# Supplementary material for: Resolving liquid-to-glass transitions of water under soft nanoconfinement
Source: Nat Commun. 2026 May 8;17:6224. doi: 10.1038/s41467-026-72955-y (PMC13369869; doi:10.1038/s41467-026-72955-y)
Supplement: Supplementary file 3 — Supplementary Data 1 [file 41467_2026_72955_MOESM3_ESM.zip › 220K/sim2/final.gro]

Lamellar phy in tip4pice water
 4437
    1phy    C35    1   3.680   1.426   2.067  0.5875  0.1023 -0.4440
    1phy    C33    2   3.648   1.402   1.918  0.0707  0.2345  0.2162
    1phy    C34    3   3.673   1.524   1.838 -0.0770  0.1293 -0.1495
    1phy    C32    4   3.723   1.287   1.858  0.5285 -0.2551 -0.6766
    1phy    C31    5   3.630   1.166   1.827 -0.0656 -0.1000 -0.3915
    1phy    C30    6   3.690   1.064   1.724  0.1399 -0.0771  0.3373
    1phy    C28    7   3.597   0.947   1.681  0.3972  0.1949 -0.2374
    1phy    C29    8   3.663   0.893   1.554 -0.8444  0.4228  0.6375
    1phy    C27    9   3.591   0.834   1.788  0.0355  0.3651 -0.5160
    1phy    C26   10   3.458   0.832   1.863 -0.2355  0.2284 -0.2153
    1phy    C25   11   3.464   0.739   1.985  0.5054 -0.0575 -0.0152
    1phy    C23   12   3.322   0.725   2.051  0.6315  0.0991  0.4907
    1phy    C24   13   3.245   0.596   2.016  0.3460 -0.0238  0.1912
    1phy    C22   14   3.333   0.731   2.205 -0.5912 -0.0979  0.3548
    1phy    C21   15   3.233   0.820   2.282  0.0952 -0.0883  0.6579
    1phy    C20   16   3.236   0.796   2.431 -0.2092 -0.2549 -0.2210
    1phy    C18   17   3.117   0.828   2.533 -0.2484  0.2352  0.1511
    1phy    O01   18   3.003   0.743   2.499  0.1101  0.3207 -0.2525
    1phy    H01   19   3.036   0.658   2.479 -0.8940 -0.2058  0.2137
    1phy    C19   20   3.178   0.767   2.664 -0.1180 -0.3139  0.9961
    1phy    C13   21   3.081   0.989   2.553  0.2638 -0.1451  0.0971
    1phy     H3   22   3.178   1.045   2.553  0.4205 -0.4185  0.7129
    1phy    O33   23   3.031   1.019   2.680 -0.0900 -0.2940 -0.2462
    1phy    H1B   24   2.947   0.982   2.696  0.2295 -0.5089  1.0066
    1phy    C12   25   2.986   1.057   2.448  0.1370 -0.2220 -0.3300
    1phy    O11   26   2.849   1.010   2.459  0.6974 -0.3378  0.0210
    1phy    H1A   27   2.853   0.917   2.448 -2.6954 -0.6069 -0.0590
    2phy    C35   28   4.100   1.287   1.606  0.5418 -0.0120 -0.0227
    2phy    C33   29   4.233   1.224   1.568 -0.5240 -0.2991 -0.3932
    2phy    C34   30   4.308   1.203   1.698 -0.1296 -0.0483  0.1000
    2phy    C32   31   4.208   1.106   1.475 -0.5472  0.0153  0.3887
    2phy    C31   32   4.320   1.091   1.372  0.3451 -0.1749 -0.0048
    2phy    C30   33   4.296   0.970   1.281  0.2929 -0.1285  0.5298
    2phy    C28   34   4.409   0.932   1.180 -0.1713  0.0249 -0.5226
    2phy    C29   35   4.390   0.786   1.143  0.0100 -0.1339  0.2331
    2phy    C27   36   4.401   1.016   1.049  0.0727  0.0580  0.0735
    2phy    C26   37   4.534   1.043   0.986  0.2425  0.3053  0.2218
    2phy    C25   38   4.519   1.123   0.857 -0.4733 -0.1283 -0.3418
    2phy    C23   39   4.642   1.139   0.764  0.1268 -0.0593  0.3298
    2phy    C24   40   4.652   1.011   0.674 -0.1810  0.2236  0.2624
    2phy    C22   41   4.640   1.266   0.676 -0.3161  0.3622  0.3765
    2phy    C21   42   4.773   1.342   0.684  0.0324  0.3739  0.2825
    2phy    C20   43   4.774   1.487   0.635  0.0362  0.2554  0.0955
    2phy    C18   44   4.904   1.575   0.653 -0.0970  0.9158 -0.0170
    2phy    O01   45   4.931   1.575   0.795 -0.5770  0.5442 -0.1036
    2phy    H01   46   4.850   1.584   0.842 -0.7342  0.4560 -0.3558
    2phy    C19   47   4.855   1.717   0.615 -0.1679 -0.3709  0.5093
    2phy    C13   48   5.043   1.528   0.578  0.4852  0.4214 -0.1426
    2phy     H3   49   5.057   1.419   0.600  0.8021  0.4017 -0.4444
    2phy    O33   50   5.051   1.520   0.438  0.0268 -0.0597 -0.4307
    2phy    H1B   51   4.975   1.487   0.394 -1.7193  0.7069  1.8114
    2phy    C12   52   5.183   1.552   0.641 -0.0655 -0.4552 -0.4280
    2phy    O11   53   5.207   1.495   0.769  0.1741  0.2760 -0.4640
    2phy    H1A   54   5.142   1.533   0.825  0.7841 -0.7845  1.0360
    3phy    C35   55   0.175   0.346   0.922 -0.1969  0.2489 -0.3561
    3phy    C33   56   0.261   0.218   0.924 -0.7577 -0.2664 -0.2535
    3phy    C34   57   0.390   0.241   0.844  0.2216 -0.2137  0.0311
    3phy    C32   58   0.302   0.189   1.071 -0.3973 -0.1262 -0.1478
    3phy    C31   59   0.213   0.075   1.131 -0.0385 -0.4429  0.0906
    3phy    C30   60   0.238   0.051   1.280  0.9038 -0.0752 -0.3044
    3phy    C28   61   0.177  -0.072   1.345 -0.2016  0.2597 -0.2582
    3phy    C29   62   0.261  -0.129   1.463 -0.4926  0.0324 -0.7189
    3phy    C27   63   0.026  -0.059   1.382  0.3574 -0.0944  0.4499
    3phy    C26   64  -0.065  -0.187   1.368 -0.1792 -0.2156 -0.3438
    3phy    C25   65  -0.210  -0.152   1.355  0.4897  0.0607 -0.3319
    3phy    C23   66  -0.291  -0.280   1.332 -1.0270  0.2984  0.0241
    3phy    C24   67  -0.372  -0.318   1.458  0.4809  0.2556  0.7007
    3phy    C22   68  -0.372  -0.259   1.207  0.2074 -0.0304  0.1605
    3phy    C21   69  -0.413  -0.393   1.137  0.3300  0.6384  0.2645
    3phy    C20   70  -0.484  -0.361   1.010 -0.2775 -0.0208 -0.4540
    3phy    C18   71  -0.561  -0.475   0.939  0.1660 -0.9029  0.4416
    3phy    O01   72  -0.491  -0.599   0.947 -0.0728  0.5224 -0.1062
    3phy    H01   73  -0.429  -0.601   1.017  0.8085 -0.2207 -0.8788
    3phy    C19   74  -0.562  -0.433   0.789  0.0658 -0.1572  0.0965
    3phy    C13   75  -0.715  -0.494   0.990  0.2261  0.0388  0.1948
    3phy     H3   76  -0.707  -0.518   1.099 -0.1059  2.4285  0.7883
    3phy    O33   77  -0.797  -0.378   1.005  0.0685 -0.6223  0.2548
    3phy    H1B   78  -0.769  -0.320   1.074  0.9589  1.0220 -1.3826
    3phy    C12   79  -0.805  -0.625   0.968  0.3993 -1.0021  0.3370
    3phy    O11   80  -0.898  -0.628   0.862 -0.0569  0.3752 -0.1270
    3phy    H1A   81  -0.949  -0.549   0.863 -0.5907  0.0315  0.1933
    4phy    C35   82   1.077   4.779   1.712 -0.0188  0.0229  1.0205
    4phy    C33   83   1.117   4.634   1.748 -0.4720  0.0084 -0.0109
    4phy    C34   84   1.248   4.595   1.685 -0.2202  0.2596 -0.9574
    4phy    C32   85   1.126   4.606   1.897 -0.1226  0.3871 -0.0407
    4phy    C31   86   0.995   4.568   1.968  0.4151 -0.0916  0.0798
    4phy    C30   87   1.022   4.541   2.113 -0.2044 -0.1643  0.0511
    4phy    C28   88   0.893   4.498   2.191  0.0930 -0.1988  0.0554
    4phy    C29   89   0.896   4.345   2.226  0.8199  0.0966  0.1514
    4phy    C27   90   0.897   4.577   2.324  0.3778  0.3347  0.4457
    4phy    C26   91   0.832   4.715   2.335 -0.0763 -0.2030  0.0511
    4phy    C25   92   0.807   4.765   2.475  0.1037  0.2719  0.2676
    4phy    C23   93   0.752   4.913   2.491 -0.1811 -0.1302  0.3942
    4phy    C24   94   0.602   4.919   2.463 -0.1958 -0.0761  0.3106
    4phy    C22   95   0.762   4.958   2.638  0.1103 -0.0034 -0.1256
    4phy    C21   96   0.889   5.032   2.665 -0.2565 -0.1400 -0.1410
    4phy    C20   97   0.903   5.072   2.814  0.0617 -0.5291  0.0678
    4phy    C18   98   1.012   5.174   2.865 -0.2688 -0.4524 -0.2465
    4phy    O01   99   0.981   5.312   2.845 -0.0811  0.3509  0.0345
    4phy    H01  100   0.901   5.341   2.885 -0.7340  0.6679 -1.4311
    4phy    C19  101   0.995   5.140   3.016 -0.0716  0.0326 -0.4248
    4phy    C13  102   1.166   5.137   2.824 -0.3352 -0.0663  0.1424
    4phy     H3  103   1.179   5.026   2.827 -1.0962 -0.2667 -2.2167
    4phy    O33  104   1.269   5.181   2.918  0.3202  0.3282  0.0481
    4phy    H1B  105   1.287   5.117   2.984  1.4044  0.9723  0.3873
    4phy    C12  106   1.216   5.179   2.685  0.4958  0.1640 -0.1580
    4phy    O11  107   1.342   5.127   2.645  0.0050 -0.2031 -0.2042
    4phy    H1A  108   1.385   5.193   2.594  0.1021 -0.7003 -0.7815
    5phy    C35  109   5.025   4.910   1.968 -0.3495  0.5783  0.6830
    5phy    C33  110   4.993   5.039   1.903 -0.3978  0.4167  0.2900
    5phy    C34  111   4.981   5.025   1.753 -0.6684 -0.7620  0.1903
    5phy    C32  112   4.863   5.093   1.968 -0.1525  0.5829  0.1925
    5phy    C31  113   4.864   5.243   1.997  0.3473  0.0422 -0.4417
    5phy    C30  114   4.723   5.289   2.049 -0.5177  0.0629 -0.0365
    5phy    C28  115   4.720   5.435   2.094  0.4701 -0.1477 -0.2560
    5phy    C29  116   4.652   5.510   1.983 -0.6151  0.4101 -0.1660
    5phy    C27  117   4.628   5.449   2.213 -0.3000  0.1455  0.4373
    5phy    C26  118   4.684   5.539   2.321  0.0091 -0.3788 -0.1061
    5phy    C25  119   4.593   5.538   2.440 -0.3022  0.1476  0.3386
    5phy    C23  120   4.667   5.593   2.566  0.2108  0.0841 -0.7983
    5phy    C24  121   4.625   5.740   2.589 -0.4087  0.0528  0.0536
    5phy    C22  122   4.624   5.516   2.688  0.7376  0.1890  0.1650
    5phy    C21  123   4.739   5.434   2.743 -0.4228  0.1287 -0.2236
    5phy    C20  124   4.704   5.386   2.888 -0.0958 -0.0212 -0.0173
    5phy    C18  125   4.790   5.285   2.968  0.2165 -0.0777 -0.1874
    5phy    O01  126   4.929   5.316   2.951 -0.6821 -0.0825 -0.0259
    5phy    H01  127   4.956   5.402   2.974  0.5710  0.0330 -1.6579
    5phy    C19  128   4.741   5.317   3.113  0.2695  0.3712  0.1257
    5phy    C13  129   4.760   5.135   2.912 -0.3708 -0.5218 -0.3164
    5phy     H3  130   4.767   5.141   2.801  1.3019  2.7221 -0.1811
    5phy    O33  131   4.628   5.089   2.930  0.2351  0.0586  0.0025
    5phy    H1B  132   4.588   5.118   3.009 -2.2853 -1.5055 -0.6133
    5phy    C12  133   4.858   5.020   2.953 -0.6439  0.0803  0.4134
    5phy    O11  134   4.860   4.993   3.089 -0.3464 -0.5098  0.0664
    5phy    H1A  135   4.952   4.983   3.105  0.2306  1.0328 -1.8878
    6phy    C35  136   0.566   2.208   1.227  0.4190  0.5260 -0.3209
    6phy    C33  137   0.420   2.210   1.255  0.3700  0.2602  0.2731
    6phy    C34  138   0.404   2.221   1.406  0.1377  0.6486  0.4892
    6phy    C32  139   0.341   2.322   1.189 -0.0476  0.3687 -0.5626
    6phy    C31  140   0.278   2.298   1.050 -0.2074 -0.2893 -0.5842
    6phy    C30  141   0.229   2.436   0.994 -0.3536 -0.0263 -0.4783
    6phy    C28  142   0.155   2.431   0.859  0.1278  0.2455  0.3480
    6phy    C29  143   0.013   2.494   0.862 -0.4351  0.4248  0.2726
    6phy    C27  144   0.251   2.505   0.767 -1.0137 -0.0339  0.1117
    6phy    C26  145   0.271   2.463   0.615  0.3990  0.3685 -0.6226
    6phy    C25  146   0.351   2.571   0.538 -0.1774 -0.0430 -0.0982
    6phy    C23  147   0.391   2.542   0.393  0.0830  0.4499 -0.3271
    6phy    C24  148   0.354   2.664   0.316 -0.4620 -0.1645  0.3387
    6phy    C22  149   0.536   2.513   0.373  0.2475  0.1097  0.1457
    6phy    C21  150   0.574   2.388   0.285 -0.7439  0.2365 -0.5731
    6phy    C20  151   0.719   2.348   0.293  0.0218  0.1456  0.1869
    6phy    C18  152   0.780   2.248   0.189  0.5984  0.0840  0.1876
    6phy    O01  153   0.691   2.135   0.180  0.2464  0.3215  0.2005
    6phy    H01  154   0.614   2.153   0.129  0.5261  0.1383 -0.2836
    6phy    C19  155   0.911   2.189   0.255  0.1923 -0.7382 -0.0990
    6phy    C13  156   0.812   2.318   0.052  0.4060 -0.8191 -0.4588
    6phy     H3  157   0.711   2.355   0.022  0.9340  1.2766  0.1746
    6phy    O33  158   0.876   2.447   0.048  0.1326  0.1621 -0.0079
    6phy    H1B  159   0.812   2.507   0.080  1.5190  2.5034 -1.3430
    6phy    C12  160   0.830   2.247  -0.083 -0.1104  0.1825  0.4235
    6phy    O11  161   0.959   2.234  -0.137 -0.0902 -0.4958 -0.3554
    6phy    H1A  162   0.997   2.318  -0.155 -0.9784 -0.4992 -2.6387
    7phy    C35  163   4.644   5.003   2.581  0.4388 -0.0801 -0.4998
    7phy    C33  164   4.691   5.048   2.446  0.0904 -0.0941 -0.5082
    7phy    C34  165   4.573   5.059   2.357  0.5681 -0.2286 -0.0022
    7phy    C32  166   4.778   5.177   2.456 -0.4112  0.0257 -0.1501
    7phy    C31  167   4.930   5.168   2.425  0.2870  0.3510 -1.2318
    7phy    C30  168   4.985   5.313   2.437  0.0474 -0.1931 -0.0520
    7phy    C28  169   5.135   5.333   2.404 -0.4427 -0.4504  0.4666
    7phy    C29  170   5.148   5.397   2.266  0.0357 -0.2115 -0.1706
    7phy    C27  171   5.202   5.418   2.507  0.4389 -0.6978 -0.6595
    7phy    C26  172   5.346   5.366   2.540 -0.0442 -0.4153  0.3187
    7phy    C25  173   5.404   5.443   2.661 -0.4725 -0.2846 -0.7002
    7phy    C23  174   5.550   5.412   2.695  0.2149 -0.0178  0.4183
    7phy    C24  175   5.634   5.542   2.688  0.0043 -0.0969  0.0761
    7phy    C22  176   5.567   5.347   2.834  0.2245  1.1887  0.2702
    7phy    C21  177   5.545   5.196   2.852 -0.3908 -0.0793 -0.0271
    7phy    C20  178   5.537   5.144   2.997  0.1706  0.5205  0.4287
    7phy    C18  179   5.405   5.148   3.081  0.0542 -0.0753  0.3369
    7phy    O01  180   5.301   5.080   3.005  0.2302 -0.0825 -0.4065
    7phy    H01  181   5.273   5.139   2.938  2.9709 -0.2597 -1.8411
    7phy    C19  182   5.444   5.052   3.194 -0.2073  0.3839  0.4462
    7phy    C13  183   5.368   5.299   3.123 -0.5999  0.0188 -0.2644
    7phy     H3  184   5.366   5.368   3.035 -1.4688  0.0747 -0.2134
    7phy    O33  185   5.467   5.368   3.195  0.3571  0.5320 -0.3870
    7phy    H1B  186   5.518   5.304   3.240 -0.1262 -0.2266 -0.9000
    7phy    C12  187   5.228   5.326   3.197  0.4333  0.2233  0.1072
    7phy    O11  188   5.189   5.456   3.212 -0.0756  0.3214 -0.3909
    7phy    H1A  189   5.246   5.496   3.275 -0.2664 -1.1989  0.8158
    8phy    C35  190   0.002   0.883   1.301  0.0564  0.1949  0.3076
    8phy    C33  191  -0.077   0.762   1.266  0.3047 -0.0196  0.0670
    8phy    C34  192  -0.111   0.692   1.396 -0.1693 -0.5255  0.1404
    8phy    C32  193  -0.188   0.795   1.161 -0.0933 -0.6873 -0.3413
    8phy    C31  194  -0.223   0.674   1.082 -0.3643  0.1273 -0.2372
    8phy    C30  195  -0.346   0.683   0.995  0.0088  0.3749 -0.3893
    8phy    C28  196  -0.381   0.551   0.924 -0.1052 -0.3110  0.3309
    8phy    C29  197  -0.485   0.461   0.988  0.2424  0.0678 -0.1717
    8phy    C27  198  -0.411   0.573   0.778 -0.0170  0.3967  0.1919
    8phy    C26  199  -0.303   0.521   0.678  0.2668  0.4771 -0.1649
    8phy    C25  200  -0.359   0.544   0.535 -0.6426  0.0775 -0.1260
    8phy    C23  201  -0.297   0.461   0.420 -0.0213 -0.4392 -0.7353
    8phy    C24  202  -0.400   0.438   0.317  0.1221  0.0510  0.3835
    8phy    C22  203  -0.175   0.528   0.351 -0.2305  0.2088 -0.5194
    8phy    C21  204  -0.038   0.567   0.409  0.2456 -0.1708  0.0379
    8phy    C20  205   0.046   0.635   0.300 -0.5940 -0.3924 -0.1538
    8phy    C18  206   0.192   0.688   0.326 -0.1328 -0.1731  0.3011
    8phy    O01  207   0.193   0.784   0.433 -0.0314 -0.3612  0.2371
    8phy    H01  208   0.111   0.829   0.428  0.4939  0.7008  0.7737
    8phy    C19  209   0.219   0.763   0.192 -0.2651  0.0604  0.2019
    8phy    C13  210   0.304   0.575   0.352  0.2548  0.4395 -0.2039
    8phy     H3  211   0.265   0.523   0.444 -1.4535  1.0376 -0.5551
    8phy    O33  212   0.297   0.462   0.264 -0.1159  0.3225  0.1444
    8phy    H1B  213   0.378   0.448   0.218 -1.7664  0.1008 -2.8933
    8phy    C12  214   0.443   0.595   0.424  0.2697  0.0250  0.4662
    8phy    O11  215   0.553   0.622   0.340  0.0682  0.0626  0.3355
    8phy    H1A  216   0.541   0.710   0.310  1.2852  0.1861  0.1460
    9phy    C35  217   4.417   0.718   2.071  0.5269 -0.4064  0.6668
    9phy    C33  218   4.414   0.867   2.038 -0.3665 -0.1763 -0.0513
    9phy    C34  219   4.302   0.898   1.945  0.0568 -0.1880 -0.0383
    9phy    C32  220   4.408   0.955   2.167  0.2840  0.5898  0.1674
    9phy    C31  221   4.517   1.060   2.179  0.3282  0.4025  0.0291
    9phy    C30  222   4.508   1.137   2.314  0.1975  0.2603 -0.1275
    9phy    C28  223   4.631   1.229   2.330  0.3294  0.4057 -0.2378
    9phy    C29  224   4.600   1.380   2.298  0.1305  0.4015 -0.4913
    9phy    C27  225   4.678   1.247   2.478  0.1866  0.1636  0.1707
    9phy    C26  226   4.779   1.142   2.522 -0.7105  0.4479  0.2447
    9phy    C25  227   4.855   1.210   2.636 -0.1055 -0.1405 -0.2279
    9phy    C23  228   4.965   1.124   2.710 -0.6374 -0.0454  0.0967
    9phy    C24  229   5.090   1.220   2.744  0.0807  0.1614  0.5138
    9phy    C22  230   4.906   1.040   2.824  0.4033 -0.0556 -0.1049
    9phy    C21  231   4.984   0.911   2.855  0.5389  0.4979 -0.4545
    9phy    C20  232   4.895   0.812   2.938 -0.2232  0.9825  1.2476
    9phy    C18  233   4.969   0.691   3.013 -0.0578 -0.3818 -0.0759
    9phy    O01  234   5.065   0.742   3.104 -0.0195  0.6055 -0.1383
    9phy    H01  235   5.024   0.815   3.145  0.4233  0.3707  0.7712
    9phy    C19  236   4.853   0.643   3.108  0.0249 -0.3220  0.0981
    9phy    C13  237   5.033   0.579   2.922 -0.8388  0.1472  0.1216
    9phy     H3  238   4.958   0.551   2.844 -0.5265  0.6648 -0.3685
    9phy    O33  239   5.045   0.452   2.992  0.1006 -0.4245  0.1374
    9phy    H1B  240   5.100   0.459   3.067 -0.5471 -0.8777  0.6646
    9phy    C12  241   5.169   0.612   2.853 -0.0433  0.2555 -0.3077
    9phy    O11  242   5.273   0.625   2.949 -0.3241  0.0029  0.1587
    9phy    H1A  243   5.225   0.662   3.020  0.0861 -0.0864  0.4866
   10phy    C35  244   3.921   0.971   0.723 -0.0672 -0.3460 -1.1770
   10phy    C33  245   4.043   1.046   0.661  0.2325 -0.1592 -0.1184
   10phy    C34  246   4.143   1.080   0.771  0.3626 -0.0165  0.3426
   10phy    C32  247   4.108   0.955   0.560 -0.0500  0.1968  0.0307
   10phy    C31  248   4.184   1.008   0.444  0.3298 -0.5877  0.0473
   10phy    C30  249   4.275   0.906   0.378  0.6458  0.2913 -0.1943
   10phy    C28  250   4.381   0.963   0.281  0.0674 -0.4309 -0.2789
   10phy    C29  251   4.513   0.921   0.330 -0.0355  0.0899 -0.1514
   10phy    C27  252   4.359   0.911   0.138 -0.2256  0.3245 -0.6650
   10phy    C26  253   4.374   1.015   0.024 -0.3090  0.1911  0.0361
   10phy    C25  254   4.378   0.966  -0.120  0.1084  0.2429  0.6941
   10phy    C23  255   4.425   1.058  -0.236  0.1210  0.0566 -0.1875
   10phy    C24  256   4.567   1.014  -0.279  0.7696 -0.0580 -0.3467
   10phy    C22  257   4.332   1.042  -0.358  0.6003  0.0372 -0.0236
   10phy    C21  258   4.253   1.168  -0.376 -0.3181 -0.0185  0.1815
   10phy    C20  259   4.202   1.162  -0.518  0.2351  0.0423 -0.2786
   10phy    C18  260   4.091   1.263  -0.561 -0.3941  0.1437 -0.0519
   10phy    O01  261   3.971   1.202  -0.513  0.3936 -0.0207  0.3179
   10phy    H01  262   3.983   1.203  -0.420  0.7239 -0.6529  0.2877
   10phy    C19  263   4.104   1.246  -0.717 -0.4780 -0.4525  0.1035
   10phy    C13  264   4.103   1.418  -0.514 -0.1983  0.5490 -0.3535
   10phy     H3  265   4.091   1.413  -0.402 -1.8869  0.0151 -0.5247
   10phy    O33  266   4.229   1.483  -0.520  0.0624  0.6868  0.2068
   10phy    H1B  267   4.230   1.545  -0.590 -0.3436  0.1561 -0.2733
   10phy    C12  268   3.983   1.523  -0.501  0.1258  0.2148 -0.1444
   10phy    O11  269   3.980   1.623  -0.600 -0.3231 -0.2025  0.1021
   10phy    H1A  270   4.015   1.704  -0.568 -2.4143  1.0587 -0.6118
   11phy    C35  271   4.009   1.583   2.136  0.0760  0.1920  0.0344
   11phy    C33  272   4.115   1.490   2.067  0.1656 -0.9592  0.1460
   11phy    C34  273   4.044   1.397   1.972 -0.0104  0.6327 -0.1940
   11phy    C32  274   4.222   1.565   1.988 -0.1002 -0.3387 -0.2134
   11phy    C31  275   4.368   1.549   2.027  0.2928 -0.0448 -0.1574
   11phy    C30  276   4.460   1.638   1.945  0.3299  0.1424  0.3060
   11phy    C28  277   4.605   1.638   1.992 -0.3729  0.2218  0.3740
   11phy    C29  278   4.704   1.568   1.893  0.8938 -0.3152 -0.1319
   11phy    C27  279   4.653   1.779   2.026 -0.9455  0.2410  0.2295
   11phy    C26  280   4.728   1.802   2.159 -0.0215 -0.3744 -0.3346
   11phy    C25  281   4.775   1.949   2.176  0.1907  0.1842 -0.4166
   11phy    C23  282   4.833   1.996   2.313  0.3930  0.2910 -0.0283
   11phy    C24  283   4.936   2.109   2.283  0.3415  0.6464  0.2691
   11phy    C22  284   4.722   2.031   2.414  0.4250  0.4198  0.2422
   11phy    C21  285   4.758   2.035   2.562 -0.8463 -0.4855 -0.0753
   11phy    C20  286   4.645   2.113   2.643 -0.0371  0.1428  0.0676
   11phy    C18  287   4.668   2.116   2.801  0.2021 -0.3508 -0.1469
   11phy    O01  288   4.780   2.194   2.828 -0.2183 -0.2691  0.2942
   11phy    H01  289   4.856   2.143   2.810  0.7906  1.5844 -1.0335
   11phy    C19  290   4.551   2.206   2.854 -0.3723 -0.2621 -0.0485
   11phy    C13  291   4.672   1.966   2.874 -0.3955  0.1655  0.8548
   11phy     H3  292   4.727   1.893   2.810 -1.2178  1.3867 -1.3170
   11phy    O33  293   4.543   1.904   2.879 -0.5766  0.4640  0.7032
   11phy    H1B  294   4.508   1.906   2.792 -0.3786  2.9509  0.6033
   11phy    C12  295   4.744   1.955   3.015 -0.9490  0.1825  0.5012
   11phy    O11  296   4.877   2.005   3.024 -0.3854 -0.0741 -0.0113
   11phy    H1A  297   4.886   2.018   3.116 -1.4153 -0.5747  0.1779
   12phy    C35  298   4.894   1.069   2.024  0.2762  0.0449 -0.0676
   12phy    C33  299   5.018   1.156   2.001  0.1644  0.0816  0.4035
   12phy    C34  300   5.047   1.129   1.853 -0.0866 -0.1742 -0.8008
   12phy    C32  301   5.003   1.306   2.022  0.0417  0.3187 -0.1160
   12phy    C31  302   5.087   1.346   2.148  0.0494  0.7187  0.3782
   12phy    C30  303   5.056   1.484   2.194 -0.1974  0.0745  0.3080
   12phy    C28  304   5.134   1.525   2.322 -0.1403  0.8633 -0.3711
   12phy    C29  305   5.241   1.623   2.277 -0.4782  0.4406 -0.0579
   12phy    C27  306   5.040   1.590   2.422 -0.1958 -0.2408 -0.5419
   12phy    C26  307   5.063   1.555   2.572  0.7497 -0.6805  0.9209
   12phy    C25  308   4.971   1.626   2.671  0.4750  0.1686  0.4709
   12phy    C23  309   5.021   1.629   2.815 -0.8159  0.1524 -0.3067
   12phy    C24  310   5.097   1.757   2.844 -0.0842  0.7294 -0.1537
   12phy    C22  311   4.900   1.646   2.911  0.0817  0.3993 -0.5275
   12phy    C21  312   4.904   1.526   3.003  0.4118  0.4018  0.4471
   12phy    C20  313   4.815   1.552   3.127  0.0690  0.7514 -0.5996
   12phy    C18  314   4.789   1.460   3.254  0.1035  0.1070 -0.1299
   12phy    O01  315   4.907   1.462   3.332  0.3148  0.0053  0.0318
   12phy    H01  316   4.986   1.459   3.281 -0.3495 -2.5446 -0.9894
   12phy    C19  317   4.673   1.536   3.329  0.0294  0.1727 -0.3442
   12phy    C13  318   4.752   1.307   3.219 -0.1495 -0.0116 -0.3321
   12phy     H3  319   4.825   1.260   3.148 -0.1537 -1.4336  0.5652
   12phy    O33  320   4.631   1.294   3.154 -0.8203 -0.0682  0.1213
   12phy    H1B  321   4.626   1.361   3.089 -2.1570 -0.4449 -0.1902
   12phy    C12  322   4.757   1.204   3.343  0.7873 -0.5512  0.4480
   12phy    O11  323   4.737   1.072   3.298  0.0635  0.1888 -0.1784
   12phy    H1A  324   4.651   1.070   3.261  0.2327 -1.2117 -0.5665
   13phy    C35  325   0.223   2.762   2.341 -0.1359 -0.5660 -0.3079
   13phy    C33  326   0.129   2.815   2.240  0.0810  0.1097 -0.0021
   13phy    C34  327   0.092   2.696   2.153  0.5026 -0.5585  0.4654
   13phy    C32  328   0.011   2.894   2.299  0.0873 -0.4713  0.1032
   13phy    C31  329  -0.044   3.009   2.213 -0.8059 -0.0648 -0.2441
   13phy    C30  330  -0.183   3.043   2.264  0.2216 -0.0821 -0.1430
   13phy    C28  331  -0.264   3.162   2.194 -0.2351  0.5378 -0.4712
   13phy    C29  332  -0.311   3.139   2.054 -0.0607 -0.3631 -0.1973
   13phy    C27  333  -0.398   3.192   2.267  0.2728  0.2935 -0.0823
   13phy    C26  334  -0.389   3.266   2.399 -0.4175  0.1271 -0.4207
   13phy    C25  335  -0.516   3.260   2.479  0.4339  0.6342 -0.0393
   13phy    C23  336  -0.526   3.298   2.627  0.2853 -0.2199 -0.4505
   13phy    C24  337  -0.629   3.409   2.655  0.0600  0.2061  0.1450
   13phy    C22  338  -0.530   3.176   2.720  0.0433  0.3083  0.6344
   13phy    C21  339  -0.458   3.179   2.853 -0.1512 -0.3617  0.5024
   13phy    C20  340  -0.468   3.049   2.924 -0.0403 -0.0804 -0.2358
   13phy    C18  341  -0.443   3.052   3.081 -0.3652  0.0453  0.1753
   13phy    O01  342  -0.531   3.147   3.142  0.0135 -0.1144  0.3210
   13phy    H01  343  -0.619   3.140   3.108  0.3910  1.1495 -1.0214
   13phy    C19  344  -0.501   2.911   3.118  0.4503 -0.2358  0.2481
   13phy    C13  345  -0.287   3.078   3.123 -0.1075 -0.5608 -0.2412
   13phy     H3  346  -0.253   3.179   3.087  0.9773  0.7201  3.7887
   13phy    O33  347  -0.199   2.987   3.056 -0.1036  0.2940 -0.0626
   13phy    H1B  348  -0.116   3.025   3.036 -0.0508 -0.2213 -0.8673
   13phy    C12  349  -0.265   3.099   3.280  0.0659  0.3695  0.3948
   13phy    O11  350  -0.138   3.131   3.336 -0.1723  0.1781 -0.5714
   13phy    H1A  351  -0.148   3.183   3.413  0.7988  2.1168 -1.6883
   14phy    C35  352   0.081   2.591   1.317  0.3148  0.0948  0.1230
   14phy    C33  353  -0.032   2.534   1.399 -0.7507 -0.1095  0.2088
   14phy    C34  354   0.028   2.433   1.491  0.0800  0.2765 -0.8041
   14phy    C32  355  -0.119   2.646   1.457  0.6050 -0.5094 -0.3975
   14phy    C31  356  -0.217   2.715   1.358 -0.4118 -0.1608 -0.0191
   14phy    C30  357  -0.261   2.847   1.422 -0.5532  0.3374  0.1223
   14phy    C28  358  -0.346   2.945   1.342  0.2054 -0.1910  0.2243
   14phy    C29  359  -0.473   2.983   1.422  0.2301 -0.2774 -0.4694
   14phy    C27  360  -0.259   3.061   1.291  0.1198 -0.1665 -0.2060
   14phy    C26  361  -0.321   3.147   1.178  0.1675 -0.2730 -0.1133
   14phy    C25  362  -0.225   3.248   1.120  0.2981  0.3204  0.1240
   14phy    C23  363  -0.268   3.321   0.989 -0.2752 -0.0189 -0.2188
   14phy    C24  364  -0.350   3.450   1.013  0.1381  0.2609  0.5772
   14phy    C22  365  -0.140   3.337   0.902  0.1028  0.8153 -0.7713
   14phy    C21  366  -0.170   3.333   0.753  0.9857  0.4107  0.4150
   14phy    C20  367  -0.031   3.326   0.674  0.9237 -0.0443 -0.0777
   14phy    C18  368  -0.038   3.326   0.516 -0.3359 -0.1305  0.6357
   14phy    O01  369  -0.141   3.237   0.479 -0.1497  0.0009  0.3742
   14phy    H01  370  -0.133   3.163   0.536 -0.5286  0.0163  0.4489
   14phy    C19  371   0.102   3.274   0.472 -0.4094 -0.4249 -0.3460
   14phy    C13  372  -0.064   3.474   0.458 -0.2749  0.3303  0.1802
   14phy     H3  373  -0.166   3.502   0.496 -0.6350  0.2869 -0.7111
   14phy    O33  374   0.013   3.582   0.508 -0.1286 -0.0745  0.2221
   14phy    H1B  375  -0.019   3.606   0.593  0.1596  1.7239 -0.1406
   14phy    C12  376  -0.114   3.512   0.313  0.6115  0.1612 -0.1250
   14phy    O11  377  -0.197   3.420   0.252  0.6536 -0.0743 -0.1556
   14phy    H1A  378  -0.287   3.435   0.273  1.0897  0.1362  1.7479
   15phy    C35  379   4.953   4.476   1.816  0.4682  0.1082  0.0116
   15phy    C33  380   5.102   4.506   1.798  0.3273 -0.4366 -0.0289
   15phy    C34  381   5.118   4.611   1.682  0.3179  0.5476 -0.2717
   15phy    C32  382   5.164   4.551   1.934 -0.3570  0.2114  0.1320
   15phy    C31  383   5.315   4.518   1.951  0.1821  0.1970  0.2770
   15phy    C30  384   5.387   4.594   2.061  0.1850 -0.2959 -0.0023
   15phy    C28  385   5.537   4.563   2.095  0.0726  0.0358  0.0240
   15phy    C29  386   5.638   4.660   2.031  0.1363  0.0345  0.4302
   15phy    C27  387   5.557   4.565   2.244  0.4660 -0.3183 -0.2781
   15phy    C26  388   5.599   4.440   2.318  0.2370  0.2857  0.2760
   15phy    C25  389   5.615   4.462   2.467 -0.1609 -0.0059  0.3607
   15phy    C23  390   5.642   4.335   2.553 -0.1219  0.3852  0.5259
   15phy    C24  391   5.798   4.333   2.565  0.2374 -0.2309  0.0833
   15phy    C22  392   5.594   4.354   2.697 -0.2938 -0.6281  0.4153
   15phy    C21  393   5.446   4.310   2.714  0.3084  0.0808  0.1191
   15phy    C20  394   5.416   4.291   2.865 -0.0233  0.2850  0.4938
   15phy    C18  395   5.276   4.242   2.914 -0.1332  0.5103  0.1692
   15phy    O01  396   5.243   4.111   2.857 -0.0477 -0.0024 -0.4803
   15phy    H01  397   5.314   4.072   2.811 -0.3886 -0.2931 -0.7650
   15phy    C19  398   5.309   4.208   3.065 -0.0161  0.1044 -0.4126
   15phy    C13  399   5.154   4.340   2.891  0.4643 -0.5290  0.6327
   15phy     H3  400   5.186   4.440   2.931 -0.1648 -0.1189  0.1449
   15phy    O33  401   5.043   4.307   2.976  0.0533 -0.1039 -1.0991
   15phy    H1B  402   5.050   4.216   2.993  3.4774  0.7308  3.8013
   15phy    C12  403   5.092   4.343   2.746 -0.2317  0.1284 -0.5807
   15phy    O11  404   5.000   4.442   2.721  0.4980 -0.4255  0.2367
   15phy    H1A  405   5.035   4.522   2.754  0.4122 -1.0604  1.9401
   16phy    C35  406   4.644   4.205   1.664 -0.6268  0.4118 -0.3513
   16phy    C33  407   4.628   4.337   1.590 -0.6472  0.0278  0.0199
   16phy    C34  408   4.593   4.307   1.449  0.4631  0.3988  0.3000
   16phy    C32  409   4.501   4.405   1.641 -0.0145  0.4429 -0.4576
   16phy    C31  410   4.527   4.534   1.713  0.1353  0.2491  0.5294
   16phy    C30  411   4.406   4.598   1.788  0.2823 -0.1604  0.2307
   16phy    C28  412   4.432   4.739   1.845 -0.0479  0.0334 -0.5320
   16phy    C29  413   4.398   4.846   1.738 -0.2569  0.2568  0.1407
   16phy    C27  414   4.327   4.765   1.956  0.0688 -0.0408  0.2038
   16phy    C26  415   4.374   4.748   2.099  0.6618  0.4267 -0.0018
   16phy    C25  416   4.256   4.746   2.195  0.1554  0.0272 -0.2090
   16phy    C23  417   4.301   4.773   2.340 -0.2246  0.2043  0.3271
   16phy    C24  418   4.214   4.882   2.401  0.2280 -0.6482 -0.2247
   16phy    C22  419   4.293   4.644   2.429  0.3768 -0.1552  0.0693
   16phy    C21  420   4.398   4.642   2.547  0.4376  0.2641  0.4363
   16phy    C20  421   4.409   4.499   2.608  0.2113  0.3492 -0.0208
   16phy    C18  422   4.502   4.471   2.726  0.0678  0.1089 -0.2225
   16phy    O01  423   4.451   4.529   2.850  0.0395 -0.0700 -0.1555
   16phy    H01  424   4.522   4.556   2.904 -0.1728  1.4351 -0.5899
   16phy    C19  425   4.474   4.318   2.746 -0.3832 -0.3058 -0.0597
   16phy    C13  426   4.659   4.506   2.712 -0.6251  0.3895 -0.2316
   16phy     H3  427   4.685   4.476   2.607 -0.1913 -0.6508  0.1654
   16phy    O33  428   4.743   4.414   2.784  0.1174 -0.3137 -0.3729
   16phy    H1B  429   4.831   4.410   2.752 -0.0252  1.2445 -1.0277
   16phy    C12  430   4.708   4.652   2.728 -0.0362  0.5263 -0.0408
   16phy    O11  431   4.744   4.706   2.852 -0.1975  0.5351  0.4217
   16phy    H1A  432   4.665   4.708   2.903  0.0319  0.2988  0.7866
   17phy    C35  433   4.807   3.890   1.788  0.4688 -0.0534  0.1148
   17phy    C33  434   4.778   3.894   1.940  0.7027 -0.4048  0.4152
   17phy    C34  435   4.869   3.801   2.012 -0.2464 -0.2078 -0.2965
   17phy    C32  436   4.801   4.036   1.997 -0.0565  0.0152  0.3590
   17phy    C31  437   4.688   4.084   2.094 -0.0793  0.3876  0.4442
   17phy    C30  438   4.679   4.233   2.112 -0.4402 -1.3179 -0.0133
   17phy    C28  439   4.570   4.288   2.208  0.1384 -0.5374  0.1408
   17phy    C29  440   4.621   4.386   2.312  0.0231  0.5465  0.1165
   17phy    C27  441   4.451   4.342   2.118  0.3017 -0.5002 -0.3455
   17phy    C26  442   4.312   4.325   2.179 -0.2011 -0.0992 -0.2273
   17phy    C25  443   4.206   4.365   2.073  0.2043 -0.2149 -0.2875
   17phy    C23  444   4.067   4.404   2.128  0.4948  0.0241 -0.1496
   17phy    C24  445   3.994   4.502   2.037  0.2315  0.5082  0.0954
   17phy    C22  446   3.963   4.292   2.165 -0.5686 -0.4334 -0.5952
   17phy    C21  447   3.908   4.301   2.308 -0.1435 -0.0810  0.0144
   17phy    C20  448   3.791   4.204   2.334 -0.9212  0.3328  0.5108
   17phy    C18  449   3.758   4.188   2.489 -0.3149  0.4431  0.7158
   17phy    O01  450   3.728   4.312   2.551  0.7098  0.4013 -0.1252
   17phy    H01  451   3.805   4.364   2.562  1.1092 -0.4288  1.3523
   17phy    C19  452   3.619   4.122   2.477 -0.0357 -0.1635  0.0040
   17phy    C13  453   3.853   4.099   2.582  0.0875  0.5469 -0.1822
   17phy     H3  454   3.856   3.991   2.553  1.6515  0.2388  1.0165
   17phy    O33  455   3.793   4.084   2.713 -0.0046 -0.0955  0.2555
   17phy    H1B  456   3.797   4.172   2.746  0.3075 -0.9445  2.7370
   17phy    C12  457   4.007   4.133   2.608 -0.4581 -0.2618 -0.1691
   17phy    O11  458   4.025   4.249   2.682  0.1526 -0.0684  0.0424
   17phy    H1A  459   4.049   4.228   2.770  1.5297 -1.4892 -0.6245
   18phy    C35  460   1.308   2.911   1.179 -0.0236 -0.3700 -0.2074
   18phy    C33  461   1.204   2.801   1.204  0.1512  0.0504  0.5868
   18phy    C34  462   1.205   2.749   1.349  0.4426  0.2177  0.0120
   18phy    C32  463   1.070   2.854   1.158 -0.3237 -0.0268  0.4149
   18phy    C31  464   0.978   2.754   1.081  0.0148  0.2676 -0.4072
   18phy    C30  465   0.848   2.820   1.034  0.4932  0.2852  0.1271
   18phy    C28  466   0.758   2.747   0.935  0.4836 -0.1451  0.2255
   18phy    C29  467   0.669   2.646   0.999 -0.0048 -0.2802 -0.5296
   18phy    C27  468   0.665   2.850   0.867  0.2116  0.4925  0.0867
   18phy    C26  469   0.653   2.843   0.713 -1.1030  0.2534 -0.1529
   18phy    C25  470   0.578   2.961   0.655  0.9916  0.3995 -0.3895
   18phy    C23  471   0.546   2.961   0.507 -0.4311 -0.7624 -0.4725
   18phy    C24  472   0.413   3.021   0.468  0.3244  0.0822  0.0151
   18phy    C22  473   0.660   3.026   0.429 -0.3780 -0.1826  0.4856
   18phy    C21  474   0.708   2.961   0.298 -0.0951  0.1083 -0.5870
   18phy    C20  475   0.823   3.054   0.248  0.6021 -0.2971 -0.1946
   18phy    C18  476   0.884   3.034   0.106  0.2616  0.4671 -0.2971
   18phy    O01  477   0.900   2.890   0.081  0.3874 -0.2918  0.4071
   18phy    H01  478   0.977   2.883   0.028  0.3829  1.9320  0.0472
   18phy    C19  479   1.023   3.099   0.128 -0.5899  0.1166 -0.1848
   18phy    C13  480   0.798   3.101  -0.012  0.2825  0.7641 -0.2007
   18phy     H3  481   0.707   3.036  -0.017  1.7558 -1.6397  1.7555
   18phy    O33  482   0.730   3.224   0.008 -0.6337 -0.0305  0.1707
   18phy    H1B  483   0.796   3.287   0.027 -0.9571  0.7499 -1.1536
   18phy    C12  484   0.813   3.074  -0.167 -0.4223  0.4202  0.0364
   18phy    O11  485   0.881   3.166  -0.252  0.5038  0.3214  0.2894
   18phy    H1A  486   0.820   3.185  -0.320  0.3135 -1.2081  0.0060
   19phy    C35  487   0.135   2.937   1.563  0.1310 -0.1762 -0.1799
   19phy    C33  488   0.067   2.953   1.698 -0.3002  0.2299 -0.1240
   19phy    C34  489   0.157   2.897   1.806 -0.8270 -0.0795  0.0975
   19phy    C32  490   0.030   3.099   1.729 -0.3898 -0.2036  0.1475
   19phy    C31  491  -0.101   3.153   1.669  0.6387  0.2466  0.5383
   19phy    C30  492  -0.109   3.304   1.691 -0.2012 -0.4249 -0.0030
   19phy    C28  493  -0.237   3.373   1.642  0.1772 -0.0796  0.4682
   19phy    C29  494  -0.345   3.374   1.745  0.0075  0.3905 -0.3186
   19phy    C27  495  -0.192   3.516   1.605 -0.0588  0.1602  0.0136
   19phy    C26  496  -0.271   3.577   1.488 -0.6637 -0.0453  0.4383
   19phy    C25  497  -0.184   3.685   1.416  0.6228 -0.1162  0.0477
   19phy    C23  498  -0.255   3.749   1.293  0.2905 -0.3557 -0.2008
   19phy    C24  499  -0.332   3.880   1.330  0.1933 -0.4315  0.2133
   19phy    C22  500  -0.156   3.778   1.175  0.5856 -0.3574 -0.1042
   19phy    C21  501  -0.203   3.784   1.029  0.2394 -0.2632 -0.0870
   19phy    C20  502  -0.084   3.801   0.935  0.1952 -0.1052 -0.2131
   19phy    C18  503  -0.077   3.790   0.778 -0.9337 -0.5464  0.3778
   19phy    O01  504  -0.136   3.666   0.735 -0.1942  0.3996 -0.1857
   19phy    H01  505  -0.230   3.666   0.743 -0.1591 -0.0276  0.3149
   19phy    C19  506   0.080   3.786   0.758 -0.1171  0.7988  0.1799
   19phy    C13  507  -0.139   3.921   0.702 -0.1511  0.2852 -0.6618
   19phy     H3  508  -0.246   3.910   0.733  0.0192  0.2390 -0.0806
   19phy    O33  509  -0.117   4.044   0.763  0.4208 -0.4533 -0.4040
   19phy    H1B  510  -0.158   4.043   0.847  0.1414 -0.0166 -0.5319
   19phy    C12  511  -0.182   3.924   0.549 -0.6773 -0.2150 -0.1923
   19phy    O11  512  -0.280   4.018   0.517  0.2247  0.4579  0.2164
   19phy    H1A  513  -0.320   4.045   0.597  0.3549  1.1865  0.0532
   20phy    C35  514   3.726   0.979   2.163 -0.1996 -0.5094  0.2621
   20phy    C33  515   3.834   0.869   2.163  0.1862 -0.1937 -0.5157
   20phy    C34  516   3.925   0.885   2.041  0.1206 -0.1632 -0.0529
   20phy    C32  517   3.907   0.874   2.304 -0.4497 -0.3847 -0.2217
   20phy    C31  518   3.982   0.753   2.356  0.3034  0.7121 -0.3472
   20phy    C30  519   4.052   0.783   2.489  0.3753  0.3887  0.1180
   20phy    C28  520   4.169   0.692   2.523  0.1783 -0.5285 -0.0887
   20phy    C29  521   4.301   0.739   2.464  1.1494 -0.2704  0.1357
   20phy    C27  522   4.179   0.697   2.674  0.4450  0.0140 -0.3811
   20phy    C26  523   4.249   0.571   2.742  0.2696 -0.5081 -0.2256
   20phy    C25  524   4.231   0.570   2.894 -0.1025 -0.1191  0.1398
   20phy    C23  525   4.332   0.483   2.972 -0.2768 -0.0653  0.2655
   20phy    C24  526   4.401   0.576   3.073 -0.2016  0.6416 -0.7708
   20phy    C22  527   4.263   0.379   3.059  0.1817  0.5566  0.0894
   20phy    C21  528   4.317   0.237   3.029  0.1150 -0.1640  0.4305
   20phy    C20  529   4.266   0.130   3.130  0.1547 -0.1320 -0.1361
   20phy    C18  530   4.320  -0.015   3.121  0.1315 -0.0394  0.0473
   20phy    O01  531   4.463  -0.007   3.141  0.2124 -0.4619 -0.1792
   20phy    H01  532   4.495  -0.094   3.148 -1.0214 -0.9068  0.2865
   20phy    C19  533   4.253  -0.088   3.243 -0.2164 -0.1405 -0.4395
   20phy    C13  534   4.290  -0.090   2.974  0.0070 -1.0002 -0.0137
   20phy     H3  535   4.326  -0.018   2.896 -2.1948  1.3342  0.9616
   20phy    O33  536   4.143  -0.095   2.944 -0.4409  0.1124  0.0629
   20phy    H1B  537   4.109  -0.008   2.957 -0.7255 -0.1498  1.2361
   20phy    C12  538   4.353  -0.223   2.920 -0.3739  0.0373 -0.0214
   20phy    O11  539   4.492  -0.237   2.928 -0.4878 -0.5038  0.3640
   20phy    H1A  540   4.534  -0.158   2.899  0.0025 -1.3421 -1.3303
   21phy    C35  541   1.251   3.948   1.347  0.0134 -0.1473 -0.3830
   21phy    C33  542   1.194   3.815   1.395 -0.5698 -0.3292  0.5779
   21phy    C34  543   1.296   3.738   1.485 -0.0046 -0.3123  0.5391
   21phy    C32  544   1.053   3.821   1.448 -0.0281  0.4621  0.2645
   21phy    C31  545   0.964   3.708   1.394 -0.1586 -0.0138 -0.4058
   21phy    C30  546   0.845   3.686   1.492 -0.3064  0.2064  0.2894
   21phy    C28  547   0.735   3.589   1.445  0.6397  0.4142  0.4571
   21phy    C29  548   0.707   3.489   1.552  0.1237 -0.0907  0.2631
   21phy    C27  549   0.602   3.673   1.428 -0.1425  0.0583  0.5013
   21phy    C26  550   0.539   3.666   1.281  0.6709 -0.5559 -0.0741
   21phy    C25  551   0.431   3.771   1.279 -0.1148  0.4394  0.2848
   21phy    C23  552   0.349   3.769   1.149  0.8487  0.0238  0.3620
   21phy    C24  553   0.219   3.694   1.179  0.4338 -0.0276  0.0274
   21phy    C22  554   0.319   3.913   1.098  0.3476  0.0863  0.8303
   21phy    C21  555   0.400   3.948   0.975  0.1594 -0.3522 -0.5936
   21phy    C20  556   0.344   4.082   0.916 -0.1903  0.0309  0.5070
   21phy    C18  557   0.428   4.173   0.825  0.4158 -0.1167  0.3058
   21phy    O01  558   0.560   4.175   0.884  0.2147  0.1397 -0.4233
   21phy    H01  559   0.554   4.177   0.977 -0.7015  0.0490 -0.4709
   21phy    C19  560   0.355   4.310   0.839 -0.1213 -0.1868  0.1925
   21phy    C13  561   0.437   4.112   0.674 -0.1550 -0.5744 -0.4823
   21phy     H3  562   0.505   4.023   0.676 -0.5464 -0.8605  0.1631
   21phy    O33  563   0.321   4.047   0.615 -0.2374 -0.6465  0.1917
   21phy    H1B  564   0.241   4.094   0.627 -0.4407 -1.5210  3.0874
   21phy    C12  565   0.533   4.177   0.566 -0.9547  0.5587  0.5753
   21phy    O11  566   0.634   4.254   0.627 -0.3140  0.4322  0.1513
   21phy    H1A  567   0.647   4.228   0.716  1.1609  0.4503 -0.0329
   22phy    C35  568   1.393   3.493   0.690  0.3384 -0.1823  0.3067
   22phy    C33  569   1.446   3.632   0.726 -0.1057 -0.2792  0.0875
   22phy    C34  570   1.371   3.695   0.841  0.3274 -0.3221  0.3263
   22phy    C32  571   1.600   3.611   0.742 -0.2163  0.0657 -0.3329
   22phy    C31  572   1.696   3.722   0.696  0.1459 -0.0786 -0.1564
   22phy    C30  573   1.832   3.703   0.768  0.3065 -0.1678 -0.5152
   22phy    C28  574   1.935   3.807   0.725  0.0785 -0.4404 -0.0841
   22phy    C29  575   1.976   3.905   0.839 -0.0773  0.3298 -0.1693
   22phy    C27  576   2.049   3.722   0.667  0.8395  0.1937 -0.3607
   22phy    C26  577   2.114   3.779   0.543  0.0724 -0.4660  0.1598
   22phy    C25  578   2.178   3.666   0.466 -0.2913 -0.0532 -0.2506
   22phy    C23  579   2.218   3.705   0.321  0.1005 -0.4314  0.6133
   22phy    C24  580   2.351   3.777   0.300 -0.0938 -0.0095  0.0274
   22phy    C22  581   2.213   3.577   0.240  0.7212 -0.1033  0.2590
   22phy    C21  582   2.184   3.588   0.090 -0.0704  0.1214  0.2014
   22phy    C20  583   2.142   3.449   0.041  0.8241 -0.5625  0.2239
   22phy    C18  584   2.068   3.442  -0.101 -0.2625  0.1531 -0.5266
   22phy    O01  585   1.940   3.507  -0.081 -0.9341  0.6728 -0.9886
   22phy    H01  586   1.899   3.463  -0.009  1.0425  0.6919  0.2113
   22phy    C19  587   2.052   3.289  -0.121 -0.0512  0.5934 -0.2616
   22phy    C13  588   2.152   3.501  -0.224  0.1101 -0.6014 -0.1907
   22phy     H3  589   2.166   3.608  -0.195 -0.4560 -0.5506 -0.1052
   22phy    O33  590   2.290   3.467  -0.232 -0.2338  0.4313  0.1154
   22phy    H1B  591   2.336   3.484  -0.152 -1.5176  1.0276  0.7635
   22phy    C12  592   2.084   3.549  -0.357 -0.1936  0.5154  0.3845
   22phy    O11  593   1.970   3.627  -0.335  0.0805  0.1003 -0.0071
   22phy    H1A  594   1.921   3.587  -0.266 -0.4663 -0.2382 -0.5816
   23phy    C35  595   1.828   3.572   2.392  0.4841 -0.0168  0.3806
   23phy    C33  596   1.901   3.571   2.259 -0.1725 -0.6217  0.7308
   23phy    C34  597   2.007   3.463   2.268 -0.1851 -0.1748  0.1311
   23phy    C32  598   1.799   3.529   2.146  0.4188 -0.5764  0.3913
   23phy    C31  599   1.730   3.651   2.073  0.5198 -0.3473  0.4496
   23phy    C30  600   1.624   3.597   1.971 -0.0006 -0.8090 -0.2596
   23phy    C28  601   1.563   3.709   1.883  0.1799 -0.0043 -0.2741
   23phy    C29  602   1.539   3.643   1.753  0.2122  0.1607 -0.0862
   23phy    C27  603   1.428   3.771   1.938  0.4823  0.1750  0.1928
   23phy    C26  604   1.434   3.881   2.051  0.0672  0.1718  0.1761
   23phy    C25  605   1.298   3.910   2.101  0.0304  0.2141 -0.4181
   23phy    C23  606   1.281   4.017   2.211 -0.5522  0.4486 -0.2993
   23phy    C24  607   1.296   4.167   2.170  0.0735 -0.0804 -0.1883
   23phy    C22  608   1.139   3.985   2.263  0.3743  0.7992  0.0226
   23phy    C21  609   1.119   3.997   2.415 -0.0404 -0.0360 -0.4162
   23phy    C20  610   0.971   3.987   2.434 -0.0547 -0.1050 -0.1491
   23phy    C18  611   0.908   3.972   2.580 -0.2806 -0.4775  0.3884
   23phy    O01  612   0.926   4.099   2.643 -0.1922 -0.1911  0.1803
   23phy    H01  613   0.886   4.095   2.728  1.5265 -3.0141  0.9927
   23phy    C19  614   0.759   3.960   2.540 -0.5738 -0.1950  0.7043
   23phy    C13  615   0.966   3.844   2.667 -0.6915  0.0586 -0.4707
   23phy     H3  616   0.985   3.750   2.608 -0.6582  0.8315 -1.7454
   23phy    O33  617   0.874   3.795   2.767 -0.5734  0.2179  0.8127
   23phy    H1B  618   0.877   3.861   2.833  3.0336  2.5871 -1.3966
   23phy    C12  619   1.105   3.860   2.743 -0.3211 -0.2162 -0.1536
   23phy    O11  620   1.149   3.757   2.818 -0.3466 -0.0346  0.4356
   23phy    H1A  621   1.111   3.762   2.904 -0.3985 -0.1166  0.4170
   24phy    C35  622   4.998   4.506   2.276  0.4137  0.4003  0.3588
   24phy    C33  623   4.988   4.657   2.273  0.0876 -0.0639 -0.6868
   24phy    C34  624   4.852   4.697   2.212  0.1139 -0.2142 -0.2514
   24phy    C32  625   5.010   4.741   2.400 -0.3420  0.0380 -0.4378
   24phy    C31  626   5.155   4.732   2.456 -0.3652 -0.0062 -0.1681
   24phy    C30  627   5.152   4.768   2.606  0.4562 -0.5408 -0.0562
   24phy    C28  628   5.289   4.809   2.664  0.0932  0.2393  0.2977
   24phy    C29  629   5.324   4.957   2.649 -0.1004  0.1565 -0.1637
   24phy    C27  630   5.303   4.743   2.801  0.4314  0.5316 -0.3930
   24phy    C26  631   5.443   4.708   2.840 -0.3095 -0.0753  0.5148
   24phy    C25  632   5.485   4.706   2.987  0.3173 -0.2612 -0.1751
   24phy    C23  633   5.631   4.668   3.015 -0.0697  0.0106 -0.1882
   24phy    C24  634   5.702   4.787   3.080  0.0265  0.2134  0.3275
   24phy    C22  635   5.636   4.542   3.101  0.0861 -0.1900  0.0023
   24phy    C21  636   5.770   4.467   3.113  0.1902 -0.0254 -0.0659
   24phy    C20  637   5.782   4.348   3.210  0.7169 -0.1101  0.5296
   24phy    C18  638   5.907   4.250   3.204 -0.0364 -0.4647  0.3772
   24phy    O01  639   6.029   4.328   3.176  0.0025 -0.3063 -0.4953
   24phy    H01  640   6.043   4.409   3.221 -0.2666  0.9744 -2.5914
   24phy    C19  641   5.908   4.199   3.351 -0.5852 -0.2656 -0.0009
   24phy    C13  642   5.895   4.121   3.105 -0.1521  0.3931  0.1914
   24phy     H3  643   5.800   4.064   3.118  0.0547  0.1880  0.9087
   24phy    O33  644   5.992   4.017   3.142  0.0408 -0.3517 -0.3593
   24phy    H1B  645   6.080   4.049   3.136  0.0121 -0.4176 -1.2491
   24phy    C12  646   5.909   4.148   2.949  0.0669  0.1111 -0.5356
   24phy    O11  647   5.903   4.043   2.856  0.2326  0.1197 -0.2107
   24phy    H1A  648   5.813   4.016   2.853  0.0842  0.6863 -1.9853
   25phy    C35  649   1.105   4.353   1.382 -0.0296 -0.0473  0.2096
   25phy    C33  650   1.093   4.466   1.282  0.6608 -0.2366  0.0843
   25phy    C34  651   1.017   4.585   1.341 -0.5235  0.5843  0.2654
   25phy    C32  652   1.229   4.485   1.221 -0.5182  0.3795 -0.2300
   25phy    C31  653   1.237   4.543   1.078  0.3079 -0.3167  0.3789
   25phy    C30  654   1.379   4.588   1.030  0.1280 -0.1222 -0.0723
   25phy    C28  655   1.381   4.680   0.912  0.2348 -0.4101  0.6657
   25phy    C29  656   1.350   4.828   0.946  0.2455  0.4512  0.0549
   25phy    C27  657   1.516   4.670   0.842  0.7155  0.0119  0.3292
   25phy    C26  658   1.515   4.700   0.690 -0.4198  0.2299 -0.2500
   25phy    C25  659   1.652   4.704   0.624 -0.3018  0.3442 -0.4780
   25phy    C23  660   1.638   4.729   0.473 -0.2108  0.0645 -0.2602
   25phy    C24  661   1.665   4.871   0.431 -0.2261  0.6118  0.3660
   25phy    C22  662   1.735   4.626   0.405 -0.0922  0.1730 -0.7109
   25phy    C21  663   1.687   4.565   0.272  0.3432 -0.0684 -0.0305
   25phy    C20  664   1.802   4.489   0.200 -0.2714 -0.6386  0.1677
   25phy    C18  665   1.757   4.420   0.062 -0.2481 -1.1466 -0.6309
   25phy    O01  666   1.630   4.350   0.069  0.0807 -0.0879  0.0124
   25phy    H01  667   1.566   4.416   0.087  0.8087  0.5303  0.4210
   25phy    C19  668   1.864   4.318   0.029 -0.3592  0.9312  0.0233
   25phy    C13  669   1.740   4.528  -0.057  0.5299 -0.2956 -0.1712
   25phy     H3  670   1.639   4.573  -0.040  1.0415  0.3487  1.2536
   25phy    O33  671   1.816   4.650  -0.053  0.3200 -0.3581  0.3286
   25phy    H1B  672   1.754   4.721  -0.060  0.1758 -0.3987  1.1516
   25phy    C12  673   1.679   4.497  -0.199 -0.3500 -0.0350 -0.0703
   25phy    O11  674   1.767   4.493  -0.311  0.9601  0.3714 -0.3050
   25phy    H1A  675   1.795   4.582  -0.317 -1.2240  1.2014  0.6020
   26phy    C35  676   0.229   0.275   1.684  0.0850  0.3362  0.0982
   26phy    C33  677   0.355   0.327   1.618  0.0112 -0.0888  0.1796
   26phy    C34  678   0.312   0.439   1.520 -0.3632 -0.2253 -0.0850
   26phy    C32  679   0.451   0.383   1.724  0.4919  0.0286  0.1221
   26phy    C31  680   0.591   0.350   1.688  0.4496  0.0915  0.5075
   26phy    C30  681   0.686   0.431   1.777 -0.3030 -0.2460  0.0903
   26phy    C28  682   0.839   0.409   1.755 -0.4406  0.2958 -0.0458
   26phy    C29  683   0.892   0.485   1.626  0.3016 -0.0649  0.2657
   26phy    C27  684   0.906   0.451   1.883  0.4524 -0.1504  0.2964
   26phy    C26  685   1.051   0.411   1.914 -0.1301  0.4895 -0.2872
   26phy    C25  686   1.100   0.476   2.044 -0.3232  0.1448 -0.1358
   26phy    C23  687   1.255   0.474   2.077  0.3222 -0.1061 -0.5043
   26phy    C24  688   1.334   0.588   2.014  0.1688 -0.6195 -0.0191
   26phy    C22  689   1.272   0.483   2.230  0.0935 -0.2043  0.1969
   26phy    C21  690   1.391   0.396   2.284  0.0861  0.1268 -0.1873
   26phy    C20  691   1.410   0.384   2.433  0.2810 -0.3837 -0.5313
   26phy    C18  692   1.551   0.394   2.507  0.5187 -0.0832  0.4331
   26phy    O01  693   1.624   0.504   2.443 -0.3686 -0.2597  0.0827
   26phy    H01  694   1.684   0.540   2.506  0.7242  1.1820 -1.6682
   26phy    C19  695   1.507   0.430   2.651  0.4321  0.1155  0.1508
   26phy    C13  696   1.630   0.255   2.484  0.1005  0.2635 -0.4990
   26phy     H3  697   1.625   0.222   2.377  0.6013 -1.9003  0.0998
   26phy    O33  698   1.563   0.143   2.548 -0.0342 -0.0192 -0.0266
   26phy    H1B  699   1.607   0.062   2.529 -1.3763 -0.5301 -1.1082
   26phy    C12  700   1.786   0.250   2.518  0.1186  0.5848  0.0652
   26phy    O11  701   1.834   0.220   2.648 -0.5757  0.1228 -0.2020
   26phy    H1A  702   1.808   0.134   2.676  0.1173 -0.4658 -1.3154
   27phy    C35  703   0.413   0.585   1.145 -0.3213  0.7086  0.3421
   27phy    C33  704   0.416   0.697   1.042  0.1627 -0.2373 -0.1342
   27phy    C34  705   0.355   0.819   1.107  0.4014  0.1493 -0.2184
   27phy    C32  706   0.558   0.723   0.993 -0.1581  0.0713  0.6696
   27phy    C31  707   0.578   0.757   0.844  0.4237 -0.3575  0.2272
   27phy    C30  708   0.725   0.773   0.805 -0.0227 -0.2159 -0.2847
   27phy    C28  709   0.755   0.802   0.657  0.0852  0.0989  0.6749
   27phy    C29  710   0.746   0.954   0.631  0.0646  0.3639  0.2923
   27phy    C27  711   0.894   0.766   0.617  0.4444 -0.1603 -0.3027
   27phy    C26  712   0.914   0.658   0.511 -0.2468  0.1570  0.6605
   27phy    C25  713   1.057   0.644   0.455  0.4146 -0.1731 -0.4909
   27phy    C23  714   1.098   0.527   0.363  0.1772  0.0011  0.0375
   27phy    C24  715   1.199   0.575   0.264 -0.8141 -0.4769  0.1716
   27phy    C22  716   1.153   0.410   0.445  0.1644 -0.3282  0.2995
   27phy    C21  717   1.152   0.273   0.371 -0.1007 -0.0486  0.5633
   27phy    C20  718   1.260   0.178   0.422  0.1786  0.4527  0.4837
   27phy    C18  719   1.275   0.031   0.360  0.5697  0.2117  0.0120
   27phy    O01  720   1.146  -0.038   0.365  0.3743  0.5921 -0.1208
   27phy    H01  721   1.161  -0.130   0.352  1.6358  0.7399  0.1472
   27phy    C19  722   1.359  -0.038   0.467  0.1384  0.3047 -0.4868
   27phy    C13  723   1.337   0.030   0.212 -0.1746 -0.1623 -0.1868
   27phy     H3  724   1.250   0.054   0.147  0.1383  2.5365  0.2977
   27phy    O33  725   1.419   0.139   0.169 -0.0609 -0.1593  0.6330
   27phy    H1B  726   1.351   0.197   0.143 -2.0768 -1.0492  3.3182
   27phy    C12  727   1.345  -0.096   0.118 -0.0757  0.1079  0.3249
   27phy    O11  728   1.309  -0.099  -0.016  0.0127  0.3531 -0.3129
   27phy    H1A  729   1.288  -0.187  -0.041 -1.6622  0.7615 -0.5038
   28phy    C35  730   2.443   1.182   1.095 -0.0276 -0.3081  0.9705
   28phy    C33  731   2.297   1.208   1.125  0.2198  0.4677 -0.0321
   28phy    C34  732   2.284   1.199   1.279 -0.2801  0.0930  0.1174
   28phy    C32  733   2.256   1.333   1.051 -0.5988 -0.0465  0.3108
   28phy    C31  734   2.112   1.333   1.011  0.1853  0.1810 -0.4543
   28phy    C30  735   2.073   1.466   0.945 -0.2347 -0.0615 -0.2320
   28phy    C28  736   1.934   1.476   0.877 -0.2570  0.6019  0.5219
   28phy    C29  737   1.831   1.501   0.977  0.8327  0.4601  0.2490
   28phy    C27  738   1.938   1.601   0.785 -0.0632  0.1024 -0.4679
   28phy    C26  739   1.940   1.586   0.630 -1.2956  0.7327 -0.4086
   28phy    C25  740   1.950   1.721   0.559  0.0414 -0.1065 -0.2410
   28phy    C23  741   1.925   1.708   0.409  0.0393 -0.3948 -0.0383
   28phy    C24  742   1.823   1.814   0.359  0.0225 -0.7775  0.2581
   28phy    C22  743   2.056   1.688   0.334  0.0688 -0.1575 -0.0581
   28phy    C21  744   2.063   1.649   0.184 -0.4003 -0.4660  0.0193
   28phy    C20  745   2.208   1.642   0.146 -0.0902 -0.3394  0.3688
   28phy    C18  746   2.255   1.602   0.002 -0.2775  0.5092  0.4806
   28phy    O01  747   2.196   1.474  -0.037  0.1992 -0.0592 -0.4770
   28phy    H01  748   2.105   1.477  -0.061 -0.5145 -0.5838  1.9780
   28phy    C19  749   2.407   1.587   0.012 -0.3463 -0.0839 -0.0736
   28phy    C13  750   2.211   1.710  -0.115 -0.1117  0.1125  0.4511
   28phy     H3  751   2.099   1.708  -0.111 -0.1221 -0.1614  0.0567
   28phy    O33  752   2.226   1.852  -0.092  0.3286 -0.5807 -0.0608
   28phy    H1B  753   2.226   1.883  -0.003  2.3159  0.0577 -0.2571
   28phy    C12  754   2.214   1.692  -0.269  0.1259 -0.4118  0.2755
   28phy    O11  755   2.337   1.727  -0.326  0.4615 -0.0985 -0.0389
   28phy    H1A  756   2.328   1.806  -0.377  1.6311  0.9176  1.2354
   29phy    C35  757   0.603   4.794   0.926  0.1878  0.3757  0.1555
   29phy    C33  758   0.743   4.728   0.927  0.4376 -0.2599 -0.3980
   29phy    C34  759   0.822   4.778   1.046 -0.1592  0.6388 -0.4075
   29phy    C32  760   0.730   4.572   0.930  0.5102  0.1797  0.1066
   29phy    C31  761   0.858   4.489   0.887  0.0945  0.4678 -0.3161
   29phy    C30  762   0.845   4.337   0.905  0.2402 -0.0551  0.4699
   29phy    C28  763   0.970   4.264   0.843 -0.4052  0.0991 -0.6667
   29phy    C29  764   1.085   4.245   0.948  0.5837  0.7251 -0.0955
   29phy    C27  765   0.920   4.140   0.768  0.4695 -0.1745 -0.5483
   29phy    C26  766   1.018   4.085   0.664 -0.2823 -0.1409  0.0098
   29phy    C25  767   0.949   3.973   0.582 -0.0545  0.1947 -0.2256
   29phy    C23  768   1.027   3.878   0.490 -0.1642  0.2906  0.2810
   29phy    C24  769   1.090   3.757   0.559 -0.2526 -0.0962  0.2683
   29phy    C22  770   0.926   3.824   0.379 -0.9439  0.6904 -0.0934
   29phy    C21  771   0.982   3.771   0.244 -0.0489 -0.1057 -0.0881
   29phy    C20  772   0.876   3.726   0.154 -0.3599 -0.0631  0.0889
   29phy    C18  773   0.888   3.678   0.000 -0.7546 -0.7174 -0.1272
   29phy    O01  774   0.972   3.779  -0.057 -0.4030 -0.2418 -0.1814
   29phy    H01  775   0.941   3.856  -0.014  0.4952 -1.0828  2.0838
   29phy    C19  776   0.747   3.690  -0.062  0.2685  0.2043  0.2708
   29phy    C13  777   0.951   3.530  -0.017  0.1714  0.0547 -0.0894
   29phy     H3  778   1.055   3.539   0.026  0.7792  1.0568 -1.6708
   29phy    O33  779   0.902   3.423   0.069 -0.4122  0.1490  0.6618
   29phy    H1B  780   0.867   3.456   0.149 -1.1231  1.7794 -0.2548
   29phy    C12  781   1.031   3.489  -0.141 -0.1647  0.1234  0.4980
   29phy    O11  782   0.954   3.417  -0.236 -0.4420 -0.0210 -0.8768
   29phy    H1A  783   0.928   3.332  -0.205  0.4924 -0.4525 -1.2281
   30phy    C35  784   0.885   4.099   1.238  0.1122 -0.3222 -0.0480
   30phy    C33  785   0.754   4.125   1.313 -0.2473 -0.5318  0.1275
   30phy    C34  786   0.767   4.081   1.453  0.2193  0.1221 -0.6858
   30phy    C32  787   0.718   4.276   1.301 -0.5973  0.0511 -0.2364
   30phy    C31  788   0.574   4.302   1.309  0.3410  0.1400  0.2922
   30phy    C30  789   0.540   4.452   1.302  0.6486  0.2539  0.3219
   30phy    C28  790   0.390   4.476   1.297 -0.4926  0.5943 -0.3636
   30phy    C29  791   0.317   4.475   1.436  0.2382  0.2494 -0.5338
   30phy    C27  792   0.362   4.609   1.229 -0.3409 -0.7190 -0.3712
   30phy    C26  793   0.246   4.626   1.134  0.1009 -0.9646  0.0374
   30phy    C25  794   0.248   4.750   1.040 -0.1957  0.5153 -0.2402
   30phy    C23  795   0.150   4.738   0.920 -0.3956  0.3438  0.8365
   30phy    C24  796   0.039   4.840   0.942  0.2089  0.2989 -0.2234
   30phy    C22  797   0.222   4.783   0.786  0.0035 -0.1409 -0.2171
   30phy    C21  798   0.275   4.675   0.693  0.3258 -0.2139  0.2545
   30phy    C20  799   0.299   4.736   0.554  0.5476  0.2231  0.1187
   30phy    C18  800   0.366   4.653   0.438  0.2377  0.4862  0.4446
   30phy    O01  801   0.502   4.625   0.477 -0.6783  0.2974  0.4773
   30phy    H01  802   0.546   4.704   0.501  0.8718 -0.2000 -0.5937
   30phy    C19  803   0.368   4.763   0.333 -0.3483 -0.5185 -0.0252
   30phy    C13  804   0.298   4.514   0.393 -0.0961 -0.1337 -0.2112
   30phy     H3  805   0.313   4.452   0.485 -1.0185  0.2560  0.2156
   30phy    O33  806   0.153   4.499   0.395  0.3455 -0.2435 -0.2302
   30phy    H1B  807   0.113   4.533   0.317  1.5344  0.9210 -0.3742
   30phy    C12  808   0.358   4.404   0.297 -0.0282 -0.1345 -0.3359
   30phy    O11  809   0.319   4.271   0.313 -0.3358  0.1939 -0.4536
   30phy    H1A  810   0.228   4.264   0.290  0.0680 -1.3544 -1.7830
   31phy    C35  811   0.738   1.513   1.234  0.2395 -0.1815 -0.2849
   31phy    C33  812   0.881   1.571   1.206  0.2648  0.1113  0.1003
   31phy    C34  813   0.864   1.697   1.118  0.1483  0.0648  0.1339
   31phy    C32  814   0.957   1.605   1.330  0.2385 -0.3033 -0.2265
   31phy    C31  815   1.045   1.491   1.378  0.4093  0.4519 -0.2394
   31phy    C30  816   1.120   1.525   1.508  0.0912 -0.0454 -0.1195
   31phy    C28  817   1.221   1.415   1.557 -0.1056 -0.2200  0.2393
   31phy    C29  818   1.347   1.415   1.479  0.0651 -0.3188 -0.1961
   31phy    C27  819   1.256   1.454   1.702  0.4763  0.9611 -0.0420
   31phy    C26  820   1.238   1.345   1.812  0.3486 -0.3408 -0.4749
   31phy    C25  821   1.249   1.421   1.950  0.4510  0.5594 -0.3852
   31phy    C23  822   1.261   1.333   2.076 -0.4599  0.1907 -0.1803
   31phy    C24  823   1.399   1.267   2.095  0.0654  0.4043  0.0631
   31phy    C22  824   1.220   1.423   2.198 -0.2602  0.1945  0.0465
   31phy    C21  825   1.162   1.358   2.321  0.5588 -0.4569  0.5606
   31phy    C20  826   1.127   1.468   2.426  0.9701  0.7203 -0.1005
   31phy    C18  827   1.068   1.408   2.562 -0.4202 -0.7990  0.0844
   31phy    O01  828   1.116   1.277   2.598 -0.1690 -0.2571  0.1506
   31phy    H01  829   1.067   1.251   2.673 -0.7353  1.5371  0.4546
   31phy    C19  830   1.134   1.492   2.673 -0.6382 -0.7044 -0.6625
   31phy    C13  831   0.903   1.402   2.561  0.3441 -0.2180 -0.3249
   31phy     H3  832   0.859   1.489   2.506 -1.7437 -0.9190  0.1397
   31phy    O33  833   0.846   1.420   2.693 -0.1667  0.0902 -0.2138
   31phy    H1B  834   0.867   1.342   2.740 -0.4405  0.8174  1.1589
   31phy    C12  835   0.838   1.278   2.492  0.5381  0.6042  0.1299
   31phy    O11  836   0.881   1.156   2.543 -0.3797  0.7634 -0.6191
   31phy    H1A  837   0.975   1.163   2.536 -0.2797 -1.2038 -1.9466
   32phy    C35  838   1.388   0.557   1.584  0.3316  0.5127  0.1607
   32phy    C33  839   1.538   0.537   1.572 -0.5259 -0.0425 -0.3047
   32phy    C34  840   1.574   0.391   1.551 -0.0846  0.1399 -0.5269
   32phy    C32  841   1.596   0.640   1.481 -0.0662 -0.7230 -0.2130
   32phy    C31  842   1.751   0.649   1.489  0.1396 -0.1043  0.2109
   32phy    C30  843   1.818   0.747   1.389 -0.5778  0.1919  0.6551
   32phy    C28  844   1.972   0.750   1.398  0.0538  0.3582  0.1309
   32phy    C29  845   2.040   0.783   1.262 -0.0601 -0.3660  0.0996
   32phy    C27  846   2.021   0.849   1.512 -0.3759  0.2597 -0.2808
   32phy    C26  847   2.156   0.830   1.582 -0.2351  0.1387 -0.0841
   32phy    C25  848   2.162   0.940   1.690 -0.0904  0.4662 -0.0818
   32phy    C23  849   2.290   0.940   1.773  0.1422  0.1291 -0.7208
   32phy    C24  850   2.412   1.000   1.705 -0.4820 -0.0493 -0.1417
   32phy    C22  851   2.256   1.026   1.902 -0.3318 -0.2679 -0.2785
   32phy    C21  852   2.328   1.019   2.034 -0.2722  0.4390 -1.0098
   32phy    C20  853   2.266   1.107   2.140 -0.5137 -0.3398 -0.1268
   32phy    C18  854   2.342   1.154   2.266  0.0233  0.5493  0.3505
   32phy    O01  855   2.471   1.217   2.228 -0.1429  0.3953 -0.0351
   32phy    H01  856   2.537   1.192   2.289  0.8338 -0.0081 -1.2254
   32phy    C19  857   2.252   1.267   2.315  0.4791  0.3580 -0.1160
   32phy    C13  858   2.373   1.032   2.369 -0.3016 -0.5015  0.0502
   32phy     H3  859   2.410   0.945   2.308  2.4619  0.9568 -0.5291
   32phy    O33  860   2.252   0.983   2.425  0.1434 -0.0437  0.0613
   32phy    H1B  861   2.260   0.889   2.426 -0.2106 -0.0763  0.8656
   32phy    C12  862   2.490   1.045   2.478 -0.0613  0.1320 -0.3930
   32phy    O11  863   2.595   1.127   2.437 -0.2957  0.4571  0.3652
   32phy    H1A  864   2.677   1.089   2.464 -0.9605 -0.4612  1.2117
   33phy    C35  865   0.015   0.945   2.353  0.7369  0.0190 -0.1744
   33phy    C33  866   0.042   0.799   2.349  0.2108 -0.8804 -0.2143
   33phy    C34  867  -0.083   0.712   2.317 -0.4757 -0.1613  0.2601
   33phy    C32  868   0.175   0.787   2.270 -0.0188  0.1379  0.2614
   33phy    C31  869   0.250   0.652   2.290 -0.3702  0.1449 -0.2186
   33phy    C30  870   0.383   0.643   2.215 -0.4157 -0.2757 -0.5430
   33phy    C28  871   0.450   0.507   2.226  0.3764  0.0711 -0.1856
   33phy    C29  872   0.406   0.413   2.112 -0.0093 -0.4192 -0.1217
   33phy    C27  873   0.606   0.526   2.223  0.4233 -0.0409 -0.3128
   33phy    C26  874   0.671   0.445   2.328 -0.2213 -1.0531 -0.3786
   33phy    C25  875   0.823   0.441   2.323  0.4516  0.1163 -0.3205
   33phy    C23  876   0.884   0.379   2.446  0.0805 -0.0982 -0.3928
   33phy    C24  877   0.953   0.253   2.404  0.2773  0.4030 -0.1176
   33phy    C22  878   0.993   0.468   2.513 -0.1859 -0.4922  0.0093
   33phy    C21  879   0.963   0.480   2.659  0.2020  0.4628 -0.2376
   33phy    C20  880   1.074   0.562   2.725 -0.1169 -0.2868  0.2598
   33phy    C18  881   1.075   0.579   2.881 -0.2733 -0.2403  0.2241
   33phy    O01  882   1.084   0.447   2.941 -0.0506  0.2733  0.2596
   33phy    H01  883   1.034   0.388   2.888  1.0545  0.1870 -0.7178
   33phy    C19  884   1.220   0.628   2.900  0.1816  0.0101  0.5021
   33phy    C13  885   0.952   0.669   2.937  0.1030 -0.6150 -0.9186
   33phy     H3  886   0.857   0.642   2.884 -1.3882  0.7941  0.8672
   33phy    O33  887   0.971   0.805   2.896  0.6284 -0.1835 -0.2206
   33phy    H1B  888   0.891   0.849   2.917  0.2743 -0.0428 -1.7357
   33phy    C12  889   0.903   0.651   3.089  0.1117  0.3848 -0.0487
   33phy    O11  890   0.885   0.522   3.134  0.3196 -0.2603  0.1615
   33phy    H1A  891   0.842   0.528   3.217  0.3771  1.0603  0.1062
   34phy    C35  892   4.201   4.029   1.802  0.1935  0.1262  0.5338
   34phy    C33  893   4.318   3.941   1.784  0.2294  0.3017 -0.4425
   34phy    C34  894   4.376   3.913   1.920  0.3316 -0.0682  0.4257
   34phy    C32  895   4.274   3.817   1.706  0.1276 -0.2045 -1.0636
   34phy    C31  896   4.370   3.754   1.608 -0.0949  0.1697  0.1440
   34phy    C30  897   4.298   3.656   1.519  0.5629  0.6045 -0.3139
   34phy    C28  898   4.389   3.559   1.430 -0.1720 -0.6370  0.8172
   34phy    C29  899   4.449   3.445   1.509 -0.1234  0.3612  0.2865
   34phy    C27  900   4.301   3.514   1.310  0.0036 -0.2195  0.1957
   34phy    C26  901   4.376   3.470   1.183 -0.2353  0.2322 -0.3768
   34phy    C25  902   4.280   3.423   1.070  0.1945  0.1111 -0.2927
   34phy    C23  903   4.336   3.395   0.934 -0.3350 -0.3190  0.3351
   34phy    C24  904   4.420   3.267   0.931  0.1823  0.0561 -0.3990
   34phy    C22  905   4.219   3.383   0.838  0.0602  1.3184 -0.3846
   34phy    C21  906   4.227   3.483   0.729 -0.5690 -0.4438  0.0465
   34phy    C20  907   4.112   3.490   0.619 -0.0394  0.6561 -0.2094
   34phy    C18  908   4.124   3.586   0.495 -0.1500 -0.4506 -0.0060
   34phy    O01  909   4.162   3.718   0.547 -0.1569 -0.7838 -0.1287
   34phy    H01  910   4.249   3.721   0.582 -0.0827  1.7175 -0.3744
   34phy    C19  911   3.984   3.589   0.438  0.2515 -0.4118  0.2072
   34phy    C13  912   4.234   3.539   0.390  0.0795 -0.0169  0.3418
   34phy     H3  913   4.330   3.542   0.447  1.0617 -0.6205 -1.2103
   34phy    O33  914   4.236   3.395   0.361 -0.1037  0.1295  0.9082
   34phy    H1B  915   4.261   3.342   0.434  1.0302 -0.4952  0.0926
   34phy    C12  916   4.299   3.630   0.276  0.1198  0.5788  0.0336
   34phy    O11  917   4.229   3.623   0.152 -0.5349 -0.2631  0.4626
   34phy    H1A  918   4.166   3.692   0.156 -1.0125 -0.6670  0.1089
   35phy    C35  919   1.083   2.049   0.985  0.5557  0.5101 -0.0277
   35phy    C33  920   1.179   1.956   1.051 -0.6860  0.0371 -0.1132
   35phy    C34  921   1.194   1.982   1.198 -0.0542  0.1503  0.0034
   35phy    C32  922   1.164   1.811   1.003 -0.1053  0.4321  0.4107
   35phy    C31  923   1.293   1.725   0.997 -0.3571  0.1580  0.6640
   35phy    C30  924   1.280   1.583   0.955 -0.7027 -0.0253 -0.0619
   35phy    C28  925   1.412   1.505   0.927  0.0862 -0.1107 -0.4262
   35phy    C29  926   1.464   1.430   1.054  0.1126  0.1612 -0.4528
   35phy    C27  927   1.390   1.413   0.807 -0.4379  0.1015  0.4492
   35phy    C26  928   1.408   1.475   0.663 -0.0281  0.4737  0.2765
   35phy    C25  929   1.401   1.358   0.563 -0.3210  0.2023 -0.5061
   35phy    C23  930   1.408   1.389   0.411  0.1233  0.2889 -0.1479
   35phy    C24  931   1.557   1.408   0.375 -0.2494 -0.2364  0.1983
   35phy    C22  932   1.345   1.271   0.334 -0.0004 -0.2605 -0.6485
   35phy    C21  933   1.314   1.273   0.181  0.3700  0.0768 -0.1529
   35phy    C20  934   1.278   1.138   0.121 -0.9493  0.4266 -0.2711
   35phy    C18  935   1.252   1.126  -0.035 -0.6545  0.0580 -0.0284
   35phy    O01  936   1.144   1.222  -0.066 -0.7456  0.3724  0.1304
   35phy    H01  937   1.109   1.215  -0.153 -0.0156  0.2044 -0.1559
   35phy    C19  938   1.199   0.980  -0.051 -0.2746 -0.4546 -0.0423
   35phy    C13  939   1.385   1.163  -0.125 -0.0786 -0.4228  0.0255
   35phy     H3  940   1.402   1.272  -0.107 -2.1969  0.1771 -1.2857
   35phy    O33  941   1.509   1.105  -0.084 -0.1022 -0.3231  0.3004
   35phy    H1B  942   1.580   1.165  -0.099  0.1391 -0.7193 -0.1882
   35phy    C12  943   1.386   1.198  -0.283 -0.5155 -0.3038 -0.6439
   35phy    O11  944   1.492   1.274  -0.332  0.4016 -0.3609 -0.6318
   35phy    H1A  945   1.464   1.332  -0.400  3.2076 -0.0203 -1.6757
   36phy    C35  946   1.851   1.282   2.198 -0.1210  0.0408  0.2428
   36phy    C33  947   1.887   1.304   2.055  0.2551  0.0322  0.0890
   36phy    C34  948   1.923   1.172   1.987  0.0169  0.3309 -0.8295
   36phy    C32  949   1.779   1.375   1.972  0.5059  0.2716 -0.4132
   36phy    C31  950   1.761   1.527   1.968  0.2145  0.3231 -0.0744
   36phy    C30  951   1.638   1.566   1.884 -0.2371  0.0853  0.5765
   36phy    C28  952   1.603   1.713   1.906 -0.3494 -0.4081 -0.3378
   36phy    C29  953   1.573   1.777   1.773  0.0130 -0.3050 -0.8922
   36phy    C27  954   1.486   1.730   2.007 -0.2308 -0.1144  0.1188
   36phy    C26  955   1.477   1.842   2.106  0.2552  0.1148  0.8072
   36phy    C25  956   1.336   1.843   2.169 -0.4623  0.0158  0.0501
   36phy    C23  957   1.308   1.952   2.270  0.5984 -0.3451  0.1568
   36phy    C24  958   1.222   2.062   2.202 -0.0186  0.7633  0.1680
   36phy    C22  959   1.234   1.898   2.398 -0.2133 -0.3184  0.5527
   36phy    C21  960   1.204   1.978   2.529 -0.3015 -0.2035  0.8448
   36phy    C20  961   1.103   1.912   2.611 -0.2542  0.1801  0.0102
   36phy    C18  962   1.047   1.974   2.747  0.7607 -0.4787  0.6545
   36phy    O01  963   0.989   2.110   2.738 -0.1791 -0.4221 -0.1974
   36phy    H01  964   0.955   2.129   2.823  0.0344 -0.8884 -0.0023
   36phy    C19  965   0.925   1.877   2.776 -0.7270 -0.1918  0.5376
   36phy    C13  966   1.148   1.971   2.877  0.0389  0.4785  0.8988
   36phy     H3  967   1.188   1.867   2.886  2.0963  1.2021  0.6811
   36phy    O33  968   1.090   1.989   3.009  0.1047 -0.0706 -0.3474
   36phy    H1B  969   1.069   2.078   3.026  0.1905 -0.3759  1.5994
   36phy    C12  970   1.271   2.067   2.877 -0.0683  0.1523 -0.0934
   36phy    O11  971   1.250   2.201   2.916  0.1211 -0.0043  0.6620
   36phy    H1A  972   1.245   2.197   3.010 -0.6344 -1.2491  0.5991
   37phy    C35  973   0.946   0.504   1.010  0.0672 -0.1979  0.0484
   37phy    C33  974   0.967   0.575   1.150 -0.6548  0.0879  0.7239
   37phy    C34  975   1.044   0.482   1.244 -0.1634 -0.3228 -0.1153
   37phy    C32  976   1.028   0.713   1.129 -0.0089 -0.4054 -0.2626
   37phy    C31  977   0.915   0.813   1.117  0.5819  0.5082  0.0745
   37phy    C30  978   0.969   0.952   1.096 -0.6202 -0.4638  0.3702
   37phy    C28  979   0.870   1.065   1.069  0.1404 -0.3828  0.0830
   37phy    C29  980   0.811   1.126   1.195  0.4388  0.2153 -0.3610
   37phy    C27  981   0.954   1.173   0.992 -0.6740 -0.1480 -0.7412
   37phy    C26  982   0.892   1.249   0.874  0.0954 -0.0539  0.2605
   37phy    C25  983   0.995   1.342   0.809  0.4534 -0.4313 -0.1319
   37phy    C23  984   0.944   1.405   0.677 -0.2959  0.4265 -0.0223
   37phy    C24  985   1.015   1.541   0.658 -0.0105  0.9437  0.0424
   37phy    C22  986   0.967   1.312   0.555  0.0343  0.2242 -0.3208
   37phy    C21  987   0.853   1.325   0.451  0.1919  0.0421 -0.0465
   37phy    C20  988   0.887   1.238   0.327  0.4635  0.5149  0.0338
   37phy    C18  989   0.768   1.188   0.230 -0.4095 -0.5056 -0.3450
   37phy    O01  990   0.671   1.118   0.308 -0.3269  0.3010 -0.2997
   37phy    H01  991   0.637   1.169   0.379 -0.4466 -3.4509  2.6353
   37phy    C19  992   0.841   1.081   0.146 -0.3521 -0.8456  0.0535
   37phy    C13  993   0.689   1.311   0.155 -0.5940  0.3311 -0.0495
   37phy     H3  994   0.619   1.344   0.236 -1.1436 -1.1070  0.0964
   37phy    O33  995   0.753   1.436   0.136 -0.0046 -0.1499 -0.1592
   37phy    H1B  996   0.847   1.429   0.137  0.0848 -0.1287  3.0216
   37phy    C12  997   0.557   1.295   0.073  0.0619  0.0190 -0.0840
   37phy    O11  998   0.551   1.343  -0.060 -0.2569 -0.6741 -0.2265
   37phy    H1A  999   0.618   1.408  -0.067 -1.7552  1.2448  1.6387
   38phy    C35 1000   0.297   1.173   1.412  0.4210  0.7576 -0.4078
   38phy    C33 1001   0.440   1.178   1.367 -0.7661  0.4734  0.3053
   38phy    C34 1002   0.455   1.190   1.216 -0.0646 -0.3647 -0.1153
   38phy    C32 1003   0.520   1.296   1.439 -0.0308  0.0647  0.0947
   38phy    C31 1004   0.594   1.254   1.570  0.5103  0.1313  0.2699
   38phy    C30 1005   0.674   1.369   1.628 -0.1608 -0.3966 -0.2958
   38phy    C28 1006   0.731   1.353   1.770  0.0530  0.2404  0.4040
   38phy    C29 1007   0.862   1.270   1.766 -0.0503  0.5271  0.3207
   38phy    C27 1008   0.739   1.493   1.832 -0.7040 -0.3319  0.4500
   38phy    C26 1009   0.768   1.509   1.985 -0.1380  0.3046  0.0626
   38phy    C25 1010   0.768   1.656   2.025 -0.0214 -0.2640  0.0053
   38phy    C23 1011   0.775   1.676   2.177  0.3537 -0.1849 -0.5108
   38phy    C24 1012   0.909   1.750   2.213 -0.1343  0.2241  0.0300
   38phy    C22 1013   0.645   1.737   2.234 -0.2654  0.0945 -0.3716
   38phy    C21 1014   0.610   1.689   2.375  0.1082  0.1357 -0.3568
   38phy    C20 1015   0.476   1.746   2.429  0.5095  0.4697 -0.4022
   38phy    C18 1016   0.429   1.731   2.579  0.0707  0.0677  0.3063
   38phy    O01 1017   0.536   1.768   2.667 -0.3931 -0.1061  0.1956
   38phy    H01 1018   0.560   1.858   2.653 -0.3274 -0.1744 -0.1521
   38phy    C19 1019   0.316   1.836   2.587 -0.3236 -0.3939  0.2136
   38phy    C13 1020   0.384   1.581   2.622  0.3047  0.4800  0.1328
   38phy     H3 1021   0.297   1.549   2.558 -0.1210  0.8760  0.5072
   38phy    O33 1022   0.319   1.579   2.749  0.5954  0.2385 -0.5516
   38phy    H1B 1023   0.369   1.625   2.813 -1.6223  0.0004  1.4858
   38phy    C12 1024   0.490   1.460   2.632  0.7098  0.1343  0.0457
   38phy    O11 1025   0.451   1.321   2.637 -0.4629 -0.3020 -0.3031
   38phy    H1A 1026   0.400   1.314   2.716 -0.1892 -1.3942 -0.2082
   39phy    C35 1027   0.078   2.490   1.855 -0.1463  0.2600  0.0202
   39phy    C33 1028   0.214   2.421   1.864  0.1409  0.0921  0.0748
   39phy    C34 1029   0.226   2.304   1.768  0.2802 -0.0539  0.0188
   39phy    C32 1030   0.329   2.517   1.830  0.4869  0.0779  0.1457
   39phy    C31 1031   0.431   2.532   1.942 -0.2774 -0.2375 -0.0328
   39phy    C30 1032   0.536   2.641   1.905 -0.2890  0.5710 -0.4461
   39phy    C28 1033   0.639   2.665   2.015 -0.4801  0.5877 -0.2992
   39phy    C29 1034   0.764   2.689   1.939  0.2163 -0.0090 -0.2730
   39phy    C27 1035   0.595   2.768   2.120 -0.0304  0.5014  0.7876
   39phy    C26 1036   0.665   2.754   2.259  0.1546  0.7131  0.6203
   39phy    C25 1037   0.646   2.871   2.361 -0.3536  0.7925  0.8522
   39phy    C23 1038   0.727   2.851   2.492  0.1460  0.3033 -0.8676
   39phy    C24 1039   0.864   2.918   2.500 -0.0527 -0.5132  0.1675
   39phy    C22 1040   0.638   2.897   2.612  0.8739  0.2250 -0.5459
   39phy    C21 1041   0.604   2.783   2.705  0.1470  0.0966  0.2971
   39phy    C20 1042   0.526   2.828   2.828  0.4915  0.1837 -0.3238
   39phy    C18 1043   0.490   2.736   2.951  0.5707  0.3817  0.2429
   39phy    O01 1044   0.607   2.663   2.997  0.0304  0.1792  0.0731
   39phy    H01 1045   0.637   2.606   2.929  1.2521  0.7940  0.0568
   39phy    C19 1046   0.466   2.842   3.060  0.5740 -0.2166  0.2902
   39phy    C13 1047   0.366   2.640   2.918  0.3674  0.2076  0.5380
   39phy     H3 1048   0.371   2.602   2.813 -1.7610  1.9892 -0.2893
   39phy    O33 1049   0.240   2.710   2.918  0.0771 -0.2114  0.4122
   39phy    H1B 1050   0.177   2.664   2.866  0.3031 -0.5026  0.3923
   39phy    C12 1051   0.353   2.508   2.998  0.0786 -0.1612 -0.4018
   39phy    O11 1052   0.248   2.418   2.957 -0.1809  0.0535 -0.0392
   39phy    H1A 1053   0.168   2.465   2.971 -0.1918  0.2789 -0.7882
   40phy    C35 1054   1.513   3.237   1.574 -0.2534 -0.1910 -0.4486
   40phy    C33 1055   1.631   3.235   1.673  0.0565  0.4452  0.4506
   40phy    C34 1056   1.691   3.096   1.678 -0.3971 -0.0664  0.1964
   40phy    C32 1057   1.727   3.345   1.622 -0.0402 -0.1204  0.0290
   40phy    C31 1058   1.829   3.395   1.728  0.8171  0.3856  0.2619
   40phy    C30 1059   1.920   3.487   1.651 -0.5753 -0.2235 -0.0571
   40phy    C28 1060   2.029   3.563   1.735  0.1675 -0.6453  0.0796
   40phy    C29 1061   2.174   3.527   1.700  0.6941 -0.3373 -0.3780
   40phy    C27 1062   2.001   3.716   1.741 -0.5058  0.2475  0.5823
   40phy    C26 1063   2.036   3.787   1.872  0.0339 -0.5177  0.7424
   40phy    C25 1064   1.965   3.925   1.886  0.4723  0.3069 -0.8111
   40phy    C23 1065   1.989   3.999   2.019 -0.4424  0.7714  0.5972
   40phy    C24 1066   2.107   4.093   2.003  0.2241  0.0636 -0.0788
   40phy    C22 1067   1.870   4.087   2.057  0.3631  0.2094 -0.3488
   40phy    C21 1068   1.834   4.092   2.210  0.3111 -0.6318  0.0908
   40phy    C20 1069   1.739   4.212   2.253  0.3071 -0.0211  0.1427
   40phy    C18 1070   1.727   4.248   2.404  0.1274 -0.4294 -0.4871
   40phy    O01 1071   1.853   4.227   2.467 -0.3954  0.1172 -0.2733
   40phy    H01 1072   1.847   4.231   2.561 -0.8245 -0.0702 -0.2921
   40phy    C19 1073   1.709   4.404   2.397 -0.0248  0.0111 -0.4005
   40phy    C13 1074   1.605   4.173   2.482  0.6951  0.6201 -0.0319
   40phy     H3 1075   1.513   4.188   2.420  0.7411  1.9048  0.1777
   40phy    O33 1076   1.565   4.243   2.597 -0.4441  0.5607  0.2112
   40phy    H1B 1077   1.618   4.227   2.673  0.6061 -0.0801 -0.6340
   40phy    C12 1078   1.612   4.018   2.527  0.4990 -0.1512  0.2324
   40phy    O11 1079   1.685   3.984   2.643  0.6150 -0.0818  0.3155
   40phy    H1A 1080   1.617   3.970   2.707 -0.2313  2.4033  0.0779
   41phy    C35 1081   0.201   1.532   1.803 -0.2083  0.1352  0.0541
   41phy    C33 1082   0.270   1.529   1.669 -0.0379  0.2360  0.4041
   41phy    C34 1083   0.164   1.471   1.570  0.2089  0.5617 -0.2278
   41phy    C32 1084   0.316   1.669   1.619 -0.0893  0.0716  0.3002
   41phy    C31 1085   0.469   1.701   1.642  0.2808  0.4432 -0.5172
   41phy    C30 1086   0.522   1.827   1.590 -0.5552 -0.6566  0.5798
   41phy    C28 1087   0.670   1.873   1.615  0.4830 -0.1112  0.3471
   41phy    C29 1088   0.751   1.879   1.482 -0.3641 -0.1415 -0.3326
   41phy    C27 1089   0.672   2.010   1.686 -0.3845  0.1527  0.1651
   41phy    C26 1090   0.765   2.010   1.810 -0.2370  0.1616  0.4764
   41phy    C25 1091   0.747   2.147   1.876 -0.1634  0.3377 -0.9003
   41phy    C23 1092   0.808   2.163   2.017  0.6525 -0.1204 -0.2042
   41phy    C24 1093   0.944   2.228   2.003  0.0452  0.4843 -0.5594
   41phy    C22 1094   0.726   2.263   2.102  0.5046  0.0605  0.3371
   41phy    C21 1095   0.728   2.239   2.256 -0.3373  0.2765  0.2802
   41phy    C20 1096   0.623   2.327   2.330 -0.1335 -1.0573  0.6102
   41phy    C18 1097   0.622   2.352   2.489  0.2503  0.0062  0.1426
   41phy    O01 1098   0.744   2.408   2.539 -0.1384  0.0214  0.0244
   41phy    H01 1099   0.823   2.365   2.511 -0.3757  0.1606 -0.8918
   41phy    C19 1100   0.527   2.473   2.504  0.7833 -0.1261  0.3115
   41phy    C13 1101   0.570   2.226   2.585  0.8683 -0.3382 -0.0286
   41phy     H3 1102   0.469   2.191   2.550  0.9034 -1.6179  1.0798
   41phy    O33 1103   0.536   2.267   2.721 -0.1679 -0.3608  0.3185
   41phy    H1B 1104   0.606   2.320   2.755 -0.3290  0.9534 -1.3077
   41phy    C12 1105   0.675   2.112   2.605  0.1153 -0.0505 -0.0972
   41phy    O11 1106   0.627   2.001   2.680 -0.8219  0.0039  0.5959
   41phy    H1A 1107   0.634   2.029   2.769 -0.1536  2.8099 -0.2237
   42phy    C35 1108   4.581   0.663   1.443 -0.1952  0.5971 -0.0343
   42phy    C33 1109   4.551   0.719   1.578  0.0216  0.4071  0.3422
   42phy    C34 1110   4.538   0.609   1.683  0.4873  0.4997 -0.2659
   42phy    C32 1111   4.658   0.819   1.618  0.2890  0.1766  0.4628
   42phy    C31 1112   4.646   0.960   1.567 -0.4720  0.6326 -0.1597
   42phy    C30 1113   4.780   1.037   1.569  0.0133 -0.1296  0.3590
   42phy    C28 1114   4.764   1.189   1.535 -0.2791 -0.0826  0.1860
   42phy    C29 1115   4.718   1.265   1.664 -0.7690  0.0404 -0.6496
   42phy    C27 1116   4.896   1.255   1.484 -0.8231  0.0058 -0.3600
   42phy    C26 1117   4.907   1.265   1.330  0.4970  0.1482 -0.8058
   42phy    C25 1118   5.040   1.319   1.282 -0.4710  0.2069 -0.4394
   42phy    C23 1119   5.059   1.327   1.130  0.9668  0.0980  0.2057
   42phy    C24 1120   5.112   1.461   1.085 -0.1923  0.5176 -0.3842
   42phy    C22 1121   5.146   1.211   1.073 -0.1249 -0.4121 -0.4964
   42phy    C21 1122   5.080   1.140   0.951  0.1845 -0.3253  0.0108
   42phy    C20 1123   5.169   1.036   0.887 -0.0943  0.8144  0.3897
   42phy    C18 1124   5.099   0.949   0.771 -0.5231 -0.3851 -0.3014
   42phy    O01 1125   4.969   0.911   0.816 -0.3442  0.4200  0.0954
   42phy    H01 1126   4.959   0.961   0.895  0.5694  0.5607  0.1238
   42phy    C19 1127   5.195   0.825   0.765 -0.0809 -0.4485  0.2131
   42phy    C13 1128   5.088   1.034   0.631 -0.1213  0.9006 -0.3675
   42phy     H3 1129   5.002   1.101   0.655  0.1486  1.0788  0.1308
   42phy    O33 1130   5.184   1.133   0.609 -0.1770  0.2756  0.2740
   42phy    H1B 1131   5.261   1.127   0.662  0.5079  0.0446 -0.7214
   42phy    C12 1132   4.994   0.986   0.512 -0.0889  0.0659  0.1428
   42phy    O11 1133   5.061   0.937   0.403 -0.0501 -0.4145 -0.2627
   42phy    H1A 1134   5.003   0.959   0.333 -0.0256  1.2705  0.1890
   43phy    C35 1135   4.941   0.684   1.892 -0.1714  0.0384 -0.9373
   43phy    C33 1136   5.079   0.624   1.894 -0.3602  0.7169  0.2704
   43phy    C34 1137   5.060   0.470   1.884 -0.4140 -0.0054  0.2444
   43phy    C32 1138   5.161   0.682   1.777  0.1824  0.7858  0.3347
   43phy    C31 1139   5.281   0.770   1.815  0.0000  0.2715 -0.1544
   43phy    C30 1140   5.380   0.816   1.709 -0.6039  0.4252 -0.0971
   43phy    C28 1141   5.508   0.887   1.760 -0.1540  0.2607 -0.4055
   43phy    C29 1142   5.619   0.882   1.658 -0.1441  0.2114 -0.0878
   43phy    C27 1143   5.481   1.033   1.806  0.5895 -0.0433 -0.3040
   43phy    C26 1144   5.550   1.062   1.939 -0.4139  0.1989 -0.4326
   43phy    C25 1145   5.498   1.198   2.000  0.0479  0.6416 -0.7792
   43phy    C23 1146   5.533   1.229   2.146 -0.8366  0.1332  0.1694
   43phy    C24 1147   5.522   1.377   2.173 -0.0801  0.2294 -0.0112
   43phy    C22 1148   5.464   1.140   2.250  0.4098 -0.1051 -0.3275
   43phy    C21 1149   5.548   1.090   2.370  0.1009 -0.1105  0.7917
   43phy    C20 1150   5.477   1.007   2.478  0.5740  0.0728 -0.1801
   43phy    C18 1151   5.551   0.978   2.616  0.3535  0.4861  0.2113
   43phy    O01 1152   5.639   1.087   2.649  0.6443  0.1988  0.6916
   43phy    H01 1153   5.598   1.168   2.626  0.2418  0.3149  1.7549
   43phy    C19 1154   5.436   0.987   2.722  0.2990  0.4139 -0.2041
   43phy    C13 1155   5.642   0.845   2.624  0.1715  0.8591 -0.2381
   43phy     H3 1156   5.575   0.761   2.593  1.2063  0.6131 -1.8815
   43phy    O33 1157   5.673   0.810   2.758  0.2777  0.2952  0.3423
   43phy    H1B 1158   5.728   0.874   2.800 -0.5894  0.2937  1.5188
   43phy    C12 1159   5.775   0.832   2.540 -0.0446  0.2249  0.3665
   43phy    O11 1160   5.887   0.907   2.583 -0.2176  0.5586  0.4210
   43phy    H1A 1161   5.874   0.990   2.540 -1.7667 -0.2311 -0.7294
   44phy    C35 1162   1.164   2.130   0.613 -0.6449 -0.2700  0.0754
   44phy    C33 1163   1.191   1.984   0.569 -0.0080 -0.0870  0.1895
   44phy    C34 1164   1.098   1.885   0.633 -0.0224  0.3585 -0.9519
   44phy    C32 1165   1.202   1.979   0.419 -0.2631  0.1795  0.0544
   44phy    C31 1166   1.307   1.883   0.350  0.2687  0.2043 -0.2657
   44phy    C30 1167   1.300   1.881   0.195  0.4029  0.3743  0.1883
   44phy    C28 1168   1.419   1.800   0.129  0.4969 -0.1983 -0.6634
   44phy    C29 1169   1.375   1.666   0.067 -0.3606  0.1064 -0.2154
   44phy    C27 1170   1.494   1.887   0.032  0.4235  0.1635  0.3651
   44phy    C26 1171   1.649   1.871   0.022 -0.3037  0.5355 -0.5155
   44phy    C25 1172   1.699   1.945  -0.098 -0.2784  0.2721 -0.0087
   44phy    C23 1173   1.849   1.920  -0.135  0.2061 -0.5350 -0.2000
   44phy    C24 1174   1.864   1.898  -0.284 -0.1305  0.0176 -0.1918
   44phy    C22 1175   1.945   2.030  -0.088 -0.3863  0.4131  0.2099
   44phy    C21 1176   1.970   2.055   0.064 -0.0122 -0.1214 -0.1759
   44phy    C20 1177   2.008   2.197   0.090 -0.0881  0.3496  0.2247
   44phy    C18 1178   1.994   2.262   0.231 -0.0614 -0.1671 -0.5401
   44phy    O01 1179   1.863   2.230   0.278  0.2911  0.0859  0.8242
   44phy    H01 1180   1.839   2.300   0.337  1.0783  0.5984  0.5571
   44phy    C19 1181   2.005   2.416   0.210  0.7322 -0.0010 -0.1807
   44phy    C13 1182   2.102   2.205   0.338 -0.1013 -0.1863  0.0696
   44phy     H3 1183   2.077   2.096   0.346 -0.8862 -0.1457 -1.5225
   44phy    O33 1184   2.238   2.193   0.297  0.3359  0.0513  0.5190
   44phy    H1B 1185   2.284   2.265   0.335 -0.5690  1.7803 -1.4422
   44phy    C12 1186   2.085   2.213   0.496  0.2044 -0.1373 -0.1072
   44phy    O11 1187   2.150   2.318   0.554 -0.3223  0.5036 -0.1086
   44phy    H1A 1188   2.240   2.298   0.568 -0.4856 -1.6551 -1.6434
   45phy    C35 1189   1.440   2.263   1.325 -0.0547  0.0368 -0.3132
   45phy    C33 1190   1.483   2.394   1.386  0.2300  0.1312  0.2211
   45phy    C34 1191   1.522   2.486   1.269  0.5250 -0.3384  0.3698
   45phy    C32 1192   1.374   2.452   1.477  0.1128 -0.2440  0.0019
   45phy    C31 1193   1.419   2.538   1.593 -0.3511 -0.3771  0.2362
   45phy    C30 1194   1.300   2.572   1.684 -0.3216  0.4126  0.2206
   45phy    C28 1195   1.333   2.666   1.801 -0.2030 -0.1137  0.0609
   45phy    C29 1196   1.341   2.809   1.753  0.8297 -0.3800  0.2332
   45phy    C27 1197   1.219   2.650   1.897  0.5268 -0.2138  0.3557
   45phy    C26 1198   1.259   2.627   2.040 -0.2377 -0.1019  0.2657
   45phy    C25 1199   1.140   2.576   2.124  0.0447  0.3224 -0.0197
   45phy    C23 1200   1.154   2.587   2.278 -0.0628 -0.6454  0.3770
   45phy    C24 1201   1.009   2.584   2.334  0.3593 -0.0635  0.2018
   45phy    C22 1202   1.243   2.471   2.336  0.2515  0.2619 -0.2120
   45phy    C21 1203   1.332   2.524   2.445 -0.0902  0.0723  0.3033
   45phy    C20 1204   1.399   2.398   2.518 -0.0377 -0.1982  0.4722
   45phy    C18 1205   1.496   2.422   2.640  0.5485  0.2748  0.6908
   45phy    O01 1206   1.430   2.501   2.739  0.5279 -0.5602 -0.1984
   45phy    H01 1207   1.499   2.540   2.789  0.9841  0.0394 -1.2784
   45phy    C19 1208   1.521   2.284   2.696  0.0683  0.6052  0.5499
   45phy    C13 1209   1.639   2.495   2.610  0.2277  0.2179 -0.2872
   45phy     H3 1210   1.702   2.431   2.544  1.3458 -0.7121  1.5839
   45phy    O33 1211   1.723   2.495   2.726  0.2398  0.1630 -0.5533
   45phy    H1B 1212   1.803   2.536   2.698  0.6793 -0.7160 -0.6418
   45phy    C12 1213   1.648   2.643   2.551 -0.2438  0.2152  0.5773
   45phy    O11 1214   1.654   2.752   2.644  0.0800  0.3164  0.1139
   45phy    H1A 1215   1.614   2.826   2.604  0.3991  1.9474  2.6014
   46phy    C35 1216   2.678   3.246   1.817 -0.6733 -0.2517 -0.0778
   46phy    C33 1217   2.594   3.124   1.837  0.0575 -0.6455  0.3227
   46phy    C34 1218   2.644   3.000   1.762  0.4030 -0.3736 -0.0567
   46phy    C32 1219   2.548   3.110   1.980 -0.3920  0.3806 -0.7289
   46phy    C31 1220   2.411   3.047   2.021 -0.2478  0.2701 -0.1951
   46phy    C30 1221   2.366   3.059   2.173 -0.6425 -0.1711  0.0796
   46phy    C28 1222   2.235   2.984   2.209 -0.2590 -0.3146 -0.0390
   46phy    C29 1223   2.249   2.833   2.215  0.4048  0.2847 -0.0441
   46phy    C27 1224   2.194   3.039   2.346  0.2598  0.6189 -0.1996
   46phy    C26 1225   2.049   3.084   2.359  0.3245 -0.0454 -0.7794
   46phy    C25 1226   2.012   3.099   2.511  0.1271 -0.2261  0.0666
   46phy    C23 1227   1.862   3.134   2.537 -0.3522  0.4296  0.0460
   46phy    C24 1228   1.784   2.995   2.556  0.2009  0.1346  0.2163
   46phy    C22 1229   1.852   3.225   2.664 -0.0118  0.1006  0.2539
   46phy    C21 1230   1.731   3.319   2.670  0.6852  0.2354  0.6742
   46phy    C20 1231   1.738   3.391   2.804 -0.2454 -0.0768 -0.1673
   46phy    C18 1232   1.613   3.470   2.864  0.0073  0.1712 -0.5312
   46phy    O01 1233   1.497   3.402   2.814  0.7352  0.0903 -0.3251
   46phy    H01 1234   1.438   3.471   2.792 -0.4641 -0.9053 -0.3128
   46phy    C19 1235   1.612   3.436   3.017  0.8339 -0.2394 -0.0136
   46phy    C13 1236   1.616   3.626   2.827 -0.3362 -0.1726  0.3251
   46phy     H3 1237   1.668   3.638   2.728  2.6107 -1.6220  1.5885
   46phy    O33 1238   1.704   3.697   2.911 -0.0488 -0.2123  0.1676
   46phy    H1B 1239   1.663   3.710   2.994 -0.4048 -0.0220 -0.0326
   46phy    C12 1240   1.477   3.705   2.810 -0.1641  0.2346 -0.4257
   46phy    O11 1241   1.385   3.623   2.745 -0.0988 -0.0099 -0.1920
   46phy    H1A 1242   1.307   3.674   2.735 -0.6465 -0.9790 -1.1415
   47phy    C35 1243   0.927   2.357   1.338 -0.2801  0.0058  0.1634
   47phy    C33 1244   0.842   2.398   1.455  0.0016  0.0830 -0.2224
   47phy    C34 1245   0.930   2.367   1.576  0.6483 -0.2382  0.2877
   47phy    C32 1246   0.811   2.547   1.444  0.2059 -0.7228  0.1010
   47phy    C31 1247   0.661   2.576   1.456  0.2171 -0.3651 -0.8069
   47phy    C30 1248   0.648   2.718   1.401  0.5463  0.0246  0.3669
   47phy    C28 1249   0.508   2.781   1.400  0.0670 -0.2642 -0.7825
   47phy    C29 1250   0.492   2.861   1.537 -0.4699 -0.0676 -0.2219
   47phy    C27 1251   0.483   2.874   1.279 -0.2198  0.3824  0.2660
   47phy    C26 1252   0.344   2.856   1.221 -0.2849 -0.1283  0.8497
   47phy    C25 1253   0.305   2.925   1.087  0.2119 -0.0701  0.0928
   47phy    C23 1254   0.166   2.887   1.029  0.0947 -0.1344  0.1550
   47phy    C24 1255   0.049   2.969   1.088 -0.2546  0.0452  0.0313
   47phy    C22 1256   0.172   2.925   0.878 -0.0552 -0.0081 -0.5973
   47phy    C21 1257   0.084   2.841   0.781 -0.5700  0.2011 -0.2840
   47phy    C20 1258   0.082   2.900   0.639 -0.6016 -0.5495  0.0309
   47phy    C18 1259  -0.011   2.829   0.535 -0.1025 -0.2876 -0.2560
   47phy    O01 1260   0.010   2.688   0.540 -0.2346  0.2259 -0.6685
   47phy    H01 1261   0.078   2.671   0.603 -0.0144  1.2618 -0.6111
   47phy    C19 1262   0.049   2.871   0.397 -0.2126  0.2929 -0.2076
   47phy    C13 1263  -0.165   2.867   0.557  0.2942 -0.0525  0.4004
   47phy     H3 1264  -0.189   2.832   0.660  0.2428  0.1380  0.4530
   47phy    O33 1265  -0.192   3.008   0.576  0.2598  0.0422 -0.2112
   47phy    H1B 1266  -0.278   3.016   0.612  0.4854 -0.7771  0.5605
   47phy    C12 1267  -0.287   2.792   0.495 -0.6257  0.1939 -0.0786
   47phy    O11 1268  -0.259   2.660   0.445 -0.2311  0.1802 -0.1551
   47phy    H1A 1269  -0.170   2.641   0.467 -0.9477 -0.1742  2.8484
   48phy    C35 1270   1.558   3.147   2.299  0.2634  0.0612  1.0268
   48phy    C33 1271   1.537   3.066   2.165 -1.3188  0.6781  0.1946
   48phy    C34 1272   1.438   3.129   2.067 -0.0748 -0.2997  0.1087
   48phy    C32 1273   1.675   3.041   2.106 -0.2587 -0.2155  0.4541
   48phy    C31 1274   1.714   2.889   2.108  0.3326 -0.0425  0.6524
   48phy    C30 1275   1.833   2.849   2.012  0.2383 -0.0992 -0.1451
   48phy    C28 1276   1.805   2.707   1.960 -0.1757 -0.3433  0.2380
   48phy    C29 1277   1.744   2.716   1.822  0.0648 -0.6386 -0.2836
   48phy    C27 1278   1.940   2.634   1.927 -0.2335 -0.4861  0.2567
   48phy    C26 1279   1.961   2.502   1.997  0.3570  0.3241 -0.4379
   48phy    C25 1280   2.102   2.455   1.986 -0.0103  0.5816 -0.1659
   48phy    C23 1281   2.126   2.321   2.059 -0.0046 -0.3371 -0.1541
   48phy    C24 1282   2.151   2.206   1.958  0.1662  0.3109  0.1178
   48phy    C22 1283   2.248   2.334   2.156 -0.1544 -0.0771 -0.1105
   48phy    C21 1284   2.200   2.361   2.298  0.4622  0.1241 -0.5761
   48phy    C20 1285   2.325   2.392   2.385  0.8615 -0.0413 -0.3281
   48phy    C18 1286   2.299   2.440   2.533  0.1116  0.4123  0.2882
   48phy    O01 1287   2.223   2.341   2.604 -0.6597  0.0550 -0.4310
   48phy    H01 1288   2.251   2.254   2.581 -0.9957 -0.1997  0.0898
   48phy    C19 1289   2.444   2.431   2.585  0.3562 -0.0511  0.2556
   48phy    C13 1290   2.227   2.583   2.554  0.0450  0.2887  0.2915
   48phy     H3 1291   2.264   2.656   2.477  1.9959  0.9387  1.7836
   48phy    O33 1292   2.258   2.646   2.676 -0.3442 -0.1145  0.1391
   48phy    H1B 1293   2.258   2.585   2.747  0.3915  0.5373  0.7318
   48phy    C12 1294   2.071   2.592   2.535 -0.1185 -0.6631  0.8429
   48phy    O11 1295   1.982   2.503   2.594 -0.0495  0.0319  0.2639
   48phy    H1A 1296   2.027   2.421   2.599  0.0986 -0.1536 -2.6902
   49phy    C35 1297   1.168   1.879   1.785 -0.0382 -0.2472  0.4257
   49phy    C33 1298   1.224   2.002   1.696  0.2350  0.4684 -0.3976
   49phy    C34 1299   1.115   2.020   1.593  0.0246 -0.1015 -0.2720
   49phy    C32 1300   1.260   2.121   1.780 -0.3065  0.2740  0.0141
   49phy    C31 1301   1.412   2.115   1.817  0.4591 -0.0290 -0.4170
   49phy    C30 1302   1.460   2.233   1.906  0.3229 -0.1163  0.9283
   49phy    C28 1303   1.607   2.214   1.939 -0.5422 -0.1775 -0.8235
   49phy    C29 1304   1.685   2.299   1.842 -0.0050  0.3602  0.0041
   49phy    C27 1305   1.640   2.271   2.082 -0.3169  0.5490 -0.3887
   49phy    C26 1306   1.736   2.173   2.157  1.5080  0.1877  0.4626
   49phy    C25 1307   1.759   2.213   2.304 -0.2160  0.2058 -0.0823
   49phy    C23 1308   1.810   2.101   2.399 -0.0956  0.1549  0.2160
   49phy    C24 1309   1.925   2.146   2.496 -0.2956  0.0209  0.2009
   49phy    C22 1310   1.688   2.038   2.469  0.3438  0.5324  0.1612
   49phy    C21 1311   1.699   1.886   2.497  0.1565  0.3439 -0.3649
   49phy    C20 1312   1.582   1.831   2.578  0.2028 -0.2647 -0.1889
   49phy    C18 1313   1.576   1.682   2.627  0.7662 -0.6047  0.1567
   49phy    O01 1314   1.704   1.647   2.684  0.7356  0.1182  0.1152
   49phy    H01 1315   1.686   1.584   2.751  2.0111 -0.5097 -0.1140
   49phy    C19 1316   1.478   1.691   2.746  0.2994 -0.4777 -0.2606
   49phy    C13 1317   1.535   1.572   2.518 -0.0146  0.1366 -0.0827
   49phy     H3 1318   1.438   1.605   2.472  0.4463  0.5266 -0.7880
   49phy    O33 1319   1.495   1.448   2.585 -0.0343 -0.4113  0.0451
   49phy    H1B 1320   1.473   1.377   2.526 -0.3939 -0.1923 -0.0908
   49phy    C12 1321   1.629   1.532   2.403 -0.5195  0.2579 -0.0888
   49phy    O11 1322   1.746   1.472   2.456  0.2289 -0.0264  0.4779
   49phy    H1A 1323   1.721   1.403   2.514 -0.2598  0.4451  0.8462
   50phy    C35 1324   0.760   1.726   0.431  0.1452 -0.0060  0.9180
   50phy    C33 1325   0.683   1.861   0.452  0.0674  0.5658 -0.1310
   50phy    C34 1326   0.533   1.837   0.444 -0.3324 -0.1747  0.1492
   50phy    C32 1327   0.725   1.927   0.581  0.1088  0.2434 -0.6652
   50phy    C31 1328   0.687   2.073   0.596 -0.1645 -0.7383 -0.0839
   50phy    C30 1329   0.744   2.135   0.725  0.4372 -0.2578  0.0847
   50phy    C28 1330   0.739   2.288   0.737  0.0933 -0.4245  0.4089
   50phy    C29 1331   0.732   2.325   0.881  0.1469  0.5741 -0.1537
   50phy    C27 1332   0.869   2.347   0.679 -0.1267  0.4711 -0.3979
   50phy    C26 1333   0.848   2.474   0.598  0.3227 -0.0970 -0.2329
   50phy    C25 1334   0.984   2.525   0.555  0.1131 -0.6270 -0.2986
   50phy    C23 1335   0.982   2.637   0.445  0.1276 -0.5826  0.2912
   50phy    C24 1336   0.983   2.776   0.514 -0.5486  0.1451  0.2210
   50phy    C22 1337   1.105   2.634   0.345  0.8343 -0.0940  0.2826
   50phy    C21 1338   1.062   2.637   0.198 -0.0595  0.3751 -0.0167
   50phy    C20 1339   1.181   2.620   0.103  0.5009  0.2671  0.4325
   50phy    C18 1340   1.153   2.587  -0.049 -0.0496 -0.0909  0.4695
   50phy    O01 1341   1.095   2.456  -0.052 -0.3747  0.3794  0.9712
   50phy    H01 1342   1.011   2.456  -0.011 -0.7790 -0.7999  0.1839
   50phy    C19 1343   1.295   2.564  -0.102 -0.1833  0.1875 -0.4015
   50phy    C13 1344   1.072   2.696  -0.135  0.1022  0.3778  0.2728
   50phy     H3 1345   0.970   2.695  -0.089  0.1825  1.3177  0.4920
   50phy    O33 1346   1.104   2.831  -0.110 -0.5986  0.3288  0.3310
   50phy    H1B 1347   1.169   2.861  -0.171 -1.1402  0.7790 -0.0399
   50phy    C12 1348   1.008   2.694  -0.277  0.0404 -0.1280 -0.5134
   50phy    O11 1349   0.979   2.557  -0.306  0.1033 -0.4176 -0.3217
   50phy    H1A 1350   1.064   2.518  -0.316  1.4621  2.3791 -0.6925
   51phy    C35 1351   2.122   1.939   1.658 -0.2418  0.2028 -0.0185
   51phy    C33 1352   1.986   1.882   1.668 -0.7294 -0.2430 -0.5518
   51phy    C34 1353   1.934   1.945   1.799  0.4112 -0.1258  0.4456
   51phy    C32 1354   1.909   1.935   1.551 -0.2078 -0.2450 -0.3072
   51phy    C31 1355   1.872   1.846   1.434  0.2304  0.1569 -0.2215
   51phy    C30 1356   1.765   1.917   1.333  0.1751  0.4650 -0.2890
   51phy    C28 1357   1.699   1.831   1.223 -0.4244  0.2964 -0.0452
   51phy    C29 1358   1.602   1.726   1.280  0.2225  0.1502 -0.1895
   51phy    C27 1359   1.621   1.919   1.122  0.2300  0.2821 -0.0335
   51phy    C26 1360   1.665   1.890   0.973 -0.1793  0.3551  0.2372
   51phy    C25 1361   1.587   1.974   0.869  0.2479 -0.0788 -0.7831
   51phy    C23 1362   1.631   1.964   0.725 -0.2575  0.1121  0.1970
   51phy    C24 1363   1.568   1.837   0.656 -0.6754 -0.2219  0.5274
   51phy    C22 1364   1.579   2.096   0.662 -0.2532  0.3177 -0.1029
   51phy    C21 1365   1.627   2.157   0.533  0.3431 -0.1074 -0.3427
   51phy    C20 1366   1.552   2.293   0.518 -0.2283 -0.2383 -0.3477
   51phy    C18 1367   1.592   2.389   0.390 -0.2504  0.5810 -0.3413
   51phy    O01 1368   1.733   2.407   0.385 -0.4023  0.1204  0.1025
   51phy    H01 1369   1.768   2.479   0.434 -1.7706 -0.7198  2.5237
   51phy    C19 1370   1.538   2.533   0.418 -0.6275  0.3707 -0.3930
   51phy    C13 1371   1.535   2.334   0.255 -0.2595 -0.0185 -0.0095
   51phy     H3 1372   1.584   2.234   0.241  1.2458  0.7287 -0.2418
   51phy    O33 1373   1.397   2.289   0.259  0.2459  0.2472  0.2918
   51phy    H1B 1374   1.378   2.257   0.345 -1.7330 -1.0268 -0.5589
   51phy    C12 1375   1.583   2.360   0.106 -0.4773 -0.5312  0.4764
   51phy    O11 1376   1.719   2.369   0.071  0.1889 -0.3634 -0.8886
   51phy    H1A 1377   1.759   2.306   0.127 -2.3907 -0.0168  1.5938
   52phy    C35 1378   1.300   1.002   0.587  0.0712  0.4431  0.8308
   52phy    C33 1379   1.331   0.980   0.733 -0.0538  0.0813 -0.0589
   52phy    C34 1380   1.214   0.895   0.790  0.4735  0.1713  0.0013
   52phy    C32 1381   1.462   0.896   0.756  0.5911  0.6091 -0.3935
   52phy    C31 1382   1.582   0.983   0.801 -0.0583  0.0762  0.0661
   52phy    C30 1383   1.706   0.898   0.838  0.1206 -0.3104 -0.0641
   52phy    C28 1384   1.841   0.966   0.842 -0.3554  0.3547 -0.1433
   52phy    C29 1385   1.910   0.930   0.975 -0.5019 -0.0048 -0.2812
   52phy    C27 1386   1.920   0.946   0.712 -0.2402  0.4447  0.5208
   52phy    C26 1387   1.942   1.079   0.645  0.5141 -0.6490  0.0601
   52phy    C25 1388   2.000   1.069   0.506  0.1291  0.2027  0.0094
   52phy    C23 1389   2.063   1.194   0.439 -1.0761 -0.4452 -0.3704
   52phy    C24 1390   2.205   1.231   0.485  0.2057  0.6761 -0.0887
   52phy    C22 1391   2.077   1.170   0.289  0.2926 -0.4670  0.0095
   52phy    C21 1392   1.968   1.249   0.214 -0.3477 -0.0251  0.4455
   52phy    C20 1393   1.982   1.227   0.060 -0.0051 -0.0395  0.0968
   52phy    C18 1394   1.864   1.248  -0.046 -0.5166 -0.2402  0.2159
   52phy    O01 1395   1.744   1.193   0.014 -0.6086  0.3939  0.4039
   52phy    H01 1396   1.773   1.117   0.062  0.2296  1.0338  0.9347
   52phy    C19 1397   1.910   1.160  -0.166 -0.3882 -0.7810 -0.1325
   52phy    C13 1398   1.836   1.406  -0.073  0.3934  0.0442  0.1450
   52phy     H3 1399   1.828   1.450   0.030 -0.1001  0.3584 -0.0246
   52phy    O33 1400   1.952   1.476  -0.113  0.0025 -0.5044 -0.0773
   52phy    H1B 1401   1.962   1.467  -0.206 -2.1898  1.3828 -0.5972
   52phy    C12 1402   1.703   1.482  -0.110 -0.0539 -0.4687 -0.2674
   52phy    O11 1403   1.686   1.487  -0.253 -0.3523 -0.2160 -0.3590
   52phy    H1A 1404   1.669   1.402  -0.289  0.2530  0.0567 -1.3551
   53phy    C35 1405   0.995   3.768   0.991 -0.1505 -0.1356 -0.0535
   53phy    C33 1406   0.860   3.695   0.970 -0.3846 -0.1985 -0.5229
   53phy    C34 1407   0.755   3.803   0.973  0.1381  0.0589 -0.2758
   53phy    C32 1408   0.854   3.637   0.829  0.8398  0.4793  0.1988
   53phy    C31 1409   0.916   3.500   0.821 -0.0373 -0.0868 -0.1780
   53phy    C30 1410   0.902   3.449   0.673 -0.3190  0.1538 -0.4121
   53phy    C28 1411   0.970   3.319   0.634  0.8542  0.6705  0.4624
   53phy    C29 1412   0.894   3.197   0.680  0.0290 -0.2034  0.0120
   53phy    C27 1413   1.005   3.322   0.483 -0.2112 -0.3644 -0.1550
   53phy    C26 1414   1.153   3.347   0.464  0.0109 -0.1812  0.5202
   53phy    C25 1415   1.186   3.417   0.330 -0.3787 -0.1377 -0.2198
   53phy    C23 1416   1.329   3.403   0.281 -0.5034  0.4136 -0.1643
   53phy    C24 1417   1.341   3.326   0.146  0.0964 -0.2454 -0.5983
   53phy    C22 1418   1.384   3.548   0.266  0.3466  0.2144  0.4763
   53phy    C21 1419   1.535   3.564   0.272  0.1539  0.1023  0.2503
   53phy    C20 1420   1.580   3.712   0.298  0.7518 -0.2941 -0.3866
   53phy    C18 1421   1.725   3.764   0.270  0.6801  0.4616  0.5224
   53phy    O01 1422   1.823   3.672   0.324  0.1182 -0.1125  0.0240
   53phy    H01 1423   1.791   3.626   0.400  0.3937 -2.9186 -1.4293
   53phy    C19 1424   1.737   3.894   0.352  0.2565  0.2272 -0.1362
   53phy    C13 1425   1.750   3.773   0.114  0.0957 -0.1604  0.0687
   53phy     H3 1426   1.766   3.666   0.087  1.9548 -0.0014  0.3961
   53phy    O33 1427   1.639   3.799   0.024  0.1528 -0.3060 -0.1370
   53phy    H1B 1428   1.623   3.891   0.033  1.4591 -0.1291  0.5971
   53phy    C12 1429   1.887   3.809   0.052  0.1247 -0.3668  0.4792
   53phy    O11 1430   1.911   3.953   0.041 -0.3550  0.1427 -0.0167
   53phy    H1A 1431   1.844   3.984  -0.016 -0.8893  2.1301  1.5951
   54phy    C35 1432   3.611   2.448   0.551  0.2269  0.6149  0.3106
   54phy    C33 1433   3.588   2.414   0.694  0.3730 -0.0272  0.6040
   54phy    C34 1434   3.676   2.297   0.741 -0.3796  0.0499 -0.1967
   54phy    C32 1435   3.610   2.535   0.779 -0.6418 -0.5125 -0.0797
   54phy    C31 1436   3.516   2.553   0.894 -0.2540 -0.2736  0.0602
   54phy    C30 1437   3.509   2.693   0.958  0.3275 -0.3729  0.4889
   54phy    C28 1438   3.394   2.705   1.062  0.1093  0.4357  0.6438
   54phy    C29 1439   3.442   2.751   1.207 -0.3976 -0.5224  0.0416
   54phy    C27 1440   3.288   2.808   1.008 -0.3166 -1.0515  0.3589
   54phy    C26 1441   3.165   2.750   0.941  0.0132  0.3853  0.1125
   54phy    C25 1442   3.044   2.842   0.940 -0.2078  0.5685 -0.3900
   54phy    C23 1443   2.916   2.771   0.888 -0.1876 -0.6241  0.3334
   54phy    C24 1444   2.839   2.703   1.004  0.1619  0.1419 -0.2040
   54phy    C22 1445   2.819   2.876   0.829 -0.0183  0.2075 -0.1402
   54phy    C21 1446   2.843   2.899   0.676 -0.2211  0.0712  0.7410
   54phy    C20 1447   2.762   3.019   0.630  0.8081 -0.0695  0.1781
   54phy    C18 1448   2.794   3.072   0.484  0.1858  0.0475  0.4731
   54phy    O01 1449   2.936   3.091   0.478  0.4147 -0.3516 -0.5326
   54phy    H01 1450   2.962   3.163   0.533 -0.7370 -1.2150  1.2139
   54phy    C19 1451   2.712   3.205   0.479 -0.2265  0.7294 -0.0477
   54phy    C13 1452   2.739   2.975   0.364  0.2037  0.1314  0.3016
   54phy     H3 1453   2.811   2.889   0.367 -0.2743 -0.3034 -0.3135
   54phy    O33 1454   2.623   2.895   0.389  0.1952 -0.1347 -0.1826
   54phy    H1B 1455   2.632   2.815   0.342  1.5681 -0.5090  0.6498
   54phy    C12 1456   2.782   2.980   0.210  0.3046 -0.1949 -0.4817
   54phy    O11 1457   2.909   3.029   0.190 -0.1675 -0.0744  0.3440
   54phy    H1A 1458   2.926   3.098   0.251  1.0940 -1.0449  1.1434
   55phy    C35 1459   0.516   4.377   1.731  0.3843  0.3118 -0.4706
   55phy    C33 1460   0.491   4.233   1.779 -0.1632 -0.1787 -0.1194
   55phy    C34 1461   0.543   4.229   1.924 -0.1687  0.1470  0.1566
   55phy    C32 1462   0.348   4.183   1.772 -0.1729 -0.3390 -0.0451
   55phy    C31 1463   0.297   4.146   1.635 -0.3001 -0.0835 -0.0779
   55phy    C30 1464   0.147   4.141   1.633 -0.1688  0.2137  0.0641
   55phy    C28 1465   0.075   4.103   1.503 -0.7482  0.4740  0.2011
   55phy    C29 1466  -0.024   3.993   1.540 -0.0798 -0.0895  0.3356
   55phy    C27 1467   0.017   4.222   1.418  0.1277 -0.4206 -0.0898
   55phy    C26 1468  -0.013   4.181   1.270 -0.0945  0.1469  0.5455
   55phy    C25 1469  -0.116   4.280   1.212 -0.0621  0.2265 -0.4253
   55phy    C23 1470  -0.160   4.250   1.071  0.2456 -0.4739  0.2890
   55phy    C24 1471  -0.284   4.158   1.072  0.0316  0.0439  0.3593
   55phy    C22 1472  -0.190   4.383   0.996 -0.0483  0.6239  0.2591
   55phy    C21 1473  -0.132   4.376   0.850  0.2761 -0.3356  0.1488
   55phy    C20 1474  -0.143   4.497   0.761  0.4723  0.6342  0.2754
   55phy    C18 1475  -0.114   4.492   0.608  0.0461  0.5704  0.1096
   55phy    O01 1476   0.022   4.439   0.592  0.1047  0.3156 -0.4463
   55phy    H01 1477   0.061   4.481   0.518 -1.0613  0.9766 -0.7033
   55phy    C19 1478  -0.110   4.644   0.581  0.3095 -0.0106  0.4262
   55phy    C13 1479  -0.223   4.409   0.527  0.1341 -0.4539  0.2228
   55phy     H3 1480  -0.223   4.308   0.576 -0.0406 -1.3836 -1.6127
   55phy    O33 1481  -0.359   4.442   0.549  0.6102  0.3078 -0.2806
   55phy    H1B 1482  -0.399   4.485   0.477 -0.6393 -0.4069 -0.0316
   55phy    C12 1483  -0.199   4.337   0.395 -0.3252  0.4661  0.1931
   55phy    O11 1484  -0.233   4.398   0.268  0.5388  0.8264 -0.4712
   55phy    H1A 1485  -0.323   4.377   0.254  0.1633  0.1393  2.2612
   56phy    C35 1486   3.515   2.831   2.397 -0.2893  0.4013 -0.0009
   56phy    C33 1487   3.455   2.956   2.344 -0.0486 -0.5733 -0.3527
   56phy    C34 1488   3.546   3.077   2.363  0.2358 -0.3140  0.3907
   56phy    C32 1489   3.404   2.941   2.203  0.4007  0.7224 -0.2312
   56phy    C31 1490   3.247   2.943   2.189  0.4177 -0.1070  0.7284
   56phy    C30 1491   3.209   2.932   2.040  0.1773 -0.4809  0.3469
   56phy    C28 1492   3.058   2.964   2.012  0.1755  0.2068 -0.1532
   56phy    C29 1493   3.056   3.022   1.872 -0.1063 -0.5559 -0.1878
   56phy    C27 1494   2.967   2.838   2.011  0.1040 -0.3425 -0.2817
   56phy    C26 1495   2.833   2.859   2.096  0.0474 -0.4151  0.6384
   56phy    C25 1496   2.766   2.722   2.133 -0.3158 -0.1286  0.1820
   56phy    C23 1497   2.633   2.724   2.210  0.1045 -0.4216 -0.3081
   56phy    C24 1498   2.542   2.611   2.165 -0.0222  0.5450 -0.6511
   56phy    C22 1499   2.656   2.718   2.368  0.2244 -0.3931 -0.1195
   56phy    C21 1500   2.543   2.783   2.452  0.4206  0.5815 -0.3203
   56phy    C20 1501   2.580   2.799   2.601  0.1369 -0.5385 -0.0085
   56phy    C18 1502   2.487   2.894   2.684  0.5355  0.1876 -0.0503
   56phy    O01 1503   2.347   2.875   2.647 -0.7051 -0.2795 -0.1548
   56phy    H01 1504   2.327   2.784   2.658  0.8142 -0.4787  1.5296
   56phy    C19 1505   2.517   2.847   2.830 -0.1367  0.1466 -0.3142
   56phy    C13 1506   2.515   3.052   2.652 -0.6250 -0.4101  0.1701
   56phy     H3 1507   2.520   3.068   2.542  0.0498  0.3745  0.2995
   56phy    O33 1508   2.642   3.093   2.694 -0.0075 -0.0247  0.6452
   56phy    H1B 1509   2.633   3.108   2.786  0.5074 -0.2860  0.7442
   56phy    C12 1510   2.414   3.163   2.697  0.4442  0.2802  0.0366
   56phy    O11 1511   2.403   3.189   2.833  0.1883 -0.3926 -0.0260
   56phy    H1A 1512   2.368   3.276   2.841  0.2462  0.0681 -3.3260
   57phy    C35 1513   1.338   3.319   1.016 -0.2218  0.1145 -0.1999
   57phy    C33 1514   1.304   3.303   1.172  0.1382 -0.3983  0.7227
   57phy    C34 1515   1.407   3.387   1.249  0.3074  0.0025  0.0783
   57phy    C32 1516   1.162   3.355   1.197  0.1236  0.1443  0.5487
   57phy    C31 1517   1.056   3.254   1.167  0.4111 -0.2315 -0.0078
   57phy    C30 1518   0.919   3.304   1.213  0.0440  0.0421  0.2267
   57phy    C28 1519   0.803   3.219   1.162  0.3537 -0.0260  0.5068
   57phy    C29 1520   0.755   3.120   1.267 -0.1819  0.4860 -0.0477
   57phy    C27 1521   0.684   3.310   1.131 -0.3483  0.4930  0.3115
   57phy    C26 1522   0.592   3.284   1.007 -0.2193 -0.1106 -0.4510
   57phy    C25 1523   0.467   3.373   1.014 -0.1672  0.4288  0.4806
   57phy    C23 1524   0.377   3.357   0.888  0.4261  0.0319  0.2038
   57phy    C24 1525   0.243   3.318   0.945  0.1994  0.7742  0.7118
   57phy    C22 1526   0.362   3.483   0.798 -0.6053  0.3012  0.6998
   57phy    C21 1527   0.450   3.486   0.669 -0.2845  0.2960  0.0713
   57phy    C20 1528   0.441   3.609   0.579  0.4435 -0.4287  0.2219
   57phy    C18 1529   0.545   3.609   0.458 -0.1143  0.0116 -0.2363
   57phy    O01 1530   0.678   3.594   0.506  0.1831  0.1061  0.0569
   57phy    H01 1531   0.693   3.633   0.590  0.1618  1.2025 -0.4217
   57phy    C19 1532   0.541   3.747   0.395  0.0502 -0.5890 -0.3287
   57phy    C13 1533   0.511   3.488   0.359 -0.3721 -0.3282  0.7094
   57phy     H3 1534   0.531   3.396   0.419 -1.9793 -1.1532  0.0201
   57phy    O33 1535   0.376   3.454   0.322  0.1789 -0.1321 -0.4945
   57phy    H1B 1536   0.355   3.366   0.301 -0.1701  0.0150 -0.7741
   57phy    C12 1537   0.617   3.434   0.247  0.7954 -0.9081  0.2358
   57phy    O11 1538   0.746   3.462   0.278 -0.0389  0.0480 -0.2815
   57phy    H1A 1539   0.754   3.463   0.372  0.9359 -0.6540 -0.3400
   58phy    C35 1540   0.933   2.959   1.622 -0.3771  0.0672 -0.3816
   58phy    C33 1541   1.040   3.064   1.652 -0.1496 -0.1153 -0.1047
   58phy    C34 1542   1.134   3.082   1.531 -0.2844 -0.6439  0.1116
   58phy    C32 1543   0.981   3.195   1.707  0.0325 -0.0765 -0.0148
   58phy    C31 1544   1.079   3.288   1.784  0.1469 -0.4048  0.2190
   58phy    C30 1545   1.012   3.421   1.834  0.1122 -0.1416 -0.1759
   58phy    C28 1546   1.108   3.523   1.898 -0.2133  0.3792 -0.3497
   58phy    C29 1547   1.111   3.653   1.827  0.2711 -0.0900  0.0951
   58phy    C27 1548   1.073   3.560   2.043 -0.1837 -0.5281  0.0109
   58phy    C26 1549   1.179   3.508   2.139  0.1453 -0.2839  0.1801
   58phy    C25 1550   1.155   3.542   2.286 -0.4217 -0.1401 -0.4943
   58phy    C23 1551   1.266   3.501   2.385 -0.2388  0.3455 -0.5993
   58phy    C24 1552   1.385   3.598   2.401 -0.6163 -0.2711  0.7184
   58phy    C22 1553   1.212   3.462   2.524 -0.0734  0.0298 -0.0041
   58phy    C21 1554   1.267   3.324   2.574  0.3070  0.3160  0.1454
   58phy    C20 1555   1.213   3.275   2.711 -0.0538  0.2649  0.4993
   58phy    C18 1556   1.289   3.148   2.777 -0.5291  0.0063 -0.4286
   58phy    O01 1557   1.434   3.174   2.788  0.0347 -0.4648 -0.1978
   58phy    H01 1558   1.443   3.265   2.807  0.4968 -0.8962  1.8273
   58phy    C19 1559   1.245   3.156   2.919 -0.3865  0.1385 -0.6705
   58phy    C13 1560   1.262   2.999   2.714  0.2691 -0.3006  0.0699
   58phy     H3 1561   1.152   2.989   2.697  0.2063  0.7345 -0.1881
   58phy    O33 1562   1.287   2.892   2.806 -0.0680 -0.3828  0.4313
   58phy    H1B 1563   1.380   2.890   2.815  0.2224  2.1310 -1.0681
   58phy    C12 1564   1.338   2.960   2.580 -0.0265  0.4836 -0.2512
   58phy    O11 1565   1.476   2.975   2.599 -0.0419  0.0019 -0.1684
   58phy    H1A 1566   1.483   3.059   2.641 -1.2757  0.1368 -0.1904
   59phy    C35 1567   1.372   2.334   0.970  0.1914  0.0026 -0.3969
   59phy    C33 1568   1.302   2.431   0.874 -0.1008 -0.1294  0.2303
   59phy    C34 1569   1.157   2.448   0.924  0.3006 -0.1167  0.4275
   59phy    C32 1570   1.389   2.560   0.891 -0.1180  0.5237  0.8395
   59phy    C31 1571   1.368   2.661   0.775 -0.2691  0.1722  0.5865
   59phy    C30 1572   1.441   2.797   0.796  0.4229 -0.3026  0.2475
   59phy    C28 1573   1.360   2.914   0.735  0.0095 -0.0226  0.4156
   59phy    C29 1574   1.329   3.012   0.843 -0.3440 -0.0344  0.3581
   59phy    C27 1575   1.418   2.991   0.613  0.4617 -0.5215  0.2821
   59phy    C26 1576   1.406   2.929   0.475 -0.4045 -0.0255  0.2774
   59phy    C25 1577   1.452   3.019   0.362  0.3667  0.4038 -0.1289
   59phy    C23 1578   1.492   2.940   0.232 -0.4316 -0.7707  0.0198
   59phy    C24 1579   1.405   2.982   0.109 -0.0102  0.0666 -0.2640
   59phy    C22 1580   1.641   2.969   0.195 -0.2402  0.3876  0.3912
   59phy    C21 1581   1.725   2.879   0.105 -0.7487  0.3075 -0.0726
   59phy    C20 1582   1.870   2.934   0.105 -0.1680 -0.9506 -0.7039
   59phy    C18 1583   1.982   2.880   0.011 -0.1037 -0.1706 -0.3864
   59phy    O01 1584   2.008   2.740   0.032  0.0001 -0.3057 -0.3805
   59phy    H01 1585   1.944   2.696  -0.020 -1.1377  0.9478 -0.1055
   59phy    C19 1586   2.096   2.966   0.071  0.3656  0.1689  0.3860
   59phy    C13 1587   1.951   2.906  -0.144  0.1327  0.1926  0.8152
   59phy     H3 1588   1.883   2.821  -0.172  1.6039 -0.6617 -0.2750
   59phy    O33 1589   1.871   3.011  -0.179  0.1701 -0.1681 -0.2417
   59phy    H1B 1590   1.926   3.077  -0.214 -0.8680 -0.4642 -2.5996
   59phy    C12 1591   2.043   2.859  -0.262  0.2647 -0.5545  1.0624
   59phy    O11 1592   2.113   2.967  -0.322  0.2418 -0.0425 -0.2419
   59phy    H1A 1593   2.166   2.942  -0.395  1.3436 -0.1191  0.5720
   60phy    C35 1594   5.062   0.358   1.290 -0.2454  0.1251 -0.3628
   60phy    C33 1595   4.942   0.269   1.308 -0.4870  0.2686 -0.1025
   60phy    C34 1596   4.863   0.338   1.425 -0.0489  0.1845 -0.1658
   60phy    C32 1597   4.862   0.256   1.179  0.2189  0.2460  0.3893
   60phy    C31 1598   4.895   0.146   1.083 -0.4855  0.3466 -0.2277
   60phy    C30 1599   4.798   0.143   0.971  0.4232 -0.2862  0.4350
   60phy    C28 1600   4.839   0.043   0.858 -0.0919 -0.3352  0.0557
   60phy    C29 1601   4.725  -0.059   0.829 -0.1204  0.3179 -0.8101
   60phy    C27 1602   4.899   0.108   0.730  0.3949 -0.3086  0.3064
   60phy    C26 1603   5.017   0.034   0.663  0.1832 -0.3060  0.0058
   60phy    C25 1604   5.056   0.093   0.525  0.3878 -0.3297 -0.4626
   60phy    C23 1605   5.187   0.023   0.468 -0.4210 -0.3253 -0.2918
   60phy    C24 1606   5.159  -0.031   0.332  0.0753  0.7616  0.5308
   60phy    C22 1607   5.310   0.120   0.475  0.6838  0.1854 -0.0261
   60phy    C21 1608   5.450   0.065   0.469  0.0072  0.0273  0.0147
   60phy    C20 1609   5.561   0.174   0.481  0.2940 -0.1859 -0.0981
   60phy    C18 1610   5.718   0.152   0.462  0.1430  0.0187  0.5890
   60phy    O01 1611   5.754   0.031   0.529 -0.0952  0.2938  0.2844
   60phy    H01 1612   5.835   0.005   0.490 -0.7528 -0.6253 -0.5132
   60phy    C19 1613   5.783   0.280   0.523 -0.1677 -0.1957  0.2808
   60phy    C13 1614   5.748   0.127   0.305  0.2542  0.1856  0.2127
   60phy     H3 1615   5.689   0.035   0.280 -0.8625  1.2074 -1.0839
   60phy    O33 1616   5.686   0.209   0.205  0.4930  0.0541  0.0250
   60phy    H1B 1617   5.731   0.290   0.199  0.8398 -0.0630  0.9984
   60phy    C12 1618   5.888   0.068   0.258 -0.1529  0.5537  0.3792
   60phy    O11 1619   5.957  -0.003   0.359 -0.0489  0.0881  0.4187
   60phy    H1A 1620   6.049  -0.005   0.339 -0.0797 -1.0208  0.3298
   61phy    C35 1621   0.357   4.997   2.189  0.3218  0.4441  0.1251
   61phy    C33 1622   0.410   5.058   2.063  0.2717  0.0486  0.1523
   61phy    C34 1623   0.293   5.154   2.024  0.4841  0.3965 -0.0703
   61phy    C32 1624   0.540   5.138   2.070  0.2125  0.4126  0.2636
   61phy    C31 1625   0.660   5.046   2.062  0.5433  0.4782  0.0202
   61phy    C30 1626   0.785   5.131   2.041 -0.2771  0.1808  0.3935
   61phy    C28 1627   0.914   5.048   2.005 -0.5214 -0.5078  0.5305
   61phy    C29 1628   0.961   5.097   1.867  0.1344  0.1581  0.1806
   61phy    C27 1629   1.019   5.083   2.114  0.6281  0.1685  0.3513
   61phy    C26 1630   1.080   4.966   2.181 -1.0851 -0.3562  0.4266
   61phy    C25 1631   1.183   5.009   2.295  0.0207  0.1416  0.6292
   61phy    C23 1632   1.256   4.899   2.380  0.1887 -0.4638  0.3306
   61phy    C24 1633   1.404   4.942   2.401 -0.4115 -0.0477  0.1057
   61phy    C22 1634   1.179   4.851   2.505 -0.4312 -0.3983  0.5066
   61phy    C21 1635   1.215   4.716   2.572  0.2434  0.0783  0.0904
   61phy    C20 1636   1.105   4.675   2.674  0.5735 -0.1096  0.0802
   61phy    C18 1637   1.115   4.548   2.767 -0.4939  0.0789  0.2946
   61phy    O01 1638   1.232   4.549   2.850 -0.1264 -0.0860  0.4544
   61phy    H01 1639   1.304   4.518   2.798 -0.0873  0.1323  0.3777
   61phy    C19 1640   0.994   4.575   2.857  0.1933 -0.1933  0.1400
   61phy    C13 1641   1.111   4.403   2.692 -0.4587  0.1298  0.0472
   61phy     H3 1642   1.022   4.396   2.624 -0.1716  0.9178 -0.4210
   61phy    O33 1643   1.086   4.297   2.785  0.2192  0.0333 -0.0174
   61phy    H1B 1644   1.052   4.218   2.747 -0.4365 -0.9983  2.4770
   61phy    C12 1645   1.237   4.361   2.611 -0.1221 -0.2365  0.0389
   61phy    O11 1646   1.347   4.362   2.695 -0.1184  0.3260 -0.9376
   61phy    H1A 1647   1.407   4.299   2.660 -1.5720 -0.9478 -1.2722
   62phy    C35 1648   0.723   4.691   1.553 -0.4241  0.2208  0.1865
   62phy    C33 1649   0.618   4.800   1.552  0.1148  0.3984 -0.5044
   62phy    C34 1650   0.536   4.798   1.678  0.3694 -0.0395  0.2758
   62phy    C32 1651   0.679   4.938   1.530 -0.2873 -0.0811  0.9733
   62phy    C31 1652   0.710   4.982   1.383 -0.3411  0.4861 -0.1327
   62phy    C30 1653   0.773   5.124   1.376 -0.0302  0.1829  0.0996
   62phy    C28 1654   0.757   5.185   1.238 -0.2805 -1.1522  0.3750
   62phy    C29 1655   0.706   5.334   1.249  0.8021  0.2518  0.5923
   62phy    C27 1656   0.884   5.176   1.157  0.1066  0.0828 -0.2386
   62phy    C26 1657   0.877   5.173   1.007 -0.7334  0.2253 -0.5369
   62phy    C25 1658   1.017   5.189   0.946 -0.5072 -0.2295 -0.1045
   62phy    C23 1659   1.027   5.150   0.801  0.2109 -0.2322  0.2150
   62phy    C24 1660   1.114   5.256   0.732  0.1039 -0.2743 -0.5174
   62phy    C22 1661   1.071   5.007   0.777  0.3709  0.0342 -0.8614
   62phy    C21 1662   1.000   4.934   0.663 -1.0061  0.1741  0.2652
   62phy    C20 1663   1.051   4.787   0.636  0.2664 -0.2064 -0.2658
   62phy    C18 1664   0.987   4.692   0.523 -0.0757 -0.7364  0.0962
   62phy    O01 1665   0.848   4.678   0.550 -0.2612 -0.4150  0.1419
   62phy    H01 1666   0.817   4.594   0.522 -1.5410  0.2526 -0.5868
   62phy    C19 1667   1.053   4.557   0.549 -0.3236  0.1086  0.2030
   62phy    C13 1668   1.012   4.744   0.370  0.0883  0.0542 -0.5664
   62phy     H3 1669   0.955   4.840   0.369 -2.4425 -1.3660 -0.3878
   62phy    O33 1670   1.144   4.794   0.337 -0.4564  0.3809 -0.4062
   62phy    H1B 1671   1.191   4.726   0.295 -0.5785 -0.4644  0.7783
   62phy    C12 1672   0.939   4.699   0.237  0.5710  0.7519 -0.3691
   62phy    O11 1673   0.988   4.573   0.193  0.2468  0.2180  0.0617
   62phy    H1A 1674   1.077   4.566   0.220 -0.2841 -0.4781  1.7673
   63phy    C35 1675   2.798   2.887   1.381  0.4871  0.2109  0.2794
   63phy    C33 1676   2.944   2.896   1.430 -0.0783 -0.4082 -0.2241
   63phy    C34 1677   3.026   2.777   1.374 -0.0058 -0.5430  0.0797
   63phy    C32 1678   3.000   3.030   1.398 -0.0543 -0.6801  0.3649
   63phy    C31 1679   3.006   3.133   1.518  0.4802 -0.3776  0.2679
   63phy    C30 1680   3.085   3.258   1.496 -0.0882 -0.1603 -0.2120
   63phy    C28 1681   3.122   3.346   1.617  0.4042 -0.3293  0.0861
   63phy    C29 1682   3.271   3.376   1.611 -0.5835  0.1139  0.2855
   63phy    C27 1683   3.024   3.462   1.634 -0.1179 -0.5162  0.4651
   63phy    C26 1684   3.021   3.526   1.768  0.5142 -0.6625  0.5643
   63phy    C25 1685   2.883   3.592   1.780  0.3430 -0.1213 -0.1641
   63phy    C23 1686   2.846   3.652   1.918  0.4747  0.1301 -0.6954
   63phy    C24 1687   2.904   3.794   1.947 -0.5784 -0.4266  0.1849
   63phy    C22 1688   2.689   3.655   1.927 -0.2726  0.3977  0.3706
   63phy    C21 1689   2.646   3.633   2.076  0.0512 -0.5876 -0.5789
   63phy    C20 1690   2.505   3.688   2.093  0.4068 -0.5805 -0.7771
   63phy    C18 1691   2.443   3.704   2.241  0.1675 -0.0316 -0.8168
   63phy    O01 1692   2.537   3.791   2.314  0.3361  0.3770  0.3533
   63phy    H01 1693   2.568   3.858   2.256  0.1625  0.0992 -0.0622
   63phy    C19 1694   2.319   3.780   2.199  0.0274 -0.4743 -0.6697
   63phy    C13 1695   2.421   3.562   2.317 -0.0058 -0.3737 -0.5402
   63phy     H3 1696   2.511   3.497   2.300  0.1023 -0.7512  1.2861
   63phy    O33 1697   2.319   3.488   2.252  0.0282  0.1549 -0.2181
   63phy    H1B 1698   2.234   3.524   2.274  0.5084  0.9917  0.3443
   63phy    C12 1699   2.399   3.567   2.469  0.3323  0.6561 -0.3560
   63phy    O11 1700   2.484   3.649   2.541  0.3914 -0.4029 -0.5664
   63phy    H1A 1701   2.484   3.736   2.505 -0.6678 -0.6156 -1.0967
   64phy    C35 1702   1.773   3.582   1.239  0.1079 -0.5289  0.2929
   64phy    C33 1703   1.718   3.716   1.301 -0.4829  0.1439 -0.2953
   64phy    C34 1704   1.776   3.742   1.439  0.5733 -0.0216 -0.2225
   64phy    C32 1705   1.742   3.838   1.209  0.2530 -0.4401 -0.5181
   64phy    C31 1706   1.605   3.896   1.160 -0.5954  0.6235 -0.5781
   64phy    C30 1707   1.628   4.014   1.071 -0.2370 -0.3615 -0.2959
   64phy    C28 1708   1.507   4.082   1.018  0.4515 -0.0525 -0.4521
   64phy    C29 1709   1.464   4.199   1.107 -0.3463  0.0994 -0.3365
   64phy    C27 1710   1.535   4.118   0.871 -0.4254 -0.1090  0.1216
   64phy    C26 1711   1.425   4.154   0.763 -0.0977  0.2808  0.0951
   64phy    C25 1712   1.494   4.181   0.631  0.4514  0.1460 -0.5764
   64phy    C23 1713   1.403   4.216   0.517 -0.6587  0.7477  0.4358
   64phy    C24 1714   1.440   4.359   0.471  0.4968 -0.0814 -0.4064
   64phy    C22 1715   1.409   4.118   0.396 -0.6843  0.2520 -0.1440
   64phy    C21 1716   1.313   4.130   0.275 -0.7641 -0.6254 -0.1156
   64phy    C20 1717   1.315   3.998   0.196 -0.2748 -0.3719  0.2054
   64phy    C18 1718   1.315   4.010   0.038 -0.0625  0.1443 -0.4548
   64phy    O01 1719   1.196   4.068  -0.016  0.0074 -0.6626  0.0860
   64phy    H01 1720   1.209   4.155  -0.051  0.0459 -0.5823  0.3004
   64phy    C19 1721   1.301   3.864  -0.002  0.0351  0.1284 -0.6280
   64phy    C13 1722   1.445   4.091  -0.020  0.1950 -0.3690  0.1029
   64phy     H3 1723   1.421   4.197   0.007  1.1884 -0.3770  1.1096
   64phy    O33 1724   1.571   4.074   0.054 -0.1034 -0.4917 -0.3224
   64phy    H1B 1725   1.610   4.156   0.078 -0.2554 -0.5452  0.1350
   64phy    C12 1726   1.463   4.147  -0.169  0.4424  0.2690  0.3259
   64phy    O11 1727   1.536   4.051  -0.251  0.3419 -0.5396  0.1602
   64phy    H1A 1728   1.620   4.047  -0.210 -0.2031 -0.5068  1.3071
   65phy    C35 1729   2.045   0.363   0.907 -0.4198 -0.1450 -0.0654
   65phy    C33 1730   2.040   0.423   1.047  0.5072 -0.8119 -0.3087
   65phy    C34 1731   1.894   0.464   1.087 -0.1302 -0.4285  0.0543
   65phy    C32 1732   2.090   0.325   1.156  0.3792 -0.2702  0.1893
   65phy    C31 1733   2.238   0.332   1.187  0.5838 -0.3668  0.3916
   65phy    C30 1734   2.298   0.212   1.264  0.1175  0.1934 -0.5747
   65phy    C28 1735   2.447   0.209   1.293  0.1127 -0.2472  0.5849
   65phy    C29 1736   2.475   0.251   1.438  0.3740  0.4837 -0.5439
   65phy    C27 1737   2.510   0.066   1.273  0.3538 -0.1918 -0.6281
   65phy    C26 1738   2.622   0.059   1.169  0.3856 -0.1049 -0.4261
   65phy    C25 1739   2.670  -0.085   1.151 -0.0620 -0.1527  0.5668
   65phy    C23 1740   2.787  -0.103   1.064  0.1875  0.8127 -0.5072
   65phy    C24 1741   2.885  -0.206   1.128 -0.2772  0.3923 -0.3185
   65phy    C22 1742   2.742  -0.136   0.922  0.1818 -0.0156 -0.4787
   65phy    C21 1743   2.824  -0.069   0.813 -0.0090 -0.5002 -0.1077
   65phy    C20 1744   2.765  -0.122   0.682 -0.3673 -0.1528  0.3781
   65phy    C18 1745   2.803  -0.059   0.543  0.3853 -0.2760  0.2754
   65phy    O01 1746   2.775   0.085   0.538  0.1203 -0.1631  0.2163
   65phy    H01 1747   2.682   0.100   0.541 -0.3046 -1.3884 -2.8670
   65phy    C19 1748   2.699  -0.116   0.445  0.3592  0.1381 -0.6705
   65phy    C13 1749   2.953  -0.085   0.494  0.4340 -0.3323 -0.3457
   65phy     H3 1750   3.015  -0.034   0.573  1.3809 -1.8213 -0.0881
   65phy    O33 1751   3.011  -0.213   0.510  0.3021 -0.8248  0.2407
   65phy    H1B 1752   3.103  -0.202   0.522  0.5569  1.4211 -2.5445
   65phy    C12 1753   3.023   0.004   0.387 -0.5611  0.1827  0.1737
   65phy    O11 1754   2.965   0.131   0.366  0.2191 -0.5953 -0.2583
   65phy    H1A 1755   2.907   0.145   0.439 -0.8005 -1.2188 -0.9213
   66phy    C35 1756   2.325   1.420   1.886 -0.3027  0.5003  0.4099
   66phy    C33 1757   2.262   1.491   1.766  0.0407 -0.4652 -0.6280
   66phy    C34 1758   2.378   1.560   1.694  0.2766 -0.3559  0.1511
   66phy    C32 1759   2.196   1.388   1.678 -0.3922  0.1955 -0.4995
   66phy    C31 1760   2.048   1.418   1.646  0.0402  0.0631 -0.4816
   66phy    C30 1761   1.982   1.322   1.551 -0.0995  0.2537  0.2089
   66phy    C28 1762   1.831   1.356   1.522  0.2937  0.1172 -0.5063
   66phy    C29 1763   1.817   1.395   1.374  0.0421  0.2367 -0.2716
   66phy    C27 1764   1.741   1.230   1.532  0.3287 -0.3257  0.5706
   66phy    C26 1765   1.677   1.201   1.665  0.1995  0.3443 -0.2827
   66phy    C25 1766   1.643   1.050   1.671 -0.0307 -0.1846  0.3113
   66phy    C23 1767   1.607   0.988   1.809 -0.3694  0.1973 -0.6839
   66phy    C24 1768   1.449   0.990   1.827 -0.2898 -0.0270 -0.1250
   66phy    C22 1769   1.667   0.842   1.823  0.1799 -0.5614  0.5099
   66phy    C21 1770   1.691   0.802   1.964  0.2179  0.2814 -0.4241
   66phy    C20 1771   1.746   0.663   2.005 -0.5523 -0.1479  0.7308
   66phy    C18 1772   1.780   0.630   2.159  0.0084 -0.2633  0.9288
   66phy    O01 1773   1.658   0.655   2.237 -0.2766  0.0917  0.5758
   66phy    H01 1774   1.654   0.594   2.308 -0.7636 -0.7471 -0.1493
   66phy    C19 1775   1.787   0.476   2.154 -0.3365  0.0729 -0.0563
   66phy    C13 1776   1.913   0.710   2.214  0.3387 -0.1632 -0.1758
   66phy     H3 1777   1.997   0.701   2.140 -0.4750 -0.9337 -1.0401
   66phy    O33 1778   1.969   0.640   2.327  0.8157  0.2318  0.0831
   66phy    H1B 1779   1.903   0.636   2.394  0.7429  0.6692  0.0417
   66phy    C12 1780   1.905   0.867   2.249 -0.1497  0.0448  0.1364
   66phy    O11 1781   1.805   0.897   2.347 -0.3489 -0.5201  0.0571
   66phy    H1A 1782   1.720   0.868   2.319 -0.8046  0.0676  0.8078
   67phy    C35 1783   3.937   0.664   1.248 -0.6499  0.0532 -0.2091
   67phy    C33 1784   3.941   0.739   1.116  0.4935 -0.7980  0.0211
   67phy    C34 1785   3.958   0.889   1.144  0.2870 -0.2200  0.4219
   67phy    C32 1786   4.065   0.692   1.044  0.4275 -0.3943  0.1458
   67phy    C31 1787   4.034   0.629   0.908  0.8769  0.6471 -0.3279
   67phy    C30 1788   4.162   0.583   0.842 -0.2296  0.7248  0.3217
   67phy    C28 1789   4.139   0.540   0.697 -0.2554 -0.7066 -0.7947
   67phy    C29 1790   4.266   0.584   0.625 -0.3794  0.0631  0.2707
   67phy    C27 1791   4.118   0.389   0.680 -0.2906  0.9562  0.1405
   67phy    C26 1792   4.006   0.357   0.574  0.2698  0.0382  0.5519
   67phy    C25 1793   3.991   0.207   0.544  0.5252  0.2436 -0.1097
   67phy    C23 1794   3.926   0.159   0.413  0.4705  0.0766  0.1442
   67phy    C24 1795   3.987   0.024   0.384 -0.5919  0.3975 -0.1152
   67phy    C22 1796   3.772   0.168   0.402 -0.2591  0.0867  0.0782
   67phy    C21 1797   3.710   0.196   0.262  0.2639 -0.4850  0.2339
   67phy    C20 1798   3.558   0.227   0.278 -0.4526  0.6707 -0.0969
   67phy    C18 1799   3.453   0.189   0.168  0.5920  0.2900  0.7825
   67phy    O01 1800   3.499   0.239   0.040 -0.0209  0.0422 -0.0630
   67phy    H01 1801   3.567   0.181   0.012  0.2639  0.3529 -0.0191
   67phy    C19 1802   3.329   0.267   0.215 -0.6201  0.0167  0.4552
   67phy    C13 1803   3.423   0.028   0.166 -0.1975  0.1157 -0.1350
   67phy     H3 1804   3.518  -0.018   0.129  0.8752  0.7502  1.6782
   67phy    O33 1805   3.419  -0.037   0.294  0.2213 -0.0205 -0.0294
   67phy    H1B 1806   3.496  -0.091   0.300 -0.3067 -0.6966  1.1267
   67phy    C12 1807   3.358  -0.052   0.054  0.3421 -0.3817 -0.2830
   67phy    O11 1808   3.370  -0.000  -0.078 -0.1383 -0.7421 -0.2628
   67phy    H1A 1809   3.327   0.083  -0.081  1.1831  0.0434  1.0409
   68phy    C35 1810   2.561   3.538   0.673 -0.0551 -0.3844 -0.2570
   68phy    C33 1811   2.499   3.624   0.782 -0.3359  0.2481 -0.1797
   68phy    C34 1812   2.518   3.556   0.918 -0.2616 -0.0049 -0.3463
   68phy    C32 1813   2.553   3.770   0.764  0.1777 -0.1707 -0.1633
   68phy    C31 1814   2.455   3.881   0.805  0.4537  0.0759  0.0380
   68phy    C30 1815   2.518   4.018   0.828  0.0183 -0.6225  0.9798
   68phy    C28 1816   2.421   4.131   0.868 -0.2598  0.1752 -0.3128
   68phy    C29 1817   2.492   4.239   0.948  0.2242  0.0222 -0.1157
   68phy    C27 1818   2.342   4.212   0.762 -0.1647 -0.2078 -0.2031
   68phy    C26 1819   2.229   4.147   0.678  0.4117 -0.1984  0.0245
   68phy    C25 1820   2.148   4.251   0.600  0.2022 -0.1785 -0.2701
   68phy    C23 1821   2.090   4.195   0.465 -0.0706  0.1238 -0.0801
   68phy    C24 1822   1.944   4.233   0.458  0.3682 -0.1847  0.0019
   68phy    C22 1823   2.154   4.250   0.336 -0.1598  0.0268 -0.4597
   68phy    C21 1824   2.219   4.144   0.246 -0.0662  0.1745 -0.1051
   68phy    C20 1825   2.296   4.202   0.123  0.2982 -0.1149  0.3943
   68phy    C18 1826   2.371   4.101   0.031  0.1209 -0.1983  0.0721
   68phy    O01 1827   2.476   4.037   0.108 -0.1004  0.0697  0.1154
   68phy    H01 1828   2.497   4.095   0.178 -0.8800  1.7163 -0.9670
   68phy    C19 1829   2.436   4.192  -0.073 -0.3156 -0.2260  0.0552
   68phy    C13 1830   2.270   3.996  -0.043  0.5239 -0.1025  0.2120
   68phy     H3 1831   2.230   3.932   0.040 -0.0696  1.2485  0.9983
   68phy    O33 1832   2.141   4.048  -0.081 -0.0079  0.4326 -0.2280
   68phy    H1B 1833   2.069   3.993  -0.058  0.6307 -0.4427 -0.2573
   68phy    C12 1834   2.315   3.867  -0.133  0.5893 -0.3017 -0.7766
   68phy    O11 1835   2.350   3.907  -0.266  0.4194  0.3314 -0.1388
   68phy    H1A 1836   2.399   3.985  -0.251 -1.5926  1.4916  0.8870
   69phy    C35 1837   1.626   4.560   1.583  0.5250  0.3582 -0.3856
   69phy    C33 1838   1.674   4.545   1.440 -0.5934  0.0395 -0.3004
   69phy    C34 1839   1.619   4.659   1.354 -0.4615 -0.2743  0.1092
   69phy    C32 1840   1.823   4.527   1.434 -0.5104 -0.1825 -0.2389
   69phy    C31 1841   1.854   4.386   1.404 -0.5844 -0.0675  0.5035
   69phy    C30 1842   1.999   4.334   1.387  0.1334  0.3742 -0.1957
   69phy    C28 1843   2.031   4.183   1.373 -0.4353 -0.6793  0.0486
   69phy    C29 1844   2.023   4.147   1.226  0.0466  0.0695  0.3180
   69phy    C27 1845   2.179   4.146   1.411  0.1044  0.1798  0.1957
   69phy    C26 1846   2.211   4.111   1.555  0.3065  0.3392  0.5566
   69phy    C25 1847   2.359   4.062   1.566 -0.0580 -0.3027  0.3647
   69phy    C23 1848   2.401   3.985   1.691  0.0226  0.4055  0.0102
   69phy    C24 1849   2.441   3.840   1.659 -0.0736  0.3078 -0.2885
   69phy    C22 1850   2.507   4.059   1.774  0.1453 -0.0770  0.6457
   69phy    C21 1851   2.495   4.047   1.928  0.1830 -0.1461 -0.6040
   69phy    C20 1852   2.622   4.116   1.987 -0.5771 -0.3022  0.3445
   69phy    C18 1853   2.646   4.116   2.146 -0.0340  0.5755  0.1388
   69phy    O01 1854   2.648   3.986   2.206  0.2999 -0.0853  0.3808
   69phy    H01 1855   2.725   3.964   2.254  0.0932 -1.8240 -0.0109
   69phy    C19 1856   2.789   4.169   2.157  0.0936 -0.4626  0.7799
   69phy    C13 1857   2.548   4.219   2.233  0.3184 -0.2473 -0.2579
   69phy     H3 1858   2.558   4.321   2.189  0.4988 -0.4227 -0.6279
   69phy    O33 1859   2.599   4.248   2.364  0.3246  0.5635 -0.8832
   69phy    H1B 1860   2.601   4.167   2.411 -0.3437  1.4967  0.8239
   69phy    C12 1861   2.393   4.183   2.239  0.2837  0.4378  0.1475
   69phy    O11 1862   2.314   4.282   2.302  0.3487  0.7096 -0.4039
   69phy    H1A 1863   2.233   4.245   2.330  0.5473  0.0675 -0.6538
   70phy    C35 1864   1.286   4.933   1.391 -0.5221 -0.5386 -0.7241
   70phy    C33 1865   1.229   5.067   1.343 -0.6517  0.0455  0.1878
   70phy    C34 1866   1.135   5.130   1.445 -0.1920  0.3759  0.1688
   70phy    C32 1867   1.356   5.151   1.310  0.1713 -0.3809  0.3875
   70phy    C31 1868   1.339   5.257   1.203 -0.2886 -0.6764 -0.1784
   70phy    C30 1869   1.464   5.344   1.179 -0.2485  0.7704 -0.0315
   70phy    C28 1870   1.444   5.457   1.074 -0.5163 -0.4101 -0.4761
   70phy    C29 1871   1.408   5.591   1.141 -0.3908  0.2285  0.1421
   70phy    C27 1872   1.565   5.476   0.978 -0.2205  0.2111 -0.0986
   70phy    C26 1873   1.517   5.505   0.830 -0.4765  0.0751 -0.1262
   70phy    C25 1874   1.630   5.517   0.726  0.1714  0.4364 -0.6379
   70phy    C23 1875   1.574   5.539   0.590  0.0865  0.2126  0.6428
   70phy    C24 1876   1.568   5.683   0.540  0.6110 -0.0659  0.5084
   70phy    C22 1877   1.685   5.469   0.507  0.4152  0.0541 -0.1338
   70phy    C21 1878   1.633   5.392   0.379 -0.5819 -0.2358 -0.5453
   70phy    C20 1879   1.754   5.336   0.299  0.3341 -0.3858 -0.4702
   70phy    C18 1880   1.744   5.281   0.151  0.7523  0.1704  0.5266
   70phy    O01 1881   1.656   5.165   0.146 -0.1633  0.3326 -0.0386
   70phy    H01 1882   1.568   5.183   0.174  0.0656 -0.1182  0.9781
   70phy    C19 1883   1.889   5.222   0.123 -0.2553 -0.1261  0.1780
   70phy    C13 1884   1.690   5.389   0.038  0.2093 -0.6634 -0.0155
   70phy     H3 1885   1.590   5.421   0.077  0.4061  0.1606 -0.1662
   70phy    O33 1886   1.749   5.526   0.036  0.1578  0.3247  0.1152
   70phy    H1B 1887   1.692   5.578   0.090  1.2792  0.6060  1.0721
   70phy    C12 1888   1.609   5.359  -0.092  0.7018  0.0476 -0.0595
   70phy    O11 1889   1.580   5.222  -0.116 -0.0337  0.3772 -0.3287
   70phy    H1A 1890   1.537   5.190  -0.040 -1.1250 -0.5193 -1.2907
   71phy    C35 1891   2.855   1.065   0.970 -0.0797  0.2273 -0.1366
   71phy    C33 1892   2.987   0.989   0.992  0.0656 -0.7302 -0.0340
   71phy    C34 1893   3.085   1.081   1.069 -0.0735 -0.3109  0.1274
   71phy    C32 1894   2.965   0.853   1.065 -0.1192 -0.4704 -0.2893
   71phy    C31 1895   2.927   0.742   0.970  0.0886 -0.0446 -0.3551
   71phy    C30 1896   2.897   0.614   1.051  0.1490  0.0232  0.2803
   71phy    C28 1897   2.866   0.477   0.983  0.4378 -0.3389  0.0362
   71phy    C29 1898   2.904   0.360   1.084  0.5735 -0.2527 -0.0481
   71phy    C27 1899   2.723   0.462   0.928 -0.4703 -0.4090 -0.5548
   71phy    C26 1900   2.684   0.347   0.835 -0.1079 -0.1550 -0.2318
   71phy    C25 1901   2.534   0.319   0.827 -0.0741 -0.4222 -0.1096
   71phy    C23 1902   2.492   0.207   0.731 -0.3226 -0.7244 -0.3597
   71phy    C24 1903   2.411   0.105   0.809 -0.3929  0.3612 -0.3247
   71phy    C22 1904   2.414   0.268   0.614 -0.3894  0.4560  0.5516
   71phy    C21 1905   2.469   0.231   0.476  0.1114 -0.5546 -0.1227
   71phy    C20 1906   2.354   0.232   0.373  0.3243  0.2344 -0.1719
   71phy    C18 1907   2.397   0.207   0.222  0.9114  0.1549 -0.2022
   71phy    O01 1908   2.505   0.294   0.195  0.6541 -0.0552 -0.1445
   71phy    H01 1909   2.489   0.385   0.211  0.9411 -0.0921  0.3926
   71phy    C19 1910   2.289   0.268   0.132 -0.1873 -0.2082 -0.1334
   71phy    C13 1911   2.417   0.051   0.184 -0.1521 -0.5727  0.4235
   71phy     H3 1912   2.469   0.009   0.274  0.2395 -0.1323  0.4015
   71phy    O33 1913   2.307  -0.036   0.190 -0.1027 -0.1168 -0.1256
   71phy    H1B 1914   2.332  -0.113   0.237 -0.6474 -0.9073 -1.0894
   71phy    C12 1915   2.530  -0.000   0.084  0.1494  0.9535  0.0810
   71phy    O11 1916   2.494  -0.005  -0.048 -0.0824 -0.0420  0.2849
   71phy    H1A 1917   2.577  -0.013  -0.092 -0.5418  0.4901 -0.7032
   72phy    C35 1918   2.531   0.673   1.496  0.4222  0.1736 -0.2873
   72phy    C33 1919   2.546   0.742   1.364 -0.1057  0.4346  0.2842
   72phy    C34 1920   2.689   0.774   1.327 -0.2682  0.7196 -0.0562
   72phy    C32 1921   2.463   0.663   1.257 -0.1523 -0.4770 -0.1111
   72phy    C31 1922   2.404   0.752   1.148 -0.1645 -0.0926  0.3330
   72phy    C30 1923   2.359   0.676   1.023  0.5948  0.5367 -0.1895
   72phy    C28 1924   2.355   0.747   0.881  0.2435 -0.1324 -0.2722
   72phy    C29 1925   2.497   0.768   0.827 -0.6718  0.1905  0.0244
   72phy    C27 1926   2.278   0.656   0.792 -0.3868 -0.0991 -0.0644
   72phy    C26 1927   2.215   0.713   0.668 -0.2101 -0.1415  0.6792
   72phy    C25 1928   2.137   0.597   0.603  0.2693  0.2345 -0.4089
   72phy    C23 1929   2.077   0.625   0.461  0.0992  0.5684  0.0170
   72phy    C24 1930   2.089   0.489   0.389 -0.3814  0.0672  0.0890
   72phy    C22 1931   1.936   0.681   0.452 -0.0276  0.1257 -0.2267
   72phy    C21 1932   1.904   0.760   0.325 -0.2707  0.4114  0.1358
   72phy    C20 1933   1.762   0.812   0.325 -0.5541 -0.0376 -0.0988
   72phy    C18 1934   1.694   0.868   0.198  0.2390  0.1181  0.2086
   72phy    O01 1935   1.781   0.959   0.133 -0.1215 -0.2175  0.3690
   72phy    H01 1936   1.861   0.917   0.106 -0.8335 -0.4707 -1.4736
   72phy    C19 1937   1.576   0.956   0.251 -0.5237 -0.2875  0.2237
   72phy    C13 1938   1.640   0.755   0.101 -0.1100  0.1549  0.0833
   72phy     H3 1939   1.732   0.709   0.056 -0.3723 -0.0373 -0.2619
   72phy    O33 1940   1.591   0.636   0.158  0.4316 -0.5896  0.1567
   72phy    H1B 1941   1.586   0.645   0.251 -0.9781  0.2600  0.0124
   72phy    C12 1942   1.593   0.768  -0.051 -0.5582 -0.2429  0.5222
   72phy    O11 1943   1.636   0.873  -0.136  0.3380 -0.2835  0.0844
   72phy    H1A 1944   1.580   0.943  -0.109  1.0699  0.8894 -1.2838
   73phy    C35 1945   1.784   2.424   0.826  0.0209  0.4256  0.2351
   73phy    C33 1946   1.853   2.560   0.848  0.2901  0.5983 -0.5194
   73phy    C34 1947   1.765   2.683   0.830  0.3165  0.0680 -0.1161
   73phy    C32 1948   1.926   2.561   0.983  0.1168 -0.2370  0.0813
   73phy    C31 1949   2.047   2.657   0.993 -0.6403 -0.0581  0.1436
   73phy    C30 1950   2.135   2.634   1.113 -0.0449 -0.0315 -0.0204
   73phy    C28 1951   2.268   2.709   1.126  0.0621  0.2452 -0.7443
   73phy    C29 1952   2.251   2.852   1.188  0.1952  0.4741 -0.4228
   73phy    C27 1953   2.366   2.645   1.222  0.2462 -0.2687 -0.0219
   73phy    C26 1954   2.494   2.583   1.160 -0.1058 -0.3652  0.0993
   73phy    C25 1955   2.574   2.507   1.267  0.1514  0.1075  0.2108
   73phy    C23 1956   2.695   2.427   1.210 -0.0272 -0.4194 -0.0402
   73phy    C24 1957   2.811   2.430   1.310 -0.2903  0.0793  0.1796
   73phy    C22 1958   2.664   2.280   1.177  0.0000  0.0874  0.2123
   73phy    C21 1959   2.745   2.206   1.070  0.8635  0.0932  0.5115
   73phy    C20 1960   2.677   2.073   1.042  0.1032  0.6326 -0.1370
   73phy    C18 1961   2.698   1.986   0.911 -0.8385  0.2769  0.2318
   73phy    O01 1962   2.654   2.050   0.786 -0.3861 -0.1843  0.1273
   73phy    H01 1963   2.720   2.033   0.721 -0.2009  1.1469 -0.0485
   73phy    C19 1964   2.617   1.853   0.925 -0.1903 -0.3331  0.5083
   73phy    C13 1965   2.853   1.949   0.882 -0.0205 -0.0064  0.0698
   73phy     H3 1966   2.906   2.047   0.870 -0.7534  0.3974  0.1322
   73phy    O33 1967   2.928   1.899   0.996  0.0410  0.0558 -0.0060
   73phy    H1B 1968   2.911   1.951   1.072  1.8398  2.2363 -0.9666
   73phy    C12 1969   2.925   1.901   0.747 -0.4566  0.7759  0.5433
   73phy    O11 1970   2.848   1.931   0.642  1.2014  0.0048  0.2760
   73phy    H1A 1971   2.884   1.901   0.560 -0.6753  1.3297 -1.1351
   74phy    C35 1972   4.066   2.272   2.831  0.6111 -0.4978 -0.2020
   74phy    C33 1973   4.066   2.177   2.952  0.5880  0.0235  0.2184
   74phy    C34 1974   4.198   2.111   2.962 -0.4478 -0.0884 -0.1511
   74phy    C32 1975   4.015   2.245   3.080  0.1574  0.0077  0.0228
   74phy    C31 1976   3.935   2.157   3.181 -0.1872 -0.2767  0.4729
   74phy    C30 1977   3.913   2.227   3.316  0.3818 -0.0204 -0.2314
   74phy    C28 1978   3.866   2.123   3.422 -0.2023  0.2044  0.8108
   74phy    C29 1979   3.958   2.120   3.539 -0.3997  0.0947 -0.1768
   74phy    C27 1980   3.721   2.152   3.461 -0.1431 -0.1967  0.3923
   74phy    C26 1981   3.632   2.031   3.471  0.2546 -0.1761  0.1598
   74phy    C25 1982   3.487   2.070   3.498 -0.3207 -0.3211 -0.2830
   74phy    C23 1983   3.387   1.969   3.556 -0.2194  0.2216  0.1425
   74phy    C24 1984   3.393   1.957   3.710  0.1407  0.3551 -0.0864
   74phy    C22 1985   3.255   2.026   3.508  0.0179 -0.0040 -0.2342
   74phy    C21 1986   3.154   1.918   3.475 -0.0939 -0.1325  0.2316
   74phy    C20 1987   3.027   1.988   3.419  0.3899 -0.1689  0.6290
   74phy    C18 1988   2.927   1.903   3.327 -0.1162 -0.0981 -0.2075
   74phy    O01 1989   2.993   1.866   3.206 -0.1690  0.2709  0.0060
   74phy    H01 1990   2.950   1.795   3.162 -1.0553  1.6663 -1.5364
   74phy    C19 1991   2.819   2.001   3.293  0.0954 -0.3078 -0.3003
   74phy    C13 1992   2.870   1.773   3.401 -0.0926 -0.3643 -0.0774
   74phy     H3 1993   2.963   1.714   3.422 -0.6738 -2.0424 -1.9098
   74phy    O33 1994   2.827   1.779   3.540 -0.1291 -0.0668 -0.0935
   74phy    H1B 1995   2.734   1.772   3.539 -0.0451 -1.2771 -1.0678
   74phy    C12 1996   2.817   1.643   3.322 -0.1364 -0.2603  0.1200
   74phy    O11 1997   2.858   1.630   3.192  0.1582 -0.2775 -0.0512
   74phy    H1A 1998   2.807   1.556   3.166 -1.8736 -0.0547  2.7835
   75phy    C35 1999   4.220   2.008   1.158  0.2257  0.4903  0.0623
   75phy    C33 2000   4.312   2.091   1.246 -0.4337  0.1759  0.2088
   75phy    C34 2001   4.257   2.079   1.390 -0.3334  0.3923 -0.1191
   75phy    C32 2002   4.458   2.034   1.236  0.2512  0.2652 -0.1891
   75phy    C31 2003   4.536   2.092   1.116 -0.0525 -0.4986  0.6038
   75phy    C30 2004   4.685   2.050   1.105  0.0724 -0.2551 -0.3168
   75phy    C28 2005   4.778   2.149   1.030 -0.3530  0.3920  0.3586
   75phy    C29 2006   4.834   2.250   1.132 -0.0899 -0.2623  0.2210
   75phy    C27 2007   4.889   2.066   0.964 -0.7229  0.0135 -0.2392
   75phy    C26 2008   4.989   2.126   0.861 -0.3813 -0.7366  0.5596
   75phy    C25 2009   5.063   2.014   0.788 -0.0587  0.0944 -0.7320
   75phy    C23 2010   5.166   2.064   0.686  0.1248  0.2169  0.1838
   75phy    C24 2011   5.308   2.072   0.747  0.3825 -0.0936  0.2649
   75phy    C22 2012   5.167   1.961   0.572  0.1630 -0.0882 -0.3474
   75phy    C21 2013   5.145   2.016   0.433  0.0479 -0.2741  0.0011
   75phy    C20 2014   5.140   1.899   0.331 -0.1655  0.9754  0.8131
   75phy    C18 2015   5.096   1.936   0.182  0.5941 -0.3098  0.0411
   75phy    O01 2016   4.970   1.993   0.185  0.1536 -0.1827  0.2664
   75phy    H01 2017   4.982   2.085   0.203 -1.9257 -0.0365  1.2899
   75phy    C19 2018   5.069   1.795   0.127 -0.2600  0.2068  0.1055
   75phy    C13 2019   5.205   2.020   0.101 -0.3192 -0.7094  0.1355
   75phy     H3 2020   5.190   2.122   0.143  0.1452 -0.7968  0.5280
   75phy    O33 2021   5.343   2.014   0.125  0.2847  0.3800 -0.5333
   75phy    H1B 2022   5.362   1.955   0.196 -3.7726 -1.3421 -0.5705
   75phy    C12 2023   5.186   2.098  -0.038 -0.0331  0.1817 -0.3273
   75phy    O11 2024   5.250   2.040  -0.148 -0.3586  0.0563  0.4954
   75phy    H1A 2025   5.300   1.970  -0.110  0.7905  1.5010  1.7361
   76phy    C35 2026   4.102   1.716   1.580  0.4483 -0.2258  0.1572
   76phy    C33 2027   4.026   1.728   1.445 -0.2628  0.1839 -0.2950
   76phy    C34 2028   4.103   1.647   1.347 -0.0443  0.5013 -0.0629
   76phy    C32 2029   3.881   1.689   1.465  0.0732 -0.2452  0.1335
   76phy    C31 2030   3.783   1.791   1.516  0.1494 -0.1830 -0.0780
   76phy    C30 2031   3.633   1.744   1.511 -0.1040 -0.2788  0.3824
   76phy    C28 2032   3.534   1.854   1.544 -0.1531 -0.3170 -0.1865
   76phy    C29 2033   3.478   1.926   1.417 -0.1157 -0.7425  0.5595
   76phy    C27 2034   3.415   1.794   1.625  0.2784  0.0621 -0.0766
   76phy    C26 2035   3.354   1.886   1.734 -0.1365 -0.0973  0.2140
   76phy    C25 2036   3.221   1.826   1.778  0.4685 -0.3641 -0.0085
   76phy    C23 2037   3.154   1.905   1.894 -0.1461  0.4119 -0.0849
   76phy    C24 2038   3.034   1.981   1.844 -0.0254  0.5091 -0.1309
   76phy    C22 2039   3.113   1.798   2.002  0.2895  0.0735 -0.0055
   76phy    C21 2040   3.099   1.844   2.153 -0.6717 -0.2999 -0.1134
   76phy    C20 2041   3.096   1.721   2.246 -0.2517  0.0201  0.2488
   76phy    C18 2042   3.077   1.743   2.401  0.1098 -0.3854 -0.0523
   76phy    O01 2043   2.961   1.826   2.425  0.0824 -0.1291 -0.4782
   76phy    H01 2044   2.886   1.791   2.381  0.2800 -0.1953 -0.7673
   76phy    C19 2045   3.025   1.610   2.450 -0.2523  0.2905 -0.3814
   76phy    C13 2046   3.211   1.793   2.487  0.0882  0.0436 -0.0423
   76phy     H3 2047   3.304   1.751   2.440 -0.8051  0.4072 -2.2813
   76phy    O33 2048   3.223   1.753   2.623 -0.0850 -0.3014  0.2550
   76phy    H1B 2049   3.310   1.761   2.657 -0.7972 -0.8941  2.3812
   76phy    C12 2050   3.230   1.952   2.490  0.6080 -1.2276  0.0420
   76phy    O11 2051   3.124   2.029   2.552 -0.0188  0.4684 -0.3033
   76phy    H1A 2052   3.048   1.993   2.513  0.3558  0.3742 -0.9560
   77phy    C35 2053   3.182   0.018   1.291 -0.3704 -0.3440 -0.3356
   77phy    C33 2054   3.283   0.064   1.184 -0.4975 -0.0594  0.1842
   77phy    C34 2055   3.428   0.018   1.205  1.1717  0.5066  0.1150
   77phy    C32 2056   3.221   0.043   1.045  0.3909 -0.1500  0.1316
   77phy    C31 2057   3.276   0.134   0.944  0.6261 -0.5798  0.4188
   77phy    C30 2058   3.213   0.133   0.812  0.5606  0.6138 -0.1368
   77phy    C28 2059   3.225   0.262   0.728 -0.3607 -0.3828 -0.1560
   77phy    C29 2060   3.328   0.242   0.616  0.1055 -0.0728  0.0013
   77phy    C27 2061   3.086   0.285   0.671 -0.1018  0.0048  0.1523
   77phy    C26 2062   3.058   0.426   0.624 -0.1449 -0.6984  0.9277
   77phy    C25 2063   2.920   0.441   0.555  0.0805  0.4056 -0.2398
   77phy    C23 2064   2.900   0.562   0.460  0.0232 -0.1775  0.2657
   77phy    C24 2065   2.967   0.554   0.319  0.1919  0.0316  0.0861
   77phy    C22 2066   2.749   0.581   0.452 -0.4169  0.5186  0.4435
   77phy    C21 2067   2.708   0.726   0.464  0.3190  0.0209 -0.6296
   77phy    C20 2068   2.561   0.748   0.425  0.2668 -0.2517 -0.2706
   77phy    C18 2069   2.506   0.786   0.281  0.4250 -0.0935  0.1970
   77phy    O01 2070   2.580   0.904   0.234 -0.2222  0.3864  0.2176
   77phy    H01 2071   2.533   0.984   0.249 -0.4559  0.7133 -1.9202
   77phy    C19 2072   2.362   0.835   0.309 -0.5076  0.4009  0.2256
   77phy    C13 2073   2.509   0.666   0.173  0.4704 -0.0127 -0.2026
   77phy     H3 2074   2.602   0.611   0.204  0.9417  1.1885  0.5788
   77phy    O33 2075   2.417   0.559   0.196  0.1049  0.0038  0.2081
   77phy    H1B 2076   2.335   0.581   0.155  0.4453  0.4405 -0.2519
   77phy    C12 2077   2.575   0.677   0.030  0.4475 -0.2821  0.2707
   77phy    O11 2078   2.677   0.775   0.024  0.3250  0.4793  0.0027
   77phy    H1A 2079   2.671   0.820   0.106  1.6624 -1.7522  1.4408
   78phy    C35 2080   4.618   1.684   1.039 -0.1384 -0.3623  0.4856
   78phy    C33 2081   4.569   1.548   1.008  0.0786 -0.0253 -0.1980
   78phy    C34 2082   4.669   1.436   1.034  0.4865 -0.0798 -0.0512
   78phy    C32 2083   4.430   1.528   1.072  0.1598  0.1665 -0.3635
   78phy    C31 2084   4.327   1.459   0.985  0.0561  0.4003  0.2869
   78phy    C30 2085   4.198   1.432   1.066  0.3441  0.3343  0.7292
   78phy    C28 2086   4.074   1.367   0.995  0.4539  0.3149 -0.0825
   78phy    C29 2087   4.009   1.266   1.085  0.2238  0.3046 -0.1831
   78phy    C27 2088   3.966   1.468   0.956 -0.5612 -0.1271  0.5273
   78phy    C26 2089   3.902   1.447   0.820 -0.1664 -0.5974  0.1025
   78phy    C25 2090   3.796   1.558   0.802  0.4473  0.3146 -0.1654
   78phy    C23 2091   3.719   1.555   0.667 -0.7494 -0.1961  0.1921
   78phy    C24 2092   3.578   1.594   0.699  0.1674  0.5257  0.5681
   78phy    C22 2093   3.781   1.655   0.562 -0.1825 -0.4074 -0.6361
   78phy    C21 2094   3.780   1.614   0.412  0.1016  0.0242 -0.0459
   78phy    C20 2095   3.850   1.707   0.314 -0.2900  0.4241 -0.1501
   78phy    C18 2096   3.865   1.679   0.160 -0.2666 -0.0553 -0.4532
   78phy    O01 2097   3.933   1.553   0.154 -0.2133 -0.1722  0.2248
   78phy    H01 2098   3.991   1.538   0.227  0.0780 -0.8505 -0.1367
   78phy    C19 2099   3.965   1.786   0.121  0.1173 -0.2836  0.2710
   78phy    C13 2100   3.718   1.665   0.090 -0.0482 -1.1346  0.1785
   78phy     H3 2101   3.676   1.573   0.138 -1.7817  0.1430  1.2379
   78phy    O33 2102   3.616   1.757   0.134 -0.0712  0.1452  0.1226
   78phy    H1B 2103   3.631   1.842   0.096 -0.3745  0.1772  0.0695
   78phy    C12 2104   3.687   1.601  -0.042 -0.5007  0.6711 -0.5722
   78phy    O11 2105   3.646   1.685  -0.143  0.0528  0.0139  0.2437
   78phy    H1A 2106   3.632   1.771  -0.109  0.0487  0.3440 -0.5713
   79phy    C35 2107   3.527   0.501   1.117  0.1999 -0.4669 -0.0979
   79phy    C33 2108   3.442   0.616   1.055 -0.1426 -0.3252 -0.4187
   79phy    C34 2109   3.306   0.615   1.122 -0.0185 -0.1137 -0.1621
   79phy    C32 2110   3.520   0.752   1.049 -0.2001  0.0443 -0.0780
   79phy    C31 2111   3.472   0.861   0.953  0.1650  0.3075  0.5731
   79phy    C30 2112   3.539   0.997   0.970  0.2047 -0.2676  0.0107
   79phy    C28 2113   3.495   1.111   0.874  0.1496  0.1850 -0.0563
   79phy    C29 2114   3.448   1.225   0.958 -0.5049  0.4509  0.7688
   79phy    C27 2115   3.609   1.150   0.774  0.3644  0.2863 -0.2646
   79phy    C26 2116   3.555   1.178   0.630 -0.2147 -0.1755 -0.3121
   79phy    C25 2117   3.669   1.180   0.528  0.5619 -0.3703 -0.2252
   79phy    C23 2118   3.627   1.186   0.383 -0.6454 -0.2504  0.6641
   79phy    C24 2119   3.704   1.288   0.303 -0.0715  0.3681 -0.2021
   79phy    C22 2120   3.662   1.055   0.311  0.0784  0.4489  0.0925
   79phy    C21 2121   3.531   0.995   0.246 -0.1699 -0.2900 -0.3555
   79phy    C20 2122   3.554   0.874   0.154  0.3245  0.1685 -0.4085
   79phy    C18 2123   3.435   0.807   0.078  0.2528 -0.0940  0.2446
   79phy    O01 2124   3.329   0.792   0.176 -0.0573  0.3295  0.1040
   79phy    H01 2125   3.369   0.783   0.261  0.4799 -2.1332 -0.3370
   79phy    C19 2126   3.495   0.669   0.046 -0.0033  0.0287 -0.9481
   79phy    C13 2127   3.386   0.890  -0.054 -0.0116 -0.0074  0.2375
   79phy     H3 2128   3.373   0.995  -0.016 -0.5238  0.3443 -0.8668
   79phy    O33 2129   3.481   0.917  -0.155 -0.1202  0.1541  0.4401
   79phy    H1B 2130   3.570   0.929  -0.125  0.4951  0.5277 -1.4121
   79phy    C12 2131   3.231   0.896  -0.106 -0.1471  0.0850 -0.1795
   79phy    O11 2132   3.144   0.806  -0.050 -0.0776 -0.1122 -0.1170
   79phy    H1A 2133   3.169   0.792   0.039  0.2256  0.0898 -0.1703
   80phy    C35 2134   3.231   1.033   0.457 -0.1525  0.3491  0.1734
   80phy    C33 2135   3.218   0.945   0.579 -0.1220 -0.0859 -0.4502
   80phy    C34 2136   3.071   0.913   0.592 -0.4626 -0.4065 -0.1571
   80phy    C32 2137   3.291   0.810   0.573 -0.0896  0.0693  0.7218
   80phy    C31 2138   3.444   0.798   0.582  0.3427 -0.3462  0.9724
   80phy    C30 2139   3.485   0.654   0.555 -0.6170 -0.2899  0.2361
   80phy    C28 2140   3.636   0.619   0.573  0.8848  0.3454  0.2566
   80phy    C29 2141   3.648   0.506   0.674  0.0484 -0.4646 -0.1113
   80phy    C27 2142   3.687   0.574   0.437  0.0011  0.0778 -0.1807
   80phy    C26 2143   3.814   0.651   0.397 -0.4952  0.1663 -0.3659
   80phy    C25 2144   3.862   0.598   0.263 -0.9882  0.1109 -0.0901
   80phy    C23 2145   3.997   0.665   0.222 -0.2269  0.5618 -0.5000
   80phy    C24 2146   4.118   0.578   0.269  0.0816 -0.5651 -0.3034
   80phy    C22 2147   4.001   0.703   0.074 -0.1209 -0.1403  0.0293
   80phy    C21 2148   3.931   0.837   0.044 -0.3166 -0.2301 -0.0208
   80phy    C20 2149   3.913   0.875  -0.105  0.1124 -0.3884 -0.1675
   80phy    C18 2150   3.848   1.004  -0.161 -0.0360 -0.3858 -0.1134
   80phy    O01 2151   3.723   1.039  -0.104  0.2483  0.5395  0.1263
   80phy    H01 2152   3.720   1.132  -0.087  0.1903  0.9028 -1.6678
   80phy    C19 2153   3.813   0.968  -0.310 -0.2846 -0.4922 -0.5705
   80phy    C13 2154   3.930   1.143  -0.152  0.0411  0.3395 -0.0639
   80phy     H3 2155   4.038   1.111  -0.147 -0.3361 -0.8553  0.6756
   80phy    O33 2156   3.936   1.231  -0.266  0.3570 -0.4746  0.0953
   80phy    H1B 2157   3.864   1.291  -0.258  0.3607 -0.4459 -0.0891
   80phy    C12 2158   3.956   1.228  -0.017  0.2835 -0.0526  0.0774
   80phy    O11 2159   3.849   1.310   0.018  0.1393  0.2396 -0.5177
   80phy    H1A 2160   3.878   1.389   0.060 -1.7296  0.0582  1.2493
   81phy    C35 2161   3.347   1.791   1.125  0.0585  0.6526 -0.0558
   81phy    C33 2162   3.291   1.658   1.083 -0.9754 -0.2848  0.2275
   81phy    C34 2163   3.225   1.589   1.202  0.0520  0.5150 -0.0525
   81phy    C32 2164   3.199   1.673   0.958 -0.5010  0.4899 -0.0706
   81phy    C31 2165   3.208   1.550   0.869 -0.6807  0.2606  0.2281
   81phy    C30 2166   3.104   1.537   0.758 -0.2083  0.1264 -0.5546
   81phy    C28 2167   3.131   1.413   0.675  0.6066  0.5971  0.3481
   81phy    C29 2168   3.048   1.300   0.727  0.0928 -0.2864  0.0783
   81phy    C27 2169   3.094   1.444   0.521 -0.5880 -0.9762 -0.6704
   81phy    C26 2170   3.221   1.433   0.429  0.3656  0.1326 -0.1779
   81phy    C25 2171   3.186   1.449   0.279  0.0201  0.0825  0.5290
   81phy    C23 2172   3.312   1.481   0.197  0.3847 -0.5380  0.2807
   81phy    C24 2173   3.359   1.360   0.113 -0.1289 -0.2689  0.2388
   81phy    C22 2174   3.273   1.566   0.070  0.0191 -0.6914  0.2102
   81phy    C21 2175   3.307   1.719   0.075  0.2419  0.4241 -0.4570
   81phy    C20 2176   3.293   1.783  -0.063  0.1600 -0.2007 -0.5356
   81phy    C18 2177   3.296   1.944  -0.082 -0.6293  0.2454  0.1156
   81phy    O01 2178   3.195   2.009  -0.001  0.0592 -0.7331  0.6952
   81phy    H01 2179   3.131   1.943   0.018 -1.5162  0.3737 -0.5374
   81phy    C19 2180   3.266   1.969  -0.229  0.0094  0.3359  0.2808
   81phy    C13 2181   3.442   2.001  -0.041  0.3095 -0.1544 -0.0386
   81phy     H3 2182   3.454   1.969   0.065  0.9964  0.9585  0.2365
   81phy    O33 2183   3.566   1.937  -0.091 -0.5381 -0.3829  0.2793
   81phy    H1B 2184   3.580   1.977  -0.175 -0.7683  1.3639  1.0255
   81phy    C12 2185   3.474   2.154  -0.014  0.0012 -0.0566 -0.0287
   81phy    O11 2186   3.490   2.219  -0.135  0.1890 -0.2826 -0.0676
   81phy    H1A 2187   3.423   2.283  -0.145  0.6354  0.1986 -0.0045
   82phy    C35 2188   2.395   1.922   0.464  0.1406  0.0102  0.3469
   82phy    C33 2189   2.412   1.815   0.568 -0.0607 -0.0683 -0.2595
   82phy    C34 2190   2.301   1.829   0.668  0.0072 -0.0713 -0.2597
   82phy    C32 2191   2.435   1.674   0.514 -0.2349 -0.2401 -0.4119
   82phy    C31 2192   2.522   1.579   0.598 -0.0209  0.4386  0.6288
   82phy    C30 2193   2.551   1.453   0.516  0.0803  0.0035 -0.1261
   82phy    C28 2194   2.652   1.347   0.565  0.3189  0.1887 -0.3379
   82phy    C29 2195   2.600   1.272   0.696  0.0522  0.1361  0.2379
   82phy    C27 2196   2.664   1.243   0.453 -0.1639 -0.1134  0.6656
   82phy    C26 2197   2.803   1.228   0.390 -0.2552 -0.1332 -0.1668
   82phy    C25 2198   2.808   1.102   0.302  0.3158 -0.2927 -0.0761
   82phy    C23 2199   2.917   1.081   0.196 -0.3722 -0.0787 -0.3755
   82phy    C24 2200   2.976   0.944   0.213 -0.3331 -0.6263 -0.6812
   82phy    C22 2201   2.863   1.100   0.052 -0.0484 -0.0685  0.1425
   82phy    C21 2202   2.943   1.203  -0.029  0.0037 -0.1962 -0.2779
   82phy    C20 2203   2.906   1.213  -0.176 -0.1274  0.2681  0.4959
   82phy    C18 2204   2.972   1.327  -0.258 -0.4306  0.0890  0.2177
   82phy    O01 2205   2.935   1.454  -0.207  0.1663  0.0142 -0.3803
   82phy    H01 2206   2.964   1.531  -0.252 -1.4457  0.0746 -1.3821
   82phy    C19 2207   2.899   1.318  -0.390 -0.3216 -0.0810 -0.1023
   82phy    C13 2208   3.135   1.326  -0.277  0.7582  0.4075 -0.6825
   82phy     H3 2209   3.170   1.350  -0.173  0.0842  0.1146 -0.3786
   82phy    O33 2210   3.201   1.201  -0.293  0.3453 -0.0973 -0.2999
   82phy    H1B 2211   3.141   1.140  -0.331  0.5581 -1.0557  0.8188
   82phy    C12 2212   3.229   1.434  -0.328  0.2945 -0.1681  0.3591
   82phy    O11 2213   3.267   1.431  -0.464 -0.2931 -0.1935 -0.1749
   82phy    H1A 2214   3.269   1.339  -0.482 -0.7729 -0.7372  2.2286
   83phy    C35 2215   3.762   1.224   1.354  0.2632  0.2651 -0.2226
   83phy    C33 2216   3.671   1.349   1.344 -0.8029  0.1764 -0.0860
   83phy    C34 2217   3.699   1.416   1.209 -1.0157  0.1079  0.1262
   83phy    C32 2218   3.521   1.309   1.339 -1.0552  0.1770 -0.4149
   83phy    C31 2219   3.447   1.335   1.474  0.1097  0.1223  0.4966
   83phy    C30 2220   3.292   1.307   1.456 -0.0614 -0.1310 -0.3642
   83phy    C28 2221   3.194   1.335   1.567  0.2328  0.1290 -0.4099
   83phy    C29 2222   3.061   1.365   1.502  0.3134 -0.0931  0.0973
   83phy    C27 2223   3.192   1.228   1.677  0.4684  0.0875 -0.4365
   83phy    C26 2224   3.206   1.291   1.819 -0.9106  0.1177 -0.6020
   83phy    C25 2225   3.181   1.198   1.938  0.1466 -0.3151 -0.5150
   83phy    C23 2226   3.192   1.276   2.073  0.4929  0.0225  0.4566
   83phy    C24 2227   3.050   1.286   2.131 -0.4601 -0.0003 -0.0325
   83phy    C22 2228   3.281   1.184   2.162 -0.0008 -0.1284  0.8095
   83phy    C21 2229   3.363   1.233   2.274 -0.0647 -0.9924 -0.8877
   83phy    C20 2230   3.432   1.119   2.344 -0.2522  0.1129  0.4187
   83phy    C18 2231   3.511   1.150   2.484 -0.1289 -0.5752  0.4552
   83phy    O01 2232   3.402   1.186   2.575 -0.2341 -0.0516  0.1269
   83phy    H01 2233   3.428   1.168   2.663  1.5934  1.3416 -0.0821
   83phy    C19 2234   3.547   1.003   2.529 -0.3694 -0.6910  0.2506
   83phy    C13 2235   3.621   1.270   2.487 -0.2558  0.4157  0.3003
   83phy     H3 2236   3.686   1.259   2.397 -0.2985  0.0230  0.3157
   83phy    O33 2237   3.713   1.244   2.595 -0.2930 -0.0514  0.6860
   83phy    H1B 2238   3.806   1.245   2.582  0.2464  1.6183  3.8435
   83phy    C12 2239   3.578   1.424   2.483 -0.6243 -0.3674  0.0138
   83phy    O11 2240   3.554   1.491   2.603 -0.5391  0.4411  0.4253
   83phy    H1A 2241   3.476   1.453   2.638 -0.1365  0.0190  0.8714
   84phy    C35 2242   4.284   2.572   2.681  0.8718 -0.0931 -0.0517
   84phy    C33 2243   4.372   2.622   2.793  0.2765  0.3524  0.1901
   84phy    C34 2244   4.394   2.774   2.781 -0.5726  0.1799 -0.0827
   84phy    C32 2245   4.304   2.583   2.929  0.3443 -0.5993 -0.1151
   84phy    C31 2246   4.397   2.558   3.045  0.1390 -0.3095  0.2140
   84phy    C30 2247   4.329   2.510   3.178  0.2255 -0.5685  0.4863
   84phy    C28 2248   4.419   2.490   3.300 -0.3155  0.0423  0.1811
   84phy    C29 2249   4.414   2.613   3.387  0.0469  0.5783 -0.7034
   84phy    C27 2250   4.382   2.367   3.383  0.0942 -0.0988  0.1052
   84phy    C26 2251   4.449   2.231   3.338 -0.3061 -0.1226 -0.0581
   84phy    C25 2252   4.392   2.104   3.395 -0.2023 -0.1358 -0.2097
   84phy    C23 2253   4.472   1.980   3.344  0.6078 -0.3823  0.1061
   84phy    C24 2254   4.571   1.915   3.441 -0.1872  0.0407  0.0671
   84phy    C22 2255   4.376   1.869   3.301 -0.6019 -0.1800 -0.0214
   84phy    C21 2256   4.377   1.844   3.153  0.0006 -0.6523  0.6166
   84phy    C20 2257   4.304   1.710   3.121 -0.1948 -0.0506 -0.5828
   84phy    C18 2258   4.308   1.640   2.977 -0.2760  0.1195  0.0922
   84phy    O01 2259   4.288   1.734   2.871 -0.6002  0.3185  0.0694
   84phy    H01 2260   4.355   1.798   2.879  1.0413 -1.2660 -0.3949
   84phy    C19 2261   4.190   1.537   2.987  0.0633 -0.5187 -0.2435
   84phy    C13 2262   4.447   1.563   2.957  0.1092 -0.0709 -0.0072
   84phy     H3 2263   4.522   1.645   2.969 -1.3289  1.1462  1.0213
   84phy    O33 2264   4.489   1.482   3.067 -0.0396  0.3089  0.0835
   84phy    H1B 2265   4.428   1.413   3.083  0.5326 -0.4884 -1.0395
   84phy    C12 2266   4.515   1.520   2.820  0.7080  0.6145  0.2042
   84phy    O11 2267   4.458   1.578   2.706 -0.3580  0.1649 -0.5946
   84phy    H1A 2268   4.385   1.527   2.677 -0.1550  0.9326 -2.6392
   85phy    C35 2269   1.527   0.970   1.215  0.3568 -0.1200  0.0933
   85phy    C33 2270   1.417   1.045   1.285 -1.3218 -0.1813 -0.0805
   85phy    C34 2271   1.343   1.130   1.183  0.8262  0.0064  0.1516
   85phy    C32 2272   1.335   0.939   1.359  0.1464 -0.1960  0.0569
   85phy    C31 2273   1.270   0.994   1.484  0.3564 -0.0191  0.2175
   85phy    C30 2274   1.175   0.888   1.545 -0.2641 -0.3161 -0.5907
   85phy    C28 2275   1.061   0.941   1.629  0.2503  0.2482 -0.4768
   85phy    C29 2276   0.928   0.927   1.550 -0.1902 -0.4583 -0.0021
   85phy    C27 2277   1.039   0.850   1.753  0.2126 -0.2796  0.3174
   85phy    C26 2278   0.997   0.928   1.876  0.0504 -0.3326 -0.5756
   85phy    C25 2279   0.952   0.838   1.994 -0.3603 -0.2008 -0.4787
   85phy    C23 2280   0.948   0.917   2.129  0.0054 -0.0446 -0.1914
   85phy    C24 2281   0.806   0.951   2.154 -0.5206 -0.2464  0.3974
   85phy    C22 2282   1.013   0.832   2.247  0.9231  0.2134 -0.9982
   85phy    C21 2283   1.116   0.906   2.327 -0.2772 -0.5809  0.3041
   85phy    C20 2284   1.215   0.821   2.407  0.0299 -0.5610 -0.2366
   85phy    C18 2285   1.324   0.899   2.483  0.1134  0.5967  0.0449
   85phy    O01 2286   1.253   0.996   2.563 -0.1804  0.2031 -0.0924
   85phy    H01 2287   1.168   0.964   2.585 -1.3816  1.5816 -2.2782
   85phy    C19 2288   1.378   0.787   2.574 -0.2333 -0.0562  0.0202
   85phy    C13 2289   1.433   0.974   2.382 -0.6230  0.9253 -0.1194
   85phy     H3 2290   1.381   1.012   2.291  0.3439  0.9219 -0.6916
   85phy    O33 2291   1.536   0.889   2.330 -0.1376  0.3251  0.6360
   85phy    H1B 2292   1.507   0.805   2.299  0.9014  0.9891 -2.4137
   85phy    C12 2293   1.502   1.098   2.439 -0.0963  0.0135 -0.2047
   85phy    O11 2294   1.420   1.195   2.504 -0.6008 -0.3574  0.4754
   85phy    H1A 2295   1.344   1.150   2.535 -2.3583 -0.5515 -3.4695
   86phy    C35 2296   4.004   2.665   2.132  0.2284 -0.2361 -0.1832
   86phy    C33 2297   3.861   2.705   2.090 -0.0657  0.0007  0.2997
   86phy    C34 2298   3.858   2.849   2.034 -0.5544  0.6997  0.3540
   86phy    C32 2299   3.804   2.615   1.984 -0.4005  0.0297  0.3017
   86phy    C31 2300   3.721   2.493   2.032 -0.7539 -0.4436  0.2685
   86phy    C30 2301   3.672   2.404   1.919 -0.2417 -0.0183 -0.4270
   86phy    C28 2302   3.573   2.295   1.951 -0.0069  0.1484 -0.2737
   86phy    C29 2303   3.467   2.284   1.841  0.3608  0.0764  0.4470
   86phy    C27 2304   3.636   2.164   1.998 -0.7139 -0.1994  0.1189
   86phy    C26 2305   3.555   2.085   2.097  0.7578 -0.0568 -0.0873
   86phy    C25 2306   3.629   1.954   2.119 -0.0028  0.0546 -0.0182
   86phy    C23 2307   3.554   1.866   2.224 -0.2033  0.0114  0.1996
   86phy    C24 2308   3.499   1.736   2.161 -0.2299  0.1656  0.1821
   86phy    C22 2309   3.642   1.825   2.345  0.2794  0.5811 -0.1640
   86phy    C21 2310   3.640   1.933   2.456 -0.2736  0.1474 -0.1382
   86phy    C20 2311   3.729   1.911   2.578  0.0506 -0.3203 -0.1982
   86phy    C18 2312   3.689   1.995   2.709 -0.3517  0.4474 -0.7888
   86phy    O01 2313   3.572   1.948   2.774 -0.3996  0.2094  0.2147
   86phy    H01 2314   3.556   1.858   2.755  0.4536 -0.4835  2.4367
   86phy    C19 2315   3.804   1.936   2.798 -0.1223  0.4522 -0.3055
   86phy    C13 2316   3.696   2.155   2.705  0.3948 -0.0875 -0.7702
   86phy     H3 2317   3.786   2.186   2.645  0.2803 -1.0120 -1.4328
   86phy    O33 2318   3.731   2.219   2.829  0.3890 -0.1210 -0.0281
   86phy    H1B 2319   3.659   2.236   2.885  1.0160  0.2881  0.6715
   86phy    C12 2320   3.577   2.234   2.641  0.3320 -0.7135  0.1090
   86phy    O11 2321   3.453   2.223   2.702 -0.2764 -0.6494 -0.0419
   86phy    H1A 2322   3.454   2.158   2.769  1.0427  0.1850  0.8162
   87phy    C35 2323   3.906   3.756   1.401 -0.4081 -0.0223  0.2222
   87phy    C33 2324   3.862   3.697   1.269  0.1367 -0.1087  0.2539
   87phy    C34 2325   3.972   3.691   1.158 -0.4018 -0.1824  0.0197
   87phy    C32 2326   3.801   3.560   1.306 -0.2814  0.6006  0.0827
   87phy    C31 2327   3.677   3.508   1.239 -0.2156 -0.2718 -0.0467
   87phy    C30 2328   3.633   3.369   1.294  0.8618  0.1340 -0.5062
   87phy    C28 2329   3.555   3.273   1.205  0.0369 -0.2363  0.1828
   87phy    C29 2330   3.599   3.132   1.230 -0.4887  0.2445 -0.5754
   87phy    C27 2331   3.402   3.296   1.225  0.3626 -0.2577 -0.4860
   87phy    C26 2332   3.314   3.296   1.102  0.1104  0.0784  0.1453
   87phy    C25 2333   3.160   3.311   1.129  0.2354  0.0310 -0.4374
   87phy    C23 2334   3.070   3.321   1.002  0.1008  0.0904 -0.0444
   87phy    C24 2335   2.952   3.219   1.022  0.0244 -0.1188  0.1060
   87phy    C22 2336   3.021   3.461   0.975 -0.3064 -0.5138  0.0562
   87phy    C21 2337   3.066   3.521   0.839 -0.1204 -0.2981 -0.4049
   87phy    C20 2338   2.975   3.636   0.792  0.4399  0.1283 -0.2511
   87phy    C18 2339   3.021   3.732   0.671  0.1484 -0.5041  0.4392
   87phy    O01 2340   3.156   3.776   0.696  0.1345 -0.0676  0.4881
   87phy    H01 2341   3.216   3.705   0.703  0.4767  0.1503 -0.1620
   87phy    C19 2342   2.926   3.856   0.681 -0.1227  0.4534  0.0803
   87phy    C13 2343   3.016   3.658   0.527 -0.0470  0.2423 -0.3199
   87phy     H3 2344   3.100   3.584   0.534  0.2071  0.4815 -0.8767
   87phy    O33 2345   2.910   3.558   0.505  0.4299 -0.2356  0.0866
   87phy    H1B 2346   2.850   3.584   0.437  0.6652 -1.8258 -0.7975
   87phy    C12 2347   3.079   3.714   0.398 -0.4017 -0.1180 -0.0967
   87phy    O11 2348   2.986   3.753   0.301  0.0273 -0.6398 -0.0784
   87phy    H1A 2349   2.950   3.676   0.262 -0.4591 -0.5244  0.1446
   88phy    C35 2350   2.333   2.716   1.806 -0.4802  0.2283  0.2516
   88phy    C33 2351   2.400   2.598   1.735  0.3197  0.0255 -0.5584
   88phy    C34 2352   2.359   2.603   1.592 -0.2525 -0.2060 -0.2374
   88phy    C32 2353   2.557   2.609   1.751  0.7339 -0.0009 -0.4164
   88phy    C31 2354   2.617   2.479   1.804 -0.4643 -0.1490 -0.5871
   88phy    C30 2355   2.769   2.500   1.808  0.3780  0.0844  0.4985
   88phy    C28 2356   2.854   2.377   1.841  0.4272 -0.0180  0.3182
   88phy    C29 2357   2.860   2.279   1.723  0.4458 -0.1926 -0.1236
   88phy    C27 2358   2.994   2.427   1.886  0.4637 -0.2595 -0.2339
   88phy    C26 2359   3.012   2.417   2.039  0.1499 -0.2947 -0.4637
   88phy    C25 2360   3.151   2.467   2.073  0.2334  0.2443 -0.6957
   88phy    C23 2361   3.180   2.439   2.220  0.3284 -0.4077 -0.2951
   88phy    C24 2362   3.290   2.335   2.243  0.6880  0.2318 -0.0386
   88phy    C22 2363   3.180   2.572   2.300 -0.0938  0.3243 -0.2943
   88phy    C21 2364   3.109   2.559   2.433  0.3493 -0.7130  0.0956
   88phy    C20 2365   3.142   2.674   2.535 -0.2902  0.2650 -0.0867
   88phy    C18 2366   3.103   2.663   2.688  0.3688  0.3250 -0.5554
   88phy    O01 2367   3.157   2.542   2.744 -0.0593 -0.2369 -0.2186
   88phy    H01 2368   3.145   2.469   2.686 -0.6139 -1.2403  1.1164
   88phy    C19 2369   3.184   2.771   2.756 -0.2834 -0.3659 -0.1651
   88phy    C13 2370   2.941   2.667   2.719  0.0370 -0.2279 -0.3056
   88phy     H3 2371   2.891   2.619   2.632  0.2001 -1.4225  0.2407
   88phy    O33 2372   2.886   2.800   2.714  0.2126 -0.1619 -0.0035
   88phy    H1B 2373   2.881   2.828   2.624  0.3273  0.1310  0.0823
   88phy    C12 2374   2.878   2.597   2.849  0.1228 -0.4780  0.1806
   88phy    O11 2375   2.850   2.458   2.850 -0.1490 -0.3390  0.2632
   88phy    H1A 2376   2.768   2.446   2.893 -1.3308 -2.0842 -2.2267
   89phy    C35 2377   2.071   2.914   1.669 -0.2021  0.4022  0.3752
   89phy    C33 2378   2.118   3.049   1.627 -0.5533 -0.0500  0.6115
   89phy    C34 2379   2.106   3.149   1.737  0.6235 -0.5693  0.1543
   89phy    C32 2380   2.260   3.038   1.569  0.4992  0.1403 -0.1730
   89phy    C31 2381   2.293   3.137   1.460 -0.7842  0.4082  0.0154
   89phy    C30 2382   2.444   3.128   1.417 -0.2957  0.4696  0.5384
   89phy    C28 2383   2.477   3.232   1.311 -0.0056 -0.2520  0.2603
   89phy    C29 2384   2.589   3.320   1.358 -0.3535 -0.4971  0.1242
   89phy    C27 2385   2.524   3.174   1.172 -0.4018 -0.0396 -0.4519
   89phy    C26 2386   2.407   3.189   1.072 -0.4778  0.5039 -0.7222
   89phy    C25 2387   2.446   3.123   0.941  0.1569 -0.1183  0.2314
   89phy    C23 2388   2.341   3.124   0.829  0.1897 -0.2030  0.1342
   89phy    C24 2389   2.371   3.247   0.741  0.3483  0.2122 -0.1162
   89phy    C22 2390   2.373   3.006   0.729  0.2333  0.3236 -0.0852
   89phy    C21 2391   2.279   2.884   0.740  0.1026  0.1839  0.0407
   89phy    C20 2392   2.305   2.787   0.627 -0.2859 -0.3725  0.8180
   89phy    C18 2393   2.194   2.698   0.566 -0.3171 -0.1677 -0.1190
   89phy    O01 2394   2.146   2.602   0.657  0.4151 -0.3808  0.2032
   89phy    H01 2395   2.195   2.604   0.737  0.8268  0.6826 -0.0558
   89phy    C19 2396   2.265   2.617   0.459  0.0033 -0.4275 -0.2202
   89phy    C13 2397   2.070   2.781   0.503  0.1072  0.2593 -0.0911
   89phy     H3 2398   2.018   2.823   0.592 -0.0215 -1.1095  0.5045
   89phy    O33 2399   2.101   2.908   0.442 -0.2088 -0.0357  0.0771
   89phy    H1B 2400   2.192   2.909   0.417 -0.1586 -0.3773  0.2380
   89phy    C12 2401   1.923   2.718   0.463 -0.6244 -0.4576 -0.1888
   89phy    O11 2402   1.889   2.589   0.508  0.7196 -0.2524  0.4599
   89phy    H1A 2403   1.951   2.574   0.577  1.0939  1.4391  0.5414
   90phy    C35 2404   3.748   2.842   1.433  0.3854 -0.0513 -0.3275
   90phy    C33 2405   3.764   2.874   1.580  0.0029  0.4713 -0.0562
   90phy    C34 2406   3.910   2.847   1.611  0.2794  0.4307 -0.6876
   90phy    C32 2407   3.724   3.017   1.617 -0.0537 -0.7851 -0.4706
   90phy    C31 2408   3.688   3.045   1.761 -0.4631 -0.0431 -0.0631
   90phy    C30 2409   3.694   3.191   1.799 -0.1514  0.7100  0.5694
   90phy    C28 2410   3.655   3.229   1.942 -0.2656  0.0271  0.9357
   90phy    C29 2411   3.777   3.259   2.032  0.0147  0.3476  0.2572
   90phy    C27 2412   3.547   3.333   1.929 -0.3623 -0.0863  0.5040
   90phy    C26 2413   3.436   3.320   2.037 -0.0123  0.0613 -0.3554
   90phy    C25 2414   3.323   3.413   2.008 -0.3080  0.0649  0.6529
   90phy    C23 2415   3.250   3.465   2.129 -0.2036 -0.1204  0.2540
   90phy    C24 2416   3.254   3.615   2.131  0.3719 -0.2295 -0.0132
   90phy    C22 2417   3.107   3.412   2.140  0.4245  0.6539 -0.0488
   90phy    C21 2418   3.068   3.381   2.282  0.4441 -0.0435  0.0839
   90phy    C20 2419   2.931   3.308   2.275 -0.1588 -0.0653 -0.3156
   90phy    C18 2420   2.861   3.242   2.403 -0.0303  0.0515  1.2107
   90phy    O01 2421   2.821   3.343   2.490  0.3064  0.3548 -0.3532
   90phy    H01 2422   2.813   3.422   2.440  0.0448  1.0788  0.7873
   90phy    C19 2423   2.731   3.200   2.334 -0.0159 -0.0867 -0.5003
   90phy    C13 2424   2.936   3.119   2.473 -0.4271  0.2783 -0.0070
   90phy     H3 2425   2.985   3.056   2.394 -1.8626 -0.4851 -0.3158
   90phy    O33 2426   2.848   3.019   2.533 -0.2391 -0.0301  0.2160
   90phy    H1B 2427   2.773   3.067   2.563  1.1770  2.9175 -0.5345
   90phy    C12 2428   3.055   3.152   2.577  0.4818 -0.6706  0.1978
   90phy    O11 2429   3.015   3.172   2.708  0.3754 -0.0202  0.0114
   90phy    H1A 2430   2.985   3.092   2.746  2.4470 -0.2884  1.2513
   91phy    C35 2431   3.711   2.341   1.283  0.0717  0.1817  0.5570
   91phy    C33 2432   3.792   2.432   1.371 -0.1566 -0.3179 -0.1978
   91phy    C34 2433   3.732   2.417   1.513  0.2579  0.2144  0.4397
   91phy    C32 2434   3.945   2.415   1.361 -0.1859 -0.3228 -0.1143
   91phy    C31 2435   4.031   2.535   1.381 -0.4240  0.0266  0.0794
   91phy    C30 2436   4.177   2.493   1.366 -0.0570  0.2077  0.3780
   91phy    C28 2437   4.271   2.613   1.342 -0.4594  0.0454  0.0786
   91phy    C29 2438   4.369   2.638   1.459  0.4459  0.1603  0.2444
   91phy    C27 2439   4.338   2.593   1.206  0.0205  0.0448 -0.2133
   91phy    C26 2440   4.361   2.724   1.125  0.0750 -0.4788 -1.0827
   91phy    C25 2441   4.439   2.689   1.000  0.4164  0.4322  0.8607
   91phy    C23 2442   4.499   2.811   0.933  0.7230  0.6888 -0.0148
   91phy    C24 2443   4.652   2.824   0.938  0.2775 -0.3924 -0.6698
   91phy    C22 2444   4.469   2.822   0.784 -0.5062 -0.0326  0.0542
   91phy    C21 2445   4.432   2.962   0.733  0.3408 -0.1443 -0.0471
   91phy    C20 2446   4.429   2.979   0.580 -0.5130 -0.0526 -0.4560
   91phy    C18 2447   4.421   3.122   0.510  0.4659 -0.4112  0.3074
   91phy    O01 2448   4.308   3.199   0.566 -0.3955  0.5093  0.0882
   91phy    H01 2449   4.229   3.150   0.574 -0.2866  0.4216  0.6479
   91phy    C19 2450   4.384   3.094   0.362 -0.9462 -0.3322  0.5060
   91phy    C13 2451   4.561   3.208   0.514  0.2712  0.2862  0.0368
   91phy     H3 2452   4.566   3.233   0.623 -1.5294 -0.4915  0.3443
   91phy    O33 2453   4.685   3.137   0.503 -0.0874  0.1850 -0.2010
   91phy    H1B 2454   4.754   3.194   0.477  1.2653 -0.1114  2.3784
   91phy    C12 2455   4.568   3.362   0.488  0.2236  0.0076  0.3980
   91phy    O11 2456   4.638   3.398   0.371  0.0823  0.5200  0.4828
   91phy    H1A 2457   4.574   3.392   0.303  1.4430 -0.3831 -0.7929
   92phy    C35 2458   1.939   1.815   2.152 -0.6077 -0.0492 -0.0714
   92phy    C33 2459   2.084   1.774   2.178  0.5589  0.1959  0.0450
   92phy    C34 2460   2.085   1.631   2.236  0.2815  0.5316 -0.4195
   92phy    C32 2461   2.166   1.784   2.048 -0.1121 -0.1758 -0.5869
   92phy    C31 2462   2.311   1.829   2.072  0.0467 -0.5409 -0.1116
   92phy    C30 2463   2.384   1.885   1.952  0.2862  0.2978  0.0451
   92phy    C28 2464   2.529   1.919   1.984 -0.3004  0.8089  0.4755
   92phy    C29 2465   2.621   1.875   1.873  0.0499  0.3061  0.3335
   92phy    C27 2466   2.558   2.062   2.045  0.2201  0.5311  0.1627
   92phy    C26 2467   2.668   2.064   2.152  0.2892 -0.1101  0.1107
   92phy    C25 2468   2.654   2.201   2.219 -0.0120  0.1570 -0.4541
   92phy    C23 2469   2.738   2.218   2.346  0.1554 -0.0130  0.0218
   92phy    C24 2470   2.783   2.363   2.350 -0.5186  0.3710  0.3774
   92phy    C22 2471   2.661   2.173   2.467  0.0061 -0.3675 -0.6329
   92phy    C21 2472   2.744   2.120   2.580  0.2181  0.3128 -0.1690
   92phy    C20 2473   2.655   2.059   2.691 -0.1845  0.2900  0.4591
   92phy    C18 2474   2.721   1.969   2.803 -0.0344  0.4978  0.9738
   92phy    O01 2475   2.799   2.055   2.883  0.0473  0.3285  0.3087
   92phy    H01 2476   2.858   2.111   2.836  0.6850 -0.7313 -0.1783
   92phy    C19 2477   2.606   1.927   2.897  0.2856 -0.5180  0.6075
   92phy    C13 2478   2.819   1.851   2.742 -0.4662 -0.5559  0.3638
   92phy     H3 2479   2.885   1.892   2.662 -1.0288  1.0944  0.7132
   92phy    O33 2480   2.743   1.759   2.664  0.8030 -0.1485  0.0936
   92phy    H1B 2481   2.722   1.682   2.714  0.2060  0.0201  0.1107
   92phy    C12 2482   2.922   1.779   2.842 -0.2154  0.0900  0.0081
   92phy    O11 2483   3.003   1.679   2.795 -0.2329  0.3565 -0.2108
   92phy    H1A 2484   3.036   1.716   2.716  0.3894  1.0506  0.3519
   93phy    C35 2485   2.438   2.152   1.663  0.3819  0.2480 -0.0468
   93phy    C33 2486   2.451   2.110   1.516  0.1288  0.1254  0.1566
   93phy    C34 2487   2.386   2.216   1.433 -0.3917  0.0606  0.4134
   93phy    C32 2488   2.601   2.096   1.480  0.3112 -0.0211 -0.6562
   93phy    C31 2489   2.645   1.955   1.457  0.0412  0.5982 -0.2959
   93phy    C30 2490   2.798   1.944   1.481  0.4710 -0.5337 -0.5611
   93phy    C28 2491   2.862   1.810   1.440  0.2134 -0.8147  0.1439
   93phy    C29 2492   2.988   1.838   1.364 -0.1391 -0.7529  0.3616
   93phy    C27 2493   2.896   1.717   1.561  0.2389  0.3073 -0.8890
   93phy    C26 2494   2.789   1.651   1.644  0.0794 -0.1298  0.5749
   93phy    C25 2495   2.857   1.585   1.763  0.1486  0.1850 -0.4012
   93phy    C23 2496   2.754   1.496   1.839 -0.0930 -0.3502 -0.5222
   93phy    C24 2497   2.774   1.349   1.800 -0.4685  0.2225 -0.0687
   93phy    C22 2498   2.787   1.496   1.984 -0.2704  0.0064 -0.1433
   93phy    C21 2499   2.666   1.532   2.077 -0.1351  0.3993 -0.1104
   93phy    C20 2500   2.700   1.494   2.223 -0.1895 -0.4391 -0.3946
   93phy    C18 2501   2.607   1.538   2.339 -0.1634 -0.2871 -0.2906
   93phy    O01 2502   2.472   1.486   2.313 -0.1925 -0.1767  0.0195
   93phy    H01 2503   2.491   1.401   2.278 -0.0362 -0.0296 -0.2578
   93phy    C19 2504   2.664   1.457   2.460 -0.1224 -0.0650 -0.1170
   93phy    C13 2505   2.605   1.702   2.354  0.4691  0.0861 -0.0788
   93phy     H3 2506   2.588   1.751   2.255 -0.4038  0.5863  0.3030
   93phy    O33 2507   2.735   1.758   2.387 -0.2807  0.0808  0.2000
   93phy    H1B 2508   2.740   1.749   2.480 -0.0809 -0.7587  0.1184
   93phy    C12 2509   2.493   1.771   2.443  0.0041  0.0493 -0.2463
   93phy    O11 2510   2.363   1.708   2.453 -0.4280 -0.1020  0.0050
   93phy    H1A 2511   2.362   1.623   2.414  1.9125 -0.3445  0.2845
   94phy    C35 2512   3.657   1.918   0.902  0.3223  0.1228  0.2049
   94phy    C33 2513   3.761   1.973   1.004 -0.5096  0.0968 -0.4481
   94phy    C34 2514   3.804   1.870   1.109 -0.0293  1.1263  0.0127
   94phy    C32 2515   3.886   2.016   0.929  0.1120  0.3778  0.1951
   94phy    C31 2516   3.921   2.163   0.936  0.1162  0.1811 -0.0116
   94phy    C30 2517   4.048   2.196   0.854  0.0295  0.2588 -0.1124
   94phy    C28 2518   4.089   2.343   0.843 -0.3172  0.0445 -0.4451
   94phy    C29 2519   4.207   2.374   0.937  0.2938  0.1421 -0.6895
   94phy    C27 2520   4.131   2.379   0.698  0.2535 -0.0592  0.3102
   94phy    C26 2521   4.072   2.507   0.640  0.3562  0.0250 -0.2247
   94phy    C25 2522   4.082   2.532   0.494 -0.3839 -0.0256 -0.0211
   94phy    C23 2523   3.997   2.647   0.435 -0.2254  0.2692 -0.1373
   94phy    C24 2524   4.070   2.782   0.446 -0.2734  0.2962  0.5054
   94phy    C22 2525   3.960   2.615   0.286 -0.0392  0.0365 -0.1715
   94phy    C21 2526   3.813   2.630   0.249  0.0519  0.2522 -0.2184
   94phy    C20 2527   3.790   2.593   0.102  0.2477  0.0525  0.7977
   94phy    C18 2528   3.650   2.609   0.035  0.1475  0.4292 -0.6987
   94phy    O01 2529   3.560   2.526   0.105 -0.5493  0.5662 -0.4907
   94phy    H01 2530   3.605   2.463   0.158 -1.3351  1.4878  1.3699
   94phy    C19 2531   3.675   2.531  -0.095  0.1229  0.2779  0.1320
   94phy    C13 2532   3.592   2.757   0.027  0.3201 -0.2937  0.1983
   94phy     H3 2533   3.579   2.783   0.135  0.6778  0.3346  0.0954
   94phy    O33 2534   3.686   2.860  -0.003  0.2194 -0.1133  0.0090
   94phy    H1B 2535   3.658   2.909  -0.079  0.9689 -2.7958 -2.1734
   94phy    C12 2536   3.435   2.798   0.010  0.0652 -0.1047 -0.2189
   94phy    O11 2537   3.344   2.691   0.040  0.2500 -0.3954 -0.2876
   94phy    H1A 2538   3.364   2.620  -0.018  0.9590 -1.1281  0.8180
   95phy    C35 2539   4.396   3.752   2.405  0.4555 -0.0987 -0.1066
   95phy    C33 2540   4.309   3.876   2.383 -0.1679  0.4150  0.2896
   95phy    C34 2541   4.398   4.001   2.391 -0.1695 -0.4311  0.4329
   95phy    C32 2542   4.233   3.879   2.250 -0.7963  0.0961  0.4922
   95phy    C31 2543   4.095   3.815   2.263 -0.0870 -0.0996  0.0646
   95phy    C30 2544   4.025   3.820   2.127 -0.0590  0.2158  0.3345
   95phy    C28 2545   3.871   3.809   2.124 -0.1240 -0.3300  0.2465
   95phy    C29 2546   3.839   3.833   1.976 -0.5002  0.1535 -0.7109
   95phy    C27 2547   3.807   3.678   2.168 -0.3539 -0.1245 -0.0701
   95phy    C26 2548   3.711   3.708   2.278  0.2109 -0.3030  0.1248
   95phy    C25 2549   3.635   3.584   2.330 -0.2337 -0.4085  0.2490
   95phy    C23 2550   3.546   3.592   2.459  0.2581  0.0046  0.3414
   95phy    C24 2551   3.417   3.669   2.450  0.3011 -0.2760  0.2453
   95phy    C22 2552   3.513   3.451   2.504  0.2567 -0.3573  0.2277
   95phy    C21 2553   3.520   3.434   2.656 -0.0198 -0.2064 -0.2342
   95phy    C20 2554   3.456   3.303   2.696  0.1920 -0.1641 -0.3101
   95phy    C18 2555   3.486   3.242   2.837 -0.2366  0.1612 -0.6668
   95phy    O01 2556   3.430   3.330   2.940  0.1375 -0.2390 -0.1942
   95phy    H01 2557   3.415   3.278   3.017  1.5048 -1.5348 -0.7545
   95phy    C19 2558   3.377   3.129   2.837  0.0963 -0.1980 -0.1859
   95phy    C13 2559   3.630   3.181   2.874 -0.3799  0.2177 -0.1605
   95phy     H3 2560   3.670   3.124   2.786 -0.8945 -0.7411  0.2170
   95phy    O33 2561   3.634   3.080   2.979 -0.6085 -0.3359  0.2863
   95phy    H1B 2562   3.580   3.113   3.048 -0.4547  1.6358 -0.4544
   95phy    C12 2563   3.738   3.288   2.906  0.1895  0.1192 -0.2529
   95phy    O11 2564   3.870   3.243   2.914  0.2217  0.2975 -0.1417
   95phy    H1A 2565   3.876   3.157   2.951  1.5211  0.4359  0.0026
   96phy    C35 2566   2.528   4.376   1.370  0.3123  0.1869 -0.6272
   96phy    C33 2567   2.675   4.344   1.349  0.3065  0.0656 -0.4357
   96phy    C34 2568   2.723   4.421   1.233 -0.5563  0.6430  0.1548
   96phy    C32 2569   2.759   4.357   1.476 -0.8286 -0.0579 -0.0650
   96phy    C31 2570   2.851   4.235   1.497  0.4207 -0.5024  0.0995
   96phy    C30 2571   2.955   4.260   1.608 -0.3229 -0.2944  0.3031
   96phy    C28 2572   3.046   4.145   1.663 -0.0091 -0.3771 -0.0061
   96phy    C29 2573   3.136   4.071   1.559  0.3547  0.2537  0.1516
   96phy    C27 2574   3.134   4.201   1.775  0.0118 -0.2329 -0.5925
   96phy    C26 2575   3.151   4.096   1.896  0.0478 -0.2432 -0.1661
   96phy    C25 2576   3.255   4.135   2.004 -0.1147 -0.0213  0.4852
   96phy    C23 2577   3.288   4.041   2.123  0.2131 -0.0983 -0.5451
   96phy    C24 2578   3.437   4.058   2.153 -0.3632 -0.0405 -0.3605
   96phy    C22 2579   3.210   4.086   2.250  0.3979 -0.3755 -0.4405
   96phy    C21 2580   3.156   3.978   2.345 -0.0624  0.3386 -0.1562
   96phy    C20 2581   3.072   4.013   2.466 -0.9712  0.1961 -0.7181
   96phy    C18 2582   3.004   3.893   2.539  0.0603 -0.2512  0.1223
   96phy    O01 2583   3.097   3.804   2.597 -0.0708  0.2010 -0.1205
   96phy    H01 2584   3.168   3.859   2.624 -1.5487  1.7105  0.8994
   96phy    C19 2585   2.938   3.963   2.660 -0.1614 -0.2835 -0.0242
   96phy    C13 2586   2.895   3.813   2.447 -0.4182 -0.3921 -0.0086
   96phy     H3 2587   2.949   3.772   2.358  0.2063 -3.2887  1.5910
   96phy    O33 2588   2.809   3.903   2.384  0.1189  0.1405 -0.3475
   96phy    H1B 2589   2.749   3.937   2.447  0.5068 -0.7565  0.5231
   96phy    C12 2590   2.825   3.675   2.504 -0.4403  0.4317  0.3190
   96phy    O11 2591   2.748   3.605   2.412 -0.0352  0.2272 -0.2987
   96phy    H1A 2592   2.671   3.655   2.395  0.1244  0.4355 -0.4102
   97phy    C35 2593   2.824   1.563   1.102  0.1761 -0.3416  0.0996
   97phy    C33 2594   2.735   1.471   1.177  0.0575 -0.2335 -0.2044
   97phy    C34 2595   2.825   1.375   1.254 -0.1042  0.4157 -0.3695
   97phy    C32 2596   2.631   1.549   1.260  0.1860 -0.3953 -0.6069
   97phy    C31 2597   2.500   1.587   1.190 -0.1371 -0.0846 -0.0344
   97phy    C30 2598   2.398   1.662   1.278 -0.3745 -0.0981 -0.0286
   97phy    C28 2599   2.258   1.696   1.222 -0.3681  0.2892 -0.0515
   97phy    C29 2600   2.159   1.649   1.324  0.1274 -0.3123  0.2850
   97phy    C27 2601   2.247   1.850   1.221  0.1507  0.5251 -0.6946
   97phy    C26 2602   2.192   1.908   1.093  0.5222  0.0825  0.6173
   97phy    C25 2603   2.219   2.060   1.082 -0.1254 -0.1609 -0.5682
   97phy    C23 2604   2.167   2.124   0.950  0.3768  0.3158 -0.3803
   97phy    C24 2605   2.019   2.185   0.960  0.3614  0.6720 -0.1293
   97phy    C22 2606   2.257   2.234   0.889 -0.3108 -0.4132  0.2284
   97phy    C21 2607   2.389   2.204   0.819 -0.3250 -0.3723 -0.0060
   97phy    C20 2608   2.431   2.336   0.754  0.4484  0.0417 -0.5462
   97phy    C18 2609   2.562   2.354   0.680  0.0130  0.3235  0.4190
   97phy    O01 2610   2.673   2.289   0.744  0.2785  0.3449 -0.3043
   97phy    H01 2611   2.647   2.204   0.773  0.6138  0.6300  0.8779
   97phy    C19 2612   2.584   2.506   0.687 -0.3989  0.0856 -0.2365
   97phy    C13 2613   2.555   2.297   0.526 -0.3578  0.0416 -0.5841
   97phy     H3 2614   2.545   2.187   0.543  0.8548  0.0630  0.3551
   97phy    O33 2615   2.433   2.318   0.448 -0.6198  0.1606  0.1296
   97phy    H1B 2616   2.452   2.380   0.381 -0.9381 -0.2205 -0.3147
   97phy    C12 2617   2.674   2.267   0.431  0.1999  0.3481 -0.6032
   97phy    O11 2618   2.801   2.269   0.494  0.0756 -0.3505  0.8679
   97phy    H1A 2619   2.801   2.278   0.587  2.2906  1.9583  0.7686
   98phy    C35 2620   3.300   3.765   1.707  0.4117 -0.1882  0.3906
   98phy    C33 2621   3.451   3.772   1.722 -0.0712  0.5234 -0.2631
   98phy    C34 2622   3.509   3.642   1.668  0.0807  0.3422  0.3561
   98phy    C32 2623   3.504   3.901   1.659 -0.4224  0.0166  0.4984
   98phy    C31 2624   3.594   3.988   1.744  0.3533  0.1872 -0.1496
   98phy    C30 2625   3.589   4.133   1.703 -0.1962  0.0836  0.2592
   98phy    C28 2626   3.654   4.232   1.802 -0.4451 -0.2217  0.4031
   98phy    C29 2627   3.752   4.310   1.720 -0.3392 -0.4458  0.4127
   98phy    C27 2628   3.548   4.322   1.869 -0.0235  0.7050 -0.2434
   98phy    C26 2629   3.594   4.430   1.975  0.7803 -0.5062  0.0255
   98phy    C25 2630   3.484   4.512   2.045 -0.1879  0.0397  0.2332
   98phy    C23 2631   3.552   4.604   2.151  0.0870  0.3062 -0.1314
   98phy    C24 2632   3.584   4.741   2.091  0.4027 -0.2701  0.1650
   98phy    C22 2633   3.477   4.625   2.289  0.3002 -0.1032  0.3671
   98phy    C21 2634   3.487   4.520   2.401  0.1050 -0.2494  0.2178
   98phy    C20 2635   3.444   4.572   2.535  0.0372  0.5342  0.2065
   98phy    C18 2636   3.401   4.485   2.661  0.0285  0.3292  0.5631
   98phy    O01 2637   3.517   4.397   2.683 -0.2184 -0.1038  0.5959
   98phy    H01 2638   3.557   4.372   2.603 -0.1754  0.1961  0.5217
   98phy    C19 2639   3.388   4.580   2.780  0.2560 -0.5714 -0.0780
   98phy    C13 2640   3.263   4.399   2.625 -0.2676 -0.1018 -0.0902
   98phy     H3 2641   3.266   4.354   2.522  0.8326 -0.6894  0.1792
   98phy    O33 2642   3.148   4.484   2.617 -0.0901 -0.1442 -0.0631
   98phy    H1B 2643   3.076   4.432   2.585  0.9529 -2.7174  1.4983
   98phy    C12 2644   3.234   4.272   2.717 -0.5083  0.0059 -0.5316
   98phy    O11 2645   3.347   4.188   2.743 -0.0776  0.2859  0.5472
   98phy    H1A 2646   3.431   4.224   2.724  0.8001 -1.2856  1.2349
   99phy    C35 2647   2.127   3.721   1.129  0.2771 -0.3429  0.5348
   99phy    C33 2648   2.207   3.665   1.243 -0.2657  0.4539  0.3393
   99phy    C34 2649   2.144   3.526   1.266  0.5453  0.0417  0.1988
   99phy    C32 2650   2.358   3.646   1.222 -0.5399  0.2823 -0.0203
   99phy    C31 2651   2.448   3.768   1.250 -0.3872 -0.4315 -0.0198
   99phy    C30 2652   2.599   3.733   1.245  0.0780  0.1207  0.2670
   99phy    C28 2653   2.699   3.845   1.277 -0.7952 -0.2409  0.0694
   99phy    C29 2654   2.771   3.816   1.408  0.0545 -0.1471  0.1095
   99phy    C27 2655   2.801   3.859   1.165  0.1460 -0.0238  0.4132
   99phy    C26 2656   2.843   4.002   1.128  0.8897  0.0278  0.6047
   99phy    C25 2657   2.993   4.002   1.105 -0.5897 -0.9619 -0.3402
   99phy    C23 2658   3.055   4.138   1.070 -0.5518  0.0773  0.1949
   99phy    C24 2659   3.112   4.207   1.195 -0.1196 -0.0487  0.4018
   99phy    C22 2660   3.187   4.111   0.987  0.3412 -0.4242 -0.4924
   99phy    C21 2661   3.185   4.152   0.844  0.0286 -0.0546 -0.1413
   99phy    C20 2662   3.317   4.123   0.772 -0.9510  0.2537  0.1574
   99phy    C18 2663   3.321   4.136   0.618  0.1454 -0.1390 -0.3312
   99phy    O01 2664   3.243   4.033   0.556  0.2356 -0.1472  0.0084
   99phy    H01 2665   3.227   3.961   0.613 -1.6206  1.0559  1.1078
   99phy    C19 2666   3.463   4.092   0.580  0.5300 -0.2767  0.3198
   99phy    C13 2667   3.290   4.276   0.551  0.1812 -0.3382 -0.1716
   99phy     H3 2668   3.287   4.346   0.638 -0.9033  0.1602 -0.5967
   99phy    O33 2669   3.379   4.348   0.474  0.1009  0.1129 -0.4801
   99phy    H1B 2670   3.364   4.337   0.382 -2.0276  2.4831 -0.5156
   99phy    C12 2671   3.139   4.323   0.514  0.1599 -0.0197 -0.4918
   99phy    O11 2672   3.089   4.281   0.399  0.1050  0.4586  0.5690
   99phy    H1A 2673   3.071   4.189   0.399 -1.8240  0.7711 -1.0392
  100phy    C35 2674   3.366   2.883   1.619 -0.5154 -0.1407  0.1406
  100phy    C33 2675   3.380   2.734   1.648  0.0280  0.2626  0.3855
  100phy    C34 2676   3.410   2.714   1.797 -0.0189  0.1558 -0.1550
  100phy    C32 2677   3.260   2.656   1.590 -0.4449 -0.3023 -0.5064
  100phy    C31 2678   3.305   2.530   1.522  0.4061 -0.3598  0.2250
  100phy    C30 2679   3.188   2.436   1.492 -0.3410  0.1562 -0.5034
  100phy    C28 2680   3.226   2.295   1.442 -0.5328  0.0549 -0.2726
  100phy    C29 2681   3.208   2.192   1.545 -0.0555  0.0956 -0.3833
  100phy    C27 2682   3.157   2.259   1.311  0.5959  0.1393 -0.3124
  100phy    C26 2683   3.237   2.258   1.182 -0.6492 -0.3895 -0.0472
  100phy    C25 2684   3.147   2.217   1.068 -0.8296 -0.3838 -0.0935
  100phy    C23 2685   3.206   2.232   0.926 -0.0342 -0.1159 -0.0040
  100phy    C24 2686   3.261   2.094   0.880  0.6271  0.1589  0.1676
  100phy    C22 2687   3.106   2.294   0.825  0.3440 -0.1831  0.3695
  100phy    C21 2688   3.168   2.347   0.702 -0.2729  0.0915 -0.1477
  100phy    C20 2689   3.074   2.439   0.623 -0.2536  0.2031  0.3134
  100phy    C18 2690   3.113   2.511   0.493  0.1474 -0.0817  0.4121
  100phy    O01 2691   3.237   2.583   0.511 -0.0986 -0.1244  0.8605
  100phy    H01 2692   3.302   2.568   0.445  0.2894  0.3772  1.1236
  100phy    C19 2693   3.005   2.620   0.475 -0.1035 -0.0214  0.5296
  100phy    C13 2694   3.121   2.411   0.361 -0.5718  0.6984 -0.2679
  100phy     H3 2695   3.195   2.335   0.395 -0.7845 -0.9595 -3.2083
  100phy    O33 2696   3.024   2.322   0.317 -0.1942  0.5907  0.7515
  100phy    H1B 2697   2.968   2.288   0.384 -0.0967 -1.1462 -0.0124
  100phy    C12 2698   3.223   2.448   0.242 -0.0582  0.4737 -0.6182
  100phy    O11 2699   3.334   2.531   0.279 -0.4428 -0.1575  0.2201
  100phy    H1A 2700   3.387   2.539   0.202  3.0422 -0.8919  2.2879
  101phy    C35 2701   1.883   4.278   0.873  0.6207 -0.5260 -0.0577
  101phy    C33 2702   1.881   4.428   0.913  0.2086 -0.1338  0.0697
  101phy    C34 2703   1.766   4.466   0.996  0.2857  0.3886 -0.3102
  101phy    C32 2704   2.012   4.471   0.981  0.2168  0.0036 -0.4600
  101phy    C31 2705   2.097   4.574   0.903  0.3817 -0.2372 -0.6647
  101phy    C30 2706   2.221   4.610   0.983 -0.1873 -0.0755  0.1268
  101phy    C28 2707   2.320   4.700   0.906  0.1012  0.2079  0.0114
  101phy    C29 2708   2.323   4.837   0.970  0.0776  0.0721  0.1360
  101phy    C27 2709   2.464   4.639   0.918  0.5808 -0.2005  0.1692
  101phy    C26 2710   2.547   4.648   0.789 -0.6826  0.6678  0.3077
  101phy    C25 2711   2.666   4.550   0.795 -0.2601  0.9715 -0.2732
  101phy    C23 2712   2.753   4.534   0.671 -0.5654 -0.0773  0.8503
  101phy    C24 2713   2.892   4.604   0.687  0.0386  0.0643 -0.4776
  101phy    C22 2714   2.777   4.382   0.640  0.0952 -0.3016 -0.0678
  101phy    C21 2715   2.730   4.323   0.506  0.2209  0.0543  0.3567
  101phy    C20 2716   2.716   4.164   0.509 -0.2132 -0.0509  0.2777
  101phy    C18 2717   2.707   4.084   0.371  0.5462  0.1427 -0.5824
  101phy    O01 2718   2.610   4.152   0.286  0.1923  0.2919 -0.8096
  101phy    H01 2719   2.634   4.240   0.262  0.4709 -0.2817 -2.8233
  101phy    C19 2720   2.652   3.952   0.420  0.1175 -0.1307 -0.3312
  101phy    C13 2721   2.850   4.077   0.299  0.0349  0.0672  0.0260
  101phy     H3 2722   2.880   4.185   0.289 -2.3826  0.6813 -1.6158
  101phy    O33 2723   2.960   4.025   0.375 -0.1494 -0.0295  0.3325
  101phy    H1B 2724   2.963   3.932   0.358 -1.5432  0.3865 -3.0099
  101phy    C12 2725   2.876   4.065   0.142 -0.2661 -0.5729 -0.4183
  101phy    O11 2726   3.008   4.104   0.116  0.2410 -0.1290  0.1312
  101phy    H1A 2727   3.064   4.077   0.186  0.9771  0.8294 -0.0624
  102phy    C35 2728   2.532   4.456   1.774 -0.0434 -0.0912  0.1663
  102phy    C33 2729   2.569   4.554   1.886 -0.4025  0.3831 -0.2071
  102phy    C34 2730   2.699   4.502   1.949  0.4118  0.1862 -0.3848
  102phy    C32 2731   2.569   4.698   1.836 -0.1306 -0.4888  0.2805
  102phy    C31 2732   2.558   4.805   1.943  0.0665  0.2879  0.1112
  102phy    C30 2733   2.530   4.941   1.878  0.0265 -0.2284 -0.5723
  102phy    C28 2734   2.442   5.036   1.961  0.0011  0.2995 -0.4079
  102phy    C29 2735   2.469   5.179   1.918 -0.2071  0.1652 -0.2530
  102phy    C27 2736   2.288   5.018   1.948 -0.7154  0.1206  0.0072
  102phy    C26 2737   2.210   5.038   2.079  0.4806 -0.4745  0.5640
  102phy    C25 2738   2.057   5.037   2.051 -0.1289 -0.2683 -0.0860
  102phy    C23 2739   1.969   5.071   2.172  0.0875  0.4913 -0.1610
  102phy    C24 2740   1.873   5.171   2.116 -0.2956 -0.3204  0.3832
  102phy    C22 2741   1.898   4.947   2.228 -0.1786  0.0058  0.4129
  102phy    C21 2742   1.852   4.963   2.376 -0.2547 -0.2324 -0.1612
  102phy    C20 2743   1.776   4.844   2.450  0.2066 -0.7122 -0.1800
  102phy    C18 2744   1.739   4.860   2.606 -0.1199 -0.2098  0.0779
  102phy    O01 2745   1.665   4.985   2.620 -0.2394  0.6225  0.0404
  102phy    H01 2746   1.621   4.995   2.702 -1.7085  0.5426 -0.7111
  102phy    C19 2747   1.638   4.746   2.625  0.6911  0.0700  0.5580
  102phy    C13 2748   1.872   4.862   2.702 -0.0399  0.4786 -0.2417
  102phy     H3 2749   1.958   4.901   2.642 -2.0415  1.8536 -2.3787
  102phy    O33 2750   1.919   4.729   2.733 -0.0415 -0.3191 -0.1109
  102phy    H1B 2751   2.005   4.735   2.770 -0.1529 -0.5419  0.1829
  102phy    C12 2752   1.878   4.955   2.838 -0.1773  0.2188  0.0429
  102phy    O11 2753   1.861   5.094   2.810  0.6251  0.2771 -0.0997
  102phy    H1A 2754   1.930   5.143   2.851 -0.2140  2.8453 -1.5727
  103phy    C35 2755   2.863   0.335   1.664 -0.5053 -0.1403  0.3185
  103phy    C33 2756   2.872   0.215   1.568  0.1427  0.1839 -0.0248
  103phy    C34 2757   2.903   0.267   1.431 -0.0642  0.3285  0.1911
  103phy    C32 2758   2.964   0.104   1.618 -0.0848 -0.0539  0.0427
  103phy    C31 2759   2.900  -0.032   1.641  0.2506  0.3934 -0.6342
  103phy    C30 2760   3.006  -0.147   1.661  0.1937 -0.0911 -0.0445
  103phy    C28 2761   2.956  -0.287   1.715  0.0322 -0.0728 -0.0344
  103phy    C29 2762   2.897  -0.372   1.602 -0.0793  0.6450  0.0225
  103phy    C27 2763   3.062  -0.354   1.805 -0.3116  0.2834 -0.4590
  103phy    C26 2764   2.999  -0.384   1.947  0.4371  0.0703  0.3514
  103phy    C25 2765   3.098  -0.427   2.056  0.2664  0.6422  0.1151
  103phy    C23 2766   3.045  -0.472   2.188  0.1415 -0.3082 -0.4024
  103phy    C24 2767   3.058  -0.625   2.210  0.5533  0.8750  0.4930
  103phy    C22 2768   3.111  -0.385   2.302 -0.1415  0.3157  0.0104
  103phy    C21 2769   3.023  -0.377   2.431 -0.0265 -0.0904 -0.3934
  103phy    C20 2770   3.061  -0.269   2.535  0.1539  0.4385 -0.3656
  103phy    C18 2771   3.005  -0.279   2.681  0.1271  0.5532  0.6128
  103phy    O01 2772   3.016  -0.410   2.737  0.1532  0.2949 -0.1709
  103phy    H01 2773   3.054  -0.466   2.672 -0.4513 -0.3372  0.0187
  103phy    C19 2774   3.112  -0.205   2.759 -0.1577 -0.0686 -0.4026
  103phy    C13 2775   2.855  -0.223   2.703  0.2205 -0.1583 -0.1893
  103phy     H3 2776   2.848  -0.121   2.657 -1.3643 -0.1847 -0.0674
  103phy    O33 2777   2.837  -0.184   2.846  0.3081 -0.0328 -0.4751
  103phy    H1B 2778   2.759  -0.131   2.842  0.4400  0.2752  0.6944
  103phy    C12 2779   2.730  -0.297   2.650  0.2133  0.5471 -0.1232
  103phy    O11 2780   2.603  -0.244   2.697 -0.1045  0.3170  0.1408
  103phy    H1A 2781   2.581  -0.295   2.773 -0.8930  0.1555 -0.1817
  104phy    C35 2782   2.382   4.712   1.433  0.0867 -0.4799  0.0888
  104phy    C33 2783   2.233   4.739   1.447 -0.3838 -0.0088  0.1397
  104phy    C34 2784   2.162   4.697   1.575 -0.0122  0.4955 -0.0245
  104phy    C32 2785   2.182   4.876   1.397 -0.1206  0.4504 -0.3316
  104phy    C31 2786   2.058   4.863   1.312 -0.1615  0.1757  0.3329
  104phy    C30 2787   1.993   4.992   1.260 -0.4408  0.5898 -0.1040
  104phy    C28 2788   1.890   4.984   1.147  0.5969  0.3617  0.2495
  104phy    C29 2789   1.757   5.029   1.187  0.3203 -0.2686 -0.1484
  104phy    C27 2790   1.937   5.057   1.021  0.3633  0.4307  0.2272
  104phy    C26 2791   1.925   5.002   0.880  0.4578  0.3162  0.3707
  104phy    C25 2792   1.984   5.091   0.780  0.1225 -0.6840  0.5227
  104phy    C23 2793   1.995   5.044   0.632 -0.2795 -0.3551 -0.0910
  104phy    C24 2794   1.986   5.172   0.553  0.0868 -0.1628 -0.0033
  104phy    C22 2795   2.125   4.965   0.600  0.0578  0.3944  0.0533
  104phy    C21 2796   2.111   4.847   0.507  0.3910 -0.0324  0.1866
  104phy    C20 2797   2.233   4.753   0.519  0.3191 -0.1601 -0.3230
  104phy    C18 2798   2.257   4.644   0.410  0.4437  0.2885  0.2729
  104phy    O01 2799   2.135   4.574   0.372 -0.0078 -0.1220 -0.1105
  104phy    H01 2800   2.065   4.616   0.418  0.6533  0.1856  0.6400
  104phy    C19 2801   2.350   4.545   0.478 -0.0059  0.6325  0.3384
  104phy    C13 2802   2.316   4.716   0.278  0.3722  0.4926  0.3758
  104phy     H3 2803   2.232   4.785   0.247 -0.5347 -0.0074  1.6458
  104phy    O33 2804   2.416   4.816   0.297  0.3538  1.0187 -0.2466
  104phy    H1B 2805   2.491   4.762   0.317 -0.9866 -0.8901 -0.0233
  104phy    C12 2806   2.318   4.671   0.127  0.3107  0.1010 -0.3268
  104phy    O11 2807   2.215   4.584   0.093 -0.4018 -0.2872 -0.2371
  104phy    H1A 2808   2.145   4.607   0.150  0.5569  1.3316  0.3540
  105phy    C35 2809   1.964   2.286   1.368 -0.4481 -0.4341  0.4414
  105phy    C33 2810   1.948   2.361   1.498 -0.3101 -0.3724 -0.4528
  105phy    C34 2811   2.044   2.303   1.604  0.7133 -0.4341  0.5635
  105phy    C32 2812   1.968   2.511   1.471 -0.5646  0.1949  0.2619
  105phy    C31 2813   1.840   2.590   1.449 -0.4193  0.3377  0.4578
  105phy    C30 2814   1.859   2.731   1.394  0.1515  0.3478 -0.0389
  105phy    C28 2815   1.750   2.808   1.316 -0.1015 -0.0714 -0.4068
  105phy    C29 2816   1.630   2.842   1.401  0.1041 -0.0145 -0.6178
  105phy    C27 2817   1.813   2.939   1.266 -0.7482 -0.1966 -0.5761
  105phy    C26 2818   1.759   2.988   1.130  0.3444  1.0060  0.2347
  105phy    C25 2819   1.848   3.099   1.072  0.2327  0.0185  0.0749
  105phy    C23 2820   1.787   3.170   0.949 -0.1873  0.5018  0.1416
  105phy    C24 2821   1.728   3.312   0.981 -0.1178  0.1403  0.1299
  105phy    C22 2822   1.899   3.201   0.848 -0.6741 -0.4354  0.2492
  105phy    C21 2823   1.866   3.164   0.703  0.0183  0.3028 -0.0423
  105phy    C20 2824   1.976   3.222   0.617 -0.0679  0.3394 -0.5915
  105phy    C18 2825   1.975   3.216   0.458  0.1727 -0.1654  0.0021
  105phy    O01 2826   1.934   3.080   0.420 -0.0519  0.1161 -0.2801
  105phy    H01 2827   2.005   3.018   0.425 -0.4181 -0.2368  0.6297
  105phy    C19 2828   2.121   3.239   0.421  0.5465 -0.0546 -0.0083
  105phy    C13 2829   1.867   3.322   0.394 -0.4348  0.1023  0.1374
  105phy     H3 2830   1.767   3.280   0.420 -0.8223  0.8075 -0.1924
  105phy    O33 2831   1.850   3.444   0.466  0.3716  0.0218  0.2730
  105phy    H1B 2832   1.861   3.437   0.558 -2.0577 -3.4938  0.4700
  105phy    C12 2833   1.816   3.321   0.243  0.1558  0.2923 -0.3316
  105phy    O11 2834   1.855   3.427   0.154  0.4225  0.0162  0.1459
  105phy    H1A 2835   1.866   3.498   0.214 -2.6407 -0.5429  1.5425
  106phy    C35 2836   1.852   4.887   1.729 -0.1367 -0.0556 -0.6011
  106phy    C33 2837   1.799   4.990   1.623 -0.1130 -0.1243  0.1470
  106phy    C34 2838   1.659   4.957   1.591 -0.3406  0.2243 -0.0658
  106phy    C32 2839   1.811   5.135   1.664  0.3772  0.1148 -0.5561
  106phy    C31 2840   1.947   5.196   1.633  0.7296 -0.2638  0.0797
  106phy    C30 2841   1.967   5.338   1.696 -0.1180  0.2703  0.3483
  106phy    C28 2842   2.105   5.402   1.659 -0.3928  0.0353 -0.3132
  106phy    C29 2843   2.095   5.478   1.526  0.4019 -0.8155  0.7449
  106phy    C27 2844   2.138   5.509   1.772 -0.1030  0.6684  0.2165
  106phy    C26 2845   2.219   5.457   1.891  0.0420 -0.2915 -0.2462
  106phy    C25 2846   2.231   5.572   2.002 -0.0852 -0.3054 -0.0116
  106phy    C23 2847   2.315   5.554   2.131 -0.0114 -0.0038 -0.1758
  106phy    C24 2848   2.351   5.693   2.190 -0.3953 -0.0799  0.2629
  106phy    C22 2849   2.241   5.468   2.237 -0.2055  0.2903  0.6841
  106phy    C21 2850   2.331   5.397   2.339  0.1034 -0.1209 -0.4369
  106phy    C20 2851   2.247   5.306   2.426 -0.2051  0.1913  0.0441
  106phy    C18 2852   2.301   5.235   2.556 -0.1351  0.3598  0.3286
  106phy    O01 2853   2.336   5.340   2.651 -0.0469  0.6586  0.4416
  106phy    H01 2854   2.382   5.303   2.724  0.9539 -0.7050 -0.7957
  106phy    C19 2855   2.166   5.179   2.612 -0.1509 -0.0823  0.2610
  106phy    C13 2856   2.419   5.120   2.548  0.4735 -0.1138 -0.4310
  106phy     H3 2857   2.399   5.052   2.461 -1.2307 -1.1426  0.6971
  106phy    O33 2858   2.411   5.026   2.655 -0.7686  0.5527 -0.0589
  106phy    H1B 2859   2.471   4.955   2.642 -1.2877 -0.2259  1.6206
  106phy    C12 2860   2.566   5.177   2.544 -0.5683  0.6563  0.0815
  106phy    O11 2861   2.606   5.241   2.662  0.1121  0.2923  0.1034
  106phy    H1A 2862   2.635   5.326   2.633  0.3722 -0.0349 -0.6123
  107phy    C35 2863   3.531   0.403   1.660  0.5431  0.1193  0.0238
  107phy    C33 2864   3.467   0.432   1.527  0.2487  0.4145 -0.1912
  107phy    C34 2865   3.480   0.309   1.438 -0.2660  0.6178  0.0265
  107phy    C32 2866   3.319   0.463   1.551 -0.2182 -0.7693  0.7821
  107phy    C31 2867   3.289   0.613   1.558  0.3711  0.1612  0.0992
  107phy    C30 2868   3.139   0.642   1.569 -0.2455 -0.2163  0.0444
  107phy    C28 2869   3.087   0.785   1.596  0.1476 -0.0259 -0.8252
  107phy    C29 2870   3.077   0.871   1.467 -0.2312 -0.2867  0.3773
  107phy    C27 2871   2.956   0.775   1.677 -0.1726  0.3836 -0.2674
  107phy    C26 2872   2.970   0.824   1.821 -0.2736 -0.0033  0.0710
  107phy    C25 2873   2.842   0.806   1.900  0.5671 -0.6810  0.0518
  107phy    C23 2874   2.837   0.859   2.048  0.1968  0.4714 -0.5877
  107phy    C24 2875   2.790   1.006   2.056  0.1048  0.1320 -0.6396
  107phy    C22 2876   2.727   0.780   2.129  0.5616  0.2023 -0.2277
  107phy    C21 2877   2.767   0.744   2.270 -0.1103  0.5890 -0.6159
  107phy    C20 2878   2.667   0.660   2.351  0.7575  0.6494  0.2058
  107phy    C18 2879   2.693   0.599   2.489  0.6506  0.4661  0.2191
  107phy    O01 2880   2.775   0.685   2.572 -0.1323  0.1986  0.4401
  107phy    H01 2881   2.863   0.693   2.541 -0.1260  0.4627  0.5186
  107phy    C19 2882   2.553   0.614   2.554 -0.2358  0.1312  0.1419
  107phy    C13 2883   2.758   0.454   2.484  0.3952  0.0530  0.1448
  107phy     H3 2884   2.691   0.394   2.417 -0.2517  1.4953 -0.5561
  107phy    O33 2885   2.738   0.385   2.609  0.2271  0.1563  0.3995
  107phy    H1B 2886   2.767   0.443   2.677  1.6310  0.0280 -0.0715
  107phy    C12 2887   2.900   0.430   2.432  0.1474 -0.0902  0.0151
  107phy    O11 2888   3.007   0.498   2.496 -0.4318 -0.4157 -0.2798
  107phy    H1A 2889   3.031   0.441   2.566 -0.6436  1.2675  1.2358
  108phy    C35 2890   4.302   4.673   1.384  0.1246  0.1634 -0.0522
  108phy    C33 2891   4.216   4.798   1.355  0.2844 -0.1178 -0.3839
  108phy    C34 2892   4.159   4.862   1.479 -0.3600 -0.0425 -0.0272
  108phy    C32 2893   4.301   4.891   1.268 -0.4572 -0.1027 -0.2760
  108phy    C31 2894   4.233   4.998   1.174  0.0231  0.0052  0.3758
  108phy    C30 2895   4.334   5.090   1.108 -0.1707  0.1413  0.1565
  108phy    C28 2896   4.273   5.189   1.005  0.1705  0.7187 -0.4114
  108phy    C29 2897   4.249   5.327   1.076  0.1267  0.2295 -0.2331
  108phy    C27 2898   4.379   5.215   0.896  0.6797  0.1610 -0.3708
  108phy    C26 2899   4.340   5.147   0.762 -0.2450 -0.2203 -0.1458
  108phy    C25 2900   4.442   5.191   0.653 -0.3434  0.2460 -0.2045
  108phy    C23 2901   4.424   5.123   0.517 -0.8459 -0.6860  0.4348
  108phy    C24 2902   4.411   5.231   0.410  0.2554  0.1071 -0.4900
  108phy    C22 2903   4.556   5.058   0.470  0.0570  0.2933  0.3869
  108phy    C21 2904   4.552   4.911   0.421 -0.0058 -0.4599  0.3316
  108phy    C20 2905   4.676   4.874   0.341  0.5491 -0.5170 -0.1780
  108phy    C18 2906   4.691   4.742   0.257 -0.0765 -0.1880 -0.7329
  108phy    O01 2907   4.650   4.624   0.334 -0.5539 -0.0213  0.3045
  108phy    H01 2908   4.558   4.610   0.342 -0.3081 -1.1525  1.3884
  108phy    C19 2909   4.843   4.747   0.227 -0.1871 -0.3007 -0.2304
  108phy    C13 2910   4.599   4.749   0.123 -0.6324  0.2650 -0.2880
  108phy     H3 2911   4.495   4.751   0.164 -1.0887 -1.2587 -1.2854
  108phy    O33 2912   4.596   4.868   0.051  0.0424 -0.1350  0.1101
  108phy    H1B 2913   4.679   4.887   0.011  0.7595  0.4578  1.7706
  108phy    C12 2914   4.565   4.612   0.046 -0.0885  0.4721  0.2359
  108phy    O11 2915   4.652   4.570  -0.056 -0.4386 -0.7002 -0.2227
  108phy    H1A 2916   4.732   4.542  -0.015 -1.1305 -0.1277  1.6030
  109phy    C35 2917   4.401   3.146   1.744  0.5350 -0.1263 -0.0350
  109phy    C33 2918   4.307   3.097   1.857 -0.3729 -0.1507  0.4013
  109phy    C34 2919   4.163   3.076   1.814 -0.0482  0.2998 -0.3572
  109phy    C32 2920   4.372   2.979   1.923 -0.1127 -0.2893 -0.3645
  109phy    C31 2921   4.349   2.962   2.076 -0.3297 -0.0456 -0.5768
  109phy    C30 2922   4.435   2.853   2.142  0.2560  0.3052 -0.2278
  109phy    C28 2923   4.423   2.835   2.299  0.2605 -0.3683  0.0499
  109phy    C29 2924   4.298   2.770   2.354  0.0584  0.5143  0.1752
  109phy    C27 2925   4.541   2.744   2.337 -0.1945 -0.1622 -0.4046
  109phy    C26 2926   4.628   2.805   2.452 -0.3483  0.4201  0.2073
  109phy    C25 2927   4.724   2.702   2.515  0.3658 -0.1562 -0.0592
  109phy    C23 2928   4.783   2.738   2.652  0.3999 -0.3448 -0.2526
  109phy    C24 2929   4.762   2.625   2.748 -0.6866 -0.0634  0.6119
  109phy    C22 2930   4.927   2.791   2.647 -0.4558  0.1626 -0.3058
  109phy    C21 2931   4.941   2.924   2.727 -0.9474  0.6977 -0.7536
  109phy    C20 2932   5.085   2.954   2.752  0.0999 -1.2434  0.5270
  109phy    C18 2933   5.139   3.090   2.804 -0.0742 -0.3396  0.2433
  109phy    O01 2934   5.088   3.115   2.939 -0.2701 -0.3682 -0.2802
  109phy    H01 2935   5.150   3.164   2.989 -0.8591 -0.8569  0.9845
  109phy    C19 2936   5.287   3.043   2.821 -0.5436 -0.5111  0.3625
  109phy    C13 2937   5.133   3.225   2.713 -0.1427 -0.1918  0.2232
  109phy     H3 2938   5.159   3.205   2.605  1.4312  1.4766  0.2410
  109phy    O33 2939   5.230   3.324   2.740 -0.1464 -0.0497 -0.1694
  109phy    H1B 2940   5.196   3.374   2.812 -0.0819 -0.0427 -0.1447
  109phy    C12 2941   4.992   3.302   2.698 -0.2312 -0.3558 -0.0900
  109phy    O11 2942   4.961   3.373   2.812 -0.1087 -0.0819  0.0950
  109phy    H1A 2943   4.988   3.328   2.889 -0.7051 -0.6485 -0.0202
  110phy    C35 2944   4.572   1.540   1.462 -0.0191 -0.1236  0.2127
  110phy    C33 2945   4.645   1.680   1.452 -0.0593  0.1123 -0.3733
  110phy    C34 2946   4.587   1.765   1.562 -0.3100  0.4626  0.1888
  110phy    C32 2947   4.794   1.669   1.454 -0.3836  0.0292 -0.4820
  110phy    C31 2948   4.864   1.767   1.364 -0.1436 -0.2596  0.3347
  110phy    C30 2949   5.016   1.764   1.365 -0.1648  0.2459 -0.0119
  110phy    C28 2950   5.092   1.864   1.274  0.2117  0.0192 -0.3828
  110phy    C29 2951   5.100   2.011   1.332  0.0176 -0.1290  0.3070
  110phy    C27 2952   5.240   1.818   1.257  0.2309 -0.2483  0.3316
  110phy    C26 2953   5.311   1.822   1.119  0.2731  0.3377 -0.0331
  110phy    C25 2954   5.455   1.777   1.120  0.0899 -0.2700  0.5147
  110phy    C23 2955   5.505   1.769   0.976  0.3242  0.5248 -0.1154
  110phy    C24 2956   5.605   1.875   0.947 -0.1631 -0.3493  0.2868
  110phy    C22 2957   5.576   1.635   0.956  0.5743 -0.3012 -0.0713
  110phy    C21 2958   5.513   1.547   0.848 -0.2480 -0.3179  0.0378
  110phy    C20 2959   5.566   1.404   0.866  0.1906 -0.0499  0.4473
  110phy    C18 2960   5.522   1.291   0.758  0.4941 -0.3110 -0.2324
  110phy    O01 2961   5.377   1.281   0.753 -0.1319  0.0217 -0.0146
  110phy    H01 2962   5.331   1.354   0.789 -0.9890 -1.0105  1.0722
  110phy    C19 2963   5.562   1.165   0.831  0.6430  0.5968  0.5336
  110phy    C13 2964   5.586   1.296   0.608  0.6957  0.6161  0.7577
  110phy     H3 2965   5.686   1.347   0.618  0.3559  1.5536 -0.3901
  110phy    O33 2966   5.635   1.176   0.549  0.1327 -0.0400 -0.0513
  110phy    H1B 2967   5.594   1.096   0.577  0.5046 -1.0082 -2.0469
  110phy    C12 2968   5.542   1.403   0.500  0.3035 -0.0945 -0.5961
  110phy    O11 2969   5.451   1.368   0.399 -0.8154 -0.2104  0.7438
  110phy    H1A 2970   5.420   1.281   0.415  0.2008 -0.4209  1.6187
  111phy    C35 2971   4.828   2.624   2.000 -0.5653  0.1134  0.4692
  111phy    C33 2972   4.743   2.694   1.894  0.0018  0.0606  0.4791
  111phy    C34 2973   4.835   2.760   1.790  0.0464  0.1748  0.2329
  111phy    C32 2974   4.637   2.597   1.836 -0.0947  0.1419 -0.1346
  111phy    C31 2975   4.496   2.613   1.892 -0.3484  0.4624 -0.4133
  111phy    C30 2976   4.396   2.521   1.822 -0.1753  0.1120 -0.5075
  111phy    C28 2977   4.250   2.514   1.863  0.6840 -0.0654 -0.1258
  111phy    C29 2978   4.167   2.617   1.791 -0.0765 -0.2629  0.2190
  111phy    C27 2979   4.185   2.377   1.828 -0.0361  0.0176  0.1187
  111phy    C26 2980   4.155   2.288   1.951 -0.2086  0.2848  0.2711
  111phy    C25 2981   4.119   2.144   1.918  0.7087 -0.5804  0.4085
  111phy    C23 2982   4.084   2.039   2.026  0.3616  0.0203 -0.1350
  111phy    C24 2983   4.000   1.927   1.963  0.4321  0.5580 -0.2927
  111phy    C22 2984   4.213   1.981   2.091 -0.2081  0.2236 -0.0869
  111phy    C21 2985   4.208   1.928   2.235 -0.1374 -0.1617  0.1997
  111phy    C20 2986   4.342   1.854   2.268  0.3253 -0.3366  0.4483
  111phy    C18 2987   4.345   1.791   2.414 -0.0273  0.0199 -0.0024
  111phy    O01 2988   4.245   1.686   2.430 -0.0218  0.1622  0.1126
  111phy    H01 2989   4.191   1.687   2.354 -0.8934 -0.5714  0.7067
  111phy    C19 2990   4.466   1.698   2.399 -0.3943  0.0087 -0.4280
  111phy    C13 2991   4.349   1.891   2.547  0.2729 -0.1276  0.2017
  111phy     H3 2992   4.396   1.988   2.518  0.4381 -0.2560  0.0339
  111phy    O33 2993   4.434   1.845   2.652 -0.1329 -0.7566 -0.4553
  111phy    H1B 2994   4.435   1.751   2.658  0.3982 -0.6886  0.9358
  111phy    C12 2995   4.207   1.931   2.607 -0.6220  0.1871  0.4696
  111phy    O11 2996   4.132   1.820   2.652  0.6527 -0.4652 -0.0024
  111phy    H1A 2997   4.180   1.769   2.715  1.1452 -0.1123 -0.0837
  112phy    C35 2998   4.622   2.366   2.324 -0.0744  0.4013  0.2587
  112phy    C33 2999   4.490   2.347   2.250 -0.4808 -0.1362  0.0250
  112phy    C34 3000   4.506   2.253   2.132  0.1431 -0.5821  0.1974
  112phy    C32 3001   4.380   2.302   2.352 -0.1907 -0.1440 -0.5173
  112phy    C31 3002   4.233   2.340   2.322  0.1559 -0.5421 -0.1524
  112phy    C30 3003   4.137   2.302   2.431  0.3325  0.6144  0.8279
  112phy    C28 3004   4.001   2.363   2.399  0.0959 -0.1495  0.0468
  112phy    C29 3005   3.903   2.254   2.356 -0.1027 -0.6027  0.5741
  112phy    C27 3006   3.922   2.420   2.520 -0.4614  0.0146 -0.1511
  112phy    C26 3007   3.927   2.573   2.544 -0.1075 -0.5290 -0.3021
  112phy    C25 3008   3.821   2.616   2.647 -0.0888  0.2402 -0.0464
  112phy    C23 3009   3.827   2.762   2.691 -0.3585 -0.2941 -0.0480
  112phy    C24 3010   3.681   2.797   2.729 -0.2817 -0.9182 -0.2121
  112phy    C22 3011   3.918   2.768   2.815 -0.0343  0.5713  0.2529
  112phy    C21 3012   3.971   2.901   2.867  0.2595 -0.0441 -0.0394
  112phy    C20 3013   4.065   2.888   2.990  0.2676  0.2208  0.4783
  112phy    C18 3014   4.110   3.012   3.071  0.1741  0.6502 -0.7432
  112phy    O01 3015   4.002   3.091   3.112 -0.7500  0.2833 -0.0150
  112phy    H01 3016   4.034   3.156   3.172  0.2727  0.1784 -0.4394
  112phy    C19 3017   4.152   2.938   3.204 -0.5731  0.2961  0.2637
  112phy    C13 3018   4.227   3.105   2.999 -0.3515  0.0157  0.3563
  112phy     H3 3019   4.300   3.042   2.944 -1.1862  0.2962 -1.1194
  112phy    O33 3020   4.306   3.164   3.097  0.0187 -0.0160 -0.1586
  112phy    H1B 3021   4.252   3.215   3.154  0.6169 -0.6097  0.9793
  112phy    C12 3022   4.182   3.215   2.900 -0.3304 -0.3289  0.1919
  112phy    O11 3023   4.147   3.345   2.945 -0.2281  0.6519  0.2172
  112phy    H1A 3024   4.055   3.348   2.927 -0.3336  1.0726  0.7804
  113phy    C35 3025   4.559   0.082   1.464  0.6283  0.2161 -0.1322
  113phy    C33 3026   4.478   0.128   1.585 -0.8522  0.1939 -0.1724
  113phy    C34 3027   4.566   0.200   1.685  0.9065  0.0051  0.1649
  113phy    C32 3028   4.367   0.221   1.533  0.0557  0.2115  0.4338
  113phy    C31 3029   4.229   0.149   1.540  0.1680  0.1552  0.2738
  113phy    C30 3030   4.129   0.232   1.472 -0.1183 -0.7388  0.5774
  113phy    C28 3031   3.999   0.154   1.438 -0.1011 -0.7989 -0.2331
  113phy    C29 3032   3.893   0.168   1.553  0.2684 -0.1407  0.0795
  113phy    C27 3033   3.955   0.208   1.302  0.2539 -0.4670  0.3738
  113phy    C26 3034   3.851   0.132   1.227 -0.1031  0.2410 -0.2056
  113phy    C25 3035   3.834   0.195   1.088 -0.2449 -0.0114 -0.4865
  113phy    C23 3036   3.760   0.108   0.984 -0.0602  0.1747 -0.5439
  113phy    C24 3037   3.653   0.180   0.910  0.2241 -0.3990  0.7245
  113phy    C22 3038   3.858   0.048   0.884  0.2967  0.5918  0.4871
  113phy    C21 3039   3.892  -0.100   0.899  0.3323 -0.6022 -0.0363
  113phy    C20 3040   3.987  -0.160   0.796  0.2677  0.3224 -0.3214
  113phy    C18 3041   4.007  -0.313   0.774 -0.0807 -0.9903 -0.4251
  113phy    O01 3042   4.053  -0.371   0.891 -0.2895 -0.2493 -0.0177
  113phy    H01 3043   4.136  -0.339   0.921  0.1115 -0.8970 -0.4055
  113phy    C19 3044   4.125  -0.312   0.675 -0.3471 -0.1132 -0.0938
  113phy    C13 3045   3.874  -0.388   0.718 -0.2748  0.1832  0.0998
  113phy     H3 3046   3.799  -0.366   0.798 -0.1765  0.0752  0.2242
  113phy    O33 3047   3.795  -0.346   0.609 -0.0543 -0.3022 -0.0714
  113phy    H1B 3048   3.833  -0.375   0.528  0.0269 -1.3398  0.3235
  113phy    C12 3049   3.852  -0.547   0.737 -0.0887 -0.1196 -0.0471
  113phy    O11 3050   3.885  -0.619   0.619  0.2601  0.0380 -0.3413
  113phy    H1A 3051   3.806  -0.659   0.589 -0.0384  0.4297 -0.0984
  114phy    C35 3052   0.978   3.158   2.266  0.3418 -0.0866  0.5668
  114phy    C33 3053   0.960   3.125   2.113  0.3680 -0.1053 -0.2250
  114phy    C34 3054   1.070   3.027   2.083 -0.3585 -0.2104  0.2212
  114phy    C32 3055   0.830   3.061   2.061 -0.3002 -0.1905 -0.0650
  114phy    C31 3056   0.733   3.168   2.015  0.3453 -0.7160 -1.1190
  114phy    C30 3057   0.601   3.116   1.965  0.4826 -0.3633 -0.3226
  114phy    C28 3058   0.511   3.230   1.908 -0.2620  0.7128 -0.0399
  114phy    C29 3059   0.494   3.217   1.756 -0.3894 -0.1444  0.3841
  114phy    C27 3060   0.376   3.214   1.969  0.1134  0.2409  0.1873
  114phy    C26 3061   0.305   3.346   2.004 -0.0024 -0.2818  0.2416
  114phy    C25 3062   0.162   3.339   2.055 -0.6220  0.4741 -0.4174
  114phy    C23 3063   0.106   3.467   2.112 -0.4228  0.5590 -0.0487
  114phy    C24 3064  -0.030   3.487   2.051  0.7266  0.3955 -0.1336
  114phy    C22 3065   0.112   3.466   2.269 -0.6735  0.2079  0.3219
  114phy    C21 3066   0.124   3.598   2.341  0.1932 -0.6369 -0.4187
  114phy    C20 3067   0.138   3.580   2.494 -0.1577  0.0411 -0.3933
  114phy    C18 3068   0.152   3.706   2.588 -0.0624  0.7393 -0.2088
  114phy    O01 3069   0.030   3.776   2.584  0.1247  0.5265  0.4823
  114phy    H01 3070  -0.035   3.711   2.566  1.9841 -1.0491 -0.9369
  114phy    C19 3071   0.162   3.646   2.730 -0.2437  0.0854  0.2616
  114phy    C13 3072   0.279   3.804   2.548 -0.0919 -0.1480 -0.4858
  114phy     H3 3073   0.271   3.817   2.437 -4.7632  1.7913 -0.1817
  114phy    O33 3074   0.407   3.740   2.564  0.1425 -0.3412  0.0257
  114phy    H1B 3075   0.416   3.668   2.505 -2.5993 -1.3556  0.6858
  114phy    C12 3076   0.281   3.952   2.596  0.1195 -0.1728 -0.2777
  114phy    O11 3077   0.321   3.979   2.731  0.5130 -0.5578 -0.0592
  114phy    H1A 3078   0.404   3.936   2.743  1.4198  1.1775  0.2064
  115phy    C35 3079   4.289   1.361   0.318  0.1222  0.4394 -0.3911
  115phy    C33 3080   4.207   1.465   0.400 -0.0519  0.9410 -0.1699
  115phy    C34 3081   4.088   1.392   0.463 -0.0551  0.1652 -0.0463
  115phy    C32 3082   4.295   1.534   0.506 -0.2147  0.2556  0.1899
  115phy    C31 3083   4.259   1.677   0.554 -0.3909  0.1757  0.3284
  115phy    C30 3084   4.372   1.747   0.635  0.1522  0.1685 -0.1864
  115phy    C28 3085   4.350   1.897   0.668  0.3156 -0.0921 -0.0136
  115phy    C29 3086   4.257   1.907   0.790  0.1156 -0.6356  0.5223
  115phy    C27 3087   4.487   1.962   0.696 -0.7851  0.1390  0.1791
  115phy    C26 3088   4.501   2.103   0.635 -0.6583  0.6542  0.2904
  115phy    C25 3089   4.615   2.186   0.685 -0.0126 -0.3308 -0.0068
  115phy    C23 3090   4.626   2.327   0.629  0.1972  0.2187 -0.0782
  115phy    C24 3091   4.590   2.425   0.730  0.3696  0.1217 -0.1145
  115phy    C22 3092   4.761   2.358   0.566 -0.3446  0.3271  0.7383
  115phy    C21 3093   4.788   2.316   0.418  0.0304 -0.3203 -0.4243
  115phy    C20 3094   4.926   2.372   0.366 -0.1063  0.0521  0.5892
  115phy    C18 3095   4.957   2.364   0.213  0.5838 -0.5284 -0.5024
  115phy    O01 3096   4.945   2.230   0.165 -0.5758 -0.1591 -0.0881
  115phy    H01 3097   4.893   2.235   0.087  1.0450  1.0425 -1.1881
  115phy    C19 3098   5.104   2.412   0.207  0.3047 -0.2226 -0.5349
  115phy    C13 3099   4.861   2.461   0.124 -0.4532 -0.8860  0.3946
  115phy     H3 3100   4.760   2.436   0.165 -0.5202 -1.1549  0.0707
  115phy    O33 3101   4.849   2.606   0.152 -0.0848  0.5394 -0.5676
  115phy    H1B 3102   4.860   2.624   0.244 -1.5347  0.9787 -0.4647
  115phy    C12 3103   4.800   2.418  -0.012  0.2077  0.5673  0.1374
  115phy    O11 3104   4.807   2.276  -0.034 -0.0311 -0.7136 -0.1530
  115phy    H1A 3105   4.775   2.260  -0.120 -0.5016  0.9958 -0.3449
  116phy    C35 3106   3.677   4.601   1.063  0.4671  0.1949 -0.7314
  116phy    C33 3107   3.766   4.687   1.155 -0.0813 -0.4386  0.4887
  116phy    C34 3108   3.688   4.819   1.192  0.0744  0.3047  0.5344
  116phy    C32 3109   3.801   4.614   1.283 -0.5369  0.2406 -0.2332
  116phy    C31 3110   3.933   4.528   1.294  0.0940 -0.1564  0.1309
  116phy    C30 3111   3.953   4.467   1.434  0.1872 -0.1727 -0.2545
  116phy    C28 3112   4.085   4.396   1.465 -0.1969 -0.4726  0.0912
  116phy    C29 3113   4.114   4.412   1.613  0.2758  0.0922  0.1983
  116phy    C27 3114   4.088   4.253   1.415  0.1251 -0.5451  0.0008
  116phy    C26 3115   4.217   4.220   1.332  0.4947 -0.1978 -0.0037
  116phy    C25 3116   4.211   4.075   1.273 -0.3934 -0.6921 -0.0689
  116phy    C23 3117   4.337   4.035   1.188  0.3677 -0.0450 -0.0028
  116phy    C24 3118   4.391   3.899   1.236 -0.0249  0.6472  0.1941
  116phy    C22 3119   4.300   4.037   1.039 -0.0370  0.2834 -0.2940
  116phy    C21 3120   4.406   4.020   0.926  0.0587  0.4749 -0.1919
  116phy    C20 3121   4.362   4.024   0.783 -0.5983 -0.3642  0.6348
  116phy    C18 3122   4.463   3.970   0.674  1.1229  0.0507 -0.1523
  116phy    O01 3123   4.589   4.040   0.682  0.4868  0.3881 -0.0368
  116phy    H01 3124   4.577   4.129   0.706 -1.1550  0.0855  0.3792
  116phy    C19 3125   4.407   4.033   0.546  0.2559 -0.4620 -0.3504
  116phy    C13 3126   4.473   3.807   0.674 -0.1256 -0.1975 -0.2349
  116phy     H3 3127   4.396   3.773   0.749 -1.0050 -0.1594 -1.1025
  116phy    O33 3128   4.423   3.733   0.565  0.2959  0.0917  0.8788
  116phy    H1B 3129   4.478   3.736   0.489 -0.2021 -1.6024  0.4054
  116phy    C12 3130   4.582   3.722   0.750 -0.3234 -1.3542 -0.0888
  116phy    O11 3131   4.698   3.687   0.674 -0.2944  0.0115 -0.3802
  116phy    H1A 3132   4.675   3.706   0.585  0.3252  0.2579 -0.4877
  117phy    C35 3133   2.744   4.960   2.218 -0.3568 -0.0367 -0.1991
  117phy    C33 3134   2.852   5.060   2.185 -0.0386  0.2507  0.1133
  117phy    C34 3135   2.791   5.170   2.093 -0.0017 -0.4658 -0.7485
  117phy    C32 3136   2.934   5.094   2.310  0.4059 -0.3695 -0.1202
  117phy    C31 3137   3.076   5.150   2.279 -0.3861 -0.0197 -0.4057
  117phy    C30 3138   3.154   5.170   2.412  0.6677 -0.2298 -0.1855
  117phy    C28 3139   3.301   5.211   2.402 -0.4165 -0.2022 -0.1089
  117phy    C29 3140   3.315   5.361   2.440  0.0306  0.0471  0.0076
  117phy    C27 3141   3.402   5.120   2.475 -0.0602 -0.3209 -0.2696
  117phy    C26 3142   3.520   5.087   2.380 -0.3512 -0.0686  0.1111
  117phy    C25 3143   3.627   5.006   2.444 -0.0896 -0.2611 -0.6073
  117phy    C23 3144   3.746   4.940   2.373 -0.1768  0.0935 -0.0424
  117phy    C24 3145   3.842   5.038   2.298 -0.2429 -0.4876  0.2810
  117phy    C22 3146   3.838   4.876   2.484 -0.2777  0.1782 -0.3423
  117phy    C21 3147   3.812   4.734   2.544 -0.0533  0.3785  0.2845
  117phy    C20 3148   3.925   4.711   2.647 -0.0790 -0.7153  0.2394
  117phy    C18 3149   3.935   4.576   2.721  0.0638  0.2476  0.4580
  117phy    O01 3150   3.929   4.471   2.622 -0.1168  0.3790  0.1053
  117phy    H01 3151   3.966   4.389   2.647 -1.3766 -0.2458 -0.0044
  117phy    C19 3152   4.082   4.584   2.771  0.2699  0.0884  0.7326
  117phy    C13 3153   3.811   4.571   2.835  0.0843 -0.0161  0.4048
  117phy     H3 3154   3.712   4.597   2.790 -0.5072  2.1127  2.6960
  117phy    O33 3155   3.822   4.681   2.925  0.3001 -0.0217 -0.1373
  117phy    H1B 3156   3.736   4.702   2.958  0.7080  0.0823  0.8733
  117phy    C12 3157   3.783   4.440   2.906 -0.4590  0.6156 -0.3407
  117phy    O11 3158   3.755   4.331   2.821 -0.3281 -0.0451  0.1643
  117phy    H1A 3159   3.663   4.333   2.803 -0.2017  0.3977 -0.4564
  118phy    C35 3160   0.101   3.342   1.321  0.7450 -0.4751  0.0418
  118phy    C33 3161   0.201   3.345   1.430  0.5573  0.1223 -1.0695
  118phy    C34 3162   0.333   3.299   1.374  0.0156 -0.3288 -0.0112
  118phy    C32 3163   0.185   3.484   1.488 -0.1526 -0.1207 -0.3320
  118phy    C31 3164   0.220   3.507   1.634 -0.0304 -0.0496  0.0477
  118phy    C30 3165   0.204   3.656   1.673  0.2672 -0.3007 -0.0102
  118phy    C28 3166   0.263   3.708   1.808 -0.2897  0.1697  0.2665
  118phy    C29 3167   0.409   3.747   1.791  0.2628  0.3920  1.0861
  118phy    C27 3168   0.169   3.825   1.851  0.0270  0.1123  0.0760
  118phy    C26 3169   0.191   3.868   2.001  0.6142 -0.0562 -0.3275
  118phy    C25 3170   0.119   3.999   2.023 -0.2924 -0.0964  0.0118
  118phy    C23 3171   0.151   4.054   2.168  0.1594  0.0424 -0.0279
  118phy    C24 3172   0.245   4.180   2.166 -0.5757 -0.3580  0.3241
  118phy    C22 3173   0.018   4.095   2.234 -0.6329  0.1551  0.3459
  118phy    C21 3174  -0.031   3.993   2.337  0.0104 -0.0538 -0.1259
  118phy    C20 3175  -0.170   4.029   2.379 -0.1594 -0.4126 -0.0582
  118phy    C18 3176  -0.240   3.962   2.505  0.2763  0.4869  0.3433
  118phy    O01 3177  -0.138   3.943   2.611 -0.0258  0.3931  1.0228
  118phy    H01 3178  -0.071   3.885   2.582 -0.4489  0.0408  0.7441
  118phy    C19 3179  -0.328   4.084   2.553 -0.2920  0.4538 -0.3232
  118phy    C13 3180  -0.331   3.825   2.487  0.1627 -0.3811  0.2104
  118phy     H3 3181  -0.421   3.846   2.424 -0.4495  0.6438  1.3816
  118phy    O33 3182  -0.397   3.787   2.607  0.4362  0.2888 -0.3975
  118phy    H1B 3183  -0.341   3.749   2.672 -1.0408 -1.5536 -0.1204
  118phy    C12 3184  -0.263   3.693   2.433 -0.5373 -0.4038  0.3958
  118phy    O11 3185  -0.167   3.641   2.523 -0.1115  0.5326  0.3195
  118phy    H1A 3186  -0.202   3.610   2.604  0.5336 -2.2271 -0.3534
  119phy    C35 3187   4.556   3.522   2.099  0.2844  0.0100 -0.0756
  119phy    C33 3188   4.411   3.518   2.054  0.0856 -0.0772 -0.1552
  119phy    C34 3189   4.412   3.535   1.905  0.3039  0.2692 -0.3153
  119phy    C32 3190   4.337   3.391   2.094  0.0960  0.0535 -0.7446
  119phy    C31 3191   4.249   3.408   2.219 -0.2563  0.3913  0.4639
  119phy    C30 3192   4.185   3.271   2.253 -0.5929  0.1388  0.0161
  119phy    C28 3193   4.066   3.269   2.352 -0.2632 -0.3632  0.2795
  119phy    C29 3194   4.027   3.120   2.372 -0.0460 -0.4605 -0.3287
  119phy    C27 3195   4.076   3.338   2.488  0.0912 -0.5218  0.1233
  119phy    C26 3196   4.027   3.484   2.499  0.2041  0.0335 -0.3254
  119phy    C25 3197   4.031   3.531   2.640 -0.3060  0.5033 -0.6945
  119phy    C23 3198   3.991   3.678   2.680  0.6064  0.0035  0.1139
  119phy    C24 3199   3.848   3.682   2.730  0.2466  0.3592 -0.4498
  119phy    C22 3200   4.060   3.712   2.814  0.1456 -0.2887  0.0092
  119phy    C21 3201   4.195   3.780   2.801  0.4085 -0.0133 -0.4031
  119phy    C20 3202   4.237   3.816   2.948 -0.1370  0.4683  0.6953
  119phy    C18 3203   4.367   3.894   2.970  0.1983  0.7219  0.1869
  119phy    O01 3204   4.366   4.013   2.897 -0.2270 -0.1636 -0.2357
  119phy    H01 3205   4.456   4.035   2.884 -0.0690 -0.3528  0.4922
  119phy    C19 3206   4.353   3.927   3.123 -0.3316  0.2520  0.7701
  119phy    C13 3207   4.500   3.810   2.933  0.2087  0.2340  0.4344
  119phy     H3 3208   4.492   3.766   2.830  2.5269  0.7950 -0.0524
  119phy    O33 3209   4.519   3.695   3.010 -0.2798 -0.1735  0.2951
  119phy    H1B 3210   4.451   3.636   2.988  0.0130 -0.9498  1.4135
  119phy    C12 3211   4.637   3.884   2.905  0.2454 -0.3928  0.3630
  119phy    O11 3212   4.621   4.023   2.873 -0.0127  0.2247 -0.3596
  119phy    H1A 3213   4.677   4.074   2.928 -0.0013  0.3961 -0.5305
  120phy    C35 3214   3.865   3.542   1.721  0.0643  0.2529  0.0844
  120phy    C33 3215   4.003   3.484   1.708 -0.0000 -0.2830  0.7533
  120phy    C34 3216   4.059   3.462   1.844  0.1596  0.2506  0.5080
  120phy    C32 3217   3.996   3.347   1.643  0.3481 -0.5026  0.0459
  120phy    C31 3218   4.064   3.321   1.511  0.1461  0.3198 -0.2367
  120phy    C30 3219   4.031   3.184   1.456  0.1047 -0.1023 -0.5402
  120phy    C28 3220   4.123   3.146   1.336 -0.1336  0.0252 -0.3572
  120phy    C29 3221   4.258   3.095   1.381 -0.0834  0.2068 -0.0895
  120phy    C27 3222   4.059   3.033   1.255  0.0904 -0.2048 -0.7819
  120phy    C26 3223   4.017   3.071   1.115  0.2503 -0.1142  0.3714
  120phy    C25 3224   3.943   2.951   1.060  0.0766 -0.3244  0.0583
  120phy    C23 3225   3.891   2.967   0.914 -0.2512  0.8563 -0.0385
  120phy    C24 3226   3.926   2.837   0.846 -0.0958  0.2186  0.0372
  120phy    C22 3227   3.744   3.014   0.906 -0.3241 -0.0755 -0.2010
  120phy    C21 3228   3.700   3.076   0.775  0.5292  0.0119  0.2388
  120phy    C20 3229   3.549   3.091   0.785 -0.0992  0.0663  0.0459
  120phy    C18 3230   3.445   3.058   0.667  0.4978 -0.1024  0.1891
  120phy    O01 3231   3.476   3.145   0.560 -0.0823 -0.0558 -0.1026
  120phy    H01 3232   3.412   3.209   0.537  0.9369  0.1849 -2.6271
  120phy    C19 3233   3.313   3.109   0.724  0.4056 -0.4706 -0.2244
  120phy    C13 3234   3.429   2.908   0.599 -0.4307  0.3678  0.3081
  120phy     H3 3235   3.464   2.836   0.678  1.0991  0.8695  0.1055
  120phy    O33 3236   3.301   2.841   0.568  0.1310 -0.4881  0.3296
  120phy    H1B 3237   3.298   2.747   0.571 -1.5853 -0.4569  0.5465
  120phy    C12 3238   3.536   2.848   0.493  0.0124 -0.6611 -0.9984
  120phy    O11 3239   3.551   2.927   0.378  0.3088  0.3757 -0.4803
  120phy    H1A 3240   3.491   2.999   0.383  1.2642  1.1620  0.1078
  121phy    C35 3241   4.676   2.375   1.507 -0.0496 -0.0436  0.1850
  121phy    C33 3242   4.674   2.275   1.626  0.3033  0.1270 -0.5711
  121phy    C34 3243   4.531   2.218   1.647 -0.5797  0.2583 -0.3207
  121phy    C32 3244   4.786   2.171   1.602  0.9554 -0.1271 -0.8424
  121phy    C31 3245   4.876   2.140   1.718 -0.4754 -0.5314  0.2777
  121phy    C30 3246   4.953   2.013   1.686 -0.3051 -0.1760 -0.3131
  121phy    C28 3247   5.021   1.938   1.805 -0.0276 -0.2681 -0.3673
  121phy    C29 3248   5.022   1.794   1.775  0.4997  0.1410 -0.2048
  121phy    C27 3249   5.159   1.992   1.840 -0.1548 -0.2924 -0.4021
  121phy    C26 3250   5.182   2.006   1.997  0.4083 -0.0785  0.0879
  121phy    C25 3251   5.321   2.047   2.026  0.2661 -0.0161 -0.4194
  121phy    C23 3252   5.357   2.064   2.176  0.4242  0.1426  0.3392
  121phy    C24 3253   5.503   2.024   2.194  0.4523  0.2949  0.2323
  121phy    C22 3254   5.326   2.207   2.228  0.1705  0.0291  0.4184
  121phy    C21 3255   5.288   2.211   2.375 -0.0348  0.1147 -0.3029
  121phy    C20 3256   5.239   2.349   2.418 -0.1529 -0.0698 -0.1273
  121phy    C18 3257   5.208   2.375   2.572  0.2632  0.0269 -0.6305
  121phy    O01 3258   5.328   2.344   2.648  0.0726  0.6955 -0.0580
  121phy    H01 3259   5.313   2.336   2.740 -2.4757 -0.8120 -0.5024
  121phy    C19 3260   5.205   2.529   2.594 -0.7318  0.6034 -0.1274
  121phy    C13 3261   5.078   2.303   2.636  0.1177 -0.2365 -0.3371
  121phy     H3 3262   4.996   2.303   2.559  1.0978 -0.0541 -1.4146
  121phy    O33 3263   5.016   2.364   2.751  0.0664  0.7432  0.2139
  121phy    H1B 3264   4.936   2.317   2.764  0.3966  0.2122  0.3413
  121phy    C12 3265   5.097   2.150   2.675 -0.3564 -0.1028 -0.1745
  121phy    O11 3266   5.004   2.091   2.766  0.2843 -0.6501 -0.4847
  121phy    H1A 3267   5.053   2.060   2.840  2.0517 -1.4431 -1.9044
  122phy    C35 3268   1.562   4.187   1.804  0.8175  0.6449  0.1610
  122phy    C33 3269   1.469   4.188   1.683 -0.1244 -0.1093 -0.4683
  122phy    C34 3270   1.554   4.137   1.567  0.1937 -0.0157  0.2684
  122phy    C32 3271   1.344   4.106   1.710  0.6783  0.2053 -0.3508
  122phy    C31 3272   1.229   4.168   1.791 -0.7033 -0.0792 -0.1986
  122phy    C30 3273   1.112   4.074   1.783  0.0721  0.2000 -0.5063
  122phy    C28 3274   0.981   4.120   1.857  0.1232  0.0675  0.4738
  122phy    C29 3275   0.907   4.225   1.782  0.1746 -0.0752 -0.5176
  122phy    C27 3276   0.892   3.992   1.852 -0.0935 -0.4231 -0.4151
  122phy    C26 3277   0.848   3.959   2.001  0.1052  0.3984 -0.0853
  122phy    C25 3278   0.749   3.840   2.019 -0.2725 -0.0653  0.6582
  122phy    C23 3279   0.674   3.821   2.150  0.0610 -0.1282  0.3750
  122phy    C24 3280   0.554   3.920   2.159  0.1531 -0.1298 -0.3218
  122phy    C22 3281   0.631   3.673   2.158  0.4974 -0.1281  0.1778
  122phy    C21 3282   0.633   3.626   2.304 -0.1357  0.6239 -0.3230
  122phy    C20 3283   0.604   3.468   2.316 -0.4765 -0.4092  0.9434
  122phy    C18 3284   0.563   3.404   2.454 -0.6425  0.2718  0.0983
  122phy    O01 3285   0.474   3.487   2.530 -0.0377  0.1620 -0.3642
  122phy    H01 3286   0.447   3.438   2.605  1.5699 -1.1145 -0.5385
  122phy    C19 3287   0.474   3.286   2.415  0.3550 -0.3306  0.1361
  122phy    C13 3288   0.697   3.364   2.545 -0.0835  0.2292  0.3530
  122phy     H3 3289   0.765   3.299   2.484 -0.5723  0.5913 -0.6075
  122phy    O33 3290   0.674   3.278   2.656  0.1626  0.3717 -0.2140
  122phy    H1B 3291   0.615   3.326   2.711 -0.6690  1.5483 -2.0099
  122phy    C12 3292   0.787   3.478   2.610  0.1354  0.5746  0.1554
  122phy    O11 3293   0.738   3.559   2.712  0.2270  0.3959  0.3778
  122phy    H1A 3294   0.805   3.617   2.742 -0.2453  0.2686  1.7456
  123phy    C35 3295   3.324   3.662   1.113 -0.0749  0.1323 -0.1640
  123phy    C33 3296   3.301   3.782   1.208  0.2718 -0.7200 -0.3301
  123phy    C34 3297   3.202   3.741   1.321 -0.3281  0.5950  0.1043
  123phy    C32 3298   3.423   3.844   1.270 -0.2920 -0.3792 -0.0651
  123phy    C31 3299   3.467   3.976   1.199 -0.0614 -0.2970 -0.0549
  123phy    C30 3300   3.606   4.017   1.250 -0.3452  0.1523 -0.2663
  123phy    C28 3301   3.646   4.165   1.226 -0.3371 -0.2737 -0.9934
  123phy    C29 3302   3.647   4.231   1.365  0.2890  0.5283  0.1585
  123phy    C27 3303   3.783   4.176   1.156 -0.4116 -0.1588 -0.0324
  123phy    C26 3304   3.775   4.157   1.001  0.2651 -0.2988 -0.0853
  123phy    C25 3305   3.910   4.129   0.935 -0.1211  0.1205  0.3664
  123phy    C23 3306   3.905   4.070   0.791 -0.9604  0.1045 -0.0725
  123phy    C24 3307   4.017   4.139   0.717  0.5789 -0.1654  0.0258
  123phy    C22 3308   3.925   3.916   0.785  0.1944  0.2809  0.6440
  123phy    C21 3309   3.793   3.834   0.789  0.1744  0.1181 -0.7023
  123phy    C20 3310   3.807   3.683   0.799  0.2014 -0.3641 -0.1473
  123phy    C18 3311   3.676   3.597   0.800 -0.2912  0.1201  0.6061
  123phy    O01 3312   3.583   3.641   0.898 -0.2007 -0.1735  0.4286
  123phy    H01 3313   3.627   3.628   0.980 -0.9666 -2.2040  0.5571
  123phy    C19 3314   3.722   3.458   0.835  0.2853 -0.0269 -0.2148
  123phy    C13 3315   3.599   3.607   0.655 -0.5576 -0.2840  0.3580
  123phy     H3 3316   3.581   3.716   0.640 -0.3885 -0.4969 -1.6091
  123phy    O33 3317   3.672   3.586   0.535  0.5192 -0.0131 -0.4049
  123phy    H1B 3318   3.684   3.495   0.512  0.8319 -0.1687  0.3186
  123phy    C12 3319   3.439   3.588   0.633 -0.0439 -0.2769 -0.5874
  123phy    O11 3320   3.357   3.636   0.738 -0.6578 -0.0458 -0.2183
  123phy    H1A 3321   3.419   3.637   0.809  0.8522  2.9157 -1.4224
  124phy    C35 3322   4.049   0.776   1.642 -0.3310 -0.4513 -0.0048
  124phy    C33 3323   4.006   0.636   1.694 -0.3488 -0.0519 -0.0962
  124phy    C34 3324   3.913   0.570   1.599  0.5532 -0.1065 -0.1959
  124phy    C32 3325   4.128   0.553   1.743 -0.1987  0.2565  0.0233
  124phy    C31 3326   4.103   0.452   1.855  0.1252  0.6228 -0.2925
  124phy    C30 3327   4.233   0.381   1.898  0.6624  0.7449  0.2827
  124phy    C28 3328   4.224   0.280   2.013  0.4190  0.5085  0.0845
  124phy    C29 3329   4.322   0.163   1.982 -0.2321  0.2520  0.4596
  124phy    C27 3330   4.260   0.337   2.152 -0.0877 -0.2166  0.4510
  124phy    C26 3331   4.180   0.268   2.264  0.1672 -0.3366 -0.1596
  124phy    C25 3332   4.224   0.290   2.410 -0.0157  0.3821 -0.1047
  124phy    C23 3333   4.176   0.189   2.515 -0.1997 -0.1195 -0.5276
  124phy    C24 3334   4.298   0.140   2.592  0.4504 -0.7672  0.0859
  124phy    C22 3335   4.067   0.256   2.607  0.1977  0.1426 -0.1609
  124phy    C21 3336   3.981   0.164   2.695  0.6042 -0.2349  0.3546
  124phy    C20 3337   3.913   0.246   2.808 -0.0274 -0.3530  0.0882
  124phy    C18 3338   3.856   0.171   2.936  0.1349 -0.1374  1.0333
  124phy    O01 3339   3.948   0.072   2.980 -0.2023  0.3145  0.1229
  124phy    H01 3340   3.914   0.024   3.053  0.9744 -0.6381  0.0836
  124phy    C19 3341   3.864   0.289   3.038  0.7117 -0.0685 -0.3841
  124phy    C13 3342   3.710   0.108   2.919  0.7187  0.2699 -0.1177
  124phy     H3 3343   3.640   0.186   2.878  0.8642 -0.2418 -1.3830
  124phy    O33 3344   3.661   0.084   3.053 -0.0618 -0.2627  0.0493
  124phy    H1B 3345   3.691  -0.002   3.074 -0.7474 -0.5841 -0.2485
  124phy    C12 3346   3.687  -0.025   2.834  0.1891 -0.6065 -0.3238
  124phy    O11 3347   3.573  -0.100   2.871  0.0121  0.1681  0.0065
  124phy    H1A 3348   3.507  -0.043   2.906  1.5770  0.8951  2.0122
  125phy    C35 3349   3.346   4.991   1.888 -0.1175 -0.0584 -0.1700
  125phy    C33 3350   3.417   5.110   1.830 -0.1156  0.1080  0.0444
  125phy    C34 3351   3.373   5.142   1.685 -0.5747  0.3394  0.1536
  125phy    C32 3352   3.410   5.236   1.920  0.4142 -0.2059 -0.6417
  125phy    C31 3353   3.548   5.284   1.975  0.6654 -0.3277  0.0635
  125phy    C30 3354   3.538   5.410   2.066  0.2892  0.1392  0.4860
  125phy    C28 3355   3.675   5.477   2.106 -0.0673 -0.5898 -0.1251
  125phy    C29 3356   3.738   5.555   1.991  0.2500 -0.1723 -0.2343
  125phy    C27 3357   3.650   5.577   2.222  0.2253  0.2082  0.0515
  125phy    C26 3358   3.670   5.519   2.361  0.0611 -0.6988 -0.1981
  125phy    C25 3359   3.614   5.616   2.471  0.2244 -0.1296  0.3329
  125phy    C23 3360   3.658   5.582   2.617  0.0479  0.5431  0.0714
  125phy    C24 3361   3.764   5.676   2.668 -0.2569  0.2310  0.1618
  125phy    C22 3362   3.535   5.606   2.706 -0.5770 -0.2323 -0.0289
  125phy    C21 3363   3.454   5.487   2.756 -0.3722  0.5353 -0.4035
  125phy    C20 3364   3.356   5.539   2.859 -0.2543  0.3483  0.1955
  125phy    C18 3365   3.242   5.444   2.921 -0.3114  0.2170  0.1425
  125phy    O01 3366   3.308   5.326   2.981  0.1954  0.2446 -0.5286
  125phy    H01 3367   3.385   5.356   3.026  0.4130  0.2090 -0.8688
  125phy    C19 3368   3.174   5.529   3.029  0.3371  0.3482  0.4207
  125phy    C13 3369   3.143   5.387   2.806 -0.4616 -0.5484  0.5726
  125phy     H3 3370   3.196   5.348   2.716 -2.4589 -0.1054 -0.8683
  125phy    O33 3371   3.059   5.485   2.744  1.0186  0.7937 -0.0983
  125phy    H1B 3372   2.986   5.500   2.801 -0.7195  2.1843 -2.5310
  125phy    C12 3373   3.045   5.263   2.845 -0.5357  0.0532  0.3546
  125phy    O11 3374   2.933   5.291   2.918  0.5296 -0.2470  0.3221
  125phy    H1A 3375   2.959   5.316   3.005  0.9576  1.2863 -0.2046
  126phy    C35 3376   1.424   0.113   1.766 -0.0016  0.2565  0.3243
  126phy    C33 3377   1.478   0.050   1.887  0.0530  0.0455  0.2060
  126phy    C34 3378   1.471   0.147   1.999 -0.6372 -0.1732  0.1873
  126phy    C32 3379   1.426  -0.094   1.910  0.0764  0.2067  0.2563
  126phy    C31 3380   1.528  -0.184   1.982  0.4194  0.3584 -0.0485
  126phy    C30 3381   1.472  -0.325   1.996 -0.2793  0.3973  0.0817
  126phy    C28 3382   1.557  -0.436   2.061  0.5844  0.0536 -0.1844
  126phy    C29 3383   1.463  -0.552   2.097 -0.2864  0.1344  0.1413
  126phy    C27 3384   1.664  -0.495   1.964  0.7909 -0.3664  0.0354
  126phy    C26 3385   1.805  -0.520   2.030 -0.7491 -0.6192  0.2330
  126phy    C25 3386   1.907  -0.553   1.923 -0.3776  0.1941 -0.1045
  126phy    C23 3387   2.049  -0.602   1.951  0.2517  0.7029 -0.2361
  126phy    C24 3388   2.107  -0.647   1.819 -0.3333 -0.2110  0.1895
  126phy    C22 3389   2.140  -0.500   2.021 -0.5131  0.8188 -0.0043
  126phy    C21 3390   2.194  -0.548   2.154 -0.5257 -0.2463  0.2912
  126phy    C20 3391   2.250  -0.433   2.232  0.1330  0.3002  0.1349
  126phy    C18 3392   2.314  -0.460   2.372  0.8866 -0.1880  0.1323
  126phy    O01 3393   2.410  -0.564   2.366 -0.2661  0.0561  0.2091
  126phy    H01 3394   2.367  -0.641   2.333  0.7612  0.7270 -3.0189
  126phy    C19 3395   2.418  -0.341   2.371  0.2647 -0.3697 -0.4232
  126phy    C13 3396   2.213  -0.470   2.500 -0.4491 -0.2675  0.4662
  126phy     H3 3397   2.151  -0.377   2.499 -1.3178 -0.8322 -0.2679
  126phy    O33 3398   2.286  -0.459   2.621 -0.3718 -0.2060 -0.2059
  126phy    H1B 3399   2.362  -0.513   2.611  0.7646  1.5526 -1.8496
  126phy    C12 3400   2.122  -0.597   2.516 -0.1252 -0.1611  0.1539
  126phy    O11 3401   2.047  -0.633   2.405  0.1092 -0.1092  0.5641
  126phy    H1A 3402   2.002  -0.714   2.420 -1.4883  0.6568  0.1877
  127phy    C35 3403   3.829   4.980   1.831  0.0722 -0.0508 -0.2036
  127phy    C33 3404   3.833   4.855   1.745 -0.4212 -0.0474  0.3511
  127phy    C34 3405   3.945   4.761   1.784  0.2593 -0.0390  0.4325
  127phy    C32 3406   3.694   4.786   1.764  0.2779 -0.1654 -0.4604
  127phy    C31 3407   3.642   4.708   1.646  0.1587 -0.4041 -0.2958
  127phy    C30 3408   3.494   4.673   1.659  0.6390 -0.8100 -0.3982
  127phy    C28 3409   3.428   4.583   1.553  0.0101  0.6899 -0.4128
  127phy    C29 3410   3.315   4.500   1.614 -0.5207 -0.5419 -0.1824
  127phy    C27 3411   3.380   4.665   1.431 -0.0479 -0.7112 -0.4361
  127phy    C26 3412   3.358   4.599   1.295 -0.4825 -0.2814  0.2004
  127phy    C25 3413   3.292   4.697   1.195 -0.1304  0.3740 -0.0879
  127phy    C23 3414   3.252   4.639   1.056  0.3645  0.1735  0.5710
  127phy    C24 3415   3.107   4.600   1.062  0.4602 -0.1292  0.5254
  127phy    C22 3416   3.257   4.753   0.953 -0.0965 -0.6108  0.0272
  127phy    C21 3417   3.361   4.727   0.848 -0.6403 -0.5135  0.1859
  127phy    C20 3418   3.395   4.849   0.756 -0.1658  0.6468  0.6786
  127phy    C18 3419   3.476   4.818   0.619  0.2401 -0.0279  0.1408
  127phy    O01 3420   3.551   4.700   0.636 -0.1258 -0.0195  0.0785
  127phy    H01 3421   3.642   4.717   0.652  0.0125 -0.0188 -0.6831
  127phy    C19 3422   3.557   4.949   0.595  0.6147 -0.3662  0.6631
  127phy    C13 3423   3.375   4.788   0.493  0.2439 -0.3641  0.2023
  127phy     H3 3424   3.309   4.705   0.528  0.9720 -2.0898 -2.2733
  127phy    O33 3425   3.272   4.882   0.456  0.4724  0.0102  0.1305
  127phy    H1B 3426   3.309   4.948   0.400  1.5027 -0.8762 -0.2778
  127phy    C12 3427   3.409   4.698   0.367  0.0465 -0.3331 -0.3164
  127phy    O11 3428   3.448   4.759   0.250  0.2493 -0.2802  0.0179
  127phy    H1A 3429   3.416   4.712   0.176 -2.4690  1.0961  0.1702
  128SOL     OW 3430   3.813   3.730   0.104  0.4157  0.2320 -0.1464
  128SOL    HW1 3431   3.886   3.792   0.106  0.6064  0.0436 -0.8762
  128SOL    HW2 3432   3.759   3.747   0.181 -2.6739 -2.1643 -1.5494
  128SOL     MW 3433   3.816   3.741   0.114 -0.0025 -0.0064 -0.0022
  129SOL     OW 3434   0.717   1.195   2.825  0.4176 -0.1947 -0.1929
  129SOL    HW1 3435   0.668   1.160   2.751  1.8704 -0.6516 -0.9771
  129SOL    HW2 3436   0.662   1.271   2.847  0.1476 -0.1594 -0.9700
  129SOL     MW 3437   0.704   1.201   2.818 -0.0025 -0.0064 -0.0022
  130SOL     OW 3438   0.062   1.147   0.122  0.3767 -0.3950  0.1025
  130SOL    HW1 3439   0.059   1.243   0.122 -1.2341 -0.3966 -1.2669
  130SOL    HW2 3440   0.118   1.124   0.196  1.2309 -1.0978 -0.7362
  130SOL     MW 3441   0.069   1.157   0.132 -0.0025 -0.0064 -0.0022
  131SOL     OW 3442   2.159   0.666   2.502  0.2968  0.0890  0.0417
  131SOL    HW1 3443   2.168   0.579   2.541 -1.2118 -0.2108 -0.2040
  131SOL    HW2 3444   2.094   0.656   2.433 -0.4823 -0.7645  0.8663
  131SOL     MW 3445   2.151   0.653   2.498 -0.0025 -0.0064 -0.0022
  132SOL     OW 3446   0.747   0.957   2.952  0.1052  0.4837  0.1810
  132SOL    HW1 3447   0.737   1.042   2.909 -2.9769  0.2289  0.1449
  132SOL    HW2 3448   0.671   0.958   3.011  0.8056  0.5157  1.1028
  132SOL     MW 3449   0.735   0.968   2.954 -0.0025 -0.0064 -0.0022
  133SOL     OW 3450   3.386   3.525   0.272 -0.3825 -0.3377  0.1031
  133SOL    HW1 3451   3.326   3.508   0.199 -0.5011  2.0187 -0.4314
  133SOL    HW2 3452   3.390   3.620   0.264 -0.6175 -0.2844  0.5907
  133SOL     MW 3453   3.379   3.535   0.261 -0.0025 -0.0064 -0.0022
  134SOL     OW 3454   5.038   3.957   2.854 -0.1107  0.3001 -0.1896
  134SOL    HW1 3455   5.115   4.013   2.847 -0.1040  0.2049 -0.8629
  134SOL    HW2 3456   5.003   3.946   2.766 -1.2440 -0.4050  0.3278
  134SOL     MW 3457   5.044   3.963   2.842 -0.0025 -0.0064 -0.0022
  135SOL     OW 3458   2.191   0.474   2.684  0.3373  0.1551 -0.3577
  135SOL    HW1 3459   2.246   0.397   2.668 -0.9041 -1.2579  1.5808
  135SOL    HW2 3460   2.237   0.524   2.752 -0.5506  0.5898 -0.0569
  135SOL     MW 3461   2.204   0.470   2.691 -0.0025 -0.0064 -0.0022
  136SOL     OW 3462   0.616   1.658   0.147  0.5254  0.0735  0.1818
  136SOL    HW1 3463   0.669   1.584   0.177  0.1689 -0.0692  0.4569
  136SOL    HW2 3464   0.675   1.733   0.140  0.1284  0.3585 -0.1370
  136SOL     MW 3465   0.631   1.658   0.150 -0.0025 -0.0064 -0.0022
  137SOL     OW 3466   3.694   4.865   0.251 -0.1603  0.1326  0.5369
  137SOL    HW1 3467   3.611   4.822   0.229 -1.3468  2.1389  0.8150
  137SOL    HW2 3468   3.751   4.793   0.277  0.6521 -0.0969 -1.7009
  137SOL     MW 3469   3.690   4.850   0.252 -0.0025 -0.0064 -0.0022
  138SOL     OW 3470   2.094   4.141   2.443  0.3222  0.2545  0.1226
  138SOL    HW1 3471   2.002   4.162   2.426  0.6034  0.7694 -0.8897
  138SOL    HW2 3472   2.090   4.045   2.441 -1.7870  0.3045 -1.4997
  138SOL     MW 3473   2.081   4.131   2.440 -0.0025 -0.0064 -0.0022
  139SOL     OW 3474   3.151   4.435   3.092  0.3049  0.0211  0.2221
  139SOL    HW1 3475   3.111   4.361   3.047  0.6800 -0.4172  0.6083
  139SOL    HW2 3476   3.097   4.446   3.169 -0.2828  1.8487 -0.3938
  139SOL     MW 3477   3.139   4.427   3.096 -0.0025 -0.0064 -0.0022
  140SOL     OW 3478   3.421   3.802   0.256  0.8231 -0.5309  0.5054
  140SOL    HW1 3479   3.436   3.799   0.162  1.0388 -0.0455  0.5183
  140SOL    HW2 3480   3.358   3.873   0.267  0.9014 -0.5248  0.9373
  140SOL     MW 3481   3.415   3.811   0.245 -0.0025 -0.0064 -0.0022
  141SOL     OW 3482   3.489   1.709   2.754  0.2005  0.1341 -0.0926
  141SOL    HW1 3483   3.499   1.634   2.695  0.4713  0.3524 -0.3249
  141SOL    HW2 3484   3.535   1.678   2.832  1.0659 -0.8191 -0.9410
  141SOL     MW 3485   3.496   1.695   2.756 -0.0025 -0.0064 -0.0022
  142SOL     OW 3486   1.707   4.914   0.078 -0.0250  0.2848  0.2156
  142SOL    HW1 3487   1.701   5.009   0.090  0.1241  0.3323 -0.0897
  142SOL    HW2 3488   1.786   4.894   0.130 -1.1669 -2.6408  0.9992
  142SOL     MW 3489   1.717   4.924   0.087 -0.0025 -0.0064 -0.0022
  143SOL     OW 3490   2.576   3.586   2.790 -1.0011 -0.0109 -0.1277
  143SOL    HW1 3491   2.633   3.509   2.788 -1.5373 -0.4287  0.3043
  143SOL    HW2 3492   2.531   3.585   2.706 -0.2450  1.2427 -0.5879
  143SOL     MW 3493   2.578   3.576   2.779 -0.0025 -0.0064 -0.0022
  144SOL     OW 3494   3.562   4.166   2.910  0.2406  0.1499 -0.3583
  144SOL    HW1 3495   3.625   4.151   2.981  1.7140  2.1424 -1.1592
  144SOL    HW2 3496   3.580   4.090   2.855  0.6485  0.0610 -0.1087
  144SOL     MW 3497   3.573   4.154   2.912 -0.0025 -0.0064 -0.0022
  145SOL     OW 3498   2.549   1.227   3.049 -0.1210  0.0843 -0.2473
  145SOL    HW1 3499   2.577   1.170   2.977  2.4130 -0.3369  0.9654
  145SOL    HW2 3500   2.596   1.308   3.032 -0.9471  0.4418 -0.9137
  145SOL     MW 3501   2.559   1.230   3.037 -0.0025 -0.0064 -0.0022
  146SOL     OW 3502   4.160   4.590   0.035 -0.0743  0.4206  0.2001
  146SOL    HW1 3503   4.088   4.534   0.065  0.0651 -0.6592 -1.3649
  146SOL    HW2 3504   4.109   4.663  -0.001 -0.5816 -0.1445 -0.2394
  146SOL     MW 3505   4.143   4.592   0.035 -0.0025 -0.0064 -0.0022
  147SOL     OW 3506   2.273   1.251   2.983 -0.2645  0.7111  0.2362
  147SOL    HW1 3507   2.255   1.333   3.028 -0.0587 -0.1067  1.8881
  147SOL    HW2 3508   2.367   1.235   2.995 -0.7722 -1.9350  1.4140
  147SOL     MW 3509   2.283   1.260   2.991 -0.0025 -0.0064 -0.0022
  148SOL     OW 3510   1.161   4.323   3.041  0.5025  0.4950 -0.1297
  148SOL    HW1 3511   1.081   4.334   3.092  0.9448  0.1862  0.6535
  148SOL    HW2 3512   1.135   4.328   2.949  0.4213  0.6303 -0.0989
  148SOL     MW 3513   1.147   4.325   3.036 -0.0025 -0.0064 -0.0022
  149SOL     OW 3514   2.834   0.518   2.848 -0.1812 -0.1567 -0.0755
  149SOL    HW1 3515   2.842   0.604   2.889 -0.6023  0.5149 -1.3526
  149SOL    HW2 3516   2.744   0.493   2.869 -0.1722 -0.6227 -0.5818
  149SOL     MW 3517   2.823   0.526   2.856 -0.0025 -0.0064 -0.0022
  150SOL     OW 3518   2.509   3.554   3.059  0.5424  0.3738  0.8445
  150SOL    HW1 3519   2.540   3.568   2.969 -1.3347 -2.6737 -0.4260
  150SOL    HW2 3520   2.521   3.635   3.109 -0.0341  0.7006  0.4666
  150SOL     MW 3521   2.515   3.567   3.054 -0.0025 -0.0064 -0.0022
  151SOL     OW 3522   2.703   4.393   0.179  0.2908 -0.1792 -0.4701
  151SOL    HW1 3523   2.794   4.413   0.200  0.2315 -0.9863  0.6539
  151SOL    HW2 3524   2.697   4.393   0.083 -0.8947  1.8156 -0.4464
  151SOL     MW 3525   2.714   4.396   0.169 -0.0025 -0.0064 -0.0022
  152SOL     OW 3526   0.341   1.730   0.183 -0.6734  0.1903  0.3927
  152SOL    HW1 3527   0.294   1.672   0.242 -1.7601 -0.2246 -0.8447
  152SOL    HW2 3528   0.431   1.696   0.178 -1.1001 -0.7757 -2.1675
  152SOL     MW 3529   0.347   1.718   0.190 -0.0025 -0.0064 -0.0022
  153SOL     OW 3530   2.410   2.456   0.202  0.3391  0.1676 -0.1346
  153SOL    HW1 3531   2.398   2.390   0.133  1.8760  0.3877 -0.6532
  153SOL    HW2 3532   2.350   2.528   0.182  0.0619 -0.2541 -0.9040
  153SOL     MW 3533   2.400   2.457   0.190 -0.0025 -0.0064 -0.0022
  154SOL     OW 3534   1.513   5.035   2.824 -0.2641 -0.3900 -0.0001
  154SOL    HW1 3535   1.536   5.113   2.874  2.0429  0.5433 -2.2234
  154SOL    HW2 3536   1.444   5.062   2.764 -1.0723 -1.5648  0.3848
  154SOL     MW 3537   1.507   5.049   2.822 -0.0025 -0.0064 -0.0022
  155SOL     OW 3538   3.341   3.107   0.271  0.0008  0.2375  0.5994
  155SOL    HW1 3539   3.317   3.184   0.322  0.6027  0.3776  0.6685
  155SOL    HW2 3540   3.266   3.049   0.288 -0.3692  1.0017  1.7676
  155SOL     MW 3541   3.328   3.109   0.280 -0.0025 -0.0064 -0.0022
  156SOL     OW 3542   4.823   3.600   2.789 -0.2000  0.0442 -0.1143
  156SOL    HW1 3543   4.840   3.506   2.791 -2.5362 -0.4250  1.1471
  156SOL    HW2 3544   4.837   3.625   2.880  0.3944  2.0816 -0.7014
  156SOL     MW 3545   4.827   3.591   2.801 -0.0025 -0.0064 -0.0022
  157SOL     OW 3546   0.477   3.914   0.005  0.3400 -0.1374 -0.6880
  157SOL    HW1 3547   0.485   3.976   0.078 -1.0039  1.0398 -1.4919
  157SOL    HW2 3548   0.408   3.857   0.039 -0.2145  1.4412  1.0169
  157SOL     MW 3549   0.469   3.914   0.019 -0.0025 -0.0064 -0.0022
  158SOL     OW 3550   1.803   1.041   2.581 -0.2152  0.2276  0.0807
  158SOL    HW1 3551   1.782   0.994   2.500 -1.1710  1.5971 -0.5174
  158SOL    HW2 3552   1.897   1.057   2.573 -0.3439  1.0106  0.0998
  158SOL     MW 3553   1.813   1.037   2.569 -0.0025 -0.0064 -0.0022
  159SOL     OW 3554   3.614   3.382   0.191 -0.3910  0.2558 -0.3522
  159SOL    HW1 3555   3.637   3.359   0.281 -0.1276 -0.1476 -0.5196
  159SOL    HW2 3556   3.550   3.452   0.207 -1.3762 -0.6254 -0.2891
  159SOL     MW 3557   3.608   3.388   0.205 -0.0025 -0.0064 -0.0022
  160SOL     OW 3558   2.205   4.474   2.967 -0.3228 -0.1123  0.0759
  160SOL    HW1 3559   2.192   4.561   2.930  0.6645  0.3283  0.7100
  160SOL    HW2 3560   2.189   4.488   3.061 -2.9656 -0.4204 -0.2499
  160SOL     MW 3561   2.201   4.488   2.975 -0.0025 -0.0064 -0.0022
  161SOL     OW 3562   1.000   1.808   0.044 -0.5420 -0.3513  0.2112
  161SOL    HW1 3563   1.045   1.875  -0.007 -0.3330 -0.8426 -0.2651
  161SOL    HW2 3564   0.918   1.854   0.064 -0.1455  0.5847 -0.2859
  161SOL     MW 3565   0.995   1.823   0.040 -0.0025 -0.0064 -0.0022
  162SOL     OW 3566   4.954   3.957   0.184 -0.3461 -0.1752 -0.1925
  162SOL    HW1 3567   5.003   3.891   0.136 -1.2888 -1.8149  1.0163
  162SOL    HW2 3568   5.018   4.019   0.221 -0.9483 -0.6846  1.8377
  162SOL     MW 3569   4.969   3.957   0.183 -0.0025 -0.0064 -0.0022
  163SOL     OW 3570   2.500   1.303   2.735 -0.0872  0.1146  0.3738
  163SOL    HW1 3571   2.408   1.296   2.710 -0.0819 -1.2273  0.6223
  163SOL    HW2 3572   2.522   1.211   2.754  0.5266 -0.3465 -2.2388
  163SOL     MW 3573   2.491   1.290   2.734 -0.0025 -0.0064 -0.0022
  164SOL     OW 3574   3.307   3.924   2.710  0.2144 -0.4523  0.0123
  164SOL    HW1 3575   3.399   3.905   2.728 -0.2325 -0.5473  2.7467
  164SOL    HW2 3576   3.311   4.019   2.697  0.6164 -0.4389  0.2400
  164SOL     MW 3577   3.319   3.934   2.711 -0.0025 -0.0064 -0.0022
  165SOL     OW 3578   2.883   0.753   2.982  0.0444 -0.4249 -0.1290
  165SOL    HW1 3579   2.821   0.773   3.052  0.1317 -0.9125  0.0904
  165SOL    HW2 3580   2.966   0.764   3.027 -0.0675 -2.1121  0.5435
  165SOL     MW 3581   2.886   0.757   2.997 -0.0025 -0.0064 -0.0022
  166SOL     OW 3582   0.732   1.888   0.094  0.0052  0.2546 -0.2631
  166SOL    HW1 3583   0.718   1.970   0.141 -0.9801 -0.5109  0.8012
  166SOL    HW2 3584   0.702   1.904   0.004  1.5203 -2.3028 -1.3430
  166SOL     MW 3585   0.726   1.901   0.088 -0.0025 -0.0064 -0.0022
  167SOL     OW 3586   2.505   4.410   2.665 -0.2335  0.2387 -0.0159
  167SOL    HW1 3587   2.558   4.445   2.593  0.2092 -0.0311  0.1754
  167SOL    HW2 3588   2.512   4.315   2.655 -1.0230 -0.0874  2.0356
  167SOL     MW 3589   2.513   4.402   2.655 -0.0025 -0.0064 -0.0022
  168SOL     OW 3590   4.343   4.413   0.615  0.2101 -0.3186 -0.0608
  168SOL    HW1 3591   4.429   4.386   0.648  0.1753 -0.0904  0.2256
  168SOL    HW2 3592   4.289   4.401   0.693 -0.2915  2.1876  0.0608
  168SOL     MW 3593   4.347   4.408   0.630 -0.0025 -0.0064 -0.0022
  169SOL     OW 3594   3.738   4.439   0.287 -0.2501 -0.2464 -0.6680
  169SOL    HW1 3595   3.681   4.483   0.224 -0.7807  1.0245  0.6420
  169SOL    HW2 3596   3.687   4.449   0.367 -1.2815 -1.2954 -1.1602
  169SOL     MW 3597   3.723   4.446   0.289 -0.0025 -0.0064 -0.0022
  170SOL     OW 3598   4.928   4.465   0.026 -0.1156  0.2481  0.2053
  170SOL    HW1 3599   4.917   4.428   0.113 -0.0735 -0.5794 -0.1336
  170SOL    HW2 3600   4.965   4.396  -0.029 -0.5951  0.5060 -0.4597
  170SOL     MW 3601   4.931   4.451   0.030 -0.0025 -0.0064 -0.0022
  171SOL     OW 3602   3.247   4.017   0.289 -0.6070  0.3219  0.6231
  171SOL    HW1 3603   3.247   4.028   0.384 -0.4674  0.9120  0.5598
  171SOL    HW2 3604   3.294   4.095   0.258  0.4728  0.0199  1.4696
  171SOL     MW 3605   3.253   4.029   0.297 -0.0025 -0.0064 -0.0022
  172SOL     OW 3606   2.688   3.645   0.307  0.6753  0.0610 -0.0327
  172SOL    HW1 3607   2.657   3.694   0.230 -0.2611 -0.4465 -0.0018
  172SOL    HW2 3608   2.636   3.566   0.289 -1.1549  1.5573 -1.8537
  172SOL     MW 3609   2.677   3.641   0.294 -0.0025 -0.0064 -0.0022
  173SOL     OW 3610   0.196   1.538   0.296  0.0887  0.2700 -0.1853
  173SOL    HW1 3611   0.256   1.472   0.330  0.3371  1.0818  1.0132
  173SOL    HW2 3612   0.122   1.534   0.357  0.8525 -1.0381  0.7072
  173SOL     MW 3613   0.194   1.529   0.309 -0.0025 -0.0064 -0.0022
  174SOL     OW 3614   0.695   0.463   0.205 -0.1802 -0.4069 -0.2611
  174SOL    HW1 3615   0.651   0.483   0.123  3.8437  2.8152 -2.0033
  174SOL    HW2 3616   0.643   0.519   0.263 -1.1207  0.5018 -1.9109
  174SOL     MW 3617   0.683   0.473   0.202 -0.0025 -0.0064 -0.0022
  175SOL     OW 3618   4.700   4.274   3.024  0.2816 -0.5467 -0.3246
  175SOL    HW1 3619   4.722   4.318   2.942  3.7822 -0.9599  0.2248
  175SOL    HW2 3620   4.784   4.228   3.030 -0.0031 -1.3106 -1.7774
  175SOL     MW 3621   4.714   4.274   3.014 -0.0025 -0.0064 -0.0022
  176SOL     OW 3622   3.762   4.102   3.116  0.1984 -0.3865 -0.3003
  176SOL    HW1 3623   3.856   4.109   3.133  0.5841  0.7452 -2.5492
  176SOL    HW2 3624   3.728   4.097   3.205 -0.9699 -1.2887 -0.7749
  176SOL     MW 3625   3.770   4.102   3.130 -0.0025 -0.0064 -0.0022
  177SOL     OW 3626   3.456   3.213   0.054 -0.1819  0.4870 -0.3607
  177SOL    HW1 3627   3.515   3.277   0.093 -0.3721 -0.0094  0.7896
  177SOL    HW2 3628   3.419   3.176   0.135  0.6702  1.6667  0.5882
  177SOL     MW 3629   3.459   3.216   0.070 -0.0025 -0.0064 -0.0022
  178SOL     OW 3630   1.227   2.237   0.067 -0.3947 -0.1984 -0.0602
  178SOL    HW1 3631   1.170   2.311   0.043 -0.5292 -0.4715 -0.6126
  178SOL    HW2 3632   1.281   2.268   0.139 -0.2091 -2.5330  0.8832
  178SOL     MW 3633   1.227   2.251   0.073 -0.0025 -0.0064 -0.0022
  179SOL     OW 3634   3.043   2.959   3.100  0.0577 -0.0583  0.5465
  179SOL    HW1 3635   2.979   2.986   3.166 -1.9411  0.8190 -1.6526
  179SOL    HW2 3636   3.084   2.888   3.151  1.3362  1.1810  1.3218
  179SOL     MW 3637   3.040   2.953   3.116 -0.0025 -0.0064 -0.0022
  180SOL     OW 3638   4.102   3.300   0.147  0.0059 -0.2489 -0.6894
  180SOL    HW1 3639   4.150   3.345   0.216 -0.6415 -0.4707 -0.0810
  180SOL    HW2 3640   4.050   3.367   0.102  1.0460 -0.7732 -2.7891
  180SOL     MW 3641   4.101   3.314   0.150 -0.0025 -0.0064 -0.0022
  181SOL     OW 3642   3.042   3.334   0.519  0.4186 -0.1834 -0.2082
  181SOL    HW1 3643   3.027   3.313   0.426 -1.4063  1.9822 -0.5165
  181SOL    HW2 3644   2.987   3.412   0.526  0.3088 -0.1588 -1.1148
  181SOL     MW 3645   3.032   3.342   0.507 -0.0025 -0.0064 -0.0022
  182SOL     OW 3646   2.941   4.602   2.973 -0.2409  0.0444  0.3307
  182SOL    HW1 3647   2.959   4.644   2.889 -1.7154  2.1319  0.9549
  182SOL    HW2 3648   3.026   4.568   3.000  0.3501  1.3867  0.2167
  182SOL     MW 3649   2.955   4.603   2.965 -0.0025 -0.0064 -0.0022
  183SOL     OW 3650   0.980   2.308   2.564  0.0356  0.0741 -0.5005
  183SOL    HW1 3651   1.052   2.361   2.599 -0.2736 -0.3147  0.7929
  183SOL    HW2 3652   0.987   2.227   2.614 -0.9655  0.7986  0.9024
  183SOL     MW 3653   0.991   2.305   2.576 -0.0025 -0.0064 -0.0022
  184SOL     OW 3654   2.601   2.667   3.116  0.0978  0.1000 -0.4450
  184SOL    HW1 3655   2.582   2.591   3.060 -1.8577  0.2344 -0.0493
  184SOL    HW2 3656   2.689   2.653   3.150  1.2504 -0.7046 -3.4361
  184SOL     MW 3657   2.610   2.655   3.113 -0.0025 -0.0064 -0.0022
  185SOL     OW 3658   1.876   4.263   2.723 -0.2041  0.3019 -0.0770
  185SOL    HW1 3659   1.963   4.270   2.762 -0.5125  0.1351  0.6634
  185SOL    HW2 3660   1.841   4.348   2.748  1.0224  0.5715  0.8115
  185SOL     MW 3661   1.883   4.275   2.732 -0.0025 -0.0064 -0.0022
  186SOL     OW 3662   3.896   4.680   0.335  0.3836  0.0110  0.4547
  186SOL    HW1 3663   3.860   4.597   0.305  0.4594 -0.0741  0.5983
  186SOL    HW2 3664   3.991   4.667   0.328  0.3286  0.4915 -2.0168
  186SOL     MW 3665   3.904   4.667   0.330 -0.0025 -0.0064 -0.0022
  187SOL     OW 3666   1.059   1.632   0.260 -0.0812  0.1563  0.0208
  187SOL    HW1 3667   1.108   1.684   0.324  0.9786  0.0931 -0.7178
  187SOL    HW2 3668   1.043   1.696   0.191  0.7470  0.0764 -0.2581
  187SOL     MW 3669   1.063   1.647   0.260 -0.0025 -0.0064 -0.0022
  188SOL     OW 3670   3.877   3.455   0.111  0.1158 -0.2394  0.3295
  188SOL    HW1 3671   3.852   3.545   0.091  1.8183 -0.1307 -1.5204
  188SOL    HW2 3672   3.791   3.418   0.130 -0.2548  0.3306 -0.2062
  188SOL     MW 3673   3.862   3.462   0.111 -0.0025 -0.0064 -0.0022
  189SOL     OW 3674   2.427   2.858   0.099 -0.0540 -0.0603  0.2890
  189SOL    HW1 3675   2.492   2.797   0.065 -1.2219 -0.9809 -0.4251
  189SOL    HW2 3676   2.431   2.921   0.027  0.7376  0.6409  0.9365
  189SOL     MW 3677   2.436   2.858   0.085 -0.0025 -0.0064 -0.0022
  190SOL     OW 3678   1.025   1.410   0.080 -0.2864  0.2769  0.0200
  190SOL    HW1 3679   1.093   1.356   0.040  1.0261  0.5515  1.7884
  190SOL    HW2 3680   1.072   1.450   0.153 -0.1375 -1.1551  0.7623
  190SOL     MW 3681   1.040   1.408   0.084 -0.0025 -0.0064 -0.0022
  191SOL     OW 3682   2.704   1.469   3.008 -0.0266 -0.1730 -0.2186
  191SOL    HW1 3683   2.660   1.519   2.939  1.1796  1.4772  0.1596
  191SOL    HW2 3684   2.793   1.462   2.973 -0.2863 -0.4476 -0.8525
  191SOL     MW 3685   2.710   1.475   2.994 -0.0025 -0.0064 -0.0022
  192SOL     OW 3686   2.380   0.855   2.916 -0.0359 -0.3458 -0.0943
  192SOL    HW1 3687   2.339   0.888   2.996  1.5971 -2.1473  1.5867
  192SOL    HW2 3688   2.305   0.851   2.857 -1.6955 -0.3113  1.8981
  192SOL     MW 3689   2.365   0.859   2.919 -0.0025 -0.0064 -0.0022
  193SOL     OW 3690   2.139   2.286   2.854  0.5371  0.1796  0.1783
  193SOL    HW1 3691   2.046   2.307   2.860  0.6319  1.0483 -1.0177
  193SOL    HW2 3692   2.157   2.290   2.760 -0.8448  2.1572 -0.0686
  193SOL     MW 3693   2.129   2.290   2.842 -0.0025 -0.0064 -0.0022
  194SOL     OW 3694   2.232   2.624   0.044  0.3620 -0.2640 -0.4862
  194SOL    HW1 3695   2.144   2.663   0.045  0.3562 -0.1196  2.2655
  194SOL    HW2 3696   2.290   2.700   0.040 -1.2406  0.9823 -3.6307
  194SOL     MW 3697   2.228   2.639   0.044 -0.0025 -0.0064 -0.0022
  195SOL     OW 3698   1.911   3.863   2.699  0.6175  0.4256 -0.1161
  195SOL    HW1 3699   1.820   3.884   2.681  0.4741 -0.7249 -0.8111
  195SOL    HW2 3700   1.911   3.774   2.736  2.0846  0.6712  0.5584
  195SOL     MW 3701   1.899   3.854   2.702 -0.0025 -0.0064 -0.0022
  196SOL     OW 3702   2.367   2.943   0.344 -0.2285 -0.2896 -0.4667
  196SOL    HW1 3703   2.449   2.939   0.394 -1.2337 -2.3157  1.1866
  196SOL    HW2 3704   2.392   2.906   0.260  0.6367 -0.4379 -0.1639
  196SOL     MW 3705   2.381   2.938   0.340 -0.0025 -0.0064 -0.0022
  197SOL     OW 3706   2.536   4.777   2.960  0.6451 -0.9633  0.6513
  197SOL    HW1 3707   2.528   4.681   2.959  1.9048 -1.0957  0.8784
  197SOL    HW2 3708   2.607   4.794   3.023 -0.4794  2.1418  1.2658
  197SOL     MW 3709   2.544   4.766   2.968 -0.0025 -0.0064 -0.0022
  198SOL     OW 3710   0.527   1.675   2.974 -0.1258 -0.1124 -0.3756
  198SOL    HW1 3711   0.600   1.623   2.942 -0.7473  0.0301 -2.1790
  198SOL    HW2 3712   0.549   1.687   3.066 -0.8140 -1.2371 -0.0412
  198SOL     MW 3713   0.539   1.670   2.982 -0.0025 -0.0064 -0.0022
  199SOL     OW 3714   1.782   0.827   2.776 -0.2579  0.0978  0.0498
  199SOL    HW1 3715   1.763   0.888   2.706 -2.3503  0.7569  1.1033
  199SOL    HW2 3716   1.720   0.855   2.844  0.2486  1.1259  0.1003
  199SOL     MW 3717   1.771   0.839   2.776 -0.0025 -0.0064 -0.0022
  200SOL     OW 3718   0.269   3.735   0.067  0.5526 -0.1141  0.5152
  200SOL    HW1 3719   0.182   3.759   0.036  0.3679 -0.3042  0.8733
  200SOL    HW2 3720   0.260   3.711   0.160 -0.2597  0.6435  0.6459
  200SOL     MW 3721   0.256   3.735   0.076 -0.0025 -0.0064 -0.0022
  201SOL     OW 3722   0.413   3.350   2.749 -0.1177 -0.0473 -0.3154
  201SOL    HW1 3723   0.441   3.291   2.819  1.6373 -0.7423 -1.5088
  201SOL    HW2 3724   0.322   3.326   2.739 -0.4057  1.1157 -0.6624
  201SOL     MW 3725   0.405   3.339   2.757 -0.0025 -0.0064 -0.0022
  202SOL     OW 3726   2.307   2.062   2.885 -0.2544 -0.1695 -0.1773
  202SOL    HW1 3727   2.230   2.118   2.879  0.1321  0.4672  0.6524
  202SOL    HW2 3728   2.281   1.985   2.937 -0.5594 -0.2635 -0.4672
  202SOL     MW 3729   2.293   2.059   2.891 -0.0025 -0.0064 -0.0022
  203SOL     OW 3730   2.186   4.723   2.847 -0.5055 -0.2624 -0.8470
  203SOL    HW1 3731   2.217   4.694   2.761  0.8157 -0.7103 -0.2367
  203SOL    HW2 3732   2.244   4.797   2.868 -0.8913  0.3689 -1.8998
  203SOL     MW 3733   2.198   4.729   2.838 -0.0025 -0.0064 -0.0022
  204SOL     OW 3734   4.638   3.605   0.117 -0.5215 -0.8013  0.9562
  204SOL    HW1 3735   4.592   3.521   0.124  0.0860 -1.4169 -1.4849
  204SOL    HW2 3736   4.604   3.647   0.039  1.0905 -0.8799  0.1592
  204SOL     MW 3737   4.628   3.599   0.108 -0.0025 -0.0064 -0.0022
  205SOL     OW 3738   2.224   1.280   2.704 -0.7238  0.3837  0.1584
  205SOL    HW1 3739   2.239   1.267   2.798  2.7783 -0.2051 -0.3445
  205SOL    HW2 3740   2.143   1.331   2.703 -0.5081  0.7453  0.5473
  205SOL     MW 3741   2.215   1.285   2.716 -0.0025 -0.0064 -0.0022
  206SOL     OW 3742   0.537   0.479   3.111  0.1361 -0.2536  0.0270
  206SOL    HW1 3743   0.470   0.411   3.121 -1.1511  0.3358 -3.3149
  206SOL    HW2 3744   0.496   0.547   3.058 -1.9571 -0.5587  1.1441
  206SOL     MW 3745   0.523   0.479   3.105 -0.0025 -0.0064 -0.0022
  207SOL     OW 3746   2.929   0.182   0.071 -0.3147 -0.4646  0.6471
  207SOL    HW1 3747   2.843   0.223   0.070  0.7316  1.9292 -1.3445
  207SOL    HW2 3748   2.952   0.194   0.164 -1.6771  2.1740  0.7415
  207SOL     MW 3749   2.921   0.189   0.083 -0.0025 -0.0064 -0.0022
  208SOL     OW 3750   2.500   4.515   2.923  0.2776  0.2008  0.1350
  208SOL    HW1 3751   2.508   4.478   2.835 -1.7906 -0.1479  0.0318
  208SOL    HW2 3752   2.407   4.493   2.933  0.3777 -0.8358 -0.9590
  208SOL     MW 3753   2.489   4.507   2.912 -0.0025 -0.0064 -0.0022
  209SOL     OW 3754   0.121   2.826   3.118 -0.7198  0.3360 -0.4623
  209SOL    HW1 3755   0.167   2.783   3.045 -1.8725 -1.1896 -0.3365
  209SOL    HW2 3756   0.032   2.798   3.097 -0.7421  1.4680 -2.1229
  209SOL     MW 3757   0.116   2.816   3.105 -0.0025 -0.0064 -0.0022
  210SOL     OW 3758   0.649   4.839   0.525  0.4841 -0.5149 -0.3046
  210SOL    HW1 3759   0.731   4.798   0.552 -0.1017 -0.4397  1.7030
  210SOL    HW2 3760   0.656   4.926   0.563  2.8499 -0.7676 -0.0045
  210SOL     MW 3761   0.660   4.845   0.533 -0.0025 -0.0064 -0.0022
  211SOL     OW 3762   2.125   4.237   2.850 -0.0449  0.3820 -0.1851
  211SOL    HW1 3763   2.130   4.163   2.911  0.6381  0.5059 -0.0819
  211SOL    HW2 3764   2.151   4.310   2.906  0.0891 -0.3536  0.7442
  211SOL     MW 3765   2.129   4.237   2.865 -0.0025 -0.0064 -0.0022
  212SOL     OW 3766   3.330   3.566   2.974  0.1820  0.6273 -0.0495
  212SOL    HW1 3767   3.277   3.572   2.895 -0.9844  0.2908  0.6760
  212SOL    HW2 3768   3.378   3.486   2.954 -2.6141 -0.7364 -2.0507
  212SOL     MW 3769   3.329   3.556   2.961 -0.0025 -0.0064 -0.0022
  213SOL     OW 3770   3.580   3.918   2.774  0.2703 -0.3437  0.0290
  213SOL    HW1 3771   3.668   3.947   2.748  0.7274 -0.8404  0.9866
  213SOL    HW2 3772   3.603   3.874   2.855  1.9585 -0.8807 -0.7051
  213SOL     MW 3773   3.594   3.916   2.781 -0.0025 -0.0064 -0.0022
  214SOL     OW 3774   0.484   3.270   3.042 -0.1350  0.1121 -0.3219
  214SOL    HW1 3775   0.466   3.363   3.029 -1.7561 -0.3604 -1.8664
  214SOL    HW2 3776   0.576   3.264   3.066  0.6286 -2.1931 -3.1886
  214SOL     MW 3777   0.494   3.281   3.044 -0.0025 -0.0064 -0.0022
  215SOL     OW 3778   1.182   2.389   2.754  0.2894 -0.0534  0.1206
  215SOL    HW1 3779   1.258   2.445   2.739 -0.3853  0.9616  0.4402
  215SOL    HW2 3780   1.209   2.312   2.805 -1.3606 -1.5485 -1.1218
  215SOL     MW 3781   1.195   2.386   2.759 -0.0025 -0.0064 -0.0022
  216SOL     OW 3782   0.512   0.934   3.095  0.2317  0.5968  0.2482
  216SOL    HW1 3783   0.499   0.851   3.049 -0.4081  0.8040  0.0371
  216SOL    HW2 3784   0.425   0.975   3.100  0.9066  1.9563  1.8657
  216SOL     MW 3785   0.499   0.929   3.090 -0.0025 -0.0064 -0.0022
  217SOL     OW 3786   2.162   1.861   2.540 -0.6922  0.0198 -0.2716
  217SOL    HW1 3787   2.097   1.792   2.551  0.3734 -0.8416  0.8693
  217SOL    HW2 3788   2.228   1.813   2.491 -1.3904 -0.9388 -0.3023
  217SOL     MW 3789   2.162   1.846   2.535 -0.0025 -0.0064 -0.0022
  218SOL     OW 3790   2.686   2.248   3.031 -0.2124 -0.2960 -0.0110
  218SOL    HW1 3791   2.770   2.278   3.068  0.2013  0.4319 -1.4483
  218SOL    HW2 3792   2.706   2.166   2.986 -2.0623  0.5202 -2.5391
  218SOL     MW 3793   2.700   2.241   3.030 -0.0025 -0.0064 -0.0022
  219SOL     OW 3794   2.291   2.511   2.909  0.0031 -0.4220  0.1297
  219SOL    HW1 3795   2.257   2.549   2.990 -1.7829 -0.2782 -0.6448
  219SOL    HW2 3796   2.245   2.428   2.910  1.7028 -1.4294  2.0090
  219SOL     MW 3797   2.281   2.505   2.920 -0.0025 -0.0064 -0.0022
  220SOL     OW 3798   3.207   3.481   0.065  0.5977  0.0066  0.2228
  220SOL    HW1 3799   3.245   3.518  -0.015 -1.0683  0.3238 -0.4658
  220SOL    HW2 3800   3.201   3.389   0.039  1.4756  0.1665 -0.6204
  220SOL     MW 3801   3.211   3.474   0.051 -0.0025 -0.0064 -0.0022
  221SOL     OW 3802   0.348   1.295   2.904 -0.0933 -0.3842 -0.2901
  221SOL    HW1 3803   0.425   1.286   2.960  0.6816 -1.2191 -1.4390
  221SOL    HW2 3804   0.304   1.375   2.932  0.2295 -0.7463  1.3530
  221SOL     MW 3805   0.353   1.305   2.915 -0.0025 -0.0064 -0.0022
  222SOL     OW 3806   1.745   1.275   2.687  0.0903 -0.1147 -0.2212
  222SOL    HW1 3807   1.663   1.244   2.725  0.1341  1.2126  1.0255
  222SOL    HW2 3808   1.784   1.198   2.644  0.6671 -0.3434  0.6859
  222SOL     MW 3809   1.740   1.260   2.686 -0.0025 -0.0064 -0.0022
  223SOL     OW 3810   4.895   4.083   3.048  0.2611 -0.1932  0.7096
  223SOL    HW1 3811   4.928   4.047   3.130  1.4639  1.1692  0.8547
  223SOL    HW2 3812   4.943   4.032   2.983 -0.2653 -0.2973  0.3950
  223SOL     MW 3813   4.906   4.072   3.050 -0.0025 -0.0064 -0.0022
  224SOL     OW 3814   3.826   4.987   0.051  0.1927 -0.0836  0.0096
  224SOL    HW1 3815   3.793   4.960   0.137  1.1691  1.7566  1.0155
  224SOL    HW2 3816   3.871   4.905   0.027  0.7859  0.5211 -1.0087
  224SOL     MW 3817   3.828   4.972   0.059 -0.0025 -0.0064 -0.0022
  225SOL     OW 3818   0.001   3.806   3.088  0.0449 -0.1277 -0.1515
  225SOL    HW1 3819   0.000   3.857   3.008 -0.4241 -0.8750 -0.6382
  225SOL    HW2 3820  -0.075   3.748   3.079 -0.4647  0.4130  0.5665
  225SOL     MW 3821  -0.009   3.805   3.076 -0.0025 -0.0064 -0.0022
  226SOL     OW 3822   0.407   2.104   2.887  0.0425 -0.1991  0.9080
  226SOL    HW1 3823   0.312   2.108   2.893 -0.0882  1.0741 -1.2478
  226SOL    HW2 3824   0.429   2.176   2.828  0.3717  0.0945  1.3762
  226SOL     MW 3825   0.397   2.114   2.880 -0.0025 -0.0064 -0.0022
  227SOL     OW 3826   4.964   0.944   0.130  0.2778 -0.3109  0.3035
  227SOL    HW1 3827   5.024   1.018   0.122 -1.5304  1.1045 -0.9158
  227SOL    HW2 3828   4.880   0.990   0.122  0.0044 -0.6092  1.3147
  227SOL     MW 3829   4.961   0.960   0.128 -0.0025 -0.0064 -0.0022
  228SOL     OW 3830   1.567   4.812   2.980  0.2035 -0.2574  0.3858
  228SOL    HW1 3831   1.575   4.886   2.920  2.8961  0.6654  1.7348
  228SOL    HW2 3832   1.601   4.855   3.058 -0.0953  1.2447 -0.2780
  228SOL     MW 3833   1.572   4.828   2.982 -0.0025 -0.0064 -0.0022
  229SOL     OW 3834   3.611   4.456   0.519 -0.0989 -0.2203  0.3186
  229SOL    HW1 3835   3.526   4.414   0.508  1.1008 -2.3226 -1.8931
  229SOL    HW2 3836   3.589   4.540   0.559  1.3435  0.8628 -1.0058
  229SOL     MW 3837   3.597   4.462   0.523 -0.0025 -0.0064 -0.0022
  230SOL     OW 3838   1.818   2.585   3.041  0.1878 -0.0561 -0.3475
  230SOL    HW1 3839   1.736   2.614   3.002 -0.9782 -1.5335  0.8881
  230SOL    HW2 3840   1.790   2.520   3.105  0.9634  0.4385  0.5233
  230SOL     MW 3841   1.804   2.580   3.044 -0.0025 -0.0064 -0.0022
  231SOL     OW 3842   0.210   1.125   0.351  0.0350 -0.1590 -0.4032
  231SOL    HW1 3843   0.274   1.058   0.373  0.4113  0.6257  1.0426
  231SOL    HW2 3844   0.157   1.127   0.431  1.2604  0.7430  0.4172
  231SOL     MW 3845   0.211   1.117   0.365 -0.0025 -0.0064 -0.0022
  232SOL     OW 3846   3.759   4.025   0.433 -0.1097 -0.0198 -0.2116
  232SOL    HW1 3847   3.854   4.018   0.445 -0.0811  1.1952  0.4281
  232SOL    HW2 3848   3.730   3.938   0.404 -2.3865  0.4744  0.3984
  232SOL     MW 3849   3.768   4.013   0.431 -0.0025 -0.0064 -0.0022
  233SOL     OW 3850   4.185   4.193   2.927  0.2269 -0.4091 -0.1273
  233SOL    HW1 3851   4.236   4.261   2.972 -0.3765 -0.9110  1.3767
  233SOL    HW2 3852   4.245   4.118   2.920  0.8674  0.1902 -1.4465
  233SOL     MW 3853   4.200   4.192   2.932 -0.0025 -0.0064 -0.0022
  234SOL     OW 3854   4.085   4.452   0.454 -0.4728  0.3201  0.1195
  234SOL    HW1 3855   4.019   4.461   0.522 -0.0680 -0.1598  0.5916
  234SOL    HW2 3856   4.168   4.453   0.502 -1.1461  0.7357  1.2838
  234SOL     MW 3857   4.088   4.453   0.469 -0.0025 -0.0064 -0.0022
  235SOL     OW 3858   3.679   3.870   3.016  0.1480 -0.2368 -0.3314
  235SOL    HW1 3859   3.719   3.953   3.040  2.7951 -1.3662 -0.4911
  235SOL    HW2 3860   3.730   3.806   3.066 -0.1638 -1.0125 -0.9760
  235SOL     MW 3861   3.691   3.872   3.026 -0.0025 -0.0064 -0.0022
  236SOL     OW 3862   1.932   1.637   2.565 -0.3288  0.0442 -0.5634
  236SOL    HW1 3863   1.855   1.660   2.617  1.0592  0.6857  1.3507
  236SOL    HW2 3864   1.891   1.584   2.497 -0.1155 -0.2120 -0.4929
  236SOL     MW 3865   1.917   1.633   2.563 -0.0025 -0.0064 -0.0022
  237SOL     OW 3866   2.077   1.079   2.582 -0.2164 -0.1466 -0.1609
  237SOL    HW1 3867   2.134   1.051   2.511 -2.2543 -0.8709 -1.6026
  237SOL    HW2 3868   2.128   1.145   2.629  0.0279 -0.3991 -0.0633
  237SOL     MW 3869   2.091   1.084   2.579 -0.0025 -0.0064 -0.0022
  238SOL     OW 3870   4.043   4.125   0.053 -0.1281  0.3608  0.0548
  238SOL    HW1 3871   4.077   4.135  -0.036 -0.3570 -0.2114 -0.1005
  238SOL    HW2 3872   4.032   4.213   0.087  0.0386  0.8594 -1.1326
  238SOL     MW 3873   4.046   4.138   0.046 -0.0025 -0.0064 -0.0022
  239SOL     OW 3874   2.098   3.845   2.503 -0.2049  0.3541 -0.0673
  239SOL    HW1 3875   2.188   3.849   2.537 -0.9519 -0.7071  2.2276
  239SOL    HW2 3876   2.041   3.871   2.576 -1.1860  0.4974 -0.8749
  239SOL     MW 3877   2.103   3.849   2.517 -0.0025 -0.0064 -0.0022
  240SOL     OW 3878   3.760   3.006   0.218  0.7146  0.1813 -0.2968
  240SOL    HW1 3879   3.699   2.954   0.270 -0.1998  0.1454 -1.3862
  240SOL    HW2 3880   3.759   2.972   0.129  2.1306  1.2596 -0.7798
  240SOL     MW 3881   3.752   2.995   0.213 -0.0025 -0.0064 -0.0022
  241SOL     OW 3882   3.429   4.349   3.086 -0.4205 -0.6437 -0.2622
  241SOL    HW1 3883   3.343   4.374   3.053 -0.0431  1.5171  0.2448
  241SOL    HW2 3884   3.454   4.274   3.031 -0.0869 -0.0100 -0.9898
  241SOL     MW 3885   3.421   4.342   3.074 -0.0025 -0.0064 -0.0022
  242SOL     OW 3886   0.190   3.334   3.044 -0.3219  0.1349 -0.0261
  242SOL    HW1 3887   0.222   3.300   3.128 -0.5693  0.4070  0.1841
  242SOL    HW2 3888   0.260   3.393   3.016  0.7183 -1.3907 -0.7445
  242SOL     MW 3889   0.203   3.338   3.051 -0.0025 -0.0064 -0.0022
  243SOL     OW 3890   2.759   4.764   0.010  0.0570 -0.3749  0.0553
  243SOL    HW1 3891   2.803   4.849   0.017 -1.6102  0.7716 -2.1227
  243SOL    HW2 3892   2.825   4.714  -0.038 -0.3017  0.4335 -1.3057
  243SOL     MW 3893   2.774   4.768   0.005 -0.0025 -0.0064 -0.0022
  244SOL     OW 3894   2.661   4.480   2.432 -0.0631 -0.0947  0.0801
  244SOL    HW1 3895   2.642   4.394   2.396  1.7267 -0.6966  0.4649
  244SOL    HW2 3896   2.585   4.531   2.404  0.7374  1.4300  0.5579
  244SOL     MW 3897   2.648   4.476   2.424 -0.0025 -0.0064 -0.0022
  245SOL     OW 3898   1.031   0.924   2.688  0.1880 -0.4984  0.2473
  245SOL    HW1 3899   1.016   0.874   2.769 -1.4258 -1.5347 -0.6254
  245SOL    HW2 3900   0.951   0.902   2.639 -0.6955  1.9547  0.4732
  245SOL     MW 3901   1.018   0.914   2.693 -0.0025 -0.0064 -0.0022
  246SOL     OW 3902   2.344   0.578   2.891 -0.1073  0.2168  0.1390
  246SOL    HW1 3903   2.376   0.667   2.883  0.0298  0.1457 -0.1032
  246SOL    HW2 3904   2.294   0.580   2.973  0.8795  0.5260  0.7353
  246SOL     MW 3905   2.341   0.590   2.901 -0.0025 -0.0064 -0.0022
  247SOL     OW 3906   2.175   0.855   2.706  0.1444  0.0460 -0.1057
  247SOL    HW1 3907   2.130   0.935   2.679  0.0747  0.5714  1.4918
  247SOL    HW2 3908   2.151   0.797   2.633  1.7150  1.1880 -1.6277
  247SOL     MW 3909   2.166   0.858   2.693 -0.0025 -0.0064 -0.0022
  248SOL     OW 3910   0.076   0.138   2.842  0.0184 -0.1441  0.1212
  248SOL    HW1 3911   0.057   0.126   2.749  0.3982 -0.6062  0.1000
  248SOL    HW2 3912  -0.005   0.171   2.881  0.2455 -0.4371  0.8714
  248SOL     MW 3913   0.063   0.141   2.835 -0.0025 -0.0064 -0.0022
  249SOL     OW 3914   0.970   1.593   2.999 -0.0064 -0.2504  0.0658
  249SOL    HW1 3915   0.990   1.671   3.050 -2.4852  2.4079 -2.6212
  249SOL    HW2 3916   0.981   1.521   3.061  0.3005 -0.3431 -0.0900
  249SOL     MW 3917   0.974   1.594   3.014 -0.0025 -0.0064 -0.0022
  250SOL     OW 3918   0.309   3.216   0.160 -0.0906  0.2556 -0.1580
  250SOL    HW1 3919   0.259   3.138   0.136  1.9109 -0.5952 -1.9514
  250SOL    HW2 3920   0.386   3.227   0.104 -0.4010  2.4609 -0.2630
  250SOL     MW 3921   0.313   3.207   0.149 -0.0025 -0.0064 -0.0022
  251SOL     OW 3922   2.987   3.362   2.878  0.4036 -0.3919  0.2933
  251SOL    HW1 3923   3.018   3.291   2.822  1.8255 -0.2861  0.8947
  251SOL    HW2 3924   3.031   3.437   2.838 -0.8771 -0.6529 -1.7100
  251SOL     MW 3925   2.997   3.363   2.865 -0.0025 -0.0064 -0.0022
  252SOL     OW 3926   4.040   3.872   0.144  0.2359  0.5293  0.2956
  252SOL    HW1 3927   4.033   3.883   0.239 -0.2920 -1.1249  0.4896
  252SOL    HW2 3928   4.049   3.958   0.104  3.5440 -0.8401 -2.4589
  252SOL     MW 3929   4.040   3.884   0.152 -0.0025 -0.0064 -0.0022
  253SOL     OW 3930   2.174   0.603   0.003 -0.2158  0.4314 -0.0821
  253SOL    HW1 3931   2.115   0.530  -0.014  1.6629 -0.9767 -0.8594
  253SOL    HW2 3932   2.118   0.679  -0.014 -1.0009  0.2086  1.3196
  253SOL     MW 3933   2.158   0.604  -0.001 -0.0025 -0.0064 -0.0022
  254SOL     OW 3934   2.979   2.225   2.789  0.2428  0.0467  0.1731
  254SOL    HW1 3935   3.049   2.238   2.725  0.5971  1.3272  0.7863
  254SOL    HW2 3936   2.944   2.314   2.798  0.4526  0.1691 -0.1859
  254SOL     MW 3937   2.984   2.238   2.782 -0.0025 -0.0064 -0.0022
  255SOL     OW 3938   0.723   2.464   2.804 -0.2390 -0.4050  0.3559
  255SOL    HW1 3939   0.721   2.473   2.708  2.4814 -2.5444 -0.0168
  255SOL    HW2 3940   0.815   2.488   2.816 -0.6900  1.2739  0.6506
  255SOL     MW 3941   0.735   2.468   2.793 -0.0025 -0.0064 -0.0022
  256SOL     OW 3942   0.511   3.656   2.793 -0.0105 -0.4815  0.3287
  256SOL    HW1 3943   0.575   3.603   2.745 -2.8758 -1.9449 -2.1973
  256SOL    HW2 3944   0.454   3.673   2.718 -0.7260 -1.6928  0.5744
  256SOL     MW 3945   0.512   3.651   2.777 -0.0025 -0.0064 -0.0022
  257SOL     OW 3946   2.946   3.585   0.051 -0.0286 -0.0118 -0.2481
  257SOL    HW1 3947   3.031   3.543   0.056 -0.4856 -1.2623 -2.1022
  257SOL    HW2 3948   2.891   3.508   0.067  0.8772 -1.2460 -2.5944
  257SOL     MW 3949   2.950   3.569   0.054 -0.0025 -0.0064 -0.0022
  258SOL     OW 3950   4.159   4.189   0.381  0.5124 -0.2381  0.3955
  258SOL    HW1 3951   4.210   4.227   0.309 -1.1722  0.1313 -0.6461
  258SOL    HW2 3952   4.121   4.267   0.421 -2.4085 -1.4630  0.2405
  258SOL     MW 3953   4.161   4.204   0.377 -0.0025 -0.0064 -0.0022
  259SOL     OW 3954   3.062   4.194   2.986  0.0203 -0.0781  0.0086
  259SOL    HW1 3955   3.109   4.112   2.974 -1.2424 -0.4953 -2.8519
  259SOL    HW2 3956   3.032   4.193   3.077  1.3393  0.8757  0.4801
  259SOL     MW 3957   3.064   4.183   2.996 -0.0025 -0.0064 -0.0022
  260SOL     OW 3958   2.704   3.800   2.940 -0.2279  0.2378 -0.2930
  260SOL    HW1 3959   2.670   3.734   2.879  0.6460  0.2342 -0.7982
  260SOL    HW2 3960   2.798   3.791   2.926 -0.0020 -0.6261  1.4840
  260SOL     MW 3961   2.712   3.790   2.930 -0.0025 -0.0064 -0.0022
  261SOL     OW 3962   1.233   0.274   3.102 -0.0177  0.3241 -0.1677
  261SOL    HW1 3963   1.225   0.229   3.018 -2.6859  0.4008 -0.0548
  261SOL    HW2 3964   1.183   0.355   3.090 -0.3547  0.4919  1.9134
  261SOL     MW 3965   1.225   0.279   3.089 -0.0025 -0.0064 -0.0022
  262SOL     OW 3966   4.000   4.408   0.171 -0.1112 -0.3194  0.1177
  262SOL    HW1 3967   4.034   4.432   0.257  0.1526 -2.2633  0.6000
  262SOL    HW2 3968   3.908   4.395   0.193  0.3085  0.6599  2.8479
  262SOL     MW 3969   3.992   4.410   0.185 -0.0025 -0.0064 -0.0022
  263SOL     OW 3970   2.331   4.959   2.890 -0.4509  0.1027  0.0768
  263SOL    HW1 3971   2.402   4.914   2.935 -1.4474 -0.3481  1.2436
  263SOL    HW2 3972   2.371   4.994   2.810 -0.7791  0.2435 -0.0277
  263SOL     MW 3973   2.346   4.958   2.885 -0.0025 -0.0064 -0.0022
  264SOL     OW 3974   3.683   3.776   0.357  0.5916 -0.0116 -0.0453
  264SOL    HW1 3975   3.685   3.707   0.423  0.0171 -0.4044 -0.4311
  264SOL    HW2 3976   3.592   3.781   0.330  0.3939 -0.3213  0.5636
  264SOL     MW 3977   3.672   3.768   0.362 -0.0025 -0.0064 -0.0022
  265SOL     OW 3978   0.556   3.920   2.850  0.5910  0.1176  0.4251
  265SOL    HW1 3979   0.523   3.920   2.939  0.9956  1.0482  0.5852
  265SOL    HW2 3980   0.553   3.826   2.831 -1.5602  0.2446 -0.1444
  265SOL     MW 3981   0.551   3.907   2.859 -0.0025 -0.0064 -0.0022
  266SOL     OW 3982   3.104   3.238   3.096  0.0928  0.2224  0.4931
  266SOL    HW1 3983   3.067   3.274   3.016 -1.9967 -1.8740  0.4078
  266SOL    HW2 3984   3.080   3.146   3.086 -0.8796  0.4595  0.4545
  266SOL     MW 3985   3.096   3.231   3.084 -0.0025 -0.0064 -0.0022
  267SOL     OW 3986   5.008   3.375   3.115 -0.3350 -0.2337 -0.0321
  267SOL    HW1 3987   5.101   3.377   3.091 -0.4944 -0.6789 -0.7372
  267SOL    HW2 3988   5.001   3.322   3.195 -1.5166 -0.2242 -0.1176
  267SOL     MW 3989   5.019   3.368   3.122 -0.0025 -0.0064 -0.0022
  268SOL     OW 3990   3.652   4.179   0.241  0.3301  0.3069  0.4910
  268SOL    HW1 3991   3.678   4.266   0.272  0.0047  1.2945 -1.7527
  268SOL    HW2 3992   3.678   4.126   0.316  1.2805  1.2138  0.8261
  268SOL     MW 3993   3.659   4.184   0.255 -0.0025 -0.0064 -0.0022
  269SOL     OW 3994   2.423   2.226   3.110  0.0159 -0.1461 -0.1833
  269SOL    HW1 3995   2.385   2.184   3.033  2.0338 -1.9495 -0.3023
  269SOL    HW2 3996   2.516   2.220   3.088 -0.1250 -1.3579 -0.5064
  269SOL     MW 3997   2.431   2.220   3.097 -0.0025 -0.0064 -0.0022
  270SOL     OW 3998   3.209   2.295   2.650  0.2799  0.1449  0.0061
  270SOL    HW1 3999   3.204   2.215   2.598  1.2867 -0.7842  1.2680
  270SOL    HW2 4000   3.301   2.294   2.676 -0.2219  5.4095  3.4582
  270SOL     MW 4001   3.221   2.284   2.646 -0.0025 -0.0064 -0.0022
  271SOL     OW 4002   3.896   3.199   0.344 -0.3445  0.2899  0.5553
  271SOL    HW1 4003   3.968   3.229   0.288 -1.4521 -0.1144 -1.1794
  271SOL    HW2 4004   3.859   3.126   0.293  1.7353 -1.4061  1.2982
  271SOL     MW 4005   3.901   3.193   0.330 -0.0025 -0.0064 -0.0022
  272SOL     OW 4006   4.318   4.385   3.055  0.0986  0.3963 -0.0437
  272SOL    HW1 4007   4.263   4.452   3.094 -1.3858 -1.0890  0.5533
  272SOL    HW2 4008   4.368   4.425   2.984 -0.6101  0.0566 -0.7534
  272SOL     MW 4009   4.318   4.399   3.051 -0.0025 -0.0064 -0.0022
  273SOL     OW 4010   4.046   3.943   0.428  0.4422 -0.3335  0.1061
  273SOL    HW1 4011   4.102   4.020   0.423 -0.4670  0.3325  0.0487
  273SOL    HW2 4012   4.106   3.876   0.461  1.2488  0.6645  0.7213
  273SOL     MW 4013   4.062   3.944   0.431 -0.0025 -0.0064 -0.0022
  274SOL     OW 4014   2.851   2.619   0.099  0.5736 -0.0991 -0.0654
  274SOL    HW1 4015   2.890   2.531   0.104 -1.4422 -1.0499  0.0088
  274SOL    HW2 4016   2.927   2.677   0.107  0.6783 -0.2746  0.2981
  274SOL     MW 4017   2.866   2.615   0.101 -0.0025 -0.0064 -0.0022
  275SOL     OW 4018   2.883   2.995   2.888 -0.1558 -0.6120  0.3979
  275SOL    HW1 4019   2.884   2.919   2.829 -1.9787 -0.4193  0.0621
  275SOL    HW2 4020   2.940   2.965   2.959  1.0113  1.0157  0.1846
  275SOL     MW 4021   2.891   2.981   2.890 -0.0025 -0.0064 -0.0022
  276SOL     OW 4022   2.281   2.098   2.605  0.1053  0.2387 -0.3181
  276SOL    HW1 4023   2.311   2.066   2.690  0.8788  0.3363 -0.5443
  276SOL    HW2 4024   2.228   2.025   2.573  0.7357  0.4037 -1.8107
  276SOL     MW 4025   2.278   2.084   2.612 -0.0025 -0.0064 -0.0022
  277SOL     OW 4026   3.550   4.769   3.044 -0.3719  0.1366  0.4328
  277SOL    HW1 4027   3.455   4.765   3.058 -0.3721 -0.1536  0.3527
  277SOL    HW2 4028   3.563   4.843   2.985  1.4699  0.6080  1.3692
  277SOL     MW 4029   3.539   4.779   3.038 -0.0025 -0.0064 -0.0022
  278SOL     OW 4030   0.727   4.468   0.490 -0.0282  0.2517 -0.7000
  278SOL    HW1 4031   0.706   4.386   0.534 -0.1710 -0.1679 -1.5413
  278SOL    HW2 4032   0.641   4.508   0.474  0.0263  1.4621  1.5229
  278SOL     MW 4033   0.713   4.463   0.494 -0.0025 -0.0064 -0.0022
  279SOL     OW 4034   3.308   3.312   0.437  0.0687 -0.0534  0.1762
  279SOL    HW1 4035   3.222   3.330   0.475 -0.1004  0.1281 -0.2842
  279SOL    HW2 4036   3.326   3.387   0.380  0.6652  1.0543  1.7338
  279SOL     MW 4037   3.299   3.325   0.434 -0.0025 -0.0064 -0.0022
  280SOL     OW 4038   2.021   0.775   2.907  0.3914  0.1406  0.3125
  280SOL    HW1 4039   2.089   0.779   2.840 -1.4834 -0.5062 -1.7402
  280SOL    HW2 4040   1.942   0.794   2.857 -0.3319 -0.3709  1.2334
  280SOL     MW 4041   2.020   0.778   2.892 -0.0025 -0.0064 -0.0022
  281SOL     OW 4042   4.586   4.299   0.735  0.2876 -0.6815 -0.2053
  281SOL    HW1 4043   4.645   4.349   0.679  0.5541 -0.7610  0.0014
  281SOL    HW2 4044   4.595   4.346   0.817  0.0921 -1.3917  0.2327
  281SOL     MW 4045   4.595   4.311   0.738 -0.0025 -0.0064 -0.0022
  282SOL     OW 4046   4.626   4.243   0.182  0.2789  0.3087 -0.3348
  282SOL    HW1 4047   4.616   4.150   0.201 -0.6380  0.3469 -0.5738
  282SOL    HW2 4048   4.622   4.246   0.087 -0.4144  1.2291 -0.2953
  282SOL     MW 4049   4.624   4.231   0.172 -0.0025 -0.0064 -0.0022
  283SOL     OW 4050   3.306   4.686   3.116 -0.4215 -0.1994  0.2553
  283SOL    HW1 4051   3.225   4.728   3.146 -1.6955 -1.1951 -1.5756
  283SOL    HW2 4052   3.262   4.603   3.095 -0.3490 -0.4989  1.2283
  283SOL     MW 4053   3.289   4.681   3.117 -0.0025 -0.0064 -0.0022
  284SOL     OW 4054   3.415   3.821   3.081 -0.2250 -0.0386 -0.3033
  284SOL    HW1 4055   3.506   3.839   3.060  0.2053  0.3966  1.7801
  284SOL    HW2 4056   3.397   3.735   3.041 -0.0985  0.3214 -1.1738
  284SOL     MW 4057   3.424   3.812   3.073 -0.0025 -0.0064 -0.0022
  285SOL     OW 4058   2.333   1.996   0.138 -0.3291  0.1156 -0.2483
  285SOL    HW1 4059   2.405   2.051   0.107 -0.7648  0.2771 -0.9779
  285SOL    HW2 4060   2.284   2.057   0.194 -0.9155  0.7768 -1.4475
  285SOL     MW 4061   2.336   2.012   0.142 -0.0025 -0.0064 -0.0022
  286SOL     OW 4062   4.319   3.506   3.059 -0.4114  0.4583  0.0818
  286SOL    HW1 4063   4.264   3.442   3.013 -0.6597  0.7902 -0.0837
  286SOL    HW2 4064   4.268   3.540   3.132 -0.0285 -0.4533  0.7831
  286SOL     MW 4065   4.305   3.502   3.062 -0.0025 -0.0064 -0.0022
  287SOL     OW 4066   3.587   4.537   0.084  0.2267  0.1511  0.2921
  287SOL    HW1 4067   3.586   4.623   0.042  0.8965  0.8416  1.6494
  287SOL    HW2 4068   3.531   4.481   0.029  0.8828 -0.3129  0.0772
  287SOL     MW 4069   3.580   4.541   0.071 -0.0025 -0.0064 -0.0022
  288SOL     OW 4070   4.169   4.701   0.281 -0.2001 -0.1190 -0.2655
  288SOL    HW1 4071   4.170   4.672   0.189  0.4406 -2.8533  0.5114
  288SOL    HW2 4072   4.259   4.678   0.301 -0.5042  0.4887  2.0242
  288SOL     MW 4073   4.181   4.694   0.271 -0.0025 -0.0064 -0.0022
  289SOL     OW 4074   2.694   3.190   2.984  0.1001 -0.0246 -0.1097
  289SOL    HW1 4075   2.766   3.128   2.970 -1.2595 -1.4618 -1.0964
  289SOL    HW2 4076   2.706   3.252   2.912 -0.8705 -0.6840 -0.8543
  289SOL     MW 4077   2.705   3.190   2.973 -0.0025 -0.0064 -0.0022
  290SOL     OW 4078   1.329   4.708   3.035  0.0447  0.5628  0.2744
  290SOL    HW1 4079   1.409   4.747   3.001 -0.3178  0.9035 -0.1934
  290SOL    HW2 4080   1.291   4.660   2.962  0.6167  1.8469 -0.8949
  290SOL     MW 4081   1.335   4.707   3.021 -0.0025 -0.0064 -0.0022
  291SOL     OW 4082   2.743   4.424   3.022  0.2174 -0.3498  0.2556
  291SOL    HW1 4083   2.670   4.476   2.988  0.7679 -0.6795 -1.5465
  291SOL    HW2 4084   2.818   4.483   3.013  1.8323 -1.9708  2.0975
  291SOL     MW 4085   2.743   4.439   3.016 -0.0025 -0.0064 -0.0022
  292SOL     OW 4086   0.270   3.937   0.391 -0.4143 -0.1406 -0.0491
  292SOL    HW1 4087   0.285   3.961   0.482  0.0195 -0.3552 -0.0637
  292SOL    HW2 4088   0.237   3.848   0.401  0.7875 -0.4448  1.6632
  292SOL     MW 4089   0.268   3.929   0.405 -0.0025 -0.0064 -0.0022
  293SOL     OW 4090   1.825   0.595   2.583 -0.6812  0.2507 -0.0155
  293SOL    HW1 4091   1.794   0.663   2.641 -0.6228 -1.1941  1.8007
  293SOL    HW2 4092   1.865   0.536   2.648  2.3668  0.8792 -1.1371
  293SOL     MW 4093   1.826   0.596   2.599 -0.0025 -0.0064 -0.0022
  294SOL     OW 4094   3.657   1.310   2.855  0.1088  0.3882 -0.2287
  294SOL    HW1 4095   3.681   1.327   2.764  3.2144  0.7626  0.5364
  294SOL    HW2 4096   3.578   1.257   2.848 -0.2862  0.8756  0.4484
  294SOL     MW 4097   3.650   1.305   2.842 -0.0025 -0.0064 -0.0022
  295SOL     OW 4098   1.991   0.424   3.041  0.4053  0.2197 -0.2520
  295SOL    HW1 4099   1.960   0.444   2.952  0.0994  0.2790 -0.1347
  295SOL    HW2 4100   1.915   0.426   3.099  2.3008  0.0345  2.4121
  295SOL     MW 4101   1.977   0.427   3.037 -0.0025 -0.0064 -0.0022
  296SOL     OW 4102   2.453   1.136   0.190  0.0465 -0.6014 -0.3132
  296SOL    HW1 4103   2.508   1.187   0.131 -0.1420  1.3395  1.0860
  296SOL    HW2 4104   2.396   1.206   0.222  0.4047 -1.0479  1.4354
  296SOL     MW 4105   2.453   1.152   0.186 -0.0025 -0.0064 -0.0022
  297SOL     OW 4106   2.793   3.341   0.095  0.1001  0.0776  0.0508
  297SOL    HW1 4107   2.775   3.290   0.016  0.6420 -1.6631  1.0104
  297SOL    HW2 4108   2.705   3.371   0.120  0.2298 -0.2276  0.9075
  297SOL     MW 4109   2.779   3.338   0.088 -0.0025 -0.0064 -0.0022
  298SOL     OW 4110   1.828   4.048   2.905  0.3835  0.2588  0.3879
  298SOL    HW1 4111   1.852   4.117   2.843 -1.4574 -1.0721 -1.9887
  298SOL    HW2 4112   1.876   3.974   2.869 -0.2676  0.3948 -0.8334
  298SOL     MW 4113   1.837   4.048   2.892 -0.0025 -0.0064 -0.0022
  299SOL     OW 4114   3.172   3.941   2.963 -0.0784  0.0396  0.2431
  299SOL    HW1 4115   3.248   3.921   3.017 -0.8910 -0.4130  1.2585
  299SOL    HW2 4116   3.208   3.934   2.875 -0.9905 -2.6451 -0.0078
  299SOL     MW 4117   3.187   3.938   2.958 -0.0025 -0.0064 -0.0022
  300SOL     OW 4118   0.730   1.505   2.903  0.2654 -0.0025 -0.0819
  300SOL    HW1 4119   0.759   1.490   2.813  2.9031 -2.2208  1.0126
  300SOL    HW2 4120   0.806   1.536   2.951 -0.3195 -0.4250  1.1721
  300SOL     MW 4121   0.744   1.507   2.898 -0.0025 -0.0064 -0.0022
  301SOL     OW 4122   0.059   1.429   0.097  0.0384  0.0223 -0.0612
  301SOL    HW1 4123   0.118   1.476   0.156 -0.1334  1.0611 -0.6921
  301SOL    HW2 4124   0.094   1.448   0.010 -1.0050  1.1398 -0.2657
  301SOL     MW 4125   0.071   1.438   0.093 -0.0025 -0.0064 -0.0022
  302SOL     OW 4126   2.362   3.891   2.594 -0.0996 -0.4032  0.5054
  302SOL    HW1 4127   2.338   3.983   2.589 -0.8070 -0.6550 -1.1103
  302SOL    HW2 4128   2.362   3.875   2.689 -0.2323 -1.0815  0.3937
  302SOL     MW 4129   2.358   3.901   2.606 -0.0025 -0.0064 -0.0022
  303SOL     OW 4130   0.016   2.564   2.911  0.4983  0.4809 -0.2429
  303SOL    HW1 4131  -0.026   2.500   2.853  1.0487  1.8881 -2.3220
  303SOL    HW2 4132  -0.058   2.611   2.950 -0.7117 -1.0140 -0.6103
  303SOL     MW 4133   0.000   2.562   2.909 -0.0025 -0.0064 -0.0022
  304SOL     OW 4134   3.003   3.297   0.257  0.1890  0.0371 -0.1314
  304SOL    HW1 4135   2.924   3.347   0.239  0.7615  1.3147  0.7621
  304SOL    HW2 4136   3.034   3.272   0.170 -0.1025  0.3429 -0.3241
  304SOL     MW 4137   2.997   3.300   0.243 -0.0025 -0.0064 -0.0022
  305SOL     OW 4138   2.601   4.013   2.546  0.0635 -0.1107  0.5805
  305SOL    HW1 4139   2.615   4.041   2.636  0.3543  0.9361  0.2236
  305SOL    HW2 4140   2.523   3.959   2.556 -0.2255  0.5481  2.2261
  305SOL     MW 4141   2.593   4.010   2.559 -0.0025 -0.0064 -0.0022
  306SOL     OW 4142   4.401   4.553   0.376 -0.1077  0.4661 -0.0532
  306SOL    HW1 4143   4.388   4.515   0.462 -0.2845 -2.1143 -1.1341
  306SOL    HW2 4144   4.389   4.479   0.316  1.1112  0.4687 -0.3159
  306SOL     MW 4145   4.398   4.538   0.379 -0.0025 -0.0064 -0.0022
  307SOL     OW 4146   0.471   2.136   0.045 -0.4584 -0.4702 -0.1301
  307SOL    HW1 4147   0.394   2.086   0.074 -0.2886 -0.5856  0.1254
  307SOL    HW2 4148   0.439   2.168  -0.040 -1.9910 -0.4604  0.4148
  307SOL     MW 4149   0.457   2.134   0.038 -0.0025 -0.0064 -0.0022
  308SOL     OW 4150   4.705   3.983   0.275  0.1989 -0.3256 -0.2379
  308SOL    HW1 4151   4.742   4.030   0.350 -1.0829 -0.5170  0.5473
  308SOL    HW2 4152   4.781   3.957   0.223  1.0760 -1.1867  1.3998
  308SOL     MW 4153   4.720   3.986   0.278 -0.0025 -0.0064 -0.0022
  309SOL     OW 4154   2.709   0.057   2.876 -0.1062  0.6102 -0.7810
  309SOL    HW1 4155   2.784   0.116   2.889 -0.3371  0.5054  1.3565
  309SOL    HW2 4156   2.657   0.095   2.805 -0.9389  0.8669 -0.0404
  309SOL     MW 4157   2.712   0.070   2.868 -0.0025 -0.0064 -0.0022
  310SOL     OW 4158   1.597   2.695   2.912  0.3574 -0.4075 -0.1615
  310SOL    HW1 4159   1.638   2.692   2.826  0.4765  1.1280 -0.1788
  310SOL    HW2 4160   1.583   2.790   2.916  0.1392 -0.3631 -1.4266
  310SOL     MW 4161   1.601   2.707   2.901 -0.0025 -0.0064 -0.0022
  311SOL     OW 4162   0.086   3.083   0.084  0.3541  0.2382  0.0106
  311SOL    HW1 4163   0.084   2.989   0.066 -1.2992 -0.4253  2.9385
  311SOL    HW2 4164   0.000   3.097   0.124  0.2240  0.8998 -0.4833
  311SOL     MW 4165   0.074   3.073   0.087 -0.0025 -0.0064 -0.0022
  312SOL     OW 4166   2.954   4.689   0.327 -0.3049 -0.2446  0.1732
  312SOL    HW1 4167   2.963   4.742   0.407 -0.3206  0.5196 -0.3271
  312SOL    HW2 4168   2.866   4.654   0.337  0.1156 -1.8206 -1.2644
  312SOL     MW 4169   2.944   4.691   0.339 -0.0025 -0.0064 -0.0022
  313SOL     OW 4170   2.815   4.243   2.847  0.0607 -0.1444 -0.0675
  313SOL    HW1 4171   2.785   4.309   2.908  0.5868  1.0252 -1.0333
  313SOL    HW2 4172   2.897   4.219   2.890  0.1174  0.0087 -0.0930
  313SOL     MW 4173   2.822   4.248   2.860 -0.0025 -0.0064 -0.0022
  314SOL     OW 4174   3.088   2.756   0.154  0.0145  0.5381  0.0728
  314SOL    HW1 4175   3.097   2.807   0.234 -0.7361  0.3129  0.3124
  314SOL    HW2 4176   3.175   2.719   0.147 -0.3094 -0.3703  0.6702
  314SOL     MW 4177   3.100   2.758   0.164 -0.0025 -0.0064 -0.0022
  315SOL     OW 4178   1.266   4.563   0.271  0.4753 -0.0046  0.0039
  315SOL    HW1 4179   1.304   4.539   0.187  0.9158  1.1475 -0.1510
  315SOL    HW2 4180   1.296   4.496   0.333  0.5299 -0.3608 -0.4110
  315SOL     MW 4181   1.275   4.551   0.268 -0.0025 -0.0064 -0.0022
  316SOL     OW 4182   2.285   1.009   0.006  0.6607 -0.3769 -0.1963
  316SOL    HW1 4183   2.269   1.091  -0.041  1.1515  1.5380  2.7046
  316SOL    HW2 4184   2.347   1.038   0.073 -1.0232  1.0799  0.8087
  316SOL     MW 4185   2.291   1.024   0.008 -0.0025 -0.0064 -0.0022
  317SOL     OW 4186   2.012   0.901   0.035  0.5665 -0.1229  0.1405
  317SOL    HW1 4187   2.011   0.862  -0.052  1.9576  0.6735 -0.2534
  317SOL    HW2 4188   2.093   0.952   0.034  0.7618 -0.4308 -0.6300
  317SOL     MW 4189   2.022   0.903   0.023 -0.0025 -0.0064 -0.0022
  318SOL     OW 4190   2.592   3.799   0.075 -0.5725 -0.2168  0.2322
  318SOL    HW1 4191   2.547   3.882   0.087 -3.0353 -1.4442 -0.0025
  318SOL    HW2 4192   2.650   3.809  -0.000 -1.1966 -0.9566 -0.3632
  318SOL     MW 4193   2.594   3.811   0.067 -0.0025 -0.0064 -0.0022
  319SOL     OW 4194   1.935   0.434   2.768  0.0205 -0.2405  0.2117
  319SOL    HW1 4195   1.905   0.350   2.734 -0.8180  0.6755 -1.4330
  319SOL    HW2 4196   2.022   0.444   2.731  0.6430 -2.9699  0.7639
  319SOL     MW 4197   1.942   0.424   2.759 -0.0025 -0.0064 -0.0022
  320SOL     OW 4198   0.580   0.885   0.242  0.5682 -0.2032  0.0537
  320SOL    HW1 4199   0.630   0.960   0.274 -0.7704  0.4595  0.7057
  320SOL    HW2 4200   0.565   0.912   0.151  0.5081  1.2188  0.4597
  320SOL     MW 4201   0.585   0.899   0.234 -0.0025 -0.0064 -0.0022
  321SOL     OW 4202   1.978   4.825   0.120  0.3451 -0.2083  0.1857
  321SOL    HW1 4203   2.051   4.875   0.082 -1.9712  2.9120 -0.5420
  321SOL    HW2 4204   1.942   4.770   0.051 -0.4582  1.3411 -0.6621
  321SOL     MW 4205   1.983   4.824   0.106 -0.0025 -0.0064 -0.0022
  322SOL     OW 4206   4.063   3.100   0.542 -0.6186  0.1320 -0.1721
  322SOL    HW1 4207   3.989   3.120   0.486 -1.1970  2.2500  1.2329
  322SOL    HW2 4208   4.027   3.048   0.614 -1.4805  1.5990  0.4816
  322SOL     MW 4209   4.049   3.096   0.544 -0.0025 -0.0064 -0.0022
  323SOL     OW 4210   0.075   4.121   0.319 -0.4493 -0.1049 -0.2951
  323SOL    HW1 4211   0.048   4.150   0.405 -0.2524  0.4961 -0.4335
  323SOL    HW2 4212   0.150   4.063   0.336  0.5423  1.0116 -0.6751
  323SOL     MW 4213   0.082   4.117   0.332 -0.0025 -0.0064 -0.0022
  324SOL     OW 4214   0.381   3.533   3.014  0.0099 -0.0031 -0.0141
  324SOL    HW1 4215   0.344   3.604   3.066 -2.4193 -0.8374 -0.5016
  324SOL    HW2 4216   0.436   3.574   2.947 -1.3677  0.7594 -0.7003
  324SOL     MW 4217   0.384   3.548   3.012 -0.0025 -0.0064 -0.0022
  325SOL     OW 4218   0.298   1.786   3.033  0.0932 -0.1678 -0.3435
  325SOL    HW1 4219   0.297   1.776   3.128 -0.8121 -0.5934 -0.3877
  325SOL    HW2 4220   0.378   1.741   3.004  0.1275 -1.2177  1.2067
  325SOL     MW 4221   0.309   1.779   3.042 -0.0025 -0.0064 -0.0022
  326SOL     OW 4222   2.974   3.761   2.969 -0.0513  0.1539  0.0745
  326SOL    HW1 4223   2.986   3.703   3.045  0.0401  1.8057  1.3950
  326SOL    HW2 4224   3.047   3.822   2.979  0.0261  0.1249 -0.3304
  326SOL     MW 4225   2.985   3.762   2.980 -0.0025 -0.0064 -0.0022
  327SOL     OW 4226   2.635   2.624   0.300  0.1288  0.1061  0.1539
  327SOL    HW1 4227   2.699   2.626   0.229  0.3423  1.5641  0.3584
  327SOL    HW2 4228   2.562   2.575   0.263  1.0496 -0.9673 -0.3047
  327SOL     MW 4229   2.634   2.618   0.285 -0.0025 -0.0064 -0.0022
  328SOL     OW 4230   2.307   4.162   2.648 -0.1926 -0.3016 -0.3942
  328SOL    HW1 4231   2.261   4.199   2.724  2.1316  1.7231  0.1436
  328SOL    HW2 4232   2.238   4.173   2.583  0.1718 -0.1861 -0.7605
  328SOL     MW 4233   2.292   4.168   2.650 -0.0025 -0.0064 -0.0022
  329SOL     OW 4234   2.423   3.181   0.196  0.3064 -0.2027 -0.1237
  329SOL    HW1 4235   2.395   3.105   0.246  2.3973 -0.0676  1.4220
  329SOL    HW2 4236   2.442   3.148   0.108 -1.2313  1.6514 -1.2310
  329SOL     MW 4237   2.422   3.167   0.191 -0.0025 -0.0064 -0.0022
  330SOL     OW 4238   3.675   3.309   0.460 -0.0629 -0.2612 -0.5398
  330SOL    HW1 4239   3.756   3.274   0.422 -0.9109 -0.9064 -1.8189
  330SOL    HW2 4240   3.635   3.232   0.499  1.5567 -0.6961  0.3366
  330SOL     MW 4241   3.681   3.294   0.460 -0.0025 -0.0064 -0.0022
  331SOL     OW 4242   3.121   2.253   3.030  0.2430 -0.6275 -0.1605
  331SOL    HW1 4243   3.074   2.248   2.947  0.3139  0.9055 -0.3186
  331SOL    HW2 4244   3.139   2.162   3.053 -0.7687 -0.1644  2.8812
  331SOL     MW 4245   3.117   2.240   3.022 -0.0025 -0.0064 -0.0022
  332SOL     OW 4246   1.002   1.170   2.819 -0.1339 -0.1465  0.1056
  332SOL    HW1 4247   0.914   1.168   2.856  0.6881  0.0083  2.2710
  332SOL    HW2 4248   1.012   1.089   2.769 -1.0824 -0.5417  0.5375
  332SOL     MW 4249   0.992   1.159   2.818 -0.0025 -0.0064 -0.0022
  333SOL     OW 4250   4.978   4.643   2.938  0.0201  0.2226 -0.3581
  333SOL    HW1 4251   4.958   4.569   2.995 -1.0058  0.7708  0.0045
  333SOL    HW2 4252   4.895   4.665   2.896  0.5010  1.4386 -0.7427
  333SOL     MW 4253   4.965   4.636   2.940 -0.0025 -0.0064 -0.0022
  334SOL     OW 4254   2.084   0.165   2.930 -0.2399 -0.4089 -0.4342
  334SOL    HW1 4255   2.089   0.109   3.007 -1.0408 -0.9082 -0.7323
  334SOL    HW2 4256   2.066   0.249   2.972 -0.6677 -2.6157  4.4772
  334SOL     MW 4257   2.082   0.169   2.946 -0.0025 -0.0064 -0.0022
  335SOL     OW 4258   3.142   2.939   0.359  0.1806  0.0149  0.1473
  335SOL    HW1 4259   3.077   2.982   0.414 -1.0821  0.3826 -1.5647
  335SOL    HW2 4260   3.210   2.914   0.423 -0.7998 -0.6320  0.9655
  335SOL     MW 4261   3.142   2.941   0.375 -0.0025 -0.0064 -0.0022
  336SOL     OW 4262   0.621   1.945   2.956 -0.0350  0.3447  0.3157
  336SOL    HW1 4263   0.582   1.859   2.941  1.7702 -0.5951  0.7026
  336SOL    HW2 4264   0.544   2.003   2.958 -1.2122 -1.0516 -1.4043
  336SOL     MW 4265   0.606   1.941   2.954 -0.0025 -0.0064 -0.0022
  337SOL     OW 4266   1.376   4.482   0.035  0.0283  0.3253 -0.1235
  337SOL    HW1 4267   1.310   4.417   0.009 -0.0032  0.7175 -1.0612
  337SOL    HW2 4268   1.363   4.556  -0.024 -1.9145 -0.0234 -0.2085
  337SOL     MW 4269   1.366   4.483   0.024 -0.0025 -0.0064 -0.0022
  338SOL     OW 4270   3.320   2.482   2.943  0.1152 -0.2479 -0.2377
  338SOL    HW1 4271   3.271   2.497   2.862 -1.1741 -1.1081  0.3408
  338SOL    HW2 4272   3.246   2.449   2.995 -0.7059 -0.5173 -1.5467
  338SOL     MW 4273   3.304   2.480   2.939 -0.0025 -0.0064 -0.0022
  339SOL     OW 4274   2.160   5.002   3.111 -0.8475  0.1959  0.2983
  339SOL    HW1 4275   2.218   5.034   3.180 -0.1023  1.5040 -0.8801
  339SOL    HW2 4276   2.213   4.997   3.032 -1.2776  0.7528 -0.0397
  339SOL     MW 4277   2.174   5.006   3.110 -0.0025 -0.0064 -0.0022
  340SOL     OW 4278   0.268   1.067   3.069 -0.2481 -0.4970 -0.5367
  340SOL    HW1 4279   0.191   1.101   3.114 -0.9157 -0.3055 -1.7616
  340SOL    HW2 4280   0.294   1.134   3.005 -1.0477  0.6169  0.2602
  340SOL     MW 4281   0.261   1.081   3.066 -0.0025 -0.0064 -0.0022
  341SOL     OW 4282   0.075   4.185   0.605  0.3258  0.4469  0.2770
  341SOL    HW1 4283   0.056   4.279   0.604 -0.0550  0.3730 -0.3461
  341SOL    HW2 4284   0.002   4.148   0.654 -0.5542  0.0927 -1.2066
  341SOL     MW 4285   0.063   4.193   0.611 -0.0025 -0.0064 -0.0022
  342SOL     OW 4286   2.886   4.382   2.610  0.2859  0.1034 -0.1107
  342SOL    HW1 4287   2.806   4.409   2.564  0.2986  1.4376  0.5974
  342SOL    HW2 4288   2.852   4.334   2.685  0.6705  0.9792  0.6371
  342SOL     MW 4289   2.871   4.379   2.614 -0.0025 -0.0064 -0.0022
  343SOL     OW 4290   2.708   0.324   0.027  0.4508  0.0671 -0.4498
  343SOL    HW1 4291   2.663   0.348  -0.054  0.1421 -1.5624 -0.8075
  343SOL    HW2 4292   2.636   0.320   0.089 -0.1884 -0.3378 -1.2003
  343SOL     MW 4293   2.693   0.327   0.025 -0.0025 -0.0064 -0.0022
  344SOL     OW 4294   1.991   1.429   2.730  0.2432  0.2347 -0.0470
  344SOL    HW1 4295   1.983   1.510   2.679  0.7070  0.9414  0.9588
  344SOL    HW2 4296   1.908   1.388   2.710 -0.8267  1.9531  0.6242
  344SOL     MW 4297   1.979   1.434   2.720 -0.0025 -0.0064 -0.0022
  345SOL     OW 4298   0.454   0.691   2.949 -0.0988 -0.3337  0.1360
  345SOL    HW1 4299   0.482   0.728   2.866 -2.5660  1.7857  0.0907
  345SOL    HW2 4300   0.360   0.677   2.935 -0.2068 -0.6028  1.0384
  345SOL     MW 4301   0.445   0.694   2.937 -0.0025 -0.0064 -0.0022
  346SOL     OW 4302   4.502   3.379   0.112 -0.2534 -0.1380  0.3515
  346SOL    HW1 4303   4.440   3.413   0.047  0.2491 -0.8784 -0.5412
  346SOL    HW2 4304   4.525   3.293   0.077 -1.9807 -0.2516 -0.6425
  346SOL     MW 4305   4.496   3.372   0.099 -0.0025 -0.0064 -0.0022
  347SOL     OW 4306   2.921   2.348   0.067 -0.0102 -0.4246 -0.3274
  347SOL    HW1 4307   2.989   2.334   0.002 -0.6525  0.2848 -1.1663
  347SOL    HW2 4308   2.975   2.328   0.144 -0.1729  0.2632 -0.0312
  347SOL     MW 4309   2.937   2.343   0.069 -0.0025 -0.0064 -0.0022
  348SOL     OW 4310   3.002   4.444   0.214  0.4194 -0.3646  0.2252
  348SOL    HW1 4311   3.035   4.397   0.290  0.9765 -0.6528 -0.1909
  348SOL    HW2 4312   2.985   4.533   0.246  0.0857 -0.1289 -0.5725
  348SOL     MW 4313   3.004   4.450   0.228 -0.0025 -0.0064 -0.0022
  349SOL     OW 4314   0.213   3.662   0.333 -0.1783 -0.2981  0.5633
  349SOL    HW1 4315   0.260   3.579   0.337  0.5512  0.0483 -0.4066
  349SOL    HW2 4316   0.135   3.640   0.385 -1.0949 -2.2126 -1.4782
  349SOL     MW 4317   0.209   3.648   0.340 -0.0025 -0.0064 -0.0022
  350SOL     OW 4318   2.750   3.361   2.773  0.2473  0.1754  0.0581
  350SOL    HW1 4319   2.772   3.329   2.685  0.2018  1.4481 -0.4387
  350SOL    HW2 4320   2.835   3.352   2.816 -0.6885 -0.4691  1.8618
  350SOL     MW 4321   2.764   3.356   2.767 -0.0025 -0.0064 -0.0022
  351SOL     OW 4322   2.562   1.576   2.786 -0.0595  0.1781  0.2404
  351SOL    HW1 4323   2.553   1.487   2.753 -0.8682  0.7720 -1.2476
  351SOL    HW2 4324   2.475   1.612   2.770  0.3732  0.3719 -1.9815
  351SOL     MW 4325   2.550   1.569   2.780 -0.0025 -0.0064 -0.0022
  352SOL     OW 4326   3.386   4.239   0.209 -0.2829 -0.2622 -0.7968
  352SOL    HW1 4327   3.401   4.278   0.123  2.1938 -0.9090 -0.7686
  352SOL    HW2 4328   3.476   4.220   0.238 -0.7195  0.0409  0.8889
  352SOL     MW 4329   3.400   4.241   0.202 -0.0025 -0.0064 -0.0022
  353SOL     OW 4330   2.631   4.052   2.812  0.2547  0.3566  0.2697
  353SOL    HW1 4331   2.664   3.968   2.844 -0.9347 -0.3985 -0.4143
  353SOL    HW2 4332   2.693   4.120   2.834 -0.3668  1.3271 -0.8802
  353SOL     MW 4333   2.643   4.050   2.819 -0.0025 -0.0064 -0.0022
  354SOL     OW 4334   3.081   4.792   0.087  0.2745  0.6628  0.0810
  354SOL    HW1 4335   3.030   4.852   0.032 -0.0745 -1.1020 -1.6472
  354SOL    HW2 4336   3.024   4.770   0.160 -0.6421  0.8351 -0.5536
  354SOL     MW 4337   3.066   4.797   0.089 -0.0025 -0.0064 -0.0022
  355SOL     OW 4338   0.197   1.514   2.999 -0.1302 -0.3757  0.1332
  355SOL    HW1 4339   0.234   1.589   3.045  0.5803 -0.6800  0.0666
  355SOL    HW2 4340   0.179   1.554   2.913 -0.3117  0.5966  0.6032
  355SOL     MW 4341   0.199   1.529   2.994 -0.0025 -0.0064 -0.0022
  356SOL     OW 4342   2.474   3.073   3.066  0.1827  0.0512  0.0362
  356SOL    HW1 4343   2.557   3.118   3.054 -0.8961  1.6977 -1.9052
  356SOL    HW2 4344   2.426   3.099   2.987  0.0715  3.0502  0.9504
  356SOL     MW 4345   2.478   3.082   3.054 -0.0025 -0.0064 -0.0022
  357SOL     OW 4346   0.104   4.569   0.103  0.1625 -0.1781 -0.2439
  357SOL    HW1 4347   0.027   4.527   0.067 -0.4264  0.8873 -0.2495
  357SOL    HW2 4348   0.097   4.657   0.065 -1.2248  0.2590  0.9439
  357SOL     MW 4349   0.093   4.575   0.093 -0.0025 -0.0064 -0.0022
  358SOL     OW 4350   2.936   4.978   3.086  0.0292  0.0732 -0.2534
  358SOL    HW1 4351   2.919   4.968   2.992  3.2056 -3.3299 -0.6953
  358SOL    HW2 4352   2.946   5.072   3.101 -0.3439  0.1363 -0.3989
  358SOL     MW 4353   2.935   4.989   3.076 -0.0025 -0.0064 -0.0022
  359SOL     OW 4354   1.592   2.985   2.910  0.0632  0.4433  0.3356
  359SOL    HW1 4355   1.684   2.995   2.933 -0.3350  1.3550  1.6165
  359SOL    HW2 4356   1.560   3.070   2.881  0.0939  0.1051 -0.7191
  359SOL     MW 4357   1.600   2.997   2.909 -0.0025 -0.0064 -0.0022
  360SOL     OW 4358   0.028   4.856   3.104 -0.4357  0.4053 -0.3282
  360SOL    HW1 4359   0.073   4.924   3.053 -2.0872  0.5745 -1.6707
  360SOL    HW2 4360  -0.014   4.801   3.037 -0.3905  0.0731 -0.0847
  360SOL     MW 4361   0.028   4.858   3.088 -0.0025 -0.0064 -0.0022
  361SOL     OW 4362   3.114   3.611   2.795 -0.2882  0.1879  0.1045
  361SOL    HW1 4363   3.062   3.667   2.853  0.0772 -0.3197  0.9354
  361SOL    HW2 4364   3.123   3.676   2.725 -1.0693 -0.8682 -1.0263
  361SOL     MW 4365   3.108   3.627   2.794 -0.0025 -0.0064 -0.0022
  362SOL     OW 4366   4.373   4.321   0.219  0.0948  0.7894 -0.2256
  362SOL    HW1 4367   4.357   4.320   0.125  0.0119 -0.3163 -0.2131
  362SOL    HW2 4368   4.466   4.298   0.227  0.6523  2.5683 -1.1391
  362SOL     MW 4369   4.383   4.318   0.208 -0.0025 -0.0064 -0.0022
  363SOL     OW 4370   2.356   0.165   2.918  0.5727  0.1865  0.2397
  363SOL    HW1 4371   2.261   0.154   2.912  0.4403  1.1000  0.4380
  363SOL    HW2 4372   2.387   0.081   2.952 -0.2092 -0.2232 -0.0276
  363SOL     MW 4373   2.347   0.153   2.922 -0.0025 -0.0064 -0.0022
  364SOL     OW 4374   4.003   4.802   3.054 -0.0404 -0.2768  0.3037
  364SOL    HW1 4375   3.950   4.766   2.983 -2.0955  1.8872  0.5873
  364SOL    HW2 4376   4.053   4.871   3.012 -0.4906  1.0027  1.7851
  364SOL     MW 4377   4.003   4.806   3.039 -0.0025 -0.0064 -0.0022
  365SOL     OW 4378   2.575   2.477   2.944  0.5400  0.3319 -0.3655
  365SOL    HW1 4379   2.483   2.476   2.918  0.1341  1.0169  0.9445
  365SOL    HW2 4380   2.588   2.385   2.967  0.2293  0.7500  1.7021
  365SOL     MW 4381   2.565   2.465   2.943 -0.0025 -0.0064 -0.0022
  366SOL     OW 4382   4.869   3.609   3.073 -0.2756 -0.5657  0.4498
  366SOL    HW1 4383   4.921   3.530   3.090  1.6599  0.5636 -0.0166
  366SOL    HW2 4384   4.789   3.601   3.125 -1.0541 -0.4633 -0.7141
  366SOL     MW 4385   4.865   3.597   3.082 -0.0025 -0.0064 -0.0022
  367SOL     OW 4386   0.742   2.680   0.100 -0.2633  0.3389 -0.4513
  367SOL    HW1 4387   0.688   2.686   0.021 -0.0304 -0.6038 -0.6983
  367SOL    HW2 4388   0.785   2.766   0.101  0.0661  0.3623 -4.0273
  367SOL     MW 4389   0.740   2.692   0.089 -0.0025 -0.0064 -0.0022
  368SOL     OW 4390   0.461   4.055   0.231  0.0747 -0.1735  0.1027
  368SOL    HW1 4391   0.443   4.139   0.273  0.3783 -0.3237  0.5442
  368SOL    HW2 4392   0.388   4.005   0.269 -0.1070  0.0562  0.0591
  368SOL     MW 4393   0.449   4.060   0.242 -0.0025 -0.0064 -0.0022
  369SOL     OW 4394   2.661   4.663   0.270 -0.5041 -0.1226 -0.4745
  369SOL    HW1 4395   2.662   4.567   0.266 -0.5545 -0.0911 -3.2713
  369SOL    HW2 4396   2.693   4.694   0.185 -0.1350  1.8512  0.3233
  369SOL     MW 4397   2.666   4.654   0.258 -0.0025 -0.0064 -0.0022
  370SOL     OW 4398   2.568   1.040   2.831 -0.5931  0.1218  0.8860
  370SOL    HW1 4399   2.506   0.971   2.856 -0.6856  0.1184  0.6508
  370SOL    HW2 4400   2.643   0.986   2.807 -1.0806  0.3054 -1.2757
  370SOL     MW 4401   2.569   1.024   2.831 -0.0025 -0.0064 -0.0022
  371SOL     OW 4402   2.557   3.438   0.178  0.5992  0.1598  0.2662
  371SOL    HW1 4403   2.529   3.470   0.093  0.4028  0.9410  0.6168
  371SOL    HW2 4404   2.509   3.355   0.180  1.6166 -0.4386  1.7883
  371SOL     MW 4405   2.547   3.431   0.167 -0.0025 -0.0064 -0.0022
  372SOL     OW 4406   4.935   2.737   3.051 -0.1488 -0.3489  0.0530
  372SOL    HW1 4407   4.918   2.831   3.043 -0.7295 -0.4553  0.0414
  372SOL    HW2 4408   4.904   2.712   3.138 -0.0765  2.2308  0.8991
  372SOL     MW 4409   4.929   2.746   3.062 -0.0025 -0.0064 -0.0022
  373SOL     OW 4410   2.556   0.386   2.906  0.0783 -0.4850 -0.3109
  373SOL    HW1 4411   2.507   0.304   2.899 -0.2356 -0.2528 -0.9242
  373SOL    HW2 4412   2.484   0.448   2.901 -0.5712 -1.1721  0.1568
  373SOL     MW 4413   2.540   0.383   2.904 -0.0025 -0.0064 -0.0022
  374SOL     OW 4414   3.450   1.139   2.825  0.1689 -0.0227  0.1316
  374SOL    HW1 4415   3.458   1.050   2.860 -1.9162 -0.2482  0.1631
  374SOL    HW2 4416   3.362   1.164   2.854  0.0808  0.0773 -0.2140
  374SOL     MW 4417   3.440   1.130   2.834 -0.0025 -0.0064 -0.0022
  375SOL     OW 4418   2.782   0.879   2.765 -0.1695  0.3631  0.1415
  375SOL    HW1 4419   2.807   0.826   2.841 -0.4007 -0.3919 -0.2976
  375SOL    HW2 4420   2.779   0.813   2.696 -1.8372  1.4485 -0.8908
  375SOL     MW 4421   2.785   0.864   2.766 -0.0025 -0.0064 -0.0022
  376SOL     OW 4422   1.885   2.362   2.912  0.0917  0.1082 -0.6704
  376SOL    HW1 4423   1.861   2.431   2.975 -0.4740 -1.8156  1.3724
  376SOL    HW2 4424   1.826   2.386   2.841 -0.1308 -0.3449 -0.6396
  376SOL     MW 4425   1.874   2.375   2.911 -0.0025 -0.0064 -0.0022
  377SOL     OW 4426   4.650   3.735   0.377 -0.6841 -0.2613  0.1710
  377SOL    HW1 4427   4.673   3.679   0.303 -1.7348 -1.0700  0.4341
  377SOL    HW2 4428   4.668   3.823   0.343  0.4855  0.2753  2.0576
  377SOL     MW 4429   4.656   3.739   0.362 -0.0025 -0.0064 -0.0022
  378SOL     OW 4430   0.788   0.326   2.984 -0.0187 -0.5569 -0.3092
  378SOL    HW1 4431   0.842   0.368   3.050 -0.5953 -1.1921  0.5927
  378SOL    HW2 4432   0.703   0.365   3.006  0.3509  0.6662 -0.9662
  378SOL     MW 4433   0.784   0.337   2.995 -0.0025 -0.0064 -0.0022
  379SOL     OW 4434   0.389   0.952   0.460  0.0872  0.0322  0.6683
  379SOL    HW1 4435   0.453   0.919   0.397 -0.9760  0.8027 -0.8979
  379SOL    HW2 4436   0.323   0.883   0.462 -3.0734  2.6896 -0.8434
  379SOL     MW 4437   0.389   0.939   0.452 -0.0025 -0.0064 -0.0022
   5.08225   5.08225   3.11919
