# Supplementary material for: Resolving liquid-to-glass transitions of water under soft nanoconfinement
Source: Nat Commun. 2026 May 8;17:6224. doi: 10.1038/s41467-026-72955-y (PMC13369869; doi:10.1038/s41467-026-72955-y)
Supplement: Supplementary file 3 — Supplementary Data 1 [file 41467_2026_72955_MOESM3_ESM.zip › 220K/sim2/initial.gro]

Lamellar phy in tip4pice water
 4437
    1phy    C35    1   3.669   1.395   2.074  0.1724 -0.1367 -0.3265
    1phy    C33    2   3.639   1.390   1.926  0.2215 -0.0576  0.3708
    1phy    C34    3   3.688   1.508   1.851  0.1530  0.3703  0.5372
    1phy    C32    4   3.698   1.259   1.870  0.1712 -0.2630 -0.2015
    1phy    C31    5   3.597   1.158   1.824  0.2788 -0.4290  0.1075
    1phy    C30    6   3.659   1.053   1.725  0.1143  0.2342 -0.6298
    1phy    C28    7   3.571   0.935   1.676  0.4948 -0.0632 -0.0664
    1phy    C29    8   3.636   0.877   1.555  0.2526 -0.0213 -0.7456
    1phy    C27    9   3.551   0.821   1.771  0.1847  0.5563  0.4031
    1phy    C26   10   3.415   0.820   1.840 -0.0730  0.2697  0.3273
    1phy    C25   11   3.386   0.698   1.926  0.1310  0.9598 -0.3347
    1phy    C23   12   3.265   0.704   2.020  0.3031  0.5547  0.1020
    1phy    C24   13   3.186   0.573   2.007  0.2064 -0.5251  0.2186
    1phy    C22   14   3.304   0.753   2.167  0.1514 -0.3515  0.0752
    1phy    C21   15   3.182   0.808   2.247  0.2270 -0.2509 -0.6897
    1phy    C20   16   3.220   0.815   2.398  0.4224  0.1293  0.2849
    1phy    C18   17   3.114   0.840   2.517 -0.0861 -0.0579 -0.8358
    1phy    O01   18   2.986   0.774   2.497  0.0959 -0.5427  0.1511
    1phy    H01   19   3.011   0.687   2.476  1.3674 -0.2468  0.3684
    1phy    C19   20   3.191   0.765   2.630 -0.3021 -0.8211  0.8303
    1phy    C13   21   3.088   0.999   2.553  0.4295  0.4464 -0.1126
    1phy     H3   22   3.189   1.046   2.569  0.6333 -0.0410  0.0570
    1phy    O33   23   3.030   1.015   2.687  0.3145 -0.4844  0.1884
    1phy    H1B   24   2.948   0.970   2.693  0.2325 -0.2347  0.9834
    1phy    C12   25   3.006   1.089   2.455 -0.5687 -0.2009  0.5117
    1phy    O11   26   2.874   1.055   2.431  0.7397 -0.1382  0.0768
    1phy    H1A   27   2.884   0.965   2.407  0.9992  0.0801 -0.6551
    2phy    C35   28   4.287   1.265   1.606 -0.0766 -0.3348 -0.0565
    2phy    C33   29   4.177   1.168   1.567 -0.1198 -0.5705 -0.0392
    2phy    C34   30   4.047   1.208   1.631 -0.7166  0.1547 -0.3499
    2phy    C32   31   4.160   1.148   1.417 -0.2025  0.1743 -0.0389
    2phy    C31   32   4.275   1.069   1.352 -0.0501  0.1324 -0.4288
    2phy    C30   33   4.254   1.054   1.201  0.0059  0.4057  0.1109
    2phy    C28   34   4.354   0.974   1.112 -0.2560 -0.0353 -0.1856
    2phy    C29   35   4.321   0.828   1.121 -0.0434  0.4507  0.1480
    2phy    C27   36   4.356   1.034   0.970 -0.0850 -0.3356  0.1566
    2phy    C26   37   4.494   1.022   0.894  0.0249 -0.2716 -0.1077
    2phy    C25   38   4.484   1.113   0.766  0.1975 -0.1434  0.4609
    2phy    C23   39   4.618   1.117   0.694 -0.0672  0.4814 -0.0340
    2phy    C24   40   4.623   1.029   0.573  0.3264  0.4156 -0.3711
    2phy    C22   41   4.640   1.261   0.645  0.5488  0.3202  0.2041
    2phy    C21   42   4.773   1.326   0.687  0.2205 -0.4128 -0.2178
    2phy    C20   43   4.794   1.456   0.603 -0.0752 -0.0200  0.1093
    2phy    C18   44   4.914   1.554   0.644 -0.0174 -0.2720  0.3113
    2phy    O01   45   4.930   1.566   0.785 -0.2398  0.1947 -0.1455
    2phy    H01   46   4.851   1.530   0.820 -0.2726 -0.3562 -0.7569
    2phy    C19   47   4.873   1.692   0.584  0.3041  0.0240  0.5246
    2phy    C13   48   5.056   1.504   0.574  0.6824  0.5675 -0.3484
    2phy     H3   49   5.063   1.396   0.604  1.5624  0.7736  0.2236
    2phy    O33   50   5.052   1.484   0.431  0.5872 -0.1163 -0.1445
    2phy    H1B   51   4.972   1.520   0.398  0.4013  1.0783  1.4804
    2phy    C12   52   5.197   1.521   0.637 -0.1495 -0.3244  0.1255
    2phy    O11   53   5.209   1.541   0.778 -0.1500  0.4185  0.4398
    2phy    H1A   54   5.134   1.584   0.814  1.2029  2.6739  0.7697
    3phy    C35   55   0.164   0.279   0.870  0.1200  0.0537  0.1680
    3phy    C33   56   0.295   0.220   0.924 -0.1397 -0.0833 -0.5431
    3phy    C34   57   0.402   0.314   0.881  0.8396  0.5396 -0.1654
    3phy    C32   58   0.300   0.200   1.080  0.0683 -0.1996  0.3449
    3phy    C31   59   0.237   0.071   1.129 -0.2574 -0.6925  0.4322
    3phy    C30   60   0.239   0.069   1.282  0.4441 -0.5972 -0.3477
    3phy    C28   61   0.189  -0.058   1.360 -0.5134 -0.4021  0.2483
    3phy    C29   62   0.289  -0.072   1.480 -0.1885 -0.0033  0.5195
    3phy    C27   63   0.039  -0.052   1.396 -0.0981 -0.1150 -0.2444
    3phy    C26   64  -0.037  -0.175   1.355  0.0762  0.1419  0.2101
    3phy    C25   65  -0.181  -0.167   1.388  0.2166 -0.3607  0.0400
    3phy    C23   66  -0.292  -0.269   1.349  0.4613  0.1080  0.3252
    3phy    C24   67  -0.403  -0.285   1.450  0.2495  0.1510  0.1143
    3phy    C22   68  -0.341  -0.256   1.197  0.0996 -0.0670 -0.4990
    3phy    C21   69  -0.397  -0.382   1.128  0.2798  0.2930 -0.1533
    3phy    C20   70  -0.455  -0.341   0.991  0.8088 -0.1833 -0.1969
    3phy    C18   71  -0.538  -0.439   0.908 -0.3666  0.0887  0.5617
    3phy    O01   72  -0.457  -0.557   0.877  0.5196 -0.1533  0.0576
    3phy    H01   73  -0.368  -0.545   0.903  0.4022  1.7072 -0.2418
    3phy    C19   74  -0.553  -0.378   0.767 -0.4413  0.2093 -0.0302
    3phy    C13   75  -0.683  -0.469   0.973  0.1501  0.7768 -0.0736
    3phy     H3   76  -0.658  -0.499   1.078 -0.5184  0.0491 -0.1130
    3phy    O33   77  -0.766  -0.362   1.002 -0.0174 -0.2561  0.0337
    3phy    H1B   78  -0.802  -0.365   1.089  0.1546 -0.3180  0.1048
    3phy    C12   79  -0.761  -0.603   0.953  0.2015  0.4257 -0.2066
    3phy    O11   80  -0.846  -0.597   0.844 -0.1704  0.0230 -0.3709
    3phy    H1A   81  -0.902  -0.523   0.859 -1.4904 -0.9118 -0.5145
    4phy    C35   82   1.206   4.774   1.654  0.4015  0.2093  0.2114
    4phy    C33   83   1.201   4.638   1.723 -0.0765  0.0044 -0.1428
    4phy    C34   84   1.332   4.568   1.689 -0.7776  0.3809 -0.0038
    4phy    C32   85   1.171   4.643   1.873 -0.4917 -0.4374  0.3137
    4phy    C31   86   1.070   4.550   1.928  0.4089  0.1564 -0.0550
    4phy    C30   87   1.033   4.580   2.074 -0.0629  0.6156  0.0670
    4phy    C28   88   0.893   4.538   2.130 -0.0190 -0.0129  0.1785
    4phy    C29   89   0.891   4.389   2.161  0.6357 -0.3838  0.6298
    4phy    C27   90   0.863   4.608   2.267  0.0153 -0.0155  0.1947
    4phy    C26   91   0.766   4.727   2.288  0.3489 -0.2610  0.4877
    4phy    C25   92   0.768   4.781   2.434 -0.4937 -0.5920 -0.3480
    4phy    C23   93   0.704   4.918   2.464 -0.3129  0.3912  0.4741
    4phy    C24   94   0.552   4.897   2.449 -0.7720 -0.3701 -0.0583
    4phy    C22   95   0.726   4.957   2.609  0.1806 -0.1640 -0.1099
    4phy    C21   96   0.851   5.030   2.640 -0.2822  0.3280 -0.0455
    4phy    C20   97   0.880   5.025   2.790 -0.1062  0.3083  0.1642
    4phy    C18   98   1.000   5.110   2.842  0.0618  0.2904 -0.1083
    4phy    O01   99   0.961   5.246   2.839  0.0333 -0.0520  0.2593
    4phy    H01  100   0.873   5.253   2.870 -0.6819 -1.4624 -1.2999
    4phy    C19  101   0.977   5.077   2.988  0.0718  0.2658  0.2727
    4phy    C13  102   1.156   5.086   2.794 -0.1145 -0.1092  0.2217
    4phy     H3  103   1.177   4.981   2.762  2.1750  0.4063 -0.2096
    4phy    O33  104   1.257   5.097   2.895  0.0391 -0.3008  0.0342
    4phy    H1B  105   1.291   5.010   2.896  0.3384 -0.1821  0.3442
    4phy    C12  106   1.202   5.169   2.673 -0.3328  0.3494  0.2168
    4phy    O11  107   1.327   5.140   2.616 -0.1771  0.1184 -0.0949
    4phy    H1A  108   1.341   5.210   2.556  0.8568 -0.1896 -0.2358
    5phy    C35  109   4.958   5.047   1.923  0.0639  0.1887 -0.2577
    5phy    C33  110   4.894   5.164   1.854 -0.1433  0.3313  0.0984
    5phy    C34  111   4.852   5.131   1.712  0.1810  0.2147 -0.1149
    5phy    C32  112   4.773   5.215   1.936 -0.1570  0.8023  0.2357
    5phy    C31  113   4.758   5.364   1.952  0.1378 -0.0457 -0.4028
    5phy    C30  114   4.620   5.413   1.995 -0.0563 -0.7859  0.7428
    5phy    C28  115   4.608   5.562   2.015  0.5132 -0.3947 -0.0229
    5phy    C29  116   4.524   5.623   1.907  0.3777  0.1287 -0.2360
    5phy    C27  117   4.560   5.597   2.157  0.7513 -0.2145 -0.0824
    5phy    C26  118   4.665   5.637   2.261 -0.8285  0.7865  0.4337
    5phy    C25  119   4.615   5.645   2.403  0.2126  0.2126  0.8365
    5phy    C23  120   4.706   5.677   2.521  0.1154 -0.3708 -0.0723
    5phy    C24  121   4.689   5.828   2.557 -0.3329  0.2124 -0.3760
    5phy    C22  122   4.666   5.608   2.651  0.3435  0.3225 -0.1879
    5phy    C21  123   4.751   5.480   2.691  0.6381 -0.1368 -0.0987
    5phy    C20  124   4.714   5.437   2.836  0.0379  0.1809 -0.1299
    5phy    C18  125   4.779   5.312   2.899 -0.2592 -0.0544 -0.3000
    5phy    O01  126   4.921   5.330   2.875 -0.2166 -0.1903  0.4598
    5phy    H01  127   4.955   5.414   2.899  0.8544 -0.5605  0.2742
    5phy    C19  128   4.749   5.338   3.053  0.5246  0.4433  0.4696
    5phy    C13  129   4.728   5.172   2.832 -0.2762 -0.4637 -0.1674
    5phy     H3  130   4.714   5.187   2.722 -1.7244 -1.2250 -0.0985
    5phy    O33  131   4.593   5.141   2.862  0.0527 -0.3632  0.0025
    5phy    H1B  132   4.570   5.148   2.953 -1.3124  2.2813 -0.4487
    5phy    C12  133   4.813   5.040   2.848 -0.1609 -0.3045  0.2404
    5phy    O11  134   4.793   4.973   2.970  0.2141  0.4674 -0.8866
    5phy    H1A  135   4.850   4.899   2.966  0.9424  1.0452 -1.9261
    6phy    C35  136   0.446   2.136   1.170 -0.1731 -0.1286 -0.5967
    6phy    C33  137   0.350   2.236   1.228 -0.0044 -0.3413  0.1387
    6phy    C34  138   0.386   2.260   1.375  0.3109 -0.0851 -0.3365
    6phy    C32  139   0.347   2.370   1.151  0.1750  0.3793  0.6039
    6phy    C31  140   0.246   2.371   1.039  0.0460 -0.3846  0.3105
    6phy    C30  141   0.257   2.495   0.953  0.1488 -0.1292  0.1464
    6phy    C28  142   0.179   2.490   0.816  0.0234  0.4965 -0.5696
    6phy    C29  143   0.030   2.525   0.827  0.1937  0.0696 -0.3974
    6phy    C27  144   0.246   2.585   0.721 -0.0965 -0.3395 -0.0940
    6phy    C26  145   0.277   2.528   0.582 -0.0027 -0.1124  0.0703
    6phy    C25  146   0.340   2.634   0.493  0.0308 -0.1766 -0.1803
    6phy    C23  147   0.378   2.587   0.353 -0.4172 -0.4892 -0.4990
    6phy    C24  148   0.351   2.695   0.251  0.1621  0.0485  0.2800
    6phy    C22  149   0.518   2.525   0.345  0.0366  0.0065 -0.3636
    6phy    C21  150   0.562   2.427   0.235  0.7429 -0.0298  0.1159
    6phy    C20  151   0.703   2.369   0.261  0.1697 -0.6677  0.0925
    6phy    C18  152   0.768   2.282   0.152  0.6498  0.9941 -0.1772
    6phy    O01  153   0.693   2.156   0.134  0.0458  0.1447 -0.2248
    6phy    H01  154   0.604   2.181   0.118 -0.2845  0.9870  2.4736
    6phy    C19  155   0.889   2.241   0.242  0.1852 -0.0530  0.2282
    6phy    C13  156   0.806   2.343   0.007  1.0255 -0.0912 -0.6125
    6phy     H3  157   0.702   2.361  -0.031  0.0392  1.1191  2.3664
    6phy    O33  158   0.846   2.481   0.007  0.2206  0.7365 -0.0339
    6phy    H1B  159   0.776   2.535   0.039  0.5966 -0.3183  2.8741
    6phy    C12  160   0.845   2.258  -0.120  0.1136 -0.0750  0.7375
    6phy    O11  161   0.983   2.260  -0.144 -0.4585 -0.3160  0.2489
    6phy    H1A  162   1.001   2.350  -0.125 -0.6013 -0.8363  3.2522
    7phy    C35  163   4.623   5.000   2.509  0.2028  0.4126  0.4171
    7phy    C33  164   4.660   5.075   2.379  0.4981  0.2204  0.3996
    7phy    C34  165   4.537   5.124   2.303 -0.0173 -0.0897 -0.8533
    7phy    C32  166   4.756   5.187   2.416 -0.2329 -0.4535  0.1970
    7phy    C31  167   4.896   5.184   2.351  0.4069 -0.3640  0.2035
    7phy    C30  168   4.963   5.316   2.385 -0.5453 -0.6384  0.0513
    7phy    C28  169   5.104   5.341   2.334 -0.4852  0.0650 -0.3734
    7phy    C29  170   5.102   5.439   2.214 -0.3329  0.3338  0.3157
    7phy    C27  171   5.179   5.409   2.449 -0.2373  0.5400 -0.2240
    7phy    C26  172   5.319   5.366   2.477 -0.1359 -0.2152 -0.2432
    7phy    C25  173   5.362   5.394   2.617 -0.1056 -0.2659  0.4301
    7phy    C23  174   5.516   5.372   2.642  0.1784  0.0728 -0.2039
    7phy    C24  175   5.598   5.503   2.638 -0.1946 -0.3163 -0.1339
    7phy    C22  176   5.542   5.315   2.784 -0.1082  0.2457  0.7676
    7phy    C21  177   5.522   5.166   2.817 -0.2958  0.5735  0.1236
    7phy    C20  178   5.521   5.149   2.972 -0.5145 -0.1216 -0.0646
    7phy    C18  179   5.398   5.146   3.061 -0.1150 -0.0789  0.4507
    7phy    O01  180   5.291   5.069   2.997 -0.1579 -0.0287 -0.2130
    7phy    H01  181   5.239   5.121   2.938 -0.6498 -0.6573 -0.3445
    7phy    C19  182   5.453   5.053   3.169  0.0400  0.5802 -0.4179
    7phy    C13  183   5.350   5.299   3.097 -0.4386  0.4429 -0.5099
    7phy     H3  184   5.344   5.363   3.005  0.7268  0.7830 -0.3694
    7phy    O33  185   5.451   5.368   3.171  0.2076  0.2762  0.0861
    7phy    H1B  186   5.464   5.332   3.257  2.4444 -0.0186 -0.2942
    7phy    C12  187   5.220   5.324   3.175 -0.2590  0.7836 -0.4367
    7phy    O11  188   5.181   5.459   3.181  0.0712  0.4341  0.1232
    7phy    H1A  189   5.224   5.493   3.258 -0.8191 -0.8525  1.2453
    8phy    C35  190   0.062   0.885   1.203  0.3051 -0.3228 -0.1079
    8phy    C33  191  -0.046   0.780   1.225 -0.1932 -0.4545  0.6779
    8phy    C34  192  -0.094   0.788   1.373 -0.3886 -0.0663  0.4198
    8phy    C32  193  -0.164   0.798   1.127  0.4722  0.1913  0.0423
    8phy    C31  194  -0.230   0.673   1.062  0.4832  0.1414  0.3150
    8phy    C30  195  -0.328   0.691   0.947 -0.1933 -0.0467  0.6308
    8phy    C28  196  -0.392   0.567   0.881 -0.0054 -0.6799 -0.8905
    8phy    C29  197  -0.522   0.538   0.955 -0.3028 -0.2346 -0.3650
    8phy    C27  198  -0.416   0.600   0.732  0.1661 -0.0350  0.2315
    8phy    C26  199  -0.325   0.513   0.646 -0.3517 -0.3376  0.0501
    8phy    C25  200  -0.335   0.544   0.499 -0.3630  0.3050  0.1407
    8phy    C23  201  -0.254   0.444   0.407  0.2959 -0.0030 -0.0760
    8phy    C24  202  -0.354   0.385   0.308  0.1052  0.4194 -0.5566
    8phy    C22  203  -0.145   0.502   0.320  0.3968 -0.2023 -0.1440
    8phy    C21  204  -0.014   0.542   0.388  0.1775 -0.2474  0.0425
    8phy    C20  205   0.072   0.619   0.287 -0.3783 -0.1106 -0.0933
    8phy    C18  206   0.208   0.683   0.323  0.5993 -0.0646  0.1700
    8phy    O01  207   0.186   0.764   0.439  0.1298  0.0135 -0.4987
    8phy    H01  208   0.112   0.822   0.444 -0.6185 -0.9492  0.0804
    8phy    C19  209   0.237   0.774   0.203 -0.0075 -0.1299  0.8146
    8phy    C13  210   0.324   0.574   0.341  0.1588  0.0631  0.1030
    8phy     H3  211   0.288   0.503   0.420  0.9296 -2.9376 -2.0696
    8phy    O33  212   0.332   0.471   0.241  0.1708  0.0544 -0.1586
    8phy    H1B  213   0.385   0.492   0.166 -0.0504 -0.6415 -0.5227
    8phy    C12  214   0.447   0.591   0.439 -0.0345 -0.3688  0.5795
    8phy    O11  215   0.566   0.617   0.373 -0.1903  0.2688  0.0289
    8phy    H1A  216   0.580   0.710   0.374  0.4078  0.1769  0.3146
    9phy    C35  217   4.272   0.818   2.056 -0.4919  0.2312 -0.6300
    9phy    C33  218   4.374   0.926   2.031  0.0181 -0.6159 -0.1106
    9phy    C34  219   4.328   1.022   1.913  0.0348 -0.3252  0.2897
    9phy    C32  220   4.398   1.006   2.161 -0.0212  0.1496 -0.1803
    9phy    C31  221   4.543   1.063   2.178 -0.1337  0.2728 -0.0866
    9phy    C30  222   4.551   1.161   2.297  0.5678  0.3990  0.0805
    9phy    C28  223   4.681   1.248   2.309  0.2809  0.5742 -0.0600
    9phy    C29  224   4.645   1.393   2.262  0.2088 -0.2585 -0.2429
    9phy    C27  225   4.728   1.279   2.452 -0.2687  0.1265 -0.0856
    9phy    C26  226   4.824   1.179   2.517  0.2905  0.1119 -0.8157
    9phy    C25  227   4.890   1.243   2.646  0.6141  0.1226 -0.1186
    9phy    C23  228   4.986   1.147   2.721  0.5165 -0.0274 -0.5765
    9phy    C24  229   5.092   1.241   2.781  0.3800 -0.5531 -0.1273
    9phy    C22  230   4.917   1.061   2.837 -0.2000  0.6660 -0.0454
    9phy    C21  231   4.989   0.929   2.866  0.0156 -0.0593  0.0529
    9phy    C20  232   4.904   0.829   2.945  0.1074  0.8835 -0.2317
    9phy    C18  233   4.971   0.694   3.006  0.6351 -0.1071 -0.3075
    9phy    O01  234   5.077   0.733   3.094 -0.4780  0.4631  0.1844
    9phy    H01  235   5.046   0.802   3.150  0.4341  0.4386  0.7307
    9phy    C19  236   4.858   0.643   3.095 -0.7643 -0.0522 -0.3353
    9phy    C13  237   5.031   0.587   2.901  0.0760 -0.4407 -0.5352
    9phy     H3  238   4.956   0.581   2.818 -1.3170  0.4068  0.6092
    9phy    O33  239   5.033   0.451   2.945  0.0127 -1.0317 -0.2761
    9phy    H1B  240   5.065   0.443   3.033 -1.0952 -0.2995  0.2045
    9phy    C12  241   5.176   0.614   2.839  0.9238  0.6506 -0.3354
    9phy    O11  242   5.276   0.623   2.943  0.0110  0.5785 -0.1658
    9phy    H1A  243   5.236   0.661   3.019 -1.0229 -0.8941  0.0718
   10phy    C35  244   4.028   1.197   0.689  0.2416  0.2390  0.0407
   10phy    C33  245   4.082   1.054   0.682 -0.3386 -0.1266 -0.1709
   10phy    C34  246   3.984   0.973   0.774  0.1205  0.6624 -0.3765
   10phy    C32  247   4.082   0.998   0.536 -0.4384  0.0744  0.1261
   10phy    C31  248   4.218   1.010   0.468 -0.5049  0.1840 -0.0456
   10phy    C30  249   4.211   0.941   0.333 -0.0497  0.2070 -0.0619
   10phy    C28  250   4.342   0.953   0.248  0.3304 -0.3532  0.3962
   10phy    C29  251   4.439   0.835   0.261 -0.6854 -0.2350 -0.4652
   10phy    C27  252   4.294   0.965   0.098 -0.2421  0.2864  0.5740
   10phy    C26  253   4.400   1.027  -0.004 -0.1181 -0.0372 -0.4114
   10phy    C25  254   4.352   1.007  -0.149 -0.0512 -0.3817  0.0224
   10phy    C23  255   4.434   1.081  -0.254  0.1688 -0.2406  0.3105
   10phy    C24  256   4.560   0.994  -0.289 -0.5948  0.2884  0.3378
   10phy    C22  257   4.378   1.107  -0.393  0.8062 -0.0784  0.6295
   10phy    C21  258   4.260   1.205  -0.408 -0.3337  0.0003 -0.2070
   10phy    C20  259   4.230   1.230  -0.553 -0.3225  0.0614  0.4947
   10phy    C18  260   4.096   1.302  -0.586 -0.0299  0.5643 -0.2246
   10phy    O01  261   3.982   1.246  -0.514 -0.3073  0.3879  0.3594
   10phy    H01  262   3.983   1.259  -0.421 -0.6630  1.5501  0.2223
   10phy    C19  263   4.076   1.278  -0.740 -0.7932  0.1479 -0.3196
   10phy    C13  264   4.102   1.461  -0.552  0.3048  0.1589 -0.0074
   10phy     H3  265   4.098   1.455  -0.441 -2.4638 -0.2099 -0.0502
   10phy    O33  266   4.223   1.533  -0.559 -0.6723  0.1186  0.4370
   10phy    H1B  267   4.207   1.599  -0.623 -0.5204 -0.0382  0.2364
   10phy    C12  268   3.965   1.552  -0.548  0.2336  0.1886 -0.4378
   10phy    O11  269   3.956   1.668  -0.621 -0.7994  0.1378  0.7985
   10phy    H1A  270   4.001   1.734  -0.572  0.3679 -0.6365  0.8143
   11phy    C35  271   4.018   1.572   2.077 -0.3323 -0.2759 -0.6579
   11phy    C33  272   4.137   1.487   2.052 -0.4386  0.0927 -0.2286
   11phy    C34  273   4.105   1.358   1.982  0.1692 -0.1424  0.3553
   11phy    C32  274   4.235   1.568   1.968  0.2264 -0.4367  0.0198
   11phy    C31  275   4.386   1.547   1.999 -0.0529  0.4792  0.0413
   11phy    C30  276   4.455   1.673   1.943 -0.2659  0.3482 -0.0773
   11phy    C28  277   4.606   1.679   1.983 -0.1964  0.4539  0.5989
   11phy    C29  278   4.688   1.632   1.866  0.0380  0.4089  0.9218
   11phy    C27  279   4.645   1.827   2.010  0.2178 -0.3436 -0.3778
   11phy    C26  280   4.744   1.862   2.129 -0.0632 -0.2014  0.4735
   11phy    C25  281   4.758   2.007   2.160 -0.8030 -0.4685 -0.1150
   11phy    C23  282   4.828   2.038   2.294 -0.1357 -0.3096  0.0173
   11phy    C24  283   4.924   2.154   2.281  0.1969  0.2160  0.4381
   11phy    C22  284   4.718   2.068   2.399 -0.3997 -0.0274 -0.0963
   11phy    C21  285   4.762   2.075   2.549  0.1076  0.0528  0.2668
   11phy    C20  286   4.649   2.128   2.638  0.0896 -0.3484 -0.3944
   11phy    C18  287   4.673   2.130   2.795 -0.5613  0.2301  0.1101
   11phy    O01  288   4.800   2.197   2.825  0.3235 -0.5761 -0.0582
   11phy    H01  289   4.871   2.140   2.805 -0.0593 -1.2166  0.3505
   11phy    C19  290   4.560   2.232   2.830  0.0369 -0.5895  0.0329
   11phy    C13  291   4.666   1.979   2.853 -0.3599 -0.3958 -0.1283
   11phy     H3  292   4.730   1.913   2.788 -1.3706 -0.7902 -0.7405
   11phy    O33  293   4.542   1.918   2.843 -0.3624 -0.1037  0.4927
   11phy    H1B  294   4.518   1.935   2.754 -1.7564  2.0493  1.1897
   11phy    C12  295   4.728   1.960   2.999 -0.2889  0.2182  0.0331
   11phy    O11  296   4.866   1.986   3.010 -0.3119 -0.0382  0.0099
   11phy    H1A  297   4.884   2.020   3.095 -0.6255 -0.0629  0.0842
   12phy    C35  298   4.923   1.084   1.973  0.0091 -0.0064 -0.2410
   12phy    C33  299   5.025   1.195   1.946  0.0703 -0.6222 -0.0922
   12phy    C34  300   5.066   1.201   1.795 -0.1488 -0.3802 -0.3575
   12phy    C32  301   4.970   1.332   2.002 -0.1011  0.3832  0.0184
   12phy    C31  302   5.064   1.396   2.105 -0.1014  0.1724 -0.0055
   12phy    C30  303   5.003   1.519   2.182  0.0495 -0.1919  0.2422
   12phy    C28  304   5.088   1.577   2.300 -0.2526  0.1213  0.1011
   12phy    C29  305   5.187   1.693   2.266  0.6636  0.2826 -0.2410
   12phy    C27  306   4.991   1.619   2.413  0.2450 -0.5501  0.3889
   12phy    C26  307   5.037   1.584   2.554  0.3239 -0.4453 -0.0139
   12phy    C25  308   4.940   1.636   2.656  0.4858  0.5811 -0.1704
   12phy    C23  309   4.996   1.647   2.793  0.3573 -0.0716 -0.2699
   12phy    C24  310   5.083   1.767   2.821  0.2742 -0.7191 -0.3239
   12phy    C22  311   4.869   1.635   2.886 -0.3575 -0.5200 -0.4326
   12phy    C21  312   4.892   1.539   3.005  0.1936 -0.0706  0.0195
   12phy    C20  313   4.790   1.555   3.120 -0.1348 -0.0290  0.3508
   12phy    C18  314   4.777   1.468   3.251 -0.6042 -0.0755  0.0797
   12phy    O01  315   4.896   1.469   3.326  0.0709 -0.6290  0.0423
   12phy    H01  316   4.965   1.443   3.268 -0.2068 -0.9614 -0.1397
   12phy    C19  317   4.669   1.547   3.331 -0.0930  0.3422 -0.0217
   12phy    C13  318   4.742   1.315   3.214  0.2093 -0.4288 -0.4587
   12phy     H3  319   4.812   1.277   3.135 -0.2843  0.6453 -1.4371
   12phy    O33  320   4.615   1.297   3.153  0.5472 -0.2723 -0.4366
   12phy    H1B  321   4.588   1.373   3.105  0.3212 -0.7204 -1.0378
   12phy    C12  322   4.754   1.207   3.323 -0.3001 -0.0874  0.1337
   12phy    O11  323   4.747   1.077   3.276  0.2068  0.2067 -0.2170
   12phy    H1A  324   4.675   1.084   3.216 -0.6158  0.4005  0.7818
   13phy    C35  325   0.132   2.861   2.353 -0.0589  0.6436 -0.1049
   13phy    C33  326   0.074   2.905   2.227  0.2539 -0.2515 -0.1515
   13phy    C34  327   0.092   2.784   2.143  0.0646 -0.2712 -0.0088
   13phy    C32  328  -0.078   2.935   2.242  0.2878  0.2402  0.0049
   13phy    C31  329  -0.116   3.085   2.252 -0.4109  0.9199 -0.0278
   13phy    C30  330  -0.267   3.119   2.251 -0.2043  0.5750  0.3056
   13phy    C28  331  -0.300   3.264   2.249 -0.3433 -0.3316  0.1444
   13phy    C29  332  -0.338   3.302   2.107 -0.1677 -0.1295 -0.3156
   13phy    C27  333  -0.427   3.301   2.328 -0.1954 -0.1628  0.1024
   13phy    C26  334  -0.409   3.363   2.468  0.6934 -0.6290  0.0073
   13phy    C25  335  -0.539   3.361   2.542 -0.1765  0.1635 -0.0318
   13phy    C23  336  -0.541   3.363   2.695  0.2505 -0.5741  0.1289
   13phy    C24  337  -0.650   3.446   2.758  0.7930  0.1713 -0.1759
   13phy    C22  338  -0.539   3.220   2.744  0.3930  0.5010 -0.2198
   13phy    C21  339  -0.450   3.202   2.867 -0.1985 -0.0701  0.3320
   13phy    C20  340  -0.468   3.067   2.943 -0.5768  0.2354 -0.3718
   13phy    C18  341  -0.448   3.071   3.099 -0.0701  0.4349 -0.5642
   13phy    O01  342  -0.531   3.168   3.164  0.3682  0.1039 -0.3242
   13phy    H01  343  -0.617   3.149   3.133  0.2999  1.1316 -0.7954
   13phy    C19  344  -0.498   2.930   3.138  0.2775 -0.0340  0.1769
   13phy    C13  345  -0.293   3.100   3.136  0.6433  0.1815  0.1302
   13phy     H3  346  -0.263   3.195   3.086 -1.1980  1.7492  1.7835
   13phy    O33  347  -0.202   3.004   3.075 -0.2842  0.3961  0.4509
   13phy    H1B  348  -0.129   3.050   3.038  0.3213 -0.2636  0.8001
   13phy    C12  349  -0.247   3.120   3.289  0.6134  0.3279  0.2727
   13phy    O11  350  -0.119   3.164   3.317 -0.3909 -0.4588  0.2968
   13phy    H1A  351  -0.124   3.197   3.405 -3.3483 -0.7261  0.3353
   14phy    C35  352   5.016   2.576   1.236 -0.2286 -0.0988 -0.3126
   14phy    C33  353   4.872   2.578   1.294  0.2161  0.1444  0.5935
   14phy    C34  354   4.858   2.450   1.385  0.0638 -0.3084  0.0887
   14phy    C32  355   4.839   2.697   1.383  0.3897  0.0844 -0.3347
   14phy    C31  356   4.763   2.810   1.314 -0.1994  0.6638 -0.2532
   14phy    C30  357   4.728   2.932   1.402  0.5470 -0.2464  0.2097
   14phy    C28  358   4.638   3.043   1.334 -0.0440  0.2065  0.2101
   14phy    C29  359   4.551   3.095   1.453  0.0148 -0.5566  0.0345
   14phy    C27  360   4.727   3.151   1.279 -0.3309  0.0798 -0.6447
   14phy    C26  361   4.698   3.189   1.136  0.5031  0.5496  0.1698
   14phy    C25  362   4.794   3.298   1.085  0.0912 -0.6956  0.3583
   14phy    C23  363   4.755   3.349   0.945  0.0996 -0.0270  0.0558
   14phy    C24  364   4.679   3.480   0.936  0.4422 -0.2678  0.2077
   14phy    C22  365   4.891   3.363   0.867 -0.3132 -0.2260 -0.2241
   14phy    C21  366   4.897   3.362   0.715  0.2332  0.2161  0.3163
   14phy    C20  367   5.036   3.365   0.651 -0.5213 -0.3122 -0.0429
   14phy    C18  368   5.034   3.373   0.496 -0.0393 -0.3969  0.2003
   14phy    O01  369   4.938   3.278   0.440 -0.3421  0.0428 -0.7307
   14phy    H01  370   4.936   3.203   0.496 -1.7350  0.6540  0.1099
   14phy    C19  371   5.173   3.317   0.457  0.4789 -0.3390 -0.4725
   14phy    C13  372   5.005   3.520   0.431 -0.1928  0.3119  0.2087
   14phy     H3  373   4.906   3.545   0.477  0.0162 -1.6967  1.9158
   14phy    O33  374   5.084   3.625   0.486  0.3547 -0.4660  0.1733
   14phy    H1B  375   5.062   3.645   0.574  2.4162  0.0651  0.6162
   14phy    C12  376   4.949   3.555   0.290  0.4110 -0.6821  0.1379
   14phy    O11  377   4.871   3.461   0.215 -0.0430 -0.3289  0.0406
   14phy    H1A  378   4.786   3.456   0.254 -0.9928  1.1694 -1.6487
   15phy    C35  379   4.963   4.384   1.852 -0.1138  0.2531  0.1887
   15phy    C33  380   5.050   4.501   1.801  0.3110 -0.0944  0.2999
   15phy    C34  381   4.970   4.605   1.711 -0.0303 -0.0796  0.5561
   15phy    C32  382   5.112   4.576   1.920 -0.4692 -0.3529  0.5228
   15phy    C31  383   5.258   4.540   1.932 -0.1905  0.6861  0.2200
   15phy    C30  384   5.333   4.628   2.037  0.1289  0.0542  0.0661
   15phy    C28  385   5.473   4.573   2.072 -0.0677  0.5661  0.2205
   15phy    C29  386   5.589   4.643   1.998  0.2526  0.1718  0.0307
   15phy    C27  387   5.486   4.587   2.224 -0.1319 -0.0031 -0.4526
   15phy    C26  388   5.551   4.466   2.302 -0.1023 -0.1722  0.7355
   15phy    C25  389   5.575   4.491   2.450 -0.8053  0.1275  0.3647
   15phy    C23  390   5.633   4.374   2.521  0.1330  0.2111 -0.8045
   15phy    C24  391   5.784   4.380   2.526 -0.0605  0.1842 -0.2177
   15phy    C22  392   5.591   4.378   2.670 -0.3838  0.1582 -0.0478
   15phy    C21  393   5.455   4.324   2.702  0.4893  0.6140 -0.1005
   15phy    C20  394   5.434   4.290   2.849 -0.1551 -0.2163  0.2885
   15phy    C18  395   5.297   4.228   2.912 -0.1464 -0.8414  0.0659
   15phy    O01  396   5.256   4.106   2.843  0.3617 -0.2329  0.1516
   15phy    H01  397   5.329   4.067   2.799 -0.7761 -1.8536 -0.3785
   15phy    C19  398   5.352   4.173   3.046  0.1004  0.3792 -0.3667
   15phy    C13  399   5.173   4.336   2.916 -0.4951 -0.1913 -0.0317
   15phy     H3  400   5.208   4.438   2.948 -0.2836 -0.0715 -0.6269
   15phy    O33  401   5.077   4.307   3.012 -0.1378 -0.0293 -0.0376
   15phy    H1B  402   5.031   4.227   2.998  0.9122 -0.4133 -1.4626
   15phy    C12  403   5.095   4.365   2.783  0.1498 -0.3348 -0.0622
   15phy    O11  404   5.019   4.487   2.778 -0.5892 -0.0778  0.3001
   15phy    H1A  405   5.056   4.554   2.832  0.6638  0.2255 -0.8691
   16phy    C35  406   4.561   4.119   1.591  0.5491 -0.3161 -0.7664
   16phy    C33  407   4.601   4.269   1.593 -0.5758 -0.1433  1.1735
   16phy    C34  408   4.662   4.295   1.454  0.0820  0.1581  0.1854
   16phy    C32  409   4.491   4.371   1.631  0.2535 -0.9583 -0.0222
   16phy    C31  410   4.547   4.495   1.704  0.0969 -0.6375  0.2044
   16phy    C30  411   4.443   4.593   1.746 -0.6967 -0.0976 -0.3359
   16phy    C28  412   4.498   4.686   1.853  0.1269 -0.0788 -0.0381
   16phy    C29  413   4.574   4.811   1.809 -0.3714  0.2941  0.5819
   16phy    C27  414   4.379   4.710   1.946  0.5192  0.0349 -0.1680
   16phy    C26  415   4.408   4.708   2.097  0.4244 -0.1188 -0.4974
   16phy    C25  416   4.284   4.741   2.180 -0.5167 -0.2668 -0.1396
   16phy    C23  417   4.298   4.765   2.334 -0.3981  0.3082  0.1159
   16phy    C24  418   4.183   4.853   2.382 -0.2682  0.3377  0.5089
   16phy    C22  419   4.316   4.632   2.414 -0.5715 -0.1713  0.0836
   16phy    C21  420   4.407   4.638   2.533  0.3127  0.0804 -0.4019
   16phy    C20  421   4.415   4.492   2.596 -0.6464  0.3495  0.1623
   16phy    C18  422   4.504   4.466   2.722 -0.5208 -0.0207  0.1708
   16phy    O01  423   4.462   4.543   2.839 -0.1803  0.3467 -0.0732
   16phy    H01  424   4.453   4.632   2.811 -0.0241  0.2331 -0.5073
   16phy    C19  425   4.471   4.319   2.748  0.5121  0.0419 -0.2831
   16phy    C13  426   4.662   4.486   2.696  0.0971 -0.1398  0.0773
   16phy     H3  427   4.696   4.449   2.595  2.0513  0.0154  0.6242
   16phy    O33  428   4.745   4.408   2.778 -0.4866 -0.7280 -0.2671
   16phy    H1B  429   4.837   4.418   2.760 -0.4776 -0.5363 -0.1261
   16phy    C12  430   4.725   4.635   2.702  0.4030  0.2943 -0.3163
   16phy    O11  431   4.755   4.686   2.832  0.4077 -0.3256  0.0530
   16phy    H1A  432   4.683   4.652   2.881  0.3195  0.6911  0.6582
   17phy    C35  433   4.929   3.858   1.825 -0.6168 -0.0861 -0.0223
   17phy    C33  434   4.827   3.856   1.934 -0.1735 -0.1341  0.8638
   17phy    C34  435   4.859   3.745   2.037 -0.2554 -0.2180  0.2786
   17phy    C32  436   4.800   4.002   1.989  0.1646  0.1763 -0.4434
   17phy    C31  437   4.677   4.037   2.075 -0.2444  0.0362 -0.4077
   17phy    C30  438   4.691   4.181   2.130  0.1869 -0.1250  0.1222
   17phy    C28  439   4.560   4.227   2.196  0.3867 -0.1941 -0.2869
   17phy    C29  440   4.611   4.330   2.298 -0.0864  0.0957 -0.1871
   17phy    C27  441   4.440   4.276   2.104  0.1718  0.0364 -0.8980
   17phy    C26  442   4.298   4.270   2.168 -0.7313  0.0721 -0.5457
   17phy    C25  443   4.192   4.316   2.069 -0.5379 -0.5559  0.2365
   17phy    C23  444   4.069   4.381   2.133 -0.2005 -0.2959  0.2412
   17phy    C24  445   4.018   4.475   2.022  0.2091  0.1233  0.0335
   17phy    C22  446   3.954   4.284   2.162  0.3745  0.1507  0.1969
   17phy    C21  447   3.912   4.298   2.310 -0.0499 -0.3009 -0.3649
   17phy    C20  448   3.819   4.185   2.351  0.3641  0.4064  0.7009
   17phy    C18  449   3.759   4.177   2.492 -0.4353  0.5101 -0.0847
   17phy    O01  450   3.727   4.308   2.550  0.0805  0.0162 -0.1989
   17phy    H01  451   3.807   4.353   2.569  1.1180 -2.3679  1.6799
   17phy    C19  452   3.616   4.120   2.461  0.4509  0.6426  0.0361
   17phy    C13  453   3.839   4.095   2.603  0.0698  0.5175  0.8063
   17phy     H3  454   3.838   3.987   2.575 -0.6420  0.4788  0.9644
   17phy    O33  455   3.768   4.087   2.726 -0.1925  0.3484 -0.3882
   17phy    H1B  456   3.776   4.173   2.763  2.1524 -0.0136  0.0703
   17phy    C12  457   3.983   4.135   2.648 -0.2287  0.5275 -0.3924
   17phy    O11  458   3.998   4.263   2.710 -0.0378  0.3925 -0.0128
   17phy    H1A  459   4.027   4.249   2.798 -1.0389  0.9636  0.4306
   18phy    C35  460   1.231   2.861   1.179  0.4977 -0.5833 -0.1948
   18phy    C33  461   1.103   2.778   1.166  0.5857 -0.1197  0.0398
   18phy    C34  462   1.073   2.729   1.306 -0.0381  0.2402  0.1425
   18phy    C32  463   0.985   2.864   1.120 -0.0665 -0.2778  0.3232
   18phy    C31  464   0.903   2.809   1.002 -0.1733  0.3794 -0.2722
   18phy    C30  465   0.784   2.904   0.974  0.0609  0.2409 -0.0484
   18phy    C28  466   0.679   2.856   0.873 -0.6554 -0.3644  0.4603
   18phy    C29  467   0.562   2.788   0.936  0.0407  0.1645  0.2786
   18phy    C27  468   0.634   2.982   0.800  0.6350 -0.3115 -0.4441
   18phy    C26  469   0.592   2.957   0.655 -0.3697  0.4519 -0.2673
   18phy    C25  470   0.519   3.071   0.584 -0.3171 -0.1864  0.0942
   18phy    C23  471   0.517   3.059   0.431 -0.0310 -0.2520 -0.0886
   18phy    C24  472   0.389   3.124   0.380  0.0862  0.1878  0.1491
   18phy    C22  473   0.639   3.107   0.347 -0.2034  0.2280 -0.1722
   18phy    C21  474   0.673   3.069   0.200  0.1020  0.2798  0.0524
   18phy    C20  475   0.817   3.116   0.173 -0.1917  0.6200  0.1271
   18phy    C18  476   0.890   3.087   0.038 -0.3637 -0.5629  0.2797
   18phy    O01  477   0.896   2.941   0.030 -0.1262 -0.0923 -0.7119
   18phy    H01  478   0.966   2.907  -0.022  0.1370 -1.5760  0.5245
   18phy    C19  479   1.032   3.139   0.067  0.3851  0.3785  0.0676
   18phy    C13  480   0.824   3.144  -0.094  0.2396 -0.3525  0.5209
   18phy     H3  481   0.739   3.074  -0.113  0.3791 -0.8005  1.5086
   18phy    O33  482   0.744   3.267  -0.081  0.0337  0.1233  0.1091
   18phy    H1B  483   0.810   3.332  -0.067  0.6925 -0.7788  1.3819
   18phy    C12  484   0.870   3.108  -0.246 -0.3764  0.2814 -0.0789
   18phy    O11  485   0.925   3.210  -0.332 -0.0076 -0.2760 -0.3030
   18phy    H1A  486   0.860   3.235  -0.395 -0.7274  3.1029  1.5567
   19phy    C35  487   5.064   2.873   1.678  0.4556  0.0055  0.3130
   19phy    C33  488   5.083   2.995   1.769 -0.5340 -0.0592  0.2198
   19phy    C34  489   5.222   2.996   1.821  0.3957 -0.1110 -0.1421
   19phy    C32  490   5.066   3.128   1.692  0.0080  0.0047 -0.2610
   19phy    C31  491   4.922   3.191   1.686 -0.0616  0.4197  0.0429
   19phy    C30  492   4.924   3.337   1.643 -0.4962  0.5375 -0.2468
   19phy    C28  493   4.798   3.422   1.622 -0.2061  0.2171 -0.0534
   19phy    C29  494   4.710   3.446   1.743 -0.1320 -0.5191  0.2982
   19phy    C27  495   4.846   3.558   1.566  0.2021 -0.1569  0.0798
   19phy    C26  496   4.802   3.590   1.421 -0.2869 -0.0910 -0.1569
   19phy    C25  497   4.856   3.725   1.380 -0.0065  0.1008 -0.0488
   19phy    C23  498   4.798   3.775   1.247 -0.1946 -0.1216  0.3771
   19phy    C24  499   4.676   3.868   1.269 -0.0619  0.3904  0.0790
   19phy    C22  500   4.899   3.845   1.151  0.3716 -0.3748  0.1980
   19phy    C21  501   4.877   3.833   1.000 -0.2938  0.2066  0.3206
   19phy    C20  502   5.012   3.846   0.922 -0.5636 -0.0061 -0.6209
   19phy    C18  503   5.023   3.836   0.766  0.1882  0.5835 -0.3045
   19phy    O01  504   4.964   3.714   0.715  0.1678  0.4911 -0.2546
   19phy    H01  505   4.871   3.705   0.719  0.3114 -1.5248 -0.4737
   19phy    C19  506   5.177   3.817   0.756 -0.5636 -0.4788 -0.0827
   19phy    C13  507   4.962   3.962   0.688  0.2737 -0.3801  0.6128
   19phy     H3  508   4.853   3.959   0.712 -0.4215  0.0094 -2.2121
   19phy    O33  509   4.985   4.096   0.731 -0.3851 -0.1025 -0.2567
   19phy    H1B  510   4.973   4.112   0.822 -1.4885  0.4715 -0.4892
   19phy    C12  511   4.927   3.963   0.536  0.2731  0.2376  0.0311
   19phy    O11  512   4.827   4.052   0.494  0.6089  0.0867  0.4152
   19phy    H1A  513   4.764   4.057   0.564  0.0755  1.5213 -0.1514
   20phy    C35  514   3.699   0.975   2.138 -0.3794 -0.1093  0.2660
   20phy    C33  515   3.847   0.928   2.148 -0.2434 -0.6375  0.0145
   20phy    C34  516   3.943   1.005   2.058 -0.1870 -0.5341  0.4284
   20phy    C32  517   3.888   0.929   2.298  0.1505  0.5977 -0.4074
   20phy    C31  518   4.003   0.830   2.325 -0.3323  0.7334  0.4042
   20phy    C30  519   4.058   0.846   2.465  0.0467  0.6486 -0.0692
   20phy    C28  520   4.173   0.752   2.510  0.0321 -0.1302 -0.0250
   20phy    C29  521   4.311   0.797   2.473 -0.1355  0.1363  0.0893
   20phy    C27  522   4.163   0.750   2.662  0.3821  0.7839 -0.2576
   20phy    C26  523   4.238   0.634   2.739  0.6514 -0.2436  0.5819
   20phy    C25  524   4.207   0.623   2.887 -0.1233 -0.1226 -0.1233
   20phy    C23  525   4.319   0.548   2.964  0.0230  0.0269 -0.5003
   20phy    C24  526   4.396   0.641   3.055 -0.5913  0.1105  0.2725
   20phy    C22  527   4.264   0.428   3.046  0.5112  0.8059 -0.1668
   20phy    C21  528   4.317   0.292   2.992  0.4550 -0.4153  0.4718
   20phy    C20  529   4.271   0.183   3.082 -0.4470  0.0282  0.2677
   20phy    C18  530   4.316   0.033   3.071 -0.3111  0.1066  0.3941
   20phy    O01  531   4.458   0.027   3.084  0.0876  0.2221  0.2935
   20phy    H01  532   4.480  -0.059   3.115 -0.1657  0.4115  1.0297
   20phy    C19  533   4.261  -0.019   3.207 -0.3490  0.4612 -0.0190
   20phy    C13  534   4.274  -0.050   2.940 -0.2278  0.6256  0.1179
   20phy     H3  535   4.296   0.007   2.846  1.5739 -0.4056 -0.1233
   20phy    O33  536   4.130  -0.050   2.936  0.0740  0.3192  0.0122
   20phy    H1B  537   4.099   0.031   2.972 -0.7962  1.3475 -2.8071
   20phy    C12  538   4.331  -0.198   2.898  0.3265 -0.6246 -0.3523
   20phy    O11  539   4.467  -0.210   2.877 -0.5308  0.0610 -0.5804
   20phy    H1A  540   4.498  -0.141   2.822  1.3891 -0.0883  0.2558
   21phy    C35  541   1.237   3.943   1.333 -0.2004 -0.4307 -0.1509
   21phy    C33  542   1.204   3.799   1.380  0.1430  0.4462  0.1680
   21phy    C34  543   1.314   3.762   1.478  0.0188  0.3840 -0.4510
   21phy    C32  544   1.072   3.796   1.460 -0.1428 -0.3391  0.3540
   21phy    C31  545   0.966   3.698   1.418 -0.8678  0.4519 -0.6875
   21phy    C30  546   0.855   3.688   1.522  0.0445  0.0900 -0.0619
   21phy    C28  547   0.729   3.608   1.477  0.4198 -0.0012  0.5481
   21phy    C29  548   0.698   3.495   1.576 -0.0650 -0.2082 -0.0320
   21phy    C27  549   0.607   3.702   1.472 -0.0509 -0.2908  0.2854
   21phy    C26  550   0.544   3.702   1.337  0.7375  0.5189  0.7121
   21phy    C25  551   0.413   3.778   1.321  0.5926 -0.0167  0.0768
   21phy    C23  552   0.342   3.773   1.184  0.4516 -0.1113 -0.2280
   21phy    C24  553   0.220   3.683   1.189 -0.1923  0.7565 -0.2349
   21phy    C22  554   0.302   3.916   1.149  0.4996  0.5456 -0.0326
   21phy    C21  555   0.370   3.965   1.016 -0.1395 -0.1770  0.3197
   21phy    C20  556   0.330   4.108   0.971 -0.6011  0.4796  0.5278
   21phy    C18  557   0.402   4.193   0.862 -0.0195 -0.1261 -0.1395
   21phy    O01  558   0.539   4.222   0.911  0.0376  0.1677 -0.2555
   21phy    H01  559   0.549   4.198   1.001 -0.5378  1.8065  0.2907
   21phy    C19  560   0.314   4.321   0.862  0.6909  0.6062 -1.3437
   21phy    C13  561   0.416   4.124   0.715  0.2119 -0.5167  0.5443
   21phy     H3  562   0.481   4.034   0.732  1.8730  0.4375 -0.5457
   21phy    O33  563   0.306   4.052   0.657 -0.2435 -0.2238 -0.1363
   21phy    H1B  564   0.235   4.113   0.648 -0.4922 -0.6794 -1.6522
   21phy    C12  565   0.519   4.172   0.605  0.1180  0.0564 -0.3056
   21phy    O11  566   0.617   4.259   0.642  0.2493 -0.2614  0.0755
   21phy    H1A  567   0.631   4.247   0.734  1.1543 -1.3845 -0.1862
   22phy    C35  568   1.509   3.394   0.675 -0.5269  0.5529 -0.2937
   22phy    C33  569   1.498   3.546   0.690  0.5969 -0.2918  0.0713
   22phy    C34  570   1.353   3.580   0.730  0.3181 -0.4125 -0.2677
   22phy    C32  571   1.600   3.596   0.792 -0.0985  0.6064  0.6480
   22phy    C31  572   1.715   3.666   0.727  0.0452 -0.0980 -0.4241
   22phy    C30  573   1.821   3.716   0.834  0.6302  0.6506  0.3330
   22phy    C28  574   1.932   3.801   0.778 -0.4378  0.1824  0.8099
   22phy    C29  575   1.977   3.895   0.885  0.0662 -0.1804  0.3530
   22phy    C27  576   2.054   3.726   0.720 -0.3116 -0.0968  0.1772
   22phy    C26  577   2.064   3.738   0.571 -0.2904 -0.1674  0.3200
   22phy    C25  578   2.170   3.650   0.502  0.2955  0.3222 -0.2636
   22phy    C23  579   2.199   3.692   0.359 -0.2982 -0.0317  0.3544
   22phy    C24  580   2.310   3.794   0.348 -0.4679 -0.4514  0.3582
   22phy    C22  581   2.237   3.567   0.282 -0.5000  0.2742  0.2642
   22phy    C21  582   2.181   3.568   0.140 -0.0479 -0.1532  0.0645
   22phy    C20  583   2.187   3.432   0.060  0.2364 -0.2938  0.2288
   22phy    C18  584   2.111   3.429  -0.076 -0.3642  0.7165 -0.0352
   22phy    O01  585   1.977   3.482  -0.071  0.3779 -0.0560 -0.4048
   22phy    H01  586   1.938   3.470   0.013  0.1721  1.8322 -0.1821
   22phy    C19  587   2.091   3.276  -0.093 -0.0228 -0.4169  0.5321
   22phy    C13  588   2.193   3.501  -0.195  0.1675  0.3671 -0.5405
   22phy     H3  589   2.193   3.610  -0.169  1.3960  0.4301 -0.7469
   22phy    O33  590   2.336   3.486  -0.199  0.3028 -0.2182 -0.2383
   22phy    H1B  591   2.375   3.498  -0.114  0.1626 -0.1748 -0.1786
   22phy    C12  592   2.125   3.533  -0.335 -0.0707 -0.4314 -0.0500
   22phy    O11  593   1.990   3.574  -0.326  0.5072 -0.5747  0.0109
   22phy    H1A  594   1.947   3.543  -0.249 -1.0677  1.1234 -0.1143
   23phy    C35  595   2.006   3.485   2.403  0.2225  0.0161  0.0848
   23phy    C33  596   1.981   3.517   2.257 -0.5983  0.2104 -0.0286
   23phy    C34  597   2.052   3.418   2.160 -0.0183 -0.2022 -0.0951
   23phy    C32  598   1.830   3.540   2.225 -0.1892  0.3386  0.0701
   23phy    C31  599   1.791   3.624   2.101  0.0676 -0.0626 -0.1280
   23phy    C30  600   1.636   3.644   2.103  0.0398  0.4344  0.0295
   23phy    C28  601   1.570   3.715   1.983  0.6367 -0.0921 -0.0905
   23phy    C29  602   1.531   3.623   1.864  0.4778  0.1308 -0.6253
   23phy    C27  603   1.433   3.768   2.026 -0.1792 -0.0836 -0.6133
   23phy    C26  604   1.432   3.923   2.049  0.1259  0.6076  0.0816
   23phy    C25  605   1.289   3.961   2.074  0.6900 -0.1789 -0.2360
   23phy    C23  606   1.268   4.085   2.166 -0.0725  0.1460 -0.2131
   23phy    C24  607   1.288   4.219   2.090  0.2879  0.0167  0.0702
   23phy    C22  608   1.123   4.076   2.219 -0.9128 -0.4962  0.1007
   23phy    C21  609   1.111   4.045   2.364 -0.0290  0.2837 -0.1145
   23phy    C20  610   0.973   4.000   2.406  0.4021 -0.2492 -0.0830
   23phy    C18  611   0.939   3.974   2.555  0.3598  0.6157 -0.2946
   23phy    O01  612   0.957   4.098   2.630  0.1437 -0.0543 -0.1676
   23phy    H01  613   0.906   4.091   2.709  0.4594 -0.3585  0.0158
   23phy    C19  614   0.783   3.942   2.543 -0.1811  0.0620  0.1401
   23phy    C13  615   1.005   3.846   2.631  0.2811 -0.1945 -0.0024
   23phy     H3  616   1.006   3.760   2.559 -1.1109 -0.6140  0.4491
   23phy    O33  617   0.938   3.787   2.744 -0.1096 -0.4883 -0.7776
   23phy    H1B  618   0.953   3.842   2.818  0.7493 -0.8024 -0.6986
   23phy    C12  619   1.155   3.865   2.680 -0.0842  0.5600  0.4054
   23phy    O11  620   1.216   3.742   2.709 -0.3472  0.2084 -0.1991
   23phy    H1A  621   1.153   3.687   2.752 -0.8750  0.7673 -0.2396
   24phy    C35  622   4.961   4.466   2.313  0.0317 -0.0159 -0.2394
   24phy    C33  623   4.971   4.619   2.309  0.6137  0.2066  0.1412
   24phy    C34  624   4.834   4.660   2.254 -0.5759  0.3261  0.1858
   24phy    C32  625   4.995   4.691   2.439  0.1094  0.0468  0.2662
   24phy    C31  626   5.140   4.714   2.480 -0.5910  0.3511  0.5863
   24phy    C30  627   5.155   4.747   2.626  0.1211 -0.5951 -0.3847
   24phy    C28  628   5.291   4.813   2.654  0.1980 -0.0471  1.2091
   24phy    C29  629   5.274   4.966   2.661 -0.0672 -0.2581  0.6966
   24phy    C27  630   5.339   4.761   2.792  0.3096  0.6515  0.5509
   24phy    C26  631   5.489   4.749   2.810 -0.0614 -0.1773  0.4396
   24phy    C25  632   5.521   4.701   2.949  0.0332 -0.3258 -0.0718
   24phy    C23  633   5.671   4.678   2.980  0.2653  0.4871 -0.0216
   24phy    C24  634   5.753   4.806   3.000  0.4072 -0.7954 -0.1159
   24phy    C22  635   5.669   4.582   3.097 -0.1250 -0.4227 -0.3461
   24phy    C21  636   5.786   4.484   3.081 -0.3030  0.0090  0.3512
   24phy    C20  637   5.814   4.392   3.204 -0.4502 -0.3089  0.6682
   24phy    C18  638   5.937   4.297   3.182 -0.1662 -0.1361 -0.4366
   24phy    O01  639   6.055   4.374   3.146 -0.5071 -0.8931 -0.4298
   24phy    H01  640   6.063   4.451   3.200  1.0955 -0.5552 -1.0780
   24phy    C19  641   5.952   4.265   3.331  0.5523 -0.1460 -0.2163
   24phy    C13  642   5.931   4.163   3.091 -0.2009  0.0085 -0.6877
   24phy     H3  643   5.833   4.111   3.109  0.0368  0.1168  1.0465
   24phy    O33  644   6.021   4.057   3.131 -0.0874 -0.1601 -0.1114
   24phy    H1B  645   6.108   4.091   3.125 -0.0411  0.1443  1.7808
   24phy    C12  646   5.950   4.186   2.941 -0.5123  0.0113 -0.3935
   24phy    O11  647   5.929   4.083   2.850  0.5416  0.5447 -0.2931
   24phy    H1A  648   5.856   4.032   2.878  1.4801 -1.3727 -1.1517
   25phy    C35  649   1.297   4.371   1.303  0.3710  0.0240  0.7016
   25phy    C33  650   1.227   4.493   1.227 -0.0381 -0.1670  0.0017
   25phy    C34  651   1.126   4.560   1.324 -0.5164  0.1335  0.5282
   25phy    C32  652   1.330   4.589   1.170 -0.0289 -0.8583 -0.3019
   25phy    C31  653   1.287   4.672   1.049 -0.0995 -0.1010  0.4280
   25phy    C30  654   1.411   4.700   0.965 -0.8070  0.2985  0.1865
   25phy    C28  655   1.409   4.786   0.841 -0.1320 -1.0310 -0.0863
   25phy    C29  656   1.385   4.934   0.875  0.2333  0.1877  0.5874
   25phy    C27  657   1.545   4.768   0.769  0.2193  0.1954 -0.3983
   25phy    C26  658   1.545   4.760   0.611  0.1836 -0.2095  0.0517
   25phy    C25  659   1.683   4.750   0.554 -0.5708  0.3594 -0.4073
   25phy    C23  660   1.684   4.766   0.399 -0.2702 -0.0826  0.4413
   25phy    C24  661   1.724   4.910   0.356  0.3004  0.3120 -0.4729
   25phy    C22  662   1.777   4.670   0.324  0.0335 -0.2093  0.5410
   25phy    C21  663   1.713   4.613   0.189  0.4453 -0.0791 -0.6025
   25phy    C20  664   1.804   4.502   0.130  0.2111  0.4885  0.2228
   25phy    C18  665   1.779   4.449  -0.019  0.4543  0.1465  0.0518
   25phy    O01  666   1.652   4.381  -0.009 -0.3807  0.1443  0.0930
   25phy    H01  667   1.583   4.443   0.003  0.3601  1.0069  0.0249
   25phy    C19  668   1.882   4.338  -0.029 -0.0894  0.4467 -0.1387
   25phy    C13  669   1.785   4.555  -0.141 -0.1794 -0.8316  0.2763
   25phy     H3  670   1.699   4.624  -0.120 -1.2334 -1.7423 -0.8983
   25phy    O33  671   1.888   4.654  -0.131 -0.1488  0.0448 -0.2005
   25phy    H1B  672   1.922   4.671  -0.217 -0.0161  2.1405  0.2052
   25phy    C12  673   1.706   4.525  -0.279  0.1160 -0.0690 -0.5369
   25phy    O11  674   1.785   4.511  -0.395  0.5418  0.6819  0.3901
   25phy    H1A  675   1.828   4.593  -0.412  0.8634  0.3387 -0.5061
   26phy    C35  676   0.273   0.302   1.638  0.2435 -0.5805  0.5121
   26phy    C33  677   0.385   0.363   1.554 -0.3660 -0.6210  0.3582
   26phy    C34  678   0.312   0.452   1.454 -0.4486 -0.2760  0.0791
   26phy    C32  679   0.481   0.448   1.642 -0.0759  0.5217  0.3899
   26phy    C31  680   0.624   0.395   1.629  0.4317 -0.1364  0.2580
   26phy    C30  681   0.712   0.449   1.741 -0.0650 -0.1521  0.0813
   26phy    C28  682   0.862   0.454   1.727 -0.0435  0.0878  1.0392
   26phy    C29  683   0.899   0.577   1.643 -0.2362 -0.1480  0.4297
   26phy    C27  684   0.914   0.476   1.867  0.1602 -0.1680 -0.1263
   26phy    C26  685   1.059   0.432   1.896 -0.0541  0.1987  0.2008
   26phy    C25  686   1.107   0.458   2.041  0.1820 -0.4448  0.1255
   26phy    C23  687   1.259   0.487   2.069 -0.4251 -0.1571 -0.6571
   26phy    C24  688   1.304   0.629   2.033  0.0602  0.2156  0.7238
   26phy    C22  689   1.275   0.459   2.221  0.6854 -0.3455 -0.5384
   26phy    C21  690   1.420   0.427   2.275  0.4217  0.6640  0.0802
   26phy    C20  691   1.426   0.406   2.425  0.5525  0.5645 -0.1952
   26phy    C18  692   1.567   0.409   2.498  0.0749  0.0037  0.3191
   26phy    O01  693   1.634   0.533   2.471  0.3116 -0.7239 -0.2209
   26phy    H01  694   1.689   0.560   2.541 -0.5093 -0.8609  0.4892
   26phy    C19  695   1.518   0.427   2.645 -0.0689 -0.0803 -0.2142
   26phy    C13  696   1.658   0.280   2.464  0.4048 -0.2699  0.0796
   26phy     H3  697   1.661   0.268   2.352  0.6438  0.3346  0.0161
   26phy    O33  698   1.582   0.159   2.501 -0.0732  0.3169  0.0155
   26phy    H1B  699   1.625   0.086   2.462  0.2019  0.3040  0.3475
   26phy    C12  700   1.806   0.277   2.514 -0.0703  0.0702  0.4812
   26phy    O11  701   1.845   0.260   2.646  0.1858  0.0140  0.4204
   26phy    H1A  702   1.828   0.176   2.683  1.5361 -0.5278 -0.1550
   27phy    C35  703   0.288   0.627   1.118  0.0869  0.1058  0.9673
   27phy    C33  704   0.393   0.727   1.079 -0.9645 -0.2583  0.1732
   27phy    C34  705   0.443   0.811   1.196  0.5334  0.3054  0.1929
   27phy    C32  706   0.514   0.661   1.010  0.1918 -0.5262  0.6078
   27phy    C31  707   0.544   0.727   0.873  0.0929  0.5602  0.2053
   27phy    C30  708   0.687   0.705   0.826 -0.2010 -0.5591  0.1518
   27phy    C28  709   0.731   0.746   0.684  0.2173  0.6333  0.1374
   27phy    C29  710   0.761   0.898   0.674  0.2287  0.3004  0.4117
   27phy    C27  711   0.864   0.683   0.655 -0.2769 -0.3728  0.1351
   27phy    C26  712   0.895   0.650   0.507 -0.7788  0.1883  0.0963
   27phy    C25  713   1.037   0.595   0.499  0.5355 -0.8461  0.4722
   27phy    C23  714   1.094   0.555   0.361  0.0683 -0.5680 -0.0108
   27phy    C24  715   1.163   0.684   0.310  0.8815  0.0820  0.1342
   27phy    C22  716   1.197   0.440   0.371 -0.1031 -0.4470  0.6063
   27phy    C21  717   1.144   0.306   0.332  0.1343 -0.3633  0.2367
   27phy    C20  718   1.239   0.197   0.385  0.2813  0.3130  0.0782
   27phy    C18  719   1.246   0.044   0.333  0.6637 -0.3937  0.4680
   27phy    O01  720   1.115  -0.013   0.335  0.8195 -0.3919  0.2490
   27phy    H01  721   1.122  -0.106   0.337 -1.2498 -0.6093  2.6358
   27phy    C19  722   1.329  -0.011   0.448 -0.4558  0.7183 -0.2244
   27phy    C13  723   1.305   0.035   0.183 -0.6384 -0.2078 -0.3230
   27phy     H3  724   1.218   0.062   0.118 -1.2956 -0.6342  0.3664
   27phy    O33  725   1.397   0.141   0.137  0.0655  0.7796  0.0231
   27phy    H1B  726   1.355   0.206   0.084  1.9978 -0.2854 -3.0969
   27phy    C12  727   1.317  -0.102   0.107 -0.3339 -0.2551  0.1948
   27phy    O11  728   1.421  -0.193   0.145  0.3646  0.5092 -0.6696
   27phy    H1A  729   1.498  -0.175   0.095  0.5718  0.4805 -0.3615
   28phy    C35  730   2.364   1.120   1.004  0.9056 -0.2252 -0.0369
   28phy    C33  731   2.234   1.177   1.062  0.3275 -0.1395  0.0874
   28phy    C34  732   2.223   1.167   1.215 -0.2730 -0.1451  0.2803
   28phy    C32  733   2.227   1.321   0.998 -1.1289  0.0823 -0.1323
   28phy    C31  734   2.086   1.365   0.975  0.0882  0.1210 -0.0301
   28phy    C30  735   2.094   1.514   0.938  0.7665 -0.7242  0.1962
   28phy    C28  736   1.956   1.578   0.894 -0.5738  0.1527 -0.0435
   28phy    C29  737   1.886   1.651   1.004  0.4400  0.1511 -0.1265
   28phy    C27  738   1.990   1.683   0.791 -0.1719 -0.2560 -0.3334
   28phy    C26  739   1.962   1.650   0.642  0.4659 -0.7425  0.4028
   28phy    C25  740   1.931   1.777   0.561  0.3089  0.0743  0.3135
   28phy    C23  741   1.921   1.765   0.412 -0.9853 -0.2567  0.9385
   28phy    C24  742   1.842   1.884   0.371 -0.1894 -0.1988 -0.1464
   28phy    C22  743   2.059   1.769   0.333 -0.3274 -0.0349  0.3921
   28phy    C21  744   2.068   1.702   0.195  0.4951 -0.3541  0.2250
   28phy    C20  745   2.209   1.647   0.170  0.4663 -0.0618 -0.2244
   28phy    C18  746   2.253   1.596   0.037 -0.6101  0.0452 -0.7077
   28phy    O01  747   2.186   1.471   0.008  0.3048 -0.4808  0.4499
   28phy    H01  748   2.093   1.482   0.001  0.3472  1.2746  1.8458
   28phy    C19  749   2.406   1.571   0.069  0.1573 -0.3219  0.2540
   28phy    C13  750   2.231   1.692  -0.091 -0.6908  0.3790 -0.4859
   28phy     H3  751   2.120   1.694  -0.110 -0.6981  2.8910 -0.5796
   28phy    O33  752   2.240   1.834  -0.063  0.1708  0.0493 -0.0611
   28phy    H1B  753   2.250   1.856   0.027  0.8994  1.3347 -0.4251
   28phy    C12  754   2.232   1.641  -0.241  0.6758  0.1187  0.1323
   28phy    O11  755   2.337   1.687  -0.323 -0.0531  0.1790 -0.2570
   28phy    H1A  756   2.307   1.756  -0.378  1.8124  1.2679  0.0007
   29phy    C35  757   0.663   4.815   0.947 -0.2603 -0.3568  0.4101
   29phy    C33  758   0.777   4.727   0.986 -0.1754  0.3167  0.3034
   29phy    C34  759   0.817   4.741   1.133  0.3371 -1.1362  0.0783
   29phy    C32  760   0.744   4.580   0.945  0.0082 -0.4891  0.6132
   29phy    C31  761   0.866   4.511   0.877  0.5797  0.2876  0.2509
   29phy    C30  762   0.861   4.358   0.881  0.0053  0.2964  0.3003
   29phy    C28  763   0.978   4.291   0.805  0.5790 -0.6295 -0.2191
   29phy    C29  764   1.105   4.260   0.888  0.1123 -0.3592  0.5880
   29phy    C27  765   0.931   4.158   0.753  0.4859 -0.3347  0.1581
   29phy    C26  766   0.989   4.120   0.617  0.4633 -0.3760  0.0690
   29phy    C25  767   0.947   3.981   0.574  0.3868  0.1018 -0.1973
   29phy    C23  768   1.035   3.921   0.466 -0.0349 -0.3482 -0.3293
   29phy    C24  769   1.146   3.828   0.517  0.2733 -0.3319 -0.2286
   29phy    C22  770   0.944   3.846   0.363  0.0464  0.5012 -0.4444
   29phy    C21  771   1.000   3.815   0.224  0.2119  0.8894 -0.7694
   29phy    C20  772   0.893   3.754   0.133  0.4069  0.4342  0.7607
   29phy    C18  773   0.934   3.719  -0.018 -0.2766 -0.0061  0.3382
   29phy    O01  774   0.994   3.829  -0.082  0.1270  0.0807 -0.1129
   29phy    H01  775   0.971   3.901  -0.027 -1.8668  0.2624 -1.0839
   29phy    C19  776   0.789   3.717  -0.075 -0.1637 -0.1120  0.1438
   29phy    C13  777   1.012   3.582  -0.044 -0.2061 -0.0566  0.2794
   29phy     H3  778   1.096   3.588   0.030 -1.2061  0.1130  1.4375
   29phy    O33  779   0.945   3.464   0.011 -0.2612 -0.0012  0.2066
   29phy    H1B  780   0.896   3.497   0.084  1.0822  1.1655  0.6457
   29phy    C12  781   1.113   3.554  -0.165  0.3160  1.0436 -0.0139
   29phy    O11  782   1.060   3.516  -0.288 -0.3911  0.2750  0.4690
   29phy    H1A  783   1.014   3.434  -0.283  1.7406 -1.0312  0.5336
   30phy    C35  784   0.906   4.154   1.242 -0.4370  0.0090 -0.4436
   30phy    C33  785   0.762   4.170   1.279 -0.1349 -0.0060  0.6217
   30phy    C34  786   0.719   4.086   1.404 -0.1776  0.3949  0.0279
   30phy    C32  787   0.736   4.316   1.312 -0.0248  0.0537  0.1147
   30phy    C31  788   0.598   4.369   1.266 -0.3915 -0.2299  0.6146
   30phy    C30  789   0.545   4.488   1.344 -0.3059  0.0614 -0.0725
   30phy    C28  790   0.400   4.551   1.332  0.1913 -0.1266  0.3133
   30phy    C29  791   0.344   4.596   1.469  0.0264 -0.2208 -0.1719
   30phy    C27  792   0.389   4.655   1.221  0.1715  0.0703 -0.1625
   30phy    C26  793   0.279   4.636   1.124  0.2139  0.3510  0.4859
   30phy    C25  794   0.255   4.754   1.028 -0.3950 -0.4209  0.3094
   30phy    C23  795   0.139   4.740   0.927  0.0940  0.0172  0.0458
   30phy    C24  796   0.003   4.790   0.977 -0.7105 -0.2068 -0.5562
   30phy    C22  797   0.166   4.794   0.787  0.0684  0.6163 -0.4190
   30phy    C21  798   0.250   4.697   0.696  0.1406  0.1638 -0.5077
   30phy    C20  799   0.262   4.757   0.557 -0.5076 -0.3819 -0.0227
   30phy    C18  800   0.349   4.682   0.452  0.6859  0.5509 -0.5502
   30phy    O01  801   0.477   4.665   0.514  0.0173  0.6600 -0.7087
   30phy    H01  802   0.501   4.748   0.549  0.4388 -0.0841  0.8438
   30phy    C19  803   0.365   4.786   0.341 -0.4021  0.0268 -0.0840
   30phy    C13  804   0.282   4.544   0.405 -0.8458  0.0873  0.0403
   30phy     H3  805   0.297   4.476   0.493 -0.4722 -1.0122 -0.8408
   30phy    O33  806   0.144   4.534   0.394 -0.2524 -0.3259 -0.2612
   30phy    H1B  807   0.117   4.564   0.310  1.2276  2.2429  0.0597
   30phy    C12  808   0.361   4.431   0.320  0.0795 -0.1223  0.4040
   30phy    O11  809   0.361   4.299   0.359  0.1332  0.1065  0.2699
   30phy    H1A  810   0.272   4.268   0.353 -0.4190  1.7408 -0.4168
   31phy    C35  811   0.784   1.694   1.343 -0.3054  0.0002  0.6612
   31phy    C33  812   0.875   1.568   1.320 -0.1715 -0.4140  0.3068
   31phy    C34  813   0.882   1.529   1.173 -0.0431 -0.2085  0.6328
   31phy    C32  814   1.016   1.594   1.372  0.5898 -0.2521  0.3651
   31phy    C31  815   1.085   1.480   1.440 -0.1608 -0.5769 -0.1895
   31phy    C30  816   1.215   1.529   1.501 -0.3547 -0.1931  0.0227
   31phy    C28  817   1.269   1.409   1.582  0.8969 -0.0453  0.3507
   31phy    C29  818   1.392   1.348   1.515 -0.0499  0.0328  0.2712
   31phy    C27  819   1.300   1.459   1.728  0.0282 -0.1278 -0.1786
   31phy    C26  820   1.214   1.385   1.834  0.4688  0.1937  0.3207
   31phy    C25  821   1.230   1.438   1.972 -0.0122  0.1576 -0.2546
   31phy    C23  822   1.252   1.348   2.093 -0.0257 -0.3224  0.0996
   31phy    C24  823   1.391   1.283   2.098  0.0062  0.4905 -0.0253
   31phy    C22  824   1.230   1.433   2.217  0.1412  0.7192 -0.3416
   31phy    C21  825   1.155   1.359   2.331 -0.1957  0.3038 -0.0472
   31phy    C20  826   1.135   1.447   2.451 -0.0110 -0.8266  0.5883
   31phy    C18  827   1.056   1.388   2.574  0.1162  0.6935  0.3370
   31phy    O01  828   1.108   1.254   2.608  0.4683  0.0917  0.5431
   31phy    H01  829   1.057   1.237   2.684  0.0882  0.2326  0.3196
   31phy    C19  830   1.097   1.483   2.684  0.2777 -0.2271  0.3961
   31phy    C13  831   0.891   1.375   2.558 -0.1729 -0.1642 -0.6824
   31phy     H3  832   0.850   1.469   2.514  0.0098  1.1622  1.7776
   31phy    O33  833   0.824   1.378   2.684 -0.2357 -0.0964  0.2393
   31phy    H1B  834   0.787   1.296   2.709 -2.3568  0.5357 -0.5743
   31phy    C12  835   0.841   1.249   2.474 -0.1264 -0.5838  0.5033
   31phy    O11  836   0.868   1.122   2.521 -0.0012  0.1010 -0.4566
   31phy    H1A  837   0.961   1.115   2.515  0.0006  0.4772 -0.8810
   32phy    C35  838   1.360   0.554   1.498 -0.1066 -0.0355  0.1610
   32phy    C33  839   1.510   0.528   1.510 -0.8317 -0.0886  0.4814
   32phy    C34  840   1.549   0.378   1.485 -0.2241  0.1059 -0.2689
   32phy    C32  841   1.596   0.633   1.425  0.1703  0.3862  0.0556
   32phy    C31  842   1.736   0.670   1.481 -0.1046  0.0682  0.0128
   32phy    C30  843   1.829   0.756   1.402  0.2802  0.1922 -0.0847
   32phy    C28  844   1.974   0.748   1.449 -0.7441  0.1214 -0.3658
   32phy    C29  845   2.059   0.726   1.325  0.1363  0.7349 -0.4537
   32phy    C27  846   2.028   0.868   1.527 -0.0468  0.4975 -0.4749
   32phy    C26  847   2.129   0.827   1.632  0.8070 -0.0482  0.6256
   32phy    C25  848   2.163   0.948   1.715  0.2962  0.6075 -0.0177
   32phy    C23  849   2.281   0.948   1.810  0.1782 -0.0679  0.0805
   32phy    C24  850   2.404   1.005   1.739 -0.0197 -0.0293  0.2739
   32phy    C22  851   2.232   1.023   1.932  0.5296 -0.6120  0.9624
   32phy    C21  852   2.316   1.028   2.062 -0.3927  0.2149  0.0167
   32phy    C20  853   2.265   1.134   2.160  0.2925 -0.0583 -0.1104
   32phy    C18  854   2.342   1.178   2.283  0.0441  0.6518  0.0077
   32phy    O01  855   2.465   1.250   2.240 -0.2908  0.2799  0.2174
   32phy    H01  856   2.542   1.206   2.273 -0.4849  0.4968  0.9883
   32phy    C19  857   2.242   1.285   2.345 -0.2828  0.0395  0.2359
   32phy    C13  858   2.380   1.048   2.382  0.3285  0.0676  0.0958
   32phy     H3  859   2.430   0.964   2.327 -0.7953 -0.2736 -0.4425
   32phy    O33  860   2.265   0.984   2.431  0.6716 -0.3322 -0.0728
   32phy    H1B  861   2.270   0.892   2.413 -0.8869 -0.4102 -0.2420
   32phy    C12  862   2.485   1.077   2.500  0.4619  0.3496  0.3466
   32phy    O11  863   2.607   1.137   2.467  0.5781 -0.0156  0.2997
   32phy    H1A  864   2.683   1.082   2.473  0.7444  0.1326 -0.4087
   33phy    C35  865   5.073   0.782   2.495  0.3703  0.0903  0.2892
   33phy    C33  866   5.092   0.759   2.348  0.4660  0.3122 -0.5404
   33phy    C34  867   4.997   0.844   2.271 -0.2358  0.5568  0.3054
   33phy    C32  868   5.234   0.792   2.295 -0.2481  0.1720  0.7161
   33phy    C31  869   5.322   0.672   2.270 -0.3516  0.1975  0.7067
   33phy    C30  870   5.461   0.701   2.210  0.3987  0.1039  0.0595
   33phy    C28  871   5.542   0.579   2.171 -0.2747 -0.0820 -0.1126
   33phy    C29  872   5.512   0.540   2.029  0.2239  0.4735  0.5460
   33phy    C27  873   5.690   0.602   2.193 -0.3621  0.4411  0.2595
   33phy    C26  874   5.750   0.482   2.275  0.5751 -0.1316  0.4416
   33phy    C25  875   5.897   0.505   2.300  0.1302 -0.5736 -0.5694
   33phy    C23  876   5.968   0.408   2.399 -0.1046 -0.2161  0.7492
   33phy    C24  877   6.035   0.288   2.330 -0.4813 -0.2596  0.0198
   33phy    C22  878   6.072   0.480   2.485  0.4602 -0.3806 -0.3896
   33phy    C21  879   6.046   0.456   2.635  0.0217 -0.3371  0.2741
   33phy    C20  880   6.161   0.530   2.711  0.1694  0.0483  0.7025
   33phy    C18  881   6.170   0.520   2.868 -0.7756  0.1059  0.5573
   33phy    O01  882   6.190   0.386   2.904 -0.0158  0.1281  0.1913
   33phy    H01  883   6.113   0.337   2.881  0.1409 -0.2026  0.3541
   33phy    C19  884   6.307   0.593   2.883 -0.2329  0.2192  0.5306
   33phy    C13  885   6.040   0.591   2.933  0.3596 -0.2822  0.3589
   33phy     H3  886   5.947   0.549   2.887 -0.0635  0.4500  0.5388
   33phy    O33  887   6.031   0.731   2.892  0.3902  0.0106  0.4424
   33phy    H1B  888   5.945   0.763   2.913 -0.2100 -0.9899 -0.4233
   33phy    C12  889   6.011   0.587   3.084  0.3366 -0.3503  0.1136
   33phy    O11  890   5.983   0.458   3.132 -0.0282 -0.5917  0.0726
   33phy    H1A  891   5.950   0.460   3.219  0.8984 -0.2382  0.4349
   34phy    C35  892   4.101   4.044   1.830  0.3347  0.8341  0.2396
   34phy    C33  893   4.218   3.961   1.786 -0.0320  0.1941 -0.0410
   34phy    C34  894   4.307   3.934   1.906  0.2064 -0.2508 -0.0050
   34phy    C32  895   4.193   3.831   1.708  0.3646 -0.2849  0.0629
   34phy    C31  896   4.298   3.783   1.601 -0.2712  0.0068 -0.4985
   34phy    C30  897   4.248   3.651   1.538 -0.5873 -0.2343  0.2789
   34phy    C28  898   4.350   3.587   1.444  0.0454 -0.4228  0.3063
   34phy    C29  899   4.425   3.472   1.512  0.0226 -0.2350  0.0806
   34phy    C27  900   4.269   3.520   1.328 -0.0184  0.0807  0.1638
   34phy    C26  901   4.330   3.518   1.186  0.3978  0.3486 -0.4974
   34phy    C25  902   4.235   3.435   1.099 -0.2596 -0.2352 -0.0181
   34phy    C23  903   4.267   3.428   0.946 -0.5773  0.0801  0.0865
   34phy    C24  904   4.282   3.280   0.899  0.4103  0.1494 -0.0016
   34phy    C22  905   4.166   3.511   0.860 -0.1254  0.3152 -0.0422
   34phy    C21  906   4.210   3.546   0.717  0.1966  0.3283 -0.1603
   34phy    C20  907   4.088   3.565   0.623  0.5709 -0.4328 -0.4989
   34phy    C18  908   4.113   3.648   0.493 -0.0533  1.0356 -0.4881
   34phy    O01  909   4.168   3.774   0.537 -0.3835 -0.0837 -0.1182
   34phy    H01  910   4.261   3.766   0.546 -0.0304 -0.2792 -2.9884
   34phy    C19  911   3.967   3.661   0.439 -0.4073 -0.2680 -0.4618
   34phy    C13  912   4.208   3.582   0.385 -0.4868  0.0362  0.5004
   34phy     H3  913   4.307   3.583   0.436 -0.6554  2.3163  0.9013
   34phy    O33  914   4.198   3.438   0.364  0.6140  0.3263  0.5162
   34phy    H1B  915   4.205   3.392   0.446 -0.5669  0.3123  0.6263
   34phy    C12  916   4.278   3.664   0.268  0.2930 -0.0803  0.3980
   34phy    O11  917   4.225   3.654   0.140  0.0298 -0.1475  0.1306
   34phy    H1A  918   4.143   3.700   0.133 -0.6126 -1.2171  0.5006
   35phy    C35  919   1.068   2.078   1.019  0.0310 -0.0625  0.2904
   35phy    C33  920   1.172   1.989   1.093  0.1201  0.0778  0.3540
   35phy    C34  921   1.147   2.006   1.242 -0.1527  0.1047  0.0278
   35phy    C32  922   1.160   1.840   1.062 -0.3529 -0.4582  0.3721
   35phy    C31  923   1.254   1.790   0.951 -0.3213  0.1004  0.4791
   35phy    C30  924   1.266   1.638   0.957  0.1639 -0.0601 -0.0615
   35phy    C28  925   1.400   1.584   0.902  0.0974  0.0702 -0.1360
   35phy    C29  926   1.497   1.534   1.007 -0.2789  0.2321 -0.1466
   35phy    C27  927   1.368   1.469   0.803 -0.0503  0.6483 -0.0250
   35phy    C26  928   1.408   1.492   0.657  0.2842  0.3275 -0.4480
   35phy    C25  929   1.379   1.363   0.572  0.1852  0.1526 -0.1186
   35phy    C23  930   1.407   1.375   0.418  0.1055 -0.0482  0.4933
   35phy    C24  931   1.558   1.376   0.389  0.4340  0.0334  0.2767
   35phy    C22  932   1.347   1.260   0.337  0.1127 -1.0224 -0.1308
   35phy    C21  933   1.282   1.292   0.203 -0.1479  0.1154  0.0956
   35phy    C20  934   1.253   1.160   0.128  0.3504 -0.0681 -0.2002
   35phy    C18  935   1.249   1.142  -0.026 -0.1701 -0.3918  0.3680
   35phy    O01  936   1.147   1.232  -0.079  0.5232 -0.0467  0.0291
   35phy    H01  937   1.094   1.197  -0.148  1.3875 -0.1901 -0.5787
   35phy    C19  938   1.195   1.002  -0.054  0.2729 -0.3840  0.0963
   35phy    C13  939   1.384   1.177  -0.104 -0.1189  0.1392  0.0341
   35phy     H3  940   1.393   1.288  -0.089 -1.5306  0.1031  1.4656
   35phy    O33  941   1.513   1.142  -0.054 -0.4224  0.7992  0.5823
   35phy    H1B  942   1.528   1.177   0.031  1.1748 -0.0338  0.7016
   35phy    C12  943   1.396   1.200  -0.261  0.1525 -0.2455  0.1713
   35phy    O11  944   1.489   1.290  -0.310 -0.1507  0.9846  0.1885
   35phy    H1A  945   1.456   1.327  -0.389 -1.0796 -1.4402 -0.6322
   36phy    C35  946   1.888   1.253   2.185  0.1537  0.1901  0.0116
   36phy    C33  947   1.900   1.299   2.042  0.4080 -0.3434 -0.1437
   36phy    C34  948   1.894   1.175   1.954  0.3884 -0.0224  0.5883
   36phy    C32  949   1.779   1.378   2.003  0.5960 -0.0459 -0.3362
   36phy    C31  950   1.777   1.529   2.002  0.5489  0.0711 -0.7590
   36phy    C30  951   1.637   1.577   1.960  0.0844 -0.5052  0.1287
   36phy    C28  952   1.609   1.728   1.995  0.2447  0.4521  0.0469
   36phy    C29  953   1.626   1.820   1.878  0.0462 -0.7604 -0.1173
   36phy    C27  954   1.473   1.749   2.068 -0.4202  0.1178 -0.3083
   36phy    C26  955   1.447   1.876   2.156 -0.1875 -0.3756 -0.0165
   36phy    C25  956   1.295   1.876   2.189 -0.1545  0.2113 -0.3648
   36phy    C23  957   1.254   1.976   2.297  0.3493  0.4656  0.0812
   36phy    C24  958   1.164   2.079   2.234 -0.7551 -0.0472 -0.0781
   36phy    C22  959   1.179   1.900   2.409 -0.2685  0.0467 -0.1411
   36phy    C21  960   1.203   1.956   2.549  0.3803 -0.2254  0.0920
   36phy    C20  961   1.103   1.893   2.652 -0.3642  0.3210 -0.3859
   36phy    C18  962   1.068   1.956   2.790 -0.0320 -0.2675 -0.4216
   36phy    O01  963   1.015   2.090   2.765 -0.2489  0.3605 -0.0331
   36phy    H01  964   0.994   2.128   2.848  0.0077 -3.0853  1.8012
   36phy    C19  965   0.946   1.872   2.823  0.1141  0.4247 -0.2977
   36phy    C13  966   1.173   1.964   2.913 -0.1109 -0.0757  0.6599
   36phy     H3  967   1.222   1.864   2.927 -0.2828 -0.0162  1.8263
   36phy    O33  968   1.108   1.980   3.046 -0.2212 -0.0985  0.0805
   36phy    H1B  969   1.101   2.068   3.076 -1.6243 -0.4590  0.9344
   36phy    C12  970   1.290   2.064   2.885  0.3587 -0.0753 -0.5991
   36phy    O11  971   1.259   2.201   2.904  0.0082  0.5973 -0.0527
   36phy    H1A  972   1.248   2.213   2.997  0.7529  0.6656  0.0307
   37phy    C35  973   0.929   0.476   1.033 -0.1699  0.4650 -0.2893
   37phy    C33  974   0.912   0.561   1.155  0.4296  0.6863 -0.0478
   37phy    C34  975   0.964   0.484   1.277 -0.3442 -0.2147  0.2138
   37phy    C32  976   0.977   0.693   1.125 -0.4221  0.1309 -0.0278
   37phy    C31  977   0.880   0.816   1.121 -0.2949  0.6206  0.3669
   37phy    C30  978   0.955   0.948   1.109  0.1519  0.0869  0.1839
   37phy    C28  979   0.870   1.072   1.074 -0.5394  0.3599  0.1006
   37phy    C29  980   0.812   1.145   1.193 -0.2920 -0.0890 -0.2152
   37phy    C27  981   0.973   1.164   0.997  0.2605  0.2276 -0.0317
   37phy    C26  982   0.901   1.233   0.880 -0.4997 -0.1904 -0.5742
   37phy    C25  983   0.994   1.335   0.813  0.7357 -0.0690 -0.1192
   37phy    C23  984   0.915   1.416   0.711 -0.4087 -0.0657 -0.3053
   37phy    C24  985   0.923   1.567   0.719 -0.3856 -0.6285  0.6562
   37phy    C22  986   0.964   1.374   0.569  0.3579  0.0638 -0.3862
   37phy    C21  987   0.852   1.323   0.477  0.3028 -0.4271 -0.2881
   37phy    C20  988   0.894   1.236   0.357  0.9151 -0.6785 -0.8119
   37phy    C18  989   0.785   1.189   0.256 -0.3183 -0.0837 -0.1716
   37phy    O01  990   0.702   1.105   0.336 -0.3317  0.0653  0.0912
   37phy    H01  991   0.667   1.155   0.407 -0.7415 -0.0956  0.0096
   37phy    C19  992   0.869   1.099   0.163  0.6571 -0.2512 -0.3221
   37phy    C13  993   0.699   1.309   0.187 -0.3875  0.1364 -0.6344
   37phy     H3  994   0.626   1.331   0.270  0.5272  0.7856  0.0144
   37phy    O33  995   0.755   1.445   0.175 -0.5914  0.0770  0.4721
   37phy    H1B  996   0.842   1.451   0.140 -1.7999  0.7414 -2.6979
   37phy    C12  997   0.572   1.297   0.089 -0.0458  0.3241 -0.0035
   37phy    O11  998   0.596   1.338  -0.046  0.4740  0.0414 -0.6567
   37phy    H1A  999   0.654   1.411  -0.055  0.6374  0.0069  0.0496
   38phy    C35 1000   0.259   1.175   1.438  0.1645  0.7549 -0.4459
   38phy    C33 1001   0.399   1.165   1.377 -0.3234  0.2475 -0.6042
   38phy    C34 1002   0.385   1.168   1.230  0.9361 -0.2000  0.4173
   38phy    C32 1003   0.502   1.274   1.417 -0.0545  0.1599 -0.4525
   38phy    C31 1004   0.566   1.245   1.553  0.1613 -0.3701  0.0824
   38phy    C30 1005   0.652   1.364   1.601  0.2835  0.3015  0.2357
   38phy    C28 1006   0.718   1.358   1.745 -0.1363 -0.1879 -0.6832
   38phy    C29 1007   0.855   1.287   1.744 -0.1360 -0.2908  0.0509
   38phy    C27 1008   0.740   1.506   1.788 -0.4034 -0.2159 -0.2026
   38phy    C26 1009   0.739   1.535   1.940 -0.2710  0.1589 -0.1530
   38phy    C25 1010   0.749   1.681   1.987 -0.1255 -0.0476 -0.1034
   38phy    C23 1011   0.758   1.700   2.144 -0.2242 -0.2433 -0.1629
   38phy    C24 1012   0.855   1.815   2.185 -0.5512  0.1644  0.1968
   38phy    C22 1013   0.620   1.730   2.205 -0.2276 -0.5326  0.1589
   38phy    C21 1014   0.601   1.680   2.351  0.5190 -0.0778 -0.0132
   38phy    C20 1015   0.462   1.735   2.401  0.0979 -1.1730 -0.3162
   38phy    C18 1016   0.423   1.711   2.556 -0.4592 -0.3017  0.0503
   38phy    O01 1017   0.535   1.762   2.634  0.2105  0.3246  0.4476
   38phy    H01 1018   0.572   1.835   2.588  1.6836  0.0040  1.0677
   38phy    C19 1019   0.317   1.820   2.582 -0.5498  0.2205  0.2142
   38phy    C13 1020   0.379   1.563   2.603 -0.4652 -0.3782  0.0487
   38phy     H3 1021   0.300   1.528   2.531  0.7039 -2.1328 -0.4587
   38phy    O33 1022   0.309   1.558   2.723  0.2306  0.0840 -0.5634
   38phy    H1B 1023   0.364   1.595   2.789  0.2391 -1.0677  0.1040
   38phy    C12 1024   0.495   1.458   2.606  0.3680  0.5462 -0.7818
   38phy    O11 1025   0.461   1.335   2.660  0.0868  0.3593 -0.1896
   38phy    H1A 1026   0.421   1.351   2.744 -2.2135 -0.5966 -1.0126
   39phy    C35 1027   0.033   2.510   1.798 -0.0674  0.3661  0.3119
   39phy    C33 1028   0.178   2.485   1.799  0.0476 -0.2420 -0.6898
   39phy    C34 1029   0.201   2.377   1.694 -0.3845 -0.4739  0.7991
   39phy    C32 1030   0.268   2.613   1.797 -0.3365  0.0608  0.4545
   39phy    C31 1031   0.394   2.601   1.884 -0.2576 -0.3815  0.1346
   39phy    C30 1032   0.486   2.722   1.908  0.2746  0.4906 -0.1382
   39phy    C28 1033   0.599   2.705   2.005  0.0679 -0.6291  0.2795
   39phy    C29 1034   0.732   2.739   1.926 -0.3319  0.3045 -0.4176
   39phy    C27 1035   0.578   2.803   2.120  0.6049 -0.4910  0.0587
   39phy    C26 1036   0.644   2.777   2.254  0.5998 -0.5494  0.0505
   39phy    C25 1037   0.635   2.885   2.363 -0.1276  0.1989 -0.5324
   39phy    C23 1038   0.704   2.846   2.494  0.1988 -0.2920  0.1458
   39phy    C24 1039   0.848   2.889   2.502 -0.2461 -0.2164 -0.4838
   39phy    C22 1040   0.623   2.913   2.611 -0.6044  0.0704 -0.4845
   39phy    C21 1041   0.604   2.814   2.726 -0.5689  0.5061  0.5807
   39phy    C20 1042   0.530   2.867   2.849 -0.4046  0.2087  0.7398
   39phy    C18 1043   0.474   2.770   2.954  0.4028  0.0627 -0.4734
   39phy    O01 1044   0.583   2.691   2.997 -0.9015 -0.2467 -0.0675
   39phy    H01 1045   0.617   2.639   2.927 -0.0230 -0.2024  0.3248
   39phy    C19 1046   0.450   2.872   3.070  0.2457  0.3783 -0.1939
   39phy    C13 1047   0.348   2.676   2.909 -0.4273 -0.2454  0.9590
   39phy     H3 1048   0.351   2.656   2.799  0.1644 -1.1514  1.1331
   39phy    O33 1049   0.225   2.748   2.925 -0.5902 -0.5513  0.4393
   39phy    H1B 1050   0.152   2.697   2.893 -0.0337 -0.9922 -0.1458
   39phy    C12 1051   0.341   2.530   2.965  0.0581 -0.3868 -0.3093
   39phy    O11 1052   0.229   2.456   2.919  0.1252  0.9918  0.0573
   39phy    H1A 1053   0.147   2.471   2.962 -1.0080  0.4045 -1.7869
   40phy    C35 1054   1.482   3.281   1.556  0.6015  0.1949 -0.1935
   40phy    C33 1055   1.586   3.294   1.666 -0.4198 -0.2715 -0.1934
   40phy    C34 1056   1.591   3.159   1.740 -0.3407  0.4999 -0.3802
   40phy    C32 1057   1.724   3.333   1.612 -0.3989 -0.2851  0.0479
   40phy    C31 1058   1.813   3.416   1.709  0.1100  0.1319  0.1565
   40phy    C30 1059   1.935   3.475   1.642 -0.4911 -0.0201 -0.1813
   40phy    C28 1060   2.032   3.563   1.725  0.2753 -0.2405 -0.0765
   40phy    C29 1061   2.170   3.545   1.659  0.2698  0.2741 -0.2957
   40phy    C27 1062   1.992   3.713   1.715  0.1197  0.3419  0.1594
   40phy    C26 1063   2.021   3.787   1.845  0.3421  0.1441  0.3074
   40phy    C25 1064   1.970   3.931   1.856 -0.3567 -0.2569 -0.0164
   40phy    C23 1065   2.013   3.999   1.983 -0.2177  0.1929 -0.0909
   40phy    C24 1066   2.149   4.069   1.960  0.6020  0.4839  0.2698
   40phy    C22 1067   1.909   4.102   2.024  0.4443  0.3146  0.2934
   40phy    C21 1068   1.890   4.108   2.175  0.2729 -0.0240  0.1291
   40phy    C20 1069   1.793   4.217   2.230  0.2842  0.0509  0.0870
   40phy    C18 1070   1.755   4.212   2.386 -0.4251 -0.0258 -0.0477
   40phy    O01 1071   1.868   4.205   2.476 -0.3095 -0.5632  0.0449
   40phy    H01 1072   1.845   4.238   2.561 -0.2735  0.9623 -0.5073
   40phy    C19 1073   1.722   4.358   2.411 -0.3194 -0.1653 -0.7891
   40phy    C13 1074   1.628   4.118   2.429  0.6265 -0.2203 -0.0542
   40phy     H3 1075   1.550   4.130   2.349 -1.5364 -0.0767  1.9868
   40phy    O33 1076   1.548   4.158   2.536  0.4506 -0.0258  0.1112
   40phy    H1B 1077   1.605   4.169   2.610  0.7554  0.7482 -0.2283
   40phy    C12 1078   1.656   3.961   2.447  0.4693  0.1486  0.4278
   40phy    O11 1079   1.695   3.940   2.579 -0.3926 -0.5594  0.0516
   40phy    H1A 1080   1.628   3.973   2.636 -0.1654  0.8233 -0.4420
   41phy    C35 1081   0.303   1.538   1.840  0.1347  0.2011  0.2848
   41phy    C33 1082   0.296   1.565   1.686 -0.7877 -0.4964  1.2572
   41phy    C34 1083   0.169   1.499   1.633 -0.4151 -0.1045  0.5301
   41phy    C32 1084   0.310   1.712   1.643  0.3725 -0.1928 -0.8559
   41phy    C31 1085   0.458   1.754   1.638  0.3245  0.2217  0.2922
   41phy    C30 1086   0.471   1.901   1.600  0.2965 -0.9604 -0.1507
   41phy    C28 1087   0.612   1.961   1.613 -0.4497  0.1135 -0.4360
   41phy    C29 1088   0.666   1.996   1.475  0.1959  0.4742 -0.1672
   41phy    C27 1089   0.587   2.089   1.695  0.2965 -0.5418  0.2848
   41phy    C26 1090   0.693   2.102   1.806 -0.3039  0.6263 -0.0899
   41phy    C25 1091   0.689   2.224   1.901 -0.3172 -0.1099 -0.6084
   41phy    C23 1092   0.782   2.227   2.022  0.0595 -0.2606 -0.0075
   41phy    C24 1093   0.917   2.282   1.977 -0.3740  0.7165 -0.1323
   41phy    C22 1094   0.719   2.319   2.130 -0.3153  0.1992  0.2738
   41phy    C21 1095   0.735   2.293   2.277  0.9088  0.0467  0.4635
   41phy    C20 1096   0.634   2.371   2.358 -0.2185 -0.0334  0.4322
   41phy    C18 1097   0.618   2.360   2.513 -0.1187 -0.1043 -0.2741
   41phy    O01 1098   0.735   2.422   2.576  0.0255 -0.3596  0.3728
   41phy    H01 1099   0.813   2.376   2.552 -0.1078 -0.9352  1.0208
   41phy    C19 1100   0.511   2.468   2.525 -0.3631 -0.3340 -0.1993
   41phy    C13 1101   0.571   2.217   2.574 -0.2792 -0.0355 -0.2779
   41phy     H3 1102   0.479   2.181   2.521 -1.4141  2.3849 -0.0887
   41phy    O33 1103   0.520   2.228   2.706  0.0459 -0.1026 -0.1651
   41phy    H1B 1104   0.569   2.279   2.767  0.0499 -1.2230  0.8097
   41phy    C12 1105   0.678   2.101   2.578  0.1631 -0.0645 -0.5896
   41phy    O11 1106   0.657   1.980   2.652  0.5549  0.7870 -0.3074
   41phy    H1A 1107   0.637   1.992   2.742 -0.7089 -0.5387 -0.3765
   42phy    C35 1108   4.644   0.617   1.459  0.5674  0.0981 -0.1250
   42phy    C33 1109   4.551   0.737   1.489 -0.6177 -0.4276  0.2424
   42phy    C34 1110   4.415   0.678   1.526 -0.3031 -0.5360 -0.1342
   42phy    C32 1111   4.616   0.834   1.594  0.1830  0.7328  0.6274
   42phy    C31 1112   4.667   0.962   1.520 -0.3245  0.4664  0.3110
   42phy    C30 1113   4.754   1.069   1.597  0.3061 -0.1796  0.2499
   42phy    C28 1114   4.763   1.200   1.519  0.5737 -0.1173 -0.1821
   42phy    C29 1115   4.715   1.309   1.617 -0.5121 -0.2454  0.5332
   42phy    C27 1116   4.898   1.225   1.462  0.7450  0.4179 -0.3947
   42phy    C26 1117   4.894   1.268   1.316  0.2753  0.4855 -0.1846
   42phy    C25 1118   5.031   1.306   1.271 -0.0714  0.0602  0.0864
   42phy    C23 1119   5.037   1.349   1.121  0.2467 -0.7868  0.8691
   42phy    C24 1120   5.066   1.499   1.106  0.2974 -0.1104 -0.3695
   42phy    C22 1121   5.132   1.264   1.032 -0.0521  0.1103  0.8142
   42phy    C21 1122   5.061   1.170   0.937  0.4904 -0.3916 -0.9030
   42phy    C20 1123   5.158   1.071   0.866  0.4387  0.8861 -0.1717
   42phy    C18 1124   5.121   0.983   0.750 -0.4164 -0.0393 -0.2865
   42phy    O01 1125   5.002   0.915   0.787  0.1395  0.2058 -0.0053
   42phy    H01 1126   4.995   0.914   0.880  1.9630 -2.0468  0.2147
   42phy    C19 1127   5.242   0.887   0.745  0.4079 -0.0867  0.4557
   42phy    C13 1128   5.102   1.071   0.612  0.3986  0.2447 -0.3377
   42phy     H3 1129   5.021   1.144   0.636  1.1082  1.1683 -0.7000
   42phy    O33 1130   5.198   1.173   0.579 -0.4136  0.3613 -0.5783
   42phy    H1B 1131   5.262   1.174   0.647 -0.3520 -2.5772 -0.4549
   42phy    C12 1132   5.021   1.020   0.484 -0.4138  0.3456  0.3763
   42phy    O11 1133   5.087   0.939   0.388 -0.6419 -0.4980 -0.2257
   42phy    H1A 1134   5.043   0.953   0.307 -1.1050  0.4944  0.1799
   43phy    C35 1135   4.948   0.702   1.892  0.0744  0.3261 -0.2880
   43phy    C33 1136   5.054   0.608   1.846 -0.1867 -0.0053  0.3006
   43phy    C34 1137   4.990   0.496   1.764  0.1880  0.4343 -0.0679
   43phy    C32 1138   5.140   0.672   1.737 -0.4480 -0.4528  0.2207
   43phy    C31 1139   5.263   0.737   1.799 -0.4965 -0.4446  0.0333
   43phy    C30 1140   5.355   0.805   1.693  0.6203  0.2384 -0.3515
   43phy    C28 1141   5.482   0.870   1.752 -0.1546 -0.3748 -0.1899
   43phy    C29 1142   5.597   0.856   1.648 -0.1620 -0.2579 -0.0280
   43phy    C27 1143   5.460   1.007   1.815 -0.4793 -0.1379 -0.0486
   43phy    C26 1144   5.545   1.049   1.935 -0.1760  0.2669  0.1186
   43phy    C25 1145   5.488   1.168   2.004 -0.0059  0.2046  0.3753
   43phy    C23 1146   5.543   1.207   2.137  0.2033  0.1893 -0.2271
   43phy    C24 1147   5.543   1.362   2.140 -0.6313 -0.1846 -0.3102
   43phy    C22 1148   5.470   1.150   2.263  0.2118  0.0942 -0.3293
   43phy    C21 1149   5.550   1.107   2.380  0.3180 -0.9669 -0.1445
   43phy    C20 1150   5.469   1.052   2.496 -0.4204  0.4395  0.0023
   43phy    C18 1151   5.532   1.000   2.629 -0.0757 -0.1068  0.5315
   43phy    O01 1152   5.613   1.101   2.687 -0.1402 -0.0272 -0.1823
   43phy    H01 1153   5.586   1.186   2.657  1.6833  0.8481  0.4731
   43phy    C19 1154   5.408   1.012   2.721 -0.6526  0.0813  0.3909
   43phy    C13 1155   5.607   0.852   2.626 -0.6719 -0.7625  0.1715
   43phy     H3 1156   5.537   0.774   2.587 -1.5185  0.1957 -0.2562
   43phy    O33 1157   5.625   0.807   2.760 -0.0878  0.1907 -0.5956
   43phy    H1B 1158   5.708   0.840   2.789  0.5493 -0.9318 -1.0909
   43phy    C12 1159   5.754   0.834   2.558  0.4339 -0.0723  0.1886
   43phy    O11 1160   5.856   0.911   2.626  0.3161  0.1845 -0.3516
   43phy    H1A 1161   5.848   0.998   2.592 -0.3694 -0.3084 -1.5256
   44phy    C35 1162   1.160   2.172   0.569  0.0885 -0.0802 -0.0924
   44phy    C33 1163   1.154   2.017   0.547 -0.1820  0.1474  0.4816
   44phy    C34 1164   1.036   1.946   0.618 -0.1395  0.0917 -0.0681
   44phy    C32 1165   1.151   1.982   0.398 -0.2965 -0.0512  0.1096
   44phy    C31 1166   1.278   1.913   0.349  0.1766  0.7820  0.1657
   44phy    C30 1167   1.276   1.872   0.199 -0.1132 -0.2441 -0.3913
   44phy    C28 1168   1.395   1.787   0.148 -0.1520 -0.0098 -0.0200
   44phy    C29 1169   1.336   1.666   0.073 -0.0209  0.2302  0.2517
   44phy    C27 1170   1.478   1.875   0.053 -0.0163  0.0605 -0.4386
   44phy    C26 1171   1.623   1.840   0.013  0.5364 -0.1169  0.2291
   44phy    C25 1172   1.689   1.947  -0.075  0.1159  0.2083  0.2618
   44phy    C23 1173   1.838   1.920  -0.113  0.2899  0.4588  0.2500
   44phy    C24 1174   1.846   1.874  -0.262  0.1889  0.0448 -0.1548
   44phy    C22 1175   1.923   2.039  -0.089 -0.2051 -0.6432  0.1983
   44phy    C21 1176   1.991   2.055   0.049  0.1587  0.1990 -0.3393
   44phy    C20 1177   2.013   2.206   0.073 -0.0796 -0.0943  0.4848
   44phy    C18 1178   1.998   2.274   0.214 -0.1427  0.1043 -0.2267
   44phy    O01 1179   1.869   2.245   0.266  0.4896  0.5002 -0.0186
   44phy    H01 1180   1.829   2.314   0.315  1.8616  0.7181  0.8477
   44phy    C19 1181   2.012   2.420   0.186 -0.8842 -0.3422  0.2188
   44phy    C13 1182   2.101   2.229   0.326  0.2997  0.1346  0.0963
   44phy     H3 1183   2.077   2.120   0.341  1.3783 -0.1119  0.1302
   44phy    O33 1184   2.237   2.211   0.283  0.5720 -0.1469  0.1778
   44phy    H1B 1185   2.278   2.293   0.263  1.1831 -0.3410  0.6234
   44phy    C12 1186   2.091   2.233   0.481  0.1163  0.0390 -0.4469
   44phy    O11 1187   2.174   2.333   0.536 -0.2827 -0.3197  0.1279
   44phy    H1A 1188   2.258   2.321   0.496 -0.3664 -0.7656  0.0851
   45phy    C35 1189   1.400   2.280   1.430  0.4171 -0.0693  0.0486
   45phy    C33 1190   1.426   2.429   1.423 -0.9514 -0.7528  0.2296
   45phy    C34 1191   1.430   2.481   1.281 -0.1496  0.5369  0.1688
   45phy    C32 1192   1.329   2.504   1.515  0.5669 -0.2375 -0.3841
   45phy    C31 1193   1.396   2.567   1.637 -0.0302  0.4288  0.0858
   45phy    C30 1194   1.280   2.618   1.719 -0.2252 -0.4149  0.3595
   45phy    C28 1195   1.316   2.669   1.856  0.0885 -0.1178 -0.0794
   45phy    C29 1196   1.342   2.824   1.859 -0.2187  0.5934  0.1573
   45phy    C27 1197   1.197   2.629   1.950 -0.2839 -0.1617  0.0594
   45phy    C26 1198   1.233   2.620   2.099 -0.0659 -0.0715  0.3172
   45phy    C25 1199   1.124   2.546   2.177  0.3075 -0.0758  0.2943
   45phy    C23 1200   1.133   2.561   2.330 -0.0209  0.1176  0.0329
   45phy    C24 1201   0.995   2.567   2.396 -0.0689 -0.5389  0.4777
   45phy    C22 1202   1.210   2.445   2.392  0.1200  0.0936 -0.8288
   45phy    C21 1203   1.338   2.483   2.455 -0.0460 -0.0315 -0.1543
   45phy    C20 1204   1.421   2.361   2.507  0.3638  0.3259 -0.1814
   45phy    C18 1205   1.518   2.393   2.628 -0.0412  0.0162 -0.4131
   45phy    O01 1206   1.443   2.472   2.725 -0.1289 -0.0657 -0.1622
   45phy    H01 1207   1.505   2.513   2.781 -0.4567 -1.4296  1.2570
   45phy    C19 1208   1.536   2.256   2.692  0.3925 -0.2116 -0.3016
   45phy    C13 1209   1.660   2.471   2.596  0.0382 -0.2123 -0.2338
   45phy     H3 1210   1.721   2.406   2.528 -0.3712 -1.5446  0.6365
   45phy    O33 1211   1.746   2.479   2.712 -0.0924 -0.1199  0.6623
   45phy    H1B 1212   1.824   2.521   2.684  0.0652 -0.3320  0.7821
   45phy    C12 1213   1.655   2.618   2.535 -0.0264 -0.5307  0.6022
   45phy    O11 1214   1.604   2.717   2.621  0.2456  0.3595  0.0020
   45phy    H1A 1215   1.570   2.783   2.564 -1.9573 -0.8600 -0.1947
   46phy    C35 1216   2.751   3.252   1.860 -0.6864  0.8009  0.4984
   46phy    C33 1217   2.636   3.153   1.844  0.4733 -0.1533  1.0172
   46phy    C34 1218   2.694   3.027   1.795  0.4052 -0.1245  0.4866
   46phy    C32 1219   2.570   3.145   1.984 -0.0713 -0.0267  0.3517
   46phy    C31 1220   2.423   3.098   1.989 -0.6613  0.6767  0.0034
   46phy    C30 1221   2.386   3.053   2.132  0.5945 -0.0083  0.3088
   46phy    C28 1222   2.242   3.008   2.147 -0.1518  0.0953 -0.2634
   46phy    C29 1223   2.226   2.859   2.118 -0.5880  0.0600  0.2066
   46phy    C27 1224   2.205   3.030   2.294 -0.8058  0.2156 -0.0921
   46phy    C26 1225   2.057   3.039   2.322 -0.2577  0.0566 -0.7231
   46phy    C25 1226   2.037   3.061   2.471  0.5684 -0.4965  0.2009
   46phy    C23 1227   1.893   3.091   2.513  0.5016  0.0725 -0.1373
   46phy    C24 1228   1.810   2.964   2.530  0.0588 -0.1277  0.3907
   46phy    C22 1229   1.890   3.170   2.649 -0.0745 -0.1914 -0.1614
   46phy    C21 1230   1.800   3.290   2.656  0.2640 -0.1904 -0.5584
   46phy    C20 1231   1.767   3.335   2.801  0.5151 -0.0514 -0.1001
   46phy    C18 1232   1.648   3.435   2.825 -0.4590  0.0629  0.5121
   46phy    O01 1233   1.543   3.381   2.738  0.3749 -0.3795 -0.1093
   46phy    H01 1234   1.501   3.455   2.699 -0.7025 -1.7062 -1.5834
   46phy    C19 1235   1.618   3.405   2.973 -0.1624  0.3139 -0.3776
   46phy    C13 1236   1.674   3.595   2.794  0.2497 -0.0083  0.2669
   46phy     H3 1237   1.725   3.607   2.695  1.2364  1.1246  0.8946
   46phy    O33 1238   1.763   3.660   2.884 -0.0525 -0.2041 -0.1101
   46phy    H1B 1239   1.720   3.711   2.950 -0.7586  0.0534 -0.7565
   46phy    C12 1240   1.545   3.682   2.774 -0.2636  0.9621  0.4462
   46phy    O11 1241   1.461   3.613   2.692 -0.1173 -0.2118 -0.3222
   46phy    H1A 1242   1.376   3.654   2.696 -1.3832 -2.6996  1.0984
   47phy    C35 1243   0.853   2.350   1.359  0.3351 -0.1009  0.5057
   47phy    C33 1244   0.752   2.428   1.448 -0.1668 -0.0538  0.0100
   47phy    C34 1245   0.810   2.435   1.588 -0.0007 -0.0334 -0.3708
   47phy    C32 1246   0.717   2.559   1.384 -0.3976  0.3467  0.2138
   47phy    C31 1247   0.585   2.619   1.428  0.5621  0.1921  0.0486
   47phy    C30 1248   0.570   2.763   1.374  0.3058  0.4753 -0.2765
   47phy    C28 1249   0.424   2.816   1.402 -0.3948 -0.3717  0.2345
   47phy    C29 1250   0.419   2.901   1.529  0.1255  0.1708  0.1074
   47phy    C27 1251   0.384   2.917   1.293  0.0125 -0.2935  0.0381
   47phy    C26 1252   0.250   2.891   1.213  0.2872 -0.6180 -0.1053
   47phy    C25 1253   0.244   2.996   1.101  0.1557  0.0687 -0.1634
   47phy    C23 1254   0.111   2.986   1.025  0.1658 -0.2913 -0.2714
   47phy    C24 1255   0.006   3.087   1.071 -0.0384  0.3648 -0.0798
   47phy    C22 1256   0.123   3.006   0.874 -0.2922  0.3880  0.0345
   47phy    C21 1257   0.026   2.932   0.777  0.3817  0.0650 -0.3807
   47phy    C20 1258   0.071   2.954   0.634  0.1288  0.1416  0.3204
   47phy    C18 1259  -0.006   2.881   0.521  0.5024 -0.4125  0.1753
   47phy    O01 1260   0.006   2.743   0.527  0.4541 -0.3647  0.3068
   47phy    H01 1261   0.089   2.726   0.567  1.1313 -0.0790 -0.9119
   47phy    C19 1262   0.070   2.933   0.398  0.6209  0.8205 -0.3074
   47phy    C13 1263  -0.165   2.926   0.518 -0.4787  0.3862 -0.1209
   47phy     H3 1264  -0.208   2.879   0.610 -0.4624  2.3350  0.9388
   47phy    O33 1265  -0.200   3.061   0.546  0.3933  0.1165 -0.1457
   47phy    H1B 1266  -0.291   3.055   0.567  0.0397 -1.9652 -1.8848
   47phy    C12 1267  -0.274   2.850   0.439 -0.0973  0.3705 -0.1781
   47phy    O11 1268  -0.269   2.710   0.428  0.3577 -0.3657  0.6156
   47phy    H1A 1269  -0.208   2.674   0.490  2.0477 -0.1072 -0.8207
   48phy    C35 1270   1.575   3.228   2.265  0.1444 -0.1911  0.0536
   48phy    C33 1271   1.533   3.096   2.194 -0.1270 -0.2478  0.5218
   48phy    C34 1272   1.416   3.141   2.109 -0.1560 -0.7281  0.0742
   48phy    C32 1273   1.646   3.046   2.104 -0.1343  0.3700 -0.2545
   48phy    C31 1274   1.643   2.894   2.087 -0.2854  0.6589 -0.0788
   48phy    C30 1275   1.784   2.849   2.033  0.4238 -0.4550 -0.8923
   48phy    C28 1276   1.789   2.711   1.966 -0.0334 -0.1244 -0.5446
   48phy    C29 1277   1.728   2.707   1.823  0.1346 -0.3815  0.0480
   48phy    C27 1278   1.931   2.657   1.961  0.1578  0.1622 -0.5384
   48phy    C26 1279   1.952   2.506   1.994 -0.8665  0.1721 -0.4201
   48phy    C25 1280   2.105   2.470   2.001 -0.5787  0.4825 -0.2148
   48phy    C23 1281   2.145   2.324   2.047 -0.3959 -0.4810  0.0165
   48phy    C24 1282   2.200   2.248   1.924 -0.4210 -0.1951 -0.2005
   48phy    C22 1283   2.263   2.318   2.146 -0.4619 -0.2151 -0.5778
   48phy    C21 1284   2.220   2.324   2.294  0.5530 -0.5349 -0.0264
   48phy    C20 1285   2.330   2.381   2.387 -0.3376 -0.6916  0.1794
   48phy    C18 1286   2.284   2.425   2.533  0.0329 -0.0022 -0.2498
   48phy    O01 1287   2.199   2.326   2.592 -0.3200 -0.2990 -0.1622
   48phy    H01 1288   2.241   2.242   2.593  1.4200  0.5053 -0.8792
   48phy    C19 1289   2.414   2.415   2.619 -0.4225 -0.1772  0.0230
   48phy    C13 1290   2.218   2.572   2.548 -0.1980  0.5925  0.0954
   48phy     H3 1291   2.274   2.645   2.483 -1.5167 -0.0070 -1.7999
   48phy    O33 1292   2.226   2.630   2.680 -0.3214  0.4005 -0.1133
   48phy    H1B 1293   2.255   2.572   2.747 -0.4089  1.2125  0.6481
   48phy    C12 1294   2.068   2.599   2.498 -0.3701 -0.0051 -0.0838
   48phy    O11 1295   1.981   2.539   2.589 -0.4172  0.3428  0.0880
   48phy    H1A 1296   2.017   2.455   2.608  0.7700  0.9868  0.8908
   49phy    C35 1297   1.097   1.865   1.813  0.3609  0.7501 -0.0801
   49phy    C33 1298   1.160   1.979   1.735 -0.1585 -0.1227  0.2830
   49phy    C34 1299   1.048   2.040   1.652 -0.0039 -0.5163 -0.1998
   49phy    C32 1300   1.222   2.084   1.826 -0.4364 -0.1647  0.2531
   49phy    C31 1301   1.374   2.099   1.817  0.7601  0.1756 -0.1592
   49phy    C30 1302   1.428   2.207   1.912  0.4166 -0.4383 -0.0810
   49phy    C28 1303   1.584   2.197   1.915  0.5024  0.1199 -0.2715
   49phy    C29 1304   1.641   2.305   1.826 -0.0838 -0.0502  0.4281
   49phy    C27 1305   1.627   2.230   2.056  0.1662  0.3502 -0.3480
   49phy    C26 1306   1.695   2.119   2.141  0.3195 -0.5644 -0.5364
   49phy    C25 1307   1.754   2.172   2.272 -0.4222 -0.5274  0.3815
   49phy    C23 1308   1.814   2.079   2.383  0.0576 -0.1214  0.6058
   49phy    C24 1309   1.878   2.171   2.486  0.0652 -0.0264  0.3087
   49phy    C22 1310   1.705   2.002   2.453 -0.0598 -0.3174  0.0198
   49phy    C21 1311   1.733   1.869   2.525 -0.1036  0.3144 -0.5587
   49phy    C20 1312   1.606   1.817   2.593 -1.3276 -0.4601 -0.2231
   49phy    C18 1313   1.605   1.666   2.641  0.4767 -0.0745 -0.1110
   49phy    O01 1314   1.730   1.626   2.703 -0.7074 -0.4344  0.5592
   49phy    H01 1315   1.711   1.566   2.773  0.4300 -0.5711  0.7695
   49phy    C19 1316   1.502   1.676   2.750 -0.0394 -0.3570  0.4757
   49phy    C13 1317   1.559   1.558   2.526  0.2568  0.2903  0.5372
   49phy     H3 1318   1.463   1.593   2.480 -1.4727 -0.5210  3.2682
   49phy    O33 1319   1.516   1.432   2.578  0.1165 -0.3640 -0.0163
   49phy    H1B 1320   1.472   1.375   2.518 -1.6883  1.4357 -0.5228
   49phy    C12 1321   1.662   1.529   2.412 -0.1222  0.2367 -1.0131
   49phy    O11 1322   1.775   1.457   2.451 -0.3061  0.1035  0.3916
   49phy    H1A 1323   1.749   1.402   2.522  0.4466 -0.9883 -0.1440
   50phy    C35 1324   0.668   1.905   0.398 -0.3191  1.1765  0.6884
   50phy    C33 1325   0.566   1.925   0.512  0.2799  0.0635 -0.0213
   50phy    C34 1326   0.514   1.793   0.559  0.3389 -0.6637 -0.5758
   50phy    C32 1327   0.638   1.998   0.628  0.0332  0.1310  0.2124
   50phy    C31 1328   0.622   2.149   0.626  0.2910 -0.0527  0.2268
   50phy    C30 1329   0.711   2.217   0.727  0.0047  0.3291  0.5246
   50phy    C28 1330   0.706   2.369   0.735  0.0226 -0.2025 -0.0305
   50phy    C29 1331   0.675   2.405   0.874  0.4242 -0.5457 -0.1693
   50phy    C27 1332   0.835   2.440   0.698  0.2709 -0.2784  0.2728
   50phy    C26 1333   0.816   2.545   0.588  0.5411 -0.4159 -0.0526
   50phy    C25 1334   0.938   2.635   0.569 -0.4443  0.3618 -0.6462
   50phy    C23 1335   0.938   2.731   0.450  0.1545 -0.1253  0.3039
   50phy    C24 1336   0.942   2.880   0.507  0.4211  0.1579  0.3356
   50phy    C22 1337   1.063   2.709   0.358 -0.0053  0.5310 -0.2337
   50phy    C21 1338   1.023   2.657   0.221  0.0302 -0.3399 -0.1301
   50phy    C20 1339   1.152   2.645   0.134  0.0614 -0.0546  0.0295
   50phy    C18 1340   1.144   2.607  -0.018  0.3518 -0.3223 -0.3112
   50phy    O01 1341   1.090   2.478  -0.026 -0.3807  0.3798 -0.1389
   50phy    H01 1342   0.997   2.487  -0.012 -0.4865 -0.4487 -0.2548
   50phy    C19 1343   1.290   2.590  -0.057 -0.2513  0.2289 -0.1591
   50phy    C13 1344   1.063   2.712  -0.109  0.1006  0.2475 -0.3940
   50phy     H3 1345   0.961   2.712  -0.061  0.9167 -0.4396  1.4164
   50phy    O33 1346   1.098   2.854  -0.088 -0.1533  0.1917 -0.4129
   50phy    H1B 1347   1.181   2.865  -0.131  0.0944 -0.8402 -0.2249
   50phy    C12 1348   1.001   2.695  -0.260  0.1621  0.0759  0.7256
   50phy    O11 1349   0.953   2.564  -0.284  0.2950 -0.3361 -0.2215
   50phy    H1A 1350   1.023   2.510  -0.317 -0.0229 -0.3234 -0.9387
   51phy    C35 1351   2.093   1.908   1.630  0.2240  0.2991 -0.3020
   51phy    C33 1352   1.952   1.907   1.686 -0.5262 -0.3002 -0.0967
   51phy    C34 1353   1.946   1.984   1.819  0.4911 -0.6430  0.0873
   51phy    C32 1354   1.846   1.965   1.588 -0.2959  0.4234  0.1768
   51phy    C31 1355   1.802   1.881   1.466 -0.1587  0.9476  0.1497
   51phy    C30 1356   1.708   1.964   1.382 -0.3221  0.1243  0.1248
   51phy    C28 1357   1.650   1.892   1.255  0.0844 -0.0357 -0.6202
   51phy    C29 1358   1.534   1.800   1.292  0.0687 -0.2385  0.4388
   51phy    C27 1359   1.597   1.987   1.150  0.0757 -0.2182 -0.1582
   51phy    C26 1360   1.655   1.973   1.015 -0.3214  0.5050  0.7610
   51phy    C25 1361   1.565   2.046   0.912 -0.4955  0.1622  0.4668
   51phy    C23 1362   1.593   2.016   0.759 -0.2611  0.0380  0.0095
   51phy    C24 1363   1.534   1.886   0.702  0.2065  0.2327 -0.2349
   51phy    C22 1364   1.533   2.145   0.691  0.5438  0.2571 -0.0960
   51phy    C21 1365   1.599   2.203   0.564  0.0655  0.1667  0.2706
   51phy    C20 1366   1.536   2.330   0.516  0.1280 -0.7007 -0.9109
   51phy    C18 1367   1.574   2.392   0.375 -0.4169  0.1514 -0.1484
   51phy    O01 1368   1.719   2.406   0.368 -0.0832  0.2386 -0.1682
   51phy    H01 1369   1.737   2.463   0.440 -1.9699 -0.8883  1.3059
   51phy    C19 1370   1.519   2.534   0.382 -0.2906 -0.2809  0.2512
   51phy    C13 1371   1.518   2.300   0.253  0.6408 -0.1429  0.2181
   51phy     H3 1372   1.572   2.203   0.265 -0.7098 -1.0837 -1.1017
   51phy    O33 1373   1.387   2.247   0.262  0.1387 -0.3349 -0.2089
   51phy    H1B 1374   1.365   2.234   0.352 -1.1563  1.6655 -0.1812
   51phy    C12 1375   1.559   2.319   0.104 -0.3196  0.5220  0.1223
   51phy    O11 1376   1.682   2.385   0.100 -0.4185 -0.0108  0.1067
   51phy    H1A 1377   1.709   2.410   0.186 -0.1687 -0.3224  0.1255
   52phy    C35 1378   1.219   0.951   0.606  0.0794  0.2055  0.4824
   52phy    C33 1379   1.271   0.948   0.745 -0.5363 -0.1080 -0.2889
   52phy    C34 1380   1.182   0.860   0.831 -0.2873  0.2126  0.1952
   52phy    C32 1381   1.419   0.896   0.753  0.0080  0.4757  0.0202
   52phy    C31 1382   1.527   0.993   0.801  0.2999 -0.3928  0.3226
   52phy    C30 1383   1.664   0.918   0.791 -0.1231  0.2054  0.2358
   52phy    C28 1384   1.774   1.010   0.836 -0.4152  0.1018 -0.5726
   52phy    C29 1385   1.833   0.949   0.965  0.6442  0.1232 -0.4533
   52phy    C27 1386   1.883   1.012   0.729 -0.0853  0.1502  0.3774
   52phy    C26 1387   1.931   1.141   0.676 -0.3647  0.3365 -0.0264
   52phy    C25 1388   2.055   1.134   0.583 -0.3308  0.0151  0.4708
   52phy    C23 1389   2.076   1.256   0.490  0.2924 -0.0988  0.2490
   52phy    C24 1390   2.194   1.329   0.532 -1.0865 -0.0096 -0.4812
   52phy    C22 1391   2.089   1.210   0.342  0.3076 -0.2003  0.2692
   52phy    C21 1392   1.971   1.260   0.249  0.1078 -0.4969  0.0777
   52phy    C20 1393   1.983   1.216   0.100  0.2534  0.1557 -0.2131
   52phy    C18 1394   1.852   1.244   0.017 -0.3994  0.3086  0.5143
   52phy    O01 1395   1.734   1.201   0.094 -0.0934  0.2126 -0.1715
   52phy    H01 1396   1.763   1.122   0.136  0.7351  0.1252 -0.8769
   52phy    C19 1397   1.860   1.142  -0.107 -0.2802 -0.4300  0.7566
   52phy    C13 1398   1.830   1.398  -0.022 -0.2798  0.1918  0.0672
   52phy     H3 1399   1.816   1.449   0.076  0.5146  0.4619  0.0535
   52phy    O33 1400   1.945   1.479  -0.062 -0.0212  0.6748  0.0254
   52phy    H1B 1401   1.955   1.488  -0.154  1.3236 -0.9464 -0.0241
   52phy    C12 1402   1.688   1.454  -0.074 -0.2204 -0.1547  0.0374
   52phy    O11 1403   1.677   1.461  -0.211  0.2315 -0.1723 -0.0268
   52phy    H1A 1404   1.634   1.385  -0.244  0.3697  0.2584 -1.2582
   53phy    C35 1405   0.976   3.880   1.001  0.2393  0.2509  0.8296
   53phy    C33 1406   0.861   3.777   0.972 -0.0288  0.2431 -0.0728
   53phy    C34 1407   0.718   3.825   0.998  0.3429  0.5221 -0.2476
   53phy    C32 1408   0.874   3.717   0.830  0.2707 -0.1478  0.0762
   53phy    C31 1409   0.928   3.577   0.812 -0.0276  0.8011 -1.0627
   53phy    C30 1410   0.912   3.531   0.666  0.4689 -0.0777 -0.0675
   53phy    C28 1411   0.987   3.404   0.628 -0.0094  0.0854 -1.1440
   53phy    C29 1412   0.909   3.276   0.672 -0.4641 -0.1150 -0.0414
   53phy    C27 1413   1.010   3.417   0.476  0.0832  0.7087 -0.5264
   53phy    C26 1414   1.157   3.385   0.435  0.5369 -0.1837 -0.7511
   53phy    C25 1415   1.186   3.456   0.307  0.1058  0.1774  0.3795
   53phy    C23 1416   1.332   3.451   0.263 -0.4825  0.1549  0.5929
   53phy    C24 1417   1.354   3.370   0.133 -0.5016  0.1866 -0.8071
   53phy    C22 1418   1.384   3.595   0.257  0.0130 -0.2774 -0.1071
   53phy    C21 1419   1.533   3.618   0.271 -0.0212  0.3861 -0.5102
   53phy    C20 1420   1.575   3.765   0.282 -0.2819 -0.1078  0.0518
   53phy    C18 1421   1.730   3.793   0.256 -0.3427  0.5928  0.4114
   53phy    O01 1422   1.810   3.692   0.310 -0.0801  0.2508  0.2809
   53phy    H01 1423   1.787   3.676   0.400  0.5819  0.5053  0.5033
   53phy    C19 1424   1.752   3.919   0.341 -0.2354  0.1366  0.2378
   53phy    C13 1425   1.761   3.803   0.094  0.3693 -0.0046 -0.4961
   53phy     H3 1426   1.790   3.697   0.073  1.0550  0.1255 -0.2405
   53phy    O33 1427   1.652   3.810   0.001 -0.4191 -0.0397 -0.3994
   53phy    H1B 1428   1.628   3.899  -0.016 -2.0295 -0.4627 -0.5052
   53phy    C12 1429   1.900   3.843   0.037  0.1996  0.0580  0.0819
   53phy    O11 1430   1.920   3.975  -0.007 -0.0768  0.4015  0.2910
   53phy    H1A 1431   1.873   3.985  -0.088  1.2839  2.1694 -0.3460
   54phy    C35 1432   3.622   2.463   0.574 -0.1348 -0.0419 -0.3500
   54phy    C33 1433   3.560   2.432   0.712 -1.3499  0.1268  0.0960
   54phy    C34 1434   3.621   2.307   0.779  0.1698 -0.1581  0.6334
   54phy    C32 1435   3.562   2.554   0.804  0.2725  0.3676  0.3684
   54phy    C31 1436   3.451   2.553   0.904 -0.2461  0.1436 -0.1361
   54phy    C30 1437   3.457   2.657   1.010  0.4530 -0.1300 -0.4180
   54phy    C28 1438   3.339   2.640   1.111  0.2214 -0.1354 -0.0313
   54phy    C29 1439   3.386   2.617   1.248 -0.1320 -0.1229  0.0323
   54phy    C27 1440   3.228   2.743   1.109  0.1997 -0.5060 -0.7933
   54phy    C26 1441   3.115   2.706   1.016 -0.4379  0.3325 -0.4358
   54phy    C25 1442   3.010   2.820   1.013 -0.1606  0.2662  0.3768
   54phy    C23 1443   2.901   2.798   0.905  0.2221  0.2494 -0.9164
   54phy    C24 1444   2.780   2.721   0.963 -0.2618 -0.7964 -0.1344
   54phy    C22 1445   2.852   2.933   0.862  0.0722 -0.0886 -0.2090
   54phy    C21 1446   2.831   2.934   0.710  0.6799 -0.0874 -0.5824
   54phy    C20 1447   2.746   3.057   0.668 -0.5680 -0.3802  0.1221
   54phy    C18 1448   2.732   3.089   0.513 -0.1989 -0.0404  0.5178
   54phy    O01 1449   2.865   3.117   0.467 -0.2245  0.0639 -0.3536
   54phy    H01 1450   2.900   3.199   0.498  0.0831  0.7014 -2.2272
   54phy    C19 1451   2.635   3.210   0.526 -0.3640 -0.4231  0.0475
   54phy    C13 1452   2.674   2.973   0.419  0.5231  0.4310  0.3761
   54phy     H3 1453   2.755   2.895   0.414 -0.4363 -0.4967 -1.3617
   54phy    O33 1454   2.572   2.890   0.479  0.0677  0.4433 -0.3310
   54phy    H1B 1455   2.601   2.801   0.484  0.5601  0.6279  0.1275
   54phy    C12 1456   2.685   2.966   0.262 -0.0840  0.4551  0.4998
   54phy    O11 1457   2.802   3.032   0.212 -0.1858  0.0973  0.3185
   54phy    H1A 1458   2.824   3.102   0.270 -0.1071 -0.5880  1.1504
   55phy    C35 1459   0.599   4.373   1.711  0.3687  0.4130  0.4127
   55phy    C33 1460   0.529   4.240   1.746  0.0321 -0.3919 -0.3310
   55phy    C34 1461   0.559   4.217   1.897 -0.0078  0.1173  0.5197
   55phy    C32 1462   0.369   4.243   1.730 -0.4637 -0.5392  0.2112
   55phy    C31 1463   0.315   4.195   1.594  0.7643 -1.0501  0.7913
   55phy    C30 1464   0.158   4.210   1.586 -0.7527  0.1843 -0.1245
   55phy    C28 1465   0.093   4.132   1.471 -0.3197  0.1931  0.0483
   55phy    C29 1466   0.003   4.019   1.527  0.5620  0.4962 -0.1585
   55phy    C27 1467   0.016   4.245   1.402  0.0051 -0.2915 -0.6561
   55phy    C26 1468  -0.018   4.210   1.256 -0.2462 -0.3882 -0.2223
   55phy    C25 1469  -0.100   4.316   1.178  0.3414  0.0327 -0.3588
   55phy    C23 1470  -0.162   4.285   1.039 -0.3481  0.1298 -0.0227
   55phy    C24 1471  -0.301   4.213   1.050  0.2749 -0.2286 -0.0730
   55phy    C22 1472  -0.169   4.411   0.958  0.0455 -0.1029  0.3563
   55phy    C21 1473  -0.153   4.382   0.808  0.1197 -0.5736 -0.6096
   55phy    C20 1474  -0.158   4.512   0.730 -0.3911 -0.1779  0.0876
   55phy    C18 1475  -0.125   4.519   0.576 -0.0739 -0.4339 -0.1770
   55phy    O01 1476   0.001   4.443   0.564  0.7592 -0.5584 -0.6567
   55phy    H01 1477   0.054   4.483   0.498  2.1589 -0.8837  0.2210
   55phy    C19 1478  -0.108   4.667   0.553  0.3394  0.0392 -0.2696
   55phy    C13 1479  -0.231   4.446   0.477  0.4990 -0.2365  0.3585
   55phy     H3 1480  -0.228   4.343   0.522  1.6843  0.4905  2.0431
   55phy    O33 1481  -0.373   4.473   0.495  0.1539  0.1669 -0.3534
   55phy    H1B 1482  -0.393   4.546   0.440 -0.8002 -0.0966 -0.3802
   55phy    C12 1483  -0.200   4.373   0.340  0.5111  0.2019  0.0742
   55phy    O11 1484  -0.255   4.432   0.225 -0.2126  0.1300 -0.0527
   55phy    H1A 1485  -0.338   4.392   0.205  0.4588 -1.1085 -0.4857
   56phy    C35 1486   3.424   2.940   2.525 -0.2916  0.7258  0.4018
   56phy    C33 1487   3.428   3.037   2.412 -0.5657  0.2673 -0.0267
   56phy    C34 1488   3.569   3.096   2.416 -0.0782 -0.0020  0.1568
   56phy    C32 1489   3.398   2.959   2.277 -0.0261  0.1291  0.0761
   56phy    C31 1490   3.263   3.005   2.219  0.1859  0.2214  0.5189
   56phy    C30 1491   3.226   2.925   2.095  0.1427 -0.2336  0.4957
   56phy    C28 1492   3.079   2.940   2.049 -0.5433 -0.4698  0.2241
   56phy    C29 1493   3.074   2.947   1.895 -0.8836  0.0949  0.0975
   56phy    C27 1494   2.990   2.816   2.076  0.3593  0.1795 -0.8573
   56phy    C26 1495   2.869   2.842   2.168 -0.4400  0.7157 -0.0300
   56phy    C25 1496   2.796   2.707   2.205 -0.4184 -0.0260  0.0976
   56phy    C23 1497   2.655   2.722   2.262 -0.1039 -0.1032  0.5570
   56phy    C24 1498   2.568   2.613   2.209 -0.0277  0.1259 -0.0046
   56phy    C22 1499   2.645   2.744   2.415 -0.3912  0.3207 -0.3647
   56phy    C21 1500   2.528   2.819   2.480 -0.0819 -0.0733  0.3307
   56phy    C20 1501   2.540   2.829   2.632 -0.2320  0.2250 -0.1839
   56phy    C18 1502   2.442   2.916   2.707  0.3587 -0.5960 -0.0330
   56phy    O01 1503   2.305   2.880   2.662 -0.2027 -0.2400 -0.2054
   56phy    H01 1504   2.288   2.788   2.666  0.7692 -0.4356 -0.3306
   56phy    C19 1505   2.465   2.860   2.853 -0.1291 -0.2872 -0.0559
   56phy    C13 1506   2.469   3.074   2.686 -0.1695 -0.7964 -0.0883
   56phy     H3 1507   2.476   3.095   2.577  0.8675  0.4449  0.1892
   56phy    O33 1508   2.608   3.102   2.727 -0.1348  0.5108 -0.1817
   56phy    H1B 1509   2.614   3.085   2.820 -1.8691  0.3530 -0.0733
   56phy    C12 1510   2.366   3.183   2.736 -0.4592  0.0376  0.2081
   56phy    O11 1511   2.384   3.229   2.864 -0.0213 -0.2499 -0.0673
   56phy    H1A 1512   2.373   3.322   2.869 -0.9418 -0.0989 -3.1361
   57phy    C35 1513   1.234   3.503   1.085  0.3149  0.2393 -0.5712
   57phy    C33 1514   1.229   3.352   1.114  0.4716  0.1291 -0.0913
   57phy    C34 1515   1.358   3.299   1.167  0.1366  0.2168 -0.1914
   57phy    C32 1516   1.118   3.321   1.217  0.0913  0.3439 -0.8630
   57phy    C31 1517   0.985   3.285   1.152 -0.0184  0.1489 -0.4555
   57phy    C30 1518   0.880   3.271   1.262  0.1130  0.1822  0.0328
   57phy    C28 1519   0.737   3.235   1.217 -0.3252 -0.4074  0.3510
   57phy    C29 1520   0.655   3.183   1.329  0.0796 -0.1608  0.2087
   57phy    C27 1521   0.658   3.351   1.157 -0.0830 -0.2151  0.1829
   57phy    C26 1522   0.589   3.322   1.028 -0.2286 -0.1781  0.0773
   57phy    C25 1523   0.471   3.421   1.004  0.2226 -0.0301  0.2536
   57phy    C23 1524   0.392   3.393   0.874  0.2116  0.7792  0.9123
   57phy    C24 1525   0.241   3.380   0.914 -0.6675  0.3108 -0.3835
   57phy    C22 1526   0.403   3.516   0.781 -0.4331  0.8231 -0.3228
   57phy    C21 1527   0.482   3.492   0.654  0.2356  0.0911 -0.3085
   57phy    C20 1528   0.481   3.609   0.558 -0.5103 -0.1153 -1.1500
   57phy    C18 1529   0.568   3.619   0.428 -0.0773  0.5530 -0.0668
   57phy    O01 1530   0.706   3.592   0.461  0.2079 -0.0009  0.1201
   57phy    H01 1531   0.720   3.629   0.546 -0.5430  3.2447 -1.0325
   57phy    C19 1532   0.568   3.770   0.381 -0.3835 -0.0124  0.0176
   57phy    C13 1533   0.531   3.518   0.320  0.3658 -0.0535 -0.1189
   57phy     H3 1534   0.554   3.420   0.369 -0.4315  0.5624  1.5723
   57phy    O33 1535   0.390   3.491   0.296 -0.2289 -0.1014  0.0035
   57phy    H1B 1536   0.381   3.423   0.231 -0.3656 -1.3804  1.3087
   57phy    C12 1537   0.633   3.472   0.205  0.6647  0.6259 -0.6497
   57phy    O11 1538   0.766   3.472   0.244  0.0562 -0.6949  0.7276
   57phy    H1A 1539   0.768   3.501   0.333 -1.3506  1.0327  0.2548
   58phy    C35 1540   0.885   2.970   1.612 -0.3381 -0.1407 -0.4114
   58phy    C33 1541   1.006   3.059   1.645 -0.4631 -0.1695 -0.1243
   58phy    C34 1542   1.100   3.044   1.525  0.1277  0.2453 -0.3030
   58phy    C32 1543   0.959   3.200   1.682  0.3516  0.1067 -0.1236
   58phy    C31 1544   1.062   3.294   1.749 -0.0918 -0.0534 -0.0794
   58phy    C30 1545   1.000   3.419   1.810  0.4268  0.2828 -0.8144
   58phy    C28 1546   1.108   3.504   1.878 -0.0345 -0.7095 -0.0600
   58phy    C29 1547   1.141   3.624   1.784  0.4211 -0.3122 -0.6796
   58phy    C27 1548   1.065   3.530   2.022  0.1242 -0.1644 -0.3368
   58phy    C26 1549   1.175   3.526   2.122  0.2322 -0.5486  0.0973
   58phy    C25 1550   1.141   3.562   2.268 -0.0226  0.3406  0.0946
   58phy    C23 1551   1.251   3.514   2.365 -0.1074 -0.2885 -0.2946
   58phy    C24 1552   1.345   3.628   2.400 -0.1432 -0.0510 -0.3957
   58phy    C22 1553   1.191   3.437   2.489 -0.0256 -0.8696  0.4194
   58phy    C21 1554   1.272   3.310   2.529  0.5148  0.0700  0.9653
   58phy    C20 1555   1.224   3.244   2.658  0.2512 -0.4928  0.2515
   58phy    C18 1556   1.304   3.148   2.742 -0.3987  0.3505  0.2759
   58phy    O01 1557   1.450   3.164   2.729 -0.0003  0.2912 -0.3686
   58phy    H01 1558   1.485   3.251   2.716  2.2704 -0.6946 -1.4805
   58phy    C19 1559   1.286   3.192   2.888  0.4920 -0.3387 -0.1411
   58phy    C13 1560   1.266   2.992   2.720  0.2411  0.1489  0.5243
   58phy     H3 1561   1.155   2.983   2.724  0.1303  0.9721 -0.1362
   58phy    O33 1562   1.303   2.900   2.820 -0.0848 -0.5394 -0.0296
   58phy    H1B 1563   1.393   2.875   2.815 -0.1512 -1.1269  1.3621
   58phy    C12 1564   1.316   2.929   2.584 -0.6063  0.3590 -0.1143
   58phy    O11 1565   1.459   2.919   2.568  0.0828 -0.2048 -0.3019
   58phy    H1A 1566   1.497   2.998   2.604  0.6592  0.7458 -2.8089
   59phy    C35 1567   1.399   2.385   0.927 -0.0596 -0.3361 -0.1213
   59phy    C33 1568   1.283   2.476   0.880 -0.2781 -0.1971  0.0247
   59phy    C34 1569   1.153   2.445   0.950  0.2530  0.1731 -0.3257
   59phy    C32 1570   1.327   2.622   0.876 -0.7084  0.3653  0.3915
   59phy    C31 1571   1.278   2.724   0.771 -0.2954 -0.4087 -0.7326
   59phy    C30 1572   1.369   2.845   0.782 -0.4292 -0.1178  0.1924
   59phy    C28 1573   1.303   2.964   0.706  0.0920 -0.4841  0.0611
   59phy    C29 1574   1.286   3.076   0.812 -0.3906 -0.1314 -0.1216
   59phy    C27 1575   1.390   3.029   0.600 -0.3188  0.5130  0.1186
   59phy    C26 1576   1.359   2.978   0.462 -0.1795 -0.3259  0.7722
   59phy    C25 1577   1.432   3.050   0.347 -0.0373 -0.4524 -0.1614
   59phy    C23 1578   1.462   2.958   0.228 -0.0833  0.0525  0.2730
   59phy    C24 1579   1.355   2.945   0.125  0.1042 -0.2655 -0.2533
   59phy    C22 1580   1.588   3.010   0.160  0.5931  0.1677  0.3217
   59phy    C21 1581   1.688   2.896   0.123 -0.1332 -0.6232 -0.5764
   59phy    C20 1582   1.826   2.946   0.124 -0.5999 -0.5418 -0.1041
   59phy    C18 1583   1.944   2.888   0.038  0.0990 -0.6360  0.2164
   59phy    O01 1584   1.966   2.749   0.054 -0.0610  0.0865  0.4408
   59phy    H01 1585   1.894   2.697   0.025  0.1288  0.0346  0.0431
   59phy    C19 1586   2.067   2.965   0.107  0.2900  0.0055  0.0303
   59phy    C13 1587   1.926   2.908  -0.122 -0.1992 -0.4576  0.0764
   59phy     H3 1588   1.864   2.822  -0.157 -0.0958 -0.4821 -0.0513
   59phy    O33 1589   1.838   3.013  -0.166  0.3617 -0.0655 -0.6230
   59phy    H1B 1590   1.885   3.079  -0.213  0.4427 -0.4923 -1.1539
   59phy    C12 1591   2.028   2.864  -0.234  0.2791  0.3236 -0.7110
   59phy    O11 1592   2.102   2.968  -0.298  0.0299  0.0713 -0.2330
   59phy    H1A 1593   2.158   2.920  -0.357  0.5445  0.1531  0.1766
   60phy    C35 1594   5.046   0.371   1.263 -0.0182  0.1478 -0.5025
   60phy    C33 1595   4.933   0.271   1.292 -0.2832  0.7135 -0.0235
   60phy    C34 1596   4.863   0.325   1.418 -0.0225  0.1127 -0.3827
   60phy    C32 1597   4.848   0.249   1.169 -0.1548 -0.3073  0.2937
   60phy    C31 1598   4.874   0.134   1.073  0.2023 -0.1679  0.1080
   60phy    C30 1599   4.774   0.151   0.954  0.4537  0.0402 -0.0184
   60phy    C28 1600   4.792   0.049   0.849  0.3720 -0.2124  0.3240
   60phy    C29 1601   4.669  -0.031   0.811 -0.5200 -0.9448 -0.2602
   60phy    C27 1602   4.861   0.106   0.728 -0.4170 -0.1581  0.1607
   60phy    C26 1603   4.978   0.020   0.668 -0.2802  0.1611  0.4278
   60phy    C25 1604   5.030   0.091   0.543 -0.1988 -0.7890 -0.1792
   60phy    C23 1605   5.149   0.018   0.477  0.0839 -0.3340 -0.3761
   60phy    C24 1606   5.104  -0.036   0.341 -0.1449  0.1524 -0.2376
   60phy    C22 1607   5.269   0.119   0.468  0.3688  0.4396 -0.4201
   60phy    C21 1608   5.411   0.071   0.453 -0.1595  0.1312 -0.1847
   60phy    C20 1609   5.514   0.174   0.502 -0.5328 -0.5452 -0.1031
   60phy    C18 1610   5.667   0.149   0.475  0.0637  0.1678  0.6320
   60phy    O01 1611   5.717   0.036   0.552  0.2154  0.2539  0.0719
   60phy    H01 1612   5.809   0.035   0.531  0.4122  1.9491  0.7196
   60phy    C19 1613   5.737   0.280   0.531  0.3185  0.2238  0.1530
   60phy    C13 1614   5.712   0.128   0.318  0.9167  0.3410 -0.5143
   60phy     H3 1615   5.663   0.031   0.290  1.1493  0.4173 -1.1959
   60phy    O33 1616   5.642   0.207   0.219 -0.1404  0.2594 -0.0969
   60phy    H1B 1617   5.680   0.292   0.217 -0.1301  0.2643  0.2854
   60phy    C12 1618   5.850   0.061   0.272  0.5451  0.2160 -0.0126
   60phy    O11 1619   5.921   0.013   0.385  0.2953  0.5146 -0.2439
   60phy    H1A 1620   6.013   0.020   0.373  0.3420 -0.1987 -0.3094
   61phy    C35 1621   0.354   0.104   2.129 -0.1630 -0.0801 -0.1442
   61phy    C33 1622   0.424   0.021   2.021  0.3918  0.1304 -0.1231
   61phy    C34 1623   0.323  -0.017   1.916  0.1756  0.1137 -0.1022
   61phy    C32 1624   0.546   0.089   1.963 -0.5208  0.3252 -0.2805
   61phy    C31 1625   0.680   0.027   2.011 -0.3266  0.0928 -0.1402
   61phy    C30 1626   0.808   0.090   1.939 -0.2990 -0.0652  0.1886
   61phy    C28 1627   0.939   0.009   1.930 -0.1638  0.5682  0.4027
   61phy    C29 1628   1.001   0.029   1.796  0.3495  0.1739  0.1797
   61phy    C27 1629   1.039   0.035   2.041 -0.2034 -0.3637  0.2660
   61phy    C26 1630   1.095  -0.090   2.105  0.2471 -0.5324  0.1735
   61phy    C25 1631   1.188  -0.046   2.222 -0.7908 -0.4962  0.0080
   61phy    C23 1632   1.260  -0.166   2.293 -0.5320  0.2087 -0.3366
   61phy    C24 1633   1.397  -0.122   2.326 -0.3249 -0.0577  0.0035
   61phy    C22 1634   1.176  -0.230   2.399 -0.4675  0.1541 -0.9513
   61phy    C21 1635   1.190  -0.378   2.437  0.3919  0.6594 -0.0459
   61phy    C20 1636   1.110  -0.391   2.567 -0.3027 -0.3790 -0.2128
   61phy    C18 1637   1.132  -0.513   2.664  0.2858  0.6528  0.2008
   61phy    O01 1638   1.255  -0.504   2.738  0.7069  0.2570  0.4248
   61phy    H01 1639   1.314  -0.558   2.689 -1.1024 -0.7298 -0.7941
   61phy    C19 1640   1.016  -0.483   2.767 -0.2098 -0.0611  0.1953
   61phy    C13 1641   1.119  -0.668   2.605  0.7349  0.2281  0.0405
   61phy     H3 1642   1.027  -0.673   2.540 -0.0461  0.1940  1.1089
   61phy    O33 1643   1.084  -0.763   2.707 -0.2053 -0.0282 -0.0869
   61phy    H1B 1644   1.042  -0.837   2.668 -0.9659  0.9089 -1.0950
   61phy    C12 1645   1.239  -0.723   2.515 -0.7618 -0.1484 -0.2272
   61phy    O11 1646   1.366  -0.719   2.575 -0.2012  0.0303 -0.0048
   61phy    H1A 1647   1.405  -0.800   2.551 -1.3088 -0.0043 -1.8490
   62phy    C35 1648   0.824   4.709   1.558 -0.0719  0.0849 -0.4612
   62phy    C33 1649   0.713   4.811   1.592  0.0713 -0.5736  0.4302
   62phy    C34 1650   0.682   4.801   1.738  0.1223 -0.1620 -0.6476
   62phy    C32 1651   0.767   4.952   1.556  0.6669 -0.0727  0.0233
   62phy    C31 1652   0.711   5.011   1.426 -0.0189  0.1711  0.0647
   62phy    C30 1653   0.751   5.153   1.396 -0.5947 -0.2262 -0.3135
   62phy    C28 1654   0.704   5.190   1.259 -0.1550 -0.5196  0.6788
   62phy    C29 1655   0.620   5.319   1.262  0.5731 -0.0590  0.0553
   62phy    C27 1656   0.831   5.207   1.164  0.2978  0.3306 -0.2814
   62phy    C26 1657   0.816   5.159   1.019 -0.0437 -0.5774  0.1028
   62phy    C25 1658   0.946   5.197   0.941  0.1711  0.0239 -0.3897
   62phy    C23 1659   0.941   5.161   0.792  0.5099  0.0457 -0.2461
   62phy    C24 1660   0.982   5.286   0.717  0.0087  0.4688  0.1703
   62phy    C22 1661   1.017   5.036   0.747  0.3811  0.2351  0.5901
   62phy    C21 1662   0.952   4.957   0.643 -0.1754  0.3371  0.5085
   62phy    C20 1663   1.020   4.822   0.619  0.3892  0.6684 -0.0178
   62phy    C18 1664   0.972   4.726   0.511  0.2559  1.0073  0.2523
   62phy    O01 1665   0.828   4.701   0.528 -0.0241 -0.0817  0.0118
   62phy    H01 1666   0.810   4.610   0.533  0.7149 -0.1753  1.2540
   62phy    C19 1667   1.041   4.591   0.545  0.3738 -0.2708  0.1359
   62phy    C13 1668   1.005   4.765   0.359  0.7858 -0.1596  0.0397
   62phy     H3 1669   0.944   4.858   0.342 -0.1748 -1.2836 -3.4675
   62phy    O33 1670   1.135   4.827   0.341  0.9407  0.6455  0.2187
   62phy    H1B 1671   1.199   4.764   0.312 -0.3104  0.2868 -2.0099
   62phy    C12 1672   0.946   4.702   0.222  0.6941  0.8664 -0.1314
   62phy    O11 1673   1.014   4.592   0.169  0.6054 -0.3017  0.4634
   62phy    H1A 1674   1.105   4.616   0.172  0.7026 -0.6080  0.0605
   63phy    C35 1675   2.726   2.863   1.303  0.2848 -0.4095 -0.8140
   63phy    C33 1676   2.846   2.889   1.400  0.6170 -0.7441  0.6419
   63phy    C34 1677   2.940   2.774   1.391 -0.7304 -0.4501 -0.0874
   63phy    C32 1678   2.917   3.023   1.376  0.7303 -0.1725  0.0135
   63phy    C31 1679   3.003   3.073   1.494  0.0138 -0.0931 -0.3717
   63phy    C30 1680   3.070   3.209   1.460  0.4636  0.2425 -0.1936
   63phy    C28 1681   3.130   3.293   1.578 -0.4004  0.1482 -0.0092
   63phy    C29 1682   3.282   3.309   1.579  0.1990 -0.0665 -0.4120
   63phy    C27 1683   3.062   3.432   1.578  0.3516 -0.3890 -0.2423
   63phy    C26 1684   3.024   3.474   1.720 -0.0646  0.1641  0.2409
   63phy    C25 1685   2.942   3.603   1.712 -0.3044  0.8520  0.1724
   63phy    C23 1686   2.903   3.664   1.851  0.1684 -0.1945  0.2628
   63phy    C24 1687   2.952   3.809   1.869 -0.4248 -0.2475  0.1654
   63phy    C22 1688   2.753   3.641   1.876  0.2950 -0.0378 -0.1300
   63phy    C21 1689   2.698   3.648   2.021  0.0063  0.0744  0.0319
   63phy    C20 1690   2.546   3.652   2.030  0.1844 -0.1517  0.2660
   63phy    C18 1691   2.485   3.660   2.175  0.2373  0.1138 -0.3380
   63phy    O01 1692   2.571   3.726   2.264 -0.4837  0.1846 -0.2910
   63phy    H01 1693   2.617   3.796   2.223 -0.6312  1.2549  1.3243
   63phy    C19 1694   2.355   3.743   2.150 -0.0669 -0.0382 -0.3368
   63phy    C13 1695   2.460   3.507   2.230 -0.6325  0.2175  0.1095
   63phy     H3 1696   2.557   3.453   2.215  0.2751  2.1731 -1.4208
   63phy    O33 1697   2.374   3.425   2.156 -0.2918 -0.1915 -0.2552
   63phy    H1B 1698   2.383   3.420   2.063 -1.1124 -1.8759 -0.2840
   63phy    C12 1699   2.429   3.491   2.385 -0.4237  0.4800  0.5487
   63phy    O11 1700   2.483   3.586   2.472 -0.2168 -0.0312  0.1552
   63phy    H1A 1701   2.475   3.666   2.424 -1.8970 -0.4519 -0.3305
   64phy    C35 1702   1.714   3.629   1.340 -0.1039  0.3373  0.2045
   64phy    C33 1703   1.682   3.778   1.346  0.0858 -0.1446  0.1025
   64phy    C34 1704   1.783   3.838   1.445 -0.0435  0.3077  0.4346
   64phy    C32 1705   1.679   3.835   1.203 -0.5003  0.1666 -0.2444
   64phy    C31 1706   1.573   3.931   1.163 -0.1917  0.4526  0.1671
   64phy    C30 1707   1.595   3.981   1.020  0.4806 -0.2677 -0.3155
   64phy    C28 1708   1.514   4.103   0.963 -0.1668 -0.0312 -0.6143
   64phy    C29 1709   1.555   4.243   1.019 -0.4342  0.2845  0.1445
   64phy    C27 1710   1.516   4.090   0.814 -0.2368  0.2212  0.4815
   64phy    C26 1711   1.423   4.161   0.723 -0.0917  0.2552  0.4952
   64phy    C25 1712   1.474   4.193   0.578 -0.3269 -0.0612  0.0062
   64phy    C23 1713   1.374   4.258   0.481  0.0410  0.2956  0.1549
   64phy    C24 1714   1.371   4.412   0.482 -0.4238 -0.5403 -0.0723
   64phy    C22 1715   1.425   4.221   0.340  0.2268  0.1553  0.4686
   64phy    C21 1716   1.312   4.187   0.236  0.1306  0.1930 -0.1916
   64phy    C20 1717   1.354   4.055   0.162 -0.0241 -0.2302 -0.1722
   64phy    C18 1718   1.328   4.039   0.005 -0.1449  0.2058 -0.2454
   64phy    O01 1719   1.202   4.097  -0.035 -0.0766  0.0366  0.7273
   64phy    H01 1720   1.208   4.190  -0.044 -0.1781  0.1269  1.5044
   64phy    C19 1721   1.309   3.886  -0.001 -0.4035 -0.2735 -0.1743
   64phy    C13 1722   1.449   4.104  -0.085 -0.4130 -0.0251 -0.1335
   64phy     H3 1723   1.432   4.213  -0.068 -0.7032  0.1927 -1.7136
   64phy    O33 1724   1.584   4.104  -0.037  0.6648  0.7291 -0.4020
   64phy    H1B 1725   1.615   4.186  -0.002 -0.4084  0.8853  0.2466
   64phy    C12 1726   1.445   4.134  -0.241  0.0192 -0.6479 -0.1190
   64phy    O11 1727   1.517   4.036  -0.312 -0.6416 -0.2062 -0.6546
   64phy    H1A 1728   1.592   4.018  -0.260 -1.7329  0.1791  1.1447
   65phy    C35 1729   1.922   0.369   0.975 -0.0184 -0.2480 -0.1894
   65phy    C33 1730   1.935   0.365   1.130 -0.0563  0.0737  0.3398
   65phy    C34 1731   1.801   0.337   1.187  0.3888 -0.7839 -0.1032
   65phy    C32 1732   2.036   0.260   1.181  0.8016  0.1058  0.6212
   65phy    C31 1733   2.182   0.297   1.186 -0.4936 -0.0246  0.0378
   65phy    C30 1734   2.273   0.188   1.238 -0.4628  0.5597 -0.2012
   65phy    C28 1735   2.423   0.220   1.260  0.1393  0.1030 -0.4944
   65phy    C29 1736   2.458   0.290   1.392  0.1200  0.2286 -0.2068
   65phy    C27 1737   2.504   0.092   1.259  0.4079 -0.5418  0.3504
   65phy    C26 1738   2.638   0.090   1.183  0.3792  0.1529  0.0843
   65phy    C25 1739   2.701  -0.048   1.163 -0.2966  0.0963  0.1169
   65phy    C23 1740   2.821  -0.042   1.068 -0.1263  0.2538  0.1580
   65phy    C24 1741   2.939  -0.114   1.124 -0.3155  0.4140  0.2136
   65phy    C22 1742   2.781  -0.105   0.933  0.1730  0.6682  0.2699
   65phy    C21 1743   2.822  -0.030   0.807 -0.4560 -0.1223 -0.1581
   65phy    C20 1744   2.786  -0.110   0.683 -0.2793 -0.3691  0.4006
   65phy    C18 1745   2.804  -0.064   0.531  1.1725  0.5190 -0.2549
   65phy    O01 1746   2.751   0.069   0.515 -0.6272 -0.1330 -0.2446
   65phy    H01 1747   2.685   0.079   0.581  1.3306 -0.1353  1.8304
   65phy    C19 1748   2.699  -0.155   0.458  0.1869 -0.1634  0.2150
   65phy    C13 1749   2.953  -0.074   0.477  0.5148 -0.7005  0.3018
   65phy     H3 1750   3.004   0.001   0.542  0.5852  0.3377 -0.9320
   65phy    O33 1751   3.027  -0.187   0.517 -0.3674  0.1841 -0.1799
   65phy    H1B 1752   3.119  -0.180   0.533  0.1977  0.0890 -2.9494
   65phy    C12 1753   3.007   0.012   0.355 -0.2918 -0.4852  0.0682
   65phy    O11 1754   2.934   0.127   0.311 -0.1647  0.5238  0.1901
   65phy    H1A 1755   2.855   0.132   0.361 -0.1926  0.1059  0.1878
   66phy    C35 1756   2.341   1.393   1.843 -0.0577  0.1613 -0.1201
   66phy    C33 1757   2.238   1.462   1.757 -0.3743 -0.8655  0.3138
   66phy    C34 1758   2.300   1.589   1.708  0.1797  0.0586 -0.1187
   66phy    C32 1759   2.189   1.371   1.641 -0.3957 -0.3184  0.1847
   66phy    C31 1760   2.040   1.386   1.622 -0.3131  0.3330  0.1287
   66phy    C30 1761   1.973   1.271   1.548 -0.2236 -0.3521 -0.5670
   66phy    C28 1762   1.824   1.287   1.510  0.3802  0.0034  0.2272
   66phy    C29 1763   1.815   1.335   1.365 -0.1511 -0.3589  0.3094
   66phy    C27 1764   1.747   1.153   1.531 -0.3371 -0.1141  0.3964
   66phy    C26 1765   1.693   1.119   1.668  0.4356  0.0560  0.4864
   66phy    C25 1766   1.605   1.002   1.671 -0.2961  0.5509  0.0126
   66phy    C23 1767   1.548   0.961   1.806  0.1673  0.5836 -0.0452
   66phy    C24 1768   1.398   0.954   1.810 -0.4951 -0.2120  0.0921
   66phy    C22 1769   1.615   0.827   1.851 -0.3987 -0.3396 -0.0233
   66phy    C21 1770   1.655   0.811   1.998 -0.0670  0.0185  0.1614
   66phy    C20 1771   1.727   0.677   2.033  0.0980 -0.4889 -0.5585
   66phy    C18 1772   1.775   0.654   2.179  0.2843  0.4024 -0.2001
   66phy    O01 1773   1.658   0.666   2.268 -0.2342 -0.5457  0.0872
   66phy    H01 1774   1.662   0.603   2.337 -0.5615  0.3779  0.9721
   66phy    C19 1775   1.798   0.501   2.169 -0.0153  0.2626  0.5235
   66phy    C13 1776   1.904   0.727   2.244 -0.4727  0.2444  0.0619
   66phy     H3 1777   1.996   0.707   2.183 -0.2309  1.3415  0.0497
   66phy    O33 1778   1.937   0.671   2.370  0.5916 -0.2545  0.0137
   66phy    H1B 1779   1.855   0.668   2.417  0.8684  1.3286  0.6793
   66phy    C12 1780   1.893   0.885   2.260 -0.4579 -0.0956  0.5412
   66phy    O11 1781   1.798   0.921   2.353 -0.4163 -0.0085 -0.5450
   66phy    H1A 1782   1.713   0.904   2.318 -0.7380  1.8400 -0.7375
   67phy    C35 1783   3.802   0.643   1.204  0.3702  0.1081 -0.1491
   67phy    C33 1784   3.864   0.741   1.108 -0.1398 -0.1102  0.1529
   67phy    C34 1785   3.894   0.871   1.172 -0.4356 -0.5272 -0.5823
   67phy    C32 1786   3.982   0.680   1.041  0.1549 -0.4071 -0.0673
   67phy    C31 1787   3.940   0.624   0.903  0.0301  0.4350  0.5093
   67phy    C30 1788   4.073   0.592   0.837  0.6301 -0.4155 -0.1126
   67phy    C28 1789   4.065   0.549   0.688  0.4983  0.3235 -0.3190
   67phy    C29 1790   4.172   0.607   0.604  0.2538  0.3607  0.1607
   67phy    C27 1791   4.053   0.395   0.681  0.0383 -0.3199  0.1864
   67phy    C26 1792   3.971   0.349   0.558 -0.6166 -0.5048 -0.5711
   67phy    C25 1793   3.945   0.199   0.552 -0.3194 -0.3596  0.3623
   67phy    C23 1794   3.882   0.153   0.418  0.4134 -0.2380  0.0346
   67phy    C24 1795   3.922   0.012   0.392  0.4589 -0.1526 -0.0835
   67phy    C22 1796   3.729   0.164   0.412 -0.1709  0.3047 -0.4614
   67phy    C21 1797   3.660   0.172   0.276  0.4434  0.4765 -0.5149
   67phy    C20 1798   3.513   0.182   0.284  0.3126 -0.3068  0.3294
   67phy    C18 1799   3.413   0.167   0.167 -0.0996  0.4396  0.0354
   67phy    O01 1800   3.461   0.225   0.045  0.6255 -0.6631 -0.3040
   67phy    H01 1801   3.531   0.173   0.012  0.9503 -0.3187 -0.1570
   67phy    C19 1802   3.290   0.247   0.221 -0.0307  0.3766  0.6578
   67phy    C13 1803   3.383   0.015   0.123  0.1968 -0.5859 -0.1257
   67phy     H3 1804   3.487  -0.026   0.111  0.8112  0.7563  0.3792
   67phy    O33 1805   3.337  -0.069   0.224 -0.0291  0.0884  0.3451
   67phy    H1B 1806   3.284  -0.138   0.188  0.3788 -0.6162  1.0687
   67phy    C12 1807   3.341  -0.040  -0.021  0.2146 -0.4169  0.5485
   67phy    O11 1808   3.367   0.041  -0.137  0.1635  0.2717  0.3510
   67phy    H1A 1809   3.360   0.133  -0.118 -0.2316  0.6974 -1.6252
   68phy    C35 1810   2.563   3.608   0.593 -0.0237 -0.1347  0.0481
   68phy    C33 1811   2.522   3.612   0.740 -0.0658 -0.1716 -0.1380
   68phy    C34 1812   2.606   3.507   0.807 -0.2421  0.4397  0.0577
   68phy    C32 1813   2.546   3.750   0.807  0.5780  0.4193 -0.9327
   68phy    C31 1814   2.436   3.854   0.802  0.2323 -0.4363 -0.0823
   68phy    C30 1815   2.470   3.989   0.863  0.7264  0.6472 -0.1734
   68phy    C28 1816   2.361   4.096   0.887 -0.7764  0.4963 -0.1576
   68phy    C29 1817   2.403   4.169   1.009  0.1222 -0.0052 -0.0222
   68phy    C27 1818   2.344   4.194   0.761 -0.8274  0.5703 -0.1162
   68phy    C26 1819   2.220   4.162   0.680  0.0157 -0.3147 -0.1532
   68phy    C25 1820   2.191   4.264   0.573  0.2322  0.2602  0.7999
   68phy    C23 1821   2.080   4.212   0.476  0.2188  0.0182  0.1252
   68phy    C24 1822   1.938   4.258   0.522 -0.2984 -0.1242 -0.5142
   68phy    C22 1823   2.105   4.255   0.335  0.0364 -0.4510 -0.1916
   68phy    C21 1824   2.197   4.157   0.255  0.4276 -0.4316  0.4114
   68phy    C20 1825   2.250   4.223   0.129 -0.2183 -0.6951  0.3849
   68phy    C18 1826   2.343   4.149   0.022  0.5574  0.2380  0.1822
   68phy    O01 1827   2.448   4.078   0.089 -0.3040  0.0585  0.0015
   68phy    H01 1828   2.494   4.143   0.139 -0.7726  1.6436 -1.5020
   68phy    C19 1829   2.405   4.264  -0.054 -0.0837  0.3004 -0.5488
   68phy    C13 1830   2.257   4.052  -0.074  0.0335 -0.0883 -0.5553
   68phy     H3 1831   2.215   3.975  -0.004 -0.6393  0.4677 -0.3312
   68phy    O33 1832   2.132   4.101  -0.121  0.2711 -0.9998  0.0376
   68phy    H1B 1833   2.066   4.033  -0.118  0.8530 -1.5519  0.7754
   68phy    C12 1834   2.319   3.935  -0.160 -0.1175  0.2730 -0.1180
   68phy    O11 1835   2.337   3.962  -0.297 -0.0190 -0.1195 -0.3348
   68phy    H1A 1836   2.371   4.049  -0.304 -1.1285  0.3882  0.3295
   69phy    C35 1837   1.685   4.570   1.531  0.0636 -0.5283 -0.4090
   69phy    C33 1838   1.725   4.512   1.392 -0.2966  0.1183 -0.3135
   69phy    C34 1839   1.697   4.611   1.284  0.0275  0.3372  0.1958
   69phy    C32 1840   1.871   4.456   1.403 -0.4386  0.3708 -0.3185
   69phy    C31 1841   1.888   4.310   1.359 -0.4623 -0.1079  0.6481
   69phy    C30 1842   2.038   4.259   1.366  0.2353 -0.1072 -0.1963
   69phy    C28 1843   2.067   4.113   1.329  0.1293  0.1827 -0.2639
   69phy    C29 1844   2.042   4.068   1.181  0.1160 -0.2341 -0.9735
   69phy    C27 1845   2.208   4.081   1.371 -0.5878 -0.0981 -0.2826
   69phy    C26 1846   2.231   4.013   1.510  0.3456  0.1259  0.2872
   69phy    C25 1847   2.379   3.985   1.534 -0.1231 -0.0217  0.3992
   69phy    C23 1848   2.415   3.934   1.675  0.2320  0.7925 -0.0847
   69phy    C24 1849   2.460   3.784   1.655 -0.0048 -0.3955 -0.0843
   69phy    C22 1850   2.513   4.034   1.743 -0.4198 -0.4142 -0.1697
   69phy    C21 1851   2.522   4.012   1.894 -0.0231  0.5080  0.2367
   69phy    C20 1852   2.626   4.090   1.973 -0.1873  0.1655  0.1720
   69phy    C18 1853   2.644   4.086   2.135  0.0432 -0.4420  0.3374
   69phy    O01 1854   2.639   3.954   2.181 -0.2544  0.1274  0.3817
   69phy    H01 1855   2.707   3.940   2.245 -0.1483 -0.6288  0.1140
   69phy    C19 1856   2.795   4.115   2.152  0.3142  0.0702 -0.1785
   69phy    C13 1857   2.548   4.175   2.224  0.0218 -0.1454  0.1747
   69phy     H3 1858   2.557   4.281   2.190 -1.5609  0.7316  2.3068
   69phy    O33 1859   2.595   4.187   2.359 -0.0874 -0.1389  0.2307
   69phy    H1B 1860   2.566   4.121   2.418 -2.9651  0.9074  0.1049
   69phy    C12 1861   2.398   4.143   2.234 -0.0202  0.2111 -0.3073
   69phy    O11 1862   2.312   4.244   2.288  0.1532 -0.0235 -0.2538
   69phy    H1A 1863   2.242   4.195   2.327 -1.2095  1.1808 -1.1072
   70phy    C35 1864   1.190   4.955   1.279  0.7065  0.0623  0.6653
   70phy    C33 1865   1.195   5.109   1.320  0.0040 -0.5497 -0.1070
   70phy    C34 1866   1.213   5.119   1.470  0.3329 -0.8271  0.2515
   70phy    C32 1867   1.316   5.187   1.259  0.1588 -0.0411 -0.0725
   70phy    C31 1868   1.285   5.314   1.179  0.1875 -0.3086 -0.2018
   70phy    C30 1869   1.407   5.389   1.139 -0.3328 -0.3682  0.3527
   70phy    C28 1870   1.385   5.499   1.035 -0.2126 -0.6509  0.0121
   70phy    C29 1871   1.373   5.645   1.101 -0.2387 -0.0214 -0.3476
   70phy    C27 1872   1.504   5.494   0.942  0.5987  0.0481  0.5257
   70phy    C26 1873   1.467   5.503   0.795 -0.7418 -0.0507  0.0818
   70phy    C25 1874   1.590   5.511   0.702 -0.0761  1.0770  0.4221
   70phy    C23 1875   1.549   5.521   0.552  0.1302 -0.0158  0.5702
   70phy    C24 1876   1.536   5.672   0.501  0.1146 -0.0372  0.2449
   70phy    C22 1877   1.647   5.436   0.471  0.3059 -0.1564 -0.2542
   70phy    C21 1878   1.613   5.380   0.335  0.2132  0.0697 -0.6486
   70phy    C20 1879   1.743   5.337   0.273  0.2745  0.2994  0.1949
   70phy    C18 1880   1.735   5.281   0.124  0.1097  0.3109 -0.0083
   70phy    O01 1881   1.645   5.169   0.121 -0.1377 -0.2759 -0.5911
   70phy    H01 1882   1.557   5.198   0.134  0.0554  0.3365 -0.6357
   70phy    C19 1883   1.872   5.221   0.092 -0.0310  0.4293 -0.4625
   70phy    C13 1884   1.705   5.393   0.008 -0.1434  0.0135  0.0650
   70phy     H3 1885   1.606   5.434   0.042 -0.1430 -0.5999  0.8317
   70phy    O33 1886   1.775   5.516   0.016  0.1748  0.2908 -0.1226
   70phy    H1B 1887   1.735   5.587   0.064  1.3100  1.3534 -0.6712
   70phy    C12 1888   1.659   5.366  -0.143  0.0788  0.6927 -0.6569
   70phy    O11 1889   1.573   5.261  -0.172 -0.2304 -0.2030 -0.3649
   70phy    H1A 1890   1.483   5.284  -0.158 -0.1962  0.9794 -1.8525
   71phy    C35 1891   2.783   1.055   1.084  0.1564 -0.5434  0.4598
   71phy    C33 1892   2.920   1.002   1.033  0.3803 -0.4757  0.2634
   71phy    C34 1893   3.021   1.109   1.069  0.5149  0.0286 -0.1467
   71phy    C32 1894   2.938   0.867   1.099 -0.0476 -0.2271  0.0151
   71phy    C31 1895   2.926   0.732   1.017  0.6895  0.3531 -0.2935
   71phy    C30 1896   2.891   0.606   1.104 -0.4308  0.3659 -0.4461
   71phy    C28 1897   2.870   0.471   1.039 -0.1436 -0.2288  0.4738
   71phy    C29 1898   2.907   0.355   1.132 -0.1008  0.2093  0.4688
   71phy    C27 1899   2.728   0.454   0.983  0.4489 -0.2905  0.3292
   71phy    C26 1900   2.709   0.370   0.854  0.0453  0.3797 -0.2599
   71phy    C25 1901   2.559   0.354   0.815  0.5093  0.4338  0.6331
   71phy    C23 1902   2.510   0.227   0.730 -0.2917  0.1078  0.1004
   71phy    C24 1903   2.437   0.132   0.826 -0.3403  0.4616 -0.3477
   71phy    C22 1904   2.419   0.260   0.610  0.4565 -0.4440  0.2939
   71phy    C21 1905   2.483   0.242   0.473 -0.0235  0.3822  0.5207
   71phy    C20 1906   2.381   0.233   0.361  0.1813 -0.2100  0.3040
   71phy    C18 1907   2.420   0.222   0.210  0.5308  0.6846 -0.0851
   71phy    O01 1908   2.515   0.328   0.180  0.1071  0.6330 -0.0967
   71phy    H01 1909   2.470   0.410   0.194 -0.1135  0.6085 -0.6319
   71phy    C19 1910   2.284   0.250   0.145  0.0087  0.3359  0.1590
   71phy    C13 1911   2.466   0.072   0.174 -0.2713  0.4316  0.2088
   71phy     H3 1912   2.540   0.040   0.252 -0.4512 -1.6793 -0.4449
   71phy    O33 1913   2.366  -0.035   0.198  0.0403 -0.4577  0.7633
   71phy    H1B 1914   2.403  -0.099   0.255 -0.8832  0.0758  2.0053
   71phy    C12 1915   2.567   0.032   0.060  0.7657 -0.0029 -0.4383
   71phy    O11 1916   2.519   0.024  -0.074  0.1194  0.2087 -0.3317
   71phy    H1A 1917   2.588   0.001  -0.133 -1.0316  0.6671 -1.8980
   72phy    C35 1918   2.448   0.681   1.519 -0.4360 -0.3685 -0.1128
   72phy    C33 1919   2.472   0.770   1.392  0.0445 -0.0213  0.0829
   72phy    C34 1920   2.603   0.844   1.406  0.1669  0.1052  0.2930
   72phy    C32 1921   2.458   0.684   1.264  0.5334  0.0909 -0.1432
   72phy    C31 1922   2.403   0.764   1.147 -0.1191  0.5956 -0.0079
   72phy    C30 1923   2.377   0.681   1.021 -0.1605  0.7396 -0.3147
   72phy    C28 1924   2.319   0.748   0.898 -0.5477 -0.6618  0.6847
   72phy    C29 1925   2.425   0.822   0.810 -0.1189 -0.0813 -0.0067
   72phy    C27 1926   2.261   0.644   0.806 -0.1896  0.0116  0.5024
   72phy    C26 1927   2.129   0.682   0.740 -0.1582 -0.0632  0.1051
   72phy    C25 1928   2.081   0.566   0.654 -0.1561  0.0821 -0.5370
   72phy    C23 1929   2.053   0.592   0.507  0.1182 -0.0473 -0.0322
   72phy    C24 1930   2.050   0.458   0.439 -0.3231 -0.0509 -0.2662
   72phy    C22 1931   1.928   0.678   0.470  0.4337  0.4284  0.5223
   72phy    C21 1932   1.914   0.750   0.334 -0.1879  0.4489 -0.0972
   72phy    C20 1933   1.776   0.822   0.344  0.4691  0.1765  0.0448
   72phy    C18 1934   1.707   0.875   0.220  0.4131  0.1754 -0.1790
   72phy    O01 1935   1.800   0.964   0.155  0.0590 -0.4196  0.0546
   72phy    H01 1936   1.874   0.915   0.124  0.6624 -0.9513  2.1858
   72phy    C19 1937   1.588   0.946   0.294  0.0408 -0.0678 -0.2107
   72phy    C13 1938   1.654   0.763   0.122  0.3075  0.3135  0.2599
   72phy     H3 1939   1.746   0.728   0.071  0.4079 -0.5715  1.0275
   72phy    O33 1940   1.618   0.637   0.172  0.3314  0.5659  0.3245
   72phy    H1B 1941   1.623   0.640   0.266 -1.1519 -0.7250  0.4772
   72phy    C12 1942   1.581   0.785  -0.019  0.2297  0.4995  0.2709
   72phy    O11 1943   1.623   0.895  -0.106 -0.1102  0.0061 -0.3913
   72phy    H1A 1944   1.579   0.974  -0.081 -0.7594 -1.0708  2.2890
   73phy    C35 1945   1.789   2.555   0.827  0.1478 -0.0524 -0.5600
   73phy    C33 1946   1.869   2.665   0.900 -0.1746 -0.0976 -0.8144
   73phy    C34 1947   1.781   2.772   0.964 -0.8277 -0.8042  0.2988
   73phy    C32 1948   1.957   2.598   1.010  0.1191  0.3144  0.0265
   73phy    C31 1949   2.097   2.652   1.026 -0.5731 -0.3246 -0.0739
   73phy    C30 1950   2.169   2.585   1.143  0.2074 -0.2625 -0.0030
   73phy    C28 1951   2.290   2.669   1.188  0.7571  0.2094  0.2402
   73phy    C29 1952   2.252   2.785   1.282  0.1804 -0.3328  0.6556
   73phy    C27 1953   2.393   2.588   1.266 -0.6544  0.2945  0.2863
   73phy    C26 1954   2.503   2.523   1.183 -0.0885 -0.8332 -0.0758
   73phy    C25 1955   2.613   2.478   1.280 -0.3253  0.4517 -0.1630
   73phy    C23 1956   2.730   2.404   1.215  0.0568  0.0974  0.0684
   73phy    C24 1957   2.849   2.410   1.315  0.3662 -0.1913  0.0165
   73phy    C22 1958   2.706   2.253   1.196 -0.0957  0.3317  0.1801
   73phy    C21 1959   2.711   2.196   1.057 -0.1937 -0.1896 -0.1130
   73phy    C20 1960   2.680   2.046   1.068  0.0082 -0.4793  0.2096
   73phy    C18 1961   2.690   1.955   0.941 -0.8402 -0.3729 -0.1194
   73phy    O01 1962   2.591   2.006   0.856 -0.2294  0.2130  0.2520
   73phy    H01 1963   2.586   1.960   0.774 -0.4182 -0.6706  0.7380
   73phy    C19 1964   2.650   1.823   1.000  0.3599 -0.2953 -0.4288
   73phy    C13 1965   2.839   1.955   0.867  0.2133  0.3374 -0.2269
   73phy     H3 1966   2.854   2.062   0.837  0.2034 -0.0585 -1.6826
   73phy    O33 1967   2.953   1.947   0.951  0.2431  0.4393  0.2950
   73phy    H1B 1968   2.968   2.022   1.006  0.9944  1.1473 -0.8438
   73phy    C12 1969   2.866   1.921   0.719 -0.0579  0.2191  0.0147
   73phy    O11 1970   2.759   1.963   0.636  0.0958 -0.4720  0.6431
   73phy    H1A 1971   2.779   1.941   0.548 -1.9598  1.5379 -0.4342
   74phy    C35 1972   4.075   2.298   2.893  0.1011 -0.2776 -0.4014
   74phy    C33 1973   4.083   2.194   3.005 -0.6385 -0.2404 -0.1036
   74phy    C34 1974   4.211   2.120   2.999 -0.1219 -0.3831 -0.0141
   74phy    C32 1975   4.030   2.246   3.138  0.1826 -0.5769  0.3386
   74phy    C31 1976   3.944   2.153   3.220  0.4722  0.1082 -0.0741
   74phy    C30 1977   3.922   2.203   3.369  0.2713 -0.3102  0.5702
   74phy    C28 1978   3.849   2.108   3.459  0.0018  0.3709  0.0751
   74phy    C29 1979   3.927   2.088   3.585 -0.6285  0.1572 -0.5803
   74phy    C27 1980   3.703   2.152   3.479  0.4579 -0.1993 -0.0405
   74phy    C26 1981   3.611   2.039   3.526 -0.0617 -0.0093 -0.5105
   74phy    C25 1982   3.463   2.081   3.568 -0.4007 -0.2780 -0.0170
   74phy    C23 1983   3.367   1.971   3.592  0.2941  0.4044  0.3474
   74phy    C24 1984   3.375   1.916   3.730 -0.0911  0.2677 -0.2566
   74phy    C22 1985   3.228   2.029   3.560  0.6294 -0.0204 -0.2002
   74phy    C21 1986   3.137   1.929   3.475  0.2190 -0.1763 -0.2224
   74phy    C20 1987   2.996   1.980   3.455 -0.6180  0.4619 -0.0149
   74phy    C18 1988   2.908   1.893   3.357 -0.4648 -1.1323  0.3046
   74phy    O01 1989   2.978   1.850   3.239 -0.0381  0.4833 -0.2760
   74phy    H01 1990   2.932   1.781   3.195  0.5334  0.9693 -1.7047
   74phy    C19 1991   2.808   1.998   3.299 -0.0632 -0.7352 -0.7772
   74phy    C13 1992   2.841   1.765   3.423 -0.0749 -0.0428  0.3498
   74phy     H3 1993   2.928   1.703   3.454 -0.3572 -0.4217  0.3845
   74phy    O33 1994   2.778   1.783   3.548 -0.2188  0.4825  0.6316
   74phy    H1B 1995   2.704   1.727   3.560 -1.0429  1.6398  1.2163
   74phy    C12 1996   2.775   1.652   3.337 -0.2351 -0.4779  0.2263
   74phy    O11 1997   2.833   1.624   3.212 -0.3709  0.2659  0.4085
   74phy    H1A 1998   2.781   1.553   3.178  0.4319  0.4032 -1.1939
   75phy    C35 1999   4.206   1.945   1.150  0.4238 -0.1512 -0.4274
   75phy    C33 2000   4.306   2.062   1.177 -0.1373  0.3416  0.2975
   75phy    C34 2001   4.281   2.149   1.303 -0.0939 -0.0911 -0.2839
   75phy    C32 2002   4.457   2.018   1.168  0.1212 -0.2917  0.1862
   75phy    C31 2003   4.560   2.099   1.085  0.1794 -0.1731 -0.3732
   75phy    C30 2004   4.700   2.035   1.093 -0.2773  0.3482 -0.0111
   75phy    C28 2005   4.811   2.118   1.025  0.0835  0.2249 -0.0557
   75phy    C29 2006   4.872   2.213   1.127 -0.0235 -0.0168 -0.3532
   75phy    C27 2007   4.922   2.031   0.962  0.2058 -0.1039  0.2448
   75phy    C26 2008   5.027   2.097   0.870 -0.3140 -0.2899  0.2278
   75phy    C25 2009   5.122   1.982   0.821 -0.1696  0.1480  0.4553
   75phy    C23 2010   5.222   2.031   0.720  0.3572 -0.8726 -0.0387
   75phy    C24 2011   5.367   2.029   0.771 -0.1238  0.4031 -0.7241
   75phy    C22 2012   5.213   1.944   0.589  0.2670  0.5619 -0.3438
   75phy    C21 2013   5.161   2.004   0.457  0.2774 -0.3504 -0.2071
   75phy    C20 2014   5.134   1.905   0.345  0.3236 -0.1412  0.2155
   75phy    C18 2015   5.089   1.943   0.198  0.2323  0.5359 -0.5968
   75phy    O01 2016   4.954   2.011   0.193 -0.2938 -0.0186  0.0360
   75phy    H01 2017   4.965   2.091   0.240  2.4188 -0.1484 -0.2468
   75phy    C19 2018   5.068   1.800   0.141 -0.3425  0.0417 -0.1521
   75phy    C13 2019   5.202   2.034   0.124 -0.1584  0.2412 -0.0027
   75phy     H3 2020   5.186   2.133   0.172  0.1466 -0.3063  1.2847
   75phy    O33 2021   5.342   2.023   0.145 -0.1775 -0.0918 -0.2193
   75phy    H1B 2022   5.364   1.938   0.178  0.1015 -0.5481 -1.5400
   75phy    C12 2023   5.169   2.092  -0.019 -0.3516 -0.1521 -0.4377
   75phy    O11 2024   5.212   2.019  -0.132  0.2976  0.1851  0.2753
   75phy    H1A 2025   5.263   1.943  -0.112 -0.6659 -0.8241 -0.9083
   76phy    C35 2026   4.182   1.840   1.561  0.4844 -0.4281 -0.0700
   76phy    C33 2027   4.083   1.770   1.467 -0.0544  0.1243 -0.2072
   76phy    C34 2028   4.156   1.646   1.412 -0.2750  0.6169 -0.8757
   76phy    C32 2029   3.948   1.730   1.538  0.0646 -0.2679  0.3728
   76phy    C31 2030   3.845   1.842   1.552  0.1829  0.3161 -0.0575
   76phy    C30 2031   3.706   1.789   1.570  0.8255  0.2708  0.5156
   76phy    C28 2032   3.594   1.891   1.610  0.0495  0.0193  0.3207
   76phy    C29 2033   3.532   1.956   1.483 -0.3246  0.9938 -0.0666
   76phy    C27 2034   3.488   1.805   1.677  0.2005 -0.4631 -0.0714
   76phy    C26 2035   3.419   1.862   1.797 -0.0376  0.7726 -0.6012
   76phy    C25 2036   3.314   1.762   1.840  0.0970  1.1766 -0.2739
   76phy    C23 2037   3.209   1.821   1.935 -0.0404 -0.7240  0.1085
   76phy    C24 2038   3.074   1.850   1.862  0.1014  0.1482  0.3050
   76phy    C22 2039   3.190   1.731   2.061  0.3836  0.2873 -0.0802
   76phy    C21 2040   3.149   1.806   2.190 -0.3511 -0.3453  0.2596
   76phy    C20 2041   3.122   1.709   2.304  0.4738  0.4035  0.1003
   76phy    C18 2042   3.094   1.741   2.455 -0.5864  0.2423  0.5748
   76phy    O01 2043   2.983   1.833   2.466 -0.0203 -0.1213  0.1174
   76phy    H01 2044   2.904   1.793   2.435  0.7159 -1.7684  0.2722
   76phy    C19 2045   3.040   1.603   2.499 -0.0541  0.7633  0.0468
   76phy    C13 2046   3.220   1.798   2.540  0.4975  0.0484 -0.1931
   76phy     H3 2047   3.312   1.745   2.506  0.8596 -1.0671  2.3773
   76phy    O33 2048   3.215   1.757   2.675  0.1042 -0.1156 -0.2569
   76phy    H1B 2049   3.302   1.747   2.708  0.9278  0.8501 -1.9747
   76phy    C12 2050   3.247   1.955   2.527  0.0206  0.3285 -0.3971
   76phy    O11 2051   3.151   2.045   2.557  0.1659  0.2376  0.3182
   76phy    H1A 2052   3.068   2.003   2.547  0.8260 -1.1609  0.5396
   77phy    C35 2053   3.238   0.103   1.364  0.6178  0.0452 -0.6733
   77phy    C33 2054   3.308   0.148   1.237 -0.2280 -0.1911  0.2880
   77phy    C34 2055   3.461   0.120   1.248  0.6639 -0.0148 -0.2677
   77phy    C32 2056   3.250   0.085   1.106  0.3244 -0.2526 -0.2886
   77phy    C31 2057   3.276   0.160   0.975  0.2715  0.1886  0.6544
   77phy    C30 2058   3.194   0.107   0.854  0.2355 -0.3489 -0.1413
   77phy    C28 2059   3.215   0.193   0.727 -0.0189  0.1404  0.3621
   77phy    C29 2060   3.303   0.112   0.631 -0.4008 -0.1276 -0.3887
   77phy    C27 2061   3.080   0.242   0.666  0.2478  0.3892  0.0444
   77phy    C26 2062   3.070   0.368   0.584 -0.1844  0.0793 -0.2363
   77phy    C25 2063   2.929   0.382   0.532 -0.5063  0.7255  0.2940
   77phy    C23 2064   2.886   0.514   0.467 -0.0752  0.3620 -0.2893
   77phy    C24 2065   2.923   0.519   0.324  0.3283 -0.3741 -0.5719
   77phy    C22 2066   2.732   0.528   0.471 -0.4347 -0.0806 -0.2304
   77phy    C21 2067   2.678   0.663   0.512 -0.0479 -0.0013 -0.6081
   77phy    C20 2068   2.532   0.701   0.472 -0.2490 -0.2831 -0.8299
   77phy    C18 2069   2.499   0.769   0.331  0.3414 -0.3230 -0.2480
   77phy    O01 2070   2.575   0.885   0.309 -0.1404  0.3189 -0.2060
   77phy    H01 2071   2.525   0.948   0.261 -0.4762  0.2343  0.0259
   77phy    C19 2072   2.357   0.824   0.366  0.0967 -0.1522  0.6345
   77phy    C13 2073   2.506   0.667   0.205 -0.0637  0.2713 -0.1010
   77phy     H3 2074   2.600   0.608   0.223 -0.5832 -0.7782 -0.7172
   77phy    O33 2075   2.419   0.555   0.208 -0.0700 -0.3197 -0.2966
   77phy    H1B 2076   2.339   0.570   0.160 -0.2541 -0.1983  0.0447
   77phy    C12 2077   2.559   0.700   0.064  0.4243  0.0734 -0.1872
   77phy    O11 2078   2.657   0.803   0.060  0.2580 -0.6256  0.0481
   77phy    H1A 2079   2.652   0.850   0.141  0.9523  1.3433 -1.0046
   78phy    C35 2080   4.660   1.690   0.948 -0.0243  0.1782 -0.3330
   78phy    C33 2081   4.570   1.570   0.958 -0.1753 -0.0395 -0.7713
   78phy    C34 2082   4.642   1.466   1.039  0.2312  0.3802 -0.3224
   78phy    C32 2083   4.423   1.599   1.001 -0.1302 -0.4077  0.0882
   78phy    C31 2084   4.313   1.510   0.939 -0.0521  0.4555  0.1062
   78phy    C30 2085   4.191   1.501   1.031 -0.1019 -0.5097 -0.1656
   78phy    C28 2086   4.057   1.438   0.993 -0.1427  0.5410  0.0428
   78phy    C29 2087   4.029   1.315   1.088 -0.6641 -0.4319 -0.1358
   78phy    C27 2088   3.941   1.537   0.977 -0.4051  0.4524  0.2643
   78phy    C26 2089   3.872   1.517   0.846  0.0315  0.4334  0.0348
   78phy    C25 2090   3.749   1.607   0.820  0.4119  0.3503  0.6182
   78phy    C23 2091   3.678   1.589   0.687 -0.3559 -0.2294 -0.0032
   78phy    C24 2092   3.528   1.611   0.701 -0.1002  0.4376  0.0486
   78phy    C22 2093   3.736   1.675   0.565 -0.0304  0.0391  0.0307
   78phy    C21 2094   3.742   1.607   0.428 -0.8052  0.2623  0.1057
   78phy    C20 2095   3.806   1.696   0.320  0.0688  0.2556  0.3902
   78phy    C18 2096   3.821   1.637   0.172  0.1023  0.4048  0.2400
   78phy    O01 2097   3.897   1.512   0.180 -0.3394 -0.1925  0.4315
   78phy    H01 2098   3.948   1.517   0.259  0.1276  1.7379  0.0622
   78phy    C19 2099   3.911   1.741   0.101  0.2067  0.5439 -0.1029
   78phy    C13 2100   3.680   1.613   0.091 -0.3942  0.2320 -0.0876
   78phy     H3 2101   3.626   1.532   0.146  2.0614 -2.2777 -1.1201
   78phy    O33 2102   3.581   1.711   0.109 -0.5814  0.4366  0.1433
   78phy    H1B 2103   3.567   1.756   0.028  1.0560 -0.7609 -0.8675
   78phy    C12 2104   3.652   1.513  -0.021 -0.2321  0.0447  0.5480
   78phy    O11 2105   3.651   1.539  -0.158  0.0335 -0.1363 -0.0167
   78phy    H1A 2106   3.656   1.459  -0.206 -0.5076 -1.0922  1.4613
   79phy    C35 2107   3.488   0.534   1.006  0.1791  0.4386  0.4482
   79phy    C33 2108   3.403   0.656   1.013  0.2147 -0.1284  0.0624
   79phy    C34 2109   3.289   0.626   1.110  0.3430  0.3353 -0.3079
   79phy    C32 2110   3.490   0.779   1.032 -0.1286 -0.6414 -0.1069
   79phy    C31 2111   3.454   0.892   0.940  0.8848  0.1284  0.2072
   79phy    C30 2112   3.528   1.011   0.983  0.4817  0.2378 -0.5444
   79phy    C28 2113   3.510   1.136   0.890  0.1943  0.2913  0.4356
   79phy    C29 2114   3.509   1.261   0.979  0.3675 -0.5949  0.4013
   79phy    C27 2115   3.625   1.142   0.781  0.1520  0.0864  0.0938
   79phy    C26 2116   3.568   1.143   0.638  0.1890  0.0257 -0.1666
   79phy    C25 2117   3.682   1.158   0.536 -0.6361 -0.3655  0.1106
   79phy    C23 2118   3.640   1.166   0.388 -0.0931 -0.5417 -0.3369
   79phy    C24 2119   3.736   1.259   0.312 -0.0115 -0.8169 -0.1766
   79phy    C22 2120   3.637   1.029   0.320 -0.3268  0.0063 -0.3276
   79phy    C21 2121   3.511   0.998   0.252 -0.4045 -0.0842  0.7172
   79phy    C20 2122   3.523   0.857   0.189 -0.4022  0.0966 -0.2003
   79phy    C18 2123   3.407   0.798   0.107 -0.1316  0.5313 -0.4593
   79phy    O01 2124   3.299   0.789   0.195 -0.0377  0.2518  0.0446
   79phy    H01 2125   3.313   0.836   0.274  0.4376 -0.3657  0.3335
   79phy    C19 2126   3.447   0.649   0.090 -0.4749 -0.1059  0.5976
   79phy    C13 2127   3.366   0.878  -0.027  1.1161 -0.5069 -0.2231
   79phy     H3 2128   3.337   0.978   0.015  0.2503 -1.1013  0.6604
   79phy    O33 2129   3.475   0.924  -0.107 -0.5276 -0.2970  0.2910
   79phy    H1B 2130   3.554   0.910  -0.058  0.2220  0.8754 -0.5266
   79phy    C12 2131   3.227   0.864  -0.107  0.0275 -0.2983 -0.1295
   79phy    O11 2132   3.121   0.816  -0.027  0.0483  0.3007  0.0080
   79phy    H1A 2133   3.151   0.817   0.062 -0.0816  2.7576  0.0991
   80phy    C35 2134   3.201   1.027   0.525  0.0578 -0.1985  1.2441
   80phy    C33 2135   3.182   0.902   0.605 -0.7375  0.0118 -0.0130
   80phy    C34 2136   3.033   0.864   0.633 -0.6691 -0.6382 -0.3237
   80phy    C32 2137   3.252   0.781   0.533 -0.0331 -0.0974  0.5519
   80phy    C31 2138   3.376   0.733   0.601 -0.2532 -0.0393  0.1324
   80phy    C30 2139   3.448   0.632   0.512 -0.3045 -0.1726 -0.1510
   80phy    C28 2140   3.587   0.596   0.559  0.0522  0.0644 -0.2679
   80phy    C29 2141   3.587   0.479   0.651 -0.2042 -0.0919 -0.2204
   80phy    C27 2142   3.662   0.534   0.433 -0.0918 -0.1263 -0.0465
   80phy    C26 2143   3.765   0.638   0.386  0.2965  0.3712  0.6885
   80phy    C25 2144   3.830   0.588   0.253 -0.4222  0.0743 -0.2709
   80phy    C23 2145   3.944   0.682   0.209 -0.1474  0.0392  0.0453
   80phy    C24 2146   4.081   0.609   0.219 -0.1591 -0.5227  0.2834
   80phy    C22 2147   3.928   0.714   0.057 -0.3960 -0.5775 -0.6283
   80phy    C21 2148   3.879   0.857   0.028  0.2643  0.2266  0.2625
   80phy    C20 2149   3.908   0.877  -0.120  0.2015 -0.6832 -0.3514
   80phy    C18 2150   3.859   1.020  -0.179 -0.1177  0.5326  0.3738
   80phy    O01 2151   3.734   1.062  -0.130 -0.1767 -0.0979 -0.1684
   80phy    H01 2152   3.724   1.145  -0.171  0.4115 -0.1152 -0.3490
   80phy    C19 2153   3.836   0.985  -0.330  0.4428 -0.1645  0.2475
   80phy    C13 2154   3.960   1.144  -0.165 -0.0876  0.3202 -0.5219
   80phy     H3 2155   4.061   1.106  -0.194  0.8906  1.4525  1.2165
   80phy    O33 2156   3.951   1.254  -0.260 -0.2555  0.6348 -0.4714
   80phy    H1B 2157   3.884   1.312  -0.228  0.0956  1.5084 -1.2682
   80phy    C12 2158   4.003   1.207  -0.029  0.2629  0.3188 -0.0070
   80phy    O11 2159   3.926   1.318   0.001 -0.0074 -0.4181 -0.3481
   80phy    H1A 2160   3.947   1.368   0.078 -2.3158  1.6228 -0.9265
   81phy    C35 2161   3.432   1.782   1.095 -0.0720  0.0005 -0.3488
   81phy    C33 2162   3.308   1.701   1.137 -0.2888  0.1978  0.5599
   81phy    C34 2163   3.238   1.784   1.249 -0.5609 -0.4346  0.0310
   81phy    C32 2164   3.212   1.678   1.025 -0.4458 -0.2071  0.5897
   81phy    C31 2165   3.244   1.561   0.938  0.1337 -0.2375 -0.0251
   81phy    C30 2166   3.150   1.560   0.820  0.3984  0.0010  0.1724
   81phy    C28 2167   3.169   1.438   0.732 -0.8100 -0.2829  0.4593
   81phy    C29 2168   3.082   1.317   0.767  0.3033 -0.3077  0.6211
   81phy    C27 2169   3.117   1.485   0.594 -0.3967 -0.2221  0.1836
   81phy    C26 2170   3.196   1.440   0.475 -0.0801  0.3343  0.2457
   81phy    C25 2171   3.143   1.469   0.327  0.0967 -0.0734  0.3109
   81phy    C23 2172   3.256   1.468   0.215 -0.3326 -0.1690 -0.5106
   81phy    C24 2173   3.282   1.321   0.167 -0.3152 -0.4056  0.0099
   81phy    C22 2174   3.212   1.556   0.094  0.5345 -0.1219  0.7896
   81phy    C21 2175   3.271   1.697   0.104 -0.2582 -0.0999  0.0313
   81phy    C20 2176   3.263   1.773  -0.027 -0.3568 -0.1594  0.1526
   81phy    C18 2177   3.279   1.929  -0.041 -0.2680 -0.0797 -0.0294
   81phy    O01 2178   3.182   2.006   0.035 -0.1239 -0.0179 -0.5629
   81phy    H01 2179   3.122   1.952   0.083  2.1316 -0.6585  1.7220
   81phy    C19 2180   3.239   1.956  -0.191  0.1891  0.4171  0.4239
   81phy    C13 2181   3.423   1.989  -0.004 -0.1680 -0.0818 -0.2537
   81phy     H3 2182   3.433   1.962   0.105 -0.9096 -0.3804 -0.2530
   81phy    O33 2183   3.533   1.919  -0.052  0.2111  0.3034  0.4590
   81phy    H1B 2184   3.516   1.904  -0.143 -0.2507  0.7182  0.4748
   81phy    C12 2185   3.452   2.134   0.040  0.1878 -0.2550 -0.1881
   81phy    O11 2186   3.476   2.229  -0.063 -0.1187 -0.0972  0.2683
   81phy    H1A 2187   3.402   2.284  -0.078  0.2313  0.1294 -0.6561
   82phy    C35 2188   2.447   1.914   0.502  0.2206  0.2322 -0.1207
   82phy    C33 2189   2.453   1.810   0.615  0.0681  0.1399 -0.1281
   82phy    C34 2190   2.345   1.837   0.718 -0.0540 -0.0646  0.2338
   82phy    C32 2191   2.460   1.662   0.573 -0.3066 -0.1780  0.0178
   82phy    C31 2192   2.593   1.585   0.606  0.0856 -0.0288 -0.0692
   82phy    C30 2193   2.570   1.445   0.560  0.0518  0.4178 -0.6744
   82phy    C28 2194   2.674   1.336   0.594  0.7181 -0.4351  0.1250
   82phy    C29 2195   2.658   1.268   0.727 -0.1375 -0.3702 -0.1105
   82phy    C27 2196   2.658   1.227   0.487 -0.1682  0.0630  0.6569
   82phy    C26 2197   2.794   1.190   0.429 -1.0456 -1.1034  0.9343
   82phy    C25 2198   2.785   1.118   0.297  0.7699 -0.0536  0.2493
   82phy    C23 2199   2.912   1.072   0.226  0.3976  0.8755  0.6419
   82phy    C24 2200   2.946   0.924   0.253 -0.4985  0.2881 -0.6865
   82phy    C22 2201   2.893   1.076   0.074 -0.1824 -0.0599  0.2169
   82phy    C21 2202   2.965   1.187  -0.002  0.3119 -0.0875 -0.0430
   82phy    C20 2203   2.921   1.199  -0.147  0.4280  0.2549 -0.3506
   82phy    C18 2204   2.980   1.314  -0.234  0.1189  0.6944 -0.1991
   82phy    O01 2205   2.945   1.431  -0.161  0.1950  0.3788 -0.0220
   82phy    H01 2206   2.974   1.506  -0.210  0.4631  0.3674  0.1173
   82phy    C19 2207   2.883   1.310  -0.349  0.0132  0.1481  0.8245
   82phy    C13 2208   3.140   1.306  -0.261  0.2262 -0.1325  0.0904
   82phy     H3 2209   3.181   1.315  -0.157  1.1908 -0.1418 -0.2747
   82phy    O33 2210   3.194   1.176  -0.293 -0.0855  0.1473 -0.4972
   82phy    H1B 2211   3.131   1.116  -0.328 -1.8184  1.9762 -0.6666
   82phy    C12 2212   3.231   1.423  -0.307 -0.2014 -0.1622  0.2785
   82phy    O11 2213   3.281   1.416  -0.438 -0.0248 -0.2462 -0.1230
   82phy    H1A 2214   3.277   1.325  -0.462  2.3424 -0.7813  1.2791
   83phy    C35 2215   3.728   1.223   1.336 -0.0992 -0.6357  0.0882
   83phy    C33 2216   3.644   1.339   1.389  0.8096  0.3925  0.0728
   83phy    C34 2217   3.674   1.466   1.301  0.2371 -0.4872  0.1396
   83phy    C32 2218   3.501   1.296   1.398  0.0274  0.0745 -0.0071
   83phy    C31 2219   3.416   1.368   1.504  0.9310  0.1173  0.3294
   83phy    C30 2220   3.279   1.297   1.491 -0.5368 -0.1497  0.1470
   83phy    C28 2221   3.163   1.360   1.568  0.1798 -0.0647  0.2298
   83phy    C29 2222   3.039   1.370   1.475 -0.4714 -0.0452  0.0707
   83phy    C27 2223   3.124   1.292   1.697  0.0668  0.2065  0.3488
   83phy    C26 2224   3.162   1.363   1.826 -0.1368  0.2433 -0.4794
   83phy    C25 2225   3.136   1.267   1.945 -0.2863  0.3305 -0.0376
   83phy    C23 2226   3.167   1.327   2.085 -0.0076  0.5433 -0.2813
   83phy    C24 2227   3.037   1.371   2.154  0.0975 -0.0613 -0.4003
   83phy    C22 2228   3.256   1.222   2.163 -0.0786  0.1382 -0.3579
   83phy    C21 2229   3.333   1.267   2.285  0.1412  0.9511  0.0730
   83phy    C20 2230   3.404   1.141   2.344 -0.2436 -0.9888  0.3211
   83phy    C18 2231   3.492   1.160   2.471 -0.0930  0.1180 -0.0215
   83phy    O01 2232   3.406   1.199   2.577 -0.4364  0.1583 -0.3368
   83phy    H01 2233   3.445   1.179   2.660 -0.6431 -0.1687 -0.3204
   83phy    C19 2234   3.523   1.008   2.501  0.1784  0.1616  0.3555
   83phy    C13 2235   3.627   1.254   2.464 -0.3664 -0.3143  0.4241
   83phy     H3 2236   3.683   1.229   2.371 -1.2724  0.6975 -0.4263
   83phy    O33 2237   3.724   1.228   2.568  0.0348 -0.3499 -0.4739
   83phy    H1B 2238   3.815   1.231   2.545  0.2540  1.3708  0.4241
   83phy    C12 2239   3.610   1.414   2.455 -0.2188  0.3381  0.3245
   83phy    O11 2240   3.546   1.487   2.560  0.5621 -0.0972  0.1722
   83phy    H1A 2241   3.466   1.442   2.577  0.3810 -0.0007 -0.4106
   84phy    C35 2242   4.315   2.528   2.744  0.1039  0.3931  0.2951
   84phy    C33 2243   4.330   2.645   2.837  0.6854 -0.0448  0.7312
   84phy    C34 2244   4.265   2.765   2.773  0.1289 -0.3536  0.2281
   84phy    C32 2245   4.265   2.617   2.971  0.3862 -0.2496 -0.1608
   84phy    C31 2246   4.365   2.563   3.070  0.2336 -0.3314  0.4713
   84phy    C30 2247   4.309   2.569   3.212 -0.2128  0.2126  0.0195
   84phy    C28 2248   4.403   2.514   3.323  0.1785 -0.8019 -0.5120
   84phy    C29 2249   4.430   2.613   3.438 -0.5193 -0.2867  0.0195
   84phy    C27 2250   4.357   2.377   3.376 -0.0150  0.0748  0.1217
   84phy    C26 2251   4.445   2.256   3.334 -0.4605  0.3878 -0.1442
   84phy    C25 2252   4.389   2.119   3.362  0.2175  0.1920 -0.4534
   84phy    C23 2253   4.480   2.004   3.314 -0.2205  0.2756  0.7305
   84phy    C24 2254   4.585   1.968   3.421 -0.1799 -0.3737 -0.0992
   84phy    C22 2255   4.393   1.879   3.294 -0.4196 -0.1922  0.1940
   84phy    C21 2256   4.394   1.838   3.146  0.5002  0.1504 -0.2504
   84phy    C20 2257   4.296   1.723   3.099 -0.0247  0.0018 -0.2278
   84phy    C18 2258   4.306   1.678   2.948  0.4780 -0.0700  0.2090
   84phy    O01 2259   4.300   1.799   2.859 -0.1208 -0.3727 -0.1492
   84phy    H01 2260   4.387   1.832   2.865 -0.2707  0.0107 -0.0338
   84phy    C19 2261   4.169   1.606   2.941  0.0327  0.1761  0.1652
   84phy    C13 2262   4.426   1.575   2.918  0.1531 -0.2693  0.0020
   84phy     H3 2263   4.515   1.631   2.955  0.2441 -0.7984  0.6059
   84phy    O33 2264   4.443   1.464   3.003 -0.0188  0.2369 -0.5283
   84phy    H1B 2265   4.388   1.393   2.979 -0.1588  0.3074 -0.4173
   84phy    C12 2266   4.490   1.543   2.776 -0.0732  0.8155  0.2061
   84phy    O11 2267   4.452   1.627   2.670  0.1594  0.5568 -0.1286
   84phy    H1A 2268   4.386   1.580   2.623 -0.0396  0.9597 -0.2519
   85phy    C35 2269   1.525   0.984   1.232  0.6276  0.3416 -0.0364
   85phy    C33 2270   1.397   1.042   1.261  0.7714  0.0419  0.1007
   85phy    C34 2271   1.346   1.113   1.134  0.0702 -0.0005 -0.2403
   85phy    C32 2272   1.293   0.936   1.324 -0.4768  0.0087 -0.2215
   85phy    C31 2273   1.208   1.009   1.429  0.0668 -0.3429  0.5164
   85phy    C30 2274   1.111   0.906   1.487 -0.0440  0.2029  0.0316
   85phy    C28 2275   1.019   0.966   1.593 -0.3765 -0.1217 -0.4702
   85phy    C29 2276   0.876   0.941   1.549 -0.6162 -0.3214 -0.0478
   85phy    C27 2277   1.044   0.896   1.727  0.0323  0.0186 -0.2845
   85phy    C26 2278   0.997   0.968   1.853  0.4846 -0.5910 -0.5356
   85phy    C25 2279   0.986   0.872   1.974  0.3461 -0.1210  0.8966
   85phy    C23 2280   0.948   0.925   2.112  0.4324 -0.1358 -0.6131
   85phy    C24 2281   0.797   0.913   2.137  0.1557  0.3713  0.0548
   85phy    C22 2282   1.019   0.842   2.218  0.1199 -0.1257  0.3834
   85phy    C21 2283   1.124   0.925   2.301 -0.0182 -0.0893 -0.2782
   85phy    C20 2284   1.220   0.830   2.382  0.4656  0.7929 -0.6783
   85phy    C18 2285   1.322   0.904   2.474  0.0506 -0.7314 -0.6682
   85phy    O01 2286   1.260   1.004   2.564 -0.4858  0.2439 -0.4615
   85phy    H01 2287   1.193   0.956   2.610  0.3057 -1.0855 -0.6525
   85phy    C19 2288   1.381   0.794   2.566 -0.5384  0.0847  0.2449
   85phy    C13 2289   1.436   0.978   2.377  0.1279  0.1386 -0.5073
   85phy     H3 2290   1.381   1.021   2.289 -2.3047  0.5363  1.1029
   85phy    O33 2291   1.528   0.889   2.314 -0.3122  0.0770 -0.4938
   85phy    H1B 2292   1.497   0.801   2.303  0.1037 -0.0954 -0.3177
   85phy    C12 2293   1.506   1.102   2.440  0.0557 -0.2358 -0.3246
   85phy    O11 2294   1.428   1.204   2.495 -0.0399  0.1330 -0.6171
   85phy    H1A 2295   1.352   1.164   2.532  0.3930  0.6078  0.8370
   86phy    C35 2296   3.960   2.802   2.178  0.1106  0.2970 -0.2222
   86phy    C33 2297   3.819   2.744   2.147 -0.4368 -0.1984 -0.0126
   86phy    C34 2298   3.717   2.854   2.113  0.3183 -0.2529  0.2669
   86phy    C32 2299   3.822   2.625   2.047 -0.2938  0.0019  0.1274
   86phy    C31 2300   3.731   2.512   2.072 -0.0949  0.0269 -0.3077
   86phy    C30 2301   3.723   2.416   1.950 -0.1319  0.2932  0.2564
   86phy    C28 2302   3.626   2.299   1.958  0.1622  0.4938  0.3023
   86phy    C29 2303   3.569   2.259   1.819 -0.2146  0.0071 -0.2507
   86phy    C27 2304   3.695   2.172   2.015 -0.0956 -0.0877 -0.1863
   86phy    C26 2305   3.604   2.096   2.108  0.1979  0.3539 -0.2551
   86phy    C25 2306   3.677   1.965   2.147 -0.1108  0.1415 -0.0673
   86phy    C23 2307   3.601   1.873   2.240 -0.4837  0.0896  0.5225
   86phy    C24 2308   3.571   1.741   2.172  0.0494  0.1792  0.2134
   86phy    C22 2309   3.672   1.845   2.375  0.0684 -0.1796 -0.2938
   86phy    C21 2310   3.631   1.935   2.491  0.2312 -0.3298 -0.0898
   86phy    C20 2311   3.732   1.922   2.609  0.3755 -0.4289  0.1462
   86phy    C18 2312   3.689   1.964   2.757  0.1430  0.0996 -0.3594
   86phy    O01 2313   3.559   1.923   2.801 -0.1538  0.5145 -0.3284
   86phy    H01 2314   3.556   1.831   2.782  1.9625  0.4798 -0.7002
   86phy    C19 2315   3.794   1.885   2.839 -0.1343  0.3638  0.0818
   86phy    C13 2316   3.703   2.128   2.788  0.0997  0.6205  0.1813
   86phy     H3 2317   3.801   2.162   2.747 -0.3702 -0.3766 -1.9375
   86phy    O33 2318   3.710   2.166   2.927 -0.6059 -0.4461 -0.7329
   86phy    H1B 2319   3.632   2.156   2.978 -0.0457  0.9960  0.4760
   86phy    C12 2320   3.591   2.218   2.721  0.1958 -0.8930  0.2275
   86phy    O11 2321   3.463   2.192   2.776  0.3120 -0.6125  0.0091
   86phy    H1A 2322   3.467   2.136   2.851 -0.5542 -0.9668 -0.1917
   87phy    C35 2323   3.827   3.813   1.335 -0.3655  0.2360 -0.7946
   87phy    C33 2324   3.792   3.709   1.232  0.3286  0.2501 -0.0263
   87phy    C34 2325   3.924   3.655   1.173  0.0599  0.4052 -0.8538
   87phy    C32 2326   3.701   3.596   1.296 -0.6732 -0.0643 -0.6797
   87phy    C31 2327   3.644   3.486   1.197 -0.0865  0.1274  0.1400
   87phy    C30 2328   3.553   3.382   1.258 -0.0123 -0.2870  0.0688
   87phy    C28 2329   3.470   3.305   1.154  0.4995 -0.1437 -0.3166
   87phy    C29 2330   3.507   3.157   1.141  0.1363 -0.5448 -0.3020
   87phy    C27 2331   3.321   3.322   1.185  0.0937  0.4994  0.2453
   87phy    C26 2332   3.224   3.347   1.070  0.4360 -0.0515  0.1327
   87phy    C25 2333   3.072   3.361   1.111  0.2662 -0.0718 -0.3908
   87phy    C23 2334   2.979   3.356   0.986 -0.0227 -0.2880 -0.1742
   87phy    C24 2335   2.861   3.267   1.018  0.4681  0.4406 -0.5597
   87phy    C22 2336   2.921   3.498   0.951 -0.2711 -0.1208 -0.1887
   87phy    C21 2337   2.996   3.572   0.843 -0.1900  0.0728 -0.2370
   87phy    C20 2338   2.927   3.710   0.808 -0.5942 -0.6457  0.1352
   87phy    C18 2339   2.979   3.796   0.678 -0.0370 -0.0671 -0.1673
   87phy    O01 2340   3.113   3.849   0.698 -0.1398  0.5762 -0.3089
   87phy    H01 2341   3.173   3.782   0.725  0.2210  0.8236 -0.4790
   87phy    C19 2342   2.881   3.914   0.688  0.0779  0.5512  0.1177
   87phy    C13 2343   2.968   3.708   0.544  0.0780  0.0074 -0.1607
   87phy     H3 2344   3.051   3.635   0.561 -1.0106 -1.4077 -0.7021
   87phy    O33 2345   2.859   3.607   0.525  0.1256 -0.1655 -0.3106
   87phy    H1B 2346   2.788   3.634   0.470 -0.1895 -0.4859 -0.0585
   87phy    C12 2347   3.037   3.747   0.417 -0.2220  0.6665 -0.1306
   87phy    O11 2348   2.952   3.801   0.323 -0.3200 -0.6278 -0.2417
   87phy    H1A 2349   2.870   3.755   0.324 -0.5397 -0.2347  0.0292
   88phy    C35 2350   2.462   2.689   1.867  0.0898  0.0562 -0.3103
   88phy    C33 2351   2.534   2.616   1.756 -0.2552 -0.2353  0.0479
   88phy    C34 2352   2.515   2.688   1.627 -0.3840  0.1380  0.3577
   88phy    C32 2353   2.686   2.614   1.786  0.5910  0.3819 -0.4650
   88phy    C31 2354   2.727   2.492   1.873  0.4382 -0.0751 -0.2925
   88phy    C30 2355   2.878   2.465   1.853 -0.5717  0.1163 -0.4549
   88phy    C28 2356   2.952   2.378   1.954 -0.0976 -0.6813  0.6279
   88phy    C29 2357   2.976   2.236   1.901 -0.2410  0.0550  0.3052
   88phy    C27 2358   3.085   2.446   1.996 -0.4301 -0.0426  0.5787
   88phy    C26 2359   3.131   2.409   2.132 -0.0449  0.0754 -0.0893
   88phy    C25 2360   3.271   2.460   2.179 -0.3865  0.7262  0.3260
   88phy    C23 2361   3.312   2.433   2.324  0.1775 -0.4301 -0.0354
   88phy    C24 2362   3.453   2.380   2.327  0.1014 -0.4533  0.2492
   88phy    C22 2363   3.302   2.568   2.398  0.4451  0.0886  0.6800
   88phy    C21 2364   3.203   2.557   2.513  0.0150  0.2208 -0.0877
   88phy    C20 2365   3.212   2.666   2.625  0.0333  0.0950 -0.3205
   88phy    C18 2366   3.128   2.639   2.759 -0.1305 -0.4346 -0.9480
   88phy    O01 2367   3.168   2.510   2.806  0.5422  0.0299 -0.4239
   88phy    H01 2368   3.161   2.450   2.735  0.9804 -0.1223 -0.3386
   88phy    C19 2369   3.197   2.735   2.860 -0.1814  0.1593 -0.2317
   88phy    C13 2370   2.965   2.656   2.728  0.0071 -0.0978 -0.4867
   88phy     H3 2371   2.936   2.598   2.637 -0.6412 -2.3803  1.0642
   88phy    O33 2372   2.933   2.796   2.694  0.2425 -0.5921  0.3393
   88phy    H1B 2373   2.889   2.816   2.614  0.3109  1.5461  0.7594
   88phy    C12 2374   2.863   2.603   2.842 -0.1985 -0.2602 -0.3979
   88phy    O11 2375   2.861   2.464   2.872  0.6061  0.3159  0.3584
   88phy    H1A 2376   2.776   2.447   2.907  0.8666  0.2172  0.9578
   89phy    C35 2377   2.132   2.844   1.684  0.3064  0.2458  0.1083
   89phy    C33 2378   2.128   2.987   1.642 -0.1067 -0.6285 -0.6004
   89phy    C34 2379   2.069   3.093   1.734 -0.2561 -0.1287 -0.1337
   89phy    C32 2380   2.268   3.021   1.590 -0.1991  0.2742 -0.1642
   89phy    C31 2381   2.305   3.126   1.489  0.3582  0.3415 -0.1685
   89phy    C30 2382   2.453   3.129   1.453  0.1870  0.0542 -0.2566
   89phy    C28 2383   2.496   3.229   1.342 -0.5131 -0.3524 -0.3439
   89phy    C29 2384   2.630   3.290   1.396  0.6110 -0.3933  0.5690
   89phy    C27 2385   2.527   3.170   1.204  0.1594  0.3524  0.1813
   89phy    C26 2386   2.400   3.154   1.111  0.2104  0.4189  0.1654
   89phy    C25 2387   2.437   3.087   0.973  0.2102  0.2097  0.3342
   89phy    C23 2388   2.337   3.055   0.863  0.4194 -0.2480 -0.1418
   89phy    C24 2389   2.324   3.175   0.764 -0.3840  0.0253 -0.0347
   89phy    C22 2390   2.389   2.935   0.777  0.8281  0.1168 -0.2452
   89phy    C21 2391   2.275   2.832   0.762 -0.0806 -0.4666  0.5153
   89phy    C20 2392   2.288   2.756   0.627 -0.5646  0.1150 -0.3608
   89phy    C18 2393   2.168   2.675   0.563  0.4796  0.2382  0.1016
   89phy    O01 2394   2.125   2.570   0.655  0.3310  0.3657  0.0750
   89phy    H01 2395   2.154   2.487   0.622 -0.1517  0.3923 -0.4270
   89phy    C19 2396   2.233   2.610   0.433 -0.0970 -0.2577 -0.1738
   89phy    C13 2397   2.039   2.766   0.527 -0.1351 -0.0389  0.0012
   89phy     H3 2398   1.988   2.793   0.623 -1.0090  1.1385 -0.7726
   89phy    O33 2399   2.064   2.897   0.481  0.0413 -0.4461 -0.0377
   89phy    H1B 2400   2.155   2.922   0.480 -0.1056  0.3347  1.8043
   89phy    C12 2401   1.898   2.712   0.473  0.1795  0.2117  0.6919
   89phy    O11 2402   1.867   2.579   0.514 -0.1328 -0.0409 -0.6607
   89phy    H1A 2403   1.941   2.559   0.568  0.4464 -0.8975 -1.7407
   90phy    C35 2404   3.671   2.802   1.400  0.4888 -0.3868  0.1825
   90phy    C33 2405   3.704   2.828   1.546 -0.5784  0.4631  0.2322
   90phy    C34 2406   3.856   2.829   1.559  0.0668 -0.3607  0.5475
   90phy    C32 2407   3.648   2.962   1.594 -0.3960 -0.0982  0.3338
   90phy    C31 2408   3.645   2.990   1.744  0.8011 -0.4884 -0.1122
   90phy    C30 2409   3.590   3.129   1.773 -0.3419 -0.4976  0.3750
   90phy    C28 2410   3.581   3.180   1.917 -0.0491 -0.2466  0.1115
   90phy    C29 2411   3.718   3.223   1.968 -0.1166 -0.0751  0.3286
   90phy    C27 2412   3.477   3.293   1.926  0.1090 -0.2136 -0.0150
   90phy    C26 2413   3.408   3.328   2.059  0.5549  0.4756  0.3070
   90phy    C25 2414   3.309   3.444   2.035  0.5866 -0.6167 -0.3992
   90phy    C23 2415   3.210   3.470   2.149  0.3657 -0.3536 -0.8914
   90phy    C24 2416   3.180   3.619   2.167  0.3754  0.1144  0.0884
   90phy    C22 2417   3.081   3.389   2.135  0.1477  0.5908 -0.0349
   90phy    C21 2418   3.016   3.337   2.264  0.8379 -0.0361  0.2945
   90phy    C20 2419   2.893   3.242   2.260 -0.5869  0.3331  0.1111
   90phy    C18 2420   2.831   3.199   2.398  0.1917  0.0964  0.2572
   90phy    O01 2421   2.808   3.313   2.483  0.0239  0.1036  0.8296
   90phy    H01 2422   2.806   3.388   2.427  0.0952  0.8468  1.8004
   90phy    C19 2423   2.688   3.156   2.358 -0.1991  0.4663  0.0311
   90phy    C13 2424   2.903   3.078   2.475 -0.0634 -0.4773 -0.3475
   90phy     H3 2425   2.942   3.006   2.399  1.3016  0.8788 -0.9798
   90phy    O33 2426   2.819   2.990   2.558  0.0132 -0.1517  0.0735
   90phy    H1B 2427   2.753   3.037   2.605 -0.1706 -1.0004  0.6813
   90phy    C12 2428   3.033   3.122   2.561  0.0458  0.0436 -0.0015
   90phy    O11 2429   3.014   3.144   2.699 -0.3285  0.0167 -0.4177
   90phy    H1A 2430   2.983   3.062   2.733  2.2773 -0.7358  0.4267
   91phy    C35 2431   3.645   2.406   1.384  0.4659  0.0445  0.2398
   91phy    C33 2432   3.783   2.401   1.445 -0.3606  0.0046 -0.0138
   91phy    C34 2433   3.795   2.284   1.547 -0.1093 -0.8381  0.2621
   91phy    C32 2434   3.887   2.409   1.331 -0.2504  0.2069 -0.2582
   91phy    C31 2435   4.011   2.501   1.351  0.1705 -0.6611  0.3142
   91phy    C30 2436   4.121   2.498   1.241  0.4225  0.3085 -0.1834
   91phy    C28 2437   4.243   2.587   1.259  0.5087 -0.3358  0.0967
   91phy    C29 2438   4.331   2.542   1.371  0.2505  0.1331  0.1475
   91phy    C27 2439   4.331   2.587   1.126  0.2179 -0.3842 -0.3186
   91phy    C26 2440   4.376   2.722   1.077  0.0475  0.2675 -0.0021
   91phy    C25 2441   4.426   2.719   0.935  0.1734  0.0631  0.2352
   91phy    C23 2442   4.510   2.838   0.896 -0.4273 -0.5526  0.2681
   91phy    C24 2443   4.661   2.802   0.902  0.2442  0.5700 -0.5778
   91phy    C22 2444   4.472   2.875   0.753  0.5521 -0.7889  0.4367
   91phy    C21 2445   4.435   3.025   0.729 -0.3918  0.2043 -0.1112
   91phy    C20 2446   4.411   3.045   0.581 -0.1120 -0.5104  0.2618
   91phy    C18 2447   4.412   3.182   0.510  0.2070  0.1959 -0.0264
   91phy    O01 2448   4.301   3.262   0.551 -0.0420 -0.0192 -0.3334
   91phy    H01 2449   4.224   3.212   0.572  0.9154 -1.0305  0.9371
   91phy    C19 2450   4.391   3.142   0.361  0.1882 -0.5582 -0.1028
   91phy    C13 2451   4.547   3.271   0.539 -0.1805 -0.5187 -0.7230
   91phy     H3 2452   4.536   3.292   0.648 -2.1137 -1.3036 -0.7367
   91phy    O33 2453   4.674   3.206   0.540 -0.2613 -0.0396  0.0239
   91phy    H1B 2454   4.735   3.258   0.492 -0.2037 -0.2324 -0.1131
   91phy    C12 2455   4.564   3.423   0.507  0.0287 -0.2718  0.0122
   91phy    O11 2456   4.638   3.445   0.388  0.1118 -0.0292  0.2914
   91phy    H1A 2457   4.578   3.438   0.316  0.5651 -0.9795 -0.0162
   92phy    C35 2458   2.047   1.809   2.221  0.0268 -0.0178  0.5968
   92phy    C33 2459   2.173   1.734   2.175 -0.4726  0.4335 -0.8891
   92phy    C34 2460   2.143   1.591   2.133 -0.8326 -0.4390 -0.2152
   92phy    C32 2461   2.250   1.812   2.066  0.0587 -0.2445 -0.4737
   92phy    C31 2462   2.405   1.808   2.082  0.0324  0.5777 -0.1524
   92phy    C30 2463   2.471   1.906   1.976 -0.3294 -0.2034 -0.0770
   92phy    C28 2464   2.617   1.952   2.008 -0.0186 -0.4506 -0.1194
   92phy    C29 2465   2.702   1.983   1.880  0.0335  0.1424 -0.2039
   92phy    C27 2466   2.603   2.079   2.093  0.1803 -0.1538  0.0640
   92phy    C26 2467   2.709   2.085   2.209 -0.1243  0.1588  0.1371
   92phy    C25 2468   2.692   2.214   2.290 -0.0882 -0.0898  0.2414
   92phy    C23 2469   2.782   2.225   2.416  0.3741  0.0243 -0.3058
   92phy    C24 2470   2.844   2.361   2.440  0.1046  0.3842  0.0630
   92phy    C22 2471   2.700   2.180   2.540 -0.1497 -0.2427  0.2915
   92phy    C21 2472   2.779   2.101   2.643 -0.3491 -0.3128 -0.1303
   92phy    C20 2473   2.688   2.028   2.736 -0.0814  0.2330 -0.5147
   92phy    C18 2474   2.748   1.944   2.856 -0.1841  0.1567  0.2244
   92phy    O01 2475   2.830   2.027   2.942 -0.2233  0.7153 -0.2217
   92phy    H01 2476   2.888   2.081   2.892 -1.7289 -0.1312 -3.0861
   92phy    C19 2477   2.628   1.898   2.938 -0.6331 -0.4486 -0.1569
   92phy    C13 2478   2.843   1.824   2.802  0.4095  0.2165  0.0079
   92phy     H3 2479   2.918   1.869   2.732 -0.5094  0.2704 -0.9777
   92phy    O33 2480   2.770   1.736   2.709  0.3684 -0.1829  0.3118
   92phy    H1B 2481   2.723   1.677   2.764 -0.1992  0.3643  0.4206
   92phy    C12 2482   2.936   1.745   2.905  0.3835  0.1373 -0.0342
   92phy    O11 2483   3.016   1.655   2.839 -0.3217  0.7145 -0.0270
   92phy    H1A 2484   3.079   1.706   2.791  0.3617 -0.4795 -0.4480
   93phy    C35 2485   2.352   2.301   1.611 -0.4773  0.5158 -0.5636
   93phy    C33 2486   2.400   2.175   1.533  0.5674 -0.7293 -0.4746
   93phy    C34 2487   2.354   2.195   1.393  0.4832 -0.1490 -0.3338
   93phy    C32 2488   2.553   2.157   1.554 -0.6253 -0.0323 -0.5791
   93phy    C31 2489   2.599   2.011   1.538 -0.3460  0.2150  0.4655
   93phy    C30 2490   2.746   1.987   1.499 -0.5885  0.2852 -0.0849
   93phy    C28 2491   2.775   1.837   1.454 -0.3585 -0.0752 -0.3592
   93phy    C29 2492   2.866   1.846   1.331 -0.1254 -0.2958 -0.0994
   93phy    C27 2493   2.841   1.750   1.567 -0.1293 -0.0614 -0.2592
   93phy    C26 2494   2.742   1.670   1.645  0.2009  0.0820  0.0789
   93phy    C25 2495   2.817   1.577   1.744  0.2426  0.5389 -0.0426
   93phy    C23 2496   2.718   1.497   1.829  0.1141  0.0398 -0.2296
   93phy    C24 2497   2.696   1.353   1.787 -0.4342 -0.1427 -0.0549
   93phy    C22 2498   2.768   1.484   1.976 -0.2754 -0.2564  0.4387
   93phy    C21 2499   2.663   1.532   2.081  0.0927  0.0546 -0.3277
   93phy    C20 2500   2.704   1.517   2.223  0.2386 -0.0099 -0.1641
   93phy    C18 2501   2.613   1.551   2.346  0.1488  0.0923  0.9534
   93phy    O01 2502   2.478   1.511   2.314  0.0102  0.0115 -0.2673
   93phy    H01 2503   2.479   1.425   2.277  0.4377  0.6103 -1.7504
   93phy    C19 2504   2.660   1.455   2.454 -0.2720 -0.2802 -0.1043
   93phy    C13 2505   2.624   1.708   2.387  0.0291 -0.1967  0.0604
   93phy     H3 2506   2.617   1.768   2.293  1.2912 -0.8654 -0.4927
   93phy    O33 2507   2.754   1.743   2.435 -0.0497 -0.1559  0.0355
   93phy    H1B 2508   2.768   1.737   2.527  2.1887 -2.2702 -0.3455
   93phy    C12 2509   2.511   1.773   2.482 -0.3029  0.6354  0.0490
   93phy    O11 2510   2.377   1.734   2.465  0.1111 -0.0023  0.4581
   93phy    H1A 2511   2.378   1.682   2.387  1.5917  0.3282  0.2295
   94phy    C35 2512   3.627   2.072   1.061 -0.3087 -0.2340  0.0468
   94phy    C33 2513   3.775   2.048   1.098 -0.0214  0.3220  0.6297
   94phy    C34 2514   3.794   1.929   1.186  0.0237  0.4522 -0.2259
   94phy    C32 2515   3.875   2.048   0.978  0.4864  0.1293 -0.0023
   94phy    C31 2516   3.926   2.189   0.949  0.1549 -0.2677 -0.1436
   94phy    C30 2517   4.010   2.199   0.822 -0.4960  0.5651 -0.2475
   94phy    C28 2518   4.095   2.328   0.819  0.1522  0.1673 -0.3854
   94phy    C29 2519   4.238   2.301   0.863 -0.5592 -0.2003 -0.8652
   94phy    C27 2520   4.099   2.383   0.673  0.0046  0.3793 -0.1900
   94phy    C26 2521   4.059   2.527   0.657  0.4134 -0.0237 -0.2083
   94phy    C25 2522   4.062   2.560   0.507 -0.2255 -0.1871  0.1360
   94phy    C23 2523   3.968   2.674   0.460 -0.2396  0.5458  0.1510
   94phy    C24 2524   4.029   2.814   0.469  0.6612  0.3447 -0.3241
   94phy    C22 2525   3.945   2.636   0.313 -0.8666  0.1933  0.0861
   94phy    C21 2526   3.796   2.641   0.283  0.6136 -0.0013 -0.5097
   94phy    C20 2527   3.763   2.599   0.141  0.2897  0.2145  0.1029
   94phy    C18 2528   3.618   2.600   0.095 -0.2268  0.1495 -0.5194
   94phy    O01 2529   3.537   2.525   0.192 -0.1777 -0.2060  0.5259
   94phy    H01 2530   3.590   2.457   0.231 -1.5855  0.0921  3.1370
   94phy    C19 2531   3.629   2.519  -0.034  0.4982  0.4827 -0.5938
   94phy    C13 2532   3.557   2.749   0.071  0.4744  0.1240 -0.0362
   94phy     H3 2533   3.552   2.795   0.173 -0.3757  0.6835 -0.3207
   94phy    O33 2534   3.651   2.844   0.014  0.4588  0.3325 -0.0146
   94phy    H1B 2535   3.612   2.898  -0.051  1.3972  0.9091 -0.1247
   94phy    C12 2536   3.403   2.786   0.068  0.1519 -0.1603 -0.0123
   94phy    O11 2537   3.307   2.693   0.107  0.1458  0.4980  0.0294
   94phy    H1A 2538   3.326   2.604   0.084 -0.1820  0.8522 -1.6994
   95phy    C35 2539   4.383   3.743   2.533 -0.2534 -0.3856  0.3980
   95phy    C33 2540   4.302   3.859   2.481  0.6683  0.2950 -0.2157
   95phy    C34 2541   4.392   3.982   2.468  0.3710  0.3485  0.1941
   95phy    C32 2542   4.231   3.819   2.353 -0.2368  0.6073 -0.2657
   95phy    C31 2543   4.085   3.867   2.330  0.6175 -0.3444  0.1900
   95phy    C30 2544   4.029   3.814   2.194 -0.1830 -0.6699 -0.2830
   95phy    C28 2545   3.875   3.830   2.186  0.2684 -0.2214 -0.0339
   95phy    C29 2546   3.841   3.851   2.042  0.0463 -0.1437 -0.6467
   95phy    C27 2547   3.799   3.703   2.237  0.0923  0.5260 -0.6220
   95phy    C26 2548   3.699   3.741   2.350 -0.6309  0.0257 -0.2456
   95phy    C25 2549   3.609   3.624   2.371 -0.0181 -0.0751  0.0699
   95phy    C23 2550   3.529   3.622   2.500  0.0767  0.3896 -0.5246
   95phy    C24 2551   3.386   3.688   2.493 -0.5749 -0.6905 -0.1529
   95phy    C22 2552   3.503   3.478   2.547 -0.0072 -0.3781 -0.8188
   95phy    C21 2553   3.517   3.446   2.699 -0.1151 -0.1539  0.0185
   95phy    C20 2554   3.470   3.298   2.724  0.1581 -0.3972 -0.3095
   95phy    C18 2555   3.463   3.226   2.870 -0.1874  0.1461 -0.0325
   95phy    O01 2556   3.409   3.311   2.970  0.0407 -0.3631  0.1967
   95phy    H01 2557   3.389   3.267   3.050 -2.5944 -0.5637 -0.4895
   95phy    C19 2558   3.351   3.124   2.847 -0.0161  0.0842  0.6626
   95phy    C13 2559   3.597   3.162   2.930 -0.3302  0.0916 -0.1455
   95phy     H3 2560   3.645   3.100   2.850  0.9125  0.1238  0.5494
   95phy    O33 2561   3.576   3.060   3.034 -0.0246  0.3128  0.2874
   95phy    H1B 2562   3.557   3.106   3.114 -0.7984 -1.2696  1.0652
   95phy    C12 2563   3.704   3.269   2.991 -0.5874  0.0536  0.0634
   95phy    O11 2564   3.837   3.227   2.990 -0.1897  0.1406 -0.3821
   95phy    H1A 2565   3.837   3.141   3.028  0.9597 -0.5249 -1.7923
   96phy    C35 2566   2.680   4.617   1.396 -0.1255  0.4046  0.4145
   96phy    C33 2567   2.674   4.471   1.453  0.0804  0.3811  0.2341
   96phy    C34 2568   2.615   4.382   1.338  0.3662 -0.0494  0.0122
   96phy    C32 2569   2.824   4.443   1.499  0.3486 -0.1879  0.0656
   96phy    C31 2570   2.852   4.322   1.590 -0.1523 -0.5333  0.3664
   96phy    C30 2571   3.003   4.317   1.611 -0.3757  0.1977  0.5388
   96phy    C28 2572   3.043   4.186   1.685 -0.1179 -0.2409 -0.0512
   96phy    C29 2573   3.109   4.082   1.590 -0.4376 -0.3105  0.0955
   96phy    C27 2574   3.139   4.225   1.794 -0.0725  0.2290  0.6474
   96phy    C26 2575   3.155   4.126   1.910 -0.4319  0.1459 -0.2706
   96phy    C25 2576   3.263   4.164   2.013  0.4180 -0.4883 -0.0668
   96phy    C23 2577   3.287   4.051   2.119  0.4432 -0.4000 -0.5416
   96phy    C24 2578   3.433   4.002   2.120  0.2584  0.2411 -0.4688
   96phy    C22 2579   3.215   4.089   2.253 -0.3909 -0.5140  0.1191
   96phy    C21 2580   3.152   3.974   2.329  0.1505 -0.1504  0.5893
   96phy    C20 2581   3.061   4.005   2.446  0.0710  0.4861  0.3777
   96phy    C18 2582   2.997   3.886   2.520 -0.4512  0.1341  0.3268
   96phy    O01 2583   3.100   3.798   2.576  0.0954 -0.1081  0.0535
   96phy    H01 2584   3.175   3.853   2.585 -1.3347  1.8321  0.7071
   96phy    C19 2585   2.940   3.959   2.644 -0.6855 -0.1718 -0.1969
   96phy    C13 2586   2.893   3.801   2.427 -0.2003  0.1583 -0.1563
   96phy     H3 2587   2.941   3.775   2.330 -0.8346  1.1249 -0.7372
   96phy    O33 2588   2.783   3.876   2.383  0.5514  0.1880  0.3043
   96phy    H1B 2589   2.710   3.872   2.442  0.2594 -0.4479 -0.0930
   96phy    C12 2590   2.837   3.659   2.491 -0.1321  0.2781 -0.1786
   96phy    O11 2591   2.776   3.570   2.396 -1.1125  0.2721  0.4455
   96phy    H1A 2592   2.691   3.604   2.376 -0.0629  1.6816 -1.8918
   97phy    C35 2593   2.691   1.396   1.204 -0.5766 -0.3365  0.1188
   97phy    C33 2594   2.592   1.369   1.315 -0.5745  0.1576  0.2754
   97phy    C34 2595   2.659   1.300   1.428 -0.4531 -0.1335 -0.2568
   97phy    C32 2596   2.528   1.502   1.373 -0.3697  0.3518  0.1673
   97phy    C31 2597   2.402   1.541   1.293  0.2299 -0.0039  0.5664
   97phy    C30 2598   2.356   1.683   1.326  0.3597  0.3881 -0.6137
   97phy    C28 2599   2.226   1.724   1.249 -0.1578 -0.2879 -0.1638
   97phy    C29 2600   2.099   1.687   1.323 -0.3202 -0.2612  0.2862
   97phy    C27 2601   2.235   1.873   1.221  0.1821 -0.0153  0.0695
   97phy    C26 2602   2.166   1.924   1.096  0.0249 -0.6056 -0.2260
   97phy    C25 2603   2.182   2.075   1.078 -1.1596 -0.3896  0.2760
   97phy    C23 2604   2.118   2.130   0.944  0.0332  0.0632 -0.1324
   97phy    C24 2605   1.981   2.189   0.971 -0.5420  0.0995  0.4245
   97phy    C22 2606   2.200   2.253   0.891  0.4335  0.5667  0.0941
   97phy    C21 2607   2.329   2.228   0.810  0.2065 -0.0387  0.4175
   97phy    C20 2608   2.397   2.357   0.767  0.1889  0.1256 -0.3116
   97phy    C18 2609   2.539   2.347   0.695 -0.1216 -0.4362  0.5345
   97phy    O01 2610   2.622   2.251   0.762  0.5974  0.1889  0.0465
   97phy    H01 2611   2.583   2.192   0.823  2.3116 -1.6415 -0.5375
   97phy    C19 2612   2.598   2.489   0.717  0.1874  0.1312 -0.0401
   97phy    C13 2613   2.540   2.306   0.539 -0.0511 -0.0370 -0.5321
   97phy     H3 2614   2.506   2.199   0.546  1.1854 -0.3787  0.9702
   97phy    O33 2615   2.435   2.361   0.461  0.2159  0.3838 -0.1642
   97phy    H1B 2616   2.470   2.435   0.416 -1.5846  0.9477 -0.7095
   97phy    C12 2617   2.661   2.253   0.454 -0.2318  0.4596 -0.5110
   97phy    O11 2618   2.778   2.226   0.525  0.7044 -0.1118 -0.3156
   97phy    H1A 2619   2.758   2.201   0.614 -0.1333 -0.5439 -0.6112
   98phy    C35 2620   3.300   3.759   1.713 -0.0208 -0.3526  0.1384
   98phy    C33 2621   3.453   3.768   1.694  0.0584 -0.5366 -0.5592
   98phy    C34 2622   3.505   3.676   1.589  0.1788 -0.0837 -0.1986
   98phy    C32 2623   3.468   3.916   1.657 -0.3519 -0.3812 -0.2015
   98phy    C31 2624   3.571   3.996   1.741  0.5095 -0.4852  0.0800
   98phy    C30 2625   3.559   4.147   1.704  0.3269  0.5653  0.7642
   98phy    C28 2626   3.661   4.243   1.765 -0.2224  0.0362  0.0488
   98phy    C29 2627   3.764   4.294   1.665  0.3312 -0.0148 -0.1478
   98phy    C27 2628   3.577   4.354   1.837 -0.5227  0.2830 -0.0620
   98phy    C26 2629   3.638   4.419   1.959  0.1526  0.2423  0.0928
   98phy    C25 2630   3.563   4.523   2.043 -0.1912 -0.8182 -0.3133
   98phy    C23 2631   3.652   4.576   2.162 -0.2460 -0.1672  0.0431
   98phy    C24 2632   3.746   4.689   2.123  0.2610  0.1278  0.4388
   98phy    C22 2633   3.573   4.633   2.281 -0.0149  0.6871  0.0548
   98phy    C21 2634   3.534   4.529   2.393 -0.3875 -0.1893 -0.2021
   98phy    C20 2635   3.463   4.587   2.513  0.1031  0.3441  0.1370
   98phy    C18 2636   3.412   4.488   2.628 -0.2177  0.0512  0.2462
   98phy    O01 2637   3.507   4.390   2.666 -0.1526  0.3416  0.3922
   98phy    H01 2638   3.583   4.380   2.612 -0.3421 -2.6475  0.5103
   98phy    C19 2639   3.397   4.586   2.750  0.3382  0.2459  0.3176
   98phy    C13 2640   3.274   4.417   2.580 -0.0569  0.3231 -0.2192
   98phy     H3 2641   3.284   4.376   2.477  1.9426 -0.8120  0.3803
   98phy    O33 2642   3.165   4.507   2.565 -0.3080 -0.0232  0.0584
   98phy    H1B 2643   3.085   4.458   2.560  0.6029 -1.6697  0.7431
   98phy    C12 2644   3.218   4.294   2.666  0.0278  0.3884  0.2068
   98phy    O11 2645   3.313   4.192   2.680  0.2257  0.0420  0.0111
   98phy    H1A 2646   3.395   4.236   2.684 -0.1711  0.7115  1.1540
   99phy    C35 2647   2.192   3.516   1.004 -0.2264  0.1570 -0.4264
   99phy    C33 2648   2.236   3.622   1.108 -0.3301  0.2968 -0.2089
   99phy    C34 2649   2.151   3.614   1.231 -0.0524  0.4590 -0.1784
   99phy    C32 2650   2.390   3.621   1.131  0.0038 -0.2054 -0.2301
   99phy    C31 2651   2.469   3.733   1.197 -0.1356  0.0427 -0.1737
   99phy    C30 2652   2.620   3.715   1.223 -0.2334 -0.0713  0.1259
   99phy    C28 2653   2.705   3.836   1.272 -0.6914  0.1506 -0.1164
   99phy    C29 2654   2.768   3.796   1.405 -0.7793  0.1966  0.3008
   99phy    C27 2655   2.809   3.882   1.169 -0.3418 -0.1832  0.0699
   99phy    C26 2656   2.820   4.030   1.134  0.1279 -0.2927  0.2442
   99phy    C25 2657   2.954   4.065   1.073  0.0597  0.9197 -0.1559
   99phy    C23 2658   2.989   4.214   1.049  0.2641 -0.0951  0.7686
   99phy    C24 2659   3.026   4.272   1.185 -0.0569  0.0566 -0.1474
   99phy    C22 2660   3.118   4.224   0.964 -0.3425 -0.4600 -0.1553
   99phy    C21 2661   3.115   4.203   0.814  0.1331 -0.3967  0.7693
   99phy    C20 2662   3.255   4.155   0.765  0.3020 -0.2220 -0.2254
   99phy    C18 2663   3.285   4.137   0.614  0.3473  0.7679 -0.4197
   99phy    O01 2664   3.189   4.047   0.561  0.0433 -0.2690 -0.0424
   99phy    H01 2665   3.176   3.979   0.624  0.4355 -0.7280 -0.4546
   99phy    C19 2666   3.419   4.060   0.619 -0.0763  0.2599 -0.1282
   99phy    C13 2667   3.302   4.268   0.525 -0.0122 -0.2864 -0.3192
   99phy     H3 2668   3.335   4.348   0.596 -1.6361  0.4121 -0.3194
   99phy    O33 2669   3.406   4.282   0.429  0.4277  0.3119  0.1323
   99phy    H1B 2670   3.395   4.244   0.344 -0.5944  0.7999  0.0430
   99phy    C12 2671   3.188   4.368   0.487 -0.1238 -0.2972  0.4415
   99phy    O11 2672   3.099   4.327   0.387 -0.2834  0.8138  0.2993
   99phy    H1A 2673   3.070   4.239   0.402 -0.4409  0.7311 -0.5010
  100phy    C35 2674   3.281   2.804   1.631  0.2796  0.2693 -0.1024
  100phy    C33 2675   3.333   2.670   1.665  0.1236  0.1110 -0.2941
  100phy    C34 2676   3.364   2.652   1.811 -0.1531 -0.0624 -0.1044
  100phy    C32 2677   3.237   2.567   1.602 -0.6226 -0.6801 -0.0538
  100phy    C31 2678   3.282   2.421   1.595 -0.4941 -0.5475  0.3424
  100phy    C30 2679   3.174   2.344   1.517  0.1568  0.2457 -0.1518
  100phy    C28 2680   3.197   2.195   1.483  0.1209 -0.6289 -0.1494
  100phy    C29 2681   3.133   2.098   1.580 -0.0982  0.0364  0.1262
  100phy    C27 2682   3.122   2.168   1.352  0.4598 -0.0106  0.4487
  100phy    C26 2683   3.202   2.195   1.223 -0.1494 -0.5505  0.3334
  100phy    C25 2684   3.123   2.171   1.096 -0.0156 -0.1441 -0.0971
  100phy    C23 2685   3.200   2.209   0.967  0.2128  0.2486 -0.3245
  100phy    C24 2686   3.239   2.079   0.899  0.1755 -0.4125  0.5195
  100phy    C22 2687   3.094   2.277   0.874 -0.3380  0.2665  0.1711
  100phy    C21 2688   3.145   2.366   0.763 -0.0234 -0.0524  0.2487
  100phy    C20 2689   3.031   2.433   0.678  0.3395 -0.4354 -0.1431
  100phy    C18 2690   3.075   2.500   0.541  0.4578 -1.0811 -0.5128
  100phy    O01 2691   3.186   2.590   0.573  0.3732 -0.4424 -0.2386
  100phy    H01 2692   3.249   2.555   0.514  1.3984 -1.2849  1.2856
  100phy    C19 2693   2.962   2.602   0.502 -0.6823 -0.0510  0.5317
  100phy    C13 2694   3.104   2.397   0.421  0.3093 -0.0906  0.3360
  100phy     H3 2695   3.170   2.322   0.471 -0.3228 -1.5723 -0.9925
  100phy    O33 2696   3.003   2.306   0.380 -0.2866  0.0851 -0.0480
  100phy    H1B 2697   2.954   2.279   0.455 -0.2318 -0.4502 -0.2026
  100phy    C12 2698   3.217   2.419   0.319  0.1337  0.3697  0.5602
  100phy    O11 2699   3.323   2.500   0.366 -0.2787 -0.7069 -0.0610
  100phy    H1A 2700   3.379   2.510   0.292  0.8681 -0.7228  0.7724
  101phy    C35 2701   1.923   4.280   0.918  0.2645  0.1575  0.5277
  101phy    C33 2702   1.939   4.427   0.882 -0.1187 -0.2321  0.5298
  101phy    C34 2703   1.810   4.503   0.888  0.0434 -0.0317  0.0278
  101phy    C32 2704   2.042   4.502   0.966 -0.1259 -0.0815 -0.1336
  101phy    C31 2705   2.155   4.570   0.890  0.1379 -0.1068 -0.1179
  101phy    C30 2706   2.245   4.663   0.982  0.2392  0.3130 -0.3096
  101phy    C28 2707   2.365   4.743   0.924 -0.0259  0.0258 -0.4561
  101phy    C29 2708   2.388   4.875   1.000 -0.1887 -0.3630 -0.1057
  101phy    C27 2709   2.500   4.663   0.929  0.4644 -0.0061  0.5493
  101phy    C26 2710   2.569   4.654   0.791 -0.2287  0.4938 -0.2867
  101phy    C25 2711   2.689   4.563   0.802  0.2927 -0.5061 -0.1127
  101phy    C23 2712   2.763   4.533   0.671  0.0264 -0.3182  0.0430
  101phy    C24 2713   2.909   4.576   0.671  0.2143 -0.0253  0.0114
  101phy    C22 2714   2.742   4.383   0.646  0.2479 -0.1544 -0.9303
  101phy    C21 2715   2.746   4.341   0.499  0.2280  0.3535  0.2143
  101phy    C20 2716   2.691   4.197   0.485  0.6596 -0.5919 -0.4387
  101phy    C18 2717   2.682   4.133   0.343 -0.6567  0.2784 -0.0921
  101phy    O01 2718   2.602   4.212   0.251  0.4253  0.4819  0.0443
  101phy    H01 2719   2.644   4.295   0.241 -0.4124  0.8544 -0.5113
  101phy    C19 2720   2.607   4.005   0.372 -0.3017 -0.1035  0.0370
  101phy    C13 2721   2.829   4.112   0.269 -0.6998  0.4450 -0.7795
  101phy     H3 2722   2.865   4.217   0.255  0.0423  0.2437 -0.4146
  101phy    O33 2723   2.934   4.067   0.356 -0.4532  0.3327 -0.4429
  101phy    H1B 2724   2.970   3.985   0.329 -0.4189  0.2567 -0.1635
  101phy    C12 2725   2.857   4.073   0.118  0.1578  0.2685 -0.2395
  101phy    O11 2726   2.984   4.103   0.072  0.1114 -0.4306 -0.1928
  101phy    H1A 2727   3.050   4.074   0.131  2.4365  0.2850 -2.2870
  102phy    C35 2728   2.567   4.451   1.877 -0.1740 -0.2090  0.2695
  102phy    C33 2729   2.664   4.562   1.921  0.1355 -0.3230  0.0674
  102phy    C34 2730   2.807   4.513   1.889 -0.3844 -0.0988 -0.4353
  102phy    C32 2731   2.627   4.685   1.837 -0.2396 -0.1617 -0.4804
  102phy    C31 2732   2.543   4.786   1.913 -0.4276  0.1985  0.5340
  102phy    C30 2733   2.520   4.906   1.818  0.3465  0.2779  0.1211
  102phy    C28 2734   2.449   5.033   1.873 -0.2850 -0.2990  0.3341
  102phy    C29 2735   2.488   5.166   1.804 -0.2432 -0.0468  0.2855
  102phy    C27 2736   2.297   5.014   1.866 -0.1277 -0.2800  0.0852
  102phy    C26 2737   2.228   5.033   2.006 -0.2197  0.0921  0.1139
  102phy    C25 2738   2.081   5.045   1.999  0.3926 -0.0610 -0.5035
  102phy    C23 2739   2.007   5.089   2.129  0.3034 -0.6242  0.0270
  102phy    C24 2740   1.910   5.205   2.105 -0.3631 -0.1647  0.2901
  102phy    C22 2741   1.937   4.977   2.202  0.5173  0.0351 -0.0131
  102phy    C21 2742   1.947   4.988   2.356 -0.4851 -0.8303  0.0235
  102phy    C20 2743   1.854   4.885   2.417 -0.2554 -0.8496  0.2891
  102phy    C18 2744   1.790   4.907   2.561  0.2200 -0.0910  0.1678
  102phy    O01 2745   1.735   5.042   2.553  0.1848  0.4192  0.4127
  102phy    H01 2746   1.681   5.044   2.630  0.1253 -0.0886  0.3821
  102phy    C19 2747   1.670   4.815   2.563  0.3456 -0.4359  0.0865
  102phy    C13 2748   1.895   4.892   2.691  1.2965  0.3942  0.8655
  102phy     H3 2749   1.998   4.917   2.656  1.5315  0.3290  1.5042
  102phy    O33 2750   1.908   4.753   2.723 -0.1677 -0.2992 -0.4456
  102phy    H1B 2751   1.997   4.732   2.706  0.9446  3.5863 -0.3268
  102phy    C12 2752   1.865   4.987   2.814  0.3256  0.3596  0.0716
  102phy    O11 2753   1.919   5.117   2.801 -0.2215  0.8315 -0.1458
  102phy    H1A 2754   1.978   5.128   2.874  0.4055  0.8670 -0.6549
  103phy    C35 2755   2.822   0.430   1.786  0.0245 -0.3617 -0.3312
  103phy    C33 2756   2.825   0.336   1.671  0.3593  0.6249 -0.2160
  103phy    C34 2757   2.823   0.411   1.539 -0.2595 -0.2953 -0.0518
  103phy    C32 2758   2.942   0.239   1.688 -0.2588  0.3009  0.5413
  103phy    C31 2759   2.889   0.095   1.681  0.4889 -0.7935 -0.1295
  103phy    C30 2760   2.999  -0.006   1.693  0.7004  0.1340  0.1656
  103phy    C28 2761   2.951  -0.152   1.717  0.4733 -0.2354  0.1785
  103phy    C29 2762   2.966  -0.231   1.582 -0.2848  0.1585 -0.2379
  103phy    C27 2763   3.056  -0.211   1.808 -0.6108  0.1902  0.1911
  103phy    C26 2764   3.009  -0.274   1.940  0.0352 -0.2030 -0.5579
  103phy    C25 2765   3.118  -0.351   2.021  0.0909 -0.3277  0.0620
  103phy    C23 2766   3.081  -0.416   2.155  0.2907  0.0813 -0.1041
  103phy    C24 2767   3.127  -0.563   2.158 -0.4627 -0.5239 -0.2090
  103phy    C22 2768   3.136  -0.321   2.263  0.4185 -0.1824 -0.0142
  103phy    C21 2769   3.052  -0.323   2.390  0.1105 -0.0462 -0.2811
  103phy    C20 2770   3.100  -0.248   2.508 -0.0274 -0.1579 -0.0745
  103phy    C18 2771   3.038  -0.267   2.654  0.8730  0.1459 -0.3459
  103phy    O01 2772   3.042  -0.408   2.695  0.0517 -0.5127  0.3326
  103phy    H01 2773   3.088  -0.462   2.634 -0.4688 -1.7024  0.9620
  103phy    C19 2774   3.144  -0.199   2.743 -0.0716 -0.3997  0.2885
  103phy    C13 2775   2.888  -0.202   2.673 -0.0436  0.1101 -1.1751
  103phy     H3 2776   2.878  -0.104   2.619  2.0428  0.0846 -1.6888
  103phy    O33 2777   2.855  -0.170   2.812  0.3352  0.1220 -0.2469
  103phy    H1B 2778   2.781  -0.112   2.813  0.9205  0.8864  1.0343
  103phy    C12 2779   2.772  -0.277   2.610 -0.4509  0.0835 -0.2727
  103phy    O11 2780   2.638  -0.221   2.635 -0.2809 -0.3246  0.1488
  103phy    H1A 2781   2.626  -0.246   2.724  0.9942  1.3015  0.8249
  104phy    C35 2782   2.343   4.860   1.455  0.1645  0.2321 -0.1903
  104phy    C33 2783   2.222   4.781   1.402  0.5023 -0.2739 -0.4118
  104phy    C34 2784   2.143   4.726   1.527  0.0439 -0.1584  0.5794
  104phy    C32 2785   2.128   4.884   1.332  0.3565 -0.4093  0.6094
  104phy    C31 2786   2.012   4.849   1.239 -0.4498 -0.1429  0.2296
  104phy    C30 2787   1.924   4.966   1.198 -0.0450 -0.1632  0.4827
  104phy    C28 2788   1.835   4.961   1.070 -0.3393  0.0729 -0.0909
  104phy    C29 2789   1.698   5.002   1.124  0.2313 -0.4795  0.5169
  104phy    C27 2790   1.874   5.064   0.961  0.3583  0.4149 -0.4186
  104phy    C26 2791   1.933   4.997   0.835 -0.6101  0.1685  0.1545
  104phy    C25 2792   1.976   5.102   0.732  0.2010  0.0528  0.0014
  104phy    C23 2793   2.013   5.056   0.588 -0.4472  0.8405 -0.6629
  104phy    C24 2794   2.016   5.188   0.509  0.5051  0.1036 -0.6683
  104phy    C22 2795   2.144   4.967   0.569 -0.3052  0.3358 -0.1044
  104phy    C21 2796   2.147   4.859   0.457  0.2300  0.3374 -0.7228
  104phy    C20 2797   2.274   4.773   0.474 -0.0071  0.2758  0.0446
  104phy    C18 2798   2.307   4.661   0.361  0.0706  0.0662 -0.2448
  104phy    O01 2799   2.187   4.588   0.326  0.1573  0.7410  0.1305
  104phy    H01 2800   2.126   4.601   0.396  0.6669  0.4647  0.6347
  104phy    C19 2801   2.406   4.568   0.439  0.1016  0.0719 -0.1917
  104phy    C13 2802   2.369   4.727   0.230  0.0074 -0.6228  0.7246
  104phy     H3 2803   2.291   4.800   0.194  0.5341 -0.4629 -0.1080
  104phy    O33 2804   2.477   4.820   0.240 -0.2406 -0.1990 -0.0281
  104phy    H1B 2805   2.560   4.777   0.252  0.2858  0.9971  0.8002
  104phy    C12 2806   2.363   4.661   0.086 -0.0567 -0.2695 -0.4969
  104phy    O11 2807   2.251   4.573   0.060 -0.1382 -0.1495  0.0201
  104phy    H1A 2808   2.227   4.535   0.142 -0.5569  0.6285  0.2664
  105phy    C35 2809   1.936   2.309   1.366  0.2925 -0.6874 -0.0365
  105phy    C33 2810   1.880   2.395   1.486  0.2404  0.1441 -0.4403
  105phy    C34 2811   1.955   2.337   1.604  0.0298 -0.6033 -0.1130
  105phy    C32 2812   1.910   2.548   1.468 -0.4480  0.3504  0.4979
  105phy    C31 2813   1.797   2.624   1.403 -0.8884 -0.5449  0.2756
  105phy    C30 2814   1.819   2.778   1.405  0.1151 -0.0313  0.1969
  105phy    C28 2815   1.713   2.870   1.354  0.1408 -0.0381 -0.4856
  105phy    C29 2816   1.623   2.916   1.468  0.2894  0.5645 -0.0738
  105phy    C27 2817   1.791   2.991   1.302  0.3715 -0.9784  0.5110
  105phy    C26 2818   1.726   3.070   1.184 -0.1012  1.1380 -0.1852
  105phy    C25 2819   1.835   3.143   1.110 -0.3386 -0.0485 -0.0958
  105phy    C23 2820   1.808   3.247   0.998  0.2998 -0.5605 -0.7587
  105phy    C24 2821   1.811   3.377   1.064  0.1020 -0.1108 -0.1943
  105phy    C22 2822   1.919   3.252   0.893 -0.5692  0.3314 -0.0016
  105phy    C21 2823   1.875   3.207   0.753  0.4181 -0.5609 -0.5174
  105phy    C20 2824   1.973   3.245   0.641 -0.1294  0.0281 -0.7527
  105phy    C18 2825   1.954   3.229   0.483 -0.2347  0.6055 -0.1290
  105phy    O01 2826   1.889   3.102   0.456 -0.1315 -0.2521 -0.3638
  105phy    H01 2827   1.943   3.029   0.478 -0.2177 -0.0456  0.5736
  105phy    C19 2828   2.099   3.220   0.426  0.0446  0.1964  0.2021
  105phy    C13 2829   1.865   3.353   0.430 -0.2599 -0.4587 -0.0504
  105phy     H3 2830   1.760   3.329   0.461 -0.3483  0.7424  0.6074
  105phy    O33 2831   1.873   3.479   0.494 -0.1083 -0.3176 -0.0160
  105phy    H1B 2832   1.954   3.488   0.540  0.1929  1.8584 -0.8464
  105phy    C12 2833   1.813   3.363   0.283  0.7831  0.2645  0.1680
  105phy    O11 2834   1.882   3.452   0.201  0.5433 -0.6385 -0.1619
  105phy    H1A 2835   1.869   3.536   0.241  1.6036 -0.2904 -0.5188
  106phy    C35 2836   1.786   4.910   1.711 -0.4509 -0.1567 -0.0746
  106phy    C33 2837   1.802   4.986   1.581  0.2805  0.4450 -0.6794
  106phy    C34 2838   1.674   4.959   1.504 -0.1516 -0.2181  0.1669
  106phy    C32 2839   1.808   5.133   1.612  0.4261 -0.0397 -0.0958
  106phy    C31 2840   1.948   5.193   1.628 -0.4142 -0.4415  0.6910
  106phy    C30 2841   1.934   5.344   1.654  0.2368 -0.1686 -0.1729
  106phy    C28 2842   2.068   5.414   1.674  0.2278 -0.4548 -0.3377
  106phy    C29 2843   2.112   5.503   1.561 -0.7383 -0.4538  0.0890
  106phy    C27 2844   2.064   5.494   1.806 -0.6021  0.6689  0.1415
  106phy    C26 2845   2.203   5.511   1.880 -0.2398  0.0244  0.2852
  106phy    C25 2846   2.186   5.597   2.005 -0.2303  0.0124  0.2703
  106phy    C23 2847   2.285   5.576   2.119  0.2394  0.2020 -0.5174
  106phy    C24 2848   2.308   5.702   2.198  0.0925  0.4352 -0.3592
  106phy    C22 2849   2.223   5.464   2.212  0.2635 -0.5686  0.2572
  106phy    C21 2850   2.316   5.395   2.317 -0.4561 -0.3194 -0.4668
  106phy    C20 2851   2.233   5.303   2.407 -0.5754 -0.1630 -0.1245
  106phy    C18 2852   2.299   5.244   2.541 -0.2294  0.0504 -0.3293
  106phy    O01 2853   2.339   5.346   2.636  0.0738 -0.3773  0.2181
  106phy    H01 2854   2.395   5.316   2.705 -0.8429  1.6959  1.9664
  106phy    C19 2855   2.174   5.179   2.591  0.3666 -0.2668 -0.4303
  106phy    C13 2856   2.424   5.144   2.515 -0.2980 -0.1755 -0.4791
  106phy     H3 2857   2.404   5.088   2.420 -1.2673 -1.3371  0.3815
  106phy    O33 2858   2.431   5.035   2.605  0.0051 -0.4709 -0.1444
  106phy    H1B 2859   2.496   4.971   2.582 -0.3714 -1.0599  0.4043
  106phy    C12 2860   2.564   5.206   2.506 -0.4798 -0.0127 -0.0767
  106phy    O11 2861   2.647   5.251   2.614 -0.0371  0.0820  0.4228
  106phy    H1A 2862   2.652   5.344   2.601  0.6783  0.0043  0.1143
  107phy    C35 2863   3.367   0.361   1.576 -0.0365 -0.0532 -0.0048
  107phy    C33 2864   3.380   0.511   1.552  0.5834  0.4186 -0.4358
  107phy    C34 2865   3.483   0.544   1.445 -0.0508  0.1510  0.2613
  107phy    C32 2866   3.249   0.577   1.514 -0.6367  0.0932 -0.0954
  107phy    C31 2867   3.164   0.637   1.616  0.1405 -0.3151 -0.1607
  107phy    C30 2868   3.062   0.731   1.541 -0.0695 -0.3585  0.5340
  107phy    C28 2869   3.013   0.859   1.614 -0.2486  0.2874  0.9919
  107phy    C29 2870   3.000   0.970   1.512  0.1927 -0.1868 -0.1189
  107phy    C27 2871   2.888   0.837   1.693 -0.2831  0.5930 -0.2015
  107phy    C26 2872   2.873   0.925   1.823  0.1043 -0.3575  0.2813
  107phy    C25 2873   2.756   0.877   1.914 -0.0081  0.6787 -0.3296
  107phy    C23 2874   2.757   0.928   2.058  0.0513 -0.0048 -0.0981
  107phy    C24 2875   2.701   1.071   2.077 -0.2330  0.4824 -0.2458
  107phy    C22 2876   2.676   0.820   2.136  0.6799 -0.3347 -0.4119
  107phy    C21 2877   2.749   0.782   2.264  0.2118 -0.0708 -0.3741
  107phy    C20 2878   2.640   0.705   2.345 -0.2137  0.2335  0.0644
  107phy    C18 2879   2.670   0.632   2.483 -0.1750  0.0042 -0.5482
  107phy    O01 2880   2.750   0.721   2.571 -0.6903  0.0464 -0.3103
  107phy    H01 2881   2.841   0.706   2.555 -0.5796  1.4645 -1.2258
  107phy    C19 2882   2.527   0.641   2.553 -0.0608 -0.0211  0.5121
  107phy    C13 2883   2.733   0.482   2.487  0.1601 -0.3711  0.1414
  107phy     H3 2884   2.670   0.413   2.425 -1.3443  1.1935 -0.1405
  107phy    O33 2885   2.725   0.419   2.611 -0.1674 -0.0911  0.0953
  107phy    H1B 2886   2.740   0.487   2.674 -0.6551 -0.4954  0.6727
  107phy    C12 2887   2.878   0.462   2.428 -0.1950 -0.9047 -0.1089
  107phy    O11 2888   2.983   0.529   2.502 -0.1446 -0.2401  0.0944
  107phy    H1A 2889   3.023   0.465   2.557 -1.2408 -1.0731 -0.0344
  108phy    C35 2890   4.344   4.720   1.336 -0.2395  0.2456  0.0669
  108phy    C33 2891   4.259   4.847   1.324  0.2217 -0.2311  0.8400
  108phy    C34 2892   4.221   4.891   1.464  0.0419  0.0584 -0.1610
  108phy    C32 2893   4.337   4.954   1.238 -0.5883  0.1033 -0.0418
  108phy    C31 2894   4.260   5.043   1.140 -0.3609  0.1056  0.0457
  108phy    C30 2895   4.355   5.150   1.073  0.2486 -0.3769  0.1537
  108phy    C28 2896   4.264   5.245   0.987 -0.1349 -0.0231  0.1034
  108phy    C29 2897   4.219   5.372   1.063  0.0287  0.3891 -0.0492
  108phy    C27 2898   4.353   5.295   0.870  0.1569 -0.7946  0.2025
  108phy    C26 2899   4.338   5.225   0.735  0.0269  0.7367  0.1199
  108phy    C25 2900   4.427   5.280   0.626 -0.2586 -0.1689 -0.5365
  108phy    C23 2901   4.417   5.208   0.489 -0.3704 -0.6234  0.0624
  108phy    C24 2902   4.373   5.314   0.378 -0.1083  0.0475 -0.5165
  108phy    C22 2903   4.553   5.147   0.443 -0.0078  0.1791  0.0072
  108phy    C21 2904   4.544   5.004   0.378  0.4890 -0.0000 -0.4431
  108phy    C20 2905   4.675   4.969   0.306 -0.0482 -0.4975 -0.1593
  108phy    C18 2906   4.687   4.822   0.244 -0.2768 -0.0033  0.0268
  108phy    O01 2907   4.659   4.722   0.342 -0.1045 -0.0222 -0.3336
  108phy    H01 2908   4.566   4.725   0.355 -0.3361 -2.1324 -1.0907
  108phy    C19 2909   4.841   4.828   0.213 -0.1819 -0.0849 -0.3555
  108phy    C13 2910   4.590   4.801   0.117  0.0398  0.5317 -0.6427
  108phy     H3 2911   4.487   4.807   0.161  0.2545 -1.3034  0.2060
  108phy    O33 2912   4.572   4.906   0.026  0.2019  0.2510 -0.1179
  108phy    H1B 2913   4.640   4.904  -0.039  0.1735 -0.5282 -0.1330
  108phy    C12 2914   4.567   4.657   0.054  0.2771 -0.6449  0.2273
  108phy    O11 2915   4.655   4.617  -0.050  0.3508  0.3563 -0.0767
  108phy    H1A 2916   4.645   4.524  -0.063  1.3848  0.2751 -0.3994
  109phy    C35 2917   4.315   3.122   1.772 -0.2000 -0.3955  0.2740
  109phy    C33 2918   4.205   3.088   1.879  0.0788  0.1565 -0.0908
  109phy    C34 2919   4.084   3.032   1.803  0.0102  0.0491  0.2677
  109phy    C32 2920   4.236   2.972   1.979 -0.3603 -0.3457  0.1413
  109phy    C31 2921   4.333   3.017   2.087 -0.0994 -0.0395  0.3295
  109phy    C30 2922   4.356   2.905   2.188 -0.3003 -0.0372 -0.0346
  109phy    C28 2923   4.400   2.946   2.337 -0.1660  0.0211 -0.2123
  109phy    C29 2924   4.281   2.981   2.431 -0.0676 -0.1565 -0.1358
  109phy    C27 2925   4.489   2.835   2.392  0.3741 -0.3987  0.5364
  109phy    C26 2926   4.584   2.867   2.505  0.1340  0.0126  0.1607
  109phy    C25 2927   4.667   2.746   2.548 -0.4419  0.3336 -0.7723
  109phy    C23 2928   4.746   2.766   2.679  0.3364  0.0199  0.0930
  109phy    C24 2929   4.751   2.634   2.755 -0.6460 -0.3076 -0.7478
  109phy    C22 2930   4.892   2.818   2.665  0.1389 -0.0944  0.0508
  109phy    C21 2931   4.927   2.960   2.722  0.6635  0.1894 -0.4161
  109phy    C20 2932   5.070   2.979   2.736  0.1584  0.6702  0.1299
  109phy    C18 2933   5.129   3.110   2.800 -0.2672 -0.0876 -0.6578
  109phy    O01 2934   5.062   3.131   2.924  0.1813 -0.2949  0.5269
  109phy    H01 2935   5.125   3.133   2.994 -0.9680 -1.0582  1.6280
  109phy    C19 2936   5.267   3.047   2.834  0.1210 -0.2511 -0.2600
  109phy    C13 2937   5.138   3.247   2.714  0.3482  0.2886 -0.1099
  109phy     H3 2938   5.180   3.226   2.613  0.6589 -3.0752  0.6016
  109phy    O33 2939   5.230   3.342   2.770 -0.1124  0.0254 -0.2647
  109phy    H1B 2940   5.189   3.378   2.847  1.1088  0.2794  0.2884
  109phy    C12 2941   5.002   3.321   2.682 -0.0616  0.6452 -0.3584
  109phy    O11 2942   4.926   3.369   2.793  0.2566 -0.0093  0.3044
  109phy    H1A 2943   4.895   3.295   2.841  0.7486 -0.7418 -0.4665
  110phy    C35 2944   4.553   1.574   1.378 -0.0986 -0.3212 -0.2464
  110phy    C33 2945   4.626   1.710   1.397  0.0519 -0.4005  0.3660
  110phy    C34 2946   4.547   1.805   1.478 -0.0346  0.0346 -0.1786
  110phy    C32 2947   4.778   1.688   1.419 -0.5751  0.6162  0.7668
  110phy    C31 2948   4.872   1.804   1.379  0.0388 -0.4456 -0.4163
  110phy    C30 2949   5.018   1.757   1.386  0.3735 -0.0770 -0.3721
  110phy    C28 2950   5.119   1.852   1.313 -0.2729  0.3026  0.0900
  110phy    C29 2951   5.138   1.980   1.387 -0.1637 -0.2988 -0.2767
  110phy    C27 2952   5.254   1.779   1.322 -0.0097 -0.8812 -0.8819
  110phy    C26 2953   5.327   1.766   1.185  0.0099  0.7602 -0.3146
  110phy    C25 2954   5.469   1.717   1.185  0.7220  0.2481  0.1223
  110phy    C23 2955   5.532   1.708   1.044  0.0060 -0.4760  0.1947
  110phy    C24 2956   5.644   1.809   1.015  0.2227  0.0510 -0.2206
  110phy    C22 2957   5.582   1.565   1.017 -0.0995 -0.0063  0.2210
  110phy    C21 2958   5.528   1.497   0.891  0.1966  0.2863 -0.3044
  110phy    C20 2959   5.576   1.356   0.878  0.2525 -0.5191 -0.1121
  110phy    C18 2960   5.529   1.263   0.755  0.1735  0.1292  0.2833
  110phy    O01 2961   5.385   1.267   0.744  0.2031 -0.2671  0.0155
  110phy    H01 2962   5.354   1.351   0.772  0.9276  0.2169 -0.5933
  110phy    C19 2963   5.565   1.121   0.802 -0.1863 -0.1224 -0.5531
  110phy    C13 2964   5.587   1.292   0.606 -0.5719  0.7030  0.0729
  110phy     H3 2965   5.690   1.335   0.622 -0.5422 -0.0438  2.2378
  110phy    O33 2966   5.623   1.182   0.517  0.6553  0.1175 -0.1980
  110phy    H1B 2967   5.565   1.111   0.538  0.7025  0.2767  0.4779
  110phy    C12 2968   5.565   1.417   0.525  0.5030 -0.3879  0.1627
  110phy    O11 2969   5.467   1.394   0.425 -0.1986  0.2681 -0.4385
  110phy    H1A 2970   5.446   1.303   0.430 -1.1828  0.4696 -0.5470
  111phy    C35 2971   4.825   2.659   1.960 -0.5232  0.1900  0.3751
  111phy    C33 2972   4.695   2.736   1.932  0.2935 -0.9697  0.3850
  111phy    C34 2973   4.716   2.887   1.912  0.2545  0.0062  0.1242
  111phy    C32 2974   4.610   2.664   1.824  0.1632 -0.6958  0.4452
  111phy    C31 2975   4.460   2.676   1.870 -0.5892 -0.1807  0.2811
  111phy    C30 2976   4.372   2.584   1.783 -0.4217  0.2703 -0.6571
  111phy    C28 2977   4.229   2.550   1.838 -0.3113 -0.2724  0.2441
  111phy    C29 2978   4.124   2.650   1.775 -0.0647  0.3920  0.4178
  111phy    C27 2979   4.206   2.407   1.790 -0.0590  0.4091  0.1618
  111phy    C26 2980   4.138   2.319   1.893  0.0244  0.3812 -0.0738
  111phy    C25 2981   4.127   2.168   1.847 -0.1969 -1.0185 -0.0808
  111phy    C23 2982   4.090   2.063   1.957 -0.6042  0.5120  0.0122
  111phy    C24 2983   3.998   1.963   1.897  0.1573  0.4113 -0.8681
  111phy    C22 2984   4.210   2.007   2.034 -0.3075  0.1815 -0.2204
  111phy    C21 2985   4.189   1.955   2.176  0.4991  0.0084  0.1730
  111phy    C20 2986   4.326   1.899   2.228  0.2473 -0.3935  0.6122
  111phy    C18 2987   4.332   1.830   2.371  0.0862  0.0330 -0.4870
  111phy    O01 2988   4.237   1.721   2.370 -0.2182  0.6053 -0.0216
  111phy    H01 2989   4.208   1.722   2.281 -0.0264 -2.5826 -0.2364
  111phy    C19 2990   4.468   1.760   2.366 -0.4916 -0.2040  0.0344
  111phy    C13 2991   4.330   1.930   2.504 -0.0677 -0.4904 -0.2208
  111phy     H3 2992   4.373   2.030   2.477 -1.6549  0.0861 -0.7265
  111phy    O33 2993   4.416   1.889   2.615  0.3453  0.4125 -0.3737
  111phy    H1B 2994   4.408   1.796   2.618 -1.6971  0.5708  1.7583
  111phy    C12 2995   4.184   1.963   2.558 -0.5677 -0.5487  0.2755
  111phy    O11 2996   4.116   1.871   2.638 -0.2248 -0.4114  0.1476
  111phy    H1A 2997   4.176   1.870   2.710  0.2973  0.7060 -0.2407
  112phy    C35 2998   4.594   2.475   2.239  0.2676 -0.2021  0.0180
  112phy    C33 2999   4.465   2.413   2.191 -0.2600 -0.3652  0.2751
  112phy    C34 3000   4.496   2.298   2.095 -0.1720  0.0061  0.4224
  112phy    C32 3001   4.377   2.361   2.312 -0.0927  0.0156  0.7275
  112phy    C31 3002   4.226   2.390   2.307 -0.1543 -0.4403 -0.1483
  112phy    C30 3003   4.154   2.332   2.426 -0.3078  0.3951  0.1103
  112phy    C28 3004   4.005   2.365   2.413  0.6462  0.0519 -0.3364
  112phy    C29 3005   3.933   2.240   2.361  0.0441 -0.0265  0.1596
  112phy    C27 3006   3.930   2.403   2.547  0.0498 -0.3111  0.2494
  112phy    C26 3007   3.929   2.556   2.574  0.2121 -0.5108 -0.1088
  112phy    C25 3008   3.828   2.583   2.689 -0.2381 -0.0284  0.3378
  112phy    C23 3009   3.835   2.726   2.745  0.4227  0.5000  0.1356
  112phy    C24 3010   3.699   2.793   2.716 -0.5338  0.3132  0.5937
  112phy    C22 3011   3.880   2.739   2.895 -0.1308 -0.4925  0.1945
  112phy    C21 3012   3.933   2.881   2.935 -0.8558  0.3885 -0.4152
  112phy    C20 3013   4.014   2.870   3.063 -0.1846 -0.0078 -0.3149
  112phy    C18 3014   4.087   2.996   3.125 -0.0799 -0.0249  0.3913
  112phy    O01 3015   3.997   3.090   3.180  0.2249  0.1713  0.2399
  112phy    H01 3016   4.036   3.173   3.196 -0.6807  0.4811  0.9739
  112phy    C19 3017   4.158   2.941   3.248  0.6390  0.1973  0.1159
  112phy    C13 3018   4.202   3.072   3.039 -0.8266 -0.7198  0.2888
  112phy     H3 3019   4.264   2.995   2.986  1.1286  1.0962 -0.2195
  112phy    O33 3020   4.307   3.141   3.108  0.5321  0.1263  0.0268
  112phy    H1B 3021   4.287   3.231   3.125 -0.2545  0.1748 -1.0431
  112phy    C12 3022   4.154   3.172   2.931 -0.6881  0.1980  0.4476
  112phy    O11 3023   4.114   3.298   2.972 -0.4821 -0.4070 -0.1354
  112phy    H1A 3024   4.028   3.293   3.011 -0.2543  0.5129  0.5247
  113phy    C35 3025   4.503   0.275   1.387  0.1516 -0.1984  0.5201
  113phy    C33 3026   4.421   0.210   1.498  0.1354 -0.5980 -0.0975
  113phy    C34 3027   4.512   0.203   1.618  0.4778 -0.5219 -0.1907
  113phy    C32 3028   4.289   0.289   1.522 -0.7524  0.1123 -0.0141
  113phy    C31 3029   4.172   0.199   1.498 -0.2241  0.5190  0.0503
  113phy    C30 3030   4.045   0.280   1.469  0.3514  0.6309 -0.4377
  113phy    C28 3031   3.913   0.206   1.434 -0.3689 -0.1826  0.3123
  113phy    C29 3032   3.799   0.256   1.520 -0.3855 -1.0610  0.3031
  113phy    C27 3033   3.873   0.241   1.287  0.2262 -0.5981 -0.2047
  113phy    C26 3034   3.857   0.122   1.190 -0.9148 -0.1487  0.0522
  113phy    C25 3035   3.810   0.169   1.056 -0.1736  0.1534 -0.1834
  113phy    C23 3036   3.769   0.061   0.953  0.0597  0.0263  0.3048
  113phy    C24 3037   3.647   0.094   0.866  0.2984 -0.0872  0.0224
  113phy    C22 3038   3.886   0.022   0.859  0.2921 -0.1249 -0.1522
  113phy    C21 3039   3.894  -0.127   0.842  0.0189  0.2681 -0.2497
  113phy    C20 3040   3.996  -0.165   0.736 -0.4899 -0.0384 -0.3900
  113phy    C18 3041   4.039  -0.324   0.718  0.1586  0.0148  0.7943
  113phy    O01 3042   4.072  -0.368   0.845  0.0734 -0.2063 -0.2790
  113phy    H01 3043   4.108  -0.295   0.892  1.0032 -0.5015 -0.4962
  113phy    C19 3044   4.161  -0.316   0.627 -0.1323  0.3402 -0.3131
  113phy    C13 3045   3.914  -0.416   0.664 -0.2363 -0.4074 -0.5024
  113phy     H3 3046   3.841  -0.405   0.748  0.0590  0.5447 -0.3587
  113phy    O33 3047   3.828  -0.372   0.568 -0.2718  0.4067 -0.0943
  113phy    H1B 3048   3.864  -0.382   0.482 -2.0106  0.2570 -0.8553
  113phy    C12 3049   3.907  -0.572   0.684 -0.0792 -0.1652  0.2421
  113phy    O11 3050   3.906  -0.649   0.566  0.3932 -0.3052  0.0871
  113phy    H1A 3051   3.824  -0.623   0.527  0.5306  1.5342  0.9568
  114phy    C35 3052   1.057   3.064   2.298  0.2305 -0.6771  0.8464
  114phy    C33 3053   1.010   3.093   2.153 -0.0724  0.3258 -0.0099
  114phy    C34 3054   1.072   2.986   2.067 -0.4471  0.2922  0.1335
  114phy    C32 3055   0.856   3.104   2.151  0.0842  0.0065  0.0160
  114phy    C31 3056   0.792   3.181   2.035  0.1114 -0.8567 -0.2795
  114phy    C30 3057   0.638   3.172   2.024 -0.1653 -0.2281 -0.3240
  114phy    C28 3058   0.569   3.234   1.900 -0.2186 -0.2038 -0.4260
  114phy    C29 3059   0.580   3.156   1.766 -0.2665  0.3513 -0.3911
  114phy    C27 3060   0.415   3.248   1.925  0.3383  0.8177  0.4608
  114phy    C26 3061   0.356   3.363   2.008  0.6529  0.3349  0.0892
  114phy    C25 3062   0.212   3.330   2.061 -0.2718  0.2229 -0.1132
  114phy    C23 3063   0.129   3.441   2.125 -0.3378 -0.7750 -0.3802
  114phy    C24 3064  -0.019   3.429   2.097 -0.1113 -0.0323  0.0144
  114phy    C22 3065   0.168   3.450   2.276 -0.1183 -0.1378 -0.1683
  114phy    C21 3066   0.170   3.592   2.330 -0.4739 -0.3732  0.0280
  114phy    C20 3067   0.212   3.593   2.477  0.7030  0.2274 -0.0607
  114phy    C18 3068   0.215   3.720   2.557 -0.2140  0.4226 -0.0791
  114phy    O01 3069   0.096   3.801   2.538  0.2094 -0.0245 -0.1340
  114phy    H01 3070   0.023   3.744   2.525  0.5079 -0.1655 -1.2610
  114phy    C19 3071   0.204   3.672   2.706 -0.0970 -0.0746  0.3393
  114phy    C13 3072   0.339   3.815   2.517 -0.0623 -0.3441  0.0337
  114phy     H3 3073   0.342   3.837   2.407 -1.2433  1.1953  0.2702
  114phy    O33 3074   0.463   3.744   2.545  0.8312  0.1011  0.2804
  114phy    H1B 3075   0.466   3.664   2.495  0.0766  0.9282 -1.1489
  114phy    C12 3076   0.347   3.963   2.575 -0.1063  0.3471  0.2337
  114phy    O11 3077   0.345   3.975   2.715  0.2253  0.2075  0.5807
  114phy    H1A 3078   0.423   3.939   2.753 -0.7247 -0.8139  1.6556
  115phy    C35 3079   4.317   1.367   0.246 -0.0800  0.1508  0.2719
  115phy    C33 3080   4.248   1.472   0.329 -0.1180  0.2788 -0.0957
  115phy    C34 3081   4.135   1.401   0.390  0.1787  0.3858  0.1617
  115phy    C32 3082   4.340   1.540   0.431 -0.0604  0.1139  0.3656
  115phy    C31 3083   4.292   1.669   0.492  0.1767 -0.1805  0.2233
  115phy    C30 3084   4.391   1.742   0.582 -0.1983 -0.0860 -0.5924
  115phy    C28 3085   4.351   1.879   0.642  0.3871  0.2975 -0.4045
  115phy    C29 3086   4.247   1.894   0.756 -0.3991  0.3316 -0.3058
  115phy    C27 3087   4.482   1.956   0.672 -0.1471  0.2696  0.5260
  115phy    C26 3088   4.487   2.102   0.648  0.7531 -0.0228 -0.4699
  115phy    C25 3089   4.628   2.160   0.673 -0.0309 -0.3024 -0.4965
  115phy    C23 3090   4.638   2.309   0.640 -0.2506 -0.3880 -0.1166
  115phy    C24 3091   4.602   2.399   0.761  0.1430  1.0642  0.3380
  115phy    C22 3092   4.780   2.352   0.595 -0.2140  0.3246 -0.0820
  115phy    C21 3093   4.810   2.325   0.449 -0.1337 -0.1986 -0.0607
  115phy    C20 3094   4.928   2.409   0.397  0.3778 -0.0296 -0.4857
  115phy    C18 3095   4.958   2.405   0.242  0.0893  0.1282  0.3171
  115phy    O01 3096   4.983   2.266   0.214  0.4011 -0.1081  0.7576
  115phy    H01 3097   4.937   2.250   0.134  0.7324 -1.0113  0.7416
  115phy    C19 3098   5.097   2.466   0.225 -0.1121 -0.1968 -0.6395
  115phy    C13 3099   4.850   2.475   0.153  0.1130 -0.5511  0.1395
  115phy     H3 3100   4.753   2.434   0.191  0.2149 -1.0199 -0.0962
  115phy    O33 3101   4.819   2.615   0.162 -0.4997 -0.5457 -0.4358
  115phy    H1B 3102   4.808   2.645   0.250  2.6537 -1.4237  0.3821
  115phy    C12 3103   4.813   2.411   0.008  0.5091 -0.4295  0.1280
  115phy    O11 3104   4.843   2.273  -0.013  0.0968  0.9834  0.4637
  115phy    H1A 3105   4.829   2.247  -0.102  1.0323  0.2205  0.5240
  116phy    C35 3106   3.682   4.600   1.036  0.3795 -0.4859  0.6708
  116phy    C33 3107   3.761   4.701   1.113  0.2402 -0.3653 -0.1128
  116phy    C34 3108   3.678   4.824   1.135  0.2729  0.0074 -0.0791
  116phy    C32 3109   3.797   4.646   1.250  0.0840 -0.2365  0.4156
  116phy    C31 3110   3.941   4.605   1.267 -0.2079 -0.0118 -0.4826
  116phy    C30 3111   3.954   4.520   1.395  0.8373  0.2583  0.9232
  116phy    C28 3112   4.082   4.439   1.419 -0.2611 -0.4890 -0.3604
  116phy    C29 3113   4.130   4.452   1.563  0.4917 -0.2587  0.2936
  116phy    C27 3114   4.072   4.292   1.378 -0.2277 -0.0833  0.1444
  116phy    C26 3115   4.198   4.236   1.305  0.0011  0.1507 -0.5541
  116phy    C25 3116   4.164   4.112   1.225  0.6657  0.5532 -0.1819
  116phy    C23 3117   4.278   4.049   1.145  0.1563  1.3328  0.8144
  116phy    C24 3118   4.265   3.902   1.189 -0.4550  0.4064 -0.0185
  116phy    C22 3119   4.270   4.049   0.994  0.2063 -0.4096 -0.3715
  116phy    C21 3120   4.402   4.047   0.920 -0.2479  0.1353 -0.2635
  116phy    C20 3121   4.373   4.066   0.771 -0.3730 -0.4837  0.4024
  116phy    C18 3122   4.466   4.010   0.652 -0.1042 -0.4085 -0.0362
  116phy    O01 3123   4.595   4.072   0.655 -0.7788 -0.5005  0.2028
  116phy    H01 3124   4.574   4.161   0.675 -0.2789 -0.7482  1.9985
  116phy    C19 3125   4.390   4.064   0.528 -0.8883 -0.2774  0.4067
  116phy    C13 3126   4.485   3.849   0.649 -0.3445 -0.5306 -0.0256
  116phy     H3 3127   4.406   3.809   0.718 -0.1157 -0.9970 -0.0274
  116phy    O33 3128   4.442   3.775   0.531 -0.3079  0.5371 -0.0219
  116phy    H1B 3129   4.509   3.772   0.465 -1.6760  0.7380 -1.4793
  116phy    C12 3130   4.598   3.774   0.730  0.1699  0.4511  0.1979
  116phy    O11 3131   4.717   3.736   0.670 -0.2455 -0.4230 -0.0608
  116phy    H1A 3132   4.701   3.742   0.578  0.7211  2.3309 -0.1493
  117phy    C35 3133   2.753   4.988   2.221  0.2607 -0.3277  0.0342
  117phy    C33 3134   2.858   5.094   2.190 -0.3765 -0.1873  0.4433
  117phy    C34 3135   2.799   5.219   2.129  0.4399 -0.8019  0.1458
  117phy    C32 3136   2.949   5.127   2.310 -0.0281  0.2371  0.8942
  117phy    C31 3137   3.099   5.154   2.283 -0.4139 -0.1465 -0.3103
  117phy    C30 3138   3.179   5.201   2.408  0.2078  0.4180  0.0768
  117phy    C28 3139   3.310   5.273   2.395 -0.0109  0.3513  0.3297
  117phy    C29 3140   3.293   5.407   2.465 -0.0219 -0.0210  0.5536
  117phy    C27 3141   3.428   5.211   2.469  0.3427  0.3286  0.3730
  117phy    C26 3142   3.510   5.102   2.399 -0.1040  0.2814 -0.0433
  117phy    C25 3143   3.638   5.076   2.483 -0.1412 -0.2541  0.0982
  117phy    C23 3144   3.749   4.989   2.420  0.1188 -0.2351 -0.1598
  117phy    C24 3145   3.844   5.087   2.355  0.0206  0.4289 -0.4510
  117phy    C22 3146   3.842   4.923   2.525 -0.5009  0.0460  0.0336
  117phy    C21 3147   3.791   4.794   2.586  0.1788 -0.1466 -0.3819
  117phy    C20 3148   3.906   4.748   2.677 -0.4524  0.0659  0.2800
  117phy    C18 3149   3.901   4.603   2.747  0.1846  0.1882  0.1037
  117phy    O01 3150   3.898   4.493   2.647 -0.0308 -0.1490 -0.7245
  117phy    H01 3151   3.951   4.419   2.669 -0.2803 -0.0631  0.2416
  117phy    C19 3152   4.046   4.596   2.804 -0.3292 -0.5102 -0.3387
  117phy    C13 3153   3.780   4.582   2.851  0.5505  0.6058 -0.3394
  117phy     H3 3154   3.688   4.611   2.794  0.9680  1.0735 -0.7723
  117phy    O33 3155   3.785   4.677   2.952 -0.2089 -0.1043 -0.5107
  117phy    H1B 3156   3.707   4.677   3.005  1.5590 -1.7431  2.3645
  117phy    C12 3157   3.758   4.437   2.912 -0.1167  0.2170  0.2780
  117phy    O11 3158   3.726   4.326   2.833  0.1369  0.4070  0.3981
  117phy    H1A 3159   3.637   4.340   2.807 -0.2928 -0.1933  1.4895
  118phy    C35 3160   0.141   3.332   1.318 -0.0339  0.1877 -0.5763
  118phy    C33 3161   0.204   3.347   1.456  0.3491  0.3903 -0.0096
  118phy    C34 3162   0.330   3.260   1.456  0.6291 -0.1903 -0.1097
  118phy    C32 3163   0.230   3.489   1.507 -0.5449 -0.0245 -0.1368
  118phy    C31 3164   0.254   3.519   1.655 -0.3777  0.0917 -0.4233
  118phy    C30 3165   0.279   3.672   1.680  0.3997  0.4394  0.5123
  118phy    C28 3166   0.306   3.697   1.826 -0.3223  0.0568 -0.1238
  118phy    C29 3167   0.462   3.712   1.841 -0.2135 -0.0549  0.0585
  118phy    C27 3168   0.228   3.826   1.863 -0.4135 -0.1015 -0.1855
  118phy    C26 3169   0.239   3.888   2.002 -0.6007  0.0089  0.0163
  118phy    C25 3170   0.135   4.006   2.028 -0.1976 -0.3854 -0.4244
  118phy    C23 3171   0.160   4.067   2.167 -0.0268  0.1971 -0.4408
  118phy    C24 3172   0.267   4.178   2.173 -0.0695 -0.1874  0.6142
  118phy    C22 3173   0.031   4.118   2.231  0.2201  0.5713  0.1023
  118phy    C21 3174  -0.012   4.027   2.345  0.1348 -0.2432  0.3582
  118phy    C20 3175  -0.135   4.074   2.418  0.3945 -0.1967  0.0021
  118phy    C18 3176  -0.194   3.990   2.538  0.1708 -0.9770 -0.2074
  118phy    O01 3177  -0.086   3.952   2.625  0.1167 -0.5113 -0.4153
  118phy    H01 3178  -0.006   3.933   2.580 -0.6180 -0.5974 -1.7207
  118phy    C19 3179  -0.256   4.106   2.620  1.2310  0.3306 -0.2374
  118phy    C13 3180  -0.286   3.861   2.496 -0.4163 -0.0546 -0.5587
  118phy     H3 3181  -0.361   3.893   2.419  0.9803  2.2512 -1.0798
  118phy    O33 3182  -0.369   3.816   2.603  0.0545 -0.0281 -0.3346
  118phy    H1B 3183  -0.314   3.762   2.657 -0.0808 -0.5551 -0.7183
  118phy    C12 3184  -0.211   3.738   2.431 -0.2161 -0.4599  0.4746
  118phy    O11 3185  -0.116   3.676   2.517  0.3560  0.1422 -0.1644
  118phy    H1A 3186  -0.157   3.648   2.596  1.0565  1.1370  0.5753
  119phy    C35 3187   4.520   3.577   2.109  0.0179 -0.0463  0.2034
  119phy    C33 3188   4.392   3.504   2.062 -0.2948  0.1764  0.1025
  119phy    C34 3189   4.405   3.446   1.913  0.4162 -0.0048 -0.3600
  119phy    C32 3190   4.341   3.395   2.164  0.0018 -0.9058 -0.3654
  119phy    C31 3191   4.193   3.418   2.216  0.0306 -0.0009  0.3081
  119phy    C30 3192   4.134   3.295   2.282  0.2630 -0.3481 -0.4199
  119phy    C28 3193   3.995   3.308   2.339  0.6697 -0.1671  0.4669
  119phy    C29 3194   3.912   3.186   2.299  0.0619  0.1162 -0.3246
  119phy    C27 3195   3.992   3.321   2.494  0.6236 -0.4082  0.2734
  119phy    C26 3196   3.972   3.468   2.541 -0.0938  0.4720 -0.3947
  119phy    C25 3197   3.994   3.475   2.694  0.2733  0.3020  0.2590
  119phy    C23 3198   3.965   3.611   2.744 -0.1608 -0.0690 -0.4771
  119phy    C24 3199   3.825   3.637   2.805  0.3931  0.0833  0.5336
  119phy    C22 3200   4.068   3.642   2.857 -0.4510  0.1576 -0.4379
  119phy    C21 3201   4.106   3.793   2.854 -0.5361  0.4960 -0.1612
  119phy    C20 3202   4.177   3.838   2.982 -0.0982 -0.0840 -0.0303
  119phy    C18 3203   4.321   3.907   2.981 -0.0747  0.0291 -0.3723
  119phy    O01 3204   4.319   4.022   2.897  0.3392 -0.0894  0.0440
  119phy    H01 3205   4.400   4.008   2.853  0.0772  0.7825 -0.7283
  119phy    C19 3206   4.329   3.964   3.125 -0.1868  0.1731  0.0195
  119phy    C13 3207   4.437   3.807   2.931  0.2028  0.0437 -0.0910
  119phy     H3 3208   4.397   3.755   2.841 -0.6031  1.7693 -0.7787
  119phy    O33 3209   4.455   3.701   3.021 -0.0241 -0.2844  0.2360
  119phy    H1B 3210   4.391   3.632   3.012 -1.2767  0.8586  0.1063
  119phy    C12 3211   4.581   3.869   2.892  0.3878 -0.6432  0.4020
  119phy    O11 3212   4.570   3.973   2.801 -0.0185 -0.1668  0.0998
  119phy    H1A 3213   4.619   3.948   2.725  0.2168 -0.5882  0.3865
  120phy    C35 3214   3.760   3.518   1.753 -0.2224 -0.3629 -0.1273
  120phy    C33 3215   3.912   3.493   1.725 -0.3807  0.6217 -0.1430
  120phy    C34 3216   3.995   3.522   1.852  0.0863 -0.0902  0.3417
  120phy    C32 3217   3.925   3.355   1.666  0.4536 -0.0207  0.4783
  120phy    C31 3218   4.011   3.344   1.539 -0.0846 -0.2734  0.5079
  120phy    C30 3219   4.001   3.202   1.480 -0.1079  0.2578  0.2827
  120phy    C28 3220   4.071   3.165   1.348  0.1951 -0.5446  0.4207
  120phy    C29 3221   4.204   3.100   1.380 -0.5557  0.1370  0.0026
  120phy    C27 3222   3.986   3.061   1.282 -0.4632 -0.3862 -0.1295
  120phy    C26 3223   3.983   3.048   1.128  0.0278  0.4330  0.0684
  120phy    C25 3224   3.871   2.950   1.088 -0.2285  0.1015 -0.1050
  120phy    C23 3225   3.847   2.941   0.935  0.1712  0.4129 -0.9975
  120phy    C24 3226   3.895   2.804   0.873 -0.0165 -0.3256 -0.4084
  120phy    C22 3227   3.697   2.959   0.915  0.3091  0.1825 -0.2955
  120phy    C21 3228   3.629   3.026   0.792 -0.1042  0.5226 -0.1370
  120phy    C20 3229   3.479   3.033   0.823  0.6469 -0.8214 -0.0188
  120phy    C18 3230   3.378   3.046   0.703 -0.1068 -0.1280  0.4346
  120phy    O01 3231   3.425   3.149   0.604  0.0463  0.3679 -0.1777
  120phy    H01 3232   3.351   3.194   0.567  0.6509  0.0763 -1.8212
  120phy    C19 3233   3.249   3.102   0.764 -0.6640  0.1909  0.2290
  120phy    C13 3234   3.354   2.911   0.618  0.0381 -1.1444  0.1870
  120phy     H3 3235   3.392   2.831   0.688  1.2950 -0.8807 -0.1702
  120phy    O33 3236   3.219   2.860   0.613 -0.1576  0.1412  0.5987
  120phy    H1B 3237   3.216   2.767   0.606  0.2838  0.1594  0.1611
  120phy    C12 3238   3.449   2.858   0.504  0.1610  0.0735 -0.2785
  120phy    O11 3239   3.396   2.867   0.377 -0.6004 -0.2144 -0.2594
  120phy    H1A 3240   3.392   2.960   0.361  0.4371 -0.2559 -0.8865
  121phy    C35 3241   4.568   2.323   1.566 -0.2350  0.5427 -0.1464
  121phy    C33 3242   4.602   2.224   1.678  0.4327  0.4376  0.0930
  121phy    C34 3243   4.477   2.146   1.700  0.4796 -0.3339 -0.0972
  121phy    C32 3244   4.728   2.143   1.640  0.0375 -0.1264 -0.1332
  121phy    C31 3245   4.805   2.082   1.758  0.0665  0.2268  0.7474
  121phy    C30 3246   4.945   2.026   1.720 -0.5332  0.3933 -0.1746
  121phy    C28 3247   5.019   1.955   1.838  0.2344 -0.4371  0.0953
  121phy    C29 3248   5.035   1.804   1.821 -0.6319 -0.2808  0.4789
  121phy    C27 3249   5.142   2.040   1.867 -0.1551 -0.1665 -0.2731
  121phy    C26 3250   5.193   2.030   2.009  0.0412  0.0467 -0.1178
  121phy    C25 3251   5.324   2.098   2.035  0.2475 -0.0769 -0.2770
  121phy    C23 3252   5.372   2.105   2.183  0.6599 -0.0145 -0.2044
  121phy    C24 3253   5.519   2.066   2.195  0.3900  0.0856  0.0750
  121phy    C22 3254   5.343   2.241   2.247 -0.0845  0.4929 -0.5963
  121phy    C21 3255   5.300   2.243   2.396  0.6720 -0.4350 -0.4074
  121phy    C20 3256   5.236   2.379   2.437  0.9537  0.0550 -0.3881
  121phy    C18 3257   5.197   2.412   2.592  0.0809 -0.0094  0.4205
  121phy    O01 3258   5.319   2.415   2.670  0.7387 -0.2214 -0.1787
  121phy    H01 3259   5.312   2.427   2.763  0.4588 -2.8124  0.2137
  121phy    C19 3260   5.159   2.559   2.570 -0.0654  0.2668 -0.1763
  121phy    C13 3261   5.082   2.325   2.658 -0.0537 -0.3674  0.0451
  121phy     H3 3262   5.008   2.298   2.578 -0.3637  0.3951  0.0687
  121phy    O33 3263   5.000   2.388   2.756 -0.5151 -0.1661 -0.1210
  121phy    H1B 3264   4.927   2.336   2.784  0.4383 -1.1386  0.6842
  121phy    C12 3265   5.123   2.185   2.723  0.1938 -0.5915  0.1568
  121phy    O11 3266   5.015   2.095   2.760  0.2254 -0.0218  0.0032
  121phy    H1A 3267   5.046   2.052   2.838  3.0218  1.4522 -0.1673
  122phy    C35 3268   1.633   4.117   1.740  0.0118 -0.6482 -0.3530
  122phy    C33 3269   1.517   4.170   1.654  0.2345  0.9807 -0.2468
  122phy    C34 3270   1.549   4.159   1.505 -0.2306  0.0688  0.0301
  122phy    C32 3271   1.386   4.086   1.671  0.3441  0.5959 -0.5334
  122phy    C31 3272   1.255   4.167   1.696 -0.5643 -0.3074  0.3165
  122phy    C30 3273   1.139   4.074   1.729 -0.8351  0.3134 -0.6923
  122phy    C28 3274   1.010   4.129   1.792 -0.0485 -1.0261  0.1195
  122phy    C29 3275   0.937   4.234   1.710  0.2107 -0.4409  0.5684
  122phy    C27 3276   0.908   4.016   1.817 -0.2398 -0.0751 -0.3672
  122phy    C26 3277   0.864   3.995   1.968  0.0091  0.0181  0.2231
  122phy    C25 3278   0.764   3.877   1.991  1.0630 -0.2718  0.0475
  122phy    C23 3279   0.716   3.847   2.137 -0.0170  0.1339 -0.1293
  122phy    C24 3280   0.609   3.942   2.170 -0.7931  0.3743 -0.2767
  122phy    C22 3281   0.658   3.701   2.150 -0.3282  0.0720 -0.3483
  122phy    C21 3282   0.655   3.642   2.294  0.5533  0.2622  0.2722
  122phy    C20 3283   0.619   3.492   2.300  0.4054  0.0095 -0.2158
  122phy    C18 3284   0.604   3.421   2.439 -0.0446 -0.3840  0.3914
  122phy    O01 3285   0.509   3.490   2.523  0.3199  0.1282  0.4457
  122phy    H01 3286   0.499   3.455   2.609  0.8475  3.3845  1.9882
  122phy    C19 3287   0.519   3.300   2.400  0.2423 -0.1539 -0.0247
  122phy    C13 3288   0.732   3.384   2.531 -0.0073 -0.0429 -0.3383
  122phy     H3 3289   0.808   3.334   2.467 -0.6108 -0.5147 -0.6965
  122phy    O33 3290   0.697   3.278   2.624 -0.0285  0.4529 -0.0229
  122phy    H1B 3291   0.608   3.278   2.653  0.7937  0.3949  2.8424
  122phy    C12 3292   0.825   3.496   2.602  0.0289 -0.3494  0.0612
  122phy    O11 3293   0.773   3.563   2.714  0.0152  0.2039 -0.4718
  122phy    H1A 3294   0.835   3.629   2.737 -0.5085  0.1509  1.1936
  123phy    C35 3295   3.262   3.720   1.108 -0.1257  0.1100 -0.2181
  123phy    C33 3296   3.249   3.802   1.237  0.0137 -0.0106  0.2471
  123phy    C34 3297   3.226   3.703   1.352  0.1757 -0.5108  0.1615
  123phy    C32 3298   3.378   3.870   1.269  0.0979 -0.0359 -0.2830
  123phy    C31 3299   3.401   4.010   1.202  0.0862  0.1363 -0.3034
  123phy    C30 3300   3.486   4.104   1.293 -0.0364  0.7169  0.4531
  123phy    C28 3301   3.554   4.228   1.223  0.2476  0.1322 -0.4184
  123phy    C29 3302   3.557   4.334   1.331 -0.1542 -0.2383 -0.4236
  123phy    C27 3303   3.701   4.202   1.173  0.2553 -0.7343 -0.1152
  123phy    C26 3304   3.707   4.146   1.031 -0.5296  0.1950 -0.2870
  123phy    C25 3305   3.844   4.087   0.982 -0.3284  0.2414  0.4747
  123phy    C23 3306   3.832   4.037   0.837 -0.0388 -0.3390 -0.1328
  123phy    C24 3307   3.951   4.096   0.768 -0.0765 -0.5064  0.9010
  123phy    C22 3308   3.847   3.883   0.824 -0.0479 -0.2238 -0.2383
  123phy    C21 3309   3.707   3.819   0.830  0.3914  0.2245 -0.4223
  123phy    C20 3310   3.721   3.669   0.802 -0.5065 -0.4423  0.1010
  123phy    C18 3311   3.588   3.579   0.787  0.3178  0.3808 -0.6024
  123phy    O01 3312   3.498   3.607   0.898 -0.4166 -0.0262 -0.4232
  123phy    H01 3313   3.545   3.601   0.978 -1.6278  0.2060  0.3398
  123phy    C19 3314   3.638   3.434   0.807  0.5557  0.3581 -0.0268
  123phy    C13 3315   3.520   3.608   0.643 -0.0277  0.0947 -0.0190
  123phy     H3 3316   3.522   3.719   0.627 -0.5983 -0.0937 -1.5126
  123phy    O33 3317   3.582   3.575   0.520  0.0352  0.1774  0.2845
  123phy    H1B 3318   3.611   3.486   0.516  0.1844  0.2394 -0.0626
  123phy    C12 3319   3.366   3.626   0.623  0.0329  0.3966  0.7780
  123phy    O11 3320   3.285   3.655   0.735  0.6175  0.0729  0.0137
  123phy    H1A 3321   3.329   3.629   0.814  1.3181 -2.3226 -1.0812
  124phy    C35 3322   4.050   0.806   1.735 -0.1086  0.3575  0.1501
  124phy    C33 3323   3.989   0.669   1.740  0.5836 -0.0194 -0.2460
  124phy    C34 3324   3.907   0.619   1.618 -0.1205 -0.4851 -0.3190
  124phy    C32 3325   4.106   0.580   1.782 -0.2063 -0.7778 -0.5301
  124phy    C31 3326   4.068   0.452   1.866 -0.3569 -0.0399 -0.4213
  124phy    C30 3327   4.191   0.367   1.899  0.7789  0.5245  0.1336
  124phy    C28 3328   4.157   0.267   2.015 -0.3413  0.3504 -0.2818
  124phy    C29 3329   4.174   0.124   1.969 -0.0020  0.6888  0.1525
  124phy    C27 3330   4.221   0.297   2.153 -0.3459 -0.3522 -0.1544
  124phy    C26 3331   4.143   0.239   2.270  0.0128  0.2555 -0.1707
  124phy    C25 3332   4.210   0.285   2.399 -0.3158 -0.0094  0.6013
  124phy    C23 3333   4.188   0.221   2.536  0.0065 -0.1628 -0.3208
  124phy    C24 3334   4.315   0.252   2.608  0.2773  0.0671  0.3094
  124phy    C22 3335   4.070   0.284   2.613  0.3165 -0.5958  0.4197
  124phy    C21 3336   4.010   0.196   2.724  0.0913 -0.6080 -0.1508
  124phy    C20 3337   3.927   0.277   2.822 -0.1178 -0.2182 -0.7045
  124phy    C18 3338   3.858   0.216   2.952  0.5500 -0.7000  0.1995
  124phy    O01 3339   3.957   0.126   3.009 -0.3913 -0.1745  0.7212
  124phy    H01 3340   3.922   0.082   3.084  0.0388  0.2192  1.1650
  124phy    C19 3341   3.859   0.337   3.048 -0.2138  0.4381 -0.0059
  124phy    C13 3342   3.709   0.144   2.941  0.0568  0.1835 -0.6128
  124phy     H3 3343   3.630   0.211   2.898 -1.9222 -0.2318  2.0871
  124phy    O33 3344   3.656   0.121   3.072 -0.0590  0.5617  0.5411
  124phy    H1B 3345   3.714   0.053   3.102  0.0835  0.8544  0.9321
  124phy    C12 3346   3.703   0.010   2.861 -0.1212  0.4359  0.4217
  124phy    O11 3347   3.597  -0.079   2.889  0.1246  0.0125 -0.1667
  124phy    H1A 3348   3.516  -0.034   2.877  1.0205  1.9675  0.7384
  125phy    C35 3349   3.474   4.999   2.049 -0.2500  0.1830  0.2254
  125phy    C33 3350   3.479   5.119   1.955  0.1240  0.8409  0.0233
  125phy    C34 3351   3.362   5.105   1.864 -0.0902  0.0508  0.1552
  125phy    C32 3352   3.474   5.251   2.028 -0.0940 -0.2354  0.7063
  125phy    C31 3353   3.609   5.306   2.072 -0.3970  0.1053 -0.8760
  125phy    C30 3354   3.581   5.443   2.132 -0.4862 -0.1896  0.3422
  125phy    C28 3355   3.707   5.516   2.195 -0.1650 -0.5144 -0.2209
  125phy    C29 3356   3.765   5.611   2.102  0.1361 -0.4607 -0.3848
  125phy    C27 3357   3.662   5.606   2.305  0.0629 -0.3649 -0.3872
  125phy    C26 3358   3.654   5.540   2.446 -0.3298  0.0757 -0.0944
  125phy    C25 3359   3.651   5.647   2.550  0.6495 -0.5290 -0.1742
  125phy    C23 3360   3.659   5.602   2.695 -0.3311 -0.2448  0.2709
  125phy    C24 3361   3.773   5.678   2.755 -0.5644 -0.1850  0.1568
  125phy    C22 3362   3.529   5.644   2.765  0.2994  0.1955  0.2516
  125phy    C21 3363   3.442   5.525   2.799  0.1759 -0.1705  0.0125
  125phy    C20 3364   3.310   5.577   2.870  0.1461 -0.6992 -0.5419
  125phy    C18 3365   3.198   5.475   2.920  0.2455 -0.6856 -0.3565
  125phy    O01 3366   3.263   5.375   2.998  0.3677 -0.3110  0.0817
  125phy    H01 3367   3.327   5.407   3.057 -0.7888 -0.9329  1.7418
  125phy    C19 3368   3.116   5.563   3.018  0.1298 -0.1907 -0.0557
  125phy    C13 3369   3.116   5.409   2.797 -0.1120  0.3113  0.1140
  125phy     H3 3370   3.187   5.386   2.714  0.2304  0.0934  0.4630
  125phy    O33 3371   3.026   5.494   2.731  0.0091  0.1818  0.3899
  125phy    H1B 3372   2.944   5.502   2.776 -0.0636 -0.2067  0.3256
  125phy    C12 3373   3.045   5.270   2.818  0.0254 -0.0409 -0.3298
  125phy    O11 3374   2.928   5.259   2.899 -0.3896  0.1928  0.4025
  125phy    H1A 3375   2.952   5.291   2.984 -0.5302 -0.3352  0.6490
  126phy    C35 3376   1.443   0.144   1.830 -0.3040 -0.3359 -0.7650
  126phy    C33 3377   1.531   0.071   1.935  0.1232 -0.0636 -0.5986
  126phy    C34 3378   1.519   0.148   2.069 -0.4824  0.2848  1.0624
  126phy    C32 3379   1.483  -0.075   1.945 -0.6119  0.0413  0.8147
  126phy    C31 3380   1.582  -0.181   1.992 -0.0024  0.2570 -0.3147
  126phy    C30 3381   1.518  -0.323   1.988 -0.2424  0.0417 -0.2556
  126phy    C28 3382   1.604  -0.441   2.046  0.3653  0.3882  0.5553
  126phy    C29 3383   1.494  -0.536   2.090 -0.2257 -0.1635 -0.8599
  126phy    C27 3384   1.688  -0.507   1.931  0.4771 -0.4142 -0.4973
  126phy    C26 3385   1.826  -0.559   1.977 -0.2797 -0.2689 -0.2521
  126phy    C25 3386   1.941  -0.554   1.872  0.0652  0.3026 -0.0489
  126phy    C23 3387   2.079  -0.606   1.907  0.2551 -0.3119  0.3115
  126phy    C24 3388   2.154  -0.660   1.786 -0.0351 -0.2965  0.5141
  126phy    C22 3389   2.163  -0.498   1.979  0.0153 -0.5161 -0.4578
  126phy    C21 3390   2.214  -0.545   2.114 -0.1248  0.2091  0.1924
  126phy    C20 3391   2.292  -0.441   2.187 -0.0694  0.1967  0.0292
  126phy    C18 3392   2.357  -0.485   2.328  0.0141  0.0681 -0.6277
  126phy    O01 3393   2.423  -0.612   2.320 -0.2796  0.5030  0.4025
  126phy    H01 3394   2.364  -0.681   2.298  0.2954 -0.2058  1.0110
  126phy    C19 3395   2.468  -0.382   2.339  0.1842 -0.1786  0.2697
  126phy    C13 3396   2.251  -0.476   2.453 -0.2493  0.0477 -0.4041
  126phy     H3 3397   2.195  -0.379   2.451 -0.7417 -0.2314 -0.3376
  126phy    O33 3398   2.318  -0.473   2.584 -0.0185 -0.1627  0.0416
  126phy    H1B 3399   2.389  -0.534   2.579  0.6609  0.6920 -1.1597
  126phy    C12 3400   2.136  -0.587   2.468  0.0611  0.1434  0.4985
  126phy    O11 3401   2.042  -0.564   2.569  0.5005 -0.0193 -0.3204
  126phy    H1A 3402   2.021  -0.648   2.606 -0.5346 -0.4556 -1.7649
  127phy    C35 3403   3.866   4.996   1.797  0.0342  0.0105 -0.3066
  127phy    C33 3404   3.841   4.882   1.703 -0.0552 -0.3215  0.3188
  127phy    C34 3405   3.907   4.765   1.762  0.6115  0.1380  0.0858
  127phy    C32 3406   3.688   4.861   1.691 -0.3460  0.4252 -0.3885
  127phy    C31 3407   3.633   4.757   1.586 -0.3514 -0.0372  0.4368
  127phy    C30 3408   3.482   4.760   1.593  0.4240  0.0928  0.2003
  127phy    C28 3409   3.405   4.650   1.524  0.2851 -0.6570 -0.0902
  127phy    C29 3410   3.326   4.567   1.627 -0.5764  0.0521 -0.0203
  127phy    C27 3411   3.323   4.714   1.413 -0.2920  0.3668  0.6279
  127phy    C26 3412   3.328   4.662   1.270 -0.5094 -0.5303 -0.3370
  127phy    C25 3413   3.242   4.745   1.171  0.1330  0.1728 -0.3102
  127phy    C23 3414   3.248   4.686   1.028 -0.0692  0.2766  0.4415
  127phy    C24 3415   3.115   4.639   0.973  0.5409 -0.3163 -0.2417
  127phy    C22 3416   3.327   4.783   0.935  0.1527  0.1888 -0.2142
  127phy    C21 3417   3.371   4.724   0.801  0.0371 -0.2951 -0.2043
  127phy    C20 3418   3.457   4.817   0.715 -0.0900 -0.0123  0.2856
  127phy    C18 3419   3.507   4.780   0.575  0.4391  0.3849  0.0876
  127phy    O01 3420   3.588   4.656   0.577 -0.0882  0.1185 -0.2213
  127phy    H01 3421   3.678   4.681   0.585 -0.3411  0.5420  2.0342
  127phy    C19 3422   3.601   4.902   0.540  0.5766 -0.2217 -0.0474
  127phy    C13 3423   3.384   4.764   0.470 -0.3077  0.1039 -0.3017
  127phy     H3 3424   3.321   4.684   0.516  0.2716 -0.7604 -0.9809
  127phy    O33 3425   3.287   4.864   0.457  0.1837  0.0608  0.0707
  127phy    H1B 3426   3.312   4.927   0.393  1.2098  1.3970  1.7041
  127phy    C12 3427   3.394   4.682   0.335 -0.0456  0.1881  0.5093
  127phy    O11 3428   3.443   4.744   0.217 -0.5034 -0.3007 -0.2892
  127phy    H1A 3429   3.521   4.791   0.238 -1.0913  0.4042  0.3897
  128SOL     OW 3430   3.775   3.717   0.109  0.0469 -0.0953  0.0765
  128SOL    HW1 3431   3.851   3.775   0.104 -0.1358  0.4794  2.3985
  128SOL    HW2 3432   3.748   3.741   0.198  0.7363 -1.7474  0.7743
  128SOL     MW 3433   3.781   3.728   0.120  0.0033  0.0050  0.0017
  129SOL     OW 3434   0.711   1.179   2.867 -0.3349  0.3766 -0.2681
  129SOL    HW1 3435   0.642   1.136   2.817 -2.0355 -0.3794  2.5059
  129SOL    HW2 3436   0.662   1.240   2.923  0.0136  0.4691 -0.0578
  129SOL     MW 3437   0.696   1.181   2.868  0.0033  0.0050  0.0017
  130SOL     OW 3438   0.115   1.136   0.101  0.0793 -0.0351 -0.3307
  130SOL    HW1 3439   0.105   1.227   0.074 -0.6406 -0.0881 -0.2588
  130SOL    HW2 3440   0.168   1.136   0.180 -2.0075 -0.6853  1.1787
  130SOL     MW 3441   0.120   1.148   0.108  0.0033  0.0050  0.0017
  131SOL     OW 3442   2.187   0.696   2.471  0.2052 -0.1636 -0.3351
  131SOL    HW1 3443   2.203   0.606   2.499  0.9563  0.1758  0.3312
  131SOL    HW2 3444   2.103   0.686   2.425  1.5596  0.3517 -3.1704
  131SOL     MW 3445   2.178   0.682   2.468  0.0033  0.0050  0.0017
  132SOL     OW 3446   0.720   0.897   2.970 -0.2868 -0.1636 -0.2804
  132SOL    HW1 3447   0.719   0.993   2.970 -3.1007 -0.0453  2.2185
  132SOL    HW2 3448   0.650   0.874   3.031  0.2426  1.4659  1.0274
  132SOL     MW 3449   0.710   0.907   2.978  0.0033  0.0050  0.0017
  133SOL     OW 3450   3.322   3.495   0.294  0.2147 -0.0389  0.2534
  133SOL    HW1 3451   3.256   3.482   0.226  0.2791 -1.4963  0.4382
  133SOL    HW2 3452   3.317   3.589   0.309  1.8133  0.1156 -0.0289
  133SOL     MW 3453   3.313   3.506   0.287  0.0033  0.0050  0.0017
  134SOL     OW 3454   5.064   3.941   2.875 -0.2984  0.1859 -0.4703
  134SOL    HW1 3455   5.127   4.012   2.860 -1.1249  0.6627 -1.9687
  134SOL    HW2 3456   5.028   3.929   2.787  0.5653 -1.6632 -0.6036
  134SOL     MW 3457   5.067   3.949   2.861  0.0033  0.0050  0.0017
  135SOL     OW 3458   2.225   0.480   2.661 -0.2262 -0.2914  0.2073
  135SOL    HW1 3459   2.278   0.401   2.650 -1.4178 -1.0283 -0.4107
  135SOL    HW2 3460   2.265   0.528   2.734 -0.6222  0.7998 -0.2729
  135SOL     MW 3461   2.238   0.476   2.669  0.0033  0.0050  0.0017
  136SOL     OW 3462   0.586   1.663   0.136 -0.1370  0.6724  0.0377
  136SOL    HW1 3463   0.656   1.621   0.185 -1.4054 -0.8981  0.6322
  136SOL    HW2 3464   0.615   1.751   0.112 -0.4474  0.7829  0.0633
  136SOL     MW 3465   0.599   1.669   0.140  0.0033  0.0050  0.0017
  137SOL     OW 3466   3.701   4.869   0.222 -0.2833 -0.2847  0.2852
  137SOL    HW1 3467   3.666   4.842   0.137 -1.1554  0.4562  0.3939
  137SOL    HW2 3468   3.775   4.810   0.238  0.1914  0.1706 -0.1892
  137SOL     MW 3469   3.707   4.858   0.213  0.0033  0.0050  0.0017
  138SOL     OW 3470   2.121   4.109   2.466  0.1715  0.2344  0.7410
  138SOL    HW1 3471   2.026   4.121   2.458  0.1191  0.6446  1.8357
  138SOL    HW2 3472   2.132   4.015   2.449  2.8669  0.7603 -0.8939
  138SOL     MW 3473   2.110   4.098   2.463  0.0033  0.0050  0.0017
  139SOL     OW 3474   3.127   4.492   3.053 -0.1496  0.3127 -0.8398
  139SOL    HW1 3475   3.185   4.418   3.034 -0.1124  0.0797  0.1660
  139SOL    HW2 3476   3.081   4.468   3.133  1.2772  0.2693 -0.0082
  139SOL     MW 3477   3.129   4.479   3.061  0.0033  0.0050  0.0017
  140SOL     OW 3478   3.354   3.784   0.251 -0.1344 -0.6987  0.1276
  140SOL    HW1 3479   3.344   3.771   0.157  1.9300 -0.9404 -0.1035
  140SOL    HW2 3480   3.296   3.858   0.268  0.5346 -0.1352 -0.0128
  140SOL     MW 3481   3.345   3.792   0.241  0.0033  0.0050  0.0017
  141SOL     OW 3482   3.498   1.664   2.759  0.5506 -0.7337 -0.4029
  141SOL    HW1 3483   3.513   1.615   2.678 -0.5322 -2.5418  0.4128
  141SOL    HW2 3484   3.543   1.608   2.823 -0.7110 -0.9860  0.2930
  141SOL     MW 3485   3.506   1.650   2.757  0.0033  0.0050  0.0017
  142SOL     OW 3486   1.677   4.940   3.112  0.3690 -0.0556  0.0403
  142SOL    HW1 3487   1.670   5.020   3.163 -0.8082  0.9228 -1.5577
  142SOL    HW2 3488   1.768   4.914   3.125  0.6807  0.6182 -0.7291
  142SOL     MW 3489   1.688   4.947   3.120  0.0033  0.0050  0.0017
  143SOL     OW 3490   2.523   3.642   2.754 -0.5139  0.6133 -0.3053
  143SOL    HW1 3491   2.562   3.562   2.719 -2.6985 -0.7816  0.2515
  143SOL    HW2 3492   2.469   3.604   2.823 -1.1294 -1.0803 -1.6735
  143SOL     MW 3493   2.521   3.627   2.758  0.0033  0.0050  0.0017
  144SOL     OW 3494   3.500   4.154   2.920 -0.1325 -0.0361  0.2368
  144SOL    HW1 3495   3.495   4.083   2.857 -1.5762  0.9888 -0.8684
  144SOL    HW2 3496   3.592   4.151   2.948 -0.1317 -1.2539  0.1264
  144SOL     MW 3497   3.512   4.145   2.915  0.0033  0.0050  0.0017
  145SOL     OW 3498   2.580   1.214   3.089  0.1912  0.2255 -0.0011
  145SOL    HW1 3499   2.560   1.166   3.009 -0.7153  1.3578 -0.4854
  145SOL    HW2 3500   2.631   1.292   3.066  0.6717  0.5674  2.0192
  145SOL     MW 3501   2.584   1.218   3.076  0.0033  0.0050  0.0017
  146SOL     OW 3502   4.158   4.630   0.025 -0.2904 -0.1626  0.0867
  146SOL    HW1 3503   4.094   4.580   0.076  0.6882 -1.9736 -0.3723
  146SOL    HW2 3504   4.105   4.697  -0.019 -0.4935  0.6734  1.5434
  146SOL     MW 3505   4.142   4.633   0.026  0.0033  0.0050  0.0017
  147SOL     OW 3506   2.280   1.256   3.035  0.7408  0.2572 -0.5007
  147SOL    HW1 3507   2.236   1.334   3.068  0.6845 -0.1387  0.4056
  147SOL    HW2 3508   2.372   1.269   3.060  0.8165 -1.6736  0.4110
  147SOL     MW 3509   2.286   1.268   3.043  0.0033  0.0050  0.0017
  148SOL     OW 3510   1.189   4.354   2.996 -0.0545 -0.1718 -0.2733
  148SOL    HW1 3511   1.103   4.363   3.037 -0.3065  0.6896 -0.9455
  148SOL    HW2 3512   1.170   4.364   2.902 -1.2565  0.3966 -0.0012
  148SOL     MW 3513   1.175   4.357   2.989  0.0033  0.0050  0.0017
  149SOL     OW 3514   2.805   0.554   2.839  1.1032  0.5089 -0.2826
  149SOL    HW1 3515   2.808   0.635   2.891 -1.1367  0.6146 -0.1954
  149SOL    HW2 3516   2.718   0.520   2.862  1.0934  0.4208 -0.4509
  149SOL     MW 3517   2.794   0.560   2.849  0.0033  0.0050  0.0017
  150SOL     OW 3518   2.545   3.525   3.110 -0.7988  0.2286  0.1784
  150SOL    HW1 3519   2.560   3.619   3.120 -0.6894  0.1609  0.6753
  150SOL    HW2 3520   2.620   3.496   3.058 -2.2865  0.3261 -2.1353
  150SOL     MW 3521   2.557   3.534   3.105  0.0033  0.0050  0.0017
  151SOL     OW 3522   2.738   4.432   0.141 -0.1790  0.3484  0.2670
  151SOL    HW1 3523   2.834   4.436   0.140 -0.0937 -1.1571 -0.4111
  151SOL    HW2 3524   2.712   4.421   0.050 -1.4816 -1.7540  0.8171
  151SOL     MW 3525   2.747   4.431   0.129  0.0033  0.0050  0.0017
  152SOL     OW 3526   0.323   1.741   0.206 -0.0775 -0.5164  0.0974
  152SOL    HW1 3527   0.276   1.662   0.233  0.5660 -0.3746  1.7588
  152SOL    HW2 3528   0.415   1.719   0.220  0.0071 -0.0272  0.3391
  152SOL     MW 3529   0.329   1.728   0.211  0.0033  0.0050  0.0017
  153SOL     OW 3530   2.376   2.444   0.166 -0.0948  0.2135  0.4615
  153SOL    HW1 3531   2.377   2.386   0.090 -0.4501  2.0474 -1.0307
  153SOL    HW2 3532   2.330   2.522   0.134 -1.1978 -0.0154  1.4231
  153SOL     MW 3533   2.370   2.447   0.152  0.0033  0.0050  0.0017
  154SOL     OW 3534   1.557   5.076   2.744  0.6249  0.1225 -0.2165
  154SOL    HW1 3535   1.559   5.152   2.802  0.2478  0.6087 -0.8164
  154SOL    HW2 3536   1.477   5.086   2.691 -0.8639 -1.2098  1.6265
  154SOL     MW 3537   1.546   5.087   2.744  0.0033  0.0050  0.0017
  155SOL     OW 3538   3.245   3.093   0.297  0.0941  0.4028  0.6562
  155SOL    HW1 3539   3.241   3.154   0.371 -0.2672  1.2741 -0.0570
  155SOL    HW2 3540   3.178   3.029   0.321  0.7739 -0.2921  0.7592
  155SOL     MW 3541   3.236   3.093   0.310  0.0033  0.0050  0.0017
  156SOL     OW 3542   4.880   3.653   2.795 -0.1455  0.1326  0.5302
  156SOL    HW1 3543   4.913   3.566   2.819  0.1302  0.3160  0.8188
  156SOL    HW2 3544   4.862   3.686   2.883  0.0768  0.2873  0.5172
  156SOL     MW 3545   4.882   3.646   2.810  0.0033  0.0050  0.0017
  157SOL     OW 3546   0.476   3.898   0.033 -0.1085  0.3684  0.3500
  157SOL    HW1 3547   0.484   3.954   0.111 -0.1155  1.0382 -0.1147
  157SOL    HW2 3548   0.407   3.837   0.057 -2.1017  2.4327  0.2611
  157SOL     MW 3549   0.468   3.898   0.047  0.0033  0.0050  0.0017
  158SOL     OW 3550   1.819   1.016   2.613 -0.1056  0.0627  0.0628
  158SOL    HW1 3551   1.797   0.966   2.534  1.6968 -1.5964  0.5329
  158SOL    HW2 3552   1.913   1.034   2.600 -0.0758 -0.6032 -0.7920
  158SOL     MW 3553   1.829   1.012   2.601  0.0033  0.0050  0.0017
  159SOL     OW 3554   3.562   3.363   0.221  0.1335 -0.4321 -0.3059
  159SOL    HW1 3555   3.560   3.328   0.310 -0.3225 -1.0994 -0.5681
  159SOL    HW2 3556   3.493   3.430   0.221  0.7058  0.1628 -0.3064
  159SOL     MW 3557   3.552   3.367   0.233  0.0033  0.0050  0.0017
  160SOL     OW 3558   2.208   4.508   2.934 -0.0672 -0.1960  0.4832
  160SOL    HW1 3559   2.203   4.589   2.882  0.7485 -1.1117 -1.1092
  160SOL    HW2 3560   2.216   4.538   3.025  0.7318 -1.5982  0.8970
  160SOL     MW 3561   2.208   4.523   2.939  0.0033  0.0050  0.0017
  161SOL     OW 3562   0.977   1.795   0.080  0.3340 -0.1712  0.6560
  161SOL    HW1 3563   1.021   1.876   0.053  1.2727  0.7979  4.4101
  161SOL    HW2 3564   0.886   1.822   0.088  0.2725 -0.6537  1.9324
  161SOL     MW 3565   0.971   1.809   0.078  0.0033  0.0050  0.0017
  162SOL     OW 3566   4.984   4.059   0.135 -0.0033  0.1114 -0.2287
  162SOL    HW1 3567   5.026   3.974   0.126  0.3107 -0.1035  2.4385
  162SOL    HW2 3568   5.048   4.114   0.180 -0.7255  0.2506  0.6740
  162SOL     MW 3569   4.998   4.055   0.140  0.0033  0.0050  0.0017
  163SOL     OW 3570   2.477   1.313   2.756 -0.0739  0.3653 -0.0202
  163SOL    HW1 3571   2.387   1.318   2.724 -0.1036  1.1160  0.1575
  163SOL    HW2 3572   2.484   1.226   2.796 -2.0591 -0.4738 -1.3325
  163SOL     MW 3573   2.466   1.302   2.757  0.0033  0.0050  0.0017
  164SOL     OW 3574   3.297   3.935   2.678  0.1302  0.0933  0.2732
  164SOL    HW1 3575   3.388   3.907   2.687  0.2077 -0.9421 -2.7751
  164SOL    HW2 3576   3.294   4.030   2.690 -1.5265 -0.2296  3.5655
  164SOL     MW 3577   3.309   3.944   2.681  0.0033  0.0050  0.0017
  165SOL     OW 3578   2.845   0.782   3.000 -0.2750 -0.1336  0.4889
  165SOL    HW1 3579   2.779   0.806   3.066 -0.7047  0.1934 -0.0553
  165SOL    HW2 3580   2.925   0.821   3.035  0.5677 -0.9992 -0.4054
  165SOL     MW 3581   2.847   0.790   3.014  0.0033  0.0050  0.0017
  166SOL     OW 3582   0.716   1.913   0.056 -0.1052  0.3199 -0.4245
  166SOL    HW1 3583   0.717   1.999   0.099  0.5267  0.0581  0.1159
  166SOL    HW2 3584   0.668   1.939  -0.022 -0.2383  1.1856 -0.0653
  166SOL     MW 3585   0.710   1.928   0.052  0.0033  0.0050  0.0017
  167SOL     OW 3586   2.514   4.403   2.627 -0.1331  0.2141  0.1237
  167SOL    HW1 3587   2.582   4.403   2.559 -0.1335 -2.4099  0.0093
  167SOL    HW2 3588   2.457   4.329   2.607 -0.2552  0.8530 -2.1554
  167SOL     MW 3589   2.516   4.393   2.615  0.0033  0.0050  0.0017
  168SOL     OW 3590   4.297   4.442   0.579  0.1711 -0.0028 -0.0245
  168SOL    HW1 3591   4.379   4.392   0.586  0.5481  0.4721 -0.7707
  168SOL    HW2 3592   4.270   4.446   0.670 -0.3213 -0.2914 -0.1554
  168SOL     MW 3593   4.305   4.436   0.592  0.0033  0.0050  0.0017
  169SOL     OW 3594   3.711   4.423   0.194  0.3062 -0.0203 -0.5626
  169SOL    HW1 3595   3.632   4.451   0.148 -0.0485 -0.9239 -0.5154
  169SOL    HW2 3596   3.697   4.445   0.286  0.5855  1.9138 -0.9397
  169SOL     MW 3597   3.699   4.429   0.200  0.0033  0.0050  0.0017
  170SOL     OW 3598   4.967   4.507   0.007 -0.3140 -0.1185 -0.0939
  170SOL    HW1 3599   4.908   4.481   0.078 -1.1653  1.2514 -0.2601
  170SOL    HW2 3600   5.005   4.425  -0.025 -0.9221 -0.3187 -0.3089
  170SOL     MW 3601   4.964   4.493   0.012  0.0033  0.0050  0.0017
  171SOL     OW 3602   3.189   4.012   0.303 -0.2725 -0.6489  0.4121
  171SOL    HW1 3603   3.207   4.028   0.395 -2.0646  2.6284  0.3441
  171SOL    HW2 3604   3.253   4.069   0.261 -1.6200  1.2040  0.7705
  171SOL     MW 3605   3.200   4.021   0.310  0.0033  0.0050  0.0017
  172SOL     OW 3606   2.716   3.667   0.280 -0.1540  0.2366 -0.0089
  172SOL    HW1 3607   2.673   3.704   0.203 -1.9357 -0.7300  0.4731
  172SOL    HW2 3608   2.683   3.577   0.273 -1.2993  0.7034 -0.7230
  172SOL     MW 3609   2.706   3.660   0.269  0.0033  0.0050  0.0017
  173SOL     OW 3610   0.197   1.513   0.281 -0.1976  0.1380 -0.1520
  173SOL    HW1 3611   0.270   1.470   0.325  0.0401  1.3116  0.6292
  173SOL    HW2 3612   0.120   1.500   0.336 -0.6219  0.4594 -0.6577
  173SOL     MW 3613   0.197   1.505   0.294  0.0033  0.0050  0.0017
  174SOL     OW 3614   0.703   0.448   0.222 -0.1695 -0.1317 -0.1435
  174SOL    HW1 3615   0.645   0.476   0.150 -0.1342  1.4617  0.3930
  174SOL    HW2 3616   0.667   0.496   0.297  0.3927  1.3473 -0.7646
  174SOL     MW 3617   0.690   0.458   0.222  0.0033  0.0050  0.0017
  175SOL     OW 3618   4.699   4.316   3.023 -0.1788 -0.9480 -0.1746
  175SOL    HW1 3619   4.704   4.348   2.933 -0.5806 -1.4128 -0.3677
  175SOL    HW2 3620   4.745   4.233   3.012 -1.2736 -1.6558  0.3569
  175SOL     MW 3621   4.706   4.309   3.010  0.0033  0.0050  0.0017
  176SOL     OW 3622   3.735   4.059   3.072 -0.0686 -0.1663 -0.1521
  176SOL    HW1 3623   3.828   4.063   3.096  0.0036 -1.3000 -0.1529
  176SOL    HW2 3624   3.690   4.090   3.151  0.6680  0.7960 -0.1038
  176SOL     MW 3625   3.741   4.063   3.086  0.0033  0.0050  0.0017
  177SOL     OW 3626   3.395   3.196   0.080  0.1356 -0.1605  0.4382
  177SOL    HW1 3627   3.446   3.257   0.133  1.4462  0.0122 -0.9543
  177SOL    HW2 3628   3.329   3.166   0.142  1.7788 -1.6456  1.5329
  177SOL     MW 3629   3.393   3.200   0.095  0.0033  0.0050  0.0017
  178SOL     OW 3630   1.188   2.228   0.059 -0.2232 -0.4982  0.5556
  178SOL    HW1 3631   1.169   2.315   0.025  0.7501 -0.2361  0.6531
  178SOL    HW2 3632   1.257   2.254   0.120  0.9752  1.6017 -1.5562
  178SOL     MW 3633   1.195   2.243   0.063  0.0033  0.0050  0.0017
  179SOL     OW 3634   2.973   2.970   0.013  0.6585 -0.3031  0.2840
  179SOL    HW1 3635   2.897   2.992   0.068 -1.9426 -0.6971 -2.7974
  179SOL    HW2 3636   3.018   2.903   0.064  0.4967  0.6664  1.7777
  179SOL     MW 3637   2.969   2.964   0.027  0.0033  0.0050  0.0017
  180SOL     OW 3638   4.078   3.338   0.144 -0.3484  0.0699  0.4815
  180SOL    HW1 3639   4.121   3.377   0.220  0.4746  1.5874 -0.6951
  180SOL    HW2 3640   3.988   3.370   0.141 -0.0540  0.8732 -1.2188
  180SOL     MW 3641   4.072   3.348   0.154  0.0033  0.0050  0.0017
  181SOL     OW 3642   2.963   3.359   0.503  0.1111  0.1489  0.3946
  181SOL    HW1 3643   2.935   3.359   0.412  0.8500  0.0435  0.1589
  181SOL    HW2 3644   2.933   3.443   0.537 -1.7388 -0.9697  1.7480
  181SOL     MW 3645   2.956   3.370   0.496  0.0033  0.0050  0.0017
  182SOL     OW 3646   2.917   4.590   2.911 -0.0441  0.6939  0.1664
  182SOL    HW1 3647   2.956   4.618   2.828  2.2721  0.3484  1.0595
  182SOL    HW2 3648   2.989   4.552   2.961 -0.3091  0.7528  0.6018
  182SOL     MW 3649   2.931   4.589   2.907  0.0033  0.0050  0.0017
  183SOL     OW 3650   0.963   2.288   2.593  0.3036 -0.1276  0.3782
  183SOL    HW1 3651   1.027   2.347   2.633  0.8231 -0.6082  0.2837
  183SOL    HW2 3652   0.984   2.204   2.634  0.7542  0.1664  0.7538
  183SOL     MW 3653   0.974   2.285   2.603  0.0033  0.0050  0.0017
  184SOL     OW 3654   2.593   2.701   0.038 -0.1139 -0.0427 -0.0371
  184SOL    HW1 3655   2.584   2.628  -0.023 -1.8327 -1.0655  1.3255
  184SOL    HW2 3656   2.672   2.682   0.089 -0.0706  0.3341  0.0420
  184SOL     MW 3657   2.602   2.689   0.037  0.0033  0.0050  0.0017
  185SOL     OW 3658   1.878   4.258   2.728 -0.3536  0.4199 -0.0391
  185SOL    HW1 3659   1.970   4.262   2.752 -0.7538  2.3994  1.5035
  185SOL    HW2 3660   1.854   4.350   2.739  1.7831  0.9529  0.6994
  185SOL     MW 3661   1.887   4.271   2.733  0.0033  0.0050  0.0017
  186SOL     OW 3662   3.920   4.717   0.299  0.1894  0.5101 -0.3779
  186SOL    HW1 3663   3.940   4.643   0.242  0.4708 -0.0718  0.4478
  186SOL    HW2 3664   4.007   4.751   0.319  0.3304 -0.5637  1.0439
  186SOL     MW 3665   3.934   4.712   0.294  0.0033  0.0050  0.0017
  187SOL     OW 3666   1.032   1.590   0.245  0.6782  0.5721 -0.0122
  187SOL    HW1 3667   1.019   1.664   0.185  0.5978 -0.3696 -1.1889
  187SOL    HW2 3668   1.074   1.628   0.322  3.9963 -0.2925 -1.2509
  187SOL     MW 3669   1.036   1.605   0.248  0.0033  0.0050  0.0017
  188SOL     OW 3670   3.830   3.447   0.185 -0.6091  0.2501 -0.2241
  188SOL    HW1 3671   3.806   3.535   0.157 -1.3521  1.2896  3.1579
  188SOL    HW2 3672   3.744   3.408   0.197  0.1410 -1.8372 -1.2332
  188SOL     MW 3673   3.816   3.454   0.183  0.0033  0.0050  0.0017
  189SOL     OW 3674   2.391   2.866   0.077 -0.3981  0.0084  0.5100
  189SOL    HW1 3675   2.464   2.808   0.056 -0.7448  0.2661 -1.6625
  189SOL    HW2 3676   2.417   2.951   0.040 -0.8778  0.5070  1.2861
  189SOL     MW 3677   2.404   2.870   0.070  0.0033  0.0050  0.0017
  190SOL     OW 3678   1.002   1.382   0.049 -0.7981  0.1075 -0.2766
  190SOL    HW1 3679   1.061   1.326  -0.001 -0.4945  1.4203 -1.4692
  190SOL    HW2 3680   1.055   1.418   0.120  0.1691 -0.4967 -0.6761
  190SOL     MW 3681   1.017   1.380   0.052  0.0033  0.0050  0.0017
  191SOL     OW 3682   2.696   1.456   3.049  0.5752  0.0150  0.0438
  191SOL    HW1 3683   2.636   1.500   2.988  0.2764 -0.9821 -0.4086
  191SOL    HW2 3684   2.785   1.462   3.014  1.4895 -1.4163  1.9472
  191SOL     MW 3685   2.700   1.462   3.036  0.0033  0.0050  0.0017
  192SOL     OW 3686   2.400   0.840   2.910  0.2189  0.2689 -0.3300
  192SOL    HW1 3687   2.359   0.882   2.986  1.8169  0.3011  0.5748
  192SOL    HW2 3688   2.329   0.837   2.846  0.9575  0.1820 -1.1621
  192SOL     MW 3689   2.385   0.845   2.912  0.0033  0.0050  0.0017
  193SOL     OW 3690   2.150   2.319   2.861  0.1396  0.1181 -0.1955
  193SOL    HW1 3691   2.062   2.333   2.896  0.0407 -0.6613 -0.1092
  193SOL    HW2 3692   2.135   2.302   2.768 -0.2607  0.1472 -0.1401
  193SOL     MW 3693   2.137   2.319   2.854  0.0033  0.0050  0.0017
  194SOL     OW 3694   2.213   2.659   0.033  0.0042  0.0845 -0.2570
  194SOL    HW1 3695   2.122   2.689   0.036 -0.3176 -0.5396 -2.3452
  194SOL    HW2 3696   2.269   2.736   0.042 -0.1461  0.1470  0.1816
  194SOL     MW 3697   2.208   2.673   0.034  0.0033  0.0050  0.0017
  195SOL     OW 3698   1.913   3.835   2.678  0.1809 -0.1135 -0.2032
  195SOL    HW1 3699   1.827   3.834   2.635  0.7891  1.1167 -1.5301
  195SOL    HW2 3700   1.933   3.750   2.717 -0.4454  0.5245  1.6098
  195SOL     MW 3701   1.905   3.824   2.677  0.0033  0.0050  0.0017
  196SOL     OW 3702   2.342   2.954   0.356 -0.1277  0.2221  0.1326
  196SOL    HW1 3703   2.422   2.928   0.401  0.3545  0.0178 -0.8081
  196SOL    HW2 3704   2.350   2.910   0.271 -1.5811  0.6298 -0.2559
  196SOL     MW 3705   2.353   2.944   0.350  0.0033  0.0050  0.0017
  197SOL     OW 3706   2.538   4.808   2.903  0.2362 -0.1664  0.0990
  197SOL    HW1 3707   2.526   4.719   2.869 -0.2790 -0.4781  1.0654
  197SOL    HW2 3708   2.616   4.802   2.958 -0.6947 -0.1793  1.4741
  197SOL     MW 3709   2.547   4.795   2.906  0.0033  0.0050  0.0017
  198SOL     OW 3710   0.509   1.701   2.887 -0.4040  0.1578  0.0988
  198SOL    HW1 3711   0.528   1.707   2.793 -0.8024 -0.5529 -0.0387
  198SOL    HW2 3712   0.587   1.652   2.915 -1.2920 -1.5047 -0.2304
  198SOL     MW 3713   0.522   1.695   2.878  0.0033  0.0050  0.0017
  199SOL     OW 3714   1.709   0.842   2.793  0.0837  0.5963 -1.2755
  199SOL    HW1 3715   1.727   0.920   2.741 -0.0675  0.4213 -1.5917
  199SOL    HW2 3716   1.678   0.875   2.878  0.6661  0.2111 -0.9032
  199SOL     MW 3717   1.707   0.857   2.798  0.0033  0.0050  0.0017
  200SOL     OW 3718   0.254   3.714   0.054  0.4036  0.2492 -0.9158
  200SOL    HW1 3719   0.169   3.757   0.041  0.3460  0.2306 -0.6138
  200SOL    HW2 3720   0.248   3.695   0.148  0.8387  3.8246 -0.0326
  200SOL     MW 3721   0.242   3.717   0.065  0.0033  0.0050  0.0017
  201SOL     OW 3722   0.434   3.298   2.730  0.0466  0.2375  0.2985
  201SOL    HW1 3723   0.461   3.276   2.819 -1.7622 -2.1313  0.3487
  201SOL    HW2 3724   0.339   3.295   2.740  0.0879 -1.1717  0.4359
  201SOL     MW 3725   0.425   3.295   2.743  0.0033  0.0050  0.0017
  202SOL     OW 3726   2.301   2.075   2.946  0.3448  0.0890  0.0616
  202SOL    HW1 3727   2.226   2.135   2.950  0.4255  0.1969 -0.0744
  202SOL    HW2 3728   2.271   1.991   2.983 -1.6402  1.3417  1.5326
  202SOL     MW 3729   2.287   2.072   2.952  0.0033  0.0050  0.0017
  203SOL     OW 3730   2.165   4.730   2.769  0.1943 -0.0309 -0.1413
  203SOL    HW1 3731   2.217   4.706   2.692 -1.2107  0.8791 -1.4227
  203SOL    HW2 3732   2.195   4.820   2.786  2.7322 -0.8351  0.0619
  203SOL     MW 3733   2.176   4.739   2.761  0.0033  0.0050  0.0017
  204SOL     OW 3734   4.631   3.662   0.119 -0.2805 -0.1901  0.1007
  204SOL    HW1 3735   4.624   3.567   0.114 -3.7349 -0.1145  1.4172
  204SOL    HW2 3736   4.563   3.693   0.059  0.1911  0.2916 -0.2015
  204SOL     MW 3737   4.621   3.654   0.110  0.0033  0.0050  0.0017
  205SOL     OW 3738   2.197   1.293   2.763 -0.1631  0.3400 -0.0633
  205SOL    HW1 3739   2.229   1.272   2.851  0.8915  0.5160 -0.3865
  205SOL    HW2 3740   2.124   1.351   2.783 -1.8660 -1.0795 -1.7779
  205SOL     MW 3741   2.192   1.298   2.777  0.0033  0.0050  0.0017
  206SOL     OW 3742   0.541   0.446   3.102  0.2604  0.3244  0.4432
  206SOL    HW1 3743   0.470   0.384   3.118  0.1176  0.5655  0.7738
  206SOL    HW2 3744   0.495   0.512   3.051  0.6911  0.6920  0.5229
  206SOL     MW 3745   0.526   0.446   3.098  0.0033  0.0050  0.0017
  207SOL     OW 3746   2.933   0.175   0.046  0.2651 -0.6878  0.1162
  207SOL    HW1 3747   2.849   0.221   0.045  0.7355  0.2850 -2.3086
  207SOL    HW2 3748   2.951   0.158   0.139  0.0233 -0.7517  0.1502
  207SOL     MW 3749   2.925   0.179   0.058  0.0033  0.0050  0.0017
  208SOL     OW 3750   2.480   4.534   2.858 -0.2907  0.2501  0.0170
  208SOL    HW1 3751   2.494   4.479   2.781  0.7157  1.2866 -0.5584
  208SOL    HW2 3752   2.390   4.513   2.881 -1.3703  1.8553 -2.2801
  208SOL     MW 3753   2.470   4.524   2.851  0.0033  0.0050  0.0017
  209SOL     OW 3754   0.093   2.825   0.037 -0.1547  0.0648 -0.9528
  209SOL    HW1 3755   0.167   2.781  -0.006 -0.1124 -0.5587 -0.2513
  209SOL    HW2 3756   0.013   2.787   0.002 -0.7984 -1.1774  1.6482
  209SOL     MW 3757   0.092   2.814   0.027  0.0033  0.0050  0.0017
  210SOL     OW 3758   0.617   4.858   0.607 -0.6173 -0.2605  0.3772
  210SOL    HW1 3759   0.701   4.824   0.577 -0.3659  0.4123  0.2918
  210SOL    HW2 3760   0.626   4.952   0.587  2.6959 -1.1190 -3.2890
  210SOL     MW 3761   0.629   4.866   0.600  0.0033  0.0050  0.0017
  211SOL     OW 3762   2.129   4.272   2.814  0.0212 -0.3475 -0.5943
  211SOL    HW1 3763   2.121   4.208   2.885  0.5894 -0.6352 -0.7801
  211SOL    HW2 3764   2.129   4.355   2.862 -1.0254  0.4056 -1.8368
  211SOL     MW 3765   2.128   4.274   2.830  0.0033  0.0050  0.0017
  212SOL     OW 3766   3.270   3.541   2.989 -0.5071 -0.3044 -0.6568
  212SOL    HW1 3767   3.205   3.550   2.920 -0.8323 -0.3998 -0.3698
  212SOL    HW2 3768   3.326   3.467   2.965  1.0963  0.9347 -0.8714
  212SOL     MW 3769   3.268   3.532   2.977  0.0033  0.0050  0.0017
  213SOL     OW 3770   3.561   3.913   2.766  0.1967  0.1112 -0.2093
  213SOL    HW1 3771   3.638   3.970   2.757  0.2490  0.6514  2.8013
  213SOL    HW2 3772   3.576   3.874   2.852 -0.0224  0.3809 -0.0458
  213SOL     MW 3773   3.573   3.915   2.776  0.0033  0.0050  0.0017
  214SOL     OW 3774   0.490   3.308   3.001 -0.4317 -0.3276  0.1506
  214SOL    HW1 3775   0.472   3.402   3.007  0.7353 -0.0079 -0.8807
  214SOL    HW2 3776   0.586   3.304   3.000 -0.4032  0.3271 -0.9415
  214SOL     MW 3777   0.501   3.320   3.001  0.0033  0.0050  0.0017
  215SOL     OW 3778   1.176   2.399   2.764 -0.3842  0.2947 -0.0257
  215SOL    HW1 3779   1.253   2.442   2.726  0.3983 -1.1199 -0.0885
  215SOL    HW2 3780   1.212   2.333   2.823 -0.2505 -0.0648 -0.4954
  215SOL     MW 3781   1.191   2.396   2.766  0.0033  0.0050  0.0017
  216SOL     OW 3782   0.527   0.855   0.037 -0.1689  0.0893  0.0151
  216SOL    HW1 3783   0.501   0.789  -0.028  1.3825 -1.0869  0.5362
  216SOL    HW2 3784   0.464   0.926   0.025 -0.1513 -0.0826 -1.1584
  216SOL     MW 3785   0.515   0.856   0.027  0.0033  0.0050  0.0017
  217SOL     OW 3786   2.172   1.838   2.597 -0.2848 -0.0107 -0.1824
  217SOL    HW1 3787   2.102   1.773   2.585  0.1656 -0.2954 -1.3590
  217SOL    HW2 3788   2.237   1.808   2.533 -0.6734 -2.5639  0.5179
  217SOL     MW 3789   2.171   1.825   2.587  0.0033  0.0050  0.0017
  218SOL     OW 3790   2.733   2.228   3.080 -0.0693 -0.2772 -0.2150
  218SOL    HW1 3791   2.789   2.277   3.140  0.3920  0.8024 -1.4806
  218SOL    HW2 3792   2.783   2.154   3.046  1.1198 -0.1011  1.0688
  218SOL     MW 3793   2.747   2.225   3.083  0.0033  0.0050  0.0017
  219SOL     OW 3794   2.305   2.540   2.931 -0.1702 -0.5057  0.2374
  219SOL    HW1 3795   2.259   2.590   2.999 -1.2579 -1.8093  0.5130
  219SOL    HW2 3796   2.248   2.463   2.928 -0.4880 -0.2852  0.5436
  219SOL     MW 3797   2.291   2.536   2.940  0.0033  0.0050  0.0017
  220SOL     OW 3798   3.142   3.475   0.094 -0.4026 -0.0111  0.1229
  220SOL    HW1 3799   3.186   3.509   0.016  0.2714 -1.7864 -0.3220
  220SOL    HW2 3800   3.127   3.387   0.061 -0.1522 -0.1179  0.2878
  220SOL     MW 3801   3.146   3.468   0.080  0.0033  0.0050  0.0017
  221SOL     OW 3802   0.366   1.320   2.932  0.1399 -0.5544 -0.2903
  221SOL    HW1 3803   0.438   1.338   2.992 -0.6358 -1.7110  1.0516
  221SOL    HW2 3804   0.305   1.391   2.951  0.2304 -0.0104 -1.8982
  221SOL     MW 3805   0.368   1.332   2.943  0.0033  0.0050  0.0017
  222SOL     OW 3806   1.743   1.284   2.677 -0.4612  0.0635 -0.2769
  222SOL    HW1 3807   1.655   1.284   2.715  0.2777 -0.0557  1.5419
  222SOL    HW2 3808   1.760   1.192   2.656  0.5887 -0.2044  1.5781
  222SOL     MW 3809   1.734   1.272   2.679  0.0033  0.0050  0.0017
  223SOL     OW 3810   4.878   4.103   3.016 -0.1802  0.1237  0.1197
  223SOL    HW1 3811   4.920   4.096   3.102 -2.0113  2.7422  1.3715
  223SOL    HW2 3812   4.917   4.033   2.965 -0.7409 -0.7809  0.8862
  223SOL     MW 3813   4.889   4.093   3.021  0.0033  0.0050  0.0017
  224SOL     OW 3814   3.861   5.050   0.071  0.0014 -0.1988 -0.3882
  224SOL    HW1 3815   3.805   5.008   0.137 -0.1377 -0.9290 -0.9604
  224SOL    HW2 3816   3.913   4.975   0.041  0.0576 -0.6286  0.7217
  224SOL     MW 3817   3.860   5.034   0.076  0.0033  0.0050  0.0017
  225SOL     OW 3818   0.010   3.841   3.117 -0.0446  0.3242  0.1361
  225SOL    HW1 3819   0.006   3.878   3.029  0.5034  1.0119  0.3904
  225SOL    HW2 3820  -0.070   3.787   3.115  0.2336 -0.1235  0.8811
  225SOL     MW 3821  -0.001   3.838   3.105  0.0033  0.0050  0.0017
  226SOL     OW 3822   0.379   2.117   2.885 -0.2355  0.0303  0.1335
  226SOL    HW1 3823   0.286   2.094   2.889 -0.2237  0.1566  1.5316
  226SOL    HW2 3824   0.395   2.157   2.799 -0.1081 -1.4536 -0.5795
  226SOL     MW 3825   0.369   2.119   2.874  0.0033  0.0050  0.0017
  227SOL     OW 3826   5.008   0.953   0.121 -0.2896  0.1280 -0.3581
  227SOL    HW1 3827   5.075   1.021   0.118 -0.7431  0.8940  3.0898
  227SOL    HW2 3828   4.927   1.001   0.137 -0.4224 -0.1426 -0.2086
  227SOL     MW 3829   5.006   0.968   0.123  0.0033  0.0050  0.0017
  228SOL     OW 3830   1.498   4.881   2.914  0.6122 -0.3283  0.1611
  228SOL    HW1 3831   1.524   4.951   2.854  2.9497  0.1101  1.5917
  228SOL    HW2 3832   1.567   4.887   2.979 -0.4338  1.7366  1.1597
  228SOL     MW 3833   1.510   4.891   2.914  0.0033  0.0050  0.0017
  229SOL     OW 3834   3.643   4.424   0.464  0.2171 -0.4013  0.2636
  229SOL    HW1 3835   3.571   4.363   0.451 -1.2775  1.5620 -1.1632
  229SOL    HW2 3836   3.598   4.495   0.509 -0.5553 -0.8295  0.1864
  229SOL     MW 3837   3.628   4.425   0.469  0.0033  0.0050  0.0017
  230SOL     OW 3838   1.773   2.565   3.070  0.5001  0.3447  0.0449
  230SOL    HW1 3839   1.711   2.610   3.013  0.8711  0.6161 -0.1495
  230SOL    HW2 3840   1.717   2.503   3.116 -0.8803  0.2052 -1.7610
  230SOL     MW 3841   1.758   2.563   3.069  0.0033  0.0050  0.0017
  231SOL     OW 3842   0.254   1.163   0.340  0.0478 -0.4677 -0.2055
  231SOL    HW1 3843   0.313   1.093   0.368  1.4237 -0.3695 -2.5913
  231SOL    HW2 3844   0.189   1.164   0.410 -1.5315 -0.4332 -1.6287
  231SOL     MW 3845   0.253   1.154   0.353  0.0033  0.0050  0.0017
  232SOL     OW 3846   3.697   4.032   0.398  0.4232 -0.0664  0.9322
  232SOL    HW1 3847   3.792   4.027   0.410  0.5156  1.2241  0.8700
  232SOL    HW2 3848   3.669   3.943   0.376 -2.5603  0.6644  1.2814
  232SOL     MW 3849   3.706   4.020   0.396  0.0033  0.0050  0.0017
  233SOL     OW 3850   4.148   4.223   2.948  0.1130  0.3050 -0.3736
  233SOL    HW1 3851   4.199   4.297   2.982 -1.1732  1.0464  0.0117
  233SOL    HW2 3852   4.210   4.151   2.936  0.1778  0.2526  0.2481
  233SOL     MW 3853   4.163   4.223   2.951  0.0033  0.0050  0.0017
  234SOL     OW 3854   4.098   4.266   0.491 -0.3643  0.5290 -0.1946
  234SOL    HW1 3855   4.022   4.324   0.506 -0.8111 -0.5389  1.9130
  234SOL    HW2 3856   4.168   4.321   0.525 -0.7931  0.0012  1.6009
  234SOL     MW 3857   4.097   4.281   0.497  0.0033  0.0050  0.0017
  235SOL     OW 3858   3.594   3.828   3.046 -0.7740 -0.0236 -0.2423
  235SOL    HW1 3859   3.639   3.912   3.041 -2.1395  0.7517 -0.1072
  235SOL    HW2 3860   3.650   3.767   3.094  0.9707  0.7914 -1.1400
  235SOL     MW 3861   3.607   3.831   3.052  0.0033  0.0050  0.0017
  236SOL     OW 3862   1.969   1.605   2.573 -0.3293 -0.1748 -0.3843
  236SOL    HW1 3863   1.890   1.629   2.621 -0.0354 -1.3911  0.7597
  236SOL    HW2 3864   1.930   1.572   2.492 -2.7963 -0.8057  0.9529
  236SOL     MW 3865   1.953   1.604   2.568  0.0033  0.0050  0.0017
  237SOL     OW 3866   2.083   1.093   2.610  0.0204  0.2058  0.4015
  237SOL    HW1 3867   2.143   1.056   2.544 -1.6107  0.8584 -1.5712
  237SOL    HW2 3868   2.129   1.168   2.646 -0.7325  1.6831 -1.5221
  237SOL     MW 3869   2.097   1.098   2.606  0.0033  0.0050  0.0017
  238SOL     OW 3870   3.993   4.116   0.020 -0.3570 -0.0493  0.2267
  238SOL    HW1 3871   4.035   4.162  -0.052  1.0744 -1.9732 -0.2752
  238SOL    HW2 3872   4.027   4.162   0.097  1.2706 -0.4595 -0.1910
  238SOL     MW 3873   4.003   4.128   0.020  0.0033  0.0050  0.0017
  239SOL     OW 3874   2.097   3.832   2.460 -0.1189 -0.0798  0.1526
  239SOL    HW1 3875   2.181   3.825   2.506 -0.1632  0.5074  0.3406
  239SOL    HW2 3876   2.032   3.832   2.530 -0.4825 -1.0473 -0.1718
  239SOL     MW 3877   2.100   3.831   2.475  0.0033  0.0050  0.0017
  240SOL     OW 3878   3.783   3.014   0.162 -0.1278 -0.0455  0.2231
  240SOL    HW1 3879   3.729   2.957   0.107 -1.6054 -0.5195  2.0665
  240SOL    HW2 3880   3.869   3.029   0.122 -0.2108  1.6500  0.6003
  240SOL     MW 3881   3.787   3.009   0.149  0.0033  0.0050  0.0017
  241SOL     OW 3882   3.294   4.269   3.028  0.3403 -0.3818 -0.3878
  241SOL    HW1 3883   3.212   4.227   3.005  0.0862 -0.7606  1.0816
  241SOL    HW2 3884   3.363   4.220   2.983  0.3885  0.1054 -0.8590
  241SOL     MW 3885   3.293   4.257   3.019  0.0033  0.0050  0.0017
  242SOL     OW 3886   0.129   3.468   3.052  0.1359  0.1912 -0.0442
  242SOL    HW1 3887   0.195   3.419   3.101  0.3266 -0.3501 -0.8134
  242SOL    HW2 3888   0.141   3.557   3.084  0.4469  0.5277 -1.0482
  242SOL     MW 3889   0.140   3.473   3.062  0.0033  0.0050  0.0017
  243SOL     OW 3890   2.752   4.773   3.065  0.5001 -0.0638  0.1555
  243SOL    HW1 3891   2.809   4.850   3.067  0.4275 -0.0046 -0.0073
  243SOL    HW2 3892   2.802   4.713   3.010 -1.3464 -0.5550 -1.0877
  243SOL     MW 3893   2.766   4.775   3.058  0.0033  0.0050  0.0017
  244SOL     OW 3894   2.669   4.431   2.403  0.1856  0.1554 -0.1439
  244SOL    HW1 3895   2.654   4.338   2.385 -1.4003  0.2522  0.5421
  244SOL    HW2 3896   2.584   4.469   2.381 -0.3706 -0.0974  1.4570
  244SOL     MW 3897   2.656   4.423   2.398  0.0033  0.0050  0.0017
  245SOL     OW 3898   1.039   0.890   2.702  0.1597  0.0150 -0.8678
  245SOL    HW1 3899   1.022   0.816   2.760 -0.0155 -0.0755 -1.0330
  245SOL    HW2 3900   0.959   0.899   2.650 -0.6990 -1.5761  0.1099
  245SOL     MW 3901   1.026   0.881   2.703  0.0033  0.0050  0.0017
  246SOL     OW 3902   2.329   0.575   2.904  0.2200 -0.5514  0.6922
  246SOL    HW1 3903   2.367   0.663   2.899 -0.5381 -0.2223  0.4635
  246SOL    HW2 3904   2.275   0.569   2.983 -2.3440 -0.0166 -0.9034
  246SOL     MW 3905   2.327   0.586   2.914  0.0033  0.0050  0.0017
  247SOL     OW 3906   2.198   0.836   2.720  0.5370 -0.2848 -0.2325
  247SOL    HW1 3907   2.161   0.918   2.689 -1.8645 -1.0218  0.4436
  247SOL    HW2 3908   2.213   0.791   2.637 -0.4072 -1.0484 -0.0094
  247SOL     MW 3909   2.196   0.841   2.705  0.0033  0.0050  0.0017
  248SOL     OW 3910   0.058   0.125   2.831  0.2596 -0.0070  0.3900
  248SOL    HW1 3911   0.051   0.114   2.736 -1.4776  1.4861  0.3045
  248SOL    HW2 3912  -0.032   0.143   2.859  0.4490 -0.2958  1.2120
  248SOL     MW 3913   0.045   0.126   2.822  0.0033  0.0050  0.0017
  249SOL     OW 3914   0.965   1.597   3.007  0.0633 -0.2094 -0.3815
  249SOL    HW1 3915   0.968   1.664   3.076 -1.1993 -1.3118  0.8090
  249SOL    HW2 3916   0.982   1.519   3.061 -0.2175  0.3788  0.5898
  249SOL     MW 3917   0.967   1.595   3.024  0.0033  0.0050  0.0017
  250SOL     OW 3918   0.302   3.298   0.083  0.1384 -0.6184  0.1809
  250SOL    HW1 3919   0.239   3.225   0.087  0.7357 -1.1037  0.9757
  250SOL    HW2 3920   0.349   3.273   0.004 -1.3357 -0.3733 -0.8186
  250SOL     MW 3921   0.300   3.285   0.073  0.0033  0.0050  0.0017
  251SOL     OW 3922   3.020   3.354   2.864 -0.4322 -0.4185 -0.3084
  251SOL    HW1 3923   3.019   3.281   2.801 -0.7052 -0.8758  0.2180
  251SOL    HW2 3924   3.049   3.435   2.822  1.3253 -0.4270  0.7982
  251SOL     MW 3925   3.024   3.355   2.850  0.0033  0.0050  0.0017
  252SOL     OW 3926   4.017   3.877   0.157  0.3036  0.4033  0.2903
  252SOL    HW1 3927   4.014   3.901   0.250  1.7090 -3.0720  1.4144
  252SOL    HW2 3928   4.032   3.963   0.117 -2.0015  1.2947  1.1861
  252SOL     MW 3929   4.019   3.892   0.164  0.0033  0.0050  0.0017
  253SOL     OW 3930   2.168   0.575   0.034 -0.1923 -0.4171  0.3417
  253SOL    HW1 3931   2.102   0.512   0.007 -0.0498  0.3092 -1.8672
  253SOL    HW2 3932   2.127   0.661   0.026  0.5643  0.2013  2.5006
  253SOL     MW 3933   2.154   0.578   0.030  0.0033  0.0050  0.0017
  254SOL     OW 3934   2.995   2.235   2.862 -0.3064  0.0780 -0.1370
  254SOL    HW1 3935   3.071   2.250   2.805  0.5790 -0.0294  0.9721
  254SOL    HW2 3936   2.951   2.319   2.876 -0.6117 -0.4484  2.6292
  254SOL     MW 3937   2.999   2.248   2.856  0.0033  0.0050  0.0017
  255SOL     OW 3938   0.698   2.527   2.822  0.5356  0.0844  1.0602
  255SOL    HW1 3939   0.701   2.512   2.728  0.0608  2.3559  0.6059
  255SOL    HW2 3940   0.790   2.540   2.843  0.6192  3.0145 -0.5952
  255SOL     MW 3941   0.710   2.527   2.812  0.0033  0.0050  0.0017
  256SOL     OW 3942   0.549   3.686   2.795 -0.3332 -0.2509 -0.5913
  256SOL    HW1 3943   0.627   3.633   2.779 -0.4909 -0.7110  0.1108
  256SOL    HW2 3944   0.512   3.710   2.710  0.2855  0.7617 -0.5979
  256SOL     MW 3945   0.555   3.682   2.782  0.0033  0.0050  0.0017
  257SOL     OW 3946   2.962   3.666   0.056 -0.2760  0.2246  0.3559
  257SOL    HW1 3947   3.031   3.600   0.069 -2.1160 -1.6245  1.3888
  257SOL    HW2 3948   2.951   3.700   0.145  1.3802 -0.3285  0.8042
  257SOL     MW 3949   2.970   3.662   0.070  0.0033  0.0050  0.0017
  258SOL     OW 3950   4.137   4.241   0.215  0.3732  0.0273  0.1404
  258SOL    HW1 3951   4.223   4.281   0.205  0.1669  1.1663  2.1914
  258SOL    HW2 3952   4.129   4.251   0.310 -0.8889  0.5904 -0.0113
  258SOL     MW 3953   4.147   4.248   0.226  0.0033  0.0050  0.0017
  259SOL     OW 3954   3.057   4.178   2.953 -0.5730 -0.0726  0.1865
  259SOL    HW1 3955   3.086   4.086   2.948 -1.0710 -0.2467  0.3825
  259SOL    HW2 3956   3.006   4.174   3.034 -0.0083 -1.4889  0.5102
  259SOL     MW 3957   3.054   4.165   2.963  0.0033  0.0050  0.0017
  260SOL     OW 3958   2.665   3.853   2.913  0.3701 -0.6688 -0.4664
  260SOL    HW1 3959   2.616   3.787   2.863 -0.5795  0.1561 -0.6422
  260SOL    HW2 3960   2.757   3.827   2.902  0.5180 -1.0503  1.2946
  260SOL     MW 3961   2.671   3.841   2.905  0.0033  0.0050  0.0017
  261SOL     OW 3962   1.291   0.241   3.027  0.0399  0.0274  0.3287
  261SOL    HW1 3963   1.276   0.168   2.968 -0.7110  0.9742 -0.6879
  261SOL    HW2 3964   1.209   0.288   3.012  0.4891  0.9215  0.6040
  261SOL     MW 3965   1.278   0.238   3.018  0.0033  0.0050  0.0017
  262SOL     OW 3966   3.980   4.478   0.171 -0.7117 -0.3853  0.0258
  262SOL    HW1 3967   4.025   4.397   0.197 -0.2129 -0.1156  0.0142
  262SOL    HW2 3968   3.888   4.454   0.168 -0.5176 -1.1932 -2.4499
  262SOL     MW 3969   3.974   4.464   0.174  0.0033  0.0050  0.0017
  263SOL     OW 3970   2.306   4.961   2.867  0.4269 -0.1269 -0.1793
  263SOL    HW1 3971   2.385   4.907   2.875  0.1469 -0.4677  0.3881
  263SOL    HW2 3972   2.334   5.028   2.805 -0.6477 -0.6248 -1.2383
  263SOL     MW 3973   2.320   4.963   2.860  0.0033  0.0050  0.0017
  264SOL     OW 3974   3.613   3.783   0.343 -0.1386 -0.0946  0.8713
  264SOL    HW1 3975   3.625   3.707   0.400  1.8911 -1.4889 -1.2490
  264SOL    HW2 3976   3.524   3.772   0.309 -0.4440  0.6624  1.3941
  264SOL     MW 3977   3.603   3.771   0.346  0.0033  0.0050  0.0017
  265SOL     OW 3978   0.570   3.969   2.907  0.1841  0.4102 -0.2597
  265SOL    HW1 3979   0.548   3.972   3.000  0.6718  0.1117 -0.1294
  265SOL    HW2 3980   0.588   3.876   2.893  2.1843  0.7698 -0.3819
  265SOL     MW 3981   0.569   3.957   2.918  0.0033  0.0050  0.0017
  266SOL     OW 3982   3.034   3.238   0.009  0.2416 -0.4338 -0.1397
  266SOL    HW1 3983   3.048   3.270  -0.081 -1.0254 -1.4298 -0.7246
  266SOL    HW2 3984   3.016   3.144   0.004 -0.0006 -0.5015  1.6602
  266SOL     MW 3985   3.034   3.230  -0.004  0.0033  0.0050  0.0017
  267SOL     OW 3986   4.916   3.466   3.062  0.1219  0.1580  0.0618
  267SOL    HW1 3987   5.009   3.447   3.051 -0.1632 -2.0455  0.9758
  267SOL    HW2 3988   4.898   3.448   3.154  0.3793  2.3139  0.5841
  267SOL     MW 3989   4.926   3.461   3.072  0.0033  0.0050  0.0017
  268SOL     OW 3990   3.628   4.156   0.173 -0.4612 -0.2130  0.4327
  268SOL    HW1 3991   3.655   4.248   0.178  0.6812 -0.4930 -0.3277
  268SOL    HW2 3992   3.656   4.126   0.260  0.3519 -0.1352  0.2069
  268SOL     MW 3993   3.636   4.164   0.185  0.0033  0.0050  0.0017
  269SOL     OW 3994   2.459   2.214   3.114 -0.2998  0.6260 -0.1336
  269SOL    HW1 3995   2.417   2.163   3.045 -0.0162  0.5880 -0.2805
  269SOL    HW2 3996   2.552   2.205   3.094 -0.2160 -1.5929  0.9335
  269SOL     MW 3997   2.466   2.206   3.102  0.0033  0.0050  0.0017
  270SOL     OW 3998   3.224   2.265   2.693  0.0059  0.0518 -0.0874
  270SOL    HW1 3999   3.214   2.186   2.640  0.0753 -0.0937  0.1173
  270SOL    HW2 4000   3.308   2.247   2.735 -0.3245 -0.6734  0.2808
  270SOL     MW 4001   3.234   2.252   2.691  0.0033  0.0050  0.0017
  271SOL     OW 4002   3.854   3.178   0.387  0.0883 -0.5439 -0.4483
  271SOL    HW1 4003   3.873   3.259   0.340 -0.4975 -1.3869 -2.2232
  271SOL    HW2 4004   3.824   3.119   0.317 -1.3090  0.2928 -0.5819
  271SOL     MW 4005   3.853   3.181   0.371  0.0033  0.0050  0.0017
  272SOL     OW 4006   4.309   4.437   3.040  0.0684 -0.0882 -0.2814
  272SOL    HW1 4007   4.265   4.518   3.066 -1.6281 -0.6950 -1.1712
  272SOL    HW2 4008   4.383   4.461   2.984 -0.9560 -2.1398 -2.6934
  272SOL     MW 4009   4.313   4.451   3.036  0.0033  0.0050  0.0017
  273SOL     OW 4010   3.986   3.982   0.440 -0.0082  0.1187  0.0662
  273SOL    HW1 4011   4.035   4.054   0.482  1.6776 -1.2731  0.5997
  273SOL    HW2 4012   4.010   3.907   0.494 -0.3678 -1.2487 -1.6014
  273SOL     MW 4013   3.996   3.982   0.453  0.0033  0.0050  0.0017
  274SOL     OW 4014   2.813   2.625   0.183 -0.0559  0.0823  0.0725
  274SOL    HW1 4015   2.837   2.536   0.156 -1.2048 -0.4489  0.7629
  274SOL    HW2 4016   2.900   2.666   0.181 -0.2226  0.4235 -0.2844
  274SOL     MW 4017   2.828   2.619   0.179  0.0033  0.0050  0.0017
  275SOL     OW 4018   2.862   2.978   2.876  0.3353 -0.1631  0.0979
  275SOL    HW1 4019   2.873   2.904   2.816  2.0976  0.3132 -0.2036
  275SOL    HW2 4020   2.903   2.947   2.957  0.8305 -1.5569 -0.6477
  275SOL     MW 4021   2.869   2.964   2.879  0.0033  0.0050  0.0017
  276SOL     OW 4022   2.323   2.093   2.642  0.4068 -0.1517  0.3138
  276SOL    HW1 4023   2.322   2.103   2.737 -0.1248  0.3385  0.2628
  276SOL    HW2 4024   2.270   2.015   2.625  0.4243 -0.4712  1.6198
  276SOL     MW 4025   2.316   2.084   2.652  0.0033  0.0050  0.0017
  277SOL     OW 4026   3.592   4.813   3.081  0.1876 -0.1139 -0.3268
  277SOL    HW1 4027   3.504   4.775   3.075  1.0527 -2.2060 -0.8331
  277SOL    HW2 4028   3.606   4.858   2.999  0.7463  1.4665  0.5931
  277SOL     MW 4029   3.582   4.814   3.070  0.0033  0.0050  0.0017
  278SOL     OW 4030   0.687   4.477   0.503  0.2252  0.2939 -0.5949
  278SOL    HW1 4031   0.664   4.400   0.555  0.4302  0.5848 -0.0701
  278SOL    HW2 4032   0.614   4.536   0.524  0.9898  0.4729  1.8304
  278SOL     MW 4033   0.674   4.475   0.513  0.0033  0.0050  0.0017
  279SOL     OW 4034   3.241   3.296   0.487 -0.0430  0.2350 -0.4477
  279SOL    HW1 4035   3.151   3.320   0.511  0.9931  2.6625  1.5145
  279SOL    HW2 4036   3.265   3.361   0.421 -0.2609 -0.5404 -1.3171
  279SOL     MW 4037   3.232   3.308   0.481  0.0033  0.0050  0.0017
  280SOL     OW 4038   1.967   0.767   2.888  0.0084  0.2308  0.0888
  280SOL    HW1 4039   2.034   0.776   2.820  0.5523 -0.9030  0.4561
  280SOL    HW2 4040   1.890   0.811   2.851  0.2554  1.5416  1.0364
  280SOL     MW 4041   1.966   0.774   2.874  0.0033  0.0050  0.0017
  281SOL     OW 4042   4.565   4.348   0.679 -0.4601  0.0600 -0.2078
  281SOL    HW1 4043   4.612   4.391   0.607 -1.2025 -0.7656 -1.2296
  281SOL    HW2 4044   4.568   4.412   0.750 -1.4409 -0.5326  0.3839
  281SOL     MW 4045   4.572   4.362   0.679  0.0033  0.0050  0.0017
  282SOL     OW 4046   4.613   4.263   0.157  0.1593 -0.4511  0.4269
  282SOL    HW1 4047   4.645   4.176   0.181 -1.6648 -1.4941 -0.6604
  282SOL    HW2 4048   4.622   4.263   0.061 -0.4241 -1.9799  0.3416
  282SOL     MW 4049   4.618   4.251   0.147  0.0033  0.0050  0.0017
  283SOL     OW 4050   3.328   4.675   3.087 -0.0287  0.0850 -0.2781
  283SOL    HW1 4051   3.275   4.729   3.146 -0.2258  0.5604 -0.8816
  283SOL    HW2 4052   3.267   4.608   3.057  0.8161 -0.1867 -1.4568
  283SOL     MW 4053   3.313   4.673   3.091  0.0033  0.0050  0.0017
  284SOL     OW 4054   3.340   3.788   3.091  0.3617  0.1676 -0.5036
  284SOL    HW1 4055   3.434   3.793   3.077  0.2630  0.8638 -0.9345
  284SOL    HW2 4056   3.311   3.712   3.040 -2.1942  1.8018 -1.7369
  284SOL     MW 4057   3.348   3.778   3.082  0.0033  0.0050  0.0017
  285SOL     OW 4058   2.335   2.006   0.151  0.0115  0.0111 -0.2838
  285SOL    HW1 4059   2.403   2.066   0.121  0.4851 -0.8207 -0.9121
  285SOL    HW2 4060   2.282   2.066   0.204  2.0396  0.2893  1.5749
  285SOL     MW 4061   2.337   2.022   0.154  0.0033  0.0050  0.0017
  286SOL     OW 4062   4.309   3.459   3.101 -0.2676 -0.6264  0.3073
  286SOL    HW1 4063   4.226   3.427   3.064 -0.6594  3.0142 -2.6246
  286SOL    HW2 4064   4.276   3.516   3.170  1.0170  3.3615 -2.0255
  286SOL     MW 4065   4.293   3.462   3.105  0.0033  0.0050  0.0017
  287SOL     OW 4066   3.473   4.470   0.078 -0.5361  0.3305  0.0402
  287SOL    HW1 4067   3.441   4.555   0.047  1.3108  1.1387  0.2531
  287SOL    HW2 4068   3.403   4.411   0.052 -0.4704  0.6362 -0.8783
  287SOL     MW 4069   3.459   4.474   0.070  0.0033  0.0050  0.0017
  288SOL     OW 4070   4.218   4.761   0.257 -0.4251  0.6643 -0.9854
  288SOL    HW1 4071   4.200   4.718   0.174  0.1059  2.8223 -2.3015
  288SOL    HW2 4072   4.276   4.700   0.301 -1.7055  0.5917  0.7169
  288SOL     MW 4073   4.223   4.748   0.252  0.0033  0.0050  0.0017
  289SOL     OW 4074   2.682   3.152   2.984 -0.1997 -0.3328 -0.6248
  289SOL    HW1 4075   2.748   3.098   2.940 -0.4911 -0.6944 -0.6236
  289SOL    HW2 4076   2.721   3.239   2.977 -1.8094  0.5298  0.5473
  289SOL     MW 4077   2.696   3.156   2.977  0.0033  0.0050  0.0017
  290SOL     OW 4078   1.280   4.726   2.963  0.2017  0.0722  0.5248
  290SOL    HW1 4079   1.272   4.665   2.890  0.1322 -0.3641  0.8877
  290SOL    HW2 4080   1.358   4.775   2.941  0.6319 -0.3653  1.0422
  290SOL     MW 4081   1.289   4.724   2.951  0.0033  0.0050  0.0017
  291SOL     OW 4082   2.704   4.413   2.981  0.3856  0.0991  0.0873
  291SOL    HW1 4083   2.630   4.452   2.935  0.2233  0.7830  0.9173
  291SOL    HW2 4084   2.780   4.469   2.964  0.2621 -0.1638 -1.4306
  291SOL     MW 4085   2.705   4.425   2.973  0.0033  0.0050  0.0017
  292SOL     OW 4086   0.266   3.953   0.401 -0.3847  0.0403  0.2526
  292SOL    HW1 4087   0.282   3.970   0.494  1.1934  0.7008 -0.1133
  292SOL    HW2 4088   0.254   3.859   0.389  0.5816  0.0926 -1.3671
  292SOL     MW 4089   0.266   3.943   0.412  0.0033  0.0050  0.0017
  293SOL     OW 4090   1.808   0.636   2.634 -0.2384  0.5370  0.2597
  293SOL    HW1 4091   1.764   0.691   2.699 -0.3512 -0.2615  0.8658
  293SOL    HW2 4092   1.880   0.598   2.683  1.1370  3.0595  0.3770
  293SOL     MW 4093   1.812   0.638   2.649  0.0033  0.0050  0.0017
  294SOL     OW 4094   3.663   1.305   2.810  0.2293  0.0046  0.0890
  294SOL    HW1 4095   3.680   1.287   2.717  1.0626  1.3427 -0.0310
  294SOL    HW2 4096   3.587   1.250   2.830 -2.2172  2.6266 -1.2144
  294SOL     MW 4097   3.655   1.295   2.800  0.0033  0.0050  0.0017
  295SOL     OW 4098   2.022   0.388   3.022 -0.2646  0.1460  0.4214
  295SOL    HW1 4099   2.005   0.415   2.932 -0.4232 -0.5712  0.2335
  295SOL    HW2 4100   1.935   0.379   3.060 -0.9364  0.0584 -1.0865
  295SOL     MW 4101   2.008   0.391   3.015  0.0033  0.0050  0.0017
  296SOL     OW 4102   2.451   1.088   0.191 -0.3057  0.3455 -0.5376
  296SOL    HW1 4103   2.510   1.130   0.129  0.8037 -1.2257 -0.6086
  296SOL    HW2 4104   2.469   1.134   0.273  1.0557  0.1505 -0.7048
  296SOL     MW 4105   2.461   1.100   0.194  0.0033  0.0050  0.0017
  297SOL     OW 4106   2.760   3.418   2.964 -0.5425 -0.0046  0.4468
  297SOL    HW1 4107   2.856   3.411   2.965 -0.5051  0.5523  1.0802
  297SOL    HW2 4108   2.746   3.412   2.869 -0.0690  0.1575  0.3628
  297SOL     MW 4109   2.771   3.416   2.951  0.0033  0.0050  0.0017
  298SOL     OW 4110   1.815   4.021   2.862 -0.0362 -0.0693  0.2543
  298SOL    HW1 4111   1.843   4.099   2.814 -0.2866  1.7699  2.8527
  298SOL    HW2 4112   1.832   3.946   2.806 -1.9567 -0.8985  0.7119
  298SOL     MW 4113   1.821   4.022   2.848  0.0033  0.0050  0.0017
  299SOL     OW 4114   3.161   3.913   2.923  0.2814 -0.4204  0.5055
  299SOL    HW1 4115   3.213   3.879   2.996  0.1976  0.5348  1.0265
  299SOL    HW2 4116   3.212   3.905   2.842 -2.1289 -1.2000 -1.0486
  299SOL     MW 4117   3.175   3.907   2.922  0.0033  0.0050  0.0017
  300SOL     OW 4118   0.731   1.525   2.903 -0.2220  0.0957  0.1656
  300SOL    HW1 4119   0.753   1.476   2.824  3.1376 -0.8487  1.5178
  300SOL    HW2 4120   0.816   1.560   2.930  0.0195 -0.8371  0.6290
  300SOL     MW 4121   0.745   1.523   2.896  0.0033  0.0050  0.0017
  301SOL     OW 4122   0.052   1.407   0.082  0.0795  0.9190 -0.0471
  301SOL    HW1 4123   0.119   1.427   0.148  0.4448  0.1933 -0.1810
  301SOL    HW2 4124   0.084   1.456   0.006  0.4616  1.1143  0.2357
  301SOL     MW 4125   0.065   1.416   0.081  0.0033  0.0050  0.0017
  302SOL     OW 4126   2.341   3.811   2.611  0.2793 -0.2926  0.0594
  302SOL    HW1 4127   2.337   3.876   2.680  1.5263  1.6791 -1.5931
  302SOL    HW2 4128   2.388   3.735   2.646  0.1907 -1.0554 -1.3449
  302SOL     MW 4129   2.346   3.809   2.624  0.0033  0.0050  0.0017
  303SOL     OW 4130   5.061   2.560   2.938 -0.0809 -0.1281 -0.1640
  303SOL    HW1 4131   5.035   2.518   2.856  3.1128  1.0782 -1.9763
  303SOL    HW2 4132   4.994   2.627   2.955  2.2692  2.1681  0.6285
  303SOL     MW 4133   5.048   2.563   2.929  0.0033  0.0050  0.0017
  304SOL     OW 4134   2.871   3.333   0.227  0.2057 -0.3062  0.1766
  304SOL    HW1 4135   2.781   3.355   0.204 -0.0804 -0.6941  0.8915
  304SOL    HW2 4136   2.917   3.305   0.148 -0.4042 -0.2529 -0.1988
  304SOL     MW 4137   2.865   3.332   0.214  0.0033  0.0050  0.0017
  305SOL     OW 4138   2.562   3.959   2.530  0.2733 -0.3834  0.2649
  305SOL    HW1 4139   2.570   4.005   2.613 -2.1098  0.3209  0.1588
  305SOL    HW2 4140   2.489   3.900   2.548 -2.1690  1.6960 -2.0173
  305SOL     MW 4141   2.553   3.957   2.543  0.0033  0.0050  0.0017
  306SOL     OW 4142   4.389   4.584   0.356  0.2522 -0.0888 -0.1769
  306SOL    HW1 4143   4.372   4.511   0.297 -1.2965 -0.0994  0.2275
  306SOL    HW2 4144   4.372   4.544   0.442 -0.1150 -0.1757 -0.2902
  306SOL     MW 4145   4.384   4.570   0.360  0.0033  0.0050  0.0017
  307SOL     OW 4146   0.454   2.157   0.031 -0.1492  0.4237 -0.3973
  307SOL    HW1 4147   0.380   2.126   0.083 -1.1352  1.6801 -1.0004
  307SOL    HW2 4148   0.419   2.162  -0.058 -2.6035 -0.3564  0.4305
  307SOL     MW 4149   0.439   2.154   0.026  0.0033  0.0050  0.0017
  308SOL     OW 4150   4.737   4.033   0.251 -0.2227 -0.4093  0.0429
  308SOL    HW1 4151   4.773   4.061   0.336  0.3392  1.2352 -0.6945
  308SOL    HW2 4152   4.819   4.033   0.201  0.1061 -1.2913  0.5555
  308SOL     MW 4153   4.753   4.037   0.256  0.0033  0.0050  0.0017
  309SOL     OW 4154   2.703   0.069   2.849  0.0026 -0.0410 -0.0010
  309SOL    HW1 4155   2.788   0.106   2.873 -1.3344  0.9248  3.8785
  309SOL    HW2 4156   2.687   0.101   2.760  1.2485 -0.7158 -0.5011
  309SOL     MW 4157   2.712   0.078   2.840  0.0033  0.0050  0.0017
  310SOL     OW 4158   1.590   2.696   2.888 -0.2813 -0.0449  0.6950
  310SOL    HW1 4159   1.606   2.676   2.796 -0.9712  0.4726  0.4523
  310SOL    HW2 4160   1.582   2.791   2.889 -0.5461 -0.0217  2.8337
  310SOL     MW 4161   1.591   2.706   2.876  0.0033  0.0050  0.0017
  311SOL     OW 4162   0.100   3.098   0.050 -0.2215  0.0768 -0.0129
  311SOL    HW1 4163   0.104   3.002   0.044 -2.3794 -0.1268  0.9680
  311SOL    HW2 4164   0.021   3.109   0.102  1.1801  2.1901  1.8207
  311SOL     MW 4165   0.090   3.087   0.056  0.0033  0.0050  0.0017
  312SOL     OW 4166   2.975   4.711   0.317 -0.5865 -0.1507 -0.2189
  312SOL    HW1 4167   2.987   4.766   0.394 -1.0505 -0.6907  0.2428
  312SOL    HW2 4168   2.880   4.717   0.308 -0.5508  2.5074  0.5928
  312SOL     MW 4169   2.964   4.719   0.326  0.0033  0.0050  0.0017
  313SOL     OW 4170   2.830   4.264   2.770  0.4383 -0.2666 -0.4375
  313SOL    HW1 4171   2.785   4.319   2.834  0.6028 -2.0156  1.2522
  313SOL    HW2 4172   2.903   4.231   2.823  0.7850  1.4920  0.2625
  313SOL     MW 4173   2.834   4.267   2.785  0.0033  0.0050  0.0017
  314SOL     OW 4174   3.076   2.756   0.194  0.0246 -0.1885 -0.3557
  314SOL    HW1 4175   3.082   2.820   0.265 -2.2653 -0.8623  0.5517
  314SOL    HW2 4176   3.167   2.748   0.165  0.3388  0.7767  0.3214
  314SOL     MW 4177   3.089   2.764   0.199  0.0033  0.0050  0.0017
  315SOL     OW 4178   1.311   4.639   0.210 -0.1265  0.0778 -0.0190
  315SOL    HW1 4179   1.366   4.715   0.191  0.6570 -0.7149 -0.9616
  315SOL    HW2 4180   1.350   4.573   0.154 -0.8018  1.2401 -1.9401
  315SOL     MW 4181   1.323   4.641   0.200  0.0033  0.0050  0.0017
  316SOL     OW 4182   2.260   0.992   0.007  0.1476  0.2296 -0.2176
  316SOL    HW1 4183   2.252   1.078  -0.036  1.2798  1.3861  1.7223
  316SOL    HW2 4184   2.333   1.019   0.063  2.2571  0.7132 -2.9397
  316SOL     MW 4185   2.269   1.007   0.009  0.0033  0.0050  0.0017
  317SOL     OW 4186   2.027   0.836   0.040 -0.0373 -0.0639 -0.1267
  317SOL    HW1 4187   2.001   0.822  -0.051  0.3301  0.1454 -0.2649
  317SOL    HW2 4188   2.104   0.891   0.026 -0.1740 -0.3957 -2.6575
  317SOL     MW 4189   2.034   0.841   0.026  0.0033  0.0050  0.0017
  318SOL     OW 4190   2.586   3.809   0.050 -0.9466  0.0694 -0.2808
  318SOL    HW1 4191   2.534   3.887   0.068  0.6370  1.0894  0.1367
  318SOL    HW2 4192   2.637   3.831  -0.028 -0.1362 -0.4650  0.0771
  318SOL     MW 4193   2.586   3.822   0.042  0.0033  0.0050  0.0017
  319SOL     OW 4194   1.964   0.453   2.775 -0.2000 -1.0055 -0.1907
  319SOL    HW1 4195   1.912   0.387   2.730 -0.5765 -0.7555 -0.1188
  319SOL    HW2 4196   2.043   0.468   2.722 -0.3773  0.8227 -0.0050
  319SOL     MW 4197   1.968   0.446   2.762  0.0033  0.0050  0.0017
  320SOL     OW 4198   0.584   0.888   0.296 -0.3234  0.1125  0.7132
  320SOL    HW1 4199   0.630   0.972   0.297 -1.0628  0.5272  0.4958
  320SOL    HW2 4200   0.577   0.869   0.203  1.0090 -0.8353  0.7652
  320SOL     MW 4201   0.589   0.897   0.284  0.0033  0.0050  0.0017
  321SOL     OW 4202   1.942   4.841   0.026  0.0740  0.0153 -0.0124
  321SOL    HW1 4203   2.030   4.869   0.000 -0.2408  1.3416  0.2710
  321SOL    HW2 4204   1.924   4.766  -0.031 -1.4189  0.2498  0.0958
  321SOL     MW 4205   1.951   4.835   0.015  0.0033  0.0050  0.0017
  322SOL     OW 4206   4.078   3.138   0.583 -0.0690 -0.4823 -0.1228
  322SOL    HW1 4207   4.020   3.148   0.508 -1.3692  1.5367  1.0531
  322SOL    HW2 4208   4.018   3.098   0.647 -1.1685  1.5378  0.1987
  322SOL     MW 4209   4.062   3.134   0.582  0.0033  0.0050  0.0017
  323SOL     OW 4210   0.106   4.159   0.295 -0.1375  0.1883 -0.4724
  323SOL    HW1 4211   0.077   4.171   0.386 -0.0945 -1.4797 -0.2101
  323SOL    HW2 4212   0.159   4.080   0.299  1.1090  1.0341  1.2509
  323SOL     MW 4213   0.109   4.150   0.308  0.0033  0.0050  0.0017
  324SOL     OW 4214   0.436   3.571   3.020 -0.3151 -0.1581 -0.4340
  324SOL    HW1 4215   0.368   3.627   3.057  0.2696  0.6347 -0.5336
  324SOL    HW2 4216   0.460   3.619   2.941 -0.6076  2.5301  0.9914
  324SOL     MW 4217   0.430   3.585   3.014  0.0033  0.0050  0.0017
  325SOL     OW 4218   0.294   1.782   3.048  0.0179  0.2878 -0.0963
  325SOL    HW1 4219   0.304   1.776   3.143  3.1187 -0.4159 -0.3533
  325SOL    HW2 4220   0.376   1.748   3.011  0.3487  1.3650 -0.4036
  325SOL     MW 4221   0.306   1.777   3.055  0.0033  0.0050  0.0017
  326SOL     OW 4222   2.938   3.757   2.921  0.3288  0.1702  0.0831
  326SOL    HW1 4223   2.947   3.727   3.011 -2.6298  1.5077  0.9619
  326SOL    HW2 4224   3.015   3.814   2.917  0.7853 -0.4945 -2.3096
  326SOL     MW 4225   2.949   3.761   2.932  0.0033  0.0050  0.0017
  327SOL     OW 4226   2.578   2.587   0.337 -0.1635 -0.1948  0.3651
  327SOL    HW1 4227   2.656   2.602   0.284 -1.2498 -0.3518 -1.3524
  327SOL    HW2 4228   2.520   2.552   0.269  1.0085  0.6453 -1.1285
  327SOL     MW 4229   2.581   2.584   0.321  0.0033  0.0050  0.0017
  328SOL     OW 4230   2.324   4.194   2.649  0.1104  0.3390  0.1393
  328SOL    HW1 4231   2.253   4.221   2.707 -0.1382  0.4095 -0.1962
  328SOL    HW2 4232   2.273   4.171   2.572 -0.6899  2.0280  0.1099
  328SOL     MW 4233   2.308   4.195   2.647  0.0033  0.0050  0.0017
  329SOL     OW 4234   2.395   3.224   0.253 -0.0424  0.3454  0.6126
  329SOL    HW1 4235   2.379   3.144   0.303 -0.4207  0.0869  0.0742
  329SOL    HW2 4236   2.410   3.189   0.165  0.5632 -0.8328  1.1593
  329SOL     MW 4237   2.395   3.209   0.248  0.0033  0.0050  0.0017
  330SOL     OW 4238   3.615   3.296   0.485 -0.1013 -0.0803  0.3004
  330SOL    HW1 4239   3.690   3.240   0.466 -1.0092 -1.0295 -0.6764
  330SOL    HW2 4240   3.557   3.233   0.528  0.1702 -0.6499 -0.1500
  330SOL     MW 4241   3.617   3.281   0.488  0.0033  0.0050  0.0017
  331SOL     OW 4242   3.098   2.243   3.115 -0.0727  0.0693  0.0597
  331SOL    HW1 4243   3.052   2.237   3.031 -2.3569  0.3416  1.2259
  331SOL    HW2 4244   3.131   2.155   3.134  0.8768  0.9048  2.7491
  331SOL     MW 4245   3.097   2.230   3.106  0.0033  0.0050  0.0017
  332SOL     OW 4246   0.989   1.137   2.839  0.4475 -0.4022 -0.1037
  332SOL    HW1 4247   0.894   1.133   2.849  0.2724 -0.4819 -1.5678
  332SOL    HW2 4248   1.013   1.055   2.795 -0.3248 -0.2909 -0.7614
  332SOL     MW 4249   0.980   1.126   2.834  0.0033  0.0050  0.0017
  333SOL     OW 4250   4.985   4.703   2.950  0.2923 -0.3590 -0.1002
  333SOL    HW1 4251   4.984   4.647   3.028  1.1588  0.8777  0.8503
  333SOL    HW2 4252   4.911   4.687   2.892  2.0329  2.0924 -3.3144
  333SOL     MW 4253   4.975   4.693   2.953  0.0033  0.0050  0.0017
  334SOL     OW 4254   2.123   0.146   2.945  0.2275  0.0663  0.5185
  334SOL    HW1 4255   2.141   0.083   3.015  0.1745 -0.6826 -0.1230
  334SOL    HW2 4256   2.089   0.226   2.985 -2.2452 -1.0960  0.9384
  334SOL     MW 4257   2.121   0.148   2.959  0.0033  0.0050  0.0017
  335SOL     OW 4258   3.066   2.926   0.408 -0.5895  0.2312  0.8755
  335SOL    HW1 4259   3.007   2.993   0.443  0.2098  1.5683 -0.2371
  335SOL    HW2 4260   3.129   2.899   0.475  0.5037  1.4360  0.3635
  335SOL     MW 4261   3.067   2.931   0.422  0.0033  0.0050  0.0017
  336SOL     OW 4262   0.605   1.956   2.922 -0.0248 -0.1416  0.2567
  336SOL    HW1 4263   0.522   2.001   2.911  0.6804  0.9239 -0.9427
  336SOL    HW2 4264   0.587   1.865   2.897  1.7253 -0.5276  0.2289
  336SOL     MW 4265   0.592   1.950   2.917  0.0033  0.0050  0.0017
  337SOL     OW 4266   1.408   4.504   3.099  0.2117 -0.0535  0.4558
  337SOL    HW1 4267   1.326   4.460   3.077 -1.0892  2.6004 -0.3133
  337SOL    HW2 4268   1.393   4.593   3.068 -2.7444 -0.6699 -0.1760
  337SOL     MW 4269   1.395   4.510   3.092  0.0033  0.0050  0.0017
  338SOL     OW 4270   3.271   2.447   3.059  0.3631  0.0465  0.0478
  338SOL    HW1 4271   3.241   2.484   2.975  1.6268  0.8417 -0.0765
  338SOL    HW2 4272   3.196   2.391   3.080  0.5315 -0.1386  0.1579
  338SOL     MW 4273   3.257   2.445   3.050  0.0033  0.0050  0.0017
  339SOL     OW 4274   2.192   5.018   3.111  0.3279  0.4120  0.0030
  339SOL    HW1 4275   2.261   5.020   3.177  0.5270  0.3401 -0.2015
  339SOL    HW2 4276   2.237   4.990   3.031 -0.4514 -1.5989  0.2034
  339SOL     MW 4277   2.207   5.015   3.109  0.0033  0.0050  0.0017
  340SOL     OW 4278   0.335   1.046   3.070 -0.3602  0.4790  0.3294
  340SOL    HW1 4279   0.254   1.074   3.114 -1.9552 -1.5011 -1.1584
  340SOL    HW2 4280   0.350   1.111   3.001 -1.5320  0.5873  0.1616
  340SOL     MW 4281   0.326   1.058   3.067  0.0033  0.0050  0.0017
  341SOL     OW 4282   0.098   4.210   0.579  0.0345  0.0880 -0.4429
  341SOL    HW1 4283   0.055   4.295   0.580 -1.6424 -0.7055  0.5293
  341SOL    HW2 4284   0.037   4.162   0.636 -0.5452  1.2204 -0.0666
  341SOL     MW 4285   0.084   4.215   0.587  0.0033  0.0050  0.0017
  342SOL     OW 4286   2.914   4.373   2.521 -0.3437 -0.1018  0.2587
  342SOL    HW1 4287   2.840   4.398   2.465  0.2453  1.1740  0.0208
  342SOL    HW2 4288   2.880   4.329   2.599 -0.6760  2.2175  1.5000
  342SOL     MW 4289   2.899   4.370   2.524  0.0033  0.0050  0.0017
  343SOL     OW 4290   2.704   0.355   0.010  0.2003 -0.6760  0.2393
  343SOL    HW1 4291   2.661   0.388  -0.068  0.6115 -1.5621 -0.3758
  343SOL    HW2 4292   2.628   0.352   0.068 -1.5921 -0.4746 -1.9979
  343SOL     MW 4293   2.688   0.359   0.007  0.0033  0.0050  0.0017
  344SOL     OW 4294   1.965   1.434   2.780 -0.0032  0.3026 -0.1538
  344SOL    HW1 4295   1.984   1.484   2.701 -1.1913  1.3344  0.1670
  344SOL    HW2 4296   1.901   1.372   2.747  0.6156 -1.5056  1.7882
  344SOL     MW 4297   1.959   1.433   2.765  0.0033  0.0050  0.0017
  345SOL     OW 4298   0.459   0.667   2.957  0.3753 -0.1245 -0.3966
  345SOL    HW1 4299   0.477   0.714   2.875 -0.3604  0.9526  0.0315
  345SOL    HW2 4300   0.368   0.638   2.943 -0.3503  1.1461  1.3467
  345SOL     MW 4301   0.449   0.669   2.944  0.0033  0.0050  0.0017
  346SOL     OW 4302   4.539   3.406   0.134  0.0830 -0.0690 -0.4529
  346SOL    HW1 4303   4.457   3.435   0.094  1.0956  0.7750 -2.0559
  346SOL    HW2 4304   4.565   3.324   0.093  3.2727 -0.4906  1.9554
  346SOL     MW 4305   4.532   3.399   0.124  0.0033  0.0050  0.0017
  347SOL     OW 4306   2.902   2.373   0.141 -0.1577 -0.2863 -0.4669
  347SOL    HW1 4307   2.976   2.337   0.093  0.7254  0.5893  0.1933
  347SOL    HW2 4308   2.923   2.346   0.231 -0.0967 -0.0766 -0.4167
  347SOL     MW 4309   2.914   2.365   0.147  0.0033  0.0050  0.0017
  348SOL     OW 4310   3.002   4.460   0.168 -0.6052 -0.0006  0.2391
  348SOL    HW1 4311   3.025   4.399   0.238 -2.0955  0.5577  1.2691
  348SOL    HW2 4312   3.016   4.544   0.212  0.5575 -0.1770  0.2343
  348SOL     MW 4313   3.007   4.463   0.183  0.0033  0.0050  0.0017
  349SOL     OW 4314   0.206   3.690   0.331 -0.1845 -0.8525  0.5203
  349SOL    HW1 4315   0.270   3.619   0.332  0.8560  0.0480 -0.0639
  349SOL    HW2 4316   0.143   3.656   0.395 -1.0132  0.2203  0.3157
  349SOL     MW 4317   0.206   3.676   0.340  0.0033  0.0050  0.0017
  350SOL     OW 4318   2.668   3.376   2.714  0.3551  0.2810  0.0844
  350SOL    HW1 4319   2.718   3.378   2.632  0.4343 -1.8738  0.0385
  350SOL    HW2 4320   2.627   3.290   2.711 -0.3519  0.5050  1.9614
  350SOL     MW 4321   2.669   3.365   2.702  0.0033  0.0050  0.0017
  351SOL     OW 4322   2.567   1.568   2.839 -0.3403 -0.0048  0.8708
  351SOL    HW1 4323   2.559   1.488   2.787 -1.1755  1.5640 -1.5711
  351SOL    HW2 4324   2.483   1.609   2.819  0.0858  1.0634  1.2096
  351SOL     MW 4325   2.555   1.563   2.830  0.0033  0.0050  0.0017
  352SOL     OW 4326   3.354   4.175   0.165 -0.1028 -0.1995 -0.2799
  352SOL    HW1 4327   3.329   4.187   0.073  1.2612  1.2340 -0.4976
  352SOL    HW2 4328   3.449   4.168   0.156  0.1065  1.6961  0.0512
  352SOL     MW 4329   3.363   4.175   0.151  0.0033  0.0050  0.0017
  353SOL     OW 4330   2.600   4.096   2.768  0.1568  0.1189 -0.2206
  353SOL    HW1 4331   2.642   4.043   2.835  0.9230  1.2255  0.2156
  353SOL    HW2 4332   2.668   4.157   2.740  0.7085 -0.0804  0.6616
  353SOL     MW 4333   2.614   4.097   2.773  0.0033  0.0050  0.0017
  354SOL     OW 4334   3.133   4.831   0.127 -0.2256  0.8039 -0.2392
  354SOL    HW1 4335   3.060   4.880   0.090  1.2977  1.8330 -2.0419
  354SOL    HW2 4336   3.084   4.774   0.187 -0.0857 -0.8080 -1.5850
  354SOL     MW 4337   3.117   4.830   0.130  0.0033  0.0050  0.0017
  355SOL     OW 4338   0.180   1.526   2.990 -0.2475  0.2391  0.2489
  355SOL    HW1 4339   0.202   1.618   3.008 -0.0454  0.2024  0.1865
  355SOL    HW2 4340   0.172   1.532   2.895 -0.1075  0.6387  0.2597
  355SOL     MW 4341   0.182   1.539   2.980  0.0033  0.0050  0.0017
  356SOL     OW 4342   2.432   3.135   3.098 -0.7099  0.1294  0.3675
  356SOL    HW1 4343   2.527   3.139   3.093 -0.6313  0.6257  1.8555
  356SOL    HW2 4344   2.419   3.175   3.012 -0.6517 -0.8049 -0.0872
  356SOL     MW 4345   2.443   3.141   3.086  0.0033  0.0050  0.0017
  357SOL     OW 4346   0.090   4.634   0.138 -0.1390  0.5575 -0.3967
  357SOL    HW1 4347   0.012   4.590   0.104  0.3643 -2.1004  1.5728
  357SOL    HW2 4348   0.099   4.720   0.098  0.1090  0.9129  0.4030
  357SOL     MW 4349   0.080   4.639   0.128  0.0033  0.0050  0.0017
  358SOL     OW 4350   2.918   4.993   3.074 -0.0580 -0.0999 -0.4633
  358SOL    HW1 4351   2.943   4.999   2.981  1.3483  1.5533 -0.0383
  358SOL    HW2 4352   2.932   5.081   3.108 -0.3476 -0.5662  0.9299
  358SOL     MW 4353   2.923   5.005   3.066  0.0033  0.0050  0.0017
  359SOL     OW 4354   1.597   2.960   2.855 -0.0746  0.1260 -0.4841
  359SOL    HW1 4355   1.680   2.974   2.901 -0.0188 -1.0081 -0.2068
  359SOL    HW2 4356   1.563   3.049   2.848 -1.6041 -0.3389  0.5730
  359SOL     MW 4357   1.604   2.973   2.860  0.0033  0.0050  0.0017
  360SOL     OW 4358   0.073   4.881   3.101 -0.6422 -0.1013 -0.4051
  360SOL    HW1 4359   0.120   4.956   3.065  1.0171 -0.7521  0.2581
  360SOL    HW2 4360   0.040   4.835   3.024 -0.8995  0.3083 -0.5396
  360SOL     MW 4361   0.075   4.885   3.086  0.0033  0.0050  0.0017
  361SOL     OW 4362   3.094   3.597   2.757  0.3828  0.1684  0.2745
  361SOL    HW1 4363   3.041   3.660   2.805 -0.9252 -0.0631 -0.8012
  361SOL    HW2 4364   3.109   3.643   2.674 -0.8173 -0.0504 -0.0744
  361SOL     MW 4365   3.089   3.611   2.752  0.0033  0.0050  0.0017
  362SOL     OW 4366   4.366   4.369   0.179  0.2144  0.4501 -0.2812
  362SOL    HW1 4367   4.334   4.378   0.089 -1.8717  0.5631  0.4144
  362SOL    HW2 4368   4.449   4.322   0.174  0.3232  0.3718  1.6541
  362SOL     MW 4369   4.372   4.364   0.166  0.0033  0.0050  0.0017
  363SOL     OW 4370   2.410   0.178   2.883  0.0907 -0.1028 -0.0961
  363SOL    HW1 4371   2.315   0.169   2.896  0.1810 -1.2466 -0.1227
  363SOL    HW2 4372   2.445   0.116   2.947 -0.4823 -0.9566 -0.5865
  363SOL     MW 4373   2.402   0.169   2.893  0.0033  0.0050  0.0017
  364SOL     OW 4374   3.986   4.843   3.050  0.2181 -0.2500 -0.0426
  364SOL    HW1 4375   3.923   4.800   2.993 -2.1793  0.2985  2.0176
  364SOL    HW2 4376   4.040   4.886   2.983 -0.1762 -1.9871 -1.5412
  364SOL     MW 4377   3.985   4.843   3.034  0.0033  0.0050  0.0017
  365SOL     OW 4378   2.562   2.487   2.987 -0.1769  0.1502  0.0154
  365SOL    HW1 4379   2.468   2.495   2.969 -0.5976 -0.4781  1.7043
  365SOL    HW2 4380   2.558   2.401   3.030  0.0296 -0.3556 -0.9610
  365SOL     MW 4381   2.549   2.477   2.990  0.0033  0.0050  0.0017
  366SOL     OW 4382   4.857   3.724   3.082  0.4069  0.3176 -0.4504
  366SOL    HW1 4383   4.883   3.632   3.081 -2.4084 -0.5917 -0.7631
  366SOL    HW2 4384   4.785   3.729   3.146  0.9513 -3.0021  0.6128
  366SOL     MW 4385   4.851   3.712   3.090  0.0033  0.0050  0.0017
  367SOL     OW 4386   0.735   2.731   0.081 -0.2412  0.1278 -0.3563
  367SOL    HW1 4387   0.669   2.744   0.013 -0.0738 -0.3562 -0.6193
  367SOL    HW2 4388   0.799   2.802   0.067 -0.8001  0.9345  1.0285
  367SOL     MW 4389   0.735   2.742   0.070  0.0033  0.0050  0.0017
  368SOL     OW 4390   0.482   4.083   0.245  0.0197 -0.4309  0.1711
  368SOL    HW1 4391   0.440   4.030   0.312 -0.1825  0.4318  0.7364
  368SOL    HW2 4392   0.468   4.172   0.276 -1.2666 -0.0089 -1.4674
  368SOL     MW 4393   0.474   4.088   0.258  0.0033  0.0050  0.0017
  369SOL     OW 4394   2.715   4.696   0.195 -0.3749  0.0177  0.3962
  369SOL    HW1 4395   2.737   4.604   0.180  1.6078  0.4891  0.0930
  369SOL    HW2 4396   2.729   4.728   0.106 -0.3381 -1.7757 -0.2982
  369SOL     MW 4397   2.720   4.688   0.182  0.0033  0.0050  0.0017
  370SOL     OW 4398   2.551   1.055   2.855 -0.1945  0.0307  0.3676
  370SOL    HW1 4399   2.513   0.971   2.880  0.1789 -0.7300 -1.5182
  370SOL    HW2 4400   2.631   1.029   2.810 -0.1387  0.4132  0.2380
  370SOL     MW 4401   2.556   1.041   2.853  0.0033  0.0050  0.0017
  371SOL     OW 4402   2.609   3.418   0.229  0.2703  0.1143 -0.5632
  371SOL    HW1 4403   2.568   3.464   0.156 -0.0412 -1.1756 -1.2296
  371SOL    HW2 4404   2.549   3.345   0.246  1.0179 -0.4952 -0.4987
  371SOL     MW 4405   2.596   3.414   0.222  0.0033  0.0050  0.0017
  372SOL     OW 4406   4.914   2.746   3.068  0.3775  0.4682 -0.2265
  372SOL    HW1 4407   4.880   2.836   3.063  0.6217  0.5978  0.3221
  372SOL    HW2 4408   4.874   2.715   3.150 -1.8229  0.4106 -1.2400
  372SOL     MW 4409   4.904   2.754   3.078  0.0033  0.0050  0.0017
  373SOL     OW 4410   2.570   0.408   2.887  0.0201 -0.2994 -0.5103
  373SOL    HW1 4411   2.536   0.318   2.884 -1.9450  0.3543  0.8003
  373SOL    HW2 4412   2.487   0.455   2.892  0.3858  0.2608  0.4596
  373SOL     MW 4413   2.555   0.402   2.887  0.0033  0.0050  0.0017
  374SOL     OW 4414   3.458   1.135   2.844 -0.0343 -0.5122 -0.1280
  374SOL    HW1 4415   3.465   1.067   2.911  1.8549 -0.5923 -0.3526
  374SOL    HW2 4416   3.364   1.153   2.848 -0.2804 -1.8277  2.8913
  374SOL     MW 4417   3.446   1.129   2.853  0.0033  0.0050  0.0017
  375SOL     OW 4418   2.770   0.904   2.752  0.3251  0.6107  0.1616
  375SOL    HW1 4419   2.799   0.867   2.835  0.6607  2.6350  1.0067
  375SOL    HW2 4420   2.752   0.830   2.694  2.2530  0.8922 -0.8732
  375SOL     MW 4421   2.771   0.889   2.755  0.0033  0.0050  0.0017
  376SOL     OW 4422   1.891   2.375   2.913 -0.0955 -0.0987 -0.1072
  376SOL    HW1 4423   1.861   2.434   2.982 -0.3126  1.4720 -1.4806
  376SOL    HW2 4424   1.825   2.387   2.844  1.3439  1.1512 -1.3098
  376SOL     MW 4425   1.878   2.384   2.913  0.0033  0.0050  0.0017
  377SOL     OW 4426   4.665   3.783   0.359 -0.0683  0.1558  0.4451
  377SOL    HW1 4427   4.652   3.731   0.279 -0.0180  2.9345 -1.5103
  377SOL    HW2 4428   4.698   3.864   0.319 -0.2500  1.5019  2.8606
  377SOL     MW 4429   4.668   3.787   0.343  0.0033  0.0050  0.0017
  378SOL     OW 4430   0.769   0.296   2.972 -0.1345 -0.2731 -0.1632
  378SOL    HW1 4431   0.828   0.350   3.025  0.9812  0.4696 -2.0696
  378SOL    HW2 4432   0.685   0.335   2.998  0.6845 -0.4437  3.2452
  378SOL     MW 4433   0.765   0.308   2.982  0.0033  0.0050  0.0017
  379SOL     OW 4434   0.386   0.951   0.469  0.0122  0.2103  0.0941
  379SOL    HW1 4435   0.450   0.916   0.407  0.2565 -0.3869  0.6620
  379SOL    HW2 4436   0.314   0.887   0.465  1.0921 -1.0516 -0.0984
  379SOL     MW 4437   0.385   0.938   0.460  0.0033  0.0050  0.0017
   5.08225   5.08225   3.11919
