# Supplementary material for: Resolving liquid-to-glass transitions of water under soft nanoconfinement
Source: Nat Commun. 2026 May 8;17:6224. doi: 10.1038/s41467-026-72955-y (PMC13369869; doi:10.1038/s41467-026-72955-y)
Supplement: Supplementary file 3 — Supplementary Data 1 [file 41467_2026_72955_MOESM3_ESM.zip › 220K/sim3/final.gro]

Lamellar phy in tip4pice water
 4437
    1phy    C35    1   3.776   1.162   2.147 -0.3420  0.1449  0.8135
    1phy    C33    2   3.756   1.136   1.996  0.2986  0.3926 -0.1919
    1phy    C34    3   3.885   1.113   1.922  0.0237 -0.0549 -0.6556
    1phy    C32    4   3.670   1.008   1.964 -0.5889 -0.3632 -0.0424
    1phy    C31    5   3.519   1.040   1.964  0.2873  0.3929 -0.2610
    1phy    C30    6   3.426   0.924   1.975 -0.0607  0.3050 -0.3494
    1phy    C28    7   3.271   0.949   1.968 -0.1422  0.4529  0.5732
    1phy    C29    8   3.220   0.945   1.816 -0.2648  0.0980  0.2438
    1phy    C27    9   3.197   0.843   2.048  0.3841  0.2619 -1.1091
    1phy    C26   10   3.112   0.894   2.168 -0.2677  0.5523  0.4491
    1phy    C25   11   3.037   0.788   2.243  0.3558 -0.3143 -0.7630
    1phy    C23   12   2.949   0.822   2.371  0.5636  0.3247  0.7682
    1phy    C24   13   2.810   0.869   2.331  0.3851  0.0478  0.1721
    1phy    C22   14   2.938   0.697   2.458  0.3088 -0.0240  0.6301
    1phy    C21   15   3.000   0.712   2.598  0.1141 -0.4123  0.2778
    1phy    C20   16   3.004   0.586   2.685  0.0417 -0.6079 -0.3101
    1phy    C18   17   3.056   0.600   2.832 -0.3019  0.1097 -0.0648
    1phy    O01   18   2.981   0.703   2.904  0.2587 -0.1186 -0.1671
    1phy    H01   19   2.891   0.678   2.905  0.3614 -0.5361  1.2364
    1phy    C19   20   3.002   0.465   2.886  0.3992 -0.3949  0.0554
    1phy    C13   21   3.217   0.617   2.849  0.2646  0.0237  0.0492
    1phy     H3   22   3.276   0.550   2.781 -0.2387 -0.1137 -0.2542
    1phy    O33   23   3.259   0.574   2.980  0.9246  0.1740  0.0294
    1phy    H1B   24   3.202   0.618   3.040  1.0868  0.6265 -0.1429
    1phy    C12   25   3.277   0.767   2.839  0.0492  0.4980  0.3509
    1phy    O11   26   3.217   0.871   2.915 -0.5006 -0.1380  0.5523
    1phy    H1A   27   3.125   0.856   2.922 -0.2005 -2.0672  0.8558
    2phy    C35   28   3.412   1.227   1.425 -0.0191 -0.2114  0.0931
    2phy    C33   29   3.494   1.292   1.533  0.0514 -0.0966  0.0384
    2phy    C34   30   3.437   1.265   1.666  0.2194 -0.2936  0.1579
    2phy    C32   31   3.636   1.233   1.544  0.3897 -0.2888  0.4558
    2phy    C31   32   3.741   1.336   1.510  0.2028 -0.1254 -0.3784
    2phy    C30   33   3.883   1.297   1.537 -0.0479  0.1711 -0.0325
    2phy    C28   34   3.997   1.390   1.481  0.1665  0.4329  0.6684
    2phy    C29   35   4.026   1.494   1.590 -0.1116 -0.1913 -0.0737
    2phy    C27   36   4.123   1.307   1.445 -0.1815  0.5512 -0.2837
    2phy    C26   37   4.227   1.370   1.355  0.3295 -0.1219 -0.2172
    2phy    C25   38   4.354   1.290   1.343  0.1634 -0.0718 -0.7182
    2phy    C23   39   4.454   1.357   1.248  0.1806  0.4696  0.0318
    2phy    C24   40   4.569   1.409   1.333  0.4867  0.3834  0.5957
    2phy    C22   41   4.499   1.262   1.133  0.0728 -0.7736 -0.1628
    2phy    C21   42   4.524   1.334   1.005  0.3791 -0.5199  0.5635
    2phy    C20   43   4.534   1.234   0.888  0.0038  0.4178 -0.5429
    2phy    C18   44   4.589   1.285   0.750 -0.6831 -0.3656  0.0572
    2phy    O01   45   4.511   1.403   0.720  0.2058 -0.2363  0.2142
    2phy    H01   46   4.520   1.431   0.630  0.1317  0.1521  0.3254
    2phy    C19   47   4.561   1.171   0.653  0.4662 -0.0931  0.3293
    2phy    C13   48   4.750   1.313   0.757  0.8463  0.1836  0.3586
    2phy     H3   49   4.757   1.401   0.826  0.6003  0.4937 -0.0105
    2phy    O33   50   4.835   1.230   0.829  0.0295  0.2618  0.1967
    2phy    H1B   51   4.785   1.199   0.902 -1.4511 -1.4182 -1.4147
    2phy    C12   52   4.823   1.400   0.645 -0.1226 -0.4810  0.2272
    2phy    O11   53   4.920   1.326   0.576 -0.0911 -0.1516  0.2996
    2phy    H1A   54   4.985   1.303   0.639 -0.6918 -0.9669  0.6508
    3phy    C35   55   4.297   4.316   0.943 -0.0025 -0.7354  0.6101
    3phy    C33   56   4.157   4.368   0.927 -0.4076 -0.3701 -0.2353
    3phy    C34   57   4.072   4.239   0.905  0.0272 -0.0865 -0.1179
    3phy    C32   58   4.115   4.463   1.039 -0.1154  0.2979 -0.1856
    3phy    C31   59   4.113   4.612   0.995  0.0764 -0.1498  0.2357
    3phy    C30   60   4.080   4.696   1.120  0.3540  0.1015  0.6952
    3phy    C28   61   4.088   4.847   1.113 -0.0945  0.2891  0.2061
    3phy    C29   62   4.012   4.902   1.234 -0.1575 -0.4672 -0.0883
    3phy    C27   63   4.230   4.908   1.111 -0.0916 -0.3269  0.0887
    3phy    C26   64   4.260   4.986   0.981 -0.0114 -0.0354  0.1981
    3phy    C25   65   4.398   5.056   0.998  0.3148 -0.4499  0.2825
    3phy    C23   66   4.452   5.146   0.887  0.1587 -0.1241  0.6700
    3phy    C24   67   4.526   5.256   0.953  0.2486 -0.4384  0.0604
    3phy    C22   68   4.564   5.082   0.800 -0.5188  0.1666  0.0797
    3phy    C21   69   4.526   5.030   0.666 -0.3737  0.6431 -0.2350
    3phy    C20   70   4.649   4.955   0.609  0.2508  0.2355  0.4933
    3phy    C18   71   4.646   4.854   0.481  0.0713 -0.4795 -0.2924
    3phy    O01   72   4.546   4.750   0.506 -0.0658 -0.1168  0.2660
    3phy    H01   73   4.463   4.788   0.527 -0.5869 -0.9219 -0.2564
    3phy    C19   74   4.788   4.790   0.499  0.2940  0.1878  0.1963
    3phy    C13   75   4.631   4.934   0.346 -0.1885 -0.7640  0.3124
    3phy     H3   76   4.535   4.991   0.357  0.4807  0.3260  0.6670
    3phy    O33   77   4.720   5.045   0.318 -0.6844  0.3137 -0.3070
    3phy    H1B   78   4.683   5.129   0.340  0.3305  1.3911 -2.3411
    3phy    C12   79   4.581   4.873   0.210  0.0737 -0.0246 -0.2002
    3phy    O11   80   4.683   4.823   0.129 -0.0466 -0.3019  0.6365
    3phy    H1A   81   4.756   4.874   0.158  0.2535 -0.2411 -0.2250
    4phy    C35   82   1.291   3.893   1.999 -0.0186 -0.1260 -0.3567
    4phy    C33   83   1.396   3.967   1.915 -0.4588  0.3152  0.0019
    4phy    C34   84   1.400   3.881   1.792 -0.0821  0.2234  0.2750
    4phy    C32   85   1.355   4.109   1.885  0.3240 -0.4334 -0.1153
    4phy    C31   86   1.392   4.217   1.988  0.0515 -0.0473  0.1941
    4phy    C30   87   1.319   4.351   1.952 -0.2931  0.7647 -0.0783
    4phy    C28   88   1.386   4.490   1.978  0.5567 -0.0989  0.0030
    4phy    C29   89   1.450   4.534   1.846 -0.0082 -0.4831  0.5347
    4phy    C27   90   1.279   4.587   2.021 -0.1122 -0.2659 -0.1251
    4phy    C26   91   1.322   4.706   2.111  0.4414 -0.2927  0.1064
    4phy    C25   92   1.208   4.776   2.186  0.5681 -0.3466  0.2528
    4phy    C23   93   1.247   4.914   2.251  0.0818 -0.2268  0.1812
    4phy    C24   94   1.182   5.032   2.175 -0.2945 -0.4866  0.4471
    4phy    C22   95   1.207   4.928   2.397  0.2530  0.6276  0.3644
    4phy    C21   96   1.299   4.860   2.499 -0.0957 -0.3956 -0.3323
    4phy    C20   97   1.263   4.896   2.643  0.2170 -0.1391  0.0886
    4phy    C18   98   1.325   4.817   2.762 -0.6965 -0.0400  0.0717
    4phy    O01   99   1.463   4.850   2.763 -0.2599  0.5544 -0.4212
    4phy    H01  100   1.509   4.803   2.695 -1.1342  0.3650 -0.8990
    4phy    C19  101   1.266   4.896   2.877  0.2739 -0.1920  0.1928
    4phy    C13  102   1.301   4.653   2.765 -0.9453 -0.3105 -0.2970
    4phy     H3  103   1.343   4.616   2.668  2.3385  0.5673  0.6389
    4phy    O33  104   1.156   4.626   2.756  0.1765 -0.4483 -0.3484
    4phy    H1B  105   1.111   4.661   2.682 -1.0921  0.3856  0.7677
    4phy    C12  106   1.382   4.556   2.862  0.2198 -0.8181 -0.1235
    4phy    O11  107   1.509   4.605   2.905 -0.3595 -0.1216 -0.2458
    4phy    H1A  108   1.493   4.698   2.910  0.8287  0.0435  1.1218
    5phy    C35  109   0.058   0.263   1.970 -0.1816 -0.0681  0.2934
    5phy    C33  110   0.069   0.414   1.968  0.3804  0.2306  0.0745
    5phy    C34  111   0.148   0.449   1.845 -0.0320 -0.2352  0.0488
    5phy    C32  112  -0.078   0.463   1.951 -0.2388 -0.0129  0.1367
    5phy    C31  113  -0.129   0.523   2.085  0.2300  0.1626  0.1248
    5phy    C30  114  -0.283   0.563   2.092 -0.3134 -0.2513 -0.2103
    5phy    C28  115  -0.324   0.632   2.227 -0.1368 -0.0842  0.1543
    5phy    C29  116  -0.325   0.793   2.215 -0.3006  0.4778 -0.3036
    5phy    C27  117  -0.461   0.568   2.267  0.0828  0.1562  0.2492
    5phy    C26  118  -0.474   0.508   2.408 -0.4992  0.2772 -0.0901
    5phy    C25  119  -0.600   0.427   2.429  0.1821 -0.2203  0.6516
    5phy    C23  120  -0.634   0.358   2.560  0.0725  0.4709  0.1157
    5phy    C24  121  -0.783   0.330   2.574  0.0571  0.0320  0.0406
    5phy    C22  122  -0.550   0.233   2.579 -0.2228 -0.3348 -0.1409
    5phy    C21  123  -0.503   0.213   2.729  0.1076 -0.3699  0.1582
    5phy    C20  124  -0.456   0.071   2.756 -0.4720  0.0944  0.1171
    5phy    C18  125  -0.396   0.034   2.896 -0.5392 -0.6708  1.2142
    5phy    O01  126  -0.497   0.047   3.000 -0.0322  0.1684  0.2050
    5phy    H01  127  -0.582   0.041   2.962  1.2234 -0.7679 -2.7717
    5phy    C19  128  -0.378  -0.122   2.894  0.1441 -0.1563  0.2807
    5phy    C13  129  -0.256   0.109   2.932  0.0418 -0.2441 -0.0003
    5phy     H3  130  -0.224   0.175   2.847  2.1597 -0.6037  0.4534
    5phy    O33  131  -0.139   0.032   2.937 -0.4085  0.2931  0.1582
    5phy    H1B  132  -0.158  -0.030   3.005 -1.6701 -2.0330 -2.1289
    5phy    C12  133  -0.250   0.208   3.054  0.5074 -0.6572 -0.5827
    5phy    O11  134  -0.268   0.145   3.178 -0.1728  0.1939 -0.0471
    5phy    H1A  135  -0.349   0.098   3.184  0.0781 -0.0828  1.6016
    6phy    C35  136   0.213   2.190   1.555 -0.3510 -0.0148 -0.3898
    6phy    C33  137   0.170   2.318   1.494  0.2704  0.1470  0.4924
    6phy    C34  138   0.149   2.413   1.613  0.0147  0.0143  0.1252
    6phy    C32  139   0.267   2.378   1.395 -0.2015 -0.1870  0.1225
    6phy    C31  140   0.262   2.343   1.244 -0.1365 -0.0197  0.2189
    6phy    C30  141   0.397   2.368   1.167 -0.5597  0.1325 -0.3145
    6phy    C28  142   0.404   2.321   1.025 -0.1263 -0.4602  0.2464
    6phy    C29  143   0.373   2.431   0.921 -0.3547 -0.0503 -0.1711
    6phy    C27  144   0.551   2.286   1.001 -0.4074 -0.5611 -0.2285
    6phy    C26  145   0.585   2.194   0.884  0.1107  0.2414  0.4532
    6phy    C25  146   0.740   2.185   0.863  0.2482  0.3376  0.0861
    6phy    C23  147   0.781   2.105   0.741 -0.5424 -0.5988  0.8188
    6phy    C24  148   0.888   2.187   0.671 -0.3046  0.2769  0.7160
    6phy    C22  149   0.805   1.953   0.769  0.1617 -0.0042  0.0555
    6phy    C21  150   0.791   1.857   0.657  0.0657 -0.1173 -0.1643
    6phy    C20  151   0.819   1.717   0.717  0.0124  0.2322 -0.0796
    6phy    C18  152   0.846   1.596   0.622 -0.1982  0.3922 -0.2941
    6phy    O01  153   0.743   1.588   0.523 -0.3154  0.2399  0.0330
    6phy    H01  154   0.660   1.596   0.566 -0.1582 -0.7126  0.5400
    6phy    C19  155   0.840   1.482   0.724 -0.6929 -0.2557 -0.1882
    6phy    C13  156   0.989   1.601   0.545 -0.1194  0.4788  0.0321
    6phy     H3  157   0.989   1.699   0.489  2.8409  0.4365 -0.2034
    6phy    O33  158   1.113   1.630   0.615 -0.2086  0.0459 -0.5370
    6phy    H1B  159   1.140   1.720   0.604  0.1465  0.2103  1.3274
    6phy    C12  160   1.016   1.539   0.400  0.1875  0.2421 -0.4979
    6phy    O11  161   0.907   1.538   0.310 -0.3461 -0.1344 -0.4683
    6phy    H1A  162   0.836   1.556   0.368 -0.3905  1.4392 -0.9516
    7phy    C35  163   5.100   4.569   1.765 -0.7865  0.1812  0.2506
    7phy    C33  164   5.117   4.721   1.739 -0.0862  0.3914  0.3461
    7phy    C34  165   5.204   4.751   1.615  0.5817 -0.4418 -0.1241
    7phy    C32  166   4.976   4.782   1.729 -0.6449  0.0242  0.1043
    7phy    C31  167   4.975   4.916   1.802 -0.2480 -0.2762  0.0250
    7phy    C30  168   4.849   5.005   1.791  0.3444 -0.2375  0.3417
    7phy    C28  169   4.861   5.140   1.859 -0.2342  0.2468  0.3905
    7phy    C29  170   4.811   5.255   1.783 -0.1965  0.5562 -0.1930
    7phy    C27  171   4.801   5.140   2.001  0.5012 -0.0797 -0.4135
    7phy    C26  172   4.889   5.202   2.106 -0.4955 -0.3268  0.4607
    7phy    C25  173   4.835   5.189   2.247 -0.3937 -0.1272 -0.2665
    7phy    C23  174   4.937   5.241   2.351 -0.6568 -0.4645 -0.3916
    7phy    C24  175   4.909   5.381   2.406 -0.2209  0.1854 -0.2888
    7phy    C22  176   4.958   5.124   2.451  0.0158  0.0431  0.5664
    7phy    C21  177   5.070   5.120   2.551 -0.7782 -0.1660 -0.1878
    7phy    C20  178   5.066   5.001   2.646 -0.3872  0.9418  0.5688
    7phy    C18  179   5.189   4.976   2.751 -0.1493 -0.1967 -0.0685
    7phy    O01  180   5.198   5.085   2.847  0.3081 -0.1203 -0.0758
    7phy    H01  181   5.116   5.117   2.879 -0.1389 -0.7634 -0.5516
    7phy    C19  182   5.121   4.869   2.843  0.1456  0.1897  0.0040
    7phy    C13  183   5.332   4.932   2.695  0.2020  0.7200  0.4344
    7phy     H3  184   5.310   4.863   2.609 -3.6243 -1.4971  2.8597
    7phy    O33  185   5.408   4.846   2.781  0.0766  0.0662 -0.1481
    7phy    H1B  186   5.395   4.872   2.870 -0.2442  0.3049 -0.2628
    7phy    C12  187   5.436   5.039   2.646  0.0052  0.3932  0.3336
    7phy    O11  188   5.484   5.126   2.742 -0.1709  0.4368 -0.0145
    7phy    H1A  189   5.404   5.149   2.786  0.1064 -0.9597  1.3582
    8phy    C35  190   4.812   5.003   1.338  0.3002  0.1413  0.0619
    8phy    C33  191   4.661   5.019   1.361 -0.0176  0.0894 -0.5579
    8phy    C34  192   4.610   4.895   1.435 -0.3491  0.1453  0.0436
    8phy    C32  193   4.625   5.154   1.434  0.8035  0.0397  0.1676
    8phy    C31  194   4.578   5.269   1.348  0.5301 -0.1546  0.1151
    8phy    C30  195   4.575   5.408   1.418  0.4010 -0.1911  0.4396
    8phy    C28  196   4.530   5.526   1.322 -0.0405  0.3229 -0.2123
    8phy    C29  197   4.462   5.632   1.415  0.2075 -0.0723  0.0316
    8phy    C27  198   4.640   5.593   1.243 -0.0382  0.0492  0.6618
    8phy    C26  199   4.600   5.631   1.106  0.7549  0.1213  0.2005
    8phy    C25  200   4.715   5.682   1.016  0.3572 -0.3293  0.0013
    8phy    C23  201   4.680   5.751   0.879  0.1194  0.1845  0.5062
    8phy    C24  202   4.655   5.897   0.888  0.0754 -0.6589 -0.3858
    8phy    C22  203   4.801   5.717   0.787  0.4546 -0.2509 -0.2920
    8phy    C21  204   4.769   5.708   0.642  0.4401  0.3743 -0.2053
    8phy    C20  205   4.878   5.631   0.567  0.4072  0.0087 -0.5299
    8phy    C18  206   4.852   5.607   0.408 -0.0566  0.2372 -0.3275
    8phy    O01  207   4.724   5.544   0.383 -0.2492  0.2114  0.5657
    8phy    H01  208   4.655   5.598   0.417  1.1017  1.7509  1.0418
    8phy    C19  209   4.960   5.498   0.376  0.0808  0.2168 -0.2746
    8phy    C13  210   4.862   5.743   0.320 -0.5648  0.2694 -0.4863
    8phy     H3  211   4.767   5.798   0.342  0.2488  1.8297 -0.7087
    8phy    O33  212   4.953   5.850   0.368  0.4474 -0.2838 -0.1754
    8phy    H1B  213   4.905   5.929   0.355  0.3426 -0.6656 -2.4715
    8phy    C12  214   4.830   5.757   0.165  0.6015  0.0621  0.1715
    8phy    O11  215   4.756   5.867   0.120 -0.0606  0.1263  1.1009
    8phy    H1A  216   4.770   5.944   0.172  0.5333  1.3156 -0.7248
    9phy    C35  217   0.145   0.871   1.986 -0.2373 -0.0228  0.3346
    9phy    C33  218   0.046   0.923   1.879 -0.6358 -0.0922 -0.1980
    9phy    C34  219   0.125   0.964   1.754  0.3774 -0.0060  0.7738
    9phy    C32  220  -0.074   0.831   1.868 -0.4643 -0.1129  0.2294
    9phy    C31  221  -0.199   0.899   1.814 -0.2300  0.2872 -0.1877
    9phy    C30  222  -0.310   0.806   1.796 -0.3256  0.1799 -0.0816
    9phy    C28  223  -0.445   0.868   1.755 -0.4229 -0.0737  0.1421
    9phy    C29  224  -0.466   0.854   1.604 -0.1031  0.3684  0.0693
    9phy    C27  225  -0.565   0.816   1.836 -0.4942 -0.2569  0.8537
    9phy    C26  226  -0.585   0.904   1.966 -0.1126 -0.1757  0.5064
    9phy    C25  227  -0.727   0.917   2.007  0.0518  0.1214  0.3805
    9phy    C23  228  -0.764   0.984   2.140 -0.0492 -0.5341  0.1801
    9phy    C24  229  -0.901   1.049   2.131 -0.0736 -0.3221 -0.1566
    9phy    C22  230  -0.752   0.883   2.252 -0.2780  0.1899  0.1198
    9phy    C21  231  -0.694   0.927   2.386 -0.4294 -0.1036  0.2206
    9phy    C20  232  -0.714   0.824   2.502 -0.3106  0.2761 -0.3580
    9phy    C18  233  -0.646   0.853   2.643 -0.1279  0.6840  0.0457
    9phy    O01  234  -0.659   0.988   2.692 -0.6800 -0.1595 -0.3981
    9phy    H01  235  -0.634   0.997   2.782  0.4829  0.3798 -0.7540
    9phy    C19  236  -0.748   0.775   2.727 -0.0417  0.1634 -0.3545
    9phy    C13  237  -0.497   0.803   2.671 -0.2149 -0.8971 -0.0373
    9phy     H3  238  -0.482   0.696   2.641  0.9341 -0.4719 -1.1080
    9phy    O33  239  -0.453   0.798   2.806  0.5491  0.2014  0.0968
    9phy    H1B  240  -0.455   0.882   2.848  1.1175  0.9980 -1.3740
    9phy    C12  241  -0.384   0.893   2.605  0.1399  0.5233  0.5991
    9phy    O11  242  -0.377   1.019   2.662 -0.6145 -0.2818  0.5252
    9phy    H1A  243  -0.463   1.055   2.669 -0.6373 -0.1263 -0.4091
   10phy    C35  244   0.459   1.273   1.450 -0.1785 -0.0136 -0.0157
   10phy    C33  245   0.479   1.394   1.541  0.4879  0.1162  0.3280
   10phy    C34  246   0.563   1.351   1.661  0.8406  0.4014 -0.0874
   10phy    C32  247   0.539   1.523   1.480  0.2368  0.2287 -0.4880
   10phy    C31  248   0.457   1.604   1.378 -0.1237  0.2315 -0.7148
   10phy    C30  249   0.499   1.748   1.376 -0.0438  0.2795 -0.1913
   10phy    C28  250   0.426   1.834   1.272 -0.1234 -0.3898 -0.3239
   10phy    C29  251   0.384   1.970   1.330  0.1426  0.4584  0.1568
   10phy    C27  252   0.494   1.831   1.136 -0.0019 -0.5532 -0.6764
   10phy    C26  253   0.386   1.831   1.029 -0.3829  0.0212 -0.1964
   10phy    C25  254   0.460   1.803   0.897 -0.1380 -0.2547 -0.0792
   10phy    C23  255   0.371   1.806   0.776  0.2018  0.6012  0.5614
   10phy    C24  256   0.397   1.937   0.696  0.4622 -0.3032  0.2406
   10phy    C22  257   0.415   1.687   0.684  0.4547 -0.2170  0.1335
   10phy    C21  258   0.284   1.625   0.623  0.5020  0.1737 -0.1808
   10phy    C20  259   0.322   1.520   0.508  0.1743 -0.5149  0.1961
   10phy    C18  260   0.203   1.442   0.445  0.3405 -0.6085  0.2498
   10phy    O01  261   0.117   1.397   0.548 -0.5211 -0.1646  0.6848
   10phy    H01  262   0.157   1.330   0.600 -0.7097 -0.0310  1.0052
   10phy    C19  263   0.271   1.321   0.378 -0.0793 -0.6095  0.1894
   10phy    C13  264   0.120   1.536   0.343 -0.3127 -0.1365  0.4767
   10phy     H3  265   0.085   1.618   0.410  0.6740 -0.2912  1.2009
   10phy    O33  266   0.196   1.617   0.251 -0.3067  0.1455 -0.1179
   10phy    H1B  267   0.197   1.567   0.172  1.6985  0.0942 -0.1067
   10phy    C12  268  -0.032   1.517   0.290 -0.1581 -0.0638  0.2511
   10phy    O11  269  -0.052   1.517   0.149  0.6166  0.0003 -0.2898
   10phy    H1A  270  -0.127   1.469   0.121 -1.3048  1.6334  1.6590
   11phy    C35  271   0.192   1.941   1.864 -0.1410  0.1701  0.3473
   11phy    C33  272   0.149   1.803   1.810  0.2376  0.3731 -0.0514
   11phy    C34  273   0.164   1.804   1.660 -0.5135 -0.2498  0.3657
   11phy    C32  274   0.233   1.695   1.879 -0.1795  0.3672  0.1027
   11phy    C31  275   0.164   1.565   1.918 -0.1801  0.5646 -0.2183
   11phy    C30  276   0.266   1.470   1.986  0.4411  0.1058 -0.1162
   11phy    C28  277   0.220   1.321   1.998 -0.5405 -0.4363 -0.1095
   11phy    C29  278   0.333   1.227   1.967 -0.1912 -0.1446  0.0605
   11phy    C27  279   0.167   1.269   2.135  0.3389 -0.2267 -0.7086
   11phy    C26  280   0.021   1.308   2.162 -0.0873 -0.2928  0.2891
   11phy    C25  281  -0.035   1.242   2.283  0.6333  0.5575  0.1913
   11phy    C23  282  -0.175   1.286   2.319 -0.1084  0.0546  0.0900
   11phy    C24  283  -0.265   1.167   2.296  0.3518  0.0614  0.5405
   11phy    C22  284  -0.184   1.320   2.465 -0.4482 -0.7049 -0.0892
   11phy    C21  285  -0.174   1.470   2.493  0.0376 -0.4793 -0.5234
   11phy    C20  286  -0.171   1.517   2.641 -0.3083 -0.4576 -0.2836
   11phy    C18  287  -0.192   1.667   2.683 -0.3177 -0.6102 -0.3412
   11phy    O01  288  -0.311   1.724   2.629 -0.0396 -0.5280 -0.7608
   11phy    H01  289  -0.387   1.670   2.645 -0.6989  0.3270 -0.9681
   11phy    C19  290  -0.221   1.659   2.832  0.2570  0.2503 -0.0451
   11phy    C13  291  -0.060   1.754   2.642  0.0158 -0.1984  0.0249
   11phy     H3  292  -0.024   1.732   2.539 -0.3680 -0.6129 -0.0238
   11phy    O33  293   0.060   1.719   2.715 -0.0112 -0.1563  0.0161
   11phy    H1B  294   0.055   1.720   2.809 -0.7285  0.6389 -0.0261
   11phy    C12  295  -0.078   1.912   2.636 -0.3166  0.8270 -0.1966
   11phy    O11  296  -0.189   1.952   2.559  0.3435 -0.0612 -0.0871
   11phy    H1A  297  -0.251   1.883   2.564  0.1976  0.1161  0.9765
   12phy    C35  298   1.322   1.899   2.028  0.1060  0.1738  0.3020
   12phy    C33  299   1.239   1.932   2.150  0.1484 -0.4854 -0.4244
   12phy    C34  300   1.313   2.026   2.238 -0.3524 -0.0356 -0.3460
   12phy    C32  301   1.101   1.990   2.112 -0.0264 -0.2969  0.5554
   12phy    C31  302   0.983   1.959   2.204 -0.4105 -0.0978 -0.0633
   12phy    C30  303   0.867   2.056   2.166 -0.2657 -0.1620 -0.3652
   12phy    C28  304   0.757   2.055   2.270  0.0376  0.2529 -0.0060
   12phy    C29  305   0.740   2.193   2.336  0.1763 -0.3840 -0.4769
   12phy    C27  306   0.628   2.000   2.206 -0.5237  0.8582 -0.0200
   12phy    C26  307   0.510   1.972   2.295 -0.1175 -0.3475  0.2500
   12phy    C25  308   0.393   1.906   2.223  0.0024  0.3140 -0.6504
   12phy    C23  309   0.278   1.864   2.313  0.8014 -0.6139 -0.2449
   12phy    C24  310   0.149   1.933   2.264  0.2166 -0.2383  0.4737
   12phy    C22  311   0.253   1.712   2.329 -0.1182 -0.3644  0.1626
   12phy    C21  312   0.260   1.667   2.477  0.3275  0.4580 -0.0156
   12phy    C20  313   0.249   1.511   2.499  0.5017 -0.3309  0.6684
   12phy    C18  314   0.272   1.450   2.642 -0.5209 -0.0379 -0.2243
   12phy    O01  315   0.195   1.516   2.746  0.2896  0.1156 -0.1553
   12phy    H01  316   0.167   1.603   2.725  0.4417  0.4954  1.1290
   12phy    C19  317   0.206   1.316   2.625 -0.3316 -0.0098  0.3151
   12phy    C13  318   0.427   1.429   2.693 -0.2220  0.0441  0.4004
   12phy     H3  319   0.491   1.384   2.613  0.8226  0.4986  0.9689
   12phy    O33  320   0.437   1.336   2.805 -0.6234 -0.0048 -0.1828
   12phy    H1B  321   0.385   1.361   2.879 -0.9813 -2.4073  0.4407
   12phy    C12  322   0.515   1.548   2.741  0.0197 -0.6918  0.0499
   12phy    O11  323   0.484   1.614   2.858  0.0863 -0.2581 -0.0937
   12phy    H1A  324   0.544   1.685   2.873 -2.1852  1.7347  0.0617
   13phy    C35  325   4.719   2.276   1.477 -0.0895 -0.2143  0.3625
   13phy    C33  326   4.832   2.351   1.406 -0.1945  0.1710  0.2073
   13phy    C34  327   4.876   2.282   1.276 -0.3404  0.1943  0.0626
   13phy    C32  328   4.786   2.494   1.374  0.4437  0.1985  0.5513
   13phy    C31  329   4.841   2.602   1.466  0.0822  0.1448 -0.8126
   13phy    C30  330   4.805   2.747   1.422  0.1261 -0.2617 -0.0544
   13phy    C28  331   4.873   2.855   1.496  0.1925 -0.4423 -0.7960
   13phy    C29  332   4.982   2.933   1.416  0.0246  0.4486  0.4250
   13phy    C27  333   4.769   2.957   1.550  0.4586 -0.0586 -0.0282
   13phy    C26  334   4.710   2.926   1.690 -0.1038  0.5390  0.0744
   13phy    C25  335   4.621   3.031   1.743  0.1614 -0.0895  0.5254
   13phy    C23  336   4.592   3.005   1.893 -0.5631  0.5216  0.1983
   13phy    C24  337   4.610   3.128   1.981 -0.7949  0.1101  0.0100
   13phy    C22  338   4.461   2.928   1.909  0.1832 -0.1592  0.4300
   13phy    C21  339   4.447   2.857   2.042  0.4570 -0.2626 -0.5931
   13phy    C20  340   4.303   2.829   2.089  0.1213 -0.3287  0.2809
   13phy    C18  341   4.273   2.806   2.242 -0.3059  0.0388  0.3703
   13phy    O01  342   4.342   2.904   2.320 -0.7514 -0.0261  0.1344
   13phy    H01  343   4.434   2.885   2.326 -0.5907  0.9928  1.4608
   13phy    C19  344   4.130   2.856   2.248  0.6110 -0.5075  0.0114
   13phy    C13  345   4.293   2.658   2.308  0.2466 -0.0304  0.0223
   13phy     H3  346   4.228   2.584   2.254  0.5684 -0.0400 -0.3583
   13phy    O33  347   4.236   2.648   2.441  0.0420 -0.2435 -0.0891
   13phy    H1B  348   4.248   2.725   2.493 -3.3095 -0.4238  1.1822
   13phy    C12  349   4.438   2.595   2.310 -0.3319 -0.1178 -0.5706
   13phy    O11  350   4.525   2.635   2.413 -0.0190  0.5111  0.1168
   13phy    H1A  351   4.521   2.587   2.494 -0.1114 -0.6193 -0.5320
   14phy    C35  352   4.628   2.826   1.081 -0.3116 -0.1907 -0.0341
   14phy    C33  353   4.559   2.960   1.046 -0.3533  0.4516 -0.0123
   14phy    C34  354   4.412   2.941   1.004  0.3734  0.6380  0.1251
   14phy    C32  355   4.565   3.068   1.154 -0.0480 -0.0427  0.0578
   14phy    C31  356   4.572   3.215   1.103 -0.1201 -0.1047 -0.1188
   14phy    C30  357   4.609   3.324   1.205 -0.3380 -0.3949  0.0926
   14phy    C28  358   4.579   3.467   1.150  0.0637 -0.1630 -0.0648
   14phy    C29  359   4.534   3.550   1.265 -0.0489  0.3760  0.2432
   14phy    C27  360   4.699   3.540   1.082 -0.2249  0.0605  0.0443
   14phy    C26  361   4.691   3.546   0.927  0.2948  0.0793 -0.3172
   14phy    C25  362   4.784   3.646   0.853 -0.0993  0.1300  0.2550
   14phy    C23  363   4.801   3.622   0.701 -0.0667  0.5080  0.0999
   14phy    C24  364   4.765   3.749   0.621  0.4938  0.6385  0.1348
   14phy    C22  365   4.936   3.567   0.656  0.5787  0.6047  0.0109
   14phy    C21  366   4.953   3.502   0.514  0.3178 -0.1342  0.2361
   14phy    C20  367   5.096   3.448   0.489 -0.2435  0.5189 -0.5058
   14phy    C18  368   5.132   3.360   0.364 -0.3356  0.6279  0.0885
   14phy    O01  369   5.031   3.267   0.331 -0.4125  0.4450  0.0879
   14phy    H01  370   5.070   3.198   0.282 -1.0003 -0.2572  0.5895
   14phy    C19  371   5.260   3.283   0.412  0.3970 -0.6508 -0.3920
   14phy    C13  372   5.154   3.450   0.226  0.1296 -0.3602 -0.4026
   14phy     H3  373   5.052   3.462   0.181 -0.3935  1.7933  1.1738
   14phy    O33  374   5.174   3.587   0.249 -0.3677  0.1323  0.2263
   14phy    H1B  375   5.266   3.605   0.259  0.2189 -1.9369 -0.8988
   14phy    C12  376   5.195   3.401   0.080  0.1783  0.4265  0.5796
   14phy    O11  377   5.336   3.410   0.055 -0.4456  0.0350 -0.4468
   14phy    H1A  378   5.360   3.382  -0.031  2.3912  1.7119 -0.3616
   15phy    C35  379   0.988   4.172   1.729  0.0684  0.0894 -0.1548
   15phy    C33  380   0.956   4.308   1.782  0.1813  0.3967  0.2934
   15phy    C34  381   1.053   4.404   1.717  0.2043 -0.1711 -0.0990
   15phy    C32  382   0.811   4.348   1.750 -0.2914  0.5296  0.1377
   15phy    C31  383   0.740   4.450   1.849  0.4117  0.6595  0.0160
   15phy    C30  384   0.590   4.449   1.825  0.2555  0.9061 -0.2467
   15phy    C28  385   0.502   4.511   1.936 -0.0096  0.6671 -0.2250
   15phy    C29  386   0.470   4.660   1.904  0.5697  0.5243  0.0830
   15phy    C27  387   0.370   4.439   1.948  0.3279 -0.1294 -0.0762
   15phy    C26  388   0.363   4.338   2.059 -0.2537  0.0942  0.2418
   15phy    C25  389   0.222   4.276   2.060 -0.3616  0.1285 -0.7571
   15phy    C23  390   0.176   4.222   2.197  0.0307 -0.4407  0.1370
   15phy    C24  391   0.024   4.233   2.209  0.1085 -0.4482 -0.2542
   15phy    C22  392   0.225   4.078   2.225 -0.1591  0.4619  0.1116
   15phy    C21  393   0.317   4.063   2.345  0.5551 -0.3778  0.4258
   15phy    C20  394   0.360   3.922   2.392  0.1474  0.0552  0.2496
   15phy    C18  395   0.432   3.911   2.531  0.0596 -0.1029  0.2661
   15phy    O01  396   0.351   3.967   2.641  0.2255  0.0802 -0.1152
   15phy    H01  397   0.386   3.945   2.725 -0.3433 -0.2264  0.0445
   15phy    C19  398   0.416   3.760   2.558  0.2957  0.5473 -0.2532
   15phy    C13  399   0.588   3.953   2.541 -0.3497 -0.9546 -0.3980
   15phy     H3  400   0.655   3.907   2.464  0.7120  1.4269 -0.9952
   15phy    O33  401   0.646   3.900   2.665 -0.2561 -0.4758  0.1915
   15phy    H1B  402   0.578   3.886   2.728 -1.9558 -2.0366 -1.8425
   15phy    C12  403   0.623   4.109   2.534 -0.8000 -0.4078  0.3944
   15phy    O11  404   0.570   4.198   2.627 -0.1023 -0.5112 -0.3385
   15phy    H1A  405   0.591   4.282   2.591  1.5933 -0.0556  1.5463
   16phy    C35  406   0.056   4.138   1.658 -0.2694  0.4397  0.2757
   16phy    C33  407  -0.065   4.064   1.713 -0.3292  0.3239  0.2189
   16phy    C34  408  -0.010   3.926   1.732  0.4903 -0.2018  0.3824
   16phy    C32  409  -0.116   4.124   1.844 -0.0951  0.0042  0.6451
   16phy    C31  410  -0.223   4.230   1.832  0.6081  0.0606  0.0747
   16phy    C30  411  -0.271   4.273   1.972  0.4029  0.2073  0.3722
   16phy    C28  412  -0.337   4.406   1.984  0.6218 -0.2609  0.6719
   16phy    C29  413  -0.480   4.398   1.923 -0.4312 -0.0911 -0.2454
   16phy    C27  414  -0.353   4.438   2.133  0.4545  0.1766  0.1887
   16phy    C26  415  -0.235   4.516   2.191 -0.1720  0.1759 -0.2139
   16phy    C25  416  -0.250   4.563   2.336 -0.3627  0.1120  0.6608
   16phy    C23  417  -0.126   4.634   2.393  1.1694 -0.0239 -0.0396
   16phy    C24  418  -0.124   4.777   2.359 -0.1884 -0.2747 -0.0083
   16phy    C22  419  -0.120   4.635   2.547  0.5938  0.3910  0.0515
   16phy    C21  420  -0.049   4.511   2.605 -0.4477  0.1132  0.4063
   16phy    C20  421  -0.120   4.451   2.727  1.1822 -0.2246  0.1258
   16phy    C18  422  -0.048   4.339   2.806 -0.4226 -0.8036  0.0766
   16phy    O01  423   0.095   4.367   2.836  0.0524  0.2122 -0.1307
   16phy    H01  424   0.146   4.315   2.777  0.4564 -0.4132  0.7509
   16phy    C19  425  -0.112   4.359   2.944  0.4475 -0.2184 -0.2951
   16phy    C13  426  -0.056   4.184   2.750  0.1805  0.2566 -0.1740
   16phy     H3  427  -0.163   4.162   2.725 -0.3361  2.0349  0.3456
   16phy    O33  428  -0.032   4.085   2.853 -0.0245  0.0161 -0.1847
   16phy    H1B  429   0.054   4.099   2.889  0.2209  0.4020 -0.8953
   16phy    C12  430   0.032   4.151   2.631 -0.5640  0.3456  0.1245
   16phy    O11  431   0.175   4.167   2.654  0.6551 -0.2994  0.0586
   16phy    H1A  432   0.223   4.088   2.640  0.3905 -0.8273  1.8076
   17phy    C35  433   4.098   4.722   2.247  0.2858 -0.3100 -0.0463
   17phy    C33  434   4.115   4.611   2.143  0.3075  0.1889 -0.0578
   17phy    C34  435   4.093   4.657   1.999 -0.2775 -0.1771 -0.0162
   17phy    C32  436   4.239   4.526   2.172  0.2121 -0.5703 -0.4884
   17phy    C31  437   4.234   4.378   2.134  0.2146  0.5931  0.0597
   17phy    C30  438   4.356   4.289   2.164  0.3303  0.5064 -0.2020
   17phy    C28  439   4.339   4.137   2.136 -0.1021 -0.2720 -0.0704
   17phy    C29  440   4.474   4.065   2.115 -0.0549 -0.5055 -0.4554
   17phy    C27  441   4.260   4.068   2.245  0.5778  0.7886 -0.2330
   17phy    C26  442   4.142   3.984   2.193  0.4962 -0.4880 -0.3034
   17phy    C25  443   4.079   3.885   2.294  0.0589  0.1292 -0.2481
   17phy    C23  444   3.975   3.786   2.236 -0.4714 -0.6249 -0.0165
   17phy    C24  445   4.041   3.652   2.194 -0.1756  0.0521  0.5045
   17phy    C22  446   3.864   3.753   2.340 -0.2322  0.2389 -0.1889
   17phy    C21  447   3.756   3.855   2.368 -0.5517  0.0542 -0.3963
   17phy    C20  448   3.664   3.804   2.479 -0.3233 -0.2467 -0.2656
   17phy    C18  449   3.560   3.908   2.526  0.4220  0.1855 -0.1029
   17phy    O01  450   3.494   3.970   2.412  0.2508 -0.5948  0.1827
   17phy    H01  451   3.546   3.955   2.336 -1.6022 -1.5883 -0.9725
   17phy    C19  452   3.444   3.816   2.578 -0.1779 -0.5240 -0.2419
   17phy    C13  453   3.623   4.020   2.627  0.3531 -0.2654  0.6163
   17phy     H3  454   3.704   4.073   2.570  0.2652 -0.3821  0.3847
   17phy    O33  455   3.697   3.951   2.731  0.1989 -0.3000  0.3547
   17phy    H1B  456   3.759   4.016   2.759 -0.8273  0.5813  0.6642
   17phy    C12  457   3.532   4.141   2.681 -0.1685  0.3047 -0.0307
   17phy    O11  458   3.436   4.132   2.776  0.2428 -0.1892 -0.1807
   17phy    H1A  459   3.384   4.208   2.796 -0.6090 -0.5632 -0.9380
   18phy    C35  460   0.669   3.632   1.295  0.5187 -0.8842  0.0406
   18phy    C33  461   0.723   3.504   1.240 -0.5700 -0.1913  0.0733
   18phy    C34  462   0.832   3.465   1.340 -0.4833  0.0921 -0.1820
   18phy    C32  463   0.620   3.395   1.209 -0.2992  0.1031 -0.4865
   18phy    C31  464   0.613   3.356   1.064 -0.2583 -0.0231 -0.4826
   18phy    C30  465   0.538   3.222   1.038 -0.0983  0.0910 -0.0638
   18phy    C28  466   0.559   3.158   0.898 -0.3845  0.2132 -0.5813
   18phy    C29  467   0.700   3.098   0.863  0.1276  0.0251  0.0740
   18phy    C27  468   0.436   3.072   0.870  0.8269  0.0555  0.1478
   18phy    C26  469   0.394   3.030   0.731  0.4204  0.1801  0.2495
   18phy    C25  470   0.242   2.977   0.729 -0.4530  0.3419  0.3128
   18phy    C23  471   0.204   2.881   0.611 -0.3333 -0.6102 -0.0296
   18phy    C24  472   0.227   2.732   0.642 -0.2259 -0.1821 -0.4742
   18phy    C22  473   0.057   2.914   0.572 -0.2322  0.3353  0.0777
   18phy    C21  474   0.031   2.909   0.417 -0.4522 -0.4141  0.3157
   18phy    C20  475  -0.113   2.920   0.375  0.1179 -0.0783 -0.5201
   18phy    C18  476  -0.151   2.941   0.226  0.0442  0.4191 -0.0198
   18phy    O01  477  -0.093   3.066   0.177  0.0855  0.2422  0.1867
   18phy    H01  478  -0.142   3.089   0.101 -0.8581  0.4443  0.8394
   18phy    C19  479  -0.303   2.954   0.235 -0.2501 -0.1664 -0.1684
   18phy    C13  480  -0.100   2.823   0.124  0.1395 -0.2141 -0.5492
   18phy     H3  481   0.012   2.829   0.126  0.1940 -0.7481 -1.3970
   18phy    O33  482  -0.117   2.685   0.160  0.2157  0.4430  0.2023
   18phy    H1B  483  -0.040   2.637   0.135 -0.8883 -0.9442 -0.6815
   18phy    C12  484  -0.085   2.839  -0.033  0.0320  0.4804 -0.3702
   18phy    O11  485  -0.199   2.806  -0.115 -0.1729  0.1390 -0.7439
   18phy    H1A  486  -0.176   2.720  -0.146  0.2250  0.1847 -0.5775
   19phy    C35  487   3.717   4.205   1.231  0.0294  0.2780  0.3333
   19phy    C33  488   3.816   4.165   1.342 -0.4568  0.1413  0.3280
   19phy    C34  489   3.752   4.045   1.410 -0.2405  0.2135 -0.1382
   19phy    C32  490   3.953   4.126   1.275  0.0938 -0.3494 -0.1488
   19phy    C31  491   4.078   4.133   1.366  0.1790 -0.0711  1.1172
   19phy    C30  492   4.189   4.062   1.293 -0.3394 -0.0293  0.7010
   19phy    C28  493   4.329   4.038   1.356 -0.2434  0.5095 -0.0108
   19phy    C29  494   4.332   3.928   1.464  0.3278 -0.2533 -0.0337
   19phy    C27  495   4.416   3.974   1.241 -0.1144  0.4129 -0.4209
   19phy    C26  496   4.513   4.071   1.170 -0.4114  0.3728 -0.2158
   19phy    C25  497   4.634   4.013   1.092  0.1185  0.4346 -0.0293
   19phy    C23  498   4.725   4.113   1.024  0.0112 -0.2309  0.3638
   19phy    C24  499   4.870   4.099   1.067  0.4368  0.1127  0.3202
   19phy    C22  500   4.712   4.073   0.868 -0.1919  0.8394  0.2729
   19phy    C21  501   4.671   4.176   0.767 -0.5661 -0.6735  0.2851
   19phy    C20  502   4.665   4.117   0.624  0.0195 -0.1778  0.1450
   19phy    C18  503   4.635   4.198   0.489  0.1894  0.0129 -0.7422
   19phy    O01  504   4.520   4.282   0.512 -0.2757  0.1843  0.1081
   19phy    H01  505   4.451   4.226   0.542 -0.3292 -0.3039 -0.8797
   19phy    C19  506   4.597   4.094   0.386  0.0013  0.1031 -0.6162
   19phy    C13  507   4.758   4.294   0.449 -0.1853  0.4715 -0.0889
   19phy     H3  508   4.772   4.366   0.533  0.8577 -0.2401  0.3572
   19phy    O33  509   4.888   4.229   0.451  0.1263 -0.2186 -0.2000
   19phy    H1B  510   4.927   4.222   0.366  0.1771 -0.9443 -0.1225
   19phy    C12  511   4.753   4.418   0.354 -0.5903 -0.2491  0.5672
   19phy    O11  512   4.796   4.400   0.220  0.1539  0.2758 -0.7667
   19phy    H1A  513   4.865   4.336   0.221  0.1313  0.2045  1.6170
   20phy    C35  514   4.433   0.279   1.999 -0.0485  0.2130 -0.3649
   20phy    C33  515   4.393   0.403   1.914 -0.2333  0.3590 -0.0612
   20phy    C34  516   4.427   0.366   1.775  0.3975 -0.2018 -0.1633
   20phy    C32  517   4.242   0.450   1.928 -0.2184 -0.0925  0.1559
   20phy    C31  518   4.208   0.530   2.052  0.3449  0.1933  0.0184
   20phy    C30  519   4.058   0.551   2.087 -0.9849 -0.2882  0.2588
   20phy    C28  520   4.027   0.667   2.186  0.0390 -0.4823 -0.5752
   20phy    C29  521   3.943   0.778   2.130  0.1057 -0.3420  0.1971
   20phy    C27  522   3.968   0.599   2.311  0.7471 -0.2159  0.3153
   20phy    C26  523   4.006   0.657   2.448  0.3834  0.0294 -0.2775
   20phy    C25  524   3.921   0.596   2.555 -1.0156  0.0501 -1.1586
   20phy    C23  525   3.943   0.641   2.703  0.3158  0.5483 -0.6482
   20phy    C24  526   3.838   0.738   2.757  0.2372 -0.0646  0.3562
   20phy    C22  527   3.954   0.513   2.788 -0.3257 -0.4388 -0.4095
   20phy    C21  528   4.079   0.512   2.875 -0.3169 -0.2546  0.2058
   20phy    C20  529   4.077   0.386   2.961  0.5289 -0.0576  0.3751
   20phy    C18  530   4.179   0.368   3.074 -0.5509 -0.3464  0.0374
   20phy    O01  531   4.171   0.476   3.167 -0.6284 -0.4970 -0.0379
   20phy    H01  532   4.106   0.458   3.233 -0.7367  0.5908  0.1676
   20phy    C19  533   4.122   0.247   3.143 -0.1118  0.0792  0.2508
   20phy    C13  534   4.335   0.361   3.026  0.6174  0.0058  0.0616
   20phy     H3  535   4.354   0.453   2.965 -1.4288  0.2539 -0.2686
   20phy    O33  536   4.343   0.257   2.926 -0.0181 -0.3013  0.1537
   20phy    H1B  537   4.304   0.280   2.844  0.4925  2.0886  0.5089
   20phy    C12  538   4.459   0.349   3.121  0.3891 -0.5519 -0.6752
   20phy    O11  539   4.481   0.222   3.175 -0.0317 -0.1002 -0.4308
   20phy    H1A  540   4.489   0.162   3.104  0.7856 -3.0339  1.9171
   21phy    C35  541   4.762   4.550   1.554  0.3801  0.0631 -0.4847
   21phy    C33  542   4.726   4.455   1.445 -0.2825  0.1030  0.5160
   21phy    C34  543   4.644   4.344   1.505  0.1512  0.1112 -0.1100
   21phy    C32  544   4.650   4.539   1.341 -0.5203  0.3969  0.0907
   21phy    C31  545   4.688   4.512   1.197 -0.2238 -0.1793 -0.2410
   21phy    C30  546   4.602   4.601   1.099  0.3020  0.1901 -0.4493
   21phy    C28  547   4.639   4.586   0.949  0.5133  0.2072 -0.2576
   21phy    C29  548   4.526   4.643   0.862 -0.3753 -0.2398 -0.4473
   21phy    C27  549   4.771   4.654   0.910 -0.1598  0.0609  0.2195
   21phy    C26  550   4.857   4.576   0.809  0.5819  0.3662 -0.0506
   21phy    C25  551   5.000   4.632   0.810 -0.0888  0.4423 -0.2006
   21phy    C23  552   5.100   4.577   0.708 -0.1660 -0.1021  0.3279
   21phy    C24  553   5.201   4.685   0.675 -0.0405  0.3227  0.4849
   21phy    C22  554   5.170   4.444   0.741  0.0350  0.1924 -0.6367
   21phy    C21  555   5.122   4.322   0.657 -0.1231  0.2377  0.0200
   21phy    C20  556   5.154   4.182   0.716 -0.5570 -0.1890 -0.1563
   21phy    C18  557   5.107   4.050   0.654  0.4339 -0.1355 -0.3661
   21phy    O01  558   4.966   4.051   0.633 -0.0839  0.1158  0.0306
   21phy    H01  559   4.937   4.106   0.563 -0.0654  0.2129  0.0989
   21phy    C19  560   5.144   3.952   0.764 -0.2881  0.1512 -0.2100
   21phy    C13  561   5.172   4.013   0.513  0.0637  0.1201  0.6812
   21phy     H3  562   5.137   4.091   0.441 -2.1543 -0.8591  0.6082
   21phy    O33  563   5.313   4.018   0.495  0.1292  0.3770  0.3244
   21phy    H1B  564   5.352   4.089   0.543  0.6976  0.8093 -0.7177
   21phy    C12  565   5.123   3.897   0.414  0.3668 -0.0696  0.3356
   21phy    O11  566   4.981   3.868   0.422 -0.3360 -0.5698  0.4842
   21phy    H1A  567   4.953   3.869   0.511  0.6665 -1.6086  0.8255
   22phy    C35  568   2.752   2.955   0.907 -0.1611  0.4224  0.1894
   22phy    C33  569   2.620   3.015   0.948 -0.1415 -0.2103  0.3909
   22phy    C34  570   2.595   2.988   1.093  0.0187 -0.0197  0.0997
   22phy    C32  571   2.609   3.159   0.907  0.0809  0.0621 -0.2815
   22phy    C31  572   2.469   3.206   0.864 -0.0756  0.5255  0.0188
   22phy    C30  573   2.464   3.350   0.812  0.1492 -0.3754 -0.5413
   22phy    C28  574   2.330   3.384   0.752 -0.6822  0.6411 -0.1727
   22phy    C29  575   2.258   3.478   0.851 -0.2927  0.1090  0.1836
   22phy    C27  576   2.359   3.468   0.626  0.3757 -0.0616  0.0694
   22phy    C26  577   2.280   3.428   0.497  0.3141 -0.2480 -0.3012
   22phy    C25  578   2.318   3.512   0.371  0.0834  0.1447 -0.1557
   22phy    C23  579   2.248   3.479   0.234 -0.1666 -1.0244  0.1451
   22phy    C24  580   2.104   3.541   0.234 -0.6380 -0.1265  0.1178
   22phy    C22  581   2.334   3.536   0.120 -0.3222  0.1311  0.4511
   22phy    C21  582   2.310   3.476  -0.018 -0.1731  0.2183  0.3506
   22phy    C20  583   2.403   3.539  -0.122  0.0737  0.2488 -0.0790
   22phy    C18  584   2.400   3.502  -0.272  0.0567  0.0468  0.0671
   22phy    O01  585   2.432   3.364  -0.284  0.3186  0.5072 -0.4820
   22phy    H01  586   2.371   3.310  -0.237  0.2028  2.4905  1.9504
   22phy    C19  587   2.522   3.583  -0.324  0.3683  0.3365 -0.1602
   22phy    C13  588   2.260   3.532  -0.345 -0.1206 -0.2758 -0.3539
   22phy     H3  589   2.190   3.457  -0.301  1.0463 -1.2582 -0.1099
   22phy    O33  590   2.188   3.652  -0.316 -0.4581 -0.2119  0.2968
   22phy    H1B  591   2.226   3.715  -0.374  1.1444 -0.7189  0.7459
   22phy    C12  592   2.218   3.475  -0.483  0.4306  0.1837 -0.0744
   22phy    O11  593   2.260   3.559  -0.587  0.9782 -0.1925 -0.2687
   22phy    H1A  594   2.349   3.540  -0.612  1.0306  0.0655 -0.2828
   23phy    C35  595   1.102   3.548   1.887  0.3455 -0.3412  0.3654
   23phy    C33  596   0.974   3.627   1.848  0.2808 -0.9760  0.0395
   23phy    C34  597   0.889   3.551   1.745 -0.3808 -0.2931 -0.1100
   23phy    C32  598   0.891   3.667   1.969 -0.1351  0.0261 -0.5234
   23phy    C31  599   0.888   3.828   1.982 -0.1713 -0.0258  0.1958
   23phy    C30  600   0.837   3.883   2.118  0.3643 -0.2022  0.3237
   23phy    C28  601   0.841   4.034   2.132 -0.2133 -0.2813  0.0941
   23phy    C29  602   0.700   4.090   2.126 -0.2920  0.0994  0.0218
   23phy    C27  603   0.904   4.080   2.267 -0.4522 -0.2338 -0.2651
   23phy    C26  604   0.988   4.208   2.258 -0.2787  0.4673  0.0132
   23phy    C25  605   1.065   4.218   2.385 -0.3248 -0.2706  0.1813
   23phy    C23  606   1.164   4.336   2.397 -0.1926  0.1356  0.5745
   23phy    C24  607   1.099   4.463   2.446  0.3372 -0.3169  0.7684
   23phy    C22  608   1.284   4.306   2.486  0.4308  0.1187  0.4621
   23phy    C21  609   1.414   4.365   2.449 -0.0288  0.0147  0.3738
   23phy    C20  610   1.522   4.343   2.559 -0.3391 -0.5966  0.4499
   23phy    C18  611   1.675   4.348   2.533 -0.0888 -0.4507  0.0365
   23phy    O01  612   1.703   4.488   2.507  0.5597  0.2798 -0.3322
   23phy    H01  613   1.796   4.499   2.519  0.8141 -1.5396 -0.3374
   23phy    C19  614   1.731   4.312   2.671 -0.4936  0.1315  0.0315
   23phy    C13  615   1.739   4.244   2.421 -0.0032 -0.8068  0.5169
   23phy     H3  616   1.685   4.146   2.425  0.3871 -1.2300 -2.2894
   23phy    O33  617   1.870   4.199   2.454 -0.1543 -0.3531  0.2181
   23phy    H1B  618   1.939   4.259   2.433 -0.0280 -0.6404 -0.1987
   23phy    C12  619   1.723   4.270   2.268 -0.2575  0.0433 -0.0792
   23phy    O11  620   1.828   4.326   2.201 -0.1251  0.2958  0.4813
   23phy    H1A  621   1.891   4.257   2.193  0.2543  0.6211  0.6909
   24phy    C35  622   0.746   4.756   1.445 -0.0510 -0.2383 -0.0183
   24phy    C33  623   0.719   4.894   1.387  0.3594  0.5014 -0.0158
   24phy    C34  624   0.764   4.904   1.246  0.3328 -0.5388 -0.2991
   24phy    C32  625   0.571   4.935   1.403  0.2336 -0.2927  0.1318
   24phy    C31  626   0.510   4.985   1.537  0.0383 -0.1335  0.2461
   24phy    C30  627   0.395   5.082   1.525 -0.2434  0.2166 -0.2621
   24phy    C28  628   0.348   5.155   1.653 -0.5400  0.2243 -0.2741
   24phy    C29  629   0.266   5.281   1.611  0.7516  0.2562 -0.1407
   24phy    C27  630   0.270   5.063   1.752  0.2104 -0.1024 -0.0722
   24phy    C26  631   0.315   5.051   1.900 -0.2648 -0.0194 -0.1835
   24phy    C25  632   0.213   4.985   1.989  0.3088 -0.0190 -0.3131
   24phy    C23  633   0.253   4.979   2.135  0.5419  0.0027 -0.0939
   24phy    C24  634   0.152   5.064   2.218  0.2340  0.6543 -0.4693
   24phy    C22  635   0.251   4.837   2.195 -0.4364 -0.6052 -0.3916
   24phy    C21  636   0.370   4.804   2.285 -0.0455  0.1265 -0.1912
   24phy    C20  637   0.348   4.665   2.357 -0.3280  0.0046  0.0558
   24phy    C18  638   0.456   4.618   2.459 -0.2722  0.0823 -0.1786
   24phy    O01  639   0.519   4.727   2.536 -0.0785  0.6870  0.2958
   24phy    H01  640   0.512   4.716   2.629  2.2209 -0.4230  0.4120
   24phy    C19  641   0.364   4.535   2.552 -0.1930 -0.1460 -0.2896
   24phy    C13  642   0.575   4.527   2.392 -0.2559 -0.5147  0.1145
   24phy     H3  643   0.538   4.459   2.311  1.0051 -0.4075 -0.5844
   24phy    O33  644   0.630   4.430   2.484  0.3624 -0.3352 -0.0021
   24phy    H1B  645   0.704   4.457   2.536  0.8196  0.3740 -1.0032
   24phy    C12  646   0.696   4.610   2.325 -0.7818 -0.3713 -0.0300
   24phy    O11  647   0.759   4.694   2.419 -0.1322  0.0085  0.2948
   24phy    H1A  648   0.688   4.747   2.450 -0.8808 -1.0710  0.4993
   25phy    C35  649   1.339   4.270   1.520 -0.1847 -0.3738  0.1215
   25phy    C33  650   1.324   4.214   1.377 -0.2975 -0.2992  0.0733
   25phy    C34  651   1.372   4.067   1.377  0.3588 -0.2555  0.1141
   25phy    C32  652   1.186   4.231   1.334  0.2322  0.1846 -0.0259
   25phy    C31  653   1.177   4.313   1.206 -0.2748 -0.1553 -0.1241
   25phy    C30  654   1.040   4.359   1.157  0.0113  0.2267 -0.4125
   25phy    C28  655   1.005   4.441   1.029 -0.2957  0.5544 -0.4189
   25phy    C29  656   0.873   4.398   0.966 -0.2067 -0.3059 -0.3812
   25phy    C27  657   1.014   4.587   1.065  0.2201  0.0677  1.1034
   25phy    C26  658   1.033   4.682   0.939 -0.2387  0.4748  0.2926
   25phy    C25  659   1.036   4.830   0.977  0.2767 -0.1274  0.1897
   25phy    C23  660   0.999   4.933   0.864  0.2334 -0.2989 -0.4530
   25phy    C24  661   0.966   5.050   0.946  0.1614 -0.4747  0.2306
   25phy    C22  662   1.109   4.956   0.757  0.0312 -0.1451  0.0369
   25phy    C21  663   1.109   4.858   0.638  0.0570 -0.2138 -0.0673
   25phy    C20  664   1.230   4.889   0.554 -0.4184 -0.8118  0.3721
   25phy    C18  665   1.244   4.832   0.413 -0.4697  0.0582 -0.1025
   25phy    O01  666   1.237   4.691   0.425  0.2275 -0.7158  0.0108
   25phy    H01  667   1.192   4.661   0.349 -0.5146  1.8703 -0.6932
   25phy    C19  668   1.388   4.865   0.369  0.3244 -0.2155  0.2147
   25phy    C13  669   1.136   4.884   0.305  0.6749  0.3453 -0.6160
   25phy     H3  670   1.042   4.841   0.346  0.3302  1.4263 -0.2364
   25phy    O33  671   1.088   5.016   0.300 -0.1884  0.3053 -0.5896
   25phy    H1B  672   1.068   5.039   0.389  0.1543  1.2558 -0.7534
   25phy    C12  673   1.098   4.815   0.162  0.2283 -0.0830 -0.3957
   25phy    O11  674   1.139   4.688   0.131 -0.3931  0.6086  0.1651
   25phy    H1A  675   1.074   4.655   0.072 -2.6617  1.0563  2.2549
   26phy    C35  676   0.726   0.490   2.022  0.3914  0.1306  0.2023
   26phy    C33  677   0.647   0.375   2.075 -0.8839  0.0495  0.0520
   26phy    C34  678   0.575   0.311   1.960  0.3077 -0.1673 -0.1414
   26phy    C32  679   0.756   0.290   2.140 -0.5581  0.6853 -0.1828
   26phy    C31  680   0.694   0.195   2.249 -0.4099 -0.4559 -0.8502
   26phy    C30  681   0.802   0.118   2.334  0.1316  0.1791  0.3210
   26phy    C28  682   0.745   0.045   2.463 -0.0334 -0.1387 -0.1321
   26phy    C29  683   0.688  -0.095   2.428 -0.3396  0.0047 -0.3779
   26phy    C27  684   0.855   0.023   2.565 -0.2989 -0.2064 -0.4076
   26phy    C26  685   0.878   0.130   2.671  0.2743 -0.2059 -0.6470
   26phy    C25  686   1.014   0.103   2.735  0.1513 -0.4674 -0.5227
   26phy    C23  687   1.070   0.203   2.838  0.2197  0.2238  0.2816
   26phy    C24  688   1.169   0.126   2.920  1.0364  0.3976  0.2682
   26phy    C22  689   1.137   0.324   2.774 -0.2413  0.3187  0.2749
   26phy    C21  690   1.134   0.455   2.854  0.4905  0.1881 -0.3090
   26phy    C20  691   1.164   0.585   2.778 -0.2853  0.2640 -0.1990
   26phy    C18  692   1.208   0.720   2.849 -0.2529  0.2678 -0.0797
   26phy    O01  693   1.317   0.688   2.941 -0.1343 -0.1089  0.0914
   26phy    H01  694   1.343   0.765   2.988 -1.3041  1.1941 -1.2922
   26phy    C19  695   1.282   0.806   2.740  0.1966  0.4976  0.0115
   26phy    C13  696   1.086   0.796   2.927 -0.0994  0.0580 -0.0543
   26phy     H3  697   1.004   0.823   2.856  0.5430  1.2397 -0.3596
   26phy    O33  698   1.125   0.927   2.968  0.0770 -0.0104  0.1600
   26phy    H1B  699   1.202   0.921   3.022  1.6259  0.7644 -1.8529
   26phy    C12  700   1.012   0.732   3.054 -0.4113 -0.3282 -0.2842
   26phy    O11  701   0.921   0.819   3.121 -0.1180  0.0404 -0.4437
   26phy    H1A  702   0.938   0.910   3.107 -2.9892  0.3418 -2.9169
   27phy    C35  703   0.527   0.024   0.923 -0.0659 -0.0855 -0.2779
   27phy    C33  704   0.534   0.143   1.022 -0.1795  0.0531 -0.0933
   27phy    C34  705   0.439   0.117   1.143 -0.5632  0.1553 -0.2112
   27phy    C32  706   0.678   0.159   1.069  0.0931 -0.1788 -0.3493
   27phy    C31  707   0.713   0.304   1.081 -0.1855  0.2325 -0.2036
   27phy    C30  708   0.858   0.338   1.122 -0.0958 -0.0120  0.7626
   27phy    C28  709   0.898   0.486   1.123 -0.2008 -0.3235 -0.0531
   27phy    C29  710   0.852   0.565   1.250  0.0449 -0.1068  0.2261
   27phy    C27  711   1.048   0.497   1.119  0.0580 -0.2497 -0.2954
   27phy    C26  712   1.096   0.570   0.989 -0.0826  0.3849  0.2044
   27phy    C25  713   1.239   0.626   1.000 -0.2708  0.2939 -0.0642
   27phy    C23  714   1.300   0.705   0.880  0.1004 -0.2374 -0.5109
   27phy    C24  715   1.346   0.840   0.940  0.0215  0.1460  0.1178
   27phy    C22  716   1.414   0.628   0.807 -0.2863  0.1048 -0.5361
   27phy    C21  717   1.445   0.657   0.663 -0.1201 -0.3957 -0.2001
   27phy    C20  718   1.578   0.589   0.621  0.0394 -0.2943  0.2876
   27phy    C18  719   1.637   0.625   0.481 -1.1042 -0.9434  0.0668
   27phy    O01  720   1.545   0.612   0.375 -0.2853  0.0165 -0.0364
   27phy    H01  721   1.542   0.521   0.354  1.1642  0.2935 -1.6836
   27phy    C19  722   1.747   0.519   0.465 -0.0403  0.3168  0.2361
   27phy    C13  723   1.703   0.772   0.464 -0.8798 -0.3801  0.2065
   27phy     H3  724   1.614   0.839   0.455 -0.7098 -0.1491  0.2365
   27phy    O33  725   1.768   0.842   0.568  0.0913  0.2316 -0.4628
   27phy    H1B  726   1.715   0.833   0.644  0.4156  1.0113 -0.1300
   27phy    C12  727   1.750   0.832   0.324 -0.0389  0.6753 -0.1157
   27phy    O11  728   1.678   0.811   0.206  0.3770  0.2386 -0.1622
   27phy    H1A  729   1.663   0.719   0.208 -0.6840  0.3850  2.1586
   28phy    C35  730   1.517   2.417   1.066  0.2918 -0.2217  0.3789
   28phy    C33  731   1.544   2.356   1.207  0.4862  0.0872  0.1037
   28phy    C34  732   1.415   2.304   1.260  0.3474 -0.3184  0.2317
   28phy    C32  733   1.659   2.255   1.220 -0.0649  0.0999  0.1619
   28phy    C31  734   1.788   2.310   1.271 -0.0461  0.2271 -0.2096
   28phy    C30  735   1.898   2.205   1.289  0.0317  0.3567 -0.5596
   28phy    C28  736   2.037   2.250   1.340  0.4912  0.6925  0.0173
   28phy    C29  737   2.034   2.282   1.491 -0.2664  0.2694 -0.1446
   28phy    C27  738   2.144   2.142   1.322 -0.9482  0.3955 -0.0093
   28phy    C26  739   2.218   2.135   1.186 -0.1999 -0.5011 -0.2808
   28phy    C25  740   2.320   2.021   1.175  0.1624  0.0061  0.3230
   28phy    C23  741   2.392   2.016   1.042  0.2862  0.4678  0.3730
   28phy    C24  742   2.543   1.996   1.054  0.2732 -0.1178  0.1837
   28phy    C22  743   2.337   1.899   0.951 -0.0503  0.3549 -0.0859
   28phy    C21  744   2.282   1.935   0.814  0.3575  0.2270 -0.2341
   28phy    C20  745   2.243   1.805   0.735  0.4428  0.0022  0.2107
   28phy    C18  746   2.234   1.811   0.576  0.1821  0.4004  0.2833
   28phy    O01  747   2.147   1.919   0.539 -0.4811  0.4882 -0.4032
   28phy    H01  748   2.071   1.895   0.490 -0.9644  1.4241 -0.1374
   28phy    C19  749   2.166   1.680   0.535  0.2601 -0.1480  0.1547
   28phy    C13  750   2.375   1.831   0.502 -0.0199  0.7140 -0.1106
   28phy     H3  751   2.406   1.934   0.532  0.9172  0.3070  0.3494
   28phy    O33  752   2.490   1.761   0.552 -0.1255 -0.4770 -0.0762
   28phy    H1B  753   2.513   1.789   0.638  0.3818  0.4768 -0.5104
   28phy    C12  754   2.396   1.879   0.356  0.6195 -0.5814  0.2274
   28phy    O11  755   2.277   1.886   0.283 -0.4615 -0.6498  0.3310
   28phy    H1A  756   2.235   1.802   0.285  0.4655 -1.1939 -1.3998
   29phy    C35  757   0.922   3.394   0.704 -0.1648 -0.3690 -0.1081
   29phy    C33  758   0.971   3.498   0.811  0.1950  0.1060  0.8952
   29phy    C34  759   1.038   3.416   0.915 -0.1134  0.5011 -0.1540
   29phy    C32  760   1.047   3.617   0.746  0.3473  0.3405  0.2511
   29phy    C31  761   1.019   3.757   0.806 -0.2912  0.0605  0.4231
   29phy    C30  762   1.114   3.864   0.753 -0.2456  0.2429  0.4169
   29phy    C28  763   1.089   4.014   0.789 -0.4667 -0.1573 -0.1524
   29phy    C29  764   1.156   4.049   0.925 -0.2330 -0.2528 -0.2316
   29phy    C27  765   1.149   4.100   0.673  0.2156  0.6167 -0.5202
   29phy    C26  766   1.039   4.184   0.612 -0.2855 -0.3740  0.0790
   29phy    C25  767   1.102   4.272   0.508  0.1270 -0.1949 -0.3217
   29phy    C23  768   0.999   4.353   0.416 -0.8484 -0.0707  0.0410
   29phy    C24  769   0.979   4.494   0.470  0.1125  0.5004  0.1226
   29phy    C22  770   1.047   4.354   0.270 -0.0379  0.3113 -0.5255
   29phy    C21  771   0.942   4.325   0.166 -0.0463  0.1197  0.1768
   29phy    C20  772   1.014   4.329   0.032 -0.2133  0.0508 -0.2823
   29phy    C18  773   0.940   4.303  -0.111  0.1508  0.0547  0.4151
   29phy    O01  774   0.840   4.205  -0.097  0.1033  0.1037 -0.1356
   29phy    H01  775   0.853   4.125  -0.143  0.1910  0.6213 -1.0543
   29phy    C19  776   1.056   4.257  -0.197  0.1708  0.4009 -0.4553
   29phy    C13  777   0.876   4.441  -0.161 -0.3695 -0.8815  0.1697
   29phy     H3  778   0.786   4.451  -0.095 -0.5435  0.5275 -0.2493
   29phy    O33  779   0.939   4.567  -0.123  0.0261  0.4943  0.6990
   29phy    H1B  780   0.988   4.600  -0.196  1.2326 -0.7816  0.8959
   29phy    C12  781   0.775   4.459  -0.279  0.4607  0.1935 -0.4374
   29phy    O11  782   0.823   4.482  -0.409  0.5348  0.2098 -0.8035
   29phy    H1A  783   0.867   4.565  -0.411  1.4514 -0.2697 -1.3829
   30phy    C35  784   0.912   3.977   1.237  0.4101  0.5326  0.1305
   30phy    C33  785   0.807   4.013   1.338  0.4089 -0.1305  0.1997
   30phy    C34  786   0.844   3.939   1.467 -0.3357  0.0762  0.1704
   30phy    C32  787   0.794   4.160   1.368  0.0054 -0.1252  0.0684
   30phy    C31  788   0.681   4.229   1.290  0.0959  0.0878  0.5051
   30phy    C30  789   0.644   4.367   1.351 -0.5568  0.4736  0.0140
   30phy    C28  790   0.521   4.428   1.281  0.0333 -0.1268 -0.3327
   30phy    C29  791   0.423   4.475   1.386  0.6404 -0.0205 -0.2042
   30phy    C27  792   0.557   4.549   1.194 -0.4417 -0.0663 -0.1171
   30phy    C26  793   0.497   4.540   1.058  0.6162 -0.5567  0.6222
   30phy    C25  794   0.540   4.665   0.969  0.1175  0.3424  0.1685
   30phy    C23  795   0.471   4.680   0.832  0.2680  0.2018 -0.8933
   30phy    C24  796   0.469   4.827   0.788  0.1751 -0.3456 -0.0678
   30phy    C22  797   0.519   4.586   0.725  0.1270 -0.1297  0.2514
   30phy    C21  798   0.417   4.514   0.633 -0.2050  0.5036  0.1097
   30phy    C20  799   0.485   4.422   0.534 -0.3391 -0.0181  0.2922
   30phy    C18  800   0.397   4.352   0.426 -0.3247 -0.1454 -0.1422
   30phy    O01  801   0.295   4.272   0.489  0.5829  0.4388  0.0634
   30phy    H01  802   0.227   4.274   0.424  0.4811  3.0875  0.1285
   30phy    C19  803   0.503   4.257   0.363  0.4930 -0.0976  0.2580
   30phy    C13  804   0.332   4.449   0.316  0.3107  0.0618 -0.0130
   30phy     H3  805   0.254   4.506   0.373 -0.4024  1.1560 -2.0031
   30phy    O33  806   0.413   4.559   0.280  0.1383  0.1917 -0.5848
   30phy    H1B  807   0.395   4.632   0.336  1.2443  1.0708 -1.3142
   30phy    C12  808   0.212   4.414   0.223  0.5161 -0.3652  0.2387
   30phy    O11  809   0.128   4.314   0.268 -0.1761  0.3636  0.8771
   30phy    H1A  810   0.079   4.278   0.197 -0.0484 -0.4021  1.1727
   31phy    C35  811   1.246   0.257   2.341  0.4470 -0.1087 -0.3315
   31phy    C33  812   1.365   0.312   2.421 -0.0919 -0.0082 -0.5933
   31phy    C34  813   1.454   0.205   2.478  0.0527  0.2225  0.0408
   31phy    C32  814   1.422   0.425   2.336 -0.3930 -0.0433  0.3498
   31phy    C31  815   1.480   0.541   2.411 -0.3181 -0.4111  0.0512
   31phy    C30  816   1.540   0.649   2.322  0.4003  0.2137 -0.0221
   31phy    C28  817   1.601   0.765   2.392  0.2361  0.0104 -0.3345
   31phy    C29  818   1.731   0.798   2.323  0.2986  0.5425  0.1538
   31phy    C27  819   1.506   0.883   2.415  0.2311  0.7879  0.1496
   31phy    C26  820   1.532   0.985   2.529  0.3436  0.5625  0.2318
   31phy    C25  821   1.423   1.096   2.528 -0.5925  0.1237  0.2035
   31phy    C23  822   1.466   1.224   2.604 -0.0757  0.6005  0.9120
   31phy    C24  823   1.522   1.331   2.513  0.8628  0.0980  0.3622
   31phy    C22  824   1.350   1.280   2.691 -0.0536 -0.1029  0.1280
   31phy    C21  825   1.381   1.272   2.841  0.4686 -0.1348 -0.1858
   31phy    C20  826   1.279   1.359   2.922 -0.5563 -0.3164  0.2487
   31phy    C18  827   1.268   1.347   3.077 -0.0955 -0.2411  0.5871
   31phy    O01  828   1.396   1.349   3.131 -0.3322  0.1423 -0.3733
   31phy    H01  829   1.446   1.417   3.091  0.3139  0.5122  1.0062
   31phy    C19  830   1.205   1.483   3.116 -0.0247  0.1714  0.2268
   31phy    C13  831   1.190   1.209   3.117 -0.0050  0.0211  0.0081
   31phy     H3  832   1.240   1.120   3.071 -0.4449 -0.6078  0.7092
   31phy    O33  833   1.060   1.199   3.059  0.0703 -0.6890  0.6014
   31phy    H1B  834   1.060   1.129   2.996  1.1040  0.9829 -1.3651
   31phy    C12  835   1.185   1.170   3.267 -0.5635  0.4455  0.0380
   31phy    O11  836   1.070   1.200   3.337 -0.0963 -0.5606  0.0223
   31phy    H1A  837   1.021   1.255   3.279  0.4446  1.0248  1.0106
   32phy    C35  838   2.665   1.703   1.954 -0.6820  0.3713 -0.2058
   32phy    C33  839   2.520   1.705   1.945  0.4600 -0.2825 -0.1916
   32phy    C34  840   2.469   1.834   1.875 -0.1956  0.4523 -0.1632
   32phy    C32  841   2.475   1.574   1.879 -0.0159  0.1644  0.3892
   32phy    C31  842   2.328   1.537   1.883 -0.1543  0.0470  0.0460
   32phy    C30  843   2.321   1.390   1.836  0.4229  0.0098  0.5448
   32phy    C28  844   2.171   1.352   1.818 -0.1636  0.0090  0.3342
   32phy    C29  845   2.163   1.288   1.679  0.2994 -0.0267 -0.2068
   32phy    C27  846   2.127   1.245   1.920  0.1234  0.2644  0.1134
   32phy    C26  847   2.026   1.290   2.032  0.4490  0.3279 -0.7458
   32phy    C25  848   1.987   1.168   2.123  0.4035 -0.1593  0.2155
   32phy    C23  849   1.883   1.209   2.231  0.2781 -0.9844  0.1518
   32phy    C24  850   1.747   1.146   2.205 -0.6399 -0.0511 -0.1204
   32phy    C22  851   1.937   1.164   2.366  0.2622  0.1203  0.1454
   32phy    C21  852   1.896   1.242   2.492  0.1242  0.2520 -0.0564
   32phy    C20  853   1.982   1.204   2.611  0.0910  0.4249 -0.7005
   32phy    C18  854   1.940   1.247   2.754  0.1979  0.6311 -0.1913
   32phy    O01  855   1.811   1.190   2.787 -0.0836 -0.2892  0.2757
   32phy    H01  856   1.812   1.098   2.773  1.9481 -0.2318 -0.3403
   32phy    C19  857   2.048   1.164   2.836 -0.2395  0.7156 -0.1665
   32phy    C13  858   1.955   1.400   2.792 -0.8048 -0.6613 -0.4988
   32phy     H3  859   2.046   1.443   2.743 -0.9703  1.6351  1.0675
   32phy    O33  860   1.981   1.432   2.929  0.1770 -0.2492  0.1317
   32phy    H1B  861   1.954   1.363   2.987  1.0744 -1.0052 -0.3169
   32phy    C12  862   1.827   1.490   2.757 -0.3421 -0.5350  0.1048
   32phy    O11  863   1.713   1.446   2.827 -0.3217 -0.1728  0.0291
   32phy    H1A  864   1.708   1.355   2.807 -1.4209  0.0092 -0.6219
   33phy    C35  865   1.046   0.708   2.180  0.3395 -0.1354  0.3676
   33phy    C33  866   1.148   0.805   2.232  0.2525 -0.4440 -0.0382
   33phy    C34  867   1.257   0.831   2.134 -0.1140 -0.3451  0.6098
   33phy    C32  868   1.076   0.941   2.270 -0.2777  0.0749 -0.1535
   33phy    C31  869   1.049   0.968   2.417  0.0280 -0.1415 -0.4587
   33phy    C30  870   0.989   1.103   2.453 -0.1114  0.1775 -0.0499
   33phy    C28  871   0.921   1.123   2.587 -0.3432 -0.1625 -0.0494
   33phy    C29  872   0.919   1.273   2.620 -0.3374  0.0794  0.2239
   33phy    C27  873   0.780   1.055   2.603  0.0765  0.1048 -0.0776
   33phy    C26  874   0.726   1.007   2.740  0.0574  0.3674  0.6740
   33phy    C25  875   0.578   0.966   2.725  0.4542 -0.2091  0.7694
   33phy    C23  876   0.501   0.904   2.844 -0.3295 -0.0466  0.2976
   33phy    C24  877   0.385   1.001   2.857 -0.8061 -0.3066  0.2972
   33phy    C22  878   0.443   0.763   2.806  0.3637  0.1957  0.5261
   33phy    C21  879   0.513   0.665   2.901 -0.3694  0.6492 -0.3664
   33phy    C20  880   0.434   0.533   2.913  0.0359  0.1828  0.2919
   33phy    C18  881   0.470   0.422   3.022 -0.0726  0.1687 -0.6181
   33phy    O01  882   0.507   0.477   3.152  0.7214 -0.1830  0.1385
   33phy    H01  883   0.442   0.537   3.182  0.7064  0.1555 -0.5639
   33phy    C19  884   0.338   0.353   3.049  0.1026  0.7433  0.1669
   33phy    C13  885   0.591   0.320   2.976  0.0337 -0.1596 -0.6588
   33phy     H3  886   0.572   0.287   2.870 -2.1922  1.7224 -0.9216
   33phy    O33  887   0.592   0.195   3.049 -0.0330 -0.0683  0.0863
   33phy    H1B  888   0.626   0.200   3.136 -0.4472 -0.8504  0.3014
   33phy    C12  889   0.735   0.376   2.984  0.0882  0.1131  0.3482
   33phy    O11  890   0.776   0.416   3.117  0.2348  0.1075  0.2874
   33phy    H1A  891   0.700   0.452   3.158  0.6013  2.3099 -0.8489
   34phy    C35  892   4.171   3.245   0.662  0.1262 -0.4678 -0.2287
   34phy    C33  893   4.224   3.231   0.806 -0.4931 -0.0919 -0.5612
   34phy    C34  894   4.304   3.359   0.832  0.4831  0.4595 -0.4576
   34phy    C32  895   4.114   3.218   0.910  0.0799 -0.0733 -0.3495
   34phy    C31  896   4.050   3.078   0.933 -0.2365  0.3025 -0.2572
   34phy    C30  897   3.922   3.074   1.020 -0.2904  0.4210 -0.2275
   34phy    C28  898   3.859   2.933   1.030 -0.1658  0.2392 -0.3513
   34phy    C29  899   3.871   2.885   1.169 -0.2194 -0.7942  0.0279
   34phy    C27  900   3.708   2.943   1.003 -0.0548 -0.3524 -0.1676
   34phy    C26  901   3.661   2.915   0.862 -0.3306  0.2561  0.0056
   34phy    C25  902   3.512   2.937   0.842  0.7366 -0.1822 -0.1292
   34phy    C23  903   3.459   2.955   0.699 -0.0619  0.4295 -0.3458
   34phy    C24  904   3.393   2.825   0.664 -0.5885  0.2121  0.3314
   34phy    C22  905   3.359   3.072   0.688  0.0442 -0.1778  0.2698
   34phy    C21  906   3.417   3.204   0.620  0.1457  0.0363 -0.3349
   34phy    C20  907   3.313   3.314   0.626 -0.0271 -0.6972  0.0692
   34phy    C18  908   3.322   3.440   0.530 -0.4072 -0.9863 -0.3150
   34phy    O01  909   3.459   3.490   0.522 -0.1984 -0.0175 -0.0739
   34phy    H01  910   3.488   3.527   0.603  0.6412 -1.0799  0.1464
   34phy    C19  911   3.245   3.547   0.614 -0.6036  0.3477  0.2534
   34phy    C13  912   3.266   3.411   0.386  0.1495 -0.6806 -0.0939
   34phy     H3  913   3.345   3.349   0.337 -1.1365 -1.9689 -0.6198
   34phy    O33  914   3.160   3.321   0.367 -0.0599  0.2509  0.0578
   34phy    H1B  915   3.197   3.247   0.322  0.9980  1.1977 -0.6652
   34phy    C12  916   3.275   3.503   0.265 -0.1872  0.4105 -0.7023
   34phy    O11  917   3.158   3.584   0.259  0.1321 -0.0004  0.1767
   34phy    H1A  918   3.086   3.526   0.247  1.0114 -0.7367 -2.0665
   35phy    C35  919   1.622   1.576   1.926  0.5183 -0.1359 -0.1764
   35phy    C33  920   1.488   1.503   1.907  0.2287  0.7772  0.3060
   35phy    C34  921   1.453   1.419   2.031 -0.1737  0.7000 -0.3829
   35phy    C32  922   1.371   1.597   1.875 -0.3291  0.0730 -0.2586
   35phy    C31  923   1.255   1.545   1.784  0.4996 -0.2269 -0.3706
   35phy    C30  924   1.142   1.647   1.752 -0.7010  1.1002  0.2964
   35phy    C28  925   1.036   1.584   1.662  0.1535  0.2511 -0.4101
   35phy    C29  926   0.904   1.594   1.739  0.6716  0.1575  0.3500
   35phy    C27  927   1.018   1.656   1.531 -0.3404  0.4995 -0.4402
   35phy    C26  928   0.956   1.576   1.417  0.1064  0.4180 -0.6504
   35phy    C25  929   0.964   1.651   1.288 -0.3631  0.0668  0.0658
   35phy    C23  930   0.926   1.575   1.157  0.0372  0.1433 -0.2441
   35phy    C24  931   0.801   1.633   1.096 -0.0427  0.2604  0.0980
   35phy    C22  932   1.043   1.586   1.058  0.0415  0.2925  0.2175
   35phy    C21  933   1.098   1.444   1.022  0.0617 -0.4141 -0.5587
   35phy    C20  934   1.252   1.444   1.000  0.5596 -0.0249  0.3325
   35phy    C18  935   1.331   1.322   0.930  0.2409 -0.1057  0.2034
   35phy    O01  936   1.279   1.200   0.995 -0.1751 -0.1846  0.1231
   35phy    H01  937   1.296   1.204   1.087 -0.7226  1.4367  0.1785
   35phy    C19  938   1.484   1.343   0.966 -0.0345 -0.3360  0.1928
   35phy    C13  939   1.301   1.321   0.772  0.0159  0.1685  0.0671
   35phy     H3  940   1.190   1.307   0.762 -0.0193 -0.6589  1.3563
   35phy    O33  941   1.309   1.448   0.706 -0.0367 -0.0035  0.2468
   35phy    H1B  942   1.227   1.489   0.686  0.0696  0.4868  0.8029
   35phy    C12  943   1.331   1.205   0.673  0.7729  0.0191 -0.0571
   35phy    O11  944   1.455   1.199   0.612 -0.0311 -0.1576 -0.6068
   35phy    H1A  945   1.514   1.258   0.656 -1.1748  0.5290  0.0411
   36phy    C35  946   2.312   1.700   3.037  0.4246 -0.2655 -0.2529
   36phy    C33  947   2.335   1.766   2.903 -0.3602  0.0222 -0.0492
   36phy    C34  948   2.484   1.805   2.895  0.2827  0.1834 -0.2200
   36phy    C32  949   2.297   1.653   2.805 -0.2548 -0.2673  0.3949
   36phy    C31  950   2.267   1.716   2.666 -0.2717  0.1115 -0.0456
   36phy    C30  951   2.261   1.622   2.545 -0.3967 -0.2439  0.2104
   36phy    C28  952   2.218   1.683   2.410 -0.7614 -0.0164  0.0304
   36phy    C29  953   2.315   1.653   2.295  0.2552 -0.5054  0.0209
   36phy    C27  954   2.078   1.621   2.368  0.3119 -0.0247 -0.5436
   36phy    C26  955   1.962   1.713   2.411 -0.2135  0.3449  0.0953
   36phy    C25  956   1.832   1.678   2.337 -0.1432 -0.0107  0.1966
   36phy    C23  957   1.719   1.779   2.355 -0.0011 -0.3472  0.4384
   36phy    C24  958   1.644   1.808   2.230 -0.5863  0.2238  0.3447
   36phy    C22  959   1.618   1.749   2.468  0.2755  0.5225 -0.2422
   36phy    C21  960   1.622   1.841   2.584 -0.3346 -0.6553 -0.2180
   36phy    C20  961   1.525   1.797   2.692 -0.3697  0.1428  0.4865
   36phy    C18  962   1.530   1.867   2.829  0.0577  0.2048 -0.1366
   36phy    O01  963   1.499   2.004   2.825 -0.1147 -0.3705  0.5710
   36phy    H01  964   1.411   2.017   2.795 -0.4271  0.1317  1.6460
   36phy    C19  965   1.407   1.798   2.890 -0.8928  0.1641  0.0688
   36phy    C13  966   1.668   1.852   2.914  0.0438  0.3061  0.0206
   36phy     H3  967   1.693   1.745   2.933  0.8123  0.6634  1.0981
   36phy    O33  968   1.647   1.895   3.049  0.3154  0.3363  0.3980
   36phy    H1B  969   1.623   1.986   3.049 -1.7193 -0.1520  0.6692
   36phy    C12  970   1.798   1.924   2.872 -0.1082 -0.0916 -0.0513
   36phy    O11  971   1.920   1.860   2.902  0.1755 -0.0826  0.1129
   36phy    H1A  972   1.981   1.898   2.841  0.2275 -0.1324  0.1342
   37phy    C35  973   1.852   1.365   1.476 -0.2234  0.6705 -0.1846
   37phy    C33  974   1.743   1.293   1.550  0.1979  0.0294 -0.5751
   37phy    C34  975   1.757   1.325   1.701  0.0748  0.2104  0.2311
   37phy    C32  976   1.607   1.326   1.481 -0.6150 -0.2759 -0.4052
   37phy    C31  977   1.507   1.209   1.489  0.5944  0.5404  0.1043
   37phy    C30  978   1.370   1.241   1.431 -0.0923 -0.0333  0.0836
   37phy    C28  979   1.271   1.123   1.430 -0.2065 -0.2911 -0.1921
   37phy    C29  980   1.200   1.088   1.564 -0.1153 -0.3097 -0.0501
   37phy    C27  981   1.160   1.161   1.325  0.0773 -0.3510 -0.4124
   37phy    C26  982   1.091   1.045   1.252 -0.1685  0.3259  0.5020
   37phy    C25  983   0.991   1.088   1.145  0.6492  0.2468  0.0286
   37phy    C23  984   0.922   0.980   1.066  0.1037  0.3640  0.5857
   37phy    C24  985   0.799   0.933   1.133 -0.2626 -0.0277 -0.3104
   37phy    C22  986   0.862   1.043   0.934 -0.0834 -0.3079 -0.6501
   37phy    C21  987   0.948   1.055   0.809 -0.2714 -0.7926  0.4606
   37phy    C20  988   0.863   1.084   0.684 -0.0154 -0.3656  0.1947
   37phy    C18  989   0.901   1.064   0.533 -0.0989 -0.4647 -0.4280
   37phy    O01  990   1.010   1.156   0.504 -0.2095  0.1167  0.5925
   37phy    H01  991   1.031   1.158   0.412 -0.5798 -0.0226  0.5043
   37phy    C19  992   0.777   1.135   0.469 -0.1276  0.0897  0.1545
   37phy    C13  993   0.936   0.923   0.470  0.1955 -0.2147  0.4138
   37phy     H3  994   0.883   0.849   0.536 -0.7104 -0.5600 -0.6609
   37phy    O33  995   0.873   0.882   0.341 -0.0567 -0.0935 -0.3243
   37phy    H1B  996   0.889   0.949   0.276  0.7277 -0.6276 -0.6954
   37phy    C12  997   1.067   0.839   0.503 -0.2543 -0.2470  0.7929
   37phy    O11  998   1.140   0.784   0.395  0.1742 -0.5374 -0.1256
   37phy    H1A  999   1.085   0.729   0.342  0.3756 -1.2321  0.3771
   38phy    C35 1000   0.831   1.214   1.938  0.1667 -0.1350 -0.4419
   38phy    C33 1001   0.976   1.250   1.979  0.2733  0.7164  0.2547
   38phy    C34 1002   1.076   1.218   1.864 -0.3739  0.5965  0.1405
   38phy    C32 1003   0.986   1.387   2.035 -0.1310 -0.9461  0.7376
   38phy    C31 1004   1.073   1.389   2.162 -0.0320 -0.1469 -0.5016
   38phy    C30 1005   1.072   1.527   2.227 -0.6285  0.2658  0.0374
   38phy    C28 1006   1.144   1.534   2.366  0.5638 -0.0187  0.0682
   38phy    C29 1007   1.298   1.566   2.356  0.1786  0.3278  0.0549
   38phy    C27 1008   1.067   1.634   2.459 -0.2802 -0.1689 -0.2704
   38phy    C26 1009   1.071   1.598   2.606  0.1465 -0.1833  0.1070
   38phy    C25 1010   0.964   1.682   2.685 -0.2648  0.0819 -0.0141
   38phy    C23 1011   0.982   1.682   2.837 -0.1570  0.3845  0.7441
   38phy    C24 1012   1.021   1.824   2.884 -0.3839  0.0647  0.3479
   38phy    C22 1013   0.852   1.651   2.912  0.0982 -0.2395 -0.5333
   38phy    C21 1014   0.853   1.511   2.982  0.3762 -0.1793  0.1042
   38phy    C20 1015   0.729   1.488   3.069 -0.3852  0.4499 -0.4999
   38phy    C18 1016   0.727   1.356   3.153  0.2008  0.4787 -0.1813
   38phy    O01 1017   0.850   1.344   3.230  0.2268 -0.1094 -0.1789
   38phy    H01 1018   0.870   1.428   3.266 -0.3868 -0.6611  1.5295
   38phy    C19 1019   0.625   1.392   3.267  0.0509 -0.1682  0.1832
   38phy    C13 1020   0.706   1.219   3.069  0.2221  0.3486 -0.5340
   38phy     H3 1021   0.779   1.216   2.985 -0.2216 -0.4199 -0.8972
   38phy    O33 1022   0.576   1.227   2.999 -0.4254 -0.3691 -0.2666
   38phy    H1B 1023   0.584   1.256   2.910 -0.4352  1.2835  0.2346
   38phy    C12 1024   0.730   1.079   3.134  0.0104  0.1748 -0.3135
   38phy    O11 1025   0.861   1.060   3.189  0.5642  0.0904 -0.1275
   38phy    H1A 1026   0.890   1.149   3.198 -1.0436  0.4503  2.4230
   39phy    C35 1027   0.255   2.892   1.231  0.4928 -0.0952  0.4213
   39phy    C33 1028   0.392   2.862   1.287 -0.4276 -0.4311  0.2892
   39phy    C34 1029   0.474   2.788   1.171  0.3924  0.0570  0.4124
   39phy    C32 1030   0.454   2.988   1.347  0.1031 -0.2503 -0.1601
   39phy    C31 1031   0.572   2.969   1.449 -0.4970  0.4409 -0.0091
   39phy    C30 1032   0.614   3.092   1.524  0.3480  0.1208 -0.1055
   39phy    C28 1033   0.733   3.073   1.624  0.0156  0.0694  0.3688
   39phy    C29 1034   0.850   3.145   1.567  0.8137 -0.6152  0.1559
   39phy    C27 1035   0.701   3.158   1.750 -0.3923  0.3599 -0.5786
   39phy    C26 1036   0.679   3.079   1.880  0.3196 -0.5381  0.0582
   39phy    C25 1037   0.618   3.164   1.997  0.1755  0.5169  0.2944
   39phy    C23 1038   0.605   3.095   2.137 -0.1701  0.1659  1.0268
   39phy    C24 1039   0.731   3.122   2.226  0.2438 -0.6743 -0.4526
   39phy    C22 1040   0.479   3.162   2.197  0.4025 -0.2968  0.1733
   39phy    C21 1041   0.410   3.104   2.323  0.2106  0.0086  0.2089
   39phy    C20 1042   0.279   3.177   2.340  0.4577  0.1091  0.2515
   39phy    C18 1043   0.188   3.123   2.458 -0.1637 -0.0419  0.1826
   39phy    O01 1044   0.260   3.115   2.583 -0.0771  0.2344  0.2248
   39phy    H01 1045   0.304   3.196   2.602 -2.7549  1.6981  0.6841
   39phy    C19 1046   0.092   3.240   2.476  0.3604 -0.1863 -0.3154
   39phy    C13 1047   0.105   2.981   2.434 -0.6124  0.1526 -0.0800
   39phy     H3 1048   0.051   2.983   2.335  0.9032  1.4147 -0.9191
   39phy    O33 1049  -0.004   2.958   2.527  0.0527 -0.0262 -0.1755
   39phy    H1B 1050   0.021   2.931   2.613  0.7249 -0.1001 -0.3844
   39phy    C12 1051   0.189   2.853   2.422 -0.5239 -0.5616 -0.4509
   39phy    O11 1052   0.257   2.817   2.536  0.4605 -0.4834  0.4130
   39phy    H1A 1053   0.309   2.893   2.555 -0.5382  0.3195  0.0275
   40phy    C35 1054   0.844   4.883   2.093 -0.4070  0.1674 -0.1765
   40phy    C33 1055   0.790   4.919   1.961 -0.0923  0.2144  0.0985
   40phy    C34 1056   0.692   5.032   1.968 -0.2492  0.3717 -0.2523
   40phy    C32 1057   0.895   4.959   1.854 -0.1570  0.0016  0.1606
   40phy    C31 1058   0.970   4.840   1.791  0.1725 -0.4748 -0.6326
   40phy    C30 1059   1.087   4.899   1.712  0.5774 -0.5207 -0.3082
   40phy    C28 1060   1.203   4.812   1.666 -0.1166 -0.1560  0.1010
   40phy    C29 1061   1.161   4.707   1.561 -0.4037  0.0917  0.2353
   40phy    C27 1062   1.318   4.908   1.626  0.2027  0.1755  0.0316
   40phy    C26 1063   1.436   4.882   1.716  0.7435 -0.3291 -0.1074
   40phy    C25 1064   1.560   4.960   1.675 -0.1078 -0.4665 -0.0599
   40phy    C23 1065   1.693   4.955   1.749  0.2794  0.2770  0.5119
   40phy    C24 1066   1.809   4.996   1.662 -0.4346 -0.3809 -0.2911
   40phy    C22 1067   1.686   5.030   1.881 -0.2046 -0.0449  0.3494
   40phy    C21 1068   1.759   4.961   1.993  0.0029  0.1786  0.1159
   40phy    C20 1069   1.725   5.020   2.131 -0.2117 -0.1226 -0.3932
   40phy    C18 1070   1.794   4.955   2.253  0.5497  0.1270  0.0852
   40phy    O01 1071   1.936   4.941   2.236  0.5382 -0.0583 -0.1299
   40phy    H01 1072   1.953   4.881   2.166  0.1805 -0.7867  0.3929
   40phy    C19 1073   1.774   5.062   2.363 -0.1452  0.1614  0.1406
   40phy    C13 1074   1.731   4.814   2.306 -0.1802 -0.0729 -0.8367
   40phy     H3 1075   1.621   4.826   2.322 -0.3647  2.0608 -3.1788
   40phy    O33 1076   1.783   4.780   2.438 -0.0571  0.1315 -0.0880
   40phy    H1B 1077   1.870   4.748   2.423  2.2236  5.8200 -1.5952
   40phy    C12 1078   1.747   4.680   2.226 -0.1146  0.4955  0.3119
   40phy    O11 1079   1.879   4.630   2.214  0.5191  0.2094  0.1627
   40phy    H1A 1080   1.872   4.537   2.209 -1.4734  0.3752 -1.3169
   41phy    C35 1081   0.740   2.610   1.582  0.6348 -0.5713  0.1660
   41phy    C33 1082   0.744   2.479   1.504  0.2278  0.0178  0.2867
   41phy    C34 1083   0.696   2.507   1.356  0.7030 -0.1555  0.1014
   41phy    C32 1084   0.883   2.416   1.513  0.2878  0.1612 -0.4520
   41phy    C31 1085   0.930   2.346   1.642  0.4238  0.0031 -0.1134
   41phy    C30 1086   1.066   2.281   1.636  0.1157 -0.1765  0.6033
   41phy    C28 1087   1.133   2.236   1.768 -0.3329  0.6046 -0.2420
   41phy    C29 1088   1.204   2.102   1.743 -0.2508 -0.6905  0.5252
   41phy    C27 1089   1.227   2.340   1.831 -0.2114  0.0188 -0.3748
   41phy    C26 1090   1.243   2.319   1.982  0.7864 -0.1429  0.1199
   41phy    C25 1091   1.317   2.438   2.045  0.5079  0.5692 -0.1953
   41phy    C23 1092   1.365   2.423   2.191 -0.6023  0.1644 -0.2028
   41phy    C24 1093   1.492   2.509   2.205  0.5471  0.5013  0.0725
   41phy    C22 1094   1.263   2.471   2.292 -0.2577 -0.2734 -0.6947
   41phy    C21 1095   1.244   2.363   2.405  0.1152  0.0785  0.2974
   41phy    C20 1096   1.132   2.397   2.507 -0.4020 -0.1756  0.1485
   41phy    C18 1097   1.102   2.342   2.648 -0.1482  0.0374  0.4353
   41phy    O01 1098   1.215   2.382   2.730 -0.2740  0.0917  0.1851
   41phy    H01 1099   1.219   2.338   2.812 -0.2977  0.3739  0.3392
   41phy    C19 1100   0.990   2.435   2.704  0.1064  0.2169  0.6945
   41phy    C13 1101   1.075   2.179   2.660  0.2574  0.4962  0.3916
   41phy     H3 1102   1.002   2.150   2.580  2.5203 -0.4871 -1.4386
   41phy    O33 1103   1.007   2.146   2.783 -0.6375  0.0597 -0.1979
   41phy    H1B 1104   0.915   2.140   2.765 -0.9493  0.6299  1.0524
   41phy    C12 1105   1.189   2.072   2.642 -0.0008 -0.3952  0.2998
   41phy    O11 1106   1.265   2.064   2.764  0.2977  0.1985  0.2382
   41phy    H1A 1107   1.198   2.045   2.827  1.3344 -0.9827  1.0134
   42phy    C35 1108   0.495   0.593   1.736  0.2327 -0.1090 -0.0296
   42phy    C33 1109   0.458   0.729   1.680  0.4034 -0.0143 -0.4323
   42phy    C34 1110   0.509   0.829   1.789 -0.0969 -0.4712 -0.0744
   42phy    C32 1111   0.532   0.763   1.545  0.7239  0.3036  0.0919
   42phy    C31 1112   0.430   0.761   1.427  0.2700 -0.5158 -0.1532
   42phy    C30 1113   0.476   0.846   1.307 -0.1963  0.3475 -0.4770
   42phy    C28 1114   0.367   0.877   1.205 -0.5867  0.2218 -0.2951
   42phy    C29 1115   0.294   1.004   1.236  0.4034 -0.0171 -0.7691
   42phy    C27 1116   0.433   0.911   1.068  0.4400 -0.3892  0.0383
   42phy    C26 1117   0.430   0.803   0.957  0.1959 -0.0941  0.0005
   42phy    C25 1118   0.509   0.836   0.828  0.4707 -0.8486  0.2345
   42phy    C23 1119   0.527   0.713   0.733  0.0212 -0.1415 -0.5122
   42phy    C24 1120   0.455   0.734   0.598  0.0401  0.5301 -0.2603
   42phy    C22 1121   0.678   0.683   0.725 -0.1687 -0.0145 -0.6266
   42phy    C21 1122   0.707   0.532   0.706 -0.0677  0.6134  0.4989
   42phy    C20 1123   0.858   0.516   0.663  0.4943  0.2780 -0.2462
   42phy    C18 1124   0.926   0.375   0.651 -0.8542  0.1553  0.2863
   42phy    O01 1125   0.919   0.316   0.778  1.0507  0.4004 -0.0407
   42phy    H01 1126   0.951   0.379   0.840 -1.4246  0.3564  1.4671
   42phy    C19 1127   1.071   0.414   0.617  0.1010  0.2704 -0.3839
   42phy    C13 1128   0.855   0.274   0.550 -0.2120 -0.2088 -0.1718
   42phy     H3 1129   0.754   0.256   0.595 -0.5348 -0.2484 -0.9018
   42phy    O33 1130   0.812   0.335   0.430  0.2363  0.0811  0.1460
   42phy    H1B 1131   0.842   0.423   0.418 -0.0925 -0.1534 -3.4683
   42phy    C12 1132   0.870   0.117   0.541  0.6324  0.0600 -0.1214
   42phy    O11 1133   0.974   0.077   0.456  0.7789  0.0355 -0.0146
   42phy    H1A 1134   0.995   0.155   0.407 -0.5770  0.8575  0.6338
   43phy    C35 1135   0.802   0.664   2.656 -0.1808  0.3029  0.1172
   43phy    C33 1136   0.768   0.566   2.544  0.2980  0.1979 -0.4451
   43phy    C34 1137   0.895   0.511   2.494  0.0830  0.0328  0.5582
   43phy    C32 1138   0.662   0.469   2.603 -0.0532 -0.5002 -0.4720
   43phy    C31 1139   0.526   0.476   2.531  0.3201 -0.2669 -0.2928
   43phy    C30 1140   0.424   0.368   2.568  0.4590  0.1474  0.1802
   43phy    C28 1141   0.290   0.379   2.489 -0.1984  0.6443 -0.0870
   43phy    C29 1142   0.277   0.275   2.372  0.0921  0.1343 -0.5433
   43phy    C27 1143   0.167   0.349   2.584 -0.2561  0.1855 -0.0464
   43phy    C26 1144   0.108   0.472   2.648 -0.0742 -0.0269  0.5255
   43phy    C25 1145   0.013   0.431   2.764  0.0994  0.0728  0.0011
   43phy    C23 1146  -0.041   0.539   2.855  0.3280  0.2312 -0.1230
   43phy    C24 1147  -0.194   0.544   2.846 -0.6307 -0.5466  0.7203
   43phy    C22 1148   0.008   0.514   3.001  0.3697  0.2591  0.3810
   43phy    C21 1149   0.051   0.644   3.071  0.2859 -0.5021 -0.2250
   43phy    C20 1150   0.103   0.623   3.216 -0.0621  0.0465 -0.1970
   43phy    C18 1151   0.160   0.731   3.315 -0.6609  0.7820  0.5523
   43phy    O01 1152   0.060   0.827   3.334  0.1760 -0.1121  0.1761
   43phy    H01 1153  -0.012   0.780   3.371 -0.6642  0.6379 -0.4478
   43phy    C19 1154   0.165   0.651   3.451  0.1723  0.2509 -0.1465
   43phy    C13 1155   0.300   0.793   3.267  0.2150 -0.3279  0.0387
   43phy     H3 1156   0.291   0.819   3.158 -1.4243  3.0407  0.8262
   43phy    O33 1157   0.404   0.693   3.263  0.1857 -0.2092 -0.3273
   43phy    H1B 1158   0.488   0.734   3.269  0.7020 -1.2817  0.1001
   43phy    C12 1159   0.351   0.925   3.335 -0.5254  0.2570 -0.1494
   43phy    O11 1160   0.443   1.009   3.274 -0.0122  0.1544 -0.0677
   43phy    H1A 1161   0.403   1.089   3.246 -2.6770 -1.1229 -0.1883
   44phy    C35 1162   2.081   1.874   1.613  0.1926 -0.0147 -0.5613
   44phy    C33 1163   1.964   1.803   1.682  0.1549 -0.1114  0.2193
   44phy    C34 1164   1.988   1.809   1.829 -0.6968  0.0852 -0.2401
   44phy    C32 1165   1.827   1.862   1.641 -0.4381 -0.2352  0.1363
   44phy    C31 1166   1.743   1.791   1.528 -0.0645 -0.0173 -0.2812
   44phy    C30 1167   1.625   1.876   1.491 -0.1448  0.2721  0.0282
   44phy    C28 1168   1.521   1.812   1.397 -0.3766  0.4255  0.2076
   44phy    C29 1169   1.414   1.733   1.479 -0.0775  0.1241 -0.3817
   44phy    C27 1170   1.457   1.913   1.304 -0.0992  0.0660 -0.3824
   44phy    C26 1171   1.410   1.860   1.171  0.2022  0.1157  0.4083
   44phy    C25 1172   1.354   1.972   1.085  0.9341 -0.0195  0.5042
   44phy    C23 1173   1.300   1.947   0.945 -0.5920 -0.0772 -0.1776
   44phy    C24 1174   1.208   2.060   0.907  0.9035 -0.5812 -0.5968
   44phy    C22 1175   1.419   1.938   0.840 -0.0259 -0.5364  0.0719
   44phy    C21 1176   1.430   1.796   0.776  0.0845  0.6850 -0.0079
   44phy    C20 1177   1.560   1.776   0.693 -0.2912 -0.0927 -0.2137
   44phy    C18 1178   1.569   1.641   0.606  0.0549 -0.2215  0.0368
   44phy    O01 1179   1.547   1.521   0.685  0.3320  0.2051 -0.1570
   44phy    H01 1180   1.461   1.488   0.668  0.2737  0.9890 -1.5917
   44phy    C19 1181   1.719   1.642   0.574  0.3220  0.6641  0.1573
   44phy    C13 1182   1.478   1.635   0.472  0.0087  0.1801  0.0150
   44phy     H3 1183   1.376   1.613   0.513 -0.4781  0.4688 -1.0048
   44phy    O33 1184   1.442   1.763   0.414  0.1415 -0.2767 -0.5819
   44phy    H1B 1185   1.509   1.787   0.353  0.3766  0.7837  0.0657
   44phy    C12 1186   1.448   1.515   0.372 -0.2180 -0.2801  0.3085
   44phy    O11 1187   1.518   1.396   0.404 -0.3600  0.6538  0.2464
   44phy    H1A 1188   1.478   1.324   0.360 -1.0625 -0.0592  1.9681
   45phy    C35 1189   1.384   2.613   1.540 -0.2562  0.1674 -0.0532
   45phy    C33 1190   1.291   2.708   1.464  0.0066 -0.2491  0.3279
   45phy    C34 1191   1.195   2.625   1.378 -0.6659 -0.0047  0.1065
   45phy    C32 1192   1.204   2.805   1.550 -0.4642 -0.7049  0.3459
   45phy    C31 1193   1.275   2.921   1.624  0.1499  0.1278  0.1842
   45phy    C30 1194   1.178   2.999   1.698  0.0450 -0.0155  0.1739
   45phy    C28 1195   1.235   3.107   1.798 -0.0866  0.0553  0.0885
   45phy    C29 1196   1.299   3.235   1.736  0.0221 -0.2098  0.0696
   45phy    C27 1197   1.122   3.139   1.897  0.6301  0.4113  0.7065
   45phy    C26 1198   1.178   3.144   2.041 -0.4822 -0.0370  0.1226
   45phy    C25 1199   1.079   3.169   2.155 -0.1120  0.3770  0.1007
   45phy    C23 1200   1.132   3.196   2.294 -0.3819 -0.2761  0.1109
   45phy    C24 1201   1.116   3.345   2.309  0.1466  0.4567 -0.0052
   45phy    C22 1202   1.057   3.115   2.400  0.3863  0.1493  0.2780
   45phy    C21 1203   1.147   3.045   2.497 -0.2197 -0.2094  0.0285
   45phy    C20 1204   1.077   2.963   2.601 -0.3687  0.1322 -0.1742
   45phy    C18 1205   1.160   2.889   2.717  0.3263  0.1055 -0.1518
   45phy    O01 1206   1.249   2.971   2.796  0.7028  0.0448  0.1389
   45phy    H01 1207   1.228   3.062   2.785 -0.0385  0.1520  2.1170
   45phy    C19 1208   1.045   2.867   2.816  0.3502 -0.4855 -0.1403
   45phy    C13 1209   1.241   2.752   2.675 -0.1829 -0.9381  0.7998
   45phy     H3 1210   1.179   2.702   2.596  1.2835 -0.7556 -0.5171
   45phy    O33 1211   1.253   2.653   2.777 -0.2792 -0.0926 -0.2227
   45phy    H1B 1212   1.255   2.564   2.748 -2.4533  0.0139 -0.8862
   45phy    C12 1213   1.388   2.780   2.619 -0.1259 -0.3768 -0.2526
   45phy    O11 1214   1.463   2.842   2.724 -0.4393 -0.2032 -0.1573
   45phy    H1A 1215   1.402   2.878   2.785 -1.0341  0.7616 -1.2784
   46phy    C35 1216   1.458   2.908   2.271 -0.2003  0.0861 -0.5052
   46phy    C33 1217   1.581   2.993   2.262 -0.0184 -0.3856  0.4136
   46phy    C34 1218   1.697   2.901   2.297  0.2237  0.0057 -0.1556
   46phy    C32 1219   1.599   3.063   2.128 -0.2101  0.5886  0.2586
   46phy    C31 1220   1.599   3.214   2.144  0.4099  0.0256  0.5592
   46phy    C30 1221   1.581   3.308   2.025 -0.0296 -0.1443  0.2280
   46phy    C28 1222   1.595   3.457   2.045  0.1252 -0.1527 -0.4216
   46phy    C29 1223   1.589   3.525   1.909  0.3889  0.1594 -0.3081
   46phy    C27 1224   1.490   3.526   2.142  0.0353  0.1864  0.0612
   46phy    C26 1225   1.547   3.635   2.233  0.1297  0.2027  0.4799
   46phy    C25 1226   1.450   3.688   2.340  0.1279 -0.0274  0.0781
   46phy    C23 1227   1.501   3.814   2.406 -0.5237  0.0872  0.0744
   46phy    C24 1228   1.443   3.944   2.353 -0.5365 -0.4790 -0.1257
   46phy    C22 1229   1.478   3.799   2.558 -0.3804 -0.4744 -0.6691
   46phy    C21 1230   1.564   3.878   2.658  0.2506 -0.6248  0.1075
   46phy    C20 1231   1.487   3.919   2.787 -0.4357 -0.2838 -0.4550
   46phy    C18 1232   1.562   3.969   2.917  0.6239  0.0241  0.0706
   46phy    O01 1233   1.667   4.058   2.873 -0.2143 -0.3299 -0.3978
   46phy    H01 1234   1.731   4.000   2.837 -0.3995 -0.3783 -0.6556
   46phy    C19 1235   1.463   4.071   2.986 -0.2290  0.2242 -0.1351
   46phy    C13 1236   1.631   3.847   2.996 -0.0616 -0.0999  0.2541
   46phy     H3 1237   1.697   3.788   2.928 -0.3866  0.1028 -0.2414
   46phy    O33 1238   1.536   3.750   3.036  0.1315 -0.0401 -0.0408
   46phy    H1B 1239   1.555   3.666   3.000  0.4067 -0.6962  1.5563
   46phy    C12 1240   1.719   3.887   3.117 -0.1731 -0.0276 -0.7428
   46phy    O11 1241   1.826   3.970   3.086  0.3538  0.1146 -0.0309
   46phy    H1A 1242   1.795   4.058   3.077 -1.5094 -0.6217 -1.9867
   47phy    C35 1243   3.823   2.412   1.268  0.4949 -0.3291  0.1004
   47phy    C33 1244   3.759   2.450   1.407 -0.5255 -0.5008  0.1304
   47phy    C34 1245   3.864   2.425   1.521  0.0492 -0.0393 -0.0781
   47phy    C32 1246   3.696   2.593   1.421 -0.3617  0.0163 -0.4682
   47phy    C31 1247   3.589   2.647   1.326 -0.3859  0.2257  0.0146
   47phy    C30 1248   3.528   2.783   1.370  0.2637  0.0896  0.3707
   47phy    C28 1249   3.404   2.830   1.285  0.0574  0.8569 -0.0566
   47phy    C29 1250   3.277   2.747   1.327 -0.1388  0.0055  0.3104
   47phy    C27 1251   3.380   2.974   1.311 -0.1354  0.4278 -0.7543
   47phy    C26 1252   3.342   3.050   1.183  0.0665  0.9145 -0.2801
   47phy    C25 1253   3.296   3.191   1.226 -0.6208 -0.4908  0.5255
   47phy    C23 1254   3.240   3.269   1.101  0.6790 -0.3796  0.1872
   47phy    C24 1255   3.092   3.311   1.132  0.1041  0.1709  0.3116
   47phy    C22 1256   3.320   3.398   1.082  0.8751  0.3577  0.2484
   47phy    C21 1257   3.468   3.394   1.031  0.0645 -0.0125  0.1616
   47phy    C20 1258   3.514   3.539   1.003  0.2831 -0.5389 -0.1264
   47phy    C18 1259   3.660   3.569   0.957 -0.3605  0.8223  0.6073
   47phy    O01 1260   3.751   3.481   1.018 -0.0383 -0.2199 -0.5749
   47phy    H01 1261   3.718   3.462   1.104  0.8243  0.6858 -0.0359
   47phy    C19 1262   3.691   3.708   1.012 -0.2740 -0.0842  0.1045
   47phy    C13 1263   3.681   3.549   0.797  0.3833  0.4797  0.1100
   47phy     H3 1264   3.665   3.439   0.783 -0.0264  0.7959 -2.1703
   47phy    O33 1265   3.567   3.587   0.712  0.0133 -0.0586  0.1980
   47phy    H1B 1266   3.586   3.678   0.696 -0.8362  0.5133  2.1642
   47phy    C12 1267   3.819   3.543   0.720 -0.2963  0.5963 -0.4549
   47phy    O11 1268   3.933   3.510   0.800 -0.5980 -0.3966 -0.2117
   47phy    H1A 1269   3.911   3.487   0.888  1.9842 -0.3812  0.5124
   48phy    C35 1270   2.652   2.204   2.240 -0.5199 -0.2761 -0.1345
   48phy    C33 1271   2.527   2.283   2.236  0.2691  0.2819 -0.5037
   48phy    C34 1272   2.550   2.405   2.146  0.0080  0.4019  0.0469
   48phy    C32 1273   2.412   2.188   2.198 -0.2998 -0.8157  0.3119
   48phy    C31 1274   2.272   2.234   2.237  0.7473  0.0843 -0.5154
   48phy    C30 1275   2.159   2.137   2.204  0.3237 -0.2558  0.1090
   48phy    C28 1276   2.006   2.179   2.202 -0.1656  0.6367 -0.5744
   48phy    C29 1277   1.940   2.093   2.097  0.3010  0.3943 -0.3005
   48phy    C27 1278   1.945   2.186   2.344  0.0970 -0.4263  0.7330
   48phy    C26 1279   1.835   2.295   2.374 -0.0325  0.8004 -0.7140
   48phy    C25 1280   1.787   2.283   2.520 -0.2037  0.2376 -0.4736
   48phy    C23 1281   1.671   2.374   2.561 -0.3813  0.0393  0.2552
   48phy    C24 1282   1.553   2.296   2.611  0.0255 -0.5959  0.4658
   48phy    C22 1283   1.715   2.478   2.669  0.2862 -0.1110  0.1321
   48phy    C21 1284   1.750   2.614   2.619  0.2648  0.1124 -0.1743
   48phy    C20 1285   1.766   2.702   2.744  0.2124 -0.2860  1.0432
   48phy    C18 1286   1.801   2.852   2.731 -0.3223 -0.4776 -0.2502
   48phy    O01 1287   1.693   2.911   2.656  0.0919 -0.0482 -0.4883
   48phy    H01 1288   1.611   2.879   2.691 -0.3678  0.2605 -1.2682
   48phy    C19 1289   1.791   2.897   2.879  0.0767 -0.0523  0.1524
   48phy    C13 1290   1.947   2.888   2.660  0.4658 -0.0312  0.0279
   48phy     H3 1291   1.956   2.828   2.566  0.7739 -0.9371  0.6267
   48phy    O33 1292   2.058   2.842   2.737  0.2315  0.0039  0.2222
   48phy    H1B 1293   2.136   2.888   2.714  0.2490 -0.6304 -1.0911
   48phy    C12 1294   1.967   3.035   2.604 -0.1455  0.9801 -0.5520
   48phy    O11 1295   1.975   3.137   2.705  0.0100  0.6034 -0.5032
   48phy    H1A 1296   1.975   3.220   2.661  1.3168  1.7255  1.4631
   49phy    C35 1297   1.627   2.127   1.838  0.1291 -0.3887  0.6181
   49phy    C33 1298   1.676   2.221   1.733 -0.1994 -0.5975  0.1776
   49phy    C34 1299   1.569   2.241   1.626  0.5761  0.0433 -0.1050
   49phy    C32 1300   1.717   2.357   1.798 -0.3777 -0.4396  0.1268
   49phy    C31 1301   1.857   2.371   1.862 -0.1406  0.5040  0.5688
   49phy    C30 1302   1.883   2.523   1.884  0.2632  0.1077  0.0423
   49phy    C28 1303   2.019   2.554   1.949 -0.1984  0.3240  0.3699
   49phy    C29 1304   2.111   2.623   1.846 -0.3494  0.0728 -0.8382
   49phy    C27 1305   2.002   2.613   2.091 -0.2066 -0.0744 -0.0108
   49phy    C26 1306   2.133   2.592   2.176 -0.6427  0.4692  0.0695
   49phy    C25 1307   2.115   2.648   2.320  0.3556  0.3537 -0.1795
   49phy    C23 1308   2.230   2.619   2.422 -0.1629 -0.1483  0.6172
   49phy    C24 1309   2.315   2.747   2.441 -0.0545  0.0656  0.2523
   49phy    C22 1310   2.165   2.589   2.557  0.6514  0.4214  0.0235
   49phy    C21 1311   2.197   2.451   2.616  0.4723  0.4820 -0.0588
   49phy    C20 1312   2.108   2.418   2.738 -0.8597  0.3417 -0.1980
   49phy    C18 1313   2.132   2.287   2.822 -0.2331 -0.8653 -0.1526
   49phy    O01 1314   2.257   2.301   2.894 -0.0133 -0.0290  0.3712
   49phy    H01 1315   2.262   2.389   2.926  0.7316 -0.7624  2.4291
   49phy    C19 1316   2.016   2.299   2.926  0.0265  0.6674  0.2631
   49phy    C13 1317   2.135   2.142   2.747  0.2687  0.2340  0.2774
   49phy     H3 1318   2.042   2.128   2.686  0.3853 -0.7152  0.3009
   49phy    O33 1319   2.120   2.027   2.833 -0.7227 -0.3069 -0.5324
   49phy    H1B 1320   2.132   2.056   2.922 -1.3370  0.1557 -0.5951
   49phy    C12 1321   2.263   2.110   2.656 -0.1206 -0.4901  0.1352
   49phy    O11 1322   2.379   2.097   2.730 -0.2482 -0.4376  0.1339
   49phy    H1A 1323   2.353   2.058   2.811  0.4447  1.2503  1.2192
   50phy    C35 1324   0.807   2.821   0.595 -0.2869 -0.0295  0.4761
   50phy    C33 1325   0.721   2.705   0.652  0.1639  0.1583  0.4588
   50phy    C34 1326   0.648   2.736   0.779  0.1167 -0.1072 -0.1513
   50phy    C32 1327   0.619   2.657   0.542 -0.0422  0.3348 -0.4210
   50phy    C31 1328   0.604   2.503   0.525  0.3439  0.1016  0.4020
   50phy    C30 1329   0.466   2.456   0.473  0.3588  0.0327  0.0099
   50phy    C28 1330   0.450   2.301   0.464 -0.1716 -0.6048 -0.4819
   50phy    C29 1331   0.311   2.258   0.509 -0.0938  0.3179  0.2810
   50phy    C27 1332   0.500   2.237   0.334 -0.2235 -0.5270 -0.5697
   50phy    C26 1333   0.585   2.105   0.341 -0.0480 -0.4041 -0.0951
   50phy    C25 1334   0.602   2.039   0.200  0.5008 -0.3129 -0.3917
   50phy    C23 1335   0.666   1.902   0.195 -0.3852 -0.4107 -0.4664
   50phy    C24 1336   0.576   1.805   0.113  0.1722 -0.8055  0.2469
   50phy    C22 1337   0.813   1.893   0.143 -0.3329 -0.3051  0.1740
   50phy    C21 1338   0.930   1.950   0.228  0.4663  0.2350  0.2034
   50phy    C20 1339   1.074   1.915   0.183  0.5477 -0.3458  0.0463
   50phy    C18 1340   1.189   1.992   0.253 -0.1878  0.2712  0.6355
   50phy    O01 1341   1.173   2.131   0.216 -0.1596 -0.1890  0.3038
   50phy    H01 1342   1.137   2.139   0.130 -1.3113  0.0520  0.7768
   50phy    C19 1343   1.315   1.948   0.176 -0.2298  0.1236  0.0190
   50phy    C13 1344   1.197   1.977   0.409 -0.8079  0.0278 -0.5070
   50phy     H3 1345   1.098   2.014   0.444 -1.9861 -1.3372 -2.2566
   50phy    O33 1346   1.193   1.848   0.475  0.0880  0.5039 -0.3192
   50phy    H1B 1347   1.272   1.801   0.459  0.3747  1.0915 -0.6890
   50phy    C12 1348   1.274   2.075   0.504 -0.9009 -0.7686 -0.3060
   50phy    O11 1349   1.297   2.200   0.451  0.3323 -0.2001  0.0110
   50phy    H1A 1350   1.237   2.215   0.380  1.4288  0.9397 -0.7115
   51phy    C35 1351   1.030   2.014   1.327  0.3383  0.0945  0.2488
   51phy    C33 1352   0.964   2.094   1.212 -0.6628  0.0466  0.2281
   51phy    C34 1353   0.815   2.100   1.236 -0.2626 -0.1312  0.0733
   51phy    C32 1354   1.033   2.229   1.201  0.0243  0.3803 -0.3312
   51phy    C31 1355   0.999   2.325   1.091  0.1232  0.0048  0.3121
   51phy    C30 1356   1.069   2.456   1.084 -0.2179  0.5298 -0.1777
   51phy    C28 1357   1.039   2.540   0.956 -0.4015  0.3050  0.0138
   51phy    C29 1358   0.931   2.645   0.991  0.0466 -0.4436 -0.0157
   51phy    C27 1359   1.165   2.626   0.905 -0.0385 -0.2596 -0.2183
   51phy    C26 1360   1.203   2.594   0.758  0.0247  0.0494  0.7628
   51phy    C25 1361   1.331   2.669   0.716 -0.1103 -0.0184 -0.4980
   51phy    C23 1362   1.374   2.654   0.571 -0.3791  0.5082  0.0413
   51phy    C24 1363   1.420   2.792   0.515  0.2737 -0.3606  0.4346
   51phy    C22 1364   1.485   2.546   0.564  0.6987 -0.5223  0.2725
   51phy    C21 1365   1.524   2.495   0.429  0.0126 -0.4871 -0.0585
   51phy    C20 1366   1.603   2.366   0.453 -0.0162  0.2080  0.3509
   51phy    C18 1367   1.617   2.261   0.340 -0.4086 -0.3083 -0.4440
   51phy    O01 1368   1.481   2.226   0.298  0.0777 -0.0002 -0.0242
   51phy    H01 1369   1.419   2.242   0.367  1.1562 -0.6604  1.1347
   51phy    C19 1370   1.684   2.138   0.409 -0.1336 -0.5236 -0.0653
   51phy    C13 1371   1.701   2.317   0.211  0.3547 -0.1903  0.0124
   51phy     H3 1372   1.657   2.418   0.192  0.3853 -0.1336  0.2465
   51phy    O33 1373   1.838   2.359   0.235 -0.0799 -0.3967  0.5332
   51phy    H1B 1374   1.894   2.285   0.219 -0.8399 -0.7086 -0.8570
   51phy    C12 1375   1.673   2.270   0.061 -0.2392 -0.5631  0.0434
   51phy    O11 1376   1.540   2.232   0.043 -0.0841 -0.1704  0.1313
   51phy    H1A 1377   1.500   2.191   0.118 -1.0696  1.9622  0.8567
   52phy    C35 1378   2.621   0.681   1.618  0.2212 -0.0132 -0.3780
   52phy    C33 1379   2.515   0.596   1.682 -0.1885 -0.2913 -0.1827
   52phy    C34 1380   2.572   0.544   1.813 -0.1829  0.2470 -0.0441
   52phy    C32 1381   2.380   0.679   1.698 -0.4913  0.1813 -0.0108
   52phy    C31 1382   2.270   0.618   1.607 -0.2729  0.3808  0.4516
   52phy    C30 1383   2.159   0.722   1.588  0.1057 -0.3749  0.0045
   52phy    C28 1384   2.041   0.683   1.495  0.3057  0.3272  0.1230
   52phy    C29 1385   1.935   0.588   1.562 -0.1520 -0.1379 -0.6077
   52phy    C27 1386   1.958   0.811   1.461  0.2449 -0.1734  0.0279
   52phy    C26 1387   1.920   0.843   1.324 -0.1616  0.4806 -0.1697
   52phy    C25 1388   1.826   0.967   1.308 -0.8970 -0.0489  0.1714
   52phy    C23 1389   1.783   0.986   1.164  0.2140 -0.0370 -0.0509
   52phy    C24 1390   1.630   0.994   1.152 -0.6542  0.1624  0.3137
   52phy    C22 1391   1.858   1.108   1.096  0.0965 -0.1942 -0.1333
   52phy    C21 1392   1.899   1.073   0.952  0.0081  0.2864 -0.1240
   52phy    C20 1393   1.944   1.201   0.884 -0.3437 -0.2047  0.0139
   52phy    C18 1394   1.944   1.219   0.729 -0.3263 -0.4319  0.4730
   52phy    O01 1395   2.032   1.124   0.662  0.2003 -0.0210  0.0355
   52phy    H01 1396   1.997   1.038   0.661 -1.5507  0.6630 -1.1381
   52phy    C19 1397   2.015   1.354   0.712  0.0683  0.0171  0.0151
   52phy    C13 1398   1.800   1.216   0.655  0.1952 -0.1070  0.1617
   52phy     H3 1399   1.759   1.114   0.676 -0.5328  0.0784 -0.3230
   52phy    O33 1400   1.692   1.288   0.712 -0.0376  0.4997 -0.0631
   52phy    H1B 1401   1.701   1.381   0.699  2.2984  0.5342  1.3902
   52phy    C12 1402   1.779   1.196   0.498  0.2462  0.4860  0.4230
   52phy    O11 1403   1.770   1.311   0.427 -0.0957  0.3617  0.1327
   52phy    H1A 1404   1.687   1.354   0.434  0.2937  1.4957 -1.4386
   53phy    C35 1405   1.507   3.355   1.058  0.5344 -0.1138  0.3978
   53phy    C33 1406   1.652   3.392   1.036 -0.2299 -0.6468 -0.1721
   53phy    C34 1407   1.718   3.442   1.166 -0.2409 -0.0861 -0.2034
   53phy    C32 1408   1.724   3.269   0.972  0.9766 -0.1025  0.2328
   53phy    C31 1409   1.822   3.297   0.859 -0.0885  0.0994  0.2320
   53phy    C30 1410   1.879   3.166   0.810 -0.0355  0.3035 -0.2355
   53phy    C28 1411   1.946   3.169   0.674 -0.0691  0.2850  0.6464
   53phy    C29 1412   2.059   3.064   0.679 -0.1703 -0.2591 -0.0182
   53phy    C27 1413   1.848   3.149   0.555 -0.3979 -0.0472 -0.5744
   53phy    C26 1414   1.834   3.268   0.462 -0.1585  0.0209  0.9073
   53phy    C25 1415   1.728   3.243   0.346 -0.5765 -0.4711 -0.3051
   53phy    C23 1416   1.716   3.352   0.238 -0.0548 -0.2396 -0.1899
   53phy    C24 1417   1.761   3.307   0.101 -0.2824 -0.2157  0.3413
   53phy    C22 1418   1.564   3.369   0.220 -0.6742  0.1872 -0.1273
   53phy    C21 1419   1.517   3.505   0.269 -0.4843 -0.3603 -0.1793
   53phy    C20 1420   1.360   3.510   0.275 -0.1995  0.0132 -0.3911
   53phy    C18 1421   1.276   3.637   0.306 -0.1766 -0.3625 -0.0179
   53phy    O01 1422   1.313   3.674   0.437  0.1095 -0.4182 -0.2961
   53phy    H01 1423   1.330   3.595   0.486 -1.5868 -1.1891 -0.8810
   53phy    C19 1424   1.130   3.587   0.317 -0.5531  0.0480  0.8281
   53phy    C13 1425   1.299   3.761   0.203  0.5126 -0.2153 -0.2138
   53phy     H3 1426   1.410   3.777   0.202  0.6668 -1.0797  0.7161
   53phy    O33 1427   1.277   3.743   0.062 -0.3013  0.3509 -0.0001
   53phy    H1B 1428   1.360   3.761   0.021  0.3405  1.4151  1.6372
   53phy    C12 1429   1.263   3.910   0.237  0.2945  0.0639  0.3490
   53phy    O11 1430   1.266   3.934   0.379 -1.0552 -0.4367 -0.1720
   53phy    H1A 1431   1.270   3.849   0.420  0.0315 -0.8007 -0.9916
   54phy    C35 1432   2.901   3.027   1.388  0.2146  0.0027  0.2545
   54phy    C33 1433   2.878   2.893   1.467  0.3806 -0.1792  0.9632
   54phy    C34 1434   2.966   2.894   1.593  0.4084 -0.3606 -0.0282
   54phy    C32 1435   2.727   2.878   1.494  0.5145  0.3297  0.5909
   54phy    C31 1436   2.674   2.745   1.448  0.0638 -0.0514  0.0017
   54phy    C30 1437   2.520   2.747   1.475 -0.1202  0.2404  0.2660
   54phy    C28 1438   2.442   2.632   1.418 -0.1478 -0.7705  0.5158
   54phy    C29 1439   2.331   2.579   1.511 -0.1022  0.7591 -0.0464
   54phy    C27 1440   2.380   2.669   1.283 -0.0076  0.1972  0.6161
   54phy    C26 1441   2.438   2.606   1.160 -0.0832  0.5646 -0.1381
   54phy    C25 1442   2.356   2.622   1.032  0.0046  0.0257  0.4289
   54phy    C23 1443   2.420   2.573   0.901  0.0541 -0.2153  0.2661
   54phy    C24 1444   2.415   2.423   0.873 -0.0378 -0.2691  0.0803
   54phy    C22 1445   2.370   2.663   0.790 -0.2074  0.0685  0.1564
   54phy    C21 1446   2.479   2.691   0.683  0.2150  0.2056  0.1127
   54phy    C20 1447   2.433   2.806   0.595  0.4153 -0.6547  0.1347
   54phy    C18 1448   2.521   2.857   0.473 -0.1744  0.4583  0.1572
   54phy    O01 1449   2.644   2.894   0.534  0.1470  0.3653  0.0637
   54phy    H01 1450   2.636   2.963   0.597  0.6114  3.0661 -2.6067
   54phy    C19 1451   2.441   2.982   0.432 -0.0006 -0.3004 -0.1125
   54phy    C13 1452   2.538   2.747   0.353 -0.2559  0.0201 -0.0227
   54phy     H3 1453   2.592   2.662   0.403 -0.8344  0.0269  0.6214
   54phy    O33 1454   2.427   2.673   0.305 -0.2781  0.0081 -0.6201
   54phy    H1B 1455   2.388   2.720   0.234 -0.9712  0.6303  0.1477
   54phy    C12 1456   2.660   2.754   0.251  0.3168 -0.2936  0.3292
   54phy    O11 1457   2.771   2.827   0.293 -0.0852  0.3983 -0.5221
   54phy    H1A 1458   2.763   2.837   0.386 -1.3109  0.0510 -0.5796
   55phy    C35 1459   0.047   4.294   1.162 -0.1067  0.2670  0.6677
   55phy    C33 1460   0.013   4.423   1.235  0.6195 -0.3140  0.0557
   55phy    C34 1461   0.019   4.401   1.383 -0.0204  0.6122  0.2462
   55phy    C32 1462   0.087   4.545   1.181 -0.2927  0.5304 -0.3593
   55phy    C31 1463   0.024   4.678   1.209 -0.2047 -0.0362  0.1633
   55phy    C30 1464   0.094   4.791   1.135 -0.1488 -0.1887 -0.4761
   55phy    C28 1465   0.033   4.926   1.170  0.4888 -0.2297  0.1734
   55phy    C29 1466   0.101   4.982   1.299  0.3118  0.5181 -0.0927
   55phy    C27 1467   0.053   5.027   1.052 -0.3419  0.2139 -0.1671
   55phy    C26 1468  -0.056   5.026   0.944 -0.2605 -0.4370 -0.0772
   55phy    C25 1469  -0.008   5.126   0.831 -0.0499  0.3072  0.2528
   55phy    C23 1470  -0.117   5.144   0.723  0.6974  0.6204  0.2159
   55phy    C24 1471  -0.214   5.264   0.745 -0.2852  0.4860  0.1361
   55phy    C22 1472  -0.053   5.158   0.584 -0.3545 -0.3954 -0.1198
   55phy    C21 1473  -0.012   5.040   0.494 -0.2372 -0.1868 -0.5461
   55phy    C20 1474   0.023   5.090   0.355  0.2275  0.6824 -0.0039
   55phy    C18 1475   0.056   4.989   0.236  0.3164  0.1656  0.0432
   55phy    O01 1476   0.164   4.903   0.286  0.2781 -0.1573  0.1090
   55phy    H01 1477   0.151   4.820   0.244  2.1946 -0.4771  0.0980
   55phy    C19 1478   0.126   5.083   0.137 -0.7832 -0.2396 -0.4373
   55phy    C13 1479  -0.073   4.907   0.178 -0.0312 -0.0680 -0.4375
   55phy     H3 1480  -0.122   4.866   0.270 -0.1018 -1.9797 -1.2732
   55phy    O33 1481  -0.180   4.979   0.133  0.0336 -0.0622  0.4086
   55phy    H1B 1482  -0.207   5.039   0.201  0.1313  0.8836 -0.3575
   55phy    C12 1483  -0.053   4.758   0.125 -0.0788  0.2438  0.2032
   55phy    O11 1484   0.071   4.700   0.152 -0.1692  0.6115  0.4895
   55phy    H1A 1485   0.098   4.649   0.079 -0.8406  0.2136  0.5083
   56phy    C35 1486   2.298   2.250   1.782 -0.0539 -0.4783  0.1195
   56phy    C33 1487   2.434   2.200   1.733 -0.1390  0.1352  0.2448
   56phy    C34 1488   2.401   2.136   1.601  0.1829  0.0906 -0.6616
   56phy    C32 1489   2.529   2.315   1.703  0.3714 -0.1813  0.0756
   56phy    C31 1490   2.651   2.324   1.802 -0.0039  0.1516 -0.3512
   56phy    C30 1491   2.746   2.440   1.776 -0.3170  0.1884 -0.1556
   56phy    C28 1492   2.864   2.467   1.874 -0.0464  0.0148  0.1976
   56phy    C29 1493   2.985   2.387   1.837  0.4834 -0.0729  0.3335
   56phy    C27 1494   2.904   2.616   1.866  0.2333 -0.0314 -0.0372
   56phy    C26 1495   2.964   2.659   2.005 -0.4062 -0.6099  0.2181
   56phy    C25 1496   2.989   2.817   1.998 -0.2255 -0.1869 -0.3985
   56phy    C23 1497   3.045   2.871   2.133  0.5750  0.0059 -0.0579
   56phy    C24 1498   3.197   2.896   2.119 -0.6707 -0.0882 -0.1520
   56phy    C22 1499   2.993   3.012   2.166 -0.0480  0.2337  0.0429
   56phy    C21 1500   2.902   3.019   2.288  0.7358  0.4327  0.2877
   56phy    C20 1501   2.888   3.161   2.345  0.2666  0.1113 -0.2141
   56phy    C18 1502   2.783   3.183   2.464  0.0525  0.4024  0.1290
   56phy    O01 1503   2.820   3.094   2.569 -0.2523  0.2761 -0.1177
   56phy    H01 1504   2.802   3.004   2.550 -2.7742  0.2406  1.9906
   56phy    C19 1505   2.819   3.330   2.502  0.6551  0.2735 -0.1470
   56phy    C13 1506   2.632   3.154   2.416 -0.6815 -0.0259  0.0961
   56phy     H3 1507   2.629   3.059   2.355  0.9828 -0.0833  0.0511
   56phy    O33 1508   2.576   3.246   2.316 -0.0664  0.0364 -0.3365
   56phy    H1B 1509   2.616   3.232   2.232 -1.4165  0.2385 -1.0293
   56phy    C12 1510   2.517   3.147   2.522 -0.5533  0.0046 -0.0111
   56phy    O11 1511   2.528   3.072   2.642 -0.6795  0.1668 -0.1457
   56phy    H1A 1512   2.609   3.096   2.681  0.5704 -0.3916 -2.2424
   57phy    C35 1513   0.181   3.748   1.397  0.0779 -0.0156  0.5774
   57phy    C33 1514   0.184   3.808   1.255 -0.2763  0.1288  0.1628
   57phy    C34 1515   0.052   3.878   1.229  0.0934  0.1713 -0.1450
   57phy    C32 1516   0.316   3.888   1.213 -0.2335 -0.2091  0.0233
   57phy    C31 1517   0.336   3.906   1.062 -0.0300  0.6983 -0.2478
   57phy    C30 1518   0.465   3.986   1.023 -0.4228 -0.0710 -0.3648
   57phy    C28 1519   0.464   4.035   0.877  0.8324 -0.2228 -0.6171
   57phy    C29 1520   0.427   4.185   0.872  0.5702 -0.1550  0.5997
   57phy    C27 1521   0.602   4.004   0.807  0.8621 -0.1305 -0.4338
   57phy    C26 1522   0.586   3.940   0.666  0.4810 -0.3560 -0.1046
   57phy    C25 1523   0.721   3.904   0.599 -0.0459  0.3752  0.1862
   57phy    C23 1524   0.722   3.888   0.446  0.2984  0.2077 -0.0488
   57phy    C24 1525   0.833   3.969   0.381 -0.5794 -0.8045 -0.5309
   57phy    C22 1526   0.751   3.743   0.407 -0.0543  0.1433  0.3378
   57phy    C21 1527   0.648   3.695   0.297 -0.8180  0.4112  0.3169
   57phy    C20 1528   0.680   3.547   0.259  0.3967  0.5067 -0.2236
   57phy    C18 1529   0.613   3.487   0.130  0.2085 -0.3138  0.2133
   57phy    O01 1530   0.474   3.517   0.141 -0.0373  0.2582 -0.0636
   57phy    H01 1531   0.422   3.465   0.083 -0.1568  2.0573 -1.6426
   57phy    C19 1532   0.622   3.338   0.157 -0.7242  0.3340 -0.2347
   57phy    C13 1533   0.687   3.545   0.001  0.2521  0.2162 -0.1950
   57phy     H3 1534   0.660   3.653   0.003 -0.0391  0.1292  0.6857
   57phy    O33 1535   0.828   3.559  -0.002  0.5242 -0.6446 -0.1765
   57phy    H1B 1536   0.861   3.637   0.038  0.8106 -1.3641  1.0169
   57phy    C12 1537   0.619   3.531  -0.144  0.3422  0.1993  0.0666
   57phy    O11 1538   0.477   3.537  -0.158  0.5813  0.4252  0.3932
   57phy    H1A 1539   0.438   3.618  -0.133 -0.4717 -0.1001  0.5060
   58phy    C35 1540   1.112   2.795   2.066 -0.4202 -0.0736 -0.3555
   58phy    C33 1541   0.973   2.740   2.090 -0.4304  0.3003 -0.4588
   58phy    C34 1542   0.930   2.647   1.974  0.3596 -0.2077 -0.3765
   58phy    C32 1543   0.949   2.692   2.235 -0.1831 -0.1157  0.5224
   58phy    C31 1544   0.803   2.696   2.283 -0.1637 -0.2951 -0.3074
   58phy    C30 1545   0.804   2.656   2.428 -0.0721  0.1968 -0.5038
   58phy    C28 1546   0.666   2.643   2.501  0.2977  0.3563  0.0961
   58phy    C29 1547   0.632   2.498   2.533  0.1036 -0.3247 -0.3161
   58phy    C27 1548   0.646   2.730   2.629  0.9926  0.3314 -0.2453
   58phy    C26 1549   0.647   2.880   2.639 -0.5164  0.4686 -0.3028
   58phy    C25 1550   0.613   2.928   2.783 -0.2364  0.1519  0.2560
   58phy    C23 1551   0.620   3.076   2.809  0.3141  0.4182  0.1882
   58phy    C24 1552   0.490   3.125   2.870 -0.7452  0.0551  0.0516
   58phy    C22 1553   0.742   3.114   2.899  0.0478 -0.0933  0.0594
   58phy    C21 1554   0.819   3.243   2.859 -0.6012  0.1322  0.8388
   58phy    C20 1555   0.935   3.276   2.947 -0.2305  0.0465  0.1723
   58phy    C18 1556   1.042   3.380   2.898  0.2413  0.1723 -0.0216
   58phy    O01 1557   0.968   3.499   2.874  0.6117 -0.5794  0.0216
   58phy    H01 1558   0.910   3.513   2.947  1.3439  1.1685  0.3369
   58phy    C19 1559   1.112   3.402   3.039 -0.0816  0.5168  0.3336
   58phy    C13 1560   1.130   3.331   2.765 -0.1708  0.1299 -0.0471
   58phy     H3 1561   1.061   3.278   2.694 -1.1893  1.8496 -0.4215
   58phy    O33 1562   1.222   3.229   2.803  0.6631  0.0010  0.0435
   58phy    H1B 1563   1.295   3.272   2.844  0.1101 -0.4989  1.6277
   58phy    C12 1564   1.204   3.443   2.680  0.1470 -0.0512  0.2966
   58phy    O11 1565   1.294   3.524   2.746 -0.7968 -0.3544 -0.2172
   58phy    H1A 1566   1.237   3.583   2.792 -0.3986  0.2792 -0.5108
   59phy    C35 1567   0.430   2.988   0.252 -0.4742  0.3288 -0.0963
   59phy    C33 1568   0.332   2.928   0.154  0.2379  0.5629  0.0855
   59phy    C34 1569   0.245   3.044   0.097 -0.5801 -0.4567  0.4394
   59phy    C32 1570   0.379   2.829   0.045 -0.2132  0.1514 -0.8116
   59phy    C31 1571   0.436   2.694   0.094  0.4186 -0.1021  0.2210
   59phy    C30 1572   0.483   2.621  -0.031 -0.0196  0.2571  0.5246
   59phy    C28 1573   0.539   2.482  -0.026 -0.3652 -0.4797  0.1719
   59phy    C29 1574   0.511   2.426  -0.165 -0.1080  0.3386 -0.0885
   59phy    C27 1575   0.687   2.466  -0.006  0.3476 -0.6194  0.2518
   59phy    C26 1576   0.748   2.483   0.133 -0.3191 -0.4062 -0.2778
   59phy    C25 1577   0.893   2.439   0.133 -0.1844 -0.5628 -0.0562
   59phy    C23 1578   0.983   2.490   0.248 -0.6676  0.1905  0.0265
   59phy    C24 1579   0.976   2.394   0.367 -0.7308  0.1515  0.1215
   59phy    C22 1580   1.133   2.476   0.205  0.1078 -0.1463  0.5894
   59phy    C21 1581   1.190   2.603   0.139 -0.0516  0.5340 -0.0842
   59phy    C20 1582   1.333   2.576   0.082  0.5608 -0.0962 -0.3022
   59phy    C18 1583   1.413   2.692   0.015 -0.1214  0.5057 -0.3798
   59phy    O01 1584   1.323   2.749  -0.085  0.1843 -0.2790  0.2876
   59phy    H01 1585   1.305   2.691  -0.156 -1.2490  0.5488 -0.0664
   59phy    C19 1586   1.530   2.611  -0.049 -0.3931  0.4897  0.3057
   59phy    C13 1587   1.467   2.812   0.106 -0.8050  0.3760  0.4319
   59phy     H3 1588   1.380   2.837   0.171 -0.1536  1.7950  0.7826
   59phy    O33 1589   1.560   2.773   0.210  0.1488  0.2669  0.1949
   59phy    H1B 1590   1.523   2.714   0.272 -1.2373 -0.0527 -0.8953
   59phy    C12 1591   1.481   2.963   0.068  0.5150  0.2504  0.5293
   59phy    O11 1592   1.401   3.015  -0.042  0.2698 -0.1236 -0.0905
   59phy    H1A 1593   1.341   2.948  -0.067  0.6355 -0.0186 -1.2902
   60phy    C35 1594   5.009   0.192   1.414 -0.4622 -0.0775  0.1100
   60phy    C33 1595   5.010   0.338   1.374  0.3099  0.0041 -0.1202
   60phy    C34 1596   5.015   0.407   1.507 -0.1314  0.0550 -0.1661
   60phy    C32 1597   5.132   0.382   1.287 -0.0165 -0.6152 -0.5972
   60phy    C31 1598   5.104   0.384   1.137 -0.4376 -0.3390 -0.1063
   60phy    C30 1599   5.223   0.433   1.054  0.0060  0.4977 -0.5215
   60phy    C28 1600   5.210   0.447   0.900 -0.2913 -0.5173  0.1846
   60phy    C29 1601   5.155   0.586   0.854 -0.2899  0.4494  0.2209
   60phy    C27 1602   5.344   0.426   0.827 -0.3550 -0.1858  0.4878
   60phy    C26 1603   5.337   0.342   0.694 -0.0355  0.3489  0.0608
   60phy    C25 1604   5.482   0.317   0.643 -0.1366  0.7442 -0.4181
   60phy    C23 1605   5.502   0.250   0.512 -0.1602  0.5083 -0.1331
   60phy    C24 1606   5.572   0.341   0.413 -0.3258 -0.1140 -0.0980
   60phy    C22 1607   5.578   0.118   0.531  0.0807 -0.3382  0.1618
   60phy    C21 1608   5.551   0.009   0.430  0.1227 -0.4459  0.2440
   60phy    C20 1609   5.650  -0.112   0.435  0.0535 -0.2288  0.4651
   60phy    C18 1610   5.627  -0.232   0.335  0.0487 -0.3906 -0.4207
   60phy    O01 1611   5.499  -0.295   0.371  0.1605  0.6485 -0.5787
   60phy    H01 1612   5.430  -0.234   0.359  0.4391  1.0274 -0.2709
   60phy    C19 1613   5.742  -0.327   0.382  0.4354  0.0452  0.0689
   60phy    C13 1614   5.640  -0.186   0.179  0.4258 -0.3182 -0.3549
   60phy     H3 1615   5.557  -0.112   0.168  0.1039 -0.7359 -0.7692
   60phy    O33 1616   5.745  -0.102   0.130  0.0688  0.0703 -0.1033
   60phy    H1B 1617   5.748  -0.024   0.182  2.5362 -0.7639  1.1333
   60phy    C12 1618   5.574  -0.271   0.062 -0.6266  0.0891 -0.3338
   60phy    O11 1619   5.504  -0.208  -0.038 -0.9501  0.4395  0.1057
   60phy    H1A 1620   5.561  -0.153  -0.087 -0.3959 -0.6246 -0.4931
   61phy    C35 1621   1.185   3.588   1.230  0.0095  0.0255 -0.3560
   61phy    C33 1622   1.255   3.601   1.362 -0.0643  0.0769  0.0589
   61phy    C34 1623   1.155   3.632   1.468 -0.0520  0.1219  0.9406
   61phy    C32 1624   1.349   3.481   1.381 -0.5240  0.2891  0.0157
   61phy    C31 1625   1.476   3.500   1.464  0.3196  0.0191 -0.0903
   61phy    C30 1626   1.528   3.360   1.474 -0.6943  0.3686  0.0441
   61phy    C28 1627   1.656   3.325   1.559 -0.1578 -0.4403  0.1986
   61phy    C29 1628   1.647   3.176   1.577 -0.2687  0.1788 -0.1329
   61phy    C27 1629   1.792   3.374   1.505  0.3460  0.0545  0.3513
   61phy    C26 1630   1.893   3.427   1.606  0.3032 -0.3712  0.0357
   61phy    C25 1631   2.018   3.496   1.549 -0.3661  0.0611  0.4040
   61phy    C23 1632   2.116   3.536   1.665  0.2693  0.4190  0.6438
   61phy    C24 1633   2.265   3.511   1.640 -0.0468  0.3040  0.4957
   61phy    C22 1634   2.100   3.689   1.694 -0.4050  0.1053 -0.0805
   61phy    C21 1635   2.079   3.722   1.841 -0.3639  0.3112 -0.0782
   61phy    C20 1636   2.114   3.872   1.861  0.3839 -0.3080 -0.3354
   61phy    C18 1637   2.100   3.933   2.012 -0.4427  0.4662 -0.0157
   61phy    O01 1638   2.150   3.832   2.102 -0.2726 -0.1800  0.0686
   61phy    H01 1639   2.071   3.810   2.147 -0.6760  2.9704  1.0981
   61phy    C19 1640   2.215   4.037   2.003  0.1720 -0.5920  0.0857
   61phy    C13 1641   1.965   4.000   2.071 -0.3874 -0.2136  0.5256
   61phy     H3 1642   1.919   4.069   1.996 -1.7656 -1.3086  0.3232
   61phy    O33 1643   1.983   4.083   2.186  0.1027  0.0593  0.4052
   61phy    H1B 1644   2.068   4.073   2.224 -0.4219  0.7067  1.8436
   61phy    C12 1645   1.853   3.892   2.090  0.8150  0.0384 -0.0473
   61phy    O11 1646   1.881   3.797   2.186 -0.0630  0.0729 -0.1540
   61phy    H1A 1647   1.830   3.816   2.263  0.2621 -0.0411  0.0939
   62phy    C35 1648   0.939   3.143   0.287  0.2246 -0.7133  0.0455
   62phy    C33 1649   1.068   3.062   0.303 -0.1826 -0.1209  0.7415
   62phy    C34 1650   1.082   3.000   0.158  0.4232 -0.5514 -0.3074
   62phy    C32 1651   1.190   3.147   0.346 -0.4464 -0.1536 -0.4181
   62phy    C31 1652   1.201   3.168   0.497  0.1651 -0.0559  0.0343
   62phy    C30 1653   1.335   3.226   0.524 -0.1733 -0.7612  0.2916
   62phy    C28 1654   1.372   3.274   0.671  0.4486  0.0951  0.4531
   62phy    C29 1655   1.456   3.161   0.734  0.3838 -0.5556 -0.3435
   62phy    C27 1656   1.473   3.387   0.668  0.0648 -0.9009 -0.0959
   62phy    C26 1657   1.422   3.520   0.708  0.2213  0.3052 -0.1661
   62phy    C25 1658   1.537   3.627   0.698  0.2016 -0.7667 -0.2522
   62phy    C23 1659   1.497   3.774   0.729 -0.3206  0.6381  0.1823
   62phy    C24 1660   1.515   3.809   0.878 -0.5968  0.1338  0.0948
   62phy    C22 1661   1.595   3.858   0.647 -0.4643  0.0663  0.7235
   62phy    C21 1662   1.523   3.969   0.570  0.1122  0.6566 -0.2013
   62phy    C20 1663   1.617   4.053   0.485  0.2856  0.0145 -0.3258
   62phy    C18 1664   1.568   4.192   0.423  0.3822  0.2528  0.9263
   62phy    O01 1665   1.445   4.172   0.353 -0.4303 -0.4965  0.3736
   62phy    H01 1666   1.401   4.101   0.394 -0.7904  0.0047  0.8786
   62phy    C19 1667   1.677   4.218   0.325 -0.3016 -0.1220 -0.2036
   62phy    C13 1668   1.547   4.307   0.532 -0.2196  0.0525  0.1768
   62phy     H3 1669   1.481   4.259   0.608 -0.0817 -0.0668  0.2218
   62phy    O33 1670   1.654   4.336   0.621  0.1352 -0.5051  0.1324
   62phy    H1B 1671   1.621   4.382   0.696 -0.7936  0.3285 -0.7634
   62phy    C12 1672   1.450   4.427   0.523 -0.2509 -0.5350 -0.0420
   62phy    O11 1673   1.518   4.544   0.473  0.2868 -0.2140 -0.1519
   62phy    H1A 1674   1.449   4.594   0.434  1.8390  1.4263 -0.9573
   63phy    C35 1675   1.827   2.649   1.460  0.8226  0.1039  0.1373
   63phy    C33 1676   1.963   2.684   1.406  0.7006  0.1391  0.3372
   63phy    C34 1677   1.952   2.650   1.259 -0.5127  0.1249  0.1451
   63phy    C32 1678   2.000   2.833   1.422 -0.0138  0.6791 -0.0013
   63phy    C31 1679   2.082   2.856   1.544 -0.1731  0.1742 -0.9111
   63phy    C30 1680   2.096   3.004   1.568 -0.1192 -0.3238  0.1602
   63phy    C28 1681   2.197   3.047   1.676  0.2661  0.1614 -0.8113
   63phy    C29 1682   2.304   3.126   1.600 -0.3512 -0.1153  0.0321
   63phy    C27 1683   2.142   3.158   1.772 -0.3270  0.6600 -0.0791
   63phy    C26 1684   2.087   3.106   1.900 -0.0308  0.6797 -0.1641
   63phy    C25 1685   2.093   3.217   2.008 -0.1199 -0.1150 -0.0323
   63phy    C23 1686   2.057   3.180   2.153 -0.4712  0.6502 -0.3996
   63phy    C24 1687   2.177   3.120   2.234  0.6088 -0.3326  0.4642
   63phy    C22 1688   1.999   3.310   2.214  0.3505  0.1188  0.5568
   63phy    C21 1689   1.911   3.292   2.338  0.0970  1.0134  0.0571
   63phy    C20 1690   1.857   3.428   2.391  0.6994 -0.1835 -0.1003
   63phy    C18 1691   1.790   3.439   2.534  0.3091  0.3966 -0.3964
   63phy    O01 1692   1.873   3.369   2.629  0.4975 -0.6907 -0.2961
   63phy    H01 1693   1.862   3.419   2.708  1.3610  1.2697 -1.3241
   63phy    C19 1694   1.808   3.588   2.575 -0.0843 -0.2676  0.4318
   63phy    C13 1695   1.631   3.394   2.555  0.1020 -0.0092  0.6786
   63phy     H3 1696   1.572   3.416   2.463  0.7938 -1.3006 -0.1074
   63phy    O33 1697   1.559   3.467   2.653  0.1152 -0.3641 -0.0251
   63phy    H1B 1698   1.466   3.456   2.658 -0.5311  3.5759 -0.1106
   63phy    C12 1699   1.608   3.241   2.576  0.2817  0.1808  0.3256
   63phy    O11 1700   1.627   3.170   2.697  0.0304  0.4963  0.4935
   63phy    H1A 1701   1.661   3.084   2.685 -0.7903  0.1567  0.5241
   64phy    C35 1702   1.786   4.167   1.017 -0.1785  0.4943  0.0470
   64phy    C33 1703   1.678   4.252   1.083 -0.6952  0.2256 -0.2954
   64phy    C34 1704   1.688   4.232   1.238 -0.2164  0.1627  0.0907
   64phy    C32 1705   1.708   4.399   1.055 -0.1352 -0.2308  0.7922
   64phy    C31 1706   1.634   4.462   0.936  0.0857 -0.0254  0.0912
   64phy    C30 1707   1.671   4.609   0.910 -0.8809  0.1743 -1.1167
   64phy    C28 1708   1.582   4.683   0.807 -0.3245  0.4850  0.1206
   64phy    C29 1709   1.439   4.715   0.858  0.2523  0.2054  0.9332
   64phy    C27 1710   1.646   4.818   0.769 -0.1544 -0.0581  0.0760
   64phy    C26 1711   1.672   4.836   0.622 -0.0632  0.3809  0.6347
   64phy    C25 1712   1.748   4.959   0.598 -0.5038 -0.2059  0.6872
   64phy    C23 1713   1.792   4.995   0.449  0.3254 -0.0975 -0.2980
   64phy    C24 1714   1.808   5.147   0.430 -0.3019 -0.0029 -0.1966
   64phy    C22 1715   1.907   4.907   0.398 -0.2753 -0.0285 -0.0057
   64phy    C21 1716   1.875   4.872   0.248 -0.3424  0.5344 -0.6258
   64phy    C20 1717   1.975   4.775   0.195 -0.0570  0.2702  0.2771
   64phy    C18 1718   1.946   4.686   0.069  0.1959  0.0135 -0.0892
   64phy    O01 1719   1.819   4.623   0.096 -0.4015 -1.0096 -0.0967
   64phy    H01 1720   1.828   4.605   0.188  3.2332  1.0287  0.1306
   64phy    C19 1721   2.063   4.584   0.075 -0.0579  0.5420  0.0651
   64phy    C13 1722   1.931   4.758  -0.073  0.4031  0.6044 -0.3507
   64phy     H3 1723   1.834   4.814  -0.068  0.4682  0.6457  0.5771
   64phy    O33 1724   2.024   4.869  -0.100  0.6318  0.3260  0.1723
   64phy    H1B 1725   1.970   4.936  -0.138  0.9726  0.5435  0.0737
   64phy    C12 1726   1.878   4.693  -0.208  0.0527  0.1637  0.0960
   64phy    O11 1727   1.959   4.614  -0.281 -0.4604  0.4930  0.3388
   64phy    H1A 1728   1.916   4.591  -0.361 -0.5401  1.8287 -0.0249
   65phy    C35 1729   1.958   4.687   1.336 -0.2202 -0.2256  0.0494
   65phy    C33 1730   2.065   4.774   1.400 -0.3265  0.5271 -0.3625
   65phy    C34 1731   2.079   4.733   1.548 -0.1422  0.0010 -0.0994
   65phy    C32 1732   2.197   4.761   1.321  0.1101 -0.2348  0.1156
   65phy    C31 1733   2.297   4.878   1.306  0.5335  0.3504 -0.1870
   65phy    C30 1734   2.411   4.829   1.220 -0.6086  0.3846  0.7128
   65phy    C28 1735   2.521   4.925   1.182 -0.4686 -0.3276 -0.5751
   65phy    C29 1736   2.656   4.886   1.244 -0.1752 -0.2156 -0.1803
   65phy    C27 1737   2.530   4.913   1.029 -0.2670  0.3573 -0.5470
   65phy    C26 1738   2.591   5.031   0.952  0.1439  0.3380  0.6057
   65phy    C25 1739   2.599   5.000   0.801 -0.0072 -0.2264  0.1092
   65phy    C23 1740   2.689   5.091   0.719 -0.6994 -0.0289 -0.1925
   65phy    C24 1741   2.763   5.006   0.610 -0.2053 -0.1066  0.1159
   65phy    C22 1742   2.608   5.203   0.647 -0.5702  0.2185  0.0718
   65phy    C21 1743   2.612   5.345   0.707  0.1765  0.5135  0.1955
   65phy    C20 1744   2.561   5.448   0.605  0.3319 -0.2167  0.6186
   65phy    C18 1745   2.571   5.607   0.635  0.2437 -0.2085  0.5915
   65phy    O01 1746   2.486   5.636   0.745  0.5314  0.0814 -0.1111
   65phy    H01 1747   2.463   5.555   0.786  0.8211 -0.3788 -0.8494
   65phy    C19 1748   2.497   5.668   0.509 -0.1343 -0.1711  0.1024
   65phy    C13 1749   2.725   5.658   0.664  0.2453 -0.5151 -0.5378
   65phy     H3 1750   2.748   5.603   0.758  0.7457 -1.3941 -1.1521
   65phy    O33 1751   2.826   5.598   0.583 -0.2088  0.4508 -0.3136
   65phy    H1B 1752   2.846   5.639   0.501 -0.2131  1.2597  0.0742
   65phy    C12 1753   2.769   5.788   0.739 -0.4096 -0.5660 -0.2020
   65phy    O11 1754   2.668   5.863   0.793 -0.1292 -0.5792  0.0474
   65phy    H1A 1755   2.625   5.809   0.857  0.7339 -0.8348  0.4192
   66phy    C35 1756   1.592   1.022   1.862  0.5697 -0.1926 -0.3041
   66phy    C33 1757   1.645   0.894   1.802  0.0481 -0.2825 -0.3806
   66phy    C34 1758   1.584   0.886   1.665  0.1136  0.4014 -0.4985
   66phy    C32 1759   1.795   0.901   1.806  0.1359 -0.1090  0.3462
   66phy    C31 1760   1.868   0.807   1.899  0.2607  0.1562 -0.3557
   66phy    C30 1761   2.007   0.842   1.934  0.3850  0.2215 -0.4461
   66phy    C28 1762   2.073   0.746   2.034 -0.6859 -0.0730  0.4332
   66phy    C29 1763   2.144   0.631   1.968 -0.4429  0.4256 -0.3354
   66phy    C27 1764   2.170   0.830   2.122 -0.3900 -0.1285 -0.1212
   66phy    C26 1765   2.189   0.764   2.261  0.5393  0.4847 -0.1746
   66phy    C25 1766   2.291   0.843   2.333  0.3362  0.2695 -0.2587
   66phy    C23 1767   2.346   0.796   2.471  0.0173 -0.9243 -0.0954
   66phy    C24 1768   2.495   0.839   2.487  0.1530 -0.3938 -0.5824
   66phy    C22 1769   2.265   0.844   2.597 -0.3080  0.0901 -0.5550
   66phy    C21 1770   2.137   0.767   2.640 -0.1697 -0.3433  0.7797
   66phy    C20 1771   2.085   0.809   2.776  0.5999 -0.1681 -0.3941
   66phy    C18 1772   1.963   0.739   2.844 -0.0281  0.0995 -0.4708
   66phy    O01 1773   1.976   0.589   2.841  0.4217 -0.6440  0.1250
   66phy    H01 1774   1.920   0.552   2.906  0.2568 -1.7499 -0.6293
   66phy    C19 1775   1.980   0.770   2.997 -0.2486  0.1133  0.2370
   66phy    C13 1776   1.822   0.789   2.780 -0.2207  0.1540 -0.0694
   66phy     H3 1777   1.834   0.796   2.669 -0.9231 -1.5837 -0.2918
   66phy    O33 1778   1.793   0.927   2.806  0.3966  0.3216  1.0402
   66phy    H1B 1779   1.741   0.937   2.884  0.7331 -0.5740  1.3960
   66phy    C12 1780   1.694   0.706   2.792  0.5394 -0.2240  0.5346
   66phy    O11 1781   1.630   0.679   2.912 -0.2862 -0.3686  0.1007
   66phy    H1A 1782   1.538   0.683   2.892  0.2979 -0.1367 -3.0796
   67phy    C35 1783   4.285   4.727   1.460  0.4382  0.1258  0.3754
   67phy    C33 1784   4.225   4.600   1.525 -0.1970 -0.2924  0.0793
   67phy    C34 1785   4.318   4.540   1.628 -0.4578 -0.0922  0.1440
   67phy    C32 1786   4.084   4.621   1.582  0.1364 -0.3836  0.1355
   67phy    C31 1787   3.969   4.559   1.498 -0.0985 -0.2347 -0.4065
   67phy    C30 1788   3.831   4.616   1.528 -0.1492 -0.2568  0.0049
   67phy    C28 1789   3.723   4.594   1.421  0.3894 -0.1597 -0.4965
   67phy    C29 1790   3.597   4.547   1.492  0.2129 -0.2275  0.2059
   67phy    C27 1791   3.701   4.721   1.332 -0.1131 -0.1415 -0.2304
   67phy    C26 1792   3.656   4.697   1.180 -0.0322 -0.4036 -0.4965
   67phy    C25 1793   3.647   4.836   1.119  0.4898 -0.1814  0.3209
   67phy    C23 1794   3.623   4.844   0.970  0.0459  0.0894  0.2941
   67phy    C24 1795   3.485   4.822   0.930 -0.0641 -0.2639 -0.2195
   67phy    C22 1796   3.669   4.981   0.922  0.0411  0.0785 -0.7661
   67phy    C21 1797   3.753   4.985   0.797  0.5531  0.0059 -0.1668
   67phy    C20 1798   3.804   5.126   0.773 -0.0879 -0.6389  0.2098
   67phy    C18 1799   3.888   5.159   0.643 -0.1437 -0.2120 -0.2316
   67phy    O01 1800   3.975   5.049   0.603 -0.3033 -0.0841 -0.2064
   67phy    H01 1801   3.920   4.974   0.598  0.1364 -0.3662 -1.1115
   67phy    C19 1802   3.981   5.268   0.694  0.1865  0.3463  0.6011
   67phy    C13 1803   3.794   5.196   0.521  0.2230  0.4470  0.0944
   67phy     H3 1804   3.736   5.102   0.504  0.8982 -0.4791  2.4273
   67phy    O33 1805   3.685   5.287   0.546 -0.0311 -0.1889 -0.3028
   67phy    H1B 1806   3.700   5.369   0.503 -0.2183  0.6441  1.1761
   67phy    C12 1807   3.835   5.205   0.367 -0.1495 -0.2879 -0.1102
   67phy    O11 1808   3.865   5.326   0.304  0.1229  0.3120  0.2675
   67phy    H1A 1809   3.835   5.308   0.217  0.1532 -0.2573  0.3708
   68phy    C35 1810   1.500   4.564   1.320  0.1553  0.3623 -0.3533
   68phy    C33 1811   1.483   4.699   1.257 -0.4954  0.1276 -0.1639
   68phy    C34 1812   1.341   4.744   1.279  0.1009  0.2874 -0.1472
   68phy    C32 1813   1.584   4.799   1.313  0.1796  0.2333  0.1574
   68phy    C31 1814   1.640   4.914   1.224  0.2916  0.1959  0.2975
   68phy    C30 1815   1.757   4.990   1.284 -0.4921 -0.6575  0.0079
   68phy    C28 1816   1.812   5.097   1.187  0.0034 -0.7688 -0.5647
   68phy    C29 1817   1.824   5.227   1.262 -0.3845  0.2837 -0.2000
   68phy    C27 1818   1.953   5.069   1.137 -0.1280 -0.0817  0.0377
   68phy    C26 1819   1.950   4.984   1.008 -0.0134  0.3436  0.2893
   68phy    C25 1820   2.088   4.949   0.960  0.3376  0.2454  0.7627
   68phy    C23 1821   2.096   4.883   0.822 -0.4839  0.1309 -0.1322
   68phy    C24 1822   2.218   4.933   0.745 -0.0368  0.1094 -0.3019
   68phy    C22 1823   2.087   4.725   0.825  0.1351  0.5080  0.2830
   68phy    C21 1824   2.035   4.649   0.700 -0.0027 -0.0818  0.2305
   68phy    C20 1825   2.019   4.499   0.735 -0.0047 -0.1780 -0.2013
   68phy    C18 1826   2.003   4.398   0.615  0.6935 -0.7257 -0.4668
   68phy    O01 1827   1.887   4.433   0.533  0.7042 -0.2127 -0.9407
   68phy    H01 1828   1.814   4.403   0.585  1.5374  1.7058  1.5174
   68phy    C19 1829   1.965   4.261   0.679  0.0187 -0.0114 -0.5188
   68phy    C13 1830   2.127   4.391   0.510 -0.1752 -0.0186 -0.1556
   68phy     H3 1831   2.093   4.317   0.433 -0.3293 -1.1616  0.9803
   68phy    O33 1832   2.139   4.501   0.419 -0.1400 -0.0836 -0.0718
   68phy    H1B 1833   2.060   4.551   0.415  1.0827  2.0453  0.6737
   68phy    C12 1834   2.264   4.314   0.526 -0.6669 -0.1750 -0.3874
   68phy    O11 1835   2.334   4.258   0.421 -0.0947 -0.0232  0.2030
   68phy    H1A 1836   2.406   4.310   0.392  0.9624 -1.1653  0.7163
   69phy    C35 1837   3.577   3.485   2.137 -0.5471 -0.1269  0.1806
   69phy    C33 1838   3.593   3.573   2.012 -0.4017 -0.3340  0.6070
   69phy    C34 1839   3.685   3.485   1.916  0.1440 -0.4488 -0.3310
   69phy    C32 1840   3.459   3.608   1.945  0.1149 -0.1030  0.0875
   69phy    C31 1841   3.401   3.747   1.989 -0.2514  0.0645 -0.3371
   69phy    C30 1842   3.284   3.787   1.896  0.3165 -0.2710  0.4573
   69phy    C28 1843   3.218   3.924   1.922  0.2943 -0.2167 -0.3956
   69phy    C29 1844   3.304   4.049   1.895 -0.3151  0.4067 -0.0620
   69phy    C27 1845   3.095   3.926   1.832 -0.3343 -0.1389 -0.7546
   69phy    C26 1846   2.958   3.955   1.899 -0.0860  0.0050 -0.3692
   69phy    C25 1847   2.847   3.935   1.793  0.5164 -0.1341  0.2922
   69phy    C23 1848   2.704   3.958   1.854 -0.3834 -0.4049 -0.0281
   69phy    C24 1849   2.635   4.070   1.777  0.6241 -0.0652 -0.4057
   69phy    C22 1850   2.619   3.837   1.872  0.3113 -0.3040  0.1195
   69phy    C21 1851   2.546   3.825   2.003  0.7600  0.5485  0.2455
   69phy    C20 1852   2.466   3.699   2.022 -0.5665  0.0891 -0.2385
   69phy    C18 1853   2.418   3.652   2.163 -0.8254  0.2231  0.2759
   69phy    O01 1854   2.346   3.759   2.229 -0.3298  0.5502 -0.2348
   69phy    H01 1855   2.277   3.782   2.170 -1.0076  0.9858  0.6884
   69phy    C19 1856   2.310   3.543   2.126 -0.3407 -0.0942 -0.5884
   69phy    C13 1857   2.535   3.591   2.262  0.3727  0.4977 -0.4339
   69phy     H3 1858   2.601   3.524   2.201  0.0955  0.3679 -0.5886
   69phy    O33 1859   2.483   3.491   2.358  0.0448 -0.4672  0.4008
   69phy    H1B 1860   2.546   3.421   2.366 -0.5849 -1.4387 -2.2886
   69phy    C12 1861   2.624   3.687   2.344  1.3620 -0.0549  0.3462
   69phy    O11 1862   2.551   3.788   2.409 -0.1188 -0.1925 -0.7884
   69phy    H1A 1863   2.484   3.815   2.349 -0.9372 -1.1047 -0.3127
   70phy    C35 1864   0.707   0.256   1.501 -0.7355 -0.4363 -0.6371
   70phy    C33 1865   0.855   0.250   1.538 -0.5515  0.3962  0.0673
   70phy    C34 1866   0.871   0.223   1.687 -0.3581 -0.1825 -0.2220
   70phy    C32 1867   0.929   0.137   1.460 -0.1680  0.0896  0.1381
   70phy    C31 1868   1.061   0.189   1.392 -0.1876  0.2452 -0.0125
   70phy    C30 1869   1.156   0.078   1.334 -0.1488 -0.1051  0.0360
   70phy    C28 1870   1.293   0.123   1.291 -0.2172  0.1601 -0.0685
   70phy    C29 1871   1.397   0.083   1.399  0.8499 -0.2089  0.5099
   70phy    C27 1872   1.335   0.050   1.163 -0.1237 -0.2622 -0.1513
   70phy    C26 1873   1.348   0.141   1.038  0.2707  0.1876  0.2054
   70phy    C25 1874   1.412   0.063   0.915 -0.1509  0.3824  0.1537
   70phy    C23 1875   1.467   0.153   0.803 -0.8132 -0.1431 -0.5015
   70phy    C24 1876   1.617   0.170   0.820 -0.0161  0.2740 -0.1488
   70phy    C22 1877   1.445   0.094   0.664  0.0824 -0.4956 -0.3316
   70phy    C21 1878   1.371   0.193   0.571 -0.0768 -0.4981  0.2158
   70phy    C20 1879   1.362   0.145   0.428 -0.8716 -0.8926 -0.6144
   70phy    C18 1880   1.293   0.225   0.303 -0.9204  0.2922 -0.4064
   70phy    O01 1881   1.156   0.247   0.342 -0.1197  0.0198 -0.5600
   70phy    H01 1882   1.101   0.272   0.269  1.5121 -0.0971 -1.8935
   70phy    C19 1883   1.295   0.118   0.191  0.1931  0.3452 -0.3778
   70phy    C13 1884   1.365   0.369   0.273  0.5639  0.0477  0.0586
   70phy     H3 1885   1.319   0.438   0.349 -0.8433 -0.2668 -0.4812
   70phy    O33 1886   1.504   0.384   0.314  0.7095  0.0606 -0.1313
   70phy    H1B 1887   1.558   0.313   0.283  0.1697 -0.4947  0.1740
   70phy    C12 1888   1.308   0.477   0.171 -0.1593  0.4285  0.0118
   70phy    O11 1889   1.385   0.506   0.060 -0.7038 -0.0026  0.2479
   70phy    H1A 1890   1.330   0.550  -0.001 -1.7543  0.3357  1.3937
   71phy    C35 1891   1.005   0.826   1.699  0.1496 -0.0875  0.1060
   71phy    C33 1892   1.109   0.717   1.727  0.4271 -0.0618 -0.4780
   71phy    C34 1893   1.047   0.602   1.805  0.0304  0.1715  0.4882
   71phy    C32 1894   1.165   0.661   1.594  0.1901  0.4921  0.5543
   71phy    C31 1895   1.315   0.638   1.576 -0.1756 -0.4204  0.5638
   71phy    C30 1896   1.338   0.534   1.460  0.0627 -0.4594  0.3000
   71phy    C28 1897   1.491   0.513   1.441 -0.1179 -0.3367  0.0744
   71phy    C29 1898   1.548   0.406   1.531  0.5051 -0.1823  0.2137
   71phy    C27 1899   1.513   0.469   1.289  0.2647 -0.1887 -0.3562
   71phy    C26 1900   1.642   0.533   1.238  0.3525 -0.2376  0.1917
   71phy    C25 1901   1.690   0.485   1.100 -0.0568 -0.0789  0.3719
   71phy    C23 1902   1.830   0.546   1.063 -0.7920 -0.3017  0.3927
   71phy    C24 1903   1.945   0.478   1.134 -0.0959 -0.2117 -0.6656
   71phy    C22 1904   1.869   0.530   0.917  0.4210  0.5379  0.1460
   71phy    C21 1905   1.910   0.659   0.846  0.4734 -0.4549 -0.0809
   71phy    C20 1906   1.994   0.631   0.720  0.0496  0.6682  0.1807
   71phy    C18 1907   2.085   0.740   0.648 -0.0898 -0.0649 -0.0338
   71phy    O01 1908   2.009   0.866   0.631  0.2063  0.2290 -0.2106
   71phy    H01 1909   1.924   0.842   0.601  0.4769 -0.1781 -0.6784
   71phy    C19 1910   2.106   0.693   0.504 -0.2313 -0.2601 -0.4165
   71phy    C13 1911   2.216   0.775   0.731 -0.2216 -0.1356  0.2354
   71phy     H3 1912   2.175   0.831   0.819 -1.2799 -0.3674 -0.0975
   71phy    O33 1913   2.280   0.670   0.802 -0.3055 -0.1785  0.0817
   71phy    H1B 1914   2.345   0.625   0.752 -0.2769  1.4965 -1.5175
   71phy    C12 1915   2.311   0.899   0.712 -0.3130 -0.4731 -0.1321
   71phy    O11 1916   2.437   0.897   0.651  0.5166  0.3340 -0.4493
   71phy    H1A 1917   2.498   0.843   0.697  0.0411 -1.8074 -2.1356
   72phy    C35 1918   3.109   2.028   0.872 -0.1398 -0.4611 -0.4594
   72phy    C33 1919   3.131   1.967   1.010 -0.0603 -0.0330 -0.1001
   72phy    C34 1920   3.213   2.061   1.091  0.1004 -0.2651 -0.0519
   72phy    C32 1921   2.999   1.927   1.083 -0.1700  0.5688  0.0123
   72phy    C31 1922   2.965   1.780   1.051 -0.1747  0.2372 -0.7703
   72phy    C30 1923   2.828   1.742   1.090 -0.0420 -0.4173  0.0736
   72phy    C28 1924   2.801   1.590   1.093 -0.4890  0.3271 -0.1428
   72phy    C29 1925   2.824   1.526   1.233  0.4273 -0.0271  1.1708
   72phy    C27 1926   2.658   1.570   1.049  0.0485 -0.3071  0.0772
   72phy    C26 1927   2.630   1.435   0.976  0.5177 -0.1680 -0.1115
   72phy    C25 1928   2.485   1.428   0.925  0.3133 -0.2615 -0.2201
   72phy    C23 1929   2.443   1.311   0.839 -0.0327  0.6211 -0.0288
   72phy    C24 1930   2.334   1.227   0.910  0.2261  0.7463  0.2428
   72phy    C22 1931   2.385   1.365   0.703 -0.0360 -0.6356 -0.5128
   72phy    C21 1932   2.436   1.289   0.579  0.1820  0.0716 -0.5014
   72phy    C20 1933   2.389   1.343   0.439 -0.3633 -0.1779 -0.2801
   72phy    C18 1934   2.346   1.253   0.314  0.3507  0.0428 -0.2158
   72phy    O01 1935   2.455   1.165   0.280 -0.4032 -0.7694 -0.5882
   72phy    H01 1936   2.448   1.087   0.331  0.2005 -0.1517  0.4669
   72phy    C19 1937   2.322   1.358   0.205  0.0397 -0.4440  0.6344
   72phy    C13 1938   2.214   1.164   0.342  0.2721  0.0171 -0.1591
   72phy     H3 1939   2.249   1.090   0.419  1.6278  0.9140  0.1255
   72phy    O33 1940   2.103   1.213   0.418  0.1043  0.1641  0.6127
   72phy    H1B 1941   2.082   1.164   0.495  0.8609  0.2959  0.9122
   72phy    C12 1942   2.166   1.044   0.250  0.0558  0.1063 -0.0460
   72phy    O11 1943   2.070   1.071   0.151  0.6268  0.1710  0.0529
   72phy    H1A 1944   2.040   1.159   0.162 -0.4402 -0.3101  1.3122
   73phy    C35 1945   3.197   1.447   0.820 -0.0887 -0.3828  0.0145
   73phy    C33 1946   3.308   1.516   0.904  0.6554  0.3354  0.4467
   73phy    C34 1947   3.338   1.438   1.033  0.1919  0.2850 -0.3347
   73phy    C32 1948   3.432   1.557   0.819  0.1432 -0.3874  0.2660
   73phy    C31 1949   3.480   1.699   0.849  0.4504  0.5981 -0.0674
   73phy    C30 1950   3.599   1.754   0.766 -0.3282  0.0371 -0.3907
   73phy    C28 1951   3.621   1.909   0.787 -0.1321  0.6244 -0.4775
   73phy    C29 1952   3.766   1.946   0.818 -0.3419  0.3619 -0.2409
   73phy    C27 1953   3.582   1.991   0.664 -0.5837  0.2584 -0.2121
   73phy    C26 1954   3.436   2.033   0.652  0.4984 -1.1483 -0.4007
   73phy    C25 1955   3.398   2.086   0.508 -0.1051  0.7075  0.1751
   73phy    C23 1956   3.259   2.157   0.496  0.0870  0.0021 -0.2951
   73phy    C24 1957   3.284   2.307   0.478  0.2841  0.3285  0.1153
   73phy    C22 1958   3.181   2.109   0.371 -0.0969  0.7395 -0.2790
   73phy    C21 1959   3.035   2.086   0.390  0.0837  1.1453 -0.1997
   73phy    C20 1960   2.966   2.055   0.256 -0.4187 -0.0467  0.8176
   73phy    C18 1961   2.812   2.089   0.247  0.4313  0.3075 -0.0199
   73phy    O01 1962   2.740   2.050   0.367 -0.4875 -0.0036  0.1718
   73phy    H01 1963   2.744   1.960   0.394 -0.4325 -0.1387 -0.2853
   73phy    C19 1964   2.765   1.992   0.137 -0.4015  0.2822 -0.1648
   73phy    C13 1965   2.779   2.249   0.219 -0.7714  0.6712 -0.0513
   73phy     H3 1966   2.797   2.292   0.320  0.9376  0.5297 -0.2572
   73phy    O33 1967   2.886   2.317   0.148  0.0137  0.1458  0.0198
   73phy    H1B 1968   2.900   2.267   0.070  0.9337  2.3364 -1.3098
   73phy    C12 1969   2.636   2.321   0.221  0.3809 -0.8529  0.2261
   73phy    O11 1970   2.562   2.317   0.099  0.1294  0.1726 -0.4486
   73phy    H1A 1971   2.600   2.368   0.029  1.1906 -1.5563 -1.1970
   74phy    C35 1972   3.755   2.516   0.088  0.1134 -0.0583 -0.7204
   74phy    C33 1973   3.709   2.373   0.118 -0.0858  0.5354  0.1753
   74phy    C34 1974   3.627   2.360   0.243  0.4882 -0.1950  0.3482
   74phy    C32 1975   3.642   2.312  -0.004  0.3162 -0.6237 -0.1437
   74phy    C31 1976   3.653   2.161  -0.022  0.2557  0.4947  0.3179
   74phy    C30 1977   3.615   2.126  -0.173 -0.0604 -0.3690 -0.6396
   74phy    C28 1978   3.567   1.983  -0.193 -0.5161 -0.1804  0.9477
   74phy    C29 1979   3.437   1.978  -0.277 -0.1372  0.2422 -0.1605
   74phy    C27 1980   3.671   1.882  -0.253  0.2360 -0.2858  0.3145
   74phy    C26 1981   3.689   1.755  -0.162  0.0336 -0.2250  0.3409
   74phy    C25 1982   3.789   1.650  -0.210  0.0502 -1.2512  0.2486
   74phy    C23 1983   3.840   1.546  -0.112  0.5259  0.6148 -1.2019
   74phy    C24 1984   3.747   1.424  -0.130 -0.3063 -0.4562 -0.2096
   74phy    C22 1985   3.988   1.503  -0.147  0.2763 -0.3035 -0.0859
   74phy    C21 1986   4.088   1.502  -0.036  0.1836  0.6493 -0.3644
   74phy    C20 1987   4.211   1.423  -0.071 -0.0655 -0.4990  0.3557
   74phy    C18 1988   4.322   1.398   0.037 -0.1089 -0.0647  0.1599
   74phy    O01 1989   4.359   1.523   0.089  0.1390  0.2210 -0.2856
   74phy    H01 1990   4.352   1.583   0.017  0.8650 -0.7547 -1.1994
   74phy    C19 1991   4.435   1.354  -0.055  0.1665  0.0742 -0.8613
   74phy    C13 1992   4.275   1.291   0.148 -0.6301  0.1414 -0.3454
   74phy     H3 1993   4.193   1.346   0.201 -0.8452 -1.6545  1.2839
   74phy    O33 1994   4.202   1.170   0.117 -0.3218 -0.0097 -0.0473
   74phy    H1B 1995   4.110   1.176   0.134 -0.7052 -0.3177 -1.8289
   74phy    C12 1996   4.341   1.279   0.284  0.2129  0.0376 -0.3026
   74phy    O11 1997   4.482   1.288   0.283 -0.2577 -0.1726 -0.1317
   74phy    H1A 1998   4.521   1.227   0.224  1.4832  0.4201  0.3439
   75phy    C35 1999   0.619   1.319   1.079  0.2351  0.3000 -0.5779
   75phy    C33 2000   0.502   1.336   0.980 -0.2171 -0.3060 -0.4595
   75phy    C34 2001   0.536   1.244   0.858 -0.0840 -0.0661  0.3754
   75phy    C32 2002   0.366   1.321   1.056 -0.0782 -0.0335  0.2404
   75phy    C31 2003   0.245   1.367   0.974 -0.4082  0.4891  0.6598
   75phy    C30 2004   0.122   1.408   1.058 -1.0982  0.2290  0.6167
   75phy    C28 2005  -0.005   1.463   0.992 -0.3392 -0.1853 -0.2432
   75phy    C29 2006  -0.125   1.408   1.064 -0.2591 -0.3951 -0.3019
   75phy    C27 2007  -0.005   1.616   0.967  0.1920  0.6856 -0.5218
   75phy    C26 2008  -0.048   1.654   0.826  0.1632 -0.3029  0.0097
   75phy    C25 2009  -0.069   1.807   0.821 -0.0084 -0.2701  0.0037
   75phy    C23 2010  -0.130   1.855   0.688  1.0159 -0.2342 -0.9669
   75phy    C24 2011  -0.235   1.965   0.711 -0.0886 -0.1750  0.1667
   75phy    C22 2012  -0.020   1.905   0.592 -0.5960 -0.4236 -1.0570
   75phy    C21 2013  -0.044   1.902   0.441  0.0183 -0.1770 -0.4054
   75phy    C20 2014   0.079   1.938   0.355  0.2429 -0.6638 -0.4484
   75phy    C18 2015   0.068   1.932   0.196  0.2810 -0.3574  0.7529
   75phy    O01 2016   0.035   1.804   0.150 -0.1983  0.1331  0.6048
   75phy    H01 2017   0.092   1.739   0.187 -1.2034 -0.5933  0.9314
   75phy    C19 2018   0.213   1.955   0.155 -1.1614 -0.1115  0.4994
   75phy    C13 2019  -0.031   2.037   0.127  0.0514  0.2326 -0.0817
   75phy     H3 2020  -0.132   1.997   0.151 -0.1091  0.5722 -0.1936
   75phy    O33 2021  -0.048   2.165   0.191  0.4986  0.9228  0.8992
   75phy    H1B 2022  -0.122   2.206   0.151  0.3964 -1.8117 -2.0501
   75phy    C12 2023  -0.089   2.032  -0.024  0.0828  0.1511 -0.4052
   75phy    O11 2024  -0.029   2.124  -0.114  0.5642  0.3022  0.4795
   75phy    H1A 2025   0.053   2.145  -0.073  1.3980 -2.3917  0.3993
   76phy    C35 2026   3.790   1.553   2.038  0.0529  0.1548  0.6158
   76phy    C33 2027   3.684   1.578   1.934 -0.1188 -0.2843  0.1830
   76phy    C34 2028   3.561   1.496   1.965  0.0216 -0.2416  0.1123
   76phy    C32 2029   3.644   1.727   1.944  0.0068 -0.0625  0.5868
   76phy    C31 2030   3.693   1.820   1.832  0.4479  0.1254 -0.0821
   76phy    C30 2031   3.647   1.966   1.840  0.3495  0.1654  0.5605
   76phy    C28 2032   3.711   2.075   1.750 -0.2255 -0.4464 -0.2779
   76phy    C29 2033   3.655   2.082   1.608  0.0188 -0.6512 -0.3378
   76phy    C27 2034   3.692   2.213   1.817 -0.1279 -0.0600  0.2564
   76phy    C26 2035   3.818   2.266   1.896 -0.3988  0.0709  0.1992
   76phy    C25 2036   3.811   2.404   1.954  0.1240 -0.1144 -0.2389
   76phy    C23 2037   3.931   2.435   2.052 -0.1428 -0.3709 -0.6339
   76phy    C24 2038   4.029   2.534   1.988 -0.2156  0.1238  0.2064
   76phy    C22 2039   3.868   2.499   2.178  0.3015 -0.5596  0.6252
   76phy    C21 2040   3.933   2.461   2.307 -0.0060  0.2136 -0.2955
   76phy    C20 2041   3.891   2.541   2.430  0.4827 -0.1800 -0.1167
   76phy    C18 2042   3.953   2.501   2.575  0.6092 -0.2903  0.3349
   76phy    O01 2043   4.093   2.478   2.557 -0.3991 -0.2518 -0.0708
   76phy    H01 2044   4.138   2.546   2.511  2.5910 -0.7765  1.8028
   76phy    C19 2045   3.941   2.631   2.658 -0.4833 -0.8397  0.0189
   76phy    C13 2046   3.876   2.365   2.630 -0.0288 -0.0909  0.0507
   76phy     H3 2047   3.871   2.287   2.551 -1.1903 -1.3135  1.2660
   76phy    O33 2048   3.733   2.396   2.656 -0.0996 -0.1459 -0.4394
   76phy    H1B 2049   3.689   2.438   2.585 -2.1039  0.3086  0.9943
   76phy    C12 2050   3.939   2.284   2.749  0.1592 -0.1290 -0.3024
   76phy    O11 2051   3.931   2.359   2.871 -0.0730  0.0821  0.1052
   76phy    H1A 2052   3.848   2.403   2.873 -1.1087 -1.7715  0.3640
   77phy    C35 2053   4.121   0.966   1.654 -0.1521  0.5263  0.5981
   77phy    C33 2054   4.108   0.814   1.619  0.1151 -0.1332  0.7656
   77phy    C34 2055   4.252   0.757   1.618  0.2885 -0.2806 -0.0704
   77phy    C32 2056   4.018   0.741   1.724 -0.7087 -0.5804  0.0503
   77phy    C31 2057   3.939   0.624   1.669  0.0079 -0.1185  0.4373
   77phy    C30 2058   3.817   0.605   1.760 -0.1796  0.2788  0.4026
   77phy    C28 2059   3.710   0.506   1.705  0.0346 -0.3755 -0.2287
   77phy    C29 2060   3.731   0.358   1.746  0.1371 -0.2120 -0.3768
   77phy    C27 2061   3.560   0.552   1.734  0.2168 -0.2176  0.0734
   77phy    C26 2062   3.462   0.541   1.609 -0.3860 -0.0496 -0.2894
   77phy    C25 2063   3.317   0.584   1.628  0.3670  0.3510  0.1428
   77phy    C23 2064   3.249   0.569   1.489  0.7093  0.6540 -0.3726
   77phy    C24 2065   3.101   0.538   1.506  0.0884  0.0282 -0.7374
   77phy    C22 2066   3.258   0.705   1.416 -0.2144  0.1848 -0.0430
   77phy    C21 2067   3.289   0.695   1.264  0.6607  0.1669  0.6095
   77phy    C20 2068   3.293   0.833   1.190 -0.0719 -0.2636 -0.3399
   77phy    C18 2069   3.350   0.834   1.040 -0.1196 -0.3018 -0.0044
   77phy    O01 2070   3.486   0.785   1.022  0.0948 -0.0521 -0.2539
   77phy    H01 2071   3.545   0.830   1.079  1.6776 -0.1377 -1.7311
   77phy    C19 2072   3.348   0.985   1.008  0.1558 -0.5212  0.5065
   77phy    C13 2073   3.250   0.755   0.938  0.3846  0.3341  0.1559
   77phy     H3 2074   3.247   0.649   0.974 -0.3571  0.1497 -0.4199
   77phy    O33 2075   3.108   0.778   0.950 -0.2535  0.4211 -0.0973
   77phy    H1B 2076   3.085   0.846   0.889 -1.4575 -0.2398 -0.4123
   77phy    C12 2077   3.287   0.692   0.794 -0.2715  0.3460 -0.3125
   77phy    O11 2078   3.419   0.683   0.766  0.0982  0.0420  0.2340
   77phy    H1A 2079   3.452   0.691   0.854 -2.2434 -0.0099  1.2056
   78phy    C35 2080   3.962   0.252   1.116  0.1920 -0.6415  0.2253
   78phy    C33 2081   3.952   0.386   1.189 -0.3452 -0.4455  0.4175
   78phy    C34 2082   3.906   0.362   1.333  0.1080 -0.3081  0.2772
   78phy    C32 2083   4.092   0.457   1.171 -0.2666  0.1396 -0.0029
   78phy    C31 2084   4.079   0.609   1.153  0.7538 -0.0693  0.3250
   78phy    C30 2085   4.219   0.670   1.148 -0.2571 -0.3736  0.2496
   78phy    C28 2086   4.223   0.819   1.119  0.1378 -0.6795 -0.2450
   78phy    C29 2087   4.331   0.887   1.201 -0.5002  0.0035  0.4191
   78phy    C27 2088   4.251   0.843   0.970  0.1153 -0.3634 -0.0364
   78phy    C26 2089   4.140   0.931   0.909 -0.7839 -0.4377  0.2232
   78phy    C25 2090   4.169   0.951   0.759  0.6591  0.0278 -0.2902
   78phy    C23 2091   4.072   1.030   0.674 -0.2435 -0.2019 -0.3989
   78phy    C24 2092   4.090   1.183   0.687 -0.1272  0.2263 -0.2497
   78phy    C22 2093   4.091   0.993   0.524 -0.7414 -0.2620  0.1807
   78phy    C21 2094   3.962   0.974   0.434 -0.3085  0.1009  0.2029
   78phy    C20 2095   4.010   0.922   0.295  0.3236 -0.4677  0.3088
   78phy    C18 2096   3.911   0.899   0.175  0.0680 -0.3470  0.2365
   78phy    O01 2097   3.801   0.823   0.225  0.1449  0.0050  0.8076
   78phy    H01 2098   3.726   0.861   0.183  0.4279 -0.3676 -0.0762
   78phy    C19 2099   3.987   0.812   0.069  0.0784  0.6605 -0.5117
   78phy    C13 2100   3.857   1.037   0.114  0.5351  0.8129  0.2240
   78phy     H3 2101   3.816   1.094   0.201  0.1807  0.2708  0.4164
   78phy    O33 2102   3.949   1.138   0.073  0.0292  0.1335  0.0708
   78phy    H1B 2103   3.944   1.143  -0.021 -3.4247  1.1809  0.1930
   78phy    C12 2104   3.706   1.054   0.052 -0.2929  0.2369 -0.6235
   78phy    O11 2105   3.632   0.943   0.075  0.1154  0.2543 -0.3543
   78phy    H1A 2106   3.543   0.949   0.047 -0.0209  0.3225  0.0787
   79phy    C35 2107   2.187   0.163   1.356  0.4592  0.3595 -0.5368
   79phy    C33 2108   2.233   0.172   1.505  0.5565  0.5398 -0.4157
   79phy    C34 2109   2.135   0.096   1.588  0.2621 -0.1627 -0.1689
   79phy    C32 2110   2.369   0.118   1.540 -0.5893 -0.3269  0.0044
   79phy    C31 2111   2.486   0.217   1.499 -0.1534  0.2356 -0.3846
   79phy    C30 2112   2.617   0.166   1.569  0.3275 -0.1924 -0.2095
   79phy    C28 2113   2.738   0.255   1.541 -0.2893 -0.1229  0.4258
   79phy    C29 2114   2.821   0.240   1.667  0.7210  0.3924  0.1469
   79phy    C27 2115   2.824   0.202   1.423 -0.0902 -0.7313  0.1518
   79phy    C26 2116   2.849   0.316   1.325 -0.4939  0.1417  0.3936
   79phy    C25 2117   2.945   0.273   1.211 -0.1088 -0.0613 -0.3102
   79phy    C23 2118   2.948   0.362   1.084  0.0325 -0.3462  0.3551
   79phy    C24 2119   3.034   0.487   1.094 -0.1664 -0.3457 -0.5375
   79phy    C22 2120   3.010   0.280   0.971  0.1320  0.7900 -0.8089
   79phy    C21 2121   2.983   0.323   0.830 -0.2273  0.4860 -0.0611
   79phy    C20 2122   3.054   0.217   0.738 -0.2045 -0.3631 -0.4196
   79phy    C18 2123   3.043   0.221   0.584 -0.2292  0.4568 -0.4858
   79phy    O01 2124   2.906   0.247   0.544  0.2655 -0.0109  0.5276
   79phy    H01 2125   2.889   0.337   0.566 -2.0540 -0.2476 -0.0650
   79phy    C19 2126   3.072   0.078   0.539  0.0334  0.9196  0.0240
   79phy    C13 2127   3.139   0.330   0.519  0.6615  0.2720  0.4854
   79phy     H3 2128   3.104   0.426   0.566  1.5314  0.5467  0.5832
   79phy    O33 2129   3.279   0.342   0.561 -0.2722  0.1055 -0.2856
   79phy    H1B 2130   3.318   0.258   0.573 -0.1700  0.0092 -1.2412
   79phy    C12 2131   3.125   0.393   0.371  0.0463 -0.0064 -0.0487
   79phy    O11 2132   3.199   0.324   0.277 -0.2840  0.3756  0.6578
   79phy    H1A 2133   3.291   0.324   0.294 -0.0695  0.6279 -0.4159
   80phy    C35 2134   3.703   0.701   1.316  0.6492 -0.2282  0.5224
   80phy    C33 2135   3.701   0.851   1.331 -0.4149  0.0781  0.1492
   80phy    C34 2136   3.737   0.893   1.474  0.3700  0.0727  0.5554
   80phy    C32 2137   3.788   0.932   1.234  0.1364  0.2825 -0.1295
   80phy    C31 2138   3.702   1.050   1.188 -0.0692 -0.3656 -0.3579
   80phy    C30 2139   3.799   1.157   1.140  0.0860 -0.2836  0.1404
   80phy    C28 2140   3.728   1.274   1.064 -0.3979  0.7215  0.8306
   80phy    C29 2141   3.785   1.399   1.114 -0.3921 -0.1313 -0.3071
   80phy    C27 2142   3.743   1.275   0.914  0.0881 -0.0757  0.4942
   80phy    C26 2143   3.624   1.219   0.831  0.1214  0.1736  0.6269
   80phy    C25 2144   3.662   1.190   0.687 -0.4214 -0.1418 -0.0209
   80phy    C23 2145   3.543   1.133   0.610 -0.0608 -0.6829  0.2121
   80phy    C24 2146   3.465   1.242   0.529 -0.3962  0.4115  0.5157
   80phy    C22 2147   3.588   1.008   0.523  0.7368  0.1197 -0.3561
   80phy    C21 2148   3.470   0.926   0.463  0.0909 -0.4672 -0.6586
   80phy    C20 2149   3.504   0.831   0.349 -0.5916  0.5270 -0.2959
   80phy    C18 2150   3.387   0.754   0.280 -0.2562 -0.2341 -0.4489
   80phy    O01 2151   3.305   0.695   0.374  0.1460 -0.1958 -0.5156
   80phy    H01 2152   3.355   0.631   0.420 -0.9693 -0.6304  0.1450
   80phy    C19 2153   3.472   0.644   0.200  0.3660  0.6649  0.1327
   80phy    C13 2154   3.303   0.841   0.174  0.0911 -0.1151 -0.3713
   80phy     H3 2155   3.280   0.934   0.231 -0.2142 -0.3355 -0.1276
   80phy    O33 2156   3.372   0.902   0.065 -0.2289  0.5059  0.0245
   80phy    H1B 2157   3.319   0.890  -0.011 -0.1164  2.4667 -0.4270
   80phy    C12 2158   3.143   0.821   0.159 -0.0335  0.7452  0.1405
   80phy    O11 2159   3.081   0.722   0.074 -0.2841 -0.1188  0.2167
   80phy    H1A 2160   3.018   0.766   0.020 -1.5796 -0.7451  1.1803
   81phy    C35 2161   4.031   1.717   0.965  0.8312 -0.3981  0.0472
   81phy    C33 2162   4.071   1.630   0.853  0.2657  0.4558  0.2709
   81phy    C34 2163   4.170   1.526   0.908  0.3912  0.5674 -0.1831
   81phy    C32 2164   3.956   1.562   0.771 -0.5748 -0.3034 -0.2926
   81phy    C31 2165   3.950   1.599   0.620 -0.4030  0.6063 -0.0174
   81phy    C30 2166   3.841   1.515   0.548  0.6357  0.5464 -0.0284
   81phy    C28 2167   3.819   1.547   0.396  0.8929  0.7618 -0.3880
   81phy    C29 2168   3.902   1.453   0.311  0.2228  0.2856  0.0019
   81phy    C27 2169   3.669   1.515   0.364 -0.0172  0.4313  0.0532
   81phy    C26 2170   3.578   1.635   0.366 -0.0474  0.1232  0.0688
   81phy    C25 2171   3.436   1.583   0.344  0.2658 -0.0830  0.6223
   81phy    C23 2172   3.324   1.688   0.328  0.0643  0.2054 -0.2154
   81phy    C24 2173   3.315   1.747   0.186  0.7450  0.0362 -0.5163
   81phy    C22 2174   3.193   1.614   0.357  0.4869  0.3826 -0.5184
   81phy    C21 2175   3.107   1.673   0.472  0.0389 -0.1139 -0.1870
   81phy    C20 2176   2.971   1.595   0.483  0.2889 -0.4510  0.3788
   81phy    C18 2177   2.880   1.643   0.602  0.6489 -0.2369 -0.5346
   81phy    O01 2178   2.958   1.651   0.722  0.6072  0.0606 -0.3054
   81phy    H01 2179   3.029   1.589   0.716 -1.1029 -2.0971  0.6307
   81phy    C19 2180   2.785   1.522   0.622 -0.1391 -0.1779  0.7904
   81phy    C13 2181   2.812   1.784   0.574 -0.2314 -0.4089 -0.4962
   81phy     H3 2182   2.899   1.852   0.560 -1.6963  1.3906 -1.1870
   81phy    O33 2183   2.750   1.809   0.448 -0.0433  0.0090  0.2728
   81phy    H1B 2184   2.671   1.759   0.445  0.6089 -1.0366 -0.0693
   81phy    C12 2185   2.771   1.891   0.683  0.1624  0.5300 -0.1205
   81phy    O11 2186   2.647   1.857   0.741  0.1829  0.0475 -0.2220
   81phy    H1A 2187   2.659   1.807   0.819  0.3446 -0.2515 -0.4362
   82phy    C35 2188   3.380   1.805   1.270  0.3675 -0.0356 -0.3830
   82phy    C33 2189   3.370   1.733   1.404 -0.4592 -0.2466  0.4762
   82phy    C34 2190   3.433   1.817   1.513  0.0764 -0.2189  0.2941
   82phy    C32 2191   3.219   1.692   1.430 -0.2003 -0.3740  0.0912
   82phy    C31 2192   3.201   1.576   1.531  0.1500  0.3847 -0.1636
   82phy    C30 2193   3.056   1.529   1.520 -0.7736  0.1413 -0.3225
   82phy    C28 2194   3.021   1.404   1.599 -0.3169  0.4255 -0.8607
   82phy    C29 2195   2.942   1.446   1.727 -0.3580  0.1954  0.0103
   82phy    C27 2196   2.928   1.303   1.526 -0.0078 -0.4741 -0.3000
   82phy    C26 2197   2.998   1.194   1.437 -0.3434 -0.1565 -0.0248
   82phy    C25 2198   2.898   1.116   1.345 -0.1027  0.3391 -0.3586
   82phy    C23 2199   2.947   0.996   1.259  0.2336  0.3102 -0.6084
   82phy    C24 2200   2.893   0.875   1.333  0.4030 -0.0334  0.1766
   82phy    C22 2201   2.874   0.988   1.124 -0.1717 -0.1498 -0.2992
   82phy    C21 2202   2.933   1.077   1.014  0.3744 -0.0156  0.2891
   82phy    C20 2203   2.850   1.058   0.889  0.2921  0.0000 -0.2224
   82phy    C18 2204   2.899   1.127   0.755  0.1989 -0.1283 -0.1035
   82phy    O01 2205   2.906   1.270   0.775 -0.1654 -0.1212 -0.4751
   82phy    H01 2206   2.931   1.282   0.864 -2.3712 -1.5804  0.4029
   82phy    C19 2207   2.772   1.101   0.662  0.1946 -0.5350  0.5689
   82phy    C13 2208   3.035   1.068   0.691  0.0343  0.1019 -0.1557
   82phy     H3 2209   3.114   1.122   0.750 -0.3020 -1.3037  1.6771
   82phy    O33 2210   3.078   0.939   0.729 -0.2687 -0.1795  0.0031
   82phy    H1B 2211   3.056   0.875   0.663 -0.9556  2.0357 -2.0551
   82phy    C12 2212   3.107   1.115   0.559  0.6625  0.5279 -0.3500
   82phy    O11 2213   3.095   1.022   0.449 -0.1362 -0.5033  0.0104
   82phy    H1A 2214   3.130   0.940   0.476  0.9173  0.7579  2.9472
   83phy    C35 2215   4.680   1.649   2.141  0.2927 -0.3743  0.0568
   83phy    C33 2216   4.698   1.756   2.249  0.0581 -0.4594  0.0321
   83phy    C34 2217   4.851   1.782   2.261 -0.2764  0.1390  0.3049
   83phy    C32 2218   4.622   1.885   2.212 -0.1041  0.0878  0.4565
   83phy    C31 2219   4.481   1.887   2.275  0.3160  0.4745  0.2732
   83phy    C30 2220   4.399   2.014   2.243  0.3776  0.2216  0.8867
   83phy    C28 2221   4.279   2.026   2.343  0.1072 -0.1048  0.5498
   83phy    C29 2222   4.242   2.173   2.349  0.7290 -0.2384  0.1413
   83phy    C27 2223   4.151   1.953   2.297  0.4525 -0.0046  0.3715
   83phy    C26 2224   4.094   1.844   2.392 -0.3143  0.0570  0.2732
   83phy    C25 2225   3.959   1.782   2.342  0.0245 -0.4519  0.4097
   83phy    C23 2226   3.914   1.674   2.441  0.0261  0.0213  0.0120
   83phy    C24 2227   3.761   1.673   2.434 -0.1348 -0.1662  0.2882
   83phy    C22 2228   3.968   1.526   2.406  0.3208 -0.2643  0.2460
   83phy    C21 2229   3.975   1.432   2.526 -0.6806 -0.1351 -0.4283
   83phy    C20 2230   4.011   1.290   2.475  0.3905 -0.1576 -0.1470
   83phy    C18 2231   4.007   1.164   2.569  0.4781 -0.5325  0.1791
   83phy    O01 2232   3.871   1.165   2.628  0.0367  0.8189 -0.3307
   83phy    H01 2233   3.805   1.161   2.562 -0.5999  0.2849  0.3134
   83phy    C19 2234   4.002   1.041   2.472  0.1368 -0.2648  0.2263
   83phy    C13 2235   4.121   1.173   2.686 -0.7081  0.3377  0.4065
   83phy     H3 2236   4.131   1.277   2.726 -0.4716  0.9198 -1.0932
   83phy    O33 2237   4.255   1.153   2.631 -0.1532  0.0468 -0.1004
   83phy    H1B 2238   4.273   1.062   2.616 -0.2834  0.1899 -1.2709
   83phy    C12 2239   4.105   1.085   2.815  0.0914 -0.0259 -0.3538
   83phy    O11 2240   3.978   1.104   2.873 -0.6409 -0.3947 -0.1346
   83phy    H1A 2241   3.916   1.118   2.804 -0.0237 -0.1060 -0.6302
   84phy    C35 2242   3.788   1.782   1.324  0.2231 -0.1723  0.2561
   84phy    C33 2243   3.809   1.922   1.260 -0.1887 -0.5302 -0.0240
   84phy    C34 2244   3.678   2.001   1.279  0.0522 -0.5602 -0.4589
   84phy    C32 2245   3.916   2.009   1.322  0.1717 -0.0876  0.0081
   84phy    C31 2246   4.025   2.056   1.225  0.2215  0.6621  0.1226
   84phy    C30 2247   4.149   2.105   1.305 -0.4300  0.3997  0.0283
   84phy    C28 2248   4.282   2.143   1.230 -0.2226  0.8327  0.1811
   84phy    C29 2249   4.354   2.256   1.301  0.4026  0.6551  0.2064
   84phy    C27 2250   4.373   2.014   1.224  0.0119 -0.0056  0.4317
   84phy    C26 2251   4.461   1.977   1.107 -0.5946 -0.0247 -0.6950
   84phy    C25 2252   4.512   1.834   1.094  0.0022 -0.2718 -0.1514
   84phy    C23 2253   4.590   1.795   0.966  0.1299 -0.0446 -0.0976
   84phy    C24 2254   4.682   1.681   1.003  0.2295  0.0146 -0.7890
   84phy    C22 2255   4.492   1.759   0.855 -0.1985 -0.6442  0.1345
   84phy    C21 2256   4.537   1.774   0.716  0.3131  0.4718  0.0961
   84phy    C20 2257   4.419   1.733   0.624  0.3455 -0.6778 -0.3953
   84phy    C18 2258   4.439   1.721   0.462  0.0726 -0.3947 -0.1713
   84phy    O01 2259   4.488   1.851   0.415  0.3024 -0.4023  0.2410
   84phy    H01 2260   4.458   1.927   0.462 -1.9184  1.3184 -3.5255
   84phy    C19 2261   4.300   1.694   0.405  0.1794  0.3432  0.0264
   84phy    C13 2262   4.551   1.612   0.426 -0.6926 -0.1134 -0.6109
   84phy     H3 2263   4.636   1.646   0.490 -2.6733  0.7837  1.6731
   84phy    O33 2264   4.541   1.481   0.483  0.4526 -0.1304 -0.1068
   84phy    H1B 2265   4.543   1.415   0.416  1.1381 -0.8127  0.5702
   84phy    C12 2266   4.648   1.622   0.295  0.2912 -0.4996 -0.1025
   84phy    O11 2267   4.612   1.542   0.180 -0.1227 -0.1468 -0.0516
   84phy    H1A 2268   4.521   1.549   0.159  0.0999 -1.5512 -1.7064
   85phy    C35 2269   2.743   0.981   1.808  0.0596 -0.0830  0.4448
   85phy    C33 2270   2.623   1.079   1.809  0.4619  0.2381  0.3315
   85phy    C34 2271   2.529   1.046   1.691  0.2158 -0.0609  0.1516
   85phy    C32 2272   2.541   1.077   1.940 -0.8833  0.0955 -0.2468
   85phy    C31 2273   2.617   1.147   2.059  0.2403  0.1056  0.1185
   85phy    C30 2274   2.512   1.199   2.168  0.1628 -0.1565  0.1402
   85phy    C28 2275   2.568   1.279   2.290  0.3133  0.5725 -0.5669
   85phy    C29 2276   2.593   1.423   2.254 -0.5237 -0.2962 -0.3160
   85phy    C27 2277   2.476   1.274   2.410 -0.0477 -0.3071 -0.0091
   85phy    C26 2278   2.546   1.254   2.546  0.6366  0.5359 -0.2501
   85phy    C25 2279   2.451   1.272   2.665 -0.3090 -0.2322  0.5887
   85phy    C23 2280   2.521   1.256   2.801 -0.2114  0.4028  0.6884
   85phy    C24 2281   2.554   1.386   2.869 -0.2154  0.0239 -0.1936
   85phy    C22 2282   2.440   1.169   2.899  0.4205 -0.1719 -0.1677
   85phy    C21 2283   2.476   1.022   2.891  0.2040 -0.1075 -0.1020
   85phy    C20 2284   2.402   0.933   2.991  0.6486  0.3565  0.2399
   85phy    C18 2285   2.465   0.799   3.057 -0.1657 -0.4891 -0.1173
   85phy    O01 2286   2.583   0.850   3.123 -0.0060  0.6083 -0.0256
   85phy    H01 2287   2.579   0.943   3.134  1.3506  0.4747  2.0069
   85phy    C19 2288   2.364   0.762   3.166 -0.4111 -0.3266 -0.4826
   85phy    C13 2289   2.499   0.670   2.960 -0.3063  0.1765 -1.0682
   85phy     H3 2290   2.414   0.656   2.888 -1.3957  1.6545 -0.1394
   85phy    O33 2291   2.498   0.546   3.026 -0.3597  0.2467 -0.1841
   85phy    H1B 2292   2.483   0.477   2.965  0.5120 -0.4351  0.3451
   85phy    C12 2293   2.623   0.676   2.866 -0.4499 -0.4312  0.0904
   85phy    O11 2294   2.748   0.676   2.928 -0.1097  0.4105 -0.2284
   85phy    H1A 2295   2.738   0.628   3.008 -1.8627 -1.6569 -1.5975
   86phy    C35 2296   4.534   2.400   2.008 -0.0317  0.0756  0.6935
   86phy    C33 2297   4.405   2.402   1.930 -0.0124 -0.3739  0.2496
   86phy    C34 2298   4.378   2.529   1.864 -0.0527  0.2028  0.4595
   86phy    C32 2299   4.395   2.282   1.836  0.0467 -0.0892  0.0875
   86phy    C31 2300   4.274   2.192   1.841 -0.0726  0.6162 -0.0180
   86phy    C30 2301   4.298   2.062   1.763  0.3663  0.1297  0.2596
   86phy    C28 2302   4.188   1.956   1.778 -0.3561  0.0014  0.7203
   86phy    C29 2303   4.123   1.908   1.645 -0.6927 -0.3017  0.2141
   86phy    C27 2304   4.257   1.842   1.858 -0.3136 -0.4454 -0.0206
   86phy    C26 2305   4.192   1.718   1.913  0.3354  0.2019 -0.1117
   86phy    C25 2306   4.282   1.613   1.980 -0.0537  0.0685  0.3370
   86phy    C23 2307   4.212   1.502   2.060 -0.3998 -0.0152 -0.1747
   86phy    C24 2308   4.159   1.387   1.975 -0.4913  0.1898 -0.1505
   86phy    C22 2309   4.324   1.441   2.151  0.3233  0.2951  0.2028
   86phy    C21 2310   4.308   1.457   2.306 -0.2025 -0.2664  0.0168
   86phy    C20 2311   4.424   1.397   2.386  0.1445 -0.0250 -0.0340
   86phy    C18 2312   4.446   1.424   2.540 -0.2274  0.1769 -0.4188
   86phy    O01 2313   4.326   1.392   2.611 -0.2860 -0.3601 -0.2854
   86phy    H01 2314   4.312   1.299   2.611 -2.9620 -0.1310  2.2754
   86phy    C19 2315   4.537   1.309   2.576  0.1928  0.1782  0.6298
   86phy    C13 2316   4.500   1.568   2.582  0.0788  0.1320 -0.2745
   86phy     H3 2317   4.562   1.613   2.500 -0.2639  0.5251 -0.3259
   86phy    O33 2318   4.592   1.569   2.689  0.1387  0.1067  0.0299
   86phy    H1B 2319   4.555   1.539   2.770 -1.5283  0.2401 -0.6618
   86phy    C12 2320   4.395   1.684   2.604  0.6429 -0.1372  0.0734
   86phy    O11 2321   4.288   1.654   2.694  0.2526 -0.1852  0.3762
   86phy    H1A 2322   4.270   1.564   2.678  0.2025 -0.6500  2.6851
   87phy    C35 2323   3.031   2.793   0.814 -0.2969  0.2739  0.4013
   87phy    C33 2324   3.094   2.746   0.949  0.1800 -0.4641 -0.0150
   87phy    C34 2325   3.001   2.761   1.060 -0.1125 -0.2530 -0.2413
   87phy    C32 2326   3.146   2.597   0.933  0.1801  0.0330 -0.1275
   87phy    C31 2327   3.298   2.589   0.948  0.7566  0.6326  0.1669
   87phy    C30 2328   3.344   2.454   1.005  0.4240 -0.2465 -0.3797
   87phy    C28 2329   3.493   2.416   0.996  0.4911 -0.1238  0.7572
   87phy    C29 2330   3.499   2.283   1.069 -0.0299  0.0716 -0.4369
   87phy    C27 2331   3.527   2.399   0.845  0.2149 -0.1420 -0.2650
   87phy    C26 2332   3.665   2.445   0.796 -0.2067 -0.2198 -0.3936
   87phy    C25 2333   3.683   2.464   0.647  0.1518 -0.1155 -0.0936
   87phy    C23 2334   3.821   2.507   0.599  0.9090 -0.8831  0.7550
   87phy    C24 2335   3.899   2.387   0.561  0.3497 -0.0928 -0.5418
   87phy    C22 2336   3.808   2.591   0.469  0.4930  0.1482  0.1283
   87phy    C21 2337   3.792   2.742   0.488  0.3460 -0.0629 -0.0878
   87phy    C20 2338   3.780   2.803   0.356 -0.7705  0.2602  0.4335
   87phy    C18 2339   3.768   2.959   0.341  0.3272 -0.3893 -0.6008
   87phy    O01 2340   3.649   3.004   0.406  0.3199  0.1123  0.0228
   87phy    H01 2341   3.577   2.944   0.392  0.0968  0.2134  0.6771
   87phy    C19 2342   3.744   2.979   0.195 -0.1934  0.0483  0.3462
   87phy    C13 2343   3.890   3.052   0.401  0.3120  0.5556 -0.5891
   87phy     H3 2344   3.892   3.025   0.510 -0.0802  2.8911  0.0604
   87phy    O33 2345   4.022   3.006   0.371  0.0439 -0.1132 -0.1755
   87phy    H1B 2346   4.065   3.064   0.311  0.1295 -0.4868 -0.4811
   87phy    C12 2347   3.878   3.200   0.440  0.7039 -0.3201 -0.2068
   87phy    O11 2348   3.749   3.247   0.466  0.3885  0.3307  0.2249
   87phy    H1A 2349   3.699   3.168   0.480  2.1411 -0.6665  1.2376
   88phy    C35 2350   2.699   1.839   2.366  0.2069  0.0703  0.4341
   88phy    C33 2351   2.772   1.786   2.487 -0.3073 -0.2195 -0.0211
   88phy    C34 2352   2.671   1.688   2.545 -0.3983  0.8704 -0.1800
   88phy    C32 2353   2.900   1.711   2.443  0.2109  0.2470 -0.3941
   88phy    C31 2354   3.031   1.783   2.460  0.2275  0.2628 -0.5306
   88phy    C30 2355   3.146   1.698   2.421  0.1579 -0.0219  0.7422
   88phy    C28 2356   3.290   1.754   2.447  0.0597 -0.1093  0.1080
   88phy    C29 2357   3.368   1.644   2.516  0.1072  0.4128 -0.7477
   88phy    C27 2358   3.361   1.804   2.324  0.0827 -0.1281 -0.2165
   88phy    C26 2359   3.425   1.939   2.361  0.0419 -0.1334  0.3825
   88phy    C25 2360   3.515   2.006   2.261 -0.0268  0.1561  0.6857
   88phy    C23 2361   3.589   2.129   2.320 -0.2454  0.0418 -0.1089
   88phy    C24 2362   3.740   2.119   2.289  0.2812  0.0403 -0.2308
   88phy    C22 2363   3.524   2.258   2.281 -0.0006  0.1180 -0.2630
   88phy    C21 2364   3.514   2.346   2.408  0.5417  0.2878  0.5783
   88phy    C20 2365   3.442   2.480   2.378 -0.7602 -0.0989 -0.0060
   88phy    C18 2366   3.451   2.587   2.490 -0.1722 -0.2424  0.2439
   88phy    O01 2367   3.587   2.610   2.530  0.2848 -0.2816 -0.3141
   88phy    H01 2368   3.592   2.695   2.569 -0.8375  0.7455 -2.2653
   88phy    C19 2369   3.410   2.714   2.407 -0.0082  0.0047 -0.5107
   88phy    C13 2370   3.356   2.565   2.620 -0.1185  0.3946 -0.0115
   88phy     H3 2371   3.256   2.529   2.584  0.5538 -1.2222 -0.3311
   88phy    O33 2372   3.319   2.689   2.685 -0.4484  0.5697  0.5518
   88phy    H1B 2373   3.252   2.672   2.749 -1.8363  0.7910 -0.7846
   88phy    C12 2374   3.409   2.463   2.727  0.4272 -0.0066 -0.2580
   88phy    O11 2375   3.523   2.492   2.801  0.3514 -0.2095  0.3929
   88phy    H1A 2376   3.597   2.478   2.745  0.6303  0.7969  0.4889
   89phy    C35 2377   0.911   2.971   1.180 -0.0295  0.0431  0.6677
   89phy    C33 2378   1.043   3.042   1.155  0.2727 -0.2265 -0.1976
   89phy    C34 2379   1.046   3.164   1.247 -0.1446 -0.3754 -0.4160
   89phy    C32 2380   1.160   2.945   1.178  0.1820  0.4504 -0.0154
   89phy    C31 2381   1.287   2.973   1.096  0.3149 -0.0765 -0.2985
   89phy    C30 2382   1.396   2.871   1.128  0.1897 -0.0002 -0.1084
   89phy    C28 2383   1.545   2.908   1.095 -0.2383  0.0633  0.0771
   89phy    C29 2384   1.615   2.963   1.226  0.1765 -0.0081 -0.2503
   89phy    C27 2385   1.621   2.787   1.035 -0.1730 -0.1283 -0.2330
   89phy    C26 2386   1.741   2.821   0.945  0.5820  0.0144 -0.0605
   89phy    C25 2387   1.766   2.699   0.862 -0.2856  0.1045 -0.4497
   89phy    C23 2388   1.903   2.700   0.790 -0.4056  0.2478  0.0689
   89phy    C24 2389   2.002   2.601   0.853  0.3006 -0.0139  0.1964
   89phy    C22 2390   1.882   2.650   0.648 -0.2765  0.3084  0.4198
   89phy    C21 2391   1.848   2.751   0.533 -0.3575 -0.1905 -0.2944
   89phy    C20 2392   1.900   2.692   0.400 -0.0129 -0.3844  1.0391
   89phy    C18 2393   1.903   2.786   0.269 -0.3505  0.1062  0.2702
   89phy    O01 2394   1.785   2.868   0.270 -0.0427  0.1237  0.0777
   89phy    H01 2395   1.707   2.825   0.241 -0.7259  1.3495 -0.0028
   89phy    C19 2396   1.890   2.691   0.148 -0.1685 -0.4607 -0.5613
   89phy    C13 2397   2.035   2.875   0.261  0.3434  0.1408  0.2849
   89phy     H3 2398   2.027   2.934   0.356 -0.0569 -0.9163  0.9262
   89phy    O33 2399   2.163   2.808   0.292  0.0903 -0.3630  0.4311
   89phy    H1B 2400   2.138   2.729   0.335  0.5799  0.1808  1.7641
   89phy    C12 2401   2.050   3.010   0.178  0.1862 -0.1613  0.6189
   89phy    O11 2402   2.078   2.979   0.044  0.3673 -0.0936 -0.2196
   89phy    H1A 2403   2.057   3.054  -0.008  0.7527  1.0231  1.1755
   90phy    C35 2404   2.714   1.963   1.400 -0.4697  0.4588  0.1438
   90phy    C33 2405   2.747   1.894   1.534  0.0892  0.0946 -0.2117
   90phy    C34 2406   2.701   1.742   1.517  0.0277 -0.7027 -0.1261
   90phy    C32 2407   2.896   1.917   1.571 -0.2553 -0.2435 -0.0602
   90phy    C31 2408   2.935   1.886   1.718 -0.1068 -0.3066 -0.0401
   90phy    C30 2409   3.087   1.901   1.751 -0.1751  0.0446 -0.1015
   90phy    C28 2410   3.138   1.887   1.901 -0.1920  0.4178 -0.1845
   90phy    C29 2411   3.271   1.813   1.889 -0.2908  0.1029 -0.1956
   90phy    C27 2412   3.175   2.024   1.958 -0.2931 -0.0704 -0.0456
   90phy    C26 2413   3.091   2.065   2.079  0.1581  0.1767  0.7444
   90phy    C25 2414   3.125   2.195   2.145 -0.2453  0.4096 -0.4054
   90phy    C23 2415   3.070   2.235   2.288 -0.1174  0.2537  0.2830
   90phy    C24 2416   3.145   2.177   2.405  0.5978  0.4587 -0.4327
   90phy    C22 2417   3.063   2.388   2.298 -0.1665 -0.2254 -0.3004
   90phy    C21 2418   2.974   2.459   2.395  0.0877  0.0925 -0.1055
   90phy    C20 2419   3.017   2.608   2.414  0.2063  0.1825  0.1396
   90phy    C18 2420   2.949   2.682   2.533  0.0955 -0.2158 -0.2380
   90phy    O01 2421   2.960   2.603   2.655  0.4683  0.0246 -0.0084
   90phy    H01 2422   2.900   2.531   2.655  1.8107 -1.1535 -0.4384
   90phy    C19 2423   3.042   2.802   2.557 -0.4424  0.5501 -0.1505
   90phy    C13 2424   2.796   2.727   2.513 -0.5745 -0.2246  0.5739
   90phy     H3 2425   2.788   2.761   2.407  0.0285 -2.7656 -0.3309
   90phy    O33 2426   2.758   2.844   2.588  0.3206 -0.5650  0.1645
   90phy    H1B 2427   2.715   2.826   2.669 -1.1396  0.9450 -0.2288
   90phy    C12 2428   2.686   2.616   2.541 -0.1850  0.1974  0.6334
   90phy    O11 2429   2.658   2.597   2.677 -0.6572 -0.1193  0.1504
   90phy    H1A 2430   2.567   2.614   2.690 -0.7359 -0.9647  0.8206
   91phy    C35 2431   4.159   3.276   1.456 -0.6393  0.3031  0.0057
   91phy    C33 2432   4.290   3.215   1.499 -0.4279  0.4450  0.0566
   91phy    C34 2433   4.346   3.307   1.609 -0.3194  0.1332 -0.1994
   91phy    C32 2434   4.274   3.074   1.557  0.7971 -0.4031  0.1357
   91phy    C31 2435   4.331   2.969   1.470  0.0204 -0.5385  0.5860
   91phy    C30 2436   4.313   2.827   1.529 -0.5808 -0.1001  0.1953
   91phy    C28 2437   4.345   2.711   1.433 -0.2947 -0.4033  0.1041
   91phy    C29 2438   4.403   2.596   1.519  0.3651  0.5880  0.1224
   91phy    C27 2439   4.219   2.669   1.355  0.8232 -0.5840  0.4562
   91phy    C26 2440   4.239   2.611   1.214  0.1619 -0.4294 -0.4069
   91phy    C25 2441   4.113   2.583   1.133 -0.4943 -0.3696 -0.1116
   91phy    C23 2442   4.139   2.508   1.005 -0.2305 -0.1256  0.4327
   91phy    C24 2443   4.046   2.386   0.990 -0.2497 -0.1952 -0.0748
   91phy    C22 2444   4.117   2.604   0.880 -0.3181  0.1269  0.0845
   91phy    C21 2445   4.243   2.616   0.793  0.0312  0.3941 -0.1487
   91phy    C20 2446   4.247   2.742   0.696 -1.1859 -0.5555  0.4908
   91phy    C18 2447   4.383   2.774   0.621  0.0001 -0.4700  0.0586
   91phy    O01 2448   4.492   2.790   0.714 -0.1845 -0.6307 -0.1538
   91phy    H01 2449   4.464   2.785   0.803  0.1763 -2.0210 -0.1042
   91phy    C19 2450   4.360   2.914   0.560  0.4436 -0.0273 -0.5565
   91phy    C13 2451   4.423   2.671   0.504 -0.3085 -0.3474  0.7045
   91phy     H3 2452   4.421   2.574   0.559 -0.6404 -1.8416 -1.7885
   91phy    O33 2453   4.339   2.632   0.398  0.3505  0.3254  0.1717
   91phy    H1B 2454   4.267   2.692   0.410  1.2676  1.3993  0.4849
   91phy    C12 2455   4.576   2.639   0.469  0.6481  0.1133  0.1878
   91phy    O11 2456   4.627   2.700   0.354 -0.5000  0.4999  0.0274
   91phy    H1A 2457   4.578   2.774   0.326 -2.0501 -0.4014  0.2319
   92phy    C35 2458   3.148   1.452   2.078 -0.0309  0.1040 -0.2252
   92phy    C33 2459   3.031   1.369   2.139  0.1881 -0.1720 -0.4381
   92phy    C34 2460   2.980   1.271   2.035  0.2153 -0.0063  0.2079
   92phy    C32 2461   3.085   1.307   2.270 -0.3878  0.5285  0.0101
   92phy    C31 2462   2.988   1.305   2.388  0.6264  0.3125 -0.4645
   92phy    C30 2463   3.055   1.253   2.517  0.6551 -0.3052 -0.5265
   92phy    C28 2464   2.965   1.239   2.639 -0.5887  0.2299  0.4648
   92phy    C29 2465   2.965   1.091   2.669  0.1998  0.8863 -0.4179
   92phy    C27 2466   3.022   1.327   2.749 -0.0112  0.4282 -0.1463
   92phy    C26 2467   2.949   1.463   2.785 -0.6234  0.5792  0.2245
   92phy    C25 2468   3.021   1.536   2.899 -0.1300 -0.3243 -0.0324
   92phy    C23 2469   2.942   1.662   2.943  0.4309 -0.3494  0.1719
   92phy    C24 2470   2.879   1.641   3.082  0.2836  0.6086 -0.1617
   92phy    C22 2471   3.020   1.797   2.915  0.3477  0.0868 -0.6757
   92phy    C21 2472   2.924   1.913   2.884  0.4459  0.1555 -0.3179
   92phy    C20 2473   3.004   2.043   2.878 -0.3859 -0.5436 -0.4572
   92phy    C18 2474   2.939   2.186   2.877  0.0196  0.3159  0.1893
   92phy    O01 2475   2.848   2.205   2.982 -0.1439  0.1490 -1.0115
   92phy    H01 2476   2.763   2.223   2.947 -0.1550 -0.6985 -1.4477
   92phy    C19 2477   3.061   2.269   2.921 -0.2080 -0.1911  0.5271
   92phy    C13 2478   2.867   2.238   2.743 -0.5509  0.2871  0.0723
   92phy     H3 2479   2.936   2.229   2.655  0.7147 -0.8061  1.1189
   92phy    O33 2480   2.842   2.378   2.741 -0.2887 -0.1351 -0.5915
   92phy    H1B 2481   2.770   2.396   2.797  1.0003  1.8125  0.5503
   92phy    C12 2482   2.727   2.169   2.697 -0.2835  0.4280  0.2633
   92phy    O11 2483   2.619   2.208   2.780 -0.6354  0.2812  0.4420
   92phy    H1A 2484   2.542   2.166   2.748 -0.5854  1.2483 -1.0787
   93phy    C35 2485   3.495   0.640   2.527  0.1605 -0.0258  0.0031
   93phy    C33 2486   3.503   0.744   2.420  0.2709 -0.7463 -0.0753
   93phy    C34 2487   3.440   0.685   2.293  0.4722 -0.0998 -0.5111
   93phy    C32 2488   3.427   0.877   2.447  0.1994  0.6981 -0.4288
   93phy    C31 2489   3.518   0.983   2.513 -0.3745 -0.5024  0.2904
   93phy    C30 2490   3.446   1.114   2.533  0.4187 -0.7028 -0.1593
   93phy    C28 2491   3.534   1.223   2.596  0.0412 -0.0148  0.1935
   93phy    C29 2492   3.572   1.314   2.478 -0.4622  0.4523  0.4035
   93phy    C27 2493   3.451   1.305   2.699  0.0837  0.3800 -0.4878
   93phy    C26 2494   3.441   1.250   2.838 -0.2636 -0.0594  0.6482
   93phy    C25 2495   3.358   1.339   2.936  0.0876  0.3018 -0.0179
   93phy    C23 2496   3.343   1.268   3.076  0.0030  0.3957  0.2225
   93phy    C24 2497   3.458   1.314   3.167 -0.4416  0.0995 -0.0621
   93phy    C22 2498   3.216   1.315   3.155  0.2484 -0.6497 -0.8868
   93phy    C21 2499   3.125   1.199   3.203  0.1633 -0.2995 -0.0724
   93phy    C20 2500   3.003   1.256   3.278  0.5654  0.1601 -0.0651
   93phy    C18 2501   2.868   1.168   3.288  0.5193 -0.4151 -0.0784
   93phy    O01 2502   2.902   1.045   3.362  0.5358 -0.1461 -0.4414
   93phy    H01 2503   2.967   1.067   3.426 -0.9107  1.3983  0.5706
   93phy    C19 2504   2.791   1.258   3.386 -0.0752  0.0389  0.2485
   93phy    C13 2505   2.781   1.136   3.150  0.1341 -0.2757 -0.1556
   93phy     H3 2506   2.764   1.231   3.094 -0.3703 -0.3887 -0.1980
   93phy    O33 2507   2.643   1.098   3.176  0.1329 -0.2900  0.3008
   93phy    H1B 2508   2.606   1.164   3.231  1.0748 -0.0790  0.7093
   93phy    C12 2509   2.842   1.031   3.045  0.2282 -0.0723  0.0035
   93phy    O11 2510   2.858   0.898   3.093  0.1491 -0.1874  0.2662
   93phy    H1A 2511   2.783   0.849   3.064 -0.4175  0.7507  0.1036
   94phy    C35 2512   4.651   2.462   0.802  0.1220  0.0226 -0.0652
   94phy    C33 2513   4.588   2.325   0.842 -0.2842  0.4273 -0.4339
   94phy    C34 2514   4.571   2.330   0.992  0.3178  0.2311  0.1702
   94phy    C32 2515   4.448   2.314   0.779 -0.2116  0.5636  0.0489
   94phy    C31 2516   4.403   2.174   0.730  0.1664 -0.1310  0.8577
   94phy    C30 2517   4.267   2.184   0.660 -0.2662 -0.5515  0.2037
   94phy    C28 2518   4.183   2.059   0.650 -0.2124  0.1034 -0.0908
   94phy    C29 2519   4.122   2.011   0.784 -0.4745 -0.0663 -0.1509
   94phy    C27 2520   4.077   2.083   0.545  0.2493 -0.2384  0.4613
   94phy    C26 2521   4.036   1.964   0.462  0.5980 -0.4185  0.5497
   94phy    C25 2522   3.915   2.003   0.371  0.2922 -0.5180 -0.1125
   94phy    C23 2523   3.915   1.926   0.240 -0.0782  0.3154 -0.1151
   94phy    C24 2524   3.769   1.892   0.200 -0.2219  0.1411  0.1554
   94phy    C22 2525   3.980   2.002   0.124 -0.3890  0.3125 -0.0816
   94phy    C21 2526   4.114   1.936   0.086  0.3101 -0.4180  0.4309
   94phy    C20 2527   4.145   1.937  -0.061 -0.0322 -0.1384  0.3950
   94phy    C18 2528   4.290   1.956  -0.111  0.4062  0.2509 -0.2445
   94phy    O01 2529   4.344   2.079  -0.061 -0.3781  0.0685  0.5069
   94phy    H01 2530   4.284   2.151  -0.070  0.3536  0.7801  1.1992
   94phy    C19 2531   4.250   1.986  -0.258 -0.1559  0.4177  0.0689
   94phy    C13 2532   4.391   1.830  -0.085  0.4019  0.5158  0.1058
   94phy     H3 2533   4.389   1.819   0.027  1.5876  0.8146  0.1667
   94phy    O33 2534   4.348   1.696  -0.120  0.2755 -0.1448 -0.1321
   94phy    H1B 2535   4.336   1.698  -0.213 -0.4854  0.0834 -0.0388
   94phy    C12 2536   4.546   1.839  -0.088  0.2050 -0.2660  0.0284
   94phy    O11 2537   4.596   1.971  -0.082  0.5513  0.1974  0.2215
   94phy    H1A 2538   4.533   2.024  -0.038 -0.3130 -0.9891  0.4647
   95phy    C35 2539   3.095   3.637   1.475 -0.4005  0.2667  0.5603
   95phy    C33 2540   3.058   3.502   1.542  0.1530  0.1477  0.4107
   95phy    C34 2541   2.946   3.429   1.468  0.1092  0.1952  0.2248
   95phy    C32 2542   3.184   3.421   1.564 -0.1492  0.0494  0.4778
   95phy    C31 2543   3.185   3.333   1.689 -0.3471  0.5450  0.1502
   95phy    C30 2544   3.316   3.261   1.715  0.1180 -0.3288 -1.2798
   95phy    C28 2545   3.326   3.143   1.819 -0.3618  0.0608 -0.0774
   95phy    C29 2546   3.281   3.011   1.750  0.0363  0.5733 -0.1126
   95phy    C27 2547   3.471   3.129   1.865  0.2209 -0.2196 -0.0104
   95phy    C26 2548   3.494   3.069   2.002  0.3247 -0.7853 -1.0072
   95phy    C25 2549   3.637   3.055   2.060  0.0690 -0.0892  0.5977
   95phy    C23 2550   3.645   2.999   2.202  0.3714  0.1154 -0.3894
   95phy    C24 2551   3.750   2.887   2.211  0.0399  0.3040  0.1667
   95phy    C22 2552   3.685   3.103   2.314  0.2305  0.4192 -0.4090
   95phy    C21 2553   3.574   3.117   2.417  0.3691  0.1811  0.3358
   95phy    C20 2554   3.601   3.237   2.509 -0.1983 -0.5963 -0.4513
   95phy    C18 2555   3.500   3.291   2.619 -0.4003 -0.3758 -0.3683
   95phy    O01 2556   3.490   3.209   2.735 -0.0983 -0.0776 -0.3969
   95phy    H01 2557   3.442   3.250   2.803 -0.5356 -0.0753 -0.7043
   95phy    C19 2558   3.589   3.403   2.667  0.2536  0.2637  0.1294
   95phy    C13 2559   3.359   3.346   2.566 -0.3204  0.3562  0.2283
   95phy     H3 2560   3.374   3.394   2.466  1.4270 -0.3182  0.1453
   95phy    O33 2561   3.292   3.445   2.643 -0.1344  0.1549 -0.1950
   95phy    H1B 2562   3.349   3.487   2.704 -0.0498  0.4374 -0.4662
   95phy    C12 2563   3.254   3.229   2.546  0.2822 -0.2838 -0.2220
   95phy    O11 2564   3.209   3.148   2.645  0.1216 -0.0594 -0.7801
   95phy    H1A 2565   3.282   3.096   2.671  0.1980 -0.5994 -2.0184
   96phy    C35 2566   2.598   2.792   2.107  0.5507  0.1458 -0.0692
   96phy    C33 2567   2.587   2.880   1.980 -0.1873 -0.3010  0.4459
   96phy    C34 2568   2.478   2.830   1.882  0.1203  0.4570 -0.3076
   96phy    C32 2569   2.568   3.025   2.019  0.4620  0.1834 -0.0879
   96phy    C31 2570   2.658   3.120   1.940 -0.1021 -0.3416  0.1636
   96phy    C30 2571   2.619   3.265   1.954 -0.3513 -0.1262  0.0839
   96phy    C28 2572   2.719   3.351   1.872  0.0311  0.2730  0.1366
   96phy    C29 2573   2.644   3.414   1.753  0.3037 -0.2006 -0.3058
   96phy    C27 2574   2.790   3.465   1.944 -0.7196  0.2365 -0.0672
   96phy    C26 2575   2.898   3.425   2.047  0.0367 -0.7304 -0.0339
   96phy    C25 2576   2.975   3.545   2.104  0.5906 -0.2977  0.1998
   96phy    C23 2577   3.057   3.528   2.230  0.3937 -0.6692 -0.3227
   96phy    C24 2578   3.198   3.481   2.201 -0.0578  0.1233  0.2553
   96phy    C22 2579   3.056   3.668   2.308 -0.1755  0.1629 -0.2585
   96phy    C21 2580   3.012   3.667   2.447  0.9060 -0.6086  0.1921
   96phy    C20 2581   3.014   3.812   2.504 -0.3992 -0.2988 -0.2732
   96phy    C18 2582   2.996   3.848   2.656  0.3054  0.2836 -0.8416
   96phy    O01 2583   3.066   3.747   2.733 -0.0705  0.0093 -0.5695
   96phy    H01 2584   3.114   3.790   2.801 -0.2238 -0.8731  0.1214
   96phy    C19 2585   3.070   3.984   2.671 -0.1442 -0.3209 -0.1984
   96phy    C13 2586   2.836   3.843   2.690 -0.0736 -0.1727 -0.2034
   96phy     H3 2587   2.796   3.746   2.652 -0.1113  0.0584 -0.7586
   96phy    O33 2588   2.756   3.933   2.616 -0.3340 -0.0677  0.1204
   96phy    H1B 2589   2.786   3.953   2.530  0.4852  2.0187  0.8302
   96phy    C12 2590   2.788   3.850   2.843 -0.1136 -0.4132  0.2207
   96phy    O11 2591   2.834   3.743   2.929 -0.0682 -0.1241  0.3170
   96phy    H1A 2592   2.840   3.659   2.887 -2.4574 -0.0488 -0.3034
   97phy    C35 2593   2.416   1.514   1.401 -0.0603 -0.0161  0.5327
   97phy    C33 2594   2.306   1.499   1.293 -0.0187  0.0892 -0.2011
   97phy    C34 2595   2.304   1.350   1.268 -0.3488 -0.4683 -0.4755
   97phy    C32 2596   2.164   1.564   1.318  0.0527  0.1969  0.5918
   97phy    C31 2597   2.095   1.600   1.183  0.7964  0.1346 -0.2232
   97phy    C30 2598   1.965   1.683   1.200  0.0234 -0.2208  0.4152
   97phy    C28 2599   1.883   1.699   1.070 -0.5204  0.6718  0.2619
   97phy    C29 2600   1.764   1.604   1.065 -0.4469  0.2156  0.0110
   97phy    C27 2601   1.832   1.842   1.067  0.2857  0.1793  0.0781
   97phy    C26 2602   1.877   1.916   0.938 -0.1946  0.4897 -0.2014
   97phy    C25 2603   1.835   2.060   0.948 -0.3402  0.4172  0.2558
   97phy    C23 2604   1.835   2.143   0.821 -0.4441 -0.2513  0.1345
   97phy    C24 2605   1.711   2.227   0.808  0.4627 -0.2080 -0.9209
   97phy    C22 2606   1.969   2.213   0.792  0.0169 -0.1782  0.1991
   97phy    C21 2607   2.009   2.227   0.644  0.4946 -0.2702  0.4532
   97phy    C20 2608   2.157   2.254   0.633 -0.2315 -0.3912  0.5456
   97phy    C18 2609   2.223   2.275   0.490  0.0655 -1.2905  0.9024
   97phy    O01 2610   2.182   2.160   0.409 -0.4438 -0.5777 -0.0609
   97phy    H01 2611   2.216   2.082   0.451  1.6077  0.2353 -0.0757
   97phy    C19 2612   2.374   2.254   0.517  0.0364  0.2329  0.1435
   97phy    C13 2613   2.194   2.415   0.411 -0.0030  0.4385  0.3520
   97phy     H3 2614   2.083   2.425   0.423 -0.0351 -0.1047  0.5204
   97phy    O33 2615   2.221   2.539   0.474 -0.0474 -0.2212  0.0096
   97phy    H1B 2616   2.311   2.564   0.465 -0.3805  0.6014 -1.2630
   97phy    C12 2617   2.162   2.417   0.253 -0.0836 -0.2024 -0.2182
   97phy    O11 2618   2.238   2.508   0.179 -0.2779  0.0986 -0.6236
   97phy    H1A 2619   2.294   2.558   0.235 -0.6669 -0.2534  0.0959
   98phy    C35 2620   2.710   3.889   1.399 -0.2861 -0.2536  0.9197
   98phy    C33 2621   2.840   3.913   1.328  0.0940 -0.8039 -0.1850
   98phy    C34 2622   2.812   3.866   1.180 -0.5335  0.0972 -0.3167
   98phy    C32 2623   2.882   4.058   1.342 -0.3358  0.1603  0.0179
   98phy    C31 2624   3.019   4.072   1.419 -0.0305 -0.1720  0.3382
   98phy    C30 2625   3.061   4.216   1.434 -0.2174 -0.1034  0.1343
   98phy    C28 2626   3.196   4.240   1.503 -0.8434 -0.6893  0.1169
   98phy    C29 2627   3.316   4.232   1.401 -0.6467  0.2565  0.4765
   98phy    C27 2628   3.212   4.382   1.562  0.4002  0.0423 -0.0601
   98phy    C26 2629   3.267   4.393   1.704  0.0553  0.1264 -0.2213
   98phy    C25 2630   3.267   4.532   1.752  0.1684  0.3128  0.4600
   98phy    C23 2631   3.344   4.550   1.886 -0.2500 -0.0415 -0.2519
   98phy    C24 2632   3.471   4.628   1.865  0.4141  0.2536 -0.2526
   98phy    C22 2633   3.254   4.597   2.000 -0.1573 -0.2911  0.3206
   98phy    C21 2634   3.235   4.494   2.114 -0.5705 -0.1998  0.0133
   98phy    C20 2635   3.118   4.525   2.208  0.2748 -0.5264 -0.3822
   98phy    C18 2636   3.109   4.454   2.348 -0.4614  0.0435  0.2589
   98phy    O01 2637   3.227   4.486   2.428 -0.2111 -0.1408 -0.3418
   98phy    H01 2638   3.289   4.416   2.420  1.9595  1.4365  1.4103
   98phy    C19 2639   3.007   4.551   2.410  0.1341  0.0385  0.6070
   98phy    C13 2640   3.069   4.297   2.351  0.1906 -0.3615 -0.3492
   98phy     H3 2641   2.986   4.272   2.281  1.0075 -3.3550 -0.4054
   98phy    O33 2642   3.007   4.253   2.478 -0.0092  0.0928  0.2097
   98phy    H1B 2643   3.068   4.260   2.550  2.3673 -2.9816 -1.2602
   98phy    C12 2644   3.188   4.195   2.320 -0.0501 -0.2835  0.2188
   98phy    O11 2645   3.306   4.230   2.377  0.3076  0.3383 -0.2429
   98phy    H1A 2646   3.353   4.154   2.407  0.1455  0.7621  1.1864
   99phy    C35 2647   2.142   3.029   1.079 -0.1356 -0.1689 -0.3004
   99phy    C33 2648   2.152   3.161   1.149 -0.2430  0.0083 -0.3799
   99phy    C34 2649   2.014   3.188   1.218 -0.2535 -0.4083  0.0527
   99phy    C32 2650   2.276   3.178   1.234 -0.1152 -0.2683  0.6238
   99phy    C31 2651   2.332   3.315   1.235 -0.1478 -0.8602  0.0807
   99phy    C30 2652   2.470   3.335   1.304  0.0173 -0.5004 -0.0310
   99phy    C28 2653   2.531   3.476   1.277 -0.0886 -0.4239 -0.1087
   99phy    C29 2654   2.533   3.557   1.407 -0.4988 -0.5591 -0.1550
   99phy    C27 2655   2.676   3.484   1.226 -0.1360 -0.0524  0.2353
   99phy    C26 2656   2.692   3.544   1.088 -0.5264 -0.4325  0.6154
   99phy    C25 2657   2.833   3.541   1.025  0.6756  0.2413 -0.1602
   99phy    C23 2658   2.837   3.566   0.871  0.6017 -0.5168 -0.6391
   99phy    C24 2659   2.890   3.707   0.843  0.0862 -0.4659  0.1675
   99phy    C22 2660   2.902   3.462   0.777  0.2869  0.0647 -0.2667
   99phy    C21 2661   2.818   3.421   0.658 -0.2659  0.0337  0.1874
   99phy    C20 2662   2.882   3.299   0.587  0.2056  0.3973 -0.0919
   99phy    C18 2663   2.812   3.237   0.462  0.0679  0.5150  0.9251
   99phy    O01 2664   2.685   3.191   0.496  0.0227  0.2948 -0.1438
   99phy    H01 2665   2.626   3.210   0.426 -1.5898  2.7493  1.6889
   99phy    C19 2666   2.899   3.114   0.450 -0.7619  0.4591 -0.2419
   99phy    C13 2667   2.807   3.331   0.332  0.4141 -0.0138 -0.0499
   99phy     H3 2668   2.750   3.422   0.363  1.6744  1.1118 -0.9507
   99phy    O33 2669   2.927   3.401   0.302  0.0898  0.1005 -0.1072
   99phy    H1B 2670   2.998   3.362   0.348  0.5296  1.1891  0.1811
   99phy    C12 2671   2.702   3.319   0.216 -0.5266  0.2755  0.3609
   99phy    O11 2672   2.607   3.220   0.249  0.1420 -0.1628 -0.2319
   99phy    H1A 2673   2.538   3.215   0.185 -0.0361 -1.9176  0.0467
  100phy    C35 2674   3.360   2.347   1.419  0.3647 -0.2890 -0.1383
  100phy    C33 2675   3.235   2.263   1.444 -0.2023 -0.3741  0.2234
  100phy    C34 2676   3.250   2.192   1.580  0.6445  0.1472  1.2903
  100phy    C32 2677   3.105   2.348   1.444  0.6315  0.8379  0.0230
  100phy    C31 2678   2.999   2.302   1.341  0.2403  0.2427  0.3184
  100phy    C30 2679   2.864   2.386   1.327  0.5377  0.2934 -0.0993
  100phy    C28 2680   2.767   2.325   1.224 -0.8454 -0.4167 -0.3506
  100phy    C29 2681   2.631   2.318   1.302  0.1209 -0.1659 -0.0877
  100phy    C27 2682   2.756   2.403   1.092 -0.3541  0.0051 -0.3734
  100phy    C26 2683   2.827   2.353   0.967  0.0504  0.0163 -0.1643
  100phy    C25 2684   2.805   2.452   0.848 -0.3910  0.0469 -0.0904
  100phy    C23 2685   2.849   2.398   0.707  0.3836  0.7187  0.1474
  100phy    C24 2686   2.761   2.287   0.652 -0.2748  0.0857  0.3127
  100phy    C22 2687   2.841   2.517   0.611 -0.2928  0.4682 -0.5015
  100phy    C21 2688   2.974   2.526   0.526 -0.1597 -0.0101 -0.4003
  100phy    C20 2689   2.997   2.659   0.453 -0.4452  0.2205  0.3120
  100phy    C18 2690   3.110   2.678   0.348 -0.4585 -0.2100 -0.0310
  100phy    O01 2691   3.229   2.647   0.422  0.4364 -0.0405  0.6402
  100phy    H01 2692   3.208   2.628   0.511  1.3581  0.1459  0.8968
  100phy    C19 2693   3.116   2.830   0.323  0.0363  0.5175  0.2665
  100phy    C13 2694   3.102   2.584   0.219  0.6164 -0.0207  0.4528
  100phy     H3 2695   3.108   2.483   0.266 -0.2031 -0.2273  0.1307
  100phy    O33 2696   2.968   2.568   0.164  0.0211  0.4368  0.1831
  100phy    H1B 2697   2.948   2.477   0.168  1.4814  0.1077  0.5141
  100phy    C12 2698   3.221   2.541   0.126  0.3177 -0.4158  0.5629
  100phy    O11 2699   3.270   2.620   0.024  0.1327 -0.5131 -0.0062
  100phy    H1A 2700   3.206   2.619  -0.046 -0.2387 -0.7046  0.3341
  101phy    C35 2701   2.271   4.480   1.043 -0.0772  0.1408 -0.5032
  101phy    C33 2702   2.234   4.337   1.090 -0.1540 -0.4966 -0.0207
  101phy    C34 2703   2.085   4.345   1.122  0.1081 -0.1536  0.3605
  101phy    C32 2704   2.249   4.236   0.970  0.2820  0.1180 -0.0660
  101phy    C31 2705   2.358   4.132   0.984 -0.0308  0.6475  0.0297
  101phy    C30 2706   2.366   4.031   0.864  0.1688 -0.0991  0.3569
  101phy    C28 2707   2.469   3.913   0.870 -0.1362 -0.0269  0.2166
  101phy    C29 2708   2.417   3.806   0.959  0.0985 -0.1417 -0.0959
  101phy    C27 2709   2.489   3.850   0.732 -0.1828 -0.3386  0.0878
  101phy    C26 2710   2.611   3.894   0.653  0.6646  0.1247  0.1566
  101phy    C25 2711   2.592   3.841   0.507 -0.4674 -0.1211 -0.0297
  101phy    C23 2712   2.699   3.882   0.407  0.2117  0.6003  0.1066
  101phy    C24 2713   2.730   3.753   0.337  0.4207  0.5698 -0.1877
  101phy    C22 2714   2.647   3.973   0.295 -0.3909  0.0738  0.0420
  101phy    C21 2715   2.647   4.122   0.320  0.5375  0.1176  0.1811
  101phy    C20 2716   2.605   4.190   0.189  0.0526  0.1954 -0.0487
  101phy    C18 2717   2.593   4.344   0.189 -0.4481 -0.2428 -0.7426
  101phy    O01 2718   2.550   4.394   0.318  0.1436  0.1617 -0.5537
  101phy    H01 2719   2.582   4.481   0.329 -0.8109  0.5570 -0.8124
  101phy    C19 2720   2.483   4.388   0.092 -0.1529  0.3854 -0.2013
  101phy    C13 2721   2.739   4.400   0.152 -0.0316  0.1614 -0.2168
  101phy     H3 2722   2.803   4.377   0.241 -0.7426 -1.7883 -0.1503
  101phy    O33 2723   2.818   4.340   0.052  0.3042  0.0933  0.0671
  101phy    H1B 2724   2.763   4.327  -0.023 -1.2350  0.1400  1.1569
  101phy    C12 2725   2.787   4.550   0.176 -0.0869 -0.1079 -0.0166
  101phy    O11 2726   2.718   4.620   0.280 -0.1026  0.0728  0.1027
  101phy    H1A 2727   2.772   4.691   0.307  0.6892 -0.7876  0.8606
  102phy    C35 2728   1.150   0.263   1.954  0.6230 -0.3543 -0.2193
  102phy    C33 2729   1.280   0.232   1.882 -0.0423 -0.5339  0.0362
  102phy    C34 2730   1.256   0.180   1.740 -0.1319  0.1108  0.7498
  102phy    C32 2731   1.386   0.340   1.908 -0.1778 -0.6144  0.3711
  102phy    C31 2732   1.534   0.288   1.924  0.7508 -0.3393  0.4374
  102phy    C30 2733   1.645   0.393   1.931 -0.1459  0.3541  0.0941
  102phy    C28 2734   1.782   0.327   1.957 -0.4785  0.5064 -0.3871
  102phy    C29 2735   1.875   0.349   1.843 -0.1921 -0.2858  0.3335
  102phy    C27 2736   1.849   0.387   2.076 -0.1989  0.5209 -0.1192
  102phy    C26 2737   1.863   0.309   2.207 -0.0944  0.0226 -0.4312
  102phy    C25 2738   1.935   0.387   2.317 -0.0527 -0.4095  0.4734
  102phy    C23 2739   1.965   0.329   2.451  0.2681 -0.2541 -0.4221
  102phy    C24 2740   2.109   0.367   2.493  0.1947 -0.3695  0.1650
  102phy    C22 2741   1.851   0.369   2.549  0.0730 -0.3379 -0.3810
  102phy    C21 2742   1.817   0.270   2.656  0.8176  0.1369 -0.1997
  102phy    C20 2743   1.680   0.290   2.728  0.2593  0.1259  0.3727
  102phy    C18 2744   1.633   0.194   2.836  0.1683  0.6685  0.1072
  102phy    O01 2745   1.730   0.211   2.943  0.1443 -0.5421  0.3739
  102phy    H01 2746   1.693   0.188   3.026  0.9213 -1.8133  0.3901
  102phy    C19 2747   1.514   0.270   2.902 -0.2058 -0.7554 -0.2776
  102phy    C13 2748   1.597   0.040   2.797  0.5170  0.3134  0.1256
  102phy     H3 2749   1.532   0.040   2.706  0.5930  0.9249  0.0726
  102phy    O33 2750   1.510  -0.025   2.896 -0.4844 -0.4294 -0.0608
  102phy    H1B 2751   1.492  -0.105   2.850  1.1988 -0.4587 -0.7331
  102phy    C12 2752   1.724  -0.051   2.774 -0.2961  0.5219  0.4215
  102phy    O11 2753   1.793  -0.087   2.890 -0.5926  0.2268  0.0837
  102phy    H1A 2754   1.752  -0.044   2.962  1.5321  0.3584  1.3213
  103phy    C35 2755   1.706   3.748   1.628 -0.1689 -0.5665  0.1169
  103phy    C33 2756   1.729   3.866   1.535  0.0017  0.4974  0.5144
  103phy    C34 2757   1.661   3.844   1.401  0.0436  0.8307  0.9111
  103phy    C32 2758   1.687   3.996   1.608  0.4923 -0.3437 -0.0286
  103phy    C31 2759   1.791   4.101   1.628 -0.7067  0.1391  0.4415
  103phy    C30 2760   1.744   4.223   1.705  0.3391  0.5435 -0.0385
  103phy    C28 2761   1.843   4.340   1.712 -0.0172 -0.2106  0.7254
  103phy    C29 2762   1.789   4.460   1.635 -0.2227  0.2698 -0.3899
  103phy    C27 2763   1.883   4.376   1.854 -0.5836  0.4688 -0.6112
  103phy    C26 2764   2.034   4.414   1.872  0.1199  0.3258  0.4408
  103phy    C25 2765   2.074   4.447   2.014  0.0620 -0.2926  0.1321
  103phy    C23 2766   2.210   4.516   2.044  0.5161 -0.0275 -0.0112
  103phy    C24 2767   2.194   4.666   2.058  0.0257 -0.0550 -0.6798
  103phy    C22 2768   2.254   4.466   2.180  0.5429  0.2947  0.0175
  103phy    C21 2769   2.399   4.416   2.186  0.2661  0.2657 -0.5392
  103phy    C20 2770   2.444   4.372   2.331 -0.2533 -0.3133  0.4386
  103phy    C18 2771   2.585   4.301   2.345 -0.2598 -0.5518 -0.5156
  103phy    O01 2772   2.674   4.392   2.273  0.5848  0.2520 -0.4264
  103phy    H01 2773   2.669   4.478   2.309  1.6862  0.0969  0.1534
  103phy    C19 2774   2.603   4.327   2.497 -0.1704 -0.0649 -0.3350
  103phy    C13 2775   2.591   4.149   2.293  0.1036  0.3077 -0.2610
  103phy     H3 2776   2.544   4.148   2.191 -0.4656 -0.7079  0.0066
  103phy    O33 2777   2.500   4.063   2.363  0.0679  0.2049 -0.0777
  103phy    H1B 2778   2.542   4.043   2.445  1.0360 -0.8243 -0.7926
  103phy    C12 2779   2.736   4.095   2.271  0.1256  0.2367  0.4450
  103phy    O11 2780   2.816   4.075   2.382  0.2958 -0.0011  0.0990
  103phy    H1A 2781   2.862   4.153   2.408 -1.1183  0.7742  0.3690
  104phy    C35 2782   2.281   0.959   1.191  0.0628 -0.2336 -0.1327
  104phy    C33 2783   2.428   0.915   1.198 -0.3098 -0.6080  0.5184
  104phy    C34 2784   2.501   1.011   1.291  0.4492  0.1562 -0.4231
  104phy    C32 2785   2.441   0.765   1.239 -0.2402  0.1615 -0.0366
  104phy    C31 2786   2.418   0.660   1.134 -0.0762  0.0605 -0.5557
  104phy    C30 2787   2.422   0.515   1.192 -0.2936  0.0717 -0.5931
  104phy    C28 2788   2.428   0.402   1.085  0.2894  0.7759 -0.0949
  104phy    C29 2789   2.495   0.275   1.135 -0.7334 -0.9345 -0.0822
  104phy    C27 2790   2.285   0.362   1.038 -0.4178  0.2738 -0.4985
  104phy    C26 2791   2.274   0.298   0.898  0.9259  0.5554 -0.2575
  104phy    C25 2792   2.129   0.279   0.851 -0.1502 -0.2230 -0.4127
  104phy    C23 2793   2.102   0.203   0.720 -0.4556  0.0421  0.2155
  104phy    C24 2794   1.957   0.166   0.731  0.1813  0.2349 -0.3334
  104phy    C22 2795   2.127   0.285   0.587  0.6010  0.0952 -0.4311
  104phy    C21 2796   2.165   0.208   0.458 -0.3137 -0.2053  0.0883
  104phy    C20 2797   2.151   0.302   0.339  0.1433 -0.7573  0.2480
  104phy    C18 2798   2.195   0.252   0.198 -0.6722 -0.2247  0.5061
  104phy    O01 2799   2.305   0.155   0.204 -0.1208 -0.2507  0.0293
  104phy    H01 2800   2.381   0.197   0.240  0.1801 -1.0273  0.3110
  104phy    C19 2801   2.246   0.386   0.141  0.1779  0.0765 -0.1620
  104phy    C13 2802   2.068   0.192   0.118 -0.1224 -0.7432 -0.2497
  104phy     H3 2803   2.049   0.091   0.164  1.6625 -1.5787 -1.2315
  104phy    O33 2804   1.939   0.257   0.145  0.5211 -0.0789  0.2324
  104phy    H1B 2805   1.915   0.315   0.075  1.6880  0.3916  0.1990
  104phy    C12 2806   2.061   0.118  -0.021 -0.0400  0.0746  0.1727
  104phy    O11 2807   2.030   0.189  -0.140 -0.6374  0.0439  0.0802
  104phy    H1A 2808   1.936   0.190  -0.141 -0.6997 -1.2374  1.6224
  105phy    C35 2809   2.423   4.102   1.426  0.0894  0.1188 -0.3638
  105phy    C33 2810   2.296   4.037   1.488  0.1324  0.1027  0.0229
  105phy    C34 2811   2.254   4.133   1.603  0.1321  0.2190  0.1028
  105phy    C32 2812   2.182   4.036   1.385 -0.0186 -0.6023 -0.2931
  105phy    C31 2813   2.180   3.923   1.281  0.3697  0.0745  0.4623
  105phy    C30 2814   2.078   3.933   1.176  0.0323  0.4357  0.2833
  105phy    C28 2815   2.051   3.806   1.088  0.2419 -0.6170  0.0658
  105phy    C29 2816   1.974   3.699   1.161  0.5880  0.2609  0.0538
  105phy    C27 2817   1.985   3.855   0.958 -0.1057 -0.1268  0.2892
  105phy    C26 2818   2.021   3.776   0.832  0.1191 -0.0311 -0.7508
  105phy    C25 2819   1.978   3.845   0.707 -0.1904  0.2277  0.3552
  105phy    C23 2820   2.020   3.772   0.574 -0.0177 -0.0660 -0.8647
  105phy    C24 2821   1.921   3.659   0.550  0.1563  0.1684  0.6284
  105phy    C22 2822   1.992   3.878   0.467  0.4302 -0.6816  0.8967
  105phy    C21 2823   2.093   3.889   0.354  0.0762  0.0692 -0.0070
  105phy    C20 2824   2.069   4.017   0.275 -0.6593 -0.3839  0.1445
  105phy    C18 2825   2.170   4.060   0.169 -0.2400 -0.4363  0.0877
  105phy    O01 2826   2.294   4.102   0.234  0.8633  0.1226  0.1869
  105phy    H01 2827   2.279   4.156   0.308  0.6738 -1.7677  1.6105
  105phy    C19 2828   2.099   4.185   0.114 -0.1290  0.1718 -0.2876
  105phy    C13 2829   2.196   3.950   0.058 -0.1312 -0.0020 -0.0679
  105phy     H3 2830   2.252   3.871   0.114  0.9639  0.9847  0.2758
  105phy    O33 2831   2.077   3.866   0.022  0.2408 -0.2365  0.3068
  105phy    H1B 2832   1.998   3.907   0.053  0.2111  0.6747 -0.8975
  105phy    C12 2833   2.322   3.940  -0.040 -0.0728 -0.1730 -0.3498
  105phy    O11 2834   2.411   4.038  -0.018  0.2071 -0.2863 -0.0992
  105phy    H1A 2835   2.421   4.051   0.074  1.8479 -0.2311 -0.2523
  106phy    C35 2836   2.873   4.312   1.974 -0.2865 -0.0319  0.0970
  106phy    C33 2837   2.860   4.409   1.861 -0.6414 -0.2643  0.3220
  106phy    C34 2838   2.867   4.346   1.723 -0.1169 -0.0831  0.2914
  106phy    C32 2839   2.734   4.487   1.899 -0.1572  0.2898  0.9562
  106phy    C31 2840   2.732   4.634   1.844  0.1557  0.6297 -0.4427
  106phy    C30 2841   2.594   4.693   1.833  0.4827  0.7415 -0.2504
  106phy    C28 2842   2.586   4.841   1.801 -0.0076 -0.0426  0.6733
  106phy    C29 2843   2.620   4.877   1.656  0.6001 -0.2087  0.0033
  106phy    C27 2844   2.444   4.881   1.832 -0.1090  0.0420  0.2035
  106phy    C26 2845   2.422   5.025   1.886 -0.2525  0.1355 -0.1275
  106phy    C25 2846   2.284   5.034   1.951  0.1231 -0.3450 -0.4025
  106phy    C23 2847   2.272   5.159   2.038 -0.5289 -0.4030 -0.2982
  106phy    C24 2848   2.179   5.257   1.969 -0.2480 -0.0983 -0.2139
  106phy    C22 2849   2.196   5.128   2.169 -0.1892  0.0673  0.1066
  106phy    C21 2850   2.276   5.068   2.292 -0.0801  0.2322  0.8112
  106phy    C20 2851   2.183   5.056   2.418  0.0461 -0.2968 -0.0664
  106phy    C18 2852   2.215   4.951   2.530  0.5430 -0.4190 -0.5646
  106phy    O01 2853   2.350   4.978   2.576 -0.3457  0.0591 -0.2510
  106phy    H01 2854   2.410   4.970   2.504 -0.0574 -1.2152  0.1168
  106phy    C19 2855   2.118   5.000   2.639  0.8856 -0.3912 -0.5732
  106phy    C13 2856   2.203   4.795   2.482  0.9090 -0.0771 -0.4131
  106phy     H3 2857   2.262   4.789   2.387  2.0733  0.0768  0.2812
  106phy    O33 2858   2.064   4.758   2.438 -0.3089  0.0879  0.7793
  106phy    H1B 2859   2.031   4.828   2.385 -0.1619  0.2648  0.9178
  106phy    C12 2860   2.276   4.686   2.581  0.2908  0.4350  0.3862
  106phy    O11 2861   2.264   4.550   2.542  0.0775  0.4025 -0.1677
  106phy    H1A 2862   2.312   4.533   2.463 -1.3202  1.8889 -1.4169
  107phy    C35 2863   3.482   0.134   2.193 -0.3625 -0.1876  0.3931
  107phy    C33 2864   3.441   0.281   2.163  0.0416  0.0582  0.5247
  107phy    C34 2865   3.566   0.365   2.158  0.3531 -0.9096  0.0492
  107phy    C32 2866   3.355   0.291   2.040  0.4157  0.3884 -0.6142
  107phy    C31 2867   3.234   0.386   2.070 -0.4159  0.2687 -0.7661
  107phy    C30 2868   3.129   0.373   1.963 -0.2166  0.4813 -0.1698
  107phy    C28 2869   3.015   0.468   1.990  0.4871  0.1387 -0.1571
  107phy    C29 2870   2.998   0.558   1.871 -0.6060 -0.3420  0.5815
  107phy    C27 2871   2.882   0.402   2.041 -0.3210  0.1418  0.1448
  107phy    C26 2872   2.786   0.492   2.130  0.0481 -0.1101  0.0075
  107phy    C25 2873   2.669   0.399   2.175 -0.5116  0.2333 -0.3708
  107phy    C23 2874   2.563   0.447   2.275  0.5336  0.2548 -0.2806
  107phy    C24 2875   2.439   0.508   2.210 -0.2042  0.3620 -0.4679
  107phy    C22 2876   2.513   0.331   2.367 -0.1414 -0.4223 -0.5191
  107phy    C21 2877   2.511   0.377   2.517  0.4679 -0.5428  0.2604
  107phy    C20 2878   2.445   0.262   2.606 -0.4695 -0.3562  0.5173
  107phy    C18 2879   2.459   0.252   2.761 -0.4070 -0.0143 -0.5900
  107phy    O01 2880   2.424   0.380   2.818  0.0714  0.0797  0.6018
  107phy    H01 2881   2.331   0.392   2.809  0.1476 -0.3879 -1.4734
  107phy    C19 2882   2.342   0.161   2.786  0.3013  0.4741  0.5919
  107phy    C13 2883   2.609   0.205   2.794  0.1151 -0.0672 -0.0713
  107phy     H3 2884   2.681   0.271   2.738  1.2069 -1.7296 -0.7007
  107phy    O33 2885   2.646   0.077   2.742  0.3799 -0.7667 -0.0575
  107phy    H1B 2886   2.578   0.016   2.767 -1.9957  1.5641 -0.3896
  107phy    C12 2887   2.652   0.223   2.953 -0.2921 -0.6229  0.2866
  107phy    O11 2888   2.606   0.128   3.048 -0.0011 -0.0030 -0.1643
  107phy    H1A 2889   2.613   0.172   3.131  0.8959  1.6048 -1.0584
  108phy    C35 2890   3.437   0.130   1.622 -0.4404  0.4703 -0.6083
  108phy    C33 2891   3.452   0.065   1.480  0.5887 -1.1834  0.3245
  108phy    C34 2892   3.369  -0.060   1.479  0.5798 -0.5272  0.1887
  108phy    C32 2893   3.408   0.165   1.370 -0.0779  0.5927  0.3027
  108phy    C31 2894   3.511   0.186   1.254  0.3240  0.0925  0.1593
  108phy    C30 2895   3.443   0.257   1.137  0.3572  0.5844 -0.3992
  108phy    C28 2896   3.503   0.283   0.998 -0.2026 -0.0217  0.0185
  108phy    C29 2897   3.407   0.253   0.879 -0.1386  0.1238 -0.0850
  108phy    C27 2898   3.570   0.422   0.998  0.1335 -0.0367 -0.0325
  108phy    C26 2899   3.649   0.478   0.872 -0.1535  0.6532  0.2335
  108phy    C25 2900   3.716   0.610   0.905 -0.0819 -0.0909  0.1546
  108phy    C23 2901   3.787   0.678   0.786 -0.2191 -0.0048  0.1404
  108phy    C24 2902   3.781   0.827   0.821 -0.2618  0.4609  0.1504
  108phy    C22 2903   3.941   0.647   0.767  0.2360  0.2403  0.6942
  108phy    C21 2904   3.996   0.542   0.669  0.4598 -0.1754  0.1366
  108phy    C20 2905   4.133   0.500   0.714  0.3258 -0.1122 -0.5396
  108phy    C18 2906   4.246   0.463   0.601  0.1795 -0.2600 -0.2237
  108phy    O01 2907   4.204   0.364   0.512  0.4819 -0.2072  0.1482
  108phy    H01 2908   4.131   0.400   0.465  0.1179  0.5963  1.2893
  108phy    C19 2909   4.366   0.401   0.679 -0.4020 -0.5777  0.0686
  108phy    C13 2910   4.295   0.588   0.506 -0.2856 -0.8020 -0.3833
  108phy     H3 2911   4.209   0.612   0.440 -0.1089  1.3536  0.0917
  108phy    O33 2912   4.304   0.716   0.576 -0.6353 -0.1531 -0.1844
  108phy    H1B 2913   4.253   0.704   0.654  0.0099  0.0325  0.2671
  108phy    C12 2914   4.378   0.587   0.370  0.0705  0.5245 -0.1313
  108phy    O11 2915   4.517   0.610   0.390  0.3922  0.2417 -0.2375
  108phy    H1A 2916   4.524   0.699   0.420 -0.0562  0.1590  0.1367
  109phy    C35 2917   4.695   1.323   1.916 -0.2218  0.2905 -0.0719
  109phy    C33 2918   4.615   1.371   1.796  0.1758 -0.0233 -0.0310
  109phy    C34 2919   4.489   1.288   1.786 -0.2171  0.1043  0.3249
  109phy    C32 2920   4.571   1.517   1.803  0.0371  0.2490 -0.2282
  109phy    C31 2921   4.671   1.624   1.757  0.5878 -0.0342 -0.1614
  109phy    C30 2922   4.604   1.762   1.752  0.6898 -0.0807 -0.4038
  109phy    C28 2923   4.683   1.869   1.679  0.0761  0.2778  0.0032
  109phy    C29 2924   4.605   1.893   1.547 -0.2186 -0.0611 -0.2445
  109phy    C27 2925   4.690   2.000   1.758  0.4042 -0.0137  0.5828
  109phy    C26 2926   4.822   2.015   1.840 -0.2411 -0.0379  0.2053
  109phy    C25 2927   4.818   2.135   1.930 -0.5165 -0.5616 -0.5879
  109phy    C23 2928   4.936   2.158   2.034 -0.1715 -0.4316  0.2623
  109phy    C24 2929   5.059   2.225   1.961  0.0038  0.4186  0.0877
  109phy    C22 2930   4.882   2.246   2.146  0.2008  0.2721  0.1962
  109phy    C21 2931   4.886   2.195   2.290  0.6235  0.3286 -0.2217
  109phy    C20 2932   4.833   2.310   2.375  0.4446  0.4024 -0.3461
  109phy    C18 2933   4.783   2.289   2.526 -0.3525 -0.3166  0.1205
  109phy    O01 2934   4.892   2.229   2.597  0.0033  0.0841  0.2310
  109phy    H01 2935   4.884   2.135   2.593 -1.0957  0.1352  0.7368
  109phy    C19 2936   4.769   2.435   2.568 -0.2184  0.2741 -0.2614
  109phy    C13 2937   4.646   2.203   2.535 -0.2455 -0.1961  0.2576
  109phy     H3 2938   4.658   2.110   2.472 -1.3145 -1.2840  1.5992
  109phy    O33 2939   4.530   2.258   2.473 -0.5530  0.0487 -0.1406
  109phy    H1B 2940   4.469   2.294   2.533 -0.2176  0.0121  0.2236
  109phy    C12 2941   4.609   2.140   2.674  0.3390  0.0259 -0.6862
  109phy    O11 2942   4.547   2.235   2.758 -0.5151 -0.0937  0.0606
  109phy    H1A 2943   4.465   2.255   2.718 -0.0729 -0.4454 -1.0672
  110phy    C35 2944   4.896   1.886   1.231 -0.5950 -0.0338 -0.1055
  110phy    C33 2945   5.005   1.835   1.320 -0.5200  0.2540 -0.5201
  110phy    C34 2946   5.062   1.958   1.386 -0.1282  0.1086 -0.2645
  110phy    C32 2947   4.946   1.735   1.420  0.2142 -0.5102 -0.9649
  110phy    C31 2948   5.039   1.608   1.429  0.0568  0.4040  0.0354
  110phy    C30 2949   4.992   1.510   1.542 -0.0001 -0.5011  0.1611
  110phy    C28 2950   5.044   1.365   1.533 -0.5697  0.5279 -0.3046
  110phy    C29 2951   5.063   1.314   1.678 -0.3561 -0.2307  0.2909
  110phy    C27 2952   4.943   1.275   1.456 -0.0581  0.4750  0.1176
  110phy    C26 2953   5.005   1.157   1.379 -0.5481 -0.2568 -0.1759
  110phy    C25 2954   4.906   1.053   1.329 -0.2490  0.3325  0.1428
  110phy    C23 2955   4.980   0.927   1.263  0.0529 -0.0209 -0.0120
  110phy    C24 2956   4.951   0.808   1.351  0.4775  0.4431  0.3225
  110phy    C22 2957   4.944   0.900   1.111  0.0274  0.2272 -0.6104
  110phy    C21 2958   5.036   0.973   1.010 -0.6596  0.4584 -0.3183
  110phy    C20 2959   5.005   0.937   0.868  0.1819 -0.4655 -0.5022
  110phy    C18 2960   5.074   0.999   0.746 -0.2568  0.3738 -0.0856
  110phy    O01 2961   5.049   1.140   0.741  0.1170 -0.1160  0.5603
  110phy    H01 2962   4.964   1.158   0.777  1.3207  0.5191  3.3594
  110phy    C19 2963   5.001   0.961   0.617  0.8045 -0.2559 -0.2095
  110phy    C13 2964   5.238   0.982   0.733 -0.1737  0.0883  0.3834
  110phy     H3 2965   5.273   1.002   0.838 -0.6859  0.0062  0.5732
  110phy    O33 2966   5.288   0.852   0.726 -0.5152 -0.0292  0.1343
  110phy    H1B 2967   5.304   0.809   0.808 -0.0468 -2.3661 -1.0930
  110phy    C12 2968   5.349   1.080   0.676 -0.1766 -0.2947  0.1268
  110phy    O11 2969   5.307   1.216   0.688  0.5373 -0.0026  0.4253
  110phy    H1A 2970   5.230   1.216   0.742  0.6941 -1.9540  0.7562
  111phy    C35 2971   0.685   1.565   2.385  0.2072 -0.2933 -0.3390
  111phy    C33 2972   0.633   1.476   2.276 -1.1197  0.6666 -1.0425
  111phy    C34 2973   0.660   1.545   2.140  0.1169  0.1372  0.7124
  111phy    C32 2974   0.693   1.333   2.291 -0.1890  0.1468  0.0113
  111phy    C31 2975   0.583   1.225   2.266  0.0884 -0.3023 -0.6368
  111phy    C30 2976   0.656   1.086   2.261 -0.4043  0.1134 -0.4598
  111phy    C28 2977   0.567   0.970   2.217  0.2587 -0.1770 -0.3521
  111phy    C29 2978   0.664   0.882   2.153 -0.0510  0.2893 -0.1567
  111phy    C27 2979   0.501   0.890   2.328  0.3384 -0.1238  0.1701
  111phy    C26 2980   0.347   0.922   2.341  0.2343  0.8619 -0.1054
  111phy    C25 2981   0.280   0.824   2.440 -0.0234 -0.1098 -0.0288
  111phy    C23 2982   0.125   0.856   2.440 -0.2174 -0.2796  0.0730
  111phy    C24 2983   0.048   0.763   2.349 -0.2665  0.1327 -0.2743
  111phy    C22 2984   0.073   0.833   2.583  0.0820 -0.5822  0.2941
  111phy    C21 2985   0.020   0.955   2.649 -0.2819  0.4075  0.3738
  111phy    C20 2986  -0.033   0.936   2.794  0.0205  0.4842 -0.2934
  111phy    C18 2987  -0.090   1.056   2.881 -0.1233  0.5248 -0.8977
  111phy    O01 2988  -0.188   1.119   2.802  0.1689  0.1208  0.5638
  111phy    H01 2989  -0.241   1.060   2.751 -0.7914  1.2893  0.1793
  111phy    C19 2990  -0.173   0.990   2.997 -0.0410 -0.0280 -0.2101
  111phy    C13 2991   0.024   1.159   2.933 -0.4979  0.1388  0.1487
  111phy     H3 2992   0.106   1.173   2.858  2.7971 -1.4382  3.1623
  111phy    O33 2993   0.105   1.115   3.039  0.2301  0.1684 -0.3451
  111phy    H1B 2994   0.183   1.168   3.042 -0.0778  0.6076  1.0425
  111phy    C12 2995  -0.021   1.312   2.954  0.4695  0.1981  0.3395
  111phy    O11 2996   0.078   1.410   2.964  0.1869 -0.4080  0.0342
  111phy    H1A 2997   0.133   1.410   2.887  0.6605 -0.0882  0.3691
  112phy    C35 2998   3.454   2.579   2.000  0.0974 -0.0716  0.8036
  112phy    C33 2999   3.484   2.590   1.848  0.3778 -0.1394  0.3718
  112phy    C34 3000   3.358   2.552   1.764 -0.1090 -0.3723 -0.7529
  112phy    C32 3001   3.546   2.724   1.797  0.0542 -0.7209  0.2826
  112phy    C31 3002   3.696   2.743   1.802  0.2138 -0.2022 -0.1579
  112phy    C30 3003   3.735   2.877   1.734  0.0034 -0.5363 -0.2573
  112phy    C28 3004   3.889   2.904   1.725  0.6609 -0.6821  0.0309
  112phy    C29 3005   3.924   2.885   1.582 -0.3959 -0.2979  0.3628
  112phy    C27 3006   3.934   3.049   1.762  0.0765  0.4773  0.0722
  112phy    C26 3007   4.014   3.054   1.893  0.2786  0.5742 -0.6565
  112phy    C25 3008   4.027   3.200   1.933  0.3366  0.3234 -0.1526
  112phy    C23 3009   4.136   3.218   2.039  0.2389  0.3548 -0.1816
  112phy    C24 3010   4.264   3.284   1.985 -0.0411 -0.1194 -0.3371
  112phy    C22 3011   4.083   3.307   2.156  0.1115 -0.5066 -0.2037
  112phy    C21 3012   4.127   3.278   2.301  0.1381 -0.1633  0.0563
  112phy    C20 3013   4.044   3.358   2.407 -0.2615 -0.3083 -0.2071
  112phy    C18 3014   4.074   3.331   2.565 -0.3906 -0.0578  0.5531
  112phy    O01 3015   4.211   3.299   2.590 -0.0820 -0.0998  0.7468
  112phy    H01 3016   4.243   3.226   2.541  0.6160  0.8128 -0.1979
  112phy    C19 3017   4.053   3.474   2.620 -0.2667 -0.1280 -0.3734
  112phy    C13 3018   3.977   3.224   2.638 -0.4760 -0.0667  0.3036
  112phy     H3 3019   3.873   3.254   2.610  0.1132  0.7151 -1.2111
  112phy    O33 3020   3.980   3.234   2.782  0.2064  0.2059  0.2851
  112phy    H1B 3021   4.061   3.207   2.818  0.5043  1.1289  0.3304
  112phy    C12 3022   3.997   3.070   2.597  0.1434 -0.2974  0.4085
  112phy    O11 3023   3.906   2.991   2.663  0.1735  0.4419 -0.2787
  112phy    H1A 3024   3.917   2.999   2.756  1.3788 -0.6260 -0.3095
  113phy    C35 3025   3.167   5.034   0.912 -0.2629  0.1811  0.0256
  113phy    C33 3026   3.102   4.945   1.007 -0.0471  0.2249  0.2058
  113phy    C34 3027   2.984   5.028   1.065 -0.5948  0.0074 -0.3074
  113phy    C32 3028   3.059   4.811   0.947 -0.5418  0.2849 -0.1247
  113phy    C31 3029   3.144   4.696   1.001  0.3256  0.0268 -0.5264
  113phy    C30 3030   3.080   4.561   0.963  0.3433 -0.3211  0.0055
  113phy    C28 3031   3.148   4.430   1.006  0.1570  0.0278  0.3755
  113phy    C29 3032   3.039   4.324   1.004  0.3008 -0.1553 -0.1851
  113phy    C27 3033   3.256   4.387   0.904  0.1580 -0.6727  0.2380
  113phy    C26 3034   3.405   4.396   0.929 -0.5483  0.3853 -0.3271
  113phy    C25 3035   3.489   4.389   0.797 -0.3985 -0.1435  0.2356
  113phy    C23 3036   3.637   4.409   0.811 -0.3387  0.4057 -0.5144
  113phy    C24 3037   3.719   4.290   0.867 -0.5985 -0.1718  0.0493
  113phy    C22 3038   3.687   4.445   0.670 -0.6220 -0.0259  0.1797
  113phy    C21 3039   3.811   4.541   0.672 -0.1269 -0.2359 -0.5282
  113phy    C20 3040   3.858   4.576   0.527  0.3350  0.3898 -0.1692
  113phy    C18 3041   3.962   4.696   0.504  0.2663  0.2703 -0.6249
  113phy    O01 3042   3.900   4.812   0.553  0.4359  0.7856  0.1145
  113phy    H01 3043   3.807   4.811   0.540  0.2353 -1.1916  1.2515
  113phy    C19 3044   3.977   4.713   0.352 -0.5077  0.5424 -0.5362
  113phy    C13 3045   4.101   4.664   0.575 -0.6226 -0.0134  0.3397
  113phy     H3 3046   4.070   4.656   0.683 -3.0849 -0.6512 -0.3405
  113phy    O33 3047   4.156   4.533   0.560 -0.4953 -0.1553  0.0515
  113phy    H1B 3048   4.241   4.551   0.523 -1.0255 -0.3227 -1.2942
  113phy    C12 3049   4.204   4.765   0.626 -0.2888 -0.1593 -0.4234
  113phy    O11 3050   4.295   4.798   0.527  0.2599 -0.0298  0.0930
  113phy    H1A 3051   4.249   4.866   0.480  0.9780  0.1324 -0.3922
  114phy    C35 3052   0.117   3.469   1.689 -0.0235  0.1469 -0.3341
  114phy    C33 3053   0.208   3.363   1.623 -0.3827 -0.4051 -0.3195
  114phy    C34 3054   0.331   3.435   1.561  0.6259 -0.2759  0.4151
  114phy    C32 3055   0.270   3.263   1.730 -0.2140  0.3604  0.0533
  114phy    C31 3056   0.255   3.120   1.684  0.5155 -0.4395 -0.8076
  114phy    C30 3057   0.293   3.005   1.776  0.2605  0.1947  0.3820
  114phy    C28 3058   0.265   2.859   1.728  0.2586 -0.7281  0.3201
  114phy    C29 3059   0.375   2.781   1.662 -0.1452  0.3085 -0.0820
  114phy    C27 3060   0.217   2.778   1.849 -0.2947 -0.0262 -0.3551
  114phy    C26 3061   0.064   2.780   1.875 -0.2215 -0.0279 -0.0119
  114phy    C25 3062   0.014   2.691   1.989  0.0477  0.0247 -0.1477
  114phy    C23 3063  -0.139   2.707   2.006  0.4400  0.3040 -0.0221
  114phy    C24 3064  -0.220   2.612   1.921 -0.1062 -0.7883 -0.0217
  114phy    C22 3065  -0.171   2.701   2.160  0.2795 -0.0159  0.2076
  114phy    C21 3066  -0.268   2.809   2.204  0.4484  0.0691  0.5570
  114phy    C20 3067  -0.284   2.814   2.358 -0.6180 -1.3235 -0.2922
  114phy    C18 3068  -0.395   2.909   2.414 -0.5127  0.2982 -0.0001
  114phy    O01 3069  -0.519   2.870   2.355 -0.1321 -0.2452 -0.2514
  114phy    H01 3070  -0.530   2.777   2.344 -1.8179 -0.0953 -0.0828
  114phy    C19 3071  -0.396   2.864   2.565 -0.2538  0.3231 -0.2516
  114phy    C13 3072  -0.349   3.065   2.391  0.3115  0.8346 -0.1440
  114phy     H3 3073  -0.309   3.072   2.287  0.4444  0.6209 -0.1077
  114phy    O33 3074  -0.235   3.105   2.469  0.3044  0.6677 -0.0546
  114phy    H1B 3075  -0.172   3.036   2.471  0.2063  0.5775 -0.0671
  114phy    C12 3076  -0.452   3.185   2.392  0.3818  0.2282 -0.2324
  114phy    O11 3077  -0.541   3.191   2.498 -0.0395 -0.0787 -0.1220
  114phy    H1A 3078  -0.494   3.179   2.578  0.6888 -0.9750 -0.6609
  115phy    C35 3079   0.331   3.656   0.591 -0.5946 -0.1193 -0.2098
  115phy    C33 3080   0.365   3.556   0.709  0.6082 -0.2988  0.3078
  115phy    C34 3081   0.504   3.594   0.762 -0.0706  0.0785  0.7848
  115phy    C32 3082   0.255   3.569   0.819  0.1820  0.2399 -0.3450
  115phy    C31 3083   0.190   3.431   0.855  0.3081 -0.3531 -0.1560
  115phy    C30 3084   0.098   3.444   0.981  0.1160  0.2194 -0.3704
  115phy    C28 3085   0.049   3.306   1.031 -0.0830 -0.1164  0.1594
  115phy    C29 3086   0.062   3.298   1.181 -0.1758 -0.2341 -0.2934
  115phy    C27 3087  -0.097   3.287   0.983 -0.1285  0.2888 -0.1396
  115phy    C26 3088  -0.108   3.208   0.849  0.4113 -0.1755 -0.3151
  115phy    C25 3089  -0.255   3.178   0.813  0.1357  0.1214 -0.1132
  115phy    C23 3090  -0.290   3.111   0.683  0.3221  0.0820 -0.0203
  115phy    C24 3091  -0.288   2.962   0.709 -0.3026  0.1342 -0.2734
  115phy    C22 3092  -0.436   3.140   0.643 -0.5588  0.2716  0.3922
  115phy    C21 3093  -0.443   3.211   0.510 -0.0792 -0.2166  0.6908
  115phy    C20 3094  -0.584   3.262   0.482  0.2441  0.7944 -0.7829
  115phy    C18 3095  -0.618   3.343   0.351  0.3204 -0.0774  0.1859
  115phy    O01 3096  -0.510   3.428   0.319  0.5929  0.3286 -0.2575
  115phy    H01 3097  -0.439   3.380   0.281 -0.0034 -1.0820  0.3171
  115phy    C19 3098  -0.733   3.433   0.386  0.1668 -0.0698  0.2036
  115phy    C13 3099  -0.657   3.244   0.227  0.2178 -0.0942  0.5693
  115phy     H3 3100  -0.565   3.181   0.214 -0.4343 -0.9036 -0.2626
  115phy    O33 3101  -0.748   3.132   0.249 -0.2406 -0.0535 -0.0612
  115phy    H1B 3102  -0.837   3.157   0.230 -0.1318  0.9775  0.6875
  115phy    C12 3103  -0.643   3.286   0.074  0.2599 -0.0654  0.3019
  115phy    O11 3104  -0.596   3.419   0.062  0.3077 -0.0505  0.1113
  115phy    H1A 3105  -0.542   3.441   0.135 -0.5222 -0.1700  0.7711
  116phy    C35 3106   3.673   4.227   1.817 -0.2812 -0.2249 -0.5395
  116phy    C33 3107   3.815   4.178   1.789 -0.3627  0.2074 -0.2749
  116phy    C34 3108   3.915   4.283   1.841 -0.0164  0.2361  0.0863
  116phy    C32 3109   3.842   4.038   1.853 -0.4170 -0.1759  0.0324
  116phy    C31 3110   3.945   3.947   1.784  0.0133  0.5651  0.4348
  116phy    C30 3111   3.931   3.795   1.801  0.1731 -0.1311  0.1019
  116phy    C28 3112   4.027   3.701   1.720 -0.0012 -0.1526 -0.3992
  116phy    C29 3113   4.061   3.566   1.794 -0.1872  0.5329 -0.6284
  116phy    C27 3114   3.962   3.669   1.588  0.2814 -0.0164 -0.0146
  116phy    C26 3115   4.054   3.650   1.466 -0.0592 -0.5554 -0.4098
  116phy    C25 3116   3.990   3.651   1.329  0.2176  0.3683  0.3758
  116phy    C23 3117   4.091   3.634   1.215  0.3810 -0.3013  0.6346
  116phy    C24 3118   4.095   3.495   1.152  0.1378  0.2241 -0.1253
  116phy    C22 3119   4.044   3.735   1.107  0.0840 -0.0746  0.6592
  116phy    C21 3120   4.139   3.801   1.006  0.0881  0.1609  0.3980
  116phy    C20 3121   4.072   3.830   0.875  0.2346 -0.3499  0.5342
  116phy    C18 3122   4.159   3.866   0.752  0.2971 -0.1467  0.5412
  116phy    O01 3123   4.245   3.971   0.793  0.2850  0.0862 -0.1320
  116phy    H01 3124   4.274   3.950   0.880  0.3764  0.3404 -0.0986
  116phy    C19 3125   4.047   3.921   0.661 -0.0754 -0.2041  0.1039
  116phy    C13 3126   4.241   3.747   0.685 -0.3498 -0.2425  0.0252
  116phy     H3 3127   4.302   3.703   0.768  0.8545 -0.9113 -1.1825
  116phy    O33 3128   4.178   3.625   0.649 -0.4536 -0.3313 -0.1065
  116phy    H1B 3129   4.147   3.587   0.728 -0.6398  1.1484  0.5704
  116phy    C12 3130   4.381   3.763   0.605 -0.4696 -0.1173  0.6149
  116phy    O11 3131   4.386   3.786   0.467  0.0065  0.5275 -0.0169
  116phy    H1A 3132   4.465   3.748   0.432 -0.0682  0.3942 -0.0416
  117phy    C35 3133   3.565   4.950   2.382  0.5491 -0.1553 -0.1118
  117phy    C33 3134   3.482   4.837   2.323  0.1151  0.6437  0.0546
  117phy    C34 3135   3.382   4.893   2.224 -0.0213  0.2773 -0.3612
  117phy    C32 3136   3.573   4.725   2.265 -0.2329  0.0915  0.1299
  117phy    C31 3137   3.596   4.599   2.356 -0.1353  0.0721  0.1020
  117phy    C30 3138   3.639   4.480   2.261 -0.5332  0.3319  0.1114
  117phy    C28 3139   3.673   4.348   2.327  0.3516  0.0521  0.3025
  117phy    C29 3140   3.617   4.242   2.237 -0.6955 -0.0575  0.5151
  117phy    C27 3141   3.824   4.334   2.324  0.2857  0.1378 -0.0302
  117phy    C26 3142   3.885   4.321   2.464 -0.3510 -0.0963  0.0104
  117phy    C25 3143   4.043   4.311   2.458  0.1059  0.4156  0.1764
  117phy    C23 3144   4.101   4.273   2.598  0.3977  0.0905  0.5268
  117phy    C24 3145   4.100   4.121   2.619 -0.0195  0.1023  0.1196
  117phy    C22 3146   4.245   4.325   2.609  0.2705  0.3635  0.5287
  117phy    C21 3147   4.293   4.384   2.743  0.7492 -0.1551  0.1843
  117phy    C20 3148   4.416   4.467   2.720  0.1227  0.3873 -0.6843
  117phy    C18 3149   4.491   4.539   2.839 -0.0891  0.2174 -0.1176
  117phy    O01 3150   4.552   4.450   2.934  0.0857  0.4250 -0.1832
  117phy    H01 3151   4.605   4.499   2.994 -0.6045  1.7231 -0.6207
  117phy    C19 3152   4.606   4.594   2.768 -0.6402 -0.4634  0.1881
  117phy    C13 3153   4.401   4.656   2.921  0.5144  0.5340  0.2632
  117phy     H3 3154   4.340   4.717   2.849  0.0558 -1.2249 -0.9008
  117phy    O33 3155   4.481   4.762   2.980  0.5640  0.1534 -0.3321
  117phy    H1B 3156   4.550   4.723   3.030 -0.0830  0.1764  0.6098
  117phy    C12 3157   4.298   4.601   3.033  0.0100 -0.1431 -0.4287
  117phy    O11 3158   4.200   4.695   3.072  0.0896 -0.1691 -0.5044
  117phy    H1A 3159   4.242   4.775   3.095 -0.3793  0.1357 -0.6891
  118phy    C35 3160   4.941   3.271   1.829 -0.0506 -0.6066 -0.3547
  118phy    C33 3161   4.965   3.305   1.982  0.1673  0.5731  0.7372
  118phy    C34 3162   5.074   3.221   2.045  0.3343  0.1869 -0.2727
  118phy    C32 3163   4.977   3.461   1.998  0.1755  0.4189  0.2433
  118phy    C31 3164   4.960   3.521   2.144  0.1116 -0.0805 -0.2070
  118phy    C30 3165   4.994   3.669   2.158  0.0157  0.3705 -0.1443
  118phy    C28 3166   4.990   3.729   2.303  0.1893 -0.1006  0.1879
  118phy    C29 3167   5.129   3.718   2.371 -0.0239 -0.0382  0.6479
  118phy    C27 3168   4.934   3.870   2.293 -0.1311 -0.1357  0.2021
  118phy    C26 3169   4.846   3.920   2.406 -0.0816  0.8841 -0.2518
  118phy    C25 3170   4.779   4.050   2.376  0.2865 -0.0101 -0.0824
  118phy    C23 3171   4.708   4.123   2.496  0.2167 -0.1464 -0.3880
  118phy    C24 3172   4.672   4.261   2.442  0.2725 -0.1539 -0.0907
  118phy    C22 3173   4.586   4.051   2.561 -0.4437 -0.3229 -0.1527
  118phy    C21 3174   4.555   4.073   2.711  0.1157 -0.2565  0.4592
  118phy    C20 3175   4.445   3.968   2.738  0.7110  0.4192 -0.2065
  118phy    C18 3176   4.392   3.938   2.887 -0.2342 -0.1635 -0.0208
  118phy    O01 3177   4.347   4.061   2.953 -0.1976  0.3781  0.0657
  118phy    H01 3178   4.427   4.105   2.975  1.6711 -2.1480 -1.1214
  118phy    C19 3179   4.264   3.853   2.867 -0.1752  0.3631 -0.3070
  118phy    C13 3180   4.506   3.882   2.988 -0.1406 -0.5718 -0.2427
  118phy     H3 3181   4.592   3.954   2.978  0.3413 -1.4391 -3.2490
  118phy    O33 3182   4.563   3.762   2.945 -0.3621 -0.1305  0.0139
  118phy    H1B 3183   4.498   3.696   2.958 -0.1987 -0.1091  0.9859
  118phy    C12 3184   4.471   3.853   3.144  0.5271  0.1219  0.2791
  118phy    O11 3185   4.398   3.734   3.178 -0.0066 -0.1336 -0.2330
  118phy    H1A 3186   4.452   3.691   3.242  0.8196  0.7930 -0.3020
  119phy    C35 3187   4.974   3.581   1.419  0.2349 -0.2094 -0.4706
  119phy    C33 3188   4.883   3.673   1.500 -0.2408  0.2668 -0.0935
  119phy    C34 3189   4.807   3.764   1.393 -0.0155 -0.1808  0.4854
  119phy    C32 3190   4.778   3.590   1.575  0.6087  0.1239 -0.4304
  119phy    C31 3191   4.710   3.669   1.693  0.2384  0.0349  0.3885
  119phy    C30 3192   4.651   3.592   1.809  0.6755  0.6104  0.4133
  119phy    C28 3193   4.564   3.676   1.912  0.1220 -0.2460  0.2811
  119phy    C29 3194   4.440   3.747   1.854 -0.1640 -0.2366 -0.1425
  119phy    C27 3195   4.523   3.597   2.034  0.7698  0.0607  0.1901
  119phy    C26 3196   4.530   3.653   2.176 -0.0981 -0.0906  0.1491
  119phy    C25 3197   4.482   3.556   2.287  0.3226 -0.2574  0.1471
  119phy    C23 3198   4.488   3.625   2.428  0.0658  0.0125 -0.0036
  119phy    C24 3199   4.360   3.687   2.478  0.2745 -0.5896 -0.0947
  119phy    C22 3200   4.556   3.531   2.532 -0.2554  0.0778 -0.2735
  119phy    C21 3201   4.660   3.601   2.616 -0.0556  0.0799  0.0015
  119phy    C20 3202   4.728   3.527   2.735  0.4113 -0.0932  0.6684
  119phy    C18 3203   4.836   3.608   2.822  0.1710  0.2016  0.2362
  119phy    O01 3204   4.787   3.744   2.848  0.2580 -0.1999  0.3999
  119phy    H01 3205   4.696   3.741   2.872 -0.2431 -3.4587 -1.3252
  119phy    C19 3206   4.834   3.529   2.954  0.2715  0.0426  0.3092
  119phy    C13 3207   4.977   3.621   2.736  0.0649 -0.4486 -0.2477
  119phy     H3 3208   4.950   3.650   2.632 -0.5567 -1.0007 -0.2517
  119phy    O33 3209   5.037   3.497   2.714  0.4902  0.4905 -0.4981
  119phy    H1B 3210   4.988   3.452   2.648 -1.4602  1.8791 -0.0497
  119phy    C12 3211   5.080   3.737   2.777 -0.0725  0.0306  0.1786
  119phy    O11 3212   5.143   3.729   2.901 -0.0859 -0.3595 -0.1624
  119phy    H1A 3213   5.079   3.732   2.970 -0.3265 -1.5173 -0.3242
  120phy    C35 3214   0.015   2.612   1.184  0.3879 -0.3084  0.3595
  120phy    C33 3215  -0.074   2.634   1.058 -0.7507  0.0630  0.5719
  120phy    C34 3216  -0.112   2.783   1.049 -0.1124 -0.2644  0.0248
  120phy    C32 3217  -0.015   2.562   0.927  0.3110 -0.2329 -0.7210
  120phy    C31 3218  -0.114   2.534   0.818 -0.0263  0.3233 -0.0107
  120phy    C30 3219  -0.048   2.431   0.721 -0.1993 -0.2315 -0.4223
  120phy    C28 3220  -0.105   2.447   0.581  0.1880  0.5952  0.1158
  120phy    C29 3221  -0.002   2.510   0.483  0.1868 -0.3124  0.4612
  120phy    C27 3222  -0.168   2.310   0.546  0.2259 -0.1478  0.0938
  120phy    C26 3223  -0.290   2.322   0.451 -0.7813 -0.2858 -0.9602
  120phy    C25 3224  -0.342   2.178   0.425 -0.4815 -0.1250 -0.0960
  120phy    C23 3225  -0.430   2.154   0.302 -0.1814 -0.4055  0.0235
  120phy    C24 3226  -0.389   2.014   0.245  0.4308  0.1760 -0.0435
  120phy    C22 3227  -0.583   2.164   0.331  0.0190 -0.3268  0.2861
  120phy    C21 3228  -0.646   2.254   0.221 -0.4565  0.2710  0.2269
  120phy    C20 3229  -0.794   2.281   0.227 -0.2668  0.0195  0.6760
  120phy    C18 3230  -0.854   2.412   0.160 -0.6268  0.6398 -0.0409
  120phy    O01 3231  -0.770   2.524   0.183  0.1561  0.2304  0.0196
  120phy    H01 3232  -0.788   2.562   0.267 -0.3260 -2.8102  1.4202
  120phy    C19 3233  -0.980   2.427   0.245 -0.1896 -0.5706 -0.0702
  120phy    C13 3234  -0.877   2.391   0.001  0.5663  0.0800  0.4934
  120phy     H3 3235  -0.774   2.370  -0.037  1.1342  1.1582  1.3728
  120phy    O33 3236  -0.939   2.272  -0.036  0.3199 -0.1203  0.4978
  120phy    H1B 3237  -1.032   2.279  -0.035  0.3033 -0.3080  0.3149
  120phy    C12 3238  -0.886   2.508  -0.103  0.6799 -0.1893  0.1438
  120phy    O11 3239  -1.019   2.551  -0.125  0.0915 -0.5741  0.3866
  120phy    H1A 3240  -1.052   2.479  -0.175  1.4040 -0.4058 -0.7799
  121phy    C35 3241   0.603   1.875   1.763 -0.1979  0.0201 -0.3212
  121phy    C33 3242   0.677   2.003   1.740  0.0789  0.3483  0.1382
  121phy    C34 3243   0.760   1.993   1.615 -0.4246 -0.1546 -0.0420
  121phy    C32 3244   0.576   2.117   1.734 -0.0516 -0.1538  0.2640
  121phy    C31 3245   0.580   2.210   1.857  0.2174  0.1937  0.0766
  121phy    C30 3246   0.467   2.313   1.881 -0.2277 -0.0810 -0.0670
  121phy    C28 3247   0.480   2.391   2.015 -0.1644  0.3412 -0.6194
  121phy    C29 3248   0.498   2.541   1.993 -0.0391  0.2000 -0.2832
  121phy    C27 3249   0.355   2.366   2.100  0.0487  0.1317 -0.0284
  121phy    C26 3250   0.362   2.361   2.256  0.6253 -0.3951 -0.3792
  121phy    C25 3251   0.224   2.344   2.323 -0.6328  0.5213  0.0281
  121phy    C23 3252   0.215   2.389   2.474  0.2036  0.4760 -0.0959
  121phy    C24 3253   0.082   2.464   2.496 -0.2188  0.0460  0.2006
  121phy    C22 3254   0.226   2.276   2.574  0.0565 -0.2140  0.4018
  121phy    C21 3255   0.356   2.234   2.634 -0.2114 -0.0751  0.1366
  121phy    C20 3256   0.328   2.099   2.701 -0.0523  0.4677  0.2134
  121phy    C18 3257   0.425   2.035   2.811  0.3487 -0.2082 -0.2018
  121phy    O01 3258   0.450   2.123   2.921  0.3776  0.0963 -0.2935
  121phy    H01 3259   0.371   2.159   2.954  0.8919  0.7234  0.2711
  121phy    C19 3260   0.326   1.929   2.862 -0.2978 -0.6071  0.6738
  121phy    C13 3261   0.567   1.969   2.765 -0.4345 -0.2818  0.4418
  121phy     H3 3262   0.553   1.889   2.688  1.9962 -1.1718  0.8147
  121phy    O33 3263   0.614   1.888   2.873  0.5521  0.3764  0.3252
  121phy    H1B 3264   0.620   1.942   2.949  0.9903 -2.0641  2.1689
  121phy    C12 3265   0.673   2.074   2.707 -0.6612 -0.0466 -0.5043
  121phy    O11 3266   0.719   2.160   2.812  0.4795  0.4054  0.4343
  121phy    H1A 3267   0.646   2.173   2.869 -0.0401 -0.7231  0.0548
  122phy    C35 3268   0.569   4.086   1.726  0.3447  0.0975  0.2003
  122phy    C33 3269   0.438   3.997   1.713  0.1189  0.0375  0.4081
  122phy    C34 3270   0.389   4.012   1.572  0.1516  0.1086  0.0178
  122phy    C32 3271   0.458   3.848   1.743  1.0496  0.2144 -0.2533
  122phy    C31 3272   0.419   3.807   1.887 -0.3401  0.3174 -0.0156
  122phy    C30 3273   0.426   3.659   1.919 -0.4054 -0.0609 -0.1821
  122phy    C28 3274   0.403   3.617   2.062 -0.5653  0.1330  0.5026
  122phy    C29 3275   0.273   3.533   2.083  0.0024  0.8029  0.0604
  122phy    C27 3276   0.525   3.551   2.118 -0.2877  0.1320  0.3821
  122phy    C26 3277   0.550   3.564   2.268  0.2632  0.2452 -0.5158
  122phy    C25 3278   0.673   3.485   2.314 -0.2114 -0.1634  0.5537
  122phy    C23 3279   0.711   3.490   2.461 -0.4129  0.0791  0.0567
  122phy    C24 3280   0.761   3.349   2.507  0.2770  0.0917 -0.2805
  122phy    C22 3281   0.815   3.599   2.484 -0.2424 -0.2723  0.3151
  122phy    C21 3282   0.853   3.644   2.629 -0.1831 -0.0436  0.0652
  122phy    C20 3283   0.946   3.767   2.632  0.0565  0.1931  0.1476
  122phy    C18 3284   1.014   3.811   2.766  0.0394  0.2328  0.2339
  122phy    O01 3285   1.091   3.706   2.828 -0.3597  0.0114  0.0909
  122phy    H01 3286   1.037   3.637   2.860  1.6001 -1.8309 -0.3395
  122phy    C19 3287   1.115   3.909   2.708  0.0490  0.0913  0.5293
  122phy    C13 3288   0.912   3.872   2.872 -0.1080  0.5365  0.1102
  122phy     H3 3289   0.825   3.802   2.880 -0.5852  1.1678  0.6002
  122phy    O33 3290   0.846   3.993   2.835 -0.3639  0.1784  0.1395
  122phy    H1B 3291   0.791   3.978   2.761 -0.0169 -0.9893  0.1091
  122phy    C12 3292   0.957   3.885   3.025  0.0324  0.1340  0.4570
  122phy    O11 3293   1.003   3.758   3.076  0.4039 -0.1830 -0.5217
  122phy    H1A 3294   1.097   3.751   3.067  0.4366  0.4291 -0.6836
  123phy    C35 3295   3.745   3.200   1.334 -0.4343  0.0096 -0.0579
  123phy    C33 3296   3.677   3.286   1.440 -0.4547 -0.5917 -0.0312
  123phy    C34 3297   3.729   3.254   1.581 -0.1868  0.1973  0.0732
  123phy    C32 3298   3.694   3.438   1.408  0.6108 -0.4209 -0.3847
  123phy    C31 3299   3.566   3.525   1.432 -0.4430  0.9647  0.6776
  123phy    C30 3300   3.594   3.677   1.437 -0.0636  0.1872  0.0282
  123phy    C28 3301   3.469   3.761   1.468 -0.7330 -0.3891 -0.3620
  123phy    C29 3302   3.512   3.846   1.592  0.0300  0.2422  0.0945
  123phy    C27 3303   3.445   3.870   1.360 -0.3528  0.3316  0.4566
  123phy    C26 3304   3.353   3.842   1.242  0.2389 -0.2262 -0.4396
  123phy    C25 3305   3.353   3.953   1.133 -0.2239  0.0309  0.3556
  123phy    C23 3306   3.304   3.904   0.994  0.0110  0.1667  0.0901
  123phy    C24 3307   3.148   3.925   0.981 -0.2752 -0.2348 -0.3978
  123phy    C22 3308   3.386   3.978   0.886  0.0048 -0.2401 -0.0380
  123phy    C21 3309   3.421   3.898   0.761  0.2208  0.1319  0.4706
  123phy    C20 3310   3.503   3.986   0.665  0.2407 -0.0984  0.0301
  123phy    C18 3311   3.565   3.924   0.534 -0.0308 -0.2758 -0.3460
  123phy    O01 3312   3.635   3.801   0.571  0.4251 -0.6845 -0.4312
  123phy    H01 3313   3.675   3.764   0.494 -1.2362  1.3596 -2.4320
  123phy    C19 3314   3.678   4.027   0.518 -0.2669  0.0402  0.2784
  123phy    C13 3315   3.461   3.907   0.409  0.3739  0.5759  0.4802
  123phy     H3 3316   3.395   3.822   0.440  0.7962 -0.1678 -0.5865
  123phy    O33 3317   3.357   3.999   0.386  0.2012  0.2613 -0.5590
  123phy    H1B 3318   3.287   3.959   0.339  0.7963 -0.2091 -1.0552
  123phy    C12 3319   3.495   3.835   0.275  0.1213 -0.0383 -0.2098
  123phy    O11 3320   3.557   3.902   0.171 -0.5371 -0.1348  0.1294
  123phy    H1A 3321   3.490   3.956   0.134 -0.2577 -0.0843 -0.3136
  124phy    C35 3322   4.144   0.218   1.561  0.0372  0.2566 -0.4739
  124phy    C33 3323   4.120   0.089   1.635  0.4040  0.0164  0.0747
  124phy    C34 3324   3.983   0.026   1.614 -0.0271  0.0545 -0.3325
  124phy    C32 3325   4.239   0.004   1.643 -0.1750 -0.2343  0.1684
  124phy    C31 3326   4.277  -0.064   1.773 -0.0447 -0.1344  0.0673
  124phy    C30 3327   4.410  -0.137   1.772 -0.2130 -0.4823  0.1486
  124phy    C28 3328   4.442  -0.230   1.887  0.0372 -0.0055 -0.4674
  124phy    C29 3329   4.548  -0.323   1.835  0.2788  0.4946 -0.2132
  124phy    C27 3330   4.489  -0.160   2.017 -0.0828 -0.3415  0.7135
  124phy    C26 3331   4.444  -0.223   2.148 -0.0331  0.6873  0.4618
  124phy    C25 3332   4.510  -0.156   2.267  0.2677  0.1212 -0.1268
  124phy    C23 3333   4.475  -0.215   2.405 -0.0537 -0.3369 -0.1996
  124phy    C24 3334   4.588  -0.271   2.486 -0.5660 -0.2204 -0.3156
  124phy    C22 3335   4.393  -0.108   2.481 -0.1074  0.2128 -0.2757
  124phy    C21 3336   4.287  -0.167   2.574 -0.0418 -0.3331  0.2220
  124phy    C20 3337   4.203  -0.074   2.663 -0.1324 -0.7867  0.5431
  124phy    C18 3338   4.091  -0.121   2.753  0.1517  0.0253 -0.7072
  124phy    O01 3339   4.149  -0.212   2.853  0.3623  0.5104 -0.0817
  124phy    H01 3340   4.224  -0.165   2.884  0.9479 -1.3635  1.5764
  124phy    C19 3341   4.055   0.009   2.837  0.0287  0.1431 -0.3865
  124phy    C13 3342   3.960  -0.192   2.691 -0.2930  0.3682  0.4091
  124phy     H3 3343   3.923  -0.134   2.602  1.3895  0.0934 -0.5166
  124phy    O33 3344   3.850  -0.192   2.773 -0.0872  0.2791  0.0844
  124phy    H1B 3345   3.880  -0.224   2.856  0.1807  1.0955  0.3136
  124phy    C12 3346   3.971  -0.336   2.641  0.5331  0.0538  0.2010
  124phy    O11 3347   3.970  -0.431   2.743  0.1765 -0.1680 -0.5099
  124phy    H1A 3348   4.026  -0.407   2.815 -1.1742 -1.1350  0.9159
  125phy    C35 3349   3.609   5.006   1.905 -0.1457 -0.5568 -0.4970
  125phy    C33 3350   3.748   4.945   1.926  0.5254 -0.0871 -0.8699
  125phy    C34 3351   3.778   4.836   1.826  0.1952 -0.2376  0.0398
  125phy    C32 3352   3.855   5.057   1.937  0.3754 -0.4214 -0.2822
  125phy    C31 3353   3.944   5.047   2.061 -0.4225 -0.0514 -0.6795
  125phy    C30 3354   4.006   5.184   2.095 -0.1528 -0.2660  0.1519
  125phy    C28 3355   4.072   5.172   2.235 -0.0814 -0.0907 -0.1043
  125phy    C29 3356   4.218   5.214   2.232  0.2651 -0.1784 -0.5226
  125phy    C27 3357   4.006   5.262   2.339 -0.1979  0.1948 -0.2901
  125phy    C26 3358   3.886   5.210   2.424  0.0370  0.0286  0.4582
  125phy    C25 3359   3.816   5.318   2.505 -0.3570 -0.1846 -0.3069
  125phy    C23 3360   3.702   5.278   2.605 -0.0028 -0.1236 -0.2667
  125phy    C24 3361   3.735   5.321   2.746 -0.4176  0.2725 -0.0203
  125phy    C22 3362   3.566   5.334   2.559  0.1837  0.4780 -0.0465
  125phy    C21 3363   3.435   5.266   2.610 -0.1167  0.6258  0.0634
  125phy    C20 3364   3.304   5.311   2.550  0.4768 -0.0890  0.4853
  125phy    C18 3365   3.163   5.240   2.582 -0.2840  0.2030  0.1809
  125phy    O01 3366   3.142   5.245   2.723  0.0577  0.2739  0.6537
  125phy    H01 3367   3.051   5.227   2.737 -0.2621  0.6893 -0.7393
  125phy    C19 3368   3.062   5.340   2.522  0.1336 -0.0182 -0.0625
  125phy    C13 3369   3.140   5.087   2.526  0.1261  0.2244 -0.5485
  125phy     H3 3370   3.179   5.079   2.421  0.2127 -1.8492 -0.4048
  125phy    O33 3371   3.005   5.046   2.507  0.6449  0.4914  0.0063
  125phy    H1B 3372   2.955   5.086   2.576  0.6030  0.1778  0.1605
  125phy    C12 3373   3.213   4.969   2.601  0.3050  0.5882  0.1063
  125phy    O11 3374   3.147   4.903   2.708  0.1177 -0.5929  0.0152
  125phy    H1A 3375   3.064   4.876   2.676 -0.3796  0.6517  0.1927
  126phy    C35 3376   2.521   4.484   1.503 -0.0059 -0.5374 -0.3410
  126phy    C33 3377   2.631   4.433   1.408 -0.3294 -0.5481 -0.1524
  126phy    C34 3378   2.568   4.375   1.280 -0.2997  0.0834 -0.2846
  126phy    C32 3379   2.712   4.556   1.361  0.6040 -0.8334 -0.2693
  126phy    C31 3380   2.852   4.570   1.418  0.0190  0.1095 -0.6989
  126phy    C30 3381   2.924   4.690   1.357  0.0798  0.2926 -0.1825
  126phy    C28 3382   3.040   4.733   1.444  0.5968 -0.3841 -0.5931
  126phy    C29 3383   3.165   4.762   1.359 -0.1224 -0.5621 -0.5760
  126phy    C27 3384   3.002   4.857   1.523 -0.2282  0.0143  0.3946
  126phy    C26 3385   3.053   4.862   1.667 -0.8063 -0.1413 -0.4994
  126phy    C25 3386   2.986   4.969   1.754  0.3980  0.4258 -0.2572
  126phy    C23 3387   3.040   4.985   1.897 -0.0387 -0.4185  0.6065
  126phy    C24 3388   3.162   5.085   1.902 -0.1712  0.0267 -0.1219
  126phy    C22 3389   2.922   5.041   1.982 -0.0969  0.3734  0.0043
  126phy    C21 3390   2.898   4.979   2.121 -0.2881  0.4441 -0.3573
  126phy    C20 3391   2.800   5.050   2.212 -0.2856  0.0492 -0.1272
  126phy    C18 3392   2.737   4.981   2.341  0.7095 -0.0202 -0.3993
  126phy    O01 3393   2.840   4.904   2.408  0.1763 -0.1597 -0.1138
  126phy    H01 3394   2.909   4.958   2.440 -0.6106  0.6948  0.1697
  126phy    C19 3395   2.706   5.104   2.427 -0.0735  0.1816 -0.6313
  126phy    C13 3396   2.607   4.889   2.309  0.0844 -0.0437 -0.0877
  126phy     H3 3397   2.542   4.945   2.237  1.4622  0.8930 -0.6478
  126phy    O33 3398   2.518   4.872   2.416  0.1353 -0.3801 -0.0581
  126phy    H1B 3399   2.557   4.809   2.473  0.8441  1.3031  1.4361
  126phy    C12 3400   2.636   4.741   2.251 -0.2751 -0.4306  0.2087
  126phy    O11 3401   2.681   4.647   2.348  0.0342 -0.1379 -0.2727
  126phy    H1A 3402   2.743   4.698   2.397  0.1320  0.3094 -0.8530
  127phy    C35 3403   2.385   4.782   0.244  0.6652 -0.2061 -0.1479
  127phy    C33 3404   2.425   4.853   0.376  0.0740 -0.3408 -0.1110
  127phy    C34 3405   2.354   4.986   0.402 -0.2880 -0.0745 -0.9482
  127phy    C32 3406   2.401   4.763   0.497 -0.4091 -0.1509  0.3139
  127phy    C31 3407   2.533   4.713   0.554  0.0868 -0.1486 -0.1925
  127phy    C30 3408   2.502   4.605   0.660 -0.1318 -0.0037 -0.4314
  127phy    C28 3409   2.634   4.561   0.732  0.6251  0.1901 -0.3220
  127phy    C29 3410   2.627   4.568   0.882  0.0022 -0.0162  0.3743
  127phy    C27 3411   2.670   4.417   0.685  0.0328  0.7487 -0.1326
  127phy    C26 3412   2.819   4.390   0.675 -0.1246 -0.0844 -0.0773
  127phy    C25 3413   2.852   4.265   0.599 -0.0145  0.2823  0.2039
  127phy    C23 3414   2.994   4.219   0.602 -0.3415  0.2300  0.3255
  127phy    C24 3415   3.007   4.102   0.698  0.2379 -0.1267  0.4566
  127phy    C22 3416   3.031   4.156   0.464 -0.1967  0.2396 -0.3701
  127phy    C21 3417   3.073   4.244   0.341 -0.0754  0.1022 -0.5232
  127phy    C20 3418   3.074   4.166   0.213 -0.6955 -0.1788  0.1854
  127phy    C18 3419   3.129   4.240   0.076  0.5590  0.0670  0.0722
  127phy    O01 3420   3.052   4.362   0.065 -0.0256 -0.2320  0.0018
  127phy    H01 3421   2.960   4.347   0.072 -0.0785  0.1977  0.2278
  127phy    C19 3422   3.095   4.131  -0.028  0.4587  0.0393  0.3181
  127phy    C13 3423   3.286   4.272   0.079  0.0318 -0.1859 -0.1901
  127phy     H3 3424   3.290   4.350   0.158 -0.9520 -0.4279  0.1114
  127phy    O33 3425   3.362   4.172   0.145 -0.0828 -0.3732 -0.0653
  127phy    H1B 3426   3.360   4.189   0.238 -1.6848 -0.9527  0.0403
  127phy    C12 3427   3.367   4.372  -0.015 -0.2529  0.1949 -0.1581
  127phy    O11 3428   3.457   4.317  -0.106  0.0775 -0.5104 -0.1603
  127phy    H1A 3429   3.519   4.266  -0.057 -0.2336 -0.1306  0.6594
  128SOL     OW 3430   2.084   4.152   2.713 -0.2380 -0.3288  0.2594
  128SOL    HW1 3431   2.050   4.215   2.775  0.8682 -0.4555  1.0137
  128SOL    HW2 3432   2.023   4.079   2.725 -0.0666 -0.3128  1.3106
  128SOL     MW 3433   2.071   4.150   2.722 -0.0008  0.0045  0.0041
  129SOL     OW 3434   1.756   1.547   0.162  0.0450  0.2594  0.0382
  129SOL    HW1 3435   1.718   1.629   0.195 -1.1162 -0.2436  0.0106
  129SOL    HW2 3436   1.831   1.583   0.115  0.3031 -0.7487 -0.3439
  129SOL     MW 3437   1.761   1.562   0.160 -0.0008  0.0045  0.0041
  130SOL     OW 3438   2.446   3.085   0.069  0.4616 -0.2093  0.4020
  130SOL    HW1 3439   2.394   3.114  -0.005  0.9531 -1.9244 -0.6621
  130SOL    HW2 3440   2.387   3.015   0.095 -1.0388  0.8825  0.0636
  130SOL     MW 3441   2.431   3.080   0.063 -0.0008  0.0045  0.0041
  131SOL     OW 3442   1.364   0.877   0.045  0.1518 -0.0763 -0.2406
  131SOL    HW1 3443   1.451   0.899   0.013  0.5198 -0.9183  0.1330
  131SOL    HW2 3444   1.379   0.851   0.136 -1.8572  1.7618  0.6935
  131SOL     MW 3445   1.377   0.876   0.053 -0.0008  0.0045  0.0041
  132SOL     OW 3446   1.981   3.725   2.885 -0.1879 -0.1071 -0.5470
  132SOL    HW1 3447   2.058   3.699   2.835  0.0328  2.2133 -1.5199
  132SOL    HW2 3448   2.017   3.774   2.959 -1.2601  0.2404 -0.2470
  132SOL     MW 3449   1.996   3.728   2.889 -0.0008  0.0045  0.0041
  133SOL     OW 3450   3.699   4.908   0.205 -0.4269 -0.1488 -0.1709
  133SOL    HW1 3451   3.680   4.825   0.161  1.2887 -1.7963  1.9228
  133SOL    HW2 3452   3.624   4.964   0.188 -0.3818 -0.6151 -2.0994
  133SOL     MW 3453   3.687   4.904   0.197 -0.0008  0.0045  0.0041
  134SOL     OW 3454   2.179   0.429   2.872  0.1440  0.0486  0.1641
  134SOL    HW1 3455   2.112   0.488   2.837  0.4422 -0.7617 -1.9311
  134SOL    HW2 3456   2.123   0.351   2.878 -0.1077  0.0337 -1.6742
  134SOL     MW 3457   2.163   0.427   2.868 -0.0008  0.0045  0.0041
  135SOL     OW 3458   4.977   2.602   2.790  0.0723 -0.3144  0.2442
  135SOL    HW1 3459   4.983   2.508   2.774 -1.8182 -0.3915 -0.2662
  135SOL    HW2 3460   5.051   2.634   2.738 -0.0421 -0.8717 -0.2797
  135SOL     MW 3461   4.988   2.594   2.781 -0.0008  0.0045  0.0041
  136SOL     OW 3462   3.432   0.542   0.542 -0.1673 -0.4192  0.2621
  136SOL    HW1 3463   3.377   0.468   0.567 -1.1292 -0.5495 -1.9895
  136SOL    HW2 3464   3.432   0.603   0.616 -0.8105  0.9895 -0.8622
  136SOL     MW 3465   3.425   0.540   0.555 -0.0008  0.0045  0.0041
  137SOL     OW 3466   3.624   3.750   2.883 -0.0157 -0.4317  0.0475
  137SOL    HW1 3467   3.644   3.807   2.808  1.5357  1.1791  1.5831
  137SOL    HW2 3468   3.674   3.794   2.952 -0.1250 -0.3597  0.0814
  137SOL     MW 3469   3.633   3.763   2.882 -0.0008  0.0045  0.0041
  138SOL     OW 3470   4.340   0.936   0.189  0.2045  0.1017 -0.4226
  138SOL    HW1 3471   4.276   1.002   0.160 -0.1998 -0.1606 -0.1331
  138SOL    HW2 3472   4.313   0.858   0.140 -1.0541 -0.5991  1.2904
  138SOL     MW 3473   4.328   0.935   0.178 -0.0008  0.0045  0.0041
  139SOL     OW 3474   2.781   0.128   0.332 -0.0339  0.1944 -0.6731
  139SOL    HW1 3475   2.804   0.036   0.334  1.4502  0.5309  1.6889
  139SOL    HW2 3476   2.834   0.162   0.404  2.7330 -0.4649 -2.2509
  139SOL     MW 3477   2.791   0.121   0.342 -0.0008  0.0045  0.0041
  140SOL     OW 3478   3.564   4.578   0.345 -0.2770 -0.3216  0.0984
  140SOL    HW1 3479   3.596   4.489   0.327  1.2673  0.4305 -1.1165
  140SOL    HW2 3480   3.567   4.617   0.258 -0.9511  1.0249  0.6565
  140SOL     MW 3481   3.569   4.571   0.332 -0.0008  0.0045  0.0041
  141SOL     OW 3482   2.632   4.740   2.641 -0.1271  0.7690 -0.1733
  141SOL    HW1 3483   2.615   4.657   2.686 -0.3510 -0.0658 -1.7277
  141SOL    HW2 3484   2.599   4.804   2.704  0.4901 -0.1953  1.1834
  141SOL     MW 3485   2.626   4.738   2.655 -0.0008  0.0045  0.0041
  142SOL     OW 3486   3.481   5.068   0.181  0.0086  0.3787  0.0080
  142SOL    HW1 3487   3.518   5.078   0.093 -0.1257  2.2111  0.1268
  142SOL    HW2 3488   3.487   5.156   0.216 -0.9080  0.5712 -0.3003
  142SOL     MW 3489   3.487   5.081   0.174 -0.0008  0.0045  0.0041
  143SOL     OW 3490   1.883   3.952   2.745  0.3263 -0.0486 -0.1712
  143SOL    HW1 3491   1.867   3.949   2.651  0.0973  1.2014 -0.1964
  143SOL    HW2 3492   1.906   3.862   2.767  0.9173 -0.9678 -3.8260
  143SOL     MW 3493   1.884   3.940   2.735 -0.0008  0.0045  0.0041
  144SOL     OW 3494   3.519   4.766   2.903 -0.1384 -0.5109 -0.6816
  144SOL    HW1 3495   3.542   4.675   2.884 -1.7139 -1.0414 -0.2256
  144SOL    HW2 3496   3.423   4.765   2.902 -0.1715  1.0643 -0.6310
  144SOL     MW 3497   3.509   4.754   2.901 -0.0008  0.0045  0.0041
  145SOL     OW 3498   1.395   4.321   0.147 -0.4661  0.2436  0.1117
  145SOL    HW1 3499   1.484   4.349   0.124 -0.1290 -0.2687  0.7677
  145SOL    HW2 3500   1.414   4.263   0.221 -1.7601  0.7303  0.8731
  145SOL     MW 3501   1.409   4.317   0.154 -0.0008  0.0045  0.0041
  146SOL     OW 3502   1.635   5.020   0.039  0.2448  0.4767  0.4094
  146SOL    HW1 3503   1.614   4.931   0.067 -0.2812  0.7226  0.8103
  146SOL    HW2 3504   1.565   5.037  -0.024 -0.4467 -1.9407  0.4391
  146SOL     MW 3505   1.623   5.010   0.034 -0.0008  0.0045  0.0041
  147SOL     OW 3506   3.371   3.335   2.936 -0.2304  0.1200  0.5964
  147SOL    HW1 3507   3.290   3.286   2.918 -0.6839  0.6895  1.0518
  147SOL    HW2 3508   3.385   3.306   3.026 -0.5206 -0.6476  0.4035
  147SOL     MW 3509   3.362   3.325   2.945 -0.0008  0.0045  0.0041
  148SOL     OW 3510   4.549   4.214   3.045 -0.1819 -0.5035  0.4056
  148SOL    HW1 3511   4.475   4.236   3.101  0.0012  1.5038 -0.0733
  148SOL    HW2 3512   4.552   4.299   3.001 -1.5285  0.7415  2.5759
  148SOL     MW 3513   4.540   4.228   3.047 -0.0008  0.0045  0.0041
  149SOL     OW 3514   0.568   5.093   2.905  0.3382  0.1889 -0.7624
  149SOL    HW1 3515   0.514   5.116   2.830 -0.3169 -0.8142 -0.6181
  149SOL    HW2 3516   0.583   5.177   2.949 -0.9919  0.4964 -0.8530
  149SOL     MW 3517   0.563   5.107   2.901 -0.0008  0.0045  0.0041
  150SOL     OW 3518   3.083   0.744   0.505 -0.0113  0.0986 -0.1844
  150SOL    HW1 3519   3.159   0.725   0.449  1.2736  1.9529  0.8377
  150SOL    HW2 3520   3.008   0.715   0.453 -1.0156 -0.1694  1.3619
  150SOL     MW 3521   3.083   0.738   0.490 -0.0008  0.0045  0.0041
  151SOL     OW 3522   0.324   1.524   0.005 -0.4150 -0.4928 -0.1481
  151SOL    HW1 3523   0.239   1.566  -0.005 -0.1859 -0.2824 -1.4669
  151SOL    HW2 3524   0.367   1.567  -0.069 -1.1585 -0.0576 -0.3329
  151SOL     MW 3525   0.319   1.535  -0.006 -0.0008  0.0045  0.0041
  152SOL     OW 3526   2.133   2.759   2.972 -0.0283 -0.3213  0.0595
  152SOL    HW1 3527   2.101   2.779   2.884  0.1264  0.0092  0.0758
  152SOL    HW2 3528   2.103   2.835   3.022  2.3391  0.7878 -0.0645
  152SOL     MW 3529   2.125   2.772   2.967 -0.0008  0.0045  0.0041
  153SOL     OW 3530   3.628   4.328   0.250 -0.1453 -0.5378  0.0324
  153SOL    HW1 3531   3.709   4.300   0.294  1.0270  1.7106 -0.5213
  153SOL    HW2 3532   3.646   4.299   0.160  0.6863  1.1678 -0.4107
  153SOL     MW 3533   3.641   4.321   0.244 -0.0008  0.0045  0.0041
  154SOL     OW 3534   3.911   4.994   0.044 -0.2739 -0.0885  0.0266
  154SOL    HW1 3535   3.908   4.913  -0.006 -0.4793 -1.2837  1.9212
  154SOL    HW2 3536   3.840   4.981   0.106  0.5751 -1.0678  0.8187
  154SOL     MW 3537   3.901   4.982   0.045 -0.0008  0.0045  0.0041
  155SOL     OW 3538   2.091   1.660   0.211 -0.3252 -0.1331  0.1205
  155SOL    HW1 3539   2.061   1.578   0.250 -0.5967  0.3369  0.9363
  155SOL    HW2 3540   2.055   1.666   0.122  1.2388  1.0533 -0.4838
  155SOL     MW 3541   2.082   1.650   0.204 -0.0008  0.0045  0.0041
  156SOL     OW 3542   4.582   1.062   0.129  0.1955 -0.2224  0.4925
  156SOL    HW1 3543   4.503   1.011   0.144  0.9496 -2.1222 -1.4907
  156SOL    HW2 3544   4.648   1.006   0.171  0.7309 -0.9085 -1.1880
  156SOL     MW 3545   4.580   1.048   0.137 -0.0008  0.0045  0.0041
  157SOL     OW 3546   2.554   4.525   2.835  0.3999 -0.0087  0.3414
  157SOL    HW1 3547   2.531   4.574   2.913  0.7704 -0.4682  0.7456
  157SOL    HW2 3548   2.476   4.477   2.809  1.5246 -1.3506 -0.7677
  157SOL     MW 3549   2.541   4.525   2.842 -0.0008  0.0045  0.0041
  158SOL     OW 3550   2.813   4.974   0.262  0.8435  0.3387 -0.0436
  158SOL    HW1 3551   2.840   4.918   0.334  0.2124 -0.0608 -0.1094
  158SOL    HW2 3552   2.762   4.922   0.199  0.2226 -0.1404  0.8257
  158SOL     MW 3553   2.810   4.960   0.263 -0.0008  0.0045  0.0041
  159SOL     OW 3554   3.422   4.009   3.006 -0.0993 -0.4454 -0.5450
  159SOL    HW1 3555   3.397   4.077   3.069  0.3068 -0.4706 -0.3548
  159SOL    HW2 3556   3.412   4.046   2.919  1.7310  1.0021 -0.1989
  159SOL     MW 3557   3.417   4.023   3.003 -0.0008  0.0045  0.0041
  160SOL     OW 3558   4.123   3.548   3.012 -0.2461 -0.5779  0.3672
  160SOL    HW1 3559   4.045   3.557   2.958  1.4959 -0.1965 -2.2428
  160SOL    HW2 3560   4.118   3.620   3.075 -0.0565  0.2749 -0.5854
  160SOL     MW 3561   4.112   3.558   3.013 -0.0008  0.0045  0.0041
  161SOL     OW 3562   4.477   2.605   2.682 -0.0691 -0.0695  0.0901
  161SOL    HW1 3563   4.552   2.621   2.739  0.6329  0.9728 -1.0805
  161SOL    HW2 3564   4.438   2.691   2.671  0.2172  0.3405  1.9300
  161SOL     MW 3565   4.482   2.618   2.688 -0.0008  0.0045  0.0041
  162SOL     OW 3566   2.404   2.125   3.035  0.0096  0.0256  0.3320
  162SOL    HW1 3567   2.474   2.172   3.081 -0.7761  1.4106  0.1780
  162SOL    HW2 3568   2.367   2.196   2.981  0.3281  0.2258  0.3709
  162SOL     MW 3569   2.409   2.141   3.034 -0.0008  0.0045  0.0041
  163SOL     OW 3570   0.163   4.568   2.992  0.1002  0.2578  0.2195
  163SOL    HW1 3571   0.259   4.564   2.998  0.0827 -0.8709  0.0112
  163SOL    HW2 3572   0.133   4.495   2.938  0.0011  0.2219  0.3219
  163SOL     MW 3573   0.172   4.558   2.986 -0.0008  0.0045  0.0041
  164SOL     OW 3574   1.899   3.462   2.891  0.2904  0.1619  0.6023
  164SOL    HW1 3575   1.806   3.461   2.916 -0.4524  2.4701 -1.6735
  164SOL    HW2 3576   1.929   3.551   2.909 -2.0183  0.5857  2.9348
  164SOL     MW 3577   1.891   3.474   2.897 -0.0008  0.0045  0.0041
  165SOL     OW 3578   4.762   0.959   0.330  0.3465  0.1791  0.0123
  165SOL    HW1 3579   4.784   1.052   0.335 -0.3363  0.3476 -0.0220
  165SOL    HW2 3580   4.683   0.955   0.384  0.5648  1.0277  0.4141
  165SOL     MW 3581   4.754   0.971   0.338 -0.0008  0.0045  0.0041
  166SOL     OW 3582   0.428   4.523   2.957 -0.3728  0.1314  0.0188
  166SOL    HW1 3583   0.480   4.510   3.036 -1.4252  1.3359  0.9547
  166SOL    HW2 3584   0.404   4.434   2.934  1.1650 -0.7361  1.5400
  166SOL     MW 3585   0.432   4.510   2.964 -0.0008  0.0045  0.0041
  167SOL     OW 3586   2.465   2.709   2.813  0.1894 -0.0696 -0.2438
  167SOL    HW1 3587   2.540   2.760   2.841 -0.7610  0.5210  1.3186
  167SOL    HW2 3588   2.436   2.653   2.885 -0.9009 -0.4897 -0.9809
  167SOL     MW 3589   2.471   2.708   2.826 -0.0008  0.0045  0.0041
  168SOL     OW 3590   4.864   3.163   3.038  0.2317 -0.0309  0.2566
  168SOL    HW1 3591   4.944   3.168   2.985  0.5223 -0.5466  0.6332
  168SOL    HW2 3592   4.818   3.084   3.014 -0.7278  0.0843  1.6194
  168SOL     MW 3593   4.869   3.154   3.028 -0.0008  0.0045  0.0041
  169SOL     OW 3594   4.913   3.257   2.656  0.5954 -0.1532 -0.2581
  169SOL    HW1 3595   4.838   3.246   2.715  1.1952  1.3562  0.8569
  169SOL    HW2 3596   4.897   3.200   2.581 -2.8269 -0.9302  0.8785
  169SOL     MW 3597   4.901   3.248   2.654 -0.0008  0.0045  0.0041
  170SOL     OW 3598   3.180   4.333   2.712 -0.0821  0.0949 -0.2337
  170SOL    HW1 3599   3.108   4.376   2.757  0.4005  0.6980 -0.0323
  170SOL    HW2 3600   3.220   4.409   2.669  0.0842  0.2441  0.1786
  170SOL     MW 3601   3.176   4.349   2.712 -0.0008  0.0045  0.0041
  171SOL     OW 3602   2.129   3.834   2.418  0.6100 -0.1614 -0.5058
  171SOL    HW1 3603   2.157   3.852   2.508 -1.2202 -1.2447  0.3444
  171SOL    HW2 3604   2.187   3.764   2.388 -1.0426 -0.7216 -2.5958
  171SOL     MW 3605   2.140   3.827   2.426 -0.0008  0.0045  0.0041
  172SOL     OW 3606   2.712   0.835   0.306  0.2117 -0.5757  0.3414
  172SOL    HW1 3607   2.767   0.909   0.280  0.1580 -0.7610 -0.3081
  172SOL    HW2 3608   2.661   0.823   0.226 -0.1268  1.6066  0.1549
  172SOL     MW 3609   2.713   0.843   0.292 -0.0008  0.0045  0.0041
  173SOL     OW 3610   4.540   2.553   0.031 -0.2315  0.2870 -0.7608
  173SOL    HW1 3611   4.470   2.542   0.095 -0.2193 -1.2630 -0.9728
  173SOL    HW2 3612   4.622   2.553   0.081  0.1508 -1.2417 -1.3176
  173SOL     MW 3613   4.542   2.552   0.046 -0.0008  0.0045  0.0041
  174SOL     OW 3614   2.694   2.845   2.883 -0.0538 -0.1391 -0.3568
  174SOL    HW1 3615   2.745   2.791   2.943  0.9108  1.7998  0.6887
  174SOL    HW2 3616   2.697   2.930   2.929  1.4835 -0.0002 -0.6475
  174SOL     MW 3617   2.701   2.849   2.897 -0.0008  0.0045  0.0041
  175SOL     OW 3618   3.639   4.831   0.486  0.1563 -0.3155  0.4006
  175SOL    HW1 3619   3.668   4.850   0.397 -0.2991 -2.4862 -0.2741
  175SOL    HW2 3620   3.629   4.736   0.482 -0.5157 -0.2145 -0.6057
  175SOL     MW 3621   3.642   4.821   0.474 -0.0008  0.0045  0.0041
  176SOL     OW 3622   4.440   2.861   0.220  0.1179  0.1522  0.0949
  176SOL    HW1 3623   4.360   2.817   0.248 -1.0300  1.6773 -0.6539
  176SOL    HW2 3624   4.417   2.951   0.246 -0.6813 -0.7097  2.6418
  176SOL     MW 3625   4.427   2.867   0.227 -0.0008  0.0045  0.0041
  177SOL     OW 3626   4.568   1.046   2.927 -0.3311 -0.5777 -0.1984
  177SOL    HW1 3627   4.575   1.049   3.022 -1.0515 -2.5936 -0.0417
  177SOL    HW2 3628   4.613   1.126   2.899  0.8751 -1.6168 -1.3797
  177SOL     MW 3629   4.575   1.057   2.936 -0.0008  0.0045  0.0041
  178SOL     OW 3630   4.136   3.729   0.133  0.0217  0.1178 -0.3626
  178SOL    HW1 3631   4.231   3.736   0.125  0.0984  0.9369  0.9437
  178SOL    HW2 3632   4.122   3.676   0.211 -1.1771  0.1325 -0.5440
  178SOL     MW 3633   4.147   3.723   0.142 -0.0008  0.0045  0.0041
  179SOL     OW 3634   1.889   1.299   0.084  0.0003 -0.4869  0.3419
  179SOL    HW1 3635   1.796   1.281   0.098 -0.8692  3.2273  0.1893
  179SOL    HW2 3636   1.903   1.362   0.154  0.4681  0.9215 -0.9717
  179SOL     MW 3637   1.878   1.305   0.095 -0.0008  0.0045  0.0041
  180SOL     OW 3638   5.099   1.079   0.201 -0.0761 -0.0115 -0.1852
  180SOL    HW1 3639   5.125   0.988   0.213 -1.9499 -0.3432  1.9362
  180SOL    HW2 3640   5.107   1.096   0.107 -1.3891 -0.8165 -0.4851
  180SOL     MW 3641   5.103   1.069   0.190 -0.0008  0.0045  0.0041
  181SOL     OW 3642   3.841   4.457   2.800  0.3212  0.0552 -0.1777
  181SOL    HW1 3643   3.754   4.489   2.777  0.3974  0.5299  0.1819
  181SOL    HW2 3644   3.896   4.529   2.768  0.2702 -0.5287 -1.6788
  181SOL     MW 3645   3.837   4.471   2.792 -0.0008  0.0045  0.0041
  182SOL     OW 3646   3.001   3.768   0.058 -0.3347  0.0402 -0.2617
  182SOL    HW1 3647   2.942   3.774  -0.017 -0.3285 -1.7441 -0.4624
  182SOL    HW2 3648   3.084   3.770   0.009 -0.5136 -0.1350 -0.5786
  182SOL     MW 3649   3.004   3.769   0.041 -0.0008  0.0045  0.0041
  183SOL     OW 3650   1.869   3.936   2.476  0.1416 -0.1205 -0.1886
  183SOL    HW1 3651   1.869   4.030   2.460 -1.4004 -0.4010 -2.1896
  183SOL    HW2 3652   1.952   3.908   2.436  0.4662 -0.3395  0.6057
  183SOL     MW 3653   1.880   3.944   2.469 -0.0008  0.0045  0.0041
  184SOL     OW 3654   4.769   4.082   0.105 -0.6431  0.4443  0.4434
  184SOL    HW1 3655   4.686   4.126   0.086  0.1833  1.1025 -1.9979
  184SOL    HW2 3656   4.801   4.062   0.017  0.7265 -0.1169  1.0420
  184SOL     MW 3657   4.762   4.085   0.091 -0.0008  0.0045  0.0041
  185SOL     OW 3658   3.650   2.851   2.658  0.1350 -0.0756  0.1185
  185SOL    HW1 3659   3.634   2.819   2.747 -1.4071 -0.4288 -0.2556
  185SOL    HW2 3660   3.737   2.891   2.660 -0.3585  1.0123  0.1058
  185SOL     MW 3661   3.659   2.852   2.670 -0.0008  0.0045  0.0041
  186SOL     OW 3662   4.699   2.619   2.845  0.3385 -0.1419  0.3074
  186SOL    HW1 3663   4.687   2.529   2.876 -0.4706  0.5865  2.3086
  186SOL    HW2 3664   4.788   2.630   2.812  0.4766  0.3985  0.8342
  186SOL     MW 3665   4.709   2.609   2.845 -0.0008  0.0045  0.0041
  187SOL     OW 3666   2.421   5.074   0.067 -0.5464 -0.4390  0.3699
  187SOL    HW1 3667   2.379   5.135   0.128 -0.0170 -0.8596  1.1718
  187SOL    HW2 3668   2.480   5.133   0.020 -2.3828 -0.3886 -2.0720
  187SOL     MW 3669   2.423   5.090   0.069 -0.0008  0.0045  0.0041
  188SOL     OW 3670   1.813   4.247   2.984 -0.3424 -0.0575  0.1887
  188SOL    HW1 3671   1.760   4.182   2.937  0.3789 -2.2600  2.2217
  188SOL    HW2 3672   1.751   4.303   3.031 -0.7769 -1.0711  0.8580
  188SOL     MW 3673   1.798   4.245   2.984 -0.0008  0.0045  0.0041
  189SOL     OW 3674   2.967   3.488   0.057  0.8938 -0.0885 -0.4319
  189SOL    HW1 3675   2.920   3.465   0.137 -1.7712  2.9333 -0.9219
  189SOL    HW2 3676   2.971   3.582   0.072  0.2214 -0.1931  0.4575
  189SOL     MW 3677   2.962   3.497   0.069 -0.0008  0.0045  0.0041
  190SOL     OW 3678   5.065   3.185   2.869  0.0862 -0.2346 -0.4028
  190SOL    HW1 3679   5.109   3.101   2.857 -0.1756 -0.2326 -1.4325
  190SOL    HW2 3680   5.021   3.212   2.788  2.9576  1.1098 -1.6629
  190SOL     MW 3681   5.065   3.178   2.857 -0.0008  0.0045  0.0041
  191SOL     OW 3682   3.135   3.833   0.299  0.5890  0.1762 -0.1582
  191SOL    HW1 3683   3.148   3.739   0.288 -1.2021 -0.3145  1.5756
  191SOL    HW2 3684   3.056   3.852   0.248  1.2861  0.0874 -1.3072
  191SOL     MW 3685   3.127   3.823   0.291 -0.0008  0.0045  0.0041
  192SOL     OW 3686   2.931   4.770   0.415  0.1683  0.1781 -0.2266
  192SOL    HW1 3687   2.952   4.765   0.508 -1.2379  0.9079  0.1677
  192SOL    HW2 3688   3.013   4.745   0.374  0.9390 -0.5994  1.7058
  192SOL     MW 3689   2.944   4.766   0.422 -0.0008  0.0045  0.0041
  193SOL     OW 3690   4.820   3.821   0.204  0.4787 -0.3758  0.6521
  193SOL    HW1 3691   4.873   3.851   0.278 -0.4980  2.9273  0.2107
  193SOL    HW2 3692   4.787   3.903   0.166 -1.0113 -0.2045  2.1513
  193SOL     MW 3693   4.822   3.836   0.209 -0.0008  0.0045  0.0041
  194SOL     OW 3694   3.812   0.580   0.277  0.0653 -0.1353  0.3048
  194SOL    HW1 3695   3.796   0.538   0.192 -0.7210  0.0481  0.3509
  194SOL    HW2 3696   3.799   0.673   0.259  0.8340  0.0766  0.8300
  194SOL     MW 3697   3.808   0.587   0.263 -0.0008  0.0045  0.0041
  195SOL     OW 3698   1.947   1.651   3.057  0.0935 -0.3978 -0.2364
  195SOL    HW1 3699   1.953   1.575   3.000 -0.3304 -2.8165  2.7082
  195SOL    HW2 3700   1.938   1.728   3.000  0.7793  1.1397  1.5873
  195SOL     MW 3701   1.947   1.651   3.042 -0.0008  0.0045  0.0041
  196SOL     OW 3702   1.390   0.808   0.310 -0.4972 -0.5195  0.1225
  196SOL    HW1 3703   1.442   0.732   0.336  1.1716  0.5360  0.0412
  196SOL    HW2 3704   1.307   0.802   0.358  0.4924  0.2011  2.0546
  196SOL     MW 3705   1.386   0.797   0.320 -0.0008  0.0045  0.0041
  197SOL     OW 3706   1.971   4.513   2.519  0.1933 -0.0059  0.6349
  197SOL    HW1 3707   2.032   4.585   2.503 -0.3051 -0.0188 -1.5243
  197SOL    HW2 3708   2.032   4.441   2.504  0.4397  0.5253 -1.1880
  197SOL     MW 3709   1.987   4.513   2.515 -0.0008  0.0045  0.0041
  198SOL     OW 3710   4.099   3.623   0.385 -0.2725  0.3962  0.3330
  198SOL    HW1 3711   4.140   3.626   0.472  1.8220 -0.6540 -0.5599
  198SOL    HW2 3712   4.007   3.644   0.404 -0.6156 -0.2600 -0.5385
  198SOL     MW 3713   4.092   3.626   0.399 -0.0008  0.0045  0.0041
  199SOL     OW 3714   3.204   3.816   2.942 -0.3420 -0.6820 -0.1258
  199SOL    HW1 3715   3.275   3.862   2.985 -0.5453 -1.3081  0.8957
  199SOL    HW2 3716   3.246   3.735   2.914  0.2684  0.2221 -2.0351
  199SOL     MW 3717   3.219   3.812   2.944 -0.0008  0.0045  0.0041
  200SOL     OW 3718   0.071   2.504   0.041 -0.2735 -0.1942  0.2620
  200SOL    HW1 3719   0.104   2.434   0.096 -0.3866  0.9481  1.8393
  200SOL    HW2 3720  -0.016   2.479   0.009 -0.3431  2.3776 -1.9264
  200SOL     MW 3721   0.064   2.491   0.044 -0.0008  0.0045  0.0041
  201SOL     OW 3722   3.868   3.587   2.899 -0.0099 -0.3540 -0.0837
  201SOL    HW1 3723   3.783   3.630   2.908  0.3829  0.4327 -0.1232
  201SOL    HW2 3724   3.838   3.499   2.922  0.9428 -0.2023  1.9820
  201SOL     MW 3725   3.853   3.581   2.904 -0.0008  0.0045  0.0041
  202SOL     OW 3726   4.087   4.290   0.517  0.3064 -0.0198  0.1201
  202SOL    HW1 3727   4.088   4.381   0.548  0.7651  0.1828 -0.4673
  202SOL    HW2 3728   4.152   4.242   0.569 -0.5867 -1.2227  0.1689
  202SOL     MW 3729   4.096   4.296   0.528 -0.0008  0.0045  0.0041
  203SOL     OW 3730   2.466   0.929   0.387 -0.0490 -0.4652  0.1086
  203SOL    HW1 3731   2.450   0.909   0.479  2.1941 -0.6182  0.5058
  203SOL    HW2 3732   2.556   0.905   0.367 -0.1973 -0.2867 -0.8297
  203SOL     MW 3733   2.476   0.923   0.396 -0.0008  0.0045  0.0041
  204SOL     OW 3734   4.492   0.896   0.412  0.0806  0.2079 -0.2629
  204SOL    HW1 3735   4.430   0.884   0.484 -1.2435 -0.1002 -1.4258
  204SOL    HW2 3736   4.435   0.906   0.336 -0.2284  1.1721  0.0853
  204SOL     MW 3737   4.476   0.895   0.412 -0.0008  0.0045  0.0041
  205SOL     OW 3738   0.947   0.551   0.298 -0.2122  0.0211 -0.5971
  205SOL    HW1 3739   0.969   0.477   0.242  0.7873 -1.1775  1.3238
  205SOL    HW2 3740   0.859   0.577   0.271  0.1063 -0.4433 -2.1751
  205SOL     MW 3741   0.938   0.545   0.287 -0.0008  0.0045  0.0041
  206SOL     OW 3742   2.139   4.281   2.473  0.0062 -0.7252 -0.1045
  206SOL    HW1 3743   2.119   4.243   2.559 -0.0203  0.3112  0.3660
  206SOL    HW2 3744   2.182   4.208   2.429  0.3570 -1.2048  1.0016
  206SOL     MW 3745   2.142   4.266   2.478 -0.0008  0.0045  0.0041
  207SOL     OW 3746   1.753   4.548   0.344  0.0851 -0.6878  0.2721
  207SOL    HW1 3747   1.804   4.526   0.421  0.3897  1.4458  0.7518
  207SOL    HW2 3748   1.664   4.534   0.376  0.2598  0.5515  1.3771
  207SOL     MW 3749   1.748   4.543   0.358 -0.0008  0.0045  0.0041
  208SOL     OW 3750   0.548   3.978   0.073  0.3653  0.3060  0.4918
  208SOL    HW1 3751   0.563   4.070   0.052 -0.4471  0.0707 -1.2770
  208SOL    HW2 3752   0.481   3.976   0.142  0.4373  0.2467  0.5599
  208SOL     MW 3753   0.541   3.990   0.080 -0.0008  0.0045  0.0041
  209SOL     OW 3754   3.430   0.107   0.552  0.0285  0.0731  0.4191
  209SOL    HW1 3755   3.521   0.119   0.578 -0.5089  1.3694  1.8780
  209SOL    HW2 3756   3.419   0.014   0.570 -0.1565 -0.1001 -0.5584
  209SOL     MW 3757   3.441   0.096   0.558 -0.0008  0.0045  0.0041
  210SOL     OW 3758   3.078   2.909   2.979 -0.0779  0.7535 -0.2663
  210SOL    HW1 3759   3.039   2.971   2.917 -0.3592 -1.3622 -2.3865
  210SOL    HW2 3760   3.027   2.919   3.059  0.9649 -2.3864  0.9601
  210SOL     MW 3761   3.066   2.918   2.981 -0.0008  0.0045  0.0041
  211SOL     OW 3762   0.223   2.230   3.005  0.2151  0.3753 -0.0152
  211SOL    HW1 3763   0.228   2.254   3.097  0.4955 -0.3968  0.1815
  211SOL    HW2 3764   0.213   2.314   2.960 -2.6870 -0.0023 -0.2277
  211SOL     MW 3765   0.223   2.244   3.011 -0.0008  0.0045  0.0041
  212SOL     OW 3766   2.860   0.298   0.141  0.0878 -0.5280  0.1124
  212SOL    HW1 3767   2.947   0.265   0.119  0.4795  0.2650  0.4615
  212SOL    HW2 3768   2.834   0.232   0.206  0.5622  1.0749  2.0174
  212SOL     MW 3769   2.868   0.285   0.147 -0.0008  0.0045  0.0041
  213SOL     OW 3770   3.251   4.712   2.877 -0.4025  0.3671  0.1547
  213SOL    HW1 3771   3.189   4.668   2.936 -0.0902  0.3433  0.4650
  213SOL    HW2 3772   3.205   4.794   2.856  0.8648  1.4212  1.3459
  213SOL     MW 3773   3.237   4.717   2.882 -0.0008  0.0045  0.0041
  214SOL     OW 3774   3.571   4.515   2.794 -0.3602 -0.4483 -0.3751
  214SOL    HW1 3775   3.529   4.452   2.854 -1.3322  1.3399  0.9365
  214SOL    HW2 3776   3.497   4.536   2.737 -0.5594 -0.8036 -0.2510
  214SOL     MW 3777   3.555   4.510   2.795 -0.0008  0.0045  0.0041
  215SOL     OW 3778   4.159   2.808   0.273 -0.2954  0.4067  0.4482
  215SOL    HW1 3779   4.122   2.794   0.186 -0.4173 -1.6169  0.7946
  215SOL    HW2 3780   4.093   2.867   0.310  0.2110  0.8799  0.6226
  215SOL     MW 3781   4.146   2.814   0.267 -0.0008  0.0045  0.0041
  216SOL     OW 3782   0.135   3.372   2.809 -0.4093  0.2876  0.3665
  216SOL    HW1 3783   0.063   3.426   2.776  0.4322  2.6889  2.2054
  216SOL    HW2 3784   0.096   3.290   2.840  0.7309 -0.3136  0.2863
  216SOL     MW 3785   0.120   3.368   2.809 -0.0008  0.0045  0.0041
  217SOL     OW 3786   4.572   0.179   0.345  0.1245  0.1168  0.3534
  217SOL    HW1 3787   4.554   0.201   0.254  0.2060 -1.4173 -0.0689
  217SOL    HW2 3788   4.628   0.251   0.375  0.4421  0.4790 -1.0727
  217SOL     MW 3789   4.577   0.191   0.337 -0.0008  0.0045  0.0041
  218SOL     OW 3790   0.612   4.246   0.018 -0.0688  0.4418  0.1080
  218SOL    HW1 3791   0.615   4.331   0.062  0.2633 -0.7011  2.4480
  218SOL    HW2 3792   0.699   4.242  -0.022  0.1803  0.8330  0.5997
  218SOL     MW 3793   0.624   4.257   0.019 -0.0008  0.0045  0.0041
  219SOL     OW 3794   4.887   1.229   0.331 -0.5291  0.0250  0.6559
  219SOL    HW1 3795   4.902   1.265   0.419 -0.9835  0.8115  0.4153
  219SOL    HW2 3796   4.967   1.183   0.306  0.1580  1.1400  0.7258
  219SOL     MW 3797   4.899   1.228   0.340 -0.0008  0.0045  0.0041
  220SOL     OW 3798   3.471   3.252   0.116  0.1562  0.1379  0.2049
  220SOL    HW1 3799   3.425   3.186   0.169 -0.8060  0.0661 -0.6862
  220SOL    HW2 3800   3.523   3.301   0.180  1.1193 -1.9016  1.0752
  220SOL     MW 3801   3.472   3.249   0.132 -0.0008  0.0045  0.0041
  221SOL     OW 3802   0.801   4.684   0.062 -0.2945  0.3076  0.8728
  221SOL    HW1 3803   0.819   4.775   0.038  1.6897 -0.7299 -2.1776
  221SOL    HW2 3804   0.844   4.637  -0.009  0.0841  1.4483  0.3219
  221SOL     MW 3805   0.809   4.690   0.049 -0.0008  0.0045  0.0041
  222SOL     OW 3806   0.151   2.990   2.797  0.0860  0.3698  0.3977
  222SOL    HW1 3807   0.193   3.043   2.729 -0.1365  0.2553  0.1713
  222SOL    HW2 3808   0.154   2.899   2.768 -1.2289 -0.3240  2.2606
  222SOL     MW 3809   0.157   2.985   2.784 -0.0008  0.0045  0.0041
  223SOL     OW 3810   3.453   2.805   0.342  0.7377  0.2123  0.6807
  223SOL    HW1 3811   3.448   2.807   0.246  2.2984 -1.7380  0.4823
  223SOL    HW2 3812   3.381   2.743   0.356  0.5808 -0.3165 -1.8850
  223SOL     MW 3813   3.443   2.797   0.331 -0.0008  0.0045  0.0041
  224SOL     OW 3814   2.681   2.516   2.938  0.2907 -0.1404 -0.4283
  224SOL    HW1 3815   2.742   2.569   2.988  0.5983 -0.7130 -0.1786
  224SOL    HW2 3816   2.649   2.573   2.868  0.6537  0.6183  0.0242
  224SOL     MW 3817   2.685   2.530   2.935 -0.0008  0.0045  0.0041
  225SOL     OW 3818   3.300   0.169   2.936 -0.6192 -0.2650 -0.5580
  225SOL    HW1 3819   3.243   0.189   3.011 -0.4302 -1.0224 -0.1916
  225SOL    HW2 3820   3.237   0.149   2.867 -0.5721 -2.3526 -0.0827
  225SOL     MW 3821   3.284   0.169   2.937 -0.0008  0.0045  0.0041
  226SOL     OW 3822   4.470   2.795   3.020  0.5878 -0.1098  0.8942
  226SOL    HW1 3823   4.460   2.823   3.111 -0.2117  0.9027  0.5166
  226SOL    HW2 3824   4.498   2.704   3.027  0.7646 -0.3629 -1.8659
  226SOL     MW 3825   4.473   2.787   3.033 -0.0008  0.0045  0.0041
  227SOL     OW 3826   1.372   2.266   2.938 -0.3314  0.1186 -0.0682
  227SOL    HW1 3827   1.435   2.263   3.010 -1.2331  1.5246  0.8163
  227SOL    HW2 3828   1.405   2.207   2.870 -0.9702  1.1636 -1.3194
  227SOL     MW 3829   1.384   2.258   2.938 -0.0008  0.0045  0.0041
  228SOL     OW 3830   3.232   4.698   0.615 -0.5174  0.4225  0.0943
  228SOL    HW1 3831   3.235   4.639   0.690 -1.0693  0.1061 -0.1278
  228SOL    HW2 3832   3.244   4.643   0.538  0.0744  2.4943 -1.3844
  228SOL     MW 3833   3.234   4.683   0.615 -0.0008  0.0045  0.0041
  229SOL     OW 3834   1.689   0.180   0.126  0.1671 -0.0616  0.0553
  229SOL    HW1 3835   1.778   0.191   0.158  0.1066  0.2801  0.1094
  229SOL    HW2 3836   1.685   0.085   0.137 -1.6809  0.0271  0.4928
  229SOL     MW 3837   1.700   0.169   0.131 -0.0008  0.0045  0.0041
  230SOL     OW 3838   3.480   0.205   0.293 -0.4201  0.3670 -0.2110
  230SOL    HW1 3839   3.468   0.177   0.384  1.2269  1.1304  0.2848
  230SOL    HW2 3840   3.550   0.269   0.304  1.3033 -1.7191  1.9173
  230SOL     MW 3841   3.487   0.210   0.306 -0.0008  0.0045  0.0041
  231SOL     OW 3842   1.485   1.090   0.342  0.4390 -0.2113 -0.2846
  231SOL    HW1 3843   1.459   1.101   0.434  0.1249  0.3228 -0.4275
  231SOL    HW2 3844   1.465   0.998   0.325  1.8791 -0.9042  1.4909
  231SOL     MW 3845   1.479   1.080   0.352 -0.0008  0.0045  0.0041
  232SOL     OW 3846   3.585   4.969   2.741  0.0306  0.2754 -0.2500
  232SOL    HW1 3847   3.680   4.966   2.755  0.5115 -1.9925 -3.0791
  232SOL    HW2 3848   3.553   4.888   2.780 -2.7577  2.3966  2.3195
  232SOL     MW 3849   3.594   4.958   2.748 -0.0008  0.0045  0.0041
  233SOL     OW 3850   2.679   3.076   3.014  0.1339 -0.1217  0.4397
  233SOL    HW1 3851   2.589   3.076   3.048 -0.0132  0.6949  0.0519
  233SOL    HW2 3852   2.689   3.147   2.951 -0.6218 -0.0218  0.4245
  233SOL     MW 3853   2.668   3.085   3.010 -0.0008  0.0045  0.0041
  234SOL     OW 3854   2.975   4.482   2.832  0.5302 -0.0418 -0.1856
  234SOL    HW1 3855   2.898   4.428   2.850  0.9265  0.0403  2.0057
  234SOL    HW2 3856   2.998   4.517   2.918  1.7475  1.4390 -1.0595
  234SOL     MW 3857   2.968   4.479   2.846 -0.0008  0.0045  0.0041
  235SOL     OW 3858   0.943   4.749   2.633 -0.3472  0.5763 -0.5548
  235SOL    HW1 3859   0.894   4.807   2.691  0.3074  0.3332  0.2531
  235SOL    HW2 3860   0.908   4.768   2.546 -3.2135  1.0682  0.5991
  235SOL     MW 3861   0.932   4.759   2.629 -0.0008  0.0045  0.0041
  236SOL     OW 3862   3.107   2.646   2.862 -0.3535  0.3333  0.0106
  236SOL    HW1 3863   3.043   2.632   2.793 -0.2400  2.2659 -0.5299
  236SOL    HW2 3864   3.099   2.740   2.878 -0.6115  0.1503  1.0249
  236SOL     MW 3865   3.098   2.657   2.855 -0.0008  0.0045  0.0041
  237SOL     OW 3866   4.316   2.833   2.651  0.5510 -0.2388 -0.2847
  237SOL    HW1 3867   4.270   2.861   2.730  2.9889  1.9307  0.5049
  237SOL    HW2 3868   4.335   2.919   2.614 -1.0889  0.4642  0.4107
  237SOL     MW 3869   4.312   2.848   2.657 -0.0008  0.0045  0.0041
  238SOL     OW 3870   3.716   0.407   0.067 -0.0715  0.2804  0.4494
  238SOL    HW1 3871   3.728   0.316   0.039 -0.5146  0.5399 -0.6315
  238SOL    HW2 3872   3.635   0.426   0.019 -0.4540 -1.5248  0.3043
  238SOL     MW 3873   3.707   0.397   0.057 -0.0008  0.0045  0.0041
  239SOL     OW 3874   1.853   0.445   3.024 -0.4023 -0.5706  0.1284
  239SOL    HW1 3875   1.806   0.385   2.965 -0.8994 -1.3347  1.2684
  239SOL    HW2 3876   1.779   0.480   3.073  0.1156  0.6212  0.0764
  239SOL     MW 3877   1.837   0.441   3.022 -0.0008  0.0045  0.0041
  240SOL     OW 3878   4.298   0.695   0.037 -0.0367 -0.2222 -0.1815
  240SOL    HW1 3879   4.250   0.616   0.060  0.7044 -0.3631  0.9991
  240SOL    HW2 3880   4.377   0.664  -0.008  0.7235  1.4920 -0.1228
  240SOL     MW 3881   4.302   0.681   0.034 -0.0008  0.0045  0.0041
  241SOL     OW 3882   0.254   4.073   2.932  0.1678 -0.1177 -0.2086
  241SOL    HW1 3883   0.309   3.995   2.919 -0.1048 -0.3489  0.0045
  241SOL    HW2 3884   0.316   4.135   2.895 -1.7387  1.5871 -0.7437
  241SOL     MW 3885   0.269   4.071   2.925 -0.0008  0.0045  0.0041
  242SOL     OW 3886   4.584   0.662   3.024  0.6049  0.6229  0.4615
  242SOL    HW1 3887   4.652   0.678   3.089 -0.0497 -0.0239  1.3313
  242SOL    HW2 3888   4.628   0.696   2.946  0.1961  1.3765  0.5509
  242SOL     MW 3889   4.599   0.669   3.023 -0.0008  0.0045  0.0041
  243SOL     OW 3890   3.291   4.930   0.309  0.2041 -0.1338  0.1527
  243SOL    HW1 3891   3.356   4.979   0.259  0.5073 -1.7727 -1.1395
  243SOL    HW2 3892   3.318   4.944   0.399  0.4167 -0.2145  0.1025
  243SOL     MW 3893   3.303   4.938   0.314 -0.0008  0.0045  0.0041
  244SOL     OW 3894   4.359   5.019   2.991 -0.7217 -0.2519  0.2185
  244SOL    HW1 3895   4.305   5.007   3.069  0.6807  0.0049  1.2728
  244SOL    HW2 3896   4.413   4.940   2.990  1.8525  1.3358  1.9107
  244SOL     MW 3897   4.359   5.007   3.001 -0.0008  0.0045  0.0041
  245SOL     OW 3898   5.067   3.765   0.085  0.6614 -0.6241  0.4737
  245SOL    HW1 3899   4.972   3.769   0.099  0.9588  1.9177  2.4304
  245SOL    HW2 3900   5.103   3.705   0.150  2.5456  0.6437  0.6751
  245SOL     MW 3901   5.059   3.758   0.096 -0.0008  0.0045  0.0041
  246SOL     OW 3902   4.791   1.383   0.104 -0.4409  0.1292  0.0457
  246SOL    HW1 3903   4.817   1.349   0.189  1.7272 -1.6668 -1.2302
  246SOL    HW2 3904   4.714   1.436   0.128 -0.5990  0.4706 -1.1261
  246SOL     MW 3905   4.784   1.385   0.118 -0.0008  0.0045  0.0041
  247SOL     OW 3906   3.342   2.978   2.984  0.4765 -0.2243  0.3059
  247SOL    HW1 3907   3.251   2.953   3.001  0.4543  0.7392  1.8266
  247SOL    HW2 3908   3.351   2.958   2.891 -0.0245  0.1034  0.1836
  247SOL     MW 3909   3.331   2.972   2.974 -0.0008  0.0045  0.0041
  248SOL     OW 3910   3.058   3.494   2.739 -0.1874  0.4368 -0.4174
  248SOL    HW1 3911   3.069   3.588   2.729 -1.9104  0.7207  0.0955
  248SOL    HW2 3912   3.139   3.457   2.702 -0.9389 -1.6829 -0.0936
  248SOL     MW 3913   3.070   3.502   2.733 -0.0008  0.0045  0.0041
  249SOL     OW 3914   3.858   4.190   2.852 -0.1929  0.5433  0.5504
  249SOL    HW1 3915   3.948   4.166   2.871  0.3978  1.1846 -1.1795
  249SOL    HW2 3916   3.866   4.278   2.813  1.1590 -0.2881 -1.1887
  249SOL     MW 3917   3.871   4.199   2.849 -0.0008  0.0045  0.0041
  250SOL     OW 3918   2.028   3.213   2.942 -0.0425  0.7791 -0.2691
  250SOL    HW1 3919   2.009   3.167   2.860 -4.3062  0.6779  0.5617
  250SOL    HW2 3920   1.983   3.297   2.935  1.8161  1.9367  0.8004
  250SOL     MW 3921   2.020   3.218   2.930 -0.0008  0.0045  0.0041
  251SOL     OW 3922   2.669   4.878   0.053  0.0689  0.1802 -0.1856
  251SOL    HW1 3923   2.609   4.953   0.051  0.6131  0.6310  0.1177
  251SOL    HW2 3924   2.738   4.902  -0.009  0.8722 -0.0320  0.6168
  251SOL     MW 3925   2.670   4.891   0.044 -0.0008  0.0045  0.0041
  252SOL     OW 3926   3.067   5.066   0.169 -0.4342 -0.5177 -0.1878
  252SOL    HW1 3927   3.138   5.035   0.226  2.5053 -0.5466 -3.4994
  252SOL    HW2 3928   2.987   5.022   0.197 -0.5693 -0.6983 -0.8485
  252SOL     MW 3929   3.066   5.056   0.180 -0.0008  0.0045  0.0041
  253SOL     OW 3930   1.580   4.755   0.063  0.7303 -0.1321  0.1097
  253SOL    HW1 3931   1.660   4.707   0.087  0.1403 -1.3536 -0.2569
  253SOL    HW2 3932   1.510   4.714   0.114  0.8336 -1.9213 -1.0972
  253SOL     MW 3933   1.581   4.743   0.073 -0.0008  0.0045  0.0041
  254SOL     OW 3934   4.698   2.959   2.956 -0.0335  0.1811  0.1209
  254SOL    HW1 3935   4.616   2.910   2.967 -0.0597 -0.3504 -1.9867
  254SOL    HW2 3936   4.760   2.887   2.946 -0.8506 -0.3142 -1.7669
  254SOL     MW 3937   4.695   2.943   2.957 -0.0008  0.0045  0.0041
  255SOL     OW 3938   0.446   4.247   2.858  0.1138 -0.2076  0.1311
  255SOL    HW1 3939   0.515   4.255   2.923  0.6666 -0.8444 -0.3708
  255SOL    HW2 3940   0.488   4.210   2.780 -0.4240 -0.8918  0.1513
  255SOL     MW 3941   0.461   4.243   2.856 -0.0008  0.0045  0.0041
  256SOL     OW 3942   4.728   1.276   2.883 -0.0544 -0.3473 -0.1753
  256SOL    HW1 3943   4.800   1.249   2.827 -1.2478  0.8691 -2.4409
  256SOL    HW2 3944   4.764   1.299   2.969 -0.7483  1.6544 -0.3638
  256SOL     MW 3945   4.742   1.276   2.887 -0.0008  0.0045  0.0041
  257SOL     OW 3946   3.106   3.148   0.155  0.5770 -0.2387  0.3273
  257SOL    HW1 3947   3.021   3.108   0.140  0.6376 -0.1644 -0.2400
  257SOL    HW2 3948   3.134   3.184   0.070 -0.1919 -1.2430 -0.3800
  257SOL     MW 3949   3.099   3.148   0.142 -0.0008  0.0045  0.0041
  258SOL     OW 3950   4.643   3.165   2.762 -0.0558 -0.3125  0.1968
  258SOL    HW1 3951   4.566   3.217   2.784  0.6989  0.7986  0.3010
  258SOL    HW2 3952   4.654   3.101   2.833  1.4734 -0.6347 -0.2965
  258SOL     MW 3953   4.635   3.163   2.774 -0.0008  0.0045  0.0041
  259SOL     OW 3954   3.614   4.690   0.079 -0.3241 -0.7131  0.7704
  259SOL    HW1 3955   3.669   4.618   0.048 -0.2242  0.4049 -1.8930
  259SOL    HW2 3956   3.578   4.730  -0.000  0.2465  1.7248  1.6518
  259SOL     MW 3957   3.616   4.686   0.064 -0.0008  0.0045  0.0041
  260SOL     OW 3958   0.105   2.717   2.722 -0.4935  0.1837 -0.2871
  260SOL    HW1 3959   0.160   2.717   2.644 -0.4841  0.1785 -0.2808
  260SOL    HW2 3960   0.132   2.637   2.768 -0.6885 -0.1095 -0.6767
  260SOL     MW 3961   0.116   2.706   2.718 -0.0008  0.0045  0.0041
  261SOL     OW 3962   0.165   2.485   2.858 -0.3796  0.1415  0.0949
  261SOL    HW1 3963   0.091   2.432   2.830  0.1795  0.2890 -1.7468
  261SOL    HW2 3964   0.148   2.507   2.950  0.7011 -0.5242  0.4808
  261SOL     MW 3965   0.153   2.481   2.867 -0.0008  0.0045  0.0041
  262SOL     OW 3966   2.178   2.025   0.070 -0.4392 -0.0017  0.6054
  262SOL    HW1 3967   2.209   1.983   0.150 -0.3049  0.9412  1.0630
  262SOL    HW2 3968   2.263   2.060   0.044 -0.6571 -0.0364 -0.1780
  262SOL     MW 3969   2.193   2.024   0.077 -0.0008  0.0045  0.0041
  263SOL     OW 3970   1.131   2.129   3.013 -0.3761  0.1719  0.3575
  263SOL    HW1 3971   1.082   2.162   2.937  0.2112  0.4187  0.0820
  263SOL    HW2 3972   1.215   2.172   3.002  0.0396 -1.0032 -1.5936
  263SOL     MW 3973   1.135   2.139   3.002 -0.0008  0.0045  0.0041
  264SOL     OW 3974   3.955   3.968   0.329  0.4677  0.1196  0.1552
  264SOL    HW1 3975   3.955   3.968   0.233 -0.2943  1.4225  0.1356
  264SOL    HW2 3976   3.922   4.055   0.349  1.0724  0.3029  0.3853
  264SOL     MW 3977   3.951   3.979   0.319 -0.0008  0.0045  0.0041
  265SOL     OW 3978   1.636   0.958   3.057 -0.0587  0.1324 -0.1478
  265SOL    HW1 3979   1.624   1.046   3.091 -1.7964  0.0642 -0.4462
  265SOL    HW2 3980   1.653   0.903   3.134 -2.8851  0.2083  0.6417
  265SOL     MW 3981   1.636   0.962   3.072 -0.0008  0.0045  0.0041
  266SOL     OW 3982   0.848   4.971   3.062 -0.1691 -0.3618  0.2468
  266SOL    HW1 3983   0.762   4.984   3.102 -0.0482  2.2113 -0.1390
  266SOL    HW2 3984   0.826   4.949   2.971 -0.0536 -0.8505  0.3328
  266SOL     MW 3985   0.834   4.970   3.055 -0.0008  0.0045  0.0041
  267SOL     OW 3986   0.944   0.058   0.138  0.4043  0.2388 -0.0686
  267SOL    HW1 3987   0.989   0.003   0.203 -0.1719 -0.6302 -0.3970
  267SOL    HW2 3988   0.918  -0.009   0.075  2.1948  0.5693 -1.2371
  267SOL     MW 3989   0.947   0.042   0.138 -0.0008  0.0045  0.0041
  268SOL     OW 3990   5.062   2.325   2.799 -0.4347  0.0376 -0.1815
  268SOL    HW1 3991   5.034   2.288   2.715 -0.5208  1.5589 -0.8649
  268SOL    HW2 3992   5.056   2.251   2.859 -0.8979  0.9632  0.9548
  268SOL     MW 3993   5.057   2.310   2.796 -0.0008  0.0045  0.0041
  269SOL     OW 3994   0.713   0.183   0.228 -0.6781 -0.1166  0.0639
  269SOL    HW1 3995   0.792   0.134   0.206 -1.1179 -1.4522  1.2470
  269SOL    HW2 3996   0.747   0.243   0.295 -0.4751 -0.2955  0.1239
  269SOL     MW 3997   0.728   0.185   0.234 -0.0008  0.0045  0.0041
  270SOL     OW 3998   4.309   0.150   0.416 -0.8534  0.0249  0.2328
  270SOL    HW1 3999   4.273   0.227   0.459  2.1249  1.8722 -0.3141
  270SOL    HW2 4000   4.396   0.174   0.386 -1.1369  0.2070 -0.4710
  270SOL     MW 4001   4.316   0.163   0.418 -0.0008  0.0045  0.0041
  271SOL     OW 4002   4.312   4.148   0.578 -0.1280  0.3071  0.4152
  271SOL    HW1 4003   4.299   4.084   0.648 -0.8666 -1.4507 -1.2324
  271SOL    HW2 4004   4.282   4.097   0.503  1.8032 -1.3259  0.6515
  271SOL     MW 4005   4.306   4.132   0.577 -0.0008  0.0045  0.0041
  272SOL     OW 4006   2.911   4.933   2.927  0.0366 -0.3321 -0.0578
  272SOL    HW1 4007   3.003   4.939   2.954  0.2635  0.8043 -0.9982
  272SOL    HW2 4008   2.907   4.859   2.866 -0.1153  0.6246 -1.2358
  272SOL     MW 4009   2.923   4.924   2.922 -0.0008  0.0045  0.0041
  273SOL     OW 4010   0.996   0.331   0.139 -0.5206  0.6290  0.2796
  273SOL    HW1 4011   0.992   0.235   0.133 -1.2391  0.6724 -0.0003
  273SOL    HW2 4012   0.913   0.354   0.097 -1.4472 -1.6213  0.7064
  273SOL     MW 4013   0.985   0.321   0.132 -0.0008  0.0045  0.0041
  274SOL     OW 4014   3.979   3.403   0.127 -0.2385  0.2991  0.2812
  274SOL    HW1 4015   3.919   3.356   0.070  0.6765  1.9000 -2.1547
  274SOL    HW2 4016   4.045   3.432   0.064  0.6371  0.5031  1.2598
  274SOL     MW 4017   3.980   3.400   0.111 -0.0008  0.0045  0.0041
  275SOL     OW 4018   4.183   4.970   0.125  0.0448 -0.5693  0.3027
  275SOL    HW1 4019   4.185   4.993   0.218  0.3021  0.0459  0.1528
  275SOL    HW2 4020   4.091   4.990   0.111 -0.5456 -1.6832  2.2173
  275SOL     MW 4021   4.171   4.976   0.136 -0.0008  0.0045  0.0041
  276SOL     OW 4022   0.336   1.260   0.020  0.0038  0.2571  0.0964
  276SOL    HW1 4023   0.428   1.246  -0.003  0.4234  1.6980  0.7934
  276SOL    HW2 4024   0.330   1.355   0.025  0.7437  0.2594  1.0121
  276SOL     MW 4025   0.347   1.271   0.017 -0.0008  0.0045  0.0041
  277SOL     OW 4026   2.294   2.544   2.999  0.3015 -0.2698 -0.6436
  277SOL    HW1 4027   2.224   2.604   2.974 -0.2874 -1.5932 -2.3570
  277SOL    HW2 4028   2.279   2.528   3.092  1.7464 -0.2299 -0.3823
  277SOL     MW 4029   2.283   2.550   3.008 -0.0008  0.0045  0.0041
  278SOL     OW 4030   3.110   3.275   3.000  0.3111  0.0211 -0.0386
  278SOL    HW1 4031   3.057   3.223   2.940  0.6935  0.2893 -0.6086
  278SOL    HW2 4032   3.045   3.331   3.043 -0.4914 -2.5032  2.3650
  278SOL     MW 4033   3.094   3.275   2.998 -0.0008  0.0045  0.0041
  279SOL     OW 4034   0.093   1.666   3.005  0.4023 -0.1167  0.2378
  279SOL    HW1 4035   0.052   1.580   2.991 -0.9407  0.6442 -0.6190
  279SOL    HW2 4036   0.047   1.710   3.077  0.8075 -1.2931  1.2677
  279SOL     MW 4037   0.082   1.660   3.013 -0.0008  0.0045  0.0041
  280SOL     OW 4038   2.741   4.341   2.826 -0.3084  0.4179  0.2275
  280SOL    HW1 4039   2.678   4.270   2.836  0.6733 -0.2750  2.0307
  280SOL    HW2 4040   2.689   4.421   2.827 -1.4622 -0.1967  3.3810
  280SOL     MW 4041   2.726   4.342   2.828 -0.0008  0.0045  0.0041
  281SOL     OW 4042   4.861   3.970   2.940 -0.1380 -0.5146  0.4913
  281SOL    HW1 4043   4.938   4.011   2.901 -1.1574  0.3463 -0.6859
  281SOL    HW2 4044   4.833   3.894   2.889 -0.8715  0.1560 -0.1384
  281SOL     MW 4045   4.867   3.965   2.928 -0.0008  0.0045  0.0041
  282SOL     OW 4046   3.627   3.097   2.935 -0.0024 -0.4257 -0.1166
  282SOL    HW1 4047   3.547   3.076   2.984  0.4677 -1.4831  0.2222
  282SOL    HW2 4048   3.594   3.130   2.851 -1.0881 -1.0362  0.0434
  282SOL     MW 4049   3.612   3.099   2.930 -0.0008  0.0045  0.0041
  283SOL     OW 4050   3.356   3.602   2.882  0.5981 -0.4451 -0.2363
  283SOL    HW1 4051   3.443   3.639   2.898  0.5757 -0.0687 -0.9579
  283SOL    HW2 4052   3.356   3.515   2.923 -0.4414 -0.0078  0.7117
  283SOL     MW 4053   3.368   3.595   2.889 -0.0008  0.0045  0.0041
  284SOL     OW 4054   4.340   4.171   0.163  0.0579 -0.7714 -0.2364
  284SOL    HW1 4055   4.314   4.252   0.206  1.5905  0.8633 -2.1517
  284SOL    HW2 4056   4.314   4.100   0.221  0.1925 -1.3135 -0.8233
  284SOL     MW 4057   4.333   4.173   0.176 -0.0008  0.0045  0.0041
  285SOL     OW 4058   3.831   3.717   0.408  0.0909 -0.1536  0.1348
  285SOL    HW1 4059   3.803   3.687   0.321  0.4880  1.8179 -0.7344
  285SOL    HW2 4060   3.855   3.808   0.387 -1.3500  0.4073  0.7384
  285SOL     MW 4061   3.830   3.725   0.394 -0.0008  0.0045  0.0041
  286SOL     OW 4062   1.621   1.199   0.133  0.0171 -0.1825 -1.0880
  286SOL    HW1 4063   1.601   1.171   0.222  0.3929  1.4997 -0.4206
  286SOL    HW2 4064   1.540   1.243   0.106  0.5403  0.5544 -1.5117
  286SOL     MW 4065   1.607   1.201   0.141 -0.0008  0.0045  0.0041
  287SOL     OW 4066   2.552   0.246   0.243  0.2125 -0.2276 -0.1783
  287SOL    HW1 4067   2.626   0.210   0.290  1.6386  2.1653 -0.3873
  287SOL    HW2 4068   2.569   0.341   0.244 -1.5090  0.1194 -0.5726
  287SOL     MW 4069   2.564   0.254   0.249 -0.0008  0.0045  0.0041
  288SOL     OW 4070   0.164   2.292   0.191 -0.2435 -0.2602 -0.5212
  288SOL    HW1 4071   0.193   2.292   0.282 -1.2116 -0.6300 -0.2044
  288SOL    HW2 4072   0.078   2.255   0.208  0.0999 -0.0907  2.0693
  288SOL     MW 4073   0.157   2.287   0.205 -0.0008  0.0045  0.0041
  289SOL     OW 4074   0.514   4.712   2.787 -0.6706  0.6801  0.0356
  289SOL    HW1 4075   0.435   4.766   2.778  0.1126  1.8402 -0.1975
  289SOL    HW2 4076   0.480   4.649   2.850 -2.5427  1.6744  0.0980
  289SOL     MW 4077   0.499   4.711   2.794 -0.0008  0.0045  0.0041
  290SOL     OW 4078   3.631   0.413   0.405 -0.1588  0.2095  0.5179
  290SOL    HW1 4079   3.686   0.467   0.349  0.4111 -1.4815 -0.6252
  290SOL    HW2 4080   3.577   0.477   0.452 -0.3700  1.4695 -1.3281
  290SOL     MW 4081   3.631   0.429   0.404 -0.0008  0.0045  0.0041
  291SOL     OW 4082   0.336   3.962   0.258  0.3781  0.2317 -0.1078
  291SOL    HW1 4083   0.262   3.993   0.206  1.4154  1.5013 -0.8654
  291SOL    HW2 4084   0.297   3.970   0.346 -0.5619 -1.4735 -0.3118
  291SOL     MW 4085   0.321   3.967   0.263 -0.0008  0.0045  0.0041
  292SOL     OW 4086   3.107   0.204   0.064 -0.1558  0.1529  0.3456
  292SOL    HW1 4087   3.098   0.116   0.101 -0.8739  0.8066  1.7967
  292SOL    HW2 4088   3.140   0.261   0.134 -0.5705  1.0632 -0.1917
  292SOL     MW 4089   3.110   0.200   0.078 -0.0008  0.0045  0.0041
  293SOL     OW 4090   4.239   4.390   0.298  0.1163 -0.5109 -0.5514
  293SOL    HW1 4091   4.303   4.439   0.350 -0.6125 -1.1592  1.0217
  293SOL    HW2 4092   4.194   4.343   0.368 -1.3602 -0.0221 -1.1403
  293SOL     MW 4093   4.241   4.390   0.314 -0.0008  0.0045  0.0041
  294SOL     OW 4094   2.297   4.917   2.967  0.3909  0.0683  0.1762
  294SOL    HW1 4095   2.333   4.964   3.043  2.5528 -1.7152  0.3902
  294SOL    HW2 4096   2.207   4.895   2.989 -0.2929  0.8331 -1.7309
  294SOL     MW 4097   2.290   4.920   2.980 -0.0008  0.0045  0.0041
  295SOL     OW 4098   3.402   4.279   0.402  0.2570  0.1642 -0.1167
  295SOL    HW1 4099   3.392   4.198   0.453  0.7647  1.1075  1.5419
  295SOL    HW2 4100   3.490   4.277   0.363  0.5585  1.8925  0.4066
  295SOL     MW 4101   3.412   4.268   0.403 -0.0008  0.0045  0.0041
  296SOL     OW 4102   2.496   3.998   2.639  0.4212  0.4865  0.0175
  296SOL    HW1 4103   2.516   4.049   2.717  0.1286  0.7604 -0.0808
  296SOL    HW2 4104   2.574   3.944   2.629 -0.8289 -1.2973 -0.6907
  296SOL     MW 4105   2.509   3.998   2.648 -0.0008  0.0045  0.0041
  297SOL     OW 4106   0.378   3.382   2.670 -0.0227 -0.4071  0.0530
  297SOL    HW1 4107   0.295   3.404   2.712 -0.0806  0.5364 -0.5350
  297SOL    HW2 4108   0.442   3.425   2.726 -1.2247  1.0864  0.3295
  297SOL     MW 4109   0.376   3.391   2.683 -0.0008  0.0045  0.0041
  298SOL     OW 4110   3.790   3.595   0.173  0.6241 -0.1513  0.2251
  298SOL    HW1 4111   3.868   3.542   0.159  1.1045  0.5364  0.2791
  298SOL    HW2 4112   3.726   3.535   0.211 -0.9957  1.9862  1.0593
  298SOL     MW 4113   3.792   3.580   0.176 -0.0008  0.0045  0.0041
  299SOL     OW 4114   4.682   2.365   2.950  0.2355  0.2898  0.3998
  299SOL    HW1 4115   4.614   2.408   3.001 -1.2065 -0.7782 -0.5392
  299SOL    HW2 4116   4.627   2.317   2.888  0.4602  2.1920 -1.3858
  299SOL     MW 4117   4.666   2.364   2.949 -0.0008  0.0045  0.0041
  300SOL     OW 4118   2.852   0.555   0.096  0.1288 -0.3477 -0.2740
  300SOL    HW1 4119   2.862   0.460   0.103 -1.2649 -0.7002 -2.0894
  300SOL    HW2 4120   2.939   0.594   0.102 -0.0193 -0.1936  0.9835
  300SOL     MW 4121   2.865   0.548   0.097 -0.0008  0.0045  0.0041
  301SOL     OW 4122   3.946   4.744   3.010  0.2111  0.0567 -0.3470
  301SOL    HW1 4123   4.037   4.724   3.033  0.0870  0.0799  0.1682
  301SOL    HW2 4124   3.896   4.663   3.023 -1.1066  0.9123  0.1633
  301SOL     MW 4125   3.951   4.731   3.015 -0.0008  0.0045  0.0041
  302SOL     OW 4126   4.315   2.367   2.653  0.1727  0.2436  0.3916
  302SOL    HW1 4127   4.351   2.450   2.684 -1.5508  0.9768  0.5951
  302SOL    HW2 4128   4.230   2.390   2.613  1.2827 -1.4108 -3.3380
  302SOL     MW 4129   4.308   2.381   2.651 -0.0008  0.0045  0.0041
  303SOL     OW 4130   2.552   4.149   2.859 -0.1382 -0.1063  0.1303
  303SOL    HW1 4131   2.493   4.221   2.841 -0.6127 -0.1726  1.3343
  303SOL    HW2 4132   2.510   4.102   2.931  0.9281 -0.0336  0.8167
  303SOL     MW 4133   2.539   4.152   2.866 -0.0008  0.0045  0.0041
  304SOL     OW 4134   3.402   4.923   0.570  0.3139 -0.1388  0.5272
  304SOL    HW1 4135   3.341   4.852   0.592  0.6518 -0.7968 -0.5789
  304SOL    HW2 4136   3.483   4.877   0.548 -0.4043 -0.6691 -1.2206
  304SOL     MW 4137   3.404   4.908   0.570 -0.0008  0.0045  0.0041
  305SOL     OW 4138   4.912   2.373   0.033  0.1787  0.3152 -0.5151
  305SOL    HW1 4139   4.842   2.365  -0.033  0.2486  0.3378 -0.5925
  305SOL    HW2 4140   4.875   2.430   0.100  1.2869 -1.2754  1.5683
  305SOL     MW 4141   4.898   2.379   0.033 -0.0008  0.0045  0.0041
  306SOL     OW 4142   1.922   1.833   0.332 -0.0090  0.2232 -0.3421
  306SOL    HW1 4143   1.976   1.771   0.284 -1.6643 -1.4375 -0.2083
  306SOL    HW2 4144   1.932   1.918   0.289 -0.2478 -0.0027 -0.8566
  306SOL     MW 4145   1.930   1.836   0.320 -0.0008  0.0045  0.0041
  307SOL     OW 4146   2.228   3.911   2.650  0.1038  0.1552 -0.0164
  307SOL    HW1 4147   2.321   3.935   2.641  0.2992 -0.0596  1.2361
  307SOL    HW2 4148   2.182   3.993   2.665 -1.7178 -0.7798 -0.1623
  307SOL     MW 4149   2.235   3.925   2.651 -0.0008  0.0045  0.0041
  308SOL     OW 4150   3.801   4.511   0.005  0.3326 -0.0008  0.1058
  308SOL    HW1 4151   3.802   4.488  -0.088 -0.6120  1.4912 -0.3132
  308SOL    HW2 4152   3.873   4.461   0.044  0.5458  0.4823  0.3395
  308SOL     MW 4153   3.811   4.502  -0.003 -0.0008  0.0045  0.0041
  309SOL     OW 4154   4.775   2.558   0.177 -0.8134 -0.6137 -0.1154
  309SOL    HW1 4155   4.740   2.600   0.256 -0.7842  0.2578 -0.5555
  309SOL    HW2 4156   4.845   2.621   0.160 -1.7303  0.8768  1.3338
  309SOL     MW 4157   4.779   2.572   0.186 -0.0008  0.0045  0.0041
  310SOL     OW 4158   3.886   4.257   0.329  0.3486  0.5577 -0.0709
  310SOL    HW1 4159   3.942   4.281   0.403 -0.9821  0.3072  1.0602
  310SOL    HW2 4160   3.931   4.282   0.249 -1.6759 -2.6025 -2.4540
  310SOL     MW 4161   3.900   4.263   0.328 -0.0008  0.0045  0.0041
  311SOL     OW 4162   3.829   3.308   2.975  0.1832 -0.3592  0.0636
  311SOL    HW1 4163   3.746   3.262   2.971  1.0589 -1.8968 -1.4721
  311SOL    HW2 4164   3.879   3.277   2.900  1.5107  0.9317  0.3484
  311SOL     MW 4165   3.825   3.298   2.965 -0.0008  0.0045  0.0041
  312SOL     OW 4166   3.768   0.138   0.033  0.4305 -0.4123 -0.6113
  312SOL    HW1 4167   3.690   0.098  -0.006 -1.0529  1.6867  0.0406
  312SOL    HW2 4168   3.833   0.071   0.011  0.5580 -1.0293  1.4428
  312SOL     MW 4169   3.766   0.124   0.025 -0.0008  0.0045  0.0041
  313SOL     OW 4170   0.280   3.731   2.995  0.0829 -0.0874 -0.2464
  313SOL    HW1 4171   0.190   3.726   2.961  0.1729  0.0250 -0.5034
  313SOL    HW2 4172   0.264   3.721   3.089 -0.8488  0.8474 -0.2820
  313SOL     MW 4173   0.266   3.729   3.003 -0.0008  0.0045  0.0041
  314SOL     OW 4174   3.621   3.419   0.321 -0.0539  0.2351 -0.3275
  314SOL    HW1 4175   3.568   3.463   0.387 -0.1071 -0.4116  0.0635
  314SOL    HW2 4176   3.671   3.355   0.371  0.7110  1.3579  0.3951
  314SOL     MW 4177   3.621   3.416   0.336 -0.0008  0.0045  0.0041
  315SOL     OW 4178   2.596   0.529   0.194 -0.1613  0.8754 -0.0231
  315SOL    HW1 4179   2.551   0.542   0.111  2.1360 -0.3918 -1.5796
  315SOL    HW2 4180   2.685   0.551   0.166  0.1157  1.5846  1.3000
  315SOL     MW 4181   2.602   0.534   0.180 -0.0008  0.0045  0.0041
  316SOL     OW 4182   1.996   1.433   0.334  0.1712 -0.1668  0.1940
  316SOL    HW1 4183   2.037   1.350   0.359 -1.7182 -0.9905  0.8071
  316SOL    HW2 4184   1.907   1.414   0.365  0.2834 -0.4934  0.3221
  316SOL     MW 4185   1.989   1.419   0.341 -0.0008  0.0045  0.0041
  317SOL     OW 4186   3.148   4.698   0.257 -0.1898  0.1635 -0.4101
  317SOL    HW1 4187   3.184   4.618   0.294  0.4166  0.4245 -0.4120
  317SOL    HW2 4188   3.218   4.763   0.271  0.7466 -0.8686 -0.2051
  317SOL     MW 4189   3.162   4.696   0.264 -0.0008  0.0045  0.0041
  318SOL     OW 4190   2.899   4.753   2.728 -0.4349  0.5085  0.6325
  318SOL    HW1 4191   2.909   4.658   2.735 -1.6514  0.4244  1.4051
  318SOL    HW2 4192   2.813   4.758   2.686  0.0425  0.9250 -0.3401
  318SOL     MW 4193   2.889   4.741   2.723 -0.0008  0.0045  0.0041
  319SOL     OW 4194   3.299   4.531   0.394 -0.6124  0.1678  0.3942
  319SOL    HW1 4195   3.394   4.546   0.394 -0.5772 -0.0015  1.2966
  319SOL    HW2 4196   3.290   4.441   0.424 -2.1909  0.4529  0.8578
  319SOL     MW 4197   3.311   4.521   0.398 -0.0008  0.0045  0.0041
  320SOL     OW 4198   4.705   4.564   0.037  0.0844 -0.5311 -0.1008
  320SOL    HW1 4199   4.715   4.645   0.089  1.3492 -0.9891  0.4124
  320SOL    HW2 4200   4.732   4.499   0.102  1.1208  0.5504  0.5979
  320SOL     MW 4201   4.710   4.566   0.053 -0.0008  0.0045  0.0041
  321SOL     OW 4202   3.383   2.934   2.715 -0.1555  0.1346  0.2627
  321SOL    HW1 4203   3.375   2.841   2.695  1.2684  0.3875 -1.7974
  321SOL    HW2 4204   3.475   2.955   2.700 -0.8486  3.4672 -0.1216
  321SOL     MW 4205   3.394   2.925   2.711 -0.0008  0.0045  0.0041
  322SOL     OW 4206   4.389   3.539   2.926  0.0252 -0.0907 -0.1332
  322SOL    HW1 4207   4.294   3.550   2.935  0.2683  1.8461  0.5651
  322SOL    HW2 4208   4.409   3.501   3.011  0.8718  2.8014  1.0983
  322SOL     MW 4209   4.379   3.535   2.938 -0.0008  0.0045  0.0041
  323SOL     OW 4210   1.486   3.236   2.914  0.0017 -0.3905 -0.1962
  323SOL    HW1 4211   1.467   3.159   2.967  0.3025  0.4564  1.2010
  323SOL    HW2 4212   1.537   3.199   2.842 -0.4904  0.2061 -0.8718
  323SOL     MW 4213   1.490   3.221   2.911 -0.0008  0.0045  0.0041
  324SOL     OW 4214   3.766   3.835   0.035 -0.1356  0.3027 -0.1449
  324SOL    HW1 4215   3.787   3.745   0.060 -0.0653  0.4268  0.2425
  324SOL    HW2 4216   3.688   3.853   0.086 -0.8638 -0.8821 -0.7900
  324SOL     MW 4217   3.759   3.826   0.045 -0.0008  0.0045  0.0041
  325SOL     OW 4218   4.114   3.157   0.132  0.2368  0.3385  0.2939
  325SOL    HW1 4219   4.070   3.241   0.140 -0.0423  0.2955 -0.6198
  325SOL    HW2 4220   4.157   3.164   0.047  1.1046  1.1061  0.7868
  325SOL     MW 4221   4.114   3.169   0.122 -0.0008  0.0045  0.0041
  326SOL     OW 4222   0.718   0.688   0.223  0.2068 -0.0919 -0.3144
  326SOL    HW1 4223   0.769   0.718   0.148  0.2501  0.8912  0.0938
  326SOL    HW2 4224   0.749   0.746   0.293 -0.8551  1.7800 -1.2937
  326SOL     MW 4225   0.729   0.700   0.222 -0.0008  0.0045  0.0041
  327SOL     OW 4226   3.188   4.996   3.011  0.1483  0.2416  0.4228
  327SOL    HW1 4227   3.244   5.071   2.993 -0.2577  0.5353  0.3740
  327SOL    HW2 4228   3.156   5.009   3.100 -0.5798 -0.8618  0.3529
  327SOL     MW 4229   3.191   5.007   3.020 -0.0008  0.0045  0.0041
  328SOL     OW 4230   4.247   3.991   0.360  0.4018  0.0577  0.4463
  328SOL    HW1 4231   4.152   3.985   0.347  0.6406 -1.3737 -0.9407
  328SOL    HW2 4232   4.265   3.902   0.389 -1.1190 -0.3989  0.0784
  328SOL     MW 4233   4.237   3.978   0.362 -0.0008  0.0045  0.0041
  329SOL     OW 4234   2.315   3.163   2.918  0.3886  0.2430  0.2701
  329SOL    HW1 4235   2.313   3.083   2.867 -2.3369 -1.4416  2.6960
  329SOL    HW2 4236   2.222   3.183   2.926  0.5183  1.3716 -0.7558
  329SOL     MW 4237   2.302   3.155   2.913 -0.0008  0.0045  0.0041
  330SOL     OW 4238   4.016   0.429   0.339  0.0562  0.2111  0.0304
  330SOL    HW1 4239   3.949   0.490   0.308  0.5249 -0.4650 -2.5288
  330SOL    HW2 4240   3.971   0.345   0.342  0.9362 -0.2961 -0.5264
  330SOL     MW 4241   4.001   0.426   0.336 -0.0008  0.0045  0.0041
  331SOL     OW 4242   0.311   3.702   0.197 -0.5524  0.1249  0.1486
  331SOL    HW1 4243   0.342   3.785   0.233 -0.4469 -1.0079  2.8797
  331SOL    HW2 4244   0.391   3.652   0.182 -0.0724  0.7231  0.6611
  331SOL     MW 4245   0.325   3.706   0.200 -0.0008  0.0045  0.0041
  332SOL     OW 4246   3.843   2.885   2.934 -0.0192 -0.6527  0.3595
  332SOL    HW1 4247   3.775   2.819   2.925 -0.5861 -0.2140  1.2825
  332SOL    HW2 4248   3.790   2.965   2.940  1.8746  0.5754  4.5347
  332SOL     MW 4249   3.827   2.887   2.934 -0.0008  0.0045  0.0041
  333SOL     OW 4250   0.117   4.033   0.111  0.1581  0.1666  0.0805
  333SOL    HW1 4251   0.069   3.952   0.090  2.0455 -0.2393 -3.1818
  333SOL    HW2 4252   0.170   4.044   0.032 -0.3895  0.3806 -0.2628
  333SOL     MW 4253   0.117   4.023   0.098 -0.0008  0.0045  0.0041
  334SOL     OW 4254   2.666   3.259   2.812 -0.7486 -0.1507 -0.5689
  334SOL    HW1 4255   2.579   3.299   2.817 -0.3280  0.5808  2.6087
  334SOL    HW2 4256   2.728   3.329   2.830 -1.8543  0.5379  0.7404
  334SOL     MW 4257   2.662   3.274   2.815 -0.0008  0.0045  0.0041
  335SOL     OW 4258   2.993   3.118   2.798  0.4290 -0.0957  0.2346
  335SOL    HW1 4259   3.064   3.139   2.738 -1.1409 -0.7725 -1.9641
  335SOL    HW2 4260   2.919   3.119   2.738  0.3430  0.0200  0.3423
  335SOL     MW 4261   2.993   3.121   2.782 -0.0008  0.0045  0.0041
  336SOL     OW 4262   2.316   4.386   2.771  0.0054 -0.1640 -0.2231
  336SOL    HW1 4263   2.288   4.423   2.688  0.0559 -0.8069 -0.5279
  336SOL    HW2 4264   2.236   4.369   2.821 -0.1067 -0.2356 -0.4299
  336SOL     MW 4265   2.302   4.389   2.767 -0.0008  0.0045  0.0041
  337SOL     OW 4266   0.735   4.880   2.811 -0.2556 -0.9521 -0.0615
  337SOL    HW1 4267   0.667   4.812   2.816 -0.6295 -0.5795 -0.1180
  337SOL    HW2 4268   0.682   4.956   2.787 -0.7549 -1.3319 -0.1868
  337SOL     MW 4269   0.719   4.881   2.809 -0.0008  0.0045  0.0041
  338SOL     OW 4270   4.233   2.879   2.916  0.0529 -0.7945  0.3687
  338SOL    HW1 4271   4.170   2.843   2.978  0.1478  0.1420  1.0316
  338SOL    HW2 4272   4.314   2.848   2.956 -1.5449 -0.9049  3.7779
  338SOL     MW 4273   4.235   2.870   2.929 -0.0008  0.0045  0.0041
  339SOL     OW 4274   4.038   2.778   0.010 -0.1182  0.5304 -0.1461
  339SOL    HW1 4275   3.969   2.825  -0.038 -1.4417 -0.2200  0.9420
  339SOL    HW2 4276   4.045   2.690  -0.027 -0.7443  0.1467  0.6265
  339SOL     MW 4277   4.030   2.773  -0.001 -0.0008  0.0045  0.0041
  340SOL     OW 4278   1.640   0.573   0.081 -0.2068 -0.6350 -0.3650
  340SOL    HW1 4279   1.637   0.619  -0.003 -0.0361  1.3477  0.6696
  340SOL    HW2 4280   1.549   0.545   0.094 -0.7608  1.8706  1.9931
  340SOL     MW 4281   1.627   0.576   0.071 -0.0008  0.0045  0.0041
  341SOL     OW 4282   2.896   2.987   0.110  0.2146  0.2521 -0.1116
  341SOL    HW1 4283   2.819   3.015   0.059  0.5232  0.8680 -0.2544
  341SOL    HW2 4284   2.858   2.931   0.177 -0.0082  0.6155  0.0736
  341SOL     MW 4285   2.881   2.984   0.112 -0.0008  0.0045  0.0041
  342SOL     OW 4286   3.545   0.008   2.989  0.0597 -0.3557  0.4482
  342SOL    HW1 4287   3.476   0.070   2.964 -0.2624 -0.2515  1.5684
  342SOL    HW2 4288   3.540  -0.053   2.915  0.6977  1.0739 -0.8362
  342SOL     MW 4289   3.535   0.008   2.976 -0.0008  0.0045  0.0041
  343SOL     OW 4290   2.881   0.638   0.352  0.1853  0.4608  0.0038
  343SOL    HW1 4291   2.865   0.579   0.278 -0.6405 -1.5081  1.6813
  343SOL    HW2 4292   2.814   0.706   0.339 -0.5268 -0.1702  0.3327
  343SOL     MW 4293   2.870   0.639   0.340 -0.0008  0.0045  0.0041
  344SOL     OW 4294   2.064   4.376   2.872 -0.4797  0.0169 -0.0473
  344SOL    HW1 4295   2.045   4.462   2.835 -2.2674 -0.6553 -0.8053
  344SOL    HW2 4296   1.993   4.352   2.931 -0.3679 -0.5067 -0.1192
  344SOL     MW 4297   2.052   4.384   2.875 -0.0008  0.0045  0.0041
  345SOL     OW 4298   4.100   4.177   2.993 -0.6116  0.4482 -0.4444
  345SOL    HW1 4299   4.075   4.103   3.049  0.8269  0.8538  0.8038
  345SOL    HW2 4300   4.192   4.160   2.974 -0.4273  0.9214 -0.0261
  345SOL     MW 4301   4.109   4.165   2.998 -0.0008  0.0045  0.0041
  346SOL     OW 4302   2.333   2.819   0.088  0.2523  0.4098  0.2896
  346SOL    HW1 4303   2.253   2.833   0.137  0.7498  1.3901  0.8543
  346SOL    HW2 4304   2.299   2.796   0.001  0.4256 -0.6495  0.4805
  346SOL     MW 4305   2.318   2.817   0.083 -0.0008  0.0045  0.0041
  347SOL     OW 4306   1.591   4.708   2.599 -0.1405  0.2421  0.7425
  347SOL    HW1 4307   1.607   4.614   2.588 -1.0117  0.1512  0.0965
  347SOL    HW2 4308   1.660   4.748   2.546 -0.7515  0.3709  0.0276
  347SOL     MW 4309   1.602   4.701   2.590 -0.0008  0.0045  0.0041
  348SOL     OW 4310   1.369   4.588   0.176 -0.5285 -0.2380  0.2216
  348SOL    HW1 4311   1.365   4.494   0.161 -1.0376  0.0442 -1.7337
  348SOL    HW2 4312   1.281   4.622   0.158 -0.7201  0.4242  2.2387
  348SOL     MW 4313   1.357   4.580   0.171 -0.0008  0.0045  0.0041
  349SOL     OW 4314   3.349   3.068   0.275 -0.2704  0.3257 -0.0072
  349SOL    HW1 4315   3.371   2.980   0.307 -0.8642 -0.0711 -0.6855
  349SOL    HW2 4316   3.262   3.061   0.236  0.1635 -0.9973 -0.8024
  349SOL     MW 4317   3.341   3.056   0.274 -0.0008  0.0045  0.0041
  350SOL     OW 4318   2.893   0.011   2.749 -0.0705  0.2853  0.2205
  350SOL    HW1 4319   2.894  -0.051   2.822  1.5076 -0.4377 -0.3646
  350SOL    HW2 4320   2.803   0.043   2.744 -0.4109 -0.6344  0.2655
  350SOL     MW 4321   2.881   0.007   2.758 -0.0008  0.0045  0.0041
  351SOL     OW 4322   1.975   2.089   0.238  0.4106 -0.1753 -0.7556
  351SOL    HW1 4323   2.040   2.086   0.167  1.4481 -0.2012  0.1689
  351SOL    HW2 4324   2.034   2.112   0.309  1.3827 -2.7378 -0.6086
  351SOL     MW 4325   1.991   2.091   0.238 -0.0008  0.0045  0.0041
  352SOL     OW 4326   2.326   2.946   2.755  0.3676 -0.3284 -0.3834
  352SOL    HW1 4327   2.397   2.994   2.712 -0.1228  1.7210  0.9376
  352SOL    HW2 4328   2.367   2.861   2.768 -0.6966 -0.8411 -0.3433
  352SOL     MW 4329   2.341   2.941   2.751 -0.0008  0.0045  0.0041
  353SOL     OW 4330   1.622   4.434   0.034 -0.4125 -0.4872 -0.1910
  353SOL    HW1 4331   1.686   4.494   0.072 -1.6675  0.3734  0.6334
  353SOL    HW2 4332   1.584   4.485  -0.038  0.2700  0.0498 -0.1779
  353SOL     MW 4333   1.626   4.449   0.029 -0.0008  0.0045  0.0041
  354SOL     OW 4334   4.793   3.313   0.205  0.1596 -0.0550 -0.4105
  354SOL    HW1 4335   4.872   3.289   0.253 -0.8854 -1.0713  0.8894
  354SOL    HW2 4336   4.809   3.275   0.119 -0.3057 -0.6264 -0.2519
  354SOL     MW 4337   4.806   3.304   0.200 -0.0008  0.0045  0.0041
  355SOL     OW 4338   2.847   3.454   2.893 -0.1499  0.8365 -0.2759
  355SOL    HW1 4339   2.923   3.459   2.834  0.1298  1.4524  0.1243
  355SOL    HW2 4340   2.885   3.468   2.980 -0.5223  0.0375  0.0275
  355SOL     MW 4341   2.862   3.457   2.897 -0.0008  0.0045  0.0041
  356SOL     OW 4342   2.487   4.708   3.016  0.4225  0.0282  0.3606
  356SOL    HW1 4343   2.560   4.761   3.047  1.1784  0.8863 -2.5864
  356SOL    HW2 4344   2.414   4.767   3.003  1.2213  0.9118 -0.2466
  356SOL     MW 4345   2.487   4.723   3.019 -0.0008  0.0045  0.0041
  357SOL     OW 4346   2.501   4.948   2.785  0.3297  0.5967 -0.0048
  357SOL    HW1 4347   2.431   4.943   2.849 -0.3214  0.6536 -0.7016
  357SOL    HW2 4348   2.455   4.973   2.705  1.0151 -1.1352 -1.0000
  357SOL     MW 4349   2.486   4.951   2.783 -0.0008  0.0045  0.0041
  358SOL     OW 4350   1.664   1.798   0.226  0.0077 -0.2000  0.6025
  358SOL    HW1 4351   1.676   1.835   0.138 -1.2400  0.0900  0.5418
  358SOL    HW2 4352   1.748   1.815   0.269  0.8465 -0.5053 -0.8165
  358SOL     MW 4353   1.677   1.805   0.220 -0.0008  0.0045  0.0041
  359SOL     OW 4354   4.418   3.297   2.800  0.3670 -0.1449 -0.0827
  359SOL    HW1 4355   4.375   3.317   2.717 -1.4956  0.0167  0.8755
  359SOL    HW2 4356   4.415   3.385   2.837 -0.7968 -0.4941  0.7271
  359SOL     MW 4357   4.412   3.311   2.794 -0.0008  0.0045  0.0041
  360SOL     OW 4358   4.011   4.362   0.125 -0.0594  0.1933 -0.0488
  360SOL    HW1 4359   4.101   4.365   0.154  0.2670 -1.7344 -0.7229
  360SOL    HW2 4360   4.011   4.297   0.054 -0.1907  0.7137 -0.5379
  360SOL     MW 4361   4.023   4.354   0.119 -0.0008  0.0045  0.0041
  361SOL     OW 4362   3.681   4.174   3.061  0.3971 -0.0275  0.8030
  361SOL    HW1 4363   3.642   4.087   3.054  0.3464 -0.1660  2.3940
  361SOL    HW2 4364   3.746   4.173   2.991 -2.0187 -0.6872 -1.6044
  361SOL     MW 4365   3.684   4.163   3.051 -0.0008  0.0045  0.0041
  362SOL     OW 4366   4.338   3.082   2.508 -0.2004  0.1642  0.6690
  362SOL    HW1 4367   4.315   3.030   2.431 -1.2369 -1.0516  1.7462
  362SOL    HW2 4368   4.425   3.117   2.490  0.8382 -2.1048  0.9885
  362SOL     MW 4369   4.346   3.080   2.495 -0.0008  0.0045  0.0041
  363SOL     OW 4370   2.874   2.685   3.037 -0.0829  0.6678 -0.4788
  363SOL    HW1 4371   2.910   2.655   3.121 -0.1264  0.2294 -0.6170
  363SOL    HW2 4372   2.937   2.648   2.977  0.4547 -2.4231  1.7506
  363SOL     MW 4373   2.887   2.677   3.040 -0.0008  0.0045  0.0041
  364SOL     OW 4374   3.090   4.616   3.065 -0.3048 -0.1601  0.0359
  364SOL    HW1 4375   3.104   4.671   3.141 -2.9222 -0.9469  1.2255
  364SOL    HW2 4376   3.077   4.530   3.106 -0.6395  0.0124  0.2970
  364SOL     MW 4377   3.090   4.612   3.081 -0.0008  0.0045  0.0041
  365SOL     OW 4378   4.436   4.517   0.433  0.2206  0.4204  0.1047
  365SOL    HW1 4379   4.478   4.436   0.465 -0.6433  0.1773  0.6463
  365SOL    HW2 4380   4.498   4.584   0.462  2.0841 -1.3930  0.5689
  365SOL     MW 4381   4.450   4.515   0.441 -0.0008  0.0045  0.0041
  366SOL     OW 4382   4.005   3.962   0.057 -0.3338 -0.0033 -0.5739
  366SOL    HW1 4383   4.065   3.888   0.073 -0.2336  0.2475  0.2897
  366SOL    HW2 4384   3.923   3.919   0.034 -1.5838  2.0923 -0.2202
  366SOL     MW 4385   4.002   3.946   0.056 -0.0008  0.0045  0.0041
  367SOL     OW 4386   2.238   4.067   2.350  0.0996 -0.5049  0.1236
  367SOL    HW1 4387   2.218   3.982   2.391  1.7698 -0.4805  1.0898
  367SOL    HW2 4388   2.333   4.072   2.345  0.0569  2.2715  0.4105
  367SOL     MW 4389   2.248   4.056   2.355 -0.0008  0.0045  0.0041
  368SOL     OW 4390   4.204   3.166   2.939  0.3231  0.3642 -0.3502
  368SOL    HW1 4391   4.287   3.203   2.908  0.7624  0.3363  0.7311
  368SOL    HW2 4392   4.225   3.073   2.942  1.7590  0.6327 -0.8771
  368SOL     MW 4393   4.218   3.159   2.935 -0.0008  0.0045  0.0041
  369SOL     OW 4394   0.603   4.490   0.104 -0.0356  0.3738 -0.2736
  369SOL    HW1 4395   0.542   4.506   0.176 -0.0325  0.0509 -0.1967
  369SOL    HW2 4396   0.653   4.571   0.108 -0.1132  0.3647  1.6802
  369SOL     MW 4397   0.602   4.502   0.114 -0.0008  0.0045  0.0041
  370SOL     OW 4398   3.471   2.782   0.056  0.1161 -0.0966  0.7046
  370SOL    HW1 4399   3.415   2.711   0.025  0.3487  0.0749 -0.1385
  370SOL    HW2 4400   3.435   2.862   0.016 -0.0212 -0.3518  0.3140
  370SOL     MW 4401   3.459   2.783   0.046 -0.0008  0.0045  0.0041
  371SOL     OW 4402   1.567   1.502   3.042 -0.1512 -0.2279 -0.0417
  371SOL    HW1 4403   1.617   1.481   2.962  1.3352  1.7070  0.2900
  371SOL    HW2 4404   1.640   1.508   3.104  0.5441 -3.8337 -0.3072
  371SOL     MW 4405   1.584   1.500   3.039 -0.0008  0.0045  0.0041
  372SOL     OW 4406   1.615   3.483   2.902 -0.4081 -0.0256  0.0504
  372SOL    HW1 4407   1.608   3.476   2.806  1.1459 -1.5755  0.0084
  372SOL    HW2 4408   1.575   3.400   2.927 -0.8205  0.4238  0.9460
  372SOL     MW 4409   1.609   3.471   2.892 -0.0008  0.0045  0.0041
  373SOL     OW 4410   0.465   3.897   2.883  0.0010 -0.3976 -0.2081
  373SOL    HW1 4411   0.405   3.838   2.927  1.1701 -0.5081  1.2930
  373SOL    HW2 4412   0.511   3.931   2.960 -0.4898 -0.6665  0.2084
  373SOL     MW 4413   0.463   3.894   2.899 -0.0008  0.0045  0.0041
  374SOL     OW 4414   4.172   5.036   0.404 -0.2043 -0.0379  0.1557
  374SOL    HW1 4415   4.221   5.117   0.391 -0.8537  0.2903 -0.3492
  374SOL    HW2 4416   4.110   5.065   0.471  1.3198  0.4776  1.3814
  374SOL     MW 4417   4.170   5.050   0.411 -0.0008  0.0045  0.0041
  375SOL     OW 4418   3.338   4.574   2.658 -0.5695  0.3409  0.0571
  375SOL    HW1 4419   3.309   4.591   2.569  1.3060 -1.4104 -0.9832
  375SOL    HW2 4420   3.288   4.627   2.719  0.5318 -0.2963  1.6033
  375SOL     MW 4421   3.328   4.583   2.655 -0.0008  0.0045  0.0041
  376SOL     OW 4422   4.599   3.679   0.318  0.1062  0.2517  0.4663
  376SOL    HW1 4423   4.614   3.584   0.321  1.0773  0.1510 -2.8326
  376SOL    HW2 4424   4.681   3.710   0.279  0.4032 -0.1945  0.7142
  376SOL     MW 4425   4.612   3.670   0.313 -0.0008  0.0045  0.0041
  377SOL     OW 4426   3.626   2.720   2.907 -0.1567  0.1677  0.2417
  377SOL    HW1 4427   3.580   2.742   2.989  0.5505 -2.4181  1.4264
  377SOL    HW2 4428   3.580   2.646   2.868 -1.0330  1.4577 -1.2918
  377SOL     MW 4429   3.614   2.713   2.913 -0.0008  0.0045  0.0041
  378SOL     OW 4430   3.448   0.399   2.983  0.4384  0.0876  0.3441
  378SOL    HW1 4431   3.387   0.472   2.977 -0.8052 -0.7958  1.4172
  378SOL    HW2 4432   3.396   0.321   2.962  0.8826 -0.2389  0.4301
  378SOL     MW 4433   3.433   0.398   2.979 -0.0008  0.0045  0.0041
  379SOL     OW 4434   5.007   4.187   0.190 -0.2064 -0.4134 -0.1962
  379SOL    HW1 4435   5.074   4.122   0.168 -0.1482 -0.0961 -0.9875
  379SOL    HW2 4436   4.931   4.154   0.141 -0.7904  0.4267  0.1266
  379SOL     MW 4437   5.006   4.174   0.180 -0.0008  0.0045  0.0041
   5.11117   5.11117   3.07200
