# Supplementary material for: Resolving liquid-to-glass transitions of water under soft nanoconfinement
Source: Nat Commun. 2026 May 8;17:6224. doi: 10.1038/s41467-026-72955-y (PMC13369869; doi:10.1038/s41467-026-72955-y)
Supplement: Supplementary file 3 — Supplementary Data 1 [file 41467_2026_72955_MOESM3_ESM.zip › 220K/sim3/initial.gro]

Lamellar phy in tip4pice water
 4437
    1phy    C35    1   3.844   1.164   2.050 -0.4434  0.2705 -0.1966
    1phy    C33    2   3.788   1.118   1.910 -0.2230  0.1181 -0.1788
    1phy    C34    3   3.892   1.066   1.813 -0.0766 -0.1411 -0.0744
    1phy    C32    4   3.673   1.012   1.932 -0.4044  0.3604  0.7517
    1phy    C31    5   3.539   1.048   1.869 -0.8595 -0.3232 -0.4632
    1phy    C30    6   3.432   0.943   1.907  0.1501 -0.0120  0.0018
    1phy    C28    7   3.283   0.963   1.876 -0.2021  0.1934 -0.3440
    1phy    C29    8   3.252   0.914   1.738 -0.1846 -0.1436 -0.2020
    1phy    C27    9   3.195   0.882   1.976 -0.3566 -0.0229 -0.1525
    1phy    C26   10   3.166   0.934   2.121  0.5830 -0.0733  0.2483
    1phy    C25   11   3.065   0.838   2.185  0.3465  0.0677 -0.3126
    1phy    C23   12   2.999   0.867   2.320  0.4967 -0.3762  0.3066
    1phy    C24   13   2.851   0.902   2.313  0.0957  0.3469  0.4577
    1phy    C22   14   3.021   0.745   2.414 -0.8542  0.6821 -0.2270
    1phy    C21   15   3.018   0.762   2.570  0.2955  0.2508  0.2823
    1phy    C20   16   3.046   0.627   2.644 -0.4537 -0.3092 -0.2307
    1phy    C18   17   3.086   0.630   2.799  0.1990  0.3030  0.5028
    1phy    O01   18   2.993   0.708   2.869  0.4663 -0.1542  0.3169
    1phy    H01   19   2.902   0.697   2.849  0.4519  2.5365 -1.6308
    1phy    C19   20   3.050   0.490   2.842 -0.0422 -0.1765 -0.0500
    1phy    C13   21   3.235   0.677   2.835  0.4937  0.4396 -0.7401
    1phy     H3   22   3.311   0.622   2.774  1.0344  1.2100 -0.7795
    1phy    O33   23   3.278   0.642   2.970  0.1765  0.2014 -0.1008
    1phy    H1B   24   3.218   0.678   3.033 -0.9810 -1.0457 -0.4396
    1phy    C12   25   3.267   0.832   2.808 -0.1457 -0.1544 -0.3919
    1phy    O11   26   3.211   0.924   2.897  0.1497  0.0741 -0.3465
    1phy    H1A   27   3.120   0.919   2.876  0.1842  0.9239 -0.7242
    2phy    C35   28   3.450   1.225   1.361 -0.2322 -0.1105  0.0196
    2phy    C33   29   3.513   1.297   1.485  0.2038 -0.1698  0.5262
    2phy    C34   30   3.435   1.257   1.608  0.0917  0.0382  0.1668
    2phy    C32   31   3.665   1.262   1.497 -0.1416 -0.5733 -0.0334
    2phy    C31   32   3.766   1.383   1.498  0.3141 -0.1212 -0.1694
    2phy    C30   33   3.909   1.333   1.515 -0.0497 -0.1178 -0.6144
    2phy    C28   34   4.022   1.435   1.491 -0.4286 -0.0696  0.2343
    2phy    C29   35   4.083   1.514   1.606  0.0622 -0.0745 -0.0372
    2phy    C27   36   4.126   1.358   1.410 -0.0843  0.3130 -0.6576
    2phy    C26   37   4.203   1.428   1.305 -0.4037  0.3516  0.2066
    2phy    C25   38   4.329   1.342   1.272 -0.5505  0.1302 -0.1527
    2phy    C23   39   4.439   1.408   1.185  0.5075  0.5349 -0.0575
    2phy    C24   40   4.561   1.455   1.268 -0.1423  0.3836  0.9201
    2phy    C22   41   4.480   1.300   1.078 -0.2238 -0.5191 -0.5532
    2phy    C21   42   4.514   1.355   0.941 -0.0607 -0.4647  0.4192
    2phy    C20   43   4.549   1.243   0.836  0.0878  0.2818  0.6207
    2phy    C18   44   4.606   1.287   0.694  0.1859  0.0381 -0.3187
    2phy    O01   45   4.519   1.387   0.643  0.0395 -0.4372  0.5975
    2phy    H01   46   4.541   1.415   0.556  0.2728 -2.1822  0.0689
    2phy    C19   47   4.579   1.160   0.610 -0.2256  0.1799  0.3133
    2phy    C13   48   4.762   1.315   0.706  0.2053  0.0698  0.2845
    2phy     H3   49   4.771   1.397   0.782  2.2493 -0.7105  0.9389
    2phy    O33   50   4.839   1.213   0.779  0.1427 -0.6672  0.2374
    2phy    H1B   51   4.784   1.181   0.848  0.5677 -0.2455  0.7864
    2phy    C12   52   4.843   1.403   0.604 -0.1496 -0.1767  0.1443
    2phy    O11   53   4.914   1.337   0.502  0.0412 -0.0971 -0.2287
    2phy    H1A   54   5.003   1.356   0.525 -0.3007  1.3755  0.0135
    3phy    C35   55   4.297   4.343   0.945  0.1354  0.0646  0.6345
    3phy    C33   56   4.162   4.417   0.950 -0.2951  0.2544  0.4400
    3phy    C34   57   4.048   4.314   0.951 -0.0608 -0.0137  0.3713
    3phy    C32   58   4.151   4.512   1.070  0.0480 -0.1575 -0.2826
    3phy    C31   59   4.159   4.661   1.021 -0.5050  0.8145 -0.3237
    3phy    C30   60   4.145   4.764   1.125 -0.0917 -0.2701  0.0937
    3phy    C28   61   4.139   4.907   1.074 -0.2783 -0.1008  0.3591
    3phy    C29   62   4.030   4.981   1.150 -0.2119 -0.3255  0.0594
    3phy    C27   63   4.273   4.977   1.093  0.0109 -0.5834 -0.0948
    3phy    C26   64   4.311   5.079   0.987  0.4029 -0.2898  0.6432
    3phy    C25   65   4.456   5.134   1.002  0.0451 -0.5606  0.0227
    3phy    C23   66   4.512   5.215   0.879 -0.4938  0.3086 -0.2293
    3phy    C24   67   4.575   5.343   0.929 -0.6104 -0.9363 -0.0554
    3phy    C22   68   4.610   5.119   0.805  0.2786  0.2116 -0.0774
    3phy    C21   69   4.574   5.077   0.663  0.1185  0.1537 -0.2061
    3phy    C20   70   4.680   4.982   0.610 -0.5646  1.1107  0.0748
    3phy    C18   71   4.635   4.885   0.494 -0.1248  0.7485 -0.2508
    3phy    O01   72   4.524   4.799   0.529  0.6778 -0.5056  0.1725
    3phy    H01   73   4.452   4.852   0.557  0.2418  0.9597 -3.1654
    3phy    C19   74   4.758   4.797   0.508 -0.3855 -0.3259  0.2093
    3phy    C13   75   4.624   4.955   0.352 -0.2674  0.2075 -0.0049
    3phy     H3   76   4.532   5.017   0.363  0.5562  1.9767 -2.3016
    3phy    O33   77   4.709   5.064   0.326 -0.0775 -0.5288 -0.0067
    3phy    H1B   78   4.668   5.148   0.335 -1.6813 -1.0400 -1.8012
    3phy    C12   79   4.553   4.888   0.232  0.2222 -0.1043  0.3570
    3phy    O11   80   4.639   4.817   0.142  0.0702  0.0512 -0.3364
    3phy    H1A   81   4.695   4.878   0.098  0.7161 -0.6485 -0.5256
    4phy    C35   82   1.263   3.859   2.016 -0.0967 -0.2430 -0.1571
    4phy    C33   83   1.332   3.973   1.935  0.1328 -0.0915 -0.0375
    4phy    C34   84   1.299   3.955   1.792  0.1451  0.5909  0.2816
    4phy    C32   85   1.296   4.108   1.990 -0.0912  0.3243 -0.1325
    4phy    C31   86   1.386   4.226   1.959 -0.0281  0.1825  0.0097
    4phy    C30   87   1.317   4.360   1.996  0.2775 -0.4336  0.0777
    4phy    C28   88   1.375   4.498   1.951  0.3004 -0.4219 -0.6513
    4phy    C29   89   1.362   4.535   1.805 -0.4158  0.4883  0.0624
    4phy    C27   90   1.295   4.602   2.037  0.0849 -0.2471 -0.4616
    4phy    C26   91   1.376   4.717   2.107  0.0437 -0.0148 -0.1198
    4phy    C25   92   1.270   4.810   2.173 -0.4879 -0.3122 -0.1265
    4phy    C23   93   1.332   4.927   2.253 -0.2945  0.1183 -0.4691
    4phy    C24   94   1.296   5.056   2.196 -0.4098 -0.1486  0.2308
    4phy    C22   95   1.270   4.934   2.390 -0.1483 -0.0984  0.2969
    4phy    C21   96   1.342   4.858   2.503  0.0033 -0.1067 -0.3634
    4phy    C20   97   1.267   4.870   2.634 -0.1219 -0.3520 -0.2453
    4phy    C18   98   1.323   4.797   2.766 -0.0310  0.0510  0.0103
    4phy    O01   99   1.463   4.827   2.779 -0.0678  0.2132 -0.2885
    4phy    H01  100   1.513   4.770   2.722  0.7674  0.4545  0.1842
    4phy    C19  101   1.251   4.882   2.876  0.5219 -0.1876 -0.0492
    4phy    C13  102   1.289   4.633   2.768  0.1486  0.3523 -0.0285
    4phy     H3  103   1.315   4.586   2.669 -0.8575  1.2202 -0.7335
    4phy    O33  104   1.151   4.608   2.774  0.4626  0.0427 -0.4719
    4phy    H1B  105   1.109   4.654   2.705 -0.1987  1.8005  1.0325
    4phy    C12  106   1.361   4.540   2.875 -0.3532  0.4834 -0.0879
    4phy    O11  107   1.503   4.544   2.878 -0.0703  0.7351  0.5364
    4phy    H1A  108   1.540   4.579   2.799  1.4924  0.5224  1.1380
    5phy    C35  109   0.079   0.278   1.845 -0.3013 -0.0670  0.3852
    5phy    C33  110   0.056   0.369   1.962 -0.0747 -0.6768 -0.2361
    5phy    C34  111   0.176   0.456   1.985  0.4138  0.1026 -0.3627
    5phy    C32  112  -0.084   0.429   1.950 -0.1935 -0.0546 -0.4741
    5phy    C31  113  -0.147   0.487   2.073 -0.0463  0.3501  0.2683
    5phy    C30  114  -0.292   0.539   2.060  0.0144 -0.4626  0.5001
    5phy    C28  115  -0.352   0.597   2.185  0.1869  0.5550  0.2872
    5phy    C29  116  -0.356   0.746   2.188 -0.2503 -0.3212 -0.0556
    5phy    C27  117  -0.490   0.537   2.219  0.1665  0.5121  0.2196
    5phy    C26  118  -0.517   0.504   2.363  0.5520  0.1734  0.2862
    5phy    C25  119  -0.646   0.418   2.393  0.5325 -0.0175 -0.2237
    5phy    C23  120  -0.665   0.378   2.540  0.2652 -0.1309 -0.1116
    5phy    C24  121  -0.816   0.393   2.580  0.2423 -0.1412 -0.5829
    5phy    C22  122  -0.605   0.240   2.572 -0.0816  0.5232  0.4989
    5phy    C21  123  -0.549   0.212   2.715 -0.3569  0.5069  0.3129
    5phy    C20  124  -0.499   0.065   2.734  0.2443 -0.0743 -0.4396
    5phy    C18  125  -0.434   0.003   2.859 -0.0124 -0.0081  0.1788
    5phy    O01  126  -0.526   0.010   2.972 -0.0739 -0.6219  0.3123
    5phy    H01  127  -0.612  -0.027   2.962  0.4291 -1.3138 -1.8172
    5phy    C19  128  -0.444  -0.145   2.815  0.3201 -0.0025 -0.2348
    5phy    C13  129  -0.284   0.063   2.886  0.2498  0.2794  0.0572
    5phy     H3  130  -0.241   0.112   2.795  0.3305  0.6253  0.2788
    5phy    O33  131  -0.184  -0.037   2.909  0.0564 -0.5336  0.8219
    5phy    H1B  132  -0.202  -0.083   2.989 -2.2742 -2.0740 -0.4752
    5phy    C12  133  -0.272   0.176   3.004  0.1609  0.0406  0.6558
    5phy    O11  134  -0.318   0.143   3.134 -0.2514  0.6267  0.4796
    5phy    H1A  135  -0.411   0.156   3.129 -0.2593  0.1477 -1.3804
    6phy    C35  136   0.201   2.222   1.435 -0.1263  0.4662 -0.3076
    6phy    C33  137   0.201   2.372   1.399  0.1065 -0.5381 -0.3608
    6phy    C34  138   0.177   2.459   1.528 -0.2502  0.2834 -0.3583
    6phy    C32  139   0.333   2.416   1.332  0.3930  0.5082  0.3509
    6phy    C31  140   0.335   2.407   1.178 -0.1298 -0.0956  0.2620
    6phy    C30  141   0.477   2.436   1.128  0.3789  0.1844  0.3852
    6phy    C28  142   0.490   2.425   0.978  0.3550 -0.3384  0.1944
    6phy    C29  143   0.501   2.561   0.910 -0.1567 -0.1670 -0.2127
    6phy    C27  144   0.625   2.361   0.947 -0.3841 -0.2676 -0.7233
    6phy    C26  145   0.631   2.252   0.838  0.1014 -0.5716 -0.0486
    6phy    C25  146   0.777   2.231   0.801  0.4222 -0.2451 -0.5308
    6phy    C23  147   0.816   2.132   0.690  0.2370 -0.2863  0.0179
    6phy    C24  148   0.927   2.195   0.605  0.6772 -0.3858  0.3251
    6phy    C22  149   0.873   1.998   0.740  0.1831  0.0963 -0.3645
    6phy    C21  150   0.842   1.873   0.651 -0.4611  0.2966 -0.0306
    6phy    C20  151   0.890   1.744   0.714  0.2445 -0.6873  0.4280
    6phy    C18  152   0.891   1.608   0.638  0.7241 -0.3358 -0.0082
    6phy    O01  153   0.770   1.600   0.558  0.5063 -1.0258 -0.6673
    6phy    H01  154   0.693   1.631   0.601  0.9720  0.6059 -0.9408
    6phy    C19  155   0.891   1.499   0.745 -0.4636 -0.8288  0.0503
    6phy    C13  156   1.018   1.604   0.536  0.7248 -0.3382 -0.0445
    6phy     H3  157   1.014   1.701   0.480  2.0585 -0.2546 -0.0287
    6phy    O33  158   1.152   1.619   0.585  0.5375 -0.5421  0.1949
    6phy    H1B  159   1.194   1.693   0.546  0.7455 -0.0966  1.2298
    6phy    C12  160   1.015   1.529   0.392 -0.5477 -0.0654  0.0135
    6phy    O11  161   0.894   1.534   0.318  0.2797  0.1208 -0.0091
    6phy    H1A  162   0.837   1.579   0.377 -0.3562  1.1951 -1.3897
    7phy    C35  163   0.024   4.533   1.764 -0.2202  0.0658  0.2762
    7phy    C33  164  -0.008   4.674   1.722  0.0117 -0.0212 -0.6914
    7phy    C34  165  -0.037   4.673   1.573  0.3082 -0.2462  0.4182
    7phy    C32  166  -0.113   4.741   1.810 -0.1987  0.3797 -0.0028
    7phy    C31  167  -0.136   4.890   1.801 -0.5628  0.2517 -0.6394
    7phy    C30  168  -0.236   4.953   1.900  0.0166  0.1779 -0.2471
    7phy    C28  169  -0.260   5.104   1.890 -0.4626  0.6474 -0.1235
    7phy    C29  170  -0.364   5.137   1.780 -0.0910  0.0105  0.1342
    7phy    C27  171  -0.313   5.156   2.026  0.1114 -0.3314 -0.2420
    7phy    C26  172  -0.216   5.190   2.143 -0.0492  0.4173 -0.5819
    7phy    C25  173  -0.288   5.252   2.270  0.9497  0.6182 -0.2041
    7phy    C23  174  -0.200   5.282   2.395 -0.0992  0.5744  0.3765
    7phy    C24  175  -0.254   5.403   2.472 -0.3442 -0.1211 -0.0193
    7phy    C22  176  -0.196   5.149   2.472  0.2830 -0.2453 -0.3119
    7phy    C21  177  -0.060   5.130   2.539 -0.2889 -0.0987 -0.3006
    7phy    C20  178  -0.044   4.995   2.604 -0.4210  0.3584 -0.8465
    7phy    C18  179   0.075   4.962   2.707  1.0683  0.4958 -0.1682
    7phy    O01  180   0.069   5.061   2.816 -0.3230  0.5757 -0.0002
    7phy    H01  181  -0.019   5.074   2.844  0.0667  1.4172  0.8639
    7phy    C19  182   0.019   4.833   2.779 -0.2081 -0.1834 -0.0887
    7phy    C13  183   0.228   4.946   2.655  0.0121 -0.4355 -0.6455
    7phy     H3  184   0.228   4.894   2.556 -0.6934 -0.2161 -0.7644
    7phy    O33  185   0.301   4.856   2.736  0.4519 -0.3156 -0.3018
    7phy    H1B  186   0.301   4.894   2.822  0.5640  1.3996 -1.0292
    7phy    C12  187   0.315   5.071   2.619  0.5441  0.1910 -0.4059
    7phy    O11  188   0.354   5.128   2.739 -0.4194 -1.0561 -0.5319
    7phy    H1A  189   0.274   5.134   2.788  0.1366 -0.7624  0.3617
    8phy    C35  190   4.751   5.027   1.328 -0.5960  0.0414 -0.2654
    8phy    C33  191   4.614   5.093   1.342  0.3698  0.3006 -0.6108
    8phy    C34  192   4.542   5.001   1.432 -0.0094 -0.2355  0.6366
    8phy    C32  193   4.626   5.232   1.398  0.0298  0.5973  0.2336
    8phy    C31  194   4.552   5.348   1.324  0.4570  0.1058  0.2094
    8phy    C30  195   4.549   5.483   1.391  0.0440  0.6052 -0.2689
    8phy    C28  196   4.502   5.605   1.305  0.7989 -0.1819  0.0600
    8phy    C29  197   4.450   5.708   1.407 -0.2865  0.3396 -0.2679
    8phy    C27  198   4.618   5.656   1.216 -0.0432  0.5445 -0.4224
    8phy    C26  199   4.577   5.710   1.077 -0.0659 -0.4641  0.2587
    8phy    C25  200   4.694   5.771   1.006  0.0699 -0.4543 -0.0238
    8phy    C23  201   4.662   5.827   0.864  0.5312 -0.2988 -0.0835
    8phy    C24  202   4.649   5.981   0.860  0.0722  0.2208  0.2065
    8phy    C22  203   4.769   5.774   0.771 -0.2671  0.0487  0.7630
    8phy    C21  204   4.735   5.757   0.617 -0.2572 -0.3033 -0.0714
    8phy    C20  205   4.842   5.666   0.556  0.2834 -0.0136  0.0787
    8phy    C18  206   4.842   5.620   0.401  0.4644  0.4026  0.8254
    8phy    O01  207   4.730   5.530   0.380  0.1122 -0.2217 -0.2422
    8phy    H01  208   4.650   5.580   0.376 -0.6306 -1.3993 -3.0173
    8phy    C19  209   4.961   5.521   0.386  0.4583 -0.1995 -0.3877
    8phy    C13  210   4.853   5.738   0.295 -0.5938 -0.1200 -0.4624
    8phy     H3  211   4.768   5.805   0.324  0.5379  0.8400  0.7596
    8phy    O33  212   4.955   5.840   0.308 -0.1896  0.2763  0.7293
    8phy    H1B  213   4.913   5.919   0.336 -0.7757  0.5726 -0.8941
    8phy    C12  214   4.799   5.727   0.144  0.2703 -0.1829 -0.4032
    8phy    O11  215   4.741   5.841   0.095  0.3588 -0.0789  0.0681
    8phy    H1A  216   4.792   5.915   0.122 -0.3161 -0.3134  2.2229
    9phy    C35  217   0.178   0.852   1.888 -0.5173  0.3695 -0.6126
    9phy    C33  218   0.086   0.909   1.781  0.2238 -0.1636  0.0454
    9phy    C34  219   0.171   0.946   1.658  0.4308  0.6861 -0.7460
    9phy    C32  220  -0.032   0.815   1.751 -0.0097 -0.3977 -0.1254
    9phy    C31  221  -0.163   0.890   1.732  0.6966  0.0486  0.5422
    9phy    C30  222  -0.290   0.804   1.749  0.1543  0.4613 -0.3557
    9phy    C28  223  -0.422   0.882   1.741 -0.4331 -0.3385  1.0638
    9phy    C29  224  -0.487   0.867   1.599  0.3341  0.0477 -0.3563
    9phy    C27  225  -0.525   0.828   1.841  0.9027  0.2834 -0.9754
    9phy    C26  226  -0.601   0.935   1.919 -0.5783 -0.2114  0.2329
    9phy    C25  227  -0.705   0.875   2.011  0.1877  0.0171  0.2529
    9phy    C23  228  -0.783   0.967   2.107  0.1155 -0.3337 -0.2351
    9phy    C24  229  -0.916   1.019   2.054  0.2185  0.1659  0.4380
    9phy    C22  230  -0.812   0.886   2.233  0.1570  0.1462 -0.0749
    9phy    C21  231  -0.719   0.919   2.350  0.5075  0.0417 -0.0094
    9phy    C20  232  -0.741   0.822   2.468 -0.3605  0.2319 -0.1268
    9phy    C18  233  -0.678   0.846   2.611 -0.0778  0.8870 -0.1500
    9phy    O01  234  -0.695   0.983   2.655 -0.2165 -0.0525 -0.0240
    9phy    H01  235  -0.642   0.989   2.732 -1.3494  1.0424  0.6947
    9phy    C19  236  -0.770   0.764   2.705 -0.0470 -0.0478 -0.2050
    9phy    C13  237  -0.521   0.815   2.630  0.3060  0.6446 -0.0035
    9phy     H3  238  -0.506   0.711   2.591  0.2174  0.4414  0.4871
    9phy    O33  239  -0.481   0.798   2.767 -0.0823  0.0479 -0.0226
    9phy    H1B  240  -0.460   0.880   2.808 -0.1356  1.2650 -2.2339
    9phy    C12  241  -0.415   0.903   2.552 -0.2188  0.2288  0.0746
    9phy    O11  242  -0.387   1.030   2.611  0.1003 -0.1119  0.0650
    9phy    H1A  243  -0.476   1.060   2.614 -0.1108 -0.8231  1.3921
   10phy    C35  244   0.473   1.319   1.444  0.6286  0.0786 -0.0836
   10phy    C33  245   0.497   1.446   1.523  0.4827 -0.0495 -0.0463
   10phy    C34  246   0.575   1.406   1.644 -0.1301  0.1178 -0.3129
   10phy    C32  247   0.561   1.566   1.447  0.2486  0.1548 -0.0635
   10phy    C31  248   0.470   1.644   1.356 -0.4879  0.3267 -0.4434
   10phy    C30  249   0.541   1.768   1.304  0.0458 -0.1095 -0.2634
   10phy    C28  250   0.447   1.835   1.197 -0.4152  0.5956 -0.0030
   10phy    C29  251   0.434   1.978   1.246 -0.6134 -0.7037 -0.2481
   10phy    C27  252   0.511   1.821   1.060 -0.2888  0.3253  0.0015
   10phy    C26  253   0.416   1.825   0.942  1.0134 -0.6078 -0.1835
   10phy    C25  254   0.489   1.773   0.817  0.2679 -0.2645 -0.3044
   10phy    C23  255   0.406   1.783   0.691  0.4114  0.0590  0.7681
   10phy    C24  256   0.455   1.898   0.601 -0.3218 -0.2572  0.1097
   10phy    C22  257   0.414   1.648   0.616  0.1505 -0.3073 -0.8743
   10phy    C21  258   0.278   1.595   0.564 -0.4505 -0.1957 -0.1834
   10phy    C20  259   0.290   1.485   0.453 -0.6806 -0.1229  0.1230
   10phy    C18  260   0.151   1.442   0.390 -0.1770 -0.1730 -0.4747
   10phy    O01  261   0.075   1.394   0.500 -0.2256  0.1642  0.0094
   10phy    H01  262   0.142   1.367   0.560 -0.4425  1.1643  0.7290
   10phy    C19  263   0.187   1.312   0.313  0.0583 -0.1273 -0.1787
   10phy    C13  264   0.075   1.554   0.303  0.1970 -0.5148  0.1171
   10phy     H3  265   0.049   1.634   0.376 -0.3278  0.4728 -1.1186
   10phy    O33  266   0.165   1.636   0.224  0.2745 -0.0356  0.2124
   10phy    H1B  267   0.220   1.590   0.164 -1.0893  1.0527 -2.0259
   10phy    C12  268  -0.071   1.548   0.244 -0.2160  0.4917 -0.1324
   10phy    O11  269  -0.080   1.519   0.111 -0.2918  0.0817 -0.0776
   10phy    H1A  270  -0.152   1.460   0.106  0.3232 -0.6965 -0.0060
   11phy    C35  271   0.028   1.813   1.677 -0.5828  0.1215 -0.0627
   11phy    C33  272   0.180   1.793   1.699 -0.1211  0.1180 -0.4041
   11phy    C34  273   0.252   1.926   1.710  0.1162 -0.1938 -0.1291
   11phy    C32  274   0.214   1.717   1.829 -0.0351  0.5925 -0.1406
   11phy    C31  275   0.192   1.563   1.816  0.5749 -0.0164 -0.2137
   11phy    C30  276   0.264   1.490   1.927 -0.3889 -0.0312  0.0337
   11phy    C28  277   0.229   1.341   1.945 -0.5920  0.3412 -0.6412
   11phy    C29  278   0.339   1.241   1.891  0.0785  0.0439  0.1588
   11phy    C27  279   0.194   1.311   2.094 -0.6409 -0.0294  0.6402
   11phy    C26  280   0.048   1.292   2.122  0.3557  0.0168  0.2585
   11phy    C25  281   0.004   1.239   2.261  0.0740 -0.4931  0.3484
   11phy    C23  282  -0.145   1.255   2.296 -0.1644 -0.2986 -0.1510
   11phy    C24  283  -0.216   1.122   2.293 -0.2148 -0.5151  0.2291
   11phy    C22  284  -0.163   1.308   2.439  0.3811  0.3644 -0.2449
   11phy    C21  285  -0.150   1.463   2.456 -0.4872  0.2990  0.4733
   11phy    C20  286  -0.164   1.500   2.606 -0.2017  0.1076  0.0568
   11phy    C18  287  -0.179   1.647   2.653 -0.8990 -0.1797 -0.1551
   11phy    O01  288  -0.302   1.698   2.608 -0.2200 -0.3330 -0.6132
   11phy    H01  289  -0.369   1.631   2.614 -0.1834 -0.2175  3.3061
   11phy    C19  290  -0.207   1.614   2.799 -0.4345  0.0745  1.1271
   11phy    C13  291  -0.045   1.736   2.618  0.0310  0.0832 -0.6318
   11phy     H3  292  -0.014   1.718   2.512  0.4228 -0.4684 -0.4244
   11phy    O33  293   0.074   1.690   2.690  0.1252  0.1167 -0.2038
   11phy    H1B  294   0.057   1.684   2.782 -0.6481  0.8139 -0.2860
   11phy    C12  295  -0.070   1.894   2.632 -0.2924 -0.2940  0.0468
   11phy    O11  296  -0.167   1.942   2.540 -0.4539 -0.0926  0.4236
   11phy    H1A  297  -0.225   1.870   2.524  0.9746 -0.8800 -1.4358
   12phy    C35  298   1.228   1.930   2.042 -0.1430  0.1506  0.6367
   12phy    C33  299   1.150   1.933   2.168  0.0017 -0.5385 -0.0340
   12phy    C34  300   1.228   1.987   2.284 -0.2693 -0.1960  1.0382
   12phy    C32  301   1.031   2.021   2.139 -0.0617  0.2684  0.0010
   12phy    C31  302   0.897   1.993   2.211 -0.3222  0.0640 -0.3931
   12phy    C30  303   0.805   2.109   2.183  0.0941 -0.1510 -0.0349
   12phy    C28  304   0.670   2.115   2.256  0.0053  0.0138 -0.0783
   12phy    C29  305   0.627   2.259   2.283 -0.2088 -0.3387  0.1558
   12phy    C27  306   0.552   2.040   2.184 -0.6958 -0.1589  0.7657
   12phy    C26  307   0.442   1.983   2.272 -0.0528  0.1496  0.1408
   12phy    C25  308   0.354   1.892   2.192  0.0678  0.4087  0.6323
   12phy    C23  309   0.257   1.816   2.280 -0.3908  0.1372 -0.2446
   12phy    C24  310   0.113   1.813   2.228  0.1054 -0.2721 -0.3791
   12phy    C22  311   0.308   1.672   2.308 -0.3716  0.5340 -0.1632
   12phy    C21  312   0.269   1.616   2.448 -0.4014 -0.2086  0.1283
   12phy    C20  313   0.285   1.460   2.446  0.0070  0.0424 -0.0654
   12phy    C18  314   0.282   1.392   2.593  0.4419 -0.5242 -0.3804
   12phy    O01  315   0.183   1.451   2.673  0.3226  0.2741 -0.3057
   12phy    H01  316   0.136   1.519   2.628  0.7017  0.9285  0.2600
   12phy    C19  317   0.235   1.254   2.560 -0.4931  0.2535 -0.1914
   12phy    C13  318   0.414   1.395   2.691 -0.2038  0.5390  0.0385
   12phy     H3  319   0.497   1.333   2.648 -0.5390 -1.7824  2.4208
   12phy    O33  320   0.394   1.324   2.817 -0.0225 -0.2248  0.2290
   12phy    H1B  321   0.328   1.372   2.864 -1.2480  0.4263 -1.9993
   12phy    C12  322   0.494   1.534   2.730  0.4864  1.1641 -0.1349
   12phy    O11  323   0.445   1.607   2.844 -0.3878 -0.0335  0.3132
   12phy    H1A  324   0.477   1.694   2.829  3.6220 -1.3581 -0.0558
   13phy    C35  325   4.768   2.276   1.462 -0.1635  0.1797 -0.0234
   13phy    C33  326   4.849   2.371   1.544  0.1974 -0.4278  0.2687
   13phy    C34  327   4.943   2.294   1.630 -0.1651 -0.6564  0.2912
   13phy    C32  328   4.903   2.487   1.457  0.3086 -0.3142 -0.6657
   13phy    C31  329   4.929   2.617   1.531 -0.7237  0.5054  0.0924
   13phy    C30  330   4.948   2.747   1.445  0.2307  0.3940 -0.1516
   13phy    C28  331   4.944   2.880   1.523 -0.4173  0.1973  0.1906
   13phy    C29  332   5.020   2.990   1.445 -0.3049  0.1021  0.4738
   13phy    C27  333   4.800   2.923   1.545 -0.2199 -0.3367  0.3055
   13phy    C26  334   4.775   2.954   1.697 -0.1226  0.5474  0.0235
   13phy    C25  335   4.636   3.003   1.727 -0.6714  0.1880 -0.2744
   13phy    C23  336   4.600   3.018   1.878  0.5040  0.2645  0.4727
   13phy    C24  337   4.582   3.167   1.916  0.0948  0.0710 -0.2835
   13phy    C22  338   4.473   2.933   1.910 -0.5500 -0.1638  0.4294
   13phy    C21  339   4.458   2.868   2.044  0.2530 -0.5297 -0.0519
   13phy    C20  340   4.315   2.836   2.081  0.4136  1.0632 -0.3472
   13phy    C18  341   4.278   2.794   2.228  0.0347 -0.7919  0.3041
   13phy    O01  342   4.343   2.890   2.315 -0.0755 -0.0606 -0.0366
   13phy    H01  343   4.435   2.874   2.307 -0.1150 -0.0442 -0.6118
   13phy    C19  344   4.129   2.831   2.227  0.5604  0.4282  0.8479
   13phy    C13  345   4.306   2.646   2.290 -0.5590  0.2866  0.1507
   13phy     H3  346   4.243   2.572   2.235  1.0028 -0.5709 -0.5705
   13phy    O33  347   4.254   2.639   2.421 -0.0337  0.3424 -0.3062
   13phy    H1B  348   4.283   2.713   2.471 -0.4768 -0.4562  1.2047
   13phy    C12  349   4.444   2.573   2.285  0.4442  0.5044  0.5075
   13phy    O11  350   4.542   2.624   2.370  0.5600  0.0378 -0.0206
   13phy    H1A  351   4.535   2.575   2.449 -0.5697 -0.7772 -0.6010
   14phy    C35  352   4.677   2.858   1.189  0.2965  0.4521  0.0939
   14phy    C33  353   4.622   2.968   1.098  0.1536 -0.6113 -0.0613
   14phy    C34  354   4.480   2.937   1.051  0.5337  0.1417 -0.2151
   14phy    C32  355   4.645   3.103   1.169 -0.1364  0.0850  0.1513
   14phy    C31  356   4.632   3.236   1.088 -0.2052 -0.0183  0.3577
   14phy    C30  357   4.641   3.368   1.174  0.3293  0.2581 -0.3457
   14phy    C28  358   4.632   3.506   1.110 -0.3798  0.1992  0.6922
   14phy    C29  359   4.579   3.604   1.212 -0.5647  0.1366 -0.1400
   14phy    C27  360   4.761   3.544   1.034 -0.6887  0.4194  0.1093
   14phy    C26  361   4.730   3.590   0.892  0.0617  0.3220  0.2352
   14phy    C25  362   4.853   3.621   0.806 -0.3761 -0.0010  0.2201
   14phy    C23  363   4.835   3.641   0.656  0.6347  0.5630 -0.5155
   14phy    C24  364   4.788   3.773   0.607 -0.5018  0.0387 -0.2065
   14phy    C22  365   4.970   3.606   0.600 -0.8046 -0.1438 -0.3375
   14phy    C21  366   4.967   3.521   0.473  0.4567  0.5876 -0.4313
   14phy    C20  367   5.105   3.471   0.446 -0.0872  0.0931 -0.1424
   14phy    C18  368   5.132   3.382   0.323  0.0504 -0.1664 -0.2112
   14phy    O01  369   5.019   3.291   0.314 -0.3480 -0.1492  0.1218
   14phy    H01  370   5.044   3.215   0.264 -0.0141 -1.2353  1.8518
   14phy    C19  371   5.258   3.302   0.367  0.0779 -0.2998  0.1350
   14phy    C13  372   5.147   3.467   0.187  0.0811  0.7262 -0.2748
   14phy     H3  373   5.041   3.492   0.160 -0.5722 -0.5961  0.9086
   14phy    O33  374   5.198   3.598   0.195  0.0733 -0.2617 -0.2181
   14phy    H1B  375   5.292   3.595   0.187  0.4748 -0.7542  3.1705
   14phy    C12  376   5.169   3.412   0.046 -0.3536 -0.8928 -0.3014
   14phy    O11  377   5.299   3.396  -0.000 -0.4169 -0.1194 -0.2620
   14phy    H1A  378   5.304   3.410  -0.093 -1.5137 -0.2805 -0.3616
   15phy    C35  379   1.031   4.256   1.717 -0.5048 -0.8119 -0.2019
   15phy    C33  380   0.999   4.404   1.694  0.4716  0.0925  0.3429
   15phy    C34  381   1.070   4.461   1.570 -0.1154  0.1969  0.3338
   15phy    C32  382   0.846   4.404   1.667  0.5479 -0.1933 -0.0906
   15phy    C31  383   0.764   4.503   1.752 -0.6034  0.0897 -0.9467
   15phy    C30  384   0.619   4.467   1.740  0.3217  0.4387 -0.3291
   15phy    C28  385   0.512   4.537   1.827  0.6063 -0.4313  0.0895
   15phy    C29  386   0.467   4.669   1.758 -0.5336 -0.2255 -0.6337
   15phy    C27  387   0.397   4.439   1.858  0.2065  0.0436  0.1138
   15phy    C26  388   0.348   4.437   2.003  0.3046  0.2326 -0.1255
   15phy    C25  389   0.271   4.305   2.038 -0.3637 -0.2044  0.3010
   15phy    C23  390   0.247   4.288   2.190 -0.5115 -0.6150  0.1655
   15phy    C24  391   0.101   4.286   2.223  0.4961 -0.3500 -0.6080
   15phy    C22  392   0.319   4.156   2.230 -0.1692  0.2653 -0.3723
   15phy    C21  393   0.368   4.144   2.372  0.0559  0.2548  0.6838
   15phy    C20  394   0.403   3.996   2.410 -0.3389  0.0238  0.0100
   15phy    C18  395   0.451   3.951   2.548 -0.2439 -0.1374 -0.0192
   15phy    O01  396   0.382   4.026   2.651 -0.0212 -0.1401 -0.4030
   15phy    H01  397   0.380   3.978   2.732 -0.0494 -0.1751 -0.4251
   15phy    C19  398   0.399   3.806   2.555  0.6196 -0.1510  0.6840
   15phy    C13  399   0.609   3.963   2.585  0.4133  0.5362 -0.2747
   15phy     H3  400   0.666   3.903   2.509 -1.6229  0.1823 -1.5937
   15phy    O33  401   0.642   3.890   2.710  0.2054 -0.5778  0.0594
   15phy    H1B  402   0.569   3.867   2.764  1.2209  0.0687  1.7830
   15phy    C12  403   0.681   4.102   2.584  0.3088  0.3675 -0.1638
   15phy    O11  404   0.638   4.205   2.670 -0.0830 -0.0532 -0.0608
   15phy    H1A  405   0.642   4.286   2.622 -1.0308  0.6097  0.9452
   16phy    C35  406   5.083   3.894   1.848  0.4449  0.4339  0.0808
   16phy    C33  407   5.078   4.043   1.843 -0.1877 -0.4024 -0.0181
   16phy    C34  408   5.155   4.095   1.720 -0.1035 -0.0368 -0.4070
   16phy    C32  409   4.933   4.088   1.874  0.2772  0.1548 -0.0631
   16phy    C31  410   4.899   4.234   1.909 -0.1826 -0.0495 -0.1312
   16phy    C30  411   4.745   4.252   1.922  0.0842  0.0715 -0.1753
   16phy    C28  412   4.710   4.401   1.930 -0.4624 -0.7048 -0.4438
   16phy    C29  413   4.572   4.403   1.884  0.0135 -0.5890  0.2946
   16phy    C27  414   4.707   4.480   2.058 -0.1239 -0.1168 -0.1971
   16phy    C26  415   4.842   4.531   2.116  0.4450  0.4762  0.1947
   16phy    C25  416   4.826   4.586   2.258 -0.3391  0.7914 -0.0660
   16phy    C23  417   4.958   4.609   2.340  0.0194 -0.0364 -0.0914
   16phy    C24  418   5.021   4.750   2.318  0.0351  0.1552 -0.1731
   16phy    C22  419   4.924   4.589   2.490  0.2752  0.4942 -0.1381
   16phy    C21  420   5.019   4.482   2.552 -0.0752  0.0091 -0.1156
   16phy    C20  421   4.982   4.453   2.697  0.2613  0.2652 -0.6825
   16phy    C18  422   5.063   4.347   2.781  0.1560 -0.1181 -0.0237
   16phy    O01  423   5.197   4.395   2.795  0.7343 -0.1270 -0.2716
   16phy    H01  424   5.256   4.343   2.742  1.2526  0.5149 -0.3351
   16phy    C19  425   5.000   4.369   2.921  0.2801  0.1865  0.3288
   16phy    C13  426   5.067   4.191   2.725  0.7108 -0.4083  0.0358
   16phy     H3  427   4.964   4.162   2.693 -0.8284  3.0022  1.4092
   16phy    O33  428   5.087   4.102   2.836  0.2943 -0.3053 -0.1347
   16phy    H1B  429   5.167   4.117   2.882  0.3873 -0.3096 -0.2938
   16phy    C12  430   5.167   4.150   2.613 -0.4559  0.2774  0.0704
   16phy    O11  431   5.291   4.216   2.635 -0.2435  0.0138  0.2549
   16phy    H1A  432   5.371   4.171   2.615  0.2730  0.0709  2.0884
   17phy    C35  433   4.088   4.734   2.253 -0.0904  0.3624  0.1441
   17phy    C33  434   4.084   4.611   2.163  0.0440  0.0429  0.2697
   17phy    C34  435   4.071   4.656   2.017 -0.2764 -0.2278  0.3485
   17phy    C32  436   4.210   4.522   2.191  0.4222  0.4736 -0.0857
   17phy    C31  437   4.195   4.380   2.133 -0.0536  0.0135 -0.0290
   17phy    C30  438   4.307   4.292   2.196 -0.5624  0.3448  0.2379
   17phy    C28  439   4.315   4.145   2.155 -0.0017 -0.0010 -0.0219
   17phy    C29  440   4.458   4.099   2.154 -0.0043  0.1338  0.7152
   17phy    C27  441   4.228   4.046   2.238  0.0172  0.1347 -0.5079
   17phy    C26  442   4.097   3.992   2.184 -0.1641 -0.3665 -0.4811
   17phy    C25  443   4.052   3.885   2.283  0.1613 -0.0650  0.0533
   17phy    C23  444   3.936   3.796   2.241  0.7456 -0.2214 -0.4797
   17phy    C24  445   3.988   3.662   2.196  0.1943 -0.2526  0.4658
   17phy    C22  446   3.841   3.766   2.359 -0.4041  0.3343 -0.0165
   17phy    C21  447   3.746   3.871   2.401  0.0121  0.3942  0.2146
   17phy    C20  448   3.641   3.829   2.508 -0.0982  0.7051  0.1593
   17phy    C18  449   3.524   3.934   2.549 -0.2817 -0.0549  0.6426
   17phy    O01  450   3.462   3.986   2.423 -0.3984  0.2487 -0.4157
   17phy    H01  451   3.488   3.918   2.363 -0.4765  0.1284 -0.3122
   17phy    C19  452   3.420   3.840   2.615 -0.5880  0.1350  0.0323
   17phy    C13  453   3.584   4.059   2.637  0.0118  0.1973 -0.0937
   17phy     H3  454   3.669   4.109   2.585  0.5587 -0.5941  0.0133
   17phy    O33  455   3.652   3.997   2.750  0.4821 -0.2474  0.5040
   17phy    H1B  456   3.685   4.069   2.801 -1.0385  0.3052  0.7572
   17phy    C12  457   3.498   4.177   2.690 -0.1737  0.0173 -0.0008
   17phy    O11  458   3.402   4.144   2.783  0.2407 -0.7711  0.2580
   17phy    H1A  459   3.331   4.201   2.763  1.4428  0.8077  0.2981
   18phy    C35  460   0.633   3.636   1.020  0.0066  0.0740  1.2523
   18phy    C33  461   0.684   3.534   1.115  0.1912  0.1387  0.1360
   18phy    C34  462   0.697   3.598   1.253  0.0959  0.1535 -0.1843
   18phy    C32  463   0.586   3.413   1.123  0.5357 -0.2041 -0.1261
   18phy    C31  464   0.620   3.298   1.026 -0.1647  0.1645 -0.1721
   18phy    C30  465   0.532   3.174   1.043  1.0634 -0.2534  0.6997
   18phy    C28  466   0.543   3.067   0.934 -0.1761 -0.1476 -0.1252
   18phy    C29  467   0.633   2.957   0.988  0.1961 -0.0660  0.4258
   18phy    C27  468   0.410   3.011   0.889 -0.5016 -0.1835 -0.0310
   18phy    C26  469   0.399   2.993   0.744  0.4842  0.1201 -0.0623
   18phy    C25  470   0.270   2.927   0.698 -0.1973 -0.2678  0.0526
   18phy    C23  471   0.262   2.900   0.547 -0.1288 -0.1697 -0.0525
   18phy    C24  472   0.329   2.764   0.521  0.0484  0.3147  0.7891
   18phy    C22  473   0.110   2.897   0.516 -0.2339  0.0221  0.6099
   18phy    C21  474   0.066   2.946   0.368  0.5983 -0.1955 -0.7051
   18phy    C20  475  -0.088   2.935   0.357 -0.0694  0.3915 -0.1130
   18phy    C18  476  -0.143   2.962   0.217 -0.0844 -0.3409 -0.2727
   18phy    O01  477  -0.104   3.094   0.171 -0.0961  0.1588  0.0955
   18phy    H01  478  -0.143   3.121   0.091  0.1095  1.6206  0.4677
   18phy    C19  479  -0.296   2.966   0.250  0.2315  0.1175 -0.1608
   18phy    C13  480  -0.099   2.851   0.111 -0.1249 -0.2580 -0.0891
   18phy     H3  481   0.012   2.864   0.106 -0.1835  0.5716  0.6032
   18phy    O33  482  -0.102   2.709   0.147 -0.6580 -0.7162 -0.0933
   18phy    H1B  483  -0.040   2.660   0.096  0.3763  0.1924  0.2519
   18phy    C12  484  -0.117   2.872  -0.042  0.4181 -0.1641 -0.3650
   18phy    O11  485  -0.243   2.846  -0.100  0.1418 -0.1421  0.0918
   18phy    H1A  486  -0.247   2.753  -0.108  0.4447 -0.2444  1.0196
   19phy    C35  487   3.852   4.070   1.157 -0.1904  0.1819 -0.0757
   19phy    C33  488   3.884   4.152   1.279  0.3863  0.3966 -0.0597
   19phy    C34  489   3.758   4.163   1.365 -0.5114  0.2816  0.0512
   19phy    C32  490   3.990   4.084   1.366 -0.2195 -0.2255  0.5225
   19phy    C31  491   4.133   4.122   1.347 -0.1358  0.3240 -0.2258
   19phy    C30  492   4.238   4.031   1.411  0.2166 -0.2097 -0.4695
   19phy    C28  493   4.386   4.074   1.400  0.1875  0.2143 -0.1347
   19phy    C29  494   4.461   4.032   1.523  0.3089  0.4984 -0.6194
   19phy    C27  495   4.456   4.028   1.273  0.2348  0.2027  0.2890
   19phy    C26  496   4.573   4.098   1.217  0.0876  0.8423 -0.0881
   19phy    C25  497   4.638   4.023   1.105 -0.1308  0.3869 -0.1645
   19phy    C23  498   4.753   4.099   1.028  0.8697  0.6096  0.4368
   19phy    C24  499   4.893   4.052   1.066 -0.0648 -0.3245  0.2365
   19phy    C22  500   4.734   4.063   0.877 -0.1790  0.2423  0.0892
   19phy    C21  501   4.693   4.175   0.783  0.3422  0.4583  0.0172
   19phy    C20  502   4.664   4.128   0.642  0.0567 -0.2515  0.3171
   19phy    C18  503   4.640   4.231   0.521  0.2548 -0.3968  0.5408
   19phy    O01  504   4.547   4.333   0.556  0.2984 -0.1719  0.4820
   19phy    H01  505   4.469   4.301   0.596  1.2982 -0.9631  1.8711
   19phy    C19  506   4.570   4.132   0.421 -0.1321 -0.9607  0.4463
   19phy    C13  507   4.786   4.288   0.475 -1.1673  0.6876 -0.1992
   19phy     H3  508   4.816   4.353   0.561 -1.4733  0.8136 -0.1866
   19phy    O33  509   4.903   4.195   0.476 -0.3520 -0.4922 -0.1494
   19phy    H1B  510   4.922   4.177   0.386 -0.2835  2.7331 -0.8929
   19phy    C12  511   4.801   4.413   0.380 -0.1732  0.2435  0.3520
   19phy    O11  512   4.794   4.399   0.240  0.2533  0.0213  0.5276
   19phy    H1A  513   4.872   4.354   0.214  0.1559 -0.5546  1.2137
   20phy    C35  514   4.438   0.299   1.923 -0.5243  0.3132  0.2813
   20phy    C33  515   4.357   0.431   1.913 -0.0961  0.7476  0.6218
   20phy    C34  516   4.350   0.479   1.767 -0.2350  0.4265 -0.4073
   20phy    C32  517   4.216   0.419   1.973  0.5971  0.2223  0.1070
   20phy    C31  518   4.182   0.537   2.067  0.3496 -0.4324 -0.3568
   20phy    C30  519   4.047   0.521   2.132 -0.7390 -0.6280 -0.2081
   20phy    C28  520   3.981   0.639   2.207 -0.5777 -0.1015 -0.2253
   20phy    C29  521   3.900   0.729   2.117 -0.0838  0.1516  0.2395
   20phy    C27  522   3.894   0.588   2.317  0.5174  0.1809 -0.4256
   20phy    C26  523   3.929   0.641   2.454 -0.0092 -0.2988  0.3818
   20phy    C25  524   3.860   0.574   2.572 -0.7568 -0.5145 -0.0187
   20phy    C23  525   3.900   0.621   2.715  0.7295 -0.6477  0.3169
   20phy    C24  526   3.789   0.699   2.785  0.0512 -0.0308  0.3367
   20phy    C22  527   3.943   0.498   2.790  0.2976 -0.0502  0.3775
   20phy    C21  528   4.058   0.510   2.887 -0.1199 -0.5111  0.1444
   20phy    C20  529   4.078   0.375   2.961  0.4550  0.8234  0.1719
   20phy    C18  530   4.185   0.352   3.068  0.4082 -0.6255  0.5403
   20phy    O01  531   4.184   0.466   3.151 -0.0625  0.0329  0.2677
   20phy    H01  532   4.141   0.462   3.235  0.8800  1.6967  0.8783
   20phy    C19  533   4.119   0.238   3.145  0.5100  0.0131 -0.3854
   20phy    C13  534   4.337   0.327   3.009 -0.1438  0.3236  0.1339
   20phy     H3  535   4.351   0.400   2.924 -1.8044  1.5747  0.8891
   20phy    O33  536   4.340   0.200   2.943  0.2913  0.3456  0.3073
   20phy    H1B  537   4.284   0.189   2.869  0.4857  1.9456 -0.1006
   20phy    C12  538   4.468   0.345   3.100  0.3587 -0.5742 -0.3577
   20phy    O11  539   4.521   0.227   3.145  0.0446 -0.1557 -0.0333
   20phy    H1A  540   4.477   0.170   3.084 -1.5008  1.2979 -0.3546
   21phy    C35  541   4.711   4.593   1.537 -0.0613  0.4705  0.0232
   21phy    C33  542   4.679   4.504   1.416  0.0194 -0.3522 -0.4091
   21phy    C34  543   4.633   4.368   1.477  0.3432 -0.4927  0.2892
   21phy    C32  544   4.597   4.566   1.300  0.2318 -0.6530  0.0236
   21phy    C31  545   4.628   4.510   1.163  0.1323  0.1024  0.1791
   21phy    C30  546   4.591   4.599   1.045 -0.4444 -0.1664  0.3782
   21phy    C28  547   4.648   4.556   0.908 -0.5418 -0.0371 -0.2221
   21phy    C29  548   4.534   4.579   0.803  0.5323 -0.1629  0.1628
   21phy    C27  549   4.782   4.634   0.880  0.4862  0.5563 -0.6840
   21phy    C26  550   4.883   4.565   0.782 -0.0321 -0.4095 -0.1671
   21phy    C25  551   5.022   4.625   0.800 -0.0731  0.1174  0.5470
   21phy    C23  552   5.130   4.577   0.700  0.6483  0.4716 -0.3001
   21phy    C24  553   5.245   4.685   0.710  0.4912 -0.1545 -0.1148
   21phy    C22  554   5.188   4.441   0.736 -0.0323 -0.1483 -0.0753
   21phy    C21  555   5.119   4.317   0.683 -0.1452  0.1983 -0.3527
   21phy    C20  556   5.177   4.181   0.728 -0.4057  0.0563 -0.5788
   21phy    C18  557   5.125   4.050   0.668 -0.0797 -0.1846  0.0481
   21phy    O01  558   4.979   4.053   0.664  0.5607 -0.0998 -0.0236
   21phy    H01  559   4.946   4.116   0.603  0.4926 -1.7080 -1.7573
   21phy    C19  560   5.147   3.942   0.778  0.1988  0.5615 -0.4440
   21phy    C13  561   5.194   4.022   0.526  0.1812  0.0366 -0.5933
   21phy     H3  562   5.170   4.112   0.465 -1.5268  0.8170  1.1226
   21phy    O33  563   5.336   4.028   0.515 -0.4209 -0.0370  0.5155
   21phy    H1B  564   5.365   4.117   0.526 -1.9443  0.4598  0.8226
   21phy    C12  565   5.130   3.923   0.421  0.2575 -0.2186  0.1494
   21phy    O11  566   4.987   3.919   0.414  0.6071  0.2185  0.2855
   21phy    H1A  567   4.947   3.949   0.493 -1.1412  0.8416 -0.7827
   22phy    C35  568   2.738   2.962   0.834  0.1699  0.1590 -0.1756
   22phy    C33  569   2.623   3.007   0.920  0.3158 -0.0590  0.2417
   22phy    C34  570   2.655   2.964   1.063 -0.1274  0.0658  0.0626
   22phy    C32  571   2.620   3.161   0.908  0.2956  0.0496 -0.1917
   22phy    C31  572   2.497   3.206   0.830 -0.4235  0.0270  0.0754
   22phy    C30  573   2.475   3.353   0.839  0.1437  0.1304 -0.0442
   22phy    C28  574   2.360   3.390   0.750  0.7761  0.1212  0.1607
   22phy    C29  575   2.251   3.453   0.832  0.7512 -0.0953 -0.1916
   22phy    C27  576   2.390   3.472   0.625 -0.0228 -0.2324  0.6052
   22phy    C26  577   2.310   3.426   0.501 -0.2540  0.6666  0.5407
   22phy    C25  578   2.329   3.517   0.383  0.1881  0.4443  0.1242
   22phy    C23  579   2.261   3.481   0.253 -0.1036 -0.2538  0.1647
   22phy    C24  580   2.111   3.514   0.252 -0.0047 -0.4955  0.5907
   22phy    C22  581   2.331   3.566   0.142 -0.0285 -0.0065 -0.2119
   22phy    C21  582   2.331   3.499   0.001  0.5228  0.1430 -0.1455
   22phy    C20  583   2.429   3.558  -0.102  0.1674 -0.5179 -0.3334
   22phy    C18  584   2.414   3.497  -0.249 -0.0596 -0.1918 -0.5968
   22phy    O01  585   2.443   3.359  -0.246 -0.1089  0.4384  0.7419
   22phy    H01  586   2.370   3.313  -0.209 -0.3697  0.7979  0.6849
   22phy    C19  587   2.534   3.565  -0.322 -0.5080 -0.8371 -0.1324
   22phy    C13  588   2.274   3.526  -0.323  0.4458  0.3780  0.3026
   22phy     H3  589   2.208   3.448  -0.276  1.3941 -0.5184  0.1985
   22phy    O33  590   2.200   3.646  -0.287 -0.8051 -0.1431 -0.1245
   22phy    H1B  591   2.230   3.719  -0.337 -0.3802 -1.4161 -1.8223
   22phy    C12  592   2.236   3.461  -0.467  0.6347  0.2493 -0.6854
   22phy    O11  593   2.251   3.543  -0.578  0.6785 -0.0293 -0.1066
   22phy    H1A  594   2.337   3.531  -0.614  1.4591 -0.4184  1.7825
   23phy    C35  595   0.958   3.522   1.870  0.1932 -0.3406 -0.2573
   23phy    C33  596   0.886   3.653   1.856 -0.1058 -0.9329  0.1031
   23phy    C34  597   0.765   3.648   1.754 -0.6180  0.4625 -0.4761
   23phy    C32  598   0.846   3.711   1.992  0.0184 -0.3935  0.2728
   23phy    C31  599   0.865   3.866   1.989  0.1216 -0.0155  0.4400
   23phy    C30  600   0.798   3.932   2.106  0.2205  0.0403  0.0838
   23phy    C28  601   0.838   4.077   2.123  0.3102  0.0911 -0.1834
   23phy    C29  602   0.717   4.164   2.089 -0.5483  0.1624 -0.3106
   23phy    C27  603   0.894   4.113   2.261 -0.6120  0.2360  0.0699
   23phy    C26  604   0.998   4.226   2.260 -0.3667 -0.0928  0.0783
   23phy    C25  605   1.051   4.262   2.402 -0.2642  0.1204  0.2697
   23phy    C23  606   1.152   4.385   2.406  0.5219  0.2508 -0.1347
   23phy    C24  607   1.101   4.513   2.462  0.5826  0.1291 -0.3938
   23phy    C22  608   1.272   4.339   2.491 -0.3430  0.1364  0.0359
   23phy    C21  609   1.417   4.380   2.453 -0.4157  0.4506 -0.0034
   23phy    C20  610   1.510   4.301   2.548  0.2437 -0.3434  0.6893
   23phy    C18  611   1.666   4.302   2.539  0.3501 -0.0578  0.0891
   23phy    O01  612   1.709   4.436   2.528  0.1166  0.3543  0.7993
   23phy    H01  613   1.799   4.423   2.508  0.0304  1.5248 -0.5011
   23phy    C19  614   1.725   4.265   2.677  0.0076 -0.1921 -0.0014
   23phy    C13  615   1.722   4.200   2.420 -0.1347 -0.1086 -0.6583
   23phy     H3  616   1.668   4.102   2.426  0.9075 -0.6696  0.0787
   23phy    O33  617   1.856   4.156   2.432 -0.1972  0.0339  0.4299
   23phy    H1B  618   1.915   4.224   2.459  0.3832 -1.2352  2.5717
   23phy    C12  619   1.706   4.248   2.270  0.3883 -0.1437  0.2090
   23phy    O11  620   1.815   4.327   2.232  0.1255 -0.2584  0.1443
   23phy    H1A  621   1.888   4.268   2.227  0.5986  0.3901 -0.8737
   24phy    C35  622   0.844   4.767   1.332 -0.0903  0.0009  0.0091
   24phy    C33  623   0.778   4.899   1.347  0.2220 -0.0699  0.0688
   24phy    C34  624   0.799   4.992   1.232 -0.3811 -0.0203  0.7234
   24phy    C32  625   0.631   4.880   1.386 -0.7054 -0.2632  0.3177
   24phy    C31  626   0.576   4.975   1.492 -0.3244 -0.3820 -0.3045
   24phy    C30  627   0.426   4.968   1.501  0.4700 -0.2983 -0.1808
   24phy    C28  628   0.353   5.069   1.590 -0.4364  0.2407 -0.9370
   24phy    C29  629   0.265   5.168   1.518  0.0302  0.0362  0.2467
   24phy    C27  630   0.279   4.998   1.707  0.5501  0.8526 -0.1206
   24phy    C26  631   0.330   5.046   1.849 -0.5208 -0.1355 -0.3888
   24phy    C25  632   0.252   4.971   1.955 -0.0652  0.1947 -0.6826
   24phy    C23  633   0.291   4.992   2.105  0.5478  0.1244 -0.3344
   24phy    C24  634   0.216   5.105   2.175 -0.5135  0.0307  0.3045
   24phy    C22  635   0.264   4.861   2.182  0.3582  0.6841 -0.4752
   24phy    C21  636   0.374   4.803   2.275  0.3492 -0.3812 -0.1025
   24phy    C20  637   0.344   4.668   2.353 -0.1772 -0.2846  0.1886
   24phy    C18  638   0.446   4.619   2.464 -0.7877  0.1244  0.3767
   24phy    O01  639   0.499   4.731   2.538  0.0331 -0.0424  0.5788
   24phy    H01  640   0.521   4.705   2.625 -0.6344 -0.4893  0.6153
   24phy    C19  641   0.352   4.540   2.561 -0.2513  0.1537  0.1095
   24phy    C13  642   0.572   4.529   2.403 -0.0202 -0.2613 -0.0319
   24phy     H3  643   0.530   4.464   2.321 -2.0724  1.0813 -0.1145
   24phy    O33  644   0.629   4.438   2.496  0.6087 -0.7176 -0.1025
   24phy    H1B  645   0.695   4.491   2.538 -0.6322  0.7343  0.1114
   24phy    C12  646   0.694   4.611   2.341  0.5235  0.0813 -0.3992
   24phy    O11  647   0.751   4.702   2.433  0.0467 -0.4015 -0.0874
   24phy    H1A  648   0.689   4.770   2.450  0.6566  0.6015 -1.6257
   25phy    C35  649   1.410   4.129   1.457  0.0472 -0.5104 -0.2534
   25phy    C33  650   1.366   4.128   1.314  0.0830 -0.5783 -0.2541
   25phy    C34  651   1.332   3.984   1.281  0.0483  0.0482  0.1110
   25phy    C32  652   1.252   4.230   1.291  0.2170  0.0675 -0.4186
   25phy    C31  653   1.213   4.271   1.150 -0.2963  0.4094 -0.2700
   25phy    C30  654   1.097   4.372   1.139  0.0587  0.2359 -0.0703
   25phy    C28  655   1.041   4.420   1.006  0.0250  0.2035  0.1355
   25phy    C29  656   0.916   4.347   0.974  0.1537  0.3385 -0.1514
   25phy    C27  657   1.024   4.575   1.014  0.2724  0.1981 -0.3330
   25phy    C26  658   0.981   4.658   0.896  0.1609 -0.2963 -0.0011
   25phy    C25  659   1.021   4.807   0.914  0.5470  0.0824 -0.7311
   25phy    C23  660   0.988   4.898   0.800 -0.2843 -0.2522 -0.0658
   25phy    C24  661   0.953   5.032   0.867  0.0935  0.1636  0.0392
   25phy    C22  662   1.105   4.930   0.706 -0.0809  0.7768  0.1277
   25phy    C21  663   1.116   4.835   0.590 -0.4971 -0.2982 -0.1382
   25phy    C20  664   1.234   4.867   0.500 -0.6336  0.2677 -0.1067
   25phy    C18  665   1.245   4.798   0.361 -0.6909  0.3931  0.1419
   25phy    O01  666   1.249   4.656   0.377  0.3665  0.3000  0.2521
   25phy    H01  667   1.204   4.618   0.303 -0.4200  0.2268  0.7535
   25phy    C19  668   1.387   4.841   0.311 -0.1753  0.4101  0.1945
   25phy    C13  669   1.129   4.849   0.262  0.4074 -0.4921 -0.1676
   25phy     H3  670   1.038   4.815   0.317  0.5721 -0.6559  0.0056
   25phy    O33  671   1.099   4.990   0.264  0.3681 -0.0768  0.4197
   25phy    H1B  672   1.081   5.031   0.346 -0.2405 -0.8648  0.6967
   25phy    C12  673   1.069   4.772   0.140 -0.5638  0.6090  0.8642
   25phy    O11  674   1.107   4.633   0.143 -0.4229 -0.2417  0.0868
   25phy    H1A  675   1.090   4.590   0.062 -1.3232 -1.0346  0.6726
   26phy    C35  676   0.685   0.485   1.979  0.1122 -0.4403  0.3590
   26phy    C33  677   0.629   0.366   2.056  0.0752  0.5591 -0.2864
   26phy    C34  678   0.523   0.298   1.970  0.5137  0.1901  0.2049
   26phy    C32  679   0.742   0.276   2.112 -0.1011 -0.3178 -0.3779
   26phy    C31  680   0.689   0.191   2.232 -0.1845 -0.2471  0.8247
   26phy    C30  681   0.799   0.116   2.308  0.1313 -0.5744  0.7143
   26phy    C28  682   0.755   0.069   2.444 -0.5730  0.1902  0.6547
   26phy    C29  683   0.672  -0.062   2.436 -0.6122  0.0198  0.2331
   26phy    C27  684   0.883   0.031   2.523 -0.2176 -0.0327 -0.0025
   26phy    C26  685   0.904   0.116   2.654 -0.5384  0.2814  0.5361
   26phy    C25  686   1.052   0.107   2.697 -0.5103  0.1963  0.6114
   26phy    C23  687   1.089   0.198   2.816  0.0922 -0.3360  0.0427
   26phy    C24  688   1.180   0.125   2.916 -0.6970 -0.0580 -0.4212
   26phy    C22  689   1.143   0.335   2.766  0.7352 -0.7311 -0.6555
   26phy    C21  690   1.137   0.451   2.861  0.0296 -0.0781 -0.4448
   26phy    C20  691   1.182   0.584   2.796  0.6001  0.3354  0.4098
   26phy    C18  692   1.203   0.719   2.878 -0.3565  0.9172  0.2001
   26phy    O01  693   1.310   0.690   2.972  0.0824 -0.2632 -0.5043
   26phy    H01  694   1.343   0.768   3.011 -2.7017 -0.0894  1.8105
   26phy    C19  695   1.272   0.803   2.767  0.0355  0.0335 -0.3466
   26phy    C13  696   1.078   0.790   2.954  0.6958 -0.1008 -0.0629
   26phy     H3  697   0.993   0.814   2.886  0.7590 -0.3507 -0.2299
   26phy    O33  698   1.117   0.922   2.999 -0.2983  0.1483 -0.3670
   26phy    H1B  699   1.204   0.914   3.031 -0.0653  1.6360 -0.5636
   26phy    C12  700   1.020   0.730   3.084  0.0032  0.0067 -0.5446
   26phy    O11  701   0.905   0.796   3.135  0.2988  0.0000  0.2178
   26phy    H1A  702   0.914   0.889   3.122  0.3991 -0.1482 -0.8558
   27phy    C35  703   0.457   0.044   0.948 -0.0620 -0.2124 -0.2038
   27phy    C33  704   0.474   0.156   1.049 -0.0372  0.2543 -0.5307
   27phy    C34  705   0.371   0.140   1.162 -0.4340 -0.1491 -0.4342
   27phy    C32  706   0.620   0.189   1.077  0.2950  0.0796  0.3137
   27phy    C31  707   0.666   0.329   1.045  0.4718  0.1929 -0.2406
   27phy    C30  708   0.810   0.364   1.083 -0.3124 -0.2341 -0.2051
   27phy    C28  709   0.850   0.510   1.065 -0.4947  0.1151  0.0728
   27phy    C29  710   0.801   0.609   1.173  0.6457  0.8556 -0.1339
   27phy    C27  711   1.007   0.522   1.052  0.1853  0.1702  0.3669
   27phy    C26  712   1.059   0.629   0.957  0.1336  0.2835 -0.5774
   27phy    C25  713   1.211   0.613   0.943 -0.4385 -0.0559 -0.4909
   27phy    C23  714   1.267   0.711   0.838  0.0815 -0.3529  0.0230
   27phy    C24  715   1.324   0.838   0.907 -0.0995 -0.3977  0.4521
   27phy    C22  716   1.388   0.630   0.777 -0.3233 -0.2653  0.5688
   27phy    C21  717   1.443   0.670   0.638  0.3705 -0.5256 -0.1771
   27phy    C20  718   1.568   0.597   0.587  1.0260  0.5541  0.3371
   27phy    C18  719   1.652   0.626   0.455  0.8879  0.1106 -0.2524
   27phy    O01  720   1.559   0.603   0.351  0.6429  0.4052 -0.1680
   27phy    H01  721   1.528   0.515   0.345 -1.4092  1.0619 -0.1772
   27phy    C19  722   1.760   0.519   0.444  0.0374  0.2707 -0.2279
   27phy    C13  723   1.701   0.780   0.442  0.0622  0.7115 -0.6244
   27phy     H3  724   1.606   0.839   0.434 -0.0839  0.4168 -1.1145
   27phy    O33  725   1.753   0.840   0.555 -0.3372  0.4209 -0.3241
   27phy    H1B  726   1.707   0.819   0.635  0.5205 -3.4967 -0.6627
   27phy    C12  727   1.749   0.845   0.306  0.1458  0.0268 -0.0333
   27phy    O11  728   1.688   0.810   0.179  0.1177 -0.2752 -0.6791
   27phy    H1A  729   1.652   0.723   0.184  0.3291 -0.3952 -1.1866
   28phy    C35  730   1.503   2.314   1.070 -0.1389 -0.1717 -0.3028
   28phy    C33  731   1.547   2.394   1.194 -0.0614  0.3972  0.2675
   28phy    C34  732   1.423   2.431   1.272  0.1157  0.2696  0.2341
   28phy    C32  733   1.642   2.326   1.298 -0.2298 -0.1674 -0.6901
   28phy    C31  734   1.791   2.306   1.256  0.1393 -0.2563  0.3983
   28phy    C30  735   1.878   2.265   1.381  0.5492 -0.1471  0.2328
   28phy    C28  736   2.031   2.273   1.372 -0.0089  0.3207  0.4113
   28phy    C29  737   2.090   2.349   1.494 -0.0399  0.2391 -0.6498
   28phy    C27  738   2.111   2.147   1.331  0.1825 -0.3126 -0.1863
   28phy    C26  739   2.183   2.165   1.199 -0.3305  0.4716  0.2431
   28phy    C25  740   2.284   2.054   1.166  0.3099 -0.1984 -0.5532
   28phy    C23  741   2.354   2.076   1.028 -0.1182  0.6757  0.0399
   28phy    C24  742   2.502   2.106   1.043  0.2338  0.1311 -0.2733
   28phy    C22  743   2.310   1.968   0.931 -0.0993 -0.1673 -0.2185
   28phy    C21  744   2.301   1.988   0.780 -0.2042 -0.1382 -0.0528
   28phy    C20  745   2.233   1.863   0.720 -0.0539 -0.1231 -0.6191
   28phy    C18  746   2.226   1.847   0.564 -0.4050  0.1482 -0.3930
   28phy    O01  747   2.135   1.946   0.509  0.3740 -0.0969 -0.5041
   28phy    H01  748   2.069   1.913   0.452  1.1206 -1.0107 -0.8650
   28phy    C19  749   2.157   1.711   0.554  0.2284 -0.2494  0.3104
   28phy    C13  750   2.366   1.848   0.486  0.1132  0.5185 -0.1778
   28phy     H3  751   2.393   1.956   0.489  0.2873  0.4801  2.4947
   28phy    O33  752   2.482   1.805   0.556 -0.0225 -0.3432 -0.0923
   28phy    H1B  753   2.491   1.851   0.638  1.3906  0.1448 -0.4960
   28phy    C12  754   2.394   1.856   0.329 -0.2291  0.1626  0.0997
   28phy    O11  755   2.286   1.890   0.250 -0.3494 -0.2855 -0.1513
   28phy    H1A  756   2.226   1.819   0.238 -2.0551  0.9130  0.7601
   29phy    C35  757   0.910   3.424   0.523 -0.2705  0.1067 -0.3384
   29phy    C33  758   0.931   3.467   0.665  0.1864 -0.1742  0.2171
   29phy    C34  759   0.970   3.350   0.751  0.3672  0.1013  0.0398
   29phy    C32  760   1.040   3.576   0.678  1.1468  0.1024 -0.0256
   29phy    C31  761   1.005   3.706   0.748  0.3300 -0.2111  0.3158
   29phy    C30  762   1.128   3.796   0.737 -0.0800  0.0098  0.7445
   29phy    C28  763   1.098   3.938   0.787 -0.0112  0.5751 -0.4066
   29phy    C29  764   1.150   3.949   0.933 -0.0527 -0.6225 -0.2064
   29phy    C27  765   1.155   4.056   0.705 -0.1250 -0.0824 -0.0952
   29phy    C26  766   1.052   4.128   0.619  0.0739  0.0502  0.2220
   29phy    C25  767   1.109   4.210   0.504 -0.4083 -0.1609  0.2625
   29phy    C23  768   1.015   4.296   0.416  0.1296  0.1426 -0.2873
   29phy    C24  769   0.996   4.428   0.477  0.2886  0.1792  0.6129
   29phy    C22  770   1.073   4.318   0.274  0.0557 -0.0893 -0.1222
   29phy    C21  771   0.978   4.305   0.155 -0.2809  0.4965 -0.0795
   29phy    C20  772   1.052   4.293   0.013  0.1836  0.2156 -0.2843
   29phy    C18  773   0.974   4.293  -0.121  0.1366  0.2825  0.9478
   29phy    O01  774   0.869   4.190  -0.110 -0.6801  0.1075  0.3384
   29phy    H01  775   0.879   4.121  -0.173  1.2056 -0.4154  1.1305
   29phy    C19  776   1.070   4.250  -0.237  0.0530  0.3530 -0.2336
   29phy    C13  777   0.903   4.439  -0.156  0.2423  0.6981 -0.3011
   29phy     H3  778   0.828   4.448  -0.074 -0.7821 -0.9105 -1.0054
   29phy    O33  779   0.980   4.553  -0.112 -0.1570  0.3228 -0.0114
   29phy    H1B  780   1.046   4.565  -0.178  1.2485 -0.7806  1.1316
   29phy    C12  781   0.773   4.450  -0.245 -0.6777 -0.6490  0.4576
   29phy    O11  782   0.785   4.519  -0.365 -0.2076 -0.3408 -0.1753
   29phy    H1A  783   0.824   4.602  -0.346 -1.3104  0.1845 -0.0930
   30phy    C35  784   0.825   3.954   1.171  0.3944  0.6450 -0.0172
   30phy    C33  785   0.789   4.003   1.313 -0.0896  0.0506 -0.5648
   30phy    C34  786   0.892   3.948   1.409  0.3689 -0.3421  0.8736
   30phy    C32  787   0.777   4.153   1.325  0.2410  0.2457  0.6257
   30phy    C31  788   0.639   4.215   1.302  0.2363  0.0924  0.4312
   30phy    C30  789   0.646   4.364   1.320  0.3669  0.4798  0.1169
   30phy    C28  790   0.513   4.428   1.284 -0.1059 -0.4345 -0.3433
   30phy    C29  791   0.437   4.473   1.410  0.3964 -0.1994  0.2409
   30phy    C27  792   0.540   4.550   1.199 -0.1475  0.1557 -0.0755
   30phy    C26  793   0.489   4.560   1.054  0.1745  0.0661  0.1549
   30phy    C25  794   0.567   4.662   0.973 -0.2394  0.1607 -0.0070
   30phy    C23  795   0.517   4.691   0.828 -0.9674 -0.1404 -0.4270
   30phy    C24  796   0.531   4.840   0.790  0.3955 -0.8703 -0.6597
   30phy    C22  797   0.575   4.583   0.731  0.0708 -0.1094 -0.2320
   30phy    C21  798   0.477   4.550   0.618 -0.2574 -0.0370 -0.1640
   30phy    C20  799   0.522   4.443   0.520  0.1169 -0.0117 -0.2798
   30phy    C18  800   0.419   4.373   0.424 -0.3740  0.0629 -0.0805
   30phy    O01  801   0.323   4.306   0.496  0.4105  1.2204  0.2413
   30phy    H01  802   0.243   4.336   0.458 -0.4551  0.1134  1.0959
   30phy    C19  803   0.501   4.265   0.351  0.1349 -0.3988 -0.1154
   30phy    C13  804   0.342   4.470   0.321 -0.1591 -0.4786 -0.1191
   30phy     H3  805   0.290   4.541   0.390 -0.1707 -0.1504 -0.4632
   30phy    O33  806   0.423   4.565   0.247 -0.0432  0.0417  0.1568
   30phy    H1B  807   0.398   4.652   0.271  1.1285  0.5070 -0.2539
   30phy    C12  808   0.199   4.445   0.260  0.0574  0.4499 -0.2315
   30phy    O11  809   0.119   4.359   0.342  0.1979 -0.4881  0.2251
   30phy    H1A  810   0.042   4.336   0.294 -1.5851  1.5010  1.9589
   31phy    C35  811   1.213   0.320   2.340  0.0613 -0.4323 -0.1303
   31phy    C33  812   1.341   0.361   2.407  0.4606  0.2437  0.1046
   31phy    C34  813   1.410   0.223   2.426  0.4521  0.5973 -0.2627
   31phy    C32  814   1.413   0.473   2.330 -0.1377  1.1409  0.0197
   31phy    C31  815   1.495   0.572   2.412 -0.1560  0.4834 -0.1607
   31phy    C30  816   1.554   0.675   2.313  0.4166  0.1062  0.0688
   31phy    C28  817   1.632   0.774   2.405 -0.2961  0.3587 -0.4978
   31phy    C29  818   1.782   0.773   2.364 -0.7222  0.0014  0.1747
   31phy    C27  819   1.567   0.914   2.398  0.1903  0.2036  0.3322
   31phy    C26  820   1.569   1.001   2.525  0.1622 -0.2296  0.3801
   31phy    C25  821   1.478   1.123   2.505 -0.6014  0.0460  0.1560
   31phy    C23  822   1.517   1.243   2.597  0.1012 -0.0195  0.1301
   31phy    C24  823   1.560   1.365   2.512  0.2863 -0.5451 -0.0077
   31phy    C22  824   1.394   1.295   2.675  0.2108  0.2793 -0.2514
   31phy    C21  825   1.400   1.285   2.832 -0.1864  0.2688  0.3579
   31phy    C20  826   1.291   1.364   2.900  0.3342 -0.2789 -0.2154
   31phy    C18  827   1.267   1.365   3.057 -0.8175  0.4856 -0.1318
   31phy    O01  828   1.400   1.381   3.114 -0.2686  0.0034  0.1091
   31phy    H01  829   1.449   1.446   3.067 -1.0687 -0.3215 -1.2269
   31phy    C19  830   1.188   1.495   3.081  1.0412 -0.1903  0.1808
   31phy    C13  831   1.204   1.220   3.096  0.6845  0.3167 -0.8459
   31phy     H3  832   1.274   1.139   3.063 -0.3811 -1.5408  1.2497
   31phy    O33  833   1.080   1.183   3.028  0.2384 -0.4583 -0.2474
   31phy    H1B  834   1.081   1.100   2.985  1.0274 -0.0669 -1.0287
   31phy    C12  835   1.178   1.184   3.247 -0.0639 -0.0577 -0.4602
   31phy    O11  836   1.061   1.225   3.314 -0.1119 -0.4806  0.1887
   31phy    H1A  837   1.015   1.284   3.257  0.2339  0.0461  0.4543
   32phy    C35  838   2.581   1.756   1.996  0.1411 -0.0798  0.1644
   32phy    C33  839   2.452   1.750   1.920  0.0470 -0.2154  0.1579
   32phy    C34  840   2.457   1.877   1.839 -0.1020 -0.4873 -0.3375
   32phy    C32  841   2.442   1.636   1.820  0.4609 -0.2371  0.5191
   32phy    C31  842   2.323   1.545   1.838 -0.5734  0.1432  0.0887
   32phy    C30  843   2.345   1.403   1.792 -0.1920  0.2436 -0.1961
   32phy    C28  844   2.212   1.326   1.793 -0.3000  0.0720  0.6137
   32phy    C29  845   2.207   1.221   1.673 -0.4290 -0.6522 -0.3294
   32phy    C27  846   2.193   1.240   1.919  0.0112 -0.0609  0.0596
   32phy    C26  847   2.075   1.290   2.008  0.3446  0.7631  0.3143
   32phy    C25  848   2.065   1.204   2.141  0.2593 -0.0549 -0.1323
   32phy    C23  849   1.965   1.235   2.252  0.1666  0.4475  0.2024
   32phy    C24  850   1.839   1.160   2.221 -0.0268 -0.3711  0.1333
   32phy    C22  851   2.030   1.194   2.389  0.2948  0.4531  0.1638
   32phy    C21  852   1.967   1.245   2.518  0.1549  0.4297 -0.6546
   32phy    C20  853   2.038   1.203   2.643 -0.0139  0.3191  0.0119
   32phy    C18  854   1.984   1.249   2.789  0.2259 -0.2448  0.3381
   32phy    O01  855   1.858   1.183   2.808 -0.0663  0.4053  0.5630
   32phy    H01  856   1.858   1.092   2.783  0.8853 -0.0247  1.9800
   32phy    C19  857   2.083   1.177   2.882 -0.2709 -0.2958 -0.1746
   32phy    C13  858   1.975   1.408   2.824  0.3623  0.6776 -0.3001
   32phy     H3  859   2.067   1.458   2.785 -0.0167  1.5692 -0.0568
   32phy    O33  860   1.985   1.439   2.959 -0.1489 -0.3193 -0.4723
   32phy    H1B  861   1.959   1.364   3.010 -0.5629 -1.0659 -1.7156
   32phy    C12  862   1.853   1.489   2.764  0.8800  0.4869 -0.1049
   32phy    O11  863   1.725   1.446   2.804 -0.8675  0.1069 -0.0414
   32phy    H1A  864   1.735   1.353   2.805 -0.9543  0.0890 -0.6021
   33phy    C35  865   0.989   0.725   2.119  0.3413  0.2830  0.3699
   33phy    C33  866   1.116   0.760   2.195  0.2170 -0.4341  0.3297
   33phy    C34  867   1.231   0.749   2.097 -0.3423 -0.0966  0.1058
   33phy    C32  868   1.110   0.894   2.269 -0.5587 -0.8108 -0.0791
   33phy    C31  869   1.049   0.889   2.411 -0.1316  0.9846  0.0734
   33phy    C30  870   1.018   1.034   2.463  0.5610 -0.0918 -0.2136
   33phy    C28  871   0.936   1.049   2.596 -0.3202 -0.8041  0.1935
   33phy    C29  872   0.946   1.188   2.660 -0.9002  0.2223  0.1203
   33phy    C27  873   0.788   1.012   2.581 -0.2079 -0.1843 -0.7868
   33phy    C26  874   0.712   0.962   2.703  0.1355  0.0553 -0.3221
   33phy    C25  875   0.565   0.936   2.674 -0.3714 -0.2322 -0.3956
   33phy    C23  876   0.482   0.903   2.800 -0.1202  0.1962  0.1480
   33phy    C24  877   0.375   1.004   2.804  0.0583 -0.0718  0.1969
   33phy    C22  878   0.418   0.762   2.807  0.4187 -0.0185  0.3282
   33phy    C21  879   0.491   0.658   2.893  0.0707 -0.3405 -0.2027
   33phy    C20  880   0.418   0.521   2.909 -1.1435  0.2316 -0.3348
   33phy    C18  881   0.462   0.413   3.009  0.0450  0.2969 -0.0134
   33phy    O01  882   0.482   0.468   3.145 -0.1273 -0.0835 -0.0927
   33phy    H01  883   0.431   0.544   3.164 -0.4049  0.1979 -1.8217
   33phy    C19  884   0.332   0.328   3.011 -0.0888 -0.2601  0.5036
   33phy    C13  885   0.596   0.329   2.965  0.1763  0.4955 -0.6393
   33phy     H3  886   0.591   0.313   2.854 -0.4117  3.5265 -1.1531
   33phy    O33  887   0.602   0.196   3.014  0.2856  0.2236 -0.9631
   33phy    H1B  888   0.601   0.205   3.108 -0.5720  1.7018 -1.0748
   33phy    C12  889   0.730   0.394   2.994  0.3111 -1.0953 -0.2475
   33phy    O11  890   0.756   0.435   3.130 -0.1066 -0.7915 -0.1561
   33phy    H1A  891   0.675   0.473   3.158 -0.5939 -1.7061 -0.2770
   34phy    C35  892   4.295   3.423   0.872 -0.0221  0.1722  0.4991
   34phy    C33  893   4.236   3.283   0.852 -0.5082 -0.4539 -0.0773
   34phy    C34  894   4.348   3.189   0.817  0.2595 -0.1020  0.2119
   34phy    C32  895   4.139   3.253   0.971 -0.7180 -0.2742 -0.2824
   34phy    C31  896   4.041   3.133   0.960  0.2515  0.5862  0.4342
   34phy    C30  897   3.963   3.102   1.090 -0.1877 -0.7990 -0.7125
   34phy    C28  898   3.891   2.963   1.100 -0.7306 -0.0502 -0.1162
   34phy    C29  899   3.898   2.894   1.236  0.3984  0.0568 -0.4096
   34phy    C27  900   3.748   2.955   1.044  0.0585  0.5437  0.2027
   34phy    C26  901   3.713   2.980   0.900 -0.2904 -0.4181  0.5617
   34phy    C25  902   3.577   2.932   0.868 -0.1096  0.0443  0.2836
   34phy    C23  903   3.522   2.967   0.733  0.3186 -0.0992  0.1205
   34phy    C24  904   3.446   2.849   0.676 -0.6563  0.1657 -0.3624
   34phy    C22  905   3.437   3.097   0.750 -0.2817  0.1968  0.0660
   34phy    C21  906   3.428   3.185   0.626 -0.2311 -0.0173  0.3246
   34phy    C20  907   3.329   3.294   0.651 -0.1369  0.2180 -0.3381
   34phy    C18  908   3.327   3.423   0.556 -0.3768 -0.4240  0.7674
   34phy    O01  909   3.460   3.472   0.533  0.2587 -0.4162 -0.0058
   34phy    H01  910   3.507   3.494   0.611 -0.8364 -0.0524  0.5749
   34phy    C19  911   3.250   3.527   0.637 -0.2021  0.0151 -0.1469
   34phy    C13  912   3.261   3.385   0.410 -0.6072 -0.1880  0.2868
   34phy     H3  913   3.332   3.310   0.367 -0.5211 -1.3241  2.2590
   34phy    O33  914   3.140   3.305   0.404 -0.4461  0.3432  0.1817
   34phy    H1B  915   3.165   3.239   0.341  0.1810 -0.1747  0.9615
   34phy    C12  916   3.268   3.483   0.279 -0.1460 -0.1934 -0.0800
   34phy    O11  917   3.150   3.556   0.253 -0.1372 -0.3372  0.3395
   34phy    H1A  918   3.154   3.639   0.296 -1.4207 -0.2351  0.3049
   35phy    C35  919   1.644   1.546   1.935  0.4824 -0.1611  0.2958
   35phy    C33  920   1.503   1.482   1.942 -0.7143 -0.2705 -0.0716
   35phy    C34  921   1.477   1.412   2.073 -0.4141  0.2482 -0.0929
   35phy    C32  922   1.398   1.591   1.910 -0.3275  0.3483 -0.1807
   35phy    C31  923   1.274   1.544   1.841 -0.0631 -0.2673  0.6391
   35phy    C30  924   1.175   1.651   1.797 -0.2866 -0.0532 -0.1111
   35phy    C28  925   1.060   1.606   1.710 -0.0197  0.2639  0.0317
   35phy    C29  926   0.927   1.647   1.774 -0.4374 -0.0128 -0.2548
   35phy    C27  927   1.072   1.669   1.567 -0.1020 -0.2734 -0.6700
   35phy    C26  928   1.017   1.609   1.440 -0.1976  0.0239 -0.4954
   35phy    C25  929   1.039   1.704   1.315  0.0551  0.0176 -0.3994
   35phy    C23  930   1.002   1.645   1.175 -0.0775 -0.8582 -0.2606
   35phy    C24  931   0.919   1.744   1.093  0.3673  0.1555 -0.4595
   35phy    C22  932   1.133   1.620   1.106 -0.0257 -0.0414 -0.6376
   35phy    C21  933   1.147   1.481   1.039  0.1359  0.0303  0.0581
   35phy    C20  934   1.291   1.471   0.993 -0.0579 -0.0162 -0.0212
   35phy    C18  935   1.352   1.341   0.917  0.1302  0.2091 -0.3107
   35phy    O01  936   1.311   1.221   0.980  0.1255  0.3961  0.5104
   35phy    H01  937   1.251   1.243   1.049  0.6268 -0.4630  1.2362
   35phy    C19  938   1.509   1.351   0.946 -0.2570 -0.6161  0.1038
   35phy    C13  939   1.319   1.333   0.760  0.1046 -0.5817  0.7191
   35phy     H3  940   1.208   1.325   0.758 -0.0463  1.1323  0.1848
   35phy    O33  941   1.326   1.460   0.695  0.2107 -0.0470  0.2009
   35phy    H1B  942   1.239   1.487   0.672  0.5308  0.6573 -0.2327
   35phy    C12  943   1.324   1.200   0.672 -0.6881 -0.5302 -0.5133
   35phy    O11  944   1.424   1.191   0.574  0.1782 -0.2432 -0.0685
   35phy    H1A  945   1.507   1.211   0.612 -1.4255  2.2957  2.4157
   36phy    C35  946   2.357   1.719   3.024  0.2322 -0.5861  0.1649
   36phy    C33  947   2.397   1.763   2.884 -0.5366 -0.3631  0.7476
   36phy    C34  948   2.552   1.749   2.866 -0.2375 -0.1993 -0.5166
   36phy    C32  949   2.310   1.679   2.785  0.1596  0.0690  0.2341
   36phy    C31  950   2.299   1.721   2.639 -0.0829 -0.3985  0.3088
   36phy    C30  951   2.219   1.635   2.546  0.5783  0.4205  0.2095
   36phy    C28  952   2.221   1.682   2.401 -0.4410  0.0250  0.5410
   36phy    C29  953   2.330   1.612   2.314  0.2560  0.0918  0.1449
   36phy    C27  954   2.087   1.654   2.331 -0.2357 -0.1120 -0.4475
   36phy    C26  955   1.959   1.733   2.372 -0.6136  0.1966 -0.0048
   36phy    C25  956   1.833   1.703   2.290  0.0529 -0.3647 -0.0164
   36phy    C23  957   1.712   1.785   2.330 -0.5833  0.5274 -0.4395
   36phy    C24  958   1.619   1.765   2.211 -0.2533  0.5903  0.0924
   36phy    C22  959   1.643   1.738   2.457 -0.0360  0.6164  0.1283
   36phy    C21  960   1.583   1.853   2.532  0.0078  0.2931 -0.2762
   36phy    C20  961   1.516   1.814   2.663  0.1691  0.4693  0.4613
   36phy    C18  962   1.538   1.888   2.803 -0.2155  0.0233  0.0657
   36phy    O01  963   1.503   2.023   2.783 -0.3160 -0.3894 -0.1417
   36phy    H01  964   1.419   2.034   2.744 -0.4302 -0.6308  0.0339
   36phy    C19  965   1.419   1.835   2.881  0.5284 -0.4418 -0.1661
   36phy    C13  966   1.683   1.878   2.877 -0.2455 -0.3038  0.0707
   36phy     H3  967   1.708   1.770   2.893  2.1095 -0.1909 -2.2030
   36phy    O33  968   1.667   1.931   3.012  0.4325 -0.0569  0.4184
   36phy    H1B  969   1.619   2.011   3.013  1.1987  0.4745 -1.1604
   36phy    C12  970   1.814   1.937   2.820 -0.4187 -0.2786 -0.1643
   36phy    O11  971   1.939   1.893   2.874  0.2335  0.1644  0.2974
   36phy    H1A  972   2.005   1.947   2.836  0.6812 -0.6622 -0.1098
   37phy    C35  973   1.831   1.481   1.352 -0.7732  0.0170 -0.3958
   37phy    C33  974   1.767   1.351   1.399 -0.2799 -0.1489 -0.5522
   37phy    C34  975   1.857   1.294   1.513  0.1781  0.4940  0.2076
   37phy    C32  976   1.626   1.376   1.452 -0.4956 -0.6602 -0.1285
   37phy    C31  977   1.535   1.250   1.441 -0.1001 -0.4497  0.6904
   37phy    C30  978   1.387   1.288   1.460 -0.1666 -0.4113  0.0024
   37phy    C28  979   1.295   1.165   1.438  0.6438 -0.4097  0.2810
   37phy    C29  980   1.227   1.123   1.573  0.3963 -0.1766  0.0288
   37phy    C27  981   1.185   1.210   1.335 -0.6088 -0.0101  0.3144
   37phy    C26  982   1.145   1.104   1.235 -0.0473 -0.1343 -0.7236
   37phy    C25  983   1.038   1.151   1.131 -0.1976 -0.1342 -0.4729
   37phy    C23  984   0.991   1.054   1.028  0.4644  0.3714 -0.0262
   37phy    C24  985   0.877   0.963   1.078 -0.6389  0.1327  0.1055
   37phy    C22  986   0.942   1.126   0.901 -0.0769 -0.6041 -0.1563
   37phy    C21  987   0.960   1.045   0.773  0.5595 -0.1437  0.3299
   37phy    C20  988   0.868   1.095   0.663 -0.4891  0.0638  0.3133
   37phy    C18  989   0.901   1.083   0.506  0.0182 -0.1429  0.2172
   37phy    O01  990   1.023   1.149   0.482  0.2836 -0.1521 -0.5063
   37phy    H01  991   1.027   1.172   0.392  0.3053  1.3796 -0.1333
   37phy    C19  992   0.788   1.175   0.441 -0.8237 -0.1200 -0.3392
   37phy    C13  993   0.910   0.937   0.439  0.2954  0.6379  0.4522
   37phy     H3  994   0.843   0.872   0.502 -1.4947 -0.1778 -2.1483
   37phy    O33  995   0.836   0.906   0.313  0.3158 -0.1226  0.3692
   37phy    H1B  996   0.890   0.935   0.242  0.1322 -0.9988 -0.1497
   37phy    C12  997   1.032   0.835   0.469  0.9203 -0.2333  0.2509
   37phy    O11  998   1.082   0.775   0.352 -0.0528  0.4337  0.2361
   37phy    H1A  999   1.018   0.714   0.320  0.0346  0.4690 -0.0088
   38phy    C35 1000   0.891   1.171   1.876 -0.4319 -0.1273  0.2111
   38phy    C33 1001   0.998   1.182   1.984 -0.1065 -0.6620  0.2635
   38phy    C34 1002   1.122   1.115   1.932 -0.6861  0.1949  0.0998
   38phy    C32 1003   1.028   1.315   2.053 -0.0478 -0.2464 -0.1462
   38phy    C31 1004   1.083   1.324   2.200 -0.3980  0.4046  0.1253
   38phy    C30 1005   1.102   1.469   2.235 -0.6233 -0.5251 -0.2278
   38phy    C28 1006   1.139   1.499   2.380  0.0707 -0.0505  0.1749
   38phy    C29 1007   1.279   1.567   2.381  0.1731  0.1485 -0.1192
   38phy    C27 1008   1.034   1.586   2.448  0.4159 -0.0779  0.8618
   38phy    C26 1009   1.023   1.578   2.604  0.2202 -0.2427 -0.0667
   38phy    C25 1010   0.943   1.693   2.663  0.5219 -0.1013 -0.0174
   38phy    C23 1011   0.961   1.697   2.819  0.2077  0.0748 -0.5888
   38phy    C24 1012   0.993   1.844   2.865  0.2910  0.7348  0.1361
   38phy    C22 1013   0.829   1.658   2.893 -0.2240  0.4992  0.1667
   38phy    C21 1014   0.834   1.515   2.956  0.2890 -0.5253 -0.2354
   38phy    C20 1015   0.713   1.485   3.040 -0.7529  0.3861  0.0667
   38phy    C18 1016   0.720   1.356   3.127 -0.4425 -0.0646 -0.2058
   38phy    O01 1017   0.845   1.365   3.206  0.1172 -0.1050 -0.1162
   38phy    H01 1018   0.840   1.435   3.269 -0.5814  0.7859 -1.1349
   38phy    C19 1019   0.609   1.382   3.233  0.1307  0.0008  0.0721
   38phy    C13 1020   0.700   1.219   3.038  0.1665  0.2174 -0.4669
   38phy     H3 1021   0.765   1.219   2.947  1.2679 -0.1509  0.3008
   38phy    O33 1022   0.569   1.214   2.982  0.4258 -0.0882  0.1053
   38phy    H1B 1023   0.563   1.277   2.913  0.0329  1.1793  1.2573
   38phy    C12 1024   0.732   1.081   3.104 -0.2993 -0.1781 -0.2154
   38phy    O11 1025   0.867   1.061   3.151  0.1657 -0.3256  0.4787
   38phy    H1A 1026   0.905   1.146   3.157 -0.2177 -0.2190  1.6256
   39phy    C35 1027   0.268   2.803   1.460  0.1300  0.3434 -0.2385
   39phy    C33 1028   0.354   2.868   1.354 -0.3217  0.5199 -0.2810
   39phy    C34 1029   0.272   2.878   1.228 -0.1252 -0.1574 -0.3529
   39phy    C32 1030   0.401   3.008   1.383 -0.0654  0.1424  0.0966
   39phy    C31 1031   0.526   3.028   1.475  0.2658  0.4966  0.2857
   39phy    C30 1032   0.579   3.172   1.474  0.3074 -0.2119 -0.0007
   39phy    C28 1033   0.711   3.184   1.554  0.3296  0.3112 -0.3917
   39phy    C29 1034   0.796   3.290   1.487 -0.3308  0.0153  0.1950
   39phy    C27 1035   0.691   3.231   1.700  0.0928  0.1586  0.4491
   39phy    C26 1036   0.625   3.138   1.804 -0.6927 -0.3486 -0.4337
   39phy    C25 1037   0.677   3.166   1.943  0.0418 -0.4230 -0.3433
   39phy    C23 1038   0.627   3.095   2.067  0.2884  0.0275 -0.1789
   39phy    C24 1039   0.737   3.063   2.162  0.0874  0.0497  0.1483
   39phy    C22 1040   0.507   3.173   2.124  0.0585  0.1335  0.2370
   39phy    C21 1041   0.420   3.102   2.229  0.2973 -0.8667  0.4627
   39phy    C20 1042   0.291   3.180   2.257  0.2881  0.1138 -0.3577
   39phy    C18 1043   0.202   3.138   2.380 -0.3123  0.8524 -0.4538
   39phy    O01 1044   0.266   3.138   2.512 -0.4244 -0.0772  0.2412
   39phy    H01 1045   0.307   3.221   2.528  0.6798 -0.5378 -0.1019
   39phy    C19 1046   0.102   3.252   2.389  0.3857  0.2959 -0.0505
   39phy    C13 1047   0.129   2.989   2.365 -0.6663  0.4718 -0.1290
   39phy     H3 1048   0.100   2.975   2.258 -0.2782 -0.9347 -0.0602
   39phy    O33 1049   0.007   2.971   2.435  0.4052 -0.0299  0.3174
   39phy    H1B 1050   0.021   2.975   2.527  1.2260  1.0854  0.1677
   39phy    C12 1051   0.214   2.856   2.400  0.0281 -0.2413  0.3386
   39phy    O11 1052   0.272   2.849   2.527 -0.1928  0.2657 -0.2182
   39phy    H1A 1053   0.321   2.927   2.539 -0.7374  0.5896 -0.0415
   40phy    C35 1054   0.832   4.904   2.128  0.4774 -0.0280 -0.0371
   40phy    C33 1055   0.804   4.911   1.980  0.0388 -0.2462 -0.0242
   40phy    C34 1056   0.688   5.012   1.959  0.3502  0.2390  0.1376
   40phy    C32 1057   0.931   4.969   1.910 -0.1865 -0.0875 -0.0295
   40phy    C31 1058   1.014   4.874   1.825 -0.2315  0.4498 -0.0950
   40phy    C30 1059   1.128   4.953   1.766  0.3297 -0.0911 -0.0844
   40phy    C28 1060   1.207   4.883   1.651 -0.1861  0.5899  0.2090
   40phy    C29 1061   1.140   4.909   1.522  0.0107 -0.1358 -0.4783
   40phy    C27 1062   1.345   4.945   1.632 -0.3419 -0.2636  0.1411
   40phy    C26 1063   1.458   4.906   1.726 -0.0411  1.0114  1.0836
   40phy    C25 1064   1.578   4.999   1.718  0.0864 -0.1345 -0.1108
   40phy    C23 1065   1.706   4.959   1.792  0.3613  0.8147  0.0401
   40phy    C24 1066   1.821   5.015   1.711 -0.2067 -0.0155 -0.0629
   40phy    C22 1067   1.712   5.008   1.938 -0.0620  0.1712 -0.2045
   40phy    C21 1068   1.798   4.933   2.036  0.2300  0.0705  0.5141
   40phy    C20 1069   1.780   4.990   2.177  0.8100 -0.1343 -0.0246
   40phy    C18 1070   1.846   4.917   2.302  0.5239 -0.5477  0.2889
   40phy    O01 1071   1.983   4.887   2.265 -0.0883 -0.0949 -0.0174
   40phy    H01 1072   1.979   4.836   2.187  0.8689  0.1736 -0.2528
   40phy    C19 1073   1.853   5.040   2.401  0.8238  0.4431 -0.4548
   40phy    C13 1074   1.763   4.794   2.367  0.5795  0.2547 -0.2068
   40phy     H3 1075   1.660   4.827   2.395  0.2924 -1.1771  0.5008
   40phy    O33 1076   1.815   4.772   2.498 -0.2236  0.1119  0.4720
   40phy    H1B 1077   1.895   4.725   2.490 -0.1107  0.2262  0.8862
   40phy    C12 1078   1.751   4.657   2.286  0.3458 -0.4460 -0.3704
   40phy    O11 1079   1.869   4.586   2.278 -0.1095 -0.0553 -0.4615
   40phy    H1A 1080   1.845   4.503   2.242  0.5764 -0.4356 -0.0559
   41phy    C35 1081   0.992   2.865   1.465 -0.2934 -0.1276 -0.2578
   41phy    C33 1082   0.921   2.740   1.508 -0.3578 -0.2591  0.3633
   41phy    C34 1083   0.796   2.714   1.427  0.1844  0.3610  0.5239
   41phy    C32 1084   1.027   2.625   1.505  0.0461  0.3441  0.5208
   41phy    C31 1085   1.018   2.511   1.612  0.3306  0.5231  0.2076
   41phy    C30 1086   1.141   2.415   1.603  0.2155  0.1008  0.6431
   41phy    C28 1087   1.190   2.322   1.718  0.3685  0.6925 -0.2133
   41phy    C29 1088   1.261   2.199   1.652 -0.2311 -0.6239 -0.5461
   41phy    C27 1089   1.279   2.389   1.822  0.5459  0.0348  0.4415
   41phy    C26 1090   1.280   2.340   1.965  0.2973 -0.4149  0.2326
   41phy    C25 1091   1.366   2.436   2.050 -0.5548 -0.5805 -0.2170
   41phy    C23 1092   1.374   2.391   2.196 -0.0512  0.3550 -0.3048
   41phy    C24 1093   1.524   2.403   2.243  0.0652  0.3437  0.4284
   41phy    C22 1094   1.263   2.441   2.291 -0.3845 -0.1279  0.0536
   41phy    C21 1095   1.245   2.361   2.420 -0.1021  0.0687  0.2465
   41phy    C20 1096   1.119   2.406   2.498 -0.5785 -0.3045  0.2051
   41phy    C18 1097   1.090   2.348   2.644  0.8064 -0.2222  0.0438
   41phy    O01 1098   1.199   2.388   2.734  0.0665  0.1230 -0.2221
   41phy    H01 1099   1.248   2.308   2.741 -1.0543 -0.4777  1.2222
   41phy    C19 1100   0.973   2.444   2.683 -0.3219 -0.1427  0.2014
   41phy    C13 1101   1.054   2.192   2.664 -0.3155 -0.1841  0.6193
   41phy     H3 1102   0.979   2.162   2.586 -2.0464  0.2049  2.0707
   41phy    O33 1103   0.985   2.159   2.786 -0.1395 -0.1285 -0.1575
   41phy    H1B 1104   0.892   2.154   2.775 -0.0994 -1.4219 -0.1404
   41phy    C12 1105   1.169   2.088   2.644 -0.9100  0.4254 -0.2528
   41phy    O11 1106   1.258   2.081   2.746  0.0295  0.0877 -0.0780
   41phy    H1A 1107   1.207   2.075   2.824 -1.0704 -1.6576 -0.8729
   42phy    C35 1108   0.375   0.450   1.530  0.1440 -0.0198  0.4707
   42phy    C33 1109   0.361   0.589   1.592  0.5333 -0.3546 -0.1374
   42phy    C34 1110   0.417   0.599   1.732  0.4580  0.3059  0.0005
   42phy    C32 1111   0.438   0.685   1.508 -0.8371 -0.4079  0.3599
   42phy    C31 1112   0.362   0.762   1.400  0.0522  0.6929 -0.2418
   42phy    C30 1113   0.440   0.863   1.325  0.0699 -0.5446  0.1109
   42phy    C28 1114   0.386   0.887   1.183 -0.2523 -0.2792  0.0012
   42phy    C29 1115   0.306   1.013   1.167  0.1566  0.2823  0.0625
   42phy    C27 1116   0.503   0.887   1.087 -0.0024  0.1983 -0.0914
   42phy    C26 1117   0.470   0.808   0.963  0.1368 -0.3376  0.0859
   42phy    C25 1118   0.574   0.794   0.851  0.2917 -0.1023 -0.1771
   42phy    C23 1119   0.541   0.717   0.722  0.2109 -0.0916 -0.7062
   42phy    C24 1120   0.492   0.799   0.606 -0.3295  0.1452 -0.5562
   42phy    C22 1121   0.678   0.660   0.669 -0.0171 -0.9915  0.6144
   42phy    C21 1122   0.700   0.513   0.676  0.0694  0.3715 -0.2099
   42phy    C20 1123   0.851   0.501   0.636  0.1522  0.2630 -0.0767
   42phy    C18 1124   0.907   0.349   0.640  0.3258 -0.2728  0.2446
   42phy    O01 1125   0.874   0.299   0.771 -0.0259 -0.4400  0.0580
   42phy    H01 1126   0.899   0.356   0.841 -0.2528 -0.6855  0.3402
   42phy    C19 1127   1.059   0.373   0.618  0.2162 -0.0605  0.4105
   42phy    C13 1128   0.855   0.249   0.524 -0.5820  0.5819 -0.0459
   42phy     H3 1129   0.749   0.228   0.553 -0.5404 -0.0809 -0.3556
   42phy    O33 1130   0.825   0.305   0.399  0.7746 -0.0900  0.1292
   42phy    H1B 1131   0.851   0.395   0.393 -0.8678  0.4159  0.2401
   42phy    C12 1132   0.876   0.090   0.518  0.0737 -0.1349 -0.6297
   42phy    O11 1133   0.978   0.051   0.433 -0.3853  0.4560  0.7728
   42phy    H1A 1134   1.007   0.133   0.398  1.1597 -0.2343  0.3303
   43phy    C35 1135   0.807   0.626   2.657  0.2449  0.0598  0.4088
   43phy    C33 1136   0.784   0.550   2.525  0.1210  0.3184 -0.1015
   43phy    C34 1137   0.915   0.484   2.494  0.3746 -0.1603 -0.0489
   43phy    C32 1138   0.673   0.448   2.555 -0.6858  0.1024  0.2356
   43phy    C31 1139   0.534   0.478   2.491  0.1551 -0.5328 -0.2768
   43phy    C30 1140   0.434   0.369   2.508  0.2831  0.4926  0.0884
   43phy    C28 1141   0.286   0.406   2.475 -0.0181  0.2793 -0.2500
   43phy    C29 1142   0.258   0.331   2.343  0.0155  0.1421  0.3371
   43phy    C27 1143   0.173   0.359   2.569 -0.1150 -0.4337 -0.0308
   43phy    C26 1144   0.125   0.474   2.659 -0.1277  0.4589 -0.2868
   43phy    C25 1145  -0.000   0.430   2.738  0.1141  0.1066 -0.0535
   43phy    C23 1146  -0.053   0.545   2.830 -0.0507  0.3902  0.0461
   43phy    C24 1147  -0.205   0.546   2.825 -0.3098 -0.1193 -0.2414
   43phy    C22 1148  -0.002   0.526   2.979 -0.3279  0.1037  0.0854
   43phy    C21 1149   0.034   0.651   3.057 -0.3568 -0.6782  0.1528
   43phy    C20 1150   0.095   0.618   3.192  0.3548  0.6547  0.2276
   43phy    C18 1151   0.158   0.718   3.292  0.2741 -0.7116 -0.2163
   43phy    O01 1152   0.055   0.815   3.322 -0.7615 -0.2026 -0.5938
   43phy    H01 1153  -0.021   0.765   3.344  0.2125 -1.2332  0.5896
   43phy    C19 1154   0.185   0.637   3.421 -0.1340  0.2667  0.0267
   43phy    C13 1155   0.289   0.792   3.228 -0.7349 -0.5589 -0.6458
   43phy     H3 1156   0.261   0.826   3.126  0.4973  0.3106 -0.7214
   43phy    O33 1157   0.397   0.697   3.200  0.0147  0.1682 -0.3667
   43phy    H1B 1158   0.478   0.736   3.228 -1.0641  0.0938  3.2895
   43phy    C12 1159   0.343   0.919   3.309 -0.2289 -0.4705 -0.1523
   43phy    O11 1160   0.448   0.983   3.236 -0.0651 -0.1348  0.0535
   43phy    H1A 1161   0.406   1.049   3.183 -0.2940 -1.0003 -0.8616
   44phy    C35 1162   2.085   1.835   1.610  0.5395 -0.5532  0.0313
   44phy    C33 1163   1.954   1.764   1.632 -0.4861 -0.0918 -0.2725
   44phy    C34 1164   1.952   1.722   1.778 -0.0561  0.1920  0.2117
   44phy    C32 1165   1.847   1.867   1.597 -0.3859  0.1187 -0.4866
   44phy    C31 1166   1.729   1.812   1.516  0.6333 -0.7460 -0.0185
   44phy    C30 1167   1.625   1.916   1.468  0.1134 -0.3058  0.1874
   44phy    C28 1168   1.484   1.854   1.435 -0.4980 -0.3004 -0.2213
   44phy    C29 1169   1.388   1.870   1.557 -0.5963 -0.3639  0.2211
   44phy    C27 1170   1.422   1.950   1.327 -0.5209  0.0472 -0.1504
   44phy    C26 1171   1.404   1.889   1.186  0.4757  0.0687  0.4079
   44phy    C25 1172   1.339   1.983   1.081  0.4591 -0.4924  0.3013
   44phy    C23 1173   1.315   1.914   0.945 -0.2194 -0.1011  0.1387
   44phy    C24 1174   1.218   1.988   0.865  0.3095 -0.1660  0.0752
   44phy    C22 1175   1.447   1.890   0.864  0.3098 -0.3461  0.3322
   44phy    C21 1176   1.444   1.780   0.760  0.1619 -0.7804  0.1212
   44phy    C20 1177   1.586   1.767   0.697  0.4065 -0.4410  0.1321
   44phy    C18 1178   1.598   1.648   0.598  0.3887  0.1487  0.7418
   44phy    O01 1179   1.588   1.524   0.666 -0.3456 -0.2047 -0.2829
   44phy    H01 1180   1.497   1.511   0.683 -0.6589  1.2039 -0.8115
   44phy    C19 1181   1.745   1.652   0.554 -0.2027 -0.2543  0.6311
   44phy    C13 1182   1.505   1.649   0.467 -0.2138 -0.8314 -0.2549
   44phy     H3 1183   1.403   1.633   0.510 -0.1597  0.2089  0.3039
   44phy    O33 1184   1.480   1.773   0.403 -0.7275 -0.8002 -0.3680
   44phy    H1B 1185   1.552   1.794   0.346 -0.8156 -0.1286 -0.2412
   44phy    C12 1186   1.465   1.535   0.372 -0.4504 -0.1687  0.9328
   44phy    O11 1187   1.495   1.407   0.409 -0.0746 -0.1117 -0.2924
   44phy    H1A 1188   1.438   1.376   0.477 -0.7584 -0.0741 -0.8484
   45phy    C35 1189   1.601   2.698   1.809  0.1017  0.1508 -0.4757
   45phy    C33 1190   1.552   2.757   1.677  0.4116 -0.1137  0.4322
   45phy    C34 1191   1.569   2.651   1.570 -0.1398  0.0064  0.1916
   45phy    C32 1192   1.404   2.790   1.687  0.0395  0.0636 -0.3222
   45phy    C31 1193   1.374   2.937   1.722  0.2945  0.2089 -0.1857
   45phy    C30 1194   1.228   2.974   1.706  0.6830 -0.5318  0.0608
   45phy    C28 1195   1.198   3.123   1.736  0.5602  0.2799  0.6257
   45phy    C29 1196   1.107   3.180   1.628  0.5045  0.0994 -0.0489
   45phy    C27 1197   1.119   3.149   1.868 -0.4543 -0.4874  0.7720
   45phy    C26 1198   1.199   3.167   2.001  0.0623  0.4092  0.1186
   45phy    C25 1199   1.103   3.188   2.122 -0.7513  0.6387 -0.2230
   45phy    C23 1200   1.182   3.178   2.255  0.6426 -0.0126 -0.1884
   45phy    C24 1201   1.200   3.319   2.307 -0.2481  0.4229 -0.2578
   45phy    C22 1202   1.090   3.097   2.353 -0.8150 -0.2739 -0.6113
   45phy    C21 1203   1.178   3.020   2.461  0.3958 -0.5796  0.3738
   45phy    C20 1204   1.109   2.957   2.573  0.6782  0.3609 -0.2964
   45phy    C18 1205   1.177   2.885   2.694  0.3705  0.5577 -0.3111
   45phy    O01 1206   1.262   2.969   2.775 -0.1256 -0.2764  0.2385
   45phy    H01 1207   1.224   3.055   2.775  1.0405  0.2538  0.4569
   45phy    C19 1208   1.058   2.857   2.784 -0.4690  0.1174  0.2550
   45phy    C13 1209   1.258   2.746   2.657 -0.0778 -0.4568  0.1785
   45phy     H3 1210   1.201   2.694   2.576 -1.2204 -1.3879  1.5099
   45phy    O33 1211   1.257   2.644   2.755  0.1082  0.3533 -0.0312
   45phy    H1B 1212   1.238   2.558   2.721  0.9826 -0.5415  1.6179
   45phy    C12 1213   1.401   2.769   2.605 -0.0380  0.1563  0.2293
   45phy    O11 1214   1.486   2.849   2.684 -0.0718 -0.1030  0.0806
   45phy    H1A 1215   1.429   2.903   2.735  0.0611 -1.4220  1.7150
   46phy    C35 1216   1.509   2.839   2.197 -0.0651 -0.0917  0.0363
   46phy    C33 1217   1.613   2.951   2.206 -0.1553 -0.1254 -0.4487
   46phy    C34 1218   1.760   2.895   2.221 -0.5179 -0.6753  0.2067
   46phy    C32 1219   1.579   3.057   2.103 -0.2304  0.2856  0.0998
   46phy    C31 1220   1.601   3.201   2.153  0.1066  0.0484  0.4771
   46phy    C30 1221   1.557   3.293   2.038 -0.0411  0.4576 -0.3548
   46phy    C28 1222   1.609   3.442   2.053 -0.7799 -0.0221  0.1561
   46phy    C29 1223   1.682   3.494   1.931  0.2003 -0.7321 -0.0395
   46phy    C27 1224   1.502   3.537   2.110 -0.1385  0.5322  0.0505
   46phy    C26 1225   1.550   3.642   2.206  0.2510 -0.3004 -0.2332
   46phy    C25 1226   1.440   3.702   2.300 -0.0543  0.3819  0.3328
   46phy    C23 1227   1.481   3.822   2.389  0.3791 -0.2923 -1.0088
   46phy    C24 1228   1.390   3.941   2.365  0.6389 -0.1965  0.4814
   46phy    C22 1229   1.467   3.783   2.539 -0.4989 -0.6345  0.3575
   46phy    C21 1230   1.558   3.865   2.636 -0.1946 -0.2344  0.1279
   46phy    C20 1231   1.528   3.833   2.783 -0.2039 -0.5061 -0.1490
   46phy    C18 1232   1.584   3.905   2.908  0.0050 -0.0058 -0.5817
   46phy    O01 1233   1.691   3.996   2.864 -0.1665  0.0242  0.1029
   46phy    H01 1234   1.757   3.941   2.826 -0.4455  0.3602 -0.9067
   46phy    C19 1235   1.453   3.990   2.948  0.0318  0.4190  0.0283
   46phy    C13 1236   1.629   3.794   3.011  0.3579 -0.0962 -0.1538
   46phy     H3 1237   1.704   3.727   2.962  0.2496 -0.7089  0.5075
   46phy    O33 1238   1.524   3.698   3.044 -1.1912  0.0916  0.2047
   46phy    H1B 1239   1.549   3.609   3.025  0.3772  0.3677  0.8039
   46phy    C12 1240   1.693   3.836   3.149  0.1990  0.4898 -0.0030
   46phy    O11 1241   1.795   3.931   3.149 -0.1624  0.7477 -0.1789
   46phy    H1A 1242   1.779   4.006   3.095 -0.7773  0.3774 -0.5218
   47phy    C35 1243   3.862   2.421   1.529  0.4671  0.0088  0.2883
   47phy    C33 1244   3.800   2.493   1.407 -0.2683  0.7422 -0.5044
   47phy    C34 1245   3.789   2.386   1.296  0.1863 -0.5382 -0.0755
   47phy    C32 1246   3.661   2.546   1.448  0.0475 -0.0958  0.5100
   47phy    C31 1247   3.592   2.648   1.353 -0.0581 -0.1325  0.5585
   47phy    C30 1248   3.487   2.724   1.428  0.3246 -0.2890 -0.3765
   47phy    C28 1249   3.386   2.788   1.338  0.3103 -0.3320  0.6418
   47phy    C29 1250   3.248   2.733   1.383  0.2118  0.1992  0.7009
   47phy    C27 1251   3.393   2.941   1.346 -0.6686 -0.1552  0.2459
   47phy    C26 1252   3.367   3.008   1.208 -0.3755 -0.0099 -0.1075
   47phy    C25 1253   3.366   3.163   1.225 -0.8255  0.3179 -0.1732
   47phy    C23 1254   3.300   3.245   1.115 -0.8891 -0.6139 -0.1241
   47phy    C24 1255   3.156   3.277   1.148  0.0879  0.2051  0.1664
   47phy    C22 1256   3.360   3.386   1.108 -0.5003 -0.6850  0.3461
   47phy    C21 1257   3.498   3.403   1.037 -0.5483  0.1172  0.2770
   47phy    C20 1258   3.549   3.545   1.019  0.5447  0.0234 -0.4530
   47phy    C18 1259   3.694   3.572   0.960  0.3272  0.6444  0.6168
   47phy    O01 1260   3.789   3.494   1.038  0.2678 -0.0589  0.9292
   47phy    H01 1261   3.770   3.507   1.129 -0.6122 -0.1817  0.7736
   47phy    C19 1262   3.717   3.718   0.996 -0.2886 -0.1324  0.4752
   47phy    C13 1263   3.702   3.539   0.802 -0.6865 -0.2409  0.2859
   47phy     H3 1264   3.685   3.429   0.797 -0.0750 -0.3070 -0.3582
   47phy    O33 1265   3.587   3.577   0.720 -0.1611 -0.2571 -0.0179
   47phy    H1B 1266   3.599   3.667   0.697 -0.1615 -0.1028  0.5705
   47phy    C12 1267   3.827   3.505   0.714  0.1916 -0.7124  0.0020
   47phy    O11 1268   3.941   3.483   0.793  0.4266 -0.2161 -0.5481
   47phy    H1A 1269   3.909   3.481   0.881 -1.2602  0.3909 -1.1142
   48phy    C35 1270   2.627   2.336   2.311  0.3374  0.3126 -0.4906
   48phy    C33 1271   2.567   2.238   2.212  0.3283  0.2630  0.2243
   48phy    C34 1272   2.672   2.132   2.171 -0.3108  0.1665 -0.1849
   48phy    C32 1273   2.449   2.166   2.282 -0.5017 -0.3585 -0.1903
   48phy    C31 1274   2.308   2.224   2.239 -0.4091  0.8770 -0.6049
   48phy    C30 1275   2.197   2.127   2.280  0.3322  0.2800 -0.1596
   48phy    C28 1276   2.059   2.174   2.240  0.1329  0.3879 -0.0551
   48phy    C29 1277   2.008   2.098   2.120 -0.2711  0.0652  0.2101
   48phy    C27 1278   1.967   2.176   2.360  0.0679  0.1956 -0.1737
   48phy    C26 1279   1.877   2.298   2.387 -0.3324  0.2661  0.5680
   48phy    C25 1280   1.808   2.277   2.520  0.7209 -0.0554 -0.0377
   48phy    C23 1281   1.706   2.384   2.570 -0.3045 -0.4074  0.0323
   48phy    C24 1282   1.587   2.327   2.645 -0.0590  0.1906 -0.0379
   48phy    C22 1283   1.768   2.480   2.672 -0.6063  0.2987  0.0370
   48phy    C21 1284   1.787   2.619   2.619 -0.0079  0.0287 -0.0177
   48phy    C20 1285   1.815   2.705   2.746 -0.2397  0.2362 -0.0039
   48phy    C18 1286   1.837   2.863   2.734 -0.0483  0.7552 -0.9559
   48phy    O01 1287   1.721   2.924   2.669 -0.1042  0.1188 -0.1707
   48phy    H01 1288   1.642   2.878   2.689  0.6331 -1.3812 -0.5217
   48phy    C19 1289   1.820   2.900   2.884 -0.0141 -0.6243  0.0281
   48phy    C13 1290   1.976   2.903   2.663 -0.3130  0.0674  0.1544
   48phy     H3 1291   1.990   2.836   2.574 -0.4476 -0.5381  0.5817
   48phy    O33 1292   2.095   2.870   2.739  0.0976 -0.1123  0.2811
   48phy    H1B 1293   2.172   2.905   2.700 -0.3334 -0.1412 -0.6335
   48phy    C12 1294   1.984   3.048   2.604  0.1950 -0.1687 -0.6904
   48phy    O11 1295   2.006   3.146   2.705 -0.5469  0.6468 -0.1416
   48phy    H1A 1296   1.964   3.223   2.672 -0.4742  0.9137  0.3817
   49phy    C35 1297   1.586   2.151   1.877  0.0677  0.5046 -0.4863
   49phy    C33 1298   1.700   2.234   1.811 -0.1719 -0.0517 -0.0079
   49phy    C34 1299   1.660   2.275   1.669 -0.0626 -0.2855  0.0292
   49phy    C32 1300   1.745   2.348   1.900  0.2037 -0.4673  0.2507
   49phy    C31 1301   1.888   2.401   1.888  0.8269  0.3087  0.2821
   49phy    C30 1302   1.927   2.534   1.953 -0.8207 -0.0847 -0.0621
   49phy    C28 1303   2.073   2.571   1.952 -0.0433 -0.4476  0.3877
   49phy    C29 1304   2.131   2.642   1.832 -0.2286  0.1273 -0.0665
   49phy    C27 1305   2.083   2.668   2.075  0.0620  0.0777 -0.4868
   49phy    C26 1306   2.199   2.637   2.173  0.3103 -0.3259 -0.0464
   49phy    C25 1307   2.199   2.728   2.297  0.6339  0.3992 -0.1727
   49phy    C23 1308   2.271   2.660   2.416 -0.4368 -0.3128 -0.1453
   49phy    C24 1309   2.369   2.753   2.478  0.4925 -0.5216  0.3986
   49phy    C22 1310   2.174   2.587   2.514 -0.1478 -0.4226  0.0892
   49phy    C21 1311   2.233   2.481   2.608  0.3144 -0.4707  0.0683
   49phy    C20 1312   2.140   2.437   2.717  0.2104  1.3976  0.6226
   49phy    C18 1313   2.178   2.313   2.817 -0.2318 -0.2068  0.3856
   49phy    O01 1314   2.301   2.343   2.890  0.0198 -0.0562 -0.4873
   49phy    H01 1315   2.307   2.436   2.897 -1.6600  0.0971 -0.8040
   49phy    C19 1316   2.058   2.321   2.913 -0.1653  0.1390 -0.1252
   49phy    C13 1317   2.192   2.167   2.742  0.3866 -0.3029  0.3034
   49phy     H3 1318   2.104   2.157   2.673  1.0344  1.5675 -0.8939
   49phy    O33 1319   2.176   2.056   2.826 -0.4406  0.7650 -0.1682
   49phy    H1B 1320   2.212   2.059   2.913 -2.4338 -2.7613  0.9602
   49phy    C12 1321   2.329   2.139   2.666 -0.5795 -0.3065  0.2555
   49phy    O11 1322   2.447   2.116   2.739  0.1649  0.1358  0.3581
   49phy    H1A 1323   2.428   2.057   2.810 -0.3009  1.7470  1.6176
   50phy    C35 1324   0.932   2.727   0.557  0.0705  0.3466  0.3304
   50phy    C33 1325   0.786   2.768   0.558  0.3533 -0.3051  0.0912
   50phy    C34 1326   0.773   2.920   0.539  0.4348  0.2058  0.0399
   50phy    C32 1327   0.708   2.700   0.443 -0.5741 -0.4837  0.2411
   50phy    C31 1328   0.655   2.564   0.482 -0.1551  0.1098 -0.0241
   50phy    C30 1329   0.554   2.505   0.387  0.1504 -0.2466 -0.5333
   50phy    C28 1330   0.519   2.362   0.421 -0.1197  0.0030 -0.4373
   50phy    C29 1331   0.401   2.352   0.519  0.4104 -0.2665  0.3615
   50phy    C27 1332   0.513   2.279   0.295  0.5738  0.1567 -0.1247
   50phy    C26 1333   0.599   2.146   0.297 -0.3786  0.0528  0.8832
   50phy    C25 1334   0.603   2.073   0.163  0.0137 -0.0206 -0.3031
   50phy    C23 1335   0.683   1.939   0.171  0.4333  0.3210  0.1844
   50phy    C24 1336   0.614   1.831   0.088  0.1354 -0.3189  0.0163
   50phy    C22 1337   0.828   1.946   0.125 -0.9151 -0.4101 -0.1539
   50phy    C21 1338   0.929   1.862   0.209  0.4292  0.0419  0.4473
   50phy    C20 1339   1.079   1.868   0.167  0.3300  0.4042  0.1553
   50phy    C18 1340   1.172   1.980   0.223 -0.1460 -0.0311  0.3381
   50phy    O01 1341   1.135   2.112   0.185 -0.1798 -0.2835 -0.0560
   50phy    H01 1342   1.132   2.118   0.092 -0.0557 -0.6207 -0.0851
   50phy    C19 1343   1.302   1.934   0.155  0.3158 -0.5278  0.3342
   50phy    C13 1344   1.195   1.975   0.383 -0.0596  0.6359  0.2793
   50phy     H3 1345   1.093   1.990   0.427 -0.0603  0.8937  0.1931
   50phy    O33 1346   1.222   1.846   0.434  0.1664 -0.4535  0.0558
   50phy    H1B 1347   1.314   1.827   0.437 -0.0988 -1.6991  1.3524
   50phy    C12 1348   1.252   2.081   0.483 -0.2208 -0.0671  0.0852
   50phy    O11 1349   1.262   2.213   0.440  0.6474  0.4806  0.0783
   50phy    H1A 1350   1.202   2.232   0.370 -0.2865  0.7859  0.9284
   51phy    C35 1351   1.010   2.090   1.324 -0.1860  0.3663  0.1888
   51phy    C33 1352   0.936   2.196   1.238  0.0382  0.2609  0.6287
   51phy    C34 1353   0.810   2.238   1.314 -0.0104 -0.3911  0.1410
   51phy    C32 1354   1.036   2.312   1.216 -0.6055  0.3932 -0.4164
   51phy    C31 1355   0.993   2.418   1.111 -0.3000  0.5524  0.4174
   51phy    C30 1356   1.085   2.538   1.087  0.3007  0.3423 -0.2177
   51phy    C28 1357   1.036   2.623   0.968  0.0644 -0.1050  0.2983
   51phy    C29 1358   0.948   2.739   1.016 -0.1755  0.6252  0.0082
   51phy    C27 1359   1.156   2.690   0.893  0.4936  0.2241 -0.1516
   51phy    C26 1360   1.235   2.619   0.788 -0.1624  0.4263  0.4208
   51phy    C25 1361   1.361   2.691   0.747 -0.7593 -0.2715 -0.3859
   51phy    C23 1362   1.392   2.671   0.596  0.1985  0.3481 -0.7514
   51phy    C24 1363   1.427   2.810   0.534 -0.1435  0.1176  0.4268
   51phy    C22 1364   1.513   2.570   0.569  0.1494  0.0210  0.4735
   51phy    C21 1365   1.484   2.473   0.452 -0.4549  0.0685 -0.1346
   51phy    C20 1366   1.603   2.369   0.441 -0.0853  0.0109  0.4793
   51phy    C18 1367   1.605   2.257   0.329  0.2014  0.3703 -0.1497
   51phy    O01 1368   1.473   2.222   0.284  0.4317 -0.3171  0.0854
   51phy    H01 1369   1.413   2.217   0.356 -1.6066 -2.7026 -1.6274
   51phy    C19 1370   1.663   2.132   0.394 -0.1384 -0.7536 -0.5972
   51phy    C13 1371   1.696   2.299   0.203  0.0650  0.0298  0.3449
   51phy     H3 1372   1.652   2.395   0.165 -0.0572 -0.4373 -0.7468
   51phy    O33 1373   1.834   2.345   0.217 -0.4569 -0.7539 -0.1720
   51phy    H1B 1374   1.893   2.273   0.199  0.6350  0.1337 -0.2553
   51phy    C12 1375   1.678   2.246   0.051 -0.0402  0.2149  0.4273
   51phy    O11 1376   1.552   2.195   0.030 -0.0989  0.3998  0.3589
   51phy    H1A 1377   1.514   2.178   0.114 -0.6316  1.8807  0.4395
   52phy    C35 1378   2.616   0.656   1.578  0.6358 -0.4708 -0.2356
   52phy    C33 1379   2.490   0.608   1.648  0.4708  0.0626 -0.6912
   52phy    C34 1380   2.525   0.553   1.784  0.4382  0.1127  0.0850
   52phy    C32 1381   2.377   0.716   1.650  0.2233 -0.0060 -0.1424
   52phy    C31 1382   2.265   0.678   1.553 -0.0994  0.1310  0.6144
   52phy    C30 1383   2.140   0.766   1.571  0.2038  0.0553  0.2095
   52phy    C28 1384   2.022   0.722   1.477 -0.1127  0.2487 -0.2811
   52phy    C29 1385   1.926   0.623   1.539 -0.0729 -0.1603  0.1273
   52phy    C27 1386   1.947   0.847   1.453 -0.7492 -0.2424 -0.5334
   52phy    C26 1387   1.897   0.861   1.309  0.7596  0.3714  0.2143
   52phy    C25 1388   1.806   0.980   1.276  0.3096 -0.1661 -0.2041
   52phy    C23 1389   1.763   0.979   1.131 -0.2314 -0.5179 -0.1494
   52phy    C24 1390   1.611   0.996   1.125  0.7185 -0.3549  0.4489
   52phy    C22 1391   1.831   1.098   1.059  0.1721 -0.1367  0.6030
   52phy    C21 1392   1.852   1.080   0.907 -0.3016 -0.4251 -0.9480
   52phy    C20 1393   1.915   1.205   0.843  0.4250 -0.5311 -0.0802
   52phy    C18 1394   1.920   1.226   0.687 -0.6462  0.2307  0.4978
   52phy    O01 1395   2.016   1.129   0.630  0.8659 -0.2594 -0.1427
   52phy    H01 1396   2.006   1.042   0.664 -0.6856 -0.2934 -0.5889
   52phy    C19 1397   1.988   1.360   0.689 -0.0471  0.2142  0.3761
   52phy    C13 1398   1.780   1.214   0.606 -0.6479 -0.3333 -0.1915
   52phy     H3 1399   1.754   1.105   0.607  0.7053 -0.6967 -1.7261
   52phy    O33 1400   1.664   1.261   0.671  0.1167 -0.2521 -0.0363
   52phy    H1B 1401   1.653   1.354   0.663 -0.0642  0.0481  2.6816
   52phy    C12 1402   1.763   1.217   0.447  0.0343 -0.2141 -0.3563
   52phy    O11 1403   1.759   1.343   0.397 -0.0322  0.0084 -0.2049
   52phy    H1A 1404   1.670   1.367   0.381  0.4074 -0.1413 -3.6316
   53phy    C35 1405   1.528   3.389   1.065  0.2676  0.0495 -0.0348
   53phy    C33 1406   1.673   3.440   1.037  0.0179 -0.1032  0.0926
   53phy    C34 1407   1.723   3.526   1.150  0.4535 -0.0957  0.0084
   53phy    C32 1408   1.766   3.322   1.020  0.0463  0.2689 -0.0755
   53phy    C31 1409   1.855   3.322   0.889  0.1430  0.4062 -0.2262
   53phy    C30 1410   1.910   3.188   0.840 -0.5475 -0.1597  0.2429
   53phy    C28 1411   1.964   3.183   0.698  0.2030  0.2885  0.0159
   53phy    C29 1412   2.068   3.074   0.682 -0.3243 -0.2047  0.5109
   53phy    C27 1413   1.853   3.167   0.588 -0.0584 -0.3301 -0.2781
   53phy    C26 1414   1.844   3.271   0.477 -0.1492  0.2016 -0.0629
   53phy    C25 1415   1.730   3.255   0.377 -0.3868  0.4108 -0.1635
   53phy    C23 1416   1.716   3.372   0.275  0.0198  0.1471 -0.4616
   53phy    C24 1417   1.804   3.351   0.153  0.7026 -0.1388 -0.2987
   53phy    C22 1418   1.576   3.388   0.226 -0.2973  0.4268  0.2790
   53phy    C21 1419   1.514   3.520   0.250  0.0013 -0.6525  0.3710
   53phy    C20 1420   1.361   3.511   0.247 -0.0383 -0.1483  0.0117
   53phy    C18 1421   1.271   3.635   0.288  0.1182 -0.5391  0.7348
   53phy    O01 1422   1.309   3.674   0.421 -0.3654  0.6839  0.1128
   53phy    H01 1423   1.309   3.603   0.482 -0.1577  1.1636  0.6843
   53phy    C19 1424   1.122   3.598   0.306 -0.1403  0.5105 -0.1251
   53phy    C13 1425   1.289   3.762   0.186  0.1414 -0.0427  0.0537
   53phy     H3 1426   1.399   3.774   0.174 -0.1066  1.8581 -0.8110
   53phy    O33 1427   1.264   3.739   0.045  0.2228 -0.0418  0.4481
   53phy    H1B 1428   1.346   3.747   0.001  0.3406 -0.6644  0.5453
   53phy    C12 1429   1.282   3.918   0.232  0.1096  0.3116  0.0170
   53phy    O11 1430   1.308   3.956   0.368 -0.0242 -0.2708 -0.3160
   53phy    H1A 1431   1.274   3.885   0.419 -0.7982 -1.7721 -2.7479
   54phy    C35 1432   2.891   3.110   1.325 -0.1516  0.3453  0.5880
   54phy    C33 1433   2.891   3.006   1.432  0.5807 -0.1168 -0.0340
   54phy    C34 1434   2.960   3.070   1.550  0.3172 -0.4315 -0.3201
   54phy    C32 1435   2.751   2.966   1.480 -0.1960 -0.5620  0.1437
   54phy    C31 1436   2.698   2.824   1.446  0.2111  0.2729  0.0262
   54phy    C30 1437   2.548   2.829   1.475  0.4646 -0.2998 -0.1481
   54phy    C28 1438   2.480   2.698   1.447 -0.1294  0.3444  0.5916
   54phy    C29 1439   2.383   2.657   1.562  0.2445  0.3779 -0.3477
   54phy    C27 1440   2.391   2.710   1.316 -0.8247 -0.0328  0.3539
   54phy    C26 1441   2.435   2.618   1.195 -0.7180  0.6360  0.6179
   54phy    C25 1442   2.372   2.666   1.062  0.3008  0.0747  0.0329
   54phy    C23 1443   2.405   2.603   0.920 -0.3040 -0.4318 -0.0462
   54phy    C24 1444   2.350   2.460   0.909  0.4290 -0.2269  0.0674
   54phy    C22 1445   2.353   2.699   0.810 -0.4766 -0.7807  0.0513
   54phy    C21 1446   2.441   2.709   0.687 -0.3650  0.1767 -0.0480
   54phy    C20 1447   2.411   2.821   0.583 -0.3080 -0.7412  0.2263
   54phy    C18 1448   2.503   2.871   0.468 -0.2159  0.2995  0.3978
   54phy    O01 1449   2.627   2.921   0.520 -0.1520  0.3663  0.5266
   54phy    H01 1450   2.620   3.011   0.546  0.1324 -0.0579  2.1611
   54phy    C19 1451   2.432   2.989   0.409  0.6209 -0.1875  0.3819
   54phy    C13 1452   2.540   2.757   0.357 -0.5374 -0.5179  0.2343
   54phy     H3 1453   2.620   2.700   0.411  1.1855  0.6055 -1.0427
   54phy    O33 1454   2.453   2.643   0.341  0.2165 -0.7669  0.4416
   54phy    H1B 1455   2.383   2.663   0.281  1.6984 -0.7821 -1.3778
   54phy    C12 1456   2.647   2.775   0.236 -0.5033 -0.9507 -0.1616
   54phy    O11 1457   2.755   2.859   0.267  0.2518  0.0021  0.1375
   54phy    H1A 1458   2.743   2.882   0.357 -1.6304  0.5404 -0.2076
   55phy    C35 1459   0.111   4.315   1.172 -0.0210 -0.1714  0.1995
   55phy    C33 1460   0.012   4.425   1.199 -0.1572 -0.0837  0.3965
   55phy    C34 1461  -0.060   4.393   1.333 -0.2675 -0.2394  0.1777
   55phy    C32 1462   0.092   4.559   1.183  0.5947 -0.0773  0.0142
   55phy    C31 1463   0.016   4.695   1.185 -0.1302  0.0512 -0.5888
   55phy    C30 1464   0.109   4.812   1.169  0.2209 -0.7945 -0.0786
   55phy    C28 1465   0.032   4.940   1.124  0.1354  0.1247  0.0426
   55phy    C29 1466   0.052   5.057   1.220  0.1564  0.8151 -0.3852
   55phy    C27 1467   0.076   4.982   0.981  0.4170 -0.0067  0.1732
   55phy    C26 1468  -0.030   5.050   0.897  0.0258 -0.0700  0.0944
   55phy    C25 1469   0.033   5.114   0.767 -0.2053  0.1183 -0.1488
   55phy    C23 1470  -0.075   5.163   0.672 -0.3654  0.2805 -0.1287
   55phy    C24 1471  -0.123   5.303   0.719  0.1565 -0.2846  0.1049
   55phy    C22 1472  -0.036   5.183   0.528 -0.6480  0.6477  0.4163
   55phy    C21 1473  -0.010   5.056   0.444 -0.2132  0.2660  0.1252
   55phy    C20 1474   0.006   5.095   0.296 -0.7859 -0.1988 -0.3584
   55phy    C18 1475   0.027   4.995   0.173 -0.1698  0.1269  0.8236
   55phy    O01 1476   0.140   4.919   0.215  0.0601  0.2104 -0.1299
   55phy    H01 1477   0.120   4.831   0.189  0.4866  0.3057 -0.7937
   55phy    C19 1478   0.073   5.086   0.062 -0.3092 -0.2109 -0.4761
   55phy    C13 1479  -0.106   4.910   0.138 -0.2674 -0.1829 -0.2692
   55phy     H3 1480  -0.136   4.871   0.239  0.5990  0.6989  0.3644
   55phy    O33 1481  -0.228   4.977   0.105  0.0478 -0.0239  0.1883
   55phy    H1B 1482  -0.227   5.051   0.162  2.6678 -0.7274  1.1860
   55phy    C12 1483  -0.102   4.768   0.079 -0.0682  0.2283  0.1691
   55phy    O11 1484   0.011   4.688   0.105  0.0149 -0.0570 -0.0402
   55phy    H1A 1485   0.061   4.673   0.027  0.0531  1.5244 -0.3448
   56phy    C35 1486   2.324   2.284   1.832 -0.3373  0.0658  0.5611
   56phy    C33 1487   2.458   2.263   1.761  0.3179 -0.1712 -0.3057
   56phy    C34 1488   2.433   2.226   1.617 -0.2130 -0.1008  0.1735
   56phy    C32 1489   2.537   2.397   1.765  0.2528 -0.0550 -0.3166
   56phy    C31 1490   2.682   2.380   1.806 -0.0981 -0.2795  0.0634
   56phy    C30 1491   2.754   2.511   1.774 -0.3550 -0.2432 -0.5419
   56phy    C28 1492   2.909   2.533   1.791  0.5596 -0.2554  0.1518
   56phy    C29 1493   2.991   2.472   1.676  0.4559  0.0339 -0.2547
   56phy    C27 1494   2.941   2.686   1.799  0.3743 -0.5944 -0.0752
   56phy    C26 1495   2.998   2.729   1.936  0.0384  0.8667  0.1088
   56phy    C25 1496   3.023   2.872   1.970  0.3326 -0.7876 -0.0662
   56phy    C23 1497   3.075   2.895   2.113 -0.2606 -0.4835  0.3363
   56phy    C24 1498   3.228   2.886   2.114 -0.3409 -0.7530 -0.5059
   56phy    C22 1499   3.031   3.035   2.154  0.4758  0.7288  0.5869
   56phy    C21 1500   2.946   3.037   2.281 -1.3801  0.1810  0.2857
   56phy    C20 1501   2.916   3.180   2.327 -0.2363 -0.3109  0.0123
   56phy    C18 1502   2.809   3.203   2.445 -0.1181 -0.3911 -0.4080
   56phy    O01 1503   2.860   3.129   2.553 -0.4430 -0.3551  0.4374
   56phy    H01 1504   2.823   3.043   2.558  0.2373 -0.7760 -1.1074
   56phy    C19 1505   2.833   3.352   2.481 -0.0814 -0.6641  0.1331
   56phy    C13 1506   2.658   3.162   2.396 -0.5146  0.0987 -0.5550
   56phy     H3 1507   2.668   3.058   2.357  0.2027 -0.4205  0.9219
   56phy    O33 1508   2.610   3.233   2.284 -0.4578  0.1088  0.5835
   56phy    H1B 1509   2.589   3.176   2.213  1.6636 -0.0483  0.0033
   56phy    C12 1510   2.545   3.148   2.502  0.4901 -0.0805 -0.1733
   56phy    O11 1511   2.572   3.073   2.622 -0.3889  0.7020  0.1920
   56phy    H1A 1512   2.636   3.125   2.668 -0.5747 -0.2261  1.5440
   57phy    C35 1513   0.180   3.765   1.280  0.2945 -0.2357 -0.2987
   57phy    C33 1514   0.187   3.901   1.226  0.1412 -0.0061 -0.1925
   57phy    C34 1515   0.133   3.997   1.330 -0.2451 -0.7246  0.3773
   57phy    C32 1516   0.330   3.937   1.180  0.1128 -0.5505 -0.0267
   57phy    C31 1517   0.339   3.987   1.033  0.3150 -0.1641 -0.5343
   57phy    C30 1518   0.482   4.019   0.983  0.2267 -0.2592 -0.6505
   57phy    C28 1519   0.491   4.073   0.842  0.4266 -0.4432  0.2373
   57phy    C29 1520   0.485   4.226   0.844  0.3677 -0.0069  0.1182
   57phy    C27 1521   0.615   4.019   0.771 -0.3066 -0.4739  0.2534
   57phy    C26 1522   0.585   3.964   0.635 -0.5625 -0.5036  0.8199
   57phy    C25 1523   0.707   3.914   0.563  0.4067  0.6807  0.3813
   57phy    C23 1524   0.683   3.893   0.410 -0.3649 -0.4627 -0.2130
   57phy    C24 1525   0.770   3.978   0.319 -0.3054 -0.0267 -0.3429
   57phy    C22 1526   0.694   3.743   0.371  0.3946 -0.4906 -0.3759
   57phy    C21 1527   0.631   3.694   0.241  0.2249  0.5472  0.1098
   57phy    C20 1528   0.643   3.539   0.228  0.7980 -0.1811 -0.3567
   57phy    C18 1529   0.588   3.481   0.087 -0.2062 -0.3265 -0.6272
   57phy    O01 1530   0.456   3.525   0.085  0.1257  0.0576 -0.5142
   57phy    H01 1531   0.405   3.460   0.039  1.0515 -0.5020 -0.7698
   57phy    C19 1532   0.588   3.327   0.110  0.1683  0.0982  0.5717
   57phy    C13 1533   0.664   3.533  -0.045  0.2722 -0.3106 -0.3819
   57phy     H3 1534   0.640   3.643  -0.047 -0.6156 -0.5070 -0.6302
   57phy    O33 1535   0.802   3.547  -0.039  0.0923 -0.2991  0.3670
   57phy    H1B 1536   0.826   3.632  -0.007 -0.1027  0.1972 -0.7685
   57phy    C12 1537   0.608   3.520  -0.193  0.4176 -0.1060  0.1945
   57phy    O11 1538   0.473   3.468  -0.207 -0.4077 -0.1883  0.1871
   57phy    H1A 1539   0.411   3.524  -0.163 -1.7883 -1.3469 -0.2130
   58phy    C35 1540   1.111   2.704   1.992  0.4151  0.4070 -0.2842
   58phy    C33 1541   0.965   2.683   2.026  0.2054  0.1183 -0.0653
   58phy    C34 1542   0.912   2.561   1.957  0.1037  0.0554  0.3937
   58phy    C32 1543   0.939   2.677   2.179  0.7347  0.4892  0.4726
   58phy    C31 1544   0.794   2.699   2.223  0.4649  0.0377 -0.0685
   58phy    C30 1545   0.773   2.669   2.373  0.1283  0.1062  0.2569
   58phy    C28 1546   0.638   2.706   2.432  0.6044  0.4927 -0.2215
   58phy    C29 1547   0.549   2.580   2.442  0.0988 -0.1060 -0.2338
   58phy    C27 1548   0.667   2.768   2.570  0.6994 -0.2138  0.2224
   58phy    C26 1549   0.619   2.911   2.601  0.1046  0.0582  0.3373
   58phy    C25 1550   0.652   2.939   2.745 -0.6126  0.0564 -0.3092
   58phy    C23 1551   0.637   3.089   2.785 -0.0045 -0.9441 -0.4811
   58phy    C24 1552   0.495   3.124   2.842 -0.4578 -0.0028 -0.6686
   58phy    C22 1553   0.737   3.125   2.895  0.2167  0.3136  0.3718
   58phy    C21 1554   0.844   3.217   2.839 -0.5063 -0.1273  0.7611
   58phy    C20 1555   0.971   3.255   2.916  0.1388 -0.0462  0.2116
   58phy    C18 1556   1.069   3.376   2.879 -0.0637  0.0975  0.1448
   58phy    O01 1557   0.995   3.499   2.874  0.0039 -0.5048  0.1928
   58phy    H01 1558   0.928   3.508   2.939  0.7533 -0.9226  1.0537
   58phy    C19 1559   1.151   3.385   3.006 -0.3880 -0.1436 -0.2233
   58phy    C13 1560   1.148   3.348   2.742 -0.0885  0.0400  0.4428
   58phy     H3 1561   1.072   3.317   2.666  1.1328 -0.7980 -0.4727
   58phy    O33 1562   1.227   3.232   2.749  0.4141 -0.3313 -0.3510
   58phy    H1B 1563   1.302   3.259   2.798 -0.2730 -0.3847  0.7650
   58phy    C12 1564   1.228   3.460   2.667 -1.0668  0.0312  0.5580
   58phy    O11 1565   1.339   3.516   2.732 -0.2404 -0.2279 -0.0425
   58phy    H1A 1566   1.308   3.593   2.775  1.2331  0.3572  0.0083
   59phy    C35 1567   0.533   2.951   0.176  0.0474  0.2579  0.2266
   59phy    C33 1568   0.395   2.904   0.128  0.0180  0.0905  0.1760
   59phy    C34 1569   0.322   3.032   0.089 -0.0316  0.3230 -0.2327
   59phy    C32 1570   0.418   2.816   0.002 -0.4237 -0.2170 -0.0755
   59phy    C31 1571   0.481   2.674   0.017 -0.1342  0.1992 -0.4057
   59phy    C30 1572   0.524   2.621  -0.118 -0.4341  0.6564 -0.2968
   59phy    C28 1573   0.555   2.470  -0.126 -0.7697 -0.0784  0.3494
   59phy    C29 1574   0.527   2.425  -0.268 -0.0664 -0.2362 -0.0165
   59phy    C27 1575   0.698   2.420  -0.084 -0.1882  0.2240  0.0544
   59phy    C26 1576   0.765   2.452   0.049 -0.3647 -0.2462 -0.4873
   59phy    C25 1577   0.911   2.410   0.067  0.0003 -0.3194  0.0774
   59phy    C23 1578   0.998   2.484   0.176 -0.3610  0.1158 -0.0826
   59phy    C24 1579   0.985   2.405   0.307  0.3581  0.7217  0.0487
   59phy    C22 1580   1.148   2.465   0.143 -0.1446 -0.3857  0.4636
   59phy    C21 1581   1.210   2.594   0.105  0.0419  0.2632  0.1087
   59phy    C20 1582   1.345   2.573   0.042 -0.8183  0.7470  0.1050
   59phy    C18 1583   1.423   2.702  -0.012  0.7068  0.3954 -0.0431
   59phy    O01 1584   1.342   2.777  -0.103  0.1043  0.1388  0.9409
   59phy    H01 1585   1.313   2.736  -0.182  0.4026  1.1019  0.3017
   59phy    C19 1586   1.528   2.636  -0.105 -0.1244 -0.2679 -0.4452
   59phy    C13 1587   1.491   2.798   0.102  0.3752  0.1559  0.3041
   59phy     H3 1588   1.403   2.828   0.165 -0.1480 -0.3894 -0.1498
   59phy    O33 1589   1.568   2.735   0.200  0.2649 -0.2407 -0.1505
   59phy    H1B 1590   1.518   2.688   0.263 -0.3267 -0.3997 -0.7370
   59phy    C12 1591   1.534   2.948   0.079  0.3975 -0.5098  0.1441
   59phy    O11 1592   1.480   3.006  -0.039  0.2275  0.2820 -0.1029
   59phy    H1A 1593   1.410   2.953  -0.072  0.1060  0.1788  0.3178
   60phy    C35 1594   4.965   0.252   1.411  0.0069 -0.2685 -0.1509
   60phy    C33 1595   5.034   0.380   1.386 -0.1798  0.4791 -0.2749
   60phy    C34 1596   5.087   0.415   1.519 -0.4847  0.3828  0.2283
   60phy    C32 1597   5.153   0.367   1.286 -0.1272  0.1583 -0.1716
   60phy    C31 1598   5.126   0.424   1.145  0.2386  0.2991 -0.8123
   60phy    C30 1599   5.250   0.413   1.059 -0.9434 -0.2853 -0.5860
   60phy    C28 1600   5.244   0.462   0.912  0.0604  0.1084  0.0281
   60phy    C29 1601   5.246   0.616   0.905  0.2596  0.7203  0.1886
   60phy    C27 1602   5.369   0.411   0.847 -0.1520  0.6700 -0.3774
   60phy    C26 1603   5.354   0.370   0.704  0.0588  0.3241 -0.2807
   60phy    C25 1604   5.485   0.327   0.644  0.1683 -0.4649 -0.5864
   60phy    C23 1605   5.480   0.269   0.504  0.0584  0.0672  0.2252
   60phy    C24 1606   5.560   0.352   0.401 -0.0778  0.3977 -0.2444
   60phy    C22 1607   5.538   0.127   0.507 -0.3162 -0.2611 -1.0082
   60phy    C21 1608   5.501   0.017   0.402  0.3034 -0.2679 -0.1835
   60phy    C20 1609   5.606  -0.096   0.401 -0.2565  0.1683  0.3222
   60phy    C18 1610   5.594  -0.213   0.297 -0.3993  0.0897 -0.4861
   60phy    O01 1611   5.479  -0.291   0.338 -0.3437 -0.3601 -0.0584
   60phy    H01 1612   5.399  -0.241   0.338 -0.8099 -1.0729  0.9646
   60phy    C19 1613   5.723  -0.284   0.340  0.1958  0.2481  0.0235
   60phy    C13 1614   5.582  -0.164   0.144  0.0630  0.0072 -0.0972
   60phy     H3 1615   5.484  -0.109   0.146 -1.2640 -2.2337  1.5373
   60phy    O33 1616   5.667  -0.057   0.090 -0.0002  0.0630  0.2241
   60phy    H1B 1617   5.710  -0.008   0.158 -0.9286  1.2379 -0.0145
   60phy    C12 1618   5.521  -0.252   0.028  0.0872  0.1161  0.0960
   60phy    O11 1619   5.499  -0.181  -0.090 -0.0993 -0.2866 -0.0937
   60phy    H1A 1620   5.558  -0.108  -0.088 -0.9880  0.4492 -0.5323
   61phy    C35 1621   1.319   3.630   1.382  0.5674 -0.2896  0.3054
   61phy    C33 1622   1.308   3.548   1.509 -0.7709 -0.2715  0.7377
   61phy    C34 1623   1.166   3.521   1.544  0.0911 -0.2056  0.2976
   61phy    C32 1624   1.381   3.416   1.482 -0.0369  0.0409  0.2001
   61phy    C31 1625   1.519   3.402   1.542  0.1679  0.0549 -0.3729
   61phy    C30 1626   1.602   3.289   1.486 -0.1297  0.1790  0.0114
   61phy    C28 1627   1.730   3.264   1.566 -0.5119  0.8261  0.2056
   61phy    C29 1628   1.763   3.116   1.577 -0.2349  0.1442  0.0230
   61phy    C27 1629   1.855   3.334   1.517 -0.3457 -0.5126 -0.2191
   61phy    C26 1630   1.943   3.406   1.621  0.1342 -0.7905  0.0126
   61phy    C25 1631   2.058   3.486   1.565  0.3608  0.6839  0.0152
   61phy    C23 1632   2.154   3.548   1.668  0.7652 -0.6720 -0.0895
   61phy    C24 1633   2.300   3.540   1.630 -0.0511  0.4235  1.0959
   61phy    C22 1634   2.120   3.693   1.698  0.0716  0.0439 -0.2310
   61phy    C21 1635   2.111   3.734   1.850  0.2800 -0.2147  0.2465
   61phy    C20 1636   2.121   3.884   1.865  0.1124 -0.3420 -0.4403
   61phy    C18 1637   2.125   3.951   2.010  0.4384 -0.3972  0.1783
   61phy    O01 1638   2.200   3.881   2.113 -0.2709 -0.3365 -0.0056
   61phy    H01 1639   2.215   3.938   2.186  0.4855  1.3912 -1.4321
   61phy    C19 1640   2.196   4.086   1.977 -0.4350  0.0988  0.0090
   61phy    C13 1641   1.979   3.984   2.074  0.3699 -0.2859  0.4628
   61phy     H3 1642   1.921   4.044   1.999  0.0902 -1.9917 -0.7502
   61phy    O33 1643   1.985   4.076   2.189  0.1577 -0.1433  0.1095
   61phy    H1B 1644   1.998   4.031   2.271  0.3677  0.6230  0.5110
   61phy    C12 1645   1.883   3.859   2.113  0.2476  0.5806  0.1078
   61phy    O11 1646   1.928   3.804   2.232  0.3111  0.2105  0.3278
   61phy    H1A 1647   2.017   3.776   2.219 -0.5998 -2.8432 -0.0208
   62phy    C35 1648   0.982   3.211   0.213  0.2975  0.1663  0.1758
   62phy    C33 1649   1.064   3.081   0.248  0.1572 -0.0126  0.0671
   62phy    C34 1650   1.082   2.994   0.123 -0.2136  0.2712  0.2236
   62phy    C32 1651   1.205   3.120   0.308  0.1008 -0.2119  0.1333
   62phy    C31 1652   1.203   3.155   0.461 -0.1353 -0.1801 -0.4623
   62phy    C30 1653   1.336   3.216   0.514 -0.0969 -0.1416 -0.3224
   62phy    C28 1654   1.340   3.269   0.659  0.4948 -0.2094  0.0891
   62phy    C29 1655   1.361   3.160   0.764 -0.6340 -0.1168  0.0357
   62phy    C27 1656   1.460   3.367   0.676  0.1978  0.6316  0.2805
   62phy    C26 1657   1.439   3.519   0.652 -0.0226  0.1987 -0.1584
   62phy    C25 1658   1.560   3.607   0.652 -0.4055 -0.1645 -0.1923
   62phy    C23 1659   1.538   3.757   0.679 -0.2156 -0.1371 -0.0941
   62phy    C24 1660   1.562   3.784   0.827 -0.0252 -0.2824 -0.3506
   62phy    C22 1661   1.623   3.851   0.588 -0.1357 -0.1402 -0.4653
   62phy    C21 1662   1.551   3.985   0.556 -0.3918 -0.1049 -0.5998
   62phy    C20 1663   1.641   4.068   0.465 -0.3250  0.0661  0.3855
   62phy    C18 1664   1.581   4.200   0.407 -0.4918  0.2107  0.2410
   62phy    O01 1665   1.462   4.162   0.334  0.1834  0.2619 -0.1805
   62phy    H01 1666   1.414   4.098   0.382  3.3952 -0.4190  2.5491
   62phy    C19 1667   1.693   4.250   0.315  0.1343 -0.1589 -0.1926
   62phy    C13 1668   1.545   4.303   0.521  0.0619 -0.0439 -0.2139
   62phy     H3 1669   1.466   4.248   0.579  0.1122 -0.5151 -0.5863
   62phy    O33 1670   1.637   4.327   0.633 -0.2399  0.2269 -0.1421
   62phy    H1B 1671   1.598   4.372   0.705 -0.1786 -0.9412  0.6494
   62phy    C12 1672   1.441   4.417   0.505  0.9507  0.3506 -0.2136
   62phy    O11 1673   1.496   4.543   0.467  0.0470 -0.1858 -0.4897
   62phy    H1A 1674   1.423   4.598   0.445  0.5371  1.1523  1.0057
   63phy    C35 1675   1.904   2.676   1.491 -0.3671  0.0951 -0.4055
   63phy    C33 1676   2.025   2.739   1.420  0.3228 -1.2337 -0.1947
   63phy    C34 1677   2.015   2.718   1.274  0.1698  0.2172  0.3746
   63phy    C32 1678   2.046   2.887   1.449  0.0908  0.5516  0.3083
   63phy    C31 1679   2.112   2.915   1.580 -0.6398 -0.6097  0.1760
   63phy    C30 1680   2.177   3.054   1.583  0.2816 -0.5966 -0.1572
   63phy    C28 1681   2.270   3.074   1.702  0.5240  0.2032 -0.7020
   63phy    C29 1682   2.392   3.144   1.648  0.0650  0.5263  0.7867
   63phy    C27 1683   2.204   3.169   1.810  0.2947 -0.0137 -0.4656
   63phy    C26 1684   2.120   3.098   1.919 -0.0926  0.2141 -0.4284
   63phy    C25 1685   2.083   3.208   2.018 -0.0929  0.3081 -0.3528
   63phy    C23 1686   2.063   3.176   2.169 -0.0986 -0.3781 -0.3909
   63phy    C24 1687   2.185   3.119   2.241  0.0393 -0.7754 -0.1993
   63phy    C22 1688   2.010   3.300   2.240 -0.1943 -0.1930  0.3092
   63phy    C21 1689   1.934   3.289   2.368  0.4897  0.3158 -0.2688
   63phy    C20 1690   1.870   3.426   2.414 -0.2906 -0.0718  0.1237
   63phy    C18 1691   1.806   3.448   2.553 -0.1056  0.4697 -0.0491
   63phy    O01 1692   1.889   3.381   2.647  0.1960 -0.0045 -0.0152
   63phy    H01 1693   1.879   3.413   2.735  1.0392 -1.3988  0.6257
   63phy    C19 1694   1.841   3.595   2.584 -0.4418  0.0020 -0.1223
   63phy    C13 1695   1.652   3.408   2.568 -0.0280  0.4068  0.2121
   63phy     H3 1696   1.596   3.452   2.482 -0.8202  1.0628  1.0523
   63phy    O33 1697   1.593   3.470   2.676  0.2190 -0.6235  0.6504
   63phy    H1B 1698   1.501   3.450   2.679  0.0237  0.2929  1.4389
   63phy    C12 1699   1.617   3.251   2.570  0.0494  0.1167  0.0997
   63phy    O11 1700   1.648   3.183   2.688  0.3006 -0.0739  0.7741
   63phy    H1A 1701   1.690   3.102   2.667 -0.2871 -0.1666 -0.1013
   64phy    C35 1702   1.777   4.164   1.003 -0.2786  0.1402 -0.1155
   64phy    C33 1703   1.696   4.256   1.095  0.4095 -0.0178 -0.0671
   64phy    C34 1704   1.759   4.232   1.236  0.1672 -0.3137 -0.4380
   64phy    C32 1705   1.700   4.405   1.057  0.4205  0.0769 -0.0205
   64phy    C31 1706   1.593   4.455   0.957  0.2837  0.3196  0.3226
   64phy    C30 1707   1.624   4.599   0.928  0.9134 -0.5993  0.1851
   64phy    C28 1708   1.556   4.678   0.814  0.5346 -0.1488  0.2102
   64phy    C29 1709   1.416   4.740   0.857  0.3538  0.0821  0.3972
   64phy    C27 1710   1.666   4.774   0.760 -0.1062 -0.3646  0.3393
   64phy    C26 1711   1.640   4.822   0.616 -0.5876 -0.3948  0.1472
   64phy    C25 1712   1.732   4.943   0.580 -0.6529  0.1765  0.0397
   64phy    C23 1713   1.746   4.975   0.427  0.3991  1.1154 -0.0758
   64phy    C24 1714   1.739   5.122   0.406 -0.0143 -0.5886  0.2679
   64phy    C22 1715   1.872   4.906   0.369  0.0050  0.0772  0.7040
   64phy    C21 1716   1.862   4.866   0.222  0.0657 -0.2646 -0.1832
   64phy    C20 1717   1.983   4.770   0.196 -0.0682  0.3772  0.5472
   64phy    C18 1718   1.984   4.672   0.078 -0.4376  0.1944  0.2980
   64phy    O01 1719   1.880   4.577   0.107 -0.3599 -0.1930  0.1693
   64phy    H01 1720   1.868   4.575   0.200  2.2989  1.6342  0.6755
   64phy    C19 1721   2.120   4.596   0.093  0.8159  0.1719  0.1074
   64phy    C13 1722   1.967   4.735  -0.069 -0.0614  0.6767 -0.6281
   64phy     H3 1723   1.868   4.787  -0.062  0.2999  1.1477  2.8163
   64phy    O33 1724   2.048   4.847  -0.107  0.0207 -0.4713  0.0557
   64phy    H1B 1725   1.984   4.907  -0.138  0.2322 -0.2979 -0.0452
   64phy    C12 1726   1.923   4.648  -0.194  0.3014  0.4995  0.4063
   64phy    O11 1727   1.862   4.523  -0.180 -0.4039  0.1007  0.4130
   64phy    H1A 1728   1.831   4.519  -0.092 -0.5219 -1.6047  0.3184
   65phy    C35 1729   1.978   4.656   1.461 -0.0876  0.3108 -0.0447
   65phy    C33 1730   2.111   4.716   1.507  0.4352 -0.1333  0.5463
   65phy    C34 1731   2.147   4.645   1.631  0.3278 -0.0294 -0.7788
   65phy    C32 1732   2.211   4.711   1.392 -0.2989  0.2136 -0.0078
   65phy    C31 1733   2.302   4.832   1.374 -0.3042 -0.2725 -0.0073
   65phy    C30 1734   2.401   4.813   1.266  0.4707  0.2298  0.4897
   65phy    C28 1735   2.483   4.935   1.225  0.2215  0.1371 -0.4243
   65phy    C29 1736   2.613   4.953   1.313  0.0230  0.6679 -0.1614
   65phy    C27 1737   2.523   4.911   1.074 -0.1762  0.3429 -0.4774
   65phy    C26 1738   2.567   5.024   0.991 -0.3843 -0.1845  0.0163
   65phy    C25 1739   2.587   4.987   0.841 -0.0759 -0.0999  0.1453
   65phy    C23 1740   2.666   5.087   0.758 -0.5772 -0.1148  0.7075
   65phy    C24 1741   2.743   5.002   0.660 -0.5173 -0.0965 -0.0099
   65phy    C22 1742   2.585   5.200   0.691 -0.2460  0.0285 -0.0229
   65phy    C21 1743   2.617   5.342   0.731  0.0650 -0.1359  0.2346
   65phy    C20 1744   2.568   5.450   0.630 -0.3626 -0.4094 -0.0384
   65phy    C18 1745   2.574   5.602   0.647  0.2141 -0.0530  0.1667
   65phy    O01 1746   2.493   5.642   0.759  0.0973 -0.1561  0.4503
   65phy    H01 1747   2.490   5.582   0.831  1.1741 -0.1875  0.4796
   65phy    C19 1748   2.504   5.656   0.522  0.1748  0.1823  0.7929
   65phy    C13 1749   2.724   5.653   0.666  0.0469 -0.0520  0.0522
   65phy     H3 1750   2.752   5.617   0.769  0.2458  1.2089  0.4597
   65phy    O33 1751   2.828   5.594   0.588  0.2505 -0.0528  0.3919
   65phy    H1B 1752   2.853   5.634   0.507  2.3776 -3.2117 -0.7036
   65phy    C12 1753   2.773   5.797   0.706 -0.4123  0.2120  0.0321
   65phy    O11 1754   2.677   5.878   0.759 -0.4905 -0.1393 -0.0036
   65phy    H1A 1755   2.670   5.868   0.852 -0.5760 -1.4648 -0.1435
   66phy    C35 1756   1.511   0.963   1.865  0.2178 -0.1572 -0.0883
   66phy    C33 1757   1.616   0.894   1.775  0.2456 -0.5753 -0.8189
   66phy    C34 1758   1.590   0.933   1.627  0.4035 -0.2751 -0.0218
   66phy    C32 1759   1.756   0.923   1.837 -0.1434  0.2375 -0.3664
   66phy    C31 1760   1.817   0.815   1.930 -0.4216  0.5150 -0.1210
   66phy    C30 1761   1.960   0.860   1.968 -0.0832 -0.3205  0.2482
   66phy    C28 1762   2.046   0.758   2.041  0.2051 -0.1785  0.2471
   66phy    C29 1763   2.121   0.673   1.942  0.6278  0.2187  0.0878
   66phy    C27 1764   2.141   0.831   2.144 -0.0751  0.0623 -0.2994
   66phy    C26 1765   2.170   0.761   2.273 -1.2331  0.4281 -0.1877
   66phy    C25 1766   2.264   0.854   2.357  0.3589  0.3978 -0.2480
   66phy    C23 1767   2.342   0.780   2.469  1.0460 -0.0669  0.5860
   66phy    C24 1768   2.485   0.826   2.463 -0.6860  0.1033 -0.2718
   66phy    C22 1769   2.286   0.821   2.610  0.3585 -0.6501 -0.5492
   66phy    C21 1770   2.155   0.752   2.660  0.0314 -0.5155  0.0040
   66phy    C20 1771   2.106   0.791   2.797  0.0660 -0.2122 -0.5256
   66phy    C18 1772   1.966   0.738   2.848  0.2555 -0.0065 -0.1737
   66phy    O01 1773   1.971   0.594   2.839  0.0871 -0.4351  0.5852
   66phy    H01 1774   1.918   0.560   2.909  0.6496 -0.7874  0.8449
   66phy    C19 1775   1.993   0.776   2.998  0.4099 -0.4843  0.4383
   66phy    C13 1776   1.841   0.799   2.769  0.1850  0.6333  0.5619
   66phy     H3 1777   1.867   0.806   2.660 -0.2950 -1.8354  0.2169
   66phy    O33 1778   1.808   0.932   2.801  0.7023 -0.1336  0.2422
   66phy    H1B 1779   1.750   0.934   2.874  0.6709  1.0268  0.2119
   66phy    C12 1780   1.704   0.717   2.773 -0.7206  0.7593  0.1441
   66phy    O11 1781   1.636   0.737   2.900 -0.3395  0.1731 -0.3976
   66phy    H1A 1782   1.629   0.830   2.901 -0.5436  0.1517  0.1063
   67phy    C35 1783   4.224   4.522   1.472 -0.0208 -0.4628 -0.2886
   67phy    C33 1784   4.128   4.466   1.571  0.3873  0.3169  0.0847
   67phy    C34 1785   4.180   4.439   1.707 -0.1304 -0.2126 -0.0961
   67phy    C32 1786   4.005   4.556   1.574  0.0764 -0.3129  0.6735
   67phy    C31 1787   3.888   4.511   1.482 -0.2953 -0.6262 -0.0614
   67phy    C30 1788   3.774   4.610   1.450 -0.1355 -0.2812 -0.1177
   67phy    C28 1789   3.692   4.570   1.327  0.2996 -0.2171  0.0254
   67phy    C29 1790   3.575   4.476   1.357  0.3928 -0.5852  0.2328
   67phy    C27 1791   3.623   4.702   1.281  0.1304  0.6910  0.1132
   67phy    C26 1792   3.650   4.744   1.137 -0.0017  0.0862  0.3693
   67phy    C25 1793   3.594   4.880   1.104 -0.0265 -0.1724  0.1742
   67phy    C23 1794   3.609   4.911   0.954  0.8462 -0.1767 -0.3756
   67phy    C24 1795   3.468   4.939   0.900 -0.1204 -0.3418  0.5180
   67phy    C22 1796   3.704   5.033   0.932  0.2687 -0.0216 -0.1449
   67phy    C21 1797   3.780   5.034   0.802  0.8738  0.3713 -0.9734
   67phy    C20 1798   3.866   5.164   0.787 -0.3760 -0.3787 -0.2868
   67phy    C18 1799   3.926   5.197   0.645  0.0091 -0.4080  0.4109
   67phy    O01 1800   4.014   5.087   0.606  0.0893 -0.0987 -0.2362
   67phy    H01 1801   3.967   5.006   0.605  0.8635 -0.5578 -0.9192
   67phy    C19 1802   4.028   5.306   0.671  0.0667  0.6816 -0.5778
   67phy    C13 1803   3.818   5.229   0.530  0.3420  0.4024 -0.1101
   67phy     H3 1804   3.766   5.130   0.516  2.3625 -0.8526  0.8172
   67phy    O33 1805   3.701   5.309   0.565 -0.0912 -0.4589 -0.3858
   67phy    H1B 1806   3.709   5.389   0.516  2.1471 -0.0367  0.5216
   67phy    C12 1807   3.848   5.232   0.374 -0.3249 -0.0288  0.7622
   67phy    O11 1808   3.895   5.351   0.319 -0.3253  0.0353 -0.0848
   67phy    H1A 1809   3.852   5.359   0.236 -0.1045 -0.8454 -0.2997
   68phy    C35 1810   1.497   4.555   1.418 -0.3256  0.1861 -0.1960
   68phy    C33 1811   1.512   4.670   1.312 -0.4614  0.2259  0.1241
   68phy    C34 1812   1.370   4.707   1.262  0.0113 -0.6130  0.0479
   68phy    C32 1813   1.600   4.785   1.365  0.1730 -0.6928 -0.1645
   68phy    C31 1814   1.642   4.895   1.259  0.3489 -0.5970 -0.2896
   68phy    C30 1815   1.725   5.006   1.321  0.4935 -0.6118  0.0028
   68phy    C28 1816   1.761   5.113   1.214  0.3487 -0.3182 -0.4679
   68phy    C29 1817   1.753   5.253   1.280 -0.1027 -0.2585  0.3117
   68phy    C27 1818   1.908   5.089   1.167  0.1830 -0.2424  0.2404
   68phy    C26 1819   1.927   4.985   1.052  0.0952  0.6061  0.5154
   68phy    C25 1820   2.071   4.949   1.015 -0.0051 -0.3245 -0.2165
   68phy    C23 1821   2.086   4.880   0.876  0.3336 -0.0174  0.0815
   68phy    C24 1822   2.223   4.926   0.816  0.3419  0.4475  0.1806
   68phy    C22 1823   2.068   4.726   0.877 -0.1029 -0.2542  0.4838
   68phy    C21 1824   2.002   4.663   0.748  0.8583  0.4161  0.2359
   68phy    C20 1825   2.005   4.511   0.745 -0.0617  0.2724 -0.2411
   68phy    C18 1826   1.978   4.409   0.630 -0.0007 -0.1850  1.0829
   68phy    O01 1827   1.846   4.434   0.573 -0.4641 -0.5578  0.1245
   68phy    H01 1828   1.776   4.387   0.612  0.4921 -1.0013  1.3879
   68phy    C19 1829   1.962   4.272   0.698  0.4001 -0.1240  0.5924
   68phy    C13 1830   2.081   4.420   0.505  0.2124  0.2582 -0.1892
   68phy     H3 1831   2.055   4.325   0.451 -1.1295 -0.3137  1.3482
   68phy    O33 1832   2.050   4.510   0.407  0.3765  0.2595 -0.1660
   68phy    H1B 1833   1.983   4.569   0.436 -0.2874  0.1091 -1.3149
   68phy    C12 1834   2.239   4.384   0.502  0.1143  0.1411 -0.0404
   68phy    O11 1835   2.290   4.293   0.416  0.1310 -0.1610  0.5051
   68phy    H1A 1836   2.380   4.318   0.407 -0.2400  0.7273 -1.3106
   69phy    C35 1837   3.589   3.524   2.157 -0.2704 -0.0619 -0.2300
   69phy    C33 1838   3.618   3.622   2.038  0.1602  0.7085  0.1591
   69phy    C34 1839   3.700   3.544   1.939 -0.1258 -0.0555  0.1252
   69phy    C32 1840   3.489   3.672   1.970 -0.1540 -0.0279  0.2489
   69phy    C31 1841   3.407   3.784   2.034  0.4053 -0.0932 -0.1964
   69phy    C30 1842   3.292   3.819   1.932 -0.8383 -0.0363  0.0810
   69phy    C28 1843   3.191   3.930   1.962  0.5560  0.0731  0.0335
   69phy    C29 1844   3.242   4.067   1.934 -0.4944 -0.4483  0.6727
   69phy    C27 1845   3.071   3.903   1.868  0.2479  0.3796  0.4618
   69phy    C26 1846   2.934   3.939   1.914  0.0714 -0.3096  0.2515
   69phy    C25 1847   2.822   3.913   1.811 -0.5126  0.3926  0.3490
   69phy    C23 1848   2.687   3.965   1.860 -0.1805  0.1131 -0.2481
   69phy    C24 1849   2.637   4.076   1.767 -0.1856  0.1287 -0.0943
   69phy    C22 1850   2.581   3.851   1.881  0.3965 -0.0811  0.7516
   69phy    C21 1851   2.580   3.788   2.022 -0.4129 -0.2054 -0.2840
   69phy    C20 1852   2.482   3.672   2.028  0.3731 -0.2176 -0.3941
   69phy    C18 1853   2.426   3.604   2.163 -0.1406 -0.6277  0.4233
   69phy    O01 1854   2.316   3.681   2.216  0.1748 -0.5380 -0.4385
   69phy    H01 1855   2.283   3.753   2.165 -1.5763  0.5722  2.0802
   69phy    C19 1856   2.359   3.485   2.089  0.7627 -0.3555  0.0327
   69phy    C13 1857   2.536   3.561   2.275 -0.3951  0.0253  0.0242
   69phy     H3 1858   2.621   3.505   2.230 -0.6759 -0.2223 -0.2074
   69phy    O33 1859   2.480   3.459   2.363 -0.1848 -0.0972 -0.1847
   69phy    H1B 1860   2.516   3.372   2.357 -0.5864 -0.5598  2.5943
   69phy    C12 1861   2.599   3.670   2.367 -0.1936 -0.1214  0.0770
   69phy    O11 1862   2.509   3.754   2.431 -0.7822 -0.5534  0.1629
   69phy    H1A 1863   2.433   3.770   2.379 -1.2379  1.2667  1.3242
   70phy    C35 1864   0.680   0.236   1.478  0.0662  0.5040 -0.1564
   70phy    C33 1865   0.825   0.257   1.535 -0.1252  0.3054  0.1374
   70phy    C34 1866   0.826   0.220   1.682 -0.0708 -0.1890  0.1452
   70phy    C32 1867   0.921   0.152   1.467  0.5077  0.2309 -0.2018
   70phy    C31 1868   1.049   0.207   1.395  0.2576 -0.1570  0.0085
   70phy    C30 1869   1.131   0.108   1.316 -0.2318 -0.2790 -0.5028
   70phy    C28 1870   1.261   0.163   1.259 -0.1212  0.3680 -0.2145
   70phy    C29 1871   1.381   0.135   1.346 -0.7160 -0.5653 -0.0122
   70phy    C27 1872   1.262   0.090   1.120 -0.1317 -0.1729  0.2518
   70phy    C26 1873   1.340   0.166   1.013 -0.0091 -0.1392  0.5630
   70phy    C25 1874   1.360   0.087   0.880 -0.1001 -0.5392  0.2748
   70phy    C23 1875   1.464   0.146   0.777  0.1639 -0.2234 -0.5468
   70phy    C24 1876   1.605   0.109   0.818  0.4485  0.1351  0.1254
   70phy    C22 1877   1.435   0.079   0.643  0.1304 -0.1045 -0.2848
   70phy    C21 1878   1.351   0.168   0.548 -0.0470  0.0536  0.5124
   70phy    C20 1879   1.349   0.120   0.403 -0.3392 -0.3403  0.4151
   70phy    C18 1880   1.288   0.211   0.293 -0.2094  0.2223 -0.0851
   70phy    O01 1881   1.144   0.223   0.314  0.2086 -0.0449 -0.0164
   70phy    H01 1882   1.107   0.284   0.253 -1.8864  1.4643  2.5157
   70phy    C19 1883   1.300   0.129   0.169 -0.0669 -0.0946 -0.4091
   70phy    C13 1884   1.349   0.358   0.279 -0.1234  0.1500  0.3892
   70phy     H3 1885   1.301   0.412   0.364 -2.6529 -0.9487 -0.2270
   70phy    O33 1886   1.489   0.374   0.320 -0.6104 -0.3077  0.1508
   70phy    H1B 1887   1.537   0.316   0.264 -2.5067  0.1923 -2.1637
   70phy    C12 1888   1.299   0.469   0.182  0.6193  0.4115  0.2327
   70phy    O11 1889   1.369   0.474   0.058 -0.2813 -0.5116 -0.0013
   70phy    H1A 1890   1.335   0.547   0.011  0.7089  0.2760  0.4665
   71phy    C35 1891   0.850   0.847   1.495 -0.3035 -0.5331 -0.0719
   71phy    C33 1892   0.956   0.754   1.553  0.1787 -0.0090  0.1384
   71phy    C34 1893   0.882   0.665   1.653  0.0901 -0.3391  0.1986
   71phy    C32 1894   1.031   0.670   1.449 -0.3496  0.0357  0.2094
   71phy    C31 1895   1.184   0.665   1.479 -0.0377  0.3103 -0.1625
   71phy    C30 1896   1.265   0.583   1.380  0.6262 -0.5530  0.1097
   71phy    C28 1897   1.418   0.575   1.384 -0.4156  0.5364  0.1066
   71phy    C29 1898   1.462   0.495   1.511 -0.0582 -0.3982 -0.1054
   71phy    C27 1899   1.473   0.509   1.255  0.1553 -0.0715 -0.0796
   71phy    C26 1900   1.605   0.572   1.208  0.3417  0.5793 -0.1998
   71phy    C25 1901   1.656   0.509   1.078  0.3013 -0.4134 -0.2950
   71phy    C23 1902   1.804   0.542   1.059  0.2568  0.8023 -0.3148
   71phy    C24 1903   1.895   0.434   1.127 -0.6095  0.2720  0.1795
   71phy    C22 1904   1.839   0.547   0.909  0.3874  0.6573  0.3216
   71phy    C21 1905   1.916   0.674   0.873 -0.0491  0.3466  0.1168
   71phy    C20 1906   1.982   0.651   0.734  0.2376  0.1034  0.7203
   71phy    C18 1907   2.073   0.765   0.664 -0.3062  0.6087 -0.2989
   71phy    O01 1908   1.994   0.881   0.652  0.0645  0.2249  0.2727
   71phy    H01 1909   1.913   0.861   0.610 -2.0381  3.3154  2.4091
   71phy    C19 1910   2.091   0.708   0.520  0.3758 -0.2544 -0.2204
   71phy    C13 1911   2.216   0.797   0.738  0.5307  0.1909 -0.5888
   71phy     H3 1912   2.182   0.851   0.830  0.7933 -2.0915  0.9555
   71phy    O33 1913   2.278   0.694   0.809  0.1087  0.4582 -0.2241
   71phy    H1B 1914   2.334   0.648   0.749 -0.0863  0.8714 -0.7217
   71phy    C12 1915   2.321   0.911   0.708  0.0839  0.2374 -0.2620
   71phy    O11 1916   2.437   0.875   0.639  0.4059  0.0730  0.0199
   71phy    H1A 1917   2.483   0.809   0.688  0.7095 -1.5344 -2.2755
   72phy    C35 1918   3.127   2.101   0.870 -0.3832 -0.0957  0.2280
   72phy    C33 1919   3.148   1.985   0.973  0.1758 -0.2811  0.4268
   72phy    C34 1920   3.251   2.027   1.077 -0.2336 -0.4214 -0.5177
   72phy    C32 1921   3.018   1.938   1.037  0.5222 -0.1571 -0.4091
   72phy    C31 1922   3.001   1.786   1.067  0.4583 -0.5623  0.1892
   72phy    C30 1923   2.854   1.752   1.112  0.1226 -0.1445 -0.0258
   72phy    C28 1924   2.812   1.602   1.115 -0.3633 -0.1919  0.2453
   72phy    C29 1925   2.835   1.545   1.255 -0.0175  0.1518 -0.2514
   72phy    C27 1926   2.661   1.580   1.077  0.0249  0.0226 -0.2425
   72phy    C26 1927   2.634   1.459   0.983 -0.8728  0.0785  0.2799
   72phy    C25 1928   2.489   1.465   0.930  0.4479  0.4817  0.1512
   72phy    C23 1929   2.442   1.351   0.834  0.2398  0.4057 -0.2481
   72phy    C24 1930   2.323   1.275   0.898  0.3484  0.2044  0.1850
   72phy    C22 1931   2.400   1.403   0.695 -0.1225  0.0291 -0.0694
   72phy    C21 1932   2.416   1.309   0.576  0.0604 -0.1987 -0.2444
   72phy    C20 1933   2.382   1.373   0.446 -0.0899 -0.4153 -0.4961
   72phy    C18 1934   2.354   1.279   0.319 -0.3610  0.3644 -0.7969
   72phy    O01 1935   2.470   1.198   0.296 -0.0618  0.2008  0.0230
   72phy    H01 1936   2.461   1.113   0.335  0.0036 -0.4955 -1.3932
   72phy    C19 1937   2.347   1.381   0.208 -0.0229 -0.1923  0.6100
   72phy    C13 1938   2.217   1.195   0.332  0.2728 -0.1800 -0.0497
   72phy     H3 1939   2.244   1.121   0.412 -0.6103  0.3109  0.7228
   72phy    O33 1940   2.113   1.262   0.406 -0.1188 -0.0312 -0.1141
   72phy    H1B 1941   2.081   1.202   0.472 -0.0401 -0.3050 -0.3248
   72phy    C12 1942   2.174   1.072   0.243  0.2763 -0.4169  0.5919
   72phy    O11 1943   2.085   1.107   0.143 -0.4137 -0.4569  0.3067
   72phy    H1A 1944   2.019   1.166   0.173 -0.1183 -0.9575  2.0216
   73phy    C35 1945   3.221   1.471   0.786 -0.7366 -0.4553 -0.0906
   73phy    C33 1946   3.299   1.548   0.894 -0.4633  0.7602  0.0117
   73phy    C34 1947   3.290   1.478   1.034 -0.1064  0.4025  0.3221
   73phy    C32 1948   3.439   1.574   0.837 -0.0668 -0.2431 -0.3867
   73phy    C31 1949   3.489   1.720   0.841  0.4805  0.2698  0.5057
   73phy    C30 1950   3.603   1.769   0.749 -0.3079 -0.4985  0.2702
   73phy    C28 1951   3.623   1.921   0.753  0.1311 -0.3470 -0.2615
   73phy    C29 1952   3.763   1.959   0.795 -0.2280  0.1661  0.2451
   73phy    C27 1953   3.587   1.986   0.620  0.5801  0.2401 -0.0114
   73phy    C26 1954   3.454   2.049   0.624  0.1867  0.3796  0.2019
   73phy    C25 1955   3.407   2.112   0.497 -0.0095 -0.5031  0.0120
   73phy    C23 1956   3.276   2.191   0.518  0.3300 -0.2506  0.1876
   73phy    C24 1957   3.302   2.338   0.533  0.4395 -0.1871 -0.1046
   73phy    C22 1958   3.191   2.159   0.394  0.4035  0.8162 -0.1079
   73phy    C21 1959   3.043   2.137   0.421 -0.3100 -0.0325 -0.1420
   73phy    C20 1960   2.968   2.070   0.305 -0.2797 -0.7728 -0.2440
   73phy    C18 1961   2.812   2.104   0.299 -0.0371  0.1125  0.5521
   73phy    O01 1962   2.748   2.072   0.418  0.4154 -0.7872 -0.2195
   73phy    H01 1963   2.760   1.982   0.441 -1.5199 -0.4908  2.3530
   73phy    C19 1964   2.761   2.000   0.198  0.4690 -0.2151 -0.1179
   73phy    C13 1965   2.782   2.255   0.255  0.1497 -0.4680  0.2277
   73phy     H3 1966   2.809   2.310   0.349 -0.2324 -0.0445  0.0933
   73phy    O33 1967   2.874   2.313   0.167 -0.5433  0.1990 -0.0738
   73phy    H1B 1968   2.879   2.263   0.087 -0.4769 -1.3997  0.8744
   73phy    C12 1969   2.645   2.331   0.254  0.2640 -0.5900 -0.1264
   73phy    O11 1970   2.576   2.345   0.131 -0.6223  0.2907 -0.1754
   73phy    H1A 1971   2.623   2.402   0.074 -2.6046 -0.2375 -2.5350
   74phy    C35 1972   3.743   2.485   0.119  0.2545  0.3315 -0.1233
   74phy    C33 1973   3.672   2.357   0.150  0.3650 -0.1179 -0.0507
   74phy    C34 1974   3.589   2.376   0.273  0.3552 -0.2613 -0.1791
   74phy    C32 1975   3.603   2.307   0.021 -0.6709 -0.3414 -0.0660
   74phy    C31 1976   3.583   2.155   0.012 -0.1605 -0.6438 -0.1481
   74phy    C30 1977   3.546   2.118  -0.126  0.0824 -0.0080  0.2855
   74phy    C28 1978   3.519   1.968  -0.161 -0.0876  0.1207 -0.2460
   74phy    C29 1979   3.423   1.956  -0.272 -0.3096 -0.4270  0.1353
   74phy    C27 1980   3.652   1.896  -0.199 -0.2800  0.1917 -0.1706
   74phy    C26 1981   3.681   1.775  -0.107  0.3316  0.7350 -0.9812
   74phy    C25 1982   3.803   1.710  -0.163  0.2522  0.1690  0.0670
   74phy    C23 1983   3.837   1.565  -0.117 -0.1497  0.4048  0.4034
   74phy    C24 1984   3.751   1.463  -0.184 -0.7355  0.0638  0.1044
   74phy    C22 1985   3.979   1.531  -0.159 -0.7279  0.4031 -0.2167
   74phy    C21 1986   4.067   1.483  -0.045  0.1059 -0.2827  0.5467
   74phy    C20 1987   4.194   1.415  -0.098 -0.0162 -0.2523  0.1162
   74phy    C18 1988   4.311   1.383  -0.005 -0.4824 -0.2476 -0.1596
   74phy    O01 1989   4.352   1.507   0.061  0.3169  0.1574  0.0263
   74phy    H01 1990   4.344   1.577  -0.001 -1.3865 -0.9651 -1.0724
   74phy    C19 1991   4.424   1.342  -0.102 -0.0440  0.1222 -0.0286
   74phy    C13 1992   4.286   1.273   0.112 -0.6094 -0.0856  0.5995
   74phy     H3 1993   4.195   1.311   0.165  0.2225  0.0822  1.9653
   74phy    O33 1994   4.234   1.140   0.073 -0.1551  0.1434  0.0848
   74phy    H1B 1995   4.143   1.144   0.052 -0.5203  0.5470  1.5859
   74phy    C12 1996   4.364   1.272   0.248  0.0818  0.0031 -0.7053
   74phy    O11 1997   4.503   1.271   0.224 -0.1192 -0.1360 -0.0934
   74phy    H1A 1998   4.527   1.194   0.176  0.8282  0.2941 -0.3351
   75phy    C35 1999   0.661   1.357   1.081 -0.1850  0.4170 -0.6725
   75phy    C33 2000   0.546   1.348   0.983 -0.3077  0.0213 -0.2913
   75phy    C34 2001   0.562   1.217   0.900 -0.1856 -0.1900 -0.1645
   75phy    C32 2002   0.407   1.358   1.051 -0.1805 -0.4665  0.1928
   75phy    C31 2003   0.295   1.418   0.958  0.3096  0.1519 -0.2405
   75phy    C30 2004   0.164   1.444   1.029  0.0317 -0.4068 -0.0837
   75phy    C28 2005   0.048   1.495   0.937 -1.0510 -0.2324  0.0417
   75phy    C29 2006  -0.086   1.447   0.993  0.5229 -0.0891  0.1541
   75phy    C27 2007   0.052   1.643   0.912 -0.2735 -0.2903  0.3795
   75phy    C26 2008  -0.003   1.702   0.782 -0.1887 -0.1793  0.4502
   75phy    C25 2009  -0.026   1.853   0.795  0.3785 -0.1854  0.2886
   75phy    C23 2010  -0.095   1.916   0.671 -0.0938 -0.0276  0.1369
   75phy    C24 2011  -0.179   2.031   0.727 -0.3503  0.1721 -0.1249
   75phy    C22 2012   0.005   1.967   0.559  0.0097  1.1249 -0.3515
   75phy    C21 2013  -0.025   1.921   0.417 -0.1230 -0.4643 -0.3871
   75phy    C20 2014   0.098   1.964   0.337 -0.4219 -0.0797 -0.0863
   75phy    C18 2015   0.091   1.969   0.173 -0.0605  0.0968 -0.5784
   75phy    O01 2016   0.065   1.838   0.125 -0.0793  0.4845  0.1104
   75phy    H01 2017   0.107   1.772   0.176  1.9039  1.9212  0.4537
   75phy    C19 2018   0.233   2.007   0.123 -0.1477 -0.5785 -0.0057
   75phy    C13 2019  -0.016   2.078   0.112 -0.5380  0.2232 -0.3865
   75phy     H3 2020  -0.114   2.049   0.157 -0.3951 -2.1478 -1.4472
   75phy    O33 2021  -0.009   2.213   0.168 -0.6544  0.2107 -0.5278
   75phy    H1B 2022  -0.089   2.260   0.151 -0.0660  1.0914 -0.9048
   75phy    C12 2023  -0.084   2.068  -0.024  0.2786  0.3808 -0.5618
   75phy    O11 2024  -0.012   2.133  -0.127  0.1059 -0.2633  0.1872
   75phy    H1A 2025   0.064   2.181  -0.101 -0.1496 -0.0157  0.4836
   76phy    C35 2026   3.616   1.582   2.151  0.0400  0.2269 -0.4364
   76phy    C33 2027   3.652   1.591   2.005  0.6601 -0.5651 -0.1427
   76phy    C34 2028   3.610   1.466   1.929 -0.3319  0.6169  0.5487
   76phy    C32 2029   3.600   1.713   1.930  0.1011  0.3510  0.6058
   76phy    C31 2030   3.710   1.799   1.863  0.3046  0.8289  0.6162
   76phy    C30 2031   3.649   1.916   1.785  0.1088 -0.3070  0.4833
   76phy    C28 2032   3.741   2.038   1.766  0.1113 -0.5590 -0.4818
   76phy    C29 2033   3.715   2.088   1.621 -0.4584 -0.3048 -0.7519
   76phy    C27 2034   3.714   2.152   1.864  0.5343 -0.1766 -0.3561
   76phy    C26 2035   3.843   2.239   1.884 -0.1516 -0.3337  0.1273
   76phy    C25 2036   3.821   2.361   1.974 -0.1546  0.0807 -0.2642
   76phy    C23 2037   3.945   2.427   2.039 -0.4953  0.0925 -0.1264
   76phy    C24 2038   4.029   2.515   1.941 -0.1912  0.4962 -0.0072
   76phy    C22 2039   3.902   2.500   2.165  0.0531 -0.0534  0.0056
   76phy    C21 2040   3.962   2.436   2.296  0.3315 -0.2931  0.2951
   76phy    C20 2041   3.937   2.532   2.417  0.4307 -0.1172  0.1643
   76phy    C18 2042   3.996   2.494   2.560  0.1193 -0.2269  0.4666
   76phy    O01 2043   4.135   2.456   2.554  0.0196 -0.2364  0.0002
   76phy    H01 2044   4.182   2.519   2.503  1.1029 -0.9246  0.0993
   76phy    C19 2045   3.986   2.623   2.634 -0.3601 -0.1109 -0.6375
   76phy    C13 2046   3.912   2.372   2.620  0.1875  0.0318  0.1993
   76phy     H3 2047   3.898   2.298   2.537  0.7173  1.6294 -1.3742
   76phy    O33 2048   3.778   2.411   2.645 -0.2436  0.0581 -0.2606
   76phy    H1B 2049   3.747   2.463   2.574 -0.5203 -0.2388 -0.3598
   76phy    C12 2050   3.968   2.294   2.742 -0.3558  0.0807  0.1022
   76phy    O11 2051   3.953   2.354   2.868 -0.4770  0.0298  0.0480
   76phy    H1A 2052   3.872   2.402   2.859 -0.5043  0.1486  0.8217
   77phy    C35 2053   4.009   0.917   1.517  0.1841 -0.5649 -0.0453
   77phy    C33 2054   4.096   0.802   1.566 -0.2712  0.3782 -0.1388
   77phy    C34 2055   4.220   0.870   1.630 -0.2803 -0.4379 -0.1433
   77phy    C32 2056   4.023   0.716   1.670  0.4375  0.2409  0.2290
   77phy    C31 2057   3.915   0.619   1.615  0.0891 -0.1663  0.4914
   77phy    C30 2058   3.855   0.536   1.721  0.0183  0.2097 -1.1754
   77phy    C28 2059   3.739   0.443   1.678 -0.0472 -0.1769  0.0431
   77phy    C29 2060   3.764   0.304   1.738 -0.1361 -0.3636 -0.2626
   77phy    C27 2061   3.599   0.497   1.718  0.4195 -0.0906 -0.0744
   77phy    C26 2062   3.523   0.531   1.594  0.3361 -0.1533 -0.3349
   77phy    C25 2063   3.382   0.583   1.610  0.7720  0.1417 -1.1783
   77phy    C23 2064   3.289   0.566   1.490  0.5665  0.2860  0.2615
   77phy    C24 2065   3.145   0.523   1.532 -0.1988  0.3411 -0.4898
   77phy    C22 2066   3.282   0.697   1.406 -0.4004 -0.5941 -0.1995
   77phy    C21 2067   3.278   0.686   1.256 -0.4186 -0.3934 -0.1023
   77phy    C20 2068   3.283   0.819   1.187  0.3185 -0.3616  0.3222
   77phy    C18 2069   3.324   0.832   1.036  0.5480 -0.0133 -0.1956
   77phy    O01 2070   3.453   0.778   1.011 -0.3188  0.0145  0.2197
   77phy    H01 2071   3.514   0.792   1.081  0.0919  0.5625 -0.2361
   77phy    C19 2072   3.330   0.987   1.017  0.1825  0.0948 -0.0026
   77phy    C13 2073   3.216   0.757   0.942  0.5893 -0.0968 -0.2688
   77phy     H3 2074   3.221   0.649   0.971 -0.7731 -0.6689 -1.9984
   77phy    O33 2075   3.074   0.776   0.967  0.4339  0.0371 -0.1040
   77phy    H1B 2076   3.038   0.835   0.904  0.6632 -0.3677 -0.6200
   77phy    C12 2077   3.241   0.708   0.798 -0.1724 -0.4362 -0.2000
   77phy    O11 2078   3.380   0.693   0.770  0.1515  0.1230 -0.0682
   77phy    H1A 2079   3.431   0.710   0.847  0.8324  0.7790 -0.6428
   78phy    C35 2080   3.921   0.357   1.084  0.1195  0.5720  0.0162
   78phy    C33 2081   4.048   0.391   1.165  0.4800  0.5790  0.1746
   78phy    C34 2082   4.129   0.265   1.164  0.0325 -0.0597  0.8139
   78phy    C32 2083   4.131   0.502   1.094  0.1967  0.5363 -0.3796
   78phy    C31 2084   4.108   0.646   1.145 -0.1352 -0.1583 -0.0547
   78phy    C30 2085   4.201   0.739   1.066 -0.0314 -0.0208  0.1082
   78phy    C28 2086   4.194   0.898   1.081 -0.3959  0.3140  0.0641
   78phy    C29 2087   4.285   0.947   1.193  0.4002  0.1376 -0.1416
   78phy    C27 2088   4.253   0.965   0.954 -0.5986 -0.0976  0.1170
   78phy    C26 2089   4.145   1.035   0.872 -0.5374 -0.0434 -0.1107
   78phy    C25 2090   4.193   1.062   0.722 -0.0259 -0.1110 -0.0377
   78phy    C23 2091   4.101   1.122   0.623  0.3004 -0.3292  0.6700
   78phy    C24 2092   4.149   1.263   0.600 -0.0921 -0.1872 -0.3837
   78phy    C22 2093   4.113   1.046   0.488 -0.1092  0.2179 -0.6386
   78phy    C21 2094   3.985   1.032   0.407  0.1183  0.6464  0.2535
   78phy    C20 2095   4.028   0.970   0.268  0.3171 -0.0409 -0.1624
   78phy    C18 2096   3.924   0.937   0.158 -0.0697 -0.3575 -0.2515
   78phy    O01 2097   3.809   0.863   0.212 -0.1994  0.6858  0.0508
   78phy    H01 2098   3.732   0.913   0.193  0.7703  2.8469  1.3828
   78phy    C19 2099   3.989   0.834   0.068  0.0544  0.6767  0.3846
   78phy    C13 2100   3.873   1.068   0.069  0.0081  0.5994 -0.3242
   78phy     H3 2101   3.846   1.144   0.146 -0.4617  0.4043 -0.2914
   78phy    O33 2102   3.970   1.146  -0.009  0.3042  0.3681  0.3611
   78phy    H1B 2103   3.952   1.123  -0.098  0.1342  0.9405  0.2465
   78phy    C12 2104   3.725   1.070   0.004 -0.9665 -0.0913 -0.2577
   78phy    O11 2105   3.632   0.993   0.078  0.1334 -0.0076  0.0618
   78phy    H1A 2106   3.545   1.004   0.045 -0.6334 -1.8518  1.3057
   79phy    C35 2107   2.171   0.115   1.380 -0.3736  0.0625 -0.0977
   79phy    C33 2108   2.246   0.154   1.511 -0.1271 -0.4609  0.3659
   79phy    C34 2109   2.172   0.105   1.631 -0.3155 -0.0142 -0.0861
   79phy    C32 2110   2.389   0.098   1.502 -0.2497  0.5913  0.0512
   79phy    C31 2111   2.499   0.182   1.561  1.0997 -0.4050 -0.0907
   79phy    C30 2112   2.635   0.121   1.535  0.4993 -0.1371  0.1507
   79phy    C28 2113   2.744   0.226   1.565  0.1149  0.1260  0.2257
   79phy    C29 2114   2.826   0.186   1.689 -0.0982 -0.0666  0.4606
   79phy    C27 2115   2.852   0.238   1.452 -0.1052  0.4556  0.0462
   79phy    C26 2116   2.814   0.312   1.319 -0.1293 -0.1425 -0.0860
   79phy    C25 2117   2.924   0.310   1.218  0.0846 -0.2526 -0.1348
   79phy    C23 2118   2.912   0.412   1.097 -0.3560  0.0756 -0.2306
   79phy    C24 2119   2.933   0.557   1.125 -0.7957 -0.3096  0.1101
   79phy    C22 2120   3.021   0.368   0.993  0.0115 -0.1360 -0.0695
   79phy    C21 2121   2.974   0.330   0.850 -0.1476  0.2244 -0.1266
   79phy    C20 2122   3.073   0.252   0.774 -0.1961  0.4161 -0.2954
   79phy    C18 2123   3.062   0.242   0.613 -0.2938 -0.3355 -0.2075
   79phy    O01 2124   2.924   0.254   0.569  0.1212  0.2414 -0.2840
   79phy    H01 2125   2.887   0.335   0.598 -0.3067 -0.3793  0.9988
   79phy    C19 2126   3.117   0.097   0.603 -0.4814  0.0384  0.4918
   79phy    C13 2127   3.157   0.351   0.540  0.5631 -0.4147  0.1655
   79phy     H3 2128   3.114   0.449   0.573  0.7498 -0.3846  0.3175
   79phy    O33 2129   3.287   0.365   0.593 -0.0905 -0.1415  0.0877
   79phy    H1B 2130   3.312   0.284   0.632  1.1375  0.9542  1.7055
   79phy    C12 2131   3.149   0.408   0.392  0.2789  0.6538  0.5572
   79phy    O11 2132   3.224   0.324   0.308 -0.0889  0.3120 -0.7539
   79phy    H1A 2133   3.305   0.302   0.351 -0.4310 -0.4030 -0.4756
   80phy    C35 2134   3.725   0.678   1.284  1.3034 -0.1559  0.1057
   80phy    C33 2135   3.673   0.820   1.289  0.1375  0.5366  0.6825
   80phy    C34 2136   3.632   0.847   1.435 -0.1571 -0.1226 -0.1128
   80phy    C32 2137   3.773   0.921   1.227  0.1558 -0.0208 -0.0018
   80phy    C31 2138   3.714   1.049   1.167  0.4275  0.9020  0.1189
   80phy    C30 2139   3.817   1.147   1.113 -0.5264  0.1747 -0.0024
   80phy    C28 2140   3.741   1.265   1.055 -0.2905 -0.2186  0.5743
   80phy    C29 2141   3.789   1.397   1.114 -0.2891  0.3587  0.3829
   80phy    C27 2142   3.771   1.274   0.902 -0.4596 -0.0493  0.1857
   80phy    C26 2143   3.644   1.241   0.818 -0.5565 -0.1646 -0.0656
   80phy    C25 2144   3.652   1.264   0.666  0.2693  0.0537 -0.0798
   80phy    C23 2145   3.529   1.212   0.594  0.1055 -0.3266  0.4791
   80phy    C24 2146   3.482   1.328   0.516 -0.3252  0.1011 -0.0723
   80phy    C22 2147   3.567   1.085   0.506  0.3025 -0.3869 -0.5911
   80phy    C21 2148   3.452   0.994   0.463 -0.2018 -0.4753  0.5383
   80phy    C20 2149   3.497   0.896   0.354  0.0160 -0.1803 -0.1514
   80phy    C18 2150   3.391   0.804   0.269 -0.4674  0.1962 -0.1816
   80phy    O01 2151   3.320   0.719   0.364  0.4843  0.0437  0.4245
   80phy    H01 2152   3.372   0.663   0.418 -0.5514 -1.8135 -0.3866
   80phy    C19 2153   3.480   0.703   0.201 -0.2430  0.1441  0.0190
   80phy    C13 2154   3.293   0.880   0.168 -0.2834 -0.1689 -0.0872
   80phy     H3 2155   3.266   0.973   0.224  0.7340 -1.1894  2.2636
   80phy    O33 2156   3.364   0.950   0.062  0.1222 -0.6313  0.0964
   80phy    H1B 2157   3.324   0.931  -0.020  0.5904  0.1387 -0.3252
   80phy    C12 2158   3.142   0.845   0.156  0.2507 -0.1550  0.2807
   80phy    O11 2159   3.095   0.755   0.063  0.0811  0.2724 -0.0189
   80phy    H1A 2160   3.046   0.802  -0.001  0.2938  1.6386  0.7909
   81phy    C35 2161   4.047   1.724   0.962 -0.7527  0.1337 -0.0260
   81phy    C33 2162   4.088   1.659   0.832  0.3632 -0.0882 -0.2232
   81phy    C34 2163   4.191   1.555   0.867 -0.2186 -0.2791 -0.0738
   81phy    C32 2164   3.969   1.600   0.760 -0.4749 -0.5107 -0.4772
   81phy    C31 2165   3.971   1.630   0.608 -0.2784  0.7261  0.1886
   81phy    C30 2166   3.869   1.531   0.538  0.0262  0.0908  0.0885
   81phy    C28 2167   3.843   1.568   0.392 -0.2209 -0.3334  0.2932
   81phy    C29 2168   3.913   1.469   0.305 -0.1914 -0.1644 -0.2468
   81phy    C27 2169   3.699   1.552   0.358  0.2778 -0.0558 -0.8699
   81phy    C26 2170   3.602   1.670   0.371 -0.3446 -0.1413 -0.2425
   81phy    C25 2171   3.459   1.627   0.332  0.4400 -0.4615 -0.4814
   81phy    C23 2172   3.349   1.739   0.327  0.3180 -0.3787 -0.5781
   81phy    C24 2173   3.343   1.796   0.186 -0.7240  0.2379 -0.5109
   81phy    C22 2174   3.207   1.682   0.363  0.4150  0.4886  0.0675
   81phy    C21 2175   3.133   1.714   0.489 -0.1615 -0.5211  0.4391
   81phy    C20 2176   3.000   1.639   0.501  0.0512 -0.6974  0.2084
   81phy    C18 2177   2.897   1.665   0.616  0.6139 -0.0969 -0.1272
   81phy    O01 2178   2.959   1.651   0.742  0.1341  0.3824 -0.6052
   81phy    H01 2179   2.995   1.565   0.749 -1.7424 -0.3566  0.7223
   81phy    C19 2180   2.800   1.545   0.609 -0.4828  0.1170  0.3878
   81phy    C13 2181   2.817   1.805   0.601 -0.3621  0.0024  0.3001
   81phy     H3 2182   2.895   1.883   0.583 -0.9258  0.7234  0.9090
   81phy    O33 2183   2.746   1.828   0.485  0.2381  0.2308  0.3202
   81phy    H1B 2184   2.661   1.789   0.491 -1.3484  3.3714  0.2870
   81phy    C12 2185   2.770   1.898   0.717  0.2032  0.1712 -0.2824
   81phy    O11 2186   2.640   1.874   0.755 -0.1277  0.2484 -0.3009
   81phy    H1A 2187   2.612   1.934   0.822  0.7465  0.3137  0.0145
   82phy    C35 2188   3.353   1.782   1.330 -0.3824  0.0810 -0.4611
   82phy    C33 2189   3.317   1.706   1.462  0.0313  0.4504  0.0763
   82phy    C34 2190   3.362   1.802   1.573 -0.7406  0.1982  0.3906
   82phy    C32 2191   3.162   1.677   1.456 -0.0616 -0.4076 -0.3778
   82phy    C31 2192   3.124   1.554   1.535  0.8921 -0.2530  0.1461
   82phy    C30 2193   2.975   1.533   1.579 -0.1068  0.2117  0.4965
   82phy    C28 2194   2.940   1.400   1.651  0.1825  0.2318  0.1044
   82phy    C29 2195   2.846   1.428   1.769 -0.0209  0.3062  0.2556
   82phy    C27 2196   2.871   1.295   1.558  0.1108 -0.3419 -0.7826
   82phy    C26 2197   2.955   1.199   1.472 -0.3700  0.1354  0.2413
   82phy    C25 2198   2.873   1.137   1.355 -0.0551  0.0823 -0.1060
   82phy    C23 2199   2.938   1.039   1.251 -0.0577  0.0408 -0.1401
   82phy    C24 2200   2.947   0.898   1.318  0.2027  0.3440 -0.1644
   82phy    C22 2201   2.845   1.021   1.130 -0.1866  0.0326  0.2385
   82phy    C21 2202   2.866   1.127   1.024 -0.0217 -0.1478  0.4462
   82phy    C20 2203   2.796   1.080   0.894 -0.1583 -0.1594  0.1352
   82phy    C18 2204   2.842   1.143   0.760  0.5586 -0.0285  0.7317
   82phy    O01 2205   2.844   1.287   0.770 -0.3507 -0.0464 -0.4720
   82phy    H01 2206   2.830   1.307   0.860  0.4685  0.0564 -0.3617
   82phy    C19 2207   2.733   1.100   0.658 -0.7271  0.9253  0.1563
   82phy    C13 2208   2.986   1.090   0.713  0.6110 -0.5876  0.4927
   82phy     H3 2209   3.056   1.151   0.776  0.6907  0.6016 -0.6823
   82phy    O33 2210   3.028   0.958   0.753 -0.2061  0.0933  0.2056
   82phy    H1B 2211   3.014   0.895   0.685 -2.3200  0.4348  0.2658
   82phy    C12 2212   3.064   1.142   0.585  0.2143 -0.3257  0.0458
   82phy    O11 2213   3.054   1.060   0.466 -0.0477  0.0104  0.0771
   82phy    H1A 2214   3.081   0.973   0.488 -0.6678 -0.1047  0.4381
   83phy    C35 2215   4.738   1.610   2.120 -0.1295 -0.1502 -0.0147
   83phy    C33 2216   4.697   1.716   2.215  0.0593 -0.0523 -0.0099
   83phy    C34 2217   4.824   1.775   2.268  0.7815  0.7174  0.2547
   83phy    C32 2218   4.587   1.810   2.158 -0.2815  0.1022  0.1452
   83phy    C31 2219   4.498   1.877   2.259 -0.2454 -0.5100  0.3798
   83phy    C30 2220   4.383   1.958   2.193 -0.1890  0.3212 -0.2099
   83phy    C28 2221   4.268   1.995   2.297  0.0073 -0.4427  0.5879
   83phy    C29 2222   4.240   2.147   2.272 -0.3429 -0.4819  0.2406
   83phy    C27 2223   4.131   1.928   2.273 -0.3707  0.2635 -0.0472
   83phy    C26 2224   4.094   1.829   2.382  0.4652 -0.0715 -0.4532
   83phy    C25 2225   3.946   1.787   2.385  0.7827  0.3009 -0.1070
   83phy    C23 2226   3.887   1.676   2.473  0.4919  0.4013  0.2865
   83phy    C24 2227   3.739   1.703   2.513 -0.7661  0.1405  0.1107
   83phy    C22 2228   3.916   1.540   2.415  0.1406 -0.1493 -0.2058
   83phy    C21 2229   3.936   1.428   2.515  0.3804  0.1968  0.0335
   83phy    C20 2230   3.954   1.291   2.455 -0.3394  0.0285  0.2805
   83phy    C18 2231   3.959   1.156   2.532 -0.1332  0.0744  0.6886
   83phy    O01 2232   3.831   1.153   2.595  0.1855 -0.1902 -0.0162
   83phy    H01 2233   3.769   1.187   2.533  1.7515  1.0684 -0.9422
   83phy    C19 2234   3.951   1.049   2.416  0.3076 -0.1172  0.3827
   83phy    C13 2235   4.078   1.146   2.641 -0.2160  0.3615  0.3949
   83phy     H3 2236   4.085   1.243   2.696 -1.1006  0.3805  0.4802
   83phy    O33 2237   4.205   1.150   2.577  0.0782 -0.1137  0.5353
   83phy    H1B 2238   4.246   1.067   2.591  1.0715  0.6514  2.5147
   83phy    C12 2239   4.061   1.033   2.744 -0.4613 -0.4262 -0.0706
   83phy    O11 2240   3.937   1.022   2.810 -0.4169 -0.0768  0.8292
   83phy    H1A 2241   3.868   1.048   2.752  0.0687 -0.3741  0.1015
   84phy    C35 2242   3.730   1.750   1.295 -0.4999  0.1785 -0.0785
   84phy    C33 2243   3.784   1.885   1.240 -0.0602  0.6795 -0.4652
   84phy    C34 2244   3.667   1.985   1.221 -0.2886 -0.3025 -0.3331
   84phy    C32 2245   3.906   1.942   1.315 -0.5981 -0.0051 -0.1585
   84phy    C31 2246   4.014   2.004   1.228 -0.2272 -0.2914 -0.1971
   84phy    C30 2247   4.141   2.036   1.303 -0.1414 -0.6494  0.0154
   84phy    C28 2248   4.269   2.084   1.232 -0.3195  0.2482  0.1228
   84phy    C29 2249   4.354   2.163   1.329 -0.2270 -0.4041 -0.5278
   84phy    C27 2250   4.349   1.957   1.202 -0.4244  0.2945 -0.2920
   84phy    C26 2251   4.432   1.960   1.072 -0.0204 -0.2250 -0.0208
   84phy    C25 2252   4.506   1.828   1.060 -0.2503  0.0978  0.8405
   84phy    C23 2253   4.589   1.797   0.929  0.6451  0.6587 -0.5104
   84phy    C24 2254   4.720   1.728   0.972  0.0494  0.4031  0.0165
   84phy    C22 2255   4.504   1.730   0.820  0.4560 -0.4233  0.6425
   84phy    C21 2256   4.543   1.752   0.676 -0.1793  0.0252 -0.3448
   84phy    C20 2257   4.433   1.686   0.588 -0.1092  0.2271 -0.0534
   84phy    C18 2258   4.433   1.693   0.429 -0.0563  0.0432  0.7502
   84phy    O01 2259   4.455   1.833   0.393  0.4943 -0.1127  0.0371
   84phy    H01 2260   4.414   1.884   0.460 -0.9026 -2.8663  1.4636
   84phy    C19 2261   4.294   1.655   0.377 -0.4048 -0.5994 -0.4385
   84phy    C13 2262   4.556   1.603   0.366 -0.5953 -0.5730  0.3699
   84phy     H3 2263   4.650   1.646   0.410  0.4843  0.1562 -2.4101
   84phy    O33 2264   4.577   1.474   0.409 -0.1973  0.0623  0.0037
   84phy    H1B 2265   4.541   1.422   0.340 -0.2373  0.4699 -0.2860
   84phy    C12 2266   4.619   1.627   0.222  0.3998 -0.4460 -0.5056
   84phy    O11 2267   4.626   1.518   0.134 -0.2958  0.9039 -0.4773
   84phy    H1A 2268   4.539   1.484   0.132 -0.1156  0.4755 -1.6472
   85phy    C35 2269   2.779   0.836   1.886  0.0455  0.5040  0.1245
   85phy    C33 2270   2.735   0.978   1.846  0.0411  0.2511  0.4957
   85phy    C34 2271   2.693   0.981   1.700 -0.3013  0.4044 -0.5978
   85phy    C32 2272   2.631   1.040   1.939  0.5057 -0.2904 -0.0480
   85phy    C31 2273   2.693   1.123   2.052 -0.0225  0.4596 -0.1844
   85phy    C30 2274   2.594   1.190   2.148  0.2065 -0.0563 -0.1996
   85phy    C28 2275   2.651   1.286   2.257 -0.0950  0.0024  0.4134
   85phy    C29 2276   2.668   1.421   2.192  0.0564 -0.7240  0.0528
   85phy    C27 2277   2.548   1.307   2.367 -0.4542  0.0941  0.2226
   85phy    C26 2278   2.558   1.212   2.485 -0.6673  0.5873  0.3002
   85phy    C25 2279   2.471   1.260   2.603  0.3667  0.4484  0.1486
   85phy    C23 2280   2.528   1.219   2.741  0.3424 -0.0488  0.2536
   85phy    C24 2281   2.571   1.343   2.823 -0.4017  0.1572  0.4381
   85phy    C22 2282   2.429   1.123   2.806 -0.2093  0.5918 -0.2602
   85phy    C21 2283   2.502   1.025   2.905 -0.5237 -0.1230  0.5581
   85phy    C20 2284   2.407   0.926   2.977 -0.2122 -0.2526 -0.2968
   85phy    C18 2285   2.468   0.802   3.049 -0.0295 -0.0474  0.1090
   85phy    O01 2286   2.583   0.842   3.117  0.1594  0.5262  0.0821
   85phy    H01 2287   2.586   0.934   3.134  1.1639  0.5129  0.0345
   85phy    C19 2288   2.366   0.782   3.162  0.0401 -0.2427 -0.2263
   85phy    C13 2289   2.499   0.669   2.955  0.0587 -0.2827 -0.1680
   85phy     H3 2290   2.411   0.648   2.889 -0.2742  1.1066 -0.1971
   85phy    O33 2291   2.508   0.543   3.025 -0.3049 -0.0300 -0.7092
   85phy    H1B 2292   2.467   0.475   2.975  0.4088 -0.6481 -0.4784
   85phy    C12 2293   2.618   0.675   2.858 -0.3850 -0.1702  0.4822
   85phy    O11 2294   2.749   0.672   2.909 -0.1307  0.5100 -0.2465
   85phy    H1A 2295   2.743   0.623   2.989  0.4689  1.1292  0.1952
   86phy    C35 2296   4.573   2.376   1.976  0.4312  0.0017  0.9398
   86phy    C33 2297   4.448   2.414   1.893 -0.5427  0.0358 -0.2778
   86phy    C34 2298   4.473   2.539   1.820 -0.3615  0.1963  0.1765
   86phy    C32 2299   4.415   2.304   1.790  0.5802  0.3972 -1.2908
   86phy    C31 2300   4.313   2.199   1.853  0.1817  0.5826  0.3894
   86phy    C30 2301   4.284   2.088   1.754  0.0061 -0.1381 -0.0744
   86phy    C28 2302   4.200   1.968   1.805  0.5716 -0.7087  0.4363
   86phy    C29 2303   4.106   1.940   1.688  0.0675 -0.5141 -0.1230
   86phy    C27 2304   4.281   1.841   1.846  0.0837  0.1214 -0.0523
   86phy    C26 2305   4.208   1.728   1.928  0.3686 -0.2301  0.2679
   86phy    C25 2306   4.277   1.600   1.969  0.2261  0.2551  0.1059
   86phy    C23 2307   4.198   1.514   2.070  0.0506 -0.6052  0.3495
   86phy    C24 2308   4.109   1.402   2.018  0.2854  0.1900 -0.3487
   86phy    C22 2309   4.301   1.442   2.157  0.3259  0.4232  0.3895
   86phy    C21 2310   4.302   1.476   2.307  0.2983  0.5149  0.8493
   86phy    C20 2311   4.410   1.393   2.388  0.3658 -0.0408 -0.1076
   86phy    C18 2312   4.425   1.411   2.546 -0.5672  0.5465  0.0843
   86phy    O01 2313   4.297   1.393   2.609 -0.1258  0.3939  0.1250
   86phy    H01 2314   4.265   1.310   2.579  0.8199 -0.3690  1.1266
   86phy    C19 2315   4.510   1.287   2.574  0.4581 -0.4179  0.1987
   86phy    C13 2316   4.501   1.551   2.586 -0.5347  0.2147 -0.5820
   86phy     H3 2317   4.560   1.590   2.498 -0.6765  0.7608 -0.4391
   86phy    O33 2318   4.610   1.537   2.686  0.0585 -0.4022  0.3054
   86phy    H1B 2319   4.615   1.450   2.719 -0.2116 -1.2783 -1.8287
   86phy    C12 2320   4.396   1.671   2.619 -0.1631  0.1048 -0.1739
   86phy    O11 2321   4.294   1.634   2.712  0.2795 -1.1290 -0.0288
   86phy    H1A 2322   4.265   1.547   2.695 -1.2798 -0.6088 -0.1356
   87phy    C35 2323   3.075   2.867   0.870  0.2104  0.3848 -0.0150
   87phy    C33 2324   3.101   2.778   0.997 -1.3179  0.0358  0.6031
   87phy    C34 2325   2.978   2.770   1.087  0.2373 -0.1890  0.1835
   87phy    C32 2326   3.151   2.635   0.960 -0.1846  0.1951 -0.1712
   87phy    C31 2327   3.294   2.599   0.982  0.2349  0.3323  0.1678
   87phy    C30 2328   3.329   2.451   0.974 -0.3893  0.0454 -0.5161
   87phy    C28 2329   3.475   2.428   0.978  0.2821  0.0172  0.5706
   87phy    C29 2330   3.515   2.308   1.064  0.2665  0.3436  0.3433
   87phy    C27 2331   3.529   2.404   0.833  0.1244  0.1604 -0.5225
   87phy    C26 2332   3.673   2.448   0.802 -0.6403  0.0810  0.0431
   87phy    C25 2333   3.706   2.449   0.651 -0.0759  0.4735  0.2389
   87phy    C23 2334   3.846   2.507   0.616 -0.4894  0.1239 -0.3159
   87phy    C24 2335   3.950   2.396   0.597 -0.4686 -0.1019  0.2259
   87phy    C22 2336   3.865   2.593   0.493 -0.3380  0.2564 -0.4564
   87phy    C21 2337   3.836   2.736   0.509  0.4030 -0.2462 -0.4189
   87phy    C20 2338   3.826   2.797   0.367  0.2005  0.2576 -0.1066
   87phy    C18 2339   3.790   2.951   0.343  0.1531 -0.1542  0.1561
   87phy    O01 2340   3.659   2.976   0.404 -0.1583  0.3118 -0.0325
   87phy    H01 2341   3.608   2.897   0.400  2.3986 -1.4139 -0.8967
   87phy    C19 2342   3.766   2.958   0.190 -0.3262 -0.3505 -0.5439
   87phy    C13 2343   3.910   3.045   0.386 -0.1175  0.5456 -1.0050
   87phy     H3 2344   3.925   3.018   0.493 -1.0558  1.6680 -0.5763
   87phy    O33 2345   4.041   3.014   0.343 -0.2637 -0.2221 -0.2653
   87phy    H1B 2346   4.066   3.077   0.278 -2.2563  1.1723  0.2158
   87phy    C12 2347   3.897   3.195   0.438 -0.3952  0.1412  0.1817
   87phy    O11 2348   3.767   3.225   0.475  0.2027  0.0843 -0.0782
   87phy    H1A 2349   3.718   3.145   0.480 -2.3400  1.5956  2.2761
   88phy    C35 2350   2.632   1.852   2.462  0.1855 -0.1538 -0.1470
   88phy    C33 2351   2.755   1.783   2.514 -0.1162  0.1538 -0.7667
   88phy    C34 2352   2.732   1.634   2.543 -0.2241  0.2690 -0.2923
   88phy    C32 2353   2.879   1.802   2.423 -0.5536  0.6901  0.1363
   88phy    C31 2354   3.019   1.819   2.488  0.4203 -0.3262 -0.4405
   88phy    C30 2355   3.123   1.759   2.387 -0.1519 -0.3004 -0.0072
   88phy    C28 2356   3.267   1.748   2.444  0.3615 -0.1869 -0.2206
   88phy    C29 2357   3.291   1.612   2.503 -0.0098  0.0469 -0.3616
   88phy    C27 2358   3.362   1.787   2.334  0.3322 -0.4643  0.0580
   88phy    C26 2359   3.454   1.908   2.368 -0.7203 -0.1337  0.0090
   88phy    C25 2360   3.528   1.970   2.248 -0.0848  0.0838 -0.8028
   88phy    C23 2361   3.609   2.099   2.292 -0.6558  0.0406  0.2762
   88phy    C24 2362   3.747   2.099   2.236  0.0577  0.6039  0.3365
   88phy    C22 2363   3.538   2.236   2.270 -0.2278 -0.1650 -0.0122
   88phy    C21 2364   3.562   2.341   2.385  0.1930 -0.0697  0.0681
   88phy    C20 2365   3.482   2.474   2.367  0.2794 -0.1783  0.1938
   88phy    C18 2366   3.491   2.579   2.483  0.4808 -0.1501  0.2085
   88phy    O01 2367   3.628   2.599   2.529  0.0310 -0.2259  0.8805
   88phy    H01 2368   3.629   2.685   2.568 -2.8299  0.4244 -0.2069
   88phy    C19 2369   3.451   2.696   2.394 -0.2375 -0.0330 -0.1452
   88phy    C13 2370   3.390   2.550   2.605 -0.3016  0.3602  0.2941
   88phy     H3 2371   3.289   2.528   2.564  0.1186  2.4337 -2.1078
   88phy    O33 2372   3.366   2.663   2.684  0.2691 -0.4746 -0.5228
   88phy    H1B 2373   3.358   2.636   2.774 -0.7154  0.1689 -0.3993
   88phy    C12 2374   3.418   2.435   2.707 -0.2864 -0.3538  0.0966
   88phy    O11 2375   3.539   2.444   2.770 -0.1030 -0.4687  0.0139
   88phy    H1A 2376   3.611   2.422   2.713 -0.8289 -1.2715 -0.6109
   89phy    C35 2377   0.962   3.116   1.103  0.0135  0.3435  0.3516
   89phy    C33 2378   1.105   3.167   1.123 -0.0234 -0.1949  0.4595
   89phy    C34 2379   1.101   3.282   1.224 -0.5167  0.0534  0.3688
   89phy    C32 2380   1.201   3.055   1.172  0.2388 -0.1098  0.1432
   89phy    C31 2381   1.345   3.056   1.119  0.3820 -0.6763  0.0441
   89phy    C30 2382   1.423   2.933   1.163 -0.2938  0.1069  0.1162
   89phy    C28 2383   1.572   2.929   1.124 -0.1230  0.2627  0.3639
   89phy    C29 2384   1.656   2.931   1.253 -0.1538 -0.0575  0.1188
   89phy    C27 2385   1.606   2.805   1.044 -0.3452  0.1308  0.0416
   89phy    C26 2386   1.724   2.820   0.950  0.7762 -0.4488 -0.2999
   89phy    C25 2387   1.762   2.690   0.894 -0.4279  0.6271 -0.0711
   89phy    C23 2388   1.905   2.697   0.838 -0.4850 -0.1088  0.5725
   89phy    C24 2389   1.988   2.594   0.914 -0.1032 -0.8316 -0.6749
   89phy    C22 2390   1.917   2.648   0.688  0.3976  0.5000 -0.3501
   89phy    C21 2391   1.892   2.742   0.571 -0.1285  0.4088  0.3183
   89phy    C20 2392   1.913   2.675   0.435  0.2154  0.4709 -0.0640
   89phy    C18 2393   1.898   2.767   0.309 -0.5312  0.3828 -0.2287
   89phy    O01 2394   1.775   2.841   0.322 -0.5778 -0.1476  0.0530
   89phy    H01 2395   1.700   2.803   0.281 -1.1044 -0.1683  1.0123
   89phy    C19 2396   1.883   2.674   0.190 -0.3878  0.0081  0.0851
   89phy    C13 2397   2.031   2.863   0.289 -0.2719  0.4918  0.6077
   89phy     H3 2398   2.031   2.929   0.380  0.6057 -0.3586  1.2465
   89phy    O33 2399   2.156   2.801   0.313 -0.2163  0.3095  0.0452
   89phy    H1B 2400   2.147   2.721   0.362 -0.6985 -0.0451 -0.6150
   89phy    C12 2401   2.033   2.992   0.201  0.3959 -1.0501  0.2796
   89phy    O11 2402   2.068   2.978   0.065 -0.0648 -0.5054 -0.1017
   89phy    H1A 2403   2.065   3.061   0.023 -1.3258 -0.2497  0.4523
   90phy    C35 2404   2.674   2.020   1.338 -0.0455  0.2338 -0.2400
   90phy    C33 2405   2.689   1.964   1.472 -0.1056  0.0323 -0.3539
   90phy    C34 2406   2.631   1.817   1.473 -0.1849  0.0795 -0.5542
   90phy    C32 2407   2.828   1.986   1.531 -0.0775 -0.1002 -0.2092
   90phy    C31 2408   2.840   1.983   1.686  0.5412  0.1994  0.1928
   90phy    C30 2409   2.985   1.983   1.742 -0.2298  0.0412  0.1802
   90phy    C28 2410   3.004   1.942   1.888  0.0334  0.0052  0.3916
   90phy    C29 2411   3.044   1.798   1.905  0.3442  0.3753 -0.1846
   90phy    C27 2412   3.107   2.047   1.946  0.0376  0.4842  0.5716
   90phy    C26 2413   3.064   2.084   2.088 -0.4695  0.0131  0.0226
   90phy    C25 2414   3.132   2.209   2.146 -0.0096 -0.1770  0.3355
   90phy    C23 2415   3.077   2.254   2.286 -0.0605 -0.1033 -0.6812
   90phy    C24 2416   3.155   2.184   2.397 -0.0488  0.2800 -0.6627
   90phy    C22 2417   3.106   2.405   2.305  0.1251  0.0358 -0.2182
   90phy    C21 2418   3.019   2.478   2.410 -0.6895 -0.0592  0.1264
   90phy    C20 2419   3.047   2.631   2.414 -0.3475  0.3541 -0.3864
   90phy    C18 2420   2.992   2.702   2.545  0.0206 -0.9217  0.3664
   90phy    O01 2421   3.015   2.635   2.672  0.1373  0.1345  0.3507
   90phy    H01 2422   2.955   2.564   2.676 -0.0856  0.2975  0.0143
   90phy    C19 2423   3.079   2.826   2.566 -0.5970 -0.2303  0.3695
   90phy    C13 2424   2.835   2.750   2.534  0.0446 -0.8685 -0.2722
   90phy     H3 2425   2.819   2.787   2.430  1.1037  0.9879  0.1725
   90phy    O33 2426   2.799   2.865   2.610  0.0653  0.2369  0.1792
   90phy    H1B 2427   2.808   2.840   2.700  1.4486  0.6577  0.1763
   90phy    C12 2428   2.726   2.645   2.568  0.8835 -0.0440 -0.1559
   90phy    O11 2429   2.715   2.602   2.701 -0.0741 -0.4158  0.3040
   90phy    H1A 2430   2.650   2.658   2.740  0.0045 -0.5743  0.6662
   91phy    C35 2431   4.276   3.380   1.651 -0.3715 -0.1553  0.0441
   91phy    C33 2432   4.353   3.299   1.550  0.1261 -0.0970  0.6827
   91phy    C34 2433   4.499   3.339   1.569 -0.0558 -0.0768  0.5514
   91phy    C32 2434   4.318   3.150   1.566 -0.2579  0.4612  0.1664
   91phy    C31 2435   4.343   3.054   1.449  0.3526  0.0168 -0.4848
   91phy    C30 2436   4.312   2.911   1.495 -0.0555  0.0882  0.1767
   91phy    C28 2437   4.351   2.796   1.398 -0.1963 -0.6831  0.3428
   91phy    C29 2438   4.464   2.725   1.476  0.4035 -0.2301  0.0823
   91phy    C27 2439   4.230   2.715   1.359  0.0625 -0.1795  0.3061
   91phy    C26 2440   4.252   2.647   1.219 -0.0827  0.2649 -0.1270
   91phy    C25 2441   4.131   2.576   1.148 -0.0255 -0.2694 -0.0475
   91phy    C23 2442   4.160   2.507   1.022 -0.3436 -0.2360  0.0650
   91phy    C24 2443   4.063   2.394   1.012  0.0666 -0.3647 -0.3258
   91phy    C22 2444   4.144   2.601   0.905 -0.3387 -0.1281  0.2594
   91phy    C21 2445   4.281   2.614   0.822  0.3518  0.3528 -0.7809
   91phy    C20 2446   4.274   2.724   0.723 -0.1906  0.6905 -0.3452
   91phy    C18 2447   4.402   2.766   0.639 -0.3423  0.3835 -0.7999
   91phy    O01 2448   4.510   2.793   0.727  0.3626 -0.1196  0.0569
   91phy    H01 2449   4.492   2.741   0.803  1.5532 -0.1185  0.3575
   91phy    C19 2450   4.357   2.907   0.592 -0.2437  0.2778  0.1462
   91phy    C13 2451   4.445   2.664   0.523 -0.0739  0.4039  0.1075
   91phy     H3 2452   4.460   2.568   0.579 -1.5276 -0.4633 -0.9068
   91phy    O33 2453   4.348   2.615   0.431  0.0104  0.2657  0.0083
   91phy    H1B 2454   4.279   2.677   0.416 -0.8931 -0.7730 -0.2678
   91phy    C12 2455   4.591   2.653   0.459  0.5876  0.2407 -0.1500
   91phy    O11 2456   4.613   2.727   0.342 -0.0957  0.0247 -0.0483
   91phy    H1A 2457   4.544   2.791   0.338 -0.2474 -0.1420 -0.0996
   92phy    C35 2458   3.211   1.443   2.092  0.1497 -0.0437  0.8967
   92phy    C33 2459   3.092   1.360   2.131 -0.0482  0.2901  0.0997
   92phy    C34 2460   3.056   1.258   2.020  0.1728  0.5211 -0.3359
   92phy    C32 2461   3.120   1.297   2.265 -0.0360 -0.1460 -0.4031
   92phy    C31 2462   3.026   1.345   2.373 -0.1792  0.0850  0.0327
   92phy    C30 2463   3.071   1.297   2.514  0.1098 -0.1977  0.4223
   92phy    C28 2464   2.964   1.281   2.624 -0.2762 -0.2870  0.2587
   92phy    C29 2465   2.937   1.137   2.654  0.2130  0.4225  0.4451
   92phy    C27 2466   3.014   1.344   2.755 -0.5623 -0.0863 -0.6136
   92phy    C26 2467   2.998   1.495   2.773 -0.4635 -0.1153  0.3373
   92phy    C25 2468   3.021   1.552   2.916 -0.6577 -0.1170 -0.0018
   92phy    C23 2469   2.959   1.686   2.957 -0.0014  0.0168 -0.1010
   92phy    C24 2470   2.922   1.678   3.105 -0.2301 -0.2250  0.3397
   92phy    C22 2471   3.047   1.811   2.919  0.1146  0.5528  0.4526
   92phy    C21 2472   2.964   1.939   2.897  0.0258  0.3714  0.2937
   92phy    C20 2473   3.048   2.064   2.884  0.0773 -0.4150  0.3069
   92phy    C18 2474   2.991   2.215   2.872  0.3891  0.5178 -0.3657
   92phy    O01 2475   2.909   2.232   2.981  0.5510 -0.3029 -0.4545
   92phy    H01 2476   2.841   2.293   2.957 -1.3954 -2.0292  0.4032
   92phy    C19 2477   3.118   2.295   2.900  0.4164 -0.0331  0.3140
   92phy    C13 2478   2.926   2.259   2.728  0.4394 -0.6120  0.2235
   92phy     H3 2479   2.998   2.237   2.645 -0.7723  0.5123 -1.1565
   92phy    O33 2480   2.910   2.399   2.707  0.1264  0.0458  0.3892
   92phy    H1B 2481   2.824   2.429   2.729  0.1860 -0.0112  0.7069
   92phy    C12 2482   2.783   2.202   2.695 -0.1520 -0.3871 -0.1598
   92phy    O11 2483   2.678   2.247   2.776 -0.1205 -0.3427  0.3834
   92phy    H1A 2484   2.604   2.191   2.760 -1.0036  0.6072  0.9620
   93phy    C35 2485   3.482   0.651   2.505 -0.0232 -0.8162  0.5901
   93phy    C33 2486   3.528   0.769   2.417  0.0395 -0.2876  0.0215
   93phy    C34 2487   3.484   0.738   2.272  0.4802  0.4533  0.1510
   93phy    C32 2488   3.449   0.895   2.462 -0.2622 -0.2742 -0.9214
   93phy    C31 2489   3.530   1.003   2.534  0.1889  0.0521  0.1751
   93phy    C30 2490   3.440   1.120   2.566  0.1094  0.9615 -0.1549
   93phy    C28 2491   3.518   1.238   2.626  0.2900  0.1307 -0.4169
   93phy    C29 2492   3.550   1.346   2.521 -0.2963 -0.4697 -0.3639
   93phy    C27 2493   3.425   1.311   2.729  0.4518  0.1063 -0.1075
   93phy    C26 2494   3.428   1.257   2.871 -0.2956 -0.6576 -0.3999
   93phy    C25 2495   3.346   1.335   2.978 -0.7046  0.1688 -0.0307
   93phy    C23 2496   3.349   1.281   3.123  0.6286  0.2143 -0.3356
   93phy    C24 2497   3.470   1.331   3.197 -0.1576  0.0901  0.1379
   93phy    C22 2498   3.225   1.335   3.200 -0.0793  0.6632  0.0509
   93phy    C21 2499   3.111   1.229   3.193  0.0406  0.3385  0.1751
   93phy    C20 2500   2.979   1.271   3.258 -0.2519 -0.1390 -0.2544
   93phy    C18 2501   2.862   1.174   3.273  0.0427  0.2093 -1.1222
   93phy    O01 2502   2.900   1.055   3.348 -0.2083 -0.3116  0.1328
   93phy    H01 2503   2.962   1.070   3.417 -0.3731 -0.3796  0.2963
   93phy    C19 2504   2.775   1.264   3.366  0.1869  0.4510 -0.4393
   93phy    C13 2505   2.775   1.128   3.142  0.2043  0.3868  0.4598
   93phy     H3 2506   2.748   1.217   3.079  1.8679  1.0400  0.6184
   93phy    O33 2507   2.644   1.079   3.178  0.2942  0.6424  0.0843
   93phy    H1B 2508   2.599   1.134   3.239  0.1387  0.4676  0.1274
   93phy    C12 2509   2.845   1.032   3.037 -0.3735  0.4780  0.4224
   93phy    O11 2510   2.854   0.892   3.054  0.0077 -0.3833 -0.3718
   93phy    H1A 2511   2.764   0.865   3.051  0.6222 -2.6363 -0.6052
   94phy    C35 2512   4.737   2.415   0.840 -0.0887 -0.4309  0.0400
   94phy    C33 2513   4.625   2.329   0.891  0.0939 -0.4992 -0.0414
   94phy    C34 2514   4.571   2.379   1.027 -0.2767  0.2806  0.2091
   94phy    C32 2515   4.515   2.309   0.783  0.0196 -0.2023  0.5186
   94phy    C31 2516   4.454   2.170   0.758 -0.7346  0.1121  0.0074
   94phy    C30 2517   4.335   2.188   0.674  0.6314  0.2209  0.7441
   94phy    C28 2518   4.238   2.070   0.660 -0.2863  0.1908  0.4422
   94phy    C29 2519   4.167   2.033   0.792  0.7901  0.0279  0.1204
   94phy    C27 2520   4.144   2.112   0.546  0.2777  0.3586  0.5729
   94phy    C26 2521   4.088   2.001   0.453  0.1464 -0.1789  0.2934
   94phy    C25 2522   3.986   2.059   0.364 -0.0246 -0.1891  0.3570
   94phy    C23 2523   3.926   1.956   0.264  0.5518 -0.4835 -0.3184
   94phy    C24 2524   3.778   1.962   0.273  0.3422 -0.5316 -0.0692
   94phy    C22 2525   3.970   1.988   0.120  0.2342  0.0158  0.4415
   94phy    C21 2526   4.101   1.922   0.073  0.1439 -0.1155 -0.6652
   94phy    C20 2527   4.135   1.935  -0.074  0.1224 -0.2720  0.0521
   94phy    C18 2528   4.289   1.958  -0.115  0.1296  0.3213  0.2473
   94phy    O01 2529   4.340   2.073  -0.045  0.0036  0.1313 -0.0409
   94phy    H01 2530   4.267   2.131  -0.033 -0.3367 -0.4319  0.6381
   94phy    C19 2531   4.269   2.000  -0.260 -0.0909 -0.1122 -0.1696
   94phy    C13 2532   4.383   1.835  -0.079 -1.1375  0.4637  0.8707
   94phy     H3 2533   4.383   1.831   0.033 -0.4584 -0.9157  0.8438
   94phy    O33 2534   4.335   1.704  -0.101 -0.2299  0.4843  0.6632
   94phy    H1B 2535   4.318   1.700  -0.193  1.4373 -1.1754  0.3872
   94phy    C12 2536   4.543   1.836  -0.097 -0.1884 -0.6698 -0.6524
   94phy    O11 2537   4.605   1.960  -0.085  0.6933  0.0555 -0.5451
   94phy    H1A 2538   4.544   2.031  -0.098  0.5869  0.1892  0.5738
   95phy    C35 2539   3.085   3.746   1.527 -0.2238  0.0308 -0.6605
   95phy    C33 2540   3.069   3.601   1.545  0.0588  0.2869  0.1292
   95phy    C34 2541   3.020   3.540   1.419  0.3851 -0.3763  0.1215
   95phy    C32 2542   3.200   3.534   1.598  0.4451  0.1886 -0.1387
   95phy    C31 2543   3.188   3.405   1.671  0.2869  0.3571  0.3624
   95phy    C30 2544   3.336   3.362   1.704  0.2536 -0.0698  0.2511
   95phy    C28 2545   3.349   3.228   1.780  0.0490 -0.6984 -0.3046
   95phy    C29 2546   3.342   3.105   1.690 -0.0013  0.3017 -0.4398
   95phy    C27 2547   3.476   3.209   1.860 -0.5281  0.8021 -0.6873
   95phy    C26 2548   3.471   3.129   1.998  0.5768 -0.0372 -0.0411
   95phy    C25 2549   3.605   3.097   2.057 -0.3429  0.2376 -0.6145
   95phy    C23 2550   3.605   3.034   2.201  0.2808 -0.0614  0.4013
   95phy    C24 2551   3.686   2.903   2.183 -0.3158 -0.1620  0.2497
   95phy    C22 2552   3.652   3.131   2.310 -0.3726  0.0508  0.4237
   95phy    C21 2553   3.584   3.127   2.447  0.2220  0.0068 -0.4916
   95phy    C20 2554   3.593   3.270   2.510  0.3055  1.0369 -0.0137
   95phy    C18 2555   3.513   3.318   2.635 -0.9535  0.4115  0.1035
   95phy    O01 2556   3.513   3.231   2.745 -0.0890  0.1082 -0.5154
   95phy    H01 2557   3.452   3.256   2.812  0.7891 -0.9557  0.7273
   95phy    C19 2558   3.605   3.441   2.672  0.3126  0.4339  0.1934
   95phy    C13 2559   3.357   3.355   2.605 -0.2655  0.0389  0.2070
   95phy     H3 2560   3.356   3.418   2.512 -1.0754 -0.7081 -0.3016
   95phy    O33 2561   3.299   3.446   2.699 -0.2523  0.0420  0.0717
   95phy    H1B 2562   3.359   3.472   2.767  1.8401 -3.1823 -0.3237
   95phy    C12 2563   3.255   3.240   2.573  0.0685 -0.4144  0.1855
   95phy    O11 2564   3.229   3.136   2.659  0.6226 -0.1081  0.2390
   95phy    H1A 2565   3.308   3.086   2.659  0.7655  0.0106 -2.2388
   96phy    C35 2566   2.570   2.833   2.172 -0.0777 -0.4375  0.0500
   96phy    C33 2567   2.565   2.868   2.026 -0.3794 -0.2761  0.1258
   96phy    C34 2568   2.445   2.808   1.958 -0.2962 -0.3499 -0.2082
   96phy    C32 2569   2.558   3.018   2.014 -0.1857 -0.2716  0.0922
   96phy    C31 2570   2.656   3.095   1.926  0.0294  0.3541  0.4612
   96phy    C30 2571   2.647   3.249   1.941  0.0763  0.1140 -0.1465
   96phy    C28 2572   2.772   3.320   1.871 -0.0180 -0.0576  0.1657
   96phy    C29 2573   2.748   3.353   1.722 -0.2580  0.4679 -0.2992
   96phy    C27 2574   2.824   3.452   1.943 -0.0637 -0.3032 -0.0380
   96phy    C26 2575   2.936   3.432   2.041 -0.0436 -0.3969 -0.4010
   96phy    C25 2576   2.989   3.559   2.110 -0.1015 -0.0493  0.5083
   96phy    C23 2577   3.064   3.545   2.246  0.2111  0.1525  0.1874
   96phy    C24 2578   3.214   3.498   2.227  0.3770 -0.6765  0.1303
   96phy    C22 2579   3.065   3.683   2.311  0.6826 -0.4556  0.3008
   96phy    C21 2580   3.033   3.686   2.464 -0.1490  0.0697  0.5352
   96phy    C20 2581   3.031   3.825   2.525  0.1349 -0.3336  0.7955
   96phy    C18 2582   3.026   3.859   2.678  1.0537 -0.4698  0.1129
   96phy    O01 2583   3.113   3.774   2.750 -0.2632 -0.4928  0.3301
   96phy    H01 2584   3.155   3.819   2.820  2.2478  0.3873 -1.6195
   96phy    C19 2585   3.088   3.997   2.675  0.2035 -0.5526  0.4461
   96phy    C13 2586   2.875   3.846   2.738  0.2468  0.0429  0.0840
   96phy     H3 2587   2.826   3.750   2.708 -1.9524  1.5886 -1.6751
   96phy    O33 2588   2.786   3.939   2.675  0.4717  0.0992  0.2818
   96phy    H1B 2589   2.809   3.955   2.585  0.4637 -0.2718  0.2112
   96phy    C12 2590   2.843   3.842   2.892 -0.6612  0.0946 -0.3548
   96phy    O11 2591   2.906   3.741   2.968  0.0093  0.2551 -0.3637
   96phy    H1A 2592   2.880   3.656   2.938  0.6771 -0.3370  0.6778
   97phy    C35 2593   2.419   1.482   1.400  0.1530 -0.1718 -0.1226
   97phy    C33 2594   2.321   1.436   1.290 -0.1529 -0.2807 -0.1912
   97phy    C34 2595   2.248   1.306   1.334 -0.1187  0.0697  0.3635
   97phy    C32 2596   2.214   1.550   1.274 -0.2877  0.1729 -0.1882
   97phy    C31 2597   2.144   1.568   1.135 -0.0198 -0.5303  0.1674
   97phy    C30 2598   2.048   1.688   1.132 -0.7483 -0.1239  0.8872
   97phy    C28 2599   1.951   1.702   1.014 -0.1873  0.1208  0.5072
   97phy    C29 2600   1.824   1.610   1.016 -0.1956 -0.5480 -0.4271
   97phy    C27 2601   1.902   1.854   1.029  0.1344 -0.1532 -0.3185
   97phy    C26 2602   1.879   1.931   0.905  0.3637  0.2044  0.3528
   97phy    C25 2603   1.836   2.079   0.917 -0.7417 -0.2652 -0.4320
   97phy    C23 2604   1.839   2.159   0.787 -0.6117 -0.1004 -0.2345
   97phy    C24 2605   1.731   2.259   0.793  0.2878  0.4492 -0.0055
   97phy    C22 2606   1.973   2.227   0.768 -0.0232 -0.3255 -0.3998
   97phy    C21 2607   2.011   2.246   0.624 -0.2663  0.4384  0.0586
   97phy    C20 2608   2.148   2.304   0.604 -0.2612  0.1192 -0.1078
   97phy    C18 2609   2.226   2.289   0.469 -0.0851  0.1070 -0.3200
   97phy    O01 2610   2.191   2.170   0.398  0.5675  0.0514  0.0476
   97phy    H01 2611   2.176   2.099   0.457  0.9101  1.2904  1.7071
   97phy    C19 2612   2.374   2.280   0.512 -0.2643  0.3013  0.3343
   97phy    C13 2613   2.203   2.420   0.374  0.1215  0.2941 -1.0656
   97phy     H3 2614   2.092   2.430   0.374  0.0912  0.5571  1.5823
   97phy    O33 2615   2.230   2.543   0.431  0.7471  0.1824 -0.1568
   97phy    H1B 2616   2.322   2.559   0.444  0.5222  0.5149  1.0736
   97phy    C12 2617   2.207   2.418   0.217  0.2162 -0.4272  0.5613
   97phy    O11 2618   2.322   2.471   0.157 -0.0196  0.3232  0.2791
   97phy    H1A 2619   2.393   2.412   0.171  0.5071  0.9501  0.3051
   98phy    C35 2620   2.705   3.921   1.385  0.2550  0.6178  0.2045
   98phy    C33 2621   2.828   3.966   1.310  0.3307  0.1332 -0.1831
   98phy    C34 2622   2.806   3.989   1.161  0.4487 -0.5185  0.0735
   98phy    C32 2623   2.883   4.091   1.389  0.1052  0.2077  0.4103
   98phy    C31 2624   3.035   4.108   1.386  0.1795 -0.7749 -1.0212
   98phy    C30 2625   3.072   4.241   1.456  0.1787 -0.3899  0.0496
   98phy    C28 2626   3.215   4.290   1.455  0.5106  0.0009 -0.5682
   98phy    C29 2627   3.261   4.330   1.309  0.0707  0.6197 -0.0427
   98phy    C27 2628   3.234   4.414   1.548  0.0525 -0.6208  0.1927
   98phy    C26 2629   3.280   4.397   1.691 -0.5484  0.3810 -0.4641
   98phy    C25 2630   3.332   4.534   1.740 -0.2721 -0.1327  0.1249
   98phy    C23 2631   3.375   4.531   1.887  0.5626 -0.4228  0.0656
   98phy    C24 2632   3.501   4.617   1.899  0.7097 -0.0833 -0.8536
   98phy    C22 2633   3.264   4.572   1.987  0.0111 -0.0551 -0.0441
   98phy    C21 2634   3.256   4.479   2.106 -0.6624 -0.2056 -0.3647
   98phy    C20 2635   3.150   4.531   2.203 -0.0665  0.2387  0.0473
   98phy    C18 2636   3.143   4.481   2.354  0.6085  0.1499  0.3684
   98phy    O01 2637   3.273   4.500   2.416 -0.5218  0.2164  0.5667
   98phy    H01 2638   3.333   4.430   2.396  1.0243  1.3338  1.0812
   98phy    C19 2639   3.051   4.589   2.416 -0.6486 -0.0783 -0.2085
   98phy    C13 2640   3.096   4.330   2.392  0.4309 -0.3043 -0.5443
   98phy     H3 2641   2.998   4.315   2.340  0.6729 -0.2206 -1.0321
   98phy    O33 2642   3.064   4.314   2.535  0.0504 -0.7632 -0.1789
   98phy    H1B 2643   3.145   4.323   2.581 -0.4390 -1.0707  0.7599
   98phy    C12 2644   3.189   4.210   2.345 -0.3282 -0.5641  0.4639
   98phy    O11 2645   3.321   4.221   2.392  0.0360  0.6549  0.3421
   98phy    H1A 2646   3.369   4.142   2.374 -0.1594  0.7950 -0.9254
   99phy    C35 2647   2.197   3.039   1.107 -0.1924 -0.1767 -0.2087
   99phy    C33 2648   2.203   3.190   1.146 -0.1279 -0.1974 -0.1684
   99phy    C34 2649   2.072   3.246   1.208 -0.3270 -0.4745  0.6522
   99phy    C32 2650   2.330   3.210   1.228  1.0706 -0.2725  0.0537
   99phy    C31 2651   2.392   3.355   1.208  0.1936  0.0098 -0.1622
   99phy    C30 2652   2.521   3.369   1.289  0.8929 -0.0135  0.4032
   99phy    C28 2653   2.576   3.513   1.288  0.3030 -0.2360  0.2526
   99phy    C29 2654   2.615   3.550   1.428 -0.2255  0.0009  0.0420
   99phy    C27 2655   2.710   3.528   1.214  0.5223  0.1846  0.2500
   99phy    C26 2656   2.698   3.555   1.062 -0.0656 -0.8804  0.3318
   99phy    C25 2657   2.830   3.591   0.995 -0.2666  0.3993 -0.1214
   99phy    C23 2658   2.823   3.619   0.843 -0.4721  0.6037  0.4748
   99phy    C24 2659   2.896   3.751   0.801  0.3512  0.0115 -0.3461
   99phy    C22 2660   2.874   3.497   0.766 -0.0408  0.1998  0.0882
   99phy    C21 2661   2.798   3.468   0.639  0.3638 -0.4087  0.3602
   99phy    C20 2662   2.850   3.333   0.589 -0.3747  0.2917  0.0912
   99phy    C18 2663   2.788   3.255   0.474 -0.7057 -0.3849 -0.0106
   99phy    O01 2664   2.656   3.227   0.506  0.2936  0.5129  0.3732
   99phy    H01 2665   2.607   3.223   0.426  0.3085 -1.1469  0.3971
   99phy    C19 2666   2.868   3.120   0.470  0.6031 -0.2950  0.0768
   99phy    C13 2667   2.794   3.334   0.329 -0.1341 -0.1284 -0.3938
   99phy     H3 2668   2.735   3.428   0.344 -1.2182 -1.0390  1.2706
   99phy    O33 2669   2.921   3.394   0.272 -0.0436  0.1922 -0.0506
   99phy    H1B 2670   2.991   3.385   0.333 -0.0216 -0.4696 -0.1657
   99phy    C12 2671   2.690   3.288   0.212 -0.1737  0.2734  0.1245
   99phy    O11 2672   2.563   3.248   0.255 -0.1565  0.6162 -0.0783
   99phy    H1A 2673   2.517   3.202   0.188  0.6049  1.0958 -0.9418
  100phy    C35 2674   3.419   2.207   1.407 -0.2570  0.2808 -0.0615
  100phy    C33 2675   3.279   2.223   1.458  0.4370 -0.6916  0.8403
  100phy    C34 2676   3.269   2.238   1.614  0.2244  0.4050  0.0270
  100phy    C32 2677   3.211   2.338   1.385  0.0028 -0.5035  0.1326
  100phy    C31 2678   3.071   2.297   1.336  0.1152 -0.2707 -0.2517
  100phy    C30 2679   2.991   2.410   1.261  0.2692 -0.0990  0.6278
  100phy    C28 2680   2.842   2.370   1.235 -0.1729 -0.1656  0.2012
  100phy    C29 2681   2.754   2.421   1.351 -0.1928 -0.0417  0.0603
  100phy    C27 2682   2.801   2.447   1.106  0.0322 -0.3707 -0.1796
  100phy    C26 2683   2.819   2.387   0.964  0.6709  0.1266 -0.0191
  100phy    C25 2684   2.773   2.479   0.844  0.7613  0.2648  0.4289
  100phy    C23 2685   2.820   2.430   0.704  0.2402 -0.0354 -0.1768
  100phy    C24 2686   2.710   2.342   0.639 -0.1112 -0.1146 -0.2679
  100phy    C22 2687   2.852   2.556   0.616  0.6889  0.4252 -0.2064
  100phy    C21 2688   2.984   2.549   0.539  0.2784  0.1775  0.3788
  100phy    C20 2689   3.005   2.668   0.450  0.9857  0.3830 -0.1631
  100phy    C18 2690   3.127   2.678   0.358  0.0216 -0.1673  0.3402
  100phy    O01 2691   3.244   2.672   0.437 -0.2976  0.1234 -0.3234
  100phy    H01 2692   3.223   2.697   0.524 -1.2252 -0.5313 -0.3455
  100phy    C19 2693   3.112   2.825   0.298  0.0182 -0.0180 -0.0105
  100phy    C13 2694   3.130   2.562   0.240 -0.2898  0.1681 -0.1285
  100phy     H3 2695   3.114   2.465   0.294 -0.3168 -0.3305 -1.0068
  100phy    O33 2696   3.018   2.549   0.153  0.1385  0.1510  0.1768
  100phy    H1B 2697   2.973   2.469   0.174  1.3285 -0.5772  0.0469
  100phy    C12 2698   3.264   2.511   0.177 -0.2627 -0.3691 -0.3568
  100phy    O11 2699   3.305   2.578   0.065 -0.0323 -0.2709  0.3774
  100phy    H1A 2700   3.232   2.575   0.006  0.5046 -1.1746 -0.2740
  101phy    C35 2701   2.283   4.471   1.068  0.1875  0.4947 -0.0746
  101phy    C33 2702   2.223   4.343   1.118 -0.1801 -0.4652 -0.2446
  101phy    C34 2703   2.083   4.373   1.167  0.0669 -0.2443 -0.5229
  101phy    C32 2704   2.222   4.232   1.010 -0.3782 -0.0016 -0.1420
  101phy    C31 2705   2.358   4.161   0.990 -0.1715  0.0310  0.2769
  101phy    C30 2706   2.342   4.063   0.872  0.4634  0.1648  0.0387
  101phy    C28 2707   2.465   3.972   0.847 -0.1105 -0.2817  0.4819
  101phy    C29 2708   2.470   3.864   0.950 -0.0326  0.4514  0.2932
  101phy    C27 2709   2.448   3.911   0.702 -0.0474  0.1208  0.0817
  101phy    C26 2710   2.576   3.905   0.619  0.5869 -0.6113  0.4653
  101phy    C25 2711   2.551   3.858   0.480 -0.0262 -0.0401  0.9687
  101phy    C23 2712   2.665   3.867   0.375 -0.0623  0.0617 -1.0605
  101phy    C24 2713   2.682   3.725   0.313  0.0742  0.2076  0.0656
  101phy    C22 2714   2.647   3.965   0.257  0.1388  0.6255 -0.4544
  101phy    C21 2715   2.666   4.112   0.291  0.1721  0.1395 -0.1750
  101phy    C20 2716   2.588   4.201   0.197  0.3933 -0.5196 -0.2426
  101phy    C18 2717   2.585   4.361   0.217  0.0008 -0.5455 -0.6112
  101phy    O01 2718   2.537   4.401   0.347  0.0402 -0.2285  0.6834
  101phy    H01 2719   2.569   4.487   0.363 -0.0862 -0.3521  1.6713
  101phy    C19 2720   2.481   4.412   0.121 -0.1624  0.3634  0.2644
  101phy    C13 2721   2.729   4.432   0.202 -0.1769  0.4224  0.5553
  101phy     H3 2722   2.790   4.398   0.289  0.4462  0.1640  0.0340
  101phy    O33 2723   2.812   4.366   0.099  0.3038  0.2693  0.2138
  101phy    H1B 2724   2.766   4.359   0.017 -0.6455  0.8877  0.6704
  101phy    C12 2725   2.780   4.573   0.243 -0.1608  0.0878 -0.0131
  101phy    O11 2726   2.696   4.635   0.335 -0.5889 -0.4884 -0.5287
  101phy    H1A 2727   2.740   4.662   0.413  0.2992  0.0024 -1.1844
  102phy    C35 2728   1.107   0.351   1.954  0.3951 -0.0463  0.2787
  102phy    C33 2729   1.213   0.312   1.860  0.1209 -0.1971 -0.4597
  102phy    C34 2730   1.167   0.358   1.724 -0.1076  0.9618 -0.4526
  102phy    C32 2731   1.352   0.368   1.895  0.3711 -0.3502  0.6959
  102phy    C31 2732   1.468   0.268   1.900 -0.5796 -0.1870  0.1275
  102phy    C30 2733   1.597   0.349   1.932 -0.1792 -0.0102 -0.5555
  102phy    C28 2734   1.732   0.277   1.943  0.4348 -0.6537 -0.0307
  102phy    C29 2735   1.805   0.297   1.810 -0.1378 -0.4950 -0.0992
  102phy    C27 2736   1.818   0.353   2.045  0.1797 -0.6709 -0.1738
  102phy    C26 2737   1.831   0.295   2.192 -0.1755  0.1078 -0.2263
  102phy    C25 2738   1.932   0.375   2.273  0.2090 -1.1177  0.0634
  102phy    C23 2739   1.966   0.326   2.418 -0.0827  0.4033 -0.0323
  102phy    C24 2740   2.105   0.374   2.452 -0.3053  0.3144  0.3909
  102phy    C22 2741   1.860   0.359   2.524 -0.0132 -0.5258  0.0446
  102phy    C21 2742   1.850   0.267   2.648 -0.1472  0.8759  0.2855
  102phy    C20 2743   1.704   0.277   2.706  0.6684  0.3000 -0.1846
  102phy    C18 2744   1.666   0.198   2.839  0.0477  0.2468  0.1344
  102phy    O01 2745   1.753   0.218   2.954 -0.0274 -0.1426  0.4676
  102phy    H01 2746   1.702   0.211   3.032 -1.3895 -1.4174 -0.4750
  102phy    C19 2747   1.539   0.269   2.884 -0.1485  0.2935 -0.4107
  102phy    C13 2748   1.635   0.044   2.809  0.3116  0.7871 -0.0023
  102phy     H3 2749   1.588   0.034   2.708  0.2368  1.6376 -0.0555
  102phy    O33 2750   1.536  -0.019   2.891  0.6284 -0.7123 -0.7495
  102phy    H1B 2751   1.505  -0.099   2.853  0.6786 -0.7844 -0.6364
  102phy    C12 2752   1.763  -0.058   2.813  0.5734  0.3979 -0.5550
  102phy    O11 2753   1.807  -0.084   2.946  0.3932 -0.0450 -0.3711
  102phy    H1A 2754   1.733  -0.105   3.000  1.9132 -0.8649  1.5573
  103phy    C35 2755   1.664   3.805   1.740 -0.3978  0.0694 -0.2899
  103phy    C33 2756   1.740   3.873   1.622  0.1979 -0.4203 -0.4565
  103phy    C34 2757   1.698   3.808   1.492 -0.4427 -0.2095  0.2948
  103phy    C32 2758   1.711   4.028   1.624 -1.0521  0.5396 -0.4547
  103phy    C31 2759   1.810   4.118   1.700  0.4525  0.3990 -0.4309
  103phy    C30 2760   1.744   4.257   1.731  0.7262  0.4197  0.2304
  103phy    C28 2761   1.825   4.380   1.766 -0.0187 -0.0380 -0.2838
  103phy    C29 2762   1.740   4.506   1.744 -0.0383 -0.0118  0.2735
  103phy    C27 2763   1.890   4.379   1.910 -0.2304  0.1597 -0.7325
  103phy    C26 2764   2.025   4.444   1.927 -0.1172  0.0452 -0.4085
  103phy    C25 2765   2.078   4.454   2.070 -0.3806 -0.5384  0.4388
  103phy    C23 2766   2.229   4.488   2.090 -0.2803  0.3608 -0.6879
  103phy    C24 2767   2.246   4.639   2.083 -0.6230 -0.0334  0.7369
  103phy    C22 2768   2.282   4.439   2.229  0.0338  0.0228 -0.0473
  103phy    C21 2769   2.424   4.375   2.220 -0.1589  0.0911  0.1767
  103phy    C20 2770   2.468   4.337   2.364 -0.2006  0.3871 -0.2884
  103phy    C18 2771   2.611   4.268   2.394 -0.7109  0.0488 -0.0461
  103phy    O01 2772   2.721   4.354   2.351  0.0232 -0.5616 -0.3251
  103phy    H01 2773   2.703   4.446   2.359  1.3898  0.0452 -3.1507
  103phy    C19 2774   2.609   4.271   2.551 -0.1155  0.2712  0.2958
  103phy    C13 2775   2.634   4.123   2.325 -0.5287  0.5658  0.2291
  103phy     H3 2776   2.601   4.130   2.218  0.4731 -2.0181 -0.3235
  103phy    O33 2777   2.540   4.025   2.376  0.5317  0.3609  0.5385
  103phy    H1B 2778   2.557   4.003   2.466 -0.0352 -1.6069  0.2193
  103phy    C12 2779   2.781   4.058   2.321 -0.0792 -0.0718  0.3527
  103phy    O11 2780   2.846   4.072   2.444 -0.4183  0.1494  0.2326
  103phy    H1A 2781   2.877   4.160   2.456 -0.6906  0.0602  1.7990
  104phy    C35 2782   2.278   0.936   1.135 -0.0579  0.0050 -0.2100
  104phy    C33 2783   2.424   0.894   1.147 -0.5490  0.5028 -0.7466
  104phy    C34 2784   2.499   1.001   1.222 -0.2841  0.2398  0.1633
  104phy    C32 2785   2.451   0.748   1.197  0.5590 -0.0389 -0.8937
  104phy    C31 2786   2.429   0.635   1.096 -0.4625  0.3357  0.3846
  104phy    C30 2787   2.436   0.500   1.156  0.2652  0.2047 -0.1036
  104phy    C28 2788   2.422   0.369   1.072  0.4312  0.0750 -0.2861
  104phy    C29 2789   2.499   0.258   1.137 -0.2771 -0.0730  0.1734
  104phy    C27 2790   2.275   0.339   1.035  0.5271  0.3997  0.5175
  104phy    C26 2791   2.268   0.274   0.898 -0.1690 -0.3861  0.1618
  104phy    C25 2792   2.122   0.266   0.844 -0.1855  0.4270 -0.3074
  104phy    C23 2793   2.099   0.191   0.709  0.0611 -0.2015 -0.0816
  104phy    C24 2794   1.957   0.138   0.715  0.0361  0.2629 -0.0638
  104phy    C22 2795   2.123   0.283   0.586  0.1885  0.2823 -0.1641
  104phy    C21 2796   2.145   0.210   0.451 -0.3690  0.7093  0.2591
  104phy    C20 2797   2.178   0.306   0.330 -0.5529  0.1247  0.1214
  104phy    C18 2798   2.195   0.264   0.185  0.0801  0.8004 -0.4302
  104phy    O01 2799   2.306   0.171   0.188 -0.1066 -0.4832 -0.3243
  104phy    H01 2800   2.384   0.215   0.216  0.2402 -0.9796 -0.4954
  104phy    C19 2801   2.242   0.390   0.115  0.1944 -0.3580  0.1980
  104phy    C13 2802   2.063   0.198   0.125 -0.2258 -0.1991  0.1869
  104phy     H3 2803   2.045   0.112   0.195  1.4561 -0.1227  0.7663
  104phy    O33 2804   1.931   0.264   0.137 -0.2050 -0.2742  0.0643
  104phy    H1B 2805   1.925   0.340   0.082  3.3438  2.0102  2.4129
  104phy    C12 2806   2.064   0.092   0.018  0.4098 -0.0021 -0.8659
  104phy    O11 2807   2.031   0.146  -0.107  0.0377  0.3141 -0.1715
  104phy    H1A 2808   1.940   0.164  -0.111 -0.0028 -0.0603 -1.6412
  105phy    C35 2809   2.143   4.259   1.574 -0.4346  0.3269  0.5238
  105phy    C33 2810   2.211   4.131   1.520  0.4072 -0.4231 -0.5033
  105phy    C34 2811   2.305   4.068   1.625  0.1142 -0.2789  0.2271
  105phy    C32 2812   2.106   4.028   1.463 -0.0775  0.7034  0.2680
  105phy    C31 2813   2.140   3.964   1.325 -0.5105  0.4380  0.1747
  105phy    C30 2814   2.058   3.843   1.286 -0.5077 -0.4219 -0.3548
  105phy    C28 2815   2.092   3.766   1.158 -0.1434  0.0037 -0.1660
  105phy    C29 2816   2.077   3.617   1.189  0.1187  0.3053 -0.4058
  105phy    C27 2817   2.002   3.812   1.036 -0.2411  0.4748 -0.0158
  105phy    C26 2818   2.054   3.807   0.895 -0.2446  0.6653 -0.2720
  105phy    C25 2819   1.963   3.834   0.771 -0.0218 -0.0463  0.0850
  105phy    C23 2820   2.043   3.797   0.645 -0.3926  0.3083  0.5342
  105phy    C24 2821   1.983   3.664   0.579  0.3813  0.4006  0.2357
  105phy    C22 2822   2.024   3.910   0.543 -0.0273 -0.3975 -0.0128
  105phy    C21 2823   2.135   3.947   0.437 -0.0832  0.5514 -0.1072
  105phy    C20 2824   2.076   4.042   0.331  0.2582  0.4296 -0.1166
  105phy    C18 2825   2.149   4.075   0.194  0.5652  0.1190  0.5503
  105phy    O01 2826   2.275   4.115   0.229  0.5118 -0.7542  0.2106
  105phy    H01 2827   2.265   4.193   0.280  0.1009 -0.6194 -0.0731
  105phy    C19 2828   2.064   4.194   0.148 -0.0267  0.1345  0.4307
  105phy    C13 2829   2.163   3.953   0.091  0.5323  0.1505 -0.6907
  105phy     H3 2830   2.226   3.875   0.141 -1.2449 -0.2154  1.1379
  105phy    O33 2831   2.048   3.867   0.074  0.0312 -0.1851 -0.1049
  105phy    H1B 2832   1.977   3.906   0.123  0.0737  0.6869 -0.7080
  105phy    C12 2833   2.262   3.950  -0.027  0.0343  0.5888 -0.2491
  105phy    O11 2834   2.383   4.028  -0.011  0.4760  0.1923  0.0248
  105phy    H1A 2835   2.387   4.062   0.076  1.2423 -0.6025  0.3142
  106phy    C35 2836   2.833   4.363   2.039 -0.3756 -0.1552  0.5053
  106phy    C33 2837   2.840   4.440   1.907 -0.0103  0.6443  0.4833
  106phy    C34 2838   2.905   4.349   1.810  0.1285  0.3645  0.2435
  106phy    C32 2839   2.703   4.489   1.863  0.3949 -0.1482 -0.2364
  106phy    C31 2840   2.697   4.639   1.879  0.7379 -0.0251 -0.0609
  106phy    C30 2841   2.559   4.696   1.832 -0.0859  0.0922 -0.5758
  106phy    C28 2842   2.557   4.849   1.804 -0.1937  0.4400 -0.2250
  106phy    C29 2843   2.607   4.869   1.663 -0.4762 -0.3054 -0.2868
  106phy    C27 2844   2.421   4.917   1.835 -0.1856  0.4291  0.1760
  106phy    C26 2845   2.436   5.039   1.930 -0.5010  0.4521 -0.4451
  106phy    C25 2846   2.305   5.081   1.996 -0.3632 -0.5142  0.3532
  106phy    C23 2847   2.310   5.198   2.097  0.0845  0.5763 -0.1926
  106phy    C24 2848   2.248   5.325   2.036 -0.4917 -0.0118  0.3570
  106phy    C22 2849   2.241   5.161   2.233 -0.4868 -0.2896 -0.3739
  106phy    C21 2850   2.293   5.040   2.313  0.1261 -0.8137 -0.3978
  106phy    C20 2851   2.235   5.032   2.454 -0.0831  0.5399 -0.3022
  106phy    C18 2852   2.263   4.915   2.553  0.2985 -0.2026  0.1170
  106phy    O01 2853   2.400   4.923   2.595  0.0898 -0.5943  0.1699
  106phy    H01 2854   2.455   4.897   2.524 -0.2484  1.9951 -1.1761
  106phy    C19 2855   2.174   4.960   2.675 -0.3261 -0.1034 -0.3197
  106phy    C13 2856   2.232   4.765   2.492 -0.2358 -0.1090 -0.0630
  106phy     H3 2857   2.284   4.754   2.394  1.7464 -0.1708  0.9600
  106phy    O33 2858   2.096   4.748   2.459 -0.1849 -0.1381  0.0340
  106phy    H1B 2859   2.073   4.815   2.398 -1.6538  1.6356  2.3611
  106phy    C12 2860   2.289   4.647   2.586  0.1030  0.3900 -0.1018
  106phy    O11 2861   2.190   4.590   2.663  0.3478  0.4744 -0.2223
  106phy    H1A 2862   2.124   4.575   2.598 -0.4265 -0.5671  0.7540
  107phy    C35 2863   3.548   0.165   2.163 -0.0487 -0.5648 -0.4533
  107phy    C33 2864   3.506   0.309   2.152 -0.0429 -0.1116  0.0789
  107phy    C34 2865   3.639   0.382   2.123  0.3451 -0.1438 -0.2167
  107phy    C32 2866   3.402   0.340   2.044 -0.2339  0.5966 -0.0467
  107phy    C31 2867   3.261   0.361   2.098  0.1761 -0.5384 -0.2291
  107phy    C30 2868   3.174   0.395   1.977  0.2761 -0.0299  0.1865
  107phy    C28 2869   3.035   0.463   2.004  0.1716  0.0016  0.3120
  107phy    C29 2870   2.989   0.540   1.875  0.5205  0.8849 -0.0958
  107phy    C27 2871   2.923   0.373   2.062 -0.0187  0.0137  0.3055
  107phy    C26 2872   2.832   0.440   2.164  0.1765 -0.1392  0.5994
  107phy    C25 2873   2.710   0.357   2.208 -0.1283 -0.4038  0.3944
  107phy    C23 2874   2.603   0.429   2.293 -0.0267  0.2249 -0.8335
  107phy    C24 2875   2.484   0.467   2.208 -0.4855  0.1861 -0.2598
  107phy    C22 2876   2.542   0.329   2.391  0.2229  0.0605 -0.3409
  107phy    C21 2877   2.550   0.363   2.540 -0.3145 -0.2363 -0.4785
  107phy    C20 2878   2.476   0.248   2.620 -0.5068 -0.1184  0.4628
  107phy    C18 2879   2.473   0.250   2.777  0.7516  0.1012 -0.3878
  107phy    O01 2880   2.431   0.379   2.829 -0.0973  0.3113 -0.4438
  107phy    H01 2881   2.345   0.403   2.800 -0.2646 -0.8072 -0.9128
  107phy    C19 2882   2.346   0.158   2.801  0.3000  0.1198  0.0343
  107phy    C13 2883   2.611   0.202   2.841  0.0823  0.3986  0.4762
  107phy     H3 2884   2.691   0.265   2.795  0.0588  0.3359  0.3500
  107phy    O33 2885   2.648   0.071   2.796 -0.4104 -0.0813 -0.2055
  107phy    H1B 2886   2.584   0.008   2.822  0.4931 -1.7568 -1.7604
  107phy    C12 2887   2.630   0.223   2.998  0.2428  0.1124 -0.4747
  107phy    O11 2888   2.562   0.135   3.084 -0.4374 -0.2312 -0.4696
  107phy    H1A 2889   2.578   0.163   3.172 -0.5901  0.4224 -0.6404
  108phy    C35 2890   3.422   0.104   1.614  0.2705  0.1759 -0.1661
  108phy    C33 2891   3.453   0.076   1.473 -0.0097 -0.0693 -0.2123
  108phy    C34 2892   3.353  -0.033   1.428  0.1060 -0.2105  0.1620
  108phy    C32 2893   3.433   0.201   1.384 -0.3527 -0.8785 -0.1580
  108phy    C31 2894   3.518   0.205   1.256  0.2727 -0.5772 -0.2082
  108phy    C30 2895   3.481   0.330   1.168  0.2118  0.1555  0.3818
  108phy    C28 2896   3.529   0.322   1.025  0.1044 -0.5754  0.3899
  108phy    C29 2897   3.431   0.261   0.925  0.4277 -0.0856 -0.1874
  108phy    C27 2898   3.565   0.470   0.981 -0.2246  0.0664 -0.1255
  108phy    C26 2899   3.656   0.491   0.852  1.0147  0.4266  0.0078
  108phy    C25 2900   3.709   0.637   0.856  0.0645  0.5731 -0.0645
  108phy    C23 2901   3.792   0.668   0.731 -0.0972 -0.0894 -0.3504
  108phy    C24 2902   3.772   0.807   0.674  0.2582 -0.2221 -0.0690
  108phy    C22 2903   3.946   0.651   0.767  0.0897 -0.1166 -0.1781
  108phy    C21 2904   4.034   0.612   0.650 -0.2436 -0.2113 -0.3949
  108phy    C20 2905   4.182   0.597   0.688 -0.5869 -0.0209 -0.4918
  108phy    C18 2906   4.282   0.527   0.594  0.3802 -0.0360  0.1181
  108phy    O01 2907   4.229   0.402   0.542  0.3249  0.0671  0.1692
  108phy    H01 2908   4.168   0.427   0.476 -0.4043  1.2510  1.2314
  108phy    C19 2909   4.397   0.484   0.691  0.0723 -0.2478 -0.4568
  108phy    C13 2910   4.326   0.623   0.473  0.0901  0.5546  0.0257
  108phy     H3 2911   4.233   0.645   0.415  1.0677  0.4468 -1.6541
  108phy    O33 2912   4.362   0.763   0.499 -0.5544 -0.3623  0.0934
  108phy    H1B 2913   4.324   0.786   0.581 -1.4832 -1.8881  0.1240
  108phy    C12 2914   4.384   0.563   0.337 -0.2381 -0.6015  0.2145
  108phy    O11 2915   4.518   0.582   0.302  0.4621 -0.2314 -0.3815
  108phy    H1A 2916   4.533   0.674   0.292  2.4630 -0.3186  1.2974
  109phy    C35 2917   4.540   1.333   1.857 -0.3285  0.4862 -0.4270
  109phy    C33 2918   4.548   1.346   1.708 -0.5955  0.8131  0.0949
  109phy    C34 2919   4.456   1.246   1.649 -0.1812  0.2594 -1.0580
  109phy    C32 2920   4.514   1.490   1.659 -0.4542 -0.9006  0.7887
  109phy    C31 2921   4.621   1.601   1.672 -0.0169  0.4631  0.4210
  109phy    C30 2922   4.573   1.732   1.621  0.0138 -0.2488 -0.2021
  109phy    C28 2923   4.673   1.850   1.593  0.2100  0.1516 -0.8004
  109phy    C29 2924   4.605   1.935   1.494  0.2232 -0.5294  0.3022
  109phy    C27 2925   4.695   1.946   1.710  0.3022 -0.1712 -0.2294
  109phy    C26 2926   4.800   1.924   1.815  0.0196  0.0644  0.7052
  109phy    C25 2927   4.841   2.054   1.888 -0.0285 -0.1311  0.1297
  109phy    C23 2928   4.946   2.060   2.003  0.0423 -0.2369 -0.6315
  109phy    C24 2929   5.089   2.065   1.955  0.0712  0.1866 -0.4380
  109phy    C22 2930   4.913   2.183   2.093 -0.0880 -0.7233  0.4071
  109phy    C21 2931   4.913   2.153   2.239  0.4603 -0.2247 -0.0027
  109phy    C20 2932   4.838   2.266   2.317 -0.4439  0.1241 -0.0442
  109phy    C18 2933   4.799   2.245   2.468 -0.1606 -0.0568  0.0496
  109phy    O01 2934   4.915   2.204   2.549 -0.4276 -0.1190  0.2881
  109phy    H01 2935   4.928   2.112   2.537  0.0727  0.1637 -1.7104
  109phy    C19 2936   4.766   2.396   2.506 -0.2765  0.1117 -0.0474
  109phy    C13 2937   4.673   2.149   2.485  0.2285  0.3009  0.1895
  109phy     H3 2938   4.694   2.055   2.430 -1.0740  0.2940 -0.3392
  109phy    O33 2939   4.546   2.189   2.420  0.0102 -0.0477 -0.0839
  109phy    H1B 2940   4.492   2.247   2.471  0.5984 -0.4239  1.0017
  109phy    C12 2941   4.630   2.096   2.630  0.6016 -0.4891 -0.3798
  109phy    O11 2942   4.556   2.186   2.713 -0.5473  0.0028 -0.1282
  109phy    H1A 2943   4.487   2.226   2.663  0.7748  2.0225 -0.4239
  110phy    C35 2944   5.018   1.948   1.133  0.1866  0.3269  0.1600
  110phy    C33 2945   5.053   1.890   1.267 -0.6647  0.1382  0.0159
  110phy    C34 2946   5.005   1.985   1.371  0.1560  0.2076  0.1998
  110phy    C32 2947   4.987   1.753   1.280  0.2389 -0.0862  0.2613
  110phy    C31 2948   5.052   1.644   1.362 -0.4840  0.0959 -0.7778
  110phy    C30 2949   4.958   1.523   1.369 -0.1210  0.6900 -0.3275
  110phy    C28 2950   5.001   1.397   1.446 -0.7767  0.6847  0.1219
  110phy    C29 2951   4.976   1.405   1.597  0.7353 -0.1845 -0.0932
  110phy    C27 2952   4.922   1.275   1.393  0.1017 -0.3711 -0.3821
  110phy    C26 2953   5.008   1.153   1.350 -0.2316 -0.7866 -0.5754
  110phy    C25 2954   4.921   1.034   1.304 -0.1103 -0.2424 -0.1089
  110phy    C23 2955   5.003   0.917   1.241 -0.3692 -0.6964  0.0893
  110phy    C24 2956   4.973   0.789   1.320  0.4948 -0.0300  0.3710
  110phy    C22 2957   4.973   0.891   1.088 -0.2625  0.0436  0.0805
  110phy    C21 2958   5.066   0.975   0.997  0.6348 -0.4782  1.1465
  110phy    C20 2959   5.035   0.945   0.849 -0.4026  0.2352 -0.3532
  110phy    C18 2960   5.109   1.042   0.740 -0.1311  0.1758 -0.5666
  110phy    O01 2961   5.088   1.176   0.782  0.6730 -0.0487 -0.0725
  110phy    H01 2962   4.998   1.202   0.778  0.6804 -0.1393 -1.3810
  110phy    C19 2963   5.035   1.021   0.607  0.3154 -0.2655 -0.4780
  110phy    C13 2964   5.269   1.020   0.729  0.3032  1.1203 -0.0717
  110phy     H3 2965   5.308   1.035   0.833  0.3446 -3.3781  0.7400
  110phy    O33 2966   5.319   0.888   0.725 -0.0039 -0.1329  0.0551
  110phy    H1B 2967   5.258   0.833   0.770  0.0326  0.9632  1.5222
  110phy    C12 2968   5.365   1.127   0.673 -0.2318  0.6204  0.8420
  110phy    O11 2969   5.323   1.259   0.670 -0.5914  0.2366  0.4522
  110phy    H1A 2970   5.260   1.265   0.739 -0.0667  0.6145  0.9073
  111phy    C35 2971   0.695   1.638   2.335  0.0148  0.0135  0.0106
  111phy    C33 2972   0.665   1.536   2.223 -0.0265  0.0131 -0.3460
  111phy    C34 2973   0.738   1.577   2.094  0.0716 -0.2265 -0.1875
  111phy    C32 2974   0.689   1.394   2.261 -0.0286  0.1798 -0.6659
  111phy    C31 2975   0.602   1.285   2.200  0.8951 -0.0945 -0.8396
  111phy    C30 2976   0.635   1.141   2.242  0.1234  0.5801 -0.0513
  111phy    C28 2977   0.552   1.032   2.173  0.3516  0.7585 -0.4804
  111phy    C29 2978   0.642   0.939   2.087  0.1796  0.7255  0.1208
  111phy    C27 2979   0.475   0.938   2.273  0.4477 -0.6086 -0.4571
  111phy    C26 2980   0.322   0.940   2.263 -0.0552  0.0802  0.3347
  111phy    C25 2981   0.258   0.850   2.369 -0.0629 -0.0944 -0.3263
  111phy    C23 2982   0.102   0.847   2.377 -0.7330  0.2832 -0.0563
  111phy    C24 2983   0.048   0.737   2.284  0.0299 -0.0173 -0.1142
  111phy    C22 2984   0.037   0.823   2.518 -0.3205 -0.2685  0.1517
  111phy    C21 2985   0.014   0.953   2.596 -0.2403  0.5964 -0.6441
  111phy    C20 2986  -0.043   0.926   2.737  0.5223  0.2202 -0.0493
  111phy    C18 2987  -0.093   1.042   2.824 -0.2030  0.0523  0.2787
  111phy    O01 2988  -0.196   1.117   2.757 -0.1389  0.3409 -0.0988
  111phy    H01 2989  -0.250   1.061   2.704 -0.5286  1.1751 -0.6185
  111phy    C19 2990  -0.166   0.957   2.926 -0.2654 -0.1995 -0.4227
  111phy    C13 2991   0.025   1.131   2.889  0.2601 -0.4911  0.2353
  111phy     H3 2992   0.106   1.147   2.813 -0.2910 -0.7466 -0.4147
  111phy    O33 2993   0.099   1.076   3.002  0.1705  0.2524  0.1350
  111phy    H1B 2994   0.176   1.127   3.016  0.2641  0.8865 -2.2877
  111phy    C12 2995  -0.011   1.280   2.929  0.1634 -0.3727 -0.3283
  111phy    O11 2996   0.089   1.383   2.909  0.3819  0.3788  0.0840
  111phy    H1A 2997   0.082   1.421   2.824  0.1109 -0.2834 -0.2044
  112phy    C35 2998   3.469   2.602   2.010  0.0045  0.6118 -0.4567
  112phy    C33 2999   3.498   2.612   1.858 -0.3994  1.0364 -0.3752
  112phy    C34 3000   3.385   2.550   1.780  0.4367  0.0319 -0.0540
  112phy    C32 3001   3.557   2.745   1.814 -0.6902 -0.8530  0.3672
  112phy    C31 3002   3.705   2.742   1.790 -0.3381 -0.2126  0.2300
  112phy    C30 3003   3.759   2.881   1.751 -0.6133  0.1694  0.3316
  112phy    C28 3004   3.911   2.898   1.729  0.4900 -0.0506  0.1389
  112phy    C29 3005   3.927   2.895   1.581  0.4764  0.4334  0.2169
  112phy    C27 3006   3.954   3.040   1.783  0.2390  0.8278  0.1535
  112phy    C26 3007   3.990   3.066   1.928 -0.1977 -0.7665  0.1679
  112phy    C25 3008   4.034   3.211   1.946 -0.0011 -0.1136  0.0250
  112phy    C23 3009   4.125   3.233   2.068  0.6527  0.2878  0.2026
  112phy    C24 3010   4.257   3.297   2.038  0.1545  0.0596  0.2765
  112phy    C22 3011   4.044   3.290   2.181 -0.0946 -0.1156 -0.0151
  112phy    C21 3012   4.074   3.236   2.323  0.1583  0.4789  0.2648
  112phy    C20 3013   4.019   3.316   2.440  0.0642  0.4067 -0.3664
  112phy    C18 3014   4.051   3.287   2.594 -0.2881  0.2906  0.6215
  112phy    O01 3015   4.194   3.258   2.603  0.5830  0.0498  0.3980
  112phy    H01 3016   4.232   3.185   2.557  0.6235  0.1167  0.3246
  112phy    C19 3017   4.037   3.432   2.649  0.0513  0.7706  0.0620
  112phy    C13 3018   3.958   3.181   2.669 -0.0484  0.3726 -0.3015
  112phy     H3 3019   3.850   3.202   2.648 -0.0591  1.6938  0.8720
  112phy    O33 3020   3.964   3.193   2.813  0.4677  0.2851 -0.6419
  112phy    H1B 3021   4.053   3.175   2.838 -0.0089  0.1457  1.0762
  112phy    C12 3022   3.980   3.029   2.634 -0.6479 -0.1379 -0.5339
  112phy    O11 3023   3.881   2.945   2.696  0.3417  0.0028 -0.3090
  112phy    H1A 3024   3.883   2.965   2.788  2.1193 -0.0866 -0.2871
  113phy    C35 3025   3.168   5.053   1.113 -0.2810  0.3990  0.0553
  113phy    C33 3026   3.037   4.986   1.088 -0.0521  0.0656 -0.3754
  113phy    C34 3027   2.932   5.086   1.053  0.5174 -0.1802 -0.1060
  113phy    C32 3028   3.040   4.880   0.976  0.2692 -0.0975  0.0703
  113phy    C31 3029   3.106   4.743   1.013  0.8727  0.2682  0.0664
  113phy    C30 3030   3.098   4.633   0.911  0.6162 -0.5460  0.7148
  113phy    C28 3031   3.145   4.498   0.968 -0.6597  0.0836  0.1024
  113phy    C29 3032   3.037   4.387   0.977  0.3417 -0.0882 -0.1117
  113phy    C27 3033   3.251   4.442   0.875 -0.3303 -0.2539  0.0151
  113phy    C26 3034   3.399   4.470   0.898 -0.2482 -0.4172  0.1597
  113phy    C25 3035   3.485   4.415   0.783 -0.2870 -0.2616  0.1168
  113phy    C23 3036   3.639   4.436   0.795  0.0245 -0.6181  0.1939
  113phy    C24 3037   3.699   4.305   0.849 -0.9127  0.0016 -0.4479
  113phy    C22 3038   3.709   4.469   0.659  0.1484  0.5242  0.4469
  113phy    C21 3039   3.818   4.578   0.663  0.6427  0.3321  0.0985
  113phy    C20 3040   3.889   4.611   0.531  0.0759 -0.0312  0.4403
  113phy    C18 3041   3.983   4.737   0.530 -0.0796 -0.3499 -0.0737
  113phy    O01 3042   3.911   4.858   0.576  0.6252  0.3217 -0.0838
  113phy    H01 3043   3.822   4.847   0.549  0.7682  1.0685 -0.8941
  113phy    C19 3044   4.012   4.761   0.380  0.0382 -0.2673  0.1220
  113phy    C13 3045   4.121   4.718   0.605 -0.3863  0.5390  0.1762
  113phy     H3 3046   4.091   4.686   0.708 -0.5945  0.0662 -0.0255
  113phy    O33 3047   4.200   4.598   0.578 -0.1295  0.4347 -0.0510
  113phy    H1B 3048   4.274   4.630   0.530 -0.5671  1.6714  0.0417
  113phy    C12 3049   4.207   4.837   0.664  0.1274  0.4886  0.1230
  113phy    O11 3050   4.305   4.894   0.580  0.0093 -0.7469 -0.0983
  113phy    H1A 3051   4.255   4.952   0.525  1.8905 -0.8450 -2.0621
  114phy    C35 3052   0.132   3.565   1.649 -0.2670  0.1116  0.2055
  114phy    C33 3053   0.213   3.439   1.612 -0.4056  0.0736 -0.1725
  114phy    C34 3054   0.332   3.477   1.520  0.4194 -0.1826 -0.1771
  114phy    C32 3055   0.242   3.350   1.731  0.2160  0.0574  0.0893
  114phy    C31 3056   0.204   3.201   1.703 -0.2113 -0.0247 -0.5792
  114phy    C30 3057   0.223   3.115   1.831  0.1220  0.3334 -0.1889
  114phy    C28 3058   0.229   2.964   1.809  0.3704 -0.2015  0.4974
  114phy    C29 3059   0.364   2.900   1.814  0.2449 -0.0953  0.1532
  114phy    C27 3060   0.165   2.910   1.937 -0.0811  0.1133  0.1524
  114phy    C26 3061   0.049   2.811   1.916 -0.3097 -0.1839 -0.3745
  114phy    C25 3062   0.014   2.727   2.042 -0.0980 -0.6044 -0.1785
  114phy    C23 3063  -0.124   2.655   2.035  0.1232 -0.6466 -0.4932
  114phy    C24 3064  -0.108   2.515   1.989  0.0094  0.3497  0.0768
  114phy    C22 3065  -0.172   2.652   2.179 -0.0945  0.1345 -0.2142
  114phy    C21 3066  -0.289   2.736   2.215  0.3367  0.1133  0.2036
  114phy    C20 3067  -0.291   2.793   2.353 -0.2580  0.2063  0.0642
  114phy    C18 3068  -0.392   2.907   2.402  0.2207 -0.1271 -0.1474
  114phy    O01 3069  -0.520   2.863   2.354 -0.6235 -0.2820 -0.0242
  114phy    H01 3070  -0.536   2.772   2.370  0.4768 -0.1480  2.2631
  114phy    C19 3071  -0.383   2.893   2.554  0.3675 -0.1733  0.3028
  114phy    C13 3072  -0.365   3.057   2.335 -0.2907 -0.1165 -0.9380
  114phy     H3 3073  -0.344   3.048   2.226  0.2375 -0.3240 -0.8223
  114phy    O33 3074  -0.240   3.114   2.382 -0.5274 -0.5901  0.0418
  114phy    H1B 3075  -0.170   3.053   2.391  0.3418  0.5583  1.4359
  114phy    C12 3076  -0.483   3.158   2.346  0.3261 -0.2240  0.0857
  114phy    O11 3077  -0.553   3.168   2.472  0.1250  0.2082 -0.2298
  114phy    H1A 3078  -0.498   3.200   2.541 -0.7319  1.9080 -0.2894
  115phy    C35 3079   0.345   3.696   0.615  0.3000 -0.1829 -0.6604
  115phy    C33 3080   0.339   3.542   0.639 -0.4455 -0.6943  0.1228
  115phy    C34 3081   0.473   3.480   0.603  0.4523  0.1741 -0.5814
  115phy    C32 3082   0.290   3.513   0.786  0.0805 -0.5437  0.3629
  115phy    C31 3083   0.206   3.391   0.811 -0.3179 -0.2124  0.0142
  115phy    C30 3084   0.146   3.400   0.954  0.2984  0.2446  0.2965
  115phy    C28 3085   0.074   3.277   1.014 -0.6676 -0.2060 -0.6874
  115phy    C29 3086   0.086   3.282   1.168  0.6935  0.1402  0.2087
  115phy    C27 3087  -0.074   3.248   0.974  0.0302 -0.4812  0.1653
  115phy    C26 3088  -0.101   3.167   0.845  0.5062 -0.0114  0.0878
  115phy    C25 3089  -0.247   3.173   0.802 -0.1731 -0.2407  0.5269
  115phy    C23 3090  -0.281   3.104   0.669  0.7306 -0.0159  0.3487
  115phy    C24 3091  -0.293   2.958   0.670 -0.3181  0.0922 -0.3773
  115phy    C22 3092  -0.424   3.151   0.635  0.4885  0.8260 -0.3644
  115phy    C21 3093  -0.447   3.223   0.500 -0.1377 -0.2066  0.1388
  115phy    C20 3094  -0.582   3.295   0.497 -0.2686  0.0683 -0.1805
  115phy    C18 3095  -0.621   3.373   0.358 -0.3501  0.0671  0.3805
  115phy    O01 3096  -0.529   3.472   0.323  0.2176  0.5919 -0.3516
  115phy    H01 3097  -0.451   3.431   0.291  1.5718  1.0964  2.0260
  115phy    C19 3098  -0.742   3.452   0.409  0.1154  0.0200 -0.3136
  115phy    C13 3099  -0.663   3.270   0.240 -0.2506  0.0467  0.0841
  115phy     H3 3100  -0.576   3.199   0.240 -0.6952 -0.5180  1.3371
  115phy    O33 3101  -0.763   3.164   0.259 -0.1108 -0.0002 -0.0631
  115phy    H1B 3102  -0.846   3.196   0.229 -0.0404 -0.2835 -0.5773
  115phy    C12 3103  -0.644   3.303   0.085  0.7225  0.2942 -0.3466
  115phy    O11 3104  -0.590   3.427   0.047  0.5963  0.3849 -0.2830
  115phy    H1A 3105  -0.532   3.461   0.112  1.6007 -0.4126 -0.7187
  116phy    C35 3106   3.664   4.260   1.741  0.5453  0.4063 -0.0705
  116phy    C33 3107   3.803   4.223   1.791  0.0633 -0.1293  0.3903
  116phy    C34 3108   3.866   4.327   1.886  0.1400 -0.0379 -0.4078
  116phy    C32 3109   3.812   4.077   1.852 -0.0486  0.4017  0.3194
  116phy    C31 3110   3.906   3.990   1.769  0.8196 -0.2649 -0.5229
  116phy    C30 3111   3.922   3.843   1.820  0.4253 -0.3687  0.5487
  116phy    C28 3112   4.036   3.764   1.750 -0.2568  0.7384  0.2639
  116phy    C29 3113   4.103   3.674   1.854 -0.0736 -0.4734 -0.6376
  116phy    C27 3114   3.991   3.682   1.625  0.0119  0.2388  0.5955
  116phy    C26 3115   4.097   3.692   1.511  0.0540  0.4293 -0.4664
  116phy    C25 3116   4.039   3.655   1.371 -0.0010  0.0879  0.2130
  116phy    C23 3117   4.135   3.649   1.253 -0.3341  0.3758 -0.2404
  116phy    C24 3118   4.167   3.501   1.230 -0.5293  0.1313 -0.2034
  116phy    C22 3119   4.072   3.723   1.132 -0.2882  0.0936 -0.2846
  116phy    C21 3120   4.171   3.772   1.027 -0.0478  0.3966  0.1185
  116phy    C20 3121   4.097   3.842   0.911  0.3802  0.1167  0.1184
  116phy    C18 3122   4.175   3.901   0.787 -0.1402  0.4907  0.0613
  116phy    O01 3123   4.275   3.995   0.829  0.0271  0.1463 -0.9066
  116phy    H01 3124   4.274   4.016   0.920 -1.2478  0.1645 -0.9095
  116phy    C19 3125   4.065   3.981   0.717 -0.1926 -0.2657  0.0482
  116phy    C13 3126   4.237   3.785   0.693 -0.1774 -0.5427  0.3037
  116phy     H3 3127   4.308   3.728   0.758  1.1502  0.3489 -0.2947
  116phy    O33 3128   4.160   3.674   0.658  0.3162  0.1873  0.0556
  116phy    H1B 3129   4.125   3.643   0.740  1.2279  1.1504  0.8472
  116phy    C12 3130   4.366   3.801   0.605 -0.0251 -0.4183  0.4070
  116phy    O11 3131   4.358   3.836   0.467 -0.3011  0.0382  0.0120
  116phy    H1A 3132   4.428   3.793   0.421 -0.4358  0.6496 -0.7964
  117phy    C35 3133   3.642   4.923   2.365 -0.2989 -0.4027  1.0750
  117phy    C33 3134   3.522   4.827   2.342 -0.6837 -0.6424  0.0073
  117phy    C34 3135   3.401   4.903   2.283 -0.3365 -0.1451  0.1931
  117phy    C32 3136   3.562   4.709   2.254  0.1125  0.0792  0.1378
  117phy    C31 3137   3.615   4.587   2.323  0.2784 -0.1588  0.7984
  117phy    C30 3138   3.654   4.471   2.231  0.0047 -0.1445  0.0890
  117phy    C28 3139   3.692   4.341   2.304 -0.5415 -0.5951  0.1810
  117phy    C29 3140   3.619   4.219   2.248  0.1897  0.0466 -0.0183
  117phy    C27 3141   3.847   4.319   2.318 -0.4724 -0.3760 -0.0121
  117phy    C26 3142   3.890   4.289   2.457  0.1392 -0.6224  0.3083
  117phy    C25 3143   4.042   4.294   2.475 -0.3915 -0.2871  0.4906
  117phy    C23 3144   4.092   4.265   2.621  0.0581 -0.3469 -0.0980
  117phy    C24 3145   4.087   4.117   2.648 -0.3440  0.5010  0.1051
  117phy    C22 3146   4.234   4.329   2.636  0.1697  0.7938  0.2308
  117phy    C21 3147   4.275   4.377   2.772 -0.6746  0.3373  0.2426
  117phy    C20 3148   4.400   4.461   2.754 -0.2920 -0.0547 -0.0699
  117phy    C18 3149   4.462   4.537   2.880 -0.1223  0.0343  0.2526
  117phy    O01 3150   4.499   4.446   2.984  0.3025  0.1424 -0.3315
  117phy    H01 3151   4.557   4.488   3.044 -0.6530  1.3562 -0.2105
  117phy    C19 3152   4.604   4.562   2.821  0.0408  0.0406 -0.2053
  117phy    C13 3153   4.381   4.663   2.941 -0.2843  0.1094 -0.6882
  117phy     H3 3154   4.333   4.725   2.861  1.2578  0.5929 -1.2761
  117phy    O33 3155   4.467   4.758   3.002 -0.0337 -0.1078 -0.1837
  117phy    H1B 3156   4.510   4.711   3.071 -0.5553 -1.3939 -0.7005
  117phy    C12 3157   4.261   4.631   3.044  0.4672  0.2741  0.0660
  117phy    O11 3158   4.164   4.735   3.067 -0.0014 -0.4425  0.5755
  117phy    H1A 3159   4.203   4.802   3.120 -0.0477  1.0237 -1.1523
  118phy    C35 3160   4.891   3.380   1.873 -0.0171 -0.1587  0.2049
  118phy    C33 3161   4.922   3.380   2.024 -0.3257 -0.7924  0.1979
  118phy    C34 3162   5.004   3.259   2.063  0.3414  0.8006 -0.1262
  118phy    C32 3163   4.999   3.512   2.056  0.0302  0.2677 -0.2926
  118phy    C31 3164   4.942   3.600   2.169  0.3580  0.1588 -0.3709
  118phy    C30 3165   5.039   3.717   2.183 -0.2766 -0.2499  0.3874
  118phy    C28 3166   5.018   3.820   2.291 -0.1516 -0.5451  0.1380
  118phy    C29 3167   5.155   3.879   2.322 -0.0522  0.4087 -0.0293
  118phy    C27 3168   4.910   3.928   2.269  0.2211  0.2779 -0.2570
  118phy    C26 3169   4.846   3.989   2.394  0.4143  0.1590 -0.0225
  118phy    C25 3170   4.742   4.099   2.372  0.3012 -0.1668  0.4803
  118phy    C23 3171   4.686   4.160   2.498  0.4609 -0.4026 -0.5282
  118phy    C24 3172   4.672   4.308   2.478  0.0220  0.3995  0.0599
  118phy    C22 3173   4.560   4.088   2.548  0.1848  0.0840  0.1950
  118phy    C21 3174   4.537   4.079   2.696  0.0978 -0.0191 -0.3449
  118phy    C20 3175   4.418   3.982   2.727 -0.0604 -0.4011  0.1987
  118phy    C18 3176   4.381   3.962   2.882 -0.0718  0.2477 -0.3059
  118phy    O01 3177   4.341   4.089   2.950  0.1428  0.2975 -0.2677
  118phy    H01 3178   4.418   4.139   2.971 -0.1323  1.1724 -1.2942
  118phy    C19 3179   4.249   3.884   2.862 -0.0582 -0.2613 -0.0771
  118phy    C13 3180   4.498   3.892   2.972  0.1372 -0.2152 -0.2024
  118phy     H3 3181   4.591   3.954   2.961  0.5848 -0.6787  0.7588
  118phy    O33 3182   4.546   3.768   2.922 -0.3110  0.3639  0.0011
  118phy    H1B 3183   4.472   3.710   2.912 -0.1839  0.3127 -0.6847
  118phy    C12 3184   4.473   3.885   3.130 -0.5999  0.4617 -0.4484
  118phy    O11 3185   4.406   3.778   3.181 -0.1092  0.3376  0.1468
  118phy    H1A 3186   4.458   3.742   3.251  2.2448  1.5318 -0.8561
  119phy    C35 3187   4.910   3.637   1.375 -0.2744  0.3632 -0.4632
  119phy    C33 3188   4.882   3.733   1.486  0.2472  0.6801 -0.0669
  119phy    C34 3189   4.869   3.867   1.423 -0.1727 -0.8096  0.0626
  119phy    C32 3190   4.767   3.678   1.572  0.0525 -0.0595  0.2977
  119phy    C31 3191   4.732   3.743   1.704 -0.4287 -0.5702 -0.0099
  119phy    C30 3192   4.623   3.654   1.781  0.1220 -0.0460  0.3404
  119phy    C28 3193   4.559   3.714   1.905  0.0916 -0.6984 -0.0683
  119phy    C29 3194   4.427   3.793   1.872 -0.3239  0.1053 -0.0616
  119phy    C27 3195   4.523   3.601   2.004 -0.7885  0.2462 -0.2062
  119phy    C26 3196   4.522   3.638   2.152  0.5714  0.3566  0.5886
  119phy    C25 3197   4.494   3.530   2.258 -0.4688  0.1208 -0.4175
  119phy    C23 3198   4.472   3.599   2.395 -0.4021 -0.3130  0.1591
  119phy    C24 3199   4.324   3.622   2.433 -0.2548 -0.3194  0.1847
  119phy    C22 3200   4.559   3.543   2.514 -0.2023  0.1297 -0.1104
  119phy    C21 3201   4.640   3.648   2.594  0.0303  0.1897 -0.3832
  119phy    C20 3202   4.713   3.582   2.712  0.3403  0.1749  0.3602
  119phy    C18 3203   4.819   3.656   2.806 -0.3106 -0.2739 -0.6243
  119phy    O01 3204   4.767   3.780   2.840 -0.5549 -0.2950  0.1584
  119phy    H01 3205   4.686   3.770   2.885 -0.0017 -1.1980  0.9989
  119phy    C19 3206   4.818   3.569   2.937 -0.2103  0.0315  0.5427
  119phy    C13 3207   4.956   3.672   2.724 -0.1343  0.0007 -0.2302
  119phy     H3 3208   4.935   3.721   2.625  0.1866 -0.7976 -0.7082
  119phy    O33 3209   5.010   3.544   2.674  0.8898 -0.6113 -0.4835
  119phy    H1B 3210   4.939   3.492   2.641  0.1343 -0.8956  1.4219
  119phy    C12 3211   5.069   3.769   2.781  0.0873 -0.0284  1.0693
  119phy    O11 3212   5.138   3.719   2.894 -0.1528  0.2033  0.5842
  119phy    H1A 3213   5.105   3.762   2.971 -0.2475 -1.9123  1.7833
  120phy    C35 3214   5.008   2.625   1.106  0.1826  0.0787  0.2530
  120phy    C33 3215   5.020   2.700   0.971  0.2788  0.2198  0.1484
  120phy    C34 3216   5.104   2.821   0.994 -0.1530  0.4542  0.1731
  120phy    C32 3217   5.080   2.605   0.868 -0.0289  0.2303 -0.5054
  120phy    C31 3218   5.026   2.608   0.727 -0.0258  0.4340 -0.0512
  120phy    C30 3219   5.092   2.510   0.627  0.6839  0.2575 -0.2555
  120phy    C28 3220   5.018   2.496   0.492 -0.1890  0.1382  0.1195
  120phy    C29 3221   5.123   2.510   0.383  0.1588  0.0215 -0.1299
  120phy    C27 3222   4.954   2.356   0.492 -0.4178  0.3647 -0.3270
  120phy    C26 3223   4.838   2.330   0.397  0.0962  0.2781  0.2287
  120phy    C25 3224   4.797   2.180   0.395  0.0341  0.2339 -0.7962
  120phy    C23 3225   4.695   2.140   0.287  0.1731  0.4926  0.3876
  120phy    C24 3226   4.718   1.992   0.253 -0.7632  0.4367  0.1735
  120phy    C22 3227   4.544   2.167   0.324  0.4994 -0.1350 -0.4084
  120phy    C21 3228   4.477   2.250   0.219  0.3807 -0.1244 -0.0048
  120phy    C20 3229   4.323   2.270   0.230  0.2444 -0.0743  0.6974
  120phy    C18 3230   4.261   2.396   0.156  0.2559  0.0820  0.6225
  120phy    O01 3231   4.347   2.508   0.186 -0.3344 -0.2459 -0.3581
  120phy    H01 3232   4.348   2.525   0.278  0.4073 -1.0627 -0.1972
  120phy    C19 3233   4.133   2.423   0.238 -0.0210 -0.7795  0.0594
  120phy    C13 3234   4.238   2.383  -0.002 -0.8143  0.8477  0.2711
  120phy     H3 3235   4.339   2.354  -0.041 -0.7738 -1.1303  1.7450
  120phy    O33 3236   4.165   2.262  -0.039  0.0485  0.1180  0.0051
  120phy    H1B 3237   4.081   2.285  -0.073 -1.3334 -1.4116  2.1159
  120phy    C12 3238   4.226   2.503  -0.103 -0.2522 -0.1849 -0.0372
  120phy    O11 3239   4.095   2.553  -0.116 -0.6275  0.2265 -0.1087
  120phy    H1A 3240   4.051   2.473  -0.137  1.9519 -1.0214 -1.1751
  121phy    C35 3241   0.635   1.885   1.675 -0.1113  0.1229  0.8727
  121phy    C33 3242   0.693   2.012   1.748  0.4310  0.0412  0.1550
  121phy    C34 3243   0.826   2.048   1.680 -0.1004  0.1931 -0.0705
  121phy    C32 3244   0.594   2.131   1.728 -0.4487  0.1481 -0.5251
  121phy    C31 3245   0.540   2.202   1.857 -0.1225  0.6820  0.1381
  121phy    C30 3246   0.435   2.309   1.817 -0.0260 -0.0966  0.1800
  121phy    C28 3247   0.390   2.410   1.923  0.1368 -0.1316  0.2552
  121phy    C29 3248   0.341   2.538   1.845 -0.0465  0.4237 -0.7204
  121phy    C27 3249   0.275   2.353   2.007  0.1144  0.0590  0.0637
  121phy    C26 3250   0.303   2.362   2.154 -0.2700  0.3420  0.0421
  121phy    C25 3251   0.188   2.326   2.251 -0.1550  0.1296  0.4273
  121phy    C23 3252   0.199   2.370   2.398 -0.4118  0.1195  0.1918
  121phy    C24 3253   0.111   2.482   2.449  0.3865  0.0601 -0.1093
  121phy    C22 3254   0.195   2.246   2.490 -0.0786  0.0323  0.1186
  121phy    C21 3255   0.323   2.219   2.575  0.4861 -0.0841 -0.5829
  121phy    C20 3256   0.306   2.090   2.653  0.4010 -0.1771  0.2913
  121phy    C18 3257   0.394   2.018   2.762 -0.4146  0.0916 -0.2382
  121phy    O01 3258   0.428   2.113   2.870  0.1159  0.3177 -0.0576
  121phy    H01 3259   0.353   2.164   2.892 -0.4644 -0.3314 -0.5081
  121phy    C19 3260   0.306   1.917   2.832  0.3143  0.4294  0.2814
  121phy    C13 3261   0.532   1.952   2.709  0.1899 -0.0849  0.4183
  121phy     H3 3262   0.507   1.887   2.621 -0.5153 -0.7502  1.1005
  121phy    O33 3263   0.589   1.855   2.802  0.1266 -0.6180 -0.0112
  121phy    H1B 3264   0.657   1.896   2.852  1.2703 -0.9497 -1.2199
  121phy    C12 3265   0.650   2.050   2.668  0.5016 -0.3272  1.1512
  121phy    O11 3266   0.705   2.116   2.774 -0.6577  0.4387 -0.2982
  121phy    H1A 3267   0.631   2.139   2.827  0.6989  0.2048  1.8369
  122phy    C35 3268   0.607   4.043   1.720 -0.0017 -0.3138  0.0387
  122phy    C33 3269   0.454   4.006   1.723  1.0930 -0.3085  0.2973
  122phy    C34 3270   0.385   4.080   1.603  0.4839 -0.2274  0.0235
  122phy    C32 3271   0.414   3.856   1.745  0.3662 -0.1377  0.0613
  122phy    C31 3272   0.435   3.818   1.892 -0.8152 -0.3308  0.6207
  122phy    C30 3273   0.393   3.674   1.927  0.0537  0.1494 -0.6005
  122phy    C28 3274   0.401   3.641   2.075  0.3501 -0.0881 -0.6064
  122phy    C29 3275   0.267   3.579   2.123 -0.5417  0.3430 -0.2699
  122phy    C27 3276   0.529   3.572   2.115  0.2571 -0.1135 -0.3590
  122phy    C26 3277   0.564   3.569   2.268  0.6492 -0.4076  0.3293
  122phy    C25 3278   0.698   3.501   2.298 -0.2443  0.1101  0.0823
  122phy    C23 3279   0.748   3.493   2.444 -0.3785  0.3734 -0.2940
  122phy    C24 3280   0.788   3.344   2.478 -0.4505 -0.2795  0.3057
  122phy    C22 3281   0.861   3.593   2.470  0.0752 -0.4025 -0.4045
  122phy    C21 3282   0.878   3.644   2.617  0.4988  0.2913 -0.2974
  122phy    C20 3283   0.978   3.763   2.630  0.3820  0.5370 -0.1564
  122phy    C18 3284   1.033   3.807   2.765 -0.6475  0.1166  0.3811
  122phy    O01 3285   1.119   3.708   2.824  0.0995 -0.5451 -0.6120
  122phy    H01 3286   1.059   3.637   2.833 -1.4863  0.5262 -1.9847
  122phy    C19 3287   1.140   3.911   2.713  0.0801 -0.3567 -0.0595
  122phy    C13 3288   0.922   3.853   2.875  0.1999  0.3461 -0.0569
  122phy     H3 3289   0.833   3.785   2.869  0.4223  0.1200 -0.8927
  122phy    O33 3290   0.862   3.977   2.836 -0.2170  0.2286 -0.5520
  122phy    H1B 3291   0.773   3.976   2.807 -0.1251  3.2275 -1.2083
  122phy    C12 3292   0.957   3.869   3.027 -0.3314 -0.0193  0.3506
  122phy    O11 3293   0.988   3.750   3.098 -0.0013 -0.2302 -0.1390
  122phy    H1A 3294   1.080   3.737   3.088 -0.2662 -2.6731  0.0224
  123phy    C35 3295   3.728   3.330   1.303  0.2291 -0.2085  0.4932
  123phy    C33 3296   3.674   3.344   1.450 -0.8858  0.3608  0.0938
  123phy    C34 3297   3.757   3.253   1.547 -0.0398  0.0946 -0.1083
  123phy    C32 3298   3.691   3.494   1.489  0.0773 -0.0044 -0.1475
  123phy    C31 3299   3.573   3.583   1.460  0.3761  0.7018  0.8301
  123phy    C30 3300   3.589   3.718   1.530 -0.3970  0.5999  0.2946
  123phy    C28 3301   3.477   3.825   1.516 -0.4098 -0.3101  0.2407
  123phy    C29 3302   3.496   3.922   1.634  0.1382 -0.1967  0.4963
  123phy    C27 3303   3.467   3.914   1.384 -0.0584  0.5392 -0.0014
  123phy    C26 3304   3.388   3.853   1.267  0.0337 -0.2857  0.3411
  123phy    C25 3305   3.373   3.960   1.152  0.3957  0.2096 -0.2936
  123phy    C23 3306   3.298   3.910   1.030 -0.0831 -0.1450  0.7901
  123phy    C24 3307   3.144   3.899   1.044 -0.6565  0.3517  0.3039
  123phy    C22 3308   3.347   3.991   0.910  0.0160  0.0058 -0.1292
  123phy    C21 3309   3.391   3.913   0.791  0.2753 -0.0693  0.1144
  123phy    C20 3310   3.487   4.003   0.708  0.0144 -0.8678  0.0038
  123phy    C18 3311   3.558   3.949   0.577  0.3394  0.2544  0.6657
  123phy    O01 3312   3.631   3.828   0.619  0.3042 -0.0870 -0.1134
  123phy    H01 3313   3.680   3.796   0.545  1.8497  4.4840 -1.4303
  123phy    C19 3314   3.664   4.054   0.553 -0.5938 -0.3209  0.0052
  123phy    C13 3315   3.465   3.912   0.450 -0.5007 -0.2622  0.4717
  123phy     H3 3316   3.411   3.820   0.483 -2.1243  0.3453 -0.3397
  123phy    O33 3317   3.348   3.992   0.426 -0.0863 -0.2436 -0.4032
  123phy    H1B 3318   3.268   3.944   0.427 -0.7723  0.8653  0.6038
  123phy    C12 3319   3.504   3.832   0.317 -0.2751 -0.2199  0.8142
  123phy    O11 3320   3.530   3.914   0.205  0.0217  0.0492 -0.0794
  123phy    H1A 3321   3.448   3.955   0.186  0.3316  1.2476  0.9835
  124phy    C35 3322   4.106   0.258   1.586 -0.1473 -0.3975  0.3962
  124phy    C33 3323   4.114   0.102   1.600 -0.7017 -0.2070  0.0182
  124phy    C34 3324   4.070   0.039   1.464  0.4466  0.5956  0.1422
  124phy    C32 3325   4.262   0.063   1.641 -0.0934  0.1278 -0.0593
  124phy    C31 3326   4.266  -0.072   1.712 -0.4090 -0.2735  0.6784
  124phy    C30 3327   4.403  -0.092   1.786  0.2608  0.0096  0.4795
  124phy    C28 3328   4.403  -0.217   1.882  0.0887  0.6483 -0.1788
  124phy    C29 3329   4.467  -0.333   1.808  0.1052  0.5469  0.0796
  124phy    C27 3330   4.491  -0.191   2.007  0.2233  0.4213  0.1889
  124phy    C26 3331   4.432  -0.234   2.138  0.7403 -0.3621 -0.2688
  124phy    C25 3332   4.508  -0.201   2.265 -0.2188  0.4735  0.3243
  124phy    C23 3333   4.465  -0.253   2.401  0.8201  0.2279 -0.5605
  124phy    C24 3334   4.587  -0.309   2.476  0.1325  0.1279  0.2816
  124phy    C22 3335   4.382  -0.151   2.487  0.2574 -0.3541  0.1289
  124phy    C21 3336   4.257  -0.218   2.542  0.0042 -0.0355 -0.6857
  124phy    C20 3337   4.184  -0.102   2.616 -0.4238  0.2985 -0.1302
  124phy    C18 3338   4.075  -0.138   2.730 -0.3780 -0.7152 -0.3859
  124phy    O01 3339   4.144  -0.209   2.836  0.3106 -0.0925  0.3168
  124phy    H01 3340   4.207  -0.153   2.876  0.3905  0.0785 -0.0514
  124phy    C19 3341   4.047  -0.002   2.798 -0.0487  0.2426  0.2556
  124phy    C13 3342   3.935  -0.214   2.689 -0.3573 -0.4280 -0.4230
  124phy     H3 3343   3.890  -0.166   2.599 -1.0089  0.6784  0.4639
  124phy    O33 3344   3.829  -0.203   2.786 -0.1943  0.4433  0.2363
  124phy    H1B 3345   3.840  -0.261   2.859  0.2036 -0.1669 -0.3074
  124phy    C12 3346   3.950  -0.365   2.655 -0.1157  0.1061  0.0454
  124phy    O11 3347   3.994  -0.450   2.759 -0.0612  0.3059 -0.1539
  124phy    H1A 3348   4.044  -0.400   2.821  1.0389 -0.6211 -0.2423
  125phy    C35 3349   3.667   4.984   1.846 -0.5485  0.2600 -0.2985
  125phy    C33 3350   3.800   4.925   1.882 -0.4676  0.8393  0.2349
  125phy    C34 3351   3.848   4.831   1.771  0.3008 -0.1441  0.0262
  125phy    C32 3352   3.898   5.042   1.914  0.5066  0.7098  0.0093
  125phy    C31 3353   3.937   5.043   2.053  0.2544  0.0469  0.2910
  125phy    C30 3354   4.003   5.173   2.091 -0.7161 -0.5127 -0.5920
  125phy    C28 3355   4.075   5.168   2.228  0.5318  0.3800  0.1211
  125phy    C29 3356   4.224   5.192   2.207 -0.4459 -0.7721  0.1387
  125phy    C27 3357   4.008   5.266   2.327  0.3417 -0.1174 -0.0731
  125phy    C26 3358   3.897   5.207   2.422  0.1748 -0.2973 -0.0921
  125phy    C25 3359   3.808   5.312   2.486 -0.2485  0.4358 -0.5511
  125phy    C23 3360   3.706   5.268   2.591  0.7490  0.1122  0.1582
  125phy    C24 3361   3.735   5.331   2.726  0.0719  0.0499 -0.5498
  125phy    C22 3362   3.568   5.308   2.541  0.0641 -0.3730  0.1888
  125phy    C21 3363   3.443   5.227   2.587 -0.0013  0.0064  0.2638
  125phy    C20 3364   3.317   5.278   2.526  0.4484 -0.3913  1.0577
  125phy    C18 3365   3.180   5.224   2.580  0.4818 -0.0437  0.3880
  125phy    O01 3366   3.165   5.254   2.717  0.1819  0.0140  0.1737
  125phy    H01 3367   3.074   5.248   2.740  0.6839 -0.4599  2.2665
  125phy    C19 3368   3.074   5.315   2.508  0.2140 -0.3087 -0.2432
  125phy    C13 3369   3.145   5.065   2.555  0.1980  0.1310  0.1877
  125phy     H3 3370   3.174   5.034   2.451  0.5470 -2.5594  1.0293
  125phy    O33 3371   3.005   5.043   2.556  0.3466  0.2826  0.1907
  125phy    H1B 3372   2.967   5.076   2.635  1.5234  1.0344  0.4709
  125phy    C12 3373   3.205   4.963   2.650  0.1588  0.3524 -0.1516
  125phy    O11 3374   3.164   4.831   2.635  0.5982 -0.4621 -0.4578
  125phy    H1A 3375   3.071   4.820   2.647  0.7242 -0.4252  0.6731
  126phy    C35 3376   2.488   4.466   1.470  0.5446 -0.2305 -0.0419
  126phy    C33 3377   2.626   4.419   1.421  0.0636 -0.1127 -0.0997
  126phy    C34 3378   2.597   4.315   1.319  0.3003  0.1659 -0.4059
  126phy    C32 3379   2.713   4.530   1.366 -0.1656  0.0867 -0.3192
  126phy    C31 3380   2.839   4.555   1.453 -0.0902 -0.0934  0.0768
  126phy    C30 3381   2.903   4.696   1.422  0.3610  0.3353  0.2555
  126phy    C28 3382   3.030   4.746   1.498  0.1393 -0.3403  0.1821
  126phy    C29 3383   3.134   4.788   1.394 -0.5165  0.0507 -0.0815
  126phy    C27 3384   2.991   4.861   1.590  0.0989 -0.1146  0.1385
  126phy    C26 3385   3.063   4.856   1.725 -0.3787 -0.2275 -0.1110
  126phy    C25 3386   3.041   4.983   1.813 -0.2020  0.1190  0.1616
  126phy    C23 3387   3.088   4.968   1.960 -0.0101  0.4423 -0.3124
  126phy    C24 3388   3.221   5.034   1.995  0.4323  0.6940 -0.0947
  126phy    C22 3389   2.971   5.018   2.048 -0.0957 -0.3673  0.0136
  126phy    C21 3390   2.921   4.927   2.161 -0.0681 -0.3883 -0.1467
  126phy    C20 3391   2.837   5.006   2.252 -0.1236 -0.1583 -0.6332
  126phy    C18 3392   2.747   4.947   2.375 -0.7931  0.0360 -0.2904
  126phy    O01 3393   2.831   4.874   2.471  0.4453 -0.4462  0.5032
  126phy    H01 3394   2.901   4.933   2.494 -0.0038  0.6143 -0.6936
  126phy    C19 3395   2.701   5.079   2.442  0.2738  0.2823  0.6474
  126phy    C13 3396   2.634   4.843   2.331  0.4192  0.2191  0.5774
  126phy     H3 3397   2.567   4.897   2.259  0.8199  1.0225  0.7864
  126phy    O33 3398   2.543   4.819   2.432 -0.4864 -0.3788  0.2013
  126phy    H1B 3399   2.592   4.778   2.501  0.9611 -1.1889 -1.2395
  126phy    C12 3400   2.670   4.696   2.273 -0.1729  0.0922  0.4324
  126phy    O11 3401   2.713   4.604   2.364  0.0080 -0.0972 -0.0061
  126phy    H1A 3402   2.777   4.650   2.417 -1.8724  2.1963  0.4698
  127phy    C35 3403   2.393   4.752   0.299  0.1251 -0.5525  0.2888
  127phy    C33 3404   2.402   4.829   0.431  0.8523 -0.0313 -0.0248
  127phy    C34 3405   2.270   4.913   0.438 -0.2481  0.3652 -0.1307
  127phy    C32 3406   2.399   4.742   0.557 -0.8883 -0.0324  0.3335
  127phy    C31 3407   2.543   4.689   0.609 -0.4294 -0.0996  0.2609
  127phy    C30 3408   2.532   4.596   0.734 -0.3776 -0.0082  0.3748
  127phy    C28 3409   2.673   4.539   0.768 -0.0367 -0.7535 -0.1689
  127phy    C29 3410   2.693   4.551   0.915 -0.7644 -0.2277  0.1792
  127phy    C27 3411   2.698   4.399   0.706 -0.0441  0.4698 -0.1953
  127phy    C26 3412   2.843   4.377   0.663  0.2581 -0.3335  0.4573
  127phy    C25 3413   2.867   4.241   0.597  0.6523 -0.3936  0.1596
  127phy    C23 3414   3.011   4.190   0.577 -0.5387 -0.0062  0.0934
  127phy    C24 3415   3.045   4.073   0.664  0.2920  0.0784  0.4081
  127phy    C22 3416   3.035   4.139   0.430  0.2684 -0.0669 -0.3079
  127phy    C21 3417   3.065   4.250   0.331  1.1362 -0.2812 -0.0080
  127phy    C20 3418   3.069   4.200   0.187 -0.4267 -0.9035  0.6024
  127phy    C18 3419   3.133   4.288   0.071  0.2192  0.2626  0.4152
  127phy    O01 3420   3.050   4.404   0.062 -0.3200  0.2169 -0.0049
  127phy    H01 3421   2.967   4.371   0.091 -0.4016  0.0675 -0.3916
  127phy    C19 3422   3.116   4.198  -0.052 -0.4100  0.0637  0.7373
  127phy    C13 3423   3.287   4.326   0.098  0.2130  0.1701  0.5494
  127phy     H3 3424   3.278   4.380   0.195 -1.8953  1.1302 -0.1053
  127phy    O33 3425   3.366   4.216   0.143  0.1884  0.4266  0.3979
  127phy    H1B 3426   3.395   4.234   0.231 -0.2271 -0.0492  0.6385
  127phy    C12 3427   3.373   4.441   0.033 -0.3926  0.2461  0.0593
  127phy    O11 3428   3.468   4.397  -0.060 -0.3020  0.1781  0.1024
  127phy    H1A 3429   3.538   4.352  -0.015  2.0984  2.1607 -1.4172
  128SOL     OW 3430   2.091   4.088   2.750 -0.1799  0.0964  0.1509
  128SOL    HW1 3431   2.058   4.167   2.794 -0.0355  0.3634 -0.2182
  128SOL    HW2 3432   2.025   4.021   2.771  0.8152 -1.2247 -0.8102
  128SOL     MW 3433   2.078   4.090   2.759  0.0089 -0.0075  0.0034
  129SOL     OW 3434   1.757   1.582   0.147  0.4095  0.1654 -0.0927
  129SOL    HW1 3435   1.732   1.667   0.183  0.0571  0.1580 -0.3063
  129SOL    HW2 3436   1.829   1.601   0.087  0.1662 -0.9017 -0.7458
  129SOL     MW 3437   1.763   1.595   0.144  0.0089 -0.0075  0.0034
  130SOL     OW 3438   2.433   3.079   0.057 -0.1687 -0.0413 -0.7364
  130SOL    HW1 3439   2.373   3.108  -0.012  0.9443  1.1329 -1.2440
  130SOL    HW2 3440   2.403   2.990   0.074  1.8518 -0.9615 -1.7606
  130SOL     MW 3441   2.421   3.071   0.050  0.0089 -0.0075  0.0034
  131SOL     OW 3442   1.384   0.897   0.055 -0.0224  0.0362 -0.1632
  131SOL    HW1 3443   1.467   0.941   0.037 -0.8935  1.4959 -0.7482
  131SOL    HW2 3444   1.382   0.870   0.147  1.0673 -1.2739 -0.4765
  131SOL     MW 3445   1.395   0.899   0.065  0.0089 -0.0075  0.0034
  132SOL     OW 3446   2.005   3.673   2.972  0.0142 -0.0139  0.0134
  132SOL    HW1 3447   2.090   3.653   2.934  0.4803 -0.3041  1.1693
  132SOL    HW2 3448   2.028   3.745   3.031  1.6186 -0.9250  0.5544
  132SOL     MW 3449   2.019   3.680   2.975  0.0089 -0.0075  0.0034
  133SOL     OW 3450   3.704   4.966   0.216  0.6058 -0.1503 -0.0040
  133SOL    HW1 3451   3.671   4.888   0.173 -1.6083  0.6790  0.0248
  133SOL    HW2 3452   3.646   5.038   0.189  0.2294 -0.9094 -1.2762
  133SOL     MW 3453   3.692   4.965   0.207  0.0089 -0.0075  0.0034
  134SOL     OW 3454   2.174   0.445   2.821 -0.5555 -0.0787 -0.0546
  134SOL    HW1 3455   2.107   0.507   2.795  2.5470  3.9054  0.4908
  134SOL    HW2 3456   2.130   0.377   2.872  1.6762 -0.7529  1.1167
  134SOL     MW 3457   2.160   0.444   2.824  0.0089 -0.0075  0.0034
  135SOL     OW 3458   4.803   2.443   2.886 -0.0260  0.1408  0.0303
  135SOL    HW1 3459   4.762   2.360   2.911  1.3633 -1.0556 -1.4499
  135SOL    HW2 3460   4.880   2.417   2.836  2.2137  1.6759  2.4216
  135SOL     MW 3461   4.808   2.429   2.882  0.0089 -0.0075  0.0034
  136SOL     OW 3462   3.435   0.569   0.534  0.2781 -0.4227 -0.1243
  136SOL    HW1 3463   3.389   0.488   0.559  1.1306 -1.1147 -0.7446
  136SOL    HW2 3464   3.426   0.627   0.610 -0.3053  0.4103 -0.8173
  136SOL     MW 3465   3.428   0.566   0.547  0.0089 -0.0075  0.0034
  137SOL     OW 3466   3.630   3.765   2.892 -0.0284 -0.0501 -0.3769
  137SOL    HW1 3467   3.640   3.841   2.835  0.1359  0.3347  0.1609
  137SOL    HW2 3468   3.669   3.795   2.974 -0.9920 -2.8821  1.2790
  137SOL     MW 3469   3.637   3.779   2.895  0.0089 -0.0075  0.0034
  138SOL     OW 3470   4.393   0.935   0.111  0.0529  0.0891  0.4553
  138SOL    HW1 3471   4.326   1.002   0.103  1.0251  0.9041 -1.8945
  138SOL    HW2 3472   4.341   0.856   0.094 -0.2135  0.3111  0.2275
  138SOL     MW 3473   4.377   0.933   0.107  0.0089 -0.0075  0.0034
  139SOL     OW 3474   2.841   0.173   0.316 -0.0558 -0.5175  0.4233
  139SOL    HW1 3475   2.872   0.083   0.326 -0.1372 -0.5278  0.5906
  139SOL    HW2 3476   2.865   0.216   0.397 -0.8838  0.1871  0.3106
  139SOL     MW 3477   2.848   0.167   0.328  0.0089 -0.0075  0.0034
  140SOL     OW 3478   3.601   4.596   0.374  0.1838 -0.1396 -0.0953
  140SOL    HW1 3479   3.617   4.504   0.351 -0.9445 -0.2025 -0.7066
  140SOL    HW2 3480   3.601   4.643   0.290 -2.4207  1.2124  0.5296
  140SOL     MW 3481   3.603   4.590   0.360  0.0089 -0.0075  0.0034
  141SOL     OW 3482   2.612   4.737   2.688 -0.1071 -0.5792  0.1858
  141SOL    HW1 3483   2.585   4.657   2.733  1.0121 -1.3523 -0.4799
  141SOL    HW2 3484   2.569   4.808   2.737  1.5125 -0.0204  0.8875
  141SOL     MW 3485   2.603   4.736   2.701  0.0089 -0.0075  0.0034
  142SOL     OW 3486   3.503   0.030   0.167  0.3885  0.3912 -0.2584
  142SOL    HW1 3487   3.507   0.057   0.076  2.0536  0.3195 -0.2404
  142SOL    HW2 3488   3.516   0.113   0.212  0.0573  0.4992 -0.3614
  142SOL     MW 3489   3.505   0.044   0.161  0.0089 -0.0075  0.0034
  143SOL     OW 3490   1.927   3.896   2.817  0.0073  0.4421 -0.2210
  143SOL    HW1 3491   1.939   3.878   2.724  0.0251  0.8001 -0.2891
  143SOL    HW2 3492   1.957   3.815   2.857  1.2129  0.6585 -0.6471
  143SOL     MW 3493   1.933   3.883   2.810  0.0089 -0.0075  0.0034
  144SOL     OW 3494   3.473   4.785   2.956 -0.1945 -0.2663  0.2585
  144SOL    HW1 3495   3.494   4.709   2.901 -0.8613 -1.1282  1.1518
  144SOL    HW2 3496   3.378   4.782   2.959 -0.2146  0.3546  0.2257
  144SOL     MW 3497   3.464   4.774   2.949  0.0089 -0.0075  0.0034
  145SOL     OW 3498   1.413   4.306   0.123 -0.0842  0.3377  0.2030
  145SOL    HW1 3499   1.421   4.231   0.183 -0.5723 -0.5064 -0.7511
  145SOL    HW2 3500   1.445   4.388   0.160 -2.0591  2.0026 -1.5515
  145SOL     MW 3501   1.418   4.307   0.136  0.0089 -0.0075  0.0034
  146SOL     OW 3502   1.577   5.071   0.068  0.9231 -0.3126 -0.0767
  146SOL    HW1 3503   1.572   4.979   0.093  0.5639 -0.2516  0.0761
  146SOL    HW2 3504   1.547   5.075  -0.023 -0.4741 -1.2638  0.3152
  146SOL     MW 3505   1.572   5.060   0.059  0.0089 -0.0075  0.0034
  147SOL     OW 3506   3.369   3.321   2.968 -0.1750  0.0238  0.6078
  147SOL    HW1 3507   3.280   3.298   2.995 -0.6420 -1.1093 -1.6763
  147SOL    HW2 3508   3.429   3.296   3.038  0.7799  0.0779 -0.1760
  147SOL     MW 3509   3.365   3.315   2.981  0.0089 -0.0075  0.0034
  148SOL     OW 3510   4.537   4.209   0.001  0.5500 -0.3942  0.0225
  148SOL    HW1 3511   4.461   4.189   0.056 -0.7817  0.2548 -1.4944
  148SOL    HW2 3512   4.518   4.293  -0.039  2.3618 -0.1478 -0.3808
  148SOL     MW 3513   4.524   4.217   0.003  0.0089 -0.0075  0.0034
  149SOL     OW 3514   0.596   0.006   2.832  0.1356  0.5458 -0.3554
  149SOL    HW1 3515   0.516   0.022   2.783 -0.8896  1.1751  1.4113
  149SOL    HW2 3516   0.603   0.083   2.889  1.0577 -0.6792  1.2594
  149SOL     MW 3517   0.587   0.019   2.833  0.0089 -0.0075  0.0034
  150SOL     OW 3518   3.084   0.783   0.500  0.0338 -0.0223 -0.1935
  150SOL    HW1 3519   3.163   0.746   0.461  0.0314 -0.6272  0.3607
  150SOL    HW2 3520   3.012   0.741   0.453  1.3147 -1.0699 -1.3235
  150SOL     MW 3521   3.085   0.773   0.489  0.0089 -0.0075  0.0034
  151SOL     OW 3522   0.329   1.494   3.043 -0.1934 -0.0401  0.2096
  151SOL    HW1 3523   0.246   1.526   3.007 -0.1737 -0.3380 -0.1000
  151SOL    HW2 3524   0.391   1.530   2.980  0.3835 -0.1662  0.6985
  151SOL     MW 3525   0.326   1.503   3.030  0.0089 -0.0075  0.0034
  152SOL     OW 3526   2.133   2.745   2.975 -0.2011  0.0158  0.5562
  152SOL    HW1 3527   2.123   2.772   2.884  2.6844  0.2089  0.1946
  152SOL    HW2 3528   2.099   2.824   3.016 -2.8480  0.6700 -2.4875
  152SOL     MW 3529   2.127   2.759   2.969  0.0089 -0.0075  0.0034
  153SOL     OW 3530   3.639   4.303   0.330  0.0066 -0.2147  0.2666
  153SOL    HW1 3531   3.729   4.292   0.360 -0.5554 -0.8196  1.8068
  153SOL    HW2 3532   3.642   4.280   0.237  1.3664  0.1995  0.1888
  153SOL     MW 3533   3.652   4.298   0.322  0.0089 -0.0075  0.0034
  154SOL     OW 3534   3.936   5.013   0.077 -0.3727 -0.1415 -0.1059
  154SOL    HW1 3535   3.944   4.936   0.021  1.4051 -0.3492  0.3751
  154SOL    HW2 3536   3.861   4.993   0.133  0.8767 -2.5201  0.8955
  154SOL     MW 3537   3.927   5.000   0.077  0.0089 -0.0075  0.0034
  155SOL     OW 3538   2.065   1.707   0.227 -0.2086 -0.6495  0.0100
  155SOL    HW1 3539   2.027   1.637   0.279 -1.1520  0.3794  0.7584
  155SOL    HW2 3540   2.035   1.688   0.138  1.5124 -3.1240 -0.1233
  155SOL     MW 3541   2.056   1.696   0.222  0.0089 -0.0075  0.0034
  156SOL     OW 3542   4.641   1.041   0.077  0.2942 -0.2095  0.3073
  156SOL    HW1 3543   4.567   0.981   0.085  1.0305 -1.0301  1.3134
  156SOL    HW2 3544   4.699   1.009   0.146 -0.5912 -1.1395  0.6459
  156SOL     MW 3545   4.639   1.029   0.087  0.0089 -0.0075  0.0034
  157SOL     OW 3546   2.528   4.513   2.831  0.2929  0.4354  0.3017
  157SOL    HW1 3547   2.527   4.574   2.904  0.1375 -0.9483  1.5021
  157SOL    HW2 3548   2.440   4.477   2.821  0.8778 -0.4660 -2.4515
  157SOL     MW 3549   2.516   4.516   2.839  0.0089 -0.0075  0.0034
  158SOL     OW 3550   2.924   5.019   0.330 -0.2111 -0.0975 -0.1937
  158SOL    HW1 3551   2.938   4.942   0.384  1.0501 -1.4982 -2.3675
  158SOL    HW2 3552   2.835   5.001   0.300 -0.5787  0.7938  0.3192
  158SOL     MW 3553   2.915   5.007   0.333  0.0089 -0.0075  0.0034
  159SOL     OW 3554   3.437   4.040   3.034 -0.2013 -0.2238 -0.1208
  159SOL    HW1 3555   3.398   4.115   3.078 -0.9113  0.3085 -1.5817
  159SOL    HW2 3556   3.426   4.066   2.942 -1.0034  2.0978  0.5755
  159SOL     MW 3557   3.430   4.053   3.027  0.0089 -0.0075  0.0034
  160SOL     OW 3558   4.111   3.550   3.055  0.0345  0.3922  0.0551
  160SOL    HW1 3559   4.030   3.575   3.010 -0.7733 -0.9058  0.7256
  160SOL    HW2 3560   4.132   3.626   3.109 -0.4412  0.6747 -0.1572
  160SOL     MW 3561   4.103   3.563   3.056  0.0089 -0.0075  0.0034
  161SOL     OW 3562   4.465   2.600   2.652 -0.2210  0.0841  0.2362
  161SOL    HW1 3563   4.531   2.625   2.716 -0.0840 -1.3538  0.6798
  161SOL    HW2 3564   4.411   2.679   2.642  0.7572  0.6140 -1.1871
  161SOL     MW 3565   4.466   2.614   2.659  0.0089 -0.0075  0.0034
  162SOL     OW 3566   2.460   2.180   3.034  0.2576 -0.4283  0.4348
  162SOL    HW1 3567   2.414   2.246   2.983  0.8960 -0.2990  0.0136
  162SOL    HW2 3568   2.520   2.228   3.091  0.1774 -0.4581  0.5452
  162SOL     MW 3569   2.462   2.195   3.035  0.0089 -0.0075  0.0034
  163SOL     OW 3570   0.166   4.586   2.943 -0.1108 -0.4707 -0.0698
  163SOL    HW1 3571   0.256   4.557   2.955  0.1409 -0.0646 -0.9162
  163SOL    HW2 3572   0.133   4.526   2.877 -0.9687 -0.8430  0.6771
  163SOL     MW 3573   0.173   4.574   2.936  0.0089 -0.0075  0.0034
  164SOL     OW 3574   1.868   3.434   2.896 -0.8816 -0.3340 -0.1114
  164SOL    HW1 3575   1.776   3.436   2.923 -0.5411  1.0591  1.0373
  164SOL    HW2 3576   1.906   3.508   2.942  0.2953 -0.9610 -0.0422
  164SOL     MW 3577   1.861   3.444   2.906  0.0089 -0.0075  0.0034
  165SOL     OW 3578   4.794   0.951   0.286 -0.5985 -0.3776 -0.2948
  165SOL    HW1 3579   4.822   1.041   0.301  2.5386 -1.7093  3.1211
  165SOL    HW2 3580   4.705   0.953   0.323 -0.6581  0.9974 -0.4845
  165SOL     MW 3581   4.786   0.963   0.293  0.0089 -0.0075  0.0034
  166SOL     OW 3582   0.458   4.530   2.962 -0.4911 -0.1168  0.1309
  166SOL    HW1 3583   0.518   4.509   3.034  1.4918  2.6225 -0.5348
  166SOL    HW2 3584   0.453   4.447   2.915 -1.7653 -0.4218  0.7743
  166SOL     MW 3585   0.465   4.516   2.965  0.0089 -0.0075  0.0034
  167SOL     OW 3586   2.500   2.751   2.842  0.0533  0.1403 -0.0060
  167SOL    HW1 3587   2.588   2.781   2.863 -0.6403  2.2883  0.0531
  167SOL    HW2 3588   2.482   2.695   2.918  0.4614  0.3960  0.2829
  167SOL     MW 3589   2.509   2.747   2.855  0.0089 -0.0075  0.0034
  168SOL     OW 3590   4.879   3.221   3.028  0.2057 -0.3768 -0.3854
  168SOL    HW1 3591   4.933   3.221   2.949  1.6026  0.5852  0.5073
  168SOL    HW2 3592   4.796   3.179   3.005  0.6345 -0.1856 -2.5524
  168SOL     MW 3593   4.875   3.216   3.014  0.0089 -0.0075  0.0034
  169SOL     OW 3594   4.868   3.303   2.571  0.0575  0.0236 -0.1570
  169SOL    HW1 3595   4.797   3.272   2.629 -0.4234 -0.7816 -1.1515
  169SOL    HW2 3596   4.866   3.239   2.500 -0.4130  0.8822 -0.9396
  169SOL     MW 3597   4.858   3.291   2.570  0.0089 -0.0075  0.0034
  170SOL     OW 3598   3.237   4.396   2.740 -0.1829  0.0378 -0.0641
  170SOL    HW1 3599   3.179   4.424   2.811 -0.2643 -2.9512  1.2060
  170SOL    HW2 3600   3.273   4.476   2.703 -0.1166  0.0221 -0.0320
  170SOL     MW 3601   3.234   4.410   2.745  0.0089 -0.0075  0.0034
  171SOL     OW 3602   2.163   3.801   2.418 -0.2928 -0.6126 -0.9881
  171SOL    HW1 3603   2.183   3.813   2.511 -0.0750 -2.0899 -0.8159
  171SOL    HW2 3604   2.189   3.709   2.410  1.0353 -0.3575  0.0380
  171SOL     MW 3605   2.169   3.790   2.429  0.0089 -0.0075  0.0034
  172SOL     OW 3606   2.722   0.846   0.273  0.3506  0.1309 -0.2453
  172SOL    HW1 3607   2.780   0.920   0.256 -0.9288  1.2108 -0.1050
  172SOL    HW2 3608   2.682   0.825   0.188  0.6875 -2.1165  0.0984
  172SOL     MW 3609   2.724   0.853   0.259  0.0089 -0.0075  0.0034
  173SOL     OW 3610   4.551   2.587   0.022  0.4585 -0.0471  0.1770
  173SOL    HW1 3611   4.483   2.550   0.078 -0.0230 -0.5438 -0.7054
  173SOL    HW2 3612   4.627   2.595   0.079  0.5861  1.4925 -0.1799
  173SOL     MW 3613   4.552   2.583   0.037  0.0089 -0.0075  0.0034
  174SOL     OW 3614   2.774   2.834   2.876  0.1336 -0.4830 -0.3889
  174SOL    HW1 3615   2.827   2.772   2.926  1.3777  0.5647 -0.3369
  174SOL    HW2 3616   2.756   2.908   2.934 -0.1929 -0.9929  0.1543
  174SOL     MW 3617   2.779   2.836   2.890  0.0089 -0.0075  0.0034
  175SOL     OW 3618   3.670   4.861   0.476 -0.1507  0.1815 -0.1990
  175SOL    HW1 3619   3.676   4.900   0.389 -0.4456  0.2788 -0.1774
  175SOL    HW2 3620   3.643   4.771   0.457  0.6902  0.0704 -0.9214
  175SOL     MW 3621   3.667   4.854   0.462  0.0089 -0.0075  0.0034
  176SOL     OW 3622   4.423   2.924   0.247  0.4088 -0.1739 -0.0455
  176SOL    HW1 3623   4.336   2.884   0.251 -0.0562  0.6164 -1.5361
  176SOL    HW2 3624   4.397   3.016   0.251 -1.2694 -0.6479  1.1819
  176SOL     MW 3625   4.408   2.930   0.248  0.0089 -0.0075  0.0034
  177SOL     OW 3626   4.607   1.053   2.866 -0.4507  0.1555  0.0467
  177SOL    HW1 3627   4.628   1.030   2.957 -0.8284 -0.6762 -0.0647
  177SOL    HW2 3628   4.624   1.147   2.863 -0.4721  0.1589  0.0247
  177SOL     MW 3629   4.612   1.062   2.878  0.0089 -0.0075  0.0034
  178SOL     OW 3630   4.138   3.750   0.162  0.2424 -0.0384 -0.5833
  178SOL    HW1 3631   4.231   3.763   0.184  0.3313 -0.8973 -0.4091
  178SOL    HW2 3632   4.112   3.707   0.243  1.2379  0.6024  0.1044
  178SOL     MW 3633   4.147   3.746   0.176  0.0089 -0.0075  0.0034
  179SOL     OW 3634   1.868   1.284   0.106 -0.2063  0.2313 -0.5090
  179SOL    HW1 3635   1.776   1.258   0.100  0.1451 -0.7355 -2.5578
  179SOL    HW2 3636   1.864   1.355   0.171 -1.2699  0.4192 -0.7616
  179SOL     MW 3637   1.855   1.290   0.114  0.0089 -0.0075  0.0034
  180SOL     OW 3638   5.084   1.057   0.160  0.6873  0.5534 -0.2029
  180SOL    HW1 3639   5.126   0.977   0.190  0.1494  0.1082 -0.6274
  180SOL    HW2 3640   5.116   1.062   0.070 -0.9478  1.2083 -0.7991
  180SOL     MW 3641   5.093   1.047   0.152  0.0089 -0.0075  0.0034
  181SOL     OW 3642   3.819   4.453   2.793  0.0003  0.3655  0.1556
  181SOL    HW1 3643   3.743   4.510   2.782 -0.1185 -0.0100 -1.0716
  181SOL    HW2 3644   3.887   4.520   2.788  0.1971  0.1260 -0.4341
  181SOL     MW 3645   3.818   4.469   2.791  0.0089 -0.0075  0.0034
  182SOL     OW 3646   3.073   3.825   0.106 -0.1192 -0.5394  0.5211
  182SOL    HW1 3647   3.006   3.830   0.037 -0.6072 -0.7744  0.9662
  182SOL    HW2 3648   3.150   3.823   0.050 -0.9621 -0.5827 -0.6760
  182SOL     MW 3649   3.074   3.825   0.089  0.0089 -0.0075  0.0034
  183SOL     OW 3650   1.939   3.923   2.554  0.2278 -0.0573  0.1144
  183SOL    HW1 3651   1.916   4.004   2.509 -1.3826  0.1106  1.1754
  183SOL    HW2 3652   1.970   3.860   2.488  1.5207  0.4619  0.1914
  183SOL     MW 3653   1.940   3.926   2.539  0.0089 -0.0075  0.0034
  184SOL     OW 3654   4.784   4.105   0.120 -0.1346  0.2214 -0.0288
  184SOL    HW1 3655   4.713   4.161   0.090 -0.7799 -0.4586  0.2095
  184SOL    HW2 3656   4.822   4.080   0.036  1.4957 -0.1994  0.7827
  184SOL     MW 3657   4.780   4.109   0.105  0.0089 -0.0075  0.0034
  185SOL     OW 3658   3.657   2.843   2.644  0.0242  0.1166  0.3057
  185SOL    HW1 3659   3.649   2.793   2.725 -1.5050  0.0212  0.1152
  185SOL    HW2 3660   3.743   2.886   2.646  1.2991 -1.9134 -2.9304
  185SOL     MW 3661   3.667   2.842   2.655  0.0089 -0.0075  0.0034
  186SOL     OW 3662   4.647   2.648   2.849  0.1390 -0.3451  0.3958
  186SOL    HW1 3663   4.616   2.649   2.940  1.5355  1.9112  0.9092
  186SOL    HW2 3664   4.701   2.569   2.851  1.8107  0.7578  0.8119
  186SOL     MW 3665   4.650   2.637   2.862  0.0089 -0.0075  0.0034
  187SOL     OW 3666   2.411   5.058   0.109  0.1705  0.2706 -0.1365
  187SOL    HW1 3667   2.368   5.141   0.131  0.3928  0.1837  0.6484
  187SOL    HW2 3668   2.481   5.087   0.051 -1.8921 -0.6306 -3.4022
  187SOL     MW 3669   2.414   5.073   0.104  0.0089 -0.0075  0.0034
  188SOL     OW 3670   1.817   4.180   3.015 -0.1729  0.2216 -0.0054
  188SOL    HW1 3671   1.783   4.132   2.939  0.1205 -0.1396  0.0893
  188SOL    HW2 3672   1.757   4.254   3.024 -0.0903  0.4635 -1.2145
  188SOL     MW 3673   1.805   4.183   3.006  0.0089 -0.0075  0.0034
  189SOL     OW 3674   2.990   3.502   0.034  0.2956 -0.1547  0.4770
  189SOL    HW1 3675   2.968   3.462   0.118 -0.1931 -0.3887  0.2392
  189SOL    HW2 3676   3.048   3.571   0.066  0.9106 -0.4899  0.0998
  189SOL     MW 3677   2.995   3.506   0.050  0.0089 -0.0075  0.0034
  190SOL     OW 3678   5.030   3.216   2.785  0.2380  0.1019 -0.2167
  190SOL    HW1 3679   5.088   3.143   2.761  0.5473  0.8472 -1.8968
  190SOL    HW2 3680   4.987   3.236   2.702  0.1011  0.2312 -0.1140
  190SOL     MW 3681   5.032   3.209   2.771  0.0089 -0.0075  0.0034
  191SOL     OW 3682   3.124   3.827   0.398 -0.3124 -0.5096  0.1220
  191SOL    HW1 3683   3.087   3.845   0.312 -1.1139 -0.8299  0.3900
  191SOL    HW2 3684   3.061   3.877   0.450 -0.1995  1.1326 -1.2618
  191SOL     MW 3685   3.111   3.836   0.394  0.0089 -0.0075  0.0034
  192SOL     OW 3686   2.971   4.765   0.473 -0.4389  0.0536 -0.0172
  192SOL    HW1 3687   3.050   4.770   0.527  0.5751 -2.0430 -1.1925
  192SOL    HW2 3688   3.010   4.750   0.386 -0.6479  0.2397 -0.1452
  192SOL     MW 3689   2.987   4.764   0.468  0.0089 -0.0075  0.0034
  193SOL     OW 3690   4.836   3.843   0.227 -0.5310  0.1339 -0.1994
  193SOL    HW1 3691   4.902   3.856   0.295  1.4694 -1.4264 -1.7012
  193SOL    HW2 3692   4.803   3.930   0.205 -1.0193 -0.0447 -0.1858
  193SOL     MW 3693   4.841   3.857   0.233  0.0089 -0.0075  0.0034
  194SOL     OW 3694   3.820   0.583   0.241 -0.4132 -0.3776 -0.2649
  194SOL    HW1 3695   3.805   0.535   0.160  1.7800  0.0475 -0.9716
  194SOL    HW2 3696   3.803   0.675   0.220 -1.0101 -0.4036  0.0770
  194SOL     MW 3697   3.816   0.589   0.228  0.0089 -0.0075  0.0034
  195SOL     OW 3698   1.957   1.675   3.057 -0.1374  0.2340 -0.2475
  195SOL    HW1 3699   1.981   1.592   3.016  0.5355  0.8063 -1.0373
  195SOL    HW2 3700   1.953   1.738   2.985  1.3383 -1.2684 -1.7134
  195SOL     MW 3701   1.960   1.672   3.042  0.0089 -0.0075  0.0034
  196SOL     OW 3702   1.353   0.815   0.317 -0.1564 -0.0331 -0.1220
  196SOL    HW1 3703   1.375   0.731   0.358 -0.8852 -1.0846 -1.7772
  196SOL    HW2 3704   1.259   0.819   0.330  0.1265 -0.7520  2.7299
  196SOL     MW 3705   1.344   0.804   0.324  0.0089 -0.0075  0.0034
  197SOL     OW 3706   1.985   4.460   2.506 -0.0108  0.4044 -0.0194
  197SOL    HW1 3707   1.981   4.496   2.417 -1.9358 -2.1289 -1.0344
  197SOL    HW2 3708   2.047   4.388   2.494  0.4169  0.9479 -1.3189
  197SOL     MW 3709   1.993   4.455   2.492  0.0089 -0.0075  0.0034
  198SOL     OW 3710   4.072   3.663   0.411 -0.5146  0.1158  0.1045
  198SOL    HW1 3711   4.114   3.668   0.497 -1.1124 -0.4606  0.4376
  198SOL    HW2 3712   3.983   3.694   0.423 -1.0434 -0.7068 -1.4150
  198SOL     MW 3713   4.066   3.667   0.424  0.0089 -0.0075  0.0034
  199SOL     OW 3714   3.258   3.845   2.973  0.0620  0.1959 -0.3326
  199SOL    HW1 3715   3.325   3.906   3.002  1.8518 -1.8971  0.1916
  199SOL    HW2 3716   3.307   3.767   2.945 -0.3155 -0.5639  1.0175
  199SOL     MW 3717   3.273   3.842   2.973  0.0089 -0.0075  0.0034
  200SOL     OW 3718   0.072   2.534   3.071  0.0384 -0.0479 -0.4410
  200SOL    HW1 3719   0.127   2.481   3.128  1.8498  2.3507  0.1938
  200SOL    HW2 3720  -0.016   2.501   3.090  0.6765 -1.0424  0.9540
  200SOL     MW 3721   0.068   2.523   3.081  0.0089 -0.0075  0.0034
  201SOL     OW 3722   3.872   3.591   2.918 -0.0927 -0.2528 -0.0954
  201SOL    HW1 3723   3.805   3.642   2.873 -0.7706 -1.6446 -0.7235
  201SOL    HW2 3724   3.839   3.501   2.914 -0.3617 -0.2600  1.4905
  201SOL     MW 3725   3.859   3.586   2.912  0.0089 -0.0075  0.0034
  202SOL     OW 3726   4.088   4.350   0.575  0.4627  0.0942  0.4952
  202SOL    HW1 3727   4.123   4.438   0.584  2.3802 -0.6913  1.4132
  202SOL    HW2 3728   4.169   4.303   0.594  0.4290  0.0803  0.6032
  202SOL     MW 3729   4.103   4.355   0.578  0.0089 -0.0075  0.0034
  203SOL     OW 3730   2.489   0.959   0.404 -0.4537  0.0391  0.0588
  203SOL    HW1 3731   2.485   0.939   0.498 -0.8396  0.9836  0.2597
  203SOL    HW2 3732   2.565   0.911   0.372 -0.4573  1.0498 -1.6071
  203SOL     MW 3733   2.498   0.950   0.412  0.0089 -0.0075  0.0034
  204SOL     OW 3734   4.514   0.911   0.349 -0.0746 -0.0059 -0.1581
  204SOL    HW1 3735   4.456   0.862   0.406  0.9206 -0.3410  0.5930
  204SOL    HW2 3736   4.455   0.925   0.275 -0.6703 -2.7016 -0.2722
  204SOL     MW 3737   4.499   0.907   0.347  0.0089 -0.0075  0.0034
  205SOL     OW 3738   0.917   0.550   0.304 -0.2777  0.4035 -0.7418
  205SOL    HW1 3739   0.932   0.487   0.234 -0.0153 -0.1987 -0.1541
  205SOL    HW2 3740   0.832   0.587   0.280 -0.6844  1.6421  2.1869
  205SOL     MW 3741   0.908   0.547   0.292  0.0089 -0.0075  0.0034
  206SOL     OW 3742   2.111   4.208   2.487  0.5108 -0.0616 -0.1808
  206SOL    HW1 3743   2.125   4.165   2.572  0.3956  1.8096  0.8464
  206SOL    HW2 3744   2.170   4.162   2.428  0.5918 -0.4628  0.2113
  206SOL     MW 3745   2.121   4.196   2.491  0.0089 -0.0075  0.0034
  207SOL     OW 3746   1.739   4.580   0.373 -0.1278 -0.1633  0.2838
  207SOL    HW1 3747   1.782   4.524   0.437 -0.6173 -0.5072  0.3231
  207SOL    HW2 3748   1.658   4.595   0.422  0.1155  1.4303  0.2574
  207SOL     MW 3749   1.734   4.575   0.388  0.0089 -0.0075  0.0034
  208SOL     OW 3750   0.514   3.985   0.062  0.2877  0.0284 -0.5820
  208SOL    HW1 3751   0.559   4.068   0.075 -1.0078  0.9043 -1.4362
  208SOL    HW2 3752   0.476   3.972   0.149 -0.2469  1.3285 -0.6054
  208SOL     MW 3753   0.515   3.994   0.075  0.0089 -0.0075  0.0034
  209SOL     OW 3754   3.447   0.144   0.584 -0.2809  0.1353 -0.2023
  209SOL    HW1 3755   3.538   0.150   0.613 -0.3367  0.7758 -0.1559
  209SOL    HW2 3756   3.435   0.051   0.562 -1.9314  0.5864 -1.4336
  209SOL     MW 3757   3.457   0.133   0.585  0.0089 -0.0075  0.0034
  210SOL     OW 3758   3.082   2.907   2.960  0.1587 -0.0119  0.6467
  210SOL    HW1 3759   3.054   2.949   2.879 -0.8131 -0.4780  0.7247
  210SOL    HW2 3760   3.027   2.945   3.029  0.9085  1.3746  0.5258
  210SOL     MW 3761   3.071   2.918   2.958  0.0089 -0.0075  0.0034
  211SOL     OW 3762   0.235   2.287   2.948  0.1109 -0.0232  0.3766
  211SOL    HW1 3763   0.238   2.330   3.033 -0.3354  0.1868  0.2888
  211SOL    HW2 3764   0.220   2.359   2.886 -2.1304 -0.7796 -0.0429
  211SOL     MW 3765   0.233   2.302   2.951  0.0089 -0.0075  0.0034
  212SOL     OW 3766   2.940   0.295   0.087  0.0771  0.5440 -0.3585
  212SOL    HW1 3767   3.029   0.258   0.084 -0.4606 -0.8849  0.3655
  212SOL    HW2 3768   2.910   0.264   0.172 -0.4813  0.0068 -0.7414
  212SOL     MW 3769   2.948   0.286   0.098  0.0089 -0.0075  0.0034
  213SOL     OW 3770   3.190   4.755   2.997  0.2153  0.4456 -0.0623
  213SOL    HW1 3771   3.163   4.753   3.089  1.7933  0.8555  0.4458
  213SOL    HW2 3772   3.143   4.677   2.969 -0.2935  0.9003 -0.4838
  213SOL     MW 3773   3.180   4.744   3.005  0.0089 -0.0075  0.0034
  214SOL     OW 3774   3.559   4.564   2.811  0.4345  0.3573 -0.1539
  214SOL    HW1 3775   3.524   4.505   2.877 -0.8110 -0.1221 -1.1871
  214SOL    HW2 3776   3.485   4.580   2.752  0.4812  0.9207 -0.0646
  214SOL     MW 3777   3.545   4.558   2.812  0.0089 -0.0075  0.0034
  215SOL     OW 3778   4.160   2.791   0.279  0.3061  0.3385  0.0275
  215SOL    HW1 3779   4.129   2.774   0.190  1.1721 -0.0702 -0.2084
  215SOL    HW2 3780   4.104   2.860   0.315  0.2123 -0.5962  1.7745
  215SOL     MW 3781   4.148   2.798   0.272  0.0089 -0.0075  0.0034
  216SOL     OW 3782   0.126   3.437   2.779  0.3285 -0.0798  0.3061
  216SOL    HW1 3783   0.063   3.485   2.726  0.7213  0.7663  0.5807
  216SOL    HW2 3784   0.085   3.351   2.788  4.1278 -2.0520  1.2041
  216SOL     MW 3785   0.112   3.432   2.773  0.0089 -0.0075  0.0034
  217SOL     OW 3786   4.598   0.197   0.327 -0.0595  1.0232  0.1167
  217SOL    HW1 3787   4.559   0.201   0.239 -0.2548 -1.1188  0.0531
  217SOL    HW2 3788   4.656   0.273   0.329  1.4273 -0.0765 -0.3022
  217SOL     MW 3789   4.600   0.208   0.315  0.0089 -0.0075  0.0034
  218SOL     OW 3790   0.656   4.221   0.026  0.1352 -0.2012 -0.0089
  218SOL    HW1 3791   0.655   4.310   0.060 -0.1479 -0.5218  0.8747
  218SOL    HW2 3792   0.733   4.215  -0.031 -0.7062 -1.4050 -1.0836
  218SOL     MW 3793   0.666   4.232   0.023  0.0089 -0.0075  0.0034
  219SOL     OW 3794   4.880   1.214   0.267  0.3424  0.0711 -0.0406
  219SOL    HW1 3795   4.893   1.265   0.347  0.7446  0.7976 -0.5591
  219SOL    HW2 3796   4.964   1.171   0.252  0.3020 -0.7477  1.7780
  219SOL     MW 3797   4.892   1.215   0.276  0.0089 -0.0075  0.0034
  220SOL     OW 3798   3.556   3.268   0.116 -0.0753 -0.3296 -0.0267
  220SOL    HW1 3799   3.521   3.189   0.158  0.2263 -0.4361  0.0280
  220SOL    HW2 3800   3.589   3.321   0.189  3.5143 -1.4298 -0.6738
  220SOL     MW 3801   3.556   3.264   0.131  0.0089 -0.0075  0.0034
  221SOL     OW 3802   0.765   4.719   0.003  0.0937  0.0307  0.1966
  221SOL    HW1 3803   0.784   4.812  -0.005  0.1960  0.1780  1.8105
  221SOL    HW2 3804   0.834   4.670  -0.041 -0.2135  0.1673 -0.4603
  221SOL     MW 3805   0.777   4.725  -0.004  0.0089 -0.0075  0.0034
  222SOL     OW 3806   0.110   3.035   2.713 -0.0308  0.5382 -0.2210
  222SOL    HW1 3807   0.182   3.061   2.655  0.7836 -3.5986 -1.4099
  222SOL    HW2 3808   0.129   2.943   2.729  0.4870  0.7326  0.3587
  222SOL     MW 3809   0.122   3.026   2.708  0.0089 -0.0075  0.0034
  223SOL     OW 3810   3.472   2.795   0.320 -0.0562  0.1816 -0.0367
  223SOL    HW1 3811   3.500   2.751   0.240 -0.9966 -1.6117  0.5614
  223SOL    HW2 3812   3.400   2.742   0.355  0.1104  0.4977  0.8145
  223SOL     MW 3813   3.466   2.782   0.314  0.0089 -0.0075  0.0034
  224SOL     OW 3814   2.728   2.417   2.987  0.1565 -0.4409 -0.8378
  224SOL    HW1 3815   2.792   2.488   2.986  1.5512 -1.6591 -1.2585
  224SOL    HW2 3816   2.696   2.406   2.897 -0.6534  1.9657 -0.9189
  224SOL     MW 3817   2.732   2.425   2.975  0.0089 -0.0075  0.0034
  225SOL     OW 3818   3.331   0.242   2.888 -0.7138 -0.4303 -0.2816
  225SOL    HW1 3819   3.294   0.228   2.976 -1.8407 -2.4966 -1.0070
  225SOL    HW2 3820   3.267   0.197   2.833 -1.2415 -0.4445  0.3224
  225SOL     MW 3821   3.317   0.234   2.892  0.0089 -0.0075  0.0034
  226SOL     OW 3822   4.503   2.864   3.062 -0.3145  0.8090 -0.0240
  226SOL    HW1 3823   4.488   2.899   3.149 -0.0537 -0.4205  0.5364
  226SOL    HW2 3824   4.515   2.771   3.078 -1.3132  0.6900  0.0309
  226SOL     MW 3825   4.503   2.857   3.075  0.0089 -0.0075  0.0034
  227SOL     OW 3826   1.379   2.260   2.918 -0.3173  0.0543 -0.0841
  227SOL    HW1 3827   1.444   2.239   2.986  0.4426  0.4839 -0.6639
  227SOL    HW2 3828   1.413   2.209   2.846  0.4255 -0.8916  0.9039
  227SOL     MW 3829   1.392   2.251   2.918  0.0089 -0.0075  0.0034
  228SOL     OW 3830   3.240   4.750   0.604 -0.1843  0.0188  0.1062
  228SOL    HW1 3831   3.229   4.715   0.692 -0.1305 -1.3603 -0.4110
  228SOL    HW2 3832   3.263   4.672   0.554  0.1172  0.3721 -0.3143
  228SOL     MW 3833   3.242   4.735   0.609  0.0089 -0.0075  0.0034
  229SOL     OW 3834   1.660   0.217   0.145  0.0613  0.2839 -0.1579
  229SOL    HW1 3835   1.755   0.222   0.157  0.4486  0.6554 -2.8571
  229SOL    HW2 3836   1.638   0.126   0.129 -1.3435  0.7092 -0.7483
  229SOL     MW 3837   1.670   0.206   0.145  0.0089 -0.0075  0.0034
  230SOL     OW 3838   3.499   0.256   0.337 -0.3841  0.1168 -0.1963
  230SOL    HW1 3839   3.493   0.221   0.425 -1.7236 -0.4793 -0.5085
  230SOL    HW2 3840   3.558   0.331   0.351 -0.8235  0.1260  1.8585
  230SOL     MW 3841   3.506   0.262   0.350  0.0089 -0.0075  0.0034
  231SOL     OW 3842   1.473   1.076   0.347  0.0550  0.2043 -0.2963
  231SOL    HW1 3843   1.451   1.129   0.423 -1.7738 -0.0898 -0.5576
  231SOL    HW2 3844   1.424   0.998   0.372 -1.2166  1.1372  0.2346
  231SOL     MW 3845   1.464   1.073   0.360  0.0089 -0.0075  0.0034
  232SOL     OW 3846   3.587   4.997   2.802  0.1296 -0.0418 -0.0390
  232SOL    HW1 3847   3.679   4.979   2.781  0.4551  1.3784  0.0703
  232SOL    HW2 3848   3.552   4.921   2.849 -0.0513  1.3500  2.2426
  232SOL     MW 3849   3.595   4.984   2.806  0.0089 -0.0075  0.0034
  233SOL     OW 3850   2.685   3.072   3.007  0.4497 -0.0486 -0.5504
  233SOL    HW1 3851   2.600   3.064   3.049  0.5884 -3.4190 -0.6269
  233SOL    HW2 3852   2.672   3.135   2.936  1.6576  1.6731  0.6626
  233SOL     MW 3853   2.672   3.080   3.003  0.0089 -0.0075  0.0034
  234SOL     OW 3854   2.886   4.455   2.713 -0.5022 -0.4992 -0.2609
  234SOL    HW1 3855   2.822   4.395   2.750 -0.9384  0.7992  1.1513
  234SOL    HW2 3856   2.953   4.411   2.660  2.0212  3.6518 -1.0194
  234SOL     MW 3857   2.887   4.442   2.711  0.0089 -0.0075  0.0034
  235SOL     OW 3858   0.941   4.738   2.639 -0.5561  0.0572  0.3957
  235SOL    HW1 3859   0.887   4.808   2.674  0.7790  0.7720  1.1186
  235SOL    HW2 3860   0.898   4.716   2.557  1.5636  0.5289 -0.9330
  235SOL     MW 3861   0.928   4.744   2.633  0.0089 -0.0075  0.0034
  236SOL     OW 3862   3.160   2.662   2.888 -0.1790 -0.0127  0.0013
  236SOL    HW1 3863   3.122   2.652   2.801 -0.4806 -2.0959  0.3105
  236SOL    HW2 3864   3.126   2.746   2.916 -0.0790  0.5272 -1.3923
  236SOL     MW 3865   3.151   2.672   2.880  0.0089 -0.0075  0.0034
  237SOL     OW 3866   4.305   2.826   2.634 -0.3205 -0.2476 -0.2089
  237SOL    HW1 3867   4.298   2.845   2.727  2.8088 -0.4431  0.1928
  237SOL    HW2 3868   4.323   2.913   2.599 -0.0050 -0.3689 -0.3578
  237SOL     MW 3869   4.307   2.840   2.642  0.0089 -0.0075  0.0034
  238SOL     OW 3870   3.731   0.418   0.045  0.2109 -0.4242 -0.2517
  238SOL    HW1 3871   3.758   0.330   0.019 -0.1842 -0.9198  0.9811
  238SOL    HW2 3872   3.674   0.446  -0.027 -0.0527 -0.9929 -0.2692
  238SOL     MW 3873   3.727   0.410   0.032  0.0089 -0.0075  0.0034
  239SOL     OW 3874   1.839   0.458   3.014 -0.1003  0.4190  0.1141
  239SOL    HW1 3875   1.805   0.381   2.968 -0.0522 -0.7297  1.9202
  239SOL    HW2 3876   1.762   0.491   3.060 -0.5383 -0.0524 -0.2724
  239SOL     MW 3877   1.824   0.452   3.014  0.0089 -0.0075  0.0034
  240SOL     OW 3878   4.294   0.693   0.011 -0.1568 -0.2562 -0.0349
  240SOL    HW1 3879   4.265   0.606   0.039 -2.9018  1.0451  1.6237
  240SOL    HW2 3880   4.376   0.679  -0.036 -0.1163 -0.0323 -0.0343
  240SOL     MW 3881   4.301   0.680   0.009  0.0089 -0.0075  0.0034
  241SOL     OW 3882   0.237   4.133   2.963  0.0921  0.3207  0.1710
  241SOL    HW1 3883   0.290   4.054   2.950 -1.2118 -0.8339  1.5975
  241SOL    HW2 3884   0.307   4.199   2.956  1.1589 -0.8332 -0.6287
  241SOL     MW 3885   0.253   4.131   2.960  0.0089 -0.0075  0.0034
  242SOL     OW 3886   4.549   0.668   2.983 -0.4383  0.3037  0.2984
  242SOL    HW1 3887   4.617   0.688   3.047  1.7962  1.6168 -2.2919
  242SOL    HW2 3888   4.579   0.710   2.902 -1.4600 -1.0301 -0.8271
  242SOL     MW 3889   4.562   0.676   2.981  0.0089 -0.0075  0.0034
  243SOL     OW 3890   3.339   4.953   0.292 -0.4530  0.2417 -0.4715
  243SOL    HW1 3891   3.407   5.003   0.247  0.2593  0.9199  1.2448
  243SOL    HW2 3892   3.374   4.956   0.382  2.5683  4.1825 -1.4515
  243SOL     MW 3893   3.353   4.960   0.298  0.0089 -0.0075  0.0034
  244SOL     OW 3894   4.363   4.995   3.002  0.4250  0.4155  0.3194
  244SOL    HW1 3895   4.307   4.998   3.079  0.9716  1.5492  0.7012
  244SOL    HW2 3896   4.412   4.913   3.009  1.9393  1.2985  0.5156
  244SOL     MW 3897   4.362   4.985   3.013  0.0089 -0.0075  0.0034
  245SOL     OW 3898   5.098   3.815   0.080  0.4138  0.1850  0.5526
  245SOL    HW1 3899   5.005   3.815   0.103  0.7663 -1.0014  2.1370
  245SOL    HW2 3900   5.128   3.734   0.120 -0.6100 -0.5995 -0.2013
  245SOL     MW 3901   5.089   3.804   0.088  0.0089 -0.0075  0.0034
  246SOL     OW 3902   4.792   1.342   0.032  0.2521 -0.0553  0.3255
  246SOL    HW1 3903   4.808   1.289   0.110  0.7975  0.8027  0.8176
  246SOL    HW2 3904   4.740   1.414   0.069 -1.0319 -0.6560 -0.2493
  246SOL     MW 3905   4.787   1.345   0.047  0.0089 -0.0075  0.0034
  247SOL     OW 3906   3.362   2.922   2.960 -0.1867  0.3132 -0.0828
  247SOL    HW1 3907   3.267   2.936   2.962 -0.5143 -1.6589  0.5877
  247SOL    HW2 3908   3.377   2.899   2.869 -0.7160  0.3063 -0.1707
  247SOL     MW 3909   3.351   2.921   2.948  0.0089 -0.0075  0.0034
  248SOL     OW 3910   3.058   3.518   2.752 -0.1023 -1.3826 -0.2796
  248SOL    HW1 3911   3.076   3.612   2.751  0.6758 -1.5236 -1.5087
  248SOL    HW2 3912   3.146   3.485   2.736  0.5605  0.9637 -2.0966
  248SOL     MW 3913   3.072   3.526   2.750  0.0089 -0.0075  0.0034
  249SOL     OW 3914   3.829   4.202   2.907 -0.1127  0.1963 -0.1629
  249SOL    HW1 3915   3.920   4.173   2.918 -0.1268 -0.3415 -1.3389
  249SOL    HW2 3916   3.834   4.285   2.860 -0.0824  0.3836  0.1737
  249SOL     MW 3917   3.842   4.209   2.902  0.0089 -0.0075  0.0034
  250SOL     OW 3918   1.988   3.206   2.973  0.0111  0.5658 -0.4147
  250SOL    HW1 3919   1.982   3.168   2.885  0.4036 -0.3136 -0.0677
  250SOL    HW2 3920   1.934   3.284   2.960  0.5572  0.7558 -1.7704
  250SOL     MW 3921   1.980   3.212   2.960  0.0089 -0.0075  0.0034
  251SOL     OW 3922   2.669   5.005   0.239 -0.0167  0.1097 -0.3155
  251SOL    HW1 3923   2.687   4.959   0.156  0.4160 -0.2167 -0.0441
  251SOL    HW2 3924   2.574   5.006   0.250  0.0594 -0.0235  0.3807
  251SOL     MW 3925   2.659   4.999   0.229  0.0089 -0.0075  0.0034
  252SOL     OW 3926   3.118   5.069   0.158 -0.1065  0.1969  0.0096
  252SOL    HW1 3927   3.190   5.035   0.211  1.3433  1.1939 -1.2422
  252SOL    HW2 3928   3.047   5.076   0.221 -0.1615 -0.0741 -0.0199
  252SOL     MW 3929   3.118   5.065   0.173  0.0089 -0.0075  0.0034
  253SOL     OW 3930   1.593   4.808   3.038 -0.4870 -0.2907  0.3407
  253SOL    HW1 3931   1.587   4.729   3.092  0.9048 -1.2420 -0.8318
  253SOL    HW2 3932   1.549   4.781   2.958 -1.1189 -2.5119  1.3546
  253SOL     MW 3933   1.586   4.794   3.035  0.0089 -0.0075  0.0034
  254SOL     OW 3934   4.680   3.044   2.948 -0.0607  0.2751  0.5316
  254SOL    HW1 3935   4.593   3.014   2.975 -1.0420  1.1506 -1.4217
  254SOL    HW2 3936   4.738   2.969   2.962 -0.6620 -0.5606 -1.1934
  254SOL     MW 3937   4.676   3.030   2.953  0.0089 -0.0075  0.0034
  255SOL     OW 3938   0.488   4.276   2.871 -0.0556 -0.1193  0.5017
  255SOL    HW1 3939   0.535   4.246   2.948  0.7942 -0.1119 -0.0000
  255SOL    HW2 3940   0.539   4.245   2.796 -0.5309 -2.2773  1.0213
  255SOL     MW 3941   0.501   4.268   2.871  0.0089 -0.0075  0.0034
  256SOL     OW 3942   4.734   1.295   2.833 -0.0389  0.0259  0.4147
  256SOL    HW1 3943   4.805   1.244   2.794 -0.7447 -0.6394 -0.0440
  256SOL    HW2 3944   4.751   1.286   2.927 -0.3751 -0.9644  0.3862
  256SOL     MW 3945   4.746   1.287   2.840  0.0089 -0.0075  0.0034
  257SOL     OW 3946   3.137   3.133   0.180  0.2685 -0.1949  0.7489
  257SOL    HW1 3947   3.061   3.079   0.159 -0.2656 -0.1555  2.4453
  257SOL    HW2 3948   3.127   3.206   0.118  2.3856  0.5751  1.2313
  257SOL     MW 3949   3.126   3.136   0.169  0.0089 -0.0075  0.0034
  258SOL     OW 3950   4.655   3.203   2.732  0.1624  0.2242  0.3807
  258SOL    HW1 3951   4.567   3.234   2.752 -0.0555 -0.4197  0.4410
  258SOL    HW2 3952   4.676   3.144   2.804 -0.1742 -0.0557  0.2490
  258SOL     MW 3953   4.646   3.199   2.744  0.0089 -0.0075  0.0034
  259SOL     OW 3954   3.620   4.726   0.116  0.1876  0.0662 -0.3813
  259SOL    HW1 3955   3.671   4.656   0.076  0.7354  0.2648 -0.0417
  259SOL    HW2 3956   3.552   4.743   0.051 -0.3332 -1.9758 -0.4518
  259SOL     MW 3957   3.617   4.719   0.102  0.0089 -0.0075  0.0034
  260SOL     OW 3958   0.180   2.762   2.756 -0.1975 -0.1815 -0.2120
  260SOL    HW1 3959   0.216   2.749   2.669 -1.7216 -0.7787 -0.7939
  260SOL    HW2 3960   0.159   2.674   2.786  0.7824 -0.0571  0.9105
  260SOL     MW 3961   0.182   2.749   2.749  0.0089 -0.0075  0.0034
  261SOL     OW 3962   0.114   2.492   2.790 -0.6379  0.1601  0.1073
  261SOL    HW1 3963   0.048   2.428   2.763 -1.2330  1.5351 -1.9211
  261SOL    HW2 3964   0.095   2.502   2.883  0.8519  0.4583  0.4110
  261SOL     MW 3965   0.103   2.485   2.799  0.0089 -0.0075  0.0034
  262SOL     OW 3966   2.241   2.042   0.034 -0.0097 -0.2390 -0.5509
  262SOL    HW1 3967   2.263   1.992   0.113 -0.3433  1.0286  0.3755
  262SOL    HW2 3968   2.318   2.099   0.029 -1.6836  2.3620  0.7460
  262SOL     MW 3969   2.254   2.043   0.044  0.0089 -0.0075  0.0034
  263SOL     OW 3970   1.128   2.169   3.006 -0.3904  0.1117 -0.5081
  263SOL    HW1 3971   1.208   2.211   2.975  0.6355 -0.1905  1.5593
  263SOL    HW2 3972   1.065   2.171   2.934  0.4673 -0.1027 -1.2740
  263SOL     MW 3973   1.130   2.175   2.993  0.0089 -0.0075  0.0034
  264SOL     OW 3974   3.942   4.007   0.328 -0.2718 -0.2702 -0.2784
  264SOL    HW1 3975   3.972   3.998   0.238 -1.0128 -0.9680 -0.4709
  264SOL    HW2 3976   3.913   4.098   0.334  1.3984  0.3589 -1.1120
  264SOL     MW 3977   3.942   4.018   0.317  0.0089 -0.0075  0.0034
  265SOL     OW 3978   1.644   0.967   3.051  0.4783 -0.1895 -0.1618
  265SOL    HW1 3979   1.644   1.052   3.095  0.6053 -0.8936  1.2978
  265SOL    HW2 3980   1.673   0.907   3.120 -0.8368  1.7775  2.2623
  265SOL     MW 3981   1.648   0.970   3.066  0.0089 -0.0075  0.0034
  266SOL     OW 3982   0.783   4.981   3.041  0.1142  0.1127 -0.0316
  266SOL    HW1 3983   0.697   5.010   3.069  0.2609 -0.1240  0.6851
  266SOL    HW2 3984   0.771   4.962   2.948 -0.6050  0.2331  0.0318
  266SOL     MW 3985   0.770   4.982   3.033  0.0089 -0.0075  0.0034
  267SOL     OW 3986   0.935   0.062   0.096 -0.3851 -0.3975  0.0622
  267SOL    HW1 3987   0.964   0.011   0.172 -1.4521  0.6198  1.1975
  267SOL    HW2 3988   0.877   0.007   0.044 -1.9674  1.2371  0.0074
  267SOL     MW 3989   0.931   0.048   0.099  0.0089 -0.0075  0.0034
  268SOL     OW 3990   5.012   2.312   2.764  0.7218  0.3795  0.1902
  268SOL    HW1 3991   4.968   2.283   2.684 -0.4031 -1.5712  1.4206
  268SOL    HW2 3992   5.037   2.233   2.812 -2.0842 -1.7822 -1.6129
  268SOL     MW 3993   5.009   2.298   2.760  0.0089 -0.0075  0.0034
  269SOL     OW 3994   0.697   0.134   0.233 -0.3058 -0.1276  0.4583
  269SOL    HW1 3995   0.778   0.121   0.184  0.4090 -0.5847  1.7327
  269SOL    HW2 3996   0.721   0.196   0.302 -0.1320 -1.4141  1.5873
  269SOL     MW 3997   0.711   0.141   0.235  0.0089 -0.0075  0.0034
  270SOL     OW 3998   4.363   0.184   0.498 -0.6405  0.2759 -0.7296
  270SOL    HW1 3999   4.312   0.264   0.515  2.8612  2.4025  1.2525
  270SOL    HW2 4000   4.436   0.204   0.439 -0.2797 -2.8307 -1.4601
  270SOL     MW 4001   4.366   0.197   0.493  0.0089 -0.0075  0.0034
  271SOL     OW 4002   4.327   4.184   0.638  0.3122 -0.4695  0.3323
  271SOL    HW1 4003   4.320   4.123   0.711 -1.3035 -0.3928  0.2723
  271SOL    HW2 4004   4.286   4.141   0.563 -0.9776  0.2854  0.5883
  271SOL     MW 4005   4.321   4.170   0.638  0.0089 -0.0075  0.0034
  272SOL     OW 4006   2.720   4.897   3.057 -0.5753 -0.8748  0.2869
  272SOL    HW1 4007   2.811   4.916   3.035 -0.3862 -2.1173 -0.0396
  272SOL    HW2 4008   2.676   4.931   2.979  0.1117 -0.6328  0.0000
  272SOL     MW 4009   2.726   4.904   3.044  0.0089 -0.0075  0.0034
  273SOL     OW 4010   0.985   0.338   0.123 -0.0089  0.6332 -0.5642
  273SOL    HW1 4011   0.975   0.246   0.100  0.1340  0.9075 -1.8327
  273SOL    HW2 4012   0.904   0.369   0.081  1.2939  1.5567 -2.5691
  273SOL     MW 4013   0.973   0.330   0.114  0.0089 -0.0075  0.0034
  274SOL     OW 4014   3.953   3.397   0.141  0.3426 -0.2540  0.1770
  274SOL    HW1 4015   3.880   3.375   0.082  1.3586 -1.3061 -0.7383
  274SOL    HW2 4016   4.007   3.455   0.087 -0.4965  1.9694  1.6188
  274SOL     MW 4017   3.950   3.401   0.126  0.0089 -0.0075  0.0034
  275SOL     OW 4018   4.195   4.984   0.163  0.4326 -0.2357  0.2795
  275SOL    HW1 4019   4.207   5.029   0.246  0.7900 -0.6438  0.4504
  275SOL    HW2 4020   4.105   5.005   0.141  1.0391  3.7050  0.8685
  275SOL     MW 4021   4.185   4.992   0.171  0.0089 -0.0075  0.0034
  276SOL     OW 4022   0.331   1.212   0.024 -0.3571 -0.6827  0.2609
  276SOL    HW1 4023   0.408   1.192  -0.030 -0.7121  2.3662 -1.6743
  276SOL    HW2 4024   0.317   1.303  -0.004  0.5121 -0.2041  1.2806
  276SOL     MW 4025   0.340   1.222   0.013  0.0089 -0.0075  0.0034
  277SOL     OW 4026   2.347   2.583   3.001 -0.1708  0.3788 -0.0995
  277SOL    HW1 4027   2.283   2.649   2.974 -0.9403 -0.3434 -0.0782
  277SOL    HW2 4028   2.323   2.554   3.089  0.0510 -0.3145 -0.2589
  277SOL     MW 4029   2.336   2.588   3.009  0.0089 -0.0075  0.0034
  278SOL     OW 4030   3.103   3.281   3.016  0.0388 -0.1890  0.3411
  278SOL    HW1 4031   3.079   3.245   2.930  1.7790  0.0130 -0.2876
  278SOL    HW2 4032   3.055   3.364   3.016 -1.6371 -1.0309 -2.2785
  278SOL     MW 4033   3.094   3.287   3.004  0.0089 -0.0075  0.0034
  279SOL     OW 4034   0.085   1.675   3.004 -0.1575 -0.0405  0.2902
  279SOL    HW1 4035   0.027   1.610   3.044  0.1921 -0.1858  0.5654
  279SOL    HW2 4036   0.077   1.746   3.068  2.0064 -1.4292  2.2686
  279SOL     MW 4037   0.076   1.676   3.018  0.0089 -0.0075  0.0034
  280SOL     OW 4038   2.719   4.335   2.899 -0.1945  0.6386 -0.5254
  280SOL    HW1 4039   2.659   4.260   2.898  1.1360 -0.5475  1.2564
  280SOL    HW2 4040   2.657   4.402   2.873  2.3326  3.1285 -0.6661
  280SOL     MW 4041   2.703   4.334   2.895  0.0089 -0.0075  0.0034
  281SOL     OW 4042   4.873   3.998   2.951 -0.1926 -0.5001 -0.4707
  281SOL    HW1 4043   4.953   4.033   2.911 -0.6091 -0.5260 -1.3527
  281SOL    HW2 4044   4.847   3.923   2.897  0.7589 -2.2867  1.3814
  281SOL     MW 4045   4.880   3.992   2.939  0.0089 -0.0075  0.0034
  282SOL     OW 4046   3.642   3.071   2.945 -0.0341  0.3634  0.6258
  282SOL    HW1 4047   3.558   3.036   2.972  0.2981 -2.6764 -1.8332
  282SOL    HW2 4048   3.617   3.111   2.862 -0.3840 -0.9833  0.0696
  282SOL     MW 4049   3.628   3.072   2.938  0.0089 -0.0075  0.0034
  283SOL     OW 4050   3.396   3.596   2.916 -0.2124  0.2915 -0.2035
  283SOL    HW1 4051   3.484   3.634   2.909  0.3104 -0.9407 -0.7841
  283SOL    HW2 4052   3.406   3.512   2.961 -1.0066 -0.4618 -1.3641
  283SOL     MW 4053   3.409   3.590   2.921  0.0089 -0.0075  0.0034
  284SOL     OW 4054   4.311   4.206   0.178 -0.0038  0.0768 -0.0985
  284SOL    HW1 4055   4.256   4.173   0.108  0.7216 -0.4106 -0.4495
  284SOL    HW2 4056   4.277   4.162   0.256  0.2037 -1.0826 -0.6450
  284SOL     MW 4057   4.299   4.196   0.179  0.0089 -0.0075  0.0034
  285SOL     OW 4058   3.822   3.778   0.431  0.1419  0.2009 -0.0225
  285SOL    HW1 4059   3.800   3.725   0.355 -1.2069  2.0586 -1.0218
  285SOL    HW2 4060   3.868   3.853   0.393 -0.1109  0.2361 -0.2633
  285SOL     MW 4061   3.825   3.781   0.416  0.0089 -0.0075  0.0034
  286SOL     OW 4062   1.569   1.212   0.125  0.1212 -0.1690  0.2782
  286SOL    HW1 4063   1.515   1.167   0.190 -0.2195  0.0226  0.1321
  286SOL    HW2 4064   1.510   1.279   0.090  0.1920 -0.8861 -1.3539
  286SOL     MW 4065   1.554   1.215   0.129  0.0089 -0.0075  0.0034
  287SOL     OW 4066   2.554   0.250   0.271 -0.0184  0.1344  0.3700
  287SOL    HW1 4067   2.639   0.214   0.297  0.0616 -0.0654 -0.1586
  287SOL    HW2 4068   2.575   0.341   0.249 -0.0586  0.2134  0.6633
  287SOL     MW 4069   2.568   0.257   0.271  0.0089 -0.0075  0.0034
  288SOL     OW 4070   0.215   2.361   0.151  0.5799  0.5549 -0.4659
  288SOL    HW1 4071   0.263   2.388   0.230 -1.3118 -0.6087  1.1712
  288SOL    HW2 4072   0.141   2.310   0.183  0.4071 -0.2525 -2.0702
  288SOL     MW 4073   0.212   2.358   0.166  0.0089 -0.0075  0.0034
  289SOL     OW 4074   0.542   4.742   2.789 -0.2235  0.0146  0.0197
  289SOL    HW1 4075   0.459   4.790   2.787 -0.7300 -0.7530  1.1011
  289SOL    HW2 4076   0.515   4.666   2.842 -0.4685 -0.6257 -0.9947
  289SOL     MW 4077   0.527   4.738   2.796  0.0089 -0.0075  0.0034
  290SOL     OW 4078   3.671   0.455   0.441  0.3786 -0.0471 -0.1946
  290SOL    HW1 4079   3.719   0.512   0.382 -0.2863 -1.0817 -1.8200
  290SOL    HW2 4080   3.602   0.514   0.472  2.0212  1.1862  1.3432
  290SOL     MW 4081   3.668   0.470   0.438  0.0089 -0.0075  0.0034
  291SOL     OW 4082   0.322   3.971   0.272 -0.6636 -0.0735  0.2890
  291SOL    HW1 4083   0.243   3.987   0.221 -0.1517 -0.6114 -0.6889
  291SOL    HW2 4084   0.296   3.965   0.364 -0.5341  0.0653  0.3361
  291SOL     MW 4085   0.308   3.973   0.278  0.0089 -0.0075  0.0034
  292SOL     OW 4086   3.194   0.221   0.068  0.2902 -0.5902 -0.4192
  292SOL    HW1 4087   3.197   0.130   0.096  1.5468 -0.3116  0.4603
  292SOL    HW2 4088   3.199   0.270   0.151  0.9205 -1.0191 -0.1989
  292SOL     MW 4089   3.195   0.216   0.083  0.0089 -0.0075  0.0034
  293SOL     OW 4090   4.245   4.464   0.258 -0.0485 -0.3458  0.3440
  293SOL    HW1 4091   4.310   4.519   0.302 -0.2929 -0.0292  0.3133
  293SOL    HW2 4092   4.288   4.383   0.231  0.5697  0.0462  0.1353
  293SOL     MW 4093   4.259   4.460   0.260  0.0089 -0.0075  0.0034
  294SOL     OW 4094   2.312   4.868   3.012 -0.0968  0.4606 -0.2426
  294SOL    HW1 4095   2.318   4.941   3.075  0.2599  0.3559 -0.1531
  294SOL    HW2 4096   2.219   4.852   2.997  0.3990 -1.2367 -1.8147
  294SOL     MW 4097   2.301   4.876   3.019  0.0089 -0.0075  0.0034
  295SOL     OW 4098   3.405   4.266   0.442  0.5204 -0.2458 -0.0604
  295SOL    HW1 4099   3.383   4.176   0.465  0.4050  0.2753  2.0415
  295SOL    HW2 4100   3.499   4.264   0.421  0.1713  0.7540 -2.0256
  295SOL     MW 4101   3.415   4.254   0.442  0.0089 -0.0075  0.0034
  296SOL     OW 4102   2.531   3.957   2.690  0.3316 -0.0723  0.0776
  296SOL    HW1 4103   2.524   4.045   2.729  0.8694  0.7517 -1.5826
  296SOL    HW2 4104   2.623   3.935   2.704  0.5211 -0.2440 -1.3338
  296SOL     MW 4105   2.542   3.966   2.697  0.0089 -0.0075  0.0034
  297SOL     OW 4106   0.346   3.378   2.620 -0.1087 -0.2119 -0.0565
  297SOL    HW1 4107   0.395   3.409   2.696 -1.1400 -1.1278  1.0053
  297SOL    HW2 4108   0.255   3.395   2.644 -0.9103 -1.1497 -2.1059
  297SOL     MW 4109   0.341   3.384   2.633  0.0089 -0.0075  0.0034
  298SOL     OW 4110   3.764   3.617   0.219 -0.3166 -0.0229  0.0947
  298SOL    HW1 4111   3.843   3.570   0.193 -0.3951 -0.7886  1.1509
  298SOL    HW2 4112   3.716   3.546   0.262 -0.9611 -0.0894 -0.7157
  298SOL     MW 4113   3.768   3.601   0.221  0.0089 -0.0075  0.0034
  299SOL     OW 4114   4.666   2.232   2.963 -0.0505  0.1627 -0.1370
  299SOL    HW1 4115   4.605   2.225   2.890 -0.2491 -0.9993  0.1091
  299SOL    HW2 4116   4.701   2.143   2.966  0.6064  0.4343  0.5283
  299SOL     MW 4117   4.662   2.219   2.954  0.0089 -0.0075  0.0034
  300SOL     OW 4118   2.880   0.565   0.075 -0.0936  0.2455  0.0354
  300SOL    HW1 4119   2.905   0.474   0.067 -0.9826  0.0485 -0.6212
  300SOL    HW2 4120   2.960   0.611   0.052 -0.5031  0.3903 -1.1445
  300SOL     MW 4121   2.894   0.559   0.071  0.0089 -0.0075  0.0034
  301SOL     OW 4122   3.913   4.757   3.027  0.4683 -0.0509  0.2855
  301SOL    HW1 4123   4.004   4.737   3.051  0.4328  0.3834  0.7922
  301SOL    HW2 4124   3.871   4.673   3.046  0.3889 -0.0381  0.1634
  301SOL     MW 4125   3.920   4.743   3.033  0.0089 -0.0075  0.0034
  302SOL     OW 4126   4.366   2.357   2.596  0.0083 -0.4697 -0.2911
  302SOL    HW1 4127   4.395   2.445   2.620  0.6565 -0.5126 -0.8695
  302SOL    HW2 4128   4.272   2.371   2.585 -0.1206  1.0406  2.0733
  302SOL     MW 4129   4.358   2.371   2.598  0.0089 -0.0075  0.0034
  303SOL     OW 4130   2.487   4.161   2.861  0.0278 -0.4727 -0.2326
  303SOL    HW1 4131   2.414   4.222   2.852  0.4920  0.6306  2.5253
  303SOL    HW2 4132   2.448   4.103   2.926  1.5332  0.1923  1.3457
  303SOL     MW 4133   2.472   4.161   2.869  0.0089 -0.0075  0.0034
  304SOL     OW 4134   3.441   4.986   0.559  0.1154  0.2373 -0.5363
  304SOL    HW1 4135   3.392   4.928   0.618  1.1180  1.3844  1.5341
  304SOL    HW2 4136   3.519   4.932   0.544 -0.3366 -1.3005  2.0074
  304SOL     MW 4137   3.445   4.971   0.564  0.0089 -0.0075  0.0034
  305SOL     OW 4138   4.933   2.420   0.048 -0.5295 -0.4840  0.0110
  305SOL    HW1 4139   4.893   2.424  -0.039  0.3579 -1.2487 -0.4548
  305SOL    HW2 4140   4.865   2.460   0.102 -0.7778  0.8707 -1.2500
  305SOL     MW 4141   4.919   2.426   0.044  0.0089 -0.0075  0.0034
  306SOL     OW 4142   1.919   1.905   0.330  0.1474  0.2408 -0.0105
  306SOL    HW1 4143   1.960   1.834   0.281  0.9033  0.2273  0.6128
  306SOL    HW2 4144   1.946   1.982   0.280  0.8368 -0.4053 -0.6511
  306SOL     MW 4145   1.928   1.906   0.317  0.0089 -0.0075  0.0034
  307SOL     OW 4146   2.280   3.877   2.655 -0.3451  0.0603  0.0886
  307SOL    HW1 4147   2.371   3.891   2.685 -0.0845  1.1186 -1.1063
  307SOL    HW2 4148   2.232   3.945   2.703 -2.9089 -1.2681 -0.4684
  307SOL     MW 4149   2.286   3.888   2.665  0.0089 -0.0075  0.0034
  308SOL     OW 4150   3.779   4.520   0.005  0.7233 -0.2718 -0.1391
  308SOL    HW1 4151   3.775   4.479  -0.082  2.9327 -1.3313  0.1859
  308SOL    HW2 4152   3.852   4.471   0.043 -0.9531 -0.3926  3.1960
  308SOL     MW 4153   3.788   4.508  -0.002  0.0089 -0.0075  0.0034
  309SOL     OW 4154   4.774   2.598   0.176 -0.0964 -0.4649  0.3270
  309SOL    HW1 4155   4.728   2.629   0.254  0.5676 -0.9038  0.9122
  309SOL    HW2 4156   4.858   2.644   0.182  0.5578 -1.4381 -0.7343
  309SOL     MW 4157   4.779   2.608   0.187  0.0089 -0.0075  0.0034
  310SOL     OW 4158   3.895   4.271   0.378  0.1911  0.4257  0.6251
  310SOL    HW1 4159   3.955   4.294   0.449  2.3272 -0.7651 -0.7151
  310SOL    HW2 4160   3.935   4.307   0.299  0.5990 -1.0862  0.1098
  310SOL     MW 4161   3.908   4.278   0.377  0.0089 -0.0075  0.0034
  311SOL     OW 4162   3.803   3.322   2.979 -0.4285 -0.3777 -0.1703
  311SOL    HW1 4163   3.715   3.286   2.991  0.2259 -1.4396  2.1235
  311SOL    HW2 4164   3.845   3.257   2.922  0.8351  0.2680 -0.0230
  311SOL     MW 4165   3.797   3.309   2.973  0.0089 -0.0075  0.0034
  312SOL     OW 4166   3.778   0.141   0.033 -0.1334 -0.0029 -0.0050
  312SOL    HW1 4167   3.694   0.118  -0.007 -1.6236  2.6201  1.3121
  312SOL    HW2 4168   3.835   0.065   0.026 -0.8856 -0.6267  0.5366
  312SOL     MW 4169   3.774   0.128   0.027  0.0089 -0.0075  0.0034
  313SOL     OW 4170   0.280   3.663   2.956  0.0040  0.0701  0.0544
  313SOL    HW1 4171   0.189   3.667   2.926 -0.3397  1.5362  1.2098
  313SOL    HW2 4172   0.268   3.701   3.043  1.9638  0.7938  0.0573
  313SOL     MW 4173   0.266   3.669   2.963  0.0089 -0.0075  0.0034
  314SOL     OW 4174   3.629   3.421   0.346 -0.1785  0.1383  0.3684
  314SOL    HW1 4175   3.561   3.439   0.411 -0.2688  0.0293  0.3038
  314SOL    HW2 4176   3.676   3.349   0.388 -1.4095 -1.7792 -1.3495
  314SOL     MW 4177   3.626   3.414   0.360  0.0089 -0.0075  0.0034
  315SOL     OW 4178   2.622   0.502   0.180  0.2330 -0.2236 -0.1537
  315SOL    HW1 4179   2.562   0.523   0.108 -1.1649  0.4707  1.1395
  315SOL    HW2 4180   2.707   0.528   0.145 -0.6184  0.6373 -1.6921
  315SOL     MW 4181   2.625   0.508   0.166  0.0089 -0.0075  0.0034
  316SOL     OW 4182   1.974   1.482   0.343  0.1021  0.1455  0.1721
  316SOL    HW1 4183   2.026   1.404   0.357 -0.2798 -0.1487 -0.0309
  316SOL    HW2 4184   1.891   1.460   0.386 -0.0698  0.6708  0.1178
  316SOL     MW 4185   1.970   1.469   0.350  0.0089 -0.0075  0.0034
  317SOL     OW 4186   3.173   4.746   0.272 -0.1718 -0.1168 -0.4890
  317SOL    HW1 4187   3.225   4.675   0.308  1.1615  1.3542  0.6298
  317SOL    HW2 4188   3.228   4.821   0.293 -2.6967  1.5502  0.7534
  317SOL     MW 4189   3.187   4.747   0.280  0.0089 -0.0075  0.0034
  318SOL     OW 4190   2.897   4.759   2.738  0.3432  0.2798  0.1382
  318SOL    HW1 4191   2.914   4.665   2.727  4.2703  0.8383  0.1003
  318SOL    HW2 4192   2.801   4.769   2.734  0.5066  2.3101  0.3864
  318SOL     MW 4193   2.886   4.748   2.736  0.0089 -0.0075  0.0034
  319SOL     OW 4194   3.337   4.547   0.452 -0.2436  0.3975  0.3405
  319SOL    HW1 4195   3.429   4.573   0.446 -0.6307  1.9123  0.3917
  319SOL    HW2 4196   3.349   4.453   0.465  0.9564  0.7010  1.6376
  319SOL     MW 4197   3.351   4.538   0.452  0.0089 -0.0075  0.0034
  320SOL     OW 4198   4.651   4.560   0.085  0.0682 -0.6580  0.1128
  320SOL    HW1 4199   4.650   4.649   0.120  3.3042  0.4012 -1.9861
  320SOL    HW2 4200   4.703   4.512   0.149  0.6537 -0.7655 -0.4255
  320SOL     MW 4201   4.658   4.566   0.098  0.0089 -0.0075  0.0034
  321SOL     OW 4202   3.393   2.918   2.687 -0.5925 -0.1889  0.4850
  321SOL    HW1 4203   3.368   2.827   2.671  1.7114 -1.0405  1.3526
  321SOL    HW2 4204   3.486   2.912   2.665 -0.5207  1.8504  0.0147
  321SOL     MW 4205   3.402   2.905   2.682  0.0089 -0.0075  0.0034
  322SOL     OW 4206   4.374   3.548   2.928 -0.1983 -0.2307 -0.0064
  322SOL    HW1 4207   4.284   3.558   2.959  0.0610  0.8662  0.4481
  322SOL    HW2 4208   4.420   3.510   3.003  2.0734  0.3592 -0.9845
  322SOL     MW 4209   4.368   3.544   2.942  0.0089 -0.0075  0.0034
  323SOL     OW 4210   1.467   3.225   2.888  0.2350  0.5555  0.0182
  323SOL    HW1 4211   1.477   3.158   2.956 -0.6396  2.0800  1.7356
  323SOL    HW2 4212   1.545   3.207   2.835  0.5432 -1.2491  0.9865
  323SOL     MW 4213   1.479   3.214   2.890  0.0089 -0.0075  0.0034
  324SOL     OW 4214   3.737   3.849   0.060  0.8088 -0.2005  0.0757
  324SOL    HW1 4215   3.741   3.767   0.110 -0.8834  0.5423  1.5159
  324SOL    HW2 4216   3.655   3.880   0.098  0.8306  0.3169 -0.2876
  324SOL     MW 4217   3.727   3.842   0.072  0.0089 -0.0075  0.0034
  325SOL     OW 4218   4.113   3.192   0.133 -0.1593 -0.0217  0.0550
  325SOL    HW1 4219   4.054   3.267   0.132  0.0624  0.1545 -1.7786
  325SOL    HW2 4220   4.148   3.195   0.044  0.7404  1.0713  0.4145
  325SOL     MW 4221   4.110   3.202   0.121  0.0089 -0.0075  0.0034
  326SOL     OW 4222   0.695   0.681   0.209 -0.0883 -0.5390  0.0900
  326SOL    HW1 4223   0.765   0.716   0.154 -0.7340 -0.6841 -0.8315
  326SOL    HW2 4224   0.696   0.745   0.281  0.1827 -0.2626 -0.1593
  326SOL     MW 4225   0.705   0.694   0.211  0.0089 -0.0075  0.0034
  327SOL     OW 4226   2.979   4.973   3.022  0.1829 -0.6920  0.4124
  327SOL    HW1 4227   3.033   4.912   2.972  0.4591  0.1968 -0.4030
  327SOL    HW2 4228   3.037   4.993   3.095  0.2840  0.7754 -0.0432
  327SOL     MW 4229   2.994   4.968   3.025  0.0089 -0.0075  0.0034
  328SOL     OW 4230   4.208   4.072   0.400 -0.1869 -0.1694 -0.0571
  328SOL    HW1 4231   4.118   4.057   0.372 -0.5199  0.7827  0.4791
  328SOL    HW2 4232   4.239   3.982   0.411 -0.1398 -0.4407 -1.9218
  328SOL     MW 4233   4.200   4.058   0.397  0.0089 -0.0075  0.0034
  329SOL     OW 4234   2.266   3.178   2.936 -0.5850 -0.7156  0.4365
  329SOL    HW1 4235   2.261   3.118   2.861 -0.7226 -0.9060  0.5989
  329SOL    HW2 4236   2.183   3.224   2.951  0.2430  1.0231 -0.0263
  329SOL     MW 4237   2.254   3.176   2.928  0.0089 -0.0075  0.0034
  330SOL     OW 4238   4.061   0.432   0.333  0.0740 -0.0638  0.4636
  330SOL    HW1 4239   3.989   0.491   0.309 -1.2408 -1.6118  0.4606
  330SOL    HW2 4240   4.008   0.353   0.339  0.3960 -0.3163  0.0555
  330SOL     MW 4241   4.044   0.429   0.330  0.0089 -0.0075  0.0034
  331SOL     OW 4242   0.315   3.733   0.141  0.2423  0.0216 -0.3003
  331SOL    HW1 4243   0.345   3.803   0.199  0.8550 -1.3147  1.0530
  331SOL    HW2 4244   0.384   3.668   0.134 -1.9748 -2.4584 -0.6878
  331SOL     MW 4245   0.328   3.734   0.148  0.0089 -0.0075  0.0034
  332SOL     OW 4246   3.843   2.880   2.951  0.0199 -0.4079 -0.2199
  332SOL    HW1 4247   3.782   2.807   2.935 -0.2121  0.1658 -2.3145
  332SOL    HW2 4248   3.778   2.948   2.970 -1.2272 -0.7715 -2.6992
  332SOL     MW 4249   3.826   2.879   2.951  0.0089 -0.0075  0.0034
  333SOL     OW 4250   0.099   4.053   0.108  0.1168  0.1126  0.0174
  333SOL    HW1 4251   0.068   3.965   0.085 -0.4515 -0.6519  3.3021
  333SOL    HW2 4252   0.135   4.093   0.028  0.3875 -0.7348 -0.3037
  333SOL     MW 4253   0.100   4.047   0.094  0.0089 -0.0075  0.0034
  334SOL     OW 4254   2.671   3.257   2.814 -0.0993 -1.1100  0.5346
  334SOL    HW1 4255   2.590   3.308   2.824 -0.0187 -1.2002  1.8613
  334SOL    HW2 4256   2.733   3.320   2.851  0.2169 -0.4533 -1.0554
  334SOL     MW 4257   2.668   3.272   2.820  0.0089 -0.0075  0.0034
  335SOL     OW 4258   3.005   3.131   2.779  0.3973  0.2399  0.3071
  335SOL    HW1 4259   3.085   3.138   2.728  0.4589  1.3085  0.5150
  335SOL    HW2 4260   2.939   3.161   2.716  0.1359  0.3369  0.6196
  335SOL     MW 4261   3.007   3.136   2.764  0.0089 -0.0075  0.0034
  336SOL     OW 4262   2.289   4.367   2.835 -0.0907 -0.1059 -0.2272
  336SOL    HW1 4263   2.257   4.412   2.756  2.6021  0.4853 -1.0694
  336SOL    HW2 4264   2.213   4.353   2.892  0.2454 -0.2680  0.1791
  336SOL     MW 4265   2.274   4.371   2.832  0.0089 -0.0075  0.0034
  337SOL     OW 4266   0.763   4.907   2.761 -0.4350  0.5863 -0.0335
  337SOL    HW1 4267   0.685   4.854   2.780 -0.9982  1.5754  0.5150
  337SOL    HW2 4268   0.728   4.994   2.780 -1.0931  0.3052  0.0972
  337SOL     MW 4269   0.748   4.911   2.766  0.0089 -0.0075  0.0034
  338SOL     OW 4270   4.257   2.871   2.897 -0.1985  0.2831 -0.0006
  338SOL    HW1 4271   4.195   2.856   2.968  0.2645  0.4515  0.4499
  338SOL    HW2 4272   4.341   2.867   2.943 -0.4557 -0.4400  0.4216
  338SOL     MW 4273   4.260   2.869   2.912  0.0089 -0.0075  0.0034
  339SOL     OW 4274   4.080   2.797   0.011 -0.1036  0.1005 -0.2752
  339SOL    HW1 4275   3.994   2.835  -0.008  0.2639  0.7970 -0.5924
  339SOL    HW2 4276   4.075   2.718  -0.042 -0.3884  1.0573 -1.7315
  339SOL     MW 4277   4.068   2.792   0.001  0.0089 -0.0075  0.0034
  340SOL     OW 4278   1.627   0.557   0.050  0.2402 -0.1635 -0.3957
  340SOL    HW1 4279   1.613   0.600  -0.034 -0.1036  0.7207  0.1018
  340SOL    HW2 4280   1.547   0.506   0.060  1.3110 -2.1003 -0.9202
  340SOL     MW 4281   1.615   0.556   0.040  0.0089 -0.0075  0.0034
  341SOL     OW 4282   2.904   3.003   0.092 -0.2899 -0.3715  0.1985
  341SOL    HW1 4283   2.830   3.045   0.047 -0.3729  0.8174  1.4076
  341SOL    HW2 4284   2.862   2.947   0.158  0.7099  0.4909  1.6170
  341SOL     MW 4285   2.889   3.001   0.095  0.0089 -0.0075  0.0034
  342SOL     OW 4286   3.527   0.078   2.974  0.1745 -0.0167 -0.0217
  342SOL    HW1 4287   3.474   0.139   2.922 -0.3414  0.4618  1.0124
  342SOL    HW2 4288   3.542   0.010   2.909  1.0760  0.5184 -0.3875
  342SOL     MW 4289   3.522   0.077   2.959  0.0089 -0.0075  0.0034
  343SOL     OW 4290   2.898   0.626   0.353 -0.2369 -0.3754  0.1987
  343SOL    HW1 4291   2.905   0.584   0.267  1.1098 -0.9093  0.5454
  343SOL    HW2 4292   2.828   0.689   0.334  0.1032  0.1407  0.6387
  343SOL     MW 4293   2.889   0.629   0.339  0.0089 -0.0075  0.0034
  344SOL     OW 4294   2.017   4.313   2.890 -0.4534  0.3575 -0.3600
  344SOL    HW1 4295   1.974   4.395   2.863 -2.0588 -0.6120 -0.9239
  344SOL    HW2 4296   1.957   4.279   2.957 -0.3174  0.8507  0.0141
  344SOL     MW 4297   2.003   4.319   2.895  0.0089 -0.0075  0.0034
  345SOL     OW 4298   4.131   4.181   3.041 -0.2852  0.5786  0.5974
  345SOL    HW1 4299   4.092   4.095   3.061  0.5380  0.4321  1.6305
  345SOL    HW2 4300   4.204   4.155   2.986 -1.4386 -2.3349  0.2699
  345SOL     MW 4301   4.135   4.166   3.037  0.0089 -0.0075  0.0034
  346SOL     OW 4302   2.325   2.825   0.111 -0.0455  0.3651 -0.2582
  346SOL    HW1 4303   2.254   2.830   0.175 -0.2801 -2.5943 -0.1516
  346SOL    HW2 4304   2.271   2.796   0.037 -0.6654  0.0319  0.3142
  346SOL     MW 4305   2.309   2.822   0.110  0.0089 -0.0075  0.0034
  347SOL     OW 4306   1.620   4.645   2.647 -0.3212 -0.0678 -0.0898
  347SOL    HW1 4307   1.648   4.562   2.609 -0.0716 -0.0724  0.1021
  347SOL    HW2 4308   1.688   4.706   2.621 -1.8431  1.3536 -0.9354
  347SOL     MW 4309   1.633   4.642   2.639  0.0089 -0.0075  0.0034
  348SOL     OW 4310   1.550   4.567   0.139  0.5329  0.6608 -0.4162
  348SOL    HW1 4311   1.615   4.575   0.209 -0.2889 -1.8335  0.7787
  348SOL    HW2 4312   1.593   4.515   0.071 -0.1823  0.6749 -0.8963
  348SOL     MW 4313   1.564   4.561   0.139  0.0089 -0.0075  0.0034
  349SOL     OW 4314   3.414   3.068   0.224  0.6333  0.3544 -0.2715
  349SOL    HW1 4315   3.320   3.077   0.206  0.1787 -1.4907  0.8279
  349SOL    HW2 4316   3.414   2.984   0.270  0.2533  0.9758  0.9365
  349SOL     MW 4317   3.401   3.058   0.228  0.0089 -0.0075  0.0034
  350SOL     OW 4318   2.906   0.072   2.792 -0.4544  0.4047  0.0236
  350SOL    HW1 4319   2.906   0.013   2.868  0.1551  1.0316  0.5270
  350SOL    HW2 4320   2.812   0.083   2.776 -0.6672  1.1661  1.5901
  350SOL     MW 4321   2.893   0.065   2.800  0.0089 -0.0075  0.0034
  351SOL     OW 4322   2.024   2.113   0.190 -0.4666  0.2845  0.3226
  351SOL    HW1 4323   2.091   2.082   0.129 -0.4672  0.3432  0.2933
  351SOL    HW2 4324   2.081   2.151   0.257  1.0070  1.4899 -1.5098
  351SOL     MW 4325   2.041   2.114   0.191  0.0089 -0.0075  0.0034
  352SOL     OW 4326   2.349   2.991   2.749 -0.1004 -0.1495  0.2019
  352SOL    HW1 4327   2.424   3.028   2.702 -0.8434  0.6901 -0.3509
  352SOL    HW2 4328   2.388   2.911   2.784  1.0387  0.5120  0.5101
  352SOL     MW 4329   2.364   2.985   2.747  0.0089 -0.0075  0.0034
  353SOL     OW 4330   1.626   4.381   3.030 -0.3902 -0.1088 -0.3002
  353SOL    HW1 4331   1.561   4.331   3.079  0.2972 -0.7775 -0.0386
  353SOL    HW2 4332   1.579   4.442   2.974  0.2865  0.3396 -0.3942
  353SOL     MW 4333   1.611   4.382   3.029  0.0089 -0.0075  0.0034
  354SOL     OW 4334   4.792   3.380   0.195 -0.0914 -0.2593 -0.1119
  354SOL    HW1 4335   4.859   3.350   0.257 -0.9417  2.6437  2.5098
  354SOL    HW2 4336   4.825   3.343   0.113 -0.6553 -3.4873  0.9831
  354SOL     MW 4337   4.806   3.371   0.193  0.0089 -0.0075  0.0034
  355SOL     OW 4338   2.835   3.471   2.893  0.1621  0.7680  0.5052
  355SOL    HW1 4339   2.915   3.471   2.839  1.0614  1.0780  1.7801
  355SOL    HW2 4340   2.868   3.478   2.983  0.6965  1.4822  0.2681
  355SOL     MW 4341   2.850   3.472   2.898  0.0089 -0.0075  0.0034
  356SOL     OW 4342   2.536   4.703   3.029  0.3200  0.0267  0.3570
  356SOL    HW1 4343   2.620   4.745   3.047  0.8550 -0.9644  0.2213
  356SOL    HW2 4344   2.475   4.771   3.060  1.4721  0.0367  2.8881
  356SOL     MW 4345   2.539   4.718   3.036  0.0089 -0.0075  0.0034
  357SOL     OW 4346   2.496   4.949   2.832  0.0899 -0.3559  0.7077
  357SOL    HW1 4347   2.435   4.917   2.899  1.6821 -1.8979  1.5118
  357SOL    HW2 4348   2.448   4.931   2.751 -1.5521  1.2461  1.2491
  357SOL     MW 4349   2.481   4.942   2.830  0.0089 -0.0075  0.0034
  358SOL     OW 4350   1.694   1.857   0.194 -0.0011 -0.0529  0.2815
  358SOL    HW1 4351   1.705   1.882   0.103  1.3045 -0.2537  0.3656
  358SOL    HW2 4352   1.774   1.891   0.235 -0.4485  0.8981  0.3930
  358SOL     MW 4353   1.706   1.865   0.188  0.0089 -0.0075  0.0034
  359SOL     OW 4354   4.390   3.306   2.782 -0.1204 -0.0984  0.1891
  359SOL    HW1 4355   4.326   3.305   2.711  1.3956  0.4829 -1.2723
  359SOL    HW2 4356   4.410   3.400   2.790  1.0607 -0.3371  0.2791
  359SOL     MW 4357   4.384   3.318   2.774  0.0089 -0.0075  0.0034
  360SOL     OW 4358   4.002   4.401   0.116 -0.0592 -0.0607 -0.5040
  360SOL    HW1 4359   4.084   4.432   0.153  0.0985 -0.4483 -0.5298
  360SOL    HW2 4360   4.030   4.330   0.060 -2.9484 -1.6740 -0.1199
  360SOL     MW 4361   4.016   4.396   0.113  0.0089 -0.0075  0.0034
  361SOL     OW 4362   3.653   4.208   0.051 -0.5686 -0.1073 -0.3528
  361SOL    HW1 4363   3.583   4.148   0.025 -1.9978  2.1513 -2.0762
  361SOL    HW2 4364   3.719   4.186  -0.015 -1.5714 -2.1493 -0.7577
  361SOL     MW 4365   3.652   4.197   0.039  0.0089 -0.0075  0.0034
  362SOL     OW 4366   4.329   3.060   2.506  0.3252  0.2133  0.3259
  362SOL    HW1 4367   4.320   3.013   2.423 -0.7229 -0.8351  0.9990
  362SOL    HW2 4368   4.419   3.092   2.506  1.0891 -1.6816 -1.5898
  362SOL     MW 4369   4.340   3.058   2.495  0.0089 -0.0075  0.0034
  363SOL     OW 4370   2.905   2.637   3.003 -0.0126 -0.1070 -0.3812
  363SOL    HW1 4371   2.947   2.645   3.089  0.7019  0.6078 -0.7812
  363SOL    HW2 4372   2.976   2.609   2.945  1.6888  1.0521  1.0289
  363SOL     MW 4373   2.920   2.635   3.007  0.0089 -0.0075  0.0034
  364SOL     OW 4374   3.058   4.522   2.913 -0.2578 -0.6751 -0.5325
  364SOL    HW1 4375   2.981   4.498   2.860 -0.5880  1.2326 -0.9901
  364SOL    HW2 4376   3.045   4.476   2.996 -0.5684  0.6188  0.1628
  364SOL     MW 4377   3.046   4.513   2.917  0.0089 -0.0075  0.0034
  365SOL     OW 4378   4.455   4.562   0.428 -0.0139  0.0578  0.0925
  365SOL    HW1 4379   4.497   4.497   0.485  1.5135  1.9138  1.1910
  365SOL    HW2 4380   4.487   4.648   0.455 -0.0712  0.4421 -1.0368
  365SOL     MW 4381   4.465   4.565   0.439  0.0089 -0.0075  0.0034
  366SOL     OW 4382   3.995   3.973   0.068  0.3694  0.3056 -0.2395
  366SOL    HW1 4383   4.044   3.895   0.092  0.0788 -0.2437 -1.3841
  366SOL    HW2 4384   3.908   3.939   0.048  0.0043  0.5866  0.8058
  366SOL     MW 4385   3.990   3.958   0.069  0.0089 -0.0075  0.0034
  367SOL     OW 4386   2.264   4.031   2.329 -0.2407 -0.0181 -0.0557
  367SOL    HW1 4387   2.238   3.951   2.374  0.3241 -2.0388 -3.0307
  367SOL    HW2 4388   2.358   4.039   2.343 -0.3778  1.8579  0.1168
  367SOL     MW 4389   2.273   4.022   2.337  0.0089 -0.0075  0.0034
  368SOL     OW 4390   4.216   3.146   2.929  0.2392 -0.2912 -0.1756
  368SOL    HW1 4391   4.279   3.199   2.880 -0.8427  0.4195 -0.8333
  368SOL    HW2 4392   4.223   3.056   2.897 -0.1214 -0.6799  0.7960
  368SOL     MW 4393   4.225   3.141   2.918  0.0089 -0.0075  0.0034
  369SOL     OW 4394   0.632   4.497   0.120 -0.0104  0.3129  0.0699
  369SOL    HW1 4395   0.559   4.528   0.174  0.4339  1.0645  0.2617
  369SOL    HW2 4396   0.684   4.575   0.099  0.3304  0.1778  0.4196
  369SOL     MW 4397   0.629   4.512   0.124  0.0089 -0.0075  0.0034
  370SOL     OW 4398   3.514   2.734   0.033  0.1924 -0.2483  0.1188
  370SOL    HW1 4399   3.441   2.673   0.033  1.6249 -2.0729  1.2216
  370SOL    HW2 4400   3.473   2.814  -0.000 -1.6251 -1.1765  0.0060
  370SOL     MW 4401   3.499   2.737   0.028  0.0089 -0.0075  0.0034
  371SOL     OW 4402   1.573   1.540   3.004  0.6081  0.1543  0.0693
  371SOL    HW1 4403   1.625   1.496   2.937 -0.2182 -0.3245 -0.2717
  371SOL    HW2 4404   1.632   1.555   3.078  0.0205  1.3643  0.3184
  371SOL     MW 4405   1.588   1.536   3.005  0.0089 -0.0075  0.0034
  372SOL     OW 4406   1.601   3.457   2.929  0.1865  0.0441  0.3452
  372SOL    HW1 4407   1.623   3.480   2.839  0.9311  0.2450  0.5735
  372SOL    HW2 4408   1.547   3.379   2.918  0.7124 -0.1500 -1.0856
  372SOL     MW 4409   1.597   3.450   2.915  0.0089 -0.0075  0.0034
  373SOL     OW 4410   0.413   3.899   2.906 -0.0596  0.2247 -0.0957
  373SOL    HW1 4411   0.362   3.820   2.921  0.2571  0.0608  0.1168
  373SOL    HW2 4412   0.453   3.916   2.992  0.3160 -1.5821  0.1131
  373SOL     MW 4413   0.412   3.891   2.920  0.0089 -0.0075  0.0034
  374SOL     OW 4414   4.204   5.101   0.425  0.0658 -0.2278 -0.1989
  374SOL    HW1 4415   4.266   5.170   0.446  1.6201 -1.2238 -1.2319
  374SOL    HW2 4416   4.136   5.106   0.492 -1.8823 -1.5435 -1.9671
  374SOL     MW 4417   4.203   5.111   0.437  0.0089 -0.0075  0.0034
  375SOL     OW 4418   3.350   4.628   2.640  0.2110  0.5652  0.1787
  375SOL    HW1 4419   3.331   4.600   2.550  0.3440 -3.0745  1.0885
  375SOL    HW2 4420   3.301   4.709   2.646 -1.5672 -0.5044  0.9592
  375SOL     MW 4421   3.341   4.635   2.629  0.0089 -0.0075  0.0034
  376SOL     OW 4422   4.585   3.721   0.323  0.8547  0.1367  0.1392
  376SOL    HW1 4423   4.580   3.626   0.337 -2.4894  0.4183  2.0557
  376SOL    HW2 4424   4.676   3.748   0.312  0.8920  0.5030  1.2537
  376SOL     MW 4425   4.596   3.712   0.324  0.0089 -0.0075  0.0034
  377SOL     OW 4426   3.659   2.656   2.875  0.1342  0.0918 -0.1085
  377SOL    HW1 4427   3.609   2.672   2.955 -0.9865 -0.6466 -0.6358
  377SOL    HW2 4428   3.617   2.576   2.843  0.0023 -0.0087  0.3034
  377SOL     MW 4429   3.647   2.648   2.882  0.0089 -0.0075  0.0034
  378SOL     OW 4430   3.496   0.492   2.955 -0.7624 -0.1868  0.1600
  378SOL    HW1 4431   3.427   0.556   2.970 -0.3743 -0.2413  2.5602
  378SOL    HW2 4432   3.448   0.410   2.944 -0.9289 -0.3153  1.6499
  378SOL     MW 4433   3.480   0.489   2.955  0.0089 -0.0075  0.0034
  379SOL     OW 4434   5.010   4.215   0.198  0.2213  0.4368 -0.0778
  379SOL    HW1 4435   5.086   4.162   0.178  0.6849  0.7108  0.8745
  379SOL    HW2 4436   4.934   4.171   0.159 -0.4878  2.9975 -1.7940
  379SOL     MW 4437   5.010   4.202   0.190  0.0089 -0.0075  0.0034
   5.11117   5.11117   3.07200
