# Supplementary material for: Resolving liquid-to-glass transitions of water under soft nanoconfinement
Source: Nat Commun. 2026 May 8;17:6224. doi: 10.1038/s41467-026-72955-y (PMC13369869; doi:10.1038/s41467-026-72955-y)
Supplement: Supplementary file 3 — Supplementary Data 1 [file 41467_2026_72955_MOESM3_ESM.zip › 220K/sim4/final.gro]

Lamellar phy in tip4pice water
 4417
    1phy    C35    1   3.434   1.749   1.856  0.1022  0.2670  0.1818
    1phy    C33    2   3.287   1.728   1.858 -0.0358  0.2440 -0.1908
    1phy    C34    3   3.226   1.815   1.747  0.4499 -0.3850 -0.3478
    1phy    C32    4   3.246   1.580   1.853  0.4139 -0.5967 -0.2599
    1phy    C31    5   3.141   1.540   1.958 -0.2345 -0.1414  0.2037
    1phy    C30    6   3.129   1.388   1.973 -0.0849  0.1312 -0.0978
    1phy    C28    7   3.078   1.328   2.108 -0.2851 -0.3023  0.1380
    1phy    C29    8   2.927   1.305   2.107 -0.3798  0.3004  0.0134
    1phy    C27    9   3.158   1.198   2.127 -0.2655 -0.1888  0.2145
    1phy    C26   10   3.210   1.171   2.264  0.1647  0.3973  0.0720
    1phy    C25   11   3.311   1.053   2.256  0.4276 -0.2219  0.6238
    1phy    C23   12   3.389   1.032   2.394  0.6424 -0.3063 -0.1768
    1phy    C24   13   3.326   0.924   2.478  0.1639 -0.2805 -0.4095
    1phy    C22   14   3.542   1.004   2.381 -0.1341  0.0808  0.0259
    1phy    C21   15   3.629   1.126   2.357 -0.7234 -0.2900  0.1284
    1phy    C20   16   3.781   1.096   2.344 -0.4989  1.0101 -0.0986
    1phy    C18   17   3.877   1.077   2.473 -0.1396 -0.7218  0.6235
    1phy    O01   18   3.834   0.966   2.552 -0.1399 -0.0229  0.0072
    1phy    H01   19   3.897   0.963   2.622  2.1322  0.0771 -1.8998
    1phy    C19   20   4.004   1.024   2.407 -0.0436  0.1812  0.0689
    1phy    C13   21   3.913   1.205   2.564  0.0086  0.0109 -0.6983
    1phy     H3   22   3.952   1.289   2.500  1.2447 -0.0068 -0.0025
    1phy    O33   23   4.028   1.189   2.657  0.3558  0.2969  0.5810
    1phy    H1B   24   4.056   1.274   2.684 -1.4640  0.8406  0.8955
    1phy    C12   25   3.797   1.265   2.657 -0.1236 -0.1581 -0.3312
    1phy    O11   26   3.712   1.360   2.593 -0.3509 -0.3245 -0.4244
    1phy    H1A   27   3.723   1.344   2.502 -0.9833 -0.6038 -0.4546
    2phy    C35   28   4.035   1.324   1.337  0.1673 -0.2688 -0.0615
    2phy    C33   29   4.145   1.289   1.436 -0.2152 -0.3443  0.5498
    2phy    C34   30   4.083   1.320   1.568  0.1413 -0.2755  0.3439
    2phy    C32   31   4.179   1.137   1.446 -0.4847 -0.3544 -0.5517
    2phy    C31   32   4.319   1.101   1.386 -0.0602 -0.1877  0.1706
    2phy    C30   33   4.387   0.985   1.454 -0.2813  0.0261  0.1645
    2phy    C28   34   4.531   0.957   1.413 -0.1184 -0.1114 -0.5245
    2phy    C29   35   4.603   0.900   1.533  0.5447  0.5133 -0.6548
    2phy    C27   36   4.535   0.870   1.280 -0.4181 -0.0100 -0.3923
    2phy    C26   37   4.663   0.887   1.197 -0.5214  0.6122 -0.2351
    2phy    C25   38   4.642   0.839   1.053 -0.1077  0.4316  0.0787
    2phy    C23   39   4.765   0.848   0.958  0.2722  0.8893 -0.0709
    2phy    C24   40   4.846   0.723   0.975 -0.5243  0.0454  0.2943
    2phy    C22   41   4.712   0.863   0.814 -0.0117 -0.4579 -0.2852
    2phy    C21   42   4.798   0.936   0.709 -0.5951  0.0424  0.4623
    2phy    C20   43   4.719   0.963   0.573 -0.3815 -0.0526  0.5138
    2phy    C18   44   4.790   1.032   0.445  0.5921  0.3341  0.1559
    2phy    O01   45   4.883   1.132   0.489 -0.0849 -0.0680  0.0892
    2phy    H01   46   4.837   1.200   0.536 -0.6637 -0.4142  0.0342
    2phy    C19   47   4.674   1.097   0.364 -0.3489 -0.6848  0.1686
    2phy    C13   48   4.876   0.929   0.352 -0.2614 -0.1213  0.2006
    2phy     H3   49   4.923   0.861   0.428  1.3062 -0.4429 -0.9904
    2phy    O33   50   4.813   0.829   0.272  0.7432 -0.0275  0.3440
    2phy    H1B   51   4.801   0.863   0.185 -0.2529  1.4467  1.0019
    2phy    C12   52   5.019   0.956   0.288 -0.3397 -0.4127 -0.6924
    2phy    O11   53   5.101   1.046   0.355  0.3383  0.2586 -0.3859
    2phy    H1A   54   5.043   1.099   0.407 -0.3845 -0.3051 -0.5955
    3phy    C35   55   0.146   4.769   1.167 -0.2119 -0.2023  0.0872
    3phy    C33   56   0.009   4.784   1.092 -0.3805  0.0558 -0.2751
    3phy    C34   57  -0.040   4.648   1.043 -0.5248  0.0785 -0.3182
    3phy    C32   58  -0.087   4.874   1.163 -0.1109 -0.2693 -0.0720
    3phy    C31   59  -0.206   4.946   1.098 -0.0540 -0.2085 -0.6620
    3phy    C30   60  -0.267   5.039   1.204 -0.3339 -0.2368  0.2418
    3phy    C28   61  -0.396   5.119   1.173 -0.1014  0.2053  0.1412
    3phy    C29   62  -0.466   5.122   1.313 -0.2461 -0.4315 -0.6422
    3phy    C27   63  -0.361   5.264   1.120 -0.0671 -0.2919 -0.1755
    3phy    C26   64  -0.465   5.335   1.034 -0.2564  0.0940  0.3986
    3phy    C25   65  -0.428   5.481   0.984  0.3375  0.5356 -0.2560
    3phy    C23   66  -0.519   5.519   0.866  0.1058  0.0911 -0.0597
    3phy    C24   67  -0.636   5.616   0.910 -0.1393  0.9834 -0.2318
    3phy    C22   68  -0.440   5.593   0.760 -0.1924  0.0252  0.4863
    3phy    C21   69  -0.494   5.560   0.617  0.2456 -0.4736 -0.7515
    3phy    C20   70  -0.408   5.615   0.506  0.2928  0.1418  0.2113
    3phy    C18   71  -0.447   5.625   0.354  0.0520  0.3263  0.7394
    3phy    O01   72  -0.500   5.497   0.312  0.0931 -0.0888  0.3709
    3phy    H01   73  -0.441   5.432   0.345  0.5467  0.9878  1.7841
    3phy    C19   74  -0.309   5.659   0.290  0.0804  0.3558  0.1930
    3phy    C13   75  -0.558   5.732   0.321  0.3075  0.1166  0.2417
    3phy     H3   76  -0.648   5.693   0.374  0.1617  0.3864  0.1970
    3phy    O33   77  -0.543   5.853   0.396  0.0247  0.3860  0.1998
    3phy    H1B   78  -0.472   5.903   0.361  0.1257  0.6263  0.7367
    3phy    C12   79  -0.646   5.739   0.183  0.3726 -0.3432 -0.0738
    3phy    O11   80  -0.666   5.619   0.121  0.2162  0.6452  0.1007
    3phy    H1A   81  -0.610   5.553   0.159  0.4150  1.0370  0.5115
    4phy    C35   82   1.651   4.532   1.677 -0.6002 -0.5336  0.2274
    4phy    C33   83   1.618   4.670   1.731  0.0778 -0.3363 -0.5832
    4phy    C34   84   1.731   4.743   1.803 -0.1749  0.0033  0.0567
    4phy    C32   85   1.536   4.753   1.632 -0.1983  0.1067  0.3990
    4phy    C31   86   1.423   4.834   1.699  0.3754 -0.1806 -0.2127
    4phy    C30   87   1.362   4.935   1.606 -0.0255  0.7041  0.0460
    4phy    C28   88   1.241   4.997   1.671  0.2307  0.5499 -0.2752
    4phy    C29   89   1.258   5.148   1.663 -0.3561 -0.4005  0.1514
    4phy    C27   90   1.109   4.931   1.612  0.0306 -0.1183 -0.2526
    4phy    C26   91   0.999   4.924   1.717  0.2236 -0.1424  0.2961
    4phy    C25   92   0.874   4.853   1.672 -0.2897  0.3709  0.5222
    4phy    C23   93   0.768   4.848   1.777 -0.3375 -0.5208  0.1516
    4phy    C24   94   0.654   4.934   1.727 -0.0770  0.1429  0.3237
    4phy    C22   95   0.715   4.706   1.800 -0.4508  0.3419 -0.1994
    4phy    C21   96   0.756   4.640   1.929  0.5059  0.7404  0.5065
    4phy    C20   97   0.662   4.522   1.973  0.5146  0.4078  0.3020
    4phy    C18   98   0.664   4.463   2.119  0.0750  0.4080  0.0795
    4phy    O01   99   0.650   4.564   2.214  0.4051 -0.7556 -0.1152
    4phy    H01  100   0.625   4.530   2.298  2.1231 -0.6437  0.4892
    4phy    C19  101   0.536   4.384   2.118  0.2532  0.0656  0.1093
    4phy    C13  102   0.796   4.370   2.163  0.8267 -0.2518  0.3288
    4phy     H3  103   0.816   4.288   2.090 -0.8928 -0.2864 -0.1384
    4phy    O33  104   0.772   4.298   2.284  0.0233 -0.5077  0.2763
    4phy    H1B  105   0.724   4.359   2.337  0.9395  0.5858 -0.1136
    4phy    C12  106   0.931   4.446   2.183  0.3641 -0.3497 -0.0712
    4phy    O11  107   0.931   4.556   2.266 -0.5566 -0.1894  0.2250
    4phy    H1A  108   0.861   4.612   2.240 -1.3164 -1.1202  0.2313
    5phy    C35  109   5.007   0.349   1.432 -0.1339 -0.2476  0.3652
    5phy    C33  110   4.935   0.476   1.429 -0.5613 -0.6258  0.1625
    5phy    C34  111   4.898   0.507   1.277 -0.2997 -0.1193  0.4701
    5phy    C32  112   4.802   0.462   1.512  0.2189 -0.2826 -0.2222
    5phy    C31  113   4.812   0.534   1.648  0.5771 -1.1591 -0.4533
    5phy    C30  114   4.690   0.493   1.728 -0.2942 -0.0072  0.4327
    5phy    C28  115   4.673   0.549   1.871  0.4751 -0.0263 -0.3958
    5phy    C29  116   4.592   0.680   1.879 -0.4090 -0.0435 -0.0889
    5phy    C27  117   4.598   0.452   1.957 -0.5211  0.2092  0.0947
    5phy    C26  118   4.659   0.413   2.092 -0.0776  0.0276 -0.3046
    5phy    C25  119   4.567   0.346   2.198  0.0907 -0.3539 -0.6124
    5phy    C23  120   4.635   0.291   2.328 -0.0736 -0.2859  0.0091
    5phy    C24  121   4.678   0.401   2.428 -0.0969  0.2986  0.4138
    5phy    C22  122   4.535   0.190   2.390 -0.3088  0.3709  0.0470
    5phy    C21  123   4.593   0.067   2.468  0.4796  0.1464 -0.4128
    5phy    C20  124   4.489  -0.025   2.528  0.1996  0.0435  0.3380
    5phy    C18  125   4.532  -0.155   2.607 -0.3473 -0.3362  0.1992
    5phy    O01  126   4.618  -0.111   2.715 -0.3014  0.4483  0.1293
    5phy    H01  127   4.566  -0.049   2.763 -0.1750  1.3898 -0.9022
    5phy    C19  128   4.390  -0.180   2.662 -0.3286  0.3159 -0.7540
    5phy    C13  129   4.613  -0.266   2.517 -0.0440  0.5217  0.2118
    5phy     H3  130   4.696  -0.216   2.460 -0.6931  2.5743  0.9903
    5phy    O33  131   4.530  -0.315   2.404 -0.8710  0.1888 -0.3715
    5phy    H1B  132   4.491  -0.242   2.360 -1.1131  0.4951  0.3369
    5phy    C12  133   4.675  -0.389   2.597 -0.0816  0.1663  0.2070
    5phy    O11  134   4.598  -0.476   2.674  0.6264  0.6858  0.4727
    5phy    H1A  135   4.544  -0.527   2.617  0.4209 -0.8786  1.9787
    6phy    C35  136   0.724   1.811   1.117 -0.3655 -0.5984  0.3591
    6phy    C33  137   0.613   1.884   1.187  0.4572  0.3619  0.0310
    6phy    C34  138   0.625   1.846   1.336 -0.7552 -0.3959  0.1361
    6phy    C32  139   0.617   2.036   1.165 -0.2444 -0.0122  0.2146
    6phy    C31  140   0.544   2.084   1.039 -0.3999 -0.4119  0.3122
    6phy    C30  141   0.523   2.231   1.032  0.1223 -0.1125 -0.2409
    6phy    C28  142   0.397   2.266   0.944 -0.1467 -0.1808 -0.1823
    6phy    C29  143   0.262   2.266   1.019  0.6643  0.5175  0.0806
    6phy    C27  144   0.417   2.408   0.881  0.1061  0.3301  0.4864
    6phy    C26  145   0.343   2.430   0.747 -0.4095  0.1868  0.3315
    6phy    C25  146   0.351   2.574   0.697  0.0954  0.0506 -0.2339
    6phy    C23  147   0.302   2.591   0.552 -0.4886 -0.7255  0.3273
    6phy    C24  148   0.224   2.720   0.544 -0.2865  0.1180 -0.1266
    6phy    C22  149   0.415   2.584   0.454 -0.4856 -0.6631 -0.1531
    6phy    C21  150   0.389   2.497   0.338 -0.0154  0.4444  0.0980
    6phy    C20  151   0.505   2.500   0.243  0.1089 -0.1205  0.2049
    6phy    C18  152   0.509   2.427   0.100 -0.1595 -0.2619  0.0050
    6phy    O01  153   0.483   2.288   0.126  0.0775 -0.2107 -0.2019
    6phy    H01  154   0.406   2.282   0.180  0.4453  1.9972  0.6797
    6phy    C19  155   0.658   2.438   0.067  0.5423 -0.0477 -0.1851
    6phy    C13  156   0.409   2.504  -0.004 -0.3829 -0.0400 -0.4455
    6phy     H3  157   0.307   2.495   0.041  0.1254  0.3413  0.7996
    6phy    O33  158   0.406   2.644  -0.016 -0.3117  0.3179  0.2346
    6phy    H1B  159   0.417   2.695   0.062 -0.2925 -0.5846  0.8290
    6phy    C12  160   0.348   2.426  -0.126 -0.1382  0.0288 -0.3417
    6phy    O11  161   0.230   2.468  -0.180  0.1041 -0.2289 -0.0234
    6phy    H1A  162   0.234   2.550  -0.226 -1.2386 -1.1489 -1.8991
    7phy    C35  163   4.828   0.070   1.654 -0.2240  0.1386  0.7650
    7phy    C33  164   4.907   0.091   1.779 -0.0077 -0.0336 -0.1766
    7phy    C34  165   4.995  -0.033   1.800 -0.7917  0.7158 -0.0834
    7phy    C32  166   4.989   0.224   1.787  0.2630  0.3021  0.2471
    7phy    C31  167   5.048   0.287   1.917  0.3835  0.2917  0.0701
    7phy    C30  168   5.121   0.426   1.904 -0.0580 -0.4657  0.4269
    7phy    C28  169   5.186   0.483   2.034 -0.3412  0.0360  0.1115
    7phy    C29  170   5.330   0.536   2.000 -0.1375 -0.0430  0.2866
    7phy    C27  171   5.106   0.588   2.107 -0.1157 -0.9997  0.3529
    7phy    C26  172   5.123   0.601   2.261  0.0593  0.1177 -0.1643
    7phy    C25  173   5.041   0.717   2.316  0.4871 -0.0035  0.1211
    7phy    C23  174   5.038   0.731   2.469 -0.0519 -0.4127 -0.5269
    7phy    C24  175   5.140   0.830   2.522 -0.0957 -0.3990 -0.1894
    7phy    C22  176   4.898   0.775   2.508  0.7926  0.2997 -0.5617
    7phy    C21  177   4.844   0.702   2.637 -0.0317 -0.3244  0.6926
    7phy    C20  178   4.699   0.742   2.665  0.1456 -0.0563  0.1085
    7phy    C18  179   4.640   0.678   2.798  0.2692  0.0126  0.0709
    7phy    O01  180   4.713   0.691   2.918  0.0944 -0.0189 -0.6492
    7phy    H01  181   4.728   0.608   2.958  1.0709  0.0815 -0.7812
    7phy    C19  182   4.524   0.785   2.819  0.5510  0.1239  0.1446
    7phy    C13  183   4.584   0.522   2.779  0.3908 -0.3884 -0.2961
    7phy     H3  184   4.539   0.507   2.678 -1.2145 -1.6326  0.5617
    7phy    O33  185   4.470   0.499   2.863  0.0816  0.3857  0.2582
    7phy    H1B  186   4.497   0.498   2.953  1.2768  1.1477 -0.0660
    7phy    C12  187   4.686   0.404   2.802  0.1741 -1.0374  0.5012
    7phy    O11  188   4.733   0.399   2.935  0.2874 -0.0154  0.0476
    7phy    H1A  189   4.709   0.316   2.972  0.3164 -0.1336 -0.1978
    8phy    C35  190   0.057   0.914   1.565 -0.3286  0.3262  0.0875
    8phy    C33  191   0.041   0.802   1.673 -0.3801 -0.3826  0.2212
    8phy    C34  192  -0.094   0.806   1.737 -0.3505 -0.0887  0.7664
    8phy    C32  193   0.069   0.658   1.618  0.2528 -0.2085  0.3846
    8phy    C31  194   0.221   0.626   1.606 -0.9330 -0.4041  0.3560
    8phy    C30  195   0.246   0.477   1.569  0.1008  0.2475  0.3958
    8phy    C28  196   0.395   0.460   1.540 -0.4581  0.0259 -0.2746
    8phy    C29  197   0.467   0.407   1.658  0.3703 -0.3863 -0.5474
    8phy    C27  198   0.416   0.370   1.415  0.3583 -0.1582 -0.5963
    8phy    C26  199   0.506   0.427   1.306  0.2309  0.9595 -0.5479
    8phy    C25  200   0.512   0.315   1.199 -0.3644  0.3637  0.5709
    8phy    C23  201   0.614   0.331   1.087 -0.0243  0.2805  0.4666
    8phy    C24  202   0.680   0.191   1.060  0.0494 -0.4552 -0.1276
    8phy    C22  203   0.547   0.367   0.953 -0.6218  0.1645  0.1274
    8phy    C21  204   0.557   0.515   0.913  0.5396  0.0054 -0.0544
    8phy    C20  205   0.526   0.539   0.763 -0.3442  0.3842  0.0688
    8phy    C18  206   0.530   0.680   0.692 -0.1793 -0.2524  0.9966
    8phy    O01  207   0.439   0.777   0.750  0.1231  0.0769 -0.2664
    8phy    H01  208   0.368   0.726   0.782 -0.4921  1.1178  0.0749
    8phy    C19  209   0.465   0.646   0.554  0.0966 -0.0483  0.2784
    8phy    C13  210   0.680   0.746   0.674 -0.8504  0.0610  0.1253
    8phy     H3  211   0.746   0.665   0.712 -0.8095  0.2947  0.5638
    8phy    O33  212   0.744   0.752   0.542 -0.5587  0.0818  0.1477
    8phy    H1B  213   0.723   0.830   0.494  0.0946  0.5291  0.5851
    8phy    C12  214   0.744   0.843   0.782 -0.2599  0.1324  0.0552
    8phy    O11  215   0.735   0.977   0.728  0.1848 -0.4966 -0.2418
    8phy    H1A  216   0.645   0.998   0.717 -0.0308 -0.8240  0.7972
    9phy    C35  217   3.586   0.965   1.994  0.0887 -0.0414  0.5484
    9phy    C33  218   3.715   0.938   1.914 -0.4074 -0.0951  0.3539
    9phy    C34  219   3.682   0.939   1.765 -0.1587  0.0062 -0.1031
    9phy    C32  220   3.823   1.032   1.962  0.6271 -0.6532  0.2690
    9phy    C31  221   3.972   0.995   1.942  0.0087  0.3544  0.3343
    9phy    C30  222   4.058   1.112   1.993 -0.0937  0.4336  0.7538
    9phy    C28  223   4.211   1.088   2.024  0.2726 -0.4139 -0.0166
    9phy    C29  224   4.299   1.111   1.900 -0.0678  0.0125  0.8923
    9phy    C27  225   4.257   1.182   2.133 -0.0993  0.5950  0.3479
    9phy    C26  226   4.328   1.119   2.255  0.2361 -0.6069  0.0180
    9phy    C25  227   4.359   1.220   2.366 -0.2378  0.1495 -0.0404
    9phy    C23  228   4.428   1.162   2.499  0.3549  0.9871 -0.3307
    9phy    C24  229   4.586   1.163   2.480 -0.3400 -0.0017 -0.0997
    9phy    C22  230   4.391   1.238   2.626 -0.3753 -0.1773  0.3412
    9phy    C21  231   4.387   1.147   2.748  0.3456  0.0616 -0.0800
    9phy    C20  232   4.344   1.236   2.865 -0.0772 -0.0087  0.4492
    9phy    C18  233   4.365   1.190   3.015  0.7028  0.2528  0.1856
    9phy    O01  234   4.480   1.104   3.023 -0.3561 -0.2716 -0.6277
    9phy    H01  235   4.459   1.043   3.092  0.4677  1.7338  1.5625
    9phy    C19  236   4.389   1.321   3.094  0.2981  0.1855  0.2348
    9phy    C13  237   4.229   1.107   3.061 -0.5440 -0.1950  0.1904
    9phy     H3  238   4.202   1.031   2.983 -1.1754 -1.9992  2.0849
    9phy    O33  239   4.111   1.195   3.056  0.5288  0.6199  0.2532
    9phy    H1B  240   4.140   1.283   3.073  1.1242  0.0325  2.5604
    9phy    C12  241   4.224   1.027   3.195  0.0573 -0.0048 -0.0396
    9phy    O11  242   4.330   0.931   3.204 -0.3355 -0.0928 -0.3816
    9phy    H1A  243   4.317   0.890   3.287 -3.7421 -1.3134 -1.3592
   10phy    C35  244   5.084   0.976   1.204 -0.0027 -0.2957  0.7395
   10phy    C33  245   5.082   1.123   1.251  0.4127  0.0295  0.3687
   10phy    C34  246   4.995   1.125   1.378 -0.1105 -0.4429  0.2311
   10phy    C32  247   5.226   1.171   1.276  0.0220 -0.1303  0.0400
   10phy    C31  248   5.244   1.324   1.247  0.4812 -0.1729 -0.1056
   10phy    C30  249   5.387   1.380   1.271 -0.0134  0.4793 -0.1675
   10phy    C28  250   5.421   1.527   1.251 -0.1053 -0.5573 -0.2706
   10phy    C29  251   5.544   1.555   1.332  0.3629  0.0353 -0.3311
   10phy    C27  252   5.463   1.553   1.105 -0.4264  0.0885 -0.5792
   10phy    C26  253   5.366   1.652   1.036 -0.1074 -0.2374  0.2474
   10phy    C25  254   5.387   1.674   0.886 -0.7923 -0.2962 -0.5767
   10phy    C23  255   5.309   1.793   0.820  0.2340 -0.0399 -0.0621
   10phy    C24  256   5.405   1.915   0.839  0.2511 -0.5043  0.4043
   10phy    C22  257   5.265   1.765   0.670 -0.3319 -0.1986 -0.6648
   10phy    C21  258   5.137   1.682   0.655 -0.1957 -0.5946  0.0216
   10phy    C20  259   5.121   1.611   0.523 -0.4460  0.1676  0.5740
   10phy    C18  260   5.008   1.500   0.498 -0.0259  0.0652 -0.6984
   10phy    O01  261   5.034   1.399   0.597 -0.1059  0.1288 -0.2505
   10phy    H01  262   5.106   1.346   0.569 -0.4453 -1.3092  1.4716
   10phy    C19  263   5.045   1.447   0.359 -0.3944 -0.5700  0.0386
   10phy    C13  264   4.857   1.551   0.504 -0.1007 -0.1188  0.6469
   10phy     H3  265   4.850   1.598   0.605 -0.0666  0.4429  0.3886
   10phy    O33  266   4.827   1.665   0.423  0.0113 -0.4584 -0.5570
   10phy    H1B  267   4.777   1.650   0.345  0.9674  0.0954 -1.2998
   10phy    C12  268   4.735   1.466   0.557  0.3104 -0.1570 -0.4532
   10phy    O11  269   4.778   1.346   0.623  0.1954 -0.5752  0.2991
   10phy    H1A  270   4.865   1.357   0.656 -0.2420  1.0165  1.0423
   11phy    C35  271   0.196   2.385   2.395  0.0523 -0.0700  0.1825
   11phy    C33  272   0.083   2.322   2.316 -0.2404 -0.2017  0.3377
   11phy    C34  273   0.020   2.442   2.241 -0.1551  0.4980 -0.1488
   11phy    C32  274   0.134   2.206   2.224 -0.8092 -1.1551  0.0917
   11phy    C31  275   0.037   2.097   2.189 -0.0014 -0.3794  0.2583
   11phy    C30  276   0.101   1.978   2.117 -0.0473 -0.0794 -0.4340
   11phy    C28  277  -0.005   1.883   2.052  0.4334 -0.5821  0.1588
   11phy    C29  278   0.010   1.888   1.901 -0.2684  0.4102  0.2688
   11phy    C27  279   0.029   1.739   2.104  0.3848 -0.4441  0.1869
   11phy    C26  280  -0.105   1.653   2.126 -0.7343  0.0666 -0.1703
   11phy    C25  281  -0.075   1.521   2.202 -0.5886 -0.0101 -0.0713
   11phy    C23  282  -0.192   1.420   2.234 -0.3900  0.0365 -0.4440
   11phy    C24  283  -0.241   1.342   2.115  0.3418  0.4207  0.0003
   11phy    C22  284  -0.143   1.311   2.333  0.1240  0.0949  0.2104
   11phy    C21  285  -0.203   1.328   2.475 -0.4148  0.1772 -0.2266
   11phy    C20  286  -0.151   1.222   2.571 -1.4514 -0.5108 -0.2951
   11phy    C18  287  -0.195   1.234   2.727 -0.0236  0.3095  0.5170
   11phy    O01  288  -0.340   1.231   2.722  0.0396  0.5119 -0.3156
   11phy    H01  289  -0.370   1.200   2.805  1.5119  0.6161  0.2802
   11phy    C19  290  -0.146   1.097   2.777  0.1946  0.4212 -0.2454
   11phy    C13  291  -0.134   1.359   2.811 -0.1484  0.5963 -0.0410
   11phy     H3  292  -0.026   1.372   2.784 -0.0959  2.1500  0.8112
   11phy    O33  293  -0.117   1.332   2.947  0.3044 -0.4813 -0.3853
   11phy    H1B  294  -0.067   1.400   2.987  1.6517 -1.0971 -0.9765
   11phy    C12  295  -0.203   1.496   2.790 -0.1208  0.2150  0.1146
   11phy    O11  296  -0.338   1.499   2.824  0.0604  0.2857 -0.0787
   11phy    H1A  297  -0.390   1.440   2.772  0.4762  0.6567 -0.9136
   12phy    C35  298   1.302   1.588   2.193 -0.6401 -0.1963  0.0720
   12phy    C33  299   1.198   1.508   2.119 -0.1341 -0.0618 -0.1909
   12phy    C34  300   1.270   1.427   2.013 -0.2312 -0.4473  0.3288
   12phy    C32  301   1.109   1.425   2.214 -0.0473  0.0407 -0.3470
   12phy    C31  302   0.960   1.425   2.181 -0.7295  0.1223 -0.4590
   12phy    C30  303   0.875   1.319   2.256  0.7112  0.2650  0.0012
   12phy    C28  304   0.723   1.321   2.216  0.0369 -0.2364 -0.4350
   12phy    C29  305   0.703   1.223   2.104 -0.0109  0.1124 -0.1817
   12phy    C27  306   0.642   1.275   2.334  0.4665  0.8146  0.0411
   12phy    C26  307   0.561   1.375   2.414  0.3055 -0.9507  0.1471
   12phy    C25  308   0.469   1.300   2.514 -0.4669 -0.0039 -0.2565
   12phy    C23  309   0.351   1.381   2.573 -0.1159 -0.0724  0.5972
   12phy    C24  310   0.230   1.379   2.481  0.0443  0.2315 -0.0823
   12phy    C22  311   0.318   1.332   2.714  0.5711 -0.0996 -0.0021
   12phy    C21  312   0.280   1.434   2.816  0.1451  0.2863 -0.1988
   12phy    C20  313   0.260   1.361   2.948  0.1330  0.1671 -0.0627
   12phy    C18  314   0.204   1.422   3.073  0.8449 -0.1637 -0.6391
   12phy    O01  315   0.084   1.500   3.040 -0.2165 -0.3324  0.3365
   12phy    H01  316   0.114   1.580   3.003 -1.9869  0.4362  0.4629
   12phy    C19  317   0.155   1.297   3.154 -0.1316  0.5579 -0.5545
   12phy    C13  318   0.315   1.515   3.150 -0.4731 -0.0366  0.0951
   12phy     H3  319   0.377   1.572   3.076  1.7006 -2.1065  0.1835
   12phy    O33  320   0.423   1.434   3.202 -0.5751  0.1729 -0.1329
   12phy    H1B  321   0.412   1.418   3.294 -0.5465 -0.8092 -0.2931
   12phy    C12  322   0.270   1.623   3.254  0.0740 -0.0479 -0.4194
   12phy    O11  323   0.175   1.728   3.223 -0.4628  0.6805 -0.0501
   12phy    H1A  324   0.172   1.788   3.295  1.3765  0.0741  0.5764
   13phy    C35  325   4.400   2.486   1.312  0.6041 -0.2094 -0.7609
   13phy    C33  326   4.526   2.411   1.265  0.1845  0.0277  0.7381
   13phy    C34  327   4.531   2.427   1.115 -0.3991  0.0218 -0.8922
   13phy    C32  328   4.651   2.469   1.327 -0.2047  0.3155 -0.4776
   13phy    C31  329   4.716   2.401   1.450  0.7268  0.1468  0.1199
   13phy    C30  330   4.818   2.489   1.510 -0.0597 -0.4969  0.3187
   13phy    C28  331   4.859   2.434   1.653 -0.1075  0.2724 -0.3639
   13phy    C29  332   4.973   2.334   1.645  0.0564  0.2563 -0.2088
   13phy    C27  333   4.878   2.559   1.739 -0.1347  0.2114  0.7927
   13phy    C26  334   4.874   2.561   1.890  0.1968 -0.0904 -0.7542
   13phy    C25  335   4.867   2.707   1.940  0.5785  0.4142 -0.3244
   13phy    C23  336   4.859   2.715   2.092  0.2424 -0.4541 -0.4610
   13phy    C24  337   4.918   2.856   2.117  0.1689 -0.4656 -0.2493
   13phy    C22  338   4.706   2.696   2.142 -0.7601  0.4438 -0.1376
   13phy    C21  339   4.699   2.657   2.288  0.0230  0.1750  0.2814
   13phy    C20  340   4.553   2.628   2.336  0.1953 -0.0459 -0.1091
   13phy    C18  341   4.524   2.607   2.488  0.3677  0.0941 -0.0048
   13phy    O01  342   4.601   2.699   2.570 -0.2933  0.2354 -0.2173
   13phy    H01  343   4.561   2.783   2.560 -1.0890  0.1804  2.0814
   13phy    C19  344   4.375   2.646   2.500 -0.6949 -0.1369  0.1273
   13phy    C13  345   4.574   2.466   2.552 -0.2395 -0.8917  0.1835
   13phy     H3  346   4.679   2.445   2.518 -0.4387 -0.6437 -0.6075
   13phy    O33  347   4.503   2.359   2.487  0.2168  0.4065 -0.5562
   13phy    H1B  348   4.548   2.278   2.498 -0.0099  0.4222  0.6862
   13phy    C12  349   4.578   2.428   2.707  0.5474 -0.0063  0.7675
   13phy    O11  350   4.455   2.391   2.759 -0.1835 -0.0859  0.3439
   13phy    H1A  351   4.397   2.463   2.750 -0.4767 -0.3228  0.3070
   14phy    C35  352   1.181   3.657   1.186  0.3900 -0.1903 -0.2221
   14phy    C33  353   1.032   3.655   1.203  0.2033 -0.3244 -0.3172
   14phy    C34  354   1.010   3.559   1.315 -0.0547  0.4140 -0.4527
   14phy    C32  355   0.969   3.793   1.215  0.0899  0.1192  0.4524
   14phy    C31  356   0.824   3.813   1.165 -0.0706 -0.3125 -0.2509
   14phy    C30  357   0.791   3.959   1.169 -0.1491 -0.3759  0.2046
   14phy    C28  358   0.656   4.006   1.119  0.2895  0.6969  0.6840
   14phy    C29  359   0.575   4.094   1.211 -0.0272 -0.3711  0.3536
   14phy    C27  360   0.667   4.055   0.972  0.4351 -0.3754 -0.2562
   14phy    C26  361   0.557   4.021   0.872 -0.0994 -0.0878  0.3694
   14phy    C25  362   0.592   4.071   0.727 -0.0736 -0.4157  0.1542
   14phy    C23  363   0.505   4.021   0.608 -0.2129  0.2440 -0.5105
   14phy    C24  364   0.392   4.119   0.574  0.1268  0.3028 -0.6473
   14phy    C22  365   0.589   3.977   0.488  0.3614  0.4286 -0.1037
   14phy    C21  366   0.550   3.835   0.438 -0.3307  0.2267 -0.0798
   14phy    C20  367   0.626   3.771   0.322 -0.3810 -0.4971  0.0545
   14phy    C18  368   0.598   3.620   0.283  0.8459 -0.2076  0.2690
   14phy    O01  369   0.632   3.542   0.399  0.1377 -0.2158 -0.3274
   14phy    H01  370   0.724   3.539   0.418  0.0023  0.3708  0.4766
   14phy    C19  371   0.704   3.585   0.178  0.2577 -0.1151  1.0479
   14phy    C13  372   0.448   3.585   0.229 -0.2203  0.1223 -0.5659
   14phy     H3  373   0.384   3.625   0.313  1.1575 -2.1748  1.7084
   14phy    O33  374   0.399   3.665   0.126 -0.0739 -0.0099 -0.2292
   14phy    H1B  375   0.421   3.620   0.046 -2.2119 -0.3562 -0.6878
   14phy    C12  376   0.366   3.448   0.244 -0.3326  0.0584  0.2320
   14phy    O11  377   0.340   3.385   0.124 -0.1321  0.1306 -0.4831
   14phy    H1A  378   0.415   3.371   0.069  0.6937  0.4910  0.5136
   15phy    C35  379   0.938   4.007   1.850 -0.3291  0.0155 -0.0950
   15phy    C33  380   0.841   4.017   1.734 -0.5891 -0.6509  0.5974
   15phy    C34  381   0.913   3.968   1.615 -0.4261  0.2124 -0.0095
   15phy    C32  382   0.704   3.957   1.762  0.1072 -0.1564  0.0250
   15phy    C31  383   0.591   4.059   1.737 -0.0754 -0.0750  0.1817
   15phy    C30  384   0.454   3.994   1.727  0.0017  0.0990  0.2277
   15phy    C28  385   0.338   4.089   1.717 -0.1010 -0.2247  0.2454
   15phy    C29  386   0.281   4.085   1.583  0.4331  0.1170 -0.4618
   15phy    C27  387   0.226   4.058   1.822 -0.6486  0.0549  0.5892
   15phy    C26  388   0.227   4.172   1.923  0.4345 -0.3493 -0.4687
   15phy    C25  389   0.109   4.159   2.027 -0.3343  0.0594 -0.1654
   15phy    C23  390   0.098   4.250   2.149 -0.4546  0.0481 -0.2538
   15phy    C24  391  -0.049   4.272   2.176 -0.6584 -0.4529 -0.0596
   15phy    C22  392   0.176   4.198   2.272  0.1729  0.1561 -0.5271
   15phy    C21  393   0.242   4.311   2.358  0.1245  0.2091 -0.3397
   15phy    C20  394   0.358   4.254   2.449  0.5445  0.4335  0.0338
   15phy    C18  395   0.414   4.340   2.567 -0.2817  0.4643 -0.2439
   15phy    O01  396   0.303   4.374   2.652 -0.5048 -0.0764  0.5503
   15phy    H01  397   0.239   4.305   2.646 -0.6536  0.1187 -0.3141
   15phy    C19  398   0.496   4.241   2.652 -0.2329 -0.1792  0.7154
   15phy    C13  399   0.498   4.476   2.524  0.5601 -0.2053 -0.1904
   15phy     H3  400   0.435   4.535   2.452 -0.4805 -0.7758  0.2321
   15phy    O33  401   0.615   4.453   2.449  0.1576 -0.3321 -0.0786
   15phy    H1B  402   0.678   4.416   2.508 -0.2619 -0.4202  0.3202
   15phy    C12  403   0.532   4.582   2.634 -0.1457  0.2522  0.3640
   15phy    O11  404   0.437   4.599   2.733 -0.4124 -0.0411 -0.5804
   15phy    H1A  405   0.367   4.542   2.708 -0.7500  0.6204 -1.2075
   16phy    C35  406   4.748   5.099   2.139  0.4328  0.1215  0.1536
   16phy    C33  407   4.802   4.960   2.161  0.8026 -0.1195 -0.3018
   16phy    C34  408   4.790   4.881   2.030  0.1003  0.1720 -0.4008
   16phy    C32  409   4.936   4.977   2.225 -0.0669 -0.2088  0.0564
   16phy    C31  410   5.018   4.857   2.272 -0.5993 -0.2313 -0.9588
   16phy    C30  411   5.153   4.878   2.352 -0.3379  0.0574  0.4910
   16phy    C28  412   5.238   4.749   2.379 -0.2048 -0.5794 -0.0281
   16phy    C29  413   5.390   4.777   2.393 -0.1068 -0.5090  0.4093
   16phy    C27  414   5.200   4.664   2.507  0.3957  0.3632 -0.1619
   16phy    C26  415   5.062   4.587   2.515  0.0602 -0.4606  0.0677
   16phy    C25  416   5.056   4.482   2.629 -0.2377 -0.2909  0.7627
   16phy    C23  417   4.917   4.414   2.640  0.4452  0.0490 -0.7856
   16phy    C24  418   4.935   4.275   2.574  0.0359  0.1353  0.1551
   16phy    C22  419   4.887   4.376   2.787 -0.0869 -0.4698 -0.1239
   16phy    C21  420   4.833   4.482   2.888  0.0698  0.2788 -0.0247
   16phy    C20  421   4.819   4.423   3.025  0.1514  0.3945 -0.7126
   16phy    C18  422   4.744   4.503   3.137 -0.2708  0.2766 -0.2403
   16phy    O01  423   4.613   4.510   3.080  0.0378  0.2403 -0.1096
   16phy    H01  424   4.605   4.592   3.036 -1.1899  0.0549 -0.2665
   16phy    C19  425   4.745   4.390   3.246  0.2028  0.1415  0.5633
   16phy    C13  426   4.800   4.647   3.183 -0.0237 -0.0919  0.0180
   16phy     H3  427   4.821   4.712   3.095  1.9399  1.4920  1.5538
   16phy    O33  428   4.932   4.631   3.233  0.0573  0.1740 -0.2429
   16phy    H1B  429   4.994   4.697   3.209  2.2165 -1.5576  0.1986
   16phy    C12  430   4.714   4.743   3.272  0.1858  0.0132 -0.0328
   16phy    O11  431   4.766   4.876   3.282  0.1451 -0.5003  0.8085
   16phy    H1A  432   4.838   4.888   3.341  0.6940  1.5530 -0.2073
   17phy    C35  433   4.218   4.401   1.393  0.2771 -0.0741 -0.4613
   17phy    C33  434   4.066   4.437   1.401 -0.1107 -0.1072  0.3098
   17phy    C34  435   4.026   4.556   1.316 -0.2076  0.0211  0.1394
   17phy    C32  436   3.984   4.314   1.358  0.0283 -0.0299  0.2890
   17phy    C31  437   3.926   4.240   1.478 -0.5188 -0.3980  0.2063
   17phy    C30  438   3.851   4.111   1.444  0.3268 -0.0363  0.1404
   17phy    C28  439   3.781   4.052   1.569 -0.0673 -0.3246  0.0439
   17phy    C29  440   3.638   4.013   1.535 -0.1483 -0.3915 -0.0202
   17phy    C27  441   3.874   3.942   1.637  0.5340 -0.0125 -0.3328
   17phy    C26  442   3.903   3.969   1.782  0.6204  0.1757  0.2433
   17phy    C25  443   3.978   3.850   1.840 -0.0485  0.0007  0.3902
   17phy    C23  444   3.991   3.866   1.994  0.0877  0.1681  0.4577
   17phy    C24  445   3.953   3.731   2.052  0.4073 -0.4156  0.2675
   17phy    C22  446   4.136   3.908   2.029 -0.1653 -0.3991 -0.5176
   17phy    C21  447   4.161   3.993   2.149 -0.2653 -0.5073 -0.3385
   17phy    C20  448   4.311   4.005   2.182  0.2923  0.5057 -0.4227
   17phy    C18  449   4.365   4.073   2.317 -0.1804  0.5780 -0.0203
   17phy    O01  450   4.301   4.016   2.433 -0.2774  0.0007 -0.1687
   17phy    H01  451   4.358   3.955   2.477  2.0681  1.2953 -1.2226
   17phy    C19  452   4.515   4.033   2.303  0.1402  0.1545  0.1909
   17phy    C13  453   4.341   4.234   2.337 -0.1040  0.3451  0.1527
   17phy     H3  454   4.400   4.294   2.264 -1.2854  0.1241 -1.0124
   17phy    O33  455   4.399   4.284   2.459  0.2282  0.0886 -0.2948
   17phy    H1B  456   4.399   4.378   2.455  1.3152  0.1019 -0.3842
   17phy    C12  457   4.195   4.295   2.346  0.1930  0.0834 -0.0391
   17phy    O11  458   4.182   4.434   2.343  0.2522  1.1029 -0.2158
   17phy    H1A  459   4.265   4.477   2.337  0.3160  0.9766 -0.2344
   18phy    C35  460   0.376   2.839   0.995 -0.0877 -0.0105  0.1614
   18phy    C33  461   0.505   2.902   1.042  0.2311  0.0105  0.2578
   18phy    C34  462   0.610   2.804   0.996  0.4961 -0.1415  0.0775
   18phy    C32  463   0.528   3.040   0.974  0.1395  0.3808  0.1618
   18phy    C31  464   0.472   3.159   1.051  0.4278 -0.0632 -0.1908
   18phy    C30  465   0.483   3.290   0.969  0.1060  0.2009  0.7170
   18phy    C28  466   0.447   3.419   1.044  0.2233 -0.2340 -0.1008
   18phy    C29  467   0.558   3.471   1.129 -0.1760  0.2597  0.0038
   18phy    C27  468   0.445   3.534   0.944  0.0462 -0.2361 -0.0127
   18phy    C26  469   0.302   3.573   0.907  0.3194 -0.0260  0.2602
   18phy    C25  470   0.293   3.684   0.799 -0.2559 -0.6351  0.1305
   18phy    C23  471   0.151   3.730   0.761  0.2209  0.6793 -0.2133
   18phy    C24  472   0.127   3.878   0.781 -0.3628 -0.0277 -0.4625
   18phy    C22  473   0.115   3.697   0.619  0.3689 -0.1825  0.3581
   18phy    C21  474  -0.014   3.616   0.602  0.2487  0.3745  1.1638
   18phy    C20  475  -0.009   3.553   0.456  0.2763  0.2391 -0.2116
   18phy    C18  476  -0.136   3.480   0.400  0.3161  0.2201  0.2172
   18phy    O01  477  -0.182   3.374   0.484 -0.6331  0.4501  0.1089
   18phy    H01  478  -0.276   3.373   0.482 -0.6731 -1.3019  0.9298
   18phy    C19  479  -0.085   3.408   0.269 -0.2407  0.0202 -0.4443
   18phy    C13  480  -0.256   3.584   0.373  0.4022 -0.2287 -0.0617
   18phy     H3  481  -0.280   3.622   0.476 -1.1747  0.3661 -0.6139
   18phy    O33  482  -0.229   3.718   0.318  0.3308  0.3851 -0.0975
   18phy    H1B  483  -0.146   3.751   0.349  0.4090 -0.3588  0.5180
   18phy    C12  484  -0.409   3.542   0.355  0.2041 -0.5279 -0.0895
   18phy    O11  485  -0.436   3.409   0.396 -0.4696  0.1183  0.0294
   18phy    H1A  486  -0.508   3.370   0.350  0.0627 -1.5311  0.5102
   19phy    C35  487   5.053   4.574   1.495 -0.1230  0.3458 -0.0741
   19phy    C33  488   4.998   4.426   1.484  0.1452 -0.3806 -0.1190
   19phy    C34  489   4.971   4.387   1.634 -0.2068  0.2856 -0.6175
   19phy    C32  490   4.884   4.423   1.384 -0.2822  0.2528  0.7324
   19phy    C31  491   4.846   4.283   1.338  0.2138 -0.3132 -0.4400
   19phy    C30  492   4.737   4.292   1.230 -0.5022  0.0478 -0.1315
   19phy    C28  493   4.699   4.153   1.172  0.1595  0.6837 -0.2869
   19phy    C29  494   4.558   4.124   1.225 -0.2751 -0.1673  0.2663
   19phy    C27  495   4.692   4.147   1.020  0.0842  0.1797  0.2993
   19phy    C26  496   4.812   4.078   0.955  0.7381 -0.2228 -0.2904
   19phy    C25  497   4.783   4.068   0.806 -0.4226 -0.6329  0.1265
   19phy    C23  498   4.895   3.994   0.728  0.6272  0.0351  0.3993
   19phy    C24  499   4.859   3.847   0.711  0.1853  0.5346 -0.0426
   19phy    C22  500   4.890   4.061   0.589  0.0224  0.0212  0.2855
   19phy    C21  501   5.034   4.073   0.516  0.3115 -0.2323 -0.0999
   19phy    C20  502   5.021   4.083   0.363  0.0721  0.1474  0.3255
   19phy    C18  503   5.154   4.090   0.277 -0.1693  0.2981 -0.0471
   19phy    O01  504   5.217   4.211   0.313 -0.3824 -0.2099 -0.4366
   19phy    H01  505   5.147   4.273   0.322 -0.4721 -0.4533  0.7297
   19phy    C19  506   5.102   4.120   0.133 -0.1809  0.2659  0.3146
   19phy    C13  507   5.252   3.963   0.285  0.3254 -0.4207 -0.0630
   19phy     H3  508   5.285   3.960   0.392  1.4709  1.9513 -0.2856
   19phy    O33  509   5.192   3.831   0.275 -0.1465  0.2051 -0.3385
   19phy    H1B  510   5.186   3.805   0.185  0.4101 -1.5245  0.0926
   19phy    C12  511   5.404   3.964   0.236  0.6395 -0.3206  0.2786
   19phy    O11  512   5.418   3.905   0.105  0.3248  0.5453 -0.1615
   19phy    H1A  513   5.451   3.817   0.104  0.3653  0.5111 -2.7606
   20phy    C35  514   3.999   0.143   1.551  0.7692  0.1400 -0.2303
   20phy    C33  515   3.906   0.264   1.569  0.1395 -0.0287  0.2306
   20phy    C34  516   3.764   0.223   1.534 -0.0978 -0.2485  0.6315
   20phy    C32  517   3.925   0.323   1.710  0.4733  0.2502  0.7437
   20phy    C31  518   4.046   0.415   1.730 -0.0835 -0.0225  0.0571
   20phy    C30  519   4.034   0.506   1.850  0.2473  0.4012  0.1642
   20phy    C28  520   4.160   0.587   1.898 -0.6438  0.1922  0.0069
   20phy    C29  521   4.186   0.719   1.826  0.3539  0.9483  0.1362
   20phy    C27  522   4.154   0.616   2.049 -0.0534  0.4936  0.4128
   20phy    C26  523   4.266   0.629   2.138  0.4022  0.2508  0.1992
   20phy    C25  524   4.238   0.700   2.273  0.8285 -0.1131  0.0164
   20phy    C23  525   4.334   0.671   2.391  0.2772 -0.3249  0.5526
   20phy    C24  526   4.461   0.751   2.373 -0.1155 -0.3445 -0.1190
   20phy    C22  527   4.273   0.712   2.528 -0.2040 -0.4867 -0.3961
   20phy    C21  528   4.228   0.594   2.611  0.5691  0.0501  0.0188
   20phy    C20  529   4.177   0.643   2.743 -0.1058  0.3900 -0.6457
   20phy    C18  530   4.132   0.536   2.850 -0.4049  0.1025  0.5373
   20phy    O01  531   4.231   0.430   2.856  0.4555 -0.1666 -0.1656
   20phy    H01  532   4.318   0.466   2.860  1.4623 -2.4670  0.3451
   20phy    C19  533   4.163   0.619   2.974  0.8205 -0.4620  0.1003
   20phy    C13  534   3.977   0.481   2.850  0.3689  0.1007  0.2628
   20phy     H3  535   3.915   0.571   2.827  2.1442  1.2975 -0.0979
   20phy    O33  536   3.923   0.443   2.973  0.2626  0.0448  0.0536
   20phy    H1B  537   3.983   0.382   3.012  1.5527 -0.6163 -2.7295
   20phy    C12  538   3.947   0.373   2.744 -0.6723  0.2631  0.2901
   20phy    O11  539   3.826   0.382   2.680  0.0035  0.0377 -0.1095
   20phy    H1A  540   3.851   0.392   2.590  0.4955 -0.7661 -0.0727
   21phy    C35  541   0.118   3.654   1.317 -0.2140  0.3980  0.1875
   21phy    C33  542   0.062   3.797   1.335  0.5720  0.0174  0.0732
   21phy    C34  543   0.057   3.820   1.486 -0.6733  0.5250  0.5508
   21phy    C32  544   0.156   3.901   1.279 -0.1606 -0.0272 -0.0433
   21phy    C31  545   0.110   3.970   1.149 -0.1451 -0.3350 -0.0264
   21phy    C30  546   0.159   4.110   1.129 -0.8779  0.1993  0.0976
   21phy    C28  547   0.074   4.196   1.035 -0.8265  0.0477 -0.0023
   21phy    C29  548  -0.004   4.298   1.107  0.0492 -0.1592 -0.6270
   21phy    C27  549   0.166   4.269   0.931 -0.3082  0.6575  0.3611
   21phy    C26  550   0.108   4.325   0.802 -0.0919  0.1655 -0.1610
   21phy    C25  551   0.210   4.425   0.741 -0.5926  0.5725 -0.1744
   21phy    C23  552   0.151   4.510   0.634 -0.5449  0.0371 -0.4083
   21phy    C24  553   0.118   4.648   0.686  0.1449  0.1177  0.3685
   21phy    C22  554   0.263   4.517   0.531 -0.1137  0.1600 -0.4152
   21phy    C21  555   0.233   4.466   0.392 -0.6864 -0.5494  0.0179
   21phy    C20  556   0.353   4.473   0.291 -0.1267 -0.0343 -0.4940
   21phy    C18  557   0.316   4.436   0.148 -0.0095  0.6199 -0.0942
   21phy    O01  558   0.255   4.302   0.144  0.3950  0.0170 -0.1820
   21phy    H01  559   0.203   4.290   0.222 -0.1915 -1.2782 -0.7334
   21phy    C19  560   0.447   4.422   0.072 -0.2205  0.5376  0.4280
   21phy    C13  561   0.216   4.538   0.072 -0.1666  0.0210 -0.8248
   21phy     H3  562   0.123   4.534   0.135  1.0913  0.1051  1.1090
   21phy    O33  563   0.247   4.677   0.098 -0.1622 -0.1041  0.1825
   21phy    H1B  564   0.278   4.714   0.018 -0.6737  0.6320  0.3211
   21phy    C12  565   0.117   4.501  -0.050  0.3934  0.6234  0.5251
   21phy    O11  566   0.171   4.537  -0.173  0.5363 -0.2880  0.4072
   21phy    H1A  567   0.176   4.459  -0.225 -0.8993  0.3780 -0.7931
   22phy    C35  568   2.560   4.713   1.485  0.3604  0.1036 -0.4896
   22phy    C33  569   2.545   4.581   1.562  0.1056 -0.0421  0.1815
   22phy    C34  570   2.456   4.592   1.685 -0.4071  0.3884 -0.6835
   22phy    C32  571   2.505   4.463   1.474 -0.3112  0.3781  0.2799
   22phy    C31  572   2.594   4.344   1.488  0.7436 -0.5197 -0.5984
   22phy    C30  573   2.552   4.227   1.402  0.0843  0.6592 -0.4168
   22phy    C28  574   2.658   4.112   1.405  0.3353  0.5089 -0.2885
   22phy    C29  575   2.631   4.009   1.518 -0.2315  0.4423 -0.1454
   22phy    C27  576   2.654   4.027   1.276 -0.0097 -0.1744  0.2449
   22phy    C26  577   2.708   4.085   1.150 -0.1472 -0.0452 -0.3805
   22phy    C25  578   2.713   3.992   1.030 -0.2673  0.4015  0.0033
   22phy    C23  579   2.769   4.044   0.897 -0.0864  0.3799  0.2865
   22phy    C24  580   2.915   4.008   0.875  0.2228  0.2838 -0.1628
   22phy    C22  581   2.682   3.987   0.784  0.3691  0.0442 -0.0169
   22phy    C21  582   2.666   4.078   0.664 -0.4184 -0.5266  0.2915
   22phy    C20  583   2.596   3.999   0.547  0.1379 -0.1756 -0.0610
   22phy    C18  584   2.571   4.056   0.402 -0.4632 -0.0889 -0.3598
   22phy    O01  585   2.514   4.187   0.410 -0.0330  0.6165 -0.4167
   22phy    H01  586   2.495   4.210   0.321 -0.1044 -1.5716 -1.0301
   22phy    C19  587   2.468   3.956   0.347 -0.1745 -0.4375 -0.1996
   22phy    C13  588   2.715   4.058   0.326  0.3825  0.4111 -0.0912
   22phy     H3  589   2.774   4.135   0.382 -0.9841  1.5255 -0.1113
   22phy    O33  590   2.801   3.945   0.341 -0.5065  0.1773 -0.2325
   22phy    H1B  591   2.894   3.958   0.338 -0.3347 -1.0498 -3.1200
   22phy    C12  592   2.754   4.129   0.192 -0.6200 -0.2247 -0.1292
   22phy    O11  593   2.890   4.173   0.171 -0.1390 -0.5364  0.1213
   22phy    H1A  594   2.898   4.200   0.082 -1.1484 -0.4336  0.0450
   23phy    C35  595   1.226   3.103   1.660  0.7017 -0.0142  0.0736
   23phy    C33  596   1.169   3.113   1.798 -0.2437 -0.0894 -0.0761
   23phy    C34  597   1.058   3.008   1.821  0.2803 -0.1005  0.4264
   23phy    C32  598   1.272   3.111   1.909  0.2850 -0.2292  0.2256
   23phy    C31  599   1.243   3.215   2.021  0.2898  0.4416 -0.1680
   23phy    C30  600   1.348   3.233   2.125  0.0929  0.0162  0.6444
   23phy    C28  601   1.330   3.340   2.236 -0.1013  0.2151  0.5592
   23phy    C29  602   1.394   3.291   2.368  0.1987 -0.2193  0.1581
   23phy    C27  603   1.373   3.480   2.193 -0.0629  0.2419  0.2630
   23phy    C26  604   1.308   3.609   2.250 -0.2904 -0.4055  0.3303
   23phy    C25  605   1.336   3.739   2.180 -0.0905  0.3506 -0.1753
   23phy    C23  606   1.283   3.860   2.256 -0.0888  0.1509 -0.4547
   23phy    C24  607   1.377   3.982   2.251 -0.5521 -0.1802 -0.0294
   23phy    C22  608   1.147   3.895   2.194 -0.0101  0.2564  0.0047
   23phy    C21  609   1.035   3.952   2.283  0.5451  0.2767 -0.3319
   23phy    C20  610   0.896   3.955   2.220 -0.4135  0.3253  0.1648
   23phy    C18  611   0.766   3.965   2.306  0.7418  0.0344  0.0738
   23phy    O01  612   0.775   4.087   2.390  0.5110 -0.0934  0.0371
   23phy    H01  613   0.765   4.162   2.335  2.1295 -1.0683 -1.6715
   23phy    C19  614   0.654   4.000   2.202 -0.1647  0.0054 -0.1952
   23phy    C13  615   0.729   3.840   2.407  0.0470 -0.0150 -0.0817
   23phy     H3  616   0.828   3.803   2.446 -0.0243  0.7105  0.8370
   23phy    O33  617   0.682   3.731   2.333  0.1013 -0.5685 -0.0409
   23phy    H1B  618   0.753   3.705   2.277  0.6587  1.9403 -0.6331
   23phy    C12  619   0.639   3.866   2.530  0.0709 -0.4046  0.4334
   23phy    O11  620   0.637   3.758   2.616 -0.1221 -1.1680 -0.3270
   23phy    H1A  621   0.577   3.695   2.581 -0.6377 -0.5713 -0.5416
   24phy    C35  622   0.034   4.671   1.860  0.1366  0.1116 -0.0651
   24phy    C33  623   0.144   4.735   1.942  0.2499 -0.3867 -0.1400
   24phy    C34  624   0.273   4.657   1.939  0.0382 -0.7807 -0.8625
   24phy    C32  625   0.151   4.883   1.911 -0.2818 -0.1105  0.5012
   24phy    C31  626   0.222   4.981   2.009  0.3523  0.4077 -0.1239
   24phy    C30  627   0.227   5.133   1.961  0.0692 -0.5409  0.2675
   24phy    C28  628   0.237   5.225   2.085 -0.0293  0.1707  0.4029
   24phy    C29  629   0.337   5.333   2.046  0.1516  0.1492 -0.1085
   24phy    C27  630   0.107   5.279   2.151 -0.7849 -0.1669  0.5960
   24phy    C26  631   0.089   5.261   2.305 -0.1811  0.2846  0.0468
   24phy    C25  632  -0.041   5.325   2.350 -0.0026  0.3153 -0.1378
   24phy    C23  633  -0.070   5.348   2.501 -0.7288 -0.1319  0.0546
   24phy    C24  634  -0.100   5.493   2.529  0.4372  0.0093 -0.2091
   24phy    C22  635  -0.163   5.241   2.563  0.2004  0.2463  0.0986
   24phy    C21  636  -0.113   5.182   2.691  0.2638 -0.1975  0.4069
   24phy    C20  637  -0.220   5.091   2.756 -0.1113 -0.0876 -0.0398
   24phy    C18  638  -0.199   5.016   2.894  0.0395  0.5626 -0.1541
   24phy    O01  639  -0.130   5.111   2.984 -0.2912 -0.3247  0.4520
   24phy    H01  640  -0.175   5.193   2.990  1.3025  0.5951  0.4167
   24phy    C19  641  -0.344   4.999   2.946 -0.3299 -0.4307 -0.0401
   24phy    C13  642  -0.118   4.874   2.903 -0.2233 -0.0571 -0.2438
   24phy     H3  643  -0.168   4.800   2.836 -0.4579 -0.5277  0.4400
   24phy    O33  644  -0.129   4.810   3.027  0.3162  0.0615 -0.1817
   24phy    H1B  645  -0.070   4.852   3.087  1.1773 -2.4359  0.8943
   24phy    C12  646   0.032   4.870   2.862 -0.0215  0.0620 -0.4063
   24phy    O11  647   0.123   4.912   2.960 -0.6819 -0.1241  0.0918
   24phy    H1A  648   0.211   4.906   2.928  0.0728  0.2391  1.9631
   25phy    C35  649   1.883   4.934   0.178  0.3744 -0.0520  0.0382
   25phy    C33  650   1.876   4.953   0.330  0.5641 -0.0656 -0.2401
   25phy    C34  651   1.979   5.057   0.362 -0.0933 -0.1164 -0.7301
   25phy    C32  652   1.741   4.999   0.382  0.1304  0.5459 -0.0575
   25phy    C31  653   1.652   4.886   0.435 -0.6452 -0.3418 -0.2875
   25phy    C30  654   1.526   4.934   0.510 -0.1810  0.3891 -0.0866
   25phy    C28  655   1.447   4.839   0.591 -0.2018 -0.5705  0.5583
   25phy    C29  656   1.514   4.821   0.732 -0.1872  0.0171 -0.0440
   25phy    C27  657   1.317   4.907   0.637 -0.4169  0.1376  0.2387
   25phy    C26  658   1.188   4.868   0.562  0.0423  0.1026 -0.1151
   25phy    C25  659   1.071   4.966   0.610  0.2321 -0.0316 -0.3628
   25phy    C23  660   0.930   4.917   0.581  0.2572 -0.5671  0.8705
   25phy    C24  661   0.849   4.960   0.699  0.1211  0.2012  0.3593
   25phy    C22  662   0.876   4.993   0.457  0.3559  0.2769  0.0610
   25phy    C21  663   0.865   4.919   0.326 -0.1858  0.2688  0.0227
   25phy    C20  664   0.810   5.003   0.207 -0.2710  0.4462  0.1260
   25phy    C18  665   0.829   4.948   0.060  0.3885  0.0238 -0.3665
   25phy    O01  666   0.970   4.940   0.039  0.0186  0.2660 -0.1641
   25phy    H01  667   1.012   5.010   0.086 -0.5398  0.5284 -0.0451
   25phy    C19  668   0.772   5.061  -0.030 -0.1424 -0.3053 -0.7922
   25phy    C13  669   0.762   4.803   0.030  0.2315 -0.8315 -0.1234
   25phy     H3  670   0.802   4.738   0.111  1.0142 -0.7566 -0.4382
   25phy    O33  671   0.624   4.785   0.062  0.1529 -0.1962  0.2735
   25phy    H1B  672   0.605   4.808   0.151 -0.9513 -0.6113  0.1587
   25phy    C12  673   0.829   4.700  -0.069  0.1946 -0.1741 -0.0762
   25phy    O11  674   0.972   4.692  -0.059  0.1596  0.0962 -0.2309
   25phy    H1A  675   0.997   4.781  -0.042  0.2094 -0.0826  0.6285
   26phy    C35  676   1.840   0.301   2.489  0.2628 -0.2810 -0.3697
   26phy    C33  677   1.917   0.191   2.417  0.3508 -0.2463 -0.0543
   26phy    C34  678   2.063   0.198   2.465  0.3168  0.1783  0.3355
   26phy    C32  679   1.870   0.049   2.452  0.9019  0.5473 -0.2148
   26phy    C31  680   1.758  -0.002   2.354 -0.2591  0.7565 -0.2069
   26phy    C30  681   1.711  -0.145   2.384 -0.4491 -0.0135 -0.7504
   26phy    C28  682   1.593  -0.188   2.289 -0.9017  0.4747  0.0261
   26phy    C29  683   1.650  -0.281   2.177 -0.1749  0.2698  0.2344
   26phy    C27  684   1.484  -0.280   2.352 -0.0879  0.2100 -0.0390
   26phy    C26  685   1.383  -0.212   2.445 -0.3928 -0.2036  0.1348
   26phy    C25  686   1.269  -0.295   2.500 -0.0717 -0.1189 -0.1567
   26phy    C23  687   1.181  -0.221   2.603  0.6718  0.5763  0.1879
   26phy    C24  688   1.030  -0.255   2.593  0.3308 -0.3441 -0.6973
   26phy    C22  689   1.232  -0.225   2.749 -0.0932  0.0623 -0.1961
   26phy    C21  690   1.184  -0.111   2.841 -0.4024  0.2217 -0.1209
   26phy    C20  691   1.270  -0.108   2.969  0.1183 -0.3698 -0.0375
   26phy    C18  692   1.241  -0.013   3.086  0.5397 -0.4479 -1.0997
   26phy    O01  693   1.121  -0.060   3.157 -0.1824 -0.2196 -0.5276
   26phy    H01  694   1.101  -0.000   3.227  0.8272  0.3123 -0.6757
   26phy    C19  695   1.351  -0.046   3.184 -0.2333 -0.1224  0.1327
   26phy    C13  696   1.247   0.148   3.048 -0.0848 -0.4598  0.0319
   26phy     H3  697   1.310   0.165   2.957 -0.0701  0.3517  0.1807
   26phy    O33  698   1.312   0.240   3.137 -0.2523  0.4415 -0.0463
   26phy    H1B  699   1.330   0.321   3.093 -0.3388  0.0701 -0.7673
   26phy    C12  700   1.100   0.213   3.007  0.4010 -0.0347 -0.6532
   26phy    O11  701   1.030   0.295   3.097 -0.0083 -0.1261 -0.1508
   26phy    H1A  702   1.079   0.374   3.107  0.2809 -0.0027 -2.2233
   27phy    C35  703   0.212   0.765   1.227 -0.4058 -0.2896  0.2396
   27phy    C33  704   0.337   0.792   1.145 -0.5331 -0.4364 -0.8671
   27phy    C34  705   0.307   0.915   1.053  0.1758  0.2629  0.5642
   27phy    C32  706   0.451   0.815   1.255  0.0348  0.1673  0.1560
   27phy    C31  707   0.596   0.792   1.201  0.0094  0.1551 -0.1852
   27phy    C30  708   0.704   0.813   1.299 -0.4038  0.5574  0.0637
   27phy    C28  709   0.851   0.799   1.254 -0.4408  0.4069  0.1305
   27phy    C29  710   0.948   0.842   1.366 -0.0153 -0.1188  0.1392
   27phy    C27  711   0.896   0.653   1.227 -0.2152 -0.0451 -0.0825
   27phy    C26  712   0.958   0.644   1.088  0.1867  0.6637 -0.0631
   27phy    C25  713   1.027   0.510   1.064 -0.1380  0.0236 -0.5083
   27phy    C23  714   1.072   0.478   0.918  0.2400 -0.1394 -0.6593
   27phy    C24  715   1.204   0.402   0.931  0.5715 -0.1530 -0.4286
   27phy    C22  716   0.961   0.389   0.845  0.1331  0.0281  0.0333
   27phy    C21  717   0.973   0.390   0.693 -0.1672 -0.2858  0.0772
   27phy    C20  718   0.886   0.285   0.621  0.4129  0.2067 -0.0794
   27phy    C18  719   0.908   0.265   0.464 -0.3447  0.0573  0.3991
   27phy    O01  720   0.923   0.398   0.405  0.6097 -0.3205  0.0609
   27phy    H01  721   1.008   0.414   0.370 -0.6919  2.2736 -2.3809
   27phy    C19  722   0.772   0.223   0.408 -0.5186  0.1576  0.2041
   27phy    C13  723   1.036   0.175   0.417  0.0303 -0.1848  0.7950
   27phy     H3  724   1.032   0.085   0.483  0.7531 -1.1721 -0.4580
   27phy    O33  725   1.027   0.102   0.290  0.2453 -0.3992  0.4299
   27phy    H1B  726   1.008   0.163   0.221  1.1395 -0.8132 -0.1993
   27phy    C12  727   1.187   0.190   0.461 -0.4820  0.2981 -0.1666
   27phy    O11  728   1.281   0.271   0.396 -0.0364 -0.1335 -0.1057
   27phy    H1A  729   1.286   0.244   0.306  0.9564 -0.3868  0.0108
   28phy    C35  730   3.174   2.036   0.999  0.0362 -0.0592 -0.2835
   28phy    C33  731   3.126   1.954   0.879  0.0760 -0.2410  0.0744
   28phy    C34  732   3.249   1.927   0.790 -0.1786 -0.0021 -0.4815
   28phy    C32  733   3.038   1.838   0.927  0.3097  0.5556 -0.0664
   28phy    C31  734   2.939   1.779   0.823  0.6221 -0.2990 -0.4513
   28phy    C30  735   2.857   1.659   0.883  0.0537 -0.4980 -0.1135
   28phy    C28  736   2.744   1.596   0.796  0.3084 -0.3451 -0.5434
   28phy    C29  737   2.747   1.446   0.801  0.4129 -0.2729  0.4959
   28phy    C27  738   2.601   1.654   0.821  0.4526 -0.2775  0.1467
   28phy    C26  739   2.511   1.664   0.699 -0.1676  0.7570 -0.0019
   28phy    C25  740   2.381   1.729   0.739 -0.0438 -0.2262 -0.1190
   28phy    C23  741   2.284   1.775   0.632 -0.4712  0.2632 -0.1833
   28phy    C24  742   2.148   1.793   0.696 -0.0122 -0.1279  0.2010
   28phy    C22  743   2.318   1.914   0.573 -0.7521 -0.0463 -0.6709
   28phy    C21  744   2.349   1.926   0.421 -0.4376  0.1324 -0.9394
   28phy    C20  745   2.399   2.065   0.380  0.0146 -0.5728  0.0524
   28phy    C18  746   2.448   2.095   0.236  0.1556  0.2824  0.2174
   28phy    O01  747   2.545   1.995   0.202 -0.0001  0.1084 -0.0954
   28phy    H01  748   2.588   2.016   0.121  1.3155 -1.2605  0.1939
   28phy    C19  749   2.520   2.229   0.249 -0.0168  0.4641 -0.2570
   28phy    C13  750   2.330   2.102   0.130  0.1254  0.4228  0.6264
   28phy     H3  751   2.284   2.000   0.124  1.1268 -0.0432  0.8143
   28phy    O33  752   2.217   2.172   0.165  0.3162  0.5696 -0.0730
   28phy    H1B  753   2.227   2.202   0.254 -0.4789 -0.5032  0.4046
   28phy    C12  754   2.334   2.086  -0.031  0.5704 -0.4617  0.1074
   28phy    O11  755   2.321   2.208  -0.105  0.0676 -0.1501 -0.5631
   28phy    H1A  756   2.234   2.240  -0.093 -0.3916 -1.0893 -1.2268
   29phy    C35  757   1.033   5.091   0.981 -0.5142 -0.4108 -0.2108
   29phy    C33  758   1.144   5.010   1.049 -0.7956  0.1201 -0.0662
   29phy    C34  759   1.185   5.069   1.184  0.4476  0.2837 -0.1276
   29phy    C32  760   1.083   4.864   1.057  0.0079 -0.7696 -0.1557
   29phy    C31  761   1.171   4.759   0.988 -0.0839  0.1666  0.3581
   29phy    C30  762   1.100   4.631   0.952  0.0574 -0.0033  1.0811
   29phy    C28  763   1.170   4.516   0.897  0.1489  0.3135  0.3772
   29phy    C29  764   1.231   4.425   1.009 -0.0251 -0.0877 -0.1920
   29phy    C27  765   1.069   4.431   0.813  0.2611  0.2663 -0.1198
   29phy    C26  766   1.122   4.304   0.734  0.2767 -0.3093 -0.8274
   29phy    C25  767   1.009   4.225   0.674  0.1334 -0.2503 -0.0564
   29phy    C23  768   1.061   4.101   0.599  0.2000 -0.2336 -0.0961
   29phy    C24  769   1.066   3.981   0.699  0.3120 -0.2960  0.5784
   29phy    C22  770   0.960   4.069   0.488  0.1333 -0.0208  0.6516
   29phy    C21  771   1.009   4.017   0.353  0.1433 -0.3826 -0.0932
   29phy    C20  772   0.930   4.069   0.225 -0.0347  0.7437 -0.1325
   29phy    C18  773   0.978   4.039   0.076  0.5694 -0.1240  0.8131
   29phy    O01  774   1.117   4.065   0.075 -0.1587 -0.0511 -0.1718
   29phy    H01  775   1.146   4.077  -0.013  0.2511  0.1294 -0.0101
   29phy    C19  776   0.909   4.155  -0.005 -0.2435  0.2265 -0.1624
   29phy    C13  777   0.954   3.892   0.019  0.2521  0.2967  0.1965
   29phy     H3  778   0.865   3.855   0.076 -0.1715 -0.1114 -0.7072
   29phy    O33  779   0.906   3.860  -0.111  0.1286 -0.1229  0.3401
   29phy    H1B  780   0.949   3.906  -0.180 -1.6427  0.0582 -0.7162
   29phy    C12  781   1.052   3.770   0.061  0.6368 -0.2170  0.2544
   29phy    O11  782   0.988   3.648   0.038 -0.3726  0.3743 -0.0366
   29phy    H1A  783   0.981   3.636  -0.054 -0.3248 -1.1680  0.1391
   30phy    C35  784   1.086   4.376   1.343 -0.1371 -0.0454  0.4647
   30phy    C33  785   0.936   4.362   1.321 -0.4974 -0.1230  0.0008
   30phy    C34  786   0.860   4.394   1.450 -0.2228 -0.4931 -0.3384
   30phy    C32  787   0.894   4.453   1.208  0.3442 -0.5362  0.4880
   30phy    C31  788   0.781   4.408   1.121  0.0824  0.1184  0.6798
   30phy    C30  789   0.736   4.509   1.013 -0.1308  0.1133 -0.1472
   30phy    C28  790   0.619   4.463   0.924 -0.2760  0.1502  0.2488
   30phy    C29  791   0.479   4.500   0.972  0.2452 -0.0840  0.3548
   30phy    C27  792   0.624   4.541   0.791 -0.2825 -0.5697 -0.2494
   30phy    C26  793   0.673   4.453   0.672 -0.8855 -0.4387 -0.0589
   30phy    C25  794   0.703   4.522   0.535 -0.5110 -0.0583 -0.4686
   30phy    C23  795   0.785   4.432   0.443 -0.1238 -0.3031 -0.1854
   30phy    C24  796   0.704   4.334   0.359  0.5691  0.0976 -0.2148
   30phy    C22  797   0.867   4.526   0.358 -0.2454  0.0895 -0.0116
   30phy    C21  798   1.011   4.480   0.328 -0.0534  0.8662  0.2251
   30phy    C20  799   1.093   4.586   0.255 -0.3840 -0.1603 -0.3361
   30phy    C18  800   1.246   4.550   0.215  0.6572 -0.1933 -0.2394
   30phy    O01  801   1.311   4.490   0.332 -0.2983 -0.4283 -0.2400
   30phy    H01  802   1.312   4.547   0.406 -0.1703 -0.2599 -0.3703
   30phy    C19  803   1.305   4.694   0.191  0.3134 -0.0351  0.5459
   30phy    C13  804   1.247   4.456   0.081  0.0128 -0.7280 -0.1287
   30phy     H3  805   1.183   4.369   0.109 -1.9965  0.4246 -0.9141
   30phy    O33  806   1.177   4.486  -0.031 -0.6714  0.3342 -0.0135
   30phy    H1B  807   1.115   4.555  -0.023 -1.3347 -0.2259 -0.2850
   30phy    C12  808   1.360   4.344   0.059 -0.1433  0.5082  0.0564
   30phy    O11  809   1.441   4.303   0.173  0.4519 -0.2377  0.4409
   30phy    H1A  810   1.425   4.373   0.234  2.6662 -0.4730  1.3780
   31phy    C35  811   0.688   0.116   1.527  0.1729  0.9528 -0.3087
   31phy    C33  812   0.832   0.166   1.518 -0.2039  0.9071 -0.4633
   31phy    C34  813   0.885   0.149   1.376  0.3234 -0.2793  0.8457
   31phy    C32  814   0.835   0.313   1.564  0.3870  0.3682 -0.1124
   31phy    C31  815   0.966   0.359   1.633  0.0934 -0.6265  0.6335
   31phy    C30  816   0.972   0.513   1.628  0.3436  0.0567 -1.0327
   31phy    C28  817   1.089   0.587   1.696  0.0784 -0.3344  0.1712
   31phy    C29  818   1.197   0.623   1.595  0.1934 -0.0976  0.8867
   31phy    C27  819   1.045   0.721   1.761 -0.1618  0.4411 -0.3674
   31phy    C26  820   1.109   0.754   1.899  0.0611  0.5529 -0.3214
   31phy    C25  821   1.035   0.872   1.970 -0.3948 -0.1165 -0.0993
   31phy    C23  822   1.083   0.909   2.108 -0.3866 -0.7915  0.0441
   31phy    C24  823   1.189   1.024   2.107  0.8899  0.5376 -0.1268
   31phy    C22  824   0.957   0.948   2.182  0.0478  0.4947  0.2989
   31phy    C21  825   0.959   0.898   2.326  0.2503  0.1280  0.3882
   31phy    C20  826   0.838   0.939   2.405  0.9063  0.1767  0.3022
   31phy    C18  827   0.831   0.913   2.556  0.1005  0.0452 -0.4069
   31phy    O01  828   0.922   1.002   2.624 -0.1984  0.0511  0.5275
   31phy    H01  829   0.907   1.092   2.600  1.1804  0.2173  0.1760
   31phy    C19  830   0.701   0.988   2.586 -0.0822  0.4218 -0.5673
   31phy    C13  831   0.840   0.761   2.616 -0.1256 -0.0813 -0.0913
   31phy     H3  832   0.763   0.696   2.566 -0.1565 -0.9615  1.0381
   31phy    O33  833   0.792   0.754   2.753 -0.5504 -0.6045  0.0868
   31phy    H1B  834   0.840   0.814   2.806 -0.6298 -0.1030 -0.3878
   31phy    C12  835   0.979   0.681   2.608 -0.0653 -0.2270 -0.1224
   31phy    O11  836   1.068   0.721   2.704 -0.1946  0.2966  0.4154
   31phy    H1A  837   1.078   0.814   2.709  0.9692  0.1469  1.4927
   32phy    C35  838   1.590   0.632   1.683 -0.4608 -0.1895 -0.1820
   32phy    C33  839   1.707   0.730   1.664 -0.1405 -0.1953  0.8986
   32phy    C34  840   1.789   0.701   1.534  0.0199 -0.3654 -0.0175
   32phy    C32  841   1.643   0.869   1.680 -0.1729 -0.1706 -0.2679
   32phy    C31  842   1.729   0.990   1.705 -0.3760  0.3772 -0.3430
   32phy    C30  843   1.658   1.118   1.676  0.0762 -0.2965 -0.0632
   32phy    C28  844   1.743   1.248   1.689  0.0137  0.3168  0.0563
   32phy    C29  845   1.798   1.294   1.551  0.6527 -0.4926  0.3664
   32phy    C27  846   1.665   1.356   1.769 -0.1965  0.2697  0.9587
   32phy    C26  847   1.751   1.394   1.892 -0.0091  0.0087  0.6939
   32phy    C25  848   1.706   1.524   1.962  0.1293  0.3258  0.4596
   32phy    C23  849   1.788   1.579   2.082  0.3769 -0.5074 -0.1923
   32phy    C24  850   1.763   1.732   2.096  0.0291 -0.1506 -0.2624
   32phy    C22  851   1.745   1.497   2.210 -0.2818  0.1367 -0.3247
   32phy    C21  852   1.849   1.501   2.324 -0.2436  0.1298  0.6191
   32phy    C20  853   1.792   1.451   2.457 -0.0893 -0.3807  0.1410
   32phy    C18  854   1.881   1.444   2.583 -0.0754 -0.1170  0.2785
   32phy    O01  855   1.968   1.559   2.589  0.1756  0.1099 -0.2120
   32phy    H01  856   1.915   1.636   2.592  1.1576  0.7871  0.9603
   32phy    C19  857   1.772   1.461   2.692 -0.0343 -0.3897  0.1621
   32phy    C13  858   1.971   1.315   2.602  0.5188 -0.0771 -0.1706
   32phy     H3  859   1.907   1.224   2.598  0.1288  0.0348  1.9912
   32phy    O33  860   2.028   1.305   2.736 -0.5164  0.1920 -0.2341
   32phy    H1B  861   2.093   1.374   2.737 -0.7528  0.4117  0.0337
   32phy    C12  862   2.095   1.289   2.506  0.1886 -0.5074 -0.0532
   32phy    O11  863   2.182   1.392   2.525 -0.9762 -0.4738  0.5716
   32phy    H1A  864   2.132   1.471   2.529 -0.3267 -0.0570  0.7117
   33phy    C35  865   1.206   5.106   2.143 -0.4189 -0.7460 -0.5384
   33phy    C33  866   1.130   4.985   2.090 -0.0452  0.0839 -0.0321
   33phy    C34  867   1.236   4.883   2.046 -0.2804  0.2620  0.2446
   33phy    C32  868   1.033   4.911   2.190  0.3454 -0.4443  0.1299
   33phy    C31  869   0.894   4.969   2.202  0.0151 -0.6496  0.0270
   33phy    C30  870   0.802   4.893   2.300  0.0566  0.0729  0.4193
   33phy    C28  871   0.663   4.947   2.308  0.5412  0.4319  1.1354
   33phy    C29  872   0.559   4.879   2.212 -0.1594 -0.1031  0.2950
   33phy    C27  873   0.616   4.949   2.450  0.3948 -0.3394  0.1890
   33phy    C26  874   0.527   5.066   2.504  0.0078  0.2468 -0.1049
   33phy    C25  875   0.480   5.047   2.643  0.3965  0.1792  0.2123
   33phy    C23  876   0.376   5.150   2.682  0.3964  1.0621 -0.0786
   33phy    C24  877   0.236   5.105   2.645  0.2920  0.1143  0.2554
   33phy    C22  878   0.383   5.178   2.832 -0.6293 -0.0780  0.3196
   33phy    C21  879   0.432   5.323   2.864 -0.2295 -0.7140  0.0669
   33phy    C20  880   0.454   5.363   3.010  0.8648  0.4810  0.1286
   33phy    C18  881   0.504   5.503   3.045 -0.6151 -0.0924 -0.3853
   33phy    O01  882   0.432   5.600   2.966  0.0625  0.3480 -0.1170
   33phy    H01  883   0.490   5.673   2.960 -0.9903  1.3358  1.1453
   33phy    C19  884   0.475   5.531   3.190  0.1941 -0.0306 -0.1110
   33phy    C13  885   0.661   5.517   3.004 -0.3967 -0.3199  0.3782
   33phy     H3  886   0.678   5.466   2.906  0.2509 -0.1115  0.3798
   33phy    O33  887   0.742   5.437   3.091  0.4760 -0.3886 -0.7296
   33phy    H1B  888   0.833   5.452   3.072  0.3967  0.6221 -0.3816
   33phy    C12  889   0.730   5.657   2.988 -0.3791  0.7930 -0.2562
   33phy    O11  890   0.645   5.755   2.933  0.3446 -0.0848  0.4544
   33phy    H1A  891   0.697   5.823   2.895 -0.0402 -0.4261 -0.7179
   34phy    C35  892   4.526   3.000   1.118  0.5282  0.3054  0.1937
   34phy    C33  893   4.461   3.131   1.159  0.1496 -0.7661 -0.8225
   34phy    C34  894   4.431   3.133   1.310 -0.0818  0.1958 -0.1636
   34phy    C32  895   4.544   3.256   1.123  0.8606 -0.4626 -0.2321
   34phy    C31  896   4.461   3.384   1.098 -0.1739  0.6287 -0.4476
   34phy    C30  897   4.534   3.515   1.094  0.4409 -0.1495  0.1686
   34phy    C28  898   4.451   3.638   1.053  0.3477  0.1909  0.4493
   34phy    C29  899   4.514   3.769   1.094 -0.2450 -0.7589  0.3559
   34phy    C27  900   4.428   3.654   0.899 -0.6406 -0.1563  0.2185
   34phy    C26  901   4.318   3.581   0.824  0.1783  0.2324  0.6355
   34phy    C25  902   4.314   3.616   0.670 -0.0430 -0.1859  0.3926
   34phy    C23  903   4.207   3.561   0.575 -0.3848  0.2430  0.5922
   34phy    C24  904   4.087   3.652   0.555  0.3000 -0.0876 -0.0318
   34phy    C22  905   4.269   3.536   0.433  0.3469  0.1149  0.3750
   34phy    C21  906   4.319   3.394   0.397  0.0760 -0.3598 -0.1595
   34phy    C20  907   4.370   3.400   0.253  0.7462  0.1726 -0.2766
   34phy    C18  908   4.433   3.272   0.184  0.7727 -0.1617  0.3650
   34phy    O01  909   4.547   3.245   0.260 -0.4551 -0.4653 -0.2301
   34phy    H01  910   4.568   3.154   0.249  0.9272 -0.1090 -0.6512
   34phy    C19  911   4.478   3.321   0.048 -0.1972 -0.2241 -0.2247
   34phy    C13  912   4.345   3.135   0.171  0.0109 -0.1282 -0.3223
   34phy     H3  913   4.324   3.107   0.278  0.5278  0.0779 -0.1622
   34phy    O33  914   4.209   3.154   0.132  0.0061  0.1718 -0.1923
   34phy    H1B  915   4.149   3.171   0.203 -0.4198  1.4511 -0.8417
   34phy    C12  916   4.409   2.986   0.154 -0.6597 -0.2005 -0.7276
   34phy    O11  917   4.541   2.971   0.200 -0.3290 -0.2798  0.1008
   34phy    H1A  918   4.575   2.887   0.177  0.0413 -0.3428  0.8480
   35phy    C35  919   0.986   1.943   1.406 -0.0814  0.0766 -0.6421
   35phy    C33  920   1.036   2.027   1.522  0.9797 -0.1663  0.0791
   35phy    C34  921   0.919   2.091   1.599  0.1931 -0.2360 -0.0007
   35phy    C32  922   1.119   1.947   1.619  0.1789 -1.0417  0.1497
   35phy    C31  923   1.266   1.924   1.582  0.1097  0.2729  0.0627
   35phy    C30  924   1.327   1.820   1.672  0.7057 -0.4400  0.0569
   35phy    C28  925   1.462   1.777   1.610  0.0967  0.0807  0.4994
   35phy    C29  926   1.574   1.794   1.709 -0.3841  0.0563 -0.0700
   35phy    C27  927   1.473   1.635   1.550  0.6963 -0.2868 -0.0695
   35phy    C26  928   1.439   1.626   1.400 -0.4024  0.0286 -0.0693
   35phy    C25  929   1.474   1.492   1.347  0.5874 -0.3078  0.2478
   35phy    C23  930   1.446   1.489   1.196  0.1826  0.2018 -0.2589
   35phy    C24  931   1.577   1.503   1.113  0.5523  0.0078  0.0063
   35phy    C22  932   1.386   1.350   1.161  0.2154  0.4994  0.1882
   35phy    C21  933   1.255   1.358   1.082 -0.2129 -0.2477  0.0150
   35phy    C20  934   1.214   1.217   1.038  0.3189 -0.1035 -0.5468
   35phy    C18  935   1.091   1.190   0.948  0.1317  0.0131  0.0349
   35phy    O01  936   0.972   1.251   0.998  0.2226  0.0602 -0.1124
   35phy    H01  937   0.963   1.246   1.091  1.0694 -0.4634 -0.0454
   35phy    C19  938   1.082   1.037   0.974  0.3417 -0.3755  0.6570
   35phy    C13  939   1.103   1.227   0.797  0.4335 -0.2960  0.1240
   35phy     H3  940   1.101   1.339   0.802 -0.3320 -0.3090  0.2854
   35phy    O33  941   1.226   1.222   0.733  0.3658  0.5526 -0.2076
   35phy    H1B  942   1.254   1.133   0.731  0.6166  0.6274 -0.1350
   35phy    C12  943   0.982   1.228   0.685 -0.2571  0.2208 -0.5045
   35phy    O11  944   0.954   1.101   0.627 -0.4585 -0.2557 -0.7245
   35phy    H1A  945   0.894   1.063   0.689  0.2816  0.1816  0.2955
   36phy    C35  946   2.242   2.245   1.480 -0.2364 -0.3366  0.2267
   36phy    C33  947   2.114   2.266   1.391 -1.1995  0.2522 -0.2267
   36phy    C34  948   2.156   2.238   1.246 -0.2133 -0.3781  0.2583
   36phy    C32  949   1.996   2.182   1.447 -0.3899  0.0133  0.1356
   36phy    C31  950   1.871   2.258   1.467 -0.3218 -0.5441  0.0526
   36phy    C30  951   1.760   2.173   1.521  0.2049  0.6077 -0.3225
   36phy    C28  952   1.634   2.247   1.578  0.1185  0.5278 -0.6848
   36phy    C29  953   1.522   2.233   1.472  0.0510 -0.1277 -0.1995
   36phy    C27  954   1.574   2.178   1.703  0.0015 -0.1885  0.1941
   36phy    C26  955   1.620   2.234   1.838 -0.2336 -0.1458  0.2483
   36phy    C25  956   1.540   2.167   1.951 -0.3781 -0.2190  0.6923
   36phy    C23  957   1.555   2.211   2.094  0.4343  0.2187  0.3604
   36phy    C24  958   1.486   2.344   2.120 -0.0954  0.1364 -0.1272
   36phy    C22  959   1.520   2.091   2.188 -0.0822  0.1284  0.0778
   36phy    C21  960   1.598   2.093   2.322 -0.2309 -0.1660 -0.6251
   36phy    C20  961   1.558   1.961   2.392 -0.0314 -0.4181 -0.1094
   36phy    C18  962   1.628   1.903   2.519 -0.0996  0.1395 -0.1631
   36phy    O01  963   1.605   1.990   2.625  0.1186 -0.6086 -0.6883
   36phy    H01  964   1.647   1.964   2.704  1.1773  0.0730 -0.9938
   36phy    C19  965   1.529   1.785   2.552  0.0169  0.1208 -0.1337
   36phy    C13  966   1.781   1.857   2.508 -0.2816  0.3231 -0.1666
   36phy     H3  967   1.800   1.804   2.411  1.8485  0.2349  0.2395
   36phy    O33  968   1.830   1.768   2.607  0.1528  0.2031  0.2205
   36phy    H1B  969   1.826   1.807   2.692  0.0659 -1.0553  0.8247
   36phy    C12  970   1.883   1.974   2.498  0.4736 -0.2355 -0.9438
   36phy    O11  971   1.914   2.035   2.622 -0.3878  0.0309  0.5466
   36phy    H1A  972   1.954   1.965   2.670  1.0201  1.0330  0.8992
   37phy    C35  973   0.951   0.241   2.082  0.2823  0.4662  0.0881
   37phy    C33  974   0.807   0.288   2.056 -0.3163 -0.5491  0.0890
   37phy    C34  975   0.712   0.211   2.143  0.2628  0.5985  0.2733
   37phy    C32  976   0.812   0.444   2.062  0.5198 -0.5512 -0.2334
   37phy    C31  977   0.687   0.521   2.015  0.3026 -0.1929 -0.1387
   37phy    C30  978   0.708   0.673   2.025  0.0223 -0.4255 -0.4530
   37phy    C28  979   0.584   0.759   2.006 -0.0070 -0.1382 -0.2908
   37phy    C29  980   0.525   0.805   2.139  0.1627 -0.0384  0.1410
   37phy    C27  981   0.619   0.885   1.926 -0.1404  0.0349  0.3999
   37phy    C26  982   0.520   0.921   1.812 -0.1913 -0.0075 -0.2111
   37phy    C25  983   0.546   1.064   1.750 -0.0439  0.3487 -0.1259
   37phy    C23  984   0.466   1.106   1.628 -0.4336  0.7317  0.2012
   37phy    C24  985   0.322   1.138   1.655  0.4948 -0.1346 -0.2766
   37phy    C22  986   0.525   1.228   1.564  0.2115  0.1067 -0.2005
   37phy    C21  987   0.636   1.213   1.453 -0.1818  0.3535  0.3674
   37phy    C20  988   0.701   1.345   1.410 -0.3924 -0.3973  0.0332
   37phy    C18  989   0.770   1.357   1.269 -0.6046  0.0924  0.5869
   37phy    O01  990   0.864   1.249   1.249 -0.0037  0.8171  0.2650
   37phy    H01  991   0.914   1.243   1.329 -0.5618  2.0406  0.7319
   37phy    C19  992   0.843   1.491   1.285  0.0877 -0.1034 -0.5693
   37phy    C13  993   0.688   1.345   1.131 -0.3024  0.5848 -0.6827
   37phy     H3  994   0.604   1.418   1.147  0.5681  1.2887  0.8494
   37phy    O33  995   0.745   1.401   1.010  0.3836  0.1581  0.4034
   37phy    H1B  996   0.833   1.373   0.995  0.8412  1.1041  1.2029
   37phy    C12  997   0.592   1.232   1.090 -0.2231  0.6050 -0.6633
   37phy    O11  998   0.509   1.269   0.984  0.2469  0.8887 -0.0383
   37phy    H1A  999   0.552   1.336   0.935 -0.7303  2.0502  0.6279
   38phy    C35 1000   1.244   1.125   1.667  0.4373 -0.3674  0.2229
   38phy    C33 1001   1.160   1.238   1.611  0.2903  0.1878  0.4008
   38phy    C34 1002   1.125   1.184   1.471  0.0969 -0.2373 -0.0395
   38phy    C32 1003   1.038   1.280   1.697 -0.1896  0.2015  0.1607
   38phy    C31 1004   1.005   1.432   1.669  0.2513  0.2593  0.3623
   38phy    C30 1005   0.887   1.478   1.750  0.2744 -0.3732  0.0318
   38phy    C28 1006   0.843   1.620   1.734 -0.0580 -0.4601  0.2783
   38phy    C29 1007   0.700   1.623   1.677 -0.2206 -0.4181  0.5773
   38phy    C27 1008   0.846   1.702   1.869  0.9091  0.1350  0.6639
   38phy    C26 1009   0.978   1.765   1.909  0.2388 -0.3185 -0.0010
   38phy    C25 1010   0.978   1.856   2.033  0.2701  0.6981 -0.3226
   38phy    C23 1011   1.115   1.906   2.092 -0.4513  0.3732  0.4361
   38phy    C24 1012   1.174   2.022   2.011 -0.1768 -0.4200 -0.1183
   38phy    C22 1013   1.085   1.966   2.236 -0.6110 -0.3696  0.0704
   38phy    C21 1014   1.126   1.882   2.357 -0.3081  0.7173  0.1757
   38phy    C20 1015   1.079   1.938   2.494 -0.2561 -0.2153 -0.2398
   38phy    C18 1016   1.089   1.859   2.637  0.6049 -0.7080  1.0088
   38phy    O01 1017   1.207   1.785   2.646  0.3309 -0.1353  0.2098
   38phy    H01 1018   1.216   1.728   2.720  1.5166 -0.1416  0.0864
   38phy    C19 1019   1.114   1.974   2.737 -0.5378 -0.1251  0.4123
   38phy    C13 1020   0.966   1.756   2.676 -0.5844 -0.0517 -0.0934
   38phy     H3 1021   0.868   1.798   2.645  0.1541  0.3987 -1.9719
   38phy    O33 1022   0.948   1.734   2.814  0.2639 -0.1834 -0.4596
   38phy    H1B 1023   1.028   1.703   2.851  0.4069 -1.6684 -1.8498
   38phy    C12 1024   0.968   1.613   2.596  0.2462  0.0254 -0.3137
   38phy    O11 1025   0.891   1.509   2.655 -0.2304  0.3237 -0.6328
   38phy    H1A 1026   0.814   1.547   2.695  0.5007  0.2922  0.8706
   39phy    C35 1027   0.084   2.515   1.807  0.2885 -0.2253  0.5975
   39phy    C33 1028   0.202   2.433   1.846 -0.6097  0.2736 -0.5014
   39phy    C34 1029   0.189   2.297   1.782  0.2810  0.5255  0.2748
   39phy    C32 1030   0.329   2.497   1.792  0.5967  0.2921 -0.2387
   39phy    C31 1031   0.420   2.557   1.898  0.1232  0.0725 -0.2124
   39phy    C30 1032   0.535   2.638   1.829 -0.1863  0.6096  0.4326
   39phy    C28 1033   0.619   2.742   1.897 -0.3391  0.5380  0.1447
   39phy    C29 1034   0.759   2.718   1.836  0.0120 -0.0270  0.1412
   39phy    C27 1035   0.566   2.882   1.876  0.2616 -0.5103 -0.0957
   39phy    C26 1036   0.548   2.973   1.998 -0.4905  0.6137  0.0198
   39phy    C25 1037   0.513   3.114   1.962  0.0061 -0.4428 -0.3626
   39phy    C23 1038   0.521   3.222   2.077 -0.2809 -0.6231  0.0035
   39phy    C24 1039   0.544   3.360   2.015 -0.2116  0.3222 -0.1241
   39phy    C22 1040   0.407   3.217   2.182  0.0394  0.0397  0.4197
   39phy    C21 1041   0.442   3.249   2.327  0.8082  0.1568  0.3258
   39phy    C20 1042   0.326   3.214   2.420 -0.2963  0.1947  0.0972
   39phy    C18 1043   0.324   3.278   2.567  0.7941 -0.0619  0.4988
   39phy    O01 1044   0.365   3.414   2.576 -0.1860 -0.4961 -0.2893
   39phy    H01 1045   0.438   3.435   2.521 -0.4420  0.5953 -0.2506
   39phy    C19 1046   0.172   3.267   2.596 -0.3610  0.1534 -0.0827
   39phy    C13 1047   0.406   3.193   2.678 -0.3332  0.4311  0.3906
   39phy     H3 1048   0.377   3.085   2.672  1.8181 -0.1729  0.0242
   39phy    O33 1049   0.361   3.227   2.809  0.1101  0.3327 -0.4026
   39phy    H1B 1050   0.327   3.314   2.815 -1.7325 -0.3732  0.1059
   39phy    C12 1051   0.569   3.193   2.669 -0.5941 -0.0904 -0.2417
   39phy    O11 1052   0.621   3.312   2.720  0.0087 -0.0446 -0.1472
   39phy    H1A 1053   0.557   3.346   2.779 -1.3507 -1.5008 -0.7142
   40phy    C35 1054   2.016   4.372   1.488  0.1422  0.4773 -0.4504
   40phy    C33 1055   2.038   4.483   1.384 -0.3645  0.3260 -0.1536
   40phy    C34 1056   1.963   4.439   1.253 -0.2380 -0.1466 -0.1592
   40phy    C32 1057   1.998   4.623   1.432 -0.0910  0.1519  0.4914
   40phy    C31 1058   2.104   4.698   1.520 -0.0775  0.1888 -0.3520
   40phy    C30 1059   2.044   4.817   1.601  0.0014  0.3881 -0.1600
   40phy    C28 1060   2.146   4.893   1.690 -0.2951 -0.5735  0.2451
   40phy    C29 1061   2.182   5.028   1.628  0.3894 -0.3483  0.4325
   40phy    C27 1062   2.071   4.930   1.819 -0.6401  0.5228  0.0079
   40phy    C26 1063   2.146   4.899   1.949  0.4483  0.0689 -0.8634
   40phy    C25 1064   2.087   4.968   2.076 -0.5089 -0.0091 -0.0847
   40phy    C23 1065   2.173   4.920   2.199 -0.1786 -0.1355 -0.5457
   40phy    C24 1066   2.242   5.025   2.284 -0.3225 -0.2827  0.5006
   40phy    C22 1067   2.084   4.817   2.277  0.3305  0.1465 -0.5299
   40phy    C21 1068   2.158   4.708   2.362 -0.2510 -0.2112  0.1979
   40phy    C20 1069   2.049   4.623   2.425 -0.0527  0.0587  0.0545
   40phy    C18 1070   2.083   4.528   2.547 -0.5479  0.2752 -0.5759
   40phy    O01 1071   2.155   4.607   2.644  0.4618  0.4289 -0.1520
   40phy    H01 1072   2.213   4.671   2.608  0.7286  1.7552  2.3892
   40phy    C19 1073   1.941   4.511   2.602 -0.2155 -0.4150  0.4503
   40phy    C13 1074   2.158   4.387   2.514 -0.4080  0.3479  0.2989
   40phy     H3 1075   2.102   4.331   2.434  2.1766 -1.6493 -0.2371
   40phy    O33 1076   2.140   4.298   2.625 -0.1134  0.1241 -0.0095
   40phy    H1B 1077   2.149   4.351   2.702  2.4061  2.2191 -1.5556
   40phy    C12 1078   2.307   4.385   2.467  0.5889 -0.1614  0.1275
   40phy    O11 1079   2.408   4.427   2.557 -0.2924 -0.1339  0.0691
   40phy    H1A 1080   2.426   4.517   2.537  0.5654 -0.0564  1.1025
   41phy    C35 1081   0.439   1.907   1.749  0.0699  0.3436 -0.2081
   41phy    C33 1082   0.543   2.017   1.772 -0.0312 -0.5309 -0.1284
   41phy    C34 1083   0.536   2.110   1.651  0.7165  0.0091 -0.0214
   41phy    C32 1084   0.503   2.097   1.894 -0.2007 -0.1867 -0.2520
   41phy    C31 1085   0.611   2.162   1.981  0.2662 -0.6223  0.2672
   41phy    C30 1086   0.551   2.227   2.109  0.3824  0.4872  0.1688
   41phy    C28 1087   0.647   2.296   2.200 -0.3163 -0.1907 -0.1401
   41phy    C29 1088   0.681   2.443   2.172 -0.1653  0.0335  0.3458
   41phy    C27 1089   0.591   2.289   2.342 -0.0798  0.4816  0.0631
   41phy    C26 1090   0.691   2.239   2.446  0.1467  0.1541 -0.1213
   41phy    C25 1091   0.641   2.256   2.589 -0.0971 -0.3931  0.1081
   41phy    C23 1092   0.749   2.252   2.698 -0.6229  0.2739  0.1168
   41phy    C24 1093   0.803   2.394   2.734 -0.5642  0.3003 -0.1916
   41phy    C22 1094   0.695   2.174   2.822  0.5918  0.1586 -0.3202
   41phy    C21 1095   0.783   2.083   2.912 -0.1957 -0.8316  0.0404
   41phy    C20 1096   0.695   2.001   3.014 -0.1555 -0.2789 -0.2729
   41phy    C18 1097   0.673   1.842   2.996  0.0499 -0.2586 -0.1061
   41phy    O01 1098   0.804   1.778   2.997  0.0687  0.0235 -0.1280
   41phy    H01 1099   0.841   1.762   2.912  0.5652  0.5650 -0.0247
   41phy    C19 1100   0.608   1.800   3.130  0.3741  0.1916  0.2111
   41phy    C13 1101   0.594   1.803   2.858 -0.2793 -0.3945  0.1720
   41phy     H3 1102   0.644   1.856   2.774 -0.6880  0.1154  0.2498
   41phy    O33 1103   0.460   1.856   2.856  0.1811 -0.1533  0.3837
   41phy    H1B 1104   0.456   1.915   2.929  1.1337 -1.3144  1.4192
   41phy    C12 1105   0.588   1.657   2.804 -0.2851  0.0059 -0.3776
   41phy    O11 1106   0.697   1.571   2.822  0.3049  0.0887  0.5697
   41phy    H1A 1107   0.660   1.500   2.871  1.0272 -1.0134 -0.4483
   42phy    C35 1108   1.975   0.077   1.315  0.5325 -0.1030  0.2353
   42phy    C33 1109   1.847  -0.002   1.295  0.1665 -0.3159  0.4785
   42phy    C34 1110   1.872  -0.151   1.328  0.5032  0.4564 -0.3675
   42phy    C32 1111   1.736   0.056   1.377 -0.0552 -0.3335  0.4331
   42phy    C31 1112   1.639   0.159   1.310 -0.2669  0.2094 -0.1989
   42phy    C30 1113   1.528   0.205   1.406  0.7327  0.1075 -0.0580
   42phy    C28 1114   1.420   0.300   1.346  0.5956  0.7186  0.1418
   42phy    C29 1115   1.291   0.270   1.415 -0.0298 -0.5132 -0.2813
   42phy    C27 1116   1.461   0.451   1.347  0.6144  0.2560  0.0604
   42phy    C26 1117   1.397   0.559   1.258 -0.1540  0.0293 -0.5287
   42phy    C25 1118   1.444   0.709   1.284 -0.0236  0.3953 -0.5030
   42phy    C23 1119   1.376   0.813   1.193  0.1350 -0.0698 -0.2389
   42phy    C24 1120   1.357   0.933   1.280  0.0718 -0.1381  0.6511
   42phy    C22 1121   1.454   0.851   1.066  0.4030  0.5908 -0.3235
   42phy    C21 1122   1.404   0.768   0.947 -0.2578  0.5081  0.5217
   42phy    C20 1123   1.474   0.805   0.813  0.6099 -0.4379  0.5794
   42phy    C18 1124   1.420   0.755   0.669 -0.4891 -0.0854 -0.9864
   42phy    O01 1125   1.396   0.613   0.674 -0.0319  0.3545 -0.1367
   42phy    H01 1126   1.421   0.583   0.760 -1.1654 -0.1518  0.0381
   42phy    C19 1127   1.529   0.779   0.576 -0.0130 -0.7183  0.1381
   42phy    C13 1128   1.286   0.840   0.631  0.2786 -0.2218  0.3511
   42phy     H3 1129   1.222   0.832   0.722 -1.0380 -1.0255 -0.6076
   42phy    O33 1130   1.280   0.984   0.621 -0.7202 -0.2464 -0.2736
   42phy    H1B 1131   1.290   1.009   0.531  0.9561 -0.7525 -0.2686
   42phy    C12 1132   1.171   0.772   0.554  1.0017 -0.1651  0.4126
   42phy    O11 1133   1.143   0.815   0.421 -0.0182 -0.0646 -0.2829
   42phy    H1A 1134   1.073   0.878   0.419  1.4020  1.5938 -1.7918
   43phy    C35 1135   0.909   0.247   2.666 -0.1628 -0.3029  0.5004
   43phy    C33 1136   0.857   0.242   2.522 -0.4102 -0.5953 -0.1556
   43phy    C34 1137   0.895   0.115   2.453 -0.2267 -0.2447  0.3160
   43phy    C32 1138   0.704   0.248   2.520  0.2787  0.1476 -0.2036
   43phy    C31 1139   0.632   0.382   2.529  0.2399  0.2941 -0.0284
   43phy    C30 1140   0.475   0.390   2.504 -0.4437  0.0981 -0.6457
   43phy    C28 1141   0.413   0.530   2.508 -0.3777 -0.4467  0.0390
   43phy    C29 1142   0.288   0.519   2.432  0.4564 -0.3457  0.1713
   43phy    C27 1143   0.387   0.577   2.656  0.1395  0.2894  0.7876
   43phy    C26 1144   0.379   0.731   2.674 -0.2209  0.2058 -0.3697
   43phy    C25 1145   0.367   0.770   2.822 -0.7595  0.1685  0.0294
   43phy    C23 1146   0.363   0.925   2.841 -0.3410 -0.7775 -0.0769
   43phy    C24 1147   0.218   0.963   2.878 -0.5691 -0.1534  0.1354
   43phy    C22 1148   0.446   0.969   2.958  0.0957  0.2752  0.0912
   43phy    C21 1149   0.515   1.102   2.935  0.1173 -0.1100  0.7084
   43phy    C20 1150   0.565   1.153   3.074 -0.5449  0.0796  0.0736
   43phy    C18 1151   0.675   1.267   3.091 -0.0335  0.0210  0.2569
   43phy    O01 1152   0.616   1.392   3.050  0.6197 -0.0694 -0.1651
   43phy    H01 1153   0.538   1.413   3.099  0.9247  1.2319 -0.1993
   43phy    C19 1154   0.700   1.277   3.240  0.1137  0.2585  0.2720
   43phy    C13 1155   0.807   1.233   3.005 -0.0899 -0.4356  0.2761
   43phy     H3 1156   0.775   1.203   2.902 -1.1119 -0.4320  0.5837
   43phy    O33 1157   0.879   1.116   3.045 -0.2314 -0.4538  0.0518
   43phy    H1B 1158   0.943   1.142   3.108  0.6846  1.5546 -1.5851
   43phy    C12 1159   0.907   1.356   2.970  0.4050 -0.0609 -0.3918
   43phy    O11 1160   0.983   1.410   3.071  0.0457 -0.4476 -0.2266
   43phy    H1A 1161   0.940   1.488   3.100  1.4795 -0.4039  2.0064
   44phy    C35 1162   0.621   1.580   0.472  0.2741  0.5964  0.4405
   44phy    C33 1163   0.666   1.686   0.569 -0.3939  0.4452  0.2842
   44phy    C34 1164   0.548   1.744   0.644  0.4628 -0.2773 -0.4054
   44phy    C32 1165   0.758   1.620   0.665  0.1163  0.3445  0.3958
   44phy    C31 1166   0.872   1.707   0.709 -0.0181 -0.5800  0.7063
   44phy    C30 1167   0.976   1.648   0.798  0.4839  0.0601 -0.4875
   44phy    C28 1168   1.092   1.733   0.844  0.2297 -0.6500 -0.0453
   44phy    C29 1169   1.077   1.765   0.995 -0.1770 -0.1501  0.6211
   44phy    C27 1170   1.231   1.666   0.826  1.1057  0.7102 -0.0138
   44phy    C26 1171   1.315   1.716   0.715  0.1927 -0.6280  0.1012
   44phy    C25 1172   1.443   1.636   0.701 -0.0657 -0.7526  0.7266
   44phy    C23 1173   1.541   1.700   0.597  0.0029  0.1847 -0.5070
   44phy    C24 1174   1.687   1.706   0.656  0.1441 -0.4767  0.5910
   44phy    C22 1175   1.555   1.615   0.471  0.3987  0.5481  0.2522
   44phy    C21 1176   1.560   1.700   0.345 -0.1737 -0.5973 -0.3164
   44phy    C20 1177   1.556   1.626   0.207  0.2255  0.4278  0.1493
   44phy    C18 1178   1.555   1.704   0.068  0.1758  0.1879 -1.1106
   44phy    O01 1179   1.424   1.771   0.063  0.0670 -0.0391 -0.3370
   44phy    H01 1180   1.428   1.834   0.133  0.0191 -0.4436  0.0343
   44phy    C19 1181   1.563   1.592  -0.042  0.0286 -0.4652  0.1371
   44phy    C13 1182   1.670   1.817   0.047 -0.5616 -0.1085  0.2131
   44phy     H3 1183   1.641   1.894   0.122 -3.3119 -1.4255  0.6129
   44phy    O33 1184   1.805   1.792   0.096  0.5324  0.2658 -0.3870
   44phy    H1B 1185   1.793   1.722   0.156 -0.0500 -0.2587 -1.0950
   44phy    C12 1186   1.659   1.921  -0.064  0.4472  0.3353  0.1601
   44phy    O11 1187   1.715   1.895  -0.187  0.0519 -0.1362 -0.4409
   44phy    H1A 1188   1.807   1.905  -0.175 -0.2811 -0.4256  3.3250
   45phy    C35 1189   1.599   2.828   1.831 -0.2853  0.8312  0.2827
   45phy    C33 1190   1.519   2.796   1.700  0.4333  0.2217 -0.8600
   45phy    C34 1191   1.620   2.813   1.581  0.5062 -0.0833  0.0454
   45phy    C32 1192   1.465   2.658   1.693  0.3546  0.3562 -0.4050
   45phy    C31 1193   1.343   2.630   1.784 -0.2974 -0.1529 -0.1868
   45phy    C30 1194   1.281   2.495   1.767 -0.3719 -0.2599  0.8745
   45phy    C28 1195   1.136   2.493   1.829 -0.2948 -0.3078  0.0171
   45phy    C29 1196   1.045   2.453   1.716 -0.0861 -0.0436 -0.8730
   45phy    C27 1197   1.123   2.399   1.950 -0.4619 -0.0491  0.1135
   45phy    C26 1198   1.138   2.453   2.090  0.0167  0.3290  0.0681
   45phy    C25 1199   1.109   2.356   2.203 -0.5167 -0.3758 -0.0629
   45phy    C23 1200   1.139   2.414   2.342  0.1228  0.3077  0.3001
   45phy    C24 1201   1.025   2.491   2.408 -0.1564 -0.5514 -0.0979
   45phy    C22 1202   1.190   2.300   2.428  0.2393 -0.7876  0.0823
   45phy    C21 1203   1.317   2.354   2.490 -0.1540  0.1924 -0.7409
   45phy    C20 1204   1.349   2.261   2.608 -0.1713  0.2887  0.1636
   45phy    C18 1205   1.437   2.308   2.728  0.0538  0.4038 -0.1283
   45phy    O01 1206   1.378   2.426   2.785 -0.1717 -0.3824 -0.3429
   45phy    H01 1207   1.415   2.435   2.871 -0.9698  0.9607 -0.1064
   45phy    C19 1208   1.402   2.201   2.837  0.3008  0.1685 -0.1699
   45phy    C13 1209   1.601   2.331   2.709 -0.7702 -0.2871 -0.2103
   45phy     H3 1210   1.646   2.246   2.652 -0.2270 -0.6997  0.8184
   45phy    O33 1211   1.677   2.332   2.833 -0.1672  0.1599  0.4086
   45phy    H1B 1212   1.640   2.395   2.892 -1.1837 -0.5810  0.5828
   45phy    C12 1213   1.649   2.455   2.620  0.0496 -0.0920  0.0143
   45phy    O11 1214   1.626   2.586   2.675 -0.1704  0.0867  0.3974
   45phy    H1A 1215   1.536   2.612   2.664 -0.1338 -0.2128 -0.8377
   46phy    C35 1216   1.718   3.192   1.900  0.1316  0.0921  0.5050
   46phy    C33 1217   1.756   3.271   1.778 -0.1178  0.6841 -0.5126
   46phy    C34 1218   1.847   3.181   1.704  0.1436  0.1750  0.1336
   46phy    C32 1219   1.630   3.309   1.697  0.1112  0.3391 -0.0562
   46phy    C31 1220   1.557   3.436   1.735 -0.4109  0.3676 -0.6260
   46phy    C30 1221   1.406   3.437   1.700 -0.1636 -0.0648  0.4071
   46phy    C28 1222   1.327   3.566   1.727  0.1814  0.0370 -0.3672
   46phy    C29 1223   1.338   3.661   1.603 -0.1621  0.6025 -0.1663
   46phy    C27 1224   1.178   3.531   1.745 -0.2451 -0.4457  0.4372
   46phy    C26 1225   1.107   3.584   1.870 -0.2000 -0.1133 -0.4349
   46phy    C25 1226   0.961   3.539   1.879 -0.4695  0.2090  0.0025
   46phy    C23 1227   0.896   3.582   2.007 -0.0301  0.1793 -0.5694
   46phy    C24 1228   0.758   3.649   1.984 -0.2636 -0.2186 -0.0137
   46phy    C22 1229   0.893   3.469   2.114 -0.0222  0.2176  0.0401
   46phy    C21 1230   0.887   3.511   2.261  0.2529 -0.0074  0.0426
   46phy    C20 1231   0.920   3.385   2.347 -0.0849  0.0685  0.6400
   46phy    C18 1232   0.935   3.391   2.503  0.1281  0.3995 -0.1347
   46phy    O01 1233   0.811   3.444   2.561  0.3395  0.2425 -0.6549
   46phy    H01 1234   0.813   3.437   2.654 -3.1196 -1.3538 -0.5568
   46phy    C19 1235   0.932   3.240   2.539 -0.1231  0.5493  0.1185
   46phy    C13 1236   1.061   3.478   2.556 -0.0478  0.4158 -0.1168
   46phy     H3 1237   1.150   3.454   2.493  0.4443 -3.5695  1.8034
   46phy    O33 1238   1.114   3.434   2.680 -0.2305 -0.3854 -0.0705
   46phy    H1B 1239   1.053   3.453   2.750  1.2944  2.5583  0.6019
   46phy    C12 1240   1.050   3.637   2.565  0.6226 -0.4204  0.2925
   46phy    O11 1241   1.171   3.709   2.583 -0.2968 -0.4884  0.5484
   46phy    H1A 1242   1.223   3.666   2.648 -0.1398  0.0993  0.8098
   47phy    C35 1243   0.146   3.037   1.262  0.1517  0.5529  0.5762
   47phy    C33 1244   0.086   3.172   1.292  0.0557  0.0883  0.4733
   47phy    C34 1245   0.166   3.254   1.388 -0.0721 -0.1478 -0.5007
   47phy    C32 1246   0.064   3.244   1.156  0.2332  0.6104  0.3116
   47phy    C31 1247  -0.078   3.295   1.129  1.0459  0.0912 -0.5026
   47phy    C30 1248  -0.082   3.374   1.001  0.1150  0.3477 -0.2297
   47phy    C28 1249  -0.224   3.437   0.978 -0.0698  0.1531  0.0107
   47phy    C29 1250  -0.211   3.587   0.998  0.4973  0.4896  0.6097
   47phy    C27 1251  -0.278   3.414   0.841  0.6001 -0.1611 -0.0038
   47phy    C26 1252  -0.339   3.277   0.819  0.1020 -0.3074  0.0596
   47phy    C25 1253  -0.431   3.266   0.698 -0.3202 -0.0158  0.4054
   47phy    C23 1254  -0.470   3.118   0.673  0.4666 -0.4849  0.1281
   47phy    C24 1255  -0.618   3.108   0.709  0.2364  0.1487 -0.4149
   47phy    C22 1256  -0.459   3.082   0.526 -0.0963 -0.1337 -0.1769
   47phy    C21 1257  -0.317   3.040   0.474  0.0063 -0.3152 -0.1265
   47phy    C20 1258  -0.313   3.047   0.323  0.3397 -0.3856 -0.5778
   47phy    C18 1259  -0.204   2.977   0.237 -0.7516  0.7552 -0.3033
   47phy    O01 1260  -0.084   3.064   0.242 -0.1552  0.1254  0.0503
   47phy    H01 1261  -0.067   3.107   0.324 -0.0573  1.6209 -0.7264
   47phy    C19 1262  -0.269   2.997   0.090 -0.4019  0.7428  0.1140
   47phy    C13 1263  -0.158   2.825   0.268 -0.3233 -0.0838 -0.2222
   47phy     H3 1264  -0.098   2.833   0.362  2.6836  1.2025 -2.0846
   47phy    O33 1265  -0.262   2.741   0.313  0.4359  0.2994 -0.3596
   47phy    H1B 1266  -0.237   2.675   0.374 -0.1549 -0.5653 -1.0236
   47phy    C12 1267  -0.028   2.750   0.207  0.6715  0.0474 -0.3992
   47phy    O11 1268  -0.050   2.638   0.124  0.6235 -0.2476 -0.0498
   47phy    H1A 1269  -0.112   2.667   0.060  0.3797 -1.0744 -0.1888
   48phy    C35 1270   2.028   2.806   1.715 -0.5967  0.4192 -0.0006
   48phy    C33 1271   2.058   2.660   1.743  0.1458  0.1440  0.2267
   48phy    C34 1272   2.185   2.625   1.667  0.4024  0.6728  0.4105
   48phy    C32 1273   2.070   2.628   1.894  0.1499 -0.3307 -0.0342
   48phy    C31 1274   1.948   2.638   1.988  0.3117  0.3195 -0.5572
   48phy    C30 1275   1.980   2.585   2.127  0.6006 -0.0836 -0.2940
   48phy    C28 1276   1.860   2.565   2.226  0.2661  0.0708 -0.1333
   48phy    C29 1277   1.841   2.423   2.272  0.1335  0.5539  0.4688
   48phy    C27 1278   1.864   2.649   2.352  0.7022  0.4593 -0.4245
   48phy    C26 1279   1.842   2.800   2.354  0.2239  0.6256  0.3078
   48phy    C25 1280   1.822   2.867   2.487 -0.4319  0.2177  0.4169
   48phy    C23 1281   1.841   3.018   2.507 -0.6279 -0.5344  0.0532
   48phy    C24 1282   1.733   3.104   2.449 -1.2494 -0.1997  0.0616
   48phy    C22 1283   1.855   3.052   2.659 -0.3321  0.0592 -0.3498
   48phy    C21 1284   1.985   3.022   2.734 -0.0988  0.2188  0.2653
   48phy    C20 1285   1.993   3.082   2.869 -0.0475 -0.1090  0.0249
   48phy    C18 1286   2.105   3.037   2.970  0.0833  0.1387 -0.3201
   48phy    O01 1287   2.234   3.038   2.894  0.3934 -0.1297  0.0851
   48phy    H01 1288   2.238   2.969   2.831  0.7777 -0.0092 -0.0267
   48phy    C19 1289   2.106   3.163   3.061 -0.2806 -0.3385  0.3939
   48phy    C13 1290   2.070   2.892   3.037 -0.1678  0.3956  0.2597
   48phy     H3 1291   2.043   2.818   2.957  1.2956 -1.2664  1.2425
   48phy    O33 1292   1.944   2.899   3.104 -0.3071  0.4205  0.4746
   48phy    H1B 1293   1.956   2.921   3.195  0.4920 -0.9513  0.7342
   48phy    C12 1294   2.183   2.823   3.115 -0.3047  0.0982  0.0988
   48phy    O11 1295   2.152   2.699   3.171 -0.0118  0.2587 -0.7500
   48phy    H1A 1296   2.234   2.660   3.197  0.2173  1.7655  0.9443
   49phy    C35 1297   2.839   1.931   1.546 -0.5620 -0.7190 -0.2235
   49phy    C33 1298   2.931   2.048   1.499 -0.2470  0.0312 -0.1626
   49phy    C34 1299   3.026   2.008   1.386  0.2681 -0.1735 -0.2827
   49phy    C32 1300   2.867   2.185   1.469  0.4642 -0.4828  0.1730
   49phy    C31 1301   2.891   2.291   1.576  0.0652 -0.5453  0.1418
   49phy    C30 1302   2.800   2.407   1.562  0.1584  0.0407 -0.1319
   49phy    C28 1303   2.808   2.500   1.684 -0.5971  0.2223 -0.8814
   49phy    C29 1304   2.879   2.632   1.638  0.1663  0.2466  0.4980
   49phy    C27 1305   2.672   2.511   1.752 -0.5214  0.0489  0.0322
   49phy    C26 1306   2.682   2.548   1.903 -0.0576  0.1172  0.0775
   49phy    C25 1307   2.541   2.600   1.948 -0.4950  0.4634 -0.1931
   49phy    C23 1308   2.522   2.629   2.095 -0.4635  0.1895  0.5699
   49phy    C24 1309   2.519   2.774   2.135 -0.5389 -0.3371  0.1789
   49phy    C22 1310   2.399   2.548   2.147 -0.4936  0.2107  0.5381
   49phy    C21 1311   2.419   2.474   2.275  0.2085  0.1638  0.4057
   49phy    C20 1312   2.295   2.410   2.337 -0.2851  0.2753  0.4472
   49phy    C18 1313   2.291   2.353   2.481 -0.0483  0.4396 -0.4014
   49phy    O01 1314   2.320   2.468   2.569  0.2578 -0.1069  0.3127
   49phy    H01 1315   2.292   2.548   2.528  1.4332  0.4994  0.6654
   49phy    C19 1316   2.136   2.334   2.490 -0.2900  0.5576 -0.5788
   49phy    C13 1317   2.379   2.214   2.518  0.5705 -0.1666  0.6311
   49phy     H3 1318   2.367   2.145   2.431 -1.8867  1.2143 -0.2174
   49phy    O33 1319   2.324   2.139   2.619 -0.0852  0.3344  0.0686
   49phy    H1B 1320   2.321   2.182   2.702 -0.1435  0.0881  0.1961
   49phy    C12 1321   2.534   2.240   2.537 -0.3998 -0.0852 -0.7363
   49phy    O11 1322   2.576   2.318   2.647  0.0470  0.3863 -0.4726
   49phy    H1A 1323   2.521   2.394   2.650 -0.8718 -0.2331  2.7342
   50phy    C35 1324   1.479   1.953   1.007 -0.4259  0.0480  0.9615
   50phy    C33 1325   1.439   1.987   1.146 -0.1748 -0.2728 -0.3904
   50phy    C34 1326   1.568   1.978   1.228  0.4736  0.0359  0.3038
   50phy    C32 1327   1.362   2.121   1.159  0.0489 -0.1515 -0.2775
   50phy    C31 1328   1.223   2.127   1.106 -0.0602  0.2799  0.0206
   50phy    C30 1329   1.154   2.266   1.122 -0.1305 -0.3869  0.2356
   50phy    C28 1330   1.004   2.271   1.080 -0.3722 -0.1969  0.2479
   50phy    C29 1331   0.934   2.367   1.173  0.1104  0.0504  0.3202
   50phy    C27 1332   0.982   2.309   0.932  0.2417  0.2974  0.1111
   50phy    C26 1333   0.916   2.201   0.848 -0.4415  0.7609 -0.1252
   50phy    C25 1334   0.893   2.238   0.703  0.0282 -0.6768  0.4235
   50phy    C23 1335   0.801   2.147   0.623  0.7912 -0.0954 -0.6675
   50phy    C24 1336   0.665   2.214   0.609 -0.1431 -0.2109 -0.1261
   50phy    C22 1337   0.845   2.117   0.477  0.2252 -0.0003 -0.3355
   50phy    C21 1338   0.914   1.984   0.449  0.4790  0.3337  0.0948
   50phy    C20 1339   0.958   1.971   0.301 -0.2085 -0.1200 -0.1335
   50phy    C18 1340   1.063   1.854   0.266  0.1266  0.0226 -0.4691
   50phy    O01 1341   1.187   1.869   0.336  0.5014  0.4925 -0.0453
   50phy    H01 1342   1.209   1.785   0.372 -0.7209 -0.5863 -1.6393
   50phy    C19 1343   1.093   1.888   0.117  0.1426 -0.1308 -0.5975
   50phy    C13 1344   1.008   1.700   0.288 -0.5346  0.1320  0.4226
   50phy     H3 1345   0.928   1.708   0.366 -0.9735 -0.0035 -0.0104
   50phy    O33 1346   0.931   1.641   0.180  0.0370 -0.3893 -0.4475
   50phy    H1B 1347   0.887   1.713   0.141  1.3504  0.7070  0.0326
   50phy    C12 1348   1.080   1.592   0.376  1.0182 -0.3569  0.1405
   50phy    O11 1349   1.192   1.631   0.447 -0.2882  0.2545 -0.2541
   50phy    H1A 1350   1.216   1.561   0.505  0.9396 -0.2381 -1.2933
   51phy    C35 1351   2.006   2.134   0.435  0.2230  0.5079  0.2655
   51phy    C33 1352   1.881   2.050   0.425 -0.1810  0.0718  0.2057
   51phy    C34 1353   1.922   1.904   0.447  0.8826  0.0248 -0.0951
   51phy    C32 1354   1.786   2.094   0.535  0.9268  0.1113 -0.1404
   51phy    C31 1355   1.642   2.127   0.493 -0.1041 -0.5923  0.1961
   51phy    C30 1356   1.564   2.167   0.616 -0.1029  0.2687 -0.0302
   51phy    C28 1357   1.414   2.203   0.608 -0.5573  0.6226  0.6493
   51phy    C29 1358   1.328   2.079   0.583  0.5461 -0.0305  0.0832
   51phy    C27 1359   1.372   2.290   0.731 -0.5231 -0.3853  0.4893
   51phy    C26 1360   1.346   2.436   0.692  0.2369  0.2404 -0.0081
   51phy    C25 1361   1.340   2.539   0.805  0.8307 -0.0756 -0.2611
   51phy    C23 1362   1.309   2.677   0.752  0.2869 -0.1128 -0.2964
   51phy    C24 1363   1.203   2.749   0.836  0.5773  0.1230  0.0317
   51phy    C22 1364   1.420   2.779   0.787  0.0106 -0.0096 -0.2460
   51phy    C21 1365   1.516   2.810   0.677  0.1201  0.2812  0.2329
   51phy    C20 1366   1.624   2.909   0.722 -0.0944  0.2782  0.6808
   51phy    C18 1367   1.741   2.948   0.625 -0.0026  0.2132  0.4736
   51phy    O01 1368   1.808   2.829   0.586 -0.4185  0.7282 -0.2904
   51phy    H01 1369   1.764   2.749   0.608  0.6368  0.1516 -0.2177
   51phy    C19 1370   1.836   3.023   0.713  0.1954  0.0783 -0.4438
   51phy    C13 1371   1.701   3.035   0.497  0.1847 -0.5016 -0.3321
   51phy     H3 1372   1.637   2.969   0.433 -0.0269 -0.6953  0.0735
   51phy    O33 1373   1.606   3.142   0.524 -0.2362 -0.0734  0.1421
   51phy    H1B 1374   1.658   3.219   0.538  0.2044 -0.7603  3.1297
   51phy    C12 1375   1.785   3.055   0.367 -0.4493  0.0481  0.2756
   51phy    O11 1376   1.897   2.979   0.357  0.2313 -0.0665 -0.3324
   51phy    H1A 1377   1.896   2.915   0.425  4.7969 -0.0831  0.0342
   52phy    C35 1378   1.519   0.145   0.695 -0.7272  0.0564 -0.6016
   52phy    C33 1379   1.491   0.167   0.839 -0.6422  0.0980  0.3716
   52phy    C34 1380   1.442   0.041   0.904 -0.1074 -0.5488  0.5717
   52phy    C32 1381   1.619   0.214   0.904 -0.1130  0.4279 -0.2990
   52phy    C31 1382   1.627   0.362   0.941 -0.2173 -0.2668  0.7201
   52phy    C30 1383   1.745   0.395   1.027 -0.4532 -0.3024 -0.0952
   52phy    C28 1384   1.786   0.548   1.033 -0.0202  0.0543 -0.1097
   52phy    C29 1385   1.838   0.565   1.169 -0.3256 -0.1692 -0.5526
   52phy    C27 1386   1.889   0.577   0.922 -0.4363  0.3688 -0.3325
   52phy    C26 1387   1.852   0.700   0.843 -0.2518  0.0090 -0.2940
   52phy    C25 1388   1.943   0.698   0.716 -0.2022 -0.2200 -0.2811
   52phy    C23 1389   1.969   0.842   0.668  0.3806 -0.4186  0.1890
   52phy    C24 1390   2.100   0.906   0.714 -0.7632  0.0830  0.2608
   52phy    C22 1391   1.957   0.843   0.516  0.1089  0.1464 -0.5756
   52phy    C21 1392   1.847   0.926   0.446 -0.1982 -0.2302 -0.0470
   52phy    C20 1393   1.848   0.888   0.296  0.1662  0.1159 -0.0490
   52phy    C18 1394   1.727   0.945   0.205  0.0065 -0.3822 -0.2581
   52phy    O01 1395   1.603   0.928   0.273  0.2359  0.4145 -0.4448
   52phy    H01 1396   1.574   0.839   0.270  1.6570 -0.0607 -0.7180
   52phy    C19 1397   1.726   0.848   0.084 -0.2470 -0.6880  0.3346
   52phy    C13 1398   1.749   1.103   0.173 -0.2953 -0.0146  0.1470
   52phy     H3 1399   1.729   1.150   0.272 -0.6272 -0.5474  0.3375
   52phy    O33 1400   1.884   1.149   0.159  0.4151 -0.0199 -0.1346
   52phy    H1B 1401   1.910   1.143   0.069 -1.2671  0.0398 -0.6705
   52phy    C12 1402   1.636   1.209   0.122 -0.1316  0.2446 -0.1685
   52phy    O11 1403   1.630   1.223  -0.022  0.1850 -0.4063 -0.4248
   52phy    H1A 1404   1.714   1.195  -0.053  1.0512  1.5568  0.0033
   53phy    C35 1405   1.153   2.759   1.213  0.1069 -0.0738  0.8243
   53phy    C33 1406   1.284   2.764   1.291  0.3121 -0.2464 -0.2671
   53phy    C34 1407   1.325   2.622   1.336  0.2005  0.1483  0.2716
   53phy    C32 1408   1.395   2.841   1.218  0.4654  0.4061 -0.1104
   53phy    C31 1409   1.388   2.988   1.265 -0.3306  0.0704  0.0299
   53phy    C30 1410   1.507   3.073   1.216 -0.1650 -0.1528  0.0171
   53phy    C28 1411   1.499   3.216   1.257  0.4502 -0.1863  0.2952
   53phy    C29 1412   1.593   3.247   1.368  0.2667  0.2575  0.2861
   53phy    C27 1413   1.534   3.318   1.148 -0.2333  0.3108  0.2168
   53phy    C26 1414   1.426   3.357   1.045 -0.1231 -0.0859 -0.1246
   53phy    C25 1415   1.480   3.452   0.933  0.0472 -0.7854  0.0766
   53phy    C23 1416   1.360   3.509   0.842 -0.0883  1.0204 -0.1556
   53phy    C24 1417   1.377   3.659   0.839  0.7054  0.2498 -0.0610
   53phy    C22 1418   1.389   3.464   0.696  0.5470 -0.0723 -0.1793
   53phy    C21 1419   1.314   3.345   0.646  0.3437 -0.1800 -0.0432
   53phy    C20 1420   1.345   3.323   0.496  0.3698  0.2108  0.7963
   53phy    C18 1421   1.307   3.189   0.422 -0.6348  0.0067 -0.5367
   53phy    O01 1422   1.370   3.081   0.494 -0.3174 -0.2616  0.3827
   53phy    H01 1423   1.461   3.098   0.506 -0.0993 -0.8255 -0.4240
   53phy    C19 1424   1.382   3.199   0.290 -0.0709  0.0559  0.6382
   53phy    C13 1425   1.151   3.160   0.414 -0.5415 -1.3365 -0.6626
   53phy     H3 1426   1.124   3.149   0.522  2.8688 -0.7283  0.3590
   53phy    O33 1427   1.057   3.265   0.386 -0.4905  0.2723  0.1690
   53phy    H1B 1428   1.066   3.284   0.294 -0.1619 -1.8318 -0.2779
   53phy    C12 1429   1.092   3.015   0.375  0.3202  0.0421 -0.1299
   53phy    O11 1430   1.121   2.977   0.242  0.2457  0.0794 -0.2121
   53phy    H1A 1431   1.210   2.990   0.215  0.2419  0.0578 -0.2360
   54phy    C35 1432   3.073   3.935   1.266 -0.2311 -0.3473 -0.0005
   54phy    C33 1433   3.081   3.829   1.377 -0.2894  0.5088  0.3019
   54phy    C34 1434   3.185   3.874   1.472  0.6749  0.3017  0.3990
   54phy    C32 1435   2.945   3.810   1.442  0.1470  0.3093 -0.5092
   54phy    C31 1436   2.866   3.683   1.391  0.4010  0.5393 -0.4834
   54phy    C30 1437   2.727   3.665   1.462 -0.5904 -0.0602 -0.3423
   54phy    C28 1438   2.636   3.561   1.399 -0.0395  0.2411  0.5973
   54phy    C29 1439   2.577   3.468   1.505  0.0829  0.1595 -0.2328
   54phy    C27 1440   2.525   3.634   1.322 -0.1243 -0.1974  0.6963
   54phy    C26 1441   2.480   3.565   1.193  0.2649  0.2375 -0.0976
   54phy    C25 1442   2.412   3.664   1.094 -0.2522 -0.5832 -0.0984
   54phy    C23 1443   2.379   3.622   0.949 -0.1854 -0.7892  0.3059
   54phy    C24 1444   2.252   3.695   0.907  0.1537  0.1215  0.3834
   54phy    C22 1445   2.492   3.651   0.853 -0.1083 -0.7258  0.4895
   54phy    C21 1446   2.505   3.559   0.731 -0.0461  0.6477 -0.0865
   54phy    C20 1447   2.644   3.564   0.672 -0.1344  0.1556  0.0995
   54phy    C18 1448   2.681   3.454   0.564  0.5889  0.3464  0.1509
   54phy    O01 1449   2.658   3.319   0.620  0.3678  0.2171 -0.0169
   54phy    H01 1450   2.683   3.315   0.710  0.5055 -0.5515 -0.0777
   54phy    C19 1451   2.830   3.459   0.531 -0.5911 -0.1006 -0.0275
   54phy    C13 1452   2.594   3.467   0.426 -0.4222  0.1966  0.4588
   54phy     H3 1453   2.490   3.439   0.455 -1.1260  2.7220  0.6469
   54phy    O33 1454   2.560   3.598   0.384  0.0601  0.1961 -0.2978
   54phy    H1B 1455   2.467   3.605   0.370 -0.0127 -2.2206 -1.5516
   54phy    C12 1456   2.576   3.358   0.307 -0.0657  0.0590 -0.3375
   54phy    O11 1457   2.638   3.374   0.179  0.1677 -0.0244 -0.1279
   54phy    H1A 1458   2.565   3.381   0.121  0.1269  0.4401 -0.0272
   55phy    C35 1459   0.300   4.390   1.376  0.2706 -0.5983 -0.4931
   55phy    C33 1460   0.330   4.521   1.448 -0.6132  0.2367  1.1972
   55phy    C34 1461   0.316   4.497   1.596 -0.4468 -0.0265 -0.1168
   55phy    C32 1462   0.476   4.567   1.421  0.1773  0.4535  0.1771
   55phy    C31 1463   0.483   4.704   1.346 -0.7999  0.3244 -0.2243
   55phy    C30 1464   0.622   4.758   1.327 -0.4211  0.6290 -0.3446
   55phy    C28 1465   0.639   4.898   1.264  0.0924  0.4533 -0.3924
   55phy    C29 1466   0.766   4.948   1.317 -0.0022 -0.7612  0.5826
   55phy    C27 1467   0.640   4.901   1.111  0.2422 -0.1077 -0.0064
   55phy    C26 1468   0.505   4.932   1.040 -0.6996 -0.1327 -0.0446
   55phy    C25 1469   0.530   4.968   0.894 -0.1817 -0.2448  0.0369
   55phy    C23 1470   0.407   4.995   0.803  0.1182  0.4270  0.1137
   55phy    C24 1471   0.327   5.116   0.842 -0.0863 -0.2704  0.1345
   55phy    C22 1472   0.453   5.019   0.660  0.1891  0.1072  0.7127
   55phy    C21 1473   0.379   4.939   0.551 -0.5440 -0.2954 -0.2739
   55phy    C20 1474   0.412   4.993   0.409 -0.1324 -0.0168 -0.1734
   55phy    C18 1475   0.337   4.938   0.283 -0.4465  0.0829 -0.5330
   55phy    O01 1476   0.381   4.804   0.264  0.6759 -0.3730 -0.2578
   55phy    H01 1477   0.324   4.749   0.213  0.1110 -0.5043  0.4933
   55phy    C19 1478   0.410   5.010   0.169  0.3403  0.3349  0.0496
   55phy    C13 1479   0.175   4.958   0.279  0.2754 -0.3650  0.2707
   55phy     H3 1480   0.148   5.007   0.376  0.5586 -0.1898  0.2641
   55phy    O33 1481   0.114   5.061   0.193 -0.2752 -0.2607 -0.1731
   55phy    H1B 1482   0.099   5.031   0.106 -0.5752 -0.0026 -0.2106
   55phy    C12 1483   0.072   4.853   0.326  0.0669  0.1901 -0.0534
   55phy    O11 1484   0.015   4.785   0.217  0.0944  0.0076 -0.2478
   55phy    H1A 1485   0.092   4.746   0.180  2.1997  2.6612  0.9831
   56phy    C35 1486   2.639   2.946   1.769  0.1392  0.0255  0.1201
   56phy    C33 1487   2.508   2.999   1.701  0.5249  0.1732 -0.1111
   56phy    C34 1488   2.486   2.924   1.573 -0.4269  0.2934 -0.6472
   56phy    C32 1489   2.382   2.982   1.793 -0.0547  0.4579  0.0357
   56phy    C31 1490   2.354   3.068   1.917  0.6148  0.4462  0.2137
   56phy    C30 1491   2.234   3.013   2.001 -0.4551  0.3072  0.2340
   56phy    C28 1492   2.156   3.089   2.107 -0.4005  0.3259  0.2363
   56phy    C29 1493   2.015   3.040   2.100  0.3241 -0.3530  0.3558
   56phy    C27 1494   2.224   3.086   2.248  0.3825 -0.0337  0.4767
   56phy    C26 1495   2.189   3.209   2.338 -0.1429 -0.1318 -0.1805
   56phy    C25 1496   2.286   3.222   2.451  0.7036  0.5211 -0.0457
   56phy    C23 1497   2.281   3.341   2.543 -0.1373  0.0025 -0.6170
   56phy    C24 1498   2.345   3.299   2.674  0.0019  0.2715 -0.0879
   56phy    C22 1499   2.339   3.473   2.479 -0.2049 -0.0135 -0.3711
   56phy    C21 1500   2.258   3.594   2.517  1.1370 -0.1263  0.5777
   56phy    C20 1501   2.326   3.721   2.459  0.3694 -0.5271 -0.0055
   56phy    C18 1502   2.363   3.843   2.556 -0.2405 -0.4471 -1.1808
   56phy    O01 1503   2.437   3.800   2.675  0.2745  0.0324 -0.3004
   56phy    H01 1504   2.463   3.866   2.735  3.0080 -1.4177  0.2679
   56phy    C19 1505   2.475   3.923   2.475 -0.2015 -0.3131  0.0787
   56phy    C13 1506   2.242   3.943   2.605 -0.4940 -0.3184 -0.3860
   56phy     H3 1507   2.181   3.964   2.514 -1.0416  0.6873  0.1914
   56phy    O33 1508   2.288   4.075   2.637  0.0825  0.0754 -0.3981
   56phy    H1B 1509   2.218   4.137   2.641  0.2307  0.2244 -0.0740
   56phy    C12 1510   2.149   3.897   2.723  0.4800 -0.0072  0.6547
   56phy    O11 1511   2.036   3.968   2.767 -0.3264  0.0233 -0.1457
   56phy    H1A 1512   2.056   4.023   2.840 -1.3547  0.4006 -0.1221
   57phy    C35 1513   0.508   3.681   1.495  0.0896  0.5983  0.1594
   57phy    C33 1514   0.509   3.571   1.600  0.1337 -0.4978  0.0834
   57phy    C34 1515   0.377   3.582   1.679 -0.0664  0.0812  0.3574
   57phy    C32 1516   0.506   3.430   1.538 -0.1113  0.4550  0.2329
   57phy    C31 1517   0.641   3.363   1.553  0.1276 -0.0029 -0.3052
   57phy    C30 1518   0.647   3.228   1.486  0.3732  0.1151 -0.4808
   57phy    C28 1519   0.784   3.153   1.487 -0.0048 -0.0588  0.0808
   57phy    C29 1520   0.787   3.031   1.577 -0.1697 -0.2568 -0.3857
   57phy    C27 1521   0.796   3.090   1.343  0.0082  0.2886 -0.2898
   57phy    C26 1522   0.890   3.170   1.252 -0.4496  0.2204 -0.3605
   57phy    C25 1523   0.892   3.111   1.113  0.1195  0.0267 -0.4248
   57phy    C23 1524   0.976   3.178   1.004 -0.1076  0.3576  0.0937
   57phy    C24 1525   1.071   3.078   0.935 -0.4669 -0.1438  0.1059
   57phy    C22 1526   0.890   3.270   0.914 -0.0568  0.0688  0.2415
   57phy    C21 1527   0.961   3.386   0.849  0.3579 -0.2346  0.1214
   57phy    C20 1528   0.863   3.485   0.784  0.1033  0.2640 -0.6206
   57phy    C18 1529   0.923   3.606   0.706  0.6156 -0.0670 -0.3769
   57phy    O01 1530   1.036   3.670   0.766  0.2987 -0.2829 -0.4788
   57phy    H01 1531   1.071   3.605   0.825  0.4999 -0.0059 -0.2890
   57phy    C19 1532   0.819   3.720   0.715 -0.1516 -0.3642  0.4814
   57phy    C13 1533   0.953   3.558   0.555 -0.5621  0.3368  0.0649
   57phy     H3 1534   1.028   3.476   0.570  0.0787  0.8380 -0.3542
   57phy    O33 1535   0.859   3.480   0.477 -0.5105 -0.1474  0.2325
   57phy    H1B 1536   0.893   3.394   0.462  0.2001  0.3127 -0.9839
   57phy    C12 1537   1.053   3.636   0.465  0.0639 -0.7746  0.0482
   57phy    O11 1538   1.158   3.698   0.527 -0.2080 -0.0881 -0.8548
   57phy    H1A 1539   1.131   3.722   0.613  1.1474 -2.7228  0.4177
   58phy    C35 1540   1.505   2.682   2.300 -0.3724  0.1631 -0.2358
   58phy    C33 1541   1.425   2.812   2.286 -0.4507  0.0713  0.0449
   58phy    C34 1542   1.504   2.908   2.199  0.1583 -0.1712 -0.2034
   58phy    C32 1543   1.296   2.777   2.215  0.4005  0.0875 -0.2981
   58phy    C31 1544   1.171   2.838   2.280  0.2488 -0.2694  0.5211
   58phy    C30 1545   1.039   2.823   2.206 -0.1892  0.5587  0.0113
   58phy    C28 1546   0.930   2.905   2.266  0.2746 -0.5201 -0.0966
   58phy    C29 1547   0.900   3.033   2.192  0.1922  0.3102 -0.1111
   58phy    C27 1548   0.805   2.818   2.291 -0.5500  0.0323  0.1126
   58phy    C26 1549   0.735   2.837   2.426  0.1111 -0.7070 -0.6342
   58phy    C25 1550   0.651   2.710   2.457 -0.6359 -0.4588  0.2582
   58phy    C23 1551   0.572   2.715   2.590 -0.2099  0.0846 -0.1354
   58phy    C24 1552   0.458   2.616   2.584  0.0323  0.1905  0.2820
   58phy    C22 1553   0.646   2.696   2.728  0.1909  0.3003 -0.3307
   58phy    C21 1554   0.652   2.828   2.806 -0.0490  0.3300 -0.1991
   58phy    C20 1555   0.709   2.809   2.946  0.7794 -0.0927 -0.2015
   58phy    C18 1556   0.727   2.931   3.042 -0.8807 -0.0930  0.6021
   58phy    O01 1557   0.609   3.018   3.036 -0.4755 -0.2853  0.5714
   58phy    H01 1558   0.533   2.965   3.044 -1.4831  1.1278  0.6923
   58phy    C19 1559   0.729   2.862   3.185  0.0264  0.1162  0.3158
   58phy    C13 1560   0.864   3.012   2.998  0.2031  0.4874  0.4833
   58phy     H3 1561   0.871   3.017   2.886  1.0479  0.9314  0.5501
   58phy    O33 1562   0.986   2.936   3.029  0.4803  0.3724 -0.4474
   58phy    H1B 1563   1.004   2.945   3.120  0.1924 -0.3742 -0.3087
   58phy    C12 1564   0.874   3.163   3.047 -0.5749 -0.2927 -0.2559
   58phy    O11 1565   0.771   3.245   2.993  0.4551  0.1780 -0.6107
   58phy    H1A 1566   0.687   3.207   3.009  0.4149  0.3347 -0.4440
   59phy    C35 1567   0.629   3.202   0.381  0.1073  0.0095 -0.1513
   59phy    C33 1568   0.687   3.161   0.506  0.2743  0.0447  0.2123
   59phy    C34 1569   0.619   3.239   0.617 -0.0294  0.8389  0.3866
   59phy    C32 1570   0.672   3.006   0.511  0.4322 -0.1146 -0.3007
   59phy    C31 1571   0.768   2.932   0.597  0.3947 -0.2707 -0.5028
   59phy    C30 1572   0.760   2.782   0.572  0.3827 -0.6095  0.4351
   59phy    C28 1573   0.877   2.699   0.631  0.3487  0.2011  0.5159
   59phy    C29 1574   0.839   2.645   0.769 -0.5847  0.0800 -0.8334
   59phy    C27 1575   0.913   2.581   0.535 -0.3499 -0.5469  0.6903
   59phy    C26 1576   1.018   2.612   0.430 -0.0182 -0.4687 -0.1814
   59phy    C25 1577   1.029   2.497   0.333  0.1018 -0.3206  0.1310
   59phy    C23 1578   1.135   2.522   0.220  0.2219  0.1142 -0.2610
   59phy    C24 1579   1.220   2.398   0.208 -0.3764  0.1583 -0.3524
   59phy    C22 1580   1.070   2.562   0.083 -0.1477  0.3291  0.0526
   59phy    C21 1581   1.160   2.643  -0.012 -0.1601  0.1771 -0.2541
   59phy    C20 1582   1.110   2.690  -0.147  0.4762  0.4042  0.3267
   59phy    C18 1583   1.180   2.809  -0.221 -0.8873  0.8500  0.4148
   59phy    O01 1584   1.170   2.926  -0.141 -0.5068 -0.0679 -0.0221
   59phy    H01 1585   1.085   2.924  -0.101  0.0347 -0.8762  1.1498
   59phy    C19 1586   1.084   2.838  -0.338 -0.1703 -0.0233  0.4807
   59phy    C13 1587   1.332   2.780  -0.272  0.0657  0.2636 -0.2370
   59phy     H3 1588   1.393   2.754  -0.181  1.0637 -1.2829 -1.2962
   59phy    O33 1589   1.357   2.657  -0.344  0.3329 -0.8218 -0.1279
   59phy    H1B 1590   1.329   2.575  -0.306  0.1801 -0.2592  1.0418
   59phy    C12 1591   1.442   2.892  -0.308 -0.4807  0.0638  0.2556
   59phy    O11 1592   1.441   3.013  -0.236  0.2756  0.2428 -0.0396
   59phy    H1A 1593   1.360   3.053  -0.259 -0.4917 -0.2778  1.5733
   60phy    C35 1594   4.811   4.432   0.684  0.3910  0.0167 -0.0560
   60phy    C33 1595   4.781   4.566   0.622 -0.3599  0.0260  0.5006
   60phy    C34 1596   4.636   4.575   0.600  0.2848 -0.2734  0.5775
   60phy    C32 1597   4.830   4.685   0.708  0.4344 -0.4401  0.0650
   60phy    C31 1598   4.883   4.811   0.633 -0.4562 -0.1201 -0.8921
   60phy    C30 1599   4.896   4.939   0.718 -0.3659 -0.5419  0.0334
   60phy    C28 1600   4.928   5.077   0.657  0.2267 -0.0243 -0.0941
   60phy    C29 1601   4.834   5.182   0.719 -0.2041 -0.1238 -0.4992
   60phy    C27 1602   5.076   5.112   0.647 -0.0576  0.1918  0.2307
   60phy    C26 1603   5.113   5.225   0.547 -0.5200  0.0321 -0.5572
   60phy    C25 1604   5.258   5.273   0.545 -0.1255 -0.2359 -0.0203
   60phy    C23 1605   5.291   5.404   0.468 -0.2868  0.0278  0.1730
   60phy    C24 1606   5.408   5.471   0.535  0.1397 -0.0297  0.4996
   60phy    C22 1607   5.312   5.381   0.316  0.0718 -0.3313 -0.0215
   60phy    C21 1608   5.223   5.479   0.234 -0.4294  0.3713 -0.0297
   60phy    C20 1609   5.257   5.470   0.086 -0.1749 -0.4566 -0.4797
   60phy    C18 1610   5.189   5.569  -0.015  0.0908  0.1000  0.0155
   60phy    O01 1611   5.043   5.558   0.007 -0.1816 -0.0556  0.2415
   60phy    H01 1612   5.009   5.642  -0.015 -0.1976  0.0036  0.4926
   60phy    C19 1613   5.229   5.500  -0.144  0.2380  0.2943  0.1239
   60phy    C13 1614   5.239   5.725  -0.002  0.6512  0.0715 -0.2043
   60phy     H3 1615   5.193   5.757   0.095  1.0933  0.4125 -0.1030
   60phy    O33 1616   5.371   5.756   0.029 -0.1610  0.0085 -0.0183
   60phy    H1B 1617   5.437   5.703  -0.010  0.1580  0.2330  0.2140
   60phy    C12 1618   5.163   5.849  -0.057  0.4001  0.4118 -0.5004
   60phy    O11 1619   5.026   5.827  -0.082 -0.0918 -0.3187 -0.0846
   60phy    H1A 1620   4.986   5.912  -0.089  0.0327 -0.1672  0.9652
   61phy    C35 1621   1.251   4.521   1.843 -0.5687 -0.3924 -0.3926
   61phy    C33 1622   1.208   4.379   1.855  0.4731  0.7625 -0.5503
   61phy    C34 1623   1.062   4.365   1.797  0.0827  0.3226 -0.0352
   61phy    C32 1624   1.309   4.297   1.778 -0.2314  0.8086  0.1969
   61phy    C31 1625   1.392   4.201   1.860 -0.1272  0.2906 -0.2220
   61phy    C30 1626   1.508   4.134   1.778  0.3023 -0.2159 -0.5231
   61phy    C28 1627   1.580   4.012   1.848 -0.6966  0.6505  0.2703
   61phy    C29 1628   1.610   3.893   1.756 -0.7961  0.0050  0.0404
   61phy    C27 1629   1.703   4.062   1.927  0.1365  0.0990  0.0659
   61phy    C26 1630   1.769   3.984   2.045  0.0915  0.0029  0.0878
   61phy    C25 1631   1.881   4.061   2.117  0.0781 -0.3091  0.4594
   61phy    C23 1632   1.935   3.989   2.235  0.2835 -0.0188  0.2471
   61phy    C24 1633   2.085   3.975   2.206  0.1366 -0.3196 -0.0027
   61phy    C22 1634   1.906   4.061   2.370 -0.0582  0.2920 -0.2262
   61phy    C21 1635   1.806   3.997   2.466  0.2412  0.1551 -0.0752
   61phy    C20 1636   1.800   4.101   2.584  0.5082  0.1514 -0.3880
   61phy    C18 1637   1.717   4.063   2.713  0.6678  0.6005 -0.2668
   61phy    O01 1638   1.783   3.949   2.775  0.1563 -0.0021 -0.0888
   61phy    H01 1639   1.876   3.949   2.764  0.2502 -2.2357  0.4293
   61phy    C19 1640   1.761   4.179   2.809 -0.3187  0.7303  0.2886
   61phy    C13 1641   1.555   4.045   2.716 -0.4179  0.2218 -0.0259
   61phy     H3 1642   1.508   4.137   2.674  0.1922  1.4696  1.8944
   61phy    O33 1643   1.496   4.051   2.848  0.1568  0.0552  0.0498
   61phy    H1B 1644   1.562   4.047   2.915 -0.7181  0.3142  0.9540
   61phy    C12 1645   1.490   3.928   2.640  0.2423  0.2167  0.2336
   61phy    O11 1646   1.502   3.796   2.685  0.6556 -0.6184 -0.2925
   61phy    H1A 1647   1.426   3.783   2.739  0.1779  1.4384 -0.3891
   62phy    C35 1648   1.419   4.231   0.523 -0.2963 -0.2966  0.5112
   62phy    C33 1649   1.509   4.346   0.573  0.1479 -0.1245 -0.2951
   62phy    C34 1650   1.521   4.339   0.726 -0.0959  0.6968 -0.1048
   62phy    C32 1651   1.644   4.341   0.501 -0.4197  0.2922  0.7298
   62phy    C31 1652   1.671   4.451   0.402  0.5160 -0.2549  0.8812
   62phy    C30 1653   1.798   4.439   0.326 -0.7932 -0.2854 -0.1948
   62phy    C28 1654   1.836   4.555   0.236 -0.0717  0.1817  0.2214
   62phy    C29 1655   1.973   4.611   0.268 -0.1823 -0.1647 -0.2865
   62phy    C27 1656   1.824   4.521   0.087  0.5985 -0.5171  0.3712
   62phy    C26 1657   1.699   4.592   0.021 -0.0860  0.1188  0.1545
   62phy    C25 1658   1.708   4.616  -0.130 -0.2690 -0.1043 -0.9689
   62phy    C23 1659   1.592   4.698  -0.190 -0.1504  0.2070  0.0681
   62phy    C24 1660   1.627   4.832  -0.262  0.0660 -0.2574 -0.6209
   62phy    C22 1661   1.534   4.615  -0.307  0.5320  0.2790 -0.0891
   62phy    C21 1662   1.395   4.559  -0.286 -0.5042 -0.4681 -0.5617
   62phy    C20 1663   1.347   4.453  -0.388  0.4221 -0.3759  0.3668
   62phy    C18 1664   1.202   4.387  -0.368 -0.6248  0.3652  0.2248
   62phy    O01 1665   1.186   4.331  -0.234  0.6122  0.1919  0.1091
   62phy    H01 1666   1.189   4.404  -0.174  1.0236  0.6720 -0.4785
   62phy    C19 1667   1.206   4.268  -0.460  0.2176 -0.1844  0.8559
   62phy    C13 1668   1.083   4.488  -0.399  0.2189 -0.3021 -0.8065
   62phy     H3 1669   1.089   4.565  -0.318  2.2865 -0.6247 -0.6082
   62phy    O33 1670   1.100   4.581  -0.508 -0.3850 -0.1469  0.0736
   62phy    H1B 1671   1.059   4.554  -0.588 -1.3828 -1.2330  0.9195
   62phy    C12 1672   0.929   4.470  -0.360 -0.0351 -0.1470 -0.1452
   62phy    O11 1673   0.849   4.396  -0.446  0.3280  0.6446  0.0557
   62phy    H1A 1674   0.873   4.307  -0.433  1.1255  0.5478 -1.8273
   63phy    C35 1675   2.666   3.080   2.432  0.1430  0.4338 -0.5647
   63phy    C33 1676   2.708   3.222   2.401  0.4105 -0.2367 -0.0246
   63phy    C34 1677   2.854   3.251   2.430  0.0296  0.6619  0.1277
   63phy    C32 1678   2.662   3.237   2.255  0.0450  0.3066  0.4309
   63phy    C31 1679   2.616   3.377   2.211 -0.0883  0.1356 -0.2949
   63phy    C30 1680   2.538   3.373   2.076  0.1022 -0.4782  0.1069
   63phy    C28 1681   2.452   3.495   2.038 -0.2555 -0.3454 -0.1840
   63phy    C29 1682   2.525   3.563   1.914  0.0238  0.0113  0.0274
   63phy    C27 1683   2.304   3.466   2.008 -0.2070  0.5046 -0.1100
   63phy    C26 1684   2.206   3.544   2.096 -0.1624  0.0157  0.1062
   63phy    C25 1685   2.073   3.478   2.104  0.4019  0.6004 -0.5645
   63phy    C23 1686   1.965   3.556   2.186 -0.3548  0.2781  0.4294
   63phy    C24 1687   1.867   3.628   2.090  0.3291  0.5531 -0.4256
   63phy    C22 1688   1.885   3.469   2.279  0.0661  0.6804 -0.0268
   63phy    C21 1689   1.865   3.532   2.419 -0.1270 -0.1399 -0.0134
   63phy    C20 1690   1.742   3.478   2.497  0.0450 -0.4494  0.0775
   63phy    C18 1691   1.702   3.515   2.648  0.3411 -0.2587  0.3108
   63phy    O01 1692   1.707   3.661   2.661 -0.2043  0.5904 -0.4806
   63phy    H01 1693   1.629   3.713   2.666  0.1978  1.1332  0.3082
   63phy    C19 1694   1.560   3.466   2.651  0.2743 -0.3416 -0.1552
   63phy    C13 1695   1.794   3.457   2.769 -0.4382  0.1065 -0.4207
   63phy     H3 1696   1.788   3.345   2.768 -0.8344  0.1144  0.4054
   63phy    O33 1697   1.737   3.483   2.898  0.0344 -0.4062 -0.2039
   63phy    H1B 1698   1.745   3.574   2.918  1.8832 -0.8492  1.3118
   63phy    C12 1699   1.949   3.490   2.781  0.6398  0.1135  0.2922
   63phy    O11 1700   1.980   3.613   2.835 -0.3122  0.0670 -0.1596
   63phy    H1A 1701   1.909   3.669   2.813  0.6737  0.7842 -1.6518
   64phy    C35 1702   1.634   4.113   1.386  0.2421  0.0074  0.0381
   64phy    C33 1703   1.494   4.151   1.330 -0.5838 -0.0145 -0.5070
   64phy    C34 1704   1.397   4.068   1.408  0.6362 -0.3872  0.0403
   64phy    C32 1705   1.464   4.297   1.363  0.3293 -0.5846  0.0820
   64phy    C31 1706   1.499   4.398   1.251 -0.2336 -0.0623 -0.0425
   64phy    C30 1707   1.498   4.542   1.300  0.0644 -0.7372 -0.0450
   64phy    C28 1708   1.520   4.661   1.203 -0.5422 -0.1642 -0.3823
   64phy    C29 1709   1.451   4.786   1.272 -0.4549 -0.1559  0.2183
   64phy    C27 1710   1.662   4.697   1.156 -0.5476  0.3299 -0.5360
   64phy    C26 1711   1.686   4.638   1.018  0.0545 -0.2797  0.0432
   64phy    C25 1712   1.819   4.683   0.960 -0.4165  0.4103 -0.4818
   64phy    C23 1713   1.854   4.621   0.825 -0.0178  0.6597  0.1747
   64phy    C24 1714   1.900   4.724   0.723  0.5876 -0.5533 -0.1321
   64phy    C22 1715   1.958   4.505   0.836  0.2221  0.6705 -0.1065
   64phy    C21 1716   1.955   4.402   0.723 -0.0177  0.3342 -0.2615
   64phy    C20 1717   2.055   4.286   0.753 -0.6331 -0.5847  0.1642
   64phy    C18 1718   2.086   4.171   0.646 -0.7044 -0.2213  0.0164
   64phy    O01 1719   1.957   4.110   0.616 -0.2243  0.1445  0.4219
   64phy    H01 1720   1.966   4.020   0.642  2.3536 -0.1585 -1.1896
   64phy    C19 1721   2.187   4.070   0.720  0.6485 -0.2080 -0.2815
   64phy    C13 1722   2.156   4.231   0.509  0.5346 -0.2940  0.0754
   64phy     H3 1723   2.096   4.323   0.487  1.0116  0.5143  1.9823
   64phy    O33 1724   2.285   4.299   0.521 -0.0025 -0.0323 -0.0571
   64phy    H1B 1725   2.356   4.244   0.494  0.5529 -0.1723  1.5882
   64phy    C12 1726   2.129   4.175   0.365 -0.4208  0.0926 -0.4334
   64phy    O11 1727   1.998   4.120   0.353 -0.0533 -0.0802 -0.6386
   64phy    H1A 1728   1.963   4.111   0.440  0.5522 -0.4725 -0.4321
   65phy    C35 1729   2.983   1.186   1.182 -0.6251 -0.1491 -0.2881
   65phy    C33 1730   3.076   1.080   1.124 -0.0098  0.0041 -0.0113
   65phy    C34 1731   3.207   1.084   1.204 -0.1448  0.2294 -0.2907
   65phy    C32 1732   3.009   0.943   1.145  0.0636  0.2068  0.7522
   65phy    C31 1733   3.049   0.825   1.052  0.3375 -0.1065 -0.4698
   65phy    C30 1734   2.944   0.708   1.034 -0.1319  0.1053 -0.0621
   65phy    C28 1735   3.006   0.570   1.011  0.1343  0.1290  0.3416
   65phy    C29 1736   2.987   0.485   1.137  0.2148 -0.3027 -0.8846
   65phy    C27 1737   2.945   0.492   0.894  0.4293 -0.6253 -0.2350
   65phy    C26 1738   3.028   0.501   0.761  0.3531  0.1185 -0.1403
   65phy    C25 1739   2.943   0.461   0.639  0.2656  0.1727 -0.3726
   65phy    C23 1740   3.019   0.395   0.520  0.2859 -0.5963 -0.3514
   65phy    C24 1741   3.057   0.247   0.539 -0.1277 -0.4288  0.1270
   65phy    C22 1742   2.945   0.412   0.393 -0.2472  0.0617 -0.0091
   65phy    C21 1743   3.019   0.421   0.261 -0.6500  0.3970  0.1693
   65phy    C20 1744   2.931   0.417   0.132  0.1300 -0.2432  0.2802
   65phy    C18 1745   2.996   0.436  -0.012  0.3797 -0.4141  0.7021
   65phy    O01 1746   3.070   0.562  -0.007  0.0834  0.5499 -0.4199
   65phy    H01 1747   3.032   0.628   0.047 -0.3819 -0.1613  0.1411
   65phy    C19 1748   2.868   0.447  -0.097  0.4990  0.1899 -0.0582
   65phy    C13 1749   3.089   0.316  -0.062  0.0019  0.3909 -0.0396
   65phy     H3 1750   3.175   0.322   0.010  0.2501  1.3816 -0.3940
   65phy    O33 1751   3.051   0.186  -0.028  0.3547  0.3589 -0.1248
   65phy    H1B 1752   2.958   0.176  -0.024  0.4055 -0.0311  0.1263
   65phy    C12 1753   3.199   0.322  -0.169 -0.3509  0.1258 -0.2452
   65phy    O11 1754   3.170   0.279  -0.300 -0.2430 -0.3619  0.0164
   65phy    H1A 1755   3.150   0.188  -0.291  0.9231 -0.7218 -0.7984
   66phy    C35 1756   1.325   0.353   2.691  0.0179  0.2181  0.4627
   66phy    C33 1757   1.371   0.304   2.553 -0.0673  0.2639 -0.1652
   66phy    C34 1758   1.327   0.159   2.539  0.0933  0.4031 -0.0430
   66phy    C32 1759   1.318   0.401   2.449 -0.1698  0.6460 -0.4874
   66phy    C31 1760   1.397   0.393   2.319  0.1723 -0.0750  0.0094
   66phy    C30 1761   1.375   0.511   2.228  0.0036 -0.0514  0.4096
   66phy    C28 1762   1.487   0.531   2.117  0.2691 -0.0945  0.0101
   66phy    C29 1763   1.475   0.450   1.990  0.0494  0.4821 -0.4500
   66phy    C27 1764   1.469   0.682   2.083  0.9075  0.3341  0.5582
   66phy    C26 1765   1.551   0.777   2.172 -0.2875 -0.7299 -0.3584
   66phy    C25 1766   1.590   0.914   2.102 -0.2523  0.8096  0.0935
   66phy    C23 1767   1.682   1.006   2.181  0.7802  0.4503  0.2951
   66phy    C24 1768   1.799   1.037   2.088 -0.2175  0.1120  0.4428
   66phy    C22 1769   1.614   1.136   2.230 -0.2958 -0.3698 -0.1616
   66phy    C21 1770   1.564   1.132   2.375  0.1354 -0.2060  0.0079
   66phy    C20 1771   1.467   1.243   2.395  0.7446  0.2568 -0.5456
   66phy    C18 1772   1.385   1.250   2.533 -0.1364 -0.2274 -0.6037
   66phy    O01 1773   1.482   1.243   2.636 -0.3352  0.3861  0.1073
   66phy    H01 1774   1.434   1.244   2.717 -0.6395 -0.7524 -0.0413
   66phy    C19 1775   1.341   1.401   2.537 -0.4372  0.2692  0.8153
   66phy    C13 1776   1.259   1.146   2.554 -0.0826  0.4047  0.0269
   66phy     H3 1777   1.188   1.160   2.469  0.2467 -2.0080 -0.7141
   66phy    O33 1778   1.173   1.172   2.664 -0.4641 -0.1222 -0.4798
   66phy    H1B 1779   1.216   1.145   2.742 -0.6131  0.9494 -0.0108
   66phy    C12 1780   1.292   0.990   2.553 -0.0962 -0.6532  0.2915
   66phy    O11 1781   1.371   0.944   2.656 -0.8908  0.3791  0.2137
   66phy    H1A 1782   1.322   0.951   2.736  0.8963 -0.6881  1.4659
   67phy    C35 1783   3.782   1.155   0.987 -0.1879  0.3164 -0.1145
   67phy    C33 1784   3.744   1.115   1.124  0.4799 -0.2084  0.4180
   67phy    C34 1785   3.683   1.238   1.192 -0.0617 -0.3453 -0.2067
   67phy    C32 1786   3.634   1.008   1.102  0.2377  0.0943 -0.1799
   67phy    C31 1787   3.657   0.868   1.162  0.1896 -0.3514 -0.4122
   67phy    C30 1788   3.540   0.771   1.148 -0.4287 -0.1253  0.3636
   67phy    C28 1789   3.565   0.624   1.170  0.7124 -0.5286 -0.0263
   67phy    C29 1790   3.565   0.584   1.320  0.3633 -0.4252  0.0137
   67phy    C27 1791   3.443   0.558   1.099 -0.2220  0.0468 -0.7299
   67phy    C26 1792   3.484   0.423   1.026  0.6282 -0.1400  0.4461
   67phy    C25 1793   3.359   0.351   0.972  0.0822 -0.0229 -0.1717
   67phy    C23 1794   3.389   0.230   0.881 -0.2816  0.2849  0.2172
   67phy    C24 1795   3.294   0.116   0.906 -0.1003  0.2060  0.2343
   67phy    C22 1796   3.386   0.269   0.735 -0.1814 -0.0413 -0.1243
   67phy    C21 1797   3.477   0.196   0.640 -0.3816  0.3798  0.7610
   67phy    C20 1798   3.468   0.248   0.494 -0.9642  0.5814 -0.5028
   67phy    C18 1799   3.501   0.152   0.374 -0.2048 -0.0067 -0.6222
   67phy    O01 1800   3.635   0.097   0.400 -0.2789  0.1893  0.2206
   67phy    H01 1801   3.690   0.171   0.420  1.0647 -0.2150 -1.7734
   67phy    C19 1802   3.501   0.242   0.249  0.0055 -0.1357 -0.0481
   67phy    C13 1803   3.399   0.026   0.359 -0.8213  0.0299 -0.1132
   67phy     H3 1804   3.398  -0.025   0.458  0.5022  2.6661  1.3488
   67phy    O33 1805   3.258   0.048   0.342  0.1359 -0.2704 -0.3390
   67phy    H1B 1806   3.242   0.066   0.251 -0.1208 -1.7102 -0.6044
   67phy    C12 1807   3.444  -0.116   0.292  0.0651 -0.1329  0.4935
   67phy    O11 1808   3.573  -0.156   0.318 -0.0705 -0.1970 -0.4214
   67phy    H1A 1809   3.625  -0.079   0.333 -1.4200  1.0989 -2.0777
   68phy    C35 1810   1.667   3.711   1.222  0.3819 -0.0957 -0.1264
   68phy    C33 1811   1.768   3.707   1.338  0.1803  0.2534 -0.4429
   68phy    C34 1812   1.755   3.592   1.434  0.0424 -0.5617 -0.1572
   68phy    C32 1813   1.907   3.735   1.284 -0.5401  0.0900  0.3654
   68phy    C31 1814   1.955   3.880   1.304 -0.0426 -0.4443  0.4641
   68phy    C30 1815   2.102   3.912   1.262  0.5049 -0.3291  0.3714
   68phy    C28 1816   2.154   4.054   1.280  0.4628  0.1885 -0.5870
   68phy    C29 1817   2.206   4.071   1.427  0.3533 -0.0419 -0.0603
   68phy    C27 1818   2.265   4.080   1.183  0.3283 -0.0571  0.4111
   68phy    C26 1819   2.257   4.220   1.126 -0.0094 -0.0784  0.2452
   68phy    C25 1820   2.375   4.264   1.038  0.4459  0.1412  0.7362
   68phy    C23 1821   2.382   4.406   0.988  0.0939 -0.4839  0.1339
   68phy    C24 1822   2.443   4.500   1.095  0.5392 -0.5814  0.3577
   68phy    C22 1823   2.466   4.413   0.856  0.6995 -0.1063  0.0402
   68phy    C21 1824   2.403   4.496   0.750 -0.0872 -0.1675  0.1696
   68phy    C20 1825   2.489   4.521   0.630 -0.6132  0.6072  0.3783
   68phy    C18 1826   2.429   4.583   0.497 -0.2754 -0.6390  0.3203
   68phy    O01 1827   2.295   4.531   0.466  0.1677  0.0200 -0.3856
   68phy    H01 1828   2.283   4.448   0.509  0.4104  0.0477 -0.2603
   68phy    C19 1829   2.529   4.527   0.396 -0.0645 -0.1101 -0.2712
   68phy    C13 1830   2.417   4.742   0.505  0.3437 -0.4832 -0.0025
   68phy     H3 1831   2.333   4.758   0.577 -1.5892 -0.5909 -2.1058
   68phy    O33 1832   2.519   4.811   0.580  0.3983  0.3984  0.1676
   68phy    H1B 1833   2.497   4.810   0.671  2.0441  0.2358  0.5953
   68phy    C12 1834   2.332   4.830   0.398 -0.0746  0.1245  0.6105
   68phy    O11 1835   2.408   4.882   0.294  0.0390  0.0684  0.2693
   68phy    H1A 1836   2.480   4.925   0.335 -0.1421  0.7108 -0.0750
   69phy    C35 1837   1.491   4.505   2.223 -0.3469  0.1119  0.2183
   69phy    C33 1838   1.621   4.425   2.243  1.0660  0.2024  0.4837
   69phy    C34 1839   1.581   4.283   2.279  0.1645  0.2840  0.2669
   69phy    C32 1840   1.706   4.433   2.120 -0.7682 -0.1372 -0.5589
   69phy    C31 1841   1.855   4.427   2.141 -0.3877 -0.2441  0.0556
   69phy    C30 1842   1.920   4.413   1.997 -0.7408 -0.0062 -0.0374
   69phy    C28 1843   2.074   4.383   1.992 -0.0708  0.4861  0.2702
   69phy    C29 1844   2.107   4.294   1.873 -0.5200  0.5993  0.5148
   69phy    C27 1845   2.162   4.507   2.005  0.6394  0.1997  0.0243
   69phy    C26 1846   2.298   4.485   2.072 -0.0369 -0.2965 -0.1264
   69phy    C25 1847   2.382   4.610   2.062 -0.0483  0.0393  0.3680
   69phy    C23 1848   2.529   4.607   2.096  0.1365 -0.1360  0.2300
   69phy    C24 1849   2.595   4.725   2.032  0.4049 -0.0733  0.0211
   69phy    C22 1850   2.561   4.592   2.242 -0.3254  0.1136 -0.1908
   69phy    C21 1851   2.697   4.525   2.271 -0.6014 -0.6958 -0.0754
   69phy    C20 1852   2.710   4.490   2.416  0.2049  0.3598  0.4912
   69phy    C18 1853   2.828   4.403   2.477  0.1975  0.0374  0.2404
   69phy    O01 1854   2.952   4.464   2.439 -0.0164  0.0106 -0.5963
   69phy    H01 1855   2.950   4.555   2.461  0.8613  0.1935 -1.2089
   69phy    C19 1856   2.815   4.447   2.624 -0.1376 -0.6710 -0.0979
   69phy    C13 1857   2.825   4.238   2.458 -0.0550  0.8686 -0.7402
   69phy     H3 1858   2.721   4.202   2.481 -0.3762  1.3103 -1.4654
   69phy    O33 1859   2.901   4.162   2.555 -0.2507  0.4090  0.3616
   69phy    H1B 1860   2.989   4.166   2.524 -0.0600 -1.2980  0.6164
   69phy    C12 1861   2.868   4.181   2.323  0.3455  0.1862 -0.4278
   69phy    O11 1862   2.825   4.054   2.290 -0.1920 -0.6267  0.2482
   69phy    H1A 1863   2.785   4.064   2.205  0.8527 -0.1840 -0.2070
   70phy    C35 1864   1.970   0.413   0.428  0.6798 -0.0820  0.2173
   70phy    C33 1865   1.826   0.366   0.424  0.3024 -0.3890  0.2308
   70phy    C34 1866   1.746   0.456   0.517 -0.1800 -0.2915  0.0625
   70phy    C32 1867   1.761   0.376   0.284  0.5357 -0.5111  0.0595
   70phy    C31 1868   1.772   0.257   0.191 -0.0225  0.1588  0.4964
   70phy    C30 1869   1.720   0.283   0.047 -0.1309 -0.8720 -0.1281
   70phy    C28 1870   1.718   0.165  -0.048  0.0919  0.1324 -0.3422
   70phy    C29 1871   1.628   0.194  -0.161 -0.1659 -0.2274 -0.2457
   70phy    C27 1872   1.857   0.136  -0.105  0.2078  0.0665 -0.0506
   70phy    C26 1873   1.877  -0.018  -0.121  0.0744 -0.1131 -0.3015
   70phy    C25 1874   2.003  -0.049  -0.205  0.8711  0.0571  0.7867
   70phy    C23 1875   2.060  -0.189  -0.206 -0.4630  0.3271  0.0051
   70phy    C24 1876   2.026  -0.258  -0.337 -0.0153 -0.2179 -0.3739
   70phy    C22 1877   2.206  -0.181  -0.163  0.6010  0.6121  0.0801
   70phy    C21 1878   2.267  -0.312  -0.112  0.4586  0.3365  0.2602
   70phy    C20 1879   2.415  -0.295  -0.079 -0.3776  0.4501  0.2653
   70phy    C18 1880   2.504  -0.414  -0.012  0.3758  0.2076  0.2001
   70phy    O01 1881   2.437  -0.462   0.108  0.0712  0.2901  0.2511
   70phy    H01 1882   2.438  -0.394   0.173 -0.4341  0.8091 -0.2795
   70phy    C19 1883   2.635  -0.346   0.033  0.3162 -0.4904 -0.1955
   70phy    C13 1884   2.528  -0.540  -0.113 -0.2897  0.1901  0.7382
   70phy     H3 1885   2.425  -0.576  -0.133 -0.2955  1.0676 -1.0101
   70phy    O33 1886   2.567  -0.506  -0.246 -0.2183  0.4353  0.5682
   70phy    H1B 1887   2.658  -0.484  -0.257 -0.4930  1.5576  0.3672
   70phy    C12 1888   2.572  -0.687  -0.087  0.3820 -0.4010  0.3225
   70phy    O11 1889   2.593  -0.727   0.042 -0.1971  0.2578 -0.0116
   70phy    H1A 1890   2.661  -0.683   0.090  0.2561 -1.4691  1.0239
   71phy    C35 1891   2.119   0.305   1.007 -0.4165 -0.1849 -0.0793
   71phy    C33 1892   2.245   0.358   1.076 -0.6922  0.1153  0.6552
   71phy    C34 1893   2.208   0.380   1.223 -0.2240 -0.4566 -0.0281
   71phy    C32 1894   2.363   0.255   1.059  0.1884 -0.3877 -0.3999
   71phy    C31 1895   2.424   0.258   0.919 -0.1887 -1.0636  0.0624
   71phy    C30 1896   2.517   0.147   0.886 -0.2546 -0.0059  0.4588
   71phy    C28 1897   2.588   0.147   0.748 -0.0161 -0.1302  0.0536
   71phy    C29 1898   2.735   0.101   0.764 -0.1598 -0.1407  0.2415
   71phy    C27 1899   2.513   0.069   0.642  0.4040  0.1130 -0.5193
   71phy    C26 1900   2.519   0.125   0.499 -0.1190 -0.1445 -0.5734
   71phy    C25 1901   2.430   0.058   0.388 -0.2068  0.7987  0.2011
   71phy    C23 1902   2.431   0.143   0.266 -0.0117 -0.3321  1.0188
   71phy    C24 1903   2.459   0.036   0.154 -0.0948  0.3568  0.3898
   71phy    C22 1904   2.294   0.214   0.237 -0.6167  0.4949  0.4315
   71phy    C21 1905   2.306   0.326   0.133 -0.3423 -0.8018  0.2769
   71phy    C20 1906   2.171   0.396   0.094  0.0208  0.5275  0.3402
   71phy    C18 1907   2.174   0.496  -0.036 -0.5923  0.2376 -0.4856
   71phy    O01 1908   2.300   0.565  -0.049 -0.0714  0.6559  0.1136
   71phy    H01 1909   2.286   0.637  -0.108 -3.0234 -0.8378 -1.2492
   71phy    C19 1910   2.065   0.598  -0.009  0.1697 -0.4237 -0.1092
   71phy    C13 1911   2.155   0.432  -0.183  0.3146 -0.1342  0.2409
   71phy     H3 1912   2.072   0.358  -0.167  2.0813 -2.4332 -0.6418
   71phy    O33 1913   2.095   0.500  -0.295  0.6185  0.3571 -0.1760
   71phy    H1B 1914   2.166   0.532  -0.346 -0.4017  1.1317 -1.1549
   71phy    C12 1915   2.247   0.313  -0.232  0.1071 -0.1511  0.4227
   71phy    O11 1916   2.367   0.354  -0.298 -0.4136  0.5418  0.1230
   71phy    H1A 1917   2.431   0.375  -0.233 -0.1408  1.8184 -0.5403
   72phy    C35 1918   2.364   0.777   0.990  0.1939  0.2559 -0.0421
   72phy    C33 1919   2.296   0.789   1.130  0.1931  0.4508  0.1104
   72phy    C34 1920   2.402   0.785   1.237 -0.0918 -0.0752 -0.1534
   72phy    C32 1921   2.211   0.916   1.133  0.0694 -0.1921  0.2934
   72phy    C31 1922   2.060   0.891   1.132 -0.8017  0.7507 -0.2482
   72phy    C30 1923   1.981   1.023   1.138 -0.0247 -0.3043  0.5911
   72phy    C28 1924   1.824   1.018   1.127  0.0503  0.0852  0.4629
   72phy    C29 1925   1.771   1.003   1.265  0.1151  0.3451 -0.4276
   72phy    C27 1926   1.769   1.144   1.061  0.7619  0.2444  0.0413
   72phy    C26 1927   1.730   1.110   0.918  0.0823  0.0954 -0.0480
   72phy    C25 1928   1.680   1.232   0.838  0.2717 -0.4666  0.0337
   72phy    C23 1929   1.691   1.221   0.686  0.2348 -0.0556 -0.1836
   72phy    C24 1930   1.548   1.197   0.623  0.2370  0.2215  0.0018
   72phy    C22 1931   1.788   1.328   0.635 -0.2487 -0.5024 -0.2020
   72phy    C21 1932   1.880   1.293   0.519 -0.2875 -0.4286 -0.4838
   72phy    C20 1933   1.977   1.406   0.488 -0.1591 -0.0551 -0.2603
   72phy    C18 1934   2.049   1.413   0.345  0.6736 -0.0163 -0.5937
   72phy    O01 1935   2.082   1.279   0.304 -0.2367  0.1909 -0.0515
   72phy    H01 1936   2.013   1.246   0.250 -0.5018  0.0056  0.3960
   72phy    C19 1937   2.175   1.492   0.368  0.2170 -0.4077 -0.2104
   72phy    C13 1938   1.947   1.481   0.240  0.2245  0.1330  0.7059
   72phy     H3 1939   1.864   1.406   0.234 -1.3026  1.7349  1.1504
   72phy    O33 1940   1.869   1.590   0.266  0.3750 -0.8116  0.0380
   72phy    H1B 1941   1.845   1.588   0.357 -2.0345 -2.3019 -0.5188
   72phy    C12 1942   1.966   1.466   0.083  0.0648  0.1545  0.3456
   72phy    O11 1943   2.044   1.356   0.032  0.1384  0.3215  0.0983
   72phy    H1A 1944   2.071   1.364  -0.058 -0.2336 -1.3332 -0.2094
   73phy    C35 1945   2.477   1.936   1.380  0.1602 -0.0248  0.3631
   73phy    C33 1946   2.476   1.932   1.222 -0.0431 -0.3107 -0.1601
   73phy    C34 1947   2.341   1.878   1.188  0.3916 -0.8222 -0.3449
   73phy    C32 1948   2.531   2.070   1.157  0.2319  0.2022  0.3352
   73phy    C31 1949   2.535   2.066   1.006  0.1383  0.0683  0.3796
   73phy    C30 1950   2.586   2.192   0.937 -0.3133  0.5274 -0.1119
   73phy    C28 1951   2.573   2.188   0.789 -0.0326  0.6259 -0.3987
   73phy    C29 1952   2.504   2.316   0.730  0.0666  0.2607 -0.4392
   73phy    C27 1953   2.715   2.157   0.734 -0.1935 -0.1287 -0.2959
   73phy    C26 1954   2.716   2.101   0.588 -0.6023 -0.1937 -0.1620
   73phy    C25 1955   2.861   2.067   0.553 -0.2617 -0.5351  0.1261
   73phy    C23 1956   2.900   1.982   0.431 -0.1246  0.3518 -0.0027
   73phy    C24 1957   3.051   1.979   0.435  0.2192  0.4310  0.5964
   73phy    C22 1958   2.840   1.841   0.437 -0.3242  0.5076  0.9251
   73phy    C21 1959   2.769   1.808   0.303 -0.0968 -0.4889  0.3113
   73phy    C20 1960   2.708   1.667   0.305 -0.3604  0.3981 -0.3992
   73phy    C18 1961   2.603   1.639   0.193  0.4928 -0.3604  0.2561
   73phy    O01 1962   2.512   1.750   0.184  0.3249  0.4380 -0.3104
   73phy    H01 1963   2.537   1.828   0.230 -1.1814  1.4323 -1.0872
   73phy    C19 1964   2.524   1.515   0.243 -0.0011 -0.0462  0.3557
   73phy    C13 1965   2.673   1.613   0.048  0.0894  0.1781 -0.1879
   73phy     H3 1966   2.712   1.717   0.032 -0.5835  0.5299  0.3764
   73phy    O33 1967   2.800   1.550   0.049  0.3967 -0.0350 -0.0310
   73phy    H1B 1968   2.871   1.610   0.056  0.7604 -0.5101  0.5075
   73phy    C12 1969   2.593   1.614  -0.091  0.1471  0.4714  0.0115
   73phy    O11 1970   2.666   1.662  -0.201  0.1245  0.2433  0.2745
   73phy    H1A 1971   2.743   1.609  -0.205 -0.3200 -0.4930  0.9766
   74phy    C35 1972   3.032   2.508   1.297  0.0648 -0.2625 -0.0074
   74phy    C33 1973   2.984   2.446   1.170  0.1894  0.8832 -0.2059
   74phy    C34 1974   2.836   2.446   1.183 -0.0293 -0.0668 -0.0381
   74phy    C32 1975   3.036   2.520   1.048 -0.2026  0.1288 -0.2436
   74phy    C31 1976   3.051   2.438   0.916  0.2494 -0.0735 -0.0711
   74phy    C30 1977   3.079   2.537   0.800 -0.0425  0.5461 -0.0217
   74phy    C28 1978   3.085   2.483   0.654  0.1003 -0.4743 -0.6184
   74phy    C29 1979   3.028   2.594   0.564  0.3430 -0.2538  0.8481
   74phy    C27 1980   3.230   2.452   0.611  0.3780 -0.0544 -0.3106
   74phy    C26 1981   3.239   2.355   0.494 -0.3476 -0.2522  0.0678
   74phy    C25 1982   3.380   2.358   0.437  0.0281  0.2654 -0.1566
   74phy    C23 1983   3.407   2.264   0.324 -1.0363 -0.0061  0.5844
   74phy    C24 1984   3.528   2.325   0.246 -0.1119  0.3493  0.1471
   74phy    C22 1985   3.433   2.121   0.360 -0.1376 -0.1787  0.5347
   74phy    C21 1986   3.392   2.019   0.251 -0.4932  0.2182 -0.2796
   74phy    C20 1987   3.406   1.876   0.303  0.2418 -0.7239  0.6101
   74phy    C18 1988   3.341   1.752   0.225  0.0558 -0.9845 -0.3411
   74phy    O01 1989   3.220   1.794   0.163 -0.0553  0.1540 -0.0998
   74phy    H01 1990   3.239   1.884   0.144  1.1170 -0.2469 -0.9839
   74phy    C19 1991   3.305   1.646   0.331 -0.0127  0.2123 -0.1377
   74phy    C13 1992   3.435   1.690   0.110  0.1009  0.5242 -0.1717
   74phy     H3 1993   3.453   1.774   0.039 -1.0554  0.4137 -0.6032
   74phy    O33 1994   3.573   1.665   0.149 -0.0774 -0.0196 -0.2343
   74phy    H1B 1995   3.598   1.576   0.156 -0.6548 -0.3162 -1.5205
   74phy    C12 1996   3.389   1.600  -0.011 -0.8116  0.1062  0.0764
   74phy    O11 1997   3.376   1.465   0.020 -0.1751  0.0484  0.2689
   74phy    H1A 1998   3.318   1.429  -0.044 -0.1731 -0.5062  0.5823
   75phy    C35 1999   0.250   2.048   1.411 -0.0575  0.1928 -0.4861
   75phy    C33 2000   0.122   1.966   1.407 -0.3283 -0.3032 -0.2374
   75phy    C34 2001   0.090   1.913   1.547 -0.4495 -0.5245  0.3374
   75phy    C32 2002   0.010   2.066   1.378 -0.4439 -0.0868  0.1784
   75phy    C31 2003  -0.052   2.055   1.242 -0.0979 -0.0186 -0.3065
   75phy    C30 2004  -0.189   2.123   1.242  0.4215 -0.1657  0.2392
   75phy    C28 2005  -0.269   2.112   1.106 -0.1882 -0.3928  0.2616
   75phy    C29 2006  -0.417   2.105   1.140  0.2870 -0.4904  0.0498
   75phy    C27 2007  -0.242   2.238   1.019 -0.0533  0.1729  0.1248
   75phy    C26 2008  -0.192   2.217   0.877 -0.5857  0.4251  0.3253
   75phy    C25 2009  -0.164   2.354   0.806 -0.0311 -0.0153 -0.0973
   75phy    C23 2010  -0.145   2.360   0.652  0.1357  0.2403 -0.0591
   75phy    C24 2011  -0.165   2.501   0.592 -0.3281  0.2676  0.4504
   75phy    C22 2012  -0.005   2.309   0.613 -0.0898 -0.3715 -0.0453
   75phy    C21 2013   0.018   2.216   0.490  0.3047  0.0698  0.5457
   75phy    C20 2014   0.158   2.150   0.498  0.2536 -0.0741 -0.7576
   75phy    C18 2015   0.209   2.048   0.390  0.1673 -0.5670  0.2352
   75phy    O01 2016   0.125   1.932   0.389 -0.1291  0.0865 -0.5310
   75phy    H01 2017   0.033   1.945   0.386 -0.4850 -1.8514  0.5323
   75phy    C19 2018   0.342   2.005   0.452 -0.7056 -0.4341  0.0245
   75phy    C13 2019   0.222   2.109   0.244  0.4767  0.0926 -0.4219
   75phy     H3 2020   0.116   2.119   0.210  0.4325 -0.2578 -0.3917
   75phy    O33 2021   0.265   2.245   0.231 -0.0144  0.3109 -0.2613
   75phy    H1B 2022   0.194   2.306   0.219 -0.2939 -0.0481 -0.4801
   75phy    C12 2023   0.249   2.026   0.107 -0.4625  0.4073 -0.1126
   75phy    O11 2024   0.378   2.031   0.060  0.1155  0.0539  0.1379
   75phy    H1A 2025   0.424   2.101   0.101 -0.7355  1.0758 -0.6082
   76phy    C35 2026   2.943   1.137   1.688  0.5250 -0.3088  1.1500
   76phy    C33 2027   2.836   1.214   1.605 -0.2304 -0.1519  0.2465
   76phy    C34 2028   2.771   1.112   1.519 -0.6102 -0.3609 -0.1760
   76phy    C32 2029   2.729   1.280   1.691  0.0669 -0.7985 -0.5447
   76phy    C31 2030   2.766   1.424   1.712 -0.0539  0.0435 -0.7639
   76phy    C30 2031   2.665   1.489   1.810  0.7445 -0.2472 -0.4564
   76phy    C28 2032   2.667   1.643   1.831  0.4717 -0.0823 -0.0337
   76phy    C29 2033   2.542   1.696   1.756  0.6618  0.0812  0.6047
   76phy    C27 2034   2.657   1.676   1.981 -0.1917  0.6670 -0.1534
   76phy    C26 2035   2.787   1.709   2.044 -0.0221 -0.6589 -0.8064
   76phy    C25 2036   2.749   1.726   2.193  0.3629  0.1630  0.0835
   76phy    C23 2037   2.862   1.769   2.293 -0.1281 -0.0542  0.0042
   76phy    C24 2038   2.793   1.858   2.399 -0.0838 -0.4849 -0.0348
   76phy    C22 2039   2.951   1.656   2.351  0.5042 -0.2478  0.0031
   76phy    C21 2040   3.097   1.693   2.375 -0.4906  0.0107  0.3349
   76phy    C20 2041   3.178   1.577   2.431 -0.0177 -0.0374  0.3393
   76phy    C18 2042   3.322   1.603   2.494  0.0926 -0.1138  0.0782
   76phy    O01 2043   3.308   1.714   2.586 -0.2602 -0.0843 -0.4514
   76phy    H01 2044   3.393   1.734   2.621  0.3826  0.9954 -2.4822
   76phy    C19 2045   3.342   1.475   2.574 -0.2659  0.3336 -0.1079
   76phy    C13 2046   3.443   1.637   2.388 -0.0985 -0.6040  0.4234
   76phy     H3 2047   3.443   1.559   2.307 -1.8084  1.4872 -1.7144
   76phy    O33 2048   3.571   1.619   2.443 -0.2221 -0.1704  0.2087
   76phy    H1B 2049   3.592   1.685   2.506  1.2293  0.4643 -0.8781
   76phy    C12 2050   3.445   1.773   2.307 -0.2246 -0.2902  0.0975
   76phy    O11 2051   3.466   1.890   2.381  0.0193  0.3432 -0.3471
   76phy    H1A 2052   3.399   1.898   2.447  1.3292  0.7890  0.9840
   77phy    C35 2053   2.339   0.572   0.430  0.1113  0.0550  0.4046
   77phy    C33 2054   2.355   0.632   0.568 -0.7417 -0.4492 -0.0138
   77phy    C34 2055   2.310   0.529   0.680 -0.0056  0.5252  0.0308
   77phy    C32 2056   2.498   0.679   0.587 -0.0399 -0.0941  0.0668
   77phy    C31 2057   2.520   0.807   0.669 -0.4321  0.6834 -0.3497
   77phy    C30 2058   2.671   0.830   0.686 -0.2055 -0.0605 -0.0602
   77phy    C28 2059   2.687   0.975   0.739 -0.0863  0.9120 -0.1776
   77phy    C29 2060   2.690   0.992   0.894 -0.1638 -0.3396  0.4909
   77phy    C27 2061   2.821   1.031   0.689 -0.0252 -0.3088  0.0333
   77phy    C26 2062   2.789   1.137   0.586  0.2976 -0.2116 -0.0993
   77phy    C25 2063   2.924   1.201   0.549  0.0044 -0.5369 -0.1495
   77phy    C23 2064   2.927   1.307   0.439 -0.2400 -0.1554 -0.3832
   77phy    C24 2065   3.025   1.419   0.478 -0.4461 -0.3224  0.8279
   77phy    C22 2066   2.957   1.234   0.305  0.4909 -0.7673 -0.2194
   77phy    C21 2067   2.928   1.306   0.171  0.6264  0.3657  0.0738
   77phy    C20 2068   2.958   1.210   0.054  0.2390 -0.0299  0.4405
   77phy    C18 2069   2.924   1.264  -0.089  0.4349  0.6243  0.1090
   77phy    O01 2070   2.791   1.303  -0.086  0.0057  0.1048 -0.0412
   77phy    H01 2071   2.774   1.367  -0.021 -0.3722  0.7432 -0.7558
   77phy    C19 2072   2.923   1.139  -0.186 -0.8674  0.4094  0.4603
   77phy    C13 2073   3.026   1.377  -0.142  0.5143 -0.4795 -0.3359
   77phy     H3 2074   3.008   1.461  -0.069  0.1301 -0.3943 -0.5257
   77phy    O33 2075   3.165   1.369  -0.116 -0.8750  0.0665  0.1838
   77phy    H1B 2076   3.192   1.280  -0.104  2.3654  0.6043 -1.8822
   77phy    C12 2077   2.995   1.484  -0.256  0.4864  0.1244 -0.1984
   77phy    O11 2078   2.862   1.502  -0.299  0.0642 -0.1133 -0.4604
   77phy    H1A 2079   2.819   1.427  -0.335 -1.1964  0.7546 -0.8203
   78phy    C35 2080   3.292   4.948   0.654  0.1072 -0.3402 -0.0120
   78phy    C33 2081   3.316   4.864   0.778 -0.3849 -0.0809  0.5243
   78phy    C34 2082   3.306   4.720   0.729 -0.5990  0.4908  0.0336
   78phy    C32 2083   3.460   4.887   0.837  0.1218 -0.4434 -0.1193
   78phy    C31 2084   3.478   4.973   0.970  0.2498 -0.5672 -0.0300
   78phy    C30 2085   3.620   4.954   1.030 -0.0197 -0.1544 -0.3554
   78phy    C28 2086   3.649   5.028   1.162 -0.6720 -0.0034 -0.7805
   78phy    C29 2087   3.685   4.922   1.270  0.1875 -0.4336 -0.6137
   78phy    C27 2088   3.781   5.110   1.142 -0.2905 -0.3927 -0.1194
   78phy    C26 2089   3.776   5.254   1.087  0.2960  0.8668  0.0829
   78phy    C25 2090   3.913   5.318   1.077  0.2504 -0.0869 -0.0720
   78phy    C23 2091   3.919   5.437   0.980 -0.3586 -0.1674 -0.0106
   78phy    C24 2092   3.889   5.571   1.056 -0.2386 -0.0267  0.3059
   78phy    C22 2093   4.065   5.454   0.923 -0.4270 -0.2092  0.2337
   78phy    C21 2094   4.060   5.497   0.778 -0.0065 -0.0413  0.3153
   78phy    C20 2095   4.193   5.494   0.704 -0.7585 -0.3233  0.4211
   78phy    C18 2096   4.201   5.533   0.548  0.0084 -0.3488 -0.0878
   78phy    O01 2097   4.101   5.460   0.478  0.5841 -0.0579  0.5684
   78phy    H01 2098   4.063   5.520   0.417 -2.0887 -0.6457  1.5086
   78phy    C19 2099   4.342   5.490   0.501 -0.5979  0.2133  0.3312
   78phy    C13 2100   4.168   5.688   0.510  0.0423  0.1240 -0.9632
   78phy     H3 2101   4.070   5.702   0.562  1.5146  2.0179  1.5104
   78phy    O33 2102   4.237   5.792   0.577  0.2861 -0.5027  0.0538
   78phy    H1B 2103   4.244   5.770   0.668  0.8966  0.3200  0.2158
   78phy    C12 2104   4.104   5.739   0.372  0.0751 -0.0146 -0.3542
   78phy    O11 2105   4.026   5.641   0.309 -0.8391 -0.2156  0.3342
   78phy    H1A 2106   3.969   5.685   0.249  0.2159 -0.6947 -1.0733
   79phy    C35 2107   2.646   1.416   1.194  0.0337  0.1351 -0.7824
   79phy    C33 2108   2.705   1.533   1.274 -0.1797  0.3190  0.1056
   79phy    C34 2109   2.615   1.565   1.390  0.2833  0.0643 -0.1300
   79phy    C32 2110   2.849   1.505   1.326 -0.9644 -0.8348  0.0548
   79phy    C31 2111   2.953   1.561   1.220 -0.1221  0.9594  0.0289
   79phy    C30 2112   3.091   1.572   1.286  0.3288  0.4997  0.7144
   79phy    C28 2113   3.214   1.620   1.201 -0.6528  0.2863  0.2431
   79phy    C29 2114   3.302   1.725   1.275 -0.2551  0.2290 -0.0258
   79phy    C27 2115   3.293   1.498   1.150 -0.1574  0.4231  0.1697
   79phy    C26 2116   3.317   1.489   0.998 -0.1502 -0.2835  0.2366
   79phy    C25 2117   3.397   1.367   0.958  0.3545 -0.0885  0.1815
   79phy    C23 2118   3.421   1.355   0.807 -0.2710  0.2332  0.2617
   79phy    C24 2119   3.543   1.436   0.764 -0.4030  0.7363  0.0322
   79phy    C22 2120   3.456   1.206   0.777 -0.1548  0.3993 -0.3707
   79phy    C21 2121   3.350   1.122   0.705  0.0950  0.6331  0.2375
   79phy    C20 2122   3.397   0.982   0.675 -0.1167 -0.1769 -0.5615
   79phy    C18 2123   3.297   0.876   0.615  0.1900  0.5560 -0.5130
   79phy    O01 2124   3.161   0.896   0.672  0.0249  0.1508  0.0527
   79phy    H01 2125   3.166   0.884   0.765 -0.0693 -1.7375 -0.1420
   79phy    C19 2126   3.349   0.746   0.680  0.2279  0.3934 -0.7164
   79phy    C13 2127   3.293   0.883   0.455 -0.2528  0.3638  0.1538
   79phy     H3 2128   3.270   0.991   0.436  2.2445  0.7983 -0.7162
   79phy    O33 2129   3.421   0.881   0.377 -1.0731 -0.6191 -0.6481
   79phy    H1B 2130   3.426   0.803   0.325 -0.4002  0.0404 -1.6120
   79phy    C12 2131   3.175   0.845   0.365 -0.3986 -0.2749 -0.4826
   79phy    O11 2132   3.045   0.849   0.427  0.6505  0.1721  0.2071
   79phy    H1A 2133   3.062   0.878   0.514 -0.3342 -1.4678  0.9976
   80phy    C35 2134   4.488   1.423   0.964  0.3028  0.0811  0.1613
   80phy    C33 2135   4.491   1.276   0.999 -0.0017  0.0195  0.2380
   80phy    C34 2136   4.545   1.252   1.135 -0.2288  0.6868  0.5427
   80phy    C32 2137   4.350   1.212   0.978 -0.6157  0.0532  0.1919
   80phy    C31 2138   4.361   1.073   0.925  0.3026 -0.3359  0.3438
   80phy    C30 2139   4.222   1.008   0.924 -0.1632 -0.5150 -0.4460
   80phy    C28 2140   4.218   0.861   0.881 -0.0513  0.0511 -0.4634
   80phy    C29 2141   4.289   0.757   0.971  0.3711  0.7302  0.0397
   80phy    C27 2142   4.070   0.824   0.891  0.1558 -0.4588  0.1187
   80phy    C26 2143   4.000   0.763   0.768  0.4488 -0.5276  0.1454
   80phy    C25 2144   3.851   0.756   0.778  0.0717  0.0806  0.6209
   80phy    C23 2145   3.784   0.668   0.667  0.8966  0.0201  0.7066
   80phy    C24 2146   3.684   0.577   0.734  0.4230 -0.3013  0.1943
   80phy    C22 2147   3.734   0.749   0.541  0.2617 -0.5917 -0.2422
   80phy    C21 2148   3.724   0.669   0.413 -0.1136 -0.1320  0.4642
   80phy    C20 2149   3.720   0.758   0.288 -0.3495 -0.3722  0.0783
   80phy    C18 2150   3.714   0.693   0.149  0.3635 -0.2021 -0.3428
   80phy    O01 2151   3.805   0.579   0.143 -0.0477 -0.6385 -0.1690
   80phy    H01 2152   3.815   0.558   0.052  0.7960 -1.5900  0.1223
   80phy    C19 2153   3.773   0.802   0.056 -0.0232  0.3366  0.9573
   80phy    C13 2154   3.563   0.644   0.113  0.6632 -0.3817 -0.1080
   80phy     H3 2155   3.546   0.557   0.181  0.6311  1.0707  1.8430
   80phy    O33 2156   3.445   0.722   0.168  0.2395 -0.1526 -0.3265
   80phy    H1B 2157   3.411   0.784   0.107 -0.1292 -1.4786 -1.5324
   80phy    C12 2158   3.526   0.553  -0.014  0.0054  0.2684 -0.3366
   80phy    O11 2159   3.475   0.621  -0.123  0.1277 -0.2228 -0.0206
   80phy    H1A 2160   3.527   0.697  -0.143  0.0834 -0.0733  0.4132
   81phy    C35 2161   4.304   2.088   0.637  0.4866  0.1655 -0.4368
   81phy    C33 2162   4.340   1.981   0.744  0.2414 -1.3135 -0.1082
   81phy    C34 2163   4.399   2.042   0.878  0.3062 -0.3511 -0.1274
   81phy    C32 2164   4.211   1.900   0.766 -0.1846  0.2681 -0.2280
   81phy    C31 2165   4.225   1.752   0.801  0.2991  0.3248  0.4287
   81phy    C30 2166   4.088   1.681   0.822  0.1553 -0.0354 -0.1846
   81phy    C28 2167   4.095   1.540   0.869  0.1122  0.0654 -0.1997
   81phy    C29 2168   4.073   1.538   1.015  0.0330  0.3686  0.2803
   81phy    C27 2169   3.982   1.463   0.804  0.1555 -0.1448  0.2351
   81phy    C26 2170   4.031   1.369   0.686  0.1051  0.3239 -0.7326
   81phy    C25 2171   3.925   1.270   0.647 -0.4879 -0.3976  0.0070
   81phy    C23 2172   3.943   1.191   0.511 -0.2327 -0.2844 -0.6122
   81phy    C24 2173   4.003   1.052   0.522  0.0047  0.1020  0.0092
   81phy    C22 2174   3.800   1.149   0.462  0.0254  0.1633 -0.4314
   81phy    C21 2175   3.736   1.214   0.340 -0.1033 -0.4476 -0.1284
   81phy    C20 2176   3.581   1.203   0.322 -0.5575 -0.6658  0.0714
   81phy    C18 2177   3.512   1.229   0.193  0.5685 -0.3474  0.2095
   81phy    O01 2178   3.558   1.354   0.137 -0.1212 -0.2107  0.2583
   81phy    H01 2179   3.487   1.399   0.095 -0.6280 -1.4546 -0.2591
   81phy    C19 2180   3.370   1.261   0.250 -0.4528  0.2522 -0.0884
   81phy    C13 2181   3.516   1.111   0.085 -0.1542 -0.4313  0.4625
   81phy     H3 2182   3.625   1.104   0.064 -0.0566 -1.5750  1.2448
   81phy    O33 2183   3.498   0.980   0.139 -0.5612  0.2745  0.0396
   81phy    H1B 2184   3.496   0.980   0.232 -0.0438  0.9801  0.0573
   81phy    C12 2185   3.474   1.118  -0.070 -0.3577 -0.3186  0.4762
   81phy    O11 2186   3.340   1.150  -0.103  0.2205  0.1045  0.0416
   81phy    H1A 2187   3.294   1.091  -0.046  1.7723  0.1080  1.4077
   82phy    C35 2188   2.042   2.096   0.861 -0.3110  0.3643  0.5346
   82phy    C33 2189   1.936   2.053   0.963  0.1062 -0.3963 -0.3065
   82phy    C34 2190   1.823   2.157   0.959 -0.1095  0.6905 -0.5415
   82phy    C32 2191   1.894   1.910   0.938 -0.2253  0.6715 -0.3189
   82phy    C31 2192   1.959   1.815   1.045  0.2140 -0.0422 -0.0898
   82phy    C30 2193   1.922   1.668   1.022  0.2486  0.2692  0.2653
   82phy    C28 2194   2.005   1.573   1.110  0.1335 -0.8264  0.3104
   82phy    C29 2195   1.933   1.538   1.233  0.0278 -0.2170 -0.1362
   82phy    C27 2196   2.039   1.447   1.030  0.4701  0.0391  0.2965
   82phy    C26 2197   2.154   1.440   0.925  0.6093 -0.1267  0.3687
   82phy    C25 2198   2.189   1.307   0.865 -0.4505  0.0964  0.1489
   82phy    C23 2199   2.325   1.294   0.794  0.5635  0.0336 -0.1065
   82phy    C24 2200   2.437   1.243   0.883 -0.4206  0.1679 -0.3899
   82phy    C22 2201   2.299   1.198   0.677 -0.0775  0.0482  0.2222
   82phy    C21 2202   2.383   1.202   0.551  0.4907  0.0916 -0.0717
   82phy    C20 2203   2.333   1.091   0.459 -0.4730  0.1515  0.2377
   82phy    C18 2204   2.381   1.085   0.307  0.2741  0.6365 -0.3949
   82phy    O01 2205   2.336   1.205   0.242 -0.0769  0.0564 -0.0733
   82phy    H01 2206   2.247   1.221   0.267 -0.1801 -1.2016  0.3930
   82phy    C19 2207   2.290   0.967   0.253 -0.0994 -0.4187  0.4285
   82phy    C13 2208   2.536   1.048   0.293  0.0888 -0.2057 -0.1328
   82phy     H3 2209   2.589   1.138   0.333  0.2162 -0.8227  1.1361
   82phy    O33 2210   2.595   0.954   0.385 -0.1391  0.3080  0.2285
   82phy    H1B 2211   2.533   0.927   0.451  0.8586 -0.4529  0.8787
   82phy    C12 2212   2.617   1.078   0.160  0.0486 -0.2312  0.2752
   82phy    O11 2213   2.584   1.204   0.095 -0.0113 -0.0464 -0.2025
   82phy    H1A 2214   2.510   1.243   0.138  0.3520  2.1890 -1.4613
   83phy    C35 2215   4.903   1.650   1.301 -0.5502  0.6156 -0.7741
   83phy    C33 2216   4.824   1.682   1.177  0.2401 -0.1319  0.3455
   83phy    C34 2217   4.893   1.608   1.064 -0.0908  0.0350 -0.2581
   83phy    C32 2218   4.680   1.635   1.195  0.2517  0.1345 -0.2732
   83phy    C31 2219   4.572   1.735   1.243 -0.0626  0.1633  0.1442
   83phy    C30 2220   4.424   1.688   1.256 -0.0846  0.0199  0.1290
   83phy    C28 2221   4.319   1.788   1.311 -0.1244  0.2533  0.1703
   83phy    C29 2222   4.255   1.855   1.187  0.0845  0.1884 -0.1953
   83phy    C27 2223   4.213   1.715   1.396 -0.2822  0.3914  0.1239
   83phy    C26 2224   4.133   1.787   1.504  0.0888  0.3203 -0.3925
   83phy    C25 2225   4.016   1.693   1.548  0.0469 -0.0916  0.2854
   83phy    C23 2226   3.895   1.735   1.631  0.7293  0.4600 -0.0653
   83phy    C24 2227   3.784   1.793   1.546  0.3705  0.4220  0.0733
   83phy    C22 2228   3.831   1.612   1.696  0.6441  0.2228 -0.3160
   83phy    C21 2229   3.830   1.606   1.850 -0.4131 -0.5245 -0.0995
   83phy    C20 2230   3.739   1.496   1.905 -0.2981 -0.0065  0.1407
   83phy    C18 2231   3.692   1.498   2.059 -0.7060 -0.4697  0.1894
   83phy    O01 2232   3.628   1.626   2.085 -0.0222 -0.6417  0.1153
   83phy    H01 2233   3.636   1.691   2.018 -0.2950 -2.1807 -1.4639
   83phy    C19 2234   3.573   1.398   2.056  0.1205 -0.7281 -0.1437
   83phy    C13 2235   3.797   1.469   2.183 -0.3364 -0.0546 -0.0458
   83phy     H3 2236   3.853   1.374   2.165 -0.9180 -0.3993 -0.0403
   83phy    O33 2237   3.744   1.443   2.316 -0.0408 -0.0575  0.0038
   83phy    H1B 2238   3.701   1.521   2.345  0.3034  0.5479 -1.0622
   83phy    C12 2239   3.910   1.582   2.209  0.2023 -0.6138 -0.3727
   83phy    O11 2240   3.865   1.706   2.258  0.5757 -0.1866 -0.7679
   83phy    H1A 2241   3.772   1.694   2.253  0.5052  0.5692 -1.5636
   84phy    C35 2242   3.844   2.240   0.773  0.2158  0.5976  0.5816
   84phy    C33 2243   3.732   2.133   0.750 -0.2066  0.5189 -0.5457
   84phy    C34 2244   3.593   2.213   0.756 -0.1675  0.3508  0.0846
   84phy    C32 2245   3.744   2.074   0.607  0.9711  0.3185 -0.0849
   84phy    C31 2246   3.760   1.917   0.607  0.4724  0.2035  0.1861
   84phy    C30 2247   3.782   1.860   0.463 -0.7852  0.1231 -0.3523
   84phy    C28 2248   3.826   1.708   0.478 -0.0504 -0.1518 -0.0166
   84phy    C29 2249   3.703   1.622   0.434  0.0620 -0.6758 -0.3640
   84phy    C27 2250   3.937   1.663   0.383  0.1882  0.2656 -0.3315
   84phy    C26 2251   4.077   1.664   0.446  0.0165 -0.7558  0.0061
   84phy    C25 2252   4.175   1.579   0.364 -0.2127 -0.1603  0.3939
   84phy    C23 2253   4.310   1.570   0.435  0.5875 -0.1011 -0.0630
   84phy    C24 2254   4.356   1.426   0.458  0.0965 -0.0168  0.2572
   84phy    C22 2255   4.420   1.624   0.343 -0.6048  0.3646 -0.6272
   84phy    C21 2256   4.456   1.776   0.355 -0.5364  0.6752  0.1576
   84phy    C20 2257   4.573   1.820   0.255  0.5311  0.1820 -0.4624
   84phy    C18 2258   4.609   1.967   0.251 -0.2334  0.2418 -0.7371
   84phy    O01 2259   4.491   2.044   0.218 -0.1013  0.5556 -0.1169
   84phy    H01 2260   4.440   1.994   0.157  1.2007 -0.1137 -0.7011
   84phy    C19 2261   4.688   1.967   0.117  0.2169  0.1551 -0.0257
   84phy    C13 2262   4.693   2.022   0.382  0.5759  0.3210  0.3944
   84phy     H3 2263   4.627   1.991   0.466  0.4062  0.0293  0.1562
   84phy    O33 2264   4.808   1.952   0.423 -0.2810 -0.0800 -0.1858
   84phy    H1B 2265   4.790   1.875   0.473 -0.7330  0.3284  0.2854
   84phy    C12 2266   4.694   2.165   0.443 -0.4183 -0.4635 -0.4657
   84phy    O11 2267   4.781   2.247   0.380 -0.3491 -0.3965 -0.0884
   84phy    H1A 2268   4.858   2.198   0.358 -0.5016 -0.5682 -0.2401
   85phy    C35 2269   2.456   0.030   1.388  0.0390 -0.4810 -0.3880
   85phy    C33 2270   2.582   0.103   1.423 -0.2715  0.7543  0.0363
   85phy    C34 2271   2.687   0.050   1.330 -0.4543  0.1686  0.2468
   85phy    C32 2272   2.562   0.256   1.396 -0.3559  0.3394  0.2787
   85phy    C31 2273   2.646   0.353   1.478  0.4257  0.5366 -0.4144
   85phy    C30 2274   2.614   0.504   1.450 -0.2014 -0.2791  0.1329
   85phy    C28 2275   2.709   0.600   1.528 -0.4983  0.3497  0.4009
   85phy    C29 2276   2.803   0.680   1.435  0.2420  0.0667 -0.3516
   85phy    C27 2277   2.624   0.704   1.606 -0.2800 -0.0510 -0.0639
   85phy    C26 2278   2.664   0.717   1.752  0.7315 -0.3230 -0.3863
   85phy    C25 2279   2.599   0.838   1.822  0.1250 -0.0209 -0.5517
   85phy    C23 2280   2.641   0.857   1.972  0.5324  0.1415  0.7940
   85phy    C24 2281   2.735   0.975   1.974  0.6987  0.1096 -0.0329
   85phy    C22 2282   2.516   0.878   2.063 -0.2557 -0.0161 -0.2865
   85phy    C21 2283   2.507   0.807   2.196 -0.3018  0.2932  0.0747
   85phy    C20 2284   2.392   0.849   2.287  0.4850 -0.5602  0.1788
   85phy    C18 2285   2.399   0.819   2.441  0.0188 -0.6513 -0.0412
   85phy    O01 2286   2.509   0.886   2.512 -0.1665 -0.2634  0.0220
   85phy    H01 2287   2.518   0.976   2.487 -0.3035 -0.2559 -0.0037
   85phy    C19 2288   2.270   0.895   2.487  0.3346 -0.6006  0.0821
   85phy    C13 2289   2.401   0.660   2.482  0.0783 -0.3627 -0.1140
   85phy     H3 2290   2.351   0.601   2.400 -0.5619  0.8829 -0.6505
   85phy    O33 2291   2.323   0.632   2.599  0.3601  0.1050 -0.2459
   85phy    H1B 2292   2.321   0.710   2.650 -0.4597  0.4117 -0.7354
   85phy    C12 2293   2.545   0.594   2.499 -0.7206 -0.3979 -0.2599
   85phy    O11 2294   2.542   0.457   2.518 -0.1021  0.3246 -0.0502
   85phy    H1A 2295   2.478   0.442   2.586 -0.2998  1.2519 -0.0196
   86phy    C35 2296   3.703   1.706   1.199 -0.1186 -0.2914  0.2893
   86phy    C33 2297   3.770   1.787   1.090 -0.6647  0.5979 -0.2807
   86phy    C34 2298   3.717   1.752   0.951  0.4844 -0.2113  0.8157
   86phy    C32 2299   3.752   1.938   1.120 -0.6090 -0.0139  0.1513
   86phy    C31 2300   3.874   1.998   1.188  0.2554 -0.1462 -0.3443
   86phy    C30 2301   3.860   2.147   1.220 -0.5129 -0.2230 -0.7228
   86phy    C28 2302   3.973   2.209   1.312 -0.0263  0.5255 -0.7492
   86phy    C29 2303   4.088   2.254   1.224 -0.2460  0.1140 -0.2131
   86phy    C27 2304   3.916   2.338   1.364  0.1544  0.1368 -0.3513
   86phy    C26 2305   3.907   2.339   1.516 -0.3046 -0.4159 -0.2550
   86phy    C25 2306   3.833   2.457   1.579 -0.0332 -0.6834 -0.0645
   86phy    C23 2307   3.857   2.496   1.728  0.1874  0.7993  0.2029
   86phy    C24 2308   3.855   2.649   1.737 -0.0035  0.3933 -0.5143
   86phy    C22 2309   3.741   2.440   1.812 -0.0369  0.0486 -0.1727
   86phy    C21 2310   3.773   2.319   1.895  0.1046 -0.0737  0.0920
   86phy    C20 2311   3.648   2.241   1.928  0.2174 -0.2743  0.3506
   86phy    C18 2312   3.651   2.116   2.025 -0.8361  0.1803  0.4872
   86phy    O01 2313   3.680   2.165   2.159 -0.0487 -0.3334 -0.0532
   86phy    H01 2314   3.647   2.252   2.172 -0.5227 -0.5409  0.1555
   86phy    C19 2315   3.501   2.083   2.036 -0.3740  0.1832  0.0310
   86phy    C13 2316   3.739   1.986   1.988  0.3249  0.0354 -0.3360
   86phy     H3 2317   3.723   1.960   1.880 -3.6649  2.5325 -0.5495
   86phy    O33 2318   3.700   1.870   2.054 -0.1982  0.2082  0.2782
   86phy    H1B 2319   3.731   1.886   2.141  0.8607 -0.2826  0.0165
   86phy    C12 2320   3.891   1.985   2.007 -0.6230  0.2845  0.1283
   86phy    O11 2321   3.941   1.963   2.131  0.4661  0.0387  0.2427
   86phy    H1A 2322   3.905   1.888   2.174  1.9508  0.1639  1.8274
   87phy    C35 2323   4.141   2.767   0.420 -0.6830 -0.4005  0.0095
   87phy    C33 2324   4.144   2.870   0.528  0.1534  0.0373  0.3750
   87phy    C34 2325   4.288   2.913   0.544 -0.1819  0.1061 -0.1867
   87phy    C32 2326   4.055   2.988   0.502  0.0023  0.1205 -0.0464
   87phy    C31 2327   3.910   2.983   0.556  0.2655 -0.2740  0.0246
   87phy    C30 2328   3.838   3.119   0.545 -0.4397  0.6862  0.4560
   87phy    C28 2329   3.687   3.112   0.564  0.0364  0.2727  0.4933
   87phy    C29 2330   3.651   3.136   0.711  0.1025  0.2172  0.0242
   87phy    C27 2331   3.632   3.225   0.467  0.2148  0.2818  0.1161
   87phy    C26 2332   3.520   3.174   0.379 -0.0624  0.3229  0.0660
   87phy    C25 2333   3.449   3.272   0.283 -0.2222 -0.0148  0.0180
   87phy    C23 2334   3.341   3.199   0.203  0.3342 -0.1516  0.5013
   87phy    C24 2335   3.203   3.242   0.243  0.4769 -0.2583  0.3215
   87phy    C22 2336   3.358   3.223   0.051  0.0370 -0.3076  0.1688
   87phy    C21 2337   3.337   3.100  -0.040  0.4807  0.5576  0.0012
   87phy    C20 2338   3.341   3.128  -0.192 -0.3687  0.5455 -0.1060
   87phy    C18 2339   3.275   3.013  -0.290  0.1564 -0.0228 -0.3984
   87phy    O01 2340   3.329   2.885  -0.247 -0.3252  0.0423  0.6105
   87phy    H01 2341   3.303   2.871  -0.158 -0.1619  0.4835  0.7247
   87phy    C19 2342   3.335   3.046  -0.428  0.2534 -0.3433  0.5117
   87phy    C13 2343   3.113   3.014  -0.289 -0.3356 -0.2891  0.7282
   87phy     H3 2344   3.090   2.982  -0.185  0.0284 -0.6648  0.6949
   87phy    O33 2345   3.043   3.137  -0.286 -0.0181 -0.4345 -0.4672
   87phy    H1B 2346   3.013   3.152  -0.198 -0.0631 -0.3933 -0.4897
   87phy    C12 2347   3.012   2.905  -0.348 -0.5151 -0.3445 -0.5502
   87phy    O11 2348   2.888   2.898  -0.279  0.1970  0.2172 -0.0603
   87phy    H1A 2349   2.831   2.971  -0.291  0.4742  0.6976  1.4406
   88phy    C35 2350   3.933   2.830   1.398 -0.0905 -0.1991  0.2659
   88phy    C33 2351   4.047   2.869   1.500 -0.3864 -0.0669  0.0499
   88phy    C34 2352   4.172   2.799   1.452  0.0182  0.2053  0.2518
   88phy    C32 2353   4.067   3.018   1.528 -0.0780  0.3240  0.3744
   88phy    C31 2354   4.029   3.044   1.675  0.1554  0.3512 -0.3822
   88phy    C30 2355   4.023   3.191   1.716  0.0651 -0.8429 -0.3458
   88phy    C28 2356   4.006   3.206   1.872  0.3013  0.5670  0.3557
   88phy    C29 2357   4.063   3.336   1.927 -0.3131 -0.6886  0.3432
   88phy    C27 2358   3.855   3.206   1.907  0.3629 -0.1344 -0.8920
   88phy    C26 2359   3.813   3.132   2.032  0.7134 -0.2993  0.0414
   88phy    C25 2360   3.663   3.133   2.053 -0.2806  0.0632  0.2887
   88phy    C23 2361   3.618   3.101   2.198 -0.6521  0.1786  0.0989
   88phy    C24 2362   3.577   3.222   2.272  0.4830  0.1320  0.2297
   88phy    C22 2363   3.507   2.993   2.206 -0.2262  0.0983 -0.1970
   88phy    C21 2364   3.573   2.865   2.257 -0.2667  0.2432  0.2104
   88phy    C20 2365   3.479   2.746   2.294 -0.2442 -0.0164  0.5042
   88phy    C18 2366   3.513   2.601   2.333 -0.4686  0.1136  0.1503
   88phy    O01 2367   3.540   2.584   2.473  0.0080 -0.5097  0.0966
   88phy    H01 2368   3.584   2.503   2.492 -0.8165 -0.7588  1.0210
   88phy    C19 2369   3.369   2.536   2.337 -0.3674  0.0389 -0.5611
   88phy    C13 2370   3.611   2.513   2.234 -0.5230  0.1106  0.3256
   88phy     H3 2371   3.573   2.518   2.128 -0.7174  3.0437  0.4365
   88phy    O33 2372   3.603   2.371   2.258  0.3083  0.3467 -0.3611
   88phy    H1B 2373   3.590   2.351   2.349  2.0212  2.9885  0.5765
   88phy    C12 2374   3.762   2.554   2.238 -0.1034  0.1030  0.0695
   88phy    O11 2375   3.826   2.550   2.360 -0.3651  0.7633  0.5696
   88phy    H1A 2376   3.792   2.626   2.403 -1.0225  0.2705  0.9414
   89phy    C35 2377   1.686   2.581   1.234 -0.1754  0.2322 -0.8530
   89phy    C33 2378   1.694   2.487   1.112 -0.5076  0.5322  0.2556
   89phy    C34 2379   1.558   2.437   1.088 -0.6274  0.3671  0.2947
   89phy    C32 2380   1.750   2.536   0.975  0.2223 -0.3568 -0.0153
   89phy    C31 2381   1.903   2.555   0.965 -0.7211  0.4413  0.1541
   89phy    C30 2382   1.957   2.571   0.819 -0.2278  0.5932 -0.5343
   89phy    C28 2383   2.112   2.575   0.803  0.0616 -0.4101 -0.5454
   89phy    C29 2384   2.171   2.436   0.765  0.0885  0.4063 -0.2347
   89phy    C27 2385   2.159   2.656   0.679  0.3832 -0.2849 -0.1953
   89phy    C26 2386   2.189   2.805   0.679 -0.4203 -0.1495 -0.2399
   89phy    C25 2387   2.221   2.885   0.551  0.1452 -0.2596  0.0907
   89phy    C23 2388   2.274   3.032   0.571 -0.0037 -0.2012 -0.3196
   89phy    C24 2389   2.428   3.030   0.557 -0.2049  0.4139  0.4292
   89phy    C22 2390   2.219   3.129   0.460  0.2364  0.0823 -0.2482
   89phy    C21 2391   2.171   3.268   0.512  0.0299  0.2157 -0.8087
   89phy    C20 2392   2.136   3.348   0.386  0.2008  0.2167  0.4349
   89phy    C18 2393   2.077   3.495   0.405  0.2803 -0.1820 -0.2863
   89phy    O01 2394   1.981   3.501   0.519 -0.1392  0.5590 -0.2044
   89phy    H01 2395   1.901   3.455   0.508 -0.9855  1.4097  1.9077
   89phy    C19 2396   1.987   3.509   0.281 -0.1332  0.2609 -0.0661
   89phy    C13 2397   2.189   3.614   0.414 -1.0460 -0.4615  0.7371
   89phy     H3 2398   2.259   3.578   0.494  1.4367  0.5292 -0.8507
   89phy    O33 2399   2.292   3.623   0.314 -0.1633 -0.1020  0.8370
   89phy    H1B 2400   2.262   3.657   0.232  0.3027 -1.1729  0.1983
   89phy    C12 2401   2.175   3.739   0.498  0.1726 -0.1702 -0.1332
   89phy    O11 2402   2.095   3.734   0.614  1.0231  0.3110  0.1241
   89phy    H1A 2403   2.047   3.653   0.609 -0.3976  0.8640  2.9341
   90phy    C35 2404   3.233   3.372   2.343  0.3221 -0.7275  0.1156
   90phy    C33 2405   3.182   3.369   2.202 -0.1664 -0.1657 -0.2649
   90phy    C34 2406   3.263   3.474   2.127  0.1042 -0.3284 -0.4977
   90phy    C32 2407   3.204   3.241   2.120 -0.3533  0.0876  0.3036
   90phy    C31 2408   3.090   3.138   2.132  0.4418  0.6771  0.6061
   90phy    C30 2409   3.115   3.021   2.035  0.1010  0.5147 -0.1885
   90phy    C28 2410   3.018   2.903   2.038  0.4897 -0.5566 -0.1332
   90phy    C29 2411   3.031   2.837   1.899  0.1873 -0.4257  0.0750
   90phy    C27 2412   3.049   2.807   2.152  0.1566 -1.0197  0.1080
   90phy    C26 2413   2.930   2.739   2.217  0.2096 -0.8652  0.1772
   90phy    C25 2414   2.970   2.631   2.314  0.2291  0.4902 -0.6147
   90phy    C23 2415   2.854   2.559   2.380  0.2258  0.2174  0.2421
   90phy    C24 2416   2.879   2.409   2.375  0.1321 -0.4403 -0.0944
   90phy    C22 2417   2.808   2.619   2.516  0.0504  0.0214  0.1348
   90phy    C21 2418   2.661   2.632   2.537  0.2205 -0.3135 -0.3253
   90phy    C20 2419   2.633   2.718   2.665  0.3847 -0.1214  0.1966
   90phy    C18 2420   2.489   2.728   2.732 -0.0225 -0.5555 -0.1770
   90phy    O01 2421   2.420   2.603   2.741 -0.3754  0.1433  0.4425
   90phy    H01 2422   2.370   2.587   2.663  0.4959  1.1857 -0.3573
   90phy    C19 2423   2.523   2.764   2.879 -0.0755 -0.3965 -0.2614
   90phy    C13 2424   2.389   2.835   2.660 -0.0611 -0.3318 -1.0729
   90phy     H3 2425   2.437   2.935   2.653  2.1796 -1.2189  0.3942
   90phy    O33 2426   2.270   2.861   2.738 -0.2452  0.1822 -0.2119
   90phy    H1B 2427   2.230   2.778   2.756 -0.5150 -0.4950 -3.3565
   90phy    C12 2428   2.336   2.801   2.515  0.1303 -0.3595 -0.0634
   90phy    O11 2429   2.246   2.691   2.506 -0.1486  0.2586  0.2346
   90phy    H1A 2430   2.165   2.711   2.549  0.5730 -1.5306  2.6900
   91phy    C35 2431   4.197   3.232   0.847 -0.3722  0.1873 -0.1902
   91phy    C33 2432   4.107   3.196   0.964  0.2693 -0.2865 -0.2898
   91phy    C34 2433   4.015   3.311   0.994  0.2182 -0.7022 -0.2603
   91phy    C32 2434   4.025   3.070   0.928  0.2910  0.0198 -0.5554
   91phy    C31 2435   4.097   2.934   0.968 -0.1383  0.0470 -0.0885
   91phy    C30 2436   4.020   2.810   0.920  0.1168  0.0659  0.2460
   91phy    C28 2437   4.093   2.686   0.969 -0.0225 -0.0857  0.1144
   91phy    C29 2438   4.011   2.585   1.047  0.3916  0.1230  0.1759
   91phy    C27 2439   4.147   2.622   0.846 -0.0764  0.7048  0.3843
   91phy    C26 2440   4.301   2.623   0.837 -0.4285 -0.4222 -0.0039
   91phy    C25 2441   4.339   2.547   0.716  0.2020  0.3763  0.4441
   91phy    C23 2442   4.482   2.550   0.664  0.7520 -0.2420 -0.1375
   91phy    C24 2443   4.580   2.455   0.740  0.5696 -0.3038  0.1635
   91phy    C22 2444   4.479   2.512   0.514 -0.2152 -0.0722  0.1222
   91phy    C21 2445   4.579   2.586   0.422 -0.1940  0.5384  0.1364
   91phy    C20 2446   4.534   2.568   0.272  0.0298  0.1430 -0.5339
   91phy    C18 2447   4.624   2.590   0.152  0.3245 -0.2271  0.4880
   91phy    O01 2448   4.683   2.723   0.165 -0.1146  0.3375 -0.2181
   91phy    H01 2449   4.756   2.725   0.224  0.0970 -0.9113 -0.4070
   91phy    C19 2450   4.521   2.609   0.037  0.0308  0.3522  0.0158
   91phy    C13 2451   4.731   2.479   0.113  0.2021 -0.2420 -0.1760
   91phy     H3 2452   4.813   2.495   0.187  0.6258 -0.8161 -0.5088
   91phy    O33 2453   4.698   2.346   0.143 -0.2370  0.1101 -0.0250
   91phy    H1B 2454   4.759   2.295   0.192 -2.5764 -0.8830  2.0502
   91phy    C12 2455   4.846   2.480   0.000  0.1805 -0.3595 -0.1851
   91phy    O11 2456   4.908   2.600  -0.044  0.1305 -0.0207  0.2485
   91phy    H1A 2457   4.865   2.615  -0.126  1.4094 -1.7524 -0.7989
   92phy    C35 2458   2.227   1.702   2.417 -0.0841 -0.3168  0.1595
   92phy    C33 2459   2.250   1.743   2.272  0.8132  0.0445  0.1595
   92phy    C34 2460   2.116   1.755   2.203 -0.3658  0.3073 -0.0981
   92phy    C32 2461   2.325   1.878   2.269  0.3594 -0.2280 -0.4113
   92phy    C31 2462   2.406   1.906   2.135  0.5422 -0.2123 -0.1552
   92phy    C30 2463   2.475   2.045   2.142 -0.1473 -0.1004  0.0403
   92phy    C28 2464   2.533   2.103   2.014  0.6424  0.5435  0.1495
   92phy    C29 2465   2.439   2.200   1.948 -0.2168 -0.5204  0.5690
   92phy    C27 2466   2.660   2.189   2.037  0.2984 -0.1453 -0.0183
   92phy    C26 2467   2.790   2.108   2.028 -0.2593 -0.3521 -0.3904
   92phy    C25 2468   2.910   2.205   2.047 -0.4501 -0.2704  0.1157
   92phy    C23 2469   3.042   2.126   2.062 -0.2401  0.1682 -0.1863
   92phy    C24 2470   3.120   2.125   1.930 -0.2147 -0.2914  0.3957
   92phy    C22 2471   3.140   2.192   2.163 -0.3867 -0.0473 -0.0682
   92phy    C21 2472   3.127   2.133   2.301  0.2542 -0.4841 -0.5672
   92phy    C20 2473   3.215   2.198   2.406 -0.2554 -0.0422  0.3656
   92phy    C18 2474   3.211   2.136   2.557  0.8132 -0.0328  0.0659
   92phy    O01 2475   3.237   1.997   2.556  0.0617 -0.1574  0.3656
   92phy    H01 2476   3.218   1.971   2.644  2.6363  1.5996  1.5858
   92phy    C19 2477   3.343   2.194   2.610  0.2379  0.0751  0.2057
   92phy    C13 2478   3.086   2.171   2.650  0.0819 -0.2301 -0.6659
   92phy     H3 2479   3.068   2.281   2.646 -0.9956 -0.3678 -0.0428
   92phy    O33 2480   3.110   2.156   2.789  0.6113  0.2878 -0.0425
   92phy    H1B 2481   3.183   2.209   2.815  1.9000 -1.9343  1.2241
   92phy    C12 2482   2.944   2.108   2.620  1.0213 -0.5471  0.2676
   92phy    O11 2483   2.920   1.984   2.680  0.3855  0.5225 -0.1214
   92phy    H1A 2484   2.828   1.982   2.701  0.7004  0.5607  1.3856
   93phy    C35 2485   2.010   2.141   2.074  0.7973  0.0117 -0.1798
   93phy    C33 2486   2.002   2.163   1.921 -0.4351  0.1437  0.1784
   93phy    C34 2487   2.079   2.291   1.888 -0.7488 -0.1415  0.2360
   93phy    C32 2488   2.074   2.043   1.857  0.0934  0.3501 -0.0155
   93phy    C31 2489   1.995   1.921   1.808  0.0877 -0.0511 -0.0852
   93phy    C30 2490   2.090   1.815   1.758 -0.7222 -0.3084  0.0966
   93phy    C28 2491   2.029   1.676   1.736 -0.4914  0.0690  0.1167
   93phy    C29 2492   1.987   1.654   1.592 -0.1684 -0.2461  0.5693
   93phy    C27 2493   2.143   1.577   1.768 -0.3261  0.0093  0.5792
   93phy    C26 2494   2.127   1.494   1.892  0.0550  0.3983 -0.5714
   93phy    C25 2495   2.224   1.376   1.910 -0.6951  0.1264  0.0575
   93phy    C23 2496   2.215   1.295   2.044  0.3985 -0.0206 -0.1613
   93phy    C24 2497   2.114   1.181   2.021  0.1922  0.1248 -0.1274
   93phy    C22 2498   2.347   1.233   2.083 -0.7968 -0.2587 -0.4450
   93phy    C21 2499   2.386   1.240   2.232  0.7441 -0.0778 -0.1125
   93phy    C20 2500   2.537   1.216   2.252  0.0787  0.2508 -0.2972
   93phy    C18 2501   2.602   1.208   2.397 -0.1242 -0.5249  0.0199
   93phy    O01 2502   2.518   1.133   2.487 -0.3773 -0.1069 -0.2532
   93phy    H01 2503   2.471   1.198   2.534  0.0438  1.5587 -1.9867
   93phy    C19 2504   2.725   1.112   2.375  0.2529 -0.2586  0.4501
   93phy    C13 2505   2.645   1.345   2.473 -0.6210  0.1932  0.1737
   93phy     H3 2506   2.709   1.409   2.408  0.0091  0.4568  1.0436
   93phy    O33 2507   2.734   1.312   2.581  0.2892 -0.5447 -0.1793
   93phy    H1B 2508   2.694   1.248   2.635 -2.1269  1.0018  0.0177
   93phy    C12 2509   2.530   1.438   2.516  0.0785 -0.2357 -0.2506
   93phy    O11 2510   2.435   1.372   2.589 -0.5743 -0.1054 -0.2259
   93phy    H1A 2511   2.354   1.394   2.549 -1.1895  0.2159  1.1345
   94phy    C35 2512   3.402   2.056   1.269 -0.2677  0.0293  0.1580
   94phy    C33 2513   3.409   2.158   1.381  0.6470  0.4814 -0.0986
   94phy    C34 2514   3.503   2.100   1.485 -0.1561 -0.0061  0.1083
   94phy    C32 2515   3.477   2.285   1.333 -0.5012  0.1527 -0.0894
   94phy    C31 2516   3.400   2.398   1.254 -0.3162  0.1861 -0.7609
   94phy    C30 2517   3.496   2.510   1.205 -0.7125 -0.0346  0.4335
   94phy    C28 2518   3.442   2.619   1.120  0.0741 -0.0453 -0.1604
   94phy    C29 2519   3.393   2.738   1.205 -0.1305  0.0312  0.2187
   94phy    C27 2520   3.555   2.672   1.023  0.0031  0.1918 -0.3855
   94phy    C26 2521   3.567   2.596   0.887  0.0226  0.2146  0.1271
   94phy    C25 2522   3.671   2.657   0.787 -0.1190  0.2699 -0.2911
   94phy    C23 2523   3.663   2.613   0.639  0.0571 -0.4470  0.7168
   94phy    C24 2524   3.575   2.700   0.549  0.3375  0.0678 -0.1317
   94phy    C22 2525   3.803   2.602   0.569 -0.3815  0.8756  0.2633
   94phy    C21 2526   3.817   2.476   0.473 -0.3437 -0.4134 -0.2689
   94phy    C20 2527   3.963   2.455   0.435  0.3817  0.1929 -0.2460
   94phy    C18 2528   3.995   2.321   0.357 -0.2523 -0.1410  0.3267
   94phy    O01 2529   3.951   2.200   0.428  0.3591 -0.4419 -0.0263
   94phy    H01 2530   3.945   2.209   0.521 -1.3722  3.7537 -0.3287
   94phy    C19 2531   4.147   2.311   0.357  0.1476 -0.3136 -0.0720
   94phy    C13 2532   3.931   2.322   0.205  0.1000 -1.0852  0.3399
   94phy     H3 2533   3.824   2.349   0.222  0.2834 -0.5002  0.5807
   94phy    O33 2534   3.965   2.429   0.116  0.0663  0.6487  0.2681
   94phy    H1B 2535   3.889   2.465   0.072  0.3056  0.3102 -0.4252
   94phy    C12 2536   3.879   2.198   0.131 -0.1411 -0.3057  0.0026
   94phy    O11 2537   3.841   2.092   0.211  0.0031  0.7857  0.1631
   94phy    H1A 2538   3.886   2.088   0.293 -1.0020  0.9209  0.7341
   95phy    C35 2539   3.825   3.436   1.256 -0.1663  0.1355  0.3064
   95phy    C33 2540   3.747   3.541   1.336 -0.1155  0.4758  0.3007
   95phy    C34 2541   3.640   3.613   1.249  0.1451  0.4855 -0.2527
   95phy    C32 2542   3.694   3.471   1.455 -0.0674  0.0109 -0.2252
   95phy    C31 2543   3.682   3.565   1.576 -0.2647 -0.4685 -0.4535
   95phy    C30 2544   3.622   3.491   1.699  0.5121 -0.4812 -0.0484
   95phy    C28 2545   3.549   3.586   1.792  0.1553 -0.5125 -0.5444
   95phy    C29 2546   3.401   3.540   1.796  0.3772  0.0798 -0.1620
   95phy    C27 2547   3.612   3.577   1.930 -0.5052  0.3556 -0.3120
   95phy    C26 2548   3.575   3.686   2.031 -0.2527 -0.1802 -0.1036
   95phy    C25 2549   3.614   3.644   2.172 -0.0906 -0.0735  0.1382
   95phy    C23 2550   3.577   3.741   2.288  0.1170  0.1822  0.2382
   95phy    C24 2551   3.430   3.736   2.329 -0.4500  0.5653  0.1712
   95phy    C22 2552   3.668   3.705   2.407 -0.1289 -0.6601  0.0608
   95phy    C21 2553   3.731   3.834   2.460 -0.4818 -0.2346  0.3220
   95phy    C20 2554   3.803   3.798   2.590 -0.5819 -0.2959  0.0747
   95phy    C18 2555   3.853   3.914   2.680  0.4891 -0.2725  0.1584
   95phy    O01 2556   3.739   4.002   2.694 -0.0607  0.5336 -0.6281
   95phy    H01 2557   3.712   4.020   2.782 -1.6520  0.5077 -1.0815
   95phy    C19 2558   3.860   3.849   2.824  0.3812 -0.2968 -0.0877
   95phy    C13 2559   3.990   3.981   2.624 -0.0276  0.0064 -0.3677
   95phy     H3 2560   3.974   4.015   2.518 -0.4242 -0.4670 -0.4685
   95phy    O33 2561   4.095   3.885   2.602 -0.5093  0.0436  0.5032
   95phy    H1B 2562   4.145   3.904   2.525  0.0223 -0.0879  0.8174
   95phy    C12 2563   4.043   4.106   2.705  0.1173 -0.5475  0.2864
   95phy    O11 2564   4.145   4.196   2.659 -0.2001 -0.1481  0.1445
   95phy    H1A 2565   4.219   4.149   2.627  0.5192  0.7515  0.4458
   96phy    C35 2566   2.800   2.842   1.305 -0.4511 -0.2556 -0.3985
   96phy    C33 2567   2.915   2.945   1.292 -0.1937 -0.4805  0.2573
   96phy    C34 2568   2.942   2.972   1.149 -0.0498  0.4378 -0.1437
   96phy    C32 2569   2.897   3.075   1.371 -0.2822 -0.1044  0.2929
   96phy    C31 2570   3.000   3.108   1.480 -0.3281 -0.2674 -0.1831
   96phy    C30 2571   2.977   3.256   1.512  0.3469  0.0441 -0.3408
   96phy    C28 2572   3.060   3.322   1.621  0.1295 -0.2915  0.2805
   96phy    C29 2573   3.202   3.351   1.568  0.2999  0.1836  0.0167
   96phy    C27 2574   2.980   3.453   1.661 -0.0275 -0.3952  0.1041
   96phy    C26 2575   2.985   3.507   1.806  0.3559  0.3247  0.1138
   96phy    C25 2576   2.903   3.636   1.821 -0.3439  0.2950  0.0956
   96phy    C23 2577   2.937   3.739   1.924  0.1651  0.1635  0.1671
   96phy    C24 2578   2.916   3.882   1.890  0.2419 -0.0859  0.3484
   96phy    C22 2579   2.876   3.698   2.062 -0.0713 -0.4834  0.1575
   96phy    C21 2580   2.939   3.749   2.187  0.0929 -0.2982 -0.0401
   96phy    C20 2581   2.870   3.688   2.312 -0.2636  0.1900  0.4432
   96phy    C18 2582   2.877   3.733   2.460  0.1414 -0.1803 -0.5068
   96phy    O01 2583   2.825   3.870   2.474 -0.1993 -0.0293 -0.0218
   96phy    H01 2584   2.829   3.909   2.389  0.7280  1.6287  0.7258
   96phy    C19 2585   2.768   3.642   2.523 -0.4050  0.5654 -0.4273
   96phy    C13 2586   3.023   3.715   2.531 -0.1728  0.1854 -0.6088
   96phy     H3 2587   3.076   3.624   2.491  0.1405  0.0413  0.1190
   96phy    O33 2588   3.021   3.685   2.667 -0.2748 -0.3663 -0.1049
   96phy    H1B 2589   3.039   3.594   2.681 -0.6564 -0.4104  0.1099
   96phy    C12 2590   3.126   3.837   2.511  0.9407  0.5686  0.4441
   96phy    O11 2591   3.088   3.952   2.582  0.0842  0.1171 -0.3219
   96phy    H1A 2592   2.997   3.941   2.601  0.0890  0.2979 -0.1911
   97phy    C35 2593   1.957   2.934   1.122 -0.1247 -0.6149  0.1170
   97phy    C33 2594   2.026   2.950   1.250  0.4708  0.2497 -0.0933
   97phy    C34 2595   1.915   2.984   1.351 -0.3320 -0.0757 -0.0613
   97phy    C32 2596   2.084   2.816   1.292  0.3452  0.5401  0.1878
   97phy    C31 2597   2.237   2.805   1.275  0.0180  0.7783  0.2216
   97phy    C30 2598   2.285   2.660   1.312 -0.8260 -0.1271 -0.4627
   97phy    C28 2599   2.441   2.640   1.302  0.7197 -0.7925  0.1097
   97phy    C29 2600   2.478   2.527   1.398  0.1409  0.1996 -0.0059
   97phy    C27 2601   2.494   2.594   1.167 -0.4382  0.3842  0.1039
   97phy    C26 2602   2.517   2.700   1.064 -0.3703 -0.6827  0.2498
   97phy    C25 2603   2.597   2.645   0.948  0.7622  0.2863  0.0406
   97phy    C23 2604   2.615   2.737   0.826 -0.3646 -0.1225 -0.1619
   97phy    C24 2605   2.740   2.834   0.838 -0.1205  0.0360 -0.0360
   97phy    C22 2606   2.637   2.645   0.704  0.0360  0.3885  0.2654
   97phy    C21 2607   2.596   2.696   0.565  0.0912  0.2253  0.1706
   97phy    C20 2608   2.664   2.623   0.447 -0.2103 -0.2563  0.1544
   97phy    C18 2609   2.660   2.694   0.308 -0.3697 -0.1367 -0.0578
   97phy    O01 2610   2.519   2.706   0.275 -0.1198  0.2005 -0.3858
   97phy    H01 2611   2.509   2.795   0.248  0.8848  0.7482  0.9537
   97phy    C19 2612   2.721   2.591   0.214 -0.4891 -0.3230 -0.1397
   97phy    C13 2613   2.728   2.840   0.291  0.2034  0.2452 -0.1900
   97phy     H3 2614   2.689   2.889   0.383 -1.3936 -0.9057 -0.2146
   97phy    O33 2615   2.866   2.841   0.327  0.7226  0.1030  0.0945
   97phy    H1B 2616   2.878   2.858   0.419 -0.3471 -2.2015  0.7385
   97phy    C12 2617   2.687   2.964   0.206  0.5300  0.6048 -0.3261
   97phy    O11 2618   2.547   2.958   0.186 -0.1872 -0.2196 -0.1637
   97phy    H1A 2619   2.536   3.025   0.121  0.4949  1.0376  0.9433
   98phy    C35 2620   4.107   3.542   1.468 -0.2623 -0.8744 -0.2018
   98phy    C33 2621   4.229   3.581   1.562  0.1278 -0.6593 -0.2161
   98phy    C34 2622   4.326   3.467   1.562 -0.2247  0.4553 -0.0613
   98phy    C32 2623   4.286   3.716   1.525 -0.3429 -0.3590 -0.2642
   98phy    C31 2624   4.338   3.807   1.637  0.1163 -0.2811 -0.1479
   98phy    C30 2625   4.391   3.936   1.582 -0.3174  0.0238  0.1428
   98phy    C28 2626   4.473   4.027   1.680  0.3173  0.1559 -0.0205
   98phy    C29 2627   4.616   4.044   1.631  0.2991  0.1312 -0.2260
   98phy    C27 2628   4.411   4.170   1.686  0.0341 -0.0534  0.8077
   98phy    C26 2629   4.349   4.216   1.819 -0.8308  0.0387  0.4628
   98phy    C25 2630   4.283   4.352   1.802 -0.2869  0.1010 -0.6266
   98phy    C23 2631   4.213   4.396   1.931 -0.2741 -0.2895  0.2802
   98phy    C24 2632   4.282   4.514   1.999  0.0576 -0.5508  0.3368
   98phy    C22 2633   4.064   4.424   1.896  1.2091 -0.2172 -0.2337
   98phy    C21 2634   3.968   4.391   2.003  0.1370  0.1798  0.0106
   98phy    C20 2635   3.824   4.419   1.970  0.2021  0.6496  0.3709
   98phy    C18 2636   3.711   4.393   2.072 -0.3303 -0.2189 -0.0838
   98phy    O01 2637   3.743   4.461   2.193 -0.3156  0.1874 -0.0984
   98phy    H01 2638   3.803   4.405   2.239  1.4465 -0.1537 -2.5756
   98phy    C19 2639   3.592   4.479   2.014  0.0965 -0.1723  0.2194
   98phy    C13 2640   3.666   4.240   2.111 -0.2726  0.0296 -0.3430
   98phy     H3 2641   3.630   4.184   2.022 -2.4172 -0.3413  0.6906
   98phy    O33 2642   3.545   4.250   2.186  0.2676  0.0867  0.0312
   98phy    H1B 2643   3.546   4.328   2.238 -0.5833 -0.1117  0.3729
   98phy    C12 2644   3.759   4.143   2.181  0.8785  0.9517 -0.3807
   98phy    O11 2645   3.844   4.195   2.279  0.7269  0.1569 -0.6627
   98phy    H1A 2646   3.808   4.185   2.365  1.3607 -1.2733 -0.5299
   99phy    C35 2647   2.430   3.111   0.966 -0.0454  0.5774 -0.3402
   99phy    C33 2648   2.526   3.182   1.060  0.1027 -0.1113  0.2589
   99phy    C34 2649   2.529   3.102   1.190  0.0340  0.5106  0.3049
   99phy    C32 2650   2.660   3.202   0.989 -0.6800 -0.2307  0.0534
   99phy    C31 2651   2.718   3.344   1.002  0.2474  0.4319 -0.2954
   99phy    C30 2652   2.868   3.341   0.962  0.9652  0.0166 -0.2986
   99phy    C28 2653   2.943   3.472   0.981  0.3537 -0.4143 -0.1435
   99phy    C29 2654   3.009   3.482   1.121 -0.0416  0.7813 -0.1829
   99phy    C27 2655   3.038   3.493   0.868 -0.1456 -0.2074  0.0522
   99phy    C26 2656   3.036   3.628   0.800  0.4199 -0.7890  0.2161
   99phy    C25 2657   3.146   3.645   0.689  0.0981  0.2150  0.0550
   99phy    C23 2658   3.129   3.757   0.582  0.1383 -0.1991 -0.0396
   99phy    C24 2659   3.203   3.886   0.620  0.1584 -0.4466  0.3836
   99phy    C22 2660   3.187   3.699   0.449  0.0608 -0.0144 -0.2055
   99phy    C21 2661   3.074   3.680   0.338 -0.5376  0.4460 -0.7747
   99phy    C20 2662   3.131   3.640   0.205 -0.3630  0.4159 -0.8247
   99phy    C18 2663   3.055   3.661   0.070  0.7317 -0.3167  0.0553
   99phy    O01 2664   2.918   3.610   0.085 -0.1675 -0.3869 -0.3507
   99phy    H01 2665   2.875   3.656   0.155  2.8007 -0.7966  1.9705
   99phy    C19 2666   3.134   3.581  -0.030 -0.4975 -0.2938  0.1214
   99phy    C13 2667   3.046   3.816   0.032  0.0252 -0.4744 -0.3837
   99phy     H3 2668   2.964   3.854   0.098  1.3149  0.7490  0.5771
   99phy    O33 2669   3.150   3.900   0.078 -0.6713  0.4419  0.2490
   99phy    H1B 2670   3.154   3.914   0.170 -1.0603  0.2715  0.2896
   99phy    C12 2671   2.963   3.884  -0.086 -0.4817 -0.1285  0.4266
   99phy    O11 2672   2.870   3.798  -0.149 -0.6849  0.0039 -0.8111
   99phy    H1A 2673   2.918   3.760  -0.221  0.3902 -1.1917  0.4828
  100phy    C35 2674   3.234   2.389   1.674 -0.1256 -0.1917  0.2612
  100phy    C33 2675   3.268   2.521   1.736 -0.0578  0.1883 -0.0586
  100phy    C34 2676   3.328   2.501   1.874 -0.1190 -0.4543  0.3756
  100phy    C32 2677   3.344   2.606   1.630 -0.6402  0.6538 -0.2089
  100phy    C31 2678   3.365   2.754   1.666 -0.0414 -0.0658  0.0191
  100phy    C30 2679   3.435   2.833   1.564  0.4598 -0.1800  0.5572
  100phy    C28 2680   3.475   2.982   1.598 -0.7553  0.5670  0.4231
  100phy    C29 2681   3.606   2.989   1.676  0.1203  0.1648  0.5568
  100phy    C27 2682   3.520   3.050   1.469  0.3022 -0.4717  0.1432
  100phy    C26 2683   3.413   3.112   1.375  0.1320 -0.6275 -0.3804
  100phy    C25 2684   3.463   3.153   1.234 -0.2601 -0.5486  0.3648
  100phy    C23 2685   3.348   3.209   1.144 -0.1684  0.2557 -0.4783
  100phy    C24 2686   3.356   3.359   1.156  0.1318 -0.4015  0.0254
  100phy    C22 2687   3.379   3.174   0.995  0.4538  0.7672  0.0199
  100phy    C21 2688   3.252   3.094   0.934  0.8592  0.1958 -0.1068
  100phy    C20 2689   3.284   3.044   0.793  0.2650  0.0142 -0.3226
  100phy    C18 2690   3.166   2.995   0.698 -0.2044  0.3053 -0.2089
  100phy    O01 2691   3.094   2.887   0.764 -0.3340 -0.4355 -0.0498
  100phy    H01 2692   3.132   2.861   0.845  0.6785 -0.2381 -0.4441
  100phy    C19 2693   3.244   2.944   0.577 -0.0384  0.0730 -0.4391
  100phy    C13 2694   3.059   3.116   0.660 -0.8112  0.4678  0.1823
  100phy     H3 2695   2.996   3.123   0.752 -1.2996 -0.9594 -0.0188
  100phy    O33 2696   3.097   3.246   0.651  0.0999 -0.3030 -0.3013
  100phy    H1B 2697   3.186   3.240   0.680  0.1602 -0.1256 -0.4526
  100phy    C12 2698   2.926   3.091   0.577  0.5868 -0.1102  0.2948
  100phy    O11 2699   2.874   2.957   0.579 -0.6253 -0.1171  0.1181
  100phy    H1A 2700   2.933   2.906   0.632 -0.0219 -1.1600 -1.4839
  101phy    C35 2701   3.396   0.164   1.305 -0.8129  0.2939 -0.0929
  101phy    C33 2702   3.332   0.118   1.437 -0.0851 -0.0303  0.4119
  101phy    C34 2703   3.313   0.245   1.526 -0.1183 -0.7169  0.7704
  101phy    C32 2704   3.199   0.050   1.417 -0.2808  0.6089 -0.4981
  101phy    C31 2705   3.160  -0.050   1.529  0.4715 -0.1151  0.1544
  101phy    C30 2706   3.042  -0.147   1.478 -0.3476 -0.2192 -0.0868
  101phy    C28 2707   3.034  -0.283   1.554  0.4997 -0.1372  0.2187
  101phy    C29 2708   2.941  -0.283   1.675  0.1596  0.0054 -0.1355
  101phy    C27 2709   2.964  -0.380   1.459 -0.4195  0.1538 -0.2073
  101phy    C26 2710   3.048  -0.500   1.412 -0.1060  0.7112 -0.1198
  101phy    C25 2711   2.965  -0.589   1.317  0.0188 -0.1308  0.9106
  101phy    C23 2712   3.044  -0.687   1.231 -0.4295 -0.1586  0.2540
  101phy    C24 2713   3.061  -0.817   1.315 -0.0887  0.0762  0.0181
  101phy    C22 2714   2.970  -0.723   1.095  0.1534  0.4477 -0.2931
  101phy    C21 2715   3.044  -0.706   0.967  0.0471 -0.0397  0.0759
  101phy    C20 2716   2.954  -0.752   0.849  0.7326 -0.2058 -1.1747
  101phy    C18 2717   2.998  -0.760   0.696  0.0902 -0.5317 -0.1836
  101phy    O01 2718   3.053  -0.632   0.665  0.0962 -0.0676  0.0100
  101phy    H01 2719   3.086  -0.633   0.577 -2.1013 -2.8169 -0.9219
  101phy    C19 2720   2.861  -0.757   0.622 -0.2142  0.4242 -0.0672
  101phy    C13 2721   3.108  -0.867   0.644  0.3200 -0.4484 -0.0127
  101phy     H3 2722   3.087  -0.958   0.706 -0.8183  0.7430  1.4362
  101phy    O33 2723   3.094  -0.927   0.518 -0.4233  0.3238  0.4230
  101phy    H1B 2724   3.114  -0.865   0.451 -0.8397 -1.0875 -1.0519
  101phy    C12 2725   3.258  -0.871   0.690  0.4326 -0.0238 -0.0833
  101phy    O11 2726   3.341  -0.788   0.616 -0.1008 -0.2259 -0.2262
  101phy    H1A 2727   3.339  -0.700   0.649  0.7846 -1.0094  2.1708
  102phy    C35 2728   2.302   1.402   1.481  0.0823 -0.0503 -0.0139
  102phy    C33 2729   2.237   1.272   1.439  0.4565  0.1367  0.1763
  102phy    C34 2730   2.262   1.259   1.289 -0.0785 -0.4113 -0.0402
  102phy    C32 2731   2.282   1.156   1.533 -0.4268 -0.1907  0.1635
  102phy    C31 2732   2.196   1.034   1.545 -0.7437 -0.1738 -0.1336
  102phy    C30 2733   2.259   0.935   1.650  0.0942  0.2182  0.0137
  102phy    C28 2734   2.163   0.818   1.682  0.0936  0.1953 -0.0460
  102phy    C29 2735   2.188   0.688   1.603  0.0804  0.0056 -0.2122
  102phy    C27 2736   2.183   0.787   1.833  0.5260  0.4295  0.2133
  102phy    C26 2737   2.056   0.736   1.907 -0.3593 -0.3519 -0.0283
  102phy    C25 2738   2.089   0.709   2.054  0.3033 -0.0465  0.3490
  102phy    C23 2739   1.988   0.626   2.130  0.1155 -0.0781  0.3977
  102phy    C24 2740   2.023   0.484   2.118  0.1436 -0.2372 -0.4355
  102phy    C22 2741   1.994   0.678   2.275  0.3010  0.1483  0.3629
  102phy    C21 2742   1.889   0.653   2.376 -0.7177  0.2752 -0.4133
  102phy    C20 2743   1.905   0.740   2.509  0.1283 -0.4427 -0.2570
  102phy    C18 2744   1.833   0.713   2.641  0.1179 -0.0135  0.2327
  102phy    O01 2745   1.875   0.583   2.689 -0.5112 -0.8770 -0.5688
  102phy    H01 2746   1.966   0.563   2.698 -0.1898  0.8219  0.4679
  102phy    C19 2747   1.906   0.816   2.722 -0.6996  0.1124 -0.0338
  102phy    C13 2748   1.671   0.727   2.629  0.2168  0.2015  0.1102
  102phy     H3 2749   1.634   0.662   2.545  1.0137  1.8785 -1.6156
  102phy    O33 2750   1.625   0.855   2.585 -0.1917  0.4390 -0.0688
  102phy    H1B 2751   1.531   0.857   2.593 -0.5334 -0.9257 -2.5167
  102phy    C12 2752   1.579   0.679   2.750  0.3153 -0.5447  0.0867
  102phy    O11 2753   1.632   0.587   2.844  0.4900 -0.3148  0.2438
  102phy    H1A 2754   1.692   0.536   2.793  1.1071  1.4228 -0.8565
  103phy    C35 2755   2.406   4.123   2.163 -0.1915  0.2225  0.0324
  103phy    C33 2756   2.532   4.073   2.103 -0.4444  0.1989  0.7166
  103phy    C34 2757   2.528   3.919   2.085 -0.4956 -0.2586 -0.1494
  103phy    C32 2758   2.547   4.159   1.971 -0.1973 -0.2032 -0.0136
  103phy    C31 2759   2.695   4.190   1.950  0.2509  0.4885 -0.1122
  103phy    C30 2760   2.734   4.276   1.835 -0.0459 -0.6108  0.2551
  103phy    C28 2761   2.872   4.343   1.831  0.0555 -0.3026 -0.0491
  103phy    C29 2762   2.932   4.313   1.697  0.0929 -0.2364 -0.0133
  103phy    C27 2763   2.874   4.489   1.882  0.4379  0.4977  0.4597
  103phy    C26 2764   3.000   4.531   1.954 -0.0177  0.2570 -0.5308
  103phy    C25 2765   3.010   4.673   1.996 -0.0557 -0.7517 -0.4846
  103phy    C23 2766   3.154   4.723   2.028 -0.5536 -0.2080  0.0124
  103phy    C24 2767   3.154   4.874   1.985  0.3868  0.7670  0.1873
  103phy    C22 2768   3.192   4.696   2.173  0.6941 -0.0780 -0.8012
  103phy    C21 2769   3.268   4.568   2.210 -0.0429 -0.0818  0.0294
  103phy    C20 2770   3.284   4.572   2.367 -0.1122  0.5890 -0.4500
  103phy    C18 2771   3.367   4.454   2.435 -0.2504 -0.0877  0.1864
  103phy    O01 2772   3.497   4.439   2.369  0.1933 -0.0454 -0.0551
  103phy    H01 2773   3.532   4.525   2.356 -2.6180  1.2887  0.4390
  103phy    C19 2774   3.396   4.514   2.580 -0.1648  0.1757  0.3159
  103phy    C13 2775   3.282   4.313   2.443 -0.4694 -0.2463 -0.3017
  103phy     H3 2776   3.236   4.294   2.342  0.2307 -2.1922 -0.3025
  103phy    O33 2777   3.165   4.323   2.521  0.2655 -0.2346  0.4800
  103phy    H1B 2778   3.110   4.389   2.484 -1.7225 -1.8956  0.2843
  103phy    C12 2779   3.357   4.173   2.477  0.1558 -0.0954 -0.0898
  103phy    O11 2780   3.485   4.142   2.421  0.3553 -0.3215 -0.8232
  103phy    H1A 2781   3.486   4.146   2.327 -0.1925  1.0242 -0.7928
  104phy    C35 2782   2.087   0.081   0.653  0.0423  0.1835 -0.0247
  104phy    C33 2783   2.057  -0.005   0.776 -0.7795 -0.2851 -0.1889
  104phy    C34 2784   1.909  -0.029   0.803 -0.0545 -0.0856  0.3981
  104phy    C32 2785   2.147  -0.129   0.772 -0.3289 -0.2271  0.3456
  104phy    C31 2786   2.220  -0.140   0.902 -0.2193  0.6735 -0.3940
  104phy    C30 2787   2.295  -0.269   0.933  0.4642 -0.0024 -0.0407
  104phy    C28 2788   2.365  -0.254   1.073  0.8084  0.1727  0.1410
  104phy    C29 2789   2.277  -0.315   1.176 -0.2489 -0.5288 -0.0777
  104phy    C27 2790   2.507  -0.321   1.083  0.7220  0.3196 -0.8800
  104phy    C26 2791   2.621  -0.230   1.035 -0.6246 -0.2300 -0.2177
  104phy    C25 2792   2.751  -0.309   1.044  0.0445 -0.0272 -0.4880
  104phy    C23 2793   2.882  -0.252   0.985 -0.0771 -0.3898 -0.8343
  104phy    C24 2794   2.994  -0.262   1.086 -0.2449  0.5500  0.5298
  104phy    C22 2795   2.919  -0.328   0.855  0.2299  0.0953  0.1036
  104phy    C21 2796   2.862  -0.252   0.734 -0.3890  0.3071 -0.4060
  104phy    C20 2797   2.897  -0.318   0.598  1.0991 -0.3615 -0.2351
  104phy    C18 2798   2.837  -0.256   0.471  0.1373 -0.3254  0.6493
  104phy    O01 2799   2.700  -0.207   0.493  0.0542 -0.0437  0.0054
  104phy    H01 2800   2.643  -0.267   0.537 -1.9034  0.3085 -1.8782
  104phy    C19 2801   2.828  -0.387   0.389  0.0083 -0.4500  0.4422
  104phy    C13 2802   2.922  -0.134   0.402  0.1106  0.1298 -0.6592
  104phy     H3 2803   2.908  -0.056   0.482  1.0714 -1.6987  1.4144
  104phy    O33 2804   3.066  -0.134   0.411  0.2467 -0.0285  0.0993
  104phy    H1B 2805   3.105  -0.051   0.390 -1.4832  0.9627  0.5386
  104phy    C12 2806   2.854  -0.036   0.300  0.4514  0.0488 -0.5434
  104phy    O11 2807   2.884  -0.058   0.170 -0.2118  0.6387  0.4273
  104phy    H1A 2808   2.834  -0.003   0.114 -0.3386 -0.9286 -1.1058
  105phy    C35 2809   2.014   3.892   1.738  0.5002 -0.7713  0.2597
  105phy    C33 2810   2.140   3.810   1.696  0.4080 -0.7024  0.3364
  105phy    C34 2811   2.239   3.836   1.809  0.0788 -0.0808 -0.4257
  105phy    C32 2812   2.098   3.664   1.691  0.3834  0.2537 -0.5053
  105phy    C31 2813   2.171   3.588   1.580 -0.3634 -0.7830  0.4715
  105phy    C30 2814   2.133   3.442   1.574 -0.4669 -0.5515  0.5234
  105phy    C28 2815   2.174   3.354   1.455 -0.3866 -0.5904  0.0417
  105phy    C29 2816   2.202   3.211   1.510 -0.6024 -0.1994 -0.2734
  105phy    C27 2817   2.057   3.347   1.356  0.3767 -0.3176 -0.8315
  105phy    C26 2818   2.082   3.368   1.213 -0.9064  0.0601  0.3401
  105phy    C25 2819   1.966   3.350   1.110  0.0916 -0.3381 -0.3494
  105phy    C23 2820   1.997   3.417   0.972 -0.7455  0.3285 -0.3614
  105phy    C24 2821   2.044   3.309   0.875  0.0041 -0.2085 -0.0627
  105phy    C22 2822   1.878   3.502   0.939  0.0371 -0.1756 -0.1892
  105phy    C21 2823   1.896   3.604   0.821 -0.5695  0.0038  0.2015
  105phy    C20 2824   1.795   3.716   0.829  0.0100  0.0309  0.1005
  105phy    C18 2825   1.782   3.824   0.717  0.8952 -0.4337  0.0466
  105phy    O01 2826   1.908   3.890   0.698 -0.0281  0.1829 -0.4216
  105phy    H01 2827   1.978   3.827   0.694 -0.4464 -0.2435 -1.4693
  105phy    C19 2828   1.678   3.925   0.777  0.3898 -0.0760 -0.2193
  105phy    C13 2829   1.727   3.767   0.576 -0.0610  0.1416  0.2499
  105phy     H3 2830   1.813   3.701   0.548  0.9006  1.7203 -0.6702
  105phy    O33 2831   1.628   3.662   0.569  0.5629 -0.0945 -0.4288
  105phy    H1B 2832   1.545   3.693   0.538 -0.7152 -2.7484  0.0296
  105phy    C12 2833   1.736   3.847   0.440 -0.1396 -0.0776  0.3513
  105phy    O11 2834   1.761   3.788   0.317 -0.2198 -0.0924 -0.4301
  105phy    H1A 2835   1.701   3.716   0.309 -0.9483  0.6133 -1.6401
  106phy    C35 2836   1.615   0.099   1.990  0.8365  0.1847  0.2065
  106phy    C33 2837   1.722   0.059   1.887 -0.6381 -0.2716 -0.3712
  106phy    C34 2838   1.662  -0.000   1.764  0.0094 -0.0517  0.1071
  106phy    C32 2839   1.811   0.181   1.866  0.0577  0.2022 -0.2227
  106phy    C31 2840   1.960   0.160   1.828  0.2064  0.3802  0.3384
  106phy    C30 2841   2.033   0.280   1.774 -0.1690  0.2558 -0.3799
  106phy    C28 2842   2.185   0.267   1.758  0.3076 -0.1365 -0.7946
  106phy    C29 2843   2.238   0.289   1.620 -0.4156 -0.5594 -0.2004
  106phy    C27 2844   2.261   0.364   1.852 -0.0488 -0.1368 -0.0150
  106phy    C26 2845   2.382   0.309   1.932 -0.0602 -0.2796 -0.4112
  106phy    C25 2846   2.437   0.409   2.037  0.1100 -0.0499  0.4874
  106phy    C23 2847   2.556   0.352   2.120  0.7257 -0.1766  0.6565
  106phy    C24 2848   2.667   0.459   2.126 -0.4667  0.4821  0.0366
  106phy    C22 2849   2.515   0.276   2.249 -0.2539  0.2562 -0.2109
  106phy    C21 2850   2.609   0.158   2.301  0.5012 -0.2242 -0.1164
  106phy    C20 2851   2.530   0.092   2.417 -0.3031 -0.0015  0.0718
  106phy    C18 2852   2.601  -0.027   2.496  0.3325 -0.0730 -0.0211
  106phy    O01 2853   2.725   0.019   2.554  0.0391  0.4000  0.2491
  106phy    H01 2854   2.711   0.109   2.576 -2.1200  0.2061 -0.1101
  106phy    C19 2855   2.510  -0.028   2.625 -0.1566 -0.4115 -0.0021
  106phy    C13 2856   2.625  -0.168   2.425 -0.4320  0.1776 -0.6307
  106phy     H3 2857   2.541  -0.184   2.352  0.5114  0.4404 -1.8061
  106phy    O33 2858   2.610  -0.290   2.508 -0.1892 -0.5335 -0.0346
  106phy    H1B 2859   2.693  -0.312   2.546  0.6878  1.8762 -0.3854
  106phy    C12 2860   2.752  -0.182   2.330 -0.4486 -0.4088 -0.1584
  106phy    O11 2861   2.875  -0.191   2.394 -0.4090 -0.1535  0.2246
  106phy    H1A 2862   2.911  -0.115   2.436  2.6076 -0.6069 -1.2857
  107phy    C35 2863   2.490   5.116   1.976 -0.2311  0.6256 -0.2804
  107phy    C33 2864   2.614   5.087   1.886 -0.6693  0.0780  0.0133
  107phy    C34 2865   2.568   4.991   1.778 -0.3628  0.0957  0.4621
  107phy    C32 2866   2.679   5.213   1.829  0.5542  0.3944 -0.4214
  107phy    C31 2867   2.803   5.254   1.906 -0.1939  0.2327  0.3552
  107phy    C30 2868   2.863   5.384   1.837  0.2026  0.5547  0.0757
  107phy    C28 2869   3.000   5.420   1.898 -0.3364  0.0816 -0.1749
  107phy    C29 2870   3.118   5.337   1.859  0.4241  0.0341 -0.0244
  107phy    C27 2871   3.027   5.565   1.861  0.8020  0.0605  0.1017
  107phy    C26 2872   3.110   5.659   1.953  0.2703 -0.0132 -0.1177
  107phy    C25 2873   3.081   5.807   1.922  0.5146 -0.1191 -0.4051
  107phy    C23 2874   3.158   5.913   2.000  0.1079 -0.5572  0.8822
  107phy    C24 2875   3.153   6.050   1.929 -0.6454  0.6762  0.4178
  107phy    C22 2876   3.092   5.942   2.138  0.0399 -0.5704 -0.0306
  107phy    C21 2877   3.124   5.847   2.248 -0.1549  0.3881  0.1960
  107phy    C20 2878   3.027   5.864   2.367 -0.2745  0.4287 -0.1434
  107phy    C18 2879   3.020   5.766   2.486  0.5328 -0.2963 -0.4646
  107phy    O01 2880   3.149   5.741   2.548  0.0065  0.3148  0.0738
  107phy    H01 2881   3.162   5.801   2.619  0.7045 -1.9396  2.0180
  107phy    C19 2882   2.937   5.849   2.586  0.2385 -0.8825 -0.0960
  107phy    C13 2883   2.964   5.617   2.452  0.2722  0.4054  0.1615
  107phy     H3 2884   2.865   5.625   2.401  1.0011  1.4094 -1.1652
  107phy    O33 2885   2.930   5.546   2.572  0.0222 -0.4993  0.1102
  107phy    H1B 2886   3.012   5.516   2.608 -1.1835 -3.1282  0.9222
  107phy    C12 2887   3.042   5.511   2.362 -0.3206 -0.5472 -0.0694
  107phy    O11 2888   3.148   5.433   2.417  0.3551  0.0317 -0.4078
  107phy    H1A 2889   3.189   5.489   2.480 -0.4796 -0.2014  0.3682
  108phy    C35 2890   4.586   4.787   1.219 -0.4403 -0.1113 -0.3637
  108phy    C33 2891   4.563   4.706   1.090  0.0547 -0.3796  0.1959
  108phy    C34 2892   4.684   4.618   1.056  0.2266  0.4807 -0.4712
  108phy    C32 2893   4.433   4.628   1.096  0.1569 -0.4238 -0.2590
  108phy    C31 2894   4.356   4.634   0.969 -0.0585  0.0906 -0.5170
  108phy    C30 2895   4.222   4.563   0.977  0.6109 -0.0278 -0.2514
  108phy    C28 2896   4.129   4.593   0.850  0.4648 -0.1261  0.2869
  108phy    C29 2897   4.056   4.459   0.823  0.1033  0.1985 -0.3013
  108phy    C27 2898   4.033   4.713   0.867 -0.3498  0.4442  0.2980
  108phy    C26 2899   3.993   4.790   0.741 -0.1639 -0.6180  0.0673
  108phy    C25 2900   3.930   4.926   0.776 -0.2031  0.1359  0.0826
  108phy    C23 2901   3.889   5.012   0.653  0.1909  0.5250 -0.3450
  108phy    C24 2902   3.779   5.105   0.698 -0.0354  0.4626  0.2614
  108phy    C22 2903   3.996   5.104   0.587  0.5408 -0.0018 -0.5920
  108phy    C21 2904   4.000   5.084   0.440  0.3529 -0.1320  0.2847
  108phy    C20 2905   4.107   5.174   0.378 -0.3201 -0.2671  0.1169
  108phy    C18 2906   4.115   5.186   0.223  0.6698 -0.6213 -0.0583
  108phy    O01 2907   4.086   5.062   0.154  0.4647  0.2326 -0.4017
  108phy    H01 2908   3.995   5.054   0.129  0.3038 -0.7864  0.4454
  108phy    C19 2909   4.262   5.214   0.202 -0.2520 -0.0381 -0.0279
  108phy    C13 2910   4.025   5.306   0.160 -0.0216  0.1517 -0.2638
  108phy     H3 2911   4.026   5.385   0.240  0.1861  0.3721 -0.4816
  108phy    O33 2912   4.074   5.388   0.049  0.2692 -0.0031 -0.3963
  108phy    H1B 2913   4.143   5.347   0.001 -1.1318 -1.0128 -1.6153
  108phy    C12 2914   3.872   5.307   0.159  0.5533  0.0767  0.4930
  108phy    O11 2915   3.814   5.255   0.045 -0.0640  0.2723  0.1660
  108phy    H1A 2916   3.798   5.165   0.066  0.5466  0.2392  0.5070
  109phy    C35 2917   5.060   1.289   1.712  0.3316 -0.0495  0.1089
  109phy    C33 2918   5.101   1.434   1.715  0.2013 -0.1209 -0.3188
  109phy    C34 2919   5.219   1.458   1.620  0.2909  0.5803 -0.2069
  109phy    C32 2920   4.977   1.506   1.670  0.2664  0.3256  0.8872
  109phy    C31 2921   4.956   1.656   1.708 -0.7996 -0.5529 -0.4029
  109phy    C30 2922   4.834   1.721   1.642  0.0951 -0.4412 -0.3485
  109phy    C28 2923   4.813   1.863   1.698  0.4906 -0.2323 -0.3710
  109phy    C29 2924   4.789   1.948   1.577  0.1794 -0.1373 -0.1294
  109phy    C27 2925   4.698   1.866   1.800  0.1249  0.1206  0.7017
  109phy    C26 2926   4.737   1.950   1.925  0.0354 -0.1967 -0.0593
  109phy    C25 2927   4.691   2.102   1.927 -0.0576 -0.2749  0.2596
  109phy    C23 2928   4.728   2.174   2.060 -0.5383 -0.0502 -0.4402
  109phy    C24 2929   4.856   2.248   2.028 -0.0816  0.3077  0.2685
  109phy    C22 2930   4.624   2.282   2.085 -0.4483  0.0789 -0.3461
  109phy    C21 2931   4.505   2.238   2.177 -0.6463  0.2492  0.7405
  109phy    C20 2932   4.382   2.327   2.155  0.4851  0.5476  0.0412
  109phy    C18 2933   4.253   2.318   2.243  0.2043 -0.2541 -0.2902
  109phy    O01 2934   4.287   2.359   2.378  0.2029 -0.1338 -0.0145
  109phy    H01 2935   4.379   2.356   2.396  0.3393  2.2165 -0.1225
  109phy    C19 2936   4.162   2.438   2.195 -0.3387  0.3591  0.2111
  109phy    C13 2937   4.177   2.177   2.239  0.2260  0.6354  0.3080
  109phy     H3 2938   4.171   2.142   2.133  2.6796 -0.0369  0.3208
  109phy    O33 2939   4.045   2.186   2.277  0.6016  0.1837 -0.2736
  109phy    H1B 2940   3.986   2.126   2.235 -1.8208  0.9393  1.7574
  109phy    C12 2941   4.232   2.052   2.322 -0.5897  0.0699  0.1772
  109phy    O11 2942   4.186   2.040   2.451 -0.3372 -0.5728  0.1048
  109phy    H1A 2943   4.099   2.076   2.452 -0.2111 -0.2456 -0.4768
  110phy    C35 2944   0.354   5.123   1.440 -0.5929  0.2305 -0.2634
  110phy    C33 2945   0.202   5.130   1.433  0.3199  0.2224  0.6364
  110phy    C34 2946   0.139   5.124   1.566  0.2645 -0.1987 -0.3305
  110phy    C32 2947   0.157   5.261   1.364  0.0210 -0.5266  0.2340
  110phy    C31 2948   0.142   5.262   1.210 -0.0621  0.0213 -0.0123
  110phy    C30 2949   0.082   5.399   1.162 -0.1703  0.0997 -0.4745
  110phy    C28 2950   0.094   5.438   1.018 -0.2907  0.0365 -0.2675
  110phy    C29 2951  -0.014   5.361   0.935  0.1700 -0.6336  0.3811
  110phy    C27 2952   0.067   5.590   1.020 -0.0224  0.0016  0.5353
  110phy    C26 2953   0.111   5.659   0.885  0.2319  0.3624 -0.0682
  110phy    C25 2954   0.024   5.785   0.843 -0.1756 -0.1753 -0.8730
  110phy    C23 2955   0.062   5.849   0.711 -0.0784 -0.7468 -0.5908
  110phy    C24 2956   0.003   5.782   0.593  0.8214  0.4686 -0.0633
  110phy    C22 2957  -0.007   5.992   0.717  0.0604  0.0019 -0.2261
  110phy    C21 2958   0.098   6.103   0.711 -0.0078  0.0466  0.0565
  110phy    C20 2959   0.048   6.246   0.766 -0.0406  0.5434 -0.5415
  110phy    C18 2960   0.144   6.373   0.756  0.0489  0.0845  0.2062
  110phy    O01 2961   0.272   6.343   0.823  0.0688  0.6415  0.4115
  110phy    H01 2962   0.276   6.374   0.911 -3.0476  2.0577  0.1990
  110phy    C19 2963   0.065   6.477   0.841  0.0074  0.2168 -0.0153
  110phy    C13 2964   0.168   6.421   0.607 -0.1626 -0.0888 -0.2609
  110phy     H3 2965   0.237   6.345   0.563  0.5711  0.8532 -0.7846
  110phy    O33 2966   0.059   6.414   0.516  0.2624  0.5195 -0.2405
  110phy    H1B 2967   0.079   6.354   0.447 -1.3319 -0.7028  0.3111
  110phy    C12 2968   0.284   6.523   0.559  0.4619  0.0604 -0.1516
  110phy    O11 2969   0.366   6.504   0.445  0.1848 -0.2648 -0.0060
  110phy    H1A 2970   0.400   6.417   0.450  0.9183  0.0057 -0.2079
  111phy    C35 2971   4.614   0.982   2.094  0.5980  0.8167  0.0017
  111phy    C33 2972   4.747   1.032   2.028  0.5744  0.0140  0.1990
  111phy    C34 2973   4.864   0.938   2.047  0.0652 -0.0524 -0.5332
  111phy    C32 2974   4.721   1.069   1.877 -0.3803 -0.1573 -0.3240
  111phy    C31 2975   4.687   1.216   1.846  0.4237  0.1581 -0.4091
  111phy    C30 2976   4.634   1.240   1.704  0.0488 -0.3844 -0.4303
  111phy    C28 2977   4.603   1.387   1.660  0.0236  0.6233  0.7782
  111phy    C29 2978   4.611   1.389   1.506 -0.0766  0.0269 -0.2920
  111phy    C27 2979   4.466   1.425   1.717  0.5121  0.0552  0.1919
  111phy    C26 2980   4.478   1.547   1.809 -0.3546  0.1264 -0.2749
  111phy    C25 2981   4.351   1.544   1.903 -0.2871  0.2498 -0.3269
  111phy    C23 2982   4.362   1.661   2.005 -0.5716  0.3213  0.6908
  111phy    C24 2983   4.236   1.741   2.023 -0.5016  0.2364  0.3172
  111phy    C22 2984   4.419   1.613   2.139 -0.1822  0.0821  0.5640
  111phy    C21 2985   4.498   1.717   2.221  0.4481 -0.4146  0.0773
  111phy    C20 2986   4.523   1.661   2.356 -0.1805  0.2140 -0.4910
  111phy    C18 2987   4.606   1.722   2.481  0.6129 -0.4514  0.2712
  111phy    O01 2988   4.526   1.837   2.529  0.2065 -0.2026  0.2502
  111phy    H01 2989   4.436   1.814   2.535  0.2518 -0.4694 -0.0647
  111phy    C19 2990   4.586   1.607   2.583  0.0466  0.7897  0.5180
  111phy    C13 2991   4.766   1.755   2.459 -0.1212 -0.2113  0.2615
  111phy     H3 2992   4.819   1.668   2.413  0.9722  0.8480 -0.5253
  111phy    O33 2993   4.844   1.773   2.582 -0.2746 -0.4479 -0.1426
  111phy    H1B 2994   4.935   1.777   2.562 -0.4396  1.0310 -0.6679
  111phy    C12 2995   4.802   1.873   2.361 -0.2466  0.4914  0.0515
  111phy    O11 2996   4.794   1.996   2.420  0.0096 -0.2953  0.2955
  111phy    H1A 2997   4.703   2.018   2.428  0.0665 -0.1991  0.7032
  112phy    C35 2998   4.190   2.097   1.765 -0.2860 -0.0533 -0.1186
  112phy    C33 2999   4.315   2.169   1.719 -0.1975  0.2244 -0.0562
  112phy    C34 3000   4.341   2.106   1.589  0.0104  0.2442 -0.1377
  112phy    C32 3001   4.290   2.320   1.688  0.1507  0.1606  0.3482
  112phy    C31 3002   4.366   2.417   1.783  0.1811 -0.1930  0.2638
  112phy    C30 3003   4.350   2.565   1.733 -0.3814 -0.3641 -0.2317
  112phy    C28 3004   4.416   2.668   1.831 -0.4676 -0.0644 -0.4740
  112phy    C29 3005   4.519   2.753   1.763 -0.2574 -0.1864  0.1668
  112phy    C27 3006   4.298   2.752   1.889  0.1145 -0.3096 -0.2905
  112phy    C26 3007   4.304   2.780   2.042 -0.0434  0.3483 -0.2633
  112phy    C25 3008   4.253   2.920   2.075  0.2305  0.2050  0.2843
  112phy    C23 3009   4.269   2.959   2.223  0.1603  0.4308  0.1280
  112phy    C24 3010   4.358   3.080   2.235 -0.1241  0.1512 -0.0970
  112phy    C22 3011   4.130   2.981   2.285  0.0194  0.4149 -0.4017
  112phy    C21 3012   4.126   2.943   2.434 -0.1373 -0.1049  0.1567
  112phy    C20 3013   3.988   2.984   2.490 -0.0632  0.1529 -0.0436
  112phy    C18 3014   3.942   2.918   2.626 -0.1792  0.2048 -0.3224
  112phy    O01 3015   4.051   2.927   2.724 -0.0354  0.3297  0.0095
  112phy    H01 3016   4.067   3.016   2.747  0.1986  0.9946 -2.4054
  112phy    C19 3017   3.824   3.010   2.669  0.0712 -0.1999  0.5673
  112phy    C13 3018   3.899   2.763   2.604 -0.1061  0.4594  0.3815
  112phy     H3 3019   3.976   2.711   2.542  1.4592  0.9521  1.8612
  112phy    O33 3020   3.782   2.758   2.518  0.6114 -0.0541  0.4890
  112phy    H1B 3021   3.704   2.798   2.549 -0.4623 -0.4334 -1.5667
  112phy    C12 3022   3.886   2.665   2.731 -0.3641  0.3108  0.9381
  112phy    O11 3023   3.763   2.658   2.797  0.0467  0.2305  0.0732
  112phy    H1A 3024   3.703   2.717   2.755 -0.2372 -0.2342 -0.1790
  113phy    C35 3025   4.176   4.944   1.168 -0.3632 -0.2109 -0.0998
  113phy    C33 3026   4.217   5.086   1.140  0.1310 -0.0717  0.0937
  113phy    C34 3027   4.237   5.146   1.278 -0.0846 -0.3586 -0.6923
  113phy    C32 3028   4.344   5.106   1.045 -0.4539  0.2638  0.0905
  113phy    C31 3029   4.318   5.079   0.898 -0.2703 -0.3097  0.3543
  113phy    C30 3030   4.443   5.055   0.804  0.3904 -0.1356  0.2016
  113phy    C28 3031   4.414   5.046   0.652  0.7473  0.6784 -0.3097
  113phy    C29 3032   4.516   5.114   0.560 -0.0413 -0.1695  0.1250
  113phy    C27 3033   4.398   4.893   0.613 -0.2452  0.1336  0.5867
  113phy    C26 3034   4.314   4.859   0.493  0.2317 -0.1355  0.1921
  113phy    C25 3035   4.317   4.706   0.453  0.8462 -0.4904 -0.4067
  113phy    C23 3036   4.223   4.669   0.332  0.0003  0.2379 -0.1718
  113phy    C24 3037   4.304   4.588   0.231 -0.0618 -0.0900 -0.3679
  113phy    C22 3038   4.093   4.599   0.370 -0.0696  0.1182 -0.6750
  113phy    C21 3039   3.969   4.665   0.306 -0.3261  0.5721 -0.1593
  113phy    C20 3040   3.843   4.604   0.370  0.1710 -0.3951  0.2461
  113phy    C18 3041   3.702   4.675   0.335  0.0196 -0.9425  0.1424
  113phy    O01 3042   3.734   4.813   0.307  0.4361  0.4161 -0.5306
  113phy    H01 3043   3.671   4.870   0.347 -0.7161 -1.8833  1.1468
  113phy    C19 3044   3.621   4.672   0.467 -0.6964 -0.5663  0.2581
  113phy    C13 3045   3.625   4.613   0.208 -0.4890  0.5649  0.0420
  113phy     H3 3046   3.692   4.639   0.123 -0.0703 -0.5847 -0.0028
  113phy    O33 3047   3.632   4.472   0.190  0.1492 -0.4352  0.5581
  113phy    H1B 3048   3.553   4.442   0.230 -0.5999  1.0371  0.2337
  113phy    C12 3049   3.510   4.678   0.126 -0.0941 -0.0406  0.2434
  113phy    O11 3050   3.384   4.652   0.172 -0.1839  0.7369  0.3540
  113phy    H1A 3051   3.367   4.715   0.240  0.2811 -0.0637  1.2358
  114phy    C35 3052   4.672   2.931   1.465  0.4376  0.0385  0.3452
  114phy    C33 3053   4.821   2.932   1.441 -0.2265  0.1462 -0.1799
  114phy    C34 3054   4.852   3.022   1.324 -0.2845  0.2884 -0.3410
  114phy    C32 3055   4.903   2.983   1.553  0.4524  0.0742  0.4654
  114phy    C31 3056   5.041   2.917   1.564  0.3680 -0.6435  0.0994
  114phy    C30 3057   5.135   2.992   1.663  0.2318 -0.0560  0.0869
  114phy    C28 3058   5.266   2.929   1.708 -0.2832  0.8406 -0.4213
  114phy    C29 3059   5.373   2.946   1.601  0.1710 -0.0771 -0.3598
  114phy    C27 3060   5.314   2.973   1.849 -0.1241 -0.0543  0.1750
  114phy    C26 3061   5.287   2.863   1.952  0.2963  0.2286 -0.0458
  114phy    C25 3062   5.299   2.917   2.098 -0.0209 -0.0198  0.0399
  114phy    C23 3063   5.325   2.815   2.209 -0.1729  0.1513  0.5965
  114phy    C24 3064   5.478   2.790   2.225  0.1273  0.0596  0.5429
  114phy    C22 3065   5.273   2.864   2.348 -0.1032 -0.2936  0.4688
  114phy    C21 3066   5.200   2.766   2.441 -0.4441  0.1048  0.7150
  114phy    C20 3067   5.148   2.825   2.567 -0.4391 -0.0386 -0.3562
  114phy    C18 3068   5.069   2.745   2.679 -0.2106 -0.2100  0.1411
  114phy    O01 3069   5.163   2.663   2.745 -0.1436  0.2595  0.0453
  114phy    H01 3070   5.237   2.710   2.777 -0.8644  1.7256 -0.3792
  114phy    C19 3071   5.040   2.854   2.782  0.3888  0.2747 -0.1185
  114phy    C13 3072   4.937   2.668   2.628 -0.6818  0.1831 -0.1123
  114phy     H3 3073   4.892   2.724   2.542 -0.2901 -0.2060 -0.5759
  114phy    O33 3074   4.824   2.663   2.718  0.4471 -0.4403  0.1497
  114phy    H1B 3075   4.752   2.648   2.660  1.6752 -0.1937 -1.5085
  114phy    C12 3076   4.961   2.521   2.569  0.2685  0.3991 -0.1017
  114phy    O11 3077   4.972   2.403   2.648 -0.3863 -0.5172  0.0724
  114phy    H1A 3078   4.973   2.334   2.584 -0.1513 -0.1234 -0.3499
  115phy    C35 3079   0.752   2.644   1.352  0.3993  0.2169 -0.0233
  115phy    C33 3080   0.636   2.540   1.347 -0.4984 -0.2072  0.2284
  115phy    C34 3081   0.674   2.408   1.416  0.9193  0.3514 -0.3983
  115phy    C32 3082   0.501   2.596   1.392 -0.7104 -0.0561  0.4921
  115phy    C31 3083   0.379   2.531   1.317  0.0578  0.0178 -0.0449
  115phy    C30 3084   0.255   2.603   1.364 -0.6490  0.3041 -0.1116
  115phy    C28 3085   0.135   2.540   1.294  0.1440 -0.5324  0.7212
  115phy    C29 3086   0.066   2.440   1.384  0.1122  0.3508 -0.2322
  115phy    C27 3087   0.036   2.658   1.267  0.0754 -0.2631  0.0171
  115phy    C26 3088  -0.010   2.660   1.119  0.3054 -0.1538 -0.3611
  115phy    C25 3089  -0.067   2.796   1.071 -0.6646 -0.0729 -0.3722
  115phy    C23 3090  -0.109   2.803   0.926  0.1073  0.0028  0.2708
  115phy    C24 3091  -0.263   2.788   0.916 -0.0709  0.0520  0.1679
  115phy    C22 3092  -0.066   2.943   0.880 -0.4951  0.2072 -0.1486
  115phy    C21 3093   0.058   2.942   0.784  0.6036 -0.2487  0.1971
  115phy    C20 3094   0.081   3.092   0.746  0.1596  0.2366 -0.3135
  115phy    C18 3095   0.185   3.133   0.639 -0.7475  0.8839  0.2032
  115phy    O01 3096   0.317   3.075   0.656  0.2488  0.0216 -0.0089
  115phy    H01 3097   0.322   3.040   0.743 -0.7002  0.2400  0.1364
  115phy    C19 3098   0.212   3.283   0.666 -0.6250  0.0230  0.3628
  115phy    C13 3099   0.137   3.111   0.486 -0.1176  0.0450 -0.5010
  115phy     H3 3100   0.096   3.007   0.485 -1.4495  0.5451  0.1210
  115phy    O33 3101   0.018   3.178   0.450 -0.3799 -0.0435  0.2616
  115phy    H1B 3102  -0.012   3.233   0.520 -0.0428  1.8549 -1.0136
  115phy    C12 3103   0.225   3.092   0.358 -0.0671  0.2158  1.1019
  115phy    O11 3104   0.340   3.016   0.381 -0.1636 -0.3373  0.3975
  115phy    H1A 3105   0.364   3.046   0.467  0.5379 -0.6004  0.2941
  116phy    C35 3106   3.985   3.812   1.069  0.1096  0.4800  0.1140
  116phy    C33 3107   3.987   3.918   0.961 -0.0402 -0.1162  0.0370
  116phy    C34 3108   3.873   4.014   1.000  0.2370 -0.1421 -0.1539
  116phy    C32 3109   4.128   3.972   0.946  0.0123  0.2253 -0.1331
  116phy    C31 3110   4.159   4.051   0.821 -0.3908 -0.5810  0.1756
  116phy    C30 3111   4.304   4.100   0.820  0.1161  0.2165 -0.4165
  116phy    C28 3112   4.370   4.157   0.695 -0.2860  0.1169  0.0205
  116phy    C29 3113   4.448   4.286   0.722  0.1154  0.2043  0.4927
  116phy    C27 3114   4.463   4.055   0.623  0.0539 -0.2642 -0.2302
  116phy    C26 3115   4.431   4.049   0.475  0.0699  0.1755 -0.6714
  116phy    C25 3116   4.530   3.956   0.404 -0.0453 -0.0856  0.0524
  116phy    C23 3117   4.526   3.954   0.247 -0.0687 -0.2484 -0.7230
  116phy    C24 3118   4.666   3.972   0.198 -0.0254  0.4117  0.0247
  116phy    C22 3119   4.459   3.828   0.187 -0.4732 -0.1074  0.1997
  116phy    C21 3120   4.419   3.827   0.038 -0.2148  0.3050  0.0586
  116phy    C20 3121   4.333   3.710  -0.009 -0.8125  0.3680  0.4044
  116phy    C18 3122   4.298   3.713  -0.164 -0.2403 -0.4795  0.0795
  116phy    O01 3123   4.254   3.847  -0.196 -0.4548  0.1156 -0.0128
  116phy    H01 3124   4.174   3.853  -0.244 -0.7508 -1.0946  0.3091
  116phy    C19 3125   4.174   3.621  -0.164  0.2800 -0.0073  0.4565
  116phy    C13 3126   4.413   3.661  -0.270 -0.1204 -0.1656 -0.8625
  116phy     H3 3127   4.506   3.713  -0.235  0.0649 -0.5127 -0.8352
  116phy    O33 3128   4.463   3.528  -0.250  0.2058 -0.4985 -0.1972
  116phy    H1B 3129   4.415   3.473  -0.309 -0.8470  0.8932 -0.6975
  116phy    C12 3130   4.433   3.718  -0.419  0.4722 -0.0286  0.7531
  116phy    O11 3131   4.413   3.858  -0.444 -0.0471  0.3046  0.2938
  116phy    H1A 3132   4.419   3.902  -0.362  2.8496  0.6622  0.0041
  117phy    C35 3133   4.742   4.294   2.138 -0.0247  0.3470 -0.6715
  117phy    C33 3134   4.680   4.430   2.111  0.3730 -0.8051 -0.1895
  117phy    C34 3135   4.754   4.522   2.203 -0.2150 -0.1300  0.4795
  117phy    C32 3136   4.707   4.456   1.962 -0.7614 -0.5308 -0.1211
  117phy    C31 3137   4.640   4.588   1.911 -0.0120  0.2322  0.5161
  117phy    C30 3138   4.667   4.605   1.760 -0.4861 -0.1746 -0.0700
  117phy    C28 3139   4.606   4.736   1.702 -0.0497 -0.1509 -0.4244
  117phy    C29 3140   4.711   4.825   1.629  0.5715  0.3541 -0.5341
  117phy    C27 3141   4.476   4.712   1.628  0.1406  0.0889  0.2970
  117phy    C26 3142   4.364   4.812   1.659  0.1959  0.7747  0.5203
  117phy    C25 3143   4.228   4.776   1.600  0.4277 -0.0244 -0.0879
  117phy    C23 3144   4.117   4.882   1.636  0.0676 -0.2034  0.4364
  117phy    C24 3145   4.029   4.897   1.511 -0.0627 -0.0990  0.0563
  117phy    C22 3146   4.023   4.843   1.749  0.0630 -0.1257 -0.3299
  117phy    C21 3147   4.050   4.926   1.875  0.3239  0.1020  0.2035
  117phy    C20 3148   3.964   4.860   1.987 -0.0982  0.3378  0.1586
  117phy    C18 3149   3.978   4.888   2.138  0.3913  0.0963  0.0097
  117phy    O01 3150   3.993   5.032   2.159  0.2791  0.5052  0.2708
  117phy    H01 3151   3.923   5.077   2.116 -1.4969 -1.2592  1.1544
  117phy    C19 3152   3.838   4.851   2.181  0.5882  0.0602 -0.5421
  117phy    C13 3153   4.100   4.810   2.214 -0.4462 -0.2916  0.3857
  117phy     H3 3154   4.097   4.704   2.179 -0.6826 -0.6243  1.3826
  117phy    O33 3155   4.082   4.789   2.355  0.2938  0.4156  0.2445
  117phy    H1B 3156   4.062   4.870   2.398  1.3633  1.3199 -0.8707
  117phy    C12 3157   4.247   4.858   2.181 -0.1704 -0.0439 -0.6423
  117phy    O11 3158   4.307   4.934   2.284  0.4419  0.4190 -0.2899
  117phy    H1A 3159   4.232   4.961   2.333  1.0040  1.2240  0.1476
  118phy    C35 3160   4.772   3.487   1.460  0.1660 -0.2645 -0.1933
  118phy    C33 3161   4.845   3.622   1.475  0.5348  0.0850  0.5825
  118phy    C34 3162   4.812   3.703   1.344  0.7255  0.2619 -0.6948
  118phy    C32 3163   4.802   3.690   1.606  0.3041 -0.8067  0.0591
  118phy    C31 3164   4.918   3.769   1.681  0.1955 -0.1384 -0.3155
  118phy    C30 3165   4.858   3.839   1.806  0.4707 -0.0558  0.2015
  118phy    C28 3166   4.938   3.936   1.896 -0.1678  0.0739  0.0276
  118phy    C29 3167   4.936   4.076   1.838 -0.8278 -0.3684  0.1413
  118phy    C27 3168   4.864   3.958   2.031 -0.4010 -0.0822  0.1723
  118phy    C26 3169   4.928   3.873   2.143  0.5262  0.6400 -1.0493
  118phy    C25 3170   4.863   3.896   2.280  0.1171  0.2874  0.1024
  118phy    C23 3171   4.945   3.840   2.400  0.2712 -0.4236 -0.2761
  118phy    C24 3172   5.058   3.934   2.451 -0.9218 -0.1563  0.5154
  118phy    C22 3173   4.851   3.816   2.517  0.4592 -0.1025 -0.4516
  118phy    C21 3174   4.900   3.698   2.607  0.7343 -0.2517 -0.0835
  118phy    C20 3175   4.821   3.677   2.733  0.2945  0.1298 -0.6157
  118phy    C18 3176   4.844   3.558   2.840 -0.0316 -0.0532  0.0679
  118phy    O01 3177   4.979   3.593   2.884 -0.1951 -0.0680  0.4439
  118phy    H01 3178   4.976   3.639   2.966 -0.5037  0.0670  0.3579
  118phy    C19 3179   4.743   3.593   2.953 -0.4667  0.1952 -0.1556
  118phy    C13 3180   4.828   3.408   2.775 -0.0775 -0.2253  0.3244
  118phy     H3 3181   4.864   3.405   2.669 -2.2953 -0.9556 -0.4811
  118phy    O33 3182   4.689   3.373   2.751  0.4602 -0.6166  0.3721
  118phy    H1B 3183   4.628   3.442   2.768  1.3366  0.3187 -0.1682
  118phy    C12 3184   4.900   3.293   2.851 -0.4614  0.6437  0.1922
  118phy    O11 3185   5.022   3.319   2.921 -0.3608 -0.5599 -0.6100
  118phy    H1A 3186   5.017   3.410   2.943  1.5958 -0.2379 -1.2524
  119phy    C35 3187   4.002   3.381   2.557  0.2963  0.0161  0.2149
  119phy    C33 3188   4.060   3.388   2.419  0.3796  0.6111  0.3059
  119phy    C34 3189   3.953   3.370   2.312 -0.5750 -0.0941  0.1259
  119phy    C32 3190   4.156   3.501   2.388  0.0853  0.0734 -0.4375
  119phy    C31 3191   4.268   3.468   2.291  0.0977  0.1681  0.4207
  119phy    C30 3192   4.364   3.583   2.276 -0.0837  0.0203 -0.1770
  119phy    C28 3193   4.487   3.549   2.186 -0.1860  0.4278  0.2806
  119phy    C29 3194   4.508   3.660   2.086  0.1605 -0.4378  0.0204
  119phy    C27 3195   4.612   3.534   2.278  0.1437 -0.2998  0.6672
  119phy    C26 3196   4.678   3.394   2.277  1.0099 -0.0046  0.2622
  119phy    C25 3197   4.806   3.377   2.355 -0.0610  0.1386  0.3627
  119phy    C23 3198   4.869   3.232   2.342 -0.2596 -0.4874 -0.3391
  119phy    C24 3199   5.021   3.260   2.318  0.3454  0.1180  0.2135
  119phy    C22 3200   4.867   3.136   2.457  0.1299  0.4104  0.3892
  119phy    C21 3201   4.733   3.058   2.476 -0.1155 -0.2601  0.1753
  119phy    C20 3202   4.711   3.017   2.623  0.2375  0.1434 -0.0466
  119phy    C18 3203   4.572   2.993   2.695  0.2409  0.2912 -0.1925
  119phy    O01 3204   4.493   2.911   2.604  0.3896  0.2082 -0.0779
  119phy    H01 3205   4.420   2.886   2.657  0.1226 -0.2660 -0.6648
  119phy    C19 3206   4.612   2.899   2.813 -0.3115 -0.2299  0.0482
  119phy    C13 3207   4.479   3.119   2.732  0.6821 -0.0849  0.0705
  119phy     H3 3208   4.535   3.184   2.805  1.8559 -1.8389  0.7950
  119phy    O33 3209   4.373   3.075   2.818  0.3338 -0.3162 -0.1062
  119phy    H1B 3210   4.363   2.982   2.830  0.6872 -0.3011  0.3093
  119phy    C12 3211   4.411   3.203   2.619 -0.5728 -0.6478 -0.5131
  119phy    O11 3212   4.329   3.313   2.656 -0.3844 -0.2285  0.3652
  119phy    H1A 3213   4.255   3.283   2.706 -1.0402  0.2979 -0.2679
  120phy    C35 3214   3.414   3.563   2.699 -0.1546 -0.4565 -0.4175
  120phy    C33 3215   3.521   3.459   2.734  0.1654 -0.2432  0.4476
  120phy    C34 3216   3.579   3.403   2.603  0.7599 -0.4562  0.4472
  120phy    C32 3217   3.620   3.520   2.836 -0.0594 -0.0198 -0.3533
  120phy    C31 3218   3.715   3.409   2.891 -0.1989 -0.5313  0.1339
  120phy    C30 3219   3.777   3.447   3.028  0.1627 -0.0269  0.1521
  120phy    C28 3220   3.907   3.369   3.055 -0.3865  0.1475 -0.0476
  120phy    C29 3221   4.003   3.455   3.138  0.5765  0.2580 -0.8251
  120phy    C27 3222   3.877   3.240   3.141  0.3504 -0.8110 -0.1425
  120phy    C26 3223   3.844   3.109   3.067 -0.0191  0.0995 -0.0135
  120phy    C25 3224   3.857   2.991   3.163  0.1071 -0.1858  0.5064
  120phy    C23 3225   3.815   2.865   3.099  0.5359  0.1169  0.0385
  120phy    C24 3226   3.936   2.769   3.096  0.0588  0.2524 -0.3946
  120phy    C22 3227   3.692   2.793   3.159 -0.7696  0.1779 -0.5272
  120phy    C21 3228   3.573   2.784   3.058  0.5566 -0.3320 -0.1610
  120phy    C20 3229   3.457   2.701   3.122 -0.4964  0.0629  0.1546
  120phy    C18 3230   3.326   2.670   3.033  0.1650 -0.0144  0.1127
  120phy    O01 3231   3.261   2.794   2.998  0.5387  0.6212 -0.8407
  120phy    H01 3232   3.179   2.804   3.044  0.6558  0.9575 -0.7027
  120phy    C19 3233   3.242   2.601   3.146  0.2336 -0.2968 -0.0991
  120phy    C13 3234   3.354   2.578   2.904 -0.6469 -0.2392  0.2111
  120phy     H3 3235   3.422   2.642   2.841 -1.0302 -3.3557 -3.7928
  120phy    O33 3236   3.437   2.464   2.913  0.0864 -0.1685  0.2909
  120phy    H1B 3237   3.375   2.394   2.925  0.2296 -0.3536 -0.0537
  120phy    C12 3238   3.262   2.572   2.782  0.0570 -0.4198  0.0140
  120phy    O11 3239   3.167   2.471   2.768  0.2035  0.3411 -0.0588
  120phy    H1A 3240   3.100   2.474   2.833  0.3349 -2.2390  0.3092
  121phy    C35 3241   0.214   1.049   2.276 -0.1391  0.3128 -0.3533
  121phy    C33 3242   0.175   1.053   2.133 -0.1136 -0.7730  0.3661
  121phy    C34 3243   0.042   0.981   2.124 -0.1992 -0.5002 -0.6772
  121phy    C32 3244   0.157   1.199   2.075 -0.3168 -0.2152  0.2123
  121phy    C31 3245   0.287   1.267   2.026 -0.0240  0.0291 -0.2253
  121phy    C30 3246   0.265   1.414   1.985 -0.2589  0.2051  0.2857
  121phy    C28 3247   0.383   1.492   1.927  0.2508  0.0704 -0.3321
  121phy    C29 3248   0.368   1.512   1.780  0.4767  0.4862  0.1476
  121phy    C27 3249   0.393   1.635   1.987 -0.0910  0.1883  0.1656
  121phy    C26 3250   0.478   1.642   2.115  0.2207  0.2990 -0.0827
  121phy    C25 3251   0.482   1.788   2.167  0.0751  0.0594 -0.2814
  121phy    C23 3252   0.564   1.808   2.297  0.4346  0.4358  0.1769
  121phy    C24 3253   0.699   1.856   2.253  0.2253  0.1679  0.1090
  121phy    C22 3254   0.512   1.919   2.391 -1.2599  0.4132 -0.7613
  121phy    C21 3255   0.406   1.872   2.495 -0.6222  0.3666 -0.3047
  121phy    C20 3256   0.341   1.992   2.575 -0.5239 -0.7481  0.6726
  121phy    C18 3257   0.215   1.968   2.659  0.2206 -0.3389 -0.3161
  121phy    O01 3258   0.236   1.869   2.757 -0.1336  0.2599 -0.3949
  121phy    H01 3259   0.327   1.860   2.777 -0.6450  1.0668  2.8359
  121phy    C19 3260   0.205   2.104   2.738  0.0989  0.2883 -0.4926
  121phy    C13 3261   0.078   1.941   2.574 -0.5480  0.0664  0.2261
  121phy     H3 3262   0.088   2.002   2.481 -0.9463 -1.5154 -0.8907
  121phy    O33 3263  -0.042   1.997   2.626  0.2330 -0.1897 -0.1778
  121phy    H1B 3264  -0.059   1.972   2.715  0.5272  0.2840  0.0105
  121phy    C12 3265   0.050   1.796   2.525  0.5923 -0.1713  0.2626
  121phy    O11 3266  -0.021   1.710   2.607 -0.2057  0.3534 -0.2076
  121phy    H1A 3267   0.027   1.687   2.684 -1.2051  0.0003  0.3202
  122phy    C35 3268   4.630   3.096   2.011 -0.0461  0.2680 -0.2917
  122phy    C33 3269   4.688   3.151   1.885 -0.1597 -0.2253 -0.0150
  122phy    C34 3270   4.574   3.160   1.787  0.3553 -0.3715  0.2776
  122phy    C32 3271   4.768   3.278   1.908 -0.2076 -0.0889 -0.0523
  122phy    C31 3272   4.915   3.276   1.881 -0.8824  0.0320  0.0335
  122phy    C30 3273   4.982   3.415   1.890 -0.7406  0.4500 -0.2520
  122phy    C28 3274   5.134   3.422   1.869  0.1477  0.1101  0.0052
  122phy    C29 3275   5.171   3.413   1.719  0.2047  0.2918 -0.0483
  122phy    C27 3276   5.183   3.560   1.922  0.3245  0.3773 -0.0112
  122phy    C26 3277   5.251   3.556   2.060 -0.1614 -0.1744  0.5810
  122phy    C25 3278   5.306   3.695   2.095 -0.1343 -0.2245 -0.0399
  122phy    C23 3279   5.427   3.675   2.192  0.4742 -0.1291 -0.3005
  122phy    C24 3280   5.552   3.716   2.117  0.2092 -0.2667 -0.3528
  122phy    C22 3281   5.420   3.778   2.304  0.2322  0.4173 -0.0550
  122phy    C21 3282   5.409   3.709   2.439  0.3890 -0.0689  0.4201
  122phy    C20 3283   5.410   3.797   2.561 -0.1223 -0.7076  0.0130
  122phy    C18 3284   5.428   3.723   2.702 -0.2610  0.4213 -0.0819
  122phy    O01 3285   5.536   3.626   2.702 -0.0416  0.0873 -0.1410
  122phy    H01 3286   5.508   3.555   2.647  1.7054  0.7691 -2.0312
  122phy    C19 3287   5.466   3.843   2.789 -0.0889 -0.1178  0.3292
  122phy    C13 3288   5.289   3.647   2.753 -0.0482  0.7562  0.1624
  122phy     H3 3289   5.256   3.576   2.673  1.1942  0.0689  0.2232
  122phy    O33 3290   5.178   3.737   2.766  0.0658  0.4471  0.2018
  122phy    H1B 3291   5.107   3.699   2.813 -0.8452  3.3644  1.3787
  122phy    C12 3292   5.296   3.557   2.882  0.2390 -0.4570  0.1636
  122phy    O11 3293   5.367   3.440   2.891  0.3546  0.9764 -0.2626
  122phy    H1A 3294   5.374   3.420   2.983 -0.5156  0.9877 -0.1863
  123phy    C35 3295   3.325   4.109   1.018  0.1904 -0.0181 -0.3550
  123phy    C33 3296   3.450   4.023   1.040 -0.6628 -0.5882  0.2020
  123phy    C34 3297   3.504   4.044   1.183  0.0751 -0.4541 -0.0116
  123phy    C32 3298   3.413   3.880   0.997 -0.3102 -0.1331  0.5595
  123phy    C31 3299   3.527   3.811   0.918  0.0122  0.3049  0.0825
  123phy    C30 3300   3.491   3.668   0.884  0.3866 -0.6137  0.5700
  123phy    C28 3301   3.615   3.600   0.826 -0.0786  0.2476  0.1254
  123phy    C29 3302   3.649   3.475   0.913  0.5642  0.4429  0.5349
  123phy    C27 3303   3.610   3.559   0.680  0.2723 -0.3609 -0.2718
  123phy    C26 3304   3.633   3.673   0.579 -0.4478  0.7298 -0.5141
  123phy    C25 3305   3.619   3.622   0.432 -0.3052 -0.1667  0.6491
  123phy    C23 3306   3.674   3.735   0.332  0.6564  0.5465 -0.5003
  123phy    C24 3307   3.825   3.716   0.305  0.2602 -0.0991  0.4558
  123phy    C22 3308   3.581   3.742   0.209 -0.0333  0.8439  0.5874
  123phy    C21 3309   3.551   3.882   0.161 -0.4446 -0.0679  0.0530
  123phy    C20 3310   3.497   3.885   0.024 -0.3882 -0.0769 -0.1758
  123phy    C18 3311   3.441   4.008  -0.051  0.1934 -0.5503  0.0587
  123phy    O01 3312   3.330   4.059   0.024 -0.3036  0.7535  0.0090
  123phy    H01 3313   3.263   3.993   0.013  1.2078 -0.6153 -1.8462
  123phy    C19 3314   3.389   3.955  -0.183 -0.5093 -0.1277  0.3245
  123phy    C13 3315   3.546   4.129  -0.075 -0.0653 -0.2495  0.0118
  123phy     H3 3316   3.559   4.173   0.027 -0.5986  2.9128 -1.1509
  123phy    O33 3317   3.688   4.111  -0.108 -0.1687  0.0301  0.0324
  123phy    H1B 3318   3.742   4.153  -0.044 -0.3623  0.7905 -0.2984
  123phy    C12 3319   3.499   4.280  -0.107  0.3228  0.4071 -0.7734
  123phy    O11 3320   3.371   4.314  -0.072  0.0610  0.4925  0.1909
  123phy    H1A 3321   3.313   4.258  -0.120 -0.2183  0.6630  0.3226
  124phy    C35 3322   3.955   0.798   1.478 -0.6442  0.6712 -0.4778
  124phy    C33 3323   4.039   0.730   1.367  0.1797  0.2959  0.2739
  124phy    C34 3324   4.064   0.833   1.256 -0.6380 -0.3989 -0.5880
  124phy    C32 3325   4.160   0.656   1.424 -0.2713  0.6396  0.1111
  124phy    C31 3326   4.208   0.529   1.352  0.1537  0.6649 -0.3096
  124phy    C30 3327   4.327   0.472   1.429 -0.3144  0.7187  0.1619
  124phy    C28 3328   4.361   0.324   1.399 -0.6233 -0.4744 -0.4671
  124phy    C29 3329   4.448   0.307   1.273  0.2112  0.1796  0.0214
  124phy    C27 3330   4.443   0.270   1.514  0.0382 -0.3428  0.7414
  124phy    C26 3331   4.373   0.189   1.623 -0.1039  0.1318 -0.4004
  124phy    C25 3332   4.474   0.157   1.743 -0.1682 -0.1529  0.2128
  124phy    C23 3333   4.410   0.064   1.847  0.5668  0.3814  0.2178
  124phy    C24 3334   4.505  -0.054   1.876 -0.4394  0.3591  0.2859
  124phy    C22 3335   4.370   0.136   1.973 -0.1494  0.3183  0.0377
  124phy    C21 3336   4.231   0.097   2.029 -0.1216  0.3809  0.0047
  124phy    C20 3337   4.200   0.183   2.151 -0.0194  0.1777 -0.2661
  124phy    C18 3338   4.063   0.187   2.233  0.5251  0.7117  0.3710
  124phy    O01 3339   4.029   0.068   2.306  0.3673  0.2098  0.3199
  124phy    H01 3340   4.007  -0.001   2.246  1.2608 -0.2121  0.4594
  124phy    C19 3341   4.098   0.290   2.343 -0.2480  0.5135 -0.2071
  124phy    C13 3342   3.931   0.232   2.147 -0.0524 -0.0011  0.1696
  124phy     H3 3343   3.953   0.326   2.090 -0.8294  0.0016 -0.1456
  124phy    O33 3344   3.823   0.272   2.234 -0.1017  0.2910 -0.2552
  124phy    H1B 3345   3.797   0.198   2.285 -2.2552  2.2703  1.7265
  124phy    C12 3346   3.865   0.135   2.037  0.0339  0.3834  0.1406
  124phy    O11 3347   3.809   0.018   2.085  0.3885 -0.0280  0.4389
  124phy    H1A 3348   3.718   0.035   2.101  0.4477  1.1983 -0.3562
  125phy    C35 3349   3.507   1.387   1.535  0.1655  0.1793  0.2113
  125phy    C33 3350   3.404   1.295   1.597  0.0035 -0.6977  0.1902
  125phy    C34 3351   3.263   1.353   1.562 -0.2730 -0.2752  0.7514
  125phy    C32 3352   3.416   1.159   1.533  0.1697  0.4780 -0.4944
  125phy    C31 3353   3.349   1.039   1.610 -0.4262 -0.1834 -0.0737
  125phy    C30 3354   3.348   0.915   1.518  0.2584  0.3528 -0.0869
  125phy    C28 3355   3.299   0.784   1.579  0.9667 -0.1583  0.0905
  125phy    C29 3356   3.192   0.703   1.490 -0.8250 -0.3654 -0.6054
  125phy    C27 3357   3.426   0.698   1.615  0.3437 -0.0061 -0.1280
  125phy    C26 3358   3.421   0.623   1.749 -0.3167  0.1259  0.2203
  125phy    C25 3359   3.551   0.542   1.771  0.3316 -0.2200  0.5270
  125phy    C23 3360   3.535   0.461   1.902 -0.4291 -0.0680  0.1580
  125phy    C24 3361   3.544   0.308   1.871  0.0097 -0.4026  0.3870
  125phy    C22 3362   3.640   0.521   2.003  0.5669  0.6132  0.5140
  125phy    C21 3363   3.600   0.504   2.145 -0.1173 -0.4511  0.7446
  125phy    C20 3364   3.704   0.574   2.225  0.1232 -0.4846  0.3728
  125phy    C18 3365   3.711   0.549   2.383 -0.1208 -0.3062  0.1682
  125phy    O01 3366   3.769   0.424   2.410 -0.0074  0.3588 -0.1036
  125phy    H01 3367   3.788   0.373   2.334  0.3193 -0.4518  0.4999
  125phy    C19 3368   3.836   0.636   2.423  0.2269 -0.4018 -0.6410
  125phy    C13 3369   3.582   0.573   2.481  0.0682 -0.0665 -0.2411
  125phy     H3 3370   3.533   0.667   2.444  1.3850  0.3650 -0.9733
  125phy    O33 3371   3.617   0.609   2.619 -0.2777  0.5995  0.1555
  125phy    H1B 3372   3.632   0.530   2.668  0.6980 -0.5772 -1.9170
  125phy    C12 3373   3.480   0.449   2.499  0.3993 -0.2033  0.0990
  125phy    O11 3374   3.529   0.331   2.560 -0.1253 -0.4425 -0.0711
  125phy    H1A 3375   3.612   0.306   2.522  0.0099 -2.2777  1.2931
  126phy    C35 3376   3.236   4.092   2.077 -0.2417  0.1230  0.1397
  126phy    C33 3377   3.320   4.064   1.951  0.4209 -0.1265  0.1209
  126phy    C34 3378   3.285   3.932   1.891  0.0599  0.4352 -0.2546
  126phy    C32 3379   3.289   4.182   1.865 -0.0449  0.0886 -0.4696
  126phy    C31 3380   3.402   4.216   1.764  0.0372 -0.3063 -0.1604
  126phy    C30 3381   3.371   4.336   1.680  0.7104 -0.5906  0.4412
  126phy    C28 3382   3.490   4.417   1.625  0.0092 -0.1191  0.2236
  126phy    C29 3383   3.528   4.366   1.486  0.0151  0.0126 -0.2083
  126phy    C27 3384   3.441   4.564   1.607 -0.2757 -0.5350  0.1087
  126phy    C26 3385   3.538   4.671   1.663  0.2307 -0.0932  0.4136
  126phy    C25 3386   3.486   4.816   1.679  0.0075 -0.1091 -0.0640
  126phy    C23 3387   3.582   4.922   1.739  0.0517 -0.7527  0.3120
  126phy    C24 3388   3.677   4.985   1.639  0.0865  0.2429  0.0671
  126phy    C22 3389   3.486   5.021   1.808  0.1136  0.2351  0.1959
  126phy    C21 3390   3.502   5.028   1.962  0.1662 -0.6070  0.0236
  126phy    C20 3391   3.420   5.139   2.028 -0.2309 -0.1912 -0.0244
  126phy    C18 3392   3.437   5.187   2.182 -0.2636  0.2036  0.0751
  126phy    O01 3393   3.572   5.241   2.198  0.0445  0.1436 -0.1230
  126phy    H01 3394   3.588   5.257   2.289  1.1354 -1.4442 -0.0020
  126phy    C19 3395   3.348   5.313   2.177  0.5464  0.3908 -0.0972
  126phy    C13 3396   3.390   5.080   2.298  0.1590 -0.2033  0.3076
  126phy     H3 3397   3.303   5.021   2.258 -0.1454  1.1339 -1.0769
  126phy    O33 3398   3.328   5.141   2.412  0.4203  0.0198 -0.1184
  126phy    H1B 3399   3.384   5.145   2.487  1.0090  0.9791 -0.5952
  126phy    C12 3400   3.499   4.975   2.346  0.2813 -0.0151 -0.6068
  126phy    O11 3401   3.458   4.872   2.436  0.4477  0.2463 -0.1255
  126phy    H1A 3402   3.512   4.797   2.420  0.6560  0.7339 -2.0448
  127phy    C35 3403   3.755   4.532   1.060  1.1926 -0.2105  0.1046
  127phy    C33 3404   3.639   4.439   1.011  0.6626  0.4683  0.2287
  127phy    C34 3405   3.506   4.496   1.071  0.0909 -0.6072 -0.4237
  127phy    C32 3406   3.636   4.441   0.858 -0.4489 -0.0471  0.2581
  127phy    C31 3407   3.672   4.309   0.793 -0.3188 -0.5925  0.0320
  127phy    C30 3408   3.680   4.317   0.643  0.3806 -0.3347 -0.6637
  127phy    C28 3409   3.728   4.182   0.588  0.0526 -0.1144 -0.0414
  127phy    C29 3410   3.604   4.100   0.554  0.4841  0.5346  0.2358
  127phy    C27 3411   3.783   4.209   0.447  0.0408 -0.7119 -0.0955
  127phy    C26 3412   3.921   4.141   0.415  0.3665 -0.3790 -0.0251
  127phy    C25 3413   3.960   4.157   0.264 -0.1548 -0.4755  0.1590
  127phy    C23 3414   4.091   4.100   0.211  0.1325  0.1892 -0.3370
  127phy    C24 3415   4.072   3.954   0.162  0.8811 -0.2610 -0.4990
  127phy    C22 3416   4.134   4.177   0.076 -0.5816 -0.0389 -0.1668
  127phy    C21 3417   4.281   4.184   0.031  0.0630  0.1032  0.1768
  127phy    C20 3418   4.310   4.277  -0.084  0.2437 -0.5987  0.3246
  127phy    C18 3419   4.449   4.280  -0.157 -0.1767 -0.0672 -0.2966
  127phy    O01 3420   4.536   4.291  -0.042 -0.4241 -0.4067 -0.4651
  127phy    H01 3421   4.554   4.375  -0.004 -1.2974  0.6514 -2.2479
  127phy    C19 3422   4.460   4.406  -0.236  0.4839  0.2267 -1.0973
  127phy    C13 3423   4.484   4.144  -0.236  0.0452 -0.1866 -0.0563
  127phy     H3 3424   4.449   4.063  -0.168 -0.3341  0.6788  0.7939
  127phy    O33 3425   4.403   4.108  -0.348 -0.2978  0.6898  0.1818
  127phy    H1B 3426   4.418   4.159  -0.425 -0.3765 -0.0305 -0.3123
  127phy    C12 3427   4.623   4.072  -0.234  0.3063 -0.0949 -0.0348
  127phy    O11 3428   4.701   4.085  -0.117 -0.2709 -0.4852 -0.2182
  127phy    H1A 3429   4.668   4.163  -0.078 -0.0413 -0.8285  0.6975
  128SOL     OW 3430   0.465   1.045   0.684 -0.3971 -0.4920 -0.2505
  128SOL    HW1 3431   0.445   0.959   0.720  0.8058 -1.7367 -2.3607
  128SOL    HW2 3432   0.421   1.108   0.742 -0.0890  0.1919 -0.7487
  128SOL     MW 3433   0.457   1.042   0.697 -0.0015  0.0071 -0.0047
  129SOL     OW 3434   3.199   4.985   2.896 -0.2159 -0.0336 -0.0706
  129SOL    HW1 3435   3.209   5.053   2.962  0.3575 -0.3888  0.2267
  129SOL    HW2 3436   3.170   5.031   2.817 -3.1797 -1.0743  0.2864
  129SOL     MW 3437   3.197   5.000   2.894 -0.0015  0.0071 -0.0047
  130SOL     OW 3438   0.193   0.970   0.352  0.4164 -0.0643  0.0303
  130SOL    HW1 3439   0.206   0.888   0.305 -1.1923  0.4252 -1.3992
  130SOL    HW2 3440   0.098   0.970   0.351  0.4023 -1.7630 -0.5389
  130SOL     MW 3441   0.183   0.959   0.346 -0.0015  0.0071 -0.0047
  131SOL     OW 3442   3.724   4.556   2.866  0.5061  0.2387  0.2258
  131SOL    HW1 3443   3.782   4.626   2.896  1.4698 -0.8362  0.9627
  131SOL    HW2 3444   3.757   4.536   2.778 -1.2135  0.7721 -0.5813
  131SOL     MW 3445   3.736   4.563   2.858 -0.0015  0.0071 -0.0047
  132SOL     OW 3446   2.200   3.571   2.995 -0.5907  0.0728 -0.0548
  132SOL    HW1 3447   2.210   3.660   3.028  0.2892 -1.0082  2.9645
  132SOL    HW2 3448   2.118   3.583   2.946 -1.7843  0.7001  1.9961
  132SOL     MW 3449   2.191   3.584   2.993 -0.0015  0.0071 -0.0047
  133SOL     OW 3450   4.216   2.406   0.015 -0.3563 -0.4910  0.1425
  133SOL    HW1 3451   4.132   2.422   0.059  0.1180  0.1161  0.8443
  133SOL    HW2 3452   4.276   2.383   0.085 -0.1126 -0.2082  0.0296
  133SOL     MW 3453   4.213   2.405   0.030 -0.0015  0.0071 -0.0047
  134SOL     OW 3454   2.827   5.076   2.767  0.3733 -0.2145  0.2216
  134SOL    HW1 3455   2.809   4.982   2.759 -1.0434  0.0950 -0.6043
  134SOL    HW2 3456   2.791   5.105   2.683 -0.3190 -1.9205 -0.1090
  134SOL     MW 3457   2.820   5.068   2.755 -0.0015  0.0071 -0.0047
  135SOL     OW 3458   2.642   1.911   2.734 -0.3096 -0.3002 -0.0926
  135SOL    HW1 3459   2.643   1.957   2.819  2.3297 -0.5517  0.0941
  135SOL    HW2 3460   2.657   1.820   2.759  0.1581 -0.6304 -1.4887
  135SOL     MW 3461   2.644   1.905   2.749 -0.0015  0.0071 -0.0047
  136SOL     OW 3462   4.082   5.124   2.769  0.0520 -0.0609  0.3038
  136SOL    HW1 3463   4.135   5.202   2.786  0.4811 -0.0338 -1.0195
  136SOL    HW2 3464   4.101   5.109   2.676  0.9206  2.4119 -0.0071
  136SOL     MW 3465   4.092   5.132   2.759 -0.0015  0.0071 -0.0047
  137SOL     OW 3466   0.940   1.266   2.595  0.2427 -0.0612 -0.5556
  137SOL    HW1 3467   1.030   1.258   2.627 -0.1088  1.9448  1.1647
  137SOL    HW2 3468   0.923   1.358   2.614  0.8924  0.1376 -0.9024
  137SOL     MW 3469   0.950   1.277   2.602 -0.0015  0.0071 -0.0047
  138SOL     OW 3470   1.863   4.107   0.133  0.1935 -0.1340 -0.1304
  138SOL    HW1 3471   1.931   4.151   0.082 -0.6473  2.1022  0.5549
  138SOL    HW2 3472   1.900   4.117   0.221  0.2286  0.1595 -0.1770
  138SOL     MW 3473   1.877   4.114   0.138 -0.0015  0.0071 -0.0047
  139SOL     OW 3474   2.317   0.793   2.823 -0.1292  0.0407 -0.0548
  139SOL    HW1 3475   2.402   0.836   2.828 -1.0971  2.2114 -1.1411
  139SOL    HW2 3476   2.254   0.862   2.843 -1.2304 -0.5146 -1.4273
  139SOL     MW 3477   2.320   0.808   2.826 -0.0015  0.0071 -0.0047
  140SOL     OW 3478   3.294   2.222   2.966  0.1941  0.1828  0.1499
  140SOL    HW1 3479   3.290   2.128   2.949  1.2123  0.3874 -1.4165
  140SOL    HW2 3480   3.223   2.230   3.029  0.8696 -0.1014  0.9631
  140SOL     MW 3481   3.284   2.211   2.972 -0.0015  0.0071 -0.0047
  141SOL     OW 3482   2.807   0.800   0.316 -0.2495  0.0062 -0.2239
  141SOL    HW1 3483   2.887   0.808   0.369 -1.6857  0.5155  2.0346
  141SOL    HW2 3484   2.746   0.861   0.358 -0.5818 -0.5614  0.1222
  141SOL     MW 3485   2.810   0.809   0.329 -0.0015  0.0071 -0.0047
  142SOL     OW 3486   1.512   2.470   0.002  0.0119 -0.9113  0.1868
  142SOL    HW1 3487   1.498   2.419   0.082 -2.1542  1.4034  1.4156
  142SOL    HW2 3488   1.539   2.555   0.035 -1.1814  0.1781 -1.4669
  142SOL     MW 3489   1.514   2.474   0.017 -0.0015  0.0071 -0.0047
  143SOL     OW 3490   4.278   4.696   2.890 -0.1266  0.1575  0.3227
  143SOL    HW1 3491   4.223   4.623   2.920  1.7173 -1.0466  0.9858
  143SOL    HW2 3492   4.234   4.776   2.918  0.7085  0.5668  0.4720
  143SOL     MW 3493   4.265   4.697   2.898 -0.0015  0.0071 -0.0047
  144SOL     OW 3494   1.304   1.303   0.288  0.0856 -0.1510  0.5468
  144SOL    HW1 3495   1.304   1.333   0.378  2.0984 -0.7704  0.8189
  144SOL    HW2 3496   1.329   1.212   0.308  0.1203 -0.4216 -0.5958
  144SOL     MW 3497   1.308   1.295   0.302 -0.0015  0.0071 -0.0047
  145SOL     OW 3498   3.137   1.834   2.760  0.1916 -0.3341  0.1001
  145SOL    HW1 3499   3.067   1.876   2.711  0.6916  0.3431 -0.0610
  145SOL    HW2 3500   3.173   1.776   2.693  0.9593 -0.0785  0.2830
  145SOL     MW 3501   3.133   1.832   2.745 -0.0015  0.0071 -0.0047
  146SOL     OW 3502   1.898   2.672   0.261  0.0802 -0.2990  0.1738
  146SOL    HW1 3503   1.896   2.601   0.326 -1.6775  1.7323  2.5006
  146SOL    HW2 3504   1.991   2.675   0.238  0.2341 -1.7352  0.5057
  146SOL     MW 3505   1.910   2.663   0.266 -0.0015  0.0071 -0.0047
  147SOL     OW 3506   4.153   2.396   2.625  0.1002 -0.4727  0.3491
  147SOL    HW1 3507   4.064   2.391   2.589  0.5274 -0.3045 -0.7974
  147SOL    HW2 3508   4.204   2.387   2.544 -0.1625 -2.2334  0.3411
  147SOL     MW 3509   4.148   2.394   2.609 -0.0015  0.0071 -0.0047
  148SOL     OW 3510   5.040   1.957   0.304 -0.5625  0.1198  0.1553
  148SOL    HW1 3511   4.961   1.942   0.357 -0.9460 -0.3868 -0.5479
  148SOL    HW2 3512   5.017   2.034   0.253 -1.5731  1.1160  2.0099
  148SOL     MW 3513   5.026   1.965   0.305 -0.0015  0.0071 -0.0047
  149SOL     OW 3514   2.420   4.710   2.567  0.7850  0.5110  0.3911
  149SOL    HW1 3515   2.461   4.688   2.650  0.8487  0.0846  0.2472
  149SOL    HW2 3516   2.478   4.780   2.536 -0.1327  1.5954  1.0225
  149SOL     MW 3517   2.433   4.716   2.574 -0.0015  0.0071 -0.0047
  150SOL     OW 3518   3.542   1.792   2.676  0.2533  0.2472  0.3216
  150SOL    HW1 3519   3.549   1.861   2.742 -0.8516 -0.1256  0.8502
  150SOL    HW2 3520   3.583   1.722   2.728 -2.7189 -0.7980  1.4551
  150SOL     MW 3521   3.548   1.792   2.691 -0.0015  0.0071 -0.0047
  151SOL     OW 3522   4.950   2.173   2.517 -0.2465  0.0660 -0.1655
  151SOL    HW1 3523   5.012   2.112   2.555  0.1174  0.3183 -0.3479
  151SOL    HW2 3524   4.889   2.120   2.465  0.1799  0.9030 -1.5976
  151SOL     MW 3525   4.950   2.158   2.515 -0.0015  0.0071 -0.0047
  152SOL     OW 3526   3.923   2.345   2.475 -0.3226  0.0129  0.0286
  152SOL    HW1 3527   3.888   2.414   2.418 -0.0596 -1.9430 -2.7124
  152SOL    HW2 3528   3.960   2.287   2.408 -0.8630  0.1101 -0.3608
  152SOL     MW 3529   3.923   2.346   2.459 -0.0015  0.0071 -0.0047
  153SOL     OW 3530   5.024   5.084   0.238  0.1765 -0.0242  0.5049
  153SOL    HW1 3531   5.118   5.098   0.247 -0.0067 -0.1065  3.2130
  153SOL    HW2 3532   5.017   5.086   0.142 -1.5711  0.3542  0.6163
  153SOL     MW 3533   5.036   5.086   0.226 -0.0015  0.0071 -0.0047
  154SOL     OW 3534   3.480   0.083   2.619  0.0014  0.0309 -0.1752
  154SOL    HW1 3535   3.464   0.178   2.619 -0.0202  0.0310 -0.9776
  154SOL    HW2 3536   3.465   0.061   2.711 -1.9072  0.4252 -0.3304
  154SOL     MW 3537   3.476   0.093   2.631 -0.0015  0.0071 -0.0047
  155SOL     OW 3538   4.046   4.521   2.961  0.5872  0.0684 -0.4339
  155SOL    HW1 3539   3.974   4.477   3.005  0.4268  0.2274 -0.5361
  155SOL    HW2 3540   4.056   4.479   2.876  0.3533 -0.3373 -0.2603
  155SOL     MW 3541   4.038   4.510   2.956 -0.0015  0.0071 -0.0047
  156SOL     OW 3542   3.600   4.800   2.769  0.2587 -0.2097  0.0763
  156SOL    HW1 3543   3.505   4.807   2.766  0.0084 -2.7512 -0.2540
  156SOL    HW2 3544   3.613   4.712   2.805  1.7340 -0.3085 -0.6123
  156SOL     MW 3545   3.589   4.789   2.773 -0.0015  0.0071 -0.0047
  157SOL     OW 3546   3.745   1.857   0.067  0.2719  0.0345  0.7432
  157SOL    HW1 3547   3.680   1.793   0.094 -0.7432 -0.0849 -1.7058
  157SOL    HW2 3548   3.737   1.929   0.130 -0.4261  1.0823 -0.4776
  157SOL     MW 3549   3.736   1.858   0.079 -0.0015  0.0071 -0.0047
  158SOL     OW 3550   0.567   0.727   0.198 -0.0734  0.0908  0.1650
  158SOL    HW1 3551   0.628   0.660   0.230 -0.7488 -0.2315  0.8142
  158SOL    HW2 3552   0.611   0.753   0.118 -0.0189 -0.1662  0.1081
  158SOL     MW 3553   0.581   0.721   0.192 -0.0015  0.0071 -0.0047
  159SOL     OW 3554   1.378   0.515   0.435  0.5837 -0.4590 -0.2084
  159SOL    HW1 3555   1.381   0.535   0.529  1.0514 -1.7711  0.0848
  159SOL    HW2 3556   1.360   0.421   0.435  0.6954 -0.4815 -0.1122
  159SOL     MW 3557   1.376   0.505   0.448 -0.0015  0.0071 -0.0047
  160SOL     OW 3558   2.562   3.558   2.798 -0.0773  0.5741  0.2117
  160SOL    HW1 3559   2.524   3.610   2.727 -0.4577 -0.6963 -0.5501
  160SOL    HW2 3560   2.584   3.618   2.869  1.0167  1.2516 -0.6648
  160SOL     MW 3561   2.560   3.573   2.798 -0.0015  0.0071 -0.0047
  161SOL     OW 3562   2.458   3.119   2.979  0.1359  0.2751 -0.1149
  161SOL    HW1 3563   2.378   3.079   2.945 -0.0073  0.4389  0.0326
  161SOL    HW2 3564   2.426   3.206   3.002  0.2957  0.6709 -1.3551
  161SOL     MW 3565   2.443   3.125   2.978 -0.0015  0.0071 -0.0047
  162SOL     OW 3566   4.782   1.859   2.816 -0.7448 -0.2210  0.0815
  162SOL    HW1 3567   4.868   1.845   2.854 -1.1597 -2.5586  0.3332
  162SOL    HW2 3568   4.793   1.818   2.730  1.3815 -0.6520  0.5155
  162SOL     MW 3569   4.795   1.851   2.810 -0.0015  0.0071 -0.0047
  163SOL     OW 3570   1.470   3.759   0.016  0.8402  0.2646  0.2592
  163SOL    HW1 3571   1.458   3.838   0.068 -1.0421  0.2405 -0.0846
  163SOL    HW2 3572   1.563   3.760  -0.010  1.1052  0.5225  1.1712
  163SOL     MW 3573   1.481   3.770   0.019 -0.0015  0.0071 -0.0047
  164SOL     OW 3574   4.558   4.730   2.924  0.2650  0.5452 -0.5405
  164SOL    HW1 3575   4.468   4.699   2.936 -0.0915  2.1632  1.7936
  164SOL    HW2 3576   4.576   4.731   2.830  0.7016  0.4519 -0.4602
  164SOL     MW 3577   4.548   4.726   2.913 -0.0015  0.0071 -0.0047
  165SOL     OW 3578   2.860   4.478   0.097 -0.3694  0.1965  0.0157
  165SOL    HW1 3579   2.918   4.463   0.172  0.9417 -0.8908 -1.1547
  165SOL    HW2 3580   2.880   4.408   0.036 -0.8021  0.5671 -0.5626
  165SOL     MW 3581   2.870   4.467   0.099 -0.0015  0.0071 -0.0047
  166SOL     OW 3582   2.942   2.452   2.949 -0.4771  0.2647  0.2884
  166SOL    HW1 3583   2.910   2.540   2.973  2.1758  1.5283 -0.4225
  166SOL    HW2 3584   2.865   2.404   2.918  0.1665 -1.1570  0.8061
  166SOL     MW 3585   2.927   2.458   2.948 -0.0015  0.0071 -0.0047
  167SOL     OW 3586   4.055   1.450   0.011 -0.1258 -0.4534 -0.0913
  167SOL    HW1 3587   3.960   1.448   0.016 -0.1910  1.8295  0.8819
  167SOL    HW2 3588   4.069   1.542   0.031 -0.3505 -0.4636  0.1141
  167SOL     MW 3589   4.044   1.462   0.014 -0.0015  0.0071 -0.0047
  168SOL     OW 3590   1.350   3.599   0.227 -0.0174  0.4040  0.0166
  168SOL    HW1 3591   1.360   3.659   0.301 -0.9674  1.2708 -0.5262
  168SOL    HW2 3592   1.383   3.648   0.151  0.6407  0.4953  0.3554
  168SOL     MW 3593   1.356   3.614   0.227 -0.0015  0.0071 -0.0047
  169SOL     OW 3594   4.717   1.144   2.936 -0.8194  0.7181 -0.4137
  169SOL    HW1 3595   4.626   1.130   2.962 -0.3686 -1.4900  0.2225
  169SOL    HW2 3596   4.754   1.206   2.998  0.8686 -0.6697  0.0512
  169SOL     MW 3597   4.710   1.150   2.948 -0.0015  0.0071 -0.0047
  170SOL     OW 3598   0.102   4.226   2.735  0.0948 -0.0710  0.0408
  170SOL    HW1 3599   0.154   4.185   2.804 -2.3536  0.2294  2.2428
  170SOL    HW2 3600   0.035   4.159   2.726  0.5678 -0.3289 -1.8577
  170SOL     MW 3601   0.100   4.212   2.743 -0.0015  0.0071 -0.0047
  171SOL     OW 3602   4.490   0.050   2.901 -0.3947  0.2572 -0.4068
  171SOL    HW1 3603   4.501  -0.031   2.950  0.7482  0.9672  0.5489
  171SOL    HW2 3604   4.548   0.107   2.951 -0.5970  0.3652 -0.2943
  171SOL     MW 3605   4.499   0.047   2.914 -0.0015  0.0071 -0.0047
  172SOL     OW 3606   4.000   0.970   2.780 -0.1662 -0.2603 -0.0033
  172SOL    HW1 3607   4.035   1.047   2.735  0.1085 -0.5879 -0.3558
  172SOL    HW2 3608   3.937   1.011   2.840 -2.2321 -0.7015 -1.7421
  172SOL     MW 3609   3.996   0.985   2.782 -0.0015  0.0071 -0.0047
  173SOL     OW 3610   2.558   0.914   2.783 -0.1706 -0.5492  0.0415
  173SOL    HW1 3611   2.565   1.008   2.800  0.6272 -0.8678  1.6784
  173SOL    HW2 3612   2.564   0.911   2.687  0.6476 -0.9882  0.0894
  173SOL     MW 3613   2.560   0.926   2.773 -0.0015  0.0071 -0.0047
  174SOL     OW 3614   2.085   4.152   2.989 -0.6902  0.2107 -0.2465
  174SOL    HW1 3615   2.171   4.117   3.012 -1.1460 -0.9018 -0.1656
  174SOL    HW2 3616   2.104   4.246   2.980 -2.0270  0.4449 -0.8311
  174SOL     MW 3617   2.099   4.160   2.991 -0.0015  0.0071 -0.0047
  175SOL     OW 3618   3.563   1.978   2.885  0.1377 -0.5566 -0.6976
  175SOL    HW1 3619   3.594   2.065   2.859  0.8442 -0.6782 -0.2831
  175SOL    HW2 3620   3.618   1.962   2.961 -0.0857  1.5891  0.0061
  175SOL     MW 3621   3.574   1.988   2.891 -0.0015  0.0071 -0.0047
  176SOL     OW 3622   4.965   2.205   0.170 -0.0442 -0.4050  0.5517
  176SOL    HW1 3623   5.041   2.264   0.164  1.7510 -2.6287 -0.1866
  176SOL    HW2 3624   4.957   2.186   0.076  0.6606  0.5709  0.2775
  176SOL     MW 3625   4.974   2.210   0.157 -0.0015  0.0071 -0.0047
  177SOL     OW 3626   3.021   4.871   0.089 -0.2006  0.0198 -0.1709
  177SOL    HW1 3627   3.082   4.906   0.024 -0.1293  1.0555  0.4326
  177SOL    HW2 3628   2.981   4.950   0.125  0.1382  0.4739 -0.7818
  177SOL     MW 3629   3.024   4.886   0.085 -0.0015  0.0071 -0.0047
  178SOL     OW 3630   3.391   4.423   0.356  0.3682 -0.1688 -0.4531
  178SOL    HW1 3631   3.403   4.390   0.444  0.6098 -0.8605 -0.7384
  178SOL    HW2 3632   3.367   4.342   0.312  0.6037 -0.3503 -0.2493
  178SOL     MW 3633   3.389   4.408   0.362 -0.0015  0.0071 -0.0047
  179SOL     OW 3634   1.696   1.086   2.690  0.8370 -0.0918  0.1732
  179SOL    HW1 3635   1.616   1.133   2.664  0.7335  0.8721  2.0848
  179SOL    HW2 3636   1.694   1.003   2.643 -0.1216  0.5422 -0.9718
  179SOL     MW 3637   1.685   1.081   2.680 -0.0015  0.0071 -0.0047
  180SOL     OW 3638   3.827   5.038   2.502  0.1674 -0.3437 -0.3376
  180SOL    HW1 3639   3.791   4.949   2.503 -0.1635 -0.2079  0.8631
  180SOL    HW2 3640   3.830   5.058   2.595 -0.2186  0.2702 -0.4483
  180SOL     MW 3641   3.822   5.029   2.514 -0.0015  0.0071 -0.0047
  181SOL     OW 3642   1.388   3.777   0.426  0.3237 -0.1420 -0.6298
  181SOL    HW1 3643   1.303   3.752   0.463  1.0863 -0.8628  0.7651
  181SOL    HW2 3644   1.372   3.854   0.373  3.3301  1.1204  0.0489
  181SOL     MW 3645   1.375   3.784   0.424 -0.0015  0.0071 -0.0047
  182SOL     OW 3646   1.280   0.865   0.154 -0.3200 -0.5134  0.4661
  182SOL    HW1 3647   1.296   0.896   0.065 -1.0226 -0.0733  0.4876
  182SOL    HW2 3648   1.345   0.798   0.174  1.4622  0.7790 -0.6363
  182SOL     MW 3649   1.291   0.861   0.145 -0.0015  0.0071 -0.0047
  183SOL     OW 3650   1.351   3.949   0.200 -0.4115  0.1581 -0.1449
  183SOL    HW1 3651   1.429   4.002   0.181 -0.9290  1.2636  0.7356
  183SOL    HW2 3652   1.279   3.994   0.156  0.5816  0.1739 -1.8534
  183SOL     MW 3653   1.352   3.962   0.191 -0.0015  0.0071 -0.0047
  184SOL     OW 3654   2.219   2.409   0.386 -0.0223 -0.0316  0.0154
  184SOL    HW1 3655   2.275   2.440   0.457  0.3048  0.8374 -0.6088
  184SOL    HW2 3656   2.254   2.453   0.309  0.1762  0.2386  0.2545
  184SOL     MW 3657   2.231   2.419   0.385 -0.0015  0.0071 -0.0047
  185SOL     OW 3658   1.705   2.574   0.565  0.3100  0.3322  0.3360
  185SOL    HW1 3659   1.688   2.524   0.645 -2.0045 -1.2313 -1.0070
  185SOL    HW2 3660   1.785   2.533   0.532 -0.0282 -0.4620  0.4841
  185SOL     MW 3661   1.713   2.562   0.571 -0.0015  0.0071 -0.0047
  186SOL     OW 3662   0.958   1.025   0.372 -0.0251 -0.4023 -0.2125
  186SOL    HW1 3663   0.953   1.073   0.454 -0.6562  2.0367 -1.5889
  186SOL    HW2 3664   0.866   1.000   0.360 -0.5659  2.0402 -1.9246
  186SOL     MW 3665   0.945   1.028   0.381 -0.0015  0.0071 -0.0047
  187SOL     OW 3666   0.706   3.681   2.839  0.0294  0.2456  0.0301
  187SOL    HW1 3667   0.745   3.749   2.893 -0.9056 -0.4806  1.7028
  187SOL    HW2 3668   0.688   3.720   2.753 -0.0716 -2.1154 -1.1197
  187SOL     MW 3669   0.709   3.695   2.835 -0.0015  0.0071 -0.0047
  188SOL     OW 3670   3.051   4.398   0.293  0.1727  0.2990  0.0980
  188SOL    HW1 3671   3.087   4.472   0.341  0.9254  2.1128 -2.9832
  188SOL    HW2 3672   3.109   4.396   0.217 -0.0744 -0.5512 -0.0823
  188SOL     MW 3673   3.063   4.407   0.289 -0.0015  0.0071 -0.0047
  189SOL     OW 3674   3.808   5.133   2.775 -0.1565  0.1939  0.4055
  189SOL    HW1 3675   3.900   5.147   2.796 -0.3449  0.4531  1.0963
  189SOL    HW2 3676   3.773   5.222   2.777  0.7459  0.5705 -0.3580
  189SOL     MW 3677   3.815   5.147   2.778 -0.0015  0.0071 -0.0047
  190SOL     OW 3678   2.933   0.777   0.061  0.2626 -0.2759  0.0100
  190SOL    HW1 3679   2.877   0.798   0.137 -1.1993 -0.4068 -0.9928
  190SOL    HW2 3680   2.871   0.768  -0.011  1.4935 -0.4025 -1.0622
  190SOL     MW 3681   2.917   0.779   0.062 -0.0015  0.0071 -0.0047
  191SOL     OW 3682   0.766   0.588   0.341 -0.2835  0.2860  0.2572
  191SOL    HW1 3683   0.766   0.636   0.424  0.1710  0.2193  0.2952
  191SOL    HW2 3684   0.834   0.524   0.361 -1.0893 -0.8339 -0.4967
  191SOL     MW 3685   0.775   0.586   0.354 -0.0015  0.0071 -0.0047
  192SOL     OW 3686   1.502   2.556   0.352 -0.6212  0.0641 -0.0643
  192SOL    HW1 3687   1.443   2.629   0.371  1.4965  1.6506  0.9692
  192SOL    HW2 3688   1.570   2.572   0.418 -0.9195 -0.5727  0.4121
  192SOL     MW 3689   1.503   2.568   0.363 -0.0015  0.0071 -0.0047
  193SOL     OW 3690   1.088   3.946   2.686  0.1041 -0.0650 -0.3095
  193SOL    HW1 3691   1.116   3.869   2.636 -1.0968  0.1269 -1.3288
  193SOL    HW2 3692   1.165   3.961   2.741  0.1542 -0.1179 -0.3655
  193SOL     MW 3693   1.102   3.938   2.687 -0.0015  0.0071 -0.0047
  194SOL     OW 3694   3.663   2.328   2.528  0.2552  0.1844 -0.1299
  194SOL    HW1 3695   3.755   2.322   2.502  0.7892 -1.4556  1.8584
  194SOL    HW2 3696   3.671   2.309   2.622  0.1713  0.3366 -0.0913
  194SOL     MW 3697   3.676   2.325   2.537 -0.0015  0.0071 -0.0047
  195SOL     OW 3698   1.274   0.963   2.920 -0.5729 -0.0736  0.0747
  195SOL    HW1 3699   1.315   1.049   2.922 -0.8282  0.0534 -0.0722
  195SOL    HW2 3700   1.180   0.983   2.923 -0.3577  1.3017 -1.1564
  195SOL     MW 3701   1.267   0.977   2.920 -0.0015  0.0071 -0.0047
  196SOL     OW 3702   2.698   2.302   2.887 -0.1812 -0.6942  0.0562
  196SOL    HW1 3703   2.681   2.288   2.794  0.9593  0.1154 -0.3022
  196SOL    HW2 3704   2.627   2.360   2.915  0.6320  0.9787 -1.1356
  196SOL     MW 3705   2.687   2.308   2.878 -0.0015  0.0071 -0.0047
  197SOL     OW 3706   2.454   2.426   2.937  0.3074  0.1169  0.4252
  197SOL    HW1 3707   2.443   2.487   2.864 -0.4864 -0.2506  0.2267
  197SOL    HW2 3708   2.414   2.348   2.899  1.0546  0.6920 -1.6628
  197SOL     MW 3709   2.447   2.424   2.923 -0.0015  0.0071 -0.0047
  198SOL     OW 3710   2.643   3.727   2.991 -0.4063  0.2854 -0.6367
  198SOL    HW1 3711   2.730   3.742   2.955 -1.2428  1.0744 -2.4377
  198SOL    HW2 3712   2.657   3.699   3.082  1.5874 -1.9120 -1.5085
  198SOL     MW 3713   2.656   3.725   2.999 -0.0015  0.0071 -0.0047
  199SOL     OW 3714   2.574   1.189   2.824 -0.3067  0.1418  0.2198
  199SOL    HW1 3715   2.647   1.210   2.882 -0.7020 -0.1028  0.8197
  199SOL    HW2 3716   2.499   1.185   2.884 -0.0403 -1.3189  0.5023
  199SOL     MW 3717   2.574   1.191   2.840 -0.0015  0.0071 -0.0047
  200SOL     OW 3718   3.244   0.036   0.045  0.1705 -0.2494  0.2613
  200SOL    HW1 3719   3.312   0.053  -0.020 -0.2409  0.8034  0.0868
  200SOL    HW2 3720   3.176   0.101   0.029  0.7136  0.3662  0.4028
  200SOL     MW 3721   3.244   0.047   0.035 -0.0015  0.0071 -0.0047
  201SOL     OW 3722   0.574   3.529   2.467 -0.1324  0.2663  0.2130
  201SOL    HW1 3723   0.663   3.501   2.486 -0.2171 -1.1406 -1.1888
  201SOL    HW2 3724   0.590   3.603   2.409 -0.5767  0.1989 -0.0023
  201SOL     MW 3725   0.588   3.535   2.462 -0.0015  0.0071 -0.0047
  202SOL     OW 3726   3.916   1.655   2.710 -0.5644 -0.3207 -0.8928
  202SOL    HW1 3727   3.951   1.690   2.628 -0.4757  0.3346 -0.5875
  202SOL    HW2 3728   3.979   1.586   2.731 -0.8761 -0.5565 -0.7180
  202SOL     MW 3729   3.929   1.651   2.702 -0.0015  0.0071 -0.0047
  203SOL     OW 3730   4.650   1.653   2.947 -0.1473  0.2065 -0.1997
  203SOL    HW1 3731   4.711   1.600   2.896  0.3043  0.1696  0.3725
  203SOL    HW2 3732   4.669   1.736   2.903  0.6303 -0.4195 -1.0715
  203SOL     MW 3733   4.660   1.657   2.934 -0.0015  0.0071 -0.0047
  204SOL     OW 3734   2.810   4.804   2.739  0.0227  0.6685  0.5111
  204SOL    HW1 3735   2.851   4.764   2.815  0.4109  0.3288  0.1313
  204SOL    HW2 3736   2.882   4.795   2.676 -0.4816  1.0568 -0.1340
  204SOL     MW 3737   2.825   4.797   2.740 -0.0015  0.0071 -0.0047
  205SOL     OW 3738   1.245   4.084   2.860  0.0232  0.3150 -0.5479
  205SOL    HW1 3739   1.229   4.171   2.824  2.8896  1.4104  0.5108
  205SOL    HW2 3740   1.340   4.089   2.863 -0.0172  0.8721 -0.0229
  205SOL     MW 3741   1.255   4.096   2.855 -0.0015  0.0071 -0.0047
  206SOL     OW 3742   4.242   2.574   2.830  0.1947 -0.0657  0.0030
  206SOL    HW1 3743   4.243   2.515   2.905  0.1089  0.3428  0.3276
  206SOL    HW2 3744   4.195   2.520   2.766  0.6133 -1.4262  0.8007
  206SOL     MW 3745   4.236   2.559   2.831 -0.0015  0.0071 -0.0047
  207SOL     OW 3746   4.629   0.196   0.074  0.0685 -0.3268  0.1419
  207SOL    HW1 3747   4.598   0.171   0.161  1.2887  0.5167  0.8521
  207SOL    HW2 3748   4.721   0.170   0.075  0.0093 -0.5746 -0.4145
  207SOL     MW 3749   4.637   0.190   0.085 -0.0015  0.0071 -0.0047
  208SOL     OW 3750   1.928   2.470   0.443  0.1761  0.3374 -0.2723
  208SOL    HW1 3751   2.023   2.483   0.439  0.0318  1.1563 -1.3893
  208SOL    HW2 3752   1.912   2.409   0.371  1.0271 -1.7933  1.2091
  208SOL     MW 3753   1.938   2.463   0.433 -0.0015  0.0071 -0.0047
  209SOL     OW 3754   5.144   3.999   2.820 -0.1442  0.3771 -0.2461
  209SOL    HW1 3755   5.159   3.906   2.806 -1.5687 -0.0512  0.8303
  209SOL    HW2 3756   5.214   4.021   2.883  0.7617 -1.2236 -0.6402
  209SOL     MW 3757   5.156   3.990   2.827 -0.0015  0.0071 -0.0047
  210SOL     OW 3758   2.744   4.100   2.761 -0.1419 -0.2171 -0.3460
  210SOL    HW1 3759   2.795   4.100   2.681 -0.6083 -0.8748 -0.6464
  210SOL    HW2 3760   2.660   4.139   2.733 -0.5033 -0.7634 -0.0428
  210SOL     MW 3761   2.739   4.105   2.747 -0.0015  0.0071 -0.0047
  211SOL     OW 3762   2.151   4.433   2.939 -0.1866  0.0142  0.3327
  211SOL    HW1 3763   2.175   4.463   3.026 -1.1445 -1.2036  1.0407
  211SOL    HW2 3764   2.134   4.515   2.893 -2.0595 -0.8167 -0.6089
  211SOL     MW 3765   2.152   4.448   2.944 -0.0015  0.0071 -0.0047
  212SOL     OW 3766   0.798   0.850   0.065  0.0238  0.2832  0.3663
  212SOL    HW1 3767   0.873   0.816   0.114 -0.9930  0.2570  1.9498
  212SOL    HW2 3768   0.808   0.945   0.067  0.4978  0.2227  1.3284
  212SOL     MW 3769   0.809   0.858   0.071 -0.0015  0.0071 -0.0047
  213SOL     OW 3770   4.236   4.648   2.616 -0.2094  0.0612  0.4928
  213SOL    HW1 3771   4.176   4.576   2.638  0.1844  0.0839  1.6842
  213SOL    HW2 3772   4.270   4.676   2.701  2.0382 -3.0305  0.7728
  213SOL     MW 3773   4.232   4.642   2.630 -0.0015  0.0071 -0.0047
  214SOL     OW 3774   3.860   1.128   2.965  0.2553  0.1965  0.2674
  214SOL    HW1 3775   3.946   1.154   2.998 -0.0474  0.7390  0.6317
  214SOL    HW2 3776   3.811   1.209   2.970 -2.0148 -1.1655  1.4331
  214SOL     MW 3777   3.865   1.142   2.970 -0.0015  0.0071 -0.0047
  215SOL     OW 3778   2.736   3.718   0.249  0.3001 -0.4280  0.7390
  215SOL    HW1 3779   2.675   3.671   0.306 -1.7232  1.8355  0.5752
  215SOL    HW2 3780   2.744   3.800   0.297  1.2566 -0.7508  1.1531
  215SOL     MW 3781   2.729   3.722   0.263 -0.0015  0.0071 -0.0047
  216SOL     OW 3782   4.280   2.831   2.763 -0.2271 -0.0269 -0.2295
  216SOL    HW1 3783   4.193   2.870   2.752 -0.2236  0.0846  0.1138
  216SOL    HW2 3784   4.261   2.741   2.790 -1.8698  0.1380 -0.6923
  216SOL     MW 3785   4.266   2.824   2.765 -0.0015  0.0071 -0.0047
  217SOL     OW 3786   1.378   1.215   2.877 -0.5863 -0.1501  0.2888
  217SOL    HW1 3787   1.331   1.266   2.943  0.1266 -0.3853  0.9959
  217SOL    HW2 3788   1.467   1.211   2.913  0.3420  0.1940 -1.8221
  217SOL     MW 3789   1.383   1.221   2.890 -0.0015  0.0071 -0.0047
  218SOL     OW 3790   1.209   1.643   2.905  0.3044  0.2216  0.1034
  218SOL    HW1 3791   1.211   1.557   2.945 -0.9209 -0.7561 -1.7901
  218SOL    HW2 3792   1.272   1.695   2.956 -1.1026  0.9822  1.1516
  218SOL     MW 3793   1.218   1.639   2.917 -0.0015  0.0071 -0.0047
  219SOL     OW 3794   0.698   0.942   0.348 -0.4159 -0.4403  0.0092
  219SOL    HW1 3795   0.618   0.994   0.350 -1.7121 -2.3512  0.8702
  219SOL    HW2 3796   0.665   0.871   0.293 -1.3181 -1.7100  2.0661
  219SOL     MW 3797   0.683   0.939   0.341 -0.0015  0.0071 -0.0047
  220SOL     OW 3798   3.228   0.698   2.859  0.2993  0.0535  0.2424
  220SOL    HW1 3799   3.177   0.646   2.921  0.8779 -1.6038 -0.6041
  220SOL    HW2 3800   3.312   0.653   2.864  0.2155 -0.1495 -0.1394
  220SOL     MW 3801   3.232   0.686   2.867 -0.0015  0.0071 -0.0047
  221SOL     OW 3802   3.831   0.273   0.492  0.3407  0.5586  0.2864
  221SOL    HW1 3803   3.914   0.236   0.522 -0.3367 -0.2736  1.2022
  221SOL    HW2 3804   3.815   0.347   0.550  3.6866  1.2699  0.4752
  221SOL     MW 3805   3.840   0.278   0.503 -0.0015  0.0071 -0.0047
  222SOL     OW 3806   0.230   2.770   2.839  0.2987 -0.2840 -0.5354
  222SOL    HW1 3807   0.244   2.862   2.860 -1.7425 -0.3039  1.2737
  222SOL    HW2 3808   0.286   2.722   2.901 -0.6470  0.8156  1.2550
  222SOL     MW 3809   0.239   2.776   2.850 -0.0015  0.0071 -0.0047
  223SOL     OW 3810   2.887   2.717   2.957 -0.4903  0.3373 -0.0790
  223SOL    HW1 3811   2.882   2.780   2.885  1.4038  1.4528  0.6889
  223SOL    HW2 3812   2.935   2.760   3.028 -0.2115 -0.9515  0.5422
  223SOL     MW 3813   2.892   2.731   2.957 -0.0015  0.0071 -0.0047
  224SOL     OW 3814   1.912   1.131   2.889  0.4090 -0.3588  0.3211
  224SOL    HW1 3815   1.957   1.196   2.835 -0.8299  2.8832  2.8301
  224SOL    HW2 3816   1.844   1.093   2.834 -0.4234  1.4750  0.0134
  224SOL     MW 3817   1.909   1.135   2.875 -0.0015  0.0071 -0.0047
  225SOL     OW 3818   2.616   0.580   0.239 -0.0186 -0.1986  0.1832
  225SOL    HW1 3819   2.689   0.523   0.261  0.4164  0.0566 -0.5368
  225SOL    HW2 3820   2.662   0.664   0.243 -1.0026  0.4878 -1.5869
  225SOL     MW 3821   2.632   0.584   0.242 -0.0015  0.0071 -0.0047
  226SOL     OW 3822   4.966   2.146   2.914 -0.2796 -0.6058  0.3242
  226SOL    HW1 3823   5.029   2.205   2.872 -1.3442  0.2680 -0.0740
  226SOL    HW2 3824   4.887   2.155   2.860 -1.4584  0.9625  2.2033
  226SOL     MW 3825   4.964   2.155   2.901 -0.0015  0.0071 -0.0047
  227SOL     OW 3826   1.254   3.410   2.956 -0.0668  0.3998  0.5574
  227SOL    HW1 3827   1.344   3.389   2.980  0.0319 -1.0202 -0.8847
  227SOL    HW2 3828   1.210   3.412   3.041 -1.6353 -1.2819 -0.1673
  227SOL     MW 3829   1.260   3.408   2.971 -0.0015  0.0071 -0.0047
  228SOL     OW 3830   2.217   3.813   0.104  0.2099  0.2697 -0.1505
  228SOL    HW1 3831   2.124   3.836   0.099  0.2938  0.5921 -0.2681
  228SOL    HW2 3832   2.261   3.893   0.075  0.9074  0.2088  0.6659
  228SOL     MW 3833   2.211   3.827   0.100 -0.0015  0.0071 -0.0047
  229SOL     OW 3834   3.648   0.839   2.697  0.5688  0.0988 -0.1096
  229SOL    HW1 3835   3.697   0.891   2.634 -2.0975  1.2187 -1.4289
  229SOL    HW2 3836   3.629   0.755   2.654  0.7841  0.3938 -0.7880
  229SOL     MW 3837   3.652   0.835   2.683 -0.0015  0.0071 -0.0047
  230SOL     OW 3838   3.680   0.208   2.862  0.0005 -0.1933 -0.0335
  230SOL    HW1 3839   3.727   0.272   2.807 -1.2975 -0.1330 -1.1382
  230SOL    HW2 3840   3.747   0.186   2.926  1.3792 -0.2377 -1.4165
  230SOL     MW 3841   3.695   0.214   2.863 -0.0015  0.0071 -0.0047
  231SOL     OW 3842   4.734   2.126   2.775 -0.0621 -0.1487  0.0867
  231SOL    HW1 3843   4.751   2.032   2.783  0.5925  0.0441  1.1256
  231SOL    HW2 3844   4.658   2.139   2.832 -0.2474  0.1729 -0.2275
  231SOL     MW 3845   4.726   2.115   2.783 -0.0015  0.0071 -0.0047
  232SOL     OW 3846   2.214   1.719   2.800  0.1981 -0.1455  0.0058
  232SOL    HW1 3847   2.237   1.722   2.893 -1.3586  0.6560  0.3879
  232SOL    HW2 3848   2.283   1.766   2.754 -0.2121  1.3339  0.8664
  232SOL     MW 3849   2.226   1.725   2.806 -0.0015  0.0071 -0.0047
  233SOL     OW 3850   2.715   0.722   2.901  0.0927  0.0773 -0.2197
  233SOL    HW1 3851   2.660   0.655   2.941  1.3591 -0.1548  1.2373
  233SOL    HW2 3852   2.654   0.786   2.867 -1.6364 -1.4459 -0.1217
  233SOL     MW 3853   2.700   0.721   2.902 -0.0015  0.0071 -0.0047
  234SOL     OW 3854   1.999   1.865   2.828  0.6178 -0.1459 -0.0345
  234SOL    HW1 3855   2.067   1.799   2.814 -1.2747 -1.7981 -2.1087
  234SOL    HW2 3856   2.007   1.873   2.923 -0.8845 -1.5814  0.2781
  234SOL     MW 3857   2.009   1.857   2.839 -0.0015  0.0071 -0.0047
  235SOL     OW 3858   4.292   1.974   2.815 -0.2028  0.1341 -0.1672
  235SOL    HW1 3859   4.377   2.018   2.818 -0.5836  0.8995 -0.3616
  235SOL    HW2 3860   4.236   2.051   2.804  1.0084  1.3877  1.7030
  235SOL     MW 3861   4.296   1.990   2.814 -0.0015  0.0071 -0.0047
  236SOL     OW 3862   0.031   2.390   0.142  0.2188 -0.6189 -0.1241
  236SOL    HW1 3863   0.006   2.482   0.137  0.1652 -0.5403  1.2177
  236SOL    HW2 3864   0.045   2.370   0.050 -1.9377 -0.3119 -0.5582
  236SOL     MW 3865   0.030   2.400   0.129 -0.0015  0.0071 -0.0047
  237SOL     OW 3866   2.396   1.873   2.660 -0.0250 -0.4112 -0.3109
  237SOL    HW1 3867   2.372   1.962   2.634  0.8413  0.2111  0.9030
  237SOL    HW2 3868   2.490   1.883   2.676 -0.3141  1.8602  0.2586
  237SOL     MW 3869   2.405   1.886   2.659 -0.0015  0.0071 -0.0047
  238SOL     OW 3870   4.906   0.163   0.038  0.3198  0.1016 -0.6685
  238SOL    HW1 3871   4.958   0.242   0.026 -0.8892  0.9229 -0.6424
  238SOL    HW2 3872   4.905   0.161   0.134  0.2380  2.0380 -0.5888
  238SOL     MW 3873   4.913   0.173   0.049 -0.0015  0.0071 -0.0047
  239SOL     OW 3874   4.747   1.558   0.180  0.1714  0.2093  0.4108
  239SOL    HW1 3875   4.691   1.581   0.106 -0.0102 -0.2794  0.3915
  239SOL    HW2 3876   4.827   1.605   0.154  0.3176 -0.3968 -0.2851
  239SOL     MW 3877   4.750   1.567   0.166 -0.0015  0.0071 -0.0047
  240SOL     OW 3878   4.280   1.784   2.620  0.1272  0.2711 -0.3203
  240SOL    HW1 3879   4.200   1.789   2.566 -0.1820  0.1021  0.1153
  240SOL    HW2 3880   4.275   1.863   2.674 -0.0779 -0.3967  0.6629
  240SOL     MW 3881   4.269   1.795   2.620 -0.0015  0.0071 -0.0047
  241SOL     OW 3882   3.814   4.341   0.024  0.1458  0.4277  0.0698
  241SOL    HW1 3883   3.761   4.395  -0.034 -0.8231  0.9308  1.3751
  241SOL    HW2 3884   3.780   4.367   0.110 -0.3359 -0.1274  0.0477
  241SOL     MW 3885   3.803   4.352   0.028 -0.0015  0.0071 -0.0047
  242SOL     OW 3886   1.551   3.102   3.003 -0.3318 -0.4390 -0.0118
  242SOL    HW1 3887   1.512   3.100   2.916 -0.7030  0.6719  0.1122
  242SOL    HW2 3888   1.626   3.042   2.998 -0.0272 -0.1311  0.6960
  242SOL     MW 3889   1.556   3.094   2.991 -0.0015  0.0071 -0.0047
  243SOL     OW 3890   2.942   4.667   2.929 -0.2832 -0.2521  0.5233
  243SOL    HW1 3891   2.919   4.588   2.979  2.7405 -1.8994 -0.4503
  243SOL    HW2 3892   2.966   4.735   2.992  1.2986 -0.3641  0.0931
  243SOL     MW 3893   2.942   4.665   2.944 -0.0015  0.0071 -0.0047
  244SOL     OW 3894   4.461   4.966   0.018  0.1993  0.0359  0.3032
  244SOL    HW1 3895   4.372   4.950  -0.014  0.8256 -0.6676 -1.1901
  244SOL    HW2 3896   4.510   4.889  -0.011 -2.5335 -1.6235 -0.2298
  244SOL     MW 3897   4.456   4.954   0.010 -0.0015  0.0071 -0.0047
  245SOL     OW 3898   2.517   3.943   2.876  0.4224  0.1248 -0.0835
  245SOL    HW1 3899   2.593   3.990   2.841 -0.1204  0.1371 -1.2977
  245SOL    HW2 3900   2.554   3.864   2.916  0.3941 -0.0732 -0.4455
  245SOL     MW 3901   2.532   3.939   2.877 -0.0015  0.0071 -0.0047
  246SOL     OW 3902   4.336   1.622   2.865  0.1427 -0.1254 -0.0042
  246SOL    HW1 3903   4.429   1.637   2.883 -0.2282  1.7717  0.5233
  246SOL    HW2 3904   4.315   1.684   2.796 -1.6807  0.0728  0.6704
  246SOL     MW 3905   4.346   1.632   2.858 -0.0015  0.0071 -0.0047
  247SOL     OW 3906   5.066   4.439   0.337  0.2189  0.0349  0.5060
  247SOL    HW1 3907   5.059   4.466   0.428  1.1415  1.0980  0.2845
  247SOL    HW2 3908   5.030   4.518   0.297 -0.4913 -0.2265  0.6153
  247SOL     MW 3909   5.060   4.453   0.344 -0.0015  0.0071 -0.0047
  248SOL     OW 3910   3.021   3.399   2.667  0.2476 -0.1358 -0.0911
  248SOL    HW1 3911   3.026   3.307   2.639 -1.3500  0.2702 -1.9619
  248SOL    HW2 3912   2.931   3.402   2.700 -0.6497  1.4810 -2.3997
  248SOL     MW 3913   3.010   3.387   2.668 -0.0015  0.0071 -0.0047
  249SOL     OW 3914   4.104   1.452   2.753  0.4885 -0.5131 -0.2022
  249SOL    HW1 3915   4.075   1.438   2.843  0.3487  0.6002 -0.0526
  249SOL    HW2 3916   4.195   1.479   2.765  0.1337 -0.3477  3.1112
  249SOL     MW 3917   4.112   1.454   2.767 -0.0015  0.0071 -0.0047
  250SOL     OW 3918   1.297   3.659   2.852  0.3762  0.0090 -0.0409
  250SOL    HW1 3919   1.360   3.689   2.917  0.0437  1.8036 -0.5076
  250SOL    HW2 3920   1.271   3.573   2.884 -3.2178  0.5143 -1.1625
  250SOL     MW 3921   1.302   3.651   2.865 -0.0015  0.0071 -0.0047
  251SOL     OW 3922   2.272   1.741   0.042  0.1388 -0.2642  0.0583
  251SOL    HW1 3923   2.354   1.741   0.092  0.9768  1.6316 -1.1919
  251SOL    HW2 3924   2.212   1.804   0.083 -1.9157 -1.9299 -0.2089
  251SOL     MW 3925   2.275   1.750   0.054 -0.0015  0.0071 -0.0047
  252SOL     OW 3926   3.551   2.786   2.655  0.3380 -0.2081 -0.1837
  252SOL    HW1 3927   3.468   2.820   2.688  0.8527 -0.3894  1.4027
  252SOL    HW2 3928   3.522   2.712   2.602 -1.4243  0.8012 -0.6982
  252SOL     MW 3929   3.537   2.781   2.652 -0.0015  0.0071 -0.0047
  253SOL     OW 3930   2.417   3.400   2.997 -0.2764 -0.1390 -0.1924
  253SOL    HW1 3931   2.460   3.425   2.916 -0.2176 -2.2338 -0.8616
  253SOL    HW2 3932   2.338   3.453   2.999 -0.3361 -0.2356  0.6796
  253SOL     MW 3933   2.412   3.410   2.987 -0.0015  0.0071 -0.0047
  254SOL     OW 3934   2.101   2.388   2.881  0.4526  0.3633  0.0486
  254SOL    HW1 3935   2.045   2.432   2.945  0.5054  0.1434  0.2472
  254SOL    HW2 3936   2.033   2.331   2.846  1.2596 -1.3178  1.0805
  254SOL     MW 3937   2.084   2.387   2.885 -0.0015  0.0071 -0.0047
  255SOL     OW 3938   1.115   3.434   0.168 -0.1655 -0.4334  0.1982
  255SOL    HW1 3939   1.183   3.489   0.208 -0.5847  0.2742 -0.0478
  255SOL    HW2 3940   1.061   3.507   0.136  1.7534  1.2146  0.4699
  255SOL     MW 3941   1.117   3.451   0.169 -0.0015  0.0071 -0.0047
  256SOL     OW 3942   2.331   4.039   0.041 -0.0619 -0.4715  0.3361
  256SOL    HW1 3943   2.397   4.014  -0.025  0.0664 -0.4683  0.4640
  256SOL    HW2 3944   2.366   4.117   0.083 -0.5895 -0.7135  1.2373
  256SOL     MW 3945   2.344   4.046   0.038 -0.0015  0.0071 -0.0047
  257SOL     OW 3946   3.758   1.386   2.996 -0.7399  0.0749 -0.6918
  257SOL    HW1 3947   3.687   1.378   3.060 -0.8876  0.4761 -0.8030
  257SOL    HW2 3948   3.727   1.443   2.926 -1.9250  0.3466  0.0343
  257SOL     MW 3949   3.745   1.392   2.995 -0.0015  0.0071 -0.0047
  258SOL     OW 3950   3.668   2.248   2.783  0.0421  0.1490 -0.0661
  258SOL    HW1 3951   3.663   2.330   2.832  0.6278  0.7783 -1.0137
  258SOL    HW2 3952   3.757   2.219   2.798  0.6460  2.9627  2.8926
  258SOL     MW 3953   3.679   2.255   2.791 -0.0015  0.0071 -0.0047
  259SOL     OW 3954   3.077   4.060   0.320  0.3512  0.3676  0.1096
  259SOL    HW1 3955   3.072   4.102   0.406  0.3615 -0.4022  0.4987
  259SOL    HW2 3956   3.025   4.119   0.266  0.2018  1.5217  1.4341
  259SOL     MW 3957   3.070   4.073   0.324 -0.0015  0.0071 -0.0047
  260SOL     OW 3958   5.068   1.759   0.126  0.2768 -0.2449  0.1178
  260SOL    HW1 3959   5.065   1.808   0.209  0.2227 -1.1064  0.6451
  260SOL    HW2 3960   5.158   1.727   0.129  1.1567  2.1349  0.8471
  260SOL     MW 3961   5.079   1.761   0.138 -0.0015  0.0071 -0.0047
  261SOL     OW 3962   5.023   3.740   0.071 -0.4018  0.6718 -0.1636
  261SOL    HW1 3963   4.983   3.726   0.156  0.0698  0.2578 -0.0018
  261SOL    HW2 3964   4.980   3.819   0.038 -0.5623  0.1719 -1.1895
  261SOL     MW 3965   5.012   3.749   0.078 -0.0015  0.0071 -0.0047
  262SOL     OW 3966   2.138   0.991   2.938 -0.2709 -0.1517 -0.0809
  262SOL    HW1 3967   2.054   1.038   2.936  0.0241  0.3529 -1.3868
  262SOL    HW2 3968   2.203   1.060   2.932 -0.4564  0.1947  1.5412
  262SOL     MW 3969   2.135   1.006   2.937 -0.0015  0.0071 -0.0047
  263SOL     OW 3970   1.438   2.023   0.238  0.2158  0.0510 -0.3260
  263SOL    HW1 3971   1.349   2.013   0.273  0.4339  1.1971  0.6403
  263SOL    HW2 3972   1.454   2.117   0.245 -0.0877  0.2068 -1.5612
  263SOL     MW 3973   1.428   2.034   0.244 -0.0015  0.0071 -0.0047
  264SOL     OW 3974   1.518   3.362   3.012  0.2378 -0.5042 -0.4906
  264SOL    HW1 3975   1.551   3.273   3.024  0.0067 -0.3442  1.7186
  264SOL    HW2 3976   1.581   3.402   2.951 -0.0646 -0.7855 -0.9934
  264SOL     MW 3977   1.531   3.355   3.005 -0.0015  0.0071 -0.0047
  265SOL     OW 3978   4.835   1.308   0.086 -0.7884 -0.0931  0.2819
  265SOL    HW1 3979   4.810   1.394   0.121  0.3505  0.5138 -0.3230
  265SOL    HW2 3980   4.906   1.329   0.026  0.3543  1.2106  1.9880
  265SOL     MW 3981   4.841   1.322   0.083 -0.0015  0.0071 -0.0047
  266SOL     OW 3982   1.548   2.735   0.104 -0.3783  0.4338  0.0611
  266SOL    HW1 3983   1.469   2.772   0.065 -0.2825  0.9412  0.3444
  266SOL    HW2 3984   1.533   2.748   0.198  0.0889 -2.3252  0.6254
  266SOL     MW 3985   1.535   2.741   0.111 -0.0015  0.0071 -0.0047
  267SOL     OW 3986   1.302   1.374   0.548  0.0725 -0.2330  0.6487
  267SOL    HW1 3987   1.390   1.402   0.575 -0.3914  1.2878  0.6438
  267SOL    HW2 3988   1.270   1.327   0.625 -3.5464  1.6386  0.5038
  267SOL     MW 3989   1.310   1.372   0.562 -0.0015  0.0071 -0.0047
  268SOL     OW 3990   2.036   1.899   0.089  0.0752  0.4360  0.0752
  268SOL    HW1 3991   2.011   1.989   0.107  1.5062  0.4288  2.5011
  268SOL    HW2 3992   1.958   1.845   0.107  0.9688 -1.3149 -0.9923
  268SOL     MW 3993   2.022   1.904   0.094 -0.0015  0.0071 -0.0047
  269SOL     OW 3994   1.936   3.859   0.126  0.0667 -0.2921  0.4708
  269SOL    HW1 3995   1.895   3.831   0.207  0.7889 -1.0702  0.5788
  269SOL    HW2 3996   1.914   3.952   0.117 -1.0557 -0.6278 -0.5035
  269SOL     MW 3997   1.928   3.868   0.135 -0.0015  0.0071 -0.0047
  270SOL     OW 3998   2.783   0.087   2.980 -0.3961  0.1295  0.2889
  270SOL    HW1 3999   2.780   0.025   2.907 -2.0573 -0.2225  0.6093
  270SOL    HW2 4000   2.713   0.145   2.953 -1.0657 -1.5810 -1.9384
  270SOL     MW 4001   2.774   0.086   2.967 -0.0015  0.0071 -0.0047
  271SOL     OW 4002   0.052   3.152   0.050 -0.2507  0.2675 -0.4054
  271SOL    HW1 4003   0.013   3.101   0.120  0.4543  1.6539  1.0706
  271SOL    HW2 4004  -0.018   3.207   0.015  0.5579  0.5670 -1.6566
  271SOL     MW 4005   0.038   3.153   0.054 -0.0015  0.0071 -0.0047
  272SOL     OW 4006   2.702   2.050   2.992  0.4015 -0.1747  0.2683
  272SOL    HW1 4007   2.711   2.141   2.965 -0.0247 -0.0144  0.6572
  272SOL    HW2 4008   2.791   2.025   3.014  0.4642  0.5132  0.8204
  272SOL     MW 4009   2.715   2.058   2.991 -0.0015  0.0071 -0.0047
  273SOL     OW 4010   2.319   1.217   2.943 -0.0422  0.1390  0.3957
  273SOL    HW1 4011   2.315   1.242   3.036  0.2175 -0.8444  0.6813
  273SOL    HW2 4012   2.298   1.301   2.902 -0.2883  0.0999  0.4391
  273SOL     MW 4013   2.316   1.232   2.950 -0.0015  0.0071 -0.0047
  274SOL     OW 4014   4.200   4.958   2.960  0.8347 -0.4259  0.0131
  274SOL    HW1 4015   4.161   5.013   2.892  1.2553  1.1275  1.0060
  274SOL    HW2 4016   4.156   4.986   3.040  0.4039  1.8097 -0.9266
  274SOL     MW 4017   4.189   4.969   2.961 -0.0015  0.0071 -0.0047
  275SOL     OW 4018   2.425   4.285   0.183  0.5227  0.0332 -0.1112
  275SOL    HW1 4019   2.494   4.338   0.143  0.1454  0.0709 -0.7216
  275SOL    HW2 4020   2.352   4.347   0.188  0.5088  0.0333 -0.3096
  275SOL     MW 4021   2.425   4.300   0.178 -0.0015  0.0071 -0.0047
  276SOL     OW 4022   1.557   2.317   0.224  0.1392 -0.2947 -0.3935
  276SOL    HW1 4023   1.532   2.382   0.289  0.1232 -0.3473 -0.3468
  276SOL    HW2 4024   1.642   2.351   0.197  0.8192 -1.0803  0.6903
  276SOL     MW 4025   1.565   2.330   0.229 -0.0015  0.0071 -0.0047
  277SOL     OW 4026   1.134   0.506   0.261  0.1351  0.3806  0.6829
  277SOL    HW1 4027   1.147   0.584   0.207  0.7022 -1.2849 -1.7404
  277SOL    HW2 4028   1.212   0.503   0.315  1.3569  3.5192 -0.6557
  277SOL     MW 4029   1.146   0.516   0.261 -0.0015  0.0071 -0.0047
  278SOL     OW 4030   0.869   3.458   2.840 -0.2756 -0.1995 -0.4359
  278SOL    HW1 4031   0.825   3.388   2.888  2.3414 -2.2091 -0.7575
  278SOL    HW2 4032   0.810   3.533   2.851  1.2018  1.2470 -1.7953
  278SOL     MW 4033   0.855   3.459   2.848 -0.0015  0.0071 -0.0047
  279SOL     OW 4034   2.255   1.438   2.810  0.0948 -0.2505 -0.3546
  279SOL    HW1 4035   2.227   1.527   2.790 -0.1457  0.0185  1.0525
  279SOL    HW2 4036   2.316   1.423   2.738  0.7904  0.2200  0.1213
  279SOL     MW 4037   2.259   1.447   2.798 -0.0015  0.0071 -0.0047
  280SOL     OW 4038   2.550   0.520   2.987 -0.5456 -0.1014 -0.0258
  280SOL    HW1 4039   2.550   0.525   3.082 -1.4870  1.6357 -0.0783
  280SOL    HW2 4040   2.460   0.548   2.974 -0.4423  0.5712  0.6498
  280SOL     MW 4041   2.538   0.524   2.998 -0.0015  0.0071 -0.0047
  281SOL     OW 4042   1.410   2.831   0.346 -0.3771  0.4544  0.1259
  281SOL    HW1 4043   1.359   2.854   0.269 -2.7012  0.7846  1.6444
  281SOL    HW2 4044   1.380   2.899   0.406 -1.0856  0.5414 -0.3231
  281SOL     MW 4045   1.399   2.843   0.344 -0.0015  0.0071 -0.0047
  282SOL     OW 4046   3.290   1.950   2.949 -0.4498 -0.4943  0.3690
  282SOL    HW1 4047   3.377   1.954   2.910 -0.2954 -1.3141  0.6211
  282SOL    HW2 4048   3.241   1.915   2.874 -1.1207  0.8704  0.1390
  282SOL     MW 4049   3.295   1.946   2.934 -0.0015  0.0071 -0.0047
  283SOL     OW 4050   1.581   4.071   0.100  0.1515 -0.3118 -0.1707
  283SOL    HW1 4051   1.541   4.157   0.119  0.4819  0.8388 -3.8532
  283SOL    HW2 4052   1.674   4.091   0.105  0.0260  0.6896 -1.2805
  283SOL     MW 4053   1.588   4.085   0.103 -0.0015  0.0071 -0.0047
  284SOL     OW 4054   1.255   1.386   0.020 -0.1875 -0.0320  0.2032
  284SOL    HW1 4055   1.160   1.398   0.029 -0.3435 -0.8333 -0.2924
  284SOL    HW2 4056   1.286   1.373   0.110  0.0003  1.6097  0.4011
  284SOL     MW 4057   1.246   1.385   0.033 -0.0015  0.0071 -0.0047
  285SOL     OW 4058   3.848   4.940   0.111  0.0012 -0.2860 -0.4291
  285SOL    HW1 4059   3.818   4.915   0.198  1.9189  3.1386  1.4442
  285SOL    HW2 4060   3.769   4.958   0.061 -0.1239 -0.3677 -0.2597
  285SOL     MW 4061   3.834   4.939   0.116 -0.0015  0.0071 -0.0047
  286SOL     OW 4062   3.721   4.221   2.531 -0.1832  0.1022  0.1155
  286SOL    HW1 4063   3.741   4.151   2.593  2.5446  0.7938  0.1111
  286SOL    HW2 4064   3.633   4.195   2.501 -0.1619 -0.0900  0.2199
  286SOL     MW 4065   3.712   4.208   2.535 -0.0015  0.0071 -0.0047
  287SOL     OW 4066   0.385   4.791   2.906 -0.3625  0.4778  0.6355
  287SOL    HW1 4067   0.398   4.724   2.839 -1.5343  1.1725 -0.3341
  287SOL    HW2 4068   0.475   4.798   2.938  0.7641 -0.5072 -2.0418
  287SOL     MW 4069   0.399   4.783   2.901 -0.0015  0.0071 -0.0047
  288SOL     OW 4070   3.071   0.007   2.455  0.2749  0.2208  0.1089
  288SOL    HW1 4071   3.084   0.101   2.446 -0.7833  0.4740  1.0061
  288SOL    HW2 4072   3.162  -0.018   2.443 -0.0905 -1.2526  0.1584
  288SOL     MW 4073   3.085   0.016   2.452 -0.0015  0.0071 -0.0047
  289SOL     OW 4074   1.748   3.765   2.970 -0.1969 -0.0405  0.1112
  289SOL    HW1 4075   1.815   3.799   3.029 -0.9270  0.5780  0.6014
  289SOL    HW2 4076   1.752   3.826   2.897  0.6262 -0.1380  0.0593
  289SOL     MW 4077   1.758   3.777   2.968 -0.0015  0.0071 -0.0047
  290SOL     OW 4078   4.025   1.777   2.494  0.0563 -0.1448  0.4075
  290SOL    HW1 4079   3.996   1.758   2.405 -0.5017 -0.5827  0.6767
  290SOL    HW2 4080   3.999   1.869   2.499 -0.0293 -0.0307 -1.3916
  290SOL     MW 4081   4.018   1.787   2.483 -0.0015  0.0071 -0.0047
  291SOL     OW 4082   2.704   3.113   2.804  0.2472  0.0026  0.3655
  291SOL    HW1 4083   2.613   3.109   2.833  0.5265  0.5549  1.3555
  291SOL    HW2 4084   2.712   3.205   2.778 -1.9653  0.3215  0.6126
  291SOL     MW 4085   2.693   3.124   2.804 -0.0015  0.0071 -0.0047
  292SOL     OW 4086   4.077   4.437   2.699 -0.3841  0.1760  0.2715
  292SOL    HW1 4087   4.109   4.348   2.684 -0.3661  0.3086 -0.5356
  292SOL    HW2 4088   3.982   4.430   2.689 -0.2961  1.7395 -3.6610
  292SOL     MW 4089   4.069   4.425   2.695 -0.0015  0.0071 -0.0047
  293SOL     OW 4090   0.235   4.129   2.949 -0.0309  0.3829 -0.0710
  293SOL    HW1 4091   0.250   4.044   2.992 -0.4806 -1.0320 -2.5117
  293SOL    HW2 4092   0.254   4.199   3.011 -1.5234  1.6044 -0.9130
  293SOL     MW 4093   0.239   4.127   2.963 -0.0015  0.0071 -0.0047
  294SOL     OW 4094   0.462   1.067   0.393 -0.6373  0.2698  0.2392
  294SOL    HW1 4095   0.476   1.043   0.485  0.1955  0.6249  0.2106
  294SOL    HW2 4096   0.385   1.014   0.370 -0.0379 -0.9345  0.9279
  294SOL     MW 4097   0.453   1.057   0.402 -0.0015  0.0071 -0.0047
  295SOL     OW 4098   1.463   0.697   0.246 -0.0671 -0.4216 -0.2045
  295SOL    HW1 4099   1.474   0.629   0.180  1.3593 -1.3344  0.9085
  295SOL    HW2 4100   1.447   0.640   0.321  0.6052 -2.1038 -1.2887
  295SOL     MW 4101   1.462   0.681   0.247 -0.0015  0.0071 -0.0047
  296SOL     OW 4102   3.133   4.289   2.779 -0.2527 -0.3471  0.4482
  296SOL    HW1 4103   3.129   4.286   2.684 -0.4824 -0.6973  0.4687
  296SOL    HW2 4104   3.148   4.382   2.793  1.7718 -0.5450 -0.0237
  296SOL     MW 4105   3.134   4.301   2.768 -0.0015  0.0071 -0.0047
  297SOL     OW 4106   1.167   0.626   2.933 -0.1620  0.2434  0.3651
  297SOL    HW1 4107   1.109   0.659   3.002  0.6061  1.9473  0.2329
  297SOL    HW2 4108   1.140   0.667   2.851 -0.0991 -0.6746 -0.1267
  297SOL     MW 4109   1.156   0.635   2.932 -0.0015  0.0071 -0.0047
  298SOL     OW 4110   2.768   3.382   2.786 -0.5118  0.1861 -0.3702
  298SOL    HW1 4111   2.702   3.450   2.792  0.0941  0.7785 -0.2520
  298SOL    HW2 4112   2.810   3.374   2.872  0.9781 -1.7114 -1.1754
  298SOL     MW 4113   2.765   3.390   2.798 -0.0015  0.0071 -0.0047
  299SOL     OW 4114   5.153   2.336   2.855 -0.4916  0.0513 -0.1468
  299SOL    HW1 4115   5.102   2.387   2.793 -0.0028  1.2223  0.3909
  299SOL    HW2 4116   5.243   2.367   2.846  0.6397 -3.0629 -0.7725
  299SOL     MW 4117   5.158   2.347   2.846 -0.0015  0.0071 -0.0047
  300SOL     OW 4118   2.492   4.210   2.693  0.0837  0.8721  0.4131
  300SOL    HW1 4119   2.408   4.164   2.690  0.6839 -0.2404 -0.2570
  300SOL    HW2 4120   2.476   4.288   2.641 -2.8503 -0.5489 -1.0688
  300SOL     MW 4121   2.479   4.214   2.686 -0.0015  0.0071 -0.0047
  301SOL     OW 4122   0.506   3.512   2.907  0.4438  0.2038  0.0609
  301SOL    HW1 4123   0.455   3.561   2.842 -1.4408 -0.1049  1.2519
  301SOL    HW2 4124   0.591   3.556   2.896  1.2767 -1.2173  0.5398
  301SOL     MW 4125   0.511   3.525   2.897 -0.0015  0.0071 -0.0047
  302SOL     OW 4126   3.780   4.769   2.570 -0.3384 -0.5462 -0.2666
  302SOL    HW1 4127   3.733   4.783   2.653 -0.5365 -0.6778 -0.3546
  302SOL    HW2 4128   3.872   4.774   2.597 -0.3315  1.8831 -0.4977
  302SOL     MW 4129   3.786   4.771   2.585 -0.0015  0.0071 -0.0047
  303SOL     OW 4130   1.039   0.750   0.172  0.0204  0.0680  0.2011
  303SOL    HW1 4131   1.029   0.745   0.267 -0.1798  2.3325  0.3560
  303SOL    HW2 4132   1.115   0.807   0.166 -0.3112  0.6716  1.3885
  303SOL     MW 4133   1.048   0.757   0.184 -0.0015  0.0071 -0.0047
  304SOL     OW 4134   1.611   3.528   0.266 -0.4978  0.3366 -0.3404
  304SOL    HW1 4135   1.518   3.549   0.256 -0.2975  1.1788 -0.5443
  304SOL    HW2 4136   1.634   3.490   0.181  0.4069  0.1217 -0.0062
  304SOL     MW 4137   1.602   3.526   0.253 -0.0015  0.0071 -0.0047
  305SOL     OW 4138   2.855   3.370   0.038 -0.2281  0.0596  0.0149
  305SOL    HW1 4139   2.788   3.366   0.107 -0.7299  0.2731 -0.4471
  305SOL    HW2 4140   2.868   3.465   0.041 -1.2382  0.1943  1.1704
  305SOL     MW 4141   2.848   3.382   0.048 -0.0015  0.0071 -0.0047
  306SOL     OW 4142   4.126   1.718   0.017  0.2130  0.7345  0.3260
  306SOL    HW1 4143   4.087   1.774  -0.050  1.8023 -0.8887 -2.1234
  306SOL    HW2 4144   4.212   1.701  -0.022  0.5987  2.0747  0.5622
  306SOL     MW 4145   4.133   1.723   0.003 -0.0015  0.0071 -0.0047
  307SOL     OW 4146   4.604   5.105   0.228  0.1391 -0.2612  0.0814
  307SOL    HW1 4147   4.637   5.024   0.267  3.0236  1.2367  0.9942
  307SOL    HW2 4148   4.562   5.068   0.151 -0.5311 -0.7432  0.6635
  307SOL     MW 4149   4.603   5.089   0.223 -0.0015  0.0071 -0.0047
  308SOL     OW 4150   2.976   4.743   2.513 -0.4595  0.0978 -0.2954
  308SOL    HW1 4151   2.942   4.800   2.444  0.1168 -0.6765 -1.2497
  308SOL    HW2 4152   3.062   4.782   2.528 -2.1598  3.2322  2.5971
  308SOL     MW 4153   2.983   4.755   2.506 -0.0015  0.0071 -0.0047
  309SOL     OW 4154   3.640   4.647   2.345 -0.3032 -0.0884  0.1022
  309SOL    HW1 4155   3.691   4.603   2.277 -0.0822  0.7528 -0.2879
  309SOL    HW2 4156   3.701   4.662   2.417 -1.0909  0.0948  0.7514
  309SOL     MW 4157   3.655   4.643   2.346 -0.0015  0.0071 -0.0047
  310SOL     OW 4158   2.978   2.021   2.986 -0.2218  0.0991  0.0334
  310SOL    HW1 4159   2.991   1.926   2.989 -2.4755 -0.2447  1.0911
  310SOL    HW2 4160   3.026   2.050   2.909  0.9400 -1.2597  0.2048
  310SOL     MW 4161   2.986   2.012   2.977 -0.0015  0.0071 -0.0047
  311SOL     OW 4162   1.966   2.167   0.093  0.2353  0.3903 -0.3707
  311SOL    HW1 4163   2.062   2.174   0.097  0.4077 -1.4751 -0.5821
  311SOL    HW2 4164   1.942   2.194   0.004 -0.3854 -0.4335 -0.4633
  311SOL     MW 4165   1.976   2.172   0.081 -0.0015  0.0071 -0.0047
  312SOL     OW 4166   2.570   0.252   2.895  0.3826  0.2286  0.3973
  312SOL    HW1 4167   2.579   0.345   2.918  1.7815  0.1776  0.0938
  312SOL    HW2 4168   2.599   0.256   2.804 -1.7923  2.8625 -0.3431
  312SOL     MW 4169   2.575   0.265   2.886 -0.0015  0.0071 -0.0047
  313SOL     OW 4170   4.905   3.939   2.944  0.4592  0.1346  0.1136
  313SOL    HW1 4171   4.823   3.988   2.935  0.9731  0.9998  0.0774
  313SOL    HW2 4172   4.965   3.983   2.884  0.3393  1.3536  0.8593
  313SOL     MW 4173   4.902   3.951   2.935 -0.0015  0.0071 -0.0047
  314SOL     OW 4174   0.261   3.021   2.943  0.2188  0.3795  0.3462
  314SOL    HW1 4175   0.185   3.074   2.967 -0.3049 -0.0158 -0.3994
  314SOL    HW2 4176   0.318   3.088   2.904  0.1840 -0.3652 -1.0151
  314SOL     MW 4177   0.259   3.037   2.941 -0.0015  0.0071 -0.0047
  315SOL     OW 4178   3.167   4.547   2.868  0.2468 -0.0996  0.4599
  315SOL    HW1 4179   3.199   4.529   2.956  1.5644 -0.4063 -0.0456
  315SOL    HW2 4180   3.085   4.594   2.883  0.5909  0.9886 -0.8496
  315SOL     MW 4181   3.161   4.551   2.881 -0.0015  0.0071 -0.0047
  316SOL     OW 4182   4.025   4.815   2.651 -0.4614 -0.2441  0.1624
  316SOL    HW1 4183   4.101   4.761   2.631 -1.7890 -1.1104 -3.2455
  316SOL    HW2 4184   4.017   4.799   2.745  0.1518 -1.4718  0.0342
  316SOL     MW 4185   4.034   4.806   2.661 -0.0015  0.0071 -0.0047
  317SOL     OW 4186   3.643   4.999   2.936 -0.5052  0.2410 -0.1963
  317SOL    HW1 4187   3.699   5.051   2.879  0.5066 -0.9655 -0.3564
  317SOL    HW2 4188   3.629   4.921   2.882  0.4915 -0.8258  1.0271
  317SOL     MW 4189   3.648   4.995   2.921 -0.0015  0.0071 -0.0047
  318SOL     OW 4190   1.825   2.686   2.812  0.1618 -0.3555  0.1796
  318SOL    HW1 4191   1.786   2.755   2.866 -1.4280 -1.5978  0.6886
  318SOL    HW2 4192   1.746   2.657   2.765 -1.2661  0.0863  2.1828
  318SOL     MW 4193   1.809   2.691   2.813 -0.0015  0.0071 -0.0047
  319SOL     OW 4194   3.322   4.765   2.795 -0.3513  0.3087  0.2677
  319SOL    HW1 4195   3.271   4.686   2.812 -0.1668  0.0375 -0.4272
  319SOL    HW2 4196   3.277   4.826   2.853  0.4907  1.1510  0.0633
  319SOL     MW 4197   3.310   4.763   2.805 -0.0015  0.0071 -0.0047
  320SOL     OW 4198   4.479   2.165   2.908 -0.3425 -0.4984 -0.0423
  320SOL    HW1 4199   4.468   2.199   2.998 -1.9617  0.1535 -0.4573
  320SOL    HW2 4200   4.459   2.242   2.854  0.3231 -0.9603 -0.9641
  320SOL     MW 4201   4.475   2.180   2.913 -0.0015  0.0071 -0.0047
  321SOL     OW 4202   3.968   4.575   2.424 -0.0094  0.0078  0.0954
  321SOL    HW1 4203   4.039   4.515   2.401 -0.4346 -1.0445  1.4070
  321SOL    HW2 4204   3.999   4.657   2.385  0.0954  0.7802  1.7114
  321SOL     MW 4205   3.981   4.578   2.416 -0.0015  0.0071 -0.0047
  322SOL     OW 4206   3.226   4.871   2.560  0.0245 -0.2339 -0.1314
  322SOL    HW1 4207   3.306   4.891   2.510  1.2635 -0.7611  1.5306
  322SOL    HW2 4208   3.262   4.825   2.636  1.1445  0.5056 -0.1955
  322SOL     MW 4209   3.242   4.867   2.563 -0.0015  0.0071 -0.0047
  323SOL     OW 4210   4.822   0.096   0.293  0.2266 -0.1257 -0.0354
  323SOL    HW1 4211   4.754   0.030   0.283  1.0968 -0.7362 -2.8275
  323SOL    HW2 4212   4.902   0.042   0.291  0.3169  0.0117 -1.5320
  323SOL     MW 4213   4.824   0.080   0.291 -0.0015  0.0071 -0.0047
  324SOL     OW 4214   0.395   2.880   0.111  0.1541  0.0158 -0.0431
  324SOL    HW1 4215   0.329   2.930   0.063 -0.5923  0.4030  1.3275
  324SOL    HW2 4216   0.385   2.906   0.202 -0.2525 -0.3024  0.0095
  324SOL     MW 4217   0.385   2.890   0.116 -0.0015  0.0071 -0.0047
  325SOL     OW 4218   1.830   2.365   0.201  0.2787  0.4161 -0.1148
  325SOL    HW1 4219   1.879   2.287   0.176  0.4295  0.0141  1.3595
  325SOL    HW2 4220   1.839   2.428   0.130 -0.8707  0.7248 -0.0024
  325SOL     MW 4221   1.838   2.363   0.188 -0.0015  0.0071 -0.0047
  326SOL     OW 4222   3.913   4.751   2.918 -0.4801  0.1846 -0.0272
  326SOL    HW1 4223   3.892   4.804   2.994  0.3568 -1.6362  1.5589
  326SOL    HW2 4224   3.969   4.679   2.947  0.9911  0.7211 -1.3885
  326SOL     MW 4225   3.918   4.748   2.932 -0.0015  0.0071 -0.0047
  327SOL     OW 4226   4.364   0.821   0.451  0.1615  0.6563 -0.0466
  327SOL    HW1 4227   4.452   0.785   0.447 -0.0009  0.3447 -1.4505
  327SOL    HW2 4228   4.313   0.758   0.502 -0.9866  2.1153  0.7061
  327SOL     MW 4229   4.369   0.808   0.457 -0.0015  0.0071 -0.0047
  328SOL     OW 4230   1.908   2.207   2.831  0.6107  0.8903  0.2655
  328SOL    HW1 4231   1.820   2.244   2.821  0.3144  0.2789  0.5279
  328SOL    HW2 4232   1.919   2.156   2.750 -2.5316 -0.5630  0.5775
  328SOL     MW 4233   1.897   2.205   2.819 -0.0015  0.0071 -0.0047
  329SOL     OW 4234   4.831   0.898   3.009 -0.1804  0.0749  0.0548
  329SOL    HW1 4235   4.774   0.827   2.978 -0.3484 -1.1408  2.8596
  329SOL    HW2 4236   4.789   0.982   2.989  0.1475 -0.1728 -1.8390
  329SOL     MW 4237   4.818   0.900   3.002 -0.0015  0.0071 -0.0047
  330SOL     OW 4238   3.915   2.137   2.764  0.0811 -0.1512 -0.1933
  330SOL    HW1 4239   3.925   2.046   2.794  3.7647  0.0553 -0.4108
  330SOL    HW2 4240   4.005   2.161   2.783 -0.5837  1.2436  1.5052
  330SOL     MW 4241   3.928   2.128   2.771 -0.0015  0.0071 -0.0047
  331SOL     OW 4242   1.339   2.931   0.067  0.2561 -0.2354 -0.1276
  331SOL    HW1 4243   1.285   2.949  -0.010 -0.3169  1.5592  0.6253
  331SOL    HW2 4244   1.421   2.974   0.042 -0.3128  0.6699 -0.4982
  331SOL     MW 4245   1.343   2.939   0.054 -0.0015  0.0071 -0.0047
  332SOL     OW 4246   4.573   2.098   2.545  0.0769 -0.3204 -0.2928
  332SOL    HW1 4247   4.622   2.110   2.626  0.8017  1.0352 -0.8905
  332SOL    HW2 4248   4.561   2.004   2.537 -2.3226 -0.5077  3.3103
  332SOL     MW 4249   4.578   2.087   2.554 -0.0015  0.0071 -0.0047
  333SOL     OW 4250   5.049   1.882   2.907  0.4674  0.0432  0.6102
  333SOL    HW1 4251   5.014   1.970   2.913  2.9048  1.0519  1.1019
  333SOL    HW2 4252   5.029   1.836   2.989 -1.2507 -2.7575 -1.1898
  333SOL     MW 4253   5.042   1.887   2.918 -0.0015  0.0071 -0.0047
  334SOL     OW 4254   3.177   4.571   0.453  0.3001 -0.0449  0.3375
  334SOL    HW1 4255   3.178   4.654   0.405 -0.8843 -0.9389 -1.3566
  334SOL    HW2 4256   3.256   4.524   0.429  0.0369 -0.8124  0.9318
  334SOL     MW 4257   3.187   4.576   0.443 -0.0015  0.0071 -0.0047
  335SOL     OW 4258   3.803   4.462   2.616  0.1368  0.4902  0.5208
  335SOL    HW1 4259   3.835   4.503   2.535 -0.0987  0.4886  0.4261
  335SOL    HW2 4260   3.753   4.386   2.586  2.1279 -0.4665 -0.5266
  335SOL     MW 4261   3.800   4.458   2.601 -0.0015  0.0071 -0.0047
  336SOL     OW 4262   4.431   4.571   2.435 -0.3969  0.2746 -0.0644
  336SOL    HW1 4263   4.366   4.602   2.499 -0.1964 -0.1439  0.3467
  336SOL    HW2 4264   4.473   4.648   2.397  0.4080  0.2218  0.6880
  336SOL     MW 4265   4.428   4.586   2.438 -0.0015  0.0071 -0.0047
  337SOL     OW 4266   0.281   0.737   0.231  0.4201 -0.0518  0.4882
  337SOL    HW1 4267   0.375   0.737   0.211  0.2398 -1.2749 -0.5241
  337SOL    HW2 4268   0.250   0.696   0.150  1.7473  0.0382 -0.0971
  337SOL     MW 4269   0.290   0.731   0.218 -0.0015  0.0071 -0.0047
  338SOL     OW 4270   2.105   2.625   2.741  0.3444 -0.0749 -0.5148
  338SOL    HW1 4271   2.116   2.537   2.778 -2.2596 -0.2168  0.1034
  338SOL    HW2 4272   2.019   2.649   2.775 -0.0320  0.0078 -1.4953
  338SOL     MW 4273   2.095   2.617   2.751 -0.0015  0.0071 -0.0047
  339SOL     OW 4274   0.897   4.122   2.632 -0.3179  0.4420  0.5171
  339SOL    HW1 4275   0.965   4.056   2.650 -1.7897 -1.1939  0.3206
  339SOL    HW2 4276   0.856   4.088   2.553 -0.4818  0.7381  0.4773
  339SOL     MW 4277   0.901   4.109   2.624 -0.0015  0.0071 -0.0047
  340SOL     OW 4278   3.072   2.247   0.128  0.5423  0.2049  0.0603
  340SOL    HW1 4279   3.035   2.171   0.083 -0.7730 -0.3356  1.9517
  340SOL    HW2 4280   3.023   2.321   0.092 -0.1239 -0.4317 -0.3637
  340SOL     MW 4281   3.061   2.246   0.117 -0.0015  0.0071 -0.0047
  341SOL     OW 4282   1.264   3.225   2.741  0.0988 -0.3071 -0.1226
  341SOL    HW1 4283   1.216   3.292   2.692 -0.1206 -0.1215  0.3472
  341SOL    HW2 4284   1.282   3.270   2.823  2.4220  0.3141 -0.8847
  341SOL     MW 4285   1.260   3.240   2.745 -0.0015  0.0071 -0.0047
  342SOL     OW 4286   3.012   1.733   0.014 -0.3505  0.6595 -0.7571
  342SOL    HW1 4287   3.066   1.747  -0.064  1.1115  2.1139  0.4326
  342SOL    HW2 4288   3.074   1.753   0.084 -0.1202 -1.4176 -0.3363
  342SOL     MW 4289   3.027   1.738   0.013 -0.0015  0.0071 -0.0047
  343SOL     OW 4290   1.720   2.885   2.969  0.2226  0.3648 -0.2151
  343SOL    HW1 4291   1.807   2.899   3.006  0.6597 -0.9799 -0.6912
  343SOL    HW2 4292   1.676   2.825   3.030 -0.5056 -0.6991 -1.7168
  343SOL     MW 4293   1.726   2.879   2.982 -0.0015  0.0071 -0.0047
  344SOL     OW 4294   2.893   4.284   2.916  0.3490  0.1502  0.1494
  344SOL    HW1 4295   2.982   4.267   2.883 -0.6376 -2.2869 -1.5048
  344SOL    HW2 4296   2.845   4.220   2.864  0.8340 -1.5592  1.7132
  344SOL     MW 4297   2.899   4.273   2.905 -0.0015  0.0071 -0.0047
  345SOL     OW 4298   2.922   3.114   3.007  0.3766  0.2784  0.1459
  345SOL    HW1 4299   2.927   3.207   3.028 -0.6672 -0.1441  2.7064
  345SOL    HW2 4300   2.829   3.105   2.985 -0.3987 -1.1512  3.3565
  345SOL     MW 4301   2.910   3.125   3.007 -0.0015  0.0071 -0.0047
  346SOL     OW 4302   3.184   0.922   0.005 -0.3629 -0.5326  0.3376
  346SOL    HW1 4303   3.098   0.900   0.042 -0.4308 -0.7468  0.0577
  346SOL    HW2 4304   3.198   0.853  -0.060 -2.2916  0.3837 -1.1665
  346SOL     MW 4305   3.174   0.910   0.001 -0.0015  0.0071 -0.0047
  347SOL     OW 4306   1.106   1.139   0.182 -0.7454  0.4406 -0.0658
  347SOL    HW1 4307   1.158   1.210   0.219  0.7911 -0.5970 -0.1898
  347SOL    HW2 4308   1.078   1.093   0.260 -0.2213 -0.6477 -0.5002
  347SOL     MW 4309   1.109   1.142   0.197 -0.0015  0.0071 -0.0047
  348SOL     OW 4310   3.230   4.462   0.095 -0.0803  0.6193 -0.1705
  348SOL    HW1 4311   3.287   4.406   0.042 -0.6642 -0.1766  0.0304
  348SOL    HW2 4312   3.291   4.529   0.128  1.3947 -0.3400 -0.8352
  348SOL     MW 4313   3.246   4.463   0.092 -0.0015  0.0071 -0.0047
  349SOL     OW 4314   3.914   2.025   2.514  0.3496 -0.5028  0.1271
  349SOL    HW1 4315   3.904   2.093   2.581 -0.5318  0.0569 -0.5438
  349SOL    HW2 4316   3.826   2.017   2.478  0.4257 -0.1743 -0.1446
  349SOL     MW 4317   3.901   2.033   2.518 -0.0015  0.0071 -0.0047
  350SOL     OW 4318   3.964   1.865   2.873  0.0661  0.0572 -0.1008
  350SOL    HW1 4319   3.910   1.873   2.952 -0.1394 -1.6079 -0.0387
  350SOL    HW2 4320   3.921   1.795   2.824 -0.0971  0.2146 -0.1852
  350SOL     MW 4321   3.951   1.857   2.877 -0.0015  0.0071 -0.0047
  351SOL     OW 4322   3.324   4.167   0.273  0.3588 -0.4666  0.3173
  351SOL    HW1 4323   3.247   4.114   0.292  0.5291 -1.7571 -2.2443
  351SOL    HW2 4324   3.335   4.158   0.179  0.0005 -0.9488  0.3188
  351SOL     MW 4325   3.315   4.159   0.263 -0.0015  0.0071 -0.0047
  352SOL     OW 4326   1.890   2.531   0.004  0.0722  0.4509 -0.2588
  352SOL    HW1 4327   1.845   2.581  -0.064 -1.3539  0.1483  0.4490
  352SOL    HW2 4328   1.905   2.597   0.072 -1.7928  0.4313  0.2194
  352SOL     MW 4329   1.886   2.546   0.004 -0.0015  0.0071 -0.0047
  353SOL     OW 4330   3.176   4.817   0.312 -0.1378  0.2651 -0.6692
  353SOL    HW1 4331   3.134   4.818   0.226 -2.1523 -0.0029  0.2563
  353SOL    HW2 4332   3.137   4.891   0.359  0.2154  0.5673 -0.8480
  353SOL     MW 4333   3.165   4.827   0.307 -0.0015  0.0071 -0.0047
  354SOL     OW 4334   1.427   0.522   0.017  0.4757  0.0006 -0.1679
  354SOL    HW1 4335   1.344   0.535  -0.029  0.1699 -2.4966 -0.5048
  354SOL    HW2 4336   1.496   0.536  -0.048  0.1418  1.8369 -0.1719
  354SOL     MW 4337   1.425   0.525   0.002 -0.0015  0.0071 -0.0047
  355SOL     OW 4338   1.010   0.963   2.872 -0.0567 -0.0835  0.1589
  355SOL    HW1 4339   0.962   1.021   2.932  2.0376  2.2567 -0.2488
  355SOL    HW2 4340   0.962   0.973   2.791  1.3482  0.6425 -0.6237
  355SOL     MW 4341   0.998   0.972   2.869 -0.0015  0.0071 -0.0047
  356SOL     OW 4342   3.696   1.998   2.355  0.0144 -0.1443  0.1623
  356SOL    HW1 4343   3.673   2.069   2.296 -1.1981  0.1759  0.9722
  356SOL    HW2 4344   3.613   1.952   2.365 -0.0508 -0.1169 -0.2352
  356SOL     MW 4345   3.682   2.001   2.349 -0.0015  0.0071 -0.0047
  357SOL     OW 4346   4.439   2.284   0.160  0.4793  0.1890 -0.2086
  357SOL    HW1 4347   4.427   2.194   0.192 -2.6036  0.1428 -1.1247
  357SOL    HW2 4348   4.529   2.304   0.183  0.8391  0.7336 -1.9586
  357SOL     MW 4349   4.449   2.275   0.167 -0.0015  0.0071 -0.0047
  358SOL     OW 4350   1.723   3.417   0.518  0.1250 -0.3632  0.0572
  358SOL    HW1 4351   1.683   3.485   0.573 -0.7655  0.2715 -1.3153
  358SOL    HW2 4352   1.681   3.439   0.435  1.3172  2.2043  0.0253
  358SOL     MW 4353   1.712   3.429   0.514 -0.0015  0.0071 -0.0047
  359SOL     OW 4354   2.710   0.280   2.628  0.1438 -0.6584  0.2699
  359SOL    HW1 4355   2.666   0.341   2.569  1.9589  0.2518 -0.2229
  359SOL    HW2 4356   2.802   0.299   2.609  0.4292 -0.9440  1.3182
  359SOL     MW 4357   2.716   0.290   2.618 -0.0015  0.0071 -0.0047
  360SOL     OW 4358   0.079   1.695   2.870 -0.5013 -0.3587  0.2925
  360SOL    HW1 4359   0.151   1.752   2.844  0.3388 -0.9044  1.3234
  360SOL    HW2 4360   0.008   1.760   2.871  1.3387  1.7972 -0.4290
  360SOL     MW 4361   0.079   1.711   2.867 -0.0015  0.0071 -0.0047
  361SOL     OW 4362   3.676   1.558   2.788  0.1125  0.0581  0.6671
  361SOL    HW1 4363   3.684   1.483   2.728  0.1067  0.3230  0.3309
  361SOL    HW2 4364   3.758   1.605   2.773 -0.9029  1.2656 -1.6831
  361SOL     MW 4365   3.688   1.554   2.778 -0.0015  0.0071 -0.0047
  362SOL     OW 4366   4.133   3.176   2.849  0.0323  0.1789 -0.5478
  362SOL    HW1 4367   4.219   3.142   2.872 -0.3500 -0.2207  0.3419
  362SOL    HW2 4368   4.094   3.207   2.931 -3.0426 -0.8683 -1.4744
  362SOL     MW 4369   4.139   3.176   2.863 -0.0015  0.0071 -0.0047
  363SOL     OW 4370   2.252   4.500   0.180  0.1225 -0.0504 -0.3978
  363SOL    HW1 4371   2.243   4.513   0.275 -0.1740 -2.2138 -0.0835
  363SOL    HW2 4372   2.315   4.567   0.153  0.4770 -1.0624 -2.2832
  363SOL     MW 4373   2.259   4.510   0.189 -0.0015  0.0071 -0.0047
  364SOL     OW 4374   4.175   2.223   2.829  0.0540 -0.1353 -0.3493
  364SOL    HW1 4375   4.177   2.280   2.906 -1.4334 -0.2845 -0.1719
  364SOL    HW2 4376   4.178   2.287   2.758  1.9568  1.3791  0.9746
  364SOL     MW 4377   4.175   2.239   2.830 -0.0015  0.0071 -0.0047
  365SOL     OW 4378   4.249   0.168   2.854  0.3674  0.2116  0.3071
  365SOL    HW1 4379   4.249   0.264   2.851 -2.2828  0.2504 -1.2280
  365SOL    HW2 4380   4.340   0.142   2.871  0.3638  0.5562  0.9033
  365SOL     MW 4381   4.261   0.177   2.856 -0.0015  0.0071 -0.0047
  366SOL     OW 4382   4.110   5.082   2.486  0.2263 -0.2268 -0.3804
  366SOL    HW1 4383   4.023   5.044   2.485 -0.0817  0.4715 -1.0945
  366SOL    HW2 4384   4.090   5.149   2.421  0.7786 -0.5520 -0.8937
  366SOL     MW 4385   4.096   5.086   2.477 -0.0015  0.0071 -0.0047
  367SOL     OW 4386   2.356   2.510   0.163  0.0015  0.3639  0.2605
  367SOL    HW1 4387   2.396   2.482   0.081 -2.3498  0.4090 -0.9697
  367SOL    HW2 4388   2.421   2.565   0.207  0.1155 -0.4787  1.1878
  367SOL     MW 4389   2.370   2.514   0.158 -0.0015  0.0071 -0.0047
  368SOL     OW 4390   3.689   2.466   2.949  0.3328  0.3774  0.4460
  368SOL    HW1 4391   3.594   2.476   2.940 -0.0372 -2.1470  0.8379
  368SOL    HW2 4392   3.724   2.537   2.895 -0.0621  1.7385  1.8925
  368SOL     MW 4393   3.681   2.477   2.940 -0.0015  0.0071 -0.0047
  369SOL     OW 4394   3.680   0.114   2.436 -0.1530 -0.4068 -0.1775
  369SOL    HW1 4395   3.734   0.036   2.449  1.7345  0.4672 -2.1673
  369SOL    HW2 4396   3.607   0.106   2.497  0.2909 -0.7624  0.3153
  369SOL     MW 4397   3.677   0.102   2.446 -0.0015  0.0071 -0.0047
  370SOL     OW 4398   3.460   0.040   2.888  0.1608 -0.4804  0.0246
  370SOL    HW1 4399   3.504  -0.045   2.901  1.6229  0.2046 -0.2003
  370SOL    HW2 4400   3.530   0.102   2.907  0.6418 -1.1210  0.3723
  370SOL     MW 4401   3.475   0.037   2.892 -0.0015  0.0071 -0.0047
  371SOL     OW 4402   1.370   1.049   0.338 -0.2682 -0.1748  0.1138
  371SOL    HW1 4403   1.326   0.999   0.271 -0.2078  1.3887 -1.1705
  371SOL    HW2 4404   1.460   1.015   0.334 -0.8506 -1.7255 -0.2732
  371SOL     MW 4405   1.376   1.038   0.329 -0.0015  0.0071 -0.0047
  372SOL     OW 4406   3.028   2.879   0.106 -0.1147  0.2389  0.2191
  372SOL    HW1 4407   3.012   2.968   0.075  0.4221  1.1047  2.2855
  372SOL    HW2 4408   2.977   2.864   0.186 -2.2683 -1.3176 -1.3325
  372SOL     MW 4409   3.019   2.889   0.113 -0.0015  0.0071 -0.0047
  373SOL     OW 4410   3.088   0.009   2.726 -0.4083 -0.0627 -0.2893
  373SOL    HW1 4411   3.081  -0.010   2.632 -0.7308 -1.6138  0.0171
  373SOL    HW2 4412   3.000   0.000   2.763 -0.1840 -0.8074  0.0883
  373SOL     MW 4413   3.076   0.005   2.718 -0.0015  0.0071 -0.0047
  374SOL     OW 4414   4.309   1.918   0.074  0.1411 -0.0433  0.2248
  374SOL    HW1 4415   4.301   1.942  -0.018  1.3629 -1.8483 -0.4077
  374SOL    HW2 4416   4.233   1.863   0.088 -1.1786  1.8568  1.0533
  374SOL     MW 4417   4.298   1.914   0.064 -0.0015  0.0071 -0.0047
   5.16353   5.16353   3.01468
