# Supplementary material for: Resolving liquid-to-glass transitions of water under soft nanoconfinement
Source: Nat Commun. 2026 May 8;17:6224. doi: 10.1038/s41467-026-72955-y (PMC13369869; doi:10.1038/s41467-026-72955-y)
Supplement: Supplementary file 3 — Supplementary Data 1 [file 41467_2026_72955_MOESM3_ESM.zip › 220K/sim4/initial.gro]

Lamellar phy in tip4pice water
 4417
    1phy    C35    1   3.397   1.698   1.882  0.4468  0.0933  0.2144
    1phy    C33    2   3.253   1.666   1.834 -0.0957  0.2759 -0.1436
    1phy    C34    3   3.246   1.689   1.683  0.3334 -0.2156  0.7369
    1phy    C32    4   3.225   1.521   1.852  0.0661 -0.0777  0.2762
    1phy    C31    5   3.145   1.492   1.981  0.1166 -0.3519  0.8290
    1phy    C30    6   3.133   1.344   2.016  0.4967 -0.8052  0.1643
    1phy    C28    7   3.031   1.302   2.129  0.4817 -0.1056  0.4866
    1phy    C29    8   2.890   1.261   2.079 -0.0904 -0.0729 -0.2955
    1phy    C27    9   3.082   1.167   2.184  0.2705 -0.0456  0.5160
    1phy    C26   10   3.154   1.174   2.320  0.0361 -0.1087 -0.8229
    1phy    C25   11   3.209   1.039   2.368  0.1031 -0.0419 -0.0930
    1phy    C23   12   3.303   1.051   2.493  0.5938  0.7657 -0.0899
    1phy    C24   13   3.258   0.968   2.611  0.1948  0.0789 -0.3353
    1phy    C22   14   3.442   1.019   2.446 -0.3758 -0.3199 -0.4225
    1phy    C21   15   3.563   1.068   2.532  0.3652  0.2582  0.5487
    1phy    C20   16   3.708   1.059   2.468 -0.7232  0.5511  0.2661
    1phy    C18   17   3.838   1.066   2.558  0.1971  0.2241 -0.2124
    1phy    O01   18   3.821   0.975   2.667 -0.2076  0.0693  0.2618
    1phy    H01   19   3.891   0.989   2.728 -0.5529  0.9248  0.4862
    1phy    C19   20   3.942   0.987   2.478 -0.3295  0.3342 -0.2510
    1phy    C13   21   3.900   1.210   2.603 -0.3214 -0.0909  0.2627
    1phy     H3   22   3.925   1.273   2.514 -0.8966  0.7294  0.6645
    1phy    O33   23   4.020   1.193   2.665  0.3037  0.9066  0.1158
    1phy    H1B   24   4.055   1.274   2.697  0.3319  0.1262  2.2424
    1phy    C12   25   3.812   1.300   2.702  0.2354 -0.4413  0.1349
    1phy    O11   26   3.700   1.374   2.646 -0.4296 -0.0058  0.0979
    1phy    H1A   27   3.695   1.344   2.557  0.1519 -0.5404  0.2385
    2phy    C35   28   4.052   1.216   1.340 -0.0885 -0.0680 -0.0845
    2phy    C33   29   4.135   1.223   1.466 -0.0406 -0.1124 -0.3417
    2phy    C34   30   4.037   1.226   1.582 -0.3201 -0.0661  0.2270
    2phy    C32   31   4.216   1.096   1.477  0.2910  0.4882 -0.3286
    2phy    C31   32   4.357   1.087   1.417 -0.0770  0.3667  0.2873
    2phy    C30   33   4.435   0.955   1.460  0.0728 -0.0818  0.2541
    2phy    C28   34   4.578   0.928   1.408  0.6027  0.5015  0.0348
    2phy    C29   35   4.657   0.853   1.519  0.1836 -0.2877  0.1385
    2phy    C27   36   4.571   0.834   1.284  0.0294  0.0449  0.2349
    2phy    C26   37   4.677   0.855   1.176 -0.3020 -0.0158  0.2726
    2phy    C25   38   4.655   0.768   1.052  0.4547 -0.2494 -0.0408
    2phy    C23   39   4.763   0.780   0.942  0.0914  0.5427  0.6124
    2phy    C24   40   4.828   0.640   0.928  0.3788 -0.4097 -0.0491
    2phy    C22   41   4.701   0.832   0.814 -0.2504 -0.1512 -0.4010
    2phy    C21   42   4.799   0.892   0.712 -0.1715  0.0645 -0.1219
    2phy    C20   43   4.719   0.947   0.594 -0.1274  0.4959 -0.3714
    2phy    C18   44   4.789   1.019   0.468  0.8944 -0.3546 -0.1325
    2phy    O01   45   4.860   1.141   0.504  0.3695  0.1241 -0.0048
    2phy    H01   46   4.792   1.201   0.527 -1.9255 -2.3210 -0.0045
    2phy    C19   47   4.671   1.067   0.379  0.3637  0.2805 -0.4769
    2phy    C13   48   4.893   0.929   0.386  0.0048 -0.1031  0.0133
    2phy     H3   49   4.965   0.887   0.461  1.0567 -2.2417 -2.0667
    2phy    O33   50   4.847   0.805   0.340  0.1298  0.6622  0.0755
    2phy    H1B   51   4.839   0.811   0.247 -0.9070 -0.2921  0.0870
    2phy    C12   52   5.019   0.978   0.315 -1.2149 -0.3905 -0.2379
    2phy    O11   53   5.079   1.101   0.356  0.1576  0.0788  0.2379
    2phy    H1A   54   5.018   1.142   0.415  0.8975 -0.3446  1.3312
    3phy    C35   55   0.041   4.642   1.166  0.3432  0.0455  0.2609
    3phy    C33   56  -0.099   4.671   1.113 -0.2592 -0.2073 -0.2977
    3phy    C34   57  -0.183   4.540   1.125 -0.5517  0.1478  0.3221
    3phy    C32   58  -0.150   4.787   1.196 -0.0093 -0.0644 -0.2025
    3phy    C31   59  -0.253   4.875   1.130 -0.1686 -0.0520  0.0021
    3phy    C30   60  -0.307   4.977   1.233 -0.0700 -0.4472  0.1193
    3phy    C28   61  -0.431   5.060   1.201 -0.1975  0.2997  0.0250
    3phy    C29   62  -0.504   5.084   1.333 -0.5375 -0.4159 -0.0633
    3phy    C27   63  -0.421   5.192   1.124 -0.1668 -0.4751 -0.2612
    3phy    C26   64  -0.527   5.233   1.016  0.3431  0.2138  0.1600
    3phy    C25   65  -0.494   5.365   0.942 -0.1302 -0.0779  0.1844
    3phy    C23   66  -0.583   5.412   0.832  0.5424  0.1358 -0.6716
    3phy    C24   67  -0.694   5.502   0.893  0.2252  0.7046 -0.2486
    3phy    C22   68  -0.491   5.490   0.735 -0.8311 -0.0985 -0.1300
    3phy    C21   69  -0.511   5.477   0.591  0.6781  0.5857  0.2009
    3phy    C20   70  -0.400   5.538   0.504 -0.0084 -0.0205  0.7448
    3phy    C18   71  -0.423   5.595   0.359 -0.2199 -0.4494 -0.4955
    3phy    O01   72  -0.464   5.487   0.280 -0.5673  0.2467  0.0232
    3phy    H01   73  -0.402   5.420   0.301  0.3982  1.2353  0.4035
    3phy    C19   74  -0.281   5.644   0.320 -0.6024  0.1865  0.4782
    3phy    C13   75  -0.531   5.715   0.350  0.7167 -0.0305 -0.5219
    3phy     H3   76  -0.624   5.668   0.390  1.2864  0.3949  1.4452
    3phy    O33   77  -0.520   5.818   0.448 -0.3553 -0.2442 -0.1547
    3phy    H1B   78  -0.439   5.862   0.432  0.6542 -2.2034 -0.6583
    3phy    C12   79  -0.612   5.761   0.220  0.3679  0.2199  0.4336
    3phy    O11   80  -0.654   5.660   0.134  0.0896 -0.2453 -0.5586
    3phy    H1A   81  -0.584   5.597   0.130  0.1033 -0.2619 -0.0854
    4phy    C35   82   1.740   4.549   1.692 -0.0630  0.4241 -0.2074
    4phy    C33   83   1.675   4.670   1.756 -0.1635 -0.0151  0.0691
    4phy    C34   84   1.778   4.741   1.840  0.4405 -0.0575 -0.1046
    4phy    C32   85   1.616   4.764   1.650  0.1973 -0.1922 -0.1389
    4phy    C31   86   1.490   4.837   1.699  0.2556  0.5220 -0.4949
    4phy    C30   87   1.426   4.896   1.576  0.5834 -0.2343  0.3575
    4phy    C28   88   1.293   4.973   1.590 -0.4374  0.3352  0.5431
    4phy    C29   89   1.306   5.093   1.491  0.4430 -0.0593 -0.0536
    4phy    C27   90   1.156   4.900   1.573  0.2425 -0.7751 -0.0390
    4phy    C26   91   1.062   4.916   1.696  0.5005 -0.1177  0.8430
    4phy    C25   92   0.934   4.827   1.681 -0.5226 -0.4707 -0.2004
    4phy    C23   93   0.835   4.857   1.790 -0.3923 -0.2891  0.0201
    4phy    C24   94   0.733   4.960   1.745 -0.4035 -0.1647  0.1103
    4phy    C22   95   0.750   4.732   1.823  0.8740 -0.4939  0.0180
    4phy    C21   96   0.774   4.679   1.963  0.0333  0.2793  0.1339
    4phy    C20   97   0.696   4.551   1.987  0.0209 -0.0656  0.0563
    4phy    C18   98   0.682   4.490   2.131  0.2865  0.3530 -0.1738
    4phy    O01   99   0.647   4.590   2.230  0.0384  0.5858 -0.7843
    4phy    H01  100   0.628   4.547   2.312  3.3960 -0.8937 -0.6186
    4phy    C19  101   0.550   4.420   2.111  0.2451 -0.0167 -0.0146
    4phy    C13  102   0.813   4.400   2.175  0.7793  0.1823 -0.5119
    4phy     H3  103   0.832   4.320   2.099  0.2655  0.9235 -1.4251
    4phy    O33  104   0.778   4.317   2.290  0.0586 -0.6253 -0.4142
    4phy    H1B  105   0.744   4.370   2.359 -1.2823 -1.2072 -0.5980
    4phy    C12  106   0.946   4.473   2.221 -0.4116 -0.0794 -0.0321
    4phy    O11  107   0.919   4.568   2.319  0.0608 -0.2723  0.4129
    4phy    H1A  108   0.876   4.643   2.283  1.9389  0.4068 -0.5256
    5phy    C35  109   4.867   0.440   1.240  0.8376  0.2240  0.5179
    5phy    C33  110   4.925   0.510   1.358  0.2279 -0.4271  0.1662
    5phy    C34  111   4.960   0.656   1.320 -0.1201 -0.1949 -0.4482
    5phy    C32  112   4.828   0.502   1.473  0.0684 -0.1869  0.2365
    5phy    C31  113   4.883   0.492   1.615 -0.6327  0.0858  0.2617
    5phy    C30  114   4.769   0.479   1.717  0.0299  0.6413  0.1464
    5phy    C28  115   4.809   0.502   1.866  0.4179 -0.4599  0.2090
    5phy    C29  116   4.812   0.653   1.894 -0.4106 -0.8077 -0.0569
    5phy    C27  117   4.695   0.451   1.956  0.1320  0.2790  0.4215
    5phy    C26  118   4.724   0.374   2.084 -0.5174 -0.3469  0.4728
    5phy    C25  119   4.601   0.353   2.172  0.0551 -0.1390 -0.0517
    5phy    C23  120   4.638   0.297   2.311  0.4868 -0.0679 -0.0252
    5phy    C24  121   4.636   0.407   2.425 -0.0095  0.1255  0.7638
    5phy    C22  122   4.551   0.174   2.344 -0.1003  0.7558 -0.0063
    5phy    C21  123   4.599   0.069   2.443  0.3256  0.3544  0.1032
    5phy    C20  124   4.483  -0.026   2.479 -0.3561  0.0157  0.5232
    5phy    C18  125   4.520  -0.147   2.577 -0.2131 -0.2733  0.2021
    5phy    O01  126   4.607  -0.106   2.669 -0.1547  0.0454  0.2051
    5phy    H01  127   4.572  -0.040   2.726  1.3881  1.4074 -0.3457
    5phy    C19  128   4.391  -0.200   2.643  0.2572 -0.1795 -0.0157
    5phy    C13  129   4.594  -0.263   2.490 -0.3055 -0.0230 -0.3315
    5phy     H3  130   4.671  -0.221   2.420  0.8106 -3.2842 -1.2510
    5phy    O33  131   4.506  -0.322   2.395 -0.1490  0.2980 -0.3754
    5phy    H1B  132   4.462  -0.254   2.347  1.4604  2.6761  1.2504
    5phy    C12  133   4.678  -0.381   2.558  0.5303 -0.0558 -0.4140
    5phy    O11  134   4.604  -0.479   2.633  0.1291 -0.6735  0.3058
    5phy    H1A  135   4.557  -0.527   2.567  0.5147 -0.6247 -0.0101
    6phy    C35  136   0.823   1.886   1.267  0.0983 -0.0944  0.3313
    6phy    C33  137   0.683   1.913   1.219  0.4108 -0.2174  0.6016
    6phy    C34  138   0.584   1.878   1.336 -0.0114 -0.0015  0.1751
    6phy    C32  139   0.664   2.059   1.174 -0.5263  0.4110 -0.0300
    6phy    C31  140   0.567   2.088   1.065  0.0485  0.0905 -0.1338
    6phy    C30  141   0.490   2.223   1.083 -0.3105  0.2167 -0.5664
    6phy    C28  142   0.390   2.255   0.969 -0.1550 -0.6530 -0.4935
    6phy    C29  143   0.247   2.260   1.027  0.0456 -0.3659  0.0647
    6phy    C27  144   0.432   2.385   0.899 -0.2074 -0.7540 -0.3358
    6phy    C26  145   0.387   2.414   0.755  0.1228  0.3728  0.0519
    6phy    C25  146   0.385   2.562   0.714  0.2488  0.2900  0.1747
    6phy    C23  147   0.314   2.588   0.581 -0.7003  0.0778  0.4768
    6phy    C24  148   0.217   2.701   0.598  0.1037  0.4454  0.1045
    6phy    C22  149   0.409   2.610   0.458  0.5974  0.0205 -0.3122
    6phy    C21  150   0.360   2.560   0.323  0.0452 -0.2825  0.0109
    6phy    C20  151   0.482   2.533   0.237  0.4512  0.1760 -0.3635
    6phy    C18  152   0.481   2.469   0.094  0.2336 -0.0143  0.2665
    6phy    O01  153   0.446   2.330   0.117 -0.1154 -0.0561 -0.0749
    6phy    H01  154   0.384   2.318   0.187  0.7776 -0.5536  0.6562
    6phy    C19  155   0.633   2.470   0.057  0.1947  0.5447 -0.5279
    6phy    C13  156   0.387   2.541  -0.012  0.3891  0.4640  0.1094
    6phy     H3  157   0.284   2.527   0.029  0.3880 -1.9307 -0.5381
    6phy    O33  158   0.388   2.687  -0.030  0.5149 -0.4471 -0.0402
    6phy    H1B  159   0.436   2.728   0.040  0.1088  0.4690 -0.2824
    6phy    C12  160   0.333   2.464  -0.141 -0.2394 -0.1805  0.0082
    6phy    O11  161   0.198   2.485  -0.184  0.2400 -0.3472  0.1688
    6phy    H1A  162   0.182   2.577  -0.193 -0.1514 -0.3743  0.5784
    7phy    C35  163   4.953   0.117   1.690  0.4206  0.1762 -0.8552
    7phy    C33  164   5.056   0.086   1.803  0.4760  0.2141 -0.1322
    7phy    C34  165   5.138  -0.045   1.779  0.4242 -0.2096 -0.0411
    7phy    C32  166   5.146   0.210   1.815  0.0021 -0.1738 -0.2924
    7phy    C31  167   5.131   0.281   1.954 -0.0239 -0.0094 -0.1371
    7phy    C30  168   5.234   0.401   1.957  0.1410  0.4187  0.2608
    7phy    C28  169   5.255   0.458   2.095  0.7785  0.3162  0.0192
    7phy    C29  170   5.395   0.509   2.092 -0.3379  0.3720 -0.2405
    7phy    C27  171   5.150   0.558   2.145 -0.2801  0.1740 -0.0925
    7phy    C26  172   5.113   0.535   2.298  0.2357 -0.4885 -0.2210
    7phy    C25  173   5.009   0.638   2.341  0.2304 -0.3037  0.0981
    7phy    C23  174   5.016   0.691   2.486  0.0903 -0.0481 -0.3980
    7phy    C24  175   5.108   0.817   2.508  0.3991  0.2876 -0.0138
    7phy    C22  176   4.871   0.729   2.523 -0.1842  0.4316  0.4163
    7phy    C21  177   4.830   0.673   2.659 -0.0483  0.3316 -0.2367
    7phy    C20  178   4.683   0.710   2.682 -0.3346  0.3626  0.5254
    7phy    C18  179   4.604   0.655   2.810  0.3006  0.5048 -0.1794
    7phy    O01  180   4.694   0.649   2.923  0.0984  0.1250  0.8062
    7phy    H01  181   4.731   0.564   2.916 -0.3239  0.0365 -0.8130
    7phy    C19  182   4.507   0.770   2.846  0.1908  0.1365 -0.3929
    7phy    C13  183   4.535   0.503   2.798 -0.2782 -0.0288 -0.0115
    7phy     H3  184   4.489   0.496   2.696 -1.2818 -1.4885  0.5051
    7phy    O33  185   4.416   0.498   2.878 -0.2297 -0.3208 -0.0324
    7phy    H1B  186   4.448   0.499   2.966  1.2066 -2.6034 -0.4226
    7phy    C12  187   4.622   0.377   2.814  0.0578  0.4138 -0.3111
    7phy    O11  188   4.716   0.381   2.919  0.3042 -0.3836 -0.3176
    7phy    H1A  189   4.739   0.294   2.946  0.3076  0.3921  2.4136
    8phy    C35  190   0.057   0.897   1.568  0.1165  0.2793  0.5114
    8phy    C33  191   0.091   0.810   1.694 -0.0556 -0.5164  0.5119
    8phy    C34  192  -0.016   0.824   1.801 -0.2434 -0.3714  0.1989
    8phy    C32  193   0.109   0.666   1.655  0.1002 -0.0733  0.1815
    8phy    C31  194   0.246   0.619   1.620  0.2109  0.2642 -0.2032
    8phy    C30  195   0.261   0.470   1.578  0.2147  0.2649 -0.7845
    8phy    C28  196   0.401   0.426   1.527 -0.5645  0.0335  0.4107
    8phy    C29  197   0.472   0.345   1.636  0.0146  0.2064 -0.0949
    8phy    C27  198   0.392   0.354   1.391  0.2381  0.0551  0.1896
    8phy    C26  199   0.521   0.349   1.303  0.0058  0.3138 -0.5611
    8phy    C25  200   0.481   0.307   1.164 -0.5276 -0.6563 -0.0485
    8phy    C23  201   0.600   0.296   1.063 -0.1028 -0.0000  0.2037
    8phy    C24  202   0.651   0.154   1.048 -0.2698 -0.3929 -0.0302
    8phy    C22  203   0.552   0.335   0.921 -0.1908  0.0158  0.1752
    8phy    C21  204   0.578   0.480   0.884 -0.1349  0.3748  0.4517
    8phy    C20  205   0.529   0.514   0.739 -0.2611  0.1144  0.2528
    8phy    C18  206   0.544   0.661   0.675 -0.2551  0.6141 -0.7234
    8phy    O01  207   0.461   0.752   0.755 -0.1164 -0.5528 -0.0464
    8phy    H01  208   0.404   0.703   0.811 -1.5563  0.3111 -0.7160
    8phy    C19  209   0.477   0.645   0.539  0.0323  0.0665  0.3986
    8phy    C13  210   0.692   0.724   0.653  0.1018  0.5559 -0.2014
    8phy     H3  211   0.762   0.637   0.665  0.3270  0.8972  1.0033
    8phy    O33  212   0.740   0.764   0.530  0.4568 -0.4128  0.1551
    8phy    H1B  213   0.707   0.850   0.511 -0.4368  0.2088  3.7224
    8phy    C12  214   0.770   0.783   0.776  0.0944  0.1990 -0.2652
    8phy    O11  215   0.755   0.922   0.787  0.0414 -0.4412 -0.5274
    8phy    H1A  216   0.663   0.944   0.790  0.0891 -0.3117  1.1399
    9phy    C35  217   3.574   0.949   2.075 -0.3268 -0.5720 -0.7620
    9phy    C33  218   3.710   0.948   2.012 -0.3628  0.6564 -0.2177
    9phy    C34  219   3.700   0.953   1.866  0.0566  0.1997  0.2425
    9phy    C32  220   3.799   1.053   2.074 -0.4999  0.2910 -0.3699
    9phy    C31  221   3.949   1.043   2.055  0.0360  0.7490  0.2440
    9phy    C30  222   4.021   1.169   2.100  0.1863  0.2945  0.3369
    9phy    C28  223   4.172   1.174   2.059 -0.0796 -0.0286 -0.7996
    9phy    C29  224   4.181   1.264   1.933 -0.3129  0.9377  0.2490
    9phy    C27  225   4.262   1.241   2.169 -0.0575  0.3216 -0.6016
    9phy    C26  226   4.297   1.149   2.285 -0.6815 -0.0980 -0.3513
    9phy    C25  227   4.374   1.231   2.388 -0.1743  0.2536 -0.4288
    9phy    C23  228   4.420   1.150   2.512 -0.3438  0.1803 -0.1754
    9phy    C24  229   4.575   1.120   2.504 -0.0108 -0.0609 -0.6065
    9phy    C22  230   4.394   1.231   2.641 -0.1417 -0.0516 -0.1704
    9phy    C21  231   4.374   1.157   2.774  0.2777  0.1530  0.5521
    9phy    C20  232   4.365   1.249   2.893  0.0324  0.5422 -0.4047
    9phy    C18  233   4.382   1.200   3.044  0.3968 -0.2010  0.1338
    9phy    O01  234   4.486   1.101   3.046 -0.2311  0.0554  0.1573
    9phy    H01  235   4.465   1.041   3.115  1.4032 -0.1288  0.5325
    9phy    C19  236   4.443   1.332   3.097  0.3493  0.1470  0.3778
    9phy    C13  237   4.245   1.138   3.114 -0.0473 -0.0039 -0.2470
    9phy     H3  238   4.202   1.059   3.047 -1.3243  0.6119 -0.1741
    9phy    O33  239   4.136   1.232   3.117 -0.2350 -0.1517 -0.2935
    9phy    H1B  240   4.170   1.316   3.139  1.6123 -0.4380 -1.8068
    9phy    C12  241   4.274   1.074   3.263 -0.1133  0.2632  0.6557
    9phy    O11  242   4.379   0.981   3.264 -0.1178 -0.4041 -0.3032
    9phy    H1A  243   4.381   0.952   3.353  1.0458  1.0048  0.1683
   10phy    C35  244   5.018   1.121   1.086 -0.1894 -0.0407  0.5400
   10phy    C33  245   5.035   1.161   1.227  0.2346  0.0885  0.4254
   10phy    C34  246   4.991   1.047   1.318 -0.0059 -0.0903  0.1495
   10phy    C32  247   5.176   1.201   1.266  0.0135  0.3978  0.1448
   10phy    C31  248   5.199   1.349   1.263 -0.5028 -0.3358  0.0720
   10phy    C30  249   5.349   1.382   1.272  0.1956 -0.1920  0.2245
   10phy    C28  250   5.384   1.529   1.301 -0.2513 -0.1304  0.1534
   10phy    C29  251   5.523   1.534   1.369  0.3519  0.1068  0.2941
   10phy    C27  252   5.415   1.614   1.178 -0.0473  0.0585 -0.0539
   10phy    C26  253   5.295   1.678   1.106  0.7918  0.7585 -0.3831
   10phy    C25  254   5.312   1.721   0.962 -0.5544  0.6035 -0.1067
   10phy    C23  255   5.185   1.782   0.899  0.2550  0.0379 -0.5593
   10phy    C24  256   5.191   1.934   0.911  0.0872 -0.3857  0.3332
   10phy    C22  257   5.190   1.754   0.747  0.5730 -0.6287 -0.1333
   10phy    C21  258   5.083   1.655   0.710 -0.6995 -0.2478 -0.7470
   10phy    C20  259   5.065   1.618   0.563 -0.1753 -1.2710  0.3496
   10phy    C18  260   4.975   1.500   0.525 -0.3687 -0.4606 -0.1280
   10phy    O01  261   5.009   1.389   0.612 -0.3988 -0.0547  0.4330
   10phy    H01  262   5.083   1.355   0.567  0.1635  2.3553 -0.6404
   10phy    C19  263   5.011   1.460   0.378  0.2511  0.1954 -0.1271
   10phy    C13  264   4.817   1.534   0.530 -0.0433 -0.3912 -0.2658
   10phy     H3  265   4.801   1.576   0.633 -2.2081 -0.0734 -0.6756
   10phy    O33  266   4.772   1.654   0.462 -0.2947  0.0320 -0.2878
   10phy    H1B  267   4.781   1.638   0.370 -1.4242 -1.7112 -0.1440
   10phy    C12  268   4.701   1.445   0.571 -0.2089  0.0660 -0.0340
   10phy    O11  269   4.738   1.319   0.618  0.1012 -0.4539 -0.1258
   10phy    H1A  270   4.823   1.324   0.658 -0.8045  0.1319  1.8585
   11phy    C35  271   0.101   2.382   2.393 -0.3031 -0.4732 -0.0807
   11phy    C33  272   0.009   2.305   2.301 -0.0320 -0.2584 -0.5826
   11phy    C34  273  -0.059   2.397   2.202  0.4290 -0.4859 -0.4196
   11phy    C32  274   0.090   2.203   2.220  0.5726 -0.0821 -0.0637
   11phy    C31  275   0.015   2.072   2.186  0.1502  0.5299 -0.0842
   11phy    C30  276   0.098   1.970   2.097  0.2176  0.2405  0.2138
   11phy    C28  277   0.016   1.855   2.033 -0.6578 -0.1483 -0.3164
   11phy    C29  278   0.080   1.830   1.901  0.2238  0.2075  0.7284
   11phy    C27  279   0.014   1.728   2.127 -0.0865  0.3090 -0.1180
   11phy    C26  280  -0.123   1.659   2.147  0.0046  0.6063 -0.2805
   11phy    C25  281  -0.097   1.517   2.214  0.0384 -0.0711 -0.0821
   11phy    C23  282  -0.222   1.440   2.256  0.0114 -0.3690  0.2805
   11phy    C24  283  -0.293   1.361   2.145 -0.4598  0.2619  0.8750
   11phy    C22  284  -0.166   1.334   2.355 -0.1919 -0.2366  0.4416
   11phy    C21  285  -0.247   1.326   2.483  0.0355  0.5630 -0.0635
   11phy    C20  286  -0.177   1.235   2.580  0.1494  0.8885  0.4748
   11phy    C18  287  -0.224   1.239   2.735 -0.7222  0.0854  0.4373
   11phy    O01  288  -0.367   1.203   2.750  0.0097 -0.1007  0.7943
   11phy    H01  289  -0.391   1.139   2.814 -1.7719 -0.6542 -0.3587
   11phy    C19  290  -0.153   1.111   2.781  0.0661  0.1462  0.2876
   11phy    C13  291  -0.189   1.369   2.824 -0.3421 -0.3238 -0.0118
   11phy     H3  292  -0.093   1.416   2.790 -0.8414  1.4390  0.8981
   11phy    O33  293  -0.161   1.348   2.961  0.0092 -0.7445  0.1439
   11phy    H1B  294  -0.091   1.407   2.981  0.7770 -1.6809  0.3190
   11phy    C12  295  -0.284   1.489   2.811  0.4195 -0.5120  0.1281
   11phy    O11  296  -0.417   1.460   2.855  0.2908 -0.4376  0.1298
   11phy    H1A  297  -0.438   1.377   2.816  0.4246 -0.5081  0.2083
   12phy    C35  298   1.272   1.575   2.118  0.3292 -0.0907  0.4807
   12phy    C33  299   1.174   1.472   2.067  0.1355 -0.0505  0.6025
   12phy    C34  300   1.248   1.363   1.995 -0.4037 -0.2652  0.0873
   12phy    C32  301   1.086   1.418   2.183  0.7317  0.0648  0.2801
   12phy    C31  302   0.938   1.423   2.168  0.4432 -0.1335  0.0284
   12phy    C30  303   0.866   1.328   2.270 -0.3073 -0.3309  0.5697
   12phy    C28  304   0.712   1.315   2.251  0.1809 -0.3449 -0.7598
   12phy    C29  305   0.671   1.219   2.135  0.2487  0.6941 -0.7287
   12phy    C27  306   0.646   1.266   2.386 -0.0013  0.0586 -0.1420
   12phy    C26  307   0.540   1.364   2.439  0.2507 -0.1494  0.5471
   12phy    C25  308   0.431   1.308   2.532 -0.6440  0.0411 -0.6911
   12phy    C23  309   0.312   1.402   2.570  0.3020 -0.2856 -0.0813
   12phy    C24  310   0.209   1.417   2.456  0.0240 -1.2876  0.3061
   12phy    C22  311   0.249   1.342   2.703  0.3063 -0.2462 -0.0541
   12phy    C21  312   0.207   1.446   2.804  0.3286 -0.2746 -0.2313
   12phy    C20  313   0.192   1.369   2.935  0.0111  0.9063  0.6488
   12phy    C18  314   0.148   1.438   3.070 -0.1595 -0.2016  0.0802
   12phy    O01  315   0.029   1.512   3.045 -0.3205 -0.0256 -0.0910
   12phy    H01  316   0.043   1.589   2.994  0.2665 -1.0537 -1.5628
   12phy    C19  317   0.112   1.311   3.145  0.1493  0.1507  0.2189
   12phy    C13  318   0.253   1.540   3.144  0.3882 -0.4812  0.0676
   12phy     H3  319   0.297   1.610   3.068  0.3456 -0.8393 -0.2938
   12phy    O33  320   0.377   1.471   3.187 -0.2772 -0.4736 -0.1110
   12phy    H1B  321   0.360   1.430   3.270 -2.2682 -0.4342 -0.4490
   12phy    C12  322   0.216   1.634   3.270  0.9366  0.4112  0.2720
   12phy    O11  323   0.105   1.715   3.265  0.5588 -0.1868  0.2704
   12phy    H1A  324   0.116   1.784   3.327 -1.4588  0.3533  0.1007
   13phy    C35  325   4.554   2.621   1.102 -0.2123  0.1545  0.2426
   13phy    C33  326   4.533   2.517   1.205  0.0319 -0.0007  0.7774
   13phy    C34  327   4.448   2.401   1.157 -0.3168  0.0338  0.6381
   13phy    C32  328   4.671   2.470   1.250 -0.0842  0.2922 -0.0216
   13phy    C31  329   4.685   2.467   1.399 -0.1582 -0.4795  0.3502
   13phy    C30  330   4.821   2.423   1.450 -0.1543 -0.4314  0.2306
   13phy    C28  331   4.831   2.408   1.608  0.1518 -0.7791  0.1316
   13phy    C29  332   4.944   2.308   1.628 -0.6147  0.1713 -0.1137
   13phy    C27  333   4.850   2.544   1.681  0.3539 -0.4492  0.4525
   13phy    C26  334   4.821   2.549   1.832  0.4834  0.6771  0.2945
   13phy    C25  335   4.842   2.693   1.888  0.4945  0.4887 -0.1476
   13phy    C23  336   4.849   2.712   2.041 -0.1149 -0.2850 -0.3347
   13phy    C24  337   4.939   2.834   2.077 -0.1184 -0.0313  0.7762
   13phy    C22  338   4.711   2.703   2.113  0.1597 -0.2325  0.5452
   13phy    C21  339   4.720   2.659   2.262  0.0618  0.0064 -0.2397
   13phy    C20  340   4.572   2.634   2.316  0.4213  0.1674  0.5202
   13phy    C18  341   4.551   2.605   2.475 -0.3483 -0.0211  0.3448
   13phy    O01  342   4.626   2.693   2.564 -0.2771 -0.0602  0.0364
   13phy    H01  343   4.592   2.779   2.548  0.5019  0.4500  1.0470
   13phy    C19  344   4.404   2.647   2.486  0.1868  0.2774  0.0168
   13phy    C13  345   4.598   2.453   2.517 -0.2955 -0.5599 -0.5754
   13phy     H3  346   4.701   2.431   2.481  1.3388 -0.4329  3.5019
   13phy    O33  347   4.517   2.357   2.449 -0.6566  0.4047 -0.6589
   13phy    H1B  348   4.530   2.271   2.486 -0.9085  1.0919  1.1110
   13phy    C12  349   4.599   2.414   2.674  0.0667  0.1868  0.0170
   13phy    O11  350   4.478   2.372   2.732  0.0460  0.1450  0.2474
   13phy    H1A  351   4.415   2.441   2.733  1.7125  1.7536  0.5164
   14phy    C35  352   1.090   3.431   1.273 -0.4601 -0.1731 -0.2800
   14phy    C33  353   0.954   3.509   1.281  0.1070  0.9350  0.3233
   14phy    C34  354   0.897   3.470   1.419 -0.2102  0.0805 -0.1510
   14phy    C32  355   0.967   3.656   1.241  0.0826  0.4199  0.2382
   14phy    C31  356   0.834   3.719   1.212 -0.2744  0.1221 -0.1961
   14phy    C30  357   0.844   3.860   1.148  0.3270  0.2419  0.2027
   14phy    C28  358   0.713   3.934   1.125  0.2005 -0.3479 -0.1999
   14phy    C29  359   0.688   4.021   1.246 -0.3939  0.2284  0.9345
   14phy    C27  360   0.718   4.033   1.008 -0.2222 -0.0576 -0.2163
   14phy    C26  361   0.635   3.992   0.890 -0.1517  0.0866 -0.3840
   14phy    C25  362   0.637   4.095   0.769 -0.2846  0.4931 -0.4085
   14phy    C23  363   0.553   4.040   0.649 -0.1482  0.1475  0.0670
   14phy    C24  364   0.462   4.156   0.597  0.3183  0.4088 -0.1187
   14phy    C22  365   0.628   3.968   0.543 -0.1030  0.1664  0.3928
   14phy    C21  366   0.559   3.843   0.494 -0.0315 -0.3365 -0.2852
   14phy    C20  367   0.648   3.754   0.406 -0.6807  0.3984 -0.8075
   14phy    C18  368   0.613   3.606   0.345 -0.3759  0.0395 -0.6289
   14phy    O01  369   0.598   3.514   0.463 -0.2830  0.5224  0.1686
   14phy    H01  370   0.682   3.483   0.491  0.0094 -0.1506 -1.3136
   14phy    C19  371   0.733   3.561   0.256  0.5875  0.1252 -0.4073
   14phy    C13  372   0.476   3.607   0.264 -0.0866  0.7335  0.5353
   14phy     H3  373   0.406   3.643   0.344  1.7506  0.3491  2.4037
   14phy    O33  374   0.451   3.710   0.166 -0.1574  0.0524  0.4559
   14phy    H1B  375   0.460   3.682   0.077  2.6894  1.2544  0.2723
   14phy    C12  376   0.388   3.475   0.238  1.2198  0.2397 -0.1667
   14phy    O11  377   0.409   3.411   0.112 -0.1937 -0.1306 -0.1660
   14phy    H1A  378   0.497   3.423   0.082  0.4543 -0.4441  1.4856
   15phy    C35  379   0.909   3.933   1.806  0.3238  0.2695  0.8160
   15phy    C33  380   0.841   3.994   1.681  0.4377 -0.3709  0.0072
   15phy    C34  381   0.928   3.956   1.560  0.3311  0.6473 -0.4215
   15phy    C32  382   0.693   3.951   1.664 -0.5956  0.3455  0.2523
   15phy    C31  383   0.586   4.046   1.711 -0.3211 -0.1932  0.1638
   15phy    C30  384   0.440   3.994   1.690  0.4560 -0.8357  0.1628
   15phy    C28  385   0.337   4.090   1.750 -0.1016 -0.1597  0.3858
   15phy    C29  386   0.233   4.136   1.648 -0.1045  0.1488  0.5168
   15phy    C27  387   0.262   4.036   1.873 -0.2971 -0.9763  0.0427
   15phy    C26  388   0.270   4.142   1.984  0.3941 -0.3448  0.2547
   15phy    C25  389   0.164   4.112   2.091 -0.0009  0.5927  0.3548
   15phy    C23  390   0.141   4.213   2.206  0.5074 -0.4042  0.3953
   15phy    C24  391   0.000   4.207   2.249  0.1506  0.0760  0.1114
   15phy    C22  392   0.249   4.201   2.311 -0.2816  0.1316 -0.1873
   15phy    C21  393   0.301   4.333   2.368  0.6766 -0.1801 -0.2681
   15phy    C20  394   0.392   4.292   2.478  0.0705  0.1111 -0.9760
   15phy    C18  395   0.440   4.393   2.596  0.0767 -0.1378  0.8077
   15phy    O01  396   0.321   4.422   2.673  0.5128  0.1336  0.2267
   15phy    H01  397   0.282   4.338   2.688 -0.1394  0.2827 -0.5530
   15phy    C19  398   0.516   4.293   2.683 -0.3480 -0.3309  0.3258
   15phy    C13  399   0.516   4.525   2.535  0.5375 -0.0504 -0.3380
   15phy     H3  400   0.453   4.570   2.454  0.7219  0.9125  0.0413
   15phy    O33  401   0.632   4.486   2.464 -0.2917 -0.3916 -0.3661
   15phy    H1B  402   0.706   4.475   2.521 -0.3104 -0.1576 -0.2975
   15phy    C12  403   0.541   4.646   2.640 -0.4912  0.2162 -0.0319
   15phy    O11  404   0.438   4.666   2.734  0.1742  0.2506 -0.0349
   15phy    H1A  405   0.383   4.590   2.729  0.6292 -0.0966  0.2351
   16phy    C35  406   4.781   5.082   2.118  0.0503 -0.0780  0.0805
   16phy    C33  407   4.845   4.941   2.105 -1.1248 -0.7906  0.5918
   16phy    C34  408   4.869   4.909   1.955  0.2532 -0.2031 -0.5154
   16phy    C32  409   4.966   4.953   2.199 -0.7278 -0.0539  0.8317
   16phy    C31  410   5.042   4.827   2.246  0.3134 -0.2227 -0.4847
   16phy    C30  411   5.176   4.846   2.325  0.5521  0.3826  0.2226
   16phy    C28  412   5.254   4.719   2.363 -0.2003 -0.0232 -0.0043
   16phy    C29  413   5.400   4.766   2.369 -0.3916  0.1657  0.3191
   16phy    C27  414   5.222   4.668   2.506 -0.3602  0.0793  0.0737
   16phy    C26  415   5.105   4.565   2.506  0.1125  0.1917  0.2226
   16phy    C25  416   5.099   4.480   2.636  0.3313 -0.1810 -0.0174
   16phy    C23  417   4.961   4.413   2.644 -0.6161  0.0198  0.2344
   16phy    C24  418   4.964   4.281   2.568  0.2037 -0.0456  0.1385
   16phy    C22  419   4.929   4.381   2.791  0.0415 -0.4433 -0.2652
   16phy    C21  420   4.842   4.479   2.867  0.3778 -0.0471  0.1299
   16phy    C20  421   4.835   4.429   3.011  0.0389  0.1593 -0.2981
   16phy    C18  422   4.739   4.489   3.123 -0.1856  0.4859 -0.0548
   16phy    O01  423   4.607   4.519   3.073  0.3301 -0.2542 -0.2267
   16phy    H01  424   4.616   4.588   3.009 -0.0873  0.7985  0.8138
   16phy    C19  425   4.717   4.368   3.218 -0.0403  0.2556 -0.4986
   16phy    C13  426   4.802   4.626   3.184 -0.2036  0.0289 -0.3749
   16phy     H3  427   4.828   4.693   3.098 -0.0367 -0.7456 -0.9425
   16phy    O33  428   4.926   4.606   3.248  0.0450  0.1951 -0.2024
   16phy    H1B  429   4.989   4.639   3.187  0.0291 -1.2332 -1.0566
   16phy    C12  430   4.716   4.716   3.281 -0.7753  0.0767 -0.2140
   16phy    O11  431   4.747   4.854   3.274 -0.1004 -0.0616  0.3055
   16phy    H1A  432   4.838   4.872   3.288  0.4915 -2.5848  0.2650
   17phy    C35  433   4.061   4.613   1.333 -0.1961 -0.2102  0.0223
   17phy    C33  434   3.971   4.544   1.434  0.1657 -0.3479  0.0282
   17phy    C34  435   3.875   4.650   1.479  0.1066 -0.0258  0.3564
   17phy    C32  436   3.911   4.403   1.394 -0.2772  0.0047 -0.0128
   17phy    C31  437   3.913   4.300   1.510  0.0468 -0.1464  0.0225
   17phy    C30  438   3.821   4.188   1.466 -0.3406  0.1313  0.1129
   17phy    C28  439   3.781   4.094   1.580  0.5497 -0.0024 -0.3849
   17phy    C29  440   3.646   4.032   1.542  0.4582 -0.0926  0.0033
   17phy    C27  441   3.883   3.978   1.607  0.3785  0.1602  0.2086
   17phy    C26  442   3.921   3.966   1.752 -0.3035  0.1581  0.2324
   17phy    C25  443   4.037   3.874   1.769  0.1465  0.0235  0.2377
   17phy    C23  444   4.069   3.858   1.920 -0.2021 -0.2620 -0.4947
   17phy    C24  445   4.088   3.707   1.947  0.6348 -0.2208  0.2148
   17phy    C22  446   4.204   3.921   1.956  0.5563  0.2085  0.3109
   17phy    C21  447   4.211   3.997   2.089 -0.3746  0.2523  0.7285
   17phy    C20  448   4.357   4.010   2.145  0.5118  0.2344 -0.1462
   17phy    C18  449   4.381   4.076   2.289  0.5134  0.2474  0.3025
   17phy    O01  450   4.300   4.014   2.389  0.0143 -0.6199  0.5352
   17phy    H01  451   4.351   3.948   2.431  1.9077  1.9761  2.6972
   17phy    C19  452   4.528   4.041   2.315  0.1131  0.8529 -0.3227
   17phy    C13  453   4.363   4.239   2.313  0.4252  0.0613 -0.2135
   17phy     H3  454   4.419   4.293   2.231  1.4787  0.7187  0.9015
   17phy    O33  455   4.432   4.296   2.430  0.2645  0.1216 -0.1049
   17phy    H1B  456   4.424   4.388   2.447  1.2969 -0.0217  1.3377
   17phy    C12  457   4.213   4.298   2.294  0.0836  0.2934  0.6121
   17phy    O11  458   4.205   4.437   2.279  0.3707  0.1674  0.2888
   17phy    H1A  459   4.289   4.476   2.294  1.2287 -0.8594 -1.5284
   18phy    C35  460   0.358   2.835   0.971  0.0992 -0.0758  0.3092
   18phy    C33  461   0.491   2.886   1.034  0.4220  0.0713 -0.8563
   18phy    C34  462   0.597   2.778   1.009 -0.1008 -0.6877 -0.0064
   18phy    C32  463   0.543   3.019   0.976  0.3591 -0.3626  0.3246
   18phy    C31  464   0.471   3.144   1.026 -0.2969 -0.6119 -0.1010
   18phy    C30  465   0.517   3.277   0.961 -0.3182 -0.0567  0.5477
   18phy    C28  466   0.458   3.409   1.021  0.5207  0.5956 -0.1614
   18phy    C29  467   0.529   3.454   1.147 -0.2244  0.0907 -0.3273
   18phy    C27  468   0.445   3.522   0.920  0.0605  0.0196 -0.3068
   18phy    C26  469   0.305   3.580   0.899  0.4365 -0.3822 -0.2611
   18phy    C25  470   0.308   3.701   0.804  0.2115 -0.3650  0.1981
   18phy    C23  471   0.164   3.731   0.752  0.3220 -0.4411 -0.1014
   18phy    C24  472   0.143   3.881   0.772 -0.4017 -0.3077 -0.2419
   18phy    C22  473   0.141   3.691   0.604  0.0202  0.1747  0.3063
   18phy    C21  474   0.012   3.610   0.570  0.4468  0.1220 -0.6074
   18phy    C20  475   0.022   3.564   0.424 -0.2502 -0.6817  0.5330
   18phy    C18  476  -0.102   3.491   0.371  0.0016 -0.0027  0.1424
   18phy    O01  477  -0.142   3.384   0.458 -0.2918  0.4713 -0.3262
   18phy    H01  478  -0.233   3.362   0.456 -0.5805  1.3765  1.2741
   18phy    C19  479  -0.043   3.431   0.245  0.5263  0.2091 -0.4719
   18phy    C13  480  -0.229   3.581   0.340  0.1994  0.5237  0.5446
   18phy     H3  481  -0.262   3.612   0.442  0.7364  0.5591  0.7102
   18phy    O33  482  -0.203   3.712   0.291  0.1274  0.1576  0.2985
   18phy    H1B  483  -0.119   3.744   0.318 -0.4470  1.1796  0.9472
   18phy    C12  484  -0.381   3.535   0.307 -0.0309 -0.2421 -0.3740
   18phy    O11  485  -0.422   3.411   0.355 -0.1738 -0.5659 -0.2883
   18phy    H1A  486  -0.507   3.397   0.318  0.4705 -0.3502 -1.9025
   19phy    C35  487   5.083   4.575   1.565  0.4230  0.4541 -0.2041
   19phy    C33  488   5.074   4.421   1.569 -0.0054  0.0346  0.2197
   19phy    C34  489   5.067   4.367   1.712 -0.5335  0.5542  0.2623
   19phy    C32  490   4.959   4.380   1.477  0.6490 -0.7371 -0.4403
   19phy    C31  491   4.979   4.241   1.411  0.9070 -0.4988 -0.4380
   19phy    C30  492   4.866   4.215   1.305  0.1683 -0.2279  0.0733
   19phy    C28  493   4.892   4.085   1.224  0.0087  0.3613 -0.1244
   19phy    C29  494   4.835   3.961   1.295 -0.5009  0.2177 -0.5505
   19phy    C27  495   4.836   4.097   1.081 -0.1934 -0.7514  0.3069
   19phy    C26  496   4.878   4.000   0.968  0.2430  0.0259  0.5296
   19phy    C25  497   4.841   4.037   0.828 -0.1177  0.2265 -0.2771
   19phy    C23  498   4.885   3.945   0.711  0.4421  0.4484 -0.3211
   19phy    C24  499   4.787   3.834   0.684  0.5705  0.2122  0.2239
   19phy    C22  500   4.900   4.025   0.582  0.6995 -0.4898 -0.2170
   19phy    C21  501   5.037   4.019   0.520  0.5585  0.4883  0.3773
   19phy    C20  502   5.045   4.071   0.370  0.3370  0.3064 -0.5974
   19phy    C18  503   5.186   4.106   0.306  1.0020 -0.7572  0.2637
   19phy    O01  504   5.247   4.220   0.368 -0.0267 -0.3357  0.0859
   19phy    H01  505   5.189   4.294   0.359  0.9447  0.4049 -0.3306
   19phy    C19  506   5.142   4.154   0.160 -0.1806 -0.4546 -0.2253
   19phy    C13  507   5.279   3.973   0.295  0.1950  0.6826 -0.1852
   19phy     H3  508   5.308   3.950   0.400 -0.1034  0.7327 -0.0923
   19phy    O33  509   5.207   3.851   0.268  0.1133 -0.0393 -0.4869
   19phy    H1B  510   5.204   3.828   0.177 -1.1376 -0.4604 -0.3505
   19phy    C12  511   5.429   3.963   0.269  0.3370 -0.6932 -0.1536
   19phy    O11  512   5.480   3.941   0.144 -0.1119 -0.4316  0.2725
   19phy    H1A  513   5.548   3.877   0.149  0.6526  0.1336 -1.7495
   20phy    C35  514   3.818   0.158   1.646 -0.1549 -0.1851 -0.3365
   20phy    C33  515   3.915   0.267   1.612 -0.1751 -0.2423 -0.3725
   20phy    C34  516   3.894   0.317   1.473  0.1655  0.0829  0.5033
   20phy    C32  517   3.906   0.388   1.709 -0.6018 -0.6322 -0.2901
   20phy    C31  518   4.037   0.448   1.751 -0.3742 -0.1680  0.2344
   20phy    C30  519   4.028   0.582   1.827  0.2517 -0.2492 -0.3800
   20phy    C28  520   4.165   0.632   1.877  0.3407 -0.3879  0.2837
   20phy    C29  521   4.234   0.730   1.777  0.2742 -0.6382  0.0914
   20phy    C27  522   4.150   0.701   2.012 -0.0501  0.1088 -0.3181
   20phy    C26  523   4.222   0.630   2.129 -0.1144 -0.1669 -0.2216
   20phy    C25  524   4.210   0.716   2.254 -0.2964 -0.0926 -0.3174
   20phy    C23  525   4.304   0.680   2.372  0.1089  0.2931  0.1994
   20phy    C24  526   4.424   0.776   2.389  0.0246  0.4442  0.0236
   20phy    C22  527   4.235   0.694   2.508  0.5197  0.0785 -0.7160
   20phy    C21  528   4.212   0.569   2.591 -0.6640 -0.7282 -0.2968
   20phy    C20  529   4.148   0.621   2.720  0.2078  0.4052 -0.0330
   20phy    C18  530   4.102   0.520   2.827 -0.0561  0.1575 -0.2586
   20phy    O01  531   4.196   0.408   2.844  0.1061 -0.6764 -0.2194
   20phy    H01  532   4.278   0.452   2.859 -0.3592  0.1256  0.0461
   20phy    C19  533   4.133   0.595   2.959 -0.2326  0.2118  0.2074
   20phy    C13  534   3.946   0.470   2.824  0.0844 -0.3388  0.3069
   20phy     H3  535   3.882   0.560   2.804  0.4449 -0.1147  0.1484
   20phy    O33  536   3.888   0.423   2.949 -0.3032 -0.2781 -0.0595
   20phy    H1B  537   3.937   0.352   2.985  0.0920 -0.0509 -0.1373
   20phy    C12  538   3.915   0.364   2.712 -0.5342  0.0765 -0.0913
   20phy    O11  539   3.785   0.342   2.665  0.3234 -0.3623  0.2918
   20phy    H1A  540   3.775   0.345   2.572  1.8267 -0.0282  0.1185
   21phy    C35  541   0.208   3.626   1.296 -0.2640 -0.3105  0.0482
   21phy    C33  542   0.154   3.754   1.356  0.0441 -0.1316 -0.1835
   21phy    C34  543   0.150   3.734   1.514 -0.3343  0.4766  0.4377
   21phy    C32  544   0.235   3.879   1.305 -0.2092  0.4964  0.4193
   21phy    C31  545   0.161   4.003   1.269 -0.0976  0.1347  0.4093
   21phy    C30  546   0.245   4.094   1.178  0.0306 -0.3675  0.0600
   21phy    C28  547   0.170   4.222   1.129 -0.3662 -0.3012 -0.7803
   21phy    C29  548   0.168   4.333   1.238  0.3093  0.0522  0.3761
   21phy    C27  549   0.245   4.272   1.008  0.5271 -0.2730  0.0676
   21phy    C26  550   0.164   4.342   0.901  0.1328  0.5905  0.2951
   21phy    C25  551   0.253   4.429   0.811 -0.0357 -0.3140 -0.0683
   21phy    C23  552   0.190   4.486   0.682  0.1259 -0.3897  0.6644
   21phy    C24  553   0.105   4.611   0.694  0.0661 -0.6312 -0.3800
   21phy    C22  554   0.299   4.509   0.571  0.4392  0.0269  0.1949
   21phy    C21  555   0.262   4.494   0.423 -0.0031 -0.2490  0.5129
   21phy    C20  556   0.378   4.498   0.322  0.2860 -0.2004  0.1170
   21phy    C18  557   0.355   4.457   0.172 -0.0085 -0.1874  0.4501
   21phy    O01  558   0.310   4.321   0.185 -0.2296 -0.2329  0.2676
   21phy    H01  559   0.257   4.315   0.262 -1.2115  2.1444 -0.1152
   21phy    C19  560   0.494   4.463   0.099 -0.1526 -0.0234  0.2576
   21phy    C13  561   0.247   4.550   0.100  0.4269  0.3079  0.2836
   21phy     H3  562   0.157   4.544   0.166  1.8085  0.2493  2.2214
   21phy    O33  563   0.268   4.693   0.104  0.5458  0.0645  0.0212
   21phy    H1B  564   0.300   4.723   0.021 -0.4425 -1.7300 -1.0775
   21phy    C12  565   0.159   4.500  -0.022 -0.0287 -0.3705 -0.0154
   21phy    O11  566   0.202   4.536  -0.149 -0.1318 -0.0949  0.0410
   21phy    H1A  567   0.209   4.458  -0.201  0.8713 -0.3091  0.4766
   22phy    C35  568   2.554   4.705   1.445  0.6778 -0.0511  0.0492
   22phy    C33  569   2.582   4.609   1.556 -0.5967 -0.0305 -0.1164
   22phy    C34  570   2.515   4.647   1.685 -0.5956  0.5073 -0.0626
   22phy    C32  571   2.514   4.479   1.518 -0.2141  0.1661  0.0367
   22phy    C31  572   2.605   4.366   1.468  0.2760 -0.1055 -0.1095
   22phy    C30  573   2.548   4.227   1.430 -0.0325  0.6816 -0.2667
   22phy    C28  574   2.665   4.126   1.405 -0.0018  0.3679  0.7345
   22phy    C29  575   2.695   4.040   1.522 -0.0408  0.4524 -0.3048
   22phy    C27  576   2.636   4.018   1.297  0.0819  0.0849  0.2969
   22phy    C26  577   2.689   4.065   1.160  0.1293 -0.1389 -0.1681
   22phy    C25  578   2.698   3.962   1.050  0.3698 -0.5053  0.3413
   22phy    C23  579   2.749   4.017   0.919  0.1494 -0.5893 -0.4146
   22phy    C24  580   2.894   3.967   0.899  0.6310  0.0107 -0.3714
   22phy    C22  581   2.659   3.962   0.813 -0.4170  0.0356  0.0790
   22phy    C21  582   2.636   4.052   0.687  0.5341 -0.5798 -0.0433
   22phy    C20  583   2.569   3.969   0.575 -0.2566 -0.0317 -0.8579
   22phy    C18  584   2.563   4.014   0.424 -0.2745  0.1274  0.3571
   22phy    O01  585   2.512   4.154   0.415 -0.3535  0.0294  0.3618
   22phy    H01  586   2.505   4.174   0.324  2.2702 -1.6211 -0.3145
   22phy    C19  587   2.469   3.915   0.353  0.5851  0.1785  0.6048
   22phy    C13  588   2.712   4.010   0.354  0.6799  0.1108  0.4015
   22phy     H3  589   2.765   4.088   0.414  0.1660  0.9771 -0.2413
   22phy    O33  590   2.798   3.900   0.379 -0.4692  0.4406 -0.4326
   22phy    H1B  591   2.876   3.938   0.413 -1.3089  1.5221  0.3625
   22phy    C12  592   2.756   4.081   0.219  0.0201  0.1435 -0.1079
   22phy    O11  593   2.884   4.130   0.205  0.1166  0.2423  0.3193
   22phy    H1A  594   2.902   4.168   0.122  1.9992 -0.9218  0.1182
   23phy    C35  595   0.997   3.099   1.827  0.2974  0.0137  0.7793
   23phy    C33  596   1.147   3.085   1.805 -0.5405  0.2440  0.6105
   23phy    C34  597   1.161   3.040   1.661 -0.0805  0.4303 -0.1888
   23phy    C32  598   1.227   3.208   1.838  0.1230  0.3268 -0.1077
   23phy    C31  599   1.243   3.249   1.989 -0.0165  0.3960  0.4110
   23phy    C30  600   1.337   3.369   2.007  0.6741  0.5714  0.5635
   23phy    C28  601   1.371   3.421   2.147  0.7276 -0.3506  0.2042
   23phy    C29  602   1.488   3.348   2.204 -0.0488 -0.2443 -0.4526
   23phy    C27  603   1.417   3.570   2.127 -0.2336 -0.0527 -0.4804
   23phy    C26  604   1.354   3.675   2.224 -0.1555 -0.2967 -0.0019
   23phy    C25  605   1.368   3.821   2.178 -0.1292 -0.3355 -0.2521
   23phy    C23  606   1.289   3.929   2.261 -0.1692 -0.0274  0.1168
   23phy    C24  607   1.360   4.059   2.270 -0.0179 -0.1089 -0.1142
   23phy    C22  608   1.154   3.934   2.187  0.0857 -0.1772 -0.0825
   23phy    C21  609   1.037   3.944   2.287  0.2422  0.4782 -0.1141
   23phy    C20  610   0.898   3.945   2.228  0.0421  0.7964  0.2590
   23phy    C18  611   0.774   3.969   2.312  0.5226  0.2315 -0.1413
   23phy    O01  612   0.794   4.093   2.389 -0.1820 -0.6043 -0.0942
   23phy    H01  613   0.791   4.173   2.341  0.1316 -1.0204 -0.8215
   23phy    C19  614   0.667   4.003   2.202 -0.1430 -0.1826 -0.0009
   23phy    C13  615   0.734   3.843   2.400 -0.2433  0.3865 -0.5249
   23phy     H3  616   0.828   3.814   2.453 -0.4723  1.5387  0.5450
   23phy    O33  617   0.706   3.725   2.326  0.3548  0.3743  0.0528
   23phy    H1B  618   0.785   3.715   2.277 -0.2143 -0.4285 -0.7455
   23phy    C12  619   0.635   3.857   2.526  0.0411  0.4170  0.6628
   23phy    O11  620   0.640   3.759   2.625 -0.0941 -0.0102  0.1002
   23phy    H1A  621   0.605   3.683   2.582 -1.6380  1.3624 -1.1741
   24phy    C35  622   0.149   4.672   1.918 -0.0732  0.0888  0.0752
   24phy    C33  623   0.275   4.741   1.869  0.4509  0.1817  0.2070
   24phy    C34  624   0.302   4.692   1.726  0.0753 -0.3299  0.0562
   24phy    C32  625   0.253   4.893   1.881  0.5747  0.1355  0.5087
   24phy    C31  626   0.281   4.955   2.019 -0.2900  0.5014 -0.0733
   24phy    C30  627   0.282   5.106   2.021 -0.1839  0.0567  0.5276
   24phy    C28  628   0.268   5.172   2.161 -0.7025 -0.2227  0.6267
   24phy    C29  629   0.354   5.301   2.162  0.5961 -0.2188  0.2864
   24phy    C27  630   0.122   5.205   2.197  0.9178 -0.3696 -0.1545
   24phy    C26  631   0.090   5.229   2.343  0.2008  0.0349 -0.0278
   24phy    C25  632  -0.052   5.291   2.356 -0.2392 -0.1072 -0.0284
   24phy    C23  633  -0.094   5.319   2.503  0.3444 -0.3372  0.0143
   24phy    C24  634  -0.171   5.448   2.507  0.3753 -0.0883 -0.4053
   24phy    C22  635  -0.177   5.217   2.576  0.1135 -0.7462 -0.2787
   24phy    C21  636  -0.112   5.162   2.707 -0.8607  0.5488 -0.4940
   24phy    C20  637  -0.218   5.072   2.775  0.2547  0.2246  0.0900
   24phy    C18  638  -0.192   4.999   2.908  0.4937 -0.0021  0.1495
   24phy    O01  639  -0.134   5.094   3.001  0.2275 -0.1402  0.5631
   24phy    H01  640  -0.174   5.179   2.997  0.2906 -0.1373 -0.0235
   24phy    C19  641  -0.331   4.976   2.962  0.4254  0.4050  0.0159
   24phy    C13  642  -0.103   4.861   2.916 -0.3180 -0.2209  0.0813
   24phy     H3  643  -0.142   4.790   2.837 -2.2664  0.5973  0.2374
   24phy    O33  644  -0.122   4.784   3.034 -0.0860 -0.0806 -0.5470
   24phy    H1B  645  -0.077   4.827   3.104 -0.2062  0.4000 -0.7657
   24phy    C12  646   0.053   4.874   2.884  0.4189 -0.5488 -0.0537
   24phy    O11  647   0.138   4.919   2.993  0.4134  0.0043  0.3815
   24phy    H1A  648   0.229   4.919   2.972  0.1555  0.2274 -0.7989
   25phy    C35  649   1.772   4.993   0.179 -0.3608  0.0245  0.2956
   25phy    C33  650   1.805   4.990   0.326  0.1433  0.4764 -0.1347
   25phy    C34  651   1.919   5.088   0.348  0.1864 -0.2849  0.1248
   25phy    C32  652   1.688   5.031   0.414 -0.4178  0.0005  0.5470
   25phy    C31  653   1.589   4.921   0.463 -0.0435  0.4852 -0.1736
   25phy    C30  654   1.488   4.982   0.561  0.6651  0.3126  0.1315
   25phy    C28  655   1.417   4.870   0.644 -0.4339 -0.3283 -0.4490
   25phy    C29  656   1.499   4.825   0.760 -0.4281 -0.0896  0.5411
   25phy    C27  657   1.286   4.920   0.712  0.1309 -0.1061  0.0175
   25phy    C26  658   1.169   4.878   0.630  0.1665 -0.3521  0.5296
   25phy    C25  659   1.042   4.928   0.692 -0.5136 -0.4132 -0.3030
   25phy    C23  660   0.907   4.891   0.630 -0.3521 -0.1320 -0.1938
   25phy    C24  661   0.798   4.911   0.740 -0.1518  0.0489  0.7003
   25phy    C22  662   0.870   4.984   0.509 -0.2843  0.8814 -0.1874
   25phy    C21  663   0.851   4.898   0.383  0.2676 -0.1311  0.4942
   25phy    C20  664   0.810   4.986   0.258 -0.0379  0.6565  0.3660
   25phy    C18  665   0.845   4.926   0.114 -0.1596 -0.3374 -0.0923
   25phy    O01  666   0.987   4.909   0.122 -0.1845 -0.6366  0.2637
   25phy    H01  667   1.031   4.990   0.137  0.9332 -1.1326 -0.2437
   25phy    C19  668   0.809   5.054   0.029 -0.3403 -0.2337 -0.6680
   25phy    C13  669   0.772   4.789   0.078  0.0124  0.0879  0.0464
   25phy     H3  670   0.795   4.717   0.161  0.0509 -0.3007 -0.2973
   25phy    O33  671   0.631   4.781   0.088 -0.0158 -0.0016  0.3834
   25phy    H1B  672   0.601   4.766   0.176  2.4324 -1.1626  1.0915
   25phy    C12  673   0.839   4.682  -0.011  0.5849 -0.0251  0.0359
   25phy    O11  674   0.979   4.670  -0.004  0.1814  0.1030  0.5397
   25phy    H1A  675   1.013   4.746   0.040  2.7661  0.2620 -1.4362
   26phy    C35  676   1.769   0.270   2.547  0.8984 -0.1882  0.3414
   26phy    C33  677   1.846   0.172   2.449 -0.2597  0.4674 -0.4685
   26phy    C34  678   1.996   0.173   2.495 -0.0472 -0.3776  0.0563
   26phy    C32  679   1.791   0.024   2.449 -0.1528 -0.4070  0.1644
   26phy    C31  680   1.659  -0.004   2.378  0.0079  0.5033  0.3277
   26phy    C30  681   1.614  -0.150   2.399 -0.4720  0.7765  0.1091
   26phy    C28  682   1.490  -0.174   2.307  0.4331  0.3485 -0.2644
   26phy    C29  683   1.536  -0.256   2.188 -0.5995  0.0662  0.5138
   26phy    C27  684   1.382  -0.264   2.373 -0.1094  0.4204 -0.3308
   26phy    C26  685   1.282  -0.202   2.463  0.3497 -0.3812 -0.0963
   26phy    C25  686   1.178  -0.285   2.531 -0.5833 -0.3756  0.0196
   26phy    C23  687   1.104  -0.221   2.649 -0.9927  0.4521  0.2743
   26phy    C24  688   0.959  -0.270   2.658 -0.2004 -0.4081  0.6407
   26phy    C22  689   1.186  -0.218   2.779  0.1625 -0.5274  0.5097
   26phy    C21  690   1.161  -0.097   2.869  0.3225 -0.0565  0.4451
   26phy    C20  691   1.258  -0.103   2.988 -0.2551 -0.5198 -0.1895
   26phy    C18  692   1.240  -0.003   3.116 -0.9497  1.2881  0.5416
   26phy    O01  693   1.114  -0.029   3.182 -0.4396  0.3789  0.0161
   26phy    H01  694   1.095   0.045   3.237  0.0319 -0.1284  0.8742
   26phy    C19  695   1.340  -0.063   3.223 -0.0546  0.2078 -0.1547
   26phy    C13  696   1.264   0.152   3.090 -0.3569 -0.3939 -0.3313
   26phy     H3  697   1.352   0.164   3.021  0.2677  1.4244  0.7300
   26phy    O33  698   1.315   0.225   3.202  0.4609  0.0318  0.0671
   26phy    H1B  699   1.354   0.306   3.177  1.0041  0.2105  1.3993
   26phy    C12  700   1.147   0.237   3.032 -0.1347 -1.0039  0.5948
   26phy    O11  701   1.058   0.285   3.132 -0.1240  0.3068 -0.0193
   26phy    H1A  702   1.115   0.325   3.195 -0.2068 -1.3635  1.1846
   27phy    C35  703   0.199   0.709   1.232 -0.1190 -0.3112  0.1194
   27phy    C33  704   0.309   0.789   1.165  0.4816 -0.0373  0.3337
   27phy    C34  705   0.253   0.931   1.135 -0.2506 -0.0157 -0.3526
   27phy    C32  706   0.423   0.799   1.264 -0.0836 -0.4797 -1.2756
   27phy    C31  707   0.561   0.819   1.195 -0.4012 -0.3366 -0.4365
   27phy    C30  708   0.667   0.828   1.303 -0.1515 -0.2692 -0.2502
   27phy    C28  709   0.809   0.824   1.240 -0.0227 -0.1591 -0.4245
   27phy    C29  710   0.903   0.929   1.308 -0.1791 -0.8685 -0.1826
   27phy    C27  711   0.883   0.690   1.257 -0.1639  0.5938  0.6731
   27phy    C26  712   0.955   0.648   1.125  0.1374  0.3946 -0.3884
   27phy    C25  713   0.982   0.493   1.143 -0.7682  0.0436  0.0706
   27phy    C23  714   1.053   0.436   1.018  0.4038 -0.1186  0.0074
   27phy    C24  715   1.150   0.327   1.058 -0.3254 -0.0237 -0.4963
   27phy    C22  716   0.961   0.385   0.900 -0.4618  0.4671  0.1958
   27phy    C21  717   1.007   0.380   0.754  0.3770 -0.6260 -0.2306
   27phy    C20  718   0.901   0.303   0.675  0.3637  0.6815 -0.2226
   27phy    C18  719   0.928   0.284   0.525 -0.3314  0.6233  0.5498
   27phy    O01  720   0.973   0.409   0.462 -0.0255 -0.1728 -0.4467
   27phy    H01  721   1.056   0.401   0.417  0.1251 -0.4971 -0.1208
   27phy    C19  722   0.792   0.246   0.465  0.5656  0.0084  0.3888
   27phy    C13  723   1.041   0.177   0.476 -0.3204 -0.2741  0.2504
   27phy     H3  724   1.010   0.082   0.528  0.4724  0.2575  1.7489
   27phy    O33  725   1.041   0.127   0.342 -0.0752 -0.0297 -0.4283
   27phy    H1B  726   1.014   0.191   0.279 -0.0502 -0.8895 -1.3374
   27phy    C12  727   1.185   0.159   0.536 -0.1208  0.2226  0.6534
   27phy    O11  728   1.279   0.228   0.461  0.2458  0.0381 -0.1684
   27phy    H1A  729   1.287   0.195   0.373  0.1535  1.0917 -0.5940
   28phy    C35  730   3.197   2.064   0.763 -0.7318 -0.3068  0.2559
   28phy    C33  731   3.195   1.918   0.725  0.0857 -0.0809  0.3952
   28phy    C34  732   3.336   1.854   0.731  0.3932  0.1840 -0.1215
   28phy    C32  733   3.097   1.857   0.820  0.1218 -0.0828 -0.1824
   28phy    C31  734   3.014   1.741   0.761 -0.1636  0.5508 -0.4471
   28phy    C30  735   2.898   1.698   0.853 -0.3765  0.1710 -0.4594
   28phy    C28  736   2.805   1.592   0.797 -0.2467  0.0551 -0.0355
   28phy    C29  737   2.819   1.458   0.866  0.1599  0.3812 -0.2669
   28phy    C27  738   2.662   1.638   0.818 -0.1272  0.1719  0.0016
   28phy    C26  739   2.583   1.677   0.695 -0.1753  0.2101  0.4965
   28phy    C25  740   2.443   1.723   0.736 -0.4019 -0.1181  0.6042
   28phy    C23  741   2.338   1.750   0.625  0.1826  0.5575 -0.4173
   28phy    C24  742   2.203   1.708   0.679 -0.4075  0.1888 -0.2672
   28phy    C22  743   2.344   1.887   0.546  0.1394  0.2497  0.5083
   28phy    C21  744   2.380   1.881   0.398 -0.0182 -0.4188 -0.2669
   28phy    C20  745   2.436   2.019   0.351 -0.1423  0.2606  0.4250
   28phy    C18  746   2.462   2.053   0.197  0.5267 -0.0838  0.4704
   28phy    O01  747   2.538   1.943   0.129  0.3560  0.0038 -0.8074
   28phy    H01  748   2.581   1.974   0.052 -0.9957  0.9873 -1.1868
   28phy    C19  749   2.556   2.177   0.213  0.3323  0.2095  0.3621
   28phy    C13  750   2.322   2.070   0.113  0.2187  0.1853 -0.3184
   28phy     H3  751   2.277   1.967   0.112  1.1823 -0.2546 -0.7345
   28phy    O33  752   2.208   2.138   0.174 -0.1012  0.2100 -0.5306
   28phy    H1B  753   2.238   2.181   0.252 -0.6464  0.4475 -0.4544
   28phy    C12  754   2.318   2.072  -0.036  0.1055  0.3467  0.7395
   28phy    O11  755   2.347   2.191  -0.104 -0.1676 -0.1665 -0.8926
   28phy    H1A  756   2.266   2.239  -0.106  0.2075  0.4875 -0.6457
   29phy    C35  757   0.936   4.891   1.191 -0.1536  0.1144  0.0641
   29phy    C33  758   1.055   4.919   1.103  0.0458  0.2509 -0.4735
   29phy    C34  759   1.120   5.053   1.146  0.7178  0.1039  0.0593
   29phy    C32  760   1.160   4.810   1.124  0.0122  0.0392  0.3443
   29phy    C31  761   1.151   4.700   1.016 -0.1668  0.4590  0.2735
   29phy    C30  762   1.251   4.581   1.040 -0.2928 -0.2751  0.0154
   29phy    C28  763   1.287   4.491   0.919  0.1123  0.7814 -0.0045
   29phy    C29  764   1.430   4.443   0.938 -0.1183 -0.1793 -0.1297
   29phy    C27  765   1.176   4.379   0.900 -0.2997  0.5866  0.1167
   29phy    C26  766   1.181   4.282   0.784  0.1850 -0.0851  0.5446
   29phy    C25  767   1.057   4.190   0.768  0.3244 -0.1749 -0.3103
   29phy    C23  768   1.079   4.071   0.671 -0.5628 -0.2461  0.0181
   29phy    C24  769   1.038   3.938   0.743 -0.3108  0.2895  0.0771
   29phy    C22  770   1.014   4.096   0.532 -0.4764  0.6306 -0.8830
   29phy    C21  771   1.072   4.025   0.406  0.4435  0.4856 -0.0444
   29phy    C20  772   1.004   4.085   0.284 -0.5517 -0.2883 -0.0683
   29phy    C18  773   1.035   4.034   0.137  0.5083  0.1255 -0.2406
   29phy    O01  774   1.172   4.048   0.110 -0.1797 -0.0496 -0.3963
   29phy    H01  775   1.176   4.071   0.019 -1.5992  1.4725 -0.1137
   29phy    C19  776   0.956   4.147   0.065  0.0098  0.0939 -0.6294
   29phy    C13  777   0.986   3.888   0.082 -0.3331  0.1990 -0.5713
   29phy     H3  778   0.911   3.855   0.158  0.8167 -1.3973 -0.0643
   29phy    O33  779   0.907   3.874  -0.038 -0.7579 -0.0334 -0.1754
   29phy    H1B  780   0.957   3.910  -0.109  1.4970  1.8313  2.1174
   29phy    C12  781   1.072   3.756   0.113 -0.0067 -0.3459 -0.4682
   29phy    O11  782   1.025   3.626   0.091  0.3006 -0.2936  0.2730
   29phy    H1A  783   0.988   3.624   0.004  1.5187  0.0434 -0.2754
   30phy    C35  784   1.170   4.365   1.352  0.0725 -0.3738  0.6362
   30phy    C33  785   1.019   4.340   1.353 -0.3313 -0.1874  0.0060
   30phy    C34  786   0.957   4.351   1.492 -0.1063  0.1865  0.7309
   30phy    C32  787   0.958   4.447   1.262 -0.1379 -0.7494  0.0795
   30phy    C31  788   0.829   4.405   1.191 -0.1705  0.3672  0.4933
   30phy    C30  789   0.790   4.513   1.079 -0.2958  0.4828 -0.9281
   30phy    C28  790   0.679   4.479   0.981 -0.3130  0.0048  0.2897
   30phy    C29  791   0.545   4.528   1.043 -0.5147 -0.2298 -0.0841
   30phy    C27  792   0.693   4.546   0.840  0.7599  0.4051  0.0175
   30phy    C26  793   0.772   4.475   0.732  0.0419  0.0303  0.4228
   30phy    C25  794   0.735   4.517   0.591 -0.3607 -0.7666 -0.1901
   30phy    C23  795   0.818   4.444   0.481 -0.3957  0.2838 -0.0236
   30phy    C24  796   0.722   4.376   0.388  0.6067 -0.0813 -0.2672
   30phy    C22  797   0.916   4.536   0.410 -0.6603 -0.1379 -0.0567
   30phy    C21  798   1.048   4.474   0.358 -0.3687  0.4737 -0.0844
   30phy    C20  799   1.132   4.573   0.280  0.2569  0.1629 -0.4491
   30phy    C18  800   1.277   4.551   0.219  0.1110 -0.1659 -0.0478
   30phy    O01  801   1.355   4.487   0.316 -0.1887 -0.4196  0.0267
   30phy    H01  802   1.297   4.471   0.389 -2.2097  1.1592 -1.1233
   30phy    C19  803   1.342   4.692   0.197  0.2432 -0.4065  0.3146
   30phy    C13  804   1.267   4.453   0.088 -0.0229  0.1014 -0.7903
   30phy     H3  805   1.204   4.367   0.122 -0.3652  0.5231 -0.3410
   30phy    O33  806   1.183   4.492  -0.021  0.3127 -0.0274 -0.1951
   30phy    H1B  807   1.103   4.527   0.012  0.3476  1.4226 -1.5242
   30phy    C12  808   1.380   4.359   0.053 -0.2312  0.5380  0.2639
   30phy    O11  809   1.468   4.315   0.151  0.4113 -0.1290  0.2595
   30phy    H1A  810   1.457   4.373   0.225 -0.7774 -1.8680  1.5257
   31phy    C35  811   0.826   0.085   1.470  0.3017  0.8647 -0.2507
   31phy    C33  812   0.947   0.173   1.506 -0.3852 -0.0758  0.1262
   31phy    C34  813   1.061   0.152   1.409  0.5918  0.3148  0.2068
   31phy    C32  814   0.902   0.317   1.521 -0.2529 -0.1677  0.7421
   31phy    C31  815   0.995   0.409   1.611 -0.0527  0.5676  0.7040
   31phy    C30  816   0.959   0.561   1.619  0.5972  0.0396  0.0941
   31phy    C28  817   1.068   0.650   1.681 -0.2969  0.8094 -0.5825
   31phy    C29  818   1.146   0.736   1.586 -0.3914  0.1654 -0.0250
   31phy    C27  819   0.999   0.736   1.787  0.4702 -0.0817 -0.2175
   31phy    C26  820   1.065   0.751   1.925 -0.1927 -0.1715  0.3641
   31phy    C25  821   0.986   0.852   2.005  0.0854  0.0573  0.0287
   31phy    C23  822   1.042   0.877   2.143  0.0507 -0.9250 -0.7362
   31phy    C24  823   1.144   0.997   2.148 -0.3959  0.2077  0.9465
   31phy    C22  824   0.922   0.906   2.238  0.2888  0.0997  0.1085
   31phy    C21  825   0.936   0.877   2.383 -1.0055  0.2944  0.3888
   31phy    C20  826   0.813   0.929   2.454  0.0854  0.1919 -0.3877
   31phy    C18  827   0.814   0.911   2.614  0.2781  0.7387 -0.0569
   31phy    O01  828   0.908   0.989   2.686 -0.1657 -0.0009 -0.1391
   31phy    H01  829   0.918   1.075   2.651  1.6381 -0.1567 -0.0616
   31phy    C19  830   0.682   0.983   2.647 -0.1642 -0.1350  0.0335
   31phy    C13  831   0.815   0.755   2.669  0.1481 -0.5995  0.1930
   31phy     H3  832   0.760   0.695   2.593  1.5874 -0.4728 -0.9859
   31phy    O33  833   0.737   0.732   2.789 -0.8182 -0.1917  0.0124
   31phy    H1B  834   0.744   0.799   2.855 -0.4661 -1.3220  1.1477
   31phy    C12  835   0.959   0.690   2.692 -0.0005  0.2031 -0.0868
   31phy    O11  836   1.044   0.747   2.791 -0.0148 -0.1682 -0.1786
   31phy    H1A  837   1.034   0.839   2.776  1.4693 -0.0768 -0.7637
   32phy    C35  838   1.708   0.649   1.712 -0.1852  0.7579  0.2686
   32phy    C33  839   1.769   0.777   1.663 -0.0002 -0.1953  0.0241
   32phy    C34  840   1.798   0.754   1.515  0.4314  0.2401 -0.1902
   32phy    C32  841   1.676   0.898   1.683  0.0063  0.5330  0.1720
   32phy    C31  842   1.756   1.031   1.695  0.3060  0.1238 -0.0646
   32phy    C30  843   1.661   1.151   1.660 -0.2989 -0.8412 -0.4312
   32phy    C28  844   1.720   1.295   1.690 -0.4589 -0.4956  0.0292
   32phy    C29  845   1.698   1.388   1.574 -0.0661 -0.2037  0.2276
   32phy    C27  846   1.647   1.353   1.814 -0.0295  0.0534 -0.0454
   32phy    C26  847   1.731   1.441   1.901 -0.5775  0.1616 -0.2053
   32phy    C25  848   1.648   1.498   2.010 -0.1898 -0.1485 -0.3079
   32phy    C23  849   1.728   1.575   2.119 -0.1266 -0.1952 -0.0814
   32phy    C24  850   1.689   1.727   2.127  0.4663  0.0333  0.5291
   32phy    C22  851   1.690   1.526   2.253  0.3627  0.0905 -0.3253
   32phy    C21  852   1.809   1.470   2.340  0.3074 -0.1967 -0.1044
   32phy    C20  853   1.770   1.426   2.483 -0.1360 -0.2240  0.0519
   32phy    C18  854   1.882   1.408   2.593  0.6366  0.0932 -0.2241
   32phy    O01  855   1.962   1.527   2.590 -0.2532  0.3301 -0.1936
   32phy    H01  856   1.901   1.597   2.577 -0.8481 -0.0417  0.4873
   32phy    C19  857   1.803   1.420   2.721  0.0971  0.1880 -0.0777
   32phy    C13  858   1.968   1.270   2.583 -0.0749  0.2202  0.1552
   32phy     H3  859   1.897   1.184   2.576  1.3193 -1.3469  3.2065
   32phy    O33  860   2.030   1.233   2.707  0.2764  0.6157  0.0731
   32phy    H1B  861   2.110   1.280   2.712  1.0414 -0.7325  1.4170
   32phy    C12  862   2.081   1.261   2.473 -0.1840  0.0995  0.1984
   32phy    O11  863   2.163   1.373   2.476  0.5032 -0.3119  0.0777
   32phy    H1A  864   2.104   1.442   2.499 -0.4561 -0.9182 -0.5168
   33phy    C35  865   1.181   0.138   2.071 -0.2716 -0.0095 -0.1805
   33phy    C33  866   1.127  -0.003   2.026  0.6319 -0.2600 -0.0180
   33phy    C34  867   1.238  -0.100   1.985 -0.4841  0.0487  0.0303
   33phy    C32  868   1.053  -0.073   2.140 -0.0819 -0.3089  0.1094
   33phy    C31  869   0.902  -0.098   2.131  0.4824  0.4582  0.4703
   33phy    C30  870   0.844  -0.171   2.257 -0.6311  0.1405 -0.2110
   33phy    C28  871   0.692  -0.158   2.271 -0.3783  0.5947  0.3887
   33phy    C29  872   0.607  -0.255   2.184  0.5975 -0.0659 -0.2736
   33phy    C27  873   0.647  -0.183   2.415  0.2350  0.0735  0.0032
   33phy    C26  874   0.545  -0.081   2.469 -0.0628  0.1462 -0.4319
   33phy    C25  875   0.506  -0.102   2.618 -0.0373  0.2999  0.3270
   33phy    C23  876   0.390  -0.014   2.676  0.0451 -0.2558 -0.1785
   33phy    C24  877   0.257  -0.081   2.649 -0.6852 -0.2598  0.2157
   33phy    C22  878   0.398   0.004   2.828 -0.2930 -0.1525  0.3240
   33phy    C21  879   0.441   0.144   2.874  0.1793  0.1094  0.2406
   33phy    C20  880   0.463   0.157   3.027 -0.1228 -0.0220  0.0981
   33phy    C18  881   0.519   0.293   3.086 -0.1519  0.7421  0.0079
   33phy    O01  882   0.440   0.403   3.044 -0.4012  0.2192  0.3305
   33phy    H01  883   0.502   0.456   2.998 -0.9342 -0.9272 -1.8069
   33phy    C19  884   0.490   0.276   3.234 -0.1819 -0.5255 -0.3070
   33phy    C13  885   0.678   0.318   3.038 -0.3670  0.3173  0.4346
   33phy     H3  886   0.699   0.278   2.936  2.0787  0.6521  0.7493
   33phy    O33  887   0.773   0.242   3.115  0.6476  0.4813 -0.5054
   33phy    H1B  888   0.859   0.257   3.080  0.9186  1.9481  0.6642
   33phy    C12  889   0.730   0.472   3.028  0.2313 -0.1085 -0.0403
   33phy    O11  890   0.642   0.558   2.963  0.2605  0.1121  0.0125
   33phy    H1A  891   0.685   0.634   2.928 -0.8700  0.8048  0.0696
   34phy    C35  892   4.458   3.015   1.095 -0.0959  0.4119  0.0131
   34phy    C33  893   4.421   3.135   1.177  0.1960 -0.2115 -0.2785
   34phy    C34  894   4.426   3.098   1.323 -0.2835 -0.0090 -0.3115
   34phy    C32  895   4.520   3.253   1.154 -0.6251 -0.4071 -0.1364
   34phy    C31  896   4.458   3.356   1.068  0.2366 -0.3121 -0.0199
   34phy    C30  897   4.533   3.488   1.082 -0.5550  0.1540  0.1035
   34phy    C28  898   4.467   3.612   1.025  0.0885 -1.0012 -0.1535
   34phy    C29  899   4.496   3.734   1.111  0.1296 -0.2716 -0.3163
   34phy    C27  900   4.491   3.646   0.875  0.1966 -0.0300  0.0663
   34phy    C26  901   4.374   3.600   0.785  0.1341  0.1480  0.0226
   34phy    C25  902   4.376   3.642   0.637 -0.0496 -0.0161 -0.2851
   34phy    C23  903   4.244   3.607   0.568  0.2236  0.3495  0.3110
   34phy    C24  904   4.142   3.723   0.574 -0.0608 -0.1756 -0.0982
   34phy    C22  905   4.260   3.585   0.416  0.0562 -0.8307 -0.1749
   34phy    C21  906   4.308   3.443   0.371 -0.2622  0.8860 -0.1592
   34phy    C20  907   4.342   3.422   0.223  0.2684 -0.5942 -0.2250
   34phy    C18  908   4.413   3.294   0.168  0.2049  0.4309 -0.5769
   34phy    O01  909   4.533   3.269   0.242  0.7739  0.0087 -0.0947
   34phy    H01  910   4.566   3.182   0.234  0.6469 -0.1902  1.3015
   34phy    C19  911   4.457   3.340   0.027  0.2375 -0.2608  0.0889
   34phy    C13  912   4.324   3.160   0.164  0.6802  0.1276 -0.1951
   34phy     H3  913   4.310   3.129   0.271  1.4896 -0.0689 -0.1432
   34phy    O33  914   4.186   3.171   0.127 -0.0611 -0.1038  0.6283
   34phy    H1B  915   4.137   3.214   0.195 -0.4923  0.8184 -0.2440
   34phy    C12  916   4.381   3.019   0.135 -0.4465  0.4870 -0.2571
   34phy    O11  917   4.520   2.996   0.139 -0.0546  0.0083 -0.3085
   34phy    H1A  918   4.536   2.906   0.162 -0.4577  0.2352  0.9594
   35phy    C35  919   1.009   2.272   1.434  0.4510  0.2891  0.0920
   35phy    C33  920   1.051   2.207   1.563 -0.7008 -0.1050 -0.1762
   35phy    C34  921   0.941   2.222   1.667 -0.3540  0.3504 -0.2217
   35phy    C32  922   1.071   2.058   1.534  0.0757  0.2950 -0.3353
   35phy    C31  923   1.210   2.006   1.584  0.3564 -0.0133  0.1111
   35phy    C30  924   1.215   1.855   1.588 -0.0347  0.6497 -0.8132
   35phy    C28  925   1.360   1.802   1.568  0.4065  0.5668  0.0562
   35phy    C29  926   1.434   1.796   1.702  0.1512 -0.2037  0.2532
   35phy    C27  927   1.355   1.658   1.510  0.4637 -0.2754  1.1193
   35phy    C26  928   1.369   1.654   1.354 -0.0369 -0.3945 -0.2495
   35phy    C25  929   1.386   1.511   1.301 -0.0402  0.2780  0.5118
   35phy    C23  930   1.394   1.496   1.147 -0.6053 -0.2526 -0.2991
   35phy    C24  931   1.539   1.504   1.093  0.3771  0.7135  0.3002
   35phy    C22  932   1.352   1.352   1.111  0.1177 -0.3860 -0.1553
   35phy    C21  933   1.226   1.345   1.025  0.2694 -0.1777 -0.2390
   35phy    C20  934   1.177   1.197   1.006  0.1668 -0.6979 -0.0263
   35phy    C18  935   1.047   1.172   0.926 -0.2932 -0.2685  0.0632
   35phy    O01  936   0.940   1.244   0.987  0.6078 -0.2280 -0.1215
   35phy    H01  937   0.941   1.234   1.080 -0.0850 -0.6025 -0.1523
   35phy    C19  938   1.030   1.020   0.959 -0.2317 -0.2187 -0.2687
   35phy    C13  939   1.056   1.207   0.765  0.2367 -0.4116  0.1718
   35phy     H3  940   1.058   1.319   0.767 -1.1207 -0.3685  0.4418
   35phy    O33  941   1.177   1.182   0.694  0.1210  0.2726 -0.1422
   35phy    H1B  942   1.204   1.092   0.690  0.7699  0.4805 -0.5745
   35phy    C12  943   0.932   1.206   0.667  0.2307 -0.0350 -0.0655
   35phy    O11  944   0.903   1.090   0.599 -0.5333  0.1505  0.3042
   35phy    H1A  945   0.859   1.032   0.658  0.7343  0.2871  1.4310
   36phy    C35  946   2.180   2.085   1.521 -0.3487  0.2618  0.1663
   36phy    C33  947   2.071   2.166   1.452  0.3641  0.0421  0.0144
   36phy    C34  948   2.100   2.203   1.303 -0.1710  0.1680  0.3168
   36phy    C32  949   1.930   2.102   1.486 -0.5431  0.5699 -0.1252
   36phy    C31  950   1.821   2.208   1.511  0.4977  0.4067 -0.2204
   36phy    C30  951   1.691   2.160   1.579 -0.3418  0.0711  0.1399
   36phy    C28  952   1.589   2.273   1.619 -0.4673 -0.1393  0.0771
   36phy    C29  953   1.490   2.291   1.507 -0.3676  0.3580 -0.2120
   36phy    C27  954   1.509   2.237   1.747 -0.2820  0.3062  0.5031
   36phy    C26  955   1.573   2.280   1.879  0.2052 -0.4902 -0.1764
   36phy    C25  956   1.508   2.226   2.006  1.0617  0.1034 -0.1712
   36phy    C23  957   1.577   2.257   2.145  0.5643 -0.1147 -0.1485
   36phy    C24  958   1.524   2.388   2.202  0.2911  0.2169 -0.0948
   36phy    C22  959   1.528   2.152   2.245 -0.1408 -0.2097  0.4871
   36phy    C21  960   1.632   2.101   2.352  0.1558 -0.3229 -0.2755
   36phy    C20  961   1.570   1.980   2.424 -0.0443 -0.7494  0.3591
   36phy    C18  962   1.654   1.914   2.537  0.3593  0.2934 -0.1149
   36phy    O01  963   1.649   1.983   2.660 -0.2471 -0.1239 -0.4160
   36phy    H01  964   1.656   1.929   2.736 -0.2157 -0.6831 -0.8080
   36phy    C19  965   1.548   1.806   2.566  0.2632  0.4377 -0.6310
   36phy    C13  966   1.806   1.860   2.513 -0.1411  0.0820  0.1655
   36phy     H3  967   1.812   1.815   2.410 -2.2188  0.0666  0.0043
   36phy    O33  968   1.841   1.747   2.589 -0.6812 -0.2743  0.2884
   36phy    H1B  969   1.848   1.761   2.682 -1.5025  1.7192  0.1041
   36phy    C12  970   1.923   1.963   2.513  0.1142  0.5023  0.2974
   36phy    O11  971   1.961   2.009   2.636  0.3690  0.2404 -0.2805
   36phy    H1A  972   1.971   1.933   2.690 -0.7955 -0.9476 -1.6626
   37phy    C35  973   0.670   0.205   1.920 -0.3785  0.0419  0.2970
   37phy    C33  974   0.671   0.296   2.040  0.3472  0.0698  0.1882
   37phy    C34  975   0.768   0.245   2.143  0.2157  0.1693  0.0044
   37phy    C32  976   0.692   0.446   2.007 -0.2104  0.2349  0.2771
   37phy    C31  977   0.572   0.537   2.027  0.0903 -0.2342 -0.0607
   37phy    C30  978   0.604   0.683   2.008 -0.3606  0.1242 -0.3630
   37phy    C28  979   0.495   0.786   2.034  0.2583  0.1543 -0.2005
   37phy    C29  980   0.491   0.826   2.181 -0.2722 -0.1854 -0.0764
   37phy    C27  981   0.533   0.925   1.974 -0.6827 -0.0263 -0.1160
   37phy    C26  982   0.477   0.950   1.842  0.0444  0.2145 -0.2896
   37phy    C25  983   0.527   1.073   1.770 -0.2518 -0.6374  0.1990
   37phy    C23  984   0.475   1.095   1.624 -0.0258  0.2191  0.2971
   37phy    C24  985   0.323   1.123   1.609  0.2892  0.0237 -0.4803
   37phy    C22  986   0.549   1.214   1.571  0.2380  0.1244  0.0781
   37phy    C21  987   0.586   1.209   1.424 -0.0572 -0.1484 -0.1808
   37phy    C20  988   0.671   1.335   1.388 -0.8187  0.3767  0.2590
   37phy    C18  989   0.752   1.333   1.251 -0.3503  0.4392 -0.4966
   37phy    O01  990   0.832   1.215   1.228 -0.1044 -0.2260  0.0140
   37phy    H01  991   0.831   1.160   1.304  1.0133  0.7011  0.7200
   37phy    C19  992   0.853   1.448   1.282  0.6093  0.4432  0.4006
   37phy    C13  993   0.677   1.352   1.110  0.1909  0.3807  0.0425
   37phy     H3  994   0.600   1.431   1.129  0.3763  0.4071  0.7152
   37phy    O33  995   0.745   1.423   1.006 -0.0555  0.2793  0.3673
   37phy    H1B  996   0.829   1.389   0.982  0.5218  0.6643  1.7487
   37phy    C12  997   0.573   1.259   1.037  0.2629 -0.0631  0.6763
   37phy    O11  998   0.513   1.319   0.923 -0.5011  0.2433 -1.0342
   37phy    H1A  999   0.572   1.383   0.889 -0.9266  0.6105 -1.0867
   38phy    C35 1000   1.180   1.081   1.680 -0.1537 -0.2270 -0.1336
   38phy    C33 1001   1.171   1.223   1.618 -0.5166 -0.0484 -0.2192
   38phy    C34 1002   1.185   1.214   1.466 -0.0018  0.2885 -0.0212
   38phy    C32 1003   1.041   1.294   1.662  0.1114 -0.1090 -0.4457
   38phy    C31 1004   1.039   1.444   1.661  0.3332  0.3897 -0.2787
   38phy    C30 1005   0.902   1.503   1.696  0.0874  0.8258  0.0574
   38phy    C28 1006   0.912   1.651   1.708 -0.1068 -0.0190 -0.0312
   38phy    C29 1007   0.813   1.716   1.612 -0.1706  0.1538  0.0723
   38phy    C27 1008   0.880   1.701   1.853  0.4638  0.6369 -0.0478
   38phy    C26 1009   0.996   1.784   1.907 -0.0085  0.1243  0.3969
   38phy    C25 1010   0.960   1.877   2.020  0.3525 -0.0922  0.4875
   38phy    C23 1011   1.082   1.940   2.098  0.3140  0.3084 -0.4560
   38phy    C24 1012   1.115   2.078   2.056 -0.3741  0.4858 -0.4222
   38phy    C22 1013   1.048   1.953   2.251 -0.2425 -0.1799  0.2992
   38phy    C21 1014   1.078   1.843   2.354  0.4707  0.3097 -0.1072
   38phy    C20 1015   1.082   1.906   2.493  0.0287  0.3966  0.3474
   38phy    C18 1016   1.083   1.814   2.624 -0.0831  0.4011 -0.4225
   38phy    O01 1017   1.203   1.735   2.630  0.3058  0.1022 -0.0930
   38phy    H01 1018   1.222   1.700   2.715  0.8594  0.2803 -0.1384
   38phy    C19 1019   1.101   1.939   2.720  1.1330  0.3339 -0.1313
   38phy    C13 1020   0.951   1.727   2.655 -0.0388  0.6541  0.1596
   38phy     H3 1021   0.859   1.786   2.633 -0.1575  0.5621  0.4008
   38phy    O33 1022   0.936   1.701   2.796 -0.3035  0.0752 -0.0132
   38phy    H1B 1023   1.014   1.654   2.819  0.7161  1.3987 -0.6201
   38phy    C12 1024   0.938   1.587   2.582  0.0681 -0.2252 -0.0999
   38phy    O11 1025   0.832   1.506   2.622  0.6274  0.0353 -0.1452
   38phy    H1A 1026   0.787   1.539   2.698  0.2583 -1.5518  0.3647
   39phy    C35 1027   0.085   2.464   1.837  0.0095  0.2546 -0.1978
   39phy    C33 1028   0.212   2.383   1.832  0.1787 -0.0307  0.6258
   39phy    C34 1029   0.189   2.275   1.728 -0.0258  0.0025 -0.2318
   39phy    C32 1030   0.332   2.472   1.776 -0.1987  0.4986  0.1186
   39phy    C31 1031   0.408   2.560   1.881  0.0450  0.7001  0.0033
   39phy    C30 1032   0.506   2.653   1.811  0.3050 -0.0538  0.4248
   39phy    C28 1033   0.584   2.744   1.908 -0.3702 -0.3142 -0.3322
   39phy    C29 1034   0.738   2.735   1.875  0.0121 -0.1159 -0.3117
   39phy    C27 1035   0.546   2.894   1.894 -0.0949  0.4413  0.1106
   39phy    C26 1036   0.565   2.985   2.011  0.4765  0.3740 -0.0467
   39phy    C25 1037   0.498   3.119   1.997  0.0110  0.5840 -0.7592
   39phy    C23 1038   0.524   3.210   2.116 -0.3884  0.2889 -0.1146
   39phy    C24 1039   0.551   3.353   2.071  0.4979  0.1623 -0.8711
   39phy    C22 1040   0.401   3.208   2.205 -0.3662 -0.0224  0.9318
   39phy    C21 1041   0.444   3.210   2.355 -0.2736  0.1716 -0.2331
   39phy    C20 1042   0.325   3.197   2.453 -0.4634  0.0826  0.2889
   39phy    C18 1043   0.333   3.268   2.593  0.4876  0.4089  0.0119
   39phy    O01 1044   0.359   3.407   2.578 -0.5259  0.1486 -0.0435
   39phy    H01 1045   0.438   3.414   2.528 -0.6059  0.6696 -0.1027
   39phy    C19 1046   0.183   3.258   2.631 -0.1492  0.5930 -0.1287
   39phy    C13 1047   0.430   3.204   2.711  0.2878 -0.4200 -0.0239
   39phy     H3 1048   0.416   3.093   2.718  0.2246 -0.4100  0.0206
   39phy    O33 1049   0.388   3.241   2.846 -0.3534 -0.2683 -0.4036
   39phy    H1B 1050   0.361   3.331   2.849  0.2552 -0.1110  0.8932
   39phy    C12 1051   0.586   3.234   2.693  0.0410 -0.8519 -0.2424
   39phy    O11 1052   0.632   3.362   2.726  0.3081  0.0040  0.5648
   39phy    H1A 1053   0.591   3.395   2.804 -0.9242  0.1330 -0.1138
   40phy    C35 1054   2.111   4.343   1.458 -0.5749  0.3116  0.1986
   40phy    C33 1055   2.088   4.480   1.386  0.2486  0.3724 -0.1733
   40phy    C34 1056   1.985   4.457   1.278  0.7534 -0.0290 -0.1687
   40phy    C32 1057   2.033   4.586   1.480  0.2571  0.2457  0.4458
   40phy    C31 1058   2.141   4.667   1.553  0.3495  0.2191 -0.0617
   40phy    C30 1059   2.087   4.801   1.605 -0.3632  0.3028 -0.4514
   40phy    C28 1060   2.186   4.885   1.695  0.0171  0.2945  0.4150
   40phy    C29 1061   2.246   4.998   1.611 -0.0862  0.4541 -0.0571
   40phy    C27 1062   2.123   4.943   1.821 -0.4590  0.1050  0.4742
   40phy    C26 1063   2.206   4.918   1.947  0.1641  0.1103 -0.2620
   40phy    C25 1064   2.147   4.963   2.078 -0.0385  0.0930 -0.0467
   40phy    C23 1065   2.192   4.904   2.212 -0.2418 -0.2859 -0.1457
   40phy    C24 1066   2.201   5.024   2.315 -0.3751  0.3222  0.0461
   40phy    C22 1067   2.102   4.790   2.256  0.4005  0.1131 -0.8409
   40phy    C21 1068   2.163   4.700   2.364  0.4005  0.8004 -0.1523
   40phy    C20 1069   2.058   4.602   2.421 -0.3659  0.3171  0.1084
   40phy    C18 1070   2.096   4.503   2.544  0.1446 -0.2317  0.0048
   40phy    O01 1071   2.175   4.578   2.639 -0.0668 -0.0582 -0.4641
   40phy    H01 1072   2.241   4.620   2.588  0.4852 -0.6245 -0.2311
   40phy    C19 1073   1.954   4.495   2.610  0.2666 -0.2018 -0.2711
   40phy    C13 1074   2.154   4.354   2.503 -0.1203 -0.2726  0.4110
   40phy     H3 1075   2.080   4.304   2.435 -0.6941 -0.8702  1.4469
   40phy    O33 1076   2.148   4.268   2.615 -0.2329 -0.2031  0.4624
   40phy    H1B 1077   2.158   4.325   2.690  1.7284 -0.4042  0.4041
   40phy    C12 1078   2.298   4.344   2.439  0.3673  0.5093 -0.4531
   40phy    O11 1079   2.404   4.395   2.513 -0.1345  0.2823 -0.4426
   40phy    H1A 1080   2.408   4.488   2.497 -2.2806  0.3160 -1.1579
   41phy    C35 1081   0.500   1.925   1.751 -0.3388  0.1951  0.9098
   41phy    C33 1082   0.590   2.045   1.755 -0.4266 -0.1692  0.7282
   41phy    C34 1083   0.581   2.136   1.640  0.0502  0.4880  0.2111
   41phy    C32 1084   0.572   2.115   1.889 -0.1568 -0.3642  0.3248
   41phy    C31 1085   0.682   2.193   1.955 -0.1054  0.4559 -0.6726
   41phy    C30 1086   0.631   2.248   2.084 -0.0499 -0.2099 -0.1852
   41phy    C28 1087   0.732   2.328   2.173  0.4411  0.4748 -0.3834
   41phy    C29 1088   0.752   2.480   2.145  0.1093 -0.4610  0.5143
   41phy    C27 1089   0.670   2.305   2.315 -0.0669 -0.2827  0.1689
   41phy    C26 1090   0.767   2.269   2.430  0.1307 -1.0688  0.4136
   41phy    C25 1091   0.707   2.271   2.564  0.2182  0.2610  0.0100
   41phy    C23 1092   0.810   2.263   2.684 -0.2151  0.1309  0.1001
   41phy    C24 1093   0.884   2.392   2.713  0.2699 -0.4686 -0.3562
   41phy    C22 1094   0.737   2.212   2.811  0.5212 -0.5067  0.1174
   41phy    C21 1095   0.757   2.065   2.848 -0.5190 -0.2042 -0.3092
   41phy    C20 1096   0.686   2.017   2.976 -0.6206 -0.0451  0.0320
   41phy    C18 1097   0.654   1.863   2.990  0.4370 -0.3056  0.0828
   41phy    O01 1098   0.778   1.795   2.977 -0.1453 -0.1796  0.4802
   41phy    H01 1099   0.810   1.773   2.892 -0.5049  1.3206 -0.0790
   41phy    C19 1100   0.615   1.836   3.138 -0.4955  0.0907  0.5309
   41phy    C13 1101   0.550   1.819   2.874  0.4776  0.3180  0.1830
   41phy     H3 1102   0.590   1.861   2.778  0.5740  0.2222  0.1826
   41phy    O33 1103   0.423   1.885   2.878 -0.0506  0.0812 -0.1699
   41phy    H1B 1104   0.413   1.932   2.959  1.5599  0.1927  0.0019
   41phy    C12 1105   0.528   1.667   2.838 -0.0712  0.2933  0.6390
   41phy    O11 1106   0.643   1.588   2.820  0.0752 -0.5985  0.3121
   41phy    H1A 1107   0.630   1.526   2.890 -0.3841 -0.3681  0.4365
   42phy    C35 1108   1.839   5.122   1.160 -0.2680 -0.3818  0.2421
   42phy    C33 1109   1.829   5.124   1.312 -0.2090  0.3812 -0.2126
   42phy    C34 1110   1.949   5.068   1.371 -0.3754  0.1215 -0.1413
   42phy    C32 1111   1.797   5.258   1.385 -0.3640 -0.7297 -0.2845
   42phy    C31 1112   1.649   5.301   1.380 -1.3118  0.3434 -0.6877
   42phy    C30 1113   1.629   5.436   1.447 -0.2400 -0.0330 -0.3275
   42phy    C28 1114   1.485   5.500   1.440  0.8411 -0.3059 -0.4467
   42phy    C29 1115   1.408   5.457   1.565 -0.4493 -0.2451  0.0831
   42phy    C27 1116   1.494   5.652   1.435 -0.0914  0.3500 -0.5283
   42phy    C26 1117   1.390   5.719   1.341  0.0812 -0.0934 -0.0651
   42phy    C25 1118   1.434   5.866   1.320 -0.3992  0.4678  0.6075
   42phy    C23 1119   1.338   5.946   1.227 -0.1282 -0.0031  0.2321
   42phy    C24 1120   1.330   6.083   1.288  0.4065 -0.1240 -0.5029
   42phy    C22 1121   1.398   5.965   1.084 -0.0494  0.1971  0.4460
   42phy    C21 1122   1.352   5.870   0.971 -0.3341  0.1921  0.5792
   42phy    C20 1123   1.434   5.895   0.848 -0.3166  0.6432 -0.4540
   42phy    C18 1124   1.387   5.862   0.702 -0.1028 -0.4110 -0.0745
   42phy    O01 1125   1.367   5.722   0.691 -0.0285  0.2162  0.3766
   42phy    H01 1126   1.325   5.686   0.767 -1.6335 -0.7419 -0.8763
   42phy    C19 1127   1.519   5.888   0.616  0.4800 -0.1106 -0.3451
   42phy    C13 1128   1.263   5.951   0.644  0.0929 -0.1512 -0.4857
   42phy     H3 1129   1.190   5.960   0.728  0.0560  1.3297 -0.6635
   42phy    O33 1130   1.279   6.095   0.621 -0.1463  0.1848 -0.1388
   42phy    H1B 1131   1.293   6.115   0.531 -1.8551  1.0268 -0.2512
   42phy    C12 1132   1.143   5.892   0.569 -0.7629  0.0067  0.2013
   42phy    O11 1133   1.149   5.913   0.430  0.4860  0.1721  0.5975
   42phy    H1A 1134   1.098   5.988   0.407 -1.1833 -1.0659 -0.0275
   43phy    C35 1135   0.945   0.171   2.687  0.0140 -0.2316  0.4180
   43phy    C33 1136   0.886   0.234   2.562  0.2811  0.8910 -0.2607
   43phy    C34 1137   0.928   0.139   2.446 -0.8526  0.1634 -0.0487
   43phy    C32 1138   0.734   0.245   2.579 -0.4378  0.3678 -0.3670
   43phy    C31 1139   0.678   0.385   2.553  0.1711  0.2140  0.5178
   43phy    C30 1140   0.524   0.369   2.542  0.2308  0.0652 -0.4079
   43phy    C28 1141   0.441   0.499   2.528  0.2931  0.4812 -0.1062
   43phy    C29 1142   0.318   0.465   2.454  0.1340 -0.2336  0.4139
   43phy    C27 1143   0.411   0.573   2.657  0.5507  0.6160 -0.7185
   43phy    C26 1144   0.380   0.724   2.667 -0.0468  0.3743 -0.1367
   43phy    C25 1145   0.365   0.776   2.812  0.0151 -0.0200 -0.0085
   43phy    C23 1146   0.332   0.928   2.835  0.0351  0.3062 -0.0991
   43phy    C24 1147   0.182   0.967   2.837 -0.0807 -0.0969  0.2034
   43phy    C22 1148   0.392   0.976   2.968 -0.1978  0.2379 -0.3970
   43phy    C21 1149   0.457   1.117   2.962 -0.2460  0.0452  0.3856
   43phy    C20 1150   0.540   1.155   3.091  0.0035 -0.0076  0.2995
   43phy    C18 1151   0.638   1.279   3.072  0.6888 -0.1381 -0.1951
   43phy    O01 1152   0.562   1.387   3.016  0.1153  0.2377  0.4182
   43phy    H01 1153   0.502   1.419   3.081  0.9346  1.2618  0.7058
   43phy    C19 1154   0.663   1.319   3.224 -0.5700  0.0670 -0.1165
   43phy    C13 1155   0.767   1.245   2.979  0.2806  0.3884  0.2572
   43phy     H3 1156   0.736   1.196   2.883  1.7392 -0.4432  0.1823
   43phy    O33 1157   0.849   1.139   3.040  0.0511 -0.4174  0.4594
   43phy    H1B 1158   0.896   1.176   3.112 -0.4959  1.2349  0.0250
   43phy    C12 1159   0.860   1.357   2.930  0.3894 -0.3891 -0.4701
   43phy    O11 1160   0.960   1.407   3.019 -0.0322 -0.6614 -0.0872
   43phy    H1A 1161   0.920   1.478   3.064 -1.2892 -1.0090 -0.6208
   44phy    C35 1162   0.617   1.612   0.485  0.1161  0.3443  0.4755
   44phy    C33 1163   0.601   1.696   0.610 -0.5111 -0.2303  0.1060
   44phy    C34 1164   0.467   1.663   0.656 -0.5448  0.0488 -0.1633
   44phy    C32 1165   0.700   1.652   0.723 -0.5608  0.1412  0.2276
   44phy    C31 1166   0.847   1.710   0.721 -0.3912  0.1776 -0.4251
   44phy    C30 1167   0.911   1.695   0.853  0.2766  1.0031 -0.3663
   44phy    C28 1168   1.055   1.749   0.869  0.4063 -0.6250 -0.1255
   44phy    C29 1169   1.083   1.770   1.016  0.5610 -0.1301  0.0322
   44phy    C27 1170   1.166   1.672   0.797 -0.0370 -0.0422 -0.3673
   44phy    C26 1171   1.295   1.732   0.744  0.2587  0.1302  0.5203
   44phy    C25 1172   1.388   1.625   0.688  0.1623  0.3022 -0.2262
   44phy    C23 1173   1.505   1.670   0.602 -0.0646 -0.0206 -0.1607
   44phy    C24 1174   1.642   1.650   0.667  0.3655 -0.2918 -0.1837
   44phy    C22 1175   1.505   1.597   0.462  0.7994 -0.7832 -0.3303
   44phy    C21 1176   1.476   1.682   0.341  0.3388  0.1569 -0.4223
   44phy    C20 1177   1.503   1.607   0.210  0.2571  0.5415 -0.3072
   44phy    C18 1178   1.526   1.683   0.073  0.0131 -0.4039 -0.1851
   44phy    O01 1179   1.400   1.749   0.043  0.3502 -0.0881  0.1369
   44phy    H01 1180   1.394   1.831   0.088  1.2513  0.0010  0.1094
   44phy    C19 1181   1.540   1.563  -0.033  0.0099 -0.2928  0.8715
   44phy    C13 1182   1.653   1.779   0.070 -0.6460  0.3750 -0.5272
   44phy     H3 1183   1.643   1.848   0.158 -1.2612  0.3992 -0.6102
   44phy    O33 1184   1.783   1.727   0.099 -0.0866 -0.1669 -0.0626
   44phy    H1B 1185   1.777   1.688   0.184 -1.9785 -2.4888 -1.1318
   44phy    C12 1186   1.673   1.902  -0.022 -0.0685  0.0218 -0.1430
   44phy    O11 1187   1.712   1.863  -0.148 -0.0005 -0.1657  0.0233
   44phy    H1A 1188   1.777   1.797  -0.131 -0.7612 -0.7873  0.5520
   45phy    C35 1189   1.730   2.842   1.857  0.2822  0.7771  0.2183
   45phy    C33 1190   1.609   2.847   1.763 -0.4172 -0.1985  0.0896
   45phy    C34 1191   1.666   2.877   1.624  0.2512  0.1128  0.5721
   45phy    C32 1192   1.538   2.714   1.763 -0.1027  0.1170 -0.2961
   45phy    C31 1193   1.395   2.734   1.818 -0.6742  0.1984 -0.1727
   45phy    C30 1194   1.339   2.591   1.838  0.2012 -0.7620 -0.3688
   45phy    C28 1195   1.191   2.594   1.879  0.2371 -0.1570  0.1667
   45phy    C29 1196   1.099   2.590   1.758  0.1343 -0.1010 -0.5176
   45phy    C27 1197   1.156   2.474   1.971 -0.3333  0.0247  0.5633
   45phy    C26 1198   1.175   2.504   2.119  0.5372  0.4446 -0.0747
   45phy    C25 1199   1.120   2.408   2.224 -0.1337 -0.1199 -0.0870
   45phy    C23 1200   1.158   2.457   2.365 -0.2213  0.1560 -0.4583
   45phy    C24 1201   1.045   2.550   2.419 -0.0126  0.6103 -0.0863
   45phy    C22 1202   1.176   2.331   2.453 -0.3837 -0.4142  0.9547
   45phy    C21 1203   1.300   2.356   2.537  0.3537 -0.0216 -0.2722
   45phy    C20 1204   1.349   2.253   2.637  0.2900 -1.0092 -0.0187
   45phy    C18 1205   1.446   2.294   2.755  0.4887  0.5921 -0.1223
   45phy    O01 1206   1.391   2.409   2.819 -0.0456 -0.2981 -0.0880
   45phy    H01 1207   1.453   2.445   2.880  0.9784  0.3450 -1.4581
   45phy    C19 1208   1.413   2.172   2.846 -0.1323 -0.4512  0.6850
   45phy    C13 1209   1.601   2.316   2.712  0.0481  0.0246 -0.5173
   45phy     H3 1210   1.632   2.230   2.647 -1.7017  1.0161 -2.8267
   45phy    O33 1211   1.691   2.309   2.826 -0.5273  0.0223 -0.3372
   45phy    H1B 1212   1.659   2.346   2.906 -0.6052 -1.5413  0.4003
   45phy    C12 1213   1.643   2.438   2.627  0.8065 -0.0343 -0.1498
   45phy    O11 1214   1.627   2.563   2.689 -0.3469 -0.2424  0.3165
   45phy    H1A 1215   1.539   2.586   2.667 -0.5062 -1.5654 -0.5366
   46phy    C35 1216   1.673   3.265   1.872 -0.3433 -0.1338  0.3089
   46phy    C33 1217   1.700   3.332   1.735 -0.1067 -0.0534 -0.3093
   46phy    C34 1218   1.774   3.237   1.648 -0.7942 -0.1729 -0.1286
   46phy    C32 1219   1.573   3.376   1.652 -0.0798 -0.0987 -0.0704
   46phy    C31 1220   1.511   3.501   1.693  0.2595 -0.2148 -0.7934
   46phy    C30 1221   1.383   3.529   1.613  0.2269  0.4245 -0.0462
   46phy    C28 1222   1.290   3.636   1.672  0.3814  0.2624  0.4053
   46phy    C29 1223   1.265   3.754   1.574 -0.0769  0.0794 -0.1487
   46phy    C27 1224   1.149   3.583   1.698 -0.0666 -0.4099 -0.0493
   46phy    C26 1225   1.090   3.608   1.841 -0.1797  0.0273  0.4244
   46phy    C25 1226   0.958   3.538   1.876 -0.4977  0.2641 -0.0238
   46phy    C23 1227   0.905   3.582   2.012  0.0234  0.4742 -0.1721
   46phy    C24 1228   0.770   3.643   1.988  0.0680  0.0978  0.2041
   46phy    C22 1229   0.914   3.466   2.115 -0.4399  0.0204 -1.0240
   46phy    C21 1230   0.941   3.507   2.262  0.4169 -0.8402  0.5564
   46phy    C20 1231   0.950   3.387   2.360  0.0658 -0.2425 -0.0249
   46phy    C18 1232   0.963   3.408   2.518 -0.1927 -0.0791  0.4699
   46phy    O01 1233   0.849   3.467   2.575 -0.2949 -0.1781 -0.1321
   46phy    H01 1234   0.866   3.485   2.666  0.8906  0.4510 -0.4557
   46phy    C19 1235   0.968   3.261   2.572 -0.0467  0.0677  0.6245
   46phy    C13 1236   1.098   3.489   2.567 -0.0667 -0.0299  0.4332
   46phy     H3 1237   1.183   3.459   2.501 -2.0548 -0.4977 -2.0437
   46phy    O33 1238   1.143   3.452   2.701  0.3566  0.2594 -0.1995
   46phy    H1B 1239   1.084   3.481   2.768  1.2485 -1.0710  1.1978
   46phy    C12 1240   1.081   3.649   2.560 -0.5400 -0.0093 -0.0811
   46phy    O11 1241   1.182   3.723   2.619  0.0588  0.1020 -0.5250
   46phy    H1A 1242   1.210   3.686   2.700  2.5263  0.5470 -1.0867
   47phy    C35 1243   0.151   3.013   1.256  0.4355  0.2074  0.3447
   47phy    C33 1244   0.098   3.159   1.269  0.2939 -0.2473 -0.4897
   47phy    C34 1245   0.190   3.237   1.360 -0.0551 -0.5206 -0.3195
   47phy    C32 1246   0.068   3.224   1.136 -0.2668 -0.0851 -0.4388
   47phy    C31 1247  -0.056   3.309   1.112 -0.1082  0.0165 -0.4130
   47phy    C30 1248  -0.064   3.376   0.972 -0.0906  0.2848 -0.0842
   47phy    C28 1249  -0.190   3.469   0.968  0.5858 -0.2026  0.0881
   47phy    C29 1250  -0.146   3.616   0.977 -0.0446 -0.3419 -0.2404
   47phy    C27 1251  -0.271   3.456   0.843  1.3114 -0.0559  0.1720
   47phy    C26 1252  -0.359   3.330   0.833 -0.0060 -0.2524 -0.0019
   47phy    C25 1253  -0.434   3.314   0.701  0.0229 -0.3966  0.1916
   47phy    C23 1254  -0.483   3.164   0.683  0.0006 -0.3752  0.3927
   47phy    C24 1255  -0.626   3.150   0.732 -0.0820 -0.2682  0.0094
   47phy    C22 1256  -0.484   3.116   0.534  0.1648  0.3998 -0.0690
   47phy    C21 1257  -0.348   3.083   0.472  0.6172 -0.4102 -0.1267
   47phy    C20 1258  -0.364   3.034   0.328 -0.5925  0.0159 -0.0247
   47phy    C18 1259  -0.248   2.976   0.248 -0.4706  0.2973  0.0295
   47phy    O01 1260  -0.136   3.067   0.254  0.4377  0.4092 -0.0294
   47phy    H01 1261  -0.114   3.090   0.342  2.0044 -0.0915 -0.2676
   47phy    C19 1262  -0.306   2.978   0.110  0.1946  0.0394 -0.2921
   47phy    C13 1263  -0.207   2.828   0.305  0.1209  0.2676 -0.2081
   47phy     H3 1264  -0.166   2.851   0.407 -0.1572 -0.4224  0.0688
   47phy    O33 1265  -0.311   2.740   0.346 -0.4530 -0.4541 -0.2724
   47phy    H1B 1266  -0.280   2.676   0.407  0.8779  1.3225  1.0294
   47phy    C12 1267  -0.064   2.760   0.272 -0.0497 -0.0538 -0.4719
   47phy    O11 1268  -0.081   2.632   0.216 -0.3092  0.4144  0.1040
   47phy    H1A 1269  -0.130   2.643   0.136  1.9640  0.3876 -1.3910
   48phy    C35 1270   2.231   2.677   1.703 -0.3618 -0.2615 -0.0108
   48phy    C33 1271   2.096   2.667   1.780  0.2723 -0.0940 -0.0221
   48phy    C34 1272   2.013   2.572   1.687  0.2260 -0.4637  0.2437
   48phy    C32 1273   2.115   2.633   1.929  0.3010 -0.3710  0.3301
   48phy    C31 1274   1.997   2.643   2.022  0.4115  0.3858 -0.2748
   48phy    C30 1275   2.041   2.611   2.162 -0.5341 -0.1722  0.0598
   48phy    C28 1276   1.918   2.589   2.257  0.1272  0.3531 -0.5182
   48phy    C29 1277   1.895   2.438   2.271  0.4870 -0.3911 -0.1847
   48phy    C27 1278   1.939   2.651   2.394  0.5423 -0.6325 -0.1499
   48phy    C26 1279   1.909   2.801   2.407 -0.5227 -0.0514  0.0709
   48phy    C25 1280   1.848   2.847   2.539 -0.2027 -0.3385  0.0671
   48phy    C23 1281   1.864   2.996   2.556  0.1178 -0.1254  0.5281
   48phy    C24 1282   1.730   3.062   2.521  0.1435  0.1318  0.3801
   48phy    C22 1283   1.889   3.043   2.697 -0.3689 -0.0130  0.0172
   48phy    C21 1284   2.020   3.006   2.767 -0.6813  0.5943 -0.2198
   48phy    C20 1285   2.037   3.082   2.903 -0.2110  0.4768  0.2204
   48phy    C18 1286   2.138   3.037   3.005  0.1311  0.5100  0.4734
   48phy    O01 1287   2.266   3.033   2.944 -0.2042  0.3295  0.4971
   48phy    H01 1288   2.264   2.965   2.879  0.4295  0.0870  0.7241
   48phy    C19 1289   2.138   3.162   3.100 -0.7331 -0.0729  0.4119
   48phy    C13 1290   2.093   2.892   3.070 -0.5921 -0.3698  0.0529
   48phy     H3 1291   2.068   2.822   2.986 -0.0111 -0.5235  0.0004
   48phy    O33 1292   1.966   2.904   3.137  0.0334 -0.4873  0.3411
   48phy    H1B 1293   1.978   2.929   3.227 -0.8769  1.4551 -0.0234
   48phy    C12 1294   2.199   2.819   3.160 -0.3238 -0.4479 -0.0647
   48phy    O11 1295   2.152   2.695   3.205  0.3924  0.1952  0.2687
   48phy    H1A 1296   2.225   2.641   3.229  0.1674 -0.4132 -0.3520
   49phy    C35 1297   2.915   1.837   1.551 -0.0472  0.0559 -0.5507
   49phy    C33 1298   2.957   1.945   1.450  0.2928 -0.0528 -0.1516
   49phy    C34 1299   2.938   1.896   1.306  0.0505 -0.4031 -0.0614
   49phy    C32 1300   2.874   2.070   1.471 -0.2996 -0.2972 -0.0686
   49phy    C31 1301   2.907   2.162   1.583 -0.2719 -0.4312 -0.0268
   49phy    C30 1302   2.797   2.265   1.595  0.5190 -0.0079 -0.3794
   49phy    C28 1303   2.830   2.379   1.690 -0.0876  0.4125  0.4611
   49phy    C29 1304   2.903   2.498   1.628 -0.3926 -0.1045  0.0814
   49phy    C27 1305   2.697   2.438   1.747 -0.9287  0.0977 -0.3929
   49phy    C26 1306   2.693   2.499   1.885  0.4243  0.2026 -0.0695
   49phy    C25 1307   2.546   2.521   1.938  0.2852  0.1092 -0.6171
   49phy    C23 1308   2.541   2.558   2.090 -0.7092 -0.0223 -0.1459
   49phy    C24 1309   2.542   2.708   2.111 -0.3673 -0.0150 -0.6366
   49phy    C22 1310   2.413   2.486   2.140 -0.2251 -0.0857 -0.3918
   49phy    C21 1311   2.433   2.442   2.287 -0.0360 -0.0440 -0.2987
   49phy    C20 1312   2.310   2.373   2.353  0.0939 -0.2281 -0.1620
   49phy    C18 1313   2.313   2.329   2.506 -0.0897  0.0491  0.1068
   49phy    O01 1314   2.375   2.435   2.576 -0.6431  0.6120 -0.4139
   49phy    H01 1315   2.337   2.518   2.553  0.5018  0.9803 -1.0627
   49phy    C19 1316   2.160   2.333   2.540  0.1562  0.2207 -0.3167
   49phy    C13 1317   2.387   2.184   2.532 -0.2809  0.1283 -0.3444
   49phy     H3 1318   2.360   2.112   2.450 -0.2604  0.5832 -0.7506
   49phy    O33 1319   2.335   2.115   2.646  0.0945 -0.0118  0.2438
   49phy    H1B 1320   2.353   2.163   2.725  3.1782  0.2808 -0.5116
   49phy    C12 1321   2.539   2.184   2.550  0.6172 -0.5475 -0.2541
   49phy    O11 1322   2.584   2.269   2.654 -0.2107 -0.4820  0.0921
   49phy    H1A 1323   2.514   2.331   2.643  0.4802  0.1087 -1.2663
   50phy    C35 1324   1.485   1.919   1.023 -0.2215  0.1117  0.3608
   50phy    C33 1325   1.458   2.010   1.141 -0.1107 -0.4450 -0.3423
   50phy    C34 1326   1.589   2.036   1.216  0.4846  0.0613  0.2012
   50phy    C32 1327   1.393   2.144   1.096 -0.1499  0.1936 -0.1260
   50phy    C31 1328   1.243   2.143   1.088 -0.3734 -0.4736 -0.3689
   50phy    C30 1329   1.177   2.270   1.035 -0.0580  0.4001  0.3358
   50phy    C28 1330   1.027   2.260   0.996  0.7079 -0.1801  0.1916
   50phy    C29 1331   0.941   2.362   1.073 -0.3049  0.4481  0.1959
   50phy    C27 1332   1.006   2.267   0.842  0.5699 -0.1714 -0.1955
   50phy    C26 1333   0.889   2.196   0.778  0.0100  0.2228  0.0621
   50phy    C25 1334   0.883   2.239   0.636 -0.0958 -0.1224  0.4709
   50phy    C23 1335   0.776   2.154   0.556 -0.5434 -0.4934 -0.0913
   50phy    C24 1336   0.663   2.245   0.519 -0.4383 -0.2497 -0.3148
   50phy    C22 1337   0.834   2.119   0.421  0.2714 -0.4533 -0.0021
   50phy    C21 1338   0.914   1.996   0.406  0.5926  0.2051 -0.7566
   50phy    C20 1339   0.967   1.967   0.262  0.4712  0.4161 -0.4211
   50phy    C18 1340   1.047   1.838   0.231  0.2902  0.2826  0.5743
   50phy    O01 1341   1.172   1.852   0.294  0.2688  0.5241 -0.2296
   50phy    H01 1342   1.146   1.849   0.384 -2.0726  1.3957 -0.7841
   50phy    C19 1343   1.076   1.856   0.083  0.1991  0.2560  0.0648
   50phy    C13 1344   0.978   1.692   0.260  0.0374 -0.3147 -0.0415
   50phy     H3 1345   0.907   1.711   0.344  0.0725  1.2336 -0.3469
   50phy    O33 1346   0.882   1.642   0.162  0.3773  0.4058 -0.5590
   50phy    H1B 1347   0.847   1.705   0.102 -1.2960 -1.1961 -1.3767
   50phy    C12 1348   1.033   1.584   0.356  0.1876  0.3162  0.3495
   50phy    O11 1349   1.107   1.643   0.458 -0.4417 -0.0517  0.1227
   50phy    H1A 1350   1.160   1.575   0.495  0.5975 -0.6204 -2.2403
   51phy    C35 1351   1.998   2.083   0.467 -0.1020 -0.1996 -0.0566
   51phy    C33 1352   1.886   1.985   0.431 -0.4842 -0.1217  0.2183
   51phy    C34 1353   1.949   1.847   0.422 -0.4344 -0.0679 -0.2911
   51phy    C32 1354   1.761   1.992   0.527  0.6744 -0.0533  0.1134
   51phy    C31 1355   1.657   2.104   0.518  0.1612 -0.8241 -0.4006
   51phy    C30 1356   1.538   2.087   0.613  0.5052 -0.7529  0.8286
   51phy    C28 1357   1.422   2.188   0.616  0.2230 -0.4105  0.0274
   51phy    C29 1358   1.292   2.108   0.605 -0.6339  0.2880 -0.4278
   51phy    C27 1359   1.442   2.277   0.738  0.3426 -0.5170  0.0020
   51phy    C26 1360   1.376   2.415   0.713 -0.3958  0.0664 -0.0818
   51phy    C25 1361   1.393   2.512   0.832 -0.0180 -0.2079  0.0843
   51phy    C23 1362   1.351   2.660   0.806 -0.3333 -0.3241  0.3550
   51phy    C24 1363   1.235   2.703   0.906  0.1186 -0.0651  0.3915
   51phy    C22 1364   1.466   2.765   0.820 -0.2761  0.8269  0.4330
   51phy    C21 1365   1.556   2.795   0.702 -0.3811  0.6381 -0.2045
   51phy    C20 1366   1.663   2.893   0.742  0.1840 -0.1842 -0.5094
   51phy    C18 1367   1.772   2.934   0.634  0.4601  0.0863 -0.3588
   51phy    O01 1368   1.848   2.822   0.591  0.4714  0.3396  0.1907
   51phy    H01 1369   1.801   2.741   0.588  1.6627 -0.4056  0.7411
   51phy    C19 1370   1.869   3.022   0.722 -0.8186 -0.3750  0.7299
   51phy    C13 1371   1.719   3.010   0.506 -0.3449 -0.0628  0.2475
   51phy     H3 1372   1.656   2.933   0.453  1.6993 -0.8975 -1.0710
   51phy    O33 1373   1.617   3.106   0.527  0.1009  0.4485  0.3063
   51phy    H1B 1374   1.652   3.192   0.539 -2.6005  2.0311 -1.9522
   51phy    C12 1375   1.796   3.039   0.372  0.0621  0.4413  0.3126
   51phy    O11 1376   1.924   2.981   0.369  0.0489 -0.3368  0.2505
   51phy    H1A 1377   1.935   2.927   0.445 -0.0561 -0.0478  0.4741
   52phy    C35 1378   1.499   0.126   0.760 -0.2478 -0.7242  0.3861
   52phy    C33 1379   1.477   0.161   0.909  0.0159  1.1761  0.1507
   52phy    C34 1380   1.410   0.032   0.958 -0.3540  0.2579  0.4801
   52phy    C32 1381   1.606   0.189   0.981  0.4608 -0.4701 -0.2820
   52phy    C31 1382   1.640   0.342   0.984  0.2826  0.1627 -0.1616
   52phy    C30 1383   1.762   0.370   1.074  0.1697 -0.4454 -0.0519
   52phy    C28 1384   1.809   0.517   1.088  0.3281  0.8481  0.0778
   52phy    C29 1385   1.882   0.514   1.224  0.5526  0.3463 -0.3931
   52phy    C27 1386   1.907   0.561   0.975  0.2524  0.2502  0.0364
   52phy    C26 1387   1.870   0.675   0.881 -0.5140 -0.1899 -0.4757
   52phy    C25 1388   1.957   0.691   0.755  0.2151 -0.5944 -0.4646
   52phy    C23 1389   1.939   0.828   0.684 -0.0036  0.5212 -0.2318
   52phy    C24 1390   2.037   0.930   0.742  0.0070 -0.0952  0.6966
   52phy    C22 1391   1.938   0.815   0.528  0.0607  0.3719 -0.3516
   52phy    C21 1392   1.832   0.889   0.450 -0.3062  0.2392 -0.4927
   52phy    C20 1393   1.830   0.842   0.309 -0.0904  0.7121 -0.2377
   52phy    C18 1394   1.718   0.900   0.215  0.5786  0.1195  0.6507
   52phy    O01 1395   1.585   0.881   0.277  0.3643 -0.2354  0.1236
   52phy    H01 1396   1.562   0.790   0.275  0.1037 -0.1726  0.2534
   52phy    C19 1397   1.737   0.807   0.096 -0.2148 -0.0171  0.2849
   52phy    C13 1398   1.730   1.058   0.184  0.3469 -0.8162  0.2036
   52phy     H3 1399   1.700   1.106   0.281 -0.6108  1.4365 -1.1130
   52phy    O33 1400   1.858   1.121   0.168 -0.5384 -0.0252  0.7442
   52phy    H1B 1401   1.897   1.089   0.089 -2.1264 -0.1199 -0.0413
   52phy    C12 1402   1.619   1.142   0.125 -0.4235  0.2749  0.0702
   52phy    O11 1403   1.610   1.151  -0.016  0.1301 -0.1929 -0.2015
   52phy    H1A 1404   1.700   1.153  -0.042  0.8907 -1.2315  2.0574
   53phy    C35 1405   1.156   2.682   1.256 -0.3376 -0.1798 -0.0237
   53phy    C33 1406   1.254   2.770   1.331 -0.2296  0.1669  0.3233
   53phy    C34 1407   1.307   2.688   1.454 -0.0908 -0.0329  0.4624
   53phy    C32 1408   1.367   2.825   1.245  0.1155 -0.1154  0.1717
   53phy    C31 1409   1.420   2.964   1.283 -0.4772  0.7779 -0.2375
   53phy    C30 1410   1.540   3.014   1.201 -0.6661  0.2744 -0.0787
   53phy    C28 1411   1.590   3.158   1.236  0.4395 -0.1044  0.9375
   53phy    C29 1412   1.734   3.141   1.279 -0.4133  0.0771 -0.4228
   53phy    C27 1413   1.604   3.246   1.105 -0.3207  0.0781 -0.4738
   53phy    C26 1414   1.485   3.322   1.064  0.2055  0.1281 -0.2279
   53phy    C25 1415   1.507   3.378   0.925 -0.6315  0.1176 -0.3360
   53phy    C23 1416   1.388   3.451   0.850 -0.0406  0.1507 -0.0227
   53phy    C24 1417   1.408   3.601   0.865  0.1670 -0.0050 -0.1253
   53phy    C22 1418   1.402   3.434   0.696  0.0259  0.4367  0.2691
   53phy    C21 1419   1.349   3.299   0.643  0.0105 -0.5251  0.0926
   53phy    C20 1420   1.357   3.285   0.490 -0.4890  0.7964 -0.1440
   53phy    C18 1421   1.317   3.149   0.418 -0.4284  0.1690  0.1342
   53phy    O01 1422   1.383   3.032   0.476  0.1759 -0.8938  0.3072
   53phy    H01 1423   1.465   3.057   0.514 -0.2158 -0.0971  0.6757
   53phy    C19 1424   1.379   3.174   0.278  0.4468  0.2836 -0.2020
   53phy    C13 1425   1.153   3.132   0.418 -0.2071 -0.1310 -0.2289
   53phy     H3 1426   1.131   3.116   0.527  1.3587  0.5056  0.1963
   53phy    O33 1427   1.064   3.244   0.400 -0.1990 -0.3427  0.3477
   53phy    H1B 1428   1.057   3.280   0.314 -1.8650  0.1274  0.6438
   53phy    C12 1429   1.088   2.994   0.375 -0.0685  0.4587  0.2580
   53phy    O11 1430   1.105   2.957   0.234  0.2759  0.1774  0.2880
   53phy    H1A 1431   1.196   2.936   0.222  0.3750 -0.3088  1.6273
   54phy    C35 1432   3.128   3.981   1.364 -0.3231  0.3265  0.5437
   54phy    C33 1433   3.142   3.834   1.400 -0.0488  0.6263 -0.6718
   54phy    C34 1434   3.243   3.818   1.506 -1.1192 -0.0171  0.1034
   54phy    C32 1435   3.009   3.788   1.453  0.0286  0.1355 -0.3181
   54phy    C31 1436   2.913   3.716   1.364  0.4912 -0.2518  0.4809
   54phy    C30 1437   2.799   3.658   1.448 -0.3112  0.3230  0.4637
   54phy    C28 1438   2.704   3.551   1.379  0.2171 -0.7575 -0.1349
   54phy    C29 1439   2.653   3.456   1.478 -0.0690 -0.1198 -0.0198
   54phy    C27 1440   2.592   3.617   1.297 -0.4635  0.3003  0.3277
   54phy    C26 1441   2.552   3.556   1.161  0.1418  0.1411 -0.1507
   54phy    C25 1442   2.464   3.656   1.077 -0.0028  0.1255  0.1810
   54phy    C23 1443   2.442   3.617   0.928  0.0897  0.1913 -1.0712
   54phy    C24 1444   2.345   3.722   0.880  0.0190 -0.3151  0.3138
   54phy    C22 1445   2.571   3.604   0.843 -0.1355 -0.0470  0.3326
   54phy    C21 1446   2.554   3.503   0.727  0.2793  0.7305  0.3087
   54phy    C20 1447   2.680   3.500   0.636  0.2264  0.1356 -0.4400
   54phy    C18 1448   2.692   3.392   0.517  0.2016  0.3030  0.1094
   54phy    O01 1449   2.689   3.256   0.567 -0.0903 -0.4047  0.1672
   54phy    H01 1450   2.672   3.263   0.659  1.4085 -0.5179  0.4788
   54phy    C19 1451   2.837   3.418   0.467  0.0857 -0.3262 -0.1558
   54phy    C13 1452   2.583   3.426   0.400  0.1493 -0.3137  0.1297
   54phy     H3 1453   2.483   3.400   0.441 -1.0865 -0.4148 -2.7336
   54phy    O33 1454   2.549   3.564   0.379 -0.3761 -0.5061  0.1671
   54phy    H1B 1455   2.455   3.567   0.387 -0.3737 -2.7112  2.0140
   54phy    C12 1456   2.552   3.335   0.276  0.1135 -0.1258  0.2809
   54phy    O11 1457   2.623   3.383   0.164  0.4418  0.5707 -0.1497
   54phy    H1A 1458   2.563   3.434   0.114 -1.2149  0.0680  1.1984
   55phy    C35 1459   0.521   4.331   1.436 -0.4985 -0.4024 -0.1379
   55phy    C33 1460   0.540   4.444   1.538 -0.3703  0.0211  0.7747
   55phy    C34 1461   0.622   4.390   1.654  0.0934  0.1925 -0.2079
   55phy    C32 1462   0.618   4.557   1.476 -0.1335 -0.2402  0.1863
   55phy    C31 1463   0.533   4.681   1.448 -0.4452  0.1267 -0.4217
   55phy    C30 1464   0.607   4.788   1.372 -0.1681 -0.0190  0.0349
   55phy    C28 1465   0.529   4.910   1.332  0.0655 -0.4133 -0.6178
   55phy    C29 1466   0.545   5.027   1.437 -0.2785  0.2638 -0.4335
   55phy    C27 1467   0.571   4.971   1.198  0.5388 -0.0550  0.6815
   55phy    C26 1468   0.463   4.934   1.093 -0.0276 -0.5843  0.3201
   55phy    C25 1469   0.473   5.024   0.965  0.3780  0.9746 -0.1580
   55phy    C23 1470   0.373   4.981   0.855  0.4445 -0.0405 -0.0087
   55phy    C24 1471   0.224   5.016   0.873  0.2943  0.3726 -0.1315
   55phy    C22 1472   0.421   5.036   0.717  0.2834 -0.4106 -0.3036
   55phy    C21 1473   0.395   4.943   0.598  0.5571 -0.1876 -0.3449
   55phy    C20 1474   0.420   4.999   0.463  0.1332  0.0444  0.1162
   55phy    C18 1475   0.353   4.946   0.325  0.9170  0.2757  0.0115
   55phy    O01 1476   0.397   4.816   0.288 -0.3356 -0.0388 -0.3608
   55phy    H01 1477   0.347   4.783   0.216  1.1230  0.1345 -1.5124
   55phy    C19 1478   0.423   5.035   0.222  0.4422  0.2570 -0.4786
   55phy    C13 1479   0.189   4.951   0.314 -0.0100 -0.3159 -0.7786
   55phy     H3 1480   0.156   5.004   0.407 -0.8520  0.5457 -1.5439
   55phy    O33 1481   0.121   5.039   0.221  0.1788  0.1061  0.0716
   55phy    H1B 1482   0.115   4.994   0.139  0.1255 -1.0432  0.6910
   55phy    C12 1483   0.088   4.832   0.358  0.3717  0.2753  0.0047
   55phy    O11 1484   0.039   4.764   0.250 -0.4474 -0.0015  0.1807
   55phy    H1A 1485   0.112   4.741   0.195 -0.4461 -0.7191  0.4725
   56phy    C35 1486   2.698   3.001   1.762  0.0652 -0.0357 -0.6059
   56phy    C33 1487   2.550   3.020   1.743  0.3875 -0.0330 -0.4566
   56phy    C34 1488   2.509   2.956   1.606  0.5174  0.4610 -0.3717
   56phy    C32 1489   2.460   2.955   1.846  0.1879  0.5091 -0.1675
   56phy    C31 1490   2.364   3.041   1.930  0.4215  0.1400 -0.4606
   56phy    C30 1491   2.257   2.974   2.018 -0.8145  0.6380  0.1331
   56phy    C28 1492   2.175   3.064   2.112 -0.2829  0.4548  0.1951
   56phy    C29 1493   2.028   3.026   2.110  0.7144  0.2406  0.0784
   56phy    C27 1494   2.242   3.071   2.255 -0.3375  0.1562 -0.6894
   56phy    C26 1495   2.201   3.190   2.348 -0.4069 -0.3428  0.0876
   56phy    C25 1496   2.307   3.222   2.450 -0.1350  0.0154  0.4802
   56phy    C23 1497   2.296   3.322   2.564  0.1594  0.5146  0.0804
   56phy    C24 1498   2.404   3.289   2.672 -0.1765 -0.5134  0.1078
   56phy    C22 1499   2.303   3.469   2.509 -0.2228  0.0602 -0.1849
   56phy    C21 1500   2.288   3.591   2.603  0.6703  0.6432 -0.0386
   56phy    C20 1501   2.342   3.717   2.531 -0.2489  0.1708 -0.2907
   56phy    C18 1502   2.362   3.844   2.614  0.5607 -0.0851 -0.0730
   56phy    O01 1503   2.432   3.803   2.734 -0.1465 -0.1723  0.0254
   56phy    H01 1504   2.456   3.869   2.796 -1.4696 -0.1786  0.5749
   56phy    C19 1505   2.461   3.921   2.526  0.0403  0.1961 -0.1162
   56phy    C13 1506   2.238   3.932   2.663 -0.2576  0.2299 -0.1172
   56phy     H3 1507   2.176   3.971   2.578 -1.6916  0.5280  1.0277
   56phy    O33 1508   2.283   4.052   2.723 -0.2245  0.3150 -0.3220
   56phy    H1B 1509   2.211   4.112   2.712 -0.0729  0.5506 -0.0480
   56phy    C12 1510   2.134   3.876   2.764  0.6521 -0.5888  0.3174
   56phy    O11 1511   2.026   3.961   2.796 -0.3063  0.0279 -0.1498
   56phy    H1A 1512   2.061   4.015   2.864  0.0174 -1.2708  0.7571
   57phy    C35 1513   0.556   3.567   1.539 -0.4481  0.0291 -0.2360
   57phy    C33 1514   0.521   3.456   1.631  0.5231 -0.3212 -0.3201
   57phy    C34 1515   0.381   3.472   1.692 -0.0073  0.3030  0.3156
   57phy    C32 1516   0.518   3.323   1.560  0.0364  0.1665  0.0812
   57phy    C31 1517   0.651   3.248   1.565  0.0620  0.3985 -0.4377
   57phy    C30 1518   0.645   3.109   1.502  0.1339 -0.0756  0.4674
   57phy    C28 1519   0.779   3.026   1.496 -0.4512 -0.5537 -0.1649
   57phy    C29 1520   0.764   2.898   1.569  0.1185 -0.8069  0.4555
   57phy    C27 1521   0.808   2.992   1.350 -0.4489 -0.1209  0.4540
   57phy    C26 1522   0.897   3.077   1.256 -0.3467 -0.2959 -0.0876
   57phy    C25 1523   0.904   3.019   1.114 -0.2942 -0.0792 -0.5912
   57phy    C23 1524   0.997   3.106   1.033  0.4176  0.7885 -0.2227
   57phy    C24 1525   1.101   3.024   0.948 -0.1097  0.3220 -0.1629
   57phy    C22 1526   0.911   3.203   0.948  0.1154 -0.1424 -0.2615
   57phy    C21 1527   0.975   3.330   0.896  0.1011 -0.3160 -0.4630
   57phy    C20 1528   0.861   3.418   0.841 -0.0177  0.6288 -0.0744
   57phy    C18 1529   0.909   3.551   0.764  0.2266  0.0451 -0.1482
   57phy    O01 1530   1.027   3.604   0.830 -0.0383 -0.3882 -0.1221
   57phy    H01 1531   1.008   3.603   0.922  0.1472 -1.2682 -0.0837
   57phy    C19 1532   0.786   3.640   0.782 -0.3636  0.4406  0.0591
   57phy    C13 1533   0.952   3.518   0.614 -0.4123  0.1144  0.0529
   57phy     H3 1534   1.029   3.438   0.623 -1.3693 -0.8085  0.2553
   57phy    O33 1535   0.858   3.436   0.538 -0.0509 -0.4325 -0.0890
   57phy    H1B 1536   0.918   3.384   0.487 -0.3931  0.9298 -1.9907
   57phy    C12 1537   1.040   3.612   0.523 -0.6454 -0.5211  0.2128
   57phy    O11 1538   1.136   3.687   0.595 -0.2167  0.1046  0.6041
   57phy    H1A 1539   1.118   3.678   0.687 -1.8650 -0.7537  0.2308
   58phy    C35 1540   1.553   2.759   2.284 -0.3883  0.3087 -0.0867
   58phy    C33 1541   1.458   2.868   2.247 -0.9457  0.1237  0.1365
   58phy    C34 1542   1.528   2.956   2.140  0.4171 -0.4789 -0.1738
   58phy    C32 1543   1.320   2.823   2.204 -0.4888  0.1499 -0.3500
   58phy    C31 1544   1.213   2.907   2.272 -0.4194  0.4789  0.4455
   58phy    C30 1545   1.072   2.855   2.234  0.3280  0.0924 -0.7597
   58phy    C28 1546   0.939   2.925   2.271  0.6006  0.0925  0.0802
   58phy    C29 1547   0.887   3.017   2.167  0.3922  0.0306 -0.1003
   58phy    C27 1548   0.835   2.819   2.305  0.2369 -0.1897  0.2055
   58phy    C26 1549   0.755   2.842   2.433 -0.2527 -0.0410  0.1218
   58phy    C25 1550   0.651   2.727   2.455 -0.1765  0.0347  0.0206
   58phy    C23 1551   0.553   2.735   2.568  0.4448  0.5468 -0.4896
   58phy    C24 1552   0.462   2.612   2.564  0.0893 -0.1619 -0.2293
   58phy    C22 1553   0.609   2.741   2.713  0.0226 -0.2227 -0.0848
   58phy    C21 1554   0.660   2.875   2.776  0.0774  0.1995  0.2009
   58phy    C20 1555   0.697   2.844   2.922 -0.3907  0.1969 -0.0483
   58phy    C18 1556   0.736   2.957   3.025  0.3240 -0.8514  0.3266
   58phy    O01 1557   0.618   3.039   3.036  0.3959  0.2461  0.2349
   58phy    H01 1558   0.554   2.989   3.083 -0.8853 -1.4282 -2.9462
   58phy    C19 1559   0.747   2.892   3.167 -0.2847 -0.1424  0.1331
   58phy    C13 1560   0.868   3.044   2.979  0.6749 -0.3146  0.3938
   58phy     H3 1561   0.872   3.045   2.867  0.1568 -0.7741  0.3686
   58phy    O33 1562   0.992   2.987   3.009 -0.5728 -0.0344 -0.0924
   58phy    H1B 1563   1.022   3.004   3.096  0.2003  0.5153 -0.4521
   58phy    C12 1564   0.872   3.199   3.025  0.1287  0.1697 -0.1565
   58phy    O11 1565   0.754   3.273   3.001 -0.0240  0.1942 -0.0776
   58phy    H1A 1566   0.680   3.216   3.001  0.7532 -0.8628 -0.9701
   59phy    C35 1567   0.656   3.156   0.360 -0.6804  0.4745 -0.1831
   59phy    C33 1568   0.655   3.130   0.508  0.2153  0.2900  0.1826
   59phy    C34 1569   0.560   3.224   0.576  0.2287  0.0927  0.1179
   59phy    C32 1570   0.621   2.986   0.551 -0.0658  0.6405  0.0179
   59phy    C31 1571   0.746   2.905   0.563 -0.1238  0.4673 -0.1632
   59phy    C30 1572   0.741   2.758   0.599  0.1886  0.0243  0.0869
   59phy    C28 1573   0.876   2.681   0.580  0.2507 -0.3765 -0.2223
   59phy    C29 1574   0.909   2.605   0.715  0.0913  0.0140  0.6371
   59phy    C27 1575   0.863   2.589   0.455  0.1380  0.3184 -0.3307
   59phy    C26 1576   0.999   2.528   0.395  0.6208 -0.2680 -0.9694
   59phy    C25 1577   0.976   2.450   0.260 -0.2812  0.4000 -0.0253
   59phy    C23 1578   1.103   2.463   0.171  0.4037  0.1213 -0.9447
   59phy    C24 1579   1.184   2.333   0.171  0.2263 -0.0272 -0.0731
   59phy    C22 1580   1.064   2.505   0.026  0.2922  0.2347 -0.1660
   59phy    C21 1581   1.157   2.611  -0.026  0.5945 -0.3287  0.0139
   59phy    C20 1582   1.108   2.680  -0.153 -0.4051  0.6166 -0.1504
   59phy    C18 1583   1.179   2.798  -0.224  0.4990  0.3807 -0.7397
   59phy    O01 1584   1.180   2.897  -0.121  0.1949  0.0066  0.4276
   59phy    H01 1585   1.097   2.914  -0.082  0.6536  0.9051  1.0657
   59phy    C19 1586   1.081   2.825  -0.340 -0.3903  0.1330  0.2095
   59phy    C13 1587   1.326   2.758  -0.277 -0.1025 -0.4192 -0.0372
   59phy     H3 1588   1.385   2.731  -0.186  0.1931 -0.0645 -0.1233
   59phy    O33 1589   1.341   2.633  -0.341  0.6505 -0.5721  0.5371
   59phy    H1B 1590   1.329   2.559  -0.285  0.0025  0.0793  1.2940
   59phy    C12 1591   1.437   2.864  -0.322  0.0886  0.0860 -0.0952
   59phy    O11 1592   1.433   2.995  -0.268  0.0291  0.1528 -0.1138
   59phy    H1A 1593   1.363   3.040  -0.311 -2.4356 -0.4186  2.9364
   60phy    C35 1594   4.829   4.370   0.597 -0.3666  0.3890  0.2537
   60phy    C33 1595   4.774   4.496   0.665  0.5101 -1.0244  0.4187
   60phy    C34 1596   4.674   4.465   0.779 -0.2849  0.0134 -0.3320
   60phy    C32 1597   4.881   4.597   0.708  0.2374  0.1729 -0.5849
   60phy    C31 1598   4.848   4.739   0.658  0.4040  0.4362 -0.0394
   60phy    C30 1599   4.956   4.838   0.694 -0.4336  0.3486  0.0223
   60phy    C28 1600   4.942   4.990   0.653  0.1121 -0.3278  0.4491
   60phy    C29 1601   4.841   5.051   0.751 -0.3217  0.0937 -0.1816
   60phy    C27 1602   5.083   5.054   0.643 -0.1167 -0.3148 -0.1634
   60phy    C26 1603   5.081   5.188   0.567  0.1187 -0.1229 -0.4930
   60phy    C25 1604   5.214   5.256   0.580 -0.1251  0.3166 -0.0921
   60phy    C23 1605   5.227   5.382   0.486 -0.4624 -0.0025  0.3086
   60phy    C24 1606   5.332   5.473   0.552 -0.3771 -0.1833  0.2060
   60phy    C22 1607   5.271   5.354   0.338 -0.0139 -0.3287 -0.9286
   60phy    C21 1608   5.172   5.410   0.235 -0.4123  0.6506  0.2297
   60phy    C20 1609   5.237   5.427   0.099  0.4058 -0.1465  0.5206
   60phy    C18 1610   5.185   5.539  -0.002  0.1820  0.9238  0.3424
   60phy    O01 1611   5.039   5.543   0.003  0.0186  0.6534 -0.4505
   60phy    H01 1612   5.010   5.631  -0.010 -0.6739  0.4030 -0.6189
   60phy    C19 1613   5.224   5.482  -0.142  0.4372 -0.6512 -0.0244
   60phy    C13 1614   5.241   5.681   0.041 -0.4889 -0.1677 -0.0707
   60phy     H3 1615   5.191   5.700   0.140 -1.7953 -0.0338 -0.7356
   60phy    O33 1616   5.377   5.698   0.089  0.0985  0.5230 -0.3669
   60phy    H1B 1617   5.427   5.621   0.068 -0.5351 -0.1836  0.6253
   60phy    C12 1618   5.165   5.814  -0.002 -0.2565 -0.2159 -0.4914
   60phy    O11 1619   5.025   5.791  -0.018  0.1290 -0.3808 -0.1101
   60phy    H1A 1620   4.974   5.869  -0.015 -1.5047 -1.4425  0.9309
   61phy    C35 1621   1.244   4.572   1.916 -0.1626  0.1785 -0.1972
   61phy    C33 1622   1.230   4.423   1.907 -0.0119  0.1450  0.1855
   61phy    C34 1623   1.099   4.396   1.835  0.2911 -0.2339  0.1510
   61phy    C32 1624   1.354   4.362   1.844 -0.0802  0.3086 -0.1289
   61phy    C31 1625   1.396   4.227   1.899 -0.5213  0.2230  0.0001
   61phy    C30 1626   1.543   4.186   1.874  0.1393  0.5977  0.5144
   61phy    C28 1627   1.592   4.044   1.917  0.2515  0.3427  0.4285
   61phy    C29 1628   1.581   3.950   1.798  0.1761 -0.1847 -0.6860
   61phy    C27 1629   1.734   4.044   1.964  0.2291  0.3620  0.1624
   61phy    C26 1630   1.769   3.979   2.099  0.0711 -0.4004  0.6216
   61phy    C25 1631   1.913   4.019   2.138 -0.1129 -0.2256 -0.7437
   61phy    C23 1632   1.965   3.978   2.278  0.1097 -0.5335 -0.4242
   61phy    C24 1633   2.116   3.997   2.267  0.4434 -0.1678  0.4569
   61phy    C22 1634   1.923   4.074   2.396  0.1740 -0.0819  0.2731
   61phy    C21 1635   1.837   4.002   2.497 -0.7551 -0.0235  0.4899
   61phy    C20 1636   1.799   4.110   2.606  0.7759  0.0596  0.2216
   61phy    C18 1637   1.717   4.080   2.736  0.0324  0.2493  0.4315
   61phy    O01 1638   1.785   3.974   2.806  0.0386 -0.3400  0.1161
   61phy    H01 1639   1.874   3.958   2.782  0.5423 -0.3770  1.8282
   61phy    C19 1640   1.737   4.207   2.817 -0.1033  0.0342  0.2031
   61phy    C13 1641   1.558   4.050   2.724  0.1626  0.6696  0.0844
   61phy     H3 1642   1.512   4.134   2.666 -1.3552  0.9300  1.5772
   61phy    O33 1643   1.490   4.064   2.848  0.1930 -0.4336 -0.2485
   61phy    H1B 1644   1.544   4.057   2.924  0.8767 -1.5405 -0.8124
   61phy    C12 1645   1.514   3.923   2.653  0.6633  0.9355  0.0236
   61phy    O11 1646   1.568   3.811   2.716  0.0808 -0.5606 -0.0358
   61phy    H1A 1647   1.500   3.771   2.767  0.7447 -0.1531  1.2091
   62phy    C35 1648   1.482   4.112   0.516 -0.2819  0.3534  0.1515
   62phy    C33 1649   1.575   4.237   0.531  0.2113  0.1082 -0.6849
   62phy    C34 1650   1.639   4.243   0.665 -0.3177  0.1545 -0.2141
   62phy    C32 1651   1.670   4.250   0.413 -0.2914  0.2891  0.2898
   62phy    C31 1652   1.700   4.398   0.369  0.0798  0.2707 -0.6369
   62phy    C30 1653   1.827   4.409   0.288 -0.1861 -0.2711  0.1109
   62phy    C28 1654   1.846   4.554   0.239  0.4496 -0.2089 -1.1699
   62phy    C29 1655   1.989   4.605   0.285  0.1357  0.7897 -0.6040
   62phy    C27 1656   1.829   4.572   0.092 -0.1024  0.2512 -0.0342
   62phy    C26 1657   1.706   4.642   0.033  0.4998  0.3981 -0.4065
   62phy    C25 1658   1.715   4.663  -0.120 -0.3836  0.1283 -0.3255
   62phy    C23 1659   1.595   4.728  -0.191 -0.2142 -0.5656 -0.0700
   62phy    C24 1660   1.623   4.873  -0.235  0.0131  0.1567 -0.1690
   62phy    C22 1661   1.537   4.631  -0.300 -0.1550  0.1822  0.4078
   62phy    C21 1662   1.397   4.572  -0.267 -0.4297  0.1461  0.0396
   62phy    C20 1663   1.343   4.464  -0.363 -0.2394 -0.1665 -0.1810
   62phy    C18 1664   1.202   4.393  -0.355  0.1641 -0.3446 -0.4788
   62phy    O01 1665   1.199   4.330  -0.223  0.0906  0.7510  0.1158
   62phy    H01 1666   1.197   4.394  -0.155 -2.1725 -0.3797  1.2474
   62phy    C19 1667   1.220   4.281  -0.454  0.3862 -0.0162 -0.4280
   62phy    C13 1668   1.084   4.499  -0.385  0.0482  0.1045 -0.1343
   62phy     H3 1669   1.102   4.580  -0.310 -1.4319 -2.0367  2.7219
   62phy    O33 1670   1.096   4.581  -0.500 -0.1101 -0.6487 -0.1965
   62phy    H1B 1671   1.019   4.568  -0.551 -1.6908  4.5133  0.3156
   62phy    C12 1672   0.938   4.486  -0.329 -0.2232  0.2267  0.3473
   62phy    O11 1673   0.845   4.416  -0.412 -0.4662 -0.4995 -0.5102
   62phy    H1A 1674   0.855   4.323  -0.407 -3.3216 -0.8389  0.2184
   63phy    C35 1675   2.733   3.049   2.345 -0.5233  0.0017  0.2130
   63phy    C33 1676   2.683   3.192   2.363  0.1256  0.0838 -0.1298
   63phy    C34 1677   2.773   3.263   2.467  0.1456  0.1169 -0.1124
   63phy    C32 1678   2.667   3.244   2.224  0.0062 -0.2922 -0.3085
   63phy    C31 1679   2.592   3.376   2.213 -0.0997 -0.1622  0.1543
   63phy    C30 1680   2.563   3.397   2.064  0.5308  0.0374  0.2082
   63phy    C28 1681   2.476   3.518   2.020 -0.7677  0.4283 -0.0777
   63phy    C29 1682   2.532   3.581   1.894 -0.4725  0.3899 -0.2484
   63phy    C27 1683   2.335   3.468   1.984 -0.2173 -0.2759 -0.4165
   63phy    C26 1684   2.232   3.521   2.090  0.8842 -0.0907  0.0438
   63phy    C25 1685   2.089   3.461   2.082 -0.1211 -0.7806  0.0085
   63phy    C23 1686   1.985   3.543   2.161  0.0027 -0.1187 -0.3123
   63phy    C24 1687   1.891   3.616   2.062  0.3568 -0.0681  0.0160
   63phy    C22 1688   1.912   3.462   2.269  0.1361 -0.3840 -0.2339
   63phy    C21 1689   1.871   3.530   2.403 -0.6098  0.2899 -0.4094
   63phy    C20 1690   1.761   3.452   2.477  0.0857 -0.0035 -0.0328
   63phy    C18 1691   1.706   3.510   2.615  0.1391  0.1814 -0.0650
   63phy    O01 1692   1.725   3.652   2.615 -0.1437  0.1254 -0.1999
   63phy    H01 1693   1.654   3.700   2.653 -0.4745 -1.4011  1.2643
   63phy    C19 1694   1.554   3.482   2.606 -0.1018 -0.0617  0.4372
   63phy    C13 1695   1.772   3.449   2.752  0.8617 -0.4625 -0.4099
   63phy     H3 1696   1.739   3.342   2.762 -0.3811 -0.0582  0.0646
   63phy    O33 1697   1.704   3.510   2.861 -0.0882 -0.2284  0.4704
   63phy    H1B 1698   1.710   3.603   2.849 -1.0726 -0.1989  0.0970
   63phy    C12 1699   1.931   3.463   2.782 -0.7808  0.1919  0.2017
   63phy    O11 1700   1.969   3.594   2.798  0.4981 -0.0084  0.6441
   63phy    H1A 1701   1.923   3.650   2.738  1.6560 -1.4403 -1.7091
   64phy    C35 1702   1.668   4.164   1.449  0.2168  0.6960  0.5830
   64phy    C33 1703   1.604   4.238   1.332 -0.0589  0.0819  0.7268
   64phy    C34 1704   1.472   4.171   1.295  0.2468 -0.0101 -0.0370
   64phy    C32 1705   1.591   4.388   1.367 -0.4239  0.1872 -0.0588
   64phy    C31 1706   1.585   4.484   1.249 -0.2387  0.0627  0.1803
   64phy    C30 1707   1.602   4.630   1.288  0.6814 -0.0831  0.0152
   64phy    C28 1708   1.591   4.723   1.167 -0.3114 -0.4996  0.5539
   64phy    C29 1709   1.534   4.857   1.204  0.2441  0.2049  0.2838
   64phy    C27 1710   1.719   4.750   1.084 -0.4693  0.4468 -0.6266
   64phy    C26 1711   1.764   4.648   0.978  0.0470 -0.1131 -0.0958
   64phy    C25 1712   1.891   4.690   0.900 -0.1785 -0.1446  0.2858
   64phy    C23 1713   1.912   4.594   0.781 -0.0422 -0.2497 -0.4824
   64phy    C24 1714   1.970   4.674   0.659 -0.1011  0.2047  0.0764
   64phy    C22 1715   1.994   4.471   0.817  0.5799 -0.0794 -0.2395
   64phy    C21 1716   1.985   4.351   0.718 -0.2971 -0.9440 -0.2833
   64phy    C20 1717   2.088   4.238   0.743 -0.1168 -0.3084 -0.1613
   64phy    C18 1718   2.101   4.130   0.628 -0.1962 -0.3155  0.2003
   64phy    O01 1719   1.981   4.064   0.599  0.0613 -0.3499 -0.0791
   64phy    H01 1720   1.958   4.008   0.671 -0.4444  0.9051  0.7757
   64phy    C19 1721   2.199   4.025   0.700  0.1871 -0.6420  0.6259
   64phy    C13 1722   2.165   4.187   0.490 -0.4474  0.4100 -0.0252
   64phy     H3 1723   2.099   4.274   0.463  0.1810  0.5526 -1.1624
   64phy    O33 1724   2.286   4.266   0.491  0.1541 -0.0058 -0.5077
   64phy    H1B 1725   2.359   4.207   0.492 -0.7679 -1.1928 -0.6894
   64phy    C12 1726   2.132   4.136   0.349 -0.4457  0.0476  0.1207
   64phy    O11 1727   2.000   4.091   0.336 -0.0254  0.1695  0.0375
   64phy    H1A 1728   1.968   4.084   0.424  2.1981 -1.1565  0.8225
   65phy    C35 1729   3.025   1.148   0.943  0.4107  0.5225  0.2586
   65phy    C33 1730   3.091   1.052   1.048  0.1866  0.6599  0.3634
   65phy    C34 1731   3.135   1.136   1.166 -0.4978  0.1902 -0.0043
   65phy    C32 1732   2.995   0.937   1.082 -0.3473 -0.4897  0.5285
   65phy    C31 1733   3.034   0.799   1.028 -0.3250 -0.1657 -0.4639
   65phy    C30 1734   2.932   0.693   1.058 -0.2221 -0.0768 -0.0045
   65phy    C28 1735   2.958   0.554   1.008 -0.1567  0.2164  0.3472
   65phy    C29 1736   2.925   0.452   1.116 -0.3751  0.4669 -0.4463
   65phy    C27 1737   2.878   0.518   0.880 -0.2281 -0.1199 -0.1991
   65phy    C26 1738   2.980   0.468   0.778  0.4295 -0.4191  0.0274
   65phy    C25 1739   2.917   0.416   0.650  0.1923 -0.0896  0.2672
   65phy    C23 1740   3.009   0.351   0.542  0.2137 -0.0411  0.1494
   65phy    C24 1741   3.010   0.202   0.571 -0.3000  0.8223  0.1727
   65phy    C22 1742   2.952   0.393   0.407 -0.5174 -0.1014 -0.3227
   65phy    C21 1743   3.044   0.386   0.280  0.6758  0.5048  0.0885
   65phy    C20 1744   2.956   0.397   0.157 -0.1102  0.3786  0.0249
   65phy    C18 1745   3.017   0.417   0.014  0.0493  0.4135 -0.4758
   65phy    O01 1746   3.091   0.540   0.007  0.2718  0.3719 -0.5650
   65phy    H01 1747   3.035   0.614   0.021 -0.3387 -0.3437  1.0607
   65phy    C19 1748   2.896   0.442  -0.070  0.5266  0.5342 -0.2291
   65phy    C13 1749   3.106   0.289  -0.030 -0.5787  0.3766 -0.1441
   65phy     H3 1750   3.188   0.286   0.047 -1.1585 -0.4423  0.4679
   65phy    O33 1751   3.041   0.156  -0.004  0.3733 -0.2684 -0.5765
   65phy    H1B 1752   2.953   0.167   0.027  1.2183  0.9886  1.6149
   65phy    C12 1753   3.223   0.284  -0.139 -0.7270 -0.8700 -0.0101
   65phy    O11 1754   3.187   0.243  -0.270  0.2575  0.0620 -0.2912
   65phy    H1A 1755   3.267   0.233  -0.317 -1.0926  0.0443 -2.8188
   66phy    C35 1756   1.267   0.406   2.638 -0.3063  0.3369  0.1881
   66phy    C33 1757   1.342   0.348   2.525 -0.3687 -0.1966  0.4571
   66phy    C34 1758   1.339   0.198   2.520 -0.1425  0.3051  0.1884
   66phy    C32 1759   1.284   0.417   2.395 -0.0494 -0.2305  0.1999
   66phy    C31 1760   1.370   0.414   2.262  0.4924  0.1721 -0.1299
   66phy    C30 1761   1.307   0.502   2.150 -0.3475 -0.3746 -0.0855
   66phy    C28 1762   1.412   0.516   2.043  0.2399  0.0804  0.5360
   66phy    C29 1763   1.359   0.466   1.908 -0.2902 -0.7918  0.1554
   66phy    C27 1764   1.457   0.664   2.022  0.2732 -0.8517 -0.1064
   66phy    C26 1765   1.567   0.711   2.108 -0.3695 -0.0541 -0.9518
   66phy    C25 1766   1.594   0.857   2.074 -0.4919 -0.4907  0.0404
   66phy    C23 1767   1.669   0.930   2.184  0.1527  0.2564  0.0808
   66phy    C24 1768   1.818   0.960   2.137 -0.3384  0.3550  0.2220
   66phy    C22 1769   1.603   1.066   2.214  0.1182 -0.1506  0.1006
   66phy    C21 1770   1.574   1.103   2.364  0.1224 -0.3411 -0.1850
   66phy    C20 1771   1.477   1.218   2.385  0.6382 -0.2590  0.0448
   66phy    C18 1772   1.407   1.237   2.523 -0.4299  0.3168 -0.2175
   66phy    O01 1773   1.499   1.201   2.630 -0.1250 -0.4369 -0.6017
   66phy    H01 1774   1.453   1.217   2.710 -2.8696  1.3698 -2.3653
   66phy    C19 1775   1.384   1.390   2.538  0.2775  0.2775  0.2313
   66phy    C13 1776   1.276   1.141   2.544 -0.4392 -0.4564  0.4191
   66phy     H3 1777   1.207   1.168   2.461  0.3673 -0.3807 -0.2367
   66phy    O33 1778   1.198   1.180   2.663  0.5384  0.1335 -0.4101
   66phy    H1B 1779   1.241   1.157   2.743  1.2370  0.8560 -0.5569
   66phy    C12 1780   1.290   0.986   2.543  0.3649 -0.5051 -0.5424
   66phy    O11 1781   1.357   0.928   2.655 -0.0664 -0.2375  0.0733
   66phy    H1A 1782   1.301   0.911   2.728 -0.2121 -0.1909 -0.0276
   67phy    C35 1783   3.728   1.136   1.023 -0.8850 -0.9170 -0.0199
   67phy    C33 1784   3.711   1.107   1.173 -0.1151  0.5241  0.2301
   67phy    C34 1785   3.696   1.241   1.240 -0.0789 -0.3121 -0.0603
   67phy    C32 1786   3.607   0.998   1.207  0.4958  0.1696 -0.1369
   67phy    C31 1787   3.658   0.855   1.183 -0.1868 -0.1360  0.4121
   67phy    C30 1788   3.554   0.756   1.228  0.4631 -0.7008 -0.0139
   67phy    C28 1789   3.595   0.608   1.221 -0.1472 -0.8389 -0.1378
   67phy    C29 1790   3.625   0.544   1.359 -0.1745 -0.1034  0.3488
   67phy    C27 1791   3.469   0.541   1.166  0.5188 -0.4341 -0.1862
   67phy    C26 1792   3.482   0.420   1.080 -0.1672  0.0948 -0.3749
   67phy    C25 1793   3.349   0.348   1.049  0.1331 -0.4141  0.0592
   67phy    C23 1794   3.344   0.212   0.971 -0.0702  0.3378  0.5541
   67phy    C24 1795   3.230   0.126   1.016 -0.0560  0.3902 -0.7721
   67phy    C22 1796   3.336   0.229   0.817 -0.0403 -0.2461 -0.1875
   67phy    C21 1797   3.431   0.143   0.730  0.0083  0.1205 -0.1779
   67phy    C20 1798   3.421   0.199   0.584 -0.7578  0.0010 -0.8141
   67phy    C18 1799   3.484   0.134   0.456 -0.0402  0.0786  0.1915
   67phy    O01 1800   3.625   0.101   0.472  0.1241 -0.0774 -0.0870
   67phy    H01 1801   3.679   0.176   0.486 -0.1344  0.4892 -1.9061
   67phy    C19 1802   3.461   0.230   0.339 -0.1125  0.0152 -0.0038
   67phy    C13 1803   3.397  -0.002   0.423 -0.0534 -0.3397 -0.1519
   67phy     H3 1804   3.402  -0.057   0.521 -1.7272 -0.8135 -0.3050
   67phy    O33 1805   3.257   0.012   0.423  0.3084 -0.4619 -0.2262
   67phy    H1B 1806   3.217   0.014   0.339  0.5499  1.6713 -0.3435
   67phy    C12 1807   3.454  -0.133   0.355  0.3249 -0.2496  0.4874
   67phy    O11 1808   3.594  -0.165   0.364  0.1440  0.1905  0.0102
   67phy    H1A 1809   3.648  -0.095   0.395  0.4352 -0.3106  0.6761
   68phy    C35 1810   1.570   3.729   1.227 -0.0703  0.0189  0.2634
   68phy    C33 1811   1.695   3.763   1.310 -0.3202  0.4428  0.2384
   68phy    C34 1812   1.714   3.662   1.422  0.3695  0.2802  0.0606
   68phy    C32 1813   1.821   3.785   1.222 -0.5596 -0.0448 -0.1652
   68phy    C31 1814   1.926   3.879   1.280  0.7963  0.1507  0.0518
   68phy    C30 1815   2.057   3.888   1.194 -0.1142  0.0711  0.0974
   68phy    C28 1816   2.168   3.980   1.243 -0.2753 -0.0645 -0.2278
   68phy    C29 1817   2.257   3.918   1.347  0.0134  0.4073  0.2583
   68phy    C27 1818   2.255   4.028   1.124  0.2045 -0.2094  0.1417
   68phy    C26 1819   2.301   4.177   1.132 -0.1867  0.5419 -0.0682
   68phy    C25 1820   2.379   4.222   1.008  0.1782  1.4422  0.0937
   68phy    C23 1821   2.407   4.372   0.996 -0.3056  0.6441 -0.3483
   68phy    C24 1822   2.500   4.431   1.102 -0.6176  0.0136 -0.1207
   68phy    C22 1823   2.483   4.389   0.861  0.0085  0.0543 -0.1497
   68phy    C21 1824   2.397   4.457   0.756 -0.1367 -0.0362 -0.4340
   68phy    C20 1825   2.484   4.472   0.623  0.3294 -0.6956 -0.3872
   68phy    C18 1826   2.443   4.553   0.499 -0.0867 -0.8371 -0.2836
   68phy    O01 1827   2.308   4.509   0.461 -0.3742  0.0866 -0.1398
   68phy    H01 1828   2.305   4.416   0.474 -2.2681  0.0758 -0.3503
   68phy    C19 1829   2.549   4.509   0.399  0.4410  0.1062  0.1357
   68phy    C13 1830   2.439   4.716   0.523 -0.2064  0.3677  0.3099
   68phy     H3 1831   2.354   4.728   0.595 -0.7988  0.8071 -0.4496
   68phy    O33 1832   2.545   4.779   0.598  0.1956 -0.2540 -0.0261
   68phy    H1B 1833   2.541   4.742   0.684 -1.5491  0.5857  0.2808
   68phy    C12 1834   2.359   4.814   0.434 -0.0386  0.0265  0.7860
   68phy    O11 1835   2.437   4.867   0.322  0.2513  0.5683  0.1888
   68phy    H1A 1836   2.515   4.905   0.358  0.4668 -1.5088  2.2020
   69phy    C35 1837   1.558   4.551   2.283 -0.1155  0.0145 -0.1398
   69phy    C33 1838   1.684   4.468   2.293 -0.0879  0.6586  0.1921
   69phy    C34 1839   1.645   4.324   2.306 -0.0386 -0.1116  0.0263
   69phy    C32 1840   1.756   4.491   2.158  0.2877 -0.1566 -0.4009
   69phy    C31 1841   1.908   4.452   2.139  0.3617 -0.3085  0.1242
   69phy    C30 1842   1.953   4.432   1.994 -0.3231 -0.1518 -0.6047
   69phy    C28 1843   2.100   4.386   1.973  0.6100  0.2821 -0.0687
   69phy    C29 1844   2.095   4.287   1.851 -0.1277  0.6777 -0.3386
   69phy    C27 1845   2.200   4.499   1.966  0.6296 -0.1004  0.5224
   69phy    C26 1846   2.339   4.467   2.009 -0.1934 -0.2389  0.2930
   69phy    C25 1847   2.414   4.595   2.050 -0.0333  0.7375  0.1125
   69phy    C23 1848   2.556   4.564   2.097  0.3251 -0.0294  0.4636
   69phy    C24 1849   2.639   4.686   2.066  0.5550 -0.1812  0.2555
   69phy    C22 1850   2.577   4.521   2.244  0.1671 -0.2891 -0.2847
   69phy    C21 1851   2.704   4.434   2.276 -0.0593  0.2621 -0.3295
   69phy    C20 1852   2.720   4.423   2.432 -0.5158  0.2048  0.1097
   69phy    C18 1853   2.850   4.358   2.487  0.0754 -0.3749 -0.5379
   69phy    O01 1854   2.973   4.420   2.441  0.3089  0.3981  0.0700
   69phy    H01 1855   2.958   4.512   2.429 -0.9838  0.4852  2.0244
   69phy    C19 1856   2.851   4.414   2.629 -0.2023  0.6474 -0.5738
   69phy    C13 1857   2.847   4.196   2.475 -0.5044 -0.0014 -0.4786
   69phy     H3 1858   2.742   4.160   2.482 -0.5029  0.0456 -0.2028
   69phy    O33 1859   2.910   4.116   2.585 -0.0582 -0.8660  0.1793
   69phy    H1B 1860   2.987   4.166   2.608 -0.4804 -0.4076  0.6218
   69phy    C12 1861   2.898   4.143   2.330  0.4130  0.3094 -0.2343
   69phy    O11 1862   2.868   4.015   2.294  0.0955  0.0922 -0.4329
   69phy    H1A 1863   2.836   4.025   2.206 -2.7109 -0.1351  0.4707
   70phy    C35 1864   1.948   0.378   0.448 -0.3181  0.2177  0.0053
   70phy    C33 1865   1.814   0.310   0.433 -0.3234  0.0209 -0.0012
   70phy    C34 1866   1.735   0.329   0.556  0.1169 -0.1732 -0.1367
   70phy    C32 1867   1.741   0.357   0.305  1.0272 -0.6599 -0.7102
   70phy    C31 1868   1.710   0.245   0.215  0.2210  0.1980  0.2633
   70phy    C30 1869   1.700   0.292   0.071  0.2476  0.4342  0.2323
   70phy    C28 1870   1.702   0.179  -0.034 -0.2335 -0.1042 -0.4582
   70phy    C29 1871   1.604   0.216  -0.153  0.1586 -0.7617 -0.2916
   70phy    C27 1872   1.845   0.152  -0.090 -0.5800 -0.0999 -0.7481
   70phy    C26 1873   1.879   0.002  -0.114 -0.2237 -0.3032 -0.4041
   70phy    C25 1874   2.022  -0.021  -0.166  0.3207  0.0693 -0.5226
   70phy    C23 1875   2.058  -0.170  -0.201 -0.0348  0.0525 -0.4072
   70phy    C24 1876   2.023  -0.232  -0.340  0.2946 -0.0754  0.7325
   70phy    C22 1877   2.207  -0.186  -0.180 -0.1464 -0.4921 -0.3122
   70phy    C21 1878   2.262  -0.314  -0.112  0.0134 -0.6025  0.1947
   70phy    C20 1879   2.417  -0.300  -0.096 -0.0175 -0.9454 -0.0285
   70phy    C18 1880   2.498  -0.417  -0.021  0.2433 -0.0433  0.4794
   70phy    O01 1881   2.424  -0.464   0.093  0.3264  0.0209 -0.3580
   70phy    H01 1882   2.431  -0.398   0.160  2.1592 -0.6460  0.1729
   70phy    C19 1883   2.630  -0.346   0.013  0.4973  0.1353  0.3522
   70phy    C13 1884   2.529  -0.540  -0.122  0.2318 -0.7837  0.2741
   70phy     H3 1885   2.426  -0.573  -0.152  0.5594 -0.9776 -0.6889
   70phy    O33 1886   2.572  -0.515  -0.257  0.0495  0.2861 -0.6177
   70phy    H1B 1887   2.666  -0.519  -0.260  0.0330 -1.3762 -0.1164
   70phy    C12 1888   2.565  -0.689  -0.085 -0.4225 -0.3944  0.1921
   70phy    O11 1889   2.605  -0.715   0.043 -0.0456 -0.3114 -0.1411
   70phy    H1A 1890   2.692  -0.683   0.052  0.1021 -0.1922 -1.6556
   71phy    C35 1891   2.166   0.260   1.222  0.0612 -0.3632  0.6538
   71phy    C33 1892   2.265   0.319   1.121 -0.6754 -0.0122  0.1690
   71phy    C34 1893   2.356   0.426   1.189  0.4354 -0.4626  0.2956
   71phy    C32 1894   2.350   0.198   1.066 -0.0179 -0.1270 -0.4424
   71phy    C31 1895   2.418   0.223   0.932  0.2765 -0.2399 -0.1942
   71phy    C30 1896   2.490   0.103   0.872  0.2252  0.3390 -0.0842
   71phy    C28 1897   2.588   0.129   0.758 -0.1757  0.0634 -0.3719
   71phy    C29 1898   2.735   0.083   0.786 -0.8977  0.1703 -0.0267
   71phy    C27 1899   2.531   0.047   0.637 -0.2752 -0.6093 -0.2765
   71phy    C26 1900   2.537   0.113   0.498 -0.6190 -0.3840  0.1316
   71phy    C25 1901   2.437   0.053   0.403  1.0637 -0.1673 -0.0093
   71phy    C23 1902   2.436   0.110   0.260  0.2421  0.1590 -0.5467
   71phy    C24 1903   2.467  -0.005   0.166  0.4745  0.2856 -0.0318
   71phy    C22 1904   2.307   0.188   0.226  0.5571  0.3789  0.0988
   71phy    C21 1905   2.325   0.294   0.115  0.7790  0.1008  0.8415
   71phy    C20 1906   2.196   0.378   0.087  0.2788  0.3435  0.1570
   71phy    C18 1907   2.190   0.477  -0.030  0.4379 -0.1700  0.1310
   71phy    O01 1908   2.315   0.551  -0.021 -0.4244 -0.3580  0.3191
   71phy    H01 1909   2.319   0.629  -0.072  0.3524 -1.0028 -0.6260
   71phy    C19 1910   2.084   0.578   0.014  0.5685 -0.0462 -0.2602
   71phy    C13 1911   2.165   0.421  -0.182  0.0575  0.4019 -0.5055
   71phy     H3 1912   2.081   0.348  -0.170  0.5037  0.0092  0.4327
   71phy    O33 1913   2.108   0.507  -0.277  0.2688 -0.8936 -0.1573
   71phy    H1B 1914   2.177   0.528  -0.337  1.0323  0.0272  1.0175
   71phy    C12 1915   2.251   0.305  -0.248 -0.2117  0.1908  0.5133
   71phy    O11 1916   2.378   0.339  -0.289  0.0943  0.1236 -0.1906
   71phy    H1A 1917   2.435   0.319  -0.217 -0.5104 -0.8391  0.0446
   72phy    C35 1918   2.277   0.776   1.013 -0.0024 -0.0310  0.4280
   72phy    C33 1919   2.253   0.827   1.155 -0.2238  0.0204 -0.2544
   72phy    C34 1920   2.395   0.870   1.201 -0.1464 -0.3225  0.1709
   72phy    C32 1921   2.161   0.950   1.161 -0.7019  0.4743 -0.2301
   72phy    C31 1922   2.007   0.927   1.179 -0.0090 -0.1020  0.4600
   72phy    C30 1923   1.918   1.049   1.154 -0.5522  0.2697 -0.2397
   72phy    C28 1924   1.762   1.026   1.153 -0.3198 -0.1613  0.0603
   72phy    C29 1925   1.704   1.075   1.284  0.4396 -0.1447  0.2171
   72phy    C27 1926   1.695   1.108   1.045 -0.3008 -0.0421 -0.0839
   72phy    C26 1927   1.685   1.062   0.897  0.2967 -0.2906  0.0915
   72phy    C25 1928   1.640   1.184   0.817  0.2147 -0.2028  0.2834
   72phy    C23 1929   1.654   1.176   0.663  0.3143  0.0623 -0.3581
   72phy    C24 1930   1.529   1.203   0.587  0.0279 -0.2107  0.1468
   72phy    C22 1931   1.773   1.274   0.636  0.0210  0.5471 -0.2514
   72phy    C21 1932   1.847   1.245   0.505 -0.0630  0.3941  0.1714
   72phy    C20 1933   1.958   1.350   0.483 -0.1462  0.2581 -0.0141
   72phy    C18 1934   2.022   1.367   0.336 -0.9174 -0.4372  0.0270
   72phy    O01 1935   2.056   1.234   0.292 -0.3520 -0.3640  0.2155
   72phy    H01 1936   1.976   1.192   0.266 -0.3399  0.6955 -1.7153
   72phy    C19 1937   2.153   1.442   0.369 -0.2914 -0.7305  0.2386
   72phy    C13 1938   1.926   1.445   0.229  0.4641  0.6792 -0.4055
   72phy     H3 1939   1.859   1.363   0.193  0.5465  0.3986  0.0681
   72phy    O33 1940   1.823   1.529   0.273 -0.0630 -0.1723  0.5313
   72phy    H1B 1941   1.816   1.528   0.367 -0.0904 -0.3551  0.5284
   72phy    C12 1942   1.961   1.464   0.076 -0.1836  0.0540 -0.7601
   72phy    O11 1943   2.081   1.414   0.022  0.5045 -0.4275 -0.0787
   72phy    H1A 1944   2.143   1.484   0.034 -1.9531  2.0536 -0.9772
   73phy    C35 1945   2.552   1.892   1.389 -0.5671 -0.4770  0.3150
   73phy    C33 1946   2.509   1.893   1.240 -0.2472 -0.5758 -0.0963
   73phy    C34 1947   2.379   1.813   1.213 -0.2136 -0.3209 -0.4684
   73phy    C32 1948   2.512   2.039   1.176  0.3931  0.3112 -0.1067
   73phy    C31 1949   2.545   2.047   1.025  0.5184  0.5233 -0.6667
   73phy    C30 1950   2.601   2.175   0.962 -0.1199  0.1440 -0.3984
   73phy    C28 1951   2.595   2.180   0.808 -0.0391 -1.1221  0.2845
   73phy    C29 1952   2.533   2.318   0.771  0.3203 -0.5272  0.1140
   73phy    C27 1953   2.726   2.138   0.743 -0.1215 -0.0760  0.5908
   73phy    C26 1954   2.721   2.090   0.601  0.0762  0.0230 -0.5763
   73phy    C25 1955   2.855   2.025   0.559  0.1962 -0.0087 -0.2097
   73phy    C23 1956   2.878   1.987   0.411 -0.3437  0.2991  0.1810
   73phy    C24 1957   3.021   2.020   0.376  0.2470 -0.1156 -0.0824
   73phy    C22 1958   2.846   1.836   0.388  0.2125  0.4802 -0.3431
   73phy    C21 1959   2.765   1.809   0.264  0.4825 -0.3044  0.3691
   73phy    C20 1960   2.697   1.677   0.270  0.5050  0.0564  0.1281
   73phy    C18 1961   2.597   1.619   0.157 -0.5866 -0.3453  0.2785
   73phy    O01 1962   2.485   1.708   0.148  0.0980  0.0091  0.3140
   73phy    H01 1963   2.517   1.795   0.158  0.0349  0.0821 -0.0803
   73phy    C19 1964   2.558   1.488   0.220  0.8269  0.2193  0.0616
   73phy    C13 1965   2.669   1.598   0.014 -0.1884  0.0024 -0.3384
   73phy     H3 1966   2.708   1.701  -0.009 -0.3705  0.2964  0.6262
   73phy    O33 1967   2.792   1.525   0.003  0.2404  0.2966  0.2061
   73phy    H1B 1968   2.859   1.591  -0.003 -2.2555  3.0119  0.0090
   73phy    C12 1969   2.590   1.591  -0.126  0.3723 -0.3055  0.0321
   73phy    O11 1970   2.658   1.627  -0.242  0.8277  0.3467 -0.1101
   73phy    H1A 1971   2.736   1.576  -0.238 -0.2753 -1.3564  3.2580
   74phy    C35 1972   3.083   2.406   1.290  0.4089 -0.1664  0.0994
   74phy    C33 1973   3.045   2.360   1.152 -0.2849 -0.2543 -0.2953
   74phy    C34 1974   2.901   2.315   1.156 -0.7889 -0.4552  0.0148
   74phy    C32 1975   3.073   2.469   1.043 -0.2092  0.3444 -0.4729
   74phy    C31 1976   3.076   2.421   0.898  0.0250 -0.2032  0.4025
   74phy    C30 1977   3.129   2.527   0.803 -0.4048  0.0300  0.1636
   74phy    C28 1978   3.123   2.502   0.647 -0.1966 -0.0731 -0.1596
   74phy    C29 1979   3.104   2.642   0.582 -0.0918 -0.3444 -0.6343
   74phy    C27 1980   3.261   2.450   0.600  0.0807  0.3060  0.3915
   74phy    C26 1981   3.266   2.366   0.467 -0.3465 -0.0545 -0.9339
   74phy    C25 1982   3.408   2.330   0.441 -0.1863  0.3877  0.1618
   74phy    C23 1983   3.437   2.242   0.317  0.0100 -0.4607 -0.6475
   74phy    C24 1984   3.559   2.291   0.245  0.1801 -0.5982 -0.7988
   74phy    C22 1985   3.455   2.096   0.359  0.3142  0.0036  0.0471
   74phy    C21 1986   3.408   1.997   0.256  0.0438  0.0701  0.3522
   74phy    C20 1987   3.373   1.856   0.315 -0.3077  0.3416 -0.6911
   74phy    C18 1988   3.310   1.747   0.226 -0.6179  0.0801 -0.3266
   74phy    O01 1989   3.204   1.801   0.152  0.2165 -0.4796 -0.5530
   74phy    H01 1990   3.238   1.879   0.113 -0.4796  1.4414  2.3785
   74phy    C19 1991   3.250   1.640   0.320  0.1384 -0.4011  0.4856
   74phy    C13 1992   3.420   1.686   0.118 -0.1838  0.1432  0.2031
   74phy     H3 1993   3.442   1.775   0.053 -1.7558  0.1230 -0.4028
   74phy    O33 1994   3.550   1.659   0.166  0.3786  0.0044 -0.0525
   74phy    H1B 1995   3.550   1.575   0.208  1.0357  0.1773  0.3074
   74phy    C12 1996   3.391   1.609  -0.023 -0.2309 -0.5889  0.0432
   74phy    O11 1997   3.400   1.468  -0.017  0.4866 -0.1683 -0.0085
   74phy    H1A 1998   3.329   1.434  -0.067  1.1076 -0.6446 -0.5953
   75phy    C35 1999   0.275   2.159   1.386 -0.3166 -0.4103  0.0143
   75phy    C33 2000   0.176   2.041   1.384  0.7259 -0.1874 -0.0844
   75phy    C34 2001   0.205   1.946   1.496 -0.1606 -0.2260  0.1912
   75phy    C32 2002   0.034   2.097   1.386 -0.6566  0.1670  0.1265
   75phy    C31 2003  -0.041   2.059   1.260  0.3027 -0.4168 -0.1693
   75phy    C30 2004  -0.180   2.124   1.237  0.4518 -0.0855  0.1553
   75phy    C28 2005  -0.254   2.117   1.105 -0.1498  0.6028  0.5844
   75phy    C29 2006  -0.398   2.073   1.123  0.3720 -0.0737 -0.1464
   75phy    C27 2007  -0.239   2.249   1.033 -0.2579 -0.9392 -0.1697
   75phy    C26 2008  -0.241   2.234   0.881  0.3209  0.1255 -0.4146
   75phy    C25 2009  -0.176   2.362   0.826 -0.1634 -0.0439  0.2346
   75phy    C23 2010  -0.121   2.357   0.685 -0.2158 -0.2383 -0.0267
   75phy    C24 2011  -0.119   2.499   0.631  0.0385  0.3513  0.5352
   75phy    C22 2012   0.011   2.281   0.666  0.1364  0.0481  0.0493
   75phy    C21 2013   0.044   2.206   0.537  0.0565 -0.1532 -0.0330
   75phy    C20 2014   0.180   2.142   0.538  0.7171  0.0991  0.5807
   75phy    C18 2015   0.218   2.045   0.417 -0.1406  0.4739  0.1840
   75phy    O01 2016   0.132   1.932   0.425  0.2601  0.3638 -0.1488
   75phy    H01 2017   0.043   1.960   0.436  0.7309  2.5441 -1.4454
   75phy    C19 2018   0.359   1.990   0.446 -0.1485 -0.0550  0.3059
   75phy    C13 2019   0.218   2.122   0.274 -0.5975  0.0776  0.2309
   75phy     H3 2020   0.108   2.138   0.256 -0.8043 -0.2803  1.1328
   75phy    O33 2021   0.250   2.262   0.270 -0.5625 -0.4010 -0.3100
   75phy    H1B 2022   0.176   2.317   0.257  0.2271  0.7672 -0.1013
   75phy    C12 2023   0.224   2.057   0.128 -0.4130 -0.3577 -0.1141
   75phy    O11 2024   0.355   2.060   0.067  0.6447 -0.0921 -0.0022
   75phy    H1A 2025   0.383   2.150   0.067  3.6863 -0.9265 -0.9369
   76phy    C35 2026   2.956   1.073   1.692 -0.0819  0.5086  0.3538
   76phy    C33 2027   2.845   1.134   1.609 -0.1028  0.2453  0.1819
   76phy    C34 2028   2.809   1.042   1.492  0.5452  0.3897 -0.4121
   76phy    C32 2029   2.723   1.179   1.696 -0.6475 -0.0002 -0.1479
   76phy    C31 2030   2.748   1.327   1.741  0.1481 -0.4105 -0.1806
   76phy    C30 2031   2.625   1.393   1.804  0.3064  0.1602  0.0398
   76phy    C28 2032   2.647   1.543   1.826 -0.0902 -0.0670 -0.6855
   76phy    C29 2033   2.560   1.621   1.730  0.3072 -0.1185 -0.3159
   76phy    C27 2034   2.612   1.590   1.968  0.2271 -0.1491 -0.1838
   76phy    C26 2035   2.740   1.625   2.055 -0.2537 -0.2449 -0.1083
   76phy    C25 2036   2.710   1.642   2.203  0.0348  0.0085 -0.1117
   76phy    C23 2037   2.821   1.715   2.283 -0.1777  0.2146 -0.4568
   76phy    C24 2038   2.753   1.815   2.374 -0.0975 -0.4586  0.0951
   76phy    C22 2039   2.925   1.628   2.358 -0.4417  0.0127 -0.5580
   76phy    C21 2040   3.066   1.687   2.393 -0.6414 -0.7981 -0.7733
   76phy    C20 2041   3.159   1.580   2.447  0.0477 -0.9027 -0.1332
   76phy    C18 2042   3.304   1.609   2.502  0.0025  0.4104  0.4329
   76phy    O01 2043   3.298   1.704   2.609  0.0574 -0.0270  0.0089
   76phy    H01 2044   3.387   1.726   2.626  0.8000 -1.3457 -1.9027
   76phy    C19 2045   3.341   1.480   2.575  0.2291  0.0560 -0.2719
   76phy    C13 2046   3.416   1.655   2.392 -0.0025 -0.1175  0.2390
   76phy     H3 2047   3.420   1.585   2.304  0.2884  0.0855  0.0871
   76phy    O33 2048   3.552   1.648   2.435 -0.0779  0.3059 -0.1098
   76phy    H1B 2049   3.566   1.697   2.514 -0.6155  0.7402 -0.2866
   76phy    C12 2050   3.395   1.797   2.326  0.0926 -0.6391  0.1489
   76phy    O11 2051   3.421   1.902   2.413 -0.1005 -0.1770  0.3585
   76phy    H1A 2052   3.342   1.937   2.449  0.9550  1.0633  1.5413
   77phy    C35 2053   2.301   0.561   0.405  0.0590 -0.0974 -0.1895
   77phy    C33 2054   2.317   0.556   0.561  0.6391 -0.5002  0.2365
   77phy    C34 2055   2.278   0.421   0.606 -0.0244  0.0145 -0.0808
   77phy    C32 2056   2.462   0.585   0.591 -0.0970  0.2191  0.0754
   77phy    C31 2057   2.491   0.734   0.632 -0.1057 -0.0915 -0.2076
   77phy    C30 2058   2.636   0.750   0.673 -0.7008  0.2389  0.0055
   77phy    C28 2059   2.687   0.884   0.733 -0.1698 -0.3839  0.2278
   77phy    C29 2060   2.674   0.892   0.884  0.1764  0.4846 -0.2370
   77phy    C27 2061   2.822   0.927   0.680  0.9090 -0.3046  0.2303
   77phy    C26 2062   2.812   1.043   0.586 -0.2806  0.5051  0.2374
   77phy    C25 2063   2.927   1.142   0.565 -0.0802  0.0933  0.5581
   77phy    C23 2064   2.913   1.240   0.451 -0.3315  0.3237 -0.0244
   77phy    C24 2065   2.980   1.373   0.496  0.7731 -0.0579  0.1561
   77phy    C22 2066   2.971   1.187   0.322 -0.1378  0.3199 -0.0166
   77phy    C21 2067   2.922   1.238   0.191 -0.1074  0.4155  0.4527
   77phy    C20 2068   2.975   1.161   0.072 -0.1382  0.0392 -0.0977
   77phy    C18 2069   2.935   1.221  -0.070 -0.0625  0.0100 -0.5649
   77phy    O01 2070   2.796   1.273  -0.069 -0.3652 -0.2781  0.3419
   77phy    H01 2071   2.801   1.363  -0.044  3.1680  0.0268 -0.9257
   77phy    C19 2072   2.932   1.097  -0.163 -0.0657 -0.2862  0.1415
   77phy    C13 2073   3.031   1.337  -0.125 -0.7866  0.1981 -0.2884
   77phy     H3 2074   3.023   1.423  -0.054  0.1337 -0.2685  0.4089
   77phy    O33 2075   3.175   1.317  -0.109 -0.0911  0.0174 -0.2166
   77phy    H1B 2076   3.199   1.227  -0.116 -1.6155 -0.4523  0.2041
   77phy    C12 2077   3.011   1.431  -0.246  0.3260 -0.1504  0.7634
   77phy    O11 2078   2.878   1.470  -0.273  0.0884  0.5405  0.4657
   77phy    H1A 2079   2.844   1.400  -0.326  1.7302 -1.4393  1.8479
   78phy    C35 2080   3.264   4.938   0.698 -0.2099  0.1771  0.0339
   78phy    C33 2081   3.311   4.840   0.807 -0.4849 -0.2493 -0.4930
   78phy    C34 2082   3.308   4.706   0.739  0.1312 -0.0190 -0.5240
   78phy    C32 2083   3.450   4.861   0.875 -0.1089  0.0963 -0.0686
   78phy    C31 2084   3.460   4.954   0.997 -0.3506  0.0373  0.1257
   78phy    C30 2085   3.600   4.933   1.051 -0.7594  0.0856  0.0970
   78phy    C28 2086   3.640   5.021   1.173 -0.1092  0.4086 -0.4731
   78phy    C29 2087   3.669   4.927   1.290 -0.0007  0.4141 -0.4542
   78phy    C27 2088   3.773   5.094   1.146  0.9167  0.0672 -0.2627
   78phy    C26 2089   3.746   5.236   1.089 -0.5452 -0.1063  0.1877
   78phy    C25 2090   3.876   5.309   1.046 -1.0541 -0.1022  0.6207
   78phy    C23 2091   3.880   5.454   0.999  0.0716 -0.4013  0.1735
   78phy    C24 2092   3.880   5.558   1.115  0.2650  0.3839  0.1518
   78phy    C22 2093   4.012   5.472   0.924 -0.1671  0.0468 -0.4262
   78phy    C21 2094   3.997   5.504   0.780 -0.3936 -0.0553  0.1651
   78phy    C20 2095   4.140   5.498   0.715 -0.2037  0.0203  0.3038
   78phy    C18 2096   4.154   5.522   0.558  0.5923 -0.2026  0.0374
   78phy    O01 2097   4.042   5.468   0.482 -0.4535  0.2802 -0.5826
   78phy    H01 2098   4.050   5.512   0.399  1.5494  1.2034  0.0208
   78phy    C19 2099   4.267   5.433   0.515 -0.2689 -0.1482  0.2315
   78phy    C13 2100   4.174   5.673   0.506 -0.3416 -0.3426  0.5092
   78phy     H3 2101   4.091   5.725   0.560  0.1644 -0.4390  1.4024
   78phy    O33 2102   4.280   5.747   0.564 -0.0424 -0.4828 -0.4405
   78phy    H1B 2103   4.324   5.699   0.631 -0.2061 -0.0642 -0.0314
   78phy    C12 2104   4.124   5.733   0.367  0.5840  0.6096 -0.2758
   78phy    O11 2105   4.034   5.649   0.298  0.0627 -0.0691 -0.0611
   78phy    H1A 2106   3.983   5.690   0.230 -0.2342 -0.1222  0.1306
   79phy    C35 2107   2.713   1.320   1.234 -0.2266 -0.3929 -0.0994
   79phy    C33 2108   2.768   1.458   1.269 -0.2438 -0.3406 -0.0814
   79phy    C34 2109   2.684   1.508   1.390  0.0134 -0.4076  0.6757
   79phy    C32 2110   2.913   1.457   1.312 -0.6211 -0.6240 -0.1370
   79phy    C31 2111   2.996   1.549   1.218 -0.1388  0.0479 -0.1747
   79phy    C30 2112   3.150   1.534   1.250  0.4423 -0.5830  0.2381
   79phy    C28 2113   3.258   1.612   1.172  0.0235  0.3788  0.0457
   79phy    C29 2114   3.338   1.689   1.271 -0.2302 -0.0760 -0.0131
   79phy    C27 2115   3.360   1.512   1.112  0.3052  0.4933  0.1699
   79phy    C26 2116   3.314   1.436   0.985 -0.0113 -0.1089  0.1766
   79phy    C25 2117   3.424   1.356   0.921 -0.0082 -0.0627 -0.1419
   79phy    C23 2118   3.385   1.307   0.783 -0.1247  0.2001 -0.1955
   79phy    C24 2119   3.438   1.393   0.673 -0.4420 -0.7164 -0.5296
   79phy    C22 2120   3.435   1.160   0.761  0.4331  0.3413 -0.7561
   79phy    C21 2121   3.321   1.073   0.709  0.6199 -0.1117  0.0571
   79phy    C20 2122   3.345   0.925   0.701 -0.0666  0.5107 -0.1436
   79phy    C18 2123   3.256   0.818   0.620  0.8247 -0.1870 -0.6754
   79phy    O01 2124   3.122   0.832   0.661 -0.1837  0.0430  0.0181
   79phy    H01 2125   3.120   0.855   0.752 -1.4979 -0.9093  0.2629
   79phy    C19 2126   3.300   0.681   0.675  0.0838  0.1473 -0.3205
   79phy    C13 2127   3.258   0.834   0.462  0.0064  0.4823 -0.1456
   79phy     H3 2128   3.232   0.941   0.446 -1.0504  0.4467  1.1245
   79phy    O33 2129   3.390   0.833   0.406  0.0024  0.6056  0.2038
   79phy    H1B 2130   3.400   0.770   0.338 -0.0970  0.1151  0.6352
   79phy    C12 2131   3.148   0.795   0.360  0.9955  0.6961 -0.8952
   79phy    O11 2132   3.021   0.789   0.421 -0.1827 -0.3150  0.0662
   79phy    H1A 2133   3.032   0.814   0.510  1.8643 -0.4954 -0.0732
   80phy    C35 2134   4.450   1.352   0.891 -0.1584  0.0831  0.1631
   80phy    C33 2135   4.506   1.214   0.892  0.0193 -0.1199 -0.1710
   80phy    C34 2136   4.653   1.217   0.921 -0.6414 -0.2419 -0.2645
   80phy    C32 2137   4.432   1.120   0.991 -0.3248 -0.7479  0.0102
   80phy    C31 2138   4.350   1.014   0.924  0.1693  0.0224  0.3115
   80phy    C30 2139   4.264   0.914   1.007 -0.0387 -0.6951 -0.6713
   80phy    C28 2140   4.200   0.804   0.920 -0.4919  0.2015 -0.2983
   80phy    C29 2141   4.244   0.674   0.983  0.0153 -0.2429 -0.2811
   80phy    C27 2142   4.045   0.814   0.898 -0.4316 -0.5051  0.2995
   80phy    C26 2143   3.980   0.724   0.794 -0.0576 -0.4720 -0.3631
   80phy    C25 2144   3.827   0.733   0.792  0.0653 -0.0608  0.2983
   80phy    C23 2145   3.762   0.640   0.692  0.1901 -0.0761  0.6881
   80phy    C24 2146   3.648   0.562   0.757  0.6846 -0.1932  0.3394
   80phy    C22 2147   3.722   0.723   0.564 -0.4558 -0.0250 -0.3473
   80phy    C21 2148   3.701   0.635   0.439  0.3339 -0.4911 -0.4817
   80phy    C20 2149   3.734   0.726   0.318  0.2334 -0.3352  0.1736
   80phy    C18 2150   3.721   0.677   0.169 -0.6393 -0.5856  0.1243
   80phy    O01 2151   3.814   0.567   0.149  0.2731 -0.3779 -0.1398
   80phy    H01 2152   3.827   0.540   0.060 -0.6392  0.3289 -0.5132
   80phy    C19 2153   3.778   0.801   0.093  0.0354  0.5003 -0.0883
   80phy    C13 2154   3.566   0.642   0.135 -0.4528  0.0613  0.1958
   80phy     H3 2155   3.545   0.555   0.202  1.6883 -0.5128  0.2112
   80phy    O33 2156   3.466   0.733   0.181  0.0236 -0.2161 -0.5141
   80phy    H1B 2157   3.455   0.796   0.112  0.8789 -0.0919 -0.5384
   80phy    C12 2158   3.522   0.561   0.004  0.6122  0.2997 -0.1063
   80phy    O11 2159   3.471   0.644  -0.098 -0.5588 -0.0470 -0.2195
   80phy    H1A 2160   3.541   0.688  -0.141  0.8202 -0.7647  1.1858
   81phy    C35 2161   4.209   2.090   0.741 -0.4520 -0.2303  0.0245
   81phy    C33 2162   4.278   1.964   0.783 -0.3366  0.2943  0.2151
   81phy    C34 2163   4.415   1.999   0.848 -0.0998  0.1474  0.7846
   81phy    C32 2164   4.179   1.885   0.875 -0.5331  0.2601 -0.1645
   81phy    C31 2165   4.197   1.734   0.883  0.2271  0.1749 -0.1257
   81phy    C30 2166   4.078   1.661   0.947  0.3791  0.3599 -0.2036
   81phy    C28 2167   4.103   1.507   0.934  0.6066  0.0339  0.5094
   81phy    C29 2168   4.138   1.436   1.058 -0.1788 -0.4713  0.3063
   81phy    C27 2169   3.977   1.436   0.881 -0.5673  0.2145  0.1809
   81phy    C26 2170   4.002   1.348   0.756 -0.5956 -0.2521  0.0998
   81phy    C25 2171   3.873   1.269   0.707  0.0026  0.0824 -0.1764
   81phy    C23 2172   3.868   1.189   0.573 -0.0400  0.0167  0.3229
   81phy    C24 2173   3.944   1.057   0.578 -0.1012 -0.1517 -0.0569
   81phy    C22 2174   3.728   1.163   0.525  0.8328  0.0234 -0.2468
   81phy    C21 2175   3.703   1.190   0.376 -0.0350  0.4869 -0.3738
   81phy    C20 2176   3.547   1.188   0.353 -0.8076 -0.5379  0.3171
   81phy    C18 2177   3.477   1.224   0.217  0.1511 -1.0935 -0.1552
   81phy    O01 2178   3.507   1.362   0.185 -0.0085 -0.2363  0.4564
   81phy    H01 2179   3.460   1.388   0.108 -0.6043  0.1127  0.9333
   81phy    C19 2180   3.333   1.227   0.262  0.2709 -0.4608  0.0624
   81phy    C13 2181   3.492   1.118   0.102  0.0622 -0.3615  0.2190
   81phy     H3 2182   3.601   1.126   0.077  0.2650  0.8269  1.3928
   81phy    O33 2183   3.491   0.985   0.138  0.4692  0.4908  0.3643
   81phy    H1B 2184   3.528   0.969   0.223  0.4636 -0.2285  0.2373
   81phy    C12 2185   3.467   1.140  -0.054 -0.9027  0.3914  0.1554
   81phy    O11 2186   3.338   1.118  -0.095  0.3400 -0.0081  0.1038
   81phy    H1A 2187   3.312   1.030  -0.079  0.3811  0.1571  1.1247
   82phy    C35 2188   2.070   2.071   0.920 -0.2889 -0.0973  0.8107
   82phy    C33 2189   1.929   2.024   0.961  0.0850 -0.1295  0.2591
   82phy    C34 2190   1.830   2.109   0.881  0.4249  0.1727 -0.3841
   82phy    C32 2191   1.905   1.873   0.937  0.0253  0.1065  0.1898
   82phy    C31 2192   1.947   1.780   1.050 -0.5274  0.2237 -0.0759
   82phy    C30 2193   1.939   1.633   1.016 -0.3469 -0.0222  0.4189
   82phy    C28 2194   2.020   1.543   1.109 -0.1659 -0.0221  0.5912
   82phy    C29 2195   1.931   1.482   1.216  0.4920  0.4083 -0.1800
   82phy    C27 2196   2.067   1.419   1.031 -0.0329  0.0687 -0.7211
   82phy    C26 2197   2.199   1.425   0.945  0.1237  0.6778  0.2501
   82phy    C25 2198   2.240   1.290   0.888  0.2443  0.0575  0.0301
   82phy    C23 2199   2.364   1.284   0.793 -0.8640  0.1556  0.1790
   82phy    C24 2200   2.497   1.287   0.863 -0.4257  0.2928 -0.0140
   82phy    C22 2201   2.355   1.155   0.707  0.0299  0.2080 -0.3676
   82phy    C21 2202   2.386   1.168   0.559  0.0269  0.1365 -0.2853
   82phy    C20 2203   2.330   1.047   0.481  0.7352  0.3364 -0.0347
   82phy    C18 2204   2.352   1.040   0.328 -0.2663 -0.1526 -0.1579
   82phy    O01 2205   2.303   1.159   0.264  0.0045  0.0249 -0.2548
   82phy    H01 2206   2.224   1.185   0.308  0.3546  1.3549 -0.3676
   82phy    C19 2207   2.251   0.931   0.289 -0.3849 -0.2622  0.4679
   82phy    C13 2208   2.502   1.020   0.272  0.3982 -0.1386  0.0266
   82phy     H3 2209   2.553   1.114   0.306  1.6631 -0.4556 -0.9323
   82phy    O33 2210   2.581   0.926   0.346 -0.0664 -0.3116  0.2252
   82phy    H1B 2211   2.526   0.865   0.392  0.0389 -0.6369 -0.0786
   82phy    C12 2212   2.558   1.058   0.126  0.0482  0.0757 -0.1040
   82phy    O11 2213   2.477   1.150   0.055 -0.4638 -0.4339  0.6690
   82phy    H1A 2214   2.404   1.185   0.102 -0.0961  0.1183  0.8457
   83phy    C35 2215   4.898   1.572   1.114  0.4515  0.0089  0.2883
   83phy    C33 2216   4.759   1.629   1.084 -0.6872  0.2666  0.0177
   83phy    C34 2217   4.708   1.577   0.950 -0.2324  0.5123 -0.5063
   83phy    C32 2218   4.661   1.589   1.193  0.5397 -0.1001 -0.6985
   83phy    C31 2219   4.561   1.699   1.237 -0.3251  0.8842  0.3007
   83phy    C30 2220   4.426   1.657   1.297 -0.7043  0.6691 -0.4043
   83phy    C28 2221   4.331   1.762   1.358  0.0826  0.1441 -0.4610
   83phy    C29 2222   4.264   1.852   1.252  0.0738 -0.0362 -0.3976
   83phy    C27 2223   4.211   1.683   1.403 -0.3365  0.3374 -0.1818
   83phy    C26 2224   4.154   1.732   1.540  0.2381 -0.2006 -0.5290
   83phy    C25 2225   4.026   1.651   1.583 -0.1830  0.2262  0.6790
   83phy    C23 2226   3.948   1.704   1.707 -0.2439 -0.4333  0.1045
   83phy    C24 2227   3.852   1.823   1.685 -0.0241 -0.0115  0.4894
   83phy    C22 2228   3.868   1.579   1.762  0.1625  0.2558 -0.1137
   83phy    C21 2229   3.846   1.579   1.910  0.5064 -0.0049  0.5029
   83phy    C20 2230   3.745   1.478   1.965  0.4450  0.0328 -0.2376
   83phy    C18 2231   3.671   1.485   2.107  0.2999 -0.5187  0.0096
   83phy    O01 2232   3.596   1.612   2.120  0.0260  0.5568  0.2437
   83phy    H01 2233   3.640   1.690   2.092 -2.0961  1.8874  0.3893
   83phy    C19 2234   3.559   1.382   2.092 -0.2280  0.3094 -0.0838
   83phy    C13 2235   3.762   1.454   2.240 -0.3135  0.1705  0.5729
   83phy     H3 2236   3.810   1.353   2.231  0.0090  0.2757  1.0760
   83phy    O33 2237   3.682   1.427   2.358  0.3806  0.0714  0.3861
   83phy    H1B 2238   3.616   1.492   2.373 -0.5231 -0.6086 -0.5775
   83phy    C12 2239   3.877   1.551   2.284 -0.5846 -0.1211  0.0719
   83phy    O11 2240   3.842   1.663   2.355 -0.4220  0.0935 -0.6456
   83phy    H1A 2241   3.764   1.644   2.403 -0.2707  1.6567  0.2819
   84phy    C35 2242   3.738   2.262   0.922  0.0597  0.3276  0.2474
   84phy    C33 2243   3.704   2.116   0.905 -0.5870  0.4451  0.1118
   84phy    C34 2244   3.559   2.111   0.944 -0.2030 -0.5813 -0.0358
   84phy    C32 2245   3.738   2.070   0.760  0.1625 -0.0067  0.4871
   84phy    C31 2246   3.743   1.918   0.736  0.0898 -0.0838 -0.4726
   84phy    C30 2247   3.780   1.878   0.590  0.0650 -0.6117  0.4377
   84phy    C28 2248   3.801   1.725   0.564  0.0558  0.0529  0.3746
   84phy    C29 2249   3.667   1.659   0.519 -0.1401  0.1809  0.0754
   84phy    C27 2250   3.888   1.708   0.444  0.2847 -0.2964 -0.0043
   84phy    C26 2251   4.010   1.620   0.476 -0.2698  0.3058 -0.5847
   84phy    C25 2252   4.125   1.610   0.380  0.2904 -0.0929  0.0737
   84phy    C23 2253   4.253   1.565   0.453 -0.3259  0.2078 -0.2091
   84phy    C24 2254   4.263   1.410   0.445 -0.1161 -0.4198  0.0130
   84phy    C22 2255   4.378   1.614   0.372  0.1356  0.5234  0.4554
   84phy    C21 2256   4.430   1.755   0.392  0.9266 -0.1352 -0.9149
   84phy    C20 2257   4.536   1.803   0.290 -0.5824 -0.1496  0.1439
   84phy    C18 2258   4.576   1.958   0.294  0.1935 -0.1582  0.3836
   84phy    O01 2259   4.454   2.035   0.290  0.7150  0.1371  0.2565
   84phy    H01 2260   4.405   2.012   0.214 -1.1873 -2.3449  2.0242
   84phy    C19 2261   4.655   1.972   0.159  0.2850  0.3295  0.1967
   84phy    C13 2262   4.664   2.002   0.426  0.7077  0.1495 -0.3572
   84phy     H3 2263   4.598   1.973   0.511  0.4505 -0.0130 -0.6091
   84phy    O33 2264   4.776   1.917   0.459  0.6974 -0.0205  0.3560
   84phy    H1B 2265   4.740   1.836   0.490 -0.9594  0.7278  0.5047
   84phy    C12 2266   4.678   2.148   0.484  0.5175  0.5097 -0.1751
   84phy    O11 2267   4.745   2.250   0.413  0.6363  0.5567  0.0560
   84phy    H1A 2268   4.830   2.229   0.380  0.7023 -2.2492  1.6666
   85phy    C35 2269   2.547   0.037   1.318  0.3080  0.3528  0.1357
   85phy    C33 2270   2.682   0.090   1.353 -0.1510 -0.0885  0.4054
   85phy    C34 2271   2.787   0.057   1.253 -0.0844  0.1575 -0.4048
   85phy    C32 2272   2.669   0.242   1.352  0.6699  0.1410 -0.0484
   85phy    C31 2273   2.704   0.315   1.482 -0.0904 -0.1359 -0.0107
   85phy    C30 2274   2.694   0.468   1.454  0.1793 -0.0914  0.0440
   85phy    C28 2275   2.770   0.552   1.554  0.7232 -0.6455 -0.1823
   85phy    C29 2276   2.878   0.636   1.487 -0.2868 -0.6024 -0.0925
   85phy    C27 2277   2.666   0.639   1.639  0.1443  0.1545  0.2704
   85phy    C26 2278   2.720   0.683   1.775 -0.2957  0.3870 -0.1582
   85phy    C25 2279   2.632   0.787   1.852  0.2717  0.0321  0.4837
   85phy    C23 2280   2.665   0.819   1.998 -0.9359  0.0569  0.1459
   85phy    C24 2281   2.749   0.945   2.011 -0.5981  0.2720 -0.2101
   85phy    C22 2282   2.532   0.834   2.070 -0.8700 -0.2000  0.4883
   85phy    C21 2283   2.536   0.791   2.217 -0.2106  0.0964  0.1306
   85phy    C20 2284   2.400   0.821   2.288  0.0959 -0.1380  0.3607
   85phy    C18 2285   2.385   0.797   2.445  0.4193 -0.4622  0.4163
   85phy    O01 2286   2.475   0.884   2.522  0.0913  0.0270 -0.1437
   85phy    H01 2287   2.494   0.964   2.476 -1.2331  0.6928  0.3963
   85phy    C19 2288   2.251   0.872   2.474  0.0002  0.2765 -0.1389
   85phy    C13 2289   2.397   0.642   2.501 -0.0617 -0.1190  0.1141
   85phy     H3 2290   2.342   0.576   2.430  0.1447  0.1805 -0.3261
   85phy    O33 2291   2.328   0.620   2.626  0.2906 -0.0094  0.0828
   85phy    H1B 2292   2.338   0.689   2.689 -1.1836  0.5735 -0.2816
   85phy    C12 2293   2.543   0.581   2.509 -0.2002 -0.1542 -0.3294
   85phy    O11 2294   2.542   0.442   2.532  0.1772 -0.3559  0.1043
   85phy    H1A 2295   2.458   0.425   2.570  0.5056  0.6441  1.3814
   86phy    C35 2296   3.697   1.727   1.349  0.2269  0.0654 -0.3314
   86phy    C33 2297   3.786   1.749   1.229 -0.2147 -0.4504 -0.2816
   86phy    C34 2298   3.706   1.697   1.110 -0.3024 -0.2459 -0.0778
   86phy    C32 2299   3.822   1.899   1.206 -0.1483 -0.0618  0.5209
   86phy    C31 2300   3.912   1.974   1.306  0.2535  0.1967  0.3163
   86phy    C30 2301   3.940   2.124   1.264  0.1024  0.1345 -0.7763
   86phy    C28 2302   4.043   2.201   1.348 -0.5225  0.5352 -0.5659
   86phy    C29 2303   4.160   2.237   1.253  0.4061 -0.3465 -0.2995
   86phy    C27 2304   3.990   2.331   1.413 -0.0257  0.3619  0.6444
   86phy    C26 2305   3.977   2.319   1.566  0.2530 -0.3128 -0.1447
   86phy    C25 2306   3.956   2.458   1.640  0.0298 -0.0735  0.6411
   86phy    C23 2307   3.921   2.456   1.789  0.6325  0.2570 -0.3711
   86phy    C24 2308   3.913   2.598   1.845 -0.8127  0.3671 -0.3653
   86phy    C22 2309   3.785   2.392   1.819  0.2758  0.0306  0.0565
   86phy    C21 2310   3.804   2.286   1.927 -0.6661 -0.0805  0.0353
   86phy    C20 2311   3.679   2.203   1.945 -0.2560 -0.2188 -0.7247
   86phy    C18 2312   3.658   2.091   2.057 -0.8268 -0.0514  0.0069
   86phy    O01 2313   3.677   2.138   2.191 -0.4179 -0.0155 -0.0187
   86phy    H01 2314   3.656   2.229   2.194  0.8989  0.2925  0.3643
   86phy    C19 2315   3.507   2.071   2.038  0.7511  0.0048  0.0318
   86phy    C13 2316   3.738   1.946   2.044 -0.7152 -0.1564  0.4498
   86phy     H3 2317   3.729   1.903   1.941  0.5195 -0.3093  0.3837
   86phy    O33 2318   3.680   1.837   2.118  0.0982  0.1261 -0.2234
   86phy    H1B 2319   3.672   1.846   2.211  0.1841 -1.1849 -0.0789
   86phy    C12 2320   3.887   1.936   2.083 -0.7928  0.2369 -0.4124
   86phy    O11 2321   3.927   1.942   2.215  0.0900 -0.2507 -0.2462
   86phy    H1A 2322   3.862   1.896   2.264 -0.9780 -0.8527 -2.1266
   87phy    C35 2323   4.139   2.783   0.453  0.4896  0.6744  0.7182
   87phy    C33 2324   4.151   2.891   0.554  0.5089  0.1537 -0.5510
   87phy    C34 2325   4.300   2.926   0.577 -0.1753 -0.0628  0.3886
   87phy    C32 2326   4.078   3.014   0.496 -0.1744 -0.2180  0.4356
   87phy    C31 2327   3.940   3.028   0.553 -0.1561  0.0198 -0.2806
   87phy    C30 2328   3.877   3.164   0.519 -0.4737 -0.4569 -0.2374
   87phy    C28 2329   3.735   3.169   0.570  0.1382 -0.3615 -0.8133
   87phy    C29 2330   3.719   3.232   0.710  0.2223 -0.2175  0.5453
   87phy    C27 2331   3.648   3.255   0.476  0.1164  0.0848  0.3555
   87phy    C26 2332   3.527   3.177   0.419 -0.1254  0.1336 -0.3753
   87phy    C25 2333   3.454   3.248   0.310 -0.1098  0.0090  0.7166
   87phy    C23 2334   3.340   3.173   0.241 -0.1019  0.1473 -0.1241
   87phy    C24 2335   3.205   3.195   0.310  0.2866 -0.3901  0.0364
   87phy    C22 2336   3.325   3.211   0.091 -0.4846 -0.1327 -0.4145
   87phy    C21 2337   3.339   3.095  -0.002  0.1951  0.0937 -0.1278
   87phy    C20 2338   3.358   3.129  -0.149 -0.0388  0.3243  0.1737
   87phy    C18 2339   3.311   3.027  -0.259 -0.0370 -0.2914  0.0776
   87phy    O01 2340   3.370   2.900  -0.229 -0.1422  0.0090 -0.0113
   87phy    H01 2341   3.337   2.863  -0.149  0.9276 -1.0995 -0.0535
   87phy    C19 2342   3.367   3.077  -0.391  0.2413  0.0910 -0.9277
   87phy    C13 2343   3.150   3.009  -0.270  0.2218  0.2850 -0.3286
   87phy     H3 2344   3.119   2.979  -0.166 -1.7978  1.7327 -0.4521
   87phy    O33 2345   3.071   3.128  -0.273  0.1045 -0.3907  0.5892
   87phy    H1B 2346   3.032   3.149  -0.191  0.0918  2.2553  0.0037
   87phy    C12 2347   3.057   2.889  -0.328 -0.6714 -0.5373 -0.0612
   87phy    O11 2348   2.931   2.884  -0.272 -0.2087  0.0727 -0.2182
   87phy    H1A 2349   2.878   2.959  -0.293 -0.9130  0.2764  2.0613
   88phy    C35 2350   3.866   2.774   1.364  0.0573 -0.2697 -0.5300
   88phy    C33 2351   3.965   2.843   1.464  0.3676  0.5782  0.2066
   88phy    C34 2352   4.100   2.843   1.384 -0.4119 -0.0716 -0.5694
   88phy    C32 2353   3.926   2.980   1.520  0.1014 -0.3897 -0.2202
   88phy    C31 2354   3.967   3.002   1.665  0.2791 -0.2896 -0.0670
   88phy    C30 2355   3.961   3.151   1.724 -0.0920  0.0159  0.0483
   88phy    C28 2356   3.968   3.181   1.877  0.0754  0.3907  0.2797
   88phy    C29 2357   4.030   3.324   1.900 -0.1354  0.0131 -0.2881
   88phy    C27 2358   3.826   3.174   1.935  0.8548  0.2238 -0.2972
   88phy    C26 2359   3.820   3.125   2.079  0.4686 -0.2089  0.3190
   88phy    C25 2360   3.674   3.139   2.123 -0.0795  0.1008  0.2104
   88phy    C23 2361   3.640   3.084   2.260  0.0312  0.3864  0.1007
   88phy    C24 2362   3.603   3.197   2.357 -0.5037 -0.2900  0.3325
   88phy    C22 2363   3.527   2.982   2.255 -0.2590  0.9320  0.5078
   88phy    C21 2364   3.558   2.855   2.338  0.2033 -0.1759  0.2194
   88phy    C20 2365   3.461   2.735   2.321 -0.0237 -0.1476 -0.0781
   88phy    C18 2366   3.503   2.589   2.354 -0.2239  0.7750  0.0387
   88phy    O01 2367   3.563   2.583   2.484 -0.0596 -0.1204 -0.4241
   88phy    H01 2368   3.589   2.495   2.503 -0.8612 -0.7592 -2.1069
   88phy    C19 2369   3.368   2.521   2.375  0.6478 -0.0263 -0.4746
   88phy    C13 2370   3.603   2.506   2.250 -0.8989 -0.4577 -1.0410
   88phy     H3 2371   3.561   2.509   2.147  0.1158 -0.0150 -1.4536
   88phy    O33 2372   3.617   2.368   2.272  0.3916  0.5673 -0.2091
   88phy    H1B 2373   3.637   2.361   2.363  2.0362 -1.3897 -0.6564
   88phy    C12 2374   3.746   2.566   2.236 -0.1035 -0.4679  0.5257
   88phy    O11 2375   3.821   2.562   2.351 -0.2814 -0.1720 -0.0211
   88phy    H1A 2376   3.792   2.626   2.412  1.0972 -0.8825  1.4478
   89phy    C35 2377   1.745   2.668   1.284  0.3888 -0.0565 -0.2095
   89phy    C33 2378   1.791   2.552   1.194  0.2943  0.0941 -0.1994
   89phy    C34 2379   1.680   2.454   1.157  0.2718 -0.0383 -0.0727
   89phy    C32 2380   1.843   2.619   1.065  0.2758  0.4503 -0.2891
   89phy    C31 2381   1.959   2.549   0.994 -0.0091 -0.1478  0.5853
   89phy    C30 2382   1.994   2.585   0.845 -0.0344 -0.3241 -0.5515
   89phy    C28 2383   2.140   2.571   0.813 -0.3122 -0.0827 -0.1577
   89phy    C29 2384   2.172   2.429   0.771  0.1372  0.5336  0.2634
   89phy    C27 2385   2.197   2.653   0.695  0.0669  0.1368  0.0459
   89phy    C26 2386   2.219   2.804   0.712 -0.3708  0.2897 -0.1743
   89phy    C25 2387   2.274   2.877   0.588  0.0657  0.1736  0.2545
   89phy    C23 2388   2.302   3.026   0.592 -0.1833 -0.1209  0.1394
   89phy    C24 2389   2.446   3.051   0.549  0.2529 -0.1483 -0.2779
   89phy    C22 2390   2.201   3.100   0.507  0.1540  0.5285  0.0420
   89phy    C21 2391   2.175   3.250   0.536  0.2677  0.1077 -0.2308
   89phy    C20 2392   2.103   3.304   0.413  0.0985  0.0619  0.0906
   89phy    C18 2393   2.057   3.453   0.421  0.6657  0.0482  0.2391
   89phy    O01 2394   1.967   3.476   0.531 -0.1753  0.4611  0.0567
   89phy    H01 2395   1.884   3.433   0.523  0.6206 -1.7554  2.2801
   89phy    C19 2396   1.965   3.472   0.299  0.1491 -0.5114  0.2324
   89phy    C13 2397   2.180   3.560   0.421 -0.0572  0.3631 -0.4249
   89phy     H3 2398   2.242   3.527   0.508 -0.6814  3.7758  1.4775
   89phy    O33 2399   2.282   3.545   0.323 -0.5456 -0.0384  0.2022
   89phy    H1B 2400   2.271   3.613   0.259 -0.7266 -1.5172 -1.4419
   89phy    C12 2401   2.177   3.698   0.496  0.8368 -0.1570  0.2142
   89phy    O11 2402   2.079   3.708   0.602  0.3160 -0.0787  0.6560
   89phy    H1A 2403   2.032   3.627   0.605 -2.5068  1.2189 -2.5521
   90phy    C35 2404   3.221   3.362   2.294 -0.1477  0.2090  0.4926
   90phy    C33 2405   3.233   3.356   2.143 -0.0593  0.4939 -0.6221
   90phy    C34 2406   3.337   3.453   2.095  0.3167 -0.6540  0.0835
   90phy    C32 2407   3.270   3.212   2.095 -0.3743 -0.1387 -0.1446
   90phy    C31 2408   3.146   3.123   2.072 -0.4072  0.0775 -0.6255
   90phy    C30 2409   3.186   2.978   2.048 -0.0507  0.2273  0.3834
   90phy    C28 2410   3.075   2.873   2.040  0.3558  0.0944 -0.0428
   90phy    C29 2411   3.063   2.816   1.899 -0.5995 -0.1781  0.3301
   90phy    C27 2412   3.095   2.763   2.146  0.1368 -0.6350  0.1599
   90phy    C26 2413   2.974   2.677   2.192  0.0095  0.0003  0.0169
   90phy    C25 2414   2.983   2.615   2.330 -0.0473 -0.2237  0.3759
   90phy    C23 2415   2.856   2.549   2.398  0.5046 -0.8641 -0.0036
   90phy    C24 2416   2.855   2.398   2.398  0.5024  0.0023  0.1436
   90phy    C22 2417   2.821   2.610   2.539 -0.7496 -0.2559  1.1569
   90phy    C21 2418   2.670   2.615   2.567 -0.1430 -0.6045 -0.0341
   90phy    C20 2419   2.642   2.687   2.701 -0.4324  0.1607  0.2553
   90phy    C18 2420   2.503   2.709   2.766 -0.6260 -0.4200  0.5919
   90phy    O01 2421   2.441   2.580   2.783 -0.1098 -0.0137  0.1801
   90phy    H01 2422   2.416   2.546   2.699  0.9708 -1.5383  0.4369
   90phy    C19 2423   2.539   2.757   2.908 -0.0820 -0.2186 -0.0849
   90phy    C13 2424   2.409   2.819   2.693 -0.2595  0.3991 -0.0313
   90phy     H3 2425   2.461   2.918   2.681  0.3929  0.0145 -0.4458
   90phy    O33 2426   2.301   2.857   2.778  0.0153 -0.1914  0.0954
   90phy    H1B 2427   2.239   2.787   2.787  1.0561 -1.0070  1.3199
   90phy    C12 2428   2.345   2.780   2.553  0.6156  0.1941 -0.7253
   90phy    O11 2429   2.265   2.668   2.551  0.5313 -0.5308 -0.0149
   90phy    H1A 2430   2.191   2.695   2.602  1.8645  2.7083  0.4343
   91phy    C35 2431   4.004   3.279   0.933  0.2441 -0.2201  0.3605
   91phy    C33 2432   4.021   3.160   1.035 -0.0327  0.4102  0.7568
   91phy    C34 2433   3.990   3.203   1.180 -0.2122 -0.1168  0.1019
   91phy    C32 2434   3.957   3.034   0.985  0.0558 -0.2627 -0.1127
   91phy    C31 2435   4.041   2.902   0.986  0.0890 -0.2982  0.1007
   91phy    C30 2436   3.967   2.774   0.958 -0.2748 -0.1360  0.2579
   91phy    C28 2437   4.048   2.644   0.991 -0.0486 -0.0582  0.6120
   91phy    C29 2438   3.949   2.558   1.071  0.2527 -0.2041 -0.4352
   91phy    C27 2439   4.110   2.573   0.870 -0.4590 -0.3001  0.2998
   91phy    C26 2440   4.261   2.591   0.842  0.2272  0.6978 -0.6385
   91phy    C25 2441   4.296   2.507   0.715 -0.0202 -0.5308 -0.3619
   91phy    C23 2442   4.447   2.519   0.670  0.5438  0.3477 -0.7466
   91phy    C24 2443   4.532   2.407   0.738  0.2110  0.6328  0.0414
   91phy    C22 2444   4.446   2.510   0.519 -0.1975  0.2574 -0.3484
   91phy    C21 2445   4.548   2.581   0.436 -0.3382  0.8967  0.5144
   91phy    C20 2446   4.503   2.585   0.288  0.0275 -0.2763 -0.3682
   91phy    C18 2447   4.589   2.621   0.163 -0.1788  0.3456  0.2515
   91phy    O01 2448   4.656   2.750   0.176  0.2469 -0.2531 -0.3558
   91phy    H01 2449   4.740   2.739   0.218  0.7367  1.8793 -0.6502
   91phy    C19 2450   4.485   2.645   0.049 -0.2593  0.2480  0.5952
   91phy    C13 2451   4.698   2.505   0.130  0.0869  0.4300 -0.1755
   91phy     H3 2452   4.771   2.511   0.215  0.7764 -1.3194 -0.5985
   91phy    O33 2453   4.668   2.363   0.147  0.0181 -0.1755 -0.2976
   91phy    H1B 2454   4.721   2.327   0.216  0.6104 -0.3492 -0.8362
   91phy    C12 2455   4.820   2.520   0.036 -0.4481  0.1168 -0.5247
   91phy    O11 2456   4.887   2.645   0.025 -0.1671  0.0296  0.6439
   91phy    H1A 2457   4.874   2.671  -0.064  0.3789 -0.7021  0.3436
   92phy    C35 2458   2.242   1.700   2.411  0.3958 -0.5780 -0.2464
   92phy    C33 2459   2.262   1.726   2.262 -0.0776  0.0842  0.2164
   92phy    C34 2460   2.131   1.684   2.189  0.4906  0.0645  0.5435
   92phy    C32 2461   2.305   1.872   2.229 -0.2632  0.2410  0.4178
   92phy    C31 2462   2.397   1.890   2.101 -0.1185  0.0088  0.2871
   92phy    C30 2463   2.400   2.039   2.057 -0.1783 -0.2739 -0.3744
   92phy    C28 2464   2.492   2.059   1.935  0.7415  0.0032  0.3331
   92phy    C29 2465   2.405   2.144   1.831 -0.7534  0.7249 -0.1663
   92phy    C27 2466   2.612   2.134   1.968 -0.0968  0.5648 -0.7490
   92phy    C26 2467   2.746   2.057   1.985  0.1038  0.0192 -0.8301
   92phy    C25 2468   2.861   2.150   2.035  0.5027 -0.2854  0.4804
   92phy    C23 2469   2.987   2.072   2.072 -0.1907  0.1395  0.1515
   92phy    C24 2470   3.071   2.029   1.949  0.3814 -0.3690 -0.1843
   92phy    C22 2471   3.077   2.152   2.166 -0.1306 -0.4283 -0.3997
   92phy    C21 2472   3.074   2.089   2.305 -0.4177 -0.0912 -0.2164
   92phy    C20 2473   3.165   2.154   2.411 -0.5326  0.0363  0.3183
   92phy    C18 2474   3.177   2.103   2.556  0.2626  0.3608  0.4601
   92phy    O01 2475   3.212   1.965   2.565 -0.2723  0.0687 -0.1970
   92phy    H01 2476   3.158   1.928   2.632 -0.0767 -1.4377 -0.8274
   92phy    C19 2477   3.312   2.167   2.604  0.7639  0.4178 -0.1046
   92phy    C13 2478   3.053   2.136   2.654  0.0438 -0.8572  0.0129
   92phy     H3 2479   3.032   2.246   2.652 -1.3306 -0.9765  2.9439
   92phy    O33 2480   3.086   2.123   2.793 -0.0148  0.1170 -0.0537
   92phy    H1B 2481   3.163   2.174   2.812  0.0754 -0.1425  0.2824
   92phy    C12 2482   2.920   2.062   2.638 -0.3873  0.0951 -0.1232
   92phy    O11 2483   2.902   1.936   2.694  0.2804  0.2510 -0.5445
   92phy    H1A 2484   2.816   1.904   2.673  0.5025 -0.2900 -0.6653
   93phy    C35 2485   2.009   2.096   2.104  0.2420 -0.1339 -0.1259
   93phy    C33 2486   1.963   2.117   1.959 -0.2656  0.5314  0.3628
   93phy    C34 2487   1.996   2.262   1.927  0.7998  0.0139  0.0325
   93phy    C32 2488   2.038   2.016   1.868  0.0747 -0.3300  0.0322
   93phy    C31 2489   2.002   1.866   1.863 -0.5436  0.1563  0.2169
   93phy    C30 2490   2.097   1.788   1.778  0.1793 -0.0250 -0.4967
   93phy    C28 2491   2.047   1.649   1.733  0.0580 -0.1999 -0.5368
   93phy    C29 2492   2.003   1.638   1.586 -0.1755  0.3416  0.0752
   93phy    C27 2493   2.155   1.542   1.760  0.7385  0.5366  0.6360
   93phy    C26 2494   2.126   1.461   1.882 -0.2233  0.0507 -0.2977
   93phy    C25 2495   2.223   1.340   1.887 -0.0144 -0.0900 -0.1954
   93phy    C23 2496   2.217   1.263   2.022  0.3009  0.5299 -0.0429
   93phy    C24 2497   2.141   1.131   2.015 -0.0904  0.0535  0.2492
   93phy    C22 2498   2.362   1.239   2.072  0.5398 -0.3944  0.3326
   93phy    C21 2499   2.382   1.224   2.219  0.1019 -0.1163  0.4444
   93phy    C20 2500   2.533   1.224   2.248 -0.5302 -0.0660 -0.1743
   93phy    C18 2501   2.584   1.207   2.396 -0.1251  0.4413  0.7208
   93phy    O01 2502   2.502   1.134   2.489 -0.0541  0.1565 -0.4719
   93phy    H01 2503   2.459   1.203   2.537  0.0002 -0.9244  1.2246
   93phy    C19 2504   2.705   1.108   2.369  0.2941 -0.2879 -0.1417
   93phy    C13 2505   2.629   1.342   2.468  0.1491  0.0132  0.4374
   93phy     H3 2506   2.694   1.401   2.398  0.2790  1.2411  1.5487
   93phy    O33 2507   2.727   1.309   2.571  0.4193 -0.5926  0.7726
   93phy    H1B 2508   2.685   1.246   2.626 -1.0295 -0.3409  0.0074
   93phy    C12 2509   2.510   1.441   2.513  0.3434  0.2304 -0.1426
   93phy    O11 2510   2.411   1.374   2.584  0.1945  0.4725 -0.2708
   93phy    H1A 2511   2.334   1.402   2.539  0.1168  0.2291 -0.2863
   94phy    C35 2512   3.458   2.103   1.351 -0.5934 -0.2421 -0.3055
   94phy    C33 2513   3.484   2.223   1.439  0.0693  0.1558  0.1603
   94phy    C34 2514   3.562   2.174   1.562  0.0478 -0.1063 -0.5442
   94phy    C32 2515   3.569   2.329   1.373 -0.1429 -0.8100  0.1584
   94phy    C31 2516   3.490   2.418   1.273 -0.1079 -0.4681 -0.0274
   94phy    C30 2517   3.573   2.531   1.210  0.1778 -0.4343 -0.0007
   94phy    C28 2518   3.492   2.607   1.100 -0.1162 -0.1041 -0.3141
   94phy    C29 2519   3.399   2.716   1.155 -0.2731 -0.0096  0.4523
   94phy    C27 2520   3.586   2.683   1.003 -0.0066  0.3887 -0.2332
   94phy    C26 2521   3.584   2.623   0.866  0.1255 -0.0647  0.1654
   94phy    C25 2522   3.687   2.673   0.762 -0.1104  0.1918 -0.1678
   94phy    C23 2523   3.667   2.610   0.623  0.0822  0.4387  0.3490
   94phy    C24 2524   3.588   2.700   0.533  0.1307 -0.3441  0.0818
   94phy    C22 2525   3.808   2.580   0.558  0.6800 -0.2575  0.2568
   94phy    C21 2526   3.819   2.438   0.492 -0.0566  0.2069 -0.3531
   94phy    C20 2527   3.965   2.410   0.437 -0.0157  0.1840  0.0757
   94phy    C18 2528   4.003   2.281   0.372  0.5014 -0.1479 -0.2566
   94phy    O01 2529   3.955   2.174   0.468  0.4470 -0.2662  0.1848
   94phy    H01 2530   3.955   2.220   0.550 -1.0920  0.8590 -0.3960
   94phy    C19 2531   4.156   2.285   0.369  0.2493  0.2312  0.4415
   94phy    C13 2532   3.941   2.259   0.224  0.5969  0.1202 -0.0058
   94phy     H3 2533   3.830   2.274   0.233  0.1073 -1.3688 -2.6447
   94phy    O33 2534   3.963   2.369   0.129  0.0423  0.0844 -0.1118
   94phy    H1B 2535   3.883   2.392   0.087 -0.6125 -0.6582  0.6797
   94phy    C12 2536   3.911   2.121   0.150  0.2102  0.1248  0.0872
   94phy    O11 2537   3.862   2.015   0.228 -0.2780 -0.5440  0.1356
   94phy    H1A 2538   3.902   2.026   0.312 -0.0519 -0.5260  0.0269
   95phy    C35 2539   3.878   3.744   1.198 -0.2837 -0.5285 -0.3657
   95phy    C33 2540   3.920   3.604   1.248 -0.3002 -0.3147  0.4189
   95phy    C34 2541   4.065   3.596   1.202 -0.2235  0.3546  0.0383
   95phy    C32 2542   3.913   3.588   1.401 -0.3717  0.2073 -0.0235
   95phy    C31 2543   3.775   3.566   1.465 -0.2637  0.3705 -0.4942
   95phy    C30 2544   3.791   3.527   1.611  0.2840 -0.3952 -0.4384
   95phy    C28 2545   3.659   3.507   1.691 -0.0840  0.6989 -0.5849
   95phy    C29 2546   3.623   3.353   1.684  0.0292 -0.2846  0.2779
   95phy    C27 2547   3.685   3.536   1.843 -0.6079  0.0611 -0.0779
   95phy    C26 2548   3.645   3.662   1.912 -0.2245  0.2486  0.0264
   95phy    C25 2549   3.668   3.651   2.064 -0.6487  0.9887  0.0601
   95phy    C23 2550   3.643   3.773   2.153 -0.3533 -0.2526  0.1444
   95phy    C24 2551   3.494   3.806   2.169  0.0375 -0.3961  0.4445
   95phy    C22 2552   3.690   3.747   2.294  0.4956  0.2381  0.2270
   95phy    C21 2553   3.740   3.863   2.381  0.0689  0.3084 -0.6989
   95phy    C20 2554   3.784   3.810   2.522  0.0335  0.2051  0.2997
   95phy    C18 2555   3.849   3.900   2.635 -0.0218 -0.0225  0.5346
   95phy    O01 2556   3.733   3.986   2.665 -0.3417 -0.7074 -0.1086
   95phy    H01 2557   3.720   3.993   2.757  1.2649  1.0042  0.0602
   95phy    C19 2558   3.862   3.795   2.749  0.1331 -0.5103  0.8219
   95phy    C13 2559   3.984   3.979   2.592  0.0616  0.0252  0.1990
   95phy     H3 2560   3.969   4.021   2.489 -0.6298 -0.4670  0.0917
   95phy    O33 2561   4.093   3.888   2.568 -0.2087 -0.3097 -0.4260
   95phy    H1B 2562   4.148   3.927   2.504 -0.9680  2.1245  0.2793
   95phy    C12 2563   4.040   4.100   2.677  0.0161  0.3558 -0.1983
   95phy    O11 2564   4.143   4.179   2.619 -0.6878 -0.2927 -0.7527
   95phy    H1A 2565   4.226   4.137   2.608 -0.7435 -0.7469  0.4219
   96phy    C35 2566   2.804   2.838   1.328  0.6260 -0.1248 -0.0267
   96phy    C33 2567   2.944   2.883   1.368 -0.1614 -0.0978  0.0746
   96phy    C34 2568   3.033   2.851   1.251 -0.9277 -0.0615  0.0404
   96phy    C32 2569   2.943   3.030   1.411 -0.0221  0.7899 -0.2507
   96phy    C31 2570   3.031   3.073   1.531  0.1928  0.2220 -0.5338
   96phy    C30 2571   3.052   3.220   1.533 -0.3203 -0.2177  0.0580
   96phy    C28 2572   3.127   3.292   1.648  0.4318 -0.2412  0.0559
   96phy    C29 2573   3.271   3.299   1.620 -0.3914  0.0545 -0.3681
   96phy    C27 2574   3.062   3.432   1.670 -0.1056  0.0244 -0.3634
   96phy    C26 2575   3.064   3.487   1.806 -0.0370  0.1668 -0.2794
   96phy    C25 2576   2.970   3.608   1.811 -0.5277 -0.2372  0.3857
   96phy    C23 2577   2.975   3.705   1.927  0.0930 -0.3190 -0.4331
   96phy    C24 2578   2.929   3.847   1.879  0.6528 -0.0454  0.2731
   96phy    C22 2579   2.891   3.657   2.048 -0.1625 -0.1361 -0.3037
   96phy    C21 2580   2.940   3.702   2.193  0.0118  0.4340  0.6924
   96phy    C20 2581   2.856   3.649   2.312  0.0005  0.0054 -0.1843
   96phy    C18 2582   2.881   3.703   2.458 -0.2650  0.1701  0.2391
   96phy    O01 2583   2.817   3.831   2.469 -0.3455 -0.0779 -0.1212
   96phy    H01 2584   2.850   3.892   2.406 -0.1208  0.6637  0.6973
   96phy    C19 2585   2.779   3.617   2.539  0.2395  0.5668 -0.1809
   96phy    C13 2586   3.030   3.689   2.526 -0.5060  0.1790  0.2314
   96phy     H3 2587   3.077   3.593   2.490 -1.3556 -0.6455  1.2448
   96phy    O33 2588   3.033   3.665   2.666 -0.2114 -0.2863 -0.1691
   96phy    H1B 2589   3.068   3.580   2.686  1.9286  0.7016  0.5478
   96phy    C12 2590   3.130   3.805   2.497  0.1171 -0.0717 -0.3782
   96phy    O11 2591   3.109   3.927   2.560 -0.2598  0.0418  0.2442
   96phy    H1A 2592   3.017   3.945   2.553 -0.1909  1.2075  1.7797
   97phy    C35 2593   2.033   2.917   1.196 -0.3221 -1.0835 -0.2274
   97phy    C33 2594   2.108   2.902   1.330  0.4393 -0.4800 -0.8762
   97phy    C34 2595   2.022   2.935   1.456 -0.5944  0.3290  0.4894
   97phy    C32 2596   2.150   2.755   1.334 -0.3424  0.1099  0.3209
   97phy    C31 2597   2.296   2.728   1.327  0.5385  0.0065 -0.0147
   97phy    C30 2598   2.321   2.575   1.331  0.1657  0.0222 -0.8688
   97phy    C28 2599   2.471   2.539   1.326 -0.7967 -0.0216  0.3427
   97phy    C29 2600   2.495   2.407   1.405  0.1925 -0.3089 -0.3761
   97phy    C27 2601   2.545   2.520   1.189  0.3801  0.1742  0.1683
   97phy    C26 2602   2.572   2.650   1.106  0.0467  0.6622 -0.3488
   97phy    C25 2603   2.681   2.617   1.002 -0.2281  0.5236  0.1484
   97phy    C23 2604   2.700   2.729   0.895 -0.7013  0.4371  0.2134
   97phy    C24 2605   2.813   2.822   0.931 -0.0134  0.1379 -0.1142
   97phy    C22 2606   2.715   2.670   0.750  0.1139 -0.1854 -0.5117
   97phy    C21 2607   2.650   2.739   0.634  0.1473  0.3674 -0.2890
   97phy    C20 2608   2.707   2.675   0.504  0.4696 -0.1266 -0.3465
   97phy    C18 2609   2.677   2.728   0.362 -0.5134  0.2696  0.3707
   97phy    O01 2610   2.535   2.740   0.346 -0.4353  0.6212 -0.3974
   97phy    H01 2611   2.518   2.831   0.331 -2.5927  0.0702 -1.8097
   97phy    C19 2612   2.727   2.613   0.267 -0.0861  0.0277  0.2111
   97phy    C13 2613   2.748   2.871   0.325 -0.3251 -0.4519 -0.3714
   97phy     H3 2614   2.717   2.936   0.411 -2.3376 -0.8866 -0.7262
   97phy    O33 2615   2.891   2.882   0.347  0.1842  0.0784  0.1315
   97phy    H1B 2616   2.913   2.913   0.433  1.5220  1.2118 -0.5654
   97phy    C12 2617   2.688   2.972   0.224 -0.0828 -0.4058 -0.4908
   97phy    O11 2618   2.550   2.986   0.222  0.2271 -0.1652  0.2808
   97phy    H1A 2619   2.540   3.061   0.166  0.2092  0.2101  0.7727
   98phy    C35 2620   4.307   3.521   1.745 -0.0490  0.2319  0.1812
   98phy    C33 2621   4.368   3.537   1.608 -0.0734 -0.1990 -0.1007
   98phy    C34 2622   4.305   3.439   1.508  0.0959  0.4343 -0.1598
   98phy    C32 2623   4.360   3.680   1.552 -0.1763 -0.0573 -0.2600
   98phy    C31 2624   4.462   3.785   1.597  0.5755  0.6168 -0.3636
   98phy    C30 2625   4.429   3.925   1.540 -0.1217  0.6651 -0.5701
   98phy    C28 2626   4.485   4.046   1.617 -0.0665 -0.2999 -0.0591
   98phy    C29 2627   4.626   4.079   1.563  0.1229  0.3251  0.1210
   98phy    C27 2628   4.390   4.164   1.615  0.4190  0.2896 -0.2412
   98phy    C26 2629   4.368   4.238   1.747  0.4013 -0.1034  0.3142
   98phy    C25 2630   4.280   4.358   1.724  0.6512 -0.6749 -0.1687
   98phy    C23 2631   4.237   4.433   1.850  0.1448  0.1533  0.2935
   98phy    C24 2632   4.325   4.552   1.877 -0.7167 -0.0252 -0.6844
   98phy    C22 2633   4.090   4.470   1.831 -0.1311 -0.0346  0.2525
   98phy    C21 2634   4.002   4.457   1.959  0.1580  0.3862 -0.3792
   98phy    C20 2635   3.853   4.456   1.914 -0.4444 -0.1258 -0.2372
   98phy    C18 2636   3.741   4.429   2.026 -0.1015  0.0026  0.1592
   98phy    O01 2637   3.758   4.527   2.130  0.6590  0.1050 -0.3166
   98phy    H01 2638   3.834   4.502   2.179  0.1037 -0.1874  0.4008
   98phy    C19 2639   3.620   4.485   1.953  0.5291  0.4699  0.0594
   98phy    C13 2640   3.707   4.283   2.088 -0.4387  0.1298  0.5201
   98phy     H3 2641   3.691   4.212   2.003 -1.5274  0.9289  0.0151
   98phy    O33 2642   3.584   4.275   2.157  0.5273  0.0344  0.4892
   98phy    H1B 2643   3.578   4.353   2.207  0.2393  0.5726 -0.3631
   98phy    C12 2644   3.821   4.219   2.180  0.0161  0.2126  0.4972
   98phy    O11 2645   3.857   4.276   2.302 -0.1799  0.0107 -0.0445
   98phy    H1A 2646   3.807   4.249   2.376  0.5302  1.6198  1.0983
   99phy    C35 2647   2.447   3.060   0.949  0.3833  0.0971 -0.0380
   99phy    C33 2648   2.531   3.121   1.063 -0.1957 -0.3649  0.7494
   99phy    C34 2649   2.503   3.024   1.174  0.1526  0.1220 -0.4402
   99phy    C32 2650   2.682   3.115   1.035 -0.5241 -0.1906 -0.5429
   99phy    C31 2651   2.749   3.254   1.060  0.2202 -0.2225 -0.5475
   99phy    C30 2652   2.899   3.260   1.016  0.0212 -0.1932 -0.0804
   99phy    C28 2653   2.964   3.395   1.045  0.3628  0.0244  0.3272
   99phy    C29 2654   3.048   3.377   1.168  0.0559 -0.3162  0.4076
   99phy    C27 2655   3.065   3.442   0.938  0.1137  0.3903 -0.1673
   99phy    C26 2656   3.041   3.568   0.853 -0.1476 -0.2924 -0.5346
   99phy    C25 2657   3.144   3.604   0.747  0.5197  0.0793  0.1349
   99phy    C23 2658   3.117   3.718   0.650 -0.0915  0.2403  0.4111
   99phy    C24 2659   3.201   3.841   0.690  0.3014 -0.1035 -0.3606
   99phy    C22 2660   3.171   3.660   0.522 -0.2579 -0.1019  0.1169
   99phy    C21 2661   3.097   3.692   0.398  0.5033  0.3206  0.4458
   99phy    C20 2662   3.165   3.640   0.271 -0.0650 -0.1537  0.0296
   99phy    C18 2663   3.094   3.651   0.130 -0.2294  0.0610 -0.0938
   99phy    O01 2664   2.968   3.581   0.141  0.1948  0.2627  0.2102
   99phy    H01 2665   2.911   3.643   0.182  1.0967  1.2029  0.1059
   99phy    C19 2666   3.180   3.554   0.046 -0.1965 -0.4766  0.0361
   99phy    C13 2667   3.076   3.801   0.072 -0.9241  0.7807 -0.4306
   99phy     H3 2668   2.983   3.837   0.122  0.0747 -0.0308  2.1753
   99phy    O33 2669   3.166   3.900   0.127 -0.2717 -0.2071  0.4146
   99phy    H1B 2670   3.136   3.920   0.213  1.6381 -0.0582  1.0967
   99phy    C12 2671   3.023   3.840  -0.072  0.1906  0.2677 -0.0260
   99phy    O11 2672   2.919   3.763  -0.126 -0.0189 -0.2136 -0.0250
   99phy    H1A 2673   2.948   3.747  -0.214  0.9046  2.9893 -0.4215
  100phy    C35 2674   3.229   2.325   1.766  0.1114  0.3830 -0.3647
  100phy    C33 2675   3.281   2.459   1.820 -0.1621  0.2629 -0.1454
  100phy    C34 2676   3.316   2.430   1.963 -0.5044 -0.0323 -0.3705
  100phy    C32 2677   3.387   2.533   1.728  0.0686  0.8941 -0.2994
  100phy    C31 2678   3.362   2.682   1.719  0.3371 -0.0940 -0.0170
  100phy    C30 2679   3.484   2.755   1.664  0.4269  0.1772  0.0751
  100phy    C28 2680   3.464   2.907   1.641  0.1038 -0.3303  0.5220
  100phy    C29 2681   3.525   2.998   1.742 -0.1581  0.3113 -0.1237
  100phy    C27 2682   3.512   2.931   1.499  0.1996  0.3537  0.0590
  100phy    C26 2683   3.433   3.042   1.432 -0.2275 -0.1276  0.1192
  100phy    C25 2684   3.493   3.085   1.292 -0.0481 -0.5625 -0.0180
  100phy    C23 2685   3.402   3.192   1.226 -0.2540  0.5701  0.1903
  100phy    C24 2686   3.449   3.340   1.254  0.4068  0.4479  0.1258
  100phy    C22 2687   3.399   3.185   1.075  0.2162 -0.0634  0.8229
  100phy    C21 2688   3.279   3.123   1.004  0.5438 -0.0778 -0.6848
  100phy    C20 2689   3.333   3.082   0.867  0.1810 -0.0360 -0.4345
  100phy    C18 2690   3.237   3.021   0.761 -0.1662 -0.4541 -0.3489
  100phy    O01 2691   3.176   2.905   0.820 -0.3665 -0.2280  0.3698
  100phy    H01 2692   3.223   2.875   0.895 -1.0105 -0.7206  0.5903
  100phy    C19 2693   3.339   2.974   0.655  0.4748  0.1463 -0.2559
  100phy    C13 2694   3.123   3.118   0.705  0.0023  0.2789  0.4617
  100phy     H3 2695   3.053   3.122   0.792 -0.7016 -0.9853 -0.0318
  100phy    O33 2696   3.145   3.262   0.692  0.1598  0.4757 -0.1519
  100phy    H1B 2697   3.170   3.299   0.775 -0.1010 -0.0847  0.1827
  100phy    C12 2698   3.001   3.069   0.619  0.1089 -0.0555 -0.0216
  100phy    O11 2699   2.980   2.930   0.616  0.2633  0.0712  0.1935
  100phy    H1A 2700   2.994   2.896   0.702 -0.6597  0.0343  0.3377
  101phy    C35 2701   3.509   0.108   1.444 -0.5625 -0.0037  0.0382
  101phy    C33 2702   3.371   0.118   1.497  0.3850 -0.2027 -0.4068
  101phy    C34 2703   3.327   0.261   1.514 -0.2153  0.2648 -0.2592
  101phy    C32 2704   3.273   0.029   1.421  0.4895  0.2767  0.0174
  101phy    C31 2705   3.250  -0.110   1.477 -0.3068  0.1626 -0.0823
  101phy    C30 2706   3.114  -0.168   1.436 -0.4656  0.1801  0.0128
  101phy    C28 2707   3.094  -0.305   1.502  0.2636 -0.2317  0.1653
  101phy    C29 2708   3.026  -0.290   1.640 -0.1885  0.5843  0.1559
  101phy    C27 2709   3.006  -0.400   1.422  0.8397 -0.3499  0.1553
  101phy    C26 2710   3.079  -0.495   1.331 -0.5049 -0.1374 -0.3463
  101phy    C25 2711   2.981  -0.598   1.273 -0.1983 -0.1400 -0.2602
  101phy    C23 2712   3.059  -0.706   1.198 -0.2169  0.5618 -0.0017
  101phy    C24 2713   3.048  -0.840   1.269 -0.1478  0.0204 -0.1760
  101phy    C22 2714   2.989  -0.730   1.064  0.1482  0.5105  0.6111
  101phy    C21 2715   3.070  -0.749   0.938 -0.0388 -0.1297  0.2813
  101phy    C20 2716   2.979  -0.787   0.822 -0.2052 -0.1398  0.1254
  101phy    C18 2717   3.031  -0.776   0.671 -0.5528  0.4880  0.4522
  101phy    O01 2718   3.071  -0.644   0.641  0.2273 -0.4035 -0.3707
  101phy    H01 2719   3.089  -0.629   0.551  0.6392  1.5448 -0.0066
  101phy    C19 2720   2.904  -0.798   0.587  0.3491  0.0081  0.1894
  101phy    C13 2721   3.145  -0.879   0.622  0.5744 -0.2875 -0.1662
  101phy     H3 2722   3.110  -0.979   0.660 -0.0125  0.1439  0.4559
  101phy    O33 2723   3.141  -0.913   0.485 -0.6383  0.1312  0.1651
  101phy    H1B 2724   3.172  -0.845   0.429 -0.2448  0.3186  0.6031
  101phy    C12 2725   3.294  -0.878   0.680  0.3124  0.3318  0.3310
  101phy    O11 2726   3.365  -0.774   0.631  0.0072 -0.6349  0.3840
  101phy    H1A 2727   3.337  -0.695   0.674  1.5463 -0.3666  0.9779
  102phy    C35 2728   2.174   1.266   1.475  0.3487  0.2335  0.2003
  102phy    C33 2729   2.287   1.170   1.456 -0.2762  0.0954 -0.1363
  102phy    C34 2730   2.404   1.247   1.405  0.3110  0.3048 -0.4443
  102phy    C32 2731   2.320   1.085   1.582  0.1176  0.2101  0.4277
  102phy    C31 2732   2.235   0.958   1.593  0.4474  0.1593 -0.0804
  102phy    C30 2733   2.255   0.871   1.709 -0.0609  0.2090  0.1578
  102phy    C28 2734   2.170   0.742   1.718 -0.2986 -0.1578 -0.1274
  102phy    C29 2735   2.210   0.632   1.619  0.1619  0.0181  0.1733
  102phy    C27 2736   2.187   0.700   1.866 -0.0463  0.1245  0.1202
  102phy    C26 2737   2.058   0.650   1.927 -0.5694  0.0196 -0.4914
  102phy    C25 2738   2.089   0.613   2.077  0.2462  0.1642  0.3417
  102phy    C23 2739   1.975   0.554   2.167  0.1230 -0.1440 -0.5711
  102phy    C24 2740   1.948   0.405   2.151  0.7473 -0.2283 -0.2238
  102phy    C22 2741   2.004   0.593   2.314  0.4365 -0.2104 -0.6724
  102phy    C21 2742   1.884   0.611   2.411 -0.2786 -0.2615 -0.5940
  102phy    C20 2743   1.903   0.710   2.529 -0.5109 -0.0654 -0.3032
  102phy    C18 2744   1.830   0.684   2.670  0.3323  0.4794  0.1877
  102phy    O01 2745   1.864   0.555   2.721  0.1293 -0.1791 -0.2911
  102phy    H01 2746   1.957   0.543   2.721  0.0112 -1.3770  0.7433
  102phy    C19 2747   1.902   0.794   2.749 -0.5650 -0.5945  0.1266
  102phy    C13 2748   1.662   0.698   2.652 -0.2314  0.5522  0.2068
  102phy     H3 2749   1.630   0.638   2.563 -1.3356  2.4527 -0.7392
  102phy    O33 2750   1.616   0.828   2.614 -0.2288  0.1162 -0.0683
  102phy    H1B 2751   1.522   0.837   2.618 -0.1933  1.3726 -1.3268
  102phy    C12 2752   1.580   0.639   2.770  0.2927  0.2205  0.4415
  102phy    O11 2753   1.612   0.513   2.828 -0.1345 -0.2174  0.0690
  102phy    H1A 2754   1.700   0.503   2.799 -0.2269  3.6595 -2.3818
  103phy    C35 2755   2.421   4.098   2.119  0.3833 -0.1912 -0.2896
  103phy    C33 2756   2.569   4.066   2.076 -0.1795 -0.1314  0.1874
  103phy    C34 2757   2.594   3.911   2.093 -0.0354 -0.3219 -0.1679
  103phy    C32 2758   2.603   4.136   1.944 -0.3937 -0.3717 -0.2866
  103phy    C31 2759   2.750   4.185   1.949 -0.2106  0.4854  0.0247
  103phy    C30 2760   2.780   4.258   1.821 -0.0873  0.5148  0.2822
  103phy    C28 2761   2.922   4.320   1.801  0.0135 -0.1523 -0.4019
  103phy    C29 2762   2.981   4.293   1.662  0.3268 -0.3370 -0.4831
  103phy    C27 2763   2.918   4.469   1.841 -0.1177 -0.3800  0.2560
  103phy    C26 2764   3.047   4.539   1.892  0.2445 -0.0371  0.6221
  103phy    C25 2765   3.024   4.661   1.985 -0.3038 -0.0595  0.3689
  103phy    C23 2766   3.147   4.723   2.051 -0.0388 -0.2507 -0.3583
  103phy    C24 2767   3.122   4.875   2.065 -0.0314  0.7733  0.1911
  103phy    C22 2768   3.184   4.675   2.190  0.1943  0.1674  0.2862
  103phy    C21 2769   3.276   4.560   2.209 -0.0075  0.2793  0.3110
  103phy    C20 2770   3.313   4.545   2.363  0.2350  0.3327  0.1347
  103phy    C18 2771   3.387   4.419   2.421  0.6364  0.2113  0.2675
  103phy    O01 2772   3.517   4.421   2.358 -0.2429 -0.2218 -0.3950
  103phy    H01 2773   3.536   4.513   2.360  1.3126 -0.5201  0.9041
  103phy    C19 2774   3.407   4.475   2.562 -0.2966 -0.0339  0.1484
  103phy    C13 2775   3.306   4.282   2.409  0.4063  0.3662 -0.1193
  103phy     H3 2776   3.267   4.275   2.304  1.9209 -0.1539 -0.6681
  103phy    O33 2777   3.188   4.275   2.487  0.3686 -0.1264  0.1754
  103phy    H1B 2778   3.127   4.347   2.481  0.6354  0.1159  0.3553
  103phy    C12 2779   3.382   4.141   2.433  0.4055  0.1980  0.7376
  103phy    O11 2780   3.518   4.129   2.379  0.6892  0.0678  0.0007
  103phy    H1A 2781   3.515   4.171   2.296 -0.5557  0.8917  0.4311
  104phy    C35 2782   2.058   0.105   0.711  0.1011 -0.2445  0.4583
  104phy    C33 2783   2.000   0.010   0.812  0.1254 -0.3790  0.4743
  104phy    C34 2784   1.858  -0.010   0.774 -0.7038 -0.0031  0.4941
  104phy    C32 2785   2.078  -0.121   0.810  0.1058  0.2497  0.4407
  104phy    C31 2786   2.146  -0.143   0.945 -0.4426 -0.5064 -0.0112
  104phy    C30 2787   2.216  -0.285   0.957 -0.4567 -0.2821 -0.0184
  104phy    C28 2788   2.311  -0.296   1.080  0.4613 -0.1372  0.4241
  104phy    C29 2789   2.238  -0.374   1.190  0.2314 -0.0963  0.3661
  104phy    C27 2790   2.435  -0.383   1.050  0.4511 -0.0230 -0.2166
  104phy    C26 2791   2.554  -0.304   1.002 -0.2122 -0.1621  0.3308
  104phy    C25 2792   2.691  -0.369   1.020 -0.2485  0.4497 -0.5309
  104phy    C23 2793   2.798  -0.292   0.943 -0.9352  0.1367 -0.1438
  104phy    C24 2794   2.913  -0.248   1.039  0.1294 -0.0097  0.1163
  104phy    C22 2795   2.853  -0.372   0.819  0.7635  0.2829 -0.2138
  104phy    C21 2796   2.842  -0.290   0.688 -0.0217  0.2800 -0.6110
  104phy    C20 2797   2.871  -0.375   0.571 -0.7437  0.3907  0.3848
  104phy    C18 2798   2.848  -0.316   0.429 -0.1989 -0.4684  0.0282
  104phy    O01 2799   2.704  -0.293   0.419  0.3376  0.1554 -0.6533
  104phy    H01 2800   2.662  -0.340   0.488  0.9895 -0.8069 -0.8906
  104phy    C19 2801   2.876  -0.445   0.346 -0.2458  0.3551 -0.3107
  104phy    C13 2802   2.939  -0.190   0.388 -0.5967 -0.4180 -0.0772
  104phy     H3 2803   2.913  -0.115   0.467 -1.3570 -0.4983 -0.2385
  104phy    O33 2804   3.086  -0.193   0.416 -0.0115 -0.3386 -0.4021
  104phy    H1B 2805   3.112  -0.130   0.481  1.1579 -0.4235 -0.7596
  104phy    C12 2806   2.891  -0.075   0.280 -0.3474 -0.3014 -0.1944
  104phy    O11 2807   2.939  -0.100   0.150  0.2962 -0.4751 -0.5738
  104phy    H1A 2808   2.903  -0.041   0.087 -1.5390  0.3013  1.0802
  105phy    C35 2809   2.015   3.990   1.702 -0.2558 -0.1816 -0.4088
  105phy    C33 2810   2.100   3.870   1.734  0.0075 -0.4980 -0.2188
  105phy    C34 2811   2.125   3.870   1.886  0.0088 -0.0750 -0.2561
  105phy    C32 2812   2.049   3.737   1.680 -0.0026 -0.1338 -0.2747
  105phy    C31 2813   2.153   3.626   1.649  0.3419  0.3958 -0.4138
  105phy    C30 2814   2.095   3.514   1.566  0.4050  0.0537 -0.0445
  105phy    C28 2815   2.187   3.405   1.504  0.1823  0.2496 -0.2902
  105phy    C29 2816   2.202   3.284   1.596 -0.2040  0.2716  0.7971
  105phy    C27 2817   2.120   3.346   1.374  0.1706  0.2113  0.1136
  105phy    C26 2818   2.132   3.418   1.242 -0.5873 -0.3231 -0.0309
  105phy    C25 2819   2.047   3.345   1.135 -0.2186  0.4992  0.3768
  105phy    C23 2820   2.033   3.408   0.997 -0.4104 -0.2555 -0.7534
  105phy    C24 2821   2.072   3.305   0.894  0.2541 -0.2545  0.1167
  105phy    C22 2822   1.898   3.478   0.964  0.1212 -0.0636 -0.0329
  105phy    C21 2823   1.914   3.584   0.855 -0.0165 -0.5963 -0.0185
  105phy    C20 2824   1.787   3.673   0.843 -0.2354  0.8587 -0.0071
  105phy    C18 2825   1.775   3.788   0.742 -0.3280  0.5678  0.1747
  105phy    O01 2826   1.900   3.852   0.723 -0.2987 -0.3078  0.2385
  105phy    H01 2827   1.965   3.800   0.679 -0.8290 -0.1702 -0.7458
  105phy    C19 2828   1.677   3.888   0.807  0.1033 -0.0563  0.2918
  105phy    C13 2829   1.731   3.731   0.599  0.3732  0.1420  0.0070
  105phy     H3 2830   1.811   3.655   0.580  0.6055  0.3280  0.2401
  105phy    O33 2831   1.621   3.639   0.595 -0.7041  0.1111 -0.0698
  105phy    H1B 2832   1.542   3.689   0.601 -0.0880  1.1520 -0.3169
  105phy    C12 2833   1.746   3.801   0.459  0.1508 -0.1985 -0.7811
  105phy    O11 2834   1.757   3.717   0.347  0.1546 -0.2819 -0.1454
  105phy    H1A 2835   1.707   3.640   0.364  1.8101 -1.1443  1.0396
  106phy    C35 2836   1.653   0.212   1.902 -0.0654  0.0819  0.2886
  106phy    C33 2837   1.771   0.120   1.870  0.2731  0.1747  0.0255
  106phy    C34 2838   1.718  -0.000   1.804 -0.3314  0.0154  0.6129
  106phy    C32 2839   1.879   0.189   1.780  0.0043 -0.4314 -0.2154
  106phy    C31 2840   2.022   0.159   1.822  0.4071 -0.2718 -0.5017
  106phy    C30 2841   2.113   0.202   1.710  0.2741 -0.5116 -0.7151
  106phy    C28 2842   2.260   0.189   1.725 -0.2286  0.0723 -0.3310
  106phy    C29 2843   2.326   0.178   1.588 -0.7339  0.1542  0.4388
  106phy    C27 2844   2.314   0.303   1.813 -0.2673  0.2026  0.7632
  106phy    C26 2845   2.441   0.263   1.886  0.3710  0.6728 -0.2846
  106phy    C25 2846   2.477   0.369   1.992 -0.2172 -0.6287 -0.2531
  106phy    C23 2847   2.587   0.324   2.093 -0.1987  0.0019  0.4076
  106phy    C24 2848   2.682   0.440   2.133 -0.6456  0.0199  0.2490
  106phy    C22 2849   2.528   0.251   2.214  0.0548  0.4162 -0.3564
  106phy    C21 2850   2.599   0.132   2.275 -0.0787  0.4412  0.5084
  106phy    C20 2851   2.516   0.071   2.387 -0.2474 -0.2454  0.1727
  106phy    C18 2852   2.581  -0.044   2.485 -0.3381 -0.0063  0.4150
  106phy    O01 2853   2.702   0.008   2.550 -0.2117  0.0342 -0.3194
  106phy    H01 2854   2.696   0.100   2.567  2.2701  0.0192  1.1578
  106phy    C19 2855   2.481  -0.049   2.605 -0.0468 -0.4841 -0.1672
  106phy    C13 2856   2.612  -0.187   2.414 -0.5978 -0.2413  0.2489
  106phy     H3 2857   2.533  -0.214   2.339 -0.5933  0.7766 -0.1343
  106phy    O33 2858   2.600  -0.304   2.499 -0.4374  0.0817  0.0199
  106phy    H1B 2859   2.673  -0.310   2.557 -0.1567 -1.1505 -0.4262
  106phy    C12 2860   2.749  -0.198   2.330 -0.4143 -0.0174  0.6348
  106phy    O11 2861   2.870  -0.212   2.401  0.4078 -0.4752  0.2905
  106phy    H1A 2862   2.900  -0.129   2.435 -0.3757  0.0579 -0.2745
  107phy    C35 2863   2.604   5.028   1.954 -0.3068 -0.1652 -0.1629
  107phy    C33 2864   2.683   5.036   1.823  0.7431 -0.2392  0.4906
  107phy    C34 2865   2.592   5.000   1.711 -0.0121 -0.3690  0.6016
  107phy    C32 2866   2.724   5.182   1.798 -0.1671  0.0204 -0.2508
  107phy    C31 2867   2.852   5.233   1.861 -0.3556  0.9330 -0.2240
  107phy    C30 2868   2.911   5.356   1.794 -0.1423  0.1481 -0.1283
  107phy    C28 2869   3.029   5.416   1.870  0.2709 -0.1473  0.2274
  107phy    C29 2870   3.164   5.347   1.825  0.5688  0.1581  0.3266
  107phy    C27 2871   3.029   5.566   1.846 -0.0012  0.0420  0.1825
  107phy    C26 2872   3.093   5.641   1.971  0.8253  0.7596  0.4365
  107phy    C25 2873   3.082   5.791   1.945 -0.4743 -0.4133 -0.3693
  107phy    C23 2874   3.149   5.888   2.049 -0.5035 -0.3346 -0.0958
  107phy    C24 2875   3.163   6.019   1.980 -0.7079  0.1987  0.1482
  107phy    C22 2876   3.080   5.907   2.185  0.2799 -0.4408 -0.0027
  107phy    C21 2877   3.106   5.799   2.290 -0.3181 -0.7357  0.1885
  107phy    C20 2878   3.029   5.826   2.416 -0.8849  0.0045  0.4170
  107phy    C18 2879   3.026   5.711   2.532  0.1567  0.8175 -0.4471
  107phy    O01 2880   3.150   5.695   2.597 -0.1080  0.3439 -0.3108
  107phy    H01 2881   3.166   5.769   2.652  2.2951  0.8449 -1.5476
  107phy    C19 2882   2.935   5.785   2.636 -0.4671  0.1966  0.6970
  107phy    C13 2883   2.972   5.563   2.491  0.5392 -0.3936 -0.4536
  107phy     H3 2884   2.869   5.570   2.450 -0.9237 -3.3801  2.2705
  107phy    O33 2885   2.944   5.487   2.608  0.1784  0.4337 -0.4453
  107phy    H1B 2886   3.023   5.481   2.657 -0.8297 -2.8820  1.0866
  107phy    C12 2887   3.056   5.470   2.392 -0.3319  0.0370 -0.5207
  107phy    O11 2888   3.161   5.392   2.442 -0.1470 -0.2877  0.0092
  107phy    H1A 2889   3.131   5.303   2.452 -0.8368 -0.0229  0.3422
  108phy    C35 2890   4.570   4.714   1.136 -0.3867  0.1713 -0.2263
  108phy    C33 2891   4.537   4.568   1.135  0.3928  0.2083  0.3677
  108phy    C34 2892   4.565   4.502   1.263 -0.0620 -0.0501  0.3202
  108phy    C32 2893   4.385   4.549   1.106  0.1819  0.1366 -0.1406
  108phy    C31 2894   4.328   4.570   0.967  0.1478  0.0099 -0.1389
  108phy    C30 2895   4.183   4.544   0.947 -0.1996  0.4141 -0.0484
  108phy    C28 2896   4.128   4.589   0.812  0.3361 -0.2644  0.4087
  108phy    C29 2897   4.064   4.468   0.742 -0.1879  0.1584 -0.1480
  108phy    C27 2898   4.034   4.708   0.827 -0.4347  0.1503 -0.2075
  108phy    C26 2899   3.971   4.777   0.698 -0.2663 -0.6092 -0.4591
  108phy    C25 2900   3.909   4.911   0.747  0.3266 -0.3224 -0.5129
  108phy    C23 2901   3.860   5.012   0.641  0.2435  0.0316 -0.0625
  108phy    C24 2902   3.770   5.108   0.718  0.5643  0.3667  0.0627
  108phy    C22 2903   3.962   5.087   0.556 -0.0351  0.4610  0.2322
  108phy    C21 2904   3.950   5.081   0.407  0.2923  0.4079  0.1382
  108phy    C20 2905   4.073   5.139   0.339  0.3056 -0.4706 -0.3339
  108phy    C18 2906   4.076   5.177   0.189  0.2722 -0.1812 -0.3895
  108phy    O01 2907   4.065   5.059   0.109 -0.6405 -0.2642  0.1346
  108phy    H01 2908   3.976   5.029   0.104 -0.3392 -1.1687  0.1974
  108phy    C19 2909   4.225   5.207   0.176  0.0529  0.1664 -0.3521
  108phy    C13 2910   3.980   5.296   0.131 -0.5559 -0.2218  0.3344
  108phy     H3 2911   3.988   5.377   0.207  1.4017 -0.6591  0.6355
  108phy    O33 2912   4.029   5.373   0.020 -0.2761 -0.0484 -0.2213
  108phy    H1B 2913   4.103   5.339  -0.026 -0.6006 -0.0726 -0.7418
  108phy    C12 2914   3.824   5.311   0.138 -0.1616  0.5229  0.2254
  108phy    O11 2915   3.754   5.235   0.042  0.0537  0.2245  0.4446
  108phy    H1A 2916   3.661   5.250   0.041 -0.6102 -3.2451  0.1160
  109phy    C35 2917   5.031   1.208   1.779  0.4465  0.0525 -0.1991
  109phy    C33 2918   5.084   1.344   1.750 -0.8450 -0.8360  0.2470
  109phy    C34 2919   5.183   1.333   1.639  0.0596 -0.2371  0.1037
  109phy    C32 2920   4.971   1.439   1.709  0.0207  0.1735  0.2791
  109phy    C31 2921   4.973   1.589   1.747 -0.5985 -0.0527 -0.6200
  109phy    C30 2922   4.870   1.669   1.670  0.3865 -0.6871 -0.0097
  109phy    C28 2923   4.899   1.825   1.656 -0.5487  0.5139  0.4339
  109phy    C29 2924   4.899   1.854   1.503  0.0168 -0.3019 -0.2527
  109phy    C27 2925   4.789   1.915   1.709  0.9882 -0.2929  0.2111
  109phy    C26 2926   4.814   1.972   1.848 -0.2777 -0.4592 -0.2681
  109phy    C25 2927   4.716   2.081   1.887 -0.0459  0.1199 -0.0283
  109phy    C23 2928   4.689   2.147   2.025 -0.0034  0.2447 -0.4417
  109phy    C24 2929   4.804   2.234   2.072 -0.2435 -0.2650  0.3134
  109phy    C22 2930   4.565   2.233   2.017  0.4927 -0.5225  0.4051
  109phy    C21 2931   4.466   2.222   2.136  0.2054 -0.1895  0.0145
  109phy    C20 2932   4.342   2.312   2.125 -0.3841 -0.1137 -0.1050
  109phy    C18 2933   4.230   2.321   2.239 -0.1487  0.2891 -0.1334
  109phy    O01 2934   4.288   2.361   2.365  0.3400  0.1811 -0.5299
  109phy    H01 2935   4.382   2.364   2.368  0.4813 -2.0462 -1.0707
  109phy    C19 2936   4.151   2.443   2.196  0.2047 -0.2486  0.0729
  109phy    C13 2937   4.139   2.186   2.260 -0.3405 -0.4524 -0.0736
  109phy     H3 2938   4.129   2.140   2.158  0.4701 -0.2290 -0.2615
  109phy    O33 2939   4.002   2.208   2.292 -0.1804  0.1804 -0.2036
  109phy    H1B 2940   3.958   2.128   2.267  1.9067 -1.3059  0.5544
  109phy    C12 2941   4.197   2.066   2.344  0.1776  0.0517 -0.1617
  109phy    O11 2942   4.228   2.079   2.479  0.1074  0.5638  0.1531
  109phy    H1A 2943   4.144   2.071   2.520  0.2877 -1.0235  0.2657
  110phy    C35 2944   0.200   5.141   1.551  0.2187  0.1712 -0.0172
  110phy    C33 2945   0.144   5.126   1.413  0.4322  0.5351 -0.6397
  110phy    C34 2946   0.070   4.998   1.405 -0.5224  0.1431  0.3362
  110phy    C32 2947   0.082   5.256   1.357 -0.4064 -0.0357  0.3454
  110phy    C31 2948   0.095   5.274   1.200 -0.2727 -0.0459  0.1182
  110phy    C30 2949   0.021   5.398   1.147 -0.5670  0.2834 -0.0194
  110phy    C28 2950   0.042   5.432   1.001 -0.1734  0.5428 -0.0047
  110phy    C29 2951  -0.068   5.357   0.922  0.3578 -0.2412  0.2445
  110phy    C27 2952   0.022   5.583   0.983 -0.1579  0.0426  0.2387
  110phy    C26 2953   0.092   5.654   0.862 -0.0589  0.1391 -0.9508
  110phy    C25 2954   0.045   5.798   0.849  0.2055  0.2795 -0.4567
  110phy    C23 2955   0.096   5.880   0.730  0.7107  0.1096  0.0395
  110phy    C24 2956   0.043   5.839   0.590  0.4356  0.6078 -0.3505
  110phy    C22 2957   0.043   6.024   0.753 -0.0260  0.3549 -0.4692
  110phy    C21 2958   0.136   6.142   0.727 -0.0898  0.3956  0.3307
  110phy    C20 2959   0.105   6.275   0.793  0.3381  0.2938  0.1202
  110phy    C18 2960   0.192   6.396   0.753 -0.2101  0.3011 -0.3815
  110phy    O01 2961   0.324   6.364   0.786 -0.2739  1.0529  0.5528
  110phy    H01 2962   0.368   6.424   0.845  0.5226  1.3345 -0.2991
  110phy    C19 2963   0.146   6.510   0.849  0.5781 -0.0269  0.1451
  110phy    C13 2964   0.180   6.439   0.598  0.5541 -0.0323  0.3235
  110phy     H3 2965   0.219   6.348   0.546  1.4765  0.0543  0.8411
  110phy    O33 2966   0.051   6.436   0.534  0.2347 -0.2456 -0.5178
  110phy    H1B 2967   0.047   6.393   0.451  1.0236  0.6055 -1.0132
  110phy    C12 2968   0.286   6.531   0.521 -0.4512 -0.2304 -0.2569
  110phy    O11 2969   0.328   6.491   0.394 -0.0795 -0.0662  0.5371
  110phy    H1A 2970   0.386   6.418   0.397  0.9781  0.6928 -0.4985
  111phy    C35 2971   4.556   0.879   2.069 -0.3926 -0.1078  0.2734
  111phy    C33 2972   4.618   1.016   2.051 -0.3990 -0.0427 -0.3037
  111phy    C34 2973   4.770   1.012   2.085 -0.3451  0.2325 -0.4308
  111phy    C32 2974   4.577   1.077   1.916  0.3404  0.2212 -0.3426
  111phy    C31 2975   4.591   1.225   1.877 -0.3589 -0.2178 -0.3511
  111phy    C30 2976   4.539   1.257   1.738 -0.1793  0.3108 -0.6083
  111phy    C28 2977   4.546   1.404   1.684  0.2181 -0.3619 -0.2005
  111phy    C29 2978   4.563   1.405   1.540  0.3391  0.3676  0.3729
  111phy    C27 2979   4.433   1.495   1.738  0.0353 -0.2274  0.5325
  111phy    C26 2980   4.474   1.607   1.832 -0.1369 -0.2584 -0.2733
  111phy    C25 2981   4.343   1.661   1.887 -1.1490 -0.2956 -0.0723
  111phy    C23 2982   4.363   1.762   2.005  0.4515  0.1910 -0.3023
  111phy    C24 2983   4.262   1.876   2.002 -0.6255  0.0437  0.0156
  111phy    C22 2984   4.378   1.696   2.146  0.0062 -0.0734 -0.1277
  111phy    C21 2985   4.479   1.759   2.243 -0.3653 -0.2656  0.0141
  111phy    C20 2986   4.502   1.673   2.369 -0.0365  0.1787  0.0842
  111phy    C18 2987   4.597   1.714   2.491  0.1659 -0.0523 -1.0234
  111phy    O01 2988   4.530   1.821   2.565 -0.0821  0.2171 -0.1388
  111phy    H01 2989   4.439   1.799   2.570  0.4662 -2.1928  0.2146
  111phy    C19 2990   4.572   1.594   2.578  0.4600 -0.2558  0.7025
  111phy    C13 2991   4.755   1.750   2.479 -0.5054 -0.3970  0.3841
  111phy     H3 2992   4.805   1.666   2.424 -0.4116 -0.4256  0.5134
  111phy    O33 2993   4.825   1.748   2.605 -0.2840  0.1054 -0.0630
  111phy    H1B 2994   4.916   1.769   2.593 -0.2990  0.1885 -0.0272
  111phy    C12 2995   4.792   1.881   2.399 -0.2920 -0.3081 -0.1388
  111phy    O11 2996   4.774   2.009   2.458 -0.0981 -0.1704  0.1294
  111phy    H1A 2997   4.681   2.012   2.461 -0.1889 -2.3158  0.8743
  112phy    C35 2998   4.283   2.097   1.705  0.1237 -1.1480  0.1631
  112phy    C33 2999   4.395   2.187   1.649  0.0895 -0.0883 -0.2529
  112phy    C34 3000   4.438   2.108   1.518 -0.4418 -0.1406  0.3034
  112phy    C32 3001   4.349   2.335   1.616  0.0259 -0.0812 -0.1820
  112phy    C31 3002   4.384   2.438   1.724 -0.1517  0.5398 -0.4461
  112phy    C30 3003   4.346   2.582   1.693  0.0046 -0.2115 -0.1419
  112phy    C28 3004   4.389   2.687   1.799  0.4749 -0.3017  0.1417
  112phy    C29 3005   4.442   2.809   1.726 -0.1674  0.0695  0.6513
  112phy    C27 3006   4.279   2.722   1.904 -0.1565  0.0411 -0.0140
  112phy    C26 3007   4.333   2.781   2.035  0.4987 -0.0844 -0.6932
  112phy    C25 3008   4.247   2.902   2.089  0.3239 -0.2906  0.1301
  112phy    C23 3009   4.290   2.962   2.225  0.2551  0.3548  0.0976
  112phy    C24 3010   4.389   3.076   2.196 -0.2792 -0.2079 -0.5811
  112phy    C22 3011   4.168   3.012   2.313  0.7320  0.0077  0.4625
  112phy    C21 3012   4.150   2.945   2.452  0.2524 -0.2766 -0.5745
  112phy    C20 3013   4.028   2.998   2.524  0.0401 -0.0640 -0.0635
  112phy    C18 3014   3.979   2.918   2.647 -0.2676  0.2773 -0.5917
  112phy    O01 3015   4.088   2.934   2.748 -0.1640  0.3586  0.2694
  112phy    H01 3016   4.095   3.022   2.781 -1.3660 -0.2728  2.4476
  112phy    C19 3017   3.861   3.012   2.694  0.1658 -0.3580 -0.4198
  112phy    C13 3018   3.949   2.759   2.625  0.3494  0.0564  0.3041
  112phy     H3 3019   4.029   2.714   2.561 -0.3485  0.4758 -0.9012
  112phy    O33 3020   3.834   2.735   2.542  0.1937  0.1547  0.2003
  112phy    H1B 3021   3.761   2.781   2.580 -0.8040 -0.5532 -0.8034
  112phy    C12 3022   3.935   2.659   2.747 -0.3297  0.0142  0.3324
  112phy    O11 3023   3.819   2.665   2.823 -0.1879 -0.6623 -0.5552
  112phy    H1A 3024   3.752   2.700   2.767  0.2724  1.8782  0.3055
  113phy    C35 3025   4.176   4.980   1.186 -0.2503 -0.0486  0.1610
  113phy    C33 3026   4.222   5.080   1.077  0.0285 -0.0723 -0.0138
  113phy    C34 3027   4.278   5.208   1.141  0.3336 -0.0650  0.3952
  113phy    C32 3028   4.323   5.011   0.986  0.4046  0.3582 -0.1505
  113phy    C31 3029   4.295   5.031   0.839  0.1095  0.3983 -0.0018
  113phy    C30 3030   4.420   4.985   0.758  0.0119 -0.4612 -0.0334
  113phy    C28 3031   4.398   4.983   0.606 -0.5668  0.5251  0.1588
  113phy    C29 3032   4.487   5.093   0.537  0.5274  0.2685 -0.4757
  113phy    C27 3033   4.410   4.837   0.547  0.4615  0.5509  0.2835
  113phy    C26 3034   4.327   4.802   0.421 -0.0565  0.0458  0.1618
  113phy    C25 3035   4.317   4.655   0.383 -0.2240  0.4151 -0.7006
  113phy    C23 3036   4.228   4.613   0.264  0.4892 -0.0795  0.3524
  113phy    C24 3037   4.309   4.509   0.185  0.2477  0.1667 -0.7312
  113phy    C22 3038   4.093   4.556   0.307  0.2321 -0.0959 -0.0426
  113phy    C21 3039   3.979   4.635   0.253 -0.1382  0.2872 -0.1611
  113phy    C20 3040   3.853   4.610   0.344  0.4892 -0.1232  0.0196
  113phy    C18 3041   3.713   4.672   0.314  0.0070  0.0059  0.0732
  113phy    O01 3042   3.737   4.810   0.286 -0.2649 -0.1497  0.2335
  113phy    H01 3043   3.675   4.868   0.326  0.0689  0.0296  0.5030
  113phy    C19 3044   3.622   4.673   0.443  0.1556  0.5149 -0.0854
  113phy    C13 3045   3.637   4.604   0.189  0.3957  0.3058  0.8361
  113phy     H3 3046   3.711   4.618   0.106  0.1580  0.2438  0.6107
  113phy    O33 3047   3.636   4.457   0.188  0.1554 -0.7485  0.0041
  113phy    H1B 3048   3.569   4.422   0.244 -0.0662 -0.5374 -0.1235
  113phy    C12 3049   3.527   4.670   0.096  0.1212 -0.1420 -0.2892
  113phy    O11 3050   3.393   4.634   0.113  0.1066 -0.2091  0.2120
  113phy    H1A 3051   3.361   4.707   0.162 -0.1089 -0.2094  0.0744
  114phy    C35 3052   4.688   2.849   1.458 -0.6432 -0.2692 -0.0254
  114phy    C33 3053   4.830   2.887   1.421 -0.1248  0.0244  0.3240
  114phy    C34 3054   4.837   2.982   1.301  0.3090 -0.2790 -0.5804
  114phy    C32 3055   4.906   2.943   1.542 -0.4229  0.7276  0.2808
  114phy    C31 3056   5.055   2.914   1.554 -0.3878  0.2532 -0.2544
  114phy    C30 3057   5.126   2.975   1.677  0.3014 -0.1594  0.5690
  114phy    C28 3058   5.247   2.898   1.738  0.2907 -0.2651  0.1511
  114phy    C29 3059   5.382   2.921   1.669  0.2083  0.0431 -0.4219
  114phy    C27 3060   5.266   2.947   1.886  0.2975 -0.0847  0.2661
  114phy    C26 3061   5.292   2.838   1.989 -0.3437 -0.0374  0.6131
  114phy    C25 3062   5.323   2.903   2.126 -0.3689  0.2525  0.2428
  114phy    C23 3063   5.338   2.794   2.234 -0.1195  0.5251 -0.0463
  114phy    C24 3064   5.474   2.727   2.239  0.4594  0.3548  0.6101
  114phy    C22 3065   5.288   2.864   2.364  0.2955 -0.4447  0.2654
  114phy    C21 3066   5.232   2.775   2.473  0.0082  0.2385 -0.1432
  114phy    C20 3067   5.163   2.854   2.589 -0.3197 -0.2246  0.6992
  114phy    C18 3068   5.098   2.774   2.707  0.4510  0.1307 -0.1435
  114phy    O01 3069   5.198   2.704   2.777 -0.4914 -0.0638 -0.0183
  114phy    H01 3070   5.260   2.768   2.808 -1.3526 -0.3927  2.7272
  114phy    C19 3071   5.063   2.880   2.813 -0.2000  0.5685  0.3281
  114phy    C13 3072   4.973   2.676   2.668 -0.1957  0.1674  0.1421
  114phy     H3 3073   4.931   2.711   2.570 -0.4476  0.4375  0.3438
  114phy    O33 3074   4.855   2.682   2.750  0.2032 -0.1579  0.4837
  114phy    H1B 3075   4.782   2.653   2.698 -0.4367  2.5881 -0.2994
  114phy    C12 3076   5.008   2.530   2.620  0.2721  0.1603 -0.2092
  114phy    O11 3077   4.985   2.416   2.702  0.1163 -0.1883 -0.4809
  114phy    H1A 3078   4.990   2.339   2.649 -0.9097  0.6208 -1.8405
  115phy    C35 3079   0.764   2.605   1.313 -0.0016  0.0046 -0.4235
  115phy    C33 3080   0.647   2.542   1.394 -0.8257 -0.0780  0.4822
  115phy    C34 3081   0.693   2.490   1.528  0.0040 -0.1135  0.3373
  115phy    C32 3082   0.516   2.622   1.398  0.4287  0.2582  0.1123
  115phy    C31 3083   0.396   2.545   1.340 -0.1581  0.0669 -0.7384
  115phy    C30 3084   0.274   2.635   1.344  0.3577  0.2719 -0.3204
  115phy    C28 3085   0.141   2.567   1.312  0.4362 -0.2350 -1.0463
  115phy    C29 3086   0.075   2.500   1.437  0.3202 -0.2339 -0.0069
  115phy    C27 3087   0.042   2.671   1.260  0.0691 -0.0203 -0.1912
  115phy    C26 3088   0.008   2.669   1.109  0.0970  0.1510 -0.4196
  115phy    C25 3089  -0.121   2.749   1.081 -0.0753  0.3022  0.0311
  115phy    C23 3090  -0.159   2.785   0.938 -0.3392 -0.9931  0.8125
  115phy    C24 3091  -0.306   2.765   0.911  0.1171  0.0044 -0.6355
  115phy    C22 3092  -0.106   2.925   0.901  0.1018 -0.0003 -0.0246
  115phy    C21 3093   0.000   2.919   0.789  0.1828  0.0817  0.1120
  115phy    C20 3094   0.046   3.065   0.760 -0.0447  0.4321 -0.3885
  115phy    C18 3095   0.156   3.102   0.651  0.3138 -0.1934  0.1853
  115phy    O01 3096   0.269   3.021   0.675  0.2891  0.1152 -0.2321
  115phy    H01 3097   0.282   3.010   0.768  3.9853  1.7254 -0.3710
  115phy    C19 3098   0.185   3.250   0.673  0.5556  0.1749  0.1594
  115phy    C13 3099   0.104   3.085   0.498 -0.3414 -0.3673 -0.7694
  115phy     H3 3100   0.072   2.978   0.487 -1.4044  0.0748 -2.4120
  115phy    O33 3101  -0.022   3.146   0.466  0.1349  0.0374  0.4490
  115phy    H1B 3102  -0.022   3.235   0.492 -1.2226 -0.8575  4.0157
  115phy    C12 3103   0.198   3.066   0.369 -0.0047 -0.3717 -0.1308
  115phy    O11 3104   0.322   3.003   0.393  0.2676  0.2261 -0.2857
  115phy    H1A 3105   0.338   3.011   0.485  3.4461 -0.7767 -0.6173
  116phy    C35 3106   4.207   3.987   1.232 -0.7625  0.0140 -0.5223
  116phy    C33 3107   4.185   4.083   1.109 -0.1117 -0.2308  0.2583
  116phy    C34 3108   4.146   4.224   1.153  0.0383  0.0589  0.1664
  116phy    C32 3109   4.304   4.072   1.009  0.0003 -0.5806 -0.0163
  116phy    C31 3110   4.270   4.112   0.868  0.2804 -0.5191  0.2209
  116phy    C30 3111   4.394   4.112   0.781 -0.5521  0.0043  0.3376
  116phy    C28 3112   4.381   4.168   0.638  0.0627 -0.1827 -0.1691
  116phy    C29 3113   4.379   4.322   0.626 -0.5349 -0.8066  0.0487
  116phy    C27 3114   4.484   4.094   0.556  0.7839 -0.3060  0.7933
  116phy    C26 3115   4.450   4.075   0.409  0.0517  0.8954  0.0008
  116phy    C25 3116   4.564   3.993   0.354 -0.2897 -0.1161 -0.0034
  116phy    C23 3117   4.562   3.962   0.200  0.3573  0.1722  0.3540
  116phy    C24 3118   4.708   3.948   0.162  0.0591 -0.5718  0.0796
  116phy    C22 3119   4.480   3.838   0.154  0.0071 -0.0778  0.0197
  116phy    C21 3120   4.413   3.840   0.011 -0.1572 -0.1266 -0.5719
  116phy    C20 3121   4.340   3.717  -0.037  0.0840 -0.0015 -0.4835
  116phy    C18 3122   4.282   3.700  -0.180  0.1128 -0.1443  0.2581
  116phy    O01 3123   4.206   3.816  -0.211  0.2842  0.4385  0.2993
  116phy    H01 3124   4.162   3.810  -0.293  1.2757  0.8270 -0.2744
  116phy    C19 3125   4.179   3.582  -0.164 -0.0178 -0.3586  0.0403
  116phy    C13 3126   4.404   3.660  -0.279  0.2474 -0.3075 -0.0698
  116phy     H3 3127   4.487   3.733  -0.259  0.5875 -1.1210  1.7096
  116phy    O33 3128   4.480   3.541  -0.262 -0.1933  0.4945  0.3073
  116phy    H1B 3129   4.431   3.468  -0.294 -1.4309  1.1614  0.6352
  116phy    C12 3130   4.412   3.709  -0.428 -0.1392  0.0080  0.0109
  116phy    O11 3131   4.368   3.839  -0.457 -0.2912  0.3012 -0.1309
  116phy    H1A 3132   4.364   3.890  -0.378  0.3844 -0.3671  0.3504
  117phy    C35 3133   4.683   4.273   2.039 -0.1979  0.5323  0.1143
  117phy    C33 3134   4.732   4.405   2.009  0.2050 -0.6096  0.0544
  117phy    C34 3135   4.872   4.413   2.062  0.1529  0.5226  0.4240
  117phy    C32 3136   4.704   4.443   1.860 -0.0411 -0.4216 -0.2371
  117phy    C31 3137   4.702   4.593   1.824  0.9431 -0.0200  0.2245
  117phy    C30 3138   4.702   4.625   1.673 -0.5551  0.6449  0.7257
  117phy    C28 3139   4.677   4.777   1.645  0.0207  0.2683 -0.4694
  117phy    C29 3140   4.800   4.833   1.582  0.1519  0.3984 -0.0511
  117phy    C27 3141   4.551   4.784   1.562 -0.1213 -0.1595  0.0197
  117phy    C26 3142   4.440   4.871   1.619 -0.3449 -0.0904 -0.3945
  117phy    C25 3143   4.303   4.878   1.557  0.5133  0.1427 -0.3162
  117phy    C23 3144   4.202   4.970   1.630  0.2761 -0.4737 -0.2902
  117phy    C24 3145   4.131   5.078   1.540  0.0748  0.2211  0.1911
  117phy    C22 3146   4.110   4.888   1.717 -0.2751  0.3832 -0.2835
  117phy    C21 3147   4.092   4.953   1.855 -0.1557  0.3293 -0.3607
  117phy    C20 3148   4.006   4.862   1.946  0.4526 -0.3381 -0.1051
  117phy    C18 3149   4.004   4.898   2.102 -0.1119  0.5372  0.0828
  117phy    O01 3150   3.995   5.039   2.134 -0.5147  0.4517  0.3479
  117phy    H01 3151   3.926   5.090   2.095  0.3698 -0.0976 -2.1414
  117phy    C19 3152   3.863   4.851   2.137 -0.6374 -0.2102  0.0066
  117phy    C13 3153   4.119   4.831   2.194  0.1332  0.2727 -0.3171
  117phy     H3 3154   4.146   4.730   2.153  1.8520  0.4315  0.3251
  117phy    O33 3155   4.083   4.797   2.326  0.2779  0.1300 -0.5419
  117phy    H1B 3156   4.080   4.875   2.379 -0.5997 -1.7663  2.4399
  117phy    C12 3157   4.254   4.905   2.195 -0.8112  0.3010  0.0710
  117phy    O11 3158   4.285   4.974   2.315  0.2579  0.5481 -0.2690
  117phy    H1A 3159   4.201   5.006   2.344 -0.4760 -0.8915 -0.6960
  118phy    C35 3160   4.951   3.386   1.463 -0.3846  0.2019 -0.0087
  118phy    C33 3161   4.921   3.530   1.444  0.4133 -0.4264  0.5704
  118phy    C34 3162   4.845   3.549   1.310 -0.0191 -0.0646 -0.7776
  118phy    C32 3163   4.839   3.603   1.556 -0.5284  0.0658  0.1535
  118phy    C31 3164   4.906   3.694   1.653  0.5214  0.2453 -0.5172
  118phy    C30 3165   4.825   3.769   1.758 -0.6846  0.1805  0.2595
  118phy    C28 3166   4.909   3.864   1.844 -0.4034 -0.2283  0.6416
  118phy    C29 3167   4.898   4.015   1.802  0.5039  0.4631  0.3639
  118phy    C27 3168   4.858   3.852   1.990  0.3164 -0.1176 -0.0403
  118phy    C26 3169   4.965   3.842   2.104 -0.3167 -0.0631  0.3249
  118phy    C25 3170   4.910   3.834   2.248 -0.2300  0.1123 -0.0046
  118phy    C23 3171   4.990   3.798   2.377  0.0207  0.3155 -0.3694
  118phy    C24 3172   5.107   3.899   2.401  0.0252 -0.5125 -0.0010
  118phy    C22 3173   4.905   3.783   2.505 -0.1252  0.4938 -0.5352
  118phy    C21 3174   4.950   3.672   2.597  0.1965 -0.0990 -0.4371
  118phy    C20 3175   4.861   3.683   2.722  0.5551 -0.1129 -0.3808
  118phy    C18 3176   4.867   3.584   2.845  0.2625 -0.0406  0.3631
  118phy    O01 3177   4.991   3.592   2.908 -0.0169 -0.1557 -0.0711
  118phy    H01 3178   4.986   3.673   2.957 -3.4192 -1.5213  2.2364
  118phy    C19 3179   4.762   3.649   2.946  0.0104  0.0999  0.3143
  118phy    C13 3180   4.843   3.426   2.803  0.1379 -0.1616  0.2839
  118phy     H3 3181   4.885   3.408   2.701 -0.4253  0.6964 -0.1143
  118phy    O33 3182   4.700   3.395   2.782  0.0698  0.0453  0.2076
  118phy    H1B 3183   4.651   3.472   2.762  0.3069  0.0099 -0.5306
  118phy    C12 3184   4.898   3.308   2.887 -0.0742  0.0690 -0.5543
  118phy    O11 3185   5.025   3.333   2.953  0.2143 -0.4886 -0.0544
  118phy    H1A 3186   5.035   3.426   2.965  0.7883 -0.4230 -0.9608
  119phy    C35 3187   3.977   3.512   2.489 -0.4524  0.0604 -0.6185
  119phy    C33 3188   4.051   3.439   2.382  0.3251  0.3206  0.2137
  119phy    C34 3189   3.944   3.402   2.279  0.5759 -0.1276  0.1323
  119phy    C32 3190   4.153   3.532   2.315 -0.1951  0.5705  0.3389
  119phy    C31 3191   4.272   3.467   2.243  0.0078  0.4041  0.4027
  119phy    C30 3192   4.376   3.574   2.199 -0.6217  0.0980 -0.8482
  119phy    C28 3193   4.514   3.525   2.150  0.4933 -0.0573  0.1096
  119phy    C29 3194   4.548   3.608   2.023 -0.0711 -0.3441 -0.2208
  119phy    C27 3195   4.626   3.539   2.251 -0.1911 -0.2080 -0.2530
  119phy    C26 3196   4.713   3.414   2.247  0.0296  0.0905 -0.1532
  119phy    C25 3197   4.820   3.399   2.358  0.3227 -0.1646  0.1703
  119phy    C23 3198   4.883   3.259   2.347 -0.0900 -0.4222  0.2723
  119phy    C24 3199   5.033   3.279   2.348 -0.3863 -0.0111 -0.0921
  119phy    C22 3200   4.857   3.180   2.478 -0.1328  0.3061  0.1648
  119phy    C21 3201   4.738   3.083   2.486 -0.2676 -0.1477  0.1129
  119phy    C20 3202   4.731   3.038   2.630  0.2532  0.2987 -0.1108
  119phy    C18 3203   4.593   2.997   2.698 -0.1943 -0.7085  0.2186
  119phy    O01 3204   4.505   2.913   2.617  0.3319  0.6036 -0.1977
  119phy    H01 3205   4.429   2.894   2.670 -0.4486 -0.8860 -1.7619
  119phy    C19 3206   4.639   2.898   2.808  0.6619 -0.3281 -0.6324
  119phy    C13 3207   4.496   3.118   2.748  0.4397  0.0128 -0.1840
  119phy     H3 3208   4.556   3.190   2.810 -1.8786  1.2602  0.7334
  119phy    O33 3209   4.392   3.088   2.841 -0.1216 -0.1255  0.0257
  119phy    H1B 3210   4.406   3.000   2.870  0.4655  0.6476  2.3640
  119phy    C12 3211   4.423   3.205   2.638  0.0109 -0.0689  0.3286
  119phy    O11 3212   4.337   3.309   2.677 -0.4216  0.3869  0.0404
  119phy    H1A 3213   4.250   3.277   2.694 -0.2939 -0.1850 -0.3774
  120phy    C35 3214   3.382   3.505   2.712 -0.4363  0.2917  0.1856
  120phy    C33 3215   3.534   3.475   2.699 -0.0039 -0.4981  0.0492
  120phy    C34 3216   3.585   3.536   2.572 -0.6735  0.0660 -0.0031
  120phy    C32 3217   3.613   3.525   2.821 -0.3282 -0.1822  0.4232
  120phy    C31 3218   3.716   3.419   2.877  0.5618 -0.6494 -0.6381
  120phy    C30 3219   3.775   3.477   3.007  0.0735  0.3395  0.7082
  120phy    C28 3220   3.882   3.397   3.083 -0.3686  0.0616 -0.0435
  120phy    C29 3221   3.960   3.498   3.163  0.1022 -0.3804 -0.0119
  120phy    C27 3222   3.831   3.278   3.164  0.0888 -0.1957 -0.1567
  120phy    C26 3223   3.860   3.140   3.109  0.2626 -0.5915 -1.2501
  120phy    C25 3224   3.782   3.032   3.182 -0.5139 -0.0748  0.2132
  120phy    C23 3225   3.788   2.893   3.116 -0.7449  0.1436  0.5630
  120phy    C24 3226   3.917   2.822   3.151 -0.0809  0.3444 -0.5436
  120phy    C22 3227   3.676   2.802   3.160  0.0790 -0.0811 -0.3969
  120phy    C21 3228   3.574   2.762   3.061  0.2261 -0.3988  0.5334
  120phy    C20 3229   3.450   2.703   3.130 -0.0007 -0.1208  0.7507
  120phy    C18 3230   3.334   2.651   3.034  0.5249  0.4191  0.2960
  120phy    O01 3231   3.264   2.764   2.976  0.1577  0.3402  0.5871
  120phy    H01 3232   3.217   2.812   3.041  1.6779  0.1255  1.8904
  120phy    C19 3233   3.239   2.584   3.139  0.6751 -0.2265 -0.2370
  120phy    C13 3234   3.377   2.545   2.914  0.8338  0.0456 -0.0231
  120phy     H3 3235   3.450   2.603   2.852  0.7974 -0.0258 -0.1334
  120phy    O33 3236   3.462   2.433   2.943 -0.1081 -0.3767 -0.3913
  120phy    H1B 3237   3.409   2.356   2.951  1.3266 -1.2236  2.0703
  120phy    C12 3238   3.298   2.528   2.777  0.3274 -0.0085 -0.9234
  120phy    O11 3239   3.214   2.418   2.755  0.2403 -0.1558  0.3947
  120phy    H1A 3240   3.146   2.412   2.820 -0.3110 -0.2914 -0.1766
  121phy    C35 3241   0.183   1.057   2.331 -0.3892  0.1821 -0.1770
  121phy    C33 3242   0.188   1.079   2.176 -0.1425 -0.1846 -0.0403
  121phy    C34 3243   0.072   0.994   2.130 -0.7847  0.7269  0.2245
  121phy    C32 3244   0.169   1.228   2.140  0.3314  0.1286  0.0285
  121phy    C31 3245   0.290   1.286   2.059  0.4133  0.9022 -0.0143
  121phy    C30 3246   0.269   1.440   2.028 -0.1851  0.6294 -0.3997
  121phy    C28 3247   0.396   1.505   1.966  0.4622  0.5503 -0.5996
  121phy    C29 3248   0.375   1.499   1.817  0.0583 -0.1437 -0.0049
  121phy    C27 3249   0.420   1.655   1.995 -0.4267 -0.4439  0.4449
  121phy    C26 3250   0.508   1.677   2.124 -0.3693  0.4766 -0.1920
  121phy    C25 3251   0.492   1.810   2.196 -0.4352 -0.3934 -0.0413
  121phy    C23 3252   0.556   1.816   2.337  0.7874 -0.0611 -0.2542
  121phy    C24 3253   0.700   1.858   2.318 -0.1908  0.4243  0.1862
  121phy    C22 3254   0.485   1.922   2.425 -0.0995 -0.5244 -0.2856
  121phy    C21 3255   0.361   1.873   2.503  0.1291  0.1059 -0.3506
  121phy    C20 3256   0.282   1.991   2.564 -0.2659  0.5004  0.1720
  121phy    C18 3257   0.153   1.962   2.657 -0.1595  0.0090 -0.1892
  121phy    O01 3258   0.203   1.878   2.762  0.4190 -0.6544  0.1691
  121phy    H01 3259   0.292   1.900   2.784  0.6122 -0.7874 -0.4695
  121phy    C19 3260   0.129   2.099   2.716 -0.2896 -0.0714  0.1647
  121phy    C13 3261   0.024   1.895   2.585  0.3414  0.1513  0.1285
  121phy     H3 3262  -0.001   1.949   2.490  1.9274 -3.1820 -2.3938
  121phy    O33 3263  -0.098   1.912   2.663 -0.0065 -0.5315 -0.5266
  121phy    H1B 3264  -0.143   1.994   2.664  0.5833 -0.1601  2.0255
  121phy    C12 3265   0.028   1.743   2.548  0.5543 -0.3422  0.3730
  121phy    O11 3266   0.009   1.650   2.653 -0.1471  0.5466  0.1279
  121phy    H1A 3267   0.062   1.671   2.727 -0.0714  0.8566 -0.0160
  122phy    C35 3268   4.650   3.041   1.937  0.1422 -0.2063  0.1549
  122phy    C33 3269   4.683   3.119   1.813 -0.2516 -0.3990  0.0328
  122phy    C34 3270   4.554   3.157   1.744  0.2537  0.1818 -0.1575
  122phy    C32 3271   4.761   3.250   1.838  0.3613  0.3076 -0.4081
  122phy    C31 3272   4.902   3.232   1.884  0.0526 -0.3049  0.1903
  122phy    C30 3273   4.975   3.367   1.921 -0.5106  0.0564 -0.5812
  122phy    C28 3274   5.125   3.359   1.943 -0.3615 -0.2229 -0.3947
  122phy    C29 3275   5.205   3.346   1.814  0.0034  0.2619  0.0922
  122phy    C27 3276   5.156   3.498   1.994  0.0997 -0.4109  0.1171
  122phy    C26 3277   5.262   3.518   2.106 -0.0889  0.5557  0.0276
  122phy    C25 3278   5.329   3.658   2.115 -0.3112 -0.6609  0.2547
  122phy    C23 3279   5.451   3.677   2.203  0.3859 -1.1979 -0.3243
  122phy    C24 3280   5.560   3.745   2.124 -0.0698 -0.3607  0.2907
  122phy    C22 3281   5.417   3.741   2.339 -0.0167 -0.3727  0.7688
  122phy    C21 3282   5.445   3.666   2.467  0.1205  0.8731 -0.0243
  122phy    C20 3283   5.426   3.765   2.582 -0.3191  0.4208  0.2695
  122phy    C18 3284   5.450   3.714   2.725  0.4231  0.5357 -0.3192
  122phy    O01 3285   5.561   3.626   2.718 -0.3229  0.4878  0.0515
  122phy    H01 3286   5.545   3.559   2.655  1.4886 -0.5640  0.6343
  122phy    C19 3287   5.505   3.840   2.801 -0.0064  0.0361  0.0904
  122phy    C13 3288   5.319   3.648   2.793 -0.0108  0.3888  0.0263
  122phy     H3 3289   5.267   3.581   2.720 -0.5943  1.1028 -0.2190
  122phy    O33 3290   5.218   3.746   2.817 -0.4822 -0.1578 -0.7731
  122phy    H1B 3291   5.139   3.710   2.853 -0.4057 -1.1721 -1.5700
  122phy    C12 3292   5.332   3.568   2.929  0.3288 -0.0362 -0.1861
  122phy    O11 3293   5.406   3.451   2.912  0.0265 -0.4728 -0.0724
  122phy    H1A 3294   5.456   3.430   2.988  1.9341  0.0955 -1.1076
  123phy    C35 3295   3.327   4.155   1.022  0.0219 -0.5169  0.2193
  123phy    C33 3296   3.452   4.081   1.061 -0.0089  0.1225 -0.1310
  123phy    C34 3297   3.486   4.105   1.208  0.4056  0.0719 -0.2259
  123phy    C32 3298   3.433   3.937   1.023  0.4720  0.0822 -0.1667
  123phy    C31 3299   3.556   3.847   0.992 -0.6410 -0.5833  0.0612
  123phy    C30 3300   3.507   3.719   0.926  0.3986 -0.3029 -0.2091
  123phy    C28 3301   3.624   3.634   0.878 -0.2165  0.1351  0.6951
  123phy    C29 3302   3.617   3.503   0.952 -0.1047  0.2848  0.4866
  123phy    C27 3303   3.605   3.595   0.729  0.4937  0.4173  0.1144
  123phy    C26 3304   3.644   3.696   0.625  0.4218 -0.2684  0.3810
  123phy    C25 3305   3.632   3.654   0.478  0.5032 -0.7463  0.5347
  123phy    C23 3306   3.687   3.763   0.374 -0.3125 -0.2970 -0.2228
  123phy    C24 3307   3.842   3.766   0.366  0.0862 -0.4410  0.1328
  123phy    C22 3308   3.634   3.733   0.230 -0.3977 -0.2842 -0.3457
  123phy    C21 3309   3.592   3.867   0.168 -0.1734 -0.3094 -0.5556
  123phy    C20 3310   3.543   3.858   0.023 -0.8199  0.0495  0.0445
  123phy    C18 3311   3.464   3.971  -0.050 -0.2890 -0.3357  0.2468
  123phy    O01 3312   3.352   4.020   0.024 -0.4509 -0.1002 -0.4100
  123phy    H01 3313   3.301   3.945   0.048  1.3550 -0.9674  1.0369
  123phy    C19 3314   3.417   3.896  -0.174 -0.1164  0.3188  0.1808
  123phy    C13 3315   3.556   4.103  -0.082 -0.0204 -0.0221  0.0360
  123phy     H3 3316   3.560   4.156   0.016  1.9545 -0.0243 -0.0160
  123phy    O33 3317   3.701   4.092  -0.096 -0.1245  0.1285 -0.0095
  123phy    H1B 3318   3.750   4.165  -0.065  1.4170 -0.7516 -0.2963
  123phy    C12 3319   3.503   4.237  -0.135 -0.3292  0.1288  0.3860
  123phy    O11 3320   3.365   4.263  -0.135  0.1485  0.1525  0.0956
  123phy    H1A 3321   3.317   4.197  -0.181 -0.3670 -0.1310  1.0242
  124phy    C35 3322   3.963   0.774   1.502 -0.1040 -0.0925  0.5326
  124phy    C33 3323   4.016   0.686   1.390  0.8215 -0.6732  0.2099
  124phy    C34 3324   3.990   0.751   1.258 -0.1771 -0.0980 -0.2630
  124phy    C32 3325   4.155   0.642   1.435 -0.2312 -0.6067 -0.2553
  124phy    C31 3326   4.205   0.504   1.376  0.1235 -0.1605 -0.4840
  124phy    C30 3327   4.356   0.479   1.412 -0.3487  0.0593  0.5069
  124phy    C28 3328   4.416   0.342   1.368  0.8558 -0.1476  1.1126
  124phy    C29 3329   4.527   0.374   1.265 -0.6160 -0.5462 -0.6448
  124phy    C27 3330   4.483   0.281   1.493 -0.3581  0.0701 -0.5597
  124phy    C26 3331   4.393   0.209   1.601 -0.6774  0.2969  0.3369
  124phy    C25 3332   4.488   0.162   1.717 -0.1505  0.1777  0.1701
  124phy    C23 3333   4.414   0.087   1.831  0.0008 -0.1662  0.4262
  124phy    C24 3334   4.502  -0.017   1.898 -1.0243 -0.1126  0.6869
  124phy    C22 3335   4.341   0.182   1.931 -0.4031 -0.0227 -0.9370
  124phy    C21 3336   4.233   0.132   2.025  0.3524 -0.4055 -0.3232
  124phy    C20 3337   4.193   0.226   2.142 -0.1363 -0.3504  0.1494
  124phy    C18 3338   4.059   0.208   2.222 -0.4871  0.8605 -0.5540
  124phy    O01 3339   4.043   0.076   2.274 -0.3335 -0.0109 -0.2179
  124phy    H01 3340   4.027   0.013   2.207  1.5488  0.4463 -1.1670
  124phy    C19 3341   4.104   0.287   2.346 -0.7095 -0.3888  0.2569
  124phy    C13 3342   3.929   0.260   2.144 -0.0277  0.1963  0.5078
  124phy     H3 3343   3.944   0.362   2.099 -2.3406  0.3244 -0.1311
  124phy    O33 3344   3.823   0.289   2.238  0.1039 -0.3528 -0.4653
  124phy    H1B 3345   3.806   0.216   2.294  1.4577  0.5998  1.2830
  124phy    C12 3346   3.864   0.169   2.031  0.3111  0.2482 -0.3468
  124phy    O11 3347   3.823   0.038   2.068  0.2301  0.3124  0.2363
  124phy    H1A 3348   3.737   0.053   2.104  0.2443 -1.0117  0.8585
  125phy    C35 3349   3.641   1.294   1.664  0.4238 -0.4609 -0.2133
  125phy    C33 3350   3.500   1.332   1.622 -0.2350 -0.1122 -1.0146
  125phy    C34 3351   3.516   1.459   1.546 -0.3631  0.2831  0.1404
  125phy    C32 3352   3.424   1.230   1.532 -0.4612  0.3166 -0.1486
  125phy    C31 3353   3.370   1.109   1.611 -0.3755  0.4773  0.0197
  125phy    C30 3354   3.333   0.995   1.513 -0.6819  0.3853  0.0780
  125phy    C28 3355   3.306   0.858   1.575  0.7926  0.1750 -0.7973
  125phy    C29 3356   3.224   0.778   1.474  0.7485 -0.0389  0.3626
  125phy    C27 3357   3.434   0.778   1.623  0.6795  0.4078 -0.0432
  125phy    C26 3358   3.397   0.682   1.738  0.1377 -0.4757  0.5691
  125phy    C25 3359   3.528   0.619   1.783 -0.2752  0.4787 -0.0404
  125phy    C23 3360   3.523   0.519   1.906 -0.2607 -0.4959  0.0116
  125phy    C24 3361   3.535   0.377   1.850 -0.5574  0.0579  0.0132
  125phy    C22 3362   3.636   0.548   2.001  0.0303 -0.0168  0.1741
  125phy    C21 3363   3.602   0.531   2.151 -0.5268  0.4061 -0.3685
  125phy    C20 3364   3.706   0.601   2.241  0.0740  0.1330 -0.0902
  125phy    C18 3365   3.708   0.556   2.399  0.0397  0.5900  0.0909
  125phy    O01 3366   3.721   0.412   2.414 -0.1843  0.1144  0.1922
  125phy    H01 3367   3.756   0.374   2.336 -1.8864 -0.3680 -0.3725
  125phy    C19 3368   3.846   0.611   2.435 -0.0967 -0.1314  0.6083
  125phy    C13 3369   3.597   0.612   2.502 -0.2584  0.3089 -0.2976
  125phy     H3 3370   3.592   0.724   2.500 -0.8394  0.3095  0.5223
  125phy    O33 3371   3.638   0.589   2.641 -0.4454  0.0052  0.4538
  125phy    H1B 3372   3.635   0.499   2.668 -2.0404  0.5144  2.1494
  125phy    C12 3373   3.448   0.569   2.485  0.6500 -0.5060 -0.1743
  125phy    O11 3374   3.401   0.442   2.516  0.2960 -0.3051 -0.4737
  125phy    H1A 3375   3.307   0.446   2.520  0.3363  0.8924 -0.3401
  126phy    C35 3376   3.208   4.073   1.980 -0.0446  0.2300 -0.1529
  126phy    C33 3377   3.337   4.096   1.896  0.3898 -0.2066 -0.1461
  126phy    C34 3378   3.395   3.968   1.847 -0.3466 -0.1659  0.0996
  126phy    C32 3379   3.305   4.190   1.776  0.5335  0.0154  0.4464
  126phy    C31 3380   3.417   4.270   1.710 -0.4227 -0.3359 -0.4115
  126phy    C30 3381   3.374   4.360   1.593  0.1862  0.4065 -0.3588
  126phy    C28 3382   3.473   4.464   1.542  0.3400  0.5734 -0.0889
  126phy    C29 3383   3.494   4.448   1.393 -0.1418 -1.1182  0.1236
  126phy    C27 3384   3.427   4.610   1.565 -0.0003 -0.0344 -0.3434
  126phy    C26 3385   3.507   4.688   1.673 -0.5460 -0.2149 -0.1967
  126phy    C25 3386   3.480   4.839   1.658 -0.6648  0.1811  0.4312
  126phy    C23 3387   3.553   4.916   1.768  0.0663 -0.7641 -0.4070
  126phy    C24 3388   3.686   4.971   1.714 -0.7012 -0.5917  0.1625
  126phy    C22 3389   3.461   5.026   1.822  0.3570  0.1443 -0.0157
  126phy    C21 3390   3.496   5.058   1.965 -0.1228 -0.0773 -1.1206
  126phy    C20 3391   3.432   5.182   2.033 -0.3353 -0.1407 -0.2800
  126phy    C18 3392   3.454   5.218   2.186 -0.0286  0.0316  0.2163
  126phy    O01 3393   3.597   5.236   2.214 -0.1992 -0.6159  0.0985
  126phy    H01 3394   3.613   5.236   2.306 -0.4108 -0.5942  0.1373
  126phy    C19 3395   3.390   5.358   2.209  0.3615  0.0255  0.2910
  126phy    C13 3396   3.391   5.114   2.291  0.3522  0.0398  0.4731
  126phy     H3 3397   3.287   5.090   2.256 -0.2110  1.6881  0.8866
  126phy    O33 3398   3.363   5.176   2.413  0.0364  0.3158  0.0338
  126phy    H1B 3399   3.286   5.135   2.448  0.3514  0.1695  0.5605
  126phy    C12 3400   3.466   4.976   2.319  0.0835 -0.6148  0.3633
  126phy    O11 3401   3.417   4.869   2.391  0.1523 -0.3048  0.1016
  126phy    H1A 3402   3.476   4.799   2.373  1.1234  0.4299  0.3487
  127phy    C35 3403   3.759   4.557   1.045  0.5241  0.4618  0.7968
  127phy    C33 3404   3.668   4.447   0.981  0.6124  0.3427  0.3900
  127phy    C34 3405   3.523   4.469   1.025 -0.0979 -0.0109  0.2620
  127phy    C32 3406   3.676   4.449   0.826 -0.1731 -0.1587  0.5538
  127phy    C31 3407   3.713   4.315   0.771  0.5684 -0.5226 -0.0759
  127phy    C30 3408   3.743   4.316   0.619  0.1336 -0.6081  0.2518
  127phy    C28 3409   3.763   4.188   0.543 -0.2126  0.2177  0.5491
  127phy    C29 3410   3.627   4.113   0.514 -0.4400 -0.5211  0.1939
  127phy    C27 3411   3.830   4.231   0.412 -0.2898  0.3697  0.7834
  127phy    C26 3412   3.908   4.132   0.330  0.1889  0.1708  0.3509
  127phy    C25 3413   3.961   4.191   0.201 -0.0091 -0.3876  0.3791
  127phy    C23 3414   4.067   4.103   0.121  0.2404  0.1503  0.3916
  127phy    C24 3415   4.007   3.981   0.046  0.1553  0.4088 -0.1583
  127phy    C22 3416   4.127   4.195   0.009 -0.4473 -0.5449  0.2271
  127phy    C21 3417   4.278   4.195  -0.004  0.0325 -0.0355  0.1513
  127phy    C20 3418   4.319   4.286  -0.116  0.0320 -0.5636 -0.0841
  127phy    C18 3419   4.467   4.282  -0.174 -0.2428 -0.2539  0.4418
  127phy    O01 3420   4.559   4.284  -0.057  0.3849 -0.1679  0.4427
  127phy    H01 3421   4.553   4.359  -0.002  1.0694 -0.5252  1.0323
  127phy    C19 3422   4.475   4.414  -0.253 -0.1010  0.5032  0.0934
  127phy    C13 3423   4.489   4.153  -0.266 -0.4199  0.1458 -0.4514
  127phy     H3 3424   4.461   4.071  -0.194 -0.9195  0.7910  0.1007
  127phy    O33 3425   4.393   4.118  -0.366  0.6499 -0.0060  0.7813
  127phy    H1B 3426   4.418   4.143  -0.453 -0.6342 -0.5199  0.2510
  127phy    C12 3427   4.636   4.082  -0.292  0.2553  0.0103  0.0071
  127phy    O11 3428   4.737   4.118  -0.205 -0.3760  0.0930  0.5296
  127phy    H1A 3429   4.699   4.185  -0.152 -0.6997  1.4510 -1.2914
  128SOL     OW 3430   0.500   1.015   0.714  1.1811 -0.1933  1.1832
  128SOL    HW1 3431   0.474   0.923   0.723  0.9017 -0.2464  0.0000
  128SOL    HW2 3432   0.427   1.068   0.746 -0.7497 -1.3150 -1.0310
  128SOL     MW 3433   0.487   1.010   0.719 -0.0081  0.0057  0.0067
  129SOL     OW 3434   3.253   4.980   2.925  0.1139 -0.5380 -0.4486
  129SOL    HW1 3435   3.267   5.039   2.999 -0.3632  0.5894 -1.2343
  129SOL    HW2 3436   3.193   5.032   2.873 -1.0373 -0.1190  1.2124
  129SOL     MW 3437   3.247   4.994   2.928 -0.0081  0.0057  0.0067
  130SOL     OW 3438   0.219   0.975   0.353 -0.2223 -0.4656  0.0702
  130SOL    HW1 3439   0.125   0.959   0.348 -0.3843  0.7440 -1.7977
  130SOL    HW2 3440   0.247   0.890   0.319 -3.6994 -1.2102 -1.3363
  130SOL     MW 3441   0.210   0.962   0.348 -0.0081  0.0057  0.0067
  131SOL     OW 3442   3.727   4.547   2.786  0.1090 -0.2295 -0.0474
  131SOL    HW1 3443   3.790   4.613   2.815  0.4580 -0.6894  0.2445
  131SOL    HW2 3444   3.770   4.512   2.708  1.2992 -0.3760  0.6521
  131SOL     MW 3445   3.741   4.551   2.779 -0.0081  0.0057  0.0067
  132SOL     OW 3446   2.173   3.545   0.011 -0.1048  0.2605 -0.0695
  132SOL    HW1 3447   2.191   3.637   0.033  0.1170  0.6845 -1.8557
  132SOL    HW2 3448   2.112   3.558  -0.062 -0.5867  0.7982  0.4133
  132SOL     MW 3449   2.167   3.559   0.004 -0.0081  0.0057  0.0067
  133SOL     OW 3450   4.187   2.413   0.018 -0.2316 -0.1805 -0.1017
  133SOL    HW1 3451   4.107   2.404   0.070 -0.5269  1.5716 -0.1809
  133SOL    HW2 3452   4.254   2.363   0.064 -0.0263  0.5177  0.3838
  133SOL     MW 3453   4.185   2.405   0.031 -0.0081  0.0057  0.0067
  134SOL     OW 3454   2.833   5.062   2.747 -0.3201 -0.5243  0.3627
  134SOL    HW1 3455   2.832   4.966   2.747 -0.1947 -0.5412  1.4100
  134SOL    HW2 3456   2.781   5.090   2.672 -0.4795  0.1925  0.7322
  134SOL     MW 3457   2.826   5.053   2.737 -0.0081  0.0057  0.0067
  135SOL     OW 3458   2.629   1.872   2.703 -0.5792 -0.0871  0.0504
  135SOL    HW1 3459   2.639   1.921   2.784  0.4226  0.0246 -0.1273
  135SOL    HW2 3460   2.630   1.780   2.730 -1.7822 -0.2983 -0.5722
  135SOL     MW 3461   2.630   1.866   2.717 -0.0081  0.0057  0.0067
  136SOL     OW 3462   4.105   5.090   2.751 -0.0315 -0.4719 -0.2927
  136SOL    HW1 3463   4.154   5.171   2.762 -0.2873  0.1210 -2.9362
  136SOL    HW2 3464   4.107   5.080   2.656  0.9654  2.0305 -0.5810
  136SOL     MW 3465   4.112   5.099   2.740 -0.0081  0.0057  0.0067
  137SOL     OW 3466   0.946   1.233   2.626  0.2041 -0.1815  0.2981
  137SOL    HW1 3467   1.040   1.248   2.626  0.1863 -0.0580  0.6308
  137SOL    HW2 3468   0.905   1.315   2.598  0.3056 -0.1685  0.1885
  137SOL     MW 3469   0.953   1.246   2.623 -0.0081  0.0057  0.0067
  138SOL     OW 3470   1.863   4.100   0.110 -0.3147  0.0550  0.1460
  138SOL    HW1 3471   1.927   4.144   0.054  0.2322 -0.3327  0.4561
  138SOL    HW2 3472   1.905   4.109   0.196 -0.3925 -1.1695  0.3341
  138SOL     MW 3473   1.877   4.107   0.114 -0.0081  0.0057  0.0067
  139SOL     OW 3474   2.304   0.780   2.856  0.2888  0.2524  0.3726
  139SOL    HW1 3475   2.380   0.833   2.834 -0.2830  0.4428 -1.2719
  139SOL    HW2 3476   2.249   0.844   2.900  0.2538  0.0197  0.6704
  139SOL     MW 3477   2.307   0.795   2.859 -0.0081  0.0057  0.0067
  140SOL     OW 3478   3.258   2.224   2.989 -0.2493  0.3262 -0.6109
  140SOL    HW1 3479   3.255   2.129   2.990  0.7173  0.2789 -1.2961
  140SOL    HW2 3480   3.182   2.252   3.041 -0.2511 -0.7452 -0.0126
  140SOL     MW 3481   3.247   2.215   2.996 -0.0081  0.0057  0.0067
  141SOL     OW 3482   2.804   0.793   0.273  0.0001  0.6475 -0.2315
  141SOL    HW1 3483   2.876   0.820   0.330 -1.5767 -0.6914  2.6187
  141SOL    HW2 3484   2.729   0.840   0.309 -0.1960  0.3573 -0.2551
  141SOL     MW 3485   2.803   0.803   0.285 -0.0081  0.0057  0.0067
  142SOL     OW 3486   1.536   2.465   0.022  0.1914 -0.0282  0.0619
  142SOL    HW1 3487   1.530   2.412   0.102  0.4740 -0.1539  0.0040
  142SOL    HW2 3488   1.572   2.546   0.058 -0.1781  0.2691 -0.2409
  142SOL     MW 3489   1.540   2.469   0.037 -0.0081  0.0057  0.0067
  143SOL     OW 3490   4.294   4.664   2.889  0.4877 -0.0901 -0.4616
  143SOL    HW1 3491   4.227   4.606   2.925 -0.5481  1.5771  0.3957
  143SOL    HW2 3492   4.262   4.754   2.896  1.6088  0.3208 -0.3524
  143SOL     MW 3493   4.281   4.668   2.894 -0.0081  0.0057  0.0067
  144SOL     OW 3494   1.289   1.272   0.256  0.3440 -0.0166  0.0946
  144SOL    HW1 3495   1.270   1.324   0.334  0.0912  2.0090 -1.2581
  144SOL    HW2 3496   1.319   1.184   0.280 -1.2639 -0.8758 -0.8857
  144SOL     MW 3497   1.291   1.267   0.270 -0.0081  0.0057  0.0067
  145SOL     OW 3498   3.122   1.823   2.765  0.2964  0.1253 -0.0840
  145SOL    HW1 3499   3.040   1.856   2.728  0.3955  0.4944  0.0211
  145SOL    HW2 3500   3.158   1.766   2.697  0.5544  0.6918 -0.4266
  145SOL     MW 3501   3.116   1.820   2.751 -0.0081  0.0057  0.0067
  146SOL     OW 3502   1.900   2.649   0.249 -0.6831  0.0140  0.2262
  146SOL    HW1 3503   1.990   2.679   0.234 -1.1214  1.3151  0.0172
  146SOL    HW2 3504   1.905   2.585   0.320 -0.7122 -0.7754 -0.4815
  146SOL     MW 3505   1.912   2.645   0.257 -0.0081  0.0057  0.0067
  147SOL     OW 3506   4.154   2.380   2.591 -0.3283  0.1465 -0.0426
  147SOL    HW1 3507   4.068   2.388   2.550  0.7968  1.3367 -2.3374
  147SOL    HW2 3508   4.214   2.362   2.519 -0.2291  0.6914 -0.0988
  147SOL     MW 3509   4.150   2.379   2.576 -0.0081  0.0057  0.0067
  148SOL     OW 3510   5.039   1.972   0.386 -0.3419  0.2227  0.0780
  148SOL    HW1 3511   4.952   1.954   0.424 -0.6716  0.4552 -0.5516
  148SOL    HW2 3512   5.029   2.059   0.346 -1.1971 -0.7255 -1.9415
  148SOL     MW 3513   5.026   1.981   0.386 -0.0081  0.0057  0.0067
  149SOL     OW 3514   2.423   4.667   2.555  0.3104 -0.3326 -0.5217
  149SOL    HW1 3515   2.467   4.651   2.638 -0.8861  0.1212  0.2236
  149SOL    HW2 3516   2.471   4.741   2.518 -1.4094  0.0519 -2.2006
  149SOL     MW 3517   2.435   4.675   2.561 -0.0081  0.0057  0.0067
  150SOL     OW 3518   3.535   1.771   2.692 -0.2155 -0.1767 -0.1115
  150SOL    HW1 3519   3.555   1.851   2.741 -0.5556 -1.1547  1.7052
  150SOL    HW2 3520   3.596   1.711   2.734 -0.6232 -0.8245 -0.4214
  150SOL     MW 3521   3.545   1.774   2.704 -0.0081  0.0057  0.0067
  151SOL     OW 3522   4.924   2.170   2.620  0.3435 -0.0485  0.0475
  151SOL    HW1 3523   4.862   2.151   2.690  1.2199 -0.6336  0.6770
  151SOL    HW2 3524   4.883   2.121   2.548 -0.9466 -1.3957  1.5955
  151SOL     MW 3525   4.910   2.161   2.620 -0.0081  0.0057  0.0067
  152SOL     OW 3526   3.911   2.347   2.474 -0.1149  0.7511 -0.3985
  152SOL    HW1 3527   3.893   2.429   2.427  0.4977  1.1040 -0.0297
  152SOL    HW2 3528   3.946   2.283   2.412 -1.5238  0.4155 -0.8766
  152SOL     MW 3529   3.913   2.350   2.460 -0.0081  0.0057  0.0067
  153SOL     OW 3530   5.017   5.008   0.229 -0.3065 -0.2830  0.1420
  153SOL    HW1 3531   5.103   5.045   0.250  0.3461 -1.6544  0.0115
  153SOL    HW2 3532   5.007   5.038   0.139  0.3276 -0.5698 -0.0329
  153SOL     MW 3533   5.027   5.016   0.220 -0.0081  0.0057  0.0067
  154SOL     OW 3534   3.456   0.194   2.599 -0.0034 -0.4066  0.3123
  154SOL    HW1 3535   3.448   0.279   2.556 -1.3742 -0.5134  0.3187
  154SOL    HW2 3536   3.419   0.134   2.533 -0.6909 -0.0977  0.4127
  154SOL     MW 3537   3.450   0.197   2.584 -0.0081  0.0057  0.0067
  155SOL     OW 3538   4.051   4.508   2.934  0.3243 -0.2473  0.2644
  155SOL    HW1 3539   3.986   4.447   2.968  1.4210 -1.4568  0.2491
  155SOL    HW2 3540   4.079   4.463   2.854  0.7613 -0.0158  0.2812
  155SOL     MW 3541   4.046   4.494   2.928 -0.0081  0.0057  0.0067
  156SOL     OW 3542   3.601   4.807   2.743 -0.0994 -0.2897  0.4159
  156SOL    HW1 3543   3.507   4.809   2.724 -0.3054 -0.1014  1.4174
  156SOL    HW2 3544   3.622   4.716   2.762  1.3043 -0.0602  0.0296
  156SOL     MW 3545   3.591   4.795   2.743 -0.0081  0.0057  0.0067
  157SOL     OW 3546   3.713   1.840   0.061  0.2607  0.1162  0.1495
  157SOL    HW1 3547   3.664   1.767   0.100 -0.7505  1.2734  1.1495
  157SOL    HW2 3548   3.739   1.894   0.135  1.9141 -0.6250  0.1388
  157SOL     MW 3549   3.710   1.838   0.076 -0.0081  0.0057  0.0067
  158SOL     OW 3550   0.591   0.758   0.181 -0.3412  0.2159  0.2916
  158SOL    HW1 3551   0.637   0.680   0.213  1.3583  0.3264 -1.7241
  158SOL    HW2 3552   0.652   0.793   0.116 -0.9329  0.6197 -0.0464
  158SOL     MW 3553   0.605   0.752   0.177 -0.0081  0.0057  0.0067
  159SOL     OW 3554   1.401   0.463   0.451 -0.2492  0.1450  0.3546
  159SOL    HW1 3555   1.401   0.492   0.542 -1.1828  0.6942  0.1920
  159SOL    HW2 3556   1.365   0.375   0.451 -0.5351  0.1944 -2.1870
  159SOL     MW 3557   1.396   0.455   0.463 -0.0081  0.0057  0.0067
  160SOL     OW 3558   2.574   3.588   2.820  0.0135  0.0893  0.0726
  160SOL    HW1 3559   2.514   3.642   2.768 -0.5184  0.8881  1.4448
  160SOL    HW2 3560   2.616   3.658   2.870  0.3187  0.7779 -1.1198
  160SOL     MW 3561   2.571   3.604   2.820 -0.0081  0.0057  0.0067
  161SOL     OW 3562   2.497   3.132   3.005  0.4467  0.1890  0.3493
  161SOL    HW1 3563   2.412   3.091   2.992 -0.5953  2.1458  0.5565
  161SOL    HW2 3564   2.465   3.222   2.998 -0.5626 -0.2690 -1.9020
  161SOL     MW 3565   2.482   3.138   3.002 -0.0081  0.0057  0.0067
  162SOL     OW 3566   4.751   1.844   2.833 -0.0542 -0.3245 -0.3238
  162SOL    HW1 3567   4.831   1.848   2.884 -0.0891  1.0678 -0.3170
  162SOL    HW2 3568   4.783   1.821   2.746  0.7551  2.4812 -0.8962
  162SOL     MW 3569   4.766   1.842   2.828 -0.0081  0.0057  0.0067
  163SOL     OW 3570   1.468   3.697   0.093  0.0575  0.0418  0.2863
  163SOL    HW1 3571   1.436   3.779   0.130 -0.9327  0.4281 -1.3147
  163SOL    HW2 3572   1.561   3.710   0.077 -0.0881  0.3969 -0.2952
  163SOL     MW 3573   1.476   3.710   0.096 -0.0081  0.0057  0.0067
  164SOL     OW 3574   4.571   4.710   2.889  0.4262 -0.1695  0.2547
  164SOL    HW1 3575   4.480   4.682   2.875 -0.4079  2.3941 -0.0252
  164SOL    HW2 3576   4.601   4.711   2.798  2.7605 -0.8447  0.9688
  164SOL     MW 3577   4.563   4.706   2.875 -0.0081  0.0057  0.0067
  165SOL     OW 3578   2.905   4.447   0.055  0.0847  0.0428 -0.0868
  165SOL    HW1 3579   2.963   4.446   0.131 -0.0164 -1.0331  0.0022
  165SOL    HW2 3580   2.932   4.368   0.007 -1.7968 -1.0971  0.6096
  165SOL     MW 3581   2.916   4.436   0.058 -0.0081  0.0057  0.0067
  166SOL     OW 3582   2.954   2.435   2.896 -0.3943  0.1015  0.1905
  166SOL    HW1 3583   2.932   2.528   2.905 -0.4877  0.1076 -0.0934
  166SOL    HW2 3584   2.868   2.401   2.871 -0.7181  0.9524  0.1125
  166SOL     MW 3585   2.940   2.443   2.894 -0.0081  0.0057  0.0067
  167SOL     OW 3586   4.032   1.479   0.052  0.0227  0.1861 -0.3286
  167SOL    HW1 3587   3.941   1.491   0.078 -0.3837 -0.5889 -1.3184
  167SOL    HW2 3588   4.069   1.562   0.081  0.2883 -1.2902  4.3924
  167SOL     MW 3589   4.025   1.492   0.060 -0.0081  0.0057  0.0067
  168SOL     OW 3590   1.353   3.564   0.308 -0.6447  0.2271 -0.0284
  168SOL    HW1 3591   1.364   3.623   0.383 -1.1319 -0.5934  0.7221
  168SOL    HW2 3592   1.388   3.613   0.234 -1.6497  2.5676  0.9434
  168SOL     MW 3593   1.359   3.578   0.308 -0.0081  0.0057  0.0067
  169SOL     OW 3594   4.739   1.063   2.982  0.4672 -0.2487  0.7787
  169SOL    HW1 3595   4.645   1.055   2.995  0.5198  0.5649  1.7332
  169SOL    HW2 3596   4.754   1.146   3.026 -1.0775  0.3595  0.2310
  169SOL     MW 3597   4.729   1.073   2.989 -0.0081  0.0057  0.0067
  170SOL     OW 3598   0.155   4.210   2.787 -0.4005  0.5879  0.0547
  170SOL    HW1 3599   0.099   4.134   2.774  0.4081  0.2270 -1.5115
  170SOL    HW2 3600   0.199   4.189   2.870 -1.0238 -1.1638 -0.0132
  170SOL     MW 3601   0.154   4.197   2.796 -0.0081  0.0057  0.0067
  171SOL     OW 3602   4.510   0.036   2.871  0.3518  0.1173 -0.5578
  171SOL    HW1 3603   4.508  -0.055   2.900 -0.1254 -0.3176 -1.8921
  171SOL    HW2 3604   4.546   0.087   2.944 -1.2333  2.6060 -1.3966
  171SOL     MW 3605   4.515   0.031   2.884 -0.0081  0.0057  0.0067
  172SOL     OW 3606   4.003   0.990   2.871 -0.0691  0.2017  0.3487
  172SOL    HW1 3607   4.051   1.060   2.825  0.1949  0.0590  0.4025
  172SOL    HW2 3608   3.937   1.036   2.922 -0.5990 -1.1016  0.8770
  172SOL     MW 3609   4.001   1.005   2.872 -0.0081  0.0057  0.0067
  173SOL     OW 3610   2.548   0.906   2.765 -0.2726  0.1565 -0.0069
  173SOL    HW1 3611   2.558   0.999   2.787 -0.2370  0.0792  0.3065
  173SOL    HW2 3612   2.529   0.905   2.671 -0.8222  1.2667  0.0723
  173SOL     MW 3613   2.547   0.918   2.755 -0.0081  0.0057  0.0067
  174SOL     OW 3614   2.075   4.180   2.983  0.2712  0.1199 -0.0663
  174SOL    HW1 3615   2.157   4.139   3.010  0.3465 -0.0125 -0.4941
  174SOL    HW2 3616   2.107   4.259   2.939  0.0211  2.2232  3.1805
  174SOL     MW 3617   2.090   4.185   2.981 -0.0081  0.0057  0.0067
  175SOL     OW 3618   3.542   1.971   2.900 -0.1926 -0.2188 -0.1997
  175SOL    HW1 3619   3.569   2.062   2.906 -1.1090  0.1199 -0.9475
  175SOL    HW2 3620   3.600   1.923   2.959 -1.1263  1.6281  2.3991
  175SOL     MW 3621   3.553   1.976   2.909 -0.0081  0.0057  0.0067
  176SOL     OW 3622   4.981   2.205   0.252  0.3299 -0.1404 -0.1641
  176SOL    HW1 3623   5.045   2.276   0.253  0.9856 -0.7188 -0.3414
  176SOL    HW2 3624   4.976   2.190   0.158 -0.2573  0.8442 -0.3050
  176SOL     MW 3625   4.989   2.212   0.240 -0.0081  0.0057  0.0067
  177SOL     OW 3626   3.054   4.847   0.039 -0.1143 -0.2161 -0.3828
  177SOL    HW1 3627   3.122   4.902  -0.001  1.4118 -0.6042  1.5569
  177SOL    HW2 3628   3.006   4.911   0.091 -1.0625 -3.5594  3.2856
  177SOL     MW 3629   3.056   4.863   0.040 -0.0081  0.0057  0.0067
  178SOL     OW 3630   3.420   4.390   0.365  0.6726  0.2147 -0.0227
  178SOL    HW1 3631   3.422   4.371   0.458 -1.5166  0.4712  0.1246
  178SOL    HW2 3632   3.398   4.305   0.326 -1.3731  0.9694 -0.6445
  178SOL     MW 3633   3.418   4.376   0.372 -0.0081  0.0057  0.0067
  179SOL     OW 3634   1.698   1.062   2.707 -0.4450 -0.5454  0.0890
  179SOL    HW1 3635   1.625   1.111   2.670 -1.6158 -0.7068  2.0747
  179SOL    HW2 3636   1.688   0.977   2.664 -0.9328 -1.2668  1.5809
  179SOL     MW 3637   1.687   1.057   2.696 -0.0081  0.0057  0.0067
  180SOL     OW 3638   3.779   5.050   2.548 -0.3955  0.1499 -0.0448
  180SOL    HW1 3639   3.756   4.958   2.537 -1.3178  0.5667 -1.8532
  180SOL    HW2 3640   3.772   5.066   2.643  2.7332 -1.1122  0.5164
  180SOL     MW 3641   3.775   5.040   2.559 -0.0081  0.0057  0.0067
  181SOL     OW 3642   1.378   3.774   0.505 -0.1481  0.4345 -0.5956
  181SOL    HW1 3643   1.288   3.743   0.514 -0.2422  0.6748 -0.6817
  181SOL    HW2 3644   1.379   3.837   0.432  2.3056  1.3788  0.1687
  181SOL     MW 3645   1.366   3.778   0.496 -0.0081  0.0057  0.0067
  182SOL     OW 3646   1.213   0.858   0.184  0.2131 -0.4773 -0.2225
  182SOL    HW1 3647   1.240   0.871   0.093 -1.0696  0.1822 -0.5391
  182SOL    HW2 3648   1.249   0.773   0.206 -1.9421 -1.0307  1.5199
  182SOL     MW 3649   1.221   0.849   0.175 -0.0081  0.0057  0.0067
  183SOL     OW 3650   1.379   3.927   0.214  0.5291  0.4562 -0.7629
  183SOL    HW1 3651   1.451   3.981   0.182  1.1845 -0.4286 -0.8321
  183SOL    HW2 3652   1.304   3.963   0.168 -1.1306 -1.6190  0.1636
  183SOL     MW 3653   1.379   3.939   0.204 -0.0081  0.0057  0.0067
  184SOL     OW 3654   2.238   2.331   0.379 -0.1044 -0.5115 -0.3227
  184SOL    HW1 3655   2.274   2.313   0.465 -0.0859  0.5320 -0.1071
  184SOL    HW2 3656   2.295   2.400   0.345 -0.0949  0.0718  0.8363
  184SOL     MW 3657   2.250   2.338   0.386 -0.0081  0.0057  0.0067
  185SOL     OW 3658   1.748   2.576   0.586 -0.2621  0.0673  0.1348
  185SOL    HW1 3659   1.715   2.545   0.670 -2.1690 -0.4075 -0.7240
  185SOL    HW2 3660   1.802   2.502   0.555 -0.9260 -0.8185  1.0309
  185SOL     MW 3661   1.751   2.562   0.593 -0.0081  0.0057  0.0067
  186SOL     OW 3662   0.981   0.981   0.371  0.0203  0.2512  0.2778
  186SOL    HW1 3663   0.969   1.019   0.458 -0.9675  1.7076 -0.4550
  186SOL    HW2 3664   0.887   0.978   0.352  0.0264 -1.1475  0.3286
  186SOL     MW 3665   0.967   0.986   0.380 -0.0081  0.0057  0.0067
  187SOL     OW 3666   0.717   3.716   2.872 -0.4519 -0.3826  0.0203
  187SOL    HW1 3667   0.757   3.794   2.910 -1.0495 -1.1136  2.2968
  187SOL    HW2 3668   0.688   3.743   2.785  0.0355 -1.6731 -0.5746
  187SOL     MW 3669   0.719   3.730   2.865 -0.0081  0.0057  0.0067
  188SOL     OW 3670   3.095   4.415   0.240  0.0924  0.1317  0.3749
  188SOL    HW1 3671   3.142   4.480   0.292  0.6996 -0.9818  1.2756
  188SOL    HW2 3672   3.146   4.408   0.159 -0.3814 -0.3326  0.1111
  188SOL     MW 3673   3.108   4.422   0.236 -0.0081  0.0057  0.0067
  189SOL     OW 3674   3.821   5.130   2.810  0.0675  0.3729 -0.0310
  189SOL    HW1 3675   3.911   5.099   2.809  0.2408  0.8445 -1.3772
  189SOL    HW2 3676   3.822   5.187   2.887  0.5086  0.2367  0.0678
  189SOL     MW 3677   3.833   5.133   2.820 -0.0081  0.0057  0.0067
  190SOL     OW 3678   2.958   0.762   0.031 -0.0715  0.0976 -0.3086
  190SOL    HW1 3679   2.920   0.763   0.119  0.0449 -1.8696 -0.1893
  190SOL    HW2 3680   2.887   0.792  -0.026  0.3251  0.1273 -0.7965
  190SOL     MW 3681   2.944   0.766   0.035 -0.0081  0.0057  0.0067
  191SOL     OW 3682   0.820   0.608   0.338  0.2391 -0.3558 -0.1236
  191SOL    HW1 3683   0.804   0.673   0.407  2.2771  3.2358 -2.7462
  191SOL    HW2 3684   0.871   0.541   0.384 -1.2503 -1.6779 -0.3145
  191SOL     MW 3685   0.825   0.607   0.353 -0.0081  0.0057  0.0067
  192SOL     OW 3686   1.522   2.522   0.392  0.3509 -0.1389  0.1599
  192SOL    HW1 3687   1.464   2.591   0.361  1.0509 -0.6682 -2.5138
  192SOL    HW2 3688   1.584   2.568   0.449  1.3598 -1.7544  0.4288
  192SOL     MW 3689   1.523   2.537   0.396 -0.0081  0.0057  0.0067
  193SOL     OW 3690   1.051   3.960   2.745  0.0151 -0.0304 -0.0350
  193SOL    HW1 3691   1.106   3.900   2.695 -0.0747  0.6156 -0.9303
  193SOL    HW2 3692   1.116   4.005   2.800  0.6099  0.6910 -1.2820
  193SOL     MW 3693   1.067   3.958   2.746 -0.0081  0.0057  0.0067
  194SOL     OW 3694   3.654   2.333   2.557 -0.2380  0.0082  0.5806
  194SOL    HW1 3695   3.749   2.329   2.544 -0.2777  0.8282 -0.0670
  194SOL    HW2 3696   3.641   2.305   2.648 -1.6062  1.3394  0.8292
  194SOL     MW 3697   3.665   2.329   2.567 -0.0081  0.0057  0.0067
  195SOL     OW 3698   1.295   0.930   2.927  0.2950  0.6561 -0.0768
  195SOL    HW1 3699   1.345   1.011   2.923 -0.5990  1.4738  2.8485
  195SOL    HW2 3700   1.205   0.964   2.930  0.1455  0.5050 -1.7397
  195SOL     MW 3701   1.290   0.945   2.927 -0.0081  0.0057  0.0067
  196SOL     OW 3702   2.722   2.282   2.856 -0.4171 -0.4379  0.4367
  196SOL    HW1 3703   2.684   2.280   2.768 -2.1449 -0.7905  1.1531
  196SOL    HW2 3704   2.664   2.342   2.903 -0.5523 -0.2168 -0.0085
  196SOL     MW 3705   2.709   2.290   2.851 -0.0081  0.0057  0.0067
  197SOL     OW 3706   2.513   2.424   2.988 -0.4074 -0.0663  0.2393
  197SOL    HW1 3707   2.481   2.494   2.931 -1.3684  0.4620  1.3909
  197SOL    HW2 3708   2.453   2.354   2.964  0.9822 -0.7247 -1.5096
  197SOL     MW 3709   2.501   2.424   2.977 -0.0081  0.0057  0.0067
  198SOL     OW 3710   2.692   3.777   2.990 -0.4710 -0.4260 -0.1967
  198SOL    HW1 3711   2.782   3.772   2.957 -0.6200  1.6191 -1.0405
  198SOL    HW2 3712   2.691   3.717   3.065 -1.7743  0.1349  0.2421
  198SOL     MW 3713   2.704   3.768   2.996 -0.0081  0.0057  0.0067
  199SOL     OW 3714   2.582   1.186   2.818  0.3953 -0.2371  0.0326
  199SOL    HW1 3715   2.523   1.191   2.893  0.0759  1.1507 -0.2942
  199SOL    HW2 3716   2.658   1.224   2.862  0.4331 -1.0935  0.7400
  199SOL     MW 3717   2.584   1.192   2.834 -0.0081  0.0057  0.0067
  200SOL     OW 3718   3.221   5.157   0.124  0.4304  0.1715 -0.4957
  200SOL    HW1 3719   3.307   5.196   0.112  0.7400 -0.6689 -1.0240
  200SOL    HW2 3720   3.162   5.224   0.087  2.0461  1.2111 -1.2762
  200SOL     MW 3721   3.224   5.171   0.118 -0.0081  0.0057  0.0067
  201SOL     OW 3722   0.606   3.524   2.477  0.3263  0.2261  0.5280
  201SOL    HW1 3723   0.686   3.492   2.519  0.2140  1.0296  1.3918
  201SOL    HW2 3724   0.637   3.579   2.405 -0.1146 -0.5963 -0.3120
  201SOL     MW 3725   0.620   3.527   2.473 -0.0081  0.0057  0.0067
  202SOL     OW 3726   3.936   1.650   2.716 -0.1762  0.5384 -0.2841
  202SOL    HW1 3727   3.959   1.699   2.636  1.3602  1.8608  0.9000
  202SOL    HW2 3728   4.008   1.589   2.729  0.1313  1.0914  0.7130
  202SOL     MW 3729   3.949   1.649   2.707 -0.0081  0.0057  0.0067
  203SOL     OW 3730   4.596   1.652   2.956  0.2571 -0.4397 -0.2096
  203SOL    HW1 3731   4.649   1.578   2.925  1.4773  0.8403 -1.2907
  203SOL    HW2 3732   4.632   1.725   2.906 -2.1394 -0.1110 -1.6132
  203SOL     MW 3733   4.608   1.652   2.946 -0.0081  0.0057  0.0067
  204SOL     OW 3734   2.826   4.792   2.691  0.5468  0.1842 -0.0411
  204SOL    HW1 3735   2.863   4.742   2.764  2.0528 -0.7178 -1.3263
  204SOL    HW2 3736   2.854   4.738   2.617 -0.1962  0.9437 -0.8957
  204SOL     MW 3737   2.835   4.778   2.691 -0.0081  0.0057  0.0067
  205SOL     OW 3738   1.250   4.083   2.875 -0.0482  0.2225  0.1868
  205SOL    HW1 3739   1.231   4.174   2.850 -0.2980  0.3013  0.6622
  205SOL    HW2 3740   1.345   4.081   2.861  0.4243  1.3950  2.7473
  205SOL     MW 3741   1.260   4.095   2.870 -0.0081  0.0057  0.0067
  206SOL     OW 3742   4.269   2.542   2.797  0.4843 -0.1619 -0.1885
  206SOL    HW1 3743   4.232   2.504   2.877 -0.4708 -0.4773 -0.7744
  206SOL    HW2 3744   4.221   2.500   2.726 -0.5122 -1.6091  1.2646
  206SOL     MW 3745   4.258   2.531   2.798 -0.0081  0.0057  0.0067
  207SOL     OW 3746   4.546   0.186   0.105 -0.3842  0.4991 -0.2805
  207SOL    HW1 3747   4.517   0.103   0.143 -1.0998  0.5384 -0.7243
  207SOL    HW2 3748   4.594   0.235   0.171  0.8739  1.3206 -1.7546
  207SOL     MW 3749   4.549   0.181   0.119 -0.0081  0.0057  0.0067
  208SOL     OW 3750   1.912   2.422   0.420  0.2628 -0.0350  0.0777
  208SOL    HW1 3751   2.002   2.389   0.423  0.3692 -0.2653 -2.6727
  208SOL    HW2 3752   1.872   2.363   0.356 -1.1651 -0.5861  1.4250
  208SOL     MW 3753   1.919   2.410   0.412 -0.0081  0.0057  0.0067
  209SOL     OW 3754   0.000   3.992   2.734  0.3589  0.2360 -0.4963
  209SOL    HW1 3755   0.035   3.993   2.645  1.0095 -2.5027 -0.3723
  209SOL    HW2 3756   0.024   3.902   2.758 -0.4138  0.2014  0.1833
  209SOL     MW 3757   0.008   3.980   2.726 -0.0081  0.0057  0.0067
  210SOL     OW 3758   2.750   4.113   2.792  0.0683 -0.2017 -0.4016
  210SOL    HW1 3759   2.802   4.064   2.728 -0.8510 -1.5121 -0.1869
  210SOL    HW2 3760   2.684   4.156   2.739 -0.7295  1.2855  1.6456
  210SOL     MW 3761   2.748   4.112   2.777 -0.0081  0.0057  0.0067
  211SOL     OW 3762   2.189   4.420   2.867  0.3625  0.4500  0.1907
  211SOL    HW1 3763   2.214   4.461   2.949  2.5959  2.1612 -1.2065
  211SOL    HW2 3764   2.170   4.492   2.807 -1.0022 -0.2178 -0.2130
  211SOL     MW 3765   2.190   4.435   2.870 -0.0081  0.0057  0.0067
  212SOL     OW 3766   0.784   0.847   0.019 -0.0545  0.1137  0.1971
  212SOL    HW1 3767   0.876   0.822   0.030  0.8669  3.0266  0.2795
  212SOL    HW2 3768   0.796   0.943   0.023  2.3667 -0.0642 -0.7967
  212SOL     MW 3769   0.798   0.857   0.021 -0.0081  0.0057  0.0067
  213SOL     OW 3770   4.203   4.657   2.619 -0.1239  0.0780 -0.1422
  213SOL    HW1 3771   4.158   4.573   2.626  2.3168 -1.4848 -1.7809
  213SOL    HW2 3772   4.243   4.682   2.703  0.3132  2.2075 -0.9339
  213SOL     MW 3773   4.203   4.649   2.631 -0.0081  0.0057  0.0067
  214SOL     OW 3774   3.880   1.179   0.022 -0.2680 -0.5609  0.6920
  214SOL    HW1 3775   3.967   1.199   0.057  0.0584 -0.3934 -0.1766
  214SOL    HW2 3776   3.835   1.260   0.043  2.4675  0.6114  2.5750
  214SOL     MW 3777   3.886   1.192   0.029 -0.0081  0.0057  0.0067
  215SOL     OW 3778   2.733   3.690   0.231 -0.3284  0.6198  0.3408
  215SOL    HW1 3779   2.669   3.637   0.278  0.2431  1.1517  1.7862
  215SOL    HW2 3780   2.747   3.762   0.293  1.0066 -1.3618  2.4917
  215SOL     MW 3781   2.727   3.693   0.245 -0.0081  0.0057  0.0067
  216SOL     OW 3782   4.309   2.824   2.792 -0.7075  0.0993  0.1196
  216SOL    HW1 3783   4.218   2.852   2.791 -0.8281 -0.2713  0.5143
  216SOL    HW2 3784   4.295   2.730   2.788  0.2942 -0.1260  1.1272
  216SOL     MW 3785   4.295   2.815   2.791 -0.0081  0.0057  0.0067
  217SOL     OW 3786   1.386   1.181   2.872  0.0719  0.0951  0.1417
  217SOL    HW1 3787   1.330   1.240   2.923 -1.5863 -1.0682 -0.2338
  217SOL    HW2 3788   1.464   1.168   2.925 -0.4151  1.8150  1.3961
  217SOL     MW 3789   1.389   1.187   2.886 -0.0081  0.0057  0.0067
  218SOL     OW 3790   1.213   1.634   2.890  0.0662  0.0677 -0.0663
  218SOL    HW1 3791   1.224   1.550   2.934 -1.6113  0.0127  0.3210
  218SOL    HW2 3792   1.268   1.688   2.947 -1.5048  1.3619  0.3292
  218SOL     MW 3793   1.222   1.630   2.904 -0.0081  0.0057  0.0067
  219SOL     OW 3794   0.705   0.958   0.342  0.7430  0.1452 -0.5936
  219SOL    HW1 3795   0.625   0.998   0.376 -0.6181 -1.9139 -1.2071
  219SOL    HW2 3796   0.670   0.893   0.281 -0.0649  0.1561 -0.1517
  219SOL     MW 3797   0.690   0.955   0.338 -0.0081  0.0057  0.0067
  220SOL     OW 3798   3.226   0.667   2.830  0.1133  0.3210 -0.2273
  220SOL    HW1 3799   3.170   0.628   2.897 -0.0788  0.4198 -0.3311
  220SOL    HW2 3800   3.313   0.639   2.858 -0.2133 -1.2189 -0.6533
  220SOL     MW 3801   3.230   0.658   2.843 -0.0081  0.0057  0.0067
  221SOL     OW 3802   3.788   0.286   0.511  0.1924  0.0176  0.0833
  221SOL    HW1 3803   3.883   0.286   0.496  0.1035 -2.3121 -0.8526
  221SOL    HW2 3804   3.763   0.379   0.507  0.6675  0.1359 -0.3152
  221SOL     MW 3805   3.798   0.299   0.509 -0.0081  0.0057  0.0067
  222SOL     OW 3806   0.258   2.846   2.807  0.1245 -0.4967  0.2422
  222SOL    HW1 3807   0.265   2.923   2.863 -0.2872 -0.5494  0.3698
  222SOL    HW2 3808   0.308   2.782   2.857 -0.9158 -0.3024  1.5576
  222SOL     MW 3809   0.266   2.848   2.821 -0.0081  0.0057  0.0067
  223SOL     OW 3810   2.903   2.698   2.938 -0.2621  0.6394  0.2127
  223SOL    HW1 3811   2.927   2.758   2.867  0.1950 -0.2320 -0.3865
  223SOL    HW2 3812   2.936   2.733   3.020 -0.1639  0.0943  0.4076
  223SOL     MW 3813   2.910   2.710   2.939 -0.0081  0.0057  0.0067
  224SOL     OW 3814   1.883   1.102   2.894  0.8500 -0.1183  0.6212
  224SOL    HW1 3815   1.930   1.165   2.839 -1.1221  1.6476  0.8403
  224SOL    HW2 3816   1.814   1.074   2.833  0.5342  1.4783  0.2044
  224SOL     MW 3817   1.880   1.107   2.879 -0.0081  0.0057  0.0067
  225SOL     OW 3818   2.659   0.537   0.265 -1.1031 -0.5673  0.1224
  225SOL    HW1 3819   2.705   0.621   0.258 -1.1555 -0.4121  1.4151
  225SOL    HW2 3820   2.676   0.513   0.356  0.9207 -1.0768 -0.3282
  225SOL     MW 3821   2.667   0.544   0.276 -0.0081  0.0057  0.0067
  226SOL     OW 3822   4.999   2.166   2.995 -0.3769 -0.2158  0.0167
  226SOL    HW1 3823   5.067   2.225   2.962 -1.4729  0.7165 -0.6330
  226SOL    HW2 3824   4.931   2.173   2.929  1.1779  2.8958 -1.4767
  226SOL     MW 3825   4.999   2.175   2.982 -0.0081  0.0057  0.0067
  227SOL     OW 3826   1.307   3.371   2.970 -0.1923  0.6619  0.4818
  227SOL    HW1 3827   1.395   3.386   3.007 -0.1515  1.2609  0.1608
  227SOL    HW2 3828   1.249   3.389   3.043  0.0499  0.9887  0.5995
  227SOL     MW 3829   1.311   3.375   2.985 -0.0081  0.0057  0.0067
  228SOL     OW 3830   2.217   3.800   0.142  0.3236  0.3156 -0.6169
  228SOL    HW1 3831   2.122   3.814   0.139  0.3186  2.1849  2.7929
  228SOL    HW2 3832   2.249   3.878   0.096 -0.0966 -0.1260 -1.7044
  228SOL     MW 3833   2.208   3.812   0.136 -0.0081  0.0057  0.0067
  229SOL     OW 3834   3.682   0.793   2.784  0.4069 -0.3608  0.2768
  229SOL    HW1 3835   3.735   0.864   2.748  0.0522 -0.6085 -0.7576
  229SOL    HW2 3836   3.689   0.724   2.718 -1.0155  0.6750 -1.0303
  229SOL     MW 3837   3.690   0.793   2.771 -0.0081  0.0057  0.0067
  230SOL     OW 3838   3.581   0.213   2.835 -0.4077 -0.1946 -0.3228
  230SOL    HW1 3839   3.662   0.241   2.792  0.7386  0.1088  1.8694
  230SOL    HW2 3840   3.520   0.204   2.762 -0.4868  0.4530 -0.3417
  230SOL     MW 3841   3.584   0.216   2.820 -0.0081  0.0057  0.0067
  231SOL     OW 3842   4.768   2.118   2.827 -0.4392  0.0674  0.4620
  231SOL    HW1 3843   4.765   2.023   2.830  3.0077 -0.1386  1.0360
  231SOL    HW2 3844   4.677   2.144   2.840 -0.7051 -1.1518  1.1725
  231SOL     MW 3845   4.756   2.109   2.829 -0.0081  0.0057  0.0067
  232SOL     OW 3846   2.223   1.622   2.788 -0.2081  0.5023  0.3866
  232SOL    HW1 3847   2.237   1.645   2.880  0.7104  0.8665  0.1632
  232SOL    HW2 3848   2.270   1.693   2.744 -0.5715 -0.1835 -1.1679
  232SOL     MW 3849   2.231   1.634   2.794 -0.0081  0.0057  0.0067
  233SOL     OW 3850   2.712   0.745   2.902 -0.2514  0.2162  0.3735
  233SOL    HW1 3851   2.658   0.671   2.930 -1.6032  0.5622 -1.1410
  233SOL    HW2 3852   2.648   0.805   2.862  0.4775  1.5691  1.1473
  233SOL     MW 3853   2.697   0.743   2.900 -0.0081  0.0057  0.0067
  234SOL     OW 3854   1.986   1.760   2.818 -0.3227 -0.5392  0.1022
  234SOL    HW1 3855   2.057   1.700   2.794 -0.1987  0.0917 -1.2480
  234SOL    HW2 3856   2.006   1.774   2.910  2.5130 -0.4574 -0.4290
  234SOL     MW 3857   1.998   1.754   2.827 -0.0081  0.0057  0.0067
  235SOL     OW 3858   4.327   1.988   2.796  0.1898  0.3827  0.1683
  235SOL    HW1 3859   4.409   2.038   2.801 -0.2930  1.5614 -2.2312
  235SOL    HW2 3860   4.264   2.060   2.794 -0.3581 -0.0797  0.5732
  235SOL     MW 3861   4.330   2.004   2.796 -0.0081  0.0057  0.0067
  236SOL     OW 3862   0.008   2.396   0.194  0.4336 -0.1764  0.0171
  236SOL    HW1 3863  -0.005   2.488   0.218 -2.4224 -0.5945  0.5028
  236SOL    HW2 3864   0.004   2.390   0.099 -0.6163  1.0079 -0.0322
  236SOL     MW 3865   0.006   2.407   0.185 -0.0081  0.0057  0.0067
  237SOL     OW 3866   2.352   1.857   2.697 -0.0499 -0.2886  0.0843
  237SOL    HW1 3867   2.316   1.942   2.674 -0.1728 -0.0438  1.1326
  237SOL    HW2 3868   2.445   1.877   2.685  0.3432 -1.0878  1.4966
  237SOL     MW 3869   2.360   1.870   2.692 -0.0081  0.0057  0.0067
  238SOL     OW 3870   4.899   0.168   0.004 -0.2215  0.1509  0.0851
  238SOL    HW1 3871   4.965   0.236   0.012  0.1845 -0.1077 -0.9072
  238SOL    HW2 3872   4.866   0.149   0.092  1.3311  0.8928  0.8575
  238SOL     MW 3873   4.903   0.174   0.017 -0.0081  0.0057  0.0067
  239SOL     OW 3874   4.759   1.578   0.165 -0.0416 -0.2701  0.2712
  239SOL    HW1 3875   4.694   1.622   0.110 -0.5751  0.5939  1.5628
  239SOL    HW2 3876   4.836   1.634   0.153 -0.4234  0.4260  1.0181
  239SOL     MW 3877   4.760   1.591   0.156 -0.0081  0.0057  0.0067
  240SOL     OW 3878   4.261   1.787   2.620  0.3336  0.3185  0.1047
  240SOL    HW1 3879   4.177   1.792   2.574 -1.3002 -0.5031  2.7509
  240SOL    HW2 3880   4.258   1.860   2.682  0.2565  0.6666 -0.3064
  240SOL     MW 3881   4.250   1.797   2.622 -0.0081  0.0057  0.0067
  241SOL     OW 3882   3.811   4.356   2.974  0.1677 -0.0815  0.1033
  241SOL    HW1 3883   3.775   4.420   2.912  2.0288 -0.0145 -0.9674
  241SOL    HW2 3884   3.777   4.386   3.058 -0.0944 -1.3255  0.4621
  241SOL     MW 3885   3.801   4.368   2.977 -0.0081  0.0057  0.0067
  242SOL     OW 3886   1.567   3.111   2.966  0.5236  0.2849 -0.1852
  242SOL    HW1 3887   1.535   3.080   2.881 -1.2825  1.0722  0.1722
  242SOL    HW2 3888   1.644   3.055   2.976 -0.0476 -0.1217  2.4299
  242SOL     MW 3889   1.573   3.100   2.956 -0.0081  0.0057  0.0067
  243SOL     OW 3890   2.927   4.666   2.905 -0.1743  0.1604 -0.3269
  243SOL    HW1 3891   2.927   4.589   2.963  1.3741  0.4234  0.0550
  243SOL    HW2 3892   2.977   4.729   2.957 -1.6089  0.7147  0.4197
  243SOL     MW 3893   2.934   4.664   2.919 -0.0081  0.0057  0.0067
  244SOL     OW 3894   4.475   4.956   2.994  0.0707  0.1914  0.1756
  244SOL    HW1 3895   4.381   4.946   2.979 -0.3719  1.8243  1.4730
  244SOL    HW2 3896   4.514   4.871   2.978 -0.1364  0.3093 -1.0777
  244SOL     MW 3897   4.468   4.944   2.990 -0.0081  0.0057  0.0067
  245SOL     OW 3898   2.533   3.971   2.904 -0.6131 -0.0847  0.3101
  245SOL    HW1 3899   2.600   4.024   2.860 -0.7044  1.3719  1.8022
  245SOL    HW2 3900   2.583   3.903   2.949 -0.9363  0.5660  1.6915
  245SOL     MW 3901   2.549   3.969   2.904 -0.0081  0.0057  0.0067
  246SOL     OW 3902   4.319   1.638   2.849  0.5320 -0.2206  0.4270
  246SOL    HW1 3903   4.407   1.651   2.886 -0.1676 -0.4456  2.2788
  246SOL    HW2 3904   4.316   1.688   2.768 -1.2044 -0.2137  0.4644
  246SOL     MW 3905   4.330   1.647   2.843 -0.0081  0.0057  0.0067
  247SOL     OW 3906   5.106   4.448   0.345 -0.4360 -0.2361  0.0832
  247SOL    HW1 3907   5.147   4.535   0.343  0.1745 -0.4189 -3.4958
  247SOL    HW2 3908   5.015   4.476   0.335  0.2324  1.5935 -1.6262
  247SOL     MW 3909   5.099   4.463   0.343 -0.0081  0.0057  0.0067
  248SOL     OW 3910   3.046   3.406   2.742 -0.1770 -0.3710  0.7034
  248SOL    HW1 3911   3.072   3.314   2.730  0.3606 -0.2056  0.5603
  248SOL    HW2 3912   2.951   3.402   2.747 -0.1238 -0.9519  1.3819
  248SOL     MW 3913   3.037   3.393   2.741 -0.0081  0.0057  0.0067
  249SOL     OW 3914   4.098   1.446   2.800  0.1640  0.8462 -0.3915
  249SOL    HW1 3915   4.071   1.451   2.892  0.3755  2.3448 -0.3890
  249SOL    HW2 3916   4.182   1.492   2.804  0.2452  0.7218 -0.6910
  249SOL     MW 3917   4.106   1.453   2.813 -0.0081  0.0057  0.0067
  250SOL     OW 3918   1.348   3.638   2.855  0.0774  0.2513 -0.2332
  250SOL    HW1 3919   1.382   3.666   2.941 -1.2959  1.0215  0.0907
  250SOL    HW2 3920   1.330   3.546   2.876  0.6556  0.0779 -0.4837
  250SOL     MW 3921   1.350   3.630   2.869 -0.0081  0.0057  0.0067
  251SOL     OW 3922   2.256   1.643   0.062 -0.3816  0.4653  0.3023
  251SOL    HW1 3923   2.333   1.681   0.104 -0.4187  1.6586 -0.6288
  251SOL    HW2 3924   2.182   1.692   0.100 -3.0948 -2.5867 -0.6156
  251SOL     MW 3925   2.256   1.655   0.072 -0.0081  0.0057  0.0067
  252SOL     OW 3926   3.586   2.751   2.675 -0.0108 -0.0352  0.0644
  252SOL    HW1 3927   3.511   2.807   2.692  0.6452  0.8700  0.0114
  252SOL    HW2 3928   3.558   2.684   2.613  0.0534  0.2687 -0.2917
  252SOL     MW 3929   3.573   2.749   2.669 -0.0081  0.0057  0.0067
  253SOL     OW 3930   2.423   3.409   2.985 -0.4086  0.1142 -0.0580
  253SOL    HW1 3931   2.457   3.454   2.908  0.2426 -1.5972 -0.8233
  253SOL    HW2 3932   2.344   3.460   3.004 -0.1806  0.8875 -1.0952
  253SOL     MW 3933   2.417   3.422   2.977 -0.0081  0.0057  0.0067
  254SOL     OW 3934   2.117   2.392   2.871 -0.7671  0.1472  0.4477
  254SOL    HW1 3935   2.065   2.416   2.948 -1.3813 -0.4981  0.2469
  254SOL    HW2 3936   2.057   2.324   2.841 -1.2406 -0.1533  1.9853
  254SOL     MW 3937   2.102   2.386   2.877 -0.0081  0.0057  0.0067
  255SOL     OW 3938   1.144   3.401   0.179  0.2968 -0.2189 -0.0658
  255SOL    HW1 3939   1.212   3.422   0.244  0.4036 -0.7783  0.0090
  255SOL    HW2 3940   1.109   3.489   0.166 -1.4857 -0.7074  1.1336
  255SOL     MW 3941   1.148   3.415   0.186 -0.0081  0.0057  0.0067
  256SOL     OW 3942   2.295   4.031   0.035 -0.0886 -0.3084  0.1800
  256SOL    HW1 3943   2.348   3.998  -0.037 -0.6382 -1.8501  0.4520
  256SOL    HW2 3944   2.352   4.099   0.070  1.5437 -0.4249 -2.0372
  256SOL     MW 3945   2.310   4.036   0.030 -0.0081  0.0057  0.0067
  257SOL     OW 3946   3.753   1.461   0.066  0.2166 -0.4307 -0.3087
  257SOL    HW1 3947   3.672   1.446   0.115  0.4851  0.1012  0.3036
  257SOL    HW2 3948   3.726   1.523  -0.002 -1.0757 -1.6531 -0.9965
  257SOL     MW 3949   3.739   1.467   0.063 -0.0081  0.0057  0.0067
  258SOL     OW 3950   3.657   2.212   2.837 -0.0068  0.7821 -0.1882
  258SOL    HW1 3951   3.699   2.283   2.884 -1.1437  1.3084  0.0491
  258SOL    HW2 3952   3.731   2.153   2.822 -1.1317 -0.4715 -1.0434
  258SOL     MW 3953   3.673   2.213   2.841 -0.0081  0.0057  0.0067
  259SOL     OW 3954   3.049   4.045   0.364 -0.1128  0.1413  0.3905
  259SOL    HW1 3955   3.088   4.126   0.399  0.3922  0.7950 -1.5034
  259SOL    HW2 3956   2.978   4.079   0.310 -0.9741 -0.2092  1.2932
  259SOL     MW 3957   3.045   4.060   0.361 -0.0081  0.0057  0.0067
  260SOL     OW 3958   5.012   1.766   0.190 -0.2092  0.2427 -0.4408
  260SOL    HW1 3959   5.031   1.843   0.244  0.6905  1.1901 -2.0255
  260SOL    HW2 3960   5.093   1.715   0.200  0.1396  0.7769 -0.4624
  260SOL     MW 3961   5.025   1.769   0.199 -0.0081  0.0057  0.0067
  261SOL     OW 3962   5.056   3.799   0.041  0.1895  0.1732 -0.3866
  261SOL    HW1 3963   4.986   3.803   0.106  1.3911  0.5583  0.9340
  261SOL    HW2 3964   5.040   3.885   0.001  0.3214  0.7085  0.6840
  261SOL     MW 3965   5.045   3.811   0.044 -0.0081  0.0057  0.0067
  262SOL     OW 3966   2.099   0.943   2.986  0.5048  0.0423 -0.2219
  262SOL    HW1 3967   2.021   0.985   2.947 -1.3403 -0.4545  2.6592
  262SOL    HW2 3968   2.148   1.024   3.002 -0.1291  0.8314 -1.9132
  262SOL     MW 3969   2.095   0.959   2.983 -0.0081  0.0057  0.0067
  263SOL     OW 3970   1.402   1.974   0.200  0.2517  0.5957 -0.0220
  263SOL    HW1 3971   1.337   1.951   0.266  1.3436 -0.4494  0.7369
  263SOL    HW2 3972   1.444   2.052   0.236 -0.1838  0.5721  0.5318
  263SOL     MW 3973   1.399   1.981   0.213 -0.0081  0.0057  0.0067
  264SOL     OW 3974   1.583   3.382   0.044 -0.1232  0.5703 -0.0332
  264SOL    HW1 3975   1.590   3.289   0.021  0.2043  1.1266 -2.5017
  264SOL    HW2 3976   1.621   3.425  -0.033 -0.8000  0.3890 -0.4743
  264SOL     MW 3977   1.589   3.375   0.031 -0.0081  0.0057  0.0067
  265SOL     OW 3978   4.811   1.280   0.105  0.0517  0.1423  0.1508
  265SOL    HW1 3979   4.782   1.368   0.132  0.0051 -0.6459  2.9509
  265SOL    HW2 3980   4.889   1.303   0.054  1.4720 -0.6828  1.8562
  265SOL     MW 3981   4.818   1.295   0.102 -0.0081  0.0057  0.0067
  266SOL     OW 3982   1.647   2.672   0.152  0.1292 -0.1416 -0.2648
  266SOL    HW1 3983   1.604   2.715   0.226 -0.2556 -1.1363  0.1065
  266SOL    HW2 3984   1.735   2.654   0.186 -0.0725 -0.7131 -0.0396
  266SOL     MW 3985   1.653   2.676   0.166 -0.0081  0.0057  0.0067
  267SOL     OW 3986   1.234   1.382   0.535  0.4280  0.2363  0.3978
  267SOL    HW1 3987   1.307   1.405   0.593  1.6157 -1.1173 -0.4768
  267SOL    HW2 3988   1.207   1.299   0.575  1.2574 -0.5813 -0.6794
  267SOL     MW 3989   1.240   1.374   0.548 -0.0081  0.0057  0.0067
  268SOL     OW 3990   2.026   1.830   0.073 -0.7927  0.2483  0.0813
  268SOL    HW1 3991   2.013   1.925   0.063 -1.3012  0.3722  1.6198
  268SOL    HW2 3992   1.938   1.796   0.080 -0.6868 -0.1215 -0.3540
  268SOL     MW 3993   2.013   1.838   0.073 -0.0081  0.0057  0.0067
  269SOL     OW 3994   1.925   3.815   0.104  0.0745  0.1250  0.2822
  269SOL    HW1 3995   1.883   3.764   0.175 -0.5863  0.4388  0.1290
  269SOL    HW2 3996   1.891   3.903   0.122 -0.2015  0.5104 -1.9499
  269SOL     MW 3997   1.915   3.820   0.116 -0.0081  0.0057  0.0067
  270SOL     OW 3998   2.788   0.057   2.984  0.3580  0.5186 -0.4024
  270SOL    HW1 3999   2.786   0.011   2.900  0.8848  1.0206 -0.6931
  270SOL    HW2 4000   2.707   0.107   2.987  0.1188  0.1327  2.9279
  270SOL     MW 4001   2.777   0.057   2.973 -0.0081  0.0057  0.0067
  271SOL     OW 4002   0.008   3.125   0.055 -0.2586  0.1828 -0.3594
  271SOL    HW1 4003  -0.057   3.097   0.120 -0.6279  0.0533 -0.7777
  271SOL    HW2 4004  -0.030   3.206   0.022 -2.6083 -1.4696 -2.0044
  271SOL     MW 4005  -0.006   3.132   0.059 -0.0081  0.0057  0.0067
  272SOL     OW 4006   2.687   2.010   2.929 -0.2987  0.1871 -0.6635
  272SOL    HW1 4007   2.678   2.097   2.892 -0.3476  0.0998 -0.8547
  272SOL    HW2 4008   2.778   2.007   2.957 -0.7193  0.8078  0.9040
  272SOL     MW 4009   2.698   2.021   2.928 -0.0081  0.0057  0.0067
  273SOL     OW 4010   2.206   1.195   3.014  0.0400 -0.0034 -0.1055
  273SOL    HW1 4011   2.163   1.269   3.057 -0.6151 -0.3274 -0.1889
  273SOL    HW2 4012   2.229   1.241   2.934 -0.5204 -2.2049 -1.6141
  273SOL     MW 4013   2.203   1.211   3.009 -0.0081  0.0057  0.0067
  274SOL     OW 4014   4.199   4.918   2.948 -0.0422  0.1560  0.0663
  274SOL    HW1 4015   4.148   4.964   2.881 -1.4743 -1.3989  0.0376
  274SOL    HW2 4016   4.166   4.962   3.026 -0.2585  0.5750 -0.2551
  274SOL     MW 4017   4.188   4.930   2.949 -0.0081  0.0057  0.0067
  275SOL     OW 4018   2.446   4.255   0.167  0.1254 -0.2449  0.0946
  275SOL    HW1 4019   2.512   4.306   0.119  0.5797  0.2016  1.1542
  275SOL    HW2 4020   2.371   4.313   0.156 -0.4873 -1.1983 -0.9341
  275SOL     MW 4021   2.445   4.269   0.159 -0.0081  0.0057  0.0067
  276SOL     OW 4022   1.511   2.285   0.219 -0.4928 -0.3488  0.1444
  276SOL    HW1 4023   1.500   2.345   0.292 -0.0208 -1.1035  0.8484
  276SOL    HW2 4024   1.606   2.287   0.219 -0.4647 -0.8601  1.2193
  276SOL     MW 4025   1.522   2.293   0.228 -0.0081  0.0057  0.0067
  277SOL     OW 4026   1.165   0.479   0.297 -0.5433  0.2980  0.3437
  277SOL    HW1 4027   1.122   0.563   0.283 -1.9333 -0.2548  1.0899
  277SOL    HW2 4028   1.249   0.503   0.336 -0.2089 -0.9461  0.4335
  277SOL     MW 4029   1.170   0.493   0.300 -0.0081  0.0057  0.0067
  278SOL     OW 4030   0.898   3.511   2.872  0.0491  0.1455  0.6180
  278SOL    HW1 4031   0.856   3.440   2.919  1.1181  0.1117  1.5577
  278SOL    HW2 4032   0.839   3.585   2.884 -0.1841  0.2303 -0.8955
  278SOL     MW 4033   0.885   3.512   2.880 -0.0081  0.0057  0.0067
  279SOL     OW 4034   2.267   1.360   2.799  0.1209  0.0031 -0.1302
  279SOL    HW1 4035   2.256   1.455   2.789  0.7758  0.2898  1.4469
  279SOL    HW2 4036   2.335   1.345   2.733  0.3386  2.3358 -0.5175
  279SOL     MW 4037   2.275   1.371   2.789 -0.0081  0.0057  0.0067
  280SOL     OW 4038   2.566   0.520   3.011 -0.1454  0.2022 -0.0610
  280SOL    HW1 4039   2.595   0.524   3.102  1.6262 -0.7211 -0.5376
  280SOL    HW2 4040   2.470   0.522   3.016 -0.1591  0.1087 -0.2732
  280SOL     MW 4041   2.557   0.521   3.023 -0.0081  0.0057  0.0067
  281SOL     OW 4042   1.458   2.817   0.312 -0.0420 -0.2520  0.0286
  281SOL    HW1 4043   1.440   2.836   0.220  1.2976  0.2100 -0.1512
  281SOL    HW2 4044   1.414   2.887   0.361 -1.2786 -1.8646  1.3838
  281SOL     MW 4045   1.449   2.829   0.307 -0.0081  0.0057  0.0067
  282SOL     OW 4046   3.276   1.962   2.952 -0.3561  0.5054 -0.0135
  282SOL    HW1 4047   3.370   1.949   2.936 -0.0840  2.8191 -0.7100
  282SOL    HW2 4048   3.234   1.921   2.876  1.0557 -1.2568  0.1130
  282SOL     MW 4049   3.283   1.955   2.940 -0.0081  0.0057  0.0067
  283SOL     OW 4050   1.577   4.083   0.102 -0.2981 -0.0558 -0.3685
  283SOL    HW1 4051   1.549   4.172   0.127  0.8731  0.2815 -0.1824
  283SOL    HW2 4052   1.670   4.079   0.123 -0.0227 -0.6497 -1.6420
  283SOL     MW 4053   1.586   4.094   0.108 -0.0081  0.0057  0.0067
  284SOL     OW 4054   1.224   1.365   3.013 -0.6165 -0.0376  0.2437
  284SOL    HW1 4055   1.129   1.371   3.027 -0.6291 -1.8304  1.2239
  284SOL    HW2 4056   1.256   1.356   3.103 -0.3194 -0.3004  0.1110
  284SOL     MW 4057   1.215   1.365   3.027 -0.0081  0.0057  0.0067
  285SOL     OW 4058   3.851   4.920   0.079  0.4568 -0.4550 -0.8703
  285SOL    HW1 4059   3.816   4.874   0.156 -0.2988  1.1273 -0.2298
  285SOL    HW2 4060   3.770   4.949   0.035  0.1234  0.5644  0.3757
  285SOL     MW 4061   3.835   4.917   0.083 -0.0081  0.0057  0.0067
  286SOL     OW 4062   3.723   4.208   2.533 -0.2383  0.1263  0.5978
  286SOL    HW1 4063   3.725   4.125   2.580  0.6969 -0.9175 -1.1821
  286SOL    HW2 4064   3.650   4.198   2.472 -0.1953  1.8319  0.2138
  286SOL     MW 4065   3.714   4.196   2.532 -0.0081  0.0057  0.0067
  287SOL     OW 4066   0.418   4.822   2.947  0.2890 -0.6892 -0.2557
  287SOL    HW1 4067   0.418   4.765   2.870  0.2167 -0.8999 -0.1022
  287SOL    HW2 4068   0.502   4.805   2.990  0.5194  0.5057 -0.2081
  287SOL     MW 4069   0.429   4.812   2.942 -0.0081  0.0057  0.0067
  288SOL     OW 4070   3.090   5.105   2.499  0.1008 -0.3871 -0.0449
  288SOL    HW1 4071   3.092   5.131   2.591 -0.6293  1.1481 -0.4163
  288SOL    HW2 4072   3.116   5.014   2.508  0.5770 -0.3671 -1.1326
  288SOL     MW 4073   3.094   5.096   2.512 -0.0081  0.0057  0.0067
  289SOL     OW 4074   1.707   3.772   2.946 -0.0298 -0.6352 -0.0106
  289SOL    HW1 4075   1.787   3.786   2.996  2.4645 -2.1520 -3.1967
  289SOL    HW2 4076   1.725   3.837   2.879  1.6480 -1.0486 -0.0000
  289SOL     MW 4077   1.720   3.782   2.944 -0.0081  0.0057  0.0067
  290SOL     OW 4078   4.016   1.785   2.501 -0.1279  0.2393  0.1276
  290SOL    HW1 4079   3.963   1.734   2.441 -0.5793 -0.2267  0.9040
  290SOL    HW2 4080   3.966   1.866   2.504 -1.4707 -0.5518 -0.1556
  290SOL     MW 4081   4.003   1.789   2.494 -0.0081  0.0057  0.0067
  291SOL     OW 4082   2.697   3.092   2.802 -0.4515 -0.3029 -0.0667
  291SOL    HW1 4083   2.621   3.098   2.859 -0.6205  1.1433 -0.4095
  291SOL    HW2 4084   2.721   3.184   2.808  1.9118 -0.7428 -1.5497
  291SOL     MW 4085   2.690   3.105   2.810 -0.0081  0.0057  0.0067
  292SOL     OW 4086   4.074   4.435   2.659  0.1473  0.1100  0.2107
  292SOL    HW1 4087   4.109   4.348   2.642  0.1261 -0.0797  1.0973
  292SOL    HW2 4088   3.992   4.444   2.611 -0.2208 -0.8021  0.6478
  292SOL     MW 4089   4.068   4.425   2.651 -0.0081  0.0057  0.0067
  293SOL     OW 4090   0.343   4.165   3.002  0.3416 -0.2300 -0.2974
  293SOL    HW1 4091   0.336   4.085   3.054 -2.2298  1.4528  2.2259
  293SOL    HW2 4092   0.325   4.226   3.073  0.6731 -0.6482  0.1543
  293SOL     MW 4093   0.340   4.163   3.018 -0.0081  0.0057  0.0067
  294SOL     OW 4094   0.461   1.065   0.453  0.6768 -0.0705  0.0048
  294SOL    HW1 4095   0.464   1.037   0.544  0.4678 -0.5646 -0.1358
  294SOL    HW2 4096   0.372   1.038   0.431 -0.0092 -0.6800  3.0227
  294SOL     MW 4097   0.449   1.058   0.462 -0.0081  0.0057  0.0067
  295SOL     OW 4098   1.436   0.643   0.244 -0.0998 -0.2524 -0.1659
  295SOL    HW1 4099   1.433   0.577   0.175 -1.9279 -0.2526 -0.1270
  295SOL    HW2 4100   1.435   0.592   0.325 -1.6950 -0.4572 -0.2897
  295SOL     MW 4101   1.435   0.628   0.246 -0.0081  0.0057  0.0067
  296SOL     OW 4102   3.163   4.152   2.712 -0.0526 -0.5931 -0.5041
  296SOL    HW1 4103   3.172   4.065   2.674  2.0176  0.1499 -1.9097
  296SOL    HW2 4104   3.183   4.215   2.642  1.4243  1.0757  1.3093
  296SOL     MW 4105   3.167   4.149   2.698 -0.0081  0.0057  0.0067
  297SOL     OW 4106   1.207   0.628   2.981 -0.3289  0.0515  0.0344
  297SOL    HW1 4107   1.136   0.640   3.045  1.0106 -1.5938  1.9550
  297SOL    HW2 4108   1.180   0.673   2.901 -0.1809  1.2687  0.6402
  297SOL     MW 4109   1.194   0.635   2.979 -0.0081  0.0057  0.0067
  298SOL     OW 4110   2.764   3.361   2.833  0.0137  0.1164 -0.0029
  298SOL    HW1 4111   2.702   3.433   2.821  0.5396  0.6117  0.1950
  298SOL    HW2 4112   2.775   3.348   2.927 -0.8025 -2.4033 -0.1994
  298SOL     MW 4113   2.757   3.369   2.844 -0.0081  0.0057  0.0067
  299SOL     OW 4114   5.156   2.386   2.928  0.3366 -0.1263  0.5828
  299SOL    HW1 4115   5.086   2.425   2.877  1.2975  2.2755  0.9414
  299SOL    HW2 4116   5.231   2.428   2.885 -2.0033  0.8236 -3.0182
  299SOL     MW 4117   5.157   2.397   2.916 -0.0081  0.0057  0.0067
  300SOL     OW 4118   2.493   4.222   2.710 -0.1258  0.0693 -0.4003
  300SOL    HW1 4119   2.417   4.165   2.721  0.5604 -0.9492 -0.8175
  300SOL    HW2 4120   2.467   4.279   2.638  0.6583  0.5231 -0.3411
  300SOL     MW 4121   2.480   4.222   2.702 -0.0081  0.0057  0.0067
  301SOL     OW 4122   0.514   3.560   2.927 -0.0840 -0.1250 -0.4679
  301SOL    HW1 4123   0.454   3.594   2.861  0.0273 -0.6435 -0.8415
  301SOL    HW2 4124   0.594   3.611   2.920  0.7482 -1.5144 -1.6914
  301SOL     MW 4125   0.516   3.571   2.918 -0.0081  0.0057  0.0067
  302SOL     OW 4126   3.728   4.789   2.509 -0.3985 -0.3283  0.5479
  302SOL    HW1 4127   3.674   4.777   2.587 -0.5761  1.0565  0.6606
  302SOL    HW2 4128   3.815   4.770   2.543  1.0421  1.7285 -1.6418
  302SOL     MW 4129   3.732   4.785   2.523 -0.0081  0.0057  0.0067
  303SOL     OW 4130   0.994   0.695   0.148 -0.4764  0.1508  0.4474
  303SOL    HW1 4131   0.940   0.680   0.225 -0.5122  2.3806  0.9022
  303SOL    HW2 4132   1.043   0.772   0.178  0.6391 -0.5697  0.5644
  303SOL     MW 4133   0.993   0.703   0.162 -0.0081  0.0057  0.0067
  304SOL     OW 4134   1.606   3.457   0.310 -0.1936  0.1517 -0.1979
  304SOL    HW1 4135   1.512   3.474   0.313 -0.6498 -2.1769  1.7931
  304SOL    HW2 4136   1.615   3.443   0.215 -2.5384  1.0163 -0.6196
  304SOL     MW 4137   1.595   3.457   0.298 -0.0081  0.0057  0.0067
  305SOL     OW 4138   2.860   3.329   0.093 -0.0081 -0.0399 -0.0996
  305SOL    HW1 4139   2.776   3.351   0.133 -0.4865 -1.9512  0.0460
  305SOL    HW2 4140   2.917   3.405   0.105 -1.5897  1.0088  1.1696
  305SOL     MW 4141   2.857   3.342   0.100 -0.0081  0.0057  0.0067
  306SOL     OW 4142   4.141   1.736   0.022 -0.2269 -0.1752 -0.1298
  306SOL    HW1 4143   4.069   1.783  -0.019 -0.7666  0.7849  1.8078
  306SOL    HW2 4144   4.191   1.688  -0.044  1.4122  0.3026  0.7070
  306SOL     MW 4145   4.138   1.736   0.008 -0.0081  0.0057  0.0067
  307SOL     OW 4146   4.594   5.080   0.195 -0.1931 -0.4568  0.7318
  307SOL    HW1 4147   4.641   5.008   0.237  2.2396  1.4341  1.4773
  307SOL    HW2 4148   4.543   5.039   0.125 -1.0753  1.1483  0.3859
  307SOL     MW 4149   4.593   5.065   0.191 -0.0081  0.0057  0.0067
  308SOL     OW 4150   2.964   4.701   2.441 -0.1632  0.9620 -0.1560
  308SOL    HW1 4151   2.926   4.783   2.409 -2.3646  0.3670  0.6904
  308SOL    HW2 4152   3.050   4.727   2.471 -0.6171  1.2320  0.9586
  308SOL     MW 4153   2.970   4.715   2.441 -0.0081  0.0057  0.0067
  309SOL     OW 4154   3.603   4.665   2.295  0.0509 -0.0513  0.4030
  309SOL    HW1 4155   3.651   4.613   2.230  0.4784  0.5693  0.2206
  309SOL    HW2 4156   3.670   4.679   2.361  0.1927  1.1457  0.0313
  309SOL     MW 4157   3.618   4.660   2.295 -0.0081  0.0057  0.0067
  310SOL     OW 4158   2.946   2.024   0.003 -0.2464 -0.0965 -0.3932
  310SOL    HW1 4159   2.997   1.947   0.029  0.7278  0.9546  0.9234
  310SOL    HW2 4160   2.983   2.037  -0.084  1.6726 -1.3266  0.1872
  310SOL     MW 4161   2.957   2.015  -0.005 -0.0081  0.0057  0.0067
  311SOL     OW 4162   1.975   2.114   0.071 -0.1657  0.1298 -0.2633
  311SOL    HW1 4163   2.066   2.134   0.093 -0.0237  0.1171 -0.8381
  311SOL    HW2 4164   1.961   2.149  -0.017 -2.5263  0.4536  0.1721
  311SOL     MW 4165   1.985   2.121   0.062 -0.0081  0.0057  0.0067
  312SOL     OW 4166   2.593   0.236   2.903  0.2377 -0.2270 -0.3824
  312SOL    HW1 4167   2.597   0.324   2.941  1.9243 -0.2961 -0.3626
  312SOL    HW2 4168   2.635   0.244   2.817  3.9669  2.4298  1.4302
  312SOL     MW 4169   2.599   0.249   2.896 -0.0081  0.0057  0.0067
  313SOL     OW 4170   4.940   4.002   2.916 -0.1770 -0.2154  0.1862
  313SOL    HW1 4171   4.870   4.063   2.891  0.5726  1.2117  1.4255
  313SOL    HW2 4172   5.006   4.010   2.847 -0.2138 -2.7361 -0.2442
  313SOL     MW 4173   4.940   4.011   2.903 -0.0081  0.0057  0.0067
  314SOL     OW 4174   0.274   3.048   2.978 -0.2216 -0.2254  0.2184
  314SOL    HW1 4175   0.183   3.065   3.003 -0.0380 -0.3598  1.0003
  314SOL    HW2 4176   0.305   3.125   2.931  0.1712  0.5286  1.6407
  314SOL     MW 4177   0.266   3.060   2.975 -0.0081  0.0057  0.0067
  315SOL     OW 4178   3.156   4.553   2.801 -0.0033 -0.3607  0.0785
  315SOL    HW1 4179   3.187   4.510   2.881 -1.1872  1.4741  1.5904
  315SOL    HW2 4180   3.076   4.597   2.830  0.6401  0.5426  0.5315
  315SOL     MW 4181   3.150   4.553   2.816 -0.0081  0.0057  0.0067
  316SOL     OW 4182   3.968   4.784   2.617 -0.0075  0.1358  0.1350
  316SOL    HW1 4183   4.053   4.741   2.609 -0.1902  0.0833 -2.1983
  316SOL    HW2 4184   3.941   4.774   2.709  0.1898 -0.2580  0.1512
  316SOL     MW 4185   3.976   4.777   2.628 -0.0081  0.0057  0.0067
  317SOL     OW 4186   3.626   4.997   2.952 -0.1796  0.1240  0.1408
  317SOL    HW1 4187   3.685   5.055   2.905  1.6495  1.2807  3.5102
  317SOL    HW2 4188   3.602   4.930   2.889  1.3466  1.9261 -2.5456
  317SOL     MW 4189   3.630   4.996   2.938 -0.0081  0.0057  0.0067
  318SOL     OW 4190   1.829   2.640   2.845  0.5339  0.2539 -0.4671
  318SOL    HW1 4191   1.793   2.716   2.891 -0.0774 -0.7264  0.7497
  318SOL    HW2 4192   1.760   2.607   2.786  0.1092 -0.0577  0.1945
  318SOL     MW 4193   1.815   2.646   2.843 -0.0081  0.0057  0.0067
  319SOL     OW 4194   3.328   4.760   2.751 -0.0147 -0.1453  0.0843
  319SOL    HW1 4195   3.281   4.679   2.769 -0.2703 -0.1431 -0.5364
  319SOL    HW2 4196   3.308   4.814   2.828  0.2404  0.8268 -0.5112
  319SOL     MW 4197   3.319   4.756   2.764 -0.0081  0.0057  0.0067
  320SOL     OW 4198   4.511   2.159   2.892 -0.0071 -0.1417 -0.1203
  320SOL    HW1 4199   4.476   2.187   2.977  0.8950  1.0594 -0.1216
  320SOL    HW2 4200   4.475   2.231   2.840 -1.0649 -1.4164 -1.2093
  320SOL     MW 4201   4.501   2.172   2.897 -0.0081  0.0057  0.0067
  321SOL     OW 4202   3.966   4.556   2.309 -0.0462  0.0421  0.4445
  321SOL    HW1 4203   4.038   4.493   2.302 -0.4082 -0.3453  0.2106
  321SOL    HW2 4204   4.014   4.638   2.326 -0.0214  0.0572  0.2980
  321SOL     MW 4205   3.982   4.558   2.311 -0.0081  0.0057  0.0067
  322SOL     OW 4206   3.195   4.856   2.522  0.4226  0.6317  0.5622
  322SOL    HW1 4207   3.274   4.862   2.467  0.1852 -1.6923 -0.1616
  322SOL    HW2 4208   3.221   4.806   2.598 -1.9086  0.6874  1.4773
  322SOL     MW 4209   3.209   4.850   2.525 -0.0081  0.0057  0.0067
  323SOL     OW 4210   4.821   0.073   0.256 -0.1092  0.3733  0.4066
  323SOL    HW1 4211   4.752   0.017   0.220  0.9325 -0.7639  0.1015
  323SOL    HW2 4212   4.884   0.004   0.279 -0.2077  0.1113 -0.0741
  323SOL     MW 4213   4.820   0.056   0.254 -0.0081  0.0057  0.0067
  324SOL     OW 4214   0.407   2.880   0.161 -0.4027 -0.3178 -0.4181
  324SOL    HW1 4215   0.359   2.938   0.102  0.0510  1.0006  0.4515
  324SOL    HW2 4216   0.373   2.904   0.247 -1.4164 -1.8182 -0.3580
  324SOL     MW 4217   0.396   2.891   0.164 -0.0081  0.0057  0.0067
  325SOL     OW 4218   1.782   2.278   0.183  0.1138 -0.4801 -0.0827
  325SOL    HW1 4219   1.838   2.205   0.159  1.6639  0.8874 -0.8270
  325SOL    HW2 4220   1.817   2.345   0.124 -0.6241 -0.0201 -0.0188
  325SOL     MW 4221   1.794   2.277   0.172 -0.0081  0.0057  0.0067
  326SOL     OW 4222   3.899   4.740   2.874 -0.4769 -0.3737  0.5825
  326SOL    HW1 4223   3.883   4.796   2.950 -2.0320  0.2061 -0.1126
  326SOL    HW2 4224   3.968   4.683   2.906 -0.7380 -0.7721  0.4476
  326SOL     MW 4225   3.906   4.740   2.888 -0.0081  0.0057  0.0067
  327SOL     OW 4226   4.428   0.812   0.482  0.0761 -0.1261  0.3639
  327SOL    HW1 4227   4.501   0.750   0.487  0.3153  0.1337  0.1087
  327SOL    HW2 4228   4.357   0.755   0.511  1.2032 -0.7898  2.0243
  327SOL     MW 4229   4.429   0.796   0.487 -0.0081  0.0057  0.0067
  328SOL     OW 4230   1.927   2.195   2.824 -0.2328 -0.0558  0.7985
  328SOL    HW1 4231   1.841   2.236   2.825 -0.1186  0.1764  1.6154
  328SOL    HW2 4232   1.922   2.124   2.761  0.3256 -0.0761  0.7686
  328SOL     MW 4233   1.915   2.191   2.815 -0.0081  0.0057  0.0067
  329SOL     OW 4234   4.825   0.815   0.037  0.9778  0.2329 -0.5436
  329SOL    HW1 4235   4.758   0.760  -0.003  0.0173 -1.9611  3.5337
  329SOL    HW2 4236   4.795   0.902   0.009  1.0277  0.4675  0.1024
  329SOL     MW 4237   4.812   0.819   0.028 -0.0081  0.0057  0.0067
  330SOL     OW 4238   3.908   2.109   2.787  0.4265 -0.5067 -0.1672
  330SOL    HW1 4239   3.932   2.027   2.830 -0.4848 -0.1512  1.0531
  330SOL    HW2 4240   3.987   2.164   2.795  0.8580 -1.3038  1.5566
  330SOL     MW 4241   3.922   2.105   2.793 -0.0081  0.0057  0.0067
  331SOL     OW 4242   1.369   2.923   0.057 -0.2617 -0.1698 -0.2366
  331SOL    HW1 4243   1.299   2.905  -0.006  0.0864  0.1931 -0.7275
  331SOL    HW2 4244   1.431   2.975   0.006 -0.4665  0.0306 -0.2845
  331SOL     MW 4245   1.368   2.928   0.042 -0.0081  0.0057  0.0067
  332SOL     OW 4246   4.496   2.083   2.524  0.0104  0.0693  0.0955
  332SOL    HW1 4247   4.401   2.084   2.514  0.2299  1.2016 -2.7420
  332SOL    HW2 4248   4.513   1.998   2.563 -0.2346 -0.7315 -1.4766
  332SOL     MW 4249   4.486   2.072   2.528 -0.0081  0.0057  0.0067
  333SOL     OW 4250   4.972   1.892   2.955  0.0988  0.4082 -0.1928
  333SOL    HW1 4251   4.983   1.986   2.957 -0.0531  0.5805 -3.0910
  333SOL    HW2 4252   4.978   1.860   3.046  1.3815 -0.3818 -0.5263
  333SOL     MW 4253   4.974   1.900   2.967 -0.0081  0.0057  0.0067
  334SOL     OW 4254   3.207   4.571   0.424  0.4542 -0.1014 -0.5045
  334SOL    HW1 4255   3.215   4.655   0.379 -0.3692  0.6551  0.7163
  334SOL    HW2 4256   3.292   4.528   0.415  1.2616  1.5179 -0.8187
  334SOL     MW 4257   3.219   4.576   0.417 -0.0081  0.0057  0.0067
  335SOL     OW 4258   3.828   4.465   2.538 -0.0874  0.7621  0.5301
  335SOL    HW1 4259   3.876   4.477   2.456  0.2462  1.0582  0.7660
  335SOL    HW2 4260   3.790   4.378   2.531  1.1740  0.2428 -0.1909
  335SOL     MW 4261   3.829   4.455   2.526 -0.0081  0.0057  0.0067
  336SOL     OW 4262   4.401   4.599   2.428  0.2187  0.4832 -0.2391
  336SOL    HW1 4263   4.336   4.616   2.496  0.8817 -0.9372  0.8222
  336SOL    HW2 4264   4.427   4.685   2.395 -1.4874  1.1140 -0.0283
  336SOL     MW 4265   4.396   4.613   2.433 -0.0081  0.0057  0.0067
  337SOL     OW 4266   0.316   0.753   0.224 -0.3995  0.0459 -0.2873
  337SOL    HW1 4267   0.409   0.738   0.205 -0.0431  0.3439  1.1327
  337SOL    HW2 4268   0.270   0.684   0.176 -1.5775 -0.6637  1.7443
  337SOL     MW 4269   0.322   0.742   0.215 -0.0081  0.0057  0.0067
  338SOL     OW 4270   2.102   2.644   2.776 -0.3503 -0.3011 -0.0081
  338SOL    HW1 4271   2.135   2.557   2.800  3.2882  0.9076 -0.0620
  338SOL    HW2 4272   2.009   2.645   2.798 -0.0977 -0.7867  1.1998
  338SOL     MW 4273   2.094   2.633   2.782 -0.0081  0.0057  0.0067
  339SOL     OW 4274   0.885   4.133   2.625 -0.2720  0.1325  0.0092
  339SOL    HW1 4275   0.949   4.071   2.658 -0.7242 -1.3359 -1.6980
  339SOL    HW2 4276   0.859   4.103   2.538 -1.3227  0.5906  0.1511
  339SOL     MW 4277   0.890   4.121   2.618 -0.0081  0.0057  0.0067
  340SOL     OW 4278   3.030   2.279   0.088 -0.0942  0.0386  0.1396
  340SOL    HW1 4279   3.001   2.195   0.052  0.6767  0.0531 -0.5546
  340SOL    HW2 4280   3.000   2.339   0.020  0.6167  0.6862  0.3836
  340SOL     MW 4281   3.022   2.276   0.075 -0.0081  0.0057  0.0067
  341SOL     OW 4282   1.311   3.257   2.711  0.3591 -0.7386  0.5874
  341SOL    HW1 4283   1.236   3.312   2.691  0.0299 -1.7645 -1.2660
  341SOL    HW2 4284   1.333   3.290   2.798  0.1827  1.7333 -0.2495
  341SOL     MW 4285   1.304   3.268   2.720 -0.0081  0.0057  0.0067
  342SOL     OW 4286   2.988   1.726   2.996 -0.3473  0.1601  0.0880
  342SOL    HW1 4287   3.045   1.738   2.920 -0.7268  0.8581 -0.1054
  342SOL    HW2 4288   3.045   1.741   3.071 -1.8126 -1.7040  1.6801
  342SOL     MW 4289   3.003   1.730   2.996 -0.0081  0.0057  0.0067
  343SOL     OW 4290   1.756   2.847   3.009 -0.5480 -0.3326  0.3514
  343SOL    HW1 4291   1.828   2.871   3.066 -0.1379 -0.1849 -0.2184
  343SOL    HW2 4292   1.696   2.793   3.061 -2.3401  1.2380  0.0698
  343SOL     MW 4293   1.757   2.843   3.023 -0.0081  0.0057  0.0067
  344SOL     OW 4294   2.958   4.232   2.926  0.1475  0.2816  0.2999
  344SOL    HW1 4295   3.037   4.205   2.880 -1.2245 -0.7493 -1.5590
  344SOL    HW2 4296   2.888   4.203   2.868 -0.1902 -2.9169  2.0791
  344SOL     MW 4297   2.959   4.225   2.913 -0.0081  0.0057  0.0067
  345SOL     OW 4298   2.912   3.058   2.988  0.4456 -0.3100  0.4483
  345SOL    HW1 4299   2.886   3.135   3.039  0.4792 -0.0531  0.0852
  345SOL    HW2 4300   2.842   3.051   2.923  0.2297  0.4052  0.5981
  345SOL     MW 4301   2.900   3.067   2.986 -0.0081  0.0057  0.0067
  346SOL     OW 4302   3.205   0.889   3.010  0.1780  0.0369  0.2123
  346SOL    HW1 4303   3.132   0.850   3.058  0.9423 -0.3408  1.1055
  346SOL    HW2 4304   3.232   0.824   2.945  0.4898  1.1491 -0.8028
  346SOL     MW 4305   3.199   0.875   3.008 -0.0081  0.0057  0.0067
  347SOL     OW 4306   1.035   1.214   0.226  0.3416 -0.6203 -0.2567
  347SOL    HW1 4307   1.130   1.224   0.229  0.3227 -0.3705 -0.3715
  347SOL    HW2 4308   1.019   1.145   0.289  0.1047 -1.4367 -1.1910
  347SOL     MW 4309   1.045   1.206   0.234 -0.0081  0.0057  0.0067
  348SOL     OW 4310   3.236   4.437   0.013 -0.6124 -0.2541 -0.2142
  348SOL    HW1 4311   3.294   4.371  -0.026  1.3395  0.9875  0.4527
  348SOL    HW2 4312   3.301   4.494   0.053 -1.0775 -0.6168  1.0888
  348SOL     MW 4313   3.253   4.436   0.013 -0.0081  0.0057  0.0067
  349SOL     OW 4314   3.889   2.034   2.521  0.1416  0.3709  0.1811
  349SOL    HW1 4315   3.879   2.070   2.609  1.6484  1.4363 -0.0506
  349SOL    HW2 4316   3.802   2.041   2.482  0.4643  1.7287 -0.3415
  349SOL     MW 4317   3.877   2.039   2.528 -0.0081  0.0057  0.0067
  350SOL     OW 4318   3.932   1.861   2.909 -0.3566  0.0578  0.0945
  350SOL    HW1 4319   3.859   1.829   2.961  0.3185 -1.3379  0.2405
  350SOL    HW2 4320   3.933   1.791   2.843  1.1044 -0.9437  1.1057
  350SOL     MW 4321   3.923   1.847   2.907 -0.0081  0.0057  0.0067
  351SOL     OW 4322   3.312   4.154   0.246  0.0453 -0.1578 -0.3743
  351SOL    HW1 4323   3.219   4.134   0.236  0.4604 -2.5003 -0.2353
  351SOL    HW2 4324   3.349   4.104   0.173 -0.8330 -0.8888 -0.3341
  351SOL     MW 4325   3.305   4.145   0.235 -0.0081  0.0057  0.0067
  352SOL     OW 4326   1.919   2.481   0.026  0.0705 -0.2504 -0.1535
  352SOL    HW1 4327   1.870   2.516  -0.049  2.2438 -0.7099 -1.9134
  352SOL    HW2 4328   1.918   2.552   0.090  1.0187  0.2744 -0.6765
  352SOL     MW 4329   1.912   2.495   0.024 -0.0081  0.0057  0.0067
  353SOL     OW 4330   3.208   4.813   0.263 -0.0270  0.2519  0.0887
  353SOL    HW1 4331   3.152   4.805   0.185  0.4786 -2.0228 -0.1062
  353SOL    HW2 4332   3.157   4.868   0.322 -2.8857 -1.1444 -0.9164
  353SOL     MW 4333   3.194   4.819   0.260 -0.0081  0.0057  0.0067
  354SOL     OW 4334   1.438   0.466   0.042  0.1285 -0.0587 -0.0993
  354SOL    HW1 4335   1.364   0.504  -0.005 -1.2387 -1.5876  0.7301
  354SOL    HW2 4336   1.512   0.478  -0.018  0.1118 -0.1484 -0.1383
  354SOL     MW 4337   1.438   0.472   0.028 -0.0081  0.0057  0.0067
  355SOL     OW 4338   1.043   1.040   2.899 -0.2424 -0.0115  0.3782
  355SOL    HW1 4339   0.980   1.047   2.828 -3.8891  0.7522  3.3412
  355SOL    HW2 4340   0.999   1.096   2.964 -1.3873  2.0397 -2.0049
  355SOL     MW 4341   1.029   1.048   2.899 -0.0081  0.0057  0.0067
  356SOL     OW 4342   3.669   1.967   2.383  0.1181  0.1782 -0.1256
  356SOL    HW1 4343   3.670   2.038   2.319 -0.2459  0.6653  0.4005
  356SOL    HW2 4344   3.578   1.960   2.413  0.1516  0.7572  0.1246
  356SOL     MW 4345   3.657   1.976   2.378 -0.0081  0.0057  0.0067
  357SOL     OW 4346   4.416   2.282   0.110  0.1382  0.5290  0.2015
  357SOL    HW1 4347   4.423   2.205   0.167 -0.7738 -0.5463 -1.0766
  357SOL    HW2 4348   4.500   2.327   0.119  0.1721  0.4867  0.0998
  357SOL     MW 4349   4.428   2.278   0.119 -0.0081  0.0057  0.0067
  358SOL     OW 4350   1.723   3.393   0.548 -0.2128 -0.2813  0.2486
  358SOL    HW1 4351   1.683   3.470   0.588 -1.1212 -0.4925 -0.2338
  358SOL    HW2 4352   1.684   3.399   0.461  0.4284 -0.1167 -0.0333
  358SOL     MW 4353   1.713   3.404   0.542 -0.0081  0.0057  0.0067
  359SOL     OW 4354   2.694   0.255   2.638 -0.4636 -0.3012 -0.1393
  359SOL    HW1 4355   2.646   0.331   2.605 -0.0923  0.6755  1.4583
  359SOL    HW2 4356   2.785   0.282   2.627 -0.6230  0.2153 -0.2028
  359SOL     MW 4357   2.700   0.269   2.632 -0.0081  0.0057  0.0067
  360SOL     OW 4358   0.041   1.737   2.913 -0.3999  0.1665 -0.3143
  360SOL    HW1 4359   0.096   1.793   2.858  0.6180  0.2911  0.7744
  360SOL    HW2 4360  -0.044   1.781   2.913 -0.2869  0.3862 -0.3906
  360SOL     MW 4361   0.037   1.751   2.906 -0.0081  0.0057  0.0067
  361SOL     OW 4362   3.697   1.586   2.827 -0.4637 -0.5114  0.2935
  361SOL    HW1 4363   3.705   1.508   2.771  0.8988  0.5517 -1.0658
  361SOL    HW2 4364   3.778   1.633   2.808 -0.0620 -1.5273 -0.6537
  361SOL     MW 4365   3.709   1.582   2.817 -0.0081  0.0057  0.0067
  362SOL     OW 4366   4.157   3.180   2.848  0.1739 -0.5182 -0.2170
  362SOL    HW1 4367   4.250   3.159   2.858  0.1642 -0.9781 -0.9706
  362SOL    HW2 4368   4.124   3.168   2.937 -3.4662 -0.2143 -1.3447
  362SOL     MW 4369   4.165   3.176   2.861 -0.0081  0.0057  0.0067
  363SOL     OW 4370   2.276   4.479   0.156 -0.1497 -0.0194  0.2323
  363SOL    HW1 4371   2.262   4.484   0.250 -0.4763 -1.4353  0.2846
  363SOL    HW2 4372   2.344   4.544   0.140 -1.4923  1.2282 -0.6675
  363SOL     MW 4373   2.283   4.489   0.166 -0.0081  0.0057  0.0067
  364SOL     OW 4374   4.173   2.213   2.813 -0.1029 -0.1903  0.6718
  364SOL    HW1 4375   4.172   2.273   2.888  0.8296  0.3468  0.2814
  364SOL    HW2 4376   4.166   2.277   2.742 -0.1791  0.0611  0.9060
  364SOL     MW 4377   4.172   2.229   2.813 -0.0081  0.0057  0.0067
  365SOL     OW 4378   4.244   0.153   2.826  0.4903  0.2882  0.2541
  365SOL    HW1 4379   4.222   0.246   2.819 -3.1353 -0.4212 -0.2202
  365SOL    HW2 4380   4.333   0.146   2.859  0.8069 -0.6610 -0.7606
  365SOL     MW 4381   4.253   0.164   2.830 -0.0081  0.0057  0.0067
  366SOL     OW 4382   4.046   5.061   2.467  0.0158 -0.0773 -0.3993
  366SOL    HW1 4383   3.956   5.046   2.497 -0.1651 -0.3181 -1.0285
  366SOL    HW2 4384   4.036   5.142   2.416 -1.4831  0.8229  1.2105
  366SOL     MW 4385   4.033   5.070   2.464 -0.0081  0.0057  0.0067
  367SOL     OW 4386   2.397   2.538   0.266  0.4328 -0.3365  0.6184
  367SOL    HW1 4387   2.437   2.503   0.187 -0.3676 -2.6415  1.1716
  367SOL    HW2 4388   2.460   2.603   0.297  1.6601 -0.3132 -1.7203
  367SOL     MW 4389   2.411   2.542   0.260 -0.0081  0.0057  0.0067
  368SOL     OW 4390   3.723   2.445   2.977 -0.1208 -0.2091 -0.0912
  368SOL    HW1 4391   3.628   2.454   2.979 -0.1551 -0.3033 -0.9091
  368SOL    HW2 4392   3.754   2.534   2.963 -1.7766  0.7819  2.0294
  368SOL     MW 4393   3.715   2.458   2.975 -0.0081  0.0057  0.0067
  369SOL     OW 4394   3.699   0.122   2.454  0.7306  0.1677 -0.0960
  369SOL    HW1 4395   3.739   0.042   2.490  0.4032  0.4044  0.8246
  369SOL    HW2 4396   3.641   0.152   2.524 -0.8010 -2.1421 -0.2683
  369SOL     MW 4397   3.697   0.115   2.468 -0.0081  0.0057  0.0067
  370SOL     OW 4398   3.463   0.074   0.012  0.0341 -0.4813  0.6961
  370SOL    HW1 4399   3.493  -0.012  -0.017  0.5741 -0.1393  0.2316
  370SOL    HW2 4400   3.490   0.137  -0.055 -1.6941  2.5544  2.6159
  370SOL     MW 4401   3.470   0.071  -0.001 -0.0081  0.0057  0.0067
  371SOL     OW 4402   1.361   1.021   0.337  0.0457 -0.0149 -0.2296
  371SOL    HW1 4403   1.298   0.961   0.296 -2.0965  1.7374  0.2956
  371SOL    HW2 4404   1.442   0.976   0.312  1.1402  1.7664 -0.0189
  371SOL     MW 4405   1.363   1.007   0.328 -0.0081  0.0057  0.0067
  372SOL     OW 4406   3.044   2.860   0.129  0.3605  0.0856 -0.2504
  372SOL    HW1 4407   3.002   2.929   0.078  2.0653  0.8678 -0.6990
  372SOL    HW2 4408   2.998   2.860   0.213 -0.6865  1.5868 -0.7907
  372SOL     MW 4409   3.033   2.869   0.134 -0.0081  0.0057  0.0067
  373SOL     OW 4410   3.093   5.147   2.768  0.2294 -0.2714 -0.3329
  373SOL    HW1 4411   3.105   5.242   2.775  1.9454 -0.3008 -1.9922
  373SOL    HW2 4412   2.999   5.130   2.760 -0.0384 -0.4883  2.3200
  373SOL     MW 4413   3.082   5.158   2.768 -0.0081  0.0057  0.0067
  374SOL     OW 4414   4.306   1.957   0.069  0.2890 -0.1759  0.3253
  374SOL    HW1 4415   4.328   1.971  -0.023 -1.5552  2.6675  0.2021
  374SOL    HW2 4416   4.246   1.884   0.059 -0.0233  0.2310 -0.9258
  374SOL     MW 4417   4.301   1.949   0.056 -0.0081  0.0057  0.0067
   5.16353   5.16353   3.01468
