# Supplementary material for: Resolving liquid-to-glass transitions of water under soft nanoconfinement
Source: Nat Commun. 2026 May 8;17:6224. doi: 10.1038/s41467-026-72955-y (PMC13369869; doi:10.1038/s41467-026-72955-y)
Supplement: Supplementary file 3 — Supplementary Data 1 [file 41467_2026_72955_MOESM3_ESM.zip › 220K/sim5/final.gro]

Lamellar phy in tip4pice water
 4489
    1phy    C35    1   3.596   0.800   1.752  0.5013 -0.2834 -0.1619
    1phy    C33    2   3.495   0.904   1.717 -0.1441  0.4610 -0.7500
    1phy    C34    3   3.379   0.843   1.633  0.4512 -0.1027 -0.3150
    1phy    C32    4   3.443   0.970   1.849 -0.0822 -0.0978  0.6392
    1phy    C31    5   3.519   1.070   1.924 -0.4844  0.3681 -0.0144
    1phy    C30    6   3.438   1.126   2.040 -0.2468 -0.2264  0.2946
    1phy    C28    7   3.527   1.203   2.141  0.1626  0.7994 -0.1515
    1phy    C29    8   3.524   1.355   2.109 -0.5271 -0.4561  0.0354
    1phy    C27    9   3.474   1.183   2.283 -0.0152  0.1903  0.2550
    1phy    C26   10   3.583   1.139   2.384 -0.2626 -0.1780 -0.4364
    1phy    C25   11   3.535   1.143   2.522  0.2133 -0.1817  0.2115
    1phy    C23   12   3.599   1.058   2.637  0.4076  0.6723 -0.3508
    1phy    C24   13   3.575   1.126   2.771 -0.3220  0.3442 -0.4408
    1phy    C22   14   3.546   0.913   2.642  0.1449  0.1797 -0.4348
    1phy    C21   15   3.643   0.806   2.685 -0.2764  0.0381  0.2109
    1phy    C20   16   3.570   0.673   2.711 -0.5258 -0.0402  0.4756
    1phy    C18   17   3.628   0.541   2.771  0.2210 -0.0243 -0.3947
    1phy    O01   18   3.681   0.551   2.906  0.3370 -0.2689 -0.0034
    1phy    H01   19   3.666   0.474   2.958  1.1874  0.8035  1.9674
    1phy    C19   20   3.498   0.462   2.775  0.1223 -0.0398 -0.4559
    1phy    C13   21   3.747   0.466   2.688  0.6494 -0.6203  0.1786
    1phy     H3   22   3.710   0.452   2.583 -1.1473 -1.9384  0.9400
    1phy    O33   23   3.765   0.329   2.731  0.5547 -0.4445  0.1415
    1phy    H1B   24   3.768   0.324   2.825 -1.0305  0.6386  0.3008
    1phy    C12   25   3.891   0.538   2.677 -0.0445 -0.2135 -0.0861
    1phy    O11   26   3.966   0.552   2.795 -0.1163 -0.4732 -0.1893
    1phy    H1A   27   3.920   0.597   2.864 -2.2951 -1.7044 -0.7407
    2phy    C35   28   0.065   4.976   1.712 -0.0051  0.2503  0.1280
    2phy    C33   29   0.015   5.071   1.605 -0.0130  0.4271 -0.1875
    2phy    C34   30  -0.122   5.026   1.562  0.4800  0.4730 -0.0385
    2phy    C32   31   0.035   5.218   1.644  0.2027 -0.7828  0.2739
    2phy    C31   32   0.047   5.331   1.540 -0.3927  0.6048 -0.2693
    2phy    C30   33   0.102   5.459   1.610 -0.0907  0.0887  0.2166
    2phy    C28   34   0.089   5.591   1.530 -0.5089 -0.3177  0.4881
    2phy    C29   35  -0.033   5.661   1.585 -0.3374 -0.6567 -0.1659
    2phy    C27   36   0.216   5.671   1.547 -0.7832 -0.7288  0.3236
    2phy    C26   37   0.251   5.756   1.421 -0.1476  0.5712  0.0019
    2phy    C25   38   0.383   5.840   1.444 -0.0498 -0.2008  0.0489
    2phy    C23   39   0.404   5.945   1.333  0.7105 -0.2720 -0.6793
    2phy    C24   40   0.446   6.079   1.401  0.1723  0.1658 -0.0681
    2phy    C22   41   0.507   5.890   1.241 -0.3477 -0.1308  0.3079
    2phy    C21   42   0.475   5.915   1.089  0.5239  0.1062 -0.0751
    2phy    C20   43   0.602   5.894   1.007 -0.4046 -0.2321 -0.1686
    2phy    C18   44   0.601   5.912   0.849  0.0107 -0.4236  0.1271
    2phy    O01   45   0.495   5.826   0.793 -0.7068 -0.2503 -0.1317
    2phy    H01   46   0.419   5.828   0.848 -0.6630  1.2117 -0.0817
    2phy    C19   47   0.742   5.860   0.814  0.3038 -0.0258 -0.4808
    2phy    C13   48   0.585   6.066   0.805 -0.1033 -0.1800 -0.3064
    2phy     H3   49   0.483   6.096   0.841 -0.9943 -1.0940 -1.9348
    2phy    O33   50   0.661   6.171   0.867 -0.5786  0.8855  0.5554
    2phy    H1B   51   0.740   6.195   0.824  0.1462  0.0514  1.3646
    2phy    C12   52   0.544   6.105   0.652  0.4689  0.3237 -0.6639
    2phy    O11   53   0.604   6.219   0.599 -0.3384  0.5061 -0.0194
    2phy    H1A   54   0.544   6.286   0.625  0.1711  1.1169 -0.4016
    3phy    C35   55   4.974   0.750   1.125 -0.2592  0.1992 -0.2464
    3phy    C33   56   4.875   0.804   1.230 -0.2704  0.5847  0.0019
    3phy    C34   57   4.929   0.929   1.296  0.5681  0.2767  0.2798
    3phy    C32   58   4.727   0.818   1.179  0.2188  0.3980 -0.1052
    3phy    C31   59   4.648   0.682   1.175  0.1882 -0.2150  0.3550
    3phy    C30   60   4.501   0.721   1.147 -0.2941 -0.2512  0.1181
    3phy    C28   61   4.401   0.604   1.131 -0.7395 -0.1246 -0.3970
    3phy    C29   62   4.279   0.624   1.218 -0.6635 -0.3613 -0.1194
    3phy    C27   63   4.357   0.595   0.982  0.4616 -0.1555 -0.2818
    3phy    C26   64   4.425   0.483   0.902  0.0302 -0.4914  0.2278
    3phy    C25   65   4.364   0.443   0.771  0.0024  0.2158  0.3567
    3phy    C23   66   4.443   0.327   0.699  0.1079  0.1849  0.3559
    3phy    C24   67   4.384   0.188   0.713  0.1472  0.1358 -0.0564
    3phy    C22   68   4.458   0.365   0.552  0.7267 -0.4459  0.2417
    3phy    C21   69   4.596   0.368   0.493 -0.4674 -0.2989  0.2061
    3phy    C20   70   4.593   0.409   0.337 -0.1362  0.5574  0.1946
    3phy    C18   71   4.731   0.422   0.267 -0.3443  0.1026  0.3658
    3phy    O01   72   4.810   0.516   0.348 -0.3904  0.1787 -0.4051
    3phy    H01   73   4.749   0.564   0.401 -0.7050 -2.0335  1.3490
    3phy    C19   74   4.701   0.504   0.136 -0.0006 -0.3384 -0.0595
    3phy    C13   75   4.803   0.284   0.236 -0.0994 -0.2455 -0.3386
    3phy     H3   76   4.810   0.230   0.333 -1.3113 -0.6912 -0.4861
    3phy    O33   77   4.733   0.185   0.163 -0.1144 -0.4118  0.4284
    3phy    H1B   78   4.693   0.230   0.092  2.1688 -1.2113 -1.4930
    3phy    C12   79   4.964   0.271   0.225 -0.7083  0.3366  0.1380
    3phy    O11   80   5.017   0.311   0.107 -0.0965  0.1593  0.7681
    3phy    H1A   81   4.953   0.290   0.042  0.3098 -0.6740  0.6180
    4phy    C35   82   0.957   3.913   1.731  0.1349 -0.6965 -0.3128
    4phy    C33   83   0.924   4.062   1.734  0.4088  0.7637  0.0389
    4phy    C34   84   1.011   4.134   1.630  0.3073 -0.1243  0.4173
    4phy    C32   85   0.771   4.086   1.712  0.0689 -0.2166  0.0449
    4phy    C31   86   0.721   4.207   1.790  0.1261  0.0156  0.1644
    4phy    C30   87   0.570   4.250   1.771  0.5003 -0.8973 -0.3849
    4phy    C28   88   0.517   4.375   1.850  0.3698 -0.2952  0.4463
    4phy    C29   89   0.454   4.470   1.749 -0.2882  0.2961 -0.6476
    4phy    C27   90   0.418   4.324   1.958  0.1872 -0.4228 -0.3747
    4phy    C26   91   0.438   4.388   2.094 -0.3408  0.3283  0.0913
    4phy    C25   92   0.339   4.314   2.194 -1.0047  0.3949 -0.4992
    4phy    C23   93   0.325   4.368   2.340  0.5884  0.1577  0.0523
    4phy    C24   94   0.186   4.437   2.368  0.3512  0.3256 -0.2135
    4phy    C22   95   0.349   4.245   2.433 -0.5469  0.3273 -0.1789
    4phy    C21   96   0.416   4.263   2.570 -0.0052  0.6362 -0.2572
    4phy    C20   97   0.452   4.125   2.626 -0.3148  0.2521  0.3064
    4phy    C18   98   0.478   4.109   2.782  0.4613  0.2134  0.9379
    4phy    O01   99   0.401   4.200   2.859  0.0553 -0.1009  0.2999
    4phy    H01  100   0.315   4.211   2.822  0.1926  0.4761  0.1360
    4phy    C19  101   0.424   3.969   2.808  0.2163  0.5727 -0.1440
    4phy    C13  102   0.637   4.117   2.824  0.1532  0.3122 -0.0162
    4phy     H3  103   0.701   4.073   2.743  1.1898 -0.0641  0.9912
    4phy    O33  104   0.667   4.037   2.935 -0.4974 -0.1620  0.0475
    4phy    H1B  105   0.624   4.079   3.007 -1.2455  1.8823 -1.4713
    4phy    C12  106   0.696   4.253   2.861  0.1616  0.4502  0.0170
    4phy    O11  107   0.621   4.326   2.950 -0.0891  0.3697 -0.2802
    4phy    H1A  108   0.532   4.309   2.923  0.3668 -1.8303 -0.5806
    5phy    C35  109   5.077   4.437   2.076 -0.3851  0.1467 -0.4981
    5phy    C33  110   5.054   4.440   1.925 -0.1864  0.6865 -0.0049
    5phy    C34  111   5.139   4.343   1.856  0.1197 -0.1575  0.2894
    5phy    C32  112   4.903   4.409   1.902 -0.1827  0.1014  0.2082
    5phy    C31  113   4.828   4.519   1.831  0.0959 -0.1895  0.6626
    5phy    C30  114   4.677   4.495   1.802 -0.3682  0.1823  0.6631
    5phy    C28  115   4.603   4.630   1.796  0.4495 -0.2328  0.2555
    5phy    C29  116   4.597   4.691   1.660  0.4382  0.1358  0.0754
    5phy    C27  117   4.455   4.613   1.846  0.5234  0.4859  0.1187
    5phy    C26  118   4.403   4.703   1.958  0.6771 -0.1786 -0.4849
    5phy    C25  119   4.262   4.667   2.004  0.0294 -0.4483  0.0414
    5phy    C23  120   4.194   4.761   2.110 -0.7373  0.2897  0.6741
    5phy    C24  121   4.113   4.870   2.039 -0.1409  0.1225  0.1329
    5phy    C22  122   4.097   4.684   2.201 -0.1849  0.1620 -0.3011
    5phy    C21  123   4.149   4.663   2.342 -0.2909  0.3308 -0.2670
    5phy    C20  124   4.043   4.591   2.436 -0.1553  0.2091 -0.3589
    5phy    C18  125   4.082   4.584   2.597  0.0521  0.2073 -0.6235
    5phy    O01  126   4.110   4.714   2.644  0.0090 -0.4350 -0.3147
    5phy    H01  127   4.032   4.764   2.626 -0.2481 -0.9870 -0.7547
    5phy    C19  128   3.948   4.547   2.663 -0.0723 -0.4172  0.0649
    5phy    C13  129   4.205   4.484   2.645 -0.4010  0.0654 -0.4361
    5phy     H3  130   4.198   4.382   2.600 -0.8784 -0.0630 -0.0839
    5phy    O33  131   4.202   4.457   2.789  0.0054 -0.0868  0.4525
    5phy    H1B  132   4.208   4.539   2.835 -0.8607 -0.2170  0.8325
    5phy    C12  133   4.350   4.522   2.604  0.2809 -0.1279  0.7261
    5phy    O11  134   4.403   4.641   2.654 -0.0412 -0.3072  0.2071
    5phy    H1A  135   4.363   4.711   2.606  0.8293  0.2415  0.2671
    6phy    C35  136   0.462   1.703   1.655 -0.6359 -0.3376 -0.0963
    6phy    C33  137   0.318   1.744   1.627 -0.3206  0.4501 -0.4566
    6phy    C34  138   0.250   1.761   1.759 -0.1099  0.1564 -0.3243
    6phy    C32  139   0.306   1.878   1.547  0.5067 -0.4003 -0.9956
    6phy    C31  140   0.189   1.877   1.449  0.1867  0.6440  0.7655
    6phy    C30  141   0.170   2.021   1.403  0.2249  0.5618 -0.1256
    6phy    C28  142   0.094   2.016   1.267 -0.3515 -0.0764 -0.3386
    6phy    C29  143  -0.056   2.043   1.290  0.4809  0.1287  0.3054
    6phy    C27  144   0.165   2.123   1.179  0.6127 -0.2656 -0.1439
    6phy    C26  145   0.182   2.084   1.029 -0.4468 -0.4351  0.1326
    6phy    C25  146   0.241   2.207   0.947 -0.1812  0.5137  0.0399
    6phy    C23  147   0.198   2.218   0.801  0.1621 -0.4888  0.7013
    6phy    C24  148   0.214   2.362   0.753 -0.0098 -0.2671 -0.3055
    6phy    C22  149   0.286   2.126   0.712  0.2757 -0.5619  0.3978
    6phy    C21  150   0.224   2.027   0.624 -0.1484 -0.4269  0.4834
    6phy    C20  151   0.314   1.972   0.514 -0.2716  0.4896 -0.0133
    6phy    C18  152   0.278   1.852   0.420  0.4954 -0.3418 -0.2434
    6phy    O01  153   0.283   1.728   0.492 -0.4866  0.0030 -0.3315
    6phy    H01  154   0.372   1.710   0.517 -0.3634  0.6848 -0.2443
    6phy    C19  155   0.402   1.847   0.319 -0.1378 -0.1204  0.3316
    6phy    C13  156   0.138   1.863   0.341  0.2674 -0.0765 -0.3640
    6phy     H3  157   0.062   1.881   0.422  1.4461 -0.7634  0.9444
    6phy    O33  158   0.111   1.975   0.259 -0.2643 -0.0349 -0.3673
    6phy    H1B  159   0.170   2.046   0.277 -1.7277  0.7347  1.8986
    6phy    C12  160   0.049   1.736   0.306 -0.2756 -0.6255 -0.2967
    6phy    O11  161   0.076   1.623   0.387  0.0368  0.2516  0.1257
    6phy    H1A  162   0.141   1.647   0.450 -0.1511 -0.7251  0.7117
    7phy    C35  163   0.265   4.888   2.084  0.1461  0.0409 -0.5352
    7phy    C33  164   0.389   4.894   2.169  0.0817 -0.4185 -0.4423
    7phy    C34  165   0.453   4.759   2.178 -0.0664  0.1795  0.2638
    7phy    C32  166   0.489   5.004   2.130  0.1578 -0.1750  0.4928
    7phy    C31  167   0.582   5.076   2.226  0.3146 -0.3240  0.2048
    7phy    C30  168   0.692   5.163   2.159 -0.0707 -0.3285  0.3786
    7phy    C28  169   0.752   5.272   2.250 -0.1901 -0.7630 -0.8062
    7phy    C29  170   0.902   5.280   2.237 -0.0685  0.4703  0.2231
    7phy    C27  171   0.695   5.413   2.217  0.4693  0.1517  0.4980
    7phy    C26  172   0.619   5.474   2.338 -0.2824 -0.2077 -0.1708
    7phy    C25  173   0.573   5.619   2.316  0.0003 -0.1069  0.7051
    7phy    C23  174   0.512   5.700   2.437  0.0552 -0.7898  0.2958
    7phy    C24  175   0.566   5.848   2.433 -0.2502  0.0200 -0.2734
    7phy    C22  176   0.356   5.711   2.425 -0.8119  0.2755  0.2236
    7phy    C21  177   0.286   5.587   2.478  0.1038  0.2094 -0.1792
    7phy    C20  178   0.133   5.597   2.443 -0.0568  0.1767  0.1651
    7phy    C18  179   0.041   5.471   2.475 -0.2667 -0.0938 -0.4692
    7phy    O01  180   0.053   5.444   2.620 -0.1361 -0.3500 -0.6111
    7phy    H01  181   0.065   5.524   2.667  1.9568 -0.3805 -0.9703
    7phy    C19  182  -0.098   5.538   2.462  0.3331  0.0067  0.8540
    7phy    C13  183   0.061   5.333   2.389 -0.2555  0.3708 -0.0780
    7phy     H3  184   0.079   5.360   2.282  0.5806 -0.2837 -0.1172
    7phy    O33  185  -0.051   5.249   2.373  0.0561  0.0500 -0.6292
    7phy    H1B  186  -0.049   5.188   2.444  1.0763  2.0855  1.2083
    7phy    C12  187   0.181   5.234   2.422 -0.3066 -0.4236  0.5883
    7phy    O11  188   0.168   5.151   2.530  0.1589  0.2179  0.0274
    7phy    H1A  189   0.090   5.099   2.524  0.5814 -0.2672 -2.9507
    8phy    C35  190   0.399   0.215   1.358 -0.1252 -0.2344 -0.3080
    8phy    C33  191   0.528   0.294   1.352 -0.1649 -0.0500  0.0368
    8phy    C34  192   0.567   0.340   1.492  0.5270  0.3015  0.3466
    8phy    C32  193   0.638   0.210   1.275 -0.0483  0.3232 -0.1854
    8phy    C31  194   0.749   0.290   1.205  0.5207  0.2183  0.1825
    8phy    C30  195   0.845   0.202   1.126  0.4233  0.3055 -0.2298
    8phy    C28  196   0.940   0.292   1.054 -1.0348  0.0415 -0.1529
    8phy    C29  197   1.084   0.260   1.103 -0.0050 -0.0702  0.2251
    8phy    C27  198   0.924   0.279   0.897  0.3552 -0.2251  0.4264
    8phy    C26  199   0.876   0.409   0.828 -0.1217 -0.0194 -0.3183
    8phy    C25  200   0.878   0.380   0.673 -0.0171  0.2031 -0.1026
    8phy    C23  201   0.822   0.494   0.582  0.5699 -0.1217  0.3488
    8phy    C24  202   0.924   0.518   0.470 -0.1150  0.4697 -0.0379
    8phy    C22  203   0.677   0.465   0.526 -0.0980  0.0141 -0.4139
    8phy    C21  204   0.611   0.599   0.505 -0.2434  0.3359  0.0518
    8phy    C20  205   0.471   0.573   0.458  0.0996 -0.5986 -0.5423
    8phy    C18  206   0.365   0.684   0.440  0.2933 -0.6682 -0.4465
    8phy    O01  207   0.342   0.751   0.567 -0.0695 -0.1704 -0.1962
    8phy    H01  208   0.405   0.717   0.627 -1.2054 -0.3574  0.9201
    8phy    C19  209   0.240   0.605   0.407  0.0362 -0.7468  0.9154
    8phy    C13  210   0.396   0.800   0.331  0.1820 -0.4676 -0.3037
    8phy     H3  211   0.486   0.849   0.378 -1.3732  0.7297  1.5616
    8phy    O33  212   0.454   0.760   0.205 -0.1952  0.2890 -0.0898
    8phy    H1B  213   0.395   0.718   0.145  1.4079 -1.3829 -0.5649
    8phy    C12  214   0.323   0.940   0.324  0.4968  0.2599 -0.1525
    8phy    O11  215   0.270   0.984   0.451 -0.1446 -0.4329  0.0669
    8phy    H1A  216   0.258   0.907   0.503  1.1603 -1.9238 -1.7094
    9phy    C35  217   3.999   1.468   2.029 -0.1091 -0.3591 -0.0954
    9phy    C33  218   3.909   1.397   1.930  0.0760 -0.2433 -0.0759
    9phy    C34  219   3.871   1.502   1.830  0.3516  0.8888 -0.2361
    9phy    C32  220   3.987   1.283   1.865 -0.0624  0.0942  0.2510
    9phy    C31  221   3.991   1.141   1.927 -0.0125  0.4256  0.0060
    9phy    C30  222   4.060   1.051   1.820 -0.1395  0.4372  0.2385
    9phy    C28  223   4.127   0.917   1.865  0.2110 -0.2564 -0.2883
    9phy    C29  224   4.127   0.811   1.759 -0.2964  0.4171  0.2710
    9phy    C27  225   4.270   0.944   1.918  0.1234  0.2082  0.3064
    9phy    C26  226   4.319   0.847   2.027  0.3145 -0.1583  0.0009
    9phy    C25  227   4.439   0.890   2.108 -0.3124  0.0738  0.5582
    9phy    C23  228   4.493   0.773   2.187  0.2477 -0.4809 -0.1180
    9phy    C24  229   4.610   0.717   2.106  0.0456  0.2717 -0.2379
    9phy    C22  230   4.538   0.824   2.325 -0.1381 -0.2015  0.0689
    9phy    C21  231   4.542   0.717   2.430  0.1745 -0.2162  0.0886
    9phy    C20  232   4.585   0.760   2.571 -0.0744  0.1076  0.5684
    9phy    C18  233   4.561   0.647   2.688  0.2809  0.1955  0.9615
    9phy    O01  234   4.618   0.521   2.651  0.0887  0.5950  0.2366
    9phy    H01  235   4.594   0.462   2.720  0.6245  0.0399 -0.0418
    9phy    C19  236   4.642   0.700   2.809 -0.8880  0.4919  0.1876
    9phy    C13  237   4.402   0.625   2.732  0.4649  0.6277 -0.2502
    9phy     H3  238   4.354   0.725   2.746  1.3210  1.0706 -0.3795
    9phy    O33  239   4.385   0.567   2.863  0.5101 -0.1413 -0.0487
    9phy    H1B  240   4.440   0.492   2.881  0.0125 -0.8155 -1.2206
    9phy    C12  241   4.310   0.545   2.631 -0.2832  0.1004 -0.0130
    9phy    O11  242   4.351   0.410   2.612  0.4526 -0.2126  0.2812
    9phy    H1A  243   4.441   0.407   2.586  0.5677 -1.0686  0.7272
   10phy    C35  244   4.887   0.904   1.890  0.1180 -0.3895 -0.2523
   10phy    C33  245   4.806   0.891   1.763  0.3353  0.3963 -0.0825
   10phy    C34  246   4.768   0.742   1.760  0.0417  0.1167  0.1656
   10phy    C32  247   4.683   0.975   1.755 -0.0373 -0.8330  0.1785
   10phy    C31  248   4.663   1.027   1.612 -0.0117  0.0040 -0.5037
   10phy    C30  249   4.519   1.074   1.593  0.3691  0.1851  0.3408
   10phy    C28  250   4.470   1.093   1.446  0.2241 -0.0567  0.0436
   10phy    C29  251   4.320   1.094   1.459 -0.0444  0.0800  0.2225
   10phy    C27  252   4.514   1.219   1.371 -0.4784 -0.3551 -0.6970
   10phy    C26  253   4.570   1.191   1.236 -0.1059 -0.3338 -0.3963
   10phy    C25  254   4.638   1.310   1.173  0.0213  0.1931 -0.2036
   10phy    C23  255   4.695   1.280   1.032  0.0480 -0.5359 -0.0637
   10phy    C24  256   4.616   1.344   0.915  0.3892 -0.3854 -0.1176
   10phy    C22  257   4.845   1.318   1.015  0.3224  0.0769 -0.1379
   10phy    C21  258   4.932   1.193   1.023  0.2560  0.1311 -0.4280
   10phy    C20  259   5.078   1.221   0.979 -0.2684 -0.0343  0.0896
   10phy    C18  260   5.180   1.103   0.963 -0.3778  1.2249  0.1312
   10phy    O01  261   5.163   1.011   1.074  0.1013  0.0209 -0.0257
   10phy    H01  262   5.180   1.043   1.160 -0.8257  0.6689 -0.0683
   10phy    C19  263   5.316   1.178   0.986  0.0897 -0.3799 -0.0570
   10phy    C13  264   5.168   1.023   0.821 -0.3144  0.2550  0.3730
   10phy     H3  265   5.067   0.975   0.830 -0.4074  0.6252  1.3537
   10phy    O33  266   5.139   1.095   0.701 -0.5648 -0.2075 -0.7538
   10phy    H1B  267   5.208   1.154   0.680 -0.6253  0.1383  0.0002
   10phy    C12  268   5.237   0.888   0.782 -0.3776 -0.1149  0.0938
   10phy    O11  269   5.317   0.832   0.885 -0.0113 -0.0770  0.0554
   10phy    H1A  270   5.268   0.828   0.965 -0.6228  0.5383 -0.2710
   11phy    C35  271   4.364   1.722   2.356 -0.1196  0.8921  0.0410
   11phy    C33  272   4.290   1.634   2.456 -0.2563 -0.2511  0.2417
   11phy    C34  273   4.208   1.536   2.384  0.2998 -0.1918  0.3145
   11phy    C32  274   4.396   1.583   2.556  0.6801 -0.1655 -0.4723
   11phy    C31  275   4.342   1.562   2.699 -0.4317  0.4314  0.3172
   11phy    C30  276   4.439   1.480   2.792  0.0529 -0.0510 -0.2197
   11phy    C28  277   4.394   1.469   2.935 -0.5462 -0.0082 -0.3464
   11phy    C29  278   4.325   1.339   2.977  0.1621 -0.5575  0.3702
   11phy    C27  279   4.521   1.493   3.025  0.0112  0.5692 -0.1833
   11phy    C26  280   4.493   1.587   3.148  0.1157  0.7983  0.6696
   11phy    C25  281   4.630   1.634   3.202 -0.5565 -0.1839  0.4290
   11phy    C23  282   4.626   1.697   3.341 -0.0617 -0.1785  0.3026
   11phy    C24  283   4.644   1.585   3.440 -0.4842 -0.5264 -0.5595
   11phy    C22  284   4.749   1.790   3.358  0.1816  0.1099  0.4669
   11phy    C21  285   4.742   1.938   3.316  0.2021 -0.1921  0.1432
   11phy    C20  286   4.859   2.017   3.381  0.5567  0.4044  0.7144
   11phy    C18  287   4.881   2.167   3.340  0.1210  0.1048  0.0379
   11phy    O01  288   4.760   2.248   3.360 -0.1594 -0.0734 -0.1201
   11phy    H01  289   4.771   2.324   3.305 -0.4382  1.5521  1.9500
   11phy    C19  290   4.973   2.216   3.453 -0.2962 -0.2307 -0.7536
   11phy    C13  291   4.937   2.178   3.188 -0.4611  0.2670 -0.1039
   11phy     H3  292   4.878   2.110   3.122 -0.3436 -2.0329  2.0042
   11phy    O33  293   5.065   2.121   3.181 -0.0257 -0.2021 -0.2293
   11phy    H1B  294   5.079   2.050   3.241  1.8260  0.7017  0.4712
   11phy    C12  295   4.928   2.319   3.119 -0.4104 -0.1997 -0.0142
   11phy    O11  296   4.818   2.395   3.156  0.1894 -0.4649 -0.5395
   11phy    H1A  297   4.813   2.465   3.094  0.5897  0.5447  0.5336
   12phy    C35  298   4.466   1.339   2.250  0.0211 -0.2699  0.0132
   12phy    C33  299   4.573   1.276   2.159 -0.1425  0.0675  0.7119
   12phy    C34  300   4.493   1.246   2.031 -0.5635 -0.1610 -0.1328
   12phy    C32  301   4.686   1.370   2.130  0.0595 -0.0734  0.3122
   12phy    C31  302   4.814   1.315   2.185  0.4267  0.0364  0.1777
   12phy    C30  303   4.927   1.402   2.147 -0.0103 -0.2218  0.0122
   12phy    C28  304   5.063   1.355   2.203 -0.2615 -0.0736 -0.1950
   12phy    C29  305   5.160   1.308   2.093 -0.0454  0.2471 -0.5415
   12phy    C27  306   5.112   1.457   2.311 -0.1657  0.0673 -0.4326
   12phy    C26  307   5.216   1.410   2.416  0.4760 -0.2695  0.1433
   12phy    C25  308   5.286   1.525   2.497 -0.6090 -0.5203  0.8414
   12phy    C23  309   5.402   1.490   2.594 -0.4109 -0.0890  0.3719
   12phy    C24  310   5.510   1.597   2.578 -0.0825 -0.3178  0.1443
   12phy    C22  311   5.346   1.460   2.734 -0.1008  0.2288 -0.0844
   12phy    C21  312   5.440   1.390   2.834 -0.0910  0.0656 -0.8266
   12phy    C20  313   5.392   1.392   2.982  0.1289 -0.1384 -0.0749
   12phy    C18  314   5.483   1.372   3.108 -0.0797 -0.5016  0.4445
   12phy    O01  315   5.581   1.477   3.106  0.3503 -0.0691  0.1321
   12phy    H01  316   5.536   1.560   3.106  0.1312 -0.1890  0.5091
   12phy    C19  317   5.384   1.411   3.221  0.7192  0.3901 -0.2639
   12phy    C13  318   5.552   1.226   3.113  0.0427  0.1989 -0.0948
   12phy     H3  319   5.595   1.210   3.011 -2.5771  1.4822 -1.5256
   12phy    O33  320   5.455   1.121   3.114 -0.2634 -0.3177 -0.1591
   12phy    H1B  321   5.491   1.039   3.086 -1.8635 -1.2477  0.3915
   12phy    C12  322   5.666   1.210   3.215  0.0586  0.0528  0.2046
   12phy    O11  323   5.746   1.096   3.200  0.1165  0.6758  0.0052
   12phy    H1A  324   5.811   1.119   3.136 -0.4056 -1.1696 -1.2560
   13phy    C35  325   0.437   3.862   1.608  0.2057 -0.4411  0.1054
   13phy    C33  326   0.414   3.736   1.526  0.2986  0.2735 -0.3549
   13phy    C34  327   0.504   3.731   1.401  0.2258  0.5002  0.0419
   13phy    C32  328   0.410   3.610   1.618 -0.0915  0.0760 -0.1396
   13phy    C31  329   0.318   3.500   1.570  0.0015 -0.0417  0.2184
   13phy    C30  330   0.311   3.408   1.688  0.2651 -1.0313 -0.3521
   13phy    C28  331   0.249   3.269   1.665  0.3896  0.1911  0.1348
   13phy    C29  332   0.363   3.177   1.614  0.0925 -0.2714 -0.3277
   13phy    C27  333   0.194   3.185   1.785  0.4077 -0.3872  0.4529
   13phy    C26  334   0.057   3.212   1.843  0.2059 -0.1371 -0.4721
   13phy    C25  335   0.009   3.086   1.921 -0.2716  0.0318 -0.4040
   13phy    C23  336  -0.136   3.097   1.987 -0.7415 -0.3194  0.0238
   13phy    C24  337  -0.254   3.095   1.895  0.6358  0.0457  0.4967
   13phy    C22  338  -0.142   2.976   2.080  0.0537  0.6044  0.4923
   13phy    C21  339  -0.204   3.011   2.217  0.5116  0.1629 -0.1366
   13phy    C20  340  -0.193   2.891   2.315  0.5942  0.4708  0.2218
   13phy    C18  341  -0.244   2.908   2.468 -0.4494  0.0275 -0.0494
   13phy    O01  342  -0.385   2.937   2.467 -0.2637  0.3044 -0.5601
   13phy    H01  343  -0.424   2.896   2.393  0.6113 -0.3023 -0.6969
   13phy    C19  344  -0.237   2.768   2.522 -0.2385  0.1281  0.2055
   13phy    C13  345  -0.166   3.011   2.563  0.0480  0.0504 -0.5238
   13phy     H3  346  -0.056   2.991   2.561 -0.3786 -2.7310 -2.0105
   13phy    O33  347  -0.191   2.993   2.707 -0.1012  0.4355  0.2335
   13phy    H1B  348  -0.266   3.042   2.732 -0.5980  0.3879 -1.0547
   13phy    C12  349  -0.174   3.165   2.532  0.3114 -0.7045  0.0375
   13phy    O11  350  -0.088   3.249   2.614 -0.2007 -0.4773  0.2286
   13phy    H1A  351  -0.115   3.241   2.704  0.8276  0.6361  0.6589
   14phy    C35  352   1.019   4.032   1.200 -0.4783  0.0663  0.0904
   14phy    C33  353   0.883   3.965   1.209  0.8013 -0.3617  0.7597
   14phy    C34  354   0.887   3.819   1.244  0.1447 -0.1963 -0.3793
   14phy    C32  355   0.795   4.044   1.310  0.1287  0.1884 -0.5446
   14phy    C31  356   0.651   4.074   1.274  0.3903  0.0079 -0.4814
   14phy    C30  357   0.577   4.171   1.370 -0.1499  0.2574  0.1911
   14phy    C28  358   0.439   4.208   1.325 -0.5202  0.1053  0.2107
   14phy    C29  359   0.334   4.191   1.432 -0.0289  0.1332  0.4152
   14phy    C27  360   0.432   4.343   1.246  0.5609  0.5908 -0.3266
   14phy    C26  361   0.324   4.344   1.134 -0.2103 -0.3764 -0.3598
   14phy    C25  362   0.356   4.447   1.027  0.4155 -0.1413  0.1440
   14phy    C23  363   0.251   4.448   0.910 -0.2638  0.3123 -0.6009
   14phy    C24  364   0.175   4.582   0.908  0.0280 -0.2190  0.2558
   14phy    C22  365   0.331   4.448   0.775  0.2014 -0.2380 -0.5073
   14phy    C21  366   0.342   4.318   0.707  0.0831  0.3950  0.7334
   14phy    C20  367   0.427   4.327   0.575 -0.2560  0.1241  0.5562
   14phy    C18  368   0.437   4.218   0.470 -0.2941 -0.1853 -0.6498
   14phy    O01  369   0.502   4.105   0.532 -0.0201  0.1811 -0.0675
   14phy    H01  370   0.588   4.130   0.559  0.0705  1.3048 -1.2509
   14phy    C19  371   0.541   4.272   0.370 -0.7122 -0.4441 -0.2781
   14phy    C13  372   0.297   4.182   0.391 -0.3957  0.0318 -0.5394
   14phy     H3  373   0.221   4.176   0.472  0.6120 -2.0396  0.3363
   14phy    O33  374   0.235   4.286   0.313 -0.0185 -0.2462 -0.5131
   14phy    H1B  375   0.287   4.305   0.237  1.2768  3.9550  1.1244
   14phy    C12  376   0.254   4.035   0.363  0.0374  0.9306 -0.3718
   14phy    O11  377   0.346   3.934   0.393  0.3573  0.1116 -0.2473
   14phy    H1A  378   0.417   3.984   0.427 -0.4224  0.7689  0.4745
   15phy    C35  379   0.396   3.935   2.017 -0.0386 -0.5841  0.1771
   15phy    C33  380   0.476   3.925   2.146 -0.6493  0.9254  0.3686
   15phy    C34  381   0.490   3.774   2.178 -0.0867  0.1317  0.0750
   15phy    C32  382   0.614   3.998   2.127  0.0245 -0.2364  0.4163
   15phy    C31  383   0.659   4.076   2.247  0.1928  0.3217  0.5074
   15phy    C30  384   0.787   4.148   2.222  0.1993  0.3405 -0.0636
   15phy    C28  385   0.841   4.246   2.330  0.5108 -0.3183  0.4953
   15phy    C29  386   0.992   4.256   2.333 -0.2393  0.1530 -0.0197
   15phy    C27  387   0.774   4.388   2.311 -0.1786  0.0202 -0.1256
   15phy    C26  388   0.768   4.469   2.441  0.3654  0.3469 -0.2468
   15phy    C25  389   0.740   4.619   2.415 -0.0698 -0.1083 -0.6741
   15phy    C23  390   0.689   4.702   2.535  0.4598  0.5672 -0.7312
   15phy    C24  391   0.760   4.839   2.532  0.4502  0.7098 -0.2946
   15phy    C22  392   0.536   4.718   2.535  0.1172  0.8813  0.0504
   15phy    C21  393   0.466   4.706   2.672  0.3430 -0.0474 -0.5277
   15phy    C20  394   0.322   4.751   2.654 -0.6964  0.2666  0.0438
   15phy    C18  395   0.225   4.779   2.774  0.1297  0.0510 -0.0488
   15phy    O01  396   0.294   4.865   2.863  0.1399  0.1670 -0.2552
   15phy    H01  397   0.364   4.909   2.819 -0.2099  0.8045 -0.1790
   15phy    C19  398   0.114   4.852   2.703 -0.1996 -0.1014 -0.2766
   15phy    C13  399   0.181   4.648   2.857  0.2750  0.2448  0.2489
   15phy     H3  400   0.142   4.572   2.785 -0.7924  0.1709  0.8716
   15phy    O33  401   0.065   4.671   2.933 -0.0759 -0.0541  0.1449
   15phy    H1B  402   0.094   4.676   3.022  3.9838 -0.4050 -1.0043
   15phy    C12  403   0.277   4.569   2.949  0.2883  0.1607 -0.3076
   15phy    O11  404   0.247   4.427   2.956 -0.1467  0.2371 -0.1207
   15phy    H1A  405   0.322   4.390   2.998  1.2419 -0.0561 -2.7179
   16phy    C35  406   4.872   0.465   2.089  0.1995 -0.2993  0.3960
   16phy    C33  407   4.831   0.349   2.005 -0.1849 -0.1139 -0.4749
   16phy    C34  408   4.879   0.373   1.867  0.0689 -0.2702  0.3898
   16phy    C32  409   4.880   0.226   2.080 -0.1563 -0.0262 -0.5533
   16phy    C31  410   4.841   0.089   2.033  0.4090 -0.3499 -0.0280
   16phy    C30  411   4.911  -0.024   2.113 -0.0320 -0.2535  0.3665
   16phy    C28  412   4.846  -0.167   2.097  0.5362  0.1408  0.1425
   16phy    C29  413   4.901  -0.238   1.971  0.1508  0.3884  0.2566
   16phy    C27  414   4.911  -0.239   2.219  0.2895 -1.2232  0.3672
   16phy    C26  415   4.832  -0.363   2.268  0.8942  0.5523 -0.2453
   16phy    C25  416   4.891  -0.423   2.393  0.4844 -0.2304  0.2030
   16phy    C23  417   4.792  -0.515   2.468  0.1104 -0.1540 -0.0426
   16phy    C24  418   4.828  -0.662   2.438  0.0379 -0.1486  0.3815
   16phy    C22  419   4.815  -0.510   2.620  0.7700 -0.0888  0.2505
   16phy    C21  420   4.771  -0.384   2.691 -0.2495  0.3619 -0.6694
   16phy    C20  421   4.819  -0.400   2.829 -0.5531 -0.2058  0.5510
   16phy    C18  422   4.779  -0.305   2.947 -0.2742 -0.4139  0.3994
   16phy    O01  423   4.639  -0.263   2.942 -0.1097  0.0215 -0.4515
   16phy    H01  424   4.617  -0.196   2.880 -0.6094  0.0468 -0.2519
   16phy    C19  425   4.797  -0.405   3.064 -0.0963 -0.3058 -0.0835
   16phy    C13  426   4.873  -0.172   2.947 -0.2839 -0.6280 -0.6078
   16phy     H3  427   4.880  -0.131   2.844 -0.2926  0.4103 -0.2057
   16phy    O33  428   5.016  -0.196   2.977  0.8408  0.1217 -0.3819
   16phy    H1B  429   5.038  -0.281   2.943 -0.1053 -0.1672 -0.2811
   16phy    C12  430   4.828  -0.046   3.036 -0.1821  0.2245 -0.3752
   16phy    O11  431   4.835  -0.057   3.181 -0.4419 -0.5415  0.2327
   16phy    H1A  432   4.805   0.021   3.224  1.8661  0.5289  0.0612
   17phy    C35  433   4.353   3.390   1.676 -0.0820 -0.1470 -0.3623
   17phy    C33  434   4.459   3.480   1.727 -0.7108 -0.4305 -0.4407
   17phy    C34  435   4.589   3.429   1.678 -0.2830 -0.3730  0.1675
   17phy    C32  436   4.435   3.622   1.677  0.7057  0.3872  0.2473
   17phy    C31  437   4.501   3.743   1.750 -0.0211 -0.6016  0.0173
   17phy    C30  438   4.471   3.879   1.682  0.3083 -0.5053 -0.1089
   17phy    C28  439   4.544   3.996   1.745 -0.2986 -0.5894 -0.3461
   17phy    C29  440   4.627   4.065   1.638 -0.0256 -0.5378  0.3065
   17phy    C27  441   4.439   4.094   1.804 -0.2132  0.4228 -0.1385
   17phy    C26  442   4.464   4.146   1.945  0.1319 -0.4576  0.0697
   17phy    C25  443   4.350   4.221   2.016 -0.1455 -0.2605 -0.0429
   17phy    C23  444   4.384   4.245   2.166  0.0845 -0.0202 -0.3813
   17phy    C24  445   4.435   4.385   2.189  0.0062 -0.2129 -0.3576
   17phy    C22  446   4.252   4.237   2.246 -0.0082  0.0917  0.0389
   17phy    C21  447   4.249   4.105   2.334 -0.4657  0.0511  0.0429
   17phy    C20  448   4.116   4.085   2.411 -0.7305  0.5115  0.0217
   17phy    C18  449   4.105   4.023   2.560 -0.2397 -0.2887  0.1509
   17phy    O01  450   4.202   4.090   2.644  0.8348 -0.1179 -0.2978
   17phy    H01  451   4.166   4.141   2.714 -0.6253 -1.1616 -0.2262
   17phy    C19  452   3.974   4.077   2.613 -0.1713  0.4327 -0.6295
   17phy    C13  453   4.141   3.864   2.551  0.2978 -0.3228  0.2106
   17phy     H3  454   4.229   3.854   2.482 -0.6136  0.9068 -1.1736
   17phy    O33  455   4.045   3.779   2.483 -0.0098  0.0827  0.1484
   17phy    H1B  456   4.092   3.719   2.430  0.0025  1.5775 -1.6257
   17phy    C12  457   4.180   3.780   2.678  0.1170 -0.0839  0.0436
   17phy    O11  458   4.251   3.851   2.781 -0.2924  0.0448 -0.1679
   17phy    H1A  459   4.264   3.934   2.740 -0.8925 -0.4704 -1.4745
   18phy    C35  460   1.009   3.990   0.824 -0.5517 -0.1206  0.1271
   18phy    C33  461   1.148   3.923   0.816  0.2208 -0.5489  0.3710
   18phy    C34  462   1.253   4.019   0.850  0.2309 -0.2598 -0.1164
   18phy    C32  463   1.156   3.807   0.914  0.2943  0.4431 -0.0897
   18phy    C31  464   1.117   3.669   0.861  0.2570  0.2116 -0.0447
   18phy    C30  465   1.114   3.564   0.969 -0.2601 -0.5143  0.4094
   18phy    C28  466   1.051   3.436   0.925  0.3441  0.2459  0.6019
   18phy    C29  467   1.115   3.324   1.001 -0.3516 -0.0456  0.4913
   18phy    C27  468   0.897   3.442   0.931 -0.1491  0.3522  0.1605
   18phy    C26  469   0.828   3.344   0.831  0.1217 -0.3337 -0.1715
   18phy    C25  470   0.675   3.356   0.840  0.2134 -0.3307 -0.1488
   18phy    C23  471   0.594   3.264   0.740  0.1436 -0.1663  0.0469
   18phy    C24  472   0.567   3.125   0.799  0.1249 -0.6220 -0.4846
   18phy    C22  473   0.449   3.325   0.723 -0.3012 -1.2242  0.4243
   18phy    C21  474   0.429   3.426   0.604 -0.0540  0.1726 -0.5832
   18phy    C20  475   0.293   3.496   0.615  0.1525 -0.2263 -0.2008
   18phy    C18  476   0.246   3.602   0.510 -0.4141  0.2194 -0.0292
   18phy    O01  477   0.360   3.687   0.485  0.0443  0.1902 -0.3790
   18phy    H01  478   0.331   3.769   0.450 -2.8529  0.1662  1.6334
   18phy    C19  479   0.152   3.681   0.598  0.5081 -0.0897 -0.2644
   18phy    C13  480   0.179   3.544   0.373  0.1586  0.0295 -0.0042
   18phy     H3  481   0.247   3.463   0.335 -0.6311  0.4436 -2.4515
   18phy    O33  482   0.056   3.465   0.377  0.3278 -0.1487 -0.5262
   18phy    H1B  483   0.053   3.412   0.454 -0.1623 -0.2428 -0.6059
   18phy    C12  484   0.193   3.615   0.234 -0.2480  0.1051 -1.0037
   18phy    O11  485   0.318   3.678   0.211 -0.2297  0.4314  0.1202
   18phy    H1A  486   0.387   3.622   0.243 -1.8656 -1.3994  0.6645
   19phy    C35  487   3.066   4.492   1.068 -0.4767 -0.1082 -0.2025
   19phy    C33  488   3.093   4.475   1.217  0.2321  0.5840 -0.4956
   19phy    C34  489   2.969   4.405   1.270  0.4421  0.6781 -0.2166
   19phy    C32  490   3.210   4.384   1.241 -0.6701  0.6590  0.4005
   19phy    C31  491   3.342   4.466   1.240 -0.2319  0.4847 -0.0950
   19phy    C30  492   3.458   4.368   1.260 -0.0221  0.3356 -0.5364
   19phy    C28  493   3.588   4.438   1.292  0.4910 -0.4737  0.5080
   19phy    C29  494   3.625   4.450   1.439 -0.2469 -0.0504  0.3370
   19phy    C27  495   3.696   4.356   1.223  0.3425  0.2931 -0.0548
   19phy    C26  496   3.813   4.438   1.165 -0.2451  0.6868 -0.1828
   19phy    C25  497   3.915   4.345   1.097  0.4153 -0.1610 -0.4068
   19phy    C23  498   4.037   4.419   1.056  0.0775  0.1703 -0.5838
   19phy    C24  499   4.151   4.377   1.144  0.4439  0.1226 -0.3019
   19phy    C22  500   4.068   4.386   0.910 -0.5917 -0.0705 -0.7984
   19phy    C21  501   4.043   4.512   0.824  0.0885 -0.0317 -0.2014
   19phy    C20  502   4.107   4.500   0.683 -0.3323  0.7909 -0.2419
   19phy    C18  503   4.124   4.629   0.601 -0.6788 -0.1228 -0.6892
   19phy    O01  504   3.997   4.678   0.562  0.2639  0.5734 -0.2411
   19phy    H01  505   4.013   4.765   0.531 -0.8136  0.6052 -0.7649
   19phy    C19  506   4.200   4.579   0.471 -0.2198  0.1507 -0.2454
   19phy    C13  507   4.217   4.744   0.672  0.3299 -0.2187  0.5878
   19phy     H3  508   4.173   4.750   0.775 -0.9233  0.4597  0.0365
   19phy    O33  509   4.355   4.710   0.711  0.0375  0.0725  0.2667
   19phy    H1B  510   4.359   4.626   0.754 -2.4679 -0.1691  0.1943
   19phy    C12  511   4.194   4.903   0.657 -0.2308  0.1409  0.8000
   19phy    O11  512   4.089   4.928   0.568 -0.0626  0.3321  0.0522
   19phy    H1A  513   4.111   5.001   0.513  2.5232 -0.7574 -0.5185
   20phy    C35  514   4.860   0.157   1.277  0.7463  0.3424 -0.0241
   20phy    C33  515   4.805   0.298   1.285 -0.9145 -0.8432  0.2400
   20phy    C34  516   4.797   0.352   1.147 -0.0768 -0.3124 -0.0136
   20phy    C32  517   4.670   0.297   1.353  0.2664  0.2432 -0.1754
   20phy    C31  518   4.642   0.410   1.456 -0.3291 -0.3679 -0.1489
   20phy    C30  519   4.503   0.402   1.524 -0.5885 -0.1776 -0.3544
   20phy    C28  520   4.471   0.502   1.639 -0.1245  0.6591  0.7020
   20phy    C29  521   4.427   0.634   1.584  0.2128 -0.0712 -0.1585
   20phy    C27  522   4.373   0.434   1.737  0.0643 -0.2527  0.5930
   20phy    C26  523   4.412   0.430   1.884 -0.2194 -0.5319 -0.3637
   20phy    C25  524   4.295   0.384   1.969  0.0108 -0.2490 -0.0498
   20phy    C23  525   4.317   0.369   2.121 -0.6110  0.2533  0.1011
   20phy    C24  526   4.205   0.434   2.195 -0.5892  0.3959  0.2002
   20phy    C22  527   4.338   0.219   2.154 -0.2137 -0.0770  0.3405
   20phy    C21  528   4.413   0.182   2.278 -0.3643 -0.0933  0.2358
   20phy    C20  529   4.439   0.031   2.292  0.2421 -0.1757 -0.3986
   20phy    C18  530   4.499  -0.024   2.425  0.2667 -0.3799 -0.6203
   20phy    O01  531   4.408   0.004   2.531  0.3365 -0.0309 -0.2521
   20phy    H01  532   4.320  -0.013   2.504  0.1494  0.8555 -0.2437
   20phy    C19  533   4.491  -0.177   2.402  0.1549 -0.1020 -0.4480
   20phy    C13  534   4.643   0.024   2.473 -0.7891 -0.3951  0.6301
   20phy     H3  535   4.713   0.030   2.386 -0.6843  0.6772  0.7714
   20phy    O33  536   4.706  -0.067   2.556  0.5435  0.3647  0.4548
   20phy    H1B  537   4.650  -0.092   2.627  1.1212  0.3886  0.9242
   20phy    C12  538   4.654   0.164   2.538  0.0886 -0.1199  0.3199
   20phy    O11  539   4.575   0.196   2.650  0.0730 -0.2121 -0.0722
   20phy    H1A  540   4.516   0.122   2.654 -2.3231  1.2799 -3.0560
   21phy    C35  541   0.078   4.036   1.675  0.0372 -0.3284 -0.0362
   21phy    C33  542   0.035   3.900   1.735 -0.8354  0.1226  0.4674
   21phy    C34  543   0.023   3.913   1.886  0.2156  0.1783  0.6048
   21phy    C32  544  -0.093   3.842   1.674  0.5438 -0.2888 -0.6573
   21phy    C31  545  -0.068   3.755   1.551 -0.3738  0.1320  0.2456
   21phy    C30  546  -0.198   3.697   1.497  0.2269  0.0586  0.0837
   21phy    C28  547  -0.189   3.600   1.382  0.5444  0.0529 -0.2138
   21phy    C29  548  -0.198   3.462   1.438 -0.2476 -0.3674 -0.4975
   21phy    C27  549  -0.311   3.607   1.292 -0.2655 -0.3972  0.1308
   21phy    C26  550  -0.272   3.667   1.155 -0.1037  0.8707  0.3456
   21phy    C25  551  -0.383   3.667   1.056 -0.8583  0.1542 -0.2879
   21phy    C23  552  -0.361   3.737   0.919 -0.3656  0.2658  0.5060
   21phy    C24  553  -0.264   3.672   0.825  0.2835  0.0041  0.5521
   21phy    C22  554  -0.494   3.769   0.847 -0.6018  0.1375 -0.1512
   21phy    C21  555  -0.524   3.913   0.825 -0.4344  0.2242  0.2986
   21phy    C20  556  -0.644   3.959   0.739  0.0436 -0.0966  0.1522
   21phy    C18  557  -0.680   4.116   0.743  1.0954  0.5811 -0.9042
   21phy    O01  558  -0.698   4.157   0.879  0.3075  0.1608  0.0507
   21phy    H01  559  -0.730   4.087   0.934 -0.0007  0.3422  0.1047
   21phy    C19  560  -0.817   4.119   0.669  0.1086  0.1280 -0.6334
   21phy    C13  561  -0.574   4.214   0.669  0.0576  0.2102 -0.0895
   21phy     H3  562  -0.483   4.209   0.734  0.6402 -1.0757 -0.9583
   21phy    O33  563  -0.519   4.158   0.549 -0.0845 -0.1114 -0.7186
   21phy    H1B  564  -0.582   4.172   0.480 -0.3628 -0.3852 -0.5261
   21phy    C12  565  -0.563   4.372   0.686  0.1614  0.4388 -0.2948
   21phy    O11  566  -0.663   4.434   0.762 -0.2508 -0.7266  0.1132
   21phy    H1A  567  -0.675   4.383   0.840 -0.9568  1.1728  1.3551
   22phy    C35  568   1.326   3.162   1.337 -0.1012 -0.0467 -0.2244
   22phy    C33  569   1.345   3.267   1.444  1.0228 -0.5163 -0.3114
   22phy    C34  570   1.235   3.255   1.551  0.2049  0.1392 -0.1070
   22phy    C32  571   1.480   3.261   1.505  0.0221  0.0608 -0.2803
   22phy    C31  572   1.553   3.388   1.505  0.5577 -0.1308  0.4059
   22phy    C30  573   1.683   3.386   1.583  0.5901  0.2128  0.2431
   22phy    C28  574   1.767   3.511   1.601 -0.8023 -0.3754  0.5942
   22phy    C29  575   1.834   3.498   1.738 -0.0315  0.0639 -0.2036
   22phy    C27  576   1.869   3.523   1.486 -0.3989 -0.2857  0.0273
   22phy    C26  577   1.934   3.659   1.451  0.3848  0.2255  0.3760
   22phy    C25  578   2.022   3.626   1.332  0.4660  0.1977  0.3951
   22phy    C23  579   2.125   3.724   1.284 -0.3718 -0.2555 -0.2941
   22phy    C24  580   2.266   3.667   1.300  0.1586  0.2922  0.0042
   22phy    C22  581   2.098   3.740   1.132  0.1841 -0.5715  0.4854
   22phy    C21  582   2.107   3.892   1.092  0.2228  0.8835  0.0144
   22phy    C20  583   2.036   3.929   0.957  0.9381  0.1272  0.0712
   22phy    C18  584   2.123   3.986   0.838 -0.9084  0.2170 -0.2587
   22phy    O01  585   2.192   4.105   0.881  0.5674 -0.9512 -0.3502
   22phy    H01  586   2.156   4.158   0.950  1.5407 -2.4082  1.3759
   22phy    C19  587   2.010   4.032   0.744 -0.5664  0.0695  0.0289
   22phy    C13  588   2.218   3.881   0.771 -0.1120 -0.4601  0.0774
   22phy     H3  589   2.281   3.850   0.858 -1.0549  0.3229  1.0772
   22phy    O33  590   2.166   3.755   0.738 -0.2455  0.1428  0.0851
   22phy    H1B  591   2.214   3.681   0.768  1.1715  0.3087 -1.6073
   22phy    C12  592   2.350   3.914   0.685 -0.0657 -0.2803  0.0498
   22phy    O11  593   2.333   3.927   0.545 -0.0336  0.4003  0.5642
   22phy    H1A  594   2.411   3.895   0.505 -0.8414  0.2397 -0.9586
   23phy    C35  595   0.870   3.681   2.199 -0.3475 -0.3416 -0.2410
   23phy    C33  596   1.017   3.715   2.214 -0.7374 -0.1931  0.3404
   23phy    C34  597   1.102   3.586   2.236 -0.1321 -0.0938  0.0653
   23phy    C32  598   1.058   3.809   2.100  0.1960 -0.0338 -0.5323
   23phy    C31  599   1.192   3.881   2.121  0.1334 -0.0206  0.2571
   23phy    C30  600   1.225   3.949   1.983  0.3462 -0.3165 -0.0967
   23phy    C28  601   1.338   4.049   1.989 -0.4337 -0.7356 -0.3657
   23phy    C29  602   1.387   4.064   1.852  0.1810  0.0167 -0.1836
   23phy    C27  603   1.298   4.185   2.046  0.2362 -0.0618 -0.0872
   23phy    C26  604   1.388   4.231   2.163 -0.1609 -0.2138  0.3101
   23phy    C25  605   1.372   4.377   2.202  0.7215  0.3050 -0.6979
   23phy    C23  606   1.454   4.424   2.318 -0.2163 -0.1643  0.0308
   23phy    C24  607   1.497   4.567   2.277 -0.0450  0.0922 -0.1126
   23phy    C22  608   1.385   4.410   2.457  0.1914  0.2753 -0.0723
   23phy    C21  609   1.471   4.374   2.578 -0.3825  0.0227  0.1470
   23phy    C20  610   1.390   4.325   2.700  0.4171 -0.1741 -0.2850
   23phy    C18  611   1.465   4.302   2.839 -0.0137  0.7004  0.0771
   23phy    O01  612   1.542   4.414   2.884  0.3831 -0.3259  0.2001
   23phy    H01  613   1.579   4.455   2.809 -0.6355 -1.4584 -0.9953
   23phy    C19  614   1.345   4.300   2.937  1.0289 -0.1115  0.3411
   23phy    C13  615   1.564   4.170   2.840 -0.2505  0.0774  0.2024
   23phy     H3  616   1.504   4.086   2.796 -1.3152  0.9392 -0.0322
   23phy    O33  617   1.597   4.116   2.966  0.4478  0.5583 -0.0734
   23phy    H1B  618   1.654   4.176   3.010  0.2738 -0.1645  1.1881
   23phy    C12  619   1.695   4.178   2.754 -0.0716 -0.1298 -0.4228
   23phy    O11  620   1.793   4.267   2.801  0.3393  0.0180  0.3868
   23phy    H1A  621   1.872   4.233   2.764 -0.4121 -1.5591  0.1481
   24phy    C35  622   0.701   4.739   1.915 -0.2051 -0.0576 -0.4935
   24phy    C33  623   0.817   4.694   2.005  0.3530  0.1144 -0.4182
   24phy    C34  624   0.869   4.558   1.952  0.6884 -0.3820 -0.6140
   24phy    C32  625   0.929   4.795   2.014 -0.0483  0.1034 -0.3004
   24phy    C31  626   1.030   4.777   2.127  0.4777 -0.5399  0.1343
   24phy    C30  627   1.126   4.898   2.145 -0.7076  0.3855  0.4185
   24phy    C28  628   1.220   4.885   2.268 -0.1081 -0.0331  0.2545
   24phy    C29  629   1.362   4.874   2.218  0.2623  0.0391  0.3102
   24phy    C27  630   1.222   5.008   2.360  0.1645 -0.3433  0.2150
   24phy    C26  631   1.137   4.981   2.484  0.3456 -0.0540 -0.9571
   24phy    C25  632   1.162   5.102   2.570  0.2836 -0.1181 -0.3388
   24phy    C23  633   1.064   5.099   2.692  0.3843  0.1764  0.8140
   24phy    C24  634   1.130   5.105   2.825 -0.0137  0.1480 -0.3659
   24phy    C22  635   0.962   5.214   2.668  1.0945 -0.4242 -0.0136
   24phy    C21  636   0.819   5.200   2.726 -0.3668  0.6365  0.0755
   24phy    C20  637   0.729   5.321   2.702 -0.5412 -1.1499  0.3737
   24phy    C18  638   0.584   5.330   2.770 -0.2391 -0.1549  0.5416
   24phy    O01  639   0.593   5.285   2.903 -0.2963  0.5573 -0.2987
   24phy    H01  640   0.675   5.317   2.935  0.7707 -1.5244 -0.7819
   24phy    C19  641   0.560   5.486   2.776  0.5171  1.1064 -0.6385
   24phy    C13  642   0.463   5.254   2.687 -0.1560  0.0754  0.1306
   24phy     H3  643   0.460   5.293   2.583  0.8449 -0.2184 -0.0203
   24phy    O33  644   0.336   5.284   2.737  0.3919  0.0204  0.6191
   24phy    H1B  645   0.262   5.251   2.690  0.4388 -0.2664  0.7455
   24phy    C12  646   0.480   5.099   2.667  0.1972 -0.4052  0.4374
   24phy    O11  647   0.476   5.017   2.778  0.0029 -0.1546  0.3164
   24phy    H1A  648   0.550   5.039   2.831  0.4241 -0.1590 -0.2604
   25phy    C35  649   1.250   4.307   1.094  0.2784 -0.4945  0.1273
   25phy    C33  650   1.283   4.403   1.206  0.2907  0.1127  0.4055
   25phy    C34  651   1.409   4.349   1.269  0.1655 -0.2379 -0.4286
   25phy    C32  652   1.298   4.549   1.150 -0.4660  0.1373 -0.2276
   25phy    C31  653   1.181   4.644   1.146 -0.6461  0.9403 -0.1391
   25phy    C30  654   1.213   4.783   1.092 -0.3742 -0.7548 -0.0478
   25phy    C28  655   1.092   4.873   1.054  0.3203  0.2350 -0.0997
   25phy    C29  656   1.030   4.959   1.160  0.5309  0.3760  0.1242
   25phy    C27  657   1.134   4.961   0.934  0.0846 -0.0037  0.3671
   25phy    C26  658   1.042   4.952   0.810  0.0666  0.2247 -0.1442
   25phy    C25  659   1.051   5.058   0.707  0.0939  0.2734  0.2021
   25phy    C23  660   0.957   5.027   0.592 -0.2653  0.1692 -0.0425
   25phy    C24  661   0.836   5.115   0.599  0.2199  0.5212 -0.0707
   25phy    C22  662   1.025   5.065   0.458  0.1194 -0.1594 -0.0071
   25phy    C21  663   1.108   4.953   0.388  0.6427  0.4528  0.0921
   25phy    C20  664   1.148   4.971   0.240 -0.1798  0.4820 -0.5694
   25phy    C18  665   1.268   4.892   0.177  0.4751 -0.2664  0.1250
   25phy    O01  666   1.386   4.912   0.251  0.0458  0.3486 -0.2857
   25phy    H01  667   1.466   4.907   0.201 -0.8403 -0.5467 -1.6675
   25phy    C19  668   1.282   4.974   0.046 -0.8265 -0.5356 -0.3819
   25phy    C13  669   1.244   4.734   0.151  0.0800  0.4436 -0.0257
   25phy     H3  670   1.239   4.693   0.254  0.4539  1.5955  0.4713
   25phy    O33  671   1.115   4.684   0.109  0.2696  0.3309 -0.1754
   25phy    H1B  672   1.045   4.734   0.146  0.0325 -0.9091  1.1605
   25phy    C12  673   1.358   4.632   0.118  0.2109 -0.0083  0.2701
   25phy    O11  674   1.489   4.656   0.157 -0.3724 -0.4889 -0.4442
   25phy    H1A  675   1.546   4.609   0.100 -0.8509  0.5737 -1.8662
   26phy    C35  676   1.649   4.900   2.790 -0.4441  0.1427 -0.6666
   26phy    C33  677   1.547   4.814   2.712 -0.1716 -0.0568  0.2978
   26phy    C34  678   1.626   4.720   2.626 -0.0716 -0.1636 -0.1134
   26phy    C32  679   1.448   4.745   2.807  0.1301  0.3656  0.6136
   26phy    C31  680   1.314   4.716   2.746  0.3702  0.2328  0.5583
   26phy    C30  681   1.210   4.646   2.839  0.6263  0.0013  0.7758
   26phy    C28  682   1.065   4.657   2.779  0.5241  0.4678  0.5712
   26phy    C29  683   1.032   4.523   2.708  0.3208  0.0468  0.2416
   26phy    C27  684   0.965   4.673   2.899 -0.5602 -0.1884 -0.0812
   26phy    C26  685   0.876   4.799   2.904 -0.2709  0.0023 -0.3958
   26phy    C25  686   0.769   4.785   3.017 -0.5199 -0.3031 -0.3464
   26phy    C23  687   0.671   4.899   3.033  0.0490  0.4135  0.1491
   26phy    C24  688   0.537   4.838   3.081 -0.2057  0.1431 -0.0013
   26phy    C22  689   0.701   4.996   3.151 -0.3749  0.2269  0.2084
   26phy    C21  690   0.783   5.118   3.123  0.3076  0.5441  0.0006
   26phy    C20  691   0.764   5.240   3.216  0.6384  0.1522 -0.0469
   26phy    C18  692   0.819   5.381   3.169  0.2576 -0.2884 -0.1423
   26phy    O01  693   0.811   5.399   3.025  0.2933 -0.2787 -0.0950
   26phy    H01  694   0.851   5.481   3.003  0.8104 -0.0354  1.5957
   26phy    C19  695   0.710   5.477   3.226 -0.3827 -0.0591 -0.0044
   26phy    C13  696   0.967   5.412   3.222  0.4172  0.3306  0.7717
   26phy     H3  697   0.976   5.370   3.326 -0.2563 -2.2934 -0.1719
   26phy    O33  698   1.004   5.550   3.244 -0.0870 -0.5363  0.4956
   26phy    H1B  699   1.086   5.572   3.205 -0.1021  1.2635  1.3899
   26phy    C12  700   1.090   5.340   3.150 -0.7386  0.0263 -0.0716
   26phy    O11  701   1.211   5.335   3.221 -0.0335 -0.5484 -0.2527
   26phy    H1A  702   1.258   5.415   3.213 -0.1630 -0.5811 -1.3990
   27phy    C35  703   1.218   1.359   1.359  0.1274  0.3074  0.1956
   27phy    C33  704   1.176   1.267   1.471  0.3658  0.2014  0.3331
   27phy    C34  705   1.129   1.361   1.587  0.3288  0.0774  0.2220
   27phy    C32  706   1.059   1.179   1.443  0.6334  0.0900 -0.2455
   27phy    C31  707   1.069   1.039   1.379  0.7720  0.3604 -0.0576
   27phy    C30  708   0.933   0.975   1.364 -0.0253 -0.0922 -0.1809
   27phy    C28  709   0.948   0.824   1.336 -0.0106 -0.0908  0.2002
   27phy    C29  710   0.817   0.760   1.395  0.1597 -0.2884  0.3427
   27phy    C27  711   0.971   0.781   1.187  0.2521 -0.2523 -0.3916
   27phy    C26  712   1.124   0.779   1.142  0.3889 -0.1150  0.5459
   27phy    C25  713   1.131   0.691   1.013  0.1126  0.7293 -0.5896
   27phy    C23  714   1.260   0.703   0.925 -0.4236  0.0404 -0.0042
   27phy    C24  715   1.369   0.603   0.971 -0.6961  0.1917  0.1875
   27phy    C22  716   1.215   0.684   0.776 -0.0169  0.0380  0.4630
   27phy    C21  717   1.295   0.742   0.658 -0.0175 -0.2159 -0.5895
   27phy    C20  718   1.223   0.716   0.526 -0.6155 -0.0696  0.1642
   27phy    C18  719   1.290   0.772   0.395 -0.4802  0.2697  0.1899
   27phy    O01  720   1.297   0.916   0.398 -0.3559  0.2544 -0.3836
   27phy    H01  721   1.361   0.951   0.457 -0.9686  1.7554 -0.5555
   27phy    C19  722   1.187   0.737   0.280 -0.0613  0.1954 -0.2632
   27phy    C13  723   1.435   0.715   0.352  0.3576  0.1480  0.2280
   27phy     H3  724   1.496   0.732   0.445 -1.0948  0.4762  1.1462
   27phy    O33  725   1.448   0.570   0.343 -0.9002  0.6478 -0.0610
   27phy    H1B  726   1.440   0.527   0.426 -0.1460  2.3558  0.9577
   27phy    C12  727   1.539   0.789   0.259 -0.4070  0.1546 -0.0505
   27phy    O11  728   1.670   0.750   0.280 -0.8289  0.2813 -0.0582
   27phy    H1A  729   1.672   0.656   0.272  1.5150  0.2195  0.4682
   28phy    C35  730   2.815   1.828   0.903 -0.0136  0.3340  0.3875
   28phy    C33  731   2.702   1.745   0.964  0.0520  0.2512  0.6701
   28phy    C34  732   2.750   1.608   1.025 -0.5204  0.1323  0.0982
   28phy    C32  733   2.613   1.830   1.060 -0.4699  0.4793  0.1820
   28phy    C31  734   2.461   1.819   1.030 -0.2517  0.4003  0.0798
   28phy    C30  735   2.383   1.904   1.132  0.2940 -0.1751  0.2669
   28phy    C28  736   2.232   1.935   1.115  0.0310  0.0591 -0.0087
   28phy    C29  737   2.181   1.987   1.248  0.0540 -0.4817  0.5404
   28phy    C27  738   2.200   2.048   1.011  0.3795  0.1386 -0.0073
   28phy    C26  739   2.186   2.010   0.864 -0.3763 -0.5303 -0.2858
   28phy    C25  740   2.203   2.130   0.769 -0.2024  0.2353 -0.1716
   28phy    C23  741   2.195   2.096   0.619 -0.6677 -0.8574 -0.3258
   28phy    C24  742   2.054   2.101   0.552  0.0287  0.0377 -0.2893
   28phy    C22  743   2.289   2.197   0.538  0.3683  0.0794  0.0781
   28phy    C21  744   2.379   2.134   0.439 -0.2380 -0.0726 -0.2154
   28phy    C20  745   2.390   2.221   0.316 -0.0018 -0.5214 -0.0478
   28phy    C18  746   2.490   2.176   0.204  0.1950  0.0176 -0.5064
   28phy    O01  747   2.629   2.172   0.255 -0.2043  0.2688  0.3057
   28phy    H01  748   2.687   2.243   0.238  0.1923 -0.2319 -0.5230
   28phy    C19  749   2.487   2.289   0.104  0.0179 -0.3144  0.3146
   28phy    C13  750   2.461   2.029   0.138  0.9588  0.2329  0.0576
   28phy     H3  751   2.467   1.958   0.224 -0.8382  0.1043  0.0971
   28phy    O33  752   2.324   1.996   0.098  0.8153 -0.7777  0.0340
   28phy    H1B  753   2.261   2.047   0.144  0.2380 -0.0418 -1.4836
   28phy    C12  754   2.559   1.943   0.045  0.1246 -0.0557 -0.4609
   28phy    O11  755   2.690   1.992   0.048 -0.2389  0.3704  0.9684
   28phy    H1A  756   2.693   2.058   0.115  0.9727  1.7090 -0.3406
   29phy    C35  757   1.221   3.809   1.418  0.3769  0.1713 -0.1783
   29phy    C33  758   1.350   3.862   1.473 -0.2850  0.2351  0.2427
   29phy    C34  759   1.389   3.774   1.593 -0.4255 -0.0252  0.2615
   29phy    C32  760   1.466   3.843   1.369 -0.6139  0.0214 -0.3253
   29phy    C31  761   1.475   3.972   1.277 -0.4571  0.1143  0.3802
   29phy    C30  762   1.602   3.956   1.185  0.2203  0.2273  0.3827
   29phy    C28  763   1.635   4.056   1.078  0.0261 -0.7797  0.5322
   29phy    C29  764   1.758   4.141   1.117  0.1036 -0.2015 -0.0749
   29phy    C27  765   1.663   3.977   0.950  0.1302  0.2073 -0.4551
   29phy    C26  766   1.609   4.035   0.817 -0.0045  0.6482 -0.0079
   29phy    C25  767   1.639   3.949   0.695 -0.2498  0.0555  0.2342
   29phy    C23  768   1.592   4.020   0.573  0.8477 -0.2859  0.0538
   29phy    C24  769   1.711   4.074   0.491 -0.1913 -0.1742 -0.4010
   29phy    C22  770   1.525   3.924   0.474  0.2702 -0.0024 -0.2531
   29phy    C21  771   1.387   3.974   0.405 -0.5229 -0.1281 -0.2832
   29phy    C20  772   1.315   3.857   0.343  0.4664 -0.4408  0.0380
   29phy    C18  773   1.186   3.890   0.262  0.0371  0.4148  0.4078
   29phy    O01  774   1.089   3.953   0.352 -0.1446 -0.0332  0.4684
   29phy    H01  775   1.128   4.024   0.399 -1.8510  0.1124  1.7698
   29phy    C19  776   1.149   3.742   0.228  0.0911 -0.4434 -0.3206
   29phy    C13  777   1.202   3.976   0.125  0.1694 -0.1293 -0.0919
   29phy     H3  778   1.222   4.080   0.162 -0.9645  0.4559 -1.0485
   29phy    O33  779   1.324   3.961   0.052 -0.2177  0.3857  0.0426
   29phy    H1B  780   1.310   3.892  -0.011 -1.4123 -0.1419  0.8627
   29phy    C12  781   1.080   4.033   0.043  0.2174  0.1563 -0.5104
   29phy    O11  782   1.042   3.963  -0.075  0.2418  0.0612 -0.4382
   29phy    H1A  783   0.955   3.933  -0.061  0.2915  0.3113  0.4457
   30phy    C35  784   4.902   4.600   1.467 -0.3304  0.0575  0.8879
   30phy    C33  785   5.033   4.523   1.452  0.2908  0.0079  0.2173
   30phy    C34  786   5.132   4.567   1.552 -0.1629 -0.0266  0.8867
   30phy    C32  787   5.010   4.368   1.458 -0.4096 -0.1483 -0.3816
   30phy    C31  788   5.037   4.300   1.326 -0.5431  0.1804 -0.0545
   30phy    C30  789   5.023   4.146   1.318 -0.4210 -0.0503 -0.3803
   30phy    C28  790   5.081   4.080   1.190  0.4606 -0.4637 -0.2412
   30phy    C29  791   5.163   3.954   1.225  0.3038 -0.0867 -0.0918
   30phy    C27  792   4.971   4.058   1.080  0.8446  0.1479 -1.0469
   30phy    C26  793   5.023   4.084   0.938  0.4700 -0.0727 -0.5795
   30phy    C25  794   4.916   4.083   0.830 -0.2996  0.2029 -0.0768
   30phy    C23  795   4.972   4.099   0.686 -0.2019  0.0543  0.0340
   30phy    C24  796   4.943   3.983   0.591 -0.2601  0.4307  0.3810
   30phy    C22  797   4.943   4.241   0.634  0.7391 -0.2781  0.0270
   30phy    C21  798   5.049   4.313   0.545  0.4683 -0.0192 -0.0472
   30phy    C20  799   5.040   4.459   0.539  0.2366 -0.1081 -0.0698
   30phy    C18  800   5.137   4.537   0.442 -0.3602  0.9518  0.0652
   30phy    O01  801   5.274   4.483   0.455 -0.1217  0.0078  0.1052
   30phy    H01  802   5.288   4.406   0.403  0.7467 -0.5253  1.0760
   30phy    C19  803   5.145   4.682   0.499 -0.2466 -0.5056  0.2619
   30phy    C13  804   5.082   4.535   0.290  0.7773 -0.1749  0.0458
   30phy     H3  805   5.067   4.427   0.263  0.3028  0.5019 -2.7083
   30phy    O33  806   4.949   4.577   0.255 -0.1367 -0.5035 -0.1423
   30phy    H1B  807   4.954   4.669   0.240 -0.3355 -0.1768  1.6267
   30phy    C12  808   5.175   4.546   0.165 -0.1550 -0.1011 -0.1174
   30phy    O11  809   5.177   4.670   0.097  0.2085 -0.2917 -0.1513
   30phy    H1A  810   5.209   4.740   0.150 -0.3582 -0.0277 -0.1504
   31phy    C35  811   0.623   0.791   1.793 -0.5637 -0.1544 -0.0484
   31phy    C33  812   0.738   0.716   1.859  0.0471  0.3087 -0.5754
   31phy    C34  813   0.692   0.570   1.876  0.2453 -0.3866  0.2509
   31phy    C32  814   0.861   0.721   1.764  0.4029 -0.2365 -0.0193
   31phy    C31  815   0.972   0.820   1.806 -0.2437  0.4358 -0.1936
   31phy    C30  816   1.088   0.835   1.705  0.6426 -0.1734  0.1156
   31phy    C28  817   1.234   0.866   1.752  0.0270  0.6066 -0.4747
   31phy    C29  818   1.332   0.846   1.636  0.1675  0.0044  0.5903
   31phy    C27  819   1.242   1.006   1.803 -0.5272 -0.1960 -0.4648
   31phy    C26  820   1.333   1.028   1.934 -0.3303  0.1628 -0.5124
   31phy    C25  821   1.328   1.163   2.000 -0.0876 -0.4074 -0.3871
   31phy    C23  822   1.396   1.187   2.139 -0.3124  0.1633  0.6318
   31phy    C24  823   1.460   1.326   2.137  0.2471 -0.1120 -0.6226
   31phy    C22  824   1.310   1.154   2.263 -0.5050  0.1022  0.4418
   31phy    C21  825   1.374   1.102   2.392 -0.0224  0.2309 -0.0903
   31phy    C20  826   1.270   1.097   2.506 -0.6121  0.0048 -0.3428
   31phy    C18  827   1.325   1.046   2.647 -0.3324 -0.6045  0.1220
   31phy    O01  828   1.451   1.100   2.687  0.1105  0.0090 -0.4073
   31phy    H01  829   1.452   1.192   2.666  1.2888 -0.0661 -0.7421
   31phy    C19  830   1.229   1.119   2.747  0.4902  0.3800  0.1698
   31phy    C13  831   1.335   0.886   2.663  0.2874  0.3509  0.4868
   31phy     H3  832   1.245   0.840   2.614 -0.9192  2.0048  1.0704
   31phy    O33  833   1.314   0.842   2.800 -0.3533  0.0348  0.3635
   31phy    H1B  834   1.347   0.905   2.862 -1.9369  2.3045 -0.9645
   31phy    C12  835   1.472   0.817   2.623  0.7834  0.0781 -0.3842
   31phy    O11  836   1.576   0.849   2.708  0.0207  0.3932  0.1628
   31phy    H1A  837   1.554   0.938   2.730  0.4471  0.3406  0.8407
   32phy    C35  838   2.827   1.488   1.753  0.3589  0.5048  0.2059
   32phy    C33  839   2.780   1.614   1.836  0.1269  0.3880 -0.2342
   32phy    C34  840   2.892   1.718   1.805  0.0431  0.4491 -0.1826
   32phy    C32  841   2.645   1.664   1.786  0.4042  0.2246  0.0393
   32phy    C31  842   2.525   1.691   1.886  0.6018  0.3730  0.0305
   32phy    C30  843   2.412   1.722   1.787  0.5267  0.0460  0.1248
   32phy    C28  844   2.294   1.778   1.874 -0.1982 -0.1716  0.0187
   32phy    C29  845   2.238   1.903   1.814  0.2430  0.0497  0.1079
   32phy    C27  846   2.197   1.666   1.910  0.0355  0.6427  0.0740
   32phy    C26  847   2.091   1.681   2.019  0.3178 -0.0746 -0.4128
   32phy    C25  848   2.014   1.548   2.042 -0.0554 -0.5917  0.3005
   32phy    C23  849   1.907   1.550   2.153 -0.5992  0.3107 -0.2624
   32phy    C24  850   1.778   1.624   2.115  0.1384 -0.0494 -0.9232
   32phy    C22  851   1.864   1.398   2.189 -0.2393 -0.6936 -0.2336
   32phy    C21  852   1.930   1.341   2.317 -0.1443  0.2051 -0.8077
   32phy    C20  853   1.863   1.210   2.362 -0.2616  0.1993  0.0562
   32phy    C18  854   1.894   1.157   2.507  0.4259  0.0915 -0.6511
   32phy    O01  855   1.930   1.269   2.596  0.4703 -0.0856  0.4579
   32phy    H01  856   1.864   1.335   2.589  0.7758  0.1081 -1.1644
   32phy    C19  857   1.754   1.113   2.553 -0.1022 -0.5273  0.1766
   32phy    C13  858   2.009   1.043   2.523  0.5113  0.3678  0.1020
   32phy     H3  859   1.992   0.966   2.444 -0.6883 -0.1114  0.7973
   32phy    O33  860   1.985   0.963   2.639 -0.0673  0.3761 -0.4125
   32phy    H1B  861   2.017   0.994   2.721 -0.3529 -1.8986  0.6401
   32phy    C12  862   2.158   1.080   2.516  0.2828 -0.0204  0.2002
   32phy    O11  863   2.201   1.157   2.619 -0.5580 -0.2461  0.0818
   32phy    H1A  864   2.160   1.240   2.604 -0.6087 -0.5336 -1.5862
   33phy    C35  865   0.721   0.069   1.693 -0.2441  0.0109 -0.8034
   33phy    C33  866   0.839  -0.032   1.705  0.0791 -0.3804 -0.2389
   33phy    C34  867   0.844  -0.122   1.582  0.6101 -0.4195 -0.1937
   33phy    C32  868   0.980   0.040   1.718  0.2393 -0.1586  0.3931
   33phy    C31  869   1.023   0.073   1.858  0.3291 -0.2271 -0.0254
   33phy    C30  870   1.167   0.134   1.862  0.2772  0.2842  0.1125
   33phy    C28  871   1.208   0.219   1.981  0.5633  0.0846  0.1752
   33phy    C29  872   1.361   0.194   1.995 -0.0520  0.0260  0.1069
   33phy    C27  873   1.157   0.365   1.965 -0.1405 -0.4469  0.7243
   33phy    C26  874   1.152   0.430   2.101 -0.0142 -0.5542  0.1046
   33phy    C25  875   1.107   0.572   2.099 -0.3011  0.1359  0.4589
   33phy    C23  876   1.106   0.643   2.235  0.0874  0.1537  0.7081
   33phy    C24  877   1.134   0.789   2.192  0.1854 -0.3297 -0.3904
   33phy    C22  878   0.990   0.618   2.339  0.3733 -0.0940 -0.3725
   33phy    C21  879   1.023   0.665   2.476  0.3758  0.3515  0.0482
   33phy    C20  880   0.903   0.622   2.572 -0.0953  0.2928  0.3453
   33phy    C18  881   0.914   0.658   2.726 -0.0532 -0.8614 -0.1278
   33phy    O01  882   0.984   0.782   2.752 -0.2052  0.2757 -0.0306
   33phy    H01  883   0.961   0.848   2.689  1.5961  0.1976 -0.8479
   33phy    C19  884   0.771   0.697   2.753 -0.4422 -0.6510 -0.4396
   33phy    C13  885   0.972   0.539   2.823 -0.1595 -0.1546  0.4981
   33phy     H3  886   0.931   0.442   2.786  1.1370 -0.1222 -1.1225
   33phy    O33  887   0.924   0.534   2.956 -0.4989  0.0358 -0.2175
   33phy    H1B  888   0.951   0.606   3.009 -0.8756 -0.5060  0.7494
   33phy    C12  889   1.128   0.531   2.826  0.3160 -0.3896  0.2596
   33phy    O11  890   1.192   0.639   2.891 -0.0001 -0.0523  0.8007
   33phy    H1A  891   1.168   0.715   2.841 -0.5151 -0.4736  0.3927
   34phy    C35  892   0.023   2.520   1.041 -0.0734  0.2116 -0.3121
   34phy    C33  893  -0.124   2.558   1.074 -0.5660 -0.6528 -0.3619
   34phy    C34  894  -0.207   2.444   1.129 -0.2232  0.1608  0.4251
   34phy    C32  895  -0.109   2.677   1.168 -0.1489 -0.0673 -0.6066
   34phy    C31  896  -0.223   2.787   1.163 -0.1612 -0.1693 -0.1957
   34phy    C30  897  -0.198   2.887   1.270 -0.3635 -0.5170 -0.5194
   34phy    C28  898  -0.281   3.020   1.286 -0.3473 -0.5140 -0.0120
   34phy    C29  899  -0.254   3.078   1.422  0.5474 -0.0999 -0.2551
   34phy    C27  900  -0.249   3.127   1.176 -0.0525 -0.0859 -0.0899
   34phy    C26  901  -0.352   3.145   1.064 -0.3220 -0.4137  0.8011
   34phy    C25  902  -0.313   3.240   0.950 -0.5360  0.2962 -0.1824
   34phy    C23  903  -0.427   3.253   0.845 -0.1764 -0.2759 -0.1447
   34phy    C24  904  -0.528   3.369   0.875 -0.3446 -0.2822  0.1133
   34phy    C22  905  -0.372   3.256   0.704 -0.2895 -0.2143  0.1266
   34phy    C21  906  -0.449   3.159   0.613  0.1289 -0.5711 -0.6112
   34phy    C20  907  -0.363   3.150   0.481  0.2617 -0.3267 -0.3032
   34phy    C18  908  -0.417   3.053   0.369  0.0295 -0.3302 -0.3999
   34phy    O01  909  -0.436   2.921   0.425  0.3572 -0.3248 -0.1139
   34phy    H01  910  -0.506   2.879   0.380  1.0461 -0.0560 -1.4860
   34phy    C19  911  -0.295   3.041   0.271  0.6110  0.8367 -0.5589
   34phy    C13  912  -0.556   3.104   0.306 -0.2484 -0.6076 -0.0458
   34phy     H3  913  -0.621   3.103   0.397  1.7908  0.5586  1.5090
   34phy    O33  914  -0.572   3.243   0.273  0.3925  0.1411  0.0761
   34phy    H1B  915  -0.516   3.295   0.327 -1.3951  1.3256  0.8920
   34phy    C12  916  -0.656   3.003   0.241  0.1112  0.2662  0.2811
   34phy    O11  917  -0.639   2.869   0.280  0.0492  0.3173  0.0026
   34phy    H1A  918  -0.708   2.812   0.251  0.5598 -0.0632 -0.4878
   35phy    C35  919   2.131   2.221   1.524  0.1993 -0.0860 -0.0923
   35phy    C33  920   2.082   2.368   1.538 -0.1952  0.0536 -0.4956
   35phy    C34  921   2.181   2.449   1.626  0.6808 -0.1319 -0.2161
   35phy    C32  922   2.040   2.433   1.404 -0.2379  0.2027 -0.3057
   35phy    C31  923   1.904   2.501   1.419 -0.8538  0.4232  0.2645
   35phy    C30  924   1.856   2.570   1.296 -0.9417  0.3441 -0.2815
   35phy    C28  925   1.718   2.630   1.311 -1.0487  0.1325 -0.0086
   35phy    C29  926   1.732   2.784   1.341 -0.2602  0.5071  0.6844
   35phy    C27  927   1.631   2.613   1.185 -0.1050  0.0109  0.0423
   35phy    C26  928   1.510   2.525   1.192  0.2202 -0.3300  0.1673
   35phy    C25  929   1.425   2.516   1.065 -0.3282 -0.0735  0.2319
   35phy    C23  930   1.301   2.422   1.055 -0.0937  0.2886  0.2089
   35phy    C24  931   1.177   2.477   1.125  0.0392  0.4652  0.1400
   35phy    C22  932   1.266   2.402   0.902 -0.4366  0.3028 -0.7256
   35phy    C21  933   1.321   2.275   0.841  0.5489  0.5058  0.4941
   35phy    C20  934   1.316   2.281   0.689 -0.2925  0.2629 -0.1858
   35phy    C18  935   1.379   2.188   0.585  0.5109  0.0841  0.3189
   35phy    O01  936   1.521   2.175   0.604  0.4333 -0.5659  0.4511
   35phy    H01  937   1.535   2.116   0.675  1.8359 -1.0234 -0.1689
   35phy    C19  938   1.358   2.280   0.460  0.4436  0.3796  0.2433
   35phy    C13  939   1.320   2.037   0.558  0.0053 -0.6268  0.2386
   35phy     H3  940   1.212   2.048   0.589  0.2342  0.8614  0.6153
   35phy    O33  941   1.293   1.994   0.421  0.2064  0.0144 -0.4340
   35phy    H1B  942   1.374   1.995   0.374  1.5796 -0.2636  1.8002
   35phy    C12  943   1.341   1.915   0.656  0.1088  0.5389  0.1627
   35phy    O11  944   1.459   1.848   0.651  0.3994  0.2704  0.5900
   35phy    H1A  945   1.523   1.884   0.710  0.6339  1.2901 -0.2643
   36phy    C35  946   1.942   1.576   1.589  0.2664 -0.1194  0.4923
   36phy    C33  947   1.974   1.719   1.534  0.1048  0.4329  0.1353
   36phy    C34  948   2.014   1.699   1.385 -0.5121 -0.6436 -0.5910
   36phy    C32  949   1.856   1.817   1.539 -0.0683 -0.4913  0.1097
   36phy    C31  950   1.835   1.891   1.673 -0.3806  0.4412 -0.1642
   36phy    C30  951   1.753   2.024   1.668 -0.0810 -0.2936 -0.3129
   36phy    C28  952   1.729   2.114   1.795 -0.1980  0.1523  0.7944
   36phy    C29  953   1.709   2.260   1.745 -0.3719 -0.6364 -0.0728
   36phy    C27  954   1.611   2.061   1.881 -0.3176  0.4912 -0.7109
   36phy    C26  955   1.636   2.054   2.031  0.3350  0.0668  0.4445
   36phy    C25  956   1.514   2.008   2.108  0.6234  0.3769  0.1394
   36phy    C23  957   1.540   1.966   2.256 -0.0226 -0.2759 -0.2411
   36phy    C24  958   1.535   2.085   2.356 -0.9817  0.0183 -0.2124
   36phy    C22  959   1.441   1.855   2.299 -0.2948 -0.0383 -0.4539
   36phy    C21  960   1.491   1.747   2.396 -0.2733 -0.3995 -0.4864
   36phy    C20  961   1.383   1.651   2.438 -0.4559 -0.0282  0.0035
   36phy    C18  962   1.392   1.566   2.575  0.1948 -0.2590 -0.0568
   36phy    O01  963   1.371   1.656   2.687  0.4248 -0.5863 -0.1974
   36phy    H01  964   1.322   1.731   2.658 -1.3694 -1.2568  0.9622
   36phy    C19  965   1.253   1.503   2.574  0.1227  0.0493 -0.7940
   36phy    C13  966   1.519   1.468   2.601  0.1277 -0.5641  0.1883
   36phy     H3  967   1.548   1.416   2.506  0.0463 -1.0688  0.4305
   36phy    O33  968   1.494   1.353   2.682  0.2289 -0.4767  0.2807
   36phy    H1B  969   1.509   1.372   2.772 -0.9802  3.3180 -0.1649
   36phy    C12  970   1.649   1.539   2.654  0.1898  0.1064 -0.2491
   36phy    O11  971   1.770   1.470   2.649  0.0770 -0.1600 -0.3704
   36phy    H1A  972   1.812   1.479   2.733  0.0859 -2.2710 -0.1021
   37phy    C35  973   1.345   2.257   1.499 -0.4744  0.1380  0.2398
   37phy    C33  974   1.273   2.186   1.618  0.3048 -0.5077 -0.3416
   37phy    C34  975   1.301   2.272   1.741 -0.5831  0.1872  0.9092
   37phy    C32  976   1.117   2.192   1.610 -0.2484  0.5237  0.3102
   37phy    C31  977   1.044   2.070   1.552  0.0667  0.1964  0.1906
   37phy    C30  978   0.899   2.096   1.524 -0.2042  0.4409 -0.4829
   37phy    C28  979   0.821   1.966   1.487  0.0828 -0.0754  0.1556
   37phy    C29  980   0.721   1.921   1.592 -0.3792  0.3053 -0.5861
   37phy    C27  981   0.750   1.997   1.351 -0.5543 -0.2639  0.4158
   37phy    C26  982   0.699   1.876   1.272 -0.5969 -0.0390  0.5247
   37phy    C25  983   0.584   1.920   1.174 -0.3902  0.0200 -0.2739
   37phy    C23  984   0.547   1.805   1.078  0.1295 -0.5401 -0.0847
   37phy    C24  985   0.396   1.776   1.092  0.1372 -0.4531 -0.5650
   37phy    C22  986   0.574   1.855   0.932 -0.0166 -0.0541  0.2247
   37phy    C21  987   0.712   1.817   0.883  0.7386 -0.2046 -0.4718
   37phy    C20  988   0.745   1.864   0.742  0.1071  0.0970 -0.6075
   37phy    C18  989   0.890   1.824   0.677 -0.5629 -0.4123  0.1626
   37phy    O01  990   0.999   1.830   0.770 -0.3469  0.2860 -0.1487
   37phy    H01  991   0.981   1.883   0.845 -0.7635  1.7799 -1.2720
   37phy    C19  992   0.922   1.947   0.579  0.1881  0.6577 -0.4517
   37phy    C13  993   0.883   1.686   0.599 -0.0743 -0.1087 -0.0019
   37phy     H3  994   0.853   1.612   0.678 -1.3871 -0.5310 -0.8563
   37phy    O33  995   0.775   1.656   0.509 -0.0539  0.7515 -0.0757
   37phy    H1B  996   0.790   1.687   0.422  0.7554 -0.3407 -0.3451
   37phy    C12  997   1.000   1.589   0.565 -0.1043 -0.6088  0.4292
   37phy    O11  998   1.123   1.615   0.625 -0.0622 -0.1160  0.4708
   37phy    H1A  999   1.110   1.682   0.690 -1.4755  2.1451 -1.9354
   38phy    C35 1000   0.050   1.220   1.743  0.6857 -0.2497  0.0240
   38phy    C33 1001   0.167   1.125   1.712  0.4875  0.2510 -0.4452
   38phy    C34 1002   0.127   1.011   1.617  0.0050 -0.3077  0.5960
   38phy    C32 1003   0.299   1.200   1.687 -0.0610 -0.2216  0.5604
   38phy    C31 1004   0.429   1.157   1.760  0.5753 -0.2452 -0.5183
   38phy    C30 1005   0.552   1.249   1.726  0.0802  0.2180  0.0844
   38phy    C28 1006   0.691   1.201   1.778  0.2236 -0.5044 -0.2919
   38phy    C29 1007   0.771   1.134   1.670 -0.2348  0.2612  0.2454
   38phy    C27 1008   0.764   1.322   1.840  0.1926  0.6490 -0.1615
   38phy    C26 1009   0.854   1.297   1.956 -0.1496  0.7122  0.8703
   38phy    C25 1010   0.910   1.429   2.011 -0.0302  0.1418 -0.0343
   38phy    C23 1011   0.976   1.409   2.145  0.0285 -0.1364 -1.0094
   38phy    C24 1012   1.111   1.474   2.143  0.0181  0.2740 -0.7657
   38phy    C22 1013   0.892   1.441   2.271  0.3259  0.0131  0.5294
   38phy    C21 1014   0.909   1.349   2.390 -0.2165  0.3020 -0.3171
   38phy    C20 1015   0.817   1.379   2.510  0.2168  0.2756 -0.0618
   38phy    C18 1016   0.812   1.306   2.646  0.1214  0.5813  0.2703
   38phy    O01 1017   0.954   1.296   2.692  0.5890 -0.2304 -0.5565
   38phy    H01 1018   0.988   1.382   2.701  0.2999 -0.0325 -1.2980
   38phy    C19 1019   0.746   1.408   2.738  0.1261 -0.4643 -0.5006
   38phy    C13 1020   0.730   1.163   2.640  0.4330 -0.0667  0.7208
   38phy     H3 1021   0.631   1.179   2.591  0.6270 -0.1590  0.2882
   38phy    O33 1022   0.686   1.126   2.771  0.1372  0.1642 -0.2291
   38phy    H1B 1023   0.597   1.098   2.776  0.4051 -0.8706 -1.0541
   38phy    C12 1024   0.805   1.045   2.569  0.5542  0.0281  0.2120
   38phy    O11 1025   0.925   1.001   2.632 -0.4550 -0.1880  0.0549
   38phy    H1A 1026   0.978   1.073   2.661  0.6369 -1.9214  2.7190
   39phy    C35 1027   4.981   1.819   2.401  0.0157 -0.9632 -0.1424
   39phy    C33 1028   4.875   1.789   2.294  0.1494 -0.7244 -0.6896
   39phy    C34 1029   4.745   1.771   2.367 -0.3443  0.0700 -0.3783
   39phy    C32 1030   4.857   1.890   2.182  0.0564 -0.4947  0.0603
   39phy    C31 1031   4.964   1.896   2.074  0.2088  0.6225  0.7742
   39phy    C30 1032   4.946   2.000   1.969 -0.0374 -0.5827  0.2507
   39phy    C28 1033   5.061   2.002   1.860 -0.7744  0.3317 -0.1301
   39phy    C29 1034   5.007   1.991   1.721  0.2550  0.2250 -0.2674
   39phy    C27 1035   5.152   2.127   1.874 -0.3625  1.2087  0.1664
   39phy    C26 1036   5.294   2.089   1.909  0.0550  0.2595  0.6355
   39phy    C25 1037   5.391   2.207   1.904 -0.1552  0.0713 -0.1764
   39phy    C23 1038   5.513   2.184   1.993  0.1244  0.1177  0.9515
   39phy    C24 1039   5.625   2.110   1.916 -0.6509  0.1530 -0.0140
   39phy    C22 1040   5.565   2.319   2.043 -0.1183  0.2785 -0.4990
   39phy    C21 1041   5.590   2.323   2.192  0.4804  0.1952 -0.5310
   39phy    C20 1042   5.630   2.458   2.239  0.1976 -0.1037 -0.1767
   39phy    C18 1043   5.677   2.503   2.380 -0.3115  0.0952 -0.1340
   39phy    O01 1044   5.814   2.460   2.398  0.1817  0.3380  0.3364
   39phy    H01 1045   5.817   2.373   2.365  1.9861  0.8373 -0.9867
   39phy    C19 1046   5.700   2.652   2.352  0.1403  0.2903  0.1841
   39phy    C13 1047   5.580   2.477   2.508  0.0757 -0.2038  0.1593
   39phy     H3 1048   5.472   2.489   2.483  0.4091 -0.5565 -1.5902
   39phy    O33 1049   5.598   2.571   2.612  0.4266 -0.4306 -0.1623
   39phy    H1B 1050   5.533   2.558   2.678  1.7624  1.7996  1.7782
   39phy    C12 1051   5.591   2.332   2.568 -0.4503 -0.3349  0.3392
   39phy    O11 1052   5.504   2.294   2.671  0.5486 -0.4147 -0.0046
   39phy    H1A 1053   5.422   2.301   2.627  2.0092 -0.0445 -2.9141
   40phy    C35 1054   2.859   5.050   1.881  0.3040  0.4813 -0.3129
   40phy    C33 1055   2.706   5.074   1.857  0.2308  0.2169  0.1785
   40phy    C34 1056   2.683   5.038   1.709 -0.7102  0.1439  0.0550
   40phy    C32 1057   2.635   4.968   1.942 -0.1057  0.0079  0.4385
   40phy    C31 1058   2.492   4.996   1.990 -0.0026  0.0761  0.2622
   40phy    C30 1059   2.419   4.874   2.058  0.9318  0.4837 -0.2042
   40phy    C28 1060   2.270   4.876   2.085  0.4609  0.1455 -0.1390
   40phy    C29 1061   2.182   4.898   1.958  0.6594  0.4318  0.3011
   40phy    C27 1062   2.231   4.741   2.154  0.2886  0.0609 -0.7697
   40phy    C26 1063   2.113   4.758   2.250 -0.0440 -0.6784 -0.1422
   40phy    C25 1064   2.102   4.621   2.319 -0.0038 -1.1893  0.0444
   40phy    C23 1065   1.982   4.602   2.401  0.1509  0.3641 -0.2415
   40phy    C24 1066   1.882   4.507   2.346 -0.1860  0.1239 -0.8195
   40phy    C22 1067   2.047   4.542   2.532  0.4657 -0.3108  0.3946
   40phy    C21 1068   1.978   4.576   2.665  0.1115  0.5018 -0.0428
   40phy    C20 1069   2.026   4.495   2.791 -0.3933 -0.3195 -0.1329
   40phy    C18 1070   1.958   4.523   2.933 -0.4772 -0.0027  0.3441
   40phy    O01 1071   1.816   4.496   2.910 -0.0999 -0.0244 -0.0168
   40phy    H01 1072   1.810   4.404   2.890 -0.3286 -0.3778  1.5231
   40phy    C19 1073   2.015   4.412   3.025  0.0226  0.2011  0.3675
   40phy    C13 1074   1.982   4.674   2.991  0.2447  0.2431  0.1303
   40phy     H3 1075   1.982   4.749   2.909 -0.3531  1.3948  1.1468
   40phy    O33 1076   2.109   4.696   3.050 -0.0942  0.4147 -0.4256
   40phy    H1B 1077   2.104   4.699   3.143 -0.9749  0.0808 -0.4539
   40phy    C12 1078   1.872   4.733   3.092 -0.0119  0.3969  0.6977
   40phy    O11 1079   1.744   4.712   3.045  0.0922  0.0319  0.2695
   40phy    H1A 1080   1.739   4.635   2.993  0.4418 -1.0568  1.7884
   41phy    C35 1081   1.744   1.164   1.855  0.1402  0.3117  0.0852
   41phy    C33 1082   1.697   1.211   1.715  0.1875 -0.2011 -0.2239
   41phy    C34 1083   1.690   1.087   1.633 -0.0183  0.2697 -0.2235
   41phy    C32 1084   1.567   1.289   1.713  0.3922  0.0292  0.3605
   41phy    C31 1085   1.573   1.435   1.757 -0.3940  0.3501  0.4630
   41phy    C30 1086   1.434   1.499   1.752  0.5196  0.0745  0.2929
   41phy    C28 1087   1.412   1.647   1.765  0.0996 -0.3565  0.1623
   41phy    C29 1088   1.432   1.718   1.631 -0.5456  0.6961  0.4840
   41phy    C27 1089   1.269   1.665   1.816 -0.2523  0.2749  0.0594
   41phy    C26 1090   1.262   1.783   1.910  0.1647 -0.5720  0.3608
   41phy    C25 1091   1.112   1.816   1.939 -0.3912 -0.1568 -0.4546
   41phy    C23 1092   1.085   1.938   2.027  0.1943 -0.2500 -0.1731
   41phy    C24 1093   1.049   2.063   1.949 -0.4493  0.3007 -0.1881
   41phy    C22 1094   0.958   1.900   2.109 -0.0149  0.1022  0.0163
   41phy    C21 1095   0.988   1.922   2.255  0.0751 -0.1892 -0.8288
   41phy    C20 1096   0.873   1.870   2.339 -0.3215  0.0199 -0.0383
   41phy    C18 1097   0.853   1.897   2.489 -0.3805  0.2442 -0.6158
   41phy    O01 1098   0.837   2.040   2.512 -0.0688  0.5615 -0.5083
   41phy    H01 1099   0.820   2.065   2.601 -0.3325  0.5836 -0.5633
   41phy    C19 1100   0.708   1.841   2.505 -0.6172  0.1750 -0.1212
   41phy    C13 1101   0.960   1.831   2.595 -0.9968 -0.4637 -0.2861
   41phy     H3 1102   0.979   1.722   2.574  2.7360 -0.6492  2.8132
   41phy    O33 1103   0.913   1.828   2.733 -0.4427  0.0515 -0.1965
   41phy    H1B 1104   0.942   1.750   2.776 -0.7690 -0.0891 -0.2286
   41phy    C12 1105   1.100   1.909   2.595 -0.1318 -0.0829  0.1184
   41phy    O11 1106   1.211   1.862   2.667  0.1289 -0.0355  0.1620
   41phy    H1A 1107   1.187   1.872   2.757 -0.5907  1.5699 -0.1818
   42phy    C35 1108   0.128   1.491   1.167  0.1677  0.1886  0.1487
   42phy    C33 1109   0.163   1.463   1.317  0.7464 -0.1441  0.6313
   42phy    C34 1110   0.048   1.387   1.384 -0.0234 -0.3523 -0.1815
   42phy    C32 1111   0.285   1.376   1.343 -0.2082 -0.2986  0.1296
   42phy    C31 1112   0.424   1.444   1.309 -0.3086 -0.0518 -0.2187
   42phy    C30 1113   0.550   1.375   1.364  0.3230 -0.0107 -0.2671
   42phy    C28 1114   0.688   1.421   1.314 -0.3238  0.3753 -0.0977
   42phy    C29 1115   0.770   1.467   1.433 -0.2630  0.0176 -0.6740
   42phy    C27 1116   0.759   1.313   1.235 -0.0847  0.5899  0.5194
   42phy    C26 1117   0.847   1.360   1.116 -0.1816  0.3924 -0.6042
   42phy    C25 1118   0.933   1.253   1.051  0.2586  0.3384 -0.0950
   42phy    C23 1119   1.030   1.290   0.933  0.2084 -0.6703  0.3681
   42phy    C24 1120   1.173   1.321   0.975 -0.2260  0.3435 -0.0630
   42phy    C22 1121   1.022   1.170   0.831  0.1773 -0.6665 -0.4208
   42phy    C21 1122   1.001   1.212   0.690  0.2158  0.3758 -0.3185
   42phy    C20 1123   0.949   1.094   0.598 -0.0749 -0.4011  0.0634
   42phy    C18 1124   0.913   1.117   0.448 -0.2402 -0.0267 -0.1254
   42phy    O01 1125   0.803   1.202   0.449 -0.2278 -0.0726  0.8417
   42phy    H01 1126   0.727   1.165   0.489 -0.9366 -0.6937 -0.9791
   42phy    C19 1127   0.876   0.975   0.394 -0.8727 -0.0405  0.2782
   42phy    C13 1128   1.027   1.185   0.355  0.3313  1.0683 -0.7594
   42phy     H3 1129   1.060   1.275   0.413 -1.1212  1.1986 -0.1006
   42phy    O33 1130   1.158   1.125   0.350  0.0475 -0.5521  0.5578
   42phy    H1B 1131   1.178   1.054   0.408  0.9504 -1.0141 -0.2821
   42phy    C12 1132   1.002   1.286   0.233 -0.2486  0.1860  0.2946
   42phy    O11 1133   0.882   1.352   0.240 -0.0293 -0.1888  0.0706
   42phy    H1A 1134   0.826   1.331   0.313 -1.7181 -1.1199 -1.4131
   43phy    C35 1135   0.215   0.156   1.978  0.1825 -0.8243  0.5811
   43phy    C33 1136   0.297   0.287   1.994  0.4888  0.6566  0.1898
   43phy    C34 1137   0.412   0.283   1.895  0.0012  0.4021 -0.0282
   43phy    C32 1138   0.195   0.400   1.977 -0.1735  0.2816  0.1557
   43phy    C31 1139   0.225   0.532   2.049  0.0388 -0.2573 -0.1780
   43phy    C30 1140   0.108   0.627   2.055  0.1811  0.1485 -0.4433
   43phy    C28 1141   0.132   0.765   2.111  0.0258 -0.4446 -0.4909
   43phy    C29 1142   0.165   0.859   1.996  0.3200 -0.2386 -0.0632
   43phy    C27 1143   0.002   0.810   2.179  0.3745  0.1796 -0.1768
   43phy    C26 1144   0.016   0.916   2.292  0.0177  0.1402  0.3443
   43phy    C25 1145  -0.112   0.924   2.378  0.3061  0.4834  0.6202
   43phy    C23 1146  -0.095   1.020   2.503  0.0133  0.1562 -0.0005
   43phy    C24 1147  -0.221   1.111   2.528  0.3758  0.8177  0.1993
   43phy    C22 1148  -0.062   0.933   2.626 -0.1561 -0.0004  0.0573
   43phy    C21 1149   0.029   1.002   2.730 -0.2407  0.1599 -0.0808
   43phy    C20 1150   0.049   0.914   2.856  0.2405 -0.0434  0.0970
   43phy    C18 1151   0.176   0.940   2.948  0.6451 -0.6098  0.5361
   43phy    O01 1152   0.184   1.085   2.970 -0.6644  0.1153  0.4244
   43phy    H01 1153   0.247   1.105   3.036 -0.6267  3.3925 -0.3977
   43phy    C19 1154   0.136   0.888   3.091  0.4905 -0.2605  0.4335
   43phy    C13 1155   0.320   0.881   2.907 -0.1764 -0.5361 -0.0011
   43phy     H3 1156   0.313   0.771   2.886 -1.2395 -0.4688 -0.0223
   43phy    O33 1157   0.417   0.883   3.010 -0.3139  0.5178 -0.0451
   43phy    H1B 1158   0.487   0.824   2.990  1.8299  2.7297  0.3900
   43phy    C12 1159   0.392   0.938   2.771  0.1181  0.1222 -0.4303
   43phy    O11 1160   0.417   1.071   2.769 -0.4546  0.0448  0.2903
   43phy    H1A 1161   0.341   1.112   2.806 -0.1283 -0.7100  1.8894
   44phy    C35 1162   1.536   1.550   1.073  0.2340  0.2578  0.0480
   44phy    C33 1163   1.546   1.625   1.207  0.3662 -0.5031 -0.2394
   44phy    C34 1164   1.567   1.523   1.318  0.0669 -0.3246 -0.3725
   44phy    C32 1165   1.664   1.722   1.193 -0.3896 -0.2106  0.0245
   44phy    C31 1166   1.633   1.871   1.186  0.2293  0.2114 -0.6829
   44phy    C30 1167   1.747   1.965   1.136 -0.0510 -0.1249  0.2941
   44phy    C28 1168   1.748   2.118   1.167 -0.6503  0.2037 -0.3024
   44phy    C29 1169   1.770   2.149   1.311  0.4407  0.3685  0.4883
   44phy    C27 1170   1.839   2.210   1.082 -0.3127 -0.4312  0.1318
   44phy    C26 1171   1.758   2.296   0.985  0.0235  0.3958  0.5412
   44phy    C25 1172   1.847   2.384   0.895 -0.2850  0.2240 -0.2242
   44phy    C23 1173   1.764   2.457   0.788 -0.0463 -0.0508  0.4183
   44phy    C24 1174   1.746   2.599   0.842 -0.7676 -0.1337  0.3211
   44phy    C22 1175   1.837   2.479   0.658 -0.0972 -0.1494  0.2011
   44phy    C21 1176   1.804   2.389   0.538 -0.1804 -0.0375 -0.1313
   44phy    C20 1177   1.870   2.453   0.416  0.5236  0.5887  0.5615
   44phy    C18 1178   1.844   2.392   0.275 -0.9001 -0.4456 -0.3817
   44phy    O01 1179   1.861   2.248   0.286  0.1143  0.4082 -0.4157
   44phy    H01 1180   1.798   2.212   0.346  0.3006 -0.7292 -0.8694
   44phy    C19 1181   1.966   2.445   0.191  0.3670 -0.3668 -0.4763
   44phy    C13 1182   1.699   2.441   0.223  0.4138 -0.4665  0.6731
   44phy     H3 1183   1.629   2.426   0.309 -0.5428  1.0466  0.2044
   44phy    O33 1184   1.665   2.578   0.201 -0.0336  0.3108  0.1767
   44phy    H1B 1185   1.686   2.600   0.112 -0.6977 -1.5598 -0.4738
   44phy    C12 1186   1.604   2.351   0.143  0.4789 -0.5809  0.2409
   44phy    O11 1187   1.608   2.372   0.003  0.5839 -0.5246 -0.2777
   44phy    H1A 1188   1.605   2.463  -0.020 -0.3893 -0.7772 -1.2048
   45phy    C35 1189   1.610   3.500   2.029  0.0470  0.0846  0.6441
   45phy    C33 1190   1.455   3.481   2.016 -0.1587  0.0198  0.2875
   45phy    C34 1191   1.403   3.601   1.936 -0.5834 -0.5284  0.1501
   45phy    C32 1192   1.432   3.352   1.942  0.2581  0.0186  0.6461
   45phy    C31 1193   1.324   3.262   2.003  0.6198 -0.1141 -0.3735
   45phy    C30 1194   1.327   3.130   1.933  0.0526  0.9950  0.0649
   45phy    C28 1195   1.256   3.012   2.001 -0.0220  0.5089 -0.0241
   45phy    C29 1196   1.111   2.989   1.950 -0.5076  1.2260 -0.8528
   45phy    C27 1197   1.333   2.874   1.999  0.1599  0.5639  0.2364
   45phy    C26 1198   1.338   2.783   2.119  0.3590 -0.4159 -0.9586
   45phy    C25 1199   1.437   2.671   2.116  0.7063  0.5582 -0.5740
   45phy    C23 1200   1.470   2.590   2.244 -0.2320 -0.2824 -0.1464
   45phy    C24 1201   1.511   2.449   2.202  0.0291 -0.0322 -0.0285
   45phy    C22 1202   1.580   2.664   2.325 -0.1725  0.3452 -0.2601
   45phy    C21 1203   1.546   2.667   2.475 -0.2427  0.3308 -0.1205
   45phy    C20 1204   1.610   2.773   2.565  0.1358  0.6417  0.0706
   45phy    C18 1205   1.578   2.787   2.716  0.3518  0.3754  0.3675
   45phy    O01 1206   1.575   2.664   2.790 -0.0970  0.0859  0.3227
   45phy    H01 1207   1.506   2.616   2.749 -1.3593  2.4430 -0.5022
   45phy    C19 1208   1.701   2.868   2.760  0.1823  0.0362 -0.1367
   45phy    C13 1209   1.435   2.860   2.727  0.5306 -0.7516  0.3998
   45phy     H3 1210   1.365   2.796   2.668  2.7716 -2.0144 -1.0662
   45phy    O33 1211   1.430   2.986   2.657 -0.5056  0.0269 -0.3310
   45phy    H1B 1212   1.472   3.046   2.715  0.3751 -0.6293 -0.2570
   45phy    C12 1213   1.364   2.886   2.863 -0.3046  0.2472 -0.0825
   45phy    O11 1214   1.332   2.768   2.930  0.2577  0.0310 -0.1783
   45phy    H1A 1215   1.243   2.742   2.918 -0.6209  2.2731  0.9846
   46phy    C35 1216   1.756   4.251   1.493  0.2866 -0.4963  0.2766
   46phy    C33 1217   1.830   4.118   1.517 -0.3701  0.0004 -0.2674
   46phy    C34 1218   1.965   4.116   1.436 -0.5971 -0.3748 -0.4779
   46phy    C32 1219   1.866   4.111   1.671  0.3313  0.1073  0.6450
   46phy    C31 1220   1.807   3.988   1.741 -0.0238 -0.8277 -0.2576
   46phy    C30 1221   1.843   3.993   1.892  0.2862 -0.1018  0.6260
   46phy    C28 1222   1.811   3.866   1.978 -0.2517 -0.6413 -0.3507
   46phy    C29 1223   1.937   3.783   1.996  0.9436 -0.0750  0.6634
   46phy    C27 1224   1.777   3.913   2.120  0.4363  0.0733  0.0602
   46phy    C26 1225   1.696   3.829   2.216  0.2814  0.5480  0.4305
   46phy    C25 1226   1.649   3.904   2.344  0.5849  0.5617  0.0564
   46phy    C23 1227   1.564   3.824   2.449  0.0924  0.1205  0.1360
   46phy    C24 1228   1.648   3.740   2.547 -0.3335  0.3641  0.6877
   46phy    C22 1229   1.472   3.915   2.528  0.7585  0.0529  0.4037
   46phy    C21 1230   1.342   3.850   2.579 -0.1051 -0.9742  0.2041
   46phy    C20 1231   1.236   3.960   2.601  0.3540  0.2775 -0.1047
   46phy    C18 1232   1.114   3.932   2.696 -0.2681 -0.6824  0.1503
   46phy    O01 1233   1.157   3.892   2.827 -0.5602 -0.0557  0.0135
   46phy    H01 1234   1.108   3.929   2.898 -0.7142 -0.6963  0.2515
   46phy    C19 1235   1.063   4.076   2.712 -0.0867  0.4267 -0.4229
   46phy    C13 1236   1.001   3.828   2.649 -0.0537 -0.0186 -0.0277
   46phy     H3 1237   0.991   3.835   2.538  0.7380 -0.9134 -0.1707
   46phy    O33 1238   0.874   3.868   2.694 -0.2064 -0.2881 -0.2349
   46phy    H1B 1239   0.851   3.819   2.771  1.2581 -1.8766 -0.7561
   46phy    C12 1240   1.014   3.675   2.674 -0.0252  0.4106  0.0848
   46phy    O11 1241   0.931   3.581   2.603 -0.4336 -0.1443 -0.1782
   46phy    H1A 1242   0.990   3.512   2.579  1.1493  0.5501  1.5007
   47phy    C35 1243   0.001   2.430   1.505  0.4372 -0.0929 -0.1911
   47phy    C33 1244   0.116   2.503   1.567 -0.2709  0.3740  0.1297
   47phy    C34 1245   0.082   2.499   1.721 -0.0494  0.6060  0.2968
   47phy    C32 1246   0.247   2.422   1.542  0.1278  0.0490  0.1910
   47phy    C31 1247   0.354   2.518   1.487 -0.0408  0.2189  0.3360
   47phy    C30 1248   0.475   2.447   1.431 -0.4063  0.2352  0.5049
   47phy    C28 1249   0.577   2.533   1.349 -0.5396  0.2970  0.4451
   47phy    C29 1250   0.718   2.505   1.385 -0.0675  0.2973 -0.0950
   47phy    C27 1251   0.548   2.518   1.203  0.1703  0.3180  0.4994
   47phy    C26 1252   0.555   2.644   1.111 -0.2331  0.3126  0.4141
   47phy    C25 1253   0.504   2.610   0.968 -0.3355  0.0768  0.4661
   47phy    C23 1254   0.481   2.729   0.872 -0.2397 -0.1962  0.1839
   47phy    C24 1255   0.580   2.724   0.752 -0.1069  0.4230 -0.2670
   47phy    C22 1256   0.333   2.733   0.830 -0.1831  0.3405  0.1602
   47phy    C21 1257   0.278   2.872   0.789 -0.3747 -0.1929 -0.0791
   47phy    C20 1258   0.126   2.862   0.793  0.2298 -0.1227 -0.1129
   47phy    C18 1259   0.052   2.984   0.733 -0.5705  0.5396  0.5194
   47phy    O01 1260   0.074   3.108   0.807 -0.1822  0.1873  0.0559
   47phy    H01 1261   0.085   3.086   0.897  0.2704  1.0594  0.2217
   47phy    C19 1262  -0.095   2.948   0.761 -0.0422  0.1223 -0.0617
   47phy    C13 1263   0.071   3.018   0.574  0.4190 -0.2420 -0.2265
   47phy     H3 1264   0.179   3.046   0.568  0.9420 -2.1787 -0.4202
   47phy    O33 1265   0.078   2.904   0.484  0.3212 -0.2047 -0.2287
   47phy    H1B 1266  -0.006   2.865   0.470 -0.1616  1.1771 -1.4418
   47phy    C12 1267   0.038   3.150   0.493  0.3195 -0.2611  0.3242
   47phy    O11 1268   0.051   3.266   0.571  0.4479 -0.1528 -0.0822
   47phy    H1A 1269   0.067   3.241   0.660 -0.0723  0.7631  0.2859
   48phy    C35 1270   2.887   2.950   2.363 -0.7234  0.5472 -0.0986
   48phy    C33 1271   2.759   2.978   2.288 -0.6249 -0.2292 -0.2295
   48phy    C34 1272   2.760   2.908   2.151 -0.2535 -0.2237 -0.1799
   48phy    C32 1273   2.638   2.930   2.368 -0.3166 -0.4204  0.5817
   48phy    C31 1274   2.503   3.010   2.356 -0.1546 -0.1974  0.0337
   48phy    C30 1275   2.400   2.946   2.453  0.0888  0.4975 -0.2847
   48phy    C28 1276   2.262   3.015   2.457  0.1038 -0.2544  0.5227
   48phy    C29 1277   2.162   2.930   2.372 -0.1565 -0.6036  0.3657
   48phy    C27 1278   2.207   3.020   2.597  0.3025  0.3955 -0.1058
   48phy    C26 1279   2.238   3.145   2.689  0.1569 -0.0727 -0.2936
   48phy    C25 1280   2.164   3.137   2.821  0.5147 -0.2488 -0.1370
   48phy    C23 1281   2.211   3.254   2.916  0.2868  0.3833  0.2826
   48phy    C24 1282   2.104   3.360   2.927  0.0006  0.1034  0.9628
   48phy    C22 1283   2.232   3.200   3.058 -0.3338  0.3804 -0.0585
   48phy    C21 1284   2.372   3.206   3.113  0.1312 -0.0669  0.4100
   48phy    C20 1285   2.390   3.157   3.259  0.2811  0.3370  0.0597
   48phy    C18 1286   2.522   3.187   3.341 -0.0508  0.6462 -0.5868
   48phy    O01 1287   2.582   3.312   3.302 -0.2766 -0.0807 -0.0567
   48phy    H01 1288   2.599   3.369   3.374  0.9662 -1.8672  1.1651
   48phy    C19 1289   2.461   3.210   3.483 -0.2767 -0.8093  0.0642
   48phy    C13 1290   2.628   3.064   3.342 -0.7118 -0.5279  0.3056
   48phy     H3 1291   2.585   2.964   3.369  0.6119 -0.8711  1.2869
   48phy    O33 1292   2.722   3.077   3.448 -0.1360  0.3374  0.0997
   48phy    H1B 1293   2.763   3.161   3.447  2.2854 -0.7920 -0.4114
   48phy    C12 1294   2.711   3.037   3.203  0.3322  0.1446 -0.1786
   48phy    O11 1295   2.797   2.930   3.208 -0.6281  0.1635  0.5877
   48phy    H1A 1296   2.853   2.935   3.284 -0.4986  1.3757  0.4350
   49phy    C35 1297   2.494   2.840   1.911  0.6268 -0.4325  0.0402
   49phy    C33 1298   2.368   2.863   1.992  0.4141 -1.0734 -0.2045
   49phy    C34 1299   2.337   3.007   2.010  0.5882 -0.2284  0.1416
   49phy    C32 1300   2.248   2.782   1.935  0.2478 -0.3447  0.0552
   49phy    C31 1301   2.173   2.693   2.033 -0.1385 -0.3487 -0.3775
   49phy    C30 1302   2.070   2.612   1.959 -0.2315 -0.4258  0.3739
   49phy    C28 1303   1.967   2.546   2.052 -0.1590  0.2779 -0.3920
   49phy    C29 1304   1.824   2.584   1.995  0.1668 -0.5799 -0.2217
   49phy    C27 1305   1.991   2.391   2.060 -0.2596 -0.3425 -0.4730
   49phy    C26 1306   1.964   2.341   2.202 -0.1084 -0.2988  0.3186
   49phy    C25 1307   2.013   2.198   2.197  0.0378 -0.2911  0.0588
   49phy    C23 1308   1.984   2.109   2.322 -0.2189  0.1162  0.3588
   49phy    C24 1309   1.957   1.972   2.260 -0.0686  0.2896 -0.0303
   49phy    C22 1310   2.087   2.126   2.433 -0.0568  0.3967  0.2003
   49phy    C21 1311   2.035   2.093   2.574 -0.3097 -0.4882 -0.1076
   49phy    C20 1312   2.125   2.132   2.689  0.0605  0.1952  0.1347
   49phy    C18 1313   2.116   2.072   2.834  0.1221 -0.0880  0.0780
   49phy    O01 1314   2.147   1.934   2.812  0.3711 -0.5172  0.1293
   49phy    H01 1315   2.159   1.895   2.897  0.8616  0.1805  0.3906
   49phy    C19 1316   2.242   2.132   2.908  0.2308  0.1075 -0.0780
   49phy    C13 1317   1.972   2.081   2.914 -0.0488 -0.5161  0.5108
   49phy     H3 1318   1.936   2.187   2.901 -0.0203 -0.2278  2.5410
   49phy    O33 1319   1.987   2.081   3.056 -0.1440 -0.0778  0.1140
   49phy    H1B 1320   1.901   2.076   3.093 -0.5073  2.0771 -0.2896
   49phy    C12 1321   1.853   1.990   2.864 -0.1302  0.2273 -0.4742
   49phy    O11 1322   1.724   2.020   2.913  0.4724  0.1742 -0.3005
   49phy    H1A 1323   1.685   2.076   2.849  0.1521 -1.8167 -1.9541
   50phy    C35 1324   0.952   2.311   0.424 -0.7001  0.1081 -0.4793
   50phy    C33 1325   0.818   2.286   0.358  0.2308 -0.0361 -0.2096
   50phy    C34 1326   0.802   2.141   0.312 -0.6405  0.6629  0.1535
   50phy    C32 1327   0.700   2.349   0.438 -0.0674  0.2748  0.0984
   50phy    C31 1328   0.599   2.417   0.355 -0.8175  0.4933 -0.0845
   50phy    C30 1329   0.478   2.464   0.441 -0.0655  0.3992 -0.9386
   50phy    C28 1330   0.364   2.534   0.365  0.1065 -0.3278 -0.3986
   50phy    C29 1331   0.227   2.479   0.391  0.0289  0.3737  0.2402
   50phy    C27 1332   0.358   2.677   0.409  0.2404 -0.0514 -0.1339
   50phy    C26 1333   0.445   2.778   0.332 -0.2856 -0.0890  0.1245
   50phy    C25 1334   0.408   2.921   0.366  0.5236  0.6072  0.5160
   50phy    C23 1335   0.496   3.018   0.287 -0.2223  0.4247 -0.6339
   50phy    C24 1336   0.401   3.123   0.222  0.1241  0.0868  0.3604
   50phy    C22 1337   0.602   3.089   0.372  0.2202  0.2202 -0.0434
   50phy    C21 1338   0.739   3.107   0.307 -0.1034  0.2928  0.2527
   50phy    C20 1339   0.843   3.160   0.402 -0.6147 -0.0058 -0.6254
   50phy    C18 1340   0.995   3.161   0.367 -0.4064  0.7029  0.5657
   50phy    O01 1341   1.043   3.028   0.321 -0.0599 -0.3943 -0.0182
   50phy    H01 1342   0.985   2.986   0.260  0.0904 -0.8504  0.1467
   50phy    C19 1343   1.051   3.193   0.506 -0.0758 -0.1435 -0.0743
   50phy    C13 1344   1.029   3.267   0.245  0.7691 -0.0844 -1.4166
   50phy     H3 1345   0.960   3.230   0.165  1.5842 -1.8673 -1.3434
   50phy    O33 1346   0.988   3.408   0.253 -0.1102  0.0234 -0.4404
   50phy    H1B 1347   1.059   3.460   0.287 -1.0736  0.7906  0.4623
   50phy    C12 1348   1.155   3.249   0.153 -0.3282 -0.1039 -0.0719
   50phy    O11 1349   1.268   3.324   0.193  0.0830  0.5629 -0.3300
   50phy    H1A 1350   1.280   3.300   0.282 -0.4554 -1.3533 -0.7310
   51phy    C35 1351   2.266   2.579   0.559 -0.3136  0.6515 -0.1974
   51phy    C33 1352   2.300   2.690   0.460 -0.3592 -0.3435  0.0761
   51phy    C34 1353   2.426   2.765   0.502 -0.3924  0.5409 -0.3953
   51phy    C32 1354   2.311   2.623   0.318 -0.0584 -0.2136  0.1411
   51phy    C31 1355   2.294   2.708   0.190 -0.1184  0.1082  0.0957
   51phy    C30 1356   2.289   2.624   0.062  0.3081 -0.1541 -0.3338
   51phy    C28 1357   2.300   2.694  -0.076 -0.4620 -0.2574  0.3847
   51phy    C29 1358   2.441   2.750  -0.113  0.5733  0.0476 -0.2421
   51phy    C27 1359   2.266   2.595  -0.184 -0.0663  0.3269  0.0644
   51phy    C26 1360   2.152   2.638  -0.273  0.2817 -0.2366  0.2200
   51phy    C25 1361   2.075   2.526  -0.342  0.4078 -0.1066 -0.2728
   51phy    C23 1362   1.962   2.569  -0.441  0.3121  0.2164 -0.1026
   51phy    C24 1363   2.020   2.607  -0.578  0.2622 -0.2010  0.4397
   51phy    C22 1364   1.870   2.444  -0.461  0.4092  0.2021  0.1432
   51phy    C21 1365   1.756   2.420  -0.359 -0.2097 -0.5074  0.2975
   51phy    C20 1366   1.651   2.316  -0.404 -0.6027  0.1996 -0.0953
   51phy    C18 1367   1.513   2.278  -0.326  0.0433  0.6423 -0.1313
   51phy    O01 1368   1.561   2.222  -0.201  0.3831  0.4287  0.1372
   51phy    H01 1369   1.595   2.289  -0.145  1.0118  0.1255  0.1181
   51phy    C19 1370   1.449   2.154  -0.393  0.3277  0.0409  0.0657
   51phy    C13 1371   1.406   2.394  -0.307 -0.1076 -0.2153 -0.0844
   51phy     H3 1372   1.452   2.456  -0.226 -0.3535 -1.3463  0.9528
   51phy    O33 1373   1.398   2.495  -0.406  0.1447  0.0621  0.0145
   51phy    H1B 1374   1.312   2.504  -0.444  0.4292 -2.1028 -1.3222
   51phy    C12 1375   1.286   2.405  -0.211  0.2070 -0.0036 -0.2008
   51phy    O11 1376   1.164   2.348  -0.254 -0.1492  0.3331 -0.5383
   51phy    H1A 1377   1.133   2.297  -0.181 -0.6318 -0.1959 -1.1068
   52phy    C35 1378   2.224   0.751   1.012  0.1128  0.3423  0.0258
   52phy    C33 1379   2.226   0.793   1.161  0.4080  0.4270  0.3767
   52phy    C34 1380   2.349   0.738   1.235  0.1258  0.2660  0.0812
   52phy    C32 1381   2.225   0.945   1.171 -0.5971  0.5290 -0.4491
   52phy    C31 1382   2.095   1.014   1.191 -0.2623  0.1113 -0.1951
   52phy    C30 1383   2.117   1.161   1.215  0.1049  0.7221  0.1263
   52phy    C28 1384   1.985   1.244   1.222 -0.5079  0.2878  0.7376
   52phy    C29 1385   1.925   1.247   1.356 -0.1082  0.4449 -0.3399
   52phy    C27 1386   2.010   1.391   1.182 -0.4446  0.5422 -0.1765
   52phy    C26 1387   1.988   1.419   1.036 -0.2750 -0.0177 -0.1948
   52phy    C25 1388   1.989   1.568   1.002 -0.2293 -0.2713  0.1299
   52phy    C23 1389   1.952   1.596   0.854  0.3137  0.1844 -0.0950
   52phy    C24 1390   1.823   1.682   0.847 -0.0989 -0.3774  0.3681
   52phy    C22 1391   2.072   1.660   0.783 -0.3417  0.7698  0.2481
   52phy    C21 1392   2.085   1.618   0.633 -0.3305 -0.1370  0.2055
   52phy    C20 1393   2.178   1.693   0.530  0.4005 -0.1707  0.5909
   52phy    C18 1394   2.154   1.662   0.376  0.5876  0.4200  0.2787
   52phy    O01 1395   2.143   1.516   0.371  0.4440  0.0368 -0.1929
   52phy    H01 1396   2.213   1.480   0.320  1.5206  1.3484  0.3036
   52phy    C19 1397   2.282   1.707   0.307  0.2523  0.4394 -0.4852
   52phy    C13 1398   2.016   1.726   0.322 -0.3461  0.5308 -0.7612
   52phy     H3 1399   1.936   1.672   0.379 -1.0452 -1.2610 -3.2851
   52phy    O33 1400   1.983   1.858   0.363  0.4503  0.2256  0.3355
   52phy    H1B 1401   2.013   1.922   0.301 -0.1736 -0.8148 -1.0835
   52phy    C12 1402   1.950   1.684   0.188  0.4198 -0.0096  0.2224
   52phy    O11 1403   1.970   1.781   0.086 -0.0543  0.2319  0.3518
   52phy    H1A 1404   1.904   1.846   0.098  0.6963  0.9433  0.7346
   53phy    C35 1405   0.850   3.415   1.318  0.1246  0.3300 -0.0536
   53phy    C33 1406   0.758   3.296   1.344 -0.8716  0.5998  0.0168
   53phy    C34 1407   0.610   3.350   1.328 -0.0425 -0.5615 -0.7981
   53phy    C32 1408   0.783   3.188   1.237 -0.0994 -0.5458 -0.0641
   53phy    C31 1409   0.898   3.089   1.253 -0.0974  0.0297 -0.5023
   53phy    C30 1410   0.914   3.009   1.122 -0.2920  0.0198  0.3668
   53phy    C28 1411   1.015   2.894   1.134  0.6130  0.4392 -0.1343
   53phy    C29 1412   0.936   2.762   1.153 -0.3920  0.2557  0.3854
   53phy    C27 1413   1.113   2.886   1.014  1.0387 -0.1390  0.0653
   53phy    C26 1414   1.241   2.968   1.035 -0.1882  0.1837  0.2415
   53phy    C25 1415   1.346   2.933   0.934  0.2230 -0.5061 -0.0216
   53phy    C23 1416   1.472   3.027   0.940 -0.1420  0.1470 -0.0702
   53phy    C24 1417   1.580   2.958   1.018 -0.2002 -0.1777 -0.0311
   53phy    C22 1418   1.545   3.051   0.806 -0.1645  0.0386 -0.1198
   53phy    C21 1419   1.479   3.149   0.717 -0.2125 -0.5565  0.2670
   53phy    C20 1420   1.555   3.178   0.585 -0.3554 -0.3817  0.3528
   53phy    C18 1421   1.484   3.268   0.479  0.1440  0.0207  0.3714
   53phy    O01 1422   1.363   3.203   0.441 -0.1627  0.0403  0.0969
   53phy    H01 1423   1.368   3.110   0.427 -2.0882  0.1581 -1.9098
   53phy    C19 1424   1.565   3.253   0.346 -0.1505  0.0223 -0.5261
   53phy    C13 1425   1.450   3.426   0.515  0.2572  0.5950 -0.6159
   53phy     H3 1426   1.488   3.437   0.619 -1.7206 -1.0730  0.3829
   53phy    O33 1427   1.524   3.533   0.451 -0.1135 -0.1315  0.1599
   53phy    H1B 1428   1.616   3.529   0.467 -0.3937 -0.4500  1.9885
   53phy    C12 1429   1.313   3.478   0.570 -0.1124 -0.0844  0.1588
   53phy    O11 1430   1.215   3.516   0.475  0.1435  0.0007 -0.0984
   53phy    H1A 1431   1.250   3.590   0.430  2.4440 -0.7701  0.2904
   54phy    C35 1432   2.498   2.899   1.502 -0.0139 -0.4833  0.0263
   54phy    C33 1433   2.398   2.783   1.494  0.5678 -0.0667 -0.1881
   54phy    C34 1434   2.263   2.838   1.535  0.2696 -0.7959 -0.2352
   54phy    C32 1435   2.394   2.691   1.369  0.3516  0.7339 -0.2777
   54phy    C31 1436   2.503   2.580   1.351  0.0217  0.2736 -0.3123
   54phy    C30 1437   2.471   2.485   1.234  0.2053 -0.0394 -0.7148
   54phy    C28 1438   2.554   2.358   1.214 -0.7604 -0.2323  0.1729
   54phy    C29 1439   2.484   2.238   1.274 -0.1150  0.1920 -0.4056
   54phy    C27 1440   2.544   2.322   1.066  0.0488 -0.2868  0.1803
   54phy    C26 1441   2.666   2.337   0.971 -0.0133 -0.2821  0.0453
   54phy    C25 1442   2.646   2.262   0.843 -0.1930 -0.0471 -0.8766
   54phy    C23 1443   2.749   2.291   0.729 -0.0095 -0.1116 -0.2398
   54phy    C24 1444   2.799   2.157   0.675 -0.3010 -0.8338  0.0205
   54phy    C22 1445   2.679   2.369   0.615  0.0997  0.1302 -0.0918
   54phy    C21 1446   2.775   2.454   0.527 -0.2742 -0.0575 -0.3735
   54phy    C20 1447   2.704   2.526   0.413  0.3388 -0.5591 -0.8956
   54phy    C18 1448   2.796   2.577   0.289  0.2742 -0.3184 -0.3706
   54phy    O01 1449   2.883   2.680   0.327  0.0996 -0.7194 -0.0529
   54phy    H01 1450   2.838   2.739   0.385 -0.3750  0.3143 -1.4276
   54phy    C19 1451   2.694   2.624   0.188  0.1604  0.3634 -0.8498
   54phy    C13 1452   2.880   2.460   0.214 -0.4638  0.2309 -0.4668
   54phy     H3 1453   2.945   2.419   0.296 -0.5824  0.0321 -0.4730
   54phy    O33 1454   2.818   2.338   0.178  0.6061  0.9655 -0.2667
   54phy    H1B 1455   2.852   2.306   0.097  1.2819  0.3487  0.2502
   54phy    C12 1456   3.021   2.485   0.136  0.5127 -0.2692 -0.4283
   54phy    O11 1457   3.009   2.504   0.000 -0.3103  0.2933  0.2939
   54phy    H1A 1458   2.952   2.578  -0.010 -2.2798 -0.9737  1.3470
   55phy    C35 1459   0.542   4.795   1.422  0.0155 -0.7225 -0.0869
   55phy    C33 1460   0.410   4.836   1.473 -0.1600 -0.0805  0.4024
   55phy    C34 1461   0.435   4.899   1.610 -0.1855 -0.3337 -0.5528
   55phy    C32 1462   0.335   4.933   1.376 -0.2111 -0.0725  0.1072
   55phy    C31 1463   0.226   4.864   1.289  0.0930  0.0613 -0.6327
   55phy    C30 1464   0.126   4.960   1.219 -0.5841 -0.3766 -0.6037
   55phy    C28 1465   0.036   4.893   1.118  0.1967  0.2425 -0.0409
   55phy    C29 1466  -0.085   4.815   1.161  0.0601 -0.1315  0.0804
   55phy    C27 1467  -0.021   5.014   1.036  0.5076  0.3020 -0.0069
   55phy    C26 1468  -0.010   5.000   0.881 -0.3720  0.2457 -0.5714
   55phy    C25 1469  -0.059   5.117   0.803 -0.1233 -0.2147  0.4294
   55phy    C23 1470  -0.042   5.098   0.653 -0.3784  0.0500 -0.3818
   55phy    C24 1471  -0.162   5.170   0.592 -0.5473  0.5275 -0.0390
   55phy    C22 1472   0.092   5.157   0.602  0.3628  0.6104 -0.1912
   55phy    C21 1473   0.150   5.130   0.467 -0.2267 -0.1475 -0.2188
   55phy    C20 1474   0.292   5.195   0.469 -0.2268  0.1346  0.0078
   55phy    C18 1475   0.386   5.181   0.346  0.1869 -0.0843  0.2831
   55phy    O01 1476   0.406   5.036   0.326 -0.1508  0.0240 -0.2393
   55phy    H01 1477   0.330   5.000   0.284  0.7526  0.3155 -2.2388
   55phy    C19 1478   0.519   5.241   0.393  0.1298 -0.1248  0.3442
   55phy    C13 1479   0.327   5.255   0.215  0.1780 -0.1319  0.0498
   55phy     H3 1480   0.242   5.187   0.186 -0.8412  1.1231 -0.0345
   55phy    O33 1481   0.250   5.373   0.225 -0.1422 -0.0632  0.4020
   55phy    H1B 1482   0.278   5.434   0.160 -1.6856 -0.0542 -0.2917
   55phy    C12 1483   0.377   5.236   0.068 -0.2994  0.0740 -0.2164
   55phy    O11 1484   0.437   5.347   0.011 -0.5187 -0.0440  0.2061
   55phy    H1A 1485   0.495   5.318  -0.057 -0.7292  0.7939 -0.3540
   56phy    C35 1486   2.055   3.398   2.343 -0.4061  0.1500  0.1718
   56phy    C33 1487   2.122   3.377   2.209  0.1751 -0.0490  0.3715
   56phy    C34 1488   2.016   3.417   2.108 -0.3606 -0.7458 -0.0365
   56phy    C32 1489   2.247   3.465   2.196  0.4497 -0.0142  0.3530
   56phy    C31 1490   2.365   3.373   2.160 -0.3605  0.5532  0.5724
   56phy    C30 1491   2.488   3.449   2.117  0.0388 -0.7809  0.6482
   56phy    C28 1492   2.607   3.363   2.062 -0.5200  0.1446  0.3675
   56phy    C29 1493   2.603   3.343   1.910 -0.4247 -0.3690 -0.2513
   56phy    C27 1494   2.738   3.435   2.100 -0.2976 -0.2058  0.2615
   56phy    C26 1495   2.858   3.351   2.142 -0.5480 -0.0706  0.1685
   56phy    C25 1496   2.967   3.435   2.206 -0.1662  0.1231  0.2325
   56phy    C23 1497   3.077   3.351   2.273  0.2029  0.5715 -0.2583
   56phy    C24 1498   3.221   3.383   2.230  0.3304 -0.5841  0.4721
   56phy    C22 1499   3.076   3.367   2.426  0.3178 -0.1436 -0.4798
   56phy    C21 1500   2.982   3.277   2.501 -0.3416 -0.1724  0.1884
   56phy    C20 1501   2.992   3.302   2.653 -0.0605 -0.0951  0.2679
   56phy    C18 1502   2.936   3.196   2.760 -0.4538  0.0873 -0.0837
   56phy    O01 1503   3.010   3.073   2.739  0.1387 -0.4255  0.2314
   56phy    H01 1504   3.099   3.096   2.721  0.3496 -0.1767  1.4805
   56phy    C19 1505   2.983   3.260   2.889  0.9122  0.6566 -0.1474
   56phy    C13 1506   2.775   3.180   2.747  0.1712 -0.4955 -0.2280
   56phy     H3 1507   2.741   3.184   2.641 -1.1129  0.4615  0.1829
   56phy    O33 1508   2.700   3.300   2.801  0.8714  0.4896 -0.3896
   56phy    H1B 1509   2.662   3.353   2.734 -0.7293  1.8112  1.4470
   56phy    C12 1510   2.699   3.049   2.797 -0.0946  0.1645 -0.4577
   56phy    O11 1511   2.770   2.934   2.765 -0.3526  0.4166  0.3555
   56phy    H1A 1512   2.863   2.947   2.771 -0.1924 -0.5198  0.0411
   57phy    C35 1513   0.465   2.980   1.205  0.1944  0.2343  0.1794
   57phy    C33 1514   0.316   2.994   1.201  0.5905 -0.3733  0.3681
   57phy    C34 1515   0.257   2.900   1.307  0.1267 -0.1710 -0.1311
   57phy    C32 1516   0.265   3.135   1.230 -0.4505 -0.1335  0.5213
   57phy    C31 1517   0.248   3.236   1.112  0.1097 -0.2382 -0.1805
   57phy    C30 1518   0.193   3.370   1.162  0.0819 -0.5544  0.8634
   57phy    C28 1519   0.168   3.470   1.048 -0.3654  0.1111  0.3503
   57phy    C29 1520   0.018   3.470   1.009 -0.1640 -0.0972  0.1023
   57phy    C27 1521   0.230   3.607   1.080 -0.1896  0.3884 -0.1990
   57phy    C26 1522   0.303   3.666   0.965 -0.0848  0.1003  0.3798
   57phy    C25 1523   0.359   3.804   0.995  0.4912  0.6014  1.0111
   57phy    C23 1524   0.420   3.888   0.880  0.4134 -0.8563 -0.4005
   57phy    C24 1525   0.429   4.035   0.933  0.5433 -0.0742 -0.2795
   57phy    C22 1526   0.561   3.839   0.834  0.2470 -0.4073  0.2663
   57phy    C21 1527   0.571   3.806   0.684  0.5773 -0.1248 -0.2763
   57phy    C20 1528   0.707   3.755   0.639 -1.2225  0.0549  0.1881
   57phy    C18 1529   0.729   3.720   0.487 -0.5150  0.4305  0.8715
   57phy    O01 1530   0.609   3.657   0.434  0.6969 -0.2333  0.1856
   57phy    H01 1531   0.533   3.687   0.481 -0.6301 -0.7353 -1.5580
   57phy    C19 1532   0.841   3.618   0.499 -0.0672  0.0760  0.2124
   57phy    C13 1533   0.764   3.856   0.403  0.0539  0.7211  0.2252
   57phy     H3 1534   0.667   3.912   0.411 -0.3630 -0.0584  0.8413
   57phy    O33 1535   0.848   3.952   0.462  0.0228 -0.3322 -0.4168
   57phy    H1B 1536   0.937   3.948   0.433 -0.0196  0.4145 -0.6870
   57phy    C12 1537   0.761   3.871   0.248  0.5163 -0.0376 -0.0589
   57phy    O11 1538   0.736   3.997   0.187 -0.4986  0.3675  0.4086
   57phy    H1A 1539   0.800   4.052   0.227 -1.0297  0.2015  1.5111
   58phy    C35 1540   0.731   3.499   1.903 -0.5113 -0.0609 -0.0289
   58phy    C33 1541   0.806   3.462   1.775  0.1789  0.2799 -0.4208
   58phy    C34 1542   0.922   3.555   1.757 -0.2149  0.1528  0.0193
   58phy    C32 1543   0.857   3.316   1.765 -0.9617  0.4869  0.0535
   58phy    C31 1544   0.763   3.205   1.728  0.1357 -0.0110  0.1665
   58phy    C30 1545   0.840   3.076   1.697  0.2040  0.2050 -0.0326
   58phy    C28 1546   0.757   2.945   1.695 -0.0858 -0.4047  0.0541
   58phy    C29 1547   0.657   2.921   1.585 -0.5087 -0.5253 -0.2130
   58phy    C27 1548   0.853   2.829   1.721 -0.0323 -0.2624  0.1099
   58phy    C26 1549   0.811   2.718   1.820  0.2556  0.3612  0.1946
   58phy    C25 1550   0.917   2.606   1.842 -0.8173  0.2346 -0.0200
   58phy    C23 1551   0.878   2.493   1.935  0.7081  0.0047  0.0997
   58phy    C24 1552   0.856   2.366   1.844  0.1960  0.3942 -0.2537
   58phy    C22 1553   0.995   2.447   2.024  0.0617 -0.5709 -0.3954
   58phy    C21 1554   0.974   2.491   2.168 -0.1953 -0.3644 -0.6310
   58phy    C20 1555   1.082   2.437   2.258  0.5049  0.1708 -0.2539
   58phy    C18 1556   1.088   2.437   2.419 -0.0942  0.0334  0.2294
   58phy    O01 1557   0.969   2.369   2.473  0.6673 -0.1018  0.4905
   58phy    H01 1558   0.930   2.314   2.407 -0.3233  0.9257  0.1969
   58phy    C19 1559   1.210   2.347   2.449 -0.4063 -0.1193  0.0736
   58phy    C13 1560   1.109   2.583   2.481 -0.0020 -0.4109 -0.2405
   58phy     H3 1561   1.190   2.638   2.426  0.2720  1.2215  1.7081
   58phy    O33 1562   1.164   2.582   2.614 -0.2794  0.4335  0.0904
   58phy    H1B 1563   1.104   2.602   2.683 -0.6954  0.7711 -0.3634
   58phy    C12 1564   0.995   2.690   2.484  0.0557  0.2796  0.3595
   58phy    O11 1565   0.876   2.650   2.547 -0.1967  0.2425 -0.1258
   58phy    H1A 1566   0.833   2.578   2.505 -1.1482  1.3727 -1.1560
   59phy    C35 1567   1.269   1.863   1.048  0.4871 -0.0005 -0.6679
   59phy    C33 1568   1.132   1.875   1.120  0.3620  0.1749 -0.1749
   59phy    C34 1569   1.152   1.818   1.258 -0.0381 -0.1377  0.1447
   59phy    C32 1570   1.075   2.013   1.134 -0.0041 -0.7040  1.2534
   59phy    C31 1571   0.977   2.053   1.020  0.3780 -0.0639  0.0927
   59phy    C30 1572   0.932   2.194   1.023 -0.0118 -0.6880 -0.0487
   59phy    C28 1573   0.848   2.244   0.904  1.0266 -0.0678  0.8528
   59phy    C29 1574   0.697   2.209   0.906 -0.5514 -0.1028 -0.0646
   59phy    C27 1575   0.854   2.401   0.898 -0.4822 -0.4828  0.0688
   59phy    C26 1576   0.924   2.449   0.774  0.6179 -0.0212  0.2538
   59phy    C25 1577   0.917   2.599   0.769 -0.3365 -0.2132  0.2272
   59phy    C23 1578   0.981   2.676   0.642  0.1774 -0.1556 -0.7694
   59phy    C24 1579   0.920   2.813   0.634  0.0270 -0.2021 -0.2309
   59phy    C22 1580   1.136   2.685   0.648 -0.0665  0.2144  0.1568
   59phy    C21 1581   1.213   2.656   0.515  0.0040  0.0036  0.0038
   59phy    C20 1582   1.359   2.698   0.533 -0.3142  0.0283  0.3673
   59phy    C18 1583   1.439   2.741   0.402 -0.0025 -0.5203  0.3546
   59phy    O01 1584   1.442   2.627   0.316 -0.2626  0.1754 -0.1729
   59phy    H01 1585   1.528   2.619   0.279 -1.0994 -1.6071 -1.9858
   59phy    C19 1586   1.579   2.782   0.445 -0.2532  0.2089 -0.1931
   59phy    C13 1587   1.369   2.861   0.319  0.6194  0.5178  0.2234
   59phy     H3 1588   1.272   2.813   0.291  1.2227 -1.9399  2.0229
   59phy    O33 1589   1.315   2.976   0.383 -0.2547 -0.0794  0.1077
   59phy    H1B 1590   1.224   2.981   0.362 -0.1875 -2.2474 -0.8990
   59phy    C12 1591   1.397   2.892   0.167  0.0690  0.1722 -0.0837
   59phy    O11 1592   1.428   2.790   0.074  0.2857  0.2356  0.5204
   59phy    H1A 1593   1.371   2.790  -0.000  1.2486  1.6400 -0.2704
   60phy    C35 1594   4.834   0.500   0.779  0.5061 -0.2268 -0.1657
   60phy    C33 1595   4.974   0.491   0.721  0.4734  0.1480  0.0409
   60phy    C34 1596   5.000   0.598   0.619 -0.1251 -0.2923  0.3150
   60phy    C32 1597   5.082   0.492   0.828  0.2941 -0.9670 -0.7302
   60phy    C31 1598   5.211   0.419   0.799  0.2099 -0.0256  0.3936
   60phy    C30 1599   5.320   0.433   0.907  0.8523 -0.0145  0.7469
   60phy    C28 1600   5.450   0.353   0.869 -0.5483 -0.2420 -0.1884
   60phy    C29 1601   5.578   0.429   0.898 -0.0200 -0.0850 -0.5914
   60phy    C27 1602   5.457   0.217   0.945 -0.1383 -0.2982 -0.0492
   60phy    C26 1603   5.507   0.097   0.861  0.1627  0.0993  0.2960
   60phy    C25 1604   5.539  -0.035   0.935  0.4414 -0.3708 -0.0350
   60phy    C23 1605   5.624  -0.135   0.860 -0.5315  0.0248  0.0277
   60phy    C24 1606   5.704  -0.210   0.963  0.3515  0.1159 -0.3134
   60phy    C22 1607   5.548  -0.223   0.758  0.0971 -0.3093  0.2268
   60phy    C21 1608   5.633  -0.237   0.633 -0.0439 -0.1555  0.4204
   60phy    C20 1609   5.568  -0.313   0.517  0.3939 -0.0685  0.1830
   60phy    C18 1610   5.656  -0.345   0.390  0.6388  0.1184 -0.1848
   60phy    O01 1611   5.693  -0.211   0.340 -0.0089 -0.1231 -0.8625
   60phy    H01 1612   5.617  -0.160   0.319 -0.3568  0.0359  0.6527
   60phy    C19 1613   5.551  -0.418   0.302 -0.3636  0.0778 -0.2189
   60phy    C13 1614   5.790  -0.436   0.420  0.2263 -0.4994  0.1248
   60phy     H3 1615   5.848  -0.370   0.489  1.4082 -0.0969 -1.1940
   60phy    O33 1616   5.776  -0.550   0.506  0.1491  0.1387  0.4499
   60phy    H1B 1617   5.705  -0.540   0.565  0.4170  0.6903  0.6872
   60phy    C12 1618   5.919  -0.441   0.320 -0.6508  0.4460  0.0421
   60phy    O11 1619   5.942  -0.329   0.225  0.1076  0.6024  0.0359
   60phy    H1A 1620   5.867  -0.273   0.220  0.2047  0.6983 -0.3556
   61phy    C35 1621   2.620   3.493   1.549 -0.4086 -0.1847  0.6402
   61phy    C33 1622   2.733   3.597   1.522  0.4823  0.5097  0.3161
   61phy    C34 1623   2.821   3.544   1.411 -0.1769 -0.1216 -0.0672
   61phy    C32 1624   2.657   3.731   1.486  0.2978 -0.4688  1.2512
   61phy    C31 1625   2.688   3.853   1.573 -0.4812  0.8291  0.2364
   61phy    C30 1626   2.608   3.968   1.506  0.1256 -0.3994  0.1531
   61phy    C28 1627   2.626   4.112   1.556 -0.2590  0.0227  0.0868
   61phy    C29 1628   2.715   4.197   1.467  0.5542  0.2697 -0.0283
   61phy    C27 1629   2.489   4.175   1.582  0.6735  0.2910  0.3970
   61phy    C26 1630   2.476   4.224   1.727  0.0713  0.5401  0.1745
   61phy    C25 1631   2.329   4.251   1.760 -0.2609 -0.0027 -0.1418
   61phy    C23 1632   2.313   4.313   1.898 -0.6034 -0.1051 -0.4000
   61phy    C24 1633   2.286   4.465   1.882  0.4067  0.0789 -0.2580
   61phy    C22 1634   2.197   4.252   1.976 -0.1047 -0.6320  0.2122
   61phy    C21 1635   2.226   4.196   2.114 -0.0972 -0.1950 -0.2283
   61phy    C20 1636   2.103   4.150   2.196  0.3149 -0.3330 -0.0893
   61phy    C18 1637   2.120   4.090   2.340 -0.6813 -0.5824 -0.3246
   61phy    O01 1638   2.211   4.170   2.420  0.0808 -0.3380  0.0817
   61phy    H01 1639   2.213   4.128   2.504 -1.9558 -2.2860 -0.7605
   61phy    C19 1640   1.980   4.114   2.398 -0.1279 -0.2739  0.2568
   61phy    C13 1641   2.155   3.929   2.352 -0.0186 -0.4028 -0.0426
   61phy     H3 1642   2.072   3.871   2.304  0.9418 -0.3555 -1.8481
   61phy    O33 1643   2.153   3.887   2.489  0.5373 -0.5186 -0.3372
   61phy    H1B 1644   2.237   3.897   2.531 -0.3739 -1.5031  1.9166
   61phy    C12 1645   2.293   3.877   2.301  0.1437  0.0242  0.2930
   61phy    O11 1646   2.411   3.901   2.378  0.5941 -0.1618 -0.1828
   61phy    H1A 1647   2.451   3.980   2.345 -3.1235  2.6180  1.2086
   62phy    C35 1648   1.472   4.426   1.639 -0.5760 -0.1209  0.1221
   62phy    C33 1649   1.349   4.484   1.697 -0.2191 -0.3580 -0.4698
   62phy    C34 1650   1.386   4.592   1.807  0.1686  0.1158  0.3377
   62phy    C32 1651   1.263   4.548   1.584 -0.4655  0.2547  0.3757
   62phy    C31 1652   1.121   4.502   1.574  0.6844  0.4505  0.3676
   62phy    C30 1653   1.022   4.569   1.476 -0.4775  0.2882  0.4008
   62phy    C28 1654   0.885   4.498   1.465  0.1767 -0.3786  0.1187
   62phy    C29 1655   0.795   4.551   1.573  0.1695  0.6249  0.2685
   62phy    C27 1656   0.818   4.525   1.329  0.3340  0.2295  0.1644
   62phy    C26 1657   0.852   4.432   1.212  0.3433  0.2939  0.2165
   62phy    C25 1658   0.786   4.478   1.081  0.4962 -0.1892  0.1561
   62phy    C23 1659   0.813   4.387   0.960  0.5675 -0.0459 -0.2913
   62phy    C24 1660   0.686   4.314   0.922  0.0807  0.2848 -0.3166
   62phy    C22 1661   0.867   4.458   0.838 -0.0831 -0.4580 -0.3742
   62phy    C21 1662   1.018   4.455   0.827 -0.4251  0.2282 -0.0990
   62phy    C20 1663   1.080   4.506   0.689  0.0338  0.1658 -0.3080
   62phy    C18 1664   1.229   4.542   0.697  0.0214  0.4765 -0.5161
   62phy    O01 1665   1.243   4.647   0.798  0.0531 -0.1476 -0.5509
   62phy    H01 1666   1.167   4.699   0.813  0.5083  0.4065 -0.1253
   62phy    C19 1667   1.262   4.614   0.565  0.0237  0.6629  0.4515
   62phy    C13 1668   1.329   4.416   0.720 -0.0600 -0.1017 -0.0853
   62phy     H3 1669   1.292   4.359   0.809  0.3018 -0.8222 -0.3898
   62phy    O33 1670   1.324   4.307   0.626 -0.0045 -0.3037 -0.3939
   62phy    H1B 1671   1.400   4.300   0.571  0.1825  1.4814 -0.4239
   62phy    C12 1672   1.458   4.423   0.800 -0.2675 -0.3369  0.1411
   62phy    O11 1673   1.493   4.550   0.860  0.7178 -0.3398 -0.5230
   62phy    H1A 1674   1.416   4.605   0.856  0.4280 -0.5477  1.3831
   63phy    C35 1675   1.269   2.663   1.635  0.5640  0.0148 -0.0425
   63phy    C33 1676   1.341   2.753   1.537  0.2829  0.3494 -0.0404
   63phy    C34 1677   1.241   2.824   1.447 -0.0464  0.3035  0.2281
   63phy    C32 1678   1.423   2.862   1.605 -0.3579 -0.2304 -0.9403
   63phy    C31 1679   1.553   2.810   1.663 -0.3972 -0.0115  0.4980
   63phy    C30 1680   1.629   2.923   1.725 -0.1840 -0.0280 -0.1368
   63phy    C28 1681   1.773   2.896   1.780  0.7331  0.0164  0.0106
   63phy    C29 1682   1.883   2.914   1.672 -0.0767 -0.1557 -0.2199
   63phy    C27 1683   1.805   3.004   1.894  0.8264  0.0237 -0.1548
   63phy    C26 1684   1.756   2.965   2.040 -0.0711 -0.2971  0.3241
   63phy    C25 1685   1.729   3.098   2.120  0.0295  0.1188  0.5297
   63phy    C23 1686   1.665   3.084   2.262 -0.0767  0.1866 -0.1003
   63phy    C24 1687   1.765   3.045   2.369  0.2226 -0.1512  0.0841
   63phy    C22 1688   1.597   3.217   2.295 -0.1809  0.2452 -0.0716
   63phy    C21 1689   1.470   3.196   2.378 -0.5727 -0.1693  0.4257
   63phy    C20 1690   1.424   3.327   2.450 -0.5826 -0.6274 -0.4172
   63phy    C18 1691   1.322   3.332   2.569  0.3899  0.3544  0.1053
   63phy    O01 1692   1.376   3.256   2.677  0.0429  0.0468 -0.8287
   63phy    H01 1693   1.334   3.268   2.760 -0.6510  1.0192 -1.2961
   63phy    C19 1694   1.329   3.473   2.622  0.0726  0.3462  0.5044
   63phy    C13 1695   1.169   3.292   2.525 -0.5514  0.3160  0.1637
   63phy     H3 1696   1.149   3.338   2.425 -0.6207 -1.3843 -0.6353
   63phy    O33 1697   1.072   3.352   2.611 -0.5229  0.2083  0.4708
   63phy    H1B 1698   1.081   3.310   2.694 -1.2669  0.6293  0.7752
   63phy    C12 1699   1.139   3.134   2.498 -0.2290  0.4243 -0.1940
   63phy    O11 1700   1.165   3.055   2.608  0.0734  0.1752  0.0906
   63phy    H1A 1701   1.258   3.049   2.618 -0.0304  0.9501  2.0193
   64phy    C35 1702   1.232   0.540   1.385  0.3494  0.2525  0.2661
   64phy    C33 1703   1.226   0.432   1.490 -0.2846  0.7979  0.1529
   64phy    C34 1704   1.102   0.455   1.569  0.6663 -0.5421 -0.2924
   64phy    C32 1705   1.242   0.286   1.433  0.5003 -0.1934 -0.0123
   64phy    C31 1706   1.347   0.209   1.518  0.2158 -0.0734  0.0695
   64phy    C30 1707   1.346   0.063   1.483  0.5235  0.4341  0.1473
   64phy    C28 1708   1.443  -0.036   1.556  0.1004 -0.4041  0.3433
   64phy    C29 1709   1.423  -0.059   1.705  0.0137 -0.2740  0.0726
   64phy    C27 1710   1.441  -0.168   1.475 -0.0918  0.3966  0.1534
   64phy    C26 1711   1.581  -0.205   1.425 -0.0017 -0.2430 -0.1894
   64phy    C25 1712   1.592  -0.350   1.370  0.4329 -0.0928  0.1563
   64phy    C23 1713   1.728  -0.384   1.304  0.6372 -0.1437 -0.1364
   64phy    C24 1714   1.836  -0.412   1.400  0.1312 -0.5972  0.0691
   64phy    C22 1715   1.707  -0.491   1.192 -0.4846 -0.3880 -0.2502
   64phy    C21 1716   1.822  -0.486   1.085  0.4653  0.4053  0.0353
   64phy    C20 1717   1.813  -0.604   0.981  0.1948  0.0290  0.2481
   64phy    C18 1718   1.921  -0.616   0.861  0.0436 -0.3385 -0.0007
   64phy    O01 1719   1.929  -0.481   0.801  0.1786  0.4632 -0.2002
   64phy    H01 1720   1.848  -0.446   0.768  0.7152  2.4844  0.5119
   64phy    C19 1721   1.848  -0.703   0.762  0.3042 -0.0746  0.4727
   64phy    C13 1722   2.067  -0.665   0.912 -0.0020  0.3201  0.1483
   64phy     H3 1723   2.104  -0.588   0.985 -0.7493  1.4882 -0.6706
   64phy    O33 1724   2.076  -0.780   0.996 -0.1605  0.3385  0.1775
   64phy    H1B 1725   2.032  -0.762   1.077  1.1151 -0.2274  1.0375
   64phy    C12 1726   2.201  -0.650   0.832  0.2434  0.0546  0.1649
   64phy    O11 1727   2.216  -0.748   0.735 -0.0216 -0.0996  0.3137
   64phy    H1A 1728   2.209  -0.833   0.774  1.4605 -1.0014 -1.2591
   65phy    C35 1729   3.379   4.759   1.000 -0.1240  0.4619 -0.3978
   65phy    C33 1730   3.279   4.872   1.004  0.0478 -0.0615  0.2230
   65phy    C34 1731   3.277   4.948   1.134 -0.7329 -0.3583  1.3039
   65phy    C32 1732   3.288   4.964   0.881  0.0269  0.3357  0.3933
   65phy    C31 1733   3.156   5.001   0.816 -0.2967 -0.2296  0.4298
   65phy    C30 1734   3.159   5.108   0.706 -0.2065 -0.1647 -0.5344
   65phy    C28 1735   3.020   5.137   0.646 -0.4813  0.4366  0.4658
   65phy    C29 1736   2.996   5.288   0.651  0.5096  0.0608  0.0739
   65phy    C27 1737   3.026   5.081   0.499  0.2007 -0.0150  0.0232
   65phy    C26 1738   2.902   5.005   0.461 -0.1351 -0.1117  0.3167
   65phy    C25 1739   2.921   4.936   0.327 -0.3022 -0.0596  0.8592
   65phy    C23 1740   2.805   4.849   0.271  0.6984 -0.6444 -0.8117
   65phy    C24 1741   2.793   4.870   0.125  0.7043 -0.0559 -0.2592
   65phy    C22 1742   2.815   4.700   0.308  0.1326  0.0915  0.7514
   65phy    C21 1743   2.676   4.646   0.339  0.0680 -0.3814 -0.5561
   65phy    C20 1744   2.659   4.494   0.352  0.0388  0.3620 -0.7431
   65phy    C18 1745   2.525   4.432   0.328 -0.4355  0.7212  0.3028
   65phy    O01 1746   2.431   4.498   0.412 -0.3031  0.0261 -0.0315
   65phy    H01 1747   2.349   4.455   0.427  0.1203  0.0271  2.6769
   65phy    C19 1748   2.550   4.293   0.388  0.3768  0.6287 -0.2080
   65phy    C13 1749   2.486   4.420   0.172  0.2962  0.2164 -0.2183
   65phy     H3 1750   2.464   4.527   0.146  1.5581  0.8167  1.0781
   65phy    O33 1751   2.583   4.397   0.067  0.2600  0.3137 -0.3778
   65phy    H1B 1752   2.547   4.340   0.000 -0.8276 -1.7474  1.7862
   65phy    C12 1753   2.339   4.396   0.117 -0.1306  0.0181  0.1212
   65phy    O11 1754   2.338   4.278   0.044  0.0177 -0.0819  0.0139
   65phy    H1A 1755   2.312   4.298  -0.044 -0.7536  2.2611  0.6973
   66phy    C35 1756   2.444   1.399   2.261  0.0958 -0.2938 -0.5125
   66phy    C33 1757   2.437   1.275   2.175 -0.0796 -0.3872 -0.0437
   66phy    C34 1758   2.509   1.314   2.044 -0.6185  0.3321  0.1514
   66phy    C32 1759   2.472   1.147   2.253  0.0903  0.1250  0.2071
   66phy    C31 1760   2.405   1.020   2.191 -0.0612  0.2427  0.4144
   66phy    C30 1761   2.448   0.896   2.275 -0.0498  0.0142 -0.2700
   66phy    C28 1762   2.390   0.763   2.234 -0.0935  0.1785  0.7188
   66phy    C29 1763   2.507   0.684   2.192 -0.3512 -0.1704 -0.0755
   66phy    C27 1764   2.314   0.707   2.351 -0.1747  0.1829  0.1678
   66phy    C26 1765   2.162   0.678   2.332  0.3913  0.1851  0.2741
   66phy    C25 1766   2.101   0.589   2.447 -0.4144  0.0272 -0.1705
   66phy    C23 1767   1.947   0.576   2.473  0.6826 -0.0085  0.3317
   66phy    C24 1768   1.881   0.475   2.377  0.5777  0.1333  0.1816
   66phy    C22 1769   1.927   0.527   2.618  0.1317 -0.2780  0.1944
   66phy    C21 1770   1.865   0.643   2.699 -0.1050  0.0680 -0.1334
   66phy    C20 1771   1.827   0.609   2.844 -0.0967 -0.0199  0.4678
   66phy    C18 1772   1.756   0.710   2.946  0.2178 -0.2412  0.2601
   66phy    O01 1773   1.613   0.711   2.912 -0.6065  0.0979 -0.4878
   66phy    H01 1774   1.603   0.735   2.822  1.5142 -1.8940 -1.3553
   66phy    C19 1775   1.781   0.629   3.076 -0.1647 -0.5630 -0.2328
   66phy    C13 1776   1.826   0.858   2.938 -0.4554  0.5204 -0.1342
   66phy     H3 1777   1.835   0.887   2.830 -0.0681  1.0114  0.0284
   66phy    O33 1778   1.965   0.869   2.979  0.2735  0.5053 -0.3250
   66phy    H1B 1779   2.013   0.807   2.929  0.6407  0.2085  0.3868
   66phy    C12 1780   1.750   0.975   3.007 -0.3194 -0.2725 -0.2297
   66phy    O11 1781   1.776   1.108   2.964  0.4681  0.5279  0.2991
   66phy    H1A 1782   1.866   1.135   2.953 -0.3061  3.7952  0.8045
   67phy    C35 1783   4.051   0.292   1.021 -0.1304 -0.2389 -0.1584
   67phy    C33 1784   3.943   0.206   1.087  0.0793 -0.2879 -0.6042
   67phy    C34 1785   4.004   0.138   1.206 -1.3522  0.1697 -0.6574
   67phy    C32 1786   3.816   0.279   1.131 -0.8022 -0.5919 -0.6065
   67phy    C31 1787   3.693   0.216   1.063  0.0870 -0.0241 -0.8253
   67phy    C30 1788   3.567   0.302   1.073  0.8225  0.3117  0.0909
   67phy    C28 1789   3.445   0.258   0.984  0.0882  0.1702  0.0291
   67phy    C29 1790   3.314   0.258   1.055 -0.6265 -0.4936 -0.4071
   67phy    C27 1791   3.431   0.361   0.865 -0.2453  0.1193  0.2549
   67phy    C26 1792   3.411   0.295   0.726 -0.6372 -0.5700  0.0766
   67phy    C25 1793   3.396   0.396   0.606 -0.5255 -0.2101 -0.1974
   67phy    C23 1794   3.386   0.330   0.468 -0.0893  0.1978 -0.5092
   67phy    C24 1795   3.244   0.328   0.415  0.2669 -0.0535  0.2143
   67phy    C22 1796   3.469   0.412   0.363  0.2674 -0.1477  0.0945
   67phy    C21 1797   3.572   0.323   0.290  0.2048  0.1031  0.3781
   67phy    C20 1798   3.672   0.398   0.200  0.2614 -0.0978  0.8903
   67phy    C18 1799   3.787   0.317   0.126 -0.1349  0.1050 -0.2701
   67phy    O01 1800   3.863   0.232   0.218 -0.3114 -0.5047 -0.0730
   67phy    H01 1801   3.806   0.169   0.258 -1.1492 -0.2046 -0.7398
   67phy    C19 1802   3.880   0.436   0.089 -0.0898  0.2478 -0.1789
   67phy    C13 1803   3.741   0.226  -0.002  0.4823  0.0973 -0.2958
   67phy     H3 1804   3.677   0.145   0.042  1.7338 -0.7958 -0.0412
   67phy    O33 1805   3.640   0.283  -0.088 -0.2289  0.5759  0.0960
   67phy    H1B 1806   3.565   0.226  -0.095 -2.2397  3.1002 -0.3517
   67phy    C12 1807   3.819   0.113  -0.075  0.0896  0.1499 -0.0155
   67phy    O11 1808   3.892   0.152  -0.186 -0.1860 -0.2226 -0.4365
   67phy    H1A 1809   3.914   0.075  -0.234 -1.0051 -0.6287 -0.1761
   68phy    C35 1810   1.822   0.344   1.635 -0.0429  0.1169 -0.0096
   68phy    C33 1811   1.823   0.223   1.731  0.3753  0.0226 -0.0632
   68phy    C34 1812   1.686   0.208   1.791  0.2189 -0.2203  0.4949
   68phy    C32 1813   1.880   0.090   1.670  0.4183 -0.5804 -0.1506
   68phy    C31 1814   2.027   0.081   1.617  1.2664 -0.6790 -0.5979
   68phy    C30 1815   2.054  -0.063   1.555 -0.0355 -0.2408  0.0370
   68phy    C28 1816   2.181  -0.076   1.476 -0.0946  0.4499  0.1390
   68phy    C29 1817   2.284  -0.145   1.573 -0.0199  0.0722  0.0495
   68phy    C27 1818   2.167  -0.176   1.361  0.2713  0.0446  0.1328
   68phy    C26 1819   2.145  -0.106   1.229  0.2645 -0.0296 -0.0671
   68phy    C25 1820   2.152  -0.211   1.120 -0.5910 -0.3434  0.4063
   68phy    C23 1821   2.123  -0.171   0.971 -0.4239  0.1106 -0.2473
   68phy    C24 1822   2.223  -0.248   0.886  0.1759  0.0516  0.1961
   68phy    C22 1823   1.975  -0.188   0.935 -0.0673  0.0590 -0.1220
   68phy    C21 1824   1.899  -0.128   0.816  0.3510 -0.1138 -0.6039
   68phy    C20 1825   1.750  -0.166   0.818  0.1236 -0.3660 -0.0332
   68phy    C18 1826   1.663  -0.176   0.687 -0.4372  0.6899  0.0965
   68phy    O01 1827   1.669  -0.056   0.603 -0.5059 -0.1382  0.1326
   68phy    H01 1828   1.588  -0.046   0.557  0.8796  0.0554 -2.4536
   68phy    C19 1829   1.511  -0.179   0.730 -0.2264 -0.0207  0.5059
   68phy    C13 1830   1.700  -0.305   0.593 -0.1736  0.3987 -0.2628
   68phy     H3 1831   1.808  -0.293   0.568 -0.1846 -0.1175 -0.5765
   68phy    O33 1832   1.709  -0.431   0.670 -0.1524  0.3579  0.3247
   68phy    H1B 1833   1.621  -0.443   0.701 -1.0193  0.6702 -1.7952
   68phy    C12 1834   1.669  -0.316   0.440 -0.2442  0.0505 -0.6479
   68phy    O11 1835   1.553  -0.401   0.411 -0.0615  0.1077 -0.0579
   68phy    H1A 1836   1.510  -0.372   0.333  0.5771 -0.0180 -0.4754
   69phy    C35 1837   2.348   3.225   1.669 -0.0853  0.2222 -0.0469
   69phy    C33 1838   2.221   3.308   1.676 -0.5740  0.0960  0.3394
   69phy    C34 1839   2.118   3.207   1.718  0.0033 -0.1537  0.2839
   69phy    C32 1840   2.224   3.429   1.765  0.6038  0.1011  0.0521
   69phy    C31 1841   2.254   3.572   1.708  0.2305  0.8382 -0.5926
   69phy    C30 1842   2.282   3.667   1.821  0.4873  0.1687 -0.1308
   69phy    C28 1843   2.331   3.809   1.780  0.5182  0.0054  0.7679
   69phy    C29 1844   2.207   3.893   1.757  0.1554  0.3399  0.3613
   69phy    C27 1845   2.394   3.881   1.901  0.4935  0.1924 -0.4257
   69phy    C26 1846   2.526   3.833   1.948  0.0167  0.6824  0.1018
   69phy    C25 1847   2.588   3.929   2.057  0.0173  0.2284  0.2327
   69phy    C23 1848   2.734   3.893   2.100  0.5712 -0.0583  0.4410
   69phy    C24 1849   2.827   3.996   2.027 -0.1659  0.6977  0.3111
   69phy    C22 1850   2.765   3.908   2.247 -0.3057 -0.3522 -0.0124
   69phy    C21 1851   2.762   3.774   2.319 -0.5575  0.5726 -0.0677
   69phy    C20 1852   2.710   3.782   2.464 -0.4895  0.1224 -0.2503
   69phy    C18 1853   2.687   3.654   2.556  0.4388  0.2716 -0.6211
   69phy    O01 1854   2.808   3.573   2.565  0.9405 -0.7301  0.5996
   69phy    H01 1855   2.874   3.630   2.600 -0.8235  2.1686 -0.4380
   69phy    C19 1856   2.669   3.700   2.699 -0.5177  0.2294  0.0806
   69phy    C13 1857   2.569   3.565   2.484  0.3314  0.2509 -0.2322
   69phy     H3 1858   2.586   3.558   2.374  0.3708  1.7130 -0.3409
   69phy    O33 1859   2.441   3.635   2.491 -0.4491  0.1248  0.1794
   69phy    H1B 1860   2.445   3.724   2.461  3.3303  0.7788  2.0572
   69phy    C12 1861   2.547   3.411   2.526  0.1062 -0.2238 -0.3230
   69phy    O11 1862   2.508   3.389   2.659  0.0542 -0.0899 -0.3368
   69phy    H1A 1863   2.415   3.398   2.655  0.2820  3.3148 -3.1109
   70phy    C35 1864   1.384   1.052   1.208 -0.0702 -0.5933  0.7565
   70phy    C33 1865   1.508   1.012   1.132  0.2616 -0.2314  0.0544
   70phy    C34 1866   1.558   1.133   1.060  0.1590  0.3208  0.0170
   70phy    C32 1867   1.599   0.936   1.236  0.0834 -0.3020  0.3627
   70phy    C31 1868   1.695   0.832   1.174  0.2315  0.4210 -0.5712
   70phy    C30 1869   1.761   0.738   1.277 -0.4511 -0.0459  0.5127
   70phy    C28 1870   1.787   0.591   1.229 -0.3691 -0.3105 -0.2151
   70phy    C29 1871   1.911   0.532   1.295  0.3815 -0.0890  0.1078
   70phy    C27 1872   1.665   0.506   1.238 -0.1708  0.3075 -0.1042
   70phy    C26 1873   1.662   0.384   1.140 -0.0575  0.2329  0.1100
   70phy    C25 1874   1.539   0.286   1.145  0.2000 -0.2741  0.3224
   70phy    C23 1875   1.552   0.169   1.042 -0.0692  0.3430  0.2508
   70phy    C24 1876   1.534   0.037   1.117  0.2315 -0.4748  0.0967
   70phy    C22 1877   1.448   0.183   0.931  0.4391 -0.8905 -0.4111
   70phy    C21 1878   1.497   0.194   0.787 -0.0518 -0.3112 -0.2242
   70phy    C20 1879   1.380   0.204   0.684 -0.5049 -0.2984  0.0532
   70phy    C18 1880   1.413   0.249   0.537  0.2286  1.0050  0.3479
   70phy    O01 1881   1.495   0.369   0.542  0.1965 -0.5161  0.4110
   70phy    H01 1882   1.577   0.342   0.578 -1.3094 -1.4522  3.5227
   70phy    C19 1883   1.267   0.278   0.493 -0.9113 -0.4323  0.2406
   70phy    C13 1884   1.483   0.137   0.441 -0.3017 -0.0917 -0.6079
   70phy     H3 1885   1.590   0.140   0.477 -0.1325 -0.9925 -0.9943
   70phy    O33 1886   1.464  -0.001   0.468 -0.4143  0.1846 -0.0537
   70phy    H1B 1887   1.418  -0.040   0.397 -1.1457  1.2683 -0.1940
   70phy    C12 1888   1.538   0.163   0.298 -0.1700 -0.0762 -0.1523
   70phy    O11 1889   1.564   0.292   0.249 -0.0740  0.1894  0.3116
   70phy    H1A 1890   1.509   0.309   0.175  0.1241  0.4665  0.2235
   71phy    C35 1891   2.415   0.895   1.613  0.7125  0.0057 -0.1822
   71phy    C33 1892   2.510   0.794   1.682  0.2944  0.2048  0.1033
   71phy    C34 1893   2.514   0.828   1.829  0.0102 -0.5806  0.4506
   71phy    C32 1894   2.463   0.646   1.677 -0.1197 -0.1064 -0.3624
   71phy    C31 1895   2.487   0.571   1.542  0.3364 -0.1097 -0.0502
   71phy    C30 1896   2.436   0.424   1.560 -0.0955 -0.2358  0.1138
   71phy    C28 1897   2.442   0.339   1.430 -0.4172  0.1562 -0.6186
   71phy    C29 1898   2.484   0.192   1.455  0.7688  0.4000 -0.5926
   71phy    C27 1899   2.309   0.343   1.354  0.4129 -0.0537  0.1401
   71phy    C26 1900   2.307   0.337   1.198 -0.5860  0.2585  0.1882
   71phy    C25 1901   2.175   0.294   1.136 -0.5513  0.6470 -0.4824
   71phy    C23 1902   2.171   0.308   0.980 -0.2640  0.1829  0.0860
   71phy    C24 1903   2.218   0.188   0.895  0.1715  0.3220 -0.2851
   71phy    C22 1904   2.034   0.371   0.948 -0.3746  0.3827  0.3952
   71phy    C21 1905   2.029   0.446   0.814  0.5865  0.1645  0.1902
   71phy    C20 1906   1.885   0.495   0.790  0.0225  0.0405  0.5798
   71phy    C18 1907   1.829   0.546   0.650 -0.4126 -0.0054 -0.4786
   71phy    O01 1908   1.916   0.657   0.605  0.2694  0.0156  0.2316
   71phy    H01 1909   1.870   0.729   0.565 -0.0078 -0.2887 -0.0033
   71phy    C19 1910   1.691   0.599   0.686  0.2695 -0.3402 -0.0056
   71phy    C13 1911   1.820   0.428   0.542  0.1952  0.2753 -0.3327
   71phy     H3 1912   1.920   0.378   0.545  0.0409 -0.1398 -1.4596
   71phy    O33 1913   1.736   0.315   0.571 -0.3038  0.1174  0.3885
   71phy    H1B 1914   1.765   0.234   0.535 -0.0701 -0.3680  1.6149
   71phy    C12 1915   1.838   0.441   0.385 -0.1987 -0.1832  0.2195
   71phy    O11 1916   1.719   0.483   0.320  0.1092  0.2980 -0.0066
   71phy    H1A 1917   1.659   0.413   0.336  0.5149 -0.0903 -0.1506
   72phy    C35 1918   2.115   1.130   1.656 -0.3292  0.3790  0.3292
   72phy    C33 1919   2.184   1.240   1.740 -0.2699  0.3730  0.5174
   72phy    C34 1920   2.199   1.185   1.886 -0.4782  0.0843 -0.2431
   72phy    C32 1921   2.319   1.280   1.679  0.1433 -0.7626 -0.0653
   72phy    C31 1922   2.302   1.383   1.573 -0.2903 -0.0687  0.3998
   72phy    C30 1923   2.423   1.396   1.476 -0.1796  0.4358 -0.2735
   72phy    C28 1924   2.391   1.492   1.359 -0.1907  0.1684  0.2917
   72phy    C29 1925   2.447   1.632   1.391 -0.1055 -0.0731  0.0659
   72phy    C27 1926   2.472   1.445   1.231  0.2533 -0.2184 -0.4766
   72phy    C26 1927   2.396   1.460   1.100 -0.2478  0.3078  0.1954
   72phy    C25 1928   2.456   1.387   0.978  0.0850  0.2692 -0.4743
   72phy    C23 1929   2.375   1.366   0.847 -0.1314 -0.3021 -0.2609
   72phy    C24 1930   2.467   1.371   0.720 -0.2381 -0.0654  0.5096
   72phy    C22 1931   2.284   1.237   0.872 -0.0012 -0.0960 -0.0711
   72phy    C21 1932   2.168   1.219   0.776 -0.5820 -0.3980  0.7689
   72phy    C20 1933   2.086   1.094   0.812  0.1421 -0.0420 -0.3728
   72phy    C18 1934   1.968   1.047   0.726 -0.0379  0.4130  0.1064
   72phy    O01 1935   1.890   1.162   0.695 -0.4392 -0.1093  0.2023
   72phy    H01 1936   1.935   1.212   0.629  0.5279 -1.1684  0.0296
   72phy    C19 1937   1.884   0.954   0.822  0.3347 -0.1144  0.2465
   72phy    C13 1938   2.004   0.977   0.588 -0.7534  0.0161  0.2160
   72phy     H3 1939   2.057   1.054   0.527 -1.4093 -0.5370 -1.0970
   72phy    O33 1940   2.106   0.876   0.585 -0.4819 -0.6502  0.1330
   72phy    H1B 1941   2.069   0.797   0.620 -1.8718  0.2933  0.9013
   72phy    C12 1942   1.908   0.951   0.461  0.3841 -0.0783  0.3606
   72phy    O11 1943   1.838   0.832   0.465 -0.3929  0.2933  0.1377
   72phy    H1A 1944   1.768   0.833   0.403  0.6596  0.2602 -1.0998
   73phy    C35 1945   2.670   0.913   0.666  0.7252  0.1800  0.1861
   73phy    C33 1946   2.648   0.988   0.799  0.6504 -0.6745 -0.1710
   73phy    C34 1947   2.568   0.903   0.894 -0.5385 -0.1641  0.0153
   73phy    C32 1948   2.780   1.033   0.868  0.1632 -0.0677 -0.1877
   73phy    C31 1949   2.833   1.172   0.832  0.2126 -0.6968 -0.4012
   73phy    C30 1950   2.965   1.210   0.890 -0.2849  0.2573 -0.4501
   73phy    C28 1951   3.015   1.346   0.837 -0.3345 -0.0619  0.4925
   73phy    C29 1952   3.119   1.409   0.934 -0.1251 -0.2559  0.1611
   73phy    C27 1953   3.083   1.329   0.694  0.4558 -0.0506 -0.5635
   73phy    C26 1954   3.076   1.451   0.597 -0.3969  0.5770 -0.1678
   73phy    C25 1955   3.150   1.426   0.464  0.5248  0.4586  0.5740
   73phy    C23 1956   3.181   1.560   0.390 -0.4758  0.4252 -0.5135
   73phy    C24 1957   3.322   1.600   0.418 -0.8289  0.2385 -0.1939
   73phy    C22 1958   3.174   1.542   0.237  0.7314 -0.3683  0.6832
   73phy    C21 1959   3.047   1.547   0.154 -0.2730  0.1556 -0.3146
   73phy    C20 1960   3.076   1.524   0.006 -0.3676  0.0849  0.9322
   73phy    C18 1961   2.959   1.501  -0.092  0.5056  0.1100 -0.2388
   73phy    O01 1962   2.872   1.401  -0.036  0.0175 -0.0650  0.5335
   73phy    H01 1963   2.789   1.421  -0.076  1.1997  1.1594 -1.4909
   73phy    C19 1964   3.017   1.425  -0.209 -0.0183  0.0520  0.1534
   73phy    C13 1965   2.862   1.623  -0.132  0.3474  0.7117 -0.2345
   73phy     H3 1966   2.821   1.661  -0.034 -0.6538 -0.2860 -0.2505
   73phy    O33 1967   2.935   1.743  -0.172 -0.1142  0.1497  0.3597
   73phy    H1B 1968   2.958   1.741  -0.263  0.0060  2.6483  0.2620
   73phy    C12 1969   2.714   1.613  -0.188  0.6650  0.5121 -0.1360
   73phy    O11 1970   2.652   1.489  -0.171  0.3318  0.2659  0.3259
   73phy    H1A 1971   2.571   1.488  -0.217 -0.7556 -1.2739  2.1372
   74phy    C35 1972   3.447   1.692   1.852 -0.0545  0.3380  0.0583
   74phy    C33 1973   3.352   1.609   1.768 -0.6223 -0.3072 -0.2096
   74phy    C34 1974   3.243   1.559   1.862 -0.2580  0.4583  0.4856
   74phy    C32 1975   3.296   1.699   1.655 -0.0981 -0.0142  0.3405
   74phy    C31 1976   3.239   1.626   1.535 -0.6591 -0.3523 -0.3860
   74phy    C30 1977   3.132   1.709   1.461  0.7215 -0.0063  0.0681
   74phy    C28 1978   3.082   1.644   1.329 -0.2085  0.8264  0.3664
   74phy    C29 1979   2.956   1.560   1.351  0.2647  0.2071  0.3142
   74phy    C27 1980   3.045   1.745   1.220 -0.1953  0.1868 -0.3039
   74phy    C26 1981   3.160   1.747   1.116  0.0263  0.3696 -0.7060
   74phy    C25 1982   3.161   1.868   1.027 -0.1407 -0.5137  0.7822
   74phy    C23 1983   3.255   1.859   0.904  0.2435  0.3102  0.1393
   74phy    C24 1984   3.195   1.803   0.773 -0.2745  0.3353 -0.2317
   74phy    C22 1985   3.299   2.000   0.874 -0.1362 -0.2791  0.3515
   74phy    C21 1986   3.444   2.031   0.823  0.2120  0.1996 -0.1184
   74phy    C20 1987   3.471   2.181   0.823 -0.3198 -0.3808 -0.0256
   74phy    C18 1988   3.618   2.234   0.794  0.0805 -0.1397  0.2954
   74phy    O01 1989   3.720   2.171   0.875 -0.1360  0.1750 -0.1288
   74phy    H01 1990   3.680   2.122   0.944 -1.9053 -2.7616 -2.9416
   74phy    C19 1991   3.613   2.378   0.842 -0.6529 -0.2158 -0.4716
   74phy    C13 1992   3.655   2.219   0.637  0.1830 -0.1899  0.5964
   74phy     H3 1993   3.665   2.109   0.622  0.1826 -0.2211  0.8229
   74phy    O33 1994   3.560   2.243   0.532  0.0825 -0.2796  0.2121
   74phy    H1B 1995   3.502   2.309   0.565  0.8544  0.6422 -0.2125
   74phy    C12 1996   3.801   2.239   0.587  0.3139  0.7597 -0.2107
   74phy    O11 1997   3.909   2.223   0.670  0.0143  0.5891 -0.0481
   74phy    H1A 1998   3.876   2.203   0.755 -0.1680  0.4154 -0.1604
   75phy    C35 1999   3.566   1.599   1.250  0.0736 -0.4159 -0.4275
   75phy    C33 2000   3.711   1.603   1.295 -0.3192  0.3472 -0.4097
   75phy    C34 2001   3.712   1.588   1.446 -0.2325 -0.4363  0.4479
   75phy    C32 2002   3.799   1.507   1.215 -0.4556  0.5295 -0.3637
   75phy    C31 2003   3.951   1.542   1.202  0.1040  0.5425 -0.5497
   75phy    C30 2004   4.026   1.455   1.092 -0.3338 -0.2170  0.1579
   75phy    C28 2005   4.173   1.489   1.063 -0.4338 -0.3645 -0.1061
   75phy    C29 2006   4.269   1.387   1.125  0.1114 -0.0780  0.4368
   75phy    C27 2007   4.198   1.503   0.908 -0.5114 -0.2478  0.1430
   75phy    C26 2008   4.290   1.621   0.873 -0.9353  0.6533  0.1063
   75phy    C25 2009   4.300   1.650   0.723 -0.2666 -0.1780 -0.0668
   75phy    C23 2010   4.387   1.769   0.666 -0.1080 -0.3387 -0.6886
   75phy    C24 2011   4.534   1.727   0.652 -0.0989 -0.2389  0.1582
   75phy    C22 2012   4.349   1.810   0.520  0.0345 -0.1208 -0.0867
   75phy    C21 2013   4.310   1.961   0.499  0.1477  0.4125  0.1328
   75phy    C20 2014   4.362   1.998   0.361 -0.2473  0.1896 -0.1804
   75phy    C18 2015   4.353   2.146   0.308  0.5744 -0.1695  0.3869
   75phy    O01 2016   4.214   2.192   0.317 -0.2630  0.0960  0.5458
   75phy    H01 2017   4.191   2.212   0.405  2.1177  1.8405  0.8678
   75phy    C19 2018   4.370   2.132   0.158 -0.0014 -0.1877 -0.0867
   75phy    C13 2019   4.448   2.250   0.388  0.4758  0.7346 -0.2834
   75phy     H3 2020   4.392   2.258   0.485 -0.9634  0.2128 -1.0571
   75phy    O33 2021   4.569   2.197   0.442  0.0744 -0.4755  0.3924
   75phy    H1B 2022   4.630   2.176   0.373 -0.6695  0.8250 -0.7187
   75phy    C12 2023   4.445   2.408   0.375 -0.9112  0.2305 -0.0879
   75phy    O11 2024   4.557   2.465   0.311  0.1981  0.0371  0.0568
   75phy    H1A 2025   4.636   2.447   0.359 -0.5307  0.3653  1.4264
   76phy    C35 2026   3.664   2.010   1.910  0.8629  0.1182 -0.4617
   76phy    C33 2027   3.804   1.948   1.921 -0.1258  0.1068 -0.5165
   76phy    C34 2028   3.909   2.054   1.890 -0.0740 -0.5655 -0.3257
   76phy    C32 2029   3.834   1.897   2.062  0.0537  0.1544  0.0491
   76phy    C31 2030   3.773   1.768   2.120  0.9787 -0.1730  0.3078
   76phy    C30 2031   3.840   1.724   2.252 -0.1740 -0.4481 -0.1336
   76phy    C28 2032   3.758   1.607   2.315  0.0602 -0.4867  0.1477
   76phy    C29 2033   3.840   1.486   2.357 -0.1931 -0.2187  0.3647
   76phy    C27 2034   3.694   1.654   2.448  0.4389  0.5983 -0.5599
   76phy    C26 2035   3.539   1.660   2.448 -0.0114  0.5116  0.2685
   76phy    C25 2036   3.488   1.688   2.591 -0.0921 -0.0996  0.4867
   76phy    C23 2037   3.338   1.722   2.611 -0.3095 -0.0846  0.3454
   76phy    C24 2038   3.251   1.596   2.602 -0.2066 -0.3497 -0.2425
   76phy    C22 2039   3.322   1.802   2.737  0.5380  0.2363 -0.0244
   76phy    C21 2040   3.217   1.914   2.736 -0.2061  0.0998 -0.0130
   76phy    C20 2041   3.243   1.995   2.869 -0.0869  0.0127  0.6424
   76phy    C18 2042   3.181   2.135   2.882  0.3071 -0.4572  0.1354
   76phy    O01 2043   3.047   2.128   2.838 -0.2695  0.2350 -0.2212
   76phy    H01 2044   3.000   2.089   2.910  0.2726 -0.3722 -0.1890
   76phy    C19 2045   3.186   2.143   3.035 -0.2410  0.0423  0.2771
   76phy    C13 2046   3.265   2.242   2.788 -0.8355 -0.1517 -1.0274
   76phy     H3 2047   3.271   2.201   2.684 -0.9163 -1.9081 -0.3861
   76phy    O33 2048   3.402   2.258   2.828 -0.0867  0.1101  0.3988
   76phy    H1B 2049   3.438   2.174   2.848 -0.3567 -0.1755 -0.2985
   76phy    C12 2050   3.213   2.394   2.777  0.0003  0.3924  0.1316
   76phy    O11 2051   3.191   2.469   2.896  0.0040 -0.2440  0.4938
   76phy    H1A 2052   3.138   2.430   2.963 -0.2408  1.4411  1.3387
   77phy    C35 2053   2.770   1.217   1.481  0.0092  0.1633 -0.1087
   77phy    C33 2054   2.854   1.126   1.396  0.0729  0.6358 -0.1366
   77phy    C34 2055   2.996   1.145   1.448 -0.1930 -1.0940  0.0851
   77phy    C32 2056   2.804   0.981   1.381 -0.4992  0.1636 -0.1734
   77phy    C31 2057   2.846   0.880   1.270 -0.2345 -0.3657  0.3085
   77phy    C30 2058   2.772   0.742   1.282 -0.3545  0.3980  0.3582
   77phy    C28 2059   2.829   0.642   1.178  0.0115 -0.0813  0.5342
   77phy    C29 2060   2.946   0.552   1.224 -0.4135 -0.6114 -0.1435
   77phy    C27 2061   2.706   0.558   1.131 -0.0507  0.4465  0.0867
   77phy    C26 2062   2.702   0.553   0.979 -0.2909  0.0597 -0.2988
   77phy    C25 2063   2.569   0.508   0.916  0.0128  0.3242 -0.0398
   77phy    C23 2064   2.570   0.495   0.765 -0.5997  0.2079 -0.2126
   77phy    C24 2065   2.589   0.351   0.723  0.1227  0.1045 -0.0019
   77phy    C22 2066   2.429   0.535   0.706  0.3708  0.1137 -0.0242
   77phy    C21 2067   2.431   0.634   0.598  0.5063 -0.0349  0.0283
   77phy    C20 2068   2.321   0.609   0.498 -0.1019 -0.2842 -0.2842
   77phy    C18 2069   2.305   0.709   0.382 -0.4078 -0.6446  0.2734
   77phy    O01 2070   2.293   0.845   0.432 -0.1683 -0.0428  0.3719
   77phy    H01 2071   2.226   0.852   0.497  0.0402  1.0403  0.5004
   77phy    C19 2072   2.165   0.678   0.319 -0.2315 -0.2024  0.6150
   77phy    C13 2073   2.428   0.700   0.271 -0.2925 -0.0509  0.4844
   77phy     H3 2074   2.514   0.744   0.327  0.4713 -0.8982 -0.0091
   77phy    O33 2075   2.491   0.578   0.231  0.3200 -0.4677  0.0066
   77phy    H1B 2076   2.506   0.530   0.310 -2.3633 -1.9834 -0.2639
   77phy    C12 2077   2.453   0.808   0.161  0.1767  0.3554  0.0957
   77phy    O11 2078   2.390   0.790   0.035 -0.3879 -0.4277 -0.3493
   77phy    H1A 2079   2.300   0.810   0.046 -0.3477 -0.9776  1.0783
   78phy    C35 2080   4.052   0.434   1.443 -0.2148 -0.4792  0.0056
   78phy    C33 2081   3.916   0.491   1.486 -0.2383 -0.0340  0.0174
   78phy    C34 2082   3.885   0.437   1.625 -0.0377  0.0774 -0.0198
   78phy    C32 2083   3.914   0.642   1.505 -0.5354 -0.1965  0.2706
   78phy    C31 2084   3.869   0.727   1.385 -0.0151  0.2763 -0.4269
   78phy    C30 2085   3.894   0.874   1.416  0.5684  0.4494 -0.1826
   78phy    C28 2086   3.823   0.968   1.312  0.3200 -0.0511  0.1357
   78phy    C29 2087   3.725   1.059   1.385  0.4695  0.6999  0.0267
   78phy    C27 2088   3.932   1.048   1.236 -0.2917  0.8063 -0.0383
   78phy    C26 2089   3.968   0.998   1.096  0.3143  0.0885  0.3745
   78phy    C25 2090   4.097   1.051   1.036 -0.2176  0.1326 -0.6251
   78phy    C23 2091   4.144   1.014   0.892 -0.2752  0.1655 -0.1841
   78phy    C24 2092   4.069   1.093   0.788 -0.1545  0.1024 -0.2379
   78phy    C22 2093   4.298   1.027   0.878  0.5541  0.1813 -0.2635
   78phy    C21 2094   4.374   0.947   0.775 -0.2400  0.0855  0.0695
   78phy    C20 2095   4.526   0.968   0.798 -0.6198  0.2358 -0.3585
   78phy    C18 2096   4.624   0.872   0.715  0.8534 -0.2856 -0.1239
   78phy    O01 2097   4.577   0.738   0.716 -0.0657 -0.6013 -0.1247
   78phy    H01 2098   4.495   0.733   0.761 -0.1413 -2.2633 -0.3674
   78phy    C19 2099   4.752   0.879   0.798  0.1028 -0.4663 -0.0644
   78phy    C13 2100   4.643   0.922   0.566 -0.3690 -0.4526  1.2489
   78phy     H3 2101   4.541   0.917   0.520  0.4545 -1.3333 -0.5624
   78phy    O33 2102   4.666   1.058   0.535 -0.1845  0.0887 -0.2528
   78phy    H1B 2103   4.716   1.096   0.605 -0.5960 -1.4577  0.9544
   78phy    C12 2104   4.692   0.828   0.451  0.0643 -0.1616  0.3854
   78phy    O11 2105   4.666   0.692   0.465  0.3021  0.3879  0.4879
   78phy    H1A 2106   4.647   0.694   0.557  0.9006  0.3196  0.6121
   79phy    C35 2107   3.476   1.389   0.783  0.5168 -0.4779  0.2084
   79phy    C33 2108   3.545   1.271   0.847  0.0524  0.0659 -0.4351
   79phy    C34 2109   3.699   1.299   0.852  0.4789  0.0836  0.5845
   79phy    C32 2110   3.480   1.234   0.982  0.1808 -0.0670 -0.1600
   79phy    C31 2111   3.450   1.084   0.984 -0.4896 -0.2025  0.0281
   79phy    C30 2112   3.361   1.054   1.104 -0.0779  0.0400  0.6087
   79phy    C28 2113   3.287   0.920   1.100  0.3429 -0.0649  0.1133
   79phy    C29 2114   3.241   0.875   1.240  0.6214  0.5489 -0.6593
   79phy    C27 2115   3.164   0.918   1.003  0.2079 -0.3141  0.1223
   79phy    C26 2116   3.164   0.786   0.924  0.3532  0.3782 -0.2511
   79phy    C25 2117   3.049   0.762   0.827 -0.7631  0.2572 -0.0410
   79phy    C23 2118   3.052   0.641   0.732  0.3842 -0.2686  0.2990
   79phy    C24 2119   3.020   0.508   0.807  0.4962 -0.2701 -0.0398
   79phy    C22 2120   2.966   0.670   0.609  0.6052 -0.0627 -0.0858
   79phy    C21 2121   2.992   0.585   0.483  0.0176  0.2231  0.6148
   79phy    C20 2122   2.882   0.624   0.383 -0.0947 -0.3311 -0.6280
   79phy    C18 2123   2.856   0.522   0.263 -0.3423 -0.1110  0.3836
   79phy    O01 2124   2.985   0.477   0.211  0.2678  0.2281 -0.5185
   79phy    H01 2125   3.029   0.551   0.173 -0.5529  0.8985 -0.1817
   79phy    C19 2126   2.795   0.619   0.157  0.0268  0.1717  0.1028
   79phy    C13 2127   2.762   0.396   0.310 -0.3027  0.3136  0.2388
   79phy     H3 2128   2.820   0.350   0.395 -1.5345 -0.6408  0.5945
   79phy    O33 2129   2.633   0.412   0.379 -0.8940  0.3276 -0.0077
   79phy    H1B 2130   2.594   0.335   0.416 -0.9243 -0.3943 -1.4807
   79phy    C12 2131   2.769   0.259   0.235 -0.0843  0.1935  0.6887
   79phy    O11 2132   2.849   0.245   0.122 -0.3849  0.4874 -0.2418
   79phy    H1A 2133   2.919   0.306   0.135 -0.3469  0.6927 -1.2916
   80phy    C35 2134   4.056   0.268   0.480 -0.2385 -0.5904 -0.4317
   80phy    C33 2135   3.938   0.301   0.575  0.0148  0.1039  0.1849
   80phy    C34 2136   3.903   0.176   0.658 -0.3169  0.7903  0.0229
   80phy    C32 2137   3.971   0.424   0.663 -0.0500 -0.0866  0.1418
   80phy    C31 2138   3.849   0.492   0.721  0.7123  0.3458  0.5615
   80phy    C30 2139   3.873   0.602   0.817  0.4836 -0.0010  0.0739
   80phy    C28 2140   3.736   0.665   0.860 -0.3076  0.1645  0.5630
   80phy    C29 2141   3.717   0.661   1.011 -0.5020 -0.0125 -0.1570
   80phy    C27 2142   3.697   0.798   0.787 -0.5312  0.2199 -0.0662
   80phy    C26 2143   3.568   0.773   0.710  0.3007  0.8461 -0.2845
   80phy    C25 2144   3.525   0.887   0.621  0.0944 -0.4080  0.1487
   80phy    C23 2145   3.389   0.867   0.550 -0.1491 -0.2816  0.8186
   80phy    C24 2146   3.288   0.977   0.589  0.2433 -0.2660 -0.3600
   80phy    C22 2147   3.406   0.892   0.392  0.1440 -0.2435 -0.0696
   80phy    C21 2148   3.418   0.769   0.299  0.2463  0.1805 -0.0440
   80phy    C20 2149   3.391   0.816   0.152 -0.1191 -0.2673 -0.2578
   80phy    C18 2150   3.378   0.705   0.040  0.3094 -0.0756 -0.2713
   80phy    O01 2151   3.501   0.635   0.024 -0.4077 -0.3013  0.0735
   80phy    H01 2152   3.575   0.692   0.017  0.7724 -1.7516  0.2416
   80phy    C19 2153   3.359   0.793  -0.087 -0.1560 -0.1358  0.4069
   80phy    C13 2154   3.258   0.597   0.073  0.1153 -0.2458  0.3088
   80phy     H3 2155   3.287   0.556   0.173  0.4012  1.3357  0.9023
   80phy    O33 2156   3.125   0.651   0.112  0.1704  0.0973  0.0288
   80phy    H1B 2157   3.132   0.743   0.128  0.3580  0.2702 -1.0047
   80phy    C12 2158   3.254   0.448   0.016 -0.4580  0.1745 -0.4867
   80phy    O11 2159   3.372   0.377   0.013  0.4231 -0.0890 -0.2009
   80phy    H1A 2160   3.441   0.441   0.009  0.5193 -0.1515  0.3825
   81phy    C35 2161   4.181   0.649   0.284  0.3785  0.3644  0.3585
   81phy    C33 2162   4.160   0.717   0.419  0.1309  0.7436  0.5966
   81phy    C34 2163   4.298   0.713   0.482 -0.3535 -0.1452 -0.4777
   81phy    C32 2164   4.114   0.866   0.410  0.2416 -0.1632  1.0245
   81phy    C31 2165   3.966   0.897   0.397  0.2664  0.1206  0.1736
   81phy    C30 2166   3.940   1.049   0.409  0.7490 -0.4606 -0.0185
   81phy    C28 2167   3.798   1.104   0.399 -0.3358  0.1964  0.4593
   81phy    C29 2168   3.790   1.212   0.507 -0.6448  0.2457 -0.6951
   81phy    C27 2169   3.771   1.174   0.261 -0.2866 -0.3114 -0.7035
   81phy    C26 2170   3.624   1.195   0.226  0.4786  0.0980 -0.4266
   81phy    C25 2171   3.621   1.264   0.092  0.2662 -1.0919 -0.1114
   81phy    C23 2172   3.495   1.343   0.058 -0.0374 -0.1581  0.0532
   81phy    C24 2173   3.521   1.417  -0.068  0.0267  0.3205 -0.0536
   81phy    C22 2174   3.362   1.265   0.022 -0.0283 -0.0240  0.0402
   81phy    C21 2175   3.284   1.177   0.117  0.0717 -0.1371 -0.0308
   81phy    C20 2176   3.157   1.130   0.042 -0.0536 -0.6818  0.4531
   81phy    C18 2177   3.042   1.046   0.115 -0.1310  0.0040  0.3526
   81phy    O01 2178   3.105   0.927   0.172  0.2252  0.2510  0.5161
   81phy    H01 2179   3.088   0.919   0.263  1.4830 -2.0557  0.6220
   81phy    C19 2180   2.946   1.005   0.001  0.5549  0.4422 -0.0606
   81phy    C13 2181   2.965   1.129   0.228 -0.4434 -0.1857 -0.0260
   81phy     H3 2182   3.047   1.186   0.278 -0.5224  0.4182 -0.5661
   81phy    O33 2183   2.880   1.244   0.196  0.4492 -0.2862 -0.2118
   81phy    H1B 2184   2.904   1.282   0.114  1.2781  1.3473  0.7292
   81phy    C12 2185   2.938   1.074   0.373  0.3352 -0.2529 -0.3584
   81phy    O11 2186   3.009   0.961   0.405  0.0411  0.4446 -0.2734
   81phy    H1A 2187   2.997   0.931   0.493  0.6899 -2.5225 -1.0877
   82phy    C35 2188   3.616   1.829   3.101  0.3406  0.3895  0.5765
   82phy    C33 2189   3.532   1.822   3.223  0.0409 -0.1437 -0.3505
   82phy    C34 2190   3.623   1.760   3.327  0.3817  0.3929 -0.1657
   82phy    C32 2191   3.473   1.958   3.275  0.3641  0.0426  0.4161
   82phy    C31 2192   3.350   1.933   3.368 -0.2630 -0.1094  0.0745
   82phy    C30 2193   3.314   2.074   3.421 -0.0837  0.0665  0.9780
   82phy    C28 2194   3.189   2.077   3.510  0.3503 -0.5626 -0.0734
   82phy    C29 2195   3.174   2.219   3.565 -0.5811  0.3108 -0.3724
   82phy    C27 2196   3.042   2.044   3.452 -0.2297 -0.2381 -0.3889
   82phy    C26 2197   2.970   1.923   3.525  0.3519 -0.0374 -0.2005
   82phy    C25 2198   2.844   1.873   3.454 -0.5562 -0.2179  0.1387
   82phy    C23 2199   2.767   1.757   3.522  0.4153  0.1115 -0.4238
   82phy    C24 2200   2.657   1.798   3.624 -0.1386 -0.2029  0.1170
   82phy    C22 2201   2.715   1.660   3.410 -0.0538  0.0806  0.2615
   82phy    C21 2202   2.692   1.511   3.445 -0.2842 -0.4009 -0.2971
   82phy    C20 2203   2.625   1.439   3.325 -0.2339  0.2895 -0.1099
   82phy    C18 2204   2.558   1.298   3.354  0.1413 -0.3053  0.5459
   82phy    O01 2205   2.642   1.215   3.432  0.0597 -0.1049  0.0484
   82phy    H01 2206   2.729   1.250   3.433 -0.3285  0.8699  0.5809
   82phy    C19 2207   2.553   1.232   3.211  0.1998 -0.7740  0.2722
   82phy    C13 2208   2.413   1.299   3.416 -0.2868 -0.4343 -0.3969
   82phy     H3 2209   2.436   1.341   3.518 -0.2452  0.4920 -0.7749
   82phy    O33 2210   2.326   1.407   3.369  0.1728 -0.2717 -0.5187
   82phy    H1B 2211   2.315   1.407   3.276 -0.7732 -1.0816 -0.4228
   82phy    C12 2212   2.338   1.189   3.497 -0.5478 -0.3507 -0.2055
   82phy    O11 2213   2.261   1.096   3.424 -0.0236 -0.1698 -0.1076
   82phy    H1A 2214   2.275   1.007   3.451  0.8814  0.5497  1.9930
   83phy    C35 2215   3.247   0.586   2.304 -0.2944 -0.1549 -0.3499
   83phy    C33 2216   3.326   0.600   2.177 -0.0559  0.2587  0.1131
   83phy    C34 2217   3.213   0.633   2.074 -1.0729  0.0353  0.1501
   83phy    C32 2218   3.436   0.705   2.177 -0.2827 -0.4030  0.2521
   83phy    C31 2219   3.570   0.663   2.225  0.4085  0.4242  0.6548
   83phy    C30 2220   3.669   0.775   2.195 -0.5755 -0.3458 -0.3324
   83phy    C28 2221   3.822   0.746   2.204  0.0152 -0.3459  0.4706
   83phy    C29 2222   3.889   0.672   2.086  0.4447  0.0447  0.9149
   83phy    C27 2223   3.893   0.873   2.244 -0.2140  0.2217 -0.3511
   83phy    C26 2224   3.990   0.860   2.362 -0.0345  0.3838 -0.1666
   83phy    C25 2225   4.063   0.988   2.390 -0.4001 -0.3365  0.0500
   83phy    C23 2226   4.160   0.975   2.510  0.0216 -0.0428  0.4365
   83phy    C24 2227   4.297   1.037   2.476 -0.2485  0.4039 -0.2088
   83phy    C22 2228   4.096   1.045   2.637  0.4705  0.1692  0.3721
   83phy    C21 2229   4.089   0.952   2.760 -0.4416  0.0015 -0.3690
   83phy    C20 2230   4.053   1.019   2.893 -0.5879 -0.4534  0.1839
   83phy    C18 2231   4.047   0.954   3.030 -0.0769 -0.6634 -0.1176
   83phy    O01 2232   4.177   0.891   3.055 -0.1631  0.0723  0.4699
   83phy    H01 2233   4.247   0.952   3.055  0.9429 -1.0137 -2.1825
   83phy    C19 2234   4.051   1.078   3.122  0.1126 -0.4799 -1.0443
   83phy    C13 2235   3.930   0.849   3.072  0.0803 -0.1038  0.6272
   83phy     H3 2236   3.953   0.810   3.175  1.8851 -0.8998 -0.0491
   83phy    O33 2237   3.946   0.729   2.992 -0.4793 -0.0242  0.4535
   83phy    H1B 2238   4.026   0.686   3.014  0.3330  1.0772 -0.2135
   83phy    C12 2239   3.776   0.884   3.068  0.1845  0.1399  0.3808
   83phy    O11 2240   3.697   0.768   3.054 -0.2179  0.1294 -0.1317
   83phy    H1A 2241   3.747   0.705   3.006  1.2926  0.6071  0.7453
   84phy    C35 2242   3.855   1.416   2.755 -0.1347 -0.2150  0.4273
   84phy    C33 2243   3.934   1.527   2.815 -0.2705  0.0930  0.1572
   84phy    C34 2244   3.924   1.662   2.737  0.0373  0.0789  0.7335
   84phy    C32 2245   3.894   1.536   2.964  0.3593  0.0470  0.3369
   84phy    C31 2246   4.010   1.554   3.066  0.0312 -0.3987 -0.9286
   84phy    C30 2247   3.971   1.620   3.199  0.0474  0.5655  0.3511
   84phy    C28 2248   4.068   1.635   3.318 -0.4852  0.1175  0.2805
   84phy    C29 2249   4.016   1.743   3.406 -0.0805 -0.5948 -0.6415
   84phy    C27 2250   4.086   1.505   3.396 -0.1455  0.0208 -0.3224
   84phy    C26 2251   4.236   1.479   3.434  0.4181  0.3965 -0.1939
   84phy    C25 2252   4.242   1.359   3.535  0.3750 -0.5308 -0.3447
   84phy    C23 2253   4.387   1.301   3.530 -0.2967  0.0999 -0.0043
   84phy    C24 2254   4.432   1.291   3.669 -0.0133  0.0339 -0.3321
   84phy    C22 2255   4.392   1.159   3.475 -0.2752  0.2025 -0.1189
   84phy    C21 2256   4.473   1.158   3.340 -0.2463  0.2530 -0.4368
   84phy    C20 2257   4.472   1.009   3.301 -0.3325  0.0085  0.7769
   84phy    C18 2258   4.516   0.981   3.151  0.5026 -0.7366  0.1224
   84phy    O01 2259   4.409   1.021   3.064 -0.0641  0.1077 -0.1733
   84phy    H01 2260   4.444   1.047   2.981  0.1768 -1.0683 -0.4550
   84phy    C19 2261   4.518   0.825   3.150  0.0711 -0.1022 -0.1706
   84phy    C13 2262   4.657   1.034   3.093  0.0398 -0.7117 -0.3568
   84phy     H3 2263   4.657   1.143   3.114 -0.8742 -0.6511 -0.6463
   84phy    O33 2264   4.773   1.005   3.170 -0.0963  0.1526 -0.1920
   84phy    H1B 2265   4.780   1.053   3.250 -0.2013 -2.5820  1.5882
   84phy    C12 2266   4.691   1.062   2.944 -0.5633 -0.0819  0.1241
   84phy    O11 2267   4.579   1.102   2.877  0.5881 -0.4519  0.4989
   84phy    H1A 2268   4.614   1.136   2.797 -0.0789 -0.0421  0.3702
   85phy    C35 2269   2.042   0.817   1.852  0.0306 -0.4620 -0.2589
   85phy    C33 2270   2.007   0.690   1.777  0.3396 -0.3438  0.1132
   85phy    C34 2271   2.014   0.721   1.627  0.5408 -0.0274 -0.2274
   85phy    C32 2272   2.097   0.575   1.817 -0.4530 -0.0481  0.5078
   85phy    C31 2273   2.051   0.486   1.929  0.1892  0.0778  0.3661
   85phy    C30 2274   2.164   0.382   1.956  1.0441  0.0915  0.6720
   85phy    C28 2275   2.152   0.290   2.081 -0.5346 -0.1287 -0.1178
   85phy    C29 2276   2.115   0.144   2.060  0.2320  0.0721 -0.1055
   85phy    C27 2277   2.288   0.284   2.158 -0.0750 -0.1293 -0.3900
   85phy    C26 2278   2.281   0.276   2.314 -0.0202  0.0882 -0.1962
   85phy    C25 2279   2.419   0.294   2.367  0.2698  0.3318 -0.2342
   85phy    C23 2280   2.423   0.295   2.523  0.0133 -0.1844  0.2322
   85phy    C24 2281   2.449   0.154   2.575  0.4821 -0.4472  0.3624
   85phy    C22 2282   2.528   0.394   2.578 -0.7184 -0.1584  0.0170
   85phy    C21 2283   2.483   0.479   2.694 -0.4672 -0.3626  0.0543
   85phy    C20 2284   2.554   0.612   2.724  0.2348 -0.4911 -0.1039
   85phy    C18 2285   2.506   0.711   2.841  0.3144 -0.4533  0.0122
   85phy    O01 2286   2.486   0.638   2.963  0.1839  0.0155  0.1765
   85phy    H01 2287   2.477   0.699   3.033  2.5319  0.3794  0.2442
   85phy    C19 2288   2.643   0.769   2.864  0.2219 -0.4933  0.2316
   85phy    C13 2289   2.376   0.804   2.804 -0.3596  0.5638 -0.3242
   85phy     H3 2290   2.390   0.845   2.701 -0.4716 -0.6855 -0.8592
   85phy    O33 2291   2.371   0.921   2.883  0.0479 -0.3090 -0.0497
   85phy    H1B 2292   2.361   0.899   2.974  0.5466  0.7668  0.2861
   85phy    C12 2293   2.230   0.739   2.803  1.0404 -0.0783  0.4054
   85phy    O11 2294   2.178   0.688   2.922  0.3614  0.0364 -0.1834
   85phy    H1A 2295   2.242   0.637   2.968 -1.0156 -0.9989  0.6367
   86phy    C35 2296   4.705   2.166   2.423 -0.1065  0.1150  0.5407
   86phy    C33 2297   4.612   2.212   2.312  0.4085  0.3141 -0.2140
   86phy    C34 2298   4.689   2.219   2.184 -0.5477  0.2441 -0.2421
   86phy    C32 2299   4.498   2.116   2.294  0.1768 -0.2440  0.1217
   86phy    C31 2300   4.372   2.169   2.361 -0.3092  0.1174 -0.3811
   86phy    C30 2301   4.255   2.083   2.315  0.4568  0.4741  0.7644
   86phy    C28 2302   4.122   2.142   2.354  0.0919 -0.0050 -0.1993
   86phy    C29 2303   4.048   2.190   2.235  0.0320 -0.0637  0.4982
   86phy    C27 2304   4.039   2.047   2.445  0.0009 -0.1379 -0.7634
   86phy    C26 2305   3.941   2.116   2.546 -0.4606 -0.1616  0.1231
   86phy    C25 2306   3.864   2.003   2.632 -0.6122  0.1204  0.3599
   86phy    C23 2307   3.763   2.079   2.722 -0.1865 -0.0468 -0.3455
   86phy    C24 2308   3.617   2.032   2.699 -0.3625 -0.4091 -0.0979
   86phy    C22 2309   3.795   2.047   2.867 -0.0616  0.5606  0.1383
   86phy    C21 2310   3.800   2.168   2.960 -0.3346  0.2644  0.4601
   86phy    C20 2311   3.861   2.131   3.098 -0.0410 -0.2639 -0.3642
   86phy    C18 2312   3.919   2.239   3.198 -0.2547 -0.2315  0.7481
   86phy    O01 2313   3.818   2.339   3.222  0.4883 -0.0190  0.2090
   86phy    H01 2314   3.856   2.408   3.273  1.5724 -0.2030 -0.3048
   86phy    C19 2315   3.931   2.155   3.329  0.2688  0.3731  0.2474
   86phy    C13 2316   4.058   2.312   3.152  0.7957  0.0986 -0.4347
   86phy     H3 2317   4.131   2.234   3.119 -0.6471 -1.6144  0.2690
   86phy    O33 2318   4.125   2.381   3.253  0.1983  0.4355 -0.2183
   86phy    H1B 2319   4.176   2.317   3.298  0.7940  0.4184 -0.8921
   86phy    C12 2320   4.047   2.415   3.034  0.1325  0.1314 -0.0401
   86phy    O11 2321   4.150   2.435   2.947 -0.0315  0.5038 -0.1746
   86phy    H1A 2322   4.228   2.390   2.974 -0.8140 -0.1729  1.0189
   87phy    C35 2323   4.026   3.013   0.984 -0.6520  0.2430 -0.1868
   87phy    C33 2324   4.043   3.090   1.121 -0.1406  0.5591 -0.2930
   87phy    C34 2325   4.186   3.092   1.171 -0.2224  0.1863 -0.2711
   87phy    C32 2326   3.979   3.233   1.108  0.3647  0.4682  0.1354
   87phy    C31 2327   3.898   3.264   1.234 -0.3662 -0.5576 -0.2447
   87phy    C30 2328   3.824   3.404   1.225  0.1138 -0.0746 -0.1702
   87phy    C28 2329   3.710   3.430   1.326 -0.7924 -0.3794  0.3612
   87phy    C29 2330   3.769   3.519   1.436  0.4818  0.0607  0.6660
   87phy    C27 2331   3.601   3.515   1.258 -0.0026 -0.1106  0.2492
   87phy    C26 2332   3.476   3.436   1.219 -0.2100 -0.2981  0.0561
   87phy    C25 2333   3.366   3.526   1.152 -0.3747  0.6744 -0.2726
   87phy    C23 2334   3.243   3.454   1.096  0.2426 -0.0408 -0.1845
   87phy    C24 2335   3.132   3.436   1.199 -0.0008 -0.2676 -0.0824
   87phy    C22 2336   3.179   3.546   0.986 -0.1201  0.3464 -0.1512
   87phy    C21 2337   3.237   3.524   0.847  0.0005 -0.3397 -0.0416
   87phy    C20 2338   3.167   3.622   0.747  0.2832  0.3117  0.1849
   87phy    C18 2339   3.197   3.631   0.591 -0.1360 -0.4734 -0.4317
   87phy    O01 2340   3.339   3.646   0.574 -0.1197 -0.5255  0.2313
   87phy    H01 2341   3.373   3.572   0.621 -1.4738 -1.2087  0.2047
   87phy    C19 2342   3.124   3.765   0.567 -0.0526 -0.5423 -0.1316
   87phy    C13 2343   3.147   3.508   0.500  0.3058 -0.5348  0.1442
   87phy     H3 2344   3.210   3.426   0.543 -0.3770 -1.1006  0.0680
   87phy    O33 2345   3.019   3.453   0.531 -0.0357 -0.2362  0.2167
   87phy    H1B 2346   3.020   3.396   0.606 -2.6211 -0.1467  0.4167
   87phy    C12 2347   3.199   3.476   0.353  0.4234  0.5720  0.2079
   87phy    O11 2348   3.228   3.342   0.328 -0.0845 -0.2926  0.1499
   87phy    H1A 2349   3.226   3.324   0.236  0.9564  2.4728 -0.5048
   88phy    C35 2350   3.105   2.181   1.722 -0.3662 -0.2378 -0.4392
   88phy    C33 2351   3.248   2.154   1.685 -0.2320  0.3055 -0.2325
   88phy    C34 2352   3.266   2.081   1.557 -0.0852  0.0563  0.2019
   88phy    C32 2353   3.332   2.283   1.708  0.0513 -0.0283 -0.0820
   88phy    C31 2354   3.478   2.273   1.742 -0.2310  0.2823 -0.2854
   88phy    C30 2355   3.553   2.406   1.731  0.0794 -0.6223 -0.6192
   88phy    C28 2356   3.705   2.412   1.777 -0.3012 -0.3074  0.5027
   88phy    C29 2357   3.807   2.351   1.678 -0.6297  0.0043 -0.4720
   88phy    C27 2358   3.738   2.559   1.809 -0.2401  0.1945 -0.3814
   88phy    C26 2359   3.834   2.582   1.926 -0.5676  0.2851 -0.5928
   88phy    C25 2360   3.851   2.732   1.959  0.0064  0.6801 -0.2053
   88phy    C23 2361   3.925   2.760   2.090 -0.0048  0.0117  0.0363
   88phy    C24 2362   4.022   2.875   2.068  0.0392 -0.3977  0.2064
   88phy    C22 2363   3.827   2.761   2.215  0.2445 -0.1131  0.0012
   88phy    C21 2364   3.877   2.738   2.360  0.0362  0.0794 -0.1068
   88phy    C20 2365   3.751   2.720   2.445 -0.2523  0.5507  0.1549
   88phy    C18 2366   3.763   2.691   2.600  0.0036  0.0417 -0.5410
   88phy    O01 2367   3.833   2.799   2.671  0.1999  0.5788  1.0703
   88phy    H01 2368   3.826   2.776   2.762 -0.3640 -0.0079  0.8806
   88phy    C19 2369   3.617   2.711   2.650  0.2289  0.4431  0.0050
   88phy    C13 2370   3.818   2.544   2.639 -0.8368  0.2050 -0.0373
   88phy     H3 2371   3.757   2.468   2.584 -1.3469 -0.6801  1.6905
   88phy    O33 2372   3.787   2.504   2.777 -0.4976 -0.4879 -0.1540
   88phy    H1B 2373   3.838   2.552   2.839  0.2040 -2.1705  0.6350
   88phy    C12 2374   3.978   2.522   2.621 -0.3021  0.0750 -0.0411
   88phy    O11 2375   4.060   2.591   2.716  0.1533  0.0328 -0.2970
   88phy    H1A 2376   4.083   2.534   2.787 -2.0368  0.9352  1.2428
   89phy    C35 2377   2.363   3.421   0.696 -0.2100  0.5256  0.1741
   89phy    C33 2378   2.283   3.360   0.812 -0.2609  0.2169  0.5172
   89phy    C34 2379   2.255   3.463   0.915  0.4644  0.2038  0.2343
   89phy    C32 2380   2.150   3.313   0.762 -0.1179  0.0309  0.3482
   89phy    C31 2381   2.145   3.167   0.713 -0.2288 -0.6364 -0.2532
   89phy    C30 2382   2.013   3.122   0.663 -0.1277 -0.5496 -0.3669
   89phy    C28 2383   2.009   2.976   0.618 -0.2536 -0.2319 -0.0241
   89phy    C29 2384   1.942   2.894   0.721  0.5345  0.2012 -0.0490
   89phy    C27 2385   1.915   2.950   0.497  0.1448  0.2705 -0.6783
   89phy    C26 2386   1.964   3.002   0.363 -0.2070 -0.1277 -0.6596
   89phy    C25 2387   1.898   2.921   0.249 -0.0362 -0.0631 -0.2777
   89phy    C23 2388   1.909   2.978   0.106 -0.7993  0.3198  0.1155
   89phy    C24 2389   1.936   2.863   0.014  0.1538 -0.3546 -0.1331
   89phy    C22 2390   1.795   3.076   0.073 -0.2428  0.0178 -0.1472
   89phy    C21 2391   1.813   3.186  -0.027  0.0965  0.0855  0.2530
   89phy    C20 2392   1.684   3.248  -0.079  0.2667 -0.1379 -0.4856
   89phy    C18 2393   1.700   3.366  -0.182 -0.2440  0.2023  0.3291
   89phy    O01 2394   1.816   3.451  -0.159  0.2588  0.1695 -0.3355
   89phy    H01 2395   1.846   3.481  -0.242  0.2506  0.1357 -0.3509
   89phy    C19 2396   1.570   3.451  -0.162 -0.0152 -0.1555  0.3556
   89phy    C13 2397   1.720   3.314  -0.336  0.2108  0.6422 -0.0423
   89phy     H3 2398   1.811   3.249  -0.333 -0.3837 -0.2016 -0.0058
   89phy    O33 2399   1.637   3.218  -0.391  0.0988 -0.4837  0.5910
   89phy    H1B 2400   1.552   3.258  -0.403  0.0481 -0.3307  1.3851
   89phy    C12 2401   1.795   3.396  -0.450 -0.2796 -0.2941 -0.1229
   89phy    O11 2402   1.879   3.493  -0.394  0.1591  0.0251 -0.1204
   89phy    H1A 2403   1.910   3.545  -0.465 -0.7886  0.5207 -0.1900
   90phy    C35 2404   3.132   1.939   2.051  0.0047  0.9724 -0.3795
   90phy    C33 2405   3.219   1.925   2.177  0.2981 -0.1675  0.8225
   90phy    C34 2406   3.229   1.781   2.223  0.2896  0.0593  0.4465
   90phy    C32 2407   3.348   2.009   2.165  0.5838 -0.2400 -0.4670
   90phy    C31 2408   3.366   2.126   2.263 -0.3020  0.5372  0.4849
   90phy    C30 2409   3.481   2.214   2.220  0.2534 -0.2608 -0.2049
   90phy    C28 2410   3.518   2.326   2.320  0.3694  0.1558 -0.0687
   90phy    C29 2411   3.668   2.348   2.305 -0.1600 -0.4009 -0.0455
   90phy    C27 2412   3.441   2.451   2.282 -0.0520 -0.3651  0.5653
   90phy    C26 2413   3.382   2.537   2.395  0.1745  0.3407  0.0600
   90phy    C25 2414   3.298   2.654   2.360  0.0678  0.2716  0.0767
   90phy    C23 2415   3.232   2.721   2.483  0.4348  0.1304  0.5742
   90phy    C24 2416   3.249   2.870   2.475  0.6183  0.1500 -0.3613
   90phy    C22 2417   3.082   2.681   2.492  0.0630 -0.1125 -0.4019
   90phy    C21 2418   3.012   2.669   2.631  0.5417 -0.2892  0.2570
   90phy    C20 2419   2.862   2.623   2.604 -0.1625 -0.4393 -0.0728
   90phy    C18 2420   2.772   2.594   2.723  0.6029 -0.4374 -0.4644
   90phy    O01 2421   2.779   2.697   2.822 -0.0354 -0.0067  0.2003
   90phy    H01 2422   2.762   2.779   2.781 -0.1555 -0.5796 -0.9351
   90phy    C19 2423   2.632   2.609   2.659 -0.0633  0.3437  0.2119
   90phy    C13 2424   2.807   2.450   2.787 -0.2346 -0.1554  0.1604
   90phy     H3 2425   2.915   2.444   2.819  0.2193  1.1584 -1.0407
   90phy    O33 2426   2.798   2.344   2.694 -0.1468 -0.1618  0.2095
   90phy    H1B 2427   2.868   2.351   2.632  1.1192 -2.2371  1.3114
   90phy    C12 2428   2.733   2.408   2.925 -0.1405 -0.0813  0.0636
   90phy    O11 2429   2.764   2.287   2.996 -0.4289 -0.5224 -0.1334
   90phy    H1A 2430   2.783   2.222   2.931  1.0665  0.2486 -0.5040
   91phy    C35 2431   4.839   2.642   1.831  0.8223 -0.0294  0.6406
   91phy    C33 2432   4.748   2.545   1.756 -0.6813 -0.4611  0.7205
   91phy    C34 2433   4.729   2.418   1.838  0.4168 -0.1875  0.6618
   91phy    C32 2434   4.631   2.619   1.684 -0.4082  0.0797 -0.1270
   91phy    C31 2435   4.610   2.568   1.544  0.2131 -0.1468  0.2052
   91phy    C30 2436   4.503   2.644   1.474  0.1498 -0.2783  0.2335
   91phy    C28 2437   4.465   2.595   1.332  0.0243 -0.1297  0.4088
   91phy    C29 2438   4.338   2.514   1.332  0.2058 -0.2502 -0.3354
   91phy    C27 2439   4.446   2.715   1.232  0.9641 -0.4079 -0.4353
   91phy    C26 2440   4.448   2.688   1.082  0.4425  0.3033  0.8215
   91phy    C25 2441   4.429   2.801   0.979 -0.3666 -0.1283 -0.3053
   91phy    C23 2442   4.444   2.775   0.828 -0.3784  0.0723  0.2222
   91phy    C24 2443   4.366   2.874   0.747  0.2734  0.2572 -0.1974
   91phy    C22 2444   4.592   2.768   0.783  0.0649  0.7498  0.8307
   91phy    C21 2445   4.627   2.666   0.673 -0.8619 -0.1207 -0.1319
   91phy    C20 2446   4.779   2.650   0.669 -0.6980  0.5493 -0.1947
   91phy    C18 2447   4.855   2.573   0.554 -0.3497  0.2699  0.7935
   91phy    O01 2448   4.776   2.456   0.506 -0.4315 -0.2321  0.3590
   91phy    H01 2449   4.738   2.410   0.578 -2.8252  1.2157  0.1420
   91phy    C19 2450   4.989   2.514   0.612  0.0266 -0.0711  0.2758
   91phy    C13 2451   4.882   2.672   0.425 -0.4042 -0.3135 -0.8234
   91phy     H3 2452   4.776   2.693   0.394 -2.0850 -2.7524  2.5502
   91phy    O33 2453   4.912   2.808   0.458  0.3050  0.0431  0.2776
   91phy    H1B 2454   4.832   2.857   0.455  0.2890 -0.0313 -0.7770
   91phy    C12 2455   4.910   2.627   0.281 -0.3867 -0.1711 -0.1997
   91phy    O11 2456   5.041   2.617   0.233 -0.5847 -0.4539 -0.0138
   91phy    H1A 2457   5.079   2.703   0.238  1.0159 -1.1373  0.2772
   92phy    C35 2458   2.770   1.837   1.481 -0.3399  0.1534 -0.2740
   92phy    C33 2459   2.782   1.966   1.557 -0.2534  0.3888  0.5312
   92phy    C34 2460   2.859   2.063   1.469  0.1841 -0.4380  0.7670
   92phy    C32 2461   2.645   2.007   1.606 -0.5593 -0.4979  0.1329
   92phy    C31 2462   2.646   2.121   1.708 -0.1928  0.4375  0.0801
   92phy    C30 2463   2.517   2.204   1.730 -0.4152 -0.6816  0.2550
   92phy    C28 2464   2.540   2.309   1.839  0.5357 -0.4466  0.0873
   92phy    C29 2465   2.566   2.442   1.776 -0.2998 -0.4046  0.2875
   92phy    C27 2466   2.438   2.317   1.955  0.2810 -0.8512  0.3015
   92phy    C26 2467   2.501   2.346   2.088  0.8808  0.3055 -0.8856
   92phy    C25 2468   2.392   2.347   2.196  0.8736  0.7595 -0.1996
   92phy    C23 2469   2.448   2.386   2.332  0.2569 -0.1547 -0.3416
   92phy    C24 2470   2.362   2.497   2.393  0.1243 -0.0405  0.0998
   92phy    C22 2471   2.440   2.261   2.418 -0.3116  0.5798  0.2090
   92phy    C21 2472   2.572   2.201   2.474  0.0821 -0.2082 -0.0958
   92phy    C20 2473   2.539   2.090   2.580 -0.4374 -0.3321 -0.0662
   92phy    C18 2474   2.646   2.035   2.677  0.0364 -0.2802  0.0070
   92phy    O01 2475   2.704   2.136   2.765 -0.0004 -0.0575  0.3430
   92phy    H01 2476   2.730   2.213   2.719 -2.1877  0.2776 -0.4203
   92phy    C19 2477   2.551   1.945   2.761 -0.6888  0.3549  0.4287
   92phy    C13 2478   2.767   1.945   2.620  0.2029  0.0179 -0.1470
   92phy     H3 2479   2.726   1.864   2.554 -1.8046  0.5009  0.4650
   92phy    O33 2480   2.838   1.866   2.717 -0.1108 -0.1126 -0.3507
   92phy    H1B 2481   2.842   1.915   2.797  1.1261 -0.1837 -0.3502
   92phy    C12 2482   2.889   2.018   2.542  0.6207 -0.1493 -0.1293
   92phy    O11 2483   2.933   2.143   2.589 -0.0331 -0.2421  0.2656
   92phy    H1A 2484   2.981   2.136   2.669  1.9020  1.1793 -0.6926
   93phy    C35 2485   2.562   1.101   2.665 -0.1901 -0.2199 -0.1011
   93phy    C33 2486   2.685   1.193   2.676 -0.4358  0.2169  0.4887
   93phy    C34 2487   2.767   1.136   2.789 -0.4127  0.2128 -0.0400
   93phy    C32 2488   2.771   1.198   2.546 -0.1161  0.2305  0.1223
   93phy    C31 2489   2.778   1.341   2.493 -0.0339  0.1918 -0.2365
   93phy    C30 2490   2.877   1.352   2.376 -0.4620 -0.2025 -0.3878
   93phy    C28 2491   2.918   1.496   2.344 -0.1435  0.4758  0.2734
   93phy    C29 2492   3.055   1.478   2.280 -0.0097 -0.4545  0.1071
   93phy    C27 2493   2.831   1.569   2.241  0.0824  0.7758  0.0640
   93phy    C26 2494   2.757   1.685   2.303 -0.5520 -0.1992  0.3901
   93phy    C25 2495   2.666   1.752   2.195 -0.4764  0.9487 -0.5825
   93phy    C23 2496   2.570   1.867   2.249 -0.2605  0.1431  0.4997
   93phy    C24 2497   2.572   1.980   2.148 -0.5691  0.1879  0.3515
   93phy    C22 2498   2.419   1.825   2.268 -0.1033  0.0417 -0.1049
   93phy    C21 2499   2.382   1.753   2.397  0.2133 -0.5644 -0.2935
   93phy    C20 2500   2.233   1.728   2.424 -0.7030  0.0751 -0.3254
   93phy    C18 2501   2.203   1.665   2.572  0.3459  0.4703  0.3554
   93phy    O01 2502   2.243   1.745   2.679 -0.3626 -0.0027 -0.4063
   93phy    H01 2503   2.182   1.813   2.701 -0.2204 -0.0086  0.0014
   93phy    C19 2504   2.052   1.682   2.572 -0.0981  0.5873 -0.1383
   93phy    C13 2505   2.251   1.510   2.604  0.0106 -0.1975  0.4828
   93phy     H3 2506   2.234   1.446   2.513 -0.7302  1.0604 -0.2909
   93phy    O33 2507   2.177   1.439   2.696 -0.0470  0.1112  0.0401
   93phy    H1B 2508   2.180   1.481   2.780  0.4841 -0.0957  0.1262
   93phy    C12 2509   2.412   1.494   2.636  0.4002 -0.6345  0.2949
   93phy    O11 2510   2.448   1.567   2.743 -0.0668  0.2653 -0.1441
   93phy    H1A 2511   2.400   1.648   2.741 -0.6021 -0.0352  0.3200
   94phy    C35 2512   3.640   1.768   0.628  0.5891  0.5668 -0.2446
   94phy    C33 2513   3.770   1.722   0.694 -0.0228  0.4631  0.0790
   94phy    C34 2514   3.827   1.602   0.617 -0.3906 -0.0216 -0.0939
   94phy    C32 2515   3.875   1.831   0.709 -0.2481 -0.4412 -0.1029
   94phy    C31 2516   3.909   1.851   0.854 -0.0360  0.2528 -0.1602
   94phy    C30 2517   4.038   1.933   0.868 -0.0075  0.1422  0.0431
   94phy    C28 2518   4.070   1.982   1.016  0.4010  0.6417  0.2579
   94phy    C29 2519   4.191   1.903   1.064 -0.7091 -0.6261 -0.3539
   94phy    C27 2520   4.120   2.130   1.021 -0.4483  0.0312  0.4560
   94phy    C26 2521   4.019   2.236   1.037 -0.0267 -0.3168  0.3173
   94phy    C25 2522   4.091   2.373   1.033 -0.3399  0.0189  0.0900
   94phy    C23 2523   4.003   2.493   1.001  0.6036 -0.3256  0.4775
   94phy    C24 2524   4.012   2.594   1.122  0.0867  0.2449  0.0407
   94phy    C22 2525   4.056   2.581   0.879  0.1812  0.1984  0.3657
   94phy    C21 2526   4.016   2.557   0.733 -0.3531 -0.8653 -0.0747
   94phy    C20 2527   4.062   2.665   0.636  0.3708 -0.0829 -0.5881
   94phy    C18 2528   4.028   2.664   0.478  0.4144  0.0720  0.2200
   94phy    O01 2529   4.081   2.543   0.423 -0.1956  0.0559 -0.1430
   94phy    H01 2530   4.104   2.484   0.491 -3.5104 -0.5691  0.6173
   94phy    C19 2531   4.115   2.783   0.433  0.1540  0.4230 -0.1718
   94phy    C13 2532   3.867   2.676   0.457 -0.1246 -0.1510  0.8313
   94phy     H3 2533   3.829   2.585   0.511  0.8981 -1.4743 -0.6049
   94phy    O33 2534   3.790   2.773   0.528  0.0101  0.1772  0.4093
   94phy    H1B 2535   3.707   2.737   0.554 -0.0837 -0.3263 -0.5109
   94phy    C12 2536   3.796   2.610   0.331 -0.1856 -0.1327 -0.0603
   94phy    O11 2537   3.867   2.504   0.269  0.1801 -0.2853  0.1923
   94phy    H1A 2538   3.951   2.503   0.311  1.0705  0.5361 -1.4392
   95phy    C35 2539   4.388   3.388   1.210  0.1978 -0.2413 -0.1694
   95phy    C33 2540   4.321   3.524   1.199  0.2583  0.6380  0.0214
   95phy    C34 2541   4.283   3.556   1.054  0.0610 -0.1290  1.2721
   95phy    C32 2542   4.201   3.543   1.297  0.2867  0.3293  0.4922
   95phy    C31 2543   4.185   3.683   1.365  0.4054  0.1816  0.2238
   95phy    C30 2544   4.072   3.690   1.467 -0.4295  0.7296  0.0144
   95phy    C28 2545   4.066   3.816   1.551  0.8751 -0.1434 -0.2389
   95phy    C29 2546   4.003   3.934   1.470 -0.2195  0.5848  0.3426
   95phy    C27 2547   3.971   3.798   1.672  0.1933 -0.0734 -0.0273
   95phy    C26 2548   4.024   3.861   1.805  0.2074 -0.3322 -0.3232
   95phy    C25 2549   3.915   3.857   1.908 -0.7361  0.1514  0.3540
   95phy    C23 2550   3.929   3.932   2.045 -0.6471  0.2778 -0.1538
   95phy    C24 2551   3.963   4.082   2.050 -0.2101  0.4655  0.7939
   95phy    C22 2552   3.809   3.903   2.130  0.1954 -0.2287 -0.0533
   95phy    C21 2553   3.830   3.852   2.269  0.2083  0.1141 -0.1463
   95phy    C20 2554   3.703   3.807   2.349  0.2502 -0.1017  0.6803
   95phy    C18 2555   3.714   3.702   2.471 -0.3218 -0.6120 -0.0382
   95phy    O01 2556   3.824   3.731   2.561 -0.1100  0.1366  0.0041
   95phy    H01 2557   3.899   3.752   2.508  0.4872  1.3302  1.2551
   95phy    C19 2558   3.586   3.740   2.549 -0.0656 -0.2426 -0.2932
   95phy    C13 2559   3.716   3.545   2.419  0.5686 -0.7101  0.2084
   95phy     H3 2560   3.628   3.530   2.352 -0.0573 -0.0865  0.8686
   95phy    O33 2561   3.679   3.464   2.529 -0.0275  0.1342 -0.5258
   95phy    H1B 2562   3.749   3.452   2.590  0.0356 -0.6271 -0.7462
   95phy    C12 2563   3.841   3.490   2.346  0.2847  0.0208  0.0707
   95phy    O11 2564   3.962   3.485   2.419  0.1280  0.3259  0.6109
   95phy    H1A 2565   3.946   3.435   2.497 -0.2343  2.4191  1.9660
   96phy    C35 2566   3.015   2.378   2.301 -0.1377  0.2341 -0.2125
   96phy    C33 2567   2.993   2.345   2.154  0.0082 -0.1623 -0.3519
   96phy    C34 2568   2.868   2.260   2.142 -0.2956 -0.0176  0.4522
   96phy    C32 2569   2.987   2.472   2.064  0.2124 -0.4081 -0.0371
   96phy    C31 2570   3.116   2.540   2.031 -0.0188 -0.2814 -0.0647
   96phy    C30 2571   3.104   2.663   1.940  0.0439 -0.0374 -0.0288
   96phy    C28 2572   3.250   2.703   1.907 -0.4393  0.8594 -0.0179
   96phy    C29 2573   3.278   2.692   1.754  0.0076  0.3981 -0.4027
   96phy    C27 2574   3.279   2.846   1.958 -0.2290 -0.2181  0.2754
   96phy    C26 2575   3.409   2.871   2.033  0.3603  0.3427 -0.1584
   96phy    C25 2576   3.405   2.994   2.126 -0.4167  0.4758  0.2630
   96phy    C23 2577   3.525   3.028   2.215  0.3014  0.6802  0.2347
   96phy    C24 2578   3.652   3.087   2.142  0.8267  0.2051  1.0658
   96phy    C22 2579   3.464   3.135   2.306  0.0733  0.1152  0.6570
   96phy    C21 2580   3.516   3.146   2.448  0.8227 -0.0790  0.8235
   96phy    C20 2581   3.436   3.248   2.524  0.1574  0.5837 -0.0718
   96phy    C18 2582   3.454   3.260   2.681  0.3722 -0.7413  0.0296
   96phy    O01 2583   3.586   3.305   2.699 -0.4487 -0.0182 -0.0482
   96phy    H01 2584   3.604   3.354   2.621 -1.2006  0.0801 -0.1653
   96phy    C19 2585   3.366   3.383   2.706  0.0444 -0.0513  0.1743
   96phy    C13 2586   3.421   3.127   2.769  0.1027 -0.1400  0.3567
   96phy     H3 2587   3.472   3.038   2.725 -0.0293 -0.7362  1.3739
   96phy    O33 2588   3.282   3.085   2.758 -0.1186  0.0620 -0.2883
   96phy    H1B 2589   3.268   2.999   2.793 -2.6981  0.3598 -0.4635
   96phy    C12 2590   3.463   3.129   2.917 -0.1237 -0.3057 -0.5332
   96phy    O11 2591   3.471   3.005   2.978 -0.3126 -0.3318 -0.2140
   96phy    H1A 2592   3.385   2.973   2.998 -0.4853  0.0276 -0.3555
   97phy    C35 2593   2.920   3.180   1.518  0.0447  0.2724  0.4771
   97phy    C33 2594   2.907   3.074   1.625 -0.0239  0.3602  0.1351
   97phy    C34 2595   2.852   3.130   1.754  0.0407  0.1318 -0.0644
   97phy    C32 2596   2.844   2.942   1.580 -0.0480  0.0129 -0.0669
   97phy    C31 2597   2.922   2.812   1.609  0.0579  0.3417 -0.1805
   97phy    C30 2598   2.857   2.693   1.544  0.0684 -0.2109 -0.0992
   97phy    C28 2599   2.930   2.559   1.549 -0.2151  0.3083  0.1523
   97phy    C29 2600   2.893   2.473   1.667  0.1527 -0.1321 -0.3074
   97phy    C27 2601   2.923   2.479   1.414 -0.3686 -0.1961 -0.4937
   97phy    C26 2602   3.061   2.454   1.350  0.3204  0.7221 -0.2389
   97phy    C25 2603   3.045   2.397   1.208  0.0089  0.6411 -0.0322
   97phy    C23 2604   3.181   2.369   1.145 -0.6797  0.1762 -0.6257
   97phy    C24 2605   3.230   2.227   1.163 -0.6239  0.1369 -0.7051
   97phy    C22 2606   3.163   2.368   0.995  0.2980 -0.2481 -0.1660
   97phy    C21 2607   3.234   2.484   0.921  0.4564 -0.5756 -0.3428
   97phy    C20 2608   3.186   2.477   0.774 -0.0157  0.5096  0.3280
   97phy    C18 2609   3.213   2.594   0.676 -0.3599  0.3567  0.6196
   97phy    O01 2610   3.163   2.720   0.737 -0.0385  0.1771  0.0618
   97phy    H01 2611   3.124   2.704   0.821 -0.1755  0.7680  0.1127
   97phy    C19 2612   3.124   2.568   0.550  0.1993 -0.7390 -0.0525
   97phy    C13 2613   3.369   2.610   0.631  0.3686  0.0358 -0.4975
   97phy     H3 2614   3.422   2.627   0.728 -0.4301 -2.4171  0.4415
   97phy    O33 2615   3.438   2.491   0.596 -0.1306  0.0141  0.1738
   97phy    H1B 2616   3.443   2.487   0.502 -1.0949  2.3755 -0.0691
   97phy    C12 2617   3.451   2.739   0.586  0.5529 -0.6267 -0.3285
   97phy    O11 2618   3.507   2.742   0.459 -0.0284 -0.0415  0.0738
   97phy    H1A 2619   3.436   2.721   0.401  0.0415 -1.2660  0.4048
   98phy    C35 2620   3.723   4.764   1.935  0.3654 -0.3831 -0.3598
   98phy    C33 2621   3.767   4.672   1.830  0.3565  0.2466 -0.6441
   98phy    C34 2622   3.906   4.712   1.784 -0.1606  0.2200  0.1599
   98phy    C32 2623   3.771   4.527   1.881 -0.0279 -0.2948  0.2215
   98phy    C31 2624   3.647   4.439   1.848 -0.5401  0.0932  0.2923
   98phy    C30 2625   3.647   4.298   1.911  0.4030  0.1797 -0.0434
   98phy    C28 2626   3.534   4.199   1.882 -0.1234  0.3376 -0.2942
   98phy    C29 2627   3.556   4.135   1.745 -0.0369 -0.2868  0.1697
   98phy    C27 2628   3.516   4.091   2.001 -0.3272  0.0806 -0.3099
   98phy    C26 2629   3.371   4.045   2.029 -0.5053 -0.4336  0.0102
   98phy    C25 2630   3.375   3.919   2.115 -0.4606 -0.3073 -0.7006
   98phy    C23 2631   3.235   3.864   2.158 -0.3761 -0.0231 -0.0936
   98phy    C24 2632   3.182   3.755   2.056 -0.2241 -0.1046 -0.3246
   98phy    C22 2633   3.241   3.806   2.302 -0.1506 -0.4711 -0.1058
   98phy    C21 2634   3.127   3.838   2.396  0.3378 -0.1618 -0.4197
   98phy    C20 2635   3.179   3.789   2.529  0.1415  0.1115 -0.2982
   98phy    C18 2636   3.101   3.809   2.662  0.2694  0.7307  0.3722
   98phy    O01 2637   2.978   3.731   2.669  0.2602  0.3825 -0.7290
   98phy    H01 2638   2.946   3.717   2.756 -0.3766 -2.1600 -1.3014
   98phy    C19 2639   3.192   3.736   2.764 -0.1315  0.3098  0.3751
   98phy    C13 2640   3.078   3.964   2.703  0.5820  0.3663  0.0206
   98phy     H3 2641   3.153   4.025   2.645  1.0615 -0.5511 -0.3415
   98phy    O33 2642   3.119   3.999   2.839 -0.2073  0.0421  0.3243
   98phy    H1B 2643   3.210   3.980   2.853 -0.2403  0.4375  1.1975
   98phy    C12 2644   2.938   4.026   2.671  0.0653 -0.0717 -0.1428
   98phy    O11 2645   2.845   4.000   2.778 -0.2073  0.7412 -0.1592
   98phy    H1A 2646   2.897   3.951   2.839 -0.6732  1.0121  0.4600
   99phy    C35 2647   2.761   2.769   0.812  0.5138  0.1864  0.6255
   99phy    C33 2648   2.731   2.736   0.958 -0.4759  0.2641  0.2094
   99phy    C34 2649   2.836   2.635   0.998 -0.4473 -0.0414  0.2188
   99phy    C32 2650   2.736   2.848   1.064 -0.1520  0.3466 -0.9093
   99phy    C31 2651   2.627   2.951   1.056 -0.3650  0.0894  0.3114
   99phy    C30 2652   2.645   3.063   1.153 -0.0547 -0.3400 -0.3965
   99phy    C28 2653   2.567   3.194   1.121 -0.1328 -0.2896 -0.1452
   99phy    C29 2654   2.472   3.240   1.229  0.4416 -0.0232 -0.1318
   99phy    C27 2655   2.663   3.308   1.093  0.7590 -0.4114 -0.0931
   99phy    C26 2656   2.618   3.398   0.982 -0.0097 -0.1664  0.1417
   99phy    C25 2657   2.721   3.508   0.963 -0.2685 -0.0840 -0.2168
   99phy    C23 2658   2.676   3.619   0.866 -0.1358  0.3137 -0.0372
   99phy    C24 2659   2.660   3.752   0.935 -0.1020  0.0306  0.1305
   99phy    C22 2660   2.761   3.640   0.743 -0.1110  0.3837  0.8527
   99phy    C21 2661   2.680   3.607   0.617  0.0470 -0.0333  0.2081
   99phy    C20 2662   2.752   3.643   0.488 -0.0912 -0.0911 -0.0108
   99phy    C18 2663   2.678   3.613   0.355  0.2189 -0.5404  0.2009
   99phy    O01 2664   2.670   3.471   0.342 -0.7700  0.0069  0.0185
   99phy    H01 2665   2.756   3.433   0.338 -1.5900 -1.9043 -0.5702
   99phy    C19 2666   2.780   3.655   0.245  0.4378  0.0325  0.6795
   99phy    C13 2667   2.539   3.693   0.342  0.0893 -0.0151 -0.3527
   99phy     H3 2668   2.473   3.651   0.422 -1.7089  2.0098 -0.6711
   99phy    O33 2669   2.536   3.831   0.394 -0.5286 -0.1204 -0.2576
   99phy    H1B 2670   2.587   3.887   0.338  1.6147 -0.5538  1.1267
   99phy    C12 2671   2.414   3.672   0.248 -0.1184  0.1919 -0.2664
   99phy    O11 2672   2.400   3.541   0.187 -0.1897 -0.1546 -0.7324
   99phy    H1A 2673   2.321   3.503   0.220 -1.4701  2.5999 -0.3151
  100phy    C35 2674   3.598   3.596   1.813 -0.0295 -0.6148 -0.2816
  100phy    C33 2675   3.594   3.476   1.901 -0.0090  0.2738 -0.1973
  100phy    C34 2676   3.583   3.527   2.041 -0.1179 -0.6173  0.0246
  100phy    C32 2677   3.482   3.380   1.862 -0.4271  0.3398 -0.3997
  100phy    C31 2678   3.525   3.254   1.783  0.4013  0.1857  0.6226
  100phy    C30 2679   3.412   3.177   1.717  0.1596  0.6411  0.0057
  100phy    C28 2680   3.454   3.097   1.592  0.3180  0.2998 -0.0454
  100phy    C29 2681   3.521   2.962   1.636 -0.1567  0.2085  0.7812
  100phy    C27 2682   3.321   3.066   1.523 -0.3344  0.4190 -0.2058
  100phy    C26 2683   3.329   3.046   1.375  0.0787 -0.0376  0.1304
  100phy    C25 2684   3.194   2.988   1.315 -0.3584  0.5714 -0.2815
  100phy    C23 2685   3.199   2.948   1.170 -0.1927  0.0992 -0.0466
  100phy    C24 2686   3.191   2.792   1.161  0.6211  0.1497  0.2098
  100phy    C22 2687   3.087   3.012   1.089 -0.2333 -0.0045 -0.2298
  100phy    C21 2688   3.125   3.063   0.949  0.1383 -0.1056 -0.0250
  100phy    C20 2689   2.999   3.097   0.868 -0.5452  0.0356 -1.1379
  100phy    C18 2690   3.006   3.138   0.715 -0.3592 -0.0823 -0.3640
  100phy    O01 2691   3.102   3.250   0.707  0.3234 -0.2215 -0.0177
  100phy    H01 2692   3.188   3.216   0.723  0.1808  0.2734  2.1199
  100phy    C19 2693   2.860   3.189   0.681  0.0203 -0.2308  0.2533
  100phy    C13 2694   3.057   3.022   0.618  0.1424 -0.4155  0.6104
  100phy     H3 2695   3.159   2.994   0.655  1.2780 -2.7264 -3.6515
  100phy    O33 2696   2.997   2.889   0.621  0.6926  0.2766 -0.2519
  100phy    H1B 2697   3.059   2.822   0.641 -0.4102 -0.5450  0.5208
  100phy    C12 2698   3.130   3.056   0.477 -0.5654  0.3467 -0.4076
  100phy    O11 2699   3.040   3.070   0.371 -0.2189  0.2582 -0.0700
  100phy    H1A 2700   2.996   3.150   0.393  0.6212  0.7787 -0.2748
  101phy    C35 2701   3.658   3.959   1.318  0.1028 -0.3879  0.6005
  101phy    C33 2702   3.532   3.889   1.364 -0.6060 -0.0865  0.1048
  101phy    C34 2703   3.544   3.841   1.504 -0.1131 -0.5846  0.3088
  101phy    C32 2704   3.402   3.960   1.336 -0.1440 -0.3686  0.4726
  101phy    C31 2705   3.286   3.869   1.287 -0.5773  0.1504 -0.2363
  101phy    C30 2706   3.176   3.964   1.239 -0.6240  0.1476  0.3880
  101phy    C28 2707   3.077   3.911   1.137  0.3188  0.5044 -0.4591
  101phy    C29 2708   2.949   3.851   1.207 -0.3083 -0.1394  0.5929
  101phy    C27 2709   3.029   4.026   1.046 -0.3134  0.4711  0.7096
  101phy    C26 2710   2.992   3.985   0.907 -0.1608  0.1822  0.0958
  101phy    C25 2711   2.927   4.103   0.828  0.1996  0.4202  0.4389
  101phy    C23 2712   2.870   4.062   0.689  0.4554  0.0460 -0.2382
  101phy    C24 2713   2.722   4.030   0.697 -0.1188 -0.3242 -0.5372
  101phy    C22 2714   2.890   4.177   0.593  0.3176  0.2868  0.1068
  101phy    C21 2715   2.942   4.114   0.459  0.0990 -0.2573 -0.0247
  101phy    C20 2716   2.998   4.233   0.371 -0.0834  0.2748  0.0779
  101phy    C18 2717   3.044   4.209   0.221  0.3049 -0.1264  0.1156
  101phy    O01 2718   3.161   4.126   0.235 -0.6963 -0.0994 -0.0750
  101phy    H01 2719   3.235   4.174   0.266 -0.8442 -0.3607  0.7089
  101phy    C19 2720   3.095   4.351   0.182 -0.1200 -0.2057  0.2833
  101phy    C13 2721   2.924   4.157   0.122  0.0200 -0.0867 -0.0627
  101phy     H3 2722   2.901   4.057   0.166  1.5280 -0.7616 -0.7233
  101phy    O33 2723   2.792   4.213   0.133  0.2381 -0.2217 -0.8086
  101phy    H1B 2724   2.789   4.301   0.101  0.6409 -0.2147 -0.8266
  101phy    C12 2725   2.948   4.079  -0.009 -0.1424 -0.2453  0.0646
  101phy    O11 2726   2.971   4.163  -0.118  0.0679  0.1199  0.0716
  101phy    H1A 2727   3.042   4.121  -0.164 -1.0347 -0.8538 -0.7973
  102phy    C35 2728   1.768   0.769   2.179 -0.5303  0.1965  0.2255
  102phy    C33 2729   1.630   0.733   2.115 -0.7858  0.0020 -0.0205
  102phy    C34 2730   1.641   0.727   1.967  0.0846 -0.2927  0.2130
  102phy    C32 2731   1.578   0.598   2.166 -0.5006  0.0409 -0.4887
  102phy    C31 2732   1.522   0.583   2.304  0.6520 -0.2506  0.5189
  102phy    C30 2733   1.492   0.434   2.342  0.5859  0.0063 -0.0102
  102phy    C28 2734   1.436   0.420   2.487  0.1313 -0.2197 -0.1503
  102phy    C29 2735   1.281   0.401   2.491  0.4045 -0.0064 -0.3158
  102phy    C27 2736   1.503   0.308   2.566  0.5901  0.4570  0.5561
  102phy    C26 2737   1.534   0.338   2.711  0.0061  0.5531  0.3824
  102phy    C25 2738   1.590   0.215   2.774  0.4238 -0.0572 -0.8261
  102phy    C23 2739   1.607   0.223   2.927  0.2042 -0.5320 -0.5972
  102phy    C24 2740   1.475   0.184   2.998  0.2289  0.2240 -0.0275
  102phy    C22 2741   1.726   0.140   2.971 -0.6789 -0.0918 -0.3356
  102phy    C21 2742   1.821   0.198   3.065 -0.3952 -0.1985  0.0312
  102phy    C20 2743   1.938   0.101   3.081  0.7668 -0.4717 -0.7939
  102phy    C18 2744   2.056   0.139   3.183 -0.3363  0.9305  0.2064
  102phy    O01 2745   1.998   0.166   3.310  0.3348  0.0409 -0.0290
  102phy    H01 2746   2.070   0.203   3.358  0.4369  0.3310 -0.3983
  102phy    C19 2747   2.116  -0.006   3.202 -0.3920  0.1950  0.5802
  102phy    C13 2748   2.165   0.252   3.139  0.3900  0.3862  0.0815
  102phy     H3 2749   2.189   0.243   3.030 -0.2502 -0.4421  0.0034
  102phy    O33 2750   2.291   0.231   3.197 -0.7317  0.3446 -0.0193
  102phy    H1B 2751   2.355   0.288   3.158 -0.2434  0.9644  1.5944
  102phy    C12 2752   2.127   0.402   3.158  0.1793 -0.1391  0.3298
  102phy    O11 2753   2.221   0.495   3.115 -0.0809  0.0551  0.1148
  102phy    H1A 2754   2.306   0.474   3.149  0.0268  0.5165  0.1376
  103phy    C35 2755   3.097   3.474   1.733  0.1178 -0.1468 -0.6584
  103phy    C33 2756   3.182   3.591   1.697 -0.3878 -0.1832 -0.0167
  103phy    C34 2757   3.269   3.556   1.575 -0.2676  0.2041 -0.0816
  103phy    C32 2758   3.090   3.717   1.679 -0.1100  0.0868 -0.6337
  103phy    C31 2759   3.160   3.857   1.690  0.0708  0.5053 -0.0359
  103phy    C30 2760   3.064   3.977   1.687  0.2113 -0.0447  1.1564
  103phy    C28 2761   3.118   4.119   1.713  0.5296 -0.1569 -0.9633
  103phy    C29 2762   3.196   4.185   1.604 -0.5634 -0.3666 -0.2083
  103phy    C27 2763   2.985   4.200   1.744  0.4372 -0.1377  0.9173
  103phy    C26 2764   2.994   4.328   1.824 -0.2876  0.0778  0.2697
  103phy    C25 2765   2.856   4.396   1.834  0.2390  0.1737 -0.0406
  103phy    C23 2766   2.829   4.500   1.946  0.8803  0.3213 -0.1200
  103phy    C24 2767   2.833   4.636   1.882 -0.0840 -0.1086 -0.3889
  103phy    C22 2768   2.684   4.481   2.000 -0.3279 -0.2826  0.3336
  103phy    C21 2769   2.690   4.440   2.146 -0.7679  0.6168 -0.5934
  103phy    C20 2770   2.558   4.439   2.222 -0.1428  0.1566  0.5274
  103phy    C18 2771   2.566   4.413   2.378 -0.6920 -0.3832  0.4138
  103phy    O01 2772   2.681   4.477   2.444 -0.0428 -0.1271  0.1137
  103phy    H01 2773   2.708   4.550   2.391 -0.9610 -0.5957 -1.0525
  103phy    C19 2774   2.431   4.482   2.416 -0.6423  0.0014  0.0202
  103phy    C13 2775   2.583   4.254   2.409 -0.2886 -0.1886  0.0192
  103phy     H3 2776   2.669   4.217   2.348 -0.6578  1.7129 -1.7688
  103phy    O33 2777   2.476   4.176   2.362 -0.0237  0.3116 -0.3539
  103phy    H1B 2778   2.392   4.205   2.392  0.0178  0.0664  0.0062
  103phy    C12 2779   2.611   4.211   2.563 -0.3555 -0.2241  0.1385
  103phy    O11 2780   2.715   4.279   2.625 -0.5084  0.1591  0.4669
  103phy    H1A 2781   2.731   4.358   2.576  1.4845 -0.8601 -0.6478
  104phy    C35 2782   2.177   4.396   1.300  0.0453 -0.0775 -0.9881
  104phy    C33 2783   2.242   4.512   1.370 -0.3196 -0.0438  0.1632
  104phy    C34 2784   2.180   4.542   1.502 -0.0082 -0.0353 -0.7860
  104phy    C32 2785   2.392   4.478   1.375 -0.1812 -0.7101  0.0362
  104phy    C31 2786   2.475   4.605   1.370 -0.0924 -0.3104  0.1288
  104phy    C30 2787   2.620   4.594   1.329 -0.1363 -0.2559 -0.2399
  104phy    C28 2788   2.695   4.734   1.331  0.0249  0.4264  0.1332
  104phy    C29 2789   2.822   4.729   1.418 -0.1382  0.4443  0.0971
  104phy    C27 2790   2.737   4.798   1.196 -0.8335 -0.1072 -0.1092
  104phy    C26 2791   2.638   4.902   1.137  0.4699 -0.1714 -0.1773
  104phy    C25 2792   2.693   4.966   1.009 -0.0428 -0.6046  0.1530
  104phy    C23 2793   2.616   5.084   0.944  0.4736 -0.0084 -0.1478
  104phy    C24 2794   2.686   5.220   0.979 -0.1003  0.3024  0.2629
  104phy    C22 2795   2.621   5.060   0.789 -0.0974  0.4687  0.1954
  104phy    C21 2796   2.491   5.072   0.703  0.4446 -0.2368 -0.1493
  104phy    C20 2797   2.519   5.055   0.554  0.3400 -0.0728  0.0145
  104phy    C18 2798   2.403   5.089   0.455 -0.2037 -0.9274  0.4107
  104phy    O01 2799   2.295   4.994   0.463  0.5186  0.3997  0.3804
  104phy    H01 2800   2.328   4.908   0.443  0.7797  0.7101 -0.5885
  104phy    C19 2801   2.482   5.042   0.330  0.3789 -0.1804 -0.7616
  104phy    C13 2802   2.350   5.242   0.450  0.4660 -0.7692 -0.2392
  104phy     H3 2803   2.400   5.290   0.538  0.3953 -1.9029  0.4418
  104phy    O33 2804   2.411   5.328   0.352  0.1067 -0.3779  0.1693
  104phy    H1B 2805   2.363   5.311   0.273 -1.3836  0.6052  0.8188
  104phy    C12 2806   2.216   5.286   0.513  0.1890 -0.4297 -0.4878
  104phy    O11 2807   2.109   5.305   0.425 -0.4339  0.1529 -0.0836
  104phy    H1A 2808   2.039   5.265   0.473 -0.8413 -1.1796 -1.6887
  105phy    C35 2809   2.322   2.720   0.911  0.0017 -0.0064  0.1143
  105phy    C33 2810   2.192   2.728   0.982  0.3243 -0.1455  0.4364
  105phy    C34 2811   2.159   2.599   1.058  0.0663 -0.1147 -0.1565
  105phy    C32 2812   2.189   2.864   1.060  0.0152 -0.7330  0.4632
  105phy    C31 2813   2.058   2.918   1.111  0.5282  0.5875 -0.0718
  105phy    C30 2814   2.071   3.056   1.173  0.1159 -0.1077  0.1643
  105phy    C28 2815   1.943   3.120   1.221  0.3311 -0.1948 -0.4042
  105phy    C29 2816   1.934   3.124   1.378 -0.9080  0.0925 -0.0320
  105phy    C27 2817   1.931   3.262   1.167  0.7333 -0.1287 -0.0570
  105phy    C26 2818   1.815   3.290   1.073 -0.6541 -0.3826 -0.6118
  105phy    C25 2819   1.805   3.444   1.054 -0.0497  0.1396 -0.1930
  105phy    C23 2820   1.703   3.488   0.949  0.0302  0.8343  0.2669
  105phy    C24 2821   1.587   3.558   1.023 -0.2008  0.1097 -0.1392
  105phy    C22 2822   1.754   3.596   0.852  0.4417  0.0099  0.2118
  105phy    C21 2823   1.837   3.551   0.734 -0.2601  0.0479 -0.2649
  105phy    C20 2824   1.859   3.651   0.613  0.1369  0.4872  0.0410
  105phy    C18 2825   1.961   3.625   0.500  0.2044 -0.4934  0.2703
  105phy    O01 2826   2.088   3.599   0.572  0.6712  0.4754 -0.3393
  105phy    H01 2827   2.095   3.668   0.635 -0.9355 -0.0009  0.4302
  105phy    C19 2828   1.981   3.761   0.421  0.5726  0.3447  0.0726
  105phy    C13 2829   1.942   3.497   0.404 -0.2303 -0.0408 -0.3071
  105phy     H3 2830   1.930   3.411   0.475 -2.0802  0.5700  0.1691
  105phy    O33 2831   1.813   3.480   0.335  0.0236 -0.1648  0.5845
  105phy    H1B 2832   1.817   3.519   0.250  1.5036 -2.5812 -0.5689
  105phy    C12 2833   2.062   3.417   0.327 -0.1630 -0.1647 -0.5090
  105phy    O11 2834   2.198   3.442   0.369 -0.0011 -0.5133  0.1402
  105phy    H1A 2835   2.193   3.500   0.443  1.5769  0.9944 -0.8541
  106phy    C35 2836   1.767   4.501   1.923 -0.2547 -0.8369  0.2765
  106phy    C33 2837   1.806   4.646   1.920  0.2022 -0.5819  0.3631
  106phy    C34 2838   1.799   4.698   1.772  0.4855  0.0728  0.3875
  106phy    C32 2839   1.711   4.721   2.003  0.3587  0.7446  0.3191
  106phy    C31 2840   1.793   4.822   2.083  0.0207 -0.2377  0.1604
  106phy    C30 2841   1.712   4.913   2.177 -0.3208  0.0567 -0.1836
  106phy    C28 2842   1.791   5.029   2.233  0.0768  0.1248  0.0194
  106phy    C29 2843   1.721   5.163   2.198 -0.1014 -0.5303 -0.1921
  106phy    C27 2844   1.805   5.026   2.385  0.2413 -0.1583 -0.5090
  106phy    C26 2845   1.941   5.067   2.442 -0.2321  0.2108  0.0451
  106phy    C25 2846   1.960   5.051   2.593  0.7483  0.2900  0.0278
  106phy    C23 2847   2.082   5.123   2.651  0.1439 -0.2104  0.2370
  106phy    C24 2848   2.057   5.269   2.692  0.0409  0.3241 -0.2889
  106phy    C22 2849   2.124   5.051   2.780 -0.7885 -0.0024 -0.0426
  106phy    C21 2850   2.245   4.955   2.765  0.0835  0.5780 -0.2698
  106phy    C20 2851   2.291   4.902   2.898 -0.2477 -0.1105  0.1173
  106phy    C18 2852   2.423   4.808   2.904 -0.4382 -0.4456  0.1815
  106phy    O01 2853   2.528   4.880   2.830  0.3225  0.1520 -0.4507
  106phy    H01 2854   2.583   4.812   2.794  0.4393  0.4422 -0.8213
  106phy    C19 2855   2.476   4.809   3.048 -0.0078  0.3782 -0.0760
  106phy    C13 2856   2.407   4.667   2.826 -0.3151  0.1773  0.0299
  106phy     H3 2857   2.340   4.686   2.738 -0.1711  1.2278  0.1325
  106phy    O33 2858   2.323   4.575   2.903  0.4727 -0.4072 -0.4419
  106phy    H1B 2859   2.249   4.621   2.938 -0.3479 -2.7165  1.1287
  106phy    C12 2860   2.540   4.587   2.779  0.2158  0.4785  0.2362
  106phy    O11 2861   2.628   4.676   2.716  0.2078  0.2855  0.1373
  106phy    H1A 2862   2.712   4.635   2.706  0.2104  0.5662 -1.1409
  107phy    C35 2863   2.889   0.958   1.916 -0.1255  0.1277  0.5768
  107phy    C33 2864   3.015   1.038   1.955 -0.1130  0.3244 -0.0939
  107phy    C34 2865   3.021   1.171   1.880  0.0667  0.2326  0.1288
  107phy    C32 2866   3.033   1.076   2.106  0.2409  0.0029 -0.4832
  107phy    C31 2867   3.088   0.968   2.201  0.2636 -0.5168  0.1675
  107phy    C30 2868   3.098   1.022   2.346  0.1981 -0.1211 -0.5745
  107phy    C28 2869   3.139   0.941   2.469 -0.6298 -0.3548  0.1605
  107phy    C29 2870   3.176   1.046   2.568 -0.1907 -0.5464 -0.4107
  107phy    C27 2871   3.031   0.849   2.528  0.8731 -0.4467 -0.2715
  107phy    C26 2872   3.082   0.730   2.614  0.1403  0.1426  0.4028
  107phy    C25 2873   2.964   0.657   2.683  0.0084 -0.5511  0.4172
  107phy    C23 2874   3.003   0.568   2.802  0.8402 -0.3669  0.0789
  107phy    C24 2875   3.009   0.652   2.925 -0.3870  0.3154  0.1510
  107phy    C22 2876   2.886   0.467   2.827  0.0122 -0.3067  0.0342
  107phy    C21 2877   2.904   0.335   2.897 -0.0432  0.1204 -0.4172
  107phy    C20 2878   2.776   0.246   2.878  0.5583  0.4202  0.3227
  107phy    C18 2879   2.771   0.102   2.929  0.4034  0.4837  0.3263
  107phy    O01 2880   2.857   0.088   3.042 -0.1177  0.2538 -0.1584
  107phy    H01 2881   2.859   0.161   3.101  4.4265  1.5220 -1.4649
  107phy    C19 2882   2.627   0.093   2.987 -0.0683 -0.1315 -0.3152
  107phy    C13 2883   2.804  -0.006   2.811 -0.0583  0.1760  0.2016
  107phy     H3 2884   2.889   0.035   2.750 -1.4482  1.5040 -0.8932
  107phy    O33 2885   2.701  -0.018   2.710 -0.0603  0.0849  0.3872
  107phy    H1B 2886   2.625  -0.043   2.759 -1.2360  0.6123 -1.1080
  107phy    C12 2887   2.847  -0.152   2.854  0.0824 -0.2167 -0.0892
  107phy    O11 2888   2.959  -0.145   2.944  0.5268  0.0980 -0.2976
  107phy    H1A 2889   2.934  -0.082   3.009 -1.3740 -1.5761  0.7113
  108phy    C35 2890   4.264   4.276   1.523  0.3418  0.0134  0.7976
  108phy    C33 2891   4.143   4.370   1.529 -0.1606 -0.1264  0.6092
  108phy    C34 2892   4.045   4.315   1.636  0.5210 -0.0542  0.3509
  108phy    C32 2893   4.188   4.518   1.555  0.7735  0.6269  0.0992
  108phy    C31 2894   4.195   4.592   1.424 -0.1942  0.2879 -0.1154
  108phy    C30 2895   4.254   4.730   1.458  0.2962 -0.2251  0.1133
  108phy    C28 2896   4.239   4.821   1.335  0.0615  0.0872 -0.6664
  108phy    C29 2897   4.122   4.921   1.356  0.4397 -0.4124 -0.0326
  108phy    C27 2898   4.375   4.883   1.302  0.4620 -0.2346  0.0295
  108phy    C26 2899   4.394   4.926   1.156  0.0835  0.4422  0.4452
  108phy    C25 2900   4.533   4.981   1.135  0.2924 -0.0809  0.5425
  108phy    C23 2901   4.552   5.037   0.991 -0.4610 -0.3177  0.7031
  108phy    C24 2902   4.612   5.182   0.980  0.1483 -0.2738 -0.0828
  108phy    C22 2903   4.634   4.936   0.912  0.3112  0.2740  0.0755
  108phy    C21 2904   4.579   4.909   0.774 -0.3441  0.0679 -0.2899
  108phy    C20 2905   4.667   4.818   0.684  0.6892 -0.5226  0.0480
  108phy    C18 2906   4.636   4.794   0.533  0.0537  0.2683  0.0192
  108phy    O01 2907   4.501   4.765   0.516  0.5886  0.2702 -0.1910
  108phy    H01 2908   4.455   4.757   0.597 -0.2756 -1.2653 -0.7984
  108phy    C19 2909   4.710   4.662   0.514  0.2134 -0.1387 -0.0331
  108phy    C13 2910   4.668   4.915   0.434 -0.2207  0.4267 -0.5769
  108phy     H3 2911   4.752   4.976   0.476 -1.2185  0.6770  1.1389
  108phy    O33 2912   4.728   4.876   0.311 -0.3237 -0.1237 -0.5087
  108phy    H1B 2913   4.673   4.895   0.238  0.7301  1.0952 -1.0270
  108phy    C12 2914   4.590   5.051   0.419 -0.0844 -0.4026  0.2588
  108phy    O11 2915   4.474   5.055   0.342  0.2819  0.7989  0.2734
  108phy    H1A 2916   4.507   5.056   0.255 -0.0579 -0.6559  0.1173
  109phy    C35 2917   4.457   1.770   1.948  0.1046  0.9012  0.0667
  109phy    C33 2918   4.504   1.902   1.899  0.4252  0.2440  0.1733
  109phy    C34 2919   4.591   1.878   1.775  0.7577 -0.2032  0.1523
  109phy    C32 2920   4.387   1.993   1.864  0.2955  0.6551 -0.1157
  109phy    C31 2921   4.401   2.144   1.865 -0.0572 -0.4228  0.4271
  109phy    C30 2922   4.267   2.220   1.854  0.5677  0.1074 -0.4610
  109phy    C28 2923   4.289   2.368   1.819  0.0216  0.1808 -0.1117
  109phy    C29 2924   4.206   2.406   1.703  0.3392  0.8682  0.5496
  109phy    C27 2925   4.255   2.461   1.939 -0.3489 -0.0459 -0.0631
  109phy    C26 2926   4.371   2.490   2.037  0.1396  0.2133 -0.3448
  109phy    C25 2927   4.330   2.593   2.146 -0.3143  0.2489  0.2285
  109phy    C23 2928   4.444   2.609   2.255  0.0714 -0.8809  0.0479
  109phy    C24 2929   4.537   2.724   2.209  0.6318  0.2291  0.3027
  109phy    C22 2930   4.386   2.632   2.392  0.8269 -0.1634 -0.1795
  109phy    C21 2931   4.479   2.605   2.506  0.2438 -0.0867  0.6431
  109phy    C20 2932   4.400   2.638   2.633  0.3649  0.3046  0.7629
  109phy    C18 2933   4.448   2.599   2.781  0.1453 -0.6440  0.0707
  109phy    O01 2934   4.582   2.657   2.789  0.8209  0.3751 -0.2944
  109phy    H01 2935   4.585   2.747   2.763 -0.0121  0.5370  0.1592
  109phy    C19 2936   4.362   2.693   2.868  0.6346  0.6084  0.0570
  109phy    C13 2937   4.437   2.443   2.817  0.3559 -0.3512 -0.0794
  109phy     H3 2938   4.341   2.403   2.775  0.1170 -0.8466  0.9214
  109phy    O33 2939   4.418   2.418   2.960 -0.1602  0.2692  0.1591
  109phy    H1B 2940   4.481   2.463   3.012 -0.5829 -0.4548  1.3368
  109phy    C12 2941   4.559   2.352   2.775 -0.0657 -0.4445  0.1348
  109phy    O11 2942   4.677   2.393   2.832  0.4668  0.2336  0.2208
  109phy    H1A 2943   4.680   2.484   2.810  1.1977  0.1765  0.0767
  110phy    C35 2944   4.849   1.404   1.597  0.2948 -0.0286 -0.1382
  110phy    C33 2945   4.789   1.539   1.640 -0.6210 -0.1347  0.0213
  110phy    C34 2946   4.863   1.584   1.770  0.1629 -0.3687  0.1790
  110phy    C32 2947   4.807   1.654   1.539  0.2791  0.3103  0.0550
  110phy    C31 2948   4.712   1.640   1.413  0.6516 -0.2334 -0.4741
  110phy    C30 2949   4.734   1.746   1.305  0.2385  0.2260  0.6281
  110phy    C28 2950   4.702   1.701   1.163  0.0215 -0.1198 -0.0937
  110phy    C29 2951   4.558   1.751   1.121 -0.4314  0.0380  0.1214
  110phy    C27 2952   4.802   1.767   1.067  0.0922 -0.2120 -0.3045
  110phy    C26 2953   4.848   1.685   0.942 -0.0347  0.1094 -0.0119
  110phy    C25 2954   4.987   1.725   0.892 -0.1856  0.7957 -0.0696
  110phy    C23 2955   5.044   1.641   0.775 -0.5537  0.2983 -0.0635
  110phy    C24 2956   5.002   1.703   0.641 -0.1154  0.3137  0.2321
  110phy    C22 2957   5.194   1.635   0.804 -0.3009 -0.0946  0.2827
  110phy    C21 2958   5.280   1.516   0.753  0.8358 -0.3457 -0.0149
  110phy    C20 2959   5.425   1.526   0.798  0.1904  0.3680 -0.2530
  110phy    C18 2960   5.533   1.444   0.717 -0.0131 -0.2348 -0.4988
  110phy    O01 2961   5.491   1.312   0.703 -0.1552  0.0206 -0.0213
  110phy    H01 2962   5.415   1.304   0.648  0.8362 -1.8939 -1.2356
  110phy    C19 2963   5.652   1.441   0.819 -0.3353 -0.1489  0.2729
  110phy    C13 2964   5.568   1.508   0.574  0.3521  0.2826  0.6117
  110phy     H3 2965   5.469   1.495   0.524 -0.5331 -0.2393  2.4214
  110phy    O33 2966   5.573   1.649   0.558  0.0656  0.0032  0.2266
  110phy    H1B 2967   5.663   1.677   0.556 -0.0897  0.5399  0.4723
  110phy    C12 2968   5.630   1.424   0.452 -0.0753  0.2286 -0.2000
  110phy    O11 2969   5.725   1.484   0.375 -0.0577 -0.3764  0.2637
  110phy    H1A 2970   5.795   1.515   0.429  1.2787 -0.7913 -1.1541
  111phy    C35 2971   4.203   1.883   2.989  0.2074  0.5555 -0.1367
  111phy    C33 2972   4.287   1.961   2.885 -0.0133  0.2345  0.0724
  111phy    C34 2973   4.236   2.103   2.865 -0.0136 -0.4257 -0.1824
  111phy    C32 2974   4.433   1.954   2.936 -0.1431 -0.6511  0.2906
  111phy    C31 2975   4.548   1.949   2.830 -0.4337  0.0072 -0.4354
  111phy    C30 2976   4.682   1.949   2.907 -0.2623 -0.0162  0.0968
  111phy    C28 2977   4.814   1.923   2.822  0.0427 -0.8172  0.1361
  111phy    C29 2978   4.894   2.052   2.809 -0.2149 -0.2031  0.3777
  111phy    C27 2979   4.905   1.810   2.874 -0.0880  0.2809 -0.1862
  111phy    C26 2980   4.871   1.668   2.847  0.1901  0.2470  0.0105
  111phy    C25 2981   4.966   1.579   2.940  0.5235 -0.0239 -0.1052
  111phy    C23 2982   4.932   1.428   2.946 -0.4579 -0.3915 -0.2366
  111phy    C24 2983   4.965   1.346   2.823  0.5925 -0.0590 -0.0429
  111phy    C22 2984   5.003   1.378   3.075 -0.3497  0.1625 -0.1746
  111phy    C21 2985   4.914   1.343   3.197 -0.7328 -0.5674  0.2200
  111phy    C20 2986   5.000   1.254   3.291  0.1530 -0.6215 -0.1975
  111phy    C18 2987   4.949   1.205   3.433  0.6411  0.5919  0.5424
  111phy    O01 2988   4.823   1.145   3.402  0.0060 -0.1439  0.1721
  111phy    H01 2989   4.774   1.136   3.482  1.6915  1.0569  1.4223
  111phy    C19 2990   5.042   1.084   3.464  0.1320 -0.0943  0.5905
  111phy    C13 2991   4.940   1.327   3.537  0.4123  0.5855 -0.1888
  111phy     H3 2992   4.901   1.421   3.489 -0.1284  0.0389 -0.8408
  111phy    O33 2993   5.070   1.370   3.585 -0.2692  0.2711  0.0550
  111phy    H1B 2994   5.095   1.451   3.545 -1.4973  1.4408  1.5453
  111phy    C12 2995   4.848   1.313   3.668  0.0946  0.0970 -0.2706
  111phy    O11 2996   4.865   1.201   3.752  0.1581 -0.2922 -0.7586
  111phy    H1A 2997   4.951   1.200   3.790  0.7097  0.2170 -1.9270
  112phy    C35 2998   3.825   2.942   1.424 -0.2397  0.0140  0.0294
  112phy    C33 2999   3.916   2.853   1.509  0.5352 -0.1487 -0.4197
  112phy    C34 3000   3.917   2.716   1.462 -0.5689  0.2252 -0.1841
  112phy    C32 3001   4.047   2.927   1.524 -0.2119 -0.3187 -0.6623
  112phy    C31 3002   4.124   2.904   1.655  0.2370 -0.5718  0.1048
  112phy    C30 3003   4.264   2.973   1.646  0.4031 -0.7113 -0.3851
  112phy    C28 3004   4.360   2.968   1.767  0.1211  0.1317 -0.8171
  112phy    C29 3005   4.502   2.963   1.718  0.2621 -0.2202  0.0907
  112phy    C27 3006   4.329   3.072   1.882  0.0655 -0.1769  0.0777
  112phy    C26 3007   4.363   3.052   2.028  0.4853  0.0510 -0.4821
  112phy    C25 3008   4.332   3.172   2.119 -0.0574 -0.1700  0.0364
  112phy    C23 3009   4.368   3.144   2.270  0.3936 -0.3097  0.3508
  112phy    C24 3010   4.512   3.184   2.299  0.4704 -0.2905 -0.2284
  112phy    C22 3011   4.270   3.219   2.365  0.2383 -0.2840  0.8473
  112phy    C21 3012   4.222   3.155   2.495 -0.1727  0.3967 -0.3483
  112phy    C20 3013   4.194   3.271   2.596  0.2515  0.2038  0.2460
  112phy    C18 3014   4.110   3.241   2.721  0.0384 -0.4202 -0.8507
  112phy    O01 3015   4.155   3.118   2.782 -0.2067 -0.5574  0.2192
  112phy    H01 3016   4.146   3.039   2.732  1.6443 -0.8139  0.2442
  112phy    C19 3017   4.163   3.358   2.813  0.0935  0.2499  0.0730
  112phy    C13 3018   3.955   3.249   2.686 -0.0649 -0.3246 -0.0441
  112phy     H3 3019   3.937   3.205   2.585 -1.6277  1.9471 -0.8391
  112phy    O33 3020   3.903   3.383   2.668  0.4442 -0.0107 -0.4554
  112phy    H1B 3021   3.874   3.409   2.753  0.6170  0.8852 -0.6695
  112phy    C12 3022   3.862   3.165   2.785  0.0494 -0.0695  0.0342
  112phy    O11 3023   3.790   3.245   2.879  0.3389 -0.3811  0.3608
  112phy    H1A 3024   3.723   3.290   2.831  0.9698  0.6329  0.4030
  113phy    C35 3025   3.348   0.508   1.407  0.1419  0.0601 -0.3088
  113phy    C33 3026   3.439   0.415   1.495 -0.2288  0.1116  0.2047
  113phy    C34 3027   3.420   0.463   1.637 -0.0226  0.2085  0.0986
  113phy    C32 3028   3.414   0.267   1.462  0.6584 -0.5275  0.1039
  113phy    C31 3029   3.536   0.179   1.462 -0.1034  0.3071  0.0641
  113phy    C30 3030   3.489   0.031   1.452 -0.4557 -0.4505 -0.3086
  113phy    C28 3031   3.599  -0.074   1.460  0.6485  0.6675 -0.4656
  113phy    C29 3032   3.577  -0.158   1.586 -0.3374  0.1328 -0.1132
  113phy    C27 3033   3.599  -0.167   1.342 -0.0792 -0.0506 -0.2614
  113phy    C26 3034   3.731  -0.161   1.256 -0.5800  0.9054  0.2331
  113phy    C25 3035   3.734  -0.261   1.137  0.5598 -0.5235  0.0025
  113phy    C23 3036   3.826  -0.226   1.022  0.4338  0.2446  0.1247
  113phy    C24 3037   3.977  -0.276   1.041  0.1401 -0.0979  0.3968
  113phy    C22 3038   3.770  -0.283   0.893 -0.0189  0.4432 -0.7160
  113phy    C21 3039   3.761  -0.185   0.774  0.2163 -0.4643  0.3497
  113phy    C20 3040   3.648  -0.221   0.677 -0.4372  0.6022  0.0438
  113phy    C18 3041   3.632  -0.144   0.540  0.5151 -0.3059  0.0077
  113phy    O01 3042   3.630   0.000   0.561 -0.0375 -0.1452  0.0189
  113phy    H01 3043   3.566   0.017   0.628 -0.4517 -1.9479  0.1218
  113phy    C19 3044   3.494  -0.188   0.490 -0.2093  0.1918  0.6392
  113phy    C13 3045   3.748  -0.177   0.431  0.0649 -0.3670  0.5525
  113phy     H3 3046   3.842  -0.143   0.482 -0.4303 -2.1008  2.7681
  113phy    O33 3047   3.789  -0.311   0.411 -0.0491 -0.3146  0.6828
  113phy    H1B 3048   3.770  -0.366   0.484  0.3894 -1.0112  0.2833
  113phy    C12 3049   3.784  -0.076   0.313 -0.0788  0.0086  0.6735
  113phy    O11 3050   3.725   0.050   0.319  0.0872 -0.1808  0.0976
  113phy    H1A 3051   3.728   0.071   0.411  1.1642  1.2413 -0.2199
  114phy    C35 3052   0.191   2.872   2.517  0.2949 -0.1759 -0.2680
  114phy    C33 3053   0.254   3.010   2.520  0.2672 -0.1202  0.0957
  114phy    C34 3054   0.401   2.993   2.525 -0.3007  0.1222  0.0253
  114phy    C32 3055   0.202   3.080   2.394 -0.1060  0.1907 -0.3882
  114phy    C31 3056   0.210   3.233   2.386  0.1493  0.0048 -0.2870
  114phy    C30 3057   0.150   3.299   2.262 -0.2823 -0.2021  0.1063
  114phy    C28 3058   0.187   3.450   2.232 -0.0248 -0.1004  0.0510
  114phy    C29 3059   0.225   3.473   2.082 -0.2636 -0.5768 -0.1433
  114phy    C27 3060   0.082   3.548   2.298 -0.3225 -0.1287  0.1104
  114phy    C26 3061   0.151   3.676   2.337  0.8003 -0.3842 -0.2575
  114phy    C25 3062   0.047   3.776   2.392 -0.0772 -0.1106 -0.2823
  114phy    C23 3063   0.083   3.930   2.389  0.3800  0.0751 -0.4422
  114phy    C24 3064   0.047   3.985   2.250 -0.1579 -0.1854  0.3116
  114phy    C22 3065  -0.007   4.009   2.492 -0.2029  0.0124 -0.0231
  114phy    C21 3066   0.067   4.063   2.614 -0.1461 -0.5669  0.3516
  114phy    C20 3067  -0.034   4.145   2.703  0.4190  0.0199  0.1744
  114phy    C18 3068   0.018   4.197   2.837 -0.3135 -0.1268  0.3109
  114phy    O01 3069   0.154   4.246   2.815  0.6902 -0.3210  0.1706
  114phy    H01 3070   0.159   4.331   2.854 -2.2333  0.7756 -1.5528
  114phy    C19 3071  -0.075   4.318   2.864 -0.5970 -0.0596 -0.2714
  114phy    C13 3072   0.016   4.082   2.950 -0.2253  0.2643  0.1995
  114phy     H3 3073   0.042   3.986   2.898 -1.1279  0.4431 -0.6002
  114phy    O33 3074  -0.114   4.051   3.001 -0.2732  0.2244 -0.0305
  114phy    H1B 3075  -0.147   4.131   3.038 -0.5168  0.1651 -0.1207
  114phy    C12 3076   0.118   4.099   3.073  0.0810  0.1891  0.3142
  114phy    O11 3077   0.164   3.975   3.132  0.4475 -0.5444 -0.2340
  114phy    H1A 3078   0.106   3.955   3.204  2.3460 -0.8938  1.2675
  115phy    C35 3079   4.323   1.452   1.727  0.1301 -0.4355 -0.3428
  115phy    C33 3080   4.250   1.496   1.597  0.2595  0.2600 -0.3938
  115phy    C34 3081   4.160   1.380   1.557 -0.0110  0.0794  0.2633
  115phy    C32 3082   4.169   1.624   1.620 -0.4728 -0.2518  0.0414
  115phy    C31 3083   4.172   1.726   1.510 -0.1649  0.5185 -0.3182
  115phy    C30 3084   4.089   1.854   1.531  0.0905 -0.5700 -0.5648
  115phy    C28 3085   4.136   1.975   1.447  0.3105 -0.3379 -0.2613
  115phy    C29 3086   4.019   2.080   1.437 -0.4396 -0.3805 -0.3631
  115phy    C27 3087   4.262   2.036   1.514  0.0890  0.4148  0.7704
  115phy    C26 3088   4.363   2.114   1.422  0.2992 -0.1154  0.3205
  115phy    C25 3089   4.499   2.129   1.475 -0.1427  0.5280  0.0643
  115phy    C23 3090   4.596   2.210   1.387 -0.0488 -0.5449  0.1988
  115phy    C24 3091   4.713   2.236   1.475 -0.1371  0.1911 -0.3962
  115phy    C22 3092   4.653   2.145   1.257 -0.4783  0.2830 -0.0730
  115phy    C21 3093   4.591   2.186   1.124  0.7878  0.2008  0.2662
  115phy    C20 3094   4.667   2.127   1.001  0.2933  0.5637  0.3259
  115phy    C18 3095   4.602   2.130   0.861  0.2408  0.1147  0.1359
  115phy    O01 3096   4.477   2.055   0.864  0.2762  0.1224 -0.3490
  115phy    H01 3097   4.492   1.964   0.885 -1.2884 -0.1211 -0.1655
  115phy    C19 3098   4.700   2.041   0.783  0.0362  0.3492 -0.2952
  115phy    C13 3099   4.567   2.274   0.797  0.5205 -0.6082  0.2820
  115phy     H3 3100   4.611   2.349   0.868 -1.2315  0.6206  0.1366
  115phy    O33 3101   4.645   2.318   0.683 -0.2095  0.2178 -0.0611
  115phy    H1B 3102   4.600   2.285   0.608  0.0242  2.5196 -1.3135
  115phy    C12 3103   4.429   2.336   0.804 -0.2305 -0.4231  0.1569
  115phy    O11 3104   4.332   2.259   0.736 -0.1817  0.1734  0.3462
  115phy    H1A 3105   4.342   2.169   0.762 -0.1428  0.0200 -0.1703
  116phy    C35 3106   4.640   4.630   1.161  0.7749 -0.6357 -0.2424
  116phy    C33 3107   4.647   4.496   1.095 -0.0182  0.2223  0.0837
  116phy    C34 3108   4.777   4.491   1.022 -0.4085  0.4936 -0.2043
  116phy    C32 3109   4.640   4.387   1.196 -0.2988  0.3161 -0.2450
  116phy    C31 3110   4.562   4.270   1.152  0.2855  0.3719 -0.1001
  116phy    C30 3111   4.555   4.150   1.252  0.3568 -0.4490  0.1982
  116phy    C28 3112   4.492   4.015   1.208  0.3614 -0.2269 -0.5214
  116phy    C29 3113   4.537   3.908   1.305  0.2430 -0.1432 -0.0001
  116phy    C27 3114   4.336   4.031   1.195  0.0837 -0.3521  0.4536
  116phy    C26 3115   4.263   3.947   1.094  0.0185 -0.1346  0.1650
  116phy    C25 3116   4.109   3.947   1.112 -0.0052  0.0841 -0.3155
  116phy    C23 3117   4.036   3.852   1.019 -0.4833  0.3197 -0.2427
  116phy    C24 3118   3.925   3.788   1.101  0.1395  0.4146 -0.1186
  116phy    C22 3119   3.975   3.924   0.898  0.0155  0.2698 -0.1248
  116phy    C21 3120   4.003   3.846   0.769  0.5649 -0.0506  0.4266
  116phy    C20 3121   3.972   3.923   0.643 -0.0103  0.2350 -0.2574
  116phy    C18 3122   4.008   3.871   0.497 -0.4302  0.3577 -0.4448
  116phy    O01 3123   4.147   3.833   0.498 -0.0165  0.0533  0.3611
  116phy    H01 3124   4.156   3.743   0.474  1.7557  0.1237  0.6238
  116phy    C19 3125   3.983   3.995   0.407 -0.1446  0.4249  0.1530
  116phy    C13 3126   3.924   3.742   0.444  0.2190  0.0720  0.6045
  116phy     H3 3127   3.957   3.658   0.510  1.4768 -0.5945 -0.7870
  116phy    O33 3128   3.780   3.732   0.464 -0.2108  0.0245 -0.0445
  116phy    H1B 3129   3.745   3.819   0.471  0.1805  0.3159 -1.3205
  116phy    C12 3130   3.966   3.647   0.321  0.1531 -0.3712 -0.0190
  116phy    O11 3131   4.105   3.636   0.306 -0.2755 -0.0245  0.4167
  116phy    H1A 3132   4.130   3.557   0.262  2.0118  0.2162  1.1877
  117phy    C35 3133   3.251   0.178   2.111 -0.3942  0.0501 -0.0645
  117phy    C33 3134   3.229   0.095   1.984  0.0841 -0.4232 -0.2350
  117phy    C34 3135   3.297   0.176   1.866  0.3059 -0.0556  0.0431
  117phy    C32 3136   3.290  -0.045   2.000 -0.7101 -0.3938 -0.3748
  117phy    C31 3137   3.233  -0.167   1.925  0.4088 -0.2149  0.2186
  117phy    C30 3138   3.311  -0.294   1.945 -0.0353  0.0988 -0.2272
  117phy    C28 3139   3.251  -0.428   1.901 -0.0915  0.2307  0.3147
  117phy    C29 3140   3.316  -0.469   1.765  0.2235  0.2494  0.1903
  117phy    C27 3141   3.278  -0.549   1.991 -0.1485  0.3706  0.0364
  117phy    C26 3142   3.176  -0.564   2.108  0.1321 -0.1430  0.0895
  117phy    C25 3143   3.200  -0.683   2.196 -0.5125  0.4269 -0.0311
  117phy    C23 3144   3.096  -0.714   2.305 -0.1195 -0.1455 -0.9210
  117phy    C24 3145   2.999  -0.828   2.261 -0.0484 -0.1275  0.0899
  117phy    C22 3146   3.160  -0.765   2.433 -0.0377  0.4388  0.0448
  117phy    C21 3147   3.187  -0.657   2.535 -0.4759 -0.1563  0.1927
  117phy    C20 3148   3.239  -0.712   2.670 -0.1117 -0.3458  0.0400
  117phy    C18 3149   3.245  -0.623   2.798  0.4300 -0.6985 -0.0470
  117phy    O01 3150   3.119  -0.553   2.812  0.4462 -0.2174 -0.1411
  117phy    H01 3151   3.113  -0.502   2.890  1.1142  2.5865 -1.7920
  117phy    C19 3152   3.236  -0.728   2.908  0.0469  0.2201  0.0587
  117phy    C13 3153   3.372  -0.520   2.815  0.1261  0.1792  0.2599
  117phy     H3 3154   3.465  -0.574   2.782  0.5642  0.4006  1.0997
  117phy    O33 3155   3.406  -0.494   2.956  0.0591 -0.1957 -0.3439
  117phy    H1B 3156   3.341  -0.435   2.988  1.3276  0.7731  0.5617
  117phy    C12 3157   3.361  -0.386   2.732  0.3816  0.3537  0.4033
  117phy    O11 3158   3.261  -0.295   2.765 -0.1396  0.3660 -0.0443
  117phy    H1A 3159   3.195  -0.294   2.698 -0.1867  4.4523 -0.1704
  118phy    C35 3160   4.836   3.436   2.063  0.5060  0.2379 -0.3478
  118phy    C33 3161   4.873   3.561   1.998 -0.2610 -0.8742 -0.6432
  118phy    C34 3162   4.916   3.534   1.853  0.4482 -0.0779 -0.2451
  118phy    C32 3163   4.760   3.666   2.024 -0.1265 -0.5973  0.1381
  118phy    C31 3164   4.808   3.781   2.112  0.5667  0.0932 -0.0816
  118phy    C30 3165   4.703   3.887   2.142 -0.3668 -0.2909 -0.1635
  118phy    C28 3166   4.735   3.993   2.248  0.4917 -0.2545 -0.1473
  118phy    C29 3167   4.753   4.134   2.192 -0.1699  0.1984 -0.3755
  118phy    C27 3168   4.625   3.998   2.359 -0.1907  0.2235  0.0896
  118phy    C26 3169   4.664   4.029   2.502  0.3515  0.2651  0.7445
  118phy    C25 3170   4.550   4.068   2.592 -0.1008  0.1933  0.3124
  118phy    C23 3171   4.575   4.087   2.743 -0.3356 -0.7717 -0.8708
  118phy    C24 3172   4.451   4.162   2.790 -0.4823  0.1751  0.0854
  118phy    C22 3173   4.591   3.953   2.827  0.0508  0.1444  0.2227
  118phy    C21 3174   4.735   3.916   2.853 -0.2360  0.1037 -0.3876
  118phy    C20 3175   4.749   3.778   2.919 -0.7562 -0.7121 -0.3104
  118phy    C18 3176   4.883   3.723   2.975 -0.3473 -0.1851 -0.2539
  118phy    O01 3177   4.938   3.819   3.069 -0.4333 -0.1702  0.3754
  118phy    H01 3178   4.950   3.895   3.015  1.4535 -2.1971 -2.3670
  118phy    C19 3179   4.836   3.601   3.063  0.2241  0.2596 -0.1606
  118phy    C13 3180   4.988   3.678   2.856 -0.4949 -0.2366  0.3521
  118phy     H3 3181   4.977   3.748   2.769  2.0303  0.2435  0.3262
  118phy    O33 3182   4.957   3.549   2.794 -0.3785  0.2432  0.0645
  118phy    H1B 3183   4.995   3.541   2.708 -0.0876  0.1651  0.1997
  118phy    C12 3184   5.143   3.679   2.894 -0.7114 -0.1663 -0.6270
  118phy    O11 3185   5.232   3.685   2.789 -0.1353 -0.3263 -0.2728
  118phy    H1A 3186   5.218   3.606   2.741 -1.7553 -1.7299  2.2921
  119phy    C35 3187   3.921   3.204   1.896  0.2194 -0.2842 -0.6954
  119phy    C33 3188   4.004   3.320   1.855 -0.3445  0.3526 -0.0436
  119phy    C34 3189   3.964   3.371   1.722  0.6696  0.2622  0.8397
  119phy    C32 3190   3.997   3.429   1.966  0.6777 -0.4481  0.6212
  119phy    C31 3191   4.133   3.495   1.989 -0.0251  0.2939  0.0899
  119phy    C30 3192   4.137   3.582   2.113 -0.1195  0.2715 -0.2558
  119phy    C28 3193   4.279   3.626   2.138  0.0733 -0.5826  0.0829
  119phy    C29 3194   4.305   3.764   2.075 -0.4538 -0.2803  0.1863
  119phy    C27 3195   4.321   3.634   2.284  0.2916 -0.3192 -0.1287
  119phy    C26 3196   4.467   3.587   2.318 -0.2171  0.0604 -0.7053
  119phy    C25 3197   4.506   3.626   2.461 -0.5084 -0.3332 -0.5378
  119phy    C23 3198   4.631   3.545   2.508  0.1568 -0.0869  0.0039
  119phy    C24 3199   4.751   3.640   2.503 -0.2357 -0.2274 -0.4037
  119phy    C22 3200   4.614   3.525   2.661  0.4438  0.1376 -0.2564
  119phy    C21 3201   4.623   3.373   2.696  0.1232 -0.3097  0.0821
  119phy    C20 3202   4.612   3.351   2.854 -0.6169 -0.4545 -0.0631
  119phy    C18 3203   4.615   3.203   2.916  0.1835  0.3296  0.1114
  119phy    O01 3204   4.745   3.150   2.892 -0.0468 -0.0838  0.2398
  119phy    H01 3205   4.810   3.217   2.901 -0.3022  0.2428 -0.2872
  119phy    C19 3206   4.609   3.247   3.061  0.3507 -0.0751  0.1157
  119phy    C13 3207   4.494   3.102   2.877 -0.5176  0.1089  0.2065
  119phy     H3 3208   4.398   3.160   2.875 -1.2968 -1.0236  2.2696
  119phy    O33 3209   4.461   3.008   2.978 -0.1512  0.6872 -0.4408
  119phy    H1B 3210   4.544   2.972   3.006 -0.2234  1.2180  0.5252
  119phy    C12 3211   4.507   3.028   2.732  0.1229  0.1272 -0.4350
  119phy    O11 3212   4.600   2.925   2.714 -0.5218  0.0830 -0.5982
  119phy    H1A 3213   4.620   2.920   2.622 -0.7484  0.3671 -0.6679
  120phy    C35 3214   3.677   1.960   1.188  0.2702 -0.3362  0.0448
  120phy    C33 3215   3.629   2.055   1.299 -0.6662  0.1271 -0.0123
  120phy    C34 3216   3.677   1.989   1.427 -0.5623  0.6724 -0.2529
  120phy    C32 3217   3.689   2.198   1.303 -0.2026  0.1492 -0.5543
  120phy    C31 3218   3.584   2.301   1.257 -0.4703  0.2894 -0.4693
  120phy    C30 3219   3.627   2.442   1.288  0.6129 -0.3643  0.0582
  120phy    C28 3220   3.536   2.553   1.240 -0.2467 -0.3718 -0.8642
  120phy    C29 3221   3.440   2.591   1.351 -0.0091 -0.3391 -0.2733
  120phy    C27 3222   3.621   2.677   1.199  0.5092  0.4521 -0.5097
  120phy    C26 3223   3.565   2.751   1.077  0.4683  0.0291 -0.3403
  120phy    C25 3224   3.664   2.867   1.037  0.1981 -0.5623  0.1329
  120phy    C23 3225   3.601   2.964   0.932 -0.2389 -0.4763 -0.5010
  120phy    C24 3226   3.539   3.082   1.007 -0.2048 -0.0048 -0.0418
  120phy    C22 3227   3.714   3.024   0.841  0.1474  0.0037 -0.3587
  120phy    C21 3228   3.679   3.033   0.695 -0.3977  0.0668  0.3082
  120phy    C20 3229   3.758   3.130   0.602 -0.3114  0.2980  0.0220
  120phy    C18 3230   3.729   3.126   0.446  0.3279  0.7085  0.2968
  120phy    O01 3231   3.770   2.993   0.397 -0.3334  0.2876  0.1587
  120phy    H01 3232   3.783   2.929   0.464  0.4392 -1.6915 -1.7571
  120phy    C19 3233   3.837   3.219   0.397 -0.2708 -0.7832  0.0843
  120phy    C13 3234   3.575   3.143   0.405 -0.1621 -0.3755 -0.0194
  120phy     H3 3235   3.527   3.048   0.440 -0.5924  0.1388  0.8226
  120phy    O33 3236   3.492   3.233   0.478 -0.0543 -0.0680 -0.2185
  120phy    H1B 3237   3.448   3.291   0.419 -1.5385 -1.6207 -0.6948
  120phy    C12 3238   3.520   3.120   0.259  0.5121 -0.0442  0.2566
  120phy    O11 3239   3.544   3.221   0.168  0.1939  0.0211  0.0310
  120phy    H1A 3240   3.626   3.194   0.133  0.8826 -0.1129  1.6784
  121phy    C35 3241   0.355   1.105   2.318 -0.0056 -0.1549 -0.3854
  121phy    C33 3242   0.474   1.172   2.250  0.0694  0.1614 -0.0301
  121phy    C34 3243   0.566   1.065   2.193  0.0350  0.0933  0.1169
  121phy    C32 3244   0.435   1.278   2.150 -0.4207  0.6823  0.1123
  121phy    C31 3245   0.464   1.419   2.197  0.6335  0.0164  0.4034
  121phy    C30 3246   0.461   1.526   2.085 -0.3528 -0.7482 -0.2087
  121phy    C28 3247   0.502   1.671   2.127 -0.3119 -0.1617 -0.6283
  121phy    C29 3248   0.597   1.740   2.028 -0.9365 -0.2665  0.5213
  121phy    C27 3249   0.381   1.754   2.164  0.2484 -0.6289 -0.4534
  121phy    C26 3250   0.390   1.877   2.260 -0.9431  0.5722 -0.0106
  121phy    C25 3251   0.255   1.935   2.309 -0.4373 -0.5600 -0.5129
  121phy    C23 3252   0.265   2.030   2.430  0.3711 -0.0991 -0.1028
  121phy    C24 3253   0.193   2.159   2.406 -0.2760 -0.1714 -0.1451
  121phy    C22 3254   0.213   1.960   2.557 -0.3706  0.2629  0.2176
  121phy    C21 3255   0.283   1.992   2.691  0.5513 -0.1834 -0.3230
  121phy    C20 3256   0.223   1.905   2.803 -0.2433 -0.3579  0.1937
  121phy    C18 3257   0.302   1.892   2.940  0.2367 -0.4148 -0.5728
  121phy    O01 3258   0.346   2.023   2.984  0.0164  0.0455  0.1159
  121phy    H01 3259   0.273   2.082   2.975  0.9729  1.0923 -1.2046
  121phy    C19 3260   0.185   1.860   3.038 -0.3501 -0.2984 -0.0273
  121phy    C13 3261   0.423   1.783   2.944  0.3568  0.1088  0.0187
  121phy     H3 3262   0.391   1.690   2.890 -1.2682  0.8248 -0.3123
  121phy    O33 3263   0.450   1.733   3.075 -0.4477  0.4397  0.0816
  121phy    H1B 3264   0.518   1.785   3.112 -0.4247 -0.9179  2.1083
  121phy    C12 3265   0.560   1.825   2.874  0.3471 -0.1665 -0.0503
  121phy    O11 3266   0.673   1.744   2.870 -0.1353  0.5839  0.3209
  121phy    H1A 3267   0.735   1.791   2.818  0.4832  0.6348  1.0743
  122phy    C35 3268   5.038   2.466   2.315 -0.5813 -0.2383 -0.0591
  122phy    C33 3269   5.125   2.473   2.196 -0.1746 -0.4415 -0.2104
  122phy    C34 3270   5.058   2.411   2.077  0.1225 -0.4045  0.1332
  122phy    C32 3271   5.172   2.625   2.181 -0.1978 -0.0860  0.4767
  122phy    C31 3272   5.311   2.641   2.118  0.3851 -0.4533  0.4014
  122phy    C30 3273   5.351   2.780   2.083 -0.1590 -0.7166 -0.1730
  122phy    C28 3274   5.474   2.797   1.992 -0.5678  0.3415 -0.4565
  122phy    C29 3275   5.448   2.758   1.844 -0.0142 -0.6229  0.6413
  122phy    C27 3276   5.520   2.942   1.997  0.0584  0.0336  0.3813
  122phy    C26 3277   5.622   2.968   2.113  0.4051 -0.0018  0.0297
  122phy    C25 3278   5.667   3.121   2.114 -0.0217 -0.1848 -0.1304
  122phy    C23 3279   5.771   3.164   2.226  0.3583 -0.4685  0.4031
  122phy    C24 3280   5.911   3.158   2.176 -0.0289  0.4042  0.1001
  122phy    C22 3281   5.737   3.309   2.263  0.6250 -0.0210  0.3844
  122phy    C21 3282   5.718   3.338   2.411  0.3342  0.2758  0.1853
  122phy    C20 3283   5.701   3.491   2.439  0.0088 -0.6262 -0.5112
  122phy    C18 3284   5.684   3.541   2.593 -0.0209  0.1300 -0.7914
  122phy    O01 3285   5.800   3.511   2.674 -0.6489 -0.4209  0.0491
  122phy    H01 3286   5.877   3.551   2.638 -1.9122  0.4598 -1.8070
  122phy    C19 3287   5.696   3.694   2.566  0.0989  0.3584  0.3947
  122phy    C13 3288   5.549   3.501   2.673 -0.6352  0.2378 -0.0961
  122phy     H3 3289   5.460   3.506   2.605 -0.6226 -1.3732 -0.2677
  122phy    O33 3290   5.516   3.597   2.776  0.0818 -0.2609 -0.0011
  122phy    H1B 3291   5.424   3.596   2.792  0.3099 -1.0700  1.4323
  122phy    C12 3292   5.542   3.358   2.737  0.7981 -0.2660 -0.3558
  122phy    O11 3293   5.414   3.325   2.779 -0.4023  0.4319  0.2416
  122phy    H1A 3294   5.423   3.264   2.850  0.5383  0.3199  0.0402
  123phy    C35 3295   3.498   4.068   0.957 -0.4440  0.1963 -0.4910
  123phy    C33 3296   3.422   3.961   0.879 -0.2845  0.3394 -0.0769
  123phy    C34 3297   3.336   4.029   0.780  0.1471  0.2084  0.0744
  123phy    C32 3298   3.512   3.867   0.800 -0.3526  0.3160  0.0763
  123phy    C31 3299   3.583   3.755   0.873  0.5270  0.1960  0.2115
  123phy    C30 3300   3.663   3.670   0.776 -0.3094 -0.1206 -0.2482
  123phy    C28 3301   3.739   3.547   0.835 -0.4696 -0.3866  0.3821
  123phy    C29 3302   3.653   3.424   0.855  0.1148  0.1756 -0.6360
  123phy    C27 3303   3.845   3.505   0.728 -0.4253 -0.0836  0.3803
  123phy    C26 3304   3.991   3.473   0.773  0.3265 -0.2112  0.1399
  123phy    C25 3305   4.051   3.390   0.659  0.5256  0.3981 -0.0555
  123phy    C23 3306   4.204   3.380   0.673 -0.1054 -0.1111 -0.5791
  123phy    C24 3307   4.251   3.241   0.704 -0.5373  0.3030  0.1436
  123phy    C22 3308   4.266   3.438   0.541  0.2180  0.1720  0.1686
  123phy    C21 3309   4.383   3.535   0.546 -0.1183  0.3978  0.0423
  123phy    C20 3310   4.425   3.564   0.398  0.4545  0.1202  0.2294
  123phy    C18 3311   4.554   3.644   0.359 -0.0875  0.5141  0.2430
  123phy    O01 3312   4.556   3.775   0.425 -0.2481 -0.4885  0.5587
  123phy    H01 3313   4.474   3.816   0.406  0.6844  0.7993 -0.8825
  123phy    C19 3314   4.541   3.668   0.205  0.2156 -0.9314  0.3766
  123phy    C13 3315   4.691   3.562   0.393  0.0374 -0.2264 -0.2195
  123phy     H3 3316   4.675   3.536   0.501  2.2560 -0.1242  0.1709
  123phy    O33 3317   4.705   3.427   0.346  0.1378  0.2204 -0.1872
  123phy    H1B 3318   4.788   3.422   0.303  0.7971 -0.0950  1.0712
  123phy    C12 3319   4.824   3.628   0.441  0.2210 -0.4350  0.0523
  123phy    O11 3320   4.918   3.660   0.341 -0.0202 -0.2612 -0.1642
  123phy    H1A 3321   4.926   3.581   0.290 -0.8625 -0.0348 -0.6719
  124phy    C35 3322   4.541   5.009   1.884 -0.3160 -0.1505 -0.3502
  124phy    C33 3323   4.476   5.106   1.791 -0.1520  0.3360  0.2440
  124phy    C34 3324   4.583   5.133   1.679  0.0034  0.6728 -0.5229
  124phy    C32 3325   4.346   5.039   1.747 -0.0466 -0.1035  0.1615
  124phy    C31 3326   4.236   5.141   1.714 -0.3384  0.4557 -0.2609
  124phy    C30 3327   4.099   5.070   1.722 -0.4146 -0.2488  0.1737
  124phy    C28 3328   3.985   5.164   1.698  0.1033  0.6673  0.1256
  124phy    C29 3329   3.924   5.149   1.558  0.3736  0.2747  0.3151
  124phy    C27 3330   3.873   5.141   1.801 -0.1775 -0.1364  0.1541
  124phy    C26 3331   3.874   5.257   1.907 -0.6337  0.1609  0.3494
  124phy    C25 3332   3.768   5.231   2.018 -0.1452  0.4342 -0.0012
  124phy    C23 3333   3.736   5.346   2.110  0.5490 -0.1303 -0.6262
  124phy    C24 3334   3.628   5.436   2.046  0.6011 -0.0926 -0.2399
  124phy    C22 3335   3.672   5.292   2.241  0.0712 -0.1007  0.0421
  124phy    C21 3336   3.776   5.270   2.354 -0.0682  0.2679 -1.2934
  124phy    C20 3337   3.726   5.195   2.486 -0.6129 -0.2963 -0.1006
  124phy    C18 3338   3.819   5.112   2.586  0.1960  0.0119  0.0248
  124phy    O01 3339   3.903   5.209   2.657  0.5472  0.2658  0.1982
  124phy    H01 3340   3.848   5.283   2.678 -0.4543 -0.6984  1.1103
  124phy    C19 3341   3.710   5.066   2.685  0.1426 -0.2839  0.2427
  124phy    C13 3342   3.900   4.984   2.526 -0.7036  0.2634 -0.9981
  124phy     H3 3343   3.842   4.929   2.447  0.1504 -1.0998 -0.6909
  124phy    O33 3344   3.918   4.877   2.617  0.1964  0.2104 -0.5678
  124phy    H1B 3345   3.946   4.910   2.700 -0.7401 -1.9432  0.7085
  124phy    C12 3346   4.040   5.022   2.459  0.1849  0.2707 -0.3055
  124phy    O11 3347   4.144   5.056   2.549 -0.0305 -0.4972  0.0684
  124phy    H1A 3348   4.125   5.139   2.589  1.1859 -0.8935  1.5604
  125phy    C35 3349   3.560   4.217   2.395  0.4542 -0.2479 -0.6971
  125phy    C33 3350   3.631   4.351   2.402  0.0482  0.1548  0.0128
  125phy    C34 3351   3.758   4.341   2.314 -0.2566 -0.5297  0.2422
  125phy    C32 3352   3.531   4.465   2.365 -0.1002 -0.4007 -0.1318
  125phy    C31 3353   3.579   4.609   2.382 -0.3949 -0.4596  0.1157
  125phy    C30 3354   3.472   4.702   2.336 -0.0243  0.4149  0.2365
  125phy    C28 3355   3.497   4.852   2.354 -0.1356  0.3966  0.1580
  125phy    C29 3356   3.575   4.903   2.230 -0.0757  0.0819 -0.4788
  125phy    C27 3357   3.371   4.939   2.356  0.0641 -0.0443 -0.5159
  125phy    C26 3358   3.368   5.053   2.453 -0.1674 -0.1119  0.2672
  125phy    C25 3359   3.230   5.114   2.478  0.3564 -0.4387  0.0507
  125phy    C23 3360   3.239   5.246   2.570 -0.7057  0.3533  0.1694
  125phy    C24 3361   3.150   5.357   2.517  0.3550  0.0120  0.1290
  125phy    C22 3362   3.191   5.212   2.713  0.0742  0.0312  0.0439
  125phy    C21 3363   3.297   5.197   2.813 -0.1121  0.2459 -0.2810
  125phy    C20 3364   3.242   5.170   2.957  0.3418  0.4012  0.1625
  125phy    C18 3365   3.332   5.122   3.077  0.0959 -0.0766 -0.3212
  125phy    O01 3366   3.427   5.227   3.107  0.2756  0.4837 -0.1147
  125phy    H01 3367   3.400   5.317   3.105  0.3712  0.5198  0.1758
  125phy    C19 3368   3.221   5.130   3.185 -0.2014 -0.1624  0.4624
  125phy    C13 3369   3.411   4.984   3.044  0.6805 -0.5735 -0.0749
  125phy     H3 3370   3.465   4.990   2.946 -0.2604 -2.0721 -0.7417
  125phy    O33 3371   3.310   4.888   3.015 -0.3093  0.2212 -0.3452
  125phy    H1B 3372   3.276   4.894   2.928 -0.8033 -0.1868 -0.1819
  125phy    C12 3373   3.512   4.932   3.146 -0.2937 -0.0501 -0.1673
  125phy    O11 3374   3.587   4.811   3.110 -0.1844 -0.1796 -0.2899
  125phy    H1A 3375   3.534   4.735   3.119  0.9891 -0.8272  1.7896
  126phy    C35 3376   3.011   5.079   1.460  0.6810  0.2079  0.1690
  126phy    C33 3377   2.986   5.218   1.408  0.6974  0.0333  0.0268
  126phy    C34 3378   2.907   5.202   1.276 -0.2903 -0.0161  0.1785
  126phy    C32 3379   2.895   5.304   1.507  0.1253  0.0952 -0.2344
  126phy    C31 3380   2.988   5.395   1.589 -0.1316 -0.5586 -0.1388
  126phy    C30 3381   2.908   5.508   1.648  0.1332 -0.0733  0.2130
  126phy    C28 3382   2.976   5.593   1.757  0.2650 -0.3158  0.3069
  126phy    C29 3383   2.984   5.740   1.709 -0.0335 -0.1468  0.0811
  126phy    C27 3384   2.892   5.587   1.886 -0.7634  0.3288 -0.3175
  126phy    C26 3385   2.925   5.499   1.998  0.5613  0.3624 -0.1387
  126phy    C25 3386   2.828   5.510   2.119  0.0426  0.2696 -0.1702
  126phy    C23 3387   2.861   5.421   2.238 -0.3794 -0.1827 -0.2290
  126phy    C24 3388   2.855   5.509   2.368 -0.0217  0.7711 -0.6512
  126phy    C22 3389   2.759   5.304   2.251 -0.5616  0.0474  0.5468
  126phy    C21 3390   2.795   5.187   2.341  0.0131  0.2245 -0.2463
  126phy    C20 3391   2.695   5.073   2.347  0.0982 -0.2375  0.3497
  126phy    C18 3392   2.745   4.937   2.402  0.6541  0.1099  0.0465
  126phy    O01 3393   2.827   4.954   2.521  0.2232  0.1636  0.3330
  126phy    H01 3394   2.767   4.983   2.587 -0.8269 -0.2056 -0.4342
  126phy    C19 3395   2.606   4.887   2.442  0.1067  0.3132  0.2250
  126phy    C13 3396   2.819   4.834   2.302  0.7801 -0.3562  0.2499
  126phy     H3 3397   2.758   4.818   2.209 -0.1666 -0.7252  0.9224
  126phy    O33 3398   2.825   4.704   2.349  0.8533 -0.0870 -0.1460
  126phy    H1B 3399   2.893   4.701   2.414 -0.2294  0.0622  1.0357
  126phy    C12 3400   2.960   4.868   2.243  0.4325  0.4565 -0.3188
  126phy    O11 3401   3.083   4.844   2.311 -0.1226 -0.2047 -0.1101
  126phy    H1A 3402   3.138   4.798   2.251  1.0915 -1.2791  1.7318
  127phy    C35 3403   2.663   4.104   1.129 -0.4003  0.1293  0.3969
  127phy    C33 3404   2.535   4.161   1.075  0.1696  0.2401  0.2630
  127phy    C34 3405   2.422   4.120   1.163 -0.0696  0.0596 -0.0672
  127phy    C32 3406   2.550   4.315   1.071 -0.1198 -0.0266 -0.4329
  127phy    C31 3407   2.596   4.354   0.938 -0.3557  0.0260 -0.0533
  127phy    C30 3408   2.607   4.507   0.918 -0.3089 -0.0174  0.1188
  127phy    C28 3409   2.674   4.539   0.785  0.0618  0.0713 -0.1592
  127phy    C29 3410   2.597   4.651   0.708 -0.1380 -0.5450 -0.6390
  127phy    C27 3411   2.823   4.581   0.806 -0.0297  0.2596  0.5004
  127phy    C26 3412   2.917   4.559   0.686 -0.1092 -0.0280  0.2425
  127phy    C25 3413   3.056   4.610   0.717 -0.3511 -0.1603 -0.2015
  127phy    C23 3414   3.157   4.590   0.604 -0.6119 -0.0982 -0.3343
  127phy    C24 3415   3.179   4.717   0.521 -0.1301 -0.0921 -0.0015
  127phy    C22 3416   3.294   4.545   0.667 -0.3461  0.0335 -0.2414
  127phy    C21 3417   3.397   4.459   0.582  0.0642  0.4283 -0.1813
  127phy    C20 3418   3.518   4.404   0.656  0.2133 -0.0424 -0.5416
  127phy    C18 3419   3.624   4.321   0.577  0.2167 -0.0194  0.0386
  127phy    O01 3420   3.564   4.216   0.492 -0.1301 -0.1754  0.2733
  127phy    H01 3421   3.477   4.244   0.467 -0.4851  0.7058  2.2772
  127phy    C19 3422   3.705   4.260   0.695 -0.0532 -0.0649  0.0325
  127phy    C13 3423   3.718   4.424   0.494  0.4295  0.1171 -0.0702
  127phy     H3 3424   3.656   4.466   0.411  0.4975  0.7170  0.1762
  127phy    O33 3425   3.760   4.553   0.547 -0.1234  0.1401  0.2520
  127phy    H1B 3426   3.853   4.558   0.537 -0.1626  1.0806  0.2633
  127phy    C12 3427   3.809   4.367   0.378  0.2686 -0.3997 -0.6302
  127phy    O11 3428   3.942   4.352   0.416  0.4243  0.2922 -0.4786
  127phy    H1A 3429   3.996   4.348   0.340  0.5756  0.4488 -0.3810
  128SOL     OW 3430   0.209   1.244   0.532  0.2037 -0.4007 -0.3453
  128SOL    HW1 3431   0.228   1.156   0.500  2.2344  0.1859 -0.9225
  128SOL    HW2 3432   0.126   1.274   0.494  0.5977  1.6578  0.3096
  128SOL     MW 3433   0.200   1.236   0.523  0.0007 -0.0120 -0.0036
  129SOL     OW 3434   1.864   3.823   2.823  0.1281 -0.5588 -0.0773
  129SOL    HW1 3435   1.922   3.788   2.891  0.6418 -0.0937 -0.2759
  129SOL    HW2 3436   1.777   3.826   2.863 -0.7851 -0.2436 -1.9726
  129SOL     MW 3437   1.860   3.819   2.838  0.0007 -0.0120 -0.0036
  130SOL     OW 3438   0.967   1.405   2.998  0.2288 -0.0042  0.1858
  130SOL    HW1 3439   0.888   1.451   3.026 -0.2153  0.3704 -1.5613
  130SOL    HW2 3440   0.942   1.315   3.019 -0.7135  0.2014  0.0056
  130SOL     MW 3441   0.953   1.399   3.004  0.0007 -0.0120 -0.0036
  131SOL     OW 3442   3.477   2.404   0.316 -0.5045 -0.2626 -0.1099
  131SOL    HW1 3443   3.490   2.323   0.366 -1.8108  0.2638  1.1532
  131SOL    HW2 3444   3.490   2.369   0.228 -2.5536 -1.7410  0.1144
  131SOL     MW 3445   3.481   2.389   0.311  0.0007 -0.0120 -0.0036
  132SOL     OW 3446   0.875   4.321   0.489  0.2937 -0.2564  0.4962
  132SOL    HW1 3447   0.819   4.271   0.548 -1.3291 -0.0746 -0.8069
  132SOL    HW2 3448   0.823   4.401   0.484 -0.9487 -0.9457  1.5962
  132SOL     MW 3449   0.861   4.325   0.496  0.0007 -0.0120 -0.0036
  133SOL     OW 3450   0.744   4.124   0.625  0.4249  0.0706  0.2289
  133SOL    HW1 3451   0.769   4.076   0.704  0.6420  0.3270  0.3157
  133SOL    HW2 3452   0.776   4.064   0.558 -1.8583 -0.8153 -0.1676
  133SOL     MW 3453   0.751   4.110   0.627  0.0007 -0.0120 -0.0036
  134SOL     OW 3454   3.465   4.193   0.064  0.3880 -0.3214 -0.3255
  134SOL    HW1 3455   3.544   4.150   0.095 -0.2439 -0.9466  0.4553
  134SOL    HW2 3456   3.496   4.274   0.022 -1.4670  1.3654  1.3697
  134SOL     MW 3457   3.479   4.198   0.062  0.0007 -0.0120 -0.0036
  135SOL     OW 3458   2.940   2.780   3.009 -0.1620  0.2423 -0.3401
  135SOL    HW1 3459   2.897   2.835   3.075  0.8515  0.2437  0.3509
  135SOL    HW2 3460   2.868   2.743   2.959  0.3953 -0.1844 -0.8528
  135SOL     MW 3461   2.925   2.782   3.011  0.0007 -0.0120 -0.0036
  136SOL     OW 3462   0.077   2.877   0.232 -0.0406 -0.7081  0.4491
  136SOL    HW1 3463   0.160   2.858   0.189  0.0784  0.7290 -0.0002
  136SOL    HW2 3464   0.093   2.897   0.324 -0.0240 -0.4991  0.4015
  136SOL     MW 3465   0.090   2.877   0.239  0.0007 -0.0120 -0.0036
  137SOL     OW 3466   4.231   3.736   3.025 -0.6469  0.2443  0.1915
  137SOL    HW1 3467   4.244   3.774   2.938  0.6835 -0.0021  0.2552
  137SOL    HW2 3468   4.286   3.793   3.079  0.6395 -0.3660 -0.4323
  137SOL     MW 3469   4.240   3.748   3.020  0.0007 -0.0120 -0.0036
  138SOL     OW 3470   2.101   3.985   0.026 -0.2433 -0.4799 -0.2367
  138SOL    HW1 3471   2.054   4.051   0.077 -0.2447 -1.3915  0.9659
  138SOL    HW2 3472   2.098   4.022  -0.063 -3.0924  2.2820  0.7956
  138SOL     MW 3473   2.094   3.999   0.021  0.0007 -0.0120 -0.0036
  139SOL     OW 3474   0.075   2.580   3.098 -0.4574  0.0510 -0.5454
  139SOL    HW1 3475   0.147   2.643   3.109  0.3167 -0.9703  0.4145
  139SOL    HW2 3476   0.039   2.573   3.187 -0.4259  1.3975 -0.3978
  139SOL     MW 3477   0.080   2.588   3.111  0.0007 -0.0120 -0.0036
  140SOL     OW 3478   2.351   4.309   2.867  0.2615 -0.1222  0.0289
  140SOL    HW1 3479   2.441   4.303   2.898  0.0865 -2.0473  0.2823
  140SOL    HW2 3480   2.340   4.404   2.867  2.6012  0.2365 -1.3235
  140SOL     MW 3481   2.361   4.321   2.871  0.0007 -0.0120 -0.0036
  141SOL     OW 3482   1.033   2.713   2.828 -0.2146  0.2348  0.6194
  141SOL    HW1 3483   0.961   2.651   2.829 -1.2990  1.4723  1.3306
  141SOL    HW2 3484   1.054   2.718   2.921 -1.1107  0.3344  0.8217
  141SOL     MW 3485   1.026   2.706   2.840  0.0007 -0.0120 -0.0036
  142SOL     OW 3486   4.592   4.041   0.129  0.5147 -0.3223 -0.0611
  142SOL    HW1 3487   4.638   4.030   0.212  0.5093  0.6590  0.0903
  142SOL    HW2 3488   4.650   4.097   0.076  0.5664  0.2074  0.5476
  142SOL     MW 3489   4.606   4.047   0.133  0.0007 -0.0120 -0.0036
  143SOL     OW 3490   0.994   2.246   3.056 -0.6066 -0.1993 -0.0214
  143SOL    HW1 3491   1.049   2.239   3.134 -1.9084 -1.3402  0.8244
  143SOL    HW2 3492   0.945   2.326   3.076  0.2946  0.8333 -1.6614
  143SOL     MW 3493   0.995   2.256   3.069  0.0007 -0.0120 -0.0036
  144SOL     OW 3494   0.804   2.091   2.778  0.0301 -0.0787  0.4565
  144SOL    HW1 3495   0.715   2.122   2.794 -0.2488 -0.4559 -0.3279
  144SOL    HW2 3496   0.853   2.173   2.772  0.8702 -0.4756  1.6008
  144SOL     MW 3497   0.799   2.106   2.779  0.0007 -0.0120 -0.0036
  145SOL     OW 3498   1.835   1.253   0.218  0.3717 -0.1992  0.2110
  145SOL    HW1 3499   1.920   1.225   0.184  0.4723 -0.7402  0.8840
  145SOL    HW2 3500   1.799   1.299   0.142  1.4801 -0.7569 -0.6750
  145SOL     MW 3501   1.841   1.255   0.204  0.0007 -0.0120 -0.0036
  146SOL     OW 3502   2.642   3.834   3.068 -0.4241 -0.0180 -0.2173
  146SOL    HW1 3503   2.597   3.750   3.062 -1.1908  0.3028  0.8234
  146SOL    HW2 3504   2.623   3.863   3.157 -1.8168 -1.4482 -0.0007
  146SOL     MW 3505   2.634   3.826   3.079  0.0007 -0.0120 -0.0036
  147SOL     OW 3506   3.047   4.811   2.581  0.3004  0.1284 -0.0630
  147SOL    HW1 3507   2.981   4.875   2.558  0.4363  0.6884  1.0206
  147SOL    HW2 3508   3.098   4.807   2.500 -4.0258 -1.1998 -3.0876
  147SOL     MW 3509   3.045   4.819   2.567  0.0007 -0.0120 -0.0036
  148SOL     OW 3510   1.566   1.268   2.934 -0.0936 -0.0042 -0.3477
  148SOL    HW1 3511   1.500   1.228   2.990  0.3629 -1.0677 -0.5394
  148SOL    HW2 3512   1.628   1.197   2.915  0.2966  0.3792 -0.5403
  148SOL     MW 3513   1.565   1.253   2.939  0.0007 -0.0120 -0.0036
  149SOL     OW 3514   4.202   2.998   3.010  0.7936  0.2487 -0.5264
  149SOL    HW1 3515   4.175   3.045   2.931  1.2045  2.7660  0.7245
  149SOL    HW2 3516   4.297   2.992   3.005  0.8872  0.6433  0.5118
  149SOL     MW 3517   4.211   3.004   2.999  0.0007 -0.0120 -0.0036
  150SOL     OW 3518   4.363   0.070   2.923 -0.3272 -0.2722 -0.0983
  150SOL    HW1 3519   4.301   0.011   2.966  0.4130 -0.1044  1.2825
  150SOL    HW2 3520   4.315   0.112   2.852 -1.4675 -0.5944  0.4497
  150SOL     MW 3521   4.348   0.068   2.919  0.0007 -0.0120 -0.0036
  151SOL     OW 3522   2.611   4.001   2.859  0.3888  0.3471  0.2542
  151SOL    HW1 3523   2.698   4.003   2.819 -0.2320  1.4615 -1.1354
  151SOL    HW2 3524   2.619   3.933   2.926 -0.1900 -2.3029 -2.1787
  151SOL     MW 3525   2.624   3.993   2.863  0.0007 -0.0120 -0.0036
  152SOL     OW 3526   0.831   1.698   0.241  0.2338 -0.0577 -0.6234
  152SOL    HW1 3527   0.922   1.704   0.210  0.2383  0.9601 -0.4271
  152SOL    HW2 3528   0.803   1.616   0.199  0.5694 -0.0655 -0.8361
  152SOL     MW 3529   0.840   1.688   0.231  0.0007 -0.0120 -0.0036
  153SOL     OW 3530   3.481   2.663   0.108  0.0967 -0.2822 -0.1801
  153SOL    HW1 3531   3.431   2.640   0.029 -0.7017  1.4279 -0.2196
  153SOL    HW2 3532   3.504   2.578   0.146 -0.1001 -1.1046 -1.7879
  153SOL     MW 3533   3.478   2.649   0.102  0.0007 -0.0120 -0.0036
  154SOL     OW 3534   4.914   4.128   0.293 -0.4475 -0.3116 -0.5687
  154SOL    HW1 3535   4.848   4.072   0.334  0.1976  0.1303  1.1564
  154SOL    HW2 3536   4.961   4.059   0.245  0.2213 -1.2757  1.3639
  154SOL     MW 3537   4.912   4.111   0.292  0.0007 -0.0120 -0.0036
  155SOL     OW 3538   1.611   1.222   0.372 -0.0577 -0.0584  0.0748
  155SOL    HW1 3539   1.687   1.208   0.316 -0.4840 -0.6794 -0.3512
  155SOL    HW2 3540   1.627   1.308   0.411 -0.2826 -0.6512  1.5460
  155SOL     MW 3541   1.623   1.232   0.370  0.0007 -0.0120 -0.0036
  156SOL     OW 3542   5.023   2.974   0.012 -0.0237 -0.2682 -0.5583
  156SOL    HW1 3543   5.068   2.945  -0.068  0.6055  0.2441 -0.3979
  156SOL    HW2 3544   5.070   2.928   0.081  0.0493 -0.8207 -0.9679
  156SOL     MW 3545   5.036   2.964   0.010  0.0007 -0.0120 -0.0036
  157SOL     OW 3546   2.027   3.693   2.590 -0.2159 -0.2847 -0.1086
  157SOL    HW1 3547   2.073   3.768   2.551  2.5207 -2.0934 -0.6551
  157SOL    HW2 3548   1.959   3.729   2.646 -0.5433 -0.3802 -0.4407
  157SOL     MW 3549   2.024   3.708   2.592  0.0007 -0.0120 -0.0036
  158SOL     OW 3550   3.877   2.964   0.157  0.1944  0.2567 -0.2973
  158SOL    HW1 3551   3.858   2.973   0.250 -0.2866  0.7501 -0.4357
  158SOL    HW2 3552   3.793   2.950   0.113  0.1648  0.7073 -0.3836
  158SOL     MW 3553   3.863   2.963   0.163  0.0007 -0.0120 -0.0036
  159SOL     OW 3554   4.158   5.050   3.082  0.6576 -0.2550  0.5339
  159SOL    HW1 3555   4.162   4.987   3.154 -1.4931 -0.5021  0.4980
  159SOL    HW2 3556   4.151   5.133   3.129 -2.2731  0.3363 -0.7426
  159SOL     MW 3557   4.158   5.053   3.098  0.0007 -0.0120 -0.0036
  160SOL     OW 3558   2.901   4.601   2.665 -0.1695 -0.5058  0.3521
  160SOL    HW1 3559   2.980   4.561   2.700  1.6486  0.0709 -2.7268
  160SOL    HW2 3560   2.936   4.680   2.624  0.4190 -0.4687  0.9096
  160SOL     MW 3561   2.916   4.606   2.665  0.0007 -0.0120 -0.0036
  161SOL     OW 3562   0.481   2.530   3.015  0.3284 -0.2338 -0.3331
  161SOL    HW1 3563   0.520   2.610   3.052  0.5183 -0.8392  0.8094
  161SOL    HW2 3564   0.541   2.462   3.045 -0.6250 -0.8431  0.2434
  161SOL     MW 3565   0.494   2.532   3.024  0.0007 -0.0120 -0.0036
  162SOL     OW 3566   1.753   1.407   0.001  0.5292 -0.0044 -0.3942
  162SOL    HW1 3567   1.719   1.497  -0.003 -0.3578 -0.1114  2.4604
  162SOL    HW2 3568   1.687   1.352  -0.041  0.9987 -1.3257  0.5221
  162SOL     MW 3569   1.740   1.412  -0.005  0.0007 -0.0120 -0.0036
  163SOL     OW 3570   0.956   3.583   3.047  0.2523  0.0898  0.3890
  163SOL    HW1 3571   0.924   3.668   3.019  1.4647  0.2494 -0.5857
  163SOL    HW2 3572   0.885   3.563   3.108 -0.7159  1.2176 -0.3313
  163SOL     MW 3573   0.942   3.591   3.051  0.0007 -0.0120 -0.0036
  164SOL     OW 3574   0.800   3.807   2.959 -0.2432  0.1766  0.2439
  164SOL    HW1 3575   0.726   3.746   2.955 -1.2246  1.1083  2.7147
  164SOL    HW2 3576   0.754   3.889   2.941 -0.1533  0.1976  0.1098
  164SOL     MW 3577   0.784   3.810   2.956  0.0007 -0.0120 -0.0036
  165SOL     OW 3578   2.162   1.569   2.948  0.3169 -0.2300  0.3106
  165SOL    HW1 3579   2.194   1.659   2.948 -0.0387 -0.0951  0.8622
  165SOL    HW2 3580   2.067   1.574   2.942  0.3733  2.3482  0.3600
  165SOL     MW 3581   2.154   1.581   2.947  0.0007 -0.0120 -0.0036
  166SOL     OW 3582   4.601   0.350   2.852 -0.2808 -0.0117  0.1924
  166SOL    HW1 3583   4.572   0.299   2.927  0.3200  1.3118  1.3768
  166SOL    HW2 3584   4.596   0.292   2.776 -0.4894  1.5246 -1.0207
  166SOL     MW 3585   4.597   0.336   2.852  0.0007 -0.0120 -0.0036
  167SOL     OW 3586   3.321   3.540   3.055 -0.5220 -0.3069  0.2522
  167SOL    HW1 3587   3.280   3.455   3.069  0.5895 -0.8831  0.1322
  167SOL    HW2 3588   3.387   3.546   3.125 -0.9454  1.5368  0.5503
  167SOL     MW 3589   3.324   3.530   3.066  0.0007 -0.0120 -0.0036
  168SOL     OW 3590   3.511   3.674   2.912 -0.1133 -0.1826  0.2448
  168SOL    HW1 3591   3.443   3.625   2.957 -0.6022 -0.3385 -0.6412
  168SOL    HW2 3592   3.543   3.732   2.981 -1.8359  0.4894  0.5204
  168SOL     MW 3593   3.506   3.676   2.927  0.0007 -0.0120 -0.0036
  169SOL     OW 3594   1.501   4.138   0.133  0.2932  0.3084 -0.7807
  169SOL    HW1 3595   1.438   4.197   0.174 -1.8711 -1.7865 -0.9039
  169SOL    HW2 3596   1.446   4.065   0.104  0.3755  0.1012 -0.4212
  169SOL     MW 3597   1.486   4.136   0.135  0.0007 -0.0120 -0.0036
  170SOL     OW 3598   0.921   0.722   0.068 -0.2414  0.3239 -0.1625
  170SOL    HW1 3599   0.831   0.755   0.076 -0.2026  0.2607  0.7101
  170SOL    HW2 3600   0.919   0.637   0.112  0.1539 -0.0363 -0.8347
  170SOL     MW 3601   0.909   0.715   0.075  0.0007 -0.0120 -0.0036
  171SOL     OW 3602   0.154   2.189   2.994  0.2751  0.1288 -0.0378
  171SOL    HW1 3603   0.203   2.242   3.057  0.0037 -0.8375  1.0323
  171SOL    HW2 3604   0.075   2.160   3.040  0.0553 -3.4643 -2.2459
  171SOL     MW 3605   0.150   2.192   3.008  0.0007 -0.0120 -0.0036
  172SOL     OW 3606   2.072   2.070   0.189 -0.6407 -0.3634 -0.0844
  172SOL    HW1 3607   2.061   2.068   0.094 -0.4411 -0.7673 -0.1005
  172SOL    HW2 3608   2.006   2.128   0.229  0.9888  0.9138  0.8721
  172SOL     MW 3609   2.062   2.077   0.182  0.0007 -0.0120 -0.0036
  173SOL     OW 3610   3.425   3.768   0.371 -0.3357 -0.0119  0.2360
  173SOL    HW1 3611   3.378   3.742   0.450  0.5783  2.6050  1.7755
  173SOL    HW2 3612   3.487   3.834   0.401  0.9189 -0.1652 -1.7909
  173SOL     MW 3613   3.427   3.773   0.385  0.0007 -0.0120 -0.0036
  174SOL     OW 3614   1.403   1.287   0.716 -0.0684  0.5361 -0.3505
  174SOL    HW1 3615   1.494   1.295   0.745  0.0299  1.2929 -0.8363
  174SOL    HW2 3616   1.347   1.314   0.789  1.0328  1.3330  0.2142
  174SOL     MW 3617   1.408   1.291   0.730  0.0007 -0.0120 -0.0036
  175SOL     OW 3618   1.243   1.428   3.040  0.6640  0.1860  0.5315
  175SOL    HW1 3619   1.286   1.343   3.051  2.1993  0.7043 -1.0155
  175SOL    HW2 3620   1.150   1.409   3.027  0.7178  0.3810 -0.2464
  175SOL     MW 3621   1.237   1.414   3.039  0.0007 -0.0120 -0.0036
  176SOL     OW 3622   4.952   3.393   0.217  0.4684  0.1078  0.2581
  176SOL    HW1 3623   4.986   3.338   0.146  0.7560  0.8565 -0.2005
  176SOL    HW2 3624   5.029   3.408   0.271 -1.4110  1.5595  2.6934
  176SOL     MW 3625   4.967   3.388   0.214  0.0007 -0.0120 -0.0036
  177SOL     OW 3626   2.794   4.537   3.083 -0.3579 -0.2040 -0.0509
  177SOL    HW1 3627   2.711   4.513   3.124 -0.2606  1.8159  1.5094
  177SOL    HW2 3628   2.812   4.468   3.018  0.4734  0.3918 -0.4826
  177SOL     MW 3629   2.786   4.525   3.080  0.0007 -0.0120 -0.0036
  178SOL     OW 3630   1.283   0.956   3.066 -0.1165 -0.0307  0.2088
  178SOL    HW1 3631   1.308   0.864   3.076 -0.8170 -0.3873 -1.1087
  178SOL    HW2 3632   1.187   0.954   3.058 -0.1320  0.2972  0.2798
  178SOL     MW 3633   1.274   0.944   3.066  0.0007 -0.0120 -0.0036
  179SOL     OW 3634   2.285   3.665   2.883 -0.2100 -0.1269 -0.2168
  179SOL    HW1 3635   2.272   3.611   2.806  0.8177 -0.4269 -0.1938
  179SOL    HW2 3636   2.360   3.624   2.926  0.4136  1.6088  0.4507
  179SOL     MW 3637   2.293   3.653   2.879  0.0007 -0.0120 -0.0036
  180SOL     OW 3638   4.376   4.192   0.325 -0.1861  0.4714  0.1186
  180SOL    HW1 3639   4.428   4.246   0.265  0.3509 -1.4779 -1.2647
  180SOL    HW2 3640   4.290   4.230   0.305 -1.1720 -2.4115 -1.6891
  180SOL     MW 3641   4.372   4.204   0.314  0.0007 -0.0120 -0.0036
  181SOL     OW 3642   0.784   3.491   0.120 -0.0876 -0.3078 -0.2134
  181SOL    HW1 3643   0.754   3.416   0.069  1.2055 -0.8877 -0.1434
  181SOL    HW2 3644   0.855   3.453   0.171 -0.8504 -0.4530  0.7795
  181SOL     MW 3645   0.789   3.476   0.120  0.0007 -0.0120 -0.0036
  182SOL     OW 3646   4.934   2.427   2.706  0.7827 -0.0373  0.2228
  182SOL    HW1 3647   4.945   2.508   2.757  0.3535  0.6173 -0.7009
  182SOL    HW2 3648   4.864   2.381   2.753  0.9493 -1.5197 -0.9106
  182SOL     MW 3649   4.926   2.432   2.719  0.0007 -0.0120 -0.0036
  183SOL     OW 3650   1.609   1.686   0.481  0.0209  0.5887 -0.2235
  183SOL    HW1 3651   1.647   1.600   0.500  1.9787  1.1773 -1.2848
  183SOL    HW2 3652   1.518   1.676   0.509  0.3590 -1.3143  0.3618
  183SOL     MW 3653   1.602   1.673   0.487  0.0007 -0.0120 -0.0036
  184SOL     OW 3654   0.168   4.986   3.068 -0.1802 -0.1072  0.6100
  184SOL    HW1 3655   0.082   4.950   3.047 -0.2516  0.1875  0.3919
  184SOL    HW2 3656   0.223   4.954   2.997  0.4849  0.3529  0.9099
  184SOL     MW 3657   0.164   4.977   3.056  0.0007 -0.0120 -0.0036
  185SOL     OW 3658   4.970   4.860   0.230  0.4782 -0.0061  0.2759
  185SOL    HW1 3659   4.881   4.862   0.267 -0.1642 -0.6434 -1.1400
  185SOL    HW2 3660   4.961   4.917   0.153 -0.8547  0.6930  0.9116
  185SOL     MW 3661   4.957   4.868   0.225  0.0007 -0.0120 -0.0036
  186SOL     OW 3662   1.013   0.917   3.006 -0.6186  0.1068  0.4883
  186SOL    HW1 3663   0.988   0.845   3.063 -3.0345 -0.2181 -0.8296
  186SOL    HW2 3664   0.998   0.875   2.921  0.6418 -2.6983  1.5533
  186SOL     MW 3665   1.007   0.902   3.002  0.0007 -0.0120 -0.0036
  187SOL     OW 3666   5.001   0.581   2.975  0.0290  0.5525 -0.0441
  187SOL    HW1 3667   4.949   0.656   3.003  0.1851  0.4387  0.5625
  187SOL    HW2 3668   4.939   0.508   2.983 -0.4344  0.7388 -1.5960
  187SOL     MW 3669   4.986   0.581   2.980  0.0007 -0.0120 -0.0036
  188SOL     OW 3670   1.136   4.198   0.461 -0.3571  0.2479 -0.3824
  188SOL    HW1 3671   1.182   4.233   0.537 -0.3077  1.4730 -0.9395
  188SOL    HW2 3672   1.055   4.248   0.467  1.1578  2.6586  2.5948
  188SOL     MW 3673   1.132   4.209   0.472  0.0007 -0.0120 -0.0036
  189SOL     OW 3674   1.363   1.269   0.252 -0.2335 -0.2314 -0.7649
  189SOL    HW1 3675   1.295   1.208   0.282 -1.3581  0.3840 -1.9728
  189SOL    HW2 3676   1.444   1.250   0.300 -0.4149  1.5638  0.3217
  189SOL     MW 3677   1.365   1.258   0.263  0.0007 -0.0120 -0.0036
  190SOL     OW 3678   4.297   4.889   2.693  0.3348  0.2650 -0.8974
  190SOL    HW1 3679   4.272   4.968   2.645  1.4986  0.7956 -0.6456
  190SOL    HW2 3680   4.225   4.825   2.682  0.0957  0.2544  0.5806
  190SOL     MW 3681   4.284   4.891   2.685  0.0007 -0.0120 -0.0036
  191SOL     OW 3682   0.274   2.782   0.027 -0.1466 -0.1297 -0.2308
  191SOL    HW1 3683   0.366   2.775   0.052 -0.3145 -0.2552  0.3554
  191SOL    HW2 3684   0.275   2.818  -0.062  0.9877 -0.0234 -0.1874
  191SOL     MW 3685   0.286   2.786   0.018  0.0007 -0.0120 -0.0036
  192SOL     OW 3686   1.678   2.100   0.410  0.0725  0.0352  0.3780
  192SOL    HW1 3687   1.616   2.139   0.472  0.2460 -0.1594  0.6790
  192SOL    HW2 3688   1.723   2.035   0.464 -1.6182 -0.4320  1.2725
  192SOL     MW 3689   1.676   2.097   0.425  0.0007 -0.0120 -0.0036
  193SOL     OW 3690   3.802   3.263   0.035  0.2466 -0.1223 -0.1981
  193SOL    HW1 3691   3.898   3.267   0.032  0.1987  0.9797 -2.6122
  193SOL    HW2 3692   3.774   3.242  -0.054 -1.2810  1.1202 -0.0574
  193SOL     MW 3693   3.811   3.260   0.023  0.0007 -0.0120 -0.0036
  194SOL     OW 3694   1.995   4.520   0.373 -0.0428 -0.2936 -0.1136
  194SOL    HW1 3695   1.909   4.488   0.346 -0.1555 -0.0771 -0.0170
  194SOL    HW2 3696   2.040   4.439   0.396  0.0762 -0.4227 -0.7832
  194SOL     MW 3697   1.990   4.505   0.372  0.0007 -0.0120 -0.0036
  195SOL     OW 3698   1.308   1.532   0.172 -0.0976  0.0961  0.4747
  195SOL    HW1 3699   1.291   1.486   0.090  0.8755  2.1775 -0.9943
  195SOL    HW2 3700   1.327   1.458   0.230 -1.4259 -1.0013 -0.4325
  195SOL     MW 3701   1.309   1.517   0.169  0.0007 -0.0120 -0.0036
  196SOL     OW 3702   1.367   1.531   0.572 -0.1162 -0.5205 -0.0606
  196SOL    HW1 3703   1.368   1.450   0.624  2.0644  0.9805  2.5177
  196SOL    HW2 3704   1.281   1.569   0.590  0.2544 -0.4414  1.7493
  196SOL     MW 3705   1.356   1.525   0.581  0.0007 -0.0120 -0.0036
  197SOL     OW 3706   2.078   1.188   0.111 -0.7399  0.2292  0.4186
  197SOL    HW1 3707   2.133   1.250   0.064  0.0131  0.0887  1.0887
  197SOL    HW2 3708   2.128   1.172   0.192  0.0240 -0.8020 -0.2254
  197SOL     MW 3709   2.092   1.194   0.116  0.0007 -0.0120 -0.0036
  198SOL     OW 3710   5.011   0.702   0.272 -0.2369  0.1391  0.3613
  198SOL    HW1 3711   4.933   0.664   0.312 -0.0162 -0.3953  0.2823
  198SOL    HW2 3712   5.058   0.637   0.220  0.0508  0.9862 -0.4677
  198SOL     MW 3713   5.007   0.689   0.271  0.0007 -0.0120 -0.0036
  199SOL     OW 3714   2.511   3.592   3.024 -0.0535  0.2582  0.4233
  199SOL    HW1 3715   2.587   3.534   3.014  0.1303  0.8657 -2.5496
  199SOL    HW2 3716   2.476   3.576   3.112  0.0464  0.6871  0.5405
  199SOL     MW 3717   2.516   3.582   3.034  0.0007 -0.0120 -0.0036
  200SOL     OW 3718   2.479   0.424   0.019  0.1400 -0.1235  0.4474
  200SOL    HW1 3719   2.491   0.487  -0.052 -1.6448 -0.2247  0.0145
  200SOL    HW2 3720   2.500   0.477   0.096  1.7925 -1.2529  0.8260
  200SOL     MW 3721   2.483   0.439   0.020  0.0007 -0.0120 -0.0036
  201SOL     OW 3722   1.592   3.849   2.959 -0.2052  0.1819  0.1044
  201SOL    HW1 3723   1.606   3.943   2.962 -0.5661  0.2640 -0.6460
  201SOL    HW2 3724   1.622   3.810   3.042  0.0506  1.5463  0.6767
  201SOL     MW 3725   1.598   3.856   2.971  0.0007 -0.0120 -0.0036
  202SOL     OW 3726   2.704   3.390   3.055 -0.1090 -0.1674 -0.1199
  202SOL    HW1 3727   2.695   3.345   2.971  1.5500 -0.4120 -0.2005
  202SOL    HW2 3728   2.644   3.336   3.106  0.6660 -1.1237 -0.1985
  202SOL     MW 3729   2.695   3.377   3.051  0.0007 -0.0120 -0.0036
  203SOL     OW 3730   0.550   3.472   0.257 -0.1416 -0.5883  0.2162
  203SOL    HW1 3731   0.638   3.478   0.220  0.1535  0.8382  1.0397
  203SOL    HW2 3732   0.550   3.530   0.334 -1.0349 -1.2937  0.7655
  203SOL     MW 3733   0.561   3.481   0.262  0.0007 -0.0120 -0.0036
  204SOL     OW 3734   0.138   2.372   2.746 -0.4670  0.0411  0.2910
  204SOL    HW1 3735   0.134   2.321   2.827  1.6502 -1.1563 -0.2654
  204SOL    HW2 3736   0.048   2.389   2.719 -0.6830 -0.3293  0.7714
  204SOL     MW 3737   0.125   2.367   2.753  0.0007 -0.0120 -0.0036
  205SOL     OW 3738   3.984   3.864   3.045 -0.0444 -0.3062 -0.1375
  205SOL    HW1 3739   3.963   3.857   2.952  0.1019 -1.1585 -0.1115
  205SOL    HW2 3740   4.065   3.813   3.043 -0.3839 -0.9056 -2.9342
  205SOL     MW 3741   3.992   3.857   3.033  0.0007 -0.0120 -0.0036
  206SOL     OW 3742   4.770   2.921   3.040  0.1300 -0.0100 -0.3327
  206SOL    HW1 3743   4.853   2.940   3.085 -1.1909  1.0906  1.7812
  206SOL    HW2 3744   4.764   2.990   2.973 -0.3868 -0.5008 -0.8037
  206SOL     MW 3745   4.781   2.933   3.037  0.0007 -0.0120 -0.0036
  207SOL     OW 3746   4.226   0.187   2.705 -0.1399  0.1747  0.4577
  207SOL    HW1 3747   4.269   0.256   2.654  0.8872  0.7060  1.9863
  207SOL    HW2 3748   4.169   0.239   2.762 -0.0974  0.4727  0.2326
  207SOL     MW 3749   4.224   0.203   2.705  0.0007 -0.0120 -0.0036
  208SOL     OW 3750   3.661   2.863   3.110 -0.0113 -0.3006 -0.0668
  208SOL    HW1 3751   3.595   2.920   3.070  1.1184 -0.0512 -1.7034
  208SOL    HW2 3752   3.607   2.790   3.140  0.0563  0.0988  1.0556
  208SOL     MW 3753   3.645   2.861   3.109  0.0007 -0.0120 -0.0036
  209SOL     OW 3754   0.749   1.568   3.090  0.3418 -0.5588  0.6431
  209SOL    HW1 3755   0.662   1.527   3.093  0.1844 -0.2080  1.0907
  209SOL    HW2 3756   0.744   1.649   3.039  1.0729 -0.1116  1.2636
  209SOL     MW 3757   0.737   1.573   3.084  0.0007 -0.0120 -0.0036
  210SOL     OW 3758   0.685   3.281   3.073  0.3606 -0.3599  0.2198
  210SOL    HW1 3759   0.713   3.319   2.990  2.2433  0.9736  1.3824
  210SOL    HW2 3760   0.593   3.303   3.089  0.9006  1.5968  0.9423
  210SOL     MW 3761   0.677   3.289   3.064  0.0007 -0.0120 -0.0036
  211SOL     OW 3762   0.921   2.341   2.726 -0.1619 -0.1524 -0.1163
  211SOL    HW1 3763   0.949   2.356   2.636 -1.1857 -0.4041 -0.4939
  211SOL    HW2 3764   1.007   2.338   2.766 -1.0225  1.5923  2.0908
  211SOL     MW 3765   0.936   2.343   2.719  0.0007 -0.0120 -0.0036
  212SOL     OW 3766   0.561   3.658   2.989 -0.1312  0.1643  0.4109
  212SOL    HW1 3767   0.526   3.641   2.902  0.0430  0.5260  0.2670
  212SOL    HW2 3768   0.496   3.711   3.036 -1.5180 -0.3121 -0.8902
  212SOL     MW 3769   0.547   3.663   2.984  0.0007 -0.0120 -0.0036
  213SOL     OW 3770   2.240   4.139   2.685 -0.3539 -0.0888 -0.7795
  213SOL    HW1 3771   2.284   4.202   2.742 -0.5103  0.1624 -0.9318
  213SOL    HW2 3772   2.288   4.060   2.709 -0.5519  0.4694  1.7342
  213SOL     MW 3773   2.252   4.137   2.696  0.0007 -0.0120 -0.0036
  214SOL     OW 3774   2.059   4.696   0.589  0.1083 -0.4541  0.2256
  214SOL    HW1 3775   2.021   4.674   0.674  0.9811  0.0185  0.7418
  214SOL    HW2 3776   2.017   4.642   0.521  1.0449  0.6167 -1.2745
  214SOL     MW 3777   2.048   4.686   0.591  0.0007 -0.0120 -0.0036
  215SOL     OW 3778   1.329   3.749   2.971  0.6044 -0.3370 -0.6795
  215SOL    HW1 3779   1.417   3.786   2.966  0.0534  0.8848 -1.5358
  215SOL    HW2 3780   1.287   3.802   2.904  2.0883  3.9520  1.3763
  215SOL     MW 3781   1.335   3.761   2.961  0.0007 -0.0120 -0.0036
  216SOL     OW 3782   3.369   3.215   0.704  0.0405  0.0214  0.1424
  216SOL    HW1 3783   3.424   3.241   0.631  0.2802  0.5239  0.4941
  216SOL    HW2 3784   3.424   3.239   0.779  0.5355  0.8024 -0.4567
  216SOL     MW 3785   3.383   3.222   0.705  0.0007 -0.0120 -0.0036
  217SOL     OW 3786   1.660   3.760   0.098  0.2022 -0.2380  0.2178
  217SOL    HW1 3787   1.588   3.706   0.132  1.1441 -0.2684  2.3040
  217SOL    HW2 3788   1.725   3.696   0.070  0.3499 -1.0388  2.2393
  217SOL     MW 3789   1.659   3.744   0.099  0.0007 -0.0120 -0.0036
  218SOL     OW 3790   2.596   4.248   2.957 -0.0869 -0.1780 -0.1833
  218SOL    HW1 3791   2.672   4.287   2.914  0.5597 -0.1900  0.8960
  218SOL    HW2 3792   2.598   4.162   2.915 -0.3388 -0.6449  0.7180
  218SOL     MW 3793   2.606   4.242   2.946  0.0007 -0.0120 -0.0036
  219SOL     OW 3794   1.191   2.254   0.147  0.4575  0.4917 -0.3338
  219SOL    HW1 3795   1.155   2.172   0.182  0.6539  1.5647  2.6870
  219SOL    HW2 3796   1.271   2.228   0.102 -0.2409 -0.4395 -1.0713
  219SOL     MW 3797   1.197   2.240   0.146  0.0007 -0.0120 -0.0036
  220SOL     OW 3798   2.319   1.196   2.868  0.1770  0.3099  0.5608
  220SOL    HW1 3799   2.336   1.103   2.882 -0.4992  0.3528  1.7730
  220SOL    HW2 3800   2.315   1.203   2.772 -0.8505  0.4670  0.6075
  220SOL     MW 3801   2.321   1.185   2.857  0.0007 -0.0120 -0.0036
  221SOL     OW 3802   0.439   3.438   0.016 -0.0232  0.1537  0.3633
  221SOL    HW1 3803   0.495   3.511  -0.009  1.0386 -0.4477  0.9395
  221SOL    HW2 3804   0.457   3.423   0.109 -1.3937  0.4550  0.7012
  221SOL     MW 3805   0.448   3.446   0.025  0.0007 -0.0120 -0.0036
  222SOL     OW 3806   4.330   3.926   0.330 -0.3582  0.1005 -0.5065
  222SOL    HW1 3807   4.263   3.910   0.396  0.6906  2.1975  1.2058
  222SOL    HW2 3808   4.337   4.021   0.324 -0.9330  0.2607  1.0004
  222SOL     MW 3809   4.322   3.936   0.338  0.0007 -0.0120 -0.0036
  223SOL     OW 3810   4.297   4.212   3.099 -0.5562  0.2183  0.0330
  223SOL    HW1 3811   4.247   4.249   3.172 -0.9922  1.5047 -0.8759
  223SOL    HW2 3812   4.299   4.118   3.115  0.3188  0.2566  0.1884
  223SOL     MW 3813   4.291   4.204   3.111  0.0007 -0.0120 -0.0036
  224SOL     OW 3814   2.043   4.075   2.865 -0.1109  0.1634 -0.3354
  224SOL    HW1 3815   1.998   4.000   2.826  1.4168 -0.2009 -1.5229
  224SOL    HW2 3816   2.116   4.078   2.803 -0.7257  1.3102 -1.0341
  224SOL     MW 3817   2.047   4.065   2.852  0.0007 -0.0120 -0.0036
  225SOL     OW 3818   2.249   1.361   3.101  0.1396 -0.2003 -0.1189
  225SOL    HW1 3819   2.214   1.441   3.062  1.9953  0.5037 -0.4282
  225SOL    HW2 3820   2.281   1.319   3.022 -0.6004  0.2138 -0.6444
  225SOL     MW 3821   2.248   1.366   3.086  0.0007 -0.0120 -0.0036
  226SOL     OW 3822   3.188   2.872   2.915 -0.1983 -0.2832 -0.2106
  226SOL    HW1 3823   3.222   2.784   2.930  1.8544  0.3788 -0.7763
  226SOL    HW2 3824   3.094   2.853   2.913 -0.1176 -0.8438  0.4818
  226SOL     MW 3825   3.180   2.858   2.917  0.0007 -0.0120 -0.0036
  227SOL     OW 3826   0.848   4.281   0.222 -0.4174  0.2420 -0.5276
  227SOL    HW1 3827   0.851   4.299   0.316  0.4293 -1.6495 -0.1413
  227SOL    HW2 3828   0.928   4.325   0.196  0.0972  0.6060  1.4626
  227SOL     MW 3829   0.859   4.289   0.231  0.0007 -0.0120 -0.0036
  228SOL     OW 3830   0.287   2.171   0.217 -0.0927 -0.2304  0.1520
  228SOL    HW1 3831   0.373   2.139   0.189  0.1023  1.0998 -0.8758
  228SOL    HW2 3832   0.273   2.244   0.156  0.4916  0.0455  0.3434
  228SOL     MW 3833   0.296   2.176   0.205  0.0007 -0.0120 -0.0036
  229SOL     OW 3834   4.084   0.333   2.896  0.1332 -0.2927  0.5007
  229SOL    HW1 3835   4.044   0.409   2.854  0.7672  0.4193  1.1269
  229SOL    HW2 3836   4.011   0.275   2.915 -1.0531  0.2269 -2.1123
  229SOL     MW 3837   4.069   0.336   2.893  0.0007 -0.0120 -0.0036
  230SOL     OW 3838   3.874   4.254   2.954  0.1377 -0.0000  0.3789
  230SOL    HW1 3839   3.961   4.241   2.916  0.4072  0.4514  0.8326
  230SOL    HW2 3840   3.812   4.202   2.903  0.0140  0.6218 -0.1121
  230SOL     MW 3841   3.877   4.246   2.942  0.0007 -0.0120 -0.0036
  231SOL     OW 3842   4.345   0.383   0.072 -0.1666  0.3062 -0.0343
  231SOL    HW1 3843   4.275   0.327   0.106 -0.5813 -0.1258 -1.5122
  231SOL    HW2 3844   4.302   0.467   0.059  0.7231  1.1154  1.8942
  231SOL     MW 3845   4.330   0.386   0.075  0.0007 -0.0120 -0.0036
  232SOL     OW 3846   1.270   1.922   2.946  0.1111  0.0129 -0.3063
  232SOL    HW1 3847   1.312   1.986   3.003 -0.2373  0.4269 -0.5130
  232SOL    HW2 3848   1.326   1.844   2.948 -2.1800 -1.7673 -0.7661
  232SOL     MW 3849   1.283   1.920   2.954  0.0007 -0.0120 -0.0036
  233SOL     OW 3850   2.891   3.319   0.339  0.2045 -0.7169 -0.4118
  233SOL    HW1 3851   2.942   3.368   0.403  1.5483 -0.3967 -1.6887
  233SOL    HW2 3852   2.930   3.349   0.257 -0.9574 -1.8605 -1.4509
  233SOL     MW 3853   2.903   3.329   0.336  0.0007 -0.0120 -0.0036
  234SOL     OW 3854   1.612   4.945   0.081  0.1516  0.1234 -0.7065
  234SOL    HW1 3855   1.647   4.871   0.031 -1.4236 -0.1549 -1.4475
  234SOL    HW2 3856   1.681   4.984   0.134 -0.0036  0.6779 -0.9090
  234SOL     MW 3857   1.626   4.940   0.081  0.0007 -0.0120 -0.0036
  235SOL     OW 3858   4.093   3.503   0.027  0.5147 -0.1709 -0.1445
  235SOL    HW1 3859   4.148   3.579   0.009  0.2394 -0.1502 -0.9860
  235SOL    HW2 3860   4.158   3.441   0.058  0.4184 -1.1405 -1.7643
  235SOL     MW 3861   4.109   3.505   0.028  0.0007 -0.0120 -0.0036
  236SOL     OW 3862   2.777   2.857   0.475  0.0040 -0.3905 -0.7495
  236SOL    HW1 3863   2.835   2.885   0.546 -0.5055 -0.5419 -0.2688
  236SOL    HW2 3864   2.732   2.936   0.447 -1.6967 -0.9583  0.2077
  236SOL     MW 3865   2.779   2.871   0.481  0.0007 -0.0120 -0.0036
  237SOL     OW 3866   3.543   4.443   0.009  0.4298 -0.0208 -0.1938
  237SOL    HW1 3867   3.637   4.461   0.001  0.3576  0.0723 -0.9066
  237SOL    HW2 3868   3.503   4.485  -0.067 -1.1002  1.3934  1.3109
  237SOL     MW 3869   3.550   4.451  -0.002  0.0007 -0.0120 -0.0036
  238SOL     OW 3870   1.521   1.989   0.228  0.2970  0.4518 -0.0356
  238SOL    HW1 3871   1.585   2.025   0.290 -1.3610  1.2557  1.3032
  238SOL    HW2 3872   1.529   1.894   0.223 -0.5924  0.3743 -0.1261
  238SOL     MW 3873   1.530   1.982   0.235  0.0007 -0.0120 -0.0036
  239SOL     OW 3874   1.767   4.035   0.151 -0.3977  0.3107  0.0888
  239SOL    HW1 3875   1.685   4.083   0.144 -0.6582  0.0103  0.9627
  239SOL    HW2 3876   1.738   3.944   0.138 -0.4390  0.1646  1.0631
  239SOL     MW 3877   1.753   4.029   0.148  0.0007 -0.0120 -0.0036
  240SOL     OW 3878   4.167   4.683   2.958  0.0109 -0.1041  0.1703
  240SOL    HW1 3879   4.141   4.764   2.916  0.0497 -0.4322 -0.4995
  240SOL    HW2 3880   4.261   4.689   2.946 -0.0665  2.7549  0.3349
  240SOL     MW 3881   4.176   4.694   2.951  0.0007 -0.0120 -0.0036
  241SOL     OW 3882   2.951   3.403   0.077  0.2451  0.0731 -0.3795
  241SOL    HW1 3883   2.867   3.400   0.030 -0.5127  0.6550  0.8795
  241SOL    HW2 3884   2.983   3.492   0.061 -0.1247  0.4914  1.0604
  241SOL     MW 3885   2.944   3.414   0.069  0.0007 -0.0120 -0.0036
  242SOL     OW 3886   4.867   0.768   0.054 -0.1509 -0.0726 -0.4563
  242SOL    HW1 3887   4.920   0.780   0.133 -0.2049  1.9977 -0.6916
  242SOL    HW2 3888   4.823   0.852   0.046 -0.5704 -0.0621  1.4243
  242SOL     MW 3889   4.868   0.780   0.064  0.0007 -0.0120 -0.0036
  243SOL     OW 3890   2.338   4.735   0.453 -0.0228 -0.2688  0.1296
  243SOL    HW1 3891   2.389   4.654   0.444 -0.7609 -0.6040 -1.2294
  243SOL    HW2 3892   2.281   4.715   0.528 -0.9237 -0.3714 -0.5755
  243SOL     MW 3893   2.338   4.722   0.462  0.0007 -0.0120 -0.0036
  244SOL     OW 3894   2.165   4.679   0.217  0.4133  0.0372  0.0916
  244SOL    HW1 3895   2.108   4.631   0.276 -0.5212  0.9054 -0.0708
  244SOL    HW2 3896   2.212   4.743   0.272  2.0837  1.0239 -2.2738
  244SOL     MW 3897   2.164   4.681   0.232  0.0007 -0.0120 -0.0036
  245SOL     OW 3898   4.212   0.637   3.059  0.0022  0.4041  0.6768
  245SOL    HW1 3899   4.208   0.733   3.058 -2.6613  0.3899  1.7187
  245SOL    HW2 3900   4.272   0.613   2.989 -0.1662  0.0721  0.6425
  245SOL     MW 3901   4.219   0.647   3.050  0.0007 -0.0120 -0.0036
  246SOL     OW 3902   3.236   3.864   0.191  0.1262 -0.0340 -0.0960
  246SOL    HW1 3903   3.209   3.948   0.229 -0.6607  0.1601 -1.0390
  246SOL    HW2 3904   3.303   3.828   0.249 -0.5824 -0.1941  0.6215
  246SOL     MW 3905   3.242   3.870   0.203  0.0007 -0.0120 -0.0036
  247SOL     OW 3906   0.681   2.732   2.720  0.1385 -0.8476  0.4841
  247SOL    HW1 3907   0.750   2.739   2.654  0.3285 -1.3811  0.6274
  247SOL    HW2 3908   0.611   2.685   2.676 -0.0728 -0.1917  0.1005
  247SOL     MW 3909   0.681   2.727   2.705  0.0007 -0.0120 -0.0036
  248SOL     OW 3910   0.074   0.529   0.090  0.2952  0.4895 -0.0773
  248SOL    HW1 3911   0.038   0.444   0.117  2.0524 -0.4405 -0.4926
  248SOL    HW2 3912   0.025   0.540   0.008 -1.2563 -0.7157  0.6249
  248SOL     MW 3913   0.063   0.519   0.082  0.0007 -0.0120 -0.0036
  249SOL     OW 3914   4.526   2.559   0.067  0.0145  0.0465  0.7248
  249SOL    HW1 3915   4.436   2.584   0.086 -0.8938 -2.6453  0.3868
  249SOL    HW2 3916   4.544   2.508   0.146 -1.5829 -0.6346  0.6864
  249SOL     MW 3917   4.517   2.556   0.080  0.0007 -0.0120 -0.0036
  250SOL     OW 3918   2.051   4.907   0.399  0.4396  0.3138 -0.3606
  250SOL    HW1 3919   2.055   4.843   0.469 -1.2720 -0.8412 -1.2440
  250SOL    HW2 3920   2.128   4.960   0.420  1.3115 -0.2064 -2.0934
  250SOL     MW 3921   2.062   4.906   0.411  0.0007 -0.0120 -0.0036
  251SOL     OW 3922   3.364   4.274   0.320 -0.1288  0.4533  0.0812
  251SOL    HW1 3923   3.431   4.248   0.257 -0.9767  0.5704 -0.8823
  251SOL    HW2 3924   3.369   4.367   0.299  0.9920  0.5101  0.5171
  251SOL     MW 3925   3.373   4.283   0.309  0.0007 -0.0120 -0.0036
  252SOL     OW 3926   0.582   2.761   0.034  0.5363  0.5780  0.1710
  252SOL    HW1 3927   0.638   2.719   0.099  0.3814 -1.4946 -0.9545
  252SOL    HW2 3928   0.623   2.846   0.017  1.3298  0.4424  1.3029
  252SOL     MW 3929   0.595   2.767   0.040  0.0007 -0.0120 -0.0036
  253SOL     OW 3930   4.447   4.691   0.243  0.0323  0.0088  0.1629
  253SOL    HW1 3931   4.482   4.602   0.230  1.2831  0.4859  0.1287
  253SOL    HW2 3932   4.467   4.709   0.335  0.0781  1.8827 -0.1796
  253SOL     MW 3933   4.455   4.681   0.253  0.0007 -0.0120 -0.0036
  254SOL     OW 3934   2.888   3.754   2.937  0.0338 -0.0190 -0.6034
  254SOL    HW1 3935   2.940   3.709   3.004 -0.4533 -0.2073 -0.3486
  254SOL    HW2 3936   2.811   3.783   2.986  0.0347 -0.0172 -0.6034
  254SOL     MW 3937   2.885   3.752   2.952  0.0007 -0.0120 -0.0036
  255SOL     OW 3938   1.134   2.004   0.223 -0.1063  0.4034  0.1286
  255SOL    HW1 3939   1.122   1.911   0.203  0.6342  0.5387 -1.0375
  255SOL    HW2 3940   1.189   1.995   0.301 -1.9133 -1.2805  1.3212
  255SOL     MW 3941   1.140   1.991   0.230  0.0007 -0.0120 -0.0036
  256SOL     OW 3942   0.667   3.019   2.777  0.1992  1.0302 -0.1256
  256SOL    HW1 3943   0.761   3.033   2.763  1.0674 -2.0521  1.6080
  256SOL    HW2 3944   0.663   2.926   2.752 -1.7838  0.8452  0.7189
  256SOL     MW 3945   0.679   3.008   2.772  0.0007 -0.0120 -0.0036
  257SOL     OW 3946   0.550   0.634   3.021 -0.0880 -0.2046 -0.2365
  257SOL    HW1 3947   0.607   0.663   3.092 -1.5930  2.8733 -0.1266
  257SOL    HW2 3948   0.486   0.574   3.061  1.6729 -2.2371 -0.2755
  257SOL     MW 3949   0.549   0.630   3.036  0.0007 -0.0120 -0.0036
  258SOL     OW 3950   4.139   4.285   0.189  0.5708 -0.2863 -0.1275
  258SOL    HW1 3951   4.067   4.230   0.157 -0.5378  0.3031  1.2443
  258SOL    HW2 3952   4.120   4.369   0.147  0.2508 -0.6754 -0.7838
  258SOL     MW 3953   4.127   4.289   0.179  0.0007 -0.0120 -0.0036
  259SOL     OW 3954   4.144   2.306   0.557  0.4936 -0.4134  0.3834
  259SOL    HW1 3955   4.058   2.278   0.589  0.8097 -0.2955  1.3733
  259SOL    HW2 3956   4.204   2.291   0.631  0.6327 -2.6277 -0.0918
  259SOL     MW 3957   4.141   2.300   0.571  0.0007 -0.0120 -0.0036
  260SOL     OW 3958   1.027   3.212   2.844  0.0353 -0.0814 -0.1841
  260SOL    HW1 3959   0.993   3.124   2.827  1.3200 -1.2790  2.7653
  260SOL    HW2 3960   0.950   3.261   2.873 -0.4947 -1.6712  1.2485
  260SOL     MW 3961   1.013   3.207   2.846  0.0007 -0.0120 -0.0036
  261SOL     OW 3962   5.002   0.200   2.768  0.1221  0.3621 -0.1204
  261SOL    HW1 3963   5.063   0.246   2.711  1.5811 -0.6803  0.5277
  261SOL    HW2 3964   5.062   0.170   2.836  1.1297  1.8067 -0.3410
  261SOL     MW 3965   5.018   0.202   2.769  0.0007 -0.0120 -0.0036
  262SOL     OW 3966   0.815   2.552   2.868  0.2973  0.4151 -0.0216
  262SOL    HW1 3967   0.816   2.470   2.817  0.4251  0.3558  0.0771
  262SOL    HW2 3968   0.740   2.599   2.831 -0.0301  0.4346  0.6639
  262SOL     MW 3969   0.805   2.547   2.856  0.0007 -0.0120 -0.0036
  263SOL     OW 3970   4.080   2.889   2.676  0.1354 -0.4889  0.2998
  263SOL    HW1 3971   4.109   2.802   2.706 -0.2222 -0.4251  0.8494
  263SOL    HW2 3972   3.986   2.874   2.666  0.2933 -1.0344 -0.4713
  263SOL     MW 3973   4.071   2.875   2.678  0.0007 -0.0120 -0.0036
  264SOL     OW 3974   4.976   5.084   2.581  0.0634  0.2648 -0.3309
  264SOL    HW1 3975   4.983   5.158   2.642 -1.6725  0.1975  0.0001
  264SOL    HW2 3976   4.881   5.083   2.570 -0.0953 -0.8105  0.9190
  264SOL     MW 3977   4.965   5.094   2.588  0.0007 -0.0120 -0.0036
  265SOL     OW 3978   3.961   4.743   0.211 -0.0216 -0.2968 -0.2050
  265SOL    HW1 3979   3.903   4.751   0.287 -1.0959 -0.7381 -0.9466
  265SOL    HW2 3980   3.898   4.756   0.139  0.3387 -2.9274 -1.0969
  265SOL     MW 3981   3.945   4.746   0.211  0.0007 -0.0120 -0.0036
  266SOL     OW 3982   4.511   4.385   3.043 -0.5003 -0.3444  0.1838
  266SOL    HW1 3983   4.434   4.334   3.066 -2.4706  2.3115  0.0323
  266SOL    HW2 3984   4.479   4.452   2.982 -1.6399 -1.6908 -0.7401
  266SOL     MW 3985   4.496   4.387   3.038  0.0007 -0.0120 -0.0036
  267SOL     OW 3986   0.737   2.999   3.052 -0.1483 -0.0634 -0.0790
  267SOL    HW1 3987   0.711   2.992   2.960  0.1526  0.5209 -0.2112
  267SOL    HW2 3988   0.725   3.092   3.070  0.4057  0.0330 -0.1792
  267SOL     MW 3989   0.732   3.010   3.042  0.0007 -0.0120 -0.0036
  268SOL     OW 3990   1.702   1.432   0.549  0.4069 -0.1509  0.1518
  268SOL    HW1 3991   1.793   1.406   0.537  0.4780 -0.3998  1.0889
  268SOL    HW2 3992   1.684   1.396   0.636 -0.4969  1.4217  0.6552
  268SOL     MW 3993   1.712   1.424   0.559  0.0007 -0.0120 -0.0036
  269SOL     OW 3994   2.175   0.966   3.106 -0.1627  0.3844  0.3856
  269SOL    HW1 3995   2.091   0.928   3.078  0.2333 -0.8538  0.7900
  269SOL    HW2 3996   2.149   1.050   3.144 -2.1380 -0.1499  0.3555
  269SOL     MW 3997   2.160   0.972   3.108  0.0007 -0.0120 -0.0036
  270SOL     OW 3998   0.632   2.316   3.091  0.3192  0.2279  0.2918
  270SOL    HW1 3999   0.650   2.285   3.002  1.4757  1.2083  0.1492
  270SOL    HW2 4000   0.602   2.233   3.128  1.4068 -0.4841 -0.3823
  270SOL     MW 4001   0.631   2.301   3.084  0.0007 -0.0120 -0.0036
  271SOL     OW 4002   4.262   2.631   0.140  0.4367  0.1512 -0.0495
  271SOL    HW1 4003   4.200   2.676   0.082 -1.1067 -1.1534  0.4994
  271SOL    HW2 4004   4.222   2.544   0.146  0.3803  0.1108 -0.8573
  271SOL     MW 4005   4.248   2.626   0.133  0.0007 -0.0120 -0.0036
  272SOL     OW 4006   0.520   2.081   0.065  0.7568  0.1778  0.3531
  272SOL    HW1 4007   0.461   2.039   0.003  0.5327  0.1276  0.5955
  272SOL    HW2 4008   0.583   2.011   0.084  2.4122  0.5350 -3.1644
  272SOL     MW 4009   0.521   2.066   0.059  0.0007 -0.0120 -0.0036
  273SOL     OW 4010   4.560   4.906   0.097 -0.1229  0.7175 -0.5213
  273SOL    HW1 4011   4.573   4.880   0.006 -0.0311 -2.9771  0.3967
  273SOL    HW2 4012   4.515   4.831   0.136  2.5273 -1.0845 -0.6158
  273SOL     MW 4013   4.556   4.893   0.090  0.0007 -0.0120 -0.0036
  274SOL     OW 4014   4.209   4.866   0.189  0.2505  0.4504 -0.5456
  274SOL    HW1 4015   4.124   4.828   0.211  0.9934 -0.6072  0.6168
  274SOL    HW2 4016   4.265   4.801   0.230  0.1123  0.8671  0.3180
  274SOL     MW 4017   4.205   4.852   0.197  0.0007 -0.0120 -0.0036
  275SOL     OW 4018   5.023   3.890   0.215 -0.2161  0.6949 -0.2168
  275SOL    HW1 4019   4.978   3.850   0.140 -1.0563  1.3302 -0.0572
  275SOL    HW2 4020   5.002   3.826   0.283  1.3051 -0.1861 -0.5230
  275SOL     MW 4021   5.015   3.876   0.214  0.0007 -0.0120 -0.0036
  276SOL     OW 4022   2.334   4.054   0.164  0.5415  0.2055  0.3298
  276SOL    HW1 4023   2.274   4.002   0.111  0.8815 -1.0624  1.1347
  276SOL    HW2 4024   2.351   4.135   0.117 -0.5473  0.6519  0.7043
  276SOL     MW 4025   2.329   4.058   0.151  0.0007 -0.0120 -0.0036
  277SOL     OW 4026   3.389   4.524   0.232  0.5055 -0.2086  0.4410
  277SOL    HW1 4027   3.424   4.487   0.151  0.5436  1.4771 -0.3556
  277SOL    HW2 4028   3.330   4.591   0.197  0.5352 -0.1071  0.5862
  277SOL     MW 4029   3.386   4.528   0.216  0.0007 -0.0120 -0.0036
  278SOL     OW 4030   1.347   4.302   0.268  0.1414 -0.4623 -0.2192
  278SOL    HW1 4031   1.279   4.275   0.329  0.4057 -1.3827 -0.3296
  278SOL    HW2 4032   1.414   4.346   0.321  0.2165  1.7869 -1.9931
  278SOL     MW 4033   1.347   4.304   0.283  0.0007 -0.0120 -0.0036
  279SOL     OW 4034   4.090   4.545   0.065  0.2817 -0.4689  0.8276
  279SOL    HW1 4035   4.076   4.608   0.135  2.2960  1.1655 -0.1401
  279SOL    HW2 4036   4.124   4.599  -0.006 -1.9828  0.8234  0.6323
  279SOL     MW 4037   4.093   4.560   0.065  0.0007 -0.0120 -0.0036
  280SOL     OW 4038   3.939   4.127   0.080  0.1225 -0.0512  0.2346
  280SOL    HW1 4039   3.977   4.044   0.050 -1.1474 -1.3707  2.0465
  280SOL    HW2 4040   3.923   4.171  -0.003  0.6640  1.0375  0.6864
  280SOL     MW 4041   3.942   4.122   0.065  0.0007 -0.0120 -0.0036
  281SOL     OW 4042   0.007   3.244   0.013 -0.0133  0.4267 -0.0423
  281SOL    HW1 4043  -0.017   3.152   0.009  2.5132 -0.2999 -0.6389
  281SOL    HW2 4044   0.094   3.244  -0.027 -0.8325  0.5373 -1.9126
  281SOL     MW 4045   0.016   3.232   0.007  0.0007 -0.0120 -0.0036
  282SOL     OW 4046   0.683   1.882   0.116  0.0532 -0.6629 -0.1974
  282SOL    HW1 4047   0.715   1.808   0.168  0.8868  0.8361  1.5363
  282SOL    HW2 4048   0.765   1.916   0.080 -0.4843  0.9145 -0.0070
  282SOL     MW 4049   0.698   1.877   0.118  0.0007 -0.0120 -0.0036
  283SOL     OW 4050   3.827   4.498   3.098 -0.0162 -0.0404 -0.0619
  283SOL    HW1 4051   3.917   4.516   3.126 -0.2259  0.7740  0.1320
  283SOL    HW2 4052   3.832   4.424   3.038 -0.4098  0.9084 -1.3155
  283SOL     MW 4053   3.840   4.491   3.094  0.0007 -0.0120 -0.0036
  284SOL     OW 4054   4.445   4.630   2.920  0.0598 -0.3128 -0.4644
  284SOL    HW1 4055   4.524   4.682   2.932 -0.6874  1.1157 -1.4394
  284SOL    HW2 4056   4.431   4.637   2.826 -0.5848  0.3744 -0.3309
  284SOL     MW 4057   4.453   4.638   2.909  0.0007 -0.0120 -0.0036
  285SOL     OW 4058   3.253   4.696   0.085  0.2687  0.7528  0.1106
  285SOL    HW1 4059   3.264   4.774   0.030 -0.5975  0.8395  0.0404
  285SOL    HW2 4060   3.164   4.672   0.058  0.9818  0.1340 -1.9099
  285SOL     MW 4061   3.243   4.704   0.074  0.0007 -0.0120 -0.0036
  286SOL     OW 4062   4.746   4.237   3.091  0.0241  0.3682  0.1192
  286SOL    HW1 4063   4.784   4.289   3.162  0.1191  0.5767 -0.0830
  286SOL    HW2 4064   4.688   4.301   3.049 -0.3221 -0.2972 -0.4317
  286SOL     MW 4065   4.743   4.253   3.095  0.0007 -0.0120 -0.0036
  287SOL     OW 4066   4.698   3.983   0.379  0.8170 -0.1144 -0.0134
  287SOL    HW1 4067   4.650   3.902   0.397  2.0173 -0.7027  0.6443
  287SOL    HW2 4068   4.668   4.035   0.453  0.0962 -0.5822  0.0324
  287SOL     MW 4069   4.688   3.979   0.391  0.0007 -0.0120 -0.0036
  288SOL     OW 4070   0.282   2.379   0.025  0.1951 -0.1391  0.0678
  288SOL    HW1 4071   0.360   2.412  -0.020 -1.5950  1.8361 -1.8225
  288SOL    HW2 4072   0.219   2.451   0.017 -1.5576 -1.5540  0.4464
  288SOL     MW 4073   0.284   2.393   0.018  0.0007 -0.0120 -0.0036
  289SOL     OW 4074   0.113   0.550   2.778  0.0330  0.1215 -0.1570
  289SOL    HW1 4075   0.037   0.562   2.835  0.7302 -1.2277  1.1288
  289SOL    HW2 4076   0.155   0.481   2.830 -1.5792 -2.6042 -2.2092
  289SOL     MW 4077   0.108   0.543   2.793  0.0007 -0.0120 -0.0036
  290SOL     OW 4078   1.945   1.314   0.479 -0.5401 -0.8457 -0.3009
  290SOL    HW1 4079   1.923   1.289   0.389  0.4970  0.0894 -0.8397
  290SOL    HW2 4080   2.023   1.369   0.470 -1.1364  0.1008  0.1930
  290SOL     MW 4081   1.953   1.318   0.466  0.0007 -0.0120 -0.0036
  291SOL     OW 4082   4.963   3.302   2.889 -0.7138 -0.4803  0.0117
  291SOL    HW1 4083   5.016   3.297   2.968  1.7069  0.1336 -1.4913
  291SOL    HW2 4084   4.968   3.393   2.862  0.1570 -0.0350  1.5700
  291SOL     MW 4085   4.971   3.313   2.896  0.0007 -0.0120 -0.0036
  292SOL     OW 4086   2.825   4.352   2.876 -0.2190  0.2901 -0.0711
  292SOL    HW1 4087   2.893   4.289   2.899  1.3540  1.4929 -1.1725
  292SOL    HW2 4088   2.808   4.334   2.784  0.3793 -1.5893  0.1591
  292SOL     MW 4089   2.832   4.342   2.867  0.0007 -0.0120 -0.0036
  293SOL     OW 4090   0.311   2.577   2.802  0.1679  0.4955  0.0452
  293SOL    HW1 4091   0.353   2.541   2.881 -0.8883 -0.3945  0.2272
  293SOL    HW2 4092   0.252   2.506   2.777  1.5981 -0.1979 -1.5329
  293SOL     MW 4093   0.309   2.563   2.809  0.0007 -0.0120 -0.0036
  294SOL     OW 4094   3.024   4.681   3.035 -0.4085  0.0117 -0.4871
  294SOL    HW1 4095   2.940   4.643   3.060  0.7508 -2.4855 -0.0540
  294SOL    HW2 4096   3.002   4.773   3.016  0.7061  0.3832 -0.0785
  294SOL     MW 4097   3.010   4.688   3.036  0.0007 -0.0120 -0.0036
  295SOL     OW 4098   2.209   4.368   0.482  0.7541 -0.0827 -0.0375
  295SOL    HW1 4099   2.218   4.277   0.454 -0.9536 -0.1034 -0.6570
  295SOL    HW2 4100   2.220   4.364   0.577 -1.2482  0.2480  0.2496
  295SOL     MW 4101   2.211   4.355   0.491  0.0007 -0.0120 -0.0036
  296SOL     OW 4102   1.213   2.552   0.185 -0.2689 -0.0322 -0.3582
  296SOL    HW1 4103   1.190   2.460   0.194 -0.9546  0.1382 -0.3605
  296SOL    HW2 4104   1.296   2.563   0.232  0.9907 -0.3956 -2.3577
  296SOL     MW 4105   1.221   2.541   0.193  0.0007 -0.0120 -0.0036
  297SOL     OW 4106   1.805   1.894   0.560  0.0076 -0.1860  0.6853
  297SOL    HW1 4107   1.872   1.864   0.499 -0.9435 -1.4022  0.1960
  297SOL    HW2 4108   1.735   1.832   0.537 -1.1325  1.1158  0.4816
  297SOL     MW 4109   1.804   1.882   0.549  0.0007 -0.0120 -0.0036
  298SOL     OW 4110   1.095   1.728   0.174 -0.8499 -0.2315 -0.2622
  298SOL    HW1 4111   1.079   1.755   0.084  0.2739 -2.3824 -1.1801
  298SOL    HW2 4112   1.154   1.654   0.161 -0.2263  0.0485  0.8138
  298SOL     MW 4113   1.101   1.722   0.161  0.0007 -0.0120 -0.0036
  299SOL     OW 4114   3.552   2.454   2.904 -0.3386  0.2727  0.0463
  299SOL    HW1 4115   3.634   2.451   2.855  0.3735 -1.0119  1.2604
  299SOL    HW2 4116   3.502   2.384   2.862  2.6085 -1.7799 -0.2561
  299SOL     MW 4117   3.556   2.445   2.892  0.0007 -0.0120 -0.0036
  300SOL     OW 4118   0.005   2.895   2.859  0.3467 -0.0599 -0.1761
  300SOL    HW1 4119  -0.059   2.940   2.803  0.3118 -0.7468 -0.7087
  300SOL    HW2 4120  -0.033   2.807   2.857 -2.5207  1.0575 -0.2127
  300SOL     MW 4121  -0.009   2.890   2.851  0.0007 -0.0120 -0.0036
  301SOL     OW 4122   3.614   3.960   0.435 -0.3312  0.6953  0.3996
  301SOL    HW1 4123   3.594   4.045   0.474  0.7436  0.9426  0.4255
  301SOL    HW2 4124   3.614   3.978   0.341 -2.1529 -0.9641 -0.0080
  301SOL     MW 4125   3.611   3.973   0.428  0.0007 -0.0120 -0.0036
  302SOL     OW 4126   4.880   0.331   2.972  0.0681  0.1554  0.1707
  302SOL    HW1 4127   4.787   0.346   2.955 -0.1412 -1.1371  0.0686
  302SOL    HW2 4128   4.917   0.291   2.893  0.5838 -0.9267  0.9307
  302SOL     MW 4129   4.873   0.328   2.959  0.0007 -0.0120 -0.0036
  303SOL     OW 4130   2.881   1.987   2.969  0.1233 -0.0532 -0.3449
  303SOL    HW1 4131   2.800   1.981   3.020 -0.5267 -0.9933 -1.4444
  303SOL    HW2 4132   2.913   1.897   2.974 -0.4922 -0.2724 -0.3350
  303SOL     MW 4133   2.875   1.974   2.976  0.0007 -0.0120 -0.0036
  304SOL     OW 4134   1.911   1.469   2.889  0.3900 -0.3466  0.0009
  304SOL    HW1 4135   1.840   1.467   2.953 -0.5251 -1.2786 -1.0077
  304SOL    HW2 4136   1.942   1.379   2.891  0.5604 -0.2766  2.5558
  304SOL     MW 4137   1.905   1.457   2.897  0.0007 -0.0120 -0.0036
  305SOL     OW 4138   1.691   1.314   0.804  0.2620 -0.4923 -0.2175
  305SOL    HW1 4139   1.746   1.239   0.779 -0.7025 -1.0331 -0.7685
  305SOL    HW2 4140   1.746   1.357   0.869  0.4549  0.3194 -0.9016
  305SOL     MW 4141   1.706   1.310   0.809  0.0007 -0.0120 -0.0036
  306SOL     OW 4142   1.452   3.548   0.175 -0.5197 -0.4814  0.3217
  306SOL    HW1 4143   1.425   3.473   0.122 -1.1508 -0.1385  0.1484
  306SOL    HW2 4144   1.447   3.522   0.267 -1.6204  2.1731  1.1119
  306SOL     MW 4145   1.448   3.535   0.180  0.0007 -0.0120 -0.0036
  307SOL     OW 4146   3.596   3.555   0.384  0.2236 -0.0728 -0.0964
  307SOL    HW1 4147   3.526   3.619   0.373 -0.5523 -0.4011  2.3216
  307SOL    HW2 4148   3.661   3.609   0.429 -1.5833  1.2978  1.0234
  307SOL     MW 4149   3.595   3.570   0.389  0.0007 -0.0120 -0.0036
  308SOL     OW 4150   0.541   2.177   2.863 -0.6176 -0.6764  0.3115
  308SOL    HW1 4151   0.490   2.222   2.795 -0.0242 -1.8965 -0.9957
  308SOL    HW2 4152   0.471   2.151   2.923 -1.3279  2.1472  0.8540
  308SOL     MW 4153   0.525   2.179   2.862  0.0007 -0.0120 -0.0036
  309SOL     OW 4154   2.371   3.890   2.714 -0.3329 -0.2330  0.3384
  309SOL    HW1 4155   2.337   3.834   2.784  0.4654 -0.9236  0.1910
  309SOL    HW2 4156   2.457   3.909   2.752 -0.2620  0.8490 -0.3447
  309SOL     MW 4157   2.378   3.885   2.728  0.0007 -0.0120 -0.0036
  310SOL     OW 4158   3.304   3.988   3.039 -0.3302 -0.1058 -0.2213
  310SOL    HW1 4159   3.244   3.951   3.104  0.9919  1.5514  2.0729
  310SOL    HW2 4160   3.356   4.050   3.089 -1.4012  0.6468 -0.0125
  310SOL     MW 4161   3.303   3.991   3.054  0.0007 -0.0120 -0.0036
  311SOL     OW 4162   3.827   3.538   3.081  0.0396 -0.1372 -0.1024
  311SOL    HW1 4163   3.921   3.525   3.089 -0.1516 -2.1645 -0.6296
  311SOL    HW2 4164   3.800   3.453   3.115 -0.4244  0.5259  1.3078
  311SOL     MW 4165   3.836   3.525   3.086  0.0007 -0.0120 -0.0036
  312SOL     OW 4166   1.660   2.002   0.779 -1.1447  0.1611 -0.1459
  312SOL    HW1 4167   1.708   2.027   0.858 -0.1254 -0.5917 -0.5059
  312SOL    HW2 4168   1.729   1.968   0.722  0.2639  0.9275  1.0391
  312SOL     MW 4169   1.675   2.001   0.782  0.0007 -0.0120 -0.0036
  313SOL     OW 4170   0.815   2.212   2.308  0.1335 -0.2214 -0.1939
  313SOL    HW1 4171   0.833   2.143   2.372  0.6952 -0.4048 -0.5389
  313SOL    HW2 4172   0.838   2.172   2.224 -0.2606  1.1609 -0.9820
  313SOL     MW 4173   0.821   2.197   2.305  0.0007 -0.0120 -0.0036
  314SOL     OW 4174   3.130   3.019   0.033  0.0412 -0.4162  0.0631
  314SOL    HW1 4175   3.096   2.961   0.101  1.0493  0.0100  0.9596
  314SOL    HW2 4176   3.154   2.964  -0.042  1.7208  0.7800 -0.3344
  314SOL     MW 4177   3.129   3.004   0.032  0.0007 -0.0120 -0.0036
  315SOL     OW 4178   4.996   2.641   2.880  0.7116  0.3136  0.1312
  315SOL    HW1 4179   5.056   2.630   2.953  1.2487  0.0340 -0.3448
  315SOL    HW2 4180   4.912   2.635   2.925  0.4609  0.7009 -0.2732
  315SOL     MW 4181   4.992   2.639   2.896  0.0007 -0.0120 -0.0036
  316SOL     OW 4182   1.375   0.477   0.106  0.4189 -0.9127  0.2315
  316SOL    HW1 4183   1.370   0.547   0.040  0.2013 -2.0035 -0.9378
  316SOL    HW2 4184   1.408   0.520   0.185  0.2343 -0.9068  0.3043
  316SOL     MW 4185   1.379   0.492   0.108  0.0007 -0.0120 -0.0036
  317SOL     OW 4186   3.208   3.291   0.037  0.3989 -0.1794 -0.1649
  317SOL    HW1 4187   3.116   3.318   0.040  1.1414  2.5632  0.3743
  317SOL    HW2 4188   3.198   3.196   0.045 -1.4527  0.0740  1.7289
  317SOL     MW 4189   3.194   3.282   0.039  0.0007 -0.0120 -0.0036
  318SOL     OW 4190   1.090   2.723   3.087  0.1501  0.1471 -0.6731
  318SOL    HW1 4191   1.032   2.789   3.125  1.0449  0.2999  0.5014
  318SOL    HW2 4192   1.123   2.670   3.159  2.2187 -0.3193 -1.8892
  318SOL     MW 4193   1.087   2.725   3.102  0.0007 -0.0120 -0.0036
  319SOL     OW 4194   3.460   3.945   2.821  0.1653  0.1014 -0.0007
  319SOL    HW1 4195   3.470   3.850   2.812  1.4584  0.2476 -0.3132
  319SOL    HW2 4196   3.420   3.958   2.907 -0.4208  0.4648 -0.3231
  319SOL     MW 4197   3.456   3.934   2.831  0.0007 -0.0120 -0.0036
  320SOL     OW 4198   3.019   2.860   0.218  0.3408  0.1310 -0.1714
  320SOL    HW1 4199   3.023   2.922   0.291  0.7735 -0.2704  0.1511
  320SOL    HW2 4200   2.983   2.783   0.261 -1.5334  1.8251  1.5057
  320SOL     MW 4201   3.015   2.858   0.233  0.0007 -0.0120 -0.0036
  321SOL     OW 4202   3.732   3.542   2.830 -0.7340  0.0769 -0.2770
  321SOL    HW1 4203   3.645   3.583   2.828  0.1608  2.0792 -0.6162
  321SOL    HW2 4204   3.753   3.530   2.923 -0.0323  2.6686 -0.0105
  321SOL     MW 4205   3.723   3.546   2.842  0.0007 -0.0120 -0.0036
  322SOL     OW 4206   1.761   1.983   0.071 -0.3515  0.4934  0.0805
  322SOL    HW1 4207   1.687   1.950   0.122  0.0708 -1.4410 -0.4609
  322SOL    HW2 4208   1.728   1.967  -0.018  1.8541  0.3055 -0.7754
  322SOL     MW 4209   1.747   1.977   0.066  0.0007 -0.0120 -0.0036
  323SOL     OW 4210   0.414   4.343   0.078  0.7656 -0.0070 -0.4354
  323SOL    HW1 4211   0.497   4.384   0.102 -0.0659  0.6966  1.4606
  323SOL    HW2 4212   0.424   4.249   0.091  0.9854  0.0194 -0.4051
  323SOL     MW 4213   0.426   4.336   0.083  0.0007 -0.0120 -0.0036
  324SOL     OW 4214   0.944   2.978   2.744 -0.1815 -0.1662 -0.7170
  324SOL    HW1 4215   1.010   3.004   2.680  1.6154 -1.2684  0.5974
  324SOL    HW2 4216   0.969   2.891   2.776 -1.2175  0.1414  1.1070
  324SOL     MW 4217   0.956   2.970   2.740  0.0007 -0.0120 -0.0036
  325SOL     OW 4218   2.029   3.726   3.013  0.4892  0.2856 -0.4658
  325SOL    HW1 4219   2.113   3.713   2.968 -0.7695  0.2403 -2.9843
  325SOL    HW2 4220   2.042   3.806   3.064 -0.6394 -0.2586  0.7018
  325SOL     MW 4221   2.042   3.735   3.014  0.0007 -0.0120 -0.0036
  326SOL     OW 4222   0.843   1.142   3.003 -0.0053  0.4067  0.2411
  326SOL    HW1 4223   0.810   1.145   2.913  2.6599  0.0609 -0.8472
  326SOL    HW2 4224   0.901   1.066   2.992 -1.0627 -0.1495 -2.3906
  326SOL     MW 4225   0.847   1.132   2.989  0.0007 -0.0120 -0.0036
  327SOL     OW 4226   4.197   5.078   0.356 -0.1470  0.0328 -0.4752
  327SOL    HW1 4227   4.204   5.000   0.301  0.8750 -0.4500  0.2901
  327SOL    HW2 4228   4.291   5.089   0.371 -0.2123 -0.7323  0.6335
  327SOL     MW 4229   4.210   5.069   0.351  0.0007 -0.0120 -0.0036
  328SOL     OW 4230   1.870   3.592   0.061 -0.1535 -0.3331 -0.5222
  328SOL    HW1 4231   1.940   3.638   0.014  0.5703 -0.7124  0.1668
  328SOL    HW2 4232   1.840   3.528  -0.003  0.3455 -0.0516 -1.0517
  328SOL     MW 4233   1.875   3.590   0.046  0.0007 -0.0120 -0.0036
  329SOL     OW 4234   1.654   1.659   3.079  0.0944 -0.3770  0.2222
  329SOL    HW1 4235   1.570   1.659   3.032  1.0274 -1.8596 -1.5415
  329SOL    HW2 4236   1.617   1.654   3.167 -2.9436 -1.9453 -0.9922
  329SOL     MW 4237   1.638   1.659   3.084  0.0007 -0.0120 -0.0036
  330SOL     OW 4238   3.998   4.924   2.891  0.2180 -0.5135 -0.2609
  330SOL    HW1 4239   3.951   4.873   2.957  0.8574  0.3031  0.8493
  330SOL    HW2 4240   4.057   4.971   2.950 -0.4615 -1.5937  1.3515
  330SOL     MW 4241   4.000   4.923   2.907  0.0007 -0.0120 -0.0036
  331SOL     OW 4242   2.248   3.534   2.637 -0.4343  0.2143  0.0643
  331SOL    HW1 4243   2.313   3.571   2.577  0.3691  1.1693  1.4757
  331SOL    HW2 4244   2.165   3.575   2.617 -0.8594 -0.6594 -0.0329
  331SOL     MW 4245   2.246   3.544   2.626  0.0007 -0.0120 -0.0036
  332SOL     OW 4246   3.550   2.352   0.053  0.1154  0.4207 -0.1291
  332SOL    HW1 4247   3.537   2.382  -0.037 -0.8495 -0.4421 -0.3005
  332SOL    HW2 4248   3.645   2.359   0.067  0.1273  1.7126 -0.6706
  332SOL     MW 4249   3.561   2.357   0.043  0.0007 -0.0120 -0.0036
  333SOL     OW 4250   4.524   0.212   3.082 -0.1247 -0.1905 -0.4585
  333SOL    HW1 4251   4.453   0.263   3.122  1.7633  2.2062  0.0680
  333SOL    HW2 4252   4.479   0.150   3.025  0.4493  0.0893 -1.2351
  333SOL     MW 4253   4.509   0.210   3.080  0.0007 -0.0120 -0.0036
  334SOL     OW 4254   1.029   1.831   3.041 -0.7045  0.1872 -0.8182
  334SOL    HW1 4255   1.109   1.876   3.014  1.5444 -1.8456  1.7992
  334SOL    HW2 4256   0.962   1.899   3.034 -1.3968 -0.3906 -0.1048
  334SOL     MW 4257   1.030   1.846   3.036  0.0007 -0.0120 -0.0036
  335SOL     OW 4258   1.379   0.702   3.044  0.2277 -0.5686  0.1030
  335SOL    HW1 4259   1.462   0.702   2.996  0.2569  2.3863 -0.0362
  335SOL    HW2 4260   1.319   0.680   2.972  1.3950 -0.0710 -1.0642
  335SOL     MW 4261   1.382   0.699   3.028  0.0007 -0.0120 -0.0036
  336SOL     OW 4262   0.070   0.154   2.989  0.2443  0.3212 -0.3632
  336SOL    HW1 4263  -0.004   0.189   3.040 -1.6577 -0.9795 -2.0627
  336SOL    HW2 4264   0.101   0.078   3.037  1.3897  0.3685 -0.9988
  336SOL     MW 4265   0.064   0.149   3.002  0.0007 -0.0120 -0.0036
  337SOL     OW 4266   0.677   4.424   0.073  0.3768  0.2987 -0.0746
  337SOL    HW1 4267   0.739   4.359   0.104  0.4028  0.8043  0.9602
  337SOL    HW2 4268   0.665   4.394  -0.017 -0.1426 -1.7829  0.6466
  337SOL     MW 4269   0.683   4.412   0.065  0.0007 -0.0120 -0.0036
  338SOL     OW 4270   3.652   3.758   0.057 -0.0515  0.0647  0.1618
  338SOL    HW1 4271   3.612   3.680   0.096  1.9690 -1.5150 -0.7281
  338SOL    HW2 4272   3.735   3.721   0.028  0.4334  1.1671  0.1076
  338SOL     MW 4273   3.658   3.743   0.058  0.0007 -0.0120 -0.0036
  339SOL     OW 4274   0.284   2.845   2.857  0.1540 -0.0489  0.0531
  339SOL    HW1 4275   0.302   2.762   2.812 -1.8091 -0.8357  0.6108
  339SOL    HW2 4276   0.198   2.872   2.824  0.6066  1.4118  0.0214
  339SOL     MW 4277   0.275   2.837   2.846  0.0007 -0.0120 -0.0036
  340SOL     OW 4278   3.075   3.670   0.029 -0.0573  0.0726 -0.1730
  340SOL    HW1 4279   3.117   3.722   0.097  0.8668 -0.4627 -0.3082
  340SOL    HW2 4280   3.155   3.637  -0.012  1.3009  2.8233  0.0131
  340SOL     MW 4281   3.092   3.672   0.032  0.0007 -0.0120 -0.0036
  341SOL     OW 4282   4.538   4.995   2.786  0.1202 -0.1398 -0.4568
  341SOL    HW1 4283   4.501   5.057   2.849 -0.2934 -1.3871  0.5529
  341SOL    HW2 4284   4.463   4.946   2.752  0.5912 -0.4476 -1.0692
  341SOL     MW 4285   4.523   4.997   2.790  0.0007 -0.0120 -0.0036
  342SOL     OW 4286   1.838   5.034   0.252 -0.4209  0.0948 -0.0030
  342SOL    HW1 4287   1.910   4.989   0.296 -1.2124 -2.0717 -0.7454
  342SOL    HW2 4288   1.875   5.113   0.214 -0.8533  0.3807  0.1691
  342SOL     MW 4289   1.852   5.038   0.253  0.0007 -0.0120 -0.0036
  343SOL     OW 4290   1.620   4.376   0.024 -0.4629 -0.1046 -0.3067
  343SOL    HW1 4291   1.614   4.391  -0.071  0.9378 -0.8298 -0.5446
  343SOL    HW2 4292   1.571   4.294   0.036  0.7444 -0.9430 -0.8196
  343SOL     MW 4293   1.612   4.367   0.013  0.0007 -0.0120 -0.0036
  344SOL     OW 4294   1.860   0.077   0.483  0.1937  0.1550 -0.0223
  344SOL    HW1 4295   1.793   0.030   0.532 -0.0057 -0.1679 -0.5901
  344SOL    HW2 4296   1.841   0.046   0.394  1.8187  2.4433 -1.2733
  344SOL     MW 4297   1.849   0.067   0.478  0.0007 -0.0120 -0.0036
  345SOL     OW 4298   1.068   1.624   2.840 -0.3298 -0.1069  0.0740
  345SOL    HW1 4299   1.073   1.683   2.916  1.3530  0.5542 -0.5166
  345SOL    HW2 4300   1.048   1.537   2.876 -0.3580 -0.4183 -0.6746
  345SOL     MW 4301   1.066   1.620   2.855  0.0007 -0.0120 -0.0036
  346SOL     OW 4302   3.834   3.790   2.810  0.0994  0.2283  0.0274
  346SOL    HW1 4303   3.827   3.789   2.714  1.2520 -1.9012 -0.1067
  346SOL    HW2 4304   3.810   3.699   2.826  0.5796 -0.5967 -3.1526
  346SOL     MW 4305   3.830   3.778   2.799  0.0007 -0.0120 -0.0036
  347SOL     OW 4306   4.267   3.344   0.155 -0.6781  0.1075 -0.3699
  347SOL    HW1 4307   4.336   3.311   0.213 -1.1886 -0.8709 -0.3059
  347SOL    HW2 4308   4.206   3.271   0.148 -0.5701  0.0603 -0.8478
  347SOL     MW 4309   4.268   3.330   0.161  0.0007 -0.0120 -0.0036
  348SOL     OW 4310   0.838   3.405   2.870 -0.4189  0.4092  0.0201
  348SOL    HW1 4311   0.873   3.478   2.922  0.2700  1.4124 -1.7730
  348SOL    HW2 4312   0.789   3.451   2.802  0.8179  0.2836 -0.9826
  348SOL     MW 4313   0.836   3.421   2.868  0.0007 -0.0120 -0.0036
  349SOL     OW 4314   0.852   2.025   3.036  0.0630 -0.5667  0.1065
  349SOL    HW1 4315   0.894   2.109   3.056  0.7672 -0.8119 -0.3037
  349SOL    HW2 4316   0.821   2.041   2.947  1.0805  0.0010 -0.1707
  349SOL     MW 4317   0.854   2.039   3.027  0.0007 -0.0120 -0.0036
  350SOL     OW 4318   3.349   2.655   2.972  0.6655 -0.4612  0.3138
  350SOL    HW1 4319   3.289   2.587   2.942  1.1916  0.1237 -2.2494
  350SOL    HW2 4320   3.431   2.620   2.937  0.7438 -0.1595  0.1933
  350SOL     MW 4321   3.352   2.641   2.964  0.0007 -0.0120 -0.0036
  351SOL     OW 4322   1.992   4.185   0.226  0.4595 -0.1196 -0.2941
  351SOL    HW1 4323   1.926   4.115   0.222 -1.4605  1.6280 -0.8846
  351SOL    HW2 4324   2.053   4.157   0.294  1.1485 -0.1887 -0.9287
  351SOL     MW 4325   1.991   4.172   0.234  0.0007 -0.0120 -0.0036
  352SOL     OW 4326   0.250   0.366   2.925 -0.1158 -0.5827  0.8978
  352SOL    HW1 4327   0.201   0.307   2.982  0.5115 -2.5627 -0.4972
  352SOL    HW2 4328   0.290   0.301   2.868  0.2565 -0.8916  1.5008
  352SOL     MW 4329   0.249   0.350   2.925  0.0007 -0.0120 -0.0036
  353SOL     OW 4330   4.353   3.933   0.054 -0.2186  0.1232 -0.4450
  353SOL    HW1 4331   4.439   3.973   0.070 -1.2149  1.4130  2.2558
  353SOL    HW2 4332   4.332   3.911   0.144  0.8916  0.0277 -0.1918
  353SOL     MW 4333   4.362   3.935   0.068  0.0007 -0.0120 -0.0036
  354SOL     OW 4334   1.551   4.408   0.429 -0.6398 -0.3239 -0.7313
  354SOL    HW1 4335   1.551   4.503   0.434 -0.5972 -0.3752  1.6085
  354SOL    HW2 4336   1.636   4.390   0.388 -0.2513  1.0229 -0.5728
  354SOL     MW 4337   1.562   4.418   0.425  0.0007 -0.0120 -0.0036
  355SOL     OW 4338   1.293   3.247   2.927 -0.1018  0.0341  0.2672
  355SOL    HW1 4339   1.201   3.221   2.926  0.3761 -1.7485  0.3455
  355SOL    HW2 4340   1.293   3.331   2.973  2.2430 -0.4426  1.2432
  355SOL     MW 4341   1.281   3.255   2.933  0.0007 -0.0120 -0.0036
  356SOL     OW 4342   3.676   4.019   0.164 -0.1996 -0.2232 -0.0893
  356SOL    HW1 4343   3.681   3.929   0.131 -0.4350  0.0000 -0.7532
  356SOL    HW2 4344   3.747   4.067   0.123 -0.7523 -0.5399 -1.4905
  356SOL     MW 4345   3.686   4.014   0.155  0.0007 -0.0120 -0.0036
  357SOL     OW 4346   1.375   1.204   0.000 -0.3716 -0.3564 -0.0528
  357SOL    HW1 4347   1.341   1.115  -0.002 -0.1027 -0.4437 -0.9900
  357SOL    HW2 4348   1.388   1.220   0.094  0.2624  0.9134 -0.3406
  357SOL     MW 4349   1.372   1.194   0.012  0.0007 -0.0120 -0.0036
  358SOL     OW 4350   4.808   4.361   0.216 -0.0588  0.3249 -0.3718
  358SOL    HW1 4351   4.847   4.280   0.249 -1.1129 -0.6492 -1.4234
  358SOL    HW2 4352   4.870   4.432   0.232  1.0524 -0.2948 -1.6875
  358SOL     MW 4353   4.822   4.360   0.222  0.0007 -0.0120 -0.0036
  359SOL     OW 4354   2.204   4.095   0.392 -0.0809 -0.3029 -0.0442
  359SOL    HW1 4355   2.254   4.074   0.312  1.4609  2.2712  0.1223
  359SOL    HW2 4356   2.240   4.032   0.455  1.8463  2.0063  1.3636
  359SOL     MW 4357   2.216   4.083   0.390  0.0007 -0.0120 -0.0036
  360SOL     OW 4358   0.333   0.509   0.047  0.5812  0.7510 -0.4275
  360SOL    HW1 4359   0.242   0.523   0.073  0.6704 -1.0117  1.0491
  360SOL    HW2 4360   0.323   0.458  -0.034 -1.4862  0.9387 -0.3236
  360SOL     MW 4361   0.320   0.504   0.039  0.0007 -0.0120 -0.0036
  361SOL     OW 4362   1.769   4.382   0.267  0.1911 -0.3281  0.1037
  361SOL    HW1 4363   1.828   4.308   0.250  0.1476 -0.7373  1.5710
  361SOL    HW2 4364   1.713   4.388   0.189  0.8268 -0.6100 -0.3825
  361SOL     MW 4365   1.769   4.373   0.254  0.0007 -0.0120 -0.0036
  362SOL     OW 4366   2.617   4.007   0.177 -0.1819  0.2908 -0.8664
  362SOL    HW1 4367   2.667   4.088   0.165  1.6995 -0.7816 -0.6829
  362SOL    HW2 4368   2.529   4.034   0.151 -0.3629  0.2523 -0.3157
  362SOL     MW 4369   2.612   4.021   0.172  0.0007 -0.0120 -0.0036
  363SOL     OW 4370   3.864   2.743   2.936 -0.5493 -0.1538  0.0391
  363SOL    HW1 4371   3.789   2.779   2.981  0.5930  1.4960  0.7148
  363SOL    HW2 4372   3.929   2.758   3.005 -1.0929 -0.3589  0.6023
  363SOL     MW 4373   3.863   2.750   2.951  0.0007 -0.0120 -0.0036
  364SOL     OW 4374   1.540   1.706   0.213  0.0691 -0.1026  0.7563
  364SOL    HW1 4375   1.568   1.685   0.302  0.5879 -1.0050  0.3942
  364SOL    HW2 4376   1.455   1.663   0.197  0.3936 -0.2378 -0.8099
  364SOL     MW 4377   1.532   1.698   0.223  0.0007 -0.0120 -0.0036
  365SOL     OW 4378   4.129   4.220   2.881 -0.0642  0.3487  0.2961
  365SOL    HW1 4379   4.187   4.195   2.952 -0.9055 -3.0384 -0.0211
  365SOL    HW2 4380   4.161   4.308   2.860  0.5898  0.4576  1.6808
  365SOL     MW 4381   4.141   4.229   2.888  0.0007 -0.0120 -0.0036
  366SOL     OW 4382   0.199   4.907   0.224 -0.2929 -0.2096  0.2810
  366SOL    HW1 4383   0.111   4.923   0.258  0.4103  0.8491  1.6689
  366SOL    HW2 4384   0.196   4.921   0.129 -0.9255 -1.2329  0.1366
  366SOL     MW 4385   0.187   4.911   0.216  0.0007 -0.0120 -0.0036
  367SOL     OW 4386   2.012   1.217   2.844 -0.4328  0.8295  0.0946
  367SOL    HW1 4387   2.105   1.197   2.844 -0.2943  1.4652 -0.4720
  367SOL    HW2 4388   1.999   1.222   2.749  2.2913  1.4599 -0.3203
  367SOL     MW 4389   2.022   1.215   2.831  0.0007 -0.0120 -0.0036
  368SOL     OW 4390   3.278   2.730   0.279 -0.0297 -0.2057 -0.3154
  368SOL    HW1 4391   3.214   2.774   0.223 -1.4264 -1.2040  0.4337
  368SOL    HW2 4392   3.346   2.702   0.218 -0.9459 -0.8315 -1.0695
  368SOL     MW 4393   3.279   2.732   0.264  0.0007 -0.0120 -0.0036
  369SOL     OW 4394   0.789   2.661   0.216 -0.0213  0.4846  0.4885
  369SOL    HW1 4395   0.788   2.613   0.299 -1.6756 -0.6714 -0.1418
  369SOL    HW2 4396   0.833   2.600   0.156  0.6971  3.9665 -2.9530
  369SOL     MW 4397   0.795   2.646   0.219  0.0007 -0.0120 -0.0036
  370SOL     OW 4398   4.760   2.645   3.042  0.2929 -0.2424 -0.2700
  370SOL    HW1 4399   4.758   2.741   3.041 -1.9217 -0.2273 -0.7853
  370SOL    HW2 4400   4.678   2.627   3.088 -0.2015  1.0891 -0.5910
  370SOL     MW 4401   4.749   2.655   3.048  0.0007 -0.0120 -0.0036
  371SOL     OW 4402   2.216   1.825   3.054  0.1960 -0.1178  0.0206
  371SOL    HW1 4403   2.267   1.885   3.108 -0.6691  1.3500 -0.7494
  371SOL    HW2 4404   2.134   1.815   3.104 -0.3999 -0.9812 -1.0743
  371SOL     MW 4405   2.212   1.831   3.068  0.0007 -0.0120 -0.0036
  372SOL     OW 4406   4.116   0.190   0.161 -0.1170 -0.3335 -0.3825
  372SOL    HW1 4407   4.028   0.223   0.181  0.4488  0.0590  1.7769
  372SOL    HW2 4408   4.136   0.136   0.237  2.1008  1.7042  0.6159
  372SOL     MW 4409   4.107   0.187   0.174  0.0007 -0.0120 -0.0036
  373SOL     OW 4410   1.383   2.103   3.110 -0.4398  0.4135  0.2378
  373SOL    HW1 4411   1.442   2.144   3.047 -0.1527 -2.4973 -1.5965
  373SOL    HW2 4412   1.442   2.087   3.184  0.3471  0.3362 -0.3864
  373SOL     MW 4413   1.399   2.106   3.112  0.0007 -0.0120 -0.0036
  374SOL     OW 4414   0.868   2.476   0.028 -0.0568 -0.5456  0.0894
  374SOL    HW1 4415   0.864   2.515  -0.059  1.5472 -0.1679  0.1507
  374SOL    HW2 4416   0.784   2.430   0.027 -0.3349 -0.0625  0.8109
  374SOL     MW 4417   0.856   2.475   0.016  0.0007 -0.0120 -0.0036
  375SOL     OW 4418   1.229   3.498   3.025 -0.5442  0.5156  0.2665
  375SOL    HW1 4419   1.267   3.586   3.027 -3.5044  1.9076  1.8477
  375SOL    HW2 4420   1.136   3.518   3.039 -0.6169  0.2854  0.1137
  375SOL     MW 4421   1.221   3.513   3.027  0.0007 -0.0120 -0.0036
  376SOL     OW 4422   3.832   4.787   3.075 -0.3303 -0.3120 -0.0327
  376SOL    HW1 4423   3.829   4.696   3.047  0.1421  0.1005 -1.5448
  376SOL    HW2 4424   3.742   4.814   3.090  0.5117  1.6427  2.2394
  376SOL     MW 4425   3.820   4.779   3.073  0.0007 -0.0120 -0.0036
  377SOL     OW 4426   1.622   2.652   3.039  0.5162  0.6924 -0.2846
  377SOL    HW1 4427   1.561   2.705   3.090  0.4649 -0.5434  1.0179
  377SOL    HW2 4428   1.586   2.665   2.952 -0.8063 -0.4946  0.0517
  377SOL     MW 4429   1.609   2.660   3.034  0.0007 -0.0120 -0.0036
  378SOL     OW 4430   3.531   3.492   0.129 -0.1365 -0.0593 -0.0209
  378SOL    HW1 4431   3.555   3.510   0.220  0.7077  0.0453 -0.2527
  378SOL    HW2 4432   3.531   3.397   0.137  0.6961 -0.0063  0.8609
  378SOL     MW 4433   3.534   3.482   0.142  0.0007 -0.0120 -0.0036
  379SOL     OW 4434   0.422   3.067   2.945  0.2996 -0.0452  0.5250
  379SOL    HW1 4435   0.380   2.991   2.906  0.8689 -1.1487  1.9524
  379SOL    HW2 4436   0.507   3.073   2.901  0.8013  0.1078  1.4854
  379SOL     MW 4437   0.428   3.058   2.934  0.0007 -0.0120 -0.0036
  380SOL     OW 4438   0.669   0.820   0.083  0.4733  0.2848 -0.0349
  380SOL    HW1 4439   0.663   0.916   0.078  2.8808  0.5609  0.7218
  380SOL    HW2 4440   0.602   0.798   0.147  2.0513  0.2287  1.7102
  380SOL     MW 4441   0.660   0.830   0.091  0.0007 -0.0120 -0.0036
  381SOL     OW 4442   4.066   3.142   0.104  0.2312 -0.1542  0.4677
  381SOL    HW1 4443   4.122   3.103   0.037 -0.4469  1.6569 -1.2822
  381SOL    HW2 4444   3.996   3.077   0.115 -0.7674  0.8234  0.1351
  381SOL     MW 4445   4.064   3.129   0.097  0.0007 -0.0120 -0.0036
  382SOL     OW 4446   0.513   4.089   0.065 -0.0885 -0.7094  0.6211
  382SOL    HW1 4447   0.462   4.008   0.056 -2.2239  0.6291  0.1317
  382SOL    HW2 4448   0.589   4.062   0.117  0.1076 -0.0995  0.6609
  382SOL     MW 4449   0.517   4.074   0.070  0.0007 -0.0120 -0.0036
  383SOL     OW 4450   1.452   1.068   0.534 -0.0505  0.0189  0.3816
  383SOL    HW1 4451   1.428   1.130   0.602  0.3716  0.4250  0.1618
  383SOL    HW2 4452   1.518   1.115   0.483 -0.3393 -0.5024 -0.4984
  383SOL     MW 4453   1.457   1.082   0.536  0.0007 -0.0120 -0.0036
  384SOL     OW 4454   0.936   2.894   0.120  0.0262 -0.6972 -0.0873
  384SOL    HW1 4455   0.881   2.928   0.050  0.8935  2.2676  0.5302
  384SOL    HW2 4456   0.890   2.818   0.157 -0.6886 -0.5821 -0.7246
  384SOL     MW 4457   0.923   2.888   0.116  0.0007 -0.0120 -0.0036
  385SOL     OW 4458   4.524   4.413   0.195 -0.0100  0.0661 -0.0395
  385SOL    HW1 4459   4.530   4.419   0.100 -1.3407  1.8977 -0.0766
  385SOL    HW2 4460   4.606   4.371   0.220 -0.0422  0.0523  0.0434
  385SOL     MW 4461   4.535   4.408   0.186  0.0007 -0.0120 -0.0036
  386SOL     OW 4462   0.262   3.245   3.038 -0.2202  0.0502  0.1084
  386SOL    HW1 4463   0.319   3.315   3.069  1.2474 -0.2849 -1.6254
  386SOL    HW2 4464   0.324   3.172   3.034  0.6920  0.8212  0.0684
  386SOL     MW 4465   0.278   3.244   3.042  0.0007 -0.0120 -0.0036
  387SOL     OW 4466   3.708   4.059   2.858  0.5133  0.0145 -0.2272
  387SOL    HW1 4467   3.616   4.033   2.852  0.9182 -1.6976  0.3987
  387SOL    HW2 4468   3.753   3.974   2.861 -1.0171 -0.7907  1.9517
  387SOL     MW 4469   3.702   4.044   2.858  0.0007 -0.0120 -0.0036
  388SOL     OW 4470   4.064   2.789   0.012 -0.1594 -0.5088  0.3711
  388SOL    HW1 4471   4.007   2.826   0.079 -0.0846  1.4240 -0.5568
  388SOL    HW2 4472   4.109   2.865  -0.027 -1.2913  0.3305  0.6208
  388SOL     MW 4473   4.062   2.804   0.016  0.0007 -0.0120 -0.0036
  389SOL     OW 4474   1.407   1.661   2.958  0.1209 -0.2958  0.1303
  389SOL    HW1 4475   1.337   1.601   2.984 -1.7563  0.9043 -1.7812
  389SOL    HW2 4476   1.398   1.656   2.862 -2.9021  0.2019  0.2832
  389SOL     MW 4477   1.397   1.652   2.948  0.0007 -0.0120 -0.0036
  390SOL     OW 4478   0.389   3.838   0.015 -0.7016 -0.1275  0.0790
  390SOL    HW1 4479   0.312   3.891  -0.009 -0.6453  1.2079  2.4916
  390SOL    HW2 4480   0.359   3.788   0.091  0.2609 -3.1628 -1.3962
  390SOL     MW 4481   0.375   3.839   0.022  0.0007 -0.0120 -0.0036
  391SOL     OW 4482   0.100   3.428   2.670  0.3491 -0.0580 -0.2001
  391SOL    HW1 4483   0.182   3.391   2.703  1.3782  0.3053 -2.2455
  391SOL    HW2 4484   0.055   3.350   2.635 -1.2892  1.0449 -0.6579
  391SOL     MW 4485   0.104   3.413   2.670  0.0007 -0.0120 -0.0036
  392SOL     OW 4486   1.083   4.434   0.201 -0.4399 -0.1878  0.5648
  392SOL    HW1 4487   1.177   4.416   0.211  0.1019  2.4004  1.0326
  392SOL    HW2 4488   1.088   4.514   0.149 -0.6993  0.0336  0.8769
  392SOL     MW 4489   1.096   4.442   0.196  0.0007 -0.0120 -0.0036
   5.08662   5.08662   3.11026
