# Supplementary material for: Resolving liquid-to-glass transitions of water under soft nanoconfinement
Source: Nat Commun. 2026 May 8;17:6224. doi: 10.1038/s41467-026-72955-y (PMC13369869; doi:10.1038/s41467-026-72955-y)
Supplement: Supplementary file 3 — Supplementary Data 1 [file 41467_2026_72955_MOESM3_ESM.zip › 220K/sim5/initial.gro]

Lamellar phy in tip4pice water
 4489
    1phy    C35    1   3.552   0.829   1.781  0.4545 -0.0620 -0.1087
    1phy    C33    2   3.452   0.940   1.741 -0.0283  0.1164 -0.4540
    1phy    C34    3   3.344   0.884   1.651 -0.1744  0.0747 -0.3525
    1phy    C32    4   3.379   1.012   1.855  0.1326 -0.2993 -0.1910
    1phy    C31    5   3.454   1.095   1.951  0.0832  0.0686 -0.8065
    1phy    C30    6   3.365   1.164   2.055 -0.0302 -0.3162 -0.5418
    1phy    C28    7   3.457   1.251   2.147  0.0372  0.7612  0.0808
    1phy    C29    8   3.419   1.397   2.129  0.1985  0.6136 -0.0263
    1phy    C27    9   3.431   1.216   2.296  0.3947 -0.2711  0.5327
    1phy    C26   10   3.545   1.152   2.378 -0.3911  0.2994  0.1435
    1phy    C25   11   3.515   1.144   2.525 -0.4640  0.5922 -0.1651
    1phy    C23   12   3.608   1.059   2.616  0.2770 -0.1271  0.1569
    1phy    C24   13   3.635   1.145   2.737  0.0784  0.4453  0.0844
    1phy    C22   14   3.556   0.923   2.646  0.0542  0.5390  0.3119
    1phy    C21   15   3.660   0.814   2.683  0.0466  0.1564 -0.1202
    1phy    C20   16   3.586   0.676   2.687 -0.1971  0.1469  0.0558
    1phy    C18   17   3.661   0.543   2.723  0.4358 -0.4191  0.5818
    1phy    O01   18   3.702   0.555   2.861  0.6371 -0.3727  0.0556
    1phy    H01   19   3.669   0.485   2.915  2.3719 -0.4979  1.0150
    1phy    C19   20   3.548   0.440   2.717 -0.0269  0.4337  0.3796
    1phy    C13   21   3.792   0.500   2.631  0.4306 -0.0976  0.4122
    1phy     H3   22   3.761   0.497   2.523  1.5070 -1.7049  0.1114
    1phy    O33   23   3.820   0.359   2.651  0.1550 -0.3384  0.1665
    1phy    H1B   24   3.847   0.352   2.741  0.6921 -1.0999 -0.0440
    1phy    C12   25   3.927   0.581   2.628 -0.0465 -0.6802 -0.2681
    1phy    O11   26   3.987   0.570   2.754 -0.3158  0.0631  0.0863
    1phy    H1A   27   3.940   0.629   2.811  1.5876  0.6933  1.0753
    2phy    C35   28   0.039   4.954   1.666 -0.2355 -0.2592 -0.0200
    2phy    C33   29  -0.042   5.059   1.587  0.2256 -0.2557  0.0631
    2phy    C34   30  -0.177   4.991   1.578  0.8688  0.3683 -0.0732
    2phy    C32   31  -0.061   5.196   1.660  0.1394 -0.0983  0.5034
    2phy    C31   32  -0.100   5.329   1.582 -0.6394 -0.0205  0.4296
    2phy    C30   33  -0.060   5.452   1.661 -0.7460  0.1883  0.5484
    2phy    C28   34  -0.086   5.591   1.603 -0.3078 -0.3444  0.0260
    2phy    C29   35  -0.131   5.686   1.716 -0.4703 -0.2154  0.0735
    2phy    C27   36   0.047   5.631   1.531  0.1493  0.3361  0.5345
    2phy    C26   37   0.046   5.744   1.431 -0.0834  0.6935  0.3979
    2phy    C25   38   0.188   5.791   1.411  0.1150 -0.3742  0.2219
    2phy    C23   39   0.204   5.905   1.311  0.3952  0.3683 -0.2348
    2phy    C24   40   0.188   6.040   1.386  0.0051  0.4595  0.4006
    2phy    C22   41   0.345   5.898   1.239 -0.5067 -0.4093  0.3756
    2phy    C21   42   0.357   5.946   1.096  0.2129 -0.0680  0.0013
    2phy    C20   43   0.492   5.899   1.040  0.1414  0.5225 -0.4691
    2phy    C18   44   0.519   5.908   0.886 -0.2523  0.0034  0.1632
    2phy    O01   45   0.409   5.850   0.815 -0.2227  0.4415 -0.5594
    2phy    H01   46   0.330   5.883   0.853  0.1092 -1.1852  1.7686
    2phy    C19   47   0.637   5.814   0.864  0.0572  0.0375 -0.0125
    2phy    C13   48   0.552   6.063   0.836  0.2022  0.2434 -0.2657
    2phy     H3   49   0.453   6.114   0.849  0.9443  1.4837  0.7852
    2phy    O33   50   0.620   6.156   0.923 -0.2110 -0.0902 -0.0445
    2phy    H1B   51   0.675   6.114   0.987 -0.4215 -0.0616  0.1569
    2phy    C12   52   0.534   6.115   0.693 -0.0318  0.0263  0.5279
    2phy    O11   53   0.646   6.182   0.643 -0.0425  0.1437  0.1596
    2phy    H1A   54   0.662   6.242   0.714  1.8194 -0.6563  0.4719
    3phy    C35   55   4.895   0.704   1.130  0.0949 -0.2338 -0.3562
    3phy    C33   56   4.794   0.768   1.218 -0.0158 -0.4267 -0.2152
    3phy    C34   57   4.849   0.896   1.268  0.3186  0.5341 -0.0427
    3phy    C32   58   4.665   0.797   1.138  0.1465 -0.0653 -0.1727
    3phy    C31   59   4.561   0.685   1.141  0.4366  0.0724  0.3996
    3phy    C30   60   4.414   0.726   1.126 -0.0458  0.5035 -0.2765
    3phy    C28   61   4.324   0.602   1.100 -0.2452 -0.0025  0.0144
    3phy    C29   62   4.194   0.627   1.175  0.2768 -0.7647  0.2611
    3phy    C27   63   4.294   0.585   0.952  0.2202 -0.2263  0.0312
    3phy    C26   64   4.384   0.482   0.889 -0.3353 -0.4324  0.4722
    3phy    C25   65   4.354   0.460   0.741 -0.3722 -0.5108 -0.1301
    3phy    C23   66   4.435   0.345   0.684  0.6057  0.2714  0.0083
    3phy    C24   67   4.358   0.208   0.700  0.2190  0.1038 -0.4937
    3phy    C22   68   4.451   0.368   0.537 -0.1133  0.0179  0.4063
    3phy    C21   69   4.591   0.363   0.472 -0.4194  0.5479 -0.4668
    3phy    C20   70   4.580   0.382   0.321 -0.5302 -0.8941 -0.1332
    3phy    C18   71   4.717   0.409   0.243  0.1350  0.3638 -0.3615
    3phy    O01   72   4.798   0.499   0.320 -0.2496 -0.0122 -0.2647
    3phy    H01   73   4.745   0.562   0.364  0.4671  1.3330 -1.2082
    3phy    C19   74   4.675   0.487   0.117 -0.5285 -0.2927 -0.4825
    3phy    C13   75   4.804   0.276   0.216  0.1603  0.0746 -0.0600
    3phy     H3   76   4.820   0.231   0.317 -0.3455 -0.1584 -0.0799
    3phy    O33   77   4.740   0.164   0.149  0.3331 -0.1323 -0.6402
    3phy    H1B   78   4.662   0.198   0.107  0.5412 -0.5290 -1.3647
    3phy    C12   79   4.963   0.267   0.199  0.5018  0.0252  0.4444
    3phy    O11   80   5.014   0.320   0.079 -0.1897  0.0183  0.8167
    3phy    H1A   81   4.941   0.355   0.032  0.4857  0.4155  0.0509
    4phy    C35   82   0.910   3.980   1.743  0.5992  0.4789 -0.4858
    4phy    C33   83   0.880   4.118   1.806  0.3333 -0.4360 -0.0818
    4phy    C34   84   1.002   4.215   1.794 -0.2845 -0.2531 -0.0357
    4phy    C32   85   0.751   4.182   1.758  0.3777 -0.3894 -0.0258
    4phy    C31   86   0.679   4.259   1.865  0.3310 -0.2455 -0.4977
    4phy    C30   87   0.551   4.323   1.817  0.2954  0.0763 -0.1336
    4phy    C28   88   0.475   4.418   1.912 -0.0219  0.4144 -0.3172
    4phy    C29   89   0.401   4.521   1.830  0.3899  0.0396  0.0276
    4phy    C27   90   0.381   4.350   2.010 -0.0422  0.3810 -0.3902
    4phy    C26   91   0.410   4.394   2.152 -0.0471  0.0345 -0.4536
    4phy    C25   92   0.305   4.342   2.247  0.0571 -0.2680  0.0739
    4phy    C23   93   0.319   4.369   2.401  0.0020  0.0988  0.3316
    4phy    C24   94   0.184   4.418   2.454 -0.0598  0.6604  0.5006
    4phy    C22   95   0.380   4.239   2.462 -0.2494 -0.1229 -0.4360
    4phy    C21   96   0.449   4.258   2.597 -1.0556 -0.2538  0.4318
    4phy    C20   97   0.440   4.123   2.672 -0.0486  0.0629  0.2615
    4phy    C18   98   0.464   4.120   2.830 -0.1645  0.3610  0.5901
    4phy    O01   99   0.389   4.220   2.895  0.3645  0.7819  0.6508
    4phy    H01  100   0.305   4.222   2.853  1.0037 -0.1486 -0.7232
    4phy    C19  101   0.393   3.989   2.869  0.2523 -0.0648 -0.1026
    4phy    C13  102   0.620   4.129   2.875 -0.4331  0.6009  0.2009
    4phy     H3  103   0.682   4.067   2.805 -2.1168 -0.2546 -0.5861
    4phy    O33  104   0.642   4.059   3.003 -0.2334 -0.1451 -0.0800
    4phy    H1B  105   0.591   4.102   3.069  0.7626  0.9215  0.0304
    4phy    C12  106   0.694   4.267   2.876  0.5126  0.6580 -0.3081
    4phy    O11  107   0.632   4.359   2.958 -0.4226 -0.2229 -0.0161
    4phy    H1A  108   0.541   4.348   2.943 -0.2228 -1.1365 -0.6495
    5phy    C35  109   5.002   4.375   2.091 -0.3984  0.0282 -0.1625
    5phy    C33  110   4.996   4.349   1.939 -0.5964  0.1740 -0.3913
    5phy    C34  111   5.090   4.238   1.899 -0.0491 -0.5042 -0.0800
    5phy    C32  112   4.854   4.319   1.900  0.1224 -0.6346 -0.2714
    5phy    C31  113   4.767   4.437   1.859 -0.2586 -0.1060 -0.3284
    5phy    C30  114   4.623   4.415   1.823 -0.4251  0.8283  0.0422
    5phy    C28  115   4.550   4.533   1.761  0.0655 -0.2286 -0.0233
    5phy    C29  116   4.517   4.505   1.611  0.0164 -0.0963  0.6136
    5phy    C27  117   4.408   4.543   1.823 -0.1448  0.4732  0.5365
    5phy    C26  118   4.381   4.652   1.920 -0.3169 -0.0683  0.1675
    5phy    C25  119   4.239   4.642   1.972 -0.0969 -0.1121 -0.1163
    5phy    C23  120   4.191   4.732   2.087  0.3785 -0.5491 -0.2907
    5phy    C24  121   4.114   4.850   2.025 -0.1543 -0.6821  0.0584
    5phy    C22  122   4.095   4.656   2.183  0.2439  0.0501 -0.5339
    5phy    C21  123   4.142   4.663   2.330 -0.0453  0.2461  0.5453
    5phy    C20  124   4.043   4.580   2.422 -0.3445 -0.0597 -0.0879
    5phy    C18  125   4.063   4.576   2.577 -0.5626 -0.4250 -0.0639
    5phy    O01  126   4.091   4.706   2.629  0.3136 -0.0353  0.0169
    5phy    H01  127   4.016   4.760   2.619 -0.2103 -0.9827 -1.6147
    5phy    C19  128   3.926   4.533   2.628 -1.0295  0.2284  0.0200
    5phy    C13  129   4.181   4.482   2.637 -0.6552 -0.4695 -0.5969
    5phy     H3  130   4.173   4.380   2.592  1.8131 -0.5956 -0.9148
    5phy    O33  131   4.167   4.453   2.776 -0.5202 -0.0541  0.2640
    5phy    H1B  132   4.175   4.535   2.820 -2.2165 -0.0675  0.6604
    5phy    C12  133   4.331   4.514   2.605  0.2034 -0.1211 -0.0104
    5phy    O11  134   4.391   4.628   2.659 -0.0579  0.0143 -0.2219
    5phy    H1A  135   4.343   4.701   2.624  0.8096  1.0365  0.6219
    6phy    C35  136   0.351   1.669   1.686 -0.2492  0.2249 -0.0656
    6phy    C33  137   0.219   1.708   1.637  0.1930 -0.0304  0.2332
    6phy    C34  138   0.119   1.683   1.750  0.5227  0.0620  0.6638
    6phy    C32  139   0.212   1.854   1.582  0.0691 -0.5885  0.3858
    6phy    C31  140   0.141   1.866   1.447 -0.3158 -0.1684 -0.2091
    6phy    C30  141   0.122   2.009   1.392 -0.1739  0.2268  0.4777
    6phy    C28  142   0.048   2.018   1.260  0.2460  0.1706 -0.3233
    6phy    C29  143  -0.094   2.075   1.292 -0.1073 -0.5233 -0.0183
    6phy    C27  144   0.136   2.088   1.162 -0.5031  0.0050  0.0396
    6phy    C26  145   0.109   2.073   1.014  0.0008  0.4815 -0.5875
    6phy    C25  146   0.226   2.130   0.934 -0.1515  0.0644  0.4157
    6phy    C23  147   0.197   2.172   0.787 -0.0267 -0.2364 -0.9220
    6phy    C24  148   0.227   2.328   0.789 -0.0296 -0.1437  0.0268
    6phy    C22  149   0.292   2.115   0.680 -0.2335 -0.4617  0.1053
    6phy    C21  150   0.220   2.012   0.592 -0.1437 -0.4328  0.4868
    6phy    C20  151   0.302   1.971   0.460  0.3485  0.2566 -0.1932
    6phy    C18  152   0.259   1.841   0.389  0.0569  0.3188  0.4029
    6phy    O01  153   0.247   1.734   0.485 -0.3786 -0.1455 -0.1904
    6phy    H01  154   0.336   1.718   0.510  0.1871  0.9477 -1.3816
    6phy    C19  155   0.386   1.821   0.298  0.8359 -0.4544  0.2238
    6phy    C13  156   0.129   1.857   0.295  0.1122 -0.3832  0.1010
    6phy     H3  157   0.049   1.894   0.365 -0.5544  0.3878 -1.0304
    6phy    O33  158   0.114   1.968   0.204  0.0168 -0.4970  0.0258
    6phy    H1B  159   0.161   2.043   0.234 -2.2339  0.8157  0.5392
    6phy    C12  160   0.048   1.730   0.251  0.1456  0.4191  0.0090
    6phy    O11  161   0.035   1.629   0.345  0.0382  0.0079 -0.5533
    6phy    H1A  162   0.094   1.657   0.412 -0.9462  1.5635 -0.2741
    7phy    C35  163   0.348   4.839   2.033 -0.7446 -0.4774  0.2114
    7phy    C33  164   0.371   4.953   2.132  0.0279  0.2271  0.0497
    7phy    C34  165   0.305   4.903   2.260 -0.2119  0.3205 -0.2075
    7phy    C32  166   0.512   4.998   2.137 -0.3794 -0.0434 -0.0586
    7phy    C31  167   0.540   5.129   2.207 -0.5206 -0.2950 -0.3945
    7phy    C30  168   0.691   5.178   2.204  0.2747  0.1400 -0.0739
    7phy    C28  169   0.732   5.300   2.296 -0.0106 -0.1660  0.3108
    7phy    C29  170   0.890   5.300   2.309 -0.1765  0.2758 -0.1097
    7phy    C27  171   0.680   5.438   2.246  0.4351  0.2052 -0.4394
    7phy    C26  172   0.628   5.514   2.367 -0.2069  0.0093 -0.3526
    7phy    C25  173   0.567   5.647   2.323 -0.3228  0.6083  0.1575
    7phy    C23  174   0.480   5.721   2.426  0.3588  0.4378  0.5153
    7phy    C24  175   0.541   5.856   2.443 -0.3999 -0.3313 -0.3511
    7phy    C22  176   0.326   5.724   2.406 -0.3354 -0.0135  0.0161
    7phy    C21  177   0.262   5.617   2.483 -0.2922  0.5083 -0.2188
    7phy    C20  178   0.113   5.618   2.452  0.5115 -0.9197  0.4582
    7phy    C18  179   0.022   5.499   2.491  0.1728 -0.1257 -0.0962
    7phy    O01  180   0.040   5.445   2.625 -0.3536 -0.2405 -0.2245
    7phy    H01  181   0.065   5.517   2.680 -0.3679 -0.3761 -0.0387
    7phy    C19  182  -0.115   5.559   2.492  0.4087 -0.5762  0.1743
    7phy    C13  183   0.021   5.370   2.388  0.1477 -0.3194  0.3640
    7phy     H3  184   0.020   5.410   2.284  0.3109 -1.3685 -0.0489
    7phy    O33  185  -0.093   5.286   2.384 -0.1773  0.2416  0.1475
    7phy    H1B  186  -0.097   5.218   2.449 -1.9802  0.4364  0.3004
    7phy    C12  187   0.151   5.276   2.397  0.2811 -0.3497 -0.3857
    7phy    O11  188   0.155   5.200   2.517 -0.3156  0.1545  0.2543
    7phy    H1A  189   0.083   5.140   2.520 -0.1362 -0.0488  0.5614
    8phy    C35  190   0.321   0.277   1.344  0.2896 -0.1204 -0.1740
    8phy    C33  191   0.449   0.355   1.379  0.0342 -0.6135 -0.5708
    8phy    C34  192   0.463   0.378   1.527  0.3096 -0.6179 -0.5133
    8phy    C32  193   0.573   0.278   1.326 -0.0638 -0.2353 -0.2303
    8phy    C31  194   0.673   0.342   1.231  0.4413  0.3455 -0.1354
    8phy    C30  195   0.781   0.243   1.178 -0.3282 -0.0498 -0.2368
    8phy    C28  196   0.879   0.285   1.071  0.1216  0.2305  0.4064
    8phy    C29  197   1.024   0.245   1.104 -0.1278  0.3612  0.3293
    8phy    C27  198   0.835   0.234   0.933 -0.3237  0.0420  0.0939
    8phy    C26  199   0.831   0.358   0.842  0.2365 -0.0610  0.2723
    8phy    C25  200   0.782   0.324   0.694  0.0546 -0.0947 -0.1670
    8phy    C23  201   0.779   0.444   0.595  0.2765 -0.0978 -0.1100
    8phy    C24  202   0.899   0.459   0.499  0.5908  0.6548  0.1876
    8phy    C22  203   0.639   0.452   0.528 -0.4016 -0.1154  0.0887
    8phy    C21  204   0.572   0.589   0.531 -0.1787 -0.2781 -0.1221
    8phy    C20  205   0.428   0.573   0.472 -0.0690 -1.0566 -0.0715
    8phy    C18  206   0.335   0.695   0.449 -0.0872  0.6154 -0.3374
    8phy    O01  207   0.326   0.779   0.565 -0.3322 -0.6011  0.8392
    8phy    H01  208   0.379   0.748   0.637  0.9574  1.0972  0.6917
    8phy    C19  209   0.198   0.623   0.446 -0.0717  0.6412 -0.4901
    8phy    C13  210   0.376   0.786   0.321 -0.3004 -0.4470 -0.1559
    8phy     H3  211   0.470   0.834   0.359 -1.3034  0.2200  1.5728
    8phy    O33  212   0.432   0.728   0.206  0.1976  0.4695 -0.2912
    8phy    H1B  213   0.373   0.666   0.168  0.9002  0.1328 -0.8761
    8phy    C12  214   0.320   0.932   0.293 -0.0623  0.2236 -0.4009
    8phy    O11  215   0.266   0.996   0.404  0.1693 -0.2200 -0.5015
    8phy    H1A  216   0.280   0.936   0.474  0.7867  1.5728  0.9762
    9phy    C35  217   4.133   1.469   1.983 -0.1813 -0.5656 -0.1433
    9phy    C33  218   4.019   1.367   1.987 -0.2773 -0.3279 -0.1537
    9phy    C34  219   3.890   1.445   1.949  0.0392  0.2501 -0.2825
    9phy    C32  220   4.047   1.252   1.891 -0.4858 -0.8435  0.3814
    9phy    C31  221   4.122   1.141   1.956 -0.0321  0.0086 -0.8680
    9phy    C30  222   4.171   1.041   1.846  0.4367  0.3005 -0.8464
    9phy    C28  223   4.229   0.901   1.899  0.1825 -0.0762  0.8423
    9phy    C29  224   4.214   0.805   1.779 -0.1656  0.1294 -0.5215
    9phy    C27  225   4.385   0.918   1.922 -0.1729  0.6174 -0.1905
    9phy    C26  226   4.438   0.820   2.029 -0.0642 -0.2875 -0.9258
    9phy    C25  227   4.581   0.827   2.073  0.2160  0.0096 -0.1467
    9phy    C23  228   4.641   0.729   2.173  0.0261  0.2502 -0.8467
    9phy    C24  229   4.784   0.687   2.122  0.3944 -0.1045  0.2292
    9phy    C22  230   4.643   0.783   2.321 -0.6846 -0.2451  0.1757
    9phy    C21  231   4.631   0.676   2.428  0.2818 -0.1016 -0.1280
    9phy    C20  232   4.625   0.730   2.571 -0.8503  0.4528  0.1411
    9phy    C18  233   4.604   0.632   2.696  0.2033 -0.7606  0.0195
    9phy    O01  234   4.663   0.499   2.670  0.2621  0.1587  0.0041
    9phy    H01  235   4.661   0.447   2.748  1.8518  1.9717  1.3370
    9phy    C19  236   4.701   0.694   2.801  0.5359  0.3290 -0.2090
    9phy    C13  237   4.453   0.612   2.756  0.1213 -0.2443  0.2290
    9phy     H3  238   4.407   0.712   2.777 -1.8395 -0.5531 -2.1847
    9phy    O33  239   4.449   0.538   2.884  0.1593 -0.6319 -0.0806
    9phy    H1B  240   4.485   0.452   2.880 -0.2821 -0.9455  1.6251
    9phy    C12  241   4.348   0.551   2.665 -0.0334  0.2702 -0.4063
    9phy    O11  242   4.383   0.425   2.619  0.2116 -0.2633  0.2124
    9phy    H1A  243   4.472   0.427   2.588 -0.1240 -0.8303 -0.8262
   10phy    C35  244   4.976   1.136   1.704  0.5526 -0.5768  0.5752
   10phy    C33  245   4.892   1.006   1.714 -0.1635 -0.3203  0.0625
   10phy    C34  246   4.939   0.934   1.843 -0.1372 -0.1324 -0.1163
   10phy    C32  247   4.739   1.034   1.707  0.1640  0.2273 -0.4747
   10phy    C31  248   4.676   1.000   1.573  0.5000 -0.4893 -0.0374
   10phy    C30  249   4.536   1.058   1.561 -0.1997  0.2733  0.0276
   10phy    C28  250   4.477   1.043   1.421  0.0217  0.5449 -0.2227
   10phy    C29  251   4.332   1.009   1.448 -0.3133  0.1574 -0.1662
   10phy    C27  252   4.478   1.165   1.327  0.0459  0.1913 -0.0860
   10phy    C26  253   4.564   1.141   1.201  0.2379 -0.2830  0.0626
   10phy    C25  254   4.569   1.268   1.120  0.3799 -0.6880  0.1417
   10phy    C23  255   4.634   1.263   0.977  0.1645  0.1308  0.3284
   10phy    C24  256   4.557   1.365   0.894 -0.1241 -0.2882  0.1575
   10phy    C22  257   4.783   1.296   0.972 -0.5063  0.6471  0.3957
   10phy    C21  258   4.878   1.173   0.965 -0.8862  0.0140 -0.4797
   10phy    C20  259   5.028   1.219   0.942  0.1348 -0.8028 -0.5526
   10phy    C18  260   5.142   1.112   0.923  0.0349  0.1180  0.7852
   10phy    O01  261   5.143   1.027   1.039 -0.1351  0.4185 -0.1563
   10phy    H01  262   5.148   1.077   1.119  0.2799 -0.4429  0.3752
   10phy    C19  263   5.276   1.189   0.936 -0.2295 -0.1800 -0.0036
   10phy    C13  264   5.123   1.025   0.791  0.4404 -0.2505 -0.3561
   10phy     H3  265   5.022   0.978   0.802  0.4812 -0.8179 -2.1415
   10phy    O33  266   5.098   1.097   0.663 -0.1939  0.4859 -0.0046
   10phy    H1B  267   5.178   1.134   0.632  0.9818 -1.8284  0.0804
   10phy    C12  268   5.172   0.885   0.762 -0.1635  0.0048 -0.6460
   10phy    O11  269   5.217   0.825   0.883 -0.2369 -0.1144  0.3403
   10phy    H1A  270   5.161   0.850   0.954  1.0628  0.3084  1.2466
   11phy    C35  271   4.342   1.789   2.447 -0.1841  0.8569  0.1238
   11phy    C33  272   4.257   1.659   2.473 -0.2607 -0.3349 -0.8658
   11phy    C34  273   4.202   1.612   2.341 -0.3238  0.1552 -0.3864
   11phy    C32  274   4.333   1.551   2.549 -0.1954  0.3424  0.1159
   11phy    C31  275   4.322   1.554   2.700  0.5270 -0.1543  0.1831
   11phy    C30  276   4.422   1.461   2.769  0.3274 -0.4215  0.0876
   11phy    C28  277   4.402   1.465   2.919 -0.1478 -0.6189 -0.2118
   11phy    C29  278   4.339   1.334   2.976  0.4487 -0.0514  0.1808
   11phy    C27  279   4.540   1.501   2.986  0.0306 -0.1804 -0.3501
   11phy    C26  280   4.526   1.578   3.117  0.3285 -0.3102 -0.8862
   11phy    C25  281   4.654   1.626   3.184  0.2334 -0.3608  0.3013
   11phy    C23  282   4.634   1.694   3.321  0.2699  0.0344 -0.3552
   11phy    C24  283   4.642   1.598   3.437  0.0985  0.3877 -0.1431
   11phy    C22  284   4.752   1.782   3.360 -0.1560 -0.0053 -0.0151
   11phy    C21  285   4.745   1.931   3.327 -0.2208  0.0346  0.4925
   11phy    C20  286   4.867   2.014   3.379  0.0627 -0.5507 -0.0895
   11phy    C18  287   4.897   2.162   3.328  0.5923  0.1023  0.2641
   11phy    O01  288   4.780   2.238   3.353  0.4102  0.2892 -0.1417
   11phy    H01  289   4.757   2.273   3.269  1.3980  0.3010 -0.4241
   11phy    C19  290   4.999   2.211   3.433 -0.6577  0.7030 -0.3001
   11phy    C13  291   4.933   2.173   3.171 -0.1332 -0.2775 -0.1582
   11phy     H3  292   4.889   2.086   3.115  1.5059 -2.0837  1.2008
   11phy    O33  293   5.074   2.153   3.145  0.4525  0.0727 -0.3327
   11phy    H1B  294   5.115   2.102   3.212 -1.1671 -1.0062 -0.1090
   11phy    C12  295   4.889   2.306   3.091  0.3168 -0.0857 -0.2619
   11phy    O11  296   4.761   2.352   3.125  0.1795  0.6533 -0.1815
   11phy    H1A  297   4.713   2.386   3.052  2.6803  0.3172 -2.0714
   12phy    C35  298   4.540   1.245   2.272 -0.5413 -0.4259 -0.3065
   12phy    C33  299   4.590   1.256   2.130  0.0986 -0.5544 -0.3265
   12phy    C34  300   4.478   1.310   2.042 -0.3789  0.2275  0.0059
   12phy    C32  301   4.721   1.340   2.114  0.3240  0.0544  0.2397
   12phy    C31  302   4.854   1.269   2.130 -0.1712  0.2284 -0.0125
   12phy    C30  303   4.965   1.369   2.102 -0.0415 -1.1194  0.1889
   12phy    C28  304   5.111   1.323   2.142 -0.1248  0.4175 -0.1810
   12phy    C29  305   5.210   1.320   2.026  0.1319  0.1465  0.2814
   12phy    C27  306   5.148   1.414   2.259 -0.3545 -0.2743  0.2576
   12phy    C26  307   5.255   1.373   2.363  0.3290 -0.0108  0.1258
   12phy    C25  308   5.259   1.465   2.482 -0.2481 -0.1940 -0.5324
   12phy    C23  309   5.384   1.442   2.568  0.2846 -0.2046 -0.2671
   12phy    C24  310   5.490   1.551   2.542 -0.0113  0.1703 -0.3746
   12phy    C22  311   5.345   1.448   2.721  0.1177  0.4436 -0.1978
   12phy    C21  312   5.430   1.374   2.826  0.4301  0.0985 -0.3692
   12phy    C20  313   5.396   1.407   2.976 -0.5690 -0.2755 -0.1451
   12phy    C18  314   5.501   1.374   3.086 -0.4456  0.1920  0.0072
   12phy    O01  315   5.604   1.477   3.081 -0.1162 -0.2660 -0.3256
   12phy    H01  316   5.573   1.562   3.061  0.4762  0.2246  0.7044
   12phy    C19  317   5.406   1.417   3.203 -0.0965 -0.1267  0.4905
   12phy    C13  318   5.555   1.221   3.088  0.0706 -0.2527  0.1542
   12phy     H3  319   5.600   1.200   2.988  1.3757 -2.2587  1.0988
   12phy    O33  320   5.448   1.125   3.088  0.1486 -0.1560  0.0417
   12phy    H1B  321   5.483   1.039   3.082  1.7997  0.4945 -0.3547
   12phy    C12  322   5.669   1.184   3.189 -0.3354 -0.4615 -0.0069
   12phy    O11  323   5.748   1.070   3.162 -0.1305  0.2721  0.5929
   12phy    H1A  324   5.832   1.097   3.130  0.2618 -0.2810  1.1454
   13phy    C35  325   0.390   3.849   1.601 -0.2460  0.0795 -0.0097
   13phy    C33  326   0.401   3.707   1.576  0.2174 -0.9512  0.1934
   13phy    C34  327   0.550   3.666   1.572 -0.3406 -0.6519  0.2022
   13phy    C32  328   0.321   3.627   1.674  0.0827  0.1676 -0.2956
   13phy    C31  329   0.262   3.495   1.621  0.3095 -0.7476  0.2394
   13phy    C30  330   0.238   3.386   1.729  0.0378 -0.5560  0.2375
   13phy    C28  331   0.206   3.245   1.673 -0.5828 -0.2161 -0.6622
   13phy    C29  332   0.337   3.182   1.621  0.3893  0.9961 -0.2435
   13phy    C27  333   0.154   3.153   1.790 -0.0066 -0.4146  0.3096
   13phy    C26  334   0.008   3.162   1.829  0.3793  0.5117  0.6936
   13phy    C25  335  -0.028   3.040   1.918  0.3856 -0.0710  0.1425
   13phy    C23  336  -0.161   3.048   2.003 -0.0630  0.3361 -0.5822
   13phy    C24  337  -0.286   2.993   1.928  0.5517 -0.8176 -0.3900
   13phy    C22  338  -0.149   2.949   2.123 -0.0088  0.3325 -0.4524
   13phy    C21  339  -0.225   2.990   2.245 -0.4145  0.0203 -0.2566
   13phy    C20  340  -0.208   2.873   2.346 -0.4296 -0.4320 -0.5373
   13phy    C18  341  -0.262   2.903   2.499  0.3365 -0.1111  0.3947
   13phy    O01  342  -0.403   2.939   2.493  0.2004 -0.0516 -0.1196
   13phy    H01  343  -0.431   2.966   2.578 -1.8899  0.4906 -0.9226
   13phy    C19  344  -0.253   2.765   2.555 -0.1343 -0.5158 -0.1729
   13phy    C13  345  -0.182   3.018   2.587 -0.2773 -0.3152 -0.7759
   13phy     H3  346  -0.073   2.995   2.586 -0.4373 -1.2595  0.7605
   13phy    O33  347  -0.214   2.995   2.730  0.3443 -0.2530  0.0175
   13phy    H1B  348  -0.302   3.023   2.747  0.7010 -0.1371  1.8110
   13phy    C12  349  -0.200   3.172   2.551  0.1539  0.4451  0.1777
   13phy    O11  350  -0.112   3.258   2.615 -0.1757  0.3252  0.1189
   13phy    H1A  351  -0.135   3.249   2.705  0.7567 -1.4210  0.2080
   14phy    C35  352   0.908   4.069   1.253 -0.1011 -0.3588 -0.0590
   14phy    C33  353   0.771   3.995   1.257 -0.1882 -0.7518 -0.5487
   14phy    C34  354   0.789   3.841   1.265  0.2879  0.0447 -0.0177
   14phy    C32  355   0.700   4.042   1.383  0.7734  0.2784 -0.6921
   14phy    C31  356   0.581   4.120   1.338 -0.3838  0.3972  0.2801
   14phy    C30  357   0.507   4.204   1.440 -0.3081  0.0832 -0.3425
   14phy    C28  358   0.368   4.264   1.405  0.0803  0.2647  0.7359
   14phy    C29  359   0.300   4.296   1.536 -0.0822 -0.0045 -0.5731
   14phy    C27  360   0.374   4.384   1.313 -0.3285 -0.3033  0.5930
   14phy    C26  361   0.310   4.358   1.175 -0.4939  0.6678 -0.1992
   14phy    C25  362   0.298   4.480   1.089 -0.4338  0.3350  0.0762
   14phy    C23  363   0.242   4.448   0.952  0.1107  0.2584  0.1617
   14phy    C24  364   0.117   4.540   0.926 -0.5933  0.5421 -0.6059
   14phy    C22  365   0.345   4.456   0.839  0.3098  0.2290 -0.1445
   14phy    C21  366   0.375   4.323   0.773  0.3810  0.1176 -0.3061
   14phy    C20  367   0.447   4.337   0.640 -0.1215 -0.1754  0.0530
   14phy    C18  368   0.451   4.212   0.544  0.0073  0.3725 -0.2682
   14phy    O01  369   0.506   4.096   0.604  0.7337  0.0936  0.3212
   14phy    H01  370   0.598   4.109   0.618  0.8752  0.6748 -1.0120
   14phy    C19  371   0.543   4.260   0.435 -0.0517  0.4937 -0.1618
   14phy    C13  372   0.304   4.183   0.480 -0.1042 -0.5759  0.0903
   14phy     H3  373   0.242   4.179   0.573  0.5606 -0.0288  0.5686
   14phy    O33  374   0.241   4.287   0.409  0.1237 -0.2616 -0.2780
   14phy    H1B  375   0.266   4.296   0.319  0.3742  1.4021 -0.0729
   14phy    C12  376   0.246   4.046   0.433  0.1228  0.0310  0.2963
   14phy    O11  377   0.297   3.944   0.511 -0.4753 -0.2040 -0.2069
   14phy    H1A  378   0.357   3.982   0.572 -1.3565 -0.5405  0.8979
   15phy    C35  379   0.423   3.886   2.024  0.2055 -0.4485  0.2042
   15phy    C33  380   0.477   3.876   2.166 -0.0006  0.0163 -0.9183
   15phy    C34  381   0.468   3.728   2.213  0.1241 -0.5213 -0.5694
   15phy    C32  382   0.627   3.916   2.163  0.2706 -0.1344  0.0941
   15phy    C31  383   0.677   4.000   2.281  0.3337 -0.3012  0.1737
   15phy    C30  384   0.803   4.074   2.237 -0.2236 -0.0864  0.0491
   15phy    C28  385   0.856   4.184   2.329  0.1205  0.1894 -0.3141
   15phy    C29  386   1.006   4.184   2.338 -0.2496  0.3839 -0.0511
   15phy    C27  387   0.790   4.318   2.303 -0.0994  0.1491  0.3410
   15phy    C26  388   0.779   4.406   2.424  0.1797  0.1869 -0.6578
   15phy    C25  389   0.707   4.531   2.401 -0.0316 -0.5525 -0.6218
   15phy    C23  390   0.701   4.641   2.514 -0.2366  0.4285 -0.1357
   15phy    C24  391   0.792   4.757   2.470  0.4396  0.3614  0.2188
   15phy    C22  392   0.553   4.690   2.527 -0.2473 -0.4281 -1.0297
   15phy    C21  393   0.494   4.689   2.664 -0.2509 -0.2055  0.1923
   15phy    C20  394   0.345   4.741   2.655 -0.3670  0.1635  0.3569
   15phy    C18  395   0.247   4.754   2.778 -0.0548  0.2236  0.2296
   15phy    O01  396   0.293   4.857   2.868 -0.2135 -0.2767  0.0747
   15phy    H01  397   0.345   4.926   2.831  0.0899  0.0061  1.0050
   15phy    C19  398   0.127   4.819   2.711 -0.4429  0.4217 -0.4070
   15phy    C13  399   0.206   4.619   2.859 -0.4097 -0.0776  0.3895
   15phy     H3  400   0.175   4.542   2.784 -0.0173  0.0836  0.0621
   15phy    O33  401   0.081   4.632   2.936 -0.3677 -0.3051 -0.5924
   15phy    H1B  402   0.093   4.631   3.029 -1.1202 -0.7128 -0.4906
   15phy    C12  403   0.314   4.556   2.953  0.3842  0.0585 -0.2355
   15phy    O11  404   0.263   4.441   3.011 -0.2211  0.4394  0.2509
   15phy    H1A  405   0.313   4.426   3.089 -0.0617  0.0570  0.0831
   16phy    C35  406   4.739   0.293   2.186  0.5693 -0.2236 -0.3944
   16phy    C33  407   4.768   0.236   2.049  0.1136 -0.3953 -0.1528
   16phy    C34  408   4.800   0.357   1.956  0.4123 -0.6667  0.1250
   16phy    C32  409   4.888   0.142   2.042 -0.2068 -0.1986 -0.7723
   16phy    C31  410   4.853  -0.004   2.051  0.0810 -0.5373  0.2064
   16phy    C30  411   4.969  -0.106   2.044 -0.0958 -0.2927 -0.5056
   16phy    C28  412   4.909  -0.243   2.057  0.5919  0.1237 -0.6704
   16phy    C29  413   4.937  -0.326   1.931 -0.0257 -0.0341 -0.7017
   16phy    C27  414   4.950  -0.316   2.187  0.3208  0.3380  0.0216
   16phy    C26  415   4.832  -0.379   2.264 -0.2417  0.0563  0.7803
   16phy    C25  416   4.866  -0.448   2.397  0.1092  0.3227 -0.7244
   16phy    C23  417   4.747  -0.510   2.476 -0.1094 -0.2079 -0.6336
   16phy    C24  418   4.695  -0.648   2.432 -0.0306  0.0008  0.4029
   16phy    C22  419   4.790  -0.541   2.624 -0.3034 -0.6194  0.0790
   16phy    C21  420   4.792  -0.415   2.710 -0.1528  0.2432  0.3102
   16phy    C20  421   4.808  -0.443   2.863 -0.4874 -0.2956  0.1501
   16phy    C18  422   4.793  -0.331   2.968 -0.5333  0.1029  0.5169
   16phy    O01  423   4.657  -0.285   2.975 -0.1878 -0.2833  0.0161
   16phy    H01  424   4.637  -0.240   2.895  2.0568  1.3474  0.2671
   16phy    C19  425   4.819  -0.412   3.092  0.4101  0.1535 -0.6701
   16phy    C13  426   4.900  -0.206   2.947  0.4282 -0.7834  0.2289
   16phy     H3  427   4.910  -0.181   2.838 -0.9394 -0.0308  0.2464
   16phy    O33  428   5.035  -0.242   2.981  0.0274  0.5754 -0.4590
   16phy    H1B  429   5.049  -0.328   2.949 -0.8566 -0.3212  1.4006
   16phy    C12  430   4.861  -0.069   3.019 -0.0028  0.3033 -0.3812
   16phy    O11  431   4.868  -0.064   3.159 -0.0547 -0.5744  0.3652
   16phy    H1A  432   4.833   0.018   3.186 -1.1788 -1.2044  0.9325
   17phy    C35  433   4.371   3.360   1.675  0.2377  0.5293 -0.5836
   17phy    C33  434   4.500   3.423   1.728  0.3874  0.2168 -0.2909
   17phy    C34  435   4.618   3.341   1.675  0.1537  0.4186  0.8193
   17phy    C32  436   4.515   3.567   1.675 -0.4746  0.1399 -0.2103
   17phy    C31  437   4.553   3.675   1.779  0.1809  0.0465  0.2202
   17phy    C30  438   4.539   3.810   1.720 -0.5963  0.1095  0.6190
   17phy    C28  439   4.568   3.932   1.804 -0.0818 -0.2365 -0.5684
   17phy    C29  440   4.671   4.025   1.737  0.0496 -0.1714  0.1764
   17phy    C27  441   4.440   4.002   1.853  0.1874 -0.0132 -0.1380
   17phy    C26  442   4.451   4.081   1.989  0.4577  0.2172  0.7732
   17phy    C25  443   4.324   4.146   2.034  0.5495 -0.4595 -0.0541
   17phy    C23  444   4.324   4.210   2.175  0.0512 -0.1061  0.3172
   17phy    C24  445   4.377   4.357   2.172  0.5130 -0.3493 -0.3306
   17phy    C22  446   4.190   4.205   2.245  0.6680  0.4507  0.0473
   17phy    C21  447   4.201   4.139   2.381  0.0976 -0.0522 -0.1028
   17phy    C20  448   4.068   4.096   2.449 -0.4572  0.3789 -0.3177
   17phy    C18  449   4.076   4.021   2.587 -0.2285 -0.2908 -0.1807
   17phy    O01  450   4.174   4.078   2.677 -0.0888  0.6891  0.0645
   17phy    H01  451   4.141   4.130   2.748 -1.3255  0.8659 -0.6242
   17phy    C19  452   3.938   4.053   2.645 -0.1018  0.1220 -0.0187
   17phy    C13  453   4.112   3.861   2.560 -0.6468 -0.0876 -0.0575
   17phy     H3  454   4.199   3.858   2.489 -0.0494 -0.8629  0.6895
   17phy    O33  455   4.013   3.785   2.490 -0.1672 -0.2123 -0.6614
   17phy    H1B  456   4.053   3.719   2.438 -0.0795 -0.2660 -0.5247
   17phy    C12  457   4.163   3.773   2.684 -0.1508 -0.1125  0.1289
   17phy    O11  458   4.238   3.842   2.779  0.2982 -0.5568 -0.1545
   17phy    H1A  459   4.247   3.932   2.754 -0.3363 -0.1019  1.1783
   18phy    C35  460   0.986   3.996   0.833  0.2878  0.2746  0.3389
   18phy    C33  461   1.121   3.935   0.789  0.3156 -0.0640  0.0112
   18phy    C34  462   1.238   4.024   0.829 -0.0134 -0.4755  0.1696
   18phy    C32  463   1.143   3.805   0.856 -0.3477  0.1319 -0.2877
   18phy    C31  464   1.085   3.677   0.801  0.8911 -0.0562 -0.3244
   18phy    C30  465   1.097   3.563   0.900  0.1996 -0.3217 -0.0723
   18phy    C28  466   1.032   3.434   0.847 -0.2730 -0.1734  0.4702
   18phy    C29  467   1.118   3.314   0.878 -0.3436  0.2914 -0.1436
   18phy    C27  468   0.885   3.414   0.893 -0.2779 -0.7239  0.0849
   18phy    C26  469   0.797   3.342   0.791 -0.2382  0.4082  0.1896
   18phy    C25  470   0.652   3.316   0.841  0.2673  0.4474  0.1460
   18phy    C23  471   0.563   3.250   0.740  0.2525 -0.1469  0.5020
   18phy    C24  472   0.544   3.104   0.777  0.1050 -0.1231  0.0417
   18phy    C22  473   0.422   3.306   0.737 -0.0199 -0.4007 -0.6450
   18phy    C21  474   0.410   3.424   0.637  0.3752  0.1600 -0.3175
   18phy    C20  475   0.270   3.483   0.643 -0.2641 -0.1712 -0.5699
   18phy    C18  476   0.234   3.591   0.534 -0.3311  0.5369  0.1835
   18phy    O01  477   0.340   3.685   0.513 -0.1794  0.5979  0.0138
   18phy    H01  478   0.308   3.773   0.519 -1.9299 -0.0600  0.9781
   18phy    C19  479   0.113   3.670   0.592  0.1507 -0.1309  0.0256
   18phy    C13  480   0.192   3.518   0.393  0.3695  0.0242 -0.2968
   18phy     H3  481   0.274   3.445   0.371  1.3244  0.6854  0.9357
   18phy    O33  482   0.083   3.430   0.395  0.3119  0.5893 -0.2563
   18phy    H1B  483   0.061   3.404   0.482 -0.8007  1.3639 -0.2790
   18phy    C12  484   0.208   3.582   0.247  0.5563  0.5662 -0.2153
   18phy    O11  485   0.332   3.655   0.222 -0.1171  0.1390  0.3782
   18phy    H1A  486   0.399   3.595   0.248 -0.9867 -0.4024  1.4506
   19phy    C35  487   3.029   4.405   1.091  0.5054  0.2022  0.1431
   19phy    C33  488   3.059   4.410   1.239  0.0485 -0.4098 -0.1137
   19phy    C34  489   2.951   4.340   1.321 -0.1299 -0.0346 -0.5380
   19phy    C32  490   3.193   4.346   1.259  0.0748  0.4875  0.0303
   19phy    C31  491   3.307   4.443   1.285 -0.5112  0.3435  0.1482
   19phy    C30  492   3.429   4.365   1.333  0.1752  0.5113 -0.3775
   19phy    C28  493   3.561   4.443   1.333 -0.2780 -0.2482  0.1818
   19phy    C29  494   3.618   4.457   1.478  0.2987  0.2243  0.2586
   19phy    C27  495   3.655   4.371   1.233  0.0904  0.4461 -0.1598
   19phy    C26  496   3.785   4.430   1.173 -0.1979  0.3650 -0.4730
   19phy    C25  497   3.848   4.337   1.072 -0.1487 -0.1399 -0.0254
   19phy    C23  498   3.998   4.376   1.035  0.2211 -0.9255 -0.1345
   19phy    C24  499   4.110   4.295   1.100 -0.0337  0.2388  0.2141
   19phy    C22  500   4.025   4.363   0.885  1.0769 -0.4059  0.2879
   19phy    C21  501   4.018   4.497   0.812  0.0721 -0.0976  0.0835
   19phy    C20  502   4.101   4.484   0.680  0.6831 -0.0985 -0.1218
   19phy    C18  503   4.120   4.605   0.585  0.0829 -0.0837 -0.4508
   19phy    O01  504   3.991   4.655   0.544  0.0658 -0.2917 -0.1921
   19phy    H01  505   4.006   4.743   0.514 -2.3836  0.4260  0.4657
   19phy    C19  506   4.184   4.538   0.460 -0.6171 -0.2767 -0.4426
   19phy    C13  507   4.206   4.727   0.646  0.3468  0.3869  0.3939
   19phy     H3  508   4.163   4.758   0.745  2.0416  2.9451  0.4482
   19phy    O33  509   4.336   4.690   0.697  0.1915  0.1890  0.3597
   19phy    H1B  510   4.336   4.609   0.744  0.5357  0.0363  0.1008
   19phy    C12  511   4.195   4.878   0.604  0.7137 -0.5310  0.4935
   19phy    O11  512   4.086   4.909   0.515  0.0173  0.0776  0.5123
   19phy    H1A  513   4.130   4.964   0.453 -0.1192 -0.3761  0.0074
   20phy    C35  514   4.713   5.085   1.207  0.2720 -0.0138 -0.0130
   20phy    C33  515   4.721   5.236   1.244  0.2057  0.2040 -0.0729
   20phy    C34  516   4.814   5.314   1.148 -0.2718  0.1166  0.3114
   20phy    C32  517   4.586   5.292   1.299 -0.2827 -0.2720 -0.1513
   20phy    C31  518   4.604   5.378   1.421 -0.3005 -0.2150  0.2482
   20phy    C30  519   4.475   5.449   1.474 -0.1709 -0.1615  0.2541
   20phy    C28  520   4.503   5.520   1.608  0.2050  0.2058 -0.1989
   20phy    C29  521   4.505   5.676   1.590  0.3612  0.0486  0.2130
   20phy    C27  522   4.380   5.490   1.696 -0.0814  0.2470  0.3995
   20phy    C26  523   4.416   5.470   1.844 -0.0178  0.2587 -0.1962
   20phy    C25  524   4.289   5.445   1.927 -0.0957 -0.0710 -0.0880
   20phy    C23  525   4.297   5.442   2.082  0.1743  0.5666  0.2842
   20phy    C24  526   4.193   5.532   2.151  0.2922 -0.7979 -0.1156
   20phy    C22  527   4.295   5.295   2.136  0.3702 -0.0946  0.0584
   20phy    C21  528   4.372   5.260   2.268  0.1910 -0.6415  0.0644
   20phy    C20  529   4.409   5.110   2.289 -0.1068 -0.0356 -0.4345
   20phy    C18  530   4.469   5.048   2.423  0.1810  0.0441 -0.2061
   20phy    O01  531   4.375   5.048   2.535 -0.1449 -0.3099  0.0866
   20phy    H01  532   4.284   5.057   2.513 -0.7280 -1.5350  1.8109
   20phy    C19  533   4.462   4.894   2.397 -0.9521  0.0387  0.1037
   20phy    C13  534   4.615   5.099   2.475 -0.0803 -0.1557  0.2186
   20phy     H3  535   4.682   5.104   2.386 -0.0129 -0.4398  0.2525
   20phy    O33  536   4.691   5.006   2.555  0.2308 -0.1378  0.1726
   20phy    H1B  537   4.639   4.972   2.625  1.4932  0.9236  1.7054
   20phy    C12  538   4.610   5.248   2.545  0.3114  0.2914  0.7563
   20phy    O11  539   4.562   5.246   2.678  0.0433 -0.0901 -0.1283
   20phy    H1A  540   4.496   5.179   2.676 -0.2380  0.1870 -0.1192
   21phy    C35  541   0.056   3.964   1.708 -0.3214  0.0529 -0.5248
   21phy    C33  542  -0.003   3.839   1.769  0.0599 -0.1366 -0.2771
   21phy    C34  543  -0.007   3.847   1.917 -0.1719  0.2215  0.2528
   21phy    C32  544  -0.131   3.788   1.704  0.2321 -0.3982  0.0230
   21phy    C31  545  -0.107   3.705   1.574 -0.1886 -0.1491 -0.7394
   21phy    C30  546  -0.229   3.630   1.518 -0.4537 -0.2628  0.1138
   21phy    C28  547  -0.192   3.559   1.385 -0.0693 -0.1086 -0.3531
   21phy    C29  548  -0.206   3.411   1.419 -0.0489 -0.4625 -0.1100
   21phy    C27  549  -0.298   3.588   1.282  0.4619 -0.0153  0.4612
   21phy    C26  550  -0.245   3.665   1.160 -0.0350  0.0751 -0.3849
   21phy    C25  551  -0.353   3.682   1.055  0.3674 -0.2082  0.6073
   21phy    C23  552  -0.317   3.754   0.916  0.1297  0.1420 -0.4258
   21phy    C24  553  -0.262   3.651   0.822  0.3443 -0.4477  0.2619
   21phy    C22  554  -0.446   3.794   0.848 -0.0707 -0.6884 -0.3044
   21phy    C21  555  -0.472   3.943   0.866 -0.1715 -0.1232 -0.2380
   21phy    C20  556  -0.592   3.980   0.787  0.4793 -0.2700  0.2116
   21phy    C18  557  -0.644   4.129   0.779 -0.0288  0.0262 -0.3767
   21phy    O01  558  -0.687   4.180   0.906 -0.6719  0.4859 -0.1260
   21phy    H01  559  -0.707   4.106   0.961  0.1381  1.0369  0.9395
   21phy    C19  560  -0.776   4.103   0.695 -0.1753 -0.3540  0.3057
   21phy    C13  561  -0.546   4.230   0.698 -0.5208  0.1113 -0.2542
   21phy     H3  562  -0.446   4.228   0.749  0.0285 -1.2840 -1.3248
   21phy    O33  563  -0.495   4.184   0.566  0.5349  0.5494 -0.3439
   21phy    H1B  564  -0.561   4.197   0.501 -0.5512 -1.2449  0.3170
   21phy    C12  565  -0.549   4.391   0.710 -0.2632  0.4571  0.0329
   21phy    O11  566  -0.597   4.440   0.833 -0.0873  0.0259 -0.0281
   21phy    H1A  567  -0.588   4.368   0.892  1.0689 -0.0821 -0.3064
   22phy    C35  568   1.336   3.270   1.230  0.0480  0.4174 -0.0574
   22phy    C33  569   1.333   3.376   1.334 -0.5102 -0.4565  0.2506
   22phy    C34  570   1.194   3.392   1.402  0.0039 -0.2016  0.3863
   22phy    C32  571   1.457   3.370   1.431  0.2591 -0.5854 -0.2209
   22phy    C31  572   1.528   3.506   1.445 -0.1607  0.3133 -0.1245
   22phy    C30  573   1.659   3.505   1.531 -0.4696  0.0811  0.3907
   22phy    C28  574   1.761   3.623   1.518  0.1725  0.7054 -0.0780
   22phy    C29  575   1.803   3.665   1.656  0.6420 -0.2543  0.0339
   22phy    C27  576   1.878   3.587   1.428 -0.2385  0.0196 -0.2284
   22phy    C26  577   1.970   3.696   1.362 -0.2422  0.7139  0.2687
   22phy    C25  578   2.095   3.637   1.298  0.0366  0.2429  0.2076
   22phy    C23  579   2.184   3.738   1.223 -0.6902 -0.2288  0.3669
   22phy    C24  580   2.324   3.686   1.233 -0.2520 -0.8550  0.2339
   22phy    C22  581   2.145   3.765   1.075 -0.3385  0.3537 -0.1203
   22phy    C21  582   2.069   3.895   1.048 -0.0391  0.0632 -0.1048
   22phy    C20  583   2.024   3.922   0.902 -0.1381  0.2857  0.1204
   22phy    C18  584   2.118   3.970   0.781  0.3145 -0.4961 -1.2767
   22phy    O01  585   2.200   4.075   0.836 -0.5059 -0.1133  0.1543
   22phy    H01  586   2.138   4.127   0.883 -0.9554  0.1714 -0.7436
   22phy    C19  587   2.023   4.020   0.665 -0.4135  0.5770 -0.4896
   22phy    C13  588   2.218   3.857   0.733  0.3375  0.1841 -0.1226
   22phy     H3  589   2.280   3.828   0.822  0.6812  1.9401  0.2555
   22phy    O33  590   2.166   3.730   0.704  0.0540 -0.0717  0.2395
   22phy    H1B  591   2.101   3.712   0.769  0.0441  0.7690  0.4746
   22phy    C12  592   2.348   3.887   0.654 -0.3855 -0.2438 -0.0411
   22phy    O11  593   2.327   3.881   0.515  0.2260 -0.3558  0.2742
   22phy    H1A  594   2.410   3.859   0.478  0.0171 -0.4932 -0.1187
   23phy    C35  595   0.972   3.689   2.273 -0.1074 -0.2554 -0.0551
   23phy    C33  596   1.105   3.681   2.197 -0.3311 -0.7239 -0.1326
   23phy    C34  597   1.122   3.546   2.130 -0.5167 -0.3074  0.3822
   23phy    C32  598   1.120   3.798   2.097  0.8239 -0.5435 -0.1908
   23phy    C31  599   1.239   3.897   2.112  0.3369 -0.1297  0.5735
   23phy    C30  600   1.250   3.983   1.988  0.3721  0.4972  0.3499
   23phy    C28  601   1.362   4.085   1.990  0.1705 -0.0092  0.1859
   23phy    C29  602   1.418   4.083   1.848  0.4288  0.3162  0.3017
   23phy    C27  603   1.315   4.223   2.042 -0.4981  0.4286 -0.2761
   23phy    C26  604   1.406   4.282   2.153  0.0318  0.1001  0.0776
   23phy    C25  605   1.350   4.408   2.225 -0.0840  0.4150  0.7004
   23phy    C23  606   1.421   4.461   2.346 -0.1481  0.2292  0.0130
   23phy    C24  607   1.425   4.613   2.341 -0.2100 -0.3231  0.1651
   23phy    C22  608   1.355   4.407   2.473  0.3570 -0.4205  0.2153
   23phy    C21  609   1.448   4.390   2.595  0.4886  0.2070  0.2149
   23phy    C20  610   1.369   4.339   2.716  0.1699  0.3132  0.8754
   23phy    C18  611   1.451   4.285   2.845  0.2802  0.1457 -0.1427
   23phy    O01  612   1.520   4.393   2.903 -0.1842 -0.3264 -0.1492
   23phy    H01  613   1.582   4.430   2.843  0.4300 -1.9639 -0.5667
   23phy    C19  614   1.333   4.274   2.946 -0.1174  0.0665  0.4295
   23phy    C13  615   1.536   4.146   2.832  0.0589 -0.3582  0.1690
   23phy     H3  616   1.470   4.060   2.802 -0.0060 -0.3529  0.2916
   23phy    O33  617   1.579   4.100   2.965  0.1022 -0.4463  0.4302
   23phy    H1B  618   1.660   4.144   2.983 -0.3147  1.1761 -1.3161
   23phy    C12  619   1.666   4.148   2.743  0.5144  0.4822 -0.1196
   23phy    O11  620   1.764   4.242   2.785 -0.0945 -0.2027  0.5074
   23phy    H1A  621   1.841   4.190   2.799  0.1355 -0.0040  0.0003
   24phy    C35  622   0.727   4.706   2.052 -0.1230 -0.2485 -0.1905
   24phy    C33  623   0.870   4.682   2.069 -0.1238  0.0537 -0.0200
   24phy    C34  624   0.908   4.550   2.002  0.1051  0.1390  0.0058
   24phy    C32  625   0.958   4.808   2.044 -0.0578 -0.1706 -0.1238
   24phy    C31  626   1.066   4.820   2.158  0.8215  0.6226  0.3302
   24phy    C30  627   1.154   4.944   2.133  0.4044 -0.0169 -0.6201
   24phy    C28  628   1.264   4.961   2.242  0.0436  0.3580  0.3393
   24phy    C29  629   1.385   5.012   2.169 -0.0767  0.1809 -0.0817
   24phy    C27  630   1.236   5.069   2.349 -0.2140 -0.1012  0.0018
   24phy    C26  631   1.154   5.015   2.469 -0.0068  0.0552 -0.4407
   24phy    C25  632   1.121   5.131   2.567  0.5582  0.0484  0.6343
   24phy    C23  633   1.026   5.104   2.686 -0.0251  0.1214  0.2184
   24phy    C24  634   1.102   5.073   2.814 -0.1581  0.0035 -0.6849
   24phy    C22  635   0.961   5.239   2.718  0.6412  0.2360 -0.0722
   24phy    C21  636   0.807   5.224   2.732  0.3900 -0.3014  0.3653
   24phy    C20  637   0.719   5.347   2.710 -0.5052 -0.0725 -0.6648
   24phy    C18  638   0.570   5.348   2.765  0.3217 -0.2738  0.0527
   24phy    O01  639   0.566   5.314   2.906 -0.7754  0.0823  0.1462
   24phy    H01  640   0.643   5.346   2.948  0.8525 -2.3601 -0.7313
   24phy    C19  641   0.536   5.498   2.764 -0.0979 -0.0091  0.0838
   24phy    C13  642   0.459   5.264   2.677 -0.4546  0.4007 -0.3734
   24phy     H3  643   0.471   5.283   2.567 -0.9838 -2.4378 -1.0023
   24phy    O33  644   0.325   5.305   2.699  0.2640  0.4267 -0.0819
   24phy    H1B  645   0.265   5.294   2.627  0.9658 -0.7636 -0.5004
   24phy    C12  646   0.463   5.106   2.694  0.2871  0.4713 -0.2111
   24phy    O11  647   0.424   5.066   2.820 -0.0824  0.3297  0.3496
   24phy    H1A  648   0.443   5.141   2.873 -0.0320 -0.9929  2.2733
   25phy    C35  649   1.243   4.290   1.120  0.2282 -0.5543  0.1861
   25phy    C33  650   1.265   4.386   1.238 -0.2726  0.2152  0.1700
   25phy    C34  651   1.379   4.353   1.323  0.4133  0.0839 -0.4077
   25phy    C32  652   1.308   4.512   1.162 -0.4996 -0.8109  0.4197
   25phy    C31  653   1.202   4.627   1.165  0.1642 -0.4541  0.1585
   25phy    C30  654   1.248   4.759   1.102  0.4308 -0.8627  0.0641
   25phy    C28  655   1.129   4.865   1.081  0.4711  0.1777  0.0206
   25phy    C29  656   1.117   4.949   1.207 -0.3364  0.5537  0.4993
   25phy    C27  657   1.153   4.953   0.961 -0.9188 -0.1890 -0.3513
   25phy    C26  658   1.065   4.920   0.847  0.0379  0.0722  0.0241
   25phy    C25  659   1.078   5.022   0.734 -0.8898  0.0938  0.1668
   25phy    C23  660   0.993   5.000   0.608 -0.0922  0.6361  0.2485
   25phy    C24  661   0.872   5.086   0.622  0.1381  0.0593  0.2322
   25phy    C22  662   1.056   5.040   0.471  0.4305 -0.3408 -0.5667
   25phy    C21  663   1.152   4.944   0.402 -0.4616 -0.1425  0.1921
   25phy    C20  664   1.191   4.973   0.259  0.0019  0.2030  0.0449
   25phy    C18  665   1.306   4.894   0.187 -0.0954  0.2570  0.5068
   25phy    O01  666   1.431   4.929   0.249 -0.4322 -0.3518  0.2607
   25phy    H01  667   1.506   4.925   0.193 -0.1836  0.6232  0.4948
   25phy    C19  668   1.298   4.950   0.043 -0.6357 -0.1217  0.0191
   25phy    C13  669   1.285   4.738   0.170  0.2651  0.4637 -0.2852
   25phy     H3  670   1.286   4.700   0.275 -0.4135 -1.5586 -0.9709
   25phy    O33  671   1.154   4.690   0.134  0.0971 -0.1707  0.1550
   25phy    H1B  672   1.084   4.742   0.170  0.5678  0.3455  0.3514
   25phy    C12  673   1.390   4.626   0.144 -0.5380 -0.8594 -0.3952
   25phy    O11  674   1.526   4.662   0.173  0.0762 -0.1436 -0.0451
   25phy    H1A  675   1.575   4.668   0.093  0.3570 -2.1454 -0.0704
   26phy    C35  676   1.678   4.874   2.799  0.3471  0.4664  0.0735
   26phy    C33  677   1.557   4.850   2.714 -0.3084 -0.0712 -0.3053
   26phy    C34  678   1.599   4.837   2.567  0.1755  0.3104 -0.3648
   26phy    C32  679   1.459   4.753   2.789 -0.0712  0.2845  0.5416
   26phy    C31  680   1.310   4.745   2.747  0.3720  0.5635  0.4896
   26phy    C30  681   1.226   4.666   2.845  0.1670  0.4130 -0.0607
   26phy    C28  682   1.073   4.639   2.823  0.2172 -0.2106 -0.0647
   26phy    C29  683   1.051   4.494   2.780 -0.4728  0.0203 -0.6741
   26phy    C27  684   0.988   4.673   2.950  0.1514  0.1792 -0.0923
   26phy    C26  685   0.864   4.764   2.925  0.6329  0.1899 -0.7313
   26phy    C25  686   0.811   4.806   3.063 -0.0225  0.5272 -0.4811
   26phy    C23  687   0.685   4.896   3.052 -0.2482  0.4474 -0.3164
   26phy    C24  688   0.551   4.821   3.085  0.2519 -0.3666 -0.3754
   26phy    C22  689   0.701   5.006   3.161  0.0192 -0.1520  0.0646
   26phy    C21  690   0.778   5.132   3.110 -0.1849  0.0332  0.1651
   26phy    C20  691   0.751   5.254   3.201  0.1601 -0.0619 -0.1895
   26phy    C18  692   0.811   5.399   3.162 -0.2297 -0.1541 -0.1587
   26phy    O01  693   0.797   5.425   3.017  0.4581  0.0955 -0.3351
   26phy    H01  694   0.846   5.503   3.000 -1.3811  1.3058 -0.3357
   26phy    C19  695   0.707   5.481   3.234  0.3859 -0.1199 -0.0569
   26phy    C13  696   0.964   5.413   3.213  0.2578 -0.0369 -0.0204
   26phy     H3  697   0.974   5.379   3.319  0.1042  0.9496  0.3264
   26phy    O33  698   1.003   5.553   3.227 -0.2961 -0.1085 -0.4357
   26phy    H1B  699   1.096   5.547   3.238 -0.4035 -3.6243 -0.2618
   26phy    C12  700   1.078   5.331   3.136  0.0476 -0.3511  0.3025
   26phy    O11  701   1.202   5.332   3.195 -0.8237 -0.0425 -0.1662
   26phy    H1A  702   1.255   5.407   3.173  1.1384 -0.7815  1.6474
   27phy    C35  703   1.215   1.407   1.385  0.3590 -0.1830 -0.2834
   27phy    C33  704   1.234   1.258   1.374  0.0139 -0.8065 -0.7365
   27phy    C34  705   1.361   1.211   1.451 -0.0195 -0.0595  0.2520
   27phy    C32  706   1.110   1.181   1.411  0.1427 -0.1854  0.0851
   27phy    C31  707   1.095   1.055   1.327 -0.3972  0.3946 -0.2987
   27phy    C30  708   0.952   0.998   1.337 -0.0637  0.7204  0.4297
   27phy    C28  709   0.966   0.843   1.292  0.3211 -0.5425  0.2021
   27phy    C29  710   0.887   0.757   1.394 -0.3707 -0.0420  0.2209
   27phy    C27  711   0.941   0.812   1.145  0.1754  0.8502 -0.0928
   27phy    C26  712   1.062   0.738   1.080  0.0960  0.6652 -0.4833
   27phy    C25  713   1.034   0.685   0.936  0.3602 -0.2025 -0.5431
   27phy    C23  714   1.168   0.660   0.864  0.0533  0.1712 -0.4635
   27phy    C24  715   1.222   0.522   0.892 -0.2424 -0.0272  0.1781
   27phy    C22  716   1.140   0.675   0.712 -0.2977 -0.0121  0.2835
   27phy    C21  717   1.256   0.728   0.625 -0.4342  0.1866  0.7115
   27phy    C20  718   1.210   0.728   0.483 -0.0091 -0.5073  0.3933
   27phy    C18  719   1.296   0.805   0.372  0.1037 -0.1952  0.4642
   27phy    O01  720   1.322   0.941   0.422  0.1535 -0.0702  0.0246
   27phy    H01  721   1.390   0.936   0.487 -0.2414  0.8913  0.5341
   27phy    C19  722   1.196   0.812   0.261  0.3428  0.4301 -0.0618
   27phy    C13  723   1.434   0.728   0.335  0.4349  0.0481 -0.4321
   27phy     H3  724   1.500   0.738   0.425  2.3528  1.4535 -1.9151
   27phy    O33  725   1.430   0.587   0.327  0.0777 -0.6029  0.1388
   27phy    H1B  726   1.453   0.541   0.406  0.0397  0.1256  0.5891
   27phy    C12  727   1.554   0.794   0.253  0.3661 -0.1636 -0.0108
   27phy    O11  728   1.682   0.745   0.263  0.6622  0.5870 -0.3136
   27phy    H1A  729   1.683   0.654   0.239  0.3021  0.0088  1.6860
   28phy    C35  730   2.830   1.801   0.840 -0.0231  0.4703  0.4867
   28phy    C33  731   2.727   1.727   0.922  0.1424  0.0790 -0.3844
   28phy    C34  732   2.803   1.617   1.000  0.3922 -0.0019 -0.2010
   28phy    C32  733   2.655   1.817   1.021 -0.2130 -0.5593 -0.0642
   28phy    C31  734   2.503   1.830   0.996 -0.0893 -0.1548 -0.1425
   28phy    C30  735   2.432   1.921   1.093  0.0925  0.0247 -0.2814
   28phy    C28  736   2.281   1.919   1.089  0.3287  0.4976  0.1056
   28phy    C29  737   2.232   1.940   1.234  0.2203  0.0774 -0.4470
   28phy    C27  738   2.206   2.016   0.998  0.0919 -0.1316 -0.6261
   28phy    C26  739   2.203   1.985   0.848  0.4595  0.1163  0.0717
   28phy    C25  740   2.129   2.092   0.782 -0.1396 -0.6948  0.7207
   28phy    C23  741   2.127   2.066   0.630 -0.0862 -0.1521  0.5477
   28phy    C24  742   1.984   2.054   0.585  0.7427 -0.1548 -0.7233
   28phy    C22  743   2.192   2.181   0.546  0.0688  0.3893 -0.0715
   28phy    C21  744   2.313   2.128   0.465  0.2782 -0.7400  0.0055
   28phy    C20  745   2.331   2.209   0.336 -0.5404 -0.6247  0.1411
   28phy    C18  746   2.452   2.183   0.238 -0.5355  0.6195  0.0612
   28phy    O01  747   2.577   2.195   0.306 -0.4226  0.4469  0.1739
   28phy    H01  748   2.634   2.260   0.268  0.4059  1.1737  2.4968
   28phy    C19  749   2.441   2.299   0.138 -0.3002 -0.1461  0.1950
   28phy    C13  750   2.443   2.039   0.165 -0.0008 -0.2538  0.1817
   28phy     H3  751   2.468   1.967   0.247  1.2673 -0.3501 -0.2688
   28phy    O33  752   2.313   1.986   0.130  0.1402 -0.2313 -0.4688
   28phy    H1B  753   2.243   2.038   0.164  1.3530  0.7053  0.6750
   28phy    C12  754   2.567   1.971   0.096  0.2118 -0.0539 -0.2849
   28phy    O11  755   2.691   2.037   0.102  0.0184 -0.7676 -0.2252
   28phy    H1A  756   2.699   2.080   0.185  0.2081  0.5883 -0.9065
   29phy    C35  757   1.193   3.783   1.357 -0.5612  0.5917  0.1757
   29phy    C33  758   1.301   3.868   1.412 -1.1237  0.0428  0.4451
   29phy    C34  759   1.329   3.821   1.554 -0.4352  0.1002  0.0569
   29phy    C32  760   1.429   3.861   1.323  0.2412  0.3109  0.0125
   29phy    C31  761   1.455   3.973   1.227  0.4828 -0.3870 -0.3725
   29phy    C30  762   1.594   3.946   1.168 -0.4400 -0.2845 -0.2585
   29phy    C28  763   1.639   4.045   1.058  0.5711  0.3045  0.0561
   29phy    C29  764   1.742   4.145   1.101  0.4221 -0.3399  0.1361
   29phy    C27  765   1.673   3.959   0.935  0.2984 -0.0287 -0.7621
   29phy    C26  766   1.610   4.008   0.802 -0.5141  0.3259 -0.5634
   29phy    C25  767   1.638   3.911   0.685 -0.5772 -0.9086  0.1434
   29phy    C23  768   1.585   3.964   0.547 -0.0205 -0.5644 -0.7723
   29phy    C24  769   1.702   3.994   0.457  0.1705 -0.0344 -0.1737
   29phy    C22  770   1.486   3.865   0.483 -0.2885  0.0476  0.1932
   29phy    C21  771   1.375   3.939   0.416  0.2663  0.1912 -0.2852
   29phy    C20  772   1.287   3.832   0.346  0.2947  0.8342 -0.1739
   29phy    C18  773   1.161   3.867   0.269 -0.0453 -0.4856 -0.6547
   29phy    O01  774   1.063   3.939   0.355 -0.1460  0.3834 -0.4523
   29phy    H01  775   1.100   4.025   0.365  1.6101 -0.2110 -1.5019
   29phy    C19  776   1.097   3.726   0.247  0.6780  0.4507 -0.1426
   29phy    C13  777   1.192   3.953   0.138  0.2119 -0.6242  0.3094
   29phy     H3  778   1.220   4.054   0.179  1.8148 -0.5311 -0.9002
   29phy    O33  779   1.311   3.933   0.067  0.1406 -0.3784 -0.2026
   29phy    H1B  780   1.291   3.886  -0.012 -2.2450  0.5268 -0.2160
   29phy    C12  781   1.086   4.015   0.045 -0.4380 -0.1053  0.3022
   29phy    O11  782   1.056   3.941  -0.070 -0.3417  0.1444 -0.0187
   29phy    H1A  783   0.978   3.892  -0.056  1.4813 -2.7415  1.0587
   30phy    C35  784   4.883   4.633   1.500 -0.1742  0.2198 -0.4889
   30phy    C33  785   5.008   4.550   1.492  0.0404  0.0240  0.2747
   30phy    C34  786   5.090   4.586   1.615 -0.1604 -0.0371  0.2366
   30phy    C32  787   4.966   4.403   1.491  0.3344  0.3144  0.2368
   30phy    C31  788   5.026   4.326   1.372  0.0580  0.1073 -0.1870
   30phy    C30  789   4.973   4.184   1.344 -0.1924  0.6412 -0.1270
   30phy    C28  790   5.043   4.112   1.227 -0.0046  0.1520 -0.2885
   30phy    C29  791   5.108   3.982   1.277  0.3393 -0.1812 -0.2099
   30phy    C27  792   4.948   4.099   1.106  0.2195  0.1023 -0.0217
   30phy    C26  793   5.012   4.115   0.977  0.4705  0.3795  0.5351
   30phy    C25  794   4.920   4.128   0.854  0.8982 -0.2070 -0.1282
   30phy    C23  795   4.995   4.152   0.725 -0.3296 -0.2485 -0.1000
   30phy    C24  796   4.972   4.035   0.623 -0.0041 -0.6832 -0.2333
   30phy    C22  797   4.953   4.291   0.673  0.8131  0.3427  0.3823
   30phy    C21  798   5.062   4.350   0.587  0.4534 -0.0034  0.3487
   30phy    C20  799   5.053   4.502   0.574 -0.8006  0.0738  0.5036
   30phy    C18  800   5.156   4.572   0.473  1.0666  0.1911 -0.7532
   30phy    O01  801   5.292   4.537   0.500 -0.8504  0.2612 -0.0127
   30phy    H01  802   5.298   4.444   0.486  0.0440  0.4836 -1.2943
   30phy    C19  803   5.147   4.717   0.516 -0.2124 -0.0278 -0.0761
   30phy    C13  804   5.103   4.552   0.321  0.0081 -0.2357 -0.0127
   30phy     H3  805   5.083   4.442   0.317 -0.3213 -0.1875  0.3147
   30phy    O33  806   4.972   4.595   0.283  0.1333  0.2607  0.2155
   30phy    H1B  807   4.970   4.689   0.278 -1.8288  0.2036 -1.3777
   30phy    C12  808   5.208   4.538   0.197  0.8689  0.0392 -0.0558
   30phy    O11  809   5.239   4.643   0.108 -0.0852  0.1232  0.0405
   30phy    H1A  810   5.279   4.715   0.153 -2.1946  1.6863 -0.4705
   31phy    C35  811   0.766   0.552   1.916  0.3452 -0.1834 -0.6234
   31phy    C33  812   0.726   0.664   1.821 -0.0417  0.5084 -0.0405
   31phy    C34  813   0.574   0.683   1.827 -0.1844 -0.0887 -0.1964
   31phy    C32  814   0.803   0.794   1.851  0.2083  0.3159  0.3291
   31phy    C31  815   0.942   0.811   1.795 -0.0333 -0.4745 -0.0362
   31phy    C30  816   1.000   0.955   1.810 -0.0890  0.3555  0.0595
   31phy    C28  817   1.154   0.960   1.829 -0.0858  0.2540 -0.2429
   31phy    C29  818   1.233   0.936   1.709 -0.0287  0.3052 -0.0035
   31phy    C27  819   1.187   1.104   1.886  0.0374  0.2742 -0.5075
   31phy    C26  820   1.296   1.104   1.996 -0.4592 -0.6926 -0.5562
   31phy    C25  821   1.299   1.232   2.085 -0.3038 -0.0827 -0.3166
   31phy    C23  822   1.391   1.242   2.205  0.2002 -0.4283  0.3847
   31phy    C24  823   1.484   1.368   2.195 -0.1783 -0.4146  0.3566
   31phy    C22  824   1.314   1.245   2.335 -0.2656  0.0734  0.3678
   31phy    C21  825   1.375   1.145   2.441  0.2516 -0.0390  0.1564
   31phy    C20  826   1.293   1.156   2.571 -0.2836 -0.0900  0.1828
   31phy    C18  827   1.333   1.082   2.705  0.7085 -0.3892  1.0974
   31phy    O01  828   1.469   1.113   2.740 -0.5835  0.0418  0.1403
   31phy    H01  829   1.477   1.206   2.746 -0.1739 -0.0655  1.6971
   31phy    C19  830   1.246   1.147   2.813 -0.2204  0.1836  0.3298
   31phy    C13  831   1.308   0.922   2.701  0.3198  0.5243  0.6353
   31phy     H3  832   1.216   0.898   2.642  0.1460  2.6770 -0.0596
   31phy    O33  833   1.277   0.862   2.827  0.0362  0.5037 -0.2332
   31phy    H1B  834   1.329   0.905   2.892  0.6171  0.6540 -0.7764
   31phy    C12  835   1.416   0.829   2.632 -0.0444 -0.0952  0.4037
   31phy    O11  836   1.538   0.848   2.697 -0.2019  0.0998 -0.1521
   31phy    H1A  837   1.541   0.937   2.723  1.1115  0.2599 -0.7717
   32phy    C35  838   2.751   1.307   1.717  0.6216 -0.0085 -0.0127
   32phy    C33  839   2.748   1.438   1.790 -0.1202 -0.7132 -0.4762
   32phy    C34  840   2.886   1.508   1.791 -0.2789 -0.2510  0.6399
   32phy    C32  841   2.650   1.530   1.727  0.2577  0.4183  0.4431
   32phy    C31  842   2.546   1.587   1.824 -0.1133 -0.8680 -0.4579
   32phy    C30  843   2.426   1.648   1.747 -0.1924  1.4994  0.2953
   32phy    C28  844   2.316   1.693   1.839  0.0359  0.4152 -0.5181
   32phy    C29  845   2.268   1.829   1.796 -0.2604  0.1675  0.2460
   32phy    C27  846   2.212   1.586   1.861  0.2269 -0.0287  0.1573
   32phy    C26  847   2.150   1.594   1.999 -0.1442  0.3906 -0.4875
   32phy    C25  848   2.027   1.500   2.016 -0.2751  0.2227 -0.3546
   32phy    C23  849   1.965   1.520   2.155  0.0185 -0.3517 -0.4641
   32phy    C24  850   1.838   1.597   2.139  0.0410 -0.6291 -0.2117
   32phy    C22  851   1.921   1.381   2.198 -0.2559  0.3354  0.3458
   32phy    C21  852   1.930   1.351   2.351 -0.0653 -0.1276  0.5268
   32phy    C20  853   1.883   1.206   2.383 -0.2121 -0.5353  0.2129
   32phy    C18  854   1.891   1.164   2.535 -1.1426 -0.2103  0.3951
   32phy    O01  855   1.922   1.276   2.624 -0.1421 -0.4591  0.1370
   32phy    H01  856   1.868   1.352   2.611 -1.7315 -1.7804 -1.4195
   32phy    C19  857   1.752   1.112   2.577  0.0707 -0.2504 -0.0579
   32phy    C13  858   2.004   1.048   2.562  0.3714  0.0505 -0.4400
   32phy     H3  859   1.988   0.964   2.489 -0.9982 -0.9481  0.9322
   32phy    O33  860   1.989   0.980   2.688 -0.3670 -0.3549  0.3487
   32phy    H1B  861   1.990   1.045   2.757 -2.3335  0.7708 -0.6043
   32phy    C12  862   2.158   1.093   2.542  0.1683  0.1338  0.3251
   32phy    O11  863   2.221   1.161   2.649 -0.0893  0.1896  0.3753
   32phy    H1A  864   2.203   1.253   2.645  0.3962  0.2477 -0.6164
   33phy    C35  865   0.664   0.076   1.724 -0.0412 -0.2475  0.3585
   33phy    C33  866   0.779  -0.010   1.763  0.3512 -0.3511 -0.1015
   33phy    C34  867   0.762  -0.155   1.706 -0.0160 -0.4135  0.1552
   33phy    C32  868   0.913   0.058   1.734  0.2530 -0.7069 -0.2669
   33phy    C31  869   0.982   0.114   1.863 -0.0005  0.0810 -0.0716
   33phy    C30  870   1.103   0.204   1.828  0.2833 -0.0255  0.3197
   33phy    C28  871   1.165   0.282   1.949  0.0106 -0.2424  0.0328
   33phy    C29  872   1.312   0.289   1.926 -0.6159 -0.1316 -0.2802
   33phy    C27  873   1.113   0.426   1.969 -0.0619  0.0675  0.5522
   33phy    C26  874   1.116   0.476   2.114 -0.1984  0.7578  0.5309
   33phy    C25  875   1.075   0.624   2.119 -0.3395  0.0514 -0.3996
   33phy    C23  876   1.085   0.703   2.253  0.3852 -0.2198 -0.0722
   33phy    C24  877   1.090   0.853   2.220  0.2665  0.3016  0.1353
   33phy    C22  878   0.968   0.672   2.351  0.6701 -0.0581 -0.3429
   33phy    C21  879   1.001   0.673   2.501  0.2115  0.1148 -0.0083
   33phy    C20  880   0.882   0.678   2.593  0.0549 -0.0343  0.2761
   33phy    C18  881   0.900   0.690   2.747 -1.1732 -0.3852  0.1044
   33phy    O01  882   0.979   0.803   2.786 -0.2515  0.4440  0.2021
   33phy    H01  883   0.981   0.874   2.726 -0.2856  1.1580  1.0250
   33phy    C19  884   0.763   0.734   2.793  0.6362  0.0687 -0.3897
   33phy    C13  885   0.966   0.556   2.818 -0.2899  0.3432 -0.5328
   33phy     H3  886   0.920   0.466   2.769 -1.1706  0.1450  0.6186
   33phy    O33  887   0.915   0.539   2.951 -0.4848 -0.3081  0.5414
   33phy    H1B  888   0.941   0.616   2.999  0.2518  0.0416 -0.3722
   33phy    C12  889   1.123   0.529   2.815  0.4532 -0.1270 -0.2806
   33phy    O11  890   1.189   0.623   2.898 -0.2127  0.0937 -0.0827
   33phy    H1A  891   1.185   0.706   2.855  0.7543  0.4237  0.4313
   34phy    C35  892   5.060   2.479   1.041 -0.4068  0.0477 -0.0949
   34phy    C33  893   4.927   2.545   1.086  0.4080 -0.2098 -0.4631
   34phy    C34  894   4.822   2.443   1.144  0.2793 -0.2780  0.1932
   34phy    C32  895   4.954   2.646   1.197 -0.2995  0.0580 -0.1624
   34phy    C31  896   4.885   2.781   1.172  0.2801  0.5900  0.3965
   34phy    C30  897   4.887   2.884   1.287 -0.3144  0.3566 -0.2628
   34phy    C28  898   4.778   2.996   1.281 -0.5228  0.1775 -0.4198
   34phy    C29  899   4.735   3.033   1.426  0.3245  0.1027 -0.3975
   34phy    C27  900   4.820   3.109   1.188 -0.1850  0.1274 -0.8709
   34phy    C26  901   4.713   3.135   1.083 -0.2103 -0.0848 -0.5805
   34phy    C25  902   4.723   3.260   0.988 -0.3558  0.0525 -0.0069
   34phy    C23  903   4.624   3.259   0.872 -0.1534  0.2205  0.3724
   34phy    C24  904   4.557   3.396   0.851  0.0838  0.2473  0.6521
   34phy    C22  905   4.703   3.215   0.749 -0.7065 -0.0083  0.3276
   34phy    C21  906   4.636   3.128   0.644  0.4762 -0.1014  0.1183
   34phy    C20  907   4.714   3.099   0.512 -0.1117  0.1862  0.3195
   34phy    C18  908   4.651   3.007   0.403  0.4487 -0.1450  0.0043
   34phy    O01  909   4.647   2.871   0.448  0.3615 -0.1954 -0.4168
   34phy    H01  910   4.559   2.856   0.418 -0.5464  0.2995  1.7556
   34phy    C19  911   4.760   3.017   0.294 -0.1042 -0.0111 -0.1633
   34phy    C13  912   4.505   3.053   0.346 -0.0915  0.0995 -0.4335
   34phy     H3  913   4.438   3.046   0.436 -1.3291  0.2544 -1.3136
   34phy    O33  914   4.473   3.187   0.314 -0.0170 -0.0383 -0.7359
   34phy    H1B  915   4.547   3.240   0.336 -0.9746  0.5806  1.2637
   34phy    C12  916   4.409   2.960   0.269  0.0594  0.5749  0.4752
   34phy    O11  917   4.436   2.821   0.293 -0.1337 -0.3112 -0.3299
   34phy    H1A  918   4.376   2.761   0.253 -0.5887  0.2858 -0.5580
   35phy    C35  919   2.076   2.195   1.672  0.3499 -0.2136 -0.3014
   35phy    C33  920   2.151   2.260   1.551 -0.0054  0.0479  0.1104
   35phy    C34  921   2.256   2.163   1.504  0.0194  0.0601 -0.3326
   35phy    C32  922   2.048   2.302   1.442  0.3376  0.7861 -0.1642
   35phy    C31  923   1.973   2.431   1.473 -0.1867 -0.2468  0.2009
   35phy    C30  924   1.856   2.449   1.372  0.3191 -0.3116  0.0609
   35phy    C28  925   1.766   2.577   1.386  0.0642  0.1852  0.2312
   35phy    C29  926   1.849   2.705   1.358  0.4638 -0.0976 -0.3369
   35phy    C27  927   1.660   2.572   1.274 -0.5399  0.0870  0.0132
   35phy    C26  928   1.534   2.488   1.282 -0.0490  0.1838  0.0781
   35phy    C25  929   1.447   2.510   1.157  0.0496 -0.3396  0.0157
   35phy    C23  930   1.339   2.405   1.124 -0.5428 -0.1719 -0.2391
   35phy    C24  931   1.202   2.430   1.197 -0.2317  0.2507  0.0735
   35phy    C22  932   1.317   2.410   0.975 -0.1371  0.3224  0.1595
   35phy    C21  933   1.362   2.293   0.887 -0.5037  0.0461  0.2956
   35phy    C20  934   1.317   2.291   0.743 -0.0776  0.3315 -0.2517
   35phy    C18  935   1.376   2.180   0.641  0.0014  0.2819  0.2594
   35phy    O01  936   1.521   2.156   0.661  0.1046 -0.0315 -0.5521
   35phy    H01  937   1.542   2.086   0.718  0.1327 -0.0674 -0.6060
   35phy    C19  938   1.365   2.253   0.502  0.0220  0.4919  0.2289
   35phy    C13  939   1.303   2.036   0.640 -0.0666 -0.3343  0.0578
   35phy     H3  940   1.194   2.062   0.645  0.2237  1.0112 -0.3566
   35phy    O33  941   1.303   1.967   0.514 -0.0440 -0.0028  0.1117
   35phy    H1B  942   1.350   1.885   0.521  1.4268  0.8439  0.5505
   35phy    C12  943   1.287   1.944   0.764  0.5279 -0.1528  0.7471
   35phy    O11  944   1.373   1.832   0.782 -0.3474 -0.0006  0.0150
   35phy    H1A  945   1.462   1.861   0.789 -0.0339 -0.7162 -0.7585
   36phy    C35  946   2.035   1.604   1.543  0.5155 -0.1134  0.0602
   36phy    C33  947   1.970   1.718   1.463  0.6984 -0.2122  0.0939
   36phy    C34  948   1.974   1.689   1.312 -0.0888  0.5360 -0.0896
   36phy    C32  949   1.838   1.766   1.528 -0.3228  0.1199 -0.2011
   36phy    C31  950   1.860   1.889   1.614 -0.2028 -0.2139  0.0040
   36phy    C30  951   1.732   1.926   1.690  0.2874  0.2908  1.0848
   36phy    C28  952   1.724   2.053   1.780  0.6505  0.0098  0.7257
   36phy    C29  953   1.674   2.170   1.700 -0.0678  0.4570  0.2800
   36phy    C27  954   1.614   2.042   1.891  0.6521  0.2695  0.0203
   36phy    C26  955   1.653   1.969   2.014 -0.0686  0.0869  0.6253
   36phy    C25  956   1.531   1.969   2.110 -0.6254 -0.1505 -1.0477
   36phy    C23  957   1.561   1.959   2.259  0.2254  0.3189 -0.3071
   36phy    C24  958   1.549   2.099   2.326 -0.0775  0.3510  0.7739
   36phy    C22  959   1.449   1.867   2.319 -0.3522 -0.1206 -0.1547
   36phy    C21  960   1.497   1.785   2.442 -0.1284 -0.0722  0.5106
   36phy    C20  961   1.381   1.699   2.495  0.7317 -0.9407  0.2256
   36phy    C18  962   1.392   1.604   2.617  0.0868 -0.3432 -0.7190
   36phy    O01  963   1.386   1.691   2.726  0.0933 -1.0023 -0.4450
   36phy    H01  964   1.317   1.754   2.717  0.8105 -0.3749 -1.7857
   36phy    C19  965   1.257   1.527   2.610 -0.0241 -0.5864  0.4304
   36phy    C13  966   1.516   1.496   2.635  0.2140 -0.3564  0.0962
   36phy     H3  967   1.541   1.451   2.536 -0.6540 -2.3131  0.7177
   36phy    O33  968   1.480   1.375   2.701  0.2235 -0.0846 -0.6871
   36phy    H1B  969   1.507   1.389   2.790 -0.0309  0.7502 -0.7368
   36phy    C12  970   1.653   1.549   2.675 -0.4372 -0.4518  0.2332
   36phy    O11  971   1.769   1.474   2.654 -0.2551  0.1160 -0.5244
   36phy    H1A  972   1.831   1.496   2.721 -1.3898  2.5353 -0.1911
   37phy    C35  973   1.327   2.213   1.483  0.5308  0.6629 -0.4659
   37phy    C33  974   1.247   2.223   1.617 -0.2548  0.2998  0.4521
   37phy    C34  975   1.292   2.357   1.678 -0.2062  0.8072 -0.6764
   37phy    C32  976   1.101   2.229   1.575  0.6001 -0.1322 -0.2537
   37phy    C31  977   1.013   2.103   1.578  0.2540  0.1572 -0.1254
   37phy    C30  978   0.876   2.123   1.512  0.0047  0.8837 -0.0600
   37phy    C28  979   0.780   2.011   1.481  0.2474  0.0303 -0.1568
   37phy    C29  980   0.708   1.965   1.613 -0.8855 -0.1179  0.0809
   37phy    C27  981   0.681   2.047   1.370  0.0743  0.2662  0.4255
   37phy    C26  982   0.626   1.920   1.301 -0.1824  0.0932 -0.2279
   37phy    C25  983   0.546   1.952   1.176 -0.1725  0.4006  0.4874
   37phy    C23  984   0.502   1.831   1.080 -0.1739  0.0466 -0.1354
   37phy    C24  985   0.351   1.810   1.090 -0.8743  0.2930  0.0448
   37phy    C22  986   0.540   1.857   0.932 -0.0146  0.0780 -0.8341
   37phy    C21  987   0.674   1.807   0.880  0.2186 -0.3756 -0.2965
   37phy    C20  988   0.708   1.864   0.745  0.3519 -0.1269  0.4323
   37phy    C18  989   0.850   1.828   0.688  0.1603  0.0220 -0.4929
   37phy    O01  990   0.953   1.839   0.790  0.0927 -0.5867  0.3695
   37phy    H01  991   0.935   1.907   0.853 -0.6791  0.5847 -1.0430
   37phy    C19  992   0.872   1.948   0.596  0.0724  0.0332 -0.2570
   37phy    C13  993   0.855   1.691   0.607  0.5373  0.0911 -0.5965
   37phy     H3  994   0.820   1.617   0.683 -0.9185  2.0955  0.7509
   37phy    O33  995   0.762   1.662   0.501  0.1488  0.0567 -0.1495
   37phy    H1B  996   0.807   1.671   0.419  3.8518  0.7961  1.7428
   37phy    C12  997   0.983   1.603   0.600  0.1067  0.0659  0.0470
   37phy    O11  998   1.064   1.595   0.718 -0.6924  0.1387  0.4194
   37phy    H1A  999   1.028   1.654   0.782 -0.2975 -1.1435  1.8652
   38phy    C35 1000   0.461   1.004   1.659 -0.2613 -0.0382 -0.3852
   38phy    C33 1001   0.578   1.079   1.601 -0.0557 -0.5006 -0.2752
   38phy    C34 1002   0.602   1.044   1.457 -0.5246  0.2346 -0.5386
   38phy    C32 1003   0.574   1.233   1.632 -0.0497 -0.1665  0.2353
   38phy    C31 1004   0.718   1.293   1.632 -0.5567 -0.0234  0.0753
   38phy    C30 1005   0.732   1.432   1.699 -0.2655 -0.2819  0.4524
   38phy    C28 1006   0.876   1.493   1.709  0.0559  0.5976 -0.5256
   38phy    C29 1007   0.924   1.570   1.583 -0.1585  0.1938 -0.1276
   38phy    C27 1008   0.868   1.581   1.833  0.0659 -0.1978  0.2386
   38phy    C26 1009   0.941   1.517   1.952  0.3119 -0.3936  0.5175
   38phy    C25 1010   0.932   1.587   2.083  0.8698 -0.1782 -0.1489
   38phy    C23 1011   0.989   1.513   2.207  0.0780  0.1382  0.0718
   38phy    C24 1012   1.129   1.564   2.238 -0.1613  0.1180 -0.1738
   38phy    C22 1013   0.902   1.520   2.336  0.3723  0.0657 -0.1420
   38phy    C21 1014   0.898   1.395   2.431  0.0345  0.2432 -0.0413
   38phy    C20 1015   0.803   1.424   2.550  0.1654 -0.0351  0.2309
   38phy    C18 1016   0.809   1.321   2.671  0.7202 -0.2692  0.3029
   38phy    O01 1017   0.939   1.320   2.728 -0.2841  0.5655 -0.3738
   38phy    H01 1018   0.958   1.405   2.762  1.3333 -0.5137  1.6364
   38phy    C19 1019   0.731   1.388   2.789 -0.0344  0.2068 -0.2976
   38phy    C13 1020   0.753   1.170   2.636 -0.1354 -0.8287  0.0122
   38phy     H3 1021   0.664   1.175   2.568 -0.8276 -0.7480  0.8964
   38phy    O33 1022   0.700   1.099   2.752  0.4713  0.0612  0.4941
   38phy    H1B 1023   0.609   1.076   2.744  0.4289  0.4346 -0.2149
   38phy    C12 1024   0.851   1.075   2.566 -0.2373 -0.1668  0.6954
   38phy    O11 1025   0.957   1.023   2.640  0.0357  0.2902 -0.1070
   38phy    H1A 1026   0.980   1.086   2.706  2.4197  0.4737 -0.9878
   39phy    C35 1027   4.945   1.725   2.509  0.1524 -0.2629  0.0964
   39phy    C33 1028   4.872   1.709   2.377  0.0245  0.1797 -0.3835
   39phy    C34 1029   4.739   1.633   2.391  0.4902 -0.1872 -0.0711
   39phy    C32 1030   4.888   1.845   2.305 -0.4208 -0.1653  0.0336
   39phy    C31 1031   4.911   1.831   2.154  0.1857  0.1543  0.1832
   39phy    C30 1032   4.976   1.963   2.103 -0.7712  0.4004 -0.6303
   39phy    C28 1033   5.001   1.990   1.949  0.4011 -0.2896 -0.3065
   39phy    C29 1034   4.867   2.018   1.876 -0.3706  0.1821  0.8017
   39phy    C27 1035   5.097   2.114   1.925 -0.4808  0.1074 -0.2905
   39phy    C26 1036   5.245   2.083   1.934 -0.0803  0.2661  0.4786
   39phy    C25 1037   5.323   2.208   1.927  0.4413 -0.3286  0.0057
   39phy    C23 1038   5.472   2.208   1.979  0.5804  0.3317  0.2996
   39phy    C24 1039   5.577   2.181   1.877 -0.1942  0.0089  0.7245
   39phy    C22 1040   5.509   2.349   2.026  0.2564 -0.2124 -0.0747
   39phy    C21 1041   5.552   2.350   2.171  0.3666 -0.2492  0.1996
   39phy    C20 1042   5.592   2.492   2.217  0.3717  0.6773 -0.7295
   39phy    C18 1043   5.651   2.526   2.360 -0.1215  0.2022 -0.3518
   39phy    O01 1044   5.785   2.478   2.371  0.0483  0.3934  0.3328
   39phy    H01 1045   5.786   2.386   2.353  0.4629  0.1789  1.3852
   39phy    C19 1046   5.665   2.679   2.339  0.0992 -0.1216 -0.2993
   39phy    C13 1047   5.561   2.490   2.492  0.0382  0.1444 -0.5748
   39phy     H3 1048   5.453   2.513   2.471 -0.2277 -0.8906 -0.3717
   39phy    O33 1049   5.592   2.576   2.600 -0.1135  0.0235  0.0383
   39phy    H1B 1050   5.533   2.558   2.671 -0.5286  0.8585 -0.0869
   39phy    C12 1051   5.570   2.343   2.536  0.3647 -0.0859 -0.1980
   39phy    O11 1052   5.503   2.304   2.650  0.1426  0.2675 -0.4096
   39phy    H1A 1053   5.413   2.329   2.646  0.1626  0.6707  1.0203
   40phy    C35 1054   2.793   0.017   1.920  0.1858 -0.1827 -0.1614
   40phy    C33 1055   2.653   0.010   1.859  0.0170 -0.3302 -0.3568
   40phy    C34 1056   2.664  -0.032   1.716  0.0677  0.0484  0.3924
   40phy    C32 1057   2.574  -0.089   1.946  0.2878  0.2366  0.5448
   40phy    C31 1058   2.425  -0.073   1.980  0.2491 -0.4389  0.0046
   40phy    C30 1059   2.377  -0.200   2.047 -0.1256  0.0369  0.4349
   40phy    C28 1060   2.227  -0.218   2.076  0.4090  0.1936 -0.2353
   40phy    C29 1061   2.137  -0.238   1.956  0.2861 -0.4158  0.1790
   40phy    C27 1062   2.205  -0.344   2.165 -0.2623  0.4049 -0.1888
   40phy    C26 1063   2.091  -0.348   2.266  0.4164  0.0141  0.1163
   40phy    C25 1064   2.052  -0.491   2.298 -0.0838  0.1661  0.2300
   40phy    C23 1065   1.951  -0.517   2.410  0.5102 -0.3351  0.5047
   40phy    C24 1066   1.826  -0.602   2.371 -0.4860  0.4778  0.0024
   40phy    C22 1067   2.025  -0.562   2.541 -0.0043  0.4006  0.1753
   40phy    C21 1068   1.956  -0.518   2.670  0.6782  0.5627  0.1484
   40phy    C20 1069   2.007  -0.597   2.793 -0.2629 -0.3240 -0.2657
   40phy    C18 1070   1.940  -0.577   2.933  0.6758  0.2505 -0.2616
   40phy    O01 1071   1.799  -0.607   2.911 -0.0467  0.1025  0.1891
   40phy    H01 1072   1.784  -0.688   2.865  1.8346  0.0184 -0.3502
   40phy    C19 1073   1.991  -0.702   3.005  0.0014  0.0458 -0.0731
   40phy    C13 1074   1.965  -0.436   3.012 -0.1427  0.1054 -0.4996
   40phy     H3 1075   1.951  -0.350   2.942  0.9005 -0.1668 -1.0634
   40phy    O33 1076   2.103  -0.421   3.047  0.1264  0.3296  0.7464
   40phy    H1B 1077   2.102  -0.420   3.141  0.0161  0.7600  0.7446
   40phy    C12 1078   1.867  -0.405   3.129 -0.4831  0.0801 -0.0395
   40phy    O11 1079   1.730  -0.408   3.103  0.1169  0.1857 -0.2097
   40phy    H1A 1080   1.718  -0.469   3.034 -0.3521 -0.1529  0.1640
   41phy    C35 1081   1.651   1.156   1.896  0.1890 -0.0537  0.5050
   41phy    C33 1082   1.687   1.291   1.835 -0.4489  0.4454 -0.2838
   41phy    C34 1083   1.805   1.287   1.743 -0.2601 -0.6856  0.3034
   41phy    C32 1084   1.561   1.355   1.774  0.1854 -0.2235 -0.0264
   41phy    C31 1085   1.554   1.507   1.776  0.4645 -0.6163  0.0574
   41phy    C30 1086   1.437   1.556   1.684 -0.0484 -0.2302 -0.5197
   41phy    C28 1087   1.391   1.702   1.700 -0.1447  0.5959 -0.6228
   41phy    C29 1088   1.393   1.779   1.565  0.2752  0.6060 -0.1726
   41phy    C27 1089   1.267   1.727   1.785  0.0377  0.0492 -0.5156
   41phy    C26 1090   1.272   1.854   1.871 -0.0884  0.0676  0.3259
   41phy    C25 1091   1.138   1.889   1.932  0.5254 -0.2427 -0.1976
   41phy    C23 1092   1.138   1.992   2.047 -0.0716  0.6777 -0.1888
   41phy    C24 1093   1.151   2.146   2.003 -0.4624  0.2933  0.1632
   41phy    C22 1094   0.998   1.975   2.118 -0.2404 -0.7378  0.0570
   41phy    C21 1095   1.017   1.980   2.270 -0.0837  0.1147 -0.1134
   41phy    C20 1096   0.899   1.911   2.337  0.0220  0.6475  0.4756
   41phy    C18 1097   0.872   1.922   2.493 -0.4847 -0.5201 -0.1846
   41phy    O01 1098   0.850   2.061   2.518  0.2687 -0.1929 -0.7562
   41phy    H01 1099   0.839   2.066   2.611  2.9173 -1.0368 -0.3289
   41phy    C19 1100   0.732   1.863   2.496  0.4249 -0.1721  0.1822
   41phy    C13 1101   0.973   1.847   2.601  0.0476 -0.4439  0.3800
   41phy     H3 1102   1.017   1.756   2.554 -0.5533 -1.0039  0.8904
   41phy    O33 1103   0.910   1.796   2.717 -0.5835 -0.2597  0.3758
   41phy    H1B 1104   0.974   1.753   2.771 -0.4897  0.5792  0.9463
   41phy    C12 1105   1.091   1.941   2.648  0.0355  0.4460  0.1126
   41phy    O11 1106   1.189   1.875   2.733 -0.0833  0.1886  0.8368
   41phy    H1A 1107   1.173   1.898   2.823  0.1918  0.0261  0.9276
   42phy    C35 1108   5.049   1.283   1.317  0.2163 -0.5548 -0.1396
   42phy    C33 1109   5.138   1.398   1.297  0.7108 -0.8812  0.0050
   42phy    C34 1110   5.074   1.522   1.352 -0.2869  0.0213 -0.5185
   42phy    C32 1111   5.278   1.368   1.345 -0.7530 -0.1474  0.0759
   42phy    C31 1112   5.390   1.427   1.257  0.1042 -0.0582 -0.1638
   42phy    C30 1113   5.524   1.367   1.296 -0.1350 -0.0035  0.2735
   42phy    C28 1114   5.641   1.456   1.250  0.0106 -0.3134 -0.1015
   42phy    C29 1115   5.674   1.564   1.355 -0.2491  0.5678 -0.5136
   42phy    C27 1116   5.761   1.362   1.235  0.1591  0.1537 -0.2985
   42phy    C26 1117   5.864   1.395   1.123  0.5317  0.1389 -0.1077
   42phy    C25 1118   5.964   1.284   1.107  0.2774  0.0740 -0.4029
   42phy    C23 1119   6.047   1.309   0.979 -0.2782  0.1708  0.6913
   42phy    C24 1120   6.191   1.342   1.017 -0.0656  0.3048  0.5559
   42phy    C22 1121   6.034   1.197   0.866 -0.2693 -0.3556  0.9197
   42phy    C21 1122   6.045   1.243   0.724 -0.0613 -0.1267 -0.0012
   42phy    C20 1123   6.051   1.111   0.640  0.3012  0.4107  0.2807
   42phy    C18 1124   6.019   1.116   0.481  0.3490 -0.2761  0.2110
   42phy    O01 1125   5.885   1.172   0.467 -0.0556 -0.4771 -0.4938
   42phy    H01 1126   5.832   1.126   0.529 -1.4460  1.7884  0.0926
   42phy    C19 1127   6.002   0.970   0.450  0.0442  0.4512 -0.0598
   42phy    C13 1128   6.122   1.199   0.389  0.5583 -0.0465 -0.1542
   42phy     H3 1129   6.104   1.303   0.425 -0.8768 -0.6311  0.9361
   42phy    O33 1130   6.260   1.190   0.422 -0.1379  0.1250 -0.0124
   42phy    H1B 1131   6.287   1.101   0.417  0.6966  0.3391  0.3413
   42phy    C12 1132   6.092   1.244   0.244  0.2892  0.0956  0.4166
   42phy    O11 1133   5.951   1.245   0.211 -0.3693  0.5686 -0.7073
   42phy    H1A 1134   5.901   1.221   0.287  0.6520 -0.0167 -0.2122
   43phy    C35 1135   0.161   0.196   1.969 -0.6080  0.6605 -0.6380
   43phy    C33 1136   0.248   0.315   1.985 -0.7247 -0.4566 -0.3778
   43phy    C34 1137   0.371   0.292   1.894 -0.1525  0.2467  0.5615
   43phy    C32 1138   0.165   0.438   1.965  0.9054 -0.1552  0.1548
   43phy    C31 1139   0.214   0.559   2.042  0.7185  0.3641 -0.1934
   43phy    C30 1140   0.128   0.687   2.007 -0.7136  0.0238 -0.2706
   43phy    C28 1141   0.165   0.812   2.091  0.0041  0.1365 -0.0278
   43phy    C29 1142   0.205   0.925   2.006  0.0237  0.0569  0.4866
   43phy    C27 1143   0.040   0.862   2.164  0.1053  0.0827 -0.0969
   43phy    C26 1144   0.063   0.928   2.302 -0.2597  0.5438  0.1325
   43phy    C25 1145  -0.082   0.957   2.353  0.3342 -0.2031  0.5582
   43phy    C23 1146  -0.097   1.041   2.482 -0.1198 -0.2066 -0.0392
   43phy    C24 1147  -0.236   1.108   2.481 -0.0981  0.2367  0.3100
   43phy    C22 1148  -0.093   0.946   2.605  0.5100 -0.1882 -0.1805
   43phy    C21 1149   0.026   0.973   2.695  0.0325  0.4638  0.0945
   43phy    C20 1150   0.021   0.908   2.838 -0.2277  0.5332 -0.0895
   43phy    C18 1151   0.140   0.951   2.938 -0.3192 -0.0857 -0.0412
   43phy    O01 1152   0.161   1.092   2.936  0.5530 -0.3180 -0.2001
   43phy    H01 1153   0.226   1.110   3.002 -0.4518 -1.8763  1.3155
   43phy    C19 1154   0.067   0.931   3.076  0.1850  0.1699  0.3736
   43phy    C13 1155   0.284   0.869   2.925 -0.0127  0.6634 -0.2490
   43phy     H3 1156   0.258   0.763   2.901 -1.0782  0.8248  0.1516
   43phy    O33 1157   0.352   0.851   3.050  0.2121 -0.0358 -0.3767
   43phy    H1B 1158   0.409   0.777   3.046  1.0111  0.4842  0.8028
   43phy    C12 1159   0.371   0.914   2.806 -0.2051  0.1930 -0.1236
   43phy    O11 1160   0.434   1.045   2.810 -0.5997  0.2540 -0.4478
   43phy    H1A 1161   0.372   1.113   2.830 -0.3407  0.2546  0.3743
   44phy    C35 1162   1.488   1.488   1.112  0.4756  0.2901  0.1603
   44phy    C33 1163   1.527   1.588   1.215  0.1845  0.7092 -0.2282
   44phy    C34 1164   1.568   1.519   1.343  0.1590  0.5741 -0.4737
   44phy    C32 1165   1.612   1.702   1.160  0.5417 -0.0483 -0.2459
   44phy    C31 1166   1.596   1.841   1.208  0.0448 -0.4699 -0.7605
   44phy    C30 1167   1.710   1.923   1.140  0.3436 -0.1129  0.3872
   44phy    C28 1168   1.709   2.072   1.168 -0.1044  0.1683  0.5271
   44phy    C29 1169   1.767   2.106   1.306 -0.7649  0.4493  0.6327
   44phy    C27 1170   1.806   2.139   1.064 -0.3837  0.3202  0.0316
   44phy    C26 1171   1.727   2.250   0.985  0.1454 -0.8818 -0.2894
   44phy    C25 1172   1.824   2.324   0.892  0.0690 -0.1810 -0.4219
   44phy    C23 1173   1.758   2.437   0.806 -0.2850  0.0100 -0.2356
   44phy    C24 1174   1.763   2.565   0.881  0.3198 -0.1414 -0.0851
   44phy    C22 1175   1.831   2.454   0.671  0.6802 -0.5544  0.0350
   44phy    C21 1176   1.773   2.389   0.544 -0.2149 -0.1654  0.5315
   44phy    C20 1177   1.875   2.417   0.428  0.0924  0.5993  0.0739
   44phy    C18 1178   1.848   2.356   0.283 -0.0394 -0.2112 -0.2698
   44phy    O01 1179   1.860   2.215   0.290 -0.8547  0.0338  0.1485
   44phy    H01 1180   1.798   2.180   0.351  0.8426  1.5908  3.0229
   44phy    C19 1181   1.978   2.398   0.212  0.3203 -0.0691  0.2349
   44phy    C13 1182   1.710   2.403   0.210 -0.0013 -0.3869 -0.0733
   44phy     H3 1183   1.631   2.364   0.278  0.4606  1.1753  1.4331
   44phy    O33 1184   1.668   2.544   0.214 -0.1092  0.4047 -0.2324
   44phy    H1B 1185   1.687   2.583   0.131 -1.0729 -1.6495 -1.5026
   44phy    C12 1186   1.651   2.328   0.086 -0.0154 -0.0479 -0.0903
   44phy    O11 1187   1.704   2.364  -0.037 -0.2669 -0.0095 -0.1233
   44phy    H1A 1188   1.702   2.457  -0.040  0.1757 -0.0151 -1.9994
   45phy    C35 1189   1.628   3.435   1.909  0.1108  0.2000 -0.8874
   45phy    C33 1190   1.476   3.459   1.915 -0.0505 -0.2591 -0.2799
   45phy    C34 1191   1.449   3.597   1.851  0.0245 -0.4813 -0.3518
   45phy    C32 1192   1.395   3.350   1.844  0.5128 -0.0221  0.0582
   45phy    C31 1193   1.333   3.255   1.945  0.2204  0.0800 -0.5780
   45phy    C30 1194   1.256   3.128   1.890  0.0516  0.3241  0.3420
   45phy    C28 1195   1.226   3.021   1.994  0.2066 -0.2660  0.1088
   45phy    C29 1196   1.077   2.991   1.993 -0.1652 -0.4711  0.1271
   45phy    C27 1197   1.312   2.895   1.969 -0.1189  0.1871 -0.1021
   45phy    C26 1198   1.337   2.803   2.090 -0.2788  0.8139  0.2072
   45phy    C25 1199   1.438   2.683   2.070  0.4581 -0.5762 -0.0002
   45phy    C23 1200   1.448   2.601   2.201  0.6860  0.2702  0.8267
   45phy    C24 1201   1.483   2.455   2.168  0.1912  0.0386  0.7052
   45phy    C22 1202   1.539   2.676   2.301 -0.0803  0.2188  0.3391
   45phy    C21 1203   1.501   2.667   2.446 -0.1026 -0.2252 -0.2664
   45phy    C20 1204   1.581   2.773   2.528  0.3234 -0.1332 -0.1899
   45phy    C18 1205   1.557   2.801   2.683  0.1224  0.1723 -0.2273
   45phy    O01 1206   1.582   2.683   2.759  0.2129 -0.2995  0.2228
   45phy    H01 1207   1.516   2.617   2.747 -0.0637 -0.3876  1.9596
   45phy    C19 1208   1.679   2.890   2.718 -0.4609 -0.9113 -0.1063
   45phy    C13 1209   1.415   2.867   2.723  0.1040  0.0773  0.6844
   45phy     H3 1210   1.335   2.817   2.662 -0.9034 -0.4626  2.3696
   45phy    O33 1211   1.409   2.998   2.674  0.3073  0.0254  0.0014
   45phy    H1B 1212   1.489   3.044   2.684 -0.7995  2.1467 -0.3230
   45phy    C12 1213   1.371   2.868   2.877 -0.1499 -0.2388  0.5277
   45phy    O11 1214   1.396   2.748   2.942 -0.0774  0.7741 -0.2636
   45phy    H1A 1215   1.318   2.734   2.992 -0.0881  0.2041 -0.4345
   46phy    C35 1216   1.700   4.131   1.481  0.0275  0.1886  0.7605
   46phy    C33 1217   1.842   4.109   1.526 -0.7824  0.0253  0.1990
   46phy    C34 1218   1.919   4.217   1.456  0.0689 -0.6786  0.2419
   46phy    C32 1219   1.858   4.134   1.674  0.1915  0.2680  0.2702
   46phy    C31 1220   1.851   4.004   1.753  0.7441 -0.0326 -0.2281
   46phy    C30 1221   1.849   4.029   1.906  0.1642 -0.0556 -0.1458
   46phy    C28 1222   1.839   3.906   2.003 -0.5441 -0.5186 -0.0556
   46phy    C29 1223   1.974   3.833   2.029  0.0148  0.4677 -0.1419
   46phy    C27 1224   1.792   3.956   2.140 -0.0495  0.1348  0.2568
   46phy    C26 1225   1.667   3.881   2.199 -0.2911 -0.3657 -0.1256
   46phy    C25 1226   1.644   3.926   2.343  0.3575 -0.4773  0.1927
   46phy    C23 1227   1.551   3.840   2.428 -0.0049  0.2103 -0.9969
   46phy    C24 1228   1.632   3.771   2.537 -0.2266 -0.0567  0.0316
   46phy    C22 1229   1.435   3.926   2.471 -0.7498 -0.6032  0.1586
   46phy    C21 1230   1.321   3.868   2.549 -0.3131  0.4440 -0.0298
   46phy    C20 1231   1.207   3.967   2.576 -0.1205 -0.5329  0.0909
   46phy    C18 1232   1.102   3.939   2.696  0.6031 -0.1565 -0.4476
   46phy    O01 1233   1.176   3.916   2.817 -0.2433 -0.3588  0.2123
   46phy    H01 1234   1.121   3.941   2.888  1.6075  2.4935  0.7680
   46phy    C19 1235   1.036   4.082   2.716 -0.0805 -0.2183  0.9167
   46phy    C13 1236   0.986   3.826   2.676 -0.2695 -0.4951  0.2232
   46phy     H3 1237   0.948   3.829   2.571 -1.0319 -0.5859  0.4886
   46phy    O33 1238   0.867   3.849   2.749 -0.6338  0.2298 -0.1533
   46phy    H1B 1239   0.861   3.799   2.828  1.5975 -0.6103 -0.4290
   46phy    C12 1240   1.026   3.678   2.684 -0.1770 -0.0196 -0.8196
   46phy    O11 1241   0.940   3.576   2.627 -0.3198 -0.1090 -0.0519
   46phy    H1A 1242   0.988   3.496   2.614 -0.9664 -0.7336  1.3250
   47phy    C35 1243   5.086   2.433   1.504  1.1751 -0.4217 -0.2555
   47phy    C33 1244   5.211   2.501   1.565  0.6415  0.3807 -0.6871
   47phy    C34 1245   5.213   2.509   1.718  0.2443  0.1859  0.8102
   47phy    C32 1246   5.342   2.428   1.525  0.1741 -0.2820  0.3862
   47phy    C31 1247   5.462   2.519   1.507 -0.2944 -0.0557  0.6107
   47phy    C30 1248   5.586   2.442   1.464 -0.3854  0.1429 -0.5099
   47phy    C28 1249   5.691   2.524   1.389  0.4433 -0.5642  0.0831
   47phy    C29 1250   5.830   2.478   1.431 -0.0615 -0.1724  0.1174
   47phy    C27 1251   5.668   2.499   1.239  0.2758  0.8380  0.0085
   47phy    C26 1252   5.664   2.615   1.136 -0.2186  0.4524 -0.1596
   47phy    C25 1253   5.556   2.593   1.036 -0.5795  0.3481 -0.1122
   47phy    C23 1254   5.551   2.690   0.915 -0.0381 -0.1046 -0.6685
   47phy    C24 1255   5.648   2.655   0.799 -0.3543 -0.1445  0.2032
   47phy    C22 1256   5.407   2.692   0.867  0.2639 -0.4794 -0.3481
   47phy    C21 1257   5.354   2.838   0.854 -0.1351 -0.2116 -0.6270
   47phy    C20 1258   5.211   2.829   0.796  0.2049 -0.6860  0.2912
   47phy    C18 1259   5.137   2.959   0.753 -0.0881 -0.5562  0.3888
   47phy    O01 1260   5.184   3.070   0.834  0.3737 -0.3642 -0.0239
   47phy    H01 1261   5.167   3.060   0.925 -0.2419  2.1820  0.2369
   47phy    C19 1262   4.987   2.930   0.787 -0.3251  0.7894 -0.4202
   47phy    C13 1263   5.154   2.996   0.600  0.2801 -0.0451  0.1932
   47phy     H3 1264   5.262   3.023   0.594 -0.1980  2.1790  0.7581
   47phy    O33 1265   5.156   2.892   0.505  0.1440 -0.5535 -0.0655
   47phy    H1B 1266   5.071   2.863   0.478 -0.4053 -0.3534  1.3405
   47phy    C12 1267   5.120   3.135   0.533 -0.1039  0.5695 -0.5999
   47phy    O11 1268   5.124   3.237   0.626 -0.0641 -0.6295  0.2803
   47phy    H1A 1269   5.120   3.194   0.709 -1.4256 -1.0567  0.0301
   48phy    C35 1270   2.942   2.932   2.287 -0.2359  0.3449  0.1516
   48phy    C33 1271   2.792   2.922   2.260 -0.2207  0.3283  0.0697
   48phy    C34 1272   2.767   2.807   2.175 -0.0957 -0.2127 -0.1328
   48phy    C32 1273   2.702   2.934   2.381  0.4474  0.1676  0.3140
   48phy    C31 1274   2.555   2.973   2.355  0.5618 -0.2740  0.2204
   48phy    C30 1275   2.453   2.922   2.461  0.2917  0.0491 -0.2428
   48phy    C28 1276   2.308   2.970   2.452 -0.0673  0.0858 -0.1403
   48phy    C29 1277   2.221   2.873   2.375  0.1763  0.2716 -0.2008
   48phy    C27 1278   2.233   2.978   2.588  0.0751  0.0137  0.1924
   48phy    C26 1279   2.251   3.113   2.666  0.4160  0.5603  0.3148
   48phy    C25 1280   2.193   3.116   2.809 -0.0729 -0.0245  0.2646
   48phy    C23 1281   2.244   3.221   2.908  0.0379 -0.0463 -0.1732
   48phy    C24 1282   2.157   3.346   2.912  0.1584 -0.4000 -0.2264
   48phy    C22 1283   2.257   3.174   3.051  0.7304  0.1136 -0.0522
   48phy    C21 1284   2.400   3.174   3.100  0.8536 -0.2363 -0.0013
   48phy    C20 1285   2.418   3.146   3.255 -0.3421  0.5340  0.0045
   48phy    C18 1286   2.556   3.182   3.325 -0.6158 -0.4449  0.0464
   48phy    O01 1287   2.609   3.311   3.287 -0.1524 -0.0961 -0.0049
   48phy    H01 1288   2.605   3.372   3.357  1.2638 -1.0658  0.9724
   48phy    C19 1289   2.514   3.213   3.472  0.2536  0.3002 -0.0197
   48phy    C13 1290   2.669   3.063   3.317 -0.0284  0.0205 -0.0295
   48phy     H3 1291   2.619   2.966   3.341 -1.3663  1.0383  1.5455
   48phy    O33 1292   2.760   3.065   3.422  0.2579  0.0086  0.1921
   48phy    H1B 1293   2.810   3.145   3.426  1.6758 -0.8057 -0.4282
   48phy    C12 1294   2.754   3.042   3.184  0.3513  0.3942  0.0991
   48phy    O11 1295   2.817   2.916   3.184 -0.1933  0.0656 -0.0558
   48phy    H1A 1296   2.889   2.911   3.244 -0.8561 -0.0120  0.7509
   49phy    C35 1297   2.441   2.859   1.915 -0.1936  0.1549  0.1961
   49phy    C33 1298   2.309   2.863   1.993 -0.1814 -0.2738 -0.5632
   49phy    C34 1299   2.272   3.007   2.025  0.4005  0.0382 -0.3251
   49phy    C32 1300   2.195   2.796   1.913 -0.2479  0.1629  0.4059
   49phy    C31 1301   2.119   2.692   2.001  0.0613 -0.1061  0.0504
   49phy    C30 1302   2.012   2.608   1.922  0.2173  0.6335 -0.0651
   49phy    C28 1303   1.909   2.521   2.005 -0.0855 -0.1470 -0.1790
   49phy    C29 1304   1.774   2.516   1.933  0.2178  0.2816  0.4146
   49phy    C27 1305   1.968   2.387   2.050  0.3571  0.0585 -0.1090
   49phy    C26 1306   1.904   2.307   2.170 -0.0958  0.2047 -0.0868
   49phy    C25 1307   1.973   2.167   2.190  0.9344  0.4634 -0.5887
   49phy    C23 1308   1.942   2.079   2.313  0.5456  0.0112  0.5928
   49phy    C24 1309   1.979   1.936   2.268 -0.1269 -0.0533  0.1567
   49phy    C22 1310   2.024   2.125   2.434  0.2218  0.1411  0.7484
   49phy    C21 1311   2.008   2.046   2.570 -0.6646  0.2844  0.1477
   49phy    C20 1312   2.079   2.125   2.675 -0.0733 -0.4913 -0.1491
   49phy    C18 1313   2.078   2.055   2.822 -0.7285 -0.0438  0.8844
   49phy    O01 1314   2.139   1.924   2.810  0.0633 -0.1705 -0.1260
   49phy    H01 1315   2.167   1.902   2.897  0.7363 -2.2761 -0.8185
   49phy    C19 1316   2.193   2.123   2.903  0.0578  0.3312  0.5451
   49phy    C13 1317   1.933   2.045   2.899  0.2504  0.0946  0.2282
   49phy     H3 1318   1.878   2.142   2.899 -0.7741 -0.4382  1.8686
   49phy    O33 1319   1.959   2.027   3.036 -0.1896  0.2241 -0.9400
   49phy    H1B 1320   1.884   1.993   3.082  0.1043 -0.9746 -1.2967
   49phy    C12 1321   1.819   1.942   2.846  0.2078  0.0025 -0.0180
   49phy    O11 1322   1.688   1.964   2.886 -0.2063  0.2686 -0.2950
   49phy    H1A 1323   1.669   2.049   2.851  0.0508  0.7088  0.5945
   50phy    C35 1324   0.964   2.299   0.430 -0.0284  0.1876  0.0826
   50phy    C33 1325   0.835   2.318   0.347  0.1089 -0.3180  0.0568
   50phy    C34 1326   0.800   2.186   0.280 -0.6168  0.0442  0.1461
   50phy    C32 1327   0.712   2.362   0.427 -0.0493  0.1963 -0.2559
   50phy    C31 1328   0.599   2.447   0.364  0.0848  0.3308  0.0110
   50phy    C30 1329   0.482   2.471   0.455  0.0927 -0.5279  0.3152
   50phy    C28 1330   0.377   2.574   0.400 -0.2624 -0.1012 -0.5851
   50phy    C29 1331   0.236   2.518   0.414  0.4103  0.0637  0.0281
   50phy    C27 1332   0.384   2.719   0.458 -0.2414 -0.0174 -0.5255
   50phy    C26 1333   0.467   2.810   0.365  0.4375  0.0479  0.3950
   50phy    C25 1334   0.425   2.962   0.370 -0.2085  0.1487  0.2392
   50phy    C23 1335   0.508   3.062   0.285 -0.4885  0.0427  0.1699
   50phy    C24 1336   0.418   3.162   0.219 -0.3211  0.1758 -0.6587
   50phy    C22 1337   0.625   3.126   0.359  0.2461  0.3972 -0.1500
   50phy    C21 1338   0.763   3.112   0.292  0.4892 -0.3281  0.7789
   50phy    C20 1339   0.878   3.144   0.391  0.5142  0.1710  0.1113
   50phy    C18 1340   1.030   3.131   0.353 -1.1309  0.2561  0.4311
   50phy    O01 1341   1.048   2.997   0.303  0.0959  0.0257 -0.2979
   50phy    H01 1342   0.992   2.988   0.228 -1.2269  0.4463  0.6081
   50phy    C19 1343   1.108   3.134   0.488  0.0025 -0.2675 -0.3577
   50phy    C13 1344   1.086   3.232   0.243 -0.4830  0.2724  0.2895
   50phy     H3 1345   1.017   3.221   0.156  0.3555 -0.2500 -0.3289
   50phy    O33 1346   1.072   3.373   0.269 -0.4529 -0.0997  0.4461
   50phy    H1B 1347   1.149   3.407   0.311  0.1402  0.2312 -0.8404
   50phy    C12 1348   1.200   3.208   0.138  0.2154  0.0181 -0.3925
   50phy    O11 1349   1.320   3.278   0.159 -0.1645 -0.2337 -0.7298
   50phy    H1A 1350   1.342   3.258   0.248 -1.2773 -0.0235 -0.3865
   51phy    C35 1351   2.267   2.623   0.564  0.1137  0.0507  0.1081
   51phy    C33 1352   2.306   2.715   0.444 -0.2614  0.4612  0.2340
   51phy    C34 1353   2.429   2.800   0.463 -0.2949  0.2016 -0.1221
   51phy    C32 1354   2.315   2.631   0.308  0.2155  0.0026  0.0408
   51phy    C31 1355   2.297   2.716   0.180 -0.0051 -0.0578 -0.5939
   51phy    C30 1356   2.321   2.631   0.058  0.1996  0.1508 -0.1981
   51phy    C28 1357   2.312   2.699  -0.076 -0.3042 -0.0587 -0.8608
   51phy    C29 1358   2.450   2.749  -0.119  0.2579  0.1493 -0.1043
   51phy    C27 1359   2.269   2.599  -0.184 -0.1634  0.3846  0.0605
   51phy    C26 1360   2.127   2.620  -0.242 -0.0426  0.2116 -0.0672
   51phy    C25 1361   2.082   2.522  -0.351  0.2235 -0.2679  0.6890
   51phy    C23 1362   1.948   2.567  -0.425 -0.5464  0.6477  0.2781
   51phy    C24 1363   1.980   2.644  -0.554  0.5820  0.0441  0.3662
   51phy    C22 1364   1.870   2.442  -0.474 -0.2031 -0.6810 -0.0837
   51phy    C21 1365   1.757   2.397  -0.374 -0.3240 -0.3655  0.1500
   51phy    C20 1366   1.653   2.303  -0.442  0.0766  0.4530  0.6384
   51phy    C18 1367   1.531   2.264  -0.341 -0.3841 -0.3872 -0.0070
   51phy    O01 1368   1.573   2.222  -0.210 -0.1703  0.0929 -0.3508
   51phy    H01 1369   1.620   2.288  -0.162  1.4061 -0.4792 -1.0507
   51phy    C19 1370   1.464   2.142  -0.410  0.0624 -0.0610 -0.4493
   51phy    C13 1371   1.439   2.397  -0.313 -0.4165  0.0866 -0.3585
   51phy     H3 1372   1.494   2.458  -0.236 -1.7228  1.3498 -0.3911
   51phy    O33 1373   1.426   2.502  -0.404 -0.0407  0.0365 -0.7737
   51phy    H1B 1374   1.336   2.515  -0.429  0.1276  0.5572 -1.1067
   51phy    C12 1375   1.318   2.397  -0.211  0.0371 -0.9137 -0.0823
   51phy    O11 1376   1.197   2.351  -0.256  0.2135 -0.4053  0.2114
   51phy    H1A 1377   1.144   2.318  -0.186 -2.8140  0.4844 -1.5032
   52phy    C35 1378   2.443   0.860   1.142 -0.3898  0.2756  0.0075
   52phy    C33 1379   2.295   0.845   1.138  0.3442  0.0267  0.3700
   52phy    C34 1380   2.260   0.709   1.190 -0.1148  0.0755 -0.0738
   52phy    C32 1381   2.235   0.960   1.219 -0.4947  0.9121 -0.2741
   52phy    C31 1382   2.101   1.007   1.177  0.1390 -0.4131  0.3343
   52phy    C30 1383   2.049   1.118   1.259 -0.0659 -0.3526  0.1280
   52phy    C28 1384   1.919   1.183   1.220 -0.4109  0.1881 -0.6803
   52phy    C29 1385   1.827   1.194   1.348 -0.3131  0.1127  0.2130
   52phy    C27 1386   1.951   1.316   1.157  0.1832 -0.3736  0.2570
   52phy    C26 1387   1.870   1.342   1.029  0.1902  0.4378 -0.0616
   52phy    C25 1388   1.907   1.477   0.962 -0.1842  0.3261 -0.4950
   52phy    C23 1389   1.859   1.510   0.822 -0.5913  0.3785  0.3013
   52phy    C24 1390   1.720   1.569   0.821 -0.1226  0.0635  0.2009
   52phy    C22 1391   1.953   1.611   0.759  0.0992 -0.1061  0.6126
   52phy    C21 1392   1.989   1.576   0.617  0.1503 -0.4432  0.2875
   52phy    C20 1393   2.107   1.659   0.562 -0.2436 -0.1678 -0.3067
   52phy    C18 1394   2.138   1.644   0.409 -0.0014  0.3155 -0.2947
   52phy    O01 1395   2.154   1.504   0.385 -0.1508  0.1065  0.0994
   52phy    H01 1396   2.243   1.483   0.366 -0.4684 -0.8057 -0.4497
   52phy    C19 1397   2.273   1.713   0.393  0.1303  0.4240  0.2010
   52phy    C13 1398   2.027   1.705   0.311 -0.8799  0.2812  0.5586
   52phy     H3 1399   1.935   1.648   0.342  0.0154 -1.0702  0.8386
   52phy    O33 1400   1.984   1.838   0.343 -0.5213 -0.6232 -0.2068
   52phy    H1B 1401   2.018   1.894   0.276 -0.2096 -3.4974 -2.6117
   52phy    C12 1402   1.992   1.659   0.168  0.0409  0.1109  0.3733
   52phy    O11 1403   1.990   1.766   0.076 -0.5841 -0.0733  0.4940
   52phy    H1A 1404   1.911   1.813   0.094 -0.1867  0.7236  0.1818
   53phy    C35 1405   0.641   3.473   1.214 -0.6287  0.6361 -0.3844
   53phy    C33 1406   0.672   3.353   1.304 -0.1395 -0.3109 -0.0254
   53phy    C34 1407   0.545   3.325   1.381  0.5911 -0.0901 -0.0443
   53phy    C32 1408   0.716   3.235   1.215 -0.5222 -0.1589 -0.5961
   53phy    C31 1409   0.850   3.170   1.236 -0.1376  0.7819 -0.0759
   53phy    C30 1410   0.856   3.045   1.146  0.2305  0.4444 -0.7556
   53phy    C28 1411   0.981   2.952   1.157  0.3525 -0.0183  0.6050
   53phy    C29 1412   0.941   2.814   1.211  0.8598  0.2086 -0.1229
   53phy    C27 1413   1.051   2.933   1.019 -0.0152  0.3733 -0.4353
   53phy    C26 1414   1.195   2.988   1.015 -0.6514  0.0151 -0.0766
   53phy    C25 1415   1.293   2.922   0.915 -0.0411 -0.0724 -0.2183
   53phy    C23 1416   1.431   2.995   0.920  0.4919  0.4355 -0.2412
   53phy    C24 1417   1.526   2.917   1.006  0.1128  0.2191 -0.2876
   53phy    C22 1418   1.512   3.016   0.789 -0.4106  0.3030  0.4249
   53phy    C21 1419   1.471   3.139   0.712  0.5233 -0.0718  0.1455
   53phy    C20 1420   1.568   3.154   0.593 -0.0385 -0.2345 -0.0700
   53phy    C18 1421   1.533   3.242   0.464  0.1439  1.2025 -0.8862
   53phy    O01 1422   1.421   3.179   0.389  0.1639  0.0029 -0.1732
   53phy    H01 1423   1.406   3.087   0.398 -1.2415  0.1412 -0.8828
   53phy    C19 1424   1.661   3.212   0.381 -0.0761 -0.3971  0.2749
   53phy    C13 1425   1.512   3.400   0.482  0.2699 -0.2192  0.2491
   53phy     H3 1426   1.554   3.422   0.583  0.5229 -2.6541  0.7419
   53phy    O33 1427   1.589   3.494   0.407 -0.3384 -0.1933 -0.4762
   53phy    H1B 1428   1.676   3.464   0.390 -0.6083 -2.0426  1.1079
   53phy    C12 1429   1.372   3.459   0.519 -0.1403 -0.9696  0.4391
   53phy    O11 1430   1.292   3.468   0.404  0.3028  0.2072  0.6856
   53phy    H1A 1431   1.355   3.496   0.340  1.5542 -1.8658  0.9282
   54phy    C35 1432   2.258   2.815   1.460 -0.0889  0.0689 -0.1411
   54phy    C33 1433   2.394   2.773   1.403  0.7055  0.1770  0.1932
   54phy    C34 1434   2.500   2.849   1.479 -0.3785 -0.3006  0.7223
   54phy    C32 1435   2.402   2.624   1.385 -0.2902  0.4400  0.6879
   54phy    C31 1436   2.517   2.565   1.296 -0.3011 -0.3288  0.3129
   54phy    C30 1437   2.522   2.416   1.328  0.1913 -0.3268 -0.2561
   54phy    C28 1438   2.633   2.337   1.253  0.1232  0.3403  0.2001
   54phy    C29 1439   2.679   2.228   1.339  0.0645  0.0427  0.0858
   54phy    C27 1440   2.589   2.274   1.119  0.0815 -0.1988  0.0220
   54phy    C26 1441   2.663   2.333   0.994 -0.2088  0.2925  0.0525
   54phy    C25 1442   2.651   2.247   0.870 -0.1989 -0.2673  0.2491
   54phy    C23 1443   2.736   2.282   0.744 -0.0543  0.5012 -0.3020
   54phy    C24 1444   2.829   2.167   0.703  0.1442  0.1670  0.1485
   54phy    C22 1445   2.659   2.359   0.637 -0.5632  0.7603 -0.4510
   54phy    C21 1446   2.752   2.443   0.539  0.1334  0.6024 -0.3031
   54phy    C20 1447   2.686   2.490   0.410  0.1108  0.2298  0.0731
   54phy    C18 1448   2.782   2.542   0.293 -0.4187  0.0298 -0.5675
   54phy    O01 1449   2.874   2.638   0.353 -0.5794  0.3277  0.2984
   54phy    H01 1450   2.820   2.699   0.399 -3.6823 -0.7823 -1.5548
   54phy    C19 1451   2.691   2.627   0.203 -0.2834  0.9723  0.0898
   54phy    C13 1452   2.859   2.423   0.219  0.1759 -0.5770  0.1445
   54phy     H3 1453   2.914   2.375   0.304  0.3206  1.0054  0.9912
   54phy    O33 1454   2.778   2.313   0.180 -0.3631  0.3815  0.3722
   54phy    H1B 1455   2.781   2.312   0.087 -0.2281  2.5313  0.2967
   54phy    C12 1456   2.997   2.443   0.147 -0.0302 -0.1738  0.3028
   54phy    O11 1457   3.011   2.455   0.009 -0.2323  0.2910 -0.1063
   54phy    H1A 1458   2.984   2.540  -0.020  1.7753  1.2000  0.5520
   55phy    C35 1459   0.545   4.835   1.393  0.0440  0.4225 -0.0794
   55phy    C33 1460   0.399   4.817   1.429  0.1511  0.4464 -0.5286
   55phy    C34 1461   0.378   4.820   1.585  0.3968 -0.2227 -0.1058
   55phy    C32 1462   0.308   4.918   1.354  0.4592  0.1486  0.0288
   55phy    C31 1463   0.200   4.838   1.274  0.0620  0.2208 -0.6934
   55phy    C30 1464   0.099   4.932   1.206  0.5035 -0.3996 -0.5971
   55phy    C28 1465   0.002   4.865   1.100 -0.4028  0.2076 -0.0248
   55phy    C29 1466  -0.116   4.787   1.158 -0.3279 -0.0519  0.6656
   55phy    C27 1467  -0.056   4.973   1.002 -0.1157  0.1645 -0.3301
   55phy    C26 1468  -0.027   4.953   0.853 -0.0419  0.2309  0.5310
   55phy    C25 1469  -0.064   5.084   0.779  0.1379 -0.1728 -0.6778
   55phy    C23 1470  -0.020   5.099   0.634  0.4158 -0.5544  0.2813
   55phy    C24 1471  -0.115   5.194   0.563 -0.1871 -0.2014  0.2563
   55phy    C22 1472   0.122   5.154   0.629  0.1923 -0.2563  0.3617
   55phy    C21 1473   0.189   5.102   0.509  0.0496  0.0410  0.4245
   55phy    C20 1474   0.330   5.166   0.503  0.0864 -0.0484 -0.3774
   55phy    C18 1475   0.415   5.154   0.373 -0.4782  0.1788 -0.1200
   55phy    O01 1476   0.415   5.012   0.347  0.2704  0.0570  0.0766
   55phy    H01 1477   0.337   4.985   0.303  0.4499 -2.4527  1.1340
   55phy    C19 1478   0.557   5.197   0.417  0.8146 -0.5423 -0.6336
   55phy    C13 1479   0.348   5.238   0.249  0.5406  0.0590  0.0725
   55phy     H3 1480   0.251   5.187   0.229 -0.8799  2.9702 -1.1629
   55phy    O33 1481   0.288   5.367   0.282 -0.2833  0.2880  0.0920
   55phy    H1B 1482   0.342   5.437   0.253  1.4269 -1.5719 -1.5535
   55phy    C12 1483   0.376   5.223   0.097 -0.0537 -0.1984  0.0023
   55phy    O11 1484   0.454   5.323   0.037  0.4071 -0.0642  0.4081
   55phy    H1A 1485   0.460   5.313  -0.056  0.0089  2.5312  0.0478
   56phy    C35 1486   2.089   3.484   2.357  0.1711  0.1695 -0.2311
   56phy    C33 1487   2.140   3.400   2.243 -0.7005  0.2155 -0.0385
   56phy    C34 1488   2.023   3.399   2.136 -0.0580  0.0713  0.0967
   56phy    C32 1489   2.263   3.465   2.184 -0.0048 -0.2383  0.1302
   56phy    C31 1490   2.367   3.361   2.142 -0.3226  0.5273 -0.0634
   56phy    C30 1491   2.476   3.423   2.050  1.0484 -0.2056 -0.0140
   56phy    C28 1492   2.582   3.322   2.004  0.1043  0.5461 -0.0854
   56phy    C29 1493   2.565   3.262   1.866 -0.2648  0.1638 -0.0265
   56phy    C27 1494   2.723   3.385   2.016 -0.0722 -0.3262  0.4478
   56phy    C26 1495   2.786   3.368   2.151  0.2746 -0.0881  0.0839
   56phy    C25 1496   2.914   3.449   2.174  0.5154 -0.5051  0.0212
   56phy    C23 1497   3.035   3.374   2.238 -0.0520 -0.1836 -0.3060
   56phy    C24 1498   3.165   3.438   2.202 -0.5633 -0.3027 -0.1613
   56phy    C22 1499   3.048   3.381   2.394 -0.1034  0.0565  0.3307
   56phy    C21 1500   2.969   3.284   2.479  0.1285  0.1677  0.5169
   56phy    C20 1501   2.992   3.321   2.628  0.0466  0.2115 -0.1983
   56phy    C18 1502   2.949   3.226   2.742 -0.3550  0.7427 -0.5352
   56phy    O01 1503   3.034   3.115   2.734 -0.1245  0.0111  0.6089
   56phy    H01 1504   3.124   3.134   2.752  0.0826 -1.0160  0.7388
   56phy    C19 1505   3.007   3.295   2.872 -0.2746 -0.0229 -0.1896
   56phy    C13 1506   2.788   3.200   2.752 -0.2341  0.2201 -0.3464
   56phy     H3 1507   2.741   3.201   2.650 -0.2432  0.1667 -0.3430
   56phy    O33 1508   2.714   3.300   2.823  0.0121 -0.3462 -0.7313
   56phy    H1B 1509   2.648   3.333   2.766 -0.4529 -1.6036 -0.9363
   56phy    C12 1510   2.740   3.062   2.812 -0.0031 -0.0007  0.4048
   56phy    O11 1511   2.808   2.956   2.757 -0.3001 -0.0264  0.0704
   56phy    H1A 1512   2.896   2.985   2.744  0.4380 -1.2967  1.9114
   57phy    C35 1513   0.402   2.927   1.269  0.2267 -0.5412 -0.3244
   57phy    C33 1514   0.250   2.912   1.256 -0.1079  0.1994  0.1884
   57phy    C34 1515   0.210   2.813   1.364  0.4545 -0.0684 -0.0550
   57phy    C32 1516   0.187   3.048   1.272  0.4266  0.3949 -0.0077
   57phy    C31 1517   0.171   3.141   1.145 -0.0014 -0.0417 -0.0017
   57phy    C30 1518   0.164   3.290   1.175  0.3459 -0.8414 -0.1697
   57phy    C28 1519   0.163   3.392   1.057 -0.2708  0.7566 -0.1061
   57phy    C29 1520   0.021   3.405   1.000 -0.5182 -0.8340  0.3350
   57phy    C27 1521   0.223   3.524   1.113 -0.8235 -0.2400 -0.2252
   57phy    C26 1522   0.298   3.614   1.009 -0.4910 -0.3311 -0.6897
   57phy    C25 1523   0.356   3.753   1.054 -0.0914 -0.4100  0.0336
   57phy    C23 1524   0.405   3.835   0.929 -0.0456 -0.1141 -0.1652
   57phy    C24 1525   0.375   3.986   0.955  0.1913  0.0194 -0.2718
   57phy    C22 1526   0.549   3.813   0.877  0.0693 -0.1378 -0.1262
   57phy    C21 1527   0.550   3.794   0.729  0.2445  0.1934  0.0315
   57phy    C20 1528   0.674   3.725   0.676  0.3229  0.5981 -0.3456
   57phy    C18 1529   0.697   3.714   0.519 -0.2673  0.3252  0.2048
   57phy    O01 1530   0.585   3.642   0.459  0.5585 -0.3945  0.1424
   57phy    H01 1531   0.506   3.656   0.509  1.4713 -0.2142  1.5938
   57phy    C19 1532   0.808   3.606   0.514 -0.6790  0.3572  0.4113
   57phy    C13 1533   0.731   3.854   0.448 -0.3352 -0.1055  0.3820
   57phy     H3 1534   0.641   3.917   0.469 -0.8820 -0.4748 -0.7912
   57phy    O33 1535   0.830   3.949   0.501 -0.0326  0.0885 -0.0782
   57phy    H1B 1536   0.909   3.937   0.454 -1.5129  0.2556 -2.7882
   57phy    C12 1537   0.701   3.886   0.296  0.2082  0.3293  0.5657
   57phy    O11 1538   0.666   4.020   0.261  0.0580  0.1841  0.4354
   57phy    H1A 1539   0.741   4.069   0.234  1.1457 -1.3892  0.4475
   58phy    C35 1540   0.949   3.549   1.751 -0.6346  0.5352  0.2781
   58phy    C33 1541   0.860   3.440   1.804 -0.1828  0.2689 -0.7108
   58phy    C34 1542   0.721   3.487   1.845  0.5591  0.1539 -0.1819
   58phy    C32 1543   0.843   3.333   1.697  0.0045 -0.1902  0.1037
   58phy    C31 1544   0.833   3.188   1.744 -0.1354  0.0848 -0.1221
   58phy    C30 1545   0.828   3.095   1.622  0.0177  0.6657  0.0817
   58phy    C28 1546   0.765   2.960   1.644 -0.5378 -0.2173  0.7074
   58phy    C29 1547   0.668   2.922   1.528  0.2324 -0.0514 -0.0880
   58phy    C27 1548   0.860   2.842   1.676 -0.1440  0.3780 -0.3770
   58phy    C26 1549   0.808   2.735   1.767  0.2358  0.2061 -0.4402
   58phy    C25 1550   0.913   2.640   1.812 -0.1163  0.0085 -0.3630
   58phy    C23 1551   0.869   2.538   1.917 -0.5146  0.2509 -0.0383
   58phy    C24 1552   0.810   2.410   1.846 -0.2008  0.5658 -0.1683
   58phy    C22 1553   0.987   2.495   2.005  0.5740  0.0036 -0.2058
   58phy    C21 1554   0.951   2.474   2.154 -0.6285 -0.5505 -0.0195
   58phy    C20 1555   1.082   2.438   2.226 -0.4981 -0.1026  0.6955
   58phy    C18 1556   1.083   2.426   2.383 -0.0989 -0.1076 -0.1373
   58phy    O01 1557   0.966   2.357   2.429 -0.3829 -0.3487  0.4143
   58phy    H01 1558   0.924   2.315   2.357  1.0724  0.3409 -0.8891
   58phy    C19 1559   1.186   2.309   2.410  0.1368 -0.5092  0.1547
   58phy    C13 1560   1.111   2.560   2.470  0.3523 -0.0231 -0.1641
   58phy     H3 1561   1.198   2.615   2.426  0.5153 -0.5373 -0.5026
   58phy    O33 1562   1.166   2.538   2.605  0.3370  0.1109 -0.3904
   58phy    H1B 1563   1.109   2.557   2.677  0.7802 -0.3379  0.0847
   58phy    C12 1564   0.991   2.661   2.483  0.2444 -0.0312 -0.6740
   58phy    O11 1565   0.872   2.613   2.546 -0.5790  0.2003 -0.3374
   58phy    H1A 1566   0.823   2.570   2.479 -0.6515  0.3929 -0.4108
   59phy    C35 1567   1.226   1.836   1.219 -0.1312 -0.2019  0.1867
   59phy    C33 1568   1.102   1.852   1.140 -0.3250  0.3387  0.4940
   59phy    C34 1569   1.010   1.736   1.179 -0.4660  0.3490 -0.1604
   59phy    C32 1570   1.043   1.990   1.163  0.0619 -0.3576 -0.1053
   59phy    C31 1571   0.974   2.047   1.044 -0.2298  0.3252  0.2806
   59phy    C30 1572   0.892   2.173   1.066  0.0745  0.3321  0.2010
   59phy    C28 1573   0.837   2.233   0.936 -0.1747  0.1652  0.3439
   59phy    C29 1574   0.685   2.228   0.932  0.1601  0.0981 -0.0459
   59phy    C27 1575   0.892   2.382   0.921  0.2874  0.4570 -0.2486
   59phy    C26 1576   0.896   2.443   0.779 -0.3002  0.0721 -0.4152
   59phy    C25 1577   0.926   2.594   0.794  0.1304  0.2388 -0.4656
   59phy    C23 1578   0.960   2.669   0.666 -0.4254  0.2206  0.1736
   59phy    C24 1579   0.888   2.805   0.655 -0.4777  0.1766 -0.0797
   59phy    C22 1580   1.113   2.668   0.655  0.0531  0.1428 -0.4807
   59phy    C21 1581   1.179   2.666   0.515 -1.0019 -0.2871 -0.6808
   59phy    C20 1582   1.332   2.682   0.540  0.0027 -0.4236 -0.1106
   59phy    C18 1583   1.431   2.701   0.420  0.1847 -0.2483  0.7248
   59phy    O01 1584   1.441   2.580   0.341 -0.0609  0.0492  0.3746
   59phy    H01 1585   1.528   2.569   0.306 -1.1172  0.1857 -2.5929
   59phy    C19 1586   1.563   2.716   0.499 -0.0798  0.2269 -0.0872
   59phy    C13 1587   1.401   2.832   0.330  0.4492 -0.8727  0.1097
   59phy     H3 1588   1.307   2.811   0.273 -0.5890  0.1969  1.3628
   59phy    O33 1589   1.358   2.948   0.404 -0.2083  0.4987  0.1394
   59phy    H1B 1590   1.270   2.936   0.436  0.2032 -1.1569  0.7846
   59phy    C12 1591   1.475   2.860   0.194  0.2548  0.3483  0.1439
   59phy    O11 1592   1.524   2.758   0.116  0.0953  0.2445 -0.2433
   59phy    H1A 1593   1.451   2.705   0.090  1.7639 -2.2020 -0.2692
   60phy    C35 1594   4.791   0.461   0.803 -0.0104  0.3154  0.2849
   60phy    C33 1595   4.931   0.472   0.744  0.4804 -0.2024  0.0074
   60phy    C34 1596   4.925   0.578   0.640  0.1167 -0.3346 -0.2582
   60phy    C32 1597   5.032   0.490   0.860 -0.2313 -0.0512 -0.4353
   60phy    C31 1598   5.167   0.424   0.843 -0.2243  0.3352  1.0274
   60phy    C30 1599   5.257   0.396   0.958  0.1008  0.4799 -0.0119
   60phy    C28 1600   5.392   0.339   0.915 -0.3672 -0.3229 -0.4525
   60phy    C29 1601   5.502   0.429   0.971 -0.0837  0.0335 -0.1412
   60phy    C27 1602   5.404   0.195   0.974 -0.0080 -0.0484  0.1721
   60phy    C26 1603   5.503   0.099   0.906  0.3186  0.3561 -0.5223
   60phy    C25 1604   5.516  -0.038   0.978  0.6454  0.1610  0.2469
   60phy    C23 1605   5.613  -0.138   0.917 -0.3878 -0.4559  0.3870
   60phy    C24 1606   5.661  -0.226   1.032 -0.0590 -0.1367  0.2139
   60phy    C22 1607   5.561  -0.215   0.795  0.1603 -0.0151  0.5562
   60phy    C21 1608   5.660  -0.260   0.680  0.6493 -0.1832  0.0420
   60phy    C20 1609   5.597  -0.328   0.553 -0.5059  0.3905 -0.2366
   60phy    C18 1610   5.679  -0.350   0.417 -0.1756  0.2064  0.0258
   60phy    O01 1611   5.715  -0.220   0.371 -0.3105  0.3511  0.1859
   60phy    H01 1612   5.635  -0.171   0.372 -0.1666  0.6312  2.2016
   60phy    C19 1613   5.562  -0.400   0.325 -0.7778  0.0076  0.4018
   60phy    C13 1614   5.817  -0.435   0.430 -0.0021 -0.4673  0.0634
   60phy     H3 1615   5.875  -0.375   0.506 -2.6153 -0.8643  2.5512
   60phy    O33 1616   5.821  -0.552   0.507  0.0672 -0.5689 -0.2514
   60phy    H1B 1617   5.740  -0.569   0.552  1.0367  1.1460  2.3926
   60phy    C12 1618   5.936  -0.424   0.333 -0.2652  0.4236  0.4002
   60phy    O11 1619   5.980  -0.305   0.269  0.0318  0.2167 -0.0455
   60phy    H1A 1620   5.913  -0.242   0.288 -0.0231  0.5152 -1.2023
   61phy    C35 1621   2.596   3.510   1.557 -0.1044 -0.1699  0.1170
   61phy    C33 1622   2.697   3.620   1.525  0.6467 -0.1724 -0.0894
   61phy    C34 1623   2.783   3.570   1.415  0.4625 -0.1326  0.0890
   61phy    C32 1624   2.635   3.754   1.474 -0.2960  0.1355 -0.6275
   61phy    C31 1625   2.658   3.880   1.550  0.4121  0.4491 -0.1797
   61phy    C30 1626   2.606   4.004   1.475 -0.0376 -0.0368  0.2376
   61phy    C28 1627   2.572   4.133   1.553  0.5066  0.4475 -0.1126
   61phy    C29 1628   2.620   4.254   1.472  0.2807  0.3911 -0.3114
   61phy    C27 1629   2.427   4.133   1.608  0.3217  0.5297 -0.1104
   61phy    C26 1630   2.411   4.214   1.734  0.4162  0.1025 -0.3642
   61phy    C25 1631   2.268   4.206   1.795  0.2980  0.3692 -0.2227
   61phy    C23 1632   2.221   4.308   1.902  0.1500 -0.1998 -0.1669
   61phy    C24 1633   2.135   4.412   1.825 -0.2497  0.3791 -0.1821
   61phy    C22 1634   2.132   4.242   2.013 -0.0020  0.2650  0.4835
   61phy    C21 1635   2.191   4.206   2.149  0.1766 -0.6082 -0.5600
   61phy    C20 1636   2.077   4.167   2.243 -0.0256  0.6346 -0.3173
   61phy    C18 1637   2.108   4.109   2.386  0.3025  0.1595  0.2821
   61phy    O01 1638   2.202   4.184   2.468 -0.2383  0.1219 -0.1537
   61phy    H01 1639   2.192   4.148   2.554  0.5932 -0.9121 -0.4659
   61phy    C19 1640   1.982   4.134   2.467  0.0798 -0.1194  0.3244
   61phy    C13 1641   2.135   3.946   2.384 -0.0405  0.0744 -0.2320
   61phy     H3 1642   2.048   3.897   2.333 -1.3793  0.6364  1.4093
   61phy    O33 1643   2.126   3.885   2.514 -0.6569  0.0449 -0.0642
   61phy    H1B 1644   2.211   3.899   2.552 -0.0708 -0.7321 -1.0458
   61phy    C12 1645   2.270   3.892   2.329  0.2276  0.4121  0.0717
   61phy    O11 1646   2.374   3.930   2.412 -0.2585 -0.2997  0.5113
   61phy    H1A 1647   2.414   4.008   2.380 -0.2488 -0.2771  0.5785
   62phy    C35 1648   1.434   4.508   1.677  0.4882 -0.6398  0.4614
   62phy    C33 1649   1.301   4.557   1.732  0.2515  0.5029 -1.0885
   62phy    C34 1650   1.324   4.660   1.846  0.1573 -0.1448  0.6828
   62phy    C32 1651   1.205   4.606   1.618 -0.2469  0.3007  0.2920
   62phy    C31 1652   1.061   4.566   1.633  0.4644  0.2182  0.2260
   62phy    C30 1653   0.967   4.622   1.522  0.1508  0.0902  0.4135
   62phy    C28 1654   0.847   4.532   1.489 -0.2432  0.4744  0.1401
   62phy    C29 1655   0.721   4.537   1.579 -0.5263 -0.2827  0.1352
   62phy    C27 1656   0.800   4.555   1.339 -0.3480 -0.2946  0.8030
   62phy    C26 1657   0.850   4.455   1.233  0.2866  0.7427 -0.2168
   62phy    C25 1658   0.807   4.490   1.092  0.3477  0.3453  0.0421
   62phy    C23 1659   0.844   4.382   0.988  0.0566  0.7671 -0.0315
   62phy    C24 1660   0.719   4.301   0.962  0.0007  0.5341  0.3683
   62phy    C22 1661   0.892   4.431   0.854 -0.3807  0.5242  0.4600
   62phy    C21 1662   1.046   4.434   0.843  0.4977 -0.2805  0.2805
   62phy    C20 1663   1.093   4.499   0.707 -0.3438 -0.8056 -0.2624
   62phy    C18 1664   1.244   4.530   0.692 -0.4872  0.1122  1.0035
   62phy    O01 1665   1.282   4.631   0.798  0.6834  0.1540 -0.1789
   62phy    H01 1666   1.199   4.669   0.819  0.4309 -0.3444 -0.2641
   62phy    C19 1667   1.259   4.611   0.564  0.3775 -0.2857  0.4244
   62phy    C13 1668   1.348   4.404   0.696 -0.8060  0.1057 -0.5461
   62phy     H3 1669   1.303   4.344   0.779  1.2089  0.7838  1.1077
   62phy    O33 1670   1.331   4.307   0.589  0.2260  0.1100 -0.4596
   62phy    H1B 1671   1.407   4.307   0.534 -0.0751  1.9004 -0.9328
   62phy    C12 1672   1.475   4.394   0.781 -0.4692  0.1753  0.1011
   62phy    O11 1673   1.516   4.512   0.836 -0.1476  0.1040 -0.1673
   62phy    H1A 1674   1.439   4.561   0.859  1.0449  1.8039  0.3607
   63phy    C35 1675   1.189   2.937   1.483 -0.2591  0.1102 -0.2539
   63phy    C33 1676   1.325   2.866   1.467  0.4774 -0.1544  0.0541
   63phy    C34 1677   1.343   2.817   1.328  0.5543 -0.6153  0.1146
   63phy    C32 1678   1.441   2.949   1.529 -0.4640 -0.4550  0.2074
   63phy    C31 1679   1.539   2.884   1.622 -0.2917  0.0511 -0.8251
   63phy    C30 1680   1.663   2.978   1.638  0.0911  0.0318 -0.6219
   63phy    C28 1681   1.774   2.928   1.742 -0.0421 -0.0065  0.1601
   63phy    C29 1682   1.904   2.910   1.661  0.0721 -0.4706  1.1150
   63phy    C27 1683   1.797   3.042   1.840 -0.2848 -0.3126  0.1346
   63phy    C26 1684   1.725   3.006   1.966  0.2548  0.4184  0.6774
   63phy    C25 1685   1.748   3.102   2.078 -0.5465 -0.0827 -0.2110
   63phy    C23 1686   1.670   3.057   2.204  0.3946  0.3338  0.2524
   63phy    C24 1687   1.774   3.004   2.304  0.0952 -0.0318  0.1028
   63phy    C22 1688   1.578   3.165   2.261 -0.5864  0.1077 -0.7648
   63phy    C21 1689   1.480   3.156   2.383  0.1377 -0.0970 -0.2701
   63phy    C20 1690   1.416   3.300   2.402 -0.1732 -0.0032  0.2474
   63phy    C18 1691   1.316   3.333   2.514 -0.0880 -0.4294 -0.3420
   63phy    O01 1692   1.369   3.275   2.638 -0.7024  0.6761 -0.3463
   63phy    H01 1693   1.327   3.308   2.715  0.1076  0.9465 -0.0126
   63phy    C19 1694   1.334   3.486   2.532  0.0123  0.2522 -0.0978
   63phy    C13 1695   1.160   3.287   2.505 -0.4152 -0.1621  0.0770
   63phy     H3 1696   1.112   3.330   2.413  1.5201 -0.0683 -0.9469
   63phy    O33 1697   1.084   3.344   2.602 -0.2416 -0.1270 -0.2229
   63phy    H1B 1698   1.109   3.316   2.689 -0.9445 -0.5674 -0.1548
   63phy    C12 1699   1.130   3.131   2.502 -0.2423  0.0279  0.0558
   63phy    O11 1700   1.173   3.068   2.618 -0.3642  0.2442  0.0199
   63phy    H1A 1701   1.262   3.091   2.639 -0.4665  0.0792  0.6563
   64phy    C35 1702   1.269   0.503   1.424  0.8215  0.6045 -0.3194
   64phy    C33 1703   1.195   0.380   1.473 -0.5120 -0.4915 -0.3190
   64phy    C34 1704   1.048   0.393   1.449  0.5632  0.1457 -0.1415
   64phy    C32 1705   1.254   0.259   1.407  0.1518  0.2995  0.2064
   64phy    C31 1706   1.359   0.178   1.487  0.3796 -0.0610  0.1684
   64phy    C30 1707   1.374   0.034   1.440 -0.8556  0.3434  0.6212
   64phy    C28 1708   1.497  -0.056   1.493  0.5643  0.1161 -0.2073
   64phy    C29 1709   1.460  -0.110   1.633 -0.1217 -0.2165 -0.2242
   64phy    C27 1710   1.494  -0.177   1.403 -0.0664  0.4507  0.2985
   64phy    C26 1711   1.627  -0.240   1.373  0.2586 -0.2527  0.4270
   64phy    C25 1712   1.615  -0.360   1.274  0.4038  0.0856  0.3072
   64phy    C23 1713   1.742  -0.450   1.254 -0.0860 -0.5270 -0.1397
   64phy    C24 1714   1.753  -0.554   1.369  0.7176 -0.0687 -0.0926
   64phy    C22 1715   1.728  -0.525   1.119 -0.2278  0.2540  0.1150
   64phy    C21 1716   1.861  -0.561   1.050  0.2507  0.6311  0.0676
   64phy    C20 1717   1.836  -0.627   0.919  0.2903  0.4745  0.5114
   64phy    C18 1718   1.942  -0.633   0.801 -0.6741  0.5488 -0.5294
   64phy    O01 1719   1.957  -0.494   0.767  0.0033 -0.0384  0.3800
   64phy    H01 1720   1.875  -0.449   0.763  0.4874  0.7897 -0.9280
   64phy    C19 1721   1.873  -0.700   0.681  0.2474  0.1544  0.3892
   64phy    C13 1722   2.080  -0.705   0.846  0.3557  0.2846 -0.0129
   64phy     H3 1723   2.122  -0.637   0.925 -0.1964 -0.3517  0.8378
   64phy    O33 1724   2.074  -0.826   0.928  0.3726 -0.0463  0.5090
   64phy    H1B 1725   2.024  -0.817   1.007 -1.1462 -1.0073 -0.2869
   64phy    C12 1726   2.223  -0.686   0.775  0.3806  0.3706  0.2446
   64phy    O11 1727   2.255  -0.792   0.683  0.1126 -0.3855 -0.5740
   64phy    H1A 1728   2.263  -0.873   0.730  0.2611 -0.2917 -0.4396
   65phy    C35 1729   3.270   4.690   1.021  0.3906 -0.1544  0.0882
   65phy    C33 1730   3.175   4.811   1.049 -0.1954  0.0470 -0.1042
   65phy    C34 1731   3.186   4.850   1.197  0.3054 -0.3251 -0.9352
   65phy    C32 1732   3.223   4.930   0.964 -0.2285  0.1040 -0.3460
   65phy    C31 1733   3.114   4.967   0.858  0.1896  0.4045  0.0974
   65phy    C30 1734   3.154   5.088   0.774 -0.0710 -0.2250  0.3398
   65phy    C28 1735   3.059   5.119   0.662  0.3852 -0.3008 -0.0873
   65phy    C29 1736   3.058   5.269   0.626 -0.1704  0.5872  0.1504
   65phy    C27 1737   3.067   5.018   0.544  0.7035 -0.5388  0.6162
   65phy    C26 1738   2.938   4.986   0.475  0.0439  0.2846  0.0586
   65phy    C25 1739   2.963   4.906   0.343 -0.2129 -0.1493 -0.2690
   65phy    C23 1740   2.836   4.847   0.281  0.1288  0.2659  0.2539
   65phy    C24 1741   2.832   4.869   0.132 -0.2121 -0.2985 -0.5305
   65phy    C22 1742   2.821   4.701   0.325 -0.0636 -0.1313 -0.6785
   65phy    C21 1743   2.675   4.654   0.342 -0.0372  0.2076 -0.0763
   65phy    C20 1744   2.666   4.504   0.356 -0.6880  0.0936 -0.2694
   65phy    C18 1745   2.530   4.433   0.331 -0.2960 -0.0884  0.2488
   65phy    O01 1746   2.430   4.508   0.405  0.1671  0.3648  0.3393
   65phy    H01 1747   2.349   4.461   0.402 -0.2564  1.1205 -1.3996
   65phy    C19 1748   2.540   4.295   0.405 -0.0438 -0.0029 -0.5265
   65phy    C13 1749   2.493   4.420   0.174  0.6585  0.1837  0.0784
   65phy     H3 1750   2.490   4.527   0.141  0.2878  0.3616  0.6857
   65phy    O33 1751   2.598   4.379   0.083  0.8295 -0.0139  0.0018
   65phy    H1B 1752   2.562   4.319   0.021  0.5603  0.5523 -0.3953
   65phy    C12 1753   2.352   4.403   0.104  0.0621  0.8908  0.1145
   65phy    O11 1754   2.323   4.270   0.064  0.5058 -0.0541  0.0762
   65phy    H1A 1755   2.291   4.284  -0.023  1.3154  0.4578 -0.1478
   66phy    C35 1756   2.378   1.400   2.222 -0.2634 -0.4142  0.2852
   66phy    C33 1757   2.437   1.282   2.143  0.2754 -0.0888  0.3232
   66phy    C34 1758   2.536   1.311   2.036  0.7404 -0.1401  0.1251
   66phy    C32 1759   2.488   1.173   2.240  0.3134 -0.4281  0.3508
   66phy    C31 1760   2.417   1.042   2.213  0.2014  0.0957 -0.3102
   66phy    C30 1761   2.442   0.924   2.313  0.0636 -0.3358  0.3374
   66phy    C28 1762   2.378   0.794   2.263  0.1851  0.8697 -0.2946
   66phy    C29 1763   2.481   0.685   2.226 -0.2404 -0.5595 -0.0660
   66phy    C27 1764   2.279   0.740   2.372  0.1091 -0.5847 -0.0228
   66phy    C26 1765   2.143   0.702   2.322  0.1374  0.3979  0.1183
   66phy    C25 1766   2.075   0.629   2.440 -0.4889 -0.0469 -0.1082
   66phy    C23 1767   1.922   0.592   2.444  0.0830 -0.1665 -0.0746
   66phy    C24 1768   1.886   0.466   2.359  0.1363  0.2323  0.0482
   66phy    C22 1769   1.880   0.564   2.589  0.2261  0.4492  0.3842
   66phy    C21 1770   1.815   0.668   2.683 -0.1622  0.0843 -0.0953
   66phy    C20 1771   1.823   0.620   2.826  0.0654  0.0599 -0.1106
   66phy    C18 1772   1.750   0.719   2.928 -0.5815  0.0386  0.0881
   66phy    O01 1773   1.609   0.726   2.892 -0.5377  0.2624  0.1322
   66phy    H01 1774   1.603   0.758   2.804 -0.5600  1.4880  0.5639
   66phy    C19 1775   1.752   0.633   3.058 -0.2254 -0.0506 -0.1734
   66phy    C13 1776   1.819   0.866   2.926 -0.0099 -0.1887 -1.0361
   66phy     H3 1777   1.817   0.912   2.824  1.4719 -0.2031 -1.0886
   66phy    O33 1778   1.956   0.876   2.961  0.8248 -0.6902 -0.1487
   66phy    H1B 1779   2.003   0.815   2.907 -0.2167 -0.4849 -1.3501
   66phy    C12 1780   1.746   0.981   3.008  0.3990 -0.3674  0.3638
   66phy    O11 1781   1.760   1.115   2.964  0.0023  0.7628  0.1128
   66phy    H1A 1782   1.851   1.138   2.969 -0.2815  1.8448  0.6932
   67phy    C35 1783   4.078   0.226   1.122  0.3000 -0.5645  0.0772
   67phy    C33 1784   3.961   0.139   1.073 -0.1512  0.5818 -0.4195
   67phy    C34 1785   3.966   0.001   1.138  0.2826  0.3309  0.4285
   67phy    C32 1786   3.830   0.207   1.108  0.2437  0.3219 -0.3809
   67phy    C31 1787   3.706   0.186   1.018 -0.2181  0.6004 -0.1869
   67phy    C30 1788   3.579   0.258   1.063 -0.6403  0.3021  0.3041
   67phy    C28 1789   3.455   0.237   0.972  0.2607  0.1676  0.2116
   67phy    C29 1790   3.333   0.241   1.062  0.1649  0.3054 -0.2271
   67phy    C27 1791   3.449   0.343   0.865 -0.1081 -0.7163 -0.7331
   67phy    C26 1792   3.408   0.285   0.731 -0.1154 -0.0789  0.4655
   67phy    C25 1793   3.414   0.393   0.620  0.1438 -0.2375 -0.2563
   67phy    C23 1794   3.424   0.339   0.476 -0.2524  0.5321  0.1271
   67phy    C24 1795   3.289   0.354   0.405  0.5982 -0.4395  0.5389
   67phy    C22 1796   3.536   0.411   0.406 -0.2021 -0.3910 -0.0056
   67phy    C21 1797   3.623   0.324   0.315  0.6284 -0.4995  0.1258
   67phy    C20 1798   3.736   0.397   0.241 -0.5060 -0.4784 -0.5793
   67phy    C18 1799   3.826   0.338   0.124 -0.0538  0.0547 -0.9026
   67phy    O01 1800   3.905   0.221   0.164  0.2745 -0.1650  0.5591
   67phy    H01 1801   3.846   0.171   0.217 -1.7200  2.2632  0.8275
   67phy    C19 1802   3.934   0.446   0.106  0.1518 -0.4573 -0.4382
   67phy    C13 1803   3.750   0.312  -0.016  0.2418  0.8040 -0.2270
   67phy     H3 1804   3.674   0.235   0.014  3.0428 -1.2744  2.0810
   67phy    O33 1805   3.659   0.408  -0.060 -0.2106 -0.2078  0.1376
   67phy    H1B 1806   3.617   0.444   0.016 -0.1948 -0.7531  0.4086
   67phy    C12 1807   3.802   0.215  -0.128 -0.0954 -0.1510  0.2767
   67phy    O11 1808   3.885   0.272  -0.225  0.1099  0.5472 -0.4282
   67phy    H1A 1809   3.966   0.279  -0.178  0.5942  0.8973 -1.3053
   68phy    C35 1810   1.671   0.402   1.571  0.4102 -0.5132  0.8140
   68phy    C33 1811   1.748   0.321   1.674  0.5135 -1.0611 -0.0015
   68phy    C34 1812   1.653   0.319   1.795 -0.1902 -0.7168  0.1503
   68phy    C32 1813   1.797   0.182   1.625  0.1780  0.1932 -0.2847
   68phy    C31 1814   1.939   0.186   1.563  0.1858 -0.2545  0.0295
   68phy    C30 1815   1.969   0.041   1.513  0.3005  0.1907  0.1477
   68phy    C28 1816   2.111   0.006   1.463  0.0011  0.1237  0.0584
   68phy    C29 1817   2.206  -0.037   1.577 -0.4067  0.0935  0.5559
   68phy    C27 1818   2.098  -0.118   1.373  0.2444 -0.3889  0.2794
   68phy    C26 1819   2.101  -0.082   1.225 -0.4681  0.9639 -0.4986
   68phy    C25 1820   2.099  -0.214   1.145  0.6458  0.2653  0.2578
   68phy    C23 1821   2.088  -0.193   0.994 -0.2220 -0.3729 -0.0674
   68phy    C24 1822   2.179  -0.281   0.920 -0.1966  0.6297 -0.1666
   68phy    C22 1823   1.942  -0.219   0.952  0.1345 -0.2126 -0.2953
   68phy    C21 1824   1.887  -0.118   0.849 -0.2264  0.4850  0.0269
   68phy    C20 1825   1.738  -0.146   0.830 -0.5023  0.3551  0.2578
   68phy    C18 1826   1.662  -0.163   0.694 -0.2873 -0.6650  0.5246
   68phy    O01 1827   1.688  -0.044   0.608  0.3437 -0.1460  0.3572
   68phy    H01 1828   1.611  -0.031   0.555  0.8960 -0.7699 -0.6140
   68phy    C19 1829   1.514  -0.163   0.733 -0.1578  0.0158  0.2671
   68phy    C13 1830   1.704  -0.301   0.622 -0.4893 -0.1490  0.1740
   68phy     H3 1831   1.811  -0.290   0.593 -0.3847  0.0607  0.6363
   68phy    O33 1832   1.722  -0.411   0.712 -0.3792  0.0090  0.3509
   68phy    H1B 1833   1.645  -0.464   0.719  0.3733 -1.3974 -1.1497
   68phy    C12 1834   1.686  -0.336   0.469  0.2677 -0.0067 -0.0927
   68phy    O11 1835   1.585  -0.431   0.441  0.1631 -0.0210  0.4896
   68phy    H1A 1836   1.559  -0.426   0.351  0.5462 -1.8543  0.2332
   69phy    C35 1837   2.189   3.133   1.726 -0.1275 -0.4953 -0.0232
   69phy    C33 1838   2.161   3.256   1.641  0.4226  0.0986 -0.2517
   69phy    C34 1839   2.032   3.229   1.558 -0.2122 -0.6433 -0.1960
   69phy    C32 1840   2.147   3.377   1.737  0.3136 -0.1775 -0.1438
   69phy    C31 1841   2.233   3.500   1.694  0.6061  0.5558 -0.6819
   69phy    C30 1842   2.208   3.622   1.785  0.5300 -0.0416  0.4342
   69phy    C28 1843   2.305   3.738   1.763  0.3143 -0.1847 -0.2057
   69phy    C29 1844   2.235   3.845   1.675  0.4273  0.2023  0.0971
   69phy    C27 1845   2.351   3.798   1.894 -0.2529  0.2275  0.2288
   69phy    C26 1846   2.505   3.821   1.908  0.0708  0.2544  0.3968
   69phy    C25 1847   2.531   3.869   2.053 -0.4647 -0.3692 -0.6494
   69phy    C23 1848   2.676   3.915   2.093 -0.2684 -0.0558 -0.3474
   69phy    C24 1849   2.723   4.044   2.030  0.3934 -0.1886 -0.0053
   69phy    C22 1850   2.694   3.923   2.248  0.0209 -0.3000 -0.0176
   69phy    C21 1851   2.720   3.789   2.313  0.2643 -0.2425 -0.5909
   69phy    C20 1852   2.691   3.779   2.464  0.4068  0.2835  0.3781
   69phy    C18 1853   2.676   3.641   2.537  0.8174 -0.4162 -0.0944
   69phy    O01 1854   2.802   3.575   2.529 -0.3600 -0.0934 -0.0880
   69phy    H01 1855   2.859   3.632   2.578 -0.1082 -0.4206 -0.0030
   69phy    C19 1856   2.665   3.683   2.686 -0.2169 -0.0745  0.3862
   69phy    C13 1857   2.547   3.560   2.478  0.0285  0.3189 -1.0359
   69phy     H3 1858   2.552   3.561   2.366 -0.4375  0.9060 -1.0612
   69phy    O33 1859   2.422   3.633   2.491  0.4571 -0.0151  0.2375
   69phy    H1B 1860   2.438   3.725   2.479  0.3051  0.2559  1.8621
   69phy    C12 1861   2.533   3.411   2.523 -0.3580  0.0593  0.1149
   69phy    O11 1862   2.495   3.377   2.659  0.3989  0.0974 -0.6769
   69phy    H1A 1863   2.415   3.421   2.680  0.2878 -0.7200  0.7543
   70phy    C35 1864   1.326   1.077   0.961 -0.7596  0.1314 -0.5105
   70phy    C33 1865   1.472   1.053   0.931  0.7099  0.3185 -0.0510
   70phy    C34 1866   1.526   1.163   0.849 -0.3231  0.0189 -0.5772
   70phy    C32 1867   1.554   1.029   1.055  0.1476  0.7623  0.1847
   70phy    C31 1868   1.611   0.885   1.056  0.2664 -0.6559  0.3826
   70phy    C30 1869   1.680   0.849   1.187 -0.1134 -0.1554 -0.1350
   70phy    C28 1870   1.746   0.708   1.199  0.0070 -0.4298  0.0044
   70phy    C29 1871   1.859   0.706   1.303  0.1490 -0.1386 -0.0126
   70phy    C27 1872   1.659   0.578   1.220 -0.7795 -0.2625 -0.0837
   70phy    C26 1873   1.688   0.480   1.107  1.0052 -0.2501  0.0462
   70phy    C25 1874   1.626   0.344   1.145 -0.5422  0.0695  0.2795
   70phy    C23 1875   1.636   0.235   1.033 -0.2293 -0.1177  0.2402
   70phy    C24 1876   1.673   0.104   1.100  0.2751 -0.5045 -0.5235
   70phy    C22 1877   1.523   0.225   0.931  0.3348 -0.3228 -0.3989
   70phy    C21 1878   1.557   0.238   0.781  0.2170  0.0364  0.5702
   70phy    C20 1879   1.433   0.224   0.690  0.2082  0.0862  0.2450
   70phy    C18 1880   1.433   0.264   0.536  0.5783  0.7455  0.4783
   70phy    O01 1881   1.510   0.384   0.521  0.2959 -0.0531 -0.4461
   70phy    H01 1882   1.601   0.376   0.541  0.5005  2.8403  0.2164
   70phy    C19 1883   1.284   0.297   0.509  0.0174 -0.2891  0.0813
   70phy    C13 1884   1.497   0.158   0.432  0.7028 -0.7437 -0.1530
   70phy     H3 1885   1.607   0.169   0.455  0.4778  0.3050  0.5014
   70phy    O33 1886   1.484   0.018   0.451 -0.3247 -0.0157  0.1906
   70phy    H1B 1887   1.440  -0.020   0.377 -0.4345  1.0841 -0.3325
   70phy    C12 1888   1.524   0.198   0.278  0.2285  0.4386 -0.3498
   70phy    O11 1889   1.546   0.330   0.235  0.0484  0.2627 -0.0401
   70phy    H1A 1890   1.461   0.364   0.216 -0.1505 -0.6914 -0.9453
   71phy    C35 1891   2.491   0.759   1.827 -0.2276  0.0254  0.6533
   71phy    C33 1892   2.527   0.709   1.681  0.5803 -0.0471 -0.2387
   71phy    C34 1893   2.666   0.758   1.645 -0.4486  0.2780 -0.0908
   71phy    C32 1894   2.500   0.562   1.644  0.0192  0.3294 -0.1577
   71phy    C31 1895   2.505   0.513   1.496 -0.2362  0.2298  0.3472
   71phy    C30 1896   2.506   0.361   1.494  0.4448 -0.1626  0.2356
   71phy    C28 1897   2.495   0.293   1.352  0.0820 -0.0035  0.1206
   71phy    C29 1898   2.563   0.156   1.366 -0.4266  0.3499 -0.0620
   71phy    C27 1899   2.349   0.288   1.299  0.0141 -0.4507 -0.3699
   71phy    C26 1900   2.347   0.293   1.145  0.1349  0.1164  0.4378
   71phy    C25 1901   2.205   0.308   1.090 -0.2516 -0.2375 -0.0078
   71phy    C23 1902   2.193   0.315   0.938 -0.5337  0.2883  0.4477
   71phy    C24 1903   2.199   0.183   0.872 -0.1786  0.2620 -0.1635
   71phy    C22 1904   2.061   0.378   0.901  0.1857 -0.1501 -0.8413
   71phy    C21 1905   2.044   0.451   0.766  0.3754  0.1779  0.3792
   71phy    C20 1906   1.900   0.516   0.750  0.2425  0.1310  0.5442
   71phy    C18 1907   1.861   0.574   0.608  0.3065  0.0015 -0.3709
   71phy    O01 1908   1.950   0.678   0.576  0.2972 -0.0231  0.2611
   71phy    H01 1909   1.912   0.730   0.507  1.3329 -0.5816 -0.7587
   71phy    C19 1910   1.725   0.650   0.628 -0.0438 -0.1521 -0.3208
   71phy    C13 1911   1.841   0.459   0.494 -0.3340 -0.3158  0.0851
   71phy     H3 1912   1.938   0.403   0.500  1.5476  2.7660  1.0284
   71phy    O33 1913   1.754   0.356   0.533  0.1260  0.1758  0.1374
   71phy    H1B 1914   1.811   0.282   0.545  0.5235 -0.1192 -2.9291
   71phy    C12 1915   1.860   0.462   0.342  0.5000  0.5820 -0.0123
   71phy    O11 1916   1.737   0.492   0.279  0.4075 -0.2097  0.6179
   71phy    H1A 1917   1.680   0.420   0.301  0.2796  0.0116  1.0190
   72phy    C35 1918   2.199   1.012   1.632  0.4201  0.3240  0.1377
   72phy    C33 1919   2.232   1.142   1.701 -0.2538  0.3470  0.2328
   72phy    C34 1920   2.274   1.097   1.837 -0.1783 -0.1808 -0.1995
   72phy    C32 1921   2.347   1.226   1.644 -0.2833  0.4394  0.3426
   72phy    C31 1922   2.306   1.327   1.530  0.3153 -0.3271 -0.0648
   72phy    C30 1923   2.427   1.380   1.454  0.1584  0.0734 -0.0676
   72phy    C28 1924   2.401   1.476   1.335  0.1941 -0.3273 -0.3873
   72phy    C29 1925   2.452   1.616   1.366 -0.3437 -1.1079 -0.6510
   72phy    C27 1926   2.480   1.407   1.219  0.0052  0.3620 -0.0157
   72phy    C26 1927   2.391   1.422   1.092 -0.2744  0.3414 -0.1281
   72phy    C25 1928   2.465   1.360   0.973  0.0828  0.0718 -0.0588
   72phy    C23 1929   2.384   1.364   0.843  0.4626  0.2600  0.3049
   72phy    C24 1930   2.472   1.406   0.723  0.3256  0.1100  0.0787
   72phy    C22 1931   2.301   1.233   0.825 -0.0075  0.5837 -0.1209
   72phy    C21 1932   2.185   1.219   0.724 -0.3218 -0.3667  0.3903
   72phy    C20 1933   2.080   1.118   0.772 -0.4582 -0.0011  0.3069
   72phy    C18 1934   1.973   1.071   0.668 -0.7587 -0.3532 -0.1930
   72phy    O01 1935   1.905   1.191   0.609 -0.2570  0.2760 -0.0715
   72phy    H01 1936   1.959   1.235   0.547 -0.0222 -1.6250 -1.2990
   72phy    C19 1937   1.881   0.992   0.757  0.4765 -0.3053  0.2209
   72phy    C13 1938   2.033   0.985   0.544  0.3542 -0.4153 -0.3219
   72phy     H3 1939   2.092   1.064   0.492 -0.1326  1.1999  1.4577
   72phy    O33 1940   2.143   0.894   0.569 -0.2071 -0.2391  0.0002
   72phy    H1B 1941   2.108   0.809   0.588 -0.4463  0.1446  1.3980
   72phy    C12 1942   1.952   0.968   0.411  0.1257 -0.3501  0.4415
   72phy    O11 1943   1.883   0.842   0.407  0.4045 -0.1972 -0.6282
   72phy    H1A 1944   1.851   0.835   0.320  0.0392  2.0406 -0.7277
   73phy    C35 1945   2.620   0.948   0.535 -0.7985 -0.6564  0.0479
   73phy    C33 1946   2.609   1.005   0.674  0.3846 -0.0611 -0.1705
   73phy    C34 1947   2.506   0.932   0.754 -0.2879  0.6255  0.0723
   73phy    C32 1948   2.743   1.013   0.751  0.1755  0.6572 -0.4048
   73phy    C31 1949   2.790   1.151   0.748  0.1731  0.1101 -0.3837
   73phy    C30 1950   2.925   1.171   0.819 -0.1930  0.3536  0.2632
   73phy    C28 1951   2.990   1.309   0.805  0.0613 -0.0175  0.0145
   73phy    C29 1952   3.083   1.317   0.927 -0.2829  0.1322 -0.0656
   73phy    C27 1953   3.077   1.310   0.676  0.1482  0.2532  0.2592
   73phy    C26 1954   3.107   1.442   0.608  0.3404  0.2294 -0.0091
   73phy    C25 1955   3.186   1.425   0.475  0.1023 -0.1810  0.3274
   73phy    C23 1956   3.180   1.555   0.387  1.0329  0.8268 -0.0876
   73phy    C24 1957   3.302   1.643   0.421 -0.7457  0.3945 -0.0901
   73phy    C22 1958   3.182   1.513   0.236  0.5441  0.0478  0.1488
   73phy    C21 1959   3.048   1.508   0.159 -0.1517 -0.5301 -0.0193
   73phy    C20 1960   3.072   1.509   0.012 -0.6679 -0.0075  0.1989
   73phy    C18 1961   2.955   1.488  -0.086  0.1278 -0.1068  0.3908
   73phy    O01 1962   2.878   1.380  -0.051  0.1933 -0.1397  0.4264
   73phy    H01 1963   2.793   1.383  -0.090  0.8509 -1.5238 -1.2483
   73phy    C19 1964   3.019   1.445  -0.216  0.3014  0.3331  0.2191
   73phy    C13 1965   2.861   1.616  -0.106  0.0397  0.3264 -0.2636
   73phy     H3 1966   2.813   1.629  -0.005  0.8198 -2.2851  0.5250
   73phy    O33 1967   2.918   1.743  -0.114 -0.8187 -0.0564 -0.1457
   73phy    H1B 1968   2.957   1.757  -0.198 -2.5242  1.7617 -0.6852
   73phy    C12 1969   2.711   1.610  -0.173  0.4715  0.1606 -0.3514
   73phy    O11 1970   2.642   1.489  -0.158  0.9361 -0.0416 -0.5391
   73phy    H1A 1971   2.554   1.487  -0.191  1.0803 -0.3670 -0.9139
   74phy    C35 1972   3.487   1.859   1.829 -0.3836  0.0035  0.0817
   74phy    C33 1973   3.462   1.731   1.743 -0.0291 -0.3239  0.3203
   74phy    C34 1974   3.462   1.596   1.818  0.1265  0.1373 -0.1704
   74phy    C32 1975   3.337   1.753   1.660  0.3928  0.1065  0.1072
   74phy    C31 1976   3.302   1.679   1.531 -0.5991 -0.1085  0.3903
   74phy    C30 1977   3.162   1.716   1.485  0.1836 -0.1444  0.0876
   74phy    C28 1978   3.122   1.636   1.359  0.1054  0.0850  0.2228
   74phy    C29 1979   3.005   1.548   1.390 -0.3351 -0.6353  0.2281
   74phy    C27 1980   3.104   1.731   1.238 -0.1574 -0.0643  0.7148
   74phy    C26 1981   3.219   1.736   1.141 -0.1060 -0.1629 -0.1319
   74phy    C25 1982   3.186   1.841   1.036  0.3860  0.0504 -0.1490
   74phy    C23 1983   3.286   1.867   0.924 -0.3688 -0.7159 -0.5108
   74phy    C24 1984   3.228   1.808   0.795 -0.3749 -0.1305 -0.1815
   74phy    C22 1985   3.311   2.018   0.906  0.3710  0.0787  0.0883
   74phy    C21 1986   3.453   2.058   0.848  0.2791  0.1833  0.2569
   74phy    C20 1987   3.488   2.212   0.872 -0.2042 -0.2332  0.4584
   74phy    C18 1988   3.628   2.274   0.818  0.0799 -0.0243  0.1032
   74phy    O01 1989   3.741   2.210   0.886 -0.0041  0.2349 -0.0016
   74phy    H01 1990   3.737   2.210   0.980 -1.0162 -0.7924 -0.0221
   74phy    C19 1991   3.628   2.420   0.876  0.0555 -0.2490 -0.3380
   74phy    C13 1992   3.654   2.259   0.659  0.4801 -0.1995 -0.4651
   74phy     H3 1993   3.669   2.149   0.648  0.9008 -0.2799  0.8225
   74phy    O33 1994   3.549   2.269   0.561  0.2685 -0.1698  0.6769
   74phy    H1B 1995   3.465   2.258   0.600 -0.4850  1.0424 -0.5176
   74phy    C12 1996   3.794   2.277   0.596 -0.0872  0.5494  0.5167
   74phy    O11 1997   3.905   2.288   0.679 -0.4817  0.0756 -0.0721
   74phy    H1A 1998   3.866   2.286   0.765  1.4862 -0.4896  0.8791
   75phy    C35 1999   3.573   1.623   1.074  0.3221  0.2988 -0.2795
   75phy    C33 2000   3.632   1.535   1.187 -0.1797 -0.1214  0.0216
   75phy    C34 2001   3.530   1.435   1.236 -0.0090  0.3720  0.6340
   75phy    C32 2002   3.761   1.453   1.146  0.3495  0.0810 -0.0462
   75phy    C31 2003   3.886   1.527   1.116 -0.0437 -0.0745  0.4449
   75phy    C30 2004   3.990   1.442   1.042 -0.1299 -0.0626  0.4208
   75phy    C28 2005   4.120   1.524   1.019  0.3608  0.2507 -0.3653
   75phy    C29 2006   4.226   1.472   1.116 -0.1409 -0.1271 -0.2469
   75phy    C27 2007   4.157   1.541   0.870  0.0976  0.5473 -0.1999
   75phy    C26 2008   4.240   1.665   0.841 -0.0888 -0.2381  0.2193
   75phy    C25 2009   4.287   1.664   0.695  0.7554  0.0675  0.3697
   75phy    C23 2010   4.387   1.780   0.663 -0.2017  0.9544  0.4829
   75phy    C24 2011   4.534   1.742   0.703 -0.2538  0.0436  0.2164
   75phy    C22 2012   4.389   1.825   0.514 -0.2346  0.2448 -0.3930
   75phy    C21 2013   4.375   1.972   0.510  0.1205 -0.0744 -0.0907
   75phy    C20 2014   4.410   2.023   0.371  0.1586  0.3179  0.5021
   75phy    C18 2015   4.385   2.173   0.326 -0.6047  0.7023 -0.0410
   75phy    O01 2016   4.246   2.208   0.335 -0.2383  0.1909 -0.1754
   75phy    H01 2017   4.220   2.238   0.421  0.1678  0.1944 -0.0514
   75phy    C19 2018   4.429   2.153   0.178  0.1644 -0.1822 -0.2608
   75phy    C13 2019   4.482   2.273   0.405 -0.2804  0.0502  0.2945
   75phy     H3 2020   4.436   2.271   0.507 -0.8794  0.4055  0.0391
   75phy    O33 2021   4.610   2.237   0.446  0.1380  0.1961  0.7294
   75phy    H1B 2022   4.668   2.224   0.374  0.5783 -0.0958  1.1393
   75phy    C12 2023   4.471   2.438   0.405 -0.0299  0.1446  0.2869
   75phy    O11 2024   4.584   2.491   0.336 -0.0067 -0.2038 -0.0213
   75phy    H1A 2025   4.660   2.450   0.374 -0.4533 -0.0907  1.0264
   76phy    C35 2026   3.873   2.087   2.061 -0.3584  0.0251 -0.3254
   76phy    C33 2027   3.844   1.938   2.043  0.1278  0.1703  0.7853
   76phy    C34 2028   3.931   1.878   1.935 -0.7436  0.4602  0.1706
   76phy    C32 2029   3.861   1.864   2.178 -0.7040  0.5478 -0.3289
   76phy    C31 2030   3.796   1.727   2.197  0.6055  0.1909 -0.1606
   76phy    C30 2031   3.790   1.687   2.349 -0.4034  0.0575  0.1823
   76phy    C28 2032   3.722   1.545   2.374 -0.4265  0.3213 -0.7986
   76phy    C29 2033   3.839   1.448   2.390  0.4229  0.3242 -0.1149
   76phy    C27 2034   3.641   1.556   2.507  0.2017  0.3187 -0.3364
   76phy    C26 2035   3.498   1.603   2.493 -0.1279 -0.6206 -0.1939
   76phy    C25 2036   3.438   1.619   2.634  0.0666 -0.2102  0.3743
   76phy    C23 2037   3.306   1.705   2.633  0.6292 -0.5528  0.4210
   76phy    C24 2038   3.183   1.617   2.600 -0.2325 -0.5587 -0.6890
   76phy    C22 2039   3.293   1.779   2.765 -0.2475 -1.1616  0.3420
   76phy    C21 2040   3.231   1.917   2.757  0.2469 -0.1214 -0.0740
   76phy    C20 2041   3.243   1.992   2.892 -0.5817  0.3448  0.6324
   76phy    C18 2042   3.182   2.133   2.909  0.1956  0.0645  0.3379
   76phy    O01 2043   3.044   2.124   2.880 -0.3045  0.2347  0.0095
   76phy    H01 2044   2.997   2.084   2.951 -0.6353  1.9377  0.7873
   76phy    C19 2045   3.204   2.150   3.059 -0.2808 -0.6642 -0.3210
   76phy    C13 2046   3.251   2.246   2.811 -0.0153 -0.7902  0.2998
   76phy     H3 2047   3.253   2.211   2.705  0.6524 -2.2108  0.7572
   76phy    O33 2048   3.389   2.272   2.834  0.2521  0.0514  0.2921
   76phy    H1B 2049   3.423   2.192   2.869 -0.6651 -0.3543  0.2730
   76phy    C12 2050   3.176   2.383   2.799  0.0627 -0.1745  0.4620
   76phy    O11 2051   3.160   2.460   2.916 -0.2462 -0.2510  0.1115
   76phy    H1A 2052   3.116   2.404   2.976 -0.1465 -0.0031  0.4157
   77phy    C35 2053   2.827   1.185   1.251  0.2884  0.3516  0.0192
   77phy    C33 2054   2.920   1.105   1.346 -0.2977  0.1425  0.2665
   77phy    C34 2055   2.964   1.190   1.467  0.1426  0.4286  0.8425
   77phy    C32 2056   2.860   0.970   1.388  0.4706 -0.1629 -0.5720
   77phy    C31 2057   2.868   0.863   1.276  0.3695 -0.2732 -0.5465
   77phy    C30 2058   2.811   0.721   1.292  0.3012 -0.1016  0.3079
   77phy    C28 2059   2.840   0.619   1.183 -0.1518 -0.1162  0.2930
   77phy    C29 2060   2.914   0.504   1.253  0.2430  0.0604  0.6016
   77phy    C27 2061   2.720   0.551   1.120  0.2192  0.2480 -0.5166
   77phy    C26 2062   2.728   0.563   0.969 -0.2825 -0.6854 -0.2982
   77phy    C25 2063   2.628   0.479   0.894  0.1071  0.4841  0.1056
   77phy    C23 2064   2.629   0.493   0.742 -0.1168  0.3926  0.2350
   77phy    C24 2065   2.689   0.363   0.684 -0.2442  0.0770  0.2037
   77phy    C22 2066   2.491   0.517   0.678 -0.0441 -0.3588  0.2316
   77phy    C21 2067   2.489   0.612   0.563 -0.3029  0.0016  0.2272
   77phy    C20 2068   2.366   0.603   0.474 -0.1889 -0.6220 -0.1625
   77phy    C18 2069   2.341   0.708   0.359 -0.4559  0.4027  0.5194
   77phy    O01 2070   2.331   0.843   0.406  0.3165 -0.1562 -0.2092
   77phy    H01 2071   2.267   0.849   0.474  1.8711 -0.2359  1.3339
   77phy    C19 2072   2.204   0.663   0.307  0.0367  0.2584  0.2120
   77phy    C13 2073   2.460   0.708   0.248  0.1472 -0.5875 -0.3723
   77phy     H3 2074   2.547   0.756   0.299  0.4886 -0.4409 -1.0784
   77phy    O33 2075   2.523   0.585   0.215  0.4671  0.3319 -0.1468
   77phy    H1B 2076   2.558   0.545   0.292 -0.6274  1.1999  0.8349
   77phy    C12 2077   2.476   0.819   0.137  0.1274  0.4396 -0.4192
   77phy    O11 2078   2.412   0.795   0.021  0.4647 -0.4462 -0.6391
   77phy    H1A 2079   2.326   0.832   0.029  0.1801 -0.8527 -1.6301
   78phy    C35 2080   4.013   0.490   1.544 -0.2470 -0.4411 -0.4858
   78phy    C33 2081   3.895   0.571   1.589  0.2289 -0.1234  0.1926
   78phy    C34 2082   3.884   0.551   1.739 -0.0702 -0.0167 -0.1918
   78phy    C32 2083   3.907   0.721   1.558 -0.3898 -0.0535 -0.0264
   78phy    C31 2084   3.849   0.767   1.426 -0.5267  0.2314 -0.0270
   78phy    C30 2085   3.884   0.920   1.408 -0.4948  0.5492  0.0876
   78phy    C28 2086   3.850   0.967   1.264 -0.1537  0.1331  0.7854
   78phy    C29 2087   3.750   1.084   1.258 -0.2569  0.1281 -0.2472
   78phy    C27 2088   3.980   1.017   1.190 -0.4061  0.5356  0.1641
   78phy    C26 2089   3.984   0.984   1.041 -0.2545  0.2429  0.0666
   78phy    C25 2090   4.108   1.062   0.994  0.3138  0.2827 -0.0422
   78phy    C23 2091   4.149   1.035   0.846  0.7287 -0.5170  0.3493
   78phy    C24 2092   4.081   1.135   0.751 -0.2070 -0.0749  0.2645
   78phy    C22 2093   4.301   1.051   0.830  0.5675 -0.0468 -0.0280
   78phy    C21 2094   4.371   0.958   0.729  0.3293  0.2472  0.3969
   78phy    C20 2095   4.523   0.969   0.731  0.0031  0.3823 -0.4294
   78phy    C18 2096   4.614   0.868   0.651 -0.0999 -0.1992 -0.3831
   78phy    O01 2097   4.548   0.744   0.655  0.4480  0.3443  0.0426
   78phy    H01 2098   4.515   0.730   0.741  2.3085 -2.2151  0.4576
   78phy    C19 2099   4.741   0.874   0.739  0.5974  0.1263  0.0025
   78phy    C13 2100   4.639   0.918   0.500  0.6295  0.5728 -0.2981
   78phy     H3 2101   4.540   0.924   0.447  1.5477  0.3332 -2.1328
   78phy    O33 2102   4.676   1.058   0.474  0.0322 -0.2616 -0.3280
   78phy    H1B 2103   4.690   1.105   0.554 -0.9851  0.4305 -0.5332
   78phy    C12 2104   4.681   0.819   0.386  0.3092  0.2765 -0.0320
   78phy    O11 2105   4.661   0.682   0.420 -0.1403  0.0019 -0.1778
   78phy    H1A 2106   4.597   0.684   0.489  0.9613  1.8910  0.8676
   79phy    C35 2107   3.523   1.392   0.742  0.0558  0.3617  0.0887
   79phy    C33 2108   3.580   1.249   0.775  0.1554 -0.0125  0.2311
   79phy    C34 2109   3.733   1.262   0.769  0.2270 -0.3441 -0.1477
   79phy    C32 2110   3.534   1.204   0.913 -0.3536 -0.1385 -0.0170
   79phy    C31 2111   3.497   1.062   0.945  0.3836 -0.0566 -0.2956
   79phy    C30 2112   3.402   1.053   1.073 -0.0675 -0.3621 -0.1943
   79phy    C28 2113   3.339   0.914   1.095 -0.5805 -0.0005  0.1368
   79phy    C29 2114   3.329   0.878   1.243 -0.2955  0.7933  0.1272
   79phy    C27 2115   3.207   0.904   1.022 -0.0542 -0.0515  0.0322
   79phy    C26 2116   3.229   0.799   0.913 -0.2556  0.1035  0.1507
   79phy    C25 2117   3.109   0.777   0.825  0.1012 -0.5399  0.5233
   79phy    C23 2118   3.096   0.639   0.750  0.1731 -0.2626 -0.2757
   79phy    C24 2119   3.071   0.516   0.838 -0.5892  0.4492 -0.7239
   79phy    C22 2120   2.984   0.654   0.644  0.3318 -0.5244  0.1380
   79phy    C21 2121   3.000   0.574   0.517  0.2705  0.4155  0.0267
   79phy    C20 2122   2.901   0.612   0.406  0.0258 -0.1427  0.0703
   79phy    C18 2123   2.892   0.525   0.275  0.1211  0.3090  0.0556
   79phy    O01 2124   3.023   0.469   0.242  0.2407 -0.2231  0.1504
   79phy    H01 2125   3.088   0.532   0.217  0.0234  0.4054  1.1057
   79phy    C19 2126   2.842   0.631   0.171  0.0456 -0.0699 -0.2017
   79phy    C13 2127   2.786   0.402   0.287  0.2523  0.3490 -0.3030
   79phy     H3 2128   2.830   0.337   0.367 -1.9296 -0.0872  0.6259
   79phy    O33 2129   2.665   0.425   0.357  0.5961  0.0580 -0.4369
   79phy    H1B 2130   2.622   0.347   0.386 -0.2380  0.7118  0.1894
   79phy    C12 2131   2.774   0.268   0.200  0.3470 -0.6460 -0.4889
   79phy    O11 2132   2.883   0.243   0.112 -0.0120  0.1621 -0.3682
   79phy    H1A 2133   2.941   0.317   0.114  0.7717 -0.3726 -1.6342
   80phy    C35 2134   4.013   0.193   0.494  0.0774 -0.3946 -0.6406
   80phy    C33 2135   3.917   0.202   0.615 -0.4089 -0.1375  0.0123
   80phy    C34 2136   3.926   0.069   0.694 -0.2457 -0.0610 -0.6766
   80phy    C32 2137   3.937   0.328   0.701 -0.2955 -0.0700 -0.1154
   80phy    C31 2138   3.826   0.433   0.703 -0.6345 -0.4670 -0.0640
   80phy    C30 2139   3.845   0.554   0.792 -0.3482  0.3604  0.0573
   80phy    C28 2140   3.719   0.634   0.840  0.4466 -0.3265  0.5099
   80phy    C29 2141   3.741   0.672   0.985  0.0449 -0.1142  0.1268
   80phy    C27 2142   3.699   0.759   0.747  0.0141  0.6506  0.3968
   80phy    C26 2143   3.556   0.775   0.698  0.1233  0.1351 -0.1642
   80phy    C25 2144   3.549   0.879   0.588 -0.3287 -0.0086  0.2959
   80phy    C23 2145   3.422   0.876   0.506 -0.2968 -0.1580  0.2426
   80phy    C24 2146   3.337   0.997   0.549 -0.2890  0.0220  0.1983
   80phy    C22 2147   3.467   0.898   0.358  0.3504 -0.4479  0.1848
   80phy    C21 2148   3.457   0.771   0.276 -0.0198  0.1546 -0.0698
   80phy    C20 2149   3.425   0.803   0.129  0.5621  0.5859 -0.2413
   80phy    C18 2150   3.407   0.680   0.030  0.0479  0.2737 -0.0561
   80phy    O01 2151   3.541   0.627   0.014 -0.6120 -0.3464 -0.0940
   80phy    H01 2152   3.599   0.692  -0.020 -0.8097 -1.3504 -2.5481
   80phy    C19 2153   3.373   0.756  -0.103  0.1510 -0.0500  0.3913
   80phy    C13 2154   3.295   0.572   0.078  0.5810 -0.4439 -0.0329
   80phy     H3 2155   3.337   0.525   0.171  0.3189 -0.3908  0.1114
   80phy    O33 2156   3.168   0.626   0.133  0.3503 -0.1187 -0.5403
   80phy    H1B 2157   3.156   0.719   0.124  0.1204  0.3257  3.0540
   80phy    C12 2158   3.279   0.431   0.015  0.1553  0.5228 -0.1667
   80phy    O11 2159   3.386   0.369  -0.048 -0.1513 -0.0610  0.1184
   80phy    H1A 2160   3.442   0.439  -0.072 -0.0199 -0.1814  0.0694
   81phy    C35 2161   4.116   0.689   0.291  0.0825  0.2396  0.0615
   81phy    C33 2162   4.101   0.758   0.426 -0.3002  0.6305  0.1380
   81phy    C34 2163   4.243   0.725   0.482 -0.1385 -0.2497  0.1959
   81phy    C32 2164   4.087   0.909   0.409  0.1329  0.4319  0.0024
   81phy    C31 2165   3.938   0.959   0.403  1.0200 -0.0077 -0.2046
   81phy    C30 2166   3.942   1.107   0.364 -0.4885 -0.8282 -0.3990
   81phy    C28 2167   3.814   1.190   0.354 -0.7294 -0.7575 -0.5370
   81phy    C29 2168   3.847   1.328   0.405 -0.0134  0.2042  0.8109
   81phy    C27 2169   3.766   1.215   0.209  0.0756  0.4928  0.5403
   81phy    C26 2170   3.621   1.248   0.180  0.5137 -0.2338  0.0945
   81phy    C25 2171   3.595   1.270   0.032  0.3150 -0.0394  0.1082
   81phy    C23 2172   3.462   1.336  -0.002  0.1267  0.1267  0.4949
   81phy    C24 2173   3.467   1.449  -0.098  0.1178  0.4489 -0.3549
   81phy    C22 2174   3.369   1.227  -0.068 -0.0243 -0.0964  0.1495
   81phy    C21 2175   3.278   1.157   0.046  0.4301  0.0497  0.3131
   81phy    C20 2176   3.145   1.103  -0.014  0.0509  0.1213 -0.0692
   81phy    C18 2177   3.043   1.020   0.076 -0.1463  0.7314  0.4951
   81phy    O01 2178   3.119   0.905   0.127  0.1004  0.2557  0.4473
   81phy    H01 2179   3.116   0.919   0.220 -1.3076 -0.3997  0.5372
   81phy    C19 2180   2.942   0.963  -0.029 -0.4613 -0.4099  0.2983
   81phy    C13 2181   2.971   1.100   0.199 -0.3945  0.2814 -0.0928
   81phy     H3 2182   3.056   1.159   0.242  1.1065 -1.2675 -0.8415
   81phy    O33 2183   2.885   1.215   0.174  0.5503  0.2588  0.1436
   81phy    H1B 2184   2.913   1.259   0.096  0.1626 -0.2701 -0.2950
   81phy    C12 2185   2.947   1.036   0.336 -0.5425 -0.5650  0.2890
   81phy    O11 2186   3.038   0.933   0.363 -0.4951  0.0592 -0.3751
   81phy    H1A 2187   3.025   0.911   0.453  1.3467 -1.4576 -0.4230
   82phy    C35 2188   3.565   1.860   3.096  0.3511 -0.0839 -0.0471
   82phy    C33 2189   3.532   1.837   3.239 -0.1755  0.1503  0.1228
   82phy    C34 2190   3.650   1.765   3.314 -0.1617  0.1614  0.4004
   82phy    C32 2191   3.479   1.964   3.304 -0.3453 -0.3733 -0.4532
   82phy    C31 2192   3.371   1.954   3.410 -0.3405  0.2022  0.2354
   82phy    C30 2193   3.323   2.080   3.477  0.2447 -0.1273 -0.1245
   82phy    C28 2194   3.201   2.065   3.570 -0.4138  0.1220  0.2644
   82phy    C29 2195   3.203   2.186   3.658 -0.2372 -0.0457 -0.1334
   82phy    C27 2196   3.060   2.054   3.497 -0.0872  0.1590 -0.0218
   82phy    C26 2197   2.973   1.944   3.555 -0.0559  0.3944 -0.3376
   82phy    C25 2198   2.860   1.898   3.469  0.6810  0.1410 -0.5922
   82phy    C23 2199   2.765   1.794   3.527  0.1829 -0.3554  0.1417
   82phy    C24 2200   2.638   1.865   3.584 -0.2662 -0.0190  0.2796
   82phy    C22 2201   2.740   1.689   3.420 -0.2592  0.7243  0.1282
   82phy    C21 2202   2.687   1.554   3.458  0.1405  0.1504 -0.0270
   82phy    C20 2203   2.645   1.474   3.335  0.2625  0.1997  0.3852
   82phy    C18 2204   2.584   1.327   3.357  0.3596  0.3771 -0.2847
   82phy    O01 2205   2.678   1.243   3.432 -0.2476 -0.3096 -0.5217
   82phy    H01 2206   2.766   1.251   3.401  0.6985  3.2277  2.3879
   82phy    C19 2207   2.588   1.281   3.212 -0.5454 -0.4092  0.1787
   82phy    C13 2208   2.440   1.324   3.425  0.0335 -0.0549  0.6475
   82phy     H3 2209   2.461   1.368   3.526 -1.1905 -1.3245  1.4871
   82phy    O33 2210   2.350   1.423   3.376  0.3610  0.0334 -1.0191
   82phy    H1B 2211   2.330   1.417   3.284  0.3110  0.9677 -1.0807
   82phy    C12 2212   2.378   1.203   3.499 -0.1268 -0.4161  0.0417
   82phy    O11 2213   2.295   1.111   3.432 -0.4734  0.0501 -0.0845
   82phy    H1A 2214   2.300   1.029   3.477  0.0206 -1.4018 -2.6076
   83phy    C35 2215   3.304   0.566   2.373 -0.2913 -0.0830 -0.4074
   83phy    C33 2216   3.397   0.545   2.262 -0.0073 -0.1289 -0.0689
   83phy    C34 2217   3.323   0.514   2.126 -0.0787 -0.1406  0.4814
   83phy    C32 2218   3.491   0.669   2.255  0.0408  0.4594 -0.1705
   83phy    C31 2219   3.647   0.656   2.250  0.1358 -0.3023  0.2686
   83phy    C30 2220   3.713   0.793   2.230  0.1134  0.0700  0.2422
   83phy    C28 2221   3.866   0.792   2.196 -0.1392 -0.1195 -0.0703
   83phy    C29 2222   3.897   0.778   2.042 -0.5071 -0.1579 -0.2232
   83phy    C27 2223   3.932   0.923   2.246  0.6617 -0.2240  0.0379
   83phy    C26 2224   4.027   0.900   2.361 -0.0907 -0.2509  0.2169
   83phy    C25 2225   4.109   1.026   2.403 -0.1620 -0.0273 -0.1914
   83phy    C23 2226   4.207   1.008   2.523 -0.0662  0.1997 -0.3199
   83phy    C24 2227   4.345   1.063   2.487  0.0730  0.0436  0.1807
   83phy    C22 2228   4.155   1.074   2.652 -0.1925  0.2867  0.1945
   83phy    C21 2229   4.162   0.969   2.766  0.4363  0.1056  0.2069
   83phy    C20 2230   4.079   1.030   2.877  0.1499 -0.1525 -0.4889
   83phy    C18 2231   4.066   0.948   3.014 -0.1145 -0.4885  0.1710
   83phy    O01 2232   4.184   0.870   3.042 -0.0454  0.2111 -0.3370
   83phy    H01 2233   4.250   0.936   3.036  1.0566 -0.9803 -2.2323
   83phy    C19 2234   4.074   1.058   3.122 -0.5247 -0.1946 -0.4428
   83phy    C13 2235   3.950   0.835   3.035 -0.6394  0.8393 -0.3485
   83phy     H3 2236   3.975   0.775   3.127 -0.2804  0.3473 -0.7623
   83phy    O33 2237   3.969   0.732   2.938 -0.2956 -0.1439  0.6763
   83phy    H1B 2238   4.057   0.699   2.944  0.0547  0.7085  0.3775
   83phy    C12 2239   3.797   0.872   3.047 -0.0656 -0.3063  0.1540
   83phy    O11 2240   3.717   0.757   3.042 -0.4605  0.2220  0.9186
   83phy    H1A 2241   3.752   0.698   2.978 -0.8358 -0.4225  1.2976
   84phy    C35 2242   3.920   1.401   2.751 -0.1570  0.3242 -0.2374
   84phy    C33 2243   3.964   1.530   2.820 -0.4590  0.2845  0.2976
   84phy    C34 2244   3.905   1.656   2.754  0.4585 -0.4664  0.0255
   84phy    C32 2245   3.927   1.529   2.968  0.0383  0.0136 -0.3114
   84phy    C31 2246   4.038   1.593   3.054  0.4874 -0.2509  0.5063
   84phy    C30 2247   3.999   1.596   3.203  0.1382 -0.5036 -0.1157
   84phy    C28 2248   4.102   1.661   3.302  0.2483  0.0795 -0.0770
   84phy    C29 2249   4.040   1.787   3.361  0.4742  0.1547 -0.3734
   84phy    C27 2250   4.133   1.562   3.416 -0.6313  0.0374  0.0718
   84phy    C26 2251   4.253   1.474   3.389 -0.3896  0.4114 -0.0300
   84phy    C25 2252   4.285   1.384   3.508 -0.0654  0.2471 -0.0368
   84phy    C23 2253   4.418   1.313   3.500 -0.0045 -0.5572 -0.6375
   84phy    C24 2254   4.465   1.303   3.640 -0.0272 -0.0424  0.0197
   84phy    C22 2255   4.419   1.176   3.435 -0.2028 -0.1343 -0.3791
   84phy    C21 2256   4.438   1.164   3.284  0.3608 -0.1357  0.5847
   84phy    C20 2257   4.471   1.019   3.244 -0.0902 -0.0154  0.0221
   84phy    C18 2258   4.513   0.974   3.105  0.1408  0.1473 -0.0507
   84phy    O01 2259   4.406   1.008   3.012  0.2708 -0.4046  0.5430
   84phy    H01 2260   4.452   1.030   2.934  1.5754  0.1281  1.4330
   84phy    C19 2261   4.507   0.822   3.118 -0.8347  0.3545  0.3996
   84phy    C13 2262   4.650   1.041   3.049 -0.1489 -0.8047 -0.3499
   84phy     H3 2263   4.631   1.151   3.051 -0.2419 -0.8301  1.0938
   84phy    O33 2264   4.766   1.043   3.137 -0.7564 -0.1633  0.0918
   84phy    H1B 2265   4.749   1.100   3.208 -1.1139 -1.0198  0.7162
   84phy    C12 2266   4.693   1.055   2.898 -0.0783  0.1651  0.2079
   84phy    O11 2267   4.591   1.050   2.798 -0.4945 -0.4791 -0.1155
   84phy    H1A 2268   4.604   1.109   2.727 -0.4018 -1.5899 -1.0452
   85phy    C35 2269   1.952   0.856   1.892 -0.4300 -0.5392  0.7050
   85phy    C33 2270   1.924   0.732   1.807 -0.7613  0.1157 -0.1181
   85phy    C34 2271   1.878   0.773   1.671  0.2843  0.2783 -0.3690
   85phy    C32 2272   2.039   0.626   1.804 -0.1929 -0.3795  0.0923
   85phy    C31 2273   2.060   0.552   1.934 -0.0355  0.1911 -0.1862
   85phy    C30 2274   2.166   0.440   1.915 -0.2694  0.0255 -0.1984
   85phy    C28 2275   2.151   0.339   2.035  0.1641 -0.8260  0.2476
   85phy    C29 2276   2.105   0.205   1.982 -0.1108 -0.0033  0.1738
   85phy    C27 2277   2.281   0.332   2.120  0.0111 -0.3842  0.4385
   85phy    C26 2278   2.255   0.318   2.275 -0.4785 -0.0582 -0.4157
   85phy    C25 2279   2.391   0.333   2.348  0.1058  0.3780 -0.6791
   85phy    C23 2280   2.386   0.319   2.504  0.2370  0.0860  0.4391
   85phy    C24 2281   2.429   0.180   2.551  0.1198 -0.0062  0.1143
   85phy    C22 2282   2.492   0.421   2.555 -0.3969  0.1437  0.3166
   85phy    C21 2283   2.446   0.490   2.686  0.7514 -0.2806  0.0582
   85phy    C20 2284   2.531   0.610   2.721 -0.3718  0.0194  0.1775
   85phy    C18 2285   2.473   0.706   2.835  0.6013  0.0159  0.1816
   85phy    O01 2286   2.454   0.629   2.959 -0.0107  0.4424 -0.3716
   85phy    H01 2287   2.444   0.690   3.029  1.5461 -0.6636  0.9054
   85phy    C19 2288   2.595   0.793   2.866 -0.1171 -0.1893 -0.1264
   85phy    C13 2289   2.343   0.803   2.809 -0.6324  0.0615  0.0184
   85phy     H3 2290   2.351   0.853   2.709 -1.0482  1.2268  0.5444
   85phy    O33 2291   2.341   0.918   2.894  0.3589 -0.3719 -0.0873
   85phy    H1B 2292   2.324   0.891   2.983 -1.1914  0.2577 -0.1634
   85phy    C12 2293   2.202   0.737   2.812  0.1761  0.5954 -0.5539
   85phy    O11 2294   2.146   0.698   2.937  0.2698 -0.2532  0.1385
   85phy    H1A 2295   2.186   0.619   2.968  1.0384 -0.2660 -0.8359
   86phy    C35 2296   4.815   2.194   2.376  0.1521 -0.2890 -0.2100
   86phy    C33 2297   4.680   2.246   2.326 -0.1852 -0.5032 -0.5527
   86phy    C34 2298   4.680   2.278   2.178  0.6730  0.1319 -0.2790
   86phy    C32 2299   4.569   2.151   2.360 -0.2578  0.1867 -0.1880
   86phy    C31 2300   4.431   2.218   2.383  0.3893  0.0840  0.1135
   86phy    C30 2301   4.302   2.131   2.373  0.5022  0.1493  0.1936
   86phy    C28 2302   4.173   2.209   2.417  0.9699 -0.1326 -0.1088
   86phy    C29 2303   4.104   2.297   2.311 -0.5082 -0.3615 -0.1422
   86phy    C27 2304   4.077   2.090   2.464  0.3455  0.0710  0.4259
   86phy    C26 2305   3.983   2.127   2.580  0.2600  0.0531  0.2891
   86phy    C25 2306   3.873   2.023   2.618  0.1057 -0.3676 -0.3233
   86phy    C23 2307   3.761   2.078   2.712  0.0529  0.1480 -0.6867
   86phy    C24 2308   3.633   2.007   2.686  0.1832 -0.0046 -0.2490
   86phy    C22 2309   3.801   2.067   2.863  0.8415 -0.1961 -0.5370
   86phy    C21 2310   3.829   2.195   2.936 -0.2365 -0.1231 -0.2356
   86phy    C20 2311   3.892   2.156   3.077 -0.1346  0.0146 -0.2815
   86phy    C18 2312   3.916   2.272   3.182 -1.0529 -0.3284  0.4959
   86phy    O01 2313   3.827   2.379   3.177 -0.1816 -0.1531  0.3815
   86phy    H01 2314   3.849   2.442   3.244 -0.4040  0.6140 -0.2486
   86phy    C19 2315   3.885   2.209   3.322 -0.3476  0.1393  0.3680
   86phy    C13 2316   4.070   2.326   3.171  0.0956 -0.1172 -0.2840
   86phy     H3 2317   4.141   2.240   3.170  2.8674  2.0129 -1.0563
   86phy    O33 2318   4.119   2.396   3.291  0.3768 -0.4426 -0.0807
   86phy    H1B 2319   4.149   2.333   3.353  0.6913 -1.5150 -1.2724
   86phy    C12 2320   4.096   2.417   3.044  0.2222  0.0333  0.9734
   86phy    O11 2321   3.989   2.500   3.008  0.6053  0.1269  0.0562
   86phy    H1A 2322   3.917   2.480   3.064  1.0203 -0.3392  0.4240
   87phy    C35 2323   4.062   3.016   1.026  0.1194 -0.0445 -0.4001
   87phy    C33 2324   4.051   3.092   1.152  0.2221  0.3085  0.5532
   87phy    C34 2325   4.187   3.104   1.218 -0.1009 -0.2896 -0.0720
   87phy    C32 2326   3.982   3.228   1.130  0.3106 -0.3408 -0.0412
   87phy    C31 2327   3.843   3.243   1.198  0.1784 -0.2146  0.9566
   87phy    C30 2328   3.770   3.384   1.189 -0.5548 -0.4083 -0.9105
   87phy    C28 2329   3.656   3.396   1.289  0.8789 -0.1138  0.4164
   87phy    C29 2330   3.712   3.457   1.422  0.1428  0.5053  0.1941
   87phy    C27 2331   3.548   3.499   1.250 -0.4374 -0.1516 -0.0378
   87phy    C26 2332   3.422   3.436   1.189 -0.6523 -0.0553 -0.9893
   87phy    C25 2333   3.317   3.532   1.149 -0.3214 -0.1603 -0.3591
   87phy    C23 2334   3.193   3.465   1.077 -0.1040 -0.2526 -0.3054
   87phy    C24 2335   3.082   3.455   1.181  0.0646 -0.0840  0.3103
   87phy    C22 2336   3.135   3.551   0.962 -0.3890 -0.1213 -0.3076
   87phy    C21 2337   3.215   3.554   0.825  0.3423  0.1176  0.2244
   87phy    C20 2338   3.155   3.644   0.716 -0.1175  0.1779 -0.4763
   87phy    C18 2339   3.201   3.651   0.564 -0.1656  0.4101  0.3410
   87phy    O01 2340   3.339   3.673   0.573  0.3920  0.6449 -0.1447
   87phy    H01 2341   3.364   3.625   0.649 -0.8544 -1.2828 -0.8759
   87phy    C19 2342   3.120   3.776   0.516  0.3147  0.1863  0.0803
   87phy    C13 2343   3.170   3.512   0.480  1.0795  0.1643  0.1207
   87phy     H3 2344   3.231   3.435   0.533 -2.4599 -1.9332  1.5390
   87phy    O33 2345   3.045   3.443   0.501 -0.2627  0.2333  0.5729
   87phy    H1B 2346   3.054   3.394   0.580 -1.7393 -0.0211  0.6071
   87phy    C12 2347   3.237   3.468   0.345 -0.0138 -0.0057  0.6583
   87phy    O11 2348   3.286   3.341   0.335  0.4567  0.3813  0.3099
   87phy    H1A 2349   3.248   3.307   0.256  1.2257 -0.7331  0.4018
   88phy    C35 2350   3.168   2.149   1.821 -0.0262  0.1937  0.3089
   88phy    C33 2351   3.246   2.163   1.689  0.8526 -0.0199  0.1957
   88phy    C34 2352   3.142   2.166   1.588  0.4398 -0.1616 -0.0065
   88phy    C32 2353   3.342   2.282   1.690 -0.2995  0.1177 -0.1126
   88phy    C31 2354   3.475   2.273   1.766  0.4262 -0.6051 -0.3521
   88phy    C30 2355   3.555   2.399   1.755  0.1264 -0.2856  0.4249
   88phy    C28 2356   3.683   2.405   1.836  0.1156  0.5895  0.2070
   88phy    C29 2357   3.800   2.336   1.772  0.3286  0.1252 -0.6846
   88phy    C27 2358   3.712   2.554   1.854 -0.2719  0.2767  0.2391
   88phy    C26 2359   3.761   2.594   1.992 -0.5760  0.2011 -0.4862
   88phy    C25 2360   3.811   2.738   2.005 -0.0963 -0.1094 -0.0452
   88phy    C23 2361   3.885   2.760   2.138 -0.4080 -0.4008  0.0409
   88phy    C24 2362   4.011   2.847   2.117  0.5048  0.3151  0.1635
   88phy    C22 2363   3.793   2.800   2.252 -0.6307 -0.1149 -0.8061
   88phy    C21 2364   3.841   2.791   2.398 -0.2023 -0.3078  0.2183
   88phy    C20 2365   3.731   2.763   2.499  0.2021 -0.3197 -0.4702
   88phy    C18 2366   3.764   2.732   2.655 -0.2195  0.4123  0.2741
   88phy    O01 2367   3.855   2.824   2.716 -0.3526  0.2443  0.0932
   88phy    H01 2368   3.856   2.813   2.809 -0.5992 -1.2909 -0.0609
   88phy    C19 2369   3.626   2.765   2.714 -0.2500 -0.3982  0.1396
   88phy    C13 2370   3.799   2.577   2.694  0.2904 -0.4527  0.1670
   88phy     H3 2371   3.730   2.507   2.641  0.1075  0.0023 -0.1973
   88phy    O33 2372   3.769   2.549   2.832 -0.5064  0.0966  0.3604
   88phy    H1B 2373   3.831   2.593   2.887 -0.7813 -0.2596  0.9655
   88phy    C12 2374   3.947   2.525   2.660  0.2696  0.2567  0.6764
   88phy    O11 2375   4.045   2.562   2.750  0.1773 -0.0504 -0.0443
   88phy    H1A 2376   4.021   2.528   2.834 -0.1513  0.0780 -0.0835
   89phy    C35 2377   2.356   3.413   0.645  0.3637 -0.0391  0.4153
   89phy    C33 2378   2.283   3.321   0.745  0.3658 -0.3267 -0.3779
   89phy    C34 2379   2.277   3.406   0.869 -0.0078  0.1939  0.5472
   89phy    C32 2380   2.136   3.286   0.703 -0.1599  0.0228 -0.0633
   89phy    C31 2381   2.123   3.146   0.644  0.1599 -0.1758  0.3773
   89phy    C30 2382   1.983   3.100   0.617  0.4385 -0.3811 -0.3185
   89phy    C28 2383   1.972   2.952   0.580 -0.4265  0.2752 -0.6151
   89phy    C29 2384   1.903   2.863   0.681 -0.4558  0.0885  0.0558
   89phy    C27 2385   1.900   2.923   0.454 -0.5544  0.1548  0.1245
   89phy    C26 2386   1.974   2.943   0.323  0.1796 -0.1749  0.3464
   89phy    C25 2387   1.889   2.910   0.201  0.1929  0.1594  0.4819
   89phy    C23 2388   1.917   2.985   0.070  0.1953  0.1146  0.0442
   89phy    C24 2389   1.959   2.876  -0.030  0.5358  0.0819  0.1126
   89phy    C22 2390   1.785   3.053   0.023 -0.8043  0.0318  0.0466
   89phy    C21 2391   1.802   3.178  -0.063 -0.0879 -0.1658 -0.0418
   89phy    C20 2392   1.674   3.250  -0.109  0.4421  0.3626  0.3269
   89phy    C18 2393   1.687   3.357  -0.221 -0.6546 -0.5273  0.2158
   89phy    O01 2394   1.800   3.447  -0.200 -0.2134 -0.4935 -0.5618
   89phy    H01 2395   1.861   3.437  -0.270  0.0704 -0.1799 -0.3675
   89phy    C19 2396   1.558   3.447  -0.210  0.1286  0.1024  0.5190
   89phy    C13 2397   1.701   3.290  -0.371  0.1013 -0.0974  0.0873
   89phy     H3 2398   1.786   3.217  -0.364 -0.5572 -1.3235 -3.1296
   89phy    O33 2399   1.603   3.198  -0.416  0.4171  0.1228  0.1193
   89phy    H1B 2400   1.535   3.236  -0.468 -0.0117 -1.1077 -0.2618
   89phy    C12 2401   1.784   3.363  -0.484 -0.1991  0.0848 -0.0118
   89phy    O11 2402   1.886   3.452  -0.438 -0.4299 -0.1166  0.2677
   89phy    H1A 2403   1.897   3.515  -0.507 -2.5920  0.6435  0.5475
   90phy    C35 2404   3.042   1.900   2.096  0.1590 -0.0531 -0.4097
   90phy    C33 2405   3.159   1.904   2.197  0.1764 -0.1635 -0.0928
   90phy    C34 2406   3.248   1.786   2.175 -0.2910 -0.1130 -0.1368
   90phy    C32 2407   3.241   2.034   2.169 -0.2723 -0.3201 -0.2329
   90phy    C31 2408   3.319   2.090   2.286 -0.5088 -0.0418 -0.2956
   90phy    C30 2409   3.396   2.220   2.255 -0.2244  0.8147  0.2197
   90phy    C28 2410   3.481   2.280   2.367 -0.3918  0.7305  0.5625
   90phy    C29 2411   3.625   2.234   2.343 -0.0933 -0.5651  0.0538
   90phy    C27 2412   3.475   2.430   2.356  0.4273 -0.1461  0.2766
   90phy    C26 2413   3.368   2.493   2.446  0.2529 -0.2179 -0.3351
   90phy    C25 2414   3.332   2.644   2.433 -0.4992  0.0726  0.0154
   90phy    C23 2415   3.242   2.706   2.539 -0.6251 -0.1607 -0.0114
   90phy    C24 2416   3.281   2.851   2.546  0.5705  0.2981  0.0988
   90phy    C22 2417   3.097   2.688   2.511  0.4328 -0.0886  0.1001
   90phy    C21 2418   3.010   2.680   2.641 -0.2356  0.1137  0.6142
   90phy    C20 2419   2.859   2.648   2.614 -0.2821  0.5173 -0.2132
   90phy    C18 2420   2.759   2.615   2.734  0.2376  0.3371  0.1931
   90phy    O01 2421   2.760   2.726   2.829 -0.3211 -0.4449  0.0664
   90phy    H01 2422   2.770   2.810   2.789 -1.0697 -0.2912  0.1863
   90phy    C19 2423   2.620   2.629   2.667 -0.0780 -0.3747  0.1729
   90phy    C13 2424   2.790   2.475   2.809 -0.1361  0.3851  0.7242
   90phy     H3 2425   2.896   2.474   2.846  0.3890 -0.3580 -0.7073
   90phy    O33 2426   2.794   2.372   2.712 -0.5184 -0.0789  0.1989
   90phy    H1B 2427   2.866   2.369   2.652 -1.0426 -0.7873 -0.4150
   90phy    C12 2428   2.700   2.431   2.937 -0.4115 -0.3617 -0.1027
   90phy    O11 2429   2.729   2.312   3.009 -0.2356 -0.0817  0.1498
   90phy    H1A 2430   2.707   2.237   2.957  0.1669 -0.8803  1.0854
   91phy    C35 2431   4.839   2.627   1.846  0.4039 -0.5874 -0.1480
   91phy    C33 2432   4.777   2.548   1.738 -0.1190 -0.1974  0.2603
   91phy    C34 2433   4.774   2.406   1.788 -0.1681  0.0375  0.2036
   91phy    C32 2434   4.644   2.610   1.687  0.2469 -0.5063  0.3099
   91phy    C31 2435   4.605   2.584   1.538 -0.7155  0.0952 -0.4278
   91phy    C30 2436   4.462   2.641   1.512  0.0737  0.5579  0.7407
   91phy    C28 2437   4.402   2.616   1.373 -0.3186 -0.1739  0.1220
   91phy    C29 2438   4.258   2.565   1.377 -0.0345 -0.3499 -0.2509
   91phy    C27 2439   4.427   2.732   1.271 -0.1489 -0.0186  0.2976
   91phy    C26 2440   4.445   2.687   1.128 -0.0555 -0.1928  0.2305
   91phy    C25 2441   4.462   2.798   1.026 -0.3671 -0.0482 -1.2144
   91phy    C23 2442   4.480   2.763   0.874 -0.2201  0.0126 -0.5656
   91phy    C24 2443   4.411   2.863   0.780 -0.0684 -0.7642  0.1744
   91phy    C22 2444   4.626   2.732   0.838 -0.5807  0.3605  0.2029
   91phy    C21 2445   4.658   2.642   0.718 -0.2642 -0.1195  0.5312
   91phy    C20 2446   4.810   2.632   0.696 -0.5237  0.3151 -0.3406
   91phy    C18 2447   4.874   2.562   0.570  0.0918 -0.4691 -0.2091
   91phy    O01 2448   4.796   2.452   0.534 -0.2800 -0.2726 -0.0488
   91phy    H01 2449   4.761   2.411   0.612 -1.4713 -0.6417 -0.7470
   91phy    C19 2450   5.012   2.511   0.623  0.3980 -0.1938 -0.0109
   91phy    C13 2451   4.886   2.660   0.442 -0.2789  0.2177 -1.0310
   91phy     H3 2452   4.778   2.666   0.410 -0.4868  0.9310 -0.2483
   91phy    O33 2453   4.905   2.800   0.458 -0.1071  0.1836 -0.1686
   91phy    H1B 2454   4.821   2.837   0.473  0.5314  1.3364  0.7625
   91phy    C12 2455   4.913   2.616   0.296  0.0337  0.4118 -0.0682
   91phy    O11 2456   5.029   2.659   0.235 -0.2138  0.0394  0.6055
   91phy    H1A 2457   5.048   2.744   0.270  1.1113  0.8615 -1.8823
   92phy    C35 2458   2.785   1.936   1.802 -0.1949  0.7906  0.0761
   92phy    C33 2459   2.724   1.987   1.676 -0.2684  0.1070  0.4885
   92phy    C34 2460   2.692   1.861   1.592  0.2545  0.0427  0.0244
   92phy    C32 2461   2.594   2.066   1.707 -0.0121  0.0825 -0.2320
   92phy    C31 2462   2.619   2.209   1.755 -0.0656 -0.2073 -0.2254
   92phy    C30 2463   2.486   2.266   1.786 -0.2396 -0.4722  0.3804
   92phy    C28 2464   2.481   2.409   1.842 -0.2816 -0.0499 -0.7741
   92phy    C29 2465   2.409   2.495   1.742 -0.0121  0.1103 -0.1650
   92phy    C27 2466   2.386   2.400   1.966 -0.2801  0.2255  0.3415
   92phy    C26 2467   2.457   2.441   2.093 -0.2692 -0.4403  0.3511
   92phy    C25 2468   2.390   2.367   2.210  0.1760  0.0482 -0.1976
   92phy    C23 2469   2.430   2.401   2.355  0.0193  0.3174  0.8483
   92phy    C24 2470   2.339   2.500   2.424  0.3708  0.0103 -0.1547
   92phy    C22 2471   2.433   2.267   2.433  1.1367 -0.5537 -0.3329
   92phy    C21 2472   2.547   2.261   2.532 -0.3311 -0.1266 -0.9930
   92phy    C20 2473   2.552   2.117   2.583 -0.2922 -0.1800 -0.1443
   92phy    C18 2474   2.655   2.057   2.692  0.0745  0.7050  0.2651
   92phy    O01 2475   2.691   2.148   2.798  0.6268 -0.9084  0.0899
   92phy    H01 2476   2.738   2.221   2.763 -0.9624  0.6952  1.1732
   92phy    C19 2477   2.566   1.946   2.752  0.3806 -0.2553  0.2873
   92phy    C13 2478   2.794   1.983   2.637 -0.0636  0.3185 -0.3998
   92phy     H3 2479   2.775   1.888   2.581  2.8925 -1.2238  1.0003
   92phy    O33 2480   2.860   1.932   2.750 -0.0053  0.0988  0.4037
   92phy    H1B 2481   2.848   1.988   2.824 -0.0337  1.5551 -0.6498
   92phy    C12 2482   2.898   2.067   2.554 -0.0003 -0.0849 -0.4877
   92phy    O11 2483   2.956   2.171   2.627  0.1209  0.3341  0.2426
   92phy    H1A 2484   2.968   2.138   2.714 -3.0340  0.4029  0.8401
   93phy    C35 2485   2.562   1.119   2.714  0.0640  0.0095  0.0899
   93phy    C33 2486   2.692   1.193   2.712 -0.3015 -0.4859  0.0802
   93phy    C34 2487   2.806   1.124   2.781  0.0670 -0.3090  0.1289
   93phy    C32 2488   2.714   1.240   2.564 -0.6654  0.3159 -0.4115
   93phy    C31 2489   2.772   1.382   2.544 -0.4183  0.1286 -0.5614
   93phy    C30 2490   2.769   1.413   2.394 -0.9165 -0.0374 -0.1831
   93phy    C28 2491   2.860   1.519   2.336  0.3394  0.1767  0.0779
   93phy    C29 2492   2.985   1.462   2.279 -0.1364 -0.2657 -0.3201
   93phy    C27 2493   2.784   1.585   2.221 -0.1137  0.2532 -0.1123
   93phy    C26 2494   2.700   1.713   2.256  0.2017  0.9050  0.0213
   93phy    C25 2495   2.595   1.772   2.160 -0.1885 -0.2483  0.7581
   93phy    C23 2496   2.503   1.879   2.228 -0.2170 -0.1600  0.3090
   93phy    C24 2497   2.473   1.991   2.129  0.2903  0.0767 -0.2688
   93phy    C22 2498   2.366   1.817   2.266  0.6849 -0.3905 -0.1488
   93phy    C21 2499   2.363   1.755   2.407 -0.0124 -0.3299 -0.0394
   93phy    C20 2500   2.222   1.730   2.449  0.1993 -0.0427  0.1815
   93phy    C18 2501   2.197   1.654   2.586  0.5021  0.3186  0.1288
   93phy    O01 2502   2.249   1.725   2.705 -0.2366  0.3871  0.2796
   93phy    H01 2503   2.207   1.808   2.715 -0.7778  0.3710 -1.4746
   93phy    C19 2504   2.041   1.660   2.585 -0.2601 -0.6083  0.3742
   93phy    C13 2505   2.240   1.499   2.594 -0.3045 -0.4252  0.1710
   93phy     H3 2506   2.224   1.447   2.496  2.3140  0.6772 -0.9101
   93phy    O33 2507   2.167   1.420   2.687  0.3099  0.2713  0.1814
   93phy    H1B 2508   2.125   1.482   2.743 -0.8006  0.7723 -1.1516
   93phy    C12 2509   2.390   1.472   2.620  0.3366  0.4011  0.3519
   93phy    O11 2510   2.436   1.495   2.750 -0.3173  0.0329 -0.4522
   93phy    H1A 2511   2.372   1.546   2.796  0.6665 -0.1751  1.2595
   94phy    C35 2512   3.677   1.806   0.578  0.0393  0.0536  0.1600
   94phy    C33 2513   3.779   1.751   0.679 -0.4964 -0.2017  1.0297
   94phy    C34 2514   3.820   1.618   0.626  0.5489 -0.0572 -0.4259
   94phy    C32 2515   3.894   1.853   0.699  0.2907  0.4550  0.1622
   94phy    C31 2516   3.906   1.898   0.841 -0.3722  0.1491 -0.3397
   94phy    C30 2517   4.020   1.998   0.864 -0.1181  0.1280  0.4936
   94phy    C28 2518   4.042   2.051   1.008  0.2241 -0.3133  0.6327
   94phy    C29 2519   4.128   1.946   1.080 -0.2190 -0.0186 -0.0415
   94phy    C27 2520   4.118   2.184   1.017  0.2324 -0.0058 -0.6417
   94phy    C26 2521   4.017   2.297   1.038  0.2350 -0.1854  0.1848
   94phy    C25 2522   4.080   2.431   1.054 -0.4475 -0.2938  0.2665
   94phy    C23 2523   3.980   2.542   1.023  0.2780 -0.1934 -0.0289
   94phy    C24 2524   3.980   2.630   1.145  0.4514  0.3856  0.4951
   94phy    C22 2525   4.028   2.627   0.900  0.2237 -0.1097  0.5127
   94phy    C21 2526   3.995   2.584   0.756  0.4360  0.1902  0.5424
   94phy    C20 2527   4.041   2.680   0.651 -0.2097 -0.7389 -0.2431
   94phy    C18 2528   4.004   2.676   0.496  0.4835 -0.3725 -0.2691
   94phy    O01 2529   4.073   2.560   0.445  0.3226 -0.4268  0.1404
   94phy    H01 2530   4.076   2.502   0.519 -1.5237  0.3289  0.8764
   94phy    C19 2531   4.090   2.797   0.459  0.5961  0.4845  0.4209
   94phy    C13 2532   3.851   2.672   0.451  1.0070  0.5715  0.1512
   94phy     H3 2533   3.808   2.581   0.500  0.7687 -1.0714 -2.8789
   94phy    O33 2534   3.763   2.767   0.508 -0.1601 -0.0997 -0.0414
   94phy    H1B 2535   3.675   2.738   0.498  0.2174 -1.6596  0.8142
   94phy    C12 2536   3.796   2.618   0.311 -0.0501  0.3397  0.4151
   94phy    O11 2537   3.886   2.537   0.241  0.1790 -0.1203  0.1571
   94phy    H1A 2538   3.965   2.532   0.291  0.4411 -0.9880 -0.3259
   95phy    C35 2539   4.447   3.397   1.272  0.2016  0.2651 -0.5709
   95phy    C33 2540   4.338   3.492   1.243 -0.4159 -0.2039  0.1434
   95phy    C34 2541   4.299   3.464   1.097  0.7938  0.3134 -0.7504
   95phy    C32 2542   4.216   3.483   1.333 -0.1894 -0.3192  0.1119
   95phy    C31 2543   4.194   3.611   1.415  0.1976  0.1517  0.1373
   95phy    C30 2544   4.051   3.634   1.474 -0.3547  0.7325  0.4077
   95phy    C28 2545   4.046   3.772   1.539  0.3914 -0.3626  0.1211
   95phy    C29 2546   3.984   3.863   1.432  0.1470 -0.3521  0.4016
   95phy    C27 2547   3.943   3.777   1.655  0.4062  0.4697 -0.1820
   95phy    C26 2548   3.997   3.782   1.799  0.3136 -0.3889 -0.2682
   95phy    C25 2549   3.876   3.840   1.882  0.1988 -0.1851  0.0924
   95phy    C23 2550   3.892   3.890   2.024  0.2329  0.0736 -0.3167
   95phy    C24 2551   3.912   4.042   2.023  0.2499 -0.0313  0.2485
   95phy    C22 2552   3.779   3.859   2.123  0.0406  0.6193 -0.1404
   95phy    C21 2553   3.819   3.804   2.255  0.2755 -0.0732 -0.3633
   95phy    C20 2554   3.693   3.783   2.347  0.2989 -0.2727  0.1204
   95phy    C18 2555   3.686   3.683   2.470  0.4310  0.4522 -0.4973
   95phy    O01 2556   3.793   3.719   2.561  0.0091  0.4174  0.3842
   95phy    H01 2557   3.867   3.752   2.514 -1.0916  0.7333 -1.1968
   95phy    C19 2558   3.557   3.731   2.536 -0.3734 -0.5920  0.1248
   95phy    C13 2559   3.689   3.522   2.452 -0.2848 -0.1997  0.7567
   95phy     H3 2560   3.601   3.489   2.391  1.4092 -0.3828 -1.7622
   95phy    O33 2561   3.659   3.461   2.577 -0.2155 -0.0630  0.1011
   95phy    H1B 2562   3.711   3.500   2.645 -0.8436 -0.8515  1.0561
   95phy    C12 2563   3.819   3.452   2.395 -0.6754  0.4320 -0.0590
   95phy    O11 2564   3.937   3.459   2.473 -0.1717 -0.3474  0.1484
   95phy    H1A 2565   3.939   3.395   2.542 -0.1010 -0.0674  0.4121
   96phy    C35 2566   2.871   2.410   2.294  0.4623 -0.4029 -0.4913
   96phy    C33 2567   2.913   2.337   2.168 -0.2886 -0.3273 -0.4438
   96phy    C34 2568   2.801   2.253   2.127  0.0847  0.2766  0.4994
   96phy    C32 2569   2.951   2.435   2.055  0.6251  0.3823 -0.2658
   96phy    C31 2570   3.092   2.498   2.062  0.0254 -0.2737  0.8715
   96phy    C30 2571   3.106   2.595   1.944 -0.7724  0.3701 -0.2970
   96phy    C28 2572   3.231   2.684   1.926  0.1145 -0.3080  0.0735
   96phy    C29 2573   3.249   2.724   1.783  0.1447 -0.1176 -0.0959
   96phy    C27 2574   3.228   2.814   2.005  0.2629  0.1615 -0.1767
   96phy    C26 2575   3.360   2.844   2.071  0.0605  0.1894 -0.3030
   96phy    C25 2576   3.345   2.977   2.153 -0.5556 -0.3025 -0.1844
   96phy    C23 2577   3.468   3.031   2.234  0.3598 -0.1385  0.3557
   96phy    C24 2578   3.567   3.107   2.144  0.3284 -0.0531 -0.0653
   96phy    C22 2579   3.413   3.131   2.336 -0.8850 -0.2283  0.4287
   96phy    C21 2580   3.474   3.136   2.479 -0.4235  0.0226 -0.7429
   96phy    C20 2581   3.399   3.228   2.573  0.6608 -0.5992 -0.1875
   96phy    C18 2582   3.444   3.245   2.725  0.0110 -0.1357  0.3504
   96phy    O01 2583   3.585   3.277   2.717  0.3910  0.1060 -0.0751
   96phy    H01 2584   3.596   3.354   2.665 -2.3045 -0.2264 -1.3149
   96phy    C19 2585   3.367   3.379   2.752 -0.4384 -0.3624 -0.2498
   96phy    C13 2586   3.403   3.113   2.810 -0.0902 -0.2879 -0.6636
   96phy     H3 2587   3.439   3.019   2.761  0.4213 -1.4072  1.7014
   96phy    O33 2588   3.259   3.100   2.811  0.0638  0.1916  0.2072
   96phy    H1B 2589   3.236   3.012   2.836  1.3705 -0.1499  0.2803
   96phy    C12 2590   3.463   3.104   2.956  0.1799 -0.0792 -0.2468
   96phy    O11 2591   3.444   2.991   3.033  0.4448 -0.5222  0.3007
   96phy    H1A 2592   3.360   3.002   3.072 -0.3932  1.1270 -1.7391
   97phy    C35 2593   2.846   3.225   1.612 -0.3157  0.0099 -0.2009
   97phy    C33 2594   2.915   3.111   1.680  0.2485 -0.2914  0.0891
   97phy    C34 2595   2.922   3.123   1.832 -0.4336  0.0059 -0.0225
   97phy    C32 2596   2.840   2.988   1.632 -0.2990  0.0776  0.2773
   97phy    C31 2597   2.932   2.867   1.623 -0.3765  0.1663  0.2827
   97phy    C30 2598   2.853   2.736   1.597  0.4824 -0.4361  0.4695
   97phy    C28 2599   2.934   2.611   1.583 -0.0102 -0.3448 -0.7229
   97phy    C29 2600   2.880   2.503   1.678  0.1826 -0.9658  0.0183
   97phy    C27 2601   2.934   2.563   1.438 -0.0578 -0.2726 -0.3532
   97phy    C26 2602   3.061   2.486   1.391 -0.2591  0.1063 -0.2154
   97phy    C25 2603   3.036   2.436   1.251  0.1445 -0.2501  0.1572
   97phy    C23 2604   3.144   2.345   1.188  0.0361 -0.0483  0.3466
   97phy    C24 2605   3.130   2.201   1.229 -0.2066 -0.1543  0.0238
   97phy    C22 2606   3.125   2.354   1.039 -0.1794 -0.2431 -0.4735
   97phy    C21 2607   3.180   2.468   0.947 -0.2304 -0.1094 -0.2479
   97phy    C20 2608   3.141   2.465   0.800 -0.0194 -0.2756  0.3360
   97phy    C18 2609   3.179   2.590   0.710  0.3953 -0.0473  0.1243
   97phy    O01 2610   3.131   2.710   0.780  0.2590  0.2005 -0.1861
   97phy    H01 2611   3.167   2.699   0.866  0.7327 -3.3592 -0.6964
   97phy    C19 2612   3.094   2.585   0.580 -0.3924 -0.4938 -0.3625
   97phy    C13 2613   3.337   2.601   0.677  0.4965 -0.1311 -0.0752
   97phy     H3 2614   3.386   2.587   0.776 -1.7342  0.2380  1.1404
   97phy    O33 2615   3.389   2.483   0.612  0.4503 -0.1048  0.4248
   97phy    H1B 2616   3.389   2.500   0.520  0.7224 -2.1795 -0.0032
   97phy    C12 2617   3.426   2.726   0.652  0.2435  0.2826 -0.1322
   97phy    O11 2618   3.493   2.749   0.529  0.1557  0.2187 -0.2229
   97phy    H1A 2619   3.432   2.740   0.458 -0.6642 -0.1289  0.5142
   98phy    C35 2620   3.761   4.763   1.939 -0.0637  0.4282  0.1124
   98phy    C33 2621   3.771   4.634   1.851  0.0279 -0.1821  0.0274
   98phy    C34 2622   3.913   4.615   1.789 -0.5147 -0.4947  0.0130
   98phy    C32 2623   3.726   4.513   1.935 -0.7303  0.3210  0.1816
   98phy    C31 2624   3.620   4.428   1.861  0.1020 -0.3187 -0.2629
   98phy    C30 2625   3.618   4.286   1.916 -0.0580  0.5797  0.4573
   98phy    C28 2626   3.516   4.189   1.844  0.1671 -0.2756  0.0976
   98phy    C29 2627   3.567   4.133   1.709  1.2574  0.6335 -0.5990
   98phy    C27 2628   3.493   4.060   1.927 -0.0564  0.0714 -0.2328
   98phy    C26 2629   3.356   4.063   1.994 -0.4129  0.0178 -0.1436
   98phy    C25 2630   3.335   3.938   2.082  0.1326 -0.5789 -0.1266
   98phy    C23 2631   3.195   3.926   2.138 -0.4085  0.2540  0.5379
   98phy    C24 2632   3.102   3.865   2.029  0.4389  0.3741  0.2625
   98phy    C22 2633   3.210   3.842   2.264  0.0634  0.5032  0.0332
   98phy    C21 2634   3.100   3.832   2.368 -0.2596 -0.7983 -0.2157
   98phy    C20 2635   3.173   3.789   2.492 -0.2718 -0.5830  0.0729
   98phy    C18 2636   3.108   3.811   2.637 -0.1501  0.0952  0.1673
   98phy    O01 2637   2.989   3.727   2.659 -0.0491 -0.0550 -0.0395
   98phy    H01 2638   2.972   3.712   2.750 -0.0044 -1.0839 -0.1886
   98phy    C19 2639   3.214   3.731   2.720  0.3867  0.4123 -0.3190
   98phy    C13 2640   3.096   3.968   2.680 -0.0730  0.7399 -0.9034
   98phy     H3 2641   3.162   4.031   2.615  1.9144 -0.2687  0.0296
   98phy    O33 2642   3.147   4.001   2.813  0.3831 -0.2294 -0.0752
   98phy    H1B 2643   3.237   3.979   2.828  0.2424  0.1501  1.5166
   98phy    C12 2644   2.946   4.021   2.669  0.0028 -0.2730  0.1464
   98phy    O11 2645   2.857   3.976   2.763  0.0256 -1.4355  0.1479
   98phy    H1A 2646   2.898   3.915   2.821  4.0162  0.8054 -0.0030
   99phy    C35 2647   2.864   2.681   0.967 -0.1630 -0.0744 -1.0485
   99phy    C33 2648   2.764   2.792   0.938 -0.4723  0.2324 -0.2301
   99phy    C34 2649   2.665   2.740   0.832 -0.2018  0.2472 -0.2610
   99phy    C32 2650   2.704   2.847   1.066  0.1246  0.2993  0.0780
   99phy    C31 2651   2.674   2.999   1.048 -0.4459  0.0562  0.8914
   99phy    C30 2652   2.641   3.060   1.186  0.6098 -0.2415 -0.1853
   99phy    C28 2653   2.567   3.196   1.175  0.0956  0.4040  0.1519
   99phy    C29 2654   2.484   3.217   1.304 -0.5236 -0.0162 -0.4526
   99phy    C27 2655   2.654   3.321   1.157  0.1573 -0.4373  0.6548
   99phy    C26 2656   2.607   3.396   1.032  0.3090  0.2799  0.3033
   99phy    C25 2657   2.691   3.520   1.003 -0.5230 -0.0743 -0.1481
   99phy    C23 2658   2.644   3.604   0.883  0.2137 -0.2238  0.2949
   99phy    C24 2659   2.617   3.744   0.933 -0.1312 -0.2121  0.0490
   99phy    C22 2660   2.748   3.603   0.775 -0.1184  0.4572  0.0302
   99phy    C21 2661   2.675   3.580   0.641  0.1736 -0.7601 -0.1328
   99phy    C20 2662   2.750   3.618   0.517  0.2339  0.0462  0.2353
   99phy    C18 2663   2.689   3.605   0.375  0.0003 -0.5768 -0.1250
   99phy    O01 2664   2.678   3.466   0.340  0.0290  0.3602 -0.0646
   99phy    H01 2665   2.762   3.427   0.355  0.6973  2.2120  1.3095
   99phy    C19 2666   2.797   3.671   0.285 -0.4040  0.4083  0.8151
   99phy    C13 2667   2.548   3.682   0.352 -0.2581 -0.2017 -0.3098
   99phy     H3 2668   2.484   3.650   0.437 -1.3791  2.2377 -0.1391
   99phy    O33 2669   2.546   3.823   0.388 -0.5455 -0.1728  0.1578
   99phy    H1B 2670   2.593   3.870   0.323 -1.8939  1.6376  0.4204
   99phy    C12 2671   2.432   3.637   0.267 -0.0990 -0.1649  0.0467
   99phy    O11 2672   2.437   3.523   0.186 -0.2870 -0.7999 -0.5450
   99phy    H1A 2673   2.386   3.458   0.231  0.3044  0.3638  1.9848
  100phy    C35 2674   3.551   3.627   1.866  0.1211 -0.3661 -0.3451
  100phy    C33 2675   3.567   3.503   1.952  0.2578 -0.0214  0.1204
  100phy    C34 2676   3.555   3.553   2.095  0.2251  0.2350 -0.7060
  100phy    C32 2677   3.454   3.398   1.932 -0.1380 -0.1774  0.2346
  100phy    C31 2678   3.494   3.290   1.828 -0.8659  0.3017 -0.2789
  100phy    C30 2679   3.372   3.216   1.774  0.5226 -0.5856  0.1603
  100phy    C28 2680   3.406   3.121   1.658  0.0125  0.0979  0.1853
  100phy    C29 2681   3.457   2.983   1.708 -0.3815  0.3699 -0.6419
  100phy    C27 2682   3.282   3.098   1.569  0.4700  0.4895 -0.0191
  100phy    C26 2683   3.304   3.065   1.417  0.1312 -0.6785  0.7463
  100phy    C25 2684   3.175   3.033   1.343 -0.1769 -0.5280  0.3938
  100phy    C23 2685   3.194   2.979   1.202  0.8278  0.2439  0.2205
  100phy    C24 2686   3.177   2.826   1.203  0.0528 -0.0527  0.0556
  100phy    C22 2687   3.081   3.047   1.121  0.1484  0.4805 -0.0228
  100phy    C21 2688   3.120   3.062   0.978  0.2129 -0.4017  0.1876
  100phy    C20 2689   2.994   3.115   0.902 -1.0560  0.1381  0.4213
  100phy    C18 2690   3.006   3.148   0.745  0.2493 -0.2234 -0.4860
  100phy    O01 2691   3.077   3.271   0.715 -0.5750 -0.7775  0.2699
  100phy    H01 2692   3.169   3.254   0.717 -0.4166 -0.3309 -1.3751
  100phy    C19 2693   2.862   3.199   0.711  0.3194 -0.4714 -0.3088
  100phy    C13 2694   3.051   3.022   0.653 -0.5761  0.1513 -0.0390
  100phy     H3 2695   3.149   2.991   0.698 -1.3556  0.9028  2.3820
  100phy    O33 2696   2.981   2.894   0.668  0.1468 -0.0875 -0.3491
  100phy    H1B 2697   3.018   2.842   0.737 -0.0791 -0.1765 -0.2945
  100phy    C12 2698   3.120   3.037   0.509 -0.2192  0.7120  0.6764
  100phy    O11 2699   3.045   3.052   0.387  0.6935 -0.0426 -0.7100
  100phy    H1A 2700   3.021   3.142   0.374  0.0158  0.1722  1.6073
  101phy    C35 2701   3.631   3.982   1.200 -0.2053  0.2097  0.0420
  101phy    C33 2702   3.549   3.884   1.288 -0.2061  0.1632 -0.5488
  101phy    C34 2703   3.610   3.888   1.431  0.0009  0.2486 -0.2469
  101phy    C32 2704   3.401   3.933   1.295  0.4924 -0.0202  0.4662
  101phy    C31 2705   3.298   3.873   1.199  0.0381 -0.4116 -0.2094
  101phy    C30 2706   3.160   3.943   1.213 -0.3651  0.2217 -0.3448
  101phy    C28 2707   3.039   3.891   1.137 -0.3404  0.5235  0.1219
  101phy    C29 2708   2.933   3.832   1.225 -0.1152  0.4949  0.2468
  101phy    C27 2709   2.989   4.010   1.055  0.2723  0.1522 -0.2828
  101phy    C26 2710   2.964   3.981   0.906  0.5943 -0.0630  0.3623
  101phy    C25 2711   2.895   4.100   0.840 -0.1544  0.8080  0.9304
  101phy    C23 2712   2.835   4.070   0.697  0.4224  0.1965 -0.5809
  101phy    C24 2713   2.681   4.079   0.701 -0.0096 -0.2133  0.0582
  101phy    C22 2714   2.889   4.175   0.604  0.5133 -0.2553  0.1778
  101phy    C21 2715   2.923   4.126   0.467 -0.4716  0.1678 -0.6033
  101phy    C20 2716   2.957   4.243   0.382  0.0504 -0.3729  0.5837
  101phy    C18 2717   3.020   4.226   0.237 -0.4084 -0.9398  0.2126
  101phy    O01 2718   3.145   4.154   0.250 -0.0953 -0.3157  0.2123
  101phy    H01 2719   3.209   4.218   0.274  0.1733 -0.5012  0.0013
  101phy    C19 2720   3.050   4.372   0.197 -0.4617 -0.4679  0.5794
  101phy    C13 2721   2.930   4.150   0.127 -0.1672 -0.2998 -0.2379
  101phy     H3 2722   2.911   4.051   0.176 -2.2284  0.3366  0.3616
  101phy    O33 2723   2.792   4.191   0.113 -0.0794  0.7803  0.5132
  101phy    H1B 2724   2.782   4.282   0.095 -0.7512  0.7182  0.5640
  101phy    C12 2725   2.982   4.076   0.001 -0.8647 -0.0645 -0.0233
  101phy    O11 2726   2.976   4.144  -0.124 -0.4210 -0.2680  0.0906
  101phy    H1A 2727   3.047   4.112  -0.176  1.7355  1.4642  1.7394
  102phy    C35 2728   1.674   0.827   2.136 -0.0517  0.0273 -0.7531
  102phy    C33 2729   1.545   0.742   2.113 -0.1825 -0.8780  0.4037
  102phy    C34 2730   1.521   0.750   1.963 -0.3010 -0.0277  0.2256
  102phy    C32 2731   1.562   0.601   2.162  0.0891 -0.5964  0.0481
  102phy    C31 2732   1.471   0.573   2.284 -0.0022  0.4025 -0.1701
  102phy    C30 2733   1.491   0.431   2.340 -0.1718  0.2724 -0.0062
  102phy    C28 2734   1.417   0.412   2.475  0.3518 -0.3395 -0.0526
  102phy    C29 2735   1.267   0.368   2.444 -0.1972  0.6401 -0.4450
  102phy    C27 2736   1.479   0.303   2.558 -0.0603  0.2512  0.3028
  102phy    C26 2737   1.534   0.339   2.696  0.4716  0.3091 -0.4823
  102phy    C25 2738   1.572   0.213   2.775 -0.2356 -0.1384  0.3475
  102phy    C23 2739   1.599   0.221   2.926 -0.3460  0.0576  0.4826
  102phy    C24 2740   1.484   0.177   3.015  0.6825  0.5332  0.2436
  102phy    C22 2741   1.725   0.132   2.952  0.2534  0.0584 -0.1429
  102phy    C21 2742   1.817   0.181   3.060 -0.5425  0.7247 -0.2833
  102phy    C20 2743   1.934   0.080   3.077  0.4570  0.1615 -0.4485
  102phy    C18 2744   2.052   0.113   3.176  0.0436 -0.4155 -0.5006
  102phy    O01 2745   1.990   0.132   3.303  0.3500  0.0974 -0.1837
  102phy    H01 2746   2.054   0.144   3.371  0.8404 -0.7377 -0.4812
  102phy    C19 2747   2.117  -0.027   3.199  0.0309 -0.3638 -0.2833
  102phy    C13 2748   2.159   0.230   3.141 -0.0521 -0.5757  0.0595
  102phy     H3 2749   2.201   0.215   3.038  0.7841  1.1677  0.0951
  102phy    O33 2750   2.278   0.234   3.223  0.5414 -0.1024 -0.1015
  102phy    H1B 2751   2.350   0.272   3.176 -0.1399  0.8641 -0.3791
  102phy    C12 2752   2.108   0.376   3.143 -0.2215 -0.6986  0.1467
  102phy    O11 2753   2.193   0.485   3.105  0.6639 -0.3117 -0.3080
  102phy    H1A 2754   2.277   0.478   3.147 -0.5356 -1.4297  2.1292
  103phy    C35 2755   3.110   3.556   1.777 -0.1272  0.1138 -0.2430
  103phy    C33 2756   3.168   3.647   1.672 -0.2151  0.1037 -0.1624
  103phy    C34 2757   3.210   3.566   1.551  0.4030  0.5911 -0.2105
  103phy    C32 2758   3.067   3.755   1.633 -0.5144  0.6682 -0.3984
  103phy    C31 2759   3.119   3.891   1.665 -0.2915  0.1354 -0.5954
  103phy    C30 2760   3.020   3.997   1.623  0.4862 -0.2288 -0.1519
  103phy    C28 2761   3.053   4.142   1.671 -0.3018  0.1227  0.1088
  103phy    C29 2762   3.164   4.206   1.589 -0.0041  0.6612 -0.8651
  103phy    C27 2763   2.926   4.226   1.682  0.3570  0.7780 -0.8047
  103phy    C26 2764   2.927   4.331   1.794  0.0752 -0.2108  0.1217
  103phy    C25 2765   2.807   4.425   1.788  0.1914  0.1897  0.4466
  103phy    C23 2766   2.788   4.512   1.915  0.3089  0.3090 -0.0099
  103phy    C24 2767   2.803   4.650   1.868 -0.4225 -0.3898  0.7182
  103phy    C22 2768   2.649   4.478   1.980 -0.1236 -0.4108  0.1414
  103phy    C21 2769   2.668   4.460   2.131 -0.0297  0.1741  0.1553
  103phy    C20 2770   2.540   4.462   2.217  0.3912  0.1584 -0.3461
  103phy    C18 2771   2.556   4.429   2.375 -0.5271  0.3672 -0.4757
  103phy    O01 2772   2.668   4.494   2.430  0.0551  0.1933 -0.2317
  103phy    H01 2773   2.682   4.580   2.395 -0.5471  1.1942  1.8203
  103phy    C19 2774   2.429   4.498   2.430 -0.1039 -0.4796 -0.3653
  103phy    C13 2775   2.571   4.271   2.402 -0.1868 -0.2145  0.2232
  103phy     H3 2776   2.654   4.234   2.338  1.6292  0.3796  2.1371
  103phy    O33 2777   2.457   4.191   2.358 -0.3211 -0.5417  0.2062
  103phy    H1B 2778   2.376   4.223   2.392  0.2227  0.7461  0.3395
  103phy    C12 2779   2.604   4.224   2.543 -0.2864  0.2120 -0.1508
  103phy    O11 2780   2.720   4.289   2.596 -0.1076 -0.1997 -0.1941
  103phy    H1A 2781   2.736   4.362   2.539 -1.9428 -0.2768 -0.8748
  104phy    C35 2782   2.160   4.484   1.384  0.2535  0.3441  0.0043
  104phy    C33 2783   2.244   4.608   1.428 -0.1364 -0.0621 -0.4502
  104phy    C34 2784   2.221   4.652   1.569  0.6875  0.1936  0.5691
  104phy    C32 2785   2.396   4.582   1.407 -0.0982 -0.5633  0.3365
  104phy    C31 2786   2.481   4.707   1.375  0.3043  0.1782  0.1508
  104phy    C30 2787   2.629   4.664   1.355  0.1917 -0.0813  0.0109
  104phy    C28 2788   2.739   4.773   1.322  0.3530  0.0743  0.1813
  104phy    C29 2789   2.867   4.730   1.389 -0.2088  0.3003  0.2060
  104phy    C27 2790   2.768   4.782   1.170  0.1366 -0.0860  0.0098
  104phy    C26 2791   2.686   4.886   1.099 -0.3915  0.0239  0.7241
  104phy    C25 2792   2.729   4.935   0.959 -0.6189  0.2850 -0.2090
  104phy    C23 2793   2.652   5.058   0.906  0.0997  0.0864 -0.0341
  104phy    C24 2794   2.726   5.187   0.946 -0.1249  0.3149  0.1548
  104phy    C22 2795   2.647   5.064   0.750 -0.1459  0.0631  0.0201
  104phy    C21 2796   2.512   5.069   0.677  0.7098 -0.3667  0.4448
  104phy    C20 2797   2.540   5.081   0.528  0.5586 -0.3202  0.1115
  104phy    C18 2798   2.425   5.110   0.430  0.4905 -0.3048  0.6572
  104phy    O01 2799   2.309   5.020   0.451  0.2800 -0.1064  1.3108
  104phy    H01 2800   2.341   4.932   0.451 -0.0324 -0.2225  0.8166
  104phy    C19 2801   2.486   5.060   0.297 -0.0965  0.4805  1.0808
  104phy    C13 2802   2.380   5.267   0.418  0.0680 -0.2110 -0.4267
  104phy     H3 2803   2.424   5.317   0.509 -1.5845  0.9587 -0.2190
  104phy    O33 2804   2.443   5.353   0.321  0.1941 -0.1486  0.3960
  104phy    H1B 2805   2.409   5.342   0.235 -0.5189  1.6460  0.3898
  104phy    C12 2806   2.246   5.312   0.474 -0.1308  0.2240 -0.0647
  104phy    O11 2807   2.129   5.275   0.400  0.2849 -0.2168  0.5536
  104phy    H1A 2808   2.070   5.242   0.465  1.7124 -0.5852  1.7382
  105phy    C35 2809   2.326   2.638   0.918  0.5720  0.0995 -0.4906
  105phy    C33 2810   2.186   2.672   0.950  0.2043  0.5420  0.0608
  105phy    C34 2811   2.128   2.560   1.030  0.2347 -0.3908  0.4299
  105phy    C32 2812   2.181   2.805   1.031  0.1093  0.0218  0.1199
  105phy    C31 2813   2.049   2.888   1.032  0.0721 -0.0507  0.1012
  105phy    C30 2814   2.055   3.011   1.123  0.3946  0.4108  0.0027
  105phy    C28 2815   1.923   3.093   1.139 -0.2311 -0.0792 -0.1351
  105phy    C29 2816   1.862   3.083   1.281  0.1825  0.2567  0.6336
  105phy    C27 2817   1.939   3.240   1.101  0.1607  0.1663 -0.2637
  105phy    C26 2818   1.824   3.296   1.022 -0.0057 -0.0891  0.4113
  105phy    C25 2819   1.857   3.431   0.960  0.2316 -0.1051 -0.3574
  105phy    C23 2820   1.746   3.495   0.871 -0.2762  0.4860 -0.3344
  105phy    C24 2821   1.653   3.578   0.957  0.4543 -0.3402  0.0301
  105phy    C22 2822   1.808   3.595   0.775  0.1614  0.0017  0.6564
  105phy    C21 2823   1.865   3.542   0.646 -1.0255  0.3039  0.0244
  105phy    C20 2824   1.900   3.647   0.535 -0.3525 -0.0523  0.2090
  105phy    C18 2825   2.005   3.614   0.427  0.3253 -0.3829  0.5672
  105phy    O01 2826   2.129   3.589   0.488  0.4906  0.2578 -0.4128
  105phy    H01 2827   2.150   3.651   0.555 -0.1664 -0.1776  0.1977
  105phy    C19 2828   2.017   3.746   0.347 -0.5243  0.2877  0.2324
  105phy    C13 2829   1.963   3.485   0.341 -0.1803 -0.5052  0.4110
  105phy     H3 2830   1.965   3.405   0.420 -2.3902  0.6425  1.7095
  105phy    O33 2831   1.826   3.470   0.295 -0.2355 -0.4899 -0.1511
  105phy    H1B 2832   1.822   3.505   0.208  0.7337 -2.1010 -0.8936
  105phy    C12 2833   2.063   3.387   0.262  0.1732 -0.2119 -0.1714
  105phy    O11 2834   2.195   3.413   0.294 -0.1817 -0.2634  0.2141
  105phy    H1A 2835   2.198   3.479   0.360  0.5470 -1.8351  1.8322
  106phy    C35 2836   1.798   4.544   1.872 -0.1001 -0.3929 -0.7108
  106phy    C33 2837   1.820   4.693   1.868 -0.1953  0.2225 -0.1881
  106phy    C34 2838   1.807   4.750   1.726  0.4925 -0.3638 -0.2298
  106phy    C32 2839   1.735   4.763   1.972 -0.1682 -0.4043  0.1214
  106phy    C31 2840   1.796   4.894   2.027  0.8820  0.7051  0.4049
  106phy    C30 2841   1.720   4.953   2.145 -0.0816 -0.0488  0.4366
  106phy    C28 2842   1.785   5.076   2.203  0.3321 -0.0319  0.2161
  106phy    C29 2843   1.692   5.194   2.172 -0.1433 -0.2405  0.1400
  106phy    C27 2844   1.825   5.046   2.351 -0.4623  0.1666 -0.2276
  106phy    C26 2845   1.929   5.138   2.422  0.1968 -0.2341  0.1219
  106phy    C25 2846   1.973   5.086   2.560 -0.6147 -0.7364 -0.8149
  106phy    C23 2847   2.082   5.150   2.656  0.2347 -0.1999 -0.2212
  106phy    C24 2848   2.022   5.278   2.727  0.2181 -0.4543 -0.4486
  106phy    C22 2849   2.121   5.051   2.767  0.2759  0.3832 -0.1060
  106phy    C21 2850   2.244   4.961   2.750  0.1835 -0.1080 -0.4593
  106phy    C20 2851   2.283   4.900   2.883 -0.2354 -0.0736 -0.0830
  106phy    C18 2852   2.421   4.820   2.886 -0.4420  0.3666  0.1527
  106phy    O01 2853   2.523   4.889   2.812 -0.0340 -0.2102  0.3172
  106phy    H01 2854   2.565   4.818   2.767 -1.0676 -0.6837  0.0820
  106phy    C19 2855   2.458   4.844   3.036 -0.3386  0.2081  0.6051
  106phy    C13 2856   2.407   4.667   2.830 -0.5280  0.4378  0.0964
  106phy     H3 2857   2.354   4.668   2.732 -0.8021  0.6072  0.2425
  106phy    O33 2858   2.322   4.592   2.911 -0.1379  0.5445  0.0687
  106phy    H1B 2859   2.257   4.642   2.956  0.4785  2.1209 -0.6993
  106phy    C12 2860   2.536   4.587   2.807 -0.2041 -0.2148  0.6468
  106phy    O11 2861   2.642   4.657   2.745  0.1937 -0.5839  0.1887
  106phy    H1A 2862   2.715   4.599   2.742  0.2591 -0.4533 -2.0556
  107phy    C35 2863   2.774   0.912   1.978  0.3385 -0.0247 -0.0035
  107phy    C33 2864   2.922   0.927   2.014 -0.4018 -0.0524  0.3892
  107phy    C34 2865   3.006   0.978   1.893 -0.0776  0.3077 -0.0292
  107phy    C32 2866   2.933   1.010   2.142  0.3409  0.7162 -0.0477
  107phy    C31 2867   3.052   0.967   2.230  0.0987 -0.6526  0.2591
  107phy    C30 2868   3.052   1.043   2.368  0.1938 -0.5958 -0.0899
  107phy    C28 2869   3.101   0.972   2.489 -0.1818 -0.3270  0.0185
  107phy    C29 2870   3.139   1.074   2.591  0.0248  0.3580  0.0936
  107phy    C27 2871   3.001   0.864   2.541  0.0788  0.8879  0.2247
  107phy    C26 2872   3.054   0.742   2.626  0.5843  0.3563 -0.2061
  107phy    C25 2873   2.940   0.664   2.689 -0.1545 -0.3916 -0.1670
  107phy    C23 2874   2.989   0.565   2.800  0.3237 -0.3088 -0.0651
  107phy    C24 2875   2.988   0.636   2.932 -0.1946  0.2100 -0.2288
  107phy    C22 2876   2.884   0.448   2.793  0.1524  0.1493  0.1420
  107phy    C21 2877   2.918   0.312   2.849 -0.2488  0.4175  0.2456
  107phy    C20 2878   2.792   0.233   2.875 -0.2297  0.8321  0.3815
  107phy    C18 2879   2.796   0.085   2.932  0.0728  0.6518  0.1459
  107phy    O01 2880   2.895   0.079   3.039 -0.2360 -0.5627 -0.2788
  107phy    H01 2881   2.877   0.144   3.104 -1.5736  1.1958 -2.2890
  107phy    C19 2882   2.650   0.070   2.996 -0.4499 -0.0234 -0.3685
  107phy    C13 2883   2.825  -0.025   2.813  0.1007  0.0371  0.0300
  107phy     H3 2884   2.905   0.017   2.748 -0.4872  1.9853  0.5196
  107phy    O33 2885   2.720  -0.042   2.723  0.1392  0.1020 -0.4817
  107phy    H1B 2886   2.650  -0.086   2.767  1.4567 -1.1771  0.4375
  107phy    C12 2887   2.885  -0.164   2.857  0.2190  0.1492  0.0265
  107phy    O11 2888   2.964  -0.166   2.971 -0.0231  0.1372  0.2742
  107phy    H1A 2889   2.967  -0.082   3.012  0.6051  0.3921 -0.2656
  108phy    C35 2890   4.202   4.136   1.595  0.0897 -0.1108  0.3005
  108phy    C33 2891   4.093   4.243   1.597  0.6458  0.1896 -0.4047
  108phy    C34 2892   4.029   4.235   1.739  0.4217 -0.2095  0.0358
  108phy    C32 2893   4.152   4.380   1.561  0.1383 -0.2733  0.3023
  108phy    C31 2894   4.078   4.475   1.461  0.1821  0.1212 -0.2224
  108phy    C30 2895   4.149   4.611   1.442 -0.5271  0.0744 -0.2498
  108phy    C28 2896   4.095   4.698   1.324 -0.2689 -0.5809 -0.2214
  108phy    C29 2897   3.962   4.765   1.358 -0.4290 -0.3865  0.1156
  108phy    C27 2898   4.205   4.799   1.294 -0.0063 -0.5790 -0.3712
  108phy    C26 2899   4.246   4.820   1.147 -0.1577  0.1638  0.3338
  108phy    C25 2900   4.351   4.934   1.137  0.3465 -0.2017 -0.5965
  108phy    C23 2901   4.380   4.985   0.995  0.1321 -0.4661 -0.2147
  108phy    C24 2902   4.381   5.135   1.010  0.3408 -0.4958  0.2219
  108phy    C22 2903   4.514   4.930   0.941 -0.2801  0.2772  0.2433
  108phy    C21 2904   4.525   4.925   0.786  0.0531 -0.2620  0.3292
  108phy    C20 2905   4.638   4.843   0.713 -0.2473 -0.5589 -0.3652
  108phy    C18 2906   4.633   4.824   0.558  0.2322 -0.2277  0.0881
  108phy    O01 2907   4.505   4.772   0.523 -0.4315 -0.2761 -0.1689
  108phy    H01 2908   4.458   4.781   0.603  0.6318  4.0162  0.1809
  108phy    C19 2909   4.723   4.704   0.534 -0.0196 -0.0540 -0.4084
  108phy    C13 2910   4.666   4.947   0.457  0.5392  0.4437 -0.2184
  108phy     H3 2911   4.733   5.013   0.519  0.9577  0.1058 -0.3083
  108phy    O33 2912   4.752   4.937   0.340  0.9295 -0.6426 -0.6488
  108phy    H1B 2913   4.698   4.902   0.272 -0.8776  1.3983 -0.3744
  108phy    C12 2914   4.570   5.069   0.435  0.5056 -0.3790 -0.0610
  108phy    O11 2915   4.498   5.061   0.316  0.1501 -0.0724 -0.2686
  108phy    H1A 2916   4.548   5.041   0.240 -0.4097  2.1462 -1.3054
  109phy    C35 2917   4.453   1.826   2.029  0.8251  0.1403  0.0013
  109phy    C33 2918   4.453   1.921   1.911 -0.3826 -0.1065  0.1878
  109phy    C34 2919   4.483   1.840   1.783  0.2648  0.0563  0.1359
  109phy    C32 2920   4.326   2.009   1.894  0.1052 -0.0485 -0.0864
  109phy    C31 2921   4.358   2.155   1.866 -0.0098 -0.3264 -0.1426
  109phy    C30 2922   4.228   2.241   1.878 -0.7296  0.5427 -0.7347
  109phy    C28 2923   4.257   2.393   1.855 -0.0449 -0.0294 -0.9011
  109phy    C29 2924   4.161   2.458   1.753  0.1924 -0.1006  0.6346
  109phy    C27 2925   4.242   2.473   1.985  0.1634  0.0240 -0.3073
  109phy    C26 2926   4.376   2.492   2.052 -0.3686  0.4562 -0.1940
  109phy    C25 2927   4.358   2.593   2.171 -0.1712  0.0516  0.3525
  109phy    C23 2928   4.470   2.619   2.269 -0.1821  0.4590 -0.7389
  109phy    C24 2929   4.553   2.736   2.216  0.1254  0.1378 -0.2708
  109phy    C22 2930   4.403   2.661   2.401 -0.3063 -0.0648  0.0998
  109phy    C21 2931   4.482   2.622   2.525  0.3805 -0.0612 -0.4734
  109phy    C20 2932   4.393   2.622   2.654  0.0045 -0.1069  0.3539
  109phy    C18 2933   4.461   2.593   2.794  0.0417  0.0863  0.0236
  109phy    O01 2934   4.584   2.673   2.798 -0.5125  0.1015  0.6249
  109phy    H01 2935   4.629   2.675   2.880  1.1686  1.0583 -0.2522
  109phy    C19 2936   4.371   2.664   2.901  0.0780 -0.1250 -0.5770
  109phy    C13 2937   4.507   2.441   2.831 -0.4000 -0.1060  0.1925
  109phy     H3 2938   4.414   2.382   2.850 -2.0383  1.7982 -1.4213
  109phy    O33 2939   4.567   2.443   2.961  0.3124 -0.7171  0.3242
  109phy    H1B 2940   4.517   2.477   3.033  1.0144 -0.3804  0.6521
  109phy    C12 2941   4.607   2.355   2.736 -0.1987 -0.1997 -0.2130
  109phy    O11 2942   4.716   2.432   2.680  0.4306 -0.3217  0.0159
  109phy    H1A 2943   4.697   2.522   2.700 -1.4138 -1.1036  2.0380
  110phy    C35 2944   4.805   1.533   1.726 -0.2933  0.1359 -0.2517
  110phy    C33 2945   4.703   1.509   1.623  0.2231  0.1189 -0.2001
  110phy    C34 2946   4.562   1.480   1.681 -0.3573 -0.0775  0.1111
  110phy    C32 2947   4.703   1.627   1.528  0.0422 -0.1694 -0.7920
  110phy    C31 2948   4.675   1.602   1.380 -0.1840  0.2644  0.5546
  110phy    C30 2949   4.672   1.731   1.300 -0.0382  0.1877  0.4361
  110phy    C28 2950   4.663   1.718   1.147  0.5492 -0.4981 -0.2627
  110phy    C29 2951   4.534   1.788   1.101  0.2742 -0.4052  0.4000
  110phy    C27 2952   4.792   1.759   1.077 -0.1094  0.0649  0.2208
  110phy    C26 2953   4.841   1.663   0.963 -0.1864 -0.4927  0.2736
  110phy    C25 2954   4.962   1.723   0.888 -0.1186  0.8885  0.4924
  110phy    C23 2955   5.027   1.628   0.789  0.1632  0.0348  0.3494
  110phy    C24 2956   5.012   1.692   0.655  0.3764 -0.0171 -0.2980
  110phy    C22 2957   5.174   1.617   0.827 -0.4504  0.6231  0.1272
  110phy    C21 2958   5.266   1.525   0.748  0.0930  0.0596 -0.0880
  110phy    C20 2959   5.411   1.530   0.799 -0.1215  0.0657  0.2789
  110phy    C18 2960   5.516   1.442   0.709 -0.3398 -0.7067  0.4016
  110phy    O01 2961   5.471   1.305   0.702 -0.0609 -0.1805  0.0212
  110phy    H01 2962   5.403   1.298   0.639 -1.3155  0.5336  1.2497
  110phy    C19 2963   5.639   1.432   0.796 -0.1307 -0.1477  0.0390
  110phy    C13 2964   5.551   1.502   0.564 -0.0914  0.0923  0.1821
  110phy     H3 2965   5.454   1.507   0.509  0.0509  0.9144 -0.0023
  110phy    O33 2966   5.584   1.640   0.546  0.0936  0.4336 -0.6475
  110phy    H1B 2967   5.677   1.649   0.537  0.5011 -2.4254 -0.2905
  110phy    C12 2968   5.598   1.415   0.439 -0.0937 -0.4163 -0.1079
  110phy    O11 2969   5.736   1.408   0.413  0.0679 -0.1570 -0.1036
  110phy    H1A 2970   5.785   1.336   0.446 -0.2004 -1.1688 -1.8032
  111phy    C35 2971   4.264   1.935   2.984 -0.4429  0.3229  0.4074
  111phy    C33 2972   4.338   1.987   2.864  0.6918  0.4912  0.0646
  111phy    C34 2973   4.269   2.119   2.818 -0.1181  0.4200 -0.0552
  111phy    C32 2974   4.485   2.015   2.901 -0.7913  0.6061 -0.3383
  111phy    C31 2975   4.595   1.920   2.854  0.5941  0.6003 -0.4122
  111phy    C30 2976   4.731   1.964   2.903  0.2660  0.4052 -0.0864
  111phy    C28 2977   4.858   1.911   2.827 -0.0342  0.0803  0.0971
  111phy    C29 2978   4.952   2.028   2.796  0.2406 -0.2308  0.1507
  111phy    C27 2979   4.927   1.805   2.913  0.4606  0.3399 -0.0153
  111phy    C26 2980   4.883   1.661   2.898 -0.1025 -0.9794  0.2393
  111phy    C25 2981   4.998   1.556   2.919  0.9400 -0.1286 -0.0970
  111phy    C23 2982   4.931   1.413   2.910  0.9568  0.4578 -0.3829
  111phy    C24 2983   4.953   1.350   2.770 -0.1794 -0.2118 -0.2478
  111phy    C22 2984   4.988   1.322   3.022 -0.0024  0.2944  0.5061
  111phy    C21 2985   4.925   1.333   3.158 -0.5087 -0.1260 -0.1741
  111phy    C20 2986   4.999   1.247   3.261 -0.3450 -0.0936 -0.1662
  111phy    C18 2987   4.934   1.213   3.406  0.2276  0.3724  0.6290
  111phy    O01 2988   4.790   1.181   3.392 -0.1477  0.5087  0.5010
  111phy    H01 2989   4.753   1.135   3.464  0.6878  0.6681  1.0399
  111phy    C19 2990   5.003   1.079   3.441 -0.5663 -0.0786  0.0843
  111phy    C13 2991   4.948   1.335   3.515  0.0382  0.0347 -0.4736
  111phy     H3 2992   4.918   1.432   3.467 -1.0555  1.0489  2.1035
  111phy    O33 2993   5.088   1.355   3.545  0.1624 -0.3127  0.4206
  111phy    H1B 2994   5.120   1.442   3.531  0.7534 -0.7158 -0.9726
  111phy    C12 2995   4.858   1.332   3.643  0.8919 -0.1935 -0.2403
  111phy    O11 2996   4.849   1.210   3.715  0.1862 -0.4801 -0.2538
  111phy    H1A 2997   4.934   1.173   3.733 -0.3170 -1.2796  0.5350
  112phy    C35 2998   3.808   2.902   1.497 -0.1798  0.1372 -0.4876
  112phy    C33 2999   3.910   2.827   1.574  0.0874 -0.0126 -0.7746
  112phy    C34 3000   3.911   2.682   1.526 -0.4443  0.1047 -0.8168
  112phy    C32 3001   4.041   2.903   1.578 -0.5727 -0.0390 -0.0817
  112phy    C31 3002   4.133   2.889   1.700  0.3312 -0.2946 -0.0129
  112phy    C30 3003   4.241   2.995   1.695  0.4714 -0.3671  0.5254
  112phy    C28 3004   4.345   2.974   1.807  0.1678 -0.4798  0.1446
  112phy    C29 3005   4.487   2.969   1.743  0.0924 -0.2766  0.1115
  112phy    C27 3006   4.322   3.075   1.920 -0.6063  0.2554  0.4664
  112phy    C26 3007   4.372   3.026   2.061  0.0002 -0.1264 -0.4665
  112phy    C25 3008   4.324   3.132   2.166  0.1834 -0.3321 -0.0448
  112phy    C23 3009   4.364   3.111   2.313 -0.2376  0.3467 -0.2639
  112phy    C24 3010   4.508   3.151   2.346 -0.3575  0.4732  0.4210
  112phy    C22 3011   4.270   3.196   2.400 -0.2050  0.1870  0.0507
  112phy    C21 3012   4.208   3.125   2.520 -0.1783  0.7286 -0.1140
  112phy    C20 3013   4.168   3.233   2.619 -0.2580  0.5085  0.0523
  112phy    C18 3014   4.097   3.190   2.753 -0.9864 -0.5614 -0.0900
  112phy    O01 3015   4.157   3.076   2.819  0.7791  0.5441 -0.0485
  112phy    H01 3016   4.164   2.996   2.770 -1.9293 -0.3060  0.7760
  112phy    C19 3017   4.128   3.313   2.845  0.1781 -0.0153 -0.1241
  112phy    C13 3018   3.942   3.168   2.724 -0.0911  0.0161  0.0579
  112phy     H3 3019   3.925   3.084   2.653  0.5447 -0.5529  0.5644
  112phy    O33 3020   3.876   3.277   2.662 -0.2539 -0.3672 -0.1640
  112phy    H1B 3021   3.782   3.269   2.659 -0.2761  0.1855 -2.1434
  112phy    C12 3022   3.851   3.117   2.841 -0.2524 -0.5079 -0.1870
  112phy    O11 3023   3.788   3.217   2.918 -0.2155 -0.5523 -0.1518
  112phy    H1A 3024   3.727   3.264   2.864 -1.5744 -0.8866  1.0269
  113phy    C35 3025   3.471   0.477   1.356  0.1239 -0.2026  0.2984
  113phy    C33 3026   3.480   0.401   1.484  0.0636  0.1694 -0.0404
  113phy    C34 3027   3.432   0.486   1.606  0.4082 -0.2304  0.4037
  113phy    C32 3028   3.419   0.259   1.471 -0.3201  0.4391 -0.2011
  113phy    C31 3029   3.511   0.140   1.477 -0.5969 -0.0456 -0.7723
  113phy    C30 3030   3.465   0.006   1.436  0.1060  0.1782  0.2744
  113phy    C28 3031   3.554  -0.123   1.463 -0.2448 -0.6610  0.3747
  113phy    C29 3032   3.496  -0.183   1.589  0.3177  0.5884 -0.1057
  113phy    C27 3033   3.560  -0.221   1.346 -0.2562  0.4180 -0.3813
  113phy    C26 3034   3.645  -0.176   1.222  0.0654  0.3949 -0.2153
  113phy    C25 3035   3.620  -0.269   1.102  0.0284  0.3046 -0.4514
  113phy    C23 3036   3.721  -0.253   0.988 -0.6928  0.4123  0.5247
  113phy    C24 3037   3.841  -0.353   0.992  0.2809 -0.2348 -0.4513
  113phy    C22 3038   3.638  -0.286   0.860 -0.3935  0.8203 -0.0484
  113phy    C21 3039   3.672  -0.202   0.735 -0.0580 -0.2940 -0.0141
  113phy    C20 3040   3.605  -0.260   0.609  0.4522 -0.8030  0.6155
  113phy    C18 3041   3.605  -0.183   0.467  0.1380 -0.5012 -0.3235
  113phy    O01 3042   3.574  -0.049   0.495  0.4474  0.6872  0.0725
  113phy    H01 3043   3.566  -0.033   0.587 -1.4127  0.2890  0.0118
  113phy    C19 3044   3.483  -0.250   0.394 -0.3600 -0.0499  0.0439
  113phy    C13 3045   3.750  -0.183   0.389 -0.0492  0.5018 -0.5828
  113phy     H3 3046   3.822  -0.140   0.463 -1.8352  2.0230  0.3678
  113phy    O33 3047   3.813  -0.311   0.359  0.0262  0.4075 -0.0793
  113phy    H1B 3048   3.766  -0.375   0.410 -0.1026 -0.4408 -1.2175
  113phy    C12 3049   3.800  -0.071   0.286  0.4481  0.3795  0.1294
  113phy    O11 3050   3.734   0.051   0.294  0.4239 -0.0434 -0.3415
  113phy    H1A 3051   3.668   0.030   0.358  1.1513 -1.6259 -0.0514
  114phy    C35 3052   0.193   2.880   2.548  0.3886  0.2640  0.2318
  114phy    C33 3053   0.271   3.012   2.531  0.0194  0.3145  0.1857
  114phy    C34 3054   0.424   2.992   2.545  0.6187 -0.4934  0.6155
  114phy    C32 3055   0.239   3.077   2.399  0.1509  0.1229 -0.1697
  114phy    C31 3056   0.215   3.228   2.384  0.2889 -0.2900  0.5532
  114phy    C30 3057   0.175   3.282   2.246 -0.0740 -0.6025 -0.4233
  114phy    C28 3058   0.209   3.434   2.223  0.0505 -0.4605  0.1456
  114phy    C29 3059   0.220   3.453   2.072 -0.7100 -0.0781  0.0733
  114phy    C27 3060   0.112   3.530   2.287  0.7493  0.2656 -0.6164
  114phy    C26 3061   0.168   3.647   2.372  0.3744  0.1775 -0.1389
  114phy    C25 3062   0.063   3.755   2.398  0.5904 -0.3331  0.5426
  114phy    C23 3063   0.107   3.896   2.444  0.1829  0.7397  0.1157
  114phy    C24 3064   0.128   3.991   2.327  0.0906 -0.3667  0.0508
  114phy    C22 3065   0.011   3.950   2.550  0.0195  0.4356  0.2911
  114phy    C21 3066   0.077   4.028   2.659  0.2307 -0.2547  0.1435
  114phy    C20 3067  -0.022   4.125   2.727 -0.0033  0.3884 -0.1307
  114phy    C18 3068   0.020   4.201   2.864  0.3609  0.2403 -0.4882
  114phy    O01 3069   0.149   4.253   2.850 -0.4751 -0.0312  0.1397
  114phy    H01 3070   0.159   4.321   2.914 -1.0348 -0.4965  0.7291
  114phy    C19 3071  -0.082   4.315   2.881  0.0973  0.3031  0.3422
  114phy    C13 3072   0.021   4.095   2.989  0.3837  0.2401 -0.3041
  114phy     H3 3073   0.087   4.009   2.961  0.9418  0.8410 -0.9061
  114phy    O33 3074  -0.110   4.029   3.010  0.2453 -0.5906  0.2408
  114phy    H1B 3075  -0.174   4.097   3.021  1.1051  0.2803  0.0382
  114phy    C12 3076   0.087   4.133   3.124  0.2127 -0.8233 -0.1020
  114phy    O11 3077   0.112   4.018   3.203 -0.2510  0.3372 -0.2449
  114phy    H1A 3078   0.032   3.983   3.238  0.3191 -2.2911 -1.3274
  115phy    C35 3079   4.056   1.345   1.481 -0.2236 -0.2701 -0.0159
  115phy    C33 3080   3.930   1.429   1.508  0.1364 -0.6219  0.0511
  115phy    C34 3081   3.841   1.336   1.584  0.3178 -0.0758 -0.0527
  115phy    C32 3082   3.952   1.557   1.583 -0.0596 -0.5895  0.1615
  115phy    C31 3083   4.017   1.668   1.505  0.2380  0.5627  0.6147
  115phy    C30 3084   4.023   1.798   1.581 -0.1634 -0.4576 -0.1601
  115phy    C28 3085   4.073   1.921   1.503 -0.1391 -0.0806  0.0627
  115phy    C29 3086   3.987   2.044   1.549 -0.2757  0.4404 -0.3471
  115phy    C27 3087   4.227   1.928   1.498 -0.3323  0.0588  0.1075
  115phy    C26 3088   4.299   2.044   1.429 -0.4594  0.2123 -0.6111
  115phy    C25 3089   4.447   2.047   1.452 -0.0934  0.3064 -0.7708
  115phy    C23 3090   4.517   2.170   1.392 -0.3836  0.4810  0.4466
  115phy    C24 3091   4.606   2.226   1.501  0.0665  0.1969 -0.2503
  115phy    C22 3092   4.616   2.126   1.273  0.1960 -0.2812  0.1576
  115phy    C21 3093   4.571   2.146   1.134  0.2818 -0.2161  0.0361
  115phy    C20 3094   4.687   2.125   1.036 -0.2849  0.4867  0.0326
  115phy    C18 3095   4.656   2.125   0.883 -0.3137 -0.3805  0.5168
  115phy    O01 3096   4.555   2.021   0.863 -0.2185  0.3892  0.0783
  115phy    H01 3097   4.580   1.941   0.905 -0.1994  0.6896  0.6382
  115phy    C19 3098   4.788   2.077   0.810  0.2840 -0.1043 -0.2751
  115phy    C13 3099   4.602   2.262   0.812 -0.4124 -0.1208  0.6786
  115phy     H3 3100   4.637   2.343   0.881 -1.4798  0.4820  0.5377
  115phy    O33 3101   4.668   2.312   0.698  0.4328 -0.2498  0.1919
  115phy    H1B 3102   4.631   2.270   0.623 -0.2087  0.6696 -0.0389
  115phy    C12 3103   4.460   2.325   0.825 -0.2545 -0.2252 -0.1675
  115phy    O11 3104   4.356   2.266   0.747  0.1538  0.0284  0.3175
  115phy    H1A 3105   4.368   2.173   0.757  0.3519  0.1827  1.8037
  116phy    C35 3106   4.578   4.595   1.209  0.4011  0.2883 -0.2118
  116phy    C33 3107   4.618   4.464   1.146 -0.4748  0.1034  0.3832
  116phy    C34 3108   4.754   4.477   1.074  0.3911 -0.3481  0.9385
  116phy    C32 3109   4.604   4.354   1.254  0.0303 -0.1889  0.2165
  116phy    C31 3110   4.575   4.217   1.198 -0.0538 -0.2234 -0.6921
  116phy    C30 3111   4.540   4.127   1.309 -0.2111 -0.3972  0.4486
  116phy    C28 3112   4.499   3.985   1.279  0.1458  0.0864 -0.1343
  116phy    C29 3113   4.549   3.885   1.376 -0.1441  0.1992  0.0680
  116phy    C27 3114   4.345   3.970   1.260 -0.0109 -0.3086 -0.0596
  116phy    C26 3115   4.301   3.914   1.123  0.4332 -0.3478  0.0894
  116phy    C25 3116   4.147   3.899   1.121  0.5907 -0.2589  0.0388
  116phy    C23 3117   4.087   3.808   1.009 -0.3784 -0.2993  0.3218
  116phy    C24 3118   3.992   3.703   1.068  0.5656 -0.4292 -0.1528
  116phy    C22 3119   4.020   3.894   0.895 -0.3070 -0.2526  0.4058
  116phy    C21 3120   4.038   3.840   0.761 -0.2066 -0.2338 -0.0010
  116phy    C20 3121   3.968   3.923   0.651  0.2410  0.5615  0.1366
  116phy    C18 3122   4.000   3.896   0.496 -0.2220  0.2674  0.5745
  116phy    O01 3123   4.145   3.884   0.482  0.1688  0.3299 -0.0694
  116phy    H01 3124   4.152   3.813   0.420 -0.3176  1.4076 -1.3938
  116phy    C19 3125   3.971   4.025   0.422  0.7467  0.3575 -0.2782
  116phy    C13 3126   3.923   3.770   0.431 -0.1846  0.2786  0.2634
  116phy     H3 3127   3.941   3.691   0.508  2.3016  0.5524  0.0533
  116phy    O33 3128   3.781   3.765   0.427 -0.2221  0.0510 -0.2669
  116phy    H1B 3129   3.744   3.850   0.438  1.5973  0.7127  1.2151
  116phy    C12 3130   3.984   3.674   0.315 -0.1805 -0.2896 -0.0870
  116phy    O11 3131   4.124   3.677   0.300 -0.0689 -0.0959  0.0604
  116phy    H1A 3132   4.139   3.619   0.228  0.1275  0.1908 -0.1298
  117phy    C35 3133   3.211   0.120   2.039 -0.0412 -0.0375  0.5335
  117phy    C33 3134   3.236   0.040   1.913 -1.0338 -0.4076  0.6725
  117phy    C34 3135   3.317   0.133   1.826  0.1027  0.1939  0.2764
  117phy    C32 3136   3.318  -0.088   1.949  0.6278 -0.4868  0.2165
  117phy    C31 3137   3.235  -0.202   1.893  0.1329  0.3102  0.1540
  117phy    C30 3138   3.306  -0.334   1.911 -0.0536  0.0299 -0.7186
  117phy    C28 3139   3.216  -0.458   1.897  0.3881  0.2895 -0.0323
  117phy    C29 3140   3.224  -0.507   1.752  0.2900  0.2328  0.1721
  117phy    C27 3141   3.263  -0.572   1.984 -0.7492 -0.0046  0.1559
  117phy    C26 3142   3.164  -0.602   2.092 -0.7051  0.4029  0.0403
  117phy    C25 3143   3.198  -0.710   2.195  0.5507  0.0573 -0.2208
  117phy    C23 3144   3.089  -0.721   2.309  0.5512  0.7081  0.1098
  117phy    C24 3145   2.966  -0.808   2.263 -0.3448 -0.1522 -0.1878
  117phy    C22 3146   3.154  -0.786   2.433  0.2394 -0.0622  0.0122
  117phy    C21 3147   3.149  -0.690   2.550  0.5386 -0.1861 -0.4695
  117phy    C20 3148   3.231  -0.729   2.681  0.0230  0.1367  0.1124
  117phy    C18 3149   3.229  -0.639   2.810 -0.3236  0.8866  0.1604
  117phy    O01 3150   3.098  -0.581   2.838  0.0523 -0.1939  0.8677
  117phy    H01 3151   3.088  -0.533   2.918 -1.0975  2.7799 -0.9022
  117phy    C19 3152   3.235  -0.748   2.918  0.4386 -0.3339 -0.0423
  117phy    C13 3153   3.335  -0.517   2.814  0.0758 -1.0282 -0.3625
  117phy     H3 3154   3.433  -0.550   2.771  0.5006  0.5005 -0.6341
  117phy    O33 3155   3.376  -0.477   2.948 -0.0128  0.3568 -0.0127
  117phy    H1B 3156   3.356  -0.386   2.960 -0.1533  0.2791  0.3793
  117phy    C12 3157   3.303  -0.385   2.722 -0.1991  0.0771 -0.0033
  117phy    O11 3158   3.211  -0.295   2.775  0.3653  0.2318  0.4006
  117phy    H1A 3159   3.132  -0.298   2.725  1.4729 -0.7070 -1.4135
  118phy    C35 3160   4.705   3.407   2.154  0.3724 -0.4124  0.3861
  118phy    C33 3161   4.809   3.508   2.130 -0.6118 -0.4285  0.4490
  118phy    C34 3162   4.902   3.457   2.026  0.0575  0.3578  0.2020
  118phy    C32 3163   4.742   3.643   2.095  0.5742 -0.0157  0.1665
  118phy    C31 3164   4.789   3.753   2.191 -0.7144  0.2806 -0.2261
  118phy    C30 3165   4.743   3.895   2.157 -0.1954  0.2742 -0.2255
  118phy    C28 3166   4.759   4.001   2.268  0.6610 -0.5568 -0.0809
  118phy    C29 3167   4.760   4.133   2.195 -0.1953 -0.5529 -0.0236
  118phy    C27 3168   4.640   4.002   2.369  0.2840 -0.2801  0.1720
  118phy    C26 3169   4.668   4.028   2.518  0.1854 -0.4106 -0.7839
  118phy    C25 3170   4.547   4.001   2.613  0.2559 -0.3998 -0.4086
  118phy    C23 3171   4.583   4.034   2.764 -0.2135 -0.8480  0.0159
  118phy    C24 3172   4.476   4.135   2.826  0.1094 -0.1728  0.4943
  118phy    C22 3173   4.595   3.906   2.854 -0.2778 -0.1611 -0.4036
  118phy    C21 3174   4.743   3.871   2.888 -0.2778 -0.3116  0.3547
  118phy    C20 3175   4.760   3.736   2.954 -0.5816  0.0207 -0.1706
  118phy    C18 3176   4.894   3.698   3.013  0.5544 -0.2856 -0.0215
  118phy    O01 3177   4.945   3.799   3.099 -0.3062 -0.1208  0.3338
  118phy    H01 3178   4.945   3.883   3.056  1.4618  0.0526  0.6119
  118phy    C19 3179   4.851   3.581   3.107  0.1154 -0.3878  0.5878
  118phy    C13 3180   5.002   3.657   2.900 -0.3422  0.1167  0.0484
  118phy     H3 3181   5.005   3.736   2.820 -0.7193 -0.2999 -0.3765
  118phy    O33 3182   4.962   3.543   2.829  0.3823 -0.0542  0.5336
  118phy    H1B 3183   5.013   3.530   2.751  1.1684  1.1305  0.8152
  118phy    C12 3184   5.156   3.636   2.936 -0.3276 -0.6323  0.3885
  118phy    O11 3185   5.247   3.638   2.825  0.3571 -0.3613 -0.0381
  118phy    H1A 3186   5.224   3.565   2.771 -2.3743  0.4395 -0.0914
  119phy    C35 3187   3.895   3.141   1.939  0.1464 -0.0287 -0.3483
  119phy    C33 3188   3.968   3.257   1.876 -0.5089  0.1036 -0.3061
  119phy    C34 3189   3.902   3.311   1.750  0.0378  0.3408  0.0454
  119phy    C32 3190   3.985   3.368   1.979  0.1622 -0.0059  0.2899
  119phy    C31 3191   4.121   3.445   1.993 -0.2342  0.3878  0.2242
  119phy    C30 3192   4.138   3.519   2.131  0.1006 -0.0341  0.2441
  119phy    C28 3193   4.260   3.603   2.159 -0.4327 -0.0096  0.1722
  119phy    C29 3194   4.254   3.747   2.103 -0.0667  0.0291 -0.5077
  119phy    C27 3195   4.290   3.614   2.311  0.0470  0.4500 -0.8386
  119phy    C26 3196   4.424   3.563   2.347  0.6515  0.2329  0.0845
  119phy    C25 3197   4.461   3.602   2.490  0.0051  0.1251 -0.0790
  119phy    C23 3198   4.590   3.539   2.545 -0.2104  0.9217 -0.3920
  119phy    C24 3199   4.709   3.630   2.531 -0.3686 -0.1120 -0.1122
  119phy    C22 3200   4.569   3.514   2.694  0.4074  0.0391  0.0635
  119phy    C21 3201   4.627   3.382   2.734  0.3485  0.0619  0.0028
  119phy    C20 3202   4.596   3.365   2.884  0.4747  0.0835  0.1393
  119phy    C18 3203   4.606   3.223   2.952 -0.2327  0.5161  0.8081
  119phy    O01 3204   4.733   3.165   2.927  0.3097 -0.2148  0.4011
  119phy    H01 3205   4.802   3.228   2.920 -1.6251  2.1537  1.0476
  119phy    C19 3206   4.596   3.256   3.102  0.0663 -0.0803 -0.3780
  119phy    C13 3207   4.486   3.118   2.915 -0.3941 -0.4957  0.9358
  119phy     H3 3208   4.388   3.172   2.920  0.1628  0.8217 -0.9934
  119phy    O33 3209   4.470   3.015   3.011 -0.3392  0.1088 -0.3355
  119phy    H1B 3210   4.552   2.974   3.028 -0.6379 -0.1662  0.4491
  119phy    C12 3211   4.492   3.046   2.774  0.3220 -0.1210  0.0890
  119phy    O11 3212   4.596   2.955   2.741  0.2546  0.5698 -0.1183
  119phy    H1A 3213   4.559   2.868   2.741 -2.2030  1.5390  0.1630
  120phy    C35 3214   3.723   2.028   1.192 -0.0875  0.2596 -0.4555
  120phy    C33 3215   3.617   2.088   1.279  0.0669  0.2144  0.4049
  120phy    C34 3216   3.584   1.999   1.395  0.1342 -0.2062  0.3094
  120phy    C32 3217   3.657   2.230   1.307 -0.3030 -0.3829 -0.2487
  120phy    C31 3218   3.553   2.338   1.283  0.3059 -0.1362  0.1836
  120phy    C30 3219   3.609   2.478   1.308 -0.0155  0.0729  0.0973
  120phy    C28 3220   3.514   2.597   1.286 -0.4954 -0.3165  0.1611
  120phy    C29 3221   3.457   2.647   1.421  0.2679  0.2119  0.3417
  120phy    C27 3222   3.596   2.710   1.223 -0.4514  0.1508 -0.1206
  120phy    C26 3223   3.540   2.796   1.108  0.0338  0.0516 -0.2227
  120phy    C25 3224   3.630   2.908   1.059  0.2253 -0.4023  0.3858
  120phy    C23 3225   3.571   2.999   0.948 -0.0142  0.0832  0.1497
  120phy    C24 3226   3.504   3.115   1.018  0.0076  0.2614 -0.1923
  120phy    C22 3227   3.690   3.059   0.869  0.1044  0.4223 -0.3323
  120phy    C21 3228   3.685   3.024   0.718 -0.0564  0.4147 -0.9196
  120phy    C20 3229   3.749   3.125   0.626  0.0198 -0.3313 -0.8625
  120phy    C18 3230   3.722   3.111   0.467 -0.2617 -0.1043 -0.0356
  120phy    O01 3231   3.791   2.990   0.417 -0.2134 -0.5684 -0.2773
  120phy    H01 3232   3.769   2.922   0.478  1.4442  0.1303  1.1960
  120phy    C19 3233   3.792   3.230   0.396 -0.2614 -0.2714  0.2029
  120phy    C13 3234   3.564   3.108   0.424 -0.2003 -0.0995 -0.4019
  120phy     H3 3235   3.524   3.018   0.478 -0.4538 -0.4598 -1.1740
  120phy    O33 3236   3.470   3.201   0.475 -0.5891 -0.2330  0.1403
  120phy    H1B 3237   3.458   3.259   0.402 -0.3373  1.5641  1.4412
  120phy    C12 3238   3.508   3.040   0.292  0.3545  0.3887 -0.5695
  120phy    O11 3239   3.482   3.126   0.186 -0.2973 -0.1698  0.3501
  120phy    H1A 3240   3.394   3.119   0.155 -0.3694 -0.4508  0.6165
  121phy    C35 3241   0.599   1.108   2.238 -0.2506  0.3616 -0.0515
  121phy    C33 3242   0.664   1.212   2.154 -0.4664  0.0906  0.2829
  121phy    C34 3243   0.740   1.149   2.040 -0.4130 -0.5987  0.2028
  121phy    C32 3244   0.565   1.300   2.082 -0.0619  0.4522 -0.1731
  121phy    C31 3245   0.559   1.443   2.141 -0.1316 -0.0137 -0.2166
  121phy    C30 3246   0.506   1.549   2.036 -0.4142  0.4065 -0.3542
  121phy    C28 3247   0.517   1.694   2.072  0.4792 -0.5541  0.0610
  121phy    C29 3248   0.557   1.777   1.951 -0.0271  0.1078 -0.3954
  121phy    C27 3249   0.387   1.752   2.134  0.2298  0.3751  0.6643
  121phy    C26 3250   0.400   1.871   2.231  0.1294 -0.3785  0.0449
  121phy    C25 3251   0.261   1.913   2.284  0.7814  0.6026 -0.0028
  121phy    C23 3252   0.266   2.019   2.395  0.3121  0.1472  0.2647
  121phy    C24 3253   0.162   2.128   2.363 -0.2925 -0.5444  0.5286
  121phy    C22 3254   0.233   1.951   2.532  0.0845  0.1830 -0.3287
  121phy    C21 3255   0.327   1.967   2.651  0.6616  0.1852  0.5624
  121phy    C20 3256   0.258   1.899   2.768 -0.6755 -0.1196 -0.1035
  121phy    C18 3257   0.334   1.887   2.902  0.4360  0.1175 -0.1750
  121phy    O01 3258   0.379   2.014   2.952 -0.6074 -0.1081  0.2720
  121phy    H01 3259   0.311   2.078   2.963 -0.5029  0.0371  0.0708
  121phy    C19 3260   0.216   1.864   2.995  0.2325 -0.0276 -0.0713
  121phy    C13 3261   0.452   1.775   2.919 -0.1754  0.2888  0.0447
  121phy     H3 3262   0.419   1.682   2.867  0.6740  0.9592 -1.8151
  121phy    O33 3263   0.466   1.732   3.051  0.1659  0.0168  0.0364
  121phy    H1B 3264   0.524   1.788   3.099 -0.5725  0.0118  0.9633
  121phy    C12 3265   0.602   1.816   2.867 -0.1136  0.1836  0.1242
  121phy    O11 3266   0.700   1.720   2.882 -0.2897 -0.2979 -0.2766
  121phy    H1A 3267   0.775   1.743   2.831 -0.5252  2.1349  0.3479
  122phy    C35 3268   0.038   2.603   2.332  0.2523  0.1260 -0.3389
  122phy    C33 3269   0.088   2.552   2.200  0.6415  0.6462  0.1144
  122phy    C34 3270  -0.006   2.439   2.165 -0.5140  0.2160  0.2674
  122phy    C32 3271   0.097   2.667   2.095  0.6295  0.1146 -0.9147
  122phy    C31 3272   0.244   2.701   2.073 -0.6999  0.8957 -0.3948
  122phy    C30 3273   0.257   2.799   1.958  0.6867  0.4070 -0.2457
  122phy    C28 3274   0.400   2.846   1.927 -0.0652 -0.5049 -0.1810
  122phy    C29 3275   0.419   2.835   1.777  0.7027  0.1119  0.0520
  122phy    C27 3276   0.424   2.990   1.975 -0.4190 -0.2738  0.2813
  122phy    C26 3277   0.539   3.022   2.074 -0.2146  0.9419  0.2322
  122phy    C25 3278   0.547   3.168   2.109  0.5387  0.2839 -0.2763
  122phy    C23 3279   0.660   3.202   2.213  0.2879 -0.0906  0.6143
  122phy    C24 3280   0.809   3.202   2.171  0.0320  0.2023  0.2253
  122phy    C22 3281   0.627   3.346   2.260  0.1206  0.8262  0.0092
  122phy    C21 3282   0.613   3.363   2.411  0.2352  0.3997 -0.0155
  122phy    C20 3283   0.616   3.515   2.452  0.0045  0.7042 -0.0667
  122phy    C18 3284   0.596   3.566   2.605  0.6397 -0.1148 -0.3984
  122phy    O01 3285   0.702   3.520   2.683 -0.4256 -0.2253 -0.1096
  122phy    H01 3286   0.783   3.550   2.648  0.2570 -1.2700  0.5342
  122phy    C19 3287   0.617   3.720   2.602  0.3713  0.5616  0.5384
  122phy    C13 3288   0.456   3.530   2.684  0.1381 -1.1097  1.0227
  122phy     H3 3289   0.369   3.550   2.616  0.8393 -2.2667 -0.2698
  122phy    O33 3290   0.428   3.609   2.800  0.3402 -0.2643 -0.1034
  122phy    H1B 3291   0.338   3.606   2.828  0.5800 -0.0104  0.7282
  122phy    C12 3292   0.437   3.382   2.731 -0.4955 -0.3164  0.1571
  122phy    O11 3293   0.316   3.350   2.787  0.1068  0.3869 -0.1806
  122phy    H1A 3294   0.326   3.277   2.844 -1.9477  0.3163  0.1505
  123phy    C35 3295   3.456   4.123   0.881 -0.2199 -0.1584 -0.2056
  123phy    C33 3296   3.404   4.010   0.796 -0.1089 -0.7485  0.0733
  123phy    C34 3297   3.313   4.073   0.691 -0.2877 -0.1024 -0.5867
  123phy    C32 3298   3.510   3.910   0.738 -0.3622  0.2421  0.0008
  123phy    C31 3299   3.560   3.789   0.818 -0.8251  0.5195 -0.2779
  123phy    C30 3300   3.647   3.690   0.736  0.6619 -0.2592  0.3142
  123phy    C28 3301   3.694   3.561   0.809 -0.3735  0.0559 -0.1086
  123phy    C29 3302   3.581   3.457   0.832 -0.4662  0.1453 -0.0898
  123phy    C27 3303   3.788   3.492   0.709 -0.0888  0.1618 -0.3456
  123phy    C26 3304   3.932   3.472   0.757  0.1032  0.4485 -0.4230
  123phy    C25 3305   4.018   3.423   0.646  0.3614  0.6942 -0.0539
  123phy    C23 3306   4.164   3.409   0.670 -0.0510  0.2197  0.1951
  123phy    C24 3307   4.205   3.272   0.731 -0.0111 -0.1978 -0.1419
  123phy    C22 3308   4.235   3.421   0.532 -0.1719 -0.0730 -0.1646
  123phy    C21 3309   4.362   3.509   0.529 -0.1740 -0.2484  0.3172
  123phy    C20 3310   4.416   3.539   0.385  0.2369  0.0657 -0.1055
  123phy    C18 3311   4.549   3.620   0.359 -0.4463 -0.4504  0.6575
  123phy    O01 3312   4.543   3.745   0.427  0.9332 -0.5149  0.3234
  123phy    H01 3313   4.467   3.791   0.397 -0.4554 -2.1611  1.1364
  123phy    C19 3314   4.545   3.640   0.203  0.2465 -0.1301  0.5165
  123phy    C13 3315   4.688   3.539   0.399 -0.4554 -0.0901  0.1333
  123phy     H3 3316   4.683   3.537   0.511 -0.6873  3.1832  0.2730
  123phy    O33 3317   4.702   3.400   0.379  0.2512 -0.0962  0.0556
  123phy    H1B 3318   4.772   3.382   0.320  0.5426  0.0048  0.3684
  123phy    C12 3319   4.823   3.614   0.434  0.1148  0.2793  0.2522
  123phy    O11 3320   4.908   3.629   0.321  0.4224  0.0017 -0.8735
  123phy    H1A 3321   4.931   3.542   0.295  0.4793 -0.4895  0.7080
  124phy    C35 3322   4.575   4.990   1.730  0.1808 -0.4720  0.5571
  124phy    C33 3323   4.502   4.977   1.592 -0.0801 -0.0059 -0.2556
  124phy    C34 3324   4.564   4.871   1.510 -0.3015  1.0317 -0.3779
  124phy    C32 3325   4.347   4.957   1.609 -0.4702 -0.4108 -0.0654
  124phy    C31 3326   4.266   5.081   1.635  0.8239 -0.5660 -0.4311
  124phy    C30 3327   4.121   5.041   1.640  0.0282 -0.1003  0.2859
  124phy    C28 3328   4.023   5.157   1.642 -0.3783 -0.1337 -0.2169
  124phy    C29 3329   3.958   5.170   1.511  0.1689  0.1146  0.7345
  124phy    C27 3330   3.900   5.138   1.735 -0.2244 -0.0076  0.2291
  124phy    C26 3331   3.911   5.235   1.851  0.2632  0.2507  0.4000
  124phy    C25 3332   3.794   5.227   1.957  0.0721  0.3075 -0.5198
  124phy    C23 3333   3.788   5.340   2.061 -0.2271 -0.1836  0.1417
  124phy    C24 3334   3.695   5.456   2.011 -0.2329 -0.0916  0.1236
  124phy    C22 3335   3.722   5.300   2.197  0.2848  0.3912  0.3369
  124phy    C21 3336   3.815   5.279   2.319  0.0772 -0.0298  0.2077
  124phy    C20 3337   3.733   5.192   2.422  0.6004  0.5278  0.0437
  124phy    C18 3338   3.807   5.113   2.536  0.1982  0.1678  0.3033
  124phy    O01 3339   3.885   5.211   2.610 -0.2066 -0.3086  0.2325
  124phy    H01 3340   3.853   5.299   2.606  0.2835 -0.1620 -2.8658
  124phy    C19 3341   3.690   5.075   2.636 -0.0260  0.3778  0.0511
  124phy    C13 3342   3.905   4.990   2.488 -0.0298  0.3965 -0.2564
  124phy     H3 3343   3.846   4.926   2.418 -1.6856  1.8747 -0.2723
  124phy    O33 3344   3.929   4.900   2.596 -0.0636  0.1765  0.4773
  124phy    H1B 3345   3.890   4.923   2.678  0.8717 -0.5468  1.1496
  124phy    C12 3346   4.043   5.020   2.425  0.0843 -0.1019  0.5207
  124phy    O11 3347   4.136   5.104   2.490  0.3398  0.3429 -0.3039
  124phy    H1A 3348   4.088   5.166   2.542  2.0165  1.0564  0.4623
  125phy    C35 3349   3.500   4.160   2.392  0.2504  0.3935  0.4606
  125phy    C33 3350   3.582   4.289   2.407 -0.4019  0.5348  0.0277
  125phy    C34 3351   3.735   4.259   2.383  0.7043  0.0395  0.2368
  125phy    C32 3352   3.520   4.412   2.329  0.0057  0.2181  0.1425
  125phy    C31 3353   3.557   4.553   2.381  0.0632  0.5819  0.3106
  125phy    C30 3354   3.469   4.656   2.309 -0.1096 -0.7306 -0.2503
  125phy    C28 3355   3.507   4.804   2.346  0.1450  0.3609 -0.3649
  125phy    C29 3356   3.606   4.864   2.251 -0.1094 -0.0535  0.2000
  125phy    C27 3357   3.376   4.889   2.352 -0.7968 -0.4701 -0.6304
  125phy    C26 3358   3.366   5.010   2.450  0.0582  0.2571 -0.1119
  125phy    C25 3359   3.225   5.062   2.471 -0.1321  0.3750  0.3141
  125phy    C23 3360   3.218   5.174   2.577 -0.2475  0.1798  0.0505
  125phy    C24 3361   3.091   5.252   2.546  0.1960 -0.4886  0.1041
  125phy    C22 3362   3.213   5.113   2.720 -0.3640  0.1367 -0.0878
  125phy    C21 3363   3.269   5.206   2.826  0.5705 -0.4175 -0.2243
  125phy    C20 3364   3.229   5.175   2.970 -0.1742  0.1996 -0.2816
  125phy    C18 3365   3.342   5.114   3.066 -0.8112 -0.1924 -0.0559
  125phy    O01 3366   3.442   5.215   3.088 -0.3322 -0.6162 -0.0430
  125phy    H01 3367   3.418   5.302   3.063 -1.0416 -0.3376  1.4641
  125phy    C19 3368   3.251   5.098   3.191 -0.1668 -0.0900 -0.3281
  125phy    C13 3369   3.402   4.972   3.011  0.1023 -0.0599 -0.4074
  125phy     H3 3370   3.430   4.982   2.903 -2.7684 -2.4295 -1.4924
  125phy    O33 3371   3.307   4.869   3.004 -0.0144  0.8943 -0.1095
  125phy    H1B 3372   3.258   4.878   2.924  0.6172 -0.6868 -0.7210
  125phy    C12 3373   3.532   4.916   3.081  0.1467  0.0749  0.1272
  125phy    O11 3374   3.593   4.809   3.011  0.3669  0.0904  0.0277
  125phy    H1A 3375   3.576   4.731   3.059  1.3863 -0.0187  0.2371
  126phy    C35 3376   3.080   5.072   1.435  0.2812 -0.6703  0.2741
  126phy    C33 3377   3.050   5.213   1.382  0.2878  0.0944 -0.0917
  126phy    C34 3378   2.961   5.218   1.260 -0.4126 -0.1848  0.1621
  126phy    C32 3379   2.970   5.285   1.493  0.2563 -0.2425 -0.1290
  126phy    C31 3380   3.035   5.413   1.550  0.0559 -0.0974  0.3185
  126phy    C30 3381   2.944   5.484   1.653 -0.0707 -0.6568  0.5091
  126phy    C28 3382   3.003   5.578   1.757 -0.6208 -0.1103 -0.2952
  126phy    C29 3383   3.031   5.721   1.711 -0.1254  0.5538  0.4063
  126phy    C27 3384   2.910   5.586   1.880 -0.0042 -0.0965  0.2432
  126phy    C26 3385   2.929   5.483   1.997  0.1443 -0.7430  0.1693
  126phy    C25 3386   2.850   5.532   2.118  0.2515  0.1589  0.4060
  126phy    C23 3387   2.847   5.440   2.241  0.1648 -0.1468  0.1170
  126phy    C24 3388   2.824   5.521   2.366 -0.0703 -0.7432  0.0729
  126phy    C22 3389   2.749   5.320   2.237  0.0478  0.3488  0.1107
  126phy    C21 3390   2.799   5.196   2.315 -0.2638  0.5520  0.7215
  126phy    C20 3391   2.686   5.093   2.334 -0.1507 -0.6540 -0.5277
  126phy    C18 3392   2.719   4.953   2.387  0.0100 -0.1695  0.6720
  126phy    O01 3393   2.796   4.945   2.508 -0.2741 -0.5203  0.2086
  126phy    H01 3394   2.757   5.005   2.568  0.7181  1.1016 -0.6987
  126phy    C19 3395   2.579   4.912   2.431  0.5209  0.0279 -0.2093
  126phy    C13 3396   2.774   4.849   2.273 -0.1206 -0.5610  0.3820
  126phy     H3 3397   2.713   4.855   2.179 -0.1169 -1.7095  0.2869
  126phy    O33 3398   2.758   4.708   2.308 -0.3090  0.0781  0.4453
  126phy    H1B 3399   2.826   4.689   2.369  0.6786 -0.8917 -0.9149
  126phy    C12 3400   2.923   4.866   2.223 -0.2091 -0.7307  0.3010
  126phy    O11 3401   3.031   4.821   2.300 -0.4083 -0.4708  0.2675
  126phy    H1A 3402   3.109   4.855   2.261 -0.5533  1.0330  1.2018
  127phy    C35 3403   2.484   4.058   1.131  0.1097 -0.3654  0.1090
  127phy    C33 3404   2.422   4.195   1.101  0.2737  0.3919  0.5744
  127phy    C34 3405   2.325   4.228   1.217 -0.2593  0.0101 -0.7483
  127phy    C32 3406   2.526   4.304   1.082  0.0379 -0.5572 -0.4595
  127phy    C31 3407   2.544   4.360   0.942  0.1369  0.4577  0.5810
  127phy    C30 3408   2.649   4.470   0.936 -0.6123 -0.0770  0.1819
  127phy    C28 3409   2.683   4.532   0.796  0.3854  0.3963 -0.4974
  127phy    C29 3410   2.588   4.638   0.747 -0.1027 -0.1414 -0.3877
  127phy    C27 3411   2.821   4.587   0.809  0.2917  0.7564  0.1912
  127phy    C26 3412   2.920   4.529   0.712 -0.6609  0.3155  0.1447
  127phy    C25 3413   3.068   4.567   0.711  0.2230 -0.1291  0.3809
  127phy    C23 3414   3.159   4.530   0.597 -0.1432 -0.1806  0.2635
  127phy    C24 3415   3.140   4.624   0.474 -0.5662 -0.2246  0.4350
  127phy    C22 3416   3.300   4.539   0.655  0.2817 -0.0882 -0.5692
  127phy    C21 3417   3.399   4.458   0.573  0.3293  0.0694  0.0299
  127phy    C20 3418   3.535   4.433   0.633 -0.2290  0.4714  0.2019
  127phy    C18 3419   3.634   4.346   0.544  0.1442 -0.5518 -0.1011
  127phy    O01 3420   3.564   4.244   0.475  0.3616 -0.1147 -0.0230
  127phy    H01 3421   3.491   4.284   0.432 -1.3533  0.9620  3.5204
  127phy    C19 3422   3.726   4.282   0.649  0.1610  0.0802 -0.0774
  127phy    C13 3423   3.712   4.437   0.442 -0.4513 -0.1695  0.3617
  127phy     H3 3424   3.630   4.475   0.376 -1.2177 -2.4814 -0.1066
  127phy    O33 3425   3.758   4.563   0.497 -0.7733  0.2869 -0.1407
  127phy    H1B 3426   3.849   4.567   0.522 -0.9393  2.8906  0.4011
  127phy    C12 3427   3.785   4.399   0.307 -0.1703 -0.2475 -0.2789
  127phy    O11 3428   3.927   4.414   0.306 -0.0868  0.3928 -0.2472
  127phy    H1A 3429   3.951   4.503   0.292  0.1841  0.8582  2.6314
  128SOL     OW 3430   0.210   1.225   0.502 -0.3296 -0.0714  0.1136
  128SOL    HW1 3431   0.231   1.142   0.458 -0.0106  0.5398 -0.9494
  128SOL    HW2 3432   0.129   1.259   0.464 -0.8604 -0.1067  1.1735
  128SOL     MW 3433   0.202   1.219   0.491 -0.0051  0.0045 -0.0024
  129SOL     OW 3434   1.878   3.801   2.817  0.2759 -0.3493 -0.0591
  129SOL    HW1 3435   1.937   3.775   2.887  0.9339  0.8174 -0.1519
  129SOL    HW2 3436   1.792   3.800   2.860  0.2618  0.7255 -0.0542
  129SOL     MW 3437   1.874   3.797   2.832 -0.0051  0.0045 -0.0024
  130SOL     OW 3438   0.996   1.363   3.025  0.1301 -0.1289 -0.2168
  130SOL    HW1 3439   0.934   1.406   3.085  0.2770  0.2207 -0.3093
  130SOL    HW2 3440   0.947   1.289   2.990 -0.6330 -0.3178  1.1695
  130SOL     MW 3441   0.981   1.359   3.029 -0.0051  0.0045 -0.0024
  131SOL     OW 3442   3.478   2.423   0.345 -0.4283 -0.0591  0.4904
  131SOL    HW1 3443   3.513   2.402   0.259  0.4084  1.1461  0.5202
  131SOL    HW2 3444   3.526   2.360   0.397 -0.5868  0.7942  1.7215
  131SOL     MW 3445   3.489   2.412   0.341 -0.0051  0.0045 -0.0024
  132SOL     OW 3446   0.897   4.327   0.475 -0.1866  0.0588 -0.1991
  132SOL    HW1 3447   0.851   4.273   0.539 -2.7569  0.3631 -1.6847
  132SOL    HW2 3448   0.844   4.405   0.465  1.4264  1.2177 -0.1510
  132SOL     MW 3449   0.884   4.330   0.482 -0.0051  0.0045 -0.0024
  133SOL     OW 3450   0.774   4.160   0.654  0.4031  0.1414  0.0938
  133SOL    HW1 3451   0.788   4.156   0.748 -1.0696  0.0461  0.3296
  133SOL    HW2 3452   0.798   4.074   0.619 -0.3919 -0.2500  0.4761
  133SOL     MW 3453   0.779   4.148   0.662 -0.0051  0.0045 -0.0024
  134SOL     OW 3454   3.493   4.213   0.095 -0.3592 -0.1830 -0.2939
  134SOL    HW1 3455   3.563   4.150   0.080 -0.4672 -0.0482 -1.3962
  134SOL    HW2 3456   3.528   4.292   0.055  0.0420  0.4597  1.2307
  134SOL     MW 3457   3.507   4.215   0.088 -0.0051  0.0045 -0.0024
  135SOL     OW 3458   2.924   2.715   3.048 -0.0982 -0.0122  0.1781
  135SOL    HW1 3459   2.889   2.795   3.087 -1.7581 -0.7324  0.2395
  135SOL    HW2 3460   2.868   2.709   2.970 -1.3285 -0.5330  1.0813
  135SOL     MW 3461   2.912   2.725   3.043 -0.0051  0.0045 -0.0024
  136SOL     OW 3462   0.084   2.905   0.244 -0.2612  0.2876  0.0217
  136SOL    HW1 3463   0.154   2.889   0.181 -2.0249  0.7801 -2.1941
  136SOL    HW2 3464   0.125   2.914   0.330 -0.5364 -0.3122  0.2178
  136SOL     MW 3465   0.098   2.904   0.247 -0.0051  0.0045 -0.0024
  137SOL     OW 3466   4.302   3.772   3.025 -0.0832 -0.1257  0.1019
  137SOL    HW1 3467   4.328   3.782   2.934 -1.7060 -0.7886 -0.4831
  137SOL    HW2 3468   4.344   3.839   3.079  0.0706 -0.1744  0.0423
  137SOL     MW 3469   4.311   3.782   3.020 -0.0051  0.0045 -0.0024
  138SOL     OW 3470   2.127   4.013   3.082  0.1539  0.4089 -0.5872
  138SOL    HW1 3471   2.085   4.047   3.161  1.1512 -0.8688  0.5678
  138SOL    HW2 3472   2.075   4.046   3.009 -0.8730  0.2475  0.0519
  138SOL     MW 3473   2.115   4.022   3.083 -0.0051  0.0045 -0.0024
  139SOL     OW 3474   0.058   2.627   3.106  0.7612 -0.2109 -0.2186
  139SOL    HW1 3475   0.122   2.693   3.133 -0.2426  0.7678 -0.1708
  139SOL    HW2 3476   0.007   2.616   3.186 -0.8432  1.2979 -0.9812
  139SOL     MW 3477   0.060   2.634   3.120 -0.0051  0.0045 -0.0024
  140SOL     OW 3478   2.316   4.323   2.907 -0.6076  0.1704  0.0478
  140SOL    HW1 3479   2.405   4.291   2.924 -1.4048 -1.8883  0.6519
  140SOL    HW2 3480   2.320   4.416   2.886 -1.4102 -0.1429 -1.6506
  140SOL     MW 3481   2.328   4.331   2.907 -0.0051  0.0045 -0.0024
  141SOL     OW 3482   1.033   2.689   2.843 -0.0243  0.4893  0.3759
  141SOL    HW1 3483   0.946   2.650   2.850 -0.3139  1.1172  0.3247
  141SOL    HW2 3484   1.067   2.686   2.933  1.0042  1.9956  0.0682
  141SOL     MW 3485   1.026   2.683   2.856 -0.0051  0.0045 -0.0024
  142SOL     OW 3486   4.670   4.030   0.150  0.2479  0.2004 -0.3299
  142SOL    HW1 3487   4.679   4.028   0.245 -2.2628 -2.2952 -0.0216
  142SOL    HW2 3488   4.733   4.095   0.119 -0.0365 -0.3846 -2.2542
  142SOL     MW 3489   4.679   4.038   0.158 -0.0051  0.0045 -0.0024
  143SOL     OW 3490   0.993   2.279   3.089  0.3572 -0.4917 -0.3884
  143SOL    HW1 3491   1.048   2.267   3.166  1.5349  0.2737 -1.0740
  143SOL    HW2 3492   0.943   2.357   3.115  0.7085 -0.8361  1.4976
  143SOL     MW 3493   0.993   2.288   3.103 -0.0051  0.0045 -0.0024
  144SOL     OW 3494   0.811   2.114   2.777  0.0599  0.0379  0.2533
  144SOL    HW1 3495   0.718   2.134   2.783 -0.5665 -1.9778 -1.4786
  144SOL    HW2 3496   0.850   2.199   2.759  3.2837 -1.5087 -0.8301
  144SOL     MW 3497   0.804   2.128   2.775 -0.0051  0.0045 -0.0024
  145SOL     OW 3498   1.758   1.396   0.228  0.2918 -0.0831 -0.2159
  145SOL    HW1 3499   1.839   1.347   0.244 -0.9154 -2.4019 -0.8392
  145SOL    HW2 3500   1.766   1.430   0.139  0.4585 -0.1367 -0.2219
  145SOL     MW 3501   1.770   1.394   0.219 -0.0051  0.0045 -0.0024
  146SOL     OW 3502   2.689   3.803   3.050  0.3777  0.2195  0.3975
  146SOL    HW1 3503   2.628   3.730   3.061  0.4508  0.1961  0.6498
  146SOL    HW2 3504   2.671   3.862   3.123  0.4474 -0.7940  1.2514
  146SOL     MW 3505   2.679   3.801   3.061 -0.0051  0.0045 -0.0024
  147SOL     OW 3506   2.984   4.762   2.565 -0.0077  0.1519  0.4863
  147SOL    HW1 3507   2.918   4.832   2.558 -0.5299 -0.3288  0.5578
  147SOL    HW2 3508   3.025   4.764   2.478 -1.2466 -1.2201 -0.1790
  147SOL     MW 3509   2.980   4.772   2.552 -0.0051  0.0045 -0.0024
  148SOL     OW 3510   1.595   1.310   2.944  0.2230  0.5663 -0.2374
  148SOL    HW1 3511   1.539   1.268   3.010 -0.7241 -0.7019 -1.7700
  148SOL    HW2 3512   1.651   1.236   2.924  0.6480  0.8838 -0.2296
  148SOL     MW 3513   1.595   1.295   2.950 -0.0051  0.0045 -0.0024
  149SOL     OW 3514   4.210   3.021   3.069  0.6373 -0.3978 -0.5566
  149SOL    HW1 3515   4.183   3.023   2.977  0.2063 -0.5258 -0.4347
  149SOL    HW2 3516   4.304   3.039   3.063  0.5838  0.0090 -0.1943
  149SOL     MW 3517   4.219   3.024   3.056 -0.0051  0.0045 -0.0024
  150SOL     OW 3518   4.401   0.052   2.887 -0.2535 -0.1210  0.0756
  150SOL    HW1 3519   4.342   0.015   2.952 -1.7575  0.5501 -0.8629
  150SOL    HW2 3520   4.342   0.103   2.831 -0.7457 -1.7028 -0.9306
  150SOL     MW 3521   4.385   0.054   2.888 -0.0051  0.0045 -0.0024
  151SOL     OW 3522   2.602   3.973   2.848 -0.2062  0.3169 -0.3019
  151SOL    HW1 3523   2.684   3.989   2.801 -0.8524  0.4939 -1.4150
  151SOL    HW2 3524   2.621   3.912   2.920 -1.1290  0.9121  0.4689
  151SOL     MW 3525   2.616   3.967   2.851 -0.0051  0.0045 -0.0024
  152SOL     OW 3526   0.829   1.690   0.227  0.3047 -0.4809 -0.2629
  152SOL    HW1 3527   0.921   1.719   0.228  0.5771 -1.2844 -0.7818
  152SOL    HW2 3528   0.827   1.623   0.159  0.2572  0.3648 -1.1102
  152SOL     MW 3529   0.841   1.685   0.218 -0.0051  0.0045 -0.0024
  153SOL     OW 3530   3.478   2.647   0.115 -0.5642  0.4380  0.1001
  153SOL    HW1 3531   3.427   2.653   0.034 -1.8746 -0.5531  0.8246
  153SOL    HW2 3532   3.496   2.554   0.126  0.0092  0.7178  1.6935
  153SOL     MW 3533   3.473   2.636   0.106 -0.0051  0.0045 -0.0024
  154SOL     OW 3534   4.911   4.140   0.319  0.1304 -0.1215  0.1665
  154SOL    HW1 3535   4.846   4.107   0.380 -0.4380 -0.5461 -0.6401
  154SOL    HW2 3536   4.954   4.057   0.298  1.4203  0.4746  0.3251
  154SOL     MW 3537   4.908   4.125   0.324 -0.0051  0.0045 -0.0024
  155SOL     OW 3538   1.562   1.201   0.260 -0.2118 -0.0094 -0.5264
  155SOL    HW1 3539   1.604   1.169   0.340  0.0987  0.5850 -0.4451
  155SOL    HW2 3540   1.625   1.270   0.236  0.2237 -0.0085  0.5581
  155SOL     MW 3541   1.576   1.206   0.268 -0.0051  0.0045 -0.0024
  156SOL     OW 3542   5.022   2.995   0.015 -0.1599  0.2283  0.3182
  156SOL    HW1 3543   5.043   2.941  -0.061 -0.1436  2.0456 -1.0526
  156SOL    HW2 3544   5.062   2.949   0.088 -1.9387 -1.3642  0.3506
  156SOL     MW 3545   5.030   2.982   0.015 -0.0051  0.0045 -0.0024
  157SOL     OW 3546   1.974   3.697   2.583  0.0303 -0.0234  0.5116
  157SOL    HW1 3547   2.033   3.766   2.552  0.0279  0.5252  1.6856
  157SOL    HW2 3548   1.942   3.734   2.665  0.7469  0.9995  0.3531
  157SOL     MW 3549   1.978   3.711   2.590 -0.0051  0.0045 -0.0024
  158SOL     OW 3550   3.877   2.960   0.163 -0.7957 -0.1602 -0.3975
  158SOL    HW1 3551   3.854   2.979   0.254  1.3863 -0.3673  0.2532
  158SOL    HW2 3552   3.794   2.968   0.115 -0.7639  1.3631 -0.2372
  158SOL     MW 3553   3.863   2.963   0.169 -0.0051  0.0045 -0.0024
  159SOL     OW 3554   4.199   5.022   3.031  0.0197 -0.2176  0.2089
  159SOL    HW1 3555   4.147   5.056   2.958  0.9505 -0.3396 -0.5322
  159SOL    HW2 3556   4.167   5.074   3.105  0.3380  1.4428 -0.7692
  159SOL     MW 3557   4.188   5.033   3.031 -0.0051  0.0045 -0.0024
  160SOL     OW 3558   2.882   4.531   2.681 -0.0145  0.2654 -0.4759
  160SOL    HW1 3559   2.921   4.609   2.641 -1.6991  1.7503  0.6348
  160SOL    HW2 3560   2.953   4.503   2.738  0.1482 -0.9852 -1.2648
  160SOL     MW 3561   2.896   4.538   2.683 -0.0051  0.0045 -0.0024
  161SOL     OW 3562   0.453   2.512   3.035 -0.2677  0.2173  0.3361
  161SOL    HW1 3563   0.478   2.598   3.068 -0.5943 -0.0793  1.4018
  161SOL    HW2 3564   0.535   2.463   3.041  0.0929  0.4303 -2.0152
  161SOL     MW 3565   0.468   2.517   3.041 -0.0051  0.0045 -0.0024
  162SOL     OW 3566   1.775   1.468   3.069 -0.0099  0.7141 -0.3401
  162SOL    HW1 3567   1.719   1.545   3.080 -2.7306 -1.0829 -0.6643
  162SOL    HW2 3568   1.719   1.411   3.015  0.3207  1.6291 -1.7173
  162SOL     MW 3569   1.760   1.471   3.063 -0.0051  0.0045 -0.0024
  163SOL     OW 3570   0.924   3.597   3.061 -0.1809 -0.5712 -0.1469
  163SOL    HW1 3571   0.875   3.680   3.058  0.2164 -0.3441 -1.4010
  163SOL    HW2 3572   0.891   3.554   3.139 -0.2099 -0.2518  0.0187
  163SOL     MW 3573   0.913   3.602   3.071 -0.0051  0.0045 -0.0024
  164SOL     OW 3574   0.782   3.835   3.041 -0.8663  0.1444 -0.0546
  164SOL    HW1 3575   0.706   3.777   3.034 -1.2748  0.7274 -0.4280
  164SOL    HW2 3576   0.744   3.922   3.037 -0.2629  0.3807 -0.9198
  164SOL     MW 3577   0.767   3.839   3.040 -0.0051  0.0045 -0.0024
  165SOL     OW 3578   2.212   1.577   2.954 -0.1763 -0.2450 -0.0513
  165SOL    HW1 3579   2.215   1.669   2.979 -2.1283 -0.3925  0.9739
  165SOL    HW2 3580   2.119   1.566   2.934  0.0768 -1.3853 -0.7046
  165SOL     MW 3581   2.200   1.588   2.955 -0.0051  0.0045 -0.0024
  166SOL     OW 3582   4.637   0.326   2.857  0.0184  0.0698  0.3559
  166SOL    HW1 3583   4.598   0.276   2.929 -0.8590  0.9909  0.5312
  166SOL    HW2 3584   4.616   0.268   2.783 -0.8927  1.9539 -0.9318
  166SOL     MW 3585   4.629   0.312   2.857 -0.0051  0.0045 -0.0024
  167SOL     OW 3586   3.330   3.500   3.080 -0.2146  0.0534 -0.1324
  167SOL    HW1 3587   3.286   3.415   3.091 -0.9519  0.0990 -2.1721
  167SOL    HW2 3588   3.414   3.489   3.124  0.9809 -0.1694 -2.3139
  167SOL     MW 3589   3.335   3.487   3.087 -0.0051  0.0045 -0.0024
  168SOL     OW 3590   3.503   3.693   2.942 -0.0127  0.0331  0.5759
  168SOL    HW1 3591   3.439   3.630   2.975  0.4150 -1.9424 -2.0227
  168SOL    HW2 3592   3.567   3.708   3.012  0.9970 -0.4823 -0.2031
  168SOL     MW 3593   3.503   3.687   2.955 -0.0051  0.0045 -0.0024
  169SOL     OW 3594   1.499   4.097   0.125 -0.3778 -0.1832  0.1945
  169SOL    HW1 3595   1.442   4.151   0.181  0.6279  0.4140  0.6679
  169SOL    HW2 3596   1.440   4.039   0.076 -0.5678  0.6227 -0.5669
  169SOL     MW 3597   1.484   4.096   0.126 -0.0051  0.0045 -0.0024
  170SOL     OW 3598   0.915   0.716   0.075  0.0217 -0.0871  0.0296
  170SOL    HW1 3599   0.831   0.738   0.115  0.1018  2.1806 -0.8895
  170SOL    HW2 3600   0.932   0.623   0.090  1.3818  0.0488 -0.5003
  170SOL     MW 3601   0.906   0.707   0.083 -0.0051  0.0045 -0.0024
  171SOL     OW 3602   0.176   2.202   2.958  0.3181 -0.4977 -0.1283
  171SOL    HW1 3603   0.206   2.276   3.012 -3.8866  1.1503  0.3058
  171SOL    HW2 3604   0.092   2.186   2.999  0.2208 -0.6521 -0.3901
  171SOL     MW 3605   0.169   2.210   2.971 -0.0051  0.0045 -0.0024
  172SOL     OW 3606   2.051   2.065   0.183 -0.0951 -0.3506 -0.0091
  172SOL    HW1 3607   2.037   2.064   0.088  2.7997  2.1236 -0.6441
  172SOL    HW2 3608   1.988   2.128   0.217  0.7010  2.1757 -2.7376
  172SOL     MW 3609   2.041   2.073   0.175 -0.0051  0.0045 -0.0024
  173SOL     OW 3610   3.415   3.794   0.343 -0.2540  0.0190  0.0270
  173SOL    HW1 3611   3.406   3.773   0.436  1.3798 -0.5170  0.0862
  173SOL    HW2 3612   3.469   3.873   0.347  2.0540 -1.3089 -1.9563
  173SOL     MW 3613   3.421   3.802   0.356 -0.0051  0.0045 -0.0024
  174SOL     OW 3614   1.479   1.392   0.617 -0.1054  0.6589 -0.3785
  174SOL    HW1 3615   1.419   1.374   0.545  0.5920  0.0304 -0.8186
  174SOL    HW2 3616   1.424   1.447   0.673 -2.2063 -0.3305 -1.3925
  174SOL     MW 3617   1.464   1.397   0.615 -0.0051  0.0045 -0.0024
  175SOL     OW 3618   1.271   1.425   3.083  0.6719 -0.1434  0.2002
  175SOL    HW1 3619   1.322   1.344   3.091 -0.5363 -1.0765 -0.9929
  175SOL    HW2 3620   1.181   1.393   3.075  0.0033  1.4818  0.9237
  175SOL     MW 3621   1.266   1.410   3.083 -0.0051  0.0045 -0.0024
  176SOL     OW 3622   4.942   3.338   0.247  0.3285 -0.1412 -0.5244
  176SOL    HW1 3623   4.961   3.325   0.154 -0.6428  2.5340 -1.1923
  176SOL    HW2 3624   5.029   3.337   0.286  0.1376  0.3978 -0.0644
  176SOL     MW 3625   4.956   3.336   0.240 -0.0051  0.0045 -0.0024
  177SOL     OW 3626   2.795   4.498   3.065  0.3880  0.1432  0.1983
  177SOL    HW1 3627   2.720   4.472   3.119  0.3476  1.0284  0.5772
  177SOL    HW2 3628   2.785   4.444   2.987 -1.2383 -0.6384  0.8962
  177SOL     MW 3629   2.784   4.487   3.062 -0.0051  0.0045 -0.0024
  178SOL     OW 3630   1.306   0.946   3.092  0.7408 -0.4506  0.1810
  178SOL    HW1 3631   1.328   0.852   3.095  0.4052 -0.6375 -1.9389
  178SOL    HW2 3632   1.211   0.940   3.087  0.7323 -0.6512  0.5580
  178SOL     MW 3633   1.297   0.933   3.092 -0.0051  0.0045 -0.0024
  179SOL     OW 3634   2.335   3.700   2.882 -0.2503 -0.1199 -0.7340
  179SOL    HW1 3635   2.310   3.634   2.818  0.2229  0.2219 -1.2852
  179SOL    HW2 3636   2.406   3.661   2.933 -0.0567  1.1186 -0.0050
  179SOL     MW 3637   2.341   3.686   2.880 -0.0051  0.0045 -0.0024
  180SOL     OW 3638   4.414   4.212   0.336 -0.4455 -0.3704  0.1741
  180SOL    HW1 3639   4.458   4.292   0.305 -0.7300  0.3610  1.5609
  180SOL    HW2 3640   4.322   4.237   0.325 -0.1440  0.5942 -0.3088
  180SOL     MW 3641   4.408   4.226   0.330 -0.0051  0.0045 -0.0024
  181SOL     OW 3642   0.848   3.463   0.170  0.4540 -0.2190 -1.0398
  181SOL    HW1 3643   0.805   3.396   0.117  1.4990 -0.9337 -1.0063
  181SOL    HW2 3644   0.927   3.425   0.208 -0.9355 -0.2969  2.1176
  181SOL     MW 3645   0.852   3.449   0.168 -0.0051  0.0045 -0.0024
  182SOL     OW 3646   4.982   2.428   2.721 -0.5884 -0.0332  0.1349
  182SOL    HW1 3647   4.890   2.415   2.695 -1.0002 -0.3191  1.6421
  182SOL    HW2 3648   4.972   2.501   2.782 -0.0907 -0.2937  0.5350
  182SOL     MW 3649   4.968   2.436   2.726 -0.0051  0.0045 -0.0024
  183SOL     OW 3650   1.427   1.684   0.465  0.2061 -0.4172 -0.1861
  183SOL    HW1 3651   1.382   1.649   0.542  0.5258 -0.3495  0.0332
  183SOL    HW2 3652   1.503   1.627   0.462  1.2640  0.6672  2.3216
  183SOL     MW 3653   1.431   1.672   0.475 -0.0051  0.0045 -0.0024
  184SOL     OW 3654   0.151   4.972   3.058  0.0321 -0.1496 -0.4670
  184SOL    HW1 3655   0.073   4.923   3.030  0.9116 -1.2500 -1.1146
  184SOL    HW2 3656   0.219   4.921   3.013  2.9734 -0.6118  3.9040
  184SOL     MW 3657   0.150   4.959   3.048 -0.0051  0.0045 -0.0024
  185SOL     OW 3658   4.987   4.890   0.232 -0.0275  0.0321 -0.3268
  185SOL    HW1 3659   4.921   4.913   0.298  0.7333  1.9911 -0.1934
  185SOL    HW2 3660   4.949   4.930   0.153  1.3976 -0.9734 -1.5812
  185SOL     MW 3661   4.973   4.898   0.230 -0.0051  0.0045 -0.0024
  186SOL     OW 3662   1.032   0.903   3.025 -0.7081  0.0777 -0.1383
  186SOL    HW1 3663   1.001   0.845   3.095  2.5867 -0.1616  1.3222
  186SOL    HW2 3664   1.024   0.855   2.943 -1.2799  0.0351 -0.0611
  186SOL     MW 3665   1.027   0.889   3.024 -0.0051  0.0045 -0.0024
  187SOL     OW 3666   5.029   0.602   2.979  0.0599  0.0067 -0.2015
  187SOL    HW1 3667   4.959   0.651   3.022  0.1626 -0.1446  0.1398
  187SOL    HW2 3668   4.980   0.524   2.954  1.7446 -1.0425 -0.4016
  187SOL     MW 3669   5.013   0.599   2.981 -0.0051  0.0045 -0.0024
  188SOL     OW 3670   1.140   4.195   0.449 -0.3853  0.1653  0.2858
  188SOL    HW1 3671   1.194   4.225   0.522  0.0082  0.4913 -0.1351
  188SOL    HW2 3672   1.062   4.252   0.448 -0.8114 -0.3859 -1.0956
  188SOL     MW 3673   1.137   4.207   0.458 -0.0051  0.0045 -0.0024
  189SOL     OW 3674   1.349   1.385   0.388  0.1161  0.0608  0.4101
  189SOL    HW1 3675   1.410   1.335   0.333  0.4318 -0.3074  1.0830
  189SOL    HW2 3676   1.277   1.324   0.405 -1.0899  1.5139  0.6959
  189SOL     MW 3677   1.348   1.370   0.383 -0.0051  0.0045 -0.0024
  190SOL     OW 3678   4.252   4.868   2.748 -0.5472 -0.2825 -0.2299
  190SOL    HW1 3679   4.191   4.804   2.711  0.7652 -1.0159 -1.2005
  190SOL    HW2 3680   4.197   4.947   2.745  0.8924  0.7563 -2.5032
  190SOL     MW 3681   4.237   4.870   2.743 -0.0051  0.0045 -0.0024
  191SOL     OW 3682   0.252   2.811   0.049 -0.1288  0.1574  0.0363
  191SOL    HW1 3683   0.346   2.803   0.067 -0.3354 -0.8417  0.7855
  191SOL    HW2 3684   0.249   2.828  -0.045  1.2981 -0.1774 -0.0911
  191SOL     MW 3685   0.264   2.812   0.039 -0.0051  0.0045 -0.0024
  192SOL     OW 3686   1.661   2.075   0.447 -0.3719 -0.7564  0.1302
  192SOL    HW1 3687   1.621   2.118   0.523 -0.4117  1.8230 -1.2058
  192SOL    HW2 3688   1.686   1.987   0.473 -1.4996 -2.1496 -2.9568
  192SOL     MW 3689   1.659   2.069   0.460 -0.0051  0.0045 -0.0024
  193SOL     OW 3690   3.835   3.317   0.036 -0.2319 -0.2403  0.3024
  193SOL    HW1 3691   3.911   3.270   0.071  1.1444 -0.9844 -3.1555
  193SOL    HW2 3692   3.826   3.270  -0.047 -0.2511 -0.7404  0.5826
  193SOL     MW 3693   3.844   3.305   0.029 -0.0051  0.0045 -0.0024
  194SOL     OW 3694   1.976   4.501   0.367  0.2845 -0.1815 -0.3569
  194SOL    HW1 3695   1.910   4.436   0.342 -1.0070  1.4038 -1.2617
  194SOL    HW2 3696   2.058   4.454   0.374 -0.1936 -0.8849  0.8609
  194SOL     MW 3697   1.978   4.486   0.364 -0.0051  0.0045 -0.0024
  195SOL     OW 3698   1.248   1.577   0.203 -0.0093  0.4664  0.6121
  195SOL    HW1 3699   1.264   1.514   0.133 -0.2807  2.1004 -1.0108
  195SOL    HW2 3700   1.288   1.536   0.280  0.0908  1.1561  0.9321
  195SOL     MW 3701   1.256   1.563   0.204 -0.0051  0.0045 -0.0024
  196SOL     OW 3702   1.328   1.595   0.710  0.3155 -0.0984 -0.0321
  196SOL    HW1 3703   1.234   1.603   0.691  0.5526  0.0617 -1.1892
  196SOL    HW2 3704   1.349   1.680   0.750 -2.4774  0.4519  0.4786
  196SOL     MW 3705   1.318   1.607   0.713 -0.0051  0.0045 -0.0024
  197SOL     OW 3706   2.098   1.197   0.156 -0.0725 -0.1537 -0.3257
  197SOL    HW1 3707   2.149   1.262   0.107  0.4859 -0.3675 -0.0307
  197SOL    HW2 3708   2.167   1.165   0.214 -0.0485 -0.5040 -0.5459
  197SOL     MW 3709   2.114   1.201   0.157 -0.0051  0.0045 -0.0024
  198SOL     OW 3710   4.974   0.661   0.220 -0.1795  0.6423  0.4216
  198SOL    HW1 3711   4.928   0.600   0.277 -1.2858  1.2338  0.1834
  198SOL    HW2 3712   5.055   0.618   0.192  0.5255  2.4835 -0.5544
  198SOL     MW 3713   4.979   0.648   0.224 -0.0051  0.0045 -0.0024
  199SOL     OW 3714   2.506   3.582   3.058  0.1552 -0.0375  0.0596
  199SOL    HW1 3715   2.582   3.525   3.048  0.1551 -0.3097  1.3549
  199SOL    HW2 3716   2.475   3.555   3.145  1.3096 -0.2825  0.4122
  199SOL     MW 3717   2.512   3.571   3.068 -0.0051  0.0045 -0.0024
  200SOL     OW 3718   2.464   0.412   0.030 -0.0963 -0.4650  0.1331
  200SOL    HW1 3719   2.501   0.457  -0.045 -0.9184  0.2243  0.1293
  200SOL    HW2 3720   2.486   0.470   0.103 -1.8317 -1.3062  1.3840
  200SOL     MW 3721   2.472   0.425   0.030 -0.0051  0.0045 -0.0024
  201SOL     OW 3722   1.632   3.837   2.929  0.3801  0.1528 -0.1662
  201SOL    HW1 3723   1.619   3.928   2.956  1.2899 -0.1437  1.3805
  201SOL    HW2 3724   1.628   3.786   3.010  1.8410  0.1348 -0.0736
  201SOL     MW 3725   1.630   3.843   2.943 -0.0051  0.0045 -0.0024
  202SOL     OW 3726   2.715   3.424   3.055 -0.2304  0.1756 -0.1596
  202SOL    HW1 3727   2.731   3.378   2.973  1.9067  0.7646 -0.1144
  202SOL    HW2 3728   2.677   3.363   3.118  1.8603 -0.8534  0.1904
  202SOL     MW 3729   2.712   3.410   3.053 -0.0051  0.0045 -0.0024
  203SOL     OW 3730   0.586   3.498   0.255  0.6208  0.1722  0.0915
  203SOL    HW1 3731   0.679   3.480   0.242 -0.1091 -1.8073 -3.4456
  203SOL    HW2 3732   0.579   3.544   0.339 -0.9316 -0.8948  0.5922
  203SOL     MW 3733   0.598   3.502   0.265 -0.0051  0.0045 -0.0024
  204SOL     OW 3734   0.163   2.380   2.748  0.2049  0.2626  0.3705
  204SOL    HW1 3735   0.152   2.303   2.803 -2.5696  1.0179  1.0351
  204SOL    HW2 3736   0.069   2.389   2.733  0.3404 -0.2416 -0.9829
  204SOL     MW 3737   0.149   2.371   2.753 -0.0051  0.0045 -0.0024
  205SOL     OW 3738   4.029   3.852   3.062  0.0912  0.1677 -0.6374
  205SOL    HW1 3739   3.981   3.800   2.997  0.0546 -1.0416  0.3277
  205SOL    HW2 3740   4.120   3.823   3.054  0.0701 -2.1237  4.2221
  205SOL     MW 3741   4.035   3.841   3.052 -0.0051  0.0045 -0.0024
  206SOL     OW 3742   4.767   2.939   3.049 -0.0022  0.2532 -0.1797
  206SOL    HW1 3743   4.850   2.960   3.093 -0.4562 -0.9499  1.3221
  206SOL    HW2 3744   4.758   3.009   2.984 -0.1023  0.9182  0.5395
  206SOL     MW 3745   4.777   2.951   3.046 -0.0051  0.0045 -0.0024
  207SOL     OW 3746   4.246   0.222   2.722 -0.7025 -0.0239 -0.2949
  207SOL    HW1 3747   4.297   0.284   2.670 -1.1818  1.2950  0.7210
  207SOL    HW2 3748   4.207   0.282   2.786  0.6797  0.1586  0.4109
  207SOL     MW 3749   4.247   0.238   2.723 -0.0051  0.0045 -0.0024
  208SOL     OW 3750   3.664   2.868   0.019 -0.3417 -0.5527 -0.2454
  208SOL    HW1 3751   3.590   2.919  -0.013  0.2466 -0.0136 -0.7584
  208SOL    HW2 3752   3.624   2.793   0.064 -0.9913 -0.5557 -0.8195
  208SOL     MW 3753   3.649   2.865   0.021 -0.0051  0.0045 -0.0024
  209SOL     OW 3754   0.802   1.542   0.007 -0.3184  0.5792  0.1768
  209SOL    HW1 3755   0.710   1.517   0.022  0.2284 -0.2292  2.6877
  209SOL    HW2 3756   0.793   1.615  -0.053 -2.1031  2.1249  2.1603
  209SOL     MW 3757   0.789   1.548   0.001 -0.0051  0.0045 -0.0024
  210SOL     OW 3758   0.679   3.307   0.003 -0.0209 -0.1740 -0.5759
  210SOL    HW1 3759   0.707   3.324  -0.087 -1.9775  0.9482 -1.0126
  210SOL    HW2 3760   0.605   3.366   0.013  1.2974  1.4294  0.1570
  210SOL     MW 3761   0.673   3.317  -0.008 -0.0051  0.0045 -0.0024
  211SOL     OW 3762   0.942   2.363   2.718 -0.4203  0.1775 -0.1455
  211SOL    HW1 3763   0.943   2.379   2.623  0.1650 -0.4621 -0.2515
  211SOL    HW2 3764   1.030   2.383   2.748 -0.7175  1.8881 -0.3015
  211SOL     MW 3765   0.953   2.368   2.709 -0.0051  0.0045 -0.0024
  212SOL     OW 3766   0.555   3.710   3.011  0.1489 -0.5105  0.3553
  212SOL    HW1 3767   0.512   3.689   2.928  0.9836  1.6294 -0.7101
  212SOL    HW2 3768   0.482   3.734   3.067 -0.4191 -1.5576  0.0882
  212SOL     MW 3769   0.540   3.711   3.007 -0.0051  0.0045 -0.0024
  213SOL     OW 3770   2.201   4.125   2.740 -0.0595 -0.1226  0.4208
  213SOL    HW1 3771   2.245   4.187   2.799 -0.2819  1.0610 -0.6139
  213SOL    HW2 3772   2.262   4.051   2.739 -0.6421 -0.6256  1.3089
  213SOL     MW 3773   2.215   4.123   2.748 -0.0051  0.0045 -0.0024
  214SOL     OW 3774   2.107   4.694   0.546 -0.2075 -0.1444 -0.0625
  214SOL    HW1 3775   2.090   4.654   0.631  2.3657  0.8194  1.0245
  214SOL    HW2 3776   2.069   4.629   0.488  0.0320  0.9707 -1.5331
  214SOL     MW 3777   2.100   4.680   0.549 -0.0051  0.0045 -0.0024
  215SOL     OW 3778   1.349   3.782   2.939 -0.4038  0.0455 -0.5075
  215SOL    HW1 3779   1.440   3.800   2.913 -0.2578  2.3067  1.2166
  215SOL    HW2 3780   1.306   3.833   2.871 -1.1747 -0.7865 -0.6519
  215SOL     MW 3781   1.356   3.791   2.926 -0.0051  0.0045 -0.0024
  216SOL     OW 3782   3.357   3.225   0.696 -0.0034  0.4063 -0.1351
  216SOL    HW1 3783   3.398   3.212   0.611 -2.0741 -1.5307 -0.9546
  216SOL    HW2 3784   3.431   3.211   0.755  0.3965  0.4150 -0.6299
  216SOL     MW 3785   3.372   3.221   0.693 -0.0051  0.0045 -0.0024
  217SOL     OW 3786   1.617   3.711   0.062 -0.2792 -0.0940 -0.3760
  217SOL    HW1 3787   1.547   3.650   0.085 -1.1744  0.4748 -1.4611
  217SOL    HW2 3788   1.691   3.651   0.052 -0.9826 -0.8588 -1.2661
  217SOL     MW 3789   1.617   3.695   0.064 -0.0051  0.0045 -0.0024
  218SOL     OW 3790   2.562   4.203   2.964  0.1143 -0.2895 -0.5129
  218SOL    HW1 3791   2.646   4.242   2.939 -0.2035  1.5719  1.0514
  218SOL    HW2 3792   2.566   4.126   2.908  0.1257 -0.8683  0.2672
  218SOL     MW 3793   2.574   4.198   2.953 -0.0051  0.0045 -0.0024
  219SOL     OW 3794   1.205   2.256   0.146  0.0606  0.1867 -0.2906
  219SOL    HW1 3795   1.187   2.183   0.206 -1.5587  0.7831 -0.0251
  219SOL    HW2 3796   1.276   2.228   0.087 -0.1728  0.0359 -0.5002
  219SOL     MW 3797   1.212   2.243   0.146 -0.0051  0.0045 -0.0024
  220SOL     OW 3798   2.317   1.186   2.922  0.2189  0.1881  0.2255
  220SOL    HW1 3799   2.310   1.091   2.917  0.2558  0.2073 -0.2193
  220SOL    HW2 3800   2.315   1.209   2.829 -1.1221 -1.4068 -0.1867
  220SOL     MW 3801   2.316   1.177   2.909 -0.0051  0.0045 -0.0024
  221SOL     OW 3802   0.468   3.460   0.020 -0.0908 -0.3528  0.0171
  221SOL    HW1 3803   0.505   3.530  -0.034  0.1304 -0.4345  0.0590
  221SOL    HW2 3804   0.494   3.477   0.110 -1.0281 -1.4575  0.5113
  221SOL     MW 3805   0.477   3.472   0.024 -0.0051  0.0045 -0.0024
  222SOL     OW 3806   4.352   3.941   0.333 -0.2820 -0.6335 -0.1046
  222SOL    HW1 3807   4.282   3.949   0.397 -0.9245 -1.3090 -0.6901
  222SOL    HW2 3808   4.393   4.027   0.330 -0.8220 -0.3002  1.4060
  222SOL     MW 3809   4.348   3.953   0.341 -0.0051  0.0045 -0.0024
  223SOL     OW 3810   4.311   4.213   3.107 -0.1532  0.1430  0.2042
  223SOL    HW1 3811   4.259   4.241   3.183  0.4459  0.6472  0.4319
  223SOL    HW2 3812   4.350   4.132   3.139  0.8241  0.3298 -0.4666
  223SOL     MW 3813   4.309   4.206   3.121 -0.0051  0.0045 -0.0024
  224SOL     OW 3814   1.972   4.061   2.872  0.0875  0.2025 -0.1556
  224SOL    HW1 3815   1.935   3.981   2.835 -0.1742 -0.3155  1.1811
  224SOL    HW2 3816   2.048   4.080   2.817 -0.5210  0.7202 -0.8439
  224SOL     MW 3817   1.977   4.053   2.860 -0.0051  0.0045 -0.0024
  225SOL     OW 3818   2.258   1.364   0.009  0.0809  0.0843  0.0151
  225SOL    HW1 3819   2.262   1.447  -0.039 -2.5594  1.8810  2.4863
  225SOL    HW2 3820   2.293   1.300  -0.053  1.3743  1.5454 -0.8477
  225SOL     MW 3821   2.263   1.367  -0.005 -0.0051  0.0045 -0.0024
  226SOL     OW 3822   3.167   2.854   2.899 -0.2824  0.1980  0.1627
  226SOL    HW1 3823   3.238   2.798   2.932 -0.4785 -0.1950 -0.0726
  226SOL    HW2 3824   3.091   2.797   2.908 -1.1438  1.3858  0.6306
  226SOL     MW 3825   3.167   2.839   2.905 -0.0051  0.0045 -0.0024
  227SOL     OW 3826   0.838   4.247   0.229 -0.1509 -0.1656  0.2227
  227SOL    HW1 3827   0.840   4.281   0.319 -0.1313  0.2642  0.0627
  227SOL    HW2 3828   0.913   4.293   0.191 -0.2947  0.5793  0.8297
  227SOL     MW 3829   0.848   4.257   0.236 -0.0051  0.0045 -0.0024
  228SOL     OW 3830   0.286   2.202   0.201 -0.2786 -0.2487 -0.6955
  228SOL    HW1 3831   0.360   2.155   0.163  0.5774  0.5661 -0.1267
  228SOL    HW2 3832   0.278   2.281   0.147  0.3306 -0.7432 -1.5306
  228SOL     MW 3833   0.295   2.206   0.189 -0.0051  0.0045 -0.0024
  229SOL     OW 3834   4.120   0.399   2.899  0.1424 -0.5307 -0.3436
  229SOL    HW1 3835   4.169   0.452   2.962 -0.9526  2.3229 -1.6996
  229SOL    HW2 3836   4.069   0.467   2.853  1.4704  0.4700 -0.4062
  229SOL     MW 3837   4.120   0.415   2.901 -0.0051  0.0045 -0.0024
  230SOL     OW 3838   3.842   4.217   2.973 -0.1380 -0.4927  0.1613
  230SOL    HW1 3839   3.918   4.215   2.915 -0.3769 -1.0854 -0.1447
  230SOL    HW2 3840   3.786   4.144   2.948 -1.5929 -0.0679  1.9310
  230SOL     MW 3841   3.844   4.207   2.962 -0.0051  0.0045 -0.0024
  231SOL     OW 3842   4.334   0.349   0.072  0.1331 -0.1623  0.2553
  231SOL    HW1 3843   4.268   0.282   0.091 -1.5953  1.3606 -0.0801
  231SOL    HW2 3844   4.278   0.426   0.057  0.0037 -0.0704  1.1468
  231SOL     MW 3845   4.318   0.350   0.073 -0.0051  0.0045 -0.0024
  232SOL     OW 3846   1.285   1.901   2.993 -0.2295 -0.0567 -0.3455
  232SOL    HW1 3847   1.329   1.980   3.026 -2.1779  0.4001  1.3398
  232SOL    HW2 3848   1.347   1.829   3.003  0.3427  0.0946 -2.2248
  232SOL     MW 3849   1.299   1.902   2.999 -0.0051  0.0045 -0.0024
  233SOL     OW 3850   2.896   3.316   0.342 -0.4197  0.4479  0.3386
  233SOL    HW1 3851   2.961   3.368   0.389  0.3279 -0.5440  0.4310
  233SOL    HW2 3852   2.902   3.342   0.250  0.8767  0.4866  0.4154
  233SOL     MW 3853   2.906   3.326   0.336 -0.0051  0.0045 -0.0024
  234SOL     OW 3854   1.646   4.928   0.107  0.3841 -0.3007 -0.3474
  234SOL    HW1 3855   1.713   4.871   0.069  1.3042  1.4999 -1.6025
  234SOL    HW2 3856   1.694   4.969   0.179 -0.0337  0.0078 -0.2419
  234SOL     MW 3857   1.661   4.926   0.111 -0.0051  0.0045 -0.0024
  235SOL     OW 3858   4.161   3.535   0.027  0.4443 -0.3413 -0.3095
  235SOL    HW1 3859   4.231   3.592  -0.005  1.6700 -1.2333  0.7021
  235SOL    HW2 3860   4.203   3.462   0.072 -1.1993  0.2042  2.3122
  235SOL     MW 3861   4.176   3.533   0.029 -0.0051  0.0045 -0.0024
  236SOL     OW 3862   2.799   2.853   0.486 -0.1288  0.3897 -0.4209
  236SOL    HW1 3863   2.873   2.864   0.546 -1.6232 -2.6847  2.3303
  236SOL    HW2 3864   2.790   2.936   0.440  1.4853  0.1918 -1.1570
  236SOL     MW 3865   2.807   2.866   0.488 -0.0051  0.0045 -0.0024
  237SOL     OW 3866   3.565   4.504   3.108 -0.0710  0.1458 -0.5441
  237SOL    HW1 3867   3.644   4.493   3.055  0.1839 -0.1615 -0.1036
  237SOL    HW2 3868   3.504   4.523   3.037 -1.1675 -1.1749 -0.0195
  237SOL     MW 3869   3.567   4.505   3.092 -0.0051  0.0045 -0.0024
  238SOL     OW 3870   1.521   2.047   0.228  0.3764 -0.0564  0.1801
  238SOL    HW1 3871   1.565   2.049   0.313  0.3904 -0.4456  0.1815
  238SOL    HW2 3872   1.476   1.963   0.228 -0.5562  0.4299 -0.0482
  238SOL     MW 3873   1.521   2.036   0.239 -0.0051  0.0045 -0.0024
  239SOL     OW 3874   1.734   3.958   0.114  0.2769  0.1036  0.0271
  239SOL    HW1 3875   1.662   4.020   0.125  1.5330  1.5768  0.1852
  239SOL    HW2 3876   1.693   3.871   0.115 -3.1302  1.4175 -3.0374
  239SOL     MW 3877   1.719   3.955   0.116 -0.0051  0.0045 -0.0024
  240SOL     OW 3878   4.230   4.729   3.024  0.3549  0.0343 -0.2193
  240SOL    HW1 3879   4.242   4.820   2.996 -2.3597  0.3494 -0.6252
  240SOL    HW2 3880   4.308   4.683   2.994 -0.0306 -0.4695 -0.4613
  240SOL     MW 3881   4.242   4.735   3.017 -0.0051  0.0045 -0.0024
  241SOL     OW 3882   2.955   3.424   0.088 -0.1244  0.6362  0.1470
  241SOL    HW1 3883   2.877   3.445   0.037  0.4083  1.4124 -0.3754
  241SOL    HW2 3884   3.003   3.507   0.084  0.0967  0.4876 -0.3882
  241SOL     MW 3885   2.951   3.438   0.081 -0.0051  0.0045 -0.0024
  242SOL     OW 3886   4.844   0.784   0.001  0.1689 -0.1606 -0.7238
  242SOL    HW1 3887   4.878   0.761   0.088 -1.9791 -0.8589  0.0011
  242SOL    HW2 3888   4.828   0.878   0.009  0.8463 -0.1175  0.3574
  242SOL     MW 3889   4.846   0.794   0.014 -0.0051  0.0045 -0.0024
  243SOL     OW 3890   2.334   4.759   0.425 -0.3779  0.1805 -0.2069
  243SOL    HW1 3891   2.389   4.682   0.439 -0.2864  0.2049 -0.4360
  243SOL    HW2 3892   2.260   4.745   0.484 -0.3041 -1.8572 -0.5220
  243SOL     MW 3893   2.331   4.747   0.434 -0.0051  0.0045 -0.0024
  244SOL     OW 3894   2.149   4.701   0.216 -0.2007 -0.0083 -0.0415
  244SOL    HW1 3895   2.221   4.712   0.278 -0.7777  0.4240  0.5722
  244SOL    HW2 3896   2.086   4.649   0.267 -0.2178 -2.5634 -2.4681
  244SOL     MW 3897   2.150   4.696   0.231 -0.0051  0.0045 -0.0024
  245SOL     OW 3898   4.230   0.608   3.036  0.4630  0.3304  0.4241
  245SOL    HW1 3899   4.222   0.703   3.041 -0.6604  0.2806 -0.0519
  245SOL    HW2 3900   4.317   0.590   2.999  0.2566  0.1366  0.0246
  245SOL     MW 3901   4.241   0.618   3.032 -0.0051  0.0045 -0.0024
  246SOL     OW 3902   3.206   3.883   0.180  0.0611 -0.3032 -0.0182
  246SOL    HW1 3903   3.172   3.965   0.217 -1.5703 -1.0200  0.1358
  246SOL    HW2 3904   3.279   3.852   0.233  1.0261  0.0270 -1.1252
  246SOL     MW 3905   3.211   3.890   0.192 -0.0051  0.0045 -0.0024
  247SOL     OW 3906   0.688   2.718   2.685  0.4932  0.0955 -0.1630
  247SOL    HW1 3907   0.768   2.689   2.639  1.5769  2.0885  0.3558
  247SOL    HW2 3908   0.621   2.668   2.639 -0.6121  1.3479  0.0504
  247SOL     MW 3909   0.690   2.707   2.673 -0.0051  0.0045 -0.0024
  248SOL     OW 3910   0.089   0.512   0.104 -0.3814  0.1412 -0.2256
  248SOL    HW1 3911   0.041   0.429   0.105 -1.6313  0.8519  0.0321
  248SOL    HW2 3912   0.052   0.557   0.028  2.3477  2.2236 -0.4750
  248SOL     MW 3913   0.078   0.507   0.094 -0.0051  0.0045 -0.0024
  249SOL     OW 3914   4.519   2.596   0.103  0.5447 -0.0493 -0.1380
  249SOL    HW1 3915   4.428   2.600   0.132  1.0202 -0.8428  1.6370
  249SOL    HW2 3916   4.563   2.574   0.185  1.7777  2.7390  0.0739
  249SOL     MW 3917   4.513   2.594   0.118 -0.0051  0.0045 -0.0024
  250SOL     OW 3918   2.064   4.981   0.514  0.3070  0.0377 -0.2544
  250SOL    HW1 3919   2.060   4.886   0.507  0.6668 -0.0359  0.3829
  250SOL    HW2 3920   2.150   4.998   0.475  0.3025  1.1524  0.1622
  250SOL     MW 3921   2.075   4.971   0.508 -0.0051  0.0045 -0.0024
  251SOL     OW 3922   3.361   4.297   0.310  0.3367 -1.2193 -0.3930
  251SOL    HW1 3923   3.402   4.264   0.231  3.0040  0.2446  0.2727
  251SOL    HW2 3924   3.363   4.390   0.288 -1.2328 -1.2518 -0.8048
  251SOL     MW 3925   3.366   4.305   0.297 -0.0051  0.0045 -0.0024
  252SOL     OW 3926   0.548   2.777   0.021 -0.2212 -0.1765  0.4432
  252SOL    HW1 3927   0.626   2.761   0.074 -1.2067 -0.3255  1.9136
  252SOL    HW2 3928   0.575   2.854  -0.030  0.7498 -1.0135 -0.3293
  252SOL     MW 3929   0.562   2.785   0.021 -0.0051  0.0045 -0.0024
  253SOL     OW 3930   4.453   4.662   0.281  0.2847  0.2439  0.1123
  253SOL    HW1 3931   4.489   4.573   0.279 -0.9135 -0.2852  0.9689
  253SOL    HW2 3932   4.484   4.702   0.362  0.7179  0.4708 -0.1622
  253SOL     MW 3933   4.462   4.655   0.291 -0.0051  0.0045 -0.0024
  254SOL     OW 3934   2.940   3.736   2.920  0.0584  0.3544  0.0811
  254SOL    HW1 3935   2.991   3.716   2.998 -0.8085 -0.5253  0.4534
  254SOL    HW2 3936   2.853   3.759   2.954  0.3580  0.7588  0.5805
  254SOL     MW 3937   2.935   3.736   2.935 -0.0051  0.0045 -0.0024
  255SOL     OW 3938   1.154   2.051   0.301  0.8483 -1.0131  0.6733
  255SOL    HW1 3939   1.129   1.962   0.275 -0.1846 -0.0676 -1.8878
  255SOL    HW2 3940   1.181   2.043   0.392 -0.2339  0.0164  1.1093
  255SOL     MW 3941   1.154   2.038   0.309 -0.0051  0.0045 -0.0024
  256SOL     OW 3942   0.718   3.031   2.770  0.3214  0.2334  0.1695
  256SOL    HW1 3943   0.698   2.939   2.753  1.1928 -0.1205  0.9877
  256SOL    HW2 3944   0.809   3.033   2.739 -0.3327 -0.8409 -2.0039
  256SOL     MW 3945   0.727   3.019   2.763 -0.0051  0.0045 -0.0024
  257SOL     OW 3946   0.535   0.652   3.050  0.1674  0.1374 -0.0993
  257SOL    HW1 3947   0.608   0.688   3.101 -0.4692  1.1617  0.1170
  257SOL    HW2 3948   0.489   0.593   3.110  0.5144 -0.4464 -0.3979
  257SOL     MW 3949   0.539   0.649   3.064 -0.0051  0.0045 -0.0024
  258SOL     OW 3950   4.136   4.261   0.219 -0.1639 -0.1864  0.5618
  258SOL    HW1 3951   4.091   4.190   0.175 -1.0659  1.0584 -0.6138
  258SOL    HW2 3952   4.060   4.306   0.256 -0.4705 -0.2287 -0.0079
  258SOL     MW 3953   4.120   4.258   0.218 -0.0051  0.0045 -0.0024
  259SOL     OW 3954   4.149   2.305   0.571 -0.1403  0.0414  0.0808
  259SOL    HW1 3955   4.068   2.279   0.614  0.8321  0.1395  2.0446
  259SOL    HW2 3956   4.212   2.301   0.642  0.0788 -1.1527 -0.1633
  259SOL     MW 3957   4.147   2.301   0.586 -0.0051  0.0045 -0.0024
  260SOL     OW 3958   0.984   3.172   2.957 -0.1549  0.0344 -0.2955
  260SOL    HW1 3959   0.991   3.107   2.887 -0.2485  0.4317 -0.6799
  260SOL    HW2 3960   0.936   3.243   2.914  1.6599  1.3833 -0.2075
  260SOL     MW 3961   0.978   3.173   2.942 -0.0051  0.0045 -0.0024
  261SOL     OW 3962   4.996   0.188   2.772  0.0083  0.2352 -0.1579
  261SOL    HW1 3963   5.039   0.257   2.723 -2.0691  1.1107 -0.8472
  261SOL    HW2 3964   5.063   0.152   2.830  0.2768  0.4578 -0.3313
  261SOL     MW 3965   5.011   0.192   2.773 -0.0051  0.0045 -0.0024
  262SOL     OW 3966   0.799   2.550   2.869  0.1279  0.1708  0.0233
  262SOL    HW1 3967   0.827   2.478   2.814 -1.0866 -0.4379  0.1602
  262SOL    HW2 3968   0.755   2.610   2.808  0.6116  0.3984 -0.1066
  262SOL     MW 3969   0.797   2.549   2.854 -0.0051  0.0045 -0.0024
  263SOL     OW 3970   4.115   2.826   2.739  0.1283 -0.0457 -0.4892
  263SOL    HW1 3971   4.024   2.825   2.711 -0.3201 -1.0458  0.9188
  263SOL    HW2 3972   4.133   2.735   2.714  1.1993 -0.1170  0.4434
  263SOL     MW 3973   4.106   2.814   2.732 -0.0051  0.0045 -0.0024
  264SOL     OW 3974   4.964   5.078   2.577 -0.3209  0.1542 -0.1173
  264SOL    HW1 3975   4.969   5.153   2.637 -0.8047  2.2131 -2.4941
  264SOL    HW2 3976   4.869   5.070   2.569 -0.7820  1.2078  2.9830
  264SOL     MW 3977   4.952   5.087   2.584 -0.0051  0.0045 -0.0024
  265SOL     OW 3978   3.954   4.675   0.173 -0.2591 -0.1287 -0.5160
  265SOL    HW1 3979   3.896   4.725   0.230 -0.8218 -0.8269 -0.4760
  265SOL    HW2 3980   4.038   4.711   0.203  0.3794 -0.4872 -1.7933
  265SOL     MW 3981   3.958   4.687   0.184 -0.0051  0.0045 -0.0024
  266SOL     OW 3982   4.530   4.383   3.089  0.1897 -0.1109  0.0306
  266SOL    HW1 3983   4.450   4.330   3.088  0.2750 -0.2401 -0.9433
  266SOL    HW2 3984   4.505   4.460   3.038 -0.2325  0.0287  0.4373
  266SOL     MW 3985   4.516   4.386   3.082 -0.0051  0.0045 -0.0024
  267SOL     OW 3986   0.613   3.052   3.029 -0.2277 -0.2807 -0.1254
  267SOL    HW1 3987   0.653   3.060   2.943  0.6951 -0.1223  0.3014
  267SOL    HW2 3988   0.631   3.136   3.072 -2.2978 -0.2577  0.8371
  267SOL     MW 3989   0.621   3.064   3.024 -0.0051  0.0045 -0.0024
  268SOL     OW 3990   1.668   1.536   0.470 -0.6870 -0.0441 -0.0992
  268SOL    HW1 3991   1.705   1.481   0.401 -0.8229  0.1579 -0.3310
  268SOL    HW2 3992   1.608   1.480   0.519  0.9330 -0.4915  1.5362
  268SOL     MW 3993   1.665   1.521   0.468 -0.0051  0.0045 -0.0024
  269SOL     OW 3994   2.165   0.926   0.022  0.2444 -0.2263  0.7316
  269SOL    HW1 3995   2.089   0.898  -0.030 -0.4262  1.6560  0.6230
  269SOL    HW2 3996   2.146   1.014   0.054  2.1608  0.6022 -0.2322
  269SOL     MW 3997   2.152   0.934   0.019 -0.0051  0.0045 -0.0024
  270SOL     OW 3998   0.629   2.312   3.088  0.4188  0.1240 -0.3315
  270SOL    HW1 3999   0.613   2.270   3.004  0.1918 -2.4596  0.8887
  270SOL    HW2 4000   0.589   2.245   3.144 -0.4713  0.5942 -0.3959
  270SOL     MW 4001   0.622   2.297   3.084 -0.0051  0.0045 -0.0024
  271SOL     OW 4002   4.253   2.627   0.178 -0.0761 -0.0419 -0.1876
  271SOL    HW1 4003   4.187   2.687   0.143  1.5841  2.3650  0.5312
  271SOL    HW2 4004   4.205   2.544   0.183  0.3528 -0.3169 -0.5386
  271SOL     MW 4005   4.238   2.624   0.174 -0.0051  0.0045 -0.0024
  272SOL     OW 4006   0.491   2.071   0.067 -0.0050  0.3975 -0.3008
  272SOL    HW1 4007   0.464   2.036  -0.017  0.7836 -0.1110 -0.3548
  272SOL    HW2 4008   0.559   2.011   0.097 -0.6367  0.6116  1.7708
  272SOL     MW 4009   0.496   2.059   0.060 -0.0051  0.0045 -0.0024
  273SOL     OW 4010   4.576   4.870   0.134  0.1020 -0.1808  0.2144
  273SOL    HW1 4011   4.608   4.855   0.046 -1.5189  2.0941 -0.8933
  273SOL    HW2 4012   4.537   4.786   0.158  0.2182  0.3975  2.7875
  273SOL     MW 4013   4.575   4.857   0.126 -0.0051  0.0045 -0.0024
  274SOL     OW 4014   4.211   4.759   0.199 -0.0480 -0.1342  0.0363
  274SOL    HW1 4015   4.204   4.756   0.104 -0.9960  2.3982 -0.0524
  274SOL    HW2 4016   4.299   4.727   0.219  0.5246  0.5135 -1.3337
  274SOL     MW 4017   4.221   4.755   0.189 -0.0051  0.0045 -0.0024
  275SOL     OW 4018   4.986   3.885   0.229 -0.6096  0.7047 -0.2885
  275SOL    HW1 4019   4.959   3.859   0.141  2.2328  0.5202 -1.2212
  275SOL    HW2 4020   4.969   3.804   0.278  1.0262  0.7213  0.3726
  275SOL     MW 4021   4.981   3.871   0.224 -0.0051  0.0045 -0.0024
  276SOL     OW 4022   2.371   4.020   0.115  0.6361  0.0346 -0.0731
  276SOL    HW1 4023   2.301   3.982   0.062 -1.5359  3.1957  0.2679
  276SOL    HW2 4024   2.356   4.113   0.102 -0.3178 -0.0627  0.2653
  276SOL     MW 4025   2.360   4.027   0.106 -0.0051  0.0045 -0.0024
  277SOL     OW 4026   3.393   4.552   0.208  0.8303 -0.3542 -0.4934
  277SOL    HW1 4027   3.457   4.533   0.140  1.6993 -1.3151  0.5441
  277SOL    HW2 4028   3.336   4.615   0.166 -0.2733 -1.2006 -0.3074
  277SOL     MW 4029   3.394   4.557   0.194 -0.0051  0.0045 -0.0024
  278SOL     OW 4030   1.318   4.297   0.248 -0.2951  0.2010  0.0342
  278SOL    HW1 4031   1.253   4.273   0.315 -2.8589 -0.5691 -2.5414
  278SOL    HW2 4032   1.395   4.336   0.290  0.4541  1.5357 -2.4130
  278SOL     MW 4033   1.320   4.299   0.262 -0.0051  0.0045 -0.0024
  279SOL     OW 4034   3.970   4.649   3.008 -0.2264  0.2365 -0.1268
  279SOL    HW1 4035   3.948   4.652   3.101 -0.4425  0.7775 -0.1913
  279SOL    HW2 4036   4.061   4.676   3.011  0.1808 -1.0579 -0.2691
  279SOL     MW 4037   3.979   4.653   3.021 -0.0051  0.0045 -0.0024
  280SOL     OW 4038   3.961   4.095   0.085 -0.1812  0.1203 -0.0194
  280SOL    HW1 4039   3.988   4.007   0.059 -1.3253 -0.1754 -0.2742
  280SOL    HW2 4040   3.932   4.135   0.002 -0.5844  2.4523  1.1561
  280SOL     MW 4041   3.961   4.089   0.070 -0.0051  0.0045 -0.0024
  281SOL     OW 4042   5.078   3.271   0.015  0.0345 -0.3117  0.4814
  281SOL    HW1 4043   5.071   3.176   0.009  1.5204 -0.3817 -0.8085
  281SOL    HW2 4044   5.169   3.290  -0.010 -0.6104 -0.1535 -1.9523
  281SOL     MW 4045   5.089   3.261   0.011 -0.0051  0.0045 -0.0024
  282SOL     OW 4046   0.676   1.878   0.106  0.2528  0.4854 -0.2792
  282SOL    HW1 4047   0.729   1.810   0.146  0.2911  0.8608  0.3298
  282SOL    HW2 4048   0.739   1.937   0.065  0.7169  0.8122  0.8759
  282SOL     MW 4049   0.691   1.877   0.106 -0.0051  0.0045 -0.0024
  283SOL     OW 4050   3.767   4.475   2.942  0.5091 -0.1025 -0.0577
  283SOL    HW1 4051   3.847   4.526   2.950  0.8398 -0.4855 -0.8588
  283SOL    HW2 4052   3.803   4.386   2.947  1.3909  0.2785  0.6023
  283SOL     MW 4053   3.782   4.470   2.944 -0.0051  0.0045 -0.0024
  284SOL     OW 4054   4.468   4.603   2.925 -0.6662  0.0807  0.0428
  284SOL    HW1 4055   4.538   4.667   2.937 -0.8411  0.5233 -1.1418
  284SOL    HW2 4056   4.452   4.612   2.831 -0.5795  1.7887  0.1559
  284SOL     MW 4057   4.475   4.612   2.914 -0.0051  0.0045 -0.0024
  285SOL     OW 4058   3.202   4.747   0.118 -0.0483 -0.2517  0.0541
  285SOL    HW1 4059   3.239   4.787   0.039  0.5177 -0.3232  0.2823
  285SOL    HW2 4060   3.122   4.705   0.087 -0.9766  0.8950  0.8008
  285SOL     MW 4061   3.196   4.746   0.103 -0.0051  0.0045 -0.0024
  286SOL     OW 4062   4.775   4.231   3.090 -0.2143 -0.0903  0.6028
  286SOL    HW1 4063   4.815   4.295   3.148 -0.4317 -0.6395  1.3695
  286SOL    HW2 4064   4.687   4.265   3.079 -0.6935 -0.8753  1.7787
  286SOL     MW 4065   4.769   4.244   3.096 -0.0051  0.0045 -0.0024
  287SOL     OW 4066   4.703   3.984   0.418 -0.3326 -0.6128 -0.0742
  287SOL    HW1 4067   4.677   3.892   0.417 -0.5479 -0.5589  0.4327
  287SOL    HW2 4068   4.662   4.018   0.497 -0.6250  0.5991 -0.7204
  287SOL     MW 4069   4.694   3.977   0.428 -0.0051  0.0045 -0.0024
  288SOL     OW 4070   0.218   2.414   0.016 -0.0247  0.0197 -0.5387
  288SOL    HW1 4071   0.296   2.466  -0.004 -0.6991  0.9172 -0.9419
  288SOL    HW2 4072   0.152   2.484   0.012  0.3127  0.8019  3.6116
  288SOL     MW 4073   0.219   2.430   0.013 -0.0051  0.0045 -0.0024
  289SOL     OW 4074   0.143   0.523   2.810  0.6481 -0.4161 -0.5372
  289SOL    HW1 4075   0.074   0.561   2.864 -0.3262 -0.5881 -1.5990
  289SOL    HW2 4076   0.180   0.450   2.860  0.3851 -1.8744 -2.3250
  289SOL     MW 4077   0.139   0.518   2.824 -0.0051  0.0045 -0.0024
  290SOL     OW 4078   1.977   1.311   0.376 -0.3698 -0.1764  0.2994
  290SOL    HW1 4079   2.021   1.283   0.296 -1.4238  3.5540 -1.8582
  290SOL    HW2 4080   2.017   1.396   0.395  1.6362 -0.8544 -0.5740
  290SOL     MW 4081   1.988   1.319   0.368 -0.0051  0.0045 -0.0024
  291SOL     OW 4082   4.942   3.303   2.900 -0.3861  0.0104 -0.1189
  291SOL    HW1 4083   5.003   3.298   2.974  1.2951  2.0876 -1.2414
  291SOL    HW2 4084   4.936   3.397   2.884  1.6386  0.3661  0.7747
  291SOL     MW 4085   4.950   3.315   2.908 -0.0051  0.0045 -0.0024
  292SOL     OW 4086   2.782   4.310   2.858  0.0776 -0.0102  0.0521
  292SOL    HW1 4087   2.862   4.260   2.873  0.3256  0.6890  1.1637
  292SOL    HW2 4088   2.777   4.320   2.763 -2.7917  0.6418  0.1909
  292SOL     MW 4089   2.792   4.305   2.848 -0.0051  0.0045 -0.0024
  293SOL     OW 4090   0.328   2.576   2.818  0.0989  0.2481 -0.4596
  293SOL    HW1 4091   0.382   2.549   2.892 -1.2919 -0.0164  0.5101
  293SOL    HW2 4092   0.268   2.502   2.810 -1.2575  1.1130  1.0553
  293SOL     MW 4093   0.327   2.563   2.826 -0.0051  0.0045 -0.0024
  294SOL     OW 4094   3.026   4.650   3.045 -0.2745 -0.1786 -0.1314
  294SOL    HW1 4095   2.942   4.605   3.054  0.0847 -1.4917 -2.3589
  294SOL    HW2 4096   2.995   4.739   3.026 -0.5475 -0.0836  0.7555
  294SOL     MW 4097   3.011   4.656   3.043 -0.0051  0.0045 -0.0024
  295SOL     OW 4098   2.186   4.348   0.424  0.6446  0.2440  1.1034
  295SOL    HW1 4099   2.199   4.269   0.372  1.1382  0.3281  1.0958
  295SOL    HW2 4100   2.216   4.323   0.511  0.2006  0.9521  1.4742
  295SOL     MW 4101   2.191   4.335   0.429 -0.0051  0.0045 -0.0024
  296SOL     OW 4102   1.233   2.533   0.178 -0.1840 -0.0193 -0.1164
  296SOL    HW1 4103   1.198   2.444   0.171 -0.4623  0.1809 -1.6281
  296SOL    HW2 4104   1.305   2.529   0.241  2.1941 -0.9079 -2.6859
  296SOL     MW 4105   1.237   2.520   0.186 -0.0051  0.0045 -0.0024
  297SOL     OW 4106   1.737   1.815   0.487  0.5802  0.4064  0.0114
  297SOL    HW1 4107   1.823   1.825   0.446 -0.0834  0.2716 -1.4986
  297SOL    HW2 4108   1.720   1.721   0.484 -2.0282  0.6720  2.4458
  297SOL     MW 4109   1.746   1.804   0.481 -0.0051  0.0045 -0.0024
  298SOL     OW 4110   1.078   1.790   0.241 -0.0710  0.0197 -0.2139
  298SOL    HW1 4111   1.077   1.806   0.147 -0.5037  1.4276  0.0040
  298SOL    HW2 4112   1.136   1.714   0.247  0.2807  0.3343  0.5762
  298SOL     MW 4113   1.086   1.782   0.229 -0.0051  0.0045 -0.0024
  299SOL     OW 4114   3.557   2.460   2.934  0.6488 -0.3415  0.5090
  299SOL    HW1 4115   3.634   2.479   2.879 -0.9258  0.4141 -1.6046
  299SOL    HW2 4116   3.509   2.392   2.886 -1.4183 -0.3945  2.5025
  299SOL     MW 4117   3.561   2.454   2.920 -0.0051  0.0045 -0.0024
  300SOL     OW 4118   5.060   2.870   2.881 -0.2291  0.1931 -0.3573
  300SOL    HW1 4119   5.004   2.917   2.819 -0.6455  0.8763  0.5099
  300SOL    HW2 4120   5.020   2.783   2.881 -1.6370  0.7529  1.9663
  300SOL     MW 4121   5.047   2.865   2.873 -0.0051  0.0045 -0.0024
  301SOL     OW 4122   3.589   3.997   0.384 -0.1901 -0.2357 -0.3821
  301SOL    HW1 4123   3.581   4.085   0.421 -1.0059 -0.2781 -0.4377
  301SOL    HW2 4124   3.613   4.019   0.293 -1.8912  1.0802 -0.5790
  301SOL     MW 4125   3.591   4.012   0.377 -0.0051  0.0045 -0.0024
  302SOL     OW 4126   4.877   0.368   2.943  0.2007  0.0046  0.3053
  302SOL    HW1 4127   4.786   0.356   2.918  0.0489 -1.1260  1.3419
  302SOL    HW2 4128   4.918   0.299   2.891 -0.8637  0.3453 -1.0316
  302SOL     MW 4129   4.871   0.358   2.933 -0.0051  0.0045 -0.0024
  303SOL     OW 4130   2.882   2.001   3.034  0.2636 -0.0030  0.4594
  303SOL    HW1 4131   2.812   2.016   3.098 -0.9401 -1.2114 -0.4978
  303SOL    HW2 4132   2.892   1.906   3.035  0.1363 -0.0166  0.4618
  303SOL     MW 4133   2.874   1.991   3.042 -0.0051  0.0045 -0.0024
  304SOL     OW 4134   1.960   1.491   2.878 -0.1859 -0.0200  0.3171
  304SOL    HW1 4135   1.916   1.507   2.962 -0.4760 -1.5561  0.4929
  304SOL    HW2 4136   1.989   1.400   2.885 -0.4673 -0.3678 -2.1949
  304SOL     MW 4137   1.958   1.481   2.890 -0.0051  0.0045 -0.0024
  305SOL     OW 4138   1.648   1.186   0.521 -0.0961  0.3012 -0.3814
  305SOL    HW1 4139   1.739   1.204   0.545  0.0984 -0.0311 -0.8638
  305SOL    HW2 4140   1.592   1.256   0.556 -0.5538  0.1743 -0.8575
  305SOL     MW 4141   1.653   1.198   0.529 -0.0051  0.0045 -0.0024
  306SOL     OW 4142   1.429   3.516   0.129 -0.0013 -0.2227  0.0265
  306SOL    HW1 4143   1.341   3.527   0.095 -0.6772 -2.2488  0.9592
  306SOL    HW2 4144   1.440   3.422   0.143 -0.9851 -0.2248  0.9241
  306SOL     MW 4145   1.419   3.505   0.126 -0.0051  0.0045 -0.0024
  307SOL     OW 4146   3.607   3.618   0.287 -0.0882 -0.3127  0.1861
  307SOL    HW1 4147   3.536   3.681   0.300 -0.1726 -0.6375  1.3987
  307SOL    HW2 4148   3.680   3.645   0.343 -0.3190  0.1820  0.2550
  307SOL     MW 4149   3.608   3.630   0.296 -0.0051  0.0045 -0.0024
  308SOL     OW 4150   0.552   2.174   2.831  0.3291 -0.6342 -0.9457
  308SOL    HW1 4151   0.504   2.225   2.766 -0.9166 -0.6925 -0.1123
  308SOL    HW2 4152   0.493   2.106   2.866  0.4994 -0.0587  0.5013
  308SOL     MW 4153   0.538   2.172   2.827 -0.0051  0.0045 -0.0024
  309SOL     OW 4154   2.378   3.906   2.690 -0.1389 -0.4597  0.0252
  309SOL    HW1 4155   2.361   3.829   2.744  0.4198 -0.2157  0.5597
  309SOL    HW2 4156   2.472   3.919   2.703 -0.1163  1.7458 -1.8471
  309SOL     MW 4157   2.388   3.897   2.699 -0.0051  0.0045 -0.0024
  310SOL     OW 4158   3.335   4.032   3.090 -0.3410  0.0930  0.1412
  310SOL    HW1 4159   3.303   3.986   3.168 -0.3309  1.2641  0.8562
  310SOL    HW2 4160   3.390   4.101   3.127  0.7957 -0.4072 -0.5528
  310SOL     MW 4161   3.338   4.035   3.105 -0.0051  0.0045 -0.0024
  311SOL     OW 4162   3.876   3.577   3.083 -0.0784 -0.2563 -0.1565
  311SOL    HW1 4163   3.970   3.596   3.089 -0.1726 -0.0423  0.9614
  311SOL    HW2 4164   3.874   3.483   3.102 -1.2767 -0.5031 -1.4363
  311SOL     MW 4165   3.888   3.567   3.086 -0.0051  0.0045 -0.0024
  312SOL     OW 4166   1.635   1.901   0.731  0.6967 -0.0545  0.9421
  312SOL    HW1 4167   1.705   1.883   0.793  0.0159 -0.3409  1.6478
  312SOL    HW2 4168   1.651   1.851   0.651  1.4915 -0.1644  1.1616
  312SOL     MW 4169   1.646   1.892   0.729 -0.0051  0.0045 -0.0024
  313SOL     OW 4170   0.769   2.228   2.320 -0.0821  0.1408 -0.0163
  313SOL    HW1 4171   0.788   2.167   2.391 -2.9626 -1.0775 -0.1460
  313SOL    HW2 4172   0.762   2.167   2.246 -2.2894 -0.3380  0.5150
  313SOL     MW 4173   0.771   2.212   2.320 -0.0051  0.0045 -0.0024
  314SOL     OW 4174   3.169   2.999   0.034  0.0157 -0.7472 -0.1387
  314SOL    HW1 4175   3.146   2.928   0.093  0.8321 -0.3805  0.6575
  314SOL    HW2 4176   3.158   2.955  -0.051  1.3595 -1.3716 -0.0169
  314SOL     MW 4177   3.165   2.984   0.030 -0.0051  0.0045 -0.0024
  315SOL     OW 4178   4.956   2.615   2.917 -0.2110 -0.0772 -0.4269
  315SOL    HW1 4179   5.017   2.620   2.990  0.7325  0.5133 -1.2353
  315SOL    HW2 4180   4.869   2.625   2.956 -1.2423 -0.2994 -2.5518
  315SOL     MW 4181   4.952   2.617   2.932 -0.0051  0.0045 -0.0024
  316SOL     OW 4182   1.312   0.498   0.126  0.1069  0.7505 -0.0414
  316SOL    HW1 4183   1.334   0.564   0.060  0.2532  0.2052 -0.5545
  316SOL    HW2 4184   1.351   0.539   0.203 -1.5718  0.1130  1.2153
  316SOL     MW 4185   1.320   0.512   0.127 -0.0051  0.0045 -0.0024
  317SOL     OW 4186   3.183   3.265   0.071  0.0844 -0.4782 -0.4259
  317SOL    HW1 4187   3.093   3.298   0.083 -0.0763 -1.3413  0.9768
  317SOL    HW2 4188   3.164   3.174   0.048 -0.7195 -0.4050 -0.0886
  317SOL     MW 4189   3.168   3.257   0.069 -0.0051  0.0045 -0.0024
  318SOL     OW 4190   1.152   2.689   3.089  0.0516 -0.7465 -0.5239
  318SOL    HW1 4191   1.107   2.766   3.124  0.8237 -1.1074  1.3834
  318SOL    HW2 4192   1.173   2.639   3.169  0.1261  0.7490  0.4253
  318SOL     MW 4193   1.149   2.692   3.104 -0.0051  0.0045 -0.0024
  319SOL     OW 4194   3.417   3.940   2.841  0.6178  0.2568  0.0940
  319SOL    HW1 4195   3.440   3.851   2.868 -1.4039 -0.2336  0.3399
  319SOL    HW2 4196   3.394   3.979   2.925  0.3341  0.5594 -0.1231
  319SOL     MW 4197   3.417   3.933   2.856 -0.0051  0.0045 -0.0024
  320SOL     OW 4198   3.036   2.813   0.208  0.4050  0.3612 -0.2329
  320SOL    HW1 4199   3.023   2.889   0.266  1.6345  1.7850 -1.7231
  320SOL    HW2 4200   2.992   2.737   0.246 -0.6483 -0.1230 -2.2874
  320SOL     MW 4201   3.028   2.813   0.221 -0.0051  0.0045 -0.0024
  321SOL     OW 4202   3.711   3.518   2.857 -0.0703  0.3082  0.2511
  321SOL    HW1 4203   3.627   3.559   2.879  0.7114  1.0726  1.9630
  321SOL    HW2 4204   3.755   3.514   2.942  0.2411 -0.2113  0.0708
  321SOL     MW 4205   3.706   3.523   2.871 -0.0051  0.0045 -0.0024
  322SOL     OW 4206   1.757   1.930   0.111  0.1251 -0.3882 -0.5491
  322SOL    HW1 4207   1.683   1.978   0.149  0.3672  0.8728 -1.6014
  322SOL    HW2 4208   1.713   1.858   0.066  0.9180 -0.3832 -1.3456
  322SOL     MW 4209   1.741   1.927   0.110 -0.0051  0.0045 -0.0024
  323SOL     OW 4210   0.388   4.353   0.153  0.2450 -0.0675  0.2253
  323SOL    HW1 4211   0.479   4.383   0.150  0.7443 -1.5229 -0.0864
  323SOL    HW2 4212   0.400   4.264   0.119  2.4130  0.1112  0.3979
  323SOL     MW 4213   0.402   4.345   0.148 -0.0051  0.0045 -0.0024
  324SOL     OW 4214   0.990   2.970   2.769  0.0655  0.3556  0.4237
  324SOL    HW1 4215   1.061   3.000   2.711 -0.8767  0.0933 -0.9172
  324SOL    HW2 4216   1.003   2.876   2.780 -2.1403 -0.1855 -0.9914
  324SOL     MW 4217   1.001   2.961   2.763 -0.0051  0.0045 -0.0024
  325SOL     OW 4218   2.053   3.754   3.018  0.4905 -0.7053  0.4417
  325SOL    HW1 4219   2.133   3.717   2.981 -0.1569 -0.9467 -0.7478
  325SOL    HW2 4220   2.082   3.843   3.040  0.0456 -0.3845 -0.2549
  325SOL     MW 4221   2.068   3.761   3.016 -0.0051  0.0045 -0.0024
  326SOL     OW 4222   0.880   1.123   2.967  0.4623 -0.7638 -0.2241
  326SOL    HW1 4223   0.824   1.104   2.891 -0.6542 -0.5684  0.5305
  326SOL    HW2 4224   0.922   1.041   2.990 -2.2441 -1.6544  2.1741
  326SOL     MW 4225   0.878   1.110   2.960 -0.0051  0.0045 -0.0024
  327SOL     OW 4226   4.227   5.022   0.296  0.3989  0.4253 -0.3018
  327SOL    HW1 4227   4.230   4.936   0.254  0.3867 -0.8062  2.0713
  327SOL    HW2 4228   4.319   5.040   0.313  0.3764 -1.1656  1.8929
  327SOL     MW 4229   4.240   5.013   0.293 -0.0051  0.0045 -0.0024
  328SOL     OW 4230   1.866   3.586   0.029  0.0324  0.0532  0.5393
  328SOL    HW1 4231   1.916   3.649  -0.022 -0.9148  0.4537  0.0697
  328SOL    HW2 4232   1.845   3.524  -0.041  1.4012  1.5327 -1.2689
  328SOL     MW 4233   1.870   3.586   0.013 -0.0051  0.0045 -0.0024
  329SOL     OW 4234   1.622   1.694   0.059  0.1156 -0.5236 -0.0372
  329SOL    HW1 4235   1.556   1.680  -0.009  0.5528  0.7575 -0.7637
  329SOL    HW2 4236   1.572   1.729   0.133  1.0066 -0.7828  0.7106
  329SOL     MW 4237   1.607   1.697   0.060 -0.0051  0.0045 -0.0024
  330SOL     OW 4238   4.078   0.016   2.803  0.1363 -0.0945 -0.0324
  330SOL    HW1 4239   3.997   0.052   2.766  0.1626  0.8600  0.8012
  330SOL    HW2 4240   4.143   0.083   2.778 -0.6048  0.9851  0.8211
  330SOL     MW 4241   4.076   0.030   2.794 -0.0051  0.0045 -0.0024
  331SOL     OW 4242   2.214   3.580   2.659  0.1179 -0.0397  0.5686
  331SOL    HW1 4243   2.280   3.605   2.595 -1.2271 -0.9920 -1.2628
  331SOL    HW2 4244   2.132   3.614   2.623 -0.7528 -0.4521  2.0422
  331SOL     MW 4245   2.212   3.587   2.646 -0.0051  0.0045 -0.0024
  332SOL     OW 4246   3.569   2.377   0.095  0.1201  0.3222 -0.4868
  332SOL    HW1 4247   3.543   2.404   0.006  0.3823  0.3614 -0.5523
  332SOL    HW2 4248   3.662   2.357   0.082 -0.5265 -2.7048 -1.1613
  332SOL     MW 4249   3.578   2.378   0.081 -0.0051  0.0045 -0.0024
  333SOL     OW 4250   4.525   0.215   3.074 -0.2586 -0.3040 -0.2061
  333SOL    HW1 4251   4.447   0.262   3.102 -0.5696 -0.3454 -0.9746
  333SOL    HW2 4252   4.490   0.152   3.011 -0.6445 -0.0855 -0.2136
  333SOL     MW 4253   4.510   0.213   3.069 -0.0051  0.0045 -0.0024
  334SOL     OW 4254   1.037   1.827   3.077  0.0886 -0.0061  0.6409
  334SOL    HW1 4255   1.124   1.857   3.049 -0.1519 -1.2485 -1.7814
  334SOL    HW2 4256   0.985   1.906   3.064  0.5628  0.5782  2.0837
  334SOL     MW 4257   1.042   1.841   3.072 -0.0051  0.0045 -0.0024
  335SOL     OW 4258   1.386   0.687   3.039  0.0007  0.4693  0.1962
  335SOL    HW1 4259   1.463   0.695   2.983 -0.6645  0.6447 -0.7335
  335SOL    HW2 4260   1.315   0.662   2.980 -0.3975 -0.5711  1.0938
  335SOL     MW 4261   1.387   0.685   3.024 -0.0051  0.0045 -0.0024
  336SOL     OW 4262   0.055   0.133   3.008  0.3389 -0.1235 -0.0884
  336SOL    HW1 4263   0.006   0.161   3.085  0.0666 -0.6178 -0.0756
  336SOL    HW2 4264   0.088   0.045   3.027  0.9911 -0.3886 -2.1544
  336SOL     MW 4265   0.053   0.125   3.021 -0.0051  0.0045 -0.0024
  337SOL     OW 4266   0.653   4.411   0.105  0.0631  0.0577 -0.0532
  337SOL    HW1 4267   0.703   4.339   0.143 -0.0683 -1.0820 -1.9192
  337SOL    HW2 4268   0.654   4.393   0.011 -3.0632 -0.5344 -0.0860
  337SOL     MW 4269   0.660   4.399   0.098 -0.0051  0.0045 -0.0024
  338SOL     OW 4270   3.685   3.748   0.045  0.3887  0.1095  0.1086
  338SOL    HW1 4271   3.670   3.721   0.135  2.4161 -1.9895 -0.0887
  338SOL    HW2 4272   3.756   3.689   0.020  2.0233  0.4090  3.5461
  338SOL     MW 4273   3.692   3.737   0.053 -0.0051  0.0045 -0.0024
  339SOL     OW 4274   0.250   2.832   2.895 -0.7796  0.1184 -0.4519
  339SOL    HW1 4275   0.271   2.744   2.863  0.3827  0.3240 -0.2783
  339SOL    HW2 4276   0.155   2.841   2.884 -0.7620  0.3376 -0.4194
  339SOL     MW 4277   0.240   2.821   2.889 -0.0051  0.0045 -0.0024
  340SOL     OW 4278   3.108   3.648   0.061 -0.2962 -0.1525  0.0276
  340SOL    HW1 4279   3.139   3.735   0.087  0.8511 -0.7362  0.7194
  340SOL    HW2 4280   3.189   3.613   0.023  0.1918  1.2974 -0.3421
  340SOL     MW 4281   3.123   3.655   0.060 -0.0051  0.0045 -0.0024
  341SOL     OW 4282   4.537   4.928   2.778  0.0622 -0.4798  0.1723
  341SOL    HW1 4283   4.510   5.001   2.833  3.1844 -0.3178  1.7022
  341SOL    HW2 4284   4.453   4.905   2.738 -1.0572  0.2403  1.9487
  341SOL     MW 4285   4.522   4.934   2.780 -0.0051  0.0045 -0.0024
  342SOL     OW 4286   1.794   5.078   0.303  0.1413  0.5335  0.1364
  342SOL    HW1 4287   1.798   5.095   0.397 -0.3381  2.7662 -0.2051
  342SOL    HW2 4288   1.858   5.145   0.278  1.4414  0.0050  1.8649
  342SOL     MW 4289   1.803   5.089   0.312 -0.0051  0.0045 -0.0024
  343SOL     OW 4290   1.659   4.308   0.025  0.3475 -0.6476 -0.3804
  343SOL    HW1 4291   1.609   4.231   0.050 -0.3993 -0.4299 -1.1724
  343SOL    HW2 4292   1.609   4.340  -0.050 -0.5865 -1.4780 -0.1244
  343SOL     MW 4293   1.646   4.302   0.018 -0.0051  0.0045 -0.0024
  344SOL     OW 4294   1.879   0.103   0.564 -0.0380  0.2870 -0.1624
  344SOL    HW1 4295   1.811   0.062   0.618 -0.4864  0.8686 -0.2751
  344SOL    HW2 4296   1.935   0.027   0.554  0.3968  0.3524  1.4481
  344SOL     MW 4297   1.877   0.088   0.570 -0.0051  0.0045 -0.0024
  345SOL     OW 4298   1.023   1.604   2.911  0.6757 -0.1324  0.3243
  345SOL    HW1 4299   1.026   1.530   2.971  0.3159  1.0494  1.8591
  345SOL    HW2 4300   1.023   1.676   2.974  1.4607  0.8990 -0.8136
  345SOL     MW 4301   1.023   1.604   2.927 -0.0051  0.0045 -0.0024
  346SOL     OW 4302   3.807   3.763   2.805 -0.0348  0.2971 -0.4972
  346SOL    HW1 4303   3.814   3.748   2.711  0.1934  0.3389 -0.4867
  346SOL    HW2 4304   3.786   3.673   2.829 -0.5818  0.2764 -1.0270
  346SOL     MW 4305   3.805   3.749   2.796 -0.0051  0.0045 -0.0024
  347SOL     OW 4306   4.272   3.303   0.141  0.0059 -0.3015 -0.3659
  347SOL    HW1 4307   4.338   3.261   0.197  0.3638 -0.1582 -0.6774
  347SOL    HW2 4308   4.192   3.255   0.162 -0.9654  2.0399  1.7844
  347SOL     MW 4309   4.270   3.291   0.151 -0.0051  0.0045 -0.0024
  348SOL     OW 4310   0.792   3.323   2.843  0.2958 -0.3694 -0.0341
  348SOL    HW1 4311   0.759   3.399   2.796 -1.2907 -0.7895  0.3387
  348SOL    HW2 4312   0.747   3.251   2.798  1.4599 -1.2204  0.1072
  348SOL     MW 4313   0.782   3.323   2.831 -0.0051  0.0045 -0.0024
  349SOL     OW 4314   0.866   2.032   3.045  0.2703  0.1376 -0.0333
  349SOL    HW1 4315   0.901   2.119   3.067  0.8344  0.0540 -0.5751
  349SOL    HW2 4316   0.846   2.048   2.953  0.5649 -1.4597 -0.4005
  349SOL     MW 4317   0.868   2.046   3.036 -0.0051  0.0045 -0.0024
  350SOL     OW 4318   3.341   2.645   2.969 -0.3153 -0.2269 -0.2758
  350SOL    HW1 4319   3.276   2.580   2.942  1.1409 -1.2242 -1.5475
  350SOL    HW2 4320   3.425   2.601   2.959  0.7184  1.8193 -1.2321
  350SOL     MW 4321   3.344   2.631   2.964 -0.0051  0.0045 -0.0024
  351SOL     OW 4322   1.976   4.099   0.180  0.4552 -0.6976 -0.0648
  351SOL    HW1 4323   1.897   4.047   0.171  0.0929 -0.1837  0.1143
  351SOL    HW2 4324   2.030   4.067   0.252  0.0941 -0.9358  0.1003
  351SOL     MW 4325   1.973   4.088   0.188 -0.0051  0.0045 -0.0024
  352SOL     OW 4326   0.254   0.303   2.927  0.1308 -0.0411  0.1646
  352SOL    HW1 4327   0.187   0.240   2.954  0.8925 -0.9621 -0.0117
  352SOL    HW2 4328   0.288   0.270   2.843 -0.0277  0.1050  0.0416
  352SOL     MW 4329   0.250   0.290   2.919 -0.0051  0.0045 -0.0024
  353SOL     OW 4330   4.410   3.957   0.064 -0.1214 -0.0327 -0.2543
  353SOL    HW1 4331   4.504   3.974   0.054  0.0640 -0.8088  0.1228
  353SOL    HW2 4332   4.394   3.944   0.158  0.0388 -0.1126 -0.2373
  353SOL     MW 4333   4.420   3.958   0.075 -0.0051  0.0045 -0.0024
  354SOL     OW 4334   1.554   4.387   0.405 -0.0861  0.1224 -0.1371
  354SOL    HW1 4335   1.586   4.475   0.426  1.2634 -0.1513 -0.8956
  354SOL    HW2 4336   1.638   4.351   0.375  0.6799  1.7756 -0.0720
  354SOL     MW 4337   1.570   4.394   0.404 -0.0051  0.0045 -0.0024
  355SOL     OW 4338   1.216   3.345   2.847 -0.0058  0.1848 -0.2422
  355SOL    HW1 4339   1.170   3.278   2.896  1.7040 -0.5214  0.4455
  355SOL    HW2 4340   1.230   3.412   2.914  0.5038 -0.2419  0.0825
  355SOL     MW 4341   1.212   3.345   2.862 -0.0051  0.0045 -0.0024
  356SOL     OW 4342   3.698   4.015   0.114 -0.3023  0.0119  0.0552
  356SOL    HW1 4343   3.706   3.934   0.063 -1.4016 -0.8031  1.1099
  356SOL    HW2 4344   3.785   4.055   0.121 -0.5366  0.2476  2.6708
  356SOL     MW 4345   3.711   4.010   0.109 -0.0051  0.0045 -0.0024
  357SOL     OW 4346   1.430   1.199   0.024 -0.0276  0.2170 -0.2944
  357SOL    HW1 4347   1.387   1.116   0.006  0.4869 -0.1759  0.2502
  357SOL    HW2 4348   1.483   1.175   0.100  0.4838 -3.1084 -1.5556
  357SOL     MW 4349   1.431   1.185   0.032 -0.0051  0.0045 -0.0024
  358SOL     OW 4350   4.856   4.384   0.190  0.4805 -0.4529 -0.1992
  358SOL    HW1 4351   4.875   4.315   0.253 -0.2091 -0.0343  0.5008
  358SOL    HW2 4352   4.906   4.459   0.222  0.6385  0.0068 -1.4953
  358SOL     MW 4353   4.865   4.385   0.203 -0.0051  0.0045 -0.0024
  359SOL     OW 4354   2.194   4.064   0.344 -0.3129 -0.0907  0.0031
  359SOL    HW1 4355   2.256   4.032   0.279 -0.5772 -1.5526  0.4369
  359SOL    HW2 4356   2.204   4.001   0.415  1.0073 -0.1404 -0.2102
  359SOL     MW 4357   2.203   4.051   0.345 -0.0051  0.0045 -0.0024
  360SOL     OW 4358   0.367   0.482   0.103  0.0448  0.1142  0.3253
  360SOL    HW1 4359   0.271   0.486   0.100  0.0236 -0.6351 -0.3398
  360SOL    HW2 4360   0.383   0.400   0.057 -2.2012 -0.0366 -0.3354
  360SOL     MW 4361   0.356   0.472   0.097 -0.0051  0.0045 -0.0024
  361SOL     OW 4362   1.807   4.303   0.266  0.1978  0.1633 -0.0857
  361SOL    HW1 4363   1.881   4.244   0.251  0.0278 -0.7408  2.1491
  361SOL    HW2 4364   1.763   4.301   0.182  1.1021 -0.0949 -0.5660
  361SOL     MW 4365   1.811   4.295   0.253 -0.0051  0.0045 -0.0024
  362SOL     OW 4366   2.632   3.974   0.141 -0.0469 -0.0429  0.2422
  362SOL    HW1 4367   2.680   4.056   0.127 -1.9992  0.8251 -1.9595
  362SOL    HW2 4368   2.543   4.005   0.128  0.3667  0.8839 -0.5027
  362SOL     MW 4369   2.627   3.989   0.138 -0.0051  0.0045 -0.0024
  363SOL     OW 4370   3.869   2.782   2.973  0.0270 -0.4194  0.4218
  363SOL    HW1 4371   3.800   2.808   3.034 -0.1767  0.3397 -0.1170
  363SOL    HW2 4372   3.947   2.779   3.028  0.3389 -0.1917 -0.0011
  363SOL     MW 4373   3.870   2.785   2.988 -0.0051  0.0045 -0.0024
  364SOL     OW 4374   1.407   1.808   0.223 -0.2083 -0.2912  0.3540
  364SOL    HW1 4375   1.339   1.752   0.185  1.6064 -2.4914  0.1000
  364SOL    HW2 4376   1.408   1.780   0.315 -1.0304  2.6020  1.3493
  364SOL     MW 4377   1.398   1.797   0.230 -0.0051  0.0045 -0.0024
  365SOL     OW 4378   4.121   4.229   2.897  0.2938  0.1390 -0.3744
  365SOL    HW1 4379   4.166   4.212   2.980 -0.1128 -1.4155 -0.4242
  365SOL    HW2 4380   4.155   4.313   2.866  1.4127  0.7567  2.2026
  365SOL     MW 4381   4.131   4.238   2.904 -0.0051  0.0045 -0.0024
  366SOL     OW 4382   0.206   4.912   0.216  0.0351  0.1988 -0.6813
  366SOL    HW1 4383   0.118   4.894   0.249 -0.6848 -0.4263 -2.8256
  366SOL    HW2 4384   0.183   4.932   0.125  0.9351  0.3239 -0.8959
  366SOL     MW 4385   0.191   4.913   0.208 -0.0051  0.0045 -0.0024
  367SOL     OW 4386   2.031   1.234   2.866  0.2332 -0.3409 -0.1505
  367SOL    HW1 4387   2.120   1.224   2.899  0.9774 -0.5942 -2.1161
  367SOL    HW2 4388   2.045   1.265   2.777 -1.0904  1.0118  0.0665
  367SOL     MW 4389   2.045   1.237   2.859 -0.0051  0.0045 -0.0024
  368SOL     OW 4390   3.288   2.762   0.317  0.0950  0.3661 -0.2195
  368SOL    HW1 4391   3.197   2.772   0.287 -0.4737 -0.3086  1.1712
  368SOL    HW2 4392   3.338   2.721   0.247 -0.2875  0.5614 -0.6141
  368SOL     MW 4393   3.282   2.758   0.304 -0.0051  0.0045 -0.0024
  369SOL     OW 4394   0.784   2.754   0.150  0.5887  0.2422  0.1162
  369SOL    HW1 4395   0.809   2.724   0.238  0.8996  0.2257  0.0222
  369SOL    HW2 4396   0.818   2.683   0.095  0.0681 -1.6794  2.1100
  369SOL     MW 4397   0.792   2.740   0.154 -0.0051  0.0045 -0.0024
  370SOL     OW 4398   4.711   2.671   3.041 -0.2518 -0.0369  0.3706
  370SOL    HW1 4399   4.722   2.762   3.069 -3.1876  1.2209 -1.9722
  370SOL    HW2 4400   4.643   2.638   3.101  0.4152  0.0818  1.2138
  370SOL     MW 4401   4.703   2.678   3.053 -0.0051  0.0045 -0.0024
  371SOL     OW 4402   2.210   1.832   3.054  0.0638 -0.2550  0.2946
  371SOL    HW1 4403   2.254   1.895   3.112 -1.0848 -0.2577  1.2110
  371SOL    HW2 4404   2.126   1.825   3.099  1.4948 -1.9111  2.9370
  371SOL     MW 4405   2.205   1.839   3.068 -0.0051  0.0045 -0.0024
  372SOL     OW 4406   4.141   0.139   0.104  0.3530 -0.5710 -0.1716
  372SOL    HW1 4407   4.057   0.180   0.121  0.3147 -0.0738 -1.4984
  372SOL    HW2 4408   4.153   0.092   0.187 -2.1560 -0.0192  0.5838
  372SOL     MW 4409   4.132   0.138   0.117 -0.0051  0.0045 -0.0024
  373SOL     OW 4410   1.410   2.113   3.092 -0.1433 -0.0564  0.4057
  373SOL    HW1 4411   1.483   2.138   3.036 -0.4173 -1.1913 -0.5009
  373SOL    HW2 4412   1.448   2.099   3.178 -1.8876  0.7589  1.3668
  373SOL     MW 4413   1.424   2.114   3.096 -0.0051  0.0045 -0.0024
  374SOL     OW 4414   0.827   2.498   0.018 -0.0198 -0.1956  0.4140
  374SOL    HW1 4415   0.822   2.523  -0.074 -0.6202  0.7484  0.6879
  374SOL    HW2 4416   0.757   2.432   0.023 -0.8903  0.6852  0.0151
  374SOL     MW 4417   0.817   2.492   0.007 -0.0051  0.0045 -0.0024
  375SOL     OW 4418   1.190   3.561   3.037 -0.2864  0.1772  0.6559
  375SOL    HW1 4419   1.234   3.643   3.011  0.9779 -0.8964 -0.7937
  375SOL    HW2 4420   1.097   3.579   3.025 -0.2241  0.3817  0.4539
  375SOL     MW 4421   1.184   3.574   3.032 -0.0051  0.0045 -0.0024
  376SOL     OW 4422   3.809   4.819   2.854 -0.5197 -0.1774  0.2217
  376SOL    HW1 4423   3.871   4.767   2.905  0.9465  1.7425  0.4950
  376SOL    HW2 4424   3.728   4.812   2.905 -0.6643  1.3177  0.2255
  376SOL     MW 4425   3.806   4.811   2.867 -0.0051  0.0045 -0.0024
  377SOL     OW 4426   1.664   2.643   3.029  0.5975  0.4061  0.2314
  377SOL    HW1 4427   1.616   2.705   3.083  0.3624  0.7057 -0.3114
  377SOL    HW2 4428   1.619   2.657   2.945  0.9023 -0.9875 -0.1950
  377SOL     MW 4429   1.652   2.653   3.025 -0.0051  0.0045 -0.0024
  378SOL     OW 4430   3.579   3.437   0.058  0.3025 -0.1318  0.2555
  378SOL    HW1 4431   3.656   3.380   0.055  0.1984 -0.2163 -0.9397
  378SOL    HW2 4432   3.596   3.498   0.130 -1.7289  0.6576  0.1270
  378SOL     MW 4433   3.592   3.438   0.067 -0.0051  0.0045 -0.0024
  379SOL     OW 4434   0.363   3.093   2.947  0.1986  0.1767  0.5788
  379SOL    HW1 4435   0.336   3.005   2.920  0.5604  0.2842 -0.1558
  379SOL    HW2 4436   0.456   3.077   2.964  0.1942 -0.0882  0.3591
  379SOL     MW 4437   0.371   3.079   2.945 -0.0051  0.0045 -0.0024
  380SOL     OW 4438   0.655   0.822   0.117  0.1857 -0.2612 -0.1812
  380SOL    HW1 4439   0.642   0.912   0.088 -1.2254 -0.5006 -0.3710
  380SOL    HW2 4440   0.569   0.788   0.143  0.5144 -1.6305 -0.8068
  380SOL     MW 4441   0.642   0.829   0.116 -0.0051  0.0045 -0.0024
  381SOL     OW 4442   4.042   3.170   0.135 -0.1677 -0.3153 -0.1458
  381SOL    HW1 4443   4.093   3.132   0.064  0.6213  2.0401 -0.9259
  381SOL    HW2 4444   3.981   3.098   0.155 -2.0524  0.8828 -1.2497
  381SOL     MW 4445   4.040   3.155   0.128 -0.0051  0.0045 -0.0024
  382SOL     OW 4446   0.455   4.091   0.094 -0.1621 -0.5860  0.1494
  382SOL    HW1 4447   0.402   4.014   0.072 -1.6755  0.8829 -1.7675
  382SOL    HW2 4448   0.512   4.057   0.163 -0.3561  0.5347  0.8839
  382SOL     MW 4449   0.455   4.076   0.100 -0.0051  0.0045 -0.0024
  383SOL     OW 4450   1.521   0.936   0.589 -0.6271  0.2621 -0.2686
  383SOL    HW1 4451   1.578   1.007   0.558 -1.0866 -0.0212 -1.8781
  383SOL    HW2 4452   1.506   0.960   0.681  0.8699  0.9493 -0.1758
  383SOL     MW 4453   1.526   0.949   0.597 -0.0051  0.0045 -0.0024
  384SOL     OW 4454   0.949   2.946   0.043 -0.1694 -0.4073  0.6297
  384SOL    HW1 4455   0.920   3.017  -0.013 -0.3851 -0.0595  1.1681
  384SOL    HW2 4456   0.872   2.892   0.062 -1.3462  1.2111  0.6887
  384SOL     MW 4457   0.935   2.948   0.038 -0.0051  0.0045 -0.0024
  385SOL     OW 4458   4.585   4.393   0.246  0.5955 -0.4356  0.2886
  385SOL    HW1 4459   4.563   4.400   0.153 -0.9630  0.8166  0.6968
  385SOL    HW2 4460   4.681   4.396   0.245  0.6753  1.3252  2.8674
  385SOL     MW 4461   4.595   4.395   0.233 -0.0051  0.0045 -0.0024
  386SOL     OW 4462   0.242   3.306   3.081 -0.2503 -0.5544  0.4185
  386SOL    HW1 4463   0.320   3.356   3.103  0.5481 -0.6272 -1.9113
  386SOL    HW2 4464   0.279   3.234   3.029  0.9594  1.7185 -2.0995
  386SOL     MW 4465   0.257   3.303   3.077 -0.0051  0.0045 -0.0024
  387SOL     OW 4466   3.697   4.003   2.885  0.0919  0.2004 -0.0749
  387SOL    HW1 4467   3.603   3.985   2.878 -0.1143  1.1576 -0.0683
  387SOL    HW2 4468   3.734   3.925   2.845 -0.2655  0.5984 -1.2108
  387SOL     MW 4469   3.689   3.991   2.879 -0.0051  0.0045 -0.0024
  388SOL     OW 4470   4.074   2.797   0.068 -0.3334 -0.6015 -0.4679
  388SOL    HW1 4471   4.007   2.842   0.120  1.7161  0.7359  1.2558
  388SOL    HW2 4472   4.123   2.872   0.034  1.1455 -1.5410 -0.4801
  388SOL     MW 4473   4.072   2.813   0.071 -0.0051  0.0045 -0.0024
  389SOL     OW 4474   1.417   1.655   2.990  0.3614 -0.2978 -0.0889
  389SOL    HW1 4475   1.344   1.596   3.006  0.0265  0.2450  0.4064
  389SOL    HW2 4476   1.423   1.653   2.894  0.4045  0.6127 -0.1207
  389SOL     MW 4477   1.408   1.647   2.979 -0.0051  0.0045 -0.0024
  390SOL     OW 4478   0.328   3.858   0.057 -0.3002  0.2910 -0.7004
  390SOL    HW1 4479   0.242   3.899   0.066 -0.7510 -0.0294 -2.9880
  390SOL    HW2 4480   0.329   3.785   0.118 -0.3096  1.1402  0.3554
  390SOL     MW 4481   0.317   3.854   0.067 -0.0051  0.0045 -0.0024
  391SOL     OW 4482   0.095   3.414   2.657  0.0781  0.1426  0.5954
  391SOL    HW1 4483   0.170   3.371   2.697 -0.1283 -1.0026 -0.1917
  391SOL    HW2 4484   0.036   3.344   2.629 -1.1191  1.5815 -0.7175
  391SOL     MW 4485   0.097   3.399   2.658 -0.0051  0.0045 -0.0024
  392SOL     OW 4486   1.074   4.428   0.187  0.4950 -0.0070 -0.2462
  392SOL    HW1 4487   1.158   4.382   0.196  0.4500  0.2872  2.9634
  392SOL    HW2 4488   1.102   4.518   0.174 -0.4393  0.2843 -0.2275
  392SOL     MW 4489   1.089   4.434   0.187 -0.0051  0.0045 -0.0024
   5.08662   5.08662   3.11026
