# Supplementary material for: Resolving liquid-to-glass transitions of water under soft nanoconfinement
Source: Nat Commun. 2026 May 8;17:6224. doi: 10.1038/s41467-026-72955-y (PMC13369869; doi:10.1038/s41467-026-72955-y)
Supplement: Supplementary file 3 — Supplementary Data 1 [file 41467_2026_72955_MOESM3_ESM.zip › 230K/sim1/final.gro]

Lamellar phy in tip4pice water
 4493
    1phy    C35    1   3.708   0.072   1.652 -0.6847  0.5158  0.2450
    1phy    C33    2   3.725   0.164   1.774  0.0962 -0.1693  0.0187
    1phy    C34    3   3.849   0.118   1.849  0.4264 -0.2545  0.6541
    1phy    C32    4   3.713   0.311   1.731 -0.4959 -0.0641 -0.2384
    1phy    C31    5   3.667   0.399   1.844  0.1891  0.2790 -0.6099
    1phy    C30    6   3.645   0.544   1.803  0.0174 -0.3005  0.7898
    1phy    C28    7   3.622   0.654   1.908 -0.4378 -0.0409 -0.3343
    1phy    C29    8   3.681   0.778   1.848 -0.3878 -0.4234 -0.1093
    1phy    C27    9   3.483   0.680   1.968 -0.2942 -0.2494 -0.1171
    1phy    C26   10   3.493   0.699   2.123 -0.0009  0.1875  0.3698
    1phy    C25   11   3.353   0.711   2.178  0.7139 -0.2114 -0.3432
    1phy    C23   12   3.333   0.747   2.329  0.0641 -0.3854  0.0771
    1phy    C24   13   3.206   0.828   2.341 -0.2633 -0.1991  0.2353
    1phy    C22   14   3.327   0.623   2.412  0.7477  0.0152 -0.0128
    1phy    C21   15   3.393   0.651   2.550  0.1424 -0.2007 -0.5174
    1phy    C20   16   3.393   0.517   2.627 -0.4422  0.0490 -0.6034
    1phy    C18   17   3.476   0.507   2.766 -0.7294  0.1701  0.2183
    1phy    O01   18   3.431   0.613   2.855  0.1468  0.2063  0.5269
    1phy    H01   19   3.343   0.637   2.835 -0.0716 -0.4496  0.6918
    1phy    C19   20   3.409   0.376   2.823  0.5345 -0.1355  0.2702
    1phy    C13   21   3.638   0.514   2.737 -0.0502 -0.5326  0.5313
    1phy     H3   22   3.665   0.611   2.686  0.2000 -1.2227 -0.6846
    1phy    O33   23   3.677   0.425   2.627  0.2717 -0.5819 -0.6079
    1phy    H1B   24   3.688   0.483   2.554 -0.2708 -0.7188 -0.8067
    1phy    C12   25   3.736   0.512   2.860  0.1158  0.9864  0.0769
    1phy    O11   26   3.732   0.626   2.940  0.3780 -0.8724  0.4577
    1phy    H1A   27   3.802   0.620   3.001  0.3793  0.1602  0.5621
    2phy    C35   28   4.970   1.018   1.738  0.3668  0.4184  0.0620
    2phy    C33   29   4.915   1.153   1.718 -0.3863  0.4583 -0.9490
    2phy    C34   30   4.871   1.215   1.853 -0.9697 -0.1510  0.0464
    2phy    C32   31   5.027   1.244   1.657  0.1297 -0.5844  0.6796
    2phy    C31   32   5.009   1.278   1.511 -0.0889 -0.0826 -0.1334
    2phy    C30   33   5.086   1.400   1.459 -0.0656 -0.3674 -0.1655
    2phy    C28   34   5.034   1.456   1.324 -0.0828  0.3637  0.4247
    2phy    C29   35   5.005   1.607   1.336  0.1975 -0.8765 -0.2975
    2phy    C27   36   5.125   1.415   1.203 -0.6100  0.5949 -0.0808
    2phy    C26   37   5.044   1.364   1.083 -0.5438  0.0274 -0.1497
    2phy    C25   38   5.139   1.308   0.971  0.6121 -0.1691 -0.3165
    2phy    C23   39   5.075   1.269   0.834 -0.0288 -0.1421 -0.1395
    2phy    C24   40   5.182   1.279   0.728 -0.2407  0.1120  0.0147
    2phy    C22   41   4.999   1.136   0.841  0.0287  0.1981 -0.2210
    2phy    C21   42   4.888   1.110   0.740  0.5905  0.3932  0.3711
    2phy    C20   43   4.852   0.960   0.725  0.8495 -0.4381  0.3069
    2phy    C18   44   4.744   0.909   0.619  0.4118  0.1568  0.5429
    2phy    O01   45   4.624   0.985   0.639 -0.0390 -0.5438  0.1086
    2phy    H01   46   4.607   0.995   0.731 -1.2309 -0.8846 -0.0631
    2phy    C19   47   4.731   0.763   0.667 -0.2979 -0.5470  0.3077
    2phy    C13   48   4.804   0.929   0.467  0.5415 -0.6122 -0.3850
    2phy     H3   49   4.800   1.040   0.452 -1.5073 -0.8210 -1.8322
    2phy    O33   50   4.938   0.911   0.446  0.1275  0.1456  0.2402
    2phy    H1B   51   4.956   0.820   0.433  1.1040  0.2421  0.8323
    2phy    C12   52   4.723   0.921   0.328  0.6256  0.2562 -0.1273
    2phy    O11   53   4.582   0.929   0.355  0.1410  0.3934  0.0430
    2phy    H1A   54   4.571   0.956   0.444 -0.9063 -1.0987  0.3937
    3phy    C35   55   4.983   0.230   2.106  0.7310 -0.2903 -0.2162
    3phy    C33   56   5.078   0.113   2.108  0.3116 -0.1369 -0.1550
    3phy    C34   57   5.108   0.063   2.248 -0.1636  0.3119 -0.0610
    3phy    C32   58   5.024   0.008   2.011  0.1041  0.0043 -0.3881
    3phy    C31   59   5.095  -0.013   1.877 -0.4928  0.2841  0.1274
    3phy    C30   60   5.044  -0.135   1.798 -0.6729 -0.0528  0.4353
    3phy    C28   61   5.121  -0.176   1.669 -0.6705  0.2004 -0.0939
    3phy    C29   62   5.240  -0.270   1.704  0.3703 -0.2733 -0.2486
    3phy    C27   63   5.019  -0.229   1.563  0.0038  0.2000  0.4570
    3phy    C26   64   5.060  -0.209   1.416  0.0671 -0.3028 -0.0339
    3phy    C25   65   4.942  -0.247   1.322 -0.2345  0.0221  0.2070
    3phy    C23   66   4.976  -0.273   1.169  0.5100 -0.4217 -0.0262
    3phy    C24   67   4.975  -0.420   1.124  0.0506  0.1363  0.3950
    3phy    C22   68   4.880  -0.191   1.077  0.0626 -0.1172 -0.6683
    3phy    C21   69   4.948  -0.139   0.947  0.3330 -0.3811  0.1401
    3phy    C20   70   4.844  -0.083   0.844  0.7123 -0.4674 -0.0365
    3phy    C18   71   4.891   0.012   0.716 -0.3910  0.6274 -0.2075
    3phy    O01   72   4.928   0.149   0.748  0.3370 -0.2076 -0.4580
    3phy    H01   73   4.932   0.152   0.841 -0.5987 -0.2877 -0.4108
    3phy    C19   74   4.757   0.019   0.643  0.0990  0.7503 -0.5443
    3phy    C13   75   5.006  -0.066   0.627  0.0295  0.6048 -0.1022
    3phy     H3   76   5.092  -0.071   0.698 -0.3184 -1.2326  0.2331
    3phy    O33   77   4.992  -0.205   0.605 -0.2084  0.0882 -0.2661
    3phy    H1B   78   4.952  -0.243   0.680 -0.2016  0.2897 -0.1598
    3phy    C12   79   5.110   0.014   0.543  0.0425  0.3449 -0.1977
    3phy    O11   80   5.084   0.153   0.545  0.0738  0.0487 -0.0731
    3phy    H1A   81   5.042   0.175   0.626 -0.5265  0.6883 -0.5401
    4phy    C35   82   1.368   4.311   1.036  0.0882  0.3087  0.2435
    4phy    C33   83   1.367   4.422   1.142 -1.0334 -0.4313  0.4375
    4phy    C34   84   1.507   4.488   1.154  0.3505 -0.1947  0.4169
    4phy    C32   85   1.262   4.528   1.107  0.3390  0.0787 -0.3316
    4phy    C31   86   1.184   4.565   1.235 -0.0631  0.5273  0.2416
    4phy    C30   87   1.060   4.657   1.236 -0.0194 -0.0338 -0.3225
    4phy    C28   88   0.982   4.693   1.361 -0.1353  0.2559  0.3901
    4phy    C29   89   0.923   4.834   1.351  0.3514 -0.0353 -0.0477
    4phy    C27   90   0.889   4.575   1.399  0.1827  0.7760  0.3913
    4phy    C26   91   0.840   4.566   1.544  0.2099  0.0874  0.6121
    4phy    C25   92   0.756   4.438   1.573 -0.7405  0.3246 -0.2117
    4phy    C23   93   0.693   4.433   1.716  0.1702  0.4838  0.7320
    4phy    C24   94   0.579   4.332   1.721 -0.2775  0.0707  0.2348
    4phy    C22   95   0.784   4.380   1.825 -0.2886 -0.4518 -0.5225
    4phy    C21   96   0.841   4.484   1.914 -0.7892  0.1810 -0.4805
    4phy    C20   97   0.948   4.425   2.005 -0.2445  0.3409  0.0948
    4phy    C18   98   1.008   4.512   2.125 -0.6134  0.4999 -0.5535
    4phy    O01   99   0.896   4.568   2.200 -0.0766  0.5621 -0.1852
    4phy    H01  100   0.845   4.497   2.233  0.6216  0.4908  0.8148
    4phy    C19  101   1.074   4.406   2.219  0.3239  0.0985 -0.1669
    4phy    C13  102   1.101   4.635   2.071  0.2576  0.2384 -1.2498
    4phy     H3  103   1.054   4.678   1.979 -1.1035  0.8630 -0.2828
    4phy    O33  104   1.228   4.590   2.023  0.2443  0.2525  0.7918
    4phy    H1B  105   1.220   4.511   1.972  2.1767  0.3030  0.3719
    4phy    C12  106   1.133   4.755   2.169  0.1297  0.2502 -0.7695
    4phy    O11  107   1.209   4.856   2.103 -0.3496  0.0460 -0.2846
    4phy    H1A  108   1.251   4.800   2.041  1.3899 -0.6432  1.4205
    5phy    C35  109   4.574   0.380   1.125  0.0591  0.1281  0.0160
    5phy    C33  110   4.673   0.296   1.201 -0.0882  0.0354 -0.0797
    5phy    C34  111   4.739   0.203   1.100  0.0882  0.3839 -0.0097
    5phy    C32  112   4.776   0.386   1.281  0.2296 -0.2121  0.0666
    5phy    C31  113   4.839   0.329   1.403 -0.1892 -0.5807 -0.3690
    5phy    C30  114   4.922   0.432   1.478  0.5092 -0.3662 -0.4754
    5phy    C28  115   4.976   0.379   1.614  0.4506 -0.7071  0.2318
    5phy    C29  116   5.099   0.286   1.597 -0.6259 -0.6033 -0.9674
    5phy    C27  117   5.014   0.505   1.695 -0.2738 -0.6085 -0.7834
    5phy    C26  118   5.008   0.486   1.848  0.4749 -0.0658 -0.1650
    5phy    C25  119   5.049   0.623   1.907 -0.2171  0.3714  0.3290
    5phy    C23  120   5.048   0.649   2.060  0.6474 -0.0417 -0.2547
    5phy    C24  121   5.168   0.738   2.097 -0.3112  0.6556 -0.6482
    5phy    C22  122   4.927   0.729   2.108  0.3647  0.1238  0.3899
    5phy    C21  123   4.849   0.658   2.216 -0.3246  0.3746  0.7434
    5phy    C20  124   4.709   0.721   2.234 -0.1212  0.1238  0.1275
    5phy    C18  125   4.603   0.638   2.316 -0.7045 -0.3775  0.5053
    5phy    O01  126   4.655   0.581   2.438 -0.3696  0.0251 -0.1044
    5phy    H01  127   4.664   0.488   2.425 -1.6496  0.0417 -1.2683
    5phy    C19  128   4.519   0.754   2.352 -0.1155  0.0418 -0.0497
    5phy    C13  129   4.517   0.532   2.233  0.1017  0.0630  0.1341
    5phy     H3  130   4.488   0.575   2.134  0.9903 -0.7999 -0.5244
    5phy    O33  131   4.388   0.498   2.295  0.1700  0.0567 -0.0995
    5phy    H1B  132   4.398   0.429   2.358 -1.7350 -1.4897 -1.3608
    5phy    C12  133   4.587   0.393   2.188  0.0989 -0.0666 -0.1364
    5phy    O11  134   4.641   0.324   2.294  0.0355 -0.1027 -0.0887
    5phy    H1A  135   4.633   0.232   2.280 -0.3118 -0.2573  1.0605
    6phy    C35  136   0.422   2.328   1.581  0.0940 -0.1288  0.0420
    6phy    C33  137   0.343   2.205   1.625 -0.1023  0.2935 -0.5751
    6phy    C34  138   0.226   2.240   1.712 -0.7889  0.3522 -0.5430
    6phy    C32  139   0.292   2.121   1.510  0.1154  0.1451  0.3028
    6phy    C31  140   0.385   2.005   1.469 -0.0548  0.6233 -0.0872
    6phy    C30  141   0.313   1.896   1.391  0.2017  0.0132  0.2265
    6phy    C28  142   0.405   1.788   1.326  0.0230  0.1513  0.3457
    6phy    C29  143   0.444   1.677   1.423 -0.3192  0.4438 -0.5920
    6phy    C27  144   0.347   1.715   1.200 -0.3992  0.0245 -0.1033
    6phy    C26  145   0.357   1.797   1.065 -0.3980  0.1279  0.0250
    6phy    C25  146   0.318   1.710   0.945  0.4436 -0.6315  0.1517
    6phy    C23  147   0.324   1.769   0.801 -0.3131  0.0969 -0.2223
    6phy    C24  148   0.466   1.795   0.751  0.0185 -0.0996 -0.6914
    6phy    C22  149   0.241   1.676   0.715 -0.5503  0.1207 -0.3920
    6phy    C21  150   0.179   1.734   0.589  0.3559 -0.3504  0.1941
    6phy    C20  151   0.095   1.629   0.525 -0.1992  0.3197 -0.1699
    6phy    C18  152  -0.014   1.659   0.415  0.4283  0.3200 -0.1597
    6phy    O01  153  -0.107   1.749   0.480 -0.5496  0.0447  0.5216
    6phy    H01  154  -0.066   1.833   0.490 -1.2244  0.4509 -0.0338
    6phy    C19  155  -0.092   1.527   0.405 -0.0350  0.2266  0.0455
    6phy    C13  156   0.042   1.714   0.270 -0.0373  0.4217 -0.5158
    6phy     H3  157   0.086   1.813   0.299 -1.1696  0.7621  0.0985
    6phy    O33  158   0.162   1.659   0.206  0.0520 -0.0529 -0.3343
    6phy    H1B  159   0.145   1.568   0.187  2.7148 -0.5106 -0.9246
    6phy    C12  160  -0.047   1.788   0.164 -0.0614  0.0340 -0.2875
    6phy    O11  161  -0.144   1.879   0.209  0.0484 -0.0105  0.3381
    6phy    H1A  162  -0.196   1.833   0.272 -1.4111  1.6516  0.4284
    7phy    C35  163   0.269   0.775   1.462  0.8012  0.2319  0.1241
    7phy    C33  164   0.234   0.634   1.420 -0.5009  0.4438 -0.2689
    7phy    C34  165   0.255   0.625   1.270  0.3132 -0.7347  0.1446
    7phy    C32  166   0.328   0.537   1.492  0.3462 -0.1386  0.6073
    7phy    C31  167   0.281   0.486   1.631  0.6919  0.2023 -0.1488
    7phy    C30  168   0.387   0.406   1.707 -0.0083  0.2982 -0.1877
    7phy    C28  169   0.344   0.304   1.814 -0.3759  0.1213 -0.5594
    7phy    C29  170   0.342   0.161   1.754  0.5307  0.3102  0.3310
    7phy    C27  171   0.438   0.316   1.940 -0.4173  0.2290 -0.5478
    7phy    C26  172   0.364   0.302   2.069  0.4694 -0.1328  0.3288
    7phy    C25  173   0.441   0.343   2.189  0.9205 -0.2151  0.2210
    7phy    C23  174   0.372   0.330   2.325  0.0271  0.5431 -0.0256
    7phy    C24  175   0.472   0.339   2.432 -0.2463  0.2331 -0.4521
    7phy    C22  176   0.255   0.430   2.352 -0.1439 -0.3093 -0.0051
    7phy    C21  177   0.139   0.394   2.445  0.1323  0.4092 -0.2415
    7phy    C20  178   0.033   0.513   2.458 -0.0163  1.1738 -0.5686
    7phy    C18  179  -0.065   0.505   2.586 -0.2212  0.0274  0.5401
    7phy    O01  180   0.011   0.493   2.707  0.8800 -0.6920  0.0764
    7phy    H01  181  -0.047   0.462   2.774 -1.0267  1.4316 -0.4329
    7phy    C19  182  -0.107   0.655   2.590  0.3885 -0.0865  0.1066
    7phy    C13  183  -0.195   0.400   2.588 -0.3099 -0.2979 -0.1035
    7phy     H3  184  -0.251   0.415   2.492 -0.4759  0.4275  0.0957
    7phy    O33  185  -0.289   0.451   2.684  0.2258  0.5140  0.0832
    7phy    H1B  186  -0.374   0.412   2.672  0.6846 -0.2081 -1.0738
    7phy    C12  187  -0.166   0.248   2.611 -0.4932  0.0185  0.3607
    7phy    O11  188  -0.279   0.162   2.610 -0.1611 -0.1232 -1.3357
    7phy    H1A  189  -0.248   0.073   2.603  0.3428 -0.0970  0.0706
    8phy    C35  190   0.217   4.763   0.745 -0.2093 -0.5124 -0.3961
    8phy    C33  191   0.256   4.812   0.889 -0.0151 -0.3137  0.3795
    8phy    C34  192   0.399   4.771   0.910 -0.0079  0.2402 -0.6165
    8phy    C32  193   0.228   4.964   0.912  0.0146 -0.1273 -0.3275
    8phy    C31  194   0.195   5.005   1.059  0.1600  0.3873 -0.0559
    8phy    C30  195   0.217   5.155   1.082  0.0332 -0.1103 -0.0852
    8phy    C28  196   0.132   5.222   1.193 -0.1911 -0.1725 -0.3220
    8phy    C29  197   0.209   5.225   1.326  0.2214 -0.1436 -0.4339
    8phy    C27  198   0.110   5.373   1.156 -0.6727  0.2668  0.7481
    8phy    C26  199  -0.007   5.405   1.057  0.2186 -0.1101 -0.1095
    8phy    C25  200  -0.002   5.556   1.025 -0.3628 -0.1687  0.8263
    8phy    C23  201  -0.102   5.593   0.913 -0.8968  0.2567 -0.0795
    8phy    C24  202  -0.197   5.707   0.956  0.1816 -0.3556 -0.2690
    8phy    C22  203  -0.030   5.621   0.776  0.2875  0.2203  0.7083
    8phy    C21  204  -0.102   5.595   0.645 -0.2394 -0.1636  0.3463
    8phy    C20  205   0.007   5.594   0.534 -0.3735 -0.4519  0.3385
    8phy    C18  206  -0.037   5.563   0.384 -0.0421  0.2017 -0.2232
    8phy    O01  207  -0.124   5.446   0.391 -0.2031 -0.2387 -0.2194
    8phy    H01  208  -0.080   5.385   0.448 -0.3168 -0.3389 -0.2388
    8phy    C19  209   0.097   5.519   0.318  0.2934 -0.5381  0.1713
    8phy    C13  210  -0.106   5.685   0.311  0.2481 -0.0157 -0.2956
    8phy     H3  211  -0.202   5.693   0.367  0.1145  1.2130 -0.6700
    8phy    O33  212  -0.068   5.821   0.323 -0.3889  0.4677 -0.2104
    8phy    H1B  213   0.003   5.837   0.265 -0.1369 -0.6935 -0.2514
    8phy    C12  214  -0.190   5.663   0.179  0.1690  0.2911 -0.3025
    8phy    O11  215  -0.268   5.771   0.134  0.1918  0.2284 -0.1443
    8phy    H1A  216  -0.212   5.845   0.130 -1.0111  1.1775  0.0210
    9phy    C35  217   0.367   0.709   1.946  0.0723 -0.5326  0.0178
    9phy    C33  218   0.415   0.844   1.885  0.1764  0.0522 -0.8623
    9phy    C34  219   0.501   0.816   1.762  0.3188  0.0253 -0.0706
    9phy    C32  220   0.303   0.947   1.862 -0.3343  0.6261 -0.2031
    9phy    C31  221   0.300   1.046   1.974 -0.1719 -0.2758  0.8957
    9phy    C30  222   0.170   1.134   1.966 -0.7796  0.0976 -0.0405
    9phy    C28  223   0.124   1.208   2.093 -0.3220 -0.2280  0.2636
    9phy    C29  224   0.109   1.356   2.074 -0.0326 -0.0980  0.2562
    9phy    C27  225  -0.001   1.141   2.150  0.1941  0.2001  0.1276
    9phy    C26  226  -0.004   1.124   2.301  0.6380 -0.2157 -0.6384
    9phy    C25  227  -0.149   1.111   2.344  0.4901  0.3532  1.2809
    9phy    C23  228  -0.175   1.124   2.497  0.1091  0.1341 -0.0551
    9phy    C24  229  -0.168   1.266   2.553  0.2141 -0.5263 -0.1713
    9phy    C22  230  -0.314   1.062   2.535  0.3099  0.2803  0.1300
    9phy    C21  231  -0.340   0.993   2.671 -0.1774  0.0324 -0.2543
    9phy    C20  232  -0.493   0.955   2.690 -0.0232 -0.3880 -0.1238
    9phy    C18  233  -0.550   0.853   2.796  0.0686 -0.6416 -0.3324
    9phy    O01  234  -0.514   0.915   2.921 -0.4525 -0.5712  0.2344
    9phy    H01  235  -0.505   0.853   2.991 -1.4842 -0.4419  0.4854
    9phy    C19  236  -0.703   0.866   2.780  0.1913  0.1573 -0.0888
    9phy    C13  237  -0.486   0.707   2.791 -0.1295 -0.0794  0.2311
    9phy     H3  238  -0.379   0.715   2.757 -0.4195  1.1811 -0.4382
    9phy    O33  239  -0.537   0.627   2.683  0.5824  0.0139 -0.1248
    9phy    H1B  240  -0.493   0.651   2.604  0.4544 -0.2464 -0.2779
    9phy    C12  241  -0.478   0.621   2.922  0.4727  0.0086 -0.1052
    9phy    O11  242  -0.453   0.702   3.036 -0.0092  0.3572 -0.6449
    9phy    H1A  243  -0.391   0.655   3.088  1.1339  0.9692 -1.3863
   10phy    C35  244   4.535   0.602   1.606 -0.0547 -0.5186 -0.1045
   10phy    C33  245   4.519   0.719   1.705 -0.0276  0.0119  0.4459
   10phy    C34  246   4.609   0.678   1.823 -0.5120 -0.0830  0.7079
   10phy    C32  247   4.576   0.849   1.650  0.0897 -0.1788  0.1073
   10phy    C31  248   4.460   0.946   1.605  0.0301 -0.3804  0.1039
   10phy    C30  249   4.517   1.078   1.545  0.8563 -0.5684  0.0451
   10phy    C28  250   4.409   1.171   1.477  0.1659 -0.2818  0.6390
   10phy    C29  251   4.345   1.262   1.584  0.0027 -0.5478 -0.5284
   10phy    C27  252   4.474   1.256   1.368  0.2063  0.2307  0.4341
   10phy    C26  253   4.384   1.283   1.246 -0.5637 -0.3044 -0.3043
   10phy    C25  254   4.471   1.347   1.140  0.2771 -0.2344  0.6547
   10phy    C23  255   4.401   1.420   1.027  0.3028  0.2381 -0.0288
   10phy    C24  256   4.372   1.562   1.070  0.0985 -0.1447  0.2527
   10phy    C22  257   4.499   1.431   0.906 -0.1992  0.1634  0.1508
   10phy    C21  258   4.450   1.370   0.770 -0.1587 -0.3569  0.2637
   10phy    C20  259   4.560   1.387   0.662 -0.0406 -0.0730  0.0685
   10phy    C18  260   4.529   1.330   0.524 -1.1712  0.0939  0.4661
   10phy    O01  261   4.476   1.197   0.530  0.4864 -0.2642  0.0525
   10phy    H01  262   4.546   1.149   0.571  1.3577 -0.0467 -1.1027
   10phy    C19  263   4.670   1.341   0.458 -0.0923  0.2539 -0.3212
   10phy    C13  264   4.423   1.421   0.439  0.2953  0.4896  0.0778
   10phy     H3  265   4.326   1.402   0.492  1.5462 -1.4153  1.8114
   10phy    O33  266   4.421   1.565   0.456  0.2810  0.3590  0.1818
   10phy    H1B  267   4.492   1.600   0.507 -0.4594  0.2830  1.3032
   10phy    C12  268   4.352   1.372   0.312  0.1750  0.2811 -0.1740
   10phy    O11  269   4.392   1.407   0.184  0.1702  0.3725 -0.3416
   10phy    H1A  270   4.323   1.386   0.124  0.0500  1.1386 -0.4730
   11phy    C35  271   0.215   0.836   2.421  0.3793  0.0570 -0.0203
   11phy    C33  272   0.358   0.893   2.445 -0.4122  0.3078  0.4658
   11phy    C34  273   0.453   0.776   2.414  0.3824  0.1170 -0.6833
   11phy    C32  274   0.392   1.014   2.358  0.0754 -0.7140  0.4397
   11phy    C31  275   0.430   1.137   2.440  0.3215  0.2201  0.7872
   11phy    C30  276   0.421   1.266   2.354 -0.0292 -0.1049  0.0141
   11phy    C28  277   0.452   1.394   2.432  1.0222 -0.4136 -0.2703
   11phy    C29  278   0.595   1.436   2.419 -0.1197  0.2528  0.1710
   11phy    C27  279   0.374   1.503   2.360  0.2192 -0.5676 -0.4098
   11phy    C26  280   0.305   1.619   2.440  0.8278 -0.2479 -0.1934
   11phy    C25  281   0.189   1.688   2.360 -0.2061  0.5029 -0.5398
   11phy    C23  282   0.136   1.820   2.417  0.4009 -0.5418 -0.2795
   11phy    C24  283   0.117   1.934   2.311 -0.3761 -0.9599 -0.0004
   11phy    C22  284  -0.001   1.791   2.482 -0.1771  0.0272  0.0029
   11phy    C21  285  -0.041   1.871   2.609 -0.3108  0.9405  0.0067
   11phy    C20  286  -0.192   1.846   2.643 -0.0695  0.3893  0.4551
   11phy    C18  287  -0.263   1.942   2.743 -0.6006 -0.1216 -0.1868
   11phy    O01  288  -0.261   2.076   2.686  0.0856 -0.1013 -0.2482
   11phy    H01  289  -0.180   2.121   2.697  0.1153 -0.2590  0.1988
   11phy    C19  290  -0.409   1.899   2.726 -0.0876  0.0826  0.1356
   11phy    C13  291  -0.204   1.951   2.898 -0.3302  0.3306 -0.1990
   11phy     H3  292  -0.093   1.936   2.900 -0.1365  1.6472 -0.2981
   11phy    O33  293  -0.249   1.836   2.971 -0.5228  0.5375 -0.7983
   11phy    H1B  294  -0.336   1.838   3.005 -0.3199  1.7127 -0.3017
   11phy    C12  295  -0.240   2.075   2.982  0.6556 -0.5420  0.3862
   11phy    O11  296  -0.170   2.091   3.103 -0.7207 -0.1257  0.2946
   11phy    H1A  297  -0.134   2.008   3.128  0.4987  0.4309  0.4847
   12phy    C35  298   0.677   1.175   2.047  0.0083  0.5047  0.2884
   12phy    C33  299   0.785   1.071   2.028  0.2390 -0.0236  0.1785
   12phy    C34  300   0.809   1.046   1.880 -0.4390 -0.3507  0.2807
   12phy    C32  301   0.918   1.112   2.093 -0.3792  0.1408  0.4803
   12phy    C31  302   0.926   1.108   2.245  0.4482  0.1970 -0.0184
   12phy    C30  303   1.066   1.143   2.296  0.1257 -0.0262  0.2243
   12phy    C28  304   1.086   1.165   2.446  0.0794  0.4078  0.1419
   12phy    C29  305   1.232   1.140   2.478 -0.2294  0.6213 -0.2633
   12phy    C27  306   1.042   1.300   2.510 -0.2816 -0.3019 -0.6845
   12phy    C26  307   0.942   1.282   2.624 -0.4724  0.0644 -0.1714
   12phy    C25  308   0.879   1.411   2.674  0.6583  0.7651  0.1166
   12phy    C23  309   0.793   1.402   2.803 -0.0588 -0.0741 -0.1652
   12phy    C24  310   0.875   1.431   2.928  0.3793  0.0311 -0.3127
   12phy    C22  311   0.688   1.511   2.786  0.8964  0.7995  0.8559
   12phy    C21  312   0.554   1.477   2.862  0.2975  0.7379  0.0309
   12phy    C20  313   0.430   1.564   2.847  0.4284  0.3445  0.1350
   12phy    C18  314   0.288   1.538   2.908  0.5808 -0.0101  0.5033
   12phy    O01  315   0.306   1.499   3.044  0.4938  0.0508 -0.3228
   12phy    H01  316   0.372   1.557   3.077 -0.3702  1.2047 -0.5399
   12phy    C19  317   0.227   1.679   2.919  0.5461  0.1021 -0.5810
   12phy    C13  318   0.191   1.428   2.832  0.4061 -0.8731  0.0683
   12phy     H3  319   0.183   1.457   2.724  0.8051 -0.7497  0.0681
   12phy    O33  320   0.050   1.435   2.867 -0.3209 -0.1618  0.0263
   12phy    H1B  321   0.036   1.367   2.928  2.4580 -1.1290 -0.2661
   12phy    C12  322   0.228   1.279   2.837 -0.1964  0.1067  0.6797
   12phy    O11  323   0.199   1.224   2.964 -0.3492 -0.0914 -0.0522
   12phy    H1A  324   0.279   1.227   3.013  0.1634  0.2322 -0.9085
   13phy    C35  325   0.753   3.379   2.519  0.0783 -0.1208  0.1975
   13phy    C33  326   0.672   3.386   2.389 -0.3284  0.5034  0.5066
   13phy    C34  327   0.739   3.469   2.278 -0.1364 -0.2256  0.0831
   13phy    C32  328   0.639   3.244   2.348 -0.4706  0.3578  0.2320
   13phy    C31  329   0.500   3.227   2.275  0.0121  0.0965  0.7976
   13phy    C30  330   0.470   3.081   2.231  0.4713 -0.0647  0.3015
   13phy    C28  331   0.341   3.066   2.150 -0.3302  0.4984  0.0673
   13phy    C29  332   0.374   3.012   2.012 -0.5492  0.0939  0.5418
   13phy    C27  333   0.243   2.966   2.212  0.2388 -0.2219 -0.6274
   13phy    C26  334   0.110   3.034   2.250  0.6839 -0.1961  0.2809
   13phy    C25  335   0.006   2.933   2.289 -0.4799  0.0952 -0.2530
   13phy    C23  336  -0.131   2.978   2.338 -0.2558  0.9822  1.0258
   13phy    C24  337  -0.232   2.995   2.221 -0.4638  0.4273 -0.4130
   13phy    C22  338  -0.199   2.875   2.428 -0.0215 -0.0874  0.3789
   13phy    C21  339  -0.224   2.921   2.573 -0.1277  0.1639  0.0676
   13phy    C20  340  -0.317   2.821   2.636 -0.1162  0.4223  0.3485
   13phy    C18  341  -0.332   2.834   2.793 -0.1237  0.3096 -0.0314
   13phy    O01  342  -0.392   2.959   2.835 -0.7681 -0.1596  0.5693
   13phy    H01  343  -0.484   2.941   2.847 -0.4036 -0.8913  2.7786
   13phy    C19  344  -0.437   2.719   2.807 -0.6834 -0.3112 -0.0081
   13phy    C13  345  -0.194   2.807   2.880  0.8031  0.1237  0.2960
   13phy     H3  346  -0.120   2.886   2.850 -0.8902  2.2943  1.5026
   13phy    O33  347  -0.125   2.685   2.849 -0.2864  0.1913  0.0824
   13phy    H1B  348  -0.041   2.698   2.808 -0.1862 -1.5653 -0.3546
   13phy    C12  349  -0.192   2.816   3.036  0.1173  0.3835  0.2722
   13phy    O11  350  -0.276   2.912   3.092  0.0994 -0.1257 -0.2812
   13phy    H1A  351  -0.283   2.982   3.030 -0.2155 -0.9649 -1.2249
   14phy    C35  352   0.522   4.104   1.405 -0.1865 -0.1425  0.6785
   14phy    C33  353   0.511   3.962   1.454  0.2907 -0.4101  0.1284
   14phy    C34  354   0.437   3.972   1.587  0.0280 -0.5176 -0.2721
   14phy    C32  355   0.430   3.880   1.354 -0.2378  0.2133  0.2971
   14phy    C31  356   0.511   3.765   1.289  0.1837  0.2460 -0.2206
   14phy    C30  357   0.410   3.677   1.206 -0.1062 -0.4445  0.3058
   14phy    C28  358   0.448   3.533   1.157 -0.3065 -0.3333 -0.8570
   14phy    C29  359   0.452   3.426   1.273 -0.4169  0.1124  0.0690
   14phy    C27  360   0.361   3.476   1.044 -0.0503 -0.3161 -0.1821
   14phy    C26  361   0.424   3.404   0.927 -0.6837  0.1607 -0.3798
   14phy    C25  362   0.316   3.363   0.828 -0.2742  0.3076  0.5187
   14phy    C23  363   0.356   3.296   0.693  0.0438 -0.4493  0.2247
   14phy    C24  364   0.378   3.145   0.707  0.0414 -0.0738 -0.4646
   14phy    C22  365   0.244   3.319   0.591 -0.1986 -0.1921  0.1558
   14phy    C21  366   0.288   3.356   0.450  0.2619 -0.0082  0.6263
   14phy    C20  367   0.168   3.396   0.353 -0.2989  0.0084  0.3610
   14phy    C18  368   0.187   3.410   0.201  0.4291 -0.4797  0.5660
   14phy    O01  369   0.289   3.503   0.165  0.1356  0.1831  0.7328
   14phy    H01  370   0.269   3.542   0.083 -0.7821 -2.1396 -0.2296
   14phy    C19  371   0.061   3.500   0.178 -0.4646 -0.3737  0.1977
   14phy    C13  372   0.191   3.274   0.117  0.2076 -0.2864  0.5895
   14phy     H3  373   0.116   3.206   0.165 -2.5097  2.2308  0.2383
   14phy    O33  374   0.140   3.267  -0.015  0.4508 -0.1243 -0.3372
   14phy    H1B  375   0.177   3.328  -0.077 -0.5284  0.4185 -0.4033
   14phy    C12  376   0.306   3.167   0.126  0.4242  0.7498  0.2241
   14phy    O11  377   0.434   3.196   0.079  0.1302 -0.2973  0.4992
   14phy    H1A  378   0.456   3.278   0.119 -0.2120  0.6491 -1.1811
   15phy    C35  379   0.129   4.530   1.949  0.4638  0.0877  0.0710
   15phy    C33  380   0.118   4.415   1.850 -0.2069  0.2510 -0.2058
   15phy    C34  381   0.199   4.433   1.727 -0.4331 -0.2467 -0.2350
   15phy    C32  382   0.159   4.280   1.916  0.2786  0.1050  0.0809
   15phy    C31  383   0.044   4.207   1.979  0.2490  0.0290 -0.2694
   15phy    C30  384   0.087   4.073   2.037 -0.0770 -0.2469  0.0139
   15phy    C28  385  -0.040   3.994   2.079  0.3331 -0.3360  0.2689
   15phy    C29  386  -0.036   3.857   2.014  0.0770  0.0490  0.0679
   15phy    C27  387  -0.051   3.987   2.233  0.0938  0.6083  0.2692
   15phy    C26  388  -0.160   4.079   2.278 -0.2165  0.2860 -0.0979
   15phy    C25  389  -0.176   4.050   2.424 -0.6118  0.3684 -0.0330
   15phy    C23  390  -0.254   4.152   2.507 -0.0781 -0.0261  0.1398
   15phy    C24  391  -0.389   4.094   2.549  0.0105 -0.5315 -0.7175
   15phy    C22  392  -0.180   4.183   2.637  0.1485 -0.0288  0.5018
   15phy    C21  393  -0.108   4.313   2.654  0.2892  0.4743 -0.2267
   15phy    C20  394  -0.021   4.318   2.786  0.9306  0.5706 -0.1548
   15phy    C18  395   0.051   4.451   2.821 -0.4259 -0.5993  0.1769
   15phy    O01  396  -0.045   4.555   2.830 -0.0191 -0.0695  0.2049
   15phy    H01  397  -0.087   4.566   2.747 -0.9707  1.7366  0.8638
   15phy    C19  398   0.108   4.425   2.959 -0.4183 -0.2721 -0.3162
   15phy    C13  399   0.169   4.497   2.708  0.5916 -0.0934 -0.0871
   15phy     H3  400   0.122   4.492   2.607 -0.5663 -2.4644  0.4891
   15phy    O33  401   0.265   4.394   2.694 -0.2138 -0.0290 -0.0332
   15phy    H1B  402   0.293   4.355   2.774 -0.4210 -2.3397 -1.0053
   15phy    C12  403   0.236   4.640   2.713  0.0172  0.1169  0.0573
   15phy    O11  404   0.149   4.754   2.706 -0.2521  0.0853 -0.0791
   15phy    H1A  405   0.104   4.758   2.788  0.3545 -1.0525  0.3171
   16phy    C35  406   4.889   4.542   1.605  0.2073  0.1008  0.1199
   16phy    C33  407   4.861   4.396   1.629 -0.7277 -0.4148  0.0913
   16phy    C34  408   4.970   4.312   1.567 -0.3792  0.1241  0.1227
   16phy    C32  409   4.850   4.366   1.775 -0.4306 -0.3670 -0.4119
   16phy    C31  410   4.720   4.307   1.825  0.2916 -0.3849  0.2777
   16phy    C30  411   4.735   4.267   1.972  0.2915 -0.7365 -0.0379
   16phy    C28  412   4.607   4.206   2.033  0.3250  0.0409  0.7462
   16phy    C29  413   4.628   4.059   2.063 -0.0448  0.3520  0.0262
   16phy    C27  414   4.580   4.270   2.169 -0.4692  0.2481 -0.5302
   16phy    C26  415   4.452   4.350   2.190  0.1773 -0.5089 -0.0163
   16phy    C25  416   4.438   4.438   2.316 -0.2268 -0.0565  0.2774
   16phy    C23  417   4.312   4.527   2.327 -0.2279 -0.0140  0.0117
   16phy    C24  418   4.190   4.442   2.374 -0.1439 -0.3790 -0.4458
   16phy    C22  419   4.318   4.638   2.433  0.3269 -0.4564 -0.4602
   16phy    C21  420   4.369   4.774   2.396 -0.0842 -0.2618  0.1949
   16phy    C20  421   4.431   4.849   2.518  0.8488  0.0141 -0.1474
   16phy    C18  422   4.508   4.986   2.493  0.3334 -0.7566 -0.5764
   16phy    O01  423   4.415   5.073   2.430  0.0928  0.6814  0.5723
   16phy    H01  424   4.340   5.095   2.481  0.7969  3.0736  0.7241
   16phy    C19  425   4.542   5.043   2.636  0.5042  0.2490 -0.3364
   16phy    C13  426   4.641   4.969   2.395 -0.1194 -0.5323 -0.6401
   16phy     H3  427   4.613   4.893   2.317  0.1926 -2.4534  1.0249
   16phy    O33  428   4.750   4.902   2.452  0.3238  0.3294  0.7237
   16phy    H1B  429   4.729   4.811   2.445 -2.0598  0.9481 -2.6836
   16phy    C12  430   4.690   5.101   2.318 -0.3837  0.0542 -0.5046
   16phy    O11  431   4.596   5.179   2.262 -0.0308 -0.5109  0.0237
   16phy    H1A  432   4.512   5.150   2.292 -0.5081  0.4612 -0.3336
   17phy    C35  433   4.313   4.154   1.655 -0.1192  0.4009 -0.2990
   17phy    C33  434   4.171   4.206   1.674  0.3257 -0.6082 -0.0893
   17phy    C34  435   4.143   4.312   1.570 -0.5297  0.3018 -0.1407
   17phy    C32  436   4.074   4.090   1.662  0.1230 -0.3059 -0.7786
   17phy    C31  437   3.932   4.096   1.724  0.1317 -0.0869 -0.1855
   17phy    C30  438   3.868   3.956   1.723  0.4846 -0.4309  0.1798
   17phy    C28  439   3.735   3.950   1.802 -0.9895 -0.1665 -0.5396
   17phy    C29  440   3.631   3.897   1.703 -0.0591 -1.0217 -0.3909
   17phy    C27  441   3.735   3.849   1.920  0.3429  0.5184 -0.1305
   17phy    C26  442   3.736   3.909   2.058 -0.5374  0.4429  0.2649
   17phy    C25  443   3.698   3.825   2.184 -0.3694  0.6325  0.3616
   17phy    C23  444   3.685   3.900   2.321 -0.1544 -0.0773 -0.1516
   17phy    C24  445   3.542   3.959   2.337 -0.6141 -0.1662  0.2838
   17phy    C22  446   3.706   3.791   2.429  0.1091 -0.1388 -0.1723
   17phy    C21  447   3.782   3.836   2.549  0.3502 -0.3156 -0.0165
   17phy    C20  448   3.787   3.729   2.663  0.1233 -0.0049  0.0864
   17phy    C18  449   3.827   3.765   2.807 -0.0928  0.2017 -0.0548
   17phy    O01  450   3.788   3.897   2.834  0.1933  0.1875  0.1220
   17phy    H01  451   3.695   3.907   2.826  0.2279  1.4946  1.0114
   17phy    C19  452   3.731   3.673   2.890  0.3355  0.2952 -0.3541
   17phy    C13  453   3.989   3.740   2.822  0.3937 -0.3234 -0.6239
   17phy     H3  454   4.046   3.792   2.741 -0.2744 -0.3306 -1.1118
   17phy    O33  455   4.027   3.606   2.806 -0.5024 -0.3963  0.0606
   17phy    H1B  456   4.022   3.583   2.716 -0.3350  0.5601 -0.1988
   17phy    C12  457   4.050   3.794   2.960  0.0658  0.5063 -0.0777
   17phy    O11  458   4.013   3.924   2.997  0.8179  1.0364  0.1225
   17phy    H1A  459   3.927   3.938   2.961 -0.6633 -0.2485  2.8555
   18phy    C35  460   0.589   2.947   1.019  0.0630 -0.0888  0.0189
   18phy    C33  461   0.492   2.961   1.135 -0.0416 -0.3429  0.1425
   18phy    C34  462   0.540   3.057   1.239 -0.2052  0.6312 -0.5856
   18phy    C32  463   0.360   3.017   1.081 -0.7521  0.1794 -0.1747
   18phy    C31  464   0.248   2.924   1.072  0.4552  0.2728 -0.2084
   18phy    C30  465   0.121   2.992   1.005  0.1385  0.1237  0.4768
   18phy    C28  466   0.011   2.893   0.964 -0.1379  0.2192 -0.5603
   18phy    C29  467  -0.105   2.906   1.067  0.3842  0.4942 -0.0658
   18phy    C27  468  -0.063   2.920   0.833  0.5878  0.1387 -0.4339
   18phy    C26  469  -0.042   2.823   0.711  0.0545 -0.5083 -0.8957
   18phy    C25  470  -0.117   2.872   0.591  0.6767 -0.3520 -0.3321
   18phy    C23  471  -0.082   2.802   0.456 -0.3285  0.0191 -0.0197
   18phy    C24  472  -0.203   2.805   0.366 -0.4590  0.3365 -0.8558
   18phy    C22  473   0.047   2.852   0.392  0.1254 -0.2805 -0.5962
   18phy    C21  474   0.114   2.758   0.290  0.3294  0.3316 -0.0514
   18phy    C20  475   0.248   2.802   0.232  0.0007 -0.4545  0.1256
   18phy    C18  476   0.310   2.704   0.122 -0.3523 -0.4725 -0.0469
   18phy    O01  477   0.321   2.573   0.179 -0.3722 -0.4298  0.3370
   18phy    H01  478   0.240   2.533   0.205  0.2288 -1.8844  0.0963
   18phy    C19  479   0.449   2.768   0.115  0.2561  0.5158 -0.0473
   18phy    C13  480   0.235   2.704  -0.020 -0.6448 -0.6693  0.2832
   18phy     H3  481   0.128   2.676  -0.001 -1.3652  0.8692 -1.2331
   18phy    O33  482   0.210   2.832  -0.076  0.3599  0.2242 -0.3351
   18phy    H1B  483   0.270   2.852  -0.145 -0.1612  1.5118 -0.4553
   18phy    C12  484   0.230   2.584  -0.123  0.2436 -0.3837 -0.4998
   18phy    O11  485   0.222   2.456  -0.066 -0.7037 -0.1086 -0.1584
   18phy    H1A  486   0.258   2.392  -0.124 -0.9931  0.6958 -1.2642
   19phy    C35  487   4.647   4.551   1.313  0.3976 -0.2009  0.7648
   19phy    C33  488   4.542   4.448   1.351 -0.2997 -0.4473  0.2574
   19phy    C34  489   4.463   4.493   1.469 -0.0663 -0.1709 -0.1364
   19phy    C32  490   4.444   4.407   1.238 -0.2934  0.4537  0.4642
   19phy    C31  491   4.458   4.266   1.196 -0.0906  0.3445 -0.3210
   19phy    C30  492   4.361   4.218   1.083  0.0879 -0.1397  0.7107
   19phy    C28  493   4.364   4.070   1.044 -0.5695  0.2232  0.4349
   19phy    C29  494   4.248   3.998   1.110  0.0952  0.0047 -0.2083
   19phy    C27  495   4.334   4.045   0.897 -0.6230  0.3256  0.0255
   19phy    C26  496   4.444   4.046   0.793 -0.1696 -0.4582 -0.7136
   19phy    C25  497   4.376   4.063   0.654 -0.2935 -0.4376 -0.0711
   19phy    C23  498   4.473   4.054   0.533 -0.4072 -0.1002 -0.0212
   19phy    C24  499   4.490   3.910   0.496  0.0675  0.3710 -0.2851
   19phy    C22  500   4.412   4.151   0.426 -0.0221 -0.0260  0.1906
   19phy    C21  501   4.495   4.195   0.302 -0.0280 -0.3103 -0.0540
   19phy    C20  502   4.408   4.270   0.205 -0.0383  0.2310 -0.1305
   19phy    C18  503   4.476   4.342   0.081 -0.0550  0.5872 -0.5158
   19phy    O01  504   4.584   4.423   0.123 -0.1229  0.2674 -0.5626
   19phy    H01  505   4.552   4.456   0.205 -2.0245 -0.3329 -0.9921
   19phy    C19  506   4.365   4.440   0.047  0.1520  0.1735 -0.2087
   19phy    C13  507   4.519   4.248  -0.040 -0.0922  0.5870  0.8157
   19phy     H3  508   4.614   4.204  -0.002 -0.5116  0.0019  1.2048
   19phy    O33  509   4.444   4.125  -0.050  0.4627  0.0399 -0.3878
   19phy    H1B  510   4.355   4.138  -0.077 -0.6871  0.1228  3.0119
   19phy    C12  511   4.591   4.282  -0.174 -0.2769  0.0946  0.3214
   19phy    O11  512   4.512   4.310  -0.284 -0.3146 -0.2564  0.0642
   19phy    H1A  513   4.425   4.329  -0.255 -0.8487 -2.0462 -0.3092
   20phy    C35  514   4.216   0.539   0.858  0.1940 -0.0152  0.6607
   20phy    C33  515   4.138   0.467   0.966 -0.2094  0.3317  0.7391
   20phy    C34  516   4.142   0.324   0.915  0.5375  0.2712 -0.4308
   20phy    C32  517   4.214   0.478   1.102  0.1597 -0.1443  0.7160
   20phy    C31  518   4.142   0.430   1.233 -0.1072  0.0466 -0.0912
   20phy    C30  519   4.212   0.459   1.369 -0.3092 -0.0777  0.0819
   20phy    C28  520   4.147   0.405   1.497 -0.2395  0.7324  0.0478
   20phy    C29  521   4.202   0.263   1.527  0.3010  0.0628 -0.4286
   20phy    C27  522   4.185   0.500   1.610  0.0541  0.6209 -0.1370
   20phy    C26  523   4.088   0.510   1.732 -0.0121 -0.5674 -0.1103
   20phy    C25  524   4.144   0.597   1.845  0.2874 -0.2280 -0.9846
   20phy    C23  525   4.090   0.599   1.991  0.0191 -0.4161 -0.1496
   20phy    C24  526   4.128   0.468   2.063  0.2610 -0.6206 -0.1911
   20phy    C22  527   4.142   0.722   2.063 -0.2564  0.0267 -0.1673
   20phy    C21  528   4.069   0.762   2.192 -0.2524  0.2026 -0.3037
   20phy    C20  529   4.137   0.868   2.274  0.3831 -0.4678  0.2130
   20phy    C18  530   4.065   0.926   2.404 -0.2268  0.0816  0.3317
   20phy    O01  531   4.045   0.814   2.493 -0.2364  0.2309  0.7123
   20phy    H01  532   4.088   0.739   2.457  0.2585 -0.4697  2.6425
   20phy    C19  533   4.183   0.998   2.474 -0.0916 -0.4228 -0.2608
   20phy    C13  534   3.936   1.023   2.383 -0.1444  0.5759 -0.6509
   20phy     H3  535   3.963   1.103   2.310  0.1745  0.8823 -0.2025
   20phy    O33  536   3.910   1.099   2.499  0.3561  0.0970  0.1157
   20phy    H1B  537   3.857   1.050   2.559  0.4396  1.1514  1.0872
   20phy    C12  538   3.799   0.966   2.329 -0.5434  0.1240 -0.1651
   20phy    O11  539   3.756   0.854   2.409  0.1377 -0.4718  0.2501
   20phy    H1A  540   3.774   0.869   2.499 -1.5306 -1.0670  0.7151
   21phy    C35  541   0.007   3.913   1.041  0.5896  0.1189  0.0421
   21phy    C33  542  -0.003   3.800   0.938  0.4207  0.5213  0.1410
   21phy    C34  543  -0.011   3.671   1.012  0.0040  0.2667  0.2885
   21phy    C32  544  -0.131   3.811   0.850 -0.1111  0.0841  0.1079
   21phy    C31  545  -0.121   3.794   0.696  0.7804 -0.3849  0.0592
   21phy    C30  546  -0.262   3.766   0.632  0.3272 -0.2518  0.0395
   21phy    C28  547  -0.261   3.752   0.479  0.5526  0.6340  0.3049
   21phy    C29  548  -0.375   3.666   0.435  0.5883  0.0387  0.4122
   21phy    C27  549  -0.270   3.880   0.397 -0.1480  0.0300 -0.1974
   21phy    C26  550  -0.182   3.885   0.272  0.2727 -0.3292  0.0659
   21phy    C25  551  -0.200   4.019   0.197 -0.2140 -0.1570  0.4559
   21phy    C23  552  -0.106   4.044   0.075 -0.3775 -0.1004  0.3146
   21phy    C24  553  -0.174   4.157  -0.015 -0.3593  0.6704 -0.2670
   21phy    C22  554   0.042   4.095   0.107  0.4359 -0.4017  0.2430
   21phy    C21  555   0.140   4.056   0.002 -0.1727  0.6794 -0.3731
   21phy    C20  556   0.278   4.113   0.033 -0.2018  0.1512  0.5310
   21phy    C18  557   0.403   4.064  -0.055  0.7861  0.4178 -0.1549
   21phy    O01  558   0.398   3.922  -0.079  0.0036 -0.2089 -0.0444
   21phy    H01  559   0.481   3.880  -0.091 -0.4113 -0.8614 -0.7054
   21phy    C19  560   0.517   4.097   0.039 -0.1674  0.7226 -0.0619
   21phy    C13  561   0.429   4.139  -0.199  1.0194  0.1166 -0.0308
   21phy     H3  562   0.342   4.103  -0.260  0.4467 -0.3194  1.0218
   21phy    O33  563   0.404   4.272  -0.215 -0.2337 -0.2239  0.3971
   21phy    H1B  564   0.478   4.317  -0.180  0.4436 -0.3395 -0.8395
   21phy    C12  565   0.531   4.077  -0.307  0.2037 -0.2885  0.5485
   21phy    O11  566   0.658   4.131  -0.337 -0.3119  0.3963 -0.4226
   21phy    H1A  567   0.650   4.223  -0.320  1.6608  0.6469 -0.5890
   22phy    C35  568   2.255   4.175   2.346  0.6965  0.4700  0.3663
   22phy    C33  569   2.290   4.071   2.236 -0.4029  0.0575  0.9456
   22phy    C34  570   2.401   3.973   2.285 -0.2139 -0.6242 -0.4628
   22phy    C32  571   2.169   4.002   2.173 -0.0781 -0.0108  0.8836
   22phy    C31  572   2.193   3.943   2.034 -0.1400 -0.1041  0.2044
   22phy    C30  573   2.065   3.911   1.961 -0.0520  0.3122 -0.2841
   22phy    C28  574   2.069   3.830   1.836  0.0803  0.1806  0.1317
   22phy    C29  575   2.042   3.683   1.865 -0.5944 -0.9395  0.1048
   22phy    C27  576   1.992   3.892   1.718 -0.5611  0.0289  0.0652
   22phy    C26  577   2.037   3.852   1.580 -0.0378 -0.4896  0.1569
   22phy    C25  578   1.963   3.940   1.478 -0.0251  0.4389 -0.3224
   22phy    C23  579   1.986   3.912   1.325 -0.1636 -0.2519 -0.0008
   22phy    C24  580   1.860   3.930   1.242 -0.5223  0.3893  0.0618
   22phy    C22  581   2.101   4.003   1.274 -0.1522 -0.0491  0.1805
   22phy    C21  582   2.179   3.956   1.150  0.1222  0.5421  0.4869
   22phy    C20  583   2.297   4.045   1.111  0.0158  0.1721 -0.2049
   22phy    C18  584   2.344   4.045   0.961  0.2658 -0.2162  0.6396
   22phy    O01  585   2.369   3.904   0.931 -0.0655  0.3661 -0.0782
   22phy    H01  586   2.407   3.859   1.004 -2.5077  0.7698  1.5424
   22phy    C19  587   2.473   4.122   0.971  0.4893 -0.3093  0.2033
   22phy    C13  588   2.244   4.107   0.846  0.1012 -0.4272 -0.4431
   22phy     H3  589   2.175   4.178   0.897  2.1631  1.3100  0.0726
   22phy    O33  590   2.296   4.194   0.745 -0.3495  0.8602 -0.0897
   22phy    H1B  591   2.305   4.146   0.665 -1.6327  0.4477 -0.0099
   22phy    C12  592   2.114   4.037   0.790 -0.1496  0.0689 -0.3708
   22phy    O11  593   2.099   3.967   0.675  0.1350  0.3010  0.4673
   22phy    H1A  594   2.049   4.018   0.614 -2.6869 -1.3663  1.2384
   23phy    C35  595   1.387   3.543   1.412  0.3659  0.4011  0.0771
   23phy    C33  596   1.504   3.631   1.436 -0.1486 -0.2597  0.2456
   23phy    C34  597   1.565   3.671   1.301  0.5550  0.1597  0.2279
   23phy    C32  598   1.463   3.757   1.512  0.4443 -0.1521 -0.8146
   23phy    C31  599   1.531   3.771   1.647  0.2696 -0.5929 -0.2526
   23phy    C30  600   1.473   3.884   1.736 -0.3600  0.2762 -0.2476
   23phy    C28  601   1.511   3.891   1.887  0.7066  0.4467 -0.7583
   23phy    C29  602   1.648   3.954   1.910 -0.3418 -0.0990  0.0176
   23phy    C27  603   1.409   3.971   1.968  0.2057  0.3087 -0.3178
   23phy    C26  604   1.372   3.909   2.103 -0.0755 -0.2415  0.2835
   23phy    C25  605   1.289   3.998   2.195 -0.0875 -0.0360 -0.0998
   23phy    C23  606   1.236   3.922   2.319  0.0024 -0.2488 -0.2582
   23phy    C24  607   1.310   3.971   2.452  0.4309 -0.7477 -0.2726
   23phy    C22  608   1.081   3.932   2.327  0.7473 -0.2654  0.2193
   23phy    C21  609   1.006   3.810   2.369  0.4441 -0.0865 -0.1073
   23phy    C20  610   0.854   3.836   2.388  0.3380 -0.3805  0.2957
   23phy    C18  611   0.783   3.862   2.525  0.1140  0.0394 -0.1109
   23phy    O01  612   0.780   4.001   2.558 -0.2209 -0.6977  0.0971
   23phy    H01  613   0.733   4.023   2.636 -0.4294 -0.3029 -0.1395
   23phy    C19  614   0.642   3.840   2.471  0.3563  0.0351  0.3174
   23phy    C13  615   0.816   3.767   2.649  0.3899  0.4096 -0.2086
   23phy     H3  616   0.835   3.665   2.606 -1.1990  0.2102 -0.5248
   23phy    O33  617   0.704   3.740   2.740 -0.1294  0.0327 -0.3547
   23phy    H1B  618   0.658   3.661   2.719 -0.5537  0.0493  0.4651
   23phy    C12  619   0.952   3.812   2.725 -0.0855  0.2942  0.1469
   23phy    O11  620   0.945   3.930   2.797  0.0981 -0.7277  0.4754
   23phy    H1A  621   0.988   3.994   2.742  1.6730 -3.0069 -1.1416
   24phy    C35  622   0.210   4.295   1.370 -0.2345 -0.3048 -0.0098
   24phy    C33  623   0.288   4.392   1.282  0.1833  0.4726  0.1940
   24phy    C34  624   0.250   4.388   1.134 -0.1421  0.0784 -0.1009
   24phy    C32  625   0.283   4.529   1.343  0.2103 -0.0854  0.1227
   24phy    C31  626   0.416   4.611   1.349  0.3461  0.2972 -0.3809
   24phy    C30  627   0.408   4.755   1.396  0.1923 -0.0652  0.0140
   24phy    C28  628   0.539   4.836   1.411 -0.0852 -0.2387  0.4412
   24phy    C29  629   0.533   4.944   1.306 -0.4687 -0.1153  0.1965
   24phy    C27  630   0.547   4.918   1.540 -0.3657 -0.2667  0.1312
   24phy    C26  631   0.578   4.849   1.679 -0.3757 -0.0029 -0.1146
   24phy    C25  632   0.554   4.948   1.795 -0.0941  0.2568 -0.4507
   24phy    C23  633   0.560   4.894   1.939 -1.0443  0.1290  0.0926
   24phy    C24  634   0.703   4.852   1.986  0.0556 -0.2467 -0.1983
   24phy    C22  635   0.474   4.982   2.035  0.1151  0.4276  0.3294
   24phy    C21  636   0.412   4.899   2.148 -0.4404 -0.2648 -0.0419
   24phy    C20  637   0.336   4.983   2.253  0.3205 -0.1435  0.0825
   24phy    C18  638   0.280   4.912   2.385 -0.5567 -0.0844  0.2546
   24phy    O01  639   0.367   4.806   2.432  0.0276 -0.4764  0.4272
   24phy    H01  640   0.338   4.721   2.406 -0.0740 -0.6569  1.0994
   24phy    C19  641   0.295   5.028   2.488 -0.3335  0.3825  0.2184
   24phy    C13  642   0.127   4.862   2.369  0.0287  0.0981 -0.7938
   24phy     H3  643   0.068   4.934   2.306 -0.6909 -0.0526 -0.3063
   24phy    O33  644   0.050   4.868   2.488  0.0428 -0.2058  0.3396
   24phy    H1B  645   0.085   4.805   2.548 -0.5288 -0.1985  0.6862
   24phy    C12  646   0.111   4.719   2.305 -0.2547 -0.1668 -0.4530
   24phy    O11  647   0.211   4.628   2.350 -0.1714  0.7026 -0.0832
   24phy    H1A  648   0.195   4.549   2.302  2.0682  0.6294 -0.7870
   25phy    C35  649   1.558   0.156   0.133 -0.8198 -0.0640  0.4688
   25phy    C33  650   1.437   0.142   0.228 -0.3900  0.4456 -0.2310
   25phy    C34  651   1.358   0.271   0.221 -0.1187  0.1874  0.4248
   25phy    C32  652   1.346   0.025   0.192  0.8081 -0.5682 -0.5500
   25phy    C31  653   1.328  -0.071   0.309 -0.0768 -0.0134 -0.1574
   25phy    C30  654   1.264  -0.203   0.272 -0.0926 -0.2004  0.1680
   25phy    C28  655   1.237  -0.303   0.383 -0.3059 -0.4571  0.0100
   25phy    C29  656   1.091  -0.316   0.419 -0.0453 -0.1744  0.0507
   25phy    C27  657   1.288  -0.445   0.344 -0.2026 -0.1108  0.1635
   25phy    C26  658   1.433  -0.490   0.383  0.2180  0.3070  0.2840
   25phy    C25  659   1.451  -0.640   0.359 -0.6311  0.2650 -0.1325
   25phy    C23  660   1.602  -0.675   0.339 -0.5762  0.0577  0.3821
   25phy    C24  661   1.658  -0.754   0.453 -0.3381 -0.1035  0.4177
   25phy    C22  662   1.624  -0.756   0.213  0.1034 -0.5875 -0.6601
   25phy    C21  663   1.603  -0.688   0.076  0.2017  0.5544  0.0154
   25phy    C20  664   1.596  -0.796  -0.034 -0.5780  0.1406 -0.0728
   25phy    C18  665   1.567  -0.751  -0.179  0.1395  0.0458  0.4489
   25phy    O01  666   1.447  -0.665  -0.181 -0.3768 -0.1061 -0.0986
   25phy    H01  667   1.381  -0.714  -0.135 -0.1996 -0.7302 -0.4891
   25phy    C19  668   1.531  -0.883  -0.251 -0.0685 -0.1406 -0.5236
   25phy    C13  669   1.696  -0.674  -0.240  0.0096 -0.1871  0.5901
   25phy     H3  670   1.700  -0.579  -0.180  0.0555 -0.5468  1.1706
   25phy    O33  671   1.827  -0.720  -0.211  0.8131  0.2704  0.3701
   25phy    H1B  672   1.861  -0.760  -0.289 -1.7292  0.8113 -1.1135
   25phy    C12  673   1.697  -0.601  -0.377  0.0662 -0.0160  0.1568
   25phy    O11  674   1.733  -0.679  -0.488 -0.3096  0.9819  0.0745
   25phy    H1A  675   1.807  -0.638  -0.527 -0.8417  1.0278 -0.9207
   26phy    C35  676   0.878   4.003   1.614  0.1355  0.1172  0.2759
   26phy    C33  677   1.028   4.002   1.602  0.1932  0.8676 -0.2923
   26phy    C34  678   1.069   3.851   1.584  0.3244 -0.3317  0.3176
   26phy    C32  679   1.099   4.115   1.530  0.2538 -0.4170  0.2697
   26phy    C31  680   1.233   4.142   1.589 -0.3202  0.0819  0.3923
   26phy    C30  681   1.282   4.281   1.549  0.3578  0.1455 -0.7211
   26phy    C28  682   1.409   4.322   1.622  0.5587 -0.1934  0.1348
   26phy    C29  683   1.534   4.264   1.555 -0.0863  0.8529 -0.4610
   26phy    C27  684   1.422   4.480   1.603 -0.2200  0.4183 -0.3759
   26phy    C26  685   1.487   4.549   1.724  0.2020  0.0109 -0.1121
   26phy    C25  686   1.516   4.694   1.707 -0.2086  0.0885 -0.1834
   26phy    C23  687   1.610   4.769   1.805  0.4374 -0.1668  0.1083
   26phy    C24  688   1.751   4.786   1.748 -0.7582 -0.6082 -0.0099
   26phy    C22  689   1.553   4.906   1.836 -0.7386 -0.3263 -0.0631
   26phy    C21  690   1.559   4.945   1.981  0.6199 -0.4909  0.2545
   26phy    C20  691   1.502   5.084   2.003 -0.0458  0.4487 -0.2359
   26phy    C18  692   1.518   5.165   2.136  0.3154 -0.2513  0.0440
   26phy    O01  693   1.659   5.169   2.163  0.4667  0.0586 -0.1123
   26phy    H01  694   1.684   5.255   2.191 -0.8850  0.9601 -1.4862
   26phy    C19  695   1.475   5.304   2.093 -0.6823  0.2709  0.2134
   26phy    C13  696   1.449   5.094   2.265  0.5843 -0.2806 -0.2198
   26phy     H3  697   1.475   4.985   2.261 -1.4369 -0.8202  0.1380
   26phy    O33  698   1.308   5.090   2.242  0.1411 -0.1030 -0.2838
   26phy    H1B  699   1.289   5.033   2.170  1.7642  0.2172 -0.9920
   26phy    C12  700   1.482   5.147   2.416  0.4061 -0.5893  0.2546
   26phy    O11  701   1.592   5.089   2.477  0.3079  0.0563  0.2922
   26phy    H1A  702   1.637   5.160   2.519  3.0334 -0.4536 -1.4888
   27phy    C35  703   0.890   0.050   0.395  0.2853 -0.2230  0.0134
   27phy    C33  704   0.833   0.181   0.327  0.3111 -0.2220  0.0689
   27phy    C34  705   0.723   0.236   0.415 -0.0232  0.0862  0.1500
   27phy    C32  706   0.943   0.277   0.291 -0.2990 -0.4695  0.2616
   27phy    C31  707   0.941   0.330   0.144 -0.3866  0.4410 -0.2640
   27phy    C30  708   1.009   0.465   0.140 -0.5519 -0.3961  0.4486
   27phy    C28  709   1.007   0.530  -0.001  0.1718 -0.8716 -0.0893
   27phy    C29  710   0.998   0.679   0.008  0.4305  0.4382 -0.3107
   27phy    C27  711   1.138   0.506  -0.079 -0.2428  0.4849  0.0493
   27phy    C26  712   1.145   0.369  -0.150 -0.2872 -0.1732  0.0896
   27phy    C25  713   1.285   0.358  -0.213  0.1823 -0.4366 -0.2609
   27phy    C23  714   1.307   0.239  -0.308 -0.0899  0.1934  0.6831
   27phy    C24  715   1.410   0.292  -0.410 -0.5504 -0.2176 -0.3903
   27phy    C22  716   1.336   0.103  -0.235 -0.4160 -0.5661  0.0855
   27phy    C21  717   1.276  -0.019  -0.300 -0.0266  0.3398  0.2555
   27phy    C20  718   1.315  -0.142  -0.216  0.0628 -0.5286  0.3400
   27phy    C18  719   1.264  -0.288  -0.250 -0.2691  0.0462 -0.2761
   27phy    O01  720   1.123  -0.279  -0.275  0.1678 -0.4366 -0.0454
   27phy    H01  721   1.102  -0.214  -0.340  0.2612  0.5986  0.9425
   27phy    C19  722   1.292  -0.366  -0.120  0.3764  0.3172  0.1989
   27phy    C13  723   1.329  -0.357  -0.380 -0.3085  0.6952  0.0940
   27phy     H3  724   1.284  -0.295  -0.462 -1.3540  1.7198  1.3813
   27phy    O33  725   1.465  -0.334  -0.415  0.0595  0.1920 -0.2708
   27phy    H1B  726   1.506  -0.285  -0.346  0.4139 -0.0226 -0.3261
   27phy    C12  727   1.277  -0.483  -0.455 -0.1998 -0.5178 -0.1930
   27phy    O11  728   1.331  -0.601  -0.406 -0.1329 -0.0738 -0.0657
   27phy    H1A  729   1.399  -0.579  -0.345  1.2784 -2.5310 -0.6375
   28phy    C35  730   2.506   1.339   0.294  0.0207 -0.2920  0.1139
   28phy    C33  731   2.374   1.404   0.331  0.3888  0.0092  0.0217
   28phy    C34  732   2.343   1.352   0.474  0.1214 -0.4062  0.0324
   28phy    C32  733   2.389   1.559   0.313  0.2010 -0.0112  0.0793
   28phy    C31  734   2.250   1.629   0.293 -0.4750 -0.2718  0.1342
   28phy    C30  735   2.265   1.782   0.261 -0.2518 -0.4713  0.3552
   28phy    C28  736   2.144   1.863   0.209  0.4179  0.0672 -0.0849
   28phy    C29  737   2.187   2.007   0.226 -0.3789  0.3049  0.0752
   28phy    C27  738   2.110   1.843   0.063  0.4105 -0.2089 -0.1684
   28phy    C26  739   2.018   1.729   0.036  0.0328 -0.1029 -0.1248
   28phy    C25  740   2.003   1.710  -0.115  0.1523  0.7244 -0.6224
   28phy    C23  741   1.972   1.572  -0.167 -0.2590  0.2733 -0.5658
   28phy    C24  742   1.922   1.586  -0.309  0.4209  0.0147  0.4353
   28phy    C22  743   2.098   1.486  -0.183  0.4865  0.5664 -0.6628
   28phy    C21  744   2.140   1.396  -0.058 -0.3473 -0.1593  0.2155
   28phy    C20  745   2.273   1.323  -0.061 -0.2402  0.2587 -0.2765
   28phy    C18  746   2.305   1.203  -0.159 -0.3588 -0.1563 -0.3109
   28phy    O01  747   2.188   1.125  -0.163  0.1275  0.4453  0.3055
   28phy    H01  748   2.120   1.171  -0.209 -0.5429 -0.3306  0.5009
   28phy    C19  749   2.412   1.128  -0.086 -0.4462  0.1842  0.2135
   28phy    C13  750   2.348   1.242  -0.309  0.5093 -0.0810  0.1711
   28phy     H3  751   2.259   1.298  -0.350 -1.0619 -0.9270  2.2527
   28phy    O33  752   2.446   1.345  -0.334  0.2442  0.4650 -0.2366
   28phy    H1B  753   2.473   1.377  -0.250 -0.1592 -1.0792  0.5163
   28phy    C12  754   2.333   1.148  -0.439 -0.5078  0.3278 -0.0316
   28phy    O11  755   2.241   1.041  -0.429 -0.2582  0.2878  0.0828
   28phy    H1A  756   2.164   1.066  -0.381  0.0326 -1.4570  1.5596
   29phy    C35  757   0.390   3.851   0.284  0.8035 -0.1076  0.4265
   29phy    C33  758   0.346   3.818   0.428  0.5118 -0.3884 -0.2171
   29phy    C34  759   0.209   3.749   0.425  1.0906  0.1371 -0.2191
   29phy    C32  760   0.443   3.716   0.493  0.4984 -0.4045  0.6070
   29phy    C31  761   0.560   3.762   0.576 -0.0800  0.2362 -0.2267
   29phy    C30  762   0.661   3.649   0.610  0.2224  0.1119 -0.7278
   29phy    C28  763   0.781   3.690   0.693 -0.1341  0.2195 -0.8023
   29phy    C29  764   0.745   3.677   0.845 -0.2747 -0.3961  0.0908
   29phy    C27  765   0.896   3.589   0.672  0.1142  0.2976  0.3642
   29phy    C26  766   1.029   3.652   0.626  0.0219  0.2206 -0.3989
   29phy    C25  767   1.137   3.545   0.606 -0.3442 -0.3792  0.3098
   29phy    C23  768   1.269   3.599   0.561 -0.1388 -0.1377 -0.0646
   29phy    C24  769   1.385   3.526   0.616 -0.1467 -0.1337  0.2353
   29phy    C22  770   1.277   3.596   0.405 -0.0799 -0.1827 -0.3571
   29phy    C21  771   1.245   3.729   0.336  0.1879  0.1835 -0.5154
   29phy    C20  772   1.220   3.720   0.184 -0.3611 -0.0539  0.9666
   29phy    C18  773   1.090   3.662   0.136  1.1828  0.2668  0.0322
   29phy    O01  774   1.074   3.526   0.181  0.1574 -0.2837 -0.1915
   29phy    H01  775   0.982   3.516   0.199  0.3926 -1.5530  0.4434
   29phy    C19  776   1.099   3.659  -0.014  0.5100 -0.0266  0.6778
   29phy    C13  777   0.961   3.754   0.184 -0.2320 -0.5577  0.1816
   29phy     H3  778   0.975   3.774   0.294  0.9463  1.0395 -0.2262
   29phy    O33  779   0.948   3.889   0.146 -0.4409 -0.5766  0.2845
   29phy    H1B  780   0.911   3.901   0.061  2.6315  2.2334 -0.8618
   29phy    C12  781   0.819   3.695   0.214 -0.3221 -0.6953 -0.0506
   29phy    O11  782   0.807   3.561   0.219 -0.7166  0.2480  0.3071
   29phy    H1A  783   0.722   3.532   0.247 -0.6570 -2.4004 -1.8746
   30phy    C35  784   0.939   4.338   1.027  0.1706  0.4498  0.2182
   30phy    C33  785   0.867   4.218   1.079 -0.3260 -0.2628 -0.1611
   30phy    C34  786   0.920   4.169   1.208 -0.6784 -0.7388 -0.1186
   30phy    C32  787   0.714   4.234   1.085 -0.0603  0.6599 -0.0587
   30phy    C31  788   0.632   4.119   1.026 -0.4690 -0.6102  0.3340
   30phy    C30  789   0.485   4.151   1.004 -0.4305 -0.5369  0.1408
   30phy    C28  790   0.439   4.090   0.877 -0.0056 -0.3658  0.2749
   30phy    C29  791   0.376   3.949   0.900 -0.3097  0.4490  0.0381
   30phy    C27  792   0.330   4.186   0.821  0.2109  0.3161  0.6934
   30phy    C26  793   0.356   4.222   0.674 -0.1177 -0.1016  0.1328
   30phy    C25  794   0.268   4.340   0.634  0.0941  0.7498 -0.2462
   30phy    C23  795   0.270   4.360   0.483  0.1143 -0.1725  0.5083
   30phy    C24  796   0.126   4.388   0.424  0.0514  0.7284 -0.4978
   30phy    C22  797   0.369   4.476   0.447  0.4184  0.8183 -0.1261
   30phy    C21  798   0.452   4.449   0.322  0.6359 -0.3682 -0.3605
   30phy    C20  799   0.548   4.562   0.292 -0.1026 -0.1525  0.0853
   30phy    C18  800   0.648   4.546   0.167 -0.3764 -0.5367  0.5961
   30phy    O01  801   0.708   4.419   0.168  0.4500  0.1536  0.3117
   30phy    H01  802   0.757   4.400   0.246  1.2882  2.5261  0.4291
   30phy    C19  803   0.752   4.654   0.204 -0.4402 -0.5165  0.3283
   30phy    C13  804   0.566   4.572   0.028  0.4882  0.4908  0.0269
   30phy     H3  805   0.477   4.505   0.038  0.4523  0.5704  0.2295
   30phy    O33  806   0.492   4.692   0.014  0.0236 -0.1376 -0.2330
   30phy    H1B  807   0.548   4.763  -0.012  1.4550 -0.8670  0.6816
   30phy    C12  808   0.595   4.508  -0.109  0.0514  0.2620 -0.0896
   30phy    O11  809   0.646   4.373  -0.125  0.0782  0.2020 -0.5551
   30phy    H1A  810   0.724   4.354  -0.076 -0.0756 -1.2731 -0.8231
   31phy    C35  811   1.212   0.968   1.661 -0.4208 -0.1893  0.1003
   31phy    C33  812   1.175   0.861   1.766 -0.5174 -0.2762  0.0866
   31phy    C34  813   1.125   0.736   1.700  0.1312 -0.4125  0.6901
   31phy    C32  814   1.292   0.839   1.868 -0.6563 -0.0853  0.2458
   31phy    C31  815   1.244   0.778   1.996  0.0410  0.3842 -0.4130
   31phy    C30  816   1.346   0.693   2.065 -0.3188 -0.3538 -0.1090
   31phy    C28  817   1.305   0.629   2.201 -0.0422 -0.1310  0.5480
   31phy    C29  818   1.279   0.476   2.177 -0.2365  0.1462  0.3108
   31phy    C27  819   1.422   0.640   2.301 -0.3243 -0.0698  0.1099
   31phy    C26  820   1.371   0.700   2.430 -0.2222 -0.0377 -0.4879
   31phy    C25  821   1.473   0.694   2.541  0.0256  0.2102  0.1874
   31phy    C23  822   1.452   0.754   2.683 -0.1314  0.3292  0.4121
   31phy    C24  823   1.511   0.666   2.792  0.2876 -0.5440  0.3859
   31phy    C22  824   1.488   0.905   2.690  0.1602  0.2478 -0.4211
   31phy    C21  825   1.426   0.994   2.803 -0.0277  0.3910  0.2552
   31phy    C20  826   1.477   1.139   2.801 -0.1129 -0.4330  0.0053
   31phy    C18  827   1.615   1.177   2.862  0.9560  0.0410 -0.0462
   31phy    O01  828   1.725   1.110   2.797  0.1175 -0.0046 -0.3997
   31phy    H01  829   1.723   1.019   2.818 -2.3875 -0.4505 -2.2156
   31phy    C19  830   1.612   1.324   2.818 -0.3873  0.6207  0.4856
   31phy    C13  831   1.627   1.154   3.020 -0.0515  0.6137 -0.1378
   31phy     H3  832   1.624   1.045   3.045  0.3354  1.2158  2.9879
   31phy    O33  833   1.510   1.202   3.090 -0.1243  0.2594  0.4591
   31phy    H1B  834   1.537   1.259   3.160  0.0692  1.6906 -0.7488
   31phy    C12  835   1.758   1.193   3.103  0.1960 -0.2061 -0.6238
   31phy    O11  836   1.762   1.152   3.238 -0.1220 -0.1279  0.2346
   31phy    H1A  837   1.853   1.157   3.262  0.5355 -0.3552 -2.0166
   32phy    C35  838   1.523   1.246   1.417  0.4392 -0.1153  0.2649
   32phy    C33  839   1.660   1.179   1.390 -0.3678  0.1271 -0.2816
   32phy    C34  840   1.681   1.185   1.241  0.0749  0.2619 -0.6967
   32phy    C32  841   1.768   1.245   1.483  0.1916  0.1722  0.6200
   32phy    C31  842   1.895   1.158   1.498  0.7132  0.4714 -0.3271
   32phy    C30  843   2.022   1.240   1.546  0.3509 -0.1408  0.4434
   32phy    C28  844   2.140   1.152   1.592  0.2913  0.4031 -0.2211
   32phy    C29  845   2.244   1.135   1.483 -0.6414 -0.8082  0.2677
   32phy    C27  846   2.207   1.205   1.722 -0.2386 -0.3973  0.5276
   32phy    C26  847   2.259   1.091   1.806  0.5927  0.6991  0.3848
   32phy    C25  848   2.296   1.134   1.942 -0.0275  0.0917 -0.2293
   32phy    C23  849   2.346   1.020   2.043  0.4674 -0.4729  0.3915
   32phy    C24  850   2.498   1.029   2.060 -0.5314 -0.1002 -0.1022
   32phy    C22  851   2.282   1.025   2.186  0.4347 -0.0171  0.3237
   32phy    C21  852   2.146   0.965   2.188  0.1224 -0.0628 -0.3033
   32phy    C20  853   2.089   0.979   2.328  0.3657 -0.6151 -0.0427
   32phy    C18  854   1.937   0.949   2.348  0.4930  0.3596  0.1245
   32phy    O01  855   1.908   0.818   2.292  0.2825 -0.4175 -0.4553
   32phy    H01  856   1.824   0.819   2.251 -1.3914 -0.5784  2.6787
   32phy    C19  857   1.925   0.931   2.500  0.1237  0.1303  0.6109
   32phy    C13  858   1.845   1.066   2.283  0.1665  0.1293 -0.1808
   32phy     H3  859   1.888   1.089   2.182  1.2392 -1.6035 -0.1571
   32phy    O33  860   1.847   1.188   2.350  0.1027  0.0587 -0.0739
   32phy    H1B  861   1.792   1.258   2.320  1.9717  1.9272  0.5863
   32phy    C12  862   1.693   1.028   2.253  0.8264  0.1843 -0.1499
   32phy    O11  863   1.677   0.893   2.208 -0.0311  0.2246 -0.3035
   32phy    H1A  864   1.585   0.878   2.198 -0.1783  0.2119  0.9076
   33phy    C35  865   0.854   0.863   1.434 -0.3123  0.0021  0.1913
   33phy    C33  866   0.747   0.756   1.432  0.1361 -0.1154  0.1616
   33phy    C34  867   0.634   0.775   1.330 -0.0353  0.1235  0.1501
   33phy    C32  868   0.817   0.620   1.414  0.8764  0.4290 -0.0281
   33phy    C31  869   0.741   0.500   1.482 -0.6547 -0.2663  1.2479
   33phy    C30  870   0.816   0.370   1.456  0.1681  0.6437 -0.0433
   33phy    C28  871   0.754   0.231   1.504 -0.1447  0.2943 -0.0362
   33phy    C29  872   0.674   0.169   1.393 -0.0543  0.3890 -0.7961
   33phy    C27  873   0.874   0.140   1.539  0.1689  0.3174  0.0192
   33phy    C26  874   0.875   0.107   1.685  0.7487  0.3501  0.2176
   33phy    C25  875   0.998   0.027   1.723  0.4360  0.2523  0.1740
   33phy    C23  876   1.032  -0.049   1.850 -0.3479  0.1924  0.7064
   33phy    C24  877   1.143  -0.149   1.820  0.1557 -0.2119 -0.5620
   33phy    C22  878   1.084   0.044   1.962 -0.3166  0.3832 -0.1401
   33phy    C21  879   1.019   0.024   2.093  0.5677 -0.0805 -0.6076
   33phy    C20  880   1.048   0.130   2.199 -0.4256  0.0398 -0.3783
   33phy    C18  881   1.024   0.098   2.355  0.1091  0.1361 -0.0877
   33phy    O01  882   1.096  -0.023   2.383  0.0856 -0.0878  0.2175
   33phy    H01  883   1.169  -0.020   2.324 -0.5792  0.6518 -0.6027
   33phy    C19  884   1.122   0.208   2.409  0.2414 -0.5413 -0.6127
   33phy    C13  885   0.879   0.094   2.428 -0.5843 -0.4671  0.2884
   33phy     H3  886   0.833   0.195   2.410  2.7635  0.9343 -1.2535
   33phy    O33  887   0.884   0.086   2.569  0.0857 -0.3551  0.5711
   33phy    H1B  888   0.926   0.007   2.596  0.7837 -0.3904 -0.5614
   33phy    C12  889   0.783  -0.013   2.364  0.2460 -0.3813  0.1390
   33phy    O11  890   0.657  -0.018   2.424  0.4184 -0.6705 -0.0452
   33phy    H1A  891   0.633  -0.108   2.416 -0.8773 -0.3331 -0.1949
   34phy    C35  892   4.336   3.558   0.825 -0.0761  0.2091 -0.1264
   34phy    C33  893   4.476   3.585   0.853 -0.6720 -0.4167 -0.1988
   34phy    C34  894   4.489   3.674   0.973  0.1214  0.0478 -0.3472
   34phy    C32  895   4.557   3.460   0.871  0.2266 -0.0917  0.0326
   34phy    C31  896   4.690   3.461   0.794 -0.0332  0.3980 -0.7916
   34phy    C30  897   4.789   3.357   0.849 -0.4911 -0.8875  0.0556
   34phy    C28  898   4.916   3.348   0.764  0.0638  0.5263  0.2926
   34phy    C29  899   5.031   3.296   0.849  0.1582 -0.5383  0.1147
   34phy    C27  900   4.912   3.244   0.644  0.0628 -0.1712  0.1448
   34phy    C26  901   4.894   3.292   0.503 -0.6730 -0.6949  0.3540
   34phy    C25  902   4.849   3.184   0.403  0.1168 -0.5568 -0.0851
   34phy    C23  903   4.820   3.238   0.262  0.6331  0.0788  0.5898
   34phy    C24  904   4.916   3.166   0.163  0.6781 -0.0902 -0.2952
   34phy    C22  905   4.677   3.201   0.218 -0.3217  0.0788 -0.0918
   34phy    C21  906   4.566   3.299   0.257  0.4773 -0.5853 -0.4427
   34phy    C20  907   4.419   3.275   0.220 -0.2739  0.1170  0.0811
   34phy    C18  908   4.304   3.347   0.296  0.0412  0.2295 -0.6448
   34phy    O01  909   4.333   3.352   0.439  0.2253 -0.1389 -0.1237
   34phy    H01  910   4.395   3.286   0.464  0.9191  0.5594  0.0417
   34phy    C19  911   4.174   3.256   0.286  0.4546 -0.7971 -0.1565
   34phy    C13  912   4.272   3.500   0.247  0.2005 -0.0329  0.4295
   34phy     H3  913   4.373   3.543   0.221  0.6240 -1.1667  0.1384
   34phy    O33  914   4.214   3.526   0.118  0.2734  0.4268  0.4526
   34phy    H1B  915   4.120   3.527   0.124  0.3432  1.2390  2.5412
   34phy    C12  916   4.231   3.617   0.336 -0.3882  0.1992  0.1795
   34phy    O11  917   4.278   3.617   0.469  0.2673  0.4155  0.0619
   34phy    H1A  918   4.312   3.535   0.498  0.1570  0.7000  1.0077
   35phy    C35  919   1.081   0.709   0.425 -0.0265 -0.1014  0.2490
   35phy    C33  920   1.052   0.697   0.571 -0.7349  0.1836 -0.7401
   35phy    C34  921   0.999   0.558   0.599  0.8805 -0.3752 -0.0313
   35phy    C32  922   1.181   0.716   0.655  0.0381 -0.3990 -0.1431
   35phy    C31  923   1.187   0.846   0.735 -0.1899 -0.6435 -0.1008
   35phy    C30  924   1.333   0.882   0.790  0.3478 -0.0311  0.1799
   35phy    C28  925   1.340   0.998   0.892  0.6191 -0.5108  0.0657
   35phy    C29  926   1.317   0.948   1.032  0.5782  0.0802 -0.2084
   35phy    C27  927   1.472   1.069   0.876  0.6479  0.6433  0.2567
   35phy    C26  928   1.469   1.214   0.920 -0.1616 -0.6057 -0.1116
   35phy    C25  929   1.586   1.305   0.869 -0.5367 -0.3752 -0.0739
   35phy    C23  930   1.579   1.452   0.911  0.2884 -0.2076 -0.0365
   35phy    C24  931   1.700   1.500   0.992 -0.1795 -0.1884  0.0728
   35phy    C22  932   1.579   1.534   0.775 -0.0317  0.0001 -0.3108
   35phy    C21  933   1.511   1.670   0.764 -0.4827 -0.2641  0.4492
   35phy    C20  934   1.364   1.658   0.730 -0.4592 -0.4666 -0.2090
   35phy    C18  935   1.290   1.790   0.689  0.7163 -0.2812  0.3254
   35phy    O01  936   1.327   1.896   0.780  0.4331  0.1737 -0.5348
   35phy    H01  937   1.338   1.862   0.867  0.6680  2.5619  0.4707
   35phy    C19  938   1.146   1.751   0.717 -0.2583 -0.1919 -0.6970
   35phy    C13  939   1.320   1.844   0.539  0.2962  0.1663  0.8416
   35phy     H3  940   1.416   1.900   0.549  0.1252  0.9167 -1.2658
   35phy    O33  941   1.369   1.754   0.436  0.5395 -0.8405 -0.3131
   35phy    H1B  942   1.306   1.684   0.432 -0.9706  0.4407 -0.0796
   35phy    C12  943   1.258   1.976   0.474 -0.7292 -0.0244  0.4087
   35phy    O11  944   1.160   1.956   0.376  0.0111 -0.2428 -0.2396
   35phy    H1A  945   1.097   1.899   0.414  0.8720 -2.2882 -1.6835
   36phy    C35  946   1.823   2.228   1.450 -0.2097 -0.2849  0.2088
   36phy    C33  947   1.702   2.189   1.528  0.2014  0.0244  0.3342
   36phy    C34  948   1.587   2.287   1.497  0.2907 -0.0373 -0.4430
   36phy    C32  949   1.662   2.043   1.497 -0.3916 -0.2258 -0.4164
   36phy    C31  950   1.626   1.969   1.629 -0.4315  0.4145  0.2719
   36phy    C30  951   1.542   1.846   1.607 -0.2026 -0.3299  0.5490
   36phy    C28  952   1.522   1.745   1.721 -0.4075 -0.3073  0.4079
   36phy    C29  953   1.371   1.697   1.709 -0.0436 -0.5839  0.4424
   36phy    C27  954   1.629   1.626   1.719  0.0138 -0.4157 -0.0277
   36phy    C26  955   1.672   1.585   1.860 -0.0918 -0.2362  0.6445
   36phy    C25  956   1.787   1.483   1.850 -0.0868  0.1345 -0.3552
   36phy    C23  957   1.810   1.403   1.982 -0.2097  0.1708 -0.1835
   36phy    C24  958   1.759   1.261   1.963 -0.0568  0.2598  0.1583
   36phy    C22  959   1.960   1.406   2.007  0.0641 -0.5544 -0.4506
   36phy    C21  960   2.008   1.470   2.137  0.1285 -0.1585 -0.3924
   36phy    C20  961   2.158   1.460   2.147  0.0340 -0.0161  0.7349
   36phy    C18  962   2.240   1.507   2.271 -0.2669 -0.2625  0.1884
   36phy    O01  963   2.202   1.436   2.388 -0.1645  0.2178  0.5705
   36phy    H01  964   2.257   1.451   2.462 -1.7134 -1.1218  2.0882
   36phy    C19  965   2.381   1.452   2.241  0.1514  0.8348 -0.2632
   36phy    C13  966   2.249   1.668   2.296 -0.2735  0.0867  0.1188
   36phy     H3  967   2.273   1.718   2.199  0.3198  0.7732  0.6104
   36phy    O33  968   2.364   1.709   2.372 -0.2332 -0.1960  0.0496
   36phy    H1B  969   2.372   1.650   2.444 -0.6935 -0.5756 -0.2048
   36phy    C12  970   2.127   1.740   2.354 -0.0702 -0.5051  0.5288
   36phy    O11  971   2.083   1.704   2.486  0.2747  0.5350  0.2468
   36phy    H1A  972   2.061   1.613   2.490  0.5125  0.3921 -1.1990
   37phy    C35  973   0.320   1.202   1.317 -0.0440  0.4816 -0.4509
   37phy    C33  974   0.356   1.228   1.462  0.2946  0.0090  0.0362
   37phy    C34  975   0.255   1.148   1.548  0.3077  0.2507  0.5838
   37phy    C32  976   0.500   1.169   1.485 -0.1180  0.2710  0.0849
   37phy    C31  977   0.618   1.261   1.466 -0.9338  0.5500 -0.4120
   37phy    C30  978   0.754   1.201   1.506  0.6823 -0.8156 -0.6062
   37phy    C28  979   0.870   1.288   1.471  0.3396 -0.0947  0.6498
   37phy    C29  980   0.969   1.286   1.588 -0.6808 -0.0066 -0.1824
   37phy    C27  981   0.931   1.245   1.337 -0.7414  0.1408 -0.1549
   37phy    C26  982   0.937   1.333   1.214 -0.1871  0.2427  0.6845
   37phy    C25  983   1.020   1.264   1.101 -0.1122  0.0756 -0.7390
   37phy    C23  984   1.013   1.344   0.971 -0.1948 -0.0052  0.4542
   37phy    C24  985   1.125   1.447   0.952  0.1417  0.2358 -0.0682
   37phy    C22  986   1.015   1.251   0.849  0.2054  0.2328  0.4542
   37phy    C21  987   0.944   1.288   0.722 -0.2274  0.4250  0.1214
   37phy    C20  988   0.929   1.165   0.629 -0.6643  0.0206  0.0335
   37phy    C18  989   0.859   1.180   0.490 -0.1707  0.9217  0.4341
   37phy    O01  990   0.752   1.274   0.498 -0.2818  0.2877  0.3688
   37phy    H01  991   0.778   1.352   0.543  1.8918 -0.3037  0.2273
   37phy    C19  992   0.801   1.041   0.462  0.1473  0.0820  0.0249
   37phy    C13  993   0.960   1.234   0.378 -0.0763  0.2262  0.2455
   37phy     H3  994   1.006   1.328   0.419  1.1397 -0.9066  1.5829
   37phy    O33  995   1.083   1.169   0.353 -0.3267 -0.2747 -0.1943
   37phy    H1B  996   1.081   1.116   0.276 -1.7702  0.2394 -0.5305
   37phy    C12  997   0.912   1.308   0.245  0.4644 -0.6100 -0.3114
   37phy    O11  998   0.859   1.228   0.142  0.0116  0.6704  0.2086
   37phy    H1A  999   0.924   1.161   0.131  0.0503 -0.0126  3.5787
   38phy    C35 1000   1.176   1.396   1.907  0.2191 -0.0345  0.8031
   38phy    C33 1001   1.290   1.346   1.989 -0.3101  0.1078 -0.6461
   38phy    C34 1002   1.380   1.258   1.912 -0.0561 -0.2112  0.7690
   38phy    C32 1003   1.355   1.453   2.081 -0.3904  0.6039 -1.0245
   38phy    C31 1004   1.429   1.401   2.216  0.0977  0.2879 -0.6041
   38phy    C30 1005   1.516   1.508   2.284  0.0839 -0.0183 -0.0301
   38phy    C28 1006   1.572   1.474   2.422  0.3480  0.3728  0.2217
   38phy    C29 1007   1.725   1.480   2.423  0.6007  0.2570 -0.5210
   38phy    C27 1008   1.515   1.570   2.525 -0.4766 -0.2560  0.0047
   38phy    C26 1009   1.379   1.536   2.588  0.1401  0.3657 -0.4548
   38phy    C25 1010   1.355   1.645   2.693 -0.3222  0.1861  0.0806
   38phy    C23 1011   1.215   1.644   2.752  0.2808  0.0573  0.6041
   38phy    C24 1012   1.214   1.549   2.875  0.5790  0.2061  0.5421
   38phy    C22 1013   1.166   1.781   2.779 -0.0378 -0.3518  0.2605
   38phy    C21 1014   1.017   1.802   2.768 -0.1183 -0.4648  0.3585
   38phy    C20 1015   0.966   1.939   2.825 -0.2701  0.4183  0.0366
   38phy    C18 1016   0.977   1.996   2.970  0.9338  0.2630 -0.0425
   38phy    O01 1017   1.116   1.997   3.002  0.2197  0.4340  0.0420
   38phy    H01 1018   1.123   2.037   3.086  0.2910 -0.8254  0.6619
   38phy    C19 1019   0.926   2.139   2.937 -0.2423 -0.3513  0.0332
   38phy    C13 1020   0.894   1.919   3.090  0.1842  0.3422  0.7879
   38phy     H3 1021   0.791   1.902   3.047  0.8396  0.7855 -1.0520
   38phy    O33 1022   0.863   2.007   3.201  0.2612  0.2520  0.0366
   38phy    H1B 1023   0.939   2.030   3.250  0.3593 -1.3838  0.7342
   38phy    C12 1024   0.951   1.783   3.139 -0.1333 -0.0414 -0.6943
   38phy    O11 1025   0.889   1.733   3.252 -0.4575 -0.2797  0.4869
   38phy    H1A 1026   0.799   1.710   3.236 -0.5410 -0.7550  1.5292
   39phy    C35 1027   0.686   2.513   1.851 -0.5230  0.1148  0.1503
   39phy    C33 1028   0.829   2.457   1.885 -0.3017 -0.3985  0.0145
   39phy    C34 1029   0.932   2.507   1.783 -0.6096  0.0848 -0.3185
   39phy    C32 1030   0.872   2.476   2.033  0.0240 -0.6176 -0.0605
   39phy    C31 1031   0.844   2.355   2.129 -0.5336 -0.2490  0.6377
   39phy    C30 1032   0.915   2.374   2.263 -0.0193  0.2900 -0.1495
   39phy    C28 1033   0.917   2.266   2.376 -0.0581  0.3293  0.0189
   39phy    C29 1034   1.036   2.177   2.354  0.0785  0.0528  0.3057
   39phy    C27 1035   0.931   2.329   2.521 -0.0345  0.2613  0.5503
   39phy    C26 1036   0.805   2.397   2.572  0.5058 -0.2585  0.5899
   39phy    C25 1037   0.816   2.458   2.706 -0.5947 -0.2186 -0.0683
   39phy    C23 1038   0.683   2.519   2.747  0.2358  0.0176  0.3451
   39phy    C24 1039   0.678   2.508   2.900 -0.3149 -0.2386 -0.5038
   39phy    C22 1040   0.665   2.671   2.711 -0.4703 -0.0120 -0.2982
   39phy    C21 1041   0.519   2.714   2.707  0.7802  0.2652 -0.2541
   39phy    C20 1042   0.521   2.866   2.671 -0.0664  0.1445  0.1534
   39phy    C18 1043   0.400   2.967   2.690 -0.0119  0.4173 -0.0037
   39phy    O01 1044   0.365   2.969   2.831  0.7222  0.3834  0.2359
   39phy    H01 1045   0.430   3.008   2.887 -0.5484  1.0437  1.2966
   39phy    C19 1046   0.468   3.101   2.662  0.0267  0.3454  0.8801
   39phy    C13 1047   0.263   2.951   2.603  0.5135 -0.1956 -0.0184
   39phy     H3 1048   0.281   2.952   2.492 -1.2052 -0.3695 -0.3211
   39phy    O33 1049   0.179   3.061   2.614  0.1645 -0.0880  0.1706
   39phy    H1B 1050   0.172   3.091   2.703  0.1739  2.8720 -0.7143
   39phy    C12 1051   0.180   2.820   2.635  0.6305 -0.4491  0.5061
   39phy    O11 1052   0.105   2.822   2.750  0.2826  0.1093 -0.6399
   39phy    H1A 1053   0.125   2.909   2.777 -2.2224  1.3043 -2.2566
   40phy    C35 1054   2.449   3.813   1.642  0.0225  0.6352  0.4075
   40phy    C33 1055   2.494   3.941   1.587 -0.1159  0.2015  0.1204
   40phy    C34 1056   2.506   3.930   1.430  0.5365  0.1308  0.3995
   40phy    C32 1057   2.406   4.054   1.641 -0.1068  0.4130 -0.3295
   40phy    C31 1058   2.473   4.195   1.641 -0.6878  0.2414  0.3524
   40phy    C30 1059   2.377   4.295   1.699  0.1318 -0.0993  0.0285
   40phy    C28 1060   2.424   4.442   1.718 -0.1831  0.0827 -0.0482
   40phy    C29 1061   2.393   4.527   1.599  0.0392 -0.4881 -0.6627
   40phy    C27 1062   2.352   4.507   1.835 -0.1050  0.1258 -0.1271
   40phy    C26 1063   2.429   4.498   1.973  0.2750 -0.1164 -0.3434
   40phy    C25 1064   2.351   4.562   2.085 -0.0318  0.0552 -0.2950
   40phy    C23 1065   2.426   4.584   2.216  0.3941 -0.3243 -0.6512
   40phy    C24 1066   2.516   4.713   2.198  0.2863  0.0335 -0.7080
   40phy    C22 1067   2.330   4.610   2.338  0.3546 -0.0585 -0.2480
   40phy    C21 1068   2.363   4.563   2.480 -0.1083  0.2771 -0.5067
   40phy    C20 1069   2.247   4.578   2.577 -0.4622 -0.2007 -0.2589
   40phy    C18 1070   2.255   4.506   2.718  0.4869  0.2404 -0.2204
   40phy    O01 1071   2.377   4.550   2.781 -0.5559 -0.0051 -0.0727
   40phy    H01 1072   2.362   4.635   2.818 -1.3754 -1.0939  2.2816
   40phy    C19 1073   2.135   4.582   2.784 -0.2432  0.5530 -0.1625
   40phy    C13 1074   2.246   4.344   2.713  0.2808 -0.4358  0.3321
   40phy     H3 1075   2.323   4.303   2.643  0.5014 -0.6988  0.7248
   40phy    O33 1076   2.123   4.303   2.650  0.5352  0.1561 -0.2279
   40phy    H1B 1077   2.109   4.343   2.567  0.0244 -0.6472 -0.5362
   40phy    C12 1078   2.269   4.267   2.848 -0.0558  0.1401 -0.4034
   40phy    O11 1079   2.376   4.314   2.926  0.1358  0.1624 -0.3125
   40phy    H1A 1080   2.412   4.395   2.897 -0.5954  1.2860  1.7380
   41phy    C35 1081   0.844   1.691   1.885  0.1250 -0.1114  0.5598
   41phy    C33 1082   0.973   1.741   1.820  0.7218 -0.8419 -0.6830
   41phy    C34 1083   0.968   1.697   1.678 -0.1325  0.1117  0.1805
   41phy    C32 1084   0.977   1.892   1.827  0.1972 -0.3647 -0.4134
   41phy    C31 1085   1.117   1.940   1.871  0.5624  0.1716  0.0510
   41phy    C30 1086   1.119   2.092   1.869 -0.3011 -0.1555  0.0244
   41phy    C28 1087   1.250   2.170   1.902  0.1142 -0.6123  0.0420
   41phy    C29 1088   1.332   2.178   1.775  0.4518 -0.1659 -0.2838
   41phy    C27 1089   1.216   2.309   1.960 -0.4076 -0.0742  0.0666
   41phy    C26 1090   1.292   2.326   2.094  0.0816  0.4205 -0.2812
   41phy    C25 1091   1.294   2.472   2.144 -0.0117  0.1703 -0.2150
   41phy    C23 1092   1.368   2.497   2.276  0.1810  1.0610 -0.9307
   41phy    C24 1093   1.405   2.645   2.288  0.0372 -0.1008  0.3330
   41phy    C22 1094   1.291   2.449   2.403  0.2868  0.6456 -0.0782
   41phy    C21 1095   1.384   2.382   2.507 -0.2931 -0.5290 -0.2885
   41phy    C20 1096   1.298   2.353   2.627 -0.0178  0.3801  0.5469
   41phy    C18 1097   1.348   2.290   2.763  0.0154  0.2780 -0.0515
   41phy    O01 1098   1.462   2.357   2.817  0.1474 -0.4613 -0.1563
   41phy    H01 1099   1.446   2.449   2.823  0.7718 -0.3734  0.2557
   41phy    C19 1100   1.242   2.332   2.861 -0.2227  0.0095  0.0301
   41phy    C13 1101   1.376   2.131   2.765 -0.2162 -0.2710 -0.2256
   41phy     H3 1102   1.295   2.071   2.716 -0.7486 -0.5999  1.0185
   41phy    O33 1103   1.377   2.072   2.896 -0.2942 -0.6632 -0.1659
   41phy    H1B 1104   1.293   2.039   2.921 -0.4734 -0.1940 -0.1487
   41phy    C12 1105   1.510   2.081   2.694 -0.7481 -0.0902  0.4034
   41phy    O11 1106   1.637   2.136   2.726  0.2230  0.2987  0.1987
   41phy    H1A 1107   1.621   2.219   2.767  0.4062 -0.1946  1.3095
   42phy    C35 1108   0.107   0.841   0.631 -0.1089 -0.3636 -0.0559
   42phy    C33 1109   0.248   0.834   0.697 -0.2434 -0.5361 -0.0503
   42phy    C34 1110   0.229   0.792   0.838 -0.4129 -0.5144 -0.5617
   42phy    C32 1111   0.335   0.735   0.620 -0.0334  0.4763 -0.2213
   42phy    C31 1112   0.421   0.769   0.500 -0.1818 -0.2297 -0.3070
   42phy    C30 1113   0.470   0.641   0.431  0.0561  0.2405  0.8566
   42phy    C28 1114   0.564   0.654   0.308  0.3829 -0.1758  0.2000
   42phy    C29 1115   0.709   0.680   0.339 -0.1856  0.1258 -0.0227
   42phy    C27 1116   0.546   0.527   0.225 -0.0042 -0.0335  0.5070
   42phy    C26 1117   0.532   0.550   0.072 -0.3402 -0.2537 -0.4217
   42phy    C25 1118   0.513   0.426  -0.008 -0.2059  0.0237  0.7097
   42phy    C23 1119   0.479   0.446  -0.157 -0.1486  0.1841  0.4305
   42phy    C24 1120   0.610   0.434  -0.240 -0.7700  0.1995 -0.6471
   42phy    C22 1121   0.387   0.329  -0.210  0.0099  0.0784  0.5334
   42phy    C21 1122   0.239   0.351  -0.206  0.0504  0.0577  0.0046
   42phy    C20 1123   0.152   0.230  -0.242 -0.0641  0.1203  0.2454
   42phy    C18 1124   0.112   0.110  -0.152 -0.0191 -0.1123 -0.1853
   42phy    O01 1125   0.224   0.058  -0.076  0.2455  0.2123  0.4310
   42phy    H01 1126   0.297   0.030  -0.128 -0.6472 -0.8012 -0.3291
   42phy    C19 1127   0.088  -0.001  -0.257 -0.1872 -0.2139 -0.1970
   42phy    C13 1128  -0.020   0.143  -0.056 -0.1181  0.3790  0.4232
   42phy     H3 1129   0.001   0.240  -0.004 -1.3767 -0.0123  1.7343
   42phy    O33 1130  -0.140   0.182  -0.113 -0.0046 -0.6738  0.0390
   42phy    H1B 1131  -0.130   0.271  -0.139 -0.9672 -1.1162 -1.9791
   42phy    C12 1132  -0.043   0.079   0.088 -0.3137 -0.0418 -0.3644
   42phy    O11 1133   0.078   0.043   0.159 -0.0530 -0.2091 -0.3901
   42phy    H1A 1134   0.144   0.039   0.093 -0.1745  1.7797 -0.7083
   43phy    C35 1135   0.751   0.557   1.952  0.4913 -0.3925  0.0484
   43phy    C33 1136   0.840   0.507   2.064 -0.3850  0.2959  0.7044
   43phy    C34 1137   0.956   0.431   1.997 -0.0788  0.0464  0.1819
   43phy    C32 1138   0.877   0.630   2.146  0.1883 -0.5420 -0.2305
   43phy    C31 1139   0.845   0.594   2.292 -0.3320  0.8705  0.2196
   43phy    C30 1140   0.904   0.685   2.401  0.0212  0.2641  0.2646
   43phy    C28 1141   0.899   0.647   2.553 -0.3244  0.2555  0.1660
   43phy    C29 1142   1.026   0.561   2.587  0.0684 -0.0808 -0.3759
   43phy    C27 1143   0.889   0.777   2.629 -0.2932  0.0938  0.5398
   43phy    C26 1144   0.801   0.780   2.756  0.6636  0.7054 -0.1741
   43phy    C25 1145   0.798   0.907   2.845 -0.7669 -0.2788 -0.3106
   43phy    C23 1146   0.677   0.908   2.943 -0.0205 -0.0408  0.6589
   43phy    C24 1147   0.714   0.978   3.075  0.2752 -0.1193  0.4671
   43phy    C22 1148   0.544   0.948   2.867 -0.1010 -0.3971 -0.1621
   43phy    C21 1149   0.420   0.892   2.934 -0.1202  0.0217 -0.0787
   43phy    C20 1150   0.291   0.899   2.858 -0.1646 -0.2907 -0.2258
   43phy    C18 1151   0.151   0.877   2.918 -0.0552 -0.2019 -0.1118
   43phy    O01 1152   0.113   0.973   3.023  0.0923  0.0984 -0.5287
   43phy    H01 1153   0.147   1.058   3.003 -0.3263  0.3976  0.0107
   43phy    C19 1154   0.059   0.920   2.802 -0.2227 -0.1905 -0.1200
   43phy    C13 1155   0.105   0.729   2.975  0.2897  1.0723  0.2155
   43phy     H3 1156   0.142   0.649   2.906 -1.4174  2.2892 -2.2568
   43phy    O33 1157  -0.036   0.696   2.968  0.3237 -0.1577  0.6332
   43phy    H1B 1158  -0.084   0.760   3.018 -1.4473 -0.6215 -0.3624
   43phy    C12 1159   0.157   0.697   3.116 -0.1642 -0.3961 -0.0442
   43phy    O11 1160   0.105   0.767   3.227  0.3822 -0.3579 -0.6289
   43phy    H1A 1161   0.082   0.855   3.204  1.4192  0.3889  1.0658
   44phy    C35 1162   1.279   1.510   1.340  0.2428 -0.4477  0.8465
   44phy    C33 1163   1.252   1.656   1.289  0.3289  0.4207  0.6735
   44phy    C34 1164   1.130   1.705   1.360  0.1264 -0.0821  0.2776
   44phy    C32 1165   1.372   1.754   1.279  0.0124  0.0514  0.0143
   44phy    C31 1166   1.382   1.845   1.155  0.0945 -0.4145 -0.3586
   44phy    C30 1167   1.507   1.929   1.175 -0.4201  0.1516 -0.5724
   44phy    C28 1168   1.546   2.024   1.054  0.8078 -0.2484  0.5359
   44phy    C29 1169   1.589   2.164   1.108 -0.4900 -0.1657 -0.0946
   44phy    C27 1170   1.645   1.961   0.956 -0.0784 -0.8503  0.6711
   44phy    C26 1171   1.648   2.000   0.801 -0.2204  0.0578 -0.1124
   44phy    C25 1172   1.788   1.965   0.745 -0.3369  0.2354  0.1609
   44phy    C23 1173   1.806   1.997   0.592  0.1735  0.4879 -0.4817
   44phy    C24 1174   1.946   2.073   0.581 -0.3720  0.7627 -0.0528
   44phy    C22 1175   1.810   1.878   0.495  0.3755 -0.2036 -0.0395
   44phy    C21 1176   1.678   1.851   0.428  0.7636 -0.2536 -0.1073
   44phy    C20 1177   1.701   1.764   0.302  0.2590  0.0883 -0.1353
   44phy    C18 1178   1.596   1.706   0.201  0.8527 -0.3571 -0.1381
   44phy    O01 1179   1.523   1.619   0.293  0.1955  0.0163  0.2429
   44phy    H01 1180   1.467   1.673   0.345 -0.0800 -0.6030  0.6094
   44phy    C19 1181   1.665   1.616   0.096 -0.6504  0.2889 -0.3323
   44phy    C13 1182   1.504   1.817   0.130 -0.1830  0.1402  0.0139
   44phy     H3 1183   1.465   1.878   0.215 -1.8700  1.2274 -1.4614
   44phy    O33 1184   1.577   1.924   0.067 -0.3596 -0.1682  0.0071
   44phy    H1B 1185   1.605   1.988   0.130  1.0605 -0.3582 -0.4118
   44phy    C12 1186   1.356   1.796   0.075 -0.3961 -0.4397 -0.5149
   44phy    O11 1187   1.278   1.708   0.157  0.1478 -0.6492 -0.5068
   44phy    H1A 1188   1.234   1.762   0.220 -0.6679 -0.3137 -1.3300
   45phy    C35 1189   2.229   1.743   1.880 -0.0728 -0.1717 -0.0037
   45phy    C33 1190   2.106   1.811   1.817 -0.3280  0.2926  0.1108
   45phy    C34 1191   2.056   1.709   1.709  0.2634 -0.3649 -0.6142
   45phy    C32 1192   1.999   1.842   1.924 -0.0575 -0.4652  0.0391
   45phy    C31 1193   1.952   1.985   1.909  0.3081 -0.1267 -0.1640
   45phy    C30 1194   1.857   2.027   2.023 -0.3693 -0.2733  0.1373
   45phy    C28 1195   1.811   2.173   2.024  0.4672 -0.6118 -0.2532
   45phy    C29 1196   1.682   2.170   1.945 -0.0828 -0.4573  0.4376
   45phy    C27 1197   1.773   2.217   2.168 -0.7908  0.3037 -0.2820
   45phy    C26 1198   1.862   2.318   2.236 -0.2370 -0.1514  0.3995
   45phy    C25 1199   1.792   2.365   2.364  0.3115  0.0653  0.1109
   45phy    C23 1200   1.858   2.465   2.462 -0.3428 -0.1638 -0.1060
   45phy    C24 1201   1.761   2.580   2.459 -0.0317  0.4481  0.1827
   45phy    C22 1202   1.874   2.398   2.596 -0.1220  0.1299  0.6488
   45phy    C21 1203   2.025   2.383   2.636 -0.6563 -0.1284  0.9697
   45phy    C20 1204   2.045   2.292   2.765 -0.2135 -0.6983 -0.3147
   45phy    C18 1205   2.193   2.282   2.833  0.0514  0.6947 -0.1503
   45phy    O01 1206   2.248   2.409   2.876  0.1020  0.1605 -0.2565
   45phy    H01 1207   2.333   2.391   2.910 -0.8947 -1.7097  1.4524
   45phy    C19 1208   2.161   2.217   2.968 -0.5576 -0.2734 -0.1594
   45phy    C13 1209   2.307   2.192   2.758 -0.1180 -0.1290  0.0773
   45phy     H3 1210   2.271   2.087   2.743  2.2897 -1.0340  0.1453
   45phy    O33 1211   2.422   2.166   2.845  0.2548  0.0343 -0.0617
   45phy    H1B 1212   2.477   2.240   2.857  1.2101 -0.7793  0.6912
   45phy    C12 1213   2.373   2.253   2.627 -0.1855  0.7000  0.0390
   45phy    O11 1214   2.479   2.178   2.565 -0.0795  0.1247  0.1359
   45phy    H1A 1215   2.466   2.092   2.600  1.1780 -0.0592  0.2064
   46phy    C35 1216   1.054   3.660   1.964  0.6771 -0.0430 -0.0863
   46phy    C33 1217   1.079   3.507   1.951 -0.3868  0.3866  0.2769
   46phy    C34 1218   0.962   3.443   1.888 -0.3798  0.3961 -0.0265
   46phy    C32 1219   1.207   3.482   1.874 -0.3040  0.5332  0.1075
   46phy    C31 1220   1.332   3.454   1.958  0.1099  0.0247  0.8455
   46phy    C30 1221   1.461   3.440   1.871 -0.2538  0.0230 -0.5961
   46phy    C28 1222   1.588   3.401   1.953  0.2019 -0.7339 -0.2448
   46phy    C29 1223   1.678   3.312   1.871 -0.4627 -0.7127  0.3084
   46phy    C27 1224   1.660   3.531   1.998 -0.2126 -0.4947  0.1747
   46phy    C26 1225   1.694   3.524   2.149  0.3750  0.6414 -0.2233
   46phy    C25 1226   1.761   3.653   2.197  0.1121  0.4891  0.3801
   46phy    C23 1227   1.798   3.657   2.345 -0.3612 -0.1484 -0.0123
   46phy    C24 1228   1.939   3.710   2.349 -0.4611  0.0971  0.5881
   46phy    C22 1229   1.697   3.738   2.435 -0.0646  0.0328 -0.2406
   46phy    C21 1230   1.684   3.695   2.582  0.1106  0.2489  0.3497
   46phy    C20 1231   1.557   3.749   2.649 -0.5209  0.1222 -0.0159
   46phy    C18 1232   1.543   3.732   2.801 -0.2270  0.0248 -0.4267
   46phy    O01 1233   1.667   3.777   2.861  0.6711  0.1128 -0.2164
   46phy    H01 1234   1.685   3.867   2.879  3.1855  0.1865 -2.4018
   46phy    C19 1235   1.440   3.848   2.830  0.4551  0.2169 -0.1860
   46phy    C13 1236   1.502   3.581   2.856 -0.3718 -0.0869  0.1411
   46phy     H3 1237   1.572   3.504   2.815  0.7039  0.3942  0.9967
   46phy    O33 1238   1.374   3.535   2.807 -0.1802  0.2476  0.4723
   46phy    H1B 1239   1.367   3.445   2.832 -0.6585  0.3927  0.8626
   46phy    C12 1240   1.522   3.561   3.014 -0.1324  0.1869  0.1718
   46phy    O11 1241   1.653   3.561   3.054 -0.2918  0.5527  0.0333
   46phy    H1A 1242   1.690   3.643   3.025 -0.8281  0.4350 -1.0464
   47phy    C35 1243   0.006   3.324   1.254  0.3210  0.0615  0.2455
   47phy    C33 1244   0.020   3.200   1.336  0.0805  0.1934 -0.5186
   47phy    C34 1245   0.138   3.218   1.427 -0.4302  0.1681 -0.3610
   47phy    C32 1246  -0.118   3.166   1.396 -0.6356  0.0984  0.3830
   47phy    C31 1247  -0.129   3.027   1.457  0.1265 -0.5246  0.5348
   47phy    C30 1248  -0.268   3.002   1.517 -0.0441  0.4627  0.8768
   47phy    C28 1249  -0.284   2.850   1.532  0.4806 -0.4133 -0.3126
   47phy    C29 1250  -0.347   2.829   1.670  0.4086  0.2539 -0.2948
   47phy    C27 1251  -0.367   2.791   1.417 -0.3016 -0.1063  0.2725
   47phy    C26 1252  -0.308   2.666   1.348  0.1179 -0.2205  0.3029
   47phy    C25 1253  -0.376   2.645   1.212  0.2534  0.4979  0.1564
   47phy    C23 1254  -0.350   2.515   1.146  0.7415 -0.3026  0.3377
   47phy    C24 1255  -0.448   2.407   1.202 -0.3006 -0.2199  0.1599
   47phy    C22 1256  -0.361   2.538   0.994 -0.3182  0.8194 -0.2746
   47phy    C21 1257  -0.308   2.424   0.898 -0.1516  0.0446 -0.3860
   47phy    C20 1258  -0.276   2.455   0.747  0.0101 -0.4842 -0.6155
   47phy    C18 1259  -0.235   2.340   0.649  0.2525 -0.3413  0.1936
   47phy    O01 1260  -0.131   2.263   0.707 -0.0925 -0.3527  0.5563
   47phy    H01 1261  -0.148   2.211   0.783  2.2777 -1.8166  0.2115
   47phy    C19 1262  -0.173   2.407   0.524  0.2204 -0.8346 -0.2077
   47phy    C13 1263  -0.362   2.251   0.607 -0.2111 -0.2004  0.1536
   47phy     H3 1264  -0.410   2.224   0.704 -0.0162 -1.8796 -0.1789
   47phy    O33 1265  -0.474   2.313   0.543 -0.0246  0.2131  0.0440
   47phy    H1B 1266  -0.470   2.407   0.551 -0.3780  0.1272  1.3929
   47phy    C12 1267  -0.365   2.099   0.575  0.3665  0.2711  0.4474
   47phy    O11 1268  -0.280   2.018   0.654 -0.7151 -0.1385 -0.0067
   47phy    H1A 1269  -0.192   2.050   0.646 -0.6871 -0.5340 -1.7464
   48phy    C35 1270   2.315   3.550   2.082  0.0785 -0.3333 -0.0277
   48phy    C33 1271   2.442   3.567   2.001  0.2371  0.0854  0.7192
   48phy    C34 1272   2.504   3.705   2.029  0.0683 -0.3842 -0.4227
   48phy    C32 1273   2.540   3.455   2.026 -0.3052  0.1043  0.0765
   48phy    C31 1274   2.556   3.340   1.929 -0.2674 -0.0446  0.3610
   48phy    C30 1275   2.661   3.231   1.973 -0.0985 -0.0363 -0.1373
   48phy    C28 1276   2.671   3.103   1.892 -0.1322 -0.4113 -0.4033
   48phy    C29 1277   2.753   3.129   1.768 -0.0377  0.3209  0.1223
   48phy    C27 1278   2.739   2.999   1.978  0.2992  0.0485 -0.4822
   48phy    C26 1279   2.647   2.877   2.014 -0.2034  0.1447  0.0646
   48phy    C25 1280   2.713   2.754   2.079  0.5135 -0.3651  0.1739
   48phy    C23 1281   2.618   2.657   2.154 -0.7219  0.1871 -0.4531
   48phy    C24 1282   2.558   2.554   2.056 -0.2396 -0.0775 -0.0027
   48phy    C22 1283   2.692   2.575   2.265  0.4998  0.5913 -0.0995
   48phy    C21 1284   2.696   2.641   2.407  0.4730  0.0048  0.1658
   48phy    C20 1285   2.737   2.540   2.517  0.2001  0.0273  0.2560
   48phy    C18 1286   2.737   2.587   2.667  0.2028 -0.0560  0.2726
   48phy    O01 1287   2.620   2.671   2.690  0.1414  0.0886  0.0718
   48phy    H01 1288   2.567   2.680   2.613 -2.3688 -1.6657  1.4504
   48phy    C19 1289   2.730   2.456   2.748  0.0061  0.4536  0.8258
   48phy    C13 1290   2.874   2.666   2.698  0.3942 -0.3306  0.2714
   48phy     H3 1291   2.890   2.744   2.620  2.3117 -0.9871 -0.0551
   48phy    O33 1292   2.991   2.583   2.678 -0.5301 -0.0817 -0.0286
   48phy    H1B 1293   3.072   2.625   2.653  0.1755 -1.0248  0.5842
   48phy    C12 1294   2.890   2.750   2.833 -0.3391 -0.2978 -0.0063
   48phy    O11 1295   2.990   2.848   2.842  0.0778  0.4452  0.6192
   48phy    H1A 1296   2.984   2.895   2.923 -0.4972  0.3791  0.6207
   49phy    C35 1297   1.961   2.589   1.246  0.6670 -0.4203 -0.2294
   49phy    C33 1298   1.929   2.678   1.368 -0.0936  0.0295 -0.2387
   49phy    C34 1299   1.791   2.745   1.342 -0.9692 -0.3616 -0.5345
   49phy    C32 1300   1.929   2.598   1.500  0.3748 -0.1280 -0.0340
   49phy    C31 1301   2.061   2.597   1.586 -0.0813 -0.0855 -0.0461
   49phy    C30 1302   2.041   2.522   1.717  0.3899  0.1934  0.2771
   49phy    C28 1303   2.168   2.517   1.804 -0.0435  0.5274  0.1666
   49phy    C29 1304   2.172   2.642   1.894  0.3626  0.4660  0.0816
   49phy    C27 1305   2.154   2.392   1.887 -0.3102  0.1763  0.2598
   49phy    C26 1306   2.269   2.331   1.974 -0.2545 -0.1239  0.2321
   49phy    C25 1307   2.232   2.199   2.039 -0.3558  0.4180  0.4055
   49phy    C23 1308   2.324   2.161   2.158  0.1368 -0.9064  0.4107
   49phy    C24 1309   2.217   2.158   2.277  0.4627  0.5709  0.3430
   49phy    C22 1310   2.393   2.027   2.150  0.0254 -0.0712 -0.5449
   49phy    C21 1311   2.547   2.018   2.121  0.3137 -0.1274  0.5241
   49phy    C20 1312   2.615   1.879   2.160  0.4575 -0.8895 -0.2725
   49phy    C18 1313   2.665   1.857   2.306  0.1797  0.1362 -0.3881
   49phy    O01 1314   2.556   1.873   2.399  0.0112  0.0454 -0.4672
   49phy    H01 1315   2.490   1.813   2.371 -1.5519  1.8355 -0.7701
   49phy    C19 1316   2.686   1.705   2.300 -0.2498 -0.0591 -0.0473
   49phy    C13 1317   2.801   1.936   2.349  0.0454  0.3063 -0.1723
   49phy     H3 1318   2.884   1.904   2.281 -0.9994 -3.5631  0.1221
   49phy    O33 1319   2.851   1.887   2.476  0.3114 -0.4842  0.3074
   49phy    H1B 1320   2.798   1.923   2.544  0.9316 -1.1167  1.1518
   49phy    C12 1321   2.800   2.088   2.374  0.0326 -0.8220 -0.1479
   49phy    O11 1322   2.730   2.136   2.480 -0.2523  0.0946  0.4119
   49phy    H1A 1323   2.640   2.133   2.452 -0.0564  0.9397 -0.3560
   50phy    C35 1324   0.746   2.745   1.299 -0.0879  0.0695 -0.5990
   50phy    C33 1325   0.736   2.592   1.315 -0.0120  0.7474  0.7944
   50phy    C34 1326   0.712   2.548   1.464 -0.0630  0.3702 -0.0333
   50phy    C32 1327   0.639   2.525   1.215 -0.1205 -0.4239 -0.3177
   50phy    C31 1328   0.673   2.392   1.148 -0.1916 -0.4611  0.1877
   50phy    C30 1329   0.551   2.353   1.056  0.0937  0.2430  0.1268
   50phy    C28 1330   0.584   2.225   0.969 -0.7861 -0.3341  0.1664
   50phy    C29 1331   0.455   2.148   0.948  0.5944  0.5607 -0.4930
   50phy    C27 1332   0.628   2.278   0.831  0.0447  0.0900  0.0912
   50phy    C26 1333   0.727   2.190   0.749  0.2957  0.2586 -0.3402
   50phy    C25 1334   0.737   2.215   0.603  0.2086  0.6334  0.3460
   50phy    C23 1335   0.859   2.152   0.530  0.5474  0.4057  0.0406
   50phy    C24 1336   0.837   1.999   0.503 -0.8803  0.5917  0.0280
   50phy    C22 1337   0.872   2.217   0.392  0.0638 -0.3815 -0.0179
   50phy    C21 1338   0.956   2.354   0.389 -0.1331  0.5357 -0.1377
   50phy    C20 1339   0.954   2.399   0.245 -0.4014  0.2946 -0.0210
   50phy    C18 1340   1.043   2.522   0.186 -0.1511  0.7549 -0.0416
   50phy    O01 1341   1.015   2.639   0.266  0.2663 -0.6146 -0.1308
   50phy    H01 1342   0.961   2.612   0.338 -1.2917 -0.2415 -1.0909
   50phy    C19 1343   0.985   2.528   0.039  0.4117  0.1338 -0.4175
   50phy    C13 1344   1.200   2.495   0.195  0.2057 -0.5314  0.2008
   50phy     H3 1345   1.222   2.501   0.305  2.9561  0.0925 -0.2834
   50phy    O33 1346   1.243   2.351   0.177 -0.0940  0.2210  0.0597
   50phy    H1B 1347   1.312   2.333   0.115 -1.6749 -0.2815 -1.6645
   50phy    C12 1348   1.307   2.611   0.173  0.3507  0.3028  0.1232
   50phy    O11 1349   1.341   2.636   0.036  0.5790  0.1727  0.4471
   50phy    H1A 1350   1.331   2.729   0.025  0.6106  0.1690  0.3796
   51phy    C35 1351   0.804   1.700   0.910 -0.1260  0.1799 -0.0878
   51phy    C33 1352   0.791   1.792   1.037 -0.3309 -0.0740 -0.0623
   51phy    C34 1353   0.765   1.710   1.166  0.1036 -0.4064 -0.1843
   51phy    C32 1354   0.917   1.875   1.064 -0.2527  0.0646  0.2180
   51phy    C31 1355   0.937   2.003   0.977  0.3009 -0.4381  0.1582
   51phy    C30 1356   1.066   2.080   1.016 -0.1422 -0.2832  0.0484
   51phy    C28 1357   1.074   2.213   0.945 -0.6623 -0.2534 -0.4530
   51phy    C29 1358   1.027   2.334   1.033 -0.1803 -0.2672 -0.3281
   51phy    C27 1359   1.223   2.225   0.896 -0.0155 -0.0546  0.6160
   51phy    C26 1360   1.236   2.307   0.765 -0.9112  0.4736 -0.0982
   51phy    C25 1361   1.382   2.312   0.721 -0.4276 -0.1551 -0.4321
   51phy    C23 1362   1.401   2.349   0.570 -0.2131  0.5917 -0.6844
   51phy    C24 1363   1.384   2.504   0.542  0.3558 -0.5543 -0.1812
   51phy    C22 1364   1.546   2.321   0.533  0.0754  0.2272  0.1234
   51phy    C21 1365   1.563   2.273   0.383  0.4554 -0.1488  0.2626
   51phy    C20 1366   1.712   2.286   0.340  0.3834  0.2869 -0.4448
   51phy    C18 1367   1.758   2.268   0.188  1.0192 -0.1397 -0.0948
   51phy    O01 1368   1.685   2.159   0.134  0.2628 -0.6496  0.1825
   51phy    H01 1369   1.732   2.112   0.068 -0.4197 -0.5678 -0.3797
   51phy    C19 1370   1.903   2.232   0.213 -0.4624 -0.1539 -0.7007
   51phy    C13 1371   1.732   2.407   0.105  0.1257 -0.4938  0.0373
   51phy     H3 1372   1.622   2.424   0.108  0.1059 -0.5012 -0.5598
   51phy    O33 1373   1.770   2.524   0.174  0.0864 -0.6614 -0.5999
   51phy    H1B 1374   1.742   2.525   0.263  0.2102 -0.9412 -0.5539
   51phy    C12 1375   1.740   2.433  -0.054 -0.2430 -0.0609  0.4807
   51phy    O11 1376   1.684   2.322  -0.130  0.1771 -0.4549 -0.3567
   51phy    H1A 1377   1.595   2.345  -0.149  0.1834 -0.4189 -0.3439
   52phy    C35 1378   1.859   1.654   1.349  0.4237 -0.0516 -0.0492
   52phy    C33 1379   1.933   1.767   1.277 -0.4939 -0.7287 -0.4616
   52phy    C34 1380   1.993   1.854   1.389  0.5331  0.0900 -0.1215
   52phy    C32 1381   2.045   1.727   1.179  0.3586  0.1738 -0.2551
   52phy    C31 1382   1.999   1.718   1.030 -0.1505 -0.3253 -0.9883
   52phy    C30 1383   2.125   1.688   0.943  0.0166  0.9684  0.2941
   52phy    C28 1384   2.086   1.678   0.790  0.3316  0.1600 -0.0673
   52phy    C29 1385   2.193   1.734   0.696  0.4385  0.2472  0.2748
   52phy    C27 1386   2.047   1.530   0.754 -0.8296 -0.2496 -0.0370
   52phy    C26 1387   1.938   1.501   0.653  0.1707  0.2201  0.5263
   52phy    C25 1388   1.933   1.351   0.607 -0.6119  0.2175 -0.1661
   52phy    C23 1389   1.861   1.328   0.469 -0.9525 -0.3005  0.0859
   52phy    C24 1390   1.942   1.361   0.342  0.4371 -0.2585  0.8496
   52phy    C22 1391   1.808   1.183   0.476  0.3667 -0.0781  0.5117
   52phy    C21 1392   1.666   1.141   0.442 -0.1320  0.3622 -0.4056
   52phy    C20 1393   1.655   0.989   0.443 -0.7169  0.2909 -0.1057
   52phy    C18 1394   1.526   0.912   0.399 -0.5193 -0.7312  0.5828
   52phy    O01 1395   1.407   0.961   0.458  0.3771 -0.1641  0.1714
   52phy    H01 1396   1.409   1.055   0.465  1.1042 -0.1300 -0.4404
   52phy    C19 1397   1.546   0.774   0.453 -0.2579  0.4391 -0.2683
   52phy    C13 1398   1.506   0.911   0.235 -0.9099 -0.0405  0.3824
   52phy     H3 1399   1.498   1.020   0.212  1.0786  0.3472  1.2793
   52phy    O33 1400   1.626   0.889   0.150 -0.2902  0.4398  0.0120
   52phy    H1B 1401   1.679   0.967   0.151  0.1590  0.1418  0.7651
   52phy    C12 1402   1.369   0.882   0.160  0.4695 -0.0352 -0.1939
   52phy    O11 1403   1.264   0.941   0.238  0.6151 -0.1320 -0.5824
   52phy    H1A 1404   1.274   0.911   0.326 -0.9906  1.4458  0.2161
   53phy    C35 1405   1.646   2.526   1.765 -0.3532 -0.4631 -0.3034
   53phy    C33 1406   1.552   2.633   1.710  0.2155  0.1222  0.7659
   53phy    C34 1407   1.447   2.647   1.824 -0.2281 -0.0569  0.3010
   53phy    C32 1408   1.622   2.770   1.678 -0.8937  0.5927 -0.2382
   53phy    C31 1409   1.545   2.853   1.572 -0.1412 -0.1975  0.3253
   53phy    C30 1410   1.593   2.999   1.580 -0.0954  0.0675 -0.5131
   53phy    C28 1411   1.522   3.099   1.491  0.0110 -0.8386  0.6124
   53phy    C29 1412   1.482   3.225   1.566 -0.0831 -0.3844  0.3061
   53phy    C27 1413   1.617   3.141   1.373  0.1619  0.6598  0.4563
   53phy    C26 1414   1.561   3.157   1.230 -0.2281 -0.0030  0.0304
   53phy    C25 1415   1.665   3.221   1.134  0.5395 -0.0789 -0.3497
   53phy    C23 1416   1.621   3.249   0.986 -0.1458 -0.7942 -0.0009
   53phy    C24 1417   1.543   3.378   0.966  0.0844 -0.2457  0.3450
   53phy    C22 1418   1.752   3.268   0.906 -0.4515  0.3939 -0.1678
   53phy    C21 1419   1.762   3.186   0.778  0.1659 -0.0540  0.0900
   53phy    C20 1420   1.902   3.206   0.722  0.1357 -0.3644 -0.4826
   53phy    C18 1421   1.924   3.241   0.570  0.2529 -0.1939 -0.1472
   53phy    O01 1422   1.856   3.144   0.495 -0.1786  0.0585 -0.2570
   53phy    H01 1423   1.864   3.061   0.539  2.1960 -0.6958 -1.8974
   53phy    C19 1424   2.071   3.210   0.551  0.0201 -0.3432  0.2959
   53phy    C13 1425   1.880   3.384   0.515  0.5141 -0.1199  0.1928
   53phy     H3 1426   1.908   3.454   0.598  4.5266 -0.4614 -0.6523
   53phy    O33 1427   1.961   3.451   0.418  0.3796 -0.4264 -0.3549
   53phy    H1B 1428   1.929   3.433   0.332 -1.8004 -0.6773  0.4431
   53phy    C12 1429   1.734   3.438   0.501 -0.3213  0.0792 -0.6689
   53phy    O11 1430   1.674   3.434   0.375 -0.1360 -0.5274  0.6122
   53phy    H1A 1431   1.672   3.517   0.331 -0.8800 -0.6679  0.3668
   54phy    C35 1432   3.130   2.498   2.404  0.3641  0.2586 -0.0151
   54phy    C33 1433   3.133   2.482   2.251  0.2511  0.0833 -0.0628
   54phy    C34 1434   3.273   2.435   2.209 -0.4412  0.4472 -0.7878
   54phy    C32 1435   3.013   2.397   2.200  0.0494  0.6298 -0.1613
   54phy    C31 1436   2.960   2.424   2.056  0.2036 -0.0077 -0.1531
   54phy    C30 1437   2.866   2.310   2.020  0.0383 -0.4433  0.0477
   54phy    C28 1438   2.843   2.286   1.867  0.0233 -0.1957 -0.1261
   54phy    C29 1439   2.863   2.142   1.825  0.0033 -0.1353 -0.2645
   54phy    C27 1440   2.705   2.347   1.830 -0.0982 -0.2563  0.0829
   54phy    C26 1441   2.707   2.414   1.699  0.3182 -0.4431  0.1018
   54phy    C25 1442   2.575   2.483   1.665 -0.0305 -0.4608  0.0147
   54phy    C23 1443   2.565   2.545   1.519 -0.0785 -0.0175 -0.5208
   54phy    C24 1444   2.415   2.555   1.472  0.1331 -0.4179 -0.1316
   54phy    C22 1445   2.632   2.684   1.516  0.6738 -0.1934  0.0954
   54phy    C21 1446   2.714   2.718   1.393 -0.1823 -0.2213 -0.3978
   54phy    C20 1447   2.791   2.851   1.415 -0.4883  0.4355  0.1161
   54phy    C18 1448   2.897   2.906   1.313  0.0067 -0.3882 -0.2856
   54phy    O01 1449   2.994   2.807   1.290  0.0422  0.0200  0.0811
   54phy    H01 1450   2.998   2.755   1.368 -1.2047 -0.7720 -0.3598
   54phy    C19 1451   2.947   3.021   1.405  0.4208 -0.1527 -0.1511
   54phy    C13 1452   2.839   2.963   1.168 -0.0020  0.1913  0.0025
   54phy     H3 1453   2.793   2.874   1.118 -0.8600  1.1587 -0.9755
   54phy    O33 1454   2.727   3.045   1.155 -0.0297  0.3588 -0.6832
   54phy    H1B 1455   2.709   3.075   1.068 -1.8474 -1.1573 -0.9077
   54phy    C12 1456   2.932   2.982   1.041  0.0254  0.0202  0.6434
   54phy    O11 1457   3.035   2.886   1.027  0.7873 -0.1662  0.0549
   54phy    H1A 1458   3.059   2.851   1.110  2.1380 -1.2256 -0.7387
   55phy    C35 1459   4.657   3.937   1.354 -0.2976  0.4196  0.2700
   55phy    C33 1460   4.771   4.034   1.326 -0.3032 -0.4673  0.2945
   55phy    C34 1461   4.901   4.006   1.406  0.3085  0.2442  0.2781
   55phy    C32 1462   4.788   4.044   1.172  0.5648  0.2936 -0.0531
   55phy    C31 1463   4.845   4.174   1.118  0.3854 -0.8248  0.4237
   55phy    C30 1464   4.863   4.160   0.968  0.0775  0.0741  0.4904
   55phy    C28 1465   4.950   4.265   0.891 -0.1183  0.5320  0.0411
   55phy    C29 1466   5.100   4.242   0.900 -0.4707 -0.2008  0.0810
   55phy    C27 1467   4.903   4.239   0.745  0.5709 -0.0298 -0.1205
   55phy    C26 1468   4.916   4.367   0.658  0.5693 -0.0427 -0.1923
   55phy    C25 1469   4.821   4.359   0.533  0.1133  0.2940 -0.0578
   55phy    C23 1470   4.828   4.476   0.436  0.0829 -0.1287 -0.2807
   55phy    C24 1471   4.894   4.422   0.312 -0.4968 -0.4786  0.2018
   55phy    C22 1472   4.687   4.529   0.400 -0.1802  0.2273  0.1981
   55phy    C21 1473   4.675   4.672   0.353 -0.1105 -0.1549 -0.0010
   55phy    C20 1474   4.532   4.711   0.308 -0.0911 -0.5846 -0.7875
   55phy    C18 1475   4.505   4.849   0.239 -0.0247 -0.1518  0.2992
   55phy    O01 1476   4.557   4.960   0.322 -0.2183 -0.0019  0.1694
   55phy    H01 1477   4.486   5.021   0.329 -1.2611 -1.3033  1.6144
   55phy    C19 1478   4.356   4.853   0.267  0.4245  0.0112 -0.3907
   55phy    C13 1479   4.549   4.862   0.083  0.4720 -0.2317 -0.6160
   55phy     H3 1480   4.659   4.842   0.084  0.5876  0.2941  0.9867
   55phy    O33 1481   4.512   4.757  -0.001  0.4986  0.3718  1.2827
   55phy    H1B 1482   4.588   4.716  -0.037  0.3299  0.7087  0.5349
   55phy    C12 1483   4.577   4.998   0.004 -0.6177  0.4201 -0.0551
   55phy    O11 1484   4.604   5.110   0.082 -0.5155 -0.3054 -0.4308
   55phy    H1A 1485   4.692   5.101   0.112 -0.5476 -1.8401 -0.7263
   56phy    C35 1486   2.153   3.204   2.040 -0.3887  0.2150  0.6826
   56phy    C33 1487   2.088   3.070   2.060  0.2463 -0.8055  0.1480
   56phy    C34 1488   2.010   3.032   1.932  0.0746 -0.0815  0.6297
   56phy    C32 1489   2.194   2.977   2.110  0.2476 -0.3062  0.3857
   56phy    C31 1490   2.150   2.856   2.186  0.3402  0.2500 -0.1200
   56phy    C30 1491   2.254   2.805   2.283 -0.1040 -0.4834 -0.2233
   56phy    C28 1492   2.217   2.681   2.371  0.3050 -0.0723 -0.1457
   56phy    C29 1493   2.287   2.550   2.322  0.5491 -0.3762 -0.3186
   56phy    C27 1494   2.251   2.709   2.519  0.2459  0.4791 -0.4198
   56phy    C26 1495   2.124   2.743   2.599  0.1851 -0.0436 -0.1514
   56phy    C25 1496   2.155   2.775   2.746  0.9015 -0.5380 -0.2906
   56phy    C23 1497   2.039   2.842   2.829 -0.2496  0.0701  0.0634
   56phy    C24 1498   1.942   2.737   2.874  0.1650 -0.3775  0.7770
   56phy    C22 1499   2.078   2.911   2.959 -0.1896  0.3325 -0.3236
   56phy    C21 1500   2.129   3.053   2.957  0.8527  0.3284  0.1424
   56phy    C20 1501   2.183   3.101   3.091 -0.0157 -0.7095 -0.0028
   56phy    C18 1502   2.247   3.244   3.100 -0.0068  0.9292 -0.3405
   56phy    O01 1503   2.145   3.345   3.086 -0.2715  0.1658  0.3128
   56phy    H01 1504   2.068   3.329   3.137 -0.2702  1.8246  0.9182
   56phy    C19 1505   2.268   3.248   3.253  0.3691  0.7103 -0.4245
   56phy    C13 1506   2.376   3.275   3.008  0.2293 -0.1275 -0.1429
   56phy     H3 1507   2.353   3.237   2.905  0.1602 -0.1370 -0.1234
   56phy    O33 1508   2.493   3.201   3.046  0.1897  0.0651  0.4933
   56phy    H1B 1509   2.472   3.110   3.049 -0.1715  0.1605  1.1424
   56phy    C12 1510   2.419   3.427   2.979 -0.1414 -0.0087  0.3173
   56phy    O11 1511   2.324   3.522   2.937 -0.5814 -0.0814 -0.0363
   56phy    H1A 1512   2.251   3.514   2.996  1.9742 -1.2474  3.2717
   57phy    C35 1513   1.154   2.928   1.356 -0.0533  0.7025 -0.7773
   57phy    C33 1514   1.071   3.050   1.335 -0.2375  0.3033  0.0089
   57phy    C34 1515   1.109   3.142   1.451 -0.1353  0.2198 -0.2486
   57phy    C32 1516   1.093   3.139   1.210 -0.1721 -0.2880  0.3554
   57phy    C31 1517   1.010   3.087   1.092  0.0038 -0.2781  0.2010
   57phy    C30 1518   1.024   3.164   0.958  0.3250  0.2185 -0.4825
   57phy    C28 1519   0.900   3.148   0.866 -0.4010  0.3567 -0.4020
   57phy    C29 1520   0.796   3.257   0.897 -0.1067 -0.3890  0.2565
   57phy    C27 1521   0.948   3.173   0.720 -0.2170 -0.1389  0.4674
   57phy    C26 1522   0.852   3.129   0.612  0.2289 -0.3879  0.1685
   57phy    C25 1523   0.868   3.198   0.475 -0.5228  0.4791  0.3414
   57phy    C23 1524   0.785   3.152   0.356 -0.9037  0.3128 -0.5287
   57phy    C24 1525   0.631   3.172   0.374  0.2033 -0.0813  0.1902
   57phy    C22 1526   0.842   3.232   0.232  0.2129 -0.1478  0.5821
   57phy    C21 1527   0.797   3.203   0.089  0.3444 -0.8547  0.0435
   57phy    C20 1528   0.850   3.308  -0.013 -0.0889 -0.3395  0.1911
   57phy    C18 1529   0.771   3.333  -0.150 -0.1893  0.3873  0.8130
   57phy    O01 1530   0.748   3.209  -0.214 -0.4919  0.2914  0.2872
   57phy    H01 1531   0.830   3.164  -0.222  0.7382  2.0629  2.1437
   57phy    C19 1532   0.877   3.402  -0.242 -0.0916  0.3430  0.3418
   57phy    C13 1533   0.638   3.408  -0.124 -0.0491 -0.7351  0.0865
   57phy     H3 1534   0.574   3.332  -0.073 -0.1602 -0.5659  0.1994
   57phy    O33 1535   0.633   3.509  -0.022 -0.4964 -1.0665 -0.1686
   57phy    H1B 1536   0.640   3.594  -0.062  0.1110 -1.3125 -0.6106
   57phy    C12 1537   0.521   3.427  -0.232  0.8127 -0.0674 -0.1059
   57phy    O11 1538   0.552   3.521  -0.336 -0.2907  0.8549 -0.5707
   57phy    H1A 1539   0.474   3.568  -0.356  0.0031  1.2665 -0.7755
   58phy    C35 1540   1.779   2.769   2.136 -0.0984 -0.0531 -0.1859
   58phy    C33 1541   1.689   2.882   2.179 -0.1996  0.3883  0.1252
   58phy    C34 1542   1.767   2.993   2.250 -0.4380  0.1831  0.0144
   58phy    C32 1543   1.608   2.926   2.057  0.3191  0.2168 -0.0484
   58phy    C31 1544   1.459   2.974   2.085  0.3100 -0.0962  0.3483
   58phy    C30 1545   1.378   2.989   1.955 -1.0120 -0.5224  0.1041
   58phy    C28 1546   1.233   3.029   1.961  0.6066 -0.2027  0.3249
   58phy    C29 1547   1.178   3.084   1.828 -0.3456  0.5235  0.4723
   58phy    C27 1548   1.140   2.904   1.988 -0.2586  0.0200  0.0240
   58phy    C26 1549   1.043   2.932   2.110 -0.3776 -0.2283 -0.3222
   58phy    C25 1550   0.950   2.811   2.151 -0.1099 -0.1507  0.1571
   58phy    C23 1551   0.858   2.828   2.275 -0.1814 -0.5104 -0.0428
   58phy    C24 1552   0.719   2.786   2.245  0.4216  0.5108  0.1925
   58phy    C22 1553   0.908   2.760   2.407 -0.0603 -0.2503 -0.4375
   58phy    C21 1554   1.003   2.846   2.489  0.4837 -0.8320  0.2030
   58phy    C20 1555   1.075   2.758   2.590  0.4656 -0.0611 -0.4991
   58phy    C18 1556   1.171   2.834   2.699  0.1574  0.1932  0.2214
   58phy    O01 1557   1.133   2.973   2.724 -0.5662 -0.0114 -0.6774
   58phy    H01 1558   1.187   3.027   2.669  1.9005  0.7299  2.2137
   58phy    C19 1559   1.139   2.763   2.833 -0.4781  0.4633  0.0416
   58phy    C13 1560   1.326   2.830   2.661  0.1893  0.2600  0.1862
   58phy     H3 1561   1.353   2.725   2.632  0.1256  0.5947 -1.1985
   58phy    O33 1562   1.411   2.845   2.774 -0.5327 -0.5206 -0.2005
   58phy    H1B 1563   1.408   2.932   2.809  1.7701 -0.5003  0.1006
   58phy    C12 1564   1.372   2.927   2.551  0.4365  0.2824 -0.1941
   58phy    O11 1565   1.340   3.061   2.572  0.2078  0.4072  0.3566
   58phy    H1A 1566   1.384   3.111   2.506 -0.3299  0.9886  0.4329
   59phy    C35 1567   0.626   2.589   0.423 -0.6456 -0.1211  0.0321
   59phy    C33 1568   0.633   2.684   0.541  0.4368 -0.2209  0.1303
   59phy    C34 1569   0.498   2.713   0.607 -0.3183  0.3501 -0.6812
   59phy    C32 1570   0.719   2.625   0.654 -0.0336 -0.0008 -0.0189
   59phy    C31 1571   0.847   2.712   0.671  0.6385 -0.1768  0.0246
   59phy    C30 1572   0.936   2.647   0.782  1.0815  0.2988  0.6384
   59phy    C28 1573   1.038   2.733   0.846 -0.1336 -0.9861 -0.0018
   59phy    C29 1574   1.049   2.702   0.997 -0.1406 -0.2902  0.2415
   59phy    C27 1575   1.168   2.742   0.768  0.0841 -0.4279  0.3718
   59phy    C26 1576   1.185   2.869   0.677  0.0982  0.0877 -0.5685
   59phy    C25 1577   1.323   2.890   0.620 -0.2803  0.0239  0.3203
   59phy    C23 1578   1.333   3.009   0.523  0.4848 -0.2585 -0.5094
   59phy    C24 1579   1.343   3.148   0.594 -0.8056  0.3466 -0.3481
   59phy    C22 1580   1.444   2.983   0.422 -0.0877 -0.7542  0.3719
   59phy    C21 1581   1.399   2.993   0.274  0.2074  0.3890 -0.3017
   59phy    C20 1582   1.515   2.953   0.182 -0.0988 -0.1605  0.1561
   59phy    C18 1583   1.514   2.951   0.023  0.0130 -0.2807 -0.3096
   59phy    O01 1584   1.386   2.904  -0.024 -0.0453  0.2225  0.3790
   59phy    H01 1585   1.317   2.953   0.017  1.2613  1.0825  1.6635
   59phy    C19 1586   1.627   2.857  -0.018 -0.5768 -0.1108  0.1288
   59phy    C13 1587   1.541   3.102  -0.029  0.7014  0.5248 -0.6708
   59phy     H3 1588   1.455   3.161   0.011  1.1636  2.6687 -2.6130
   59phy    O33 1589   1.639   3.180   0.035 -0.4200 -0.4950  0.0749
   59phy    H1B 1590   1.685   3.121   0.091  1.1044  1.1880  0.6654
   59phy    C12 1591   1.501   3.155  -0.171  0.3565 -0.1858  0.5755
   59phy    O11 1592   1.372   3.110  -0.215  0.0742 -0.0660 -0.6081
   59phy    H1A 1593   1.315   3.112  -0.141  0.2677 -1.5119 -0.3822
   60phy    C35 1594   0.787   4.123   0.349 -0.0250  0.5342  0.0408
   60phy    C33 1595   0.764   4.173   0.491  0.2172  0.6333  0.3751
   60phy    C34 1596   0.825   4.073   0.584 -0.3123 -0.6330  0.0462
   60phy    C32 1597   0.829   4.316   0.504 -0.5504 -0.4212 -0.3923
   60phy    C31 1598   0.757   4.409   0.605  0.6961  0.3275  0.2596
   60phy    C30 1599   0.805   4.555   0.599  0.1766  0.2047 -0.1166
   60phy    C28 1600   0.725   4.649   0.696 -0.7195 -0.3899  0.0874
   60phy    C29 1601   0.802   4.666   0.828 -0.1679 -0.5362  0.2785
   60phy    C27 1602   0.709   4.788   0.634 -0.2024 -0.3675 -0.3005
   60phy    C26 1603   0.581   4.817   0.549 -0.2383  0.0958  0.2299
   60phy    C25 1604   0.579   4.963   0.511  0.1831  0.2898  0.7092
   60phy    C23 1605   0.452   5.000   0.427 -0.5264  0.2293 -0.0059
   60phy    C24 1606   0.371   5.107   0.506 -0.7238  0.4675  0.2270
   60phy    C22 1607   0.497   5.071   0.299 -0.0785  0.0389 -0.1048
   60phy    C21 1608   0.517   4.992   0.174 -0.2226  0.0508  0.0850
   60phy    C20 1609   0.602   5.074   0.074 -0.0186  0.1435 -0.2395
   60phy    C18 1610   0.640   5.015  -0.062 -0.5642 -0.4764 -0.6552
   60phy    O01 1611   0.688   4.879  -0.039  0.4273  0.2328 -0.1996
   60phy    H01 1612   0.773   4.860  -0.074  0.1856 -1.2160 -0.0596
   60phy    C19 1613   0.770   5.097  -0.100 -0.0867 -0.4189  0.6827
   60phy    C13 1614   0.517   5.019  -0.171 -0.1295  0.3634 -0.4286
   60phy     H3 1615   0.440   4.952  -0.126 -0.0085 -0.1430 -0.9621
   60phy    O33 1616   0.437   5.135  -0.185  0.0465  0.4623 -0.1939
   60phy    H1B 1617   0.475   5.188  -0.253  1.2584 -1.4246 -1.0590
   60phy    C12 1618   0.515   4.935  -0.299 -0.1866  0.2902  0.4164
   60phy    O11 1619   0.607   4.972  -0.400 -0.1146 -0.0715  0.1463
   60phy    H1A 1620   0.608   5.065  -0.409  0.7062  0.1110  1.6869
   61phy    C35 1621   1.732   5.004   1.426 -0.6234 -0.0134 -0.6719
   61phy    C33 1622   1.662   4.899   1.332 -0.1570  0.5229  0.0302
   61phy    C34 1623   1.618   4.972   1.207 -0.2356  0.0816 -0.6301
   61phy    C32 1624   1.757   4.792   1.283  0.0871  0.4424  0.3615
   61phy    C31 1625   1.765   4.669   1.373 -0.3782  0.3182 -0.2349
   61phy    C30 1626   1.876   4.579   1.317 -0.3719 -0.5526 -0.1523
   61phy    C28 1627   1.879   4.442   1.383 -0.0539  0.0680  0.0933
   61phy    C29 1628   1.957   4.347   1.292  0.2414 -0.2246 -0.4952
   61phy    C27 1629   1.949   4.449   1.520 -0.5824 -0.2109 -0.0019
   61phy    C26 1630   1.897   4.366   1.632 -0.0606  0.2200 -0.0949
   61phy    C25 1631   1.960   4.391   1.763  0.5335  0.1269 -0.0435
   61phy    C23 1632   1.912   4.312   1.885  0.4139  0.0172 -0.3826
   61phy    C24 1633   2.034   4.299   1.977  0.9569  0.3566 -0.2241
   61phy    C22 1634   1.784   4.375   1.942 -0.0325 -0.3286  0.1411
   61phy    C21 1635   1.700   4.294   2.043 -0.7502 -0.3702  0.1185
   61phy    C20 1636   1.595   4.375   2.114  0.4918  0.1062 -0.6769
   61phy    C18 1637   1.602   4.395   2.272 -0.2704 -0.0533  0.1579
   61phy    O01 1638   1.723   4.472   2.300  0.4123  0.2045 -0.1615
   61phy    H01 1639   1.709   4.550   2.249 -0.8542 -1.7754 -3.1596
   61phy    C19 1640   1.492   4.498   2.289  0.0804  0.1894  0.5667
   61phy    C13 1641   1.583   4.259   2.356  0.2476 -0.3993 -0.0806
   61phy     H3 1642   1.498   4.199   2.315  0.5675 -0.9964  0.1205
   61phy    O33 1643   1.539   4.285   2.490  0.5320 -0.2822  0.0001
   61phy    H1B 1644   1.606   4.328   2.540 -0.5897  1.8557 -0.2440
   61phy    C12 1645   1.704   4.162   2.364 -0.3784 -0.6773  0.3000
   61phy    O11 1646   1.814   4.204   2.440  0.4458  0.8481 -0.1092
   61phy    H1A 1647   1.820   4.296   2.423  3.3378  0.6411 -0.8012
   62phy    C35 1648   0.796   3.382   1.289  0.2294 -0.4042  0.1051
   62phy    C33 1649   0.875   3.509   1.324 -0.0083 -0.6640  0.1574
   62phy    C34 1650   0.911   3.493   1.472  0.3484 -0.2460  0.4113
   62phy    C32 1651   0.989   3.547   1.229 -0.1313 -0.4603  0.4299
   62phy    C31 1652   1.025   3.698   1.203  0.4322 -0.3608 -0.2428
   62phy    C30 1653   1.114   3.717   1.083 -0.3720 -0.3328 -0.1612
   62phy    C28 1654   1.170   3.859   1.063  0.3738 -0.1198  0.2221
   62phy    C29 1655   1.295   3.900   1.149 -0.0534  0.4762  0.0242
   62phy    C27 1656   1.206   3.884   0.915  0.1302  0.2418  0.5187
   62phy    C26 1657   1.178   4.024   0.849  0.6697  0.1709  0.4141
   62phy    C25 1658   1.239   4.034   0.708  0.1744 -0.5734  0.3925
   62phy    C23 1659   1.214   4.158   0.621 -0.2376 -0.2209 -0.0786
   62phy    C24 1660   1.286   4.284   0.675  0.8534  0.4319 -0.0483
   62phy    C22 1661   1.266   4.130   0.482 -0.0568  0.7153 -0.0703
   62phy    C21 1662   1.185   4.181   0.362 -0.0633 -0.1525 -0.4865
   62phy    C20 1663   1.236   4.132   0.226 -0.1346 -0.1487  0.0779
   62phy    C18 1664   1.160   4.183   0.101 -0.7778  0.3938 -0.2722
   62phy    O01 1665   1.020   4.148   0.110  0.2084  0.4803  0.0539
   62phy    H01 1666   1.010   4.057   0.132  0.0012  0.4057 -0.3277
   62phy    C19 1667   1.210   4.085  -0.004 -0.5166 -0.0251 -0.3058
   62phy    C13 1668   1.191   4.338   0.054 -0.2383  0.5784  0.3910
   62phy     H3 1669   1.284   4.364   0.111  0.9833 -0.0983 -1.2248
   62phy    O33 1670   1.248   4.373  -0.076  0.2586 -0.3058 -0.1975
   62phy    H1B 1671   1.176   4.384  -0.135  0.4777  1.0068 -0.2438
   62phy    C12 1672   1.108   4.457   0.110 -0.0134 -0.9439 -0.4072
   62phy    O11 1673   0.997   4.504   0.032 -0.8912 -0.1393  0.4197
   62phy    H1A 1674   0.935   4.434   0.026  0.1201 -1.1089  1.1652
   63phy    C35 1675   1.239   3.494   2.318 -0.1301  0.1034  0.2639
   63phy    C33 1676   1.299   3.428   2.443 -0.4230 -0.1966 -0.2460
   63phy    C34 1677   1.194   3.330   2.490 -0.1322 -0.4936  0.0630
   63phy    C32 1678   1.432   3.349   2.411  0.0116 -0.6946  0.6270
   63phy    C31 1679   1.542   3.333   2.520  0.1508 -0.1520 -0.1837
   63phy    C30 1680   1.664   3.270   2.468 -0.4052  0.1228 -0.1944
   63phy    C28 1681   1.789   3.239   2.562  0.2677  0.0281  0.1529
   63phy    C29 1682   1.786   3.090   2.596  0.3170  0.1475 -0.3714
   63phy    C27 1683   1.914   3.248   2.471  0.4695 -0.3972  0.7113
   63phy    C26 1684   2.042   3.303   2.528 -0.5590  0.6779 -0.8131
   63phy    C25 1685   2.167   3.272   2.444  0.7100 -0.5625 -0.1372
   63phy    C23 1686   2.308   3.327   2.482  0.0116  0.2681  0.1243
   63phy    C24 1687   2.406   3.285   2.371 -0.2583  0.5016 -0.4786
   63phy    C22 1688   2.317   3.480   2.481 -0.2885  0.3365 -0.0947
   63phy    C21 1689   2.289   3.547   2.620  0.2036  0.5665  0.1826
   63phy    C20 1690   2.268   3.699   2.609  0.1459  0.1401  0.0736
   63phy    C18 1691   2.196   3.769   2.733 -0.4000  0.1804 -0.2478
   63phy    O01 1692   2.276   3.748   2.850  0.5541 -0.0520 -0.5189
   63phy    H01 1693   2.296   3.658   2.865  0.3045  0.3011  2.6935
   63phy    C19 1694   2.223   3.914   2.688  0.0723 -0.2250  0.1347
   63phy    C13 1695   2.039   3.743   2.766 -0.0033 -0.3708 -0.4256
   63phy     H3 1696   1.976   3.776   2.679  1.0582  2.9135 -0.0846
   63phy    O33 1697   2.005   3.846   2.866 -0.0958  0.2405  0.4683
   63phy    H1B 1698   2.053   3.838   2.946  0.7407  0.8262  0.0324
   63phy    C12 1699   1.987   3.604   2.826  0.0487  0.4540  0.6066
   63phy    O11 1700   1.993   3.565   2.962  0.3963  0.1313 -0.5276
   63phy    H1A 1701   1.956   3.479   2.963 -1.0393  0.7297  0.2700
   64phy    C35 1702   1.396   4.802   0.793 -0.5043 -0.2338  0.5714
   64phy    C33 1703   1.545   4.817   0.764 -0.0220  0.0623  0.3387
   64phy    C34 1704   1.589   4.964   0.785  0.3680  0.1801  0.6561
   64phy    C32 1705   1.624   4.725   0.857  0.0293 -0.8818  0.3814
   64phy    C31 1706   1.713   4.619   0.787  0.1871 -0.0772 -0.1841
   64phy    C30 1707   1.786   4.542   0.896  0.0863  0.2856  0.4225
   64phy    C28 1708   1.839   4.410   0.846  0.0866  0.2716 -0.3204
   64phy    C29 1709   1.972   4.387   0.904 -0.5409  0.0485  0.1183
   64phy    C27 1710   1.749   4.290   0.890  0.3506 -0.0273 -0.0275
   64phy    C26 1711   1.762   4.156   0.817  0.1728 -0.1946  0.4000
   64phy    C25 1712   1.673   4.050   0.877 -0.6149  0.6421  0.3291
   64phy    C23 1713   1.675   3.907   0.812 -0.2099 -0.0626 -0.0754
   64phy    C24 1714   1.617   3.803   0.904 -0.0998  0.0916 -0.4400
   64phy    C22 1715   1.591   3.905   0.677  0.0850  0.4972  0.0789
   64phy    C21 1716   1.678   3.915   0.551 -0.0918 -0.2902 -0.1823
   64phy    C20 1717   1.602   3.918   0.421  0.1604 -0.2013  0.3538
   64phy    C18 1718   1.679   3.918   0.278  0.4375 -0.2746 -0.3126
   64phy    O01 1719   1.780   4.017   0.282 -0.0131 -0.4448 -0.3164
   64phy    H01 1720   1.808   4.045   0.197  1.1030  0.0978  0.2150
   64phy    C19 1721   1.573   3.966   0.176 -0.0220  0.0862  0.0267
   64phy    C13 1722   1.734   3.771   0.239  0.9477  0.2917  0.1185
   64phy     H3 1723   1.787   3.740   0.333 -1.8085  2.0861  2.4417
   64phy    O33 1724   1.633   3.666   0.239 -0.2261 -0.1815 -0.0603
   64phy    H1B 1725   1.598   3.640   0.156 -2.2111  0.1359  0.6387
   64phy    C12 1726   1.863   3.738   0.155 -0.4046  0.7034  0.2313
   64phy    O11 1727   1.856   3.739   0.011 -0.0040 -0.0035  0.1045
   64phy    H1A 1728   1.934   3.709  -0.032  0.0082  2.0039 -1.4355
   65phy    C35 1729   3.005   0.699   2.014 -0.0122 -0.1630  0.2757
   65phy    C33 1730   2.856   0.696   2.018  0.2806  0.3934  0.2812
   65phy    C34 1731   2.805   0.737   2.156 -0.1315 -0.2859 -0.2931
   65phy    C32 1732   2.791   0.779   1.907 -0.2517  0.2474  0.4309
   65phy    C31 1733   2.733   0.679   1.807 -0.1614  0.2865 -0.8741
   65phy    C30 1734   2.718   0.748   1.671  0.1973  0.5245  0.3235
   65phy    C28 1735   2.633   0.689   1.558 -0.5470  0.2314 -0.2327
   65phy    C29 1736   2.520   0.792   1.520  0.2836  0.1925 -0.6702
   65phy    C27 1737   2.716   0.661   1.430  0.0312 -0.4609 -0.0554
   65phy    C26 1738   2.679   0.538   1.351  0.4607  0.1398  0.1016
   65phy    C25 1739   2.782   0.485   1.243  0.3336  0.3810  0.4152
   65phy    C23 1740   2.763   0.345   1.184  0.7480  0.0879  0.3702
   65phy    C24 1741   2.659   0.356   1.072 -0.5309  0.4739  0.0007
   65phy    C22 1742   2.899   0.301   1.127 -0.1534 -0.1609 -0.2152
   65phy    C21 1743   2.912   0.152   1.111  0.4039 -0.0554  0.3019
   65phy    C20 1744   3.049   0.115   1.050 -0.3458 -0.4137 -0.5786
   65phy    C18 1745   3.089  -0.031   1.004 -0.2228  0.7153 -0.0790
   65phy    O01 1746   3.081  -0.122   1.116 -0.2760 -0.2203  0.4546
   65phy    H01 1747   3.062  -0.076   1.195  0.8042 -0.7032  1.0238
   65phy    C19 1748   3.236  -0.013   0.967 -0.1821 -0.0552 -0.2830
   65phy    C13 1749   2.988  -0.085   0.884  0.2769 -0.6401 -0.6732
   65phy     H3 1750   2.888  -0.095   0.933  0.2077  0.2118 -0.6167
   65phy    O33 1751   2.952   0.013   0.780 -0.3157 -0.1542 -0.4774
   65phy    H1B 1752   2.874   0.056   0.810  0.5174  1.0745  0.0152
   65phy    C12 1753   2.980  -0.235   0.834  0.2904 -0.3858 -0.3944
   65phy    O11 1754   3.025  -0.334   0.916  0.0076 -0.3432 -0.3578
   65phy    H1A 1755   3.077  -0.291   0.982 -0.6193 -0.2928  0.1236
   66phy    C35 1756   1.026   0.404   1.120 -0.0461  0.7399  0.1553
   66phy    C33 1757   1.175   0.405   1.102  0.0069 -0.2530  0.6397
   66phy    C34 1758   1.219   0.454   0.963 -0.4314 -0.2633 -0.1322
   66phy    C32 1759   1.221   0.491   1.222 -0.1161  0.3994 -0.4351
   66phy    C31 1760   1.369   0.505   1.252 -0.4503 -0.0277  0.1583
   66phy    C30 1761   1.382   0.616   1.355  0.0030  0.3808  0.1018
   66phy    C28 1762   1.518   0.671   1.396 -0.0373 -0.9791  0.4405
   66phy    C29 1763   1.554   0.791   1.310 -0.0354 -0.3963  0.3025
   66phy    C27 1764   1.520   0.699   1.546 -0.3825 -0.3283  0.1132
   66phy    C26 1765   1.656   0.690   1.620  0.1075 -1.0149 -0.2084
   66phy    C25 1766   1.644   0.726   1.765 -0.2343  0.3873  0.3694
   66phy    C23 1767   1.779   0.727   1.844  0.1342 -0.1437  0.3678
   66phy    C24 1768   1.833   0.870   1.858 -0.3193 -0.9087 -0.0155
   66phy    C22 1769   1.742   0.673   1.984  0.3740  0.4436 -0.4613
   66phy    C21 1770   1.856   0.598   2.054 -0.0721 -0.2114 -0.1968
   66phy    C20 1771   1.785   0.525   2.172  0.0516  0.4393  0.3804
   66phy    C18 1772   1.871   0.458   2.286 -0.6857  0.4119 -0.0321
   66phy    O01 1773   1.972   0.552   2.329  0.2468 -0.2260  0.1310
   66phy    H01 1774   1.960   0.628   2.276 -0.2086 -0.1977  0.2705
   66phy    C19 1775   1.762   0.450   2.395  0.0245 -0.2054 -0.0518
   66phy    C13 1776   1.937   0.322   2.231 -0.3886  0.2231 -0.3687
   66phy     H3 1777   1.967   0.337   2.125  1.6734  2.4364  0.4189
   66phy    O33 1778   1.837   0.219   2.216  0.2542  0.2169 -0.0891
   66phy    H1B 1779   1.876   0.140   2.186 -0.5796 -0.4618  0.5275
   66phy    C12 1780   2.072   0.262   2.310 -0.1634 -0.5368 -0.2455
   66phy    O11 1781   2.073   0.217   2.443 -0.3904  0.1556  0.2304
   66phy    H1A 1782   2.025   0.137   2.450  1.4500 -1.3340 -2.5247
   67phy    C35 1783   3.059   0.883   0.873  0.0908 -0.2693 -0.1188
   67phy    C33 1784   3.080   0.805   1.004 -0.4704 -0.0171 -0.2946
   67phy    C34 1785   2.948   0.813   1.085  0.1398 -0.1110 -0.1475
   67phy    C32 1786   3.128   0.660   0.988  0.2968  0.3712 -0.6291
   67phy    C31 1787   3.265   0.634   1.059  0.1227 -0.0729  0.2050
   67phy    C30 1788   3.278   0.476   1.068  0.0181  0.5880  0.5720
   67phy    C28 1789   3.427   0.434   1.078  0.8134 -0.4287  0.4464
   67phy    C29 1790   3.469   0.429   1.225  0.0251  0.1183  0.1197
   67phy    C27 1791   3.458   0.295   1.024 -0.0456 -0.3508  0.5373
   67phy    C26 1792   3.556   0.305   0.911 -0.5926  0.3521  0.1868
   67phy    C25 1793   3.600   0.162   0.866 -0.1334  0.5532 -0.5174
   67phy    C23 1794   3.666   0.161   0.728 -0.0342  0.0768  0.0825
   67phy    C24 1795   3.819   0.168   0.735  0.0186  0.4346 -0.1115
   67phy    C22 1796   3.630   0.029   0.656 -0.4590 -0.2526 -0.0562
   67phy    C21 1797   3.505   0.025   0.576  0.4641 -0.2854  1.0036
   67phy    C20 1798   3.492  -0.107   0.509  0.0868  0.3529  0.0223
   67phy    C18 1799   3.364  -0.137   0.417 -0.5211  0.1888  0.0138
   67phy    O01 1800   3.250  -0.151   0.510 -0.0944  0.8051 -0.1357
   67phy    H01 1801   3.285  -0.197   0.584  0.2451 -1.5308 -1.6500
   67phy    C19 1802   3.387  -0.281   0.355 -0.0295 -0.1581 -0.4538
   67phy    C13 1803   3.335  -0.026   0.298 -0.1704  0.0060  0.0931
   67phy     H3 1804   3.322   0.069   0.357  1.8798 -0.8098  2.0336
   67phy    O33 1805   3.453   0.021   0.218  0.2809 -0.0012 -0.3170
   67phy    H1B 1806   3.516  -0.048   0.213  0.7332  0.3449  0.3263
   67phy    C12 1807   3.205  -0.000   0.222 -0.2780 -0.1837 -0.0467
   67phy    O11 1808   3.178  -0.078   0.108  0.1287  1.0790 -0.3367
   67phy    H1A 1809   3.250  -0.078   0.048  0.1454 -1.4221 -0.4011
   68phy    C35 1810   2.308   0.217   1.181  0.3546  0.2878  0.1266
   68phy    C33 1811   2.329   0.224   1.331 -0.2940 -0.0487 -0.3949
   68phy    C34 1812   2.316   0.366   1.384 -0.1231  0.4810  0.5960
   68phy    C32 1813   2.237   0.127   1.414 -0.2299 -0.5022 -0.4032
   68phy    C31 1814   2.276  -0.020   1.421 -0.1814  0.0135 -0.3608
   68phy    C30 1815   2.151  -0.095   1.470 -0.1432  0.4221 -0.2043
   68phy    C28 1816   2.181  -0.246   1.487  0.4529 -0.4031  0.0305
   68phy    C29 1817   2.094  -0.298   1.600  0.0330  0.2590  0.1160
   68phy    C27 1818   2.140  -0.332   1.368  1.2243  0.0526 -0.2476
   68phy    C26 1819   2.244  -0.432   1.323  0.1727  0.0230 -0.0427
   68phy    C25 1820   2.218  -0.498   1.187 -0.2179  0.5420 -0.1821
   68phy    C23 1821   2.327  -0.594   1.142  0.1166 -0.8686 -0.3426
   68phy    C24 1822   2.300  -0.731   1.198 -0.0296  0.4796 -0.3191
   68phy    C22 1823   2.336  -0.619   0.989 -0.4179 -0.3036 -0.5484
   68phy    C21 1824   2.396  -0.513   0.897 -0.1604  0.6889  0.0687
   68phy    C20 1825   2.432  -0.545   0.753 -0.2828  0.2609  0.0999
   68phy    C18 1826   2.318  -0.578   0.645 -0.0656 -0.2849 -0.0673
   68phy    O01 1827   2.234  -0.686   0.696  1.0216 -0.0874 -0.1086
   68phy    H01 1828   2.283  -0.762   0.720 -0.8322 -1.3966 -0.2686
   68phy    C19 1829   2.390  -0.643   0.523  0.2997 -0.0858  0.0641
   68phy    C13 1830   2.223  -0.451   0.606  0.2381  0.3151 -0.6757
   68phy     H3 1831   2.177  -0.422   0.704 -0.0210 -0.1515 -0.6598
   68phy    O33 1832   2.289  -0.329   0.580 -0.5880 -0.0057 -0.1007
   68phy    H1B 1833   2.323  -0.323   0.493 -0.4261  2.5389  0.0786
   68phy    C12 1834   2.072  -0.460   0.555  0.4700  0.1603  0.2096
   68phy    O11 1835   1.997  -0.583   0.558  0.0219  0.1147  0.0096
   68phy    H1A 1836   2.048  -0.645   0.606  0.8188  0.3909 -0.4683
   69phy    C35 1837   3.172   3.022   2.472 -0.2268  0.4455 -0.4145
   69phy    C33 1838   3.065   3.022   2.362  0.0466  0.5057 -0.6927
   69phy    C34 1839   3.002   2.885   2.346 -0.3162  0.2306  0.4289
   69phy    C32 1840   2.953   3.121   2.385  0.1209 -0.1560  0.4622
   69phy    C31 1841   2.973   3.260   2.336  0.2633  0.0445 -0.1707
   69phy    C30 1842   2.846   3.344   2.334 -0.0257 -0.4068  0.5024
   69phy    C28 1843   2.855   3.501   2.327 -0.0352 -0.4465  0.0802
   69phy    C29 1844   2.841   3.539   2.177 -0.5070 -0.3211  0.0294
   69phy    C27 1845   2.732   3.562   2.400  0.0746 -0.0142  0.2211
   69phy    C26 1846   2.784   3.673   2.499 -0.0297  0.0268 -0.0606
   69phy    C25 1847   2.672   3.737   2.583 -0.0862 -0.2321 -0.3650
   69phy    C23 1848   2.727   3.832   2.693  0.5271  0.0649 -0.4883
   69phy    C24 1849   2.744   3.967   2.619  0.4126 -0.5780  0.2186
   69phy    C22 1850   2.617   3.855   2.801  0.3212  0.2985 -0.0247
   69phy    C21 1851   2.653   3.773   2.929  0.3202  0.1429 -0.0654
   69phy    C20 1852   2.545   3.797   3.039 -0.5511 -0.0747  0.4559
   69phy    C18 1853   2.577   3.794   3.192 -0.1012 -0.2560  0.4052
   69phy    O01 1854   2.689   3.877   3.216 -0.8914  0.3883  0.2170
   69phy    H01 1855   2.690   3.958   3.169  1.3807 -1.5623 -3.6098
   69phy    C19 1856   2.461   3.875   3.252 -0.3484  0.3900  0.1642
   69phy    C13 1857   2.599   3.648   3.263  0.4215  0.2982  0.4221
   69phy     H3 1858   2.510   3.583   3.244  1.1989 -0.4126 -0.9332
   69phy    O33 1859   2.595   3.659   3.410  0.1659 -0.0577 -0.4757
   69phy    H1B 1860   2.602   3.747   3.443 -0.0456 -0.6346  1.2141
   69phy    C12 1861   2.727   3.564   3.229  0.3250  0.5689 -0.2248
   69phy    O11 1862   2.735   3.435   3.293 -0.3829  0.3145 -0.2730
   69phy    H1A 1863   2.687   3.442   3.373 -1.3547  0.5033 -0.8463
   70phy    C35 1864   0.993   5.025   0.770 -0.1862 -0.2771 -0.1252
   70phy    C33 1865   1.012   5.181   0.760  0.1602 -0.2337  0.0182
   70phy    C34 1866   0.893   5.252   0.829  0.2807 -0.0227 -0.7903
   70phy    C32 1867   1.152   5.219   0.801  0.4788 -0.0235  0.1965
   70phy    C31 1868   1.242   5.281   0.695 -0.0253  0.2153 -0.6384
   70phy    C30 1869   1.383   5.309   0.744  0.3003  0.1416 -0.8902
   70phy    C28 1870   1.472   5.371   0.634 -0.0509 -0.1860  0.2322
   70phy    C29 1871   1.448   5.523   0.627  0.3687  0.0100 -0.4014
   70phy    C27 1872   1.620   5.352   0.666 -0.4180  0.2988  0.0550
   70phy    C26 1873   1.700   5.295   0.548 -0.4732 -0.1728 -0.0572
   70phy    C25 1874   1.837   5.245   0.598  0.1362  0.1266 -0.2498
   70phy    C23 1875   1.931   5.189   0.486 -0.2747  0.1360 -0.3207
   70phy    C24 1876   2.072   5.161   0.554 -0.0743 -0.1408 -0.3305
   70phy    C22 1877   1.873   5.060   0.418  0.3904 -0.0141 -0.1553
   70phy    C21 1878   1.875   5.056   0.271  0.0482 -0.4176 -0.2030
   70phy    C20 1879   1.776   4.949   0.210 -0.1463 -0.4624 -0.6239
   70phy    C18 1880   1.792   4.895   0.063 -0.8698 -0.7178 -0.0673
   70phy    O01 1881   1.802   5.007  -0.032 -0.2458  0.1295  0.1230
   70phy    H01 1882   1.872   5.065  -0.011 -0.3033  1.0620 -2.0372
   70phy    C19 1883   1.657   4.826   0.034 -0.1858 -0.1803  0.0061
   70phy    C13 1884   1.922   4.797   0.042  0.1358  0.5230  0.1124
   70phy     H3 1885   1.950   4.760   0.144 -0.4759 -0.6662 -0.1267
   70phy    O33 1886   1.902   4.667  -0.018 -0.1044 -0.3824 -0.4091
   70phy    H1B 1887   1.892   4.681  -0.110 -0.3321  2.0558 -0.0931
   70phy    C12 1888   2.070   4.849   0.022 -0.1512  0.6466 -0.3127
   70phy    O11 1889   2.102   4.879  -0.111 -0.0500 -0.6134 -0.2996
   70phy    H1A 1890   2.189   4.913  -0.108 -0.0300 -0.7338  1.0396
   71phy    C35 1891   2.150   1.091   0.912  0.2039 -0.3690 -0.3455
   71phy    C33 1892   2.015   1.089   0.978  0.3098  0.0194 -0.9727
   71phy    C34 1893   1.988   1.228   1.031  0.5838  0.3606 -0.6161
   71phy    C32 1894   1.894   1.043   0.897  0.3845 -0.3266  0.0997
   71phy    C31 1895   1.857   0.898   0.922  0.1692  0.3348 -0.3484
   71phy    C30 1896   1.747   0.824   0.836 -0.5584 -0.2051 -0.3677
   71phy    C28 1897   1.729   0.676   0.882  0.1296 -0.0308  0.2743
   71phy    C29 1898   1.586   0.641   0.915  0.1279  0.0095  1.0816
   71phy    C27 1899   1.799   0.568   0.793  0.1497  0.0494 -0.0946
   71phy    C26 1900   1.951   0.544   0.819 -0.1258  0.1300  0.2390
   71phy    C25 1901   2.010   0.440   0.721  0.2737 -0.3101 -0.6929
   71phy    C23 1902   2.160   0.415   0.740  0.0002  0.0961 -0.2160
   71phy    C24 1903   2.190   0.299   0.840  0.0650 -0.7724  0.0251
   71phy    C22 1904   2.230   0.373   0.610  0.0447 -0.1886 -0.6751
   71phy    C21 1905   2.272   0.488   0.511 -0.5149  0.4543  0.2220
   71phy    C20 1906   2.313   0.450   0.369 -0.2919  0.0299  0.0369
   71phy    C18 1907   2.217   0.373   0.271  0.4376 -0.5591  0.4437
   71phy    O01 1908   2.188   0.246   0.321  0.3247  0.2521 -0.6386
   71phy    H01 1909   2.263   0.195   0.345 -0.9942 -0.9886  1.0613
   71phy    C19 1910   2.312   0.348   0.154  0.5754  0.1424 -0.1401
   71phy    C13 1911   2.081   0.449   0.239 -0.6197 -0.2915 -0.4366
   71phy     H3 1912   2.031   0.451   0.339 -0.0634 -0.1199 -0.1603
   71phy    O33 1913   2.089   0.590   0.220  0.4012  0.3378 -0.5063
   71phy    H1B 1914   2.061   0.612   0.133  1.3613  1.5723 -0.5340
   71phy    C12 1915   1.951   0.381   0.191  0.5033  0.2739 -0.4751
   71phy    O11 1916   1.965   0.236   0.184 -0.1160 -0.2249  0.3351
   71phy    H1A 1917   2.030   0.207   0.245 -0.4215 -0.3665  0.5994
   72phy    C35 1918   2.304   1.570   1.462 -0.0300  0.5474  0.0537
   72phy    C33 1919   2.399   1.680   1.413  0.0352 -0.7708 -0.0687
   72phy    C34 1920   2.485   1.736   1.522 -0.4294  0.3529 -0.0120
   72phy    C32 1921   2.496   1.625   1.308  0.2487  0.2738  0.3765
   72phy    C31 1922   2.446   1.591   1.168 -0.2542  0.0465 -0.1689
   72phy    C30 1923   2.559   1.578   1.067 -0.4479  0.1626  0.1844
   72phy    C28 1924   2.532   1.549   0.917 -0.7105  0.3084  0.4830
   72phy    C29 1925   2.596   1.646   0.827 -0.0831 -0.0547 -0.2116
   72phy    C27 1926   2.602   1.410   0.899  0.4848 -0.3153 -0.2621
   72phy    C26 1927   2.565   1.320   0.780 -0.6170 -0.2439  0.0225
   72phy    C25 1928   2.641   1.191   0.782 -0.4289 -0.5916  1.1732
   72phy    C23 1929   2.609   1.102   0.659 -0.0911 -0.5537 -0.4489
   72phy    C24 1930   2.734   1.019   0.641 -0.5463  0.7573 -0.0403
   72phy    C22 1931   2.495   1.000   0.671 -0.1343  0.2618 -0.6848
   72phy    C21 1932   2.411   0.984   0.550 -0.5278  0.1217  0.1418
   72phy    C20 1933   2.300   0.886   0.561 -0.2304 -0.9585 -0.2410
   72phy    C18 1934   2.177   0.912   0.470  0.0039  0.2360  0.2663
   72phy    O01 1935   2.113   1.041   0.498 -0.4692  0.0947 -0.1906
   72phy    H01 1936   2.172   1.073   0.564 -1.3812  1.9058 -0.2015
   72phy    C19 1937   2.070   0.812   0.523 -1.0054 -0.6724  0.9124
   72phy    C13 1938   2.201   0.884   0.312 -0.5098  0.3412 -0.2459
   72phy     H3 1939   2.276   0.962   0.285 -1.7243  0.7109 -2.8574
   72phy    O33 1940   2.283   0.771   0.276 -0.2423  0.3630  0.0579
   72phy    H1B 1941   2.235   0.690   0.271  0.7223 -0.2891  1.0149
   72phy    C12 1942   2.119   0.959   0.202  0.2941  0.1553 -0.0597
   72phy    O11 1943   2.057   1.082   0.233 -0.0974 -0.1554 -0.4901
   72phy    H1A 1944   2.065   1.100   0.324  1.4872  0.7146 -0.7463
   73phy    C35 1945   2.168   2.154   1.513 -0.0667 -0.1615  0.2490
   73phy    C33 1946   2.318   2.162   1.505 -0.1072  0.8681 -0.3096
   73phy    C34 1947   2.379   2.086   1.621  0.1049 -0.0962  0.0169
   73phy    C32 1948   2.369   2.106   1.374 -0.1385 -0.0607 -0.3875
   73phy    C31 1949   2.504   2.157   1.321  0.0745  0.0352  0.0329
   73phy    C30 1950   2.560   2.059   1.214  0.4243  0.3913 -0.3526
   73phy    C28 1951   2.692   2.109   1.149 -0.2128  0.3259 -0.3052
   73phy    C29 1952   2.810   2.089   1.246  0.4320 -0.4426  0.0526
   73phy    C27 1953   2.704   2.038   1.013 -0.5813  0.3724 -0.1086
   73phy    C26 1954   2.818   2.094   0.924 -0.1627 -0.4018  0.1786
   73phy    C25 1955   2.863   1.996   0.822  0.0374  0.0173  0.0660
   73phy    C23 1956   2.985   2.040   0.737 -0.2742  0.6844 -0.5964
   73phy    C24 1957   3.054   1.916   0.673 -0.3592  0.1818  0.3812
   73phy    C22 1958   2.957   2.139   0.625  0.2483 -0.3924  0.6904
   73phy    C21 1959   2.961   2.295   0.644  0.1310 -0.2665 -0.1487
   73phy    C20 1960   2.957   2.370   0.512 -0.7385  0.4816  0.1290
   73phy    C18 1961   2.910   2.521   0.495  0.6519 -0.6669  0.5140
   73phy    O01 1962   2.772   2.547   0.535 -0.6023 -0.2784 -0.2298
   73phy    H01 1963   2.766   2.634   0.569 -0.8093 -0.2724 -0.2746
   73phy    C19 1964   2.912   2.547   0.345  0.0740 -0.0735  0.6023
   73phy    C13 1965   3.006   2.617   0.580  0.2782 -0.5791 -0.1734
   73phy     H3 1966   2.995   2.577   0.685 -0.0724 -0.4167 -0.1471
   73phy    O33 1967   3.146   2.604   0.576  0.3406  0.1754 -0.4173
   73phy    H1B 1968   3.182   2.622   0.661  1.4406 -0.3935 -0.7422
   73phy    C12 1969   2.958   2.759   0.628  0.0583  0.5037  0.6004
   73phy    O11 1970   2.817   2.786   0.615 -0.2480  0.5066  0.6912
   73phy    H1A 1971   2.808   2.864   0.564  1.4016  0.0238 -0.4324
   74phy    C35 1972   3.465   2.430   1.270  0.2638 -0.1193  0.4631
   74phy    C33 1973   3.588   2.510   1.251  0.4520  0.1769 -0.1720
   74phy    C34 1974   3.636   2.553   1.389 -0.0384 -0.4216 -0.1326
   74phy    C32 1975   3.703   2.436   1.180 -0.0237  0.6941  0.5063
   74phy    C31 1976   3.761   2.509   1.063  0.7063 -0.1970 -0.0807
   74phy    C30 1977   3.859   2.425   0.981 -0.1020 -0.3842 -0.1987
   74phy    C28 1978   3.874   2.474   0.835 -0.1972 -0.1838  0.4529
   74phy    C29 1979   3.983   2.589   0.819 -0.1318  0.0924 -0.4053
   74phy    C27 1980   3.922   2.352   0.757  0.0418 -0.8696 -0.3567
   74phy    C26 1981   3.863   2.327   0.622  0.0852 -0.1731  0.6734
   74phy    C25 1982   3.905   2.196   0.562 -0.0261  0.0230  0.0689
   74phy    C23 1983   3.867   2.185   0.413 -0.2242 -0.1012  0.2745
   74phy    C24 1984   3.976   2.120   0.327  0.1552  0.4385 -0.1321
   74phy    C22 1985   3.726   2.126   0.392  0.1384 -0.4356 -0.7196
   74phy    C21 1986   3.627   2.162   0.289  0.6882  0.3775  0.8786
   74phy    C20 1987   3.506   2.074   0.306  0.1330 -0.2132 -0.0137
   74phy    C18 1988   3.390   2.066   0.203 -0.3525 -0.3630 -0.3041
   74phy    O01 1989   3.359   2.195   0.151  0.5935 -0.5532  0.2960
   74phy    H01 1990   3.439   2.244   0.148  0.0383  0.3433 -0.4136
   74phy    C19 1991   3.265   2.012   0.279 -0.1179 -0.3710 -0.4225
   74phy    C13 1992   3.430   1.971   0.079 -0.7482 -0.3440 -0.1848
   74phy     H3 1993   3.520   2.019   0.034 -1.4437  2.0104  0.7601
   74phy    O33 1994   3.485   1.841   0.108  0.3104 -0.1241 -0.1341
   74phy    H1B 1995   3.549   1.844   0.176  0.5414 -0.2815 -0.3439
   74phy    C12 1996   3.377   1.975  -0.066  0.0876 -1.1034  0.0578
   74phy    O11 1997   3.278   2.074  -0.097  0.1860  0.4023  0.1806
   74phy    H1A 1998   3.313   2.112  -0.175  1.6620  0.4468  0.8300
   75phy    C35 1999   4.943   2.193   2.283  0.8273  0.1098 -0.0122
   75phy    C33 2000   4.805   2.133   2.295 -0.1411  0.8707 -0.2251
   75phy    C34 2001   4.726   2.183   2.419  0.7021 -0.0077 -0.0421
   75phy    C32 2002   4.734   2.133   2.159  0.4098 -0.4784  0.0752
   75phy    C31 2003   4.630   2.022   2.143  0.4486  0.3054  0.3300
   75phy    C30 2004   4.566   2.045   2.007 -0.0722 -0.2759  0.7918
   75phy    C28 2005   4.459   1.933   1.964 -0.4081  0.1646  0.0145
   75phy    C29 2006   4.321   1.987   1.984  0.2813 -0.0689 -0.6544
   75phy    C27 2007   4.448   1.910   1.806  0.2010 -0.3336  0.5087
   75phy    C26 2008   4.561   1.829   1.745  0.1361  0.7327  0.5586
   75phy    C25 2009   4.536   1.764   1.613  0.6346  0.1272  0.4730
   75phy    C23 2010   4.661   1.715   1.535 -0.5292 -0.2881  0.5015
   75phy    C24 2011   4.679   1.560   1.548  0.1363 -0.1006  0.0632
   75phy    C22 2012   4.630   1.736   1.386 -0.1740  0.6372 -0.3183
   75phy    C21 2013   4.725   1.830   1.310  0.1733  0.1332 -0.2315
   75phy    C20 2014   4.681   1.842   1.162  0.1501 -0.0055 -0.6478
   75phy    C18 2015   4.755   1.934   1.065 -0.0069 -1.1079 -0.4749
   75phy    O01 2016   4.770   2.065   1.118 -0.3861 -0.1061 -0.1381
   75phy    H01 2017   4.712   2.076   1.192 -1.1367  0.2996 -0.7735
   75phy    C19 2018   4.648   1.938   0.952  0.1954 -0.8856  0.2881
   75phy    C13 2019   4.903   1.888   1.012  0.1016  0.1922 -0.7376
   75phy     H3 2020   4.965   1.881   1.105 -0.5306 -0.3734 -0.3556
   75phy    O33 2021   4.923   1.749   0.969  0.2272  0.0278  0.4494
   75phy    H1B 2022   4.909   1.743   0.876 -0.3772 -1.9011  0.6219
   75phy    C12 2023   5.010   1.988   0.946 -0.1814  0.1991 -0.3344
   75phy    O11 2024   4.968   2.120   0.918 -0.0481  0.0744  0.5397
   75phy    H1A 2025   4.917   2.152   0.990 -0.3557  0.9240 -0.0408
   76phy    C35 2026   3.719   1.784   1.672  0.5799  0.1202  0.2677
   76phy    C33 2027   3.620   1.686   1.731  0.4604  0.5670  0.0753
   76phy    C34 2028   3.578   1.589   1.625 -0.0808 -0.0409  0.3106
   76phy    C32 2029   3.670   1.632   1.864 -0.3592 -0.2826  0.2469
   76phy    C31 2030   3.571   1.670   1.980  0.1976 -0.1700 -0.2285
   76phy    C30 2031   3.618   1.603   2.114 -0.2546  0.4586 -0.3336
   76phy    C28 2032   3.565   1.680   2.232  0.4220  0.2964 -0.1497
   76phy    C29 2033   3.446   1.598   2.289  0.1823  0.7887 -0.2011
   76phy    C27 2034   3.667   1.682   2.349 -0.8102 -0.0454  0.1349
   76phy    C26 2035   3.663   1.804   2.441 -0.6186  0.3385 -0.2695
   76phy    C25 2036   3.751   1.798   2.563 -0.6073  0.0538  0.0437
   76phy    C23 2037   3.701   1.875   2.685  0.1754 -0.0052  0.2420
   76phy    C24 2038   3.676   1.756   2.787 -0.0720 -0.4477 -0.1016
   76phy    C22 2039   3.813   1.970   2.740 -0.1516 -0.3655  0.0471
   76phy    C21 2040   3.773   2.075   2.848 -0.5023 -0.0420  0.0917
   76phy    C20 2041   3.886   2.174   2.890 -0.5104 -0.2199  0.2710
   76phy    C18 2042   3.872   2.293   2.991 -0.9088 -0.0714  0.4661
   76phy    O01 2043   3.867   2.232   3.125  0.4764 -0.1272 -0.0687
   76phy    H01 2044   3.862   2.297   3.193  1.4635 -0.5517  0.4226
   76phy    C19 2045   4.014   2.349   2.997 -0.7859  0.0618 -0.5673
   76phy    C13 2046   3.761   2.408   2.958  0.3353  0.0203  0.1012
   76phy     H3 2047   3.758   2.431   2.848 -1.3634  1.2136  0.3533
   76phy    O33 2048   3.799   2.542   3.005  0.0681  0.0330 -0.0631
   76phy    H1B 2049   3.817   2.530   3.096  1.5403  0.3086 -0.2938
   76phy    C12 2050   3.618   2.365   2.999 -0.5840  0.3830  0.3462
   76phy    O11 2051   3.594   2.366   3.140  0.3594  0.0134  0.4492
   76phy    H1A 2052   3.594   2.451   3.179 -0.9291 -0.6969  2.0908
   77phy    C35 2053   2.764   1.143   1.200 -0.0646 -0.7672 -0.2742
   77phy    C33 2054   2.625   1.142   1.265 -0.4384  0.0762 -0.3286
   77phy    C34 2055   2.601   1.272   1.328 -0.0736  0.1088  0.2135
   77phy    C32 2056   2.511   1.104   1.166 -0.4754  0.0284 -0.8146
   77phy    C31 2057   2.481   0.950   1.156 -0.0078 -0.0155 -0.2317
   77phy    C30 2058   2.416   0.894   1.032  0.6564 -0.1552  0.4102
   77phy    C28 2059   2.408   0.738   1.034 -0.0189 -0.1738  0.3327
   77phy    C29 2060   2.263   0.705   1.056  0.4071 -0.1082 -0.0339
   77phy    C27 2061   2.441   0.679   0.894 -0.2489 -0.3966  0.5132
   77phy    C26 2062   2.592   0.677   0.860  0.2728 -0.0852 -0.2908
   77phy    C25 2063   2.633   0.575   0.748 -0.1196  0.4590 -0.8037
   77phy    C23 2064   2.772   0.577   0.683 -0.2020 -0.0314 -0.1751
   77phy    C24 2065   2.870   0.493   0.761 -0.1225 -0.4695  0.5702
   77phy    C22 2066   2.781   0.527   0.534  0.2661  0.0025 -0.2335
   77phy    C21 2067   2.747   0.633   0.426 -0.1121 -0.1835  0.4331
   77phy    C20 2068   2.728   0.556   0.290  0.2021 -0.0816 -0.3158
   77phy    C18 2069   2.715   0.625   0.147  0.5016  0.0232  0.2093
   77phy    O01 2070   2.696   0.508   0.067  0.1662  0.0831  0.1572
   77phy    H01 2071   2.727   0.437   0.120 -3.1950 -1.7045  0.0317
   77phy    C19 2072   2.851   0.684   0.102  0.1190  0.1646 -0.2144
   77phy    C13 2073   2.583   0.713   0.136  0.0071  0.1240 -0.0797
   77phy     H3 2074   2.506   0.639   0.167 -0.0064 -0.4804 -1.4742
   77phy    O33 2075   2.556   0.806   0.245  0.3554 -0.0030  0.4791
   77phy    H1B 2076   2.464   0.807   0.264 -0.1104  0.4141 -1.5859
   77phy    C12 2077   2.500   0.739   0.001 -0.1427  0.2086 -0.4054
   77phy    O11 2078   2.531   0.646  -0.109  0.3316 -0.0014 -0.2109
   77phy    H1A 2079   2.597   0.590  -0.074 -0.3297 -1.8223 -1.7069
   78phy    C35 2080   5.124   0.978   1.228  0.3288  0.0805 -0.0318
   78phy    C33 2081   4.992   0.900   1.238  0.0761 -0.5219 -0.4276
   78phy    C34 2082   4.979   0.841   1.378 -0.3092  0.0425 -0.1843
   78phy    C32 2083   4.861   0.972   1.188 -0.2205  0.2404  0.0161
   78phy    C31 2084   4.763   0.880   1.126 -0.1661 -0.0327  0.1401
   78phy    C30 2085   4.631   0.942   1.090  0.4490  0.0624  0.5922
   78phy    C28 2086   4.518   0.846   1.038  0.1300  0.1642  0.4348
   78phy    C29 2087   4.459   0.763   1.146  0.0133  0.3494  0.2069
   78phy    C27 2088   4.423   0.944   0.973  0.3714 -0.2833 -0.0694
   78phy    C26 2089   4.363   0.890   0.838 -0.3432 -0.1642  0.1233
   78phy    C25 2090   4.251   0.986   0.789 -0.1916 -0.3946  0.0687
   78phy    C23 2091   4.155   0.929   0.680  0.0466  0.0471 -0.5774
   78phy    C24 2092   4.013   0.979   0.705 -0.2844  0.0875  0.2209
   78phy    C22 2093   4.191   0.981   0.544 -0.0517  0.5025  0.6325
   78phy    C21 2094   4.213   0.881   0.432  0.4357  0.2146  0.3902
   78phy    C20 2095   4.245   0.948   0.293  0.0515 -0.5900  0.2263
   78phy    C18 2096   4.304   0.865   0.169  0.1574  0.1268 -0.3100
   78phy    O01 2097   4.430   0.800   0.197  0.3056  0.3714 -0.4076
   78phy    H01 2098   4.491   0.853   0.246  1.8340 -1.2541 -0.4463
   78phy    C19 2099   4.341   0.979   0.073 -0.0789  0.6033  0.3303
   78phy    C13 2100   4.200   0.754   0.108 -0.0022  0.3584 -0.1420
   78phy     H3 2101   4.189   0.685   0.195 -0.1645 -1.2672 -1.4071
   78phy    O33 2102   4.061   0.791   0.101  0.0608 -0.0866 -0.7108
   78phy    H1B 2103   4.045   0.849   0.029 -0.9137 -2.2773 -2.3726
   78phy    C12 2104   4.221   0.629   0.006 -0.7418 -0.0482  0.3330
   78phy    O11 2105   4.353   0.581   0.019 -0.6412  0.0806 -0.0600
   78phy    H1A 2106   4.395   0.637   0.081  1.1022 -1.3874  0.1722
   79phy    C35 2107   3.338   1.268   1.229  0.2060  0.2702 -0.6827
   79phy    C33 2108   3.211   1.250   1.167  0.5426 -0.3895  0.2595
   79phy    C34 2109   3.105   1.240   1.281  0.2857  0.6167 -0.6398
   79phy    C32 2110   3.193   1.358   1.058  0.0534 -0.6194 -0.0937
   79phy    C31 2111   3.108   1.316   0.934 -0.1680 -0.4018 -0.2824
   79phy    C30 2112   3.117   1.419   0.817  0.5286  0.0229 -0.1844
   79phy    C28 2113   3.030   1.376   0.694 -0.5502 -0.3895 -0.1437
   79phy    C29 2114   2.962   1.496   0.630 -0.9342 -0.1985 -0.5190
   79phy    C27 2115   3.123   1.293   0.601 -0.2217 -0.7018 -0.7294
   79phy    C26 2116   3.097   1.143   0.594 -0.0641 -0.3502 -0.1644
   79phy    C25 2117   3.187   1.056   0.505 -0.0977 -0.2388 -0.3102
   79phy    C23 2118   3.126   0.918   0.467 -0.2705  0.0758 -0.3708
   79phy    C24 2119   3.035   0.933   0.347  0.1297 -0.0911 -0.1276
   79phy    C22 2120   3.230   0.813   0.434  0.0773  0.3894  0.0388
   79phy    C21 2121   3.195   0.681   0.503 -0.3222  0.4453 -0.1436
   79phy    C20 2122   3.304   0.582   0.469  0.4203 -0.1329  0.7072
   79phy    C18 2123   3.319   0.448   0.546  0.2752  0.1047 -0.3438
   79phy    O01 2124   3.348   0.488   0.680  0.4148 -0.1932  0.0489
   79phy    H01 2125   3.418   0.550   0.688  1.3610 -1.4251  3.6547
   79phy    C19 2126   3.450   0.385   0.489  0.5564 -0.0369 -0.5129
   79phy    C13 2127   3.192   0.347   0.529  0.8380  0.0764  0.2755
   79phy     H3 2128   3.103   0.400   0.572 -0.3906 -2.3813  0.9533
   79phy    O33 2129   3.136   0.324   0.398  0.1401 -0.5528 -0.3359
   79phy    H1B 2130   3.145   0.403   0.348 -2.0123  0.0781  0.1482
   79phy    C12 2131   3.154   0.238   0.631  0.0073 -0.3761 -0.3433
   79phy    O11 2132   3.184   0.276   0.766  0.0373 -0.3161 -0.1190
   79phy    H1A 2133   3.248   0.343   0.770 -1.3567  1.1040 -0.4474
   80phy    C35 2134   4.157   1.750   1.558 -0.1325  0.5655 -0.2990
   80phy    C33 2135   4.104   1.607   1.550  0.5136 -0.1700 -0.8786
   80phy    C34 2136   4.085   1.547   1.687 -0.7389  0.1973  0.4847
   80phy    C32 2137   3.976   1.595   1.464  0.1634  0.3910 -0.1744
   80phy    C31 2138   3.964   1.463   1.376  0.2387  0.0455 -0.1695
   80phy    C30 2139   3.832   1.469   1.300 -0.3391  0.5673  0.3592
   80phy    C28 2140   3.785   1.329   1.242 -0.3341  0.4078  0.2754
   80phy    C29 2141   3.705   1.242   1.353  0.0846 -0.3618  0.5163
   80phy    C27 2142   3.688   1.357   1.124 -0.0897 -0.2345 -0.0904
   80phy    C26 2143   3.701   1.253   1.008  0.8080 -0.3857  0.3477
   80phy    C25 2144   3.614   1.289   0.879 -0.2780  0.1627 -0.2265
   80phy    C23 2145   3.577   1.178   0.782 -0.3095  0.2299  0.1225
   80phy    C24 2146   3.446   1.102   0.821  0.1957  0.4703 -0.2469
   80phy    C22 2147   3.552   1.232   0.638 -0.3960  0.3277 -0.7068
   80phy    C21 2148   3.620   1.154   0.525 -0.1263  0.1628  0.0664
   80phy    C20 2149   3.596   1.204   0.383 -0.2664 -0.1753  0.0995
   80phy    C18 2150   3.647   1.111   0.264  0.2572 -0.4271  0.2014
   80phy    O01 2151   3.791   1.099   0.261 -0.2692  0.4424  0.5037
   80phy    H01 2152   3.813   1.051   0.183 -0.4720  1.1659 -0.0098
   80phy    C19 2153   3.613   1.203   0.140  0.0087  0.5223  0.0368
   80phy    C13 2154   3.588   0.958   0.243 -0.4071 -0.1803 -0.2514
   80phy     H3 2155   3.520   0.948   0.331 -0.2147 -0.3181 -0.1179
   80phy    O33 2156   3.484   0.942   0.144 -0.2149  0.1803 -0.1983
   80phy    H1B 2157   3.529   0.934   0.062  0.8606  1.2774  0.2665
   80phy    C12 2158   3.658   0.829   0.306 -0.2912  0.4713 -0.0134
   80phy    O11 2159   3.676   0.727   0.214 -0.3773  0.4738  0.6257
   80phy    H1A 2160   3.598   0.716   0.163  0.7499 -0.6806 -0.9607
   81phy    C35 2161   2.884   1.522   1.425  0.0543  0.1920 -0.0043
   81phy    C33 2162   2.924   1.656   1.374  0.2092  0.0618  0.1324
   81phy    C34 2163   2.874   1.764   1.473  0.4150 -0.4071 -0.0154
   81phy    C32 2164   3.075   1.661   1.369 -0.4468  0.0733  0.1883
   81phy    C31 2165   3.131   1.750   1.259  0.1730 -0.6906  0.0408
   81phy    C30 2166   3.279   1.757   1.248 -0.1017  0.5464  0.2648
   81phy    C28 2167   3.318   1.857   1.136  0.8401  0.2942 -0.4490
   81phy    C29 2168   3.393   1.975   1.196 -0.2250 -0.5209 -0.2701
   81phy    C27 2169   3.406   1.772   1.042  0.4352 -0.3147  0.4765
   81phy    C26 2170   3.377   1.791   0.889  0.6205 -0.0613 -0.2371
   81phy    C25 2171   3.477   1.714   0.804  0.1920 -0.1267 -0.1815
   81phy    C23 2172   3.460   1.741   0.654 -0.1632 -0.6343 -0.1479
   81phy    C24 2173   3.580   1.819   0.612 -1.1227 -0.2357  0.3306
   81phy    C22 2174   3.458   1.618   0.565  0.1512 -0.1325  0.3004
   81phy    C21 2175   3.343   1.623   0.463  0.2251 -0.0853  0.0149
   81phy    C20 2176   3.338   1.506   0.357 -0.7023  0.1384  0.2280
   81phy    C18 2177   3.224   1.496   0.254  0.1626  0.1520 -0.1872
   81phy    O01 2178   3.102   1.552   0.306  0.1951 -0.1740 -0.0925
   81phy    H01 2179   3.079   1.521   0.391 -0.1458 -0.3870 -0.2569
   81phy    C19 2180   3.210   1.343   0.235 -0.2291  0.1377 -0.0388
   81phy    C13 2181   3.252   1.582   0.117 -0.2774 -0.3567  0.1166
   81phy     H3 2182   3.265   1.686   0.156 -0.0306 -0.2631 -0.2081
   81phy    O33 2183   3.384   1.580   0.052  0.1780 -0.0377  0.0417
   81phy    H1B 2184   3.428   1.660   0.071 -2.5072  2.1099 -2.0237
   81phy    C12 2185   3.146   1.631   0.017 -1.2293 -0.5342 -0.5198
   81phy    O11 2186   3.122   1.553  -0.097 -0.0492 -0.3740 -0.0917
   81phy    H1A 2187   3.046   1.584  -0.143 -0.6865 -2.1500 -0.3006
   82phy    C35 2188   1.975   2.215   1.004  0.0402  0.3118 -0.3285
   82phy    C33 2189   2.109   2.273   0.948  0.6211  0.0781 -0.1619
   82phy    C34 2190   2.180   2.346   1.064 -0.2550  0.1608  0.0980
   82phy    C32 2191   2.185   2.158   0.889  0.0371 -0.4078  0.3583
   82phy    C31 2192   2.281   2.192   0.775  0.3024  0.1409  0.1849
   82phy    C30 2193   2.378   2.073   0.739 -0.2242 -0.1189 -0.3312
   82phy    C28 2194   2.461   2.096   0.612 -0.3843  0.4952 -0.2994
   82phy    C29 2195   2.567   2.209   0.623  0.1147  0.0235 -0.3016
   82phy    C27 2196   2.543   1.964   0.592  0.0094  0.3716 -0.4053
   82phy    C26 2197   2.598   1.941   0.451  0.3728  0.1491 -0.5863
   82phy    C25 2198   2.690   1.823   0.420  0.5854 -0.7714 -0.4367
   82phy    C23 2199   2.774   1.824   0.290 -0.3558 -0.2747  0.4700
   82phy    C24 2200   2.913   1.862   0.327  0.1518 -0.0265  0.7054
   82phy    C22 2201   2.793   1.690   0.217  0.2256  0.0804 -0.4177
   82phy    C21 2202   2.708   1.666   0.092  0.5704 -0.2080 -0.1568
   82phy    C20 2203   2.759   1.541   0.030  0.0279  0.5384  0.0938
   82phy    C18 2204   2.713   1.497  -0.115 -0.3638 -0.1224 -0.1284
   82phy    O01 2205   2.569   1.493  -0.132  0.2022  0.1471 -0.0174
   82phy    H01 2206   2.532   1.578  -0.118  0.0156  0.0860 -0.1241
   82phy    C19 2207   2.764   1.352  -0.118  0.0239 -0.2085  0.4804
   82phy    C13 2208   2.780   1.595  -0.232  0.4096 -0.0240 -0.1406
   82phy     H3 2209   2.710   1.682  -0.237  0.9100  0.3236 -1.6983
   82phy    O33 2210   2.898   1.674  -0.211  1.1502 -0.1058  0.6829
   82phy    H1B 2211   2.890   1.732  -0.137  1.2146  1.8757 -0.7609
   82phy    C12 2212   2.758   1.584  -0.390 -0.7754  0.1566  0.5869
   82phy    O11 2213   2.867   1.515  -0.448 -0.2286  0.6354 -0.0860
   82phy    H1A 2214   2.945   1.566  -0.455  0.6921 -0.8911 -1.7662
   83phy    C35 2215   4.098   1.080   1.798  0.1615 -0.1290  0.3708
   83phy    C33 2216   3.976   1.151   1.735  0.5970  0.1426 -0.3537
   83phy    C34 2217   3.973   1.141   1.583 -0.6909 -0.0505  0.0024
   83phy    C32 2218   3.843   1.100   1.792 -0.1637  0.4848  0.5913
   83phy    C31 2219   3.781   1.198   1.889  0.3776 -0.2765 -0.5933
   83phy    C30 2220   3.649   1.148   1.936 -0.3308  0.1848 -0.1151
   83phy    C28 2221   3.552   1.240   2.015  0.1829  0.6051  0.0219
   83phy    C29 2222   3.446   1.291   1.919 -0.0374  0.3254  0.2267
   83phy    C27 2223   3.472   1.168   2.122 -0.2606  0.1053  0.1336
   83phy    C26 2224   3.490   1.236   2.260 -0.9122 -0.1801 -0.0940
   83phy    C25 2225   3.438   1.148   2.370  0.5273 -0.7511 -0.0410
   83phy    C23 2226   3.440   1.224   2.510 -0.1041 -0.2676  0.0701
   83phy    C24 2227   3.311   1.197   2.585 -0.1464  0.3857 -0.3745
   83phy    C22 2228   3.563   1.193   2.594  0.0767 -0.1263  0.1491
   83phy    C21 2229   3.630   1.308   2.650  0.2060  0.0326  0.0780
   83phy    C20 2230   3.747   1.260   2.741 -0.3849 -0.2490  0.5426
   83phy    C18 2231   3.831   1.357   2.818 -0.4218  0.1778  0.7881
   83phy    O01 2232   3.755   1.466   2.868  0.1469  0.0737  0.1917
   83phy    H01 2233   3.664   1.448   2.877  0.4890 -1.2429  1.2427
   83phy    C19 2234   3.872   1.274   2.939  0.3639  0.2284  0.1226
   83phy    C13 2235   3.954   1.404   2.717  0.3588  0.3262  0.0087
   83phy     H3 2236   3.913   1.437   2.618 -2.6800 -0.7481  0.8022
   83phy    O33 2237   4.036   1.300   2.673 -0.2626  0.5012  0.1946
   83phy    H1B 2238   3.988   1.250   2.610 -1.6853  1.1871  0.6910
   83phy    C12 2239   4.043   1.530   2.766  0.2672  0.1807 -0.2162
   83phy    O11 2240   3.988   1.629   2.854 -0.1196 -0.2946 -0.6953
   83phy    H1A 2241   3.895   1.629   2.846 -0.7238 -0.7772  3.5926
   84phy    C35 2242   4.426   2.146   1.173 -0.3793 -0.4528 -0.5202
   84phy    C33 2243   4.333   2.048   1.246 -0.1888  0.3674 -0.3806
   84phy    C34 2244   4.341   2.079   1.391 -0.4934 -0.0542 -0.3392
   84phy    C32 2245   4.192   2.062   1.182 -0.6474 -0.1353 -0.1753
   84phy    C31 2246   4.127   1.926   1.162  0.0228  0.6313 -0.2802
   84phy    C30 2247   4.023   1.924   1.045  0.0428  0.0585 -0.0609
   84phy    C28 2248   3.909   1.818   1.060  0.9916 -0.5857 -0.0039
   84phy    C29 2249   3.786   1.888   1.117  0.4486  0.4576 -0.1801
   84phy    C27 2250   3.857   1.750   0.933 -0.4148  0.2927  0.1412
   84phy    C26 2251   3.950   1.641   0.869 -0.2261  0.6163 -0.5992
   84phy    C25 2252   3.876   1.574   0.753  0.1362  0.5178  0.2595
   84phy    C23 2253   3.965   1.503   0.643 -0.0446  0.1236 -0.3708
   84phy    C24 2254   4.016   1.363   0.685 -0.2280  0.0745 -0.4667
   84phy    C22 2255   3.884   1.482   0.516 -0.0013  0.0794  0.2388
   84phy    C21 2256   3.895   1.598   0.417  0.7350 -0.2427  0.3321
   84phy    C20 2257   3.827   1.566   0.285  0.4292  0.1103 -0.3511
   84phy    C18 2258   3.806   1.676   0.172 -0.1746 -0.1969 -0.1449
   84phy    O01 2259   3.719   1.778   0.226 -0.2745 -0.7249  0.0262
   84phy    H01 2260   3.753   1.862   0.200  1.0809 -0.6316  1.8434
   84phy    C19 2261   3.714   1.605   0.075 -0.1901  0.1650 -0.0135
   84phy    C13 2262   3.938   1.737   0.100  0.0056  0.2195  0.0443
   84phy     H3 2263   4.000   1.771   0.187  0.0782  1.0316 -0.3192
   84phy    O33 2264   4.034   1.644   0.048  0.6091 -0.0393  0.3190
   84phy    H1B 2265   4.011   1.618  -0.039 -1.0569 -2.4617  1.3816
   84phy    C12 2266   3.946   1.879   0.038  0.0508  0.0175 -0.4328
   84phy    O11 2267   3.859   1.965   0.106 -0.0368  0.3057  0.3836
   84phy    H1A 2268   3.879   2.045   0.062 -0.1830 -0.4117 -1.0528
   85phy    C35 2269   2.322   0.309   1.853  0.5396 -0.3625  0.0392
   85phy    C33 2270   2.361   0.453   1.890  0.2184 -0.5787  0.1913
   85phy    C34 2271   2.306   0.557   1.795 -0.0322  0.1257 -0.1681
   85phy    C32 2272   2.338   0.481   2.041 -0.2103 -0.0218 -0.1954
   85phy    C31 2273   2.448   0.546   2.125 -0.3145 -0.0505  0.2057
   85phy    C30 2274   2.394   0.582   2.263 -0.2730 -0.0016  0.2164
   85phy    C28 2275   2.488   0.641   2.367  0.6548 -0.6131 -0.2490
   85phy    C29 2276   2.464   0.792   2.386 -0.1412  0.0721  0.0283
   85phy    C27 2277   2.468   0.572   2.500  0.0035 -0.0366  0.6169
   85phy    C26 2278   2.587   0.483   2.548  0.1929  0.1271  0.6141
   85phy    C25 2279   2.574   0.437   2.693  0.3581  0.2621  0.0203
   85phy    C23 2280   2.691   0.370   2.767  0.5221 -0.4828 -0.4181
   85phy    C24 2281   2.796   0.472   2.813 -0.1108 -0.1488  0.1747
   85phy    C22 2282   2.637   0.297   2.893  0.2683 -0.6479  0.0107
   85phy    C21 2283   2.706   0.166   2.923 -0.2125 -0.5440  0.0811
   85phy    C20 2284   2.635   0.103   3.044 -0.0110  0.1157  0.8093
   85phy    C18 2285   2.684  -0.036   3.101  1.2288 -0.5772  0.2183
   85phy    O01 2286   2.827  -0.033   3.119  0.0299 -0.1100 -0.2518
   85phy    H01 2287   2.866  -0.115   3.141 -1.4650 -0.6006  0.7545
   85phy    C19 2288   2.625  -0.034   3.246 -0.4118 -0.4867  0.3728
   85phy    C13 2289   2.649  -0.157   3.002  0.1286 -0.0477  0.2590
   85phy     H3 2290   2.682  -0.127   2.899  1.0993  2.2570  1.1608
   85phy    O33 2291   2.507  -0.153   2.982 -0.5863  0.5688  0.2521
   85phy    H1B 2292   2.482  -0.070   2.944 -0.1981  1.4965  1.9321
   85phy    C12 2293   2.710  -0.303   3.022  0.5524  0.3021  0.0887
   85phy    O11 2294   2.651  -0.377   3.124  0.7664 -0.1057 -0.4334
   85phy    H1A 2295   2.571  -0.408   3.087  0.2479  1.1336 -0.3977
   86phy    C35 2296   4.637   1.141   2.184 -0.0802  0.0663  0.1827
   86phy    C33 2297   4.496   1.152   2.116  0.1171 -0.1507 -0.0151
   86phy    C34 2298   4.459   1.021   2.048 -0.0185 -0.4688 -0.4182
   86phy    C32 2299   4.384   1.199   2.215 -0.2137 -0.2847 -0.1336
   86phy    C31 2300   4.310   1.325   2.161 -0.3934  0.2182 -0.1400
   86phy    C30 2301   4.185   1.368   2.235 -0.0869  0.5284  0.2055
   86phy    C28 2302   4.111   1.492   2.188  0.0828  0.3355  0.5040
   86phy    C29 2303   3.980   1.444   2.119  0.3593  0.1298  0.2005
   86phy    C27 2304   4.078   1.583   2.309 -0.0342  0.6139 -0.1435
   86phy    C26 2305   4.183   1.697   2.331  0.3689  0.0889 -0.2369
   86phy    C25 2306   4.140   1.790   2.453  0.3445 -0.3456  0.3675
   86phy    C23 2307   4.217   1.923   2.481  0.2683 -0.3338 -0.4533
   86phy    C24 2308   4.190   2.030   2.380 -0.1342  0.1163  0.2929
   86phy    C22 2309   4.184   1.980   2.627  0.0705 -0.3178  0.5614
   86phy    C21 2310   4.265   1.928   2.742  0.4706  0.2803  0.4565
   86phy    C20 2311   4.253   2.003   2.870 -0.2450 -0.2093  0.4660
   86phy    C18 2312   4.353   1.964   2.989 -0.0454 -0.4380 -0.0447
   86phy    O01 2313   4.493   2.009   2.958  0.2835  0.2986 -0.3442
   86phy    H01 2314   4.559   1.973   3.015  1.3153  0.2746 -1.5209
   86phy    C19 2315   4.305   2.071   3.091  0.6921  0.9506  0.5116
   86phy    C13 2316   4.351   1.816   3.054 -0.4495  0.5172 -0.1838
   86phy     H3 2317   4.248   1.785   3.087 -0.1177  1.5620  1.9943
   86phy    O33 2318   4.425   1.817   3.175  0.0728  1.0088  0.0658
   86phy    H1B 2319   4.380   1.762   3.235 -0.1946  1.2834  0.1177
   86phy    C12 2320   4.409   1.692   2.967 -0.0718  0.2328  0.1147
   86phy    O11 2321   4.431   1.563   3.024 -0.2842  0.0591 -0.0155
   86phy    H1A 2322   4.497   1.572   3.090  0.8786 -3.3378 -0.4989
   87phy    C35 2323   3.340   3.161   1.909  0.7475  0.4010 -0.3499
   87phy    C33 2324   3.198   3.171   1.867  0.4243 -0.4868  0.0685
   87phy    C34 2325   3.107   3.101   1.972  0.7553  0.0528 -0.1420
   87phy    C32 2326   3.153   3.313   1.832  0.6468 -0.5424  0.4237
   87phy    C31 2327   3.077   3.320   1.697 -0.3348  0.1802 -0.5329
   87phy    C30 2328   3.041   3.466   1.669 -0.7566 -0.0250 -0.0020
   87phy    C28 2329   2.936   3.479   1.556 -0.0019  0.0180  0.4568
   87phy    C29 2330   2.833   3.583   1.606 -0.4541  0.4162  0.8634
   87phy    C27 2331   2.996   3.532   1.427  0.3592  0.2123  0.0255
   87phy    C26 2332   3.014   3.427   1.320 -0.0045  0.3429  0.3300
   87phy    C25 2333   3.096   3.475   1.195 -0.6753 -0.1376 -0.2597
   87phy    C23 2334   3.120   3.378   1.071 -0.0210 -0.1040  0.1536
   87phy    C24 2335   3.002   3.378   0.975  0.0800 -0.0110  0.1957
   87phy    C22 2336   3.256   3.433   1.009  0.5526  0.4997  0.1293
   87phy    C21 2337   3.348   3.361   0.909  0.2614  0.5949  0.1890
   87phy    C20 2338   3.466   3.453   0.868  0.2245  0.3819 -0.0241
   87phy    C18 2339   3.565   3.411   0.751  0.2199 -0.3198 -0.1234
   87phy    O01 2340   3.607   3.275   0.784 -0.1781 -0.1135 -0.1153
   87phy    H01 2341   3.661   3.240   0.716 -1.2577 -0.3491 -0.8858
   87phy    C19 2342   3.686   3.509   0.759  1.0081 -0.4661 -0.3793
   87phy    C13 2343   3.493   3.419   0.605  0.7505  0.1442  0.5069
   87phy     H3 2344   3.418   3.336   0.612 -0.1172  0.8540 -0.0419
   87phy    O33 2345   3.397   3.523   0.579 -0.3146  0.1596 -0.2459
   87phy    H1B 2346   3.451   3.595   0.553 -0.2248 -0.4057 -1.6754
   87phy    C12 2347   3.547   3.346   0.477  0.1488 -0.3236 -0.4309
   87phy    O11 2348   3.623   3.434   0.402 -0.4337 -0.2418 -0.0423
   87phy    H1A 2349   3.588   3.520   0.415  0.1728 -0.1157  0.9018
   88phy    C35 2350   4.000   2.321   1.524  0.1033  0.4897 -0.3790
   88phy    C33 2351   3.923   2.198   1.573  0.4457  0.3363  0.2070
   88phy    C34 2352   3.923   2.097   1.454  0.0678  0.2602  0.1558
   88phy    C32 2353   3.996   2.144   1.699 -0.1670 -0.1014  0.5117
   88phy    C31 2354   3.899   2.101   1.810  0.6859  0.0163 -0.0442
   88phy    C30 2355   3.943   2.107   1.951  0.0037 -0.0194 -0.4865
   88phy    C28 2356   3.855   2.029   2.053  0.1652  0.0377  0.0261
   88phy    C29 2357   3.900   1.885   2.064  0.7870 -0.0429  0.4982
   88phy    C27 2358   3.882   2.098   2.188  0.7233  0.6692  0.1450
   88phy    C26 2359   3.780   2.197   2.241  0.7424 -0.1649  0.0151
   88phy    C25 2360   3.809   2.225   2.389  0.0569 -0.2810 -0.1075
   88phy    C23 2361   3.716   2.336   2.445  0.1172 -0.2865 -0.1914
   88phy    C24 2362   3.591   2.286   2.513  0.5044 -0.5404 -0.0809
   88phy    C22 2363   3.796   2.418   2.551 -0.3871 -0.1903 -0.3006
   88phy    C21 2364   3.821   2.560   2.516 -0.2702 -0.6051  0.2847
   88phy    C20 2365   3.925   2.607   2.619  0.0594  0.3546  0.1437
   88phy    C18 2366   3.986   2.751   2.634 -0.5407 -0.2972  0.3705
   88phy    O01 2367   3.880   2.846   2.644 -0.1016  1.0258 -0.5337
   88phy    H01 2368   3.827   2.815   2.716  1.4646 -2.2864 -0.6008
   88phy    C19 2369   4.048   2.753   2.777 -0.1711  0.5546  0.0197
   88phy    C13 2370   4.087   2.797   2.514 -0.5920 -0.0628  0.4743
   88phy     H3 2371   4.150   2.711   2.479 -0.9246  0.4680 -1.5074
   88phy    O33 2372   4.187   2.889   2.552 -0.6794  0.0518 -0.3989
   88phy    H1B 2373   4.142   2.965   2.583  0.1970  0.1077  0.8322
   88phy    C12 2374   4.023   2.854   2.379  0.1782  0.0191 -0.3051
   88phy    O11 2375   3.952   2.972   2.402 -0.1732  0.0461  0.4334
   88phy    H1A 2376   3.894   2.953   2.473 -0.2384 -0.5411  0.2289
   89phy    C35 2377   0.795   1.972   1.434  0.0692  0.1227 -0.4374
   89phy    C33 2378   0.825   2.110   1.482  0.4661 -0.6704 -0.1230
   89phy    C34 2379   0.783   2.118   1.628 -0.1472  0.1365  0.0606
   89phy    C32 2380   0.976   2.142   1.457 -0.5752 -0.0516 -0.1172
   89phy    C31 2381   1.005   2.289   1.426  0.1790 -0.4461 -0.3877
   89phy    C30 2382   1.158   2.319   1.425  0.6337  0.4889  0.2271
   89phy    C28 2383   1.188   2.472   1.411  0.0071  0.0069 -0.0457
   89phy    C29 2384   1.200   2.542   1.548 -0.0623  0.3157  0.4221
   89phy    C27 2385   1.325   2.504   1.348 -0.2950 -0.0090  0.0906
   89phy    C26 2386   1.323   2.577   1.217 -0.6803  0.4772 -0.0203
   89phy    C25 2387   1.458   2.638   1.178  0.3664 -0.2759  0.8284
   89phy    C23 2388   1.458   2.707   1.040 -0.4527  0.2304  0.0157
   89phy    C24 2389   1.394   2.852   1.046  0.3765  0.4696  0.2623
   89phy    C22 2390   1.606   2.724   1.011 -0.0386 -0.1266  0.3613
   89phy    C21 2391   1.648   2.724   0.866 -0.0174  0.5303  0.1199
   89phy    C20 2392   1.801   2.721   0.856 -0.2346  0.0878 -0.2283
   89phy    C18 2393   1.857   2.680   0.709 -0.0567 -0.2426  0.2468
   89phy    O01 2394   1.803   2.550   0.677  0.4095  0.0962 -0.0080
   89phy    H01 2395   1.759   2.511   0.750 -1.8005 -0.9786 -1.8061
   89phy    C19 2396   2.007   2.651   0.730 -0.1505 -0.1576  0.1078
   89phy    C13 2397   1.830   2.778   0.582 -0.1865 -0.1942 -0.1997
   89phy     H3 2398   1.728   2.818   0.604 -1.4748 -2.0079 -2.4245
   89phy    O33 2399   1.901   2.902   0.574  0.2859  0.0269  0.1436
   89phy    H1B 2400   1.986   2.893   0.536 -0.0071  1.1817 -0.8826
   89phy    C12 2401   1.787   2.734   0.437  0.1668 -0.4027 -0.0062
   89phy    O11 2402   1.724   2.613   0.419 -0.0886  0.3264 -0.3149
   89phy    H1A 2403   1.746   2.563   0.495  0.7422  0.2517 -0.5848
   90phy    C35 2404   3.531   2.778   2.237 -0.2428  0.2034  0.2656
   90phy    C33 2405   3.628   2.893   2.222  0.1781 -0.2252  0.1673
   90phy    C34 2406   3.670   2.916   2.077 -0.1209 -0.0711 -0.2361
   90phy    C32 2407   3.564   3.024   2.269  0.0999 -0.2637  0.5907
   90phy    C31 2408   3.635   3.110   2.371 -0.6845 -0.0193  0.3500
   90phy    C30 2409   3.557   3.223   2.441 -0.6457 -0.0993  0.1994
   90phy    C28 2410   3.634   3.295   2.548  0.0189 -0.3478 -0.3627
   90phy    C29 2411   3.687   3.423   2.496 -0.0951  0.1421 -0.3197
   90phy    C27 2412   3.550   3.330   2.674 -0.4506 -0.0930  0.5054
   90phy    C26 2413   3.548   3.233   2.794  0.4828 -0.1078  0.1447
   90phy    C25 2414   3.450   3.284   2.902  0.0989 -0.0027  0.4413
   90phy    C23 2415   3.442   3.208   3.036 -0.4511  0.0158 -0.1919
   90phy    C24 2416   3.388   3.310   3.136  0.5256  0.3998 -0.0605
   90phy    C22 2417   3.343   3.090   3.042  0.3508  0.1091 -0.2830
   90phy    C21 2418   3.402   2.956   3.017 -0.3222 -0.2896 -0.0286
   90phy    C20 2419   3.304   2.838   3.010  0.4055  0.1315  0.6165
   90phy    C18 2420   3.362   2.701   2.963  0.5831 -0.0838  0.3582
   90phy    O01 2421   3.499   2.684   3.021 -0.2244  0.5797  0.3818
   90phy    H01 2422   3.563   2.694   2.953 -0.8352 -1.6347 -0.6095
   90phy    C19 2423   3.254   2.610   3.025  0.2329 -0.2154  0.2074
   90phy    C13 2424   3.366   2.694   2.798  0.5617 -0.0970 -0.3729
   90phy     H3 2425   3.413   2.786   2.756  0.1507 -0.8940 -2.7033
   90phy    O33 2426   3.231   2.704   2.740 -0.4871  0.3611  0.0461
   90phy    H1B 2427   3.174   2.747   2.800  0.9385  1.0960  0.9229
   90phy    C12 2428   3.443   2.579   2.730  0.0091  0.2327  0.2576
   90phy    O11 2429   3.392   2.455   2.713  0.4372  0.2985  0.6757
   90phy    H1A 2430   3.300   2.459   2.733  0.3711  1.5488  0.1770
   91phy    C35 2431   4.298   2.396   2.111 -0.0902  0.2758  0.2546
   91phy    C33 2432   4.186   2.485   2.053 -0.3844  0.0746 -0.5026
   91phy    C34 2433   4.062   2.474   2.134 -0.1163 -0.2550 -0.1607
   91phy    C32 2434   4.251   2.625   2.036 -0.0727 -0.1702 -0.0507
   91phy    C31 2435   4.189   2.714   1.928 -0.1859 -0.2453  0.0708
   91phy    C30 2436   4.252   2.850   1.920  0.3402 -0.2694  0.4363
   91phy    C28 2437   4.169   2.946   1.832 -0.8953  0.1365  0.1960
   91phy    C29 2438   4.112   3.061   1.916 -0.6303  0.1761 -0.0762
   91phy    C27 2439   4.276   2.999   1.732  0.3449 -0.6957 -0.7446
   91phy    C26 2440   4.219   3.030   1.596 -0.0475  0.1409 -0.1135
   91phy    C25 2441   4.328   3.096   1.511  0.1968  0.0438  0.2273
   91phy    C23 2442   4.294   3.097   1.360  0.0958  0.5384 -0.1385
   91phy    C24 2443   4.215   3.220   1.321  0.1419 -0.4591 -0.6537
   91phy    C22 2444   4.422   3.108   1.275  0.2195 -0.2991  0.0075
   91phy    C21 2445   4.446   2.996   1.178 -0.1134 -0.0272 -0.7304
   91phy    C20 2446   4.539   3.027   1.059 -0.7849 -0.1004 -0.4991
   91phy    C18 2447   4.525   2.949   0.925  0.4849  0.7097  0.4131
   91phy    O01 2448   4.545   2.805   0.941  0.5348 -0.1725 -0.2254
   91phy    H01 2449   4.542   2.792   1.034 -0.5417  0.5412 -0.1377
   91phy    C19 2450   4.646   3.009   0.848  0.0125  0.2342  0.1176
   91phy    C13 2451   4.386   2.973   0.841  0.0974 -0.0837 -0.6484
   91phy     H3 2452   4.310   2.988   0.922 -0.5678 -1.5429 -0.9659
   91phy    O33 2453   4.372   3.102   0.774  0.0864  0.3340  0.6807
   91phy    H1B 2454   4.293   3.142   0.808 -0.4696 -1.4040  1.5536
   91phy    C12 2455   4.291   2.856   0.785 -0.1212 -0.2285  0.1011
   91phy    O11 2456   4.347   2.773   0.684 -0.3213 -0.3376  0.4201
   91phy    H1A 2457   4.430   2.745   0.715 -0.2028 -0.7269 -0.2267
   92phy    C35 2458   2.500   1.480   1.864  0.0135  0.4431  0.3352
   92phy    C33 2459   2.631   1.410   1.825 -0.1904 -0.0332 -0.0448
   92phy    C34 2460   2.590   1.290   1.736  0.5320 -0.4169  0.1894
   92phy    C32 2461   2.721   1.514   1.764 -0.6900  0.0279 -0.2759
   92phy    C31 2462   2.856   1.516   1.848  0.0061  0.0713  0.0368
   92phy    C30 2463   2.945   1.629   1.796  0.0630  0.0966  0.2732
   92phy    C28 2464   3.086   1.641   1.862 -0.2707 -0.0379  0.1455
   92phy    C29 2465   3.195   1.568   1.780  0.6729  0.6752  0.0604
   92phy    C27 2466   3.126   1.789   1.874 -0.2705  0.5255  0.3545
   92phy    C26 2467   3.224   1.829   1.991  0.2820  0.1091 -0.3843
   92phy    C25 2468   3.229   1.981   2.013 -0.1755  0.0084  0.1486
   92phy    C23 2469   3.320   2.019   2.133 -0.1933 -0.1436  0.5181
   92phy    C24 2470   3.424   2.132   2.090  0.1109  0.2423  0.2983
   92phy    C22 2471   3.236   2.068   2.251  0.0126 -0.4401 -0.7073
   92phy    C21 2472   3.285   2.005   2.386 -0.3894 -0.2279  0.1253
   92phy    C20 2473   3.178   1.984   2.495 -0.1257 -0.3137  0.2439
   92phy    C18 2474   3.198   1.894   2.621  0.3812 -0.0586  0.3103
   92phy    O01 2475   3.328   1.922   2.671  0.1912 -0.2561  0.0868
   92phy    H01 2476   3.337   2.014   2.690  3.2726 -0.3654 -0.3655
   92phy    C19 2477   3.083   1.955   2.717 -0.8511 -0.3842  0.5763
   92phy    C13 2478   3.183   1.734   2.581 -0.0760  0.2924  0.1567
   92phy     H3 2479   3.245   1.719   2.489 -0.4670  3.3426 -0.7259
   92phy    O33 2480   3.056   1.699   2.528  0.4956  0.0778  0.4824
   92phy    H1B 2481   2.998   1.771   2.515  0.5476  0.0997  0.3726
   92phy    C12 2482   3.232   1.626   2.686  0.4447  0.1733  0.1179
   92phy    O11 2483   3.360   1.646   2.719  0.0998  0.0943 -0.2044
   92phy    H1A 2484   3.385   1.732   2.689 -3.4084  1.3348  0.0195
   93phy    C35 2485   3.548   0.758   1.452  0.3021 -0.4494  0.3551
   93phy    C33 2486   3.466   0.889   1.443 -0.2071 -0.0488  0.0534
   93phy    C34 2487   3.433   0.901   1.295 -0.7521 -0.7837  0.1439
   93phy    C32 2488   3.334   0.872   1.522 -0.3085  0.1050  0.0632
   93phy    C31 2489   3.295   0.996   1.596 -0.0271  0.0166  0.5535
   93phy    C30 2490   3.157   1.002   1.657 -0.3324  0.1510  0.3648
   93phy    C28 2491   3.138   1.122   1.749 -0.5132  0.0013 -0.2724
   93phy    C29 2492   3.069   1.232   1.669 -0.1687 -0.3678 -0.2657
   93phy    C27 2493   3.041   1.082   1.861 -0.5714  0.7426 -0.3766
   93phy    C26 2494   3.081   1.122   2.000 -0.4778  0.1439 -0.0957
   93phy    C25 2495   2.956   1.151   2.087  0.0429 -0.1647  0.2938
   93phy    C23 2496   2.985   1.194   2.230 -0.6236 -0.7175 -0.3872
   93phy    C24 2497   2.976   1.348   2.237 -0.0235 -0.1365 -0.0018
   93phy    C22 2498   2.879   1.119   2.313  0.1750 -0.1021 -0.5285
   93phy    C21 2499   2.926   1.078   2.452  0.5762  0.5854  0.0274
   93phy    C20 2500   2.805   1.007   2.530 -0.2113  0.2138 -0.1108
   93phy    C18 2501   2.826   0.955   2.684  0.7822  0.5877 -0.4497
   93phy    O01 2502   2.841   1.069   2.772 -0.5877  0.2220 -0.1205
   93phy    H01 2503   2.846   1.038   2.861  0.1701 -1.0678 -0.5887
   93phy    C19 2504   2.689   0.896   2.722 -0.0203 -0.0670 -0.2411
   93phy    C13 2505   2.943   0.842   2.715 -0.4687  0.4679 -0.4958
   93phy     H3 2506   2.938   0.766   2.633  0.5031  0.3536 -0.4636
   93phy    O33 2507   2.920   0.759   2.831 -0.3132  0.4602  0.0214
   93phy    H1B 2508   2.886   0.802   2.907 -0.4604 -1.4673  1.0752
   93phy    C12 2509   3.097   0.886   2.708  0.1162 -0.3078 -0.6161
   93phy    O11 2510   3.139   0.982   2.804  0.0799 -0.0546 -0.1330
   93phy    H1A 2511   3.092   1.062   2.788  0.2110  0.0681  0.0957
   94phy    C35 2512   4.565   2.509   1.798  0.0607 -0.1364  0.4482
   94phy    C33 2513   4.500   2.433   1.683  0.0763 -0.1352  0.2514
   94phy    C34 2514   4.403   2.329   1.744 -0.1102  0.0683  0.6181
   94phy    C32 2515   4.433   2.542   1.595  0.2896  0.2165  0.3023
   94phy    C31 2516   4.368   2.505   1.459  0.3162  0.0787  0.4535
   94phy    C30 2517   4.318   2.635   1.386  0.0711  0.1424  1.0308
   94phy    C28 2518   4.237   2.613   1.256 -0.2161 -0.2078  0.1137
   94phy    C29 2519   4.140   2.733   1.245  0.0249 -0.2704 -0.1053
   94phy    C27 2520   4.313   2.602   1.129 -0.3893 -0.1078 -0.4694
   94phy    C26 2521   4.283   2.478   1.041 -0.0435 -0.5806 -0.1022
   94phy    C25 2522   4.393   2.442   0.938 -0.8485 -0.4574 -0.0254
   94phy    C23 2523   4.342   2.380   0.811  0.4376  0.5021  0.0546
   94phy    C24 2524   4.368   2.460   0.684 -0.0290 -0.2257 -0.0676
   94phy    C22 2525   4.392   2.235   0.800 -0.8503  0.2201  0.6891
   94phy    C21 2526   4.285   2.140   0.747 -0.0248  0.5175  0.0913
   94phy    C20 2527   4.343   1.996   0.748  0.4111  0.2041  0.5333
   94phy    C18 2528   4.276   1.887   0.663  0.7299 -0.0899 -0.1882
   94phy    O01 2529   4.131   1.896   0.690 -0.1164 -0.0663 -0.0931
   94phy    H01 2530   4.118   1.892   0.783  1.5062 -1.1991  0.1258
   94phy    C19 2531   4.312   1.747   0.721 -0.5334 -0.5646 -0.0375
   94phy    C13 2532   4.307   1.902   0.503  1.1084  0.2778 -0.0194
   94phy     H3 2533   4.250   1.996   0.479  0.8353  0.1111 -0.0232
   94phy    O33 2534   4.434   1.949   0.456  0.4346 -0.6040  0.1626
   94phy    H1B 2535   4.496   1.879   0.452  1.3202  0.1029  1.0920
   94phy    C12 2536   4.230   1.831   0.385 -0.5636 -0.1271  0.2847
   94phy    O11 2537   4.292   1.735   0.304  0.0924 -0.6098  0.4492
   94phy    H1A 2538   4.333   1.669   0.356  1.4397 -0.6480 -0.5764
   95phy    C35 2539   4.175   3.568   1.161  0.1761  0.4149 -0.1370
   95phy    C33 2540   4.028   3.611   1.148 -0.7666  0.0321  0.2246
   95phy    C34 2541   3.982   3.661   1.011 -1.0176 -0.0491  0.4197
   95phy    C32 2542   3.928   3.520   1.220 -0.1406 -0.6934 -0.2453
   95phy    C31 2543   3.831   3.593   1.313  0.2793 -0.0140  0.4174
   95phy    C30 2544   3.743   3.495   1.398 -0.0530  0.8068  0.6017
   95phy    C28 2545   3.642   3.548   1.501  0.2376 -0.3239 -0.2543
   95phy    C29 2546   3.502   3.554   1.444  0.5177 -0.7609 -0.1118
   95phy    C27 2547   3.642   3.438   1.613 -0.0361 -0.1058  0.0280
   95phy    C26 2548   3.681   3.482   1.757  0.2357 -0.3264 -0.6905
   95phy    C25 2549   3.651   3.366   1.860 -0.1951 -0.2670 -0.4350
   95phy    C23 2550   3.698   3.404   1.999 -0.4967 -0.3290 -0.0881
   95phy    C24 2551   3.589   3.382   2.105 -0.1974 -0.4707  0.4940
   95phy    C22 2552   3.830   3.330   2.032  0.2350  0.5626  0.2163
   95phy    C21 2553   3.915   3.374   2.152 -0.3993 -0.1386  0.6096
   95phy    C20 2554   4.053   3.305   2.164  0.3305 -0.4022  0.0627
   95phy    C18 2555   4.121   3.297   2.308 -0.2970 -0.3698  0.5225
   95phy    O01 2556   4.035   3.242   2.409 -0.0566  0.1623 -0.0778
   95phy    H01 2557   4.024   3.149   2.406  1.5563 -0.1205  1.1247
   95phy    C19 2558   4.227   3.192   2.274  0.2959 -0.0039 -0.2063
   95phy    C13 2559   4.192   3.431   2.371  0.3299 -0.4154  0.3092
   95phy     H3 2560   4.238   3.491   2.288 -0.7331  0.0943  0.0755
   95phy    O33 2561   4.305   3.407   2.450  0.3340  0.2695 -0.1533
   95phy    H1B 2562   4.278   3.421   2.540  0.0143 -1.4438  0.0382
   95phy    C12 2563   4.091   3.535   2.435 -0.3356 -0.2733 -0.3696
   95phy    O11 2564   4.018   3.476   2.539 -0.1845 -0.0820  0.0063
   95phy    H1A 2565   3.977   3.405   2.494  1.4883  0.2581 -2.2455
   96phy    C35 2566   2.423   3.026   2.706 -0.2544  0.1485  0.1950
   96phy    C33 2567   2.564   3.017   2.654  0.0013  0.2067 -0.4402
   96phy    C34 2568   2.561   2.955   2.515 -0.1575 -0.6788  0.5033
   96phy    C32 2569   2.623   3.163   2.649  0.6547 -0.8973 -0.2126
   96phy    C31 2570   2.700   3.194   2.778  0.0564 -0.2611 -0.4585
   96phy    C30 2571   2.792   3.317   2.769 -0.5731  0.3986 -0.1517
   96phy    C28 2572   2.916   3.324   2.862  0.0208 -0.0641 -0.6282
   96phy    C29 2573   3.030   3.229   2.816  0.1742  0.1808 -0.3319
   96phy    C27 2574   2.968   3.472   2.862  0.1818  0.2883 -0.2092
   96phy    C26 2575   3.071   3.508   2.969  0.2556  0.0827  0.5747
   96phy    C25 2576   3.113   3.653   2.980 -0.2062  0.1054  0.0577
   96phy    C23 2577   3.220   3.680   3.089  0.5728  0.5932 -0.2616
   96phy    C24 2578   3.272   3.812   3.047 -0.4605  0.0183 -0.1903
   96phy    C22 2579   3.186   3.689   3.242 -0.3434 -0.0585 -0.1114
   96phy    C21 2580   3.177   3.563   3.330  0.0072  0.0224  0.2924
   96phy    C20 2581   3.131   3.599   3.468  0.2138 -0.2899 -0.4493
   96phy    C18 2582   3.090   3.479   3.578 -0.5309 -0.6082 -0.0701
   96phy    O01 2583   3.204   3.389   3.587 -0.1645 -0.0228 -0.6239
   96phy    H01 2584   3.273   3.439   3.625 -0.8376  0.0004  0.6005
   96phy    C19 2585   3.084   3.563   3.711 -0.6363  0.0437  0.0290
   96phy    C13 2586   2.955   3.400   3.541  0.6531  0.0941 -0.2695
   96phy     H3 2587   2.956   3.374   3.432  2.6053  0.9704 -0.5170
   96phy    O33 2588   2.835   3.483   3.556 -0.1356 -0.4090  0.2109
   96phy    H1B 2589   2.843   3.569   3.520 -2.9842 -0.2949 -0.4050
   96phy    C12 2590   2.924   3.261   3.618 -0.1733 -0.2094  0.3769
   96phy    O11 2591   2.804   3.205   3.574  0.2667 -0.1854  0.2370
   96phy    H1A 2592   2.737   3.267   3.554  0.2017 -0.4578 -0.4128
   97phy    C35 2593   3.394   2.285   0.665  0.1576  0.1460  0.4181
   97phy    C33 2594   3.375   2.240   0.810  0.4685 -0.4991 -0.3841
   97phy    C34 2595   3.512   2.208   0.869 -0.2117 -0.4681 -0.2597
   97phy    C32 2596   3.316   2.351   0.891 -0.1668 -0.2206  0.7162
   97phy    C31 2597   3.188   2.330   0.969 -0.0469 -0.4781  0.3997
   97phy    C30 2598   3.141   2.460   1.045 -0.1048  0.0504  0.1030
   97phy    C28 2599   3.002   2.447   1.110 -0.0173  0.4864 -0.0537
   97phy    C29 2600   3.005   2.467   1.261 -0.2518 -0.5316  0.0262
   97phy    C27 2601   2.910   2.548   1.040 -0.1169  0.6544 -0.2421
   97phy    C26 2602   2.759   2.512   1.001  0.2110 -0.1821 -0.6853
   97phy    C25 2603   2.679   2.642   0.991 -0.3857 -0.0269  0.3234
   97phy    C23 2604   2.535   2.624   0.940  0.4349  0.3874 -0.0631
   97phy    C24 2605   2.434   2.656   1.050 -0.3235  0.1208  0.1229
   97phy    C22 2606   2.500   2.688   0.802  0.3561 -0.2521 -0.0572
   97phy    C21 2607   2.462   2.581   0.704 -0.2953  0.5265  0.1980
   97phy    C20 2608   2.443   2.646   0.564 -0.3906  0.1029  0.2767
   97phy    C18 2609   2.452   2.568   0.428  0.1508  0.8654 -0.2882
   97phy    O01 2610   2.557   2.465   0.442  0.1020  0.7144  0.2065
   97phy    H01 2611   2.633   2.496   0.487  2.1470  0.7498 -2.8890
   97phy    C19 2612   2.516   2.665   0.325  0.0200  0.4330  0.2649
   97phy    C13 2613   2.307   2.509   0.383 -0.2755  0.4923  0.3235
   97phy     H3 2614   2.271   2.454   0.473  2.2471 -0.4844  0.8178
   97phy    O33 2615   2.199   2.596   0.375  0.3391 -0.3111 -0.0955
   97phy    H1B 2616   2.153   2.574   0.296 -0.2735 -0.9594  0.4276
   97phy    C12 2617   2.288   2.374   0.308  0.2211  0.0528  0.3958
   97phy    O11 2618   2.284   2.376   0.167 -0.4142  0.0665  0.0431
   97phy    H1A 2619   2.323   2.295   0.142  0.3949  0.8250 -1.2852
   98phy    C35 2620   3.241   3.469   2.517  0.0564 -0.0928  0.5188
   98phy    C33 2621   3.293   3.611   2.509 -0.4335 -0.1970 -0.3716
   98phy    C34 2622   3.376   3.614   2.379  0.0871 -0.1223 -0.0805
   98phy    C32 2623   3.180   3.716   2.518 -0.7499 -0.3333  0.7713
   98phy    C31 2624   3.233   3.836   2.591  0.2277  0.1142  0.1760
   98phy    C30 2625   3.143   3.958   2.568  0.5342  0.0878 -0.2974
   98phy    C28 2626   3.194   4.095   2.608  0.2108  0.2107  0.0067
   98phy    C29 2627   3.154   4.194   2.498 -0.4003  0.4136  0.5581
   98phy    C27 2628   3.155   4.154   2.746 -0.8579 -0.0030 -0.0518
   98phy    C26 2629   3.278   4.159   2.835 -0.1071 -0.2662 -0.0078
   98phy    C25 2630   3.245   4.211   2.983  0.2159  0.1365  0.4245
   98phy    C23 2631   3.365   4.239   3.072  0.2068  0.2559  0.2880
   98phy    C24 2632   3.395   4.387   3.087  0.2616 -0.3035  1.4884
   98phy    C22 2633   3.331   4.170   3.207  0.0439  0.4208  0.2579
   98phy    C21 2634   3.442   4.092   3.272 -0.6613 -0.3597  0.1599
   98phy    C20 2635   3.392   4.014   3.397  0.4426  0.3058  0.2186
   98phy    C18 2636   3.483   3.936   3.500 -0.1753 -0.6058  0.2331
   98phy    O01 2637   3.589   4.024   3.548 -0.0251  0.5267  0.0966
   98phy    H01 2638   3.650   3.976   3.601 -0.3320  1.7296  1.5980
   98phy    C19 2639   3.386   3.915   3.618 -0.0518  0.2489 -0.2813
   98phy    C13 2640   3.552   3.798   3.457  0.1587  0.3169 -0.0956
   98phy     H3 2641   3.475   3.738   3.401 -0.9717  1.0012  0.6725
   98phy    O33 2642   3.595   3.707   3.563 -0.1567 -0.0590  0.0845
   98phy    H1B 2643   3.681   3.733   3.591 -0.1039  1.4496 -1.3530
   98phy    C12 2644   3.677   3.801   3.359  0.5660  0.6113  0.0870
   98phy    O11 2645   3.738   3.680   3.322 -0.1287  0.0994  0.6427
   98phy    H1A 2646   3.804   3.649   3.380 -0.5488 -3.0282 -0.3549
   99phy    C35 2647   2.232   2.979   0.936 -0.0538  0.1020 -0.3635
   99phy    C33 2648   2.212   3.060   1.053  0.5013  0.2937  0.2516
   99phy    C34 2649   2.117   2.976   1.139  0.1684 -0.1339 -0.1987
   99phy    C32 2650   2.345   3.092   1.122 -0.0075  0.4190  0.0298
   99phy    C31 2651   2.349   3.237   1.165  0.3491 -1.0662  0.3374
   99phy    C30 2652   2.465   3.259   1.257 -0.1355 -0.4061 -0.2610
   99phy    C28 2653   2.486   3.411   1.292 -0.1775  0.6613 -0.1173
   99phy    C29 2654   2.469   3.422   1.444 -0.4251 -0.0359 -0.1905
   99phy    C27 2655   2.618   3.474   1.238  0.4637  0.1124  0.1842
   99phy    C26 2656   2.623   3.622   1.189 -0.1310  0.3012  0.4257
   99phy    C25 2657   2.758   3.653   1.119 -0.2303 -0.0507  0.3679
   99phy    C23 2658   2.757   3.789   1.042  0.1706  0.6370 -0.0002
   99phy    C24 2659   2.854   3.880   1.117 -0.1187  0.5097 -0.5975
   99phy    C22 2660   2.816   3.786   0.899  0.2708 -0.6910 -0.0887
   99phy    C21 2661   2.740   3.864   0.796  0.0056  0.1106  0.0922
   99phy    C20 2662   2.823   3.880   0.674  0.4376  0.0278  0.2133
   99phy    C18 2663   2.749   3.920   0.541  0.2130 -0.0032  0.2274
   99phy    O01 2664   2.646   3.821   0.516  0.0877  0.0579 -0.2044
   99phy    H01 2665   2.580   3.826   0.582  0.8748  0.5563  0.5538
   99phy    C19 2666   2.857   3.889   0.437 -0.0051  0.3064 -0.1120
   99phy    C13 2667   2.696   4.073   0.532 -0.4221 -0.0795 -0.6322
   99phy     H3 2668   2.620   4.078   0.614  2.3201  0.5315  2.0503
   99phy    O33 2669   2.783   4.175   0.589  0.0381  0.0997  0.0295
   99phy    H1B 2670   2.833   4.210   0.518  1.3529  0.4355  1.0897
   99phy    C12 2671   2.590   4.130   0.432  0.2183 -0.0600 -0.4348
   99phy    O11 2672   2.635   4.174   0.311 -0.6715 -0.2442 -0.3300
   99phy    H1A 2673   2.565   4.212   0.260 -0.3227 -0.1884 -0.7720
  100phy    C35 2674   3.395   2.071   1.575 -0.5988 -0.6272 -0.0047
  100phy    C33 2675   3.256   2.146   1.545 -0.0875 -0.2107  0.0945
  100phy    C34 2676   3.137   2.054   1.518 -0.3672 -0.0426 -0.0889
  100phy    C32 2677   3.226   2.255   1.651 -0.3183  0.0542  0.2710
  100phy    C31 2678   3.168   2.381   1.589  0.2789 -0.5975 -0.3777
  100phy    C30 2679   3.156   2.487   1.698  0.0121 -0.3715 -0.7913
  100phy    C28 2680   3.112   2.633   1.656  0.0462 -0.1919  0.0616
  100phy    C29 2681   3.009   2.687   1.753 -0.3894  0.1282  0.5899
  100phy    C27 2682   3.228   2.734   1.648 -0.2178  0.4272 -0.5684
  100phy    C26 2683   3.233   2.795   1.511  0.0222 -0.1048  0.2134
  100phy    C25 2684   3.367   2.859   1.471 -0.2871 -0.1807  0.4167
  100phy    C23 2685   3.365   2.962   1.354  0.1132 -0.2123 -0.1346
  100phy    C24 2686   3.423   3.094   1.405 -0.0099  0.0654  0.1179
  100phy    C22 2687   3.417   2.900   1.226 -0.1957 -0.1514 -0.4840
  100phy    C21 2688   3.345   2.935   1.094 -0.7107  0.4001 -0.4602
  100phy    C20 2689   3.411   2.840   0.990 -0.5033 -0.2331 -0.1254
  100phy    C18 2690   3.360   2.833   0.840 -0.0803 -0.2717  0.1050
  100phy    O01 2691   3.224   2.786   0.846 -0.0332  0.3519  0.0962
  100phy    H01 2692   3.172   2.820   0.916  0.8886 -0.6778  1.3261
  100phy    C19 2693   3.442   2.712   0.786  0.0344 -0.1778 -0.0121
  100phy    C13 2694   3.372   2.968   0.755  0.3727  0.5412  0.0833
  100phy     H3 2695   3.327   3.043   0.825  0.8570  0.4116  0.5399
  100phy    O33 2696   3.502   3.030   0.745 -0.0592 -0.9318  0.0331
  100phy    H1B 2697   3.510   3.102   0.804 -0.4276  0.6612 -1.7823
  100phy    C12 2698   3.253   3.012   0.655  0.4367 -0.3261 -0.2714
  100phy    O11 2699   3.273   2.989   0.515  0.1208  0.0601  0.1142
  100phy    H1A 2700   3.277   2.897   0.496 -0.4920  0.0899 -0.1592
  101phy    C35 2701   3.483   4.228   2.037  0.7740  0.1110 -0.9166
  101phy    C33 2702   3.384   4.289   2.136  0.0958 -0.3105  0.2117
  101phy    C34 2703   3.465   4.350   2.251 -0.3186  0.1863  0.7135
  101phy    C32 2704   3.292   4.393   2.069 -0.1062  0.2278 -0.9151
  101phy    C31 2705   3.163   4.330   2.004 -0.5841  0.4353 -0.3001
  101phy    C30 2706   3.096   4.431   1.910  0.0229 -0.2869 -0.0306
  101phy    C28 2707   2.970   4.372   1.839  0.1578 -0.4576  0.1164
  101phy    C29 2708   2.841   4.420   1.913 -0.2424 -0.0699 -0.1327
  101phy    C27 2709   2.963   4.426   1.697  0.0933 -0.6104  0.5224
  101phy    C26 2710   2.918   4.337   1.582  0.0398  0.0830 -1.0054
  101phy    C25 2711   2.927   4.395   1.446 -0.0314  0.0027  0.3803
  101phy    C23 2712   2.833   4.348   1.329  0.6342  0.4144 -0.3685
  101phy    C24 2713   2.697   4.422   1.321  0.1448  0.2749  0.1705
  101phy    C22 2714   2.905   4.359   1.194 -0.2794  0.5553 -0.6134
  101phy    C21 2715   2.942   4.239   1.111  0.4712 -0.2890  0.0881
  101phy    C20 2716   3.024   4.268   0.988  0.2447  0.4065 -0.1162
  101phy    C18 2717   2.962   4.291   0.851  0.5251  0.3799  0.0548
  101phy    O01 2718   2.838   4.220   0.837 -0.6345 -0.1227  0.0756
  101phy    H01 2719   2.827   4.196   0.747 -0.1185  0.7923 -0.2410
  101phy    C19 2720   3.066   4.229   0.754 -0.7989  0.4136  0.1286
  101phy    C13 2721   2.933   4.449   0.827 -0.2457  0.2112 -0.0943
  101phy     H3 2722   2.867   4.482   0.911  0.0731  0.8476 -0.0929
  101phy    O33 2723   3.047   4.537   0.856 -0.0115  0.5769 -0.1834
  101phy    H1B 2724   3.014   4.619   0.888 -1.3342  0.9214 -2.2278
  101phy    C12 2725   2.828   4.511   0.726  0.3126  0.2782 -0.4604
  101phy    O11 2726   2.868   4.532   0.595  0.4443 -0.4069 -0.1409
  101phy    H1A 2727   2.953   4.570   0.600 -0.6534  2.1834  0.3238
  102phy    C35 2728   1.265   5.002   1.130  0.3986  0.0261  0.3973
  102phy    C33 2729   1.204   5.114   1.216  0.7310 -0.2403  0.0125
  102phy    C34 2730   1.054   5.128   1.183  0.0314  0.3404 -0.1088
  102phy    C32 2731   1.261   5.113   1.360  0.6699 -0.0424  0.3134
  102phy    C31 2732   1.294   5.257   1.402  0.0402  0.4181 -0.4092
  102phy    C30 2733   1.348   5.262   1.544  0.7460  0.1380  0.2682
  102phy    C28 2734   1.380   5.399   1.607  0.2642 -0.2612 -0.3165
  102phy    C29 2735   1.258   5.462   1.687 -0.1849  0.0563 -0.1916
  102phy    C27 2736   1.499   5.385   1.705 -0.4259  0.4848 -0.2864
  102phy    C26 2737   1.638   5.360   1.648 -0.0066  0.4659  0.0251
  102phy    C25 2738   1.745   5.370   1.758  0.2986 -0.0219 -0.0043
  102phy    C23 2739   1.890   5.319   1.724 -0.0276 -0.5324  0.6476
  102phy    C24 2740   1.973   5.435   1.663 -0.2103 -0.1063 -0.4922
  102phy    C22 2741   1.965   5.275   1.847  0.3301  0.3055 -0.1587
  102phy    C21 2742   1.930   5.138   1.914 -0.6393 -0.4255  0.4735
  102phy    C20 2743   2.019   5.104   2.029 -0.2329  0.0224 -0.2224
  102phy    C18 2744   2.029   4.959   2.086  0.7195 -0.2078  0.2408
  102phy    O01 2745   2.066   4.867   1.980  0.2591  0.0510 -0.1940
  102phy    H01 2746   2.137   4.895   1.926  0.3340 -2.3837 -1.4983
  102phy    C19 2747   2.158   4.972   2.175  0.1924 -0.2709 -0.4635
  102phy    C13 2748   1.889   4.911   2.150  0.1299 -0.5793  0.1467
  102phy     H3 2749   1.807   4.917   2.075  0.5031 -1.8715 -0.3828
  102phy    O33 2750   1.837   5.001   2.247  0.1372  0.1339  0.3553
  102phy    H1B 2751   1.758   5.040   2.214 -0.9983 -0.9724  1.6482
  102phy    C12 2752   1.875   4.764   2.194 -0.4102  0.2562  0.5471
  102phy    O11 2753   1.743   4.722   2.229 -0.3871 -0.2124 -0.0870
  102phy    H1A 2754   1.724   4.771   2.307 -2.2912 -0.9391 -0.0528
  103phy    C35 2755   3.319   3.854   2.029  0.0068  0.1058  0.0566
  103phy    C33 2756   3.204   3.774   1.982  0.3920 -0.4161  0.4348
  103phy    C34 2757   3.227   3.622   1.998  0.0427 -0.3647  0.0732
  103phy    C32 2758   3.074   3.807   2.055 -0.2164 -0.9498 -0.1110
  103phy    C31 2759   2.982   3.928   2.017 -0.6337  0.4180 -0.3618
  103phy    C30 2760   2.869   3.956   2.116 -0.2500  0.0032  0.0411
  103phy    C28 2761   2.787   4.087   2.095 -0.0220 -0.3904  0.3924
  103phy    C29 2762   2.681   4.061   1.983 -0.1434 -0.3119 -0.1873
  103phy    C27 2763   2.714   4.141   2.220 -0.4418 -0.2231 -0.1217
  103phy    C26 2764   2.798   4.208   2.332 -0.4985 -0.6356 -0.5724
  103phy    C25 2765   2.715   4.310   2.410 -0.1685 -0.5978  0.1953
  103phy    C23 2766   2.793   4.383   2.518 -0.0701 -0.6175 -0.9385
  103phy    C24 2767   2.824   4.534   2.480  0.0137  0.8610 -0.2116
  103phy    C22 2768   2.702   4.382   2.650 -0.0323  0.1903  0.1703
  103phy    C21 2769   2.768   4.329   2.779 -0.0358 -0.2135  0.2794
  103phy    C20 2770   2.704   4.362   2.915 -0.2221 -0.2271 -0.4169
  103phy    C18 2771   2.794   4.316   3.045 -0.3518 -0.3451 -0.2455
  103phy    O01 2772   2.920   4.385   3.047 -0.4005  0.2612  0.2025
  103phy    H01 2773   2.955   4.382   3.134 -0.2368  1.7145  0.2159
  103phy    C19 2774   2.716   4.388   3.163 -0.1689  0.3173 -0.5230
  103phy    C13 2775   2.807   4.155   3.053 -0.1280 -0.1284  0.5459
  103phy     H3 2776   2.825   4.109   2.953 -1.6111 -0.1165  0.2458
  103phy    O33 2777   2.683   4.088   3.085  0.1315  0.4782 -0.0601
  103phy    H1B 2778   2.610   4.147   3.087 -0.8101 -0.6169 -0.6739
  103phy    C12 2779   2.920   4.100   3.152 -0.0405 -0.9116 -0.1719
  103phy    O11 2780   2.889   4.137   3.287  0.6785  0.1447  0.0338
  103phy    H1A 2781   2.808   4.096   3.309  1.6218 -1.1665  1.2935
  104phy    C35 2782   2.096   0.704   1.440  0.3910  0.5241 -0.3006
  104phy    C33 2783   1.973   0.703   1.357  0.4696  0.2278 -0.1929
  104phy    C34 2784   1.966   0.838   1.292 -0.0709  0.1860  0.4489
  104phy    C32 2785   1.979   0.581   1.262  0.0911  0.0535 -0.3096
  104phy    C31 2786   1.894   0.461   1.288  0.6025  0.1080  0.1055
  104phy    C30 2787   1.888   0.375   1.159  0.0141  0.3561 -0.1252
  104phy    C28 2788   1.803   0.246   1.154  0.0400  0.3358 -0.0130
  104phy    C29 2789   1.660   0.259   1.112  0.5021  0.7800 -0.0088
  104phy    C27 2790   1.871   0.166   1.049  0.1855  0.0112  0.6932
  104phy    C26 2791   1.949   0.035   1.083 -0.1891  0.0748  0.0917
  104phy    C25 2792   2.018  -0.014   0.957 -0.3949  0.2118 -0.1464
  104phy    C23 2793   2.103  -0.144   0.963  0.3823  0.0218  0.1747
  104phy    C24 2794   2.004  -0.258   0.934  0.4996 -0.6077  0.0892
  104phy    C22 2795   2.224  -0.148   0.863  0.7676  0.3129  0.4806
  104phy    C21 2796   2.358  -0.100   0.917 -0.3120  0.3067 -0.3862
  104phy    C20 2797   2.487  -0.133   0.841 -0.7731  0.5169  0.4826
  104phy    C18 2798   2.525  -0.078   0.693 -0.0691  0.2089  0.3629
  104phy    O01 2799   2.404  -0.079   0.607 -0.0565  0.1523 -0.2346
  104phy    H01 2800   2.354  -0.157   0.618 -0.5386  0.3270 -1.0951
  104phy    C19 2801   2.625  -0.185   0.637 -0.1631  0.3572  0.0958
  104phy    C13 2802   2.584   0.070   0.718 -0.1612 -0.5611 -0.4414
  104phy     H3 2803   2.494   0.132   0.742 -1.3576 -1.9251 -1.2499
  104phy    O33 2804   2.658   0.103   0.837 -0.2550 -0.2700 -0.1198
  104phy    H1B 2805   2.612   0.063   0.909 -0.7763 -0.7362 -0.6935
  104phy    C12 2806   2.636   0.175   0.608 -0.1458 -0.4434 -0.1462
  104phy    O11 2807   2.646   0.152   0.470  0.3289  0.2594  0.3994
  104phy    H1A 2808   2.733   0.180   0.451  0.7518 -1.5295 -0.5688
  105phy    C35 2809   2.285   2.903   1.495  0.0068  0.3057  0.1163
  105phy    C33 2810   2.252   2.990   1.614 -0.1921  0.9016  0.3084
  105phy    C34 2811   2.354   2.949   1.726 -0.4931 -0.2929 -0.0189
  105phy    C32 2812   2.251   3.145   1.600  1.1150 -0.2648 -0.2114
  105phy    C31 2813   2.119   3.196   1.542  0.7846 -0.0180  0.0723
  105phy    C30 2814   2.129   3.348   1.518  0.1529 -0.6319 -0.2392
  105phy    C28 2815   2.008   3.416   1.459 -0.4003 -0.3031 -0.0619
  105phy    C29 2816   1.950   3.504   1.565  0.4670  0.5420 -0.4143
  105phy    C27 2817   2.063   3.516   1.353 -0.4790  0.4424  0.3597
  105phy    C26 2818   2.062   3.476   1.208 -0.2198 -0.3756  0.5413
  105phy    C25 2819   2.106   3.580   1.101 -0.1553 -0.3360 -0.0688
  105phy    C23 2820   2.071   3.540   0.959  0.2024 -0.1635  0.4171
  105phy    C24 2821   1.945   3.619   0.924 -0.5458  0.5012 -0.4339
  105phy    C22 2822   2.175   3.567   0.852  0.0113 -0.0079 -0.3788
  105phy    C21 2823   2.272   3.448   0.836  0.3045 -0.2578  0.1454
  105phy    C20 2824   2.396   3.492   0.751  0.0169 -0.4003  0.0964
  105phy    C18 2825   2.532   3.418   0.779 -0.0469 -0.0870  0.2319
  105phy    O01 2826   2.564   3.416   0.920 -0.3698  0.5526 -0.3449
  105phy    H01 2827   2.489   3.449   0.965 -0.6627  1.4790 -1.4565
  105phy    C19 2828   2.640   3.513   0.720 -0.3889  0.3056 -0.1000
  105phy    C13 2829   2.533   3.263   0.728 -0.4084 -0.3997  0.3253
  105phy     H3 2830   2.447   3.217   0.784 -0.4838 -0.4585  0.1624
  105phy    O33 2831   2.491   3.230   0.593 -0.3991  0.3120 -0.4503
  105phy    H1B 2832   2.455   3.310   0.558 -1.2365  1.2642  2.3524
  105phy    C12 2833   2.629   3.150   0.778 -0.9313 -0.0919 -0.4808
  105phy    O11 2834   2.683   3.171   0.907 -0.0717 -0.1314 -0.0393
  105phy    H1A 2835   2.686   3.265   0.917  0.7984 -0.1243 -0.3032
  106phy    C35 2836   3.287   0.441   1.542 -0.6832  0.1004  0.0651
  106phy    C33 2837   3.148   0.471   1.585  0.5701 -0.4455 -0.1941
  106phy    C34 2838   3.099   0.608   1.539  0.0572  0.0089  0.0383
  106phy    C32 2839   3.059   0.353   1.543  0.3019 -0.0534 -0.9306
  106phy    C31 2840   2.931   0.340   1.626  0.1999  0.0410 -0.4105
  106phy    C30 2841   2.836   0.227   1.592 -0.5184 -0.4535 -0.4200
  106phy    C28 2842   2.714   0.201   1.682 -0.3554 -0.0382  0.3996
  106phy    C29 2843   2.624   0.117   1.595  0.3033  0.2041 -0.0565
  106phy    C27 2844   2.754   0.124   1.807 -0.6763 -0.6191  0.0785
  106phy    C26 2845   2.684   0.185   1.926 -0.3197  0.1848 -0.4857
  106phy    C25 2846   2.679   0.088   2.047 -0.5076 -0.0778 -0.2097
  106phy    C23 2847   2.593   0.137   2.164  0.0996  0.0582  0.1025
  106phy    C24 2848   2.444   0.110   2.145 -0.1720  0.1324  0.0640
  106phy    C22 2849   2.647   0.055   2.281 -0.0331 -0.2009 -0.7975
  106phy    C21 2850   2.620   0.101   2.424 -0.5624  0.0213  0.0044
  106phy    C20 2851   2.600  -0.014   2.521  0.2574  0.1597 -0.0487
  106phy    C18 2852   2.469  -0.095   2.558  0.2186 -0.1224  0.1306
  106phy    O01 2853   2.404  -0.118   2.431  0.3924 -0.2557  0.2643
  106phy    H01 2854   2.473  -0.111   2.367 -0.0369  0.3890 -0.1358
  106phy    C19 2855   2.523  -0.234   2.606 -0.2294 -0.1913  0.2930
  106phy    C13 2856   2.375  -0.007   2.657  0.1419 -0.3017 -0.0792
  106phy     H3 2857   2.349   0.088   2.603  0.7274  0.2052  0.4920
  106phy    O33 2858   2.448   0.043   2.772 -0.0188  0.3359 -0.8517
  106phy    H1B 2859   2.417   0.129   2.792 -1.7861 -0.5640  0.5264
  106phy    C12 2860   2.235  -0.066   2.705 -0.1363 -0.1633  0.2530
  106phy    O11 2861   2.161  -0.101   2.594  0.0861 -0.4745  0.4097
  106phy    H1A 2862   2.222  -0.122   2.526 -1.2572  1.3018 -1.4654
  107phy    C35 2863   3.145   4.804   1.663  0.3321 -0.0061  0.5025
  107phy    C33 2864   3.168   4.941   1.595 -0.1665 -0.0710 -0.2846
  107phy    C34 2865   3.099   4.943   1.459  0.1387  0.3811 -0.3130
  107phy    C32 2866   3.120   5.058   1.680  0.4938  0.2805 -0.5154
  107phy    C31 2867   3.210   5.120   1.783 -0.0451 -0.4604  0.5507
  107phy    C30 2868   3.122   5.228   1.855  0.3137 -0.2649  0.1529
  107phy    C28 2869   3.182   5.310   1.971  0.3554  0.1637 -0.7628
  107phy    C29 2870   3.254   5.434   1.918  0.1155  0.2965 -0.1569
  107phy    C27 2871   3.064   5.335   2.066  0.0996  0.3288  0.3434
  107phy    C26 2872   3.090   5.378   2.210  0.0181  0.0321  0.1741
  107phy    C25 2873   2.976   5.442   2.293  0.2381 -0.3954 -0.4919
  107phy    C23 2874   3.017   5.472   2.436 -0.1248  0.1156 -0.1542
  107phy    C24 2875   2.976   5.617   2.474  0.2484 -0.1798  0.6573
  107phy    C22 2876   2.973   5.357   2.530 -0.4545 -0.3617 -0.0046
  107phy    C21 2877   3.092   5.311   2.612  0.2784  0.1985 -0.0157
  107phy    C20 2878   3.064   5.188   2.688 -0.4447 -0.2182 -0.0565
  107phy    C18 2879   3.154   5.151   2.809 -0.0284  0.0582 -0.5434
  107phy    O01 2880   3.154   5.258   2.913 -0.0592 -0.0742 -0.0497
  107phy    H01 2881   3.222   5.227   2.969 -0.4898 -1.9903 -0.5217
  107phy    C19 2882   3.066   5.039   2.868 -0.0705  0.0623 -0.2099
  107phy    C13 2883   3.304   5.103   2.777  0.2385 -0.1198  0.2513
  107phy     H3 2884   3.350   5.184   2.714 -1.0150  0.9007  0.5967
  107phy    O33 2885   3.319   4.986   2.696 -0.1599 -0.1202  0.3194
  107phy    H1B 2886   3.406   4.995   2.664  0.3890 -1.4369  1.3464
  107phy    C12 2887   3.404   5.084   2.899  0.4274 -0.2001  0.4395
  107phy    O11 2888   3.355   5.129   3.022  0.6172  0.3872  0.4646
  107phy    H1A 2889   3.427   5.163   3.070 -0.1204  2.0096  0.4852
  108phy    C35 2890   4.057   0.999   1.228 -0.0312 -0.0327  0.8866
  108phy    C33 2891   3.971   0.869   1.215  0.1873 -0.6441  0.1144
  108phy    C34 2892   3.957   0.802   1.347 -0.5608  0.4958 -0.4230
  108phy    C32 2893   3.834   0.888   1.143  0.4123 -0.0854 -0.7196
  108phy    C31 2894   3.801   0.780   1.035  0.1552  0.0055 -0.2887
  108phy    C30 2895   3.676   0.813   0.945  0.3907  0.1765 -0.0512
  108phy    C28 2896   3.640   0.719   0.825  1.0690 -0.1657  0.0390
  108phy    C29 2897   3.503   0.754   0.765  0.2568 -0.1070 -0.4964
  108phy    C27 2898   3.744   0.715   0.711 -0.7373  0.2053  0.1045
  108phy    C26 2899   3.775   0.575   0.651 -0.3738  0.2327 -0.3348
  108phy    C25 2900   3.877   0.581   0.540  0.1778  0.2996  1.0093
  108phy    C23 2901   3.917   0.448   0.461  0.5663 -0.0733 -0.0512
  108phy    C24 2902   3.824   0.430   0.342 -0.0301 -0.3724 -0.3095
  108phy    C22 2903   4.058   0.452   0.402 -0.3927  0.2398 -0.2779
  108phy    C21 2904   4.183   0.431   0.484 -0.2210 -0.1911 -0.3629
  108phy    C20 2905   4.310   0.437   0.399  0.3735 -0.0986  0.0439
  108phy    C18 2906   4.449   0.481   0.463  0.4574  0.3368 -0.3294
  108phy    O01 2907   4.422   0.582   0.558 -0.2940  0.0913  0.1777
  108phy    H01 2908   4.339   0.621   0.537 -0.4243  0.5381  1.4227
  108phy    C19 2909   4.536   0.545   0.351  0.2481  0.5075  0.5798
  108phy    C13 2910   4.520   0.354   0.534 -0.1308 -0.4785 -0.0099
  108phy     H3 2911   4.437   0.306   0.591 -0.2259 -0.1063  0.1676
  108phy    O33 2912   4.552   0.240   0.448  0.2899 -0.1615 -0.1553
  108phy    H1B 2913   4.627   0.256   0.393  1.7434 -1.1966  1.4300
  108phy    C12 2914   4.604   0.361   0.665 -0.0381  0.0296  0.1212
  108phy    O11 2915   4.567   0.469   0.754  0.0568 -0.1840  0.0622
  108phy    H1A 2916   4.540   0.545   0.707  2.0792  0.3306 -0.3454
  109phy    C35 2917   0.311   1.483   1.764  0.6830  0.3198 -0.1442
  109phy    C33 2918   0.405   1.545   1.866  0.2769 -0.3750 -0.2237
  109phy    C34 2919   0.534   1.469   1.877  0.1654  0.1782  0.2237
  109phy    C32 2920   0.426   1.696   1.840  0.2060 -0.1348  0.2472
  109phy    C31 2921   0.457   1.781   1.964  0.0924  0.0439 -0.3411
  109phy    C30 2922   0.487   1.930   1.935 -0.2779  0.0212 -0.5126
  109phy    C28 2923   0.532   2.018   2.051 -0.2010  0.2088 -0.1620
  109phy    C29 2924   0.686   2.027   2.050 -0.5464 -0.1726 -0.5455
  109phy    C27 2925   0.479   2.153   2.029 -0.2774 -0.0504 -0.2200
  109phy    C26 2926   0.464   2.241   2.149  0.1518 -0.1378  0.2722
  109phy    C25 2927   0.418   2.378   2.106  0.0433 -0.1428  0.0669
  109phy    C23 2928   0.375   2.477   2.215 -0.4322 -0.5380  0.2307
  109phy    C24 2929   0.425   2.609   2.162  0.1737 -0.1475  0.0274
  109phy    C22 2930   0.229   2.475   2.265 -0.0865 -0.0193  0.1361
  109phy    C21 2931   0.214   2.452   2.412  0.4513  0.7474 -0.1312
  109phy    C20 2932   0.066   2.471   2.457  0.2280 -0.8223 -0.3796
  109phy    C18 2933   0.015   2.429   2.597 -0.1238  0.3701 -0.2995
  109phy    O01 2934   0.074   2.512   2.694  0.2204  0.2971  0.3953
  109phy    H01 2935   0.147   2.464   2.727  0.5017 -0.6168 -1.4159
  109phy    C19 2936  -0.127   2.491   2.588  0.4905 -0.0047  0.6070
  109phy    C13 2937   0.015   2.272   2.637  0.3365 -0.6784 -0.4782
  109phy     H3 2938  -0.019   2.212   2.549  1.9768 -1.2243 -0.7921
  109phy    O33 2939  -0.082   2.231   2.728 -0.1900  0.1835  0.0879
  109phy    H1B 2940  -0.094   2.297   2.794 -1.2926 -0.6219  0.7354
  109phy    C12 2941   0.159   2.221   2.691  0.5807  0.5158 -0.8260
  109phy    O11 2942   0.220   2.288   2.797  0.0505 -0.3057  0.2776
  109phy    H1A 2943   0.272   2.230   2.849  0.5485  0.5213  0.7425
  110phy    C35 2944   0.475   0.327   0.684  0.0352  0.7051  0.3112
  110phy    C33 2945   0.516   0.375   0.816 -0.5918 -0.0327 -0.7005
  110phy    C34 2946   0.514   0.260   0.917  0.6689  0.3200  0.1346
  110phy    C32 2947   0.655   0.436   0.804 -0.1258 -0.9568  0.2298
  110phy    C31 2948   0.662   0.567   0.887  0.1157  0.0281 -0.2566
  110phy    C30 2949   0.800   0.637   0.898  0.3388  0.6419  0.5376
  110phy    C28 2950   0.811   0.758   0.992 -0.3576  0.3131  0.2681
  110phy    C29 2951   0.949   0.765   1.053 -0.3800  0.0672  0.3012
  110phy    C27 2952   0.781   0.894   0.935 -0.2794  0.0624  0.2912
  110phy    C26 2953   0.637   0.948   0.943  0.0403 -0.3044  0.0836
  110phy    C25 2954   0.646   1.101   0.901 -0.1786  0.3233 -0.0007
  110phy    C23 2955   0.517   1.183   0.900 -0.2910  0.0754  0.6773
  110phy    C24 2956   0.527   1.280   1.017 -0.1167  0.3296  0.0393
  110phy    C22 2957   0.492   1.269   0.775 -0.2445 -0.0637 -0.6960
  110phy    C21 2958   0.454   1.204   0.641  0.3280 -0.8615 -0.3211
  110phy    C20 2959   0.407   1.309   0.542 -0.7075 -0.0098  0.6111
  110phy    C18 2960   0.409   1.284   0.381 -0.2817  0.3599 -0.0823
  110phy    O01 2961   0.548   1.263   0.340 -0.0383  0.4180 -0.4339
  110phy    H01 2962   0.608   1.264   0.412 -0.8392  1.8019  0.2741
  110phy    C19 2963   0.377   1.429   0.336  0.3068  0.4191 -0.1253
  110phy    C13 2964   0.304   1.177   0.319 -0.1105 -0.7358  0.4253
  110phy     H3 2965   0.317   1.088   0.386 -0.2034 -0.4158  0.8795
  110phy    O33 2966   0.157   1.186   0.331  0.0667  0.4825  0.5475
  110phy    H1B 2967   0.127   1.247   0.266 -0.9997 -0.8007 -0.2062
  110phy    C12 2968   0.348   1.092   0.193 -0.5250  0.4830  0.3496
  110phy    O11 2969   0.369   1.161   0.072 -0.2975  0.1656  0.3613
  110phy    H1A 2970   0.447   1.213   0.073 -1.2484  1.7489 -1.1054
  111phy    C35 2971   0.082   1.943   1.868  0.6355 -0.3139  0.1699
  111phy    C33 2972  -0.028   1.839   1.837 -0.9496  0.0413 -0.9114
  111phy    C34 2973  -0.002   1.783   1.704  0.2357  0.8930 -0.1233
  111phy    C32 2974  -0.053   1.732   1.950 -0.3082 -0.0567  0.2657
  111phy    C31 2975  -0.196   1.715   1.989  0.2801  0.1632 -0.3264
  111phy    C30 2976  -0.224   1.593   2.087  0.2432 -0.1916  0.2854
  111phy    C28 2977  -0.368   1.596   2.153 -0.1524 -0.0185  0.1495
  111phy    C29 2978  -0.469   1.543   2.053 -0.9475  0.0565  0.1318
  111phy    C27 2979  -0.374   1.501   2.266  0.0658  0.0451 -0.1631
  111phy    C26 2980  -0.442   1.546   2.397  0.4310 -0.3713 -0.2498
  111phy    C25 2981  -0.494   1.423   2.475  0.5142 -0.2622 -0.1071
  111phy    C23 2982  -0.577   1.466   2.597  0.3572  0.3146  0.1626
  111phy    C24 2983  -0.725   1.487   2.565  0.2067  0.3296  0.0098
  111phy    C22 2984  -0.565   1.353   2.706  0.7792  0.1979 -0.3427
  111phy    C21 2985  -0.488   1.392   2.832  0.3554  0.3539 -0.0905
  111phy    C20 2986  -0.493   1.280   2.938 -0.1566  0.2624  0.2583
  111phy    C18 2987  -0.388   1.275   3.055  0.1241  0.3779  0.2005
  111phy    O01 2988  -0.359   1.408   3.094  0.3312  0.0526  0.2091
  111phy    H01 2989  -0.312   1.462   3.034 -0.3247 -1.1394 -1.4806
  111phy    C19 2990  -0.476   1.223   3.169 -0.2779 -0.1463 -0.2790
  111phy    C13 2991  -0.262   1.181   3.010 -0.6005 -0.4937 -0.3224
  111phy     H3 2992  -0.240   1.198   2.902  0.0127  1.1168  0.0185
  111phy    O33 2993  -0.296   1.044   3.017 -0.0340 -0.0686 -0.1533
  111phy    H1B 2994  -0.355   1.014   2.950 -0.0265 -3.5472  1.2002
  111phy    C12 2995  -0.125   1.207   3.085  0.5514 -0.5723  0.3697
  111phy    O11 2996  -0.088   1.342   3.092 -0.2838 -0.1713  0.3934
  111phy    H1A 2997  -0.168   1.389   3.102 -0.5577 -0.3696 -0.7410
  112phy    C35 2998   4.825   2.101   1.623  0.9196  0.3329  0.0813
  112phy    C33 2999   4.947   2.186   1.597 -0.6662  0.3861 -0.0101
  112phy    C34 3000   4.962   2.201   1.446 -0.2668  0.0882  0.2372
  112phy    C32 3001   4.937   2.329   1.662  0.0025 -0.7875  0.4305
  112phy    C31 3002   4.958   2.362   1.813 -0.5360 -0.1962  0.3439
  112phy    C30 3003   4.999   2.508   1.830  0.3745  0.4339 -0.3813
  112phy    C28 3004   4.989   2.583   1.961 -0.1704  0.0269 -0.2289
  112phy    C29 3005   5.087   2.698   1.949  0.0836 -0.0111 -0.2650
  112phy    C27 3006   4.843   2.629   1.977 -0.2482  0.7295 -0.3055
  112phy    C26 3007   4.793   2.632   2.124  0.5601  0.1784  0.2698
  112phy    C25 3008   4.653   2.697   2.130 -0.2516  0.3228 -0.2062
  112phy    C23 3009   4.600   2.712   2.278 -0.1890  0.3099 -0.6535
  112phy    C24 3010   4.532   2.849   2.299 -0.0195  0.4030  0.1105
  112phy    C22 3011   4.524   2.587   2.333  0.1462 -0.8430 -0.3224
  112phy    C21 3012   4.535   2.566   2.486 -0.3327  0.7020 -0.3487
  112phy    C20 3013   4.427   2.460   2.520 -0.2100 -0.3035  0.0094
  112phy    C18 3014   4.400   2.412   2.664 -0.0919 -0.0374 -0.3463
  112phy    O01 3015   4.380   2.528   2.749  0.4013  0.0209 -0.1899
  112phy    H01 3016   4.373   2.501   2.839 -1.8097 -2.7009 -1.0642
  112phy    C19 3017   4.253   2.365   2.653  0.2879  0.0654  0.1127
  112phy    C13 3018   4.502   2.305   2.734  0.0664 -0.2245  0.3251
  112phy     H3 3019   4.494   2.211   2.673 -0.4718  0.8977 -1.3909
  112phy    O33 3020   4.451   2.262   2.862 -0.0252 -0.2075 -0.3132
  112phy    H1B 3021   4.479   2.175   2.882 -1.1660 -0.8862 -1.5313
  112phy    C12 3022   4.655   2.334   2.743 -0.5522  0.4299 -0.2363
  112phy    O11 3023   4.689   2.405   2.865  0.1145  0.1821  0.0585
  112phy    H1A 3024   4.637   2.370   2.934  0.5324 -1.4133 -0.3826
  113phy    C35 3025   4.517   4.460   0.790 -0.0660  0.6201 -0.0712
  113phy    C33 3026   4.545   4.600   0.836  0.2515  0.9249 -0.5049
  113phy    C34 3027   4.673   4.601   0.911  0.1077  0.7804 -0.0284
  113phy    C32 3028   4.521   4.702   0.727 -0.2061 -0.7650 -0.2417
  113phy    C31 3029   4.413   4.806   0.759  0.0210 -0.4980  0.0465
  113phy    C30 3030   4.409   4.942   0.683 -0.3775 -0.1198 -0.1457
  113phy    C28 3031   4.306   5.043   0.732 -0.0919 -0.2371 -0.1837
  113phy    C29 3032   4.377   5.155   0.804  0.5293  0.0166 -0.5404
  113phy    C27 3033   4.240   5.121   0.612 -0.1539 -0.1930 -0.5861
  113phy    C26 3034   4.116   5.059   0.557  0.3327 -0.8110  0.2574
  113phy    C25 3035   4.051   5.126   0.434  0.9386  0.1532  0.4612
  113phy    C23 3036   3.930   5.044   0.373  0.0873 -0.1451 -0.2046
  113phy    C24 3037   3.829   5.143   0.314  0.5379  0.5607 -0.0185
  113phy    C22 3038   3.986   4.948   0.269  0.0808  0.3149 -0.2855
  113phy    C21 3039   3.900   4.825   0.223 -0.0941 -0.9943  0.1380
  113phy    C20 3040   3.968   4.763   0.100  0.9686 -0.4180 -0.3287
  113phy    C18 3041   3.911   4.651   0.011 -0.5734  0.3214 -0.7476
  113phy    O01 3042   3.887   4.530   0.080 -0.8143 -0.3550 -0.5622
  113phy    H01 3043   3.961   4.471   0.078 -0.1031  0.3620  1.8219
  113phy    C19 3044   4.030   4.627  -0.085 -0.3309 -0.2056  0.2284
  113phy    C13 3045   3.772   4.694  -0.060  0.4543  0.0454 -0.6598
  113phy     H3 3046   3.698   4.709   0.023 -0.7521 -1.0723 -1.4873
  113phy    O33 3047   3.762   4.823  -0.114 -0.0590  0.3854 -0.5637
  113phy    H1B 3048   3.843   4.869  -0.101  1.1610 -1.2503 -1.9744
  113phy    C12 3049   3.668   4.595  -0.133 -0.1650 -0.6599 -0.1777
  113phy    O11 3050   3.679   4.545  -0.262 -0.1492 -0.2236 -0.1437
  113phy    H1A 3051   3.626   4.593  -0.323  1.1214 -0.2292 -1.3119
  114phy    C35 3052   4.493   3.314   1.960 -0.4167 -0.1068  0.1390
  114phy    C33 3053   4.614   3.228   2.004 -0.3205  0.5802  0.3022
  114phy    C34 3054   4.573   3.085   2.043 -0.7298  0.6515 -0.1965
  114phy    C32 3055   4.727   3.240   1.900 -0.0907 -0.2673 -0.2549
  114phy    C31 3056   4.858   3.257   1.970  0.1349  0.1067  0.2305
  114phy    C30 3057   4.968   3.261   1.861 -0.1659 -0.8777  0.1977
  114phy    C28 3058   5.107   3.243   1.915 -0.2319  0.6132 -0.5005
  114phy    C29 3059   5.173   3.147   1.824 -0.0860 -0.1816 -0.1792
  114phy    C27 3060   5.182   3.372   1.936  0.3849 -0.2310  0.0891
  114phy    C26 3061   5.263   3.389   2.062 -0.2882  0.2132  0.0338
  114phy    C25 3062   5.301   3.533   2.082  0.5974 -0.0436 -0.4306
  114phy    C23 3063   5.362   3.571   2.218  0.3341  0.0264 -0.2983
  114phy    C24 3064   5.493   3.655   2.199 -0.5612  0.2068  0.2026
  114phy    C22 3065   5.251   3.626   2.311 -0.4022  0.6206 -0.4554
  114phy    C21 3066   5.268   3.620   2.456 -0.5480  0.3116 -0.0307
  114phy    C20 3067   5.126   3.629   2.506 -0.4126 -0.2374 -0.3430
  114phy    C18 3068   5.101   3.624   2.655  0.3343 -0.1813 -0.7057
  114phy    O01 3069   5.196   3.707   2.736 -0.2517  0.0989 -0.2594
  114phy    H01 3070   5.167   3.723   2.824 -1.0162 -1.3564 -0.2216
  114phy    C19 3071   4.971   3.700   2.673  0.3260  0.4674  0.3585
  114phy    C13 3072   5.095   3.480   2.728 -0.2459  0.0382 -0.3693
  114phy     H3 3073   5.027   3.410   2.673 -1.3079  0.0008  0.9380
  114phy    O33 3074   5.032   3.480   2.856 -0.1904 -0.3362  0.2245
  114phy    H1B 3075   5.007   3.392   2.877 -1.2786 -0.4441 -1.3323
  114phy    C12 3076   5.230   3.398   2.743  0.1769 -0.0533  0.0772
  114phy    O11 3077   5.304   3.428   2.859 -0.3181 -0.5043 -0.1636
  114phy    H1A 3078   5.328   3.519   2.860 -3.6980  0.5557  1.5298
  115phy    C35 3079   0.802   2.900   1.645 -0.0767  0.1654  0.5085
  115phy    C33 3080   0.690   2.951   1.729 -0.4228  0.0833 -0.3604
  115phy    C34 3081   0.736   3.079   1.781  0.4669 -0.5294 -0.6500
  115phy    C32 3082   0.554   2.971   1.650  0.0250  0.2996 -0.0450
  115phy    C31 3083   0.470   2.843   1.653 -0.1318  0.5193 -1.0599
  115phy    C30 3084   0.371   2.820   1.533 -0.5440  0.3152  0.1624
  115phy    C28 3085   0.260   2.713   1.552 -0.4441 -0.3351  0.4525
  115phy    C29 3086   0.155   2.760   1.653 -0.4295  0.0237 -0.2230
  115phy    C27 3087   0.183   2.701   1.418  0.0189  0.4746  0.1723
  115phy    C26 3088   0.189   2.570   1.339 -0.4356  0.3270 -0.3628
  115phy    C25 3089   0.125   2.567   1.200  0.1736  0.0736 -0.6307
  115phy    C23 3090   0.152   2.441   1.114 -0.0549  0.1065  0.2019
  115phy    C24 3091   0.065   2.322   1.156  0.2576 -0.1454 -0.3313
  115phy    C22 3092   0.107   2.469   0.968 -0.3333 -0.6742 -0.6515
  115phy    C21 3093   0.208   2.409   0.870 -0.0102 -0.1871  0.1860
  115phy    C20 3094   0.182   2.439   0.725 -0.1827  0.2611  0.4808
  115phy    C18 3095   0.270   2.367   0.615  0.3183 -0.2482  0.0771
  115phy    O01 3096   0.401   2.401   0.646 -0.0921 -0.2829 -0.3610
  115phy    H01 3097   0.408   2.420   0.738  1.2336  1.1549 -0.7111
  115phy    C19 3098   0.244   2.444   0.481 -0.3793  0.2178 -0.8632
  115phy    C13 3099   0.252   2.207   0.615 -0.1161  0.0784  0.0959
  115phy     H3 3100   0.314   2.168   0.699  0.9057 -2.2030 -1.6195
  115phy    O33 3101   0.130   2.145   0.661 -0.1244  0.3448  0.3587
  115phy    H1B 3102   0.073   2.214   0.691  0.9302  2.4555 -2.0439
  115phy    C12 3103   0.333   2.106   0.522 -0.2835  0.0064  0.1481
  115phy    O11 3104   0.270   2.042   0.407 -0.0183  0.3646 -0.4459
  115phy    H1A 3105   0.193   2.088   0.378 -0.7010  0.4867  1.4478
  116phy    C35 3106   3.763   3.930   1.188 -0.1262 -0.0973 -0.3005
  116phy    C33 3107   3.739   4.087   1.213 -0.5840 -0.0438 -0.1486
  116phy    C34 3108   3.652   4.089   1.334  0.5761  0.1017 -0.1175
  116phy    C32 3109   3.867   4.163   1.233  0.2370 -0.0338 -0.0736
  116phy    C31 3110   3.869   4.293   1.153  0.2158  0.0958  0.8763
  116phy    C30 3111   3.996   4.379   1.160  0.2446  0.0744 -0.2951
  116phy    C28 3112   3.983   4.515   1.095  0.0953 -0.1921  0.1093
  116phy    C29 3113   3.984   4.638   1.184 -0.5208 -0.3792  0.1309
  116phy    C27 3114   4.089   4.530   0.986 -0.5973  0.0955 -0.2952
  116phy    C26 3115   4.028   4.539   0.843  0.1909 -0.5322 -0.2290
  116phy    C25 3116   4.130   4.518   0.732 -0.2653  0.3836 -0.4972
  116phy    C23 3117   4.086   4.539   0.587  0.2630 -0.7434  0.7064
  116phy    C24 3118   4.133   4.674   0.530  0.1043  0.4988 -0.5831
  116phy    C22 3119   4.131   4.425   0.500 -0.3721 -0.0951 -0.3600
  116phy    C21 3120   4.019   4.356   0.427  0.2365 -0.0893  0.5333
  116phy    C20 3121   4.066   4.229   0.354 -0.0637 -0.3544 -0.3523
  116phy    C18 3122   3.966   4.144   0.270  0.2524  0.1730  0.4456
  116phy    O01 3123   3.852   4.116   0.357 -0.4567  0.3240  0.1367
  116phy    H01 3124   3.797   4.191   0.360 -1.9376 -0.5900 -1.8399
  116phy    C19 3125   4.038   4.012   0.238  0.2229  0.2160  0.4286
  116phy    C13 3126   3.919   4.223   0.136  0.3860 -0.2873  0.2444
  116phy     H3 3127   3.848   4.304   0.168 -1.5208 -0.8544 -2.2580
  116phy    O33 3128   4.012   4.310   0.074 -0.2228 -0.0693 -0.3504
  116phy    H1B 3129   4.064   4.259   0.015 -1.1232  0.6117 -1.7866
  116phy    C12 3130   3.804   4.175   0.045 -0.3470 -0.4128  0.3534
  116phy    O11 3131   3.839   4.126  -0.085 -0.1478  0.0908 -0.0532
  116phy    H1A 3132   3.836   4.191  -0.153 -0.3866  0.3187  0.1707
  117phy    C35 3133   4.834   4.599   2.180 -0.1736 -0.1098  0.6337
  117phy    C33 3134   4.799   4.724   2.098  0.3817  0.8296  0.3180
  117phy    C34 3135   4.929   4.787   2.055  0.4531 -0.0396 -0.0836
  117phy    C32 3136   4.714   4.688   1.975 -0.1418 -0.3711 -0.1574
  117phy    C31 3137   4.557   4.705   1.988  0.3337  0.1084 -0.4533
  117phy    C30 3138   4.487   4.663   1.856 -0.2074 -0.1159  0.1304
  117phy    C28 3139   4.335   4.668   1.853  1.0124 -0.1558  0.3959
  117phy    C29 3140   4.283   4.726   1.722  0.5394  0.4027  0.3690
  117phy    C27 3141   4.261   4.536   1.892  0.1553 -0.2146 -0.8048
  117phy    C26 3142   4.125   4.557   1.965 -0.4368 -0.1760 -0.3771
  117phy    C25 3143   4.053   4.428   1.993 -0.2252 -0.2036 -0.1682
  117phy    C23 3144   3.916   4.435   2.056  0.4455 -0.1644 -0.2765
  117phy    C24 3145   3.797   4.418   1.955  0.2827  0.2901 -0.6552
  117phy    C22 3146   3.893   4.328   2.169 -0.0602 -0.5691  0.2998
  117phy    C21 3147   3.863   4.382   2.307 -0.0103 -0.1855  0.2139
  117phy    C20 3148   3.854   4.276   2.420 -0.2432  0.4279 -0.3163
  117phy    C18 3149   3.793   4.304   2.562 -0.3757  0.0359  0.4218
  117phy    O01 3150   3.737   4.436   2.569  0.3776 -0.5766  0.4031
  117phy    H01 3151   3.796   4.509   2.570 -0.9971  0.6550 -1.4277
  117phy    C19 3152   3.663   4.214   2.568 -0.3227  0.2332 -0.0820
  117phy    C13 3153   3.886   4.276   2.689 -0.2904 -0.5090 -0.3806
  117phy     H3 3154   3.903   4.166   2.700 -2.5977 -0.7055  2.4146
  117phy    O33 3155   3.806   4.297   2.806  0.1192 -0.4915  0.2895
  117phy    H1B 3156   3.754   4.375   2.799 -0.1485 -0.7996 -1.6204
  117phy    C12 3157   4.025   4.360   2.709  0.2902 -0.1807  0.2825
  117phy    O11 3158   4.101   4.331   2.817  0.2022  0.6612 -0.0693
  117phy    H1A 3159   4.159   4.403   2.831  0.6164  0.2983  0.1189
  118phy    C35 3160   4.255   3.423   1.711 -0.1262 -0.1262 -0.0113
  118phy    C33 3161   4.166   3.550   1.709  0.0242 -0.0628  0.1413
  118phy    C34 3162   4.034   3.527   1.634 -0.4097 -0.2205 -0.2790
  118phy    C32 3163   4.140   3.582   1.860 -0.1451  0.3966  0.2564
  118phy    C31 3164   4.190   3.714   1.901  0.5181  0.0668 -0.2071
  118phy    C30 3165   4.158   3.748   2.046 -0.1889 -0.4485  0.1589
  118phy    C28 3166   4.222   3.874   2.105 -0.4734  0.0099  0.2367
  118phy    C29 3167   4.186   4.001   2.027  0.4461 -0.2947 -0.1975
  118phy    C27 3168   4.177   3.882   2.251 -0.4761  0.1446  0.6503
  118phy    C26 3169   4.292   3.912   2.347 -0.2319  0.3140 -0.3443
  118phy    C25 3170   4.248   3.952   2.491  0.5707  0.6290  0.1699
  118phy    C23 3171   4.355   3.996   2.591  0.2018  0.1299 -0.3354
  118phy    C24 3172   4.362   4.148   2.608 -0.6815  0.1796 -0.2278
  118phy    C22 3173   4.334   3.917   2.718 -0.1190 -0.1748 -0.1103
  118phy    C21 3174   4.465   3.893   2.791 -0.5957 -0.1411 -0.0810
  118phy    C20 3175   4.435   3.819   2.929  0.3792 -1.1620  0.2584
  118phy    C18 3176   4.539   3.800   3.040 -0.2606  0.0996 -0.2981
  118phy    O01 3177   4.618   3.924   3.042 -0.1150 -0.0557  0.0199
  118phy    H01 3178   4.562   3.997   3.062  0.2871  0.3431 -0.2638
  118phy    C19 3179   4.446   3.798   3.158 -0.2002  0.4067 -0.4348
  118phy    C13 3180   4.632   3.673   3.002  0.2607 -0.1545 -0.2209
  118phy     H3 3181   4.655   3.674   2.892  0.5980  0.3456 -0.1529
  118phy    O33 3182   4.568   3.547   3.020 -0.1215  0.1452 -0.2988
  118phy    H1B 3183   4.634   3.479   3.018 -0.8453 -0.5580 -0.6835
  118phy    C12 3184   4.770   3.658   3.075  0.0214  0.1266 -0.0305
  118phy    O11 3185   4.855   3.765   3.044 -0.3224  0.6868  0.2407
  118phy    H1A 3186   4.798   3.840   3.037 -1.9180 -0.5716 -1.2126
  119phy    C35 3187   4.668   3.380   1.212  0.2570  0.1587 -0.1923
  119phy    C33 3188   4.722   3.492   1.295  0.5518  0.2473 -0.3364
  119phy    C34 3189   4.788   3.588   1.206 -0.0116 -0.6250  0.1967
  119phy    C32 3190   4.621   3.537   1.405 -0.3516 -0.5234  0.4836
  119phy    C31 3191   4.691   3.586   1.535  0.1897  0.0352 -0.1177
  119phy    C30 3192   4.606   3.655   1.645 -0.5620 -0.1634  0.3826
  119phy    C28 3193   4.683   3.734   1.757  0.2148  0.1147  0.0923
  119phy    C29 3194   4.700   3.880   1.714 -0.1793 -0.3160 -0.3306
  119phy    C27 3195   4.604   3.726   1.887 -0.1437 -0.0378  0.7197
  119phy    C26 3196   4.685   3.689   2.012 -0.8243  0.5420 -0.2880
  119phy    C25 3197   4.604   3.670   2.145 -0.3223 -0.1872 -0.6446
  119phy    C23 3198   4.686   3.636   2.275 -0.1964 -0.1968 -0.0720
  119phy    C24 3199   4.647   3.740   2.380  0.8057  0.2755 -0.0376
  119phy    C22 3200   4.648   3.493   2.322 -0.3039  0.0149 -0.3581
  119phy    C21 3201   4.749   3.422   2.414  1.1862  0.4854  0.5540
  119phy    C20 3202   4.686   3.286   2.461 -0.2273 -0.8492  0.1125
  119phy    C18 3203   4.605   3.268   2.597 -0.5882  0.5913 -0.3642
  119phy    O01 3204   4.506   3.369   2.602 -0.6127  0.6076  0.1189
  119phy    H01 3205   4.461   3.380   2.521 -2.4517  0.8837  1.1253
  119phy    C19 3206   4.534   3.132   2.583  0.0666  0.3410 -0.4774
  119phy    C13 3207   4.709   3.282   2.722 -0.0814  0.5985  0.7224
  119phy     H3 3208   4.763   3.379   2.712  1.3047 -0.0481  1.6054
  119phy    O33 3209   4.820   3.188   2.717  0.1047 -0.5143 -0.4329
  119phy    H1B 3210   4.788   3.101   2.734 -0.3758 -0.1084  0.7909
  119phy    C12 3211   4.650   3.282   2.866  0.0024  0.1042  0.2076
  119phy    O11 3212   4.736   3.331   2.967 -0.0626 -0.0663  0.2110
  119phy    H1A 3213   4.798   3.260   2.969 -1.3095 -1.2091  2.4906
  120phy    C35 3214   3.628   2.374   1.813 -0.1615  0.1198 -0.1892
  120phy    C33 3215   3.653   2.512   1.875  1.0485 -0.2818 -0.4286
  120phy    C34 3216   3.673   2.498   2.031  0.4016 -0.1323 -0.5612
  120phy    C32 3217   3.767   2.580   1.811  0.1198 -0.1335  0.2963
  120phy    C31 3218   3.721   2.707   1.739 -0.3151 -0.0995  0.0578
  120phy    C30 3219   3.835   2.787   1.672  0.2607 -0.0371 -0.1313
  120phy    C28 3220   3.782   2.917   1.608 -0.0658 -0.1590  0.1336
  120phy    C29 3221   3.807   3.041   1.694  0.2359  0.0260 -0.2791
  120phy    C27 3222   3.868   2.934   1.480 -0.0528  0.0982 -0.7632
  120phy    C26 3223   3.782   2.978   1.359  0.2478  0.6033 -0.5299
  120phy    C25 3224   3.858   3.045   1.243  0.7324 -0.0246  0.5650
  120phy    C23 3225   3.762   3.070   1.124 -0.3127  0.0113  0.2380
  120phy    C24 3226   3.701   3.214   1.114 -0.2651 -0.1392  0.5605
  120phy    C22 3227   3.857   3.046   1.001 -0.0778 -0.4213 -0.0546
  120phy    C21 3228   3.805   2.962   0.890  0.2872  0.1395  0.1817
  120phy    C20 3229   3.892   2.953   0.762 -0.2558 -0.1668 -0.3340
  120phy    C18 3230   3.914   3.071   0.660 -0.2184 -0.2995 -0.2288
  120phy    O01 3231   3.783   3.124   0.626  0.0175 -0.5702 -0.5098
  120phy    H01 3232   3.732   3.053   0.591  0.1034 -0.3951 -1.0008
  120phy    C19 3233   3.965   3.001   0.534 -0.4269  0.4666  0.1852
  120phy    C13 3234   4.006   3.196   0.713 -0.4399 -0.7299 -0.1339
  120phy     H3 3235   3.940   3.255   0.781  0.8318  1.8936 -1.0157
  120phy    O33 3236   4.105   3.157   0.808  0.5956 -0.3089 -0.6058
  120phy    H1B 3237   4.067   3.165   0.894  0.1921  0.6513 -0.8606
  120phy    C12 3238   4.024   3.338   0.649 -0.1398 -0.0010  0.4245
  120phy    O11 3239   3.929   3.385   0.556 -0.1730 -0.1446  0.8509
  120phy    H1A 3240   3.894   3.330   0.489  1.2288  1.8870 -1.7422
  121phy    C35 3241   1.525   1.993   2.322 -0.1317  0.3133  0.0304
  121phy    C33 3242   1.427   1.931   2.229  0.1497  0.3722 -0.6659
  121phy    C34 3243   1.504   1.859   2.121  0.9469 -0.5393 -0.0843
  121phy    C32 3244   1.324   1.853   2.316  0.1441  0.1532 -0.5656
  121phy    C31 3245   1.184   1.844   2.265 -0.2349  0.2797  0.0800
  121phy    C30 3246   1.092   1.769   2.362  0.0685  0.3681 -0.5707
  121phy    C28 3247   0.949   1.744   2.301 -0.3822  0.0882 -0.0243
  121phy    C29 3248   0.962   1.610   2.226  0.2513  0.4609  0.1344
  121phy    C27 3249   0.844   1.724   2.416 -0.3696  0.2617 -0.5074
  121phy    C26 3250   0.762   1.846   2.448 -0.8128 -0.5827 -0.0312
  121phy    C25 3251   0.651   1.832   2.554  0.0135  0.6988  0.0127
  121phy    C23 3252   0.588   1.959   2.602  0.1692 -0.6699  0.2476
  121phy    C24 3253   0.503   2.039   2.506  0.2361 -0.0529  0.4075
  121phy    C22 3254   0.524   1.923   2.733 -0.1571  0.3406  0.3201
  121phy    C21 3255   0.528   2.041   2.841 -0.1723  0.0391  0.0758
  121phy    C20 3256   0.445   2.009   2.968  0.4477  0.8360 -0.0889
  121phy    C18 3257   0.414   2.123   3.073 -0.0867  0.1695  0.6802
  121phy    O01 3258   0.377   2.240   2.996 -0.0287 -0.0151 -0.5316
  121phy    H01 3259   0.425   2.315   3.027  0.0895  0.2810 -1.4201
  121phy    C19 3260   0.284   2.081   3.148  0.0372 -0.4499 -0.2037
  121phy    C13 3261   0.544   2.167   3.162  0.3008  0.1705  0.1796
  121phy     H3 3262   0.637   2.178   3.100  0.6014 -0.2393  0.5517
  121phy    O33 3263   0.582   2.058   3.241 -0.6747 -0.0531 -0.5639
  121phy    H1B 3264   0.673   2.036   3.237 -0.5678 -0.1641  1.5193
  121phy    C12 3265   0.546   2.298   3.246 -0.0201  0.0506  0.4427
  121phy    O11 3266   0.494   2.406   3.172 -0.0290  0.4437 -0.0225
  121phy    H1A 3267   0.461   2.470   3.232 -2.7746 -1.9815  1.2923
  122phy    C35 3268   0.034   3.705   1.403 -0.1102  0.2637 -0.0034
  122phy    C33 3269   0.069   3.688   1.546  0.0088 -0.4221 -0.4313
  122phy    C34 3270  -0.049   3.626   1.608  0.5122 -0.4668  0.2022
  122phy    C32 3271   0.200   3.618   1.557  0.3097  0.1549  0.7586
  122phy    C31 3272   0.276   3.601   1.691  0.2141  0.8989  0.1273
  122phy    C30 3273   0.409   3.529   1.682  0.0594  0.3288  0.1544
  122phy    C28 3274   0.503   3.532   1.804 -0.4036  0.2487  0.7265
  122phy    C29 3275   0.590   3.411   1.806 -0.0600  0.0822 -0.1721
  122phy    C27 3276   0.581   3.665   1.798  0.4303 -0.9754  0.2297
  122phy    C26 3277   0.607   3.740   1.933 -0.2086  0.1961  0.3814
  122phy    C25 3278   0.637   3.891   1.913 -0.2065  0.0084  0.0253
  122phy    C23 3279   0.703   3.952   2.038  0.9994  0.1600 -0.0133
  122phy    C24 3280   0.847   3.983   2.008  0.0307  0.0082 -0.2771
  122phy    C22 3281   0.626   4.085   2.066  0.1620  0.1102 -0.2491
  122phy    C21 3282   0.626   4.157   2.203 -0.4151 -0.2618  0.4389
  122phy    C20 3283   0.571   4.300   2.192  0.6853  0.2683  0.0826
  122phy    C18 3284   0.600   4.408   2.306 -0.3006 -0.0256  0.1764
  122phy    O01 3285   0.741   4.412   2.335  0.3858  0.1051 -0.0972
  122phy    H01 3286   0.774   4.336   2.378 -0.5766  0.1344  0.7117
  122phy    C19 3287   0.557   4.535   2.234  0.2100 -0.4769 -0.3485
  122phy    C13 3288   0.518   4.382   2.447 -0.3210 -0.1035 -0.1274
  122phy     H3 3289   0.524   4.273   2.473 -1.4048  0.0902  1.0042
  122phy    O33 3290   0.376   4.408   2.444  0.2727 -0.4280 -0.0744
  122phy    H1B 3291   0.334   4.384   2.524  0.0506  0.5909  0.1233
  122phy    C12 3292   0.579   4.445   2.576 -0.3103  0.0220 -0.1121
  122phy    O11 3293   0.691   4.384   2.632 -0.2190  0.6183 -0.2371
  122phy    H1A 3294   0.746   4.450   2.669  0.1858  0.3543 -0.3674
  123phy    C35 3295   3.610   4.368   1.559 -0.0061 -0.0786 -0.1216
  123phy    C33 3296   3.509   4.357   1.671  0.4875  0.3631  0.1603
  123phy    C34 3297   3.472   4.502   1.700  0.2320 -0.2552  0.5296
  123phy    C32 3298   3.376   4.293   1.615  0.5880 -0.2828 -0.4205
  123phy    C31 3299   3.381   4.145   1.583 -0.1585  0.0467 -0.3290
  123phy    C30 3300   3.255   4.106   1.511  0.1187  0.5870 -0.1465
  123phy    C28 3301   3.252   3.963   1.463 -0.2745  0.0333 -0.3731
  123phy    C29 3302   3.164   3.876   1.548  0.1149  0.0779 -0.2497
  123phy    C27 3303   3.200   3.978   1.317 -0.4271  0.0161  0.1603
  123phy    C26 3304   3.295   3.920   1.209 -0.2384 -0.2972  0.1463
  123phy    C25 3305   3.251   3.932   1.060  0.0746  0.5789 -0.5219
  123phy    C23 3306   3.357   3.866   0.967  0.4200  0.1002  0.5455
  123phy    C24 3307   3.279   3.764   0.877  0.1439 -0.2949 -0.7068
  123phy    C22 3308   3.448   3.965   0.896 -0.7946 -0.5241  0.3654
  123phy    C21 3309   3.599   3.924   0.862  0.3729  0.0456 -0.0841
  123phy    C20 3310   3.678   4.044   0.792  0.4262  0.2231  0.2623
  123phy    C18 3311   3.836   4.041   0.787  0.0339  0.3278 -0.0440
  123phy    O01 3312   3.885   4.003   0.916  0.0469  0.7477  0.3799
  123phy    H01 3313   3.870   4.079   0.969 -0.7363  2.7508 -2.4862
  123phy    C19 3314   3.875   4.186   0.756 -0.0286  0.1660  0.2443
  123phy    C13 3315   3.887   3.937   0.674  0.2577  0.6943 -0.7229
  123phy     H3 3316   3.847   3.841   0.717 -0.8776  1.5630  0.2631
  123phy    O33 3317   3.811   3.936   0.550 -0.1674 -0.0868  0.2928
  123phy    H1B 3318   3.862   3.977   0.482  0.1387 -1.7705 -0.5289
  123phy    C12 3319   4.033   3.881   0.660 -0.4419  0.2385 -0.0549
  123phy    O11 3320   4.062   3.783   0.565  0.3472  0.5499  0.5248
  123phy    H1A 3321   4.151   3.752   0.565  0.4613  0.8582  1.2316
  124phy    C35 3322   4.313   4.827   1.284 -0.5781  0.1103 -0.0195
  124phy    C33 3323   4.454   4.890   1.277 -0.2490 -0.3638  0.5977
  124phy    C34 3324   4.467   4.936   1.126  0.2103 -0.0104 -0.3234
  124phy    C32 3325   4.480   5.000   1.376  0.4455  0.3211 -0.0671
  124phy    C31 3326   4.509   4.981   1.526 -0.8410 -0.1579  0.3756
  124phy    C30 3327   4.535   5.104   1.606 -0.2842 -0.5088  0.1185
  124phy    C28 3328   4.534   5.096   1.759  0.5850 -0.4292 -0.7644
  124phy    C29 3329   4.667   5.134   1.819  0.0294  0.2306 -0.1112
  124phy    C27 3330   4.414   5.176   1.823 -0.6243  0.0583  0.1361
  124phy    C26 3331   4.349   5.112   1.952 -0.0360 -0.0343  0.6192
  124phy    C25 3332   4.251   5.207   2.024  0.6692  0.0115  0.3178
  124phy    C23 3333   4.202   5.164   2.165 -0.3984  0.0111 -0.8270
  124phy    C24 3334   4.170   5.294   2.248 -0.7680  0.4231 -0.4468
  124phy    C22 3335   4.074   5.073   2.158  0.2965 -0.2121  0.0451
  124phy    C21 3336   4.030   4.982   2.276 -0.1120  0.5062 -0.1398
  124phy    C20 3337   3.908   4.891   2.263  0.3016 -0.5399  0.0067
  124phy    C18 3338   3.826   4.852   2.394  0.3431  0.4344  0.4950
  124phy    O01 3339   3.752   4.959   2.441  0.2855  0.5058 -0.0259
  124phy    H01 3340   3.764   5.034   2.386 -0.6961  0.8804  0.2636
  124phy    C19 3341   3.716   4.765   2.321 -0.3551  0.1938  0.0665
  124phy    C13 3342   3.905   4.774   2.514  0.5435  0.2289  0.0028
  124phy     H3 3343   3.977   4.699   2.473  2.1825  1.5668  0.3370
  124phy    O33 3344   3.816   4.688   2.594  0.5234 -0.4145 -0.4705
  124phy    H1B 3345   3.786   4.739   2.667  0.8890 -1.6088  0.5548
  124phy    C12 3346   3.987   4.863   2.617 -0.1023  0.2289  0.1260
  124phy    O11 3347   3.894   4.953   2.684 -0.8251 -0.3182  0.6529
  124phy    H1A 3348   3.829   4.975   2.620 -0.1657  1.0288  0.3954
  125phy    C35 3349   3.898   0.138   1.231 -0.0914 -0.2287  0.0306
  125phy    C33 3350   3.962  -0.002   1.226  0.0404 -0.2425 -0.4619
  125phy    C34 3351   4.090  -0.000   1.143  0.2127 -0.3414 -0.6357
  125phy    C32 3352   3.992  -0.050   1.374  0.1331  0.0312  0.2281
  125phy    C31 3353   3.945  -0.191   1.408  0.1642 -0.7158  0.0580
  125phy    C30 3354   3.943  -0.224   1.561 -0.2552  0.0966 -0.3327
  125phy    C28 3355   3.859  -0.352   1.594 -0.9314 -0.2338 -0.3844
  125phy    C29 3356   3.946  -0.477   1.589 -0.0885 -0.1972  0.0250
  125phy    C27 3357   3.807  -0.346   1.736  0.7434 -0.7135 -0.1543
  125phy    C26 3358   3.667  -0.291   1.760 -0.0817  0.1516 -0.2076
  125phy    C25 3359   3.633  -0.294   1.911  0.2418 -0.4144 -0.2796
  125phy    C23 3360   3.494  -0.237   1.942 -0.2771  0.5945  0.3453
  125phy    C24 3361   3.385  -0.341   1.948  0.2071  0.9490  0.4949
  125phy    C22 3362   3.493  -0.177   2.084 -0.1515 -0.4763 -0.2439
  125phy    C21 3363   3.496  -0.024   2.088  0.1208 -0.4701  1.0641
  125phy    C20 3364   3.478   0.033   2.228  0.3576 -0.1821 -0.1037
  125phy    C18 3365   3.542   0.171   2.270  0.2299 -0.3920  0.5822
  125phy    O01 3366   3.486   0.261   2.172 -0.2821  0.2178  0.3771
  125phy    H01 3367   3.410   0.219   2.136 -0.8553  1.0845  0.5625
  125phy    C19 3368   3.474   0.206   2.407 -0.2553  0.2304  0.1108
  125phy    C13 3369   3.703   0.175   2.261  0.6011 -0.2912  0.2960
  125phy     H3 3370   3.735   0.133   2.162  0.9511  0.1040  0.2426
  125phy    O33 3371   3.762   0.072   2.348  0.0281 -0.1111 -0.7057
  125phy    H1B 3372   3.795   0.118   2.423 -1.9244 -0.0529  0.1900
  125phy    C12 3373   3.785   0.313   2.264  0.3200  0.2906  0.1585
  125phy    O11 3374   3.707   0.427   2.234 -0.3315 -0.0256  0.0455
  125phy    H1A 3375   3.636   0.401   2.179  0.7778  0.7542 -1.8819
  126phy    C35 3376   2.718   4.779   1.183  0.3467 -0.3541 -0.2362
  126phy    C33 3377   2.707   4.872   1.308  0.0665  0.3989 -0.2084
  126phy    C34 3378   2.589   4.969   1.290 -0.1019 -0.1819 -0.0015
  126phy    C32 3379   2.707   4.792   1.439 -0.0639 -0.2778 -0.3408
  126phy    C31 3380   2.742   4.870   1.570  0.5252  0.0241 -0.7699
  126phy    C30 3381   2.738   4.783   1.697  0.0809  0.5517  0.3574
  126phy    C28 3382   2.754   4.866   1.824 -0.2300  0.1678 -0.4280
  126phy    C29 3383   2.612   4.890   1.882 -0.1190  0.0485  0.1681
  126phy    C27 3384   2.836   4.782   1.928  0.2948 -0.8957 -0.1484
  126phy    C26 3385   2.913   4.871   2.029  0.0236  0.5590 -0.1819
  126phy    C25 3386   2.990   4.779   2.130  0.0619 -0.2214 -0.5457
  126phy    C23 3387   3.028   4.849   2.264 -0.2825  0.1404  0.6151
  126phy    C24 3388   2.916   4.869   2.359  0.4240 -0.5479 -0.1179
  126phy    C22 3389   3.133   4.763   2.337  0.6450  0.0433  0.4485
  126phy    C21 3390   3.237   4.818   2.432  0.3743 -0.5016 -0.1488
  126phy    C20 3391   3.337   4.730   2.505 -0.2184  0.2759  0.1483
  126phy    C18 3392   3.297   4.608   2.593  0.0592 -0.0287 -0.2436
  126phy    O01 3393   3.207   4.522   2.520 -0.1332  0.1018  0.6197
  126phy    H01 3394   3.248   4.490   2.442 -1.2966 -0.8249  0.3554
  126phy    C19 3395   3.435   4.540   2.604 -0.1789 -0.1596 -0.2203
  126phy    C13 3396   3.224   4.656   2.732 -0.1795 -0.1101  0.2557
  126phy     H3 3397   3.150   4.737   2.710 -0.2269 -0.1683  0.2046
  126phy    O33 3398   3.313   4.726   2.820 -0.0028  0.0263 -0.9968
  126phy    H1B 3399   3.331   4.810   2.782 -0.3070  1.0430  0.9568
  126phy    C12 3400   3.136   4.540   2.804 -0.3436 -0.2496  0.5513
  126phy    O11 3401   3.043   4.580   2.901 -0.4330  0.0757 -0.4346
  126phy    H1A 3402   2.997   4.503   2.930 -1.2376  0.5369 -0.4621
  127phy    C35 3403   3.461   4.399   1.068 -0.0120  0.1873 -0.1561
  127phy    C33 3404   3.340   4.445   1.154  0.1760 -0.8332 -0.0396
  127phy    C34 3405   3.294   4.324   1.229 -0.0792 -0.4057  0.4928
  127phy    C32 3406   3.365   4.555   1.257 -0.3904  0.3384  0.4470
  127phy    C31 3407   3.358   4.704   1.203  1.0715 -0.4451 -0.0571
  127phy    C30 3408   3.422   4.803   1.300  0.0717 -0.1996 -0.6002
  127phy    C28 3409   3.462   4.939   1.234 -0.0413  0.0445  0.2411
  127phy    C29 3410   3.462   5.035   1.342  0.2541 -0.3646  0.4007
  127phy    C27 3411   3.604   4.943   1.179 -0.2401  0.7116  0.3193
  127phy    C26 3412   3.605   4.925   1.026  0.0449 -0.1939  0.6478
  127phy    C25 3413   3.739   4.879   0.967  0.1608 -0.4776  0.1394
  127phy    C23 3414   3.735   4.821   0.824  0.3433 -0.3505  0.0750
  127phy    C24 3415   3.867   4.853   0.752 -0.7540  0.2961  0.3381
  127phy    C22 3416   3.686   4.676   0.822  0.7455  0.6852 -0.0982
  127phy    C21 3417   3.618   4.631   0.692 -0.0326  0.8820 -0.0734
  127phy    C20 3418   3.566   4.491   0.700 -0.4331 -0.6453  0.2299
  127phy    C18 3419   3.524   4.421   0.568 -0.2282 -0.5318  0.2314
  127phy    O01 3420   3.411   4.489   0.516  0.0221  0.0235  0.1922
  127phy    H01 3421   3.352   4.509   0.587  0.4217 -0.3601  0.6374
  127phy    C19 3422   3.451   4.299   0.623 -0.6847 -0.5373 -0.1491
  127phy    C13 3423   3.636   4.397   0.452 -0.2695  0.4096 -0.2930
  127phy     H3 3424   3.733   4.417   0.506 -1.1170  1.0131  1.0726
  127phy    O33 3425   3.667   4.267   0.403 -0.2342 -0.0140 -0.4271
  127phy    H1B 3426   3.601   4.202   0.416 -0.2968 -0.2184 -1.6462
  127phy    C12 3427   3.674   4.514   0.356 -0.0027 -0.0067  0.3120
  127phy    O11 3428   3.627   4.503   0.229  0.2581 -0.3540  0.2412
  127phy    H1A 3429   3.707   4.494   0.180 -0.3609 -1.6881 -0.5682
  128SOL     OW 3430   1.321   1.260   0.416 -0.7407 -0.0959  0.0792
  128SOL    HW1 3431   1.290   1.350   0.429  2.7246  1.4888 -1.3107
  128SOL    HW2 3432   1.242   1.215   0.387 -0.5304 -0.2617 -0.2457
  128SOL     MW 3433   1.307   1.266   0.414 -0.0043 -0.0071  0.0092
  129SOL     OW 3434   0.100   3.052   2.923  0.3418 -0.4896  0.5337
  129SOL    HW1 3435   0.119   3.118   2.990  0.1118 -0.9658  1.0696
  129SOL    HW2 3436   0.137   2.975   2.966  0.9205 -0.3159  0.3578
  129SOL     MW 3437   0.107   3.051   2.937 -0.0043 -0.0071  0.0092
  130SOL     OW 3438   1.008   1.706   0.371  0.6354 -0.3853 -0.2005
  130SOL    HW1 3439   0.951   1.649   0.423  0.5195 -1.5275 -1.5351
  130SOL    HW2 3440   0.964   1.706   0.287 -1.3258 -2.0322  0.7391
  130SOL     MW 3441   0.995   1.699   0.367 -0.0043 -0.0071  0.0092
  131SOL     OW 3442   3.455   0.434   0.158  0.0039  0.6323  0.1415
  131SOL    HW1 3443   3.478   0.513   0.109  0.0101  1.3790  1.2939
  131SOL    HW2 3444   3.360   0.434   0.170 -0.1640 -3.6640  0.4718
  131SOL     MW 3445   3.446   0.444   0.153 -0.0043 -0.0071  0.0092
  132SOL     OW 3446   1.499   1.351   0.233  0.3796 -0.7735  0.1897
  132SOL    HW1 3447   1.450   1.311   0.306 -1.1773 -0.5800 -0.7033
  132SOL    HW2 3448   1.513   1.442   0.258 -0.1408 -0.8849  0.9401
  132SOL     MW 3449   1.494   1.358   0.246 -0.0043 -0.0071  0.0092
  133SOL     OW 3450   2.303   0.556   2.886 -0.6232  0.1957 -0.3447
  133SOL    HW1 3451   2.278   0.608   2.810  1.2315 -0.3832 -1.4282
  133SOL    HW2 3452   2.386   0.595   2.914 -1.6148  2.5434 -0.4519
  133SOL     MW 3453   2.311   0.568   2.880 -0.0043 -0.0071  0.0092
  134SOL     OW 3454   2.067   0.608   2.590 -0.2026 -0.0920  0.0178
  134SOL    HW1 3455   2.052   0.584   2.498  0.2220 -0.3390  0.0094
  134SOL    HW2 3456   1.978   0.608   2.624  0.5340 -0.3602  2.0671
  134SOL     MW 3457   2.053   0.605   2.582 -0.0043 -0.0071  0.0092
  135SOL     OW 3458   3.838   2.826   0.242  0.5902  0.2590  0.3593
  135SOL    HW1 3459   3.766   2.774   0.208  1.4538 -0.9595  0.3313
  135SOL    HW2 3460   3.809   2.917   0.241 -1.7857 -0.3862  1.9739
  135SOL     MW 3461   3.825   2.831   0.237 -0.0043 -0.0071  0.0092
  136SOL     OW 3462   2.082   0.644   3.044  0.2641  0.2187  0.1224
  136SOL    HW1 3463   2.083   0.732   3.007  1.5830  1.2161  2.3017
  136SOL    HW2 3464   2.163   0.602   3.014  1.7627  2.1676  1.1851
  136SOL     MW 3465   2.093   0.650   3.035 -0.0043 -0.0071  0.0092
  137SOL     OW 3466   4.896   4.942   2.848  0.1476  0.1137  0.0218
  137SOL    HW1 3467   4.924   4.957   2.757  0.5918  1.9259  0.4045
  137SOL    HW2 3468   4.971   4.902   2.892 -0.0611 -2.2473 -1.6140
  137SOL     MW 3469   4.910   4.939   2.841 -0.0043 -0.0071  0.0092
  138SOL     OW 3470   0.115   1.398   0.136  0.3898  0.2777  0.0537
  138SOL    HW1 3471   0.037   1.369   0.088  0.5601 -0.6522  0.3090
  138SOL    HW2 3472   0.170   1.429   0.064 -1.0669 -0.0723 -1.2821
  138SOL     MW 3473   0.112   1.398   0.120 -0.0043 -0.0071  0.0092
  139SOL     OW 3474   0.866   4.244   3.024 -0.1413 -0.3945  0.0001
  139SOL    HW1 3475   0.917   4.221   3.102 -2.0612 -3.4050  0.5134
  139SOL    HW2 3476   0.925   4.256   2.949 -1.3736 -0.7609 -1.0684
  139SOL     MW 3477   0.881   4.242   3.024 -0.0043 -0.0071  0.0092
  140SOL     OW 3478   1.781   0.863   2.889 -0.1399  0.4673  0.3090
  140SOL    HW1 3479   1.759   0.788   2.944  0.7318  0.2200  0.3315
  140SOL    HW2 3480   1.870   0.884   2.919  0.2857 -1.6985  0.7390
  140SOL     MW 3481   1.790   0.856   2.901 -0.0043 -0.0071  0.0092
  141SOL     OW 3482   3.321   2.198   2.753 -0.2697  0.1096 -0.7668
  141SOL    HW1 3483   3.382   2.268   2.734 -1.3032  1.2337 -0.0970
  141SOL    HW2 3484   3.240   2.246   2.773 -0.1666 -0.6575  1.9983
  141SOL     MW 3485   3.318   2.213   2.753 -0.0043 -0.0071  0.0092
  142SOL     OW 3486   0.883   4.722   2.464  0.0437  0.1651 -0.8029
  142SOL    HW1 3487   0.793   4.746   2.482 -0.4484 -0.8514 -1.7773
  142SOL    HW2 3488   0.877   4.663   2.389  0.4665  2.1087 -2.4461
  142SOL     MW 3489   0.871   4.717   2.457 -0.0043 -0.0071  0.0092
  143SOL     OW 3490   1.786   0.092   2.652 -0.0510 -0.4321 -0.3077
  143SOL    HW1 3491   1.849   0.040   2.602  1.2303  0.2608  0.5425
  143SOL    HW2 3492   1.837   0.144   2.714 -0.4720  0.1617 -0.4536
  143SOL     MW 3493   1.801   0.092   2.653 -0.0043 -0.0071  0.0092
  144SOL     OW 3494   2.422   1.726   2.981  0.2190  0.3988  0.3810
  144SOL    HW1 3495   2.363   1.727   3.056  0.1893  1.2821  0.3538
  144SOL    HW2 3496   2.468   1.810   2.986  3.0463 -0.9819 -0.1241
  144SOL     MW 3497   2.420   1.737   2.992 -0.0043 -0.0071  0.0092
  145SOL     OW 3498   4.773   4.562   3.071  0.3592 -0.2932 -0.3151
  145SOL    HW1 3499   4.725   4.516   3.140 -0.8249  0.5395 -0.5546
  145SOL    HW2 3500   4.837   4.612   3.123 -0.3389  0.9714 -0.6301
  145SOL     MW 3501   4.775   4.562   3.087 -0.0043 -0.0071  0.0092
  146SOL     OW 3502   0.621   4.838   2.468  0.5114  0.2629 -0.0073
  146SOL    HW1 3503   0.532   4.813   2.443  1.4503 -1.4154 -1.9803
  146SOL    HW2 3504   0.611   4.890   2.548  1.2327  0.1650  0.1603
  146SOL     MW 3505   0.608   4.841   2.475 -0.0043 -0.0071  0.0092
  147SOL     OW 3506   4.621   2.725   0.680  0.3674  0.0386  0.2197
  147SOL    HW1 3507   4.637   2.805   0.629 -1.3103  0.1515 -0.1875
  147SOL    HW2 3508   4.626   2.758   0.770  0.5815 -0.9661  0.5828
  147SOL     MW 3509   4.624   2.740   0.685 -0.0043 -0.0071  0.0092
  148SOL     OW 3510   1.981   4.088   0.453  0.1456  0.1861  0.3936
  148SOL    HW1 3511   1.902   4.063   0.403 -1.2589 -0.5967  2.8323
  148SOL    HW2 3512   2.005   4.175   0.422 -0.0994 -0.2334 -1.0512
  148SOL     MW 3513   1.973   4.096   0.442 -0.0043 -0.0071  0.0092
  149SOL     OW 3514   0.906   4.557   2.692  0.6289 -0.0251  0.0622
  149SOL    HW1 3515   0.909   4.603   2.608  0.4986 -1.1183 -0.5520
  149SOL    HW2 3516   0.891   4.629   2.754 -0.8508  0.3432 -0.6705
  149SOL     MW 3517   0.904   4.573   2.689 -0.0043 -0.0071  0.0092
  150SOL     OW 3518   3.241   2.511   0.348 -0.0125  0.1259  0.1149
  150SOL    HW1 3519   3.335   2.492   0.343  0.0712  0.4931  0.3019
  150SOL    HW2 3520   3.222   2.534   0.439  2.0354 -2.8227  1.4569
  150SOL     MW 3521   3.251   2.512   0.359 -0.0043 -0.0071  0.0092
  151SOL     OW 3522   4.084   0.247   2.898 -0.0027 -0.3800 -0.1100
  151SOL    HW1 3523   4.051   0.257   2.987  1.1740  1.5299  0.1693
  151SOL    HW2 3524   4.096   0.339   2.873 -2.8962  0.5047  1.2904
  151SOL     MW 3525   4.081   0.261   2.907 -0.0043 -0.0071  0.0092
  152SOL     OW 3526   4.228   1.146   2.800 -0.0309 -0.2212 -0.0670
  152SOL    HW1 3527   4.247   1.205   2.874 -0.9743 -0.3810  0.3204
  152SOL    HW2 3528   4.161   1.199   2.756 -0.8997  0.9509  2.4567
  152SOL     MW 3529   4.221   1.161   2.804 -0.0043 -0.0071  0.0092
  153SOL     OW 3530   1.839   1.973   2.747 -0.6007  0.2483 -0.0088
  153SOL    HW1 3531   1.782   2.042   2.714 -0.0000  0.0738 -1.4938
  153SOL    HW2 3532   1.776   1.921   2.798  0.7771 -0.5414  0.9600
  153SOL     MW 3533   1.823   1.975   2.749 -0.0043 -0.0071  0.0092
  154SOL     OW 3534   2.280   0.277   2.862 -0.1031 -0.2940  0.0895
  154SOL    HW1 3535   2.291   0.365   2.897  1.3607 -0.3420 -0.1703
  154SOL    HW2 3536   2.215   0.299   2.796  0.1925  0.0016 -0.1044
  154SOL     MW 3537   2.273   0.291   2.858 -0.0043 -0.0071  0.0092
  155SOL     OW 3538   3.017   5.086   0.516 -0.1053  0.2836  0.1208
  155SOL    HW1 3539   3.002   5.111   0.607  0.9033  0.1111  0.3406
  155SOL    HW2 3540   3.108   5.055   0.517 -0.5185 -1.1118 -1.3469
  155SOL     MW 3541   3.027   5.085   0.528 -0.0043 -0.0071  0.0092
  156SOL     OW 3542   1.031   4.946   2.578 -0.4497  0.6565  0.0905
  156SOL    HW1 3543   1.058   4.994   2.499 -1.4723  0.9751 -0.0846
  156SOL    HW2 3544   0.988   4.866   2.548  0.7589 -0.0954  0.3023
  156SOL     MW 3545   1.029   4.942   2.563 -0.0043 -0.0071  0.0092
  157SOL     OW 3546   1.069   1.035   0.091  0.1040  0.4166 -0.3791
  157SOL    HW1 3547   1.132   0.979   0.136 -0.2739  1.2646  1.2580
  157SOL    HW2 3548   1.123   1.093   0.037 -0.1152  2.3374  1.3572
  157SOL     MW 3549   1.085   1.035   0.090 -0.0043 -0.0071  0.0092
  158SOL     OW 3550   1.272   1.448   0.127 -0.1345  0.0968 -0.1939
  158SOL    HW1 3551   1.353   1.418   0.168 -0.8965 -0.8935  0.6253
  158SOL    HW2 3552   1.276   1.544   0.130 -0.4044  0.0766  1.0909
  158SOL     MW 3553   1.283   1.457   0.133 -0.0043 -0.0071  0.0092
  159SOL     OW 3554   1.947   5.081   2.463  0.0049 -0.5182  0.0663
  159SOL    HW1 3555   1.897   5.037   2.394 -1.1504  0.8806 -0.0478
  159SOL    HW2 3556   2.001   5.014   2.504  3.3657  1.8628 -0.0837
  159SOL     MW 3557   1.947   5.066   2.459 -0.0043 -0.0071  0.0092
  160SOL     OW 3558   4.152   4.145   2.989 -0.1104 -0.1326 -0.0030
  160SOL    HW1 3559   4.094   4.069   2.975  1.4702 -1.2344 -0.9165
  160SOL    HW2 3560   4.131   4.203   2.916  0.2426  1.9518  1.4781
  160SOL     MW 3561   4.142   4.143   2.977 -0.0043 -0.0071  0.0092
  161SOL     OW 3562   4.602   2.390   0.043  0.5076 -0.0534 -0.0768
  161SOL    HW1 3563   4.621   2.308   0.090  0.7432  0.7310  1.2390
  161SOL    HW2 3564   4.632   2.456   0.105  1.3514 -0.3363 -0.1762
  161SOL     MW 3565   4.608   2.388   0.057 -0.0043 -0.0071  0.0092
  162SOL     OW 3566   0.654   1.592   0.141  0.3300  0.0712 -0.3492
  162SOL    HW1 3567   0.563   1.611   0.119 -0.6810 -1.3365  2.2311
  162SOL    HW2 3568   0.669   1.507   0.100 -0.2149 -1.0239  1.5929
  162SOL     MW 3569   0.644   1.584   0.133 -0.0043 -0.0071  0.0092
  163SOL     OW 3570   0.120   4.901   0.206  0.3868 -0.1665  0.4631
  163SOL    HW1 3571   0.060   4.886   0.279 -0.7932 -1.3396 -0.7205
  163SOL    HW2 3572   0.116   4.996   0.198  0.4556 -0.2906 -1.5528
  163SOL     MW 3573   0.112   4.912   0.215 -0.0043 -0.0071  0.0092
  164SOL     OW 3574   4.192   2.712   0.471 -0.0951  0.1137  0.1840
  164SOL    HW1 3575   4.244   2.735   0.548 -1.1086  1.1015  0.5944
  164SOL    HW2 3576   4.232   2.632   0.435  0.2470  0.4811 -0.2662
  164SOL     MW 3577   4.204   2.704   0.476 -0.0043 -0.0071  0.0092
  165SOL     OW 3578   3.955   0.327   0.042 -0.0174  0.1131  0.1482
  165SOL    HW1 3579   3.934   0.409   0.086  2.3988  1.0259 -0.2207
  165SOL    HW2 3580   4.045   0.313   0.071 -0.1328 -0.3084  0.3074
  165SOL     MW 3581   3.964   0.336   0.052 -0.0043 -0.0071  0.0092
  166SOL     OW 3582   2.247   0.782   2.705 -0.1190 -0.3783  0.3707
  166SOL    HW1 3583   2.249   0.874   2.678 -1.3491 -0.2470  0.6928
  166SOL    HW2 3584   2.191   0.735   2.643 -0.1963  0.1279  0.0504
  166SOL     MW 3585   2.240   0.788   2.693 -0.0043 -0.0071  0.0092
  167SOL     OW 3586   4.427   0.330   0.024 -0.1289  0.0764 -0.0836
  167SOL    HW1 3587   4.394   0.419   0.016 -0.4944 -0.1111 -0.7480
  167SOL    HW2 3588   4.457   0.301  -0.062  0.4887  1.4915 -0.3692
  167SOL     MW 3589   4.427   0.338   0.011 -0.0043 -0.0071  0.0092
  168SOL     OW 3590   0.791   2.837   3.039 -0.1662 -0.3437 -0.0563
  168SOL    HW1 3591   0.699   2.864   3.037  0.0734  0.6237  1.0258
  168SOL    HW2 3592   0.832   2.917   3.007 -0.6441 -0.5716 -1.3136
  168SOL     MW 3593   0.784   2.851   3.034 -0.0043 -0.0071  0.0092
  169SOL     OW 3594   2.162   2.867   0.461  0.1073 -0.4499  0.8070
  169SOL    HW1 3595   2.240   2.921   0.474  1.0259 -1.5779  0.2736
  169SOL    HW2 3596   2.194   2.777   0.453  1.1977  0.0082 -0.4023
  169SOL     MW 3597   2.177   2.862   0.462 -0.0043 -0.0071  0.0092
  170SOL     OW 3598   1.078   4.144   2.637 -0.6502  0.3404 -0.2655
  170SOL    HW1 3599   1.164   4.171   2.603  0.7234 -0.9677  1.9088
  170SOL    HW2 3600   1.016   4.169   2.569 -0.1594  1.5160 -0.3113
  170SOL     MW 3601   1.081   4.151   2.624 -0.0043 -0.0071  0.0092
  171SOL     OW 3602   4.113   3.176   2.647 -0.1885 -0.1190 -0.7120
  171SOL    HW1 3603   4.081   3.216   2.566 -0.6709 -0.1985 -0.5630
  171SOL    HW2 3604   4.180   3.241   2.668  0.6215 -0.4142 -2.2291
  171SOL     MW 3605   4.118   3.190   2.639 -0.0043 -0.0071  0.0092
  172SOL     OW 3606   1.850   0.533   2.978  0.0868 -1.1011  0.3358
  172SOL    HW1 3607   1.932   0.578   2.999 -0.5900 -0.5221  1.8988
  172SOL    HW2 3608   1.788   0.589   3.025 -0.9376 -2.7421  1.0547
  172SOL     MW 3609   1.853   0.547   2.987 -0.0043 -0.0071  0.0092
  173SOL     OW 3610   0.681   1.661   0.404 -0.0280 -0.0065 -0.5479
  173SOL    HW1 3611   0.675   1.632   0.313 -1.1164  0.1903 -0.5522
  173SOL    HW2 3612   0.603   1.717   0.405 -0.2821 -0.3617 -0.3266
  173SOL     MW 3613   0.670   1.665   0.392 -0.0043 -0.0071  0.0092
  174SOL     OW 3614   2.093   1.875   2.677 -0.0905 -0.0398  0.2651
  174SOL    HW1 3615   2.007   1.909   2.702 -0.3001  1.0130 -1.7028
  174SOL    HW2 3616   2.069   1.812   2.609  1.5285  0.3426 -0.6966
  174SOL     MW 3617   2.078   1.871   2.671 -0.0043 -0.0071  0.0092
  175SOL     OW 3618   2.730   2.501   0.023 -0.2096  0.3277 -0.0858
  175SOL    HW1 3619   2.728   2.590   0.056  3.0760  0.8719 -1.0073
  175SOL    HW2 3620   2.702   2.442   0.093  0.6431 -1.3569 -1.0687
  175SOL     MW 3621   2.726   2.505   0.036 -0.0043 -0.0071  0.0092
  176SOL     OW 3622   2.554   3.011   0.248  0.0063 -0.2968  0.2156
  176SOL    HW1 3623   2.598   3.086   0.207  0.0245 -0.6513 -0.4229
  176SOL    HW2 3624   2.535   2.957   0.172 -1.6450  0.2223  0.2335
  176SOL     MW 3625   2.558   3.014   0.233 -0.0043 -0.0071  0.0092
  177SOL     OW 3626   2.732   2.763   0.086  0.1798 -0.6487  0.1662
  177SOL    HW1 3627   2.658   2.806   0.044  0.9711  0.1797 -0.4290
  177SOL    HW2 3628   2.800   2.831   0.081  1.5591 -1.9472  0.6065
  177SOL     MW 3629   2.731   2.778   0.080 -0.0043 -0.0071  0.0092
  178SOL     OW 3630   1.175   3.064   0.019 -0.0061 -0.0667 -0.1527
  178SOL    HW1 3631   1.118   3.007   0.069 -0.1516 -0.5463 -0.8500
  178SOL    HW2 3632   1.166   3.144   0.071  0.6545 -0.2723  0.2951
  178SOL     MW 3633   1.166   3.067   0.032 -0.0043 -0.0071  0.0092
  179SOL     OW 3634   3.998   3.150   2.912  0.1901  0.7203  0.5361
  179SOL    HW1 3635   4.019   3.136   2.820  1.3759 -1.2319  1.0241
  179SOL    HW2 3636   3.982   3.244   2.924 -0.2732  0.3471  3.6107
  179SOL     MW 3637   3.998   3.160   2.901 -0.0043 -0.0071  0.0092
  180SOL     OW 3638   2.205   2.583   3.076  0.5789  0.3024 -0.1990
  180SOL    HW1 3639   2.209   2.535   2.993  1.0992 -1.5028  0.8098
  180SOL    HW2 3640   2.238   2.515   3.134  0.5004 -0.1443 -0.6670
  180SOL     MW 3641   2.210   2.568   3.072 -0.0043 -0.0071  0.0092
  181SOL     OW 3642   1.213   1.508   0.393 -0.4102 -0.0901 -0.0327
  181SOL    HW1 3643   1.219   1.489   0.299 -0.4557  1.0216 -0.2795
  181SOL    HW2 3644   1.131   1.558   0.399  0.2641  1.1563 -0.7881
  181SOL     MW 3645   1.203   1.512   0.381 -0.0043 -0.0071  0.0092
  182SOL     OW 3646   3.646   2.644   0.152  0.7885  0.1007 -0.5298
  182SOL    HW1 3647   3.572   2.677   0.101  1.2956  2.1648 -0.0330
  182SOL    HW2 3648   3.606   2.602   0.228  3.2796  1.2527  1.5862
  182SOL     MW 3649   3.631   2.643   0.155 -0.0043 -0.0071  0.0092
  183SOL     OW 3650   0.619   1.309   0.090 -0.1328  0.0793  0.0144
  183SOL    HW1 3651   0.708   1.279   0.072 -0.7075 -0.4346 -2.2258
  183SOL    HW2 3652   0.602   1.282   0.181  2.2041 -0.4153  0.3666
  183SOL     MW 3653   0.629   1.301   0.100 -0.0043 -0.0071  0.0092
  184SOL     OW 3654   5.098   1.994   0.515  0.0838  0.1958 -0.7579
  184SOL    HW1 3655   5.166   2.042   0.563 -0.4622  0.1469  0.0872
  184SOL    HW2 3656   5.112   2.029   0.427  1.9899  0.7596 -0.2932
  184SOL     MW 3657   5.109   2.005   0.510 -0.0043 -0.0071  0.0092
  185SOL     OW 3658   2.333   1.748   2.722 -0.6066  0.6021 -0.1727
  185SOL    HW1 3659   2.243   1.779   2.710 -0.6522 -0.2533 -2.4824
  185SOL    HW2 3660   2.351   1.748   2.816  0.6831 -1.9782 -0.3217
  185SOL     MW 3661   2.324   1.752   2.733 -0.0043 -0.0071  0.0092
  186SOL     OW 3662   1.680   1.831   2.920 -0.1398 -0.1438 -0.6381
  186SOL    HW1 3663   1.662   1.871   3.004 -0.9103 -2.8090  0.5749
  186SOL    HW2 3664   1.594   1.790   2.911  0.2849 -1.0401 -0.7766
  186SOL     MW 3665   1.667   1.831   2.930 -0.0043 -0.0071  0.0092
  187SOL     OW 3666   2.752   2.048   2.723 -0.2159  0.3075  0.0255
  187SOL    HW1 3667   2.670   2.002   2.704  0.0992 -0.5738  0.7490
  187SOL    HW2 3668   2.755   2.115   2.654 -2.5516  0.9675  0.4599
  187SOL     MW 3669   2.742   2.051   2.711 -0.0043 -0.0071  0.0092
  188SOL     OW 3670   4.471   3.139   0.532 -0.3382  0.2155 -0.0065
  188SOL    HW1 3671   4.445   3.123   0.623 -0.1586 -3.1601 -0.4139
  188SOL    HW2 3672   4.414   3.078   0.484 -0.1832  0.4650 -0.5107
  188SOL     MW 3673   4.460   3.129   0.537 -0.0043 -0.0071  0.0092
  189SOL     OW 3674   3.654   2.688   0.501  0.4140  0.0720  0.0816
  189SOL    HW1 3675   3.636   2.781   0.514 -0.7149 -0.3560  2.0369
  189SOL    HW2 3676   3.749   2.682   0.496  0.4126  0.1274  0.0019
  189SOL     MW 3677   3.664   2.699   0.502 -0.0043 -0.0071  0.0092
  190SOL     OW 3678   0.481   1.883   0.294  0.2943  0.0068  0.4394
  190SOL    HW1 3679   0.403   1.918   0.337 -0.2498 -0.9316  0.2797
  190SOL    HW2 3680   0.519   1.960   0.253  1.0007  0.2418  1.5057
  190SOL     MW 3681   0.476   1.897   0.294 -0.0043 -0.0071  0.0092
  191SOL     OW 3682   0.532   3.454   0.201 -0.3223 -0.1988  0.3002
  191SOL    HW1 3683   0.575   3.496   0.126  1.5108 -0.5464  1.1056
  191SOL    HW2 3684   0.451   3.503   0.212 -0.5463 -0.7424  1.1475
  191SOL     MW 3685   0.527   3.466   0.193 -0.0043 -0.0071  0.0092
  192SOL     OW 3686   4.248   2.958   0.103 -0.2001 -0.4105  0.2683
  192SOL    HW1 3687   4.308   2.894   0.065  2.0807  1.1778  0.9088
  192SOL    HW2 3688   4.249   3.030   0.039 -0.0647  0.0846  0.8112
  192SOL     MW 3689   4.256   2.959   0.090 -0.0043 -0.0071  0.0092
  193SOL     OW 3690   2.904   2.218   0.223 -0.3535  0.2660 -0.2176
  193SOL    HW1 3691   2.937   2.160   0.154 -0.7757 -0.7918  0.4429
  193SOL    HW2 3692   2.978   2.279   0.227  0.1381 -0.3573  0.7194
  193SOL     MW 3693   2.918   2.218   0.215 -0.0043 -0.0071  0.0092
  194SOL     OW 3694   0.050   2.170   0.293  0.8247 -0.5205  0.1386
  194SOL    HW1 3695  -0.045   2.186   0.288  0.9506  0.5999  0.9598
  194SOL    HW2 3696   0.080   2.239   0.234 -0.1912 -1.0686 -1.0839
  194SOL     MW 3697   0.041   2.181   0.285 -0.0043 -0.0071  0.0092
  195SOL     OW 3698   4.463   2.971   2.897  0.0733  0.2800 -0.0792
  195SOL    HW1 3699   4.412   2.908   2.845  1.3051 -0.5883 -0.2653
  195SOL    HW2 3700   4.403   3.044   2.912  1.3994  1.4213 -0.1883
  195SOL     MW 3701   4.448   2.973   2.893 -0.0043 -0.0071  0.0092
  196SOL     OW 3702   4.600   2.893   0.438 -0.1742 -0.2221 -0.1090
  196SOL    HW1 3703   4.508   2.879   0.418 -0.4060  0.1155  0.7131
  196SOL    HW2 3704   4.599   2.985   0.464 -0.7574 -0.2319 -0.1013
  196SOL     MW 3705   4.588   2.903   0.439 -0.0043 -0.0071  0.0092
  197SOL     OW 3706   0.398   1.708   0.111 -0.3107  0.0788  0.2564
  197SOL    HW1 3707   0.309   1.689   0.143 -0.6820 -1.6279 -1.5231
  197SOL    HW2 3708   0.427   1.775   0.172  0.6325 -0.9617  0.9919
  197SOL     MW 3709   0.390   1.714   0.123 -0.0043 -0.0071  0.0092
  198SOL     OW 3710   1.447   2.609   2.894  0.2965  0.0149  0.0036
  198SOL    HW1 3711   1.421   2.622   2.986  3.0130  1.3752  0.6920
  198SOL    HW2 3712   1.450   2.694   2.851  0.6146 -0.1866 -0.3742
  198SOL     MW 3713   1.444   2.622   2.901 -0.0043 -0.0071  0.0092
  199SOL     OW 3714   4.916   2.246   0.224  0.7908  0.0074 -0.3469
  199SOL    HW1 3715   4.925   2.197   0.142  0.5105  0.6618 -0.7709
  199SOL    HW2 3716   4.930   2.335   0.194  0.6199 -0.1895 -1.0199
  199SOL     MW 3717   4.919   2.251   0.209 -0.0043 -0.0071  0.0092
  200SOL     OW 3718   4.934   1.575   2.977  0.4053 -0.4143 -0.1681
  200SOL    HW1 3719   4.925   1.670   2.977 -2.0110 -0.5598 -1.4771
  200SOL    HW2 3720   5.012   1.556   2.924  0.3458 -0.5064 -0.2239
  200SOL     MW 3721   4.943   1.585   2.970 -0.0043 -0.0071  0.0092
  201SOL     OW 3722   4.716   4.622   2.481 -0.3619 -0.0643  0.0419
  201SOL    HW1 3723   4.673   4.605   2.565  0.7700  1.3385  0.9540
  201SOL    HW2 3724   4.680   4.553   2.425  1.0147 -0.0712 -0.8711
  201SOL     MW 3725   4.705   4.611   2.485 -0.0043 -0.0071  0.0092
  202SOL     OW 3726   1.242   1.204   3.078 -0.3331  0.1426 -0.0518
  202SOL    HW1 3727   1.239   1.296   3.104 -3.1287  0.5290 -1.4103
  202SOL    HW2 3728   1.335   1.182   3.075 -0.1619 -0.2102  3.4504
  202SOL     MW 3729   1.254   1.213   3.081 -0.0043 -0.0071  0.0092
  203SOL     OW 3730   2.862   0.968   3.002  0.3883  1.0703 -0.4107
  203SOL    HW1 3731   2.924   1.023   3.050  0.3371  1.5044 -0.8352
  203SOL    HW2 3732   2.799   0.951   3.072  2.7916  0.2940  1.6739
  203SOL     MW 3733   2.862   0.973   3.017 -0.0043 -0.0071  0.0092
  204SOL     OW 3734   2.537   1.972   2.998 -0.2238  0.3308  0.0624
  204SOL    HW1 3735   2.505   2.014   2.919 -1.0012  1.1431  0.7776
  204SOL    HW2 3736   2.632   1.969   2.991 -0.1784 -1.6035  0.8087
  204SOL     MW 3737   2.545   1.977   2.987 -0.0043 -0.0071  0.0092
  205SOL     OW 3738   4.731   1.763   0.281  0.0196  0.1786 -0.1699
  205SOL    HW1 3739   4.724   1.814   0.200 -0.2215 -0.4988 -0.5883
  205SOL    HW2 3740   4.690   1.683   0.249 -0.9655  0.4174  0.4707
  205SOL     MW 3741   4.725   1.759   0.266 -0.0043 -0.0071  0.0092
  206SOL     OW 3742   2.440   2.167   0.060 -0.4479 -0.2469  0.4797
  206SOL    HW1 3743   2.474   2.089   0.015 -1.4802 -0.9841  0.9429
  206SOL    HW2 3744   2.500   2.175   0.134 -0.7177 -0.1909  0.6895
  206SOL     MW 3745   2.453   2.158   0.064 -0.0043 -0.0071  0.0092
  207SOL     OW 3746   1.449   2.204   0.027  0.6069 -0.1086 -0.3743
  207SOL    HW1 3747   1.448   2.158  -0.056 -2.7030 -0.0835 -0.5119
  207SOL    HW2 3748   1.535   2.194   0.067 -0.0348 -0.2666  1.0149
  207SOL     MW 3749   1.460   2.197   0.021 -0.0043 -0.0071  0.0092
  208SOL     OW 3750   2.539   1.915   2.658 -0.1299  0.3372  0.3500
  208SOL    HW1 3751   2.458   1.867   2.670 -0.4609  0.6905 -0.4438
  208SOL    HW2 3752   2.558   1.904   2.565 -1.6358  1.3055 -0.0871
  208SOL     MW 3753   2.531   1.907   2.647 -0.0043 -0.0071  0.0092
  209SOL     OW 3754   1.235   3.306   0.150 -0.0502  0.1640 -0.3248
  209SOL    HW1 3755   1.326   3.337   0.160 -0.2793  0.6417  0.3547
  209SOL    HW2 3756   1.189   3.388   0.166 -0.4839 -0.2893  0.8995
  209SOL     MW 3757   1.241   3.321   0.153 -0.0043 -0.0071  0.0092
  210SOL     OW 3758   4.976   3.164   2.945 -0.4112  0.6706 -0.4150
  210SOL    HW1 3759   5.068   3.138   2.947 -0.0582  1.7326 -1.6033
  210SOL    HW2 3760   4.953   3.140   2.855 -2.4696  2.8180 -0.5701
  210SOL     MW 3761   4.985   3.158   2.934 -0.0043 -0.0071  0.0092
  211SOL     OW 3762   4.769   0.058   2.880 -0.1773  0.1609  0.7275
  211SOL    HW1 3763   4.810  -0.028   2.872 -0.7992 -0.0175 -0.9234
  211SOL    HW2 3764   4.846   0.113   2.896 -0.8311  1.7194 -1.1521
  211SOL     MW 3765   4.784   0.054   2.881 -0.0043 -0.0071  0.0092
  212SOL     OW 3766   1.978   0.074   3.075  0.1696 -0.0779 -0.2399
  212SOL    HW1 3767   1.979   0.119   3.159 -0.0913 -0.3204 -0.1063
  212SOL    HW2 3768   1.931   0.130   3.014 -1.8683 -0.1020  1.2354
  212SOL     MW 3769   1.972   0.087   3.078 -0.0043 -0.0071  0.0092
  213SOL     OW 3770   1.914   3.353   0.138 -0.0403 -0.0350  0.0298
  213SOL    HW1 3771   1.862   3.362   0.058 -1.8718  0.2515  1.2122
  213SOL    HW2 3772   1.883   3.270   0.173 -0.5871 -0.1071 -0.6046
  213SOL     MW 3773   1.903   3.344   0.132 -0.0043 -0.0071  0.0092
  214SOL     OW 3774   1.299   4.300   2.565 -0.9051  0.4017  0.0849
  214SOL    HW1 3775   1.388   4.298   2.531 -1.0461  0.3582 -0.2910
  214SOL    HW2 3776   1.299   4.384   2.612 -0.7987 -0.2922  1.3772
  214SOL     MW 3777   1.311   4.311   2.567 -0.0043 -0.0071  0.0092
  215SOL     OW 3778   4.444   2.773   3.094 -0.2645  0.3609 -0.0106
  215SOL    HW1 3779   4.447   2.831   3.018  1.4433 -0.9392 -1.0249
  215SOL    HW2 3780   4.528   2.791   3.137  0.0152  1.0152 -0.8051
  215SOL     MW 3781   4.456   2.783   3.090 -0.0043 -0.0071  0.0092
  216SOL     OW 3782   2.048   4.347   0.382 -0.6659 -0.1401 -0.3415
  216SOL    HW1 3783   2.090   4.392   0.309  0.2923  0.9841  0.8601
  216SOL    HW2 3784   1.994   4.416   0.419 -0.0819 -0.3649  0.9901
  216SOL     MW 3785   2.046   4.362   0.377 -0.0043 -0.0071  0.0092
  217SOL     OW 3786   0.278   3.682   3.062  0.6563  0.2568 -0.1588
  217SOL    HW1 3787   0.311   3.772   3.070 -1.2851  0.9041  1.3139
  217SOL    HW2 3788   0.185   3.703   3.069  0.4795 -0.5761  0.1145
  217SOL     MW 3789   0.270   3.696   3.064 -0.0043 -0.0071  0.0092
  218SOL     OW 3790   0.617   3.786   2.989  0.4627 -0.0150 -0.3632
  218SOL    HW1 3791   0.682   3.851   3.016  0.5467  1.2049 -3.1590
  218SOL    HW2 3792   0.639   3.771   2.897 -0.6585 -2.8027 -0.2892
  218SOL     MW 3793   0.629   3.792   2.980 -0.0043 -0.0071  0.0092
  219SOL     OW 3794   3.569   0.200   0.046  0.1899 -0.0800  0.0694
  219SOL    HW1 3795   3.545   0.289   0.072  1.5795  0.3129  0.0936
  219SOL    HW2 3796   3.532   0.152   0.121  0.1200  0.8373  0.6407
  219SOL     MW 3797   3.561   0.206   0.059 -0.0043 -0.0071  0.0092
  220SOL     OW 3798   0.867   1.539   0.541  0.1194  0.0489 -0.1153
  220SOL    HW1 3799   0.793   1.599   0.530  0.8265  0.9483 -0.0904
  220SOL    HW2 3800   0.892   1.545   0.633  2.5942 -0.9288 -0.6377
  220SOL     MW 3801   0.861   1.548   0.552 -0.0043 -0.0071  0.0092
  221SOL     OW 3802   2.429   3.884   0.670  0.3743  0.4158 -0.5305
  221SOL    HW1 3803   2.365   3.831   0.623  0.5885  0.9823 -1.4908
  221SOL    HW2 3804   2.387   3.900   0.754  1.3858  0.6746 -0.0564
  221SOL     MW 3805   2.415   3.879   0.675 -0.0043 -0.0071  0.0092
  222SOL     OW 3806   3.463   2.989   0.296 -0.3526 -0.0666 -0.1166
  222SOL    HW1 3807   3.404   2.915   0.297  0.7373 -0.9906  2.2987
  222SOL    HW2 3808   3.398   3.059   0.290 -0.9311 -0.4971  0.9580
  222SOL     MW 3809   3.447   2.989   0.295 -0.0043 -0.0071  0.0092
  223SOL     OW 3810   0.808   3.970   3.022 -0.0692 -0.5625 -0.2209
  223SOL    HW1 3811   0.848   3.950   2.937  0.1668 -1.9544  0.2006
  223SOL    HW2 3812   0.803   4.066   3.030 -3.3057 -0.7206  0.8320
  223SOL     MW 3813   0.813   3.980   3.012 -0.0043 -0.0071  0.0092
  224SOL     OW 3814   1.825   4.033   2.910  0.6370  0.2606  0.5429
  224SOL    HW1 3815   1.854   4.101   2.849  0.6734  1.5337  1.9293
  224SOL    HW2 3816   1.882   3.957   2.899 -0.6882 -0.9412  1.7524
  224SOL     MW 3817   1.837   4.032   2.900 -0.0043 -0.0071  0.0092
  225SOL     OW 3818   1.916   4.852   2.795  0.3669  0.0190  0.0835
  225SOL    HW1 3819   1.840   4.908   2.807  0.2627  0.0440 -0.6308
  225SOL    HW2 3820   1.992   4.895   2.834  0.5552  0.3506 -0.6270
  225SOL     MW 3821   1.916   4.865   2.801 -0.0043 -0.0071  0.0092
  226SOL     OW 3822   4.420   0.066   0.277  0.3842  0.2354  0.0209
  226SOL    HW1 3823   4.480   0.049   0.204 -1.4278 -1.1160 -1.2481
  226SOL    HW2 3824   4.472   0.108   0.346  1.5952  0.1069 -0.7677
  226SOL     MW 3825   4.435   0.070   0.276 -0.0043 -0.0071  0.0092
  227SOL     OW 3826   2.393   4.624   0.103 -0.2135 -0.1303  0.1512
  227SOL    HW1 3827   2.392   4.685   0.177  0.8326 -0.4913  0.4775
  227SOL    HW2 3828   2.324   4.562   0.127  1.0049 -0.8170  2.1259
  227SOL     MW 3829   2.384   4.624   0.116 -0.0043 -0.0071  0.0092
  228SOL     OW 3830   2.210   3.754   0.545  0.2707  0.2866 -0.5791
  228SOL    HW1 3831   2.208   3.802   0.462  0.5039 -0.9935 -1.3567
  228SOL    HW2 3832   2.155   3.799   0.609  0.1126  0.1364 -0.6074
  228SOL     MW 3833   2.202   3.766   0.542 -0.0043 -0.0071  0.0092
  229SOL     OW 3834   2.154   4.095   0.095  0.1310 -0.8388  0.6157
  229SOL    HW1 3835   2.174   4.013   0.050 -0.8276 -1.1586  0.7707
  229SOL    HW2 3836   2.060   4.099   0.077  0.5928 -0.5156 -2.1633
  229SOL     MW 3837   2.144   4.085   0.086 -0.0043 -0.0071  0.0092
  230SOL     OW 3838   2.259   0.078   3.050 -0.0101 -0.3659 -0.3296
  230SOL    HW1 3839   2.271   0.154   2.993  0.1272 -1.0108 -1.1905
  230SOL    HW2 3840   2.164   0.080   3.051 -0.0028  1.6392 -0.1437
  230SOL     MW 3841   2.248   0.088   3.042 -0.0043 -0.0071  0.0092
  231SOL     OW 3842   4.362   2.788   2.711  0.0702 -0.3999 -0.0612
  231SOL    HW1 3843   4.301   2.803   2.639 -0.7836 -0.5434  0.6058
  231SOL    HW2 3844   4.372   2.693   2.708  0.9558 -0.3411  0.6579
  231SOL     MW 3845   4.355   2.777   2.701 -0.0043 -0.0071  0.0092
  232SOL     OW 3846   2.629   2.297   0.230  0.1401 -0.1006 -0.1301
  232SOL    HW1 3847   2.722   2.277   0.235  0.3667  0.9924  0.3480
  232SOL    HW2 3848   2.610   2.340   0.313  1.6861  0.5291 -0.0580
  232SOL     MW 3849   2.639   2.300   0.242 -0.0043 -0.0071  0.0092
  233SOL     OW 3850   0.901   4.713   2.960 -0.1016 -0.2146  0.5389
  233SOL    HW1 3851   0.929   4.664   3.037 -1.8562 -0.7974  0.8403
  233SOL    HW2 3852   0.982   4.752   2.927  0.8683 -0.1124  2.8179
  233SOL     MW 3853   0.915   4.712   2.966 -0.0043 -0.0071  0.0092
  234SOL     OW 3854   1.909   4.773   2.533  0.1030  0.3796 -0.6534
  234SOL    HW1 3855   1.920   4.788   2.627 -0.7985 -0.0435 -0.4690
  234SOL    HW2 3856   1.815   4.786   2.522 -0.4174 -2.2246  0.1111
  234SOL     MW 3857   1.898   4.777   2.544 -0.0043 -0.0071  0.0092
  235SOL     OW 3858   1.829   3.112   0.228 -0.2369 -0.1459  0.1052
  235SOL    HW1 3859   1.898   3.046   0.229  0.4209  0.5245  1.1073
  235SOL    HW2 3860   1.819   3.141   0.319 -2.1400  1.7610 -0.6287
  235SOL     MW 3861   1.837   3.107   0.240 -0.0043 -0.0071  0.0092
  236SOL     OW 3862   1.945   4.389   0.038 -0.2639 -0.1154 -0.6190
  236SOL    HW1 3863   1.924   4.476   0.074  1.3593 -0.2779  0.8828
  236SOL    HW2 3864   1.911   4.396  -0.051 -0.3113 -0.4397 -0.6249
  236SOL     MW 3865   1.938   4.402   0.031 -0.0043 -0.0071  0.0092
  237SOL     OW 3866   3.564   4.922   0.066  0.2159  0.1212  0.4265
  237SOL    HW1 3867   3.633   4.888   0.009  0.6878  0.1163  0.9961
  237SOL    HW2 3868   3.484   4.871   0.054  0.2347  0.0418  0.6417
  237SOL     MW 3869   3.563   4.911   0.057 -0.0043 -0.0071  0.0092
  238SOL     OW 3870   4.102   1.394   0.102 -0.4531 -0.1800  0.5093
  238SOL    HW1 3871   4.058   1.344   0.171 -0.3572  0.0727  0.7550
  238SOL    HW2 3872   4.061   1.480   0.102 -0.4858 -0.1893 -0.2920
  238SOL     MW 3873   4.091   1.399   0.111 -0.0043 -0.0071  0.0092
  239SOL     OW 3874   4.973   0.882   0.056 -0.0355  0.2919  0.3700
  239SOL    HW1 3875   5.022   0.933   0.120 -0.3360  1.1366 -0.0566
  239SOL    HW2 3876   4.933   0.953   0.006  0.1579  0.3712  0.3272
  239SOL     MW 3877   4.974   0.898   0.058 -0.0043 -0.0071  0.0092
  240SOL     OW 3878   3.019   1.147   0.030 -0.6250  0.3298 -0.0564
  240SOL    HW1 3879   3.047   1.215  -0.031 -1.8611  0.6904 -0.2478
  240SOL    HW2 3880   3.099   1.096   0.048 -1.5885 -0.5577  2.0936
  240SOL     MW 3881   3.033   1.149   0.024 -0.0043 -0.0071  0.0092
  241SOL     OW 3882   2.356   1.519   2.593 -0.3575 -0.3795 -0.0176
  241SOL    HW1 3883   2.402   1.455   2.646 -0.9846 -0.5723  0.3133
  241SOL    HW2 3884   2.364   1.603   2.639 -2.6158  0.1799 -0.5171
  241SOL     MW 3885   2.363   1.522   2.606 -0.0043 -0.0071  0.0092
  242SOL     OW 3886   3.924   3.511   0.124  0.0536  0.1596  0.0209
  242SOL    HW1 3887   3.847   3.566   0.138  0.1632  0.2516  0.2723
  242SOL    HW2 3888   3.908   3.441   0.186  3.6705 -0.4462  0.5021
  242SOL     MW 3889   3.912   3.509   0.134 -0.0043 -0.0071  0.0092
  243SOL     OW 3890   4.719   0.285   0.046 -0.1597  0.2872 -0.1853
  243SOL    HW1 3891   4.759   0.232  -0.023  1.1793  0.7431  0.1991
  243SOL    HW2 3892   4.627   0.298   0.023 -0.3333  1.8294  1.1574
  243SOL     MW 3893   4.712   0.280   0.034 -0.0043 -0.0071  0.0092
  244SOL     OW 3894   3.789   0.151   2.986 -0.2402  0.2182 -0.0255
  244SOL    HW1 3895   3.704   0.161   3.029 -0.2527 -0.6076  0.1698
  244SOL    HW2 3896   3.839   0.219   3.031 -2.1589  0.7854  1.3479
  244SOL     MW 3897   3.784   0.161   2.998 -0.0043 -0.0071  0.0092
  245SOL     OW 3898   1.672   0.689   3.092  0.1281  0.1531 -0.4675
  245SOL    HW1 3899   1.647   0.770   3.136  1.1105  0.7377 -0.9692
  245SOL    HW2 3900   1.593   0.635   3.092 -0.3609  0.8225  0.9061
  245SOL     MW 3901   1.658   0.692   3.098 -0.0043 -0.0071  0.0092
  246SOL     OW 3902   2.300   5.034   0.194 -0.0910  0.0942 -0.1941
  246SOL    HW1 3903   2.292   5.078   0.109 -0.4550 -1.4416 -0.9827
  246SOL    HW2 3904   2.326   5.106   0.252 -0.3183 -1.0644  1.4333
  246SOL     MW 3905   2.302   5.049   0.191 -0.0043 -0.0071  0.0092
  247SOL     OW 3906   4.618   0.272   2.641 -0.4126 -0.3681  0.2341
  247SOL    HW1 3907   4.690   0.213   2.622 -1.0865 -1.2546  0.3324
  247SOL    HW2 3908   4.590   0.248   2.730 -2.5105 -0.8308 -0.4725
  247SOL     MW 3909   4.624   0.261   2.650 -0.0043 -0.0071  0.0092
  248SOL     OW 3910   3.391   0.942   2.880  0.2932 -0.5548 -0.1125
  248SOL    HW1 3911   3.298   0.933   2.858  0.7687 -0.4574 -2.3975
  248SOL    HW2 3912   3.404   1.036   2.874  0.4102 -0.5797 -0.2742
  248SOL     MW 3913   3.381   0.953   2.876 -0.0043 -0.0071  0.0092
  249SOL     OW 3914   3.096   4.674   0.048 -0.5133  0.3144  0.2000
  249SOL    HW1 3915   3.070   4.595   0.094 -0.6242  0.5909  0.6207
  249SOL    HW2 3916   3.095   4.643  -0.043 -2.0793 -0.2660  0.3955
  249SOL     MW 3917   3.093   4.660   0.042 -0.0043 -0.0071  0.0092
  250SOL     OW 3918   3.775   0.595   2.421 -0.0118 -0.3189 -0.2140
  250SOL    HW1 3919   3.759   0.559   2.333  0.5238 -1.9706  0.3169
  250SOL    HW2 3920   3.766   0.690   2.420 -0.8294 -0.3913 -0.9120
  250SOL     MW 3921   3.772   0.602   2.409 -0.0043 -0.0071  0.0092
  251SOL     OW 3922   3.149   1.303   2.941 -0.4502  0.1674 -0.0161
  251SOL    HW1 3923   3.160   1.396   2.961  0.2647  0.5143 -1.8423
  251SOL    HW2 3924   3.094   1.301   2.863 -1.4495  0.8858  0.6439
  251SOL     MW 3925   3.143   1.315   2.933 -0.0043 -0.0071  0.0092
  252SOL     OW 3926   1.892   0.248   2.864 -0.0798 -0.3355  0.7771
  252SOL    HW1 3927   1.958   0.288   2.807  1.1392  2.5399  3.8723
  252SOL    HW2 3928   1.853   0.331   2.890  1.6035  0.3954  1.1010
  252SOL     MW 3929   1.895   0.264   2.860 -0.0043 -0.0071  0.0092
  253SOL     OW 3930   3.483   1.477   2.915 -0.1490  0.2603 -0.0831
  253SOL    HW1 3931   3.446   1.527   2.842 -0.4107 -0.5185 -0.5053
  253SOL    HW2 3932   3.444   1.514   2.994 -0.2188  0.8504 -0.3869
  253SOL     MW 3933   3.473   1.488   2.915 -0.0043 -0.0071  0.0092
  254SOL     OW 3934   3.484   0.672   3.092 -0.2962 -0.4492  0.1028
  254SOL    HW1 3935   3.478   0.650   2.999  3.1184  0.1757 -0.3628
  254SOL    HW2 3936   3.397   0.707   3.112 -0.2774 -0.3782  0.0601
  254SOL     MW 3937   3.472   0.674   3.082 -0.0043 -0.0071  0.0092
  255SOL     OW 3938   4.302   4.528   2.818  0.4667 -0.0309  0.1078
  255SOL    HW1 3939   4.382   4.533   2.766  0.6281 -0.7750  0.2742
  255SOL    HW2 3940   4.282   4.620   2.836 -0.2960 -0.2212  0.2437
  255SOL     MW 3941   4.310   4.541   2.813 -0.0043 -0.0071  0.0092
  256SOL     OW 3942   2.916   0.181   0.367 -0.8895  0.3393 -0.4016
  256SOL    HW1 3943   2.994   0.235   0.374 -1.1741  0.6610  0.4685
  256SOL    HW2 3944   2.944   0.105   0.419 -0.3622  0.5366 -0.3943
  256SOL     MW 3945   2.930   0.178   0.375 -0.0043 -0.0071  0.0092
  257SOL     OW 3946   1.837   0.630   2.718 -0.2951  0.0731 -0.1646
  257SOL    HW1 3947   1.828   0.585   2.801  0.3106 -0.8468 -0.5875
  257SOL    HW2 3948   1.824   0.722   2.744 -1.4272 -0.2583  0.4970
  257SOL     MW 3949   1.834   0.636   2.732 -0.0043 -0.0071  0.0092
  258SOL     OW 3950   3.015   2.111   3.095 -0.2400 -0.0628  0.0133
  258SOL    HW1 3951   3.106   2.093   3.073  0.8234  0.6773  3.2121
  258SOL    HW2 3952   3.010   2.205   3.074  0.8444 -0.1413 -0.6908
  258SOL     MW 3953   3.026   2.121   3.089 -0.0043 -0.0071  0.0092
  259SOL     OW 3954   3.598   5.093   2.604  0.0746 -0.1802  0.3095
  259SOL    HW1 3955   3.632   5.180   2.623 -1.5980  0.6438 -0.3140
  259SOL    HW2 3956   3.658   5.058   2.537 -1.1311 -1.1413 -0.3108
  259SOL     MW 3957   3.610   5.100   2.597 -0.0043 -0.0071  0.0092
  260SOL     OW 3958   2.688   4.743   0.285  0.3966 -0.1065 -0.3378
  260SOL    HW1 3959   2.771   4.783   0.311 -0.1344  0.1369  1.0918
  260SOL    HW2 3960   2.687   4.742   0.189  0.6260  0.5568 -0.3495
  260SOL     MW 3961   2.699   4.748   0.276 -0.0043 -0.0071  0.0092
  261SOL     OW 3962   2.429   2.994   0.491 -0.3756  0.1661  0.1771
  261SOL    HW1 3963   2.462   3.011   0.403 -0.6704  0.4412  0.1170
  261SOL    HW2 3964   2.448   3.074   0.540 -3.0024  2.3857 -2.0559
  261SOL     MW 3965   2.436   3.007   0.486 -0.0043 -0.0071  0.0092
  262SOL     OW 3966   0.609   0.143   2.696 -0.1223 -0.5140 -0.1581
  262SOL    HW1 3967   0.595   0.164   2.604 -0.2733 -0.9104 -0.2268
  262SOL    HW2 3968   0.702   0.160   2.711 -0.3545  1.4067 -0.6151
  262SOL     MW 3969   0.620   0.148   2.686 -0.0043 -0.0071  0.0092
  263SOL     OW 3970   2.186   3.846   3.083  0.1753 -0.0342 -0.0774
  263SOL    HW1 3971   2.224   3.825   2.998 -2.2019 -1.6492 -0.8099
  263SOL    HW2 3972   2.177   3.760   3.123  2.5276 -1.4265 -2.2326
  263SOL     MW 3973   2.190   3.832   3.077 -0.0043 -0.0071  0.0092
  264SOL     OW 3974   3.100   4.687   0.493  0.3319  0.2311 -0.0994
  264SOL    HW1 3975   3.047   4.755   0.452  0.0604 -0.9119 -1.7151
  264SOL    HW2 3976   3.148   4.645   0.422  0.4834 -0.5559  0.4466
  264SOL     MW 3977   3.099   4.690   0.478 -0.0043 -0.0071  0.0092
  265SOL     OW 3978   1.698   4.991   2.835 -0.1350 -0.2341  0.6978
  265SOL    HW1 3979   1.723   5.076   2.798  0.6003 -0.0590  1.5671
  265SOL    HW2 3980   1.737   4.993   2.922  2.5208 -0.2511 -0.4030
  265SOL     MW 3981   1.706   5.003   2.842 -0.0043 -0.0071  0.0092
  266SOL     OW 3982   4.667   1.917   0.049 -0.3599  0.0407 -0.5036
  266SOL    HW1 3983   4.653   1.993   0.106  0.3166 -0.3696  0.2372
  266SOL    HW2 3984   4.586   1.869   0.067 -0.2732  0.2665  0.5736
  266SOL     MW 3985   4.654   1.921   0.059 -0.0043 -0.0071  0.0092
  267SOL     OW 3986   4.328   2.946   0.392 -0.8149  0.3271  0.1958
  267SOL    HW1 3987   4.276   2.872   0.423  0.7129 -1.8657 -2.0740
  267SOL    HW2 3988   4.296   2.952   0.302  0.6910 -0.8680 -0.4770
  267SOL     MW 3989   4.317   2.937   0.384 -0.0043 -0.0071  0.0092
  268SOL     OW 3990   3.883   0.605   0.090  0.2913  0.5467  0.3184
  268SOL    HW1 3991   3.817   0.644   0.147 -1.1368 -2.0284  0.5662
  268SOL    HW2 3992   3.957   0.665   0.100  0.1426  0.6480  0.8762
  268SOL     MW 3993   3.884   0.618   0.099 -0.0043 -0.0071  0.0092
  269SOL     OW 3994   3.715   0.178   2.723 -0.3074 -0.5351 -0.1088
  269SOL    HW1 3995   3.700   0.270   2.703  0.2287 -0.8048 -1.9396
  269SOL    HW2 3996   3.731   0.180   2.817 -1.2321 -0.7669  0.0599
  269SOL     MW 3997   3.715   0.190   2.732 -0.0043 -0.0071  0.0092
  270SOL     OW 3998   2.281   2.803   0.124  0.0343  0.1571  0.5692
  270SOL    HW1 3999   2.199   2.849   0.145 -0.3112  1.4963 -3.0349
  270SOL    HW2 4000   2.248   2.722   0.086 -0.4519 -0.2802  1.8405
  270SOL     MW 4001   2.266   2.798   0.122 -0.0043 -0.0071  0.0092
  271SOL     OW 4002   3.940   5.027   2.926  0.3250  0.0410 -0.1697
  271SOL    HW1 4003   3.936   5.005   2.833 -1.6356 -3.8189  0.6133
  271SOL    HW2 4004   3.897   5.111   2.939  0.9314  0.2533  0.5026
  271SOL     MW 4005   3.934   5.035   2.915 -0.0043 -0.0071  0.0092
  272SOL     OW 4006   2.979   2.380   3.042  0.1579 -0.1855 -0.1864
  272SOL    HW1 4007   3.035   2.368   3.118 -1.0923  2.1095  1.2135
  272SOL    HW2 4008   2.903   2.423   3.082 -0.1873 -0.3334 -0.6778
  272SOL     MW 4009   2.976   2.385   3.057 -0.0043 -0.0071  0.0092
  273SOL     OW 4010   3.860   3.625   0.474 -0.4220 -0.2280  0.0258
  273SOL    HW1 4011   3.922   3.697   0.488 -0.9448  0.2589 -0.1432
  273SOL    HW2 4012   3.903   3.546   0.508  0.6563 -1.6753 -4.0755
  273SOL     MW 4013   3.874   3.624   0.480 -0.0043 -0.0071  0.0092
  274SOL     OW 4014   1.003   2.872   0.127 -0.1082  0.4241  0.2328
  274SOL    HW1 4015   1.010   2.792   0.179  1.1023  1.7059  2.1723
  274SOL    HW2 4016   0.934   2.850   0.065 -0.6962 -1.6972  1.5263
  274SOL     MW 4017   0.995   2.858   0.126 -0.0043 -0.0071  0.0092
  275SOL     OW 4018   2.509   2.887   0.007  0.3358 -0.2729 -0.3999
  275SOL    HW1 4019   2.424   2.876   0.048  0.8320 -0.0075  0.7250
  275SOL    HW2 4020   2.505   2.824  -0.065 -0.7183  1.6126 -2.1042
  275SOL     MW 4021   2.497   2.877   0.003 -0.0043 -0.0071  0.0092
  276SOL     OW 4022   1.827   2.080   2.995  0.0760 -0.2442 -0.1564
  276SOL    HW1 4023   1.860   2.038   2.916 -0.8703 -0.4336 -0.4563
  276SOL    HW2 4024   1.785   2.157   2.957 -0.2509 -0.3984 -0.1093
  276SOL     MW 4025   1.826   2.085   2.980 -0.0043 -0.0071  0.0092
  277SOL     OW 4026   2.503   2.669   2.935 -0.3726 -0.0917  0.1437
  277SOL    HW1 4027   2.561   2.656   2.860 -1.5915 -0.1264 -0.8309
  277SOL    HW2 4028   2.489   2.583   2.973 -0.0241  0.3125  1.1998
  277SOL     MW 4029   2.509   2.656   2.930 -0.0043 -0.0071  0.0092
  278SOL     OW 4030   2.459   3.445   0.418 -0.4946 -0.3874  0.0333
  278SOL    HW1 4031   2.374   3.476   0.389 -1.0684 -1.2262  0.7809
  278SOL    HW2 4032   2.511   3.525   0.424 -1.1752 -0.0003  1.1294
  278SOL     MW 4033   2.455   3.460   0.415 -0.0043 -0.0071  0.0092
  279SOL     OW 4034   2.168   3.594   0.103 -0.2448 -0.4212  0.5145
  279SOL    HW1 4035   2.133   3.511   0.071  1.3315 -1.0893  0.4490
  279SOL    HW2 4036   2.180   3.582   0.197  1.1288 -0.6124  0.3376
  279SOL     MW 4037   2.165   3.582   0.111 -0.0043 -0.0071  0.0092
  280SOL     OW 4038   4.657   2.149   0.193  0.0233  0.1712  0.6833
  280SOL    HW1 4039   4.743   2.181   0.222  0.3477 -0.5337  0.5100
  280SOL    HW2 4040   4.594   2.174   0.260 -0.4635  0.5577  0.0967
  280SOL     MW 4041   4.660   2.157   0.206 -0.0043 -0.0071  0.0092
  281SOL     OW 4042   1.504   3.341   0.188  0.2451  0.0783  0.3987
  281SOL    HW1 4043   1.559   3.279   0.140  1.0301  0.0777  1.2731
  281SOL    HW2 4044   1.550   3.355   0.271  1.2550  0.6354 -0.2496
  281SOL     MW 4045   1.517   3.334   0.193 -0.0043 -0.0071  0.0092
  282SOL     OW 4046   3.525   2.486   0.359 -0.0769 -0.3490 -0.6750
  282SOL    HW1 4047   3.569   2.551   0.413  1.5393 -2.2889  0.4535
  282SOL    HW2 4048   3.584   2.412   0.374 -0.1165 -0.1081  0.7513
  282SOL     MW 4049   3.538   2.484   0.368 -0.0043 -0.0071  0.0092
  283SOL     OW 4050   2.068   0.877   2.909 -0.5300  0.2272 -0.3903
  283SOL    HW1 4051   2.125   0.951   2.931 -0.4886 -0.0826  0.6051
  283SOL    HW2 4052   2.117   0.831   2.840 -2.0611  0.1411 -1.4706
  283SOL     MW 4053   2.082   0.881   2.903 -0.0043 -0.0071  0.0092
  284SOL     OW 4054   3.821   2.957   3.052  0.5731 -0.6194 -0.0521
  284SOL    HW1 4055   3.865   3.027   3.004  0.0322  0.2118  0.6207
  284SOL    HW2 4056   3.898   2.913   3.088  0.3335 -0.2978  0.9085
  284SOL     MW 4057   3.837   2.961   3.051 -0.0043 -0.0071  0.0092
  285SOL     OW 4058   1.134   2.107   0.159  0.6413 -0.4429 -0.0599
  285SOL    HW1 4059   1.166   2.196   0.170 -0.8042  0.2058 -0.7756
  285SOL    HW2 4060   1.149   2.070   0.246 -1.3828 -0.6815  0.2382
  285SOL     MW 4061   1.140   2.114   0.172 -0.0043 -0.0071  0.0092
  286SOL     OW 4062   3.923   2.473   0.187  0.0382  0.4956 -0.0792
  286SOL    HW1 4063   3.919   2.522   0.270 -0.1891 -1.7616  1.3396
  286SOL    HW2 4064   4.003   2.498   0.142  1.3190  0.5973  2.1428
  286SOL     MW 4065   3.933   2.483   0.192 -0.0043 -0.0071  0.0092
  287SOL     OW 4066   2.495   2.393   2.995  0.6064  0.2214  0.0046
  287SOL    HW1 4067   2.477   2.317   3.051  1.3628  1.3072  1.8436
  287SOL    HW2 4068   2.586   2.414   3.017  1.1902 -1.9238 -0.1437
  287SOL     MW 4069   2.505   2.385   3.006 -0.0043 -0.0071  0.0092
  288SOL     OW 4070   2.898   2.997   3.081 -0.0406 -0.6360  0.4880
  288SOL    HW1 4071   2.838   3.072   3.078  0.8925  0.1014 -1.9688
  288SOL    HW2 4072   2.960   3.019   3.152  0.1331  1.8273 -0.3097
  288SOL     MW 4073   2.898   3.010   3.090 -0.0043 -0.0071  0.0092
  289SOL     OW 4074   3.144   2.338   0.166  0.1215 -0.1147 -0.1976
  289SOL    HW1 4075   3.219   2.279   0.154  1.9960  1.8001  1.2976
  289SOL    HW2 4076   3.180   2.394   0.235  0.5576  0.1678 -0.6530
  289SOL     MW 4077   3.158   2.338   0.174 -0.0043 -0.0071  0.0092
  290SOL     OW 4078   4.272   3.386   2.722  0.4996 -0.0631 -0.4921
  290SOL    HW1 4079   4.366   3.376   2.705  0.9683 -0.1256  1.7464
  290SOL    HW2 4080   4.262   3.424   2.810 -0.5016 -0.4628 -0.4229
  290SOL     MW 4081   4.283   3.390   2.731 -0.0043 -0.0071  0.0092
  291SOL     OW 4082   4.605   1.562   0.158  0.1232  0.1136 -0.6500
  291SOL    HW1 4083   4.653   1.498   0.106 -0.0031  0.1834 -0.8540
  291SOL    HW2 4084   4.530   1.507   0.181 -0.4294  0.5436 -1.3672
  291SOL     MW 4085   4.601   1.547   0.154 -0.0043 -0.0071  0.0092
  292SOL     OW 4086   4.072   0.974   2.946 -0.5830 -0.1968  0.1107
  292SOL    HW1 4087   4.122   1.035   2.892 -0.0815  0.5033  1.3387
  292SOL    HW2 4088   4.053   0.899   2.889 -2.3160 -1.6959  2.4623
  292SOL     MW 4089   4.076   0.972   2.931 -0.0043 -0.0071  0.0092
  293SOL     OW 4090   4.358   2.526   3.010 -0.2147  0.5414  0.1884
  293SOL    HW1 4091   4.397   2.610   3.036  1.0518 -0.3480  1.2704
  293SOL    HW2 4092   4.418   2.458   3.040 -0.2250  0.8049  0.8242
  293SOL     MW 4093   4.371   2.528   3.017 -0.0043 -0.0071  0.0092
  294SOL     OW 4094   3.275   2.796   0.321 -0.2869  0.9229 -0.2012
  294SOL    HW1 4095   3.256   2.702   0.321  1.5793  0.5076 -0.2919
  294SOL    HW2 4096   3.191   2.831   0.292 -0.6427  0.2164 -0.0354
  294SOL     MW 4097   3.262   2.788   0.318 -0.0043 -0.0071  0.0092
  295SOL     OW 4098   4.352   2.468   0.333 -0.1193 -0.1323  0.3368
  295SOL    HW1 4099   4.316   2.490   0.247  1.8494  1.5392 -0.1287
  295SOL    HW2 4100   4.355   2.372   0.335 -0.9351 -0.2534 -1.7875
  295SOL     MW 4101   4.348   2.458   0.322 -0.0043 -0.0071  0.0092
  296SOL     OW 4102   4.223   0.076   2.565  0.1152  0.0696 -0.2149
  296SOL    HW1 4103   4.131   0.101   2.560  0.0469 -0.4093 -1.7458
  296SOL    HW2 4104   4.233   0.066   2.660  0.2091 -0.9450 -0.3182
  296SOL     MW 4105   4.212   0.078   2.577 -0.0043 -0.0071  0.0092
  297SOL     OW 4106   0.121   2.414   0.165  0.4681  0.3448  0.0776
  297SOL    HW1 4107   0.155   2.424   0.077  0.4934 -0.4953 -0.0099
  297SOL    HW2 4108   0.028   2.431   0.151 -0.0892 -1.8650  0.7347
  297SOL     MW 4109   0.113   2.418   0.152 -0.0043 -0.0071  0.0092
  298SOL     OW 4110   2.818   1.945   2.968 -0.0811  0.7004 -0.2455
  298SOL    HW1 4111   2.893   1.995   3.001  0.0847  0.2795  0.0219
  298SOL    HW2 4112   2.816   1.989   2.883 -1.9502  1.8166  0.3312
  298SOL     MW 4113   2.828   1.957   2.961 -0.0043 -0.0071  0.0092
  299SOL     OW 4114   3.007   1.260   2.711  0.6196 -0.2575  0.2914
  299SOL    HW1 4115   2.937   1.197   2.727 -1.1014  1.4806 -0.0739
  299SOL    HW2 4116   2.958   1.337   2.684  2.5462  0.8268 -0.2788
  299SOL     MW 4117   2.991   1.262   2.710 -0.0043 -0.0071  0.0092
  300SOL     OW 4118   3.219   3.166   0.339 -0.2466  0.0810 -0.3139
  300SOL    HW1 4119   3.211   3.249   0.385  2.4842 -0.6070  1.6859
  300SOL    HW2 4120   3.242   3.106   0.410  1.5768  1.2634  0.1675
  300SOL     MW 4121   3.221   3.169   0.354 -0.0043 -0.0071  0.0092
  301SOL     OW 4122   3.029   2.931   0.232 -0.0420 -0.2945  0.7638
  301SOL    HW1 4123   2.954   2.912   0.288 -1.3351 -0.0720 -0.7930
  301SOL    HW2 4124   3.078   3.000   0.276  0.2439  1.5933 -2.2122
  301SOL     MW 4125   3.026   2.937   0.245 -0.0043 -0.0071  0.0092
  302SOL     OW 4126   4.654   2.823   0.163 -0.2771  0.0537 -0.6429
  302SOL    HW1 4127   4.732   2.862   0.123 -0.6135 -0.4260 -1.8090
  302SOL    HW2 4128   4.642   2.862   0.250 -3.0968 -1.9365  0.0093
  302SOL     MW 4129   4.663   2.833   0.169 -0.0043 -0.0071  0.0092
  303SOL     OW 4130   2.409   0.087   0.385 -0.4347 -0.3075 -0.1859
  303SOL    HW1 4131   2.496   0.123   0.402 -0.7876 -0.0296  1.0908
  303SOL    HW2 4132   2.396   0.029   0.460  0.0291  0.3464  0.4226
  303SOL     MW 4133   2.419   0.084   0.397 -0.0043 -0.0071  0.0092
  304SOL     OW 4134   2.412   4.237   0.083 -0.3211  0.2464 -0.6790
  304SOL    HW1 4135   2.390   4.270  -0.005  1.6447  0.9845 -0.9567
  304SOL    HW2 4136   2.352   4.164   0.089 -0.2807  0.1702 -1.1283
  304SOL     MW 4137   2.401   4.232   0.072 -0.0043 -0.0071  0.0092
  305SOL     OW 4138   4.184   0.594   2.455 -0.1956 -0.2645  0.7162
  305SOL    HW1 4139   4.254   0.564   2.398  1.3541 -2.5127  3.5630
  305SOL    HW2 4140   4.227   0.594   2.541  1.1794 -1.4172  0.0399
  305SOL     MW 4141   4.199   0.590   2.459 -0.0043 -0.0071  0.0092
  306SOL     OW 4142   1.861   4.124   0.065 -0.3088 -0.1343  0.2166
  306SOL    HW1 4143   1.857   4.087  -0.023  0.1364 -0.4011  0.3076
  306SOL    HW2 4144   1.869   4.218   0.053 -0.6012  0.8454  5.5254
  306SOL     MW 4145   1.861   4.131   0.052 -0.0043 -0.0071  0.0092
  307SOL     OW 4146   0.239   4.772   3.076 -0.0403 -0.5155  0.6787
  307SOL    HW1 4147   0.198   4.805   3.156 -2.8987 -0.0715 -0.8543
  307SOL    HW2 4148   0.326   4.746   3.107  0.9284  1.3054 -0.3719
  307SOL     MW 4149   0.245   4.773   3.091 -0.0043 -0.0071  0.0092
  308SOL     OW 4150   1.803   3.340   3.003 -0.1318 -0.4518 -0.1018
  308SOL    HW1 4151   1.754   3.264   3.036  1.4221 -0.5796  2.1161
  308SOL    HW2 4152   1.748   3.415   3.025  0.6796 -0.0064  0.4588
  308SOL     MW 4153   1.789   3.340   3.010 -0.0043 -0.0071  0.0092
  309SOL     OW 4154   4.100   0.505   2.800 -0.5180  0.1314  0.0132
  309SOL    HW1 4155   4.195   0.492   2.790 -0.5936  0.0659 -0.6148
  309SOL    HW2 4156   4.058   0.477   2.719 -1.2661  1.5461 -0.1096
  309SOL     MW 4157   4.107   0.500   2.788 -0.0043 -0.0071  0.0092
  310SOL     OW 4158   3.346   4.759   3.081 -0.9075  0.6747 -0.0673
  310SOL    HW1 4159   3.263   4.739   3.124  0.2414 -0.1173  1.9002
  310SOL    HW2 4160   3.332   4.731   2.991  0.1536 -2.8252  0.6906
  310SOL     MW 4161   3.333   4.752   3.075 -0.0043 -0.0071  0.0092
  311SOL     OW 4162   3.949   0.171   2.555  0.7858 -0.0590 -0.0189
  311SOL    HW1 4163   3.881   0.175   2.622  0.7120 -0.5902 -0.0616
  311SOL    HW2 4164   3.968   0.265   2.544 -0.0104  0.2604  1.1672
  311SOL     MW 4165   3.943   0.184   2.562 -0.0043 -0.0071  0.0092
  312SOL     OW 4166   2.835   1.226   0.240 -0.2877 -0.2482 -0.3477
  312SOL    HW1 4167   2.903   1.194   0.181 -0.6561 -1.1883 -0.2802
  312SOL    HW2 4168   2.856   1.319   0.234 -1.2732 -0.0597 -0.9576
  312SOL     MW 4169   2.847   1.234   0.231 -0.0043 -0.0071  0.0092
  313SOL     OW 4170   2.376   4.762   2.944  0.0052 -0.1787 -0.7041
  313SOL    HW1 4171   2.429   4.842   2.943 -2.6700  1.8570  2.1533
  313SOL    HW2 4172   2.369   4.734   3.036  1.0400  2.3893  0.2565
  313SOL     MW 4173   2.382   4.769   2.956 -0.0043 -0.0071  0.0092
  314SOL     OW 4174   2.214   3.552   0.368 -0.0321 -0.6850  0.1121
  314SOL    HW1 4175   2.211   3.618   0.437 -0.0209  0.8626 -1.3187
  314SOL    HW2 4176   2.130   3.511   0.387 -0.5116  0.6513  1.0278
  314SOL     MW 4177   2.203   3.555   0.380 -0.0043 -0.0071  0.0092
  315SOL     OW 4178   2.980   4.895   0.108  0.3444  0.2426 -0.2284
  315SOL    HW1 4179   3.049   4.961   0.107  0.3880  0.2051  0.2789
  315SOL    HW2 4180   3.023   4.813   0.084 -1.5450 -0.8722  0.0043
  315SOL     MW 4181   2.995   4.893   0.105 -0.0043 -0.0071  0.0092
  316SOL     OW 4182   2.076   0.346   2.681  0.4474  0.0534 -0.7240
  316SOL    HW1 4183   2.072   0.298   2.598 -1.3039  0.4136 -0.8894
  316SOL    HW2 4184   2.079   0.438   2.656 -1.0976  0.9718  2.0764
  316SOL     MW 4185   2.076   0.352   2.666 -0.0043 -0.0071  0.0092
  317SOL     OW 4186   1.639   4.817   2.484  0.1330  0.3979  0.2194
  317SOL    HW1 4187   1.571   4.793   2.547  0.7845  0.8522  1.1242
  317SOL    HW2 4188   1.641   4.912   2.483  0.7703  0.4008 -0.9506
  317SOL     MW 4189   1.630   4.826   2.492 -0.0043 -0.0071  0.0092
  318SOL     OW 4190   2.890   0.228   0.109  0.0729  0.3126 -0.1857
  318SOL    HW1 4191   2.896   0.200   0.200 -2.7160 -1.1817 -0.3578
  318SOL    HW2 4192   2.869   0.144   0.067  0.4159  0.4079 -0.5557
  318SOL     MW 4193   2.888   0.213   0.115 -0.0043 -0.0071  0.0092
  319SOL     OW 4194   2.029   2.908   0.217  0.0666  0.1308  0.2447
  319SOL    HW1 4195   2.074   2.907   0.302  0.0443 -0.0272  0.2550
  319SOL    HW2 4196   2.013   2.815   0.200  2.2330 -0.1848 -0.4400
  319SOL     MW 4197   2.033   2.896   0.226 -0.0043 -0.0071  0.0092
  320SOL     OW 4198   2.922   4.859   0.374 -0.5691  0.4162 -0.1389
  320SOL    HW1 4199   2.949   4.874   0.284 -2.0400 -1.2116 -0.9270
  320SOL    HW2 4200   2.935   4.941   0.421  1.6334  0.4493 -0.7110
  320SOL     MW 4201   2.927   4.872   0.369 -0.0043 -0.0071  0.0092
  321SOL     OW 4202   4.039   0.778   2.757 -0.3856 -0.4480 -0.5904
  321SOL    HW1 4203   4.074   0.691   2.777  0.0967 -0.5698 -1.8191
  321SOL    HW2 4204   4.049   0.789   2.662  0.0836 -1.6679 -0.7039
  321SOL     MW 4205   4.045   0.768   2.747 -0.0043 -0.0071  0.0092
  322SOL     OW 4206   3.919   2.648   0.430 -0.3795 -0.0819 -0.4919
  322SOL    HW1 4207   3.901   2.727   0.379 -0.0633  1.6841  1.9574
  322SOL    HW2 4208   4.012   2.666   0.448 -0.2466 -1.5143  0.3753
  322SOL     MW 4209   3.929   2.661   0.425 -0.0043 -0.0071  0.0092
  323SOL     OW 4210   2.936   4.295   0.384  0.0901  0.4437  0.1741
  323SOL    HW1 4211   2.860   4.354   0.385  0.8893  1.5307 -0.6906
  323SOL    HW2 4212   2.927   4.238   0.307 -0.0111  0.4116  0.2101
  323SOL     MW 4213   2.925   4.295   0.374 -0.0043 -0.0071  0.0092
  324SOL     OW 4214   3.252   4.585   0.694 -0.6164  0.0420 -0.8301
  324SOL    HW1 4215   3.200   4.625   0.624 -1.0480 -0.2269 -0.6734
  324SOL    HW2 4216   3.186   4.566   0.762  0.0994  0.1658 -0.0885
  324SOL     MW 4217   3.236   4.588   0.694 -0.0043 -0.0071  0.0092
  325SOL     OW 4218   2.167   3.940   0.330  0.1232  0.2673 -0.1103
  325SOL    HW1 4219   2.097   3.992   0.371  1.3739  0.3607  2.1020
  325SOL    HW2 4220   2.178   3.982   0.245  2.0250  1.6804  0.7485
  325SOL     MW 4221   2.159   3.952   0.325 -0.0043 -0.0071  0.0092
  326SOL     OW 4222   2.662   1.041   0.133 -0.1032  0.1396 -0.2882
  326SOL    HW1 4223   2.694   1.119   0.179  0.5186 -0.0244 -0.4317
  326SOL    HW2 4224   2.641   0.973   0.197  1.4214 -1.3702 -1.3001
  326SOL     MW 4225   2.664   1.043   0.147 -0.0043 -0.0071  0.0092
  327SOL     OW 4226   3.799   0.912   2.698 -0.3559 -0.1652 -0.7159
  327SOL    HW1 4227   3.746   0.922   2.777  0.0812 -0.2123 -0.4105
  327SOL    HW2 4228   3.879   0.869   2.728 -0.4607 -0.1284 -0.3749
  327SOL     MW 4229   3.802   0.907   2.712 -0.0043 -0.0071  0.0092
  328SOL     OW 4230   4.167   2.576   0.118 -0.0916 -0.3138  0.0699
  328SOL    HW1 4231   4.218   2.560   0.039 -1.9434 -0.2529 -1.2187
  328SOL    HW2 4232   4.133   2.664   0.099 -0.3346  0.1164  2.1646
  328SOL     MW 4233   4.169   2.586   0.105 -0.0043 -0.0071  0.0092
  329SOL     OW 4234   2.413   4.803   0.305  0.3323  0.3935 -0.4444
  329SOL    HW1 4235   2.507   4.795   0.323  0.0926 -2.8871  0.0393
  329SOL    HW2 4236   2.388   4.891   0.278 -1.6269 -0.6002 -2.0811
  329SOL     MW 4237   2.422   4.813   0.304 -0.0043 -0.0071  0.0092
  330SOL     OW 4238   3.316   4.838   0.739  0.3134 -0.3486  0.0201
  330SOL    HW1 4239   3.297   4.745   0.731  1.0635 -0.5319  0.2925
  330SOL    HW2 4240   3.390   4.844   0.799  1.2023 -0.2207 -1.0685
  330SOL     MW 4241   3.323   4.827   0.746 -0.0043 -0.0071  0.0092
  331SOL     OW 4242   2.217   4.427   0.158  0.5934  0.4763  0.0140
  331SOL    HW1 4243   2.160   4.409   0.083  0.9227 -0.9732  0.0848
  331SOL    HW2 4244   2.278   4.354   0.152  1.2701  1.1367 -1.8925
  331SOL     MW 4245   2.218   4.415   0.148 -0.0043 -0.0071  0.0092
  332SOL     OW 4246   1.041   4.334   2.827 -0.1561 -0.2633  0.0811
  332SOL    HW1 4247   1.001   4.407   2.780  0.5064  0.3099  0.3908
  332SOL    HW2 4248   1.055   4.269   2.758 -0.4047  0.0019 -0.2247
  332SOL     MW 4249   1.037   4.335   2.812 -0.0043 -0.0071  0.0092
  333SOL     OW 4250   4.262   3.151   2.989 -0.4003 -0.4590 -0.3202
  333SOL    HW1 4251   4.169   3.155   2.968 -0.9082 -0.7168  1.6986
  333SOL    HW2 4252   4.286   3.243   3.000 -2.3947 -0.1804  3.4299
  333SOL     MW 4253   4.253   3.164   2.988 -0.0043 -0.0071  0.0092
  334SOL     OW 4254   4.197   5.047   3.032 -0.1521  0.1525 -0.3248
  334SOL    HW1 4255   4.113   5.066   2.990  0.2164  3.0062 -0.0081
  334SOL    HW2 4256   4.204   5.120   3.094 -0.4204 -1.0760  1.2498
  334SOL     MW 4257   4.187   5.059   3.035 -0.0043 -0.0071  0.0092
  335SOL     OW 4258   4.291   0.089   2.831  0.0281  0.2387 -0.0334
  335SOL    HW1 4259   4.220   0.152   2.843 -0.1811  0.2291 -1.1268
  335SOL    HW2 4260   4.265   0.023   2.895 -2.9268  0.0527 -1.2956
  335SOL     MW 4261   4.278   0.089   2.841 -0.0043 -0.0071  0.0092
  336SOL     OW 4262   3.629   4.857   2.755 -0.0134 -0.6591  0.0832
  336SOL    HW1 4263   3.686   4.844   2.831  0.6188 -1.2085 -0.4634
  336SOL    HW2 4264   3.627   4.951   2.742  0.5133 -0.6995 -0.3527
  336SOL     MW 4265   3.636   4.867   2.764 -0.0043 -0.0071  0.0092
  337SOL     OW 4266   2.791   2.948   0.382  0.3060 -0.3971  0.3535
  337SOL    HW1 4267   2.712   2.930   0.330  1.0508 -0.1316 -0.9150
  337SOL    HW2 4268   2.782   3.041   0.404  1.2899  0.1695 -1.4649
  337SOL     MW 4269   2.779   2.958   0.378 -0.0043 -0.0071  0.0092
  338SOL     OW 4270   5.113   0.995   0.269  0.4969 -0.3672  0.0928
  338SOL    HW1 4271   5.176   1.059   0.302 -0.9739  0.6093  1.0773
  338SOL    HW2 4272   5.065   0.975   0.349  0.6167 -2.5168 -0.3063
  338SOL     MW 4273   5.115   1.001   0.284 -0.0043 -0.0071  0.0092
  339SOL     OW 4274   4.973   4.742   0.096 -0.1054  0.4497 -0.4359
  339SOL    HW1 4275   5.034   4.777   0.031  1.1981  0.5857  0.8230
  339SOL    HW2 4276   5.007   4.777   0.178 -0.9797  0.1892  0.0493
  339SOL     MW 4277   4.986   4.751   0.098 -0.0043 -0.0071  0.0092
  340SOL     OW 4278   4.346   0.528   2.676  0.0507 -0.0969  0.7033
  340SOL    HW1 4279   4.435   0.562   2.681  0.8141 -1.2593 -2.4261
  340SOL    HW2 4280   4.367   0.441   2.641  1.4107  0.8607 -1.0584
  340SOL     MW 4281   4.360   0.521   2.672 -0.0043 -0.0071  0.0092
  341SOL     OW 4282   3.125   0.597   2.931  0.3875 -0.8317 -0.0062
  341SOL    HW1 4283   3.104   0.508   2.960 -1.6210 -0.5999 -0.5517
  341SOL    HW2 4284   3.045   0.630   2.890  0.4776  1.4113  1.4738
  341SOL     MW 4285   3.112   0.589   2.929 -0.0043 -0.0071  0.0092
  342SOL     OW 4286   1.892   4.204   2.704  0.0144 -0.2092 -0.1843
  342SOL    HW1 4287   1.854   4.192   2.617  0.2413 -0.6638 -0.2282
  342SOL    HW2 4288   1.981   4.230   2.680 -0.2735  1.6941  0.6528
  342SOL     MW 4289   1.899   4.205   2.689 -0.0043 -0.0071  0.0092
  343SOL     OW 4290   4.295   1.325   3.015  0.2574 -0.3030 -0.1477
  343SOL    HW1 4291   4.338   1.411   3.012 -1.5758  0.7465  1.2666
  343SOL    HW2 4292   4.228   1.338   3.083 -0.4012 -0.8360 -0.6882
  343SOL     MW 4293   4.292   1.338   3.024 -0.0043 -0.0071  0.0092
  344SOL     OW 4294   4.377   0.307   2.506  0.1846  0.3985 -0.6485
  344SOL    HW1 4295   4.319   0.231   2.512 -0.6506  0.9607 -1.3675
  344SOL    HW2 4296   4.461   0.271   2.536 -0.0766  0.9842  0.8271
  344SOL     MW 4297   4.381   0.292   2.510 -0.0043 -0.0071  0.0092
  345SOL     OW 4298   0.864   4.241   2.487  0.1451  0.0912 -0.1619
  345SOL    HW1 4299   0.813   4.296   2.546  0.3304  1.0482 -0.8611
  345SOL    HW2 4300   0.824   4.154   2.490  0.2759  0.0170 -0.5197
  345SOL     MW 4301   0.852   4.237   2.495 -0.0043 -0.0071  0.0092
  346SOL     OW 4302   3.828   3.323   0.292 -0.0859  0.4832 -0.3871
  346SOL    HW1 4303   3.749   3.357   0.334  0.6763 -0.3419  1.8675
  346SOL    HW2 4304   3.796   3.250   0.240  0.6559 -0.4359  0.4088
  346SOL     MW 4305   3.813   3.318   0.291 -0.0043 -0.0071  0.0092
  347SOL     OW 4306   3.400   1.215   2.943 -0.2152  0.1998  0.4800
  347SOL    HW1 4307   3.308   1.242   2.941 -0.0139  0.9031 -1.1903
  347SOL    HW2 4308   3.449   1.296   2.931 -1.1039  0.5977 -0.6473
  347SOL     MW 4309   3.394   1.229   2.941 -0.0043 -0.0071  0.0092
  348SOL     OW 4310   4.718   4.722   2.846  0.8935  0.6067  0.1130
  348SOL    HW1 4311   4.789   4.785   2.834  0.7172  0.5306 -1.6111
  348SOL    HW2 4312   4.758   4.668   2.914  1.4794  0.0697 -0.6366
  348SOL     MW 4313   4.732   4.723   2.854 -0.0043 -0.0071  0.0092
  349SOL     OW 4314   4.542   0.216   2.904 -0.2915 -0.0844 -0.1069
  349SOL    HW1 4315   4.467   0.162   2.881  0.0892 -0.2636 -0.9474
  349SOL    HW2 4316   4.609   0.150   2.917 -0.8074 -0.9174 -1.5293
  349SOL     MW 4317   4.541   0.201   2.903 -0.0043 -0.0071  0.0092
  350SOL     OW 4318   4.977   2.498   0.116 -0.0396 -0.0999 -0.8337
  350SOL    HW1 4319   4.964   2.479   0.023 -0.2647  1.8351 -1.2371
  350SOL    HW2 4320   4.891   2.528   0.144 -0.0882 -1.6862  0.8447
  350SOL     MW 4321   4.964   2.499   0.107 -0.0043 -0.0071  0.0092
  351SOL     OW 4322   4.799   5.025   0.296 -0.0624  0.0234 -0.4289
  351SOL    HW1 4323   4.710   4.999   0.320 -0.0102 -0.0430 -0.3075
  351SOL    HW2 4324   4.794   5.120   0.301 -1.3177 -0.0687  0.8445
  351SOL     MW 4325   4.787   5.034   0.300 -0.0043 -0.0071  0.0092
  352SOL     OW 4326   5.006   4.851   0.350 -0.1138 -0.3361  0.4277
  352SOL    HW1 4327   5.015   4.856   0.445  1.0415  0.1165  0.3076
  352SOL    HW2 4328   4.940   4.917   0.330 -0.7821 -1.3973 -1.0598
  352SOL     MW 4329   4.998   4.861   0.360 -0.0043 -0.0071  0.0092
  353SOL     OW 4330   1.985   1.149   2.753 -0.1108 -0.0291 -0.2068
  353SOL    HW1 4331   1.984   1.211   2.679  0.9072 -0.0224 -0.2235
  353SOL    HW2 4332   1.892   1.129   2.768 -0.1062  0.5531  0.6672
  353SOL     MW 4333   1.972   1.155   2.745 -0.0043 -0.0071  0.0092
  354SOL     OW 4334   3.173   0.484   0.169 -0.0666  0.1996  0.3874
  354SOL    HW1 4335   3.176   0.570   0.129 -1.4493  0.3070  0.4602
  354SOL    HW2 4336   3.127   0.430   0.105 -1.2654 -1.4544  2.4828
  354SOL     MW 4337   3.167   0.488   0.155 -0.0043 -0.0071  0.0092
  355SOL     OW 4338   4.000   0.422   2.535  0.2846  0.1288 -0.0342
  355SOL    HW1 4339   4.066   0.483   2.502  0.7243  1.1028  2.4149
  355SOL    HW2 4340   3.922   0.470   2.507  0.0740 -1.2389 -1.9313
  355SOL     MW 4341   3.998   0.437   2.527 -0.0043 -0.0071  0.0092
  356SOL     OW 4342   3.655   0.902   2.960 -0.4481 -0.0488  0.2580
  356SOL    HW1 4343   3.674   0.808   2.955  1.7250  0.3004  0.9919
  356SOL    HW2 4344   3.567   0.908   2.923  0.4149 -0.6476 -2.0590
  356SOL     MW 4345   3.646   0.890   2.954 -0.0043 -0.0071  0.0092
  357SOL     OW 4346   3.256   1.015   0.047 -0.2950  0.3680 -0.1744
  357SOL    HW1 4347   3.335   1.017   0.100 -0.6075 -0.0568  0.3169
  357SOL    HW2 4348   3.295   1.024  -0.040 -1.2501 -0.0001 -0.6580
  357SOL     MW 4349   3.272   1.017   0.042 -0.0043 -0.0071  0.0092
  358SOL     OW 4350   3.867   1.008   0.030  0.1702  0.1737  0.4199
  358SOL    HW1 4351   3.941   1.031  -0.026 -0.0556  0.0317  0.0585
  358SOL    HW2 4352   3.810   0.962  -0.032  0.7952 -0.6783  0.4524
  358SOL     MW 4353   3.870   1.005   0.014 -0.0043 -0.0071  0.0092
  359SOL     OW 4354   0.966   3.040   2.923  0.1241 -0.1121 -0.6885
  359SOL    HW1 4355   1.040   3.059   2.981  1.1556  3.7189 -2.9176
  359SOL    HW2 4356   1.012   3.000   2.850 -0.1571 -0.1869 -0.8242
  359SOL     MW 4357   0.982   3.037   2.921 -0.0043 -0.0071  0.0092
  360SOL     OW 4358   4.998   0.463   2.923  0.2284 -0.2581  0.3009
  360SOL    HW1 4359   5.040   0.545   2.949  0.0294  0.1823 -0.7470
  360SOL    HW2 4360   4.928   0.498   2.868 -0.2616  1.2928  1.8084
  360SOL     MW 4361   4.994   0.478   2.919 -0.0043 -0.0071  0.0092
  361SOL     OW 4362   3.229   0.725   0.040  0.3120 -0.2714  0.3727
  361SOL    HW1 4363   3.223   0.821   0.041 -2.0907 -0.3403  0.1320
  361SOL    HW2 4364   3.188   0.700  -0.043  1.1881 -0.2400 -0.0743
  361SOL     MW 4365   3.223   0.735   0.029 -0.0043 -0.0071  0.0092
  362SOL     OW 4366   3.106   2.361   2.801 -0.2896 -0.1209  0.3099
  362SOL    HW1 4367   3.070   2.432   2.748 -1.4065 -0.6036  0.4034
  362SOL    HW2 4368   3.059   2.371   2.884 -1.3097  0.2827 -0.3077
  362SOL     MW 4369   3.095   2.372   2.805 -0.0043 -0.0071  0.0092
  363SOL     OW 4370   4.332   3.460   2.980 -0.2183 -0.0050 -0.3053
  363SOL    HW1 4371   4.421   3.491   3.001  0.6891 -2.7650  0.3798
  363SOL    HW2 4372   4.290   3.492   3.060 -0.4228  1.5885 -1.0258
  363SOL     MW 4373   4.338   3.468   2.993 -0.0043 -0.0071  0.0092
  364SOL     OW 4374   4.730   2.561   0.214 -0.1013  0.6413  0.2642
  364SOL    HW1 4375   4.695   2.543   0.302 -2.0483 -0.7295 -0.7212
  364SOL    HW2 4376   4.713   2.654   0.202  0.0547  1.2910  3.8452
  364SOL     MW 4377   4.723   2.571   0.224 -0.0043 -0.0071  0.0092
  365SOL     OW 4378   4.941   2.449   2.949  0.0404 -0.2277 -0.2536
  365SOL    HW1 4379   4.969   2.531   2.908  0.4881 -0.8223 -1.1841
  365SOL    HW2 4380   4.849   2.447   2.925 -0.5630 -0.7765  1.8697
  365SOL     MW 4381   4.933   2.459   2.940 -0.0043 -0.0071  0.0092
  366SOL     OW 4382   2.008   2.658   0.150  0.4483 -0.1381 -0.3015
  366SOL    HW1 4383   2.065   2.637   0.076  1.3771  0.5065  0.2022
  366SOL    HW2 4384   1.926   2.608   0.143  0.4574 -0.3287  0.6844
  366SOL     MW 4385   2.005   2.648   0.140 -0.0043 -0.0071  0.0092
  367SOL     OW 4386   4.608   2.564   0.452 -0.2806 -0.3993  0.4350
  367SOL    HW1 4387   4.591   2.623   0.525  0.8948  0.1760  0.2621
  367SOL    HW2 4388   4.523   2.531   0.425 -0.2512  0.4353 -0.7469
  367SOL     MW 4389   4.595   2.567   0.458 -0.0043 -0.0071  0.0092
  368SOL     OW 4390   3.615   2.954   0.533  0.1098 -0.3205 -0.2149
  368SOL    HW1 4391   3.556   2.972   0.606 -1.4011 -0.0008 -1.4539
  368SOL    HW2 4392   3.558   2.973   0.458  1.4360 -2.0033 -1.7517
  368SOL     MW 4393   3.600   2.959   0.533 -0.0043 -0.0071  0.0092
  369SOL     OW 4394   3.725   3.081   0.183  0.5908 -0.1724 -0.4346
  369SOL    HW1 4395   3.731   3.045   0.095 -1.2713  0.2785 -0.7870
  369SOL    HW2 4396   3.640   3.048   0.213  1.0100  0.7044  1.9903
  369SOL     MW 4397   3.714   3.072   0.176 -0.0043 -0.0071  0.0092
  370SOL     OW 4398   0.333   3.710   2.715  0.5985 -0.2017  0.2096
  370SOL    HW1 4399   0.239   3.706   2.702  0.6188 -1.2192  0.2247
  370SOL    HW2 4400   0.344   3.755   2.798 -0.7622 -0.3096  0.4547
  370SOL     MW 4401   0.322   3.715   2.724 -0.0043 -0.0071  0.0092
  371SOL     OW 4402   2.706   3.202   0.094  0.2570 -0.5832 -0.1892
  371SOL    HW1 4403   2.727   3.292   0.114 -1.8292  0.0191 -0.4002
  371SOL    HW2 4404   2.623   3.218   0.047  0.0289  1.2069  0.7565
  371SOL     MW 4405   2.698   3.216   0.090 -0.0043 -0.0071  0.0092
  372SOL     OW 4406   5.107   4.791   2.945 -0.3947  0.0471 -0.2655
  372SOL    HW1 4407   5.194   4.784   2.984  0.0123  0.1857 -1.1266
  372SOL    HW2 4408   5.091   4.703   2.911 -0.2706  0.2445 -0.8408
  372SOL     MW 4409   5.116   4.778   2.946 -0.0043 -0.0071  0.0092
  373SOL     OW 4410   3.051   4.417   0.174 -0.2292  0.1156 -0.0382
  373SOL    HW1 4411   3.135   4.443   0.213  0.6457 -1.8114 -0.5252
  373SOL    HW2 4412   3.007   4.384   0.252 -1.0691  2.0389  0.3723
  373SOL     MW 4413   3.057   4.416   0.190 -0.0043 -0.0071  0.0092
  374SOL     OW 4414   4.613   1.753   0.535 -0.2755  0.2010 -0.5494
  374SOL    HW1 4415   4.684   1.755   0.599 -0.0474  0.8441 -0.8062
  374SOL    HW2 4416   4.658   1.761   0.450  1.5335  3.0514  0.5277
  374SOL     MW 4417   4.628   1.755   0.532 -0.0043 -0.0071  0.0092
  375SOL     OW 4418   2.016   1.306   2.524  0.6979 -0.2744 -0.3439
  375SOL    HW1 4419   2.095   1.320   2.471  0.1476  0.0736 -1.0807
  375SOL    HW2 4420   1.963   1.250   2.468  1.4045  0.7399 -2.1043
  375SOL     MW 4421   2.020   1.301   2.510 -0.0043 -0.0071  0.0092
  376SOL     OW 4422   4.850   1.766   0.687 -0.3196  0.3148  0.7473
  376SOL    HW1 4423   4.906   1.740   0.614 -1.8170 -1.4656  0.1582
  376SOL    HW2 4424   4.847   1.861   0.686 -1.1787  0.2994  1.2137
  376SOL     MW 4425   4.857   1.775   0.677 -0.0043 -0.0071  0.0092
  377SOL     OW 4426   4.032   2.811   0.046  0.3623 -0.1521 -0.1897
  377SOL    HW1 4427   4.085   2.888   0.068 -0.3192  0.4201 -0.5109
  377SOL    HW2 4428   3.967   2.807   0.116  1.3674  0.8588  0.8471
  377SOL     MW 4429   4.030   2.821   0.058 -0.0043 -0.0071  0.0092
  378SOL     OW 4430   4.012   1.239   0.302 -0.0482 -0.0841  0.2591
  378SOL    HW1 4431   4.067   1.185   0.360  0.6387  1.9756  1.6319
  378SOL    HW2 4432   3.936   1.182   0.291  0.3124 -1.0475  2.2298
  378SOL     MW 4433   4.010   1.224   0.308 -0.0043 -0.0071  0.0092
  379SOL     OW 4434   3.266   4.526   0.310 -0.1246 -0.5243  0.6779
  379SOL    HW1 4435   3.336   4.570   0.261 -0.0339 -0.8364  0.5228
  379SOL    HW2 4436   3.316   4.497   0.386  0.9526  0.9414  0.5804
  379SOL     MW 4437   3.282   4.528   0.313 -0.0043 -0.0071  0.0092
  380SOL     OW 4438   4.564   4.550   2.706  0.0179  0.2777 -0.0666
  380SOL    HW1 4439   4.615   4.609   2.762 -0.6602  0.1429  0.7110
  380SOL    HW2 4440   4.586   4.461   2.734  0.0408  0.0858 -0.6949
  380SOL     MW 4441   4.574   4.546   2.717 -0.0043 -0.0071  0.0092
  381SOL     OW 4442   4.312   4.805   2.916  0.1539 -0.1594  0.0836
  381SOL    HW1 4443   4.377   4.793   2.985  0.1124 -2.9411 -0.2611
  381SOL    HW2 4444   4.272   4.889   2.939 -1.2951 -0.8242  0.0872
  381SOL     MW 4445   4.315   4.815   2.928 -0.0043 -0.0071  0.0092
  382SOL     OW 4446   2.701   4.460   0.400  0.1603 -0.0848 -0.1761
  382SOL    HW1 4447   2.749   4.490   0.477 -0.5152  1.3316 -0.2795
  382SOL    HW2 4448   2.683   4.543   0.355  0.5035 -0.0489 -0.2457
  382SOL     MW 4449   2.705   4.475   0.404 -0.0043 -0.0071  0.0092
  383SOL     OW 4450   3.722   2.758   2.879  0.2528  0.3248  0.1109
  383SOL    HW1 4451   3.743   2.825   2.944  0.2195 -0.2114  0.6840
  383SOL    HW2 4452   3.760   2.679   2.918  1.2634  1.2231  0.9983
  383SOL     MW 4453   3.730   2.757   2.893 -0.0043 -0.0071  0.0092
  384SOL     OW 4454   5.003   4.654   2.586  0.1826 -0.2657 -0.2991
  384SOL    HW1 4455   5.026   4.742   2.555  0.9893 -0.7272 -1.0319
  384SOL    HW2 4456   4.914   4.638   2.554 -0.0555  0.0372  0.2090
  384SOL     MW 4457   4.994   4.664   2.577 -0.0043 -0.0071  0.0092
  385SOL     OW 4458   4.457   2.202   0.395  0.3491  0.2156  0.3407
  385SOL    HW1 4459   4.446   2.108   0.404 -0.9455  0.1173 -1.5832
  385SOL    HW2 4460   4.517   2.224   0.466  0.6190  0.6822 -0.0303
  385SOL     MW 4461   4.463   2.193   0.405 -0.0043 -0.0071  0.0092
  386SOL     OW 4462   3.977   3.406   2.978  0.4706 -0.1373  0.1958
  386SOL    HW1 4463   3.955   3.448   3.061 -2.7122 -0.7176 -0.2193
  386SOL    HW2 4464   4.003   3.478   2.921 -0.4530  0.7866  0.9091
  386SOL     MW 4465   3.977   3.421   2.981 -0.0043 -0.0071  0.0092
  387SOL     OW 4466   3.055   0.344   3.031 -0.3000 -0.7427  0.4007
  387SOL    HW1 4467   2.990   0.329   3.100 -1.6046 -1.2391 -0.8891
  387SOL    HW2 4468   3.068   0.256   2.995  2.3810 -0.2656  0.0136
  387SOL     MW 4469   3.048   0.330   3.035 -0.0043 -0.0071  0.0092
  388SOL     OW 4470   1.956   4.486   2.432  0.3605 -0.1956 -0.3867
  388SOL    HW1 4471   1.890   4.493   2.362  0.2774  0.1692 -0.2707
  388SOL    HW2 4472   1.978   4.578   2.446 -1.6317  0.3715 -0.6361
  388SOL     MW 4473   1.950   4.499   2.424 -0.0043 -0.0071  0.0092
  389SOL     OW 4474   0.559   3.046   2.996  0.2771  0.0731  0.1915
  389SOL    HW1 4475   0.517   3.100   3.063 -1.9607 -0.2302 -0.8691
  389SOL    HW2 4476   0.616   3.110   2.953 -0.5864  0.2179 -0.7733
  389SOL     MW 4477   0.561   3.062   2.999 -0.0043 -0.0071  0.0092
  390SOL     OW 4478   4.802   0.182   0.288 -0.1386 -0.1598 -0.3558
  390SOL    HW1 4479   4.877   0.238   0.311  1.4095 -2.1501 -0.2890
  390SOL    HW2 4480   4.767   0.222   0.209 -0.8187 -1.1478 -0.5723
  390SOL     MW 4481   4.807   0.195   0.281 -0.0043 -0.0071  0.0092
  391SOL     OW 4482   5.121   3.715   2.995 -0.0746  0.0293  0.2615
  391SOL    HW1 4483   5.109   3.623   2.971  1.3206 -0.2608  0.5831
  391SOL    HW2 4484   5.032   3.744   3.015  0.3258  1.7280 -0.2836
  391SOL     MW 4485   5.108   3.707   2.994 -0.0043 -0.0071  0.0092
  392SOL     OW 4486   4.969   5.003   2.573  0.0456  0.4935  0.1091
  392SOL    HW1 4487   5.047   4.965   2.532  0.5519  1.6756 -0.0559
  392SOL    HW2 4488   4.899   4.973   2.516  0.9136 -1.9271  0.1864
  392SOL     MW 4489   4.970   4.994   2.560 -0.0043 -0.0071  0.0092
  393SOL     OW 4490   4.197   0.168   0.090  0.0059  0.1335  0.3379
  393SOL    HW1 4491   4.271   0.220   0.061 -0.3032  0.8080  0.7252
  393SOL    HW2 4492   4.236   0.113   0.159  0.9583 -0.5438 -0.7048
  393SOL     MW 4493   4.212   0.167   0.095 -0.0043 -0.0071  0.0092
   5.12773   5.12773   3.09711
