# Supplementary material for: Resolving liquid-to-glass transitions of water under soft nanoconfinement
Source: Nat Commun. 2026 May 8;17:6224. doi: 10.1038/s41467-026-72955-y (PMC13369869; doi:10.1038/s41467-026-72955-y)
Supplement: Supplementary file 3 — Supplementary Data 1 [file 41467_2026_72955_MOESM3_ESM.zip › 230K/sim1/initial.gro]

Lamellar phy in tip4pice water
 4493
    1phy    C35    1   3.758   0.055   1.857  0.3032  0.5069 -0.1728
    1phy    C33    2   3.772   0.165   1.761  0.1879 -0.0360  0.0766
    1phy    C34    3   3.783   0.100   1.623  0.4433 -0.2037 -0.6044
    1phy    C32    4   3.655   0.271   1.757 -0.2641  0.0382 -0.1051
    1phy    C31    5   3.664   0.369   1.874  0.4880 -0.2879  0.5708
    1phy    C30    6   3.579   0.494   1.852 -0.1932  0.2197  0.4535
    1phy    C28    7   3.599   0.609   1.962 -0.3733  0.0030  0.3577
    1phy    C29    8   3.617   0.744   1.893 -0.1415 -0.4903  0.1926
    1phy    C27    9   3.478   0.598   2.058  0.0106 -0.6855  0.0476
    1phy    C26   10   3.491   0.677   2.184  1.0702  1.1705  0.3105
    1phy    C25   11   3.348   0.697   2.241  0.2128  0.4453 -0.7370
    1phy    C23   12   3.343   0.740   2.387 -0.7675 -0.5316  0.3066
    1phy    C24   13   3.229   0.838   2.405  0.5817  0.6158  0.2407
    1phy    C22   14   3.328   0.623   2.488  0.1872  0.0846 -0.1064
    1phy    C21   15   3.403   0.645   2.620 -0.5934  0.1383 -0.6074
    1phy    C20   16   3.394   0.517   2.704 -0.1706 -0.0246  0.3342
    1phy    C18   17   3.479   0.508   2.840 -0.0541 -0.4565  0.1930
    1phy    O01   18   3.438   0.618   2.925  0.0385  0.3105 -0.2284
    1phy    H01   19   3.345   0.602   2.928 -0.0299 -0.2978 -2.8202
    1phy    C19   20   3.412   0.380   2.893  0.1730 -0.1017 -0.2582
    1phy    C13   21   3.641   0.511   2.817 -0.1167  0.0197  0.4929
    1phy     H3   22   3.670   0.605   2.764 -1.5209  0.7814  1.0068
    1phy    O33   23   3.680   0.413   2.720 -0.0596 -0.8064 -0.0934
    1phy    H1B   24   3.704   0.457   2.641  1.0478 -3.0171 -1.0853
    1phy    C12   25   3.735   0.513   2.942 -0.3158 -0.1472  0.7426
    1phy    O11   26   3.722   0.610   3.038  0.4837  0.0776 -0.1232
    1phy    H1A   27   3.803   0.625   3.083  0.6252  1.8714 -0.8864
    2phy    C35   28   5.028   1.005   1.716 -0.4095  0.2201  0.3805
    2phy    C33   29   4.969   1.134   1.668 -0.1585  0.4102 -0.0942
    2phy    C34   30   4.896   1.192   1.785  0.4475  0.1093  0.8730
    2phy    C32   31   5.076   1.234   1.620 -0.6370 -0.3449 -0.3988
    2phy    C31   32   5.038   1.289   1.479  0.0325 -0.0752  0.0206
    2phy    C30   33   5.115   1.417   1.437 -0.9299  0.6555  0.2454
    2phy    C28   34   5.091   1.458   1.286 -0.1568  0.2654 -0.2467
    2phy    C29   35   5.144   1.603   1.265  0.4335  0.1052  0.0600
    2phy    C27   36   5.169   1.374   1.179  0.1456 -0.1188 -0.1237
    2phy    C26   37   5.094   1.346   1.053  0.1625 -0.1609 -0.2857
    2phy    C25   38   5.182   1.261   0.966 -0.7638 -0.1437  0.9361
    2phy    C23   39   5.124   1.229   0.826 -0.4696 -0.4094  0.3709
    2phy    C24   40   5.223   1.238   0.710  0.0401 -0.5282 -0.3652
    2phy    C22   41   5.056   1.091   0.826  0.2468  0.5381 -0.6889
    2phy    C21   42   4.913   1.083   0.795 -0.2831 -0.7276 -0.0604
    2phy    C20   43   4.884   0.934   0.777  0.6540 -0.0022 -0.3166
    2phy    C18   44   4.775   0.891   0.668  0.9699  0.2591 -1.0147
    2phy    O01   45   4.653   0.961   0.705  0.0224 -0.1603  0.4888
    2phy    H01   46   4.621   0.937   0.789  0.8357 -1.4737  0.4478
    2phy    C19   47   4.750   0.741   0.704 -0.4478 -0.1477  0.3973
    2phy    C13   48   4.829   0.911   0.513  0.7620  0.5687  0.0479
    2phy     H3   49   4.829   1.023   0.505  2.7343  0.7123  1.4462
    2phy    O33   50   4.967   0.897   0.493 -0.1300  0.2277 -0.4543
    2phy    H1B   51   4.992   0.812   0.463  1.5912  0.3343  0.5610
    2phy    C12   52   4.744   0.893   0.373 -0.1120  0.1576 -0.6879
    2phy    O11   53   4.609   0.928   0.370  0.3316  0.4465  0.1381
    2phy    H1A   54   4.592   0.993   0.435  1.0353  0.2898  0.4898
    3phy    C35   55   4.890   0.241   2.059 -0.7049  0.6111  0.2080
    3phy    C33   56   4.999   0.144   2.056  0.4199 -0.1741 -0.1265
    3phy    C34   57   5.057   0.131   2.200 -1.0045  0.3259 -0.1238
    3phy    C32   58   4.962   0.021   1.976  0.2562  0.5052 -0.4997
    3phy    C31   59   5.060  -0.034   1.876  0.2967 -0.0239 -0.5249
    3phy    C30   60   4.997  -0.138   1.784  0.1687  0.3021 -0.7769
    3phy    C28   61   5.089  -0.218   1.694  1.2761 -0.2814 -0.3656
    3phy    C29   62   5.115  -0.357   1.761  0.2656  0.1069  0.7980
    3phy    C27   63   5.016  -0.234   1.558 -0.2310 -0.5858 -0.3451
    3phy    C26   64   5.114  -0.273   1.443  0.2955 -0.2601  0.7790
    3phy    C25   65   5.040  -0.282   1.309 -0.0135 -0.0521  0.5350
    3phy    C23   66   5.099  -0.365   1.194  0.0788 -0.5802  0.4412
    3phy    C24   67   5.068  -0.516   1.214  0.5642 -0.1955 -0.2880
    3phy    C22   68   5.041  -0.335   1.055  0.4581 -0.3638  0.3202
    3phy    C21   69   5.067  -0.211   0.971 -0.3353  0.0230  0.3884
    3phy    C20   70   4.950  -0.197   0.876  0.8476 -0.3786  0.2400
    3phy    C18   71   4.949  -0.084   0.765 -0.4166  0.0279  0.1606
    3phy    O01   72   4.972   0.041   0.829 -0.0143  0.4850 -0.1750
    3phy    H01   73   4.962   0.039   0.922 -2.1491 -0.7716 -0.3864
    3phy    C19   74   4.805  -0.080   0.713 -0.1729 -0.1593  0.0947
    3phy    C13   75   5.061  -0.109   0.652  0.1271 -0.0678 -0.4666
    3phy     H3   76   5.155  -0.097   0.712 -0.3553 -0.1248  0.3189
    3phy    O33   77   5.080  -0.238   0.599 -0.2535 -0.3691 -0.2704
    3phy    H1B   78   5.089  -0.301   0.667  1.8315  0.4871  0.3202
    3phy    C12   79   5.115   0.001   0.549 -0.5965  0.0881  0.1313
    3phy    O11   80   5.083   0.133   0.583  0.2543  0.2179  0.5888
    3phy    H1A   81   5.035   0.136   0.664 -0.9459 -1.6355  0.0085
    4phy    C35   82   1.228   4.295   1.094  0.1676  0.0179 -0.3100
    4phy    C33   83   1.231   4.414   1.186  0.3030  0.3340  0.0012
    4phy    C34   84   1.372   4.476   1.188 -0.0205  0.1743 -0.4749
    4phy    C32   85   1.122   4.516   1.154 -0.3615  0.8174 -0.7367
    4phy    C31   86   1.084   4.613   1.272 -0.2872  0.0581 -0.1469
    4phy    C30   87   0.951   4.684   1.252 -0.0678  0.4863  0.1048
    4phy    C28   88   0.867   4.728   1.372  0.1005 -0.4643  0.8137
    4phy    C29   89   0.782   4.852   1.337  0.1706 -0.0029 -0.1282
    4phy    C27   90   0.780   4.609   1.423  0.3718 -0.1724 -0.2515
    4phy    C26   91   0.798   4.604   1.574  0.3256  0.1072 -0.2800
    4phy    C25   92   0.727   4.483   1.625 -0.0153 -0.7282 -0.2441
    4phy    C23   93   0.698   4.488   1.781 -0.4223  0.7755  0.1020
    4phy    C24   94   0.562   4.436   1.816  0.0858  0.5733  0.4896
    4phy    C22   95   0.815   4.426   1.866 -0.2123 -0.1596 -0.7834
    4phy    C21   96   0.851   4.507   1.993  0.2489 -0.6120  0.5637
    4phy    C20   97   0.944   4.431   2.085 -0.3070 -0.2360 -0.6156
    4phy    C18   98   1.020   4.513   2.198 -0.6604  0.2343 -0.5128
    4phy    O01   99   0.913   4.560   2.284 -0.1785 -0.0835 -0.1955
    4phy    H01  100   0.837   4.505   2.279 -0.8520  0.9292 -2.4215
    4phy    C19  101   1.090   4.399   2.275  0.5279 -0.2396 -0.2755
    4phy    C13  102   1.127   4.624   2.141  0.5078 -0.0232 -0.4450
    4phy     H3  103   1.072   4.689   2.068 -0.0998 -0.0176  0.0178
    4phy    O33  104   1.227   4.568   2.051  0.0282 -0.3207  0.4149
    4phy    H1B  105   1.182   4.515   1.988  0.3059 -1.0392  0.8102
    4phy    C12  106   1.192   4.731   2.240  0.1065 -0.1317  0.1029
    4phy    O11  107   1.284   4.819   2.173  0.0263 -0.0167 -0.2648
    4phy    H1A  108   1.314   4.772   2.097  0.7347 -1.3447  0.8041
    5phy    C35  109   4.499   0.211   1.150  0.1214  0.0798 -0.1707
    5phy    C33  110   4.622   0.152   1.211 -0.3700 -0.1238 -0.7389
    5phy    C34  111   4.692   0.069   1.112 -0.2387  0.3415 -0.2076
    5phy    C32  112   4.716   0.268   1.252 -0.2897 -0.0820 -0.2549
    5phy    C31  113   4.750   0.259   1.404  0.3351  0.5108  0.6274
    5phy    C30  114   4.855   0.359   1.451  0.1045  0.1042  0.4464
    5phy    C28  115   4.901   0.348   1.597  0.4840 -0.1037 -0.0718
    5phy    C29  116   5.034   0.267   1.602  0.2501 -0.5085  0.5003
    5phy    C27  117   4.933   0.495   1.636 -0.1597  0.2498 -0.0480
    5phy    C26  118   4.922   0.504   1.790 -0.3338 -0.3575  0.3662
    5phy    C25  119   4.956   0.642   1.838  0.5069  0.1349 -0.1644
    5phy    C23  120   4.978   0.636   1.993  0.6447 -0.0380 -0.3628
    5phy    C24  121   5.123   0.663   2.028 -0.4059 -0.3087 -0.2693
    5phy    C22  122   4.873   0.722   2.064  0.3444  0.0446  0.2725
    5phy    C21  123   4.827   0.660   2.197 -0.3665 -0.2385  0.1655
    5phy    C20  124   4.693   0.731   2.239 -0.6004  0.3330  0.5314
    5phy    C18  125   4.593   0.650   2.327 -0.0589 -0.2559 -0.1185
    5phy    O01  126   4.647   0.585   2.438 -0.1583  0.2118 -0.3569
    5phy    H01  127   4.680   0.500   2.415  0.3545  0.5719 -1.0063
    5phy    C19  128   4.508   0.765   2.385 -0.0951 -0.2322  0.5495
    5phy    C13  129   4.507   0.540   2.240  0.4523  0.3893  0.2456
    5phy     H3  130   4.470   0.591   2.147 -3.0783  0.7466  1.6619
    5phy    O33  131   4.377   0.498   2.298  0.2299 -0.1149 -0.0489
    5phy    H1B  132   4.382   0.426   2.358 -1.7900 -1.0975 -0.9567
    5phy    C12  133   4.575   0.410   2.189  0.1271  0.6634  0.2933
    5phy    O11  134   4.650   0.355   2.297  0.6742  0.3981  0.3528
    5phy    H1A  135   4.658   0.263   2.285 -0.3596  0.4674 -1.0909
    6phy    C35  136   0.226   2.240   1.709  0.0487 -0.3234 -0.2901
    6phy    C33  137   0.322   2.216   1.597  0.2162  0.9768  0.2365
    6phy    C34  138   0.443   2.302   1.604 -0.3207 -0.2150 -0.0265
    6phy    C32  139   0.339   2.066   1.581 -0.3775 -0.3014 -0.1932
    6phy    C31  140   0.380   2.018   1.442 -0.5417 -0.4426 -0.3425
    6phy    C30  141   0.364   1.870   1.412 -0.1227  0.4825 -0.0983
    6phy    C28  142   0.432   1.805   1.289  0.3192  0.4905  0.0668
    6phy    C29  143   0.502   1.683   1.346 -0.1430  0.1263  0.1156
    6phy    C27  144   0.339   1.765   1.177  0.5953 -0.3079  0.1735
    6phy    C26  145   0.398   1.775   1.037  0.2041  0.0483 -0.2534
    6phy    C25  146   0.319   1.680   0.942  0.3666 -0.2448 -0.1611
    6phy    C23  147   0.353   1.699   0.794 -0.0556  0.5633  0.3618
    6phy    C24  148   0.489   1.641   0.743  0.1920 -0.1285  1.0583
    6phy    C22  149   0.245   1.619   0.719  0.2086 -0.0792  0.2664
    6phy    C21  150   0.170   1.691   0.606  0.4731 -0.4268  0.1146
    6phy    C20  151   0.076   1.594   0.541 -0.1869 -0.4581  0.1611
    6phy    C18  152  -0.025   1.639   0.425 -0.4440 -0.2392  0.2231
    6phy    O01  153  -0.119   1.735   0.476  0.0008 -0.2983  0.4088
    6phy    H01  154  -0.083   1.822   0.478 -1.9631  0.6400 -1.1047
    6phy    C19  155  -0.093   1.507   0.389  0.0043 -0.0292  0.2282
    6phy    C13  156   0.048   1.700   0.291  0.0422  0.1123  0.6886
    6phy     H3  157   0.102   1.792   0.327 -0.5369  0.8940 -0.4087
    6phy    O33  158   0.161   1.631   0.232  0.2795  0.3435 -0.6854
    6phy    H1B  159   0.151   1.546   0.194  0.7315  0.2396 -0.5788
    6phy    C12  160  -0.020   1.794   0.181  0.2766  0.4272 -0.6387
    6phy    O11  161  -0.150   1.846   0.199 -0.3011  0.0222 -0.2403
    6phy    H1A  162  -0.207   1.781   0.235 -2.0470 -0.2186 -3.0954
    7phy    C35  163   0.230   0.790   1.403  0.0754 -0.4592  0.1292
    7phy    C33  164   0.235   0.651   1.341  0.0750  0.3440  0.0805
    7phy    C34  165   0.250   0.666   1.192 -0.5546  0.6116  0.6027
    7phy    C32  166   0.330   0.555   1.414  0.1639  0.3147  0.6217
    7phy    C31  167   0.256   0.493   1.537 -0.0512  0.0797  0.5889
    7phy    C30  168   0.344   0.386   1.603 -0.0113 -0.2180 -0.3657
    7phy    C28  169   0.281   0.319   1.732  0.1833  0.6927  0.0565
    7phy    C29  170   0.285   0.167   1.709  0.2024 -0.1029 -0.4325
    7phy    C27  171   0.346   0.369   1.860  0.1996  0.6089  0.0978
    7phy    C26  172   0.292   0.329   1.999  0.4501  0.6352  0.3327
    7phy    C25  173   0.379   0.373   2.113 -0.6515 -1.0994  0.4146
    7phy    C23  174   0.320   0.322   2.242  0.1582 -0.3484 -0.0726
    7phy    C24  175   0.435   0.296   2.336  0.6035 -0.1581  0.0714
    7phy    C22  176   0.215   0.424   2.295 -0.1566  0.5212  0.1391
    7phy    C21  177   0.110   0.391   2.398  0.0651 -0.0377 -0.2234
    7phy    C20  178  -0.001   0.495   2.421  0.2480  0.1667 -0.4372
    7phy    C18  179  -0.079   0.499   2.561 -0.1337  0.2617 -0.3101
    7phy    O01  180   0.015   0.490   2.666 -0.0101 -0.2634  0.4111
    7phy    H01  181  -0.020   0.484   2.753 -2.5924 -0.1628 -0.5291
    7phy    C19  182  -0.124   0.649   2.571 -0.5564  0.3974 -0.0464
    7phy    C13  183  -0.207   0.400   2.586 -0.1907 -0.1107  0.4337
    7phy     H3  184  -0.278   0.402   2.499 -2.0726 -1.2681  1.8538
    7phy    O33  185  -0.295   0.434   2.699  0.0167  0.3960  0.5556
    7phy    H1B  186  -0.369   0.375   2.704 -1.1880  1.8697  0.8512
    7phy    C12  187  -0.162   0.251   2.608  0.1146 -0.2825 -0.2559
    7phy    O11  188  -0.263   0.157   2.642  0.1390 -0.5248  0.2012
    7phy    H1A  189  -0.221   0.073   2.637  2.1675  0.4545 -0.8141
    8phy    C35  190   0.408   4.887   0.871 -0.0278 -0.0166 -0.4147
    8phy    C33  191   0.464   4.892   1.016  0.3437  0.0140  0.4708
    8phy    C34  192   0.607   4.861   1.007 -0.1405 -0.2762 -0.0216
    8phy    C32  193   0.450   5.030   1.084 -0.0959 -0.6216  0.0913
    8phy    C31  194   0.321   5.055   1.159  0.4537  0.0839 -0.4239
    8phy    C30  195   0.296   5.197   1.208 -0.3121  0.0550 -0.3656
    8phy    C28  196   0.152   5.232   1.240 -0.5283 -0.2972 -0.4667
    8phy    C29  197   0.130   5.208   1.387  0.5968 -0.0294  0.7129
    8phy    C27  198   0.120   5.377   1.214  0.4493 -0.3576 -0.0120
    8phy    C26  199   0.049   5.400   1.079  0.1912  0.4333  0.3664
    8phy    C25  200  -0.013   5.547   1.070  0.2714 -0.2126 -0.9545
    8phy    C23  201  -0.100   5.573   0.947  0.0323 -0.0633 -0.0961
    8phy    C24  202  -0.191   5.688   1.000 -0.0757  0.1676 -0.3464
    8phy    C22  203  -0.020   5.606   0.817  0.0764  0.0758  0.1130
    8phy    C21  204  -0.091   5.572   0.686  0.5968  0.2824 -0.1431
    8phy    C20  205   0.007   5.585   0.570  0.0676  0.0136 -0.3515
    8phy    C18  206  -0.049   5.543   0.425  0.2110 -0.6145 -0.2004
    8phy    O01  207  -0.128   5.424   0.432 -0.2675 -0.1450 -0.1934
    8phy    H01  208  -0.086   5.356   0.482 -1.2172 -0.3013  0.4190
    8phy    C19  209   0.086   5.508   0.362 -0.0916 -0.3891 -0.0971
    8phy    C13  210  -0.130   5.664   0.357  0.1940  0.0114 -0.5156
    8phy     H3  211  -0.219   5.681   0.421 -0.1070 -0.3156 -0.8386
    8phy    O33  212  -0.077   5.794   0.361  0.3031  0.0270  0.1449
    8phy    H1B  213  -0.019   5.814   0.290  0.8404  0.3240  0.6585
    8phy    C12  214  -0.218   5.650   0.224 -0.0321  0.6124 -0.0927
    8phy    O11  215  -0.326   5.723   0.180  0.3887  0.0243  1.0406
    8phy    H1A  216  -0.299   5.811   0.161  0.8034 -0.6511 -2.0499
    9phy    C35  217   0.410   0.728   1.996 -0.1248  0.0141  0.5049
    9phy    C33  218   0.396   0.836   1.889  0.8752 -0.1171 -0.7402
    9phy    C34  219   0.389   0.770   1.757 -0.6398  0.0717  0.1148
    9phy    C32  220   0.263   0.910   1.905 -0.1056  0.1689  0.4121
    9phy    C31  221   0.252   1.034   1.998  0.0209  0.2303 -0.0154
    9phy    C30  222   0.104   1.064   2.029  0.0601  0.0738 -0.3219
    9phy    C28  223   0.078   1.201   2.101  0.2635  0.3429  0.5260
    9phy    C29  224   0.063   1.319   2.008  0.2654 -0.2573 -0.3035
    9phy    C27  225  -0.055   1.192   2.171  0.3194  0.0134 -0.1695
    9phy    C26  226  -0.054   1.129   2.315 -0.2037 -0.0939 -0.6473
    9phy    C25  227  -0.190   1.159   2.380 -0.5240 -0.0088 -0.3139
    9phy    C23  228  -0.211   1.121   2.530 -0.0783 -0.0278 -0.0157
    9phy    C24  229  -0.191   1.249   2.621 -0.4784 -0.5658  0.1624
    9phy    C22  230  -0.346   1.051   2.551 -0.1242 -0.1722  0.5484
    9phy    C21  231  -0.362   0.973   2.685 -0.4257 -0.4189  0.3699
    9phy    C20  232  -0.504   0.926   2.705  0.2470  0.0770 -0.0221
    9phy    C18  233  -0.548   0.825   2.822  0.2201 -0.5446  0.0098
    9phy    O01  234  -0.492   0.886   2.942 -0.3532 -0.6599  0.4658
    9phy    H01  235  -0.470   0.815   2.998  2.3495  0.2255  0.6669
    9phy    C19  236  -0.698   0.858   2.827  0.5997 -0.1211  0.4949
    9phy    C13  237  -0.496   0.674   2.797 -0.1596 -0.4924  0.2543
    9phy     H3  238  -0.392   0.678   2.755 -0.4971 -1.8208 -0.7689
    9phy    O33  239  -0.563   0.599   2.701 -0.1783  0.1996  0.3815
    9phy    H1B  240  -0.521   0.599   2.617  2.7361  2.5933  1.6598
    9phy    C12  241  -0.479   0.588   2.926 -0.1791  0.4571 -0.1184
    9phy    O11  242  -0.435   0.665   3.035  0.3809 -0.2298 -0.1306
    9phy    H1A  243  -0.426   0.611   3.111 -1.4325 -0.0226  0.2802
   10phy    C35  244   4.545   0.605   1.513 -0.1281  0.0563 -0.2592
   10phy    C33  245   4.489   0.688   1.634 -0.2807 -0.7993  0.2678
   10phy    C34  246   4.510   0.625   1.771  0.2146 -0.3401  0.2040
   10phy    C32  247   4.548   0.826   1.631 -0.0955 -0.0409  0.1836
   10phy    C31  248   4.442   0.934   1.590 -0.3296 -0.0343 -0.7225
   10phy    C30  249   4.486   1.076   1.567 -0.1036  0.0158  0.0476
   10phy    C28  250   4.383   1.154   1.496  0.2429  0.2492  0.1475
   10phy    C29  251   4.287   1.224   1.591  0.1555  0.2421  0.4443
   10phy    C27  252   4.450   1.267   1.416 -0.2121  0.4222 -0.1398
   10phy    C26  253   4.412   1.261   1.268 -0.8140  0.3456 -0.1935
   10phy    C25  254   4.432   1.388   1.192 -0.1794  0.4545 -0.5363
   10phy    C23  255   4.396   1.397   1.045  0.0098  0.1832 -0.0846
   10phy    C24  256   4.326   1.527   1.022  0.2248  0.0645 -0.1488
   10phy    C22  257   4.513   1.364   0.950  0.1815  0.5492  0.0761
   10phy    C21  258   4.464   1.330   0.808  0.2886 -0.1241  0.0281
   10phy    C20  259   4.572   1.337   0.696 -0.1332  0.4816  0.1316
   10phy    C18  260   4.542   1.289   0.549 -0.3898 -0.0355 -0.9540
   10phy    O01  261   4.510   1.145   0.552  0.1657 -0.0390 -0.1552
   10phy    H01  262   4.556   1.105   0.624  1.2297  0.8017 -0.3389
   10phy    C19  263   4.684   1.304   0.480 -0.6525  0.3776 -0.2672
   10phy    C13  264   4.422   1.366   0.477 -0.3709 -0.1130  0.0221
   10phy     H3  265   4.333   1.335   0.538 -0.9046 -0.6431 -0.9927
   10phy    O33  266   4.412   1.508   0.493 -0.4509 -0.6873 -0.6047
   10phy    H1B  267   4.491   1.557   0.486 -0.3313 -0.8887 -0.6722
   10phy    C12  268   4.343   1.320   0.351  0.4133  0.0857 -0.2531
   10phy    O11  269   4.384   1.370   0.228  0.5898 -0.4335  0.5820
   10phy    H1A  270   4.307   1.392   0.179  1.3901 -0.3084 -0.6868
   11phy    C35  271   0.210   0.808   2.434  0.3651 -0.6863  0.4418
   11phy    C33  272   0.355   0.829   2.457 -0.0198  0.4555  0.5985
   11phy    C34  273   0.434   0.709   2.402 -0.3759 -0.3720 -0.6962
   11phy    C32  274   0.406   0.961   2.395  0.1291  0.1417 -0.1444
   11phy    C31  275   0.377   1.095   2.465  0.1762  0.8854  0.6837
   11phy    C30  276   0.413   1.202   2.362 -0.1997  0.1981 -0.4266
   11phy    C28  277   0.456   1.348   2.410  0.3982  0.0278  0.6678
   11phy    C29  278   0.599   1.385   2.376 -1.0038  0.1837 -0.2047
   11phy    C27  279   0.357   1.444   2.340 -0.0127 -0.1148  0.0367
   11phy    C26  280   0.293   1.543   2.435 -0.3181  0.1872  0.0441
   11phy    C25  281   0.190   1.633   2.367 -0.1711  0.1116 -0.6217
   11phy    C23  282   0.141   1.760   2.445  0.2040  0.1166  0.3220
   11phy    C24  283   0.156   1.880   2.353  0.1422 -0.0027 -0.2761
   11phy    C22  284   0.001   1.739   2.504 -0.3242 -0.2990  0.3067
   11phy    C21  285  -0.044   1.832   2.620 -0.0817  0.2105  0.1759
   11phy    C20  286  -0.181   1.794   2.672 -0.0287  0.0549 -0.0137
   11phy    C18  287  -0.267   1.897   2.759 -0.0595  0.1710  0.1533
   11phy    O01  288  -0.270   2.022   2.690  0.2038 -0.2630  0.3817
   11phy    H01  289  -0.194   2.075   2.706  1.0990 -0.8872 -1.5367
   11phy    C19  290  -0.413   1.846   2.749  0.5018 -0.0960  0.5880
   11phy    C13  291  -0.202   1.911   2.910  0.3720 -0.1726  0.6263
   11phy     H3  292  -0.090   1.912   2.909  0.3840  1.5392 -0.6939
   11phy    O33  293  -0.229   1.788   2.988 -0.2062  0.3372  0.1332
   11phy    H1B  294  -0.313   1.798   3.029 -0.5728  3.1837 -1.0796
   11phy    C12  295  -0.235   2.043   2.995  0.0711 -0.5966 -0.2179
   11phy    O11  296  -0.157   2.042   3.112  0.4291 -0.0284  0.3295
   11phy    H1A  297  -0.166   1.960   3.156  0.9009 -0.1327  0.2310
   12phy    C35  298   0.740   1.132   2.043 -0.2392 -0.1221  0.2178
   12phy    C33  299   0.819   1.011   2.091  0.7004  0.5546 -0.6143
   12phy    C34  300   0.839   0.904   1.985  0.5475 -0.0731 -0.0699
   12phy    C32  301   0.948   1.058   2.160 -0.2565 -0.3951  0.2254
   12phy    C31  302   0.947   1.074   2.310 -0.2272 -0.2141 -0.0631
   12phy    C30  303   1.068   1.151   2.359 -0.2738 -0.2740  0.3759
   12phy    C28  304   1.082   1.150   2.511 -0.2072  0.4085  0.0938
   12phy    C29  305   1.231   1.131   2.545 -0.0611  0.0476 -0.1347
   12phy    C27  306   1.012   1.276   2.567  0.0164 -0.4017 -0.4637
   12phy    C26  307   0.936   1.263   2.698  0.0700 -0.2168  0.3900
   12phy    C25  308   0.855   1.390   2.718  0.1353 -0.3305  0.2080
   12phy    C23  309   0.767   1.406   2.844 -0.5909 -0.0667  0.1942
   12phy    C24  310   0.849   1.482   2.949 -0.0627  0.5795 -0.7154
   12phy    C22  311   0.646   1.492   2.808  0.2710 -0.2579  0.1859
   12phy    C21  312   0.512   1.448   2.866  0.0555 -0.4755  0.3864
   12phy    C20  313   0.406   1.553   2.836 -0.2363 -0.3073  0.2864
   12phy    C18  314   0.263   1.532   2.900  0.5788 -0.1656 -0.2484
   12phy    O01  315   0.277   1.509   3.044 -0.2798 -0.5669 -0.0534
   12phy    H01  316   0.335   1.572   3.084 -0.3752  0.3272 -1.2919
   12phy    C19  317   0.212   1.679   2.893 -0.6933  0.9483  0.3150
   12phy    C13  318   0.157   1.426   2.841  0.2160  0.4830 -0.4942
   12phy     H3  319   0.149   1.443   2.730  0.5421  1.1051 -0.4204
   12phy    O33  320   0.022   1.445   2.881  0.0665 -0.0861 -0.1891
   12phy    H1B  321   0.018   1.410   2.967 -1.4084  0.7813  0.1307
   12phy    C12  322   0.188   1.272   2.844 -0.3767 -0.3201 -0.0372
   12phy    O11  323   0.178   1.204   2.962  0.2287 -0.1646  0.0830
   12phy    H1A  324   0.263   1.201   3.001  0.8302  3.5908 -0.6212
   13phy    C35  325   0.714   3.351   2.514  0.3021  0.3867  0.0728
   13phy    C33  326   0.745   3.304   2.373 -0.3795 -0.3471 -0.6707
   13phy    C34  327   0.898   3.321   2.359  0.4003 -0.8184  0.4216
   13phy    C32  328   0.694   3.158   2.353  0.1736 -0.2859  0.2571
   13phy    C31  329   0.573   3.140   2.264  0.3411  0.4914  0.4804
   13phy    C30  330   0.506   3.001   2.259 -0.1046  0.3398  0.1946
   13phy    C28  331   0.396   2.992   2.152  0.3387  0.1865 -0.1549
   13phy    C29  332   0.454   2.922   2.027 -0.4021  0.1262  0.4379
   13phy    C27  333   0.286   2.896   2.201 -0.5243  0.2942  0.1070
   13phy    C26  334   0.153   2.962   2.229  0.3334 -0.4551 -0.1372
   13phy    C25  335   0.037   2.867   2.260  0.1756 -0.2218  0.5286
   13phy    C23  336  -0.103   2.930   2.289 -0.2500  0.2938 -0.0717
   13phy    C24  337  -0.189   2.926   2.161 -0.3728 -0.0611  0.5373
   13phy    C22  338  -0.175   2.841   2.398  0.2391 -0.0808  0.4424
   13phy    C21  339  -0.200   2.902   2.535 -0.2578 -0.6433 -0.1563
   13phy    C20  340  -0.293   2.809   2.616  0.6308  0.1783 -0.4941
   13phy    C18  341  -0.320   2.831   2.776 -0.7088  0.8775  0.5291
   13phy    O01  342  -0.380   2.960   2.795  0.2118  0.3014  0.7828
   13phy    H01  343  -0.464   2.945   2.834  0.9846 -1.0572  1.9991
   13phy    C19  344  -0.427   2.723   2.796 -0.1786  0.8897 -0.1365
   13phy    C13  345  -0.176   2.814   2.863  0.1263  0.1986 -0.5324
   13phy     H3  346  -0.098   2.883   2.820  1.2454 -0.6521  0.0929
   13phy    O33  347  -0.117   2.683   2.835  0.0913 -0.4240  0.2031
   13phy    H1B  348  -0.046   2.698   2.776 -0.8910  1.3282 -0.6262
   13phy    C12  349  -0.182   2.837   3.016  0.3375  0.0779 -0.0921
   13phy    O11  350  -0.248   2.948   3.061  0.2115 -0.1533 -0.0704
   13phy    H1A  351  -0.236   3.022   3.005  0.3412  0.9884  1.3870
   14phy    C35  352   0.310   3.957   1.055  0.1622  0.2956 -0.2878
   14phy    C33  353   0.434   3.878   1.100 -0.6820 -0.0955 -0.0024
   14phy    C34  354   0.538   3.966   1.168  0.1340 -0.4554 -0.1446
   14phy    C32  355   0.389   3.755   1.179 -0.2445 -0.0500  0.0591
   14phy    C31  356   0.451   3.625   1.127  0.3771 -0.2858  0.4465
   14phy    C30  357   0.399   3.498   1.201  0.2726  0.2469  0.3558
   14phy    C28  358   0.437   3.362   1.146 -0.1978  0.6563  0.1286
   14phy    C29  359   0.465   3.259   1.260  0.5348 -0.6571 -0.4385
   14phy    C27  360   0.332   3.295   1.049 -0.3525  0.1558  0.4072
   14phy    C26  361   0.383   3.275   0.906  0.0539 -0.0805 -0.1471
   14phy    C25  362   0.263   3.214   0.823 -0.3548 -0.4750  0.1955
   14phy    C23  363   0.290   3.200   0.673  0.0228 -0.3362  0.2557
   14phy    C24  364   0.294   3.053   0.631  0.7530  0.4085 -0.1839
   14phy    C22  365   0.195   3.293   0.595 -0.5511  0.2259 -0.3863
   14phy    C21  366   0.257   3.344   0.462 -0.0876  0.6125  0.3144
   14phy    C20  367   0.159   3.386   0.364  0.4844 -0.2292 -0.0326
   14phy    C18  368   0.188   3.390   0.202  0.3308  0.6159 -0.0707
   14phy    O01  369   0.296   3.481   0.180 -0.1477  0.3536  0.0483
   14phy    H01  370   0.262   3.565   0.156 -1.0589  0.2521  0.8828
   14phy    C19  371   0.063   3.455   0.149 -0.0011 -0.1094 -0.2709
   14phy    C13  372   0.222   3.252   0.126  0.5007 -0.7678  0.2510
   14phy     H3  373   0.140   3.181   0.155  1.0385 -2.3070 -1.7746
   14phy    O33  374   0.205   3.239  -0.017 -0.1348 -0.1500  0.0179
   14phy    H1B  375   0.242   3.320  -0.047  1.7946 -0.6752  0.8008
   14phy    C12  376   0.340   3.151   0.164 -0.2263 -0.1698  0.5692
   14phy    O11  377   0.464   3.186   0.103 -0.3950 -0.2478  0.0211
   14phy    H1A  378   0.481   3.276   0.124 -1.2254  0.0302 -0.4720
   15phy    C35  379   0.207   4.519   2.135 -0.0903  0.4070 -0.4154
   15phy    C33  380   0.147   4.436   2.025  0.1599 -0.4752 -0.0738
   15phy    C34  381   0.196   4.477   1.885  0.5561  0.2819 -0.0204
   15phy    C32  382   0.177   4.284   2.048 -0.3646  0.2844  0.5361
   15phy    C31  383   0.060   4.189   2.025 -0.0410 -0.3741  0.2995
   15phy    C30  384   0.071   4.042   2.068 -0.1809  0.7653  0.0091
   15phy    C28  385  -0.057   3.962   2.099 -0.2234  0.3574  0.9478
   15phy    C29  386  -0.036   3.834   2.018  0.3063  0.5478 -0.3662
   15phy    C27  387  -0.060   3.920   2.247  0.1565  0.1899 -0.2577
   15phy    C26  388  -0.149   4.017   2.324 -0.0926  0.3399  0.1491
   15phy    C25  389  -0.135   3.997   2.478  0.3667 -0.3757 -0.4569
   15phy    C23  390  -0.205   4.104   2.567 -0.5967 -0.4469  0.0721
   15phy    C24  391  -0.340   4.061   2.611  0.3169  0.1267 -0.4592
   15phy    C22  392  -0.115   4.136   2.692 -0.5932  0.0002 -0.2415
   15phy    C21  393  -0.089   4.282   2.706 -0.6533  0.4834  0.4962
   15phy    C20  394   0.013   4.315   2.821 -0.1341  0.1027  0.1316
   15phy    C18  395   0.060   4.460   2.850  0.2893  0.0856 -0.6211
   15phy    O01  396  -0.048   4.555   2.842 -0.2041  0.1214 -0.4488
   15phy    H01  397  -0.068   4.560   2.751  1.7924 -1.1574 -1.0262
   15phy    C19  398   0.099   4.455   2.995 -0.3378 -0.3906 -0.2875
   15phy    C13  399   0.175   4.501   2.736  0.2018 -0.5205 -0.8571
   15phy     H3  400   0.125   4.493   2.636 -0.0663  0.1221 -0.7792
   15phy    O33  401   0.275   4.406   2.719 -0.0227 -0.0841  0.3344
   15phy    H1B  402   0.266   4.336   2.781 -1.0698  0.5390  0.9219
   15phy    C12  403   0.241   4.648   2.743 -0.2999  0.0576  0.1978
   15phy    O11  404   0.156   4.757   2.743 -0.0891 -0.3722  0.0046
   15phy    H1A  405   0.121   4.773   2.829 -0.7261  1.9363 -0.6140
   16phy    C35  406   5.000   4.422   1.632 -0.3617 -0.2477  0.4159
   16phy    C33  407   4.913   4.305   1.675  0.3045 -0.1636 -0.4935
   16phy    C34  408   4.976   4.172   1.641 -0.4972  0.1235 -0.7057
   16phy    C32  409   4.883   4.320   1.826  0.1682  0.0108  0.8663
   16phy    C31  410   4.746   4.275   1.871 -0.4699  0.4576  0.1181
   16phy    C30  411   4.727   4.276   2.019 -0.2954  0.1014 -0.1019
   16phy    C28  412   4.599   4.209   2.074  0.6853 -0.1296  0.7018
   16phy    C29  413   4.633   4.076   2.135 -0.1271 -0.4733  0.1585
   16phy    C27  414   4.561   4.285   2.199  0.1432 -0.6542  0.0604
   16phy    C26  415   4.449   4.392   2.177  0.2630 -0.4301  0.1033
   16phy    C25  416   4.424   4.458   2.313  0.2756  0.0203  0.6184
   16phy    C23  417   4.324   4.573   2.312 -0.1023 -0.1885 -0.1565
   16phy    C24  418   4.180   4.534   2.341  0.2395 -0.0342  0.1865
   16phy    C22  419   4.366   4.667   2.420 -0.0093  0.0840  0.5154
   16phy    C21  420   4.402   4.806   2.377 -0.0984  0.0412 -0.0747
   16phy    C20  421   4.443   4.881   2.506  0.0467 -0.1609 -0.3872
   16phy    C18  422   4.532   5.012   2.496 -1.0287  0.0589  0.0939
   16phy    O01  423   4.446   5.110   2.442  0.1391 -0.3165  0.2697
   16phy    H01  424   4.367   5.115   2.493  0.0024 -1.2132  0.1726
   16phy    C19  425   4.546   5.032   2.650 -0.4175 -0.0667  0.1383
   16phy    C13  426   4.668   4.991   2.410  0.9734  0.1196  0.2980
   16phy     H3  427   4.636   4.935   2.318 -1.2380  0.9910  0.4910
   16phy    O33  428   4.759   4.895   2.464 -0.0441  0.1558 -0.0280
   16phy    H1B  429   4.734   4.815   2.424 -0.3044  0.7997 -1.2002
   16phy    C12  430   4.730   5.126   2.353  0.0607 -0.6634  0.5592
   16phy    O11  431   4.640   5.212   2.279 -0.1154  0.4766  0.0537
   16phy    H1A  432   4.557   5.180   2.308 -0.0591  0.1499 -0.1330
   17phy    C35  433   4.321   3.921   1.445  0.0414 -0.4884  0.2388
   17phy    C33  434   4.231   4.012   1.523 -0.0461  0.4345  0.5965
   17phy    C34  435   4.215   4.136   1.441  0.5337 -0.7135 -0.1924
   17phy    C32  436   4.097   3.940   1.553  0.2706 -0.4314  0.1530
   17phy    C31  437   4.002   3.991   1.662  0.3997  0.4764  0.0591
   17phy    C30  438   3.872   3.906   1.661  0.0111  0.2021  0.3580
   17phy    C28  439   3.762   3.949   1.760  0.1076  0.0166  0.0040
   17phy    C29  440   3.624   3.968   1.687  0.4545 -0.2473 -0.8308
   17phy    C27  441   3.757   3.854   1.881 -0.4261 -0.7907  0.0091
   17phy    C26  442   3.750   3.920   2.020  0.0975 -0.4508  0.4388
   17phy    C25  443   3.715   3.820   2.132 -0.1273  0.1281  0.0754
   17phy    C23  444   3.671   3.884   2.262  0.4764  0.3453  0.7819
   17phy    C24  445   3.520   3.913   2.271 -0.3535 -0.2810  0.0768
   17phy    C22  446   3.697   3.789   2.380 -0.3063  0.2844  0.1950
   17phy    C21  447   3.750   3.857   2.510  0.4338 -0.4424 -0.4457
   17phy    C20  448   3.722   3.762   2.631  0.2920  0.3317 -0.2574
   17phy    C18  449   3.780   3.797   2.768  0.5610  0.4501 -0.2101
   17phy    O01  450   3.752   3.935   2.798  0.2847  0.4194  0.2039
   17phy    H01  451   3.683   3.952   2.859  0.5312 -1.3969  1.0368
   17phy    C19  452   3.683   3.714   2.863 -0.6401 -0.0381 -0.1640
   17phy    C13  453   3.939   3.766   2.775  0.3217 -0.2050  0.4798
   17phy     H3  454   3.984   3.807   2.681  0.6580 -0.7400  0.3997
   17phy    O33  455   3.967   3.628   2.755 -0.2891  0.4116  0.2165
   17phy    H1B  456   3.954   3.602   2.666 -0.1012 -0.5085  0.4395
   17phy    C12  457   4.022   3.836   2.889 -0.0058  0.0394  0.0922
   17phy    O11  458   3.999   3.974   2.893 -0.3975  0.5594  0.0870
   17phy    H1A  459   3.906   3.982   2.902 -0.5296 -0.4803 -0.2275
   18phy    C35  460   0.581   2.930   0.897 -0.3213  0.0678 -0.3410
   18phy    C33  461   0.539   2.868   1.036  0.5440 -0.2033  0.7012
   18phy    C34  462   0.640   2.915   1.138  0.1133 -0.0025  0.7527
   18phy    C32  463   0.394   2.914   1.077 -0.3690  0.2841 -0.3167
   18phy    C31  464   0.274   2.847   1.012 -0.4079 -0.3681 -0.2597
   18phy    C30  465   0.133   2.898   1.037 -0.0009  0.0282  0.2276
   18phy    C28  466   0.026   2.815   0.970 -0.0355  0.2408  0.4350
   18phy    C29  467  -0.080   2.786   1.077 -0.1557 -0.0887  0.2125
   18phy    C27  468  -0.039   2.890   0.850  0.0597 -0.1238 -0.1894
   18phy    C26  469  -0.039   2.807   0.721  0.2198 -0.1463 -0.2711
   18phy    C25  470  -0.096   2.887   0.601 -0.0308 -0.1680  0.2602
   18phy    C23  471  -0.082   2.812   0.467 -0.5115  0.2538  0.0072
   18phy    C24  472  -0.204   2.853   0.379 -0.0904  0.0072  0.0461
   18phy    C22  473   0.051   2.857   0.405 -0.5914  0.4740 -0.8250
   18phy    C21  474   0.100   2.761   0.299  0.0129  1.0002  0.2506
   18phy    C20  475   0.244   2.795   0.250 -0.8254  0.1425 -0.3243
   18phy    C18  476   0.295   2.700   0.140  0.4456  0.4748 -0.1109
   18phy    O01  477   0.303   2.566   0.197  0.2743  0.1931 -0.0064
   18phy    H01  478   0.216   2.534   0.210  0.2655 -0.1933 -0.8931
   18phy    C19  479   0.441   2.747   0.120  0.1641  0.5689  0.0894
   18phy    C13  480   0.224   2.703  -0.005 -0.0340 -0.6068 -0.2234
   18phy     H3  481   0.115   2.682   0.012  0.2301 -1.3022  0.6988
   18phy    O33  482   0.219   2.838  -0.060 -0.0210  0.1728  0.2829
   18phy    H1B  483   0.284   2.835  -0.128  0.6740 -1.6064  0.9672
   18phy    C12  484   0.218   2.587  -0.112  0.0137 -0.1158  0.6409
   18phy    O11  485   0.173   2.461  -0.075 -0.1064 -0.0371  0.4151
   18phy    H1A  486   0.199   2.393  -0.134 -0.6145  1.0314 -1.1157
   19phy    C35  487   4.747   4.328   1.269  0.0519 -0.4154 -0.6181
   19phy    C33  488   4.642   4.225   1.314  0.2057 -0.6076 -0.2937
   19phy    C34  489   4.592   4.238   1.452 -0.1800  0.3174  0.0143
   19phy    C32  490   4.528   4.245   1.218 -0.5214  0.1256 -0.2924
   19phy    C31  491   4.484   4.113   1.156 -0.5980  0.4760 -0.1615
   19phy    C30  492   4.355   4.124   1.079 -0.7189 -0.1009  0.1493
   19phy    C28  493   4.325   3.999   0.996  0.0614 -0.1170 -0.1239
   19phy    C29  494   4.199   3.937   1.057  0.0964  0.0908 -0.0967
   19phy    C27  495   4.285   4.037   0.852 -0.0757  0.3699  0.2388
   19phy    C26  496   4.402   4.032   0.748  0.1614 -0.3534  0.0272
   19phy    C25  497   4.352   4.049   0.603  0.1834 -0.3376 -0.3153
   19phy    C23  498   4.446   4.015   0.485  0.0773 -0.0348 -0.5326
   19phy    C24  499   4.455   3.866   0.459 -0.6467  0.0733 -0.0170
   19phy    C22  500   4.397   4.080   0.357 -0.3389 -0.2189 -0.1183
   19phy    C21  501   4.500   4.143   0.254  0.6347  0.1477 -0.1204
   19phy    C20  502   4.416   4.236   0.168  0.0701 -0.8207 -0.1627
   19phy    C18  503   4.471   4.327   0.054 -0.0852 -0.1657 -0.1569
   19phy    O01  504   4.571   4.412   0.107  0.4118 -0.4413 -0.0296
   19phy    H01  505   4.585   4.382   0.195 -0.7484  0.5634  0.5262
   19phy    C19  506   4.355   4.423   0.024 -0.1778 -0.1928 -0.1151
   19phy    C13  507   4.522   4.239  -0.073  0.2699  0.1135 -0.3802
   19phy     H3  508   4.618   4.195  -0.035 -0.5950 -1.3412  0.2237
   19phy    O33  509   4.457   4.120  -0.104  0.2750  0.3182  0.1243
   19phy    H1B  510   4.368   4.130  -0.131  0.5062  0.1561 -0.7241
   19phy    C12  511   4.590   4.299  -0.200 -0.1217 -0.7766  0.4377
   19phy    O11  512   4.499   4.329  -0.304  0.1828 -0.6495  0.0773
   19phy    H1A  513   4.466   4.244  -0.324 -1.2245 -0.1431  0.1853
   20phy    C35  514   4.169   0.559   0.948 -0.3286  0.7478  0.6113
   20phy    C33  515   4.106   0.453   1.038 -0.0236 -0.0195 -0.2559
   20phy    C34  516   4.101   0.322   0.963 -0.0391  0.5111 -0.1288
   20phy    C32  517   4.195   0.442   1.167  0.2630 -0.2390  0.2957
   20phy    C31  518   4.112   0.412   1.288 -0.9253 -0.0328  0.4150
   20phy    C30  519   4.188   0.430   1.418 -0.2881  0.2996 -0.4880
   20phy    C28  520   4.118   0.399   1.554  0.4882 -0.5894  0.6793
   20phy    C29  521   4.142   0.260   1.617 -0.4254  0.1470 -0.2348
   20phy    C27  522   4.155   0.513   1.651 -0.0989 -0.1622 -0.5260
   20phy    C26  523   4.056   0.530   1.765 -0.3144  0.1202 -0.2422
   20phy    C25  524   4.124   0.629   1.872  0.3085 -0.5591 -0.4168
   20phy    C23  525   4.077   0.614   2.017  0.2163  0.0236 -0.2510
   20phy    C24  526   4.150   0.500   2.085 -0.3650 -0.2024 -0.1720
   20phy    C22  527   4.111   0.743   2.089  0.0225  0.0451  0.3613
   20phy    C21  528   4.033   0.771   2.217 -0.1979  0.5131 -0.2772
   20phy    C20  529   4.073   0.906   2.271 -0.1013  0.1154 -0.6100
   20phy    C18  530   4.021   0.953   2.418 -0.0982  0.5305 -0.1667
   20phy    O01  531   4.029   0.840   2.509 -0.2661  0.7619 -0.0425
   20phy    H01  532   4.090   0.773   2.487 -0.8538 -0.7247  2.4246
   20phy    C19  533   4.133   1.045   2.472  0.5649  0.0563 -0.2833
   20phy    C13  534   3.874   1.017   2.434  0.0916  0.6371 -0.5275
   20phy     H3  535   3.866   1.106   2.367  1.6429  0.9008 -0.4199
   20phy    O33  536   3.864   1.082   2.563 -0.0480  0.5100 -0.4838
   20phy    H1B  537   3.844   1.012   2.622  1.1219  0.1450 -0.4957
   20phy    C12  538   3.746   0.919   2.412 -0.2781 -0.0108 -0.6682
   20phy    O11  539   3.735   0.811   2.501  0.0944 -0.2515  0.3715
   20phy    H1A  540   3.710   0.843   2.585  2.0611 -2.3991  1.9271
   21phy    C35  541   0.199   3.675   0.847  0.7460  0.2655 -0.4008
   21phy    C33  542   0.061   3.607   0.855  0.4817 -0.3921 -0.4854
   21phy    C34  543   0.031   3.578   1.007 -0.1875 -0.0832 -0.2452
   21phy    C32  544  -0.044   3.701   0.794  0.1948 -0.3099  0.4935
   21phy    C31  545  -0.075   3.661   0.643  0.4782 -0.6772 -0.3803
   21phy    C30  546  -0.196   3.736   0.593 -0.0581  0.7015 -0.2151
   21phy    C28  547  -0.220   3.716   0.444  0.7305 -0.3341 -0.1635
   21phy    C29  548  -0.365   3.670   0.427  0.3479 -0.3198 -0.1239
   21phy    C27  549  -0.222   3.861   0.392 -0.0432  0.2294  0.3510
   21phy    C26  550  -0.158   3.873   0.257  0.0111  0.4749 -0.0231
   21phy    C25  551  -0.197   4.007   0.194  0.2590 -0.3092 -0.5658
   21phy    C23  552  -0.113   4.051   0.072  0.1331  0.1018  0.1711
   21phy    C24  553  -0.194   4.168   0.017  0.4447 -0.1153  0.0004
   21phy    C22  554   0.034   4.094   0.095 -0.2044 -0.2891  0.7425
   21phy    C21  555   0.141   4.054  -0.009 -0.5518  0.4660  0.3312
   21phy    C20  556   0.278   4.108   0.033  0.1659  0.0457 -0.0333
   21phy    C18  557   0.408   4.055  -0.043  0.8240  0.2515 -0.2172
   21phy    O01  558   0.421   3.916  -0.020 -0.3948  0.2651 -0.2651
   21phy    H01  559   0.508   3.895  -0.045 -0.0449  1.6464 -0.2766
   21phy    C19  560   0.530   4.105   0.035  0.1790 -0.1540 -0.3723
   21phy    C13  561   0.411   4.097  -0.199  0.3961  0.1066  0.4037
   21phy     H3  562   0.317   4.054  -0.241 -0.1246  0.8749  0.7530
   21phy    O33  563   0.371   4.230  -0.228  0.4813 -0.3583  0.1615
   21phy    H1B  564   0.445   4.283  -0.206  1.5669 -1.9052  0.4610
   21phy    C12  565   0.486   4.022  -0.313  0.5433  0.6629  0.1025
   21phy    O11  566   0.605   4.084  -0.367 -0.2806 -0.1626 -0.6321
   21phy    H1A  567   0.600   4.178  -0.371  0.9032 -0.0727 -0.2184
   22phy    C35  568   2.388   4.117   2.126 -0.2766  0.2633 -0.0954
   22phy    C33  569   2.395   3.967   2.136 -0.4861 -0.4903 -0.4154
   22phy    C34  570   2.467   3.937   2.266 -0.0950  0.6109  0.2954
   22phy    C32  571   2.266   3.890   2.125  0.2461 -0.0027 -0.0186
   22phy    C31  572   2.234   3.830   1.979  0.1277  0.2263 -0.3948
   22phy    C30  573   2.083   3.805   1.966  0.5935  0.1544  0.1150
   22phy    C28  574   2.043   3.713   1.850  0.2356 -0.4116  0.7800
   22phy    C29  575   1.944   3.608   1.899  0.2116 -0.3702 -0.0432
   22phy    C27  576   1.975   3.806   1.745 -0.2550 -0.1763 -0.5684
   22phy    C26  577   2.001   3.776   1.600  0.0564 -0.4193  0.0267
   22phy    C25  578   1.939   3.886   1.510 -0.1160 -0.4426 -0.4144
   22phy    C23  579   1.956   3.878   1.357 -0.0641 -0.3396  0.1853
   22phy    C24  580   1.822   3.926   1.295 -0.0156  0.0072 -0.0923
   22phy    C22  581   2.081   3.961   1.311  0.0113 -0.3279 -0.0198
   22phy    C21  582   2.122   3.931   1.166 -0.5128  0.6071  1.2042
   22phy    C20  583   2.235   4.025   1.111  0.5051  0.4740 -0.6514
   22phy    C18  584   2.273   4.032   0.962  0.0417  0.2182 -0.7204
   22phy    O01  585   2.321   3.902   0.921  0.3190 -0.3613  0.0842
   22phy    H01  586   2.350   3.856   0.997  1.1169 -0.1090 -0.0545
   22phy    C19  587   2.412   4.101   0.965 -0.1127  0.0799  0.2018
   22phy    C13  588   2.168   4.100   0.859  0.7464 -0.1508 -0.7860
   22phy     H3  589   2.113   4.173   0.923  1.1562 -0.9051  0.4721
   22phy    O33  590   2.209   4.190   0.753 -0.0120 -0.3173 -1.1491
   22phy    H1B  591   2.223   4.131   0.682 -0.2007 -1.5886 -0.1707
   22phy    C12  592   2.028   4.034   0.819  0.1466 -0.5675  0.5925
   22phy    O11  593   2.025   3.973   0.687 -0.5010  0.1268 -0.0477
   22phy    H1A  594   1.974   4.019   0.623 -0.4007  0.0082 -0.2168
   23phy    C35  595   1.367   3.480   1.458  0.5866 -0.3468 -0.1402
   23phy    C33  596   1.463   3.593   1.410 -0.4263  0.1231 -0.1424
   23phy    C34  597   1.466   3.599   1.258 -0.4738  0.0829  0.2368
   23phy    C32  598   1.421   3.727   1.473 -0.2489 -0.0478 -0.0808
   23phy    C31  599   1.471   3.756   1.613 -0.7728  0.2913 -0.2209
   23phy    C30  600   1.406   3.877   1.677  0.2675 -0.2261 -0.1293
   23phy    C28  601   1.478   3.905   1.814 -0.0904  0.1256 -0.1219
   23phy    C29  602   1.599   3.994   1.806  0.3334 -0.4743 -0.4404
   23phy    C27  603   1.372   3.977   1.902  0.5758  0.4023 -0.4069
   23phy    C26  604   1.347   3.917   2.043 -0.0040  0.3503  0.1544
   23phy    C25  605   1.218   3.975   2.103  0.1876 -0.5901  0.4337
   23phy    C23  606   1.188   3.935   2.248  0.3447 -0.0142 -0.2190
   23phy    C24  607   1.259   4.032   2.345 -0.3324  0.3981  0.1597
   23phy    C22  608   1.037   3.939   2.281  0.0429 -0.2945  0.0389
   23phy    C21  609   0.974   3.811   2.337  0.0867 -0.1810  0.1138
   23phy    C20  610   0.824   3.819   2.370  0.6481  0.2141  0.0989
   23phy    C18  611   0.767   3.848   2.519 -0.3365  0.1144  0.2909
   23phy    O01  612   0.768   3.986   2.555 -0.0226 -0.1417  0.2775
   23phy    H01  613   0.714   4.007   2.629  2.1543  2.2113  1.3481
   23phy    C19  614   0.619   3.808   2.495 -0.0862  0.1480 -0.0451
   23phy    C13  615   0.826   3.764   2.647  0.0581 -0.6831  0.6216
   23phy     H3  616   0.843   3.658   2.615 -0.2059 -0.4413 -0.3331
   23phy    O33  617   0.726   3.751   2.753 -0.4590  0.1904 -0.2842
   23phy    H1B  618   0.671   3.679   2.728 -1.0395  0.9238 -1.2184
   23phy    C12  619   0.964   3.810   2.710 -0.3580  0.0087 -0.4257
   23phy    O11  620   0.995   3.929   2.776 -0.0021 -0.1214 -0.2096
   23phy    H1A  621   0.990   4.002   2.718 -1.3598 -0.1614 -0.1791
   24phy    C35  622   0.257   4.149   1.672 -0.2458 -0.2186  0.3962
   24phy    C33  623   0.258   4.165   1.518 -0.1788  0.3256 -0.1266
   24phy    C34  624   0.164   4.058   1.458 -0.1306 -0.1516  0.6409
   24phy    C32  625   0.213   4.308   1.479 -0.6979  0.0782  0.5269
   24phy    C31  626   0.327   4.413   1.492  0.1520  0.1345  0.5641
   24phy    C30  627   0.270   4.556   1.506 -0.1387  0.2699  0.7380
   24phy    C28  628   0.378   4.667   1.482  0.4002 -0.7083  0.1646
   24phy    C29  629   0.393   4.703   1.332 -0.0844 -0.0355 -0.6583
   24phy    C27  630   0.346   4.798   1.557  0.4008 -0.0337 -0.3015
   24phy    C26  631   0.386   4.794   1.704 -0.1368 -0.2333  0.1154
   24phy    C25  632   0.383   4.932   1.787  0.0761 -0.0588 -0.3538
   24phy    C23  633   0.451   4.914   1.922  0.6960  0.2350 -0.2853
   24phy    C24  634   0.596   4.977   1.926  0.3765 -0.4158  0.4510
   24phy    C22  635   0.359   4.978   2.027 -0.5922 -0.4086 -0.3468
   24phy    C21  636   0.342   4.889   2.146 -0.0735  0.4916 -0.1108
   24phy    C20  637   0.295   4.975   2.268 -0.2159  0.4767  0.0992
   24phy    C18  638   0.241   4.924   2.406  0.2841  0.3088 -0.2665
   24phy    O01  639   0.305   4.806   2.456  0.2548 -0.3001  0.2356
   24phy    H01  640   0.244   4.734   2.456  0.4846 -0.5154 -0.7888
   24phy    C19  641   0.296   5.032   2.496 -0.4463 -0.0209 -0.1810
   24phy    C13  642   0.079   4.908   2.423  0.0250  0.3766  0.8411
   24phy     H3  643   0.027   4.996   2.377 -2.2075 -0.6953  1.1690
   24phy    O33  644   0.035   4.924   2.557 -0.2105  0.0332  0.1563
   24phy    H1B  645   0.083   4.872   2.620 -3.4235 -2.2617  0.9971
   24phy    C12  646   0.014   4.780   2.355  0.1999  0.2377 -0.5397
   24phy    O11  647   0.045   4.660   2.427  0.6835 -0.2663  0.6028
   24phy    H1A  648  -0.020   4.652   2.494  0.2511 -1.1770  0.1150
   25phy    C35  649   1.607   0.153   0.043 -0.4234 -0.8121 -0.4081
   25phy    C33  650   1.537   0.141   0.175  0.4482 -0.2576  0.0496
   25phy    C34  651   1.488   0.283   0.216 -0.3388  0.5138  0.4986
   25phy    C32  652   1.436   0.029   0.158 -0.1152 -0.0798 -0.2860
   25phy    C31  653   1.400  -0.039   0.288  0.0468  0.0192  0.6189
   25phy    C30  654   1.309  -0.162   0.266 -0.4099  0.2751  0.2870
   25phy    C28  655   1.283  -0.240   0.397 -0.2951 -0.0987  0.9366
   25phy    C29  656   1.145  -0.206   0.452  0.2942  0.1178  0.1515
   25phy    C27  657   1.285  -0.391   0.386 -0.0237  0.2900  0.2548
   25phy    C26  658   1.422  -0.453   0.407 -0.5557 -0.0136 -0.5858
   25phy    C25  659   1.426  -0.599   0.369 -0.1164  0.4162 -0.1355
   25phy    C23  660   1.563  -0.675   0.376  0.6660  0.2942 -0.1466
   25phy    C24  661   1.570  -0.752   0.510  0.4426 -0.5955  0.4071
   25phy    C22  662   1.579  -0.770   0.253 -0.4041  0.5444 -0.9339
   25phy    C21  663   1.600  -0.718   0.111  0.2977 -0.0981  0.0508
   25phy    C20  664   1.587  -0.820   0.000 -0.6345  0.1234 -0.0380
   25phy    C18  665   1.569  -0.773  -0.150  0.0660 -0.2891  0.2538
   25phy    O01  666   1.466  -0.673  -0.150 -0.0769  0.1281  0.0897
   25phy    H01  667   1.390  -0.701  -0.102 -0.8186 -2.3164 -2.2268
   25phy    C19  668   1.518  -0.901  -0.218 -0.6474  0.1377 -0.2215
   25phy    C13  669   1.704  -0.705  -0.216 -0.2323 -0.4220 -0.1728
   25phy     H3  670   1.720  -0.611  -0.157 -1.2095 -0.9652  1.0129
   25phy    O33  671   1.833  -0.768  -0.185  0.3271 -0.2338 -0.3584
   25phy    H1B  672   1.853  -0.826  -0.257  1.5478  1.5874 -1.5833
   25phy    C12  673   1.705  -0.611  -0.337 -0.3712 -0.0846 -0.5729
   25phy    O11  674   1.743  -0.664  -0.458 -0.6064 -0.1085 -0.2910
   25phy    H1A  675   1.836  -0.653  -0.465 -0.5980 -0.1902 -0.3089
   26phy    C35  676   0.778   4.113   1.584 -0.1325  0.7876  0.1807
   26phy    C33  677   0.921   4.071   1.585 -0.1906  0.3038  0.3014
   26phy    C34  678   0.939   3.979   1.463  0.2836  0.0303 -0.3715
   26phy    C32  679   1.008   4.191   1.582  0.1014 -0.6821 -0.1663
   26phy    C31  680   1.147   4.179   1.641 -0.1074 -0.3951 -0.2968
   26phy    C30  681   1.217   4.316   1.625 -0.6408 -0.3879 -0.4143
   26phy    C28  682   1.369   4.336   1.669  0.5940 -0.1069 -0.9597
   26phy    C29  683   1.469   4.267   1.571  0.2290 -0.0532  0.2656
   26phy    C27  684   1.389   4.488   1.653 -0.3148  0.4651  0.2965
   26phy    C26  685   1.486   4.543   1.758  0.1403  0.3405 -0.5658
   26phy    C25  686   1.503   4.701   1.750  0.2301 -0.0241  0.1210
   26phy    C23  687   1.605   4.753   1.861 -0.1387  0.0904  0.3675
   26phy    C24  688   1.749   4.746   1.820 -0.4236  0.0024  0.5763
   26phy    C22  689   1.565   4.898   1.882 -0.1422  0.1212 -0.1653
   26phy    C21  690   1.563   4.937   2.031 -0.6026  0.7703 -0.7738
   26phy    C20  691   1.488   5.068   2.056  0.4359  0.0351  0.6338
   26phy    C18  692   1.504   5.140   2.189 -0.2489  0.1697  0.0998
   26phy    O01  693   1.645   5.167   2.228  0.3649 -0.0735  0.2415
   26phy    H01  694   1.653   5.161   2.321 -0.7577  0.7491  0.4102
   26phy    C19  695   1.445   5.279   2.162  0.3315  0.0779 -0.2210
   26phy    C13  696   1.443   5.056   2.316  0.1381 -0.2238  0.4787
   26phy     H3  697   1.474   4.949   2.305  0.9422 -0.1195  1.6407
   26phy    O33  698   1.306   5.047   2.314  0.0232 -0.0308 -0.3426
   26phy    H1B  699   1.285   4.991   2.242  0.0909 -0.2363 -0.2042
   26phy    C12  700   1.493   5.094   2.461  0.1761  0.3851 -0.2909
   26phy    O11  701   1.633   5.121   2.463 -0.2750  0.0609 -0.6026
   26phy    H1A  702   1.667   5.115   2.550 -1.3412 -0.6297 -0.2158
   27phy    C35  703   0.869   0.113   0.362  0.1162 -0.3042 -0.2590
   27phy    C33  704   0.801   0.245   0.326 -0.3391 -0.0395  0.5027
   27phy    C34  705   0.731   0.284   0.453 -0.1770  0.0518 -0.3340
   27phy    C32  706   0.898   0.352   0.276  0.0775 -0.3346  0.2767
   27phy    C31  707   0.934   0.345   0.124 -0.2881  0.1139  0.8508
   27phy    C30  708   1.015   0.472   0.094 -0.2417  0.5458 -0.2921
   27phy    C28  709   1.009   0.510  -0.050  0.1181 -0.2998  0.3380
   27phy    C29  710   0.948   0.654  -0.061  0.3182 -0.1433  0.2731
   27phy    C27  711   1.143   0.500  -0.122  0.1843  0.0556 -0.2464
   27phy    C26  712   1.164   0.372  -0.205 -0.1181 -0.4110  0.1301
   27phy    C25  713   1.316   0.341  -0.220 -0.0235  0.4277  0.6100
   27phy    C23  714   1.319   0.226  -0.321 -0.3592 -0.6786 -0.2712
   27phy    C24  715   1.426   0.257  -0.427  0.0585 -0.0834 -0.5595
   27phy    C22  716   1.362   0.090  -0.254 -0.6223 -0.0947  0.2621
   27phy    C21  717   1.277  -0.035  -0.295  0.7561 -0.0015 -0.0198
   27phy    C20  718   1.317  -0.153  -0.203 -0.3240 -0.2012 -0.1645
   27phy    C18  719   1.262  -0.301  -0.231  0.3192  0.3288  0.1022
   27phy    O01  720   1.117  -0.301  -0.244  0.5952 -0.2702 -0.0019
   27phy    H01  721   1.091  -0.260  -0.324  2.2559 -0.3443 -0.6166
   27phy    C19  722   1.291  -0.370  -0.094  0.0307 -0.4615  0.0168
   27phy    C13  723   1.334  -0.380  -0.351  0.0433 -0.5160  0.2571
   27phy     H3  724   1.299  -0.329  -0.444  1.8858 -0.6469 -0.5613
   27phy    O33  725   1.471  -0.342  -0.371  0.2042 -0.0677 -0.5798
   27phy    H1B  726   1.501  -0.326  -0.283  0.9599 -0.8700 -0.6740
   27phy    C12  727   1.284  -0.506  -0.434 -0.2451 -0.5692 -0.4704
   27phy    O11  728   1.352  -0.622  -0.401 -0.1434 -0.1286  0.2374
   27phy    H1A  729   1.411  -0.607  -0.330  1.0338 -0.5057 -0.6247
   28phy    C35  730   2.513   1.354   0.307  0.0496  0.2482 -0.0048
   28phy    C33  731   2.366   1.400   0.336 -0.4805  0.2717 -0.1187
   28phy    C34  732   2.304   1.322   0.455 -0.0332  0.2143  0.1552
   28phy    C32  733   2.370   1.550   0.360  0.2104 -0.1018  0.4399
   28phy    C31  734   2.247   1.620   0.304 -0.2942 -0.0064 -0.1187
   28phy    C30  735   2.283   1.768   0.280  0.1014 -0.5558 -0.0211
   28phy    C28  736   2.164   1.860   0.233 -0.3120 -0.2631 -0.5020
   28phy    C29  737   2.195   2.003   0.272  0.3698 -0.0653  0.0939
   28phy    C27  738   2.158   1.859   0.081  0.1564  0.4326 -0.3724
   28phy    C26  739   2.078   1.743   0.023 -0.1213  0.1239 -0.0650
   28phy    C25  740   2.072   1.725  -0.132 -0.0406 -0.4093 -0.4817
   28phy    C23  741   2.057   1.579  -0.182  0.6164  0.2104 -0.4069
   28phy    C24  742   2.001   1.591  -0.326  0.1701  0.2137 -0.3941
   28phy    C22  743   2.191   1.497  -0.170 -0.0499 -0.0426 -0.5761
   28phy    C21  744   2.190   1.386  -0.064  0.5342  0.1414 -0.3755
   28phy    C20  745   2.316   1.294  -0.054  0.4340 -0.3101 -0.2158
   28phy    C18  746   2.344   1.171  -0.153 -0.0755  0.1699 -0.2970
   28phy    O01  747   2.220   1.100  -0.147 -0.2289 -0.2901 -0.2791
   28phy    H01  748   2.150   1.145  -0.190  0.6231  2.0227  0.6015
   28phy    C19  749   2.457   1.089  -0.092 -0.7849  0.1212 -0.1715
   28phy    C13  750   2.373   1.214  -0.304  0.2440  0.3490 -0.4836
   28phy     H3  751   2.276   1.259  -0.338 -0.3453 -0.8941 -0.5333
   28phy    O33  752   2.457   1.322  -0.331  0.2900 -0.1255 -0.3732
   28phy    H1B  753   2.472   1.377  -0.256 -0.2189 -0.1579 -0.2432
   28phy    C12  754   2.359   1.117  -0.428  0.2580  0.1171  0.2198
   28phy    O11  755   2.264   1.011  -0.423  0.3023  0.1339 -0.4054
   28phy    H1A  756   2.187   1.047  -0.385  0.9999 -0.8804  2.1169
   29phy    C35  757   0.398   3.888   0.329 -0.1480 -0.1478 -0.3162
   29phy    C33  758   0.337   3.833   0.450 -0.3276 -0.0969 -0.0920
   29phy    C34  759   0.192   3.790   0.414 -0.2804  0.2883 -0.2439
   29phy    C32  760   0.419   3.709   0.500  0.1562 -0.3003 -0.2652
   29phy    C31  761   0.553   3.737   0.569  0.0792  0.0152  0.3181
   29phy    C30  762   0.625   3.617   0.622 -0.0062 -0.4510  0.1589
   29phy    C28  763   0.758   3.655   0.695 -0.5290 -0.1903 -0.3629
   29phy    C29  764   0.747   3.629   0.848  0.0134 -0.0895 -0.3678
   29phy    C27  765   0.872   3.580   0.626 -0.1558  0.1950  0.9008
   29phy    C26  766   1.012   3.636   0.629  0.1985  0.3652  0.5919
   29phy    C25  767   1.123   3.539   0.589  0.1494  0.1124  0.2585
   29phy    C23  768   1.259   3.604   0.559 -0.5191 -0.3058  0.0156
   29phy    C24  769   1.379   3.545   0.633 -0.4908 -0.6041 -0.3354
   29phy    C22  770   1.284   3.601   0.408 -0.4633 -0.4459 -0.1087
   29phy    C21  771   1.252   3.733   0.338 -0.1491 -0.6294 -0.4693
   29phy    C20  772   1.212   3.731   0.186 -0.3454 -0.2580 -0.2801
   29phy    C18  773   1.066   3.688   0.140 -0.0127 -0.0869  0.1208
   29phy    O01  774   1.057   3.546   0.182  0.4131 -0.7798  0.2808
   29phy    H01  775   0.972   3.531   0.219  0.2395 -0.1045  0.1737
   29phy    C19  776   1.066   3.704  -0.013 -0.1309  0.2316  0.2923
   29phy    C13  777   0.950   3.781   0.206  0.4178  0.3056  0.3116
   29phy     H3  778   0.973   3.787   0.315 -0.8710 -0.6157  0.6660
   29phy    O33  779   0.947   3.925   0.180  0.1121 -0.0173 -0.2072
   29phy    H1B  780   0.906   3.935   0.096  2.0968 -1.8649 -1.5022
   29phy    C12  781   0.809   3.725   0.246  0.9254 -0.0723  0.0715
   29phy    O11  782   0.802   3.588   0.249 -0.3449  0.2885 -0.1733
   29phy    H1A  783   0.715   3.554   0.253 -0.2247 -0.0460 -0.3834
   30phy    C35  784   0.857   4.315   0.978 -0.4716 -0.1060  0.3682
   30phy    C33  785   0.763   4.254   1.083 -0.4469  0.0630  0.3516
   30phy    C34  786   0.837   4.226   1.206 -0.0332 -0.1993 -0.0167
   30phy    C32  787   0.645   4.353   1.099  0.6430  0.3350  0.5177
   30phy    C31  788   0.520   4.328   1.009 -0.2788  0.0926  0.0812
   30phy    C30  789   0.402   4.401   1.069  0.6214  0.3412  0.4966
   30phy    C28  790   0.266   4.351   1.000 -0.5638 -0.1276 -0.7164
   30phy    C29  791   0.158   4.317   1.102  0.0720 -0.3130  1.2198
   30phy    C27  792   0.214   4.456   0.896 -0.0386  0.1478  0.0479
   30phy    C26  793   0.222   4.412   0.749 -0.0370 -0.6681  0.1353
   30phy    C25  794   0.160   4.518   0.655 -0.3628  0.0084 -0.8011
   30phy    C23  795   0.170   4.484   0.506  0.5296 -0.3818 -0.0519
   30phy    C24  796   0.047   4.518   0.419  0.5460 -0.2303  0.1324
   30phy    C22  797   0.302   4.540   0.445 -0.0494 -0.1245 -0.1734
   30phy    C21  798   0.368   4.478   0.321  0.1021  0.2134 -0.0879
   30phy    C20  799   0.496   4.553   0.289 -0.2614 -0.2353  0.0075
   30phy    C18  800   0.580   4.525   0.166 -0.0917  0.4999  0.0543
   30phy    O01  801   0.619   4.381   0.172 -0.1732 -0.0723  0.0339
   30phy    H01  802   0.629   4.344   0.257 -1.8829 -0.7649 -0.0302
   30phy    C19  803   0.702   4.603   0.208 -0.0375 -0.1915 -0.6206
   30phy    C13  804   0.509   4.564   0.026  0.0085 -0.5265 -0.1901
   30phy     H3  805   0.416   4.501   0.024  0.0048 -0.5453  0.5490
   30phy    O33  806   0.443   4.693   0.027 -0.1926  0.5196 -0.0652
   30phy    H1B  807   0.501   4.766   0.033 -0.8314  1.0472 -0.1918
   30phy    C12  808   0.538   4.505  -0.111 -0.1627 -0.0766  0.4950
   30phy    O11  809   0.584   4.371  -0.114  0.4802 -0.4731 -0.2162
   30phy    H1A  810   0.631   4.349  -0.036  2.3682  0.2497 -1.0961
   31phy    C35  811   1.184   0.930   1.727 -0.4430 -0.7544  0.2895
   31phy    C33  812   1.155   0.798   1.796  0.4879 -0.1123  0.2516
   31phy    C34  813   1.105   0.699   1.691  0.2270  0.9456  0.4595
   31phy    C32  814   1.273   0.746   1.872 -0.1086  0.5230  0.0552
   31phy    C31  815   1.229   0.722   2.017 -0.3028 -0.0906  0.4944
   31phy    C30  816   1.343   0.676   2.111  0.3430 -0.2737  0.3398
   31phy    C28  817   1.311   0.618   2.251 -0.2863  0.0412 -0.0805
   31phy    C29  818   1.279   0.471   2.245 -0.4708 -0.0392 -1.0300
   31phy    C27  819   1.437   0.635   2.334  0.1965 -0.2309 -0.2250
   31phy    C26  820   1.422   0.644   2.485  0.9263 -0.1064 -0.2291
   31phy    C25  821   1.539   0.698   2.560 -0.1595  0.2868 -0.1240
   31phy    C23  822   1.511   0.726   2.708 -0.0532  0.8385  0.0972
   31phy    C24  823   1.582   0.628   2.794  0.0733 -0.1007 -0.2335
   31phy    C22  824   1.554   0.869   2.733 -0.3771 -0.1031 -0.1466
   31phy    C21  825   1.465   0.957   2.822  0.0189  0.3909 -0.1953
   31phy    C20  826   1.500   1.109   2.832 -0.6597  0.1306  0.2284
   31phy    C18  827   1.630   1.162   2.898 -0.2392 -0.1366  0.1764
   31phy    O01  828   1.745   1.112   2.832 -0.1759  0.2413  0.4139
   31phy    H01  829   1.753   1.018   2.840  0.3591  0.1937 -0.4666
   31phy    C19  830   1.637   1.313   2.853  0.1667 -0.3041  0.4520
   31phy    C13  831   1.633   1.131   3.056 -0.1390  0.0140 -0.2482
   31phy     H3  832   1.602   1.025   3.074 -0.1958  0.1656  0.6155
   31phy    O33  833   1.529   1.197   3.132  0.7125 -0.4617  0.4545
   31phy    H1B  834   1.559   1.258   3.196 -0.6551  0.4924  0.2221
   31phy    C12  835   1.768   1.137   3.133  0.1222 -0.5514  0.2298
   31phy    O11  836   1.782   1.050   3.242  0.3180  0.0024  0.0197
   31phy    H1A  837   1.862   1.076   3.283 -0.3206 -0.9156  1.9978
   32phy    C35  838   1.541   1.231   1.565  0.4765  0.4928 -0.1510
   32phy    C33  839   1.645   1.175   1.473  0.2558 -0.5601  0.2075
   32phy    C34  840   1.588   1.172   1.333 -0.3860  0.0415  0.2461
   32phy    C32  841   1.781   1.248   1.504  0.1011 -0.4049 -0.0620
   32phy    C31  842   1.888   1.148   1.548  0.0015 -0.4584 -0.0843
   32phy    C30  843   2.033   1.198   1.562 -0.4532 -0.3955 -0.3349
   32phy    C28  844   2.131   1.087   1.608  0.5481 -0.2945 -0.2587
   32phy    C29  845   2.240   1.077   1.503  0.1390 -0.2248 -0.4638
   32phy    C27  846   2.189   1.117   1.746  0.9833  0.4990 -0.3811
   32phy    C26  847   2.256   1.007   1.833 -0.1115 -0.2531 -0.2846
   32phy    C25  848   2.316   1.072   1.957  0.3295 -0.3539  0.8061
   32phy    C23  849   2.355   0.967   2.059  0.4970 -0.0806 -0.7319
   32phy    C24  850   2.495   0.995   2.095 -0.0609  0.0686 -0.0685
   32phy    C22  851   2.283   0.986   2.194  0.5288 -0.0356  0.3477
   32phy    C21  852   2.156   0.903   2.220  0.0539 -0.6153  0.6742
   32phy    C20  853   2.095   0.930   2.359 -0.2346 -0.1936 -0.1624
   32phy    C18  854   1.948   0.880   2.378  0.0594  0.2687  0.3893
   32phy    O01  855   1.930   0.755   2.308 -0.5995 -0.0640  0.2735
   32phy    H01  856   1.976   0.756   2.226  0.4864  1.4376  0.8514
   32phy    C19  857   1.949   0.866   2.532  0.0105  0.5956 -0.1248
   32phy    C13  858   1.847   0.990   2.307  0.1560  0.7724 -0.2348
   32phy     H3  859   1.876   1.003   2.200  0.7217 -1.5484 -0.4267
   32phy    O33  860   1.861   1.120   2.357  0.0414  0.0254  0.0544
   32phy    H1B  861   1.793   1.178   2.328 -1.9566 -1.5761  1.2840
   32phy    C12  862   1.692   0.952   2.302  0.2739  0.1922  0.4131
   32phy    O11  863   1.619   1.058   2.251 -0.4782 -0.2779 -0.4504
   32phy    H1A  864   1.537   1.018   2.227  0.0118 -1.7291  0.1923
   33phy    C35  865   0.887   0.727   1.384 -0.2970  0.2692  0.0663
   33phy    C33  866   0.823   0.642   1.494  0.3703  0.3098  0.3847
   33phy    C34  867   0.719   0.729   1.558 -0.0567 -0.1005 -0.2380
   33phy    C32  868   0.768   0.505   1.437 -0.5971 -0.0763  0.1331
   33phy    C31  869   0.783   0.391   1.538 -0.3944 -0.2482  0.4512
   33phy    C30  870   0.733   0.265   1.467 -0.4617  0.3747  0.1788
   33phy    C28  871   0.716   0.139   1.554  0.3946 -0.5609  0.2065
   33phy    C29  872   0.605   0.056   1.486 -0.3529 -0.2059  0.0170
   33phy    C27  873   0.849   0.056   1.565 -0.0785 -0.4090 -0.5642
   33phy    C26  874   0.871   0.004   1.707 -0.0781  0.2938  0.3009
   33phy    C25  875   1.006  -0.069   1.731  0.3810  0.1549 -0.3829
   33phy    C23  876   1.019  -0.130   1.873 -0.3711  0.1866  0.0074
   33phy    C24  877   1.114  -0.250   1.855 -0.1449  0.1972  0.0640
   33phy    C22  878   1.072  -0.032   1.981 -0.1201 -0.4133  0.1645
   33phy    C21  879   1.026  -0.069   2.124 -0.2148  0.3727  0.3979
   33phy    C20  880   1.045   0.052   2.221 -0.1430  0.3022  0.7642
   33phy    C18  881   1.018   0.033   2.376 -0.1589 -0.6111 -0.4021
   33phy    O01  882   1.091  -0.084   2.414  0.1089 -0.0426 -0.0270
   33phy    H01  883   1.174  -0.070   2.373  0.1727  1.2517  0.4856
   33phy    C19  884   1.092   0.155   2.432 -0.1541 -0.3609 -0.1501
   33phy    C13  885   0.863   0.025   2.429  0.2317  0.5797 -0.2459
   33phy     H3  886   0.816   0.126   2.413 -0.1650  0.5136  0.4476
   33phy    O33  887   0.856   0.021   2.579  0.2453  0.4787  0.0540
   33phy    H1B  888   0.892  -0.059   2.612  0.6443  0.4295 -0.4930
   33phy    C12  889   0.764  -0.085   2.376 -0.5226  0.1018 -0.9514
   33phy    O11  890   0.628  -0.072   2.416 -0.0520  0.2885 -0.0336
   33phy    H1A  891   0.591  -0.158   2.415 -0.7895  0.5763 -2.0430
   34phy    C35  892   4.256   3.542   0.811 -0.2823 -0.5988 -0.2281
   34phy    C33  893   4.310   3.439   0.908  0.0918 -0.1196  0.2156
   34phy    C34  894   4.204   3.351   0.962  0.1292 -0.0293 -0.0158
   34phy    C32  895   4.412   3.346   0.841  0.0584  0.0638  0.1055
   34phy    C31  896   4.554   3.399   0.826  0.0033 -0.5262  0.2232
   34phy    C30  897   4.651   3.291   0.775 -0.1840  0.1991 -0.5024
   34phy    C28  898   4.792   3.339   0.744 -0.8538 -0.6384 -0.4948
   34phy    C29  899   4.882   3.315   0.861 -0.2251 -0.2455 -0.4574
   34phy    C27  900   4.861   3.258   0.630  0.6687  0.3891 -0.5335
   34phy    C26  901   4.820   3.314   0.493  0.2283 -0.0206  0.0010
   34phy    C25  902   4.854   3.222   0.378  0.5463 -0.0931 -0.1202
   34phy    C23  903   4.807   3.271   0.238  0.1592  0.1542  0.5761
   34phy    C24  904   4.895   3.211   0.132 -0.2260  0.3167 -0.2435
   34phy    C22  905   4.664   3.236   0.191 -0.1632 -0.7848 -0.8173
   34phy    C21  906   4.547   3.320   0.252 -0.0216  0.0262  0.0830
   34phy    C20  907   4.410   3.262   0.224  0.0704 -0.3934  0.3359
   34phy    C18  908   4.285   3.343   0.275  0.2107  0.8651  0.1040
   34phy    O01  909   4.275   3.342   0.417 -0.1901  0.0670 -0.1395
   34phy    H01  910   4.307   3.262   0.454  2.9189  1.7837  1.2038
   34phy    C19  911   4.168   3.251   0.227 -0.1973 -0.4649  0.0688
   34phy    C13  912   4.250   3.494   0.228 -0.0959 -0.3909  0.1785
   34phy     H3  913   4.351   3.543   0.229  0.3933 -1.2849 -1.4247
   34phy    O33  914   4.223   3.521   0.088  0.7233  0.4511 -0.0417
   34phy    H1B  915   4.130   3.527   0.079  0.3259 -1.5814  1.7876
   34phy    C12  916   4.193   3.611   0.314  0.2275  0.5768  0.3164
   34phy    O11  917   4.176   3.597   0.451  0.6604  0.2018 -0.2375
   34phy    H1A  918   4.212   3.516   0.483 -1.3038 -1.0011 -0.9070
   35phy    C35  919   1.113   0.601   0.500 -0.4782  0.2052  0.0258
   35phy    C33  920   1.058   0.710   0.584 -0.3475  0.4403  0.4684
   35phy    C34  921   0.914   0.675   0.624 -0.6782  0.1702  0.0803
   35phy    C32  922   1.149   0.718   0.706 -0.3720 -0.0404  0.1603
   35phy    C31  923   1.190   0.859   0.756 -0.6099 -0.5950  0.0793
   35phy    C30  924   1.277   0.853   0.881 -0.2194  0.1008 -0.3371
   35phy    C28  925   1.311   0.981   0.961 -0.8405  0.4262  0.3322
   35phy    C29  926   1.327   0.935   1.108  0.0608 -0.4982  0.1253
   35phy    C27  927   1.439   1.046   0.902 -0.0988 -0.3958  0.0999
   35phy    C26  928   1.448   1.196   0.901  0.4784  0.3607  0.3371
   35phy    C25  929   1.578   1.271   0.874  0.3377 -0.1312 -0.0115
   35phy    C23  930   1.589   1.425   0.903  0.0083  0.1975  0.7217
   35phy    C24  931   1.727   1.466   0.965  0.2797 -0.2256  0.5904
   35phy    C22  932   1.563   1.503   0.775 -0.2511 -0.3081  0.1182
   35phy    C21  933   1.483   1.633   0.789 -0.2791 -0.7335 -0.1202
   35phy    C20  934   1.427   1.683   0.654 -0.4790 -0.2849  0.1772
   35phy    C18  935   1.326   1.810   0.644 -0.9398  0.4199  0.8423
   35phy    O01  936   1.380   1.918   0.723 -0.0546 -0.5351  0.3715
   35phy    H01  937   1.408   1.899   0.811  3.5162  2.1768  0.0250
   35phy    C19  938   1.192   1.773   0.702  0.2380  0.3555 -0.4375
   35phy    C13  939   1.333   1.861   0.492 -0.3336  0.2924 -0.1596
   35phy     H3  940   1.430   1.917   0.488 -0.3597  0.3229 -0.3621
   35phy    O33  941   1.355   1.767   0.384 -0.1151 -0.2477 -0.7986
   35phy    H1B  942   1.307   1.691   0.410 -1.6088  1.2503  1.0686
   35phy    C12  943   1.264   1.987   0.428  0.3155 -0.0890 -0.5031
   35phy    O11  944   1.149   1.968   0.348  0.0995 -0.0791 -0.4122
   35phy    H1A  945   1.079   1.927   0.395 -0.7991  0.0244 -1.6195
   36phy    C35  946   1.866   2.115   1.541  0.2506  0.0962 -0.5964
   36phy    C33  947   1.719   2.129   1.546  0.0062  0.1418  0.1677
   36phy    C34  948   1.681   2.248   1.463  0.8063  0.5669  0.3665
   36phy    C32  949   1.660   1.996   1.499 -0.0397  0.0634 -0.2774
   36phy    C31  950   1.622   1.909   1.618 -0.1006  0.1863  0.2309
   36phy    C30  951   1.613   1.756   1.591  0.2356 -0.0601 -0.0367
   36phy    C28  952   1.571   1.671   1.711 -0.1337  1.0023 -0.3902
   36phy    C29  953   1.426   1.630   1.700  0.4213  0.0991 -0.7358
   36phy    C27  954   1.665   1.551   1.714 -0.1985  0.0814 -0.2683
   36phy    C26  955   1.699   1.492   1.852 -0.0453 -0.0499  0.4231
   36phy    C25  956   1.809   1.384   1.853  0.1342  0.6299 -0.3084
   36phy    C23  957   1.837   1.319   1.990 -0.5832 -0.6934 -0.2177
   36phy    C24  958   1.779   1.183   1.989 -0.0849 -0.4929 -0.2151
   36phy    C22  959   1.988   1.317   2.015  0.0234 -0.5196 -0.7874
   36phy    C21  960   2.029   1.384   2.145  0.3447 -0.0311  0.2380
   36phy    C20  961   2.180   1.385   2.167 -0.1592 -0.3268 -0.3609
   36phy    C18  962   2.249   1.468   2.282 -0.4860  0.5674  0.0798
   36phy    O01  963   2.203   1.418   2.408 -0.0315  0.1518  0.5204
   36phy    H01  964   2.266   1.454   2.469 -0.6329  0.6142  0.8811
   36phy    C19  965   2.392   1.402   2.271 -0.2095 -0.1517  0.1799
   36phy    C13  966   2.257   1.630   2.291  0.4966  0.0092 -0.2010
   36phy     H3  967   2.286   1.671   2.191  0.9438  1.5003  0.4999
   36phy    O33  968   2.365   1.681   2.369  0.7748  0.1776 -0.1186
   36phy    H1B  969   2.361   1.664   2.461  1.0911 -0.4290 -0.2110
   36phy    C12  970   2.124   1.705   2.335  0.2162  0.1982  0.0401
   36phy    O11  971   2.100   1.706   2.472 -0.7361 -0.0676 -0.0262
   36phy    H1A  972   2.085   1.616   2.493 -1.0288 -0.0217 -0.0341
   37phy    C35  973   0.364   1.085   1.245  0.1049 -0.7709 -0.1453
   37phy    C33  974   0.403   1.162   1.373 -0.0973  0.1036 -0.2259
   37phy    C34  975   0.302   1.127   1.483 -0.0721  0.3609 -0.0090
   37phy    C32  976   0.542   1.125   1.422 -0.3746 -0.4773 -0.9565
   37phy    C31  977   0.652   1.227   1.422  0.3027  0.4654 -0.6319
   37phy    C30  978   0.776   1.156   1.480  0.2180  0.1996 -0.5091
   37phy    C28  979   0.910   1.227   1.455 -0.0544  0.0134  0.5730
   37phy    C29  980   1.016   1.216   1.565 -0.4606 -0.8221 -0.1342
   37phy    C27  981   0.977   1.183   1.324  0.1217  0.1770 -0.0595
   37phy    C26  982   0.985   1.292   1.214 -0.3758  0.3864 -0.2728
   37phy    C25  983   1.064   1.252   1.090  0.3600 -0.0518 -0.2103
   37phy    C23  984   1.040   1.341   0.965 -0.0360 -0.6794  0.5202
   37phy    C24  985   1.154   1.445   0.945  0.1152  0.0399  0.3017
   37phy    C22  986   1.034   1.247   0.841  0.3158 -0.3180 -0.1670
   37phy    C21  987   0.977   1.301   0.707 -0.4706  0.3881  0.3047
   37phy    C20  988   0.950   1.179   0.620  0.9044 -0.4717  0.0467
   37phy    C18  989   0.881   1.190   0.480  0.1500 -0.6297 -0.4914
   37phy    O01  990   0.758   1.266   0.488  0.2363  0.2143  0.0067
   37phy    H01  991   0.779   1.354   0.514  0.6844  0.5372 -1.3975
   37phy    C19  992   0.837   1.045   0.463  0.0846  0.6164 -0.6146
   37phy    C13  993   0.985   1.244   0.364 -0.2450 -0.5255 -0.1588
   37phy     H3  994   1.025   1.339   0.408 -0.6105 -0.6853  0.5299
   37phy    O33  995   1.109   1.177   0.345  0.1002  0.0230  0.4724
   37phy    H1B  996   1.114   1.133   0.262 -0.1771  1.0632 -0.1039
   37phy    C12  997   0.935   1.329   0.241 -0.0807  0.4609 -0.3772
   37phy    O11  998   0.871   1.250   0.144 -0.0766 -0.5454  0.2333
   37phy    H1A  999   0.936   1.185   0.125  1.3496  0.6114  1.0094
   38phy    C35 1000   1.229   1.343   1.921 -0.0257 -0.3200  0.1711
   38phy    C33 1001   1.298   1.261   2.031  0.2292  0.4112 -0.0965
   38phy    C34 1002   1.354   1.135   1.963 -0.4938 -0.2377 -0.0065
   38phy    C32 1003   1.421   1.342   2.074 -0.1105 -0.2626 -0.2154
   38phy    C31 1004   1.437   1.344   2.227 -0.0100  0.2011  0.4494
   38phy    C30 1005   1.547   1.426   2.293  0.1057  0.4702  0.0084
   38phy    C28 1006   1.564   1.403   2.445  0.6678 -0.2092 -0.3241
   38phy    C29 1007   1.707   1.383   2.499 -0.4514 -0.1230  0.4123
   38phy    C27 1008   1.503   1.519   2.521  0.0212  0.0060  0.1192
   38phy    C26 1009   1.360   1.505   2.584  0.2471 -0.0418  0.7040
   38phy    C25 1010   1.328   1.636   2.656 -0.1027 -0.4543 -0.2685
   38phy    C23 1011   1.203   1.625   2.746 -0.3812  0.1792  0.1196
   38phy    C24 1012   1.231   1.546   2.875  0.3008 -0.3462 -0.0117
   38phy    C22 1013   1.159   1.765   2.790  0.3090 -0.7064 -0.3005
   38phy    C21 1014   1.007   1.780   2.794 -0.2454  0.0338  0.6760
   38phy    C20 1015   0.950   1.919   2.820 -0.4384 -0.3910 -0.3796
   38phy    C18 1016   0.969   1.984   2.966  0.7825  0.0511 -0.5078
   38phy    O01 1017   1.108   2.001   3.002 -0.4310  0.7091  0.2896
   38phy    H01 1018   1.117   2.041   3.087 -2.3180  0.8945  0.4415
   38phy    C19 1019   0.918   2.129   2.944 -0.1348  0.5556 -0.2306
   38phy    C13 1020   0.891   1.907   3.089 -0.0792  0.0386  0.2132
   38phy     H3 1021   0.796   1.862   3.050 -0.1121 -0.6823  1.1011
   38phy    O33 1022   0.840   2.002   3.190 -0.0206  0.3496  0.0922
   38phy    H1B 1023   0.913   2.058   3.208  1.6404 -2.1572  1.7118
   38phy    C12 1024   0.967   1.788   3.157 -0.1321  0.2246  0.8587
   38phy    O11 1025   0.895   1.739   3.268  0.2476  0.8023  0.3656
   38phy    H1A 1026   0.803   1.752   3.257 -0.1037 -1.5378  0.0547
   39phy    C35 1027   0.667   2.481   1.871  0.0625 -0.3480  0.0049
   39phy    C33 1028   0.741   2.356   1.922 -0.3027 -0.2116  0.3558
   39phy    C34 1029   0.825   2.302   1.805 -0.1807  0.6232  0.4608
   39phy    C32 1030   0.811   2.394   2.052  0.0797  0.3247 -0.0710
   39phy    C31 1031   0.825   2.275   2.146 -0.3279  0.0130  0.6438
   39phy    C30 1032   0.892   2.327   2.272 -0.1007 -0.1746 -0.0001
   39phy    C28 1033   0.878   2.224   2.388 -0.4376 -0.3869  0.6298
   39phy    C29 1034   0.995   2.128   2.391 -0.3017 -0.1681  0.2740
   39phy    C27 1035   0.880   2.289   2.525 -0.2729 -1.0074  0.2811
   39phy    C26 1036   0.753   2.349   2.591 -0.4718  0.3028  0.0914
   39phy    C25 1037   0.782   2.420   2.722  0.4385 -0.1123  0.5108
   39phy    C23 1038   0.659   2.499   2.778 -0.0742  0.5691  0.3105
   39phy    C24 1039   0.639   2.470   2.926 -0.3574  0.4233  0.1586
   39phy    C22 1040   0.662   2.654   2.753  0.4609  0.0716  0.0474
   39phy    C21 1041   0.524   2.708   2.714  0.3793 -0.1269  0.3566
   39phy    C20 1042   0.532   2.848   2.660  0.7910  0.2489  0.0489
   39phy    C18 1043   0.419   2.952   2.701 -0.3178  0.2342  0.3829
   39phy    O01 1044   0.395   2.942   2.841  0.2458 -0.2144  0.0751
   39phy    H01 1045   0.471   2.965   2.892 -0.9303 -0.1566  1.8924
   39phy    C19 1046   0.497   3.085   2.686 -0.5331 -0.4743  0.2265
   39phy    C13 1047   0.274   2.952   2.626  0.0843  0.5621  0.4992
   39phy     H3 1048   0.288   2.960   2.515 -0.4168  0.7439  0.4428
   39phy    O33 1049   0.198   3.069   2.647 -0.1132  0.1272 -0.0884
   39phy    H1B 1050   0.178   3.074   2.739  0.2318  1.4228 -0.0684
   39phy    C12 1051   0.184   2.825   2.647  0.4146  0.4625  0.4560
   39phy    O11 1052   0.137   2.795   2.776  0.3814  0.3274  0.2074
   39phy    H1A 1053   0.150   2.873   2.826  0.0526  1.4943 -1.4369
   40phy    C35 1054   2.613   3.895   1.698 -0.2293  0.4778  0.2440
   40phy    C33 1055   2.518   3.956   1.605 -0.1354 -0.1907 -0.4432
   40phy    C34 1056   2.457   3.840   1.523 -0.0968 -0.0551 -0.3081
   40phy    C32 1057   2.403   4.027   1.679  0.8942 -0.1412  0.6592
   40phy    C31 1058   2.422   4.184   1.663  0.2467 -0.1184 -0.1868
   40phy    C30 1059   2.332   4.271   1.757 -0.7901 -0.1441 -0.1958
   40phy    C28 1060   2.392   4.404   1.801 -0.0589 -0.0789 -0.0810
   40phy    C29 1061   2.384   4.510   1.687  0.5155 -0.0944  0.4032
   40phy    C27 1062   2.321   4.451   1.924  0.0074  0.0553 -0.1172
   40phy    C26 1063   2.416   4.460   2.051 -0.2513 -0.3368  0.1951
   40phy    C25 1064   2.354   4.520   2.179 -0.3273 -0.2103  0.1164
   40phy    C23 1065   2.440   4.537   2.304  0.9738  0.3311 -0.0784
   40phy    C24 1066   2.518   4.666   2.297 -0.0387  0.2270  0.5568
   40phy    C22 1067   2.342   4.538   2.426  0.1602 -0.4230  0.0699
   40phy    C21 1068   2.389   4.488   2.563  0.6309  0.0528 -0.2501
   40phy    C20 1069   2.284   4.505   2.670  0.1816 -0.2783 -0.4359
   40phy    C18 1070   2.276   4.439   2.806 -0.3023  0.8124  0.2500
   40phy    O01 1071   2.396   4.459   2.885  0.3225  0.5568 -0.5793
   40phy    H01 1072   2.405   4.550   2.903  0.2183  0.7024 -1.2525
   40phy    C19 1073   2.160   4.508   2.878 -0.4117 -0.2765  0.3178
   40phy    C13 1074   2.263   4.277   2.780  0.5956 -0.3943 -0.2327
   40phy     H3 1075   2.346   4.246   2.711  0.7903 -1.0612  0.2901
   40phy    O33 1076   2.151   4.240   2.705  0.7430 -0.2346  0.4252
   40phy    H1B 1077   2.149   4.289   2.625 -0.2868  1.4636  1.4335
   40phy    C12 1078   2.279   4.179   2.905  0.0234  0.3395 -0.6690
   40phy    O11 1079   2.403   4.204   2.968 -0.3823 -0.7369  0.1472
   40phy    H1A 1080   2.425   4.295   2.961 -1.1416 -0.3466  2.2202
   41phy    C35 1081   0.776   1.595   1.867  0.1680 -0.2371 -0.9099
   41phy    C33 1082   0.867   1.625   1.746  0.1998  0.3121 -0.3347
   41phy    C34 1083   0.785   1.590   1.620 -0.3578  0.0133  0.3526
   41phy    C32 1084   0.904   1.775   1.742 -0.5486 -0.3281 -0.0261
   41phy    C31 1085   1.053   1.807   1.783 -0.0593 -0.6084 -0.0714
   41phy    C30 1086   1.079   1.961   1.793 -0.0579 -0.2993 -0.1028
   41phy    C28 1087   1.215   2.015   1.832 -0.3007 -0.3204 -0.9875
   41phy    C29 1088   1.313   2.037   1.716  0.3725 -0.0245 -0.0832
   41phy    C27 1089   1.189   2.141   1.922  0.5476  0.0453  0.2247
   41phy    C26 1090   1.288   2.194   2.024 -0.0999  0.2741 -0.3647
   41phy    C25 1091   1.256   2.336   2.066 -0.1504 -0.6283 -0.5003
   41phy    C23 1092   1.337   2.395   2.182  0.0049 -0.1430 -0.0776
   41phy    C24 1093   1.375   2.540   2.170  0.1208 -0.0317  0.2138
   41phy    C22 1094   1.267   2.389   2.320  0.0995  0.3911 -0.0485
   41phy    C21 1095   1.354   2.334   2.431 -0.1615  0.8141 -0.2153
   41phy    C20 1096   1.267   2.336   2.557 -0.5839  0.5781 -0.6743
   41phy    C18 1097   1.307   2.282   2.703  0.3869  0.3041 -0.2069
   41phy    O01 1098   1.425   2.350   2.743 -0.3353 -0.0983  0.4287
   41phy    H01 1099   1.402   2.425   2.795  0.6809  0.6447 -0.1518
   41phy    C19 1100   1.196   2.345   2.786  0.0560  0.0318 -0.3958
   41phy    C13 1101   1.325   2.119   2.730 -0.2332  0.1104  0.5188
   41phy     H3 1102   1.234   2.060   2.700  0.9784 -1.2209 -0.6986
   41phy    O33 1103   1.332   2.084   2.870 -0.0042  0.1106 -0.1378
   41phy    H1B 1104   1.267   2.021   2.895  0.8211 -0.8393 -0.3114
   41phy    C12 1105   1.453   2.057   2.668  0.1892 -0.5177  0.3396
   41phy    O11 1106   1.568   2.126   2.688 -0.4054 -0.0293 -0.4221
   41phy    H1A 1107   1.546   2.214   2.662 -0.8390  0.3328  1.0549
   42phy    C35 1108   0.116   0.816   0.588  0.6035  0.0540 -0.1251
   42phy    C33 1109   0.259   0.826   0.650  0.2553 -0.5491 -0.5157
   42phy    C34 1110   0.260   0.823   0.804 -0.4062 -0.6402  0.2565
   42phy    C32 1111   0.351   0.723   0.584 -0.2354  0.5592  0.0990
   42phy    C31 1112   0.414   0.769   0.451 -0.2795  0.1580  0.2442
   42phy    C30 1113   0.509   0.654   0.403 -0.1066 -0.4040 -0.7167
   42phy    C28 1114   0.582   0.683   0.271  0.2812  0.0511 -0.8504
   42phy    C29 1115   0.724   0.733   0.294 -0.7046  0.2051  0.1174
   42phy    C27 1116   0.577   0.553   0.188 -0.0074 -0.0291 -0.8041
   42phy    C26 1117   0.563   0.571   0.031  0.0745 -0.7644 -0.5723
   42phy    C25 1118   0.537   0.439  -0.045  0.0590  0.0332 -0.1983
   42phy    C23 1119   0.476   0.451  -0.187  0.1157 -0.2855  0.4692
   42phy    C24 1120   0.584   0.470  -0.287 -0.3492  0.2114  0.3260
   42phy    C22 1121   0.387   0.328  -0.234  0.0478  0.3741  0.1411
   42phy    C21 1122   0.237   0.338  -0.193  0.0351  0.1147  0.3880
   42phy    C20 1123   0.170   0.214  -0.234 -0.0757  0.0634 -0.2855
   42phy    C18 1124   0.128   0.094  -0.144  0.3245 -0.3659  0.0502
   42phy    O01 1125   0.242   0.035  -0.080 -0.1373  0.3496 -0.2912
   42phy    H01 1126   0.321   0.030  -0.129 -0.2757 -2.1619 -0.3714
   42phy    C19 1127   0.081  -0.006  -0.252 -0.1900 -0.4710  0.1931
   42phy    C13 1128   0.009   0.132  -0.038  0.6710 -0.3411  0.8984
   42phy     H3 1129   0.054   0.218   0.017  1.4366  0.5472 -1.0342
   42phy    O33 1130  -0.109   0.200  -0.083  0.2929 -0.0936 -0.2332
   42phy    H1B 1131  -0.089   0.290  -0.101 -1.4281  0.4266  0.2545
   42phy    C12 1132  -0.013   0.066   0.097 -0.0814  0.4212 -0.3984
   42phy    O11 1133   0.101  -0.002   0.153  0.0005 -0.1310  0.2752
   42phy    H1A 1134   0.163   0.003   0.083 -1.4881  1.7953 -1.0168
   43phy    C35 1135   0.746   0.499   1.951 -0.0677 -0.3333  0.4571
   43phy    C33 1136   0.828   0.463   2.071 -0.2848  0.1219 -0.7275
   43phy    C34 1137   0.957   0.397   2.032 -0.4635 -0.1960  0.3072
   43phy    C32 1138   0.828   0.571   2.183 -0.1151  0.1487  0.4793
   43phy    C31 1139   0.847   0.533   2.330  0.4642 -0.3954 -0.1546
   43phy    C30 1140   0.861   0.662   2.419 -0.2198  0.0149  0.3991
   43phy    C28 1141   0.900   0.664   2.570 -0.2255  0.2472 -0.2119
   43phy    C29 1142   1.046   0.631   2.602  0.0569  0.5069 -0.0645
   43phy    C27 1143   0.875   0.800   2.630 -0.2876 -0.3540 -0.0420
   43phy    C26 1144   0.764   0.801   2.737 -0.0832  0.0080  0.0354
   43phy    C25 1145   0.732   0.946   2.774  0.5280  0.6697 -0.5340
   43phy    C23 1146   0.633   0.957   2.893  0.3030 -0.5818 -0.4364
   43phy    C24 1147   0.661   1.078   2.984  0.0492 -1.0204  0.4570
   43phy    C22 1148   0.487   0.959   2.847  0.2758 -0.4040  0.1796
   43phy    C21 1149   0.397   0.872   2.935 -0.1010 -0.2180  0.5047
   43phy    C20 1150   0.262   0.880   2.864 -0.2846  0.1380  0.1563
   43phy    C18 1151   0.127   0.867   2.946  0.4429  0.3575 -0.1321
   43phy    O01 1152   0.118   0.962   3.051  0.5615 -0.2589 -0.0514
   43phy    H01 1153   0.122   1.048   3.015 -0.0158  0.4835  1.5882
   43phy    C19 1154   0.018   0.921   2.856  0.6320  0.4695  0.5264
   43phy    C13 1155   0.091   0.717   3.007  0.1631  0.0413  0.5482
   43phy     H3 1156   0.123   0.639   2.933  0.8094  0.0367  0.8197
   43phy    O33 1157  -0.048   0.681   3.012 -0.0495  0.2378  0.0145
   43phy    H1B 1158  -0.082   0.739   3.077  0.7332 -0.3294  0.9789
   43phy    C12 1159   0.171   0.673   3.137  0.2283  0.0220  0.2010
   43phy    O11 1160   0.130   0.744   3.250  1.1884 -0.0393  0.4737
   43phy    H1A 1161   0.118   0.835   3.230 -0.2683 -0.5577 -1.3426
   44phy    C35 1162   1.307   1.490   1.300 -0.1399  0.5278  0.2204
   44phy    C33 1163   1.295   1.638   1.285 -0.1488  0.3118  0.6469
   44phy    C34 1164   1.213   1.675   1.406 -0.1938  0.0892  0.0863
   44phy    C32 1165   1.431   1.700   1.263  0.2522  0.0580  0.1630
   44phy    C31 1166   1.428   1.819   1.164 -0.6506 -0.5566 -0.2142
   44phy    C30 1167   1.574   1.868   1.130  0.4228  0.6053 -0.0323
   44phy    C28 1168   1.596   1.986   1.026 -0.0110 -0.2698  0.1638
   44phy    C29 1169   1.594   2.123   1.096 -0.3507 -0.4921  0.0418
   44phy    C27 1170   1.713   1.966   0.937  0.5361 -0.5130  0.2008
   44phy    C26 1171   1.724   2.033   0.799  0.7139 -0.1850  0.0062
   44phy    C25 1172   1.839   1.977   0.713  0.4213  0.3299 -0.0041
   44phy    C23 1173   1.825   2.036   0.569 -0.2038  0.8438  0.3175
   44phy    C24 1174   1.937   2.136   0.550  0.0248 -0.1356 -0.0344
   44phy    C22 1175   1.839   1.928   0.458  0.1693  0.2329  0.5417
   44phy    C21 1176   1.711   1.864   0.405  0.1850  0.2750 -0.4386
   44phy    C20 1177   1.730   1.767   0.286  0.0332  0.3952 -0.0691
   44phy    C18 1178   1.612   1.702   0.202  0.2660  0.1910 -0.3952
   44phy    O01 1179   1.525   1.631   0.289  0.6805 -0.2225  0.1442
   44phy    H01 1180   1.471   1.687   0.342  0.4756 -1.1695  0.9874
   44phy    C19 1181   1.685   1.597   0.124  0.4053  0.4275  0.0570
   44phy    C13 1182   1.538   1.807   0.100  0.2467  0.2525 -0.2085
   44phy     H3 1183   1.503   1.887   0.170  1.4159 -0.1119  0.8316
   44phy    O33 1184   1.616   1.893   0.015  0.4077  0.1477  0.4769
   44phy    H1B 1185   1.605   1.983   0.039  1.4534  0.2064  0.7982
   44phy    C12 1186   1.394   1.787   0.035  0.2998 -0.6915  0.5238
   44phy    O11 1187   1.302   1.735   0.130 -0.4201  0.1634 -0.1622
   44phy    H1A 1188   1.277   1.805   0.188 -2.1060 -0.4144 -0.1425
   45phy    C35 1189   2.243   1.778   1.818  0.3849 -0.4527 -0.4723
   45phy    C33 1190   2.103   1.752   1.768  0.4079  0.2324 -0.1787
   45phy    C34 1191   2.095   1.606   1.738  0.3650 -0.0673  0.4225
   45phy    C32 1192   1.992   1.805   1.864 -0.9080 -0.1256  0.2216
   45phy    C31 1193   1.943   1.948   1.877  0.0718 -0.5359  0.6612
   45phy    C30 1194   1.863   1.979   2.002 -0.1026 -0.4981 -0.0633
   45phy    C28 1195   1.804   2.120   2.027 -0.4524 -0.5329 -0.3232
   45phy    C29 1196   1.683   2.142   1.941  0.8529 -0.2314 -0.4189
   45phy    C27 1197   1.767   2.123   2.173  0.4293 -0.2696  0.1157
   45phy    C26 1198   1.803   2.252   2.242 -0.1696 -0.3610 -0.0249
   45phy    C25 1199   1.752   2.266   2.384  0.6543  0.1065 -0.4529
   45phy    C23 1200   1.801   2.398   2.450  0.3326  0.0007 -0.5144
   45phy    C24 1201   1.696   2.504   2.472 -0.2252 -0.2952  0.1465
   45phy    C22 1202   1.846   2.356   2.587  0.4658  0.2190  0.3359
   45phy    C21 1203   1.992   2.388   2.627 -0.1568 -0.1225  0.2822
   45phy    C20 1204   2.031   2.310   2.751  0.0189  0.4456  0.0965
   45phy    C18 1205   2.176   2.317   2.818  0.2387  0.2423 -0.4854
   45phy    O01 1206   2.230   2.450   2.803  0.3243 -0.2472  0.0255
   45phy    H01 1207   2.198   2.508   2.869  0.5114 -0.3880  0.2418
   45phy    C19 1208   2.138   2.303   2.967  0.5342 -0.1612 -0.3532
   45phy    C13 1209   2.291   2.211   2.776 -0.3881 -0.1482 -0.0130
   45phy     H3 1210   2.261   2.106   2.801 -2.0671 -0.0663 -1.4837
   45phy    O33 1211   2.412   2.229   2.847  0.0034  0.5141  0.2372
   45phy    H1B 1212   2.426   2.320   2.868  0.6607  0.5394 -0.2797
   45phy    C12 1213   2.348   2.213   2.631  0.0550 -0.6827 -0.2136
   45phy    O11 1214   2.401   2.096   2.578  0.3634  0.4423 -0.1449
   45phy    H1A 1215   2.332   2.035   2.598 -0.1344  1.0573  0.0326
   46phy    C35 1216   0.872   3.461   1.863  0.0032 -0.3547  0.2221
   46phy    C33 1217   0.988   3.375   1.901 -0.2993 -0.2147  0.4303
   46phy    C34 1218   0.958   3.243   1.836 -0.5339  0.3345 -0.2977
   46phy    C32 1219   1.120   3.445   1.870 -0.3442 -0.0533 -0.5687
   46phy    C31 1220   1.245   3.393   1.946 -0.0968 -0.8459  0.6414
   46phy    C30 1221   1.360   3.485   1.898 -0.3842 -0.0046 -0.5949
   46phy    C28 1222   1.496   3.433   1.957 -0.1093 -0.6796 -0.4729
   46phy    C29 1223   1.590   3.358   1.862  0.1599 -0.0062  0.0778
   46phy    C27 1224   1.570   3.557   2.016 -0.0982  0.2613 -0.2073
   46phy    C26 1225   1.615   3.552   2.164 -0.1055  0.3035 -0.4570
   46phy    C25 1226   1.717   3.660   2.198 -0.1361  0.2978  0.0766
   46phy    C23 1227   1.767   3.664   2.344  0.0620  0.0799  0.2488
   46phy    C24 1228   1.914   3.703   2.350 -0.3668  0.3829  0.1723
   46phy    C22 1229   1.678   3.756   2.428  0.0519  0.3353 -0.1997
   46phy    C21 1230   1.656   3.707   2.569  0.1137  0.0456 -0.2491
   46phy    C20 1231   1.558   3.793   2.650 -0.3671  0.5334  0.2582
   46phy    C18 1232   1.522   3.758   2.805 -0.2564  0.7738  0.1441
   46phy    O01 1233   1.639   3.783   2.885 -0.0475  0.4421 -0.4758
   46phy    H01 1234   1.678   3.867   2.898  3.3182 -0.9136 -0.9246
   46phy    C19 1235   1.426   3.875   2.830  0.0255  0.5111 -0.0099
   46phy    C13 1236   1.466   3.611   2.838  0.3917  0.4589 -0.0245
   46phy     H3 1237   1.524   3.532   2.785  0.6086 -1.1719  2.4436
   46phy    O33 1238   1.336   3.590   2.784 -0.2442 -0.1946 -0.4979
   46phy    H1B 1239   1.334   3.644   2.707 -0.5068 -0.2610 -0.5365
   46phy    C12 1240   1.469   3.567   2.992 -0.1826  0.0220  0.2469
   46phy    O11 1241   1.593   3.571   3.059 -0.0277 -0.4614 -0.1870
   46phy    H1A 1242   1.628   3.657   3.048 -2.1409  0.5526  0.3806
   47phy    C35 1243   0.006   3.306   1.279 -0.5498  0.3939  0.2239
   47phy    C33 1244   0.024   3.178   1.365  0.0590 -0.0665  0.6446
   47phy    C34 1245   0.148   3.195   1.445 -0.4934 -0.2434 -0.7141
   47phy    C32 1246  -0.100   3.137   1.441  0.2170 -0.7230 -0.1542
   47phy    C31 1247  -0.124   2.986   1.454  0.2502  1.1062 -0.1742
   47phy    C30 1248  -0.261   2.960   1.522  0.2377 -0.1950  0.1187
   47phy    C28 1249  -0.301   2.814   1.547  0.0429 -0.1299  0.5010
   47phy    C29 1250  -0.390   2.801   1.677 -0.0244  0.0478  0.1610
   47phy    C27 1251  -0.380   2.763   1.426 -0.5352  0.3268  0.6975
   47phy    C26 1252  -0.329   2.633   1.360  0.5958 -0.5541 -0.1017
   47phy    C25 1253  -0.414   2.591   1.243  0.2396 -0.3970  0.0719
   47phy    C23 1254  -0.364   2.469   1.163 -0.1094  0.0192  0.3462
   47phy    C24 1255  -0.434   2.341   1.223 -0.0737 -0.1769 -0.3157
   47phy    C22 1256  -0.378   2.492   1.008  0.3500 -0.2351 -0.9446
   47phy    C21 1257  -0.295   2.388   0.924  0.1907 -0.0935 -0.3427
   47phy    C20 1258  -0.289   2.427   0.775 -0.4721  0.3726  0.3517
   47phy    C18 1259  -0.243   2.316   0.677  0.3701  0.3667  0.1320
   47phy    O01 1260  -0.136   2.237   0.726 -0.0286  0.2155  0.1790
   47phy    H01 1261  -0.150   2.189   0.806  0.8523 -1.4445 -0.6021
   47phy    C19 1262  -0.189   2.391   0.553  0.4160 -0.0045  0.1241
   47phy    C13 1263  -0.357   2.211   0.640  0.0580  0.3604 -0.1284
   47phy     H3 1264  -0.399   2.170   0.735 -1.1110  1.1435 -0.2842
   47phy    O33 1265  -0.476   2.271   0.588  0.7172 -0.5543  0.2522
   47phy    H1B 1266  -0.463   2.353   0.544 -3.1883  0.0038 -0.1635
   47phy    C12 1267  -0.341   2.062   0.587 -0.5305 -0.3854 -0.0595
   47phy    O11 1268  -0.258   1.970   0.647  0.1823 -0.0560  0.1023
   47phy    H1A 1269  -0.173   1.993   0.615 -0.6941  0.6892 -1.9125
   48phy    C35 1270   2.333   3.431   1.924 -0.2892  0.4030 -0.0437
   48phy    C33 1271   2.453   3.437   1.831 -0.2733 -0.1197 -0.2577
   48phy    C34 1272   2.486   3.583   1.827 -0.0129 -0.3594 -0.0805
   48phy    C32 1273   2.576   3.353   1.876 -0.6216  0.2078 -0.1986
   48phy    C31 1274   2.594   3.211   1.814  0.5351 -0.4721 -0.2232
   48phy    C30 1275   2.731   3.153   1.855  0.3004 -0.1054  0.0970
   48phy    C28 1276   2.746   3.010   1.799 -0.8094  0.0923  0.3333
   48phy    C29 1277   2.848   3.012   1.688 -0.1054  0.4429  0.4333
   48phy    C27 1278   2.782   2.901   1.903 -0.4717  0.1110 -0.2095
   48phy    C26 1279   2.666   2.821   1.962  0.3977 -0.0993 -0.6430
   48phy    C25 1280   2.712   2.723   2.075  0.6547 -0.1035 -0.1221
   48phy    C23 1281   2.587   2.663   2.150  0.0786 -0.1363  0.0100
   48phy    C24 1282   2.497   2.571   2.069 -0.5407  0.3864  0.1891
   48phy    C22 1283   2.641   2.568   2.259  0.4024 -0.2110 -0.3309
   48phy    C21 1284   2.660   2.627   2.398  0.8892 -0.0701 -0.0158
   48phy    C20 1285   2.700   2.526   2.506  0.3045 -0.0053  0.3084
   48phy    C18 1286   2.714   2.567   2.661 -0.4933 -0.1084 -0.5604
   48phy    O01 1287   2.593   2.636   2.704  0.1251  0.7423  0.1708
   48phy    H01 1288   2.518   2.611   2.653  1.0915  0.4815 -1.1790
   48phy    C19 1289   2.707   2.428   2.730 -0.1627  0.0523  0.0722
   48phy    C13 1290   2.851   2.656   2.686 -0.1217  0.0761 -0.0760
   48phy     H3 1291   2.843   2.753   2.632  1.2262  0.7185  0.8128
   48phy    O33 1292   2.972   2.602   2.626 -0.5711 -0.0221  0.6242
   48phy    H1B 1293   3.039   2.667   2.614 -0.1298 -0.5738 -0.0779
   48phy    C12 1294   2.880   2.718   2.829 -0.0563 -0.1267  0.0105
   48phy    O11 1295   2.976   2.822   2.823 -0.2333  0.6050  0.8185
   48phy    H1A 1296   2.951   2.890   2.883  0.2624  0.3119  1.3753
   49phy    C35 1297   2.119   2.552   1.220 -0.6543  0.9445  0.1473
   49phy    C33 1298   2.044   2.614   1.337  0.5602  0.5498 -0.4292
   49phy    C34 1299   1.917   2.685   1.286  0.2049  0.4920 -0.1977
   49phy    C32 1300   2.010   2.517   1.451  0.0860  0.3874  0.4865
   49phy    C31 1301   2.104   2.532   1.570 -0.0441 -0.2657  0.0513
   49phy    C30 1302   2.045   2.470   1.690  0.0043  0.4769 -0.3421
   49phy    C28 1303   2.146   2.468   1.806 -0.0350 -0.5389  0.2637
   49phy    C29 1304   2.141   2.591   1.895 -0.3000 -0.3464 -0.0940
   49phy    C27 1305   2.125   2.336   1.883  0.1737 -0.0001 -0.0641
   49phy    C26 1306   2.246   2.285   1.959 -0.1517  0.2613 -0.2262
   49phy    C25 1307   2.223   2.160   2.037 -0.2374  0.3410 -0.1178
   49phy    C23 1308   2.300   2.157   2.170  0.5691 -0.2669  0.4282
   49phy    C24 1309   2.202   2.167   2.286 -0.0195  0.2353  0.7685
   49phy    C22 1310   2.380   2.027   2.183  0.3472  0.2409 -0.4187
   49phy    C21 1311   2.527   2.023   2.136 -0.0386  0.1615  0.6247
   49phy    C20 1312   2.603   1.893   2.163  0.2884  0.1057 -0.6510
   49phy    C18 1313   2.660   1.856   2.303  0.4911 -0.3934 -0.1621
   49phy    O01 1314   2.544   1.860   2.393  0.0418  0.6725  0.0852
   49phy    H01 1315   2.486   1.789   2.369  0.6455 -0.2217  1.1689
   49phy    C19 1316   2.700   1.714   2.273 -0.3711  0.4067  0.1591
   49phy    C13 1317   2.785   1.944   2.354 -0.1612 -0.0387 -1.2627
   49phy     H3 1318   2.866   1.955   2.277  1.1642 -1.1853 -0.0891
   49phy    O33 1319   2.853   1.868   2.459  0.2577  0.7204 -0.1694
   49phy    H1B 1320   2.793   1.860   2.531  1.1209 -0.4817  0.4469
   49phy    C12 1321   2.755   2.091   2.409 -0.1440  0.3050 -0.0904
   49phy    O11 1322   2.652   2.117   2.494  0.0080  0.6087  0.0490
   49phy    H1A 1323   2.572   2.095   2.450 -0.5540  1.0907  0.7974
   50phy    C35 1324   0.891   2.653   1.322  0.5968  0.0243 -0.1834
   50phy    C33 1325   0.769   2.570   1.359 -0.3061 -0.2574 -0.2838
   50phy    C34 1326   0.673   2.660   1.443  0.3883 -0.4475 -0.5506
   50phy    C32 1327   0.700   2.532   1.229 -0.2960  0.0310 -0.0473
   50phy    C31 1328   0.713   2.383   1.176 -0.8415  0.3614 -0.3985
   50phy    C30 1329   0.646   2.358   1.044  0.6845  0.4361  0.1333
   50phy    C28 1330   0.632   2.209   1.003  0.1742  0.0781  0.3307
   50phy    C29 1331   0.503   2.160   1.056  0.2456 -0.1214  0.2563
   50phy    C27 1332   0.618   2.202   0.852  0.0130  0.2304  0.4232
   50phy    C26 1333   0.747   2.180   0.767  0.0194 -0.1510 -0.1431
   50phy    C25 1334   0.711   2.167   0.623  0.2916 -0.0917 -0.7256
   50phy    C23 1335   0.830   2.133   0.528 -0.5893  0.4889 -0.3179
   50phy    C24 1336   0.803   1.986   0.485  0.4010  0.0611  0.2551
   50phy    C22 1337   0.846   2.207   0.394 -0.0969  0.4223  0.1248
   50phy    C21 1338   0.932   2.338   0.387 -0.3819 -0.0192  0.2478
   50phy    C20 1339   0.912   2.402   0.247 -0.3014  0.5267 -0.0282
   50phy    C18 1340   1.004   2.523   0.195 -0.1643 -0.2984  0.2406
   50phy    O01 1341   0.973   2.640   0.272  0.2364 -0.3159 -0.7291
   50phy    H01 1342   0.881   2.656   0.279  0.5722  1.5335  0.4794
   50phy    C19 1343   0.956   2.547   0.051 -0.1192 -0.3239 -0.2541
   50phy    C13 1344   1.158   2.482   0.189 -0.1937 -0.2677 -0.0499
   50phy     H3 1345   1.182   2.468   0.298 -1.5909  0.3795  0.3663
   50phy    O33 1346   1.198   2.354   0.142 -0.0202 -0.1174  0.1154
   50phy    H1B 1347   1.254   2.347   0.067  1.2899 -0.2997  1.0757
   50phy    C12 1348   1.280   2.584   0.189  0.1317 -0.2687 -0.0641
   50phy    O11 1349   1.330   2.627   0.062  0.1679 -0.0674 -0.0402
   50phy    H1A 1350   1.344   2.719   0.072 -0.7442  0.0437  0.3363
   51phy    C35 1351   0.816   1.726   0.928  0.2201  0.3100  0.1225
   51phy    C33 1352   0.869   1.794   1.050 -0.6983  0.1800 -0.0626
   51phy    C34 1353   0.875   1.690   1.160 -0.0622  0.5589  0.1045
   51phy    C32 1354   1.011   1.861   1.027 -0.9315  0.2199 -0.6893
   51phy    C31 1355   1.011   2.011   0.976 -0.2474 -0.6946 -0.4496
   51phy    C30 1356   1.152   2.060   0.968 -0.6963  0.3946 -0.7414
   51phy    C28 1357   1.156   2.204   0.908 -0.3972  0.0554 -0.4954
   51phy    C29 1358   1.145   2.313   1.012  0.3116  0.2618 -0.3987
   51phy    C27 1359   1.292   2.226   0.830  0.5313  0.3556 -0.1891
   51phy    C26 1360   1.292   2.316   0.709 -0.0362  1.0880  0.3217
   51phy    C25 1361   1.434   2.351   0.660  0.5080  0.1379  0.0836
   51phy    C23 1362   1.443   2.403   0.517  0.0406 -0.0450  0.3163
   51phy    C24 1363   1.478   2.555   0.510 -0.0612  0.6587  0.0903
   51phy    C22 1364   1.557   2.327   0.449 -0.6464 -0.2182 -0.0216
   51phy    C21 1365   1.560   2.297   0.300 -0.2192  0.1719 -0.4649
   51phy    C20 1366   1.692   2.219   0.271  0.4079  0.3480  0.0142
   51phy    C18 1367   1.742   2.221   0.120 -0.0825 -0.2774  0.3670
   51phy    O01 1368   1.645   2.161   0.032  0.3634 -0.2132 -0.5512
   51phy    H01 1369   1.691   2.129  -0.043  0.0411 -0.7579 -0.5201
   51phy    C19 1370   1.870   2.132   0.115  0.0439  0.3982 -0.0443
   51phy    C13 1371   1.772   2.375   0.074 -0.4189  0.4150  0.0830
   51phy     H3 1372   1.676   2.430   0.090 -1.7316 -1.6017 -0.5662
   51phy    O33 1373   1.861   2.457   0.154  0.2320 -0.2291 -0.2911
   51phy    H1B 1374   1.848   2.455   0.247 -0.6840 -1.1799 -0.4131
   51phy    C12 1375   1.779   2.438  -0.069  0.3381  0.2527 -0.9946
   51phy    O11 1376   1.704   2.381  -0.166  0.3191 -0.3871  0.1036
   51phy    H1A 1377   1.624   2.430  -0.170  0.2808 -0.5207 -0.9689
   52phy    C35 1378   1.872   1.567   1.345  0.6066  0.1721 -0.7358
   52phy    C33 1379   1.905   1.706   1.298 -0.1178  0.5777 -0.6656
   52phy    C34 1380   1.959   1.773   1.419  0.6331 -0.0222 -0.6503
   52phy    C32 1381   2.026   1.716   1.197 -0.0512  0.5316 -0.1506
   52phy    C31 1382   2.006   1.694   1.046  0.4571  0.6227  0.4348
   52phy    C30 1383   2.125   1.675   0.948  0.6903 -0.2233  0.0151
   52phy    C28 1384   2.079   1.675   0.800  0.3167 -0.0926  0.1255
   52phy    C29 1385   2.170   1.762   0.710  0.0022  0.0305 -0.2474
   52phy    C27 1386   2.062   1.527   0.751 -0.1785  0.0585  0.5094
   52phy    C26 1387   1.953   1.516   0.643 -0.1680  0.1035 -0.0566
   52phy    C25 1388   1.947   1.372   0.588 -0.0329  0.3257  0.5405
   52phy    C23 1389   1.843   1.347   0.480 -0.2801 -0.3728 -0.1298
   52phy    C24 1390   1.901   1.367   0.341  0.8820  0.0532  0.0104
   52phy    C22 1391   1.794   1.201   0.512  0.3694 -0.3727 -0.2957
   52phy    C21 1392   1.660   1.156   0.459 -0.0688  0.3983  0.0784
   52phy    C20 1393   1.650   1.007   0.482 -0.0304  0.3210  0.3379
   52phy    C18 1394   1.524   0.915   0.453  0.0104  0.0384  0.6497
   52phy    O01 1395   1.404   0.976   0.508 -0.7093  0.0953  0.5340
   52phy    H01 1396   1.418   1.067   0.529  1.1881 -0.4468  1.9551
   52phy    C19 1397   1.550   0.784   0.531 -0.0868  0.5354  0.0371
   52phy    C13 1398   1.504   0.889   0.293 -0.0160 -0.2676  0.3228
   52phy     H3 1399   1.490   0.991   0.248 -0.3780 -0.4147  0.1095
   52phy    O33 1400   1.626   0.854   0.217  0.4772 -1.1127 -0.4425
   52phy    H1B 1401   1.677   0.932   0.208 -2.0357  0.7087 -0.0552
   52phy    C12 1402   1.371   0.844   0.219 -0.0836 -0.2296 -0.0051
   52phy    O11 1403   1.257   0.868   0.287  0.1321  0.0637  0.4830
   52phy    H1A 1404   1.275   0.914   0.367 -1.3273  1.5235  0.0347
   53phy    C35 1405   1.565   2.441   1.805 -0.4123  0.3595 -0.2897
   53phy    C33 1406   1.621   2.587   1.822  0.2111 -0.1339  0.1674
   53phy    C34 1407   1.709   2.608   1.945  0.1133  0.3508 -0.6141
   53phy    C32 1408   1.667   2.647   1.688  0.5653 -0.3116  0.2439
   53phy    C31 1409   1.587   2.765   1.643 -0.2244 -0.1363  0.7753
   53phy    C30 1410   1.674   2.858   1.556 -0.0197  0.1917  0.1554
   53phy    C28 1411   1.581   2.963   1.485  0.3026 -0.0887  0.4707
   53phy    C29 1412   1.551   3.082   1.575  0.1196 -0.1641  0.1721
   53phy    C27 1413   1.656   3.022   1.365 -0.4426 -0.7987 -0.3117
   53phy    C26 1414   1.574   3.059   1.235  0.2143  0.8479 -0.6743
   53phy    C25 1415   1.663   3.119   1.125 -0.1190 -0.1088 -0.1499
   53phy    C23 1416   1.606   3.161   0.989  0.1256  0.1713 -0.3639
   53phy    C24 1417   1.529   3.289   1.007 -0.3926 -0.0488 -0.1546
   53phy    C22 1418   1.717   3.201   0.894 -0.1206  0.1400 -0.1746
   53phy    C21 1419   1.764   3.092   0.789  0.6470 -0.3720  0.1641
   53phy    C20 1420   1.900   3.118   0.727  0.9525  0.3141 -0.8458
   53phy    C18 1421   1.922   3.168   0.577  0.4116 -0.2741  0.1013
   53phy    O01 1422   1.877   3.065   0.485  0.2760 -0.1612  0.2180
   53phy    H01 1423   1.892   2.979   0.518 -0.9187 -0.9622 -1.1991
   53phy    C19 1424   2.078   3.162   0.564  0.6542  0.0409  0.0677
   53phy    C13 1425   1.862   3.316   0.534  0.2580 -0.3197  0.2733
   53phy     H3 1426   1.879   3.380   0.624  1.9894 -0.5597  0.1372
   53phy    O33 1427   1.941   3.397   0.440 -0.1246  0.3161 -0.6303
   53phy    H1B 1428   1.929   3.376   0.349 -1.8528  0.6576 -0.5229
   53phy    C12 1429   1.716   3.361   0.536  0.0506  0.0809  0.1801
   53phy    O11 1430   1.645   3.376   0.415 -0.7226  0.5552 -0.6172
   53phy    H1A 1431   1.655   3.464   0.384 -0.8516  0.2680 -1.5155
   54phy    C35 1432   3.188   2.606   2.243 -0.3947  0.3803  0.0590
   54phy    C33 1433   3.159   2.452   2.249 -0.3874  0.1176 -0.2369
   54phy    C34 1434   3.181   2.397   2.388 -0.0206 -0.7209 -0.8996
   54phy    C32 1435   3.016   2.407   2.203 -0.2056  0.5246 -0.2618
   54phy    C31 1436   3.002   2.362   2.054 -0.2201 -0.1002 -0.3506
   54phy    C30 1437   2.857   2.350   2.028 -0.4207  0.2443  0.1444
   54phy    C28 1438   2.830   2.306   1.883  0.1636 -0.1187 -0.3642
   54phy    C29 1439   2.819   2.153   1.858  0.4114 -0.5587  0.2063
   54phy    C27 1440   2.704   2.382   1.836 -0.3388  0.1846 -0.3566
   54phy    C26 1441   2.709   2.420   1.686 -0.3740 -0.5161 -0.6462
   54phy    C25 1442   2.602   2.519   1.646  0.0568  0.2558  0.0457
   54phy    C23 1443   2.594   2.537   1.496 -0.1409 -0.5983 -0.1141
   54phy    C24 1444   2.472   2.470   1.437  0.0665  0.0027  0.3470
   54phy    C22 1445   2.618   2.684   1.449  0.4147  0.1294  0.4547
   54phy    C21 1446   2.724   2.701   1.338 -0.0706 -0.2350 -0.4405
   54phy    C20 1447   2.766   2.850   1.331  0.0715  0.1374  0.0853
   54phy    C18 1448   2.883   2.905   1.242  0.0960 -0.0521 -0.0181
   54phy    O01 1449   2.997   2.813   1.235  0.3807  0.1630  0.1397
   54phy    H01 1450   2.997   2.760   1.313  0.2035 -2.2206 -1.3704
   54phy    C19 1451   2.926   3.032   1.323 -0.2354 -0.3768  0.0677
   54phy    C13 1452   2.833   2.939   1.091 -0.1126  0.4029  1.2368
   54phy     H3 1453   2.804   2.839   1.050  1.5676  0.8741 -1.3505
   54phy    O33 1454   2.703   3.003   1.074 -0.2389 -0.7727 -0.1689
   54phy    H1B 1455   2.684   3.062   1.144  0.4951  0.9627 -1.3619
   54phy    C12 1456   2.932   2.952   0.967 -0.6090  0.3217  0.0153
   54phy    O11 1457   3.056   2.879   0.978  0.3052 -0.0164 -0.4656
   54phy    H1A 1458   3.055   2.852   1.068 -0.1818  2.3913  0.3343
   55phy    C35 1459   4.874   3.950   1.364 -0.1559 -0.0051 -0.2271
   55phy    C33 1460   4.973   3.909   1.253 -0.3739 -0.4189 -0.2509
   55phy    C34 1461   5.000   3.763   1.267 -0.3821 -0.3461  0.5660
   55phy    C32 1462   4.914   3.940   1.117  0.2007 -0.0579 -0.0160
   55phy    C31 1463   5.004   4.039   1.045  0.4002  0.1310  0.0503
   55phy    C30 1464   4.945   4.052   0.901  0.7279  0.4150 -0.1441
   55phy    C28 1465   5.012   4.144   0.798 -0.3869 -0.1338  0.1122
   55phy    C29 1466   5.144   4.093   0.741  0.5448  0.6397 -0.5258
   55phy    C27 1467   4.899   4.169   0.697 -0.0337 -0.0008  0.4058
   55phy    C26 1468   4.904   4.288   0.599 -0.0955  0.2405 -0.9671
   55phy    C25 1469   4.766   4.306   0.529  0.0556 -0.0664  0.2534
   55phy    C23 1470   4.769   4.428   0.431  1.0890 -0.2302  0.1068
   55phy    C24 1471   4.809   4.392   0.284  0.1116 -0.3004  0.3793
   55phy    C22 1472   4.635   4.504   0.432 -0.5432  0.4093 -0.0649
   55phy    C21 1473   4.644   4.652   0.402 -0.1185 -0.4987  0.9888
   55phy    C20 1474   4.503   4.699   0.355 -0.0287  0.1679 -0.0813
   55phy    C18 1475   4.476   4.846   0.294 -0.2739  0.1680  0.4021
   55phy    O01 1476   4.533   4.940   0.383  0.1194 -0.1108 -0.5532
   55phy    H01 1477   4.471   5.011   0.378 -0.7747 -0.7868  0.4510
   55phy    C19 1478   4.321   4.848   0.298 -0.0096 -0.1429  0.8425
   55phy    C13 1479   4.527   4.867   0.147  0.0423  0.4316  0.2978
   55phy     H3 1480   4.636   4.840   0.154  0.3393  1.0526 -1.4574
   55phy    O33 1481   4.494   4.764   0.053 -0.4177 -0.0700 -0.3617
   55phy    H1B 1482   4.567   4.705   0.042 -0.0308  0.7666 -3.0047
   55phy    C12 1483   4.562   5.003   0.081 -0.2966 -0.1241  0.3924
   55phy    O11 1484   4.562   5.116   0.165  0.2335 -0.1789 -0.3138
   55phy    H1A 1485   4.643   5.165   0.159 -1.1737  2.3815  0.0388
   56phy    C35 1486   2.007   3.205   1.911 -0.4000  0.0193 -0.8854
   56phy    C33 1487   1.935   3.084   1.971 -0.4205 -0.2456  0.0993
   56phy    C34 1488   1.848   3.017   1.867 -0.2388 -0.5066  0.7168
   56phy    C32 1489   2.042   2.995   2.041 -0.3281  0.6086  0.5263
   56phy    C31 1490   1.995   2.887   2.135  0.5180  0.1667  0.9332
   56phy    C30 1491   2.110   2.795   2.186  0.5229 -0.9821  0.7701
   56phy    C28 1492   2.076   2.697   2.302 -0.1120 -0.0368 -0.2330
   56phy    C29 1493   2.133   2.561   2.272 -0.1988  0.1171  0.2508
   56phy    C27 1494   2.125   2.744   2.441  0.6616 -0.0084 -0.1019
   56phy    C26 1495   2.018   2.793   2.540 -0.3789  0.4459 -0.3590
   56phy    C25 1496   2.072   2.789   2.686  0.5337 -0.5456 -0.5339
   56phy    C23 1497   1.979   2.855   2.797 -0.1863  0.3274 -0.5400
   56phy    C24 1498   1.889   2.747   2.857  0.0228 -0.7613 -0.0493
   56phy    C22 1499   2.068   2.906   2.916  0.0285 -0.5189 -0.5107
   56phy    C21 1500   2.080   3.059   2.930 -0.7413  0.3629  0.4878
   56phy    C20 1501   2.171   3.080   3.051  0.1551 -0.1422  0.3027
   56phy    C18 1502   2.250   3.215   3.068  0.3501  0.3143 -0.2668
   56phy    O01 1503   2.143   3.315   3.084 -0.3247 -0.2817 -0.3637
   56phy    H01 1504   2.074   3.295   3.143 -0.1051 -0.4995 -0.1738
   56phy    C19 1505   2.300   3.208   3.208  0.1698  0.7058 -0.3855
   56phy    C13 1506   2.365   3.242   2.954  0.3813  0.7300 -0.0282
   56phy     H3 1507   2.327   3.201   2.856  1.8783 -1.9324  0.3999
   56phy    O33 1508   2.488   3.165   2.963  0.1312  0.1960  0.2651
   56phy    H1B 1509   2.476   3.074   2.948 -1.3907  0.6355 -1.7042
   56phy    C12 1510   2.397   3.397   2.930  0.3310 -0.2224 -0.5222
   56phy    O11 1511   2.291   3.477   2.884  0.0054  0.3851  0.1649
   56phy    H1A 1512   2.230   3.482   2.955 -0.6251  0.5172 -0.3740
   57phy    C35 1513   1.222   2.931   1.390  0.2432  0.0177 -0.4780
   57phy    C33 1514   1.117   3.032   1.345 -0.1167  0.3803 -0.8162
   57phy    C34 1515   1.070   3.129   1.457  0.0187 -0.1832  0.0527
   57phy    C32 1516   1.147   3.088   1.207  1.0231 -0.0443 -0.7935
   57phy    C31 1517   1.025   3.098   1.114  0.2634 -0.1418 -0.3978
   57phy    C30 1518   1.061   3.161   0.980 -0.4421 -0.3320  0.3301
   57phy    C28 1519   0.937   3.172   0.884 -0.0453  0.1503  0.5114
   57phy    C29 1520   0.829   3.275   0.926 -0.4675 -0.4803  0.0806
   57phy    C27 1521   0.985   3.201   0.740 -0.1314  0.2152  0.2271
   57phy    C26 1522   0.898   3.133   0.634  0.0014  0.4830 -0.2206
   57phy    C25 1523   0.910   3.201   0.494  0.4498  0.1913  0.5002
   57phy    C23 1524   0.804   3.179   0.379  0.2192 -0.3237 -0.6555
   57phy    C24 1525   0.670   3.236   0.416  0.1482 -0.4540 -0.4044
   57phy    C22 1526   0.867   3.250   0.256 -0.4008 -0.2725  0.0193
   57phy    C21 1527   0.814   3.216   0.121  0.4057 -0.3041  0.1409
   57phy    C20 1528   0.875   3.316   0.013 -0.2963  0.2168  0.0599
   57phy    C18 1529   0.804   3.343  -0.124  0.6486 -0.2094 -0.2648
   57phy    O01 1530   0.767   3.216  -0.181 -0.1023  0.2180 -0.3744
   57phy    H01 1531   0.840   3.157  -0.182 -0.6915 -0.5705  0.7424
   57phy    C19 1532   0.917   3.410  -0.211  0.0954  0.4743 -0.1732
   57phy    C13 1533   0.674   3.431  -0.114  0.0825 -0.8342 -0.0408
   57phy     H3 1534   0.608   3.369  -0.048  1.3895  1.0913  3.2997
   57phy    O33 1535   0.679   3.543  -0.025  0.2657  0.2088  0.6611
   57phy    H1B 1536   0.694   3.621  -0.074  1.5505 -0.2714  0.2312
   57phy    C12 1537   0.555   3.433  -0.218  0.1720  0.3454  0.4136
   57phy    O11 1538   0.562   3.534  -0.318  0.3950  0.3295 -0.0019
   57phy    H1A 1539   0.481   3.578  -0.305  2.2142  3.4296  2.3195
   58phy    C35 1540   1.335   3.002   2.201 -0.2107  0.3317 -0.3148
   58phy    C33 1541   1.408   3.025   2.071 -0.2416 -0.3939 -0.0654
   58phy    C34 1542   1.555   3.011   2.100 -0.3518  0.4244  0.2581
   58phy    C32 1543   1.362   2.918   1.966 -0.1733 -0.7417 -0.6856
   58phy    C31 1544   1.248   2.967   1.877 -0.4293  0.7684 -0.3529
   58phy    C30 1545   1.181   2.855   1.801  0.4534  0.4943 -0.3547
   58phy    C28 1546   1.029   2.844   1.818  0.0987 -0.2060  0.6124
   58phy    C29 1547   0.965   2.822   1.681 -0.6111  0.4298 -0.1882
   58phy    C27 1548   0.984   2.739   1.922  0.0231  0.3876  0.0262
   58phy    C26 1549   0.910   2.792   2.040 -0.5124 -0.0242  0.1275
   58phy    C25 1550   0.935   2.709   2.167 -0.3243 -0.3077 -0.2440
   58phy    C23 1551   0.863   2.753   2.299  0.2807 -0.2796  0.4753
   58phy    C24 1552   0.717   2.703   2.303 -0.2789 -0.7682  0.9635
   58phy    C22 1553   0.923   2.709   2.428  0.3973 -0.1981 -0.2431
   58phy    C21 1554   1.044   2.783   2.490  0.3996  0.1491 -0.0513
   58phy    C20 1555   1.088   2.721   2.625  0.2281  0.5570  0.1851
   58phy    C18 1556   1.193   2.794   2.713 -0.4549 -0.3779  0.7532
   58phy    O01 1557   1.177   2.941   2.710  0.0003 -0.3962 -0.1581
   58phy    H01 1558   1.230   2.991   2.651 -0.6831  1.0642  0.4257
   58phy    C19 1559   1.148   2.744   2.856 -0.1356 -0.2707  0.2262
   58phy    C13 1560   1.344   2.760   2.681  0.1880  0.0072 -0.6396
   58phy     H3 1561   1.354   2.649   2.670  1.4461  0.0755 -0.3302
   58phy    O33 1562   1.431   2.786   2.793 -0.1629  0.1816 -0.0227
   58phy    H1B 1563   1.419   2.877   2.815  2.3369  0.4109  0.7516
   58phy    C12 1564   1.413   2.831   2.558  0.3398  0.5136 -0.8312
   58phy    O11 1565   1.365   2.961   2.549 -0.0364 -0.2574  0.1114
   58phy    H1A 1566   1.428   3.000   2.491  0.9865 -0.7329  0.8659
   59phy    C35 1567   0.577   2.519   0.420  0.3074 -0.0077 -0.8509
   59phy    C33 1568   0.610   2.649   0.501 -0.0739  0.4584  0.2175
   59phy    C34 1569   0.491   2.738   0.527  0.0226 -0.1467  0.2037
   59phy    C32 1570   0.689   2.619   0.630 -0.5485  0.1985 -0.2867
   59phy    C31 1571   0.818   2.699   0.656  0.6911  0.8553  0.3461
   59phy    C30 1572   0.903   2.629   0.764 -0.3423 -0.3024  0.3496
   59phy    C28 1573   1.015   2.714   0.828  0.2745 -0.4788  0.3977
   59phy    C29 1574   1.032   2.663   0.971  0.2243  0.0774  0.1078
   59phy    C27 1575   1.150   2.704   0.752 -0.1806 -0.2674  0.1527
   59phy    C26 1576   1.180   2.838   0.686 -0.6365 -0.9369 -0.2630
   59phy    C25 1577   1.327   2.848   0.622  0.4283 -0.2275 -0.3053
   59phy    C23 1578   1.349   2.982   0.548  0.4788  0.2500  0.2927
   59phy    C24 1579   1.400   3.092   0.635 -0.8295  0.5458 -0.3938
   59phy    C22 1580   1.458   2.945   0.443  0.6424  0.2969  0.0423
   59phy    C21 1581   1.447   2.995   0.297  0.4472 -0.2538  0.2319
   59phy    C20 1582   1.556   2.943   0.200  0.2539  0.3403 -0.0161
   59phy    C18 1583   1.524   2.943   0.044 -0.5044 -0.1027  0.4825
   59phy    O01 1584   1.391   2.890   0.029 -0.2408 -0.1225 -0.3937
   59phy    H01 1585   1.331   2.962   0.024  0.2801  0.4856  1.2431
   59phy    C19 1586   1.615   2.829  -0.008  0.2936  0.0663 -0.0328
   59phy    C13 1587   1.555   3.089  -0.023 -0.2369 -0.0219  0.5216
   59phy     H3 1588   1.472   3.154   0.015 -0.5349 -0.3680  0.4722
   59phy    O33 1589   1.669   3.165   0.021 -0.0849  0.1303  0.2315
   59phy    H1B 1590   1.687   3.142   0.110 -1.6961  1.5400  0.9897
   59phy    C12 1591   1.525   3.129  -0.173  0.8302 -0.1951  0.4677
   59phy    O11 1592   1.416   3.054  -0.220  0.2095  0.2747 -0.5520
   59phy    H1A 1593   1.341   3.076  -0.168  0.4533 -1.0945  0.4358
   60phy    C35 1594   0.720   4.106   0.386 -0.1206  0.7165 -0.6884
   60phy    C33 1595   0.725   4.182   0.519  0.1836 -0.1281 -0.2745
   60phy    C34 1596   0.759   4.097   0.644 -0.4108 -0.1524 -0.7666
   60phy    C32 1597   0.788   4.317   0.491 -0.3888  0.2272 -0.2317
   60phy    C31 1598   0.760   4.426   0.587 -0.2222 -0.1219 -0.0658
   60phy    C30 1599   0.841   4.559   0.574  0.1871 -0.2181 -0.3460
   60phy    C28 1600   0.789   4.658   0.684 -0.1882 -0.2799 -0.1542
   60phy    C29 1601   0.894   4.674   0.791 -0.0369  0.3621  0.2561
   60phy    C27 1602   0.773   4.798   0.626  0.0639  0.2241  0.2996
   60phy    C26 1603   0.624   4.832   0.599 -0.0830 -0.1647  0.5535
   60phy    C25 1604   0.607   4.970   0.536  0.1664 -0.1358 -0.0215
   60phy    C23 1605   0.476   4.974   0.459  0.3431 -0.1820 -0.2385
   60phy    C24 1606   0.358   5.029   0.540 -0.0157  0.2713  0.1297
   60phy    C22 1607   0.497   5.065   0.335  0.0822  0.4115 -0.0711
   60phy    C21 1608   0.512   4.980   0.209 -0.2994 -0.0560  0.2104
   60phy    C20 1609   0.591   5.072   0.107 -0.0242 -0.0987  0.2467
   60phy    C18 1610   0.644   5.006  -0.030 -0.3758  0.7350  0.1203
   60phy    O01 1611   0.663   4.864  -0.015 -0.1078  0.8444 -0.2738
   60phy    H01 1612   0.752   4.842  -0.037 -0.6677  0.7855 -2.7769
   60phy    C19 1613   0.770   5.087  -0.053 -0.0402 -0.4740 -0.1598
   60phy    C13 1614   0.530   5.023  -0.143  0.2103 -0.1860 -0.1313
   60phy     H3 1615   0.439   4.979  -0.094  0.5408  0.5737  1.2082
   60phy    O33 1616   0.473   5.153  -0.172  0.1376 -0.2240 -0.2900
   60phy    H1B 1617   0.516   5.200  -0.241 -1.0375 -0.3488 -1.1347
   60phy    C12 1618   0.506   4.930  -0.267 -0.6038 -0.3151 -0.0943
   60phy    O11 1619   0.588   4.948  -0.383 -0.2834 -0.5800 -0.0610
   60phy    H1A 1620   0.602   5.040  -0.395 -0.2795 -0.7985 -2.0311
   61phy    C35 1621   1.693   5.033   1.444  0.2558  0.0921 -0.1917
   61phy    C33 1622   1.632   4.924   1.347 -0.5667  0.1022 -0.6254
   61phy    C34 1623   1.576   4.997   1.221  0.1145 -0.3378  0.0037
   61phy    C32 1624   1.734   4.815   1.306  0.1045  0.3385 -0.7097
   61phy    C31 1625   1.709   4.677   1.373  0.2109 -0.4198  0.1653
   61phy    C30 1626   1.819   4.576   1.347  0.0932  0.2986  0.2195
   61phy    C28 1627   1.805   4.451   1.429  0.2373 -0.0546  0.3689
   61phy    C29 1628   1.804   4.330   1.335  0.0157  0.0089 -0.3440
   61phy    C27 1629   1.913   4.426   1.537 -0.2509 -0.9297  0.2586
   61phy    C26 1630   1.849   4.362   1.663 -0.0872 -0.0348 -0.2428
   61phy    C25 1631   1.953   4.339   1.775  0.4669 -0.2647 -0.0130
   61phy    C23 1632   1.901   4.251   1.891 -0.5444  0.6541 -0.6547
   61phy    C24 1633   2.009   4.167   1.942 -0.8595  0.3421  0.0782
   61phy    C22 1634   1.823   4.328   2.005 -0.5433 -0.1923 -0.2815
   61phy    C21 1635   1.685   4.272   2.037  0.2883 -0.1797  0.8909
   61phy    C20 1636   1.595   4.357   2.127 -0.2480 -0.0932 -0.7582
   61phy    C18 1637   1.621   4.387   2.280 -0.2975  0.1123  0.0045
   61phy    O01 1638   1.750   4.449   2.304  0.1873 -0.7511  0.1431
   61phy    H01 1639   1.753   4.535   2.267 -0.3219 -1.1713 -0.9114
   61phy    C19 1640   1.515   4.497   2.299  0.0565 -0.0517 -0.4171
   61phy    C13 1641   1.604   4.258   2.377 -0.7757  0.1756  0.0875
   61phy     H3 1642   1.510   4.203   2.350 -0.6365  0.4474 -0.9906
   61phy    O33 1643   1.571   4.292   2.515 -0.5516 -0.0197  0.6981
   61phy    H1B 1644   1.632   4.353   2.552  0.5621 -0.7282  0.1004
   61phy    C12 1645   1.722   4.148   2.383 -0.3285  0.1708 -0.5121
   61phy    O11 1646   1.836   4.169   2.464  0.0932  0.1246  0.4140
   61phy    H1A 1647   1.883   4.237   2.418 -0.5561 -1.0301 -2.0888
   62phy    C35 1648   0.815   3.364   1.278 -0.1749  0.3000  0.0442
   62phy    C33 1649   0.883   3.486   1.329  0.4175 -0.7495 -0.2737
   62phy    C34 1650   0.962   3.454   1.454  0.1826  0.4504  0.2262
   62phy    C32 1651   0.976   3.532   1.218 -0.5508 -0.4089  0.3045
   62phy    C31 1652   0.987   3.686   1.184  0.3521  0.7875 -0.7560
   62phy    C30 1653   1.097   3.721   1.084  0.1850  0.6054  0.3987
   62phy    C28 1654   1.118   3.868   1.055  0.2372  0.0907  0.4631
   62phy    C29 1655   1.224   3.936   1.144 -0.8595  0.5459 -0.0215
   62phy    C27 1656   1.161   3.869   0.911 -0.3191 -0.1910 -0.3228
   62phy    C26 1657   1.109   3.999   0.842  0.2905  0.7892  0.2225
   62phy    C25 1658   1.207   4.042   0.732 -0.0558  0.4372  0.1349
   62phy    C23 1659   1.166   4.169   0.658  0.1556  0.4450 -0.0938
   62phy    C24 1660   1.222   4.300   0.711  0.0440 -0.4666  0.2441
   62phy    C22 1661   1.235   4.151   0.522  0.3282  0.1172  0.5273
   62phy    C21 1662   1.176   4.224   0.400  0.4114  0.2361 -0.5748
   62phy    C20 1663   1.214   4.162   0.270  0.1878 -0.4037 -0.1114
   62phy    C18 1664   1.155   4.202   0.128 -0.1428  0.1383 -0.8179
   62phy    O01 1665   1.017   4.169   0.127 -0.3694 -0.4910 -0.1498
   62phy    H01 1666   1.014   4.080   0.159  0.7289 -1.4766 -2.5757
   62phy    C19 1667   1.225   4.108   0.031 -0.0396  0.2769  0.3179
   62phy    C13 1668   1.172   4.351   0.073 -0.0867 -0.2184  0.1271
   62phy     H3 1669   1.247   4.394   0.144 -0.8400  0.7940  0.3269
   62phy    O33 1670   1.243   4.389  -0.050 -0.7379 -0.1012  0.2314
   62phy    H1B 1671   1.188   4.391  -0.126 -0.3092 -2.3648 -0.2131
   62phy    C12 1672   1.090   4.475   0.114 -0.2534  0.4090 -0.0864
   62phy    O11 1673   0.996   4.538   0.043 -0.0662  0.3311  0.0190
   62phy    H1A 1674   0.932   4.472   0.020 -0.8531  0.3772  1.9447
   63phy    C35 1675   1.228   3.508   2.474 -0.1640 -0.0125 -0.1253
   63phy    C33 1676   1.297   3.387   2.533 -0.6419  0.2187 -0.3287
   63phy    C34 1677   1.188   3.296   2.587 -0.5978 -0.4701 -0.1897
   63phy    C32 1678   1.380   3.306   2.435  0.2623  0.3261  0.1872
   63phy    C31 1679   1.513   3.269   2.503  0.1766 -0.3146 -0.5340
   63phy    C30 1680   1.614   3.231   2.395 -0.1300  0.1821  0.3948
   63phy    C28 1681   1.739   3.156   2.449 -0.1636 -0.7827  0.4800
   63phy    C29 1682   1.710   3.007   2.426 -0.1779 -0.1569 -0.6512
   63phy    C27 1683   1.862   3.196   2.361  0.8660 -0.8039  0.0973
   63phy    C26 1684   1.996   3.239   2.426 -0.1196 -0.4431 -0.4459
   63phy    C25 1685   2.103   3.293   2.327  0.5241  0.1719 -0.1432
   63phy    C23 1686   2.247   3.338   2.373 -0.5483  0.3838 -0.0265
   63phy    C24 1687   2.338   3.308   2.257  0.1109 -0.1231  0.2268
   63phy    C22 1688   2.257   3.487   2.413 -0.0070 -0.3652 -0.0762
   63phy    C21 1689   2.211   3.519   2.554 -0.2691 -0.9613 -0.0056
   63phy    C20 1690   2.213   3.669   2.567  0.0976  0.0690  0.6238
   63phy    C18 1691   2.149   3.737   2.699 -0.0149 -0.6742 -0.9190
   63phy    O01 1692   2.239   3.715   2.809  0.3925 -0.1214 -0.1249
   63phy    H01 1693   2.263   3.625   2.814 -0.3248 -0.3360 -0.4037
   63phy    C19 1694   2.168   3.884   2.663 -0.2160  0.2602  0.0641
   63phy    C13 1695   1.999   3.723   2.751  0.0980  0.0568  0.1437
   63phy     H3 1696   1.928   3.758   2.672 -0.9342 -1.4958  0.3273
   63phy    O33 1697   1.976   3.814   2.859 -0.4037 -0.1997 -0.2102
   63phy    H1B 1698   2.002   3.771   2.938  2.1265  1.2549 -0.1519
   63phy    C12 1699   1.943   3.578   2.794 -0.4495 -0.1009 -0.3536
   63phy    O11 1700   1.994   3.537   2.918 -0.9726 -0.7569  0.5467
   63phy    H1A 1701   1.952   3.454   2.931 -1.0827 -0.8247 -0.1975
   64phy    C35 1702   1.259   4.797   0.825  0.3694 -0.2487 -0.2244
   64phy    C33 1703   1.403   4.848   0.815  0.3870 -0.1616  0.1385
   64phy    C34 1704   1.418   5.000   0.843  0.2208  0.3978  0.1050
   64phy    C32 1705   1.497   4.768   0.905  0.9035  0.0910  0.0323
   64phy    C31 1706   1.556   4.632   0.851  0.7233 -0.3035  0.2914
   64phy    C30 1707   1.652   4.567   0.947  0.0836  0.3228  0.4493
   64phy    C28 1708   1.719   4.439   0.889 -0.4231  0.3526  0.2704
   64phy    C29 1709   1.868   4.446   0.938  0.2943  0.0679  0.4292
   64phy    C27 1710   1.645   4.307   0.924 -0.3431 -0.4059  0.0124
   64phy    C26 1711   1.690   4.178   0.852 -0.3613 -0.3663  0.2738
   64phy    C25 1712   1.596   4.066   0.887 -0.0620  0.2203 -0.1836
   64phy    C23 1713   1.630   3.937   0.806  0.0948  0.2353 -0.0868
   64phy    C24 1714   1.576   3.820   0.889 -0.2232  0.6878  0.4220
   64phy    C22 1715   1.567   3.946   0.665  0.3390  0.4874  0.2384
   64phy    C21 1716   1.657   3.893   0.550  0.2032  0.5195  0.6369
   64phy    C20 1717   1.584   3.916   0.418 -0.2048 -0.1181 -0.2920
   64phy    C18 1718   1.667   3.907   0.280  0.2242 -0.1653  0.6267
   64phy    O01 1719   1.778   4.006   0.289 -0.3676 -0.4291  0.6234
   64phy    H01 1720   1.821   4.028   0.208  1.3630 -0.1583  1.5705
   64phy    C19 1721   1.568   3.948   0.173 -0.1499  0.1541  0.4186
   64phy    C13 1722   1.725   3.755   0.258  0.1267  0.0702  0.4946
   64phy     H3 1723   1.783   3.735   0.352  3.1459  2.4567 -0.6880
   64phy    O33 1724   1.636   3.648   0.266  0.5160  0.0984 -0.6567
   64phy    H1B 1725   1.624   3.616   0.178  1.9650  0.9414 -1.2024
   64phy    C12 1726   1.856   3.715   0.180 -0.1322 -0.3112  0.3492
   64phy    O11 1727   1.833   3.655   0.056 -0.0157  0.3784 -0.0164
   64phy    H1A 1728   1.916   3.629   0.020  0.3009  0.3548  0.7324
   65phy    C35 1729   3.026   0.617   2.001 -0.3988 -0.7030 -0.4114
   65phy    C33 1730   2.874   0.639   2.036  0.1131 -0.5173  0.3084
   65phy    C34 1731   2.872   0.727   2.166  0.0865 -0.2525 -0.2254
   65phy    C32 1732   2.803   0.735   1.936 -0.5774 -0.1235 -0.5326
   65phy    C31 1733   2.738   0.659   1.822  0.2230 -0.6726  0.1524
   65phy    C30 1734   2.674   0.750   1.710 -0.1143 -0.3222  0.3066
   65phy    C28 1735   2.591   0.690   1.594  0.3923  0.0554 -0.0390
   65phy    C29 1736   2.458   0.764   1.570 -0.1858  0.6890 -0.2424
   65phy    C27 1737   2.684   0.668   1.475  0.7947  0.2153  0.3914
   65phy    C26 1738   2.663   0.530   1.410  0.3696  0.4300 -0.3564
   65phy    C25 1739   2.728   0.510   1.267 -0.1651  0.5686 -0.2322
   65phy    C23 1740   2.708   0.374   1.202 -0.4112  0.0322 -0.0881
   65phy    C24 1741   2.591   0.368   1.101 -0.5332  0.0717  0.1222
   65phy    C22 1742   2.841   0.325   1.131 -0.4078 -0.2962 -0.2921
   65phy    C21 1743   2.898   0.191   1.184 -0.2664  0.0814 -0.5672
   65phy    C20 1744   3.022   0.150   1.113  0.0248  0.1475 -0.0633
   65phy    C18 1745   3.050  -0.003   1.103 -0.1660  0.3728  0.4902
   65phy    O01 1746   3.045  -0.074   1.231 -0.3100  0.3721  0.0489
   65phy    H01 1747   3.058  -0.015   1.303  0.6591  0.7493 -0.4180
   65phy    C19 1748   3.196  -0.001   1.054 -0.0629  0.0162  0.1341
   65phy    C13 1749   2.949  -0.086   1.002  0.1648 -0.5953  0.0538
   65phy     H3 1750   2.854  -0.088   1.061  0.8156 -0.0553  1.1489
   65phy    O33 1751   2.902  -0.021   0.882  0.0797 -0.2736  0.7099
   65phy    H1B 1752   2.815   0.010   0.901  1.4012  3.1292  2.0234
   65phy    C12 1753   2.935  -0.244   0.991  0.0695  0.1429  0.0227
   65phy    O11 1754   3.021  -0.322   0.910 -0.0487  0.2962  0.6098
   65phy    H1A 1755   3.015  -0.413   0.932  0.5927  0.0422 -0.1872
   66phy    C35 1756   1.067   0.368   1.158  0.5550  0.2859  0.0635
   66phy    C33 1757   1.203   0.432   1.147  0.1923 -0.0325 -0.1009
   66phy    C34 1758   1.221   0.500   1.013  0.3723  0.3719  0.0130
   66phy    C32 1759   1.236   0.521   1.263  0.1849  0.0586 -0.0396
   66phy    C31 1760   1.378   0.522   1.315 -0.0280  0.2631  0.1658
   66phy    C30 1761   1.388   0.630   1.424 -0.0670 -0.3540 -0.1991
   66phy    C28 1762   1.528   0.666   1.475 -0.2409  0.2733  0.0949
   66phy    C29 1763   1.583   0.784   1.395 -0.5215  0.3882  0.6669
   66phy    C27 1764   1.529   0.711   1.621 -0.9189 -0.1662  0.2893
   66phy    C26 1765   1.630   0.628   1.708  0.2159 -0.1370 -0.1706
   66phy    C25 1766   1.664   0.712   1.832  0.4313 -0.1659  0.9485
   66phy    C23 1767   1.779   0.650   1.922  0.1866 -0.2624  0.2403
   66phy    C24 1768   1.871   0.766   1.961  0.2457 -0.4988  0.3843
   66phy    C22 1769   1.726   0.574   2.049 -0.0369 -0.0786  0.1060
   66phy    C21 1770   1.821   0.475   2.127 -0.1281  0.4452  0.4630
   66phy    C20 1771   1.752   0.411   2.247  0.1803 -0.6943 -0.3478
   66phy    C18 1772   1.844   0.363   2.368 -0.1701  0.0072 -0.1074
   66phy    O01 1773   1.932   0.469   2.403  0.2552 -0.5135  0.2423
   66phy    H01 1774   1.912   0.541   2.347 -3.0633 -1.6487 -0.2675
   66phy    C19 1775   1.736   0.326   2.471 -0.0655  0.1912 -0.1625
   66phy    C13 1776   1.944   0.244   2.315 -0.3350  0.3504 -0.0548
   66phy     H3 1777   1.992   0.274   2.219  0.3594 -0.7553 -0.0754
   66phy    O33 1778   1.883   0.125   2.273 -0.0641 -0.2497  0.1975
   66phy    H1B 1779   1.804   0.136   2.223 -0.7220  0.1762  1.2899
   66phy    C12 1780   2.071   0.205   2.405 -0.0433  0.3806  0.6215
   66phy    O11 1781   2.062   0.157   2.533  0.2316  0.6121  0.1593
   66phy    H1A 1782   1.993   0.093   2.531 -0.8593  1.7507  0.4572
   67phy    C35 1783   3.114   0.849   0.927  0.2247  0.1620  0.1025
   67phy    C33 1784   3.109   0.814   1.074  0.1447  0.0987 -0.2895
   67phy    C34 1785   2.982   0.868   1.135 -0.3716  0.1797 -0.3538
   67phy    C32 1786   3.114   0.660   1.101 -0.5993 -0.3177  0.1565
   67phy    C31 1787   3.260   0.613   1.131 -0.0894 -0.0784 -0.4353
   67phy    C30 1788   3.290   0.471   1.182 -0.1182 -0.1054  0.3620
   67phy    C28 1789   3.440   0.439   1.166 -1.0241  0.0877 -0.3058
   67phy    C29 1790   3.524   0.434   1.299  0.0070  0.2063 -0.0348
   67phy    C27 1791   3.459   0.308   1.090 -0.3303 -0.5043  0.1272
   67phy    C26 1792   3.577   0.305   0.992  0.3556 -0.1555 -0.1328
   67phy    C25 1793   3.579   0.162   0.944 -0.5512  0.3484 -0.1343
   67phy    C23 1794   3.674   0.125   0.826 -0.3805  0.1031  0.4193
   67phy    C24 1795   3.809   0.087   0.873 -0.4112 -0.2228  0.6141
   67phy    C22 1796   3.627   0.007   0.751  0.2754  0.8495 -0.3525
   67phy    C21 1797   3.505   0.022   0.656 -0.0952  0.2996  0.5507
   67phy    C20 1798   3.456  -0.116   0.610 -0.1311 -0.0560  0.5043
   67phy    C18 1799   3.327  -0.122   0.514 -0.2645  0.2870  0.8155
   67phy    O01 1800   3.215  -0.084   0.595  0.0772  0.1087 -0.5327
   67phy    H01 1801   3.239  -0.016   0.656  1.8615 -1.2582  0.3928
   67phy    C19 1802   3.300  -0.268   0.474  0.0618  0.1674 -0.5306
   67phy    C13 1803   3.338  -0.025   0.385  0.1125 -0.2028  0.1412
   67phy     H3 1804   3.342   0.077   0.430  0.7923 -0.4620  0.6906
   67phy    O33 1805   3.462  -0.018   0.318 -0.2334  0.1930 -0.6975
   67phy    H1B 1806   3.478  -0.105   0.286 -2.5405 -0.3749 -0.4748
   67phy    C12 1807   3.222   0.032   0.298 -0.2372  0.5833 -0.0194
   67phy    O11 1808   3.191  -0.049   0.188 -0.2995  0.5767  0.0852
   67phy    H1A 1809   3.265  -0.043   0.131 -0.9277  1.1374 -0.6852
   68phy    C35 1810   2.245   0.253   1.275  0.0702  0.1422  0.1102
   68phy    C33 1811   2.278   0.208   1.418 -0.0215  0.7282  0.1420
   68phy    C34 1812   2.314   0.326   1.510  0.5516 -0.0931 -0.2241
   68phy    C32 1813   2.166   0.110   1.473 -0.0772 -0.2359  0.5022
   68phy    C31 1814   2.224  -0.027   1.500  0.3938 -0.0281 -0.4780
   68phy    C30 1815   2.121  -0.129   1.554 -0.2730 -0.0148 -0.0091
   68phy    C28 1816   2.174  -0.274   1.550  0.6886  0.2970  0.4855
   68phy    C29 1817   2.128  -0.353   1.671  0.0610  0.1785 -0.3877
   68phy    C27 1818   2.138  -0.340   1.414 -0.3687 -0.3887 -0.1442
   68phy    C26 1819   2.220  -0.457   1.361  0.0493  0.3364  0.0387
   68phy    C25 1820   2.180  -0.505   1.224  0.0438  0.1136 -0.1729
   68phy    C23 1821   2.238  -0.634   1.164 -0.6407 -0.7786 -0.4643
   68phy    C24 1822   2.143  -0.744   1.198  0.2377 -0.2288 -0.6030
   68phy    C22 1823   2.250  -0.645   1.009  0.5260  0.2058  0.1913
   68phy    C21 1824   2.323  -0.542   0.922  0.4726  0.3611 -0.2118
   68phy    C20 1825   2.369  -0.589   0.784  0.3827  0.2325  0.1662
   68phy    C18 1826   2.264  -0.610   0.669 -0.1432  0.2504 -0.1086
   68phy    O01 1827   2.161  -0.706   0.692  0.0286 -0.7475 -0.1959
   68phy    H01 1828   2.207  -0.782   0.721  2.3793  1.1568  1.4778
   68phy    C19 1829   2.350  -0.666   0.556  0.3448  0.1816  0.2744
   68phy    C13 1830   2.195  -0.469   0.625  0.3146  0.2424 -0.0165
   68phy     H3 1831   2.137  -0.438   0.716  0.0687  0.5865 -0.2843
   68phy    O33 1832   2.276  -0.358   0.621  0.4841 -0.4782 -0.1529
   68phy    H1B 1833   2.293  -0.332   0.532  1.5456 -0.0951  0.1468
   68phy    C12 1834   2.061  -0.453   0.540  0.1736 -0.9849 -0.2897
   68phy    O11 1835   1.990  -0.571   0.533  0.1435 -0.0274 -0.4551
   68phy    H1A 1836   2.032  -0.630   0.593  0.6952 -0.2334 -1.0316
   69phy    C35 1837   2.935   2.952   2.434  0.1349  0.2068  0.1778
   69phy    C33 1838   2.975   3.050   2.320 -0.2036 -0.8930 -0.4131
   69phy    C34 1839   3.021   2.965   2.203 -0.2873  0.5139 -0.6993
   69phy    C32 1840   2.850   3.128   2.267 -0.1455 -0.0996  0.0670
   69phy    C31 1841   2.842   3.274   2.311 -0.2557  0.3307 -0.0364
   69phy    C30 1842   2.727   3.360   2.259  0.1584  0.5252 -0.1456
   69phy    C28 1843   2.745   3.509   2.275  0.1529 -0.0645 -0.3895
   69phy    C29 1844   2.744   3.592   2.143 -0.1948 -0.0170 -0.0230
   69phy    C27 1845   2.641   3.560   2.374  0.0618 -0.3321  0.0202
   69phy    C26 1846   2.706   3.649   2.478 -0.1973  0.0550  0.6629
   69phy    C25 1847   2.611   3.700   2.586 -1.0206 -0.3774 -0.3757
   69phy    C23 1848   2.676   3.790   2.691  0.1553  0.1132  0.0124
   69phy    C24 1849   2.717   3.933   2.645 -0.2285  0.0999  0.0807
   69phy    C22 1850   2.568   3.820   2.788 -0.3493 -0.5371  0.2913
   69phy    C21 1851   2.609   3.801   2.933 -0.1887 -0.0869 -0.2453
   69phy    C20 1852   2.519   3.825   3.053 -0.4151 -0.2982 -0.0661
   69phy    C18 1853   2.563   3.801   3.202 -0.1447 -0.3538  0.3559
   69phy    O01 1854   2.687   3.872   3.229  0.6125 -0.0206  0.1372
   69phy    H01 1855   2.684   3.951   3.178 -1.2241  0.0272  0.2576
   69phy    C19 1856   2.459   3.883   3.276  0.8886 -0.2780 -0.2654
   69phy    C13 1857   2.569   3.648   3.251 -0.2358 -0.1907  0.0202
   69phy     H3 1858   2.468   3.601   3.245 -0.2077 -0.6915  2.4041
   69phy    O33 1859   2.594   3.642   3.394 -0.0809  0.2341 -0.0766
   69phy    H1B 1860   2.594   3.727   3.434 -1.6243  0.6112 -0.8012
   69phy    C12 1861   2.671   3.545   3.187 -0.7238 -0.1706  0.0490
   69phy    O11 1862   2.663   3.415   3.224  0.0421  0.1882  0.0808
   69phy    H1A 1863   2.590   3.405   3.282 -0.4467 -0.1231 -0.5675
   70phy    C35 1864   0.959   5.089   0.811 -0.0148  0.0922  0.4696
   70phy    C33 1865   0.991   5.230   0.776 -0.1624 -0.0746  0.1213
   70phy    C34 1866   0.877   5.329   0.822  0.1857  0.2798  0.2931
   70phy    C32 1867   1.131   5.265   0.827 -0.0588  0.2204 -0.4557
   70phy    C31 1868   1.226   5.331   0.717  0.2540  0.5676 -0.0230
   70phy    C30 1869   1.364   5.352   0.782 -0.0119  0.3457  0.1480
   70phy    C28 1870   1.470   5.404   0.683 -0.0378  0.6675  0.3163
   70phy    C29 1871   1.480   5.557   0.666 -0.1436 -0.4662  0.1749
   70phy    C27 1872   1.601   5.340   0.733  0.1450 -0.2727  0.5339
   70phy    C26 1873   1.701   5.301   0.625 -0.4302 -0.1157 -0.2289
   70phy    C25 1874   1.807   5.193   0.661 -0.7808  0.3781 -0.2289
   70phy    C23 1875   1.904   5.149   0.544  0.3834 -0.5992 -0.3443
   70phy    C24 1876   2.050   5.139   0.593 -0.0737 -0.3517 -0.0814
   70phy    C22 1877   1.844   5.026   0.475  0.0815 -0.3432 -0.7913
   70phy    C21 1878   1.877   4.993   0.332 -0.5856 -0.7085 -0.1668
   70phy    C20 1879   1.783   4.886   0.277 -0.1464  0.5715 -0.2130
   70phy    C18 1880   1.784   4.840   0.127 -0.9720 -0.4684  0.4727
   70phy    O01 1881   1.781   4.961   0.046 -0.0144 -0.1767  0.1085
   70phy    H01 1882   1.835   5.028   0.083  0.4280 -0.8854  0.7748
   70phy    C19 1883   1.649   4.774   0.117  0.2439 -0.0254  0.2861
   70phy    C13 1884   1.904   4.752   0.064  0.0529 -0.5331  0.0624
   70phy     H3 1885   1.935   4.685   0.148  0.0409 -0.6738 -0.0464
   70phy    O33 1886   1.880   4.653  -0.033 -0.7529  0.1018 -0.3089
   70phy    H1B 1887   1.910   4.686  -0.115 -0.0446  2.8985  0.9887
   70phy    C12 1888   2.052   4.813   0.062  0.2250 -0.1758 -0.3739
   70phy    O11 1889   2.072   4.883  -0.054  0.1018  0.0263 -0.0189
   70phy    H1A 1890   2.144   4.942  -0.046  0.4178 -0.4387  0.5922
   71phy    C35 1891   2.135   1.212   0.932  0.7294 -0.0231  0.1774
   71phy    C33 1892   2.067   1.117   1.029  0.0873  0.3738 -0.6430
   71phy    C34 1893   2.019   1.187   1.158 -0.1635  0.1059  0.2925
   71phy    C32 1894   1.954   1.046   0.952  0.0274  0.4261  0.0959
   71phy    C31 1895   1.929   0.902   0.992  0.1717  0.2452  0.4854
   71phy    C30 1896   1.823   0.829   0.912 -0.5437 -0.0169 -0.4464
   71phy    C28 1897   1.800   0.688   0.966  0.0307  0.4898  0.4276
   71phy    C29 1898   1.645   0.679   0.985  0.4240 -0.1279 -0.5462
   71phy    C27 1899   1.849   0.569   0.881  0.3891  0.2191 -0.0281
   71phy    C26 1900   1.999   0.548   0.862 -0.4310  0.0470  0.5842
   71phy    C25 1901   2.044   0.428   0.777  0.1650  0.1313  0.3223
   71phy    C23 1902   2.193   0.396   0.796  0.1627 -0.0867 -0.0492
   71phy    C24 1903   2.224   0.297   0.905  0.3101  0.8155 -0.1410
   71phy    C22 1904   2.264   0.352   0.667  0.5481  0.2504  0.2396
   71phy    C21 1905   2.315   0.463   0.563 -0.0281  0.0379 -0.2681
   71phy    C20 1906   2.356   0.408   0.429 -0.6536  0.6029 -0.3036
   71phy    C18 1907   2.245   0.341   0.335 -0.1640  0.2985  0.2498
   71phy    O01 1908   2.222   0.206   0.381  0.0201 -0.0450  0.3056
   71phy    H01 1909   2.293   0.160   0.423 -1.0792 -1.4269  0.7413
   71phy    C19 1910   2.314   0.330   0.200  0.0676  0.0254 -0.0069
   71phy    C13 1911   2.102   0.413   0.315  0.9633 -0.0876  0.2800
   71phy     H3 1912   2.059   0.427   0.418 -0.4255 -0.3882 -0.2328
   71phy    O33 1913   2.108   0.551   0.280 -0.0849 -0.9391 -0.1656
   71phy    H1B 1914   2.097   0.566   0.188  1.3495 -0.6785 -0.3147
   71phy    C12 1915   1.969   0.339   0.266 -0.0381 -0.0047  0.3477
   71phy    O11 1916   1.970   0.200   0.268  0.6823  0.3329 -0.4433
   71phy    H1A 1917   2.043   0.172   0.320 -0.2197  1.5184  1.5839
   72phy    C35 1918   2.321   1.463   1.383 -0.1835 -0.4461  0.0650
   72phy    C33 1919   2.378   1.604   1.368  0.0443  0.3302  0.1090
   72phy    C34 1920   2.396   1.670   1.509 -0.2225  0.1183 -0.0552
   72phy    C32 1921   2.514   1.609   1.283  0.1126  0.5071 -0.1252
   72phy    C31 1922   2.506   1.577   1.131  0.0641 -0.3519 -0.1888
   72phy    C30 1923   2.632   1.603   1.048  0.3802  0.2035 -0.3250
   72phy    C28 1924   2.628   1.558   0.901  0.1324 -0.0395 -0.4015
   72phy    C29 1925   2.695   1.664   0.811  0.5402  0.4941  0.0449
   72phy    C27 1926   2.694   1.419   0.882 -0.4133 -0.2514 -0.0100
   72phy    C26 1927   2.611   1.324   0.786  0.2585 -0.3320  0.4467
   72phy    C25 1928   2.681   1.188   0.769  0.3197 -0.4522 -0.2024
   72phy    C23 1929   2.640   1.094   0.652  0.0662 -0.4965 -0.6627
   72phy    C24 1930   2.757   1.003   0.616 -0.4306  0.4510 -0.3936
   72phy    C22 1931   2.514   1.008   0.682 -0.2800 -0.3838 -0.1811
   72phy    C21 1932   2.426   0.992   0.562 -0.0535  0.3244 -0.0530
   72phy    C20 1933   2.310   0.895   0.584 -0.0668 -0.6623 -0.3450
   72phy    C18 1934   2.177   0.911   0.497  0.3865 -0.0350  0.5019
   72phy    O01 1935   2.126   1.045   0.519 -0.1057 -0.6045 -0.4165
   72phy    H01 1936   2.162   1.081   0.598  2.0874 -1.2792 -1.0411
   72phy    C19 1937   2.080   0.808   0.564  0.5349 -0.4359  0.1586
   72phy    C13 1938   2.199   0.882   0.343 -0.2592  0.4469 -0.3338
   72phy     H3 1939   2.269   0.965   0.315  0.5135  0.0052  0.2558
   72phy    O33 1940   2.284   0.769   0.304  0.1560 -0.0382  0.2890
   72phy    H1B 1941   2.226   0.701   0.277 -0.9327  0.2837  1.6987
   72phy    C12 1942   2.102   0.930   0.229 -0.0865 -0.0563  0.4307
   72phy    O11 1943   2.037   1.052   0.245  0.1378 -0.1792  0.0604
   72phy    H1A 1944   2.050   1.065   0.337 -1.6099  3.3044 -0.0327
   73phy    C35 1945   2.240   2.101   1.538 -0.0031  0.3021 -0.0347
   73phy    C33 1946   2.389   2.108   1.527  0.2132  0.1692  0.2780
   73phy    C34 1947   2.462   2.073   1.655 -0.0324  0.5074 -0.0667
   73phy    C32 1948   2.439   2.041   1.397 -0.4875 -0.0533  0.0058
   73phy    C31 1949   2.566   2.106   1.334 -0.3483  0.5481  0.3497
   73phy    C30 1950   2.657   2.004   1.268 -0.5278  0.1841 -0.2995
   73phy    C28 1951   2.769   2.076   1.191 -0.0613  0.9506  0.1664
   73phy    C29 1952   2.897   2.100   1.276 -0.1715 -0.4181  0.2011
   73phy    C27 1953   2.808   1.992   1.067  0.0334  0.3164 -0.0674
   73phy    C26 1954   2.879   2.071   0.949 -0.3546 -0.2835 -0.1849
   73phy    C25 1955   2.923   1.985   0.832 -0.6589 -0.6020  0.2862
   73phy    C23 1956   3.031   2.044   0.737 -0.2433  0.0048  0.4113
   73phy    C24 1957   3.095   1.926   0.670  0.0396  0.1114 -0.2513
   73phy    C22 1958   2.978   2.132   0.617  0.5856 -0.0179  0.0141
   73phy    C21 1959   2.945   2.282   0.642 -0.0430  0.5902  0.0797
   73phy    C20 1960   2.944   2.357   0.514 -0.3675 -0.1446  0.6060
   73phy    C18 1961   2.901   2.506   0.497 -0.0050  0.0687 -0.0427
   73phy    O01 1962   2.766   2.519   0.544 -0.4880 -0.1270 -0.0796
   73phy    H01 1963   2.759   2.610   0.568  0.3635 -0.0042 -0.2381
   73phy    C19 1964   2.916   2.545   0.347  0.7599  0.3235  0.0122
   73phy    C13 1965   2.994   2.601   0.591  0.4509  0.1283 -0.0885
   73phy     H3 1966   2.973   2.564   0.694 -1.6109 -0.6970 -0.7545
   73phy    O33 1967   3.136   2.582   0.593 -0.5612  0.1483 -0.4025
   73phy    H1B 1968   3.161   2.593   0.683 -1.7213 -1.7587  0.2111
   73phy    C12 1969   2.943   2.741   0.648 -0.0421  0.4827  0.6091
   73phy    O11 1970   2.812   2.782   0.622  0.0807  0.4551 -0.0705
   73phy    H1A 1971   2.811   2.838   0.547  2.4925  2.3623  1.1955
   74phy    C35 1972   3.476   2.392   1.344  0.2940 -0.3355  0.3869
   74phy    C33 1973   3.564   2.501   1.277  0.1663 -0.2054 -0.4236
   74phy    C34 1974   3.578   2.607   1.389 -0.5154 -0.1463 -0.2733
   74phy    C32 1975   3.689   2.440   1.219  0.1645  0.6201 -0.1096
   74phy    C31 1976   3.722   2.494   1.078  0.2672 -0.0704 -0.1640
   74phy    C30 1977   3.842   2.430   1.007  0.4314 -0.0862 -0.1801
   74phy    C28 1978   3.862   2.485   0.865  0.5764 -0.3928 -0.3670
   74phy    C29 1979   3.967   2.597   0.870 -0.5075  0.4762  0.0623
   74phy    C27 1980   3.916   2.363   0.784  0.0066 -0.4053  0.5171
   74phy    C26 1981   3.889   2.358   0.631  0.0451  0.1307  0.2059
   74phy    C25 1982   3.929   2.219   0.570 -0.4501  0.0039 -0.3651
   74phy    C23 1983   3.869   2.175   0.433  0.5259 -0.1390  0.1265
   74phy    C24 1984   3.957   2.064   0.381  0.4292 -0.0397  0.1688
   74phy    C22 1985   3.711   2.147   0.430 -0.4501 -0.5031 -0.3981
   74phy    C21 1986   3.635   2.148   0.296 -0.2123 -0.3989  0.1532
   74phy    C20 1987   3.492   2.106   0.317 -0.5606 -0.3823  0.3804
   74phy    C18 1988   3.390   2.104   0.203 -0.6686 -0.2548  0.0346
   74phy    O01 1989   3.376   2.237   0.153  0.3903 -0.3991 -0.3073
   74phy    H01 1990   3.458   2.265   0.119  0.4923 -0.3512 -0.0240
   74phy    C19 1991   3.263   2.074   0.279 -0.1804  0.2390 -0.3080
   74phy    C13 1992   3.426   2.001   0.080 -0.5352 -0.1367 -0.2804
   74phy     H3 1993   3.516   2.050   0.034 -1.1224  0.4797 -0.8043
   74phy    O33 1994   3.491   1.879   0.119  0.1122  0.3322 -0.3500
   74phy    H1B 1995   3.535   1.880   0.201 -1.7273  0.2405  0.7030
   74phy    C12 1996   3.369   2.006  -0.066  0.3326 -0.1677  0.0087
   74phy    O11 1997   3.325   2.138  -0.104  0.1340 -0.1780 -0.0777
   74phy    H1A 1998   3.330   2.145  -0.198  1.5463  0.4112  0.0222
   75phy    C35 1999   4.936   2.179   2.254  0.1388 -0.0103  0.3501
   75phy    C33 2000   4.799   2.116   2.275  0.1736  0.3403 -0.2503
   75phy    C34 2001   4.725   2.188   2.383  0.4125  0.5786  0.0170
   75phy    C32 2002   4.730   2.119   2.135 -0.6227  0.2058 -0.2715
   75phy    C31 2003   4.614   2.026   2.112  0.0420  0.5171 -0.4417
   75phy    C30 2004   4.563   2.025   1.970  0.9106  0.0361  0.4565
   75phy    C28 2005   4.471   1.909   1.929  0.5488 -0.0226  0.5353
   75phy    C29 2006   4.320   1.948   1.940  0.2861 -0.0149  0.2461
   75phy    C27 2007   4.497   1.875   1.781 -0.4908  0.2143 -0.1681
   75phy    C26 2008   4.620   1.789   1.738  0.0775  0.1811 -0.5667
   75phy    C25 2009   4.610   1.744   1.590 -0.3374 -0.5994 -0.0874
   75phy    C23 2010   4.730   1.660   1.545 -0.0218  0.0918  0.8399
   75phy    C24 2011   4.711   1.512   1.577 -0.0418 -0.0951  0.1478
   75phy    C22 2012   4.721   1.662   1.393 -0.1479  0.1737  0.8123
   75phy    C21 2013   4.809   1.754   1.315  0.3210 -0.1439  0.1107
   75phy    C20 2014   4.771   1.747   1.166 -0.1312 -0.4575 -0.4324
   75phy    C18 2015   4.816   1.863   1.069  0.1729  0.4233  0.3793
   75phy    O01 2016   4.816   1.988   1.138 -0.2086  0.1257  0.0348
   75phy    H01 2017   4.762   1.981   1.214 -1.0346 -0.6532 -0.6131
   75phy    C19 2018   4.716   1.869   0.952  0.3582  0.2784 -0.4039
   75phy    C13 2019   4.961   1.839   1.007 -0.3367  0.3002  0.1017
   75phy     H3 2020   5.027   1.829   1.097 -0.3873 -0.6962  0.0393
   75phy    O33 2021   4.993   1.711   0.950 -0.0398  0.3872  0.7402
   75phy    H1B 2022   4.958   1.709   0.863  1.9845  1.1751 -0.1478
   75phy    C12 2023   5.063   1.950   0.958 -0.4016  0.1456  0.0096
   75phy    O11 2024   5.019   2.082   0.953 -0.2570 -0.0842 -0.3546
   75phy    H1A 2025   4.964   2.095   1.028  0.4748 -1.4330  0.4461
   76phy    C35 2026   3.594   1.777   1.596 -0.3248 -0.2707 -0.2039
   76phy    C33 2027   3.527   1.719   1.717  0.1267 -0.5829  0.3282
   76phy    C34 2028   3.432   1.605   1.678  0.0310  0.4700 -0.2941
   76phy    C32 2029   3.632   1.673   1.822  0.7086  0.0044 -0.5087
   76phy    C31 2030   3.592   1.737   1.957 -0.4398 -0.1313 -0.1929
   76phy    C30 2031   3.654   1.679   2.085 -0.5863 -0.4022  0.3477
   76phy    C28 2032   3.583   1.704   2.219  0.5451  0.8823 -0.2173
   76phy    C29 2033   3.466   1.601   2.245 -0.4722  0.3365 -0.0384
   76phy    C27 2034   3.682   1.703   2.331 -0.0579 -0.3022 -0.7223
   76phy    C26 2035   3.649   1.803   2.442 -0.1107  0.0235 -0.1710
   76phy    C25 2036   3.754   1.809   2.552  0.0997  0.3807 -0.5468
   76phy    C23 2037   3.693   1.899   2.667 -0.6527 -0.0142 -0.3197
   76phy    C24 2038   3.638   1.816   2.782  0.0576  0.2903 -0.1229
   76phy    C22 2039   3.807   1.996   2.714  0.3816  0.3433 -0.0164
   76phy    C21 2040   3.756   2.106   2.803  0.2266  0.1377  0.1400
   76phy    C20 2041   3.872   2.179   2.869  0.2998  0.3653  0.0767
   76phy    C18 2042   3.857   2.285   2.988 -0.1521 -0.2568  0.2223
   76phy    O01 2043   3.842   2.224   3.117 -0.0879  0.5771 -0.3491
   76phy    H01 2044   3.794   2.280   3.176  0.4756  1.0651 -0.3410
   76phy    C19 2045   4.001   2.342   2.993  0.0512  0.1084 -0.1939
   76phy    C13 2046   3.741   2.400   2.967 -0.2634 -0.5740 -0.4633
   76phy     H3 2047   3.728   2.421   2.858  0.2703 -3.3901 -1.1744
   76phy    O33 2048   3.774   2.529   3.022  0.0356  0.2685  0.4406
   76phy    H1B 2049   3.825   2.519   3.100  1.8377 -0.4493 -0.7377
   76phy    C12 2050   3.594   2.367   3.017 -0.1642  0.2353  0.5067
   76phy    O11 2051   3.576   2.346   3.149  0.4015  0.3850 -0.0975
   76phy    H1A 2052   3.573   2.427   3.197 -0.1769  0.0104  0.5056
   77phy    C35 2053   2.757   1.252   1.230  0.0388 -0.0943  0.1569
   77phy    C33 2054   2.667   1.145   1.283  0.2823 -0.0557  0.0006
   77phy    C34 2055   2.600   1.191   1.411 -0.1447 -0.4570  0.7962
   77phy    C32 2056   2.568   1.096   1.179  0.1560  0.0498 -0.1439
   77phy    C31 2057   2.557   0.945   1.182  0.9031  0.0661  0.9681
   77phy    C30 2058   2.434   0.892   1.106  0.1342 -0.3556  0.2595
   77phy    C28 2059   2.434   0.739   1.079  0.5693 -0.2496  0.1819
   77phy    C29 2060   2.286   0.699   1.104 -0.0548 -0.0605  0.3148
   77phy    C27 2061   2.476   0.692   0.932  0.0127 -0.0860 -0.3528
   77phy    C26 2062   2.625   0.686   0.893  0.0902 -0.0180  0.6108
   77phy    C25 2063   2.660   0.590   0.779  0.0649  0.5666  0.3368
   77phy    C23 2064   2.806   0.595   0.716  0.1228  0.0744  0.2081
   77phy    C24 2065   2.912   0.530   0.803  0.6857  0.1195  0.9012
   77phy    C22 2066   2.818   0.522   0.583 -0.2598  0.2454 -0.1541
   77phy    C21 2067   2.785   0.592   0.450 -1.1290  0.0723 -0.8682
   77phy    C20 2068   2.763   0.492   0.333 -0.3064 -0.4928 -0.4868
   77phy    C18 2069   2.728   0.544   0.188  0.2194 -0.3658  0.1024
   77phy    O01 2070   2.704   0.423   0.116 -0.3140 -0.4451  0.2280
   77phy    H01 2071   2.772   0.364   0.143 -0.2822 -0.5582 -0.0962
   77phy    C19 2072   2.842   0.619   0.116 -0.5002  0.0774  0.3824
   77phy    C13 2073   2.587   0.631   0.181  0.2599  0.8135 -0.0760
   77phy     H3 2074   2.517   0.564   0.238  0.5843  0.6406  0.1237
   77phy    O33 2075   2.573   0.745   0.269 -0.5603  0.2809  0.0792
   77phy    H1B 2076   2.482   0.757   0.289 -1.0463 -0.3394 -1.6614
   77phy    C12 2077   2.489   0.644   0.055  1.0387  0.0957 -0.5501
   77phy    O11 2078   2.478   0.531  -0.027 -0.3317  0.1442 -0.0556
   77phy    H1A 2079   2.555   0.485   0.001 -1.6530 -1.6966  0.7454
   78phy    C35 2080   5.063   0.996   1.236 -0.2742 -0.4476 -0.2096
   78phy    C33 2081   4.963   0.880   1.247  0.0444 -0.0202  0.2114
   78phy    C34 2082   4.967   0.818   1.386 -0.0743  0.0537 -0.2686
   78phy    C32 2083   4.828   0.936   1.212  0.1236  0.0060  0.6251
   78phy    C31 2084   4.715   0.851   1.140  0.1096 -0.4013  0.1831
   78phy    C30 2085   4.579   0.924   1.149 -0.3848  0.6621  0.0193
   78phy    C28 2086   4.460   0.854   1.087  0.0361  0.4525 -0.4150
   78phy    C29 2087   4.375   0.789   1.194 -0.5812 -0.5900 -0.3958
   78phy    C27 2088   4.378   0.962   1.007 -0.1834 -0.1678 -0.2401
   78phy    C26 2089   4.298   0.905   0.886  0.1778  0.1720 -0.2050
   78phy    C25 2090   4.230   1.014   0.811  0.1567  0.0396 -0.5795
   78phy    C23 2091   4.133   0.946   0.706 -0.5218  0.3904 -0.3656
   78phy    C24 2092   3.988   0.983   0.738 -0.6267  0.3892 -0.3405
   78phy    C22 2093   4.173   0.981   0.564  0.6579  0.0173  0.3214
   78phy    C21 2094   4.218   0.868   0.468  0.6058  0.0507  0.2381
   78phy    C20 2095   4.248   0.933   0.328 -0.2630 -0.9926  0.3069
   78phy    C18 2096   4.307   0.848   0.213 -0.3335  0.0621  0.5294
   78phy    O01 2097   4.439   0.794   0.247  0.4708 -0.2621  0.4327
   78phy    H01 2098   4.496   0.861   0.282  0.8625  0.6129 -1.6836
   78phy    C19 2099   4.337   0.959   0.108  0.2315 -0.5722 -0.1680
   78phy    C13 2100   4.211   0.729   0.157 -0.0597  0.2100 -0.2646
   78phy     H3 2101   4.196   0.659   0.243  1.8216 -0.3947 -0.3765
   78phy    O33 2102   4.071   0.759   0.134  0.2398  0.3931  0.2155
   78phy    H1B 2103   4.051   0.780   0.045 -2.2508 -2.3752 -0.0561
   78phy    C12 2104   4.267   0.600   0.080 -0.8608  0.3434 -0.6349
   78phy    O11 2105   4.407   0.576   0.102 -0.1143  0.1681 -0.5287
   78phy    H1A 2106   4.439   0.651   0.147  0.8797  0.1992 -1.2621
   79phy    C35 2107   3.312   1.140   1.256 -0.4156  0.3002 -0.1816
   79phy    C33 2108   3.199   1.238   1.250 -0.1441  0.0666 -0.4421
   79phy    C34 2109   3.207   1.313   1.386 -0.4013 -0.1720 -0.2649
   79phy    C32 2110   3.219   1.338   1.133 -0.4321  0.2590 -0.7638
   79phy    C31 2111   3.152   1.310   1.001 -0.3190  0.6388 -0.1711
   79phy    C30 2112   3.197   1.394   0.879 -0.3636 -0.4570  0.2216
   79phy    C28 2113   3.108   1.375   0.750 -0.4316 -0.3730 -0.2807
   79phy    C29 2114   3.083   1.508   0.685 -0.6366 -0.0035  0.0089
   79phy    C27 2115   3.171   1.285   0.646  0.2187  0.2820  0.2942
   79phy    C26 2116   3.124   1.142   0.648  0.2172  0.8829 -0.1493
   79phy    C25 2117   3.189   1.050   0.546 -0.6364  0.4056  0.4545
   79phy    C23 2118   3.135   0.906   0.532  0.2464  0.1192  0.1418
   79phy    C24 2119   3.024   0.901   0.426  0.5135  0.0199  0.6205
   79phy    C22 2120   3.251   0.823   0.481  0.2266  0.5278  0.4255
   79phy    C21 2121   3.273   0.696   0.558  0.4219  0.1173  0.4843
   79phy    C20 2122   3.346   0.588   0.483 -0.2621 -0.0153 -0.4248
   79phy    C18 2123   3.364   0.452   0.554 -0.0385 -0.0997  0.4838
   79phy    O01 2124   3.419   0.474   0.681 -0.0124  0.3454 -0.4348
   79phy    H01 2125   3.480   0.546   0.678 -0.5925  0.8593 -0.1602
   79phy    C19 2126   3.467   0.373   0.470 -0.0222 -0.1412  0.1891
   79phy    C13 2127   3.224   0.368   0.574  0.6784  0.3164  0.3366
   79phy     H3 2128   3.153   0.445   0.613 -0.5301  0.1278 -1.3617
   79phy    O33 2129   3.145   0.321   0.455 -0.3962 -0.2241 -0.0614
   79phy    H1B 2130   3.185   0.359   0.380  1.1725  0.2656  0.9653
   79phy    C12 2131   3.188   0.262   0.687 -0.2037  0.0791 -0.0962
   79phy    O11 2132   3.264   0.259   0.802 -0.1127 -0.2961  0.2141
   79phy    H1A 2133   3.333   0.322   0.792  0.5412 -0.9181  0.7174
   80phy    C35 2134   4.243   1.694   1.487  0.4318 -0.0886 -0.1786
   80phy    C33 2135   4.124   1.611   1.529  0.2221  0.8253  0.8739
   80phy    C34 2136   4.093   1.624   1.678 -0.5750 -0.2137  0.2718
   80phy    C32 2137   4.014   1.621   1.426 -0.0472 -0.4134  0.2510
   80phy    C31 2138   3.949   1.491   1.376 -0.1547  0.0277  0.0476
   80phy    C30 2139   3.810   1.519   1.316 -0.1136  0.1944 -0.8598
   80phy    C28 2140   3.725   1.400   1.277 -0.3813  0.1916  0.0542
   80phy    C29 2141   3.606   1.390   1.377 -0.2541 -0.0954 -0.2182
   80phy    C27 2142   3.670   1.427   1.135  0.0223 -0.1597 -0.1463
   80phy    C26 2143   3.692   1.312   1.037  0.0441  0.2216  0.5444
   80phy    C25 2144   3.613   1.324   0.906 -0.3863 -0.1770  0.0599
   80phy    C23 2145   3.610   1.200   0.813  0.5247 -0.5364  0.7878
   80phy    C24 2146   3.488   1.114   0.832 -0.2945 -1.0174 -0.1899
   80phy    C22 2147   3.605   1.256   0.670  0.4013 -0.6736  0.1718
   80phy    C21 2148   3.653   1.160   0.554 -0.6008  0.2246  0.2566
   80phy    C20 2149   3.598   1.200   0.420 -0.0391  0.0862 -0.3061
   80phy    C18 2150   3.636   1.113   0.289  0.5052 -0.0723  0.4740
   80phy    O01 2151   3.776   1.113   0.264  0.3499  0.1158 -0.0305
   80phy    H01 2152   3.781   1.067   0.183  0.4561 -1.0292  0.6059
   80phy    C19 2153   3.567   1.199   0.182 -0.1526 -0.0020 -0.4123
   80phy    C13 2154   3.584   0.958   0.289 -0.3201 -0.0093 -0.0050
   80phy     H3 2155   3.512   0.953   0.375  0.5571 -1.3954  0.6962
   80phy    O33 2156   3.492   0.909   0.187  0.5340 -0.4745 -0.1075
   80phy    H1B 2157   3.536   0.856   0.123  1.0574 -0.9411  0.6323
   80phy    C12 2158   3.673   0.841   0.363 -0.4357  0.4737 -0.3371
   80phy    O11 2159   3.694   0.715   0.307 -0.3060  0.1686  0.7200
   80phy    H1A 2160   3.612   0.680   0.280  1.5886 -2.6259 -2.1293
   81phy    C35 2161   2.869   1.541   1.418  0.1175  0.2188  0.4140
   81phy    C33 2162   2.930   1.677   1.404  0.3876 -0.0321 -0.0422
   81phy    C34 2163   2.866   1.759   1.511  0.2600 -0.3892  0.1406
   81phy    C32 2164   3.085   1.676   1.408  0.4921 -0.6971  0.2135
   81phy    C31 2165   3.155   1.763   1.302 -0.5139 -0.0696  0.2005
   81phy    C30 2166   3.295   1.721   1.273 -1.2237  0.5461  0.1744
   81phy    C28 2167   3.361   1.809   1.168 -0.2836 -0.2521  0.2621
   81phy    C29 2168   3.481   1.878   1.227 -0.2181 -0.2271 -0.3146
   81phy    C27 2169   3.411   1.727   1.048  0.1686 -0.3129  0.4385
   81phy    C26 2170   3.398   1.791   0.909  0.3076  0.7934 -0.1167
   81phy    C25 2171   3.453   1.713   0.789  0.4818 -0.1509 -0.4659
   81phy    C23 2172   3.453   1.778   0.656  0.4551  0.0546 -0.0932
   81phy    C24 2173   3.575   1.871   0.625 -0.1841  0.1912 -0.2337
   81phy    C22 2174   3.467   1.665   0.559  0.3723 -0.1512  0.5144
   81phy    C21 2175   3.369   1.665   0.439 -0.6108  0.2901  0.0709
   81phy    C20 2176   3.348   1.534   0.370 -0.0260  0.1173 -0.2202
   81phy    C18 2177   3.234   1.531   0.261 -0.2420 -0.3865 -0.1785
   81phy    O01 2178   3.111   1.550   0.329 -0.1509 -0.6045 -0.0053
   81phy    H01 2179   3.130   1.542   0.421  0.9214  0.3032 -0.1248
   81phy    C19 2180   3.239   1.382   0.218 -0.4526 -0.1694 -0.6745
   81phy    C13 2181   3.244   1.629   0.133 -0.6178  0.5255 -0.2316
   81phy     H3 2182   3.241   1.732   0.176  0.4776  0.6029 -0.2968
   81phy    O33 2183   3.375   1.638   0.071  0.1651 -0.2079 -0.7711
   81phy    H1B 2184   3.410   1.724   0.083  0.8922 -0.2556 -2.3557
   81phy    C12 2185   3.129   1.679   0.045  0.0041  0.4536 -0.3745
   81phy    O11 2186   3.107   1.609  -0.073 -0.1996  0.2344  0.0342
   81phy    H1A 2187   3.030   1.647  -0.109  0.1906  0.0497 -1.0259
   82phy    C35 2188   1.960   2.268   0.970 -0.2352  0.8253  0.0341
   82phy    C33 2189   2.088   2.214   1.041 -0.0204 -0.1630  0.4695
   82phy    C34 2190   2.049   2.138   1.162  0.1279 -0.1579  0.3896
   82phy    C32 2191   2.179   2.124   0.960  0.2833  0.0800 -0.4487
   82phy    C31 2192   2.295   2.189   0.887 -0.5151 -0.2417  0.0419
   82phy    C30 2193   2.398   2.087   0.828  0.3990  0.2124 -0.0628
   82phy    C28 2194   2.500   2.143   0.722  0.3660  0.6396 -0.2272
   82phy    C29 2195   2.616   2.208   0.798  0.1172 -0.3263  0.1188
   82phy    C27 2196   2.545   2.025   0.638  0.1462  0.2601 -0.6086
   82phy    C26 2197   2.579   2.046   0.494 -0.0985 -0.0470 -0.4516
   82phy    C25 2198   2.634   1.917   0.442 -0.2716  0.3246  0.5284
   82phy    C23 2199   2.697   1.917   0.297 -0.1866  0.3171 -0.0914
   82phy    C24 2200   2.835   1.985   0.291  0.0963 -0.3801 -0.3687
   82phy    C22 2201   2.726   1.768   0.255  0.2859  0.1432 -0.5003
   82phy    C21 2202   2.652   1.731   0.124  0.0544 -0.4376  0.4260
   82phy    C20 2203   2.706   1.595   0.084 -0.1955 -0.1834 -0.4516
   82phy    C18 2204   2.678   1.524  -0.056  0.4130 -0.0303 -0.6385
   82phy    O01 2205   2.538   1.511  -0.074 -0.1318  0.6927 -0.5426
   82phy    H01 2206   2.498   1.596  -0.081 -0.3401  0.5790 -0.7705
   82phy    C19 2207   2.744   1.386  -0.041  0.3562 -0.1788  0.2545
   82phy    C13 2208   2.738   1.602  -0.185  0.2249  0.2648  0.0706
   82phy     H3 2209   2.661   1.682  -0.198  1.0546  1.0123 -0.3234
   82phy    O33 2210   2.846   1.688  -0.168 -0.3605 -0.5273  0.0563
   82phy    H1B 2211   2.807   1.773  -0.172  0.1540 -0.2732  0.3487
   82phy    C12 2212   2.716   1.557  -0.340 -0.4865  0.0682  0.2272
   82phy    O11 2213   2.827   1.504  -0.410  0.3403 -0.7967 -0.1379
   82phy    H1A 2214   2.875   1.581  -0.433  0.1367  0.0432  2.0002
   83phy    C35 2215   4.083   1.158   1.896  0.7276  0.0023  0.1950
   83phy    C33 2216   3.957   1.103   1.824  0.2657 -0.0743  0.2535
   83phy    C34 2217   3.988   1.005   1.711 -0.2554 -0.2701 -0.3818
   83phy    C32 2218   3.856   1.047   1.925 -0.4377  0.1455 -0.5854
   83phy    C31 2219   3.749   1.153   1.970 -0.1139 -0.0780 -0.3725
   83phy    C30 2220   3.627   1.096   2.039  0.2976 -0.6263  0.1887
   83phy    C28 2221   3.513   1.194   2.075 -0.1566  0.2924  0.0553
   83phy    C29 2222   3.413   1.209   1.960 -0.0336  0.3411  0.0714
   83phy    C27 2223   3.442   1.140   2.201  0.3351  0.2116  0.6722
   83phy    C26 2224   3.390   1.246   2.293 -0.1828 -0.0640  0.2392
   83phy    C25 2225   3.363   1.199   2.432 -0.1979  0.4150 -0.2809
   83phy    C23 2226   3.356   1.300   2.546 -0.3371 -0.5195 -0.1739
   83phy    C24 2227   3.215   1.287   2.599  0.0091  0.0523  0.1890
   83phy    C22 2228   3.461   1.269   2.658 -0.5387 -0.0380 -0.1015
   83phy    C21 2229   3.596   1.351   2.649 -0.0155  0.6812 -0.0869
   83phy    C20 2230   3.688   1.310   2.764  0.0291 -0.0969 -0.1658
   83phy    C18 2231   3.796   1.401   2.822  0.5025 -0.0585  0.0704
   83phy    O01 2232   3.736   1.527   2.847  0.1551 -0.3917  0.1914
   83phy    H01 2233   3.649   1.513   2.878  0.0302  1.7182  0.9784
   83phy    C19 2234   3.832   1.335   2.954  0.1069 -0.1997 -0.5470
   83phy    C13 2235   3.921   1.415   2.718  0.6098 -0.1009 -0.1698
   83phy     H3 2236   3.878   1.440   2.617 -0.5787 -0.3523  0.2500
   83phy    O33 2237   3.977   1.290   2.688  0.7022  0.3563  0.1356
   83phy    H1B 2238   3.934   1.251   2.614  1.4786  1.0984 -0.7402
   83phy    C12 2239   4.028   1.537   2.740 -0.0992 -0.3653  0.3556
   83phy    O11 2240   3.978   1.661   2.796 -0.0119  0.0550 -0.3337
   83phy    H1A 2241   3.890   1.683   2.774 -0.1034 -0.3193 -0.3581
   84phy    C35 2242   4.507   1.977   1.243  0.2700  0.0485  0.1103
   84phy    C33 2243   4.359   2.012   1.284 -0.2677  0.4169  0.2055
   84phy    C34 2244   4.351   2.143   1.356  0.0790  0.1491  0.4499
   84phy    C32 2245   4.270   2.002   1.162  0.7586 -0.0845  0.1027
   84phy    C31 2246   4.121   1.973   1.178  0.2414  0.2576  0.2890
   84phy    C30 2247   4.048   1.945   1.048 -0.2412 -0.2987  0.1286
   84phy    C28 2248   3.898   1.894   1.052  0.3024 -0.0549 -0.0516
   84phy    C29 2249   3.805   2.009   1.082  0.2986 -0.1736  0.1615
   84phy    C27 2250   3.854   1.813   0.929  0.0447  0.6820  0.9919
   84phy    C26 2251   3.924   1.680   0.896 -0.4243  0.1181 -0.2430
   84phy    C25 2252   3.872   1.616   0.767  0.4620 -0.6916  0.0662
   84phy    C23 2253   3.966   1.527   0.682  0.4783 -0.6402  0.2413
   84phy    C24 2254   3.996   1.396   0.744  0.0972 -0.7194  0.2678
   84phy    C22 2255   3.924   1.506   0.539 -0.3522 -0.8489  0.3332
   84phy    C21 2256   3.921   1.612   0.428  0.6941  0.0976  0.8183
   84phy    C20 2257   3.845   1.566   0.299 -0.1392 -0.5914 -0.1995
   84phy    C18 2258   3.796   1.677   0.196 -0.3625 -0.6875 -0.1466
   84phy    O01 2259   3.753   1.796   0.267  0.5411  0.2456 -0.4404
   84phy    H01 2260   3.775   1.864   0.206  1.1678  0.4570  0.0170
   84phy    C19 2261   3.677   1.612   0.130 -0.5170  0.0246 -0.2152
   84phy    C13 2262   3.904   1.719   0.084 -0.4039 -0.2287 -0.0466
   84phy     H3 2263   3.995   1.748   0.143  0.9203 -2.2567 -0.9905
   84phy    O33 2264   3.970   1.622   0.003  0.4141  0.0957 -0.1168
   84phy    H1B 2265   3.936   1.627  -0.085 -0.9672  2.4287  0.4763
   84phy    C12 2266   3.911   1.862   0.014  0.8000  0.6127 -0.0619
   84phy    O11 2267   3.826   1.962   0.069 -0.1277  0.7740  0.0703
   84phy    H1A 2268   3.830   2.042   0.021  0.1107  0.6382 -0.1427
   85phy    C35 2269   2.260   0.270   1.918  0.3531 -0.4403 -0.1348
   85phy    C33 2270   2.300   0.415   1.942 -0.3466 -0.3643  0.3069
   85phy    C34 2271   2.227   0.517   1.859  0.4409 -0.4495  0.2632
   85phy    C32 2272   2.287   0.452   2.095  0.1128  0.1139  0.4228
   85phy    C31 2273   2.408   0.508   2.161  0.0747  0.4618  0.0842
   85phy    C30 2274   2.378   0.535   2.310 -0.2992 -0.3107  0.2322
   85phy    C28 2275   2.496   0.577   2.399 -0.1612  0.5353 -0.5010
   85phy    C29 2276   2.523   0.726   2.386 -0.7400 -0.7115 -0.0274
   85phy    C27 2277   2.475   0.559   2.551  0.3047 -0.1222 -0.0459
   85phy    C26 2278   2.578   0.455   2.600  0.5612  0.3378 -0.0768
   85phy    C25 2279   2.552   0.419   2.747  0.4395  0.2393 -0.0726
   85phy    C23 2280   2.671   0.357   2.821 -0.6245 -0.5869 -0.0878
   85phy    C24 2281   2.757   0.465   2.877 -0.1044  0.1444  0.3888
   85phy    C22 2282   2.611   0.276   2.934 -0.0720  0.7851 -0.3392
   85phy    C21 2283   2.692   0.146   2.973  0.4821 -0.2864  0.0783
   85phy    C20 2284   2.629   0.084   3.096 -0.0172 -0.0978  0.1575
   85phy    C18 2285   2.684  -0.045   3.149 -0.0072  0.4922 -0.0358
   85phy    O01 2286   2.823  -0.024   3.177 -0.2993  0.2092  0.4015
   85phy    H01 2287   2.872  -0.102   3.195 -0.8631 -0.0899  0.6499
   85phy    C19 2288   2.630  -0.046   3.294  0.8216 -0.5188 -0.0887
   85phy    C13 2289   2.663  -0.173   3.050 -0.2910 -0.0521 -0.1083
   85phy     H3 2290   2.702  -0.151   2.947  0.7495 -1.1717  0.0195
   85phy    O33 2291   2.523  -0.186   3.024 -0.0611 -0.6071  0.0313
   85phy    H1B 2292   2.492  -0.103   2.995  0.8662  0.0431  0.8382
   85phy    C12 2293   2.721  -0.318   3.082  0.4380 -0.0737 -0.3854
   85phy    O11 2294   2.662  -0.381   3.193  0.1711 -0.9304  0.2043
   85phy    H1A 2295   2.579  -0.417   3.167 -0.3239 -0.3179  0.9074
   86phy    C35 2296   4.618   1.103   2.194  0.3594 -0.1045  0.2832
   86phy    C33 2297   4.512   1.150   2.100 -0.1147  0.3470 -0.0185
   86phy    C34 2298   4.484   1.049   1.983 -0.5062 -0.1965  0.1946
   86phy    C32 2299   4.381   1.185   2.165  0.0443  0.0397  0.4820
   86phy    C31 2300   4.316   1.323   2.137  0.4104 -0.1798  0.1413
   86phy    C30 2301   4.200   1.344   2.232  0.0725  0.0387 -0.4584
   86phy    C28 2302   4.128   1.472   2.192  0.4709 -0.7843 -0.3107
   86phy    C29 2303   3.984   1.429   2.146 -0.9154  0.3080  0.9794
   86phy    C27 2304   4.097   1.563   2.313  0.3807 -0.6829  0.1107
   86phy    C26 2305   4.173   1.702   2.315  0.0260  0.0805  0.5037
   86phy    C25 2306   4.138   1.781   2.437 -0.5409 -0.2454  0.1918
   86phy    C23 2307   4.220   1.909   2.467 -0.2446  0.1495 -0.0128
   86phy    C24 2308   4.186   2.040   2.387 -0.0234  0.0128  0.1299
   86phy    C22 2309   4.189   1.948   2.615 -0.4831 -0.1649  0.4158
   86phy    C21 2310   4.281   1.886   2.722 -0.1144 -0.3971 -0.4362
   86phy    C20 2311   4.249   1.953   2.859  0.6728  0.0828  0.2326
   86phy    C18 2312   4.348   1.928   2.978 -0.4108  0.2175  0.2010
   86phy    O01 2313   4.483   1.973   2.951  0.0780 -0.1024 -0.3064
   86phy    H01 2314   4.529   1.958   3.031  0.0832 -0.8569 -0.4372
   86phy    C19 2315   4.301   2.029   3.076  0.5172 -0.3369  0.2694
   86phy    C13 2316   4.359   1.783   3.045  0.1382 -0.0328  0.4831
   86phy     H3 2317   4.259   1.746   3.078  0.2408 -0.7821 -0.0147
   86phy    O33 2318   4.432   1.783   3.175 -0.1873 -0.0858  0.1263
   86phy    H1B 2319   4.389   1.726   3.236 -2.6827  0.5072 -0.9488
   86phy    C12 2320   4.428   1.662   2.963  0.0161  0.3988  0.4850
   86phy    O11 2321   4.446   1.549   3.047  0.0084  0.4604 -0.3206
   86phy    H1A 2322   4.510   1.568   3.113  0.0292 -1.0774  0.1374
   87phy    C35 2323   3.359   3.113   1.824 -0.6304 -0.1129 -0.4517
   87phy    C33 2324   3.263   3.198   1.909 -0.0363  0.2007  0.4441
   87phy    C34 2325   3.305   3.195   2.058  0.2299 -0.3376 -0.1727
   87phy    C32 2326   3.240   3.343   1.856 -0.2441 -0.2476  0.4101
   87phy    C31 2327   3.141   3.357   1.739 -0.2282 -0.1884 -0.2947
   87phy    C30 2328   3.074   3.490   1.693  0.4211 -0.3707  0.5259
   87phy    C28 2329   2.966   3.461   1.587  0.0352 -0.0763  0.3029
   87phy    C29 2330   2.835   3.536   1.633 -0.4833  0.5015  0.3907
   87phy    C27 2331   3.007   3.516   1.449 -0.1761 -0.0138  0.2485
   87phy    C26 2332   3.013   3.418   1.335 -0.1415 -0.1544 -0.2888
   87phy    C25 2333   3.084   3.475   1.211  0.2029 -0.3709 -0.2249
   87phy    C23 2334   3.116   3.394   1.086 -0.2030 -0.5528  0.3781
   87phy    C24 2335   2.991   3.375   1.004 -0.0125  0.3866  0.2359
   87phy    C22 2336   3.233   3.462   1.013  0.0148  0.5466  1.1213
   87phy    C21 2337   3.308   3.387   0.899 -0.1722 -0.0142 -0.6514
   87phy    C20 2338   3.411   3.483   0.837  0.5294 -0.1304 -0.7433
   87phy    C18 2339   3.515   3.434   0.730  0.2034  0.3973 -0.1258
   87phy    O01 2340   3.572   3.310   0.778 -0.1243  0.0195 -0.3884
   87phy    H01 2341   3.649   3.288   0.731  0.0294 -1.2402  0.3974
   87phy    C19 2342   3.624   3.539   0.741  0.1673  0.1850  0.2404
   87phy    C13 2343   3.460   3.408   0.582 -0.2473 -0.6516  0.1079
   87phy     H3 2344   3.386   3.325   0.595 -1.2307  0.3834  1.3773
   87phy    O33 2345   3.372   3.506   0.531 -0.1952  0.0679 -0.7417
   87phy    H1B 2346   3.410   3.589   0.554  2.0960 -1.5157  1.7559
   87phy    C12 2347   3.526   3.326   0.461  0.0670 -0.5705  0.0098
   87phy    O11 2348   3.616   3.404   0.387 -0.1224  0.0016 -0.1383
   87phy    H1A 2349   3.587   3.493   0.387 -0.3832 -0.0809 -0.1658
   88phy    C35 2350   3.909   2.248   1.449  0.1800 -0.1963 -0.1560
   88phy    C33 2351   3.866   2.134   1.543 -0.9363  0.0619 -0.5469
   88phy    C34 2352   3.888   2.000   1.472 -0.0074 -0.2181 -0.4365
   88phy    C32 2353   3.952   2.138   1.676 -0.3032 -0.6957  0.1541
   88phy    C31 2354   3.870   2.109   1.801 -0.6007  0.0633 -0.0678
   88phy    C30 2355   3.964   2.104   1.926 -0.2541 -0.0694  0.1180
   88phy    C28 2356   3.904   2.035   2.050 -0.2973  0.2312 -0.5187
   88phy    C29 2357   3.969   1.897   2.062 -0.3069 -0.5899  0.1900
   88phy    C27 2358   3.915   2.117   2.180  0.1857 -0.9170 -0.0472
   88phy    C26 2359   3.779   2.155   2.247  0.7625  0.9101  0.1136
   88phy    C25 2360   3.794   2.216   2.385  0.2450 -0.5000 -0.7669
   88phy    C23 2361   3.727   2.352   2.414 -0.4454 -0.3013 -0.4277
   88phy    C24 2362   3.580   2.337   2.451 -0.0076 -0.8584  0.1682
   88phy    C22 2363   3.807   2.414   2.531  0.5235  0.1756  0.3479
   88phy    C21 2364   3.820   2.565   2.535 -0.2931  0.5568 -0.3646
   88phy    C20 2365   3.922   2.600   2.647 -0.5339 -0.2017  0.6934
   88phy    C18 2366   3.975   2.743   2.656  0.3561 -0.5260 -0.4696
   88phy    O01 2367   3.867   2.840   2.667  0.0545  0.2056  0.0756
   88phy    H01 2368   3.800   2.813   2.727 -0.0297  1.2487  0.4673
   88phy    C19 2369   4.039   2.725   2.794 -0.2990 -0.0671  0.1084
   88phy    C13 2370   4.084   2.784   2.545 -0.6772  0.0965  0.4699
   88phy     H3 2371   4.135   2.690   2.513 -0.3792  0.4874 -0.2081
   88phy    O33 2372   4.195   2.864   2.590 -0.4546 -0.3881  0.4359
   88phy    H1B 2373   4.162   2.951   2.598 -0.5477 -0.2389 -1.3670
   88phy    C12 2374   4.023   2.855   2.408 -0.4445  0.0181 -0.3733
   88phy    O11 2375   3.956   2.973   2.430  0.2584  0.3468 -0.3901
   88phy    H1A 2376   3.904   2.964   2.508  0.9509 -0.5498 -0.0194
   89phy    C35 2377   0.855   1.958   1.427  0.0093 -0.3220  0.3856
   89phy    C33 2378   0.865   2.110   1.414 -0.1914 -0.2617 -0.5975
   89phy    C34 2379   0.763   2.177   1.507  0.0181 -0.0845 -0.0412
   89phy    C32 2380   1.019   2.144   1.434 -0.4099 -0.0593 -0.2014
   89phy    C31 2381   1.061   2.287   1.399 -0.1287 -0.2925  0.0968
   89phy    C30 2382   1.204   2.323   1.453  0.0437  0.1678  0.5989
   89phy    C28 2383   1.239   2.470   1.448  0.0438 -0.9390  0.3056
   89phy    C29 2384   1.231   2.514   1.595  0.3185 -0.1176  0.1112
   89phy    C27 2385   1.385   2.487   1.394  0.3776  0.3142 -0.4967
   89phy    C26 2386   1.389   2.520   1.243  0.1212 -0.0538  0.0776
   89phy    C25 2387   1.515   2.594   1.195  0.1266  0.0538  0.0758
   89phy    C23 2388   1.528   2.629   1.043 -0.0349  0.5194  0.2339
   89phy    C24 2389   1.450   2.753   1.007 -0.2085 -0.1196  0.4683
   89phy    C22 2390   1.675   2.642   1.007 -0.1662  0.1270 -0.6238
   89phy    C21 2391   1.720   2.598   0.866 -0.1454 -0.1043  0.1513
   89phy    C20 2392   1.867   2.624   0.851 -0.4212  0.1862 -0.0305
   89phy    C18 2393   1.932   2.585   0.715  0.1087  0.0279 -0.6278
   89phy    O01 2394   1.883   2.453   0.677 -0.1665 -0.1480 -0.0924
   89phy    H01 2395   1.851   2.401   0.748  0.4371 -0.9803 -0.4080
   89phy    C19 2396   2.085   2.564   0.730  0.4194 -0.7790 -0.4750
   89phy    C13 2397   1.900   2.690   0.599 -0.4903  0.4265 -0.3092
   89phy     H3 2398   1.789   2.699   0.596 -0.5363 -0.2540 -1.8891
   89phy    O33 2399   1.925   2.824   0.616 -0.2522 -0.2752 -0.0714
   89phy    H1B 2400   2.011   2.845   0.584 -0.6231  2.0537  0.2690
   89phy    C12 2401   1.883   2.650   0.448 -0.5837  0.3144  0.2093
   89phy    O11 2402   1.847   2.512   0.420  0.1547 -0.2377  0.6446
   89phy    H1A 2403   1.834   2.461   0.498 -1.9459 -0.9968 -0.1201
   90phy    C35 2404   3.485   2.790   2.172  0.1561  0.5816 -0.5932
   90phy    C33 2405   3.589   2.888   2.224  0.1647 -0.5542 -0.6286
   90phy    C34 2406   3.683   2.933   2.113 -0.4221 -0.0782 -0.7378
   90phy    C32 2407   3.525   3.005   2.303  0.2147  0.5361  0.1842
   90phy    C31 2408   3.613   3.072   2.417  0.0927 -0.0670 -0.0239
   90phy    C30 2409   3.540   3.198   2.485  0.3949  0.0981  0.2451
   90phy    C28 2410   3.630   3.263   2.588 -0.0716 -0.5719  0.5128
   90phy    C29 2411   3.731   3.361   2.527 -0.1311  0.0151  0.1325
   90phy    C27 2412   3.536   3.318   2.698  0.2088 -0.3766  0.2057
   90phy    C26 2413   3.583   3.324   2.838  0.5270 -0.2722 -0.9242
   90phy    C25 2414   3.467   3.355   2.941 -0.2770  0.2108 -0.1427
   90phy    C23 2415   3.449   3.258   3.062  0.1855  0.5153 -0.1636
   90phy    C24 2416   3.385   3.339   3.171 -0.0201 -0.2427  0.5278
   90phy    C22 2417   3.345   3.146   3.032 -0.4618  0.3319 -0.0776
   90phy    C21 2418   3.405   3.014   2.977  0.1654  0.1781 -0.2460
   90phy    C20 2419   3.311   2.894   2.979 -0.5229 -0.2779 -0.5585
   90phy    C18 2420   3.365   2.754   2.934  1.0300  0.2063  0.0403
   90phy    O01 2421   3.493   2.719   2.994  0.1833 -0.0169  0.0437
   90phy    H01 2422   3.566   2.749   2.944  1.5724  1.2614  2.6406
   90phy    C19 2423   3.258   2.666   3.009 -0.2965 -0.3108  0.1072
   90phy    C13 2424   3.366   2.741   2.773  0.6596 -0.5364 -0.1357
   90phy     H3 2425   3.418   2.830   2.729  0.4915  0.2166  1.1512
   90phy    O33 2426   3.230   2.754   2.713 -0.1447  0.9734  0.1302
   90phy    H1B 2427   3.166   2.752   2.782  0.1070 -1.4286  0.4034
   90phy    C12 2428   3.451   2.624   2.715  0.3945 -0.1503 -0.0294
   90phy    O11 2429   3.395   2.500   2.729  0.5748  0.5265 -0.2718
   90phy    H1A 2430   3.304   2.510   2.708  0.4130  0.9250  0.5911
   91phy    C35 2431   4.289   2.308   2.158  0.0728  0.1993 -0.1449
   91phy    C33 2432   4.187   2.421   2.133 -0.5894  0.2755 -0.2728
   91phy    C34 2433   4.130   2.467   2.268 -0.3912 -0.1503  0.7508
   91phy    C32 2434   4.250   2.539   2.060  0.3463  0.4097  0.2518
   91phy    C31 2435   4.151   2.624   1.977  0.3976 -0.0605 -0.6158
   91phy    C30 2436   4.239   2.734   1.916  0.2176 -0.2134  0.4534
   91phy    C28 2437   4.186   2.848   1.833  0.3877  0.2824  0.5750
   91phy    C29 2438   4.121   2.952   1.924  0.4722 -0.1216  0.4572
   91phy    C27 2439   4.299   2.914   1.750  0.5623  0.0826  0.0678
   91phy    C26 2440   4.254   2.964   1.610 -0.2184  0.0908 -0.3196
   91phy    C25 2441   4.380   3.023   1.536 -0.5903  0.1879 -0.8903
   91phy    C23 2442   4.340   3.076   1.396 -0.2799  0.1056 -0.8081
   91phy    C24 2443   4.314   3.228   1.397 -0.2865  0.4070  0.1887
   91phy    C22 2444   4.457   3.054   1.299 -0.1821  0.2961 -0.0912
   91phy    C21 2445   4.433   2.969   1.178  0.1350 -0.0048  0.7737
   91phy    C20 2446   4.543   2.984   1.071 -0.1433 -0.0903 -0.4231
   91phy    C18 2447   4.533   2.887   0.943  0.1052 -0.2968  0.4450
   91phy    O01 2448   4.519   2.746   0.975 -0.2259 -0.0516  0.1537
   91phy    H01 2449   4.546   2.715   1.060  0.4670 -2.3379 -0.8300
   91phy    C19 2450   4.681   2.906   0.895  0.3709 -0.3814 -0.3615
   91phy    C13 2451   4.419   2.920   0.831 -0.7469  0.1480 -0.0970
   91phy     H3 2452   4.391   3.027   0.852  0.9784  0.1518  2.7828
   91phy    O33 2453   4.460   2.932   0.692 -0.5225 -0.4287  0.2587
   91phy    H1B 2454   4.498   2.854   0.656  0.1392  0.2930 -0.6734
   91phy    C12 2455   4.270   2.882   0.843 -0.1580 -0.2506 -0.0863
   91phy    O11 2456   4.240   2.750   0.818 -0.2465  0.4487  0.0144
   91phy    H1A 2457   4.292   2.690   0.870 -2.3458 -1.6008 -0.0857
   92phy    C35 2458   2.446   1.422   1.793  0.0867  0.0684 -0.0832
   92phy    C33 2459   2.587   1.374   1.818 -0.1279 -0.0801 -0.4608
   92phy    C34 2460   2.611   1.234   1.772  0.4424 -0.1541  0.2174
   92phy    C32 2461   2.690   1.472   1.771  0.1135 -0.1848  0.5847
   92phy    C31 2462   2.783   1.514   1.881 -0.0389  0.1892  0.2529
   92phy    C30 2463   2.872   1.632   1.867  0.1817 -0.2742  0.9071
   92phy    C28 2464   3.016   1.632   1.928 -0.2304  0.1861  0.0079
   92phy    C29 2465   3.111   1.523   1.875 -0.3264 -0.3053 -0.3476
   92phy    C27 2466   3.077   1.768   1.899 -0.3974 -0.0131 -0.0981
   92phy    C26 2467   3.172   1.812   2.010  0.8684  0.8425 -0.0436
   92phy    C25 2468   3.221   1.953   2.003 -0.1403 -0.6750 -0.3925
   92phy    C23 2469   3.299   2.006   2.128  0.3225  0.0272 -0.6561
   92phy    C24 2470   3.394   2.114   2.080  0.2744 -0.0197 -0.4693
   92phy    C22 2471   3.202   2.051   2.240 -0.2960  0.8253  0.7300
   92phy    C21 2472   3.246   1.974   2.366 -0.4357 -0.5422 -0.4189
   92phy    C20 2473   3.147   1.998   2.483 -0.0484  0.5616  0.2517
   92phy    C18 2474   3.175   1.928   2.624 -0.3627  1.0862  0.5078
   92phy    O01 2475   3.310   1.960   2.667  0.2087  0.6999 -0.3467
   92phy    H01 2476   3.320   2.052   2.681 -0.1741  0.7743 -0.5836
   92phy    C19 2477   3.074   1.997   2.715  0.1197  0.2870  0.2527
   92phy    C13 2478   3.163   1.764   2.607  0.2820  0.0326 -0.1517
   92phy     H3 2479   3.220   1.728   2.518 -0.5091 -0.3184 -0.5329
   92phy    O33 2480   3.032   1.725   2.572 -0.3264 -0.1681  0.0225
   92phy    H1B 2481   3.003   1.778   2.500  0.7243  1.2376  0.5861
   92phy    C12 2482   3.228   1.671   2.716 -0.1547 -0.1902  0.5741
   92phy    O11 2483   3.355   1.695   2.758  0.1133  0.1608  0.3516
   92phy    H1A 2484   3.365   1.788   2.759  0.6958  0.1673 -1.3822
   93phy    C35 2485   3.598   1.057   1.631 -0.0854 -0.3115 -0.1217
   93phy    C33 2486   3.496   0.977   1.555 -0.3428 -0.5306  0.0335
   93phy    C34 2487   3.557   0.840   1.517  0.4838 -0.3593  0.2597
   93phy    C32 2488   3.366   0.957   1.634  0.4389  0.3390  0.0658
   93phy    C31 2489   3.271   1.076   1.655 -0.2348  0.8807  0.2134
   93phy    C30 2490   3.151   1.035   1.744  0.0003 -0.4056  0.5065
   93phy    C28 2491   3.061   1.152   1.789 -0.1149 -0.7191  0.0776
   93phy    C29 2492   2.973   1.199   1.679 -0.0288  0.1953  0.3875
   93phy    C27 2493   2.969   1.101   1.903 -0.2436 -0.1453 -0.0308
   93phy    C26 2494   2.985   1.180   2.032  0.1084 -0.0779 -0.4753
   93phy    C25 2495   2.872   1.143   2.123  0.4492 -0.1530  0.0885
   93phy    C23 2496   2.866   1.190   2.270  0.5833 -0.1491 -0.1540
   93phy    C24 2497   2.780   1.319   2.284  0.3750 -0.3529 -0.6054
   93phy    C22 2498   2.793   1.080   2.354 -0.3561 -0.5104  0.3009
   93phy    C21 2499   2.853   1.048   2.493  0.6558  0.2024  0.1738
   93phy    C20 2500   2.762   0.959   2.581  0.0609 -0.0480  0.0681
   93phy    C18 2501   2.803   0.911   2.726 -0.2972 -0.5102  0.1687
   93phy    O01 2502   2.798   1.028   2.809 -0.3172 -0.1175 -0.4224
   93phy    H01 2503   2.824   1.000   2.895  1.3963 -0.6376 -1.0665
   93phy    C19 2504   2.683   0.824   2.780  0.4409  0.4891  0.2905
   93phy    C13 2505   2.943   0.832   2.747  0.0979  0.0748  0.8787
   93phy     H3 2506   2.953   0.754   2.668 -2.0080  0.0013  0.6229
   93phy    O33 2507   2.955   0.755   2.868  0.0891 -0.5660 -0.0406
   93phy    H1B 2508   2.937   0.813   2.939 -0.5287  1.7454 -1.9386
   93phy    C12 2509   3.077   0.922   2.749 -0.1281 -0.3844 -0.6725
   93phy    O11 2510   3.092   1.029   2.846  0.0993 -0.0092  0.0416
   93phy    H1A 2511   3.033   1.098   2.821 -1.1593 -0.5412  1.3947
   94phy    C35 2512   4.569   2.302   1.606  0.1589  0.0763  0.5158
   94phy    C33 2513   4.471   2.398   1.678 -0.3247 -0.8036 -0.2203
   94phy    C34 2514   4.532   2.438   1.810  0.5094  0.2788  0.1351
   94phy    C32 2515   4.419   2.516   1.596 -0.8267  0.3337 -0.1805
   94phy    C31 2516   4.291   2.495   1.510 -0.2558 -0.2236  0.1046
   94phy    C30 2517   4.276   2.610   1.412 -0.2082 -0.0407 -0.7959
   94phy    C28 2518   4.206   2.559   1.283 -0.2960  0.1009 -0.0901
   94phy    C29 2519   4.097   2.660   1.249 -0.2906  0.5179  0.0213
   94phy    C27 2520   4.310   2.536   1.168  0.3033 -0.2681 -0.3421
   94phy    C26 2521   4.267   2.451   1.046  0.0704  0.0211 -0.0347
   94phy    C25 2522   4.375   2.421   0.943 -0.3454  0.5866 -0.0089
   94phy    C23 2523   4.323   2.355   0.813 -0.3209 -0.1531 -0.0824
   94phy    C24 2524   4.381   2.433   0.690  0.0519  0.2843  0.1032
   94phy    C22 2525   4.357   2.207   0.803  0.1537 -0.6289  0.2907
   94phy    C21 2526   4.287   2.124   0.704 -0.0050  0.4131  0.2023
   94phy    C20 2527   4.321   1.977   0.732 -0.1291 -0.0290 -0.3103
   94phy    C18 2528   4.265   1.859   0.644  0.0629 -0.6296 -0.4366
   94phy    O01 2529   4.125   1.873   0.635  0.6399  0.5820 -0.1990
   94phy    H01 2530   4.086   1.914   0.710  1.0460  0.1202  0.2718
   94phy    C19 2531   4.312   1.734   0.724  0.0944 -0.2380 -0.1043
   94phy    C13 2532   4.316   1.858   0.493 -0.0319  0.1236 -0.2995
   94phy     H3 2533   4.267   1.949   0.450  0.1364  0.5665  0.4346
   94phy    O33 2534   4.450   1.907   0.467 -0.0914 -0.0453 -0.1851
   94phy    H1B 2535   4.508   1.835   0.482 -0.2893 -0.1324  0.1880
   94phy    C12 2536   4.260   1.783   0.364  0.2885 -0.3442  0.4738
   94phy    O11 2537   4.344   1.690   0.307  0.1166  1.1106  0.1040
   94phy    H1A 2538   4.353   1.622   0.371  0.1842  1.1011  0.0840
   95phy    C35 2539   4.064   3.640   1.247  0.4870  0.3402 -0.0230
   95phy    C33 2540   3.930   3.666   1.180  0.4559 -0.4061 -0.1398
   95phy    C34 2541   3.944   3.645   1.027 -0.3195  0.4172  0.2660
   95phy    C32 2542   3.814   3.578   1.242  0.5453 -0.0440  0.1597
   95phy    C31 2543   3.730   3.618   1.360 -0.7323 -0.1903  0.0631
   95phy    C30 2544   3.626   3.506   1.385 -0.2943 -0.0541 -0.0876
   95phy    C28 2545   3.549   3.524   1.512 -0.0407  0.7406  0.0739
   95phy    C29 2546   3.400   3.527   1.496  0.0610 -0.2697 -0.2522
   95phy    C27 2547   3.587   3.409   1.609  0.8129 -0.0093  0.3182
   95phy    C26 2548   3.629   3.453   1.748 -0.0972 -0.0631  0.0598
   95phy    C25 2549   3.645   3.343   1.858 -0.2661 -0.2488 -0.4573
   95phy    C23 2550   3.690   3.394   2.002 -0.5904 -0.1272 -0.1130
   95phy    C24 2551   3.580   3.386   2.102 -0.9429  0.2184 -0.0396
   95phy    C22 2552   3.814   3.308   2.045  0.1214 -0.1795  0.2312
   95phy    C21 2553   3.902   3.349   2.165  0.1799  0.0883 -0.2501
   95phy    C20 2554   4.031   3.277   2.173  0.0982  0.2850  0.2145
   95phy    C18 2555   4.117   3.295   2.307  0.1385 -0.1587  0.2540
   95phy    O01 2556   4.047   3.223   2.413 -0.1060  0.1276 -0.0634
   95phy    H01 2557   4.011   3.140   2.389 -0.0563 -0.0055  0.3063
   95phy    C19 2558   4.224   3.191   2.266  0.8087 -0.5786 -0.1769
   95phy    C13 2559   4.181   3.440   2.353  0.5166  0.4152  0.3195
   95phy     H3 2560   4.222   3.494   2.265 -0.2428 -0.6764 -0.7381
   95phy    O33 2561   4.299   3.426   2.431  0.1783  0.4198  0.8388
   95phy    H1B 2562   4.275   3.410   2.520 -0.3162 -1.3250  0.4340
   95phy    C12 2563   4.078   3.537   2.419 -0.0028 -0.2596  0.1299
   95phy    O11 2564   4.019   3.486   2.537 -0.6072  0.2724  0.3598
   95phy    H1A 2565   3.995   3.398   2.514  0.6253  0.1051 -0.3614
   96phy    C35 2566   2.405   2.949   2.624 -0.0843  0.1430 -0.5079
   96phy    C33 2567   2.517   2.985   2.533  0.0156  0.0821  0.4912
   96phy    C34 2568   2.473   2.988   2.388 -0.0111  0.0684  0.1956
   96phy    C32 2569   2.574   3.122   2.577  0.3008  0.0554  0.5563
   96phy    C31 2570   2.691   3.118   2.681  0.5661 -0.1999  0.1335
   96phy    C30 2571   2.762   3.259   2.689 -0.0621  0.3288  0.7800
   96phy    C28 2572   2.893   3.267   2.770  0.1044  0.1927  0.2847
   96phy    C29 2573   3.016   3.200   2.703  0.3960 -0.0184  0.2427
   96phy    C27 2574   2.925   3.415   2.804  0.0303  0.1488 -0.2226
   96phy    C26 2575   3.024   3.453   2.909  0.1933 -0.0135 -0.6491
   96phy    C25 2576   3.031   3.606   2.933 -0.5122  0.8434 -0.5050
   96phy    C23 2577   3.138   3.650   3.033 -0.0940 -0.5308  0.3589
   96phy    C24 2578   3.196   3.781   2.986  0.5873  0.1719  0.4001
   96phy    C22 2579   3.071   3.676   3.172  0.1222 -0.2643  0.4352
   96phy    C21 2580   3.089   3.568   3.279 -0.2376  0.1537  0.0601
   96phy    C20 2581   3.048   3.610   3.422  0.1233 -0.0264  0.3397
   96phy    C18 2582   3.031   3.498   3.534  1.1507 -0.5034  0.2803
   96phy    O01 2583   3.143   3.407   3.519  0.4245 -0.1996 -0.0665
   96phy    H01 2584   3.219   3.447   3.556  0.2504  0.3664 -0.3012
   96phy    C19 2585   3.045   3.564   3.672 -0.0700 -0.2060 -0.3773
   96phy    C13 2586   2.895   3.417   3.499  0.2797  0.9283 -0.2906
   96phy     H3 2587   2.883   3.395   3.390  0.4068 -0.2673 -0.0770
   96phy    O33 2588   2.780   3.497   3.527 -0.3329 -0.0758  0.0319
   96phy    H1B 2589   2.746   3.544   3.453  0.6472 -0.0543 -0.4193
   96phy    C12 2590   2.873   3.277   3.574  0.3930 -0.1839 -0.3313
   96phy    O11 2591   2.763   3.196   3.545 -0.3986  0.2937 -0.2023
   96phy    H1A 2592   2.689   3.254   3.549  1.2914  2.4942  0.8832
   97phy    C35 2593   3.424   2.269   0.650 -0.2067 -0.1222  0.4192
   97phy    C33 2594   3.427   2.228   0.793 -0.5342 -0.1609 -0.4824
   97phy    C34 2595   3.560   2.161   0.824 -0.2327  0.5902 -0.5851
   97phy    C32 2596   3.400   2.325   0.913  0.1964 -1.0851 -0.1676
   97phy    C31 2597   3.244   2.339   0.950 -0.3091  0.2093 -0.2960
   97phy    C30 2598   3.205   2.435   1.068 -0.2503 -0.0178  0.2863
   97phy    C28 2599   3.057   2.436   1.112  0.2533  0.6711 -0.1163
   97phy    C29 2600   3.057   2.450   1.261  0.4107  0.3367  0.0636
   97phy    C27 2601   2.965   2.525   1.025 -0.2420 -0.5527 -0.2890
   97phy    C26 2602   2.818   2.488   1.034  0.1126 -0.0332  0.6600
   97phy    C25 2603   2.734   2.584   0.949  0.7295  0.5436 -0.4681
   97phy    C23 2604   2.578   2.578   0.954  0.0299 -0.2920  0.1947
   97phy    C24 2605   2.513   2.638   1.080 -0.2406  0.0942 -0.0400
   97phy    C22 2606   2.510   2.650   0.832  0.4547 -0.0936  0.6196
   97phy    C21 2607   2.448   2.564   0.717 -0.8575  0.1943  0.4726
   97phy    C20 2608   2.469   2.627   0.581 -0.2936  0.2126 -0.0843
   97phy    C18 2609   2.464   2.538   0.450  0.7382  0.1679  0.0609
   97phy    O01 2610   2.548   2.422   0.476 -0.1246  0.5755  0.3047
   97phy    H01 2611   2.623   2.452   0.524 -1.1910 -1.0636  3.2640
   97phy    C19 2612   2.532   2.620   0.336 -0.8734 -0.0277 -0.2399
   97phy    C13 2613   2.312   2.504   0.410  0.5744 -0.1860 -0.1641
   97phy     H3 2614   2.267   2.464   0.505  0.5008 -0.7672 -0.4419
   97phy    O33 2615   2.214   2.613   0.385 -0.0048  0.2171 -0.2003
   97phy    H1B 2616   2.169   2.591   0.306  1.7168 -0.6749 -0.9820
   97phy    C12 2617   2.261   2.366   0.355 -0.2557 -0.0620 -0.4742
   97phy    O11 2618   2.217   2.361   0.230 -0.3791  0.1082  0.5401
   97phy    H1A 2619   2.288   2.323   0.181  0.1660  0.4123  1.0812
   98phy    C35 2620   3.240   3.512   2.539  0.4892  0.1677 -0.7585
   98phy    C33 2621   3.199   3.619   2.435  0.3666  0.2282 -0.7691
   98phy    C34 2622   3.118   3.555   2.318 -0.0063 -0.1834 -0.0572
   98phy    C32 2623   3.132   3.746   2.486  0.6121 -0.3646 -0.4217
   98phy    C31 2624   3.235   3.858   2.519  0.7115  0.1582  0.2305
   98phy    C30 2625   3.168   3.979   2.573 -0.3940 -0.1221  0.0786
   98phy    C28 2626   3.267   4.091   2.618 -0.6411  0.2378  0.2418
   98phy    C29 2627   3.283   4.207   2.519 -0.0190  0.1637  0.5038
   98phy    C27 2628   3.216   4.145   2.756  0.1357  0.0430 -0.0655
   98phy    C26 2629   3.317   4.172   2.865 -0.3832 -0.1626  0.2121
   98phy    C25 2630   3.239   4.228   2.985  0.2458  0.6942 -0.3631
   98phy    C23 2631   3.320   4.263   3.113  0.0743  0.1057  0.0639
   98phy    C24 2632   3.302   4.410   3.145  0.1628 -0.1210  0.0393
   98phy    C22 2633   3.273   4.175   3.230 -0.0217  0.2630  0.4469
   98phy    C21 2634   3.372   4.074   3.280 -0.0234 -0.1459 -0.1041
   98phy    C20 2635   3.315   3.982   3.389 -0.4050 -0.2404  0.0390
   98phy    C18 2636   3.423   3.907   3.479 -0.0130  0.0768  0.1332
   98phy    O01 2637   3.519   4.001   3.532  0.1312 -0.4669  0.1524
   98phy    H01 2638   3.581   3.964   3.592 -0.3639 -0.4323  0.6912
   98phy    C19 2639   3.325   3.877   3.594 -0.4689 -0.0677  0.6933
   98phy    C13 2640   3.487   3.773   3.414  0.2279  0.1644 -0.1467
   98phy     H3 2641   3.407   3.708   3.371  1.0151 -2.0543  1.5101
   98phy    O33 2642   3.535   3.692   3.518  0.1200  0.5369  0.6678
   98phy    H1B 2643   3.626   3.707   3.536 -0.1462  0.3633  2.4203
   98phy    C12 2644   3.602   3.781   3.297 -0.1956 -0.4304  0.0763
   98phy    O11 2645   3.654   3.663   3.247 -0.6657  0.1396  0.1001
   98phy    H1A 2646   3.687   3.609   3.316 -0.7449 -0.8875 -0.6379
   99phy    C35 2647   2.220   2.890   1.009 -0.0797  0.1193  0.0550
   99phy    C33 2648   2.203   3.028   1.056  0.3221  0.0919  0.3771
   99phy    C34 2649   2.063   3.031   1.115  0.5181 -0.0669  0.7362
   99phy    C32 2650   2.321   3.070   1.146 -0.9656 -0.0091  0.1707
   99phy    C31 2651   2.345   3.217   1.173  0.2561 -0.6848  0.5722
   99phy    C30 2652   2.467   3.250   1.262  0.2239  0.5248  0.0273
   99phy    C28 2653   2.495   3.398   1.299  0.0821  0.5203 -0.7011
   99phy    C29 2654   2.556   3.399   1.440  0.4997 -0.0599 -0.7059
   99phy    C27 2655   2.602   3.460   1.209  0.1874 -0.4243 -0.2989
   99phy    C26 2656   2.582   3.609   1.167  0.1743  0.5253 -0.1029
   99phy    C25 2657   2.696   3.661   1.071 -0.2345  0.5268 -0.3387
   99phy    C23 2658   2.719   3.811   1.060  0.0424  0.5341  0.2819
   99phy    C24 2659   2.810   3.851   1.173 -0.4671  0.1585 -0.2006
   99phy    C22 2660   2.801   3.845   0.930  0.2011 -0.0677  0.1457
   99phy    C21 2661   2.711   3.884   0.813 -0.1024 -0.0157 -0.1270
   99phy    C20 2662   2.793   3.895   0.680 -0.2145  0.2138  0.7792
   99phy    C18 2663   2.721   3.932   0.543 -0.6586  0.0202 -0.1463
   99phy    O01 2664   2.618   3.840   0.515  0.0730 -0.1860 -0.5342
   99phy    H01 2665   2.558   3.844   0.587  0.3948 -2.0072 -0.0992
   99phy    C19 2666   2.831   3.906   0.440 -0.3189  0.1260  0.0105
   99phy    C13 2667   2.671   4.082   0.539 -0.0275  0.4078  0.0808
   99phy     H3 2668   2.602   4.090   0.627 -1.1697  0.7518 -0.8251
   99phy    O33 2669   2.765   4.185   0.579 -0.3304 -0.2381  0.0035
   99phy    H1B 2670   2.756   4.258   0.521  0.6285 -0.0461  0.0749
   99phy    C12 2671   2.545   4.129   0.462  0.7431 -0.0413  0.2411
   99phy    O11 2672   2.582   4.170   0.329 -0.2111  0.1534  0.1713
   99phy    H1A 2673   2.504   4.205   0.291 -0.5870 -0.8276  0.0268
  100phy    C35 2674   3.370   2.093   1.614 -0.0122  0.2066  0.2206
  100phy    C33 2675   3.234   2.166   1.600 -0.3474 -0.2298  0.4598
  100phy    C34 2676   3.120   2.068   1.588  0.0508 -0.3232  0.4637
  100phy    C32 2677   3.215   2.270   1.714 -0.4625  0.3549 -0.0594
  100phy    C31 2678   3.188   2.416   1.669  0.0181  0.2887 -0.0879
  100phy    C30 2679   3.211   2.529   1.770 -0.6651  0.0813  0.1125
  100phy    C28 2680   3.189   2.674   1.724 -0.0565 -0.5465 -0.3281
  100phy    C29 2681   3.137   2.753   1.847  0.2447 -0.0141  0.4183
  100phy    C27 2682   3.302   2.745   1.646 -0.6630 -0.0224  0.0098
  100phy    C26 2683   3.262   2.817   1.523 -0.2917 -0.6676  0.3528
  100phy    C25 2684   3.379   2.905   1.474 -0.2837 -0.7113  0.2170
  100phy    C23 2685   3.339   2.984   1.348 -0.2220 -0.0321  0.2674
  100phy    C24 2686   3.393   3.126   1.356 -0.4382  0.2339 -0.2797
  100phy    C22 2687   3.408   2.917   1.225 -0.0635  0.3001  0.4991
  100phy    C21 2688   3.322   2.900   1.102  0.0721 -0.1119 -0.6227
  100phy    C20 2689   3.408   2.837   0.989  0.1911  0.0282  0.2322
  100phy    C18 2690   3.342   2.823   0.841  0.1142 -0.5985 -0.2902
  100phy    O01 2691   3.215   2.758   0.858  0.4096  0.0220  0.5362
  100phy    H01 2692   3.154   2.810   0.908 -0.9388 -1.5795  0.6602
  100phy    C19 2693   3.431   2.714   0.770 -0.5630 -0.1158 -0.5231
  100phy    C13 2694   3.331   2.963   0.764  0.0414  0.0779 -0.1224
  100phy     H3 2695   3.277   3.030   0.837  0.5060  0.0385  0.2589
  100phy    O33 2696   3.450   3.047   0.743 -0.1295  0.1128 -0.1165
  100phy    H1B 2697   3.465   3.110   0.811  1.1523 -0.9473  0.6307
  100phy    C12 2698   3.223   3.002   0.655  0.0303  0.3703 -0.4324
  100phy    O11 2699   3.252   2.968   0.522 -0.3616  0.4192 -0.4246
  100phy    H1A 2700   3.233   3.033   0.457 -0.9581  1.5785  0.8735
  101phy    C35 2701   3.352   4.206   2.130 -0.1508 -0.2405  0.2869
  101phy    C33 2702   3.311   4.349   2.166  0.0041 -0.6669 -0.3430
  101phy    C34 2703   3.437   4.422   2.210  0.3670  0.5686  0.1778
  101phy    C32 2704   3.227   4.424   2.064 -0.2401 -0.2942  0.3153
  101phy    C31 2705   3.088   4.376   2.047  0.1755 -0.0207  0.2935
  101phy    C30 2706   3.031   4.444   1.915 -0.2564  0.6148 -0.4720
  101phy    C28 2707   2.898   4.379   1.858  0.0223 -1.0656 -0.8912
  101phy    C29 2708   2.769   4.417   1.930  0.0605  0.8702 -0.1812
  101phy    C27 2709   2.893   4.424   1.710 -0.1287 -0.3102  0.3972
  101phy    C26 2710   2.832   4.326   1.607  0.1056 -0.4114 -0.1116
  101phy    C25 2711   2.834   4.375   1.461 -0.4961 -0.3597  0.2555
  101phy    C23 2712   2.762   4.294   1.349 -0.6026  0.9343 -0.5207
  101phy    C24 2713   2.613   4.321   1.360 -0.0583  0.1297 -0.3482
  101phy    C22 2714   2.808   4.337   1.208 -0.1542 -0.4207  0.1665
  101phy    C21 2715   2.870   4.214   1.134 -0.0707  0.3925  0.2906
  101phy    C20 2716   2.962   4.225   1.014 -0.0796  0.1345  0.1559
  101phy    C18 2717   2.927   4.266   0.870  0.8843  0.0662 -0.2524
  101phy    O01 2718   2.821   4.184   0.824 -0.0536  0.3236  0.5503
  101phy    H01 2719   2.813   4.190   0.731  0.4111 -0.7704  0.4146
  101phy    C19 2720   3.055   4.228   0.789 -0.0116 -0.7834 -0.2193
  101phy    C13 2721   2.896   4.424   0.851 -0.3072 -0.2812  0.0447
  101phy     H3 2722   2.834   4.449   0.940  0.3479  0.8270  0.1974
  101phy    O33 2723   3.003   4.513   0.888  0.4108  0.3491 -0.4818
  101phy    H1B 2724   3.073   4.516   0.825  0.1639  0.8749 -0.7388
  101phy    C12 2725   2.771   4.475   0.766  0.0350  0.1013 -0.5242
  101phy    O11 2726   2.792   4.483   0.632  0.5115  0.2993  0.1020
  101phy    H1A 2727   2.861   4.544   0.611  0.5343  0.0786 -0.4945
  102phy    C35 2728   1.180   4.976   1.167 -0.2854 -0.1548  0.3680
  102phy    C33 2729   1.150   5.115   1.232  0.4410  0.5023 -0.1588
  102phy    C34 2730   1.004   5.139   1.219  0.7089 -0.0874 -0.1082
  102phy    C32 2731   1.209   5.113   1.375 -0.0382 -0.5208 -0.0104
  102phy    C31 2732   1.253   5.246   1.432 -0.4678 -0.1166 -0.4163
  102phy    C30 2733   1.305   5.242   1.577 -0.3212 -0.0633  0.2075
  102phy    C28 2734   1.355   5.379   1.626  0.5429 -0.8921  0.1312
  102phy    C29 2735   1.241   5.469   1.685 -0.2545  0.3641  0.1367
  102phy    C27 2736   1.451   5.366   1.746  0.0554  0.2122 -0.3020
  102phy    C26 2737   1.591   5.327   1.700 -0.3823 -0.0667 -0.1536
  102phy    C25 2738   1.683   5.322   1.824  0.4836  0.4024 -0.2658
  102phy    C23 2739   1.831   5.294   1.788  0.0574 -0.0999 -0.2414
  102phy    C24 2740   1.907   5.416   1.760 -0.2185 -0.2392 -0.5072
  102phy    C22 2741   1.902   5.232   1.912  0.1729  0.0163 -0.3716
  102phy    C21 2742   1.943   5.085   1.911  0.2080  0.1460 -0.1463
  102phy    C20 2743   2.052   5.064   2.018  0.2976 -0.4804 -0.2867
  102phy    C18 2744   2.063   4.923   2.086  0.4102 -0.2393  0.5902
  102phy    O01 2745   2.072   4.829   1.986 -0.6618  0.3149 -0.1887
  102phy    H01 2746   2.098   4.877   1.910 -0.5042  0.5040 -0.0139
  102phy    C19 2747   2.204   4.929   2.145  0.1507 -0.0944 -0.3195
  102phy    C13 2748   1.939   4.892   2.183  0.6528  0.0247 -0.3579
  102phy     H3 2749   1.840   4.913   2.135 -0.2536 -0.0707  1.4037
  102phy    O33 2750   1.941   4.985   2.294 -0.4337  0.0989 -0.6050
  102phy    H1B 2751   1.954   5.075   2.271 -0.7861  0.3919  0.2806
  102phy    C12 2752   1.923   4.741   2.221 -0.6303 -0.1987 -0.3600
  102phy    O11 2753   1.811   4.703   2.293  0.1110  0.1149  0.2488
  102phy    H1A 2754   1.795   4.763   2.362 -1.4652  0.5379 -0.4515
  103phy    C35 2755   3.367   3.690   2.017 -0.5292  0.6159 -0.6004
  103phy    C33 2756   3.292   3.805   1.960 -0.2360  0.7275 -0.7197
  103phy    C34 2757   3.275   3.791   1.807  0.1845 -0.1778  0.1935
  103phy    C32 2758   3.153   3.807   2.021  0.2455 -0.0862 -0.1591
  103phy    C31 2759   3.086   3.944   2.050 -0.0373  0.0198 -0.0358
  103phy    C30 2760   2.946   3.921   2.095 -0.2572  0.2522  0.3869
  103phy    C28 2761   2.871   4.055   2.092  0.4397  0.1414  0.2505
  103phy    C29 2762   2.753   4.046   1.998  0.4222 -0.3223 -0.3271
  103phy    C27 2763   2.806   4.096   2.227  0.4323  0.3637  0.2359
  103phy    C26 2764   2.892   4.188   2.319 -0.8644  0.2577 -0.0211
  103phy    C25 2765   2.800   4.244   2.427  0.2472 -0.0068  0.2349
  103phy    C23 2766   2.856   4.351   2.528 -0.6187  0.8681  0.3052
  103phy    C24 2767   2.881   4.492   2.468 -0.1576  0.4104  0.1492
  103phy    C22 2768   2.759   4.366   2.646 -0.3020 -0.4672 -0.4646
  103phy    C21 2769   2.817   4.333   2.786  0.0067  0.2227  0.0479
  103phy    C20 2770   2.730   4.358   2.904  0.5772 -0.1711  0.3651
  103phy    C18 2771   2.770   4.331   3.052  0.1816 -0.0012 -0.8220
  103phy    O01 2772   2.898   4.396   3.073 -0.5487  0.3798  0.5206
  103phy    H01 2773   2.916   4.420   3.161  0.6884  3.2778 -0.3911
  103phy    C19 2774   2.662   4.411   3.136 -0.1920  0.1600 -0.1713
  103phy    C13 2775   2.786   4.172   3.087 -0.3419 -0.4574 -0.3507
  103phy     H3 2776   2.837   4.118   3.003 -1.2007 -0.2153 -1.0353
  103phy    O33 2777   2.660   4.102   3.093 -0.5740  0.1007  0.4446
  103phy    H1B 2778   2.597   4.143   3.036 -1.8438  0.2536  1.8870
  103phy    C12 2779   2.876   4.129   3.208 -0.0515 -0.3424 -0.5934
  103phy    O11 2780   2.843   4.161   3.339  0.4564 -0.2982  0.1896
  103phy    H1A 2781   2.752   4.145   3.354  0.3745 -1.8857 -1.6293
  104phy    C35 2782   2.095   0.681   1.506 -0.1487  0.7949 -0.2250
  104phy    C33 2783   1.978   0.683   1.405 -0.9973  0.2054  0.0443
  104phy    C34 2784   1.980   0.820   1.350  0.2263  0.3019 -0.5426
  104phy    C32 2785   1.987   0.569   1.300 -0.7827 -0.2476  0.4508
  104phy    C31 2786   1.894   0.454   1.327 -0.0530  0.2838  0.0099
  104phy    C30 2787   1.883   0.368   1.202  0.6418  0.2755 -0.2888
  104phy    C28 2788   1.811   0.228   1.218 -0.1583 -0.5294 -0.0140
  104phy    C29 2789   1.661   0.240   1.225  0.3547 -0.3749  0.2481
  104phy    C27 2790   1.857   0.146   1.100  0.4142  0.2242 -0.4763
  104phy    C26 2791   1.929   0.025   1.133  0.2748  0.7677  0.1298
  104phy    C25 2792   2.006  -0.019   1.004  0.0107 -0.0873 -0.0882
  104phy    C23 2793   2.052  -0.169   1.006  0.5071 -0.3820 -0.6109
  104phy    C24 2794   1.947  -0.258   0.940  0.3041  0.0628  0.0038
  104phy    C22 2795   2.180  -0.194   0.934 -0.5529 -0.5735  0.2580
  104phy    C21 2796   2.319  -0.146   0.985 -0.0526  0.0305  0.0979
  104phy    C20 2797   2.442  -0.192   0.903 -0.4942  0.1463 -0.3383
  104phy    C18 2798   2.498  -0.116   0.781  0.9907  0.1497  0.6204
  104phy    O01 2799   2.385  -0.097   0.693  0.2130 -0.0511  0.0241
  104phy    H01 2800   2.332  -0.174   0.692 -0.4176  0.3389  1.2617
  104phy    C19 2801   2.589  -0.215   0.704 -0.0214  0.4594 -0.0946
  104phy    C13 2802   2.564   0.027   0.815  0.4967 -0.1648  0.0410
  104phy     H3 2803   2.478   0.093   0.844 -0.4070 -1.5203  0.5428
  104phy    O33 2804   2.637   0.030   0.940 -0.5667  0.0025 -0.3573
  104phy    H1B 2805   2.583   0.007   1.013  0.1455 -1.4191 -0.2451
  104phy    C12 2806   2.601   0.141   0.713  0.4957 -0.2267  0.9241
  104phy    O11 2807   2.620   0.098   0.573  0.4661 -0.1307 -0.5827
  104phy    H1A 2808   2.712   0.088   0.555  0.8335  0.7776  0.6971
  105phy    C35 2809   2.357   2.914   1.494  0.5409 -0.1911 -0.2190
  105phy    C33 2810   2.265   2.953   1.604 -0.3335 -0.3654 -0.4603
  105phy    C34 2811   2.339   2.928   1.736  0.0513 -0.3723  0.0339
  105phy    C32 2812   2.227   3.104   1.601  0.3926 -0.4574  0.0154
  105phy    C31 2813   2.125   3.148   1.496 -0.0470  0.2594  0.0891
  105phy    C30 2814   2.058   3.288   1.523  0.6699 -0.3464  0.2462
  105phy    C28 2815   1.963   3.353   1.418  0.2492  0.3760  0.2196
  105phy    C29 2816   1.849   3.428   1.482  0.3079 -0.3139 -0.1076
  105phy    C27 2817   2.046   3.445   1.323  0.3519  0.0246  0.0315
  105phy    C26 2818   1.989   3.444   1.178 -0.2536 -0.4404 -0.4756
  105phy    C25 2819   2.064   3.537   1.084  0.2793  0.2955  0.3986
  105phy    C23 2820   2.013   3.527   0.936 -0.0672 -0.3906  0.2885
  105phy    C24 2821   1.923   3.647   0.913  0.4319  0.0714 -0.2301
  105phy    C22 2822   2.138   3.561   0.850 -0.6091 -0.7943 -0.3093
  105phy    C21 2823   2.218   3.440   0.809  0.0408  0.1899  0.1724
  105phy    C20 2824   2.345   3.475   0.732 -0.0055 -0.4730  0.5168
  105phy    C18 2825   2.479   3.393   0.753  0.5275 -0.0630  0.0748
  105phy    O01 2826   2.507   3.384   0.891 -0.3115  0.1845 -0.2933
  105phy    H01 2827   2.554   3.303   0.901 -0.8485  0.0459  1.3979
  105phy    C19 2828   2.590   3.483   0.692 -0.1339 -0.1654  0.0532
  105phy    C13 2829   2.475   3.242   0.696  0.1342 -0.0343 -0.0137
  105phy     H3 2830   2.386   3.198   0.748  0.4762 -0.5508  0.1518
  105phy    O33 2831   2.435   3.215   0.559  0.1374 -0.2291  0.1006
  105phy    H1B 2832   2.422   3.294   0.509  0.7987 -0.3352 -0.2456
  105phy    C12 2833   2.575   3.127   0.743 -0.0825 -0.1319 -0.1636
  105phy    O11 2834   2.617   3.142   0.876  0.2559  0.6226 -0.1261
  105phy    H1A 2835   2.628   3.057   0.914 -2.7039 -0.0987 -0.6361
  106phy    C35 2836   3.278   0.493   1.606  0.1782  0.1519 -0.5615
  106phy    C33 2837   3.128   0.517   1.611  0.2163  0.5820  0.3508
  106phy    C34 2838   3.088   0.643   1.534 -0.1249 -0.2375 -0.2858
  106phy    C32 2839   3.044   0.393   1.573  0.1973  0.3296  0.2252
  106phy    C31 2840   2.915   0.385   1.652  0.0831 -0.1807 -0.1325
  106phy    C30 2841   2.871   0.241   1.681 -0.2319 -0.1601  0.9423
  106phy    C28 2842   2.732   0.228   1.738  0.3684  0.0564  0.2073
  106phy    C29 2843   2.653   0.141   1.635 -0.0017 -0.0925 -0.5196
  106phy    C27 2844   2.762   0.155   1.867 -0.3562  0.4610  0.5840
  106phy    C26 2845   2.676   0.200   1.988 -0.5314  0.1615  0.4458
  106phy    C25 2846   2.666   0.094   2.099  0.7400  0.4536 -0.3816
  106phy    C23 2847   2.582   0.126   2.224  0.0757 -0.8184 -0.2278
  106phy    C24 2848   2.432   0.116   2.202 -0.1411 -0.1237  0.4295
  106phy    C22 2849   2.638   0.039   2.337 -0.0485  0.1282 -0.0485
  106phy    C21 2850   2.608   0.083   2.480  0.0559 -0.1044  0.7684
  106phy    C20 2851   2.620  -0.028   2.584  0.8983 -0.3972 -0.0697
  106phy    C18 2852   2.495  -0.120   2.624  0.0632 -0.1290  0.2764
  106phy    O01 2853   2.443  -0.169   2.499  0.0019 -0.1722  0.1067
  106phy    H01 2854   2.497  -0.147   2.426  2.1330  1.3669  2.0088
  106phy    C19 2855   2.573  -0.241   2.683  0.1832 -0.0960 -0.2853
  106phy    C13 2856   2.375  -0.041   2.704  0.4253  0.0478  0.0566
  106phy     H3 2857   2.357   0.059   2.656 -0.6313  0.0447  0.4161
  106phy    O33 2858   2.418   0.001   2.837 -0.5565  0.1759  0.5757
  106phy    H1B 2859   2.389   0.087   2.860  1.4586  1.9040 -2.5527
  106phy    C12 2860   2.231  -0.114   2.723 -0.4544  0.0680  0.6864
  106phy    O11 2861   2.157  -0.159   2.612  0.8892  0.1813 -0.0471
  106phy    H1A 2862   2.213  -0.201   2.550  0.4226 -0.6321  0.0764
  107phy    C35 2863   3.108   4.766   1.694 -0.4724 -0.2998 -0.3961
  107phy    C33 2864   3.112   4.910   1.651 -0.2134  0.4812  0.4194
  107phy    C34 2865   3.020   4.916   1.535 -0.0317 -0.3765  0.1134
  107phy    C32 2866   3.071   5.008   1.763 -0.1459  0.0171  0.4572
  107phy    C31 2867   3.180   5.077   1.841  0.0001  0.3192 -0.0274
  107phy    C30 2868   3.126   5.196   1.924 -0.3845 -0.0195 -0.2959
  107phy    C28 2869   3.198   5.298   2.017  0.0727  0.3237 -0.1246
  107phy    C29 2870   3.274   5.413   1.949 -0.0999 -0.3812 -0.1190
  107phy    C27 2871   3.102   5.349   2.119  0.2427  0.0952  0.0567
  107phy    C26 2872   3.151   5.388   2.257 -0.4017  0.1111  0.0710
  107phy    C25 2873   3.031   5.452   2.337  0.1853  0.2975 -0.0170
  107phy    C23 2874   3.058   5.477   2.484  0.3713  0.3504  0.1984
  107phy    C24 2875   2.964   5.587   2.527  0.2955 -0.2139  0.3214
  107phy    C22 2876   3.052   5.350   2.570 -0.1597 -0.4964 -0.5313
  107phy    C21 2877   3.141   5.339   2.694  0.2965  0.3225 -0.0114
  107phy    C20 2878   3.101   5.208   2.754  0.1357  0.1645  0.0884
  107phy    C18 2879   3.172   5.148   2.881 -0.2435 -0.6245 -0.0319
  107phy    O01 2880   3.160   5.244   2.989 -0.1136 -0.0079 -0.0144
  107phy    H01 2881   3.241   5.242   3.036  0.3343 -0.0344 -0.7687
  107phy    C19 2882   3.077   5.033   2.920 -0.5172 -0.2259  0.1594
  107phy    C13 2883   3.328   5.111   2.857  0.5020 -0.2094 -0.8440
  107phy     H3 2884   3.380   5.195   2.804  3.6870 -2.0862 -0.9321
  107phy    O33 2885   3.351   4.999   2.773  0.5130 -0.0865 -0.2037
  107phy    H1B 2886   3.437   5.012   2.736  0.2672  2.2462 -0.0984
  107phy    C12 2887   3.418   5.093   2.982 -0.1171  0.2802 -0.2938
  107phy    O11 2888   3.387   5.178   3.085  0.1293  0.6063 -0.0508
  107phy    H1A 2889   3.466   5.187   3.134 -0.3529 -2.2210  1.4590
  108phy    C35 2890   4.052   1.125   1.228 -0.4643 -0.1455 -0.5145
  108phy    C33 2891   4.002   0.985   1.205  0.2069  0.0668  0.3751
  108phy    C34 2892   4.026   0.911   1.332  0.1835  0.3363 -0.0951
  108phy    C32 2893   3.855   0.983   1.158  0.2520  0.0490 -0.2067
  108phy    C31 2894   3.819   0.864   1.069 -0.2448  0.1257 -0.1484
  108phy    C30 2895   3.689   0.869   0.982 -0.0315  0.2006 -0.5898
  108phy    C28 2896   3.657   0.739   0.903  0.3008 -0.1965 -0.1907
  108phy    C29 2897   3.510   0.716   0.872  0.6713  0.1295 -0.4827
  108phy    C27 2898   3.737   0.723   0.771 -0.0233 -0.1022 -0.1291
  108phy    C26 2899   3.799   0.586   0.752 -0.0554 -0.1251  0.0278
  108phy    C25 2900   3.862   0.572   0.615 -0.1828 -0.0709  0.3771
  108phy    C23 2901   3.937   0.435   0.610  0.0772 -0.4506  0.2725
  108phy    C24 2902   3.872   0.337   0.516  0.0660  0.0951 -0.0607
  108phy    C22 2903   4.063   0.471   0.533 -0.1843  0.7564 -0.1644
  108phy    C21 2904   4.195   0.434   0.598 -0.0522  0.0860  0.3282
  108phy    C20 2905   4.315   0.466   0.504 -0.3305  0.1792  0.4863
  108phy    C18 2906   4.461   0.465   0.556 -0.4662 -0.2145 -0.1273
  108phy    O01 2907   4.463   0.548   0.670 -0.2065 -0.6229 -0.1362
  108phy    H01 2908   4.394   0.533   0.732  1.1128  1.2029  1.8686
  108phy    C19 2909   4.537   0.551   0.453 -0.3175 -0.1500 -0.2656
  108phy    C13 2910   4.513   0.314   0.585  0.0650 -0.2411  0.0450
  108phy     H3 2911   4.426   0.262   0.631 -0.2586 -0.1609 -0.4670
  108phy    O33 2912   4.526   0.226   0.475 -0.5084 -0.3350  0.4236
  108phy    H1B 2913   4.611   0.228   0.436 -0.7590  0.5107 -0.1113
  108phy    C12 2914   4.607   0.277   0.706  0.8932  0.4030  0.3705
  108phy    O11 2915   4.594   0.355   0.821 -0.2990 -0.3709 -0.5051
  108phy    H1A 2916   4.587   0.447   0.803 -1.3402 -0.2896  0.2094
  109phy    C35 2917   0.291   1.459   1.669  0.4632 -0.1397  0.3080
  109phy    C33 2918   0.355   1.485   1.802  0.0964 -0.4148 -0.2489
  109phy    C34 2919   0.462   1.388   1.832  0.1119  0.2568  0.2976
  109phy    C32 2920   0.412   1.627   1.802  0.2436 -0.5527  0.4440
  109phy    C31 2921   0.429   1.708   1.928  0.3715  0.2000 -0.8705
  109phy    C30 2922   0.460   1.856   1.901  0.0112  0.1692  0.3079
  109phy    C28 2923   0.489   1.936   2.027 -0.1413  0.0552  0.3523
  109phy    C29 2924   0.642   1.932   2.059  0.8717 -0.0287  0.4664
  109phy    C27 2925   0.451   2.084   2.010 -0.1487  0.3493 -0.2353
  109phy    C26 2926   0.437   2.166   2.140 -0.2256  0.0262  0.5087
  109phy    C25 2927   0.390   2.314   2.113 -0.6384  0.1885 -0.1960
  109phy    C23 2928   0.371   2.417   2.231 -0.1721 -0.6977 -0.1469
  109phy    C24 2929   0.398   2.557   2.175 -0.4947  0.4235  0.1480
  109phy    C22 2930   0.224   2.405   2.288 -0.0795 -0.0618  0.3754
  109phy    C21 2931   0.190   2.463   2.423 -0.3067 -0.2935 -0.5154
  109phy    C20 2932   0.043   2.429   2.456 -0.0116  0.3939  0.3957
  109phy    C18 2933  -0.006   2.401   2.601  0.1029 -0.4340  0.1358
  109phy    O01 2934   0.051   2.496   2.693  0.1446  0.5510  0.0506
  109phy    H01 2935   0.118   2.454   2.742 -0.4309 -0.3990  0.0407
  109phy    C19 2936  -0.152   2.456   2.581 -0.2777 -0.1770  0.2273
  109phy    C13 2937   0.008   2.250   2.659 -0.0380  0.7140  0.0436
  109phy     H3 2938  -0.030   2.177   2.584 -1.0501 -0.5777  1.7272
  109phy    O33 2939  -0.093   2.220   2.757  0.1586  0.1433 -0.1729
  109phy    H1B 2940  -0.102   2.292   2.817 -1.9840 -0.4641  0.3407
  109phy    C12 2941   0.150   2.209   2.703  0.7090  0.0619  0.1806
  109phy    O11 2942   0.210   2.296   2.791  0.2683  0.0076  0.2228
  109phy    H1A 2943   0.290   2.260   2.824  0.9885  3.0211  2.2075
  110phy    C35 2944   0.304   0.256   0.713  0.0629  0.2412  0.3258
  110phy    C33 2945   0.423   0.286   0.807  0.3837  0.1012 -0.0906
  110phy    C34 2946   0.512   0.163   0.819  0.0885 -0.1976 -0.6761
  110phy    C32 2947   0.500   0.413   0.770  0.3368 -0.1046 -0.5177
  110phy    C31 2948   0.562   0.483   0.888  0.3421 -0.2291  0.0780
  110phy    C30 2949   0.649   0.604   0.844 -0.2733  0.5023  0.8809
  110phy    C28 2950   0.694   0.695   0.957  0.3120  0.3963 -0.0980
  110phy    C29 2951   0.831   0.642   1.008  0.5923  0.0316 -0.0307
  110phy    C27 2952   0.714   0.840   0.903 -0.6194  0.1783 -0.1922
  110phy    C26 2953   0.607   0.945   0.933  0.1799 -0.5341  0.2601
  110phy    C25 2954   0.649   1.077   0.865  0.5910  0.0739 -0.5664
  110phy    C23 2955   0.544   1.188   0.875 -1.0076 -0.5797 -0.1945
  110phy    C24 2956   0.600   1.299   0.967  0.0647  0.0167 -0.2050
  110phy    C22 2957   0.518   1.265   0.746  0.1772  0.0979 -0.6064
  110phy    C21 2958   0.463   1.185   0.624  0.3221 -0.6403 -0.2290
  110phy    C20 2959   0.420   1.294   0.527 -0.3879 -0.2172 -0.2009
  110phy    C18 2960   0.428   1.279   0.370 -0.3146  0.1581 -0.4863
  110phy    O01 2961   0.563   1.247   0.335 -0.1220  0.5641 -0.2568
  110phy    H01 2962   0.623   1.239   0.406 -0.7660 -3.5998  0.0441
  110phy    C19 2963   0.384   1.423   0.330 -0.1347 -0.3292  0.2018
  110phy    C13 2964   0.324   1.175   0.302 -0.4545 -0.3382 -0.5149
  110phy     H3 2965   0.330   1.085   0.368  0.3739  0.3305  0.3406
  110phy    O33 2966   0.179   1.193   0.318 -0.4178  0.2067  0.2620
  110phy    H1B 2967   0.155   1.273   0.275  0.2848  0.2769 -0.0166
  110phy    C12 2968   0.363   1.089   0.177 -0.1339  0.1811  0.3786
  110phy    O11 2969   0.370   1.150   0.049  0.1290  0.0468  0.5209
  110phy    H1A 2970   0.443   1.209   0.059  1.1064 -1.1488  0.6877
  111phy    C35 2971   0.052   1.983   1.938  0.6645 -0.3132 -0.1062
  111phy    C33 2972  -0.002   1.849   1.915 -0.0712  0.2831  0.0112
  111phy    C34 2973   0.092   1.789   1.813  0.2029  0.1445  0.4493
  111phy    C32 2974  -0.036   1.775   2.040 -0.2701  0.2098  0.0851
  111phy    C31 2975  -0.184   1.737   2.064 -0.0849  0.0721 -0.4479
  111phy    C30 2976  -0.206   1.612   2.152  0.1945  0.2768  0.2374
  111phy    C28 2977  -0.352   1.570   2.171  0.4233  0.3533  0.4060
  111phy    C29 2978  -0.409   1.488   2.048 -0.1494  0.3563 -0.0338
  111phy    C27 2979  -0.356   1.487   2.294 -0.4777  0.5773 -0.1151
  111phy    C26 2980  -0.462   1.535   2.393  0.6763 -0.3799  0.2299
  111phy    C25 2981  -0.496   1.417   2.479 -0.0818 -0.4144 -0.2393
  111phy    C23 2982  -0.588   1.443   2.597  0.2609  0.0759 -0.1752
  111phy    C24 2983  -0.736   1.455   2.553  0.1993 -0.4402 -0.1516
  111phy    C22 2984  -0.584   1.315   2.691  0.4375 -0.4041 -0.0461
  111phy    C21 2985  -0.496   1.337   2.815  0.1135 -0.8306  0.2627
  111phy    C20 2986  -0.497   1.227   2.918 -0.5948  0.2752 -0.1091
  111phy    C18 2987  -0.407   1.237   3.045  0.3219  0.1173  0.3369
  111phy    O01 2988  -0.385   1.376   3.081  0.0029 -0.0148 -0.0496
  111phy    H01 2989  -0.340   1.426   3.016  1.4104 -0.4130  0.5866
  111phy    C19 2990  -0.504   1.185   3.154  0.2989 -0.0936  0.3890
  111phy    C13 2991  -0.264   1.166   3.022 -0.0290  0.5178 -0.4064
  111phy     H3 2992  -0.228   1.183   2.917  3.6560 -2.5360  0.1467
  111phy    O33 2993  -0.276   1.030   3.014  0.3534  0.0431  0.2528
  111phy    H1B 2994  -0.361   1.006   2.981 -0.2036  1.1423  0.8117
  111phy    C12 2995  -0.148   1.206   3.115 -0.3706 -0.0306 -0.0725
  111phy    O11 2996  -0.101   1.338   3.107  0.2018 -0.3600  0.0135
  111phy    H1A 2997  -0.178   1.387   3.085  0.3858 -0.5972 -1.2799
  112phy    C35 2998   4.871   2.106   1.421  0.9363  0.5598  0.2813
  112phy    C33 2999   4.926   2.096   1.559 -0.3014  0.4058  0.1114
  112phy    C34 3000   5.043   1.996   1.556 -0.3726 -0.1906  0.5087
  112phy    C32 3001   4.946   2.235   1.618  0.1051  0.0362  0.0590
  112phy    C31 3002   4.930   2.258   1.768  0.1444 -0.2171  0.0591
  112phy    C30 3003   4.984   2.402   1.784  0.0567  0.4124 -0.6386
  112phy    C28 3004   4.985   2.449   1.932  0.6317  0.3250  0.0125
  112phy    C29 3005   5.127   2.491   1.969  0.4899 -0.0460  0.3333
  112phy    C27 3006   4.867   2.549   1.966 -0.6479 -0.0221 -0.8291
  112phy    C26 3007   4.812   2.532   2.110 -0.4585  0.0750 -0.1843
  112phy    C25 3008   4.685   2.620   2.135 -0.8065  0.1788 -0.3793
  112phy    C23 3009   4.633   2.644   2.279  0.0390 -0.2961 -0.1113
  112phy    C24 3010   4.563   2.782   2.281  0.0128 -0.4763  0.4662
  112phy    C22 3011   4.540   2.533   2.329  0.1712  0.4506 -0.0357
  112phy    C21 3012   4.543   2.523   2.480 -0.4952  0.2701 -0.3590
  112phy    C20 3013   4.423   2.444   2.530  0.1781  0.4235 -0.4117
  112phy    C18 3014   4.422   2.416   2.686 -0.4995 -0.2544  0.0518
  112phy    O01 3015   4.447   2.535   2.764  0.1860 -0.7175  0.6960
  112phy    H01 3016   4.414   2.528   2.852 -3.1778 -1.6629 -0.5013
  112phy    C19 3017   4.272   2.387   2.710  0.1922  0.1142  0.1330
  112phy    C13 3018   4.504   2.289   2.746  0.1606 -0.0343 -0.3388
  112phy     H3 3019   4.499   2.201   2.676 -0.4221 -0.4207  0.1777
  112phy    O33 3020   4.463   2.236   2.871  0.3235 -0.0626  0.3199
  112phy    H1B 3021   4.472   2.143   2.866 -0.0472 -0.0144 -3.2969
  112phy    C12 3022   4.657   2.311   2.765  0.1010 -0.1176  0.0500
  112phy    O11 3023   4.693   2.375   2.884  0.3888 -0.0423  0.4041
  112phy    H1A 3024   4.631   2.347   2.950  1.6019 -2.7450  0.5447
  113phy    C35 3025   4.575   4.426   0.857  0.3991 -0.1840  0.2209
  113phy    C33 3026   4.626   4.561   0.905  0.5959 -0.1803  0.5559
  113phy    C34 3027   4.775   4.553   0.925  0.1200 -0.0001  0.0293
  113phy    C32 3028   4.591   4.682   0.819 -0.1520 -0.2562 -0.1924
  113phy    C31 3029   4.462   4.758   0.857 -0.3616  0.0751  0.5675
  113phy    C30 3030   4.434   4.866   0.752  0.3115  0.3194  0.1109
  113phy    C28 3031   4.305   4.942   0.773  0.0267 -0.5361 -0.6374
  113phy    C29 3032   4.307   5.039   0.888  0.1570 -0.2920  0.4480
  113phy    C27 3033   4.260   5.007   0.638 -0.1656  0.0561  0.1554
  113phy    C26 3034   4.110   4.995   0.604 -0.5178  0.2609  0.6579
  113phy    C25 3035   4.064   5.058   0.473 -0.5581  0.4950 -0.4868
  113phy    C23 3036   3.934   5.000   0.417  0.5638 -0.2269 -0.2367
  113phy    C24 3037   3.834   5.115   0.424 -0.3235 -0.1459 -0.0656
  113phy    C22 3038   3.956   4.974   0.264  0.4531 -0.2840  0.4163
  113phy    C21 3039   3.893   4.838   0.229  0.0143 -0.2297  0.1909
  113phy    C20 3040   3.957   4.785   0.103 -0.3364  0.1983 -0.1764
  113phy    C18 3041   3.897   4.652   0.038 -0.4710  0.7075  0.3670
  113phy    O01 3042   3.908   4.536   0.125 -0.1761 -0.1236 -0.0586
  113phy    H01 3043   3.912   4.459   0.073  1.0023 -0.4546  0.4919
  113phy    C19 3044   4.000   4.628  -0.074  0.0719 -0.0707 -0.5429
  113phy    C13 3045   3.747   4.667  -0.014  0.1467  0.2315 -0.5978
  113phy     H3 3046   3.682   4.679   0.076 -1.4508  1.7397 -1.8821
  113phy    O33 3047   3.708   4.796  -0.076  0.4244 -0.3020  0.2965
  113phy    H1B 3048   3.758   4.866  -0.041  1.0056 -0.1598 -0.7751
  113phy    C12 3049   3.661   4.540  -0.071  0.1791 -0.7202 -0.1440
  113phy    O11 3050   3.661   4.513  -0.213 -0.1694  0.0347 -0.1190
  113phy    H1A 3051   3.627   4.587  -0.259  3.2856  0.9230 -1.5822
  114phy    C35 3052   4.549   3.305   1.843  0.0982 -0.0613 -0.5460
  114phy    C33 3053   4.655   3.229   1.922  0.2696  0.0615  0.0126
  114phy    C34 3054   4.588   3.099   1.971 -0.2289 -0.5911  0.0908
  114phy    C32 3055   4.780   3.208   1.835 -0.4658  0.3084 -0.3803
  114phy    C31 3056   4.912   3.218   1.910 -0.2074 -1.1001 -0.5727
  114phy    C30 3057   5.034   3.205   1.815 -0.1954  0.2333  0.1452
  114phy    C28 3058   5.170   3.200   1.885  0.0713 -0.2151 -0.2082
  114phy    C29 3059   5.267   3.111   1.808  0.3939 -0.3133  0.1848
  114phy    C27 3060   5.226   3.340   1.912  0.1126  0.5717 -0.3890
  114phy    C26 3061   5.293   3.367   2.050  0.3083 -0.0724  0.6483
  114phy    C25 3062   5.328   3.516   2.066  0.1119  0.0966 -0.1174
  114phy    C23 3063   5.402   3.553   2.194 -0.4457 -0.2697 -0.7632
  114phy    C24 3064   5.509   3.660   2.175 -0.4487 -0.2694  0.0378
  114phy    C22 3065   5.297   3.605   2.296  0.7495 -0.2096  1.0663
  114phy    C21 3066   5.301   3.561   2.442  0.1543 -0.2452 -0.0351
  114phy    C20 3067   5.167   3.607   2.510 -0.0415 -0.0977  0.2939
  114phy    C18 3068   5.143   3.606   2.660  0.7627 -0.3843 -0.5591
  114phy    O01 3069   5.235   3.692   2.732 -0.3074 -0.4204 -0.2923
  114phy    H01 3070   5.198   3.714   2.815 -0.4583  0.4645 -0.5751
  114phy    C19 3071   5.005   3.679   2.664  0.0379 -0.7800 -0.2660
  114phy    C13 3072   5.124   3.463   2.734  0.9319 -0.6842  0.2857
  114phy     H3 3073   5.057   3.401   2.669  2.1207  0.0960 -1.8081
  114phy    O33 3074   5.050   3.473   2.859 -0.1023  0.1266  0.0347
  114phy    H1B 3075   5.000   3.398   2.886 -1.4325  0.2122 -2.0032
  114phy    C12 3076   5.255   3.389   2.760  0.3874 -0.1642  0.2914
  114phy    O11 3077   5.340   3.441   2.858 -0.0493 -0.2922 -0.2145
  114phy    H1A 3078   5.360   3.527   2.828 -0.8185 -0.2535 -0.6144
  115phy    C35 3079   0.692   3.131   1.599 -0.4200 -0.0440  0.2218
  115phy    C33 3080   0.579   3.069   1.679  0.3856  0.6487  0.4386
  115phy    C34 3081   0.520   3.166   1.772  0.1646  0.1273 -0.2618
  115phy    C32 3082   0.468   3.003   1.583 -0.4334  0.3096 -0.0067
  115phy    C31 3083   0.403   2.877   1.622 -0.0889  0.6681  0.1942
  115phy    C30 3084   0.276   2.847   1.541 -0.4222  0.0213  0.2004
  115phy    C28 3085   0.206   2.717   1.584  0.0908  0.1267 -0.0152
  115phy    C29 3086   0.108   2.748   1.695 -0.1461  0.1306 -0.6720
  115phy    C27 3087   0.116   2.656   1.474  0.1537 -0.2159 -0.3042
  115phy    C26 3088   0.175   2.550   1.379 -0.2556 -0.4490 -0.2977
  115phy    C25 3089   0.073   2.486   1.289  0.2772  0.2869  0.5592
  115phy    C23 3090   0.120   2.374   1.196  0.3508  0.1967  0.2140
  115phy    C24 3091   0.045   2.245   1.230  0.0501 -0.0322 -0.1191
  115phy    C22 3092   0.097   2.417   1.054 -0.0925 -0.3002  0.0983
  115phy    C21 3093   0.200   2.358   0.957 -0.2974 -0.1985  0.3490
  115phy    C20 3094   0.167   2.405   0.812  0.2014  0.0616  0.5828
  115phy    C18 3095   0.256   2.373   0.686 -0.0171 -0.3243 -0.1005
  115phy    O01 3096   0.387   2.410   0.717  0.3034 -0.1391  0.3833
  115phy    H01 3097   0.382   2.486   0.771  0.2694 -1.3225  2.1399
  115phy    C19 3098   0.196   2.464   0.582 -0.0561 -0.1751  0.8268
  115phy    C13 3099   0.240   2.214   0.646 -0.3142 -0.2508 -0.5681
  115phy     H3 3100   0.291   2.165   0.732  0.7879  0.4891 -0.7784
  115phy    O33 3101   0.114   2.150   0.656  0.6681  0.0596 -0.1438
  115phy    H1B 3102   0.061   2.197   0.717 -0.3057  0.8249 -1.5150
  115phy    C12 3103   0.339   2.137   0.554  0.1587 -0.3996  0.0299
  115phy    O11 3104   0.280   2.093   0.430 -0.1564  0.3201 -0.5027
  115phy    H1A 3105   0.202   2.143   0.418 -1.7498 -1.3352  1.9571
  116phy    C35 3106   3.537   4.273   1.165  0.0543 -0.3582  0.1225
  116phy    C33 3107   3.641   4.249   1.282 -0.2961 -0.1345 -0.0290
  116phy    C34 3108   3.607   4.108   1.337 -0.3287 -0.0648  0.3232
  116phy    C32 3109   3.788   4.232   1.228 -0.0920 -0.2207  0.2686
  116phy    C31 3110   3.856   4.362   1.181 -0.1311 -0.0231  0.3340
  116phy    C30 3111   4.000   4.346   1.129 -0.1919  0.1720  0.3086
  116phy    C28 3112   4.081   4.474   1.094 -0.3216 -0.3883 -0.4097
  116phy    C29 3113   4.182   4.501   1.209  0.0912  0.1498 -0.2433
  116phy    C27 3114   4.175   4.458   0.969  0.4346 -0.2518 -0.0571
  116phy    C26 3115   4.105   4.468   0.833 -0.0152  0.2155 -0.2469
  116phy    C25 3116   4.193   4.454   0.704 -0.3474  0.1498 -0.1976
  116phy    C23 3117   4.111   4.480   0.577 -0.0821  0.0564  0.3326
  116phy    C24 3118   4.131   4.615   0.521 -0.7224  0.4038  0.1720
  116phy    C22 3119   4.141   4.379   0.467  0.3722 -0.4189 -0.1311
  116phy    C21 3120   4.012   4.324   0.398 -0.3865  0.0229  0.1873
  116phy    C20 3121   4.036   4.205   0.308 -0.2111 -0.4684 -0.3142
  116phy    C18 3122   3.925   4.124   0.229  0.4215 -0.3758  0.2118
  116phy    O01 3123   3.822   4.085   0.317  0.0808 -0.4013  0.0370
  116phy    H01 3124   3.767   4.159   0.332  1.5411  0.3166  2.5751
  116phy    C19 3125   4.010   3.998   0.203  0.3302  0.3431  0.4766
  116phy    C13 3126   3.867   4.205   0.101 -0.0139  0.7449  0.0525
  116phy     H3 3127   3.799   4.280   0.148 -1.1253  0.6986 -1.4034
  116phy    O33 3128   3.943   4.300   0.028 -0.5112 -0.4529  0.1430
  116phy    H1B 3129   3.978   4.251  -0.043  0.4694 -0.3790  0.5553
  116phy    C12 3130   3.748   4.149   0.021 -0.6659 -0.6242  0.3685
  116phy    O11 3131   3.789   4.119  -0.109 -0.1322 -0.3075  0.3066
  116phy    H1A 3132   3.816   4.196  -0.156  0.1749 -1.2503 -1.1148
  117phy    C35 3133   4.823   4.732   2.020  0.3117 -0.3173 -0.9372
  117phy    C33 3134   4.669   4.747   2.022 -0.0251 -0.0820 -0.5057
  117phy    C34 3135   4.637   4.899   2.024  0.1952  0.1921  0.5088
  117phy    C32 3136   4.605   4.668   1.910  0.0412 -0.4943 -0.5110
  117phy    C31 3137   4.453   4.649   1.906 -0.0321 -0.2753  0.1404
  117phy    C30 3138   4.404   4.560   1.792  0.6379 -0.8015  0.0832
  117phy    C28 3139   4.256   4.555   1.758  0.0494  0.0605  0.0011
  117phy    C29 3140   4.252   4.551   1.607 -0.0201 -0.0081  0.0017
  117phy    C27 3141   4.196   4.426   1.806  0.1037  0.0548 -0.4685
  117phy    C26 3142   4.108   4.457   1.927  0.3075 -0.6893  0.2467
  117phy    C25 3143   4.049   4.331   1.992 -0.3974  0.4296 -0.0202
  117phy    C23 3144   3.927   4.357   2.083 -0.3554  0.3418  0.0385
  117phy    C24 3145   3.802   4.318   2.006 -0.7331 -0.4365  0.0126
  117phy    C22 3146   3.934   4.266   2.208  0.2399  0.2910  0.0733
  117phy    C21 3147   3.895   4.334   2.340  0.3499 -0.0292  0.4623
  117phy    C20 3148   3.832   4.256   2.451  0.0365  0.2629 -0.0232
  117phy    C18 3149   3.801   4.315   2.598 -0.1910  0.7740  0.2547
  117phy    O01 3150   3.747   4.452   2.586 -0.3038  0.1613 -0.4840
  117phy    H01 3151   3.812   4.519   2.580 -1.4478  1.3909  0.2422
  117phy    C19 3152   3.684   4.224   2.633  0.6413  0.1417 -0.3125
  117phy    C13 3153   3.922   4.305   2.706  0.1908 -0.2163  0.0409
  117phy     H3 3154   3.959   4.200   2.719 -0.5358 -0.6010 -0.8551
  117phy    O33 3155   3.874   4.333   2.838 -0.1866 -0.1963  0.2959
  117phy    H1B 3156   3.823   4.412   2.834  0.5726  0.2754 -2.3703
  117phy    C12 3157   4.048   4.397   2.682  0.2861  0.0030  0.4257
  117phy    O11 3158   4.158   4.372   2.761 -0.0380 -0.3324  0.2408
  117phy    H1A 3159   4.221   4.439   2.742  0.4941 -1.0895 -0.7146
  118phy    C35 3160   4.147   3.292   1.776 -0.0176 -0.2721  0.6875
  118phy    C33 3161   4.136   3.441   1.733  0.5147  0.1481  0.4451
  118phy    C34 3162   4.040   3.450   1.627 -0.1765  0.2003 -0.1704
  118phy    C32 3163   4.100   3.528   1.855  0.6497  0.4625  0.0010
  118phy    C31 3164   4.194   3.642   1.885 -0.0614 -0.5065 -0.3951
  118phy    C30 3165   4.147   3.722   2.009 -0.4298  0.0184  0.0388
  118phy    C28 3166   4.230   3.839   2.064 -0.4340  0.4353 -0.1355
  118phy    C29 3167   4.230   3.971   1.975  0.0887 -0.0803 -0.2314
  118phy    C27 3168   4.176   3.854   2.208  0.0703 -0.0516 -0.7181
  118phy    C26 3169   4.277   3.909   2.305  0.3292  0.3429 -0.4256
  118phy    C25 3170   4.231   3.919   2.454  0.0127  0.3131 -0.2186
  118phy    C23 3171   4.341   3.969   2.544  0.2943  0.1855  0.0841
  118phy    C24 3172   4.336   4.121   2.569 -0.5473  0.4261 -0.3950
  118phy    C22 3173   4.326   3.892   2.677  0.1431  0.7557  0.0139
  118phy    C21 3174   4.455   3.860   2.746 -0.5637 -0.2211  0.4186
  118phy    C20 3175   4.433   3.808   2.887 -0.0309 -0.4438 -0.2884
  118phy    C18 3176   4.543   3.799   3.001 -0.3732  0.5517 -0.8996
  118phy    O01 3177   4.623   3.923   3.000  0.1222 -0.3255  0.3640
  118phy    H01 3178   4.559   3.992   3.000 -0.0693 -0.4776  1.6733
  118phy    C19 3179   4.469   3.793   3.139 -0.2385  0.1730 -0.1665
  118phy    C13 3180   4.642   3.673   2.986  0.2337  0.3331 -0.2290
  118phy     H3 3181   4.671   3.663   2.878 -0.7148 -1.1915 -0.3838
  118phy    O33 3182   4.574   3.545   3.007  0.5255 -0.4029 -0.2145
  118phy    H1B 3183   4.634   3.474   3.021  1.7138  0.5996 -0.0357
  118phy    C12 3184   4.785   3.668   3.059  0.6767 -0.0160  0.2693
  118phy    O11 3185   4.856   3.785   3.023  0.0507 -0.1771 -0.1173
  118phy    H1A 3186   4.790   3.849   3.005 -0.4828 -1.2340 -2.2944
  119phy    C35 3187   4.621   3.438   1.226  0.3111  0.7833  0.2278
  119phy    C33 3188   4.618   3.582   1.281 -0.2982  0.0227  0.0611
  119phy    C34 3189   4.552   3.665   1.174 -0.0172 -0.6775 -0.2596
  119phy    C32 3190   4.544   3.593   1.415  0.3258 -0.1245  0.2291
  119phy    C31 3191   4.609   3.693   1.511 -0.4061 -0.2664 -0.1732
  119phy    C30 3192   4.544   3.701   1.647  0.1106  0.3406 -0.0256
  119phy    C28 3193   4.619   3.766   1.768 -0.5270  0.2856  0.0470
  119phy    C29 3194   4.621   3.924   1.759  0.1698 -0.0648 -0.3527
  119phy    C27 3195   4.553   3.719   1.897  0.4975 -0.8017  0.2009
  119phy    C26 3196   4.652   3.699   2.011  0.3822 -0.2500 -0.5723
  119phy    C25 3197   4.591   3.637   2.136  0.1232 -0.0111 -0.0451
  119phy    C23 3198   4.695   3.606   2.249 -0.3620 -0.0434  0.1687
  119phy    C24 3199   4.685   3.693   2.372 -0.1962 -0.6795 -0.0762
  119phy    C22 3200   4.655   3.463   2.290 -0.5330  0.3478 -0.3733
  119phy    C21 3201   4.768   3.383   2.361  0.5258  0.5706 -0.0080
  119phy    C20 3202   4.705   3.255   2.424 -0.3945 -0.1821 -0.6125
  119phy    C18 3203   4.625   3.251   2.564  0.6553 -0.2416 -0.4181
  119phy    O01 3204   4.518   3.351   2.564  0.1174  0.4648 -0.4251
  119phy    H01 3205   4.487   3.361   2.476 -1.2708  0.3702  0.0380
  119phy    C19 3206   4.554   3.110   2.562 -0.2340  0.3745 -0.5259
  119phy    C13 3207   4.724   3.290   2.687  0.4808  0.5128  0.2386
  119phy     H3 3208   4.783   3.382   2.665  0.5383  0.8396  1.6531
  119phy    O33 3209   4.831   3.193   2.699  0.3580 -0.3901  0.0152
  119phy    H1B 3210   4.794   3.107   2.692 -0.1591 -0.2677  1.0344
  119phy    C12 3211   4.659   3.308   2.829  0.4636 -0.1934 -0.3954
  119phy    O11 3212   4.745   3.347   2.934  0.3631  0.0105  0.0211
  119phy    H1A 3213   4.819   3.290   2.935  1.5093  1.4451 -0.4998
  120phy    C35 3214   3.629   2.425   1.781  0.0768 -0.3949  0.1772
  120phy    C33 3215   3.701   2.531   1.866  0.1666  0.6051 -0.2485
  120phy    C34 3216   3.789   2.470   1.966  0.0500  0.3889  0.1608
  120phy    C32 3217   3.792   2.626   1.788 -0.0795  0.3896  0.2642
  120phy    C31 3218   3.724   2.751   1.731 -0.0905 -0.3530  0.2479
  120phy    C30 3219   3.822   2.820   1.639  0.3594 -0.1928  0.2936
  120phy    C28 3220   3.804   2.971   1.601 -0.3592  0.7468  0.1909
  120phy    C29 3221   3.854   3.073   1.707 -0.4603 -0.0122 -0.6474
  120phy    C27 3222   3.880   2.987   1.470 -0.2964  0.0084 -0.0587
  120phy    C26 3223   3.806   3.033   1.348 -0.4978 -0.0514 -0.2573
  120phy    C25 3224   3.893   3.055   1.224 -0.0972 -0.4653  0.0831
  120phy    C23 3225   3.812   3.077   1.102 -0.4394 -0.0675  0.5484
  120phy    C24 3226   3.781   3.227   1.073  0.2797 -0.2370  0.8972
  120phy    C22 3227   3.888   3.021   0.979 -0.1377  0.0111  0.0929
  120phy    C21 3228   3.800   2.972   0.862  0.1679  0.6735  0.3541
  120phy    C20 3229   3.868   2.954   0.721 -0.4592 -0.6117 -0.2956
  120phy    C18 3230   3.889   3.080   0.627 -1.3208  0.4108 -0.1231
  120phy    O01 3231   3.761   3.138   0.605 -0.2011 -0.2149  0.2796
  120phy    H01 3232   3.696   3.076   0.578  0.4641 -0.2342 -1.4169
  120phy    C19 3233   3.939   3.004   0.502  0.1004 -0.2207  0.2473
  120phy    C13 3234   3.992   3.199   0.669  0.4536 -0.0543 -0.1007
  120phy     H3 3235   3.954   3.231   0.769  0.2126 -1.3051  0.2252
  120phy    O33 3236   4.119   3.156   0.714 -0.3856  0.6280  0.0381
  120phy    H1B 3237   4.174   3.140   0.640  0.9021  0.8237  0.9302
  120phy    C12 3238   3.984   3.350   0.612  0.8327 -0.3009  0.0739
  120phy    O11 3239   3.879   3.372   0.521 -0.2919  0.0360 -0.1905
  120phy    H1A 3240   3.836   3.290   0.504 -1.2823  0.6436 -0.6111
  121phy    C35 3241   1.517   1.874   2.319  0.2235 -0.4578  0.0778
  121phy    C33 3242   1.409   1.843   2.220  0.3414  0.4668  0.4398
  121phy    C34 3243   1.473   1.770   2.107 -0.0103  0.2992  0.3995
  121phy    C32 3244   1.298   1.765   2.299 -0.4100  0.3250  0.2318
  121phy    C31 3245   1.151   1.775   2.259 -0.3317  0.5582 -0.2547
  121phy    C30 3246   1.061   1.678   2.340  1.0710 -0.4099 -0.6353
  121phy    C28 3247   0.915   1.666   2.297  0.3669 -0.0662 -0.3319
  121phy    C29 3248   0.891   1.528   2.244  0.5418 -0.1244  0.3337
  121phy    C27 3249   0.811   1.679   2.410  1.3484  0.2181  0.3605
  121phy    C26 3250   0.778   1.826   2.448  0.1336 -0.0811 -0.2356
  121phy    C25 3251   0.647   1.824   2.532  0.0536  0.2315 -0.1990
  121phy    C23 3252   0.597   1.957   2.584 -0.6057  0.3021  0.0268
  121phy    C24 3253   0.506   2.033   2.492 -0.4360  0.0025  0.1297
  121phy    C22 3254   0.537   1.932   2.728 -0.4302  0.3115  0.2269
  121phy    C21 3255   0.536   2.041   2.830  0.6162  0.2468  0.4549
  121phy    C20 3256   0.449   2.013   2.946  0.2871  0.1161 -0.0546
  121phy    C18 3257   0.409   2.116   3.051 -0.0102  0.1694 -0.2907
  121phy    O01 3258   0.381   2.246   2.991 -0.8129 -0.1276 -0.1641
  121phy    H01 3259   0.422   2.313   3.043 -2.3788  0.3581  0.4893
  121phy    C19 3260   0.272   2.063   3.096  0.5043  0.1642  0.3030
  121phy    C13 3261   0.535   2.135   3.159  0.3352 -0.4082  0.0804
  121phy     H3 3262   0.630   2.151   3.103  0.3361  0.0174  0.1998
  121phy    O33 3263   0.564   2.013   3.234 -0.3107 -0.4259 -0.2364
  121phy    H1B 3264   0.654   1.990   3.217 -0.1356 -2.1392  2.5278
  121phy    C12 3265   0.524   2.264   3.259 -0.1306  0.4874  0.1509
  121phy    O11 3266   0.473   2.377   3.193  0.0170  0.1905 -0.0939
  121phy    H1A 3267   0.440   2.442   3.252  0.3134  1.4382 -1.2491
  122phy    C35 3268   5.013   3.763   1.660 -0.7999  0.2354 -0.3278
  122phy    C33 3269   5.054   3.617   1.654 -0.0188  0.5478 -0.2211
  122phy    C34 3270   4.955   3.541   1.569 -0.3061  0.3640  0.2691
  122phy    C32 3271   5.185   3.603   1.570  0.4059  0.2413 -0.0739
  122phy    C31 3272   5.312   3.570   1.646 -0.2772  0.1308 -0.1291
  122phy    C30 3273   5.442   3.582   1.573  0.3499 -0.0719  0.0277
  122phy    C28 3274   5.572   3.596   1.660  0.3969 -0.2579 -0.3387
  122phy    C29 3275   5.691   3.518   1.605  0.2364  0.1085  0.2436
  122phy    C27 3276   5.610   3.751   1.686  0.0780  0.6937 -0.0339
  122phy    C26 3277   5.641   3.793   1.829  0.3051 -0.0019  0.0260
  122phy    C25 3278   5.670   3.942   1.849  0.3269  0.3041  0.1741
  122phy    C23 3279   5.743   3.975   1.977  0.5704 -0.1240 -0.2317
  122phy    C24 3280   5.892   3.982   1.945  0.1330  0.1295  0.2782
  122phy    C22 3281   5.694   4.114   2.026  0.8575 -0.2673 -0.6848
  122phy    C21 3282   5.724   4.158   2.172 -0.3100 -0.0081  0.5358
  122phy    C20 3283   5.674   4.301   2.179  0.0609 -0.1692 -0.0215
  122phy    C18 3284   5.711   4.392   2.304  0.2513 -0.5719 -0.1822
  122phy    O01 3285   5.854   4.401   2.316 -0.4482 -0.0722  0.3841
  122phy    H01 3286   5.895   4.328   2.360  0.4885  0.7110  0.8374
  122phy    C19 3287   5.685   4.538   2.248 -0.0309  0.0375 -0.1686
  122phy    C13 3288   5.639   4.352   2.443  0.7709 -0.4077 -0.4869
  122phy     H3 3289   5.650   4.242   2.460  1.8418 -0.1297  0.7690
  122phy    O33 3290   5.497   4.363   2.436 -0.3523 -0.6031 -0.3086
  122phy    H1B 3291   5.456   4.351   2.520 -2.5422  2.2766 -0.8221
  122phy    C12 3292   5.696   4.415   2.576 -0.0250  0.0197  0.0085
  122phy    O11 3293   5.819   4.365   2.612 -0.7377  0.1998  0.1256
  122phy    H1A 3294   5.856   4.437   2.660 -0.8286 -0.1332  0.7009
  123phy    C35 3295   3.444   4.495   1.633  0.6451 -0.4927 -0.5478
  123phy    C33 3296   3.444   4.352   1.668 -0.3568  0.1787  0.6709
  123phy    C34 3297   3.514   4.337   1.805  0.0420  0.0939 -0.1856
  123phy    C32 3298   3.304   4.294   1.668 -0.0030 -0.0693 -0.2779
  123phy    C31 3299   3.292   4.175   1.572  0.2669 -0.1669 -0.1041
  123phy    C30 3300   3.149   4.111   1.550  0.4246  0.1211  0.1170
  123phy    C28 3301   3.139   3.993   1.453 -0.0010  0.3738  0.4317
  123phy    C29 3302   3.007   3.918   1.476 -0.3352 -0.2347  0.2281
  123phy    C27 3303   3.149   4.032   1.304 -0.0810 -0.6552 -0.3485
  123phy    C26 3304   3.229   3.940   1.219 -0.0070  0.1499  0.1610
  123phy    C25 3305   3.248   3.992   1.072  0.1395  0.3107 -0.1707
  123phy    C23 3306   3.330   3.912   0.969  0.6650  1.0003  0.1484
  123phy    C24 3307   3.247   3.838   0.862 -0.6038  0.0910 -0.2289
  123phy    C22 3308   3.427   4.002   0.894  0.0762 -0.0073 -0.0161
  123phy    C21 3309   3.575   3.949   0.888 -0.0587 -0.0364  0.4097
  123phy    C20 3310   3.658   4.062   0.823 -0.4610  0.0873  0.1811
  123phy    C18 3311   3.803   4.035   0.778 -0.2867  0.2923 -0.2429
  123phy    O01 3312   3.881   3.996   0.896  0.5663 -0.3482 -0.4661
  123phy    H01 3313   3.865   4.055   0.967  1.1622 -1.5944  0.7302
  123phy    C19 3314   3.854   4.176   0.735 -0.1508  0.0369  0.0416
  123phy    C13 3315   3.822   3.928   0.660  0.5052 -0.4614 -0.0845
  123phy     H3 3316   3.782   3.834   0.706  0.0677 -0.4428 -0.4170
  123phy    O33 3317   3.731   3.941   0.551  0.3566 -0.0650  0.5798
  123phy    H1B 3318   3.773   3.992   0.485 -1.3259  0.6954  0.0462
  123phy    C12 3319   3.947   3.852   0.618 -0.0210 -0.2462 -0.3138
  123phy    O11 3320   3.948   3.715   0.593  0.1450 -0.2042  0.6109
  123phy    H1A 3321   4.035   3.693   0.564  0.0151  2.3526 -2.1968
  124phy    C35 3322   4.649   4.660   1.438 -0.6544 -0.1946  0.2753
  124phy    C33 3323   4.646   4.806   1.395 -0.3042 -0.1823 -0.0667
  124phy    C34 3324   4.612   4.820   1.247  0.0903 -0.0548  0.2584
  124phy    C32 3325   4.542   4.895   1.461 -0.6931  0.1263  0.7771
  124phy    C31 3326   4.587   4.960   1.592 -0.2852 -0.1117  0.4503
  124phy    C30 3327   4.483   5.057   1.645  0.0553  0.4174 -0.0714
  124phy    C28 3328   4.522   5.132   1.773  0.2499 -0.2649  0.0254
  124phy    C29 3329   4.620   5.246   1.743  0.1511 -0.4847  0.1551
  124phy    C27 3330   4.396   5.194   1.835 -0.5017  0.0011  0.2596
  124phy    C26 3331   4.383   5.155   1.985 -0.1915 -0.0976 -0.5237
  124phy    C25 3332   4.235   5.185   2.029  0.1165 -0.2693  0.0281
  124phy    C23 3333   4.193   5.153   2.171 -0.0425 -0.2173  0.1825
  124phy    C24 3334   4.174   5.282   2.249  0.0828 -0.1485  0.7390
  124phy    C22 3335   4.077   5.050   2.178 -0.3709 -0.1220  0.0521
  124phy    C21 3336   4.070   4.961   2.303 -0.3936  0.3228 -0.1272
  124phy    C20 3337   3.937   4.884   2.312 -0.2790 -0.1681  0.4275
  124phy    C18 3338   3.859   4.860   2.442 -0.7624  0.3188 -0.2631
  124phy    O01 3339   3.804   4.990   2.489  0.1135  0.3532  0.0979
  124phy    H01 3340   3.797   5.058   2.425 -0.6628  1.5407  1.3952
  124phy    C19 3341   3.737   4.784   2.390 -0.1988 -0.1683  0.2293
  124phy    C13 3342   3.952   4.786   2.557  0.0717  0.5921 -0.3288
  124phy     H3 3343   4.024   4.719   2.501  1.3632  0.5377  1.3124
  124phy    O33 3344   3.880   4.685   2.628 -0.2838 -0.0208  0.1557
  124phy    H1B 3345   3.829   4.713   2.701  0.7280 -2.2352  1.8403
  124phy    C12 3346   4.031   4.873   2.659  0.1551  0.0225  0.0094
  124phy    O11 3347   3.947   4.957   2.738 -0.1442  0.2499  0.0727
  124phy    H1A 3348   3.889   5.004   2.681 -0.5299 -0.3016  0.0037
  125phy    C35 3349   3.990   0.016   1.278  0.2901 -0.1135  0.2412
  125phy    C33 3350   4.085  -0.100   1.319 -0.4406 -0.2436 -0.1670
  125phy    C34 3351   4.220  -0.041   1.310 -0.2308 -0.4062 -0.2792
  125phy    C32 3352   4.061  -0.150   1.463  0.2034 -0.2501  0.2613
  125phy    C31 3353   3.945  -0.241   1.486  0.0375  0.2601 -0.8587
  125phy    C30 3354   3.942  -0.309   1.624  0.1952 -0.1059  0.3503
  125phy    C28 3355   3.820  -0.397   1.669 -0.3594  0.0670  0.1121
  125phy    C29 3356   3.842  -0.547   1.650 -0.5937 -0.7071  0.7251
  125phy    C27 3357   3.793  -0.371   1.820 -0.2488  0.1303  0.2724
  125phy    C26 3358   3.646  -0.344   1.848  0.3168 -0.4085 -0.0723
  125phy    C25 3359   3.627  -0.327   2.003  0.6173 -0.3002  0.4998
  125phy    C23 3360   3.484  -0.266   2.041 -0.2375  0.1663  0.2127
  125phy    C24 3361   3.383  -0.370   2.061  0.4251 -0.0800 -0.0257
  125phy    C22 3362   3.481  -0.191   2.178  0.0435 -0.0128 -0.2250
  125phy    C21 3363   3.501  -0.039   2.168 -0.0733  0.3441  0.1221
  125phy    C20 3364   3.500   0.034   2.308 -0.2245 -0.0975  0.0133
  125phy    C18 3365   3.565   0.177   2.326 -0.3993  0.1545 -0.4679
  125phy    O01 3366   3.500   0.280   2.247 -0.2182 -0.2511 -0.4913
  125phy    H01 3367   3.411   0.258   2.228 -0.9895  0.4656  1.8633
  125phy    C19 3368   3.514   0.210   2.469 -0.1991 -0.0871 -0.0916
  125phy    C13 3369   3.726   0.172   2.299 -0.3215 -0.7727 -0.1514
  125phy     H3 3370   3.743   0.112   2.206 -0.0330 -0.9088 -0.0139
  125phy    O33 3371   3.797   0.095   2.393 -0.1651 -0.3684 -0.3515
  125phy    H1B 3372   3.884   0.124   2.413 -0.3009  1.1906 -1.7902
  125phy    C12 3373   3.804   0.303   2.260  0.3338 -0.0264  0.3065
  125phy    O11 3374   3.725   0.413   2.229  0.1379 -0.3056 -0.5474
  125phy    H1A 3375   3.644   0.384   2.191  1.0549 -1.6616 -1.5885
  126phy    C35 3376   2.599   5.052   1.301  0.2082  0.3712  0.1487
  126phy    C33 3377   2.569   4.913   1.350  0.6582  0.5076 -0.4606
  126phy    C34 3378   2.582   4.811   1.240  0.2384  0.5178 -0.0898
  126phy    C32 3379   2.655   4.870   1.469 -0.0356  0.3605 -0.6531
  126phy    C31 3380   2.606   4.911   1.613 -0.2942 -0.0224  0.6306
  126phy    C30 3381   2.693   4.851   1.722 -0.1539  0.3720 -0.1339
  126phy    C28 3382   2.662   4.882   1.869 -0.0683  0.0279  0.0999
  126phy    C29 3383   2.522   4.830   1.914  0.6062 -0.2109  0.4634
  126phy    C27 3384   2.773   4.823   1.959 -1.2728  0.5214 -0.0694
  126phy    C26 3385   2.814   4.892   2.089 -0.0924  0.4496  0.4501
  126phy    C25 3386   2.927   4.816   2.163 -0.0684  0.5516  0.5334
  126phy    C23 3387   2.959   4.865   2.305 -0.3060 -0.1825  0.0166
  126phy    C24 3388   2.844   4.850   2.407 -0.2374  0.6235 -0.5909
  126phy    C22 3389   3.084   4.779   2.352 -0.0013  0.4156  0.2769
  126phy    C21 3390   3.181   4.847   2.453 -0.2201  0.1337 -0.0599
  126phy    C20 3391   3.302   4.770   2.523  0.6145 -0.1089  0.2213
  126phy    C18 3392   3.282   4.641   2.608  0.7108  0.5623 -1.0527
  126phy    O01 3393   3.201   4.547   2.526  0.0516 -0.4480  0.2217
  126phy    H01 3394   3.142   4.598   2.474 -0.3791  0.2868  1.3730
  126phy    C19 3395   3.421   4.573   2.621 -0.0914 -0.0833  0.3265
  126phy    C13 3396   3.209   4.670   2.753 -0.1520 -0.1067  0.3979
  126phy     H3 3397   3.118   4.734   2.736 -1.1204 -1.1125  1.5961
  126phy    O33 3398   3.286   4.750   2.846  0.3160 -0.4356  0.2128
  126phy    H1B 3399   3.321   4.826   2.802 -0.8011 -1.1497 -2.0968
  126phy    C12 3400   3.141   4.547   2.819 -0.4210 -0.6840 -0.6157
  126phy    O11 3401   3.054   4.564   2.929 -0.2637  0.1631 -0.1500
  126phy    H1A 3402   3.019   4.482   2.957  1.5762 -0.4327  0.5828
  127phy    C35 3403   3.219   4.445   1.298 -0.0158  0.1294  0.4030
  127phy    C33 3404   3.185   4.587   1.261 -0.1139 -0.0589 -0.5192
  127phy    C34 3405   3.042   4.614   1.287 -0.1008 -0.3606  0.0858
  127phy    C32 3406   3.272   4.685   1.340 -0.1177  0.3899 -0.0649
  127phy    C31 3407   3.328   4.811   1.273  0.0876  0.0924  0.4676
  127phy    C30 3408   3.453   4.859   1.351  0.3793 -0.3100  0.5565
  127phy    C28 3409   3.525   4.972   1.272  0.2839 -0.0699 -0.2905
  127phy    C29 3410   3.568   5.082   1.369  0.5630  0.4923 -0.2198
  127phy    C27 3411   3.653   4.919   1.204  0.0566 -0.1566  0.6369
  127phy    C26 3412   3.633   4.873   1.061  0.4141  0.1538 -0.3781
  127phy    C25 3413   3.748   4.809   0.993 -0.4467  0.5740  0.2914
  127phy    C23 3414   3.727   4.759   0.848 -0.3287  0.4832 -0.6342
  127phy    C24 3415   3.857   4.779   0.775 -0.4745  0.4140 -0.1864
  127phy    C22 3416   3.666   4.619   0.831  0.1146  0.0122 -0.1283
  127phy    C21 3417   3.581   4.599   0.702  0.1607  0.2896 -0.4765
  127phy    C20 3418   3.531   4.453   0.692  0.1522 -0.1776 -0.3137
  127phy    C18 3419   3.462   4.398   0.563 -0.2571  0.0788 -0.1740
  127phy    O01 3420   3.353   4.490   0.527  0.2199  0.0224 -0.3447
  127phy    H01 3421   3.323   4.538   0.602 -2.4466 -0.1137 -1.2330
  127phy    C19 3422   3.389   4.270   0.604  0.2506  0.4028 -0.3035
  127phy    C13 3423   3.561   4.371   0.438  0.3355 -0.5361 -0.1491
  127phy     H3 3424   3.660   4.416   0.467  0.3152 -1.6440  1.8027
  127phy    O33 3425   3.612   4.243   0.404  0.2370  0.2095  0.0094
  127phy    H1B 3426   3.541   4.182   0.399  0.7942 -0.3654 -1.7457
  127phy    C12 3427   3.564   4.467   0.308  0.0208 -0.5625 -0.1096
  127phy    O11 3428   3.530   4.601   0.324 -0.1369  0.1680  0.3987
  127phy    H1A 3429   3.452   4.600   0.376 -0.9418  1.5196 -0.6757
  128SOL     OW 3430   1.321   1.271   0.461 -0.0484 -0.3916 -0.3658
  128SOL    HW1 3431   1.272   1.353   0.462 -0.0328 -0.3865  0.1616
  128SOL    HW2 3432   1.254   1.213   0.425  1.2731 -1.3428 -1.4523
  128SOL     MW 3433   1.306   1.274   0.456  0.0054  0.0082 -0.0084
  129SOL     OW 3434   0.107   3.056   2.931 -0.1496 -0.5797  0.7081
  129SOL    HW1 3435   0.152   2.984   2.976  4.9013  0.4059 -1.9915
  129SOL    HW2 3436   0.137   3.133   2.978  1.1415 -0.5088 -0.1674
  129SOL     MW 3437   0.117   3.056   2.943  0.0054  0.0082 -0.0084
  130SOL     OW 3438   0.984   1.647   0.416 -0.1979 -0.7515 -0.2156
  130SOL    HW1 3439   0.910   1.598   0.452 -0.1880 -1.5826 -1.2656
  130SOL    HW2 3440   0.946   1.688   0.338  0.1988  0.0244 -0.0134
  130SOL     MW 3441   0.969   1.646   0.410  0.0054  0.0082 -0.0084
  131SOL     OW 3442   3.457   0.363   0.131  0.1381 -0.3105  0.3559
  131SOL    HW1 3443   3.491   0.453   0.129 -0.8240  0.0880  0.9312
  131SOL    HW2 3444   3.362   0.377   0.139  0.4242  1.4903  1.1683
  131SOL     MW 3445   3.449   0.377   0.132  0.0054  0.0082 -0.0084
  132SOL     OW 3446   1.474   1.356   0.257 -0.5687  0.3819 -0.0675
  132SOL    HW1 3447   1.434   1.314   0.333  0.1143 -0.9987 -0.4357
  132SOL    HW2 3448   1.503   1.441   0.291  0.3965 -0.0013  0.1228
  132SOL     MW 3449   1.473   1.362   0.271  0.0054  0.0082 -0.0084
  133SOL     OW 3450   2.286   0.507   2.918 -0.1004 -0.6837  0.4878
  133SOL    HW1 3451   2.281   0.566   2.842 -0.9878 -0.1785  0.9142
  133SOL    HW2 3452   2.370   0.525   2.958 -0.2071 -1.7947  1.2266
  133SOL     MW 3453   2.296   0.517   2.913  0.0054  0.0082 -0.0084
  134SOL     OW 3454   2.107   0.535   2.579  0.1006  0.7393  0.2664
  134SOL    HW1 3455   2.046   0.511   2.509  1.0794  2.7346 -1.3705
  134SOL    HW2 3456   2.054   0.570   2.651  2.4388  0.1402  2.4218
  134SOL     MW 3457   2.092   0.536   2.579  0.0054  0.0082 -0.0084
  135SOL     OW 3458   3.777   2.802   0.235 -0.1964 -0.0470 -0.0298
  135SOL    HW1 3459   3.801   2.726   0.288  0.9450 -1.0270 -1.8522
  135SOL    HW2 3460   3.699   2.768   0.191 -0.5805  1.1184 -0.2833
  135SOL     MW 3461   3.770   2.788   0.236  0.0054  0.0082 -0.0084
  136SOL     OW 3462   2.111   0.627   0.005  0.3695  0.1465  0.1926
  136SOL    HW1 3463   2.115   0.708  -0.046  0.3305  0.5469  0.8069
  136SOL    HW2 3464   2.162   0.569  -0.051 -0.6320 -0.6677  0.1193
  136SOL     MW 3465   2.119   0.630  -0.009  0.0054  0.0082 -0.0084
  137SOL     OW 3466   4.841   4.968   2.894  0.0161 -0.2958 -0.3921
  137SOL    HW1 3467   4.868   4.986   2.804 -2.5456  0.5993 -1.0727
  137SOL    HW2 3468   4.914   4.919   2.931 -0.5998  0.7782  2.5599
  137SOL     MW 3469   4.854   4.964   2.887  0.0054  0.0082 -0.0084
  138SOL     OW 3470   0.128   1.380   0.116  0.1897 -0.2054  0.5300
  138SOL    HW1 3471   0.038   1.362   0.091 -0.4329  1.3207  1.4755
  138SOL    HW2 3472   0.172   1.414   0.038 -0.3706 -1.0798 -0.1807
  138SOL     MW 3473   0.122   1.382   0.102  0.0054  0.0082 -0.0084
  139SOL     OW 3474   0.847   4.259   3.028  0.4906  0.2654  0.4639
  139SOL    HW1 3475   0.905   4.246   3.103  0.0882  1.3449  0.9639
  139SOL    HW2 3476   0.909   4.290   2.961  1.3758  0.0964  1.1954
  139SOL     MW 3477   0.863   4.261   3.029  0.0054  0.0082 -0.0084
  140SOL     OW 3478   1.857   0.867   2.885  0.7587 -0.4896  0.1010
  140SOL    HW1 3479   1.809   0.833   2.961 -0.7318 -0.5845 -0.8405
  140SOL    HW2 3480   1.942   0.889   2.922  0.8052  0.7938 -0.7128
  140SOL     MW 3481   1.862   0.865   2.900  0.0054  0.0082 -0.0084
  141SOL     OW 3482   3.322   2.240   2.735  0.1418 -0.2477  0.1460
  141SOL    HW1 3483   3.376   2.319   2.739  0.6262 -0.5357 -0.5833
  141SOL    HW2 3484   3.240   2.289   2.746  1.1450  1.1064  2.1892
  141SOL     MW 3485   3.318   2.257   2.737  0.0054  0.0082 -0.0084
  142SOL     OW 3486   0.844   4.679   2.523 -0.2264 -0.0372 -0.2990
  142SOL    HW1 3487   0.755   4.709   2.506 -0.6938 -1.8287 -1.3242
  142SOL    HW2 3488   0.865   4.631   2.442 -1.2532  0.4113 -0.8435
  142SOL     MW 3489   0.835   4.677   2.510  0.0054  0.0082 -0.0084
  143SOL     OW 3490   1.730   0.054   2.731 -0.0361  0.2078  0.6477
  143SOL    HW1 3491   1.809   0.006   2.708 -0.3430 -0.0617  0.1579
  143SOL    HW2 3492   1.752   0.105   2.810  0.3590 -0.3608  0.9146
  143SOL     MW 3493   1.743   0.054   2.739  0.0054  0.0082 -0.0084
  144SOL     OW 3494   2.411   1.740   2.977 -0.5702  0.1141 -0.8020
  144SOL    HW1 3495   2.362   1.735   2.895 -2.9518  1.1663  0.4846
  144SOL    HW2 3496   2.449   1.828   2.985 -0.2353 -0.1029  0.0547
  144SOL     MW 3497   2.410   1.751   2.967  0.0054  0.0082 -0.0084
  145SOL     OW 3498   4.715   4.601   0.002  0.2387 -0.5128 -0.1496
  145SOL    HW1 3499   4.691   4.513   0.032  1.0828 -0.5457  0.4584
  145SOL    HW2 3500   4.795   4.614   0.053  0.4597 -1.5438 -0.2213
  145SOL     MW 3501   4.722   4.591   0.013  0.0054  0.0082 -0.0084
  146SOL     OW 3502   0.586   4.781   2.505 -0.0496  0.6241 -0.6850
  146SOL    HW1 3503   0.496   4.760   2.481  0.1393 -1.9096  0.4571
  146SOL    HW2 3504   0.585   4.837   2.583  1.1409  0.5364 -0.5871
  146SOL     MW 3505   0.574   4.785   2.512  0.0054  0.0082 -0.0084
  147SOL     OW 3506   4.514   2.715   0.522  0.7829  0.4143 -0.1153
  147SOL    HW1 3507   4.420   2.708   0.536  0.7991 -1.6094 -0.7178
  147SOL    HW2 3508   4.531   2.787   0.461  1.3031  0.8070  0.4851
  147SOL     MW 3509   4.504   2.724   0.516  0.0054  0.0082 -0.0084
  148SOL     OW 3510   1.935   4.145   0.469 -0.7134  0.4656 -0.1210
  148SOL    HW1 3511   1.863   4.109   0.417 -0.3485  2.0421 -1.8157
  148SOL    HW2 3512   1.952   4.226   0.420  0.2964  0.1219 -0.3733
  148SOL     MW 3513   1.928   4.151   0.456  0.0054  0.0082 -0.0084
  149SOL     OW 3514   0.849   4.569   2.765 -0.0412 -0.5472  0.2179
  149SOL    HW1 3515   0.855   4.625   2.688 -3.0378 -0.1550  0.1619
  149SOL    HW2 3516   0.863   4.631   2.836 -0.4216  0.6508 -0.7243
  149SOL     MW 3517   0.851   4.584   2.764  0.0054  0.0082 -0.0084
  150SOL     OW 3518   3.264   2.551   0.355 -0.5354 -0.2178  0.2497
  150SOL    HW1 3519   3.351   2.518   0.377  0.2512  0.5856 -1.4361
  150SOL    HW2 3520   3.221   2.557   0.440  2.1871 -0.6294  1.7833
  150SOL     MW 3521   3.270   2.548   0.369  0.0054  0.0082 -0.0084
  151SOL     OW 3522   4.152   0.271   2.922 -0.3066 -0.0440 -0.3484
  151SOL    HW1 3523   4.095   0.256   2.997  1.8839 -0.9191  1.2257
  151SOL    HW2 3524   4.108   0.342   2.876 -1.1955 -0.7857 -0.6816
  151SOL     MW 3525   4.139   0.278   2.926  0.0054  0.0082 -0.0084
  152SOL     OW 3526   4.133   1.124   2.840  0.2990 -0.1212 -0.1044
  152SOL    HW1 3527   4.200   1.186   2.868 -0.9736  1.3819 -0.2824
  152SOL    HW2 3528   4.071   1.182   2.798  0.2933  0.7716  1.0800
  152SOL     MW 3529   4.134   1.140   2.838  0.0054  0.0082 -0.0084
  153SOL     OW 3530   1.935   1.966   2.748 -0.0147 -0.3594 -0.4076
  153SOL    HW1 3531   1.900   1.878   2.764 -0.0479 -0.1601  0.7144
  153SOL    HW2 3532   1.875   2.016   2.803 -0.1598  0.1529 -1.0241
  153SOL     MW 3533   1.922   1.961   2.757  0.0054  0.0082 -0.0084
  154SOL     OW 3534   2.250   0.215   2.908 -0.2289 -0.0442  0.0796
  154SOL    HW1 3535   2.287   0.298   2.938 -2.0067  0.8019  0.0910
  154SOL    HW2 3536   2.182   0.254   2.853  1.5330  1.2177 -1.3667
  154SOL     MW 3537   2.246   0.231   2.904  0.0054  0.0082 -0.0084
  155SOL     OW 3538   2.962   5.098   0.631 -0.3604  0.5422  0.4724
  155SOL    HW1 3539   2.945   5.111   0.724 -0.6568  1.5637  0.2874
  155SOL    HW2 3540   3.051   5.065   0.620 -0.8735 -0.4198 -1.3465
  155SOL     MW 3541   2.971   5.095   0.642  0.0054  0.0082 -0.0084
  156SOL     OW 3542   1.004   4.892   2.626 -0.1447  0.0041 -0.0540
  156SOL    HW1 3543   1.050   4.939   2.556  1.2132  1.0285  1.4371
  156SOL    HW2 3544   0.956   4.821   2.585 -0.9025 -0.0457  0.9028
  156SOL     MW 3545   1.004   4.889   2.611  0.0054  0.0082 -0.0084
  157SOL     OW 3546   1.074   1.007   0.122  0.1757  0.1577 -0.2698
  157SOL    HW1 3547   1.127   0.943   0.170  1.3396  1.0379 -0.3215
  157SOL    HW2 3548   1.135   1.049   0.061  3.7534 -1.2460  1.9881
  157SOL     MW 3549   1.089   1.004   0.120  0.0054  0.0082 -0.0084
  158SOL     OW 3550   1.253   1.445   0.130 -0.0774 -0.3615  0.5107
  158SOL    HW1 3551   1.337   1.426   0.173  1.1372  0.2312 -1.4924
  158SOL    HW2 3552   1.256   1.540   0.120 -1.8374 -0.4224 -1.0239
  158SOL     MW 3553   1.265   1.455   0.134  0.0054  0.0082 -0.0084
  159SOL     OW 3554   1.906   5.034   2.556 -0.1661 -0.1866  0.4674
  159SOL    HW1 3555   1.909   5.005   2.465  0.1747  3.2739 -0.7922
  159SOL    HW2 3556   1.994   5.006   2.579  1.2453  2.9833 -0.5231
  159SOL     MW 3557   1.918   5.027   2.547  0.0054  0.0082 -0.0084
  160SOL     OW 3558   4.184   4.161   2.934  0.3169  0.1100  0.2146
  160SOL    HW1 3559   4.118   4.094   2.917 -1.4076  1.7315  0.2250
  160SOL    HW2 3560   4.161   4.225   2.866 -1.5745 -0.8220 -0.0811
  160SOL     MW 3561   4.172   4.161   2.923  0.0054  0.0082 -0.0084
  161SOL     OW 3562   4.528   2.368   0.058  0.3233 -0.2596  0.4897
  161SOL    HW1 3563   4.563   2.281   0.079 -1.1995 -0.9448  0.2731
  161SOL    HW2 3564   4.598   2.426   0.090 -0.7205  1.8924 -0.8710
  161SOL     MW 3565   4.542   2.364   0.065  0.0054  0.0082 -0.0084
  162SOL     OW 3566   0.645   1.626   0.135  0.1070 -0.5616  0.0746
  162SOL    HW1 3567   0.555   1.641   0.109 -0.2649 -1.4246  0.8102
  162SOL    HW2 3568   0.649   1.532   0.149  0.0176 -0.3107  1.9507
  162SOL     MW 3569   0.634   1.616   0.133  0.0054  0.0082 -0.0084
  163SOL     OW 3570   0.110   4.865   0.210  0.6771  0.7313 -0.1615
  163SOL    HW1 3571   0.041   4.851   0.274  1.4651  1.4218  0.8894
  163SOL    HW2 3572   0.112   4.961   0.208  1.9978  0.7218 -0.1867
  163SOL     MW 3573   0.101   4.876   0.218  0.0054  0.0082 -0.0084
  164SOL     OW 3574   4.228   2.734   0.542 -0.2067 -0.2747  0.2401
  164SOL    HW1 3575   4.212   2.720   0.635 -1.6843 -0.1112  0.0336
  164SOL    HW2 3576   4.172   2.668   0.501 -1.1397 -0.6306  2.0027
  164SOL     MW 3577   4.218   2.724   0.549  0.0054  0.0082 -0.0084
  165SOL     OW 3578   3.985   0.335   0.060  0.4527  0.2443 -0.3499
  165SOL    HW1 3579   3.963   0.412   0.113 -1.9162 -0.0325 -0.8152
  165SOL    HW2 3580   4.047   0.285   0.114 -0.2511  0.8004  1.0359
  165SOL     MW 3581   3.990   0.338   0.074  0.0054  0.0082 -0.0084
  166SOL     OW 3582   2.231   0.742   2.733  0.3856  0.5818 -0.2180
  166SOL    HW1 3583   2.240   0.834   2.708  2.0763  0.6766  0.6181
  166SOL    HW2 3584   2.208   0.696   2.653 -0.6728 -0.1851  0.4984
  166SOL     MW 3585   2.229   0.748   2.719  0.0054  0.0082 -0.0084
  167SOL     OW 3586   4.442   0.295   0.070 -0.6914  0.0151 -0.0941
  167SOL    HW1 3587   4.420   0.388   0.069  0.6829  0.3488 -1.6051
  167SOL    HW2 3588   4.462   0.284  -0.023 -0.2043 -0.5551  0.0725
  167SOL     MW 3589   4.442   0.305   0.058  0.0054  0.0082 -0.0084
  168SOL     OW 3590   0.834   2.915   3.083 -0.3253  0.2882 -0.0308
  168SOL    HW1 3591   0.876   2.950   3.004  0.3326  1.4970  0.8289
  168SOL    HW2 3592   0.742   2.941   3.071  0.0914  1.3463 -1.2386
  168SOL     MW 3593   0.827   2.923   3.071  0.0054  0.0082 -0.0084
  169SOL     OW 3594   2.187   2.850   0.488 -0.2794  0.0009 -0.4532
  169SOL    HW1 3595   2.271   2.896   0.480 -0.8253  1.4009  1.1628
  169SOL    HW2 3596   2.207   2.759   0.468  0.6414  0.0072  0.3524
  169SOL     MW 3597   2.201   2.844   0.485  0.0054  0.0082 -0.0084
  170SOL     OW 3598   1.077   4.167   2.647  0.3298  0.7137 -0.1372
  170SOL    HW1 3599   1.155   4.202   2.604  1.3061 -0.9964  0.1611
  170SOL    HW2 3600   1.009   4.189   2.583  0.1691  1.2674  0.2126
  170SOL     MW 3601   1.078   4.175   2.633  0.0054  0.0082 -0.0084
  171SOL     OW 3602   4.144   3.148   2.655  0.9012 -0.8532 -0.6551
  171SOL    HW1 3603   4.108   3.175   2.570  1.8184  1.7833 -0.2774
  171SOL    HW2 3604   4.201   3.222   2.675  0.5060 -0.8324  0.4569
  171SOL     MW 3605   4.147   3.161   2.646  0.0054  0.0082 -0.0084
  172SOL     OW 3606   1.875   0.497   3.030  0.2441 -0.5063 -0.0114
  172SOL    HW1 3607   1.806   0.545   3.075 -0.7253  0.3756 -2.3043
  172SOL    HW2 3608   1.948   0.550   3.063 -1.6070  1.2414  1.5725
  172SOL     MW 3609   1.876   0.511   3.040  0.0054  0.0082 -0.0084
  173SOL     OW 3610   0.605   1.708   0.401  0.0845 -0.4349 -0.1797
  173SOL    HW1 3611   0.626   1.683   0.311  0.5796 -0.0132 -0.1867
  173SOL    HW2 3612   0.543   1.779   0.388  1.8928  1.4231  0.8429
  173SOL     MW 3613   0.600   1.714   0.387  0.0054  0.0082 -0.0084
  174SOL     OW 3614   2.163   1.930   2.613 -0.3490 -0.7043  0.1794
  174SOL    HW1 3615   2.090   1.955   2.671  0.1791 -1.3563  1.1526
  174SOL    HW2 3616   2.123   1.863   2.558  0.3698 -1.4923  0.5937
  174SOL     MW 3617   2.148   1.924   2.614  0.0054  0.0082 -0.0084
  175SOL     OW 3618   2.749   2.472   0.025  0.0721 -0.2865 -0.2237
  175SOL    HW1 3619   2.735   2.563   0.051 -0.8311 -0.9793  2.0674
  175SOL    HW2 3620   2.715   2.432   0.106 -0.1002 -0.2873 -0.2952
  175SOL     MW 3621   2.743   2.479   0.039  0.0054  0.0082 -0.0084
  176SOL     OW 3622   2.586   2.935   0.209  0.0042  0.5107 -0.0052
  176SOL    HW1 3623   2.589   3.012   0.152  0.6061  0.7789  0.3810
  176SOL    HW2 3624   2.629   2.865   0.160 -0.6957 -1.1901  1.6956
  176SOL     MW 3625   2.592   2.936   0.195  0.0054  0.0082 -0.0084
  177SOL     OW 3626   2.686   2.747   0.051 -1.1056 -0.1950 -0.1706
  177SOL    HW1 3627   2.643   2.773  -0.031 -1.8507  1.5129  0.7145
  177SOL    HW2 3628   2.778   2.766   0.028 -1.0703 -1.2099 -0.9178
  177SOL     MW 3629   2.693   2.753   0.037  0.0054  0.0082 -0.0084
  178SOL     OW 3630   1.192   3.061   3.084 -0.1385  0.1050  0.1418
  178SOL    HW1 3631   1.137   3.020   3.150 -1.2139 -0.1661 -0.8916
  178SOL    HW2 3632   1.193   3.156   3.100  0.5173  0.1631 -0.1891
  178SOL     MW 3633   1.185   3.068   3.095  0.0054  0.0082 -0.0084
  179SOL     OW 3634   4.018   3.163   2.908  0.0244  0.5305 -0.0492
  179SOL    HW1 3635   4.044   3.157   2.816 -2.6440 -0.9980 -0.7917
  179SOL    HW2 3636   3.996   3.256   2.917 -0.5301  0.4246 -0.2622
  179SOL     MW 3637   4.019   3.175   2.897  0.0054  0.0082 -0.0084
  180SOL     OW 3638   2.274   2.631   3.020 -0.3555 -0.2865 -0.2225
  180SOL    HW1 3639   2.352   2.575   3.023  0.4823  0.8003 -0.7715
  180SOL    HW2 3640   2.294   2.708   3.074 -2.0756  0.7499 -0.9900
  180SOL     MW 3641   2.287   2.634   3.028  0.0054  0.0082 -0.0084
  181SOL     OW 3642   1.233   1.519   0.384  0.3579 -0.1051 -0.0957
  181SOL    HW1 3643   1.215   1.495   0.293 -0.4908  1.1207 -0.2815
  181SOL    HW2 3644   1.160   1.580   0.398  1.2264  1.4680 -1.8838
  181SOL     MW 3645   1.221   1.524   0.374  0.0054  0.0082 -0.0084
  182SOL     OW 3646   3.525   2.703   0.150 -0.2392 -0.2327  0.3960
  182SOL    HW1 3647   3.499   2.715   0.059 -2.9694 -0.2090  1.1086
  182SOL    HW2 3648   3.445   2.735   0.190 -0.8651 -0.5460 -0.5770
  182SOL     MW 3649   3.511   2.709   0.143  0.0054  0.0082 -0.0084
  183SOL     OW 3650   0.622   1.343   0.107 -0.2411  0.1876  0.3789
  183SOL    HW1 3651   0.713   1.314   0.102 -0.1438  0.4819  0.4221
  183SOL    HW2 3652   0.597   1.317   0.195  2.2216 -0.8307  0.8724
  183SOL     MW 3653   0.631   1.335   0.118  0.0054  0.0082 -0.0084
  184SOL     OW 3654   5.118   1.979   0.505  0.1851  0.7215 -0.4476
  184SOL    HW1 3655   5.169   2.036   0.562  1.7841 -0.2533 -0.8448
  184SOL    HW2 3656   5.122   2.032   0.425  0.3804 -0.2936 -1.1368
  184SOL     MW 3657   5.125   1.993   0.502  0.0054  0.0082 -0.0084
  185SOL     OW 3658   2.359   1.764   2.703 -0.5615 -0.0215  0.1707
  185SOL    HW1 3659   2.303   1.836   2.674 -0.4724 -0.1263 -0.2630
  185SOL    HW2 3660   2.448   1.791   2.682 -0.2310 -0.4016  1.0073
  185SOL     MW 3661   2.363   1.777   2.697  0.0054  0.0082 -0.0084
  186SOL     OW 3662   1.737   1.810   2.891 -0.0343 -0.3244  0.1390
  186SOL    HW1 3663   1.669   1.832   2.827 -2.3659  2.6526  3.2816
  186SOL    HW2 3664   1.706   1.838   2.977 -0.9008 -0.0813 -0.2494
  186SOL     MW 3665   1.724   1.817   2.894  0.0054  0.0082 -0.0084
  187SOL     OW 3666   2.663   2.095   2.747 -0.5120 -0.2788 -0.4732
  187SOL    HW1 3667   2.667   2.128   2.657  0.3245  0.0120 -0.3384
  187SOL    HW2 3668   2.573   2.108   2.775  0.3943  0.2782  2.5851
  187SOL     MW 3669   2.652   2.101   2.739  0.0054  0.0082 -0.0084
  188SOL     OW 3670   4.346   3.119   0.522 -0.0505 -0.1684 -0.0096
  188SOL    HW1 3671   4.382   3.066   0.593  1.9147  0.1063 -0.7413
  188SOL    HW2 3672   4.313   3.053   0.461 -0.3448  0.2957 -0.3574
  188SOL     MW 3673   4.347   3.103   0.524  0.0054  0.0082 -0.0084
  189SOL     OW 3674   3.676   2.674   0.509 -0.7009  0.2318 -0.2626
  189SOL    HW1 3675   3.650   2.764   0.528 -0.1350 -0.1406  2.6725
  189SOL    HW2 3676   3.716   2.648   0.591  0.9495  1.6511 -0.5547
  189SOL     MW 3677   3.678   2.683   0.522  0.0054  0.0082 -0.0084
  190SOL     OW 3678   0.436   1.906   0.327 -0.2751  0.0974 -0.6815
  190SOL    HW1 3679   0.373   1.968   0.365 -1.8481 -2.0888  0.5438
  190SOL    HW2 3680   0.478   1.962   0.262  1.7152  1.1859  1.3867
  190SOL     MW 3681   0.433   1.921   0.324  0.0054  0.0082 -0.0084
  191SOL     OW 3682   0.551   3.439   0.193 -0.1494 -0.3778  0.2631
  191SOL    HW1 3683   0.587   3.485   0.116  0.9058 -1.5746 -0.0074
  191SOL    HW2 3684   0.457   3.451   0.196 -0.3262 -1.1848 -0.9822
  191SOL     MW 3685   0.544   3.447   0.183  0.0054  0.0082 -0.0084
  192SOL     OW 3686   4.199   2.936   0.085 -0.0940 -0.1790 -0.2425
  192SOL    HW1 3687   4.278   2.883   0.073 -0.3629 -0.3373 -1.4228
  192SOL    HW2 3688   4.217   3.019   0.041  0.0978 -0.4319 -0.6456
  192SOL     MW 3689   4.212   2.940   0.078  0.0054  0.0082 -0.0084
  193SOL     OW 3690   2.951   2.242   0.183  0.1737  0.3809 -0.1030
  193SOL    HW1 3691   2.952   2.185   0.107  1.3954  2.5438 -1.8381
  193SOL    HW2 3692   3.032   2.292   0.177  1.1971 -1.2888 -0.5021
  193SOL     MW 3693   2.962   2.241   0.172  0.0054  0.0082 -0.0084
  194SOL     OW 3694   0.030   2.190   0.315  0.5516  0.1798 -0.4219
  194SOL    HW1 3695  -0.065   2.183   0.305  0.5310 -0.5420  0.2467
  194SOL    HW2 3696   0.054   2.259   0.252 -0.0402  0.4957 -0.3175
  194SOL     MW 3697   0.020   2.198   0.305  0.0054  0.0082 -0.0084
  195SOL     OW 3698   4.486   2.973   2.894  0.3554  0.0505 -0.2053
  195SOL    HW1 3699   4.448   2.917   2.827  1.2653  0.1367 -0.8107
  195SOL    HW2 3700   4.409   3.022   2.924 -0.7555 -0.3637 -2.2016
  195SOL     MW 3701   4.471   2.972   2.889  0.0054  0.0082 -0.0084
  196SOL     OW 3702   4.567   2.938   0.375 -0.1841  0.4489  0.3520
  196SOL    HW1 3703   4.480   2.929   0.337  0.1347 -0.5060 -0.2092
  196SOL    HW2 3704   4.560   3.005   0.442  1.2335  0.5364  0.4594
  196SOL     MW 3705   4.555   2.946   0.379  0.0054  0.0082 -0.0084
  197SOL     OW 3706   0.380   1.732   0.118 -0.0312  0.0754  0.2058
  197SOL    HW1 3707   0.300   1.696   0.156 -0.5404 -1.5569 -2.1920
  197SOL    HW2 3708   0.408   1.794   0.186  1.2918 -1.1477  0.8244
  197SOL     MW 3709   0.373   1.735   0.132  0.0054  0.0082 -0.0084
  198SOL     OW 3710   1.446   2.553   2.915 -0.4481 -0.0260  0.0561
  198SOL    HW1 3711   1.391   2.561   2.993 -1.8231  1.6108 -1.0074
  198SOL    HW2 3712   1.461   2.643   2.886  1.8797 -0.0536  0.9803
  198SOL     MW 3713   1.441   2.566   2.922  0.0054  0.0082 -0.0084
  199SOL     OW 3714   4.883   2.198   0.254  0.0697 -0.3626  0.0310
  199SOL    HW1 3715   4.893   2.133   0.184 -0.0406 -0.4260  0.0736
  199SOL    HW2 3716   4.906   2.279   0.208  2.0654 -1.9976 -2.0946
  199SOL     MW 3717   4.887   2.200   0.238  0.0054  0.0082 -0.0084
  200SOL     OW 3718   4.917   1.532   2.952 -0.1818  0.3589  0.1850
  200SOL    HW1 3719   4.908   1.627   2.947  1.0309  0.4794 -0.0794
  200SOL    HW2 3720   4.992   1.513   2.896 -0.8619  1.7478 -1.2523
  200SOL     MW 3721   4.926   1.542   2.944  0.0054  0.0082 -0.0084
  201SOL     OW 3722   4.716   4.614   2.454 -0.3122 -0.5622 -0.0390
  201SOL    HW1 3723   4.653   4.599   2.524 -0.9496  0.4754 -0.3689
  201SOL    HW2 3724   4.704   4.540   2.394  2.2042  0.5770 -2.1446
  201SOL     MW 3725   4.706   4.602   2.455  0.0054  0.0082 -0.0084
  202SOL     OW 3726   1.272   1.175   0.026 -0.1989 -0.4986  0.5597
  202SOL    HW1 3727   1.250   1.262   0.058 -1.2017 -0.8002  0.7365
  202SOL    HW2 3728   1.367   1.176   0.037 -0.4074  0.0108  2.9537
  202SOL     MW 3729   1.282   1.186   0.032  0.0054  0.0082 -0.0084
  203SOL     OW 3730   2.871   0.942   3.077  0.3830 -0.3932  0.4294
  203SOL    HW1 3731   2.914   1.024   3.099  1.7519 -0.6449 -1.1825
  203SOL    HW2 3732   2.793   0.942   3.133  1.8032 -1.3782  2.5623
  203SOL     MW 3733   2.866   0.953   3.087  0.0054  0.0082 -0.0084
  204SOL     OW 3734   2.491   2.006   2.987  0.1256  0.3260  0.2959
  204SOL    HW1 3735   2.475   2.091   2.948 -1.4634  0.2949  0.8199
  204SOL    HW2 3736   2.586   1.995   2.993  0.0753 -0.6135 -0.4116
  204SOL     MW 3737   2.501   2.015   2.983  0.0054  0.0082 -0.0084
  205SOL     OW 3738   4.744   1.718   0.268 -0.2925 -0.0517 -0.0446
  205SOL    HW1 3739   4.719   1.795   0.216 -0.5442  0.5672  0.9693
  205SOL    HW2 3740   4.703   1.645   0.223 -0.9440 -0.3930  1.0659
  205SOL     MW 3741   4.735   1.719   0.255  0.0054  0.0082 -0.0084
  206SOL     OW 3742   2.462   2.220   0.091 -0.1203  0.1171  0.0092
  206SOL    HW1 3743   2.455   2.130   0.059 -0.7721  0.0272  0.3697
  206SOL    HW2 3744   2.538   2.222   0.149 -0.5150  1.5656  0.5126
  206SOL     MW 3745   2.471   2.209   0.095  0.0054  0.0082 -0.0084
  207SOL     OW 3746   1.401   2.242   3.073 -0.4399  0.0113  0.5536
  207SOL    HW1 3747   1.394   2.192   2.992 -1.9781 -0.2675  0.8353
  207SOL    HW2 3748   1.486   2.216   3.108 -0.2014 -0.5042 -0.3643
  207SOL     MW 3749   1.412   2.232   3.067  0.0054  0.0082 -0.0084
  208SOL     OW 3750   2.621   1.854   2.634 -0.2446 -0.0799 -0.1095
  208SOL    HW1 3751   2.652   1.942   2.658 -1.3638 -0.4777  3.2779
  208SOL    HW2 3752   2.584   1.866   2.547 -0.5178  0.8188  0.1225
  208SOL     MW 3753   2.620   1.867   2.626  0.0054  0.0082 -0.0084
  209SOL     OW 3754   1.234   3.332   0.061 -0.1735 -0.5333 -0.0568
  209SOL    HW1 3755   1.305   3.319   0.123  2.9270  0.3489 -3.1080
  209SOL    HW2 3756   1.185   3.407   0.097  0.6987 -0.0720  0.1921
  209SOL     MW 3757   1.237   3.340   0.074  0.0054  0.0082 -0.0084
  210SOL     OW 3758   4.977   3.187   2.902 -0.4339  0.5611 -0.1711
  210SOL    HW1 3759   5.065   3.148   2.899 -0.3567  0.5679  1.5017
  210SOL    HW2 3760   4.947   3.185   2.811  2.8264  2.2249 -1.4605
  210SOL     MW 3761   4.985   3.181   2.889  0.0054  0.0082 -0.0084
  211SOL     OW 3762   4.773   0.102   2.965  0.1933 -0.2678  0.8524
  211SOL    HW1 3763   4.783   0.009   2.946 -0.3353 -0.7969  2.9499
  211SOL    HW2 3764   4.862   0.135   2.961  0.7276 -1.5347  1.6715
  211SOL     MW 3765   4.786   0.094   2.962  0.0054  0.0082 -0.0084
  212SOL     OW 3766   1.929   0.055   0.049  0.7584 -0.2821  0.1676
  212SOL    HW1 3767   1.919   0.110   0.127 -0.7208  1.5917 -1.2344
  212SOL    HW2 3768   1.894   0.102  -0.027  2.3869 -1.2824 -1.2876
  212SOL     MW 3769   1.923   0.068   0.049  0.0054  0.0082 -0.0084
  213SOL     OW 3770   1.948   3.322   0.162  0.1613 -0.4226 -0.1675
  213SOL    HW1 3771   1.881   3.356   0.102 -0.5694  0.3039  1.0145
  213SOL    HW2 3772   1.912   3.237   0.187 -0.0425  0.0302  1.1269
  213SOL     MW 3773   1.935   3.315   0.157  0.0054  0.0082 -0.0084
  214SOL     OW 3774   1.332   4.258   2.592 -0.1971 -0.3872  0.2082
  214SOL    HW1 3775   1.415   4.253   2.544 -1.1444  1.6743 -1.8643
  214SOL    HW2 3776   1.330   4.342   2.638 -0.4042  0.7480 -1.7611
  214SOL     MW 3777   1.342   4.269   2.591  0.0054  0.0082 -0.0084
  215SOL     OW 3778   4.425   2.789   0.013  0.0938 -0.4965 -0.1934
  215SOL    HW1 3779   4.450   2.845  -0.060 -0.1722 -1.5633 -1.1260
  215SOL    HW2 3780   4.505   2.797   0.066 -0.7774  0.6014  1.0100
  215SOL     MW 3781   4.439   2.797   0.011  0.0054  0.0082 -0.0084
  216SOL     OW 3782   1.974   4.384   0.334 -0.3724 -0.2719 -0.0665
  216SOL    HW1 3783   2.065   4.411   0.319 -0.5428  0.1533 -0.3508
  216SOL    HW2 3784   1.938   4.447   0.396 -1.9970 -1.1380 -0.0828
  216SOL     MW 3785   1.981   4.396   0.340  0.0054  0.0082 -0.0084
  217SOL     OW 3786   0.235   3.718   0.001 -0.1055 -0.0651 -0.7132
  217SOL    HW1 3787   0.280   3.800   0.021  0.5066 -0.5043 -0.2693
  217SOL    HW2 3788   0.142   3.742  -0.003 -0.3481  0.6693  3.7933
  217SOL     MW 3789   0.228   3.732   0.003  0.0054  0.0082 -0.0084
  218SOL     OW 3790   0.661   3.826   3.002  0.3131  0.0041 -0.2940
  218SOL    HW1 3791   0.733   3.889   3.008  0.1538  0.1532  0.1585
  218SOL    HW2 3792   0.656   3.809   2.908 -2.9120 -0.0300 -0.2479
  218SOL     MW 3793   0.670   3.832   2.991  0.0054  0.0082 -0.0084
  219SOL     OW 3794   3.624   0.151   0.143 -0.0417 -0.5698 -0.4432
  219SOL    HW1 3795   3.576   0.234   0.138  1.0916  0.0864 -0.8150
  219SOL    HW2 3796   3.585   0.102   0.214 -0.7631 -1.2388 -1.2775
  219SOL     MW 3797   3.612   0.156   0.151  0.0054  0.0082 -0.0084
  220SOL     OW 3798   0.768   1.522   0.548  0.2300  0.3727  0.4240
  220SOL    HW1 3799   0.708   1.583   0.504  0.8737  0.6020 -0.1482
  220SOL    HW2 3800   0.755   1.538   0.642  0.9324 -0.8811  0.7449
  220SOL     MW 3801   0.759   1.532   0.555  0.0054  0.0082 -0.0084
  221SOL     OW 3802   2.389   3.836   0.684  0.0699 -0.0506 -0.2726
  221SOL    HW1 3803   2.314   3.788   0.651  1.3394 -2.4938  0.1834
  221SOL    HW2 3804   2.367   3.855   0.775  1.1984 -1.1504  0.2702
  221SOL     MW 3805   2.376   3.832   0.692  0.0054  0.0082 -0.0084
  222SOL     OW 3806   3.461   3.020   0.284  0.1228  0.6263  0.0710
  222SOL    HW1 3807   3.415   2.936   0.275  0.3018  0.6062 -0.7660
  222SOL    HW2 3808   3.535   3.011   0.225 -1.2567 -1.6021 -1.4791
  222SOL     MW 3809   3.464   3.008   0.275  0.0054  0.0082 -0.0084
  223SOL     OW 3810   0.876   3.985   3.026 -0.3915  0.1948 -0.4177
  223SOL    HW1 3811   0.934   3.961   2.953  1.1926 -1.3597  1.2371
  223SOL    HW2 3812   0.858   4.079   3.013  1.4384  0.4167 -1.7622
  223SOL     MW 3813   0.881   3.995   3.014  0.0054  0.0082 -0.0084
  224SOL     OW 3814   1.785   3.997   2.916 -0.4911  0.2329 -0.1992
  224SOL    HW1 3815   1.805   4.044   2.835  1.1548 -1.7169 -1.0265
  224SOL    HW2 3816   1.865   3.945   2.920 -1.6655 -1.5973  1.0893
  224SOL     MW 3817   1.798   3.996   2.906  0.0054  0.0082 -0.0084
  225SOL     OW 3818   1.947   4.803   2.832  0.8344 -0.4232 -0.1913
  225SOL    HW1 3819   1.866   4.852   2.851  0.6384  0.0164 -1.9392
  225SOL    HW2 3820   2.009   4.838   2.896  1.0397 -0.5078 -0.3443
  225SOL     MW 3821   1.944   4.814   2.843  0.0054  0.0082 -0.0084
  226SOL     OW 3822   4.389   0.057   0.341 -0.0384  0.2326 -0.0142
  226SOL    HW1 3823   4.456   0.047   0.273  0.6529  0.1954  0.6512
  226SOL    HW2 3824   4.434   0.113   0.405 -0.9116  1.4035 -0.3950
  226SOL     MW 3825   4.404   0.063   0.341  0.0054  0.0082 -0.0084
  227SOL     OW 3826   2.387   4.638   0.151  0.2146 -0.3823  0.0719
  227SOL    HW1 3827   2.369   4.704   0.218  1.5652 -1.2866  1.4187
  227SOL    HW2 3828   2.339   4.559   0.178 -0.3983 -0.8823 -2.3135
  227SOL     MW 3829   2.379   4.636   0.164  0.0054  0.0082 -0.0084
  228SOL     OW 3830   2.143   3.767   0.549 -0.2966  0.1587  0.3156
  228SOL    HW1 3831   2.172   3.849   0.510 -0.0319 -0.2170 -0.3037
  228SOL    HW2 3832   2.077   3.796   0.612 -0.6249  0.9729 -0.3876
  228SOL     MW 3833   2.138   3.781   0.552  0.0054  0.0082 -0.0084
  229SOL     OW 3834   2.171   4.031   0.112 -0.0551  0.2342 -0.3638
  229SOL    HW1 3835   2.179   3.940   0.084 -0.5222 -0.1375  0.6770
  229SOL    HW2 3836   2.081   4.049   0.086 -0.7366 -1.8681  0.3880
  229SOL     MW 3837   2.160   4.021   0.105  0.0054  0.0082 -0.0084
  230SOL     OW 3838   2.207   0.015   0.009 -0.0528  0.3266 -0.2725
  230SOL    HW1 3839   2.238   0.085  -0.048  1.8549  0.1766  0.4946
  230SOL    HW2 3840   2.113   0.030   0.019  0.1801  1.9893 -0.2702
  230SOL     MW 3841   2.199   0.026   0.003  0.0054  0.0082 -0.0084
  231SOL     OW 3842   4.402   2.771   2.710  0.1336 -0.1486  0.1571
  231SOL    HW1 3843   4.329   2.787   2.650  0.4770  1.4725  0.1364
  231SOL    HW2 3844   4.407   2.676   2.712  0.8691 -0.1459 -0.7650
  231SOL     MW 3845   4.393   2.761   2.703  0.0054  0.0082 -0.0084
  232SOL     OW 3846   2.687   2.297   0.253 -0.1219 -0.5352  0.3775
  232SOL    HW1 3847   2.774   2.256   0.255 -1.0296 -2.5915  1.9238
  232SOL    HW2 3848   2.670   2.313   0.346 -0.2984 -1.8186  0.5764
  232SOL     MW 3849   2.696   2.294   0.266  0.0054  0.0082 -0.0084
  233SOL     OW 3850   0.897   4.735   2.993  0.2107 -0.1045 -0.3772
  233SOL    HW1 3851   0.930   4.671   3.056 -0.2985 -0.2206 -0.2186
  233SOL    HW2 3852   0.975   4.770   2.951 -0.6099  0.5754 -1.3901
  233SOL     MW 3853   0.911   4.731   2.995  0.0054  0.0082 -0.0084
  234SOL     OW 3854   1.945   4.665   2.586 -0.0745  0.1805  0.0267
  234SOL    HW1 3855   1.978   4.696   2.670  1.3505 -1.7559  0.2527
  234SOL    HW2 3856   1.863   4.715   2.577  0.3123  1.0181  0.9918
  234SOL     MW 3857   1.938   4.676   2.596  0.0054  0.0082 -0.0084
  235SOL     OW 3858   1.869   3.066   0.224 -0.0364  0.0178 -0.3409
  235SOL    HW1 3859   1.945   3.009   0.209 -0.4632 -0.1172 -2.2962
  235SOL    HW2 3860   1.868   3.069   0.319  3.7099 -0.3108 -0.1128
  235SOL     MW 3861   1.879   3.059   0.234  0.0054  0.0082 -0.0084
  236SOL     OW 3862   1.966   4.358   0.045 -0.1990 -0.1828 -0.2398
  236SOL    HW1 3863   1.930   4.389   0.128 -0.0223 -0.1506 -0.1766
  236SOL    HW2 3864   1.910   4.396  -0.023  0.3202 -0.2034 -0.6896
  236SOL     MW 3865   1.954   4.367   0.047  0.0054  0.0082 -0.0084
  237SOL     OW 3866   3.524   4.847   0.212  0.4141 -0.3338 -0.3290
  237SOL    HW1 3867   3.546   4.769   0.262  1.7290  1.3064  1.8321
  237SOL    HW2 3868   3.474   4.818   0.136  1.7724 -2.1808 -0.5631
  237SOL     MW 3869   3.520   4.833   0.209  0.0054  0.0082 -0.0084
  238SOL     OW 3870   4.150   1.452   0.078  0.3546  0.4086 -0.2482
  238SOL    HW1 3871   4.087   1.396   0.124 -0.5743  1.0611 -0.6965
  238SOL    HW2 3872   4.096   1.519   0.037  0.3395 -0.1036 -1.0790
  238SOL     MW 3873   4.134   1.454   0.079  0.0054  0.0082 -0.0084
  239SOL     OW 3874   4.935   0.855   0.079  0.0767 -0.0738 -0.6848
  239SOL    HW1 3875   5.013   0.892   0.119  1.1789 -0.7221 -2.1552
  239SOL    HW2 3876   4.912   0.919   0.011 -0.7541  1.3497  0.8538
  239SOL     MW 3877   4.942   0.868   0.076  0.0054  0.0082 -0.0084
  240SOL     OW 3878   3.021   1.157   0.072  0.2607 -0.8421  0.0636
  240SOL    HW1 3879   3.053   1.223   0.010 -1.5109 -1.8651 -2.0770
  240SOL    HW2 3880   3.098   1.108   0.101  0.3164  0.9242  3.2780
  240SOL     MW 3881   3.035   1.160   0.067  0.0054  0.0082 -0.0084
  241SOL     OW 3882   2.370   1.505   2.595 -0.7895  0.2837 -0.0755
  241SOL    HW1 3883   2.397   1.429   2.648 -1.7261  1.2033  1.8079
  241SOL    HW2 3884   2.356   1.569   2.665 -0.7782  0.5824 -0.3515
  241SOL     MW 3885   2.372   1.503   2.612  0.0054  0.0082 -0.0084
  242SOL     OW 3886   3.894   3.567   0.053  0.2168 -0.5990 -0.5356
  242SOL    HW1 3887   3.823   3.624   0.083  0.7201 -0.0238 -0.4027
  242SOL    HW2 3888   3.877   3.496   0.115 -0.4582 -0.3260 -0.4037
  242SOL     MW 3889   3.882   3.565   0.065  0.0054  0.0082 -0.0084
  243SOL     OW 3890   4.708   0.231   0.113 -0.5438 -0.4253  0.3800
  243SOL    HW1 3891   4.619   0.266   0.102 -1.0865 -1.8648 -0.1503
  243SOL    HW2 3892   4.747   0.220   0.026 -1.7441  0.4605 -0.3012
  243SOL     MW 3893   4.701   0.234   0.100  0.0054  0.0082 -0.0084
  244SOL     OW 3894   3.804   0.143   3.036 -0.0551 -0.0316  0.0830
  244SOL    HW1 3895   3.751   0.138   3.115 -0.1143 -1.1205 -0.0113
  244SOL    HW2 3896   3.858   0.217   3.063  0.4090 -0.6966  1.0290
  244SOL     MW 3897   3.805   0.152   3.050  0.0054  0.0082 -0.0084
  245SOL     OW 3898   1.694   0.722   3.095 -0.3780 -0.2597 -0.3434
  245SOL    HW1 3899   1.610   0.682   3.073 -0.7966 -0.2911  1.1927
  245SOL    HW2 3900   1.669   0.779   3.168 -0.6109  0.1668 -0.7562
  245SOL     MW 3901   1.680   0.724   3.102  0.0054  0.0082 -0.0084
  246SOL     OW 3902   2.276   5.018   0.251  0.4879  0.1196  0.5053
  246SOL    HW1 3903   2.245   5.078   0.183 -0.0104 -2.3652 -1.5899
  246SOL    HW2 3904   2.307   5.075   0.321 -0.3206  0.0868  0.9087
  246SOL     MW 3905   2.276   5.034   0.251  0.0054  0.0082 -0.0084
  247SOL     OW 3906   4.613   0.250   2.679  0.0490  0.4575  0.0434
  247SOL    HW1 3907   4.703   0.217   2.680  0.6115  1.9444  0.7309
  247SOL    HW2 3908   4.585   0.246   2.770 -1.4972 -0.0124 -0.4168
  247SOL     MW 3909   4.621   0.245   2.691  0.0054  0.0082 -0.0084
  248SOL     OW 3910   3.346   0.996   2.944  0.1903 -0.0529 -0.1442
  248SOL    HW1 3911   3.256   0.989   2.913 -0.2886 -1.3890  1.3502
  248SOL    HW2 3912   3.351   1.089   2.966  0.0210 -0.0727 -0.0158
  248SOL     MW 3913   3.335   1.007   2.943  0.0054  0.0082 -0.0084
  249SOL     OW 3914   3.083   4.696   0.070 -0.4252 -0.2656 -0.1506
  249SOL    HW1 3915   3.064   4.663  -0.018  2.1809  0.2611 -1.0038
  249SOL    HW2 3916   3.035   4.630   0.120 -0.2214 -0.5942 -0.3846
  249SOL     MW 3917   3.074   4.683   0.065  0.0054  0.0082 -0.0084
  250SOL     OW 3918   3.745   0.558   2.468  0.3703 -0.9993 -0.1706
  250SOL    HW1 3919   3.721   0.537   2.378  1.0253 -1.5946 -0.2115
  250SOL    HW2 3920   3.754   0.653   2.466  0.5786 -1.0169 -0.0567
  250SOL     MW 3921   3.743   0.568   2.456  0.0054  0.0082 -0.0084
  251SOL     OW 3922   3.114   1.341   2.994  0.2571  0.1396  0.1814
  251SOL    HW1 3923   3.110   1.434   3.020  1.8062  0.0589  0.7913
  251SOL    HW2 3924   3.049   1.336   2.923  2.3510  0.7612 -1.8888
  251SOL     MW 3925   3.105   1.353   2.988  0.0054  0.0082 -0.0084
  252SOL     OW 3926   1.866   0.231   2.930 -0.0972  0.5621 -0.3802
  252SOL    HW1 3927   1.924   0.250   2.856  0.2104  0.1517 -0.2511
  252SOL    HW2 3928   1.870   0.308   2.986  0.0899  0.3570 -0.1097
  252SOL     MW 3929   1.875   0.243   2.927  0.0054  0.0082 -0.0084
  253SOL     OW 3930   3.489   1.531   2.943  0.1046  0.5216 -0.0719
  253SOL    HW1 3931   3.449   1.591   2.880 -0.2543  0.7553  0.3663
  253SOL    HW2 3932   3.445   1.551   3.026  0.5441  0.0045  0.2951
  253SOL     MW 3933   3.478   1.542   2.946  0.0054  0.0082 -0.0084
  254SOL     OW 3934   3.508   0.622   0.121 -0.1838 -0.0277 -0.1671
  254SOL    HW1 3935   3.542   0.626   0.031 -1.9234 -0.4467 -0.8897
  254SOL    HW2 3936   3.420   0.656   0.105 -0.7124 -0.6281  1.3218
  254SOL     MW 3937   3.501   0.627   0.107  0.0054  0.0082 -0.0084
  255SOL     OW 3938   4.302   4.622   2.748  0.1120 -0.1740 -0.3229
  255SOL    HW1 3939   4.391   4.605   2.717  0.6796 -0.7932  1.4857
  255SOL    HW2 3940   4.316   4.679   2.823  0.9913  0.2438 -0.7912
  255SOL     MW 3941   4.316   4.627   2.754  0.0054  0.0082 -0.0084
  256SOL     OW 3942   2.912   0.179   0.458 -0.1970 -0.3706 -0.0271
  256SOL    HW1 3943   2.997   0.222   0.468 -1.1977  1.9775 -0.9586
  256SOL    HW2 3944   2.919   0.113   0.527 -0.5360  0.4819  0.8519
  256SOL     MW 3945   2.924   0.176   0.468  0.0054  0.0082 -0.0084
  257SOL     OW 3946   1.939   0.612   2.787 -0.1017  0.1762 -0.6294
  257SOL    HW1 3947   1.913   0.550   2.856 -0.6609 -0.1984 -1.1665
  257SOL    HW2 3948   1.902   0.693   2.823  1.3663  1.7420 -2.4518
  257SOL     MW 3949   1.931   0.615   2.801  0.0054  0.0082 -0.0084
  258SOL     OW 3950   2.985   2.128   3.032 -0.1750  0.0070 -0.0935
  258SOL    HW1 3951   3.076   2.115   3.005 -0.4401 -1.2890 -0.4420
  258SOL    HW2 3952   2.969   2.215   2.996  1.6998  1.3755  2.1237
  258SOL     MW 3953   2.995   2.138   3.024  0.0054  0.0082 -0.0084
  259SOL     OW 3954   3.616   5.065   2.685 -0.9410 -0.1565 -0.1785
  259SOL    HW1 3955   3.662   5.147   2.698 -0.0351 -0.6882  0.0637
  259SOL    HW2 3956   3.654   5.030   2.604 -0.7457 -3.5727  1.2177
  259SOL     MW 3957   3.627   5.071   2.676  0.0054  0.0082 -0.0084
  260SOL     OW 3958   2.678   4.733   0.347 -0.0575  0.0733  0.4048
  260SOL    HW1 3959   2.747   4.788   0.383  0.0706  1.5162 -1.8090
  260SOL    HW2 3960   2.680   4.753   0.253 -0.7380  1.4014  0.6373
  260SOL     MW 3961   2.687   4.743   0.339  0.0054  0.0082 -0.0084
  261SOL     OW 3962   2.432   2.982   0.454  0.1882  0.0547  0.1669
  261SOL    HW1 3963   2.506   2.980   0.393  2.2359 -0.5453  2.4904
  261SOL    HW2 3964   2.430   3.071   0.490 -3.0790  0.0093  0.3647
  261SOL     MW 3965   2.441   2.993   0.450  0.0054  0.0082 -0.0084
  262SOL     OW 3966   0.634   0.106   2.708  0.3589 -0.0147 -0.1517
  262SOL    HW1 3967   0.593   0.156   2.638 -0.8236 -1.5735 -0.6432
  262SOL    HW2 3968   0.712   0.078   2.661 -0.1236  1.1086 -1.7293
  262SOL     MW 3969   0.639   0.109   2.693  0.0054  0.0082 -0.0084
  263SOL     OW 3970   2.149   3.782   3.074  0.3631 -0.2915 -0.2469
  263SOL    HW1 3971   2.187   3.782   2.986  0.9644 -0.0159  0.0080
  263SOL    HW2 3972   2.166   3.699   3.117 -1.8060  0.1974  1.7311
  263SOL     MW 3973   2.156   3.771   3.068  0.0054  0.0082 -0.0084
  264SOL     OW 3974   2.990   4.653   0.526  0.0917 -0.2451  0.5631
  264SOL    HW1 3975   2.958   4.739   0.499  1.4527  0.4861  1.1632
  264SOL    HW2 3976   3.018   4.618   0.442 -0.7693  1.3862 -0.4700
  264SOL     MW 3977   2.989   4.660   0.511  0.0054  0.0082 -0.0084
  265SOL     OW 3978   1.696   4.932   2.868 -0.1506 -0.1339 -0.4385
  265SOL    HW1 3979   1.686   5.024   2.840 -0.6092  0.2231  0.8606
  265SOL    HW2 3980   1.728   4.943   2.957 -1.2548  0.6610 -0.1216
  265SOL     MW 3981   1.699   4.946   2.876  0.0054  0.0082 -0.0084
  266SOL     OW 3982   4.650   1.923   0.088  0.3227  0.2710  0.0355
  266SOL    HW1 3983   4.635   1.996   0.148 -1.3659  1.5183 -1.7556
  266SOL    HW2 3984   4.567   1.876   0.095  0.6917 -0.3744  0.1668
  266SOL     MW 3985   4.637   1.926   0.097  0.0054  0.0082 -0.0084
  267SOL     OW 3986   4.297   2.917   0.351  0.3386 -0.0101  0.2638
  267SOL    HW1 3987   4.261   2.853   0.413 -2.0005 -0.0010 -0.9742
  267SOL    HW2 3988   4.238   2.915   0.276  1.5041 -0.8883 -0.6627
  267SOL     MW 3989   4.285   2.909   0.349  0.0054  0.0082 -0.0084
  268SOL     OW 3990   3.883   0.576   0.200 -0.3516 -0.5953 -0.2968
  268SOL    HW1 3991   3.811   0.612   0.251  0.3821 -0.5180  0.7081
  268SOL    HW2 3992   3.957   0.636   0.212 -0.7450 -0.6205  2.9421
  268SOL     MW 3993   3.884   0.589   0.208  0.0054  0.0082 -0.0084
  269SOL     OW 3994   3.748   0.173   2.766 -0.0899 -0.0660  0.1983
  269SOL    HW1 3995   3.716   0.263   2.759 -0.2264 -0.0073  1.4029
  269SOL    HW2 3996   3.767   0.171   2.860 -1.7431  0.1915  0.5798
  269SOL     MW 3997   3.746   0.185   2.777  0.0054  0.0082 -0.0084
  270SOL     OW 3998   2.334   2.847   0.084 -0.1597 -0.1819 -0.6055
  270SOL    HW1 3999   2.410   2.866   0.140 -2.8557  0.6267  3.1185
  270SOL    HW2 4000   2.266   2.892   0.133  0.3947  0.9300 -0.8203
  270SOL     MW 4001   2.335   2.855   0.097  0.0054  0.0082 -0.0084
  271SOL     OW 4002   3.892   5.009   2.994  0.0208  0.3300 -0.7136
  271SOL    HW1 4003   3.905   5.004   2.900  1.2700 -1.3153 -0.4934
  271SOL    HW2 4004   3.855   5.097   3.003  1.7793  1.0695 -0.3228
  271SOL     MW 4005   3.889   5.020   2.983  0.0054  0.0082 -0.0084
  272SOL     OW 4006   2.996   2.406   2.997  0.0420 -0.0046 -0.1449
  272SOL    HW1 4007   3.041   2.415   3.080 -1.7047 -1.7883  1.0911
  272SOL    HW2 4008   2.906   2.426   3.021  0.4808  0.5468  1.1238
  272SOL     MW 4009   2.990   2.409   3.011  0.0054  0.0082 -0.0084
  273SOL     OW 4010   3.817   3.612   0.369  0.3363  0.1145 -0.6509
  273SOL    HW1 4011   3.842   3.664   0.445 -2.1905  0.4026  0.1068
  273SOL    HW2 4012   3.855   3.528   0.395  0.7103 -0.2671 -2.3305
  273SOL     MW 4013   3.825   3.608   0.383  0.0054  0.0082 -0.0084
  274SOL     OW 4014   1.042   2.901   0.166 -0.3985 -0.1249 -0.1717
  274SOL    HW1 4015   1.013   2.859   0.246 -0.4134  0.8831  0.3750
  274SOL    HW2 4016   0.966   2.900   0.108  1.6108  1.3393 -3.1503
  274SOL     MW 4017   1.028   2.896   0.169  0.0054  0.0082 -0.0084
  275SOL     OW 4018   2.550   2.823   2.914  0.7170  0.4149  0.1114
  275SOL    HW1 4019   2.466   2.782   2.931  0.5831  0.3158 -0.7468
  275SOL    HW2 4020   2.580   2.779   2.834 -1.8883  0.7370 -1.1499
  275SOL     MW 4021   2.543   2.812   2.905  0.0054  0.0082 -0.0084
  276SOL     OW 4022   1.734   2.120   2.886  0.2262 -0.2357  0.4974
  276SOL    HW1 4023   1.727   2.215   2.881  1.9262 -0.1216 -0.5845
  276SOL    HW2 4024   1.682   2.106   2.807  1.4180  1.2482 -0.6148
  276SOL     MW 4025   1.726   2.130   2.875  0.0054  0.0082 -0.0084
  277SOL     OW 4026   2.371   2.557   2.597 -0.4135  0.0177 -0.1084
  277SOL    HW1 4027   2.323   2.532   2.676  1.3077 -0.0504  0.9619
  277SOL    HW2 4028   2.319   2.633   2.571 -1.3531  0.0536  1.6685
  277SOL     MW 4029   2.358   2.564   2.604  0.0054  0.0082 -0.0084
  278SOL     OW 4030   2.453   3.431   0.365  0.0465  0.4368 -0.1792
  278SOL    HW1 4031   2.363   3.462   0.354 -0.8442 -1.4873  1.0565
  278SOL    HW2 4032   2.497   3.515   0.357  0.8983 -0.1075 -1.4736
  278SOL     MW 4033   2.447   3.446   0.363  0.0054  0.0082 -0.0084
  279SOL     OW 4034   2.197   3.547   0.101 -0.0114 -0.6647  0.1743
  279SOL    HW1 4035   2.172   3.459   0.071 -2.9036  0.2411 -0.3842
  279SOL    HW2 4036   2.208   3.532   0.195  2.9845  1.0523  0.2233
  279SOL     MW 4037   2.195   3.533   0.110  0.0054  0.0082 -0.0084
  280SOL     OW 4038   4.607   2.148   0.215 -0.2502 -0.5304  0.2357
  280SOL    HW1 4039   4.694   2.174   0.247 -0.7153  1.6108 -0.0891
  280SOL    HW2 4040   4.553   2.155   0.293 -0.0784 -1.9139  0.5125
  280SOL     MW 4041   4.612   2.152   0.229  0.0054  0.0082 -0.0084
  281SOL     OW 4042   1.432   3.336   0.278  0.5960  0.2031  0.2114
  281SOL    HW1 4043   1.367   3.391   0.321 -1.4691 -1.5367 -0.4828
  281SOL    HW2 4044   1.501   3.333   0.343 -1.2777  0.0262  2.3180
  281SOL     MW 4045   1.432   3.343   0.292  0.0054  0.0082 -0.0084
  282SOL     OW 4046   3.571   2.492   0.334  0.3148 -0.4431 -0.5930
  282SOL    HW1 4047   3.553   2.557   0.266 -2.0925 -0.7156 -0.3151
  282SOL    HW2 4048   3.587   2.550   0.409 -1.4790 -0.2619 -0.2855
  282SOL     MW 4049   3.571   2.508   0.335  0.0054  0.0082 -0.0084
  283SOL     OW 4050   2.116   0.856   2.967 -0.1929  0.3927  0.3078
  283SOL    HW1 4051   2.151   0.945   2.971  1.4310 -0.0795 -1.5276
  283SOL    HW2 4052   2.147   0.819   2.884  0.5196  1.6198  0.0041
  283SOL     MW 4053   2.125   0.863   2.956  0.0054  0.0082 -0.0084
  284SOL     OW 4054   3.811   3.002   3.002  0.0264  0.8008 -0.1210
  284SOL    HW1 4055   3.868   3.075   2.975  1.0484  0.8042  1.8836
  284SOL    HW2 4056   3.874   2.952   3.053  0.0962  1.1935  0.1825
  284SOL     MW 4057   3.827   3.005   3.005  0.0054  0.0082 -0.0084
  285SOL     OW 4058   1.093   2.125   0.141  0.3037  0.1019 -1.1424
  285SOL    HW1 4059   1.124   2.215   0.154  1.0046 -0.4186  1.1411
  285SOL    HW2 4060   1.117   2.087   0.226  0.9171 -0.7949 -1.7065
  285SOL     MW 4061   1.100   2.132   0.154  0.0054  0.0082 -0.0084
  286SOL     OW 4062   3.825   2.479   0.216 -0.0051  0.5142 -0.4862
  286SOL    HW1 4063   3.763   2.442   0.278 -0.8774  2.6423 -0.0011
  286SOL    HW2 4064   3.912   2.461   0.252  0.0239  1.8261  0.1651
  286SOL     MW 4065   3.829   2.472   0.229  0.0054  0.0082 -0.0084
  287SOL     OW 4066   2.489   2.423   3.016 -0.2314  0.1664  0.4160
  287SOL    HW1 4067   2.468   2.356   3.081 -1.0988  0.2932  0.2847
  287SOL    HW2 4068   2.576   2.451   3.045 -0.5963 -0.1761  1.9166
  287SOL     MW 4069   2.498   2.418   3.029  0.0054  0.0082 -0.0084
  288SOL     OW 4070   2.903   2.966   3.086  0.5200  0.2028 -0.0279
  288SOL    HW1 4071   2.843   3.035   3.115  0.6138 -0.7599  2.7887
  288SOL    HW2 4072   2.954   2.951   3.166 -0.4819 -1.8863  0.2931
  288SOL     MW 4073   2.902   2.973   3.100  0.0054  0.0082 -0.0084
  289SOL     OW 4074   3.184   2.401   0.124  0.2192 -0.0217  0.3880
  289SOL    HW1 4075   3.256   2.340   0.109  1.0714  0.8328  0.8791
  289SOL    HW2 4076   3.220   2.466   0.186 -1.5370 -1.3571  3.0202
  289SOL     MW 4077   3.198   2.402   0.131  0.0054  0.0082 -0.0084
  290SOL     OW 4078   4.304   3.378   2.712 -0.0892  0.3127  0.2355
  290SOL    HW1 4079   4.397   3.370   2.691  0.1468  0.1967  1.2897
  290SOL    HW2 4080   4.310   3.403   2.804  1.5624 -1.9490  0.8368
  290SOL     MW 4081   4.317   3.380   2.721  0.0054  0.0082 -0.0084
  291SOL     OW 4082   4.619   1.514   0.157 -0.0494 -0.2280 -0.4792
  291SOL    HW1 4083   4.662   1.442   0.111 -2.4206 -1.3334 -1.1347
  291SOL    HW2 4084   4.540   1.473   0.191 -1.4988  2.6630 -0.0398
  291SOL     MW 4085   4.614   1.499   0.155  0.0054  0.0082 -0.0084
  292SOL     OW 4086   4.042   0.924   2.985 -0.4778 -0.7553  0.1090
  292SOL    HW1 4087   4.079   1.000   2.941 -0.3018 -0.2100  1.1742
  292SOL    HW2 4088   4.018   0.875   2.907  1.0536 -0.6622 -0.4545
  292SOL     MW 4089   4.044   0.927   2.969  0.0054  0.0082 -0.0084
  293SOL     OW 4090   4.343   2.535   3.038  0.5077  0.3463  0.2711
  293SOL    HW1 4091   4.371   2.625   3.056  0.6498  0.3665 -0.0408
  293SOL    HW2 4092   4.412   2.485   3.082 -0.6114 -0.4580  1.1787
  293SOL     MW 4093   4.356   2.540   3.046  0.0054  0.0082 -0.0084
  294SOL     OW 4094   3.282   2.808   0.247 -0.1216 -0.2073  0.2837
  294SOL    HW1 4095   3.280   2.724   0.292 -1.4097  0.4385  1.4966
  294SOL    HW2 4096   3.192   2.840   0.252  0.3857  1.0438  2.6412
  294SOL     MW 4097   3.270   2.801   0.253  0.0054  0.0082 -0.0084
  295SOL     OW 4098   4.362   2.397   0.315  0.4492  0.0608  0.1853
  295SOL    HW1 4099   4.378   2.312   0.356  1.2356  0.4214  0.6552
  295SOL    HW2 4100   4.376   2.378   0.222  2.5011 -1.4277  0.7385
  295SOL     MW 4101   4.366   2.383   0.308  0.0054  0.0082 -0.0084
  296SOL     OW 4102   4.245   0.081   2.586 -0.5578  0.3881 -0.3335
  296SOL    HW1 4103   4.154   0.106   2.597 -1.0013 -1.6504  1.5247
  296SOL    HW2 4104   4.269   0.066   2.678 -1.8742  2.0239  0.3366
  296SOL     MW 4105   4.237   0.082   2.600  0.0054  0.0082 -0.0084
  297SOL     OW 4106   0.091   2.422   0.175  0.0998  0.1037  0.4838
  297SOL    HW1 4107   0.132   2.406   0.090 -0.8815  1.3626 -0.2640
  297SOL    HW2 4108   0.000   2.440   0.152  0.2026  0.4220  0.3187
  297SOL     MW 4109   0.085   2.422   0.161  0.0054  0.0082 -0.0084
  298SOL     OW 4110   2.769   1.960   2.950 -0.1451 -0.3957  0.2828
  298SOL    HW1 4111   2.841   2.008   2.992 -1.2285  0.4085  1.2970
  298SOL    HW2 4112   2.755   2.011   2.871 -2.4131 -1.5153 -0.1130
  298SOL     MW 4113   2.777   1.973   2.945  0.0054  0.0082 -0.0084
  299SOL     OW 4114   2.929   1.276   2.790 -0.2751 -0.0538  0.7152
  299SOL    HW1 4115   2.855   1.216   2.788  0.1789 -0.6632  1.6486
  299SOL    HW2 4116   2.894   1.350   2.741  0.5540 -0.2394 -0.2011
  299SOL     MW 4117   2.915   1.278   2.783  0.0054  0.0082 -0.0084
  300SOL     OW 4118   3.198   3.170   0.314 -0.1423  0.2770 -0.5368
  300SOL    HW1 4119   3.182   3.262   0.336 -2.4764  0.0543 -1.0112
  300SOL    HW2 4120   3.285   3.161   0.276 -0.3471  0.6614 -1.1300
  300SOL     MW 4121   3.207   3.181   0.312  0.0054  0.0082 -0.0084
  301SOL     OW 4122   3.056   2.942   0.238 -0.7851 -0.0134 -0.2918
  301SOL    HW1 4123   2.988   2.937   0.305 -0.4627  0.6349  0.0901
  301SOL    HW2 4124   3.096   3.027   0.253  0.6633 -1.0753  2.9356
  301SOL     MW 4125   3.053   2.952   0.249  0.0054  0.0082 -0.0084
  302SOL     OW 4126   4.689   2.820   0.114 -0.0682  0.0864  0.4560
  302SOL    HW1 4127   4.763   2.864   0.072 -1.5050  1.3913 -0.8617
  302SOL    HW2 4128   4.674   2.871   0.194 -0.9057 -0.2131  0.5010
  302SOL     MW 4129   4.697   2.833   0.119  0.0054  0.0082 -0.0084
  303SOL     OW 4130   2.392   0.036   0.469 -0.0530 -0.4317  0.1961
  303SOL    HW1 4131   2.485   0.056   0.483  0.1033 -1.4094  0.7097
  303SOL    HW2 4132   2.376  -0.006   0.554  0.4169  1.0870  1.0625
  303SOL     MW 4133   2.402   0.033   0.482  0.0054  0.0082 -0.0084
  304SOL     OW 4134   2.378   4.232   0.135  0.2906  0.4609  0.5299
  304SOL    HW1 4135   2.379   4.211   0.041 -1.4459  0.5109  0.4808
  304SOL    HW2 4136   2.325   4.159   0.168  2.9033 -1.8756 -0.0615
  304SOL     MW 4137   2.371   4.219   0.127  0.0054  0.0082 -0.0084
  305SOL     OW 4138   4.195   0.646   2.470 -0.0418 -0.0729  0.3042
  305SOL    HW1 4139   4.241   0.614   2.392  0.5524 -0.1635  0.6892
  305SOL    HW2 4140   4.250   0.616   2.542 -0.7812 -0.6567  0.6404
  305SOL     MW 4141   4.208   0.638   2.469  0.0054  0.0082 -0.0084
  306SOL     OW 4142   1.901   4.080   0.050  0.0692  0.0997  0.4642
  306SOL    HW1 4143   1.848   4.060  -0.027 -1.7188 -1.4634  1.9863
  306SOL    HW2 4144   1.921   4.173   0.044  0.3804 -0.0241 -0.6813
  306SOL     MW 4145   1.896   4.089   0.039  0.0054  0.0082 -0.0084
  307SOL     OW 4146   0.200   4.793   3.066 -0.1988 -0.3462  0.0907
  307SOL    HW1 4147   0.178   4.827   3.153 -0.1097 -0.7842  0.2881
  307SOL    HW2 4148   0.281   4.743   3.079  0.1388 -0.1092 -0.9976
  307SOL     MW 4149   0.208   4.791   3.079  0.0054  0.0082 -0.0084
  308SOL     OW 4150   1.801   3.370   3.040 -0.4972  0.0944 -0.3150
  308SOL    HW1 4151   1.746   3.296   3.066 -1.7528  0.7859 -0.9228
  308SOL    HW2 4152   1.737   3.441   3.051 -2.0701 -1.2429 -0.3352
  308SOL     MW 4153   1.785   3.369   3.045  0.0054  0.0082 -0.0084
  309SOL     OW 4154   4.067   0.519   2.800 -0.0693 -0.5532 -0.4301
  309SOL    HW1 4155   4.160   0.538   2.787 -0.3025  0.3303 -0.8289
  309SOL    HW2 4156   4.040   0.482   2.716 -2.5540  0.9018 -0.3516
  309SOL     MW 4157   4.076   0.516   2.787  0.0054  0.0082 -0.0084
  310SOL     OW 4158   3.359   4.772   0.016  0.5583  0.0577 -0.4095
  310SOL    HW1 4159   3.274   4.739   0.047 -0.1783  2.1478 -0.0249
  310SOL    HW2 4160   3.349   4.761  -0.079 -0.9197  0.0139 -0.2734
  310SOL     MW 4161   3.346   4.766   0.008  0.0054  0.0082 -0.0084
  311SOL     OW 4162   3.998   0.192   2.597  0.0547 -0.6565 -0.0310
  311SOL    HW1 4163   3.911   0.203   2.634 -1.1832 -0.0941 -2.8436
  311SOL    HW2 4164   4.015   0.282   2.567 -1.3515 -0.7962 -1.3279
  311SOL     MW 4165   3.989   0.205   2.598  0.0054  0.0082 -0.0084
  312SOL     OW 4166   2.859   1.164   0.291 -0.2173 -0.4104 -0.1008
  312SOL    HW1 4167   2.846   1.252   0.326 -0.9873 -0.9750  1.1101
  312SOL    HW2 4168   2.923   1.176   0.221  0.4439  0.8572  0.6946
  312SOL     MW 4169   2.865   1.177   0.287  0.0054  0.0082 -0.0084
  313SOL     OW 4170   2.394   4.715   2.992 -0.0412 -0.3262 -0.0715
  313SOL    HW1 4171   2.433   4.802   2.996 -0.9060  0.2226 -2.2780
  313SOL    HW2 4172   2.375   4.686   3.082 -0.8071 -1.3315 -0.5426
  313SOL     MW 4173   2.397   4.722   3.005  0.0054  0.0082 -0.0084
  314SOL     OW 4174   2.186   3.529   0.380 -0.4747  0.1376  0.4520
  314SOL    HW1 4175   2.180   3.613   0.426  1.4443  0.8571 -0.5034
  314SOL    HW2 4176   2.106   3.483   0.408 -0.1910 -1.0550 -0.6263
  314SOL     MW 4177   2.174   3.534   0.390  0.0054  0.0082 -0.0084
  315SOL     OW 4178   2.990   4.925   0.195 -0.1648  0.1948 -0.4610
  315SOL    HW1 4179   3.071   4.977   0.194 -0.8191  1.2315 -0.7145
  315SOL    HW2 4180   3.010   4.849   0.140 -0.6457 -0.2910  0.0368
  315SOL     MW 4181   3.003   4.922   0.187  0.0054  0.0082 -0.0084
  316SOL     OW 4182   2.052   0.305   2.736 -0.1150  0.0897  0.3459
  316SOL    HW1 4183   2.058   0.239   2.667 -0.2592  1.4220 -1.0206
  316SOL    HW2 4184   2.067   0.387   2.688 -4.0314  0.7329 -0.1346
  316SOL     MW 4185   2.055   0.307   2.720  0.0054  0.0082 -0.0084
  317SOL     OW 4186   1.722   4.824   2.554 -0.7982  0.1596 -0.1187
  317SOL    HW1 4187   1.653   4.815   2.620 -2.6339 -2.0051 -2.1176
  317SOL    HW2 4188   1.766   4.908   2.567 -0.8359  0.0150  1.0058
  317SOL     MW 4189   1.719   4.834   2.564  0.0054  0.0082 -0.0084
  318SOL     OW 4190   2.907   0.222   0.159 -0.2553 -0.3123 -0.5028
  318SOL    HW1 4191   2.913   0.204   0.253 -0.8517  0.6918 -0.2598
  318SOL    HW2 4192   2.883   0.136   0.123 -1.9918 -0.5720  1.0784
  318SOL     MW 4193   2.904   0.208   0.167  0.0054  0.0082 -0.0084
  319SOL     OW 4194   2.088   2.901   0.239  0.0274  0.3409 -0.1392
  319SOL    HW1 4195   2.120   2.896   0.329 -1.8128 -1.1025  0.5105
  319SOL    HW2 4196   2.051   2.815   0.217 -0.6628  0.3387  0.9852
  319SOL     MW 4197   2.087   2.889   0.248  0.0054  0.0082 -0.0084
  320SOL     OW 4198   2.867   4.904   0.466 -0.5144 -0.5246 -0.3225
  320SOL    HW1 4199   2.885   4.940   0.379  0.9804  1.8358  0.8760
  320SOL    HW2 4200   2.885   4.976   0.527 -1.7619 -0.7880  0.3915
  320SOL     MW 4201   2.872   4.918   0.462  0.0054  0.0082 -0.0084
  321SOL     OW 4202   3.957   0.785   2.753  0.1268 -0.5858  0.1247
  321SOL    HW1 4203   3.987   0.694   2.757  0.3607 -0.5110  0.0810
  321SOL    HW2 4204   3.992   0.820   2.671 -1.0948  0.2642 -0.0595
  321SOL     MW 4205   3.966   0.778   2.743  0.0054  0.0082 -0.0084
  322SOL     OW 4206   4.092   2.528   0.378 -0.0679  0.1003 -0.6938
  322SOL    HW1 4207   4.092   2.555   0.286 -1.9562 -1.4494 -1.2227
  322SOL    HW2 4208   4.170   2.473   0.388  0.1689  0.5883  0.1856
  322SOL     MW 4209   4.102   2.524   0.367  0.0054  0.0082 -0.0084
  323SOL     OW 4210   3.005   4.192   0.458  0.1486 -0.1405  0.5756
  323SOL    HW1 4211   2.954   4.183   0.377  1.5239  2.4168 -0.6929
  323SOL    HW2 4212   2.941   4.164   0.524  0.7706 -2.8134  0.1823
  323SOL     MW 4213   2.990   4.187   0.456  0.0054  0.0082 -0.0084
  324SOL     OW 4214   3.196   4.602   0.721 -0.2083  0.1261  0.5050
  324SOL    HW1 4215   3.241   4.677   0.760  1.1254  0.4117 -1.4634
  324SOL    HW2 4216   3.129   4.645   0.667  1.2151  1.2374 -0.4684
  324SOL     MW 4217   3.193   4.618   0.719  0.0054  0.0082 -0.0084
  325SOL     OW 4218   2.169   4.016   0.405 -0.1439 -0.0289  0.1529
  325SOL    HW1 4219   2.090   4.065   0.427 -0.1905 -0.8753  2.0570
  325SOL    HW2 4220   2.164   4.000   0.310  1.7099  0.7678 -0.1229
  325SOL     MW 4221   2.158   4.020   0.395  0.0054  0.0082 -0.0084
  326SOL     OW 4222   2.685   0.983   0.180  0.2643 -0.2016  0.0301
  326SOL    HW1 4223   2.747   1.032   0.234  1.2123 -1.3839  0.0398
  326SOL    HW2 4224   2.664   0.905   0.231  1.2372 -0.9677 -0.7113
  326SOL     MW 4225   2.690   0.979   0.194  0.0054  0.0082 -0.0084
  327SOL     OW 4226   3.730   0.918   2.756 -0.0153 -0.2801  0.2861
  327SOL    HW1 4227   3.690   0.945   2.839  0.0759  1.7172 -0.2751
  327SOL    HW2 4228   3.815   0.884   2.787  1.0262  1.5973 -0.3409
  327SOL     MW 4229   3.736   0.917   2.771  0.0054  0.0082 -0.0084
  328SOL     OW 4230   4.125   2.591   0.106  0.6268  0.2145 -0.6234
  328SOL    HW1 4231   4.192   2.575   0.040  0.3632 -0.2823 -0.7762
  328SOL    HW2 4232   4.058   2.648   0.069 -0.1996 -0.0576  0.3893
  328SOL     MW 4233   4.125   2.596   0.093  0.0054  0.0082 -0.0084
  329SOL     OW 4234   2.385   4.812   0.365 -0.3349 -0.2321  0.2792
  329SOL    HW1 4235   2.481   4.815   0.356 -0.4450  0.2369 -1.0216
  329SOL    HW2 4236   2.358   4.889   0.315 -0.8477 -0.8499 -0.4088
  329SOL     MW 4237   2.394   4.822   0.357  0.0054  0.0082 -0.0084
  330SOL     OW 4238   3.277   4.817   0.888 -0.2878 -0.0262  0.1247
  330SOL    HW1 4239   3.314   4.775   0.965 -1.5882 -1.2015  0.1276
  330SOL    HW2 4240   3.182   4.813   0.897 -0.2561 -2.6909  0.1132
  330SOL     MW 4241   3.269   4.811   0.899  0.0054  0.0082 -0.0084
  331SOL     OW 4242   2.203   4.436   0.169  0.5412 -0.0168 -0.3816
  331SOL    HW1 4243   2.124   4.416   0.119  0.1796 -2.0756  0.9095
  331SOL    HW2 4244   2.259   4.362   0.146  0.1223 -0.6659  0.6473
  331SOL     MW 4245   2.200   4.424   0.159  0.0054  0.0082 -0.0084
  332SOL     OW 4246   1.028   4.354   2.845  0.1965  0.0838  0.3103
  332SOL    HW1 4247   0.979   4.414   2.789  2.0695  1.8135  0.4504
  332SOL    HW2 4248   1.059   4.286   2.784 -0.0338 -0.3040  0.6200
  332SOL     MW 4249   1.026   4.353   2.829  0.0054  0.0082 -0.0084
  333SOL     OW 4250   4.283   3.149   3.002  0.2538  0.1476 -0.1610
  333SOL    HW1 4251   4.196   3.161   2.965 -0.1346 -0.7258  0.4474
  333SOL    HW2 4252   4.326   3.235   2.999  1.6878 -0.5620 -1.7574
  333SOL     MW 4253   4.277   3.162   2.997  0.0054  0.0082 -0.0084
  334SOL     OW 4254   4.193   5.028   3.060 -0.0368  0.0172 -0.5768
  334SOL    HW1 4255   4.099   5.039   3.045 -0.3421 -0.6065  0.7084
  334SOL    HW2 4256   4.221   5.095   3.122  1.2912 -0.8878 -0.1525
  334SOL     MW 4257   4.184   5.038   3.067  0.0054  0.0082 -0.0084
  335SOL     OW 4258   4.315   0.063   2.871 -0.2839  0.1606 -0.0388
  335SOL    HW1 4259   4.253   0.134   2.886 -0.6113 -0.4243  1.5158
  335SOL    HW2 4260   4.287  -0.004   2.933  1.8499 -1.3804 -0.6169
  335SOL     MW 4261   4.304   0.064   2.881  0.0054  0.0082 -0.0084
  336SOL     OW 4262   3.629   4.798   2.774  0.4501  0.0525 -0.3409
  336SOL    HW1 4263   3.636   4.797   2.869 -0.1530  0.5036 -0.2879
  336SOL    HW2 4264   3.619   4.890   2.749  0.0808 -0.5018 -2.4370
  336SOL     MW 4265   3.628   4.810   2.783  0.0054  0.0082 -0.0084
  337SOL     OW 4266   2.823   2.942   0.382 -0.2734  0.0410 -0.3041
  337SOL    HW1 4267   2.748   2.925   0.326  0.6684 -0.2235 -1.5282
  337SOL    HW2 4268   2.805   3.033   0.405 -2.9482 -0.9255  1.9304
  337SOL     MW 4269   2.811   2.952   0.378  0.0054  0.0082 -0.0084
  338SOL     OW 4270   0.006   0.998   0.278 -0.1917  0.0668  0.5976
  338SOL    HW1 4271   0.071   1.067   0.282 -0.5625  0.5598 -1.0564
  338SOL    HW2 4272  -0.022   0.988   0.370 -0.7259 -0.1732  0.4141
  338SOL     MW 4273   0.011   1.006   0.291  0.0054  0.0082 -0.0084
  339SOL     OW 4274   4.956   4.662   0.100 -0.2849  0.0112  0.1568
  339SOL    HW1 4275   5.018   4.700   0.037  0.5634 -2.3842 -0.5713
  339SOL    HW2 4276   4.974   4.707   0.183  1.2294  0.5873 -0.4386
  339SOL     MW 4277   4.967   4.673   0.102  0.0054  0.0082 -0.0084
  340SOL     OW 4278   4.312   0.532   2.679 -0.3727 -1.0115 -0.1196
  340SOL    HW1 4279   4.401   0.565   2.693 -1.1748  1.0381  0.4380
  340SOL    HW2 4280   4.325   0.446   2.640 -1.7163 -0.4521 -1.9666
  340SOL     MW 4281   4.326   0.525   2.675  0.0054  0.0082 -0.0084
  341SOL     OW 4282   3.154   0.593   2.954  0.2191 -0.1524  0.7681
  341SOL    HW1 4283   3.110   0.520   2.998  0.7423 -0.1914  1.2395
  341SOL    HW2 4284   3.084   0.635   2.904  0.0615 -2.5961 -1.2599
  341SOL     MW 4285   3.139   0.589   2.953  0.0054  0.0082 -0.0084
  342SOL     OW 4286   1.899   4.154   2.726  0.1145  0.1454 -0.7742
  342SOL    HW1 4287   1.881   4.164   2.632 -1.5987  0.6104 -0.4310
  342SOL    HW2 4288   1.991   4.178   2.733 -0.2781  1.4289  0.5126
  342SOL     MW 4289   1.909   4.159   2.714  0.0054  0.0082 -0.0084
  343SOL     OW 4290   4.307   1.317   2.996 -0.5756  0.6389  0.4136
  343SOL    HW1 4291   4.377   1.382   3.003 -0.5221  0.5306  0.9691
  343SOL    HW2 4292   4.241   1.351   3.058 -2.2845  0.6280 -1.3015
  343SOL     MW 4293   4.307   1.330   3.005  0.0054  0.0082 -0.0084
  344SOL     OW 4294   4.390   0.310   2.531  0.5746  0.0081  0.2409
  344SOL    HW1 4295   4.337   0.231   2.521 -0.3196  0.1813  2.9112
  344SOL    HW2 4296   4.473   0.274   2.561  1.2613 -0.5222 -2.1095
  344SOL     MW 4297   4.394   0.295   2.533  0.0054  0.0082 -0.0084
  345SOL     OW 4298   0.862   4.211   2.481 -0.2816  0.1611 -1.0326
  345SOL    HW1 4299   0.817   4.273   2.539  2.6760  1.2544  0.3181
  345SOL    HW2 4300   0.826   4.125   2.503 -2.9271  1.4062  0.0548
  345SOL     MW 4301   0.851   4.208   2.492  0.0054  0.0082 -0.0084
  346SOL     OW 4302   3.810   3.344   0.202 -0.8679 -0.2143  0.5753
  346SOL    HW1 4303   3.747   3.356   0.273 -0.6624  1.8455  0.4629
  346SOL    HW2 4304   3.780   3.263   0.161  0.8667  0.5902 -2.5885
  346SOL     MW 4305   3.798   3.335   0.206  0.0054  0.0082 -0.0084
  347SOL     OW 4306   3.386   1.274   2.983  0.3331  0.2462 -0.2620
  347SOL    HW1 4307   3.293   1.286   2.969 -0.0041 -1.0529  0.6965
  347SOL    HW2 4308   3.419   1.358   2.950 -0.8244  1.5092  1.6055
  347SOL     MW 4309   3.378   1.287   2.977  0.0054  0.0082 -0.0084
  348SOL     OW 4310   4.729   4.705   2.838  0.4966  0.3635  0.3348
  348SOL    HW1 4311   4.741   4.798   2.854 -1.6049  0.8252 -0.3835
  348SOL    HW2 4312   4.764   4.666   2.918  1.5501  0.4292 -0.0796
  348SOL     MW 4313   4.735   4.712   2.851  0.0054  0.0082 -0.0084
  349SOL     OW 4314   4.511   0.234   2.926 -0.2299  0.2401 -0.3567
  349SOL    HW1 4315   4.433   0.183   2.904 -0.6257  0.8042 -0.2638
  349SOL    HW2 4316   4.587   0.179   2.945 -0.0403  0.2748 -1.0081
  349SOL     MW 4317   4.511   0.220   2.926  0.0054  0.0082 -0.0084
  350SOL     OW 4318   4.955   2.443   0.107 -0.5390  0.1357  0.4180
  350SOL    HW1 4319   4.964   2.428   0.013 -2.6093 -0.9441  0.3159
  350SOL    HW2 4320   4.872   2.489   0.122 -0.4415  0.4074  0.1182
  350SOL     MW 4321   4.945   2.447   0.097  0.0054  0.0082 -0.0084
  351SOL     OW 4322   4.790   4.986   0.374  0.3759 -0.4486 -0.1053
  351SOL    HW1 4323   4.701   4.952   0.371 -0.8959  2.5504 -0.1874
  351SOL    HW2 4324   4.777   5.080   0.388 -2.1344 -0.6034 -0.8861
  351SOL     MW 4325   4.776   4.994   0.375  0.0054  0.0082 -0.0084
  352SOL     OW 4326   4.994   4.818   0.350 -0.3807 -0.4078 -0.0016
  352SOL    HW1 4327   5.034   4.835   0.435 -0.6282 -1.9593  0.4527
  352SOL    HW2 4328   4.916   4.873   0.358  1.0331  1.5900  0.8032
  352SOL     MW 4329   4.989   4.827   0.362  0.0054  0.0082 -0.0084
  353SOL     OW 4330   2.010   1.170   2.781 -0.2100  0.1731  0.2583
  353SOL    HW1 4331   2.023   1.197   2.690  0.3468  0.3742  0.3967
  353SOL    HW2 4332   1.917   1.148   2.787 -0.2687 -0.6165 -2.3968
  353SOL     MW 4333   1.999   1.171   2.770  0.0054  0.0082 -0.0084
  354SOL     OW 4334   3.197   0.432   0.202  0.1966  0.2168  0.0723
  354SOL    HW1 4335   3.173   0.523   0.189  3.1222  0.9507 -0.8423
  354SOL    HW2 4336   3.140   0.390   0.138 -1.0241  2.0261 -0.0849
  354SOL     MW 4337   3.187   0.438   0.192  0.0054  0.0082 -0.0084
  355SOL     OW 4338   4.003   0.456   2.520  0.0350 -0.0857 -0.2659
  355SOL    HW1 4339   4.061   0.522   2.484  1.8953 -1.3988  0.2024
  355SOL    HW2 4340   3.918   0.499   2.513  0.6041  1.0180 -0.5412
  355SOL     MW 4341   3.999   0.470   2.514  0.0054  0.0082 -0.0084
  356SOL     OW 4342   3.581   0.878   3.009  0.1167  0.4205  0.0078
  356SOL    HW1 4343   3.562   0.792   2.972 -0.3786  0.3350  0.4409
  356SOL    HW2 4344   3.505   0.927   2.977  0.6555  0.6076 -1.0101
  356SOL     MW 4345   3.568   0.873   3.000  0.0054  0.0082 -0.0084
  357SOL     OW 4346   3.237   0.982   0.102 -0.0065  0.1248  0.4474
  357SOL    HW1 4347   3.316   0.964   0.154  0.4819 -1.1875 -0.6979
  357SOL    HW2 4348   3.274   0.975   0.014 -1.7452 -0.4511 -0.2684
  357SOL     MW 4349   3.253   0.979   0.097  0.0054  0.0082 -0.0084
  358SOL     OW 4350   3.825   0.983   0.036 -0.1694 -0.4445  0.7228
  358SOL    HW1 4351   3.900   0.963  -0.020  0.1146 -1.0601  1.3113
  358SOL    HW2 4352   3.751   0.951  -0.015  0.8666 -1.0354 -0.4738
  358SOL     MW 4353   3.825   0.976   0.022  0.0054  0.0082 -0.0084
  359SOL     OW 4354   0.976   3.046   2.903 -0.4067  0.6139  0.2472
  359SOL    HW1 4355   1.046   3.037   2.967  0.8366 -0.3738 -1.1604
  359SOL    HW2 4356   1.029   3.019   2.827 -1.1775 -0.0831 -0.0643
  359SOL     MW 4357   0.993   3.041   2.901  0.0054  0.0082 -0.0084
  360SOL     OW 4358   5.023   0.451   2.896  0.2429  0.3047  0.5677
  360SOL    HW1 4359   5.019   0.531   2.947 -0.7366 -0.7182  2.1594
  360SOL    HW2 4360   4.949   0.457   2.835  0.8291 -0.2019 -0.2238
  360SOL     MW 4361   5.012   0.462   2.894  0.0054  0.0082 -0.0084
  361SOL     OW 4362   3.206   0.687   0.108 -0.4825 -0.1076 -0.0101
  361SOL    HW1 4363   3.190   0.781   0.116 -0.6746 -0.0230 -1.1748
  361SOL    HW2 4364   3.182   0.672   0.016  1.9854 -0.7694 -0.6084
  361SOL     MW 4365   3.200   0.697   0.097  0.0054  0.0082 -0.0084
  362SOL     OW 4366   3.110   2.425   2.751 -0.1583 -0.3336  1.0975
  362SOL    HW1 4367   3.061   2.483   2.692  0.4063  0.0573  1.0057
  362SOL    HW2 4368   3.066   2.432   2.835 -0.0141  0.4085  1.1142
  362SOL     MW 4369   3.098   2.433   2.754  0.0054  0.0082 -0.0084
  363SOL     OW 4370   4.347   3.429   2.975  0.8817 -0.1782 -0.1308
  363SOL    HW1 4371   4.429   3.475   2.988  0.3233  1.0267 -0.7573
  363SOL    HW2 4372   4.288   3.458   3.044 -0.0104 -1.0879 -0.4800
  363SOL     MW 4373   4.350   3.439   2.986  0.0054  0.0082 -0.0084
  364SOL     OW 4374   4.714   2.542   0.171  0.2848 -0.4296  0.1077
  364SOL    HW1 4375   4.687   2.531   0.263 -1.0010  0.0256 -0.1954
  364SOL    HW2 4376   4.697   2.636   0.159  0.4731 -0.3299  0.5788
  364SOL     MW 4377   4.709   2.553   0.182  0.0054  0.0082 -0.0084
  365SOL     OW 4378   4.956   2.431   2.916 -0.1075 -0.3766  0.4976
  365SOL    HW1 4379   4.989   2.516   2.887  1.5826 -1.0386  0.3781
  365SOL    HW2 4380   4.865   2.431   2.886  0.1582  0.7648 -0.3782
  365SOL     MW 4381   4.948   2.442   2.908  0.0054  0.0082 -0.0084
  366SOL     OW 4382   2.074   2.635   0.141  0.2055 -0.1998 -0.0173
  366SOL    HW1 4383   2.134   2.607   0.071  1.9711 -0.8767  1.6774
  366SOL    HW2 4384   2.000   2.574   0.139  0.3323 -0.4021  0.9766
  366SOL     MW 4385   2.072   2.623   0.131  0.0054  0.0082 -0.0084
  367SOL     OW 4386   4.611   2.485   0.414 -0.4029 -0.7230  0.6360
  367SOL    HW1 4387   4.591   2.566   0.461 -0.3736  0.2983 -1.0426
  367SOL    HW2 4388   4.526   2.466   0.376 -0.1119  0.9060 -0.9831
  367SOL     MW 4389   4.598   2.493   0.415  0.0054  0.0082 -0.0084
  368SOL     OW 4390   3.576   2.950   0.523  0.0774 -1.2815  0.0050
  368SOL    HW1 4391   3.514   2.968   0.594  0.7354  0.5018  0.1829
  368SOL    HW2 4392   3.521   2.982   0.451  0.1776 -1.3123 -0.0850
  368SOL     MW 4393   3.560   2.957   0.523  0.0054  0.0082 -0.0084
  369SOL     OW 4394   3.717   3.068   0.158  0.0154 -0.2899  0.2061
  369SOL    HW1 4395   3.742   3.045   0.068 -1.2016 -2.7440  0.4242
  369SOL    HW2 4396   3.730   2.987   0.206 -0.7197 -1.2252 -1.0972
  369SOL     MW 4397   3.722   3.055   0.152  0.0054  0.0082 -0.0084
  370SOL     OW 4398   0.363   3.707   2.846 -0.0024  0.1129 -0.2148
  370SOL    HW1 4399   0.282   3.731   2.799 -0.6110  1.8532  1.5723
  370SOL    HW2 4400   0.334   3.712   2.937 -0.8893  2.2340 -0.5307
  370SOL     MW 4401   0.348   3.711   2.852  0.0054  0.0082 -0.0084
  371SOL     OW 4402   2.687   3.154   0.058  0.4812 -0.3527 -0.3109
  371SOL    HW1 4403   2.709   3.247   0.062  1.0700 -0.4377 -1.3043
  371SOL    HW2 4404   2.635   3.151  -0.023 -1.8943 -1.0991  1.1299
  371SOL     MW 4405   2.683   3.166   0.048  0.0054  0.0082 -0.0084
  372SOL     OW 4406   5.071   4.799   2.974  0.0336 -0.1058  0.1372
  372SOL    HW1 4407   5.161   4.808   3.007  0.5348 -0.2047 -1.1339
  372SOL    HW2 4408   5.073   4.714   2.931 -1.0376 -0.4621  0.7593
  372SOL     MW 4409   5.083   4.789   2.973  0.0054  0.0082 -0.0084
  373SOL     OW 4410   2.954   4.503   0.212  0.2542  0.2394  0.2420
  373SOL    HW1 4411   2.882   4.478   0.270 -1.4291  0.2650 -1.7521
  373SOL    HW2 4412   3.037   4.469   0.247  0.3453 -0.8567 -0.9444
  373SOL     MW 4413   2.956   4.495   0.224  0.0054  0.0082 -0.0084
  374SOL     OW 4414   4.636   1.695   0.520  0.1306  0.3380 -0.1443
  374SOL    HW1 4415   4.705   1.708   0.585 -0.1809  4.0432 -0.3514
  374SOL    HW2 4416   4.677   1.707   0.434 -0.0529  0.1204 -0.2611
  374SOL     MW 4417   4.651   1.698   0.517  0.0054  0.0082 -0.0084
  375SOL     OW 4418   2.044   1.246   2.528  0.1511  0.3036 -0.2723
  375SOL    HW1 4419   2.082   1.320   2.481 -1.2542  1.3433  0.1491
  375SOL    HW2 4420   1.985   1.209   2.463 -0.5343  3.2219 -1.4883
  375SOL     MW 4421   2.041   1.251   2.513  0.0054  0.0082 -0.0084
  376SOL     OW 4422   4.846   1.698   0.682  0.0504  0.1363 -0.5026
  376SOL    HW1 4423   4.915   1.683   0.618  0.6353  0.5606  0.0137
  376SOL    HW2 4424   4.841   1.793   0.692 -0.5825 -0.0069  0.9118
  376SOL     MW 4425   4.854   1.709   0.675  0.0054  0.0082 -0.0084
  377SOL     OW 4426   3.957   2.815   0.032 -0.0167  0.3817  0.1720
  377SOL    HW1 4427   4.045   2.853   0.036 -0.1331  0.5821  0.9447
  377SOL    HW2 4428   3.914   2.825   0.117 -1.4314  1.1261 -0.5963
  377SOL     MW 4429   3.963   2.821   0.044  0.0054  0.0082 -0.0084
  378SOL     OW 4430   4.026   1.219   0.194 -0.3382 -0.0891  0.0318
  378SOL    HW1 4431   4.038   1.136   0.148 -0.1376 -0.1182  0.1355
  378SOL    HW2 4432   3.947   1.206   0.247  0.5419  0.9183  1.6712
  378SOL     MW 4433   4.017   1.206   0.195  0.0054  0.0082 -0.0084
  379SOL     OW 4434   3.165   4.429   0.371  0.1572  0.2110 -0.4004
  379SOL    HW1 4435   3.140   4.354   0.424 -1.2069  1.7702  1.3288
  379SOL    HW2 4436   3.229   4.463   0.433  0.9043 -0.6400 -0.6893
  379SOL     MW 4437   3.170   4.424   0.386  0.0054  0.0082 -0.0084
  380SOL     OW 4438   4.568   4.549   2.664 -0.2757 -0.2086 -0.0586
  380SOL    HW1 4439   4.602   4.604   2.735  0.5844 -0.5152 -0.2208
  380SOL    HW2 4440   4.548   4.465   2.704  0.4529 -0.3044  0.1142
  380SOL     MW 4441   4.570   4.545   2.679  0.0054  0.0082 -0.0084
  381SOL     OW 4442   4.342   4.824   2.920  0.0533 -0.4720 -0.0410
  381SOL    HW1 4443   4.382   4.787   2.999  0.4861 -0.0544 -0.0632
  381SOL    HW2 4444   4.284   4.890   2.958  0.4223  0.2351 -0.6850
  381SOL     MW 4445   4.340   4.827   2.936  0.0054  0.0082 -0.0084
  382SOL     OW 4446   2.734   4.443   0.389  0.1148 -0.0952  0.2926
  382SOL    HW1 4447   2.700   4.522   0.346  1.2568  0.2038 -0.0942
  382SOL    HW2 4448   2.751   4.475   0.478 -1.2207  0.8010  0.2532
  382SOL     MW 4449   2.732   4.458   0.396  0.0054  0.0082 -0.0084
  383SOL     OW 4450   3.707   2.769   2.879  0.0613  0.0633 -0.0082
  383SOL    HW1 4451   3.750   2.842   2.923 -1.3805  0.0684  1.4964
  383SOL    HW2 4452   3.743   2.693   2.924  1.4707  1.9877  2.3799
  383SOL     MW 4453   3.717   2.769   2.891  0.0054  0.0082 -0.0084
  384SOL     OW 4454   4.936   4.635   2.622 -0.2626 -0.1391 -0.5551
  384SOL    HW1 4455   4.882   4.652   2.699  3.7558 -0.3300  2.6703
  384SOL    HW2 4456   4.870   4.637   2.553 -2.1713 -0.2037  1.1945
  384SOL     MW 4457   4.920   4.637   2.623  0.0054  0.0082 -0.0084
  385SOL     OW 4458   4.448   2.166   0.432 -0.0708 -0.1117 -0.0000
  385SOL    HW1 4459   4.443   2.072   0.450 -2.0201  0.0318  0.4400
  385SOL    HW2 4460   4.511   2.189   0.500 -0.4024 -2.2799  1.1293
  385SOL     MW 4461   4.456   2.156   0.443  0.0054  0.0082 -0.0084
  386SOL     OW 4462   3.966   3.435   2.931 -0.0600 -0.2094 -0.0047
  386SOL    HW1 4463   3.927   3.478   3.007  1.2091  0.9979 -0.0036
  386SOL    HW2 4464   3.970   3.508   2.870 -1.6934 -0.7461 -0.8064
  386SOL     MW 4465   3.961   3.450   2.933  0.0054  0.0082 -0.0084
  387SOL     OW 4466   3.059   0.351   3.063  0.3312  0.3145 -0.1132
  387SOL    HW1 4467   2.997   0.313   3.126  1.5636 -2.8406 -0.5811
  387SOL    HW2 4468   3.080   0.272   3.012  2.1359  0.2518  0.6288
  387SOL     MW 4469   3.054   0.335   3.064  0.0054  0.0082 -0.0084
  388SOL     OW 4470   1.971   4.431   2.444 -0.6906 -0.4789  0.1672
  388SOL    HW1 4471   1.977   4.521   2.476 -0.0733 -0.5033  0.1211
  388SOL    HW2 4472   1.887   4.436   2.397 -0.2247 -1.4916 -0.8198
  388SOL     MW 4473   1.960   4.443   2.442  0.0054  0.0082 -0.0084
  389SOL     OW 4474   0.593   3.033   3.018 -0.2460  0.2652 -0.3374
  389SOL    HW1 4475   0.533   3.083   3.073 -0.2668  1.7784 -1.6728
  389SOL    HW2 4476   0.648   3.103   2.984  1.5145 -0.3903  0.9606
  389SOL     MW 4477   0.593   3.049   3.021  0.0054  0.0082 -0.0084
  390SOL     OW 4478   4.779   0.147   0.373  0.1241  0.2283  0.0072
  390SOL    HW1 4479   4.852   0.202   0.401 -0.1830 -0.8734  3.4535
  390SOL    HW2 4480   4.764   0.171   0.282 -0.4776  2.1654  0.5718
  390SOL     MW 4481   4.786   0.157   0.365  0.0054  0.0082 -0.0084
  391SOL     OW 4482   5.110   3.717   2.980  0.3885 -0.0669  0.3386
  391SOL    HW1 4483   5.085   3.639   2.929  1.4410  0.0749 -0.4284
  391SOL    HW2 4484   5.030   3.748   3.022  0.6574  1.9753 -0.5181
  391SOL     MW 4485   5.096   3.711   2.979  0.0054  0.0082 -0.0084
  392SOL     OW 4486   4.940   5.001   2.643 -0.1336  0.1189  0.1369
  392SOL    HW1 4487   5.024   4.965   2.613  0.0833  0.4295  0.3707
  392SOL    HW2 4488   4.875   4.970   2.579 -0.4514 -0.7201  0.8572
  392SOL     MW 4489   4.942   4.992   2.630  0.0054  0.0082 -0.0084
  393SOL     OW 4490   4.217   0.168   0.154  0.1079 -0.1872 -0.6367
  393SOL    HW1 4491   4.260   0.121   0.226  0.3344  1.3591  0.2721
  393SOL    HW2 4492   4.290   0.220   0.122 -0.1711  0.8260  0.3071
  393SOL     MW 4493   4.232   0.168   0.159  0.0054  0.0082 -0.0084
   5.12773   5.12773   3.09711
