# Supplementary material for: Resolving liquid-to-glass transitions of water under soft nanoconfinement
Source: Nat Commun. 2026 May 8;17:6224. doi: 10.1038/s41467-026-72955-y (PMC13369869; doi:10.1038/s41467-026-72955-y)
Supplement: Supplementary file 3 — Supplementary Data 1 [file 41467_2026_72955_MOESM3_ESM.zip › 230K/sim2/final.gro]

Lamellar phy in tip4pice water
 4437
    1phy    C35    1   3.720   1.348   2.047  0.0447 -0.0478  0.6508
    1phy    C33    2   3.607   1.324   1.951  0.4547 -0.0074  0.3784
    1phy    C34    3   3.601   1.439   1.859  0.9068 -0.1803  0.1839
    1phy    C32    4   3.642   1.194   1.872 -0.6082  0.8023 -0.0344
    1phy    C31    5   3.519   1.117   1.815 -0.1871  0.2915  0.2494
    1phy    C30    6   3.556   1.005   1.725  0.0826  0.0547  0.2652
    1phy    C28    7   3.440   0.909   1.681 -0.3045 -0.2511  0.1741
    1phy    C29    8   3.472   0.864   1.531  0.3399 -0.2578  0.0914
    1phy    C27    9   3.428   0.788   1.774 -0.3403  0.2152  0.1675
    1phy    C26   10   3.330   0.803   1.893  0.2950  0.8864 -0.0925
    1phy    C25   11   3.332   0.672   1.974  0.7052 -0.2639  0.0017
    1phy    C23   12   3.202   0.649   2.059 -0.7215 -0.1329  0.7743
    1phy    C24   13   3.146   0.513   2.038 -0.0046  0.4050 -0.0678
    1phy    C22   14   3.229   0.683   2.205  0.6572 -0.4366 -0.8779
    1phy    C21   15   3.113   0.720   2.301 -0.0140  0.1299  0.2400
    1phy    C20   16   3.171   0.730   2.437 -0.1108 -0.4991  0.0030
    1phy    C18   17   3.084   0.769   2.568  0.3477 -0.2703 -0.1679
    1phy    O01   18   2.960   0.693   2.576  0.2246 -0.3192 -0.0842
    1phy    H01   19   2.980   0.604   2.555 -0.9283 -0.8681  0.9723
    1phy    C19   20   3.180   0.713   2.670 -0.2169 -0.0747 -0.2893
    1phy    C13   21   3.053   0.927   2.588 -0.1854  0.4331  0.4490
    1phy     H3   22   3.150   0.981   2.573  0.8147 -1.9369 -2.7557
    1phy    O33   23   3.008   0.955   2.723 -0.1296  0.2562 -0.1652
    1phy    H1B   24   2.935   0.900   2.741  0.3015 -0.0210  0.7997
    1phy    C12   25   2.941   0.994   2.495 -0.2636 -0.2687 -0.6360
    1phy    O11   26   2.810   0.941   2.502 -0.4440  0.1540 -0.6451
    1phy    H1A   27   2.801   0.854   2.467 -1.2488 -0.3069  0.6465
    2phy    C35   28   4.095   1.054   1.734  0.0046 -0.1024 -0.6489
    2phy    C33   29   4.092   0.927   1.653  0.1402  0.1573 -0.0224
    2phy    C34   30   3.961   0.858   1.686  0.0662  0.2305  0.3331
    2phy    C32   31   4.097   0.939   1.502  0.1985 -0.4421 -0.1595
    2phy    C31   32   4.231   0.916   1.438 -0.0729 -0.1750 -0.0908
    2phy    C30   33   4.224   0.925   1.288 -0.1466 -0.0610 -0.0969
    2phy    C28   34   4.341   0.882   1.204 -0.2205  0.7421  1.7518
    2phy    C29   35   4.339   0.728   1.193 -0.7547 -0.5138 -0.6087
    2phy    C27   36   4.340   0.958   1.065 -0.0538  0.1344  0.1285
    2phy    C26   37   4.477   0.966   0.993 -0.4921  0.2531 -0.2448
    2phy    C25   38   4.449   1.054   0.872  0.1561 -0.0822 -0.4622
    2phy    C23   39   4.570   1.055   0.771 -0.0038  0.0670  0.0615
    2phy    C24   40   4.550   0.948   0.655 -0.0304 -0.1807 -0.1648
    2phy    C22   41   4.568   1.198   0.716  0.3498  0.6290  0.4405
    2phy    C21   42   4.706   1.249   0.664  0.1203 -0.0313 -0.1692
    2phy    C20   43   4.700   1.394   0.617  0.2432 -0.4372 -0.6514
    2phy    C18   44   4.835   1.466   0.605  0.3379 -0.9625 -0.1911
    2phy    O01   45   4.904   1.458   0.733  0.0515  0.1849 -0.3598
    2phy    H01   46   4.840   1.461   0.801  0.6044 -1.3273  0.2670
    2phy    C19   47   4.799   1.613   0.568 -0.1452 -0.4324 -0.1415
    2phy    C13   48   4.941   1.408   0.500  0.4315 -0.5153 -0.7250
    2phy     H3   49   4.975   1.310   0.543 -0.4496 -0.0768  1.0642
    2phy    O33   50   4.884   1.350   0.381  0.2832 -0.3182  0.0660
    2phy    H1B   51   4.884   1.412   0.311  0.1741 -1.3859 -0.9206
    2phy    C12   52   5.095   1.444   0.494 -0.5617 -0.7413  0.1781
    2phy    O11   53   5.168   1.457   0.615  0.1895 -0.4228  0.4331
    2phy    H1A   54   5.116   1.503   0.678 -0.7686 -0.3066 -0.4144
    3phy    C35   55   0.214   0.230   0.957  0.5504  0.2601  0.3236
    3phy    C33   56   0.323   0.135   0.994 -0.3973 -0.6260  1.2295
    3phy    C34   57   0.461   0.179   0.932  0.3638 -0.1230  0.3133
    3phy    C32   58   0.351   0.130   1.142  0.1720 -0.0501 -0.0310
    3phy    C31   59   0.262   0.022   1.205  0.2396  0.6231 -0.0267
    3phy    C30   60   0.283   0.005   1.362  0.6705 -0.1642 -0.0296
    3phy    C28   61   0.195  -0.093   1.434 -0.6509 -0.2478  0.9265
    3phy    C29   62   0.237  -0.118   1.583 -0.3041 -0.1427 -0.2742
    3phy    C27   63   0.045  -0.056   1.442  0.1416 -0.0305  0.2759
    3phy    C26   64  -0.041  -0.178   1.398 -0.0259  0.1468 -0.1391
    3phy    C25   65  -0.189  -0.157   1.418  0.3187 -0.0658 -0.4771
    3phy    C23   66  -0.283  -0.274   1.388  0.4158 -0.3040 -0.4514
    3phy    C24   67  -0.395  -0.278   1.495 -0.1348 -0.1670 -0.0340
    3phy    C22   68  -0.339  -0.257   1.245  0.5205  0.3480 -0.1287
    3phy    C21   69  -0.385  -0.381   1.167 -0.2184 -0.3613  0.1782
    3phy    C20   70  -0.429  -0.344   1.026 -0.2243 -0.4043  0.3170
    3phy    C18   71  -0.522  -0.442   0.944  0.3119 -0.0194 -0.3187
    3phy    O01   72  -0.463  -0.572   0.919 -0.7154  0.1561 -0.1196
    3phy    H01   73  -0.382  -0.587   0.963 -1.4305 -1.3021  0.7509
    3phy    C19   74  -0.521  -0.368   0.803 -0.5023  0.1974 -0.5262
    3phy    C13   75  -0.675  -0.453   0.994  0.4884  0.1823  0.2653
    3phy     H3   76  -0.664  -0.487   1.100  1.4548 -0.4166 -0.0207
    3phy    O33   77  -0.738  -0.333   1.022  0.6245 -0.2377 -0.1071
    3phy    H1B   78  -0.703  -0.283   1.093 -1.7488  0.4360  0.6588
    3phy    C12   79  -0.770  -0.576   0.981  0.7729  0.2052  0.0931
    3phy    O11   80  -0.844  -0.584   0.866  0.5807 -0.0212  0.2644
    3phy    H1A   81  -0.929  -0.547   0.879 -0.0639 -1.5846  0.7918
    4phy    C35   82   1.245   4.781   1.793  0.2834 -0.1753  0.1204
    4phy    C33   83   1.181   4.648   1.833 -1.2677 -0.2447  0.6246
    4phy    C34   84   1.276   4.534   1.781 -0.5548  0.5162  0.5976
    4phy    C32   85   1.151   4.650   1.982  0.2348  0.1092  0.5891
    4phy    C31   86   1.026   4.582   2.027  0.7685 -0.3302  0.3706
    4phy    C30   87   1.004   4.588   2.176  0.3118 -0.3146 -0.2519
    4phy    C28   88   0.851   4.568   2.210 -0.0613 -0.1066  0.1817
    4phy    C29   89   0.817   4.425   2.236  0.6881  0.5147  0.5722
    4phy    C27   90   0.816   4.621   2.347 -0.2836 -0.4471  0.4032
    4phy    C26   91   0.789   4.777   2.352  0.0636  0.2491 -0.4435
    4phy    C25   92   0.720   4.814   2.482  0.4044 -0.4279 -0.0010
    4phy    C23   93   0.700   4.961   2.513  0.2869  0.0617 -0.0969
    4phy    C24   94   0.556   5.007   2.481 -0.1997 -0.0864  0.3827
    4phy    C22   95   0.750   4.989   2.660  0.5748 -0.2417  0.2745
    4phy    C21   96   0.840   5.108   2.693  0.2985 -0.4805  0.4587
    4phy    C20   97   0.865   5.109   2.845  0.8133 -0.5289 -0.5451
    4phy    C18   98   0.968   5.205   2.915  0.2183 -0.0966 -0.3464
    4phy    O01   99   0.927   5.341   2.892  0.3787  0.3588 -0.3327
    4phy    H01  100   0.853   5.358   2.946  0.1577 -0.3658 -0.3933
    4phy    C19  101   0.928   5.164   3.054 -0.0757  0.1293 -0.1888
    4phy    C13  102   1.130   5.187   2.874 -0.1578  0.2970  0.1658
    4phy     H3  103   1.150   5.077   2.868  0.4860  0.3165  1.4456
    4phy    O33  104   1.215   5.221   2.979 -0.4542  0.1057 -0.6531
    4phy    H1B  105   1.194   5.302   3.021  1.1634 -0.0591  0.5573
    4phy    C12  106   1.191   5.247   2.742 -0.2471 -0.0990 -0.1131
    4phy    O11  107   1.321   5.203   2.711 -0.3898 -0.1856  0.1253
    4phy    H1A  108   1.362   5.266   2.656 -0.3687 -0.2989  0.0098
    5phy    C35  109   4.985   5.038   1.993 -0.4766  0.2278  0.2751
    5phy    C33  110   4.867   5.086   1.904 -0.8703 -0.0528 -0.8199
    5phy    C34  111   4.822   4.974   1.812 -0.2952 -0.2540  0.2470
    5phy    C32  112   4.747   5.138   1.982  0.1520  0.5172  0.4055
    5phy    C31  113   4.758   5.290   2.016  0.3151 -0.2629 -0.6456
    5phy    C30  114   4.639   5.338   2.098 -0.2269  0.4816 -0.5293
    5phy    C28  115   4.625   5.491   2.106 -0.2658 -0.1710  0.8271
    5phy    C29  116   4.510   5.517   2.005 -0.0092 -0.3100 -0.2280
    5phy    C27  117   4.564   5.530   2.241 -0.0863 -0.2091  0.6591
    5phy    C26  118   4.671   5.577   2.343  0.1703 -0.1720 -0.2690
    5phy    C25  119   4.613   5.599   2.481  0.5746  0.3795 -0.3951
    5phy    C23  120   4.711   5.642   2.591 -0.2987 -0.3163  0.0927
    5phy    C24  121   4.701   5.790   2.610 -0.0333  0.6438  0.6260
    5phy    C22  122   4.676   5.590   2.729  0.1516  0.3329 -0.4177
    5phy    C21  123   4.744   5.455   2.770  0.3516 -0.0487  0.2747
    5phy    C20  124   4.708   5.390   2.905 -0.5784 -0.3009  0.2387
    5phy    C18  125   4.801   5.271   2.958  0.1849 -0.6457 -0.3261
    5phy    O01  126   4.944   5.296   2.933 -0.1565 -0.1020 -0.3255
    5phy    H01  127   4.970   5.382   2.959  1.2927  0.0162 -1.9370
    5phy    C19  128   4.787   5.287   3.112 -0.6996  0.0851 -0.1262
    5phy    C13  129   4.749   5.129   2.892 -0.1425  0.2193 -0.2644
    5phy     H3  130   4.743   5.144   2.781  0.7394  1.5136 -0.1623
    5phy    O33  131   4.616   5.102   2.925  0.5324  0.2300 -0.0043
    5phy    H1B  132   4.586   5.043   2.858  0.2271  0.7056 -0.2941
    5phy    C12  133   4.852   5.010   2.899  0.1334  0.8037  0.4331
    5phy    O11  134   4.872   4.946   3.022  0.1897 -0.1308  0.5599
    5phy    H1A  135   4.792   4.906   3.049 -0.0391 -0.7000 -0.9025
    6phy    C35  136   0.571   2.248   1.213  0.1943  0.6905  0.2772
    6phy    C33  137   0.426   2.218   1.248 -0.4680 -0.5525 -0.8218
    6phy    C34  138   0.419   2.194   1.400 -0.6806  0.2007 -0.2273
    6phy    C32  139   0.344   2.342   1.200 -0.3749 -0.1261  0.0978
    6phy    C31  140   0.261   2.309   1.077  0.0426 -0.3914 -0.3030
    6phy    C30  141   0.201   2.437   1.013  0.1805 -0.2126 -0.9647
    6phy    C28  142   0.149   2.415   0.873  0.6395  0.1409  0.0703
    6phy    C29  143  -0.000   2.442   0.873  0.3832  0.1048 -0.0507
    6phy    C27  144   0.222   2.508   0.773  0.1976 -0.1181 -0.2556
    6phy    C26  145   0.227   2.464   0.632  0.3963  0.1292  0.0581
    6phy    C25  146   0.298   2.561   0.541 -0.3158 -0.1357 -0.2279
    6phy    C23  147   0.335   2.529   0.396 -0.5464  0.1941  0.5470
    6phy    C24  148   0.307   2.654   0.300 -0.2743 -0.1640 -0.2686
    6phy    C22  149   0.491   2.496   0.391 -0.1499  0.0124  0.0979
    6phy    C21  150   0.543   2.405   0.279 -0.0727 -0.1178 -0.0171
    6phy    C20  151   0.679   2.346   0.309  0.8517 -0.3818  0.1864
    6phy    C18  152   0.760   2.250   0.208  1.1183  0.1308  0.4005
    6phy    O01  153   0.688   2.133   0.187  0.2644 -0.2021  0.1124
    6phy    H01  154   0.746   2.060   0.180 -0.2762 -0.4957 -2.1260
    6phy    C19  155   0.891   2.207   0.282  0.4429 -0.0192  0.3571
    6phy    C13  156   0.797   2.310   0.062  0.0188  0.3904  0.6246
    6phy     H3  157   0.700   2.320   0.006  0.2619 -0.8137 -0.0689
    6phy    O33  158   0.834   2.451   0.062 -0.0282 -0.1360 -0.5288
    6phy    H1B  159   0.774   2.502   0.113  1.1279  1.1494 -0.3779
    6phy    C12  160   0.842   2.230  -0.060 -0.4017  0.3335 -0.2763
    6phy    O11  161   0.981   2.215  -0.079  0.1144  0.2343  0.6171
    6phy    H1A  162   1.022   2.297  -0.097 -0.4552  0.4275  0.1593
    7phy    C35  163   4.587   4.976   2.526 -0.4655 -0.3611 -0.3935
    7phy    C33  164   4.701   5.012   2.432  0.5240 -0.6655  0.0928
    7phy    C34  165   4.647   5.009   2.286 -0.1122 -0.4588  0.3259
    7phy    C32  166   4.765   5.146   2.463 -0.2210  0.2403  0.3487
    7phy    C31  167   4.903   5.172   2.408 -0.1248  0.8359 -0.4475
    7phy    C30  168   4.976   5.299   2.465 -0.0009  0.0126  0.1513
    7phy    C28  169   5.114   5.344   2.406 -1.1516  0.0264  0.3956
    7phy    C29  170   5.100   5.443   2.290 -0.2260  0.4293 -0.3051
    7phy    C27  171   5.186   5.408   2.527 -0.2529 -0.1047 -0.2692
    7phy    C26  172   5.345   5.399   2.535 -0.2039 -0.1379 -0.3132
    7phy    C25  173   5.409   5.473   2.657  0.1611  0.7440  0.2198
    7phy    C23  174   5.550   5.421   2.678  0.1012  0.8107 -0.1147
    7phy    C24  175   5.658   5.524   2.669  0.0724 -0.5867 -0.0982
    7phy    C22  176   5.558   5.365   2.827 -0.1768  0.3218  0.6762
    7phy    C21  177   5.522   5.212   2.833  0.0918 -0.1050  0.4277
    7phy    C20  178   5.508   5.140   2.964 -0.1358  0.2739 -0.6749
    7phy    C18  179   5.399   5.149   3.077 -0.4781  0.0969  0.2861
    7phy    O01  180   5.277   5.104   3.020 -0.6920  0.0573 -0.3907
    7phy    H01  181   5.265   5.151   2.939  1.6261 -0.1630 -0.9115
    7phy    C19  182   5.441   5.045   3.182 -0.7266  0.0033 -0.2148
    7phy    C13  183   5.379   5.298   3.136 -0.1600 -0.1254  0.0483
    7phy     H3  184   5.384   5.371   3.051  0.2874 -0.0235  0.1598
    7phy    O33  185   5.499   5.336   3.215  0.1919 -0.1529 -0.0043
    7phy    H1B  186   5.514   5.429   3.211  0.2500 -0.1102  0.9442
    7phy    C12  187   5.240   5.337   3.209 -0.1574  0.1992 -0.0224
    7phy    O11  188   5.224   5.473   3.238 -0.2990 -0.0449  0.0534
    7phy    H1A  189   5.274   5.490   3.316 -0.2673 -1.5261  0.3935
    8phy    C35  190   0.089   0.937   1.275  0.2261 -0.3630 -0.1560
    8phy    C33  191   0.009   0.818   1.325  0.0082 -0.2306  0.2062
    8phy    C34  192  -0.006   0.848   1.476 -0.8815  0.2693 -0.1466
    8phy    C32  193  -0.125   0.814   1.256 -0.1822 -0.1099 -0.0862
    8phy    C31  194  -0.151   0.695   1.157 -0.2865 -0.5594 -0.0287
    8phy    C30  195  -0.290   0.705   1.104  1.1112 -0.4664  0.2383
    8phy    C28  196  -0.322   0.585   1.007 -0.3388  0.2797  0.5071
    8phy    C29  197  -0.435   0.498   1.068 -0.2318 -0.1012  0.0705
    8phy    C27  198  -0.353   0.638   0.869  0.4921  0.1748 -0.2453
    8phy    C26  199  -0.316   0.538   0.754 -0.0380 -0.1922 -0.4610
    8phy    C25  200  -0.290   0.595   0.609 -0.3450 -0.3766 -0.2438
    8phy    C23  201  -0.262   0.487   0.503 -0.5123  0.6338 -0.3525
    8phy    C24  202  -0.391   0.453   0.427 -0.5593 -0.1521  0.2658
    8phy    C22  203  -0.150   0.530   0.403  0.1513  0.5388  0.6754
    8phy    C21  204  -0.004   0.558   0.451  0.0541 -0.2951  0.3323
    8phy    C20  205   0.078   0.620   0.337  0.2043 -0.1059  0.2856
    8phy    C18  206   0.221   0.689   0.363 -0.4792 -0.2412  0.2600
    8phy    O01  207   0.202   0.785   0.471  0.0889  0.2619 -0.1938
    8phy    H01  208   0.276   0.835   0.499  0.2427 -0.5579  0.9405
    8phy    C19  209   0.244   0.760   0.227 -0.4068 -0.0927 -0.4995
    8phy    C13  210   0.337   0.576   0.384 -0.1369  0.2724 -0.6095
    8phy     H3  211   0.298   0.508   0.464  0.6190  1.2103  0.5963
    8phy    O33  212   0.355   0.476   0.284 -0.0388  0.0987  0.3671
    8phy    H1B  213   0.422   0.512   0.229  1.8385 -1.1167  1.7009
    8phy    C12  214   0.469   0.596   0.470 -0.4582  0.4732  0.3517
    8phy    O11  215   0.577   0.622   0.393  0.4523  0.0463  0.0872
    8phy    H1A  216   0.575   0.713   0.370  0.8776  0.3280  1.1124
    9phy    C35  217   4.289   0.865   2.085 -0.5180  0.0246  0.0417
    9phy    C33  218   4.410   0.955   2.068 -0.1718 -0.4223  0.2122
    9phy    C34  219   4.392   1.036   1.943 -0.0990  0.3598  1.1712
    9phy    C32  220   4.438   1.041   2.201 -0.3228  0.4315  0.3432
    9phy    C31  221   4.578   1.114   2.210  0.1980  0.1400 -0.2324
    9phy    C30  222   4.587   1.191   2.343 -0.0206  0.5987  0.0835
    9phy    C28  223   4.713   1.285   2.354 -0.2007 -0.3266 -1.0332
    9phy    C29  224   4.690   1.429   2.310 -0.4964 -0.3940 -0.5072
    9phy    C27  225   4.746   1.299   2.506 -0.4555 -0.0369  0.2254
    9phy    C26  226   4.843   1.181   2.552  0.5649 -0.2020  0.3550
    9phy    C25  227   4.893   1.207   2.695 -0.0801 -0.0641  0.3617
    9phy    C23  228   5.000   1.113   2.744  0.0327 -0.0808 -0.2077
    9phy    C24  229   5.106   1.193   2.817 -0.1676 -0.2815 -0.1930
    9phy    C22  230   4.930   1.003   2.834  0.0399 -0.4915  0.3037
    9phy    C21  231   5.012   0.881   2.877  0.1507  0.3264  0.2597
    9phy    C20  232   4.923   0.799   2.967 -0.5559  0.1950  0.0096
    9phy    C18  233   4.985   0.675   3.048  0.2225 -0.4898 -0.0165
    9phy    O01  234   5.073   0.720   3.150 -0.2952  0.1012  0.2476
    9phy    H01  235   5.045   0.799   3.191  0.2762 -0.1418  1.1341
    9phy    C19  236   4.863   0.649   3.135 -0.0012  0.0043  0.2881
    9phy    C13  237   5.045   0.555   2.960 -0.1313  0.0621  0.0940
    9phy     H3  238   4.982   0.536   2.870  1.1849  0.2189 -0.8857
    9phy    O33  239   5.035   0.425   3.022 -0.4148 -0.5213  0.4380
    9phy    H1B  240   5.094   0.428   3.095  0.6041  1.4913 -0.3780
    9phy    C12  241   5.195   0.555   2.913  0.7343  0.1567 -0.6091
    9phy    O11  242   5.290   0.580   3.017 -0.1014  0.4661  0.3941
    9phy    H1A  243   5.247   0.571   3.100 -0.5723 -1.1296  0.0176
   10phy    C35  244   3.861   0.952   0.577 -0.2690  0.0287  0.1515
   10phy    C33  245   3.984   1.041   0.554  0.5689 -0.2220  0.2670
   10phy    C34  246   4.002   1.134   0.670 -0.0233  0.2746 -0.1495
   10phy    C32  247   4.103   0.951   0.521  0.6234 -0.0504  0.4244
   10phy    C31  248   4.201   1.004   0.411  0.3226 -0.0487 -0.1095
   10phy    C30  249   4.318   0.906   0.371  0.3290 -0.4912 -0.2437
   10phy    C28  250   4.411   0.953   0.258 -0.2414  0.0787 -0.1712
   10phy    C29  251   4.551   0.891   0.279  0.6890 -0.9045 -0.5485
   10phy    C27  252   4.354   0.925   0.118 -0.0219 -0.2251  0.5778
   10phy    C26  253   4.390   1.034   0.015 -0.4907 -0.1777 -0.2231
   10phy    C25  254   4.342   1.002  -0.132 -0.1496  0.3574 -0.4997
   10phy    C23  255   4.405   1.104  -0.227  0.3173  0.0165  0.5111
   10phy    C24  256   4.549   1.075  -0.274 -0.0166 -0.4676  0.0339
   10phy    C22  257   4.329   1.102  -0.363  0.1300  0.0314 -0.4014
   10phy    C21  258   4.208   1.190  -0.376  0.0718 -0.2487 -0.0454
   10phy    C20  259   4.150   1.184  -0.517 -0.4049 -0.0327  0.3407
   10phy    C18  260   4.015   1.263  -0.540  0.4138 -0.2147  0.1211
   10phy    O01  261   3.909   1.192  -0.473 -0.0649  0.3814 -0.0959
   10phy    H01  262   3.936   1.173  -0.385 -0.7799 -1.2931 -0.1983
   10phy    C19  263   3.994   1.232  -0.689 -0.0890 -0.2774  0.0766
   10phy    C13  264   4.023   1.422  -0.499 -0.2326 -0.4291 -0.3368
   10phy     H3  265   4.032   1.424  -0.388  0.4378 -0.3013 -0.3861
   10phy    O33  266   4.149   1.484  -0.525  0.0748  0.4459  0.1267
   10phy    H1B  267   4.166   1.513  -0.613 -1.9108  1.3260 -0.0260
   10phy    C12  268   3.908   1.531  -0.494 -0.1203  0.0695  0.3601
   10phy    O11  269   3.916   1.642  -0.579 -0.0720  0.0744 -0.6711
   10phy    H1A  270   3.962   1.704  -0.525 -1.3480 -0.8221  1.5922
   11phy    C35  271   4.022   1.447   1.889  0.3180  0.1297  0.0708
   11phy    C33  272   4.149   1.453   1.980  0.2280 -0.2007 -0.8822
   11phy    C34  273   4.146   1.334   2.076 -0.4200 -0.0712  0.0142
   11phy    C32  274   4.275   1.494   1.900 -0.3924 -0.2320  0.0205
   11phy    C31  275   4.401   1.535   1.987 -0.1071 -0.0354  0.7851
   11phy    C30  276   4.500   1.616   1.898  0.5476  0.8929 -0.0695
   11phy    C28  277   4.634   1.657   1.960 -0.0612 -0.0265 -0.0801
   11phy    C29  278   4.744   1.626   1.861  0.5909  0.6085  0.3212
   11phy    C27  279   4.626   1.804   1.992 -0.6354  0.0799  0.1861
   11phy    C26  280   4.712   1.866   2.104 -0.0313  0.6599 -0.2943
   11phy    C25  281   4.715   2.022   2.124 -0.1288 -0.6211 -0.2055
   11phy    C23  282   4.767   2.077   2.262 -0.3646  0.1761  0.9064
   11phy    C24  283   4.835   2.208   2.240 -0.6957 -0.2404 -0.5296
   11phy    C22  284   4.667   2.092   2.370  0.0811  0.1228 -0.1852
   11phy    C21  285   4.711   2.092   2.520 -0.5809  0.7938  0.0328
   11phy    C20  286   4.601   2.133   2.621  0.3514 -0.8583  0.1608
   11phy    C18  287   4.627   2.120   2.773  0.1585 -0.1164 -0.1578
   11phy    O01  288   4.743   2.201   2.803  0.3035  0.4644 -0.1992
   11phy    H01  289   4.818   2.156   2.767 -0.7747 -2.6149  1.0500
   11phy    C19  290   4.499   2.182   2.832  0.0955 -0.1070 -0.4135
   11phy    C13  291   4.650   1.964   2.826 -0.0207 -0.0587 -0.2127
   11phy     H3  292   4.711   1.903   2.755  0.6728  1.3020 -0.8268
   11phy    O33  293   4.530   1.891   2.829 -0.1351  0.1628  0.2935
   11phy    H1B  294   4.495   1.876   2.744 -1.8354  0.7172  0.8611
   11phy    C12  295   4.721   1.945   2.970  0.0151  0.4068  0.0606
   11phy    O11  296   4.842   2.006   2.989 -0.1827  0.2256 -0.5865
   11phy    H1A  297   4.867   1.976   3.074  0.3506 -0.1255 -0.8587
   12phy    C35  298   4.851   1.086   1.945 -0.7061 -0.3996 -0.2581
   12phy    C33  299   4.985   1.140   2.000 -0.9479 -0.2815  0.5331
   12phy    C34  300   5.105   1.113   1.906 -0.0900  0.4583 -0.0425
   12phy    C32  301   4.966   1.286   2.038  0.0754 -0.2978 -0.0417
   12phy    C31  302   5.065   1.362   2.128  0.3878  0.2413 -0.3743
   12phy    C30  303   5.017   1.501   2.164  0.2377  0.5128 -0.3073
   12phy    C28  304   5.108   1.565   2.273 -0.2666  0.3451 -0.1556
   12phy    C29  305   5.200   1.676   2.216 -0.4610 -0.0448 -0.0604
   12phy    C27  306   5.015   1.628   2.380 -0.7147 -0.1283  0.8402
   12phy    C26  307   5.063   1.597   2.525 -0.7752  0.7253 -0.1872
   12phy    C25  308   4.963   1.655   2.620 -0.2928 -0.2443 -0.1666
   12phy    C23  309   5.005   1.641   2.771 -0.0432 -0.1042  0.0945
   12phy    C24  310   5.060   1.776   2.811  0.4628 -0.8614 -0.2214
   12phy    C22  311   4.877   1.612   2.846 -0.3263  0.7445  0.3700
   12phy    C21  312   4.892   1.524   2.973 -0.2732  0.2957 -0.3661
   12phy    C20  313   4.771   1.535   3.065 -0.1522  0.0865  0.1032
   12phy    C18  314   4.774   1.464   3.214  0.1325  0.1289 -0.1256
   12phy    O01  315   4.904   1.463   3.271  0.0807 -0.0565 -0.4170
   12phy    H01  316   4.970   1.451   3.206  0.8815 -0.7843  0.5022
   12phy    C19  317   4.692   1.567   3.291  0.7140  0.0028  0.0559
   12phy    C13  318   4.704   1.319   3.218 -0.4379 -0.8011 -0.2073
   12phy     H3  319   4.608   1.326   3.160 -0.3692  0.0331 -0.2317
   12phy    O33  320   4.657   1.285   3.350  0.3848 -0.3557 -0.0768
   12phy    H1B  321   4.727   1.292   3.412 -0.4134  1.6600  0.6761
   12phy    C12  322   4.787   1.202   3.158  0.2607 -0.3188 -0.8064
   12phy    O11  323   4.890   1.148   3.238 -0.2383 -0.1380 -0.0631
   12phy    H1A  324   4.899   1.204   3.312 -1.5225 -0.4177  0.3423
   13phy    C35  325   0.201   2.978   2.470 -0.4132 -0.1037 -0.2154
   13phy    C33  326   0.133   2.965   2.337 -0.0960 -0.5899  0.2359
   13phy    C34  327   0.179   2.839   2.271 -0.2908  0.3482  0.7588
   13phy    C32  328  -0.019   2.971   2.350  0.3818  0.1262  0.1188
   13phy    C31  329  -0.088   3.097   2.289  0.2335  0.3198 -0.1470
   13phy    C30  330  -0.239   3.077   2.274  0.3166 -0.0908  0.4707
   13phy    C28  331  -0.309   3.215   2.245  0.4007  0.4453  0.1419
   13phy    C29  332  -0.337   3.221   2.091  0.4144  0.1895 -0.8939
   13phy    C27  333  -0.447   3.225   2.319 -0.2638  0.0373 -0.0198
   13phy    C26  334  -0.449   3.277   2.461 -0.9919  0.3348  0.2675
   13phy    C25  335  -0.585   3.271   2.527  0.2825  0.5832  0.3160
   13phy    C23  336  -0.593   3.290   2.678  0.2919 -0.2683 -0.3964
   13phy    C24  337  -0.728   3.359   2.698  0.1148  0.0000 -0.7917
   13phy    C22  338  -0.574   3.162   2.761  0.0836  0.0336  0.1261
   13phy    C21  339  -0.531   3.164   2.908  0.3386  0.3375  0.1500
   13phy    C20  340  -0.507   3.026   2.966 -0.1105 -0.0776  0.2699
   13phy    C18  341  -0.470   3.003   3.121 -0.1748  0.2521  0.6308
   13phy    O01  342  -0.573   3.062   3.199  0.0531 -0.0145 -0.3655
   13phy    H01  343  -0.584   3.150   3.167 -0.0273  1.9746  4.3609
   13phy    C19  344  -0.495   2.849   3.138  0.5266  0.3934  0.1791
   13phy    C13  345  -0.320   3.058   3.150 -0.3185 -0.4636 -0.3219
   13phy     H3  346  -0.318   3.166   3.121  0.2963 -0.3353  0.1769
   13phy    O33  347  -0.215   3.004   3.063  0.1512 -0.3262  0.1822
   13phy    H1B  348  -0.214   2.911   3.059  1.5902 -0.3437  0.3258
   13phy    C12  349  -0.277   3.065   3.304  0.1690 -0.3758  0.3379
   13phy    O11  350  -0.162   3.136   3.335 -0.0955  0.2348 -0.8995
   13phy    H1A  351  -0.091   3.119   3.276 -0.0215 -0.7347 -0.5410
   14phy    C35  352   4.931   2.602   1.149  0.2706 -0.1353 -0.2267
   14phy    C33  353   4.899   2.592   1.301 -0.2159  0.4412 -0.2848
   14phy    C34  354   5.013   2.507   1.365  0.1971  0.1254  0.4087
   14phy    C32  355   4.890   2.727   1.364  0.1070  0.9541 -0.1313
   14phy    C31  356   4.756   2.795   1.364 -0.3016  0.1871 -0.3845
   14phy    C30  357   4.761   2.922   1.455 -0.1217  0.0352  0.0617
   14phy    C28  358   4.659   3.025   1.409 -0.1336  0.1045  0.5740
   14phy    C29  359   4.587   3.081   1.534 -0.2448  0.2401  0.0959
   14phy    C27  360   4.731   3.144   1.334 -0.1910 -0.1713 -0.0250
   14phy    C26  361   4.676   3.176   1.194 -0.2234  0.2764  0.0889
   14phy    C25  362   4.753   3.297   1.146 -0.2879  0.9631  0.1949
   14phy    C23  363   4.727   3.332   1.000 -0.5079  0.6498  0.3353
   14phy    C24  364   4.661   3.468   1.000 -0.0693  0.7033 -0.5350
   14phy    C22  365   4.863   3.354   0.931 -0.5719 -0.0495 -0.4194
   14phy    C21  366   4.865   3.335   0.776  0.3855  0.2125  0.4370
   14phy    C20  367   5.003   3.350   0.715 -0.0389  0.0823 -0.4942
   14phy    C18  368   5.026   3.333   0.554 -0.8224 -0.2019  0.2842
   14phy    O01  369   4.947   3.222   0.511 -0.3673  0.2010 -0.2271
   14phy    H01  370   4.856   3.223   0.530  0.1200 -0.5941  2.7399
   14phy    C19  371   5.175   3.285   0.532  0.0894 -0.5797 -0.1719
   14phy    C13  372   4.990   3.479   0.487 -0.0873  0.0673 -0.3837
   14phy     H3  373   4.886   3.500   0.521 -0.4816 -0.1101 -1.4463
   14phy    O33  374   5.050   3.599   0.543 -0.7424 -0.8128 -0.1890
   14phy    H1B  375   5.131   3.619   0.499 -0.3767 -0.8556  0.4435
   14phy    C12  376   4.948   3.512   0.336 -0.5333  0.1102 -0.1628
   14phy    O11  377   4.880   3.415   0.263 -0.3000 -0.0771  0.0426
   14phy    H1A  378   4.923   3.332   0.268 -1.9190 -0.9296  0.6185
   15phy    C35  379   4.886   4.637   1.872 -0.4933 -0.3412  0.4257
   15phy    C33  380   5.029   4.591   1.834 -0.5981  0.4498 -0.1283
   15phy    C34  381   5.053   4.591   1.684 -0.0048 -0.0012 -0.6692
   15phy    C32  382   5.132   4.678   1.911  0.2065  0.0454  0.5697
   15phy    C31  383   5.258   4.604   1.949 -0.5073  0.3210 -0.3118
   15phy    C30  384   5.333   4.645   2.077 -0.3314  0.2690  0.2312
   15phy    C28  385   5.462   4.570   2.118 -0.0951 -0.1041  0.0520
   15phy    C29  386   5.587   4.638   2.057  0.2764  0.0468  0.0809
   15phy    C27  387   5.480   4.582   2.269 -0.3312 -0.4745 -0.8314
   15phy    C26  388   5.520   4.456   2.338 -0.2681 -0.2321  0.1733
   15phy    C25  389   5.550   4.483   2.487 -1.0339  0.1973  0.2920
   15phy    C23  390   5.585   4.366   2.586 -0.0479  0.1454  0.7321
   15phy    C24  391   5.731   4.336   2.592  0.2824 -0.5443  0.0518
   15phy    C22  392   5.544   4.361   2.734  0.0503 -0.2702  0.2246
   15phy    C21  393   5.402   4.338   2.771  0.0348 -0.8492  0.1613
   15phy    C20  394   5.387   4.341   2.924 -0.5198 -0.1585  0.4719
   15phy    C18  395   5.249   4.330   2.997 -0.3487 -0.1583  0.5194
   15phy    O01  396   5.177   4.227   2.924 -0.0494 -0.5915  0.2194
   15phy    H01  397   5.226   4.148   2.932 -2.3445 -2.2087 -0.6557
   15phy    C19  398   5.280   4.272   3.135 -0.4672 -0.1507 -0.1153
   15phy    C13  399   5.167   4.470   3.005 -0.0509  0.4480 -0.1453
   15phy     H3  400   5.238   4.556   3.014 -1.3164  1.6029 -0.8226
   15phy    O33  401   5.081   4.492   3.119  0.3353 -0.1448  0.1149
   15phy    H1B  402   4.999   4.447   3.118  0.3496 -0.2574  1.8328
   15phy    C12  403   5.076   4.505   2.879  0.0846 -0.0541  0.3044
   15phy    O11  404   4.979   4.410   2.843 -0.3061  0.0421 -0.5583
   15phy    H1A  405   5.024   4.328   2.844  0.8721  0.6698  0.1517
   16phy    C35  406   4.629   4.231   1.587  0.7808 -0.0680  0.4258
   16phy    C33  407   4.608   4.380   1.580  0.2354 -0.2931 -0.2580
   16phy    C34  408   4.582   4.429   1.434  0.3247  0.1504  0.3465
   16phy    C32  409   4.492   4.418   1.671 -0.1234 -0.6300  0.4797
   16phy    C31  410   4.511   4.542   1.762  0.0375 -0.0447 -0.3081
   16phy    C30  411   4.384   4.587   1.833 -0.1954 -0.1536  0.0074
   16phy    C28  412   4.398   4.726   1.894  0.2299 -0.2554 -0.2795
   16phy    C29  413   4.364   4.831   1.795 -0.1984 -0.1151  0.0738
   16phy    C27  414   4.289   4.739   2.004 -0.0664  0.5544 -0.0048
   16phy    C26  415   4.345   4.749   2.152  0.2743 -0.1982  0.9456
   16phy    C25  416   4.232   4.779   2.248 -0.0285  0.4767  0.1627
   16phy    C23  417   4.272   4.772   2.396  0.7542 -0.0669 -0.6317
   16phy    C24  418   4.161   4.850   2.475 -0.6994 -0.2107  0.5103
   16phy    C22  419   4.296   4.624   2.447  0.4192  0.3385 -0.6751
   16phy    C21  420   4.383   4.610   2.575  0.1192 -0.2092  0.4269
   16phy    C20  421   4.406   4.464   2.624  0.1788 -0.3202  0.0536
   16phy    C18  422   4.487   4.427   2.756 -0.2856  0.0986 -0.4445
   16phy    O01  423   4.432   4.477   2.875  0.1986 -0.0791 -0.2773
   16phy    H01  424   4.498   4.509   2.933  0.8678 -2.9609  0.7570
   16phy    C19  425   4.445   4.283   2.769  0.1741 -0.3226  0.2078
   16phy    C13  426   4.647   4.447   2.761 -0.1007 -0.1645  0.6591
   16phy     H3  427   4.694   4.395   2.674 -0.1179 -0.5746  0.8931
   16phy    O33  428   4.709   4.378   2.872  0.3869 -0.0764 -0.0132
   16phy    H1B  429   4.796   4.412   2.881  0.4473 -0.4344  0.8553
   16phy    C12  430   4.700   4.595   2.764 -0.3024 -0.0941  0.2963
   16phy    O11  431   4.642   4.683   2.858  0.2353 -0.3704 -0.0341
   16phy    H1A  432   4.648   4.643   2.943 -1.2698 -0.0726  0.2263
   17phy    C35  433   4.884   3.902   1.884  0.0157 -0.7903 -0.1768
   17phy    C33  434   4.796   3.882   2.010 -0.3327  0.2103  0.2988
   17phy    C34  435   4.865   3.768   2.093 -0.3123 -0.0526  0.2218
   17phy    C32  436   4.779   4.007   2.093  0.0594 -0.3139  0.0716
   17phy    C31  437   4.637   4.042   2.145 -0.0866 -0.2370 -0.0264
   17phy    C30  438   4.640   4.194   2.176 -0.1044  0.0002 -0.4071
   17phy    C28  439   4.519   4.265   2.249 -0.0836  0.0349  0.0586
   17phy    C29  440   4.574   4.401   2.296 -0.0314  0.3852 -0.3636
   17phy    C27  441   4.395   4.281   2.160 -0.4625  0.1452 -0.2147
   17phy    C26  442   4.254   4.293   2.212 -0.4806  0.2353 -0.3810
   17phy    C25  443   4.158   4.312   2.093  0.4829 -0.9429 -0.1902
   17phy    C23  444   4.017   4.364   2.132 -0.2871 -0.7682  0.2914
   17phy    C24  445   3.971   4.452   2.016 -0.2395  0.2348 -0.1745
   17phy    C22  446   3.906   4.262   2.166 -0.3011 -0.7381  0.4797
   17phy    C21  447   3.847   4.280   2.303 -0.0513  0.2111  0.4772
   17phy    C20  448   3.745   4.171   2.340 -0.0166  0.0649  0.1499
   17phy    C18  449   3.692   4.159   2.487 -0.4700  0.3824 -0.6330
   17phy    O01  450   3.659   4.282   2.550  0.6055 -0.2826  0.0631
   17phy    H01  451   3.739   4.327   2.569  0.9231 -0.5603 -0.5866
   17phy    C19  452   3.556   4.092   2.459  0.7467  0.1339  0.0864
   17phy    C13  453   3.780   4.066   2.591 -0.1225  0.1587  0.0328
   17phy     H3  454   3.795   3.962   2.552  0.4986 -0.3791  1.6372
   17phy    O33  455   3.701   4.038   2.713 -0.3722 -0.5965 -0.0748
   17phy    H1B  456   3.704   4.116   2.765 -1.2104 -0.0714 -0.7982
   17phy    C12  457   3.920   4.122   2.635 -0.0372  0.2446 -0.1888
   17phy    O11  458   3.930   4.240   2.710  0.3037  0.2403 -0.1642
   17phy    H1A  459   3.990   4.222   2.780  1.0332 -1.3507 -1.1137
   18phy    C35  460   1.220   2.902   1.190  0.4350 -0.6118 -0.3290
   18phy    C33  461   1.115   2.796   1.171  0.2215 -0.0624  0.1779
   18phy    C34  462   1.099   2.706   1.297  0.0819 -0.2294  0.4908
   18phy    C32  463   0.983   2.865   1.123  0.0755 -0.1298 -0.1270
   18phy    C31  464   0.894   2.775   1.032 -0.0198 -0.4235  0.0082
   18phy    C30  465   0.757   2.834   1.009  0.2372 -0.0977  0.2640
   18phy    C28  466   0.667   2.791   0.895 -0.0099 -0.3327  0.1625
   18phy    C29  467   0.568   2.680   0.942 -0.3097 -0.3112  0.1318
   18phy    C27  468   0.590   2.912   0.847 -0.0626 -0.3194  0.1745
   18phy    C26  469   0.581   2.904   0.694 -0.6522  0.2985 -0.0315
   18phy    C25  470   0.481   3.003   0.639  0.3842  0.0132  0.7026
   18phy    C23  471   0.487   3.017   0.484  0.4206 -0.1533 -0.0536
   18phy    C24  472   0.361   3.094   0.442  0.3370  0.3885 -0.0399
   18phy    C22  473   0.617   3.081   0.425  0.0814 -0.1886 -0.1736
   18phy    C21  474   0.671   3.036   0.292  0.0840 -0.5930  0.4404
   18phy    C20  475   0.811   3.095   0.257  0.0485 -0.3196 -0.3584
   18phy    C18  476   0.884   3.061   0.123  0.9568  0.0178 -0.1550
   18phy    O01  477   0.895   2.919   0.102  0.2459  0.0174  0.3801
   18phy    H01  478   0.959   2.911   0.034 -0.7526  1.3610 -0.7662
   18phy    C19  479   1.025   3.121   0.149 -0.0600  0.5368  0.5319
   18phy    C13  480   0.810   3.124  -0.006  0.2830  0.3634 -0.3963
   18phy     H3  481   0.714   3.066  -0.004  0.3379  0.2825  0.3000
   18phy    O33  482   0.750   3.253   0.008 -0.1032  0.5259 -0.1216
   18phy    H1B  483   0.824   3.308  -0.005  1.0541 -0.7310  0.8889
   18phy    C12  484   0.844   3.085  -0.161  0.3593 -0.7238  0.4957
   18phy    O11  485   0.902   3.192  -0.231  0.0419 -0.3400  0.1828
   18phy    H1A  486   0.840   3.238  -0.284  1.6993  0.1700 -1.4332
   19phy    C35  487   0.050   2.899   1.655  0.2534  0.1978  0.0224
   19phy    C33  488  -0.020   2.963   1.780  0.1530 -0.2938 -0.4609
   19phy    C34  489   0.057   2.912   1.903  0.5793  0.1729  0.0007
   19phy    C32  490  -0.013   3.117   1.767 -0.1950  0.0775  0.4831
   19phy    C31  491  -0.138   3.184   1.705 -0.5802  0.4097  0.1763
   19phy    C30  492  -0.144   3.342   1.722  0.6242 -0.2298  0.0412
   19phy    C28  493  -0.260   3.423   1.659 -0.0895  0.3117 -0.5051
   19phy    C29  494  -0.352   3.475   1.777  0.4087  0.4053 -0.3687
   19phy    C27  495  -0.202   3.547   1.579 -0.5160  0.1462 -0.1888
   19phy    C26  496  -0.287   3.592   1.455 -0.1626 -0.2411 -0.2480
   19phy    C25  497  -0.220   3.707   1.379 -0.3534 -0.3942 -0.0345
   19phy    C23  498  -0.281   3.800   1.273  0.5206 -0.3361 -0.0950
   19phy    C24  499  -0.345   3.923   1.348 -0.1047 -0.2829  0.1786
   19phy    C22  500  -0.175   3.862   1.181 -0.1900  0.6774  0.2044
   19phy    C21  501  -0.177   3.808   1.038  0.6661  0.2128  0.1081
   19phy    C20  502  -0.050   3.841   0.961 -0.4793 -0.6871  0.5008
   19phy    C18  503  -0.042   3.811   0.804 -0.0286  0.7928  0.6683
   19phy    O01  504  -0.121   3.694   0.769 -0.2781 -0.5852 -0.2643
   19phy    H01  505  -0.087   3.658   0.689 -2.1406  0.7868 -1.7628
   19phy    C19  506   0.108   3.779   0.771 -0.1778 -0.1208  0.2788
   19phy    C13  507  -0.094   3.945   0.734  0.3170 -0.1067  0.3101
   19phy     H3  508  -0.200   3.957   0.765  0.3625  2.0669 -0.1779
   19phy    O33  509  -0.048   4.074   0.781 -0.0819  0.1199 -0.1187
   19phy    H1B  510   0.010   4.060   0.853 -0.2058  2.5200  0.5444
   19phy    C12  511  -0.144   3.950   0.581  0.3987 -0.2160 -0.2112
   19phy    O11  512  -0.235   4.051   0.541 -0.3774 -0.1801  0.1353
   19phy    H1A  513  -0.304   4.063   0.603 -0.3998 -0.9454  0.2740
   20phy    C35  514   3.668   0.875   2.181  0.4754 -0.3375  0.0046
   20phy    C33  515   3.816   0.884   2.193  0.1178 -0.2977  0.7476
   20phy    C34  516   3.868   1.004   2.118 -0.2725  0.3931  0.1667
   20phy    C32  517   3.850   0.875   2.343 -0.0553  0.0686 -0.0040
   20phy    C31  518   3.985   0.812   2.376  0.4929 -0.2980  0.1609
   20phy    C30  519   4.018   0.813   2.526  0.2276 -0.7332  0.0845
   20phy    C28  520   4.147   0.742   2.572 -0.1596 -0.3389 -0.4683
   20phy    C29  521   4.276   0.818   2.530 -0.2190 -0.2916  0.4412
   20phy    C27  522   4.149   0.717   2.724 -0.0508  0.0597 -0.0711
   20phy    C26  523   4.219   0.592   2.778  0.4505  0.1336 -0.4405
   20phy    C25  524   4.266   0.597   2.924  0.3443  0.0818  0.3680
   20phy    C23  525   4.361   0.486   2.975 -0.3537 -0.1031  0.0569
   20phy    C24  526   4.461   0.551   3.078 -0.3308 -0.8149 -0.2980
   20phy    C22  527   4.294   0.352   3.016  0.5373  0.4187  0.0074
   20phy    C21  528   4.385   0.236   3.036  0.5727 -0.1357  0.2624
   20phy    C20  529   4.310   0.129   3.111  0.6681 -0.0967  0.1890
   20phy    C18  530   4.327  -0.024   3.091 -0.0957 -0.0592 -0.3314
   20phy    O01  531   4.471  -0.053   3.114  0.3116 -0.6445 -0.2261
   20phy    H01  532   4.518  -0.029   3.036 -1.4121 -0.8344 -1.3891
   20phy    C19  533   4.249  -0.079   3.215 -0.6520 -0.0082 -0.0181
   20phy    C13  534   4.273  -0.074   2.948  0.0693  0.0905  0.2331
   20phy     H3  535   4.295   0.004   2.871 -0.3103 -0.1943 -0.1652
   20phy    O33  536   4.132  -0.089   2.933 -0.3492 -0.0128 -0.0653
   20phy    H1B  537   4.087  -0.009   2.951  0.2484  0.5765 -1.0801
   20phy    C12  538   4.341  -0.205   2.887 -0.1258 -0.1770 -0.6367
   20phy    O11  539   4.478  -0.194   2.851  0.7224  0.5225 -0.1751
   20phy    H1A  540   4.509  -0.280   2.829  1.1843  1.2061 -2.4542
   21phy    C35  541   1.232   3.830   1.262  0.2150 -0.4312  0.6169
   21phy    C33  542   1.208   3.735   1.376 -0.0353 -0.0981 -0.0805
   21phy    C34  543   1.332   3.735   1.466  0.5806 -0.0338 -0.2984
   21phy    C32  544   1.083   3.774   1.452  0.2318  0.2890  0.3438
   21phy    C31  545   0.977   3.663   1.449  0.6364 -0.1647  0.4510
   21phy    C30  546   0.844   3.714   1.493  0.2429 -0.1506  0.0495
   21phy    C28  547   0.722   3.614   1.495  0.3021 -0.1434 -0.0371
   21phy    C29  548   0.719   3.538   1.622  0.0514  0.2691  0.2382
   21phy    C27  549   0.589   3.691   1.482  0.0500 -0.3418  0.2664
   21phy    C26  550   0.520   3.681   1.347  0.1322 -0.0523  0.0666
   21phy    C25  551   0.401   3.779   1.327 -0.1847  0.3134  0.2372
   21phy    C23  552   0.328   3.771   1.193  0.0347  0.0644  0.0356
   21phy    C24  553   0.201   3.687   1.207 -0.6363  0.2577  0.3692
   21phy    C22  554   0.280   3.914   1.154  0.0702 -0.4953 -0.1907
   21phy    C21  555   0.365   3.982   1.049  0.1998 -0.1721  0.0612
   21phy    C20  556   0.333   4.120   0.988 -0.6239 -0.0124 -0.3176
   21phy    C18  557   0.416   4.198   0.884 -0.1456 -0.2200  0.1011
   21phy    O01  558   0.541   4.236   0.947  0.0651 -0.4969  0.2137
   21phy    H01  559   0.524   4.289   1.022  2.8307  1.7621 -0.5983
   21phy    C19  560   0.338   4.331   0.863  0.3542 -0.0874 -0.3225
   21phy    C13  561   0.451   4.123   0.747 -0.2676 -0.3955 -0.3761
   21phy     H3  562   0.511   4.034   0.777 -0.4500 -1.0553 -1.8531
   21phy    O33  563   0.340   4.052   0.688  0.0501  0.2225  0.3998
   21phy    H1B  564   0.266   4.108   0.675 -2.1300 -2.3070  0.9339
   21phy    C12  565   0.565   4.150   0.646 -0.0556 -0.6957 -0.0167
   21phy    O11  566   0.664   4.238   0.694  0.6264 -0.0617 -0.0906
   21phy    H1A  567   0.680   4.220   0.785  1.3886 -2.2662 -0.6011
   22phy    C35  568   1.309   3.541   0.838  0.2219 -0.4757  0.0372
   22phy    C33  569   1.405   3.665   0.837  0.0279 -0.4435 -0.4936
   22phy    C34  570   1.352   3.793   0.905 -0.2343  0.2978 -0.3514
   22phy    C32  571   1.553   3.611   0.858 -0.6524 -0.0839  0.2889
   22phy    C31  572   1.674   3.701   0.812  0.6309 -0.3090  0.0616
   22phy    C30  573   1.804   3.622   0.817  0.0824 -0.2749  0.6383
   22phy    C28  574   1.926   3.708   0.765  0.2180  0.3081  0.3738
   22phy    C29  575   2.004   3.757   0.888  0.5703 -0.8031  0.4679
   22phy    C27  576   2.030   3.626   0.691 -0.0554  0.2509  1.0648
   22phy    C26  577   2.069   3.688   0.556 -0.2702  0.0416  0.4399
   22phy    C25  578   2.180   3.607   0.484  0.4031  0.0201  0.3268
   22phy    C23  579   2.233   3.647   0.352  0.3835 -0.0111  0.4731
   22phy    C24  580   2.380   3.695   0.348 -0.0562  0.3161  0.8523
   22phy    C22  581   2.209   3.528   0.254 -0.4883 -0.2934 -0.5484
   22phy    C21  582   2.173   3.569   0.112  0.1491 -0.1078  0.0910
   22phy    C20  583   2.149   3.437   0.033 -0.6347  0.3224  0.4642
   22phy    C18  584   2.080   3.435  -0.109  0.0787  0.0315  0.5092
   22phy    O01  585   1.952   3.493  -0.090 -0.1183  0.3928  0.2931
   22phy    H01  586   1.925   3.484  -0.000 -0.8304 -0.2018  0.0260
   22phy    C19  587   2.076   3.281  -0.130  0.1447  0.6249  0.0337
   22phy    C13  588   2.172   3.498  -0.223 -0.1201  0.5226 -0.5984
   22phy     H3  589   2.171   3.608  -0.200 -0.6633  0.5643 -0.8042
   22phy    O33  590   2.312   3.479  -0.210  0.2021 -0.2920 -0.2942
   22phy    H1B  591   2.358   3.512  -0.284  0.0347  1.5398  0.3634
   22phy    C12  592   2.131   3.535  -0.362  0.3291  0.1043  0.3488
   22phy    O11  593   2.180   3.453  -0.459 -0.1609  0.0340  0.2326
   22phy    H1A  594   2.181   3.501  -0.540 -2.8131 -0.2400 -0.0656
   23phy    C35  595   1.873   3.655   2.428  0.1945  0.7272 -0.2006
   23phy    C33  596   1.863   3.569   2.301  0.0012 -0.0263 -0.3564
   23phy    C34  597   1.902   3.424   2.330  0.0114  0.1888 -0.2959
   23phy    C32  598   1.722   3.588   2.244 -0.1229  0.0926 -0.3414
   23phy    C31  599   1.731   3.666   2.115  0.0396 -0.0331 -0.3731
   23phy    C30  600   1.598   3.674   2.043 -0.2763  0.0733  0.1951
   23phy    C28  601   1.590   3.794   1.946  0.4639  0.6410  0.0663
   23phy    C29  602   1.593   3.743   1.805 -0.4290  0.1895  0.1538
   23phy    C27  603   1.454   3.869   1.950  0.0183 -0.5434 -0.3458
   23phy    C26  604   1.437   3.952   2.077  0.0865  0.4470  0.4274
   23phy    C25  605   1.322   4.051   2.060 -0.1763 -0.0511  0.0972
   23phy    C23  606   1.287   4.134   2.184 -0.2033 -0.2492 -0.0543
   23phy    C24  607   1.308   4.280   2.145  0.0487 -0.4953  0.9797
   23phy    C22  608   1.142   4.106   2.227  0.4959  0.4023 -0.0007
   23phy    C21  609   1.128   4.087   2.377 -0.2930  0.0846 -0.1518
   23phy    C20  610   0.986   4.046   2.417 -0.7085  0.1377  0.1757
   23phy    C18  611   0.933   4.020   2.560  0.1541  0.3451  0.2762
   23phy    O01  612   0.941   4.144   2.634 -0.3068 -0.2538  0.0824
   23phy    H01  613   0.917   4.124   2.722  1.9301  0.5413  0.9299
   23phy    C19  614   0.784   3.990   2.536 -0.0027 -0.2422 -0.3403
   23phy    C13  615   0.996   3.894   2.643 -0.2066 -0.0507  0.6628
   23phy     H3  616   1.002   3.801   2.582  0.7231 -1.1345  2.3214
   23phy    O33  617   0.912   3.851   2.746 -0.2267  0.1237 -0.5638
   23phy    H1B  618   0.901   3.917   2.812  2.1986  0.5213 -0.4690
   23phy    C12  619   1.146   3.917   2.705 -0.5025 -0.2325  0.0557
   23phy    O11  620   1.211   3.805   2.754  0.3454 -0.0579  0.3399
   23phy    H1A  621   1.146   3.740   2.768  0.2332  0.1046  0.5747
   24phy    C35  622   4.946   4.450   2.318 -0.3653 -0.1404  0.1509
   24phy    C33  623   4.989   4.594   2.319 -0.6461  0.2304 -0.3067
   24phy    C34  624   4.885   4.693   2.273  0.2438  0.1926  0.3537
   24phy    C32  625   5.015   4.639   2.463 -0.0277  0.0009  0.2041
   24phy    C31  626   5.148   4.719   2.480 -0.1979  0.0128  0.3100
   24phy    C30  627   5.161   4.793   2.614  0.4565 -0.0798  0.2260
   24phy    C28  628   5.297   4.857   2.648  0.4346  0.8183 -0.3521
   24phy    C29  629   5.287   5.007   2.633 -0.2897 -0.3625 -0.3341
   24phy    C27  630   5.338   4.810   2.790  0.5989 -0.3624  0.2059
   24phy    C26  631   5.484   4.780   2.801  0.3218  0.2379 -0.0093
   24phy    C25  632   5.528   4.736   2.945  0.3398 -0.4424 -0.0530
   24phy    C23  633   5.668   4.687   2.978 -0.3678  0.3500 -0.4848
   24phy    C24  634   5.768   4.798   3.007  0.4533 -0.8002  0.3619
   24phy    C22  635   5.657   4.589   3.100  0.0616 -0.4422  0.2030
   24phy    C21  636   5.766   4.482   3.100  0.2020 -0.6656 -0.0644
   24phy    C20  637   5.756   4.369   3.203 -0.3600 -0.3298  0.2453
   24phy    C18  638   5.884   4.274   3.226  0.7078  0.2455  0.2880
   24phy    O01  639   5.997   4.364   3.237  0.0706 -0.1194 -0.0312
   24phy    H01  640   5.974   4.434   3.295  0.6943  0.7726 -0.8340
   24phy    C19  641   5.864   4.220   3.372 -0.2705 -0.1457  0.6047
   24phy    C13  642   5.915   4.156   3.120  0.2000 -0.3483  0.9469
   24phy     H3  643   5.826   4.090   3.108  1.3669 -2.1063  1.4811
   24phy    O33  644   6.009   4.051   3.162  0.0180 -0.5252  0.2876
   24phy    H1B  645   6.094   4.089   3.175 -0.3644  0.1872  0.7984
   24phy    C12  646   5.960   4.204   2.977 -0.1744  0.2884 -0.0396
   24phy    O11  647   5.939   4.115   2.869 -0.5910  0.2404 -0.4682
   24phy    H1A  648   5.848   4.094   2.868 -0.6315  0.4454 -1.3236
   25phy    C35  649   1.103   4.341   1.314 -0.4192 -0.5389 -0.4157
   25phy    C33  650   1.126   4.493   1.292  0.1148 -0.8716  0.5331
   25phy    C34  651   1.142   4.566   1.421  0.3341 -0.0454 -0.1872
   25phy    C32  652   1.237   4.511   1.190  0.0606  0.4459  0.3929
   25phy    C31  653   1.231   4.639   1.101  0.0158  0.2714 -0.3585
   25phy    C30  654   1.370   4.662   1.037  0.2852  0.1084 -0.0172
   25phy    C28  655   1.395   4.768   0.926 -0.1804  0.2712  0.3692
   25phy    C29  656   1.414   4.910   0.975 -0.1434  0.2975 -0.0835
   25phy    C27  657   1.528   4.727   0.854 -0.6585  0.0189 -0.0307
   25phy    C26  658   1.534   4.757   0.703 -0.2487 -0.2967 -0.3776
   25phy    C25  659   1.664   4.709   0.641  0.1065 -0.3004 -0.3599
   25phy    C23  660   1.686   4.733   0.490  0.3205  0.2678  0.5608
   25phy    C24  661   1.737   4.871   0.461 -0.5451  0.7614  0.1211
   25phy    C22  662   1.785   4.629   0.439  0.5986 -0.5337  0.5336
   25phy    C21  663   1.725   4.574   0.305 -0.2409 -0.3528  0.0274
   25phy    C20  664   1.810   4.463   0.243 -0.2090  0.0036 -0.5377
   25phy    C18  665   1.770   4.419   0.102  0.4715  0.0903  0.2147
   25phy    O01  666   1.627   4.382   0.094  0.1188 -0.5443  0.1993
   25phy    H01  667   1.574   4.459   0.100 -0.4709 -0.9934  0.8944
   25phy    C19  668   1.847   4.285   0.090 -0.0758  0.1124 -0.1806
   25phy    C13  669   1.804   4.522  -0.016 -0.2305 -0.1328  0.1522
   25phy     H3  670   1.748   4.617   0.005  0.2710  0.1084  0.4233
   25phy    O33  671   1.936   4.580  -0.006 -0.0197  0.0596  0.4187
   25phy    H1B  672   1.977   4.547  -0.084 -0.3185 -0.0668  0.3127
   25phy    C12  673   1.743   4.515  -0.163  0.3115 -0.2933 -1.2010
   25phy    O11  674   1.822   4.488  -0.270  0.3013  0.0432 -0.2095
   25phy    H1A  675   1.818   4.396  -0.285  1.7341 -0.5451  2.5164
   26phy    C35  676   0.266   0.308   1.696  1.0642 -0.0027  0.1426
   26phy    C33  677   0.383   0.340   1.609 -0.4360 -0.0989 -0.1220
   26phy    C34  678   0.335   0.429   1.497 -0.1040 -0.3087  0.0878
   26phy    C32  679   0.495   0.415   1.679  0.1139  0.4433  0.1616
   26phy    C31  680   0.634   0.344   1.669  0.0768  0.3085  0.0429
   26phy    C30  681   0.729   0.403   1.776 -0.1980 -0.7796  0.2146
   26phy    C28  682   0.881   0.378   1.761  0.0398  0.0208  0.4202
   26phy    C29  683   0.935   0.461   1.643 -0.1725  0.3438  0.0008
   26phy    C27  684   0.939   0.435   1.888 -0.3434 -0.4832 -0.4122
   26phy    C26  685   1.076   0.394   1.940  0.0766  0.5432 -0.3719
   26phy    C25  686   1.098   0.451   2.078  0.5676  0.6628  0.0339
   26phy    C23  687   1.244   0.476   2.117  0.2320  0.0544 -0.5356
   26phy    C24  688   1.292   0.609   2.049  0.7928 -0.0244 -0.1718
   26phy    C22  689   1.263   0.475   2.271  0.4346 -0.4059  0.0707
   26phy    C21  690   1.401   0.438   2.319 -0.6339 -0.1361 -0.1226
   26phy    C20  691   1.412   0.445   2.473 -0.2001 -0.1548 -0.4383
   26phy    C18  692   1.555   0.424   2.538  0.0080  0.4242 -0.1213
   26phy    O01  693   1.644   0.524   2.476  0.4515  0.0572 -0.8165
   26phy    H01  694   1.704   0.568   2.532 -1.3208  1.6671 -0.0397
   26phy    C19  695   1.525   0.471   2.684 -0.4550 -0.1764  0.1299
   26phy    C13  696   1.612   0.271   2.520 -0.2180 -0.5067  0.3772
   26phy     H3  697   1.597   0.245   2.412 -0.8851  2.3019 -0.2827
   26phy    O33  698   1.535   0.172   2.589 -0.3208  0.4071  0.1311
   26phy    H1B  699   1.565   0.087   2.565 -1.0323 -0.2134  1.3284
   26phy    C12  700   1.767   0.248   2.552  0.3374 -0.0531 -1.0914
   26phy    O11  701   1.793   0.235   2.686  0.1998 -0.5048 -0.6362
   26phy    H1A  702   1.735   0.169   2.720 -1.0098  0.2575 -1.1393
   27phy    C35  703   0.459   0.701   1.261  0.0418 -0.5738 -0.2618
   27phy    C33  704   0.466   0.675   1.111 -0.1209  0.2877  0.2387
   27phy    C34  705   0.325   0.636   1.075  0.1522 -0.5650  0.0691
   27phy    C32  706   0.529   0.785   1.020 -0.3837 -0.5159  0.3434
   27phy    C31  707   0.611   0.741   0.897 -0.1609 -0.1412 -0.1267
   27phy    C30  708   0.685   0.853   0.829 -0.1324  0.1433  0.1184
   27phy    C28  709   0.738   0.826   0.690 -0.0379  0.1850  0.1120
   27phy    C29  710   0.767   0.956   0.620  0.3198  0.2912 -0.1456
   27phy    C27  711   0.869   0.747   0.686  0.2712 -0.3466 -0.0359
   27phy    C26  712   0.891   0.646   0.570 -0.1394 -0.4575  0.0852
   27phy    C25  713   1.031   0.588   0.571  0.3058  0.1137 -0.5376
   27phy    C23  714   1.059   0.509   0.447  0.4966  0.2058 -0.0641
   27phy    C24  715   1.111   0.605   0.338 -0.1916  0.5174  0.1055
   27phy    C22  716   1.163   0.397   0.470  0.2582 -0.5600 -0.2285
   27phy    C21  717   1.137   0.261   0.400 -0.0726 -0.3432 -0.3700
   27phy    C20  718   1.253   0.161   0.443 -0.5948 -0.2196 -0.2710
   27phy    C18  719   1.256   0.015   0.385 -0.4773  0.2351  0.2696
   27phy    O01  720   1.123  -0.039   0.418 -0.1964  0.6517 -0.0060
   27phy    H01  721   1.112  -0.132   0.409 -1.9792  0.9089 -0.8742
   27phy    C19  722   1.372  -0.050   0.458 -0.8821  0.1528 -0.3406
   27phy    C13  723   1.274   0.015   0.222 -0.3472 -0.2916  0.7473
   27phy     H3  724   1.175   0.049   0.184 -0.5200 -1.6049 -0.0267
   27phy    O33  725   1.349   0.117   0.165  0.4367 -0.3660 -0.8160
   27phy    H1B  726   1.298   0.195   0.152 -0.6421 -0.8601  0.2329
   27phy    C12  727   1.247  -0.106   0.125 -0.4772  0.1417 -0.2460
   27phy    O11  728   1.282  -0.094  -0.008  0.3045 -0.6149  0.1429
   27phy    H1A  729   1.275  -0.004  -0.033  1.2678 -0.3465  0.7983
   28phy    C35  730   2.368   1.148   1.001 -0.2272 -0.0371 -0.0547
   28phy    C33  731   2.218   1.179   1.005 -0.6133 -0.0581 -0.3853
   28phy    C34  732   2.171   1.148   1.148 -0.5166 -0.3520 -0.2290
   28phy    C32  733   2.196   1.323   0.949  0.3352 -0.2260  0.5375
   28phy    C31  734   2.050   1.364   0.908 -1.1813  0.3786 -0.2111
   28phy    C30  735   2.031   1.505   0.864  0.4060 -0.0807  0.0032
   28phy    C28  736   1.877   1.546   0.857  0.0428 -0.0805 -0.4904
   28phy    C29  737   1.815   1.591   0.992  0.3193 -0.7485 -0.0688
   28phy    C27  738   1.861   1.664   0.764 -0.2462  0.9873  0.5106
   28phy    C26  739   1.847   1.631   0.608  0.0725  0.2021  0.1605
   28phy    C25  740   1.853   1.767   0.539 -0.1252  0.1706  0.4860
   28phy    C23  741   1.866   1.779   0.390 -0.4375 -0.1318 -0.1215
   28phy    C24  742   1.793   1.905   0.352 -0.1644 -0.1390 -0.3731
   28phy    C22  743   2.017   1.775   0.341  0.2023 -0.3829  0.0982
   28phy    C21  744   2.037   1.693   0.211  0.7370 -0.2748 -0.2011
   28phy    C20  745   2.191   1.691   0.193 -0.4376  0.0112 -0.0816
   28phy    C18  746   2.260   1.633   0.061 -0.0028 -0.2138 -0.3029
   28phy    O01  747   2.196   1.506   0.038 -0.1278 -0.1679 -0.0448
   28phy    H01  748   2.108   1.522   0.008 -0.1949 -0.5033 -0.0267
   28phy    C19  749   2.408   1.611   0.104  0.2563  0.5681  0.0939
   28phy    C13  750   2.242   1.727  -0.065  0.3728 -0.7836 -0.1998
   28phy     H3  751   2.131   1.730  -0.076  0.4011  0.7291 -0.2638
   28phy    O33  752   2.259   1.866  -0.056  0.0225 -0.2903  0.2871
   28phy    H1B  753   2.269   1.904   0.030  0.4337  0.3881 -0.0589
   28phy    C12  754   2.254   1.677  -0.216 -0.0249  0.0860 -0.5970
   28phy    O11  755   2.376   1.710  -0.274  0.0310  0.0940 -0.3008
   28phy    H1A  756   2.388   1.802  -0.259  0.5782 -0.1094  0.6046
   29phy    C35  757   0.641   4.720   0.962  0.2958  0.0718 -0.6455
   29phy    C33  758   0.771   4.653   0.995 -0.1196  0.1699  0.0794
   29phy    C34  759   0.827   4.698   1.130  0.0521 -0.0081 -0.3823
   29phy    C32  760   0.765   4.501   0.973 -0.0105 -0.0454  0.4255
   29phy    C31  761   0.902   4.443   0.929 -0.0683  0.1454  0.3685
   29phy    C30  762   0.892   4.293   0.945 -0.2010 -0.6655  0.2583
   29phy    C28  763   1.009   4.212   0.881 -0.2292  0.0224 -0.5662
   29phy    C29  764   1.109   4.165   0.986  0.3487  0.4271 -0.0958
   29phy    C27  765   0.953   4.097   0.796  0.1730 -0.0214  0.2289
   29phy    C26  766   1.021   4.049   0.667 -0.0496 -0.2784  0.0683
   29phy    C25  767   0.972   3.913   0.613  0.0601 -0.1269  0.4406
   29phy    C23  768   1.049   3.860   0.498  0.2043  0.5675 -0.5525
   29phy    C24  769   1.166   3.774   0.536 -0.3479 -0.1520 -0.5574
   29phy    C22  770   0.946   3.777   0.413  0.3071  0.0561 -0.0629
   29phy    C21  771   0.975   3.789   0.267  0.3353 -0.1783 -0.5585
   29phy    C20  772   0.857   3.751   0.182 -0.1297  0.3972 -0.2392
   29phy    C18  773   0.883   3.723   0.030 -0.3300  0.1633  0.0143
   29phy    O01  774   0.971   3.817  -0.037  0.1282  0.6715 -0.5488
   29phy    H01  775   0.953   3.905  -0.009  2.1477  1.2137 -0.7966
   29phy    C19  776   0.745   3.746  -0.028 -0.3653  0.1620  0.0390
   29phy    C13  777   0.945   3.578   0.001 -0.0607 -0.1395  0.0791
   29phy     H3  778   1.041   3.579   0.058 -0.4883 -1.8035  0.8890
   29phy    O33  779   0.889   3.466   0.066  0.0035 -0.6093 -0.0999
   29phy    H1B  780   0.837   3.491   0.140 -0.6775 -0.1567 -0.7194
   29phy    C12  781   1.028   3.533  -0.130  0.4606 -0.6479 -0.4370
   29phy    O11  782   1.052   3.636  -0.225 -0.3404  0.1759  0.0655
   29phy    H1A  783   1.034   3.719  -0.185 -2.5123  0.3627 -1.1389
   30phy    C35  784   0.820   4.041   1.243 -0.0825 -0.0707 -0.3396
   30phy    C33  785   0.722   4.103   1.346 -0.5365 -0.6529 -0.0975
   30phy    C34  786   0.776   4.084   1.489  0.4340 -0.0176  0.2752
   30phy    C32  787   0.713   4.253   1.309  0.2119 -0.3522 -0.1851
   30phy    C31  788   0.576   4.305   1.288  0.0517 -0.3105 -0.8868
   30phy    C30  789   0.567   4.458   1.320 -0.3662  0.3185 -0.6032
   30phy    C28  790   0.418   4.511   1.314 -0.2610  0.9289 -0.2380
   30phy    C29  791   0.373   4.540   1.460 -0.2372 -0.0461 -0.3397
   30phy    C27  792   0.395   4.639   1.229 -0.1866  0.2308 -0.0498
   30phy    C26  793   0.281   4.631   1.127  0.2217 -0.1051  0.1099
   30phy    C25  794   0.266   4.759   1.051  0.2208 -0.5670  0.1267
   30phy    C23  795   0.162   4.747   0.938 -0.2758 -0.2088 -0.3392
   30phy    C24  796   0.037   4.816   0.967  0.1839  0.0562  0.7434
   30phy    C22  797   0.231   4.812   0.819 -0.2209  0.3284 -0.2113
   30phy    C21  798   0.271   4.702   0.721 -0.4873 -0.0849  0.4888
   30phy    C20  799   0.324   4.756   0.580  0.6140  0.0760 -0.1596
   30phy    C18  800   0.398   4.668   0.484  0.2938  0.1711  0.3321
   30phy    O01  801   0.518   4.627   0.552 -0.5632  0.4501  0.6021
   30phy    H01  802   0.555   4.710   0.575  1.2503  0.1036 -0.8555
   30phy    C19  803   0.425   4.762   0.365 -0.7300 -0.0617  0.2088
   30phy    C13  804   0.310   4.538   0.426 -0.4902 -0.3401  0.0521
   30phy     H3  805   0.302   4.466   0.511 -0.9454  0.0882  0.3751
   30phy    O33  806   0.174   4.552   0.410  0.2826  0.3391  0.5476
   30phy    H1B  807   0.153   4.580   0.322  2.6726 -0.5637 -0.3896
   30phy    C12  808   0.383   4.414   0.358 -0.5009 -0.0776  0.0215
   30phy    O11  809   0.332   4.286   0.336 -0.0128  0.7809 -0.0755
   30phy    H1A  810   0.401   4.241   0.291  0.8302  2.8076 -0.9359
   31phy    C35  811   0.676   1.818   1.243  0.1262  0.0554  0.0186
   31phy    C33  812   0.731   1.679   1.269 -0.0532 -0.0881 -0.1339
   31phy    C34  813   0.739   1.595   1.146 -0.4238 -0.0982 -0.2330
   31phy    C32  814   0.863   1.700   1.341  0.2636  0.4392  0.0863
   31phy    C31  815   0.931   1.573   1.401 -0.1679  0.0012  0.0865
   31phy    C30  816   1.066   1.610   1.452  0.1885  0.3853 -0.2467
   31phy    C28  817   1.143   1.489   1.516  0.2556 -0.6469 -0.7895
   31phy    C29  818   1.267   1.453   1.442  0.0123  0.0106  0.2760
   31phy    C27  819   1.178   1.531   1.662  0.1324  0.1987 -0.0636
   31phy    C26  820   1.148   1.415   1.762  0.3190  1.0236 -0.3624
   31phy    C25  821   1.207   1.434   1.902 -0.0216  0.6290  0.4568
   31phy    C23  822   1.179   1.329   2.009  0.3283  0.1665 -0.0195
   31phy    C24  823   1.294   1.230   2.015  0.1459 -0.7700 -0.5884
   31phy    C22  824   1.178   1.408   2.141  0.2216 -0.0657 -0.1168
   31phy    C21  825   1.122   1.355   2.271  0.0120 -0.4507  0.1547
   31phy    C20  826   1.126   1.448   2.392  0.0814  0.5011  0.2936
   31phy    C18  827   1.069   1.397   2.532 -0.1098 -0.0220 -0.0706
   31phy    O01  828   1.132   1.279   2.583 -0.5633 -0.1488  0.1175
   31phy    H01  829   1.096   1.265   2.668  0.5157 -1.3330  0.4153
   31phy    C19  830   1.126   1.511   2.622  0.3370  0.5408  0.3894
   31phy    C13  831   0.906   1.376   2.532 -0.2269 -0.2687 -0.4773
   31phy     H3  832   0.860   1.460   2.474 -0.2140 -1.2656 -1.9702
   31phy    O33  833   0.851   1.394   2.663 -0.4530 -0.4437  0.3074
   31phy    H1B  834   0.822   1.317   2.708  0.1740 -1.1050 -0.4046
   31phy    C12  835   0.850   1.244   2.468 -0.1240  0.4872 -0.0584
   31phy    O11  836   0.893   1.134   2.539 -0.2107  0.1367  0.0767
   31phy    H1A  837   0.986   1.134   2.531 -0.2953 -0.2613 -0.9776
   32phy    C35  838   1.418   0.547   1.583  0.2574  0.0883  0.2597
   32phy    C33  839   1.563   0.510   1.598 -0.4693 -0.0156 -1.1054
   32phy    C34  840   1.589   0.363   1.591  0.2077  0.2337 -0.1109
   32phy    C32  841   1.655   0.590   1.502 -0.7883  0.1487  0.4878
   32phy    C31  842   1.784   0.653   1.554  0.1066 -0.5023 -0.5845
   32phy    C30  843   1.850   0.757   1.458 -0.0754 -0.1380 -0.7301
   32phy    C28  844   1.998   0.798   1.483 -0.0632 -0.3118 -0.0424
   32phy    C29  845   2.070   0.867   1.366  0.7470  0.1003 -0.3749
   32phy    C27  846   2.017   0.900   1.602 -0.2244  0.3408  0.4283
   32phy    C26  847   2.136   0.879   1.691 -0.0034 -0.3235 -0.1423
   32phy    C25  848   2.180   1.001   1.775  0.1356 -0.5135  0.3050
   32phy    C23  849   2.301   0.983   1.873  0.0543  0.4526  0.1989
   32phy    C24  850   2.437   0.977   1.806 -0.0856 -0.2807 -0.3729
   32phy    C22  851   2.286   1.095   1.980  0.1327 -0.6856  0.6609
   32phy    C21  852   2.303   1.037   2.115  0.6238  0.2212  0.4224
   32phy    C20  853   2.254   1.138   2.225 -0.7651  0.2047  0.1901
   32phy    C18  854   2.324   1.150   2.359 -0.2702 -0.0634  0.2557
   32phy    O01  855   2.443   1.234   2.342 -0.3556 -0.3919 -0.4587
   32phy    H01  856   2.505   1.213   2.410 -0.0963  1.0015 -0.2233
   32phy    C19  857   2.220   1.240   2.430  0.1939  0.0101 -0.2543
   32phy    C13  858   2.376   1.013   2.434 -0.5511 -0.2867  0.0478
   32phy     H3  859   2.422   0.950   2.354  0.8445  0.6897  0.0279
   32phy    O33  860   2.267   0.930   2.476 -0.2905 -0.3619 -0.1666
   32phy    H1B  861   2.227   0.979   2.545  3.1576  1.4066  0.7722
   32phy    C12  862   2.489   1.022   2.545  0.1701 -0.0824 -0.5634
   32phy    O11  863   2.596   1.107   2.502  0.3993  0.1202 -0.6105
   32phy    H1A  864   2.674   1.060   2.524  0.5157  1.5305  2.5544
   33phy    C35  865   0.020   0.944   2.408 -0.0185 -0.2107 -0.0812
   33phy    C33  866   0.039   0.796   2.357  0.2330 -0.2893  0.2158
   33phy    C34  867  -0.101   0.749   2.307 -0.3791 -0.6233  0.2126
   33phy    C32  868   0.161   0.801   2.257 -0.2608  0.6242 -0.2750
   33phy    C31  869   0.252   0.678   2.273  0.0749 -0.6620  0.2976
   33phy    C30  870   0.367   0.672   2.174  0.2969  0.2452  0.1552
   33phy    C28  871   0.446   0.541   2.189 -0.0829 -0.0959 -0.1936
   33phy    C29  872   0.405   0.442   2.080  0.1488  0.0067  0.7833
   33phy    C27  873   0.588   0.570   2.212 -0.1628 -0.2081  0.8889
   33phy    C26  874   0.656   0.462   2.293  0.2790 -0.3410  0.1436
   33phy    C25  875   0.801   0.481   2.325 -0.1870 -0.5907  0.2919
   33phy    C23  876   0.864   0.395   2.437 -0.2693 -0.2115  0.1304
   33phy    C24  877   0.906   0.258   2.392 -0.2368  0.4189 -0.0911
   33phy    C22  878   0.984   0.469   2.492 -0.1812 -0.0859 -0.0825
   33phy    C21  879   0.978   0.469   2.646  0.0536 -0.2997 -0.0491
   33phy    C20  880   1.082   0.564   2.713 -0.4834  0.3349 -0.4109
   33phy    C18  881   1.094   0.566   2.875 -0.0317 -0.4520 -0.5749
   33phy    O01  882   1.108   0.433   2.930  0.1776 -0.6053  0.2191
   33phy    H01  883   1.040   0.370   2.913  0.6868 -0.9020 -0.8412
   33phy    C19  884   1.237   0.631   2.880 -0.0365 -0.8061 -0.4583
   33phy    C13  885   0.980   0.652   2.952  0.3894  0.1692  0.7236
   33phy     H3  886   0.880   0.617   2.916  0.8259 -1.0978  0.6877
   33phy    O33  887   0.980   0.792   2.912  0.1393  0.2623 -0.3890
   33phy    H1B  888   0.902   0.832   2.947 -0.0253 -0.3915  0.0002
   33phy    C12  889   0.958   0.641   3.102 -0.0635 -0.1460 -0.1606
   33phy    O11  890   0.939   0.512   3.153  0.5580 -0.2578 -0.6184
   33phy    H1A  891   0.895   0.523   3.235 -2.0927  1.9806 -2.1717
   34phy    C35  892   4.196   4.015   1.870  0.1505  0.0861  0.2744
   34phy    C33  893   4.304   3.964   1.776  0.0403 -0.3323 -0.4611
   34phy    C34  894   4.436   3.962   1.848  0.3125 -0.0019  0.2225
   34phy    C32  895   4.273   3.821   1.721  0.3478 -0.3675 -0.5847
   34phy    C31  896   4.323   3.791   1.579  0.1174 -0.4602 -0.2396
   34phy    C30  897   4.324   3.639   1.574  0.4322  0.6995 -0.3309
   34phy    C28  898   4.386   3.559   1.456  0.4188 -0.3879 -0.0463
   34phy    C29  899   4.446   3.431   1.516 -0.0817 -0.0043  0.1543
   34phy    C27  900   4.287   3.544   1.336 -0.5191 -0.4665  0.2685
   34phy    C26  901   4.343   3.510   1.200 -0.3346  0.1940 -0.0404
   34phy    C25  902   4.235   3.491   1.091  0.0046 -0.5026  0.1571
   34phy    C23  903   4.278   3.462   0.946  0.7204  0.2392  0.1208
   34phy    C24  904   4.323   3.318   0.913  0.3287 -0.0145  0.0328
   34phy    C22  905   4.163   3.498   0.850  0.2610 -0.2707  0.3490
   34phy    C21  906   4.213   3.552   0.717 -0.0790 -0.2675 -0.0984
   34phy    C20  907   4.092   3.549   0.618  0.3159 -0.4278 -0.1474
   34phy    C18  908   4.126   3.619   0.479 -0.0764 -0.7222 -0.5623
   34phy    O01  909   4.168   3.755   0.499  0.2291 -0.4232 -0.3584
   34phy    H01  910   4.258   3.748   0.524  0.2770  0.2150 -0.3296
   34phy    C19  911   3.987   3.618   0.411 -0.4597  0.3798 -0.1058
   34phy    C13  912   4.226   3.531   0.387  0.4461 -0.6006 -0.0250
   34phy     H3  913   4.328   3.544   0.430  1.1540  0.0372 -1.7934
   34phy    O33  914   4.216   3.388   0.396  0.2615 -0.0925  0.1376
   34phy    H1B  915   4.267   3.353   0.467  2.0316  1.7438 -0.1391
   34phy    C12  916   4.297   3.581   0.250 -0.0426  0.6371  0.0339
   34phy    O11  917   4.245   3.535   0.127  0.1121 -0.7088 -0.4290
   34phy    H1A  918   4.288   3.458   0.097 -1.3194 -2.0629  0.7972
   35phy    C35  919   0.949   2.052   1.010 -0.1947 -0.5256  0.1748
   35phy    C33  920   1.069   1.976   1.071  0.1701  0.2697  0.5369
   35phy    C34  921   1.077   1.973   1.221 -0.5134 -0.1278 -0.2619
   35phy    C32  922   1.086   1.840   0.992  0.7937 -0.5971  0.1424
   35phy    C31  923   1.228   1.789   0.982 -0.1062 -0.2501 -0.7265
   35phy    C30  924   1.231   1.646   0.928 -0.6626 -0.0519  0.4208
   35phy    C28  925   1.368   1.587   0.886  0.1427 -0.4413 -0.5437
   35phy    C29  926   1.435   1.520   1.006 -0.0996  0.0097  0.3160
   35phy    C27  927   1.351   1.476   0.780 -0.3803  0.0000  0.3217
   35phy    C26  928   1.412   1.503   0.644  0.3926 -0.3484  0.1244
   35phy    C25  929   1.399   1.378   0.555  0.4491  0.5116 -0.2239
   35phy    C23  930   1.465   1.380   0.415  0.4116 -0.3137  0.0520
   35phy    C24  931   1.618   1.375   0.407 -0.2613 -0.3484  0.4230
   35phy    C22  932   1.409   1.253   0.345 -0.2953 -0.2800  0.2079
   35phy    C21  933   1.362   1.269   0.199  0.2820 -0.0226  0.0694
   35phy    C20  934   1.301   1.142   0.134 -0.1871  0.7938 -0.4478
   35phy    C18  935   1.284   1.121  -0.019 -0.1680  0.1076  0.2154
   35phy    O01  936   1.198   1.229  -0.068 -0.5333 -0.3247  0.5712
   35phy    H01  937   1.185   1.211  -0.159  0.9011  2.2080 -0.2231
   35phy    C19  938   1.214   0.984  -0.024  0.0279 -0.0576 -0.5614
   35phy    C13  939   1.421   1.118  -0.110 -0.0470  0.4060  0.5292
   35phy     H3  940   1.461   1.222  -0.106  0.2772  0.2845  0.4995
   35phy    O33  941   1.534   1.050  -0.049  0.0688 -0.2634 -0.4416
   35phy    H1B  942   1.587   1.117  -0.010 -0.3613 -0.4110  0.4350
   35phy    C12  943   1.427   1.130  -0.268  0.0847 -0.0572 -0.2368
   35phy    O11  944   1.333   1.214  -0.334  0.3420  0.1018 -0.7084
   35phy    H1A  945   1.317   1.179  -0.420  1.8242 -0.4987 -0.7696
   36phy    C35  946   1.875   1.237   2.212 -0.4118 -0.2161  0.0760
   36phy    C33  947   1.868   1.278   2.064 -0.0232  0.6644  0.0125
   36phy    C34  948   1.889   1.153   1.974 -0.3599  0.4644  0.0691
   36phy    C32  949   1.731   1.334   2.025 -0.1191  0.2703  0.1027
   36phy    C31  950   1.714   1.491   2.028 -0.2484  0.9681 -0.1016
   36phy    C30  951   1.581   1.530   1.963 -0.4448 -0.0150 -0.1928
   36phy    C28  952   1.540   1.670   1.980 -0.4756 -0.0481  0.6504
   36phy    C29  953   1.513   1.721   1.839  0.2577 -0.2958 -0.1195
   36phy    C27  954   1.440   1.692   2.095  0.4270 -0.2130 -0.6651
   36phy    C26  955   1.427   1.830   2.163  0.0553 -0.2053 -0.1606
   36phy    C25  956   1.308   1.828   2.256 -0.3256 -0.2492 -0.1661
   36phy    C23  957   1.274   1.942   2.353  0.6224  0.1548  0.6015
   36phy    C24  958   1.211   2.060   2.277  0.4772  0.7804  0.0951
   36phy    C22  959   1.182   1.901   2.466 -0.4032 -0.3538  0.5343
   36phy    C21  960   1.193   1.983   2.601 -0.6439  0.2765  0.2267
   36phy    C20  961   1.098   1.911   2.694  0.0875  0.0705  0.0704
   36phy    C18  962   1.058   1.970   2.835  0.3673  0.5164  0.2244
   36phy    O01  963   1.001   2.103   2.822  0.8113 -0.5452  0.1587
   36phy    H01  964   1.009   2.156   2.899 -1.0628 -0.6179  0.4277
   36phy    C19  965   0.945   1.872   2.877 -0.4147 -0.5460  0.3626
   36phy    C13  966   1.173   1.988   2.946  0.3381  0.2930  0.6514
   36phy     H3  967   1.241   1.899   2.940  1.3081  1.1044 -1.7374
   36phy    O33  968   1.126   1.983   3.084  0.0550  0.3115  0.4862
   36phy    H1B  969   1.118   2.070   3.118 -0.5968  0.5700 -0.2928
   36phy    C12  970   1.274   2.104   2.923 -0.0507  0.6049 -0.2989
   36phy    O11  971   1.233   2.228   2.957 -0.3502 -0.3855  0.0266
   36phy    H1A  972   1.231   2.231   3.051 -0.9723 -0.3176  0.0177
   37phy    C35  973   1.040   0.550   0.939 -0.1607  0.2197  0.3234
   37phy    C33  974   1.022   0.617   1.079  0.1527 -0.4081  0.5718
   37phy    C34  975   1.095   0.537   1.187  0.1247  0.3074  0.2687
   37phy    C32  976   1.065   0.763   1.076  0.2047  0.2486 -0.2938
   37phy    C31  977   0.974   0.870   1.140  0.0047  0.0165 -0.3257
   37phy    C30  978   1.017   1.011   1.110 -0.0906 -0.1623  0.5172
   37phy    C28  979   0.927   1.131   1.148 -0.6170 -1.0703  0.6459
   37phy    C29  980   0.962   1.170   1.294  0.2068 -0.2358  0.4262
   37phy    C27  981   0.971   1.257   1.069 -0.3879  0.2594  0.2846
   37phy    C26  982   0.887   1.286   0.944 -0.2284  0.2343  0.1588
   37phy    C25  983   0.971   1.365   0.844 -0.0595 -0.6460  0.4192
   37phy    C23  984   0.886   1.431   0.736  0.2537  0.5503 -0.4456
   37phy    C24  985   0.898   1.585   0.751  1.0341  0.2317 -0.2234
   37phy    C22  986   0.937   1.388   0.600 -0.5972  0.1094  0.1529
   37phy    C21  987   0.837   1.339   0.494 -0.6223 -0.5948 -0.7983
   37phy    C20  988   0.897   1.279   0.373  0.2705  0.0594 -0.1249
   37phy    C18  989   0.791   1.221   0.268 -0.3303 -0.3007 -0.4850
   37phy    O01  990   0.690   1.135   0.323  0.0336  0.1753 -0.1768
   37phy    H01  991   0.641   1.183   0.388 -0.1277 -0.0291 -0.1478
   37phy    C19  992   0.882   1.126   0.187 -0.3150 -0.0630 -0.4299
   37phy    C13  993   0.716   1.335   0.180  0.2481  0.4294 -0.7723
   37phy     H3  994   0.632   1.376   0.242  0.4982  2.8815 -1.9592
   37phy    O33  995   0.786   1.461   0.168 -0.1392  0.2652  0.3826
   37phy    H1B  996   0.878   1.450   0.149  0.1733  2.7067  0.1105
   37phy    C12  997   0.608   1.312   0.070  0.2097 -0.3748 -0.2741
   37phy    O11  998   0.667   1.326  -0.054  0.3535 -0.0914  0.2119
   37phy    H1A  999   0.709   1.409  -0.064 -0.1867  0.0860 -0.6988
   38phy    C35 1000   0.465   1.316   1.206  0.1870  0.1041  0.0756
   38phy    C33 1001   0.483   1.241   1.336  0.2174  0.0171 -0.5396
   38phy    C34 1002   0.527   1.093   1.298  0.0686 -0.2193 -0.1639
   38phy    C32 1003   0.581   1.316   1.421 -0.0698  0.2228 -0.3174
   38phy    C31 1004   0.573   1.302   1.573 -0.5238 -0.6564 -0.3816
   38phy    C30 1005   0.706   1.339   1.649  0.5428 -0.1348  0.0386
   38phy    C28 1006   0.699   1.317   1.799  0.0889  0.3084 -0.6191
   38phy    C29 1007   0.771   1.186   1.848 -0.2964 -0.5406  0.2264
   38phy    C27 1008   0.758   1.449   1.865  0.6277  0.2931 -0.1830
   38phy    C26 1009   0.737   1.468   2.014 -0.2900  0.1411 -0.0986
   38phy    C25 1010   0.774   1.611   2.056  0.1765  0.4384  0.0448
   38phy    C23 1011   0.767   1.655   2.206  0.1021  0.9395  0.2274
   38phy    C24 1012   0.871   1.759   2.232  0.4666 -0.3272 -0.0876
   38phy    C22 1013   0.627   1.692   2.258  0.0711  0.0639 -0.2601
   38phy    C21 1014   0.620   1.665   2.410 -0.0700  0.3427 -0.1446
   38phy    C20 1015   0.497   1.721   2.479  0.0171 -0.2409 -0.0116
   38phy    C18 1016   0.455   1.688   2.628  0.1184 -0.2603  0.4202
   38phy    O01 1017   0.556   1.726   2.723 -0.5807  0.1108 -0.0689
   38phy    H01 1018   0.575   1.817   2.714 -1.2068  0.1868 -0.6856
   38phy    C19 1019   0.344   1.795   2.651 -0.3337  0.0215  0.3925
   38phy    C13 1020   0.395   1.541   2.665  0.3303  0.0700 -0.6151
   38phy     H3 1021   0.314   1.511   2.594  0.6330 -2.9808  0.1611
   38phy    O33 1022   0.323   1.528   2.791 -0.0390  0.2445  0.3182
   38phy    H1B 1023   0.314   1.613   2.830 -0.4012 -0.2896  1.4386
   38phy    C12 1024   0.498   1.423   2.673 -0.0713  0.1030 -0.0657
   38phy    O11 1025   0.449   1.303   2.725 -0.0111 -0.1685  0.2445
   38phy    H1A 1026   0.389   1.326   2.794 -0.9601 -1.7300  0.0044
   39phy    C35 1027   0.012   2.496   1.774  0.0616  0.5026  0.2541
   39phy    C33 1028   0.159   2.466   1.802 -1.0977  0.3084  0.3421
   39phy    C34 1029   0.219   2.422   1.667 -0.7004 -0.0107 -0.3463
   39phy    C32 1030   0.227   2.585   1.867 -0.4741 -0.3021  0.4113
   39phy    C31 1031   0.362   2.557   1.945  0.8126  0.1128 -0.1631
   39phy    C30 1032   0.434   2.687   1.978  0.2392  0.4735 -0.1091
   39phy    C28 1033   0.564   2.666   2.058 -0.4583  0.1282  0.4971
   39phy    C29 1034   0.695   2.669   1.971  0.1345  0.1211 -0.8480
   39phy    C27 1035   0.558   2.776   2.164 -0.5190  0.1273 -0.0110
   39phy    C26 1036   0.607   2.748   2.307 -0.0217 -0.4432  0.3641
   39phy    C25 1037   0.589   2.856   2.412  0.2000  0.6673 -0.2070
   39phy    C23 1038   0.679   2.838   2.539 -0.8307 -0.4278 -0.1499
   39phy    C24 1039   0.815   2.911   2.526 -0.3200 -0.2148  0.0833
   39phy    C22 1040   0.603   2.893   2.659  0.1529  0.0206 -0.6072
   39phy    C21 1041   0.583   2.777   2.763  0.3603 -0.2491 -0.0826
   39phy    C20 1042   0.523   2.831   2.889  0.3382  0.6017  0.3156
   39phy    C18 1043   0.498   2.729   3.011  0.9129 -0.2004 -0.1761
   39phy    O01 1044   0.617   2.667   3.055 -0.1387  0.0253 -0.4936
   39phy    H01 1045   0.642   2.599   2.995 -0.6494  0.2849 -1.0113
   39phy    C19 1046   0.465   2.833   3.123  0.5440 -0.0253  0.0175
   39phy    C13 1047   0.381   2.625   2.974  0.7547 -0.2975 -0.3969
   39phy     H3 1048   0.402   2.576   2.876  1.6584 -2.5395  0.8225
   39phy    O33 1049   0.251   2.692   2.950  0.0222  0.0024  0.0281
   39phy    H1B 1050   0.239   2.747   3.026  0.8520 -0.6232  0.6309
   39phy    C12 1051   0.360   2.500   3.069 -0.7092 -0.1585  0.3001
   39phy    O11 1052   0.260   2.408   3.028 -0.2813 -0.1845  0.2327
   39phy    H1A 1053   0.174   2.444   3.033 -0.2817  0.0658 -1.2956
   40phy    C35 1054   1.528   3.395   1.661 -0.0475 -0.0938  0.1698
   40phy    C33 1055   1.631   3.292   1.716 -0.0413 -0.0254  0.1179
   40phy    C34 1056   1.603   3.161   1.651  0.2303  0.2416  0.0742
   40phy    C32 1057   1.773   3.344   1.672 -0.3693 -0.1719 -0.3628
   40phy    C31 1058   1.855   3.435   1.759  0.3674 -0.0256  0.1125
   40phy    C30 1059   1.984   3.487   1.694 -0.3804  0.8228  0.4553
   40phy    C28 1060   2.057   3.580   1.784  0.3081  0.2567 -0.0488
   40phy    C29 1061   2.204   3.550   1.772  0.1247  0.2329 -0.3915
   40phy    C27 1062   2.016   3.731   1.773 -0.0452  0.3388  0.0113
   40phy    C26 1063   2.033   3.809   1.901  0.1112 -0.1904 -0.2720
   40phy    C25 1064   1.968   3.950   1.898 -0.1694  0.1512 -0.0519
   40phy    C23 1065   1.985   4.039   2.023  0.1301  0.0204 -0.9872
   40phy    C24 1066   2.090   4.147   2.004 -0.2553  0.1716  0.2033
   40phy    C22 1067   1.854   4.099   2.073 -0.0251 -0.2175 -0.1829
   40phy    C21 1068   1.835   4.107   2.219  0.6139  0.0369  0.3256
   40phy    C20 1069   1.739   4.213   2.276  0.1946 -0.6293 -0.2127
   40phy    C18 1070   1.713   4.236   2.432 -0.1720  0.2541 -0.1476
   40phy    O01 1071   1.840   4.214   2.495 -0.1184 -0.0697  0.3290
   40phy    H01 1072   1.833   4.201   2.588 -0.1562 -1.1753  0.1816
   40phy    C19 1073   1.684   4.387   2.450 -0.3533  0.3059  0.1603
   40phy    C13 1074   1.597   4.140   2.489  0.1925  0.1211  0.1505
   40phy     H3 1075   1.508   4.146   2.422  0.4142 -0.4569 -0.2006
   40phy    O33 1076   1.540   4.182   2.617 -0.0342 -0.2964  0.2092
   40phy    H1B 1077   1.472   4.246   2.609 -0.1988 -0.2655  1.6034
   40phy    C12 1078   1.632   3.989   2.512 -0.5104  0.3313 -0.1805
   40phy    O11 1079   1.704   3.958   2.628 -0.7975  0.3531 -0.4949
   40phy    H1A 1080   1.658   3.991   2.702  1.2807 -1.7840  1.9250
   41phy    C35 1081   0.050   1.528   1.766 -0.1449 -0.1199 -0.0629
   41phy    C33 1082   0.190   1.532   1.706  0.0570  0.3325  0.2645
   41phy    C34 1083   0.189   1.464   1.573 -0.2543  0.3010 -0.4652
   41phy    C32 1084   0.253   1.672   1.703 -0.2536  0.8946 -0.0114
   41phy    C31 1085   0.402   1.682   1.751  0.6063  0.0888  0.7565
   41phy    C30 1086   0.441   1.829   1.756 -0.2795  0.2249  0.0167
   41phy    C28 1087   0.590   1.864   1.775  0.2023  0.2643  0.2948
   41phy    C29 1088   0.661   1.869   1.640 -0.3720  0.3412  0.2467
   41phy    C27 1089   0.599   1.998   1.851 -0.3648  0.3434 -0.3219
   41phy    C26 1090   0.729   2.030   1.934 -0.4747 -0.9316 -0.2301
   41phy    C25 1091   0.719   2.163   2.000  0.1417 -0.3115  0.7752
   41phy    C23 1092   0.819   2.209   2.110  0.2780  0.0954  0.7510
   41phy    C24 1093   0.923   2.298   2.045  0.5480 -0.4057 -0.0077
   41phy    C22 1094   0.744   2.300   2.206 -0.5029  0.2138 -0.1812
   41phy    C21 1095   0.760   2.268   2.358  0.1895  0.4509 -0.0106
   41phy    C20 1096   0.642   2.332   2.434 -0.3365  0.1183 -0.3251
   41phy    C18 1097   0.625   2.336   2.590  0.4150 -0.1550  0.0996
   41phy    O01 1098   0.749   2.383   2.644  0.2692 -0.2087 -0.1779
   41phy    H01 1099   0.826   2.337   2.615  0.4539 -1.1045  1.6035
   41phy    C19 1100   0.522   2.453   2.608 -0.1598 -0.1544  0.0273
   41phy    C13 1101   0.573   2.201   2.669 -0.0377 -0.1750  0.1260
   41phy     H3 1102   0.474   2.170   2.629 -0.6467  1.4208  0.3288
   41phy    O33 1103   0.541   2.216   2.808  0.4817  0.6174  0.4026
   41phy    H1B 1104   0.618   2.255   2.846  0.5677  0.5200  0.3285
   41phy    C12 1105   0.662   2.075   2.661  0.1930 -0.2129 -0.1566
   41phy    O11 1106   0.606   1.963   2.728  0.0014  0.3361 -0.0313
   41phy    H1A 1107   0.579   1.993   2.812  2.0163  0.4693  0.6120
   42phy    C35 1108   4.556   0.682   1.498  0.0683  0.2067 -0.2145
   42phy    C33 1109   4.609   0.734   1.633  0.2393 -0.1971 -0.3818
   42phy    C34 1110   4.647   0.617   1.722  0.1666  0.7170  0.2002
   42phy    C32 1111   4.718   0.840   1.605 -0.0466  0.1060  0.0051
   42phy    C31 1112   4.687   0.980   1.565  0.2127  0.5450  0.4048
   42phy    C30 1113   4.805   1.075   1.575  0.7265 -0.0205 -1.1559
   42phy    C28 1114   4.780   1.222   1.529  0.3541  0.5150  0.0845
   42phy    C29 1115   4.765   1.308   1.659  0.6343 -0.1994 -0.0448
   42phy    C27 1116   4.898   1.288   1.467  0.2889  0.2462 -0.2444
   42phy    C26 1117   4.933   1.254   1.324 -0.0281  0.2590 -0.2074
   42phy    C25 1118   5.049   1.348   1.275 -0.0713 -0.1045 -0.1671
   42phy    C23 1119   5.054   1.363   1.121  0.3056 -0.3611  0.1294
   42phy    C24 1120   5.089   1.505   1.079  0.3005 -0.1489  0.1211
   42phy    C22 1121   5.156   1.267   1.061 -0.6707  0.1364  0.1338
   42phy    C21 1122   5.087   1.191   0.941 -0.4938 -0.5411  0.0010
   42phy    C20 1123   5.160   1.057   0.912  0.6753  0.5602 -0.2880
   42phy    C18 1124   5.102   0.954   0.808 -0.2130 -0.1681  0.3335
   42phy    O01 1125   4.968   0.929   0.858 -0.0002  0.6806  0.1966
   42phy    H01 1126   4.974   0.879   0.937  0.8395 -0.8167 -0.7680
   42phy    C19 1127   5.185   0.830   0.813 -0.8073  0.2038 -0.4680
   42phy    C13 1128   5.095   1.013   0.658 -0.1675  0.2621 -0.3355
   42phy     H3 1129   5.028   1.103   0.661 -1.3141 -0.4857 -1.9068
   42phy    O33 1130   5.206   1.082   0.604  0.0488  0.1131  0.0942
   42phy    H1B 1131   5.251   1.129   0.671  0.6868  0.1950 -0.3775
   42phy    C12 1132   4.987   0.957   0.555  0.7221 -0.1037  0.0772
   42phy    O11 1133   5.034   0.907   0.436 -0.1477 -0.0401  0.0638
   42phy    H1A 1134   5.113   0.856   0.445  0.6400  0.7812 -1.6241
   43phy    C35 1135   4.971   0.696   1.941  0.0012 -0.0617 -0.6739
   43phy    C33 1136   5.069   0.589   1.908 -0.3213 -0.3486 -0.1779
   43phy    C34 1137   4.997   0.469   1.856  0.2992  0.1772 -0.1960
   43phy    C32 1138   5.163   0.645   1.806  0.0662  0.0155  0.2025
   43phy    C31 1139   5.296   0.694   1.856  0.2510  0.3471 -0.1507
   43phy    C30 1140   5.357   0.788   1.752  0.0981 -0.6083  0.8465
   43phy    C28 1141   5.487   0.853   1.795  0.4724  0.1471  0.3797
   43phy    C29 1142   5.595   0.866   1.690  0.0669  0.0752  0.0822
   43phy    C27 1143   5.460   0.998   1.850 -0.2596 -0.2221  0.2055
   43phy    C26 1144   5.520   1.017   1.991  0.1547 -0.3227  0.0296
   43phy    C25 1145   5.478   1.155   2.041 -0.7092 -0.1712 -0.2443
   43phy    C23 1146   5.533   1.200   2.181 -0.4850  0.1491  0.3955
   43phy    C24 1147   5.507   1.350   2.192 -0.4144  0.8010  0.2070
   43phy    C22 1148   5.457   1.133   2.299 -0.3804 -0.0629 -0.3333
   43phy    C21 1149   5.545   1.047   2.394 -0.2017  0.2174 -0.7749
   43phy    C20 1150   5.473   0.997   2.517  0.2460 -0.1553  0.1080
   43phy    C18 1151   5.556   0.966   2.649  0.4720 -0.0347  0.0840
   43phy    O01 1152   5.639   1.083   2.688 -0.0188  0.2793  0.1405
   43phy    H01 1153   5.579   1.155   2.691 -0.8679 -0.3863 -0.2231
   43phy    C19 1154   5.432   0.960   2.745 -0.0691 -0.2977  0.1814
   43phy    C13 1155   5.642   0.830   2.658 -0.2895 -0.2573 -0.4676
   43phy     H3 1156   5.581   0.745   2.617 -0.6770  0.1289 -0.6994
   43phy    O33 1157   5.666   0.786   2.789  0.5317 -0.2506  0.4064
   43phy    H1B 1158   5.724   0.855   2.814 -0.9112  1.8420 -1.6342
   43phy    C12 1159   5.781   0.825   2.586 -0.8022  0.1737 -0.8500
   43phy    O11 1160   5.890   0.903   2.631 -0.4933 -0.1231  0.0695
   43phy    H1A 1161   5.871   0.992   2.606 -2.2390 -0.4944 -0.0918
   44phy    C35 1162   1.189   2.125   0.615 -0.2389 -0.6876 -0.2003
   44phy    C33 1163   1.177   1.981   0.577  0.2813 -0.0712  0.1648
   44phy    C34 1164   1.046   1.935   0.634 -0.4993 -0.2856 -0.3736
   44phy    C32 1165   1.191   1.952   0.424 -0.2206  0.0737 -0.0526
   44phy    C31 1166   1.326   1.891   0.392 -0.5636  0.7532 -0.1132
   44phy    C30 1167   1.354   1.881   0.243  0.5082  0.2799  0.2191
   44phy    C28 1168   1.470   1.800   0.182 -0.0514  0.6789 -0.2528
   44phy    C29 1169   1.422   1.655   0.154  0.2932  0.0338  0.0183
   44phy    C27 1170   1.509   1.870   0.050 -0.6470  0.4413 -0.1134
   44phy    C26 1171   1.653   1.864  -0.002  0.6391 -0.2212  0.4585
   44phy    C25 1172   1.693   1.959  -0.115 -0.1446  0.6116  0.1501
   44phy    C23 1173   1.847   1.979  -0.118 -0.8026 -0.6126 -0.3217
   44phy    C24 1174   1.912   1.983  -0.257 -0.1701  0.0181  0.2080
   44phy    C22 1175   1.877   2.103  -0.029 -0.1831 -0.1133 -0.8313
   44phy    C21 1176   2.008   2.084   0.047  0.0010 -0.2723  0.1972
   44phy    C20 1177   2.048   2.224   0.095 -0.2343  0.1995 -0.0860
   44phy    C18 1178   2.004   2.283   0.235  0.2504  1.3120  0.3087
   44phy    O01 1179   1.863   2.268   0.251  0.8215  0.2895 -0.3266
   44phy    H01 1180   1.830   2.328   0.315 -0.7081  0.0194 -0.8157
   44phy    C19 1181   2.043   2.431   0.216 -0.2310  0.0987  0.3840
   44phy    C13 1182   2.083   2.215   0.354  0.2470  0.2739 -0.1134
   44phy     H3 1183   2.035   2.114   0.353 -0.7984  0.7417 -1.0086
   44phy    O33 1184   2.222   2.174   0.342 -0.3623  0.4460  0.0076
   44phy    H1B 1185   2.263   2.202   0.422 -0.7197  1.1561 -0.0462
   44phy    C12 1186   2.028   2.224   0.500  0.2410  0.1693 -0.4800
   44phy    O11 1187   2.066   2.329   0.585 -0.4305 -0.0341  0.0663
   44phy    H1A 1188   2.157   2.345   0.568 -0.1928 -0.4434  0.8791
   45phy    C35 1189   1.340   2.173   1.408  0.2036  0.0098  0.5439
   45phy    C33 1190   1.418   2.304   1.425  0.2968  0.3535  0.5986
   45phy    C34 1191   1.475   2.359   1.293 -0.0635 -0.4647 -0.1124
   45phy    C32 1192   1.325   2.394   1.504  0.1289  0.1686  0.4525
   45phy    C31 1193   1.396   2.509   1.582 -0.0571  0.0182  0.3945
   45phy    C30 1194   1.290   2.591   1.653  0.1661  0.3720  0.0963
   45phy    C28 1195   1.322   2.688   1.771 -0.3406  0.1365  0.1011
   45phy    C29 1196   1.341   2.835   1.730 -0.1926 -0.5117  0.2623
   45phy    C27 1197   1.205   2.668   1.864 -0.0972 -0.9532  0.0308
   45phy    C26 1198   1.233   2.676   2.014  0.2870  0.7159  0.1267
   45phy    C25 1199   1.104   2.638   2.086  0.4417  0.3080  0.4661
   45phy    C23 1200   1.113   2.651   2.239 -0.1208 -0.1306 -0.3294
   45phy    C24 1201   0.982   2.698   2.278  0.3217 -0.3956 -0.5877
   45phy    C22 1202   1.158   2.522   2.308 -0.2030  0.1432 -0.0470
   45phy    C21 1203   1.247   2.541   2.428 -0.3566  0.0014 -0.4692
   45phy    C20 1204   1.312   2.411   2.492  0.5666  0.0065  0.2545
   45phy    C18 1205   1.446   2.421   2.584 -0.1308 -0.5744  0.3645
   45phy    O01 1206   1.409   2.489   2.702 -0.0214 -0.2436 -0.4517
   45phy    H01 1207   1.486   2.531   2.737  1.6034 -0.7078 -3.1375
   45phy    C19 1208   1.459   2.270   2.622 -0.2394 -0.0858  0.0264
   45phy    C13 1209   1.580   2.481   2.519 -0.6256  0.2776  0.4523
   45phy     H3 1210   1.603   2.425   2.424 -1.0903  0.7295  0.0721
   45phy    O33 1211   1.693   2.444   2.600 -0.0848 -0.6408 -0.3526
   45phy    H1B 1212   1.773   2.485   2.573  0.7972 -0.9213  1.6595
   45phy    C12 1213   1.591   2.628   2.469 -0.0897  0.1496 -0.3945
   45phy    O11 1214   1.580   2.716   2.574 -0.2941  0.1696  0.0599
   45phy    H1A 1215   1.516   2.777   2.544 -1.5736 -0.8352  0.6151
   46phy    C35 1216   2.548   3.320   1.770 -1.2142 -0.4929  0.3072
   46phy    C33 1217   2.595   3.207   1.857  0.1295 -0.2726  0.0390
   46phy    C34 1218   2.744   3.220   1.879 -0.2458 -0.0781  0.0675
   46phy    C32 1219   2.509   3.190   1.983  0.0397  0.0765  0.0330
   46phy    C31 1220   2.375   3.113   1.994  0.2351 -0.7278  0.2663
   46phy    C30 1221   2.340   3.078   2.145 -0.0457  0.2345 -0.6179
   46phy    C28 1222   2.207   3.000   2.166  0.1787 -0.3363 -0.8189
   46phy    C29 1223   2.234   2.849   2.165  0.0135  0.1469 -0.3964
   46phy    C27 1224   2.172   3.034   2.313 -0.3351 -0.4288 -0.1373
   46phy    C26 1225   2.025   3.040   2.353  0.6236 -0.4411 -0.1127
   46phy    C25 1226   1.995   3.088   2.496  0.3936  0.6268  0.4505
   46phy    C23 1227   1.847   3.108   2.523 -0.2492 -0.2322  0.6897
   46phy    C24 1228   1.761   2.983   2.540 -0.0380  0.4431 -0.4185
   46phy    C22 1229   1.843   3.179   2.660  0.0061  0.6234  0.0603
   46phy    C21 1230   1.738   3.286   2.674  0.2034  0.9386  0.3731
   46phy    C20 1231   1.711   3.331   2.817 -0.7082 -0.0085 -0.5852
   46phy    C18 1232   1.608   3.447   2.850  0.6451  0.3452 -0.2744
   46phy    O01 1233   1.484   3.416   2.779  0.1947 -0.4208  0.0968
   46phy    H01 1234   1.440   3.499   2.776 -0.6362 -0.5183  3.8924
   46phy    C19 1235   1.582   3.428   3.003 -0.0990 -0.0832 -0.1034
   46phy    C13 1236   1.659   3.594   2.798 -0.2898  0.4570  0.2518
   46phy     H3 1237   1.682   3.590   2.688  1.6897  2.0985  0.5421
   46phy    O33 1238   1.786   3.631   2.845 -0.1285 -0.2879  0.6934
   46phy    H1B 1239   1.819   3.571   2.909 -1.4858 -1.4258  0.3717
   46phy    C12 1240   1.553   3.715   2.800  0.0206  0.1799  0.0480
   46phy    O11 1241   1.439   3.668   2.736  0.0974 -0.1526 -0.6080
   46phy    H1A 1242   1.374   3.736   2.737 -0.8581 -1.0331 -1.2399
   47phy    C35 1243   0.923   2.347   1.443  0.3003 -0.1816  0.2875
   47phy    C33 1244   0.799   2.400   1.522  0.1341  0.4730 -0.4740
   47phy    C34 1245   0.827   2.395   1.671  0.4599 -0.3820 -0.6018
   47phy    C32 1246   0.752   2.536   1.461 -0.3799  0.2083  0.0752
   47phy    C31 1247   0.604   2.578   1.478 -0.3901 -0.0127 -0.4513
   47phy    C30 1248   0.581   2.703   1.391  0.3285 -0.0487 -0.0427
   47phy    C28 1249   0.428   2.745   1.404  0.1587 -0.5780 -0.5110
   47phy    C29 1250   0.390   2.819   1.530  0.2428 -0.4237  0.0724
   47phy    C27 1251   0.395   2.830   1.279 -0.3218 -0.2155 -0.4067
   47phy    C26 1252   0.257   2.806   1.205 -0.5216  0.1780 -0.0521
   47phy    C25 1253   0.239   2.915   1.103 -0.1485  0.1278 -0.0872
   47phy    C23 1254   0.109   2.898   1.033  0.3182  0.0119 -0.0680
   47phy    C24 1255  -0.005   2.979   1.100  0.1839  0.3649  0.2355
   47phy    C22 1256   0.127   2.952   0.888 -0.5193 -0.0950 -0.6292
   47phy    C21 1257   0.053   2.860   0.789  0.6184 -0.1556 -0.0156
   47phy    C20 1258   0.054   2.901   0.643  0.2704  0.4038 -0.0154
   47phy    C18 1259  -0.043   2.835   0.540 -0.6429  0.3388  0.2749
   47phy    O01 1260  -0.013   2.695   0.536  0.1468  0.1072 -0.0479
   47phy    H01 1261   0.078   2.678   0.550  0.2388 -0.5915 -1.3311
   47phy    C19 1262   0.013   2.891   0.405  0.0089 -0.4396  0.3489
   47phy    C13 1263  -0.200   2.865   0.564 -0.9309 -0.1399  0.1518
   47phy     H3 1264  -0.218   2.813   0.661  0.7321 -0.9265  0.0689
   47phy    O33 1265  -0.243   2.995   0.608  0.1165  0.1089  0.1691
   47phy    H1B 1266  -0.164   3.046   0.603  0.1664 -0.0688 -1.4043
   47phy    C12 1267  -0.312   2.770   0.512  0.0522  0.2950 -0.5173
   47phy    O11 1268  -0.280   2.673   0.418  0.3759  0.3846 -0.4471
   47phy    H1A 1269  -0.200   2.635   0.449  0.1520 -2.1463 -2.6347
   48phy    C35 1270   1.521   3.125   2.278 -0.4729  0.1089 -0.4928
   48phy    C33 1271   1.504   3.052   2.145  0.2686 -0.2305  0.0552
   48phy    C34 1272   1.442   3.148   2.050 -0.4509 -0.4324  0.2041
   48phy    C32 1273   1.640   3.000   2.095  0.2674 -0.1654 -0.1723
   48phy    C31 1274   1.662   2.855   2.040  0.0109  0.6149  0.1878
   48phy    C30 1275   1.810   2.820   2.009  0.6543  0.5120 -0.3011
   48phy    C28 1276   1.825   2.690   1.918 -0.2315  0.3799  0.1120
   48phy    C29 1277   1.812   2.714   1.769  0.0632  0.0007  0.4915
   48phy    C27 1278   1.965   2.639   1.945 -0.2110  0.4482  0.2183
   48phy    C26 1279   1.994   2.494   1.976 -0.5537 -0.6522  0.0357
   48phy    C25 1280   2.142   2.462   1.982 -0.1290  0.3308  0.9398
   48phy    C23 1281   2.182   2.320   2.021  0.3060 -0.8150  0.0132
   48phy    C24 1282   2.245   2.251   1.896  0.4857  0.1684  0.1921
   48phy    C22 1283   2.293   2.319   2.132  0.3042 -0.1848  0.0819
   48phy    C21 1284   2.243   2.265   2.268  0.0206  0.2485  0.6667
   48phy    C20 1285   2.322   2.340   2.378  0.2420  0.1053 -0.0102
   48phy    C18 1286   2.241   2.397   2.507 -0.0795 -0.8222 -0.2592
   48phy    O01 1287   2.132   2.315   2.553 -0.1908  0.3893  0.0847
   48phy    H01 1288   2.161   2.229   2.576  0.7105  0.6426 -0.0677
   48phy    C19 1289   2.346   2.368   2.615 -0.0867  0.3116 -0.0520
   48phy    C13 1290   2.187   2.553   2.500  0.3495 -0.3331 -0.2422
   48phy     H3 1291   2.261   2.616   2.445 -1.1961  1.5290 -0.2976
   48phy    O33 1292   2.185   2.622   2.624 -0.6410  0.2410  0.0708
   48phy    H1B 1293   2.136   2.567   2.683 -2.2117  1.1583 -0.3115
   48phy    C12 1294   2.044   2.570   2.431 -0.2123  0.3778 -0.0204
   48phy    O11 1295   1.943   2.497   2.496  0.0959 -0.2763  0.6486
   48phy    H1A 1296   1.976   2.409   2.506  0.4442 -0.1978  0.2505
   49phy    C35 1297   1.110   1.864   1.879  0.3057 -0.1497  0.1517
   49phy    C33 1298   1.146   1.970   1.773  0.2077 -0.4335  0.1576
   49phy    C34 1299   1.020   1.993   1.692  0.1749 -0.5436  0.5707
   49phy    C32 1300   1.199   2.101   1.826  0.1517  0.4554  0.6045
   49phy    C31 1301   1.349   2.115   1.822  0.2629  0.3409  0.1235
   49phy    C30 1302   1.397   2.237   1.899  0.1759  0.1818  0.3905
   49phy    C28 1303   1.550   2.249   1.916 -0.4388 -0.2722 -0.2394
   49phy    C29 1304   1.614   2.359   1.822 -0.2536  0.0516 -0.5485
   49phy    C27 1305   1.587   2.282   2.062 -0.7818  0.3052 -0.0108
   49phy    C26 1306   1.655   2.164   2.131 -0.1866 -0.3560 -0.4534
   49phy    C25 1307   1.724   2.198   2.264  0.4590  1.1233  0.0838
   49phy    C23 1308   1.795   2.085   2.346  0.9007 -1.1063 -0.5054
   49phy    C24 1309   1.921   2.142   2.407  0.0095  0.1946  0.3149
   49phy    C22 1310   1.697   2.026   2.446  0.3765  0.0530 -0.2078
   49phy    C21 1311   1.715   1.880   2.498 -0.1406 -0.0811  0.0729
   49phy    C20 1312   1.594   1.851   2.592  0.0226 -0.0709  0.2980
   49phy    C18 1313   1.573   1.712   2.654 -0.4923 -0.1936 -0.5495
   49phy    O01 1314   1.692   1.679   2.731  0.2651 -0.1143 -0.1838
   49phy    H01 1315   1.679   1.595   2.771 -3.1646  0.0123 -0.7987
   49phy    C19 1316   1.461   1.757   2.750  0.0559  0.1640 -0.3730
   49phy    C13 1317   1.536   1.589   2.558 -0.2448  0.3428 -0.5299
   49phy     H3 1318   1.445   1.615   2.498 -1.7573 -2.1923  0.5211
   49phy    O33 1319   1.484   1.484   2.640  0.4563  0.2363 -0.8143
   49phy    H1B 1320   1.458   1.413   2.584 -1.0760  1.2190 -1.4268
   49phy    C12 1321   1.636   1.530   2.451  0.0004 -0.2868  0.1638
   49phy    O11 1322   1.756   1.472   2.505  0.7409  0.1651 -0.6384
   49phy    H1A 1323   1.822   1.538   2.514  0.6202 -0.0159  3.2530
   50phy    C35 1324   0.690   1.753   0.416 -0.0226  0.2814  0.0903
   50phy    C33 1325   0.597   1.862   0.461  0.0231  0.2190 -0.0663
   50phy    C34 1326   0.449   1.820   0.457 -0.3008 -0.1205 -0.2993
   50phy    C32 1327   0.647   1.917   0.590 -0.1385  0.0605  0.1858
   50phy    C31 1328   0.661   2.068   0.589 -0.6677  0.0129  0.7719
   50phy    C30 1329   0.680   2.138   0.727  0.3257 -0.0886  0.7133
   50phy    C28 1330   0.675   2.291   0.726  0.2182 -0.2289 -0.3323
   50phy    C29 1331   0.609   2.334   0.852  0.1088  0.0837  0.1777
   50phy    C27 1332   0.814   2.357   0.707  0.8834 -0.0718  0.1810
   50phy    C26 1333   0.809   2.489   0.619 -0.5531 -0.5349  0.1477
   50phy    C25 1334   0.953   2.525   0.570  0.6952  0.0676 -0.1844
   50phy    C23 1335   0.964   2.656   0.490 -0.0004 -0.3193  0.4974
   50phy    C24 1336   0.986   2.772   0.582  0.2838  0.2044  0.0358
   50phy    C22 1337   1.083   2.656   0.397 -0.3437  0.5678  0.3989
   50phy    C21 1338   1.042   2.623   0.257 -0.0947 -0.4318  0.2515
   50phy    C20 1339   1.162   2.631   0.166  0.0901  0.4902  0.1761
   50phy    C18 1340   1.142   2.598   0.015  0.0397 -0.2358 -0.2171
   50phy    O01 1341   1.083   2.465   0.004 -0.1111 -0.4344  0.3900
   50phy    H01 1342   0.994   2.476   0.033  0.2941 -0.2403  1.5843
   50phy    C19 1343   1.283   2.573  -0.040  0.1299 -0.3194  0.1742
   50phy    C13 1344   1.058   2.710  -0.071 -0.7838 -0.4150 -0.4715
   50phy     H3 1345   0.960   2.709  -0.017  0.6956 -0.0193  2.4416
   50phy    O33 1346   1.087   2.847  -0.046 -0.6112  0.4573  0.4229
   50phy    H1B 1347   1.173   2.862  -0.080  0.5402 -0.9982  2.4569
   50phy    C12 1348   0.993   2.700  -0.213  0.2828  0.0603 -0.0419
   50phy    O11 1349   0.951   2.569  -0.254 -0.1569  0.3465  0.3221
   50phy    H1A 1350   1.025   2.532  -0.298 -1.4959 -1.3760 -0.6279
   51phy    C35 1351   1.894   2.044   1.833  0.5072 -0.2273  0.2000
   51phy    C33 1352   1.873   1.930   1.736 -0.1012  0.0156 -0.2742
   51phy    C34 1353   1.865   1.802   1.812  0.3981 -0.4331 -0.0165
   51phy    C32 1354   1.756   1.945   1.635 -0.3969 -0.3344 -0.1643
   51phy    C31 1355   1.778   1.881   1.503 -0.7324 -0.4188  0.0827
   51phy    C30 1356   1.662   1.923   1.410 -0.2187 -0.2080 -0.1773
   51phy    C28 1357   1.653   1.848   1.276  0.5081 -0.2433 -0.4599
   51phy    C29 1358   1.557   1.723   1.295 -0.4116  0.2908  0.3352
   51phy    C27 1359   1.581   1.928   1.166 -0.5925 -0.5157  0.5488
   51phy    C26 1360   1.630   1.913   1.025 -0.2824  0.3473  0.4806
   51phy    C25 1361   1.561   2.006   0.925 -0.5489  0.0834 -0.2680
   51phy    C23 1362   1.612   2.014   0.783 -0.6465 -0.1868  0.3715
   51phy    C24 1363   1.539   1.909   0.702  0.0478 -0.1036 -0.0952
   51phy    C22 1364   1.565   2.154   0.731  0.1583 -0.0656 -0.0460
   51phy    C21 1365   1.620   2.210   0.601 -0.3124 -0.6250 -0.4140
   51phy    C20 1366   1.551   2.347   0.561  0.4266  0.2952 -0.7560
   51phy    C18 1367   1.582   2.395   0.419  0.5012 -0.6552 -0.0025
   51phy    O01 1368   1.724   2.412   0.402 -0.2986 -0.2104 -0.4242
   51phy    H01 1369   1.763   2.481   0.451 -1.5071 -1.0913  1.9809
   51phy    C19 1370   1.518   2.537   0.424  0.1230 -0.1144 -0.5467
   51phy    C13 1371   1.518   2.313   0.294 -0.1501  0.0117 -0.4728
   51phy     H3 1372   1.575   2.217   0.299 -0.5191 -0.2156 -0.6175
   51phy    O33 1373   1.390   2.261   0.311 -0.6050  0.2980 -0.3879
   51phy    H1B 1374   1.370   2.226   0.396 -1.7414 -1.8179 -1.4386
   51phy    C12 1375   1.550   2.325   0.142 -0.2383 -0.4113  0.1051
   51phy    O11 1376   1.666   2.402   0.124 -0.2183  0.0296 -0.0459
   51phy    H1A 1377   1.733   2.354   0.166  0.3697 -0.6643 -1.6881
   52phy    C35 1378   1.223   0.949   0.523 -0.6261 -0.3134 -0.2863
   52phy    C33 1379   1.282   0.998   0.651 -0.1244 -0.3364 -0.2947
   52phy    C34 1380   1.170   1.023   0.761  0.1455  0.2559  0.0851
   52phy    C32 1381   1.389   0.904   0.708 -0.3769 -0.1210  0.3536
   52phy    C31 1382   1.516   0.982   0.758  0.0711 -0.3054  0.2595
   52phy    C30 1383   1.648   0.901   0.776 -0.0582 -0.5881  0.2909
   52phy    C28 1384   1.769   0.963   0.847 -0.2613  0.4679  0.1134
   52phy    C29 1385   1.790   0.869   0.966  0.6433  0.1978 -0.2823
   52phy    C27 1386   1.894   0.974   0.760 -0.4508  0.4634 -0.3796
   52phy    C26 1387   1.904   1.098   0.673 -0.1624 -0.1281  0.0913
   52phy    C25 1388   2.026   1.100   0.584 -0.0153 -0.0614 -0.3725
   52phy    C23 1389   2.053   1.226   0.493  0.0253 -0.2919 -0.0992
   52phy    C24 1390   2.178   1.302   0.521  0.0763 -0.5512  0.2548
   52phy    C22 1391   2.065   1.184   0.351  0.0185 -0.1663  0.0848
   52phy    C21 1392   1.959   1.248   0.259 -0.4242 -0.0488 -0.8475
   52phy    C20 1393   1.970   1.193   0.115 -0.0026 -0.2697  0.2210
   52phy    C18 1394   1.862   1.224   0.005  0.6497 -0.4545 -0.5326
   52phy    O01 1395   1.740   1.168   0.047 -0.1972  0.0781  0.3919
   52phy    H01 1396   1.762   1.085   0.082 -0.7049 -0.4453 -0.4935
   52phy    C19 1397   1.912   1.139  -0.111 -0.1594  0.4851  0.2031
   52phy    C13 1398   1.848   1.380  -0.037 -0.0105 -0.1952  0.1467
   52phy     H3 1399   1.829   1.433   0.059  2.7830  2.0120 -0.3725
   52phy    O33 1400   1.966   1.458  -0.074  0.0587  0.2864 -0.3381
   52phy    H1B 1401   1.999   1.447  -0.161  0.5063  0.3758 -0.1820
   52phy    C12 1402   1.715   1.439  -0.096 -0.3988  0.2598  0.2652
   52phy    O11 1403   1.714   1.481  -0.229  0.7701  0.0318 -0.1142
   52phy    H1A 1404   1.724   1.405  -0.284  0.0263  0.9808 -1.6212
   53phy    C35 1405   0.695   3.812   0.952  0.5312  0.6060 -0.5621
   53phy    C33 1406   0.829   3.739   0.939  0.2587 -0.3771 -0.1584
   53phy    C34 1407   0.873   3.712   1.080 -1.0354 -0.1746 -0.0206
   53phy    C32 1408   0.809   3.605   0.865  0.1671 -0.3059 -0.5006
   53phy    C31 1409   0.928   3.541   0.794 -0.0778 -0.0464  0.1339
   53phy    C30 1410   0.890   3.404   0.739 -0.0944 -0.4743  0.4391
   53phy    C28 1411   1.006   3.326   0.672  0.1707  0.3125 -0.5170
   53phy    C29 1412   0.965   3.178   0.683  0.3289 -0.1517  0.2528
   53phy    C27 1413   1.020   3.356   0.524  0.3622  0.3256  0.2696
   53phy    C26 1414   1.167   3.383   0.487 -0.2971  0.1791  0.1419
   53phy    C25 1415   1.170   3.409   0.334 -0.3012  0.1769  0.3819
   53phy    C23 1416   1.311   3.431   0.279 -0.1339  0.1478 -0.2056
   53phy    C24 1417   1.305   3.396   0.130 -0.0885 -0.7761  0.2363
   53phy    C22 1418   1.361   3.573   0.312 -0.7782 -0.1945  0.2082
   53phy    C21 1419   1.512   3.589   0.285  0.4936  0.0992  0.1766
   53phy    C20 1420   1.571   3.718   0.336 -0.4918 -0.1742 -0.5583
   53phy    C18 1421   1.706   3.771   0.288 -0.1890  0.3134  0.9729
   53phy    O01 1422   1.809   3.670   0.307  0.1473 -0.2349  0.1817
   53phy    H01 1423   1.788   3.603   0.369  0.0657  1.5595  2.1781
   53phy    C19 1424   1.738   3.887   0.386  0.1659 -0.2576  0.1230
   53phy    C13 1425   1.706   3.807   0.128  0.5417  0.5960 -0.2154
   53phy     H3 1426   1.688   3.707   0.081 -1.0092  0.5548  0.4084
   53phy    O33 1427   1.593   3.875   0.065  0.0902 -0.3987  0.4512
   53phy    H1B 1428   1.589   3.969   0.074 -2.7956 -0.4921  1.1792
   53phy    C12 1429   1.837   3.823   0.040  0.4984 -0.0841  0.5027
   53phy    O11 1430   1.846   3.942  -0.038  0.0007  0.4643  0.4460
   53phy    H1A 1431   1.936   3.968  -0.035  0.1614  0.1132 -0.8307
   54phy    C35 1432   3.591   2.508   0.641  0.2431  0.3900 -0.0022
   54phy    C33 1433   3.503   2.495   0.763  0.3795 -0.4294 -0.2927
   54phy    C34 1434   3.513   2.358   0.817  0.1214 -0.1926  0.0336
   54phy    C32 1435   3.504   2.624   0.853 -0.0967  0.7024  0.1233
   54phy    C31 1436   3.370   2.654   0.924  0.5664  0.0517  0.1414
   54phy    C30 1437   3.373   2.785   1.006  0.7757  0.3758 -0.2011
   54phy    C28 1438   3.249   2.809   1.091 -0.3560  0.1450  0.0116
   54phy    C29 1439   3.285   2.872   1.225  0.0848  0.3577 -0.2201
   54phy    C27 1440   3.158   2.903   1.015 -0.1309  0.0647  0.3526
   54phy    C26 1441   3.029   2.833   0.967  0.1277  0.1666 -0.1362
   54phy    C25 1442   2.927   2.923   0.904 -0.1161 -0.3371  0.5839
   54phy    C23 1443   2.798   2.865   0.847  0.2825  0.0363  0.3500
   54phy    C24 1444   2.691   2.892   0.951 -0.1691 -0.0225 -0.0456
   54phy    C22 1445   2.744   2.956   0.736 -0.0263  0.2316  0.4333
   54phy    C21 1446   2.773   2.920   0.593 -0.4317 -0.0697  0.7130
   54phy    C20 1447   2.668   3.006   0.513 -0.1479 -0.2124  0.0951
   54phy    C18 1448   2.689   3.072   0.373  0.1003 -0.1200  0.1265
   54phy    O01 1449   2.812   3.144   0.377  0.1728  0.3410 -0.7946
   54phy    H01 1450   2.804   3.214   0.315 -2.8997  0.2860 -0.6381
   54phy    C19 1451   2.567   3.166   0.355 -0.0565 -0.4422 -0.2088
   54phy    C13 1452   2.694   2.965   0.251  0.5581  0.6588 -0.0251
   54phy     H3 1453   2.784   2.903   0.275  0.7760  0.4928 -1.2436
   54phy    O33 1454   2.596   2.858   0.251 -0.0293  0.1763  0.0009
   54phy    H1B 1455   2.635   2.773   0.248 -1.8024 -0.7028  0.4627
   54phy    C12 1456   2.753   2.998   0.105 -0.1439 -0.3528 -0.1476
   54phy    O11 1457   2.657   3.031   0.008 -0.1561 -0.3962  0.0513
   54phy    H1A 1458   2.696   3.039  -0.076 -2.1516  2.2853 -0.7575
   55phy    C35 1459   0.542   4.400   1.790 -0.0077  0.2677 -0.1835
   55phy    C33 1460   0.469   4.268   1.763  0.0485  0.2252 -0.3385
   55phy    C34 1461   0.509   4.156   1.862  0.0060  0.6785  0.2533
   55phy    C32 1462   0.319   4.300   1.733  1.1762 -0.0230  0.1667
   55phy    C31 1463   0.241   4.190   1.664 -0.1997  0.2736  0.3326
   55phy    C30 1464   0.101   4.237   1.621 -0.2430  0.2739 -0.0474
   55phy    C28 1465   0.033   4.155   1.512  0.0990  0.1173  1.0641
   55phy    C29 1466  -0.054   4.050   1.581 -0.3120 -0.6752  0.8765
   55phy    C27 1467  -0.065   4.246   1.438 -0.3005  0.0437  0.4197
   55phy    C26 1468  -0.061   4.227   1.288 -0.5852 -0.3153 -0.1945
   55phy    C25 1469  -0.146   4.335   1.223  0.1462 -0.4268 -0.1563
   55phy    C23 1470  -0.184   4.291   1.078  0.3505 -0.8493 -0.0074
   55phy    C24 1471  -0.318   4.234   1.058  0.0367  0.1212  0.2838
   55phy    C22 1472  -0.158   4.423   0.992  0.0474 -0.3655 -0.3116
   55phy    C21 1473  -0.131   4.401   0.846  0.0744  0.4383 -0.2811
   55phy    C20 1474  -0.156   4.522   0.750  0.3162 -0.4005  0.0517
   55phy    C18 1475  -0.113   4.519   0.599 -0.3232  0.4771  0.5825
   55phy    O01 1476   0.017   4.458   0.574 -0.2460  0.1381 -0.3658
   55phy    H01 1477   0.062   4.495   0.501  0.9536 -2.5631 -1.1463
   55phy    C19 1478  -0.104   4.672   0.559 -0.4555  0.5940 -0.0355
   55phy    C13 1479  -0.219   4.435   0.510 -0.3695  0.5980  0.3648
   55phy     H3 1480  -0.222   4.335   0.560 -0.1574  0.3590 -0.0938
   55phy    O33 1481  -0.358   4.472   0.524  0.2668  0.2237  0.3212
   55phy    H1B 1482  -0.378   4.537   0.459 -0.4611  1.2399  1.5158
   55phy    C12 1483  -0.206   4.354   0.379 -0.1983 -0.0441  0.0513
   55phy    O11 1484  -0.290   4.397   0.277  0.1725 -0.4831  0.2427
   55phy    H1A 1485  -0.375   4.379   0.312 -0.2489  0.9268  0.0025
   56phy    C35 1486   3.515   2.787   2.388  0.0167 -0.5082  0.0188
   56phy    C33 1487   3.438   2.911   2.370  0.4204  0.0558  0.2993
   56phy    C34 1488   3.530   3.031   2.402  0.1157 -0.2158 -0.0495
   56phy    C32 1489   3.382   2.921   2.229  0.1180 -0.0884 -0.6107
   56phy    C31 1490   3.238   2.979   2.209  0.3815  0.3548  0.0081
   56phy    C30 1491   3.183   2.944   2.075 -0.2085 -0.5658 -0.2073
   56phy    C28 1492   3.034   2.948   2.047  0.7322  0.0485 -0.3519
   56phy    C29 1493   3.015   2.978   1.898  0.2151  0.0352  0.1973
   56phy    C27 1494   2.964   2.817   2.087 -0.1981 -0.0668 -0.1242
   56phy    C26 1495   2.827   2.828   2.148  0.3448  0.4960 -0.0519
   56phy    C25 1496   2.780   2.685   2.203 -0.0252  0.2294  0.0368
   56phy    C23 1497   2.636   2.688   2.259  0.3454 -0.7504 -1.0388
   56phy    C24 1498   2.568   2.552   2.239 -0.6292 -0.5180  0.0521
   56phy    C22 1499   2.638   2.715   2.411  0.3465 -0.2652 -0.5320
   56phy    C21 1500   2.508   2.788   2.469 -0.1499 -0.2560 -0.2085
   56phy    C20 1501   2.494   2.775   2.620 -0.1992 -0.0432  0.0470
   56phy    C18 1502   2.397   2.867   2.702  0.2217  0.4108  0.1536
   56phy    O01 1503   2.265   2.851   2.646 -0.0162  0.2223 -0.0162
   56phy    H01 1504   2.254   2.760   2.625 -0.1474  0.0943  0.5836
   56phy    C19 1505   2.390   2.802   2.841 -0.2957  0.4499 -0.0901
   56phy    C13 1506   2.443   3.020   2.695 -0.3012  0.3917 -0.5530
   56phy     H3 1507   2.470   3.041   2.589 -0.6328  0.4579 -0.6260
   56phy    O33 1508   2.566   3.037   2.759  0.0612 -0.4926 -0.5083
   56phy    H1B 1509   2.569   3.108   2.821 -1.4071 -1.6234  0.9438
   56phy    C12 1510   2.335   3.134   2.735  0.4474  0.1101 -0.2214
   56phy    O11 1511   2.369   3.264   2.691 -0.1902 -0.1420  0.3498
   56phy    H1A 1512   2.293   3.318   2.685 -0.1364 -0.2216 -1.5954
   57phy    C35 1513   1.405   3.416   1.248 -0.2799  0.3049  0.0639
   57phy    C33 1514   1.298   3.317   1.214 -0.3580  1.2827  0.6438
   57phy    C34 1515   1.325   3.213   1.327  0.0959 -0.1742  0.6886
   57phy    C32 1516   1.161   3.377   1.198  0.0460  0.2591  0.1482
   57phy    C31 1517   1.046   3.283   1.161  0.3879 -0.0968  0.1475
   57phy    C30 1518   0.906   3.334   1.196  0.2899 -0.2143 -0.5133
   57phy    C28 1519   0.786   3.237   1.169  0.6304 -0.0860  0.0868
   57phy    C29 1520   0.772   3.143   1.289 -0.1298  0.0849 -0.2753
   57phy    C27 1521   0.651   3.308   1.156  0.4501  0.2500 -0.6329
   57phy    C26 1522   0.570   3.278   1.034  0.1105 -0.9026  0.4115
   57phy    C25 1523   0.439   3.359   1.052 -0.1517 -0.0287  0.1609
   57phy    C23 1524   0.346   3.366   0.930 -0.4246  0.2113  0.2880
   57phy    C24 1525   0.194   3.365   0.967  0.2630 -0.3739 -0.0529
   57phy    C22 1526   0.380   3.488   0.844  0.2551  0.2178  0.0025
   57phy    C21 1527   0.464   3.464   0.716  0.1986 -0.2461  0.0401
   57phy    C20 1528   0.473   3.596   0.633 -0.2446  0.5165  0.1441
   57phy    C18 1529   0.562   3.589   0.506 -0.6793  0.6556 -0.4505
   57phy    O01 1530   0.705   3.549   0.536  0.2624  0.1027  0.1620
   57phy    H01 1531   0.711   3.565   0.628  1.1367 -0.1423  0.1498
   57phy    C19 1532   0.562   3.735   0.463 -0.3880 -0.4943 -0.3453
   57phy    C13 1533   0.507   3.488   0.389 -0.3694  0.0232  0.5986
   57phy     H3 1534   0.522   3.383   0.425 -1.0864 -0.4009 -0.2853
   57phy    O33 1535   0.367   3.477   0.359 -0.0859  0.3882 -0.2197
   57phy    H1B 1536   0.316   3.553   0.378  0.9182  0.8205  0.8373
   57phy    C12 1537   0.595   3.446   0.261  0.2082  0.0213  0.1775
   57phy    O11 1538   0.729   3.465   0.275 -0.3082  0.2910 -0.3924
   57phy    H1A 1539   0.750   3.482   0.365 -1.3580  0.0183 -0.0898
   58phy    C35 1540   0.877   2.974   1.685 -0.3011 -0.5830 -0.9762
   58phy    C33 1541   0.992   3.064   1.659  0.1839  0.3727  0.3294
   58phy    C34 1542   1.054   3.046   1.518 -0.0097 -0.2989 -0.7655
   58phy    C32 1543   0.951   3.211   1.686 -0.5091 -0.0377  0.0528
   58phy    C31 1544   1.066   3.285   1.756  0.1409  0.1520 -0.0708
   58phy    C30 1545   1.025   3.422   1.807 -0.6663 -0.1942 -0.2522
   58phy    C28 1546   1.146   3.493   1.873 -0.7182 -0.0503  0.8681
   58phy    C29 1547   1.203   3.611   1.795 -0.5719  0.6469  0.0984
   58phy    C27 1548   1.103   3.537   2.017 -0.2890  0.1807 -0.0669
   58phy    C26 1549   1.221   3.542   2.116 -0.1319 -0.4167 -0.1408
   58phy    C25 1550   1.187   3.541   2.264 -0.2707 -0.0728 -0.3916
   58phy    C23 1551   1.301   3.530   2.365 -0.1574  0.5400  0.3589
   58phy    C24 1552   1.360   3.667   2.410  0.4247  0.2295 -0.8982
   58phy    C22 1553   1.230   3.463   2.486 -0.0652 -0.0066 -0.2738
   58phy    C21 1554   1.293   3.338   2.546 -0.2665 -0.1012  0.3517
   58phy    C20 1555   1.211   3.278   2.665 -0.2297  0.1945  0.3232
   58phy    C18 1556   1.279   3.168   2.761  0.1320  0.1881 -0.5957
   58phy    O01 1557   1.425   3.173   2.751 -0.1738 -0.4057 -0.2279
   58phy    H01 1558   1.443   3.265   2.748 -0.1091 -0.4332 -0.7562
   58phy    C19 1559   1.248   3.220   2.906 -0.1361  0.2912 -0.2115
   58phy    C13 1560   1.222   3.019   2.733  0.3792  0.5157 -0.5555
   58phy     H3 1561   1.110   3.022   2.730  0.2609  1.7656  2.2005
   58phy    O33 1562   1.242   2.927   2.842 -0.1826 -0.1500  0.4744
   58phy    H1B 1563   1.333   2.908   2.846 -0.2154 -0.1371  1.4562
   58phy    C12 1564   1.276   2.949   2.606  0.3503  0.3604  0.0151
   58phy    O11 1565   1.412   2.933   2.593  0.3088  0.3005 -0.0301
   58phy    H1A 1566   1.448   3.015   2.622  0.0537  1.3133 -2.4124
   59phy    C35 1567   1.344   2.302   0.957  0.4735 -0.0571 -0.3526
   59phy    C33 1568   1.250   2.416   0.927  0.0550  0.0546 -0.3923
   59phy    C34 1569   1.122   2.422   1.014  0.0331 -0.0528  0.2564
   59phy    C32 1570   1.334   2.548   0.924  0.3770  0.3642 -0.2943
   59phy    C31 1571   1.288   2.660   0.828 -0.5539 -0.3567  0.2491
   59phy    C30 1572   1.363   2.792   0.842 -0.0881  0.1743 -0.5339
   59phy    C28 1573   1.313   2.896   0.742  0.3052  0.3519 -0.7305
   59phy    C29 1574   1.255   3.010   0.825  0.4525 -0.4673 -0.1327
   59phy    C27 1575   1.419   2.949   0.641  0.6158  0.6848  0.1028
   59phy    C26 1576   1.411   2.886   0.499  0.5975  0.1270  0.8254
   59phy    C25 1577   1.489   2.972   0.400  0.3272  0.3364  0.0554
   59phy    C23 1578   1.488   2.922   0.256  0.3558  0.1856 -0.2991
   59phy    C24 1579   1.382   2.988   0.161 -0.0149  0.0527 -0.4441
   59phy    C22 1580   1.630   2.943   0.202  0.7508  0.1966  0.2712
   59phy    C21 1581   1.685   2.851   0.096 -0.2799  0.0856 -0.1222
   59phy    C20 1582   1.831   2.891   0.073  0.0081  0.9025 -0.0023
   59phy    C18 1583   1.930   2.822  -0.034 -0.7847 -0.9489 -0.1242
   59phy    O01 1584   1.941   2.681  -0.008 -0.2216  0.5164 -0.2945
   59phy    H01 1585   1.862   2.634  -0.023  0.5265 -1.4895  1.4997
   59phy    C19 1586   2.070   2.888  -0.005  0.0445  0.4139 -0.6583
   59phy    C13 1587   1.883   2.847  -0.182  0.1341 -0.0899 -0.2131
   59phy     H3 1588   1.808   2.766  -0.198 -0.7909  0.5815  0.6092
   59phy    O33 1589   1.798   2.956  -0.214  0.3700  0.0741 -0.2424
   59phy    H1B 1590   1.843   3.013  -0.273  1.6885  0.8317  1.4285
   59phy    C12 1591   1.950   2.802  -0.315  0.2340 -0.5152 -0.0656
   59phy    O11 1592   2.017   2.911  -0.373  0.0919  0.1161 -0.0585
   59phy    H1A 1593   2.099   2.883  -0.409  0.0283  0.4024 -0.4418
   60phy    C35 1594   5.045   0.474   1.450  0.5752 -0.4522  0.5184
   60phy    C33 1595   4.988   0.337   1.432  0.1858  0.1319  0.3189
   60phy    C34 1596   4.898   0.314   1.549 -0.2949  0.4392  0.1102
   60phy    C32 1597   4.912   0.334   1.294 -0.0912  0.3182  0.3621
   60phy    C31 1598   4.955   0.209   1.213 -0.7734 -0.0627  0.2588
   60phy    C30 1599   4.896   0.219   1.069  0.0926  0.5039 -0.1513
   60phy    C28 1600   4.907   0.088   0.978 -0.2547  0.6377  0.2137
   60phy    C29 1601   4.787  -0.005   0.996  0.0477 -0.3286 -0.6474
   60phy    C27 1602   4.919   0.138   0.832 -0.3610 -0.1758  0.2823
   60phy    C26 1603   5.015   0.047   0.749  0.4210  0.2069 -0.7380
   60phy    C25 1604   5.059   0.105   0.614  0.6995  0.4180  0.1785
   60phy    C23 1605   5.171   0.035   0.533  0.5067  0.0769 -0.0165
   60phy    C24 1606   5.115  -0.010   0.394  0.3613 -0.0536  0.3257
   60phy    C22 1607   5.288   0.139   0.514 -0.2040  0.1315 -0.2423
   60phy    C21 1608   5.431   0.083   0.505  0.1962 -0.2573 -0.3112
   60phy    C20 1609   5.536   0.189   0.551 -0.2851 -0.3237  0.2995
   60phy    C18 1610   5.688   0.165   0.530 -0.4009 -0.2658  0.3205
   60phy    O01 1611   5.733   0.046   0.599  0.3196  0.2431  0.1926
   60phy    H01 1612   5.822   0.033   0.570 -0.1279  1.6347 -2.0786
   60phy    C19 1613   5.746   0.288   0.607  0.1188  0.4860 -0.1715
   60phy    C13 1614   5.741   0.161   0.376 -0.4378 -0.5410  0.0462
   60phy     H3 1615   5.682   0.075   0.335 -1.2810 -0.5001  1.1310
   60phy    O33 1616   5.695   0.258   0.276  0.0122 -0.3361  0.3810
   60phy    H1B 1617   5.605   0.242   0.253  0.3880 -1.7451 -0.2172
   60phy    C12 1618   5.876   0.098   0.330  0.0607 -0.3362 -0.3081
   60phy    O11 1619   5.936   0.010   0.422 -0.2874  0.2111  0.0213
   60phy    H1A 1620   6.030   0.018   0.418 -0.1947 -1.1862 -1.7723
   61phy    C35 1621   0.303   5.055   2.211 -0.0420  0.5197 -0.1469
   61phy    C33 1622   0.384   5.033   2.083  0.2223 -0.0802 -0.5806
   61phy    C34 1623   0.303   5.077   1.961 -0.0255  0.7485  0.0705
   61phy    C32 1624   0.516   5.113   2.079  0.1585  0.8359 -0.4310
   61phy    C31 1625   0.653   5.051   2.061 -0.4878  0.2715  0.0170
   61phy    C30 1626   0.773   5.132   2.026  0.3938 -0.0257  0.5821
   61phy    C28 1627   0.908   5.057   2.005 -0.0541 -0.7961  0.1698
   61phy    C29 1628   0.941   5.064   1.859  0.2988 -0.1329  0.7290
   61phy    C27 1629   1.009   5.117   2.111 -0.2121 -0.0319  0.4245
   61phy    C26 1630   1.092   5.009   2.181 -0.4634 -0.6384 -0.4406
   61phy    C25 1631   1.194   5.074   2.279 -0.1246  0.3683 -0.1012
   61phy    C23 1632   1.273   4.968   2.366  0.3221 -0.5152  0.3306
   61phy    C24 1633   1.409   5.035   2.401 -0.4008 -0.2273 -0.4444
   61phy    C22 1634   1.194   4.914   2.484  0.5790  0.7481 -0.1361
   61phy    C21 1635   1.229   4.777   2.551  0.0640 -0.1632  0.4791
   61phy    C20 1636   1.120   4.735   2.644  0.2978 -0.4783  0.0218
   61phy    C18 1637   1.137   4.605   2.732  1.0302  0.6606 -0.0315
   61phy    O01 1638   1.262   4.598   2.798  0.3617  0.5545 -0.3222
   61phy    H01 1639   1.291   4.678   2.835  1.4760  0.2356 -0.4693
   61phy    C19 1640   1.038   4.644   2.848  0.0206 -0.2167  0.4811
   61phy    C13 1641   1.113   4.464   2.654  0.9903 -0.0035  0.7690
   61phy     H3 1642   1.010   4.472   2.611  0.2597 -1.1371  2.2115
   61phy    O33 1643   1.095   4.359   2.749  0.4033 -0.2786 -0.7859
   61phy    H1B 1644   1.034   4.295   2.720 -0.1166 -0.3396  0.4064
   61phy    C12 1645   1.220   4.416   2.549 -0.1614 -0.1122 -0.2460
   61phy    O11 1646   1.348   4.393   2.598  0.3001  0.2572 -0.3169
   61phy    H1A 1647   1.362   4.462   2.659 -0.5528  1.1128 -1.0560
   62phy    C35 1648   0.817   4.738   1.596 -0.2427  0.4879  0.2157
   62phy    C33 1649   0.695   4.821   1.578  0.3892 -0.4492 -0.2479
   62phy    C34 1650   0.617   4.798   1.706 -0.4779 -0.3765  0.0485
   62phy    C32 1651   0.715   4.971   1.554  0.5115 -0.2774 -0.1504
   62phy    C31 1652   0.703   5.032   1.414  0.1756 -0.5659 -0.1700
   62phy    C30 1653   0.736   5.183   1.411 -0.5207 -0.1259 -0.5264
   62phy    C28 1654   0.747   5.250   1.272 -0.0378  0.3446 -0.5528
   62phy    C29 1655   0.736   5.407   1.285 -0.4871  0.0433  0.1822
   62phy    C27 1656   0.870   5.204   1.189  0.2892 -0.1647 -0.1836
   62phy    C26 1657   0.851   5.202   1.039 -0.1966 -0.1059 -0.2612
   62phy    C25 1658   0.975   5.148   0.968 -0.3498  0.1253  0.0694
   62phy    C23 1659   0.992   5.145   0.816  0.0443  0.4118  0.0707
   62phy    C24 1660   1.074   5.268   0.778 -0.1158 -0.0352 -0.1414
   62phy    C22 1661   1.074   5.017   0.779 -0.2132 -0.4196 -0.0046
   62phy    C21 1662   1.006   4.930   0.671  0.1478  0.1211 -0.4273
   62phy    C20 1663   1.069   4.788   0.658  0.1935 -0.3258 -0.7244
   62phy    C18 1664   0.985   4.691   0.565  0.2260 -0.2279 -0.4342
   62phy    O01 1665   0.850   4.688   0.611 -0.4787  0.1976  0.3268
   62phy    H01 1666   0.817   4.600   0.607  2.0983 -0.9243  1.5788
   62phy    C19 1667   1.052   4.556   0.607 -0.0609  0.5131  0.2851
   62phy    C13 1668   0.991   4.733   0.415  0.0014 -0.5042 -0.3050
   62phy     H3 1669   0.925   4.824   0.412 -0.1540 -0.6055  0.1213
   62phy    O33 1670   1.102   4.795   0.367  0.1540  0.0920 -0.1074
   62phy    H1B 1671   1.168   4.730   0.352 -1.0588 -0.8808 -1.5098
   62phy    C12 1672   0.908   4.686   0.288  0.0850  0.8087  0.0594
   62phy    O11 1673   0.872   4.550   0.290 -0.2926 -0.4975 -0.2995
   62phy    H1A 1674   0.846   4.542   0.380  0.1144 -1.7234 -0.2888
   63phy    C35 1675   2.674   2.837   1.379  0.4994 -0.2328  0.0598
   63phy    C33 1676   2.804   2.862   1.448 -0.2930 -0.2102 -0.7094
   63phy    C34 1677   2.909   2.756   1.406 -0.3884  0.0550 -0.6163
   63phy    C32 1678   2.839   3.010   1.414 -0.1446  0.0095  0.0642
   63phy    C31 1679   2.948   3.064   1.518 -0.2057  0.6118  0.4823
   63phy    C30 1680   2.975   3.210   1.497  0.4300 -0.1762  0.2066
   63phy    C28 1681   3.051   3.284   1.611  0.7738  0.1102 -0.5762
   63phy    C29 1682   3.197   3.261   1.604 -1.0594 -0.0952 -0.5381
   63phy    C27 1683   3.017   3.436   1.599 -0.2368 -0.2946 -0.1772
   63phy    C26 1684   2.971   3.506   1.732  0.2869 -0.4724 -0.5808
   63phy    C25 1685   2.904   3.637   1.703 -0.2884 -0.7053  0.0729
   63phy    C23 1686   2.855   3.710   1.828  0.2423 -0.0014 -0.2595
   63phy    C24 1687   2.877   3.860   1.831  0.1907 -0.3432 -0.0831
   63phy    C22 1688   2.708   3.682   1.870  0.4020 -0.2150  0.0245
   63phy    C21 1689   2.670   3.661   2.015  1.2910 -0.2123  0.6095
   63phy    C20 1690   2.516   3.663   2.023 -0.1701 -0.2723  0.2351
   63phy    C18 1691   2.442   3.657   2.164 -0.0209 -0.1979 -0.0977
   63phy    O01 1692   2.525   3.726   2.259  0.1202  0.0149  0.5289
   63phy    H01 1693   2.544   3.813   2.229  1.0409 -0.0338  0.9592
   63phy    C19 1694   2.311   3.734   2.147  0.6171 -0.2555  0.3796
   63phy    C13 1695   2.426   3.502   2.220 -0.0373 -0.6798 -0.9623
   63phy     H3 1696   2.522   3.446   2.202  1.6851  0.7226  2.8203
   63phy    O33 1697   2.326   3.428   2.149 -0.2518  0.2116 -0.2105
   63phy    H1B 1698   2.337   3.432   2.056  0.1103  0.3037 -0.1658
   63phy    C12 1699   2.399   3.474   2.379 -0.1466 -0.3214  0.1159
   63phy    O11 1700   2.267   3.490   2.422 -0.0867 -0.0486 -0.7345
   63phy    H1A 1701   2.224   3.454   2.346  1.2798 -1.2726 -0.9658
   64phy    C35 1702   1.758   3.578   1.285 -0.8517  0.1528  0.0304
   64phy    C33 1703   1.689   3.707   1.317  0.1006  0.3270 -0.3093
   64phy    C34 1704   1.705   3.728   1.469 -0.1326  0.4564  0.4911
   64phy    C32 1705   1.741   3.829   1.236  0.1785 -0.7490 -0.2227
   64phy    C31 1706   1.635   3.925   1.192  0.5121 -0.3195 -0.0402
   64phy    C30 1707   1.678   4.048   1.107  0.3057  0.1986 -0.5351
   64phy    C28 1708   1.571   4.133   1.040 -0.3941  0.3494  0.1881
   64phy    C29 1709   1.541   4.259   1.126  0.0228  0.5467  0.7295
   64phy    C27 1710   1.602   4.168   0.896  0.1045 -0.4264  0.4417
   64phy    C26 1711   1.476   4.195   0.804  0.6874  0.2958  0.1796
   64phy    C25 1712   1.519   4.225   0.659 -0.1654  0.4478  0.5735
   64phy    C23 1713   1.406   4.258   0.562 -0.0159  0.4249 -0.0174
   64phy    C24 1714   1.399   4.409   0.550  0.2242  0.1021  0.3693
   64phy    C22 1715   1.427   4.188   0.428 -0.2217 -0.0357 -0.2854
   64phy    C21 1716   1.316   4.162   0.332 -0.0429  0.7735  0.5188
   64phy    C20 1717   1.365   4.075   0.212 -0.3985  0.1029 -0.2958
   64phy    C18 1718   1.302   4.107   0.068 -0.5362 -0.5534 -0.0539
   64phy    O01 1719   1.170   4.161   0.080  0.2141  0.5926  0.2351
   64phy    H01 1720   1.177   4.249   0.111  0.0717  0.1795  1.5315
   64phy    C19 1721   1.281   3.968   0.004  0.4797  0.0249 -0.3150
   64phy    C13 1722   1.391   4.202  -0.025  0.3579 -0.2433  0.1671
   64phy     H3 1723   1.405   4.295   0.036  0.7012  0.4006 -0.8773
   64phy    O33 1724   1.524   4.169  -0.030  0.1570  0.6736 -0.0592
   64phy    H1B 1725   1.569   4.232   0.022 -0.9258  0.2684  1.4563
   64phy    C12 1726   1.347   4.296  -0.147  0.2532 -0.7195  0.0361
   64phy    O11 1727   1.232   4.376  -0.132  0.4565 -0.1861  0.7947
   64phy    H1A 1728   1.210   4.398  -0.221 -1.5354  1.5630  1.6136
   65phy    C35 1729   1.980   0.478   0.892 -0.3810  0.5006 -0.2953
   65phy    C33 1730   2.051   0.466   1.026 -0.1244  0.4150  0.1493
   65phy    C34 1731   1.951   0.492   1.144  0.1450  0.0698 -0.0342
   65phy    C32 1732   2.151   0.346   1.018  0.0941  0.2328  0.1418
   65phy    C31 1733   2.264   0.359   1.116 -0.3013  0.8063 -0.1195
   65phy    C30 1734   2.327   0.223   1.153  0.5061  0.3766  0.3998
   65phy    C28 1735   2.416   0.236   1.277  0.5891  0.0911 -0.1170
   65phy    C29 1736   2.333   0.197   1.404 -0.0033 -0.2443 -0.1842
   65phy    C27 1737   2.515   0.117   1.273  0.3431 -0.3309 -0.3915
   65phy    C26 1738   2.647   0.128   1.196 -0.0456 -0.2570  0.5459
   65phy    C25 1739   2.695  -0.010   1.152 -0.0305  0.2827 -0.1793
   65phy    C23 1740   2.827  -0.012   1.075 -0.4327 -0.0235 -0.3642
   65phy    C24 1741   2.952  -0.042   1.167  0.0821 -0.3726 -0.4399
   65phy    C22 1742   2.833  -0.114   0.959  0.2948 -0.3685 -0.2566
   65phy    C21 1743   2.881  -0.059   0.829  0.1344 -0.1326  0.2237
   65phy    C20 1744   2.815  -0.141   0.716  0.7292 -0.5427  0.3245
   65phy    C18 1745   2.833  -0.095   0.569 -0.1579 -0.0162 -0.8817
   65phy    O01 1746   2.797   0.043   0.554  0.0848  0.0655  0.3639
   65phy    H01 1747   2.778   0.080   0.638 -0.2734 -0.9294  0.7367
   65phy    C19 1748   2.720  -0.168   0.495  0.3670  0.2690  0.1262
   65phy    C13 1749   2.979  -0.116   0.499  0.4332 -0.3008  0.0251
   65phy     H3 1750   3.050  -0.051   0.556  0.0080  0.5393 -0.3900
   65phy    O33 1751   3.041  -0.243   0.526 -0.2077 -0.2224  0.1988
   65phy    H1B 1752   3.134  -0.230   0.529 -0.3403  0.7435  0.3409
   65phy    C12 1753   3.032  -0.052   0.373 -0.1581 -0.1110  0.3834
   65phy    O11 1754   2.958   0.049   0.313 -0.2053  0.8036 -0.0737
   65phy    H1A 1755   2.902   0.079   0.383  0.1256  2.0641 -0.3327
   66phy    C35 1756   2.236   1.450   1.908 -0.4195  0.0341  0.0252
   66phy    C33 1757   2.189   1.508   1.776  0.0309 -0.1642  0.0043
   66phy    C34 1758   2.309   1.581   1.710 -0.5207  0.2233 -0.0806
   66phy    C32 1759   2.126   1.404   1.676  0.0477 -0.2351 -0.0057
   66phy    C31 1760   1.976   1.428   1.664 -0.2654 -0.2393  0.2188
   66phy    C30 1761   1.931   1.344   1.545  0.0058  0.2535  0.2194
   66phy    C28 1762   1.776   1.331   1.539  0.4935  0.2715 -0.0399
   66phy    C29 1763   1.732   1.393   1.410  0.0852 -0.2655 -0.0007
   66phy    C27 1764   1.730   1.183   1.534 -0.1979  0.2496 -0.7670
   66phy    C26 1765   1.674   1.136   1.674 -0.2796 -0.3436  0.3119
   66phy    C25 1766   1.615   0.995   1.676  0.9507  0.3587 -0.3509
   66phy    C23 1767   1.558   0.952   1.814 -0.1295 -0.1966 -0.1071
   66phy    C24 1768   1.412   0.940   1.802 -0.8358  0.4678  0.0128
   66phy    C22 1769   1.621   0.827   1.872 -0.1273  0.6464  0.3023
   66phy    C21 1770   1.664   0.835   2.020 -0.4425  0.1706  0.8394
   66phy    C20 1771   1.731   0.696   2.049  0.0032  0.3228  0.3736
   66phy    C18 1772   1.776   0.659   2.193  0.3376  0.4587 -0.2648
   66phy    O01 1773   1.665   0.684   2.283  0.4573  0.0633 -0.4635
   66phy    H01 1774   1.658   0.617   2.348  0.7621  0.6676  0.2057
   66phy    C19 1775   1.783   0.506   2.175  0.2218 -0.0896 -0.2934
   66phy    C13 1776   1.911   0.717   2.250 -0.3850 -0.6740 -0.3618
   66phy     H3 1777   1.993   0.715   2.174  0.9678  1.0768  0.9703
   66phy    O33 1778   1.968   0.643   2.360 -0.3070  0.3275 -0.0657
   66phy    H1B 1779   1.909   0.660   2.431 -2.0379 -0.5607 -1.2160
   66phy    C12 1780   1.906   0.865   2.300 -0.4179  0.0086  0.2847
   66phy    O11 1781   1.815   0.891   2.404 -0.0833  0.2925 -0.1920
   66phy    H1A 1782   1.733   0.907   2.362 -0.6347  1.2148  1.1781
   67phy    C35 1783   3.760   0.715   1.055 -0.1326 -0.0647 -0.0668
   67phy    C33 1784   3.851   0.805   0.972  0.2356  0.3712 -0.3385
   67phy    C34 1785   3.855   0.939   1.050  0.0355  0.1204  0.7204
   67phy    C32 1786   3.985   0.739   0.952 -0.3846  0.1767  0.4602
   67phy    C31 1787   4.012   0.684   0.810 -1.0171  0.1328  0.4153
   67phy    C30 1788   4.159   0.624   0.794  0.3220 -0.2498 -0.0255
   67phy    C28 1789   4.183   0.550   0.662  0.0707  0.5604 -0.1700
   67phy    C29 1790   4.331   0.545   0.632  0.3364 -0.4796 -0.5564
   67phy    C27 1791   4.126   0.404   0.657  0.8102  0.7155 -0.5038
   67phy    C26 1792   4.054   0.365   0.528  0.2693 -0.4849  0.1855
   67phy    C25 1793   4.031   0.218   0.516  0.7113  0.0938 -0.2468
   67phy    C23 1794   3.959   0.161   0.392 -0.4171 -0.1176  0.0933
   67phy    C24 1795   4.000   0.012   0.376 -0.5805 -0.2570 -0.2454
   67phy    C22 1796   3.799   0.171   0.400  0.0353  0.1546 -0.3080
   67phy    C21 1797   3.721   0.169   0.267 -0.2359 -0.3370  0.1106
   67phy    C20 1798   3.572   0.197   0.300 -0.4337 -1.1320  0.2459
   67phy    C18 1799   3.459   0.164   0.194 -0.2072  0.1720  0.3557
   67phy    O01 1800   3.484   0.223   0.065 -0.1674 -0.1086 -0.4666
   67phy    H01 1801   3.565   0.187   0.032  1.3277  0.0710  2.6045
   67phy    C19 1802   3.346   0.242   0.265 -0.2525  0.0961  0.4450
   67phy    C13 1803   3.429   0.006   0.179 -0.0167  0.4461  0.0563
   67phy     H3 1804   3.519  -0.032   0.123  0.2656  2.3428 -0.8318
   67phy    O33 1805   3.442  -0.073   0.296  0.1788 -0.5976 -0.3540
   67phy    H1B 1806   3.523  -0.120   0.295 -1.0939 -3.1102  2.3883
   67phy    C12 1807   3.333  -0.060   0.067  0.6194  0.2414 -0.4297
   67phy    O11 1808   3.364  -0.029  -0.063 -0.4122  0.1324  0.5741
   67phy    H1A 1809   3.305   0.038  -0.090  0.8119  0.3683 -1.7228
   68phy    C35 1810   2.506   3.573   0.721 -0.1662 -0.0547  0.3901
   68phy    C33 1811   2.491   3.661   0.846  0.3999 -0.7650  0.0908
   68phy    C34 1812   2.573   3.605   0.964 -0.8361  0.1090 -0.1518
   68phy    C32 1813   2.520   3.808   0.818  0.4187  0.1586 -0.1753
   68phy    C31 1814   2.427   3.914   0.878 -0.6070  0.1065 -0.0232
   68phy    C30 1815   2.480   4.055   0.874  0.3158 -0.8086  0.3499
   68phy    C28 1816   2.390   4.159   0.940  0.6507  0.3952  0.5855
   68phy    C29 1817   2.480   4.253   1.015  0.5401  0.4593 -0.2677
   68phy    C27 1818   2.325   4.249   0.837 -0.2226  0.2029  0.5040
   68phy    C26 1819   2.202   4.190   0.772 -0.5248 -0.2243 -0.1640
   68phy    C25 1820   2.151   4.263   0.645 -0.2907  0.1839 -0.3874
   68phy    C23 1821   2.053   4.183   0.552 -0.2939 -0.3551 -1.0539
   68phy    C24 1822   1.905   4.222   0.558  0.2657  0.0200 -0.5013
   68phy    C22 1823   2.099   4.194   0.410  0.3041 -0.2288  0.0597
   68phy    C21 1824   2.197   4.098   0.349  0.0703 -0.0174 -0.3157
   68phy    C20 1825   2.224   4.156   0.215 -0.0711 -0.2021 -0.1797
   68phy    C18 1826   2.328   4.093   0.109  0.2164  0.3670  0.2847
   68phy    O01 1827   2.438   4.037   0.180  0.0338 -0.0628 -0.1220
   68phy    H01 1828   2.455   4.102   0.245 -0.5059  0.3733 -0.4028
   68phy    C19 1829   2.382   4.215   0.035 -0.1616 -0.1077 -0.3550
   68phy    C13 1830   2.252   3.977   0.024 -0.4316 -0.1300 -0.0950
   68phy     H3 1831   2.223   3.899   0.100 -2.9262  0.2521 -0.5545
   68phy    O33 1832   2.119   4.001  -0.022 -0.2357 -0.6960  0.2897
   68phy    H1B 1833   2.114   4.093  -0.036  0.1841 -0.7005  0.0996
   68phy    C12 1834   2.327   3.867  -0.063 -0.3451 -0.1087  0.7195
   68phy    O11 1835   2.446   3.821  -0.016 -0.3729  0.4798  0.0865
   68phy    H1A 1836   2.466   3.872   0.060  0.3766 -1.8245  1.5346
   69phy    C35 1837   1.583   4.627   1.569  0.3313  0.2996 -0.2774
   69phy    C33 1838   1.646   4.602   1.430 -0.0719 -0.3475  0.3059
   69phy    C34 1839   1.628   4.733   1.348  0.0189  0.6948  0.1037
   69phy    C32 1840   1.794   4.579   1.441 -0.1879 -0.4170  0.1937
   69phy    C31 1841   1.840   4.431   1.437 -0.0211  0.3885 -0.1091
   69phy    C30 1842   1.992   4.414   1.420  0.1276  0.3386  0.3859
   69phy    C28 1843   2.050   4.269   1.420  0.5273 -0.3462 -0.3530
   69phy    C29 1844   2.029   4.191   1.296 -0.0324  0.3604 -0.4378
   69phy    C27 1845   2.195   4.268   1.477  0.2999  0.2651  0.1378
   69phy    C26 1846   2.225   4.138   1.561  0.0040 -0.3145 -0.4617
   69phy    C25 1847   2.370   4.109   1.591  0.1106  0.4627 -0.0912
   69phy    C23 1848   2.407   4.022   1.714 -0.0546 -0.5086  0.0394
   69phy    C24 1849   2.412   3.875   1.666  0.4197  0.3250 -0.6505
   69phy    C22 1850   2.541   4.067   1.775 -0.0546  0.3628 -0.3773
   69phy    C21 1851   2.526   4.071   1.927 -0.0810 -0.2599  0.0692
   69phy    C20 1852   2.646   4.112   2.002 -0.6572 -0.2714 -0.4464
   69phy    C18 1853   2.650   4.103   2.163  0.3734  0.2480 -0.4304
   69phy    O01 1854   2.632   3.966   2.195  0.1349  0.0753  0.0702
   69phy    H01 1855   2.682   3.940   2.271 -2.3065  0.5452  1.9490
   69phy    C19 1856   2.802   4.141   2.185 -0.2672  0.2801 -0.0844
   69phy    C13 1857   2.536   4.190   2.246  0.4085 -0.6254  0.1161
   69phy     H3 1858   2.531   4.293   2.202 -0.3908  0.0808  1.7894
   69phy    O33 1859   2.577   4.228   2.379 -0.2707 -0.0693 -0.1307
   69phy    H1B 1860   2.574   4.154   2.436  2.4620 -0.5513 -0.4840
   69phy    C12 1861   2.392   4.132   2.257  0.1376  0.3437 -0.6786
   69phy    O11 1862   2.294   4.226   2.296 -0.4602  0.0122  0.2276
   69phy    H1A 1863   2.337   4.305   2.320 -0.0394  0.1368 -0.8736
   70phy    C35 1864   1.252   5.017   1.420 -0.2021  0.4726  0.1045
   70phy    C33 1865   1.238   5.164   1.393 -0.1599  0.2247  0.1264
   70phy    C34 1866   1.186   5.235   1.515  0.0386  0.3562 -0.3888
   70phy    C32 1867   1.369   5.225   1.345  0.2683  0.0578  0.9159
   70phy    C31 1868   1.359   5.317   1.220  0.0285 -0.6486 -0.3278
   70phy    C30 1869   1.482   5.407   1.194  0.1626  0.7522  0.0525
   70phy    C28 1870   1.471   5.503   1.078  0.0783  0.5976 -0.0905
   70phy    C29 1871   1.512   5.647   1.110  0.4927 -0.1035  0.0560
   70phy    C27 1872   1.561   5.464   0.959  0.7499 -0.1676  0.4195
   70phy    C26 1873   1.495   5.467   0.816  0.3533 -0.0049 -0.6070
   70phy    C25 1874   1.598   5.477   0.701  0.4860  0.2770 -0.0800
   70phy    C23 1875   1.539   5.504   0.566 -0.4529 -0.0749  0.4888
   70phy    C24 1876   1.532   5.658   0.538 -0.4589  0.3411  0.2389
   70phy    C22 1877   1.639   5.451   0.471 -0.1014 -0.0670  0.3407
   70phy    C21 1878   1.589   5.369   0.348 -0.3328  0.2328  0.1429
   70phy    C20 1879   1.707   5.302   0.272  0.2278  0.2310 -0.8296
   70phy    C18 1880   1.684   5.232   0.135  0.0170  0.9205 -0.7169
   70phy    O01 1881   1.593   5.123   0.154  0.3633 -0.1719 -0.1392
   70phy    H01 1882   1.506   5.152   0.175  1.3839  2.2399  1.0635
   70phy    C19 1883   1.820   5.165   0.119  0.3552  0.0432  0.5906
   70phy    C13 1884   1.624   5.326   0.019 -0.4496  0.0855  0.2444
   70phy     H3 1885   1.516   5.338   0.045 -1.0074 -0.7789 -1.5349
   70phy    O33 1886   1.658   5.464   0.019 -0.3130 -0.2350 -0.7048
   70phy    H1B 1887   1.736   5.476  -0.032  0.3477  2.8134  0.7680
   70phy    C12 1888   1.571   5.268  -0.124  0.9128 -0.6353 -0.1561
   70phy    O11 1889   1.541   5.129  -0.121 -0.3419  0.0577  0.4735
   70phy    H1A 1890   1.581   5.093  -0.045 -0.3605 -0.3836  0.2777
   71phy    C35 1891   2.903   1.157   1.044 -0.2841 -0.0330 -0.5685
   71phy    C33 1892   2.960   1.018   1.067 -0.3225 -0.2229  0.4462
   71phy    C34 1893   3.051   1.026   1.187  0.0956  0.6876 -0.3863
   71phy    C32 1894   2.845   0.913   1.079  0.2623 -0.1332 -0.4502
   71phy    C31 1895   2.893   0.779   1.037  0.4476  0.4680  0.1652
   71phy    C30 1896   2.783   0.675   1.064 -0.0583 -0.0022  0.5270
   71phy    C28 1897   2.810   0.530   1.010  0.9030 -0.2833  0.3953
   71phy    C29 1898   2.887   0.443   1.112  0.5599  0.2640  0.0725
   71phy    C27 1899   2.675   0.465   0.976 -0.4544 -0.0695  0.1358
   71phy    C26 1900   2.681   0.363   0.868  0.4118  0.3311 -0.5998
   71phy    C25 1901   2.534   0.317   0.830  0.3451  0.3650 -0.1486
   71phy    C23 1902   2.537   0.214   0.713 -0.1053  0.4468  0.3048
   71phy    C24 1903   2.522   0.069   0.760 -0.5132  0.3976  0.0628
   71phy    C22 1904   2.429   0.252   0.608  0.4844 -0.5336 -0.2123
   71phy    C21 1905   2.465   0.220   0.458 -0.0151  0.4192 -0.0420
   71phy    C20 1906   2.352   0.223   0.351 -0.2505 -0.5187 -0.0663
   71phy    C18 1907   2.388   0.193   0.206 -0.0857 -0.0648 -0.0993
   71phy    O01 1908   2.476   0.297   0.157  0.1298 -0.1641 -0.8601
   71phy    H01 1909   2.448   0.386   0.168  2.5540  0.4534  1.5041
   71phy    C19 1910   2.258   0.222   0.128 -0.2631 -0.1277 -0.4584
   71phy    C13 1911   2.439   0.042   0.183  0.5020  0.2291  0.0145
   71phy     H3 1912   2.528   0.033   0.251  0.9175  1.3387 -0.3587
   71phy    O33 1913   2.358  -0.067   0.237  0.0934 -0.0581  0.8966
   71phy    H1B 1914   2.407  -0.124   0.293 -0.2198  0.2595  1.5188
   71phy    C12 1915   2.517  -0.016   0.058 -0.4857  0.3836  0.2762
   71phy    O11 1916   2.610  -0.121   0.085  0.6543 -0.3933 -0.0209
   71phy    H1A 1917   2.588  -0.169   0.163 -0.4554 -2.3292 -1.4122
   72phy    C35 1918   2.418   0.720   1.480  0.0741  0.3817  0.5520
   72phy    C33 1919   2.468   0.808   1.368  0.2277 -0.0597  0.1073
   72phy    C34 1920   2.618   0.834   1.389  0.2632  0.1068 -0.0176
   72phy    C32 1921   2.427   0.742   1.235  0.3368 -0.4675 -0.1765
   72phy    C31 1922   2.437   0.826   1.102 -0.1092  0.3504  0.1641
   72phy    C30 1923   2.386   0.731   0.986  0.7105 -0.8043 -0.6166
   72phy    C28 1924   2.386   0.774   0.840  0.0463 -0.3675  0.2305
   72phy    C29 1925   2.532   0.790   0.792 -0.8038  0.4550 -0.0108
   72phy    C27 1926   2.317   0.659   0.763  0.2687 -0.1436  0.1699
   72phy    C26 1927   2.239   0.691   0.637 -0.0467  0.0368 -0.2613
   72phy    C25 1928   2.159   0.569   0.586 -0.2539  0.6655 -0.0102
   72phy    C23 1929   2.099   0.587   0.448  0.0982  0.0795 -0.1913
   72phy    C24 1930   2.076   0.441   0.390  0.5302 -0.2253  0.4261
   72phy    C22 1931   1.969   0.675   0.443 -0.3009  0.2335  0.2127
   72phy    C21 1932   1.910   0.722   0.313  0.2023  0.1876  0.1546
   72phy    C20 1933   1.772   0.780   0.327  0.0283 -0.3103  0.5061
   72phy    C18 1934   1.694   0.819   0.199 -0.4874 -1.0179 -0.0493
   72phy    O01 1935   1.778   0.911   0.129 -0.2269 -0.6146  0.4034
   72phy    H01 1936   1.862   0.869   0.130 -0.0594 -0.2790  0.7802
   72phy    C19 1937   1.578   0.905   0.258 -0.4297 -0.7360 -0.4548
   72phy    C13 1938   1.637   0.699   0.113  0.1577  0.6108  0.2545
   72phy     H3 1939   1.729   0.640   0.088 -0.6692 -0.0112 -1.5118
   72phy    O33 1940   1.562   0.596   0.184  0.4245 -0.0174  0.3444
   72phy    H1B 1941   1.588   0.512   0.151  2.0845  1.1221 -1.5248
   72phy    C12 1942   1.599   0.700  -0.035 -0.2084 -0.3436  0.0606
   72phy    O11 1943   1.621   0.807  -0.126  0.2415  0.1078  0.0672
   72phy    H1A 1944   1.610   0.888  -0.080  2.6504 -1.0649  3.0117
   73phy    C35 1945   1.727   2.430   0.963  0.1812 -0.0328  0.0493
   73phy    C33 1946   1.801   2.541   0.884  0.0740 -0.2583 -1.4409
   73phy    C34 1947   1.703   2.600   0.792 -0.1497 -0.2803  0.0292
   73phy    C32 1948   1.880   2.646   0.966  0.8971  0.0980  0.2662
   73phy    C31 1949   2.026   2.610   1.004 -0.8369  0.0892  0.1539
   73phy    C30 1950   2.107   2.707   1.097  0.7515  0.2661 -0.4445
   73phy    C28 1951   2.258   2.703   1.109  0.3204 -0.2866 -0.5922
   73phy    C29 1952   2.300   2.846   1.139  0.3880  0.4680  0.1315
   73phy    C27 1953   2.319   2.586   1.190 -0.7640 -0.5789 -0.5174
   73phy    C26 1954   2.448   2.521   1.140  0.1058 -0.1907 -0.1159
   73phy    C25 1955   2.527   2.463   1.258  0.3057 -0.5351  0.1211
   73phy    C23 1956   2.650   2.373   1.237  0.6365 -0.0079 -0.5718
   73phy    C24 1957   2.749   2.399   1.347 -0.4102 -0.4495  0.4731
   73phy    C22 1958   2.621   2.223   1.246 -0.1711 -0.2957 -0.6317
   73phy    C21 1959   2.650   2.148   1.112  0.2113 -0.7241 -0.0922
   73phy    C20 1960   2.594   2.002   1.109 -0.2304 -0.1477 -0.1112
   73phy    C18 1961   2.614   1.900   0.987  0.1690 -0.3400 -0.2079
   73phy    O01 1962   2.579   1.971   0.864  0.0795  0.1913  0.6097
   73phy    H01 1963   2.636   1.933   0.800  0.1298  0.5344  0.4477
   73phy    C19 1964   2.534   1.768   1.005 -0.1965  0.0003  0.0826
   73phy    C13 1965   2.768   1.860   0.971  0.3063 -0.4938  0.3855
   73phy     H3 1966   2.821   1.956   0.946  1.6731 -0.8987  1.6077
   73phy    O33 1967   2.854   1.821   1.076 -0.3903  0.1277  0.7243
   73phy    H1B 1968   2.821   1.844   1.160 -1.1198 -2.2135  1.1463
   73phy    C12 1969   2.832   1.810   0.832 -0.2307  0.1875  0.5039
   73phy    O11 1970   2.748   1.825   0.719  0.2438  0.2508 -0.1459
   73phy    H1A 1971   2.797   1.803   0.642  1.3107  0.7815  0.3636
   74phy    C35 1972   4.022   2.316   2.889  0.0004  0.0548 -0.1247
   74phy    C33 1973   4.032   2.194   2.984 -0.2234  0.4842  0.1105
   74phy    C34 1974   4.147   2.101   2.953 -0.4470 -0.2490  0.5397
   74phy    C32 1975   4.031   2.238   3.133  0.2407 -0.3948 -0.5114
   74phy    C31 1976   3.929   2.165   3.224 -0.3614 -0.5737 -0.2988
   74phy    C30 1977   3.947   2.206   3.371 -0.2220 -0.0943  0.2531
   74phy    C28 1978   3.893   2.103   3.472 -0.0485 -0.0643  0.3360
   74phy    C29 1979   4.001   2.065   3.571  0.0570  0.3489 -0.2392
   74phy    C27 1980   3.762   2.142   3.543 -0.0468 -0.1021  0.7757
   74phy    C26 1981   3.648   2.034   3.541  0.0483 -0.1079  0.3736
   74phy    C25 1982   3.518   2.094   3.604  0.2609  0.7490  0.1772
   74phy    C23 1983   3.405   1.988   3.616  0.3878  0.6496  0.0009
   74phy    C24 1984   3.361   1.952   3.758  0.1463  0.4622  0.1792
   74phy    C22 1985   3.276   2.034   3.542  0.2688  0.0346  0.0751
   74phy    C21 1986   3.178   1.931   3.477 -0.0775  0.0871  0.0677
   74phy    C20 1987   3.047   2.005   3.430  0.2267  0.7345  0.2533
   74phy    C18 1988   2.927   1.925   3.361 -0.3110 -0.1593  0.0644
   74phy    O01 1989   2.975   1.849   3.246  0.2442 -0.3490  0.3572
   74phy    H01 1990   2.923   1.771   3.250  2.8478 -2.2310  1.0233
   74phy    C19 1991   2.839   2.033   3.294 -0.2170 -0.2115  0.1109
   74phy    C13 1992   2.846   1.831   3.461  0.0367  0.4664  0.5084
   74phy     H3 1993   2.928   1.777   3.515  0.8347 -0.0474 -1.1628
   74phy    O33 1994   2.776   1.879   3.577  0.0761  0.1111 -0.4325
   74phy    H1B 1995   2.750   1.969   3.568 -0.0342  0.0761 -0.4633
   74phy    C12 1996   2.785   1.695   3.410  0.4283  0.4284 -0.2239
   74phy    O11 1997   2.832   1.649   3.282 -0.2916  0.6527 -0.2247
   74phy    H1A 1998   2.775   1.584   3.245 -1.7450  1.6248  0.2484
   75phy    C35 1999   4.203   1.860   1.130 -0.3444 -0.0477  0.2132
   75phy    C33 2000   4.275   2.000   1.150 -0.3344 -0.0755  0.1749
   75phy    C34 2001   4.210   2.075   1.264  0.5667 -0.2374  0.1099
   75phy    C32 2002   4.427   1.969   1.149  0.1285 -0.0694 -0.0669
   75phy    C31 2003   4.527   2.083   1.138  0.1892 -0.3259 -0.6151
   75phy    C30 2004   4.665   2.014   1.140 -0.1045  0.1233  0.0106
   75phy    C28 2005   4.784   2.106   1.098 -0.5094  0.3327 -0.2551
   75phy    C29 2006   4.843   2.190   1.218 -0.2677  0.3041  0.0814
   75phy    C27 2007   4.887   2.017   1.022  0.0603  0.3752  0.9480
   75phy    C26 2008   4.906   2.064   0.878  0.0154  0.3966  0.3810
   75phy    C25 2009   5.007   1.976   0.803 -0.3770  0.6205  0.3671
   75phy    C23 2010   5.056   2.028   0.665 -0.1187 -0.0251 -0.4922
   75phy    C24 2011   5.200   2.090   0.675 -0.4522 -0.2034 -0.0495
   75phy    C22 2012   5.058   1.905   0.569 -0.1093  0.4480  0.0732
   75phy    C21 2013   5.030   1.943   0.423  0.0426  0.6215 -0.0948
   75phy    C20 2014   5.063   1.832   0.319 -0.2324 -0.2502 -0.1651
   75phy    C18 2015   5.062   1.874   0.166  0.6168 -0.5543 -0.7797
   75phy    O01 2016   4.934   1.934   0.133  0.1367  0.4082 -0.0884
   75phy    H01 2017   4.916   2.008   0.188 -0.0225  0.1185  0.2558
   75phy    C19 2018   5.073   1.730   0.109 -0.5677 -0.7801  0.2112
   75phy    C13 2019   5.185   1.970   0.113 -0.3826  0.7509 -0.4530
   75phy     H3 2020   5.172   2.067   0.168 -0.4342  0.0110  0.9006
   75phy    O33 2021   5.318   1.943   0.154  0.0788  0.4926  0.3311
   75phy    H1B 2022   5.375   2.002   0.109  0.3575 -1.5738 -2.2010
   75phy    C12 2023   5.178   2.042  -0.029  0.2865 -0.2587 -0.0665
   75phy    O11 2024   5.249   1.974  -0.131 -0.3208  0.3162 -0.8571
   75phy    H1A 2025   5.296   2.041  -0.176  2.3286 -2.2471 -2.2337
   76phy    C35 2026   4.083   1.554   1.419 -0.0984 -0.0895 -0.1021
   76phy    C33 2027   4.027   1.669   1.504 -0.5461 -0.7388 -0.1904
   76phy    C34 2028   4.108   1.800   1.477 -0.2054 -0.0683 -0.1810
   76phy    C32 2029   3.878   1.695   1.464 -0.7877  0.3708  0.2436
   76phy    C31 2030   3.791   1.773   1.557  0.1241  0.7068  0.3373
   76phy    C30 2031   3.647   1.784   1.511  0.7169  0.2963 -0.0617
   76phy    C28 2032   3.556   1.895   1.568  0.1819  0.0234  0.2638
   76phy    C29 2033   3.541   2.012   1.470  0.0283 -0.8354  0.2542
   76phy    C27 2034   3.419   1.841   1.607 -0.4280 -0.6000  0.5992
   76phy    C26 2035   3.355   1.902   1.732 -0.1726  0.0145 -0.2323
   76phy    C25 2036   3.236   1.815   1.783  0.2369 -0.2302  0.2431
   76phy    C23 2037   3.162   1.862   1.907 -0.4677 -0.4192  0.0872
   76phy    C24 2038   3.022   1.895   1.866  0.0994  0.1679 -0.3488
   76phy    C22 2039   3.164   1.754   2.019 -0.2632 -0.1051 -0.7822
   76phy    C21 2040   3.128   1.790   2.161 -0.0546 -0.4614 -0.1983
   76phy    C20 2041   3.104   1.665   2.246 -0.5077 -0.3233  0.3200
   76phy    C18 2042   3.068   1.688   2.398 -0.0048  0.6730  0.1389
   76phy    O01 2043   2.952   1.777   2.397  0.1161  0.5288  0.0391
   76phy    H01 2044   2.873   1.727   2.406  1.0297 -1.1760 -0.8687
   76phy    C19 2045   3.015   1.545   2.433  0.1824 -0.0097 -0.0000
   76phy    C13 2046   3.184   1.742   2.501 -0.0005 -0.0094  0.2581
   76phy     H3 2047   3.279   1.684   2.488  1.5603  2.3281  0.6724
   76phy    O33 2048   3.152   1.708   2.637  0.0405 -0.2566 -0.0578
   76phy    H1B 2049   3.235   1.705   2.679  0.6156  0.8160 -1.0494
   76phy    C12 2050   3.222   1.894   2.504 -0.7573  0.2431 -0.2055
   76phy    O11 2051   3.122   1.984   2.539 -0.0701 -0.0243 -0.1904
   76phy    H1A 2052   3.043   1.940   2.512  0.2316 -1.2885  0.8711
   77phy    C35 2053   3.543   0.216   1.297 -0.4785  0.3733 -0.0803
   77phy    C33 2054   3.476   0.088   1.234  0.2586 -0.2635 -0.3593
   77phy    C34 2055   3.421   0.011   1.346  0.3207  0.3103  0.0690
   77phy    C32 2056   3.362   0.113   1.135  0.2422  0.5065  0.4399
   77phy    C31 2057   3.376   0.177   0.992 -0.2624  0.2590  0.1903
   77phy    C30 2058   3.248   0.173   0.906 -0.0921 -0.7542 -0.3746
   77phy    C28 2059   3.256   0.229   0.761  0.0924  0.3927 -0.1286
   77phy    C29 2060   3.340   0.149   0.665 -0.3058 -0.8487  0.1043
   77phy    C27 2061   3.113   0.247   0.711 -0.0222 -0.0129  0.3564
   77phy    C26 2062   3.083   0.360   0.607  0.4004  0.6419  0.0401
   77phy    C25 2063   2.932   0.362   0.555  0.2318  0.5468 -0.0043
   77phy    C23 2064   2.907   0.447   0.425 -0.4003  0.5620 -0.0235
   77phy    C24 2065   2.940   0.367   0.298  0.0458 -0.5568  0.2702
   77phy    C22 2066   2.763   0.495   0.422  0.3605 -0.1323 -0.1917
   77phy    C21 2067   2.729   0.617   0.330  0.2977  0.1079  0.4225
   77phy    C20 2068   2.584   0.672   0.336 -0.0434  0.1928  0.3457
   77phy    C18 2069   2.526   0.742   0.200 -0.7694  0.2548 -0.4598
   77phy    O01 2070   2.627   0.828   0.144  0.2149  0.2437  0.1181
   77phy    H01 2071   2.584   0.909   0.124  0.8715  0.3751 -0.8320
   77phy    C19 2072   2.405   0.818   0.254  0.3772 -0.4366  0.0345
   77phy    C13 2073   2.480   0.624   0.098  0.2173 -0.0586 -0.1981
   77phy     H3 2074   2.573   0.564   0.082  0.9449  0.5562  1.5303
   77phy    O33 2075   2.401   0.516   0.154 -0.5315 -0.5778 -0.3116
   77phy    H1B 2076   2.310   0.534   0.161 -0.5000 -0.6289  0.2888
   77phy    C12 2077   2.478   0.632  -0.058  0.8116 -0.2236 -0.4421
   77phy    O11 2078   2.346   0.632  -0.105 -0.1348 -0.1324  0.4273
   77phy    H1A 2079   2.332   0.701  -0.167 -1.4003 -0.7610 -0.0256
   78phy    C35 2080   4.657   1.608   1.023  0.2646 -0.1336 -0.0141
   78phy    C33 2081   4.574   1.483   1.023 -0.1308  0.6207 -0.3790
   78phy    C34 2082   4.652   1.369   1.102 -0.3342  0.0043  0.0095
   78phy    C32 2083   4.433   1.501   1.080 -0.1227 -0.5453  0.1516
   78phy    C31 2084   4.321   1.416   1.029  0.9405  0.3915 -0.0266
   78phy    C30 2085   4.186   1.462   1.072  0.4979  0.0888  0.1279
   78phy    C28 2086   4.066   1.371   1.031  0.2153 -0.0721 -0.3515
   78phy    C29 2087   4.032   1.290   1.154  0.4098  0.3679  0.0026
   78phy    C27 2088   3.943   1.453   0.991 -0.2109  0.0650 -0.2326
   78phy    C26 2089   3.926   1.481   0.840  0.1125 -0.0382  0.2937
   78phy    C25 2090   3.814   1.581   0.806 -0.2965 -0.0128 -1.0834
   78phy    C23 2091   3.752   1.573   0.669  0.0246  0.0300 -0.2552
   78phy    C24 2092   3.612   1.622   0.692  0.0274 -0.6847  0.1673
   78phy    C22 2093   3.816   1.657   0.558 -0.3771 -0.2755  0.3614
   78phy    C21 2094   3.820   1.594   0.423  0.2295 -0.0927  0.6316
   78phy    C20 2095   3.865   1.696   0.314  0.1801  0.4572  0.4287
   78phy    C18 2096   3.846   1.666   0.162  0.2872 -0.2103 -0.2549
   78phy    O01 2097   3.910   1.539   0.139 -0.1604  0.3775 -0.3650
   78phy    H01 2098   3.863   1.484   0.080 -0.4625 -0.6131  0.7757
   78phy    C19 2099   3.919   1.781   0.093  0.0215  0.4830  0.0902
   78phy    C13 2100   3.694   1.660   0.113 -0.0060 -0.6727  0.4005
   78phy     H3 2101   3.655   1.578   0.179 -0.2363 -1.2047 -0.3877
   78phy    O33 2102   3.605   1.764   0.162  0.4309 -0.4805  0.0239
   78phy    H1B 2103   3.608   1.767   0.255  0.3117  0.7081 -0.0041
   78phy    C12 2104   3.652   1.580  -0.017  0.1031  0.1188 -0.3201
   78phy    O11 2105   3.743   1.476  -0.058  0.7504 -0.2032 -0.4168
   78phy    H1A 2106   3.704   1.427  -0.127 -1.5392  0.5476  0.2675
   79phy    C35 2107   3.475   0.603   1.276  0.2277  0.4224  0.3688
   79phy    C33 2108   3.403   0.658   1.151  0.2510 -0.0926  0.3879
   79phy    C34 2109   3.266   0.588   1.140  0.5544 -0.1644  0.4914
   79phy    C32 2110   3.416   0.814   1.164  0.7226  0.4432  0.4138
   79phy    C31 2111   3.390   0.898   1.038 -0.2261  0.0104  0.2417
   79phy    C30 2112   3.442   1.039   1.053 -0.3449  0.0674  0.2196
   79phy    C28 2113   3.420   1.143   0.939 -0.6359 -0.5780 -0.3549
   79phy    C29 2114   3.382   1.278   1.001 -0.6182 -0.0082  0.1630
   79phy    C27 2115   3.534   1.149   0.833 -0.1438  0.1504  0.0905
   79phy    C26 2116   3.494   1.152   0.683 -0.1161 -0.1530  0.6141
   79phy    C25 2117   3.597   1.200   0.579 -0.0699  0.3102 -0.3077
   79phy    C23 2118   3.565   1.186   0.428 -0.3228 -0.1515 -0.1346
   79phy    C24 2119   3.663   1.272   0.349  0.2752  0.0490 -0.1054
   79phy    C22 2120   3.566   1.041   0.377  0.1417  0.3510 -0.5969
   79phy    C21 2121   3.454   0.990   0.286 -0.0082 -0.1279 -0.5800
   79phy    C20 2122   3.490   0.860   0.206  0.0747 -0.3525 -0.0290
   79phy    C18 2123   3.377   0.782   0.127  0.0058 -0.2939 -0.1729
   79phy    O01 2124   3.266   0.766   0.220  0.0262  0.0724  0.2184
   79phy    H01 2125   3.295   0.725   0.299  1.6110 -1.5963 -1.1435
   79phy    C19 2126   3.431   0.642   0.088 -0.3302 -0.2154 -0.4221
   79phy    C13 2127   3.329   0.864  -0.008  0.8149  0.0685  0.9909
   79phy     H3 2128   3.294   0.964   0.026 -0.3262 -0.4999  1.5281
   79phy    O33 2129   3.433   0.905  -0.097 -0.1958  0.0928 -0.3684
   79phy    H1B 2130   3.514   0.914  -0.051  0.1397 -3.0023 -0.1261
   79phy    C12 2131   3.184   0.850  -0.077  0.1557  0.1306  0.1750
   79phy    O11 2132   3.084   0.801   0.008 -0.4364 -0.7114  0.5597
   79phy    H1A 2133   3.119   0.807   0.095  0.1425 -0.4219  0.3101
   80phy    C35 2134   3.139   0.958   0.630 -0.1556  0.4841  0.7033
   80phy    C33 2135   3.141   0.815   0.680  0.4250  0.3861 -0.5639
   80phy    C34 2136   3.000   0.755   0.663  0.0153  0.9402  0.6544
   80phy    C32 2137   3.230   0.715   0.609  0.2637  0.0017 -0.1130
   80phy    C31 2138   3.384   0.728   0.629  0.1969 -0.6485 -0.8400
   80phy    C30 2139   3.461   0.619   0.556 -0.6608 -0.0452 -0.4827
   80phy    C28 2140   3.616   0.609   0.573 -0.2952 -0.4871  0.6972
   80phy    C29 2141   3.652   0.517   0.686 -0.3478  0.6581  0.0782
   80phy    C27 2142   3.680   0.557   0.444 -0.3070  0.3537 -0.0765
   80phy    C26 2143   3.801   0.642   0.390 -0.0177 -0.2569  0.3237
   80phy    C25 2144   3.882   0.557   0.289 -0.3286 -0.0901 -0.5928
   80phy    C23 2145   3.984   0.640   0.211  0.0002 -0.3444  0.3349
   80phy    C24 2146   4.115   0.563   0.199  0.2780  0.2178  0.0255
   80phy    C22 2147   3.940   0.676   0.068 -0.2119  0.7206 -0.1534
   80phy    C21 2148   3.936   0.827   0.047 -0.0149  0.3612 -0.1286
   80phy    C20 2149   3.871   0.839  -0.094 -0.1847  0.5802  0.2261
   80phy    C18 2150   3.797   0.979  -0.123  0.0870 -0.4782  0.2783
   80phy    O01 2151   3.684   0.995  -0.028  0.2686  0.6852 -0.3170
   80phy    H01 2152   3.718   1.029   0.052 -0.9168  1.8133 -0.2695
   80phy    C19 2153   3.719   0.957  -0.258 -0.1256 -0.1697  0.0170
   80phy    C13 2154   3.892   1.111  -0.116  0.2517 -0.5439 -0.6191
   80phy     H3 2155   3.998   1.074  -0.113  0.1953 -0.6330  0.4395
   80phy    O33 2156   3.903   1.201  -0.222 -0.0200 -0.0371  0.1448
   80phy    H1B 2157   3.826   1.255  -0.218  0.0578  0.1790 -1.0063
   80phy    C12 2158   3.928   1.181   0.020 -0.3332 -0.0365  0.3749
   80phy    O11 2159   3.847   1.136   0.128 -0.3042 -0.6267  0.6432
   80phy    H1A 2160   3.882   1.177   0.206  0.5411  1.9225 -0.9506
   81phy    C35 2161   3.273   1.865   1.156  0.8191  0.1234  0.3284
   81phy    C33 2162   3.280   1.727   1.087  0.7353 -0.1007  0.3974
   81phy    C34 2163   3.214   1.631   1.175  0.1207  0.2173  0.2346
   81phy    C32 2164   3.212   1.731   0.945  0.7769 -0.3145 -0.5288
   81phy    C31 2165   3.252   1.629   0.841 -0.0482 -0.2346 -0.0538
   81phy    C30 2166   3.135   1.604   0.745  0.1074  0.9319 -0.2659
   81phy    C28 2167   3.151   1.469   0.672  0.3524  0.2059 -0.7735
   81phy    C29 2168   3.051   1.362   0.723  0.2091  0.4583  0.0551
   81phy    C27 2169   3.099   1.472   0.531  0.0191 -0.0629 -0.3613
   81phy    C26 2170   3.205   1.432   0.426 -0.6697 -0.3050 -0.0273
   81phy    C25 2171   3.154   1.457   0.284 -0.2044  0.2182  0.5833
   81phy    C23 2172   3.275   1.463   0.187 -1.0478 -0.5257  0.1052
   81phy    C24 2173   3.319   1.332   0.126  0.2829  0.1940  0.1466
   81phy    C22 2174   3.243   1.555   0.068 -0.1550 -0.2044  0.1959
   81phy    C21 2175   3.271   1.710   0.078  0.3956  0.0254  0.2282
   81phy    C20 2176   3.265   1.774  -0.066 -0.1547  0.1740 -0.0082
   81phy    C18 2177   3.263   1.933  -0.070 -0.0665  0.2222  0.3168
   81phy    O01 2178   3.158   1.985   0.015  0.8157 -0.3748  0.4291
   81phy    H01 2179   3.096   1.916   0.033 -1.5912  1.6541  0.4053
   81phy    C19 2180   3.224   1.961  -0.217 -0.0409 -0.2798 -0.4331
   81phy    C13 2181   3.403   1.998  -0.010  0.2909 -0.0511 -0.0995
   81phy     H3 2182   3.411   1.964   0.096  0.6647 -2.6373 -0.8907
   81phy    O33 2183   3.524   1.935  -0.059 -0.6722  0.0649 -0.3001
   81phy    H1B 2184   3.559   1.884   0.011 -1.1875  0.5139  0.2925
   81phy    C12 2185   3.422   2.148   0.037  0.7660  0.4069 -1.0353
   81phy    O11 2186   3.440   2.251  -0.060  0.1980 -0.2754 -0.4525
   81phy    H1A 2187   3.482   2.323  -0.018  0.4645 -0.4013 -0.5045
   82phy    C35 2188   2.418   1.831   0.438 -0.2277 -0.5413 -0.1241
   82phy    C33 2189   2.398   1.789   0.581 -0.2781  0.2860 -0.0158
   82phy    C34 2190   2.278   1.867   0.636  0.4464 -0.0996  0.1259
   82phy    C32 2191   2.393   1.639   0.604 -0.5641  0.6453  0.5356
   82phy    C31 2192   2.531   1.573   0.606  0.0042 -0.2835  0.0382
   82phy    C30 2193   2.513   1.422   0.629  0.1157 -0.6645  0.4006
   82phy    C28 2194   2.652   1.354   0.611  0.5151  0.5124 -0.2355
   82phy    C29 2195   2.682   1.304   0.748 -0.0923  0.0238  0.2854
   82phy    C27 2196   2.650   1.239   0.511  0.2499  0.0188  0.4537
   82phy    C26 2197   2.781   1.203   0.451  0.2128 -0.5552  0.2427
   82phy    C25 2198   2.770   1.086   0.352 -0.4876 -0.1540 -0.0761
   82phy    C23 2199   2.899   1.057   0.269  0.1334  0.4334  0.3142
   82phy    C24 2200   2.966   0.923   0.297 -0.6326 -0.1134 -0.4271
   82phy    C22 2201   2.872   1.064   0.118  0.5744 -0.6826 -0.6574
   82phy    C21 2202   2.928   1.180   0.037  0.1828  0.2014  0.1661
   82phy    C20 2203   2.894   1.175  -0.114  0.0365 -0.1360 -0.0556
   82phy    C18 2204   2.948   1.287  -0.214  0.3065 -0.7023 -0.2459
   82phy    O01 2205   2.928   1.418  -0.152  0.2711 -0.1862  0.0613
   82phy    H01 2206   2.942   1.497  -0.201  0.4017  0.6260  1.3646
   82phy    C19 2207   2.850   1.273  -0.334  0.4013  0.1023 -0.3375
   82phy    C13 2208   3.104   1.261  -0.245 -0.3627 -0.3250  0.1156
   82phy     H3 2209   3.160   1.289  -0.152 -0.1588  0.8646 -0.3423
   82phy    O33 2210   3.156   1.125  -0.264  0.1458 -0.4926  0.2568
   82phy    H1B 2211   3.086   1.067  -0.285  0.1122 -0.6173  0.7026
   82phy    C12 2212   3.191   1.367  -0.310  0.1207 -0.1312  0.0456
   82phy    O11 2213   3.226   1.343  -0.446 -0.3089  0.3706 -0.4899
   82phy    H1A 2214   3.244   1.251  -0.454 -0.9814  0.1054  0.7216
   83phy    C35 2215   3.725   1.218   1.461 -0.3605 -0.2211 -0.5279
   83phy    C33 2216   3.649   1.331   1.381  0.2224  0.5654 -0.0877
   83phy    C34 2217   3.693   1.325   1.230 -0.5745  0.0873 -0.4958
   83phy    C32 2218   3.501   1.301   1.401  0.7912 -0.1631  0.4412
   83phy    C31 2219   3.423   1.386   1.500  0.1071  0.1674  0.2601
   83phy    C30 2220   3.279   1.335   1.517  0.2480  0.3704 -0.1607
   83phy    C28 2221   3.208   1.407   1.630 -0.3170 -0.1870  0.6726
   83phy    C29 2222   3.133   1.527   1.573 -0.3660 -0.3829  0.1098
   83phy    C27 2223   3.120   1.310   1.708  0.0840 -0.7475 -0.0934
   83phy    C26 2224   3.158   1.316   1.857  0.0447  0.2043  0.3361
   83phy    C25 2225   3.097   1.211   1.948 -0.0189  0.1175  0.2609
   83phy    C23 2226   3.114   1.235   2.097 -0.4799  0.5322  0.0935
   83phy    C24 2227   2.974   1.237   2.168  0.4098  0.1737  0.1539
   83phy    C22 2228   3.213   1.137   2.166 -0.5714 -0.4062 -0.4053
   83phy    C21 2229   3.275   1.187   2.299 -0.4443 -0.0657 -0.3471
   83phy    C20 2230   3.382   1.092   2.354 -0.4848 -0.3104  0.1081
   83phy    C18 2231   3.456   1.128   2.489  0.1119  0.3411 -0.7722
   83phy    O01 2232   3.363   1.143   2.595 -0.0032 -0.1897 -0.5109
   83phy    H01 2233   3.400   1.117   2.678  1.1924 -1.0668 -1.2915
   83phy    C19 2234   3.514   0.989   2.536  0.1334 -0.2025  0.1272
   83phy    C13 2235   3.565   1.248   2.493  0.1527  0.2782  0.0189
   83phy     H3 2236   3.635   1.232   2.407  0.5422 -1.9235  0.6824
   83phy    O33 2237   3.659   1.248   2.599 -0.2188 -0.1920 -0.3847
   83phy    H1B 2238   3.745   1.234   2.564 -0.1567  0.4999 -0.5106
   83phy    C12 2239   3.520   1.395   2.466 -0.2552 -0.3081  0.2625
   83phy    O11 2240   3.445   1.480   2.550 -0.7925  0.2418 -0.3501
   83phy    H1A 2241   3.374   1.437   2.593 -1.0726  0.6358 -0.4200
   84phy    C35 2242   4.278   2.524   2.695  0.2680  0.2867 -0.1912
   84phy    C33 2243   4.321   2.610   2.813  0.1872 -0.2480  0.8289
   84phy    C34 2244   4.307   2.753   2.769 -0.1390  0.2590  0.8604
   84phy    C32 2245   4.242   2.599   2.944 -0.1054 -0.1282 -0.4263
   84phy    C31 2246   4.340   2.557   3.056  0.1780 -0.5956  0.4061
   84phy    C30 2247   4.272   2.572   3.192 -0.4764  0.3537  0.5084
   84phy    C28 2248   4.356   2.552   3.323 -0.0588  0.5772 -0.2974
   84phy    C29 2249   4.309   2.651   3.427 -0.3373  0.2448 -0.1065
   84phy    C27 2250   4.345   2.405   3.378 -0.1592 -0.1831 -0.4511
   84phy    C26 2251   4.417   2.286   3.309  0.4845  0.2005 -0.3882
   84phy    C25 2252   4.400   2.148   3.381  0.0134  0.3712 -0.1523
   84phy    C23 2253   4.465   2.041   3.289 -0.0759  0.4310  0.0734
   84phy    C24 2254   4.599   1.993   3.348 -0.6112 -0.4336 -0.8118
   84phy    C22 2255   4.369   1.924   3.269 -0.0778 -0.2596 -0.5418
   84phy    C21 2256   4.371   1.862   3.128  0.0849  0.1853  0.4710
   84phy    C20 2257   4.277   1.740   3.103  0.1709  0.6070 -0.2431
   84phy    C18 2258   4.273   1.677   2.958  0.2871 -0.1931 -0.3093
   84phy    O01 2259   4.262   1.782   2.864 -0.3846 -0.3653 -0.2896
   84phy    H01 2260   4.332   1.841   2.885 -0.4429 -0.9960  1.9929
   84phy    C19 2261   4.134   1.607   2.945 -0.9245 -0.0596  0.3403
   84phy    C13 2262   4.400   1.578   2.922 -0.5012  0.4696 -0.0220
   84phy     H3 2263   4.489   1.646   2.918  1.4366 -1.9456 -3.9020
   84phy    O33 2264   4.446   1.498   3.032  0.0361 -0.1347  0.1890
   84phy    H1B 2265   4.380   1.488   3.098 -1.5119 -1.4687 -1.4403
   84phy    C12 2266   4.448   1.537   2.778  0.0979  0.3871 -0.2046
   84phy    O11 2267   4.376   1.602   2.676  0.2389 -0.5849  0.6992
   84phy    H1A 2268   4.287   1.572   2.669 -0.4023  0.5984  2.7747
   85phy    C35 2269   1.543   0.906   1.302  0.0570  0.0847 -0.0760
   85phy    C33 2270   1.420   0.985   1.326 -0.2600  0.2204 -0.0238
   85phy    C34 2271   1.394   1.080   1.204  0.1829 -0.1039 -0.7321
   85phy    C32 2272   1.301   0.898   1.367  0.2291 -0.0420  0.5253
   85phy    C31 2273   1.233   0.949   1.495 -0.3132 -0.4186  0.1570
   85phy    C30 2274   1.119   0.852   1.538  0.1697 -0.0237  0.1754
   85phy    C28 2275   1.024   0.907   1.647 -0.2031 -0.1562 -0.0650
   85phy    C29 2276   0.877   0.901   1.599 -0.3403  0.2708  0.0541
   85phy    C27 2277   1.034   0.836   1.780 -0.7862  0.3034 -0.3087
   85phy    C26 2278   1.010   0.916   1.907 -0.2985  0.2858  0.3541
   85phy    C25 2279   0.981   0.833   2.034  0.0125  0.2283  0.2545
   85phy    C23 2280   0.955   0.908   2.167 -0.3070  0.0014  0.3094
   85phy    C24 2281   0.813   0.900   2.211 -0.1749  0.7517 -0.1423
   85phy    C22 2282   1.038   0.845   2.281 -0.0526 -0.3138  0.3086
   85phy    C21 2283   1.152   0.928   2.338  0.2388 -0.3862 -0.4361
   85phy    C20 2284   1.264   0.856   2.414  0.2671 -0.0118  0.0096
   85phy    C18 2285   1.370   0.943   2.491 -0.3644  0.2392 -0.2430
   85phy    O01 2286   1.290   1.039   2.566  0.0130  0.7711 -0.1492
   85phy    H01 2287   1.218   0.993   2.605  0.2104 -1.1521 -1.8770
   85phy    C19 2288   1.436   0.844   2.592  0.2593 -0.1387  0.1488
   85phy    C13 2289   1.461   1.037   2.393  0.9237 -0.1403  0.0849
   85phy     H3 2290   1.403   1.068   2.302  1.5279  0.3685 -0.1369
   85phy    O33 2291   1.570   0.966   2.336 -0.0568  0.4103  0.4005
   85phy    H1B 2292   1.538   0.879   2.319 -0.4026  0.1229  2.2339
   85phy    C12 2293   1.521   1.171   2.444 -0.0652  0.2913  0.1221
   85phy    O11 2294   1.427   1.270   2.481 -0.0114 -0.0778 -0.1468
   85phy    H1A 2295   1.348   1.226   2.507  0.1165 -0.7809 -0.9017
   86phy    C35 2296   3.912   2.721   2.173  0.2838 -0.2027  0.2432
   86phy    C33 2297   3.773   2.705   2.109  0.1515 -0.6412  0.3461
   86phy    C34 2298   3.740   2.821   2.016  0.5582  0.3089 -0.5295
   86phy    C32 2299   3.777   2.570   2.035  0.1463 -0.1912  0.3706
   86phy    C31 2300   3.653   2.487   2.042 -0.3907  0.3886 -0.1949
   86phy    C30 2301   3.680   2.351   1.975  0.5827  0.2744 -0.5264
   86phy    C28 2302   3.564   2.253   1.968  0.4758  0.0748 -0.5212
   86phy    C29 2303   3.494   2.256   1.834 -0.0404 -0.1666  0.2969
   86phy    C27 2304   3.616   2.110   1.993  0.0263 -0.5779 -0.2309
   86phy    C26 2305   3.566   2.051   2.124  0.3227  0.2837  0.6169
   86phy    C25 2306   3.630   1.913   2.140  0.5664 -0.2982  0.2212
   86phy    C23 2307   3.587   1.847   2.273 -0.6380 -0.1956 -0.0309
   86phy    C24 2308   3.534   1.705   2.249  0.0559  0.0096 -0.0267
   86phy    C22 2309   3.691   1.851   2.385 -0.1791  0.7507  0.0216
   86phy    C21 2310   3.623   1.902   2.510  0.0792 -0.0080 -0.1600
   86phy    C20 2311   3.714   1.900   2.634  0.1603 -0.4246 -0.3642
   86phy    C18 2312   3.680   1.961   2.776  0.2649  0.3652  0.0839
   86phy    O01 2313   3.555   1.906   2.824  0.1580 -0.0745  0.3300
   86phy    H01 2314   3.537   1.938   2.910 -1.1336  1.0596 -0.3404
   86phy    C19 2315   3.786   1.904   2.874  0.2546 -0.2364 -0.1161
   86phy    C13 2316   3.667   2.126   2.772  0.2717 -0.0064 -0.5257
   86phy     H3 2317   3.756   2.171   2.720  0.6888  0.9620  0.9650
   86phy    O33 2318   3.687   2.177   2.904 -0.3144  0.0592 -0.2519
   86phy    H1B 2319   3.648   2.125   2.972  1.1191  1.0247  1.3628
   86phy    C12 2320   3.544   2.191   2.716  0.0651  0.3229  0.1484
   86phy    O11 2321   3.422   2.186   2.790  0.4672 -0.3000  0.7622
   86phy    H1A 2322   3.445   2.212   2.877  0.8476 -1.9935  1.2117
   87phy    C35 2323   3.871   3.892   1.333 -0.0443 -0.3024 -0.4294
   87phy    C33 2324   3.846   3.777   1.235  0.0656  0.0413 -0.3953
   87phy    C34 2325   3.969   3.754   1.150 -0.1974 -0.1090  0.3845
   87phy    C32 2326   3.772   3.663   1.307  0.5431  0.2339  0.9075
   87phy    C31 2327   3.684   3.563   1.223  0.2484 -0.1605 -0.4435
   87phy    C30 2328   3.628   3.441   1.301  0.9035 -0.6168 -0.4789
   87phy    C28 2329   3.546   3.343   1.217 -0.1617  0.2091 -0.9493
   87phy    C29 2330   3.592   3.201   1.244  0.3121 -0.5260 -0.3606
   87phy    C27 2331   3.394   3.375   1.247  0.4462  0.4000  0.7135
   87phy    C26 2332   3.283   3.327   1.149 -0.2565 -0.6668  0.1403
   87phy    C25 2333   3.141   3.388   1.168 -0.1475 -0.0405  0.3917
   87phy    C23 2334   3.046   3.364   1.046 -0.1006 -0.4132 -0.2716
   87phy    C24 2335   2.945   3.246   1.074 -0.0235  0.1328  0.2142
   87phy    C22 2336   2.974   3.499   1.019  0.1057  0.0012  0.2120
   87phy    C21 2337   3.031   3.565   0.894 -0.4430 -0.2647  0.2353
   87phy    C20 2338   2.940   3.675   0.842 -0.2269  0.0025 -0.6466
   87phy    C18 2339   2.963   3.739   0.703  0.0909 -0.2774  0.1943
   87phy    O01 2340   3.093   3.787   0.670  0.2009  0.0488  0.2933
   87phy    H01 2341   3.157   3.724   0.698 -1.5862 -1.4128  1.2743
   87phy    C19 2342   2.879   3.872   0.715 -0.2686 -0.3941 -0.7125
   87phy    C13 2343   2.914   3.665   0.566  0.4886  0.6560 -0.0145
   87phy     H3 2344   2.818   3.616   0.597  1.2926  0.4105  2.2783
   87phy    O33 2345   2.864   3.740   0.458  0.4132  0.3619  0.3237
   87phy    H1B 2346   2.884   3.831   0.472  1.6542  0.7002 -2.8614
   87phy    C12 2347   2.966   3.523   0.515  0.4167  0.1913 -0.3424
   87phy    O11 2348   3.089   3.530   0.445 -0.1239  0.3737  0.1491
   87phy    H1A 2349   3.091   3.615   0.406 -2.3646  2.5503  4.1627
   88phy    C35 2350   2.387   2.779   1.756 -0.2608 -0.0111  0.1589
   88phy    C33 2351   2.399   2.633   1.715  0.2046  0.1329 -0.3907
   88phy    C34 2352   2.322   2.598   1.586 -0.2156 -0.1181 -0.2703
   88phy    C32 2353   2.548   2.597   1.696  0.3914 -0.0305  0.0719
   88phy    C31 2354   2.604   2.466   1.761 -0.6454  0.0959  0.2250
   88phy    C30 2355   2.761   2.447   1.760  0.1124  0.2379  0.1966
   88phy    C28 2356   2.815   2.319   1.824 -0.2769 -0.2902  0.4178
   88phy    C29 2357   2.816   2.197   1.734  0.7560  0.0175  0.2237
   88phy    C27 2358   2.965   2.348   1.865 -0.2341  0.8804 -0.2601
   88phy    C26 2359   2.991   2.353   2.016 -0.8451  0.1219  0.2656
   88phy    C25 2360   3.142   2.370   2.052 -0.1748  0.2159 -0.0948
   88phy    C23 2361   3.159   2.324   2.201 -0.3703  0.2503  0.3408
   88phy    C24 2362   3.245   2.203   2.213 -0.3690  0.6029  0.2975
   88phy    C22 2363   3.220   2.441   2.281  0.0380 -0.0680  0.3303
   88phy    C21 2364   3.161   2.479   2.412  0.7396  0.6977 -0.7977
   88phy    C20 2365   3.270   2.520   2.513  0.1197 -0.0006  0.3177
   88phy    C18 2366   3.229   2.556   2.658  0.0108  0.0619  0.1870
   88phy    O01 2367   3.162   2.442   2.714  0.3499 -0.0158 -0.4743
   88phy    H01 2368   3.187   2.369   2.660  1.6481  1.6824 -2.3425
   88phy    C19 2369   3.377   2.558   2.709  0.1310  0.1885 -0.0955
   88phy    C13 2370   3.151   2.698   2.689 -0.0590  0.2841 -0.3343
   88phy     H3 2371   3.181   2.771   2.609 -0.6435  0.0667 -0.7602
   88phy    O33 2372   3.192   2.768   2.805  0.3328  0.2337  0.3712
   88phy    H1B 2373   3.120   2.787   2.861 -1.1189 -1.3124 -0.8703
   88phy    C12 2374   2.998   2.699   2.683 -0.4903  0.4975  0.4023
   88phy    O11 2375   2.937   2.649   2.800  0.4035 -0.1607  0.1625
   88phy    H1A 2376   2.890   2.716   2.846  1.9759  0.4850  0.9213
   89phy    C35 2377   2.047   2.914   1.479  0.1109 -0.4250  0.2232
   89phy    C33 2378   2.075   3.054   1.523  0.1268 -0.0158 -0.1188
   89phy    C34 2379   2.044   3.075   1.667 -0.0879  0.2336  0.4258
   89phy    C32 2380   2.220   3.095   1.505 -0.3105 -0.2455  0.4043
   89phy    C31 2381   2.250   3.217   1.410 -0.0256  0.6168 -0.2101
   89phy    C30 2382   2.406   3.230   1.405  0.5991  0.1792 -0.1733
   89phy    C28 2383   2.474   3.308   1.296 -0.2079  0.0524  0.1166
   89phy    C29 2384   2.606   3.356   1.351 -0.0866 -0.1762  0.8268
   89phy    C27 2385   2.495   3.227   1.169  0.3754  0.2026 -0.1523
   89phy    C26 2386   2.381   3.236   1.070  0.1235  0.6513 -0.6402
   89phy    C25 2387   2.419   3.195   0.927 -0.2634  0.4367 -0.2112
   89phy    C23 2388   2.304   3.169   0.833 -0.0235 -0.2938 -0.1323
   89phy    C24 2389   2.248   3.299   0.773  0.2305  0.4855  0.5306
   89phy    C22 2390   2.345   3.077   0.718  0.3881  0.0699 -0.0880
   89phy    C21 2391   2.233   2.976   0.682 -0.3862 -0.2288 -0.1618
   89phy    C20 2392   2.269   2.869   0.576  0.0034  0.2835  0.0608
   89phy    C18 2393   2.168   2.746   0.547  0.0707 -0.3300  0.4110
   89phy    O01 2394   2.127   2.686   0.672 -0.3695 -0.4537  0.6337
   89phy    H01 2395   2.181   2.724   0.739 -0.1921 -1.7166  1.2292
   89phy    C19 2396   2.252   2.651   0.461  0.0529 -0.5885  0.2060
   89phy    C13 2397   2.035   2.794   0.467  0.4210  0.8695 -0.2905
   89phy     H3 2398   1.986   2.865   0.538 -0.6665 -0.3963  0.2651
   89phy    O33 2399   2.051   2.890   0.358  0.4404  0.0914  0.3890
   89phy    H1B 2400   2.139   2.895   0.326  0.9812  0.7934  1.9247
   89phy    C12 2401   1.896   2.723   0.448 -0.1569  0.3236  0.0582
   89phy    O11 2402   1.884   2.596   0.512 -0.4157  0.6142  0.2777
   89phy    H1A 2403   1.949   2.586   0.578  0.2937 -1.4185 -0.6501
   90phy    C35 2404   3.600   2.851   1.395  0.3354 -0.3679 -0.0109
   90phy    C33 2405   3.677   2.877   1.522  0.3262 -0.2101  0.1085
   90phy    C34 2406   3.826   2.850   1.498  0.1625  0.5334 -0.1165
   90phy    C32 2407   3.652   3.013   1.576  0.3549 -0.1953  0.4071
   90phy    C31 2408   3.643   3.024   1.726 -0.0217 -0.0047  0.0213
   90phy    C30 2409   3.600   3.160   1.785 -0.1617 -0.4450  0.0815
   90phy    C28 2410   3.580   3.175   1.935 -0.3219  0.4443  0.4209
   90phy    C29 2411   3.702   3.225   2.009  0.2061  0.8621 -0.2960
   90phy    C27 2412   3.471   3.284   1.936 -0.2545 -0.0125  0.3377
   90phy    C26 2413   3.370   3.302   2.051  0.4195  0.2945 -0.9647
   90phy    C25 2414   3.267   3.406   2.019 -0.3678 -0.1768  0.1163
   90phy    C23 2415   3.156   3.446   2.119 -1.1730  0.4183 -0.6273
   90phy    C24 2416   3.109   3.590   2.105  0.0674  0.8710 -0.3175
   90phy    C22 2417   3.052   3.338   2.145  0.0002  0.1765 -0.1473
   90phy    C21 2418   3.005   3.328   2.289  0.2939 -0.6278  0.2098
   90phy    C20 2419   2.883   3.234   2.290  0.0354 -0.2709 -0.0104
   90phy    C18 2420   2.805   3.193   2.423 -0.2523  0.2370  0.5329
   90phy    O01 2421   2.741   3.306   2.471  0.1378 -0.5696  0.2070
   90phy    H01 2422   2.798   3.379   2.454 -0.7836  0.4228  1.1808
   90phy    C19 2423   2.682   3.114   2.362  0.0780 -0.6052 -0.2021
   90phy    C13 2424   2.885   3.111   2.537 -0.1233 -0.0846  0.8753
   90phy     H3 2425   2.954   3.041   2.483  0.1494  1.5858 -1.0583
   90phy    O33 2426   2.807   3.018   2.617  0.1110  0.8054  0.0478
   90phy    H1B 2427   2.722   3.047   2.643 -0.4458 -1.4043  0.8825
   90phy    C12 2428   2.979   3.190   2.632  0.3030 -0.6310 -0.7376
   90phy    O11 2429   2.925   3.274   2.726 -0.2205  0.2151  0.1645
   90phy    H1A 2430   2.874   3.219   2.783 -1.7190  0.1919 -1.1055
   91phy    C35 2431   3.653   2.390   1.259  0.5508 -0.1254  1.0795
   91phy    C33 2432   3.746   2.462   1.354  0.0708 -0.2429  0.4381
   91phy    C34 2433   3.727   2.427   1.499  0.3588  0.1001 -0.1754
   91phy    C32 2434   3.890   2.423   1.312 -0.6054 -0.5393 -0.1119
   91phy    C31 2435   3.984   2.544   1.285  0.8047  0.1737  0.2044
   91phy    C30 2436   4.132   2.515   1.289 -0.1334 -0.5176 -0.3779
   91phy    C28 2437   4.218   2.642   1.281  0.0539  0.4017  0.6237
   91phy    C29 2438   4.283   2.683   1.420  0.1969 -0.0156 -0.3452
   91phy    C27 2439   4.334   2.623   1.185 -0.1354  0.0862  0.4726
   91phy    C26 2440   4.363   2.745   1.092  0.0023 -0.1061 -0.3235
   91phy    C25 2441   4.494   2.720   1.010  0.3622  0.1417  0.0992
   91phy    C23 2442   4.547   2.843   0.944  0.3564 -0.1934  0.3306
   91phy    C24 2443   4.700   2.844   0.948 -0.1568 -0.0272 -0.2150
   91phy    C22 2444   4.501   2.849   0.796 -0.0736 -0.0166 -0.2146
   91phy    C21 2445   4.465   2.990   0.752 -0.0309 -0.3433 -0.3530
   91phy    C20 2446   4.453   3.003   0.598  0.4241  0.3423  0.4593
   91phy    C18 2447   4.428   3.137   0.521 -0.0931 -0.7347  0.4025
   91phy    O01 2448   4.316   3.205   0.583  0.5205  0.2636  0.3403
   91phy    H01 2449   4.242   3.148   0.577  2.5411 -2.4170 -1.4771
   91phy    C19 2450   4.382   3.078   0.385  0.5484 -0.4204 -0.2478
   91phy    C13 2451   4.561   3.231   0.521  0.4985 -0.0641  0.2414
   91phy     H3 2452   4.557   3.277   0.623 -0.7490  1.5722 -0.5197
   91phy    O33 2453   4.694   3.176   0.524  0.3841 -0.4593  0.5475
   91phy    H1B 2454   4.697   3.084   0.541 -0.3939 -0.7752 -0.8781
   91phy    C12 2455   4.576   3.372   0.458 -0.2489  0.6592  0.2658
   91phy    O11 2456   4.597   3.382   0.318 -0.0841  0.5593  0.0359
   91phy    H1A 2457   4.690   3.387   0.305  0.7087 -3.4884  2.5660
   92phy    C35 2458   1.958   1.762   2.206  0.4803 -0.6888 -0.3831
   92phy    C33 2459   2.104   1.715   2.224  0.3009 -0.1662 -0.0392
   92phy    C34 2460   2.111   1.561   2.233 -0.1486 -0.1466  0.0916
   92phy    C32 2461   2.189   1.765   2.106 -0.6160  0.3007  0.0485
   92phy    C31 2462   2.330   1.814   2.138  0.3533  0.6733  0.5066
   92phy    C30 2463   2.410   1.858   2.017 -0.4724  0.2349  0.2578
   92phy    C28 2464   2.561   1.897   2.034  0.0036 -0.2721 -0.0051
   92phy    C29 2465   2.625   1.902   1.895 -0.6369  0.2045  0.0604
   92phy    C27 2466   2.585   2.034   2.101 -0.5046 -0.0018  0.0023
   92phy    C26 2467   2.696   2.044   2.203  0.3620  0.1051 -0.0932
   92phy    C25 2468   2.690   2.186   2.271 -0.1779 -0.1241 -0.3743
   92phy    C23 2469   2.764   2.205   2.405 -0.2990 -0.0485  0.0007
   92phy    C24 2470   2.823   2.345   2.413  0.0836 -0.0222 -0.2958
   92phy    C22 2471   2.689   2.160   2.529  0.1179  0.0332 -0.0539
   92phy    C21 2472   2.761   2.089   2.643 -0.0933 -0.1426 -0.2821
   92phy    C20 2473   2.675   2.029   2.753  0.8246  1.0084  0.0737
   92phy    C18 2474   2.742   1.939   2.868  0.6744 -0.1414  0.0300
   92phy    O01 2475   2.841   2.024   2.926  0.3368 -0.0990 -0.0571
   92phy    H01 2476   2.796   2.090   2.975 -0.4761 -0.5778 -0.1343
   92phy    C19 2477   2.627   1.916   2.972  0.2387  0.2763  0.0709
   92phy    C13 2478   2.801   1.800   2.811 -0.4048  0.2805 -0.1366
   92phy     H3 2479   2.868   1.830   2.727  0.1291  2.5629  1.0163
   92phy    O33 2480   2.706   1.718   2.746 -0.2669 -0.2966 -0.2450
   92phy    H1B 2481   2.686   1.642   2.798  0.6827 -1.9337 -2.1355
   92phy    C12 2482   2.894   1.714   2.896 -0.1014 -0.4954 -0.3263
   92phy    O11 2483   2.977   1.625   2.829  0.5656 -0.0337  0.5720
   92phy    H1A 2484   3.016   1.660   2.751  0.3941  0.0141  0.5067
   93phy    C35 2485   2.272   2.002   1.631  0.0912 -0.2643 -0.0741
   93phy    C33 2486   2.355   2.051   1.517  0.2624  0.7401 -0.1614
   93phy    C34 2487   2.332   2.199   1.511  0.0295 -0.3327  0.0948
   93phy    C32 2488   2.499   2.020   1.543 -0.1858 -0.1954  0.1174
   93phy    C31 2489   2.561   1.881   1.515 -0.0663  0.1234  0.2356
   93phy    C30 2490   2.709   1.904   1.507 -0.0052 -0.2864  0.5262
   93phy    C28 2491   2.797   1.774   1.499 -0.0230 -0.2815  0.4022
   93phy    C29 2492   2.929   1.819   1.433  0.0555 -0.1349 -0.3232
   93phy    C27 2493   2.824   1.696   1.629  0.0801 -0.6801  0.0864
   93phy    C26 2494   2.710   1.609   1.681  0.2426  0.5540 -0.4690
   93phy    C25 2495   2.765   1.525   1.803  0.0417 -0.1730 -0.5244
   93phy    C23 2496   2.658   1.439   1.881 -0.0362  0.3672  0.7216
   93phy    C24 2497   2.634   1.299   1.816 -0.3543 -0.5365 -0.5324
   93phy    C22 2498   2.697   1.421   2.024  0.4640 -0.2631 -0.6309
   93phy    C21 2499   2.600   1.460   2.129 -0.5497  0.2957 -0.3536
   93phy    C20 2500   2.661   1.469   2.269  0.3522  0.2610  0.2624
   93phy    C18 2501   2.573   1.527   2.390 -0.4060  0.5858  0.3044
   93phy    O01 2502   2.437   1.488   2.369 -0.1684  0.6265 -0.2812
   93phy    H01 2503   2.433   1.401   2.332 -2.4305  0.8724 -0.8002
   93phy    C19 2504   2.627   1.442   2.507 -0.5564  0.2727 -0.4188
   93phy    C13 2505   2.586   1.685   2.408  0.2436 -0.9298  0.0378
   93phy     H3 2506   2.587   1.736   2.309 -1.8043  0.8512  0.8592
   93phy    O33 2507   2.717   1.730   2.458 -0.2333 -0.4065  0.0352
   93phy    H1B 2508   2.719   1.756   2.548 -0.5938 -0.1440 -0.0299
   93phy    C12 2509   2.480   1.767   2.487 -0.2103  0.0219 -0.3887
   93phy    O11 2510   2.345   1.724   2.475 -0.2193  0.2498 -0.3165
   93phy    H1A 2511   2.341   1.644   2.426 -3.9164  1.3753 -2.2857
   94phy    C35 2512   3.617   2.001   1.021 -0.4480  0.2986  0.1381
   94phy    C33 2513   3.762   1.976   1.060 -0.1655 -0.3658  0.1722
   94phy    C34 2514   3.769   1.836   1.114 -0.3295 -0.0701  0.3229
   94phy    C32 2515   3.865   2.003   0.946 -0.0010 -0.2247  0.0687
   94phy    C31 2516   3.935   2.144   0.964 -0.2797  0.3595  0.7579
   94phy    C30 2517   4.014   2.170   0.834 -0.2069  0.1345  0.3684
   94phy    C28 2518   4.086   2.306   0.830 -0.0187 -0.1170 -0.3937
   94phy    C29 2519   4.229   2.276   0.880  0.2110  0.2389 -0.0329
   94phy    C27 2520   4.118   2.367   0.693 -0.0165  0.1824 -0.2355
   94phy    C26 2521   4.017   2.470   0.652  0.3897 -0.1686 -0.3482
   94phy    C25 2522   4.031   2.518   0.508  0.5704 -0.3684 -0.0730
   94phy    C23 2523   3.929   2.613   0.446  0.2348 -0.2361  0.4219
   94phy    C24 2524   3.975   2.760   0.448  0.6224  0.2977 -0.2292
   94phy    C22 2525   3.901   2.580   0.300 -0.0273 -0.1841 -0.1103
   94phy    C21 2526   3.760   2.566   0.257  0.3178 -0.2853 -0.0948
   94phy    C20 2527   3.757   2.577   0.103 -0.4770  0.2858 -0.1303
   94phy    C18 2528   3.617   2.585   0.035 -0.1429  0.1522 -0.1803
   94phy    O01 2529   3.526   2.485   0.091 -0.2533  0.2313 -0.1495
   94phy    H01 2530   3.486   2.518   0.169  2.0173 -0.6824  1.5047
   94phy    C19 2531   3.647   2.534  -0.109 -0.5477  0.5508  0.3717
   94phy    C13 2532   3.550   2.734   0.030 -0.0702 -0.0976 -0.3224
   94phy     H3 2533   3.504   2.750   0.131  0.0239 -0.2320 -0.2567
   94phy    O33 2534   3.636   2.846   0.033 -0.3129 -0.4490 -0.0151
   94phy    H1B 2535   3.606   2.910  -0.028  0.0832 -2.0886 -2.0356
   94phy    C12 2536   3.404   2.763  -0.026 -0.1822  0.5585  0.6212
   94phy    O11 2537   3.302   2.670   0.004  0.7904 -0.0632  0.0642
   94phy    H1A 2538   3.328   2.583  -0.018  0.5122 -0.6981  2.0037
   95phy    C35 2539   4.322   3.731   2.534 -0.2550  0.3461 -0.0275
   95phy    C33 2540   4.250   3.852   2.466  0.0755  0.4470 -0.0909
   95phy    C34 2541   4.340   3.973   2.464 -0.0669  0.8415 -0.3333
   95phy    C32 2542   4.196   3.815   2.326 -0.4698 -0.4119  0.3239
   95phy    C31 2543   4.051   3.836   2.308 -0.2816 -0.6840  0.1931
   95phy    C30 2544   3.996   3.795   2.168  0.2304 -0.2971  0.1475
   95phy    C28 2545   3.843   3.790   2.147 -0.2387  0.3975  0.2196
   95phy    C29 2546   3.826   3.844   2.008 -0.1019  0.0724  0.0577
   95phy    C27 2547   3.760   3.662   2.175  0.7134 -0.3304 -0.0356
   95phy    C26 2548   3.691   3.673   2.313  0.3415 -0.7039  0.0229
   95phy    C25 2549   3.606   3.554   2.336 -0.0635  0.1694 -0.0513
   95phy    C23 2550   3.502   3.554   2.449  0.1102  0.0141 -0.2481
   95phy    C24 2551   3.368   3.609   2.400  0.1961 -0.0457 -0.2352
   95phy    C22 2552   3.483   3.415   2.500 -0.0603  0.6418 -0.3861
   95phy    C21 2553   3.472   3.410   2.655 -0.0457 -0.5714  0.5202
   95phy    C20 2554   3.450   3.263   2.688  0.1965  0.5478 -0.1637
   95phy    C18 2555   3.435   3.204   2.833  0.4476 -0.1165  0.4126
   95phy    O01 2556   3.344   3.288   2.905  0.1765 -0.1708  0.2073
   95phy    H01 2557   3.280   3.246   2.960 -1.1390 -0.5270 -1.4845
   95phy    C19 2558   3.352   3.076   2.804 -0.1866  0.0484  0.0035
   95phy    C13 2559   3.567   3.172   2.919  0.1587 -0.4253 -0.0057
   95phy     H3 2560   3.641   3.119   2.854 -0.8774 -0.4283 -1.2138
   95phy    O33 2561   3.551   3.072   3.022 -0.3844  0.1047 -0.0985
   95phy    H1B 2562   3.511   3.106   3.099  0.8950  1.3747  0.0455
   95phy    C12 2563   3.647   3.299   2.977  0.2456  0.7957  0.0150
   95phy    O11 2564   3.771   3.273   3.035  0.0349  0.1559  0.1431
   95phy    H1A 2565   3.781   3.180   3.044  0.7673  0.2700  0.5961
   96phy    C35 2566   2.623   4.620   1.349  0.6898 -0.0903  0.0023
   96phy    C33 2567   2.698   4.490   1.353  0.1327 -0.0198 -0.1338
   96phy    C34 2568   2.754   4.465   1.209  0.0965 -0.1631 -0.1918
   96phy    C32 2569   2.798   4.493   1.474  0.5683  0.2853  0.2663
   96phy    C31 2570   2.876   4.359   1.497  0.2763 -0.0129 -0.3808
   96phy    C30 2571   2.956   4.345   1.624 -0.6482  0.2354 -0.0169
   96phy    C28 2572   3.049   4.219   1.636 -0.2044 -0.1117  0.4096
   96phy    C29 2573   3.159   4.196   1.525 -0.0763  0.3709 -0.2859
   96phy    C27 2574   3.113   4.232   1.777 -0.7004  0.1040 -0.1418
   96phy    C26 2575   3.148   4.110   1.868 -0.4476 -0.5206  0.5149
   96phy    C25 2576   3.183   4.144   2.016 -0.3314 -0.1871  0.4572
   96phy    C23 2577   3.241   4.033   2.111 -0.6061 -0.6399 -0.2489
   96phy    C24 2578   3.392   4.028   2.099  0.0658  0.2095  0.2577
   96phy    C22 2579   3.203   4.053   2.256 -0.0605  0.0778  0.3726
   96phy    C21 2580   3.123   3.936   2.316 -0.2119  0.2310  0.1682
   96phy    C20 2581   3.036   3.971   2.438  0.1168  0.2559 -0.1358
   96phy    C18 2582   2.958   3.853   2.513 -0.7267 -0.1005 -0.3737
   96phy    O01 2583   3.046   3.744   2.548 -0.1262 -0.2155 -0.0967
   96phy    H01 2584   3.121   3.779   2.592 -0.3062 -0.9388  0.7941
   96phy    C19 2585   2.913   3.920   2.648 -0.1953 -0.1620  0.9687
   96phy    C13 2586   2.842   3.797   2.421  0.6410 -0.1343  0.3719
   96phy     H3 2587   2.882   3.776   2.318  0.6411  0.9236  0.1503
   96phy    O33 2588   2.743   3.896   2.393 -0.4563 -0.0840 -0.4240
   96phy    H1B 2589   2.694   3.922   2.469 -0.3871  1.5907 -0.9039
   96phy    C12 2590   2.761   3.663   2.466 -0.2690 -0.3452 -0.2425
   96phy    O11 2591   2.832   3.545   2.490  0.1297 -0.1024  0.2382
   96phy    H1A 2592   2.916   3.574   2.522  1.5281 -1.3112 -2.0805
   97phy    C35 2593   2.703   1.458   1.186  0.2132 -0.0972  0.0737
   97phy    C33 2594   2.604   1.377   1.265  0.2954 -0.4018  0.1458
   97phy    C34 2595   2.681   1.304   1.373  0.2161  0.2184  0.0005
   97phy    C32 2596   2.496   1.464   1.333  0.0279  0.0200  0.3467
   97phy    C31 2597   2.368   1.499   1.258  0.1468  0.2416 -0.5468
   97phy    C30 2598   2.279   1.591   1.346  0.0689  0.0572 -0.2098
   97phy    C28 2599   2.171   1.657   1.261 -0.2771 -0.2089 -0.7611
   97phy    C29 2600   2.031   1.610   1.304 -0.4093 -0.0697 -0.2572
   97phy    C27 2601   2.195   1.810   1.242  0.5592 -0.0466  0.1824
   97phy    C26 2602   2.140   1.867   1.113  0.4434 -0.3743 -0.2182
   97phy    C25 2603   2.170   2.016   1.105  0.3256  0.6929  0.6097
   97phy    C23 2604   2.128   2.070   0.965  0.1662 -0.5033  0.0602
   97phy    C24 2605   1.985   2.127   0.970  0.2217  0.1009 -0.5204
   97phy    C22 2606   2.207   2.199   0.934 -0.3880  0.3555  0.1461
   97phy    C21 2607   2.321   2.173   0.836 -0.5133  0.0798  0.0156
   97phy    C20 2608   2.395   2.301   0.803 -0.0612  0.0294 -0.0400
   97phy    C18 2609   2.520   2.295   0.707  0.2567 -0.3254 -0.4925
   97phy    O01 2610   2.621   2.208   0.758 -0.4562  0.3027 -0.1633
   97phy    H01 2611   2.584   2.147   0.819  0.9226 -2.4788 -1.9061
   97phy    C19 2612   2.579   2.437   0.725  0.0339  0.3082 -0.0886
   97phy    C13 2613   2.491   2.264   0.555 -0.2145  0.6038 -0.6108
   97phy     H3 2614   2.445   2.162   0.551  1.8116 -0.4346  1.0346
   97phy    O33 2615   2.385   2.336   0.488  0.3822  0.3980 -0.0150
   97phy    H1B 2616   2.421   2.393   0.423 -0.3420  0.8802  0.0002
   97phy    C12 2617   2.594   2.209   0.448  0.3112  0.0929 -0.2947
   97phy    O11 2618   2.713   2.145   0.499  0.2199 -0.4677  0.4519
   97phy    H1A 2619   2.716   2.164   0.591  1.7730  1.0422  0.1448
   98phy    C35 2620   3.462   3.674   1.878  0.5613  0.0469  0.2775
   98phy    C33 2621   3.467   3.706   1.729 -0.2020 -0.0023 -0.3847
   98phy    C34 2622   3.373   3.616   1.662  0.2603 -0.3968  0.3688
   98phy    C32 2623   3.422   3.854   1.708 -0.1725 -0.1431 -0.2379
   98phy    C31 2624   3.540   3.959   1.721  0.3474  0.3770 -0.2734
   98phy    C30 2625   3.519   4.104   1.695  0.7049  0.3056  0.6368
   98phy    C28 2626   3.609   4.203   1.773  0.2686  0.0535  0.7039
   98phy    C29 2627   3.718   4.270   1.688  0.1465  0.4158  0.1018
   98phy    C27 2628   3.519   4.305   1.849  0.8353 -0.1834  0.0017
   98phy    C26 2629   3.573   4.373   1.970  0.1465  0.4873 -0.3674
   98phy    C25 2630   3.470   4.453   2.056 -0.2928  0.2070  0.3991
   98phy    C23 2631   3.536   4.551   2.158 -0.2770 -0.1746  0.0138
   98phy    C24 2632   3.542   4.692   2.097 -0.1537  0.4199 -0.7642
   98phy    C22 2633   3.449   4.575   2.279 -0.1645 -0.3384 -0.5607
   98phy    C21 2634   3.462   4.480   2.390 -0.3681  0.3105  0.4572
   98phy    C20 2635   3.392   4.529   2.514  0.0267 -0.9105 -0.6874
   98phy    C18 2636   3.355   4.436   2.634 -0.7173  0.6030 -0.1079
   98phy    O01 2637   3.456   4.340   2.668  0.4679 -0.0932 -0.2138
   98phy    H01 2638   3.513   4.329   2.594  1.1735  2.3765 -0.1387
   98phy    C19 2639   3.358   4.540   2.749 -0.2164  0.3739 -0.0995
   98phy    C13 2640   3.212   4.365   2.592  0.3408  0.4745  0.0472
   98phy     H3 2641   3.215   4.324   2.488 -0.4060  0.4641  0.0264
   98phy    O33 2642   3.106   4.457   2.583 -0.2363 -0.3005  0.0795
   98phy    H1B 2643   3.023   4.423   2.613 -0.0775 -0.1161  0.7475
   98phy    C12 2644   3.164   4.244   2.685 -0.6921 -0.3085 -0.1612
   98phy    O11 2645   3.251   4.130   2.681 -0.0090  0.4311  0.0787
   98phy    H1A 2646   3.339   4.162   2.690  0.2815 -0.5050  0.7342
   99phy    C35 2647   2.177   3.594   1.192 -0.0350 -0.4197  0.7791
   99phy    C33 2648   2.232   3.733   1.240 -0.3481  0.0973  0.3120
   99phy    C34 2649   2.146   3.788   1.352 -0.1974  0.7319 -0.2896
   99phy    C32 2650   2.384   3.721   1.253  0.5085 -0.3250 -0.3104
   99phy    C31 2651   2.457   3.853   1.262 -0.3074 -0.2623  0.5370
   99phy    C30 2652   2.608   3.830   1.270 -0.0660 -0.3791  0.4380
   99phy    C28 2653   2.684   3.957   1.307 -0.0451 -0.0258  0.2073
   99phy    C29 2654   2.725   3.968   1.451 -0.0562  0.3359  0.0405
   99phy    C27 2655   2.799   3.961   1.205  0.0487 -0.5185 -0.3358
   99phy    C26 2656   2.842   4.095   1.167  0.1601 -0.3601  0.1665
   99phy    C25 2657   2.974   4.091   1.087 -0.2732  0.1247  0.2049
   99phy    C23 2658   3.043   4.217   1.035 -0.5992  0.6508  0.3005
   99phy    C24 2659   3.118   4.285   1.149  0.5393  0.4248 -0.0794
   99phy    C22 2660   3.155   4.179   0.942  0.1261 -0.2491 -0.6652
   99phy    C21 2661   3.128   4.175   0.793  0.0200  0.5258 -1.0356
   99phy    C20 2662   3.245   4.108   0.717  0.2268 -0.3029  0.1203
   99phy    C18 2663   3.236   4.072   0.562 -0.0914 -0.1370  0.4595
   99phy    O01 2664   3.126   3.987   0.531 -0.0762  0.2836  0.4361
   99phy    H01 2665   3.121   3.922   0.598 -1.0208  2.2463  2.3886
   99phy    C19 2666   3.360   3.990   0.531 -0.1600  0.0607  0.0692
   99phy    C13 2667   3.227   4.199   0.464  0.0091 -0.6845  0.0199
   99phy     H3 2668   3.125   4.240   0.489  0.8590  0.3225  2.0342
   99phy    O33 2669   3.298   4.319   0.491 -0.5375 -0.3426  0.3553
   99phy    H1B 2670   3.352   4.334   0.415 -0.3127 -2.1500  0.1058
   99phy    C12 2671   3.187   4.203   0.306  0.2178  0.2204 -0.1680
   99phy    O11 2672   3.124   4.088   0.259  0.3075  0.1463  0.2708
   99phy    H1A 2673   3.180   4.053   0.193  0.0760  0.9431 -0.3660
  100phy    C35 2674   3.289   2.825   1.681 -0.3828  0.5198 -0.1982
  100phy    C33 2675   3.309   2.675   1.713 -0.7010 -0.4661 -0.4916
  100phy    C34 2676   3.315   2.648   1.863  0.2138  0.1981 -0.6025
  100phy    C32 2677   3.198   2.593   1.644 -0.4236  0.2204 -0.2671
  100phy    C31 2678   3.243   2.467   1.559 -0.0328 -0.0845 -0.8997
  100phy    C30 2679   3.122   2.392   1.513  0.0531  0.5696  0.2921
  100phy    C28 2680   3.147   2.267   1.430 -0.5012  0.4058 -0.2326
  100phy    C29 2681   3.109   2.139   1.511  0.6148 -0.1328  0.3140
  100phy    C27 2682   3.064   2.268   1.299 -0.7632  0.0639  0.1104
  100phy    C26 2683   3.140   2.297   1.171  0.0973 -0.2209  0.1663
  100phy    C25 2684   3.041   2.319   1.057  0.0182  0.4696 -0.1658
  100phy    C23 2685   3.097   2.312   0.910 -0.3163  0.6002  0.4025
  100phy    C24 2686   3.088   2.173   0.837 -0.3591  0.1445 -0.1178
  100phy    C22 2687   3.020   2.404   0.818  0.3703  0.1079  0.2503
  100phy    C21 2688   3.112   2.498   0.738  0.2080  0.4141 -0.1098
  100phy    C20 2689   3.038   2.559   0.619  0.3978 -0.6402  0.0548
  100phy    C18 2690   3.124   2.585   0.487 -0.0207  0.0107 -0.0547
  100phy    O01 2691   3.241   2.664   0.527  0.0348 -0.3120 -0.0311
  100phy    H01 2692   3.216   2.754   0.537 -0.2685 -0.6069  2.6421
  100phy    C19 2693   3.029   2.671   0.405 -0.0829 -0.1256  0.0857
  100phy    C13 2694   3.156   2.450   0.401  0.2423 -0.2987 -0.4183
  100phy     H3 2695   3.220   2.391   0.472  1.0016  0.2912 -0.6000
  100phy    O33 2696   3.044   2.357   0.388 -0.4200  0.2182  0.0403
  100phy    H1B 2697   3.006   2.342   0.472  1.7130 -0.2158  0.9809
  100phy    C12 2698   3.270   2.431   0.291  0.4716  0.3795 -0.9576
  100phy    O11 2699   3.379   2.524   0.291  0.2043 -0.2770 -0.2394
  100phy    H1A 2700   3.350   2.601   0.335 -1.4823 -2.4716  2.9095
  101phy    C35 2701   1.890   4.466   0.824 -0.6505  0.3475  0.2077
  101phy    C33 2702   1.907   4.560   0.939 -0.5634 -0.4330 -0.1975
  101phy    C34 2703   1.813   4.534   1.053 -0.5326  0.0826  0.2874
  101phy    C32 2704   2.051   4.552   0.994 -0.3373 -0.0628  0.2808
  101phy    C31 2705   2.155   4.648   0.937  0.3250  0.2821  0.4289
  101phy    C30 2706   2.291   4.628   1.000  0.4243  0.4522  0.3682
  101phy    C28 2707   2.389   4.736   0.957  0.1849 -0.4379  0.1301
  101phy    C29 2708   2.369   4.868   1.039  0.9445 -0.1497  0.0947
  101phy    C27 2709   2.533   4.677   0.964  0.0964  0.0260 -0.0776
  101phy    C26 2710   2.601   4.640   0.837 -0.2048 -0.3866  0.4735
  101phy    C25 2711   2.743   4.583   0.852 -0.4321 -0.1822 -0.4423
  101phy    C23 2712   2.811   4.524   0.724  0.3767  0.4681 -0.3739
  101phy    C24 2713   2.962   4.542   0.721  0.2526  0.0977 -0.2189
  101phy    C22 2714   2.771   4.374   0.700 -0.1721 -0.3588 -0.3692
  101phy    C21 2715   2.738   4.339   0.556 -0.4211  0.4139 -0.0497
  101phy    C20 2716   2.682   4.199   0.548 -0.2871  0.2319  0.1287
  101phy    C18 2717   2.648   4.117   0.421 -0.1189  0.6140  0.2123
  101phy    O01 2718   2.558   4.187   0.337  0.0221  0.0355  0.3212
  101phy    H01 2719   2.602   4.261   0.301  1.5407 -0.2661  1.4859
  101phy    C19 2720   2.562   4.004   0.478 -0.2376  0.6370  0.4752
  101phy    C13 2721   2.779   4.068   0.337  0.0928 -0.5773  0.0663
  101phy     H3 2722   2.833   4.163   0.314  1.2829 -1.0177  0.9384
  101phy    O33 2723   2.878   4.008   0.417 -0.5588  0.1717 -0.1131
  101phy    H1B 2724   2.964   4.039   0.395  0.1915 -0.5827  1.5908
  101phy    C12 2725   2.791   4.015   0.187 -0.3692 -0.3278 -0.3051
  101phy    O11 2726   2.895   4.062   0.108 -0.5803  0.5357 -0.1714
  101phy    H1A 2727   2.977   4.041   0.148  0.2817  1.3098 -1.4559
  102phy    C35 2728   2.496   4.440   1.730  0.2860 -0.0583  0.7157
  102phy    C33 2729   2.556   4.523   1.846  0.0046 -0.1557  0.4444
  102phy    C34 2730   2.698   4.470   1.870  0.1255  0.2866 -0.7108
  102phy    C32 2731   2.555   4.676   1.804  0.7469  0.2877  0.2229
  102phy    C31 2732   2.524   4.765   1.918 -0.0376 -0.1046 -0.2975
  102phy    C30 2733   2.495   4.907   1.865 -0.1857 -0.9398 -0.6152
  102phy    C28 2734   2.439   5.019   1.958  0.0002 -0.1836  0.3612
  102phy    C29 2735   2.494   5.148   1.910  0.6838 -0.0398  0.0525
  102phy    C27 2736   2.286   5.013   1.969 -0.3731  0.5919 -0.1542
  102phy    C26 2737   2.221   5.084   2.088 -0.2535 -0.5257 -0.0169
  102phy    C25 2738   2.067   5.075   2.079  0.2517  0.3523  0.4573
  102phy    C23 2739   1.983   5.109   2.204 -0.1408 -0.4817 -0.0033
  102phy    C24 2740   1.888   5.224   2.176  0.3677  0.4771 -0.8513
  102phy    C22 2741   1.902   4.988   2.263 -0.2368 -0.1945  0.0794
  102phy    C21 2742   1.861   4.991   2.410 -0.3786  0.0297  0.1770
  102phy    C20 2743   1.784   4.863   2.453  0.1055  0.2040  0.0816
  102phy    C18 2744   1.739   4.869   2.606  0.4001  0.4211 -0.1576
  102phy    O01 2745   1.666   4.996   2.628 -0.3220 -0.0205 -0.3166
  102phy    H01 2746   1.587   4.979   2.675 -0.8813 -0.2992 -1.3309
  102phy    C19 2747   1.632   4.750   2.615 -0.3439 -0.4777 -0.2071
  102phy    C13 2748   1.865   4.850   2.711  0.1528 -0.0557  0.2733
  102phy     H3 2749   1.954   4.898   2.662 -0.9210  0.7190 -0.9709
  102phy    O33 2750   1.909   4.718   2.714 -0.2158  0.2757  0.2326
  102phy    H1B 2751   1.847   4.664   2.760  0.5660 -0.4457  0.4783
  102phy    C12 2752   1.847   4.903   2.860 -0.1551  0.7096  0.1203
  102phy    O11 2753   1.725   4.885   2.925  0.0720  0.3188 -0.0529
  102phy    H1A 2754   1.737   4.869   3.017 -0.1002  1.4563  0.1759
  103phy    C35 2755   2.657   0.414   1.807 -0.4409 -0.2902  0.2787
  103phy    C33 2756   2.684   0.351   1.670 -0.2368 -0.0965  0.9260
  103phy    C34 2757   2.697   0.457   1.563 -0.2909 -0.4925 -0.2581
  103phy    C32 2758   2.806   0.265   1.663  0.1817 -0.0440 -0.1599
  103phy    C31 2759   2.773   0.123   1.642  0.0554 -0.2313 -0.3208
  103phy    C30 2760   2.903   0.041   1.664  0.1911  0.2192  0.9660
  103phy    C28 2761   2.880  -0.110   1.676 -0.2974  0.2817  0.0431
  103phy    C29 2762   2.877  -0.192   1.542 -0.1912 -0.4611 -0.0987
  103phy    C27 2763   2.991  -0.170   1.765  0.3332  0.0404  0.7723
  103phy    C26 2764   2.955  -0.242   1.891  0.0620  0.6264  0.1929
  103phy    C25 2765   3.074  -0.321   1.949 -0.1588 -0.5724  0.1447
  103phy    C23 2766   3.037  -0.390   2.078  0.4865  0.4092 -0.2573
  103phy    C24 2767   3.086  -0.537   2.066 -0.0778 -0.0022 -0.1662
  103phy    C22 2768   3.089  -0.320   2.203 -0.3066 -0.6939 -0.4537
  103phy    C21 2769   3.026  -0.351   2.340 -0.1730 -0.5905  0.1528
  103phy    C20 2770   3.101  -0.263   2.439 -0.3253  0.0768 -0.4748
  103phy    C18 2771   3.050  -0.262   2.590  0.4819 -0.1230 -0.6955
  103phy    O01 2772   3.042  -0.393   2.652 -0.6400  0.2562  0.0600
  103phy    H01 2773   3.071  -0.454   2.586 -0.7360  3.3848 -3.1815
  103phy    C19 2774   3.167  -0.196   2.666  0.1216 -0.0409  0.1886
  103phy    C13 2775   2.908  -0.183   2.614 -0.4398  0.0343 -0.1665
  103phy     H3 2776   2.899  -0.085   2.561 -0.9494 -0.5215 -1.1540
  103phy    O33 2777   2.889  -0.138   2.751 -0.0116 -0.1441  0.0863
  103phy    H1B 2778   2.904  -0.211   2.808 -1.8918  0.3625  1.3249
  103phy    C12 2779   2.780  -0.266   2.586  0.1183  0.5342  0.1546
  103phy    O11 2780   2.748  -0.381   2.659  0.0282  0.3094 -0.3600
  103phy    H1A 2781   2.819  -0.443   2.652  2.1976  2.6851 -1.0093
  104phy    C35 2782   2.359   4.865   1.473 -0.2819  0.5677  0.6144
  104phy    C33 2783   2.213   4.829   1.475 -0.2193  0.0403 -0.0219
  104phy    C34 2784   2.173   4.798   1.619 -0.1897 -0.0708 -0.3797
  104phy    C32 2785   2.131   4.949   1.421  0.1627  0.5265  0.7851
  104phy    C31 2786   2.063   4.913   1.283  0.5478  0.2556 -0.5534
  104phy    C30 2787   1.969   5.035   1.248 -0.7304  0.4438  0.4519
  104phy    C28 2788   1.902   5.017   1.110  0.2000  0.0634  0.1303
  104phy    C29 2789   1.758   5.071   1.125  0.1566  0.1498 -0.0729
  104phy    C27 2790   1.978   5.081   0.994 -0.0956 -0.0491  0.5191
  104phy    C26 2791   1.959   5.020   0.855 -0.4722  0.4546 -0.0202
  104phy    C25 2792   2.023   5.112   0.748 -0.5240  0.1417 -0.1234
  104phy    C23 2793   2.035   5.050   0.609  0.2456 -0.2402 -0.1608
  104phy    C24 2794   2.009   5.162   0.502  0.1174  0.3985  0.1518
  104phy    C22 2795   2.167   4.972   0.593 -0.3158  0.2534 -0.0949
  104phy    C21 2796   2.156   4.850   0.503 -0.1249 -0.2262  0.3530
  104phy    C20 2797   2.270   4.750   0.531  0.3422 -0.0235 -0.4240
  104phy    C18 2798   2.306   4.638   0.418 -0.0975 -1.0490 -0.0380
  104phy    O01 2799   2.191   4.564   0.382 -0.1637  0.2905  0.2459
  104phy    H01 2800   2.132   4.541   0.451 -0.6788  0.0190 -0.2708
  104phy    C19 2801   2.393   4.536   0.492 -0.2805  0.1042 -0.4808
  104phy    C13 2802   2.375   4.697   0.286  0.2037  0.0017 -0.2748
  104phy     H3 2803   2.302   4.773   0.250 -0.0763  0.6158  1.4894
  104phy    O33 2804   2.491   4.780   0.294  0.3546 -0.0927  0.2494
  104phy    H1B 2805   2.563   4.721   0.283  0.6239  0.4619 -1.1216
  104phy    C12 2806   2.370   4.629   0.147 -0.3790  0.5919  0.2078
  104phy    O11 2807   2.261   4.550   0.121 -0.1982  0.1946  0.5372
  104phy    H1A 2808   2.212   4.545   0.200 -0.6379 -0.2843  0.2459
  105phy    C35 2809   1.902   2.258   1.411  0.2423  0.2270 -0.1445
  105phy    C33 2810   1.874   2.369   1.514 -0.9454  0.1475  0.1622
  105phy    C34 2811   1.984   2.358   1.620  0.6596 -0.0027 -0.1971
  105phy    C32 2812   1.887   2.511   1.455 -0.0400  0.0156 -0.0656
  105phy    C31 2813   1.762   2.578   1.398  0.1301 -0.0631 -0.2902
  105phy    C30 2814   1.791   2.716   1.349 -0.4924  0.1122  0.6054
  105phy    C28 2815   1.679   2.797   1.278 -0.1374  0.1947 -0.4833
  105phy    C29 2816   1.579   2.854   1.376 -0.2228 -0.3554 -0.4589
  105phy    C27 2817   1.737   2.905   1.191 -0.1627 -0.2405  0.1054
  105phy    C26 2818   1.662   2.946   1.065 -0.3154  0.4103  0.2269
  105phy    C25 2819   1.738   3.055   0.994 -0.1333 -0.0225 -0.1454
  105phy    C23 2820   1.680   3.136   0.876 -0.4796 -0.2234  0.0452
  105phy    C24 2821   1.570   3.236   0.925  0.2714  0.8021 -0.0382
  105phy    C22 2822   1.798   3.200   0.800  0.3157  0.6154 -0.2353
  105phy    C21 2823   1.793   3.185   0.647  0.2445 -0.6581 -0.3651
  105phy    C20 2824   1.922   3.233   0.580 -0.6612 -0.5865 -0.2477
  105phy    C18 2825   1.926   3.212   0.426 -0.0027  0.1592 -0.1245
  105phy    O01 2826   1.882   3.083   0.380  0.3188 -0.2099 -0.3140
  105phy    H01 2827   1.951   3.019   0.389  1.2713  1.0011  2.0751
  105phy    C19 2828   2.075   3.230   0.393 -0.0661  0.0537 -0.1281
  105phy    C13 2829   1.834   3.327   0.356  0.0668  0.2707 -0.5759
  105phy     H3 2830   1.730   3.291   0.374  0.1967 -0.2967 -0.9377
  105phy    O33 2831   1.825   3.454   0.421 -0.3297  0.0683 -0.2852
  105phy    H1B 2832   1.834   3.453   0.514 -1.7859  0.6240 -0.1166
  105phy    C12 2833   1.791   3.333   0.208  0.5435 -0.0752  0.4078
  105phy    O11 2834   1.844   3.445   0.137 -0.6114  0.3552  0.3815
  105phy    H1A 2835   1.858   3.513   0.199  1.2975 -0.2562  0.6709
  106phy    C35 2836   1.818   4.877   1.696  0.0986  0.2185  0.1454
  106phy    C33 2837   1.762   5.004   1.632  0.3264  0.4404  0.8951
  106phy    C34 2838   1.611   4.983   1.620  0.3207  0.1830 -0.1857
  106phy    C32 2839   1.796   5.137   1.697 -0.2794  0.6836 -0.1694
  106phy    C31 2840   1.933   5.196   1.659 -0.4594 -0.0606  0.1787
  106phy    C30 2841   1.950   5.335   1.719  0.3855  0.5153  0.3246
  106phy    C28 2842   2.090   5.392   1.689 -0.2278 -0.3568 -0.2030
  106phy    C29 2843   2.101   5.475   1.560  0.1565 -0.1852 -0.1564
  106phy    C27 2844   2.131   5.498   1.795  0.0783 -0.5105  0.4830
  106phy    C26 2845   2.198   5.451   1.924 -0.3463  0.0824  0.2645
  106phy    C25 2846   2.213   5.572   2.027  0.1238 -0.0221 -0.0610
  106phy    C23 2847   2.288   5.569   2.161 -0.1567  0.1056  0.2013
  106phy    C24 2848   2.300   5.714   2.208  0.6146 -0.0834  0.7865
  106phy    C22 2849   2.224   5.486   2.266 -0.2087  0.0070 -0.5994
  106phy    C21 2850   2.313   5.411   2.371  0.1401 -0.1131  0.4592
  106phy    C20 2851   2.244   5.316   2.465  0.0068  0.3455 -0.0430
  106phy    C18 2852   2.310   5.205   2.556  0.3904 -0.0216  0.3498
  106phy    O01 2853   2.396   5.268   2.656  0.1371  0.6168 -0.9039
  106phy    H01 2854   2.359   5.335   2.711  0.4621  0.0533  0.0238
  106phy    C19 2855   2.192   5.164   2.642  0.3985 -0.1701  0.5948
  106phy    C13 2856   2.379   5.084   2.473  0.7140 -0.0538 -0.0200
  106phy     H3 2857   2.320   5.065   2.380 -0.5743  0.5364  0.6525
  106phy    O33 2858   2.357   4.955   2.539 -0.4976 -0.2641  0.0676
  106phy    H1B 2859   2.394   4.955   2.625 -1.5330  0.2265  0.5290
  106phy    C12 2860   2.531   5.099   2.443 -0.3477 -0.3308  0.2944
  106phy    O11 2861   2.617   5.123   2.548  0.0166  0.1494 -0.0517
  106phy    H1A 2862   2.572   5.161   2.622  1.4691 -0.8488  1.4118
  107phy    C35 2863   3.162   0.294   1.426  0.2452 -0.0500  0.0275
  107phy    C33 2864   3.193   0.397   1.536 -0.4221  0.2563  0.0859
  107phy    C34 2865   3.343   0.398   1.581  0.3685  0.4773 -0.4063
  107phy    C32 2866   3.130   0.535   1.491 -0.1919 -0.1412  0.2852
  107phy    C31 2867   3.054   0.607   1.608  0.5278 -0.2810  0.2972
  107phy    C30 2868   2.961   0.726   1.565 -0.0297 -0.3963 -0.1250
  107phy    C28 2869   2.950   0.839   1.672  0.1269  0.5364  0.3117
  107phy    C29 2870   2.928   0.968   1.599 -0.1511 -0.0847 -0.8021
  107phy    C27 2871   2.835   0.797   1.777 -0.1422  0.3403  0.0568
  107phy    C26 2872   2.860   0.841   1.923  0.8200 -0.5396  0.1198
  107phy    C25 2873   2.733   0.799   2.004 -0.3422 -0.1137 -0.2834
  107phy    C23 2874   2.738   0.837   2.154 -0.0862 -0.0785 -0.4222
  107phy    C24 2875   2.700   0.985   2.176  0.2488  0.0676  0.3105
  107phy    C22 2876   2.642   0.746   2.235 -0.0952 -0.1569  0.0332
  107phy    C21 2877   2.714   0.683   2.353  0.1810  0.3319 -0.9513
  107phy    C20 2878   2.613   0.622   2.459 -0.2372 -0.1933 -0.0769
  107phy    C18 2879   2.650   0.560   2.598 -0.3856 -0.4190 -0.6863
  107phy    O01 2880   2.742   0.644   2.673  0.6659 -0.0564  0.3847
  107phy    H01 2881   2.816   0.673   2.624  0.2251 -0.0631 -0.2927
  107phy    C19 2882   2.519   0.578   2.669 -0.9733 -0.5494  0.1274
  107phy    C13 2883   2.710   0.407   2.605 -0.7301  0.0174 -0.4630
  107phy     H3 2884   2.634   0.328   2.587  0.1219 -1.1511  0.8998
  107phy    O33 2885   2.738   0.379   2.750 -0.4910 -0.2188 -0.6006
  107phy    H1B 2886   2.770   0.455   2.794 -0.3128 -0.4120 -0.3966
  107phy    C12 2887   2.837   0.369   2.521  0.5159 -0.0186 -0.3511
  107phy    O11 2888   2.956   0.438   2.546 -0.1796 -0.1708  0.0489
  107phy    H1A 2889   2.987   0.410   2.630 -0.8683  2.0608  1.1395
  108phy    C35 2890   4.303   4.788   1.419  0.3375  0.4604 -0.0214
  108phy    C33 2891   4.243   4.911   1.363  0.3328 -0.3383  0.4775
  108phy    C34 2892   4.168   4.983   1.472 -0.7625 -0.0171 -0.2856
  108phy    C32 2893   4.343   5.001   1.294  0.0526  0.0563 -0.2091
  108phy    C31 2894   4.305   5.098   1.175 -0.1656  0.3864  0.0964
  108phy    C30 2895   4.425   5.138   1.091 -0.0212 -0.5576  0.2749
  108phy    C28 2896   4.379   5.229   0.974  0.1947  0.0067  0.1752
  108phy    C29 2897   4.376   5.377   1.005  0.5073  0.4979  0.7147
  108phy    C27 2898   4.473   5.207   0.858 -0.1534  0.2008 -0.5287
  108phy    C26 2899   4.402   5.188   0.724 -0.5598  0.1342  0.2002
  108phy    C25 2900   4.492   5.203   0.599 -0.1240 -0.5194 -0.1490
  108phy    C23 2901   4.432   5.183   0.461 -0.0265  0.0855 -0.6659
  108phy    C24 2902   4.404   5.311   0.390 -0.1727  0.3480 -0.1448
  108phy    C22 2903   4.550   5.125   0.378 -0.0698 -0.4551  0.2505
  108phy    C21 2904   4.543   4.978   0.331 -0.1320  0.3830 -0.2589
  108phy    C20 2905   4.685   4.919   0.288  0.4926 -0.0193 -0.2732
  108phy    C18 2906   4.693   4.771   0.241 -0.1994 -0.1681  0.1231
  108phy    O01 2907   4.651   4.694   0.357 -0.4483  0.5374 -0.2414
  108phy    H01 2908   4.563   4.720   0.379  0.3762  3.1412  0.3815
  108phy    C19 2909   4.842   4.754   0.219  0.2065  0.3249  0.2783
  108phy    C13 2910   4.613   4.735   0.109 -0.1831 -0.1734  0.4647
  108phy     H3 2911   4.510   4.777   0.126  0.2480  1.2794 -0.3308
  108phy    O33 2912   4.640   4.813  -0.011 -0.0697 -0.1042  0.1476
  108phy    H1B 2913   4.580   4.884  -0.014  0.2866  0.1780 -0.8620
  108phy    C12 2914   4.545   4.596   0.070 -0.7182 -0.2951  0.2970
  108phy    O11 2915   4.598   4.515  -0.033 -0.4473 -0.5710  0.0942
  108phy    H1A 2916   4.634   4.438   0.007 -2.3875 -0.0600  3.1357
  109phy    C35 2917   4.226   2.990   1.718 -0.4826  0.4907  0.1085
  109phy    C33 2918   4.210   3.046   1.858  0.0100  0.7050 -0.2382
  109phy    C34 2919   4.058   3.061   1.880  0.3463  0.2998  0.5803
  109phy    C32 2920   4.276   2.953   1.964 -0.0883  0.1029  0.7334
  109phy    C31 2921   4.304   2.995   2.108  0.1300 -0.0504 -0.1322
  109phy    C30 2922   4.340   2.869   2.188  0.5513  0.1312  0.3281
  109phy    C28 2923   4.387   2.907   2.329  0.2275  0.4211 -0.0592
  109phy    C29 2924   4.271   2.891   2.429  0.3706 -0.2503 -0.1891
  109phy    C27 2925   4.504   2.815   2.359 -0.2863 -0.5896  0.0572
  109phy    C26 2926   4.579   2.835   2.490 -0.5478 -0.6614 -0.9518
  109phy    C25 2927   4.706   2.749   2.515  0.0008 -0.5188 -0.5184
  109phy    C23 2928   4.758   2.784   2.656 -0.3258 -0.5892  0.6603
  109phy    C24 2929   4.753   2.662   2.750 -0.0718  0.2386 -0.3080
  109phy    C22 2930   4.906   2.834   2.662 -0.0215 -0.1746 -0.3653
  109phy    C21 2931   4.925   2.958   2.749  0.1434  0.0426 -0.2585
  109phy    C20 2932   5.073   2.971   2.788 -0.0228  0.3467  0.1630
  109phy    C18 2933   5.139   3.092   2.857  0.3180  0.1434 -0.1055
  109phy    O01 2934   5.078   3.122   2.980  0.5294 -0.4673 -0.1955
  109phy    H01 2935   4.996   3.078   2.993 -0.4018  0.9847 -0.9159
  109phy    C19 2936   5.276   3.030   2.890 -0.0675 -0.3635 -0.0313
  109phy    C13 2937   5.157   3.221   2.761  0.2946 -0.3078  0.1888
  109phy     H3 2938   5.184   3.190   2.658  0.8160  0.8766 -0.0485
  109phy    O33 2939   5.264   3.309   2.794 -0.1340 -0.4227  0.2365
  109phy    H1B 2940   5.262   3.319   2.887  1.7841  0.7347  0.2140
  109phy    C12 2941   5.030   3.311   2.741 -0.4506 -0.2561  0.2582
  109phy    O11 2942   4.987   3.386   2.849 -0.4243  0.4687  0.4145
  109phy    H1A 2943   5.008   3.334   2.924 -1.5346 -2.1826 -1.0104
  110phy    C35 2944   4.581   1.598   1.488  0.0282 -0.2613 -0.1354
  110phy    C33 2945   4.651   1.726   1.449  0.6078 -0.2012  0.5313
  110phy    C34 2946   4.587   1.829   1.548  0.1858 -0.4918  0.0617
  110phy    C32 2947   4.804   1.719   1.454  0.0559  0.7523 -0.3290
  110phy    C31 2948   4.880   1.824   1.369 -0.3499  0.6857  0.2664
  110phy    C30 2949   5.031   1.811   1.393  0.3605 -0.4764  0.1704
  110phy    C28 2950   5.120   1.894   1.308  0.5918  0.0234 -0.1663
  110phy    C29 2951   5.158   2.034   1.367 -0.0620  0.1672 -0.0322
  110phy    C27 2952   5.249   1.819   1.261  0.3471 -0.6926  0.3318
  110phy    C26 2953   5.283   1.842   1.112  0.1774 -0.0117 -0.0281
  110phy    C25 2954   5.401   1.758   1.069 -0.2983  0.1690 -0.0197
  110phy    C23 2955   5.456   1.778   0.925  0.7065  0.2095 -0.0758
  110phy    C24 2956   5.557   1.886   0.917 -0.6188 -0.4231 -0.1769
  110phy    C22 2957   5.531   1.651   0.886  0.9602  0.2217  0.3235
  110phy    C21 2958   5.457   1.546   0.809  0.1285  0.2857  0.3190
  110phy    C20 2959   5.525   1.411   0.828  0.1079 -0.1956  0.8589
  110phy    C18 2960   5.484   1.296   0.724  0.0827 -0.6489 -0.1756
  110phy    O01 2961   5.344   1.281   0.707  0.2569 -0.6113  0.5315
  110phy    H01 2962   5.301   1.356   0.672  1.4348 -0.5306 -0.8320
  110phy    C19 2963   5.530   1.169   0.799  0.1722  0.1637  0.1630
  110phy    C13 2964   5.554   1.298   0.579 -0.2023  0.3322  0.4654
  110phy     H3 2965   5.640   1.368   0.594  1.0949 -0.8456 -1.1686
  110phy    O33 2966   5.626   1.185   0.521 -0.4216 -0.2307 -0.6204
  110phy    H1B 2967   5.584   1.112   0.562 -1.2916  0.1582 -0.7981
  110phy    C12 2968   5.501   1.385   0.456  0.0915  0.0847 -0.0044
  110phy    O11 2969   5.426   1.320   0.358 -0.3453 -0.2161 -0.3080
  110phy    H1A 2970   5.410   1.390   0.297 -0.0335  2.2584  2.2658
  111phy    C35 2971   4.705   2.491   1.973  0.2269 -0.4331 -0.1483
  111phy    C33 2972   4.641   2.631   1.971  0.2051 -0.1773 -0.2215
  111phy    C34 2973   4.747   2.736   1.946  0.0708  0.2322 -0.0682
  111phy    C32 2974   4.530   2.640   1.867 -0.5740  0.1057 -0.0441
  111phy    C31 2975   4.396   2.571   1.889 -0.0512 -0.3180  0.2588
  111phy    C30 2976   4.297   2.582   1.767 -0.2706 -0.2850 -0.5829
  111phy    C28 2977   4.154   2.531   1.801 -0.1086  0.1842 -0.6751
  111phy    C29 2978   4.047   2.626   1.748  0.1286  0.3052 -0.0333
  111phy    C27 2979   4.134   2.381   1.769 -0.3655 -0.2289  0.0729
  111phy    C26 2980   4.095   2.300   1.897 -0.0262  0.8388  0.5551
  111phy    C25 2981   4.086   2.145   1.869 -0.0645 -0.0257 -0.8179
  111phy    C23 2982   4.033   2.049   1.978 -0.3131 -0.2417  0.0227
  111phy    C24 2983   3.934   1.946   1.920  0.2357 -0.1968 -0.0009
  111phy    C22 2984   4.153   1.985   2.049  0.0063  0.2571  0.1445
  111phy    C21 2985   4.133   1.923   2.188  0.3274  0.2106 -0.2282
  111phy    C20 2986   4.256   1.840   2.238 -0.3241 -0.4506 -0.2552
  111phy    C18 2987   4.265   1.785   2.388  0.0823 -0.3326 -0.2967
  111phy    O01 2988   4.175   1.674   2.401 -0.5093 -0.4494 -0.1595
  111phy    H01 2989   4.089   1.689   2.366 -0.3135 -2.1368 -1.5140
  111phy    C19 2990   4.404   1.710   2.372  0.2428  0.0646 -0.2319
  111phy    C13 2991   4.266   1.891   2.508 -0.2085  0.2080 -0.2398
  111phy     H3 2992   4.314   1.985   2.469 -0.3052  0.1091 -0.6006
  111phy    O33 2993   4.355   1.859   2.615 -0.1212  0.1084 -0.0101
  111phy    H1B 2994   4.347   1.767   2.632  1.4638  0.1281  1.0529
  111phy    C12 2995   4.127   1.920   2.575  0.3512  0.3767 -0.0398
  111phy    O11 2996   4.082   1.829   2.669  0.4738 -0.0479  0.1756
  111phy    H1A 2997   4.151   1.819   2.732  1.5764  0.9853 -0.8313
  112phy    C35 2998   4.495   2.410   2.383 -0.0916  0.6423  0.4219
  112phy    C33 2999   4.376   2.400   2.288  0.2004  0.3334  0.1321
  112phy    C34 3000   4.414   2.320   2.168 -0.2197  0.4513 -0.1479
  112phy    C32 3001   4.254   2.355   2.363  0.4524 -0.8566  0.2244
  112phy    C31 3002   4.116   2.391   2.307  0.1659 -0.0681 -0.4316
  112phy    C30 3003   4.012   2.325   2.393  0.3298 -0.1518  0.1913
  112phy    C28 3004   3.866   2.375   2.378  0.5668 -0.1861  0.6776
  112phy    C29 3005   3.773   2.259   2.354 -0.2964  0.1636 -0.4726
  112phy    C27 3006   3.813   2.447   2.503  0.1773  0.3028  0.1305
  112phy    C26 3007   3.836   2.596   2.526  0.0597  0.7515  0.4485
  112phy    C25 3008   3.816   2.636   2.669 -0.0743  0.0231  0.3038
  112phy    C23 3009   3.834   2.779   2.707 -0.7688 -0.6749 -0.5296
  112phy    C24 3010   3.696   2.849   2.722  0.3776  0.4668  0.6721
  112phy    C22 3011   3.912   2.787   2.841 -0.4898  0.4054 -0.0170
  112phy    C21 3012   3.975   2.922   2.872  0.3539  0.2561 -0.2972
  112phy    C20 3013   4.068   2.918   2.995  0.4573  0.3021 -0.2138
  112phy    C18 3014   4.070   3.030   3.104 -0.0375  0.0408 -0.4197
  112phy    O01 3015   3.934   3.073   3.132  0.3295  0.5015  0.2857
  112phy    H01 3016   3.886   3.005   3.175 -0.8026  0.8902 -0.3154
  112phy    C19 3017   4.115   2.942   3.227  0.1674 -0.1436 -0.2172
  112phy    C13 3018   4.167   3.154   3.065 -0.5050 -0.0930 -0.3008
  112phy     H3 3019   4.257   3.117   3.009  0.7658  1.1598  0.8423
  112phy    O33 3020   4.230   3.224   3.179  0.6217  0.6071 -0.3809
  112phy    H1B 3021   4.154   3.259   3.223 -0.4478  0.7159 -2.2478
  112phy    C12 3022   4.106   3.263   2.978 -0.1211 -0.9446  0.2424
  112phy    O11 3023   4.011   3.350   3.035  0.0446 -0.0565 -0.0024
  112phy    H1A 3024   3.929   3.307   3.054  0.6329 -0.5624  1.5692
  113phy    C35 3025   4.536   0.196   1.450 -0.0886 -0.1350 -0.2567
  113phy    C33 3026   4.426   0.219   1.558  0.3706  0.2264  0.7628
  113phy    C34 3027   4.497   0.251   1.687  0.0328 -0.2765  0.4040
  113phy    C32 3028   4.337   0.341   1.511  0.3228 -0.3762 -0.2935
  113phy    C31 3029   4.195   0.328   1.459  0.0172  0.3367 -0.4473
  113phy    C30 3030   4.159   0.462   1.397  0.7003 -0.5931  0.0397
  113phy    C28 3031   4.008   0.469   1.349 -0.2472 -0.0095 -0.8467
  113phy    C29 3032   3.950   0.605   1.380 -0.0571 -0.0643 -0.4157
  113phy    C27 3033   4.006   0.442   1.197 -0.8737 -0.0744 -0.0258
  113phy    C26 3034   3.962   0.301   1.158 -0.4816 -0.2731 -0.4304
  113phy    C25 3035   3.933   0.300   1.009  0.6543  0.1584 -0.1315
  113phy    C23 3036   3.865   0.170   0.962 -0.0141  0.2712 -0.4831
  113phy    C24 3037   3.735   0.197   0.888  0.4922  0.0662  0.1286
  113phy    C22 3038   3.958   0.084   0.869 -0.4174  0.8275  0.5313
  113phy    C21 3039   3.957  -0.068   0.906 -0.3787 -0.0489  0.2850
  113phy    C20 3040   4.046  -0.140   0.802  0.3920  0.4936  0.1004
  113phy    C18 3041   4.060  -0.293   0.808 -0.2234  0.0147 -0.2875
  113phy    O01 3042   4.104  -0.336   0.940 -0.3891  0.3600  0.2046
  113phy    H01 3043   4.191  -0.304   0.955 -0.2629  0.4247 -0.6151
  113phy    C19 3044   4.175  -0.316   0.709  0.6258  0.0071 -0.7863
  113phy    C13 3045   3.929  -0.371   0.764  0.2071  0.1471 -0.0199
  113phy     H3 3046   3.859  -0.338   0.845  0.5013  2.7025 -0.7074
  113phy    O33 3047   3.849  -0.320   0.658  0.1619  0.0941  0.0329
  113phy    H1B 3048   3.758  -0.330   0.681 -0.0718 -0.4063 -1.0348
  113phy    C12 3049   3.892  -0.522   0.778  0.7233 -0.1286  0.1905
  113phy    O11 3050   3.912  -0.595   0.662  0.0441 -0.2288 -0.2024
  113phy    H1A 3051   3.828  -0.635   0.653 -0.2432 -0.4147  2.6335
  114phy    C35 3052   1.014   3.119   2.310 -0.8774 -0.0083 -0.5350
  114phy    C33 3053   0.968   3.118   2.167 -0.2334 -0.5298 -0.6800
  114phy    C34 3054   1.043   3.015   2.087 -0.3941 -0.2783  0.2479
  114phy    C32 3055   0.816   3.106   2.163 -0.1572 -0.4614  0.2214
  114phy    C31 3056   0.755   3.178   2.047 -0.6735  0.3220  0.6263
  114phy    C30 3057   0.605   3.162   2.039 -0.0529 -0.2891  0.1020
  114phy    C28 3058   0.534   3.232   1.922  0.7493 -0.8079  0.0854
  114phy    C29 3059   0.553   3.162   1.790 -0.0112 -0.0491  0.4492
  114phy    C27 3060   0.390   3.234   1.966 -0.6129  0.2455  0.1636
  114phy    C26 3061   0.332   3.360   2.026 -0.0687 -0.1502  0.6962
  114phy    C25 3062   0.193   3.340   2.080 -0.1069 -0.2771  0.4707
  114phy    C23 3063   0.127   3.461   2.144  0.4529 -0.3120  0.1754
  114phy    C24 3064  -0.013   3.471   2.090  0.2166 -0.3296 -0.2568
  114phy    C22 3065   0.132   3.465   2.299  0.4994  0.4120  0.4744
  114phy    C21 3066   0.150   3.597   2.363  0.2094 -0.8746 -0.3726
  114phy    C20 3067   0.189   3.584   2.519 -0.6121  0.4720  0.0983
  114phy    C18 3068   0.213   3.713   2.602  0.0564  0.2579 -1.1231
  114phy    O01 3069   0.087   3.780   2.598  0.5333 -0.2227  0.1398
  114phy    H01 3070   0.022   3.714   2.585 -0.0857  0.6317 -1.3881
  114phy    C19 3071   0.225   3.643   2.735 -0.1558  0.2015  0.3567
  114phy    C13 3072   0.338   3.806   2.559  1.3110 -0.2437  0.6881
  114phy     H3 3073   0.340   3.806   2.447  1.1277 -1.4749  0.6695
  114phy    O33 3074   0.475   3.760   2.582  0.5069  0.8406 -0.0750
  114phy    H1B 3075   0.495   3.675   2.548  1.0381  1.0635 -0.3218
  114phy    C12 3076   0.341   3.961   2.589  0.7965 -0.2552 -0.3276
  114phy    O11 3077   0.362   3.999   2.724  0.3228  0.2257 -0.2081
  114phy    H1A 3078   0.453   4.003   2.747 -0.0193 -1.2612  1.6199
  115phy    C35 3079   4.332   1.366   0.229  0.4449  0.1533 -0.6346
  115phy    C33 3080   4.249   1.469   0.296 -0.2865  0.2718 -0.1783
  115phy    C34 3081   4.123   1.399   0.354 -0.0449 -0.1429 -0.0497
  115phy    C32 3082   4.347   1.527   0.401  0.0611  0.3847 -0.0880
  115phy    C31 3083   4.322   1.661   0.462 -0.0824 -0.1930 -0.2723
  115phy    C30 3084   4.410   1.703   0.578 -0.5187  0.3839  0.5144
  115phy    C28 3085   4.387   1.830   0.653 -0.3947 -0.0188 -0.6933
  115phy    C29 3086   4.326   1.787   0.789  0.1531  0.0795  0.0139
  115phy    C27 3087   4.513   1.910   0.674 -0.6187  0.0272 -0.5003
  115phy    C26 3088   4.484   2.064   0.668  0.2189 -0.1208 -0.1593
  115phy    C25 3089   4.613   2.146   0.668 -0.6707 -0.1450 -0.3327
  115phy    C23 3090   4.613   2.295   0.613  0.0944 -0.1803 -0.0639
  115phy    C24 3091   4.597   2.397   0.731  0.3873 -0.1243 -0.0829
  115phy    C22 3092   4.750   2.326   0.560 -0.1126 -0.2512 -0.0082
  115phy    C21 3093   4.746   2.334   0.408 -0.1212 -0.1036 -0.0025
  115phy    C20 3094   4.890   2.377   0.353 -0.4044  0.7452 -0.1868
  115phy    C18 3095   4.917   2.352   0.202 -0.6176  0.2848  0.7878
  115phy    O01 3096   4.897   2.215   0.166  0.4901 -0.2161  0.6299
  115phy    H01 3097   4.866   2.212   0.078 -1.0599  1.2903  1.0572
  115phy    C19 3098   5.070   2.372   0.189  0.5019 -0.4312 -0.3585
  115phy    C13 3099   4.835   2.446   0.098  0.3202 -0.1874  0.4115
  115phy     H3 3100   4.728   2.431   0.128 -0.1725 -1.1971 -1.6363
  115phy    O33 3101   4.832   2.585   0.111  0.1126 -0.0762 -0.2109
  115phy    H1B 3102   4.802   2.605   0.198 -0.8698 -0.2709 -0.4868
  115phy    C12 3103   4.784   2.396  -0.041 -0.1798 -0.1400  0.2382
  115phy    O11 3104   4.771   2.250  -0.048 -0.0329  0.0508  0.4625
  115phy    H1A 3105   4.769   2.224  -0.138  4.4703 -0.1488  0.1709
  116phy    C35 3106   3.657   4.776   1.169  0.1971 -0.4203  0.1309
  116phy    C33 3107   3.778   4.779   1.262  0.4934 -0.0027  0.3478
  116phy    C34 3108   3.764   4.895   1.358  1.1802 -0.1873 -0.0602
  116phy    C32 3109   3.784   4.649   1.349 -0.2692 -0.2023  0.2676
  116phy    C31 3110   3.932   4.608   1.377  0.5690  0.1321 -0.3556
  116phy    C30 3111   3.945   4.490   1.485 -0.0707 -0.2463  0.3714
  116phy    C28 3112   4.074   4.411   1.486  0.3921 -0.1681  0.2455
  116phy    C29 3113   4.112   4.382   1.628  0.2618  0.2522 -0.7496
  116phy    C27 3114   4.058   4.286   1.401  0.6433  0.5720  0.3669
  116phy    C26 3115   4.192   4.240   1.337 -0.0779  0.1149  0.0626
  116phy    C25 3116   4.162   4.131   1.233 -0.3576 -0.6327  0.3814
  116phy    C23 3117   4.282   4.073   1.150 -0.1093 -0.3155 -0.2136
  116phy    C24 3118   4.304   3.927   1.196 -0.0447 -0.3029  0.0769
  116phy    C22 3119   4.271   4.079   0.995  0.4188 -0.6597 -0.2650
  116phy    C21 3120   4.399   4.068   0.908  0.4046  0.5715  0.6159
  116phy    C20 3121   4.354   4.074   0.759  0.0738  0.3541  0.1997
  116phy    C18 3122   4.449   4.009   0.651  0.5056  0.3207  0.0954
  116phy    O01 3123   4.579   4.071   0.659 -0.2260 -0.1662  0.0287
  116phy    H01 3124   4.563   4.159   0.689 -2.6125  0.2184 -2.0429
  116phy    C19 3125   4.378   4.058   0.521 -0.6544 -0.0769  0.2454
  116phy    C13 3126   4.471   3.846   0.647  0.1067  0.0063 -0.2468
  116phy     H3 3127   4.396   3.808   0.721 -0.0363 -0.3020 -0.5479
  116phy    O33 3128   4.427   3.769   0.531 -0.5881 -0.0914  0.0821
  116phy    H1B 3129   4.498   3.757   0.470  0.3513  0.3197  1.0773
  116phy    C12 3130   4.574   3.769   0.735 -0.2378  0.9548 -0.0842
  116phy    O11 3131   4.689   3.717   0.677 -0.5090  0.5064  0.3091
  116phy    H1A 3132   4.755   3.705   0.742 -1.0651  2.4622  1.3186
  117phy    C35 3133   2.764   5.060   2.153 -0.1427 -0.4312  0.2009
  117phy    C33 3134   2.859   5.183   2.168  0.2104  0.3395 -0.6262
  117phy    C34 3135   2.786   5.317   2.171 -0.1949 -0.3452  0.4337
  117phy    C32 3136   2.958   5.154   2.287  0.3505 -0.2812 -0.0253
  117phy    C31 3137   3.098   5.211   2.280 -0.0269  0.3518 -0.3622
  117phy    C30 3138   3.170   5.215   2.420  0.0004  0.0098  0.1022
  117phy    C28 3139   3.316   5.260   2.420 -0.1827 -0.0909 -0.5960
  117phy    C29 3140   3.317   5.396   2.489  0.3730  0.3037  0.1236
  117phy    C27 3141   3.421   5.164   2.482 -0.1075 -0.6519  0.0776
  117phy    C26 3142   3.475   5.045   2.401 -0.3895  0.4793 -0.1855
  117phy    C25 3143   3.626   5.026   2.447 -0.0597 -0.2181  0.5881
  117phy    C23 3144   3.691   4.901   2.390 -0.2602  0.5527 -0.1565
  117phy    C24 3145   3.778   4.928   2.270 -0.2649 -0.0856  0.0341
  117phy    C22 3146   3.795   4.847   2.494 -0.0234  0.0203 -0.0517
  117phy    C21 3147   3.752   4.734   2.585 -0.3739  0.0718 -0.3175
  117phy    C20 3148   3.859   4.681   2.683  0.2016  0.0409  0.1250
  117phy    C18 3149   3.853   4.546   2.760  0.0559  0.7384 -0.3386
  117phy    O01 3150   3.829   4.447   2.660 -0.4054  0.1501  0.2490
  117phy    H01 3151   3.873   4.367   2.682 -1.6758 -0.3696  1.0456
  117phy    C19 3152   4.000   4.529   2.799  0.6928 -0.0385 -0.4235
  117phy    C13 3153   3.732   4.531   2.871 -0.0236  0.0699  0.3417
  117phy     H3 3154   3.636   4.565   2.824  0.6896  1.5650 -0.0800
  117phy    O33 3155   3.745   4.623   2.978  0.0055 -0.1914 -0.3529
  117phy    H1B 3156   3.826   4.670   2.969 -0.3345  0.2989 -0.8596
  117phy    C12 3157   3.702   4.385   2.934 -0.1551  0.1083 -0.1920
  117phy    O11 3158   3.676   4.279   2.844  0.0830 -0.2273  0.0251
  117phy    H1A 3159   3.611   4.307   2.782 -0.2733  0.0195  0.5098
  118phy    C35 3160   0.141   3.257   1.414  0.1814 -0.1096 -0.0101
  118phy    C33 3161   0.241   3.338   1.501  0.1045 -0.2047 -0.3653
  118phy    C34 3162   0.378   3.337   1.431  0.1397  0.4904 -0.1643
  118phy    C32 3163   0.183   3.481   1.530 -0.4325  0.1931  0.4712
  118phy    C31 3164   0.225   3.553   1.659  0.5410  0.2079  0.0827
  118phy    C30 3165   0.179   3.695   1.683 -0.0656  0.0813 -0.0643
  118phy    C28 3166   0.262   3.762   1.795  0.4116  0.3694  0.0469
  118phy    C29 3167   0.372   3.845   1.729  0.4436 -0.0183 -0.2298
  118phy    C27 3168   0.160   3.851   1.876  0.1337 -0.6650  0.1748
  118phy    C26 3169   0.207   3.893   2.019  0.3171 -0.3386  0.1966
  118phy    C25 3170   0.131   4.019   2.063 -0.6003  0.3076  0.3523
  118phy    C23 3171   0.187   4.081   2.190 -0.1561  0.0244  0.3555
  118phy    C24 3172   0.268   4.203   2.167 -0.0301 -0.2773  0.4591
  118phy    C22 3173   0.075   4.117   2.292 -0.5895  0.0282 -0.3272
  118phy    C21 3174   0.007   4.006   2.366  0.1454 -0.2655 -0.6591
  118phy    C20 3175  -0.103   4.060   2.452  0.7999  0.1579 -0.2634
  118phy    C18 3176  -0.180   3.985   2.570 -0.0032 -0.4709  0.9239
  118phy    O01 3177  -0.084   3.950   2.671  0.3458  0.5621 -0.2144
  118phy    H01 3178  -0.016   3.905   2.626  0.4600  1.6363 -1.1823
  118phy    C19 3179  -0.243   4.111   2.630  0.4931 -0.0856  0.1454
  118phy    C13 3180  -0.275   3.864   2.530  0.4502 -0.1953  0.3617
  118phy     H3 3181  -0.345   3.897   2.449  0.7781 -1.4706 -0.4753
  118phy    O33 3182  -0.363   3.833   2.636  0.3360 -0.0298 -0.5079
  118phy    H1B 3183  -0.317   3.780   2.699  0.5722  0.0282 -0.6294
  118phy    C12 3184  -0.220   3.723   2.489  0.3661  0.0715 -0.2862
  118phy    O11 3185  -0.132   3.668   2.581 -0.5111  0.1922  0.0305
  118phy    H1A 3186  -0.171   3.603   2.637 -1.4823  1.5330  0.9461
  119phy    C35 3187   4.480   3.578   2.139  0.0168  0.2417  0.4758
  119phy    C33 3188   4.351   3.524   2.078 -0.3689  0.6234  0.4599
  119phy    C34 3189   4.365   3.519   1.927  0.2625 -0.1192 -0.4945
  119phy    C32 3190   4.320   3.384   2.141  0.4653  0.2050 -0.4066
  119phy    C31 3191   4.193   3.400   2.227 -0.1984 -0.2342  0.2766
  119phy    C30 3192   4.156   3.279   2.313  0.1273  0.2596  0.1445
  119phy    C28 3193   4.018   3.285   2.380  0.6585  0.3984 -0.2289
  119phy    C29 3194   3.966   3.140   2.370 -0.4461 -0.0254  0.4060
  119phy    C27 3195   4.010   3.337   2.527 -0.4577  0.3641  0.4904
  119phy    C26 3196   3.939   3.473   2.539 -0.1723  0.3037 -0.5494
  119phy    C25 3197   3.920   3.505   2.685 -0.0761  0.6123  0.2058
  119phy    C23 3198   3.900   3.654   2.721 -0.5550  0.2449  0.4717
  119phy    C24 3199   3.755   3.675   2.747  0.1837  0.7441 -0.3502
  119phy    C22 3200   3.971   3.691   2.856  0.3208  0.5431  0.3328
  119phy    C21 3201   4.117   3.748   2.854  0.7245 -0.4533 -0.2055
  119phy    C20 3202   4.139   3.813   2.988 -0.2113  0.2278  0.1352
  119phy    C18 3203   4.260   3.903   3.022  0.4347  0.4806 -0.3963
  119phy    O01 3204   4.269   4.018   2.933 -0.2498 -0.2890 -0.3413
  119phy    H01 3205   4.339   4.006   2.872  0.0593 -0.2826  0.0121
  119phy    C19 3206   4.214   3.965   3.159 -0.4326  0.1402  0.1723
  119phy    C13 3207   4.399   3.822   3.025  0.1063  0.1601 -0.1257
  119phy     H3 3208   4.382   3.723   3.075  0.2604  0.2507  0.1111
  119phy    O33 3209   4.490   3.882   3.118 -0.0573  0.4931 -0.0693
  119phy    H1B 3210   4.495   3.973   3.099 -0.4682  0.3484 -0.9246
  119phy    C12 3211   4.469   3.798   2.888 -0.5199 -0.2813 -0.6499
  119phy    O11 3212   4.508   3.911   2.817 -0.0337  0.0102  0.3698
  119phy    H1A 3213   4.570   3.894   2.749 -0.5102  0.4268 -0.1688
  120phy    C35 3214   3.835   3.561   1.743 -0.1253 -0.0058  0.2182
  120phy    C33 3215   3.959   3.486   1.696  0.2390 -0.3890 -0.1493
  120phy    C34 3216   4.021   3.453   1.829  0.1040 -0.3207  0.2122
  120phy    C32 3217   3.930   3.361   1.610 -0.1388 -0.5738 -0.2978
  120phy    C31 3218   4.039   3.317   1.506  0.5388  0.4286  0.6283
  120phy    C30 3219   3.999   3.189   1.426 -0.7137 -0.4760  0.0457
  120phy    C28 3220   4.079   3.157   1.297  0.6805 -0.5193  0.1410
  120phy    C29 3221   4.222   3.112   1.320  0.0236  0.5652  0.2657
  120phy    C27 3222   3.995   3.057   1.219 -0.1691 -0.1434 -0.3802
  120phy    C26 3223   3.979   3.092   1.070 -0.1345 -0.1746  0.0511
  120phy    C25 3224   3.900   2.973   1.004  0.0952 -0.8276 -0.2049
  120phy    C23 3225   3.827   2.982   0.870 -0.3130  0.2006  0.6021
  120phy    C24 3226   3.835   2.844   0.796  0.1119  0.3453 -0.0477
  120phy    C22 3227   3.682   3.051   0.885 -0.4750 -0.2472 -0.2896
  120phy    C21 3228   3.600   3.096   0.767 -0.5478 -0.2676 -0.3647
  120phy    C20 3229   3.447   3.110   0.781  0.0777 -0.0538 -0.0328
  120phy    C18 3230   3.358   3.092   0.647 -0.2380 -0.5945  0.3109
  120phy    O01 3231   3.389   3.190   0.547  0.3488 -0.3692  0.7864
  120phy    H01 3232   3.473   3.230   0.558 -0.5068  1.7122  0.1764
  120phy    C19 3233   3.229   3.150   0.700 -0.3621  0.2914 -0.0532
  120phy    C13 3234   3.348   2.950   0.571  0.3379 -0.2471  0.4302
  120phy     H3 3235   3.377   2.872   0.647 -2.7714 -0.0295  2.0151
  120phy    O33 3236   3.215   2.905   0.548 -0.0648  0.0740  0.3077
  120phy    H1B 3237   3.173   2.953   0.480  0.3837 -0.7499 -0.5708
  120phy    C12 3238   3.456   2.890   0.477  0.7962  0.4461  0.2415
  120phy    O11 3239   3.453   2.942   0.340  0.0511  0.3042 -0.4637
  120phy    H1A 3240   3.362   2.941   0.317 -0.5336 -1.4463  1.5924
  121phy    C35 3241   4.598   2.463   1.532  0.9138  0.0317 -0.1825
  121phy    C33 3242   4.614   2.316   1.568 -0.0912  0.5303  0.1974
  121phy    C34 3243   4.545   2.227   1.467 -0.7993  0.3022 -0.3801
  121phy    C32 3244   4.763   2.298   1.594 -0.2569  0.6351 -0.4341
  121phy    C31 3245   4.786   2.174   1.688 -0.6910  0.3561 -0.4810
  121phy    C30 3246   4.936   2.136   1.686  0.5953  0.0563 -0.0834
  121phy    C28 3247   4.973   2.046   1.811 -0.2393 -0.8912 -0.3122
  121phy    C29 3248   4.959   1.897   1.774  1.1164  0.0369  0.2479
  121phy    C27 3249   5.118   2.070   1.856 -0.4794  0.1194 -0.5024
  121phy    C26 3250   5.155   2.082   2.007  0.2344  0.1343  0.5449
  121phy    C25 3251   5.306   2.103   2.034 -0.2288 -0.0668 -0.1539
  121phy    C23 3252   5.347   2.103   2.187  0.2738  0.0003 -0.4492
  121phy    C24 3253   5.490   2.051   2.213  0.2974  0.0944  0.1968
  121phy    C22 3254   5.317   2.238   2.259 -0.3050 -0.4891  0.5514
  121phy    C21 3255   5.280   2.233   2.411  0.3568  0.2358  0.7809
  121phy    C20 3256   5.223   2.368   2.457 -0.0644  0.6126 -0.4611
  121phy    C18 3257   5.171   2.390   2.607  0.0184 -0.1538  0.0872
  121phy    O01 3258   5.283   2.373   2.694 -0.2772 -0.2603  0.4830
  121phy    H01 3259   5.300   2.291   2.737  1.4474  0.2746  0.8993
  121phy    C19 3260   5.154   2.544   2.601 -0.3953 -0.8675 -0.1389
  121phy    C13 3261   5.042   2.306   2.655 -0.1229 -0.0025  0.4154
  121phy     H3 3262   4.968   2.307   2.571  0.2276 -0.6697  0.0950
  121phy    O33 3263   4.962   2.371   2.759 -0.1461 -0.5715 -0.4348
  121phy    H1B 3264   4.881   2.324   2.764 -0.3937 -0.0393  1.2084
  121phy    C12 3265   5.062   2.155   2.697  0.2108 -0.2249  0.1324
  121phy    O11 3266   4.945   2.093   2.737  0.2371  0.2039 -0.2594
  121phy    H1A 3267   4.948   2.050   2.821 -1.7900  2.2386  0.9687
  122phy    C35 3268   1.556   4.088   1.594 -0.2102 -0.1050  0.2389
  122phy    C33 3269   1.432   4.172   1.613 -0.1903  0.2892 -0.3546
  122phy    C34 3270   1.406   4.273   1.499  0.0256  0.0476 -0.1513
  122phy    C32 3271   1.308   4.083   1.628  0.5987  0.0902 -0.5188
  122phy    C31 3272   1.205   4.144   1.722 -0.0281 -0.2668 -0.7014
  122phy    C30 3273   1.079   4.062   1.747 -0.2155  0.4773  0.0281
  122phy    C28 3274   0.970   4.109   1.852  0.2550 -0.2237 -0.3316
  122phy    C29 3275   0.890   4.229   1.812  0.3607 -0.3437 -0.5818
  122phy    C27 3276   0.883   3.984   1.877 -0.3973 -0.0844 -0.0463
  122phy    C26 3277   0.831   3.973   2.016 -0.6257  0.0513  0.2686
  122phy    C25 3278   0.741   3.848   2.033  0.1938 -0.2210 -0.5898
  122phy    C23 3279   0.678   3.825   2.178 -0.2299  0.1149  0.6590
  122phy    C24 3280   0.550   3.915   2.190  0.1161  0.3510  0.2293
  122phy    C22 3281   0.652   3.674   2.203 -0.3057  0.3517  0.2214
  122phy    C21 3282   0.652   3.621   2.341  0.2719  0.1149 -0.6583
  122phy    C20 3283   0.614   3.472   2.364  0.0131 -0.2723 -0.1437
  122phy    C18 3284   0.607   3.400   2.506  0.2938  0.3947  0.1646
  122phy    O01 3285   0.504   3.473   2.578 -0.1511  0.1262  0.0198
  122phy    H01 3286   0.492   3.424   2.657 -2.1305  0.5972  0.0648
  122phy    C19 3287   0.537   3.266   2.471 -0.0341  0.4529  0.1275
  122phy    C13 3288   0.748   3.384   2.591  0.5741  0.1571  0.2001
  122phy     H3 3289   0.818   3.329   2.524 -1.1399  0.0955 -1.6343
  122phy    O33 3290   0.734   3.287   2.698  0.2701 -0.2338  0.5015
  122phy    H1B 3291   0.643   3.281   2.721 -0.5130  0.8343 -1.9530
  122phy    C12 3292   0.833   3.504   2.643 -0.1347 -0.3159 -0.0202
  122phy    O11 3293   0.769   3.582   2.741  0.6509 -0.1789 -0.0455
  122phy    H1A 3294   0.834   3.645   2.766  0.1547  0.0274  0.7688
  123phy    C35 3295   3.334   3.730   1.140  0.9340 -0.0394  0.0962
  123phy    C33 3296   3.282   3.843   1.230 -0.4974 -0.1851  0.8206
  123phy    C34 3297   3.182   3.783   1.330  0.1893 -0.6919  0.3105
  123phy    C32 3298   3.391   3.921   1.298 -0.2254 -0.0357 -0.1494
  123phy    C31 3299   3.423   4.051   1.229 -0.1207 -0.4570  0.0645
  123phy    C30 3300   3.538   4.145   1.272 -0.4066  0.1902  0.3122
  123phy    C28 3301   3.558   4.261   1.170  0.2164 -0.4288 -0.0462
  123phy    C29 3302   3.537   4.389   1.254 -0.4594  0.3582  0.4449
  123phy    C27 3303   3.707   4.264   1.130  0.4607 -0.1629  0.0036
  123phy    C26 3304   3.712   4.200   0.989  0.1642  0.2448  0.0822
  123phy    C25 3305   3.851   4.174   0.941 -0.1582 -1.0141 -0.0663
  123phy    C23 3306   3.855   4.106   0.804 -0.0565  0.0043  0.2632
  123phy    C24 3307   3.964   4.166   0.715  0.0513  0.4458 -0.1324
  123phy    C22 3308   3.875   3.953   0.803 -0.8748 -0.4170 -0.4036
  123phy    C21 3309   3.742   3.874   0.812 -0.4422  0.0875 -0.0292
  123phy    C20 3310   3.764   3.723   0.799  0.3698  0.1605  0.0445
  123phy    C18 3311   3.630   3.638   0.801  0.1506  0.1721 -0.1586
  123phy    O01 3312   3.552   3.683   0.912  0.2048 -0.2048  0.0028
  123phy    H01 3313   3.608   3.725   0.974 -0.6324  2.9126 -1.1857
  123phy    C19 3314   3.677   3.497   0.842  0.0070 -0.1006  0.2195
  123phy    C13 3315   3.548   3.629   0.660  0.1981 -0.4700 -0.0518
  123phy     H3 3316   3.531   3.737   0.635  0.9794 -0.4819 -0.6843
  123phy    O33 3317   3.622   3.602   0.538  0.3243 -0.5049  0.4638
  123phy    H1B 3318   3.631   3.510   0.523 -0.9320 -0.5984  0.1407
  123phy    C12 3319   3.395   3.615   0.640 -0.3363  0.4733 -0.3616
  123phy    O11 3320   3.318   3.648   0.746  0.0588  0.2837 -0.0873
  123phy    H1A 3321   3.362   3.625   0.825 -0.6111  0.6332  0.3967
  124phy    C35 3322   3.760   0.309   1.602  0.5147 -0.0016 -0.0521
  124phy    C33 3323   3.808   0.199   1.692  0.5646 -0.5905 -0.1750
  124phy    C34 3324   3.831   0.064   1.614  0.2701 -0.2564  0.0980
  124phy    C32 3325   3.923   0.258   1.775  0.0449 -0.0358  0.2808
  124phy    C31 3326   3.959   0.180   1.905 -0.6218 -0.2705 -0.1355
  124phy    C30 3327   4.082   0.241   1.975 -0.7591  0.0477 -0.0818
  124phy    C28 3328   4.164   0.143   2.061 -0.3229 -0.1243  0.4946
  124phy    C29 3329   4.279   0.091   1.970  0.6493 -0.2926 -0.0513
  124phy    C27 3330   4.236   0.224   2.170 -0.2050  0.3752  0.2600
  124phy    C26 3331   4.222   0.155   2.306  0.6513  0.2836 -0.9109
  124phy    C25 3332   4.270   0.238   2.429  0.0721  0.0599  0.0577
  124phy    C23 3333   4.247   0.158   2.557 -0.2420  0.0612 -0.0181
  124phy    C24 3334   4.372   0.144   2.635  0.2060  0.3418  0.1870
  124phy    C22 3335   4.119   0.214   2.636 -0.2075 -0.5375 -0.0980
  124phy    C21 3336   4.036   0.133   2.737 -0.4019 -0.2584 -0.1482
  124phy    C20 3337   3.951   0.223   2.827  0.2348  0.3640  0.3490
  124phy    C18 3338   3.869   0.168   2.952  0.3044 -0.2149  0.0449
  124phy    O01 3339   3.936   0.061   3.019 -0.6140 -0.0871 -0.2263
  124phy    H01 3340   3.879   0.022   3.082 -1.0245 -1.1106 -1.2008
  124phy    C19 3341   3.878   0.298   3.033  0.5861  0.1308 -0.1645
  124phy    C13 3342   3.715   0.123   2.934  0.3540  0.1300  0.0772
  124phy     H3 3343   3.654   0.208   2.895 -0.0922 -0.2673 -0.1043
  124phy    O33 3344   3.650   0.105   3.055 -0.2577  0.9314 -0.2570
  124phy    H1B 3345   3.674   0.029   3.105  2.8362  1.9202 -0.0130
  124phy    C12 3346   3.680  -0.001   2.845 -0.2575 -0.1053  0.2737
  124phy    O11 3347   3.716  -0.130   2.901 -0.6351 -0.3941 -0.1412
  124phy    H1A 3348   3.807  -0.145   2.883 -0.5054  0.5153 -0.2801
  125phy    C35 3349   3.284   5.072   1.999  0.0430 -0.2250 -0.2879
  125phy    C33 3350   3.377   5.154   1.906 -0.1513 -0.6923 -0.9341
  125phy    C34 3351   3.310   5.145   1.775 -0.1719 -0.8439  0.1988
  125phy    C32 3352   3.403   5.299   1.960 -0.3088 -0.5198 -0.3594
  125phy    C31 3353   3.514   5.303   2.061  0.1997 -0.1341 -0.2051
  125phy    C30 3354   3.550   5.443   2.104 -0.3572  0.2208  0.3257
  125phy    C28 3355   3.663   5.449   2.205  0.5338 -0.3087 -0.1687
  125phy    C29 3356   3.794   5.497   2.131  0.6480  0.2596 -0.7641
  125phy    C27 3357   3.618   5.548   2.320  0.0141  0.2118  0.2534
  125phy    C26 3358   3.676   5.528   2.460 -0.5763  0.5411 -0.0528
  125phy    C25 3359   3.620   5.633   2.554  0.0849  0.5970 -0.3825
  125phy    C23 3360   3.649   5.594   2.704  0.4803  0.5014  0.7948
  125phy    C24 3361   3.760   5.677   2.759 -0.3610 -0.2086  0.2877
  125phy    C22 3362   3.519   5.621   2.788  0.2618 -0.1118 -0.0388
  125phy    C21 3363   3.445   5.493   2.824 -0.1897 -0.4983 -0.2307
  125phy    C20 3364   3.319   5.525   2.904 -0.6369 -0.2014  0.2046
  125phy    C18 3365   3.231   5.406   2.957 -0.4502  0.0778  0.5243
  125phy    O01 3366   3.308   5.301   3.008  0.0279  0.2170 -0.0642
  125phy    H01 3367   3.383   5.327   3.059 -0.4747  1.2390  0.1643
  125phy    C19 3368   3.163   5.477   3.075 -0.0506 -0.0437  0.0348
  125phy    C13 3369   3.125   5.349   2.846 -0.3364  0.2714  0.7167
  125phy     H3 3370   3.185   5.323   2.755 -0.8155 -0.1048  0.4991
  125phy    O33 3371   3.045   5.456   2.789 -0.2554 -0.2362 -0.1565
  125phy    H1B 3372   2.991   5.491   2.858 -0.7166  0.1871 -0.7143
  125phy    C12 3373   3.046   5.220   2.871 -0.0406  0.1762 -0.0902
  125phy    O11 3374   3.096   5.117   2.949  0.1210 -0.2758 -0.1475
  125phy    H1A 3375   3.038   5.117   3.022  0.5838  0.1593  0.2285
  126phy    C35 3376   1.386   0.203   1.850  0.2266  0.3864 -0.0652
  126phy    C33 3377   1.479   0.128   1.941 -0.4873 -0.1372  0.1575
  126phy    C34 3378   1.514   0.217   2.058  0.1880 -0.3045 -0.1481
  126phy    C32 3379   1.431  -0.013   1.970  0.0402  0.4728  0.7644
  126phy    C31 3380   1.539  -0.110   2.021  0.3984 -0.0296  0.1573
  126phy    C30 3381   1.479  -0.243   2.063  0.0923 -0.2950 -0.0902
  126phy    C28 3382   1.558  -0.356   2.134 -0.3287 -0.2689  0.2837
  126phy    C29 3383   1.465  -0.431   2.228  0.1152  0.2552  0.3026
  126phy    C27 3384   1.616  -0.458   2.030  0.2985  0.2828  0.5995
  126phy    C26 3385   1.767  -0.493   2.040  0.1544  0.5499 -0.6370
  126phy    C25 3386   1.843  -0.500   1.913  0.4271  0.1059 -0.1485
  126phy    C23 3387   1.983  -0.569   1.929 -0.8708 -0.2065 -0.4972
  126phy    C24 3388   2.040  -0.630   1.802  0.4698 -0.3387 -0.0269
  126phy    C22 3389   2.089  -0.476   1.980 -0.3637  0.2294 -0.2836
  126phy    C21 3390   2.153  -0.523   2.115  0.7298 -0.1462 -0.1526
  126phy    C20 3391   2.261  -0.422   2.163 -0.1603 -0.0802  0.2181
  126phy    C18 3392   2.324  -0.445   2.302 -0.3236  0.1977  0.0337
  126phy    O01 3393   2.394  -0.570   2.316 -0.3122  0.0531 -0.2105
  126phy    H01 3394   2.454  -0.571   2.388  0.8637 -1.2732 -1.1471
  126phy    C19 3395   2.438  -0.342   2.288  0.1879  0.0010  0.1135
  126phy    C13 3396   2.229  -0.434   2.435  0.0449 -0.7880  0.2444
  126phy     H3 3397   2.164  -0.344   2.429  0.1728 -0.5977  1.4444
  126phy    O33 3398   2.306  -0.402   2.555  0.0018  0.0342  0.3480
  126phy    H1B 3399   2.346  -0.319   2.537 -1.7991  0.4025 -2.4631
  126phy    C12 3400   2.123  -0.553   2.468 -0.0160 -0.7268  0.5967
  126phy    O11 3401   2.151  -0.642   2.569  0.2478  0.6071 -0.1226
  126phy    H1A 3402   2.094  -0.716   2.559  1.4564 -0.4545  0.4769
  127phy    C35 3403   3.942   4.778   1.703  0.2220  0.1745  0.1981
  127phy    C33 3404   3.832   4.795   1.814 -0.2249  0.0679 -0.2994
  127phy    C34 3405   3.874   4.899   1.918  0.1252 -0.0828 -0.1686
  127phy    C32 3406   3.694   4.823   1.748 -0.1640 -0.3666 -0.2234
  127phy    C31 3407   3.609   4.703   1.701 -0.6493 -0.1803  0.4271
  127phy    C30 3408   3.471   4.756   1.655 -0.1170  0.5692 -0.4374
  127phy    C28 3409   3.372   4.657   1.589  0.0577 -0.0680  0.5107
  127phy    C29 3410   3.274   4.603   1.689 -0.7598  0.1460 -0.2471
  127phy    C27 3411   3.297   4.728   1.473  0.5479  0.3491 -0.4081
  127phy    C26 3412   3.299   4.655   1.340  0.2353  0.0868  0.5312
  127phy    C25 3413   3.207   4.720   1.236  0.0446  0.1441  0.1960
  127phy    C23 3414   3.222   4.686   1.083  0.9123  0.5293 -0.3010
  127phy    C24 3415   3.081   4.669   1.031 -0.8179 -0.4985  0.1566
  127phy    C22 3416   3.301   4.793   1.006 -0.9116  0.3522 -0.3248
  127phy    C21 3417   3.382   4.743   0.885  0.2923  0.0971 -0.3566
  127phy    C20 3418   3.440   4.858   0.802 -0.0647 -0.1041 -0.3255
  127phy    C18 3419   3.501   4.818   0.662  0.1057  0.3952 -0.6795
  127phy    O01 3420   3.590   4.711   0.681  0.0001 -0.2499  0.5489
  127phy    H01 3421   3.549   4.632   0.712 -1.4356 -0.3637 -1.4960
  127phy    C19 3422   3.595   4.936   0.631  0.1963 -0.3358 -0.0822
  127phy    C13 3423   3.386   4.790   0.549 -0.1467 -0.9578  0.0495
  127phy     H3 3424   3.312   4.727   0.604  0.8494 -1.7671  0.5151
  127phy    O33 3425   3.299   4.896   0.513  0.0097 -0.6043 -0.2458
  127phy    H1B 3426   3.342   4.950   0.451  2.1029 -1.5813  0.2791
  127phy    C12 3427   3.386   4.679   0.439  0.2214 -0.6517  0.2593
  127phy    O11 3428   3.464   4.559   0.454  0.2972  0.6829 -0.2797
  127phy    H1A 3429   3.491   4.529   0.370 -2.9499 -0.4844 -1.0476
  128SOL     OW 3430   4.069   4.206   2.952 -0.4377  0.2026  0.1986
  128SOL    HW1 3431   3.996   4.173   3.004  0.7037 -0.8156  1.2108
  128SOL    HW2 3432   4.124   4.127   2.946  0.2442  0.4069  2.6924
  128SOL     MW 3433   4.067   4.191   2.958 -0.0019  0.0044  0.0022
  129SOL     OW 3434   0.024   1.354   0.020  0.4124  0.1880 -0.3017
  129SOL    HW1 3435   0.042   1.272   0.066  0.0142  0.0215 -0.4427
  129SOL    HW2 3436   0.041   1.335  -0.072 -0.9451 -0.5367 -0.4157
  129SOL     MW 3437   0.029   1.341   0.014 -0.0019  0.0044  0.0022
  130SOL     OW 3438   0.328   1.071   3.071 -0.7477  0.1791 -0.4090
  130SOL    HW1 3439   0.247   1.072   3.123  0.7793 -0.2645  2.1661
  130SOL    HW2 3440   0.329   1.158   3.031  2.8699 -0.1246 -1.3113
  130SOL     MW 3441   0.317   1.082   3.073 -0.0019  0.0044  0.0022
  131SOL     OW 3442   2.184   0.662   2.540 -0.3809  0.0811  0.3127
  131SOL    HW1 3443   2.211   0.754   2.534 -0.1009  0.0321  0.8547
  131SOL    HW2 3444   2.127   0.654   2.463 -0.8087  0.0675  0.6259
  131SOL     MW 3445   2.180   0.673   2.529 -0.0019  0.0044  0.0022
  132SOL     OW 3446   0.750   0.954   2.947  0.2735 -0.4511  0.3992
  132SOL    HW1 3447   0.726   1.035   2.902  0.9240  0.8651  2.2864
  132SOL    HW2 3448   0.685   0.944   3.017 -0.6172  0.3552 -0.2889
  132SOL     MW 3449   0.738   0.964   2.950 -0.0019  0.0044  0.0022
  133SOL     OW 3450   2.745   2.875   2.902 -0.0183 -0.2648 -0.4161
  133SOL    HW1 3451   2.689   2.895   2.827 -0.7749 -0.8384 -0.0151
  133SOL    HW2 3452   2.688   2.816   2.951 -0.1241  0.6642  0.6251
  133SOL     MW 3453   2.730   2.870   2.898 -0.0019  0.0044  0.0022
  134SOL     OW 3454   5.073   3.619   3.066  0.1452 -0.0227 -0.0029
  134SOL    HW1 3455   5.046   3.687   3.004 -2.7038 -1.3452 -0.3870
  134SOL    HW2 3456   4.994   3.566   3.078 -0.5137  1.1469  1.2002
  134SOL     MW 3457   5.059   3.621   3.060 -0.0019  0.0044  0.0022
  135SOL     OW 3458   2.836   4.423   2.632  0.3056 -0.1201  0.1404
  135SOL    HW1 3459   2.802   4.365   2.700  0.7881 -1.0051 -0.3574
  135SOL    HW2 3460   2.763   4.451   2.577  1.3847  2.6596 -0.0782
  135SOL     MW 3461   2.822   4.419   2.634 -0.0019  0.0044  0.0022
  136SOL     OW 3462   1.329   1.478   2.890  0.2128  0.1571 -0.0858
  136SOL    HW1 3463   1.327   1.387   2.861  2.8193 -0.4018  1.1974
  136SOL    HW2 3464   1.403   1.511   2.840 -0.0768  0.3029 -0.4263
  136SOL     MW 3465   1.338   1.470   2.880 -0.0019  0.0044  0.0022
  137SOL     OW 3466   3.002   2.936   2.962  0.3773 -0.0570  0.5356
  137SOL    HW1 3467   2.907   2.930   2.948  0.6262  0.8035 -2.0943
  137SOL    HW2 3468   3.023   2.872   3.030  0.7200 -2.1055 -1.3569
  137SOL     MW 3469   2.992   2.927   2.969 -0.0019  0.0044  0.0022
  138SOL     OW 3470   2.594   4.457   2.508  0.0145  0.2476  0.2153
  138SOL    HW1 3471   2.527   4.436   2.573  0.9173 -0.6908  0.8636
  138SOL    HW2 3472   2.590   4.383   2.448 -1.7925 -0.0288  0.6376
  138SOL     MW 3473   2.585   4.445   2.508 -0.0019  0.0044  0.0022
  139SOL     OW 3474   3.510   4.456   0.697  0.1674  0.6185 -0.1011
  139SOL    HW1 3475   3.431   4.404   0.708  0.5363  0.2821  1.1209
  139SOL    HW2 3476   3.502   4.486   0.607 -1.8392 -0.7247 -0.4235
  139SOL     MW 3477   3.499   4.453   0.687 -0.0019  0.0044  0.0022
  140SOL     OW 3478   3.901   4.354   0.144  0.1312 -0.5328 -0.2855
  140SOL    HW1 3479   3.969   4.301   0.187  0.6323  0.6547  0.4510
  140SOL    HW2 3480   3.954   4.418   0.096 -1.0821  0.3456 -0.4886
  140SOL     MW 3481   3.917   4.356   0.144 -0.0019  0.0044  0.0022
  141SOL     OW 3482   3.418   1.701   2.739  0.2521 -0.3205  0.4239
  141SOL    HW1 3483   3.477   1.776   2.748 -0.2832  0.2013 -0.3461
  141SOL    HW2 3484   3.471   1.636   2.692 -0.6245 -0.7049 -0.0613
  141SOL     MW 3485   3.433   1.702   2.734 -0.0019  0.0044  0.0022
  142SOL     OW 3486   1.644   4.871   0.060 -0.4979 -0.4665 -0.8410
  142SOL    HW1 3487   1.638   4.954   0.107  0.8116 -0.6530 -0.2924
  142SOL    HW2 3488   1.730   4.841   0.090 -0.0972  0.4008 -1.0995
  142SOL     MW 3489   1.654   4.878   0.070 -0.0019  0.0044  0.0022
  143SOL     OW 3490   2.834   4.966   3.078  0.3800 -0.4683  0.3147
  143SOL    HW1 3491   2.765   4.932   3.134  1.0349  0.8975  2.0705
  143SOL    HW2 3492   2.854   5.050   3.119  2.0173 -0.8143  0.3161
  143SOL     MW 3493   2.828   4.973   3.091 -0.0019  0.0044  0.0022
  144SOL     OW 3494   2.422   3.808   2.561  0.5218 -0.3043  0.2061
  144SOL    HW1 3495   2.420   3.779   2.470  1.4445 -1.9884  0.6724
  144SOL    HW2 3496   2.339   3.855   2.569  0.0121 -0.6451 -2.3395
  144SOL     MW 3497   2.411   3.810   2.550 -0.0019  0.0044  0.0022
  145SOL     OW 3498   2.557   1.328   0.169  0.2950 -0.0961 -0.0023
  145SOL    HW1 3499   2.563   1.376   0.251  1.4696 -1.4458  0.7395
  145SOL    HW2 3500   2.629   1.361   0.115 -0.7306  1.0235 -0.7218
  145SOL     MW 3501   2.567   1.338   0.172 -0.0019  0.0044  0.0022
  146SOL     OW 3502   3.682   4.856   0.267 -0.6297 -0.3025  0.0779
  146SOL    HW1 3503   3.664   4.790   0.199  1.3659 -0.6543 -0.1644
  146SOL    HW2 3504   3.745   4.805   0.318 -2.1877 -3.7305 -1.0686
  146SOL     MW 3505   3.688   4.840   0.265 -0.0019  0.0044  0.0022
  147SOL     OW 3506   2.324   1.286   0.014 -0.2961 -0.1643 -0.7448
  147SOL    HW1 3507   2.275   1.366   0.032 -0.2507 -0.2775 -0.0645
  147SOL    HW2 3508   2.398   1.299   0.074 -1.2591  0.0669  0.4465
  147SOL     MW 3509   2.328   1.298   0.024 -0.0019  0.0044  0.0022
  148SOL     OW 3510   1.176   4.437   0.114  0.2908 -0.2569  0.1124
  148SOL    HW1 3511   1.197   4.431   0.020 -0.1573 -0.0975 -0.0005
  148SOL    HW2 3512   1.082   4.421   0.113  0.0681  0.9692  0.5535
  148SOL     MW 3513   1.167   4.434   0.101 -0.0019  0.0044  0.0022
  149SOL     OW 3514   2.709   0.277   0.028 -0.1335 -0.2363  0.0945
  149SOL    HW1 3515   2.641   0.283   0.094  0.7579 -1.0768  1.1335
  149SOL    HW2 3516   2.663   0.271  -0.056 -0.0897 -2.3780  0.1687
  149SOL     MW 3517   2.694   0.277   0.025 -0.0019  0.0044  0.0022
  150SOL     OW 3518   4.501   4.375   0.350  0.2322  0.0246 -0.3249
  150SOL    HW1 3519   4.431   4.334   0.299  0.4462 -0.4804 -0.2116
  150SOL    HW2 3520   4.453   4.451   0.384 -0.3061  0.0729 -1.1612
  150SOL     MW 3521   4.486   4.380   0.348 -0.0019  0.0044  0.0022
  151SOL     OW 3522   3.873   3.918   0.174 -0.3532 -0.0876 -0.3872
  151SOL    HW1 3523   3.819   3.849   0.135  0.4961 -0.5272 -0.8092
  151SOL    HW2 3524   3.879   3.982   0.103 -0.2568 -1.5079 -1.7146
  151SOL     MW 3525   3.867   3.917   0.160 -0.0019  0.0044  0.0022
  152SOL     OW 3526   1.045   1.399   0.044 -0.8477 -0.3585 -0.0504
  152SOL    HW1 3527   1.085   1.426   0.127 -2.0783  1.3395  0.0522
  152SOL    HW2 3528   1.104   1.330   0.015 -0.8583 -0.1004 -0.7061
  152SOL     MW 3529   1.058   1.394   0.051 -0.0019  0.0044  0.0022
  153SOL     OW 3530   2.528   2.487   2.867 -0.5648 -0.0966  0.1845
  153SOL    HW1 3531   2.556   2.565   2.916 -2.3113  0.4381  0.4064
  153SOL    HW2 3532   2.606   2.460   2.818 -1.3521 -1.9423 -0.1399
  153SOL     MW 3533   2.542   2.494   2.867 -0.0019  0.0044  0.0022
  154SOL     OW 3534   1.455   4.993   2.783 -0.4020 -0.4976 -0.0738
  154SOL    HW1 3535   1.389   5.058   2.761  0.2098 -0.3139 -1.4484
  154SOL    HW2 3536   1.498   5.024   2.863  0.3807 -0.6180 -0.4410
  154SOL     MW 3537   1.452   5.006   2.791 -0.0019  0.0044  0.0022
  155SOL     OW 3538   4.001   3.307   0.259  0.0560  0.3718 -0.2466
  155SOL    HW1 3539   4.070   3.343   0.315 -0.3548  2.2532 -0.8916
  155SOL    HW2 3540   3.971   3.378   0.203  1.7493  0.4838 -1.0749
  155SOL     MW 3541   4.007   3.321   0.259 -0.0019  0.0044  0.0022
  156SOL     OW 3542   4.659   3.498   3.034 -0.5397 -0.1157  0.0011
  156SOL    HW1 3543   4.589   3.444   3.070  0.5315 -1.9720 -0.5648
  156SOL    HW2 3544   4.659   3.574   3.093  0.6138 -0.5360  0.5732
  156SOL     MW 3545   4.650   3.501   3.046 -0.0019  0.0044  0.0022
  157SOL     OW 3546   0.456   4.057   0.217 -0.3282 -0.0973  0.4949
  157SOL    HW1 3547   0.405   3.999   0.274  0.0687 -0.0861  0.8648
  157SOL    HW2 3548   0.425   4.029   0.131 -0.1195 -3.2967  1.3239
  157SOL     MW 3549   0.445   4.046   0.213 -0.0019  0.0044  0.0022
  158SOL     OW 3550   1.868   1.027   2.615 -0.1767 -0.5174 -0.0286
  158SOL    HW1 3551   1.828   0.983   2.689 -1.1250 -1.2989 -0.9679
  158SOL    HW2 3552   1.844   0.971   2.541 -1.0092 -0.6005  0.2950
  158SOL     MW 3553   1.859   1.014   2.615 -0.0019  0.0044  0.0022
  159SOL     OW 3554   3.659   4.287   0.529  0.0904  0.1487  0.5606
  159SOL    HW1 3555   3.615   4.344   0.592  0.1504 -0.3371  1.0520
  159SOL    HW2 3556   3.679   4.209   0.581  3.0338  1.5998  1.8575
  159SOL     MW 3557   3.656   4.284   0.544 -0.0019  0.0044  0.0022
  160SOL     OW 3558   2.498   3.633   2.749  0.1534  0.0163  0.1905
  160SOL    HW1 3559   2.542   3.567   2.695  0.5591  0.1953  0.3018
  160SOL    HW2 3560   2.457   3.691   2.685 -0.1162  0.2529  0.5693
  160SOL     MW 3561   2.498   3.632   2.733 -0.0019  0.0044  0.0022
  161SOL     OW 3562   1.048   1.769   0.090 -0.1688  0.2848  0.0913
  161SOL    HW1 3563   1.071   1.715   0.014  0.4690 -0.0943  0.5421
  161SOL    HW2 3564   1.072   1.853   0.053 -0.0812  0.9995  1.7033
  161SOL     MW 3565   1.054   1.773   0.075 -0.0019  0.0044  0.0022
  162SOL     OW 3566   4.838   3.610   2.838 -0.2907  0.3835  0.4496
  162SOL    HW1 3567   4.762   3.576   2.885  0.8423 -1.7565  0.8653
  162SOL    HW2 3568   4.892   3.530   2.842 -1.6441 -0.7640 -2.0141
  162SOL     MW 3569   4.835   3.595   2.845 -0.0019  0.0044  0.0022
  163SOL     OW 3570   2.448   1.286   2.897 -0.4534  0.1861 -0.0619
  163SOL    HW1 3571   2.487   1.199   2.901 -0.5270  0.1715  0.5124
  163SOL    HW2 3572   2.407   1.289   2.984 -0.0807  0.0318  0.1231
  163SOL     MW 3573   2.448   1.275   2.909 -0.0019  0.0044  0.0022
  164SOL     OW 3574   2.921   0.118   0.064  0.0032 -0.3075  0.2514
  164SOL    HW1 3575   2.862   0.193   0.053 -0.4945 -0.7306  0.0610
  164SOL    HW2 3576   2.930   0.107   0.159  1.1714 -0.1045  0.1798
  164SOL     MW 3577   2.915   0.127   0.075 -0.0019  0.0044  0.0022
  165SOL     OW 3578   2.829   0.737   3.099 -0.1671 -0.2404 -0.4869
  165SOL    HW1 3579   2.785   0.770   3.177  2.1377  1.2365  0.2549
  165SOL    HW2 3580   2.920   0.762   3.112 -0.3100  0.9983 -1.6744
  165SOL     MW 3581   2.835   0.744   3.111 -0.0019  0.0044  0.0022
  166SOL     OW 3582   0.269   1.721   2.986 -0.4337 -0.0122 -0.1308
  166SOL    HW1 3583   0.314   1.725   3.070 -1.8213  0.5105  0.6194
  166SOL    HW2 3584   0.212   1.797   2.986  2.0921  2.0349  1.4474
  166SOL     MW 3585   0.267   1.731   2.997 -0.0019  0.0044  0.0022
  167SOL     OW 3586   2.440   4.494   2.911 -0.1031 -0.4561  0.0299
  167SOL    HW1 3587   2.352   4.496   2.949  0.0122  1.2247  0.3161
  167SOL    HW2 3588   2.423   4.454   2.826  0.4141 -1.2020  0.2730
  167SOL     MW 3589   2.426   4.489   2.905 -0.0019  0.0044  0.0022
  168SOL     OW 3590   4.309   4.283   0.178 -0.6952  0.0614 -0.3098
  168SOL    HW1 3591   4.289   4.317   0.091 -1.0261  0.5219 -0.0612
  168SOL    HW2 3592   4.233   4.238   0.216  0.7319 -1.3441  1.0238
  168SOL     MW 3593   4.296   4.282   0.171 -0.0019  0.0044  0.0022
  169SOL     OW 3594   3.131   3.690   2.881 -0.1116  0.2660  0.1226
  169SOL    HW1 3595   3.157   3.736   2.801 -0.7925  0.4242 -0.0090
  169SOL    HW2 3596   3.059   3.633   2.853  1.4038 -2.1534  0.8074
  169SOL     MW 3597   3.125   3.689   2.867 -0.0019  0.0044  0.0022
  170SOL     OW 3598   0.139   4.666   0.136 -0.4463 -0.3647  0.1421
  170SOL    HW1 3599   0.094   4.600   0.083 -0.7672  0.6902 -0.9249
  170SOL    HW2 3600   0.110   4.748   0.097  0.5376  0.0334  0.2140
  170SOL     MW 3601   0.130   4.668   0.124 -0.0019  0.0044  0.0022
  171SOL     OW 3602   2.741   4.249   2.854  0.1971 -0.3870 -0.0683
  171SOL    HW1 3603   2.821   4.207   2.885  0.4428 -0.0677 -0.2629
  171SOL    HW2 3604   2.710   4.298   2.930 -0.0814  0.1870 -0.5431
  171SOL     MW 3605   2.747   4.250   2.868 -0.0019  0.0044  0.0022
  172SOL     OW 3606   3.726   4.005   0.461 -0.4792 -0.1311  0.2950
  172SOL    HW1 3607   3.822   4.003   0.468 -0.4318  0.4856 -0.0727
  172SOL    HW2 3608   3.700   3.918   0.430  2.5344 -1.4071  1.0096
  172SOL     MW 3609   3.735   3.993   0.457 -0.0019  0.0044  0.0022
  173SOL     OW 3610   0.363   1.709   0.129 -0.2558 -0.1467  0.1248
  173SOL    HW1 3611   0.332   1.793   0.162 -0.2940 -0.8174  1.8670
  173SOL    HW2 3612   0.458   1.722   0.126 -0.1516 -0.6268  1.1161
  173SOL     MW 3613   0.371   1.722   0.133 -0.0019  0.0044  0.0022
  174SOL     OW 3614   0.734   0.480   0.234 -0.0786  0.4384  0.0760
  174SOL    HW1 3615   0.696   0.528   0.308 -1.1929 -1.0594  0.5564
  174SOL    HW2 3616   0.692   0.394   0.245  0.2479  0.3331  0.5117
  174SOL     MW 3617   0.723   0.475   0.245 -0.0019  0.0044  0.0022
  175SOL     OW 3618   4.241   4.400   3.053  0.1362 -0.2766 -0.0683
  175SOL    HW1 3619   4.205   4.326   3.004  1.0101 -0.1465 -0.9419
  175SOL    HW2 3620   4.305   4.432   2.990  1.1741 -2.2341 -0.0596
  175SOL     MW 3621   4.245   4.395   3.038 -0.0019  0.0044  0.0022
  176SOL     OW 3622   4.361   4.469   0.628  0.0304 -0.0228  0.0099
  176SOL    HW1 3623   4.326   4.494   0.713  1.7697  0.4727  0.6328
  176SOL    HW2 3624   4.437   4.413   0.648  0.2289 -0.3954 -1.6273
  176SOL     MW 3625   4.367   4.465   0.641 -0.0019  0.0044  0.0022
  177SOL     OW 3626   2.913   2.376   0.165 -0.3261 -0.1627  0.3985
  177SOL    HW1 3627   2.946   2.362   0.253  1.2845  2.1514  0.2584
  177SOL    HW2 3628   2.981   2.337   0.110  1.3701  1.3515  1.3132
  177SOL     MW 3629   2.927   2.369   0.169 -0.0019  0.0044  0.0022
  178SOL     OW 3630   1.208   2.244   0.126  0.5143  0.0996  0.2445
  178SOL    HW1 3631   1.274   2.259   0.194  0.8913 -2.0504  0.4503
  178SOL    HW2 3632   1.155   2.323   0.121 -0.8601 -0.7982 -0.0912
  178SOL     MW 3633   1.210   2.256   0.134 -0.0019  0.0044  0.0022
  179SOL     OW 3634   3.581   3.750   3.031  0.1455  0.0171 -0.0810
  179SOL    HW1 3635   3.565   3.795   2.948 -0.4528 -0.3725 -0.1793
  179SOL    HW2 3636   3.511   3.686   3.026  0.4380 -0.3853  0.8276
  179SOL     MW 3637   3.570   3.748   3.019 -0.0019  0.0044  0.0022
  180SOL     OW 3638   4.375   4.645   0.422  0.2376 -0.3220  0.0399
  180SOL    HW1 3639   4.288   4.640   0.382  0.1284  2.5080 -0.2239
  180SOL    HW2 3640   4.361   4.601   0.506 -1.8072  0.7660  0.3236
  180SOL     MW 3641   4.361   4.638   0.428 -0.0019  0.0044  0.0022
  181SOL     OW 3642   2.869   3.373   3.052  0.0918 -0.2985  0.1636
  181SOL    HW1 3643   2.794   3.326   3.014 -1.3309  1.1193  1.1359
  181SOL    HW2 3644   2.895   3.436   2.985 -1.9177  0.1909 -0.2251
  181SOL     MW 3645   2.862   3.375   3.038 -0.0019  0.0044  0.0022
  182SOL     OW 3646   2.466   3.345   3.065  0.3372 -0.7974 -0.4303
  182SOL    HW1 3647   2.532   3.415   3.070  1.1763 -1.6578  1.1966
  182SOL    HW2 3648   2.394   3.392   3.022  0.2541 -0.3403  0.2013
  182SOL     MW 3649   2.466   3.361   3.060 -0.0019  0.0044  0.0022
  183SOL     OW 3650   0.977   2.257   2.626 -0.1798 -0.6893  0.0900
  183SOL    HW1 3651   1.039   2.313   2.672  0.2679 -1.4669  0.4626
  183SOL    HW2 3652   0.969   2.182   2.686  0.8546 -0.4200  0.5926
  183SOL     MW 3653   0.984   2.254   2.640 -0.0019  0.0044  0.0022
  184SOL     OW 3654   3.367   3.543   2.950  0.2355  0.2596  0.0075
  184SOL    HW1 3655   3.360   3.458   2.907 -1.8683  0.2926  0.1767
  184SOL    HW2 3656   3.286   3.586   2.924  0.0427 -1.0244 -1.6543
  184SOL     MW 3657   3.356   3.537   2.941 -0.0019  0.0044  0.0022
  185SOL     OW 3658   1.854   4.206   2.751  0.1558  0.0941  0.3155
  185SOL    HW1 3659   1.797   4.149   2.803  0.2760  0.1236  0.4758
  185SOL    HW2 3660   1.936   4.190   2.796  0.5577 -1.5459 -0.9076
  185SOL     MW 3661   1.857   4.197   2.764 -0.0019  0.0044  0.0022
  186SOL     OW 3662   3.564   4.137   0.254 -0.3594  0.0876  0.0442
  186SOL    HW1 3663   3.632   4.101   0.311 -1.2085 -0.0868  0.9792
  186SOL    HW2 3664   3.565   4.074   0.181  0.7797  0.3262 -0.1642
  186SOL     MW 3665   3.573   4.124   0.252 -0.0019  0.0044  0.0022
  187SOL     OW 3666   0.728   1.201   2.851  0.3410 -0.3667  0.3004
  187SOL    HW1 3667   0.649   1.191   2.798  2.1934 -2.3993 -2.3508
  187SOL    HW2 3668   0.708   1.253   2.929  0.2872 -1.0765  0.7675
  187SOL     MW 3669   0.715   1.207   2.854 -0.0019  0.0044  0.0022
  188SOL     OW 3670   3.400   3.777   0.219  0.1250  0.1252 -0.2270
  188SOL    HW1 3671   3.397   3.690   0.180 -1.0093  0.6228 -1.3235
  188SOL    HW2 3672   3.477   3.770   0.276  0.2054  1.1097 -0.1930
  188SOL     MW 3673   3.410   3.765   0.222 -0.0019  0.0044  0.0022
  189SOL     OW 3674   2.168   2.547   3.039 -0.4740 -0.0555  0.0884
  189SOL    HW1 3675   2.146   2.516   2.952  1.5537 -1.1664 -0.0991
  189SOL    HW2 3676   2.088   2.583   3.077 -0.3228  0.1396  0.2331
  189SOL     MW 3677   2.155   2.548   3.032 -0.0019  0.0044  0.0022
  190SOL     OW 3678   0.649   1.676   0.098  0.3135 -0.2083  0.2267
  190SOL    HW1 3679   0.705   1.603   0.125 -0.0943 -0.9374 -0.8087
  190SOL    HW2 3680   0.627   1.654   0.007  0.1654 -2.6805  0.7771
  190SOL     MW 3681   0.653   1.663   0.089 -0.0019  0.0044  0.0022
  191SOL     OW 3682   2.718   1.444   3.105 -0.3550 -0.4743  0.2825
  191SOL    HW1 3683   2.799   1.428   3.056 -0.5352 -0.0348 -0.1670
  191SOL    HW2 3684   2.664   1.485   3.038 -0.5210  0.0151  0.7152
  191SOL     MW 3685   2.721   1.447   3.090 -0.0019  0.0044  0.0022
  192SOL     OW 3686   2.346   0.885   2.873  0.5476 -0.4488  0.4016
  192SOL    HW1 3687   2.278   0.916   2.812  1.2539 -1.0756 -0.7364
  192SOL    HW2 3688   2.315   0.915   2.958 -1.8000  2.5636 -1.3064
  192SOL     MW 3689   2.333   0.893   2.876 -0.0019  0.0044  0.0022
  193SOL     OW 3690   1.824   2.361   2.806  0.1509 -0.1245 -0.0204
  193SOL    HW1 3691   1.781   2.412   2.874 -0.1940  0.7230 -0.8535
  193SOL    HW2 3692   1.777   2.381   2.725 -0.2098  0.7602  0.3951
  193SOL     MW 3693   1.812   2.370   2.804 -0.0019  0.0044  0.0022
  194SOL     OW 3694   2.083   2.421   2.791  0.5119  0.1350 -0.5932
  194SOL    HW1 3695   1.992   2.400   2.811  0.6635  0.9123  1.1014
  194SOL    HW2 3696   2.101   2.376   2.709 -0.2546  0.4744 -0.9545
  194SOL     MW 3697   2.073   2.412   2.783 -0.0019  0.0044  0.0022
  195SOL     OW 3698   3.989   3.537   0.072  0.1804 -0.3089 -0.3277
  195SOL    HW1 3699   4.079   3.556   0.098 -0.7421  2.6043  1.1985
  195SOL    HW2 3700   4.003   3.480  -0.004 -1.3084 -0.7501 -0.2999
  195SOL     MW 3701   4.003   3.532   0.066 -0.0019  0.0044  0.0022
  196SOL     OW 3702   2.326   2.900   0.227 -0.1467 -0.9131  0.0729
  196SOL    HW1 3703   2.419   2.894   0.249 -0.1112  0.7329  0.5278
  196SOL    HW2 3704   2.327   2.960   0.153 -0.8508 -1.3409 -0.2863
  196SOL     MW 3705   2.339   2.907   0.220 -0.0019  0.0044  0.0022
  197SOL     OW 3706   2.161   4.712   2.800 -0.8409  0.4046 -0.6004
  197SOL    HW1 3707   2.075   4.685   2.769  0.3009 -2.3855 -1.6798
  197SOL    HW2 3708   2.214   4.685   2.725  1.3905  0.3503  0.8995
  197SOL     MW 3709   2.157   4.705   2.786 -0.0019  0.0044  0.0022
  198SOL     OW 3710   0.611   1.625   2.949  0.1394 -0.1655  0.5889
  198SOL    HW1 3711   0.579   1.653   2.864  1.5651  1.6037  0.5711
  198SOL    HW2 3712   0.701   1.602   2.925  0.5987  3.1934 -1.5263
  198SOL     MW 3713   0.619   1.626   2.935 -0.0019  0.0044  0.0022
  199SOL     OW 3714   1.784   0.855   2.808 -0.3969  0.1810  0.0159
  199SOL    HW1 3715   1.859   0.816   2.854 -0.1234  1.6565  0.8988
  199SOL    HW2 3716   1.715   0.833   2.870  0.8121 -1.0554  0.9952
  199SOL     MW 3717   1.785   0.847   2.823 -0.0019  0.0044  0.0022
  200SOL     OW 3718   4.662   3.706   0.081  0.5567 -0.1056 -0.2624
  200SOL    HW1 3719   4.595   3.772   0.064  0.0074  0.3557  2.9552
  200SOL    HW2 3720   4.669   3.706   0.177  1.4283  0.5792 -0.3159
  200SOL     MW 3721   4.654   3.715   0.092 -0.0019  0.0044  0.0022
  201SOL     OW 3722   0.443   3.322   2.802  0.1250 -0.1571  0.3864
  201SOL    HW1 3723   0.449   3.289   2.892 -1.3752 -0.0381  0.5536
  201SOL    HW2 3724   0.351   3.304   2.784 -0.0204 -0.4536  1.3634
  201SOL     MW 3725   0.432   3.315   2.811 -0.0019  0.0044  0.0022
  202SOL     OW 3726   2.331   2.061   2.901 -0.0753 -0.1517  0.2138
  202SOL    HW1 3727   2.329   2.150   2.938  0.5505  0.8004 -1.9326
  202SOL    HW2 3728   2.289   1.998   2.960  0.6957 -1.5648 -0.6805
  202SOL     MW 3729   2.325   2.064   2.914 -0.0019  0.0044  0.0022
  203SOL     OW 3730   2.795   3.628   0.224  0.1072 -0.2297 -0.4984
  203SOL    HW1 3731   2.870   3.659   0.173  1.2117 -0.3398  0.9691
  203SOL    HW2 3732   2.807   3.683   0.302  1.2728 -0.0531 -0.7789
  203SOL     MW 3733   2.806   3.639   0.228 -0.0019  0.0044  0.0022
  204SOL     OW 3734   4.983   4.117   3.076  0.3188  0.2552 -0.0239
  204SOL    HW1 3735   5.050   4.161   3.024  0.7008 -2.4045 -1.9929
  204SOL    HW2 3736   4.982   4.027   3.042 -0.8250 -0.2042  1.1118
  204SOL     MW 3737   4.992   4.111   3.064 -0.0019  0.0044  0.0022
  205SOL     OW 3738   2.232   1.198   2.780  0.1986 -0.2150  0.2507
  205SOL    HW1 3739   2.169   1.270   2.786  0.5399  0.3175 -1.7460
  205SOL    HW2 3740   2.313   1.239   2.809 -0.5400  1.8203 -0.4067
  205SOL     MW 3741   2.234   1.213   2.785 -0.0019  0.0044  0.0022
  206SOL     OW 3742   0.525   0.521   0.068  0.1025  0.0058  0.1500
  206SOL    HW1 3743   0.510   0.590   0.003  0.0891  1.5796  1.7642
  206SOL    HW2 3744   0.607   0.542   0.114 -0.6046 -1.0052  1.9716
  206SOL     MW 3745   0.534   0.533   0.065 -0.0019  0.0044  0.0022
  207SOL     OW 3746   3.376   3.517   0.109 -0.2838  0.3770  0.2199
  207SOL    HW1 3747   3.285   3.491   0.117  0.4030 -2.3659 -0.0595
  207SOL    HW2 3748   3.384   3.530   0.014 -0.9734  2.1871  0.3580
  207SOL     MW 3749   3.365   3.515   0.097 -0.0019  0.0044  0.0022
  208SOL     OW 3750   2.978   4.118   2.990  0.2584 -0.3240  0.5820
  208SOL    HW1 3751   3.020   4.202   3.007  0.5742 -0.3074 -0.2373
  208SOL    HW2 3752   2.928   4.095   3.068  2.4906 -2.5186  1.4828
  208SOL     MW 3753   2.977   4.126   3.003 -0.0019  0.0044  0.0022
  209SOL     OW 3754   0.117   2.835   0.058  0.1337  0.5058 -0.4299
  209SOL    HW1 3755   0.109   2.926   0.087  1.1527  0.5938 -0.3864
  209SOL    HW2 3756   0.032   2.800   0.032  1.4927 -4.3964  0.5752
  209SOL     MW 3757   0.105   2.842   0.059 -0.0019  0.0044  0.0022
  210SOL     OW 3758   0.655   4.863   0.647 -0.1979 -0.1826 -0.1215
  210SOL    HW1 3759   0.751   4.852   0.645 -0.1449 -0.0912  1.2068
  210SOL    HW2 3760   0.639   4.957   0.641 -0.6362 -0.2670 -0.3061
  210SOL     MW 3761   0.666   4.874   0.646 -0.0019  0.0044  0.0022
  211SOL     OW 3762   1.943   3.877   2.724 -0.2951 -0.1516 -0.3681
  211SOL    HW1 3763   1.907   3.799   2.766 -0.0628  0.9604  2.0757
  211SOL    HW2 3764   1.862   3.913   2.687 -0.2104  1.7102  1.0752
  211SOL     MW 3765   1.927   3.872   2.724 -0.0019  0.0044  0.0022
  212SOL     OW 3766   2.573   0.258   2.907  0.0017 -0.1741  0.1286
  212SOL    HW1 3767   2.596   0.167   2.885  0.9258  0.2435 -0.6976
  212SOL    HW2 3768   2.629   0.301   2.843  2.2275 -0.3542  1.8535
  212SOL     MW 3769   2.583   0.252   2.896 -0.0019  0.0044  0.0022
  213SOL     OW 3770   3.056   3.100   0.409 -0.0134  0.3409 -0.3702
  213SOL    HW1 3771   2.961   3.115   0.417  0.1757  1.8204 -0.6122
  213SOL    HW2 3772   3.087   3.189   0.395 -0.4029  0.6599  0.6909
  213SOL     MW 3773   3.047   3.114   0.408 -0.0019  0.0044  0.0022
  214SOL     OW 3774   0.501   3.285   3.078 -0.0394  0.4024 -0.0064
  214SOL    HW1 3775   0.588   3.258   3.109  0.0896  0.0396 -0.6717
  214SOL    HW2 3776   0.453   3.292   3.160 -0.3332 -0.0178 -0.1405
  214SOL     MW 3777   0.506   3.282   3.093 -0.0019  0.0044  0.0022
  215SOL     OW 3778   1.177   2.427   2.784  0.0073  0.1830 -0.1787
  215SOL    HW1 3779   1.262   2.460   2.754  1.0192 -0.5557  1.7361
  215SOL    HW2 3780   1.202   2.351   2.837 -2.6008 -0.4817  0.2125
  215SOL     MW 3781   1.192   2.421   2.787 -0.0019  0.0044  0.0022
  216SOL     OW 3782   0.560   0.912   0.025  0.2836  0.3258  0.0738
  216SOL    HW1 3783   0.488   0.968  -0.006  0.3283 -0.6685 -2.0448
  216SOL    HW2 3784   0.539   0.829  -0.017  1.7492 -0.5529  1.0193
  216SOL     MW 3785   0.548   0.909   0.015 -0.0019  0.0044  0.0022
  217SOL     OW 3786   2.114   1.853   2.537  0.4254  0.1770  0.1134
  217SOL    HW1 3787   2.199   1.815   2.515  0.3823  0.7918 -1.2038
  217SOL    HW2 3788   2.085   1.888   2.453  0.2230 -0.6301 -0.1638
  217SOL     MW 3789   2.122   1.852   2.523 -0.0019  0.0044  0.0022
  218SOL     OW 3790   2.744   2.283   3.064  0.1564  0.4196 -0.4424
  218SOL    HW1 3791   2.750   2.336   2.984  0.5509 -1.5437 -1.7764
  218SOL    HW2 3792   2.800   2.330   3.125  0.4975 -0.4420 -0.0756
  218SOL     MW 3793   2.752   2.296   3.061 -0.0019  0.0044  0.0022
  219SOL     OW 3794   2.622   2.684   3.056 -0.9119  0.1183  0.9434
  219SOL    HW1 3795   2.695   2.656   3.111  0.2431  1.6091  0.2430
  219SOL    HW2 3796   2.541   2.673   3.106 -2.5757 -1.9911 -1.8865
  219SOL     MW 3797   2.621   2.679   3.070 -0.0019  0.0044  0.0022
  220SOL     OW 3798   4.467   3.335   0.069  0.2284 -0.0921  0.3905
  220SOL    HW1 3799   4.380   3.296   0.062 -0.2967  1.2672 -1.7758
  220SOL    HW2 3800   4.490   3.324   0.161  0.9663 -1.1497  0.1076
  220SOL     MW 3801   4.459   3.328   0.080 -0.0019  0.0044  0.0022
  221SOL     OW 3802   0.274   1.448   0.120  0.0516 -0.0109 -0.5079
  221SOL    HW1 3803   0.284   1.543   0.113  1.6633 -0.0179  1.1001
  221SOL    HW2 3804   0.179   1.438   0.111 -0.1860  2.3635 -1.2556
  221SOL     MW 3805   0.262   1.459   0.118 -0.0019  0.0044  0.0022
  222SOL     OW 3806   1.782   1.282   2.692  0.7244 -0.0070  0.1186
  222SOL    HW1 3807   1.758   1.336   2.617 -1.4381  0.3081  0.9734
  222SOL    HW2 3808   1.798   1.194   2.656 -0.9335 -0.9723  1.5908
  222SOL     MW 3809   1.781   1.277   2.677 -0.0019  0.0044  0.0022
  223SOL     OW 3810   4.661   4.115   2.974  0.0894 -0.0655 -0.3215
  223SOL    HW1 3811   4.675   4.198   2.930 -0.1904  0.4103  0.4686
  223SOL    HW2 3812   4.629   4.145   3.059 -0.7690 -0.6151 -0.4303
  223SOL     MW 3813   4.659   4.130   2.980 -0.0019  0.0044  0.0022
  224SOL     OW 3814   3.817   4.985   0.063 -0.0678  0.1484 -0.1596
  224SOL    HW1 3815   3.781   4.949   0.144 -1.0039  2.1605  0.3833
  224SOL    HW2 3816   3.855   4.912   0.014 -0.1697  0.9110 -1.4317
  224SOL     MW 3817   3.817   4.970   0.067 -0.0019  0.0044  0.0022
  225SOL     OW 3818   4.893   3.403   0.004  0.3458 -0.3481 -0.2552
  225SOL    HW1 3819   4.806   3.424  -0.032 -0.1991 -1.8047  0.1217
  225SOL    HW2 3820   4.885   3.398   0.099  2.7238 -2.2638 -0.0720
  225SOL     MW 3821   4.880   3.405   0.011 -0.0019  0.0044  0.0022
  226SOL     OW 3822   0.289   2.201   2.873  0.3797 -0.0678 -0.7406
  226SOL    HW1 3823   0.286   2.278   2.930 -0.3696 -0.3886 -0.3320
  226SOL    HW2 3824   0.382   2.194   2.852  0.6779 -0.5956  0.6305
  226SOL     MW 3825   0.301   2.210   2.878 -0.0019  0.0044  0.0022
  227SOL     OW 3826   4.985   0.918   0.169 -0.1509  0.1023  0.0620
  227SOL    HW1 3827   4.971   0.906   0.263  0.0428  0.0357  0.0838
  227SOL    HW2 3828   4.935   0.995   0.143  0.5669  0.7010  0.4142
  227SOL     MW 3829   4.977   0.927   0.178 -0.0019  0.0044  0.0022
  228SOL     OW 3830   1.323   4.610   0.277 -0.1965 -0.6345 -0.1540
  228SOL    HW1 3831   1.391   4.630   0.212 -0.6129 -1.2316 -0.7827
  228SOL    HW2 3832   1.274   4.535   0.243 -1.1639 -0.7457  1.4177
  228SOL     MW 3833   1.325   4.603   0.264 -0.0019  0.0044  0.0022
  229SOL     OW 3834   3.311   4.026   0.041 -0.5289  0.2124  0.2505
  229SOL    HW1 3835   3.243   3.971   0.002  1.1806 -1.8386 -0.0058
  229SOL    HW2 3836   3.367   3.960   0.081 -0.2185 -0.5413 -1.3515
  229SOL     MW 3837   3.309   4.010   0.041 -0.0019  0.0044  0.0022
  230SOL     OW 3838   1.727   2.525   3.016  0.2068  0.2938  0.0718
  230SOL    HW1 3839   1.655   2.576   2.978  0.6214 -0.0522 -1.2467
  230SOL    HW2 3840   1.684   2.478   3.087 -0.4652  0.4276 -0.2270
  230SOL     MW 3841   1.712   2.525   3.020 -0.0019  0.0044  0.0022
  231SOL     OW 3842   0.219   1.085   0.355 -0.4136  0.3031 -0.3112
  231SOL    HW1 3843   0.156   1.082   0.426 -0.1037  0.5532 -0.0240
  231SOL    HW2 3844   0.269   1.166   0.367 -0.5872  0.3199  0.3348
  231SOL     MW 3845   0.218   1.095   0.366 -0.0019  0.0044  0.0022
  232SOL     OW 3846   3.120   3.445   0.123  0.4758  0.8187  0.0230
  232SOL    HW1 3847   3.083   3.532   0.108 -0.8917  0.0250 -1.7160
  232SOL    HW2 3848   3.051   3.403   0.175  0.9208 -1.0743 -0.8408
  232SOL     MW 3849   3.106   3.451   0.128 -0.0019  0.0044  0.0022
  233SOL     OW 3850   3.622   3.173   0.184 -0.7160  0.4353  0.2040
  233SOL    HW1 3851   3.536   3.142   0.213 -0.7847  0.5508  0.1214
  233SOL    HW2 3852   3.601   3.265   0.168 -0.3206  0.2855 -1.2798
  233SOL     MW 3853   3.608   3.181   0.186 -0.0019  0.0044  0.0022
  234SOL     OW 3854   3.383   4.666   0.024 -0.1789  1.0035  0.0074
  234SOL    HW1 3855   3.468   4.659   0.068 -0.1219 -0.1490 -0.2645
  234SOL    HW2 3856   3.408   4.711  -0.057 -2.4489  1.5141 -0.4645
  234SOL     MW 3857   3.398   4.671   0.019 -0.0019  0.0044  0.0022
  235SOL     OW 3858   2.389   3.080   0.008 -0.2619  0.2763 -0.2891
  235SOL    HW1 3859   2.391   3.174  -0.010 -1.9328  0.2484 -0.8006
  235SOL    HW2 3860   2.483   3.063   0.007 -0.4446 -0.8615  0.3369
  235SOL     MW 3861   2.402   3.090   0.005 -0.0019  0.0044  0.0022
  236SOL     OW 3862   1.949   1.648   2.613  0.4392  0.2852  0.2088
  236SOL    HW1 3863   1.995   1.729   2.591 -0.8819  1.6754  2.1685
  236SOL    HW2 3864   1.873   1.688   2.656  0.6697 -0.1956  1.0737
  236SOL     MW 3865   1.945   1.664   2.616 -0.0019  0.0044  0.0022
  237SOL     OW 3866   2.111   0.974   2.729 -0.0445 -0.1146  0.1648
  237SOL    HW1 3867   2.143   1.062   2.747  0.4561 -0.2523 -0.0211
  237SOL    HW2 3868   2.032   0.986   2.677  0.2881 -0.4302 -0.4425
  237SOL     MW 3869   2.105   0.987   2.724 -0.0019  0.0044  0.0022
  238SOL     OW 3870   4.087   4.197   0.338  0.0068 -0.0889 -0.0487
  238SOL    HW1 3871   4.072   4.113   0.381  0.4160  0.1016  0.4881
  238SOL    HW2 3872   4.120   4.253   0.409  1.1380 -2.6219  1.5647
  238SOL     MW 3873   4.090   4.194   0.353 -0.0019  0.0044  0.0022
  239SOL     OW 3874   3.031   3.692   0.109 -0.5385 -0.0832  0.5789
  239SOL    HW1 3875   3.046   3.748   0.033 -0.4223  0.7973  1.2272
  239SOL    HW2 3876   3.089   3.727   0.176 -0.7709 -0.7593  1.1512
  239SOL     MW 3877   3.041   3.704   0.108 -0.0019  0.0044  0.0022
  240SOL     OW 3878   2.583   4.729   2.869  0.2065 -0.0948  0.2869
  240SOL    HW1 3879   2.632   4.713   2.789  2.5194 -0.9028  1.7785
  240SOL    HW2 3880   2.525   4.652   2.875 -0.1638  0.1536 -0.0873
  240SOL     MW 3881   2.582   4.716   2.859 -0.0019  0.0044  0.0022
  241SOL     OW 3882   2.984   4.644   0.331 -0.1285 -0.0393 -0.2444
  241SOL    HW1 3883   3.033   4.690   0.263 -0.5640  0.4957 -0.1990
  241SOL    HW2 3884   2.988   4.699   0.409  0.3234 -2.1082  1.2607
  241SOL     MW 3885   2.991   4.657   0.332 -0.0019  0.0044  0.0022
  242SOL     OW 3886   5.033   3.880   2.916 -0.0907 -0.5189  0.2021
  242SOL    HW1 3887   5.021   3.899   2.823 -0.5649 -1.1790  0.1213
  242SOL    HW2 3888   4.944   3.860   2.945 -0.2224  1.3214  1.2008
  242SOL     MW 3889   5.020   3.880   2.908 -0.0019  0.0044  0.0022
  243SOL     OW 3890   2.322   4.164   2.816 -0.1149  0.0594 -0.0641
  243SOL    HW1 3891   2.287   4.095   2.759  3.1063 -1.7185 -0.1334
  243SOL    HW2 3892   2.403   4.128   2.853 -0.1789  0.2348  0.2507
  243SOL     MW 3893   2.328   4.150   2.813 -0.0019  0.0044  0.0022
  244SOL     OW 3894   3.103   4.347   3.040 -0.1128 -0.2574  0.4114
  244SOL    HW1 3895   3.071   4.366   3.128  0.5478 -1.8293  1.0390
  244SOL    HW2 3896   3.079   4.424   2.989  0.0114 -0.6405 -0.2366
  244SOL     MW 3897   3.096   4.360   3.045 -0.0019  0.0044  0.0022
  245SOL     OW 3898   1.046   0.936   2.694 -0.2048 -0.4228  0.2107
  245SOL    HW1 3899   1.034   0.888   2.776  0.2584 -1.6053 -0.3891
  245SOL    HW2 3900   0.954   0.923   2.672 -1.1555  1.4489  2.5400
  245SOL     MW 3901   1.032   0.928   2.702 -0.0019  0.0044  0.0022
  246SOL     OW 3902   2.853   0.482   2.998 -0.4024  0.0684  0.4277
  246SOL    HW1 3903   2.805   0.434   3.065 -1.2734  0.5329  0.1468
  246SOL    HW2 3904   2.844   0.572   3.030  1.6113  0.5230 -0.1230
  246SOL     MW 3905   2.846   0.488   3.011 -0.0019  0.0044  0.0022
  247SOL     OW 3906   2.304   0.321   2.901  0.3359 -0.7238 -0.2615
  247SOL    HW1 3907   2.295   0.414   2.878  4.1094 -0.0390  0.4295
  247SOL    HW2 3908   2.398   0.323   2.915  0.5957  1.6550 -1.6260
  247SOL     MW 3909   2.315   0.334   2.900 -0.0019  0.0044  0.0022
  248SOL     OW 3910   0.100   0.179   2.835 -0.3286  0.1142 -0.1851
  248SOL    HW1 3911   0.015   0.182   2.881 -0.0272  4.0066  0.4286
  248SOL    HW2 3912   0.075   0.173   2.743  0.3111 -1.3294 -0.2911
  248SOL     MW 3913   0.085   0.179   2.829 -0.0019  0.0044  0.0022
  249SOL     OW 3914   0.852   1.499   2.925 -0.2768  0.5045  0.3210
  249SOL    HW1 3915   0.940   1.534   2.940  0.3718 -0.9579  0.1159
  249SOL    HW2 3916   0.859   1.467   2.835  0.5455  0.4792  0.3867
  249SOL     MW 3917   0.865   1.499   2.915 -0.0019  0.0044  0.0022
  250SOL     OW 3918   0.093   3.764   0.162 -0.1605  0.0017  0.3521
  250SOL    HW1 3919   0.042   3.710   0.102  0.5017 -1.7383  1.2839
  250SOL    HW2 3920   0.026   3.826   0.189 -0.4048  0.2918 -0.8659
  250SOL     MW 3921   0.078   3.765   0.157 -0.0019  0.0044  0.0022
  251SOL     OW 3922   3.194   2.956   0.213  0.6909 -0.6161 -0.0164
  251SOL    HW1 3923   3.137   2.999   0.277  1.4331  0.3885 -0.0074
  251SOL    HW2 3924   3.242   3.027   0.170 -0.2832  0.4877  0.6501
  251SOL     MW 3925   3.193   2.971   0.216 -0.0019  0.0044  0.0022
  252SOL     OW 3926   2.180   4.495   2.985  0.1122 -0.2730  0.1203
  252SOL    HW1 3927   2.193   4.539   3.069  0.2939 -0.6449  0.2856
  252SOL    HW2 3928   2.188   4.564   2.919  1.0268  0.2700  0.7801
  252SOL     MW 3929   2.182   4.510   2.987 -0.0019  0.0044  0.0022
  253SOL     OW 3930   2.135   0.552   0.049 -0.3322  0.3721  0.3837
  253SOL    HW1 3931   2.202   0.554  -0.019 -0.7259  1.5018  0.0112
  253SOL    HW2 3932   2.119   0.643   0.073 -1.2900  0.5028 -0.6557
  253SOL     MW 3933   2.142   0.565   0.043 -0.0019  0.0044  0.0022
  254SOL     OW 3934   2.987   2.230   2.853  0.5565  0.4579 -0.4062
  254SOL    HW1 3935   2.961   2.140   2.870  1.9330  0.2245  0.6464
  254SOL    HW2 3936   3.053   2.221   2.784  1.6171 -0.3634  0.6767
  254SOL     MW 3937   2.992   2.217   2.846 -0.0019  0.0044  0.0022
  255SOL     OW 3938   0.699   2.496   2.888 -0.0572  0.0263 -0.7767
  255SOL    HW1 3939   0.697   2.480   2.793 -0.4216  0.2694 -0.8098
  255SOL    HW2 3940   0.793   2.512   2.896  0.6227 -3.7196  0.8679
  255SOL     MW 3941   0.711   2.496   2.876 -0.0019  0.0044  0.0022
  256SOL     OW 3942   0.549   3.717   2.817 -0.0734  0.4079  0.0496
  256SOL    HW1 3943   0.518   3.727   2.727 -1.6868 -1.7145  0.2978
  256SOL    HW2 3944   0.619   3.652   2.807  1.0805  1.2579  2.1403
  256SOL     MW 3945   0.554   3.710   2.804 -0.0019  0.0044  0.0022
  257SOL     OW 3946   3.100   3.895   3.055  0.5384 -0.0649 -0.7838
  257SOL    HW1 3947   3.063   3.974   3.014  0.1930  0.8709  1.2229
  257SOL    HW2 3948   3.116   3.831   2.986  2.9059 -1.5415  1.0129
  257SOL     MW 3949   3.097   3.897   3.040 -0.0019  0.0044  0.0022
  258SOL     OW 3950   3.625   3.773   0.349  0.5713 -0.0992 -0.1566
  258SOL    HW1 3951   3.676   3.739   0.275  1.0014  0.4110 -0.0941
  258SOL    HW2 3952   3.631   3.705   0.416  0.3212  0.1953  0.1646
  258SOL     MW 3953   3.632   3.760   0.348 -0.0019  0.0044  0.0022
  259SOL     OW 3954   3.118   3.181   3.048 -0.5585 -0.0240  0.3915
  259SOL    HW1 3955   3.057   3.255   3.051  0.9812  1.3069  0.0501
  259SOL    HW2 3956   3.071   3.107   3.011 -0.1559 -0.6976  1.2062
  259SOL     MW 3957   3.104   3.181   3.044 -0.0019  0.0044  0.0022
  260SOL     OW 3958   3.223   3.299   0.360  0.1794 -0.0303  0.0675
  260SOL    HW1 3959   3.187   3.386   0.376 -0.6238 -0.1184 -1.1386
  260SOL    HW2 3960   3.281   3.284   0.435  1.3418  1.7121 -0.4304
  260SOL     MW 3961   3.226   3.309   0.372 -0.0019  0.0044  0.0022
  261SOL     OW 3962   1.214   0.356   0.052  0.0466  0.5940 -0.0018
  261SOL    HW1 3963   1.206   0.395  -0.035 -0.7227  0.4646  0.0048
  261SOL    HW2 3964   1.154   0.411   0.103  0.8048  0.7404  0.7542
  261SOL     MW 3965   1.205   0.369   0.047 -0.0019  0.0044  0.0022
  262SOL     OW 3966   3.608   3.442   0.233  0.5482  0.9326  0.0152
  262SOL    HW1 3967   3.679   3.494   0.195  2.8939 -0.7784  1.7504
  262SOL    HW2 3968   3.525   3.454   0.187 -0.2813 -2.2622  0.3995
  262SOL     MW 3969   3.606   3.450   0.222 -0.0019  0.0044  0.0022
  263SOL     OW 3970   2.097   4.243   2.954 -0.1931  0.1176 -0.0176
  263SOL    HW1 3971   2.170   4.212   2.900 -0.0193 -0.8294  0.7421
  263SOL    HW2 3972   2.118   4.334   2.973 -1.3433  0.3844  0.0093
  263SOL     MW 3973   2.110   4.251   2.949 -0.0019  0.0044  0.0022
  264SOL     OW 3974   3.436   4.137   2.961 -0.4837  0.7587  0.8867
  264SOL    HW1 3975   3.384   4.093   3.028 -0.4979  0.7871  0.8946
  264SOL    HW2 3976   3.424   4.229   2.984 -1.3945  0.6462  0.8929
  264SOL     MW 3977   3.428   4.143   2.973 -0.0019  0.0044  0.0022
  265SOL     OW 3978   0.610   3.979   2.855  0.0740  0.0921  0.1320
  265SOL    HW1 3979   0.601   3.884   2.845  2.0087  0.0460 -1.9566
  265SOL    HW2 3980   0.566   4.003   2.937 -0.9326  2.4133 -1.0123
  265SOL     MW 3981   0.603   3.970   2.865 -0.0019  0.0044  0.0022
  266SOL     OW 3982   4.076   3.095   0.595  0.0531  0.8563  0.3244
  266SOL    HW1 3983   4.043   3.038   0.664  0.0714  2.3445  1.6152
  266SOL    HW2 3984   4.001   3.112   0.538  0.3171  1.1161  0.0542
  266SOL     MW 3985   4.062   3.090   0.597 -0.0019  0.0044  0.0022
  267SOL     OW 3986   0.205   3.424   3.051  0.2497  0.4924  0.7105
  267SOL    HW1 3987   0.281   3.479   3.029  1.9054 -2.1880 -0.8922
  267SOL    HW2 3988   0.137   3.489   3.066  0.0563  0.3101  0.6229
  267SOL     MW 3989   0.206   3.440   3.050 -0.0019  0.0044  0.0022
  268SOL     OW 3990   4.557   4.173   0.094  0.1569  0.0115  0.0629
  268SOL    HW1 3991   4.588   4.123   0.169  0.0643  0.8309  0.6618
  268SOL    HW2 3992   4.467   4.192   0.122  0.2788  0.0475  0.4321
  268SOL     MW 3993   4.549   4.169   0.108 -0.0019  0.0044  0.0022
  269SOL     OW 3994   2.807   2.423   2.836  0.3780 -0.3077 -0.2882
  269SOL    HW1 3995   2.860   2.501   2.817 -0.9533  0.6044 -0.4286
  269SOL    HW2 3996   2.868   2.349   2.826  1.3560  0.4517 -0.1741
  269SOL     MW 3997   2.822   2.424   2.832 -0.0019  0.0044  0.0022
  270SOL     OW 3998   3.184   2.196   2.662  0.0024 -0.3740  0.2350
  270SOL    HW1 3999   3.269   2.174   2.700  0.3440  0.0629 -0.2694
  270SOL    HW2 4000   3.159   2.120   2.610  0.3580  0.1640 -0.7506
  270SOL     MW 4001   3.192   2.183   2.660 -0.0019  0.0044  0.0022
  271SOL     OW 4002   2.670   4.395   0.211 -0.2212 -0.2239 -0.0505
  271SOL    HW1 4003   2.688   4.488   0.224  0.6916 -0.6446  2.3504
  271SOL    HW2 4004   2.668   4.383   0.116  0.9734 -2.2011  0.1205
  271SOL     MW 4005   2.672   4.406   0.200 -0.0019  0.0044  0.0022
  272SOL     OW 4006   3.376   4.395   3.077 -0.0182 -0.5335 -0.2334
  272SOL    HW1 4007   3.283   4.370   3.075 -0.1879  0.1106 -0.8251
  272SOL    HW2 4008   3.373   4.489   3.094 -1.4579 -0.3837 -1.1274
  272SOL     MW 4009   3.363   4.404   3.079 -0.0019  0.0044  0.0022
  273SOL     OW 4010   4.004   3.965   0.428  0.2193  0.0648 -0.1036
  273SOL    HW1 4011   3.967   3.939   0.343  1.0950 -0.9458 -0.1850
  273SOL    HW2 4012   4.045   3.886   0.462  0.4331 -0.1729 -0.8801
  273SOL     MW 4013   4.004   3.951   0.421 -0.0019  0.0044  0.0022
  274SOL     OW 4014   2.488   2.455   0.225  0.2259 -0.5387  0.5280
  274SOL    HW1 4015   2.438   2.520   0.177  1.0175  1.2239  1.9632
  274SOL    HW2 4016   2.489   2.370   0.180  2.0064 -0.2970  0.0484
  274SOL     MW 4017   2.481   2.452   0.213 -0.0019  0.0044  0.0022
  275SOL     OW 4018   2.963   4.407   0.140 -0.0773 -0.0409  0.0584
  275SOL    HW1 4019   2.994   4.458   0.214 -0.5171  2.6893 -1.5232
  275SOL    HW2 4020   2.877   4.381   0.173 -0.0558  0.5796  0.6083
  275SOL     MW 4021   2.955   4.410   0.154 -0.0019  0.0044  0.0022
  276SOL     OW 4022   2.175   2.080   2.653  0.4755  0.5406 -0.0830
  276SOL    HW1 4023   2.222   2.067   2.735 -0.4988  1.7038  0.7031
  276SOL    HW2 4024   2.155   1.992   2.621  0.6346  0.3512  0.3376
  276SOL     MW 4025   2.178   2.066   2.659 -0.0019  0.0044  0.0022
  277SOL     OW 4026   2.842   3.356   0.215 -0.0615  0.0293 -0.1990
  277SOL    HW1 4027   2.825   3.447   0.239  2.2083  0.6854 -0.8213
  277SOL    HW2 4028   2.837   3.355   0.120  2.6739 -0.7988 -0.4114
  277SOL     MW 4029   2.839   3.368   0.206 -0.0019  0.0044  0.0022
  278SOL     OW 4030   0.719   4.466   0.531 -0.2020 -0.0762  0.1961
  278SOL    HW1 4031   0.634   4.506   0.548 -0.2905  0.0626 -0.5697
  278SOL    HW2 4032   0.719   4.391   0.590 -2.8257  0.5627  1.1642
  278SOL     MW 4033   0.708   4.462   0.541 -0.0019  0.0044  0.0022
  279SOL     OW 4034   2.386   2.647   0.064  0.1761  0.8097 -0.1176
  279SOL    HW1 4035   2.345   2.727   0.097 -0.4669  0.0241  1.0328
  279SOL    HW2 4036   2.317   2.615   0.005  0.0434  0.9107 -0.0184
  279SOL     MW 4037   2.371   2.654   0.060 -0.0019  0.0044  0.0022
  280SOL     OW 4038   2.188   0.533   2.767  0.0311  0.0646 -0.3061
  280SOL    HW1 4039   2.102   0.493   2.770 -0.3374  0.8653  1.6764
  280SOL    HW2 4040   2.179   0.578   2.683 -2.5410  2.3825  1.0480
  280SOL     MW 4041   2.176   0.534   2.756 -0.0019  0.0044  0.0022
  281SOL     OW 4042   4.589   4.348   0.704  0.5315  0.1698 -0.5199
  281SOL    HW1 4043   4.636   4.393   0.634  0.9568 -0.8318 -0.8974
  281SOL    HW2 4044   4.607   4.408   0.775  0.1796  0.7955 -0.9489
  281SOL     MW 4045   4.597   4.362   0.704 -0.0019  0.0044  0.0022
  282SOL     OW 4046   0.371   3.750   0.102  0.5270 -0.2631 -0.0964
  282SOL    HW1 4047   0.276   3.756   0.111  0.3778  0.8659 -1.8749
  282SOL    HW2 4048   0.385   3.690   0.029 -0.2717 -0.4176 -0.1287
  282SOL     MW 4049   0.361   3.743   0.094 -0.0019  0.0044  0.0022
  283SOL     OW 4050   2.557   4.028   2.859  0.0191 -0.1779 -0.1665
  283SOL    HW1 4051   2.625   4.091   2.880 -0.7857  0.6385  0.0953
  283SOL    HW2 4052   2.597   3.948   2.891  1.3167 -0.3784 -2.1414
  283SOL     MW 4053   2.571   4.026   2.866 -0.0019  0.0044  0.0022
  284SOL     OW 4054   3.773   2.956   0.220 -0.3724 -0.1437  0.0098
  284SOL    HW1 4055   3.732   3.042   0.211  1.0474  0.4243 -1.8190
  284SOL    HW2 4056   3.712   2.900   0.172 -1.0702  0.8811 -0.3157
  284SOL     MW 4057   3.760   2.960   0.212 -0.0019  0.0044  0.0022
  285SOL     OW 4058   2.340   2.025   0.167 -0.2300 -0.3019 -0.2567
  285SOL    HW1 4059   2.287   2.077   0.227  0.4984  0.1842 -0.0256
  285SOL    HW2 4060   2.403   2.089   0.135  0.6199 -1.1295 -0.2849
  285SOL     MW 4061   2.341   2.040   0.171 -0.0019  0.0044  0.0022
  286SOL     OW 4062   0.430   3.978   3.066 -0.3759 -0.1350 -0.3332
  286SOL    HW1 4063   0.433   3.887   3.096 -1.0859 -0.8830 -2.3729
  286SOL    HW2 4064   0.354   3.972   3.008 -0.9642 -0.2100  0.4303
  286SOL     MW 4065   0.421   3.965   3.062 -0.0019  0.0044  0.0022
  287SOL     OW 4066   2.765   4.646   3.043  0.1188  0.1354  0.1094
  287SOL    HW1 4067   2.826   4.603   2.983 -2.2376  0.1539 -2.5075
  287SOL    HW2 4068   2.718   4.703   2.982  1.4205  0.7682 -0.3374
  287SOL     MW 4069   2.767   4.648   3.027 -0.0019  0.0044  0.0022
  288SOL     OW 4070   4.051   4.570   0.055 -0.0985  0.3235  0.1106
  288SOL    HW1 4071   4.079   4.572   0.146  1.4891  0.1011 -0.3360
  288SOL    HW2 4072   4.125   4.529   0.009 -1.5141 -0.7664 -1.2985
  288SOL     MW 4073   4.064   4.565   0.061 -0.0019  0.0044  0.0022
  289SOL     OW 4074   3.650   4.638   0.101 -0.5214 -0.6923  0.6361
  289SOL    HW1 4075   3.677   4.551   0.129 -1.4563 -1.7147 -1.4498
  289SOL    HW2 4076   3.674   4.633   0.009  1.2678  2.1425  0.8078
  289SOL     MW 4077   3.656   4.626   0.093 -0.0019  0.0044  0.0022
  290SOL     OW 4078   3.875   4.706   0.391  0.3746  0.0143  0.4100
  290SOL    HW1 4079   3.825   4.625   0.383 -1.9667  1.4283 -0.4741
  290SOL    HW2 4080   3.876   4.725   0.484  0.9710  0.0130  0.4083
  290SOL     MW 4081   3.869   4.698   0.402 -0.0019  0.0044  0.0022
  291SOL     OW 4082   2.562   4.033   2.585  0.3404  0.3408 -0.3546
  291SOL    HW1 4083   2.556   4.047   2.680  2.0626  0.8240 -0.2824
  291SOL    HW2 4084   2.513   3.951   2.577 -0.0498  0.3101  1.6772
  291SOL     MW 4085   2.554   4.024   2.596 -0.0019  0.0044  0.0022
  292SOL     OW 4086   0.108   4.140   0.360  0.5183 -0.5914 -0.0598
  292SOL    HW1 4087   0.088   4.173   0.447 -0.1688 -0.8606 -0.1049
  292SOL    HW2 4088   0.178   4.197   0.329  0.6734 -0.3025  0.8133
  292SOL     MW 4089   0.115   4.152   0.367 -0.0019  0.0044  0.0022
  293SOL     OW 4090   1.823   0.648   2.611  0.5716 -0.3193  0.5631
  293SOL    HW1 4091   1.793   0.714   2.674  2.0592  1.0934 -0.1304
  293SOL    HW2 4092   1.880   0.592   2.664 -0.4930 -1.4323  0.5668
  293SOL     MW 4093   1.826   0.650   2.626 -0.0019  0.0044  0.0022
  294SOL     OW 4094   3.632   1.298   2.862 -0.2866  0.0973 -0.1525
  294SOL    HW1 4095   3.571   1.231   2.892  0.2988 -1.0800 -1.4799
  294SOL    HW2 4096   3.639   1.279   2.769 -0.7986  0.8745 -0.3616
  294SOL     MW 4097   3.624   1.287   2.854 -0.0019  0.0044  0.0022
  295SOL     OW 4098   1.939   0.447   2.767 -0.2363  0.0892 -0.1885
  295SOL    HW1 4099   1.895   0.369   2.734 -2.6207  0.9427  0.7953
  295SOL    HW2 4100   1.931   0.428   2.860 -1.9958 -0.8865 -0.5013
  295SOL     MW 4101   1.932   0.435   2.775 -0.0019  0.0044  0.0022
  296SOL     OW 4102   2.536   1.055   0.083 -0.2298  0.0158  0.0354
  296SOL    HW1 4103   2.568   1.055  -0.007 -1.0417 -1.2952 -0.2738
  296SOL    HW2 4104   2.579   1.132   0.121 -1.0868  0.1979  0.6819
  296SOL     MW 4105   2.546   1.065   0.076 -0.0019  0.0044  0.0022
  297SOL     OW 4106   3.858   3.144   0.436  0.2319  0.0830  0.0559
  297SOL    HW1 4107   3.910   3.196   0.375  0.2862  2.1155  1.7359
  297SOL    HW2 4108   3.829   3.070   0.382  0.8821  0.6999 -1.1640
  297SOL     MW 4109   3.861   3.141   0.421 -0.0019  0.0044  0.0022
  298SOL     OW 4110   1.686   4.049   2.913  0.3118  0.0035 -0.0790
  298SOL    HW1 4111   1.734   3.992   2.973 -2.2384 -3.7635 -1.2827
  298SOL    HW2 4112   1.620   4.084   2.973  1.4126  1.5518  0.2782
  298SOL     MW 4113   1.684   4.046   2.929 -0.0019  0.0044  0.0022
  299SOL     OW 4114   2.627   3.590   3.100  0.5638 -0.0505 -0.0037
  299SOL    HW1 4115   2.571   3.667   3.107 -0.0419 -0.6018  2.0345
  299SOL    HW2 4116   2.673   3.591   3.184 -0.0138 -0.5773  0.3297
  299SOL     MW 4117   2.626   3.600   3.112 -0.0019  0.0044  0.0022
  300SOL     OW 4118   1.133   1.548   0.262  0.1038  0.4261 -0.2069
  300SOL    HW1 4119   1.116   1.631   0.218 -0.5722  1.0206  1.1120
  300SOL    HW2 4120   1.147   1.582   0.351 -1.1018  0.9769 -0.2099
  300SOL     MW 4121   1.132   1.563   0.268 -0.0019  0.0044  0.0022
  301SOL     OW 4122   0.108   1.105   0.096  0.1552  0.6065 -0.0903
  301SOL    HW1 4123   0.029   1.051   0.103 -0.7931  2.1113  1.6764
  301SOL    HW2 4124   0.140   1.090   0.185 -3.9669  0.5567  1.5987
  301SOL     MW 4125   0.102   1.096   0.108 -0.0019  0.0044  0.0022
  302SOL     OW 4126   2.675   0.012   2.863 -0.1600 -0.2088  0.3067
  302SOL    HW1 4127   2.728  -0.039   2.802 -0.2269  1.6814 -1.4167
  302SOL    HW2 4128   2.714  -0.003   2.949  0.5485 -1.7123 -0.2511
  302SOL     MW 4129   2.687   0.003   2.866 -0.0019  0.0044  0.0022
  303SOL     OW 4130   0.008   2.569   2.932  0.2750  0.5941  0.2589
  303SOL    HW1 4131   0.095   2.599   2.904  0.1641 -1.1890 -2.2709
  303SOL    HW2 4132  -0.017   2.531   2.848 -0.0168  1.9085 -0.2776
  303SOL     MW 4133   0.016   2.568   2.917 -0.0019  0.0044  0.0022
  304SOL     OW 4134   2.209   3.968   2.643 -0.2571  0.7578  0.3067
  304SOL    HW1 4135   2.126   3.930   2.672 -0.0659  1.0496  1.2460
  304SOL    HW2 4136   2.183   4.037   2.582  1.7035  1.0418 -0.2733
  304SOL     MW 4137   2.195   3.972   2.639 -0.0019  0.0044  0.0022
  305SOL     OW 4138   2.069   0.147   2.961  0.0675 -0.5640  0.6555
  305SOL    HW1 4139   2.155   0.188   2.958 -1.0643  1.9569  0.1143
  305SOL    HW2 4140   2.099   0.056   2.959 -0.8260 -0.8665  0.1845
  305SOL     MW 4141   2.084   0.140   2.960 -0.0019  0.0044  0.0022
  306SOL     OW 4142   4.121   4.583   0.322 -0.2676  0.4851  0.2104
  306SOL    HW1 4143   4.051   4.644   0.348  0.8082  2.3335 -0.9634
  306SOL    HW2 4144   4.114   4.517   0.391  1.6418 -0.6912 -0.6552
  306SOL     MW 4145   4.111   4.582   0.335 -0.0019  0.0044  0.0022
  307SOL     OW 4146   0.607   1.939   3.023  0.4235  0.0595 -0.9920
  307SOL    HW1 4147   0.596   1.844   3.022 -0.2200 -0.0783  3.0899
  307SOL    HW2 4148   0.672   1.944   3.093  1.9072  0.3765 -2.3464
  307SOL     MW 4149   0.614   1.927   3.032 -0.0019  0.0044  0.0022
  308SOL     OW 4150   5.004   3.994   0.207 -0.4847 -0.3419  0.2072
  308SOL    HW1 4151   4.991   4.039   0.124  0.3053 -0.4034  0.0465
  308SOL    HW2 4152   5.053   4.059   0.257 -0.0962  0.3095 -1.0008
  308SOL     MW 4153   5.009   4.009   0.203 -0.0019  0.0044  0.0022
  309SOL     OW 4154   3.060   4.850   3.008  0.1399  0.0178  0.4971
  309SOL    HW1 4155   2.972   4.876   3.038  0.0641 -1.5405  1.8198
  309SOL    HW2 4156   3.084   4.927   2.956 -2.6620  1.4718  1.1309
  309SOL     MW 4157   3.051   4.864   3.005 -0.0019  0.0044  0.0022
  310SOL     OW 4158   1.539   2.679   2.845  0.5434  0.0170  0.1037
  310SOL    HW1 4159   1.525   2.765   2.886 -1.0862 -0.2490  0.1931
  310SOL    HW2 4160   1.556   2.705   2.754 -2.0351 -0.7648 -0.6860
  310SOL     MW 4161   1.539   2.694   2.839 -0.0019  0.0044  0.0022
  311SOL     OW 4162   0.097   3.118   0.097 -0.1540  0.3384 -0.5132
  311SOL    HW1 4163   0.084   3.154   0.010 -0.3547  1.6870  0.0482
  311SOL    HW2 4164   0.171   3.166   0.133 -1.0032  0.7073  0.8230
  311SOL     MW 4165   0.105   3.129   0.090 -0.0019  0.0044  0.0022
  312SOL     OW 4166   2.666   3.246   2.906 -0.3179  0.0401 -0.5527
  312SOL    HW1 4167   2.591   3.269   2.961 -0.6685 -1.5957 -0.2824
  312SOL    HW2 4168   2.660   3.305   2.832 -0.3338  0.1306 -0.4794
  312SOL     MW 4169   2.655   3.256   2.904 -0.0019  0.0044  0.0022
  313SOL     OW 4170   2.739   4.661   0.204  0.3812  0.0226 -0.1474
  313SOL    HW1 4171   2.828   4.668   0.239  0.4804 -1.8243  0.0271
  313SOL    HW2 4172   2.754   4.653   0.110 -2.0109 -0.3366 -0.5536
  313SOL     MW 4173   2.753   4.661   0.196 -0.0019  0.0044  0.0022
  314SOL     OW 4174   2.657   4.405   3.067 -0.0808  0.2387 -0.2094
  314SOL    HW1 4175   2.706   4.486   3.057 -2.2516  1.5198 -1.1885
  314SOL    HW2 4176   2.578   4.433   3.020 -0.3419  0.2554  0.2369
  314SOL     MW 4177   2.653   4.419   3.059 -0.0019  0.0044  0.0022
  315SOL     OW 4178   1.484   4.648   0.046 -0.2111  0.0486  0.1820
  315SOL    HW1 4179   1.537   4.728   0.046 -0.1101 -0.0162 -0.4380
  315SOL    HW2 4180   1.421   4.663  -0.024 -0.0806 -0.3628 -0.0268
  315SOL     MW 4181   1.483   4.660   0.037 -0.0019  0.0044  0.0022
  316SOL     OW 4182   2.269   1.007   3.118  0.0865  0.2180 -0.0092
  316SOL    HW1 4183   2.258   1.101   3.107  2.0138  0.6865  1.5129
  316SOL    HW2 4184   2.346   1.010   3.174  0.8318  1.3435 -1.0776
  316SOL     MW 4185   2.277   1.019   3.124 -0.0019  0.0044  0.0022
  317SOL     OW 4186   2.056   0.826   0.049  0.1222  0.3055  0.2670
  317SOL    HW1 4187   2.040   0.805  -0.044 -1.0452  2.2853 -0.0315
  317SOL    HW2 4188   2.127   0.889   0.045  0.4302 -0.0187  0.5491
  317SOL     MW 4189   2.063   0.831   0.036 -0.0019  0.0044  0.0022
  318SOL     OW 4190   3.501   3.903   2.786  0.1920 -0.2718 -0.3304
  318SOL    HW1 4191   3.470   3.988   2.819 -2.6676 -1.4432  0.2786
  318SOL    HW2 4192   3.584   3.932   2.747  0.4366 -0.2495  0.2004
  318SOL     MW 4193   3.508   3.918   2.785 -0.0019  0.0044  0.0022
  319SOL     OW 4194   1.932   0.368   3.044 -0.5186 -0.0550 -0.0093
  319SOL    HW1 4195   1.995   0.421   3.093 -0.1782 -0.9490  0.5284
  319SOL    HW2 4196   1.979   0.287   3.028 -0.3026 -0.5857  2.8313
  319SOL     MW 4197   1.946   0.365   3.048 -0.0019  0.0044  0.0022
  320SOL     OW 4198   0.589   0.910   0.290 -0.6141  0.1094 -0.3074
  320SOL    HW1 4199   0.643   0.989   0.296 -1.0625  0.4717 -0.9241
  320SOL    HW2 4200   0.571   0.901   0.197 -0.6870 -1.0056 -0.1950
  320SOL     MW 4201   0.594   0.920   0.279 -0.0019  0.0044  0.0022
  321SOL     OW 4202   1.901   4.787   0.139 -0.4825  0.1212 -0.3091
  321SOL    HW1 4203   1.977   4.842   0.116 -0.4915 -0.7434 -2.6490
  321SOL    HW2 4204   1.926   4.704   0.098 -0.4595 -0.0705  0.0894
  321SOL     MW 4205   1.914   4.784   0.130 -0.0019  0.0044  0.0022
  322SOL     OW 4206   2.603   3.388   2.672  0.7650  0.1736  0.4003
  322SOL    HW1 4207   2.658   3.362   2.598 -1.6590 -1.0327 -1.0833
  322SOL    HW2 4208   2.522   3.339   2.658 -1.2419  1.9444  4.3495
  322SOL     MW 4209   2.600   3.378   2.660 -0.0019  0.0044  0.0022
  323SOL     OW 4210   0.305   3.967   0.448  0.0779  0.0684  0.0870
  323SOL    HW1 4211   0.231   4.022   0.421 -0.3454 -0.5497 -0.0243
  323SOL    HW2 4212   0.329   4.003   0.533  0.0213  1.0903 -0.3068
  323SOL     MW 4213   0.298   3.979   0.456 -0.0019  0.0044  0.0022
  324SOL     OW 4214   0.450   3.573   3.029  0.8962 -0.4489  0.1895
  324SOL    HW1 4215   0.470   3.481   3.013  0.9656 -0.7427  1.7766
  324SOL    HW2 4216   0.467   3.616   2.945  0.0821 -0.8141 -0.1721
  324SOL     MW 4217   0.455   3.566   3.016 -0.0019  0.0044  0.0022
  325SOL     OW 4218   0.810   1.912   0.115  0.3648 -0.4107 -0.1722
  325SOL    HW1 4219   0.900   1.882   0.107  1.2406  1.6822  1.2139
  325SOL    HW2 4220   0.765   1.828   0.130 -0.0825 -0.0517  0.5977
  325SOL     MW 4221   0.816   1.897   0.116 -0.0019  0.0044  0.0022
  326SOL     OW 4222   3.465   4.398   0.225 -0.1979  0.7060  0.1637
  326SOL    HW1 4223   3.497   4.309   0.241  0.3334  0.6004 -1.3387
  326SOL    HW2 4224   3.441   4.388   0.133  0.3833 -0.8652  0.1459
  326SOL     MW 4225   3.466   4.385   0.215 -0.0019  0.0044  0.0022
  327SOL     OW 4226   2.695   2.589   0.355 -0.0067  0.1730 -0.3291
  327SOL    HW1 4227   2.621   2.535   0.325 -0.4646  0.4012  0.3555
  327SOL    HW2 4228   2.753   2.591   0.280 -0.4468 -0.2477 -0.6919
  327SOL     MW 4229   2.693   2.582   0.341 -0.0019  0.0044  0.0022
  328SOL     OW 4230   3.873   4.118   3.109  0.1985  0.1424  0.1770
  328SOL    HW1 4231   3.851   4.197   3.160 -0.4424 -0.7028  1.2704
  328SOL    HW2 4232   3.784   4.083   3.104 -0.6189  1.9317  1.0068
  328SOL     MW 4233   3.858   4.124   3.115 -0.0019  0.0044  0.0022
  329SOL     OW 4234   3.322   3.191   0.102 -0.0499 -0.0773 -0.2704
  329SOL    HW1 4235   3.283   3.231   0.179 -2.0909 -0.4134 -1.0613
  329SOL    HW2 4236   3.246   3.190   0.043 -0.6389  1.1616  0.4349
  329SOL     MW 4237   3.307   3.196   0.104 -0.0019  0.0044  0.0022
  330SOL     OW 4238   2.204   4.969   2.949  0.2554 -0.3732  0.1057
  330SOL    HW1 4239   2.291   4.993   2.918  0.3468  0.0799  0.7117
  330SOL    HW2 4240   2.188   4.888   2.900 -0.0609 -0.9219  1.0792
  330SOL     MW 4241   2.213   4.961   2.938 -0.0019  0.0044  0.0022
  331SOL     OW 4242   3.070   2.245   3.108  0.0113  0.5688  0.6790
  331SOL    HW1 4243   3.106   2.160   3.132  1.0262  0.9394  0.5463
  331SOL    HW2 4244   3.024   2.232   3.025 -0.8301 -0.2700  1.2641
  331SOL     MW 4245   3.069   2.232   3.100 -0.0019  0.0044  0.0022
  332SOL     OW 4246   1.024   1.175   2.823  0.5288  0.0443 -0.3887
  332SOL    HW1 4247   1.009   1.096   2.770  0.0862  0.3121 -0.6689
  332SOL    HW2 4248   0.939   1.185   2.866  1.0465  1.0473  0.4499
  332SOL     MW 4249   1.011   1.166   2.821 -0.0019  0.0044  0.0022
  333SOL     OW 4250   4.741   4.007   0.303  0.1555  0.5674  0.2768
  333SOL    HW1 4251   4.816   3.999   0.245  1.2107 -0.2037  1.6695
  333SOL    HW2 4252   4.789   4.018   0.385  1.6094  0.7854 -0.5724
  333SOL     MW 4253   4.757   4.007   0.306 -0.0019  0.0044  0.0022
  334SOL     OW 4254   2.040   0.753   2.888 -0.0931 -0.1759 -0.0570
  334SOL    HW1 4255   2.073   0.830   2.842 -0.3216 -0.3620 -0.5441
  334SOL    HW2 4256   2.085   0.680   2.845 -1.8230 -1.1462 -0.3536
  334SOL     MW 4257   2.050   0.753   2.877 -0.0019  0.0044  0.0022
  335SOL     OW 4258   2.901   3.530   2.818 -0.0868  0.7307  0.1791
  335SOL    HW1 4259   2.893   3.462   2.751 -1.2703  1.1073 -0.0869
  335SOL    HW2 4260   2.846   3.604   2.793 -1.9901 -0.2254  1.3557
  335SOL     MW 4261   2.893   3.531   2.805 -0.0019  0.0044  0.0022
  336SOL     OW 4262   0.461   2.114   0.065  0.1525  0.1997  0.1199
  336SOL    HW1 4263   0.520   2.121   0.140  0.6109 -0.3277 -0.1920
  336SOL    HW2 4264   0.510   2.071  -0.005 -1.6423 -0.4311 -0.8427
  336SOL     MW 4265   0.475   2.109   0.066 -0.0019  0.0044  0.0022
  337SOL     OW 4266   1.364   4.784   2.956 -0.1096  0.4705 -0.1146
  337SOL    HW1 4267   1.326   4.848   3.017  0.8538 -0.1793  1.2396
  337SOL    HW2 4268   1.406   4.844   2.895  0.3371  1.1721  0.8499
  337SOL     MW 4269   1.365   4.800   2.956 -0.0019  0.0044  0.0022
  338SOL     OW 4270   3.225   2.443   2.978 -0.2441 -0.4162  0.3888
  338SOL    HW1 4271   3.187   2.371   3.029 -1.0240  0.9909  1.8608
  338SOL    HW2 4272   3.181   2.438   2.893  0.1496 -0.3052  0.1717
  338SOL     MW 4273   3.214   2.433   2.973 -0.0019  0.0044  0.0022
  339SOL     OW 4274   2.133   4.949   0.093  0.0715 -0.2499  0.1890
  339SOL    HW1 4275   2.196   4.974   0.161 -0.1974  0.5968  0.1373
  339SOL    HW2 4276   2.173   4.972   0.009  0.6032  0.5486  0.6439
  339SOL     MW 4277   2.146   4.955   0.091 -0.0019  0.0044  0.0022
  340SOL     OW 4278   1.119   1.599   3.006  0.2544 -0.6341  0.4550
  340SOL    HW1 4279   1.199   1.566   2.964  1.0364 -0.0259  1.4006
  340SOL    HW2 4280   1.094   1.528   3.064 -0.6660 -0.2439  0.5487
  340SOL     MW 4281   1.127   1.586   3.008 -0.0019  0.0044  0.0022
  341SOL     OW 4282   0.109   4.216   0.629  0.2494 -0.3041  0.0700
  341SOL    HW1 4283   0.031   4.177   0.670 -0.4628  2.3254  1.3844
  341SOL    HW2 4284   0.078   4.304   0.607 -0.8882 -0.8040 -0.4556
  341SOL     MW 4285   0.094   4.222   0.631 -0.0019  0.0044  0.0022
  342SOL     OW 4286   2.451   4.962   2.803  0.1868  0.4034 -0.1653
  342SOL    HW1 4287   2.528   5.014   2.827 -0.0167  0.5846  0.0993
  342SOL    HW2 4288   2.476   4.873   2.829 -0.6516  0.5436  1.2361
  342SOL     MW 4289   2.464   4.957   2.810 -0.0019  0.0044  0.0022
  343SOL     OW 4290   3.009   4.582   2.888 -0.5264  0.0704 -0.4982
  343SOL    HW1 4291   3.034   4.609   2.799  2.4407  0.3479  0.3002
  343SOL    HW2 4292   3.046   4.656   2.936  0.2225 -0.0954 -0.7965
  343SOL     MW 4293   3.017   4.595   2.882 -0.0019  0.0044  0.0022
  344SOL     OW 4294   2.014   1.398   2.773 -0.0088  0.1879  0.2623
  344SOL    HW1 4295   2.016   1.453   2.695  1.2634  0.9544  0.8159
  344SOL    HW2 4296   1.931   1.351   2.757 -0.5490  1.4875 -0.9081
  344SOL     MW 4297   2.003   1.399   2.761 -0.0019  0.0044  0.0022
  345SOL     OW 4298   0.459   0.694   2.998  0.0354  0.4676 -0.1657
  345SOL    HW1 4299   0.375   0.656   2.971 -0.2437  1.7071 -1.1313
  345SOL    HW2 4300   0.503   0.714   2.916 -0.7460  1.3575 -0.3922
  345SOL     MW 4301   0.453   0.691   2.984 -0.0019  0.0044  0.0022
  346SOL     OW 4302   4.674   3.739   0.357 -0.0181 -0.3119  0.1193
  346SOL    HW1 4303   4.720   3.720   0.439  2.7124  2.4141 -0.6363
  346SOL    HW2 4304   4.692   3.831   0.338 -0.8266  0.0114  0.8391
  346SOL     MW 4305   4.682   3.748   0.366 -0.0019  0.0044  0.0022
  347SOL     OW 4306   3.054   2.777   0.049  0.4256  0.4291  0.2459
  347SOL    HW1 4307   3.096   2.841   0.106  0.2835  1.2263 -0.5174
  347SOL    HW2 4308   3.129   2.726   0.018  1.8710  2.8326 -0.5138
  347SOL     MW 4309   3.070   2.779   0.052 -0.0019  0.0044  0.0022
  348SOL     OW 4310   3.129   4.745   0.136 -0.4704  0.4535 -0.2706
  348SOL    HW1 4311   3.105   4.785   0.053 -0.5803  1.1938  0.1098
  348SOL    HW2 4312   3.213   4.705   0.115 -0.1618  0.6208  0.5763
  348SOL     MW 4313   3.137   4.745   0.123 -0.0019  0.0044  0.0022
  349SOL     OW 4314   0.193   3.993   2.935  0.1229 -0.0140 -0.1914
  349SOL    HW1 4315   0.116   3.938   2.922 -0.4572  0.3558  1.3986
  349SOL    HW2 4316   0.226   4.000   2.846 -0.9484 -0.9495 -0.6732
  349SOL     MW 4317   0.188   3.987   2.922 -0.0019  0.0044  0.0022
  350SOL     OW 4318   3.483   4.833   2.961 -0.1070  0.0882  0.5843
  350SOL    HW1 4319   3.430   4.900   3.005 -0.9305 -0.6578  0.7333
  350SOL    HW2 4320   3.559   4.885   2.934 -0.2358 -0.0300 -0.0180
  350SOL     MW 4321   3.486   4.849   2.963 -0.0019  0.0044  0.0022
  351SOL     OW 4322   2.570   1.530   2.898  0.1970 -0.1314 -0.2327
  351SOL    HW1 4323   2.533   1.441   2.893 -0.7320  0.1711  0.8355
  351SOL    HW2 4324   2.501   1.591   2.872  2.2226  2.1974 -0.4982
  351SOL     MW 4325   2.556   1.526   2.894 -0.0019  0.0044  0.0022
  352SOL     OW 4326   2.389   4.385   2.670 -0.4324  0.2149 -0.5791
  352SOL    HW1 4327   2.312   4.414   2.621 -0.2459  1.0596 -0.3971
  352SOL    HW2 4328   2.364   4.305   2.715  1.2034 -0.2707 -0.4750
  352SOL     MW 4329   2.375   4.378   2.670 -0.0019  0.0044  0.0022
  353SOL     OW 4330   2.100   4.181   2.477  0.3073 -0.4507  0.0125
  353SOL    HW1 4331   2.006   4.187   2.463  0.3387 -0.5398 -0.2407
  353SOL    HW2 4332   2.137   4.187   2.389 -1.0531 -1.5628 -0.6674
  353SOL     MW 4333   2.093   4.182   2.463 -0.0019  0.0044  0.0022
  354SOL     OW 4334   3.638   3.319   0.485  0.0728  0.3868 -0.6975
  354SOL    HW1 4335   3.620   3.337   0.393 -0.1135  2.3486 -0.3070
  354SOL    HW2 4336   3.709   3.256   0.478  0.2702  0.7134 -1.9823
  354SOL     MW 4337   3.645   3.313   0.472 -0.0019  0.0044  0.0022
  355SOL     OW 4338   0.299   1.345   2.981 -0.3130  0.0359 -0.7264
  355SOL    HW1 4339   0.295   1.388   3.066  0.9719 -0.7531 -0.2349
  355SOL    HW2 4340   0.295   1.422   2.923  4.5322  3.6790  2.8845
  355SOL     MW 4341   0.298   1.361   2.984 -0.0019  0.0044  0.0022
  356SOL     OW 4342   3.753   3.651   0.125 -0.0766  0.3343  0.9136
  356SOL    HW1 4343   3.700   3.661   0.046  0.1273 -0.5502  0.6494
  356SOL    HW2 4344   3.837   3.621   0.089 -0.2349  0.1392  0.7035
  356SOL     MW 4345   3.757   3.648   0.110 -0.0019  0.0044  0.0022
  357SOL     OW 4346   4.116   4.407   0.528 -0.6002  0.3988 -0.4682
  357SOL    HW1 4347   4.041   4.432   0.581 -1.1403 -1.1545 -0.4365
  357SOL    HW2 4348   4.194   4.441   0.572  0.3344  0.5510 -2.1407
  357SOL     MW 4349   4.117   4.415   0.541 -0.0019  0.0044  0.0022
  358SOL     OW 4350   3.152   3.792   0.338 -0.2839  0.0479  0.3760
  358SOL    HW1 4351   3.245   3.781   0.322 -0.2092  0.0424  0.8118
  358SOL    HW2 4352   3.139   3.878   0.378  0.2199  1.0940 -1.6054
  358SOL     MW 4353   3.162   3.802   0.341 -0.0019  0.0044  0.0022
  359SOL     OW 4354   1.533   2.957   2.912  0.5349  0.1215  0.1509
  359SOL    HW1 4355   1.629   2.955   2.908  0.5082 -2.0135 -1.1723
  359SOL    HW2 4356   1.506   3.048   2.902  0.5002  0.4828  2.6539
  359SOL     MW 4357   1.542   2.969   2.910 -0.0019  0.0044  0.0022
  360SOL     OW 4358   0.036   4.894   0.011 -0.3506  0.0425  0.2997
  360SOL    HW1 4359  -0.054   4.907  -0.016 -0.1013 -0.6346 -0.9171
  360SOL    HW2 4360   0.077   4.976  -0.019 -0.8666 -0.5607 -2.2309
  360SOL     MW 4361   0.030   4.907   0.004 -0.0019  0.0044  0.0022
  361SOL     OW 4362   2.829   2.632   0.111  0.2888  0.1454 -0.1319
  361SOL    HW1 4363   2.897   2.683   0.066 -0.7807  2.7962  1.0365
  361SOL    HW2 4364   2.869   2.548   0.130  2.6672  1.3142  0.4914
  361SOL     MW 4365   2.843   2.628   0.107 -0.0019  0.0044  0.0022
  362SOL     OW 4366   4.841   4.346   0.032 -0.0827 -0.0973 -0.1398
  362SOL    HW1 4367   4.825   4.354   0.126 -0.5335 -0.8044 -0.1540
  362SOL    HW2 4368   4.883   4.261   0.026  1.1053  0.4296  0.3880
  362SOL     MW 4369   4.844   4.336   0.043 -0.0019  0.0044  0.0022
  363SOL     OW 4370   3.241   3.847   2.688 -0.0733 -0.0196 -0.4003
  363SOL    HW1 4371   3.332   3.853   2.715  0.2126 -0.2841 -1.2633
  363SOL    HW2 4372   3.231   3.936   2.653 -0.4280 -0.3007 -1.0355
  363SOL     MW 4373   3.251   3.860   2.687 -0.0019  0.0044  0.0022
  364SOL     OW 4374   3.960   4.799   3.023 -0.3001 -0.0257  0.3127
  364SOL    HW1 4375   3.985   4.728   3.082 -1.6652 -0.2170  0.6984
  364SOL    HW2 4376   4.040   4.848   3.005 -0.0635 -0.7202 -0.5750
  364SOL     MW 4377   3.974   4.796   3.029 -0.0019  0.0044  0.0022
  365SOL     OW 4378   2.496   2.227   0.068  0.3956 -0.9413 -0.3697
  365SOL    HW1 4379   2.437   2.256  -0.002  0.5920 -0.4356 -0.3325
  365SOL    HW2 4380   2.583   2.237   0.030  0.2190  1.1537 -0.3695
  365SOL     MW 4381   2.500   2.232   0.054 -0.0019  0.0044  0.0022
  366SOL     OW 4382   0.305   3.307   0.155  0.1556  0.4716 -0.0626
  366SOL    HW1 4383   0.260   3.360   0.090 -0.5632 -0.0275  0.0161
  366SOL    HW2 4384   0.322   3.373   0.223  0.6012 -0.3030  0.5974
  366SOL     MW 4385   0.301   3.323   0.156 -0.0019  0.0044  0.0022
  367SOL     OW 4386   0.733   2.704   0.170 -0.0612 -0.3050 -0.0756
  367SOL    HW1 4387   0.688   2.693   0.086 -0.0431  1.0789 -0.2840
  367SOL    HW2 4388   0.773   2.789   0.155 -0.9810 -0.0070 -1.0032
  367SOL     MW 4389   0.732   2.714   0.157 -0.0019  0.0044  0.0022
  368SOL     OW 4390   0.204   3.704   0.404 -0.4982  0.3714  0.3713
  368SOL    HW1 4391   0.242   3.788   0.428 -1.1216  0.8998 -0.4666
  368SOL    HW2 4392   0.171   3.711   0.315  0.2351 -3.7719 -0.4587
  368SOL     MW 4393   0.205   3.716   0.395 -0.0019  0.0044  0.0022
  369SOL     OW 4394   3.748   4.472   0.354 -0.0543  0.0126 -0.6669
  369SOL    HW1 4395   3.806   4.442   0.284  1.3868  0.9799  0.0491
  369SOL    HW2 4396   3.727   4.392   0.402  2.9521 -0.2617  0.4130
  369SOL     MW 4397   3.753   4.458   0.351 -0.0019  0.0044  0.0022
  370SOL     OW 4398   2.572   1.022   2.934  0.0408 -0.2527 -0.2292
  370SOL    HW1 4399   2.502   0.965   2.901 -0.0262  0.3927 -1.2608
  370SOL    HW2 4400   2.648   0.979   2.895  0.0996  0.2136 -0.6347
  370SOL     MW 4401   2.573   1.009   2.924 -0.0019  0.0044  0.0022
  371SOL     OW 4402   3.622   3.998   0.006  0.3159 -0.4904 -0.0162
  371SOL    HW1 4403   3.572   4.045  -0.061 -0.0391 -0.4340  0.2892
  371SOL    HW2 4404   3.615   3.907  -0.020  0.2083 -0.2109 -1.0217
  371SOL     MW 4405   3.615   3.992  -0.006 -0.0019  0.0044  0.0022
  372SOL     OW 4406   4.962   2.745   3.097  0.1656 -0.0990 -0.1099
  372SOL    HW1 4407   5.006   2.693   3.030 -0.0155 -0.3840 -0.0072
  372SOL    HW2 4408   4.911   2.677   3.142 -0.9817  0.1659 -0.9643
  372SOL     MW 4409   4.961   2.729   3.094 -0.0019  0.0044  0.0022
  373SOL     OW 4410   2.703   3.765   2.875  0.0280 -0.6181  0.4655
  373SOL    HW1 4411   2.703   3.715   2.957  0.1362  0.4003  1.1123
  373SOL    HW2 4412   2.629   3.723   2.833 -0.3015  0.9479 -0.6132
  373SOL     MW 4413   2.694   3.753   2.880 -0.0019  0.0044  0.0022
  374SOL     OW 4414   3.412   1.093   2.856  0.3524  0.2295 -0.0064
  374SOL    HW1 4415   3.319   1.114   2.861  0.5537  1.1432  0.1514
  374SOL    HW2 4416   3.424   1.018   2.914  0.5834 -0.7246 -1.2361
  374SOL     MW 4417   3.401   1.086   2.865 -0.0019  0.0044  0.0022
  375SOL     OW 4418   2.778   0.849   2.830  0.0410  0.3407  0.1572
  375SOL    HW1 4419   2.786   0.825   2.923  0.6955  2.7766  0.7933
  375SOL    HW2 4420   2.740   0.773   2.785 -1.3395  0.5251  0.9432
  375SOL     MW 4421   2.774   0.836   2.837 -0.0019  0.0044  0.0022
  376SOL     OW 4422   2.331   2.327   2.997  0.4235  0.3267  0.5845
  376SOL    HW1 4423   2.258   2.386   3.018 -1.0062 -0.6247 -1.3675
  376SOL    HW2 4424   2.400   2.383   2.962  0.8675 -1.0051 -0.7988
  376SOL     MW 4425   2.330   2.342   2.995 -0.0019  0.0044  0.0022
  377SOL     OW 4426   4.804   3.881   3.059 -0.0526  0.0561 -0.0663
  377SOL    HW1 4427   4.754   3.819   3.112 -0.2410 -0.5226 -0.8915
  377SOL    HW2 4428   4.748   3.957   3.044 -0.7863 -0.5350 -0.4045
  377SOL     MW 4429   4.790   3.883   3.064 -0.0019  0.0044  0.0022
  378SOL     OW 4430   0.744   0.350   3.056  0.1956 -0.3392 -0.5250
  378SOL    HW1 4431   0.665   0.382   3.099  0.6520 -1.5613  1.3234
  378SOL    HW2 4432   0.812   0.390   3.110 -2.6265  1.0604  2.3093
  378SOL     MW 4433   0.743   0.359   3.069 -0.0019  0.0044  0.0022
  379SOL     OW 4434   0.409   0.952   0.496 -0.8825 -0.5686  0.1470
  379SOL    HW1 4435   0.474   0.934   0.428 -1.8004  2.1879 -1.6238
  379SOL    HW2 4436   0.352   1.011   0.447 -0.0726 -0.4132 -0.6336
  379SOL     MW 4437   0.410   0.957   0.480 -0.0019  0.0044  0.0022
   5.08275   5.08275   3.12254
