# Supplementary material for: Resolving liquid-to-glass transitions of water under soft nanoconfinement
Source: Nat Commun. 2026 May 8;17:6224. doi: 10.1038/s41467-026-72955-y (PMC13369869; doi:10.1038/s41467-026-72955-y)
Supplement: Supplementary file 3 — Supplementary Data 1 [file 41467_2026_72955_MOESM3_ESM.zip › 230K/sim2/initial.gro]

Lamellar phy in tip4pice water
 4437
    1phy    C35    1   3.677   1.324   2.134 -1.1497 -0.4383 -0.0712
    1phy    C33    2   3.635   1.290   1.997 -0.1965 -0.2886  0.4506
    1phy    C34    3   3.642   1.412   1.899  0.6999 -0.6030 -0.4455
    1phy    C32    4   3.707   1.165   1.941 -0.1099 -0.0783  0.0791
    1phy    C31    5   3.605   1.080   1.863  0.3443  0.1092  0.5546
    1phy    C30    6   3.666   0.951   1.804  0.4702  0.1485 -0.0409
    1phy    C28    7   3.565   0.843   1.755  0.4670  0.0998 -0.1544
    1phy    C29    8   3.621   0.780   1.629 -0.0325 -0.4204 -0.3554
    1phy    C27    9   3.533   0.734   1.859  0.6487 -0.1653 -0.4665
    1phy    C26   10   3.400   0.755   1.935  0.3957  0.6899  0.2842
    1phy    C25   11   3.375   0.638   2.029  0.5076 -0.0244 -0.5673
    1phy    C23   12   3.246   0.643   2.117  0.1614 -0.0383 -0.1261
    1phy    C24   13   3.152   0.520   2.094 -0.2011  0.5708  0.5511
    1phy    C22   14   3.270   0.676   2.263 -0.0301  0.7745 -0.0273
    1phy    C21   15   3.158   0.742   2.346 -0.1141  0.1955  0.1555
    1phy    C20   16   3.192   0.761   2.494 -0.1653  0.2148 -0.2184
    1phy    C18   17   3.079   0.787   2.598  0.3469  0.0783 -0.0478
    1phy    O01   18   2.954   0.720   2.556  0.4060 -0.2761  0.3537
    1phy    H01   19   2.972   0.632   2.531 -1.0173  0.0103 -1.9670
    1phy    C19   20   3.115   0.707   2.722 -0.1254  0.6003 -0.0228
    1phy    C13   21   3.061   0.945   2.636 -0.1995 -0.2654  0.3363
    1phy     H3   22   3.161   0.996   2.637 -0.2845 -0.1010  0.5604
    1phy    O33   23   3.016   0.979   2.763  0.2111  0.4079  0.1397
    1phy    H1B   24   2.928   0.949   2.778  1.3472 -2.2268  2.4287
    1phy    C12   25   2.965   1.021   2.534  0.2002  0.0438 -0.5505
    1phy    O11   26   2.840   0.967   2.529  0.3712 -0.1332  0.6835
    1phy    H1A   27   2.849   0.879   2.498 -0.5504  0.1836 -0.5971
    2phy    C35   28   4.072   1.099   1.794  0.3725 -0.0680  0.1759
    2phy    C33   29   4.167   1.007   1.719 -0.1323 -0.7346  0.1926
    2phy    C34   30   4.157   0.861   1.762 -0.4287  0.3948  0.6618
    2phy    C32   31   4.155   1.030   1.564 -0.3151  0.1427  0.3204
    2phy    C31   32   4.280   0.989   1.485  0.1225  0.0123  0.0344
    2phy    C30   33   4.247   0.967   1.335 -0.9451  0.5109 -0.1126
    2phy    C28   34   4.370   0.933   1.245 -0.0950  1.0387 -0.3010
    2phy    C29   35   4.382   0.779   1.224 -0.5980  0.1704 -0.0785
    2phy    C27   36   4.350   1.013   1.113  0.6058 -0.1960 -0.3200
    2phy    C26   37   4.480   1.043   1.048  0.7217 -0.1334  0.0925
    2phy    C25   38   4.480   1.131   0.923 -0.3083  0.5335  0.4214
    2phy    C23   39   4.596   1.118   0.826  1.0748  0.2229  0.1954
    2phy    C24   40   4.576   1.014   0.717  0.1243  0.4002 -0.4102
    2phy    C22   41   4.613   1.261   0.770  0.7026 -0.5400  0.1186
    2phy    C21   42   4.755   1.311   0.743 -0.3015 -0.1104 -0.2669
    2phy    C20   43   4.745   1.418   0.637 -0.0486  0.5199 -0.5149
    2phy    C18   44   4.862   1.491   0.587 -0.1840 -0.2647  0.4456
    2phy    O01   45   4.956   1.506   0.700 -0.0996 -0.0339 -0.2967
    2phy    H01   46   4.920   1.449   0.765  0.7597 -0.7991 -0.4739
    2phy    C19   47   4.822   1.633   0.541  0.1353 -0.5921 -0.2221
    2phy    C13   48   4.941   1.411   0.470  0.1836 -0.1598  0.3181
    2phy     H3   49   4.966   1.312   0.514 -1.5095 -1.2831 -1.0674
    2phy    O33   50   4.874   1.359   0.354  0.7820 -0.6525  0.3008
    2phy    H1B   51   4.879   1.415   0.279 -0.1126 -1.0936 -0.1116
    2phy    C12   52   5.091   1.424   0.423 -0.2496 -0.4751 -1.4179
    2phy    O11   53   5.175   1.434   0.535  0.0269 -0.3272 -0.4967
    2phy    H1A   54   5.136   1.494   0.595  0.8955  0.9179 -1.1187
    3phy    C35   55   0.320   0.186   0.874  0.0357  0.4310  0.1633
    3phy    C33   56   0.387   0.084   0.959  0.2983  0.1830  0.4023
    3phy    C34   57   0.531   0.068   0.926  0.1076 -0.0658 -0.3136
    3phy    C32   58   0.371   0.111   1.108 -0.6341  0.1506  0.0005
    3phy    C31   59   0.337  -0.016   1.192  0.7438 -0.3216  0.2804
    3phy    C30   60   0.316   0.015   1.342  0.2100  0.8559 -0.3452
    3phy    C28   61   0.236  -0.084   1.430  0.1074 -0.3297 -0.5136
    3phy    C29   62   0.291  -0.095   1.572 -0.3391 -0.1711 -0.4164
    3phy    C27   63   0.083  -0.062   1.416  0.3096 -0.5109 -0.6854
    3phy    C26   64  -0.005  -0.186   1.423  0.0731 -0.1137 -0.0515
    3phy    C25   65  -0.146  -0.153   1.370  0.3810 -0.2980 -0.0953
    3phy    C23   66  -0.239  -0.275   1.355  0.0261 -0.1538 -0.0373
    3phy    C24   67  -0.349  -0.278   1.466  0.1778 -0.3625 -0.2174
    3phy    C22   68  -0.293  -0.281   1.210  0.0454 -0.4451  0.2052
    3phy    C21   69  -0.357  -0.404   1.151 -0.0306  0.4348 -0.0670
    3phy    C20   70  -0.400  -0.373   1.009  0.7090 -0.0386  0.4871
    3phy    C18   71  -0.503  -0.460   0.928 -0.0360  0.0463 -0.1109
    3phy    O01   72  -0.445  -0.591   0.914  0.1290 -0.3668 -0.4528
    3phy    H01   73  -0.378  -0.609   0.977 -1.6534 -1.3358  1.2652
    3phy    C19   74  -0.508  -0.411   0.779  0.4252  0.5201 -0.3038
    3phy    C13   75  -0.651  -0.472   0.993  0.1401 -0.2511 -0.7161
    3phy     H3   76  -0.628  -0.498   1.100  1.1260  1.8027 -0.3755
    3phy    O33   77  -0.729  -0.355   1.025 -0.7056 -0.3138 -0.6172
    3phy    H1B   78  -0.678  -0.279   1.043 -0.5291 -0.9645  2.2473
    3phy    C12   79  -0.744  -0.593   0.989 -0.2381  0.1435 -0.6022
    3phy    O11   80  -0.834  -0.587   0.881  0.5643  0.4628 -0.1728
    3phy    H1A   81  -0.913  -0.546   0.910 -0.2733 -1.3647  0.2686
    4phy    C35   82   1.253   4.703   1.752 -0.3824  0.1490  0.4173
    4phy    C33   83   1.185   4.579   1.806  0.5324 -0.4786  0.6671
    4phy    C34   84   1.265   4.461   1.767 -0.1570  0.1574  0.1504
    4phy    C32   85   1.166   4.570   1.956 -0.1362 -0.0431  0.2583
    4phy    C31   86   1.032   4.599   2.017 -1.0118 -0.1611 -0.0735
    4phy    C30   87   1.015   4.540   2.155  0.2226 -0.6847  0.7632
    4phy    C28   88   0.863   4.520   2.188  0.0853  0.1348  0.0621
    4phy    C29   89   0.834   4.365   2.193 -0.1744 -0.2209  0.1699
    4phy    C27   90   0.823   4.590   2.321 -0.2632 -0.3422  0.3553
    4phy    C26   91   0.783   4.737   2.324 -0.0107  0.0907 -0.2312
    4phy    C25   92   0.762   4.794   2.469  0.6243  0.3039  0.1932
    4phy    C23   93   0.749   4.948   2.494 -0.2553 -0.3371 -0.1291
    4phy    C24   94   0.610   4.998   2.456 -0.6544 -0.2238 -0.5257
    4phy    C22   95   0.780   4.981   2.641 -0.3161  0.1472  0.0381
    4phy    C21   96   0.875   5.097   2.678  0.8667 -0.2801  0.4989
    4phy    C20   97   0.889   5.100   2.828  0.1527 -0.2094  0.1733
    4phy    C18   98   0.991   5.191   2.907  0.2095  1.2900  0.1392
    4phy    O01   99   0.964   5.328   2.893 -0.5748 -0.3531 -0.5323
    4phy    H01  100   0.884   5.354   2.935  0.7395  3.3954  0.0023
    4phy    C19  101   0.962   5.160   3.058  0.0544 -0.2612  0.1321
    4phy    C13  102   1.150   5.156   2.874  0.0446 -0.3387 -0.0336
    4phy     H3  103   1.169   5.046   2.866 -1.3007 -0.5591 -0.5702
    4phy    O33  104   1.242   5.187   2.978 -0.1643 -0.1969  0.1616
    4phy    H1B  105   1.260   5.276   3.004  0.4009 -0.0587 -0.6539
    4phy    C12  106   1.213   5.214   2.749 -0.8818  0.1471  0.1201
    4phy    O11  107   1.346   5.171   2.722  0.1053 -0.2192 -0.2717
    4phy    H1A  108   1.383   5.212   2.645  1.1063 -0.4844  0.0488
    5phy    C35  109   4.996   5.012   2.033 -0.3300 -0.2052 -0.1617
    5phy    C33  110   4.960   5.089   1.907 -0.6483  0.3423  0.1744
    5phy    C34  111   4.976   4.988   1.791 -0.3591  0.0956  0.0514
    5phy    C32  112   4.817   5.142   1.912  0.1631 -0.0337  0.0219
    5phy    C31  113   4.793   5.289   1.954 -0.2200  0.8924  0.0187
    5phy    C30  114   4.658   5.323   2.013  0.3871 -0.0336  0.2724
    5phy    C28  115   4.628   5.472   2.045 -0.6725  0.1410 -0.1470
    5phy    C29  116   4.523   5.503   1.941 -0.7898  0.3238  0.4062
    5phy    C27  117   4.568   5.498   2.179  0.1272 -0.5819  0.2727
    5phy    C26  118   4.672   5.533   2.292  0.4550 -0.1486  0.2969
    5phy    C25  119   4.601   5.551   2.426  0.1683  0.0558 -0.4624
    5phy    C23  120   4.695   5.594   2.549 -0.1518  0.4733  0.6014
    5phy    C24  121   4.699   5.744   2.557  0.4679  0.6158  0.5917
    5phy    C22  122   4.651   5.537   2.687  0.0093  0.0079  0.2667
    5phy    C21  123   4.717   5.402   2.717  0.2721 -0.6573 -0.3828
    5phy    C20  124   4.712   5.371   2.870  0.0285  0.2958 -0.3423
    5phy    C18  125   4.800   5.252   2.923 -0.4479 -0.4118 -0.1499
    5phy    O01  126   4.938   5.279   2.888 -0.2062  0.0197 -0.0429
    5phy    H01  127   4.960   5.362   2.926  0.5841 -1.0288  1.9095
    5phy    C19  128   4.803   5.278   3.074  0.8492 -0.1827  0.5033
    5phy    C13  129   4.755   5.102   2.873  0.0714 -0.2976  0.3029
    5phy     H3  130   4.744   5.108   2.762  1.2219  0.4238  0.2128
    5phy    O33  131   4.625   5.068   2.913 -0.0204  0.4427  0.0672
    5phy    H1B  132   4.595   4.996   2.861  1.1814 -0.3006  0.3659
    5phy    C12  133   4.850   4.974   2.895 -0.5379 -0.2765  0.6988
    5phy    O11  134   4.886   4.934   3.021  0.2471 -0.2373  0.0713
    5phy    H1A  135   4.815   4.876   3.039  0.3024 -0.2497  0.2507
    6phy    C35  136   0.454   2.195   1.323  0.3439 -0.3048  0.4707
    6phy    C33  137   0.341   2.302   1.336 -0.1820 -0.1972  0.1251
    6phy    C34  138   0.357   2.392   1.463  0.4150 -0.3779  0.0850
    6phy    C32  139   0.336   2.397   1.217  0.4739 -0.1708  0.5632
    6phy    C31  140   0.244   2.353   1.099  0.1302 -0.1663  0.2168
    6phy    C30  141   0.245   2.455   0.991 -0.0594 -0.2655  0.0131
    6phy    C28  142   0.157   2.448   0.860 -0.1257  0.1938  0.3025
    6phy    C29  143   0.009   2.495   0.887  0.0125 -0.5853  0.1824
    6phy    C27  144   0.222   2.536   0.756  0.2945  0.2940 -0.3718
    6phy    C26  145   0.258   2.468   0.624  0.1941  0.5075  0.1557
    6phy    C25  146   0.326   2.563   0.528 -0.4140  0.3313 -0.2272
    6phy    C23  147   0.356   2.509   0.390 -0.1022  0.0055 -1.0237
    6phy    C24  148   0.300   2.613   0.286 -0.2691  0.0209  0.2118
    6phy    C22  149   0.507   2.485   0.364  0.0250 -0.0712  0.2541
    6phy    C21  150   0.549   2.395   0.250 -0.2136  0.8398 -0.1343
    6phy    C20  151   0.688   2.343   0.281  0.7221  0.6109  0.6456
    6phy    C18  152   0.769   2.245   0.182  0.6827  0.4411 -0.5612
    6phy    O01  153   0.678   2.139   0.150 -0.4779  0.0167  0.0310
    6phy    H01  154   0.728   2.060   0.144 -1.1905 -0.5230  0.8793
    6phy    C19  155   0.877   2.184   0.271 -0.2760  0.2585  0.3607
    6phy    C13  156   0.825   2.319   0.048  0.0139  0.0700 -0.5448
    6phy     H3  157   0.735   2.361  -0.005  0.2399  1.0183 -0.1919
    6phy    O33  158   0.894   2.441   0.067  0.2049 -0.0293  0.4115
    6phy    H1B  159   0.828   2.508   0.072 -0.8836 -0.8968 -1.5726
    6phy    C12  160   0.858   2.239  -0.084 -0.2725  0.2177 -0.7877
    6phy    O11  161   0.994   2.232  -0.118 -0.2962  0.1830 -0.1997
    6phy    H1A  162   1.034   2.316  -0.104 -0.4924  0.4775 -1.3554
    7phy    C35  163   4.655   4.885   2.446 -0.0291 -0.1365  0.1603
    7phy    C33  164   4.717   4.982   2.345  0.7733  0.2153 -0.1383
    7phy    C34  165   4.613   5.025   2.242 -0.2293 -0.9679  0.0605
    7phy    C32  166   4.791   5.092   2.422  0.5036 -0.1943 -0.0126
    7phy    C31  167   4.925   5.131   2.362 -0.2225 -0.8237  0.1944
    7phy    C30  168   4.972   5.264   2.419  0.5263  1.0504 -0.2276
    7phy    C28  169   5.118   5.298   2.374 -0.1254 -0.3488 -0.0348
    7phy    C29  170   5.134   5.377   2.238  0.1385  0.4880 -0.1439
    7phy    C27  171   5.192   5.378   2.485 -0.4686  0.1686 -0.1951
    7phy    C26  172   5.325   5.311   2.528  0.4747  0.1244  0.0318
    7phy    C25  173   5.410   5.391   2.629  0.2050 -0.4917  0.7503
    7phy    C23  174   5.551   5.346   2.662  0.4086  0.2259 -0.4250
    7phy    C24  175   5.633   5.468   2.642 -0.1252 -0.6993 -0.5026
    7phy    C22  176   5.564   5.306   2.812 -0.4641  0.5054 -0.1948
    7phy    C21  177   5.545   5.157   2.844  0.4441  0.4532  0.0392
    7phy    C20  178   5.554   5.116   2.990  0.1206 -0.1385  0.3842
    7phy    C18  179   5.435   5.131   3.090  0.3363  0.2320  0.5945
    7phy    O01  180   5.319   5.059   3.039 -0.1801 -0.4548  0.4755
    7phy    H01  181   5.280   5.117   2.975  0.1864 -1.7331 -0.9647
    7phy    C19  182   5.491   5.050   3.212 -0.4675 -0.1441 -0.3340
    7phy    C13  183   5.389   5.284   3.125  0.1081 -0.0370  0.2205
    7phy     H3  184   5.365   5.340   3.031 -0.8187  1.3552  1.2436
    7phy    O33  185   5.508   5.350   3.172  0.4646  0.0893 -0.2443
    7phy    H1B  186   5.497   5.442   3.159  0.8002 -0.1914 -3.0208
    7phy    C12  187   5.259   5.316   3.214  0.3545 -0.1015  0.1355
    7phy    O11  188   5.205   5.448   3.209 -0.2229  0.2244 -0.4209
    7phy    H1A  189   5.269   5.506   3.247 -1.7228  2.3893 -0.9904
    8phy    C35  190   0.040   1.010   1.297  0.2781  0.4983 -0.0863
    8phy    C33  191   0.004   0.865   1.283  0.5474  0.2756 -0.2301
    8phy    C34  192   0.007   0.804   1.422  0.2069  0.2327 -0.0198
    8phy    C32  193  -0.131   0.855   1.212 -0.2244  0.8863  0.3337
    8phy    C31  194  -0.148   0.727   1.131  1.1354 -0.0070 -0.2257
    8phy    C30  195  -0.297   0.706   1.093 -0.2971 -0.1769  0.2223
    8phy    C28  196  -0.322   0.584   1.003 -0.0165 -0.4367  0.1931
    8phy    C29  197  -0.447   0.516   1.051 -0.1732  0.0099  0.0029
    8phy    C27  198  -0.324   0.607   0.848  0.6252  0.3139 -0.2256
    8phy    C26  199  -0.304   0.496   0.748  0.4977  0.1582 -0.1458
    8phy    C25  200  -0.277   0.545   0.604  0.4677  0.3027 -0.1820
    8phy    C23  201  -0.239   0.449   0.491 -0.1742  0.0518  0.2352
    8phy    C24  202  -0.365   0.415   0.412  0.0286 -0.2899  0.4264
    8phy    C22  203  -0.156   0.523   0.382  0.6846  0.5981 -0.1683
    8phy    C21  204  -0.007   0.549   0.413 -0.2324  0.3273 -0.0113
    8phy    C20  205   0.053   0.640   0.308  0.2224  0.2842 -0.2146
    8phy    C18  206   0.201   0.698   0.335  0.0471 -0.3409 -0.1806
    8phy    O01  207   0.183   0.773   0.453  0.1781  0.7929  0.1293
    8phy    H01  208   0.256   0.831   0.462  0.9501 -0.0912 -0.2598
    8phy    C19  209   0.230   0.797   0.221 -0.0947 -1.2322 -0.1952
    8phy    C13  210   0.311   0.581   0.333  0.7276 -0.4110  0.4692
    8phy     H3  211   0.255   0.498   0.384 -0.6273  0.8192  1.0350
    8phy    O33  212   0.332   0.509   0.213 -0.2511 -0.3128  0.0059
    8phy    H1B  213   0.410   0.540   0.171 -1.3929  0.4534 -1.6462
    8phy    C12  214   0.434   0.572   0.423 -0.1233 -0.2532  0.0589
    8phy    O11  215   0.540   0.645   0.370 -1.0613 -0.2600  0.0897
    8phy    H1A  216   0.540   0.735   0.396  1.2443 -0.6218  1.6610
    9phy    C35  217   4.534   0.801   2.074 -0.4298  0.1983 -0.5094
    9phy    C33  218   4.416   0.893   2.085  0.0373  0.0487  0.1307
    9phy    C34  219   4.289   0.804   2.086 -0.3406  0.1565  0.1445
    9phy    C32  220   4.418   0.983   2.213 -0.0678  0.1047  0.1260
    9phy    C31  221   4.527   1.096   2.223 -0.2148  0.1437 -0.3906
    9phy    C30  222   4.530   1.165   2.360 -0.0151 -0.7069 -0.3881
    9phy    C28  223   4.655   1.251   2.387  0.2021 -0.5464  0.5869
    9phy    C29  224   4.647   1.397   2.335  0.0425 -0.1780 -0.2923
    9phy    C27  225   4.687   1.239   2.540 -0.1402 -0.6391  0.2580
    9phy    C26  226   4.813   1.156   2.569 -0.1267 -0.3366 -0.0125
    9phy    C25  227   4.880   1.195   2.707  0.2853  0.2618 -0.1947
    9phy    C23  228   4.990   1.089   2.742 -0.8654 -0.6165 -0.2660
    9phy    C24  229   5.105   1.167   2.811  0.2624 -0.4835 -0.3740
    9phy    C22  230   4.923   0.971   2.815 -0.2757  0.0348  0.1675
    9phy    C21  231   5.002   0.861   2.875  0.0394  0.2010  0.1187
    9phy    C20  232   4.917   0.747   2.928  0.2690  0.0571 -0.5168
    9phy    C18  233   4.984   0.630   3.012  0.5809 -0.3927  0.4233
    9phy    O01  234   5.073   0.678   3.116  0.3910  0.0846  0.3052
    9phy    H01  235   5.045   0.754   3.163 -0.5045 -1.0720  1.7332
    9phy    C19  236   4.872   0.580   3.103 -0.0582  0.1443  0.1585
    9phy    C13  237   5.054   0.516   2.920 -0.2463  0.1103  0.0372
    9phy     H3  238   4.994   0.495   2.828 -0.3218  0.0215  0.1069
    9phy    O33  239   5.062   0.385   2.982 -0.5935 -0.0048 -0.0620
    9phy    H1B  240   5.111   0.380   3.062  1.2149  1.6338 -0.9965
    9phy    C12  241   5.201   0.548   2.870  0.0649 -0.4077 -0.5387
    9phy    O11  242   5.286   0.570   2.978 -0.0578 -0.2399 -0.3422
    9phy    H1A  243   5.231   0.588   3.052  0.2257  0.7805 -0.3604
   10phy    C35  244   3.968   0.987   0.594 -0.3944 -0.7185  0.2757
   10phy    C33  245   4.084   1.084   0.593 -0.3644  0.8544 -0.2167
   10phy    C34  246   4.089   1.149   0.730 -0.1142  0.5886 -0.1466
   10phy    C32  247   4.223   1.012   0.569  0.3475  0.1369 -0.0910
   10phy    C31  248   4.266   1.009   0.421  0.2434  0.2110 -0.0724
   10phy    C30  249   4.387   0.922   0.401  0.0202  0.1486  0.0584
   10phy    C28  250   4.472   0.944   0.273  0.3504  0.3764 -0.4898
   10phy    C29  251   4.611   0.881   0.299 -0.0310  0.2386  0.5606
   10phy    C27  252   4.423   0.901   0.136  0.1419 -0.4190  0.6579
   10phy    C26  253   4.383   1.020   0.044  0.0376 -0.1755 -0.1277
   10phy    C25  254   4.374   0.987  -0.108 -0.1463 -0.1563  0.0357
   10phy    C23  255   4.417   1.101  -0.207  0.2685  0.9856 -0.2642
   10phy    C24  256   4.571   1.079  -0.227 -0.4933  0.0977  1.1182
   10phy    C22  257   4.346   1.088  -0.343  0.1150  0.1470 -0.0536
   10phy    C21  258   4.222   1.173  -0.371  0.6142  0.3014 -0.5309
   10phy    C20  259   4.182   1.198  -0.516 -0.2339  0.5864  0.0339
   10phy    C18  260   4.048   1.280  -0.554 -0.1083 -0.1670 -0.0856
   10phy    O01  261   3.940   1.234  -0.469  0.0655 -0.3207 -0.3154
   10phy    H01  262   3.969   1.220  -0.381  0.1252 -1.2104 -0.4625
   10phy    C19  263   4.022   1.244  -0.698  0.2445 -0.2519  0.1882
   10phy    C13  264   4.073   1.439  -0.527  0.4115 -0.2066  0.3111
   10phy     H3  265   4.085   1.443  -0.415  2.0126 -1.3318  0.2171
   10phy    O33  266   4.207   1.490  -0.561  0.7168 -0.4562  0.2462
   10phy    H1B  267   4.205   1.546  -0.636  1.0734  0.5748  0.9750
   10phy    C12  268   3.954   1.546  -0.540 -0.6958 -0.8751 -0.2683
   10phy    O11  269   3.984   1.668  -0.603  0.3240  0.1193 -0.0180
   10phy    H1A  270   4.011   1.729  -0.538  0.8429  0.4940 -0.5685
   11phy    C35  271   4.068   1.520   2.119  0.1327  0.1579  0.1012
   11phy    C33  272   4.206   1.456   2.106 -0.1538 -0.0129 -0.1731
   11phy    C34  273   4.183   1.308   2.080 -0.3827  0.4342  0.3803
   11phy    C32  274   4.298   1.516   2.004  0.7020  0.7040 -0.2036
   11phy    C31  275   4.444   1.528   2.048 -0.0096 -0.7144 -0.4608
   11phy    C30  276   4.530   1.582   1.934 -0.0519 -0.6715  0.0800
   11phy    C28  277   4.673   1.625   1.984 -0.1785  0.2248 -0.0151
   11phy    C29  278   4.789   1.567   1.898  0.4735 -0.1751  0.6361
   11phy    C27  279   4.677   1.775   2.007  0.2201  0.2610 -0.4076
   11phy    C26  280   4.766   1.813   2.126  1.0443 -0.0492  0.7326
   11phy    C25  281   4.733   1.947   2.177 -0.4553  0.1637  0.6757
   11phy    C23  282   4.809   1.994   2.299  0.8934 -0.3028  0.0333
   11phy    C24  283   4.932   2.076   2.278 -0.0456  0.4687 -0.3951
   11phy    C22  284   4.700   2.050   2.389  0.3818  0.0511 -0.7579
   11phy    C21  285   4.723   2.056   2.543 -0.2980  0.2013  0.2336
   11phy    C20  286   4.609   2.117   2.626 -0.7116 -0.1771 -0.1382
   11phy    C18  287   4.626   2.124   2.780  0.2332  0.7568 -0.3534
   11phy    O01  288   4.747   2.198   2.809  0.1913  0.2241  0.7715
   11phy    H01  289   4.817   2.140   2.786  0.4763  0.9336 -0.2085
   11phy    C19  290   4.505   2.210   2.819 -0.4142  0.3483 -0.0890
   11phy    C13  291   4.635   1.975   2.850 -0.1973 -0.1342  0.3432
   11phy     H3  292   4.697   1.908   2.785  1.9793  0.8449  1.2839
   11phy    O33  293   4.503   1.917   2.844 -0.3169 -0.1000  0.0496
   11phy    H1B  294   4.491   1.902   2.752  2.2625  0.0942 -0.3875
   11phy    C12  295   4.703   1.951   2.994  0.1530 -0.2437  0.0769
   11phy    O11  296   4.841   1.958   3.003  0.5102 -0.7767 -0.3445
   11phy    H1A  297   4.864   1.949   3.093  0.8333 -0.1858 -0.3600
   12phy    C35  298   4.911   1.135   1.930 -0.1223  0.4393 -0.0268
   12phy    C33  299   4.996   1.160   2.050 -0.5986 -0.1012  0.1008
   12phy    C34  300   5.123   1.070   2.045  0.3414 -0.7409  0.0953
   12phy    C32  301   5.039   1.311   2.060  0.5226  0.4128 -0.3364
   12phy    C31  302   5.100   1.361   2.194 -0.9286  0.1025  0.1486
   12phy    C30  303   5.121   1.511   2.179  0.0246  0.1568 -0.0538
   12phy    C28  304   5.186   1.592   2.293  0.0277  0.1067 -0.6817
   12phy    C29  305   5.254   1.709   2.222  0.0319  0.3328 -0.1881
   12phy    C27  306   5.086   1.633   2.405 -0.1392  0.6180 -0.5076
   12phy    C26  307   5.134   1.596   2.550 -0.4943  0.3717  0.4233
   12phy    C25  308   5.021   1.618   2.646  0.4295  0.2487 -0.4993
   12phy    C23  309   5.053   1.603   2.801 -0.4853 -0.3427  0.2430
   12phy    C24  310   5.130   1.724   2.854 -0.4202 -0.3178 -0.0318
   12phy    C22  311   4.923   1.619   2.876  0.1953  0.3190  0.6231
   12phy    C21  312   4.860   1.497   2.935  0.1103  0.2175 -0.3710
   12phy    C20  313   4.756   1.543   3.043  0.2697  0.2719 -0.6496
   12phy    C18  314   4.756   1.464   3.183 -0.0707  0.4280 -0.4689
   12phy    O01  315   4.887   1.474   3.239  0.2470 -0.5191  0.0485
   12phy    H01  316   4.953   1.463   3.173 -0.2037  0.4014 -0.5792
   12phy    C19  317   4.668   1.562   3.264  1.1367  0.3385  0.4329
   12phy    C13  318   4.716   1.312   3.194  0.1968  0.2958 -0.4602
   12phy     H3  319   4.623   1.293   3.135  0.4212  0.0373 -0.7327
   12phy    O33  320   4.669   1.270   3.326  0.1038 -0.4254 -0.0348
   12phy    H1B  321   4.718   1.298   3.401  1.0449 -3.3052  0.5263
   12phy    C12  322   4.817   1.206   3.142  0.0646 -0.1098 -0.0594
   12phy    O11  323   4.782   1.074   3.173  0.1122 -0.1886  0.0219
   12phy    H1A  324   4.706   1.087   3.227 -0.0187  0.6214 -0.3369
   13phy    C35  325   0.161   2.858   2.497  0.4077  0.2864 -0.2291
   13phy    C33  326   0.130   2.968   2.400 -0.3798 -0.1061  0.0667
   13phy    C34  327   0.248   2.983   2.298  0.0187 -0.1816 -0.2190
   13phy    C32  328  -0.011   2.955   2.341  0.2965 -0.1530 -0.0593
   13phy    C31  329  -0.079   3.092   2.309  0.2000 -0.0052 -0.2027
   13phy    C30  330  -0.220   3.072   2.268 -0.1772 -0.5411  0.5346
   13phy    C28  331  -0.299   3.199   2.230 -0.1173 -0.0829  1.0353
   13phy    C29  332  -0.316   3.213   2.079 -0.2322  0.2513 -0.3717
   13phy    C27  333  -0.434   3.203   2.303  0.0615 -0.2543 -0.2849
   13phy    C26  334  -0.443   3.280   2.433  0.0569  0.1979 -0.2447
   13phy    C25  335  -0.573   3.269   2.511 -0.5584 -0.1016 -0.1828
   13phy    C23  336  -0.565   3.301   2.663  0.4506  0.1842 -0.1052
   13phy    C24  337  -0.684   3.395   2.695  0.0286 -0.0109 -0.5428
   13phy    C22  338  -0.556   3.173   2.741  0.0627 -0.0732 -0.1377
   13phy    C21  339  -0.511   3.178   2.885 -0.0903  0.5932 -0.2210
   13phy    C20  340  -0.517   3.041   2.958  0.3099 -0.6410  0.7003
   13phy    C18  341  -0.479   3.028   3.108  0.1520 -0.2433 -0.1341
   13phy    O01  342  -0.572   3.109   3.176  0.4493 -0.3561 -0.4611
   13phy    H01  343  -0.660   3.080   3.161  0.5106 -0.0750 -1.4591
   13phy    C19  344  -0.512   2.880   3.142 -0.2656  0.4010  0.1579
   13phy    C13  345  -0.325   3.078   3.139  0.4224 -0.1749 -0.4703
   13phy     H3  346  -0.313   3.182   3.100 -1.1118 -0.1301 -0.9053
   13phy    O33  347  -0.227   3.005   3.064 -0.1310 -0.0754 -0.2049
   13phy    H1B  348  -0.231   2.913   3.083  0.3676 -0.1291 -0.3441
   13phy    C12  349  -0.292   3.095   3.297 -0.0268 -0.1606  0.9706
   13phy    O11  350  -0.171   3.167   3.318 -0.5378 -0.4638  0.0003
   13phy    H1A  351  -0.177   3.222   3.393  0.5743  2.7333 -2.0319
   14phy    C35  352   0.008   2.566   1.293  0.2338  0.2561 -0.4705
   14phy    C33  353  -0.099   2.561   1.402  0.1028 -0.0942 -0.1438
   14phy    C34  354  -0.048   2.478   1.520  0.0857  0.0462 -0.2242
   14phy    C32  355  -0.143   2.702   1.460 -0.2913  0.6637  0.2633
   14phy    C31  356  -0.257   2.769   1.381  0.2041  0.5475 -0.6257
   14phy    C30  357  -0.313   2.889   1.464  0.3329 -0.2621 -0.0036
   14phy    C28  358  -0.415   2.977   1.392  0.2568  0.1483  0.2001
   14phy    C29  359  -0.509   3.037   1.499  0.1842  0.6229 -0.7047
   14phy    C27  360  -0.353   3.103   1.327 -0.1581 -0.1473  0.4053
   14phy    C26  361  -0.365   3.133   1.178  0.0817 -0.1360 -0.6946
   14phy    C25  362  -0.298   3.261   1.130  0.1250  0.2160 -0.1942
   14phy    C23  363  -0.327   3.305   0.985 -0.0977  0.3365 -0.5118
   14phy    C24  364  -0.403   3.438   0.989  0.0543  0.0759 -0.8429
   14phy    C22  365  -0.194   3.326   0.905  0.3031 -0.4162 -0.1116
   14phy    C21  366  -0.209   3.310   0.758 -0.2038 -0.0759  0.1204
   14phy    C20  367  -0.077   3.338   0.681 -0.6445  0.0259  0.2865
   14phy    C18  368  -0.076   3.349   0.526 -0.4095  0.4729 -0.2305
   14phy    O01  369  -0.145   3.238   0.474  0.1811 -0.0821 -0.0370
   14phy    H01  370  -0.239   3.246   0.481  0.2706  0.5880  0.4925
   14phy    C19  371   0.075   3.322   0.505 -0.1131 -0.0395 -0.4212
   14phy    C13  372  -0.119   3.490   0.459  0.4111  0.2542  0.0287
   14phy     H3  373  -0.228   3.498   0.483  0.2015  0.5547 -0.9782
   14phy    O33  374  -0.070   3.601   0.537  0.1080  0.1458  0.1691
   14phy    H1B  375   0.018   3.623   0.513  0.3996 -1.2926 -0.1588
   14phy    C12  376  -0.144   3.523   0.304 -0.6545  0.3995  0.4695
   14phy    O11  377  -0.203   3.429   0.218 -0.1182 -0.1837  0.3185
   14phy    H1A  378  -0.153   3.414   0.140  0.1342  0.5490  0.3339
   15phy    C35  379   4.920   4.608   1.766  0.4068 -0.0524 -0.4398
   15phy    C33  380   5.063   4.561   1.772  0.0733 -0.2024  0.0374
   15phy    C34  381   5.119   4.576   1.631 -0.4836  0.6515 -0.6397
   15phy    C32  382   5.140   4.634   1.888 -0.2690  0.0260 -0.5316
   15phy    C31  383   5.249   4.557   1.961  0.1152 -0.1773  0.2924
   15phy    C30  384   5.328   4.641   2.063  0.1492 -0.3138 -0.3588
   15phy    C28  385   5.464   4.577   2.108 -0.0206 -0.5808  0.0331
   15phy    C29  386   5.581   4.665   2.059  0.3408  0.4372  0.3716
   15phy    C27  387   5.471   4.587   2.261 -0.0822  0.0860  0.2150
   15phy    C26  388   5.498   4.458   2.326 -0.4599 -0.4110 -0.1607
   15phy    C25  389   5.519   4.476   2.480 -0.1323  0.6110 -0.8266
   15phy    C23  390   5.560   4.352   2.566  0.0501 -0.4764 -0.2464
   15phy    C24  391   5.715   4.354   2.578 -0.0565 -0.0734 -0.1389
   15phy    C22  392   5.520   4.350   2.719  0.4531 -0.1133  0.2155
   15phy    C21  393   5.375   4.327   2.762  0.2776  0.1390 -0.2885
   15phy    C20  394   5.372   4.351   2.915 -0.2250  0.2113  0.1450
   15phy    C18  395   5.246   4.347   3.006 -0.1722 -0.5229 -0.0374
   15phy    O01  396   5.168   4.227   2.995 -0.6519 -0.0535  0.2443
   15phy    H01  397   5.227   4.159   2.969  0.6962  1.4196 -0.7054
   15phy    C19  398   5.307   4.332   3.149  0.2790 -0.1267  0.3192
   15phy    C13  399   5.157   4.486   2.990 -0.1150 -0.1065  0.4938
   15phy     H3  400   5.232   4.569   2.981  0.1921 -0.5523 -1.4006
   15phy    O33  401   5.090   4.523   3.116  0.0131  0.4759 -0.1811
   15phy    H1B  402   5.006   4.481   3.126 -1.1701  2.8818  0.7571
   15phy    C12  403   5.057   4.500   2.869 -0.4984  0.1519 -0.3876
   15phy    O11  404   4.986   4.378   2.840 -0.0586 -0.2671  0.2439
   15phy    H1A  405   5.030   4.309   2.885  0.9050 -0.4192 -0.8719
   16phy    C35  406   4.522   4.238   1.516  0.4462 -0.3333  0.1162
   16phy    C33  407   4.593   4.360   1.573 -0.5400 -0.0635 -0.1076
   16phy    C34  408   4.680   4.429   1.463  0.4107 -0.5052 -0.1920
   16phy    C32  409   4.496   4.455   1.649  0.1716  0.0931  0.2062
   16phy    C31  410   4.552   4.542   1.762  0.0732  0.1691 -0.1275
   16phy    C30  411   4.461   4.646   1.822 -0.0404 -0.4829 -0.1848
   16phy    C28  412   4.508   4.743   1.929  0.1323  0.5406  0.1222
   16phy    C29  413   4.559   4.871   1.867  0.8935 -0.4428  0.1724
   16phy    C27  414   4.389   4.770   2.024 -0.2417 -0.4159  0.5018
   16phy    C26  415   4.391   4.730   2.170 -0.2456 -0.7989 -0.1052
   16phy    C25  416   4.266   4.754   2.252  0.9097 -0.3543 -0.7348
   16phy    C23  417   4.282   4.744   2.404  0.1791  0.2849  0.7370
   16phy    C24  418   4.177   4.837   2.471 -0.5455  0.2500  0.6555
   16phy    C22  419   4.275   4.603   2.459  0.1631  0.3219 -0.0364
   16phy    C21  420   4.383   4.575   2.565 -0.1648  0.0724 -0.1673
   16phy    C20  421   4.394   4.424   2.598 -0.9125 -0.4722 -0.7354
   16phy    C18  422   4.477   4.392   2.733 -0.3397  0.3258 -0.4441
   16phy    O01  423   4.414   4.447   2.847 -0.0997 -0.3626  0.5440
   16phy    H01  424   4.478   4.479   2.908 -0.3097 -0.2851  0.7225
   16phy    C19  425   4.453   4.241   2.740 -0.2979  0.6992 -0.0397
   16phy    C13  426   4.640   4.416   2.726 -0.4473 -0.6952  0.7101
   16phy     H3  427   4.684   4.365   2.636 -2.0529 -0.8202 -0.0461
   16phy    O33  428   4.713   4.353   2.833 -0.1065  0.4984 -0.5130
   16phy    H1B  429   4.806   4.362   2.827 -0.0080  0.5351  0.7731
   16phy    C12  430   4.688   4.567   2.716  0.3890  0.0887  0.0296
   16phy    O11  431   4.648   4.642   2.830  0.3657  0.1941  0.7385
   16phy    H1A  432   4.700   4.623   2.905 -0.1782 -1.6404  0.7048
   17phy    C35  433   4.860   3.901   1.739 -0.3068 -0.8765  0.2583
   17phy    C33  434   4.781   3.912   1.871 -0.7357 -0.3303 -0.4429
   17phy    C34  435   4.818   3.794   1.965  0.3938  0.2251  0.5674
   17phy    C32  436   4.784   4.050   1.936 -0.0982 -0.5532  0.2674
   17phy    C31  437   4.674   4.087   2.040 -0.0350  0.4933 -0.1375
   17phy    C30  438   4.668   4.228   2.087 -0.7602 -0.0667 -0.1481
   17phy    C28  439   4.555   4.273   2.185 -0.3826  0.1197  0.5437
   17phy    C29  440   4.595   4.374   2.284 -0.6765 -0.3248 -0.3309
   17phy    C27  441   4.421   4.311   2.105 -1.2817 -0.2891 -0.3512
   17phy    C26  442   4.286   4.298   2.172  0.6461 -0.0131  0.0243
   17phy    C25  443   4.170   4.334   2.076 -0.3394 -0.1523  0.4530
   17phy    C23  444   4.029   4.375   2.131 -0.0175 -0.0191  0.8839
   17phy    C24  445   3.968   4.475   2.036  0.6283  0.4181 -0.3882
   17phy    C22  446   3.942   4.254   2.168  0.5333 -0.2637 -1.0182
   17phy    C21  447   3.863   4.279   2.297  0.4504  0.2054  0.2339
   17phy    C20  448   3.762   4.164   2.331 -0.3664 -0.4010 -0.3985
   17phy    C18  449   3.711   4.166   2.486 -0.1152 -0.6583  0.0009
   17phy    O01  450   3.679   4.298   2.527  0.2332  0.1211 -0.2179
   17phy    H01  451   3.752   4.344   2.562  0.0339  0.9539 -0.8683
   17phy    C19  452   3.572   4.099   2.476 -0.4888  0.2258 -0.0438
   17phy    C13  453   3.792   4.085   2.598 -0.4342  0.3651 -0.5594
   17phy     H3  454   3.784   3.975   2.580  0.5022  0.0539  0.7818
   17phy    O33  455   3.727   4.096   2.725 -0.2176 -0.1952  0.0523
   17phy    H1B  456   3.752   4.182   2.754  0.2856  0.0082 -0.9689
   17phy    C12  457   3.945   4.116   2.623  0.6391 -0.3014 -0.1985
   17phy    O11  458   3.976   4.246   2.675  0.1404  0.2493 -0.4511
   17phy    H1A  459   4.043   4.236   2.740 -0.7614 -0.0740  0.4483
   18phy    C35  460   1.202   2.911   1.128 -0.0765 -0.2150  0.4456
   18phy    C33  461   1.093   2.817   1.162  0.8380  0.5219  0.0122
   18phy    C34  462   1.113   2.746   1.300  0.1825 -0.1814 -0.4314
   18phy    C32  463   0.952   2.870   1.143 -0.4186 -0.1167 -0.0916
   18phy    C31  464   0.869   2.777   1.060 -0.6218  0.3551  0.0165
   18phy    C30  465   0.742   2.850   1.013 -0.1640  0.5277 -0.2580
   18phy    C28  466   0.650   2.789   0.904  0.2299  0.0078  0.6694
   18phy    C29  467   0.550   2.691   0.967  0.2363 -0.2218  0.1279
   18phy    C27  468   0.575   2.902   0.831  0.4023  0.4900  0.4994
   18phy    C26  469   0.560   2.880   0.676 -0.6123  0.2069  0.8348
   18phy    C25  470   0.469   2.988   0.612 -0.5416 -0.0856 -0.2871
   18phy    C23  471   0.482   2.993   0.461 -0.0915 -0.3063  0.0271
   18phy    C24  472   0.353   3.055   0.402 -0.0351 -0.0674 -0.3656
   18phy    C22  473   0.605   3.065   0.403 -0.4867  0.3380 -0.5973
   18phy    C21  474   0.662   3.011   0.272 -0.4281  0.5456  0.2870
   18phy    C20  475   0.799   3.080   0.242  0.1032  0.2797  0.2380
   18phy    C18  476   0.885   3.062   0.103 -0.2530 -0.3673  0.6191
   18phy    O01  477   0.920   2.925   0.072 -0.1211  0.1639  0.1488
   18phy    H01  478   1.000   2.916   0.024 -0.8263 -1.1529 -0.8320
   18phy    C19  479   1.006   3.142   0.144  0.1813  0.1775 -0.2484
   18phy    C13  480   0.804   3.120  -0.029 -0.1603  0.3628 -0.2286
   18phy     H3  481   0.716   3.050  -0.038  1.1139 -1.1625 -1.4211
   18phy    O33  482   0.734   3.245  -0.010  0.1093 -0.3660 -0.2240
   18phy    H1B  483   0.791   3.306   0.032 -0.7631 -0.1104  0.6121
   18phy    C12  484   0.836   3.096  -0.184 -0.4909 -0.3288  0.3430
   18phy    O11  485   0.914   3.184  -0.256 -0.3085  0.2431  0.4383
   18phy    H1A  486   0.860   3.223  -0.322 -1.4863 -1.1532  0.5221
   19phy    C35  487   0.111   2.889   1.770 -0.3611 -0.0400  0.0320
   19phy    C33  488  -0.001   2.982   1.829 -0.3354 -0.2816  0.0094
   19phy    C34  489   0.010   2.974   1.983  0.1170 -0.6287  0.2224
   19phy    C32  490   0.015   3.126   1.777  0.1223  0.0586 -0.1155
   19phy    C31  491  -0.117   3.183   1.718  0.2727  0.1275 -0.2177
   19phy    C30  492  -0.114   3.337   1.691 -0.0355  0.6848  0.1655
   19phy    C28  493  -0.235   3.415   1.648  0.0814  0.6070  0.1521
   19phy    C29  494  -0.331   3.453   1.756  0.3246  0.1751 -0.3299
   19phy    C27  495  -0.194   3.536   1.565  0.0971  0.0717 -0.5175
   19phy    C26  496  -0.283   3.583   1.443 -0.0006  0.0456 -0.1040
   19phy    C25  497  -0.250   3.735   1.415  0.1872 -0.2025  0.6656
   19phy    C23  498  -0.314   3.796   1.284 -0.7473  0.0395 -0.2774
   19phy    C24  499  -0.354   3.938   1.316 -0.5042 -0.2334 -0.3521
   19phy    C22  500  -0.205   3.797   1.171 -0.0856  0.5447  0.6660
   19phy    C21  501  -0.241   3.820   1.020  0.5889  0.0376 -0.1769
   19phy    C20  502  -0.115   3.803   0.941  0.1486  0.1822  0.3785
   19phy    C18  503  -0.105   3.804   0.783  0.1196  0.2577 -0.3406
   19phy    O01  504  -0.180   3.686   0.728 -0.4994  0.5671  0.0015
   19phy    H01  505  -0.125   3.657   0.657  0.9577  0.6226  1.0808
   19phy    C19  506   0.045   3.774   0.768  0.6161  0.4874 -0.3717
   19phy    C13  507  -0.145   3.938   0.705  0.0696 -0.1500 -0.4354
   19phy     H3  508  -0.245   3.964   0.748  0.8510  0.8379  0.8911
   19phy    O33  509  -0.081   4.062   0.737  0.5810 -0.7196  0.2604
   19phy    H1B  510  -0.095   4.075   0.829 -3.3243  1.1850 -0.3879
   19phy    C12  511  -0.200   3.939   0.551 -0.5368 -0.4070 -0.2979
   19phy    O11  512  -0.313   4.012   0.515 -0.4194 -0.0864  0.0587
   19phy    H1A  513  -0.375   4.022   0.585  1.0186 -0.5806  1.4716
   20phy    C35  514   3.746   0.849   2.227  0.0492 -0.3924 -0.5265
   20phy    C33  515   3.895   0.846   2.241  0.5420  0.1838 -0.1948
   20phy    C34  516   3.969   0.936   2.149  0.1110 -0.7532 -0.3734
   20phy    C32  517   3.937   0.828   2.384  0.6818  0.2343 -0.2043
   20phy    C31  518   4.057   0.739   2.429  0.1583  0.2146 -0.7402
   20phy    C30  519   4.121   0.786   2.561  0.2931  0.3234 -0.1219
   20phy    C28  520   4.250   0.707   2.604  0.3020 -0.3856  0.3202
   20phy    C29  521   4.373   0.771   2.543  0.1462 -0.3391 -0.1986
   20phy    C27  522   4.258   0.699   2.756 -0.0596  0.5631  0.0851
   20phy    C26  523   4.328   0.581   2.823 -0.8414  0.1648  0.6913
   20phy    C25  524   4.330   0.582   2.977  0.3425 -0.1992  0.1839
   20phy    C23  525   4.404   0.471   3.049 -0.1254 -0.8242 -0.0618
   20phy    C24  526   4.470   0.528   3.172  0.5025 -0.0218 -0.0282
   20phy    C22  527   4.317   0.348   3.073 -0.1386 -0.5598  0.1737
   20phy    C21  528   4.388   0.211   3.060  0.0545  0.0335 -0.4018
   20phy    C20  529   4.290   0.101   3.105  0.0951 -0.8167  0.5216
   20phy    C18  530   4.326  -0.052   3.082 -0.3570 -0.3620  0.1424
   20phy    O01  531   4.473  -0.074   3.106 -0.1070  0.2795  0.1178
   20phy    H01  532   4.525  -0.007   3.067  0.2728 -0.5740 -0.8925
   20phy    C19  533   4.264  -0.123   3.208  0.3113  0.3177  0.1155
   20phy    C13  534   4.287  -0.098   2.930  0.5632 -0.0086 -0.1274
   20phy     H3  535   4.333  -0.026   2.857  3.1924 -1.7357 -0.3343
   20phy    O33  536   4.144  -0.082   2.906 -0.0111  0.2250 -0.3353
   20phy    H1B  537   4.117   0.006   2.927  1.9180  0.5371  1.1556
   20phy    C12  538   4.341  -0.239   2.877  0.0457  0.2285 -0.4693
   20phy    O11  539   4.481  -0.252   2.846  0.3078 -0.0043 -0.5671
   20phy    H1A  540   4.496  -0.340   2.818 -2.5761 -0.6456 -0.4108
   21phy    C35  541   1.265   3.884   1.346  0.0524  0.5626 -0.0454
   21phy    C33  542   1.204   3.748   1.383 -0.0604 -0.1532  0.1208
   21phy    C34  543   1.301   3.652   1.448 -0.4389 -0.2578 -0.3118
   21phy    C32  544   1.078   3.766   1.466  0.0339 -0.1030 -0.0833
   21phy    C31  545   0.973   3.655   1.486 -0.1162 -0.1785  0.2243
   21phy    C30  546   0.847   3.693   1.566 -0.3045 -0.1786 -0.3375
   21phy    C28  547   0.722   3.621   1.512 -0.0757 -0.1659 -0.2371
   21phy    C29  548   0.684   3.521   1.622 -0.5584 -0.0703  0.2489
   21phy    C27  549   0.600   3.711   1.484  0.2229 -0.5332  0.3613
   21phy    C26  550   0.529   3.686   1.348  0.5630  0.5303  0.5910
   21phy    C25  551   0.418   3.783   1.321 -0.0879 -0.3631  0.1063
   21phy    C23  552   0.333   3.775   1.189  0.2923  0.0204 -0.3189
   21phy    C24  553   0.200   3.715   1.223 -0.2985  0.0775 -0.4687
   21phy    C22  554   0.297   3.913   1.123 -0.0259 -0.3128 -0.2877
   21phy    C21  555   0.372   3.955   0.994 -0.1095  0.3854 -0.0447
   21phy    C20  556   0.324   4.094   0.947  0.1959 -0.1484  0.1575
   21phy    C18  557   0.412   4.186   0.860 -0.1232 -0.2425  0.5380
   21phy    O01  558   0.530   4.217   0.931  0.1723 -0.4608  0.0648
   21phy    H01  559   0.508   4.230   1.021  1.2270 -2.6957  0.7228
   21phy    C19  560   0.338   4.320   0.856 -0.5068  0.1262 -0.1725
   21phy    C13  561   0.449   4.134   0.709  0.0699 -0.4916 -0.0875
   21phy     H3  562   0.505   4.040   0.734  0.2057 -0.0479  1.3905
   21phy    O33  563   0.340   4.066   0.635  0.9031  0.6139 -0.2266
   21phy    H1B  564   0.261   4.109   0.663  0.2562 -0.5638 -0.1892
   21phy    C12  565   0.571   4.185   0.625 -0.3064 -0.1684  0.8239
   21phy    O11  566   0.662   4.276   0.680 -0.0244 -0.6402 -0.0767
   21phy    H1A  567   0.672   4.252   0.769 -0.8090  0.4803  0.3393
   22phy    C35  568   1.384   3.529   0.718  0.5376  0.3170 -0.1341
   22phy    C33  569   1.456   3.656   0.742 -0.4884  0.2822  0.2906
   22phy    C34  570   1.368   3.736   0.838 -0.1588 -0.1253 -0.6144
   22phy    C32  571   1.596   3.626   0.794 -0.1530 -0.0445 -0.0064
   22phy    C31  572   1.703   3.727   0.746  0.1918 -0.3573 -0.3900
   22phy    C30  573   1.845   3.700   0.800 -0.0149  0.0207 -0.1853
   22phy    C28  574   1.956   3.802   0.758  0.3566 -0.1768  0.1418
   22phy    C29  575   1.996   3.894   0.871 -0.1389 -1.0616  0.0743
   22phy    C27  576   2.083   3.726   0.716  0.3607  0.3613  0.6668
   22phy    C26  577   2.113   3.713   0.564 -0.4531 -0.2771 -0.1412
   22phy    C25  578   2.251   3.656   0.540  0.5644 -0.3500  0.1199
   22phy    C23  579   2.306   3.652   0.396 -0.1556  0.2579  0.3611
   22phy    C24  580   2.456   3.645   0.406  0.0966  0.2950  0.4088
   22phy    C22  581   2.255   3.542   0.304 -0.2513  0.4957 -0.1512
   22phy    C21  582   2.187   3.573   0.171  0.1831  0.3897  0.0522
   22phy    C20  583   2.152   3.444   0.099  0.1175  0.0488  0.5358
   22phy    C18  584   2.087   3.438  -0.040  0.1585 -0.0598  0.4800
   22phy    O01  585   1.957   3.501  -0.031 -0.8097 -0.1071 -0.1104
   22phy    H01  586   1.908   3.465   0.041 -1.5744  1.4905  0.2152
   22phy    C19  587   2.069   3.281  -0.058  0.2964  0.3081 -0.0654
   22phy    C13  588   2.174   3.512  -0.155 -0.2534 -0.0750  0.9354
   22phy     H3  589   2.165   3.619  -0.123  0.0173 -0.1832  1.3812
   22phy    O33  590   2.317   3.503  -0.149 -0.3497 -0.3877 -0.0303
   22phy    H1B  591   2.363   3.544  -0.219  2.7609  0.6001  2.3409
   22phy    C12  592   2.121   3.540  -0.298  0.4015 -0.0436 -0.2942
   22phy    O11  593   2.147   3.444  -0.396  0.4904 -0.1114  0.4447
   22phy    H1A  594   2.123   3.485  -0.477 -0.9007 -0.4355  0.6566
   23phy    C35  595   1.862   3.623   2.546  0.0150  0.2802 -0.2191
   23phy    C33  596   1.874   3.607   2.396 -0.2249 -0.0989  0.2398
   23phy    C34  597   1.984   3.513   2.367 -0.2474  0.6070 -0.3763
   23phy    C32  598   1.739   3.589   2.327  0.0809 -0.5367 -0.2192
   23phy    C31  599   1.725   3.664   2.198 -0.2434  0.2862 -0.0690
   23phy    C30  600   1.606   3.625   2.115 -0.2705  0.4741  0.0709
   23phy    C28  601   1.582   3.726   2.004 -0.5634 -0.0812 -0.1755
   23phy    C29  602   1.592   3.661   1.867 -0.6571 -0.0879  0.0405
   23phy    C27  603   1.456   3.811   2.017 -0.0471 -0.3534  0.3160
   23phy    C26  604   1.450   3.925   2.118 -0.0392  0.0750 -0.1580
   23phy    C25  605   1.311   3.986   2.118 -0.0313 -0.0382  0.7976
   23phy    C23  606   1.286   4.102   2.220 -0.5542 -0.3575  0.6603
   23phy    C24  607   1.338   4.242   2.176 -0.3488 -0.3978  0.2353
   23phy    C22  608   1.139   4.115   2.258  0.0927  0.0570  0.6417
   23phy    C21  609   1.119   4.067   2.405  0.3297 -0.1599  0.0990
   23phy    C20  610   0.976   4.031   2.438  0.0470  0.7123  0.1822
   23phy    C18  611   0.935   3.998   2.588 -0.1530  0.4955  0.4269
   23phy    O01  612   0.933   4.119   2.667 -0.0984  0.2020 -0.4128
   23phy    H01  613   0.890   4.099   2.748 -1.1149 -1.9429 -1.3854
   23phy    C19  614   0.782   3.966   2.569 -0.1135 -0.1531 -0.3660
   23phy    C13  615   1.011   3.880   2.675  0.4437 -0.0363 -0.5866
   23phy     H3  616   1.023   3.790   2.609 -1.6839 -1.3815  0.7412
   23phy    O33  617   0.932   3.820   2.782 -0.1563 -0.4379 -0.2351
   23phy    H1B  618   0.944   3.860   2.866 -1.5891 -1.0594  0.3013
   23phy    C12  619   1.147   3.919   2.738 -0.2823  0.3779  0.4372
   23phy    O11  620   1.233   3.813   2.769 -0.4652 -0.1589  0.1585
   23phy    H1A  621   1.175   3.746   2.799  0.1491  0.0389  1.8926
   24phy    C35  622   4.953   4.421   2.367  0.7231 -0.1245 -0.0039
   24phy    C33  623   4.998   4.564   2.336 -0.1174 -0.2349  0.0447
   24phy    C34  624   4.903   4.616   2.228 -0.3472  0.4117  0.1539
   24phy    C32  625   5.006   4.650   2.463  0.5804  0.1213 -0.6455
   24phy    C31  626   5.143   4.698   2.496 -0.3306  0.2359  0.0791
   24phy    C30  627   5.155   4.786   2.619 -0.1206  0.5008  0.1176
   24phy    C28  628   5.303   4.819   2.651 -0.2890 -0.1462 -0.1733
   24phy    C29  629   5.346   4.954   2.595 -0.3462 -0.1514 -0.7746
   24phy    C27  630   5.333   4.794   2.802  0.0351  0.3263 -0.0919
   24phy    C26  631   5.474   4.734   2.824 -0.2576  0.0898  0.1210
   24phy    C25  632   5.509   4.708   2.969  0.2390 -0.1147 -0.1521
   24phy    C23  633   5.651   4.670   3.000  0.2078  0.4084 -0.3545
   24phy    C24  634   5.735   4.791   3.032 -0.6039  0.3940 -0.4560
   24phy    C22  635   5.658   4.569   3.121 -0.3512 -0.2719  0.2703
   24phy    C21  636   5.793   4.494   3.132 -0.6449 -0.1630 -0.1729
   24phy    C20  637   5.784   4.378   3.239  0.2431 -0.0798 -0.1713
   24phy    C18  638   5.917   4.290   3.256  0.4299 -0.1756  0.0703
   24phy    O01  639   6.029   4.383   3.258  0.3880 -0.1214  0.0180
   24phy    H01  640   6.008   4.454   3.315  0.6262 -0.2848  0.3092
   24phy    C19  641   5.901   4.237   3.403  0.0724 -0.1165 -0.1003
   24phy    C13  642   5.932   4.170   3.146  0.5783  0.5759  0.2072
   24phy     H3  643   5.833   4.120   3.134  0.5900  0.7079 -0.5146
   24phy    O33  644   6.014   4.060   3.186 -0.1102  0.0056  0.3927
   24phy    H1B  645   6.103   4.087   3.190  0.0008 -0.4831  2.3726
   24phy    C12  646   5.973   4.197   2.992 -0.1819  0.2458 -0.0007
   24phy    O11  647   5.943   4.094   2.898  0.1956  0.1434  0.2057
   24phy    H1A  648   5.854   4.066   2.905  0.4253 -1.0519 -1.1510
   25phy    C35  649   1.188   4.394   1.393 -0.3377 -0.2652  0.3452
   25phy    C33  650   1.166   4.513   1.298  0.0517  0.6861 -0.5369
   25phy    C34  651   1.070   4.615   1.362 -0.0196 -1.0394 -0.1701
   25phy    C32  652   1.298   4.576   1.250 -0.9317 -0.1854 -0.0479
   25phy    C31  653   1.286   4.651   1.112 -0.6111 -0.1781  0.4006
   25phy    C30  654   1.423   4.709   1.080 -0.0517 -0.6975  0.2890
   25phy    C28  655   1.426   4.786   0.950 -0.0409 -0.5359 -0.3551
   25phy    C29  656   1.409   4.935   0.980  0.6435  0.2322  0.7562
   25phy    C27  657   1.563   4.760   0.882  0.3859 -0.2057 -0.1272
   25phy    C26  658   1.575   4.791   0.735 -0.2898  0.1663  0.4209
   25phy    C25  659   1.695   4.727   0.669 -0.3458  0.2587 -0.0355
   25phy    C23  660   1.719   4.748   0.521 -0.0565 -0.2617  0.2261
   25phy    C24  661   1.801   4.878   0.493  0.1582  0.2839  0.4992
   25phy    C22  662   1.792   4.631   0.458 -0.4945 -0.0536 -0.1731
   25phy    C21  663   1.729   4.579   0.328 -0.4190  0.0011  0.0964
   25phy    C20  664   1.814   4.481   0.241 -0.4225  0.1965 -0.0646
   25phy    C18  665   1.777   4.446   0.089 -0.2628 -0.0329  0.2051
   25phy    O01  666   1.640   4.415   0.084 -0.0578  0.3749  0.0989
   25phy    H01  667   1.592   4.494   0.103  1.3645  1.5672 -1.0073
   25phy    C19  668   1.850   4.314   0.058  0.2406  0.0359  0.3728
   25phy    C13  669   1.818   4.565  -0.017 -0.4557  0.2583  0.4730
   25phy     H3  670   1.766   4.655   0.025  0.9329  1.6118 -0.5975
   25phy    O33  671   1.952   4.619  -0.023 -0.4060  0.1864 -0.1715
   25phy    H1B  672   1.995   4.574  -0.093 -0.4780 -1.5514  0.8414
   25phy    C12  673   1.743   4.583  -0.154 -0.1809 -0.3473  0.4724
   25phy    O11  674   1.827   4.579  -0.267 -0.1260 -0.4768 -0.0932
   25phy    H1A  675   1.830   4.486  -0.279 -0.1619 -0.5907  0.7771
   26phy    C35  676   0.269   0.323   1.662  0.4808  0.0577 -0.3290
   26phy    C33  677   0.396   0.336   1.578 -0.7118  0.0839  0.1260
   26phy    C34  678   0.363   0.401   1.448  0.2367  0.5005 -0.0917
   26phy    C32  679   0.510   0.416   1.656 -0.4372  0.3180  0.2658
   26phy    C31  680   0.643   0.345   1.684  0.1916 -0.1586 -0.1082
   26phy    C30  681   0.747   0.444   1.738  0.3967  0.6389  0.6340
   26phy    C28  682   0.894   0.404   1.749 -0.0727  0.6111  0.3016
   26phy    C29  683   0.970   0.406   1.618 -0.0536 -0.3233  0.6198
   26phy    C27  684   0.946   0.481   1.874  0.0510 -0.0705  0.7140
   26phy    C26  685   1.086   0.450   1.929 -0.3502  0.1182 -0.1849
   26phy    C25  686   1.139   0.548   2.039 -0.6792  0.5242  0.7440
   26phy    C23  687   1.281   0.512   2.080 -0.4190  0.0506  0.4108
   26phy    C24  688   1.377   0.624   2.038 -0.9152 -0.1817 -1.2099
   26phy    C22  689   1.284   0.497   2.233  0.5576  0.0595  0.2332
   26phy    C21  690   1.402   0.427   2.299  0.1664 -0.2319  0.1737
   26phy    C20  691   1.400   0.433   2.454 -0.9393  0.2633  0.3486
   26phy    C18  692   1.545   0.417   2.523 -0.0235  0.0539 -0.0440
   26phy    O01  693   1.621   0.527   2.468  0.4070  0.4636  0.0715
   26phy    H01  694   1.701   0.544   2.514  1.3535  0.0909 -1.3615
   26phy    C19  695   1.506   0.443   2.669 -0.3502 -0.1516  0.0055
   26phy    C13  696   1.615   0.273   2.494  0.4697  0.9558  0.2082
   26phy     H3  697   1.612   0.254   2.383  1.3677  1.1594  0.1372
   26phy    O33  698   1.540   0.163   2.543 -0.5169  0.0289  0.3349
   26phy    H1B  699   1.582   0.082   2.521 -0.4291  0.4217 -1.0807
   26phy    C12  700   1.769   0.250   2.515  0.2758 -0.1569  0.1202
   26phy    O11  701   1.802   0.224   2.652 -0.4671 -0.3761 -0.3466
   26phy    H1A  702   1.818   0.133   2.668  0.3583 -0.0367  0.8605
   27phy    C35  703   0.521   0.480   1.035  0.0062  0.1867 -0.1640
   27phy    C33  704   0.458   0.613   1.006 -0.0199  0.2199  0.2619
   27phy    C34  705   0.381   0.654   1.128 -0.1809 -0.5038 -0.1302
   27phy    C32  706   0.561   0.723   0.963  0.1693  0.0588 -0.3058
   27phy    C31  707   0.616   0.726   0.817 -0.3881  0.3727 -0.2581
   27phy    C30  708   0.734   0.824   0.793  0.2127  0.4316  0.1749
   27phy    C28  709   0.769   0.827   0.645 -0.1351 -0.0046  0.3318
   27phy    C29  710   0.765   0.969   0.589 -0.0839  0.0713  0.0591
   27phy    C27  711   0.914   0.768   0.626 -0.2191  0.1824 -0.2581
   27phy    C26  712   0.934   0.661   0.518 -0.5379  0.0950 -0.4472
   27phy    C25  713   1.082   0.635   0.509  0.0743  0.3251  0.2463
   27phy    C23  714   1.119   0.537   0.392 -0.6460  0.1083  0.2523
   27phy    C24  715   1.209   0.619   0.299  0.2165 -0.2748 -0.3100
   27phy    C22  716   1.208   0.424   0.444  0.5879  0.3279 -0.2347
   27phy    C21  717   1.179   0.285   0.374 -0.0602  0.1128 -0.0731
   27phy    C20  718   1.277   0.178   0.427  0.1615  0.4229  0.6054
   27phy    C18  719   1.275   0.028   0.376 -0.3359 -0.1066 -0.2267
   27phy    O01  720   1.145  -0.025   0.417 -0.2443  0.2177 -0.0299
   27phy    H01  721   1.152  -0.118   0.428  0.9798  0.2341 -0.5441
   27phy    C19  722   1.387  -0.028   0.469  0.0953  0.6804  0.1589
   27phy    C13  723   1.309   0.012   0.220 -0.5864  0.1035 -0.1180
   27phy     H3  724   1.213   0.038   0.168 -0.8288 -1.3523 -0.4606
   27phy    O33  725   1.396   0.105   0.156 -0.0676  0.1222 -0.1634
   27phy    H1B  726   1.341   0.174   0.126 -1.0505 -0.7262 -0.3810
   27phy    C12  727   1.313  -0.127   0.145 -0.1598  0.6750  0.3647
   27phy    O11  728   1.292  -0.131   0.004  0.4974  0.0325 -0.0001
   27phy    H1A  729   1.246  -0.053  -0.022  2.0605  0.4783 -1.7123
   28phy    C35  730   2.191   1.092   1.084 -0.4137 -0.3079 -0.1899
   28phy    C33  731   2.118   1.210   1.145  0.7970 -0.9301  0.1868
   28phy    C34  732   2.171   1.228   1.287 -0.4948  0.0620  0.4667
   28phy    C32  733   2.139   1.334   1.054  0.4324 -0.7676  0.0375
   28phy    C31  734   1.992   1.388   1.023  0.1119  0.4128  0.2794
   28phy    C30  735   1.996   1.527   0.962  0.4150  0.1674 -0.3651
   28phy    C28  736   1.858   1.582   0.911  0.5573 -0.5106  0.2688
   28phy    C29  737   1.777   1.620   1.036  0.0200  0.4683 -0.3218
   28phy    C27  738   1.877   1.714   0.825  0.1206  0.5623 -0.6203
   28phy    C26  739   1.885   1.692   0.676  0.2849  0.1782  0.0427
   28phy    C25  740   1.930   1.823   0.594 -0.2210  0.0042 -0.0952
   28phy    C23  741   1.895   1.817   0.447 -0.4539 -0.0268  0.6602
   28phy    C24  742   1.819   1.941   0.402 -0.2347  0.3107 -0.3211
   28phy    C22  743   2.032   1.799   0.373 -0.4177  0.2851 -0.2865
   28phy    C21  744   2.038   1.708   0.249  0.2301 -0.6190  0.2183
   28phy    C20  745   2.185   1.672   0.227  0.2726  0.0107  0.2991
   28phy    C18  746   2.236   1.612   0.093 -0.0641 -0.2683 -0.1672
   28phy    O01  747   2.172   1.485   0.062 -0.2907  0.1146 -0.9599
   28phy    H01  748   2.096   1.497   0.009  0.0618 -1.4261 -1.8702
   28phy    C19  749   2.385   1.590   0.131 -0.4327  0.4875  0.3231
   28phy    C13  750   2.213   1.713  -0.034  0.0985 -0.5215 -0.0912
   28phy     H3  751   2.103   1.711  -0.051  0.2664 -1.8323 -1.2358
   28phy    O33  752   2.226   1.861  -0.023  0.0833  0.4179 -0.0576
   28phy    H1B  753   2.255   1.881   0.064 -0.6603 -0.0961  0.3140
   28phy    C12  754   2.232   1.673  -0.187  0.0406  0.1101 -0.2322
   28phy    O11  755   2.345   1.724  -0.251 -0.6201 -0.0140 -0.1250
   28phy    H1A  756   2.328   1.814  -0.268 -0.6784  0.0989  0.5226
   29phy    C35  757   0.591   4.717   0.972 -0.1201  0.5024 -0.0504
   29phy    C33  758   0.745   4.695   0.984  0.9827  0.0154  0.1232
   29phy    C34  759   0.799   4.784   1.095  0.1827  0.0775  0.4129
   29phy    C32  760   0.774   4.544   1.011  0.2433 -0.0265  0.5421
   29phy    C31  761   0.891   4.485   0.937  0.0630  0.0248  0.0767
   29phy    C30  762   0.927   4.338   0.986 -0.0625 -0.2020 -0.1711
   29phy    C28  763   1.039   4.266   0.912 -0.8267  0.3297  0.0193
   29phy    C29  764   1.131   4.220   1.025  0.1805 -0.2532  0.3295
   29phy    C27  765   0.967   4.163   0.821  0.2501 -0.3817 -0.0295
   29phy    C26  766   1.045   4.098   0.706  0.4035  0.3096  1.0125
   29phy    C25  767   0.965   3.985   0.637  0.1655  0.2127 -0.1557
   29phy    C23  768   1.036   3.907   0.522  0.2595  0.0294 -0.6054
   29phy    C24  769   1.095   3.786   0.594 -0.6398  0.2206 -0.4613
   29phy    C22  770   0.935   3.855   0.420  0.2740 -0.4039  0.3658
   29phy    C21  771   0.986   3.814   0.280  0.1322  0.6169 -0.1943
   29phy    C20  772   0.860   3.769   0.201 -0.0856 -0.8007 -0.1789
   29phy    C18  773   0.872   3.738   0.045  0.0369 -0.2048 -0.5242
   29phy    O01  774   0.958   3.835  -0.018  0.4328  0.0094  0.5109
   29phy    H01  775   0.917   3.916   0.003 -0.0469 -0.2651  0.6375
   29phy    C19  776   0.732   3.768  -0.000  0.0325  0.5053 -0.3164
   29phy    C13  777   0.930   3.588   0.003  0.1817 -0.5153  0.0901
   29phy     H3  778   1.027   3.587   0.059  0.0966  0.7438  0.2869
   29phy    O33  779   0.877   3.469   0.058  0.0662 -0.2991  0.4016
   29phy    H1B  780   0.835   3.495   0.138  2.2656  2.6495  0.7390
   29phy    C12  781   1.000   3.549  -0.136 -0.2096 -0.0777 -0.4357
   29phy    O11  782   1.082   3.652  -0.184 -0.4461  0.4886  0.6213
   29phy    H1A  783   1.073   3.722  -0.122  0.0187  0.7604  0.3915
   30phy    C35  784   0.902   4.069   1.273 -0.1865 -0.1564 -0.2660
   30phy    C33  785   0.774   4.103   1.338 -0.1706  0.2067 -0.5260
   30phy    C34  786   0.767   4.039   1.477 -0.0328 -0.3083  0.1963
   30phy    C32  787   0.728   4.246   1.317 -0.2412 -0.6738 -0.0325
   30phy    C31  788   0.580   4.283   1.325  0.3853  0.3988 -0.3551
   30phy    C30  789   0.544   4.432   1.297 -0.2996  0.2141  0.6348
   30phy    C28  790   0.411   4.488   1.361 -0.1719  0.3041 -0.2758
   30phy    C29  791   0.426   4.538   1.505  0.1473  0.0254  0.2590
   30phy    C27  792   0.351   4.612   1.285 -0.2369  0.6697 -0.2782
   30phy    C26  793   0.254   4.586   1.171  0.4129 -0.2530  0.3489
   30phy    C25  794   0.231   4.711   1.090  0.0013 -0.1782 -0.3727
   30phy    C23  795   0.154   4.692   0.956  0.0819 -0.2547  0.6213
   30phy    C24  796   0.011   4.735   0.975 -0.3970  0.5451 -0.2766
   30phy    C22  797   0.217   4.777   0.847  0.3924 -0.6846  0.1030
   30phy    C21  798   0.298   4.692   0.743  0.1724 -0.1626  0.8011
   30phy    C20  799   0.318   4.766   0.610 -0.0191  0.1832  0.1496
   30phy    C18  800   0.395   4.689   0.496  0.0421 -0.2090  0.4359
   30phy    O01  801   0.525   4.667   0.539 -0.3399  0.1690  0.1023
   30phy    H01  802   0.559   4.729   0.601  1.0757 -1.2205  0.7709
   30phy    C19  803   0.405   4.788   0.380  0.0219 -0.0227 -0.0602
   30phy    C13  804   0.335   4.547   0.441 -0.5389 -0.9148 -1.1372
   30phy     H3  805   0.326   4.485   0.534  0.4080  0.2950 -0.2102
   30phy    O33  806   0.197   4.547   0.411 -0.2440  0.4130  0.2961
   30phy    H1B  807   0.182   4.589   0.329 -0.6521  0.2604  0.2863
   30phy    C12  808   0.420   4.440   0.369  0.1270  0.7498  0.0603
   30phy    O11  809   0.387   4.303   0.370 -0.0972 -0.1465 -0.3834
   30phy    H1A  810   0.461   4.247   0.359 -0.4234 -0.8961  1.0176
   31phy    C35  811   0.684   1.791   1.251  0.0277  0.1723 -0.0392
   31phy    C33  812   0.745   1.654   1.231  0.6574 -0.2637  0.6436
   31phy    C34  813   0.719   1.611   1.086 -0.3523 -0.2120 -0.9187
   31phy    C32  814   0.892   1.652   1.276  0.3771  0.1802  0.2182
   31phy    C31  815   0.945   1.524   1.329  0.3817 -0.2319  0.1351
   31phy    C30  816   1.056   1.547   1.430 -0.0193  0.1806 -0.5105
   31phy    C28  817   1.098   1.423   1.499 -0.1122 -0.2002 -0.2292
   31phy    C29  818   1.201   1.342   1.421 -0.2659 -0.3516  0.2866
   31phy    C27  819   1.153   1.462   1.637  0.0365 -0.3171 -0.4359
   31phy    C26  820   1.137   1.357   1.749  0.3466 -0.2820  0.2367
   31phy    C25  821   1.203   1.408   1.878 -0.1198  0.0097  0.2232
   31phy    C23  822   1.203   1.312   1.998 -0.6152  0.4229  0.4658
   31phy    C24  823   1.324   1.216   2.005 -0.2119  0.0049 -0.0063
   31phy    C22  824   1.194   1.400   2.119 -0.4122 -0.0473  0.3362
   31phy    C21  825   1.138   1.349   2.259  0.1905 -0.7148 -0.2963
   31phy    C20  826   1.138   1.460   2.364  0.7560 -0.5786 -0.1978
   31phy    C18  827   1.113   1.438   2.516  0.5758  0.3185 -0.4666
   31phy    O01  828   1.215   1.348   2.570  0.2136 -0.2324 -0.0799
   31phy    H01  829   1.237   1.372   2.658  0.7081 -1.3766  0.1324
   31phy    C19  830   1.141   1.579   2.576 -0.1143  0.2309 -0.0831
   31phy    C13  831   0.961   1.396   2.568  0.1190  0.0516  0.1395
   31phy     H3  832   0.887   1.476   2.543  1.3966  0.8040 -1.3229
   31phy    O33  833   0.952   1.395   2.718  0.1510 -0.0058  0.4268
   31phy    H1B  834   0.992   1.319   2.755 -2.4104 -1.1244  1.1046
   31phy    C12  835   0.907   1.252   2.529  0.1246 -0.8612  0.1986
   31phy    O11  836   0.980   1.142   2.574 -0.1070 -0.4368 -0.3079
   31phy    H1A  837   1.058   1.191   2.591 -0.5894  0.1212  0.3374
   32phy    C35  838   1.404   0.550   1.584  0.0452  0.3420 -0.0828
   32phy    C33  839   1.546   0.518   1.634 -0.4248 -0.2172 -0.7910
   32phy    C34  840   1.575   0.366   1.637  0.5455  0.2595  0.1429
   32phy    C32  841   1.639   0.593   1.536  0.0316  0.1707 -0.2455
   32phy    C31  842   1.782   0.612   1.588 -0.5237  0.3127  0.4852
   32phy    C30  843   1.846   0.717   1.493  0.2732 -0.3079  0.2883
   32phy    C28  844   1.990   0.750   1.525  0.0151  0.7376 -0.5335
   32phy    C29  845   2.067   0.762   1.392 -0.6350 -0.2694 -0.3753
   32phy    C27  846   2.003   0.885   1.595  0.5567  0.6005 -0.1499
   32phy    C26  847   2.112   0.880   1.707 -0.1199 -0.2414 -0.6437
   32phy    C25  848   2.156   1.016   1.763 -0.1218  0.3223 -0.0012
   32phy    C23  849   2.289   1.016   1.845  0.5455  0.0106 -0.0953
   32phy    C24  850   2.407   1.085   1.773  0.1129 -0.4640  0.2618
   32phy    C22  851   2.251   1.079   1.978  0.6819  0.1548 -0.0266
   32phy    C21  852   2.315   1.029   2.107 -0.2989  0.2692  0.0808
   32phy    C20  853   2.232   1.090   2.220  0.2149 -0.6650 -0.4234
   32phy    C18  854   2.311   1.115   2.351 -0.0071 -0.5611 -0.3162
   32phy    O01  855   2.421   1.205   2.329 -0.1924 -0.4682  0.6571
   32phy    H01  856   2.494   1.178   2.380  1.4021  2.2987  0.0295
   32phy    C19  857   2.206   1.197   2.437 -0.9373 -0.6651 -0.0750
   32phy    C13  858   2.378   0.982   2.422 -0.1644  0.3679 -0.1957
   32phy     H3  859   2.426   0.918   2.343  0.2888 -0.0290  0.3918
   32phy    O33  860   2.279   0.897   2.470 -0.0504 -0.2632  0.1367
   32phy    H1B  861   2.240   0.936   2.546 -0.2091  0.5922 -0.3693
   32phy    C12  862   2.489   0.992   2.538  0.1479 -0.0715 -1.0302
   32phy    O11  863   2.588   1.094   2.509  0.2293  0.3782  0.1749
   32phy    H1A  864   2.675   1.060   2.519 -0.4789 -1.5103  0.3310
   33phy    C35  865   0.003   0.824   2.481  0.4390 -0.8880  0.2970
   33phy    C33  866   0.027   0.720   2.374 -0.6081 -0.1864 -0.0627
   33phy    C34  867  -0.096   0.702   2.280 -0.0016  0.4550 -0.1199
   33phy    C32  868   0.156   0.750   2.298 -0.4595  0.0117  0.0950
   33phy    C31  869   0.269   0.643   2.309 -0.7238 -0.1703 -0.0983
   33phy    C30  870   0.397   0.684   2.235 -0.2894 -0.3666 -0.3365
   33phy    C28  871   0.475   0.558   2.190 -0.3279  0.0758 -0.1798
   33phy    C29  872   0.450   0.524   2.047 -0.5219 -0.3436  0.2679
   33phy    C27  873   0.624   0.582   2.210 -0.0618  0.4965  0.2965
   33phy    C26  874   0.690   0.472   2.295  0.0461  0.2543  0.4169
   33phy    C25  875   0.824   0.517   2.345 -0.1863 -0.3665 -0.0866
   33phy    C23  876   0.907   0.416   2.428  0.0986 -0.1854  0.0380
   33phy    C24  877   0.977   0.315   2.330 -0.4015  0.3217 -0.2410
   33phy    C22  878   1.015   0.492   2.506  0.4677  0.4891  0.1142
   33phy    C21  879   1.012   0.468   2.661 -0.3259  0.0232  0.1619
   33phy    C20  880   1.100   0.570   2.736  0.0967 -0.0212  0.2298
   33phy    C18  881   1.105   0.570   2.901 -0.0391 -0.5348  0.1185
   33phy    O01  882   1.121   0.432   2.948 -0.7478 -0.2116 -0.0671
   33phy    H01  883   1.070   0.378   2.890 -0.8786 -0.5624  0.3757
   33phy    C19  884   1.242   0.641   2.931  0.2044  0.1014 -0.0759
   33phy    C13  885   0.973   0.639   2.963  0.6787 -0.0665  0.3576
   33phy     H3  886   0.877   0.594   2.926  0.0181  0.8937  0.8793
   33phy    O33  887   0.963   0.773   2.916 -0.1212 -0.3086 -0.1495
   33phy    H1B  888   0.892   0.820   2.954  1.4622  2.5729 -0.4511
   33phy    C12  889   0.949   0.638   3.114  0.6385 -0.0526  0.0516
   33phy    O11  890   0.937   0.512   3.185  0.0837 -0.1916 -0.1960
   33phy    H1A  891   0.875   0.513   3.256  0.4855  2.5925  0.2358
   34phy    C35  892   4.237   4.122   1.745 -0.1156  0.0617 -0.0779
   34phy    C33  893   4.308   3.991   1.785  0.3409 -0.1802 -0.5581
   34phy    C34  894   4.300   3.986   1.935 -0.0297 -0.1094 -0.2029
   34phy    C32  895   4.256   3.869   1.706 -0.0666  0.1169  0.0573
   34phy    C31  896   4.367   3.793   1.632 -0.0706 -0.2273 -0.7434
   34phy    C30  897   4.308   3.680   1.540 -0.2112  0.5431 -0.3186
   34phy    C28  898   4.395   3.600   1.447  0.0648  0.2926  0.0084
   34phy    C29  899   4.450   3.460   1.498 -0.3428 -0.2481 -0.4812
   34phy    C27  900   4.298   3.572   1.331 -0.4652 -0.1681 -0.3492
   34phy    C26  901   4.346   3.545   1.191 -0.2908  0.0609  0.0459
   34phy    C25  902   4.230   3.494   1.104 -0.2487 -0.1965  0.4683
   34phy    C23  903   4.270   3.474   0.955 -0.2315  0.2194  0.1530
   34phy    C24  904   4.339   3.335   0.922  0.4368 -0.1733 -0.1386
   34phy    C22  905   4.146   3.498   0.866 -0.3373 -0.5304  0.3388
   34phy    C21  906   4.182   3.564   0.735  0.0569  0.0393  0.2154
   34phy    C20  907   4.062   3.560   0.634  0.4826  0.1141  0.1298
   34phy    C18  908   4.078   3.629   0.494  0.9295 -1.0518 -0.2688
   34phy    O01  909   4.109   3.774   0.507  0.1837  0.1214  0.1468
   34phy    H01  910   4.197   3.781   0.540  0.5542  1.4165 -1.0403
   34phy    C19  911   3.931   3.628   0.438 -0.5629 -0.4096  0.0619
   34phy    C13  912   4.177   3.558   0.396  0.4397  0.0539  0.0155
   34phy     H3  913   4.275   3.579   0.446  0.2962 -0.0147  0.3256
   34phy    O33  914   4.185   3.416   0.402 -0.1614  0.2217  0.2843
   34phy    H1B  915   4.232   3.389   0.478 -0.4623  2.1230  1.2006
   34phy    C12  916   4.257   3.620   0.275  0.1446  0.3278 -0.1349
   34phy    O11  917   4.251   3.548   0.153 -0.5181  0.2961 -0.1097
   34phy    H1A  918   4.296   3.466   0.166 -0.1266  0.7096  1.3186
   35phy    C35  919   0.993   2.008   0.968 -0.2946 -0.3401  0.3761
   35phy    C33  920   1.110   1.942   1.035 -0.2333  0.9723 -0.2674
   35phy    C34  921   1.114   1.959   1.188 -0.0791 -0.5369 -0.2165
   35phy    C32  922   1.116   1.792   0.987 -0.0834 -0.6828 -0.6557
   35phy    C31  923   1.258   1.738   0.969 -0.2421  0.8675  0.2018
   35phy    C30  924   1.264   1.594   0.942  0.0239  0.0720  0.0960
   35phy    C28  925   1.402   1.522   0.941  0.1276  0.1972  0.1530
   35phy    C29  926   1.426   1.433   1.066  0.2672 -0.1411  0.4266
   35phy    C27  927   1.419   1.432   0.818  0.2447  0.3399  0.1502
   35phy    C26  928   1.459   1.492   0.681 -0.2789  0.2455  0.0200
   35phy    C25  929   1.471   1.382   0.576 -0.4453 -0.3640 -0.0923
   35phy    C23  930   1.474   1.422   0.423  0.4368  0.3586  0.4209
   35phy    C24  931   1.617   1.450   0.377 -0.0968 -0.2476 -0.1850
   35phy    C22  932   1.420   1.294   0.347 -0.1346  0.5411  0.0226
   35phy    C21  933   1.389   1.301   0.194 -0.0053  0.0694 -0.7197
   35phy    C20  934   1.312   1.173   0.159  0.1249  0.0889 -0.0523
   35phy    C18  935   1.275   1.129   0.011 -0.0794 -0.6311 -0.3748
   35phy    O01  936   1.188   1.229  -0.041 -0.2442  0.5563 -0.0497
   35phy    H01  937   1.125   1.190  -0.100  0.4184 -1.1500  0.3104
   35phy    C19  938   1.192   1.000   0.035 -0.1775  0.2027  0.5710
   35phy    C13  939   1.399   1.109  -0.090  0.0345  0.3042  0.6009
   35phy     H3  940   1.431   1.215  -0.107 -0.7068  1.1171  3.7307
   35phy    O33  941   1.523   1.059  -0.038  0.0583  0.0466 -0.0647
   35phy    H1B  942   1.567   1.136  -0.007 -0.7621 -0.1365  1.7177
   35phy    C12  943   1.391   1.092  -0.249 -1.0583 -0.1710  0.3599
   35phy    O11  944   1.292   1.164  -0.319  0.2955  0.0424 -0.3874
   35phy    H1A  945   1.238   1.103  -0.366  0.4675 -0.4242  0.0124
   36phy    C35  946   1.875   1.236   2.234  0.5157 -0.4937 -0.1260
   36phy    C33  947   1.874   1.313   2.102  0.3074 -0.0376 -0.1085
   36phy    C34  948   1.936   1.228   1.995  0.3858  0.5201 -0.0383
   36phy    C32  949   1.731   1.347   2.065  0.8222 -0.4063  0.0422
   36phy    C31  950   1.707   1.498   2.031  0.5570 -0.3078 -0.3283
   36phy    C30  951   1.562   1.539   2.003  0.2693  0.5063  0.1925
   36phy    C28  952   1.532   1.688   1.981 -0.3605 -0.5187 -0.0785
   36phy    C29  953   1.526   1.712   1.827  0.3148 -0.2713 -0.0777
   36phy    C27  954   1.393   1.729   2.038 -0.1627 -0.0414 -0.3634
   36phy    C26  955   1.404   1.791   2.180  0.0450  0.4519 -0.2707
   36phy    C25  956   1.277   1.876   2.207  0.1293 -0.2493  0.4449
   36phy    C23  957   1.281   1.975   2.318 -0.1981 -0.1948 -0.4924
   36phy    C24  958   1.259   2.116   2.266 -0.1089 -0.6101  1.0929
   36phy    C22  959   1.187   1.938   2.433 -0.3382  0.2253 -0.3188
   36phy    C21  960   1.198   2.000   2.576  0.5861  0.1679  0.0235
   36phy    C20  961   1.124   1.916   2.677  0.1826 -0.2292 -0.5920
   36phy    C18  962   1.085   1.967   2.823  0.3581 -0.0165  0.4727
   36phy    O01  963   1.025   2.093   2.809  0.3032 -0.1777 -0.3877
   36phy    H01  964   1.015   2.129   2.896  0.1248 -0.3786 -0.3238
   36phy    C19  965   0.968   1.875   2.857 -0.9079 -0.1244  0.0049
   36phy    C13  966   1.205   1.962   2.936 -0.6429  0.1966 -0.0668
   36phy     H3  967   1.247   1.858   2.942  0.3336  0.5081 -1.2741
   36phy    O33  968   1.161   1.977   3.069 -0.2082 -0.5567 -0.2991
   36phy    H1B  969   1.155   2.067   3.094 -1.1363 -0.8485  0.6245
   36phy    C12  970   1.335   2.058   2.918 -0.4061  0.1353  0.0278
   36phy    O11  971   1.316   2.195   2.954 -0.1091 -0.1293 -0.4678
   36phy    H1A  972   1.306   2.200   3.047  0.9023  1.2578 -0.4008
   37phy    C35  973   1.040   0.474   1.043  0.1112 -0.1118  0.1100
   37phy    C33  974   1.008   0.584   1.138 -0.0411  0.2906  0.0867
   37phy    C34  975   1.067   0.547   1.278 -0.0408  0.0743  0.0268
   37phy    C32  976   1.060   0.719   1.090  0.1195 -0.2592 -0.4249
   37phy    C31  977   0.963   0.833   1.126 -0.3216  0.1470 -0.6591
   37phy    C30  978   1.009   0.969   1.073  0.9043 -0.0576 -0.1071
   37phy    C28  979   0.921   1.095   1.092 -0.6923 -0.2997 -0.2715
   37phy    C29  980   0.901   1.135   1.239 -0.7026 -0.6779  0.6172
   37phy    C27  981   0.985   1.207   1.006  0.1294  0.6560  0.4215
   37phy    C26  982   0.889   1.298   0.935  0.0682 -0.4130  0.0976
   37phy    C25  983   0.966   1.403   0.857  0.1678  0.0124  0.7656
   37phy    C23  984   0.890   1.466   0.733 -0.1737  0.2661 -0.0707
   37phy    C24  985   0.887   1.619   0.727 -0.0555  0.1620  0.1149
   37phy    C22  986   0.919   1.390   0.604 -0.1455 -0.2221  0.1756
   37phy    C21  987   0.818   1.376   0.494  0.3768 -0.0351 -0.3659
   37phy    C20  988   0.879   1.296   0.373 -0.3336 -0.1335 -0.0831
   37phy    C18  989   0.781   1.237   0.267 -0.0238  0.0475  0.1084
   37phy    O01  990   0.680   1.154   0.326 -0.0029 -0.0860 -0.0992
   37phy    H01  991   0.628   1.209   0.382  0.3513 -0.8582  1.0311
   37phy    C19  992   0.875   1.135   0.191 -0.0126 -0.2924  0.0643
   37phy    C13  993   0.712   1.346   0.167  0.0460  0.5517  0.2687
   37phy     H3  994   0.626   1.384   0.228  0.6792  0.2740  1.3634
   37phy    O33  995   0.775   1.473   0.155  0.0168  0.0714  0.1254
   37phy    H1B  996   0.866   1.465   0.134 -0.0603 -0.1178 -0.1306
   37phy    C12  997   0.601   1.313   0.054 -0.2431  0.1652 -0.5451
   37phy    O11  998   0.651   1.300  -0.075  0.1642  0.0556  0.1138
   37phy    H1A  999   0.709   1.368  -0.100 -1.1721  0.9799 -0.6213
   38phy    C35 1000   0.325   1.303   1.327 -0.4271 -0.6635  0.2114
   38phy    C33 1001   0.466   1.256   1.336  0.0708  0.1201  0.2101
   38phy    C34 1002   0.517   1.244   1.192  0.0358  0.1784 -0.2917
   38phy    C32 1003   0.552   1.357   1.409 -0.0319 -0.1895 -0.3122
   38phy    C31 1004   0.591   1.296   1.544  0.3423  0.0696  0.5478
   38phy    C30 1005   0.697   1.376   1.624 -0.2306  0.1607  0.1330
   38phy    C28 1006   0.695   1.365   1.777 -0.2650  0.2208 -0.2059
   38phy    C29 1007   0.741   1.227   1.831 -0.8646 -0.2525 -0.1353
   38phy    C27 1008   0.768   1.484   1.837  0.0372  0.6395 -0.0225
   38phy    C26 1009   0.741   1.514   1.986 -0.1368  0.4198  0.3187
   38phy    C25 1010   0.795   1.646   2.038  0.1126 -0.3171 -0.4846
   38phy    C23 1011   0.785   1.669   2.195  0.2155 -0.1696  0.7319
   38phy    C24 1012   0.869   1.797   2.219  0.1193  0.1939  0.4167
   38phy    C22 1013   0.647   1.672   2.262  0.6152 -0.1164 -0.2986
   38phy    C21 1014   0.644   1.647   2.413  0.5975  0.0599  0.3925
   38phy    C20 1015   0.503   1.680   2.463  0.4152 -0.0835 -0.0859
   38phy    C18 1016   0.476   1.687   2.617 -0.4408 -0.1415 -0.1315
   38phy    O01 1017   0.581   1.739   2.699 -0.4945 -0.5957 -0.3587
   38phy    H01 1018   0.604   1.826   2.673  1.0110 -0.1026  2.3487
   38phy    C19 1019   0.367   1.798   2.612 -0.3156  0.5691  0.5334
   38phy    C13 1020   0.418   1.550   2.687 -0.2145 -0.2374  1.0846
   38phy     H3 1021   0.330   1.510   2.631 -1.4639 -0.3683  3.0129
   38phy    O33 1022   0.357   1.574   2.812  0.1155 -0.0236 -0.6858
   38phy    H1B 1023   0.394   1.649   2.855 -1.0017  0.0415  0.2363
   38phy    C12 1024   0.521   1.428   2.710 -0.2003 -0.8547 -1.1965
   38phy    O11 1025   0.455   1.313   2.757 -0.0736  0.0795 -0.0838
   38phy    H1A 1026   0.401   1.351   2.824 -0.0569  1.5017 -0.8372
   39phy    C35 1027   5.008   2.626   2.223 -0.4713  0.4189  0.0508
   39phy    C33 1028   5.097   2.526   2.149  1.1015 -0.3021  0.6665
   39phy    C34 1029   5.006   2.442   2.057  0.8344 -0.2254  0.2541
   39phy    C32 1030   5.201   2.600   2.055  0.0183  0.4690 -0.3412
   39phy    C31 1031   5.352   2.592   2.103 -0.3919 -0.6093 -0.0176
   39phy    C30 1032   5.438   2.690   2.018 -0.5690 -0.0162  0.1197
   39phy    C28 1033   5.584   2.681   2.074  0.2987 -0.1827  0.1998
   39phy    C29 1034   5.686   2.666   1.958 -0.1307 -0.2056  0.0730
   39phy    C27 1035   5.612   2.804   2.170 -0.3304 -0.2816  0.3550
   39phy    C26 1036   5.713   2.782   2.282  0.2902  0.1807  0.1929
   39phy    C25 1037   5.674   2.878   2.392  0.3070 -0.5264 -0.1428
   39phy    C23 1038   5.743   2.867   2.528 -0.6559  0.1836  0.0178
   39phy    C24 1039   5.876   2.951   2.536 -0.0378  0.8393  0.1674
   39phy    C22 1040   5.644   2.906   2.645  0.3027  0.7071  0.0907
   39phy    C21 1041   5.648   2.799   2.750 -0.3672  0.5665  0.2561
   39phy    C20 1042   5.551   2.828   2.870  0.1737 -0.6988  0.3484
   39phy    C18 1043   5.534   2.722   2.987  0.6130 -0.1480 -0.3954
   39phy    O01 1044   5.664   2.673   3.019 -0.2102  0.0580  0.4004
   39phy    H01 1045   5.709   2.624   2.952  0.8009  0.8359  0.4924
   39phy    C19 1046   5.505   2.819   3.106  0.3627 -0.1858 -0.0896
   39phy    C13 1047   5.424   2.603   2.950  0.0382 -0.2802 -0.7455
   39phy     H3 1048   5.429   2.587   2.839  1.5410  0.4181 -0.8091
   39phy    O33 1049   5.288   2.647   2.973 -0.5282 -0.4725  0.0087
   39phy    H1B 1050   5.289   2.714   3.039  0.6592  0.0757 -0.5492
   39phy    C12 1051   5.443   2.463   3.020 -0.1375 -0.1169 -0.0485
   39phy    O11 1052   5.383   2.350   2.960  0.0062 -0.6367 -0.0067
   39phy    H1A 1053   5.444   2.281   2.977  0.8554  0.2994  0.8402
   40phy    C35 1054   1.513   3.237   1.717  0.6504  0.0137 -0.5931
   40phy    C33 1055   1.645   3.233   1.788  0.2404  0.2177  0.1204
   40phy    C34 1056   1.681   3.087   1.812  0.8488 -0.2596 -0.5609
   40phy    C32 1057   1.756   3.320   1.721  0.2750  0.0789 -0.5248
   40phy    C31 1058   1.866   3.387   1.800 -0.1946  0.6189 -0.5705
   40phy    C30 1059   1.952   3.484   1.716 -0.3293  0.0440 -0.2616
   40phy    C28 1060   2.041   3.577   1.793 -0.6603 -0.1933 -0.4977
   40phy    C29 1061   2.184   3.576   1.745  0.2418  0.1497  0.1409
   40phy    C27 1062   1.977   3.715   1.808  0.4360 -0.1208 -0.4204
   40phy    C26 1063   2.025   3.789   1.933  0.2547 -0.2030 -0.5115
   40phy    C25 1064   1.959   3.929   1.948  0.1498  0.0297  0.3969
   40phy    C23 1065   1.985   3.983   2.092  0.6447  0.3807  0.0657
   40phy    C24 1066   2.116   4.065   2.103 -0.0743 -0.0516 -0.2447
   40phy    C22 1067   1.871   4.074   2.125  0.4634 -0.2423 -0.1366
   40phy    C21 1068   1.830   4.066   2.275  0.5597 -0.1376  0.5127
   40phy    C20 1069   1.729   4.179   2.310 -0.5262  0.7386  0.1854
   40phy    C18 1070   1.697   4.212   2.463 -0.1497  0.1363  0.5935
   40phy    O01 1071   1.810   4.211   2.547  0.0065 -0.0575  0.0265
   40phy    H01 1072   1.787   4.242   2.632  0.2106  1.5130 -0.4582
   40phy    C19 1073   1.673   4.361   2.439  0.0726  0.0702 -0.3288
   40phy    C13 1074   1.580   4.127   2.532  0.6524  0.4527 -0.0092
   40phy     H3 1075   1.487   4.135   2.470  0.2128  2.0675  0.8203
   40phy    O33 1076   1.536   4.192   2.654 -0.1031 -0.0922 -0.0063
   40phy    H1B 1077   1.489   4.270   2.632  0.3526  0.6338  1.4338
   40phy    C12 1078   1.601   3.971   2.569 -0.4117 -0.0890  0.1842
   40phy    O11 1079   1.691   3.954   2.676  0.0084  0.5095  0.3712
   40phy    H1A 1080   1.676   4.018   2.743  3.8155 -0.4734  2.5172
   41phy    C35 1081   0.062   1.517   1.775  0.2958  0.2582 -0.2694
   41phy    C33 1082   0.214   1.511   1.794  0.1984  0.0984 -0.3984
   41phy    C34 1083   0.261   1.375   1.753 -0.0063  0.5777 -0.8453
   41phy    C32 1084   0.278   1.616   1.702 -0.4770 -0.1744 -0.2936
   41phy    C31 1085   0.382   1.702   1.775  0.2810 -0.4151 -0.9061
   41phy    C30 1086   0.446   1.813   1.691 -0.6902  0.5079 -0.1786
   41phy    C28 1087   0.585   1.871   1.727 -0.3267  0.3146  0.1380
   41phy    C29 1088   0.683   1.886   1.612  0.0526 -0.9056 -0.0712
   41phy    C27 1089   0.571   2.005   1.801  0.2444 -0.5196  0.4859
   41phy    C26 1090   0.685   2.036   1.901  0.2655 -0.0310  0.2574
   41phy    C25 1091   0.677   2.178   1.952 -0.1865  0.0033 -0.2338
   41phy    C23 1092   0.783   2.218   2.057 -1.1497  0.3560 -0.2909
   41phy    C24 1093   0.886   2.303   1.986 -0.0332  0.6404  0.4966
   41phy    C22 1094   0.716   2.308   2.161 -0.1528 -0.2421  0.0962
   41phy    C21 1095   0.759   2.301   2.306  0.4831 -0.0351  0.4533
   41phy    C20 1096   0.642   2.362   2.390  0.2301 -0.3493 -0.0915
   41phy    C18 1097   0.640   2.349   2.547 -0.0792 -0.0066 -0.0902
   41phy    O01 1098   0.750   2.412   2.615 -0.1202 -0.4733  0.5455
   41phy    H01 1099   0.826   2.359   2.599 -1.0287 -1.1416 -2.0514
   41phy    C19 1100   0.529   2.450   2.575  0.1730  0.2811  0.0884
   41phy    C13 1101   0.615   2.208   2.624 -0.1038  0.0625 -0.6046
   41phy     H3 1102   0.524   2.158   2.584  0.0678 -0.5407 -0.2546
   41phy    O33 1103   0.575   2.230   2.758  0.0398 -0.1890 -0.3009
   41phy    H1B 1104   0.626   2.298   2.797  1.0672 -0.5363 -0.9918
   41phy    C12 1105   0.722   2.095   2.609  0.1100 -0.1853 -0.5123
   41phy    O11 1106   0.697   1.970   2.673 -0.4488  0.0690  0.1087
   41phy    H1A 1107   0.684   1.992   2.763  0.5739  2.2754 -0.2115
   42phy    C35 1108   4.737   0.639   1.539 -0.4720  0.4259  0.0760
   42phy    C33 1109   4.652   0.761   1.535  0.1911 -0.6943 -0.4892
   42phy    C34 1110   4.523   0.738   1.609 -0.0179 -0.1643 -0.2347
   42phy    C32 1111   4.739   0.877   1.575 -0.4893 -0.2412 -0.2162
   42phy    C31 1112   4.703   1.014   1.508 -0.3325  0.0661 -0.2152
   42phy    C30 1113   4.798   1.129   1.553 -0.3798  0.3226  0.2395
   42phy    C28 1114   4.767   1.268   1.496  0.6084  0.0274  0.0547
   42phy    C29 1115   4.716   1.346   1.611 -0.0389  0.3905 -0.3089
   42phy    C27 1116   4.884   1.337   1.437 -0.7196  0.0387 -0.5980
   42phy    C26 1117   4.897   1.323   1.281 -0.4605  0.2662  0.0463
   42phy    C25 1118   5.024   1.398   1.226 -0.5197 -0.0215 -0.3259
   42phy    C23 1119   5.021   1.390   1.071  0.0556 -0.2742  0.1181
   42phy    C24 1120   5.047   1.522   1.006  0.2493 -0.0084  0.1441
   42phy    C22 1121   5.113   1.286   1.011 -0.3419  0.3006 -0.3379
   42phy    C21 1122   5.033   1.179   0.937  0.4428  0.4849  0.6356
   42phy    C20 1123   5.122   1.067   0.887  0.6314  0.5613  0.5655
   42phy    C18 1124   5.064   0.957   0.788 -0.2028  0.2430 -0.0917
   42phy    O01 1125   4.938   0.892   0.828 -0.2568 -0.0349  0.5286
   42phy    H01 1126   4.935   0.889   0.922  1.4195  0.2522  0.6249
   42phy    C19 1127   5.169   0.844   0.788 -0.6838  0.5647  0.0342
   42phy    C13 1128   5.043   1.013   0.635 -0.4157 -0.0090  0.1719
   42phy     H3 1129   4.965   1.094   0.642  0.9901  1.2897  1.7852
   42phy    O33 1130   5.149   1.097   0.583  0.1989 -0.1719  0.0982
   42phy    H1B 1131   5.204   1.126   0.654 -0.0849  1.5082 -0.3316
   42phy    C12 1132   4.952   0.949   0.531  0.0319 -0.2138 -0.2773
   42phy    O11 1133   5.022   0.897   0.416 -0.0506  0.5420 -0.1613
   42phy    H1A 1134   5.111   0.875   0.438  0.4739  1.5236 -1.1702
   43phy    C35 1135   4.933   0.697   1.902  0.1401  0.3915 -0.7214
   43phy    C33 1136   5.051   0.611   1.863 -0.0676  0.3443  0.0741
   43phy    C34 1137   4.985   0.490   1.802 -0.0662  0.0355 -0.3335
   43phy    C32 1138   5.148   0.679   1.765 -0.0238 -0.4031  0.5248
   43phy    C31 1139   5.272   0.739   1.832  0.0436 -0.1281  0.5357
   43phy    C30 1140   5.350   0.821   1.732  0.2552  0.1793  0.0593
   43phy    C28 1141   5.480   0.875   1.794 -0.1507 -0.0371 -0.4876
   43phy    C29 1142   5.600   0.851   1.707 -0.2931  0.1785 -0.1120
   43phy    C27 1143   5.462   1.021   1.848  0.4360 -0.0267  0.1527
   43phy    C26 1144   5.528   1.036   1.985 -0.5473 -0.1469  0.2080
   43phy    C25 1145   5.499   1.171   2.050  0.1900 -0.0089  0.2628
   43phy    C23 1146   5.556   1.188   2.195 -0.6023 -0.2249  0.4923
   43phy    C24 1147   5.599   1.333   2.220  0.1233  0.3435  0.5749
   43phy    C22 1148   5.469   1.130   2.312 -0.0114 -0.5000  0.0499
   43phy    C21 1149   5.558   1.063   2.410 -0.1361 -0.4385 -0.2478
   43phy    C20 1150   5.484   1.025   2.534  0.0355  0.3868 -0.1646
   43phy    C18 1151   5.568   0.980   2.663  0.7502  0.3668  0.0971
   43phy    O01 1152   5.639   1.088   2.724  0.0285 -0.0426 -0.1801
   43phy    H01 1153   5.583   1.163   2.732 -1.7627 -1.3213 -0.1378
   43phy    C19 1154   5.454   0.969   2.765 -0.2396  0.9600  0.0594
   43phy    C13 1155   5.659   0.844   2.649 -0.1622  0.1591  0.1339
   43phy     H3 1156   5.607   0.767   2.588  0.8624  0.2219 -0.8685
   43phy    O33 1157   5.676   0.775   2.773  0.0829 -0.6397  0.1372
   43phy    H1B 1158   5.739   0.820   2.825 -0.3636  0.4843 -0.2634
   43phy    C12 1159   5.806   0.865   2.588  0.2262 -0.5640 -0.2230
   43phy    O11 1160   5.893   0.927   2.680  0.2075  0.0936 -0.0413
   43phy    H1A 1161   5.862   1.015   2.683 -0.7013 -0.1103 -2.0639
   44phy    C35 1162   1.166   2.142   0.547 -0.1451  0.0415 -0.4039
   44phy    C33 1163   1.174   1.993   0.528 -0.5301 -0.3097 -0.3697
   44phy    C34 1164   1.041   1.928   0.569 -0.2408  0.2290 -0.2296
   44phy    C32 1165   1.202   1.965   0.380 -0.4985 -0.0998 -0.2946
   44phy    C31 1166   1.319   1.879   0.343 -0.2110 -0.2721 -0.3666
   44phy    C30 1167   1.364   1.902   0.200 -0.3899  0.1968 -0.2186
   44phy    C28 1168   1.474   1.808   0.144 -0.2251 -0.0787  0.2135
   44phy    C29 1169   1.421   1.683   0.064  0.5641 -0.3595 -0.0060
   44phy    C27 1170   1.559   1.892   0.051 -0.7656 -0.7926 -0.0208
   44phy    C26 1171   1.699   1.862   0.004  0.5204  0.0175  0.0210
   44phy    C25 1172   1.744   1.937  -0.125  0.2969 -1.0700 -0.1662
   44phy    C23 1173   1.896   1.949  -0.152  0.4668  0.0065 -0.3809
   44phy    C24 1174   1.908   1.941  -0.304 -0.1145  0.3262  0.1356
   44phy    C22 1175   1.957   2.078  -0.100 -0.0000 -0.4626 -0.1273
   44phy    C21 1176   1.999   2.069   0.049 -0.3317 -0.0453 -0.0444
   44phy    C20 1177   2.051   2.210   0.081 -0.4897  0.3111 -0.3509
   44phy    C18 1178   2.016   2.268   0.226 -0.0869 -0.2683  0.0902
   44phy    O01 1179   1.878   2.242   0.262 -0.3550 -0.2893 -0.7949
   44phy    H01 1180   1.844   2.316   0.308  2.2760  3.1972 -3.8243
   44phy    C19 1181   2.038   2.416   0.195  0.1522  0.2831  0.0342
   44phy    C13 1182   2.108   2.215   0.345  0.4302  0.3561 -0.6935
   44phy     H3 1183   2.073   2.110   0.359 -0.9769  0.9448  0.4294
   44phy    O33 1184   2.246   2.186   0.328 -0.2014 -0.1221 -0.5883
   44phy    H1B 1185   2.298   2.256   0.362 -1.7636  0.3285  1.0341
   44phy    C12 1186   2.082   2.240   0.498  0.2447 -0.1714 -0.5926
   44phy    O11 1187   2.163   2.342   0.549  0.2805  0.0447 -0.1438
   44phy    H1A 1188   2.253   2.313   0.552  0.0053 -0.8806  2.3508
   45phy    C35 1189   1.235   2.331   1.372  0.1035 -0.1230 -0.0073
   45phy    C33 1190   1.349   2.369   1.461 -0.7965  0.1416  0.1074
   45phy    C34 1191   1.491   2.315   1.421 -0.0055  0.1962  0.6221
   45phy    C32 1192   1.330   2.517   1.499  0.7101  0.3883 -0.4478
   45phy    C31 1193   1.375   2.569   1.635 -0.1010 -0.7974 -0.2326
   45phy    C30 1194   1.291   2.693   1.674 -0.1890 -0.1942  0.9808
   45phy    C28 1195   1.318   2.751   1.814  0.0131 -0.1650  0.6517
   45phy    C29 1196   1.358   2.901   1.803  0.1486 -0.6293  0.1597
   45phy    C27 1197   1.208   2.712   1.909 -0.0352 -0.2222  0.1991
   45phy    C26 1198   1.237   2.693   2.063  0.0145  0.2652  0.3957
   45phy    C25 1199   1.112   2.644   2.137  0.3576  0.0289 -0.0288
   45phy    C23 1200   1.108   2.637   2.293  0.2490  0.2136  0.3641
   45phy    C24 1201   0.963   2.624   2.340 -0.0649 -0.7683  0.0540
   45phy    C22 1202   1.197   2.522   2.348 -0.6308  0.1357 -0.5381
   45phy    C21 1203   1.257   2.529   2.490  0.9460 -0.4728  0.6021
   45phy    C20 1204   1.350   2.420   2.531  0.2021  0.0317 -0.4087
   45phy    C18 1205   1.466   2.468   2.628  0.2172 -0.0929  0.4484
   45phy    O01 1206   1.411   2.551   2.739 -0.4538  0.0181  0.6965
   45phy    H01 1207   1.476   2.577   2.802 -0.2253  0.1392  0.4146
   45phy    C19 1208   1.504   2.336   2.698  0.3791 -0.1656 -0.3962
   45phy    C13 1209   1.595   2.538   2.559 -0.2945 -0.1840  0.8828
   45phy     H3 1210   1.622   2.482   2.465 -0.7875 -1.0086  1.2254
   45phy    O33 1211   1.719   2.526   2.630 -0.2156  0.1098 -0.2423
   45phy    H1B 1212   1.783   2.578   2.587 -1.9280  2.9137  0.3553
   45phy    C12 1213   1.573   2.693   2.528  0.0097  0.4216 -0.6420
   45phy    O11 1214   1.581   2.779   2.641 -0.1086  0.0706  0.2733
   45phy    H1A 1215   1.534   2.857   2.621  0.4208 -0.1185 -2.0972
   46phy    C35 1216   2.545   3.290   1.818 -0.3091  0.4781 -0.1956
   46phy    C33 1217   2.611   3.180   1.897  0.1614 -0.0002 -0.0559
   46phy    C34 1218   2.760   3.189   1.876 -0.2920  0.3385 -0.1109
   46phy    C32 1219   2.560   3.181   2.038  0.1681  0.2959 -0.3894
   46phy    C31 1220   2.455   3.069   2.056  0.0613  0.1662 -0.0346
   46phy    C30 1221   2.400   3.060   2.195 -0.1143  0.4021  0.4655
   46phy    C28 1222   2.248   3.034   2.200 -0.4024  0.3748 -0.1975
   46phy    C29 1223   2.205   2.887   2.181  0.1333  0.1811  0.1060
   46phy    C27 1224   2.212   3.078   2.342 -0.1143  0.2328 -1.1654
   46phy    C26 1225   2.073   3.123   2.376 -0.2008  0.1947  0.6696
   46phy    C25 1226   2.038   3.152   2.525  0.4392  0.3456 -1.0742
   46phy    C23 1227   1.883   3.162   2.539 -0.2488  0.2055  0.2473
   46phy    C24 1228   1.804   3.034   2.524 -0.2869  0.1567  0.2307
   46phy    C22 1229   1.850   3.219   2.678 -0.1609 -0.0685  0.1380
   46phy    C21 1230   1.732   3.315   2.700 -0.3436 -0.5136  0.6346
   46phy    C20 1231   1.731   3.344   2.851 -0.1569 -0.3356  0.0862
   46phy    C18 1232   1.634   3.445   2.915 -0.0658 -0.7092 -0.0828
   46phy    O01 1233   1.498   3.417   2.876 -0.6869 -0.2789  0.1125
   46phy    H01 1234   1.451   3.498   2.876 -0.4013 -0.1170 -0.3106
   46phy    C19 1235   1.637   3.407   3.068 -0.3659  0.5752  0.2743
   46phy    C13 1236   1.663   3.602   2.879  0.0127  0.3794 -0.1798
   46phy     H3 1237   1.685   3.610   2.769  1.8434 -0.1322  0.1150
   46phy    O33 1238   1.784   3.650   2.930 -0.4640  0.0307 -0.0564
   46phy    H1B 1239   1.839   3.592   2.979 -0.5559 -0.7931 -0.8873
   46phy    C12 1240   1.540   3.705   2.902 -0.0017  0.5784 -0.4175
   46phy    O11 1241   1.408   3.653   2.873 -0.2326 -0.0120 -0.5234
   46phy    H1A 1242   1.352   3.725   2.851  0.9586  0.9306 -0.6187
   47phy    C35 1243   0.882   2.415   1.518 -0.3240 -0.0871  0.2053
   47phy    C33 1244   0.811   2.522   1.595  0.1306 -0.5095  0.3025
   47phy    C34 1245   0.884   2.563   1.722 -0.0818  0.0285 -0.0346
   47phy    C32 1246   0.778   2.640   1.512 -0.1034 -0.2824  0.0174
   47phy    C31 1247   0.632   2.670   1.507 -0.2515  0.0005  0.1414
   47phy    C30 1248   0.586   2.794   1.424  0.3583  0.0675  0.4509
   47phy    C28 1249   0.437   2.823   1.426 -0.5302  0.0767 -0.0152
   47phy    C29 1250   0.414   2.913   1.546  0.5287 -0.3920  0.0629
   47phy    C27 1251   0.389   2.890   1.296  0.1760  0.3544  0.0362
   47phy    C26 1252   0.244   2.869   1.256  0.0425  0.1927 -0.3878
   47phy    C25 1253   0.210   2.934   1.124  0.3231  0.4330 -0.1628
   47phy    C23 1254   0.068   2.919   1.068  0.3894 -0.0189 -0.2088
   47phy    C24 1255  -0.037   3.010   1.144  0.0486 -0.2597  0.4135
   47phy    C22 1256   0.070   2.955   0.915  0.4855  0.1270 -0.4016
   47phy    C21 1257  -0.027   2.873   0.832 -0.1168 -0.2349  0.5131
   47phy    C20 1258   0.011   2.907   0.683  0.2660  0.2131 -0.3683
   47phy    C18 1259  -0.048   2.829   0.561 -0.3176  0.4540 -0.0157
   47phy    O01 1260  -0.019   2.689   0.582 -0.0755  0.5460  0.3524
   47phy    H01 1261   0.033   2.675   0.659  0.3559 -0.1192 -0.0450
   47phy    C19 1262   0.044   2.870   0.446  0.2353 -0.4888  0.2913
   47phy    C13 1263  -0.205   2.857   0.532 -0.3071 -0.0964  0.2648
   47phy     H3 1264  -0.251   2.833   0.632 -0.4982  0.1784  0.2443
   47phy    O33 1265  -0.253   2.990   0.521 -0.0294 -0.0453  0.1235
   47phy    H1B 1266  -0.184   3.049   0.546 -0.5645  0.6316  0.0267
   47phy    C12 1267  -0.302   2.754   0.465  0.0098 -0.1621  0.1169
   47phy    O11 1268  -0.255   2.622   0.442  0.0326  0.0186  0.1370
   47phy    H1A 1269  -0.200   2.606   0.516  1.0513  1.3851 -0.2689
   48phy    C35 1270   1.539   3.201   2.314  0.0986 -0.0506 -0.0665
   48phy    C33 1271   1.512   3.080   2.231 -0.6808  0.6482  0.7437
   48phy    C34 1272   1.420   3.133   2.121 -0.8769 -0.7734  0.1575
   48phy    C32 1273   1.642   3.010   2.180 -0.6621  0.0577  0.2273
   48phy    C31 1274   1.624   2.856   2.154 -0.6539 -0.5455 -0.6209
   48phy    C30 1275   1.752   2.815   2.084  0.8848 -1.0208 -0.0471
   48phy    C28 1276   1.753   2.676   2.026  0.3456 -0.1195  0.0842
   48phy    C29 1277   1.682   2.666   1.890 -0.2493  0.0711  0.3638
   48phy    C27 1278   1.896   2.632   1.999 -0.2565  0.0222 -0.4341
   48phy    C26 1279   1.923   2.491   2.056 -0.3470  0.3555  0.5373
   48phy    C25 1280   2.047   2.437   1.988 -0.2201  0.1170 -0.0933
   48phy    C23 1281   2.104   2.303   2.040 -0.6799  0.3585 -0.4104
   48phy    C24 1282   2.156   2.226   1.917  0.1724 -0.1185  0.2728
   48phy    C22 1283   2.223   2.308   2.133 -0.1236  0.4579 -0.2889
   48phy    C21 1284   2.189   2.303   2.280  0.2321  0.3587  0.2005
   48phy    C20 1285   2.298   2.365   2.370 -0.0107  0.3655 -0.0278
   48phy    C18 1286   2.260   2.423   2.508 -0.1348 -0.4985 -0.6495
   48phy    O01 1287   2.167   2.335   2.577 -0.0140  0.2143  0.0277
   48phy    H01 1288   2.207   2.251   2.585  0.4555  0.4675  0.3551
   48phy    C19 1289   2.393   2.421   2.593  0.4475  0.1211  0.2249
   48phy    C13 1290   2.201   2.574   2.510  0.9864  0.3343  0.4440
   48phy     H3 1291   2.270   2.641   2.453  0.6493 -0.3964 -0.8594
   48phy    O33 1292   2.199   2.636   2.637  0.0757  0.5300 -0.1997
   48phy    H1B 1293   2.132   2.593   2.685 -0.2666  2.1323  0.8129
   48phy    C12 1294   2.055   2.591   2.449 -0.5640 -0.1001  0.1253
   48phy    O11 1295   1.950   2.526   2.519  0.1475 -0.3558  0.6435
   48phy    H1A 1296   1.991   2.445   2.542 -0.2876 -1.0740 -0.9588
   49phy    C35 1297   1.045   1.856   1.853 -0.0340 -0.2555  0.0299
   49phy    C33 1298   1.126   1.935   1.754  0.0780 -0.0320 -0.2186
   49phy    C34 1299   1.025   1.966   1.639 -0.1119 -0.0135  0.0030
   49phy    C32 1300   1.186   2.071   1.805  0.3043  0.1985 -0.0212
   49phy    C31 1301   1.336   2.070   1.848 -0.1994 -0.0126  0.1585
   49phy    C30 1302   1.395   2.203   1.895 -0.9682 -0.5427  0.4958
   49phy    C28 1303   1.551   2.204   1.926  0.6236 -0.2259  0.1239
   49phy    C29 1304   1.624   2.285   1.818  0.2681  0.1282 -0.4779
   49phy    C27 1305   1.583   2.255   2.065 -0.1615  0.8091  0.2000
   49phy    C26 1306   1.670   2.156   2.138 -0.1865 -0.1011  0.4549
   49phy    C25 1307   1.715   2.211   2.275 -0.3824  0.3534  0.5800
   49phy    C23 1308   1.776   2.111   2.370 -0.6036  0.4742 -0.6605
   49phy    C24 1309   1.900   2.174   2.439 -0.0613  0.1141 -0.6691
   49phy    C22 1310   1.668   2.051   2.465  0.5769 -0.3583  0.0619
   49phy    C21 1311   1.703   1.910   2.516  0.3469  0.1671  0.1221
   49phy    C20 1312   1.589   1.858   2.609 -0.2814 -0.0857 -0.0292
   49phy    C18 1313   1.589   1.714   2.665  0.0532  0.4796 -0.1272
   49phy    O01 1314   1.721   1.686   2.725 -0.0718  0.2511 -0.1975
   49phy    H01 1315   1.705   1.619   2.788 -0.7596 -0.7883 -1.4377
   49phy    C19 1316   1.490   1.726   2.779 -0.0455 -0.0682 -0.4246
   49phy    C13 1317   1.550   1.590   2.561  0.0046 -0.2655  0.3703
   49phy     H3 1318   1.453   1.613   2.510 -0.3140 -0.6345  0.8082
   49phy    O33 1319   1.512   1.470   2.633 -0.2418 -0.1590  0.1189
   49phy    H1B 1320   1.510   1.394   2.578  0.5425 -1.5956  1.9632
   49phy    C12 1321   1.657   1.555   2.451 -0.3354  0.4316 -0.0027
   49phy    O11 1322   1.775   1.489   2.491  0.3790  0.4484 -0.1514
   49phy    H1A 1323   1.834   1.551   2.529 -0.5739  1.3208 -0.0738
   50phy    C35 1324   0.624   1.751   0.413 -0.4461 -0.2044  0.1181
   50phy    C33 1325   0.550   1.869   0.477  0.8602  0.1801 -0.2985
   50phy    C34 1326   0.417   1.814   0.538 -0.7258 -0.1224 -0.1481
   50phy    C32 1327   0.632   1.943   0.577  0.0159 -0.2090 -0.5368
   50phy    C31 1328   0.595   2.088   0.593  0.6231  0.3116 -0.1537
   50phy    C30 1329   0.697   2.160   0.685  0.5050  0.0460  0.0321
   50phy    C28 1330   0.665   2.308   0.713 -0.3170  0.4858 -0.1749
   50phy    C29 1331   0.590   2.326   0.845  0.1093 -0.5761  0.4911
   50phy    C27 1332   0.797   2.386   0.719  0.6044  0.2409 -0.1350
   50phy    C26 1333   0.796   2.521   0.630  0.0929 -0.2619  0.1545
   50phy    C25 1334   0.936   2.586   0.605  0.4484  0.1393  0.1696
   50phy    C23 1335   0.952   2.699   0.499  0.2685  0.1157 -0.5367
   50phy    C24 1336   0.958   2.832   0.570 -0.0213  0.6554  0.3959
   50phy    C22 1337   1.081   2.678   0.419  0.3221  0.4769  0.4400
   50phy    C21 1338   1.058   2.646   0.272 -0.4689 -0.3771  0.6393
   50phy    C20 1339   1.192   2.641   0.186  0.4910 -0.2172 -0.2260
   50phy    C18 1340   1.189   2.602   0.032  0.7184  0.7151  0.2230
   50phy    O01 1341   1.132   2.466   0.020  0.3552  0.0457  0.2027
   50phy    H01 1342   1.042   2.473   0.045  0.1635  0.9783 -0.6683
   50phy    C19 1343   1.335   2.588  -0.017 -0.1985 -0.0175  0.5995
   50phy    C13 1344   1.105   2.713  -0.057 -0.3259  0.1508  0.0781
   50phy     H3 1345   1.009   2.723  -0.001 -0.2486 -0.6105  0.3544
   50phy    O33 1346   1.147   2.852  -0.047 -0.2583  0.0161  0.2434
   50phy    H1B 1347   1.199   2.882  -0.120 -0.5072  0.3871  0.2168
   50phy    C12 1348   1.021   2.698  -0.195 -0.1652 -0.1441 -0.3660
   50phy    O11 1349   0.985   2.575  -0.242 -0.0253 -0.1126  0.6662
   50phy    H1A 1350   1.055   2.513  -0.235 -0.3727 -0.5190  0.5714
   51phy    C35 1351   2.064   1.949   1.702  0.4828 -0.2393  0.0585
   51phy    C33 1352   1.928   1.881   1.678  0.0532 -0.1894 -0.3219
   51phy    C34 1353   1.868   1.853   1.816  0.0281 -0.2940  0.1216
   51phy    C32 1354   1.841   1.958   1.584 -0.5079 -0.4917  0.1243
   51phy    C31 1355   1.772   1.879   1.476 -0.2506  0.1480  0.4336
   51phy    C30 1356   1.698   1.974   1.383  0.1112  0.4752  0.1768
   51phy    C28 1357   1.607   1.897   1.281 -0.4164 -0.2259  0.2468
   51phy    C29 1358   1.472   1.849   1.345 -0.0823  0.0694 -0.2732
   51phy    C27 1359   1.567   1.994   1.168 -0.2037 -0.4652  0.0388
   51phy    C26 1360   1.611   1.951   1.030 -0.1436  0.3165  0.0711
   51phy    C25 1361   1.563   2.048   0.920 -0.1174 -0.6652 -0.2218
   51phy    C23 1362   1.597   2.039   0.775 -0.3998  0.0253 -0.3122
   51phy    C24 1363   1.548   1.915   0.704  0.0696  0.1321 -0.1452
   51phy    C22 1364   1.538   2.169   0.705 -0.2008 -0.5319  0.2050
   51phy    C21 1365   1.617   2.216   0.579 -0.6955 -0.4489 -0.3123
   51phy    C20 1366   1.566   2.357   0.537  0.1760  0.4764  0.1967
   51phy    C18 1367   1.585   2.404   0.385 -0.2553  0.2372  0.3354
   51phy    O01 1368   1.727   2.425   0.375  0.0622  0.7064  0.1011
   51phy    H01 1369   1.753   2.511   0.405 -0.0257  1.6042 -2.2148
   51phy    C19 1370   1.524   2.543   0.380  0.2764  0.0488 -0.1336
   51phy    C13 1371   1.518   2.307   0.273  0.0787  0.0867  0.2075
   51phy     H3 1372   1.572   2.211   0.293  0.4513  0.6856  2.3913
   51phy    O33 1373   1.381   2.260   0.292 -0.2368 -0.1558 -0.3453
   51phy    H1B 1374   1.362   2.250   0.383  0.4395  0.5759 -0.1083
   51phy    C12 1375   1.562   2.291   0.119  0.5569  0.4952  0.1704
   51phy    O11 1376   1.692   2.332   0.092 -0.2208 -0.1408 -0.6303
   51phy    H1A 1377   1.746   2.278   0.145 -1.4564  0.9872  1.9823
   52phy    C35 1378   1.272   1.027   0.564  0.3599  0.3955 -0.0457
   52phy    C33 1379   1.329   0.964   0.689 -0.3288 -0.0206  0.1399
   52phy    C34 1380   1.231   0.877   0.758 -0.0748 -0.0876 -0.6406
   52phy    C32 1381   1.471   0.906   0.669  0.3581  0.3396  0.0902
   52phy    C31 1382   1.565   0.938   0.783  0.0295 -0.3290  0.0206
   52phy    C30 1383   1.701   0.877   0.752 -0.3189 -0.4049  0.1789
   52phy    C28 1384   1.815   0.929   0.842 -0.0559  0.6266 -0.3855
   52phy    C29 1385   1.873   0.806   0.918  0.2582 -0.3784  0.0162
   52phy    C27 1386   1.928   0.975   0.749  0.1106 -0.3792  0.7698
   52phy    C26 1387   1.921   1.125   0.710 -0.1746 -0.3776  0.1813
   52phy    C25 1388   1.992   1.142   0.574 -0.0234 -0.3885  0.2468
   52phy    C23 1389   2.016   1.283   0.507  0.5239  0.6495  0.0159
   52phy    C24 1390   2.121   1.374   0.563 -0.3517 -0.5632 -0.3483
   52phy    C22 1391   2.057   1.248   0.358  0.1720 -0.1136 -0.4629
   52phy    C21 1392   1.940   1.262   0.262  0.1190 -0.0516 -0.5608
   52phy    C20 1393   1.960   1.211   0.117  0.0683  0.3561  0.1118
   52phy    C18 1394   1.852   1.229  -0.001  0.6022  0.4377  0.0071
   52phy    O01 1395   1.725   1.186   0.053 -0.3154 -0.4005 -0.3260
   52phy    H01 1396   1.740   1.116   0.113 -0.6637  0.8491  1.2932
   52phy    C19 1397   1.903   1.132  -0.107  0.0133  0.3290 -0.3601
   52phy    C13 1398   1.847   1.386  -0.042 -0.5908  0.0682  0.2684
   52phy     H3 1399   1.825   1.441   0.053 -1.0432  1.3224 -0.5309
   52phy    O33 1400   1.975   1.450  -0.071  0.3337 -0.2579  0.7574
   52phy    H1B 1401   2.002   1.432  -0.159  1.0213 -0.0804  0.9321
   52phy    C12 1402   1.734   1.462  -0.114 -0.1533 -0.0833  0.2201
   52phy    O11 1403   1.734   1.498  -0.248 -0.2629  0.0762  0.1875
   52phy    H1A 1404   1.724   1.418  -0.297  0.6696 -1.1475  1.8551
   53phy    C35 1405   0.714   3.824   0.952 -0.0915  0.8969 -0.2020
   53phy    C33 1406   0.829   3.725   0.961  0.8098 -0.1649  0.4108
   53phy    C34 1407   0.874   3.704   1.108  0.0429 -0.0756  0.0210
   53phy    C32 1408   0.800   3.592   0.879 -0.0071 -0.1265  0.3311
   53phy    C31 1409   0.924   3.517   0.831 -0.2115 -0.2485  0.3864
   53phy    C30 1410   0.868   3.398   0.749 -0.1284  0.2108  0.1164
   53phy    C28 1411   0.968   3.335   0.649  0.2549 -0.4244  0.1266
   53phy    C29 1412   0.920   3.191   0.628  0.5479  0.1087  0.7372
   53phy    C27 1413   0.976   3.410   0.507 -0.0402 -0.0669 -0.2147
   53phy    C26 1414   1.124   3.415   0.464 -0.0245  0.2345  0.5297
   53phy    C25 1415   1.144   3.498   0.340  0.0467  0.1742 -0.1691
   53phy    C23 1416   1.293   3.514   0.302 -0.0687 -0.0282 -0.5979
   53phy    C24 1417   1.314   3.456   0.158 -0.0264  0.2338  0.4341
   53phy    C22 1418   1.366   3.647   0.325 -0.1446 -0.1060  0.5972
   53phy    C21 1419   1.518   3.644   0.321  0.4077  0.3698 -0.2189
   53phy    C20 1420   1.575   3.784   0.359  0.1050  0.1057  0.3637
   53phy    C18 1421   1.720   3.825   0.307 -0.6497  0.4348  0.0610
   53phy    O01 1422   1.815   3.720   0.350 -0.0211  0.0211 -0.3798
   53phy    H01 1423   1.807   3.695   0.440 -1.9365 -1.1087 -0.7969
   53phy    C19 1424   1.752   3.955   0.380 -0.0783 -0.2060 -0.0807
   53phy    C13 1425   1.727   3.831   0.145 -0.2123 -0.4810  0.0753
   53phy     H3 1426   1.707   3.724   0.118 -2.0559 -0.6792  1.9571
   53phy    O33 1427   1.616   3.885   0.070  0.1339  0.1787  0.0449
   53phy    H1B 1428   1.624   3.979   0.069 -0.0244  0.1912 -0.0188
   53phy    C12 1429   1.862   3.841   0.063 -0.2520  0.3867 -0.5952
   53phy    O11 1430   1.897   3.973   0.016  0.5570  0.4804  0.3511
   53phy    H1A 1431   1.983   3.962  -0.020 -0.0451 -0.1898 -0.9700
   54phy    C35 1432   3.573   2.576   0.671 -0.2634 -0.5167 -0.4715
   54phy    C33 1433   3.563   2.580   0.830 -0.2687 -0.0844  0.0105
   54phy    C34 1434   3.699   2.563   0.891  0.0396 -0.3553  0.0844
   54phy    C32 1435   3.495   2.706   0.886  0.2079  0.1789 -0.0422
   54phy    C31 1436   3.434   2.704   1.029 -0.3882 -0.3945  0.2878
   54phy    C30 1437   3.357   2.831   1.055  0.5861  0.7734 -0.5040
   54phy    C28 1438   3.260   2.836   1.175 -0.4531  0.0066 -0.0311
   54phy    C29 1439   3.329   2.911   1.292 -0.2240  0.3464  0.4250
   54phy    C27 1440   3.140   2.918   1.140  0.2153 -0.0413  0.2572
   54phy    C26 1441   3.032   2.844   1.054  0.9059 -0.5432 -0.5342
   54phy    C25 1442   2.938   2.930   0.979 -0.0812 -0.9315  0.0076
   54phy    C23 1443   2.814   2.880   0.897 -0.4204  0.0103 -0.0239
   54phy    C24 1444   2.697   2.823   0.968 -0.3739 -0.0194 -0.1976
   54phy    C22 1445   2.765   3.001   0.814  0.4273  0.3547 -0.3228
   54phy    C21 1446   2.761   2.976   0.660 -0.1302  0.2020 -0.2726
   54phy    C20 1447   2.693   3.085   0.588  0.0768 -0.2890 -0.2011
   54phy    C18 1448   2.694   3.121   0.438 -0.6204 -0.0583  0.2466
   54phy    O01 1449   2.823   3.184   0.414 -0.0886  0.0496 -0.0240
   54phy    H01 1450   2.811   3.248   0.346 -1.3489  1.4353  1.4113
   54phy    C19 1451   2.579   3.220   0.429 -0.3982  0.3060 -0.0330
   54phy    C13 1452   2.686   2.993   0.340 -0.2132 -0.1652 -0.6896
   54phy     H3 1453   2.772   2.929   0.373  0.3521  0.7420 -0.3332
   54phy    O33 1454   2.581   2.899   0.363 -0.5318 -1.2144  0.1353
   54phy    H1B 1455   2.610   2.820   0.403  0.4157 -0.1438  1.6476
   54phy    C12 1456   2.741   2.987   0.194 -0.1591  0.0001 -0.3123
   54phy    O11 1457   2.647   2.995   0.088  0.0321  0.0954  0.2549
   54phy    H1A 1458   2.694   2.972   0.010  1.6490 -1.9156  1.7041
   55phy    C35 1459   0.605   4.282   1.775 -0.3300 -0.6213 -0.5614
   55phy    C33 1460   0.493   4.188   1.822  0.1037 -0.2528 -0.3749
   55phy    C34 1461   0.480   4.203   1.970 -0.0564  0.3576  0.0398
   55phy    C32 1462   0.350   4.219   1.764 -0.3195  0.2800  0.2956
   55phy    C31 1463   0.313   4.160   1.623 -0.3341  0.2378  0.2924
   55phy    C30 1464   0.170   4.188   1.582  0.6108 -0.2085  0.2690
   55phy    C28 1465   0.115   4.115   1.458  0.4044  0.5694 -0.6057
   55phy    C29 1466   0.052   3.970   1.493  0.2464 -0.0947 -0.1721
   55phy    C27 1467   0.005   4.205   1.397  0.0587 -0.2824 -0.5896
   55phy    C26 1468  -0.022   4.181   1.250  0.5152  0.0346  0.0987
   55phy    C25 1469  -0.130   4.271   1.195  0.2617 -0.0055  0.0911
   55phy    C23 1470  -0.156   4.247   1.047 -0.3922  0.2010 -0.1177
   55phy    C24 1471  -0.295   4.186   1.028  0.1385 -0.8421  0.5591
   55phy    C22 1472  -0.137   4.377   0.967 -0.5822  0.1554  0.6779
   55phy    C21 1473  -0.127   4.366   0.816  0.1197 -0.0809 -0.2085
   55phy    C20 1474  -0.127   4.503   0.740 -0.0958  0.0764 -0.4401
   55phy    C18 1475  -0.101   4.506   0.588 -0.5332  0.2491  0.3125
   55phy    O01 1476   0.035   4.461   0.565  0.1715  0.2754  0.3385
   55phy    H01 1477   0.080   4.508   0.497  2.5727 -1.5039  0.5518
   55phy    C19 1478  -0.104   4.657   0.550 -0.0244  0.0883  0.2233
   55phy    C13 1479  -0.201   4.409   0.500  0.2230 -0.2180  0.3850
   55phy     H3 1480  -0.177   4.307   0.541  4.2607  0.4434  0.0741
   55phy    O33 1481  -0.338   4.417   0.525 -0.3380 -0.1991 -0.0758
   55phy    H1B 1482  -0.385   4.379   0.453 -1.0508  1.2435 -0.4108
   55phy    C12 1483  -0.168   4.361   0.354 -0.0519  0.0761 -0.1267
   55phy    O11 1484  -0.250   4.421   0.256  0.1973 -0.0304 -0.0391
   55phy    H1A 1485  -0.280   4.500   0.296 -0.8061 -1.1999  1.6788
   56phy    C35 1486   3.422   2.990   2.555 -0.0195 -0.0927 -0.0959
   56phy    C33 1487   3.448   3.068   2.424  0.3828  0.4917 -0.3706
   56phy    C34 1488   3.592   3.094   2.421  0.2131  0.2961  0.1608
   56phy    C32 1489   3.411   2.993   2.295  0.1534 -0.1507  0.4809
   56phy    C31 1490   3.268   3.014   2.247  0.2932  0.0229  0.1280
   56phy    C30 1491   3.224   2.939   2.122 -0.2472  0.6332  0.0421
   56phy    C28 1492   3.077   2.945   2.085 -0.4374 -0.1040 -0.4884
   56phy    C29 1493   3.070   2.967   1.932 -0.3921  0.2009 -0.0964
   56phy    C27 1494   3.005   2.816   2.128  0.5403 -0.2764  0.1409
   56phy    C26 1495   2.859   2.823   2.159 -0.2636  0.5490  0.6656
   56phy    C25 1496   2.791   2.702   2.220 -0.3679 -0.7622 -1.1766
   56phy    C23 1497   2.646   2.719   2.275 -0.1528 -0.0756 -0.6630
   56phy    C24 1498   2.548   2.609   2.219  0.4904  0.5192 -0.0981
   56phy    C22 1499   2.650   2.720   2.424 -0.0931 -0.0616  0.0625
   56phy    C21 1500   2.543   2.807   2.495  0.3224 -0.1989 -0.2565
   56phy    C20 1501   2.531   2.790   2.647  0.2562 -0.2595 -0.6671
   56phy    C18 1502   2.427   2.881   2.723  0.3221  0.2651  0.3043
   56phy    O01 1503   2.294   2.858   2.671  0.2868 -0.1247 -0.2672
   56phy    H01 1504   2.280   2.768   2.647  1.2804 -0.5430  0.5833
   56phy    C19 1505   2.414   2.805   2.859  0.0289  0.1623  0.0302
   56phy    C13 1506   2.463   3.037   2.718 -0.7056  0.2510  0.1573
   56phy     H3 1507   2.471   3.068   2.610  2.4099  1.3339  0.5735
   56phy    O33 1508   2.602   3.056   2.758 -0.1868 -0.0145  0.2788
   56phy    H1B 1509   2.630   2.995   2.824  2.3480  1.4601  0.7287
   56phy    C12 1510   2.374   3.150   2.792 -0.0097  0.2801 -0.2632
   56phy    O11 1511   2.376   3.279   2.734  0.4915 -0.7031  0.3595
   56phy    H1A 1512   2.296   3.326   2.747  0.8710 -0.2776  1.3023
   57phy    C35 1513   1.311   3.291   1.020 -0.2976  0.4806  0.0854
   57phy    C33 1514   1.277   3.278   1.176  0.0491 -0.0521  0.2755
   57phy    C34 1515   1.394   3.332   1.257 -0.0313  0.6254 -0.5466
   57phy    C32 1516   1.138   3.335   1.211  0.2298 -0.1691 -0.6332
   57phy    C31 1517   1.011   3.253   1.172  0.0334 -1.0333 -0.3768
   57phy    C30 1518   0.885   3.326   1.219 -0.0295  0.1852 -0.4997
   57phy    C28 1519   0.753   3.244   1.206 -0.1664 -0.0704 -0.0386
   57phy    C29 1520   0.724   3.152   1.328  0.0276 -0.1212 -0.0934
   57phy    C27 1521   0.639   3.338   1.177 -0.2747 -0.6067  0.1385
   57phy    C26 1522   0.537   3.279   1.068  0.0850 -0.1817  0.1993
   57phy    C25 1523   0.434   3.392   1.036 -0.0402  0.4777 -0.1075
   57phy    C23 1524   0.328   3.360   0.928  0.4267  0.4150  0.3667
   57phy    C24 1525   0.195   3.372   1.004 -0.2589 -0.2348 -0.4499
   57phy    C22 1526   0.335   3.463   0.813  0.2123 -0.1999  0.0643
   57phy    C21 1527   0.440   3.454   0.703  0.5958  0.0946  0.1124
   57phy    C20 1528   0.437   3.574   0.606 -0.3529  0.3205  0.4010
   57phy    C18 1529   0.536   3.591   0.490  0.2791 -0.3448  0.1666
   57phy    O01 1530   0.673   3.562   0.524  0.5032 -0.2090 -0.3342
   57phy    H01 1531   0.680   3.551   0.617 -0.6040  0.5233 -0.1453
   57phy    C19 1532   0.536   3.745   0.464  0.0706 -0.1284 -0.3623
   57phy    C13 1533   0.498   3.503   0.354 -0.0042  0.0377  0.4020
   57phy     H3 1534   0.496   3.397   0.389 -0.8074 -0.1423 -0.1721
   57phy    O33 1535   0.365   3.505   0.302 -0.1185  0.1986 -0.2594
   57phy    H1B 1536   0.323   3.588   0.318  0.4766  0.6461 -0.9062
   57phy    C12 1537   0.599   3.454   0.244 -0.4939  0.4983  0.0925
   57phy    O11 1538   0.737   3.445   0.274  0.0470  0.0475 -0.1763
   57phy    H1A 1539   0.739   3.476   0.363 -1.0637  0.3848 -0.2637
   58phy    C35 1540   0.889   2.980   1.697 -0.1049 -0.2987 -0.2950
   58phy    C33 1541   1.011   3.072   1.672 -0.2517 -0.3060 -0.0192
   58phy    C34 1542   1.034   3.092   1.525 -0.1085 -0.2478 -0.2484
   58phy    C32 1543   0.979   3.202   1.752 -0.1534  0.2173 -0.1480
   58phy    C31 1544   1.094   3.295   1.800 -0.4657  0.7157 -0.5487
   58phy    C30 1545   1.034   3.417   1.869  0.1154 -0.4768  0.2437
   58phy    C28 1546   1.142   3.508   1.941  0.9105 -0.3043 -0.0806
   58phy    C29 1547   1.189   3.627   1.858 -0.0197 -0.2269  0.3824
   58phy    C27 1548   1.078   3.551   2.072 -0.1015  0.3737  0.0334
   58phy    C26 1549   1.179   3.552   2.183 -0.5012  0.8559 -0.2699
   58phy    C25 1550   1.126   3.574   2.323 -0.1239  0.0064  0.6428
   58phy    C23 1551   1.227   3.548   2.435  0.4211  0.4029  0.4320
   58phy    C24 1552   1.299   3.675   2.468  0.1734 -0.3205  0.1509
   58phy    C22 1553   1.161   3.482   2.559  0.5095 -0.0801 -0.1625
   58phy    C21 1554   1.250   3.364   2.603 -0.0188  0.2108 -0.2904
   58phy    C20 1555   1.201   3.306   2.736  0.2964 -0.6042  0.1319
   58phy    C18 1556   1.280   3.189   2.811 -0.8653  0.4128  0.2537
   58phy    O01 1557   1.422   3.204   2.793 -0.1011  0.2414 -0.1815
   58phy    H01 1558   1.448   3.290   2.819  1.3584 -0.1498 -0.2769
   58phy    C19 1559   1.251   3.208   2.959  0.1967  0.5080 -0.4451
   58phy    C13 1560   1.230   3.039   2.759 -0.0147  0.2072 -0.1158
   58phy     H3 1561   1.118   3.037   2.758 -0.0845  2.5294 -0.5997
   58phy    O33 1562   1.265   2.932   2.848 -0.2074  0.1782  0.0958
   58phy    H1B 1563   1.359   2.923   2.848 -0.2555 -0.3418 -0.6952
   58phy    C12 1564   1.283   2.986   2.620  0.2182 -0.1118  0.0253
   58phy    O11 1565   1.418   2.999   2.616 -0.4146  0.3712  1.0498
   58phy    H1A 1566   1.440   3.084   2.650  1.0300  0.4610 -0.0134
   59phy    C35 1567   1.288   2.307   0.960 -0.6163 -0.0352 -0.1798
   59phy    C33 1568   1.233   2.437   0.905  0.2571  0.1350 -0.3547
   59phy    C34 1569   1.102   2.470   0.976 -0.1232  0.2889 -0.7536
   59phy    C32 1570   1.346   2.539   0.908 -0.3486 -0.8952 -0.3507
   59phy    C31 1571   1.329   2.647   0.805  0.4116  0.3909 -0.4199
   59phy    C30 1572   1.429   2.757   0.816 -0.4623 -0.3554 -0.4939
   59phy    C28 1573   1.383   2.881   0.732 -0.4308 -0.6519  0.0502
   59phy    C29 1574   1.386   3.000   0.831  0.5822  0.0424  0.9282
   59phy    C27 1575   1.471   2.920   0.616  0.0255  0.0537  0.9178
   59phy    C26 1576   1.412   2.908   0.475  0.3592 -0.5237 -0.2114
   59phy    C25 1577   1.475   3.011   0.378 -0.4697  0.5317 -0.2451
   59phy    C23 1578   1.487   2.968   0.232  0.0530 -0.0742 -0.3483
   59phy    C24 1579   1.389   3.025   0.139  0.0397 -0.5275  0.0708
   59phy    C22 1580   1.629   3.003   0.193  0.2880 -0.0809 -0.1767
   59phy    C21 1581   1.703   2.888   0.124 -0.2512 -0.3249  0.5292
   59phy    C20 1582   1.852   2.937   0.097 -0.3181  0.1147  0.0003
   59phy    C18 1583   1.941   2.858  -0.009 -0.3870 -0.1185 -0.0542
   59phy    O01 1584   1.956   2.719   0.027 -0.7867 -0.4102 -0.4153
   59phy    H01 1585   1.877   2.674   0.004 -0.9470 -0.6259  0.5076
   59phy    C19 1586   2.078   2.918   0.021 -0.1338 -0.0319  0.0014
   59phy    C13 1587   1.901   2.875  -0.164  0.1882  0.3570 -0.1217
   59phy     H3 1588   1.811   2.808  -0.173  0.1935  0.2654  0.4610
   59phy    O33 1589   1.832   2.995  -0.196 -0.3259 -0.0691  0.0695
   59phy    H1B 1590   1.891   3.047  -0.247  1.1324 -0.9045  0.8550
   59phy    C12 1591   1.957   2.796  -0.293 -0.4642  0.2865 -0.2233
   59phy    O11 1592   2.034   2.885  -0.376 -0.1044  0.1183 -0.0047
   59phy    H1A 1593   2.118   2.848  -0.397  0.5001  0.6041  1.4314
   60phy    C35 1594   0.074   0.448   1.217 -0.2857  0.7974 -0.4127
   60phy    C33 1595  -0.010   0.337   1.279 -0.3704 -0.0693  0.6519
   60phy    C34 1596  -0.060   0.388   1.410  0.1448  0.4635  0.1023
   60phy    C32 1597  -0.119   0.286   1.183  0.5519 -0.2690 -0.1419
   60phy    C31 1598  -0.079   0.180   1.088 -0.2426  0.4454 -0.0081
   60phy    C30 1599  -0.199   0.122   1.010  0.2320  0.5077  0.4946
   60phy    C28 1600  -0.170   0.014   0.901 -0.0879  0.1257  0.1429
   60phy    C29 1601  -0.292  -0.069   0.867 -0.3449 -0.3181 -0.7501
   60phy    C27 1602  -0.109   0.080   0.769  0.0853  0.0170 -0.0056
   60phy    C26 1603  -0.007  -0.001   0.685  0.2762  0.2204  0.0056
   60phy    C25 1604   0.024   0.078   0.557 -0.1190  0.0887 -0.0641
   60phy    C23 1605   0.139   0.024   0.463  0.2466 -0.7986  0.4307
   60phy    C24 1606   0.083  -0.030   0.332  0.0301 -0.3290 -0.5078
   60phy    C22 1607   0.247   0.132   0.460 -0.2441 -0.2685  0.2604
   60phy    C21 1608   0.395   0.084   0.481  0.2896 -0.2046  0.2333
   60phy    C20 1609   0.488   0.198   0.527 -0.1614 -0.1110  0.5090
   60phy    C18 1610   0.640   0.183   0.501 -0.4609 -0.6786  0.2357
   60phy    O01 1611   0.684   0.060   0.564 -0.3264 -0.1078 -0.1553
   60phy    H01 1612   0.768   0.035   0.532  0.2535  0.1435  1.1111
   60phy    C19 1613   0.697   0.306   0.571 -0.0785 -0.2894  0.0945
   60phy    C13 1614   0.677   0.182   0.345  0.0786 -0.1045  0.0471
   60phy     H3 1615   0.635   0.084   0.311 -1.3882 -0.1818  1.9295
   60phy    O33 1616   0.606   0.271   0.252 -0.0905  0.0303 -0.2713
   60phy    H1B 1617   0.560   0.216   0.191 -1.5697  1.0988 -0.1620
   60phy    C12 1618   0.820   0.130   0.294  0.2010 -0.3413 -0.0144
   60phy    O11 1619   0.880   0.034   0.382 -0.4489  0.5286  0.3171
   60phy    H1A 1620   0.973   0.040   0.382 -0.2299  0.1583 -3.9765
   61phy    C35 1621   0.345   5.075   2.173  0.3767 -0.7454 -0.2615
   61phy    C33 1622   0.386   5.097   2.030  0.2511 -0.3093  0.2277
   61phy    C34 1623   0.274   5.175   1.968  0.4341 -0.2211  0.2592
   61phy    C32 1624   0.522   5.167   2.018  0.1577 -0.4410  0.3781
   61phy    C31 1625   0.632   5.056   2.006 -0.5690  0.1332 -0.2717
   61phy    C30 1626   0.771   5.121   1.982  0.2749 -0.1541  0.1420
   61phy    C28 1627   0.900   5.040   1.983 -0.5632 -0.0295  0.5412
   61phy    C29 1628   0.987   5.068   1.855 -0.1033 -0.6091  0.2157
   61phy    C27 1629   0.974   5.077   2.112 -0.0548  0.0620 -0.4190
   61phy    C26 1630   1.084   4.980   2.165 -0.0103 -0.3796 -0.1928
   61phy    C25 1631   1.156   5.036   2.285  0.4863  0.2249  0.2668
   61phy    C23 1632   1.235   4.939   2.370 -0.5721 -0.5856 -0.8650
   61phy    C24 1633   1.378   4.992   2.400  0.2250  0.1863  0.5269
   61phy    C22 1634   1.159   4.895   2.496 -0.2127 -0.2326 -0.4205
   61phy    C21 1635   1.201   4.766   2.560 -0.5122 -0.1479 -0.2019
   61phy    C20 1636   1.104   4.712   2.676  0.0753 -0.1316  0.4018
   61phy    C18 1637   1.139   4.577   2.748  0.1316 -1.0078 -0.1183
   61phy    O01 1638   1.267   4.580   2.820  0.6381  0.3175 -0.0358
   61phy    H01 1639   1.283   4.655   2.875  0.5837  0.7055 -0.5383
   61phy    C19 1640   1.034   4.597   2.860 -0.0312  0.2295  0.3917
   61phy    C13 1641   1.129   4.436   2.671  0.2271  0.3503 -0.4040
   61phy     H3 1642   1.040   4.443   2.604 -0.2339  0.5630  0.2122
   61phy    O33 1643   1.091   4.325   2.756  0.2782 -0.2114 -0.4268
   61phy    H1B 1644   1.034   4.267   2.710 -0.5557 -0.1830  0.5203
   61phy    C12 1645   1.252   4.390   2.586 -0.1354  0.7580  0.2162
   61phy    O11 1646   1.370   4.400   2.658  0.2137  0.4293  0.6766
   61phy    H1A 1647   1.362   4.475   2.714  1.6513 -0.8953  2.7996
   62phy    C35 1648   0.872   4.785   1.661 -0.0458 -0.1222 -0.5545
   62phy    C33 1649   0.741   4.832   1.606  0.3747  0.0519  0.4428
   62phy    C34 1650   0.639   4.817   1.718 -0.2642  0.3245  0.1039
   62phy    C32 1651   0.740   4.980   1.571  0.0532 -0.4539  0.2353
   62phy    C31 1652   0.771   5.015   1.423 -0.1205  0.1752 -0.0424
   62phy    C30 1653   0.794   5.163   1.417  0.1233  0.3779  0.1174
   62phy    C28 1654   0.792   5.231   1.279  0.3431  0.1599 -0.6635
   62phy    C29 1655   0.728   5.368   1.300 -0.2605 -1.2910  0.1339
   62phy    C27 1656   0.925   5.225   1.203 -0.2624  0.1618 -0.0776
   62phy    C26 1657   0.910   5.192   1.060 -0.2363  0.2663 -0.1194
   62phy    C25 1658   1.047   5.175   0.994  0.4383  0.2847 -0.4509
   62phy    C23 1659   1.043   5.172   0.841 -0.3582 -0.8544 -0.1116
   62phy    C24 1660   1.129   5.284   0.778 -0.3072  0.0619  0.4969
   62phy    C22 1661   1.091   5.040   0.778 -0.4014  0.5941 -0.1415
   62phy    C21 1662   0.982   4.952   0.713  0.1688  0.1059  0.2113
   62phy    C20 1663   1.050   4.814   0.688  0.0440 -0.2801  0.7415
   62phy    C18 1664   0.982   4.715   0.584 -0.7055  0.5150 -0.2349
   62phy    O01 1665   0.844   4.706   0.622  0.3807 -0.4403  0.4644
   62phy    H01 1666   0.811   4.623   0.596 -0.6240  0.2367 -0.5103
   62phy    C19 1667   1.060   4.585   0.616 -0.1396 -0.1587 -0.8641
   62phy    C13 1668   1.008   4.756   0.427  0.2851  0.2855 -0.5901
   62phy     H3 1669   0.951   4.852   0.416 -0.6491  0.1488  2.1350
   62phy    O33 1670   1.137   4.809   0.408  0.1312  0.0681  0.4340
   62phy    H1B 1671   1.190   4.753   0.355 -0.9429  0.8717 -1.5691
   62phy    C12 1672   0.936   4.699   0.297  0.1994  0.0792  0.0572
   62phy    O11 1673   0.879   4.572   0.297 -0.0272 -0.5532 -0.0567
   62phy    H1A 1674   0.832   4.558   0.377 -0.1776 -1.7434 -0.3398
   63phy    C35 1675   2.686   2.869   1.381  0.0281 -0.0091  0.0461
   63phy    C33 1676   2.755   2.910   1.511  0.4913 -0.7088  0.5760
   63phy    C34 1677   2.790   2.801   1.603  0.1011  0.3920 -0.5571
   63phy    C32 1678   2.879   3.001   1.462 -0.0461  0.0980  0.1748
   63phy    C31 1679   2.916   3.113   1.565 -0.3858  0.5456  0.9911
   63phy    C30 1680   3.027   3.200   1.505 -0.0570 -0.1058 -0.0192
   63phy    C28 1681   3.066   3.328   1.590 -0.5367  0.3448  0.1509
   63phy    C29 1682   3.204   3.375   1.548 -0.0733  0.2075  0.2336
   63phy    C27 1683   2.957   3.440   1.580  0.3073  0.8048  0.0978
   63phy    C26 1684   2.916   3.493   1.722  0.3913  0.1738 -0.5236
   63phy    C25 1685   2.808   3.608   1.720  0.4277  0.3596 -0.0209
   63phy    C23 1686   2.794   3.670   1.859  0.0924 -0.4879  0.0833
   63phy    C24 1687   2.853   3.814   1.863 -0.1269 -0.3670  0.0853
   63phy    C22 1688   2.653   3.662   1.921  0.1603  0.1411 -0.1934
   63phy    C21 1689   2.639   3.662   2.077 -0.6682  0.1470  0.3106
   63phy    C20 1690   2.492   3.685   2.116  1.0944 -0.1400 -0.2998
   63phy    C18 1691   2.438   3.667   2.254 -0.0075  0.1773 -0.1847
   63phy    O01 1692   2.510   3.751   2.345 -0.0540  0.1947  0.1605
   63phy    H01 1693   2.575   3.797   2.294 -0.5827 -1.7796 -2.5144
   63phy    C19 1694   2.295   3.727   2.234  0.4714 -0.2851  0.0739
   63phy    C13 1695   2.444   3.507   2.297 -0.9385 -0.3066 -0.3089
   63phy     H3 1696   2.547   3.465   2.283 -0.9016 -0.8697  1.4011
   63phy    O33 1697   2.372   3.428   2.205 -0.2015 -0.8512  0.1775
   63phy    H1B 1698   2.387   3.448   2.115 -0.0166 -0.7556  0.2293
   63phy    C12 1699   2.411   3.464   2.444 -0.5776 -0.1534  0.1473
   63phy    O11 1700   2.278   3.414   2.459 -0.0322  0.1518 -0.1198
   63phy    H1A 1701   2.252   3.358   2.388  0.6698 -1.1265  0.5874
   64phy    C35 1702   1.750   3.480   1.330  0.3819 -0.1320  0.1023
   64phy    C33 1703   1.675   3.612   1.348 -0.4576  0.2930 -0.2416
   64phy    C34 1704   1.711   3.668   1.483 -0.5860 -0.1924  0.0211
   64phy    C32 1705   1.702   3.710   1.232  0.2515 -0.1470  0.5020
   64phy    C31 1706   1.603   3.831   1.208 -0.1812 -0.1728 -0.0137
   64phy    C30 1707   1.648   3.933   1.101  0.3045 -0.6557  0.1304
   64phy    C28 1708   1.558   4.051   1.056 -0.4168 -0.7919 -0.3789
   64phy    C29 1709   1.545   4.168   1.158  0.1497 -0.1063  0.0243
   64phy    C27 1710   1.612   4.113   0.925 -0.1741 -0.7891  0.0164
   64phy    C26 1711   1.508   4.148   0.816  0.1323  0.4219 -0.4696
   64phy    C25 1712   1.559   4.205   0.681  0.3743 -0.4120  0.7605
   64phy    C23 1713   1.446   4.250   0.585 -0.2312 -0.4218  0.5049
   64phy    C24 1714   1.436   4.402   0.575 -0.2289 -0.5167 -0.4091
   64phy    C22 1715   1.459   4.184   0.445 -0.0222  0.0711 -0.1607
   64phy    C21 1716   1.354   4.192   0.335 -0.3366  0.0069 -0.4922
   64phy    C20 1717   1.351   4.077   0.229  0.6883 -0.3304 -0.0226
   64phy    C18 1718   1.303   4.097   0.083 -0.0918  0.0036  0.3213
   64phy    O01 1719   1.176   4.160   0.091 -0.4707 -0.2608 -0.0170
   64phy    H01 1720   1.191   4.251   0.106 -0.0243 -0.4777  0.9388
   64phy    C19 1721   1.275   3.955   0.033 -0.5629 -0.7516  0.2436
   64phy    C13 1722   1.413   4.177  -0.009  0.1753  0.1709 -0.2689
   64phy     H3 1723   1.421   4.278   0.037  1.3345  0.5316 -1.2008
   64phy    O33 1724   1.551   4.143   0.014  0.1925  0.4708 -0.0841
   64phy    H1B 1725   1.586   4.205   0.076 -1.1740  1.2000 -0.0109
   64phy    C12 1726   1.389   4.253  -0.143  0.4184  0.4774 -0.6258
   64phy    O11 1727   1.261   4.308  -0.148  0.3211 -0.1376 -0.1084
   64phy    H1A 1728   1.229   4.312  -0.236  0.8437  1.9922 -0.2659
   65phy    C35 1729   2.050   0.425   0.883  0.3182  0.6709 -0.0100
   65phy    C33 1730   2.082   0.438   1.033  0.2594 -0.0221 -0.0490
   65phy    C34 1731   1.956   0.449   1.112  0.1316 -0.3367 -0.2253
   65phy    C32 1732   2.161   0.314   1.069  0.1521 -0.0420 -0.0845
   65phy    C31 1733   2.244   0.317   1.192  0.2654 -0.0862 -0.6074
   65phy    C30 1734   2.309   0.174   1.193  0.1556  0.0754  0.5001
   65phy    C28 1735   2.411   0.122   1.294  0.3347  0.1236  0.7127
   65phy    C29 1736   2.342   0.057   1.416  0.3549  0.0896 -0.3279
   65phy    C27 1737   2.495   0.012   1.229 -0.5165 -0.2796 -0.1276
   65phy    C26 1738   2.639   0.051   1.175  0.4575 -0.4670 -0.4752
   65phy    C25 1739   2.722  -0.073   1.144 -0.2812 -0.7570 -0.1005
   65phy    C23 1740   2.837  -0.035   1.051 -0.3792  0.5434  0.0977
   65phy    C24 1741   2.974  -0.026   1.126 -0.1361  0.0954  0.3248
   65phy    C22 1742   2.850  -0.127   0.928 -0.2292  0.2946 -0.1981
   65phy    C21 1743   2.895  -0.057   0.802  0.5909  1.0454 -0.1681
   65phy    C20 1744   2.835  -0.148   0.687  0.0436 -0.2737  0.1933
   65phy    C18 1745   2.822  -0.099   0.541  0.3862 -0.3830  0.5919
   65phy    O01 1746   2.786   0.040   0.532  0.0848 -0.0699  0.3556
   65phy    H01 1747   2.720   0.059   0.596 -0.7005  0.3684 -0.5507
   65phy    C19 1748   2.700  -0.177   0.487  0.0863  0.1718 -0.1121
   65phy    C13 1749   2.959  -0.126   0.460 -0.2952  0.2758  0.1471
   65phy     H3 1750   3.039  -0.064   0.508  1.7771 -1.0434 -1.3855
   65phy    O33 1751   3.034  -0.251   0.480  0.1589 -0.8220 -0.2905
   65phy    H1B 1752   3.099  -0.249   0.548 -1.1585 -0.2597  1.0096
   65phy    C12 1753   2.996  -0.047   0.330  0.2404  0.4666  0.3822
   65phy    O11 1754   2.918   0.064   0.296  0.0252  0.1674  0.1655
   65phy    H1A 1755   2.871   0.088   0.373 -0.2322 -1.4040  0.5376
   66phy    C35 1756   2.267   1.481   1.895 -0.4584 -0.4954  0.3928
   66phy    C33 1757   2.221   1.540   1.772  0.3444  0.2163  0.3248
   66phy    C34 1758   2.337   1.618   1.706 -0.0821  0.2555 -0.2575
   66phy    C32 1759   2.145   1.436   1.692 -0.4103 -0.1888  0.3996
   66phy    C31 1760   1.999   1.461   1.677  0.5366 -0.2406 -0.0551
   66phy    C30 1761   1.923   1.342   1.606 -0.0419 -0.3807  0.2013
   66phy    C28 1762   1.776   1.371   1.581 -0.3062 -0.1108 -0.3528
   66phy    C29 1763   1.758   1.441   1.443  0.4766 -0.1470 -0.1020
   66phy    C27 1764   1.702   1.239   1.561  0.6986 -0.3141  0.2352
   66phy    C26 1765   1.644   1.183   1.684  0.2304 -0.0912  0.5577
   66phy    C25 1766   1.619   1.031   1.673 -0.3665 -0.2544  0.0277
   66phy    C23 1767   1.581   0.981   1.811  0.2470 -0.0230  0.1765
   66phy    C24 1768   1.448   0.901   1.795 -0.2447 -0.2411 -0.1822
   66phy    C22 1769   1.698   0.894   1.865  0.6994  0.5477 -0.3014
   66phy    C21 1770   1.711   0.870   2.016 -0.3391 -0.1832  0.1807
   66phy    C20 1771   1.772   0.727   2.039 -0.3625  0.2832  0.6204
   66phy    C18 1772   1.778   0.665   2.185  0.4034  0.1786 -0.1186
   66phy    O01 1773   1.654   0.665   2.256 -0.4071  0.2597 -0.0524
   66phy    H01 1774   1.646   0.592   2.314 -1.6507  0.3194 -0.1225
   66phy    C19 1775   1.796   0.516   2.148  0.6776 -0.4234  0.0655
   66phy    C13 1776   1.900   0.721   2.273 -0.1336 -0.1372  0.0346
   66phy     H3 1777   1.995   0.725   2.213 -0.3235  1.0922 -0.1948
   66phy    O33 1778   1.942   0.629   2.379 -0.0028 -0.2454 -0.1987
   66phy    H1B 1779   1.908   0.665   2.459  0.6322  0.0882 -0.0792
   66phy    C12 1780   1.887   0.868   2.333  0.0158 -0.0232 -0.0617
   66phy    O11 1781   1.786   0.895   2.425  0.1768 -0.2215  0.2317
   66phy    H1A 1782   1.703   0.871   2.389 -1.4085  4.2106  0.3818
   67phy    C35 1783   3.865   0.750   1.132 -0.1688  0.0011  0.4892
   67phy    C33 1784   3.905   0.793   0.995  0.1447  0.3376  0.2185
   67phy    C34 1785   3.874   0.949   0.988 -0.5861  0.5551 -0.4727
   67phy    C32 1786   4.055   0.762   0.965  0.7675  0.1296 -0.0079
   67phy    C31 1787   4.073   0.702   0.827  0.0626 -0.3361  0.2513
   67phy    C30 1788   4.211   0.648   0.790 -0.1275  0.3163  0.5069
   67phy    C28 1789   4.225   0.576   0.650 -0.3677 -0.0622 -0.5372
   67phy    C29 1790   4.374   0.575   0.618 -0.2960 -0.2288 -0.3080
   67phy    C27 1791   4.183   0.431   0.663  0.3825  0.0217  0.2718
   67phy    C26 1792   4.105   0.387   0.540 -0.1413  0.0515  0.1211
   67phy    C25 1793   4.042   0.248   0.559 -0.6660  0.1435 -0.3338
   67phy    C23 1794   3.989   0.188   0.426 -0.4696 -0.3547 -0.4866
   67phy    C24 1795   4.049   0.049   0.403 -0.1279  0.3988  0.2436
   67phy    C22 1796   3.831   0.179   0.436 -0.0096  0.3161 -0.0113
   67phy    C21 1797   3.745   0.174   0.307 -0.1961  0.2780 -0.0730
   67phy    C20 1798   3.595   0.199   0.340 -0.3121  0.2724  0.1213
   67phy    C18 1799   3.480   0.167   0.235  0.6800 -0.3629  0.0021
   67phy    O01 1800   3.506   0.243   0.112  0.1867  0.5649  0.6152
   67phy    H01 1801   3.589   0.220   0.076 -0.0461  0.8004 -0.0986
   67phy    C19 1802   3.350   0.240   0.288  0.3119 -0.2725 -0.0310
   67phy    C13 1803   3.460   0.014   0.201  0.0015 -0.1292 -0.4925
   67phy     H3 1804   3.554  -0.018   0.149  0.9604  0.2121  0.9874
   67phy    O33 1805   3.466  -0.079   0.310 -0.0839  0.0414  0.0445
   67phy    H1B 1806   3.553  -0.103   0.335 -0.6036  0.7765  2.9118
   67phy    C12 1807   3.391  -0.059   0.084 -0.0371 -0.1029 -0.5521
   67phy    O11 1808   3.428  -0.021  -0.047 -0.1219  0.1930  0.2594
   67phy    H1A 1809   3.435   0.072  -0.055  1.4246  0.1598  0.7643
   68phy    C35 1810   2.594   3.425   0.804  0.5539  0.2405  0.2611
   68phy    C33 1811   2.532   3.530   0.898  0.1613 -0.7654  0.0779
   68phy    C34 1812   2.547   3.480   1.041  0.5832 -0.3644  0.5175
   68phy    C32 1813   2.589   3.670   0.878  0.0206 -0.1457 -0.4598
   68phy    C31 1814   2.483   3.774   0.893  0.0414  0.3524 -0.2989
   68phy    C30 1815   2.529   3.918   0.861  0.5505 -0.0510  0.0915
   68phy    C28 1816   2.430   4.031   0.889  0.2214  0.0259  0.3464
   68phy    C29 1817   2.482   4.116   1.006  0.0366  0.0829  0.1927
   68phy    C27 1818   2.400   4.122   0.767  0.0525  0.1635  0.2924
   68phy    C26 1819   2.270   4.097   0.687 -0.4160 -0.3548  0.1408
   68phy    C25 1820   2.242   4.207   0.591 -0.4593 -0.5461  0.2124
   68phy    C23 1821   2.121   4.193   0.498  0.0497  0.4096 -0.1251
   68phy    C24 1822   2.021   4.289   0.565 -0.5574 -0.2418  0.8255
   68phy    C22 1823   2.149   4.256   0.357  0.0740 -0.0903 -0.5971
   68phy    C21 1824   2.191   4.160   0.244  0.0264 -0.6356 -0.1997
   68phy    C20 1825   2.230   4.220   0.110  0.2166 -0.4203  0.1999
   68phy    C18 1826   2.334   4.136   0.022  0.6335  0.3105  0.2839
   68phy    O01 1827   2.447   4.095   0.104  0.6705  0.2680  0.3670
   68phy    H01 1828   2.459   4.152   0.177 -1.3995  2.4201 -0.8276
   68phy    C19 1829   2.388   4.240  -0.081  0.4964  0.0468  0.1576
   68phy    C13 1830   2.264   4.006  -0.043 -0.4357  0.0584 -0.6505
   68phy     H3 1831   2.236   3.943   0.045 -0.7090  0.3126 -0.5560
   68phy    O33 1832   2.141   4.002  -0.113 -0.1355  0.5036 -0.9333
   68phy    H1B 1833   2.156   4.014  -0.205 -1.3660 -0.1381 -1.2385
   68phy    C12 1834   2.355   3.881  -0.094  0.3115 -0.2141 -0.1907
   68phy    O11 1835   2.487   3.861  -0.042 -0.1881 -0.0600  0.0802
   68phy    H1A 1836   2.493   3.926   0.025 -0.6777 -0.1880  0.2546
   69phy    C35 1837   1.722   4.576   1.586  0.2242 -0.1171 -0.1153
   69phy    C33 1838   1.734   4.541   1.437 -0.5229 -0.3386  0.3266
   69phy    C34 1839   1.687   4.665   1.360  0.2253 -0.1215  0.0139
   69phy    C32 1840   1.873   4.503   1.397  0.3938 -0.6687 -0.0310
   69phy    C31 1841   1.918   4.361   1.430  0.3972 -1.1076 -0.1243
   69phy    C30 1842   2.037   4.315   1.350  0.1735 -0.0413 -0.3333
   69phy    C28 1843   2.073   4.170   1.386 -0.1020 -0.4393  0.0226
   69phy    C29 1844   2.058   4.072   1.269 -0.4966  0.0076  0.0906
   69phy    C27 1845   2.209   4.169   1.454 -0.5613  0.5477 -0.0119
   69phy    C26 1846   2.202   4.080   1.581 -0.5175  0.0034 -0.7565
   69phy    C25 1847   2.339   4.089   1.645 -0.2714  0.2239  0.1589
   69phy    C23 1848   2.376   3.997   1.765 -0.3510  0.5918  0.6840
   69phy    C24 1849   2.387   3.850   1.719  0.1248  0.1871 -0.3886
   69phy    C22 1850   2.510   4.059   1.813  0.2494  0.0023 -0.6842
   69phy    C21 1851   2.530   4.039   1.964  0.3115  0.0083  0.2730
   69phy    C20 1852   2.642   4.115   2.027 -0.4791  0.2169  0.3650
   69phy    C18 1853   2.678   4.097   2.182 -0.1851  0.4656  0.1866
   69phy    O01 1854   2.680   3.956   2.208 -0.4694  0.1304 -0.0042
   69phy    H01 1855   2.721   3.939   2.290  0.4569  2.4293  0.0692
   69phy    C19 1856   2.826   4.142   2.174  0.4357 -0.6434 -0.2907
   69phy    C13 1857   2.592   4.174   2.295 -0.0282 -0.1843  0.2126
   69phy     H3 1858   2.589   4.283   2.268 -0.2176 -0.2167  0.1033
   69phy    O33 1859   2.659   4.179   2.428  0.2304 -0.1854 -0.2723
   69phy    H1B 1860   2.617   4.113   2.480 -0.3412 -0.6267 -1.2541
   69phy    C12 1861   2.437   4.142   2.315  0.1866  0.6907 -0.0237
   69phy    O11 1862   2.374   4.179   2.433  0.0314  0.3710 -0.3155
   69phy    H1A 1863   2.284   4.156   2.428 -0.0427  0.6119 -0.1088
   70phy    C35 1864   1.214   4.949   1.357  0.6080  0.1427 -0.1198
   70phy    C33 1865   1.243   5.085   1.420 -0.5740  0.2789 -0.1473
   70phy    C34 1866   1.231   5.067   1.574  0.1522 -0.2902  0.4919
   70phy    C32 1867   1.382   5.137   1.375  0.2456 -0.2845  0.1470
   70phy    C31 1868   1.365   5.272   1.295  0.0549 -0.2658  0.2026
   70phy    C30 1869   1.486   5.334   1.223  0.3707  0.2003  0.2901
   70phy    C28 1870   1.452   5.453   1.129  0.1990 -0.0115 -0.3344
   70phy    C29 1871   1.464   5.586   1.202  0.0712 -0.6464  0.2382
   70phy    C27 1872   1.554   5.458   1.009 -0.1301  0.0061 -0.5919
   70phy    C26 1873   1.506   5.441   0.864  0.3490  0.2990 -0.1992
   70phy    C25 1874   1.619   5.467   0.766 -0.2069  0.3310  0.0304
   70phy    C23 1875   1.581   5.475   0.614 -0.0557  0.1261 -0.4058
   70phy    C24 1876   1.536   5.619   0.583  0.1939 -0.3102  0.0583
   70phy    C22 1877   1.691   5.414   0.525  0.6514  0.3666 -0.4887
   70phy    C21 1878   1.637   5.372   0.392  0.2129  0.7009 -0.7887
   70phy    C20 1879   1.755   5.306   0.314  0.1750 -0.3801  0.3762
   70phy    C18 1880   1.734   5.228   0.176  0.1091  0.4964  0.4638
   70phy    O01 1881   1.636   5.124   0.189  0.2259 -0.0971  0.5117
   70phy    H01 1882   1.552   5.164   0.199  1.3392  2.3530  0.8859
   70phy    C19 1883   1.870   5.168   0.149 -0.2967  0.2588 -0.3132
   70phy    C13 1884   1.689   5.330   0.062 -0.0110  0.4998  1.3092
   70phy     H3 1885   1.583   5.358   0.087 -0.0771  0.9751  0.5359
   70phy    O33 1886   1.746   5.462   0.065  0.4182 -0.1182 -0.0257
   70phy    H1B 1887   1.818   5.468   0.004 -0.4290 -0.6759 -1.1179
   70phy    C12 1888   1.626   5.295  -0.082  0.1359 -0.2685  0.2142
   70phy    O11 1889   1.564   5.164  -0.089 -0.1410 -0.1126 -0.3937
   70phy    H1A 1890   1.520   5.145  -0.009 -2.1899  1.0081 -1.1893
   71phy    C35 1891   2.787   1.069   0.996  0.3900 -0.2105  0.3076
   71phy    C33 1892   2.928   1.015   1.023 -0.3241 -0.3070 -0.1505
   71phy    C34 1893   3.006   1.116   1.099 -0.3955  0.0282 -0.5655
   71phy    C32 1894   2.918   0.890   1.110  0.0734 -0.1800 -0.2413
   71phy    C31 1895   2.921   0.763   1.025  0.1140  0.1426 -0.0617
   71phy    C30 1896   2.894   0.634   1.103 -0.2191 -0.2221 -0.0885
   71phy    C28 1897   2.876   0.499   1.026 -0.5390 -0.1835 -0.0871
   71phy    C29 1898   2.948   0.391   1.106 -0.0292  0.3755 -0.3132
   71phy    C27 1899   2.733   0.464   0.983 -0.4989  0.4465  0.2174
   71phy    C26 1900   2.715   0.382   0.858 -0.3583  0.5867  0.0312
   71phy    C25 1901   2.571   0.352   0.831  0.1697 -0.2434  0.3873
   71phy    C23 1902   2.550   0.237   0.729 -0.5188  0.2540 -0.2082
   71phy    C24 1903   2.485   0.114   0.802  0.0299 -0.3425  0.6993
   71phy    C22 1904   2.457   0.296   0.612 -0.0987 -0.2344 -0.1990
   71phy    C21 1905   2.494   0.227   0.479  0.1606  0.0698  0.2360
   71phy    C20 1906   2.392   0.248   0.368 -0.1523  0.3872 -0.1314
   71phy    C18 1907   2.423   0.215   0.217  0.1897  0.9855 -0.3267
   71phy    O01 1908   2.530   0.303   0.170 -0.0767 -0.4951  0.0601
   71phy    H01 1909   2.495   0.387   0.194  0.4623 -0.5685  1.2057
   71phy    C19 1910   2.292   0.250   0.144  0.3991  0.2007  0.1864
   71phy    C13 1911   2.456   0.057   0.188  0.2236  0.3285  0.4450
   71phy     H3 1912   2.547   0.046   0.252  1.7009  3.2321 -0.9215
   71phy    O33 1913   2.368  -0.039   0.254  0.1549  0.1472 -0.2500
   71phy    H1B 1914   2.420  -0.111   0.282 -1.0909  0.1645  2.3585
   71phy    C12 1915   2.537   0.005   0.058 -0.5036 -0.3042 -0.8742
   71phy    O11 1916   2.636  -0.093   0.078  0.2863 -0.0117 -0.0569
   71phy    H1A 1917   2.605  -0.174   0.115  1.4147 -1.2237 -1.6050
   72phy    C35 1918   2.462   0.745   1.435 -0.6853 -0.0336  0.6068
   72phy    C33 1919   2.455   0.838   1.318 -0.7889 -0.5911  0.2330
   72phy    C34 1920   2.548   0.955   1.355  0.0061 -0.0390 -0.0910
   72phy    C32 1921   2.488   0.756   1.188  0.0911 -0.1686  0.0059
   72phy    C31 1922   2.448   0.815   1.049  0.4106 -0.6881  0.4098
   72phy    C30 1923   2.475   0.733   0.919  0.1849 -0.0647 -0.0913
   72phy    C28 1924   2.428   0.793   0.788 -0.2348  0.0916 -0.2596
   72phy    C29 1925   2.543   0.823   0.692 -0.0465  0.4729 -0.3820
   72phy    C27 1926   2.332   0.690   0.725 -0.0212 -0.5310  0.1176
   72phy    C26 1927   2.238   0.722   0.609 -0.1433 -0.0698  0.0517
   72phy    C25 1928   2.160   0.591   0.565 -0.1156 -1.0002 -0.1329
   72phy    C23 1929   2.084   0.592   0.437  0.3986 -0.4124  0.9475
   72phy    C24 1930   2.084   0.449   0.379  0.5970  0.1412 -0.1429
   72phy    C22 1931   1.940   0.646   0.456  0.3164 -0.0172  0.1636
   72phy    C21 1932   1.891   0.713   0.325  0.4063 -0.0219 -0.0509
   72phy    C20 1933   1.748   0.766   0.339  0.7284 -0.5367 -0.1936
   72phy    C18 1934   1.666   0.816   0.213  0.1785  0.1908 -0.5540
   72phy    O01 1935   1.743   0.914   0.139  0.0997  0.0524  0.1162
   72phy    H01 1936   1.817   0.869   0.103  0.2418 -0.7044  1.2977
   72phy    C19 1937   1.535   0.886   0.251 -0.2956 -0.2110  0.5393
   72phy    C13 1938   1.633   0.696   0.108 -0.0559  0.1550 -0.3597
   72phy     H3 1939   1.735   0.654   0.088  0.2099  1.0402 -0.9300
   72phy    O33 1940   1.567   0.573   0.157  0.0448 -0.3424  0.0749
   72phy    H1B 1941   1.626   0.501   0.150 -0.7951 -1.1441  0.8241
   72phy    C12 1942   1.621   0.706  -0.050  0.0513  0.0003  0.4223
   72phy    O11 1943   1.663   0.824  -0.110  0.3391  0.2234  0.0600
   72phy    H1A 1944   1.608   0.893  -0.079  0.7687  1.0860 -1.0201
   73phy    C35 1945   1.769   2.526   0.845 -0.0129  0.0533 -0.4393
   73phy    C33 1946   1.853   2.648   0.882  0.1459  1.3269  0.1143
   73phy    C34 1947   1.769   2.771   0.864  0.5856 -0.3119  0.6404
   73phy    C32 1948   1.918   2.642   1.025  0.0756 -0.0980  0.0195
   73phy    C31 1949   2.068   2.689   1.029 -0.1365  0.3032 -0.5025
   73phy    C30 1950   2.131   2.658   1.169  0.6671 -0.0024  0.1005
   73phy    C28 1951   2.268   2.727   1.200  0.5928 -0.2992 -0.0273
   73phy    C29 1952   2.237   2.827   1.314  0.1535  0.1113 -0.4702
   73phy    C27 1953   2.352   2.626   1.269  0.3314 -0.2624 -0.2289
   73phy    C26 1954   2.475   2.581   1.189  0.2370 -0.0312 -0.2897
   73phy    C25 1955   2.564   2.503   1.279 -0.3047  0.5513 -0.5705
   73phy    C23 1956   2.695   2.447   1.208  0.6437  0.3459  0.6403
   73phy    C24 1957   2.816   2.506   1.283  0.3557 -0.7162 -0.0934
   73phy    C22 1958   2.686   2.294   1.228  0.0080  0.7560 -0.1430
   73phy    C21 1959   2.724   2.219   1.104 -0.8849 -0.0071  0.3829
   73phy    C20 1960   2.697   2.067   1.108  0.6654  0.2974 -0.2773
   73phy    C18 1961   2.694   1.976   0.978  0.0250 -0.0473  0.6969
   73phy    O01 1962   2.595   2.039   0.893  0.0948 -0.0480  0.3511
   73phy    H01 1963   2.617   1.998   0.811 -1.1587 -1.4226  0.6477
   73phy    C19 1964   2.650   1.836   1.027  0.7024  0.1414 -0.1917
   73phy    C13 1965   2.840   1.976   0.905  0.5888  0.2628  0.3966
   73phy     H3 1966   2.856   2.085   0.887 -1.9403  0.4418 -1.2542
   73phy    O33 1967   2.957   1.950   0.976 -0.2451 -0.5957  0.1013
   73phy    H1B 1968   2.941   1.936   1.068 -1.8938 -0.9427 -0.2138
   73phy    C12 1969   2.859   1.947   0.752 -0.1516 -0.0784 -0.6094
   73phy    O11 1970   2.737   1.945   0.688  0.0132 -0.6648 -0.8267
   73phy    H1A 1971   2.748   1.943   0.595  2.7043  1.0298 -0.6519
   74phy    C35 1972   3.971   2.331   2.908 -0.2068  0.2455 -0.6012
   74phy    C33 1973   4.009   2.234   3.017  0.1005  0.3844  0.0531
   74phy    C34 1974   4.159   2.198   3.000 -0.2748  0.3618  0.0644
   74phy    C32 1975   3.967   2.283   3.151 -0.6430  0.4532  0.4856
   74phy    C31 1976   3.943   2.167   3.260 -0.0240 -0.1665  0.1298
   74phy    C30 1977   3.908   2.234   3.386 -0.0798  0.1982 -0.1367
   74phy    C28 1978   3.851   2.133   3.492  0.0283  0.1556  0.1608
   74phy    C29 1979   3.955   2.107   3.598  0.0195  0.1513  0.2295
   74phy    C27 1980   3.714   2.182   3.542 -0.0094 -0.1413  0.3338
   74phy    C26 1981   3.620   2.063   3.556  0.0036 -0.4506 -0.4188
   74phy    C25 1982   3.472   2.095   3.592 -0.2397 -0.3086  0.1095
   74phy    C23 1983   3.370   1.976   3.601 -0.0635 -0.2408 -0.5509
   74phy    C24 1984   3.384   1.906   3.734  0.4694  0.4982 -0.0310
   74phy    C22 1985   3.224   2.023   3.578 -0.3682 -0.1838  0.6701
   74phy    C21 1986   3.117   1.925   3.526 -0.3339  0.5236 -0.0153
   74phy    C20 1987   2.994   1.991   3.466  0.5538 -0.4692 -0.6130
   74phy    C18 1988   2.900   1.902   3.379 -0.0347 -0.2563  0.1375
   74phy    O01 1989   2.974   1.822   3.281 -0.1735  0.2313 -0.1138
   74phy    H01 1990   2.930   1.741   3.265 -0.9031  0.4183  0.8734
   74phy    C19 1991   2.822   2.005   3.301  0.1975  0.2779 -0.2050
   74phy    C13 1992   2.805   1.801   3.461 -0.2316  0.1530 -0.3870
   74phy     H3 1993   2.876   1.744   3.527  0.0275 -0.2675 -1.0212
   74phy    O33 1994   2.715   1.848   3.564  0.5402  0.0844  0.1775
   74phy    H1B 1995   2.627   1.857   3.533  0.4603 -0.2989  0.2849
   74phy    C12 1996   2.750   1.661   3.406  0.3199 -0.4095  0.3315
   74phy    O11 1997   2.821   1.611   3.298  0.0635  0.2192  0.0750
   74phy    H1A 1998   2.775   1.540   3.257  0.2285  0.3276 -0.3025
   75phy    C35 1999   4.130   1.964   1.211  0.3143 -0.2219  0.2753
   75phy    C33 2000   4.239   2.063   1.239 -0.1576  0.2472  0.2904
   75phy    C34 2001   4.230   2.123   1.378  0.5420  0.0033 -0.5963
   75phy    C32 2002   4.380   2.014   1.202  0.0761 -0.4690  0.3126
   75phy    C31 2003   4.469   2.126   1.135  0.4317  0.2801  0.2501
   75phy    C30 2004   4.616   2.088   1.108 -0.2242 -0.2989 -0.0548
   75phy    C28 2005   4.703   2.171   1.010  0.5522 -0.2871  0.7583
   75phy    C29 2006   4.742   2.305   1.053 -0.1456 -0.0374  0.0298
   75phy    C27 2007   4.823   2.084   0.968  0.2063  0.0545 -0.3146
   75phy    C26 2008   4.906   2.119   0.844 -0.1463  0.0220 -0.2515
   75phy    C25 2009   5.035   2.039   0.825 -0.7850  0.4678  0.8241
   75phy    C23 2010   5.115   2.062   0.690  0.3507  0.1293  0.5756
   75phy    C24 2011   5.267   2.077   0.713  0.0882  0.2965  0.1417
   75phy    C22 2012   5.068   1.956   0.592 -0.4454  0.4561 -0.3109
   75phy    C21 2013   5.089   1.993   0.444  0.0231  0.1760  0.2608
   75phy    C20 2014   5.076   1.877   0.344 -0.3939  0.0302 -0.2460
   75phy    C18 2015   5.082   1.893   0.189 -0.6744  0.1479 -0.0598
   75phy    O01 2016   4.958   1.939   0.143  0.2544  0.2272 -0.1779
   75phy    H01 2017   4.937   2.024   0.175 -0.3652 -0.4752  1.4024
   75phy    C19 2018   5.087   1.746   0.144  0.1089  0.7497 -0.3049
   75phy    C13 2019   5.206   1.974   0.129  0.0285 -0.0542  0.2340
   75phy     H3 2020   5.186   2.081   0.155 -0.4642 -0.0243 -0.2493
   75phy    O33 2021   5.336   1.968   0.186  0.1601 -0.3104  0.2497
   75phy    H1B 2022   5.393   2.031   0.146  0.6430 -0.8236  0.1226
   75phy    C12 2023   5.207   2.032  -0.022  0.2962  0.5598 -0.0487
   75phy    O11 2024   5.290   1.970  -0.118 -0.1003 -0.1120  0.1938
   75phy    H1A 2025   5.323   2.040  -0.170 -1.0716 -0.9517 -1.6324
   76phy    C35 2026   4.145   1.622   1.650  0.2086 -0.2685  0.1396
   76phy    C33 2027   4.088   1.683   1.519  0.0724  0.3614  0.3776
   76phy    C34 2028   4.149   1.612   1.398  0.4018 -0.2259  0.0764
   76phy    C32 2029   3.938   1.670   1.518  0.1551  0.2169 -0.0923
   76phy    C31 2030   3.855   1.765   1.606 -0.0066  0.3112 -0.4398
   76phy    C30 2031   3.704   1.762   1.572 -1.0060  0.1433  0.0248
   76phy    C28 2032   3.614   1.851   1.658 -0.1519 -0.4199  0.2305
   76phy    C29 2033   3.573   1.975   1.571  0.0016 -0.0136 -0.2475
   76phy    C27 2034   3.483   1.777   1.695 -0.6451 -0.3858 -0.3667
   76phy    C26 2035   3.415   1.829   1.821  0.0321 -0.1047  0.1429
   76phy    C25 2036   3.292   1.751   1.865 -0.1614  0.3221 -0.0688
   76phy    C23 2037   3.204   1.828   1.962  0.5890  0.1372  0.4127
   76phy    C24 2038   3.083   1.896   1.892  0.0272 -0.2207 -0.1633
   76phy    C22 2039   3.155   1.726   2.063  0.2082 -0.2953 -0.1495
   76phy    C21 2040   3.133   1.776   2.206  0.5559  0.3523 -0.6792
   76phy    C20 2041   3.097   1.659   2.305  0.2692  0.6240 -0.4903
   76phy    C18 2042   3.062   1.700   2.452 -0.2477 -0.1926 -0.1711
   76phy    O01 2043   2.962   1.806   2.454 -0.0310  0.1307 -0.6512
   76phy    H01 2044   2.878   1.772   2.431  0.1227  0.8898 -2.5135
   76phy    C19 2045   2.994   1.569   2.492  0.1750  0.1436 -0.7529
   76phy    C13 2046   3.177   1.752   2.553 -0.2992  0.1203 -0.4408
   76phy     H3 2047   3.267   1.685   2.547 -0.8901 -0.8183  0.6895
   76phy    O33 2048   3.142   1.733   2.691 -0.2998  0.3768  0.1757
   76phy    H1B 2049   3.223   1.733   2.737  0.0998  0.8931 -0.5030
   76phy    C12 2050   3.238   1.897   2.541  0.1600  0.2428  0.3307
   76phy    O11 2051   3.141   1.998   2.536  0.0992 -0.4001 -0.1009
   76phy    H1A 2052   3.071   1.955   2.493  1.0371 -1.3644 -0.7056
   77phy    C35 2053   3.329   0.124   1.400  0.0140 -0.4645  0.8284
   77phy    C33 2054   3.404   0.184   1.284 -0.2708  0.1447  0.3840
   77phy    C34 2055   3.550   0.128   1.275 -0.0307 -0.1819 -0.0812
   77phy    C32 2056   3.327   0.153   1.157  0.1217  0.1429 -0.2348
   77phy    C31 2057   3.344   0.235   1.029  0.2622 -0.8639 -0.0194
   77phy    C30 2058   3.257   0.186   0.907  0.3417  0.5308 -0.0264
   77phy    C28 2059   3.272   0.255   0.771  0.4369 -0.3331 -0.4060
   77phy    C29 2060   3.373   0.179   0.689  0.0254 -0.6084  0.3869
   77phy    C27 2061   3.138   0.270   0.700  0.2096  0.7126  0.3993
   77phy    C26 2062   3.116   0.381   0.597 -0.7656 -0.3572  0.4401
   77phy    C25 2063   2.980   0.368   0.527  0.5779  0.0373 -0.1913
   77phy    C23 2064   2.953   0.459   0.402 -0.3386  0.6170  0.1789
   77phy    C24 2065   2.998   0.391   0.272  0.3451  0.5470  0.2345
   77phy    C22 2066   2.802   0.504   0.403  0.5008  0.3467 -0.3344
   77phy    C21 2067   2.766   0.616   0.315  0.2302  0.8930  0.4168
   77phy    C20 2068   2.628   0.677   0.329 -0.1547 -0.6449  0.3982
   77phy    C18 2069   2.555   0.749   0.209  0.1214  0.1974 -0.4251
   77phy    O01 2070   2.652   0.828   0.135  0.2098 -0.3020 -0.4418
   77phy    H01 2071   2.615   0.910   0.107  0.7063 -0.1837 -0.7654
   77phy    C19 2072   2.453   0.839   0.287  0.2420 -0.1546 -0.0718
   77phy    C13 2073   2.495   0.637   0.110 -0.0353 -0.1246 -0.2693
   77phy     H3 2074   2.585   0.574   0.084 -1.3408 -1.0772 -2.8271
   77phy    O33 2075   2.415   0.536   0.174 -0.0712 -0.2136 -0.3220
   77phy    H1B 2076   2.326   0.557   0.156  0.9399  4.3496 -1.1363
   77phy    C12 2077   2.474   0.652  -0.048 -0.2045 -0.3691 -0.1150
   77phy    O11 2078   2.343   0.628  -0.092 -0.5242 -0.2021  0.2887
   77phy    H1A 2079   2.333   0.662  -0.179  1.2041  0.4991  0.3378
   78phy    C35 2080   4.669   1.670   0.905  0.3237 -0.2694 -0.2569
   78phy    C33 2081   4.610   1.595   1.019 -0.1686 -0.7061  0.3121
   78phy    C34 2082   4.698   1.623   1.139  0.1097 -0.3396 -0.2870
   78phy    C32 2083   4.465   1.645   1.042 -0.4199 -0.1614 -0.1811
   78phy    C31 2084   4.364   1.538   0.990 -0.7269 -0.3314 -0.0577
   78phy    C30 2085   4.222   1.552   1.038  0.0669  0.0256 -0.2553
   78phy    C28 2086   4.120   1.453   0.977 -0.5740  0.1291 -0.4724
   78phy    C29 2087   4.103   1.317   1.053 -1.0128 -0.4404 -0.2833
   78phy    C27 2088   3.991   1.531   0.975  0.3967 -0.1890 -0.0250
   78phy    C26 2089   3.902   1.504   0.853  0.8760  0.0791 -0.0110
   78phy    C25 2090   3.785   1.609   0.853  0.0120 -0.7521  0.4644
   78phy    C23 2091   3.695   1.595   0.728 -0.1993 -0.1131  1.0200
   78phy    C24 2092   3.548   1.603   0.761  0.0703 -0.1963 -0.0953
   78phy    C22 2093   3.741   1.694   0.618 -0.2881  0.0244 -0.3957
   78phy    C21 2094   3.733   1.645   0.477  0.5118  0.4211  0.3409
   78phy    C20 2095   3.816   1.727   0.379  0.3831 -0.0014 -0.0097
   78phy    C18 2096   3.829   1.670   0.232  0.0300  0.0204 -0.7348
   78phy    O01 2097   3.862   1.531   0.219 -0.2540  0.0064 -0.1704
   78phy    H01 2098   3.821   1.495   0.143 -0.5419  1.4631 -0.7318
   78phy    C19 2099   3.950   1.755   0.181  0.5474  0.1551 -0.3309
   78phy    C13 2100   3.692   1.705   0.150 -0.3600 -0.1895 -0.8404
   78phy     H3 2101   3.610   1.651   0.205 -1.7903  2.7871  0.1504
   78phy    O33 2102   3.632   1.834   0.164 -0.0892 -0.1633 -0.0248
   78phy    H1B 2103   3.635   1.866   0.253 -2.4632  0.4878 -0.1193
   78phy    C12 2104   3.644   1.633   0.025 -0.4533 -0.2658  0.0959
   78phy    O11 2105   3.724   1.522  -0.014 -0.3611 -0.0798 -0.0831
   78phy    H1A 2106   3.691   1.480  -0.091  0.3703 -0.1663 -0.3555
   79phy    C35 2107   3.532   0.601   1.241  0.3629  0.7755  0.0480
   79phy    C33 2108   3.443   0.671   1.140 -0.4048 -0.3782  0.2468
   79phy    C34 2109   3.297   0.623   1.171 -0.4032 -0.1469  0.6974
   79phy    C32 2110   3.463   0.824   1.147  0.1536  0.8157  0.0818
   79phy    C31 2111   3.410   0.904   1.029  0.4066 -0.0906  0.4071
   79phy    C30 2112   3.433   1.054   1.065  0.0568 -0.0781  0.6692
   79phy    C28 2113   3.410   1.161   0.960  0.0787  0.1936  0.4320
   79phy    C29 2114   3.399   1.292   1.029 -0.1526 -0.7071  0.2239
   79phy    C27 2115   3.541   1.181   0.873  0.7760  0.1464  0.2740
   79phy    C26 2116   3.505   1.172   0.719  0.2189  0.3344  0.2326
   79phy    C25 2117   3.623   1.139   0.626  0.5396  0.4522 -0.5998
   79phy    C23 2118   3.584   1.166   0.477  0.1692 -0.4676 -0.6227
   79phy    C24 2119   3.669   1.280   0.422  0.0635  0.1927  0.2134
   79phy    C22 2120   3.616   1.044   0.387  0.4595  0.2417 -0.0098
   79phy    C21 2121   3.491   0.978   0.341  0.1291 -0.0718  0.1131
   79phy    C20 2122   3.538   0.864   0.246  0.1112  0.5326 -0.3467
   79phy    C18 2123   3.429   0.792   0.155 -0.0485  0.1649  0.3962
   79phy    O01 2124   3.324   0.747   0.245  0.3165  0.4220  0.4174
   79phy    H01 2125   3.348   0.734   0.335  0.8540 -2.4679 -0.0532
   79phy    C19 2126   3.502   0.663   0.104 -0.2245  0.2860 -0.2794
   79phy    C13 2127   3.374   0.892   0.037 -0.3813  0.0942 -0.3153
   79phy     H3 2128   3.357   0.991   0.087  1.0463  0.3071 -0.2013
   79phy    O33 2129   3.470   0.944  -0.056  0.6239 -0.6926  0.2055
   79phy    H1B 2130   3.552   0.970  -0.018 -0.1640  1.6639  0.5216
   79phy    C12 2131   3.231   0.901  -0.025  0.0942  0.2961  0.6706
   79phy    O11 2132   3.127   0.833   0.038  0.0641  0.1997  0.1238
   79phy    H1A 2133   3.171   0.804   0.115  1.6753  1.0755 -0.4191
   80phy    C35 2134   3.171   1.002   0.667 -0.0319  0.3603  0.5500
   80phy    C33 2135   3.163   0.852   0.711  0.2410  0.1517 -0.2464
   80phy    C34 2136   3.016   0.806   0.685 -0.1015 -0.0489  0.2068
   80phy    C32 2137   3.266   0.765   0.628  0.3599 -0.1636 -0.6380
   80phy    C31 2138   3.408   0.738   0.686 -0.5600 -0.6564  0.7114
   80phy    C30 2139   3.469   0.637   0.586 -0.2762  0.2933 -0.4309
   80phy    C28 2140   3.619   0.612   0.613 -0.2172 -0.3719 -0.3275
   80phy    C29 2141   3.660   0.498   0.710  0.2958  0.0942  0.3171
   80phy    C27 2142   3.681   0.580   0.475 -0.3912  0.5296  0.0941
   80phy    C26 2143   3.800   0.668   0.437 -0.1784 -0.2281 -0.6357
   80phy    C25 2144   3.867   0.611   0.312 -0.8167  0.0736  0.4746
   80phy    C23 2145   3.986   0.691   0.245 -0.0292 -0.4639  0.0088
   80phy    C24 2146   4.115   0.612   0.231 -0.1562 -0.1322  0.3415
   80phy    C22 2147   3.953   0.723   0.100 -0.2465  0.1035  0.0552
   80phy    C21 2148   3.904   0.865   0.085  0.7062  0.3383  0.4471
   80phy    C20 2149   3.891   0.907  -0.064 -0.4150 -0.3384 -0.0192
   80phy    C18 2150   3.820   1.047  -0.097  0.1036 -0.0049 -0.3232
   80phy    O01 2151   3.702   1.071  -0.016  0.0195 -0.1222  0.0360
   80phy    H01 2152   3.730   1.112   0.064  0.7496 -0.7811  0.1400
   80phy    C19 2153   3.768   1.012  -0.236  0.3823 -0.7023 -0.3721
   80phy    C13 2154   3.905   1.182  -0.097  0.4942  0.0620  0.3407
   80phy     H3 2155   4.008   1.139  -0.109  0.4511 -0.2957  1.1437
   80phy    O33 2156   3.901   1.268  -0.215  0.5427 -0.0813  0.0145
   80phy    H1B 2157   3.816   1.307  -0.214  0.0776 -1.0814  0.0214
   80phy    C12 2158   3.949   1.245   0.035 -0.2950  0.0871 -0.7699
   80phy    O11 2159   3.859   1.231   0.141 -0.0745 -0.4029 -0.2189
   80phy    H1A 2160   3.882   1.293   0.207 -0.9221 -0.0972 -0.1997
   81phy    C35 2161   3.463   1.677   1.138 -0.5169  0.2769 -0.0215
   81phy    C33 2162   3.316   1.710   1.148  0.3529  0.2302  0.4164
   81phy    C34 2163   3.305   1.843   1.215  0.1806 -0.6301 -0.0692
   81phy    C32 2164   3.241   1.716   1.012 -0.1755  0.1448 -0.1241
   81phy    C31 2165   3.200   1.581   0.942  0.4190 -0.5780 -0.1603
   81phy    C30 2166   3.144   1.615   0.809 -0.1451  0.3826 -0.5643
   81phy    C28 2167   3.072   1.502   0.729 -0.3676 -0.7858 -0.6288
   81phy    C29 2168   2.922   1.499   0.776  0.6759 -0.0795  0.3098
   81phy    C27 2169   3.054   1.540   0.590 -0.6533  0.4059  0.3678
   81phy    C26 2170   3.161   1.476   0.496 -0.9017 -0.2354 -0.5902
   81phy    C25 2171   3.129   1.509   0.348 -0.4477  0.9743  0.2455
   81phy    C23 2172   3.257   1.496   0.256  0.1207 -0.4577  0.1732
   81phy    C24 2173   3.282   1.354   0.221  0.2042  0.4748  0.0997
   81phy    C22 2174   3.246   1.572   0.122  0.1734 -0.1680  0.0972
   81phy    C21 2175   3.280   1.725   0.122 -0.7009 -0.1033  0.7507
   81phy    C20 2176   3.256   1.783  -0.018  0.2529  0.3728  0.2996
   81phy    C18 2177   3.261   1.941  -0.037 -0.0111  0.2168  0.3675
   81phy    O01 2178   3.147   1.991   0.038  0.0291  0.3301  0.1017
   81phy    H01 2179   3.107   1.914   0.073 -0.7602  0.4138 -0.5975
   81phy    C19 2180   3.228   1.964  -0.184  0.0472  0.0513 -0.0330
   81phy    C13 2181   3.397   2.018   0.005  0.3065  0.1650  0.7261
   81phy     H3 2182   3.419   1.986   0.110  1.7547 -0.6470  0.2058
   81phy    O33 2183   3.522   1.963  -0.050  0.2337  0.4177 -0.0672
   81phy    H1B 2184   3.565   1.915   0.018 -1.2801 -0.3685  0.3605
   81phy    C12 2185   3.415   2.163   0.061 -0.2084  0.4122 -0.2437
   81phy    O11 2186   3.445   2.254  -0.042  0.5035  0.1746 -0.3841
   81phy    H1A 2187   3.429   2.343  -0.017  0.1783  0.0391 -0.0934
   82phy    C35 2188   2.381   1.896   0.534  0.3695  0.4172  0.1328
   82phy    C33 2189   2.382   1.798   0.652 -0.6626 -0.4571  0.1180
   82phy    C34 2190   2.285   1.841   0.756 -0.0428 -0.3857 -0.3874
   82phy    C32 2191   2.368   1.658   0.594  0.0822  0.1513 -0.2766
   82phy    C31 2192   2.498   1.572   0.609 -0.3816 -0.0264  0.1495
   82phy    C30 2193   2.485   1.424   0.558 -0.1316 -0.3291  0.1545
   82phy    C28 2194   2.584   1.326   0.621 -0.0379  0.4062 -0.4870
   82phy    C29 2195   2.527   1.260   0.748  0.3305 -0.0164  0.4179
   82phy    C27 2196   2.617   1.213   0.523  0.5500 -0.0710  0.3889
   82phy    C26 2197   2.764   1.196   0.469  0.3599 -0.3182 -0.1541
   82phy    C25 2198   2.785   1.086   0.368  1.0052  0.4318  0.1997
   82phy    C23 2199   2.919   1.084   0.291 -0.1312  0.8432 -0.0296
   82phy    C24 2200   3.000   0.956   0.335 -0.5775  0.4617 -0.0660
   82phy    C22 2201   2.896   1.068   0.139 -0.2507  0.3514  0.2120
   82phy    C21 2202   2.938   1.191   0.063  0.8282  0.0499  0.1111
   82phy    C20 2203   2.910   1.173  -0.084 -0.1697  0.8136 -0.0233
   82phy    C18 2204   2.947   1.282  -0.188  0.5249  0.6252 -0.3423
   82phy    O01 2205   2.908   1.408  -0.132 -0.2787  0.0123  0.5493
   82phy    H01 2206   2.937   1.474  -0.192  1.3401 -3.0233 -2.3878
   82phy    C19 2207   2.848   1.263  -0.305  0.5127 -0.6320 -1.1541
   82phy    C13 2208   3.107   1.273  -0.220 -0.3872  0.1703 -0.0092
   82phy     H3 2209   3.151   1.312  -0.125 -0.6619  0.1699  0.1178
   82phy    O33 2210   3.177   1.155  -0.223 -0.4944  0.4028  0.5526
   82phy    H1B 2211   3.122   1.089  -0.260 -0.9087  0.7695  0.5122
   82phy    C12 2212   3.190   1.387  -0.296  0.0946 -0.2630  0.1822
   82phy    O11 2213   3.206   1.355  -0.437 -0.2664  0.2528  0.4508
   82phy    H1A 2214   3.257   1.278  -0.451  1.4975  1.5938 -0.9482
   83phy    C35 2215   3.819   1.156   1.439 -0.4658  0.5218  0.6831
   83phy    C33 2216   3.755   1.296   1.405 -0.2031  0.1509  0.0499
   83phy    C34 2217   3.803   1.330   1.263  0.1052  0.2173 -0.5948
   83phy    C32 2218   3.601   1.295   1.411  0.0154  0.6983  0.8891
   83phy    C31 2219   3.532   1.325   1.542  0.5567  0.0746  0.3530
   83phy    C30 2220   3.383   1.311   1.536  0.5319  0.3201 -0.6791
   83phy    C28 2221   3.298   1.368   1.653 -0.2178  0.4456  0.1683
   83phy    C29 2222   3.183   1.448   1.590  0.3396 -0.1439  0.2845
   83phy    C27 2223   3.243   1.259   1.745  0.3189 -0.1670  0.2911
   83phy    C26 2224   3.214   1.313   1.886  0.2968  0.0893 -0.2209
   83phy    C25 2225   3.163   1.196   1.971  0.1143  0.3615  0.0791
   83phy    C23 2226   3.153   1.220   2.122 -0.4528 -0.3391  0.0576
   83phy    C24 2227   3.015   1.186   2.171 -0.2800  0.3678 -0.0638
   83phy    C22 2228   3.266   1.148   2.200 -0.2810 -0.6508  0.3711
   83phy    C21 2229   3.319   1.211   2.325 -0.2213  0.3045 -0.1324
   83phy    C20 2230   3.444   1.132   2.370  0.5493 -0.5369  0.2982
   83phy    C18 2231   3.497   1.170   2.518 -0.1035  0.0417 -0.1491
   83phy    O01 2232   3.401   1.184   2.623  0.0391 -0.1830 -0.1019
   83phy    H01 2233   3.447   1.185   2.704  1.3776 -0.1046 -0.8397
   83phy    C19 2234   3.569   1.032   2.550  0.2683  0.2072 -0.4451
   83phy    C13 2235   3.601   1.299   2.529 -0.2664  0.5377 -0.3511
   83phy     H3 2236   3.683   1.284   2.454  0.0168  0.2836 -0.0034
   83phy    O33 2237   3.681   1.298   2.648 -0.2888 -0.3930 -0.0260
   83phy    H1B 2238   3.754   1.239   2.646  0.3236  0.3534 -0.1235
   83phy    C12 2239   3.540   1.439   2.512  0.2463 -0.6074 -0.1139
   83phy    O11 2240   3.456   1.485   2.619  0.2513 -0.1398 -0.1441
   83phy    H1A 2241   3.372   1.442   2.614  0.4299 -0.3872 -3.7902
   84phy    C35 2242   4.276   2.544   2.719 -0.5167  0.1332 -0.2754
   84phy    C33 2243   4.328   2.626   2.839 -0.0049 -0.3906  0.8397
   84phy    C34 2244   4.309   2.774   2.808 -0.0005 -0.3556  0.1969
   84phy    C32 2245   4.259   2.580   2.961  0.1510  0.2479 -0.1452
   84phy    C31 2246   4.359   2.573   3.079  0.0439  0.2188  0.5493
   84phy    C30 2247   4.289   2.563   3.212 -0.3894 -0.1041  0.1494
   84phy    C28 2248   4.382   2.521   3.331 -0.3231 -0.3599 -0.1608
   84phy    C29 2249   4.377   2.624   3.441  0.6808  0.1853  0.2511
   84phy    C27 2250   4.345   2.385   3.397 -0.3852  0.2821 -0.1474
   84phy    C26 2251   4.398   2.261   3.313 -0.0734  0.2294  0.1863
   84phy    C25 2252   4.351   2.134   3.385 -0.2169  0.2737 -0.4716
   84phy    C23 2253   4.429   2.007   3.343 -0.1555  0.4514  0.3122
   84phy    C24 2254   4.511   1.934   3.453 -0.0215  0.0271 -0.0218
   84phy    C22 2255   4.326   1.914   3.282 -0.2788  0.2720  0.3725
   84phy    C21 2256   4.359   1.869   3.135 -0.2619 -0.1940 -0.1045
   84phy    C20 2257   4.253   1.765   3.093 -0.2170  0.2547 -0.1297
   84phy    C18 2258   4.261   1.685   2.959  0.0766 -0.3422 -0.0549
   84phy    O01 2259   4.270   1.788   2.856 -0.0820 -0.0429  0.2348
   84phy    H01 2260   4.348   1.840   2.867  0.6295 -0.4986 -1.9888
   84phy    C19 2261   4.117   1.622   2.959 -0.1715 -0.5165 -0.0247
   84phy    C13 2262   4.379   1.576   2.947  0.8881  0.3036 -0.3918
   84phy     H3 2263   4.471   1.637   2.969  1.2541  0.3214 -1.8812
   84phy    O33 2264   4.397   1.482   3.055 -0.5862 -0.3343  0.2150
   84phy    H1B 2265   4.338   1.502   3.125 -2.0812 -0.0419 -1.0443
   84phy    C12 2266   4.449   1.530   2.808  0.3351  0.2411 -0.8036
   84phy    O11 2267   4.427   1.609   2.695 -0.4319  0.2827 -0.0151
   84phy    H1A 2268   4.359   1.564   2.647  0.4360 -0.1778 -0.8469
   85phy    C35 2269   1.553   0.928   1.247  0.3929  0.0790 -0.3003
   85phy    C33 2270   1.421   0.998   1.281 -0.2293 -0.5219  0.2375
   85phy    C34 2271   1.360   1.065   1.153 -0.0314  0.1884  0.3547
   85phy    C32 2272   1.335   0.908   1.361  0.4119  0.0781 -0.1617
   85phy    C31 2273   1.244   0.967   1.467  0.1319 -0.2873  0.2445
   85phy    C30 2274   1.165   0.870   1.556 -0.2292 -0.0193  0.0495
   85phy    C28 2275   1.052   0.932   1.641  0.2233 -0.1267  0.0321
   85phy    C29 2276   0.927   0.958   1.569  0.6348 -0.2137 -0.7722
   85phy    C27 2277   1.008   0.854   1.765 -0.3784 -0.0192 -0.4961
   85phy    C26 2278   1.012   0.939   1.896  0.0819 -0.1383  0.2641
   85phy    C25 2279   0.928   0.867   2.006 -0.2098  0.0103 -0.1209
   85phy    C23 2280   0.920   0.948   2.137 -0.0532 -0.4947  0.2878
   85phy    C24 2281   0.779   0.966   2.186  0.7479 -0.5045  0.3869
   85phy    C22 2282   1.001   0.870   2.244 -0.2577 -0.1238  0.7676
   85phy    C21 2283   1.126   0.942   2.291 -0.2161 -0.0344 -0.0219
   85phy    C20 2284   1.238   0.856   2.357 -0.2562 -0.9840 -0.4585
   85phy    C18 2285   1.343   0.929   2.455  0.4755  0.1134  0.6914
   85phy    O01 2286   1.265   1.014   2.544  0.0922 -0.0534 -0.4901
   85phy    H01 2287   1.192   0.964   2.576  1.7092 -2.6768 -0.5782
   85phy    C19 2288   1.396   0.811   2.543  0.2634 -0.4202  0.1916
   85phy    C13 2289   1.452   1.017   2.372 -0.1635  0.3642  0.0233
   85phy     H3 2290   1.402   1.069   2.286  1.1318 -2.1085 -2.3954
   85phy    O33 2291   1.536   0.923   2.297  0.0243  0.3876 -0.4044
   85phy    H1B 2292   1.488   0.843   2.284 -0.7580  1.0126 -1.5488
   85phy    C12 2293   1.541   1.129   2.435  0.4100 -0.4808 -0.1997
   85phy    O11 2294   1.493   1.218   2.534  0.0955  0.4097  0.0954
   85phy    H1A 2295   1.413   1.179   2.564  0.1225  0.0700 -0.2666
   86phy    C35 2296   3.928   2.778   2.044  0.5369  0.6749 -0.7288
   86phy    C33 2297   3.798   2.723   2.106 -0.4550  0.2691  0.5279
   86phy    C34 2298   3.722   2.837   2.170  0.7691 -0.1490  0.4032
   86phy    C32 2299   3.719   2.639   2.003  0.3045  0.5805 -0.1879
   86phy    C31 2300   3.700   2.500   2.053 -0.2057  0.1161 -0.7064
   86phy    C30 2301   3.662   2.398   1.943 -0.2702 -0.2783  0.4094
   86phy    C28 2302   3.581   2.274   1.969 -0.0105  0.4019  0.9281
   86phy    C29 2303   3.513   2.240   1.832  0.1298  0.0889 -0.4167
   86phy    C27 2304   3.667   2.161   2.019  0.2669  0.2601 -0.0951
   86phy    C26 2305   3.590   2.056   2.100 -0.2762  0.5125  0.8391
   86phy    C25 2306   3.660   1.921   2.136 -0.2743  0.6933 -0.8639
   86phy    C23 2307   3.599   1.841   2.258  0.5915  0.5776 -0.1080
   86phy    C24 2308   3.579   1.698   2.214 -0.2287 -0.4295  0.0858
   86phy    C22 2309   3.681   1.855   2.392 -0.1566  0.5186  0.0327
   86phy    C21 2310   3.627   1.939   2.506  0.1630  0.2202  0.0031
   86phy    C20 2311   3.719   1.918   2.634  0.2867 -0.4528  0.2984
   86phy    C18 2312   3.681   1.977   2.778  0.2678  0.2289 -0.0870
   86phy    O01 2313   3.562   1.916   2.830 -0.1513 -0.2126  0.4342
   86phy    H01 2314   3.559   1.929   2.923  1.2465  1.6361  0.2736
   86phy    C19 2315   3.794   1.915   2.861 -0.2908 -0.3482  0.1814
   86phy    C13 2316   3.663   2.136   2.806 -0.0085  0.2661  0.4487
   86phy     H3 2317   3.753   2.186   2.763 -1.1554 -0.0978 -2.6293
   86phy    O33 2318   3.665   2.166   2.943 -0.3711  0.0160  0.4489
   86phy    H1B 2319   3.592   2.122   2.984 -2.1083  1.4916 -0.8837
   86phy    C12 2320   3.537   2.206   2.739 -0.0059 -0.1341  0.3249
   86phy    O11 2321   3.414   2.194   2.809  0.3694  0.0096  0.0291
   86phy    H1A 2322   3.435   2.206   2.899  1.2728  0.2751 -0.2040
   87phy    C35 2323   3.820   3.860   1.406 -0.0290 -0.1438 -0.1374
   87phy    C33 2324   3.788   3.773   1.282 -0.2395 -0.3559  0.4320
   87phy    C34 2325   3.896   3.810   1.177  0.4202 -0.8443  0.0473
   87phy    C32 2326   3.770   3.630   1.320 -0.0816 -0.0824 -0.5132
   87phy    C31 2327   3.665   3.555   1.234 -0.1169 -0.3697 -0.0753
   87phy    C30 2328   3.640   3.412   1.278 -0.0394  0.0219 -0.4916
   87phy    C28 2329   3.536   3.332   1.197 -0.4829 -0.5175  0.3524
   87phy    C29 2330   3.583   3.185   1.211 -0.1217  0.3133 -0.5788
   87phy    C27 2331   3.393   3.349   1.246  0.7620  0.0330  0.0636
   87phy    C26 2332   3.281   3.335   1.133 -0.1895 -0.4757  0.5256
   87phy    C25 2333   3.154   3.420   1.151 -0.1685 -0.2349 -0.0607
   87phy    C23 2334   3.039   3.410   1.051 -0.0807  0.4283  0.1795
   87phy    C24 2335   2.920   3.328   1.094  0.1827  0.2736 -0.3361
   87phy    C22 2336   2.979   3.551   1.014 -0.0110 -0.2416  0.0525
   87phy    C21 2337   3.011   3.585   0.869  0.0175 -0.0743 -0.4810
   87phy    C20 2338   2.960   3.725   0.819 -0.0753  0.2471  0.2989
   87phy    C18 2339   2.970   3.777   0.669 -0.1002 -0.0684 -0.5337
   87phy    O01 2340   3.097   3.835   0.649  0.2065  0.1001 -0.1561
   87phy    H01 2341   3.162   3.772   0.674  1.1980  0.8371 -0.8036
   87phy    C19 2342   2.867   3.894   0.682 -0.2371 -0.2846  0.4794
   87phy    C13 2343   2.936   3.674   0.548 -0.5687 -0.3140  0.2515
   87phy     H3 2344   2.848   3.616   0.587 -2.3975  1.6824 -0.7309
   87phy    O33 2345   2.871   3.723   0.431  0.3014  0.2085  0.4083
   87phy    H1B 2346   2.905   3.809   0.415  1.2571 -0.2787 -0.2931
   87phy    C12 2347   3.010   3.543   0.513  0.2064 -0.1162  0.0243
   87phy    O11 2348   3.131   3.550   0.442 -0.3656 -0.1840  0.4253
   87phy    H1A 2349   3.122   3.609   0.370 -1.6792 -1.8876 -0.9113
   88phy    C35 2350   2.397   2.704   1.836  0.8008 -0.0711 -0.3559
   88phy    C33 2351   2.398   2.560   1.791 -0.5503  0.4617  0.0215
   88phy    C34 2352   2.281   2.529   1.694  0.0220 -0.5374 -0.1480
   88phy    C32 2353   2.530   2.531   1.725  0.0046  0.6062  0.2400
   88phy    C31 2354   2.619   2.434   1.798 -0.2789 -0.0436  0.3884
   88phy    C30 2355   2.751   2.405   1.721 -0.1233  0.2398  0.2430
   88phy    C28 2356   2.842   2.313   1.800  0.3485  0.0510 -0.3706
   88phy    C29 2357   2.899   2.220   1.701 -0.5621 -0.2813  0.4187
   88phy    C27 2358   2.943   2.381   1.899  0.2861 -0.5399  0.1097
   88phy    C26 2359   3.002   2.296   2.012  0.4165  0.4109  0.3414
   88phy    C25 2360   3.122   2.366   2.074  0.4423 -0.4373  0.4240
   88phy    C23 2361   3.165   2.308   2.208  0.0778 -0.0926  0.7457
   88phy    C24 2362   3.249   2.178   2.216  0.2259  0.0492  0.8230
   88phy    C22 2363   3.251   2.423   2.275 -0.4194  0.1415  0.4290
   88phy    C21 2364   3.205   2.457   2.417 -0.2843  0.0059 -0.3305
   88phy    C20 2365   3.305   2.546   2.495 -0.5230  0.4194 -0.3257
   88phy    C18 2366   3.271   2.591   2.646 -0.0841 -0.6419  0.4427
   88phy    O01 2367   3.216   2.477   2.725  0.1677  0.3682 -0.0823
   88phy    H01 2368   3.206   2.404   2.667 -2.5849  0.0885  0.5923
   88phy    C19 2369   3.410   2.621   2.708  0.0446  0.2603  0.1804
   88phy    C13 2370   3.177   2.721   2.666  0.5233  0.1845 -0.0510
   88phy     H3 2371   3.220   2.811   2.616  0.9635 -0.1843 -0.3347
   88phy    O33 2372   3.182   2.759   2.802  0.2900 -0.1127 -0.0179
   88phy    H1B 2373   3.179   2.683   2.856 -0.6367 -0.8067 -0.9871
   88phy    C12 2374   3.027   2.711   2.626 -0.3778  0.6037 -0.0896
   88phy    O11 2375   2.948   2.625   2.695 -0.0906 -0.3653  0.2899
   88phy    H1A 2376   2.966   2.632   2.787 -0.1109  2.0324  0.1529
   89phy    C35 2377   2.056   2.905   1.765 -0.2982 -0.0342  0.5932
   89phy    C33 2378   2.094   3.044   1.725  0.2172  0.2571  0.0943
   89phy    C34 2379   2.089   3.135   1.845 -0.0862  0.3924 -0.1223
   89phy    C32 2380   2.216   3.033   1.633 -0.0541  0.3805 -0.1137
   89phy    C31 2381   2.237   3.155   1.538 -0.4219  0.5778  0.4644
   89phy    C30 2382   2.367   3.132   1.458 -0.7570  0.0687 -0.0003
   89phy    C28 2383   2.416   3.235   1.354 -0.2052 -0.0608 -0.2710
   89phy    C29 2384   2.526   3.338   1.398 -0.6896  0.2760  0.2753
   89phy    C27 2385   2.471   3.161   1.225  0.3087  0.4235  0.1908
   89phy    C26 2386   2.366   3.145   1.114  0.1445 -0.1986 -0.0503
   89phy    C25 2387   2.414   3.101   0.982  0.6509 -0.0815  0.2443
   89phy    C23 2388   2.304   3.104   0.880 -0.1114 -0.6617  0.7578
   89phy    C24 2389   2.300   3.237   0.798 -0.3936 -0.1365  0.1530
   89phy    C22 2390   2.333   2.997   0.771  0.0320 -0.1399  0.1644
   89phy    C21 2391   2.222   2.898   0.766 -0.0123 -0.3186  0.0463
   89phy    C20 2392   2.264   2.796   0.658  0.1431  0.5783 -0.4566
   89phy    C18 2393   2.167   2.706   0.581 -0.0668  0.4570  0.7116
   89phy    O01 2394   2.106   2.607   0.661  0.3011  0.5920  0.0630
   89phy    H01 2395   2.158   2.529   0.665  0.3608  0.4823 -1.9226
   89phy    C19 2396   2.265   2.635   0.484  0.4065  0.3804  0.4967
   89phy    C13 2397   2.050   2.785   0.503 -0.0782 -0.3215  0.3526
   89phy     H3 2398   1.992   2.829   0.588  0.0140 -0.0054  0.2518
   89phy    O33 2399   2.080   2.910   0.443  0.0074  0.0923  0.0758
   89phy    H1B 2400   2.162   2.910   0.396 -0.8674 -0.8697 -1.5422
   89phy    C12 2401   1.914   2.723   0.449 -0.0188 -0.1296  0.2033
   89phy    O11 2402   1.873   2.601   0.506 -0.0574  0.4346 -0.3151
   89phy    H1A 2403   1.950   2.557   0.535 -1.2084 -0.4023  1.6318
   90phy    C35 2404   3.664   2.809   1.446  0.0528  0.5967  0.4614
   90phy    C33 2405   3.727   2.870   1.570  0.8692  0.2499  0.6748
   90phy    C34 2406   3.882   2.864   1.559  0.3027  0.0344  0.3440
   90phy    C32 2407   3.675   3.012   1.604  0.3063  0.1296  0.6438
   90phy    C31 2408   3.645   3.044   1.749  0.5691  0.1335 -0.6373
   90phy    C30 2409   3.586   3.188   1.756 -0.2096 -0.0511  0.1661
   90phy    C28 2410   3.558   3.253   1.894  0.1241  0.1300  0.6835
   90phy    C29 2411   3.669   3.354   1.935 -0.4690 -0.0139  0.0981
   90phy    C27 2412   3.420   3.323   1.883  0.3193 -0.1226  0.1826
   90phy    C26 2413   3.341   3.350   2.013 -0.5180 -0.1503  0.0663
   90phy    C25 2414   3.202   3.408   1.975 -0.0960  0.4031 -0.4868
   90phy    C23 2415   3.124   3.467   2.093 -0.4263 -0.8645 -0.6191
   90phy    C24 2416   3.095   3.619   2.061 -0.1839  0.5484 -0.0152
   90phy    C22 2417   3.002   3.383   2.140  0.0517 -0.8138  0.3672
   90phy    C21 2418   2.984   3.367   2.285  0.5579  0.5442 -0.6508
   90phy    C20 2419   2.868   3.271   2.303 -0.4779 -0.4128  1.0364
   90phy    C18 2420   2.825   3.224   2.445 -0.0947  0.1001  0.1870
   90phy    O01 2421   2.775   3.334   2.524 -0.1953  0.2034 -0.5169
   90phy    H01 2422   2.831   3.409   2.522 -0.3833  0.4853  1.7821
   90phy    C19 2423   2.690   3.165   2.405  0.0581  0.4602 -0.2172
   90phy    C13 2424   2.915   3.121   2.528 -0.1210  0.3124 -0.6028
   90phy     H3 2425   2.953   3.041   2.458  2.0660 -0.9096  1.8101
   90phy    O33 2426   2.844   3.041   2.624  0.0541  0.4239 -0.0766
   90phy    H1B 2427   2.751   3.047   2.635 -0.1687 -2.9555  1.0554
   90phy    C12 2428   3.048   3.176   2.596 -0.1698 -0.3658 -0.1047
   90phy    O11 2429   3.016   3.266   2.700 -0.0035  0.7299 -0.3417
   90phy    H1A 2430   2.963   3.216   2.760 -0.7017  2.7973  0.8577
   91phy    C35 2431   3.705   2.381   1.285 -0.0332  0.1440 -0.1137
   91phy    C33 2432   3.823   2.365   1.386  0.4893  0.5861  0.1293
   91phy    C34 2433   3.832   2.219   1.425  0.1327 -0.1289  0.2606
   91phy    C32 2434   3.966   2.409   1.341  0.1934  0.1698 -0.1559
   91phy    C31 2435   4.006   2.554   1.357  0.1316 -0.0635 -0.0254
   91phy    C30 2436   4.162   2.579   1.347  0.7378 -0.0277 -0.0911
   91phy    C28 2437   4.202   2.718   1.302 -0.1907 -0.0071 -0.9404
   91phy    C29 2438   4.227   2.817   1.420 -0.2638  0.3735  0.2006
   91phy    C27 2439   4.329   2.700   1.217  0.3742 -0.6915 -0.0195
   91phy    C26 2440   4.363   2.809   1.114 -0.0560 -0.3568  0.0709
   91phy    C25 2441   4.490   2.770   1.032  0.0011  0.4586 -0.3682
   91phy    C23 2442   4.555   2.862   0.928 -0.2619 -0.3535  0.2380
   91phy    C24 2443   4.706   2.837   0.917  0.5515  0.4162 -0.1318
   91phy    C22 2444   4.480   2.881   0.791  0.1679 -0.0806  0.7451
   91phy    C21 2445   4.496   3.019   0.723 -0.3913 -0.1201  0.5582
   91phy    C20 2446   4.456   3.013   0.578 -0.2581  0.1860 -0.5894
   91phy    C18 2447   4.437   3.156   0.507  0.3869  0.4309  0.0508
   91phy    O01 2448   4.332   3.223   0.574  0.0671 -0.2009 -0.2270
   91phy    H01 2449   4.253   3.172   0.574  0.4989 -0.8823 -0.8531
   91phy    C19 2450   4.377   3.115   0.369  0.3612 -0.5475  0.4008
   91phy    C13 2451   4.558   3.259   0.499 -0.0167  0.3699 -0.4010
   91phy     H3 2452   4.563   3.306   0.601 -0.5907  1.7142 -0.9567
   91phy    O33 2453   4.694   3.212   0.500  0.3754 -0.0567  0.2500
   91phy    H1B 2454   4.691   3.118   0.505 -2.1330 -0.3119 -2.9640
   91phy    C12 2455   4.557   3.406   0.448 -0.0174 -0.2540  0.8268
   91phy    O11 2456   4.592   3.422   0.314 -0.6398 -0.2781  0.1822
   91phy    H1A 2457   4.686   3.420   0.313 -0.4170  1.4109  3.4699
   92phy    C35 2458   1.924   1.789   2.183  0.0528 -0.2704  0.6205
   92phy    C33 2459   2.068   1.767   2.206  0.1448  0.5473 -0.6730
   92phy    C34 2460   2.091   1.616   2.230 -0.3595  0.1501 -0.2550
   92phy    C32 2461   2.154   1.834   2.098  0.5858  0.2980  0.3302
   92phy    C31 2462   2.296   1.868   2.125 -0.6412  0.5126 -0.5069
   92phy    C30 2463   2.379   1.900   1.998 -0.3952  0.1340  0.7734
   92phy    C28 2464   2.528   1.928   2.016 -0.0877  0.2529 -0.4895
   92phy    C29 2465   2.612   1.878   1.895 -0.2359 -0.1978  0.3359
   92phy    C27 2466   2.559   2.075   2.054  0.0156  0.6294  0.0696
   92phy    C26 2467   2.655   2.073   2.172  0.0834 -0.1861 -0.2663
   92phy    C25 2468   2.669   2.207   2.249  0.0374  0.3462 -0.4069
   92phy    C23 2469   2.758   2.218   2.372  0.6563 -0.1589  0.0746
   92phy    C24 2470   2.792   2.368   2.379  0.0858  0.1308 -0.0352
   92phy    C22 2471   2.682   2.166   2.504 -0.3229 -0.1541  0.4297
   92phy    C21 2472   2.780   2.108   2.609  0.7211 -0.0187 -0.1194
   92phy    C20 2473   2.691   2.035   2.711 -0.1960  0.2054  0.4160
   92phy    C18 2474   2.745   1.949   2.829  0.1327  0.2298 -0.7104
   92phy    O01 2475   2.837   2.038   2.901 -0.4086  0.1235  0.0197
   92phy    H01 2476   2.793   2.104   2.951 -1.1867  0.7912 -1.4741
   92phy    C19 2477   2.618   1.942   2.920 -0.6250  0.2622  0.0134
   92phy    C13 2478   2.821   1.802   2.796 -0.1771 -0.7115  1.1278
   92phy     H3 2479   2.895   1.817   2.713 -1.0096 -0.0648  0.4868
   92phy    O33 2480   2.732   1.708   2.733  0.5819 -0.0469  0.1795
   92phy    H1B 2481   2.681   1.669   2.801  1.1131  0.1700  0.7157
   92phy    C12 2482   2.910   1.733   2.900  0.3796 -0.0736 -0.3304
   92phy    O11 2483   2.981   1.615   2.868  0.0628  0.5708  0.4947
   92phy    H1A 2484   3.039   1.632   2.796 -0.0937 -0.5942  0.0649
   93phy    C35 2485   2.369   2.113   1.668 -0.2670 -0.8694  0.6869
   93phy    C33 2486   2.410   2.074   1.522  0.0596 -0.4590 -0.2352
   93phy    C34 2487   2.374   2.200   1.442 -0.4518  0.4873 -0.3365
   93phy    C32 2488   2.561   2.053   1.501 -0.2506  0.0852 -0.0936
   93phy    C31 2489   2.615   1.911   1.523 -0.0247 -0.0012  0.5989
   93phy    C30 2490   2.769   1.907   1.530  0.7932  0.3956  0.6754
   93phy    C28 2491   2.822   1.762   1.525 -0.0062  0.2392  0.0248
   93phy    C29 2492   2.948   1.754   1.440  0.3383 -0.2773 -0.0259
   93phy    C27 2493   2.848   1.709   1.671 -0.1700 -0.2001  0.4196
   93phy    C26 2494   2.783   1.580   1.699 -0.5170 -0.2850  0.3601
   93phy    C25 2495   2.822   1.528   1.842  0.3907 -0.2062  0.2908
   93phy    C23 2496   2.738   1.409   1.895  0.1215  0.3843  0.0642
   93phy    C24 2497   2.786   1.277   1.845  0.2601 -0.1403  0.9608
   93phy    C22 2498   2.743   1.400   2.051 -0.2758  0.0271  0.0101
   93phy    C21 2499   2.628   1.460   2.132 -0.6022 -0.0566  0.5062
   93phy    C20 2500   2.653   1.439   2.283 -0.1361  0.1990  0.2524
   93phy    C18 2501   2.564   1.502   2.392  0.2092 -0.6372  0.0099
   93phy    O01 2502   2.424   1.466   2.360 -0.1229 -0.0284  0.7424
   93phy    H01 2503   2.410   1.374   2.350  0.6367 -0.3001  1.9873
   93phy    C19 2504   2.594   1.419   2.519  0.0410  0.5104  0.0600
   93phy    C13 2505   2.587   1.663   2.399 -0.2467 -0.6236  0.0397
   93phy     H3 2506   2.584   1.708   2.296  0.2682 -1.2384 -0.2463
   93phy    O33 2507   2.718   1.690   2.437 -0.4868  0.1805  0.2562
   93phy    H1B 2508   2.734   1.687   2.530  1.3184 -0.7373 -0.0339
   93phy    C12 2509   2.473   1.749   2.469  0.4566 -0.1728 -0.6487
   93phy    O11 2510   2.338   1.737   2.427  0.8397  0.1342  0.2202
   93phy    H1A 2511   2.336   1.659   2.375  1.1085  0.4247 -0.2343
   94phy    C35 2512   3.562   2.072   0.928 -0.8233 -0.0325  0.3637
   94phy    C33 2513   3.684   2.111   1.020 -0.1400  0.3900  0.0614
   94phy    C34 2514   3.680   2.012   1.137  0.1405  0.4225  0.0778
   94phy    C32 2515   3.823   2.114   0.949  0.2943  0.1948  0.0472
   94phy    C31 2516   3.901   2.243   0.971 -0.2190  0.3208  0.0821
   94phy    C30 2517   4.019   2.240   0.872  0.1430 -0.0428  0.1546
   94phy    C28 2518   4.093   2.375   0.864 -0.3808 -0.1280 -0.1863
   94phy    C29 2519   4.227   2.359   0.928 -0.2133  0.5529  0.4959
   94phy    C27 2520   4.118   2.426   0.715  0.1311  0.8040 -0.7266
   94phy    C26 2521   4.009   2.500   0.641 -0.3439 -0.1090  0.2961
   94phy    C25 2522   4.028   2.554   0.497 -0.5895 -0.2656  0.1444
   94phy    C23 2523   3.910   2.640   0.446  0.3640  0.5953  0.3179
   94phy    C24 2524   3.936   2.790   0.472  0.3638  0.3533 -0.1073
   94phy    C22 2525   3.877   2.608   0.301  0.6730 -0.1492 -0.1013
   94phy    C21 2526   3.730   2.594   0.250 -0.0456 -0.4330 -0.2206
   94phy    C20 2527   3.724   2.579   0.097  0.4205 -0.3752  0.0098
   94phy    C18 2528   3.594   2.596   0.023  0.4229  0.1912 -0.0972
   94phy    O01 2529   3.499   2.497   0.082 -0.6799 -0.1191  0.2724
   94phy    H01 2530   3.467   2.535   0.162  1.4976 -0.2823  1.2810
   94phy    C19 2531   3.631   2.537  -0.120  0.2324 -0.0138  0.2837
   94phy    C13 2532   3.524   2.745   0.027 -0.3746  0.2729 -0.4119
   94phy     H3 2533   3.492   2.752   0.134  0.7579 -0.7347  0.0230
   94phy    O33 2534   3.613   2.856   0.026 -0.1524 -0.6032  0.4315
   94phy    H1B 2535   3.588   2.921  -0.036  0.9763 -2.1009 -1.7344
   94phy    C12 2536   3.375   2.781  -0.009 -0.1073  0.2329  0.3315
   94phy    O11 2537   3.273   2.681   0.016 -0.8940  0.1426  0.1982
   94phy    H1A 2538   3.296   2.606  -0.036 -0.3495 -0.3124  1.0646
   95phy    C35 2539   4.306   3.814   2.554 -0.1516 -0.1122 -0.6748
   95phy    C33 2540   4.271   3.928   2.467 -0.2155 -0.1174 -0.1339
   95phy    C34 2541   4.396   4.006   2.439 -0.2055  0.0939  0.5150
   95phy    C32 2542   4.201   3.878   2.339 -0.0672 -0.6392  0.5174
   95phy    C31 2543   4.049   3.865   2.341 -0.2216  0.2526 -0.2188
   95phy    C30 2544   3.990   3.801   2.218  0.3800 -0.2419  0.3062
   95phy    C28 2545   3.840   3.806   2.223 -0.2711  0.2285  0.0140
   95phy    C29 2546   3.783   3.866   2.094 -0.6447  0.0752 -0.7487
   95phy    C27 2547   3.768   3.674   2.251  0.0124 -0.0756 -0.2082
   95phy    C26 2548   3.672   3.679   2.371 -0.4259  0.0833 -0.1443
   95phy    C25 2549   3.558   3.577   2.366  0.3259 -0.7346 -0.1321
   95phy    C23 2550   3.452   3.585   2.475 -0.1485  0.3095 -0.3226
   95phy    C24 2551   3.320   3.626   2.409  0.1551  0.2454 -0.3310
   95phy    C22 2552   3.434   3.449   2.535  0.6832  0.0422  0.2818
   95phy    C21 2553   3.476   3.445   2.677  0.2574 -0.5973 -0.0959
   95phy    C20 2554   3.413   3.322   2.741 -0.0836 -0.3249  0.1007
   95phy    C18 2555   3.448   3.258   2.880  0.2002  0.5893  0.0425
   95phy    O01 2556   3.462   3.368   2.979  1.2938  0.3194  0.1652
   95phy    H01 2557   3.480   3.334   3.065  2.2075 -1.8631 -0.8293
   95phy    C19 2558   3.315   3.180   2.912 -0.7254 -0.2727  0.6286
   95phy    C13 2559   3.579   3.160   2.880  0.1934  0.2631 -0.1205
   95phy     H3 2560   3.570   3.086   2.797 -0.5517 -2.4611  2.2312
   95phy    O33 2561   3.576   3.068   2.994 -0.0862 -0.3761 -0.1326
   95phy    H1B 2562   3.603   3.106   3.076 -1.1842 -1.0971  0.5958
   95phy    C12 2563   3.713   3.231   2.868 -0.3264 -0.3384 -0.3299
   95phy    O11 2564   3.763   3.290   2.986  0.6302 -0.5608 -0.3760
   95phy    H1A 2565   3.714   3.366   3.007 -0.9140 -0.5039 -3.6023
   96phy    C35 2566   2.605   4.363   1.355 -0.0132 -0.3494  0.0957
   96phy    C33 2567   2.750   4.418   1.348  0.0164 -0.3425  0.3170
   96phy    C34 2568   2.733   4.568   1.319 -0.3095  0.3724 -0.2897
   96phy    C32 2569   2.830   4.408   1.477  0.0180  0.0423  0.1878
   96phy    C31 2570   2.921   4.290   1.503  0.2772 -0.6850 -0.2476
   96phy    C30 2571   3.008   4.318   1.629  0.0759  0.5870  0.2201
   96phy    C28 2572   3.115   4.210   1.659 -0.4119 -0.2164  0.4551
   96phy    C29 2573   3.236   4.213   1.565 -0.1849  0.1090 -0.3213
   96phy    C27 2574   3.162   4.229   1.807  0.0123 -0.6098 -0.0825
   96phy    C26 2575   3.203   4.097   1.874 -0.0209  0.3960  0.3230
   96phy    C25 2576   3.258   4.118   2.011 -0.7023 -0.5952 -0.0932
   96phy    C23 2577   3.273   3.998   2.107  0.5789 -0.1792  0.1468
   96phy    C24 2578   3.419   3.956   2.118  0.0820 -0.4806 -0.0560
   96phy    C22 2579   3.200   4.028   2.246 -0.2872  0.0278  0.3508
   96phy    C21 2580   3.134   3.909   2.313  0.4458 -0.3620 -0.2742
   96phy    C20 2581   3.064   3.960   2.441 -0.0165 -0.0247 -0.0576
   96phy    C18 2582   2.984   3.863   2.536 -0.6512 -0.3204 -0.0549
   96phy    O01 2583   3.079   3.759   2.569 -0.3570 -0.2602 -0.2442
   96phy    H01 2584   3.162   3.793   2.597 -0.4727  0.1356 -0.3769
   96phy    C19 2585   2.954   3.952   2.659 -0.6519 -0.2317  0.1007
   96phy    C13 2586   2.863   3.790   2.459 -0.0654 -0.6414  0.0067
   96phy     H3 2587   2.902   3.744   2.365  0.8139  1.0635 -0.4987
   96phy    O33 2588   2.766   3.880   2.411  0.2185 -0.0231  0.0932
   96phy    H1B 2589   2.728   3.913   2.490  1.2977 -0.2217  0.7090
   96phy    C12 2590   2.791   3.668   2.520 -0.1825 -0.0847 -0.4099
   96phy    O11 2591   2.876   3.555   2.547  0.3779 -0.7581 -0.2605
   96phy    H1A 2592   2.940   3.593   2.603 -0.6314  0.3194  0.2095
   97phy    C35 2593   2.708   1.394   1.132 -0.0430  0.8013 -0.7268
   97phy    C33 2594   2.628   1.405   1.265  0.2257  0.6434 -0.0063
   97phy    C34 2595   2.733   1.371   1.367  0.1020  0.3890 -0.0928
   97phy    C32 2596   2.559   1.534   1.302  0.7298 -0.2117  0.0380
   97phy    C31 2597   2.425   1.565   1.222  0.2510 -0.2863 -0.1739
   97phy    C30 2598   2.367   1.693   1.280  0.0580 -0.1205 -0.2450
   97phy    C28 2599   2.227   1.729   1.239 -0.4351 -0.7265 -0.3451
   97phy    C29 2600   2.119   1.682   1.339 -0.5187  0.0045  0.0165
   97phy    C27 2601   2.231   1.882   1.214 -0.0248  0.2443  0.3192
   97phy    C26 2602   2.167   1.927   1.082  0.7347  0.3304 -0.3443
   97phy    C25 2603   2.186   2.079   1.054  0.0587 -0.3927 -0.2808
   97phy    C23 2604   2.116   2.147   0.927 -0.2726 -0.0562 -0.3416
   97phy    C24 2605   1.981   2.199   0.973 -0.3379  0.0389 -0.1327
   97phy    C22 2606   2.207   2.276   0.898  0.1168  0.4090 -0.5952
   97phy    C21 2607   2.336   2.248   0.822 -0.6653  0.0098 -0.5182
   97phy    C20 2608   2.408   2.381   0.787 -0.1195 -0.3888  0.4752
   97phy    C18 2609   2.548   2.377   0.713 -0.0027  0.1988 -0.2981
   97phy    O01 2610   2.639   2.302   0.792  0.3378  0.0570 -0.3847
   97phy    H01 2611   2.593   2.247   0.852  0.8916 -1.8636 -1.6437
   97phy    C19 2612   2.584   2.530   0.720 -0.2126  0.5418 -0.4935
   97phy    C13 2613   2.546   2.312   0.566  0.2840 -1.3693 -0.0906
   97phy     H3 2614   2.523   2.204   0.584 -1.5964 -0.9447  0.2160
   97phy    O33 2615   2.434   2.340   0.480  0.0395 -0.3327 -0.0998
   97phy    H1B 2616   2.462   2.403   0.416 -0.8545  0.7327  0.5284
   97phy    C12 2617   2.671   2.270   0.483  0.5397 -0.2466  0.5946
   97phy    O11 2618   2.787   2.275   0.564  0.1617 -0.0009 -0.0775
   97phy    H1A 2619   2.754   2.300   0.648 -0.9173 -0.0601 -0.4689
   98phy    C35 2620   3.339   3.719   1.755 -0.4102 -0.2221  0.0257
   98phy    C33 2621   3.488   3.751   1.724  0.5582 -0.6780  0.4353
   98phy    C34 2622   3.536   3.641   1.636  0.2418  0.0429  0.1638
   98phy    C32 2623   3.505   3.895   1.670 -0.2434  0.5178  0.4234
   98phy    C31 2624   3.579   3.982   1.755  1.1629 -0.1894 -0.1145
   98phy    C30 2625   3.594   4.122   1.692 -0.3282  0.2970 -0.2987
   98phy    C28 2626   3.667   4.219   1.786 -0.4939 -0.1965  0.7620
   98phy    C29 2627   3.790   4.280   1.715 -0.0331  0.0324  0.0336
   98phy    C27 2628   3.573   4.341   1.818  0.2993 -0.2576 -0.3729
   98phy    C26 2629   3.602   4.406   1.955 -0.3387  0.2576  0.2164
   98phy    C25 2630   3.495   4.495   2.022  0.0377 -0.5221  0.1709
   98phy    C23 2631   3.571   4.578   2.125 -0.1127  0.6086 -0.2279
   98phy    C24 2632   3.594   4.726   2.074 -0.2143  0.3662 -0.1749
   98phy    C22 2633   3.481   4.588   2.249 -0.5172 -0.1588 -0.7185
   98phy    C21 2634   3.456   4.479   2.358 -0.3526  0.4189  0.0789
   98phy    C20 2635   3.402   4.546   2.492 -0.0151  0.5040  0.3112
   98phy    C18 2636   3.361   4.456   2.613  0.2533  0.1967  0.6459
   98phy    O01 2637   3.469   4.373   2.650  0.1110  0.2206 -0.0059
   98phy    H01 2638   3.530   4.358   2.581  0.8098 -1.8442  0.9802
   98phy    C19 2639   3.359   4.565   2.721 -0.0691 -0.4551 -0.3506
   98phy    C13 2640   3.221   4.369   2.585 -1.1471 -0.2999 -0.1306
   98phy     H3 2641   3.232   4.312   2.489 -0.0161 -1.2566  0.5443
   98phy    O33 2642   3.110   4.452   2.552 -0.1091  0.0068 -0.2805
   98phy    H1B 2643   3.037   4.401   2.523 -0.0492  0.4635 -1.2578
   98phy    C12 2644   3.189   4.261   2.692 -0.0779  0.1344 -0.3173
   98phy    O11 2645   3.289   4.167   2.699 -0.2949 -0.4525  0.0715
   98phy    H1A 2646   3.369   4.211   2.721 -0.5448 -0.0538  0.1788
   99phy    C35 2647   2.133   3.588   1.167  0.2337 -0.3391  0.2694
   99phy    C33 2648   2.178   3.691   1.269  0.0867  0.0748 -0.0739
   99phy    C34 2649   2.103   3.678   1.392  0.3664 -0.7591  0.4464
   99phy    C32 2650   2.327   3.670   1.302  0.5719  0.0653  0.6283
   99phy    C31 2651   2.407   3.806   1.310  0.1831  0.2974  0.4931
   99phy    C30 2652   2.560   3.780   1.338  0.2152  0.2509 -0.3056
   99phy    C28 2653   2.642   3.914   1.344  0.1269  0.2449  0.0105
   99phy    C29 2654   2.688   3.938   1.483  0.0047 -0.0613 -0.6360
   99phy    C27 2655   2.770   3.907   1.256  0.6851 -0.3767 -0.3096
   99phy    C26 2656   2.817   4.031   1.187 -0.1835 -0.1587  0.6913
   99phy    C25 2657   2.935   4.012   1.097 -0.6936 -0.2123  0.0828
   99phy    C23 2658   3.001   4.138   1.032  0.3488 -0.4352  0.7363
   99phy    C24 2659   3.078   4.225   1.133  0.5545 -0.1149  0.0953
   99phy    C22 2660   3.102   4.092   0.928  0.4136  0.3453 -0.1506
   99phy    C21 2661   3.138   4.190   0.809 -0.3202  0.7127 -0.0255
   99phy    C20 2662   3.247   4.134   0.718  0.0817 -0.6084 -0.3141
   99phy    C18 2663   3.247   4.124   0.568 -0.2707  0.5291 -0.7815
   99phy    O01 2664   3.122   4.066   0.520 -0.4010  0.0396 -0.1923
   99phy    H01 2665   3.111   3.980   0.557 -0.4809  0.5860  1.0727
   99phy    C19 2666   3.364   4.028   0.532 -0.1579 -0.1093 -0.3517
   99phy    C13 2667   3.256   4.275   0.508  0.1952  0.6976 -0.3484
   99phy     H3 2668   3.153   4.315   0.529  0.0795  1.3974 -2.1173
   99phy    O33 2669   3.331   4.379   0.571  0.0392 -0.4269 -0.3292
   99phy    H1B 2670   3.398   4.407   0.511 -0.2887  0.4887 -0.2783
   99phy    C12 2671   3.237   4.321   0.362  0.5905 -0.3860 -0.0976
   99phy    O11 2672   3.149   4.251   0.276 -0.4529 -0.2828  0.1067
   99phy    H1A 2673   3.190   4.168   0.257 -0.0853  0.1845 -1.2345
  100phy    C35 2674   3.295   2.891   1.645 -0.7878 -0.2291 -0.2257
  100phy    C33 2675   3.339   2.749   1.678  0.6030  0.3026 -0.2191
  100phy    C34 2676   3.343   2.718   1.824  0.1174  0.0565 -0.1819
  100phy    C32 2677   3.249   2.652   1.602 -0.3803 -0.0613 -0.4062
  100phy    C31 2678   3.322   2.534   1.534  0.1708  0.0337 -0.3794
  100phy    C30 2679   3.226   2.437   1.471 -0.8087  0.0269 -0.5661
  100phy    C28 2680   3.282   2.298   1.423  0.0202 -0.5430  0.3632
  100phy    C29 2681   3.239   2.193   1.527  0.1783  0.2677 -0.7195
  100phy    C27 2682   3.215   2.246   1.294 -0.2391 -0.0136  0.2917
  100phy    C26 2683   3.271   2.284   1.158 -0.2682 -0.8344  0.5782
  100phy    C25 2684   3.155   2.283   1.051 -0.1818 -0.5509 -0.3466
  100phy    C23 2685   3.191   2.280   0.897  0.1012 -0.5867 -0.0193
  100phy    C24 2686   3.194   2.140   0.846 -0.0627  0.2890  0.3411
  100phy    C22 2687   3.088   2.370   0.825 -0.3944  0.4496  0.3456
  100phy    C21 2688   3.165   2.497   0.771 -0.1474  0.5193  0.1341
  100phy    C20 2689   3.080   2.575   0.668  0.2593  0.0806  0.3911
  100phy    C18 2690   3.129   2.598   0.523  0.7931 -0.3146  0.1940
  100phy    O01 2691   3.260   2.661   0.528 -0.3833  0.0257  0.0697
  100phy    H01 2692   3.266   2.753   0.545  0.7077 -0.0909  0.4439
  100phy    C19 2693   3.038   2.705   0.461  0.3325 -0.1655  0.1697
  100phy    C13 2694   3.133   2.460   0.431  0.5004 -0.2588  0.0124
  100phy     H3 2695   3.184   2.383   0.494 -0.5609 -0.1928  0.9923
  100phy    O33 2696   3.009   2.392   0.418 -0.0176 -0.0580 -0.3278
  100phy    H1B 2697   2.963   2.380   0.499 -0.1524 -0.6330 -0.4843
  100phy    C12 2698   3.241   2.432   0.323 -0.1896  0.1670 -0.4177
  100phy    O11 2699   3.350   2.524   0.319  0.3330  0.0189  0.4671
  100phy    H1A 2700   3.356   2.562   0.405  2.5961  2.5904 -0.6768
  101phy    C35 2701   1.932   4.305   1.000  0.1060  0.6832 -0.5981
  101phy    C33 2702   1.969   4.443   0.945 -0.2920  0.1458  0.4202
  101phy    C34 2703   1.886   4.550   1.010  0.4441  0.5919 -0.3830
  101phy    C32 2704   2.119   4.465   0.966 -0.0556  0.2381 -0.3710
  101phy    C31 2705   2.190   4.575   0.892 -0.5030 -0.3753 -0.0779
  101phy    C30 2706   2.334   4.580   0.944  0.2406 -0.1506  0.5861
  101phy    C28 2707   2.422   4.700   0.899 -0.3262  0.2105  0.2509
  101phy    C29 2708   2.395   4.827   0.980  0.3641 -0.1898  0.3037
  101phy    C27 2709   2.574   4.661   0.905 -0.3625 -0.0761 -0.3903
  101phy    C26 2710   2.647   4.635   0.777  0.0940 -0.1555 -0.2897
  101phy    C25 2711   2.780   4.562   0.788 -0.0086 -0.4799 -0.0021
  101phy    C23 2712   2.848   4.511   0.662 -0.0169 -0.7833 -0.0196
  101phy    C24 2713   2.997   4.539   0.685 -0.0208  0.3395 -0.0725
  101phy    C22 2714   2.814   4.362   0.651 -0.2419 -0.1278 -0.0705
  101phy    C21 2715   2.770   4.335   0.511  0.1762  0.3726  0.2573
  101phy    C20 2716   2.724   4.188   0.498  0.0996 -0.1354 -0.5216
  101phy    C18 2717   2.698   4.116   0.367 -0.3381  0.1034 -0.2661
  101phy    O01 2718   2.621   4.209   0.281  0.1421 -0.0781  0.0729
  101phy    H01 2719   2.657   4.294   0.262 -2.0188  0.5307 -1.7259
  101phy    C19 2720   2.603   4.002   0.416  0.0988 -0.2830  0.4323
  101phy    C13 2721   2.833   4.062   0.283  0.2127 -0.3435  0.3246
  101phy     H3 2722   2.891   4.156   0.262 -0.8089  0.1297 -0.4385
  101phy    O33 2723   2.933   3.992   0.355 -0.6179 -0.3856  0.2180
  101phy    H1B 2724   2.984   4.045   0.414  0.7656 -1.4923  0.0834
  101phy    C12 2725   2.841   4.023   0.128 -0.1290 -0.2721 -0.3457
  101phy    O11 2726   2.751   4.090   0.043  0.6381  0.5425 -0.0078
  101phy    H1A 2727   2.671   4.114   0.086 -0.1390 -1.5824 -0.1530
  102phy    C35 2728   2.481   4.460   1.862  0.2076 -0.3489 -0.3442
  102phy    C33 2729   2.601   4.542   1.898  0.0674 -0.1671 -0.2594
  102phy    C34 2730   2.713   4.450   1.855 -0.1541 -0.2981 -0.1101
  102phy    C32 2731   2.605   4.673   1.822 -0.5441  0.5793 -0.6738
  102phy    C31 2732   2.553   4.790   1.904  0.6344 -0.2320 -0.0742
  102phy    C30 2733   2.510   4.906   1.822  0.3488  0.3322  0.5169
  102phy    C28 2734   2.428   5.021   1.883 -0.3572  0.0614  0.2675
  102phy    C29 2735   2.467   5.153   1.821 -0.1504  0.4535  0.3552
  102phy    C27 2736   2.275   4.994   1.892 -0.0157  0.0140 -0.2180
  102phy    C26 2737   2.211   5.056   2.020 -0.1803  0.4294 -0.1146
  102phy    C25 2738   2.061   5.029   2.031 -0.5724 -0.0387  0.2592
  102phy    C23 2739   1.992   5.100   2.157 -0.9015 -0.1755  0.6867
  102phy    C24 2740   1.932   5.236   2.125  0.2991  0.4628 -0.1338
  102phy    C22 2741   1.902   4.991   2.221  0.6655 -0.2373 -0.2547
  102phy    C21 2742   1.873   5.007   2.372 -0.3413 -0.3219  0.4293
  102phy    C20 2743   1.798   4.889   2.439  0.2512  0.2170 -0.3607
  102phy    C18 2744   1.758   4.890   2.593 -0.4804 -0.3483  0.0000
  102phy    O01 2745   1.672   5.006   2.615  0.7866  0.1735 -0.1170
  102phy    H01 2746   1.651   5.009   2.706 -0.0309 -0.4488 -0.2817
  102phy    C19 2747   1.665   4.766   2.601 -0.2036  0.1750  0.1169
  102phy    C13 2748   1.892   4.884   2.687  0.1979 -0.3840  0.1188
  102phy     H3 2749   1.981   4.933   2.638  2.6245 -2.4020  2.2044
  102phy    O33 2750   1.949   4.748   2.696  0.1284 -0.4827 -0.1634
  102phy    H1B 2751   1.897   4.685   2.741  0.3508  1.4103  3.0447
  102phy    C12 2752   1.878   4.957   2.829 -0.2847  0.4351  0.7782
  102phy    O11 2753   1.852   5.095   2.832  0.3056 -0.0489 -0.1686
  102phy    H1A 2754   1.904   5.134   2.900 -0.9476  0.0199  0.7905
  103phy    C35 2755   2.755   0.454   1.665  0.1566 -0.4116 -0.1666
  103phy    C33 2756   2.742   0.393   1.527 -0.1804 -0.7033  0.1583
  103phy    C34 2757   2.754   0.489   1.411  0.1570  0.0616  0.3306
  103phy    C32 2758   2.855   0.294   1.512  0.0516  0.0781 -0.0008
  103phy    C31 2759   2.826   0.145   1.567 -0.1284  0.1340 -0.0462
  103phy    C30 2760   2.947   0.056   1.549  0.0382  0.4184 -0.3126
  103phy    C28 2761   2.931  -0.093   1.593  0.4207 -0.0264 -0.0538
  103phy    C29 2762   2.946  -0.182   1.470  0.5524  0.5029 -0.1616
  103phy    C27 2763   3.033  -0.134   1.696 -0.2041 -0.3720  0.3148
  103phy    C26 2764   2.982  -0.222   1.810 -0.4675  0.1197 -0.1671
  103phy    C25 2765   3.083  -0.261   1.919  0.0440  0.5026 -0.0639
  103phy    C23 2766   3.028  -0.369   2.016  0.4436  0.2009 -0.2420
  103phy    C24 2767   3.049  -0.517   1.975 -0.1627  0.6500  0.0232
  103phy    C22 2768   3.104  -0.346   2.148 -0.0666  0.1570  0.0556
  103phy    C21 2769   3.032  -0.365   2.277 -0.8898 -0.3394 -0.3771
  103phy    C20 2770   3.099  -0.276   2.382  0.5819 -0.1360 -0.0076
  103phy    C18 2771   3.046  -0.260   2.527  0.5756 -0.2438 -0.1674
  103phy    O01 2772   3.031  -0.385   2.587  0.1861  0.4621  0.5282
  103phy    H01 2773   3.074  -0.457   2.545  0.2012  2.0084 -2.3190
  103phy    C19 2774   3.171  -0.197   2.597  0.1823 -0.0206  0.2953
  103phy    C13 2775   2.913  -0.171   2.555  0.1479  0.1542 -0.1131
  103phy     H3 2776   2.915  -0.071   2.503 -1.2475  0.5509  0.5783
  103phy    O33 2777   2.893  -0.131   2.690 -0.1560 -0.0724 -0.0771
  103phy    H1B 2778   2.933  -0.189   2.752 -1.6124 -1.1017 -0.0668
  103phy    C12 2779   2.777  -0.225   2.497 -0.5369 -0.2994 -0.0474
  103phy    O11 2780   2.726  -0.340   2.559 -0.2653  0.5894 -0.7686
  103phy    H1A 2781   2.739  -0.409   2.497  1.7551  1.3744 -1.3145
  104phy    C35 2782   2.419   4.750   1.409  0.4440 -0.2305 -0.1224
  104phy    C33 2783   2.285   4.683   1.381  0.6765 -0.0853 -0.6134
  104phy    C34 2784   2.249   4.590   1.496  0.0398 -0.6057  0.6628
  104phy    C32 2785   2.174   4.788   1.369  0.0316 -0.5062 -0.2712
  104phy    C31 2786   2.124   4.830   1.224  0.2476 -0.2071 -0.9501
  104phy    C30 2787   2.015   4.940   1.226 -0.1644 -0.3832  0.0379
  104phy    C28 2788   1.933   4.968   1.103  0.1220  0.7769  0.0119
  104phy    C29 2789   1.800   5.043   1.137  0.6896 -0.3635 -0.0723
  104phy    C27 2790   2.008   5.063   1.007  0.3266 -0.5749 -0.0275
  104phy    C26 2791   2.000   5.026   0.858 -0.6741  0.4126  0.0135
  104phy    C25 2792   2.099   5.102   0.772 -0.9422  0.3867  0.7630
  104phy    C23 2793   2.085   5.087   0.616 -0.0435  0.1140  0.1962
  104phy    C24 2794   2.047   5.210   0.542  0.1906 -0.1447 -0.1335
  104phy    C22 2795   2.215   5.013   0.574  0.1416 -0.1146  0.2863
  104phy    C21 2796   2.191   4.896   0.470 -0.2194  0.4680  0.3698
  104phy    C20 2797   2.309   4.793   0.476 -0.4025  0.4065  0.1783
  104phy    C18 2798   2.311   4.674   0.374 -0.8488 -0.3696  0.2161
  104phy    O01 2799   2.177   4.634   0.341 -0.1329 -0.5789 -0.8088
  104phy    H01 2800   2.124   4.711   0.349  0.3979 -0.2661 -0.2162
  104phy    C19 2801   2.381   4.565   0.453  0.1765 -0.4846 -0.0894
  104phy    C13 2802   2.380   4.717   0.232 -0.0025 -0.5122 -0.2509
  104phy     H3 2803   2.308   4.791   0.189 -1.5560 -1.6526  0.3254
  104phy    O33 2804   2.491   4.804   0.243  0.1434 -0.2953 -0.1320
  104phy    H1B 2805   2.561   4.743   0.240 -0.3085 -0.8204 -0.1065
  104phy    C12 2806   2.363   4.638   0.093 -0.0814 -0.0575 -0.3833
  104phy    O11 2807   2.244   4.562   0.072  0.3579 -0.2704  0.0537
  104phy    H1A 2808   2.206   4.549   0.157  0.6319 -2.3685 -0.0964
  105phy    C35 2809   1.885   2.313   1.381  0.0334  0.6047 -0.3831
  105phy    C33 2810   1.887   2.387   1.516 -0.7953  0.4656 -0.1637
  105phy    C34 2811   2.007   2.326   1.590  0.3985 -0.3071 -0.2301
  105phy    C32 2812   1.898   2.535   1.493  0.5007 -0.1486 -0.1379
  105phy    C31 2813   1.778   2.609   1.425 -0.3731 -0.4371 -0.1555
  105phy    C30 2814   1.805   2.765   1.437  0.6652 -0.0805  0.1166
  105phy    C28 2815   1.709   2.851   1.355  1.0010 -0.1269 -0.5040
  105phy    C29 2816   1.604   2.910   1.450  0.0701  0.3741  0.8566
  105phy    C27 2817   1.777   2.973   1.290 -0.7982  0.1345 -0.5670
  105phy    C26 2818   1.720   3.025   1.159 -0.1953  0.6780  0.2010
  105phy    C25 2819   1.816   3.122   1.095  0.4253  0.1516  0.5549
  105phy    C23 2820   1.760   3.175   0.960 -0.5667 -0.2908 -0.1642
  105phy    C24 2821   1.698   3.314   0.970  0.3263 -0.4524 -0.0725
  105phy    C22 2822   1.877   3.192   0.862 -0.1305 -0.2966 -0.3503
  105phy    C21 2823   1.845   3.164   0.716  0.2453  0.1412  0.0632
  105phy    C20 2824   1.964   3.207   0.635  0.1535  0.5358  0.3279
  105phy    C18 2825   1.962   3.225   0.480  0.3076 -0.7302  0.4286
  105phy    O01 2826   1.913   3.106   0.416  0.3251 -0.0685 -0.1992
  105phy    H01 2827   1.964   3.035   0.447  0.5907  0.7598  1.3379
  105phy    C19 2828   2.115   3.241   0.447  0.8532  0.2203 -0.0260
  105phy    C13 2829   1.870   3.348   0.434  0.4582 -0.2896 -0.0064
  105phy     H3 2830   1.767   3.318   0.468 -0.0529  1.2354 -0.1408
  105phy    O33 2831   1.876   3.465   0.511  0.5772  0.2875 -0.2180
  105phy    H1B 2832   1.929   3.457   0.588  0.2273  0.8988  0.0950
  105phy    C12 2833   1.812   3.374   0.295  0.4882  0.2087 -0.4297
  105phy    O11 2834   1.860   3.478   0.219  0.1706 -0.4037 -0.1884
  105phy    H1A 2835   1.868   3.557   0.268 -1.1137 -1.1269  1.2852
  106phy    C35 2836   1.714   4.985   1.588  0.1053 -0.4986  0.1516
  106phy    C33 2837   1.836   5.037   1.668 -0.0280  0.0743  0.2880
  106phy    C34 2838   1.922   4.919   1.703 -0.1333  0.2486  0.5697
  106phy    C32 2839   1.912   5.157   1.599  0.4480 -0.3676 -0.1405
  106phy    C31 2840   2.014   5.244   1.681  0.4856 -0.1120 -0.3178
  106phy    C30 2841   2.053   5.377   1.617 -0.1917  0.3805 -0.0179
  106phy    C28 2842   2.183   5.440   1.666  0.1561  0.0371 -0.4261
  106phy    C29 2843   2.253   5.524   1.561 -0.3101 -0.1626 -0.0740
  106phy    C27 2844   2.148   5.539   1.779 -0.3265 -0.4296 -0.1574
  106phy    C26 2845   2.224   5.502   1.910 -0.5887 -0.2593  0.2310
  106phy    C25 2846   2.212   5.607   2.021 -0.5935 -0.5355 -0.2732
  106phy    C23 2847   2.280   5.599   2.156 -0.2195  0.1975 -0.2404
  106phy    C24 2848   2.264   5.732   2.229 -0.3549  0.0120  0.3230
  106phy    C22 2849   2.227   5.483   2.245  0.4096  0.1078  0.5628
  106phy    C21 2850   2.313   5.425   2.362 -0.7151 -0.5802  0.4595
  106phy    C20 2851   2.229   5.317   2.435  0.4392  0.1468  0.8699
  106phy    C18 2852   2.295   5.202   2.514  0.4399  0.0059  0.5144
  106phy    O01 2853   2.392   5.260   2.603 -0.6007 -0.5328  0.0511
  106phy    H01 2854   2.348   5.295   2.677 -0.5359  0.2616 -0.2750
  106phy    C19 2855   2.166   5.159   2.593 -0.0553  0.7559  0.0604
  106phy    C13 2856   2.365   5.088   2.432  0.0488 -0.0328  0.2222
  106phy     H3 2857   2.298   5.061   2.347  0.5100  0.8502 -0.4325
  106phy    O33 2858   2.364   4.965   2.515  0.2381 -0.3008  0.8664
  106phy    H1B 2859   2.412   4.980   2.594  2.9092  0.8168 -0.8341
  106phy    C12 2860   2.504   5.115   2.369  0.5024  0.0428 -0.1065
  106phy    O11 2861   2.600   5.156   2.454 -0.2401 -0.3743  0.1095
  106phy    H1A 2862   2.563   5.199   2.528 -0.6163  0.0166 -0.2975
  107phy    C35 2863   3.199   0.331   1.715 -0.4940  0.3617  0.7054
  107phy    C33 2864   3.285   0.456   1.681 -0.1368  0.1842  0.5255
  107phy    C34 2865   3.409   0.426   1.600 -0.1687  0.6151 -0.7283
  107phy    C32 2866   3.200   0.564   1.610 -0.4028 -0.0473 -0.3383
  107phy    C31 2867   3.131   0.672   1.688 -0.0890 -0.0882  0.2284
  107phy    C30 2868   3.045   0.765   1.598  0.1727 -0.7059 -0.4150
  107phy    C28 2869   2.968   0.880   1.669  0.0853  0.1536 -0.4778
  107phy    C29 2870   2.915   0.988   1.572 -0.2428 -0.0632 -0.2066
  107phy    C27 2871   2.840   0.835   1.748  0.4977  0.1675  0.3199
  107phy    C26 2872   2.865   0.827   1.900  0.0254 -0.2086 -0.3792
  107phy    C25 2873   2.748   0.785   1.993  0.5751 -0.0111  0.6945
  107phy    C23 2874   2.763   0.819   2.143 -0.5694 -0.1213  0.4745
  107phy    C24 2875   2.729   0.965   2.173 -0.3299 -0.1821  0.1138
  107phy    C22 2876   2.670   0.717   2.215 -0.3488 -0.0832 -0.4225
  107phy    C21 2877   2.717   0.690   2.359 -0.2623 -0.0759  0.1168
  107phy    C20 2878   2.616   0.614   2.446 -0.6088  0.2419  0.3726
  107phy    C18 2879   2.658   0.575   2.595  0.1893  0.2863  0.2691
  107phy    O01 2880   2.730   0.675   2.659 -0.0882  0.4310  0.1009
  107phy    H01 2881   2.805   0.687   2.604  0.0205 -1.4701 -0.2481
  107phy    C19 2882   2.523   0.597   2.670 -0.0672 -0.4235  0.7242
  107phy    C13 2883   2.726   0.423   2.611 -0.9489 -0.5047  0.2658
  107phy     H3 2884   2.652   0.344   2.582 -2.8384  1.1015  0.5176
  107phy    O33 2885   2.739   0.389   2.745  0.1756 -0.1910  0.0148
  107phy    H1B 2886   2.792   0.453   2.789  2.2504 -1.2123 -0.8307
  107phy    C12 2887   2.865   0.386   2.541 -0.9137  0.1935  0.8329
  107phy    O11 2888   2.976   0.466   2.566  0.0168  0.3155 -0.0471
  107phy    H1A 2889   3.031   0.429   2.633 -0.7192 -0.1765  0.2988
  108phy    C35 2890   4.363   4.822   1.434 -0.1017  0.3254 -0.4069
  108phy    C33 2891   4.279   4.919   1.354 -0.0066  0.0066  0.6772
  108phy    C34 2892   4.216   5.022   1.449  0.7181  0.7990 -0.0950
  108phy    C32 2893   4.377   4.982   1.253  0.1540  0.1385 -0.6647
  108phy    C31 2894   4.320   5.076   1.144  0.5523 -0.0184  0.1750
  108phy    C30 2895   4.424   5.109   1.045 -0.3468 -0.2870  0.6363
  108phy    C28 2896   4.385   5.209   0.934  0.4805  0.6263  0.3371
  108phy    C29 2897   4.349   5.351   0.973 -0.1436  0.3133  0.0821
  108phy    C27 2898   4.485   5.210   0.819  0.3905  0.0917 -0.4541
  108phy    C26 2899   4.428   5.182   0.680 -0.3923 -0.2543  0.1859
  108phy    C25 2900   4.538   5.175   0.575 -0.5049 -0.1259  0.3559
  108phy    C23 2901   4.475   5.147   0.431 -0.2387 -0.4425 -0.6402
  108phy    C24 2902   4.420   5.275   0.364 -0.0472  0.8478 -0.1080
  108phy    C22 2903   4.576   5.091   0.333 -0.1919 -0.2870 -0.2785
  108phy    C21 2904   4.571   4.934   0.327  0.8668  0.0519 -0.4002
  108phy    C20 2905   4.699   4.878   0.261  0.2587 -0.4942 -0.4827
  108phy    C18 2906   4.709   4.736   0.195 -0.7878  0.4096 -0.4574
  108phy    O01 2907   4.694   4.636   0.301  0.1749 -0.2771  0.4094
  108phy    H01 2908   4.615   4.639   0.351  0.8867  1.0839  1.5418
  108phy    C19 2909   4.857   4.741   0.163  0.1175 -0.1337 -0.2278
  108phy    C13 2910   4.612   4.716   0.066  0.2262  0.2885 -0.2025
  108phy     H3 2911   4.517   4.767   0.095 -1.6784 -2.9469 -0.2969
  108phy    O33 2912   4.640   4.792  -0.045 -0.0955  0.2355  0.6067
  108phy    H1B 2913   4.564   4.825  -0.090  1.0016  0.3168 -1.2822
  108phy    C12 2914   4.532   4.588   0.036 -0.2028  0.0770 -0.0999
  108phy    O11 2915   4.585   4.495  -0.059  0.2569 -0.4241 -0.6537
  108phy    H1A 2916   4.656   4.448  -0.020  0.1294  1.2175  1.8451
  109phy    C35 2917   4.319   3.212   1.841 -0.0155 -0.3186 -0.0048
  109phy    C33 2918   4.236   3.124   1.928 -0.7682  0.3161  0.0944
  109phy    C34 2919   4.115   3.093   1.846  0.3801 -0.0068 -0.2882
  109phy    C32 2920   4.315   3.001   1.970  0.0541 -0.4179  0.3404
  109phy    C31 2921   4.325   3.005   2.122  0.5998  0.0813 -0.2613
  109phy    C30 2922   4.387   2.879   2.182  0.7995 -0.0912  0.1863
  109phy    C28 2923   4.365   2.848   2.329  0.3199  0.5110 -0.7307
  109phy    C29 2924   4.249   2.763   2.368 -0.1463 -0.0095 -0.2538
  109phy    C27 2925   4.496   2.776   2.375  0.3840  0.0647 -0.3751
  109phy    C26 2926   4.551   2.785   2.521  0.2459  0.5017  0.3961
  109phy    C25 2927   4.697   2.742   2.547  0.1799  0.4487  0.3228
  109phy    C23 2928   4.757   2.736   2.693  0.2925 -0.9626 -0.0977
  109phy    C24 2929   4.775   2.588   2.725 -0.3936 -0.0909  0.0743
  109phy    C22 2930   4.899   2.789   2.710  0.4768 -0.0326 -0.0231
  109phy    C21 2931   4.912   2.933   2.761  0.0580  0.5074 -0.4462
  109phy    C20 2932   5.060   2.963   2.807  0.2136  0.0299 -0.3544
  109phy    C18 2933   5.108   3.109   2.848 -0.0217  0.1869 -0.0818
  109phy    O01 2934   5.003   3.170   2.922 -0.3318 -0.0166  0.2171
  109phy    H01 2935   4.956   3.098   2.961  0.6658 -0.8461 -0.0647
  109phy    C19 2936   5.230   3.088   2.941 -0.0514  0.0955 -0.3360
  109phy    C13 2937   5.153   3.205   2.722  0.0205 -0.1731  0.1992
  109phy     H3 2938   5.204   3.145   2.643  0.6155  0.0259  0.4273
  109phy    O33 2939   5.251   3.302   2.752  0.0436 -0.2449  0.6492
  109phy    H1B 2940   5.217   3.363   2.814 -1.3234  1.2952 -1.4916
  109phy    C12 2941   5.041   3.284   2.640  0.0860 -0.5190 -0.5763
  109phy    O11 2942   4.987   3.404   2.697  0.0031  0.7061 -0.6998
  109phy    H1A 2943   4.972   3.385   2.788  1.2132 -1.7846 -0.9263
  110phy    C35 2944   4.526   1.667   1.490  0.4126 -0.4818  0.0424
  110phy    C33 2945   4.570   1.807   1.520 -0.5265  0.0893  0.0497
  110phy    C34 2946   4.519   1.845   1.652  0.2529 -0.1937 -0.3730
  110phy    C32 2947   4.723   1.818   1.529  0.1844 -0.1736 -0.2328
  110phy    C31 2948   4.793   1.872   1.401  0.4733 -0.3999 -0.5337
  110phy    C30 2949   4.943   1.857   1.419 -0.2464 -0.2697 -0.2153
  110phy    C28 2950   5.038   1.927   1.323  0.2966  0.0316 -0.7853
  110phy    C29 2951   5.094   2.057   1.386  0.2731  0.5076 -0.2602
  110phy    C27 2952   5.151   1.836   1.284 -0.5672  0.6642  0.5226
  110phy    C26 2953   5.200   1.846   1.144 -0.1597 -0.0103  0.1821
  110phy    C25 2954   5.336   1.769   1.126  0.2412  0.0070  0.1477
  110phy    C23 2955   5.376   1.748   0.980  0.0639 -0.0708 -0.6848
  110phy    C24 2956   5.496   1.841   0.941 -0.3915  0.4517 -0.2022
  110phy    C22 2957   5.441   1.608   0.962 -0.1602 -0.6199 -0.4482
  110phy    C21 2958   5.398   1.534   0.839  0.6259 -0.0896  0.6872
  110phy    C20 2959   5.476   1.402   0.842 -0.3235 -0.1441 -0.1877
  110phy    C18 2960   5.455   1.294   0.732 -0.2674 -0.1310  0.0939
  110phy    O01 2961   5.318   1.274   0.706 -0.2460  0.5523  0.1920
  110phy    H01 2962   5.297   1.341   0.643  1.4299 -0.3703 -1.4403
  110phy    C19 2963   5.494   1.162   0.801  0.1120  0.2898  0.2711
  110phy    C13 2964   5.535   1.319   0.592  0.2198  0.6596  0.0104
  110phy     H3 2965   5.624   1.381   0.620  0.8738 -0.5742  0.7529
  110phy    O33 2966   5.606   1.211   0.534 -0.3439 -0.2396 -0.8443
  110phy    H1B 2967   5.561   1.132   0.555 -0.8236  0.1809 -0.2317
  110phy    C12 2968   5.495   1.416   0.480 -0.2369  0.1828  0.0380
  110phy    O11 2969   5.421   1.352   0.377 -0.4877 -0.1607  0.1887
  110phy    H1A 2970   5.427   1.416   0.309 -0.5774  1.2690  1.4704
  111phy    C35 2971   4.778   2.656   1.843 -0.2160 -0.4197  0.3631
  111phy    C33 2972   4.658   2.725   1.893  0.0445  0.1875 -0.4071
  111phy    C34 2973   4.683   2.877   1.892 -0.3662  0.3524 -0.3419
  111phy    C32 2974   4.537   2.697   1.801  0.4793  0.1265 -0.2639
  111phy    C31 2975   4.406   2.635   1.864  0.0233  0.7899 -0.1796
  111phy    C30 2976   4.306   2.605   1.751  0.6947  0.4244 -0.1448
  111phy    C28 2977   4.177   2.543   1.811 -0.6856  0.2081  0.0883
  111phy    C29 2978   4.060   2.603   1.740 -0.2458 -0.0271  0.1731
  111phy    C27 2979   4.167   2.388   1.800  0.0621 -0.4777  0.4063
  111phy    C26 2980   4.099   2.299   1.900  0.4238 -0.5251  0.0161
  111phy    C25 2981   4.126   2.151   1.865 -0.2113 -0.3461  0.2720
  111phy    C23 2982   4.068   2.050   1.966  0.2793  0.4830  0.0288
  111phy    C24 2983   3.976   1.949   1.905 -0.5426  0.2452 -0.2382
  111phy    C22 2984   4.184   1.976   2.033 -0.4143  0.3797  0.1242
  111phy    C21 2985   4.163   1.934   2.179 -0.2171  0.4701  0.3645
  111phy    C20 2986   4.290   1.868   2.238  0.0873 -0.1008  0.1287
  111phy    C18 2987   4.316   1.805   2.378  0.1776  0.1548 -0.4692
  111phy    O01 2988   4.222   1.699   2.405  0.2346 -0.0923  0.2207
  111phy    H01 2989   4.136   1.734   2.415  0.7912  1.0584  1.2224
  111phy    C19 2990   4.445   1.729   2.368 -0.2432 -0.5905 -0.0085
  111phy    C13 2991   4.317   1.913   2.501 -0.1510  0.3772  0.1247
  111phy     H3 2992   4.370   2.004   2.463  0.4171  0.5226  1.2340
  111phy    O33 2993   4.405   1.869   2.608  0.0570 -0.6105 -0.1435
  111phy    H1B 2994   4.426   1.778   2.601  2.4287 -0.0861 -1.0297
  111phy    C12 2995   4.176   1.958   2.560 -0.1610  0.3750  0.3840
  111phy    O11 2996   4.111   1.864   2.644 -0.3315 -0.4533  0.5575
  111phy    H1A 2997   4.175   1.852   2.712  0.6845  1.0484 -0.0807
  112phy    C35 2998   4.632   2.381   2.211 -0.3062 -0.3858  0.1631
  112phy    C33 2999   4.495   2.359   2.146 -0.5523 -0.0582  0.2014
  112phy    C34 3000   4.510   2.257   2.031 -0.3740  0.6755 -0.0336
  112phy    C32 3001   4.397   2.321   2.258  0.3943 -0.1915  0.2816
  112phy    C31 3002   4.247   2.363   2.246  0.0764 -0.1147  0.1472
  112phy    C30 3003   4.174   2.331   2.382  0.5365  0.4589  0.1205
  112phy    C28 3004   4.025   2.364   2.366  0.4811  0.2958 -0.1526
  112phy    C29 3005   3.948   2.228   2.354 -0.3053 -0.4543  0.1800
  112phy    C27 3006   3.963   2.424   2.495  0.0707 -0.2933  0.0312
  112phy    C26 3007   3.953   2.579   2.504  0.3243 -0.0207  0.7216
  112phy    C25 3008   3.860   2.619   2.619  0.2817 -0.5147  0.8896
  112phy    C23 3009   3.855   2.766   2.659 -0.1960 -0.3970 -0.1619
  112phy    C24 3010   3.713   2.819   2.640 -0.0660 -0.8225 -0.0802
  112phy    C22 3011   3.910   2.782   2.804 -0.3450 -0.1368 -0.2759
  112phy    C21 3012   3.943   2.916   2.865 -0.0633  0.6110 -0.0842
  112phy    C20 3013   4.000   2.889   3.008  0.1230 -0.4182  0.8098
  112phy    C18 3014   4.048   3.001   3.109  0.2256  0.3636 -0.4717
  112phy    O01 3015   3.935   3.089   3.139  0.0192  0.0171 -0.0758
  112phy    H01 3016   3.867   3.050   3.191 -0.6355  1.6663  0.3508
  112phy    C19 3017   4.075   2.917   3.232 -0.2706 -0.0430 -0.5133
  112phy    C13 3018   4.177   3.089   3.060  0.3291 -0.9786 -0.3038
  112phy     H3 3019   4.247   3.019   3.007 -1.0160 -0.9480 -2.2399
  112phy    O33 3020   4.252   3.135   3.176 -0.5352  0.2102 -0.0656
  112phy    H1B 3021   4.192   3.183   3.229 -0.0812  1.1413 -0.3606
  112phy    C12 3022   4.147   3.213   2.962 -0.6545 -0.7206  0.6606
  112phy    O11 3023   4.059   3.308   3.019 -0.0300  0.8170  0.1679
  112phy    H1A 3024   3.980   3.257   3.029 -0.7723  1.8001 -0.4249
  113phy    C35 3025   4.668   0.117   1.402  0.8599 -0.4287 -0.4853
  113phy    C33 3026   4.598   0.200   1.511 -0.3879 -0.2295 -0.0445
  113phy    C34 3027   4.701   0.268   1.603  0.5637  0.3025 -0.3899
  113phy    C32 3028   4.515   0.311   1.442  0.0757 -0.3630 -0.0421
  113phy    C31 3029   4.361   0.288   1.444  0.3419  0.3303  0.6228
  113phy    C30 3030   4.297   0.385   1.342  0.0909  0.3418 -0.3223
  113phy    C28 3031   4.147   0.394   1.353  0.2604  0.1842 -0.0661
  113phy    C29 3032   4.108   0.523   1.427  0.9460 -0.3434 -0.2332
  113phy    C27 3033   4.079   0.390   1.216 -0.3063  0.0869 -0.6478
  113phy    C26 3034   4.019   0.252   1.179  0.1916 -0.4319  0.4801
  113phy    C25 3035   3.934   0.275   1.054  0.2419 -0.2707  0.5171
  113phy    C23 3036   3.874   0.144   0.996 -0.0913  0.2121 -0.5072
  113phy    C24 3037   3.738   0.183   0.933 -0.4179 -0.1581 -0.1663
  113phy    C22 3038   3.963   0.069   0.898 -0.7094  0.2671  0.6126
  113phy    C21 3039   3.975  -0.082   0.927 -0.1321 -0.6375 -0.2014
  113phy    C20 3040   4.065  -0.135   0.820  1.3000  0.2740  0.2176
  113phy    C18 3041   4.082  -0.294   0.790 -0.2264  0.0473 -0.3706
  113phy    O01 3042   4.114  -0.352   0.915 -0.1280  0.1576 -0.1192
  113phy    H01 3043   4.186  -0.309   0.957  0.4800 -2.0492  1.3181
  113phy    C19 3044   4.202  -0.293   0.694 -0.1858 -0.2076 -0.3098
  113phy    C13 3045   3.954  -0.372   0.736  0.6502  0.0086  0.4228
  113phy     H3 3046   3.878  -0.350   0.815  1.0732 -0.3677  0.9420
  113phy    O33 3047   3.884  -0.311   0.626 -0.1943  0.2754  0.1177
  113phy    H1B 3048   3.792  -0.316   0.642  0.0318  2.4501  3.0153
  113phy    C12 3049   3.917  -0.529   0.751 -0.3905  0.0393 -0.3944
  113phy    O11 3050   3.945  -0.599   0.630  0.0481  0.4757 -0.3983
  113phy    H1A 3051   3.875  -0.573   0.574 -1.2362  0.7339  1.2321
  114phy    C35 3052   0.989   3.199   2.348 -0.1294  0.0964 -0.4525
  114phy    C33 3053   0.988   3.141   2.204  0.2653 -0.4209  0.5411
  114phy    C34 3054   1.075   3.026   2.220 -0.1336  0.3266 -0.2942
  114phy    C32 3055   0.851   3.095   2.153  1.1917  0.2832  0.2766
  114phy    C31 3056   0.770   3.185   2.056 -0.4774 -0.3663  0.1206
  114phy    C30 3057   0.626   3.137   2.035 -0.3761 -0.0579  0.1549
  114phy    C28 3058   0.563   3.233   1.930 -0.7877 -0.0581  0.6540
  114phy    C29 3059   0.561   3.164   1.793  0.0738  0.0038 -0.2992
  114phy    C27 3060   0.415   3.236   1.962 -0.0486  0.2095 -0.1134
  114phy    C26 3061   0.360   3.355   2.045  0.5902 -0.0475  0.3642
  114phy    C25 3062   0.203   3.342   2.048  0.0673  0.2626 -0.0173
  114phy    C23 3063   0.123   3.455   2.122  0.5383  0.0752  0.1292
  114phy    C24 3064  -0.027   3.456   2.079 -0.6048 -0.0884  0.3890
  114phy    C22 3065   0.133   3.447   2.278  0.4977 -0.3763  0.0354
  114phy    C21 3066   0.130   3.585   2.338 -0.3859 -0.3456  0.0242
  114phy    C20 3067   0.187   3.579   2.479 -0.0434 -0.3323 -0.1224
  114phy    C18 3068   0.181   3.711   2.567 -0.2443 -0.2086 -0.7181
  114phy    O01 3069   0.054   3.773   2.544 -0.3509  0.2596 -0.6270
  114phy    H01 3070  -0.009   3.704   2.553  0.2788 -0.2777 -0.2682
  114phy    C19 3071   0.180   3.649   2.710  0.4213 -0.2013  0.1398
  114phy    C13 3072   0.298   3.811   2.533 -0.1706 -0.3820 -0.4504
  114phy     H3 3073   0.303   3.833   2.423  0.0526  2.1074 -0.0049
  114phy    O33 3074   0.421   3.751   2.554 -0.0680 -0.1738  0.0315
  114phy    H1B 3075   0.422   3.666   2.514  2.1486 -1.1160  1.8184
  114phy    C12 3076   0.301   3.956   2.595  0.6766 -0.5798 -0.4255
  114phy    O11 3077   0.342   3.961   2.731  0.1876  0.0749  0.3162
  114phy    H1A 3078   0.408   3.894   2.740 -0.0880 -0.0012  2.2086
  115phy    C35 3079   4.432   1.374   0.363 -0.5239 -0.2361  0.0507
  115phy    C33 3080   4.329   1.488   0.366 -0.8245 -0.1054  0.0415
  115phy    C34 3081   4.199   1.448   0.304  0.2338 -0.1922  0.0927
  115phy    C32 3082   4.318   1.534   0.515  0.0533 -0.4477  0.1360
  115phy    C31 3083   4.281   1.684   0.519 -0.1937  0.4202  0.8217
  115phy    C30 3084   4.291   1.746   0.650  0.1202  0.2587 -0.0404
  115phy    C28 3085   4.247   1.895   0.661  0.3560 -0.4988 -0.1378
  115phy    C29 3086   4.133   1.906   0.761  0.1956  0.2557  0.1237
  115phy    C27 3087   4.367   1.978   0.718 -0.3268 -0.3344 -0.2533
  115phy    C26 3088   4.381   2.110   0.639  0.7117 -0.7420 -0.5755
  115phy    C25 3089   4.493   2.207   0.694 -0.1180 -0.1299 -0.2604
  115phy    C23 3090   4.532   2.318   0.599  0.0066  0.1134  0.4180
  115phy    C24 3091   4.512   2.448   0.672  0.3884  0.0110  0.0857
  115phy    C22 3092   4.684   2.318   0.571  0.4301  0.3320  0.1119
  115phy    C21 3093   4.710   2.293   0.420  0.0360  0.7606  0.6997
  115phy    C20 3094   4.853   2.306   0.380  0.0466  0.1922 -0.1150
  115phy    C18 3095   4.894   2.308   0.225  0.1937  0.1053  0.9224
  115phy    O01 3096   4.880   2.170   0.174 -0.1371  0.6470 -0.0013
  115phy    H01 3097   4.868   2.172   0.081  0.9537 -0.0928 -0.1760
  115phy    C19 3098   5.045   2.340   0.221 -0.3679  0.2403 -0.1678
  115phy    C13 3099   4.817   2.414   0.135 -0.3517 -0.7016  0.5688
  115phy     H3 3100   4.709   2.394   0.158 -0.4331 -0.3194  0.5216
  115phy    O33 3101   4.813   2.552   0.170  0.2703 -0.3828 -0.1042
  115phy    H1B 3102   4.816   2.562   0.263 -0.7061  0.3730 -0.1277
  115phy    C12 3103   4.780   2.386  -0.016 -0.3821 -0.1803  0.8626
  115phy    O11 3104   4.800   2.251  -0.055  0.4939  0.6532 -0.4282
  115phy    H1A 3105   4.793   2.238  -0.147  0.2561 -1.0106 -0.2062
  116phy    C35 3106   3.682   4.832   1.107 -0.1916 -0.1043  0.6746
  116phy    C33 3107   3.782   4.817   1.220 -0.0186 -0.1613  0.4260
  116phy    C34 3108   3.805   4.941   1.300  0.1021  0.3794 -0.1602
  116phy    C32 3109   3.766   4.691   1.301 -0.0250  0.0150 -0.4098
  116phy    C31 3110   3.906   4.628   1.327 -0.2836 -0.1036  0.2489
  116phy    C30 3111   3.896   4.486   1.397  0.4893  0.2449 -0.7171
  116phy    C28 3112   4.033   4.422   1.414 -0.2742  0.0614 -0.8261
  116phy    C29 3113   4.072   4.417   1.559  0.5366  0.2681  0.0510
  116phy    C27 3114   4.027   4.286   1.343  0.2642  0.5839  0.1312
  116phy    C26 3115   4.159   4.242   1.281  0.0515  0.3003 -0.1965
  116phy    C25 3116   4.148   4.094   1.234  0.1288  0.0704 -0.1530
  116phy    C23 3117   4.276   4.051   1.159 -0.5419 -0.1405 -0.0308
  116phy    C24 3118   4.322   3.915   1.211  0.6498  0.4925 -0.7063
  116phy    C22 3119   4.252   4.057   1.006  0.0298 -0.4892  0.2424
  116phy    C21 3120   4.381   4.066   0.919 -0.2325  0.0364 -0.5899
  116phy    C20 3121   4.343   4.077   0.775  0.0373  0.2809 -0.0979
  116phy    C18 3122   4.435   4.009   0.663 -0.5899 -0.2639 -0.0905
  116phy    O01 3123   4.567   4.064   0.687 -0.5356  0.3018 -0.1068
  116phy    H01 3124   4.565   4.155   0.706 -0.2113  0.0263  1.2945
  116phy    C19 3125   4.387   4.069   0.534  0.0284  0.2488  0.5394
  116phy    C13 3126   4.430   3.846   0.653  0.6998  0.5634 -0.1628
  116phy     H3 3127   4.365   3.807   0.736 -0.0066 -2.1787 -1.8613
  116phy    O33 3128   4.356   3.781   0.550 -0.1492  0.1199 -0.3243
  116phy    H1B 3129   4.426   3.769   0.489  1.9765  0.6992  1.8152
  116phy    C12 3130   4.538   3.750   0.721  0.0028  0.2695  0.2746
  116phy    O11 3131   4.630   3.690   0.630  0.0882 -0.0298  0.5076
  116phy    H1A 3132   4.711   3.681   0.676 -0.5646  1.6183  2.0877
  117phy    C35 3133   2.791   0.063   2.041  0.3206  0.0751 -0.0544
  117phy    C33 3134   2.891   0.170   2.082 -0.0022  0.5958 -0.2609
  117phy    C34 3135   2.823   0.302   2.100 -0.2977 -0.6437  0.2797
  117phy    C32 3136   2.950   0.123   2.219 -0.2301  0.1576  0.5293
  117phy    C31 3137   3.102   0.157   2.220  0.1864 -0.0420  0.2813
  117phy    C30 3138   3.174   0.127   2.354 -0.5315 -0.1713 -0.1720
  117phy    C28 3139   3.310   0.203   2.374  0.4316 -0.1084  0.0677
  117phy    C29 3140   3.280   0.331   2.447  0.1235 -0.4260  0.9196
  117phy    C27 3141   3.411   0.123   2.455  0.0455 -0.0791  0.3685
  117phy    C26 3142   3.488   0.007   2.381 -0.5698 -0.0988  0.7427
  117phy    C25 3143   3.623  -0.027   2.450 -0.1741 -0.5247 -0.2541
  117phy    C23 3144   3.704  -0.147   2.400  0.2061  0.4133 -0.0572
  117phy    C24 3145   3.803  -0.108   2.294 -0.0376 -0.6930 -0.2080
  117phy    C22 3146   3.790  -0.209   2.515 -0.7095 -0.1708 -0.2197
  117phy    C21 3147   3.768  -0.352   2.570  0.4460 -0.3975 -0.4148
  117phy    C20 3148   3.859  -0.383   2.693 -0.3976  0.0428  0.0781
  117phy    C18 3149   3.860  -0.525   2.763  0.7358  0.6586  0.0497
  117phy    O01 3150   3.843  -0.622   2.655  0.0720 -0.5674 -0.2878
  117phy    H01 3151   3.897  -0.693   2.681  0.9271 -0.0701 -0.6583
  117phy    C19 3152   4.000  -0.536   2.827 -0.2451  0.1261  0.5218
  117phy    C13 3153   3.737  -0.527   2.872 -0.8746  0.3134 -0.4405
  117phy     H3 3154   3.650  -0.480   2.820 -1.5484  0.2848  0.6303
  117phy    O33 3155   3.757  -0.435   2.984  0.2880 -0.0037  0.4270
  117phy    H1B 3156   3.825  -0.371   2.971 -0.9921  1.5121  0.8224
  117phy    C12 3157   3.681  -0.662   2.929  0.0541 -0.0819 -0.4392
  117phy    O11 3158   3.679  -0.758   2.833 -0.1613 -0.3433  0.7899
  117phy    H1A 3159   3.602  -0.744   2.781  0.0617  2.2122  1.0418
  118phy    C35 3160   0.191   3.256   1.404 -0.1159  0.4637 -0.1281
  118phy    C33 3161   0.281   3.312   1.519 -0.3115 -0.7771  0.1389
  118phy    C34 3162   0.426   3.299   1.477  0.0192  0.1318 -0.3130
  118phy    C32 3163   0.237   3.454   1.554  0.2016  0.1619  0.6091
  118phy    C31 3164   0.278   3.504   1.686  0.4067 -0.4425 -0.5205
  118phy    C30 3165   0.239   3.651   1.708  0.0801  0.2554 -0.0874
  118phy    C28 3166   0.278   3.714   1.844 -0.5870 -0.3107  0.2693
  118phy    C29 3167   0.424   3.742   1.862 -0.1254  0.1990 -0.7029
  118phy    C27 3168   0.193   3.841   1.864  0.4035 -0.3683 -0.3922
  118phy    C26 3169   0.162   3.879   2.012 -0.7282 -0.5819  0.0190
  118phy    C25 3170   0.082   4.013   2.020 -0.2562 -0.0081  0.3669
  118phy    C23 3171   0.092   4.077   2.160 -0.4691 -0.1748 -0.5576
  118phy    C24 3172   0.141   4.219   2.155  0.1523 -0.0690  0.3022
  118phy    C22 3173  -0.041   4.095   2.245  0.0297 -0.2293  0.0074
  118phy    C21 3174  -0.089   3.974   2.324 -0.0040  0.1681  0.4812
  118phy    C20 3175  -0.194   4.026   2.421  0.4855 -0.3115 -0.2655
  118phy    C18 3176  -0.222   3.940   2.552  0.1400 -0.6452 -0.1074
  118phy    O01 3177  -0.106   3.930   2.640  0.0420  0.1738  0.0647
  118phy    H01 3178  -0.043   3.884   2.589  1.0736  1.3566  0.2264
  118phy    C19 3179  -0.289   4.050   2.634 -0.2106 -0.5180  0.2407
  118phy    C13 3180  -0.313   3.808   2.541  0.0997 -0.1902  0.2002
  118phy     H3 3181  -0.393   3.829   2.465  1.4827  0.2186 -1.1919
  118phy    O33 3182  -0.388   3.768   2.655  0.1863 -0.0922 -0.7977
  118phy    H1B 3183  -0.320   3.733   2.709  0.1480  0.9356 -0.0682
  118phy    C12 3184  -0.246   3.685   2.489  0.2956 -0.1840  0.2904
  118phy    O11 3185  -0.150   3.626   2.573  0.4902  0.2964 -0.1286
  118phy    H1A 3186  -0.179   3.539   2.593 -0.6251  0.6989  0.0865
  119phy    C35 3187   4.536   3.595   2.197 -0.0400 -0.1358  0.0647
  119phy    C33 3188   4.398   3.591   2.132 -0.1581 -0.0779 -0.0485
  119phy    C34 3189   4.399   3.584   1.982  0.1711 -0.0390  0.4854
  119phy    C32 3190   4.334   3.463   2.183  0.1794 -0.6162 -0.1277
  119phy    C31 3191   4.199   3.477   2.263 -0.5861  0.1967  0.6161
  119phy    C30 3192   4.127   3.343   2.280  0.3634  0.0146  0.6441
  119phy    C28 3193   3.987   3.346   2.345  0.0148  0.1595 -0.2614
  119phy    C29 3194   3.923   3.214   2.301 -0.2876 -0.8298 -0.0976
  119phy    C27 3195   3.984   3.355   2.498  0.0521 -0.4693  0.0861
  119phy    C26 3196   3.988   3.498   2.558  0.1442  0.0185  0.0542
  119phy    C25 3197   3.945   3.510   2.706 -0.5400  0.4272 -0.1512
  119phy    C23 3198   3.907   3.653   2.749  0.0675  0.3701  0.0044
  119phy    C24 3199   3.759   3.670   2.746 -0.1284  0.1740  0.1566
  119phy    C22 3200   3.952   3.682   2.894 -0.1524 -0.2844 -0.1198
  119phy    C21 3201   4.073   3.780   2.903 -0.3660 -0.0833 -0.2791
  119phy    C20 3202   4.134   3.788   3.039  0.1511 -0.3385  0.5580
  119phy    C18 3203   4.264   3.884   3.058  0.7757  0.3201  0.0383
  119phy    O01 3204   4.274   3.992   2.968  0.2460 -0.8557 -0.1370
  119phy    H01 3205   4.325   3.974   2.892  2.5604 -1.4355  1.4650
  119phy    C19 3206   4.235   3.941   3.193 -0.2576 -0.9028 -0.4202
  119phy    C13 3207   4.403   3.799   3.053  0.4364  0.0987  0.2067
  119phy     H3 3208   4.386   3.703   3.108 -1.8180  0.5625  0.4208
  119phy    O33 3209   4.507   3.853   3.126 -0.1651  0.1404 -0.2796
  119phy    H1B 3210   4.512   3.945   3.108 -0.1149 -0.1934 -2.1590
  119phy    C12 3211   4.460   3.755   2.909 -0.1350  0.0061 -0.4167
  119phy    O11 3212   4.486   3.869   2.831 -0.4523  0.3351  0.2334
  119phy    H1A 3213   4.529   3.841   2.753  0.4895 -0.1986  0.9324
  120phy    C35 3214   3.903   3.684   1.755 -0.4106  0.1257  0.0134
  120phy    C33 3215   3.974   3.553   1.759 -0.1450  0.3495  0.3737
  120phy    C34 3216   3.977   3.498   1.901  0.6851  0.3194 -0.6260
  120phy    C32 3217   3.907   3.453   1.660  0.0816  0.0431 -0.3463
  120phy    C31 3218   4.006   3.407   1.551 -0.5626 -0.2824 -0.1225
  120phy    C30 3219   3.966   3.276   1.484  0.4881  0.0755  0.0866
  120phy    C28 3220   4.058   3.219   1.371 -0.2702 -0.0935 -0.6406
  120phy    C29 3221   4.191   3.160   1.425 -0.2864 -0.2500 -0.0951
  120phy    C27 3222   3.979   3.120   1.292 -0.7387 -0.4095  0.5736
  120phy    C26 3223   3.994   3.125   1.135 -0.3829  0.3052 -0.7469
  120phy    C25 3224   3.890   3.027   1.067  0.0130 -0.0950 -0.6475
  120phy    C23 3225   3.891   3.035   0.914  0.2158  0.2053 -0.1530
  120phy    C24 3226   3.933   2.903   0.845 -0.2731 -0.1343  0.0264
  120phy    C22 3227   3.745   3.084   0.882  0.1594 -0.0638 -0.0217
  120phy    C21 3228   3.686   3.107   0.749 -0.8589  0.0971  0.0610
  120phy    C20 3229   3.533   3.113   0.778  0.2110 -0.0419  0.7499
  120phy    C18 3230   3.422   3.117   0.670 -0.0148 -0.0906  0.3409
  120phy    O01 3231   3.439   3.238   0.586 -0.3193  0.0465  0.1298
  120phy    H01 3232   3.529   3.255   0.568 -0.5135 -0.0130 -0.9629
  120phy    C19 3233   3.289   3.140   0.751  0.0523 -0.0075 -0.5165
  120phy    C13 3234   3.410   2.990   0.573 -0.1100  0.5391 -0.8467
  120phy     H3 3235   3.468   2.912   0.629  1.0975  2.0450  0.0807
  120phy    O33 3236   3.290   2.912   0.555 -0.2796  0.0576 -0.2955
  120phy    H1B 3237   3.219   2.972   0.543  0.7851  1.2186 -1.0669
  120phy    C12 3238   3.511   2.958   0.458  0.1669 -0.3994 -0.2232
  120phy    O11 3239   3.466   3.003   0.333 -0.1681  0.0019 -0.3636
  120phy    H1A 3240   3.381   2.964   0.329  0.1902 -0.8887  0.2443
  121phy    C35 3241   4.564   2.419   1.523  0.6600  0.0313 -0.1960
  121phy    C33 3242   4.585   2.317   1.630  0.2776  0.0518  0.0018
  121phy    C34 3243   4.469   2.225   1.612  0.2842  0.2515 -0.0063
  121phy    C32 3244   4.725   2.254   1.616 -0.2035 -0.3917  0.7705
  121phy    C31 3245   4.783   2.166   1.728  0.0513 -0.0312 -0.2647
  121phy    C30 3246   4.937   2.158   1.716 -0.4537  0.1417  0.2704
  121phy    C28 3247   5.008   2.076   1.830 -0.3218 -0.0736  0.0732
  121phy    C29 3248   4.996   1.920   1.814 -0.2584 -0.7733 -0.0338
  121phy    C27 3249   5.153   2.125   1.856  0.3589 -0.0584 -0.4518
  121phy    C26 3250   5.181   2.098   2.005 -0.2892 -0.0994  0.4678
  121phy    C25 3251   5.331   2.120   2.047  0.0578 -0.5742 -0.0042
  121phy    C23 3252   5.368   2.089   2.195 -0.4837  0.0694 -0.6342
  121phy    C24 3253   5.507   2.031   2.207 -0.2364  0.0559 -0.0634
  121phy    C22 3254   5.349   2.214   2.282 -0.0961  0.1900 -0.2240
  121phy    C21 3255   5.289   2.182   2.419  0.3160  0.6338 -0.7394
  121phy    C20 3256   5.241   2.318   2.472 -0.6776 -0.0888  0.1414
  121phy    C18 3257   5.193   2.339   2.622 -0.4574  0.0830  0.3707
  121phy    O01 3258   5.299   2.322   2.717 -0.5059 -0.7229  0.1267
  121phy    H01 3259   5.262   2.350   2.798 -1.5503  0.1089 -0.6052
  121phy    C19 3260   5.185   2.492   2.614  0.0654  0.0787 -0.0707
  121phy    C13 3261   5.054   2.272   2.667  0.4507  0.0753 -0.1218
  121phy     H3 3262   4.979   2.277   2.584  0.7480  1.1577 -0.3319
  121phy    O33 3263   4.985   2.345   2.768 -0.3369  0.2432  0.0583
  121phy    H1B 3264   4.898   2.312   2.776 -1.1506  1.8572 -1.3954
  121phy    C12 3265   5.067   2.116   2.709 -0.2371 -0.2186 -0.0217
  121phy    O11 3266   4.950   2.061   2.763 -0.1135  0.3717 -0.4752
  121phy    H1A 3267   4.972   1.983   2.809 -0.5975 -0.1440 -1.0956
  122phy    C35 3268   1.637   4.001   1.639 -0.2671 -0.9653 -0.1213
  122phy    C33 3269   1.514   4.090   1.658  0.2760  0.6592  0.4206
  122phy    C34 3270   1.518   4.194   1.549 -0.1040 -0.4747  0.1575
  122phy    C32 3271   1.382   4.006   1.655  0.5213 -0.8648 -0.6396
  122phy    C31 3272   1.272   4.061   1.748  0.2663 -0.0235 -0.7893
  122phy    C30 3273   1.132   4.004   1.738  0.2783 -0.6189 -0.1022
  122phy    C28 3274   1.030   4.064   1.840 -0.3526  0.2766 -0.4703
  122phy    C29 3275   0.968   4.207   1.822 -0.2395  0.3311  0.2421
  122phy    C27 3276   0.913   3.968   1.865 -0.1053  0.4319  0.2593
  122phy    C26 3277   0.860   3.954   2.014 -0.7681 -0.0073  0.2302
  122phy    C25 3278   0.744   3.851   2.027  0.6239  0.1427  0.1573
  122phy    C23 3279   0.684   3.838   2.171 -0.5858  0.3685  0.2187
  122phy    C24 3280   0.576   3.942   2.195 -0.0300 -0.0591 -0.9972
  122phy    C22 3281   0.639   3.692   2.192  0.8639  0.0046  0.1961
  122phy    C21 3282   0.641   3.631   2.336  0.0619 -0.2308  0.8406
  122phy    C20 3283   0.604   3.484   2.342 -0.0010  0.1454 -0.2962
  122phy    C18 3284   0.589   3.412   2.483 -0.0464 -0.1694 -0.1035
  122phy    O01 3285   0.487   3.471   2.564 -0.0509 -0.5162 -0.0385
  122phy    H01 3286   0.463   3.415   2.636  1.3205  1.0696  1.7516
  122phy    C19 3287   0.522   3.283   2.438  0.6845 -0.0207 -0.2654
  122phy    C13 3288   0.720   3.375   2.576  0.5598 -0.5720  0.0310
  122phy     H3 3289   0.792   3.316   2.514  3.0044  1.0985  1.1521
  122phy    O33 3290   0.696   3.286   2.687 -0.1198  0.0086  0.2218
  122phy    H1B 3291   0.609   3.293   2.721 -0.5915 -0.0094 -0.9278
  122phy    C12 3292   0.808   3.493   2.626 -0.1504  0.2733  0.0360
  122phy    O11 3293   0.767   3.591   2.714 -0.0011  0.0562 -0.1723
  122phy    H1A 3294   0.842   3.644   2.733 -0.8649  0.5485  2.3784
  123phy    C35 3295   3.303   3.761   1.138  0.6766  0.0146 -0.0200
  123phy    C33 3296   3.271   3.837   1.259  0.3996 -0.1016  0.2493
  123phy    C34 3297   3.220   3.746   1.368  0.1522  0.3151  0.0257
  123phy    C32 3298   3.405   3.917   1.297 -0.4114 -0.8561 -0.4996
  123phy    C31 3299   3.420   4.057   1.237  0.5077 -0.1856  0.1959
  123phy    C30 3300   3.552   4.126   1.260  0.1792 -0.2607  0.1973
  123phy    C28 3301   3.569   4.253   1.172  0.2925 -0.0699 -0.7879
  123phy    C29 3302   3.558   4.382   1.255 -0.2928 -0.0779  0.1391
  123phy    C27 3303   3.709   4.265   1.105  0.2284 -0.1417 -0.1050
  123phy    C26 3304   3.721   4.193   0.969 -0.0109 -0.0046  0.0738
  123phy    C25 3305   3.858   4.192   0.911  0.6014 -0.1492 -0.0215
  123phy    C23 3306   3.882   4.128   0.771 -0.3551  0.1729  0.5419
  123phy    C24 3307   4.021   4.171   0.719  0.4347 -0.1399  0.6445
  123phy    C22 3308   3.888   3.971   0.768 -0.4444  0.1345 -0.4133
  123phy    C21 3309   3.750   3.908   0.742  0.4035  0.4050 -0.2278
  123phy    C20 3310   3.743   3.764   0.784  0.2440  0.0539  0.0694
  123phy    C18 3311   3.605   3.692   0.780 -0.1116  0.2222 -0.0160
  123phy    O01 3312   3.511   3.761   0.864  0.5130 -0.7785 -0.1584
  123phy    H01 3313   3.553   3.811   0.931 -0.2187  1.4008 -1.2334
  123phy    C19 3314   3.626   3.557   0.850 -0.1239 -0.0464  0.0856
  123phy    C13 3315   3.543   3.665   0.639 -0.4332  0.3521  0.1520
  123phy     H3 3316   3.528   3.768   0.597 -0.1430 -0.1340 -1.2155
  123phy    O33 3317   3.628   3.619   0.530  0.5075 -0.0551 -0.1526
  123phy    H1B 3318   3.660   3.533   0.550 -1.2095 -0.3974  1.3270
  123phy    C12 3319   3.391   3.633   0.612 -0.0676 -0.0647  0.1716
  123phy    O11 3320   3.296   3.697   0.688 -0.6234 -0.3516 -0.2459
  123phy    H1A 3321   3.344   3.717   0.767 -0.7247  0.9819 -0.5001
  124phy    C35 3322   3.762   0.375   1.614 -0.1504  0.0957 -0.6491
  124phy    C33 3323   3.834   0.248   1.648 -0.0313 -0.1212 -0.3699
  124phy    C34 3324   3.857   0.157   1.525  0.5665 -0.0166 -0.3446
  124phy    C32 3325   3.952   0.281   1.744 -0.0893 -0.0590 -0.2558
  124phy    C31 3326   4.005   0.168   1.832 -0.0490  0.2748  0.1510
  124phy    C30 3327   4.105   0.221   1.931 -0.7202  0.2648  0.0327
  124phy    C28 3328   4.167   0.128   2.038  0.1352  0.0330 -0.2550
  124phy    C29 3329   4.293   0.070   1.973 -0.4044 -0.3336  0.8902
  124phy    C27 3330   4.222   0.209   2.156  0.6298 -0.3889  0.4424
  124phy    C26 3331   4.165   0.171   2.294  0.1850 -0.3266  0.2136
  124phy    C25 3332   4.240   0.248   2.409 -0.0953  0.6915  0.5470
  124phy    C23 3333   4.236   0.173   2.543  0.5657  0.2665 -0.5869
  124phy    C24 3334   4.365   0.167   2.619 -0.2201 -0.1473 -0.4567
  124phy    C22 3335   4.131   0.242   2.631 -0.2802  0.1382 -0.5769
  124phy    C21 3336   4.047   0.172   2.740 -0.9108 -0.0772 -0.1416
  124phy    C20 3337   3.978   0.262   2.836  0.3728  0.0334 -0.6009
  124phy    C18 3338   3.902   0.197   2.959 -0.2222 -0.1636 -0.1712
  124phy    O01 3339   3.987   0.096   3.019  0.9067 -0.1941  0.1774
  124phy    H01 3340   3.949   0.072   3.101  0.0067  0.1964 -0.1251
  124phy    C19 3341   3.902   0.312   3.063  0.1053 -0.7395  0.1385
  124phy    C13 3342   3.753   0.147   2.932  0.4709  0.1445 -0.1296
  124phy     H3 3343   3.692   0.230   2.886 -0.3296  0.5039  1.5283
  124phy    O33 3344   3.678   0.129   3.053 -0.0151 -0.0044  0.3226
  124phy    H1B 3345   3.709   0.048   3.087  0.7806  0.3642  0.5017
  124phy    C12 3346   3.724   0.028   2.842  0.4826 -0.0480  0.9057
  124phy    O11 3347   3.739  -0.105   2.882 -0.1281 -0.1195 -0.1560
  124phy    H1A 3348   3.818  -0.102   2.932  0.4854  2.0774 -1.1365
  125phy    C35 3349   3.377   5.043   2.004 -0.0255  0.3235 -0.5372
  125phy    C33 3350   3.480   5.119   1.918 -0.2964 -0.0899 -0.3278
  125phy    C34 3351   3.423   5.123   1.776  0.2406  0.2581  0.4316
  125phy    C32 3352   3.496   5.265   1.965 -0.0559 -0.5034  0.1583
  125phy    C31 3353   3.610   5.284   2.060 -0.2942  0.4907 -0.3616
  125phy    C30 3354   3.621   5.420   2.123 -0.0907 -0.4398 -0.2765
  125phy    C28 3355   3.714   5.441   2.248 -0.1302  0.2552 -0.0549
  125phy    C29 3356   3.863   5.459   2.207  0.0467  0.0560  0.3282
  125phy    C27 3357   3.670   5.552   2.341 -0.2255 -0.2851 -0.1766
  125phy    C26 3358   3.678   5.519   2.487  0.5598  0.2792 -0.0678
  125phy    C25 3359   3.644   5.646   2.563 -0.1880 -0.0152 -0.0785
  125phy    C23 3360   3.664   5.640   2.719 -0.0657 -0.6569  0.8660
  125phy    C24 3361   3.772   5.746   2.753 -0.1697 -0.2300 -0.2487
  125phy    C22 3362   3.537   5.667   2.806  0.5368 -0.3927 -0.0666
  125phy    C21 3363   3.471   5.540   2.838  0.7403  0.4805  0.0719
  125phy    C20 3364   3.356   5.552   2.941 -0.3286  0.0622  0.0352
  125phy    C18 3365   3.277   5.419   2.972  0.1755  0.2254  0.2885
  125phy    O01 3366   3.369   5.318   3.019 -0.5639 -0.0520  0.9142
  125phy    H01 3367   3.425   5.354   3.084 -0.1611 -0.4038  0.7683
  125phy    C19 3368   3.194   5.469   3.089  0.0060 -0.2268 -0.3261
  125phy    C13 3369   3.191   5.365   2.846 -0.0194 -0.0955  0.1564
  125phy     H3 3370   3.263   5.349   2.761 -0.7699 -1.4584 -0.2546
  125phy    O33 3371   3.102   5.468   2.797 -0.2401  0.1546 -0.3205
  125phy    H1B 3372   3.056   5.509   2.868 -1.2603 -1.5334  0.0532
  125phy    C12 3373   3.116   5.230   2.857  0.0844  0.0636 -0.1462
  125phy    O11 3374   3.196   5.121   2.900  0.8390 -0.6782 -0.3123
  125phy    H1A 3375   3.269   5.158   2.946 -1.2108  2.5365  0.6842
  126phy    C35 3376   1.409   0.164   1.865 -0.4025  0.1005 -0.2439
  126phy    C33 3377   1.501   0.084   1.952  0.3476  0.3671 -0.1382
  126phy    C34 3378   1.535   0.161   2.077  0.4663  0.0186  0.4251
  126phy    C32 3379   1.441  -0.053   1.978  0.0788  0.2174  0.2632
  126phy    C31 3380   1.546  -0.158   2.015  0.2315  0.3966 -0.2448
  126phy    C30 3381   1.500  -0.304   2.030  0.8670  0.0210  0.0992
  126phy    C28 3382   1.599  -0.403   2.098 -0.0292  0.2138 -0.7367
  126phy    C29 3383   1.528  -0.464   2.218 -0.5129  0.1255 -0.0012
  126phy    C27 3384   1.644  -0.508   1.995  0.2834  0.3150 -0.3352
  126phy    C26 3385   1.781  -0.570   2.027 -0.1473 -0.7152 -0.3179
  126phy    C25 3386   1.870  -0.618   1.911 -0.2929 -0.0413  0.5227
  126phy    C23 3387   2.018  -0.666   1.942  0.3987  0.0834  0.2694
  126phy    C24 3388   2.079  -0.741   1.816  0.1097  0.4032  0.4772
  126phy    C22 3389   2.117  -0.549   1.968 -0.1831  0.8060 -0.2741
  126phy    C21 3390   2.164  -0.561   2.116 -0.0856 -0.4659 -0.1024
  126phy    C20 3391   2.268  -0.453   2.157  0.0857 -0.0603  0.2847
  126phy    C18 3392   2.329  -0.459   2.301 -0.5244 -0.2582 -0.1698
  126phy    O01 3393   2.399  -0.584   2.324 -0.0707  0.3045 -0.0131
  126phy    H01 3394   2.489  -0.583   2.352  0.3318 -0.5708 -1.1663
  126phy    C19 3395   2.445  -0.367   2.279 -0.8441 -0.3417 -0.8311
  126phy    C13 3396   2.236  -0.422   2.426 -0.1546  0.0823 -0.0529
  126phy     H3 3397   2.177  -0.332   2.397  0.7171  0.6547 -0.0988
  126phy    O33 3398   2.303  -0.371   2.542  0.3480 -0.0529 -0.0477
  126phy    H1B 3399   2.359  -0.300   2.517  0.7762 -0.4724 -0.3119
  126phy    C12 3400   2.140  -0.530   2.479  0.4730  0.2105  0.0092
  126phy    O11 3401   2.202  -0.651   2.518  0.2233  0.3231  0.1904
  126phy    H1A 3402   2.251  -0.693   2.451  1.2873 -0.1080  1.1972
  127phy    C35 3403   3.987   4.795   1.664 -0.0925  0.1214  0.0582
  127phy    C33 3404   3.884   4.813   1.779  0.0251 -0.4595 -0.1773
  127phy    C34 3405   3.938   4.907   1.887  0.0156 -0.0052 -0.2877
  127phy    C32 3406   3.749   4.863   1.724 -0.1396  0.1244 -0.3222
  127phy    C31 3407   3.662   4.745   1.685  0.0091 -0.0785 -0.4799
  127phy    C30 3408   3.525   4.784   1.633  0.8835 -0.3108  0.1539
  127phy    C28 3409   3.435   4.671   1.577 -0.3493 -0.2454 -0.2101
  127phy    C29 3410   3.340   4.627   1.684  0.1590  0.5750  0.4084
  127phy    C27 3411   3.332   4.730   1.477 -0.7177 -0.2369 -0.5486
  127phy    C26 3412   3.345   4.688   1.335  0.4647  0.3274 -0.0443
  127phy    C25 3413   3.252   4.750   1.234  0.3368 -0.1432 -0.5571
  127phy    C23 3414   3.242   4.685   1.102  0.0432 -0.3212  0.1279
  127phy    C24 3415   3.109   4.623   1.066 -0.6440  0.1955 -0.3079
  127phy    C22 3416   3.280   4.787   0.991 -0.0590 -0.3687  0.2485
  127phy    C21 3417   3.351   4.727   0.868  0.1381 -0.7646 -0.7973
  127phy    C20 3418   3.439   4.832   0.798  0.7772 -0.1566  0.3936
  127phy    C18 3419   3.509   4.804   0.658  0.4952 -0.1693  0.3810
  127phy    O01 3420   3.606   4.697   0.663  0.0791  0.1307 -0.3303
  127phy    H01 3421   3.578   4.622   0.614 -2.6796  0.6999  0.2196
  127phy    C19 3422   3.588   4.935   0.640  0.2699 -0.4616  0.6214
  127phy    C13 3423   3.405   4.773   0.543 -0.5244  0.0425 -0.3495
  127phy     H3 3424   3.338   4.695   0.588 -0.2432 -0.1722 -0.2995
  127phy    O33 3425   3.303   4.874   0.524  0.0041 -0.5673 -0.4505
  127phy    H1B 3426   3.325   4.935   0.456  1.7012  1.1643  1.4996
  127phy    C12 3427   3.421   4.684   0.419  0.3442  0.0160  0.8694
  127phy    O11 3428   3.488   4.558   0.433  0.2913 -0.0342  0.1178
  127phy    H1A 3429   3.486   4.523   0.346 -1.5199 -2.8766  1.1748
  128SOL     OW 3430   4.101   4.190   2.926  0.5649 -0.2113  0.1811
  128SOL    HW1 3431   4.017   4.149   2.944  1.8750 -2.9243  0.6462
  128SOL    HW2 3432   4.164   4.127   2.963  0.6812  0.7853  1.7789
  128SOL     MW 3433   4.099   4.176   2.933 -0.0026 -0.0162 -0.0054
  129SOL     OW 3434   0.049   1.390   0.003  0.1462  0.4012 -0.3760
  129SOL    HW1 3435   0.058   1.301   0.038  1.2686  0.3442 -0.7787
  129SOL    HW2 3436   0.111   1.388  -0.069 -0.9821 -1.5893 -1.3754
  129SOL     MW 3437   0.058   1.378  -0.002 -0.0026 -0.0162 -0.0054
  130SOL     OW 3438   0.306   1.102   3.068 -0.2537  0.0169  0.8786
  130SOL    HW1 3439   0.226   1.099   3.120  0.0162 -0.4729  1.2713
  130SOL    HW2 3440   0.288   1.178   3.013 -0.6372  1.0744  2.3961
  130SOL     MW 3441   0.293   1.112   3.067 -0.0026 -0.0162 -0.0054
  131SOL     OW 3442   2.141   0.653   2.531 -0.2395  0.4205 -0.2924
  131SOL    HW1 3443   2.181   0.729   2.487 -2.5096  2.4886  0.9875
  131SOL    HW2 3444   2.084   0.623   2.460  0.2206  0.4674 -0.6911
  131SOL     MW 3445   2.139   0.659   2.516 -0.0026 -0.0162 -0.0054
  132SOL     OW 3446   0.725   0.900   3.019  0.2504 -0.2700 -0.7017
  132SOL    HW1 3447   0.732   0.983   2.971 -0.1006 -1.1405 -2.3031
  132SOL    HW2 3448   0.639   0.910   3.060 -0.1382 -0.4354 -1.4573
  132SOL     MW 3449   0.715   0.913   3.018 -0.0026 -0.0162 -0.0054
  133SOL     OW 3450   2.721   2.875   2.958  0.7230 -0.3622 -0.3571
  133SOL    HW1 3451   2.698   2.796   3.007  0.1220  1.1108  1.8700
  133SOL    HW2 3452   2.816   2.864   2.948  0.5232 -1.3834 -1.3878
  133SOL     MW 3453   2.730   2.863   2.963 -0.0026 -0.0162 -0.0054
  134SOL     OW 3454   5.045   3.694   3.047 -0.5835 -0.6529 -0.0776
  134SOL    HW1 3455   5.046   3.769   2.988 -2.1635 -0.2864  0.3126
  134SOL    HW2 3456   4.959   3.656   3.029 -0.9732  0.1127  0.1269
  134SOL     MW 3457   5.033   3.699   3.037 -0.0026 -0.0162 -0.0054
  135SOL     OW 3458   2.874   4.289   2.502 -0.2000 -0.0560  0.1293
  135SOL    HW1 3459   2.862   4.290   2.597 -0.3247  2.3708  0.1435
  135SOL    HW2 3460   2.806   4.231   2.469  0.0741  0.0219 -0.5876
  135SOL     MW 3461   2.864   4.282   2.511 -0.0026 -0.0162 -0.0054
  136SOL     OW 3462   1.310   1.431   2.806 -0.3372  0.4779  0.1900
  136SOL    HW1 3463   1.389   1.458   2.759 -0.1614  0.7788  0.6509
  136SOL    HW2 3464   1.321   1.337   2.813  3.6324  0.4755 -2.8779
  136SOL     MW 3465   1.322   1.422   2.801 -0.0026 -0.0162 -0.0054
  137SOL     OW 3466   3.026   2.580   2.965 -0.8921 -0.0148 -0.5504
  137SOL    HW1 3467   2.950   2.524   2.978 -0.5971 -0.1761  0.6841
  137SOL    HW2 3468   3.100   2.523   2.984  0.5093  1.4927 -1.3008
  137SOL     MW 3469   3.026   2.565   2.969 -0.0026 -0.0162 -0.0054
  138SOL     OW 3470   2.631   4.470   2.456 -0.1003  0.2522 -0.0260
  138SOL    HW1 3471   2.571   4.482   2.530 -0.4969  1.2965 -0.4944
  138SOL    HW2 3472   2.682   4.392   2.476 -0.4589 -0.3193 -1.2417
  138SOL     MW 3473   2.630   4.461   2.469 -0.0026 -0.0162 -0.0054
  139SOL     OW 3474   3.518   4.407   0.763  0.4111 -0.4929 -0.8112
  139SOL    HW1 3475   3.429   4.406   0.727  0.1396  2.8810 -0.5445
  139SOL    HW2 3476   3.506   4.389   0.856  1.3417  1.0809 -0.3361
  139SOL     MW 3477   3.505   4.405   0.771 -0.0026 -0.0162 -0.0054
  140SOL     OW 3478   3.883   4.228   0.111 -0.1830  0.1424 -0.1169
  140SOL    HW1 3479   3.965   4.222   0.160  0.2080  0.6258 -0.6831
  140SOL    HW2 3480   3.879   4.151   0.055  0.2989  1.1718 -1.6678
  140SOL     MW 3481   3.893   4.217   0.110 -0.0026 -0.0162 -0.0054
  141SOL     OW 3482   3.412   1.704   2.780  0.0809 -0.4213  0.2394
  141SOL    HW1 3483   3.472   1.774   2.807 -0.8841  0.4435  0.1715
  141SOL    HW2 3484   3.466   1.637   2.736  0.2487  0.0742 -0.3208
  141SOL     MW 3485   3.427   1.704   2.778 -0.0026 -0.0162 -0.0054
  142SOL     OW 3486   1.665   4.865   0.142  0.2979  0.5248 -0.0723
  142SOL    HW1 3487   1.751   4.846   0.180  0.5344 -1.7669 -1.5866
  142SOL    HW2 3488   1.654   4.956   0.169 -2.2155  0.1849  0.3055
  142SOL     MW 3489   1.675   4.875   0.150 -0.0026 -0.0162 -0.0054
  143SOL     OW 3490   2.847   5.009   3.034  0.3127  0.2974  0.2626
  143SOL    HW1 3491   2.775   4.996   3.096 -0.2427  1.1756 -0.1798
  143SOL    HW2 3492   2.890   5.089   3.064  1.5943  0.0873 -0.9366
  143SOL     MW 3493   2.843   5.018   3.046 -0.0026 -0.0162 -0.0054
  144SOL     OW 3494   2.374   3.813   2.572  0.7028  0.0677 -0.0624
  144SOL    HW1 3495   2.396   3.780   2.485  2.4095  2.2579 -0.5522
  144SOL    HW2 3496   2.280   3.826   2.577  0.3963 -2.1332  2.0124
  144SOL     MW 3497   2.365   3.810   2.562 -0.0026 -0.0162 -0.0054
  145SOL     OW 3498   2.539   1.266   0.165  0.5654  0.0934 -0.3363
  145SOL    HW1 3499   2.563   1.291   0.254 -0.3602 -2.0823  0.5953
  145SOL    HW2 3500   2.596   1.316   0.106  3.1889 -0.1931  1.7717
  145SOL     MW 3501   2.549   1.276   0.169 -0.0026 -0.0162 -0.0054
  146SOL     OW 3502   3.727   4.904   0.285  0.0049  0.2314  0.1545
  146SOL    HW1 3503   3.693   4.837   0.226 -0.0432  0.6606 -0.3064
  146SOL    HW2 3504   3.792   4.856   0.337 -2.4214 -2.9895  0.5974
  146SOL     MW 3505   3.731   4.889   0.284 -0.0026 -0.0162 -0.0054
  147SOL     OW 3506   2.296   1.250   0.021  0.3284 -0.0645  0.2062
  147SOL    HW1 3507   2.224   1.312   0.034  0.0224 -0.3459 -0.1217
  147SOL    HW2 3508   2.355   1.262   0.095 -0.3289 -0.5257  0.8166
  147SOL     MW 3509   2.294   1.259   0.033 -0.0026 -0.0162 -0.0054
  148SOL     OW 3510   1.186   4.428   0.077 -0.0137  0.0402  0.1506
  148SOL    HW1 3511   1.199   4.409  -0.016 -1.5726  0.2098 -0.1297
  148SOL    HW2 3512   1.093   4.409   0.089  0.0683  0.1045  0.9587
  148SOL     MW 3513   1.175   4.423   0.066 -0.0026 -0.0162 -0.0054
  149SOL     OW 3514   2.727   0.326   0.007 -0.4249 -0.3802  0.1745
  149SOL    HW1 3515   2.670   0.316   0.083 -1.6590 -0.3543 -0.7303
  149SOL    HW2 3516   2.680   0.295  -0.070  1.5497  1.2632 -1.8464
  149SOL     MW 3517   2.714   0.320   0.007 -0.0026 -0.0162 -0.0054
  150SOL     OW 3518   4.542   4.337   0.348  0.3445 -0.6616 -0.0211
  150SOL    HW1 3519   4.505   4.306   0.265 -0.9322 -0.5151  0.4613
  150SOL    HW2 3520   4.512   4.428   0.349  0.7744 -0.5105 -0.7622
  150SOL     MW 3521   4.533   4.345   0.337 -0.0026 -0.0162 -0.0054
  151SOL     OW 3522   3.881   3.888   0.160  0.0508  0.0954 -0.2926
  151SOL    HW1 3523   3.806   3.842   0.197 -0.4666  0.9327 -0.2851
  151SOL    HW2 3524   3.925   3.916   0.241 -0.7863 -0.2534  0.2985
  151SOL     MW 3525   3.877   3.885   0.176 -0.0026 -0.0162 -0.0054
  152SOL     OW 3526   1.064   1.426   0.074 -0.4691  0.3320 -0.0958
  152SOL    HW1 3527   1.085   1.478   0.152 -0.8853 -1.8923  1.6212
  152SOL    HW2 3528   1.133   1.360   0.070 -0.0357  0.7030  0.7757
  152SOL     MW 3529   1.076   1.424   0.084 -0.0026 -0.0162 -0.0054
  153SOL     OW 3530   2.574   2.439   2.921  0.3297 -0.3221  0.2602
  153SOL    HW1 3531   2.596   2.514   2.975  1.4755 -0.0034 -0.6097
  153SOL    HW2 3532   2.648   2.436   2.860 -0.6171 -1.7309 -0.8977
  153SOL     MW 3533   2.586   2.448   2.920 -0.0026 -0.0162 -0.0054
  154SOL     OW 3534   1.518   4.995   2.847  0.6933  0.2706 -0.6750
  154SOL    HW1 3535   1.455   5.058   2.813 -1.6392 -1.8736 -0.5644
  154SOL    HW2 3536   1.563   5.050   2.912 -0.4479 -0.9895  1.2718
  154SOL     MW 3537   1.516   5.011   2.851 -0.0026 -0.0162 -0.0054
  155SOL     OW 3538   4.063   3.275   0.218  0.5704  0.0629 -0.6675
  155SOL    HW1 3539   4.110   3.331   0.280  0.6801 -0.3462 -0.3689
  155SOL    HW2 3540   4.013   3.333   0.160  0.3211 -0.5152 -1.0413
  155SOL     MW 3541   4.062   3.290   0.219 -0.0026 -0.0162 -0.0054
  156SOL     OW 3542   4.660   3.507   3.059 -0.1779  0.2320 -0.1184
  156SOL    HW1 3543   4.578   3.462   3.081 -0.8911  1.4796 -0.1235
  156SOL    HW2 3544   4.670   3.572   3.129 -0.5142 -1.4245  1.5638
  156SOL     MW 3545   4.651   3.509   3.072 -0.0026 -0.0162 -0.0054
  157SOL     OW 3546   0.497   4.061   0.294  0.6580 -0.0137  0.0276
  157SOL    HW1 3547   0.427   4.013   0.339  0.2922 -0.9006 -1.4196
  157SOL    HW2 3548   0.480   4.049   0.200  0.5302 -0.9117  0.1557
  157SOL     MW 3549   0.485   4.053   0.287 -0.0026 -0.0162 -0.0054
  158SOL     OW 3550   1.886   1.029   2.643 -0.2192  0.2663  0.0903
  158SOL    HW1 3551   1.850   0.966   2.705  1.2241 -0.0929  0.6051
  158SOL    HW2 3552   1.847   0.995   2.562  0.1933  0.3211 -0.1322
  158SOL     MW 3553   1.876   1.016   2.640 -0.0026 -0.0162 -0.0054
  159SOL     OW 3554   3.783   4.529   0.371  0.1900  0.0549 -0.2744
  159SOL    HW1 3555   3.795   4.513   0.277  1.4541 -0.5367 -0.0380
  159SOL    HW2 3556   3.731   4.457   0.407  0.8537 -0.4509 -0.2982
  159SOL     MW 3557   3.778   4.517   0.363 -0.0026 -0.0162 -0.0054
  160SOL     OW 3558   2.471   3.626   2.769 -0.5536  0.2472 -0.2990
  160SOL    HW1 3559   2.532   3.556   2.743 -0.5340  0.3947 -0.6603
  160SOL    HW2 3560   2.440   3.660   2.685  1.2144 -0.4159 -1.2963
  160SOL     MW 3561   2.475   3.621   2.755 -0.0026 -0.0162 -0.0054
  161SOL     OW 3562   1.019   1.771   0.052  0.1653 -0.5478 -0.6291
  161SOL    HW1 3563   1.052   1.699  -0.001  0.8158 -0.0015 -0.9740
  161SOL    HW2 3564   1.079   1.844   0.034  0.3041 -0.3649  0.5007
  161SOL     MW 3565   1.031   1.771   0.043 -0.0026 -0.0162 -0.0054
  162SOL     OW 3566   4.826   3.646   2.874  0.0102  0.1102 -0.3657
  162SOL    HW1 3567   4.811   3.735   2.904  1.5292 -0.0381  0.9770
  162SOL    HW2 3568   4.767   3.595   2.929 -0.0264 -0.2383 -0.7189
  162SOL     MW 3569   4.816   3.651   2.885 -0.0026 -0.0162 -0.0054
  163SOL     OW 3570   2.448   1.323   2.911 -0.1217  0.2397  0.2114
  163SOL    HW1 3571   2.496   1.242   2.896 -1.7891 -0.4533 -1.6900
  163SOL    HW2 3572   2.402   1.315   2.995 -0.9606 -0.1463 -0.2772
  163SOL     MW 3573   2.449   1.312   2.920 -0.0026 -0.0162 -0.0054
  164SOL     OW 3574   2.937   0.141   0.040 -0.4331 -0.1401  0.0901
  164SOL    HW1 3575   2.865   0.203   0.038 -1.7475 -1.5816  0.2441
  164SOL    HW2 3576   2.934   0.105   0.129  0.8628 -2.0290 -0.5611
  164SOL     MW 3577   2.927   0.144   0.051 -0.0026 -0.0162 -0.0054
  165SOL     OW 3578   2.858   0.746   3.104 -0.0226 -0.0232 -0.3312
  165SOL    HW1 3579   2.805   0.783   3.174  0.9948  1.0625 -0.1157
  165SOL    HW2 3580   2.943   0.785   3.123 -0.4294  0.7347 -0.0511
  165SOL     MW 3581   2.862   0.756   3.116 -0.0026 -0.0162 -0.0054
  166SOL     OW 3582   0.376   1.779   2.999 -0.4916 -0.1702  0.2122
  166SOL    HW1 3583   0.365   1.777   3.094 -1.2576  1.3294  0.1770
  166SOL    HW2 3584   0.310   1.846   2.981 -0.7407 -0.7680 -1.2861
  166SOL     MW 3585   0.366   1.787   3.009 -0.0026 -0.0162 -0.0054
  167SOL     OW 3586   2.440   4.509   2.655 -0.0082  0.7759  0.3859
  167SOL    HW1 3587   2.431   4.417   2.681  0.8961 -0.0184 -1.8151
  167SOL    HW2 3588   2.355   4.531   2.616 -0.9998  0.1004  2.0469
  167SOL     MW 3589   2.427   4.500   2.653 -0.0026 -0.0162 -0.0054
  168SOL     OW 3590   4.341   4.295   0.155 -0.1576 -0.3282  0.0777
  168SOL    HW1 3591   4.293   4.330   0.080 -0.8479  0.5096  0.8830
  168SOL    HW2 3592   4.272   4.247   0.202 -1.8124  0.3276 -1.5449
  168SOL     MW 3593   4.325   4.293   0.151 -0.0026 -0.0162 -0.0054
  169SOL     OW 3594   3.201   3.736   2.891 -0.1985 -0.5248  0.1310
  169SOL    HW1 3595   3.232   3.787   2.816 -0.2623 -1.5944 -0.6436
  169SOL    HW2 3596   3.140   3.683   2.840 -0.6444  1.2777 -1.3013
  169SOL     MW 3597   3.197   3.736   2.874 -0.0026 -0.0162 -0.0054
  170SOL     OW 3598   0.137   4.673   0.171  0.0064 -0.1424  0.4838
  170SOL    HW1 3599   0.095   4.609   0.115  0.3043 -0.1948  0.3170
  170SOL    HW2 3600   0.107   4.756   0.135  1.5916  0.9764  1.5916
  170SOL     MW 3601   0.128   4.675   0.159 -0.0026 -0.0162 -0.0054
  171SOL     OW 3602   2.763   4.257   2.749  0.3248 -0.6684  0.3424
  171SOL    HW1 3603   2.833   4.213   2.798 -0.5110 -0.2492  1.9700
  171SOL    HW2 3604   2.721   4.311   2.816 -2.1423 -0.7696 -1.0311
  171SOL     MW 3605   2.767   4.258   2.764 -0.0026 -0.0162 -0.0054
  172SOL     OW 3606   3.731   4.032   0.422 -0.2559  0.0116 -0.1378
  172SOL    HW1 3607   3.705   4.098   0.358 -1.0811  0.0892  0.2647
  172SOL    HW2 3608   3.691   3.947   0.400  1.3340 -1.1485  1.1937
  172SOL     MW 3609   3.722   4.029   0.411 -0.0026 -0.0162 -0.0054
  173SOL     OW 3610   0.360   1.724   0.149 -0.4340 -0.3136 -0.5834
  173SOL    HW1 3611   0.329   1.810   0.177 -1.7054 -0.9280 -0.0412
  173SOL    HW2 3612   0.455   1.724   0.155 -0.4181 -1.6339 -0.4458
  173SOL     MW 3613   0.368   1.735   0.154 -0.0026 -0.0162 -0.0054
  174SOL     OW 3614   0.733   0.496   0.237  0.3397 -0.4536  0.8019
  174SOL    HW1 3615   0.674   0.552   0.287  1.0947  0.7618  0.3901
  174SOL    HW2 3616   0.692   0.410   0.246  0.4156 -0.5200  0.5307
  174SOL     MW 3617   0.720   0.492   0.245 -0.0026 -0.0162 -0.0054
  175SOL     OW 3618   4.228   4.401   3.041  0.0025  0.5114 -0.1345
  175SOL    HW1 3619   4.162   4.339   3.009  0.7359  1.2041 -3.3418
  175SOL    HW2 3620   4.283   4.411   2.963  1.2913  2.6038  0.9276
  175SOL     MW 3621   4.226   4.394   3.026 -0.0026 -0.0162 -0.0054
  176SOL     OW 3622   4.345   4.439   0.629  0.2175  0.5146 -0.1127
  176SOL    HW1 3623   4.309   4.464   0.713 -0.9611  0.8758 -0.7071
  176SOL    HW2 3624   4.433   4.409   0.652  0.2869 -0.7015 -1.7211
  176SOL     MW 3625   4.352   4.438   0.643 -0.0026 -0.0162 -0.0054
  177SOL     OW 3626   2.873   2.361   0.188  0.3003  0.1897  0.0317
  177SOL    HW1 3627   2.895   2.367   0.282 -1.0159 -1.6818  0.5046
  177SOL    HW2 3628   2.955   2.320   0.161  0.9412  0.9292  0.7716
  177SOL     MW 3629   2.887   2.356   0.197 -0.0026 -0.0162 -0.0054
  178SOL     OW 3630   1.221   2.222   0.093  0.1244 -0.1626  0.2863
  178SOL    HW1 3631   1.279   2.233   0.169 -0.3026 -0.5987  0.6863
  178SOL    HW2 3632   1.190   2.310   0.073 -1.1241 -0.8821 -1.1479
  178SOL     MW 3633   1.225   2.235   0.100 -0.0026 -0.0162 -0.0054
  179SOL     OW 3634   3.627   3.781   3.025 -0.1651  0.4478  0.3892
  179SOL    HW1 3635   3.602   3.816   2.939  0.5197 -1.8519 -0.8304
  179SOL    HW2 3636   3.556   3.720   3.045 -0.7006  0.6936 -0.6781
  179SOL     MW 3637   3.614   3.778   3.016 -0.0026 -0.0162 -0.0054
  180SOL     OW 3638   4.449   4.604   0.421 -0.0181  0.6591  0.2679
  180SOL    HW1 3639   4.367   4.637   0.383  1.1713  2.1538 -1.1505
  180SOL    HW2 3640   4.417   4.558   0.499 -0.7887 -0.5455 -0.7374
  180SOL     MW 3641   4.434   4.603   0.426 -0.0026 -0.0162 -0.0054
  181SOL     OW 3642   2.943   3.164   2.955 -0.0445  0.3446 -0.1471
  181SOL    HW1 3643   2.860   3.186   2.996 -0.8437 -1.4819 -0.6664
  181SOL    HW2 3644   2.938   3.069   2.959 -1.5815  0.4364  1.7197
  181SOL     MW 3645   2.931   3.154   2.961 -0.0026 -0.0162 -0.0054
  182SOL     OW 3646   2.465   3.364   0.017 -0.2356  0.0454 -0.4016
  182SOL    HW1 3647   2.505   3.446   0.046 -0.9793 -0.0966  1.1098
  182SOL    HW2 3648   2.394   3.398  -0.037 -1.2528  1.0498  1.4771
  182SOL     MW 3649   2.461   3.379   0.014 -0.0026 -0.0162 -0.0054
  183SOL     OW 3650   0.999   2.302   2.659 -0.0144 -0.1473 -0.0444
  183SOL    HW1 3651   1.073   2.340   2.707  0.4012 -1.7129  0.6240
  183SOL    HW2 3652   1.007   2.213   2.693  1.1873 -0.5303 -1.2512
  183SOL     MW 3653   1.010   2.295   2.670 -0.0026 -0.0162 -0.0054
  184SOL     OW 3654   3.399   3.616   3.047 -0.0461 -0.0337  0.7212
  184SOL    HW1 3655   3.432   3.534   3.010  0.7804 -0.1894  1.7500
  184SOL    HW2 3656   3.332   3.647   2.986 -1.6977  1.3290  3.0532
  184SOL     MW 3657   3.394   3.609   3.034 -0.0026 -0.0162 -0.0054
  185SOL     OW 3658   1.803   4.300   2.789 -0.0416 -0.3280 -0.5028
  185SOL    HW1 3659   1.782   4.232   2.852  0.7352  0.5443  0.7476
  185SOL    HW2 3660   1.897   4.285   2.779  0.3424  0.6927  1.2047
  185SOL     MW 3661   1.813   4.289   2.796 -0.0026 -0.0162 -0.0054
  186SOL     OW 3662   3.614   4.320   0.526 -0.5591 -0.0584  0.1584
  186SOL    HW1 3663   3.577   4.324   0.615 -2.3021 -3.9036 -0.1591
  186SOL    HW2 3664   3.635   4.227   0.526 -3.6864 -0.8916 -1.3683
  186SOL     MW 3665   3.611   4.308   0.538 -0.0026 -0.0162 -0.0054
  187SOL     OW 3666   0.735   1.131   2.889 -0.3186  0.3296 -0.0965
  187SOL    HW1 3667   0.668   1.116   2.823 -0.2604  0.0126 -0.0884
  187SOL    HW2 3668   0.695   1.195   2.948 -1.0145 -1.1580  1.1274
  187SOL     MW 3669   0.721   1.137   2.888 -0.0026 -0.0162 -0.0054
  188SOL     OW 3670   3.513   3.977   0.068  0.4147 -0.1995 -0.1794
  188SOL    HW1 3671   3.561   3.908   0.022 -0.7074 -2.0521  1.2391
  188SOL    HW2 3672   3.464   4.018  -0.003  0.8673  0.7005  0.0060
  188SOL     MW 3673   3.513   3.973   0.053 -0.0026 -0.0162 -0.0054
  189SOL     OW 3674   2.180   2.582   3.061 -0.4835  0.0208  0.0149
  189SOL    HW1 3675   2.146   2.542   2.980  1.1146 -0.9456 -0.2187
  189SOL    HW2 3676   2.103   2.617   3.107 -0.6276 -0.9209  0.5068
  189SOL     MW 3677   2.165   2.581   3.056 -0.0026 -0.0162 -0.0054
  190SOL     OW 3678   0.633   1.673   0.104  0.2039  0.5685 -0.5306
  190SOL    HW1 3679   0.699   1.607   0.122  1.6341  1.8364 -0.9570
  190SOL    HW2 3680   0.642   1.681   0.009 -0.4082 -0.9915 -0.7508
  190SOL     MW 3681   0.643   1.666   0.094 -0.0026 -0.0162 -0.0054
  191SOL     OW 3682   2.665   1.427   3.110  0.1937 -0.0692  0.0945
  191SOL    HW1 3683   2.742   1.398   3.061  1.6220  2.3260  0.7615
  191SOL    HW2 3684   2.629   1.482   3.040  1.0283 -1.8941 -1.8807
  191SOL     MW 3685   2.670   1.431   3.094 -0.0026 -0.0162 -0.0054
  192SOL     OW 3686   2.348   0.887   2.871  0.3272 -0.7421  0.6501
  192SOL    HW1 3687   2.290   0.897   2.795 -0.0948 -0.6338  0.9871
  192SOL    HW2 3688   2.298   0.922   2.944  0.4095 -0.8397  0.7548
  192SOL     MW 3689   2.334   0.893   2.870 -0.0026 -0.0162 -0.0054
  193SOL     OW 3690   1.823   2.394   2.839 -0.0271 -0.2463 -0.4065
  193SOL    HW1 3691   1.782   2.430   2.760  0.9848  1.0880 -0.3550
  193SOL    HW2 3692   1.785   2.447   2.909 -0.1305 -1.0371  0.1550
  193SOL     MW 3693   1.813   2.405   2.838 -0.0026 -0.0162 -0.0054
  194SOL     OW 3694   2.086   2.453   2.820 -0.0324  0.3933  0.2605
  194SOL    HW1 3695   1.993   2.437   2.836 -0.4587  2.7785  0.6310
  194SOL    HW2 3696   2.108   2.408   2.738  2.0266  0.8512  0.5048
  194SOL     MW 3697   2.077   2.445   2.811 -0.0026 -0.0162 -0.0054
  195SOL     OW 3698   3.995   3.510   0.059 -0.0023 -0.4836  0.1213
  195SOL    HW1 3699   4.080   3.539   0.092  0.3967 -1.0577 -0.3898
  195SOL    HW2 3700   4.017   3.457  -0.017 -0.4115 -0.3678 -0.0796
  195SOL     MW 3701   4.009   3.507   0.054 -0.0026 -0.0162 -0.0054
  196SOL     OW 3702   2.347   2.890   0.275 -0.1954  0.1445  0.3662
  196SOL    HW1 3703   2.438   2.891   0.304  0.1711  0.7076 -0.7403
  196SOL    HW2 3704   2.350   2.963   0.213  0.9534  0.1016  0.3546
  196SOL     MW 3705   2.359   2.899   0.270 -0.0026 -0.0162 -0.0054
  197SOL     OW 3706   2.192   4.717   2.771 -0.4011  0.3287 -0.1869
  197SOL    HW1 3707   2.107   4.723   2.728 -0.1643  1.3714 -0.5259
  197SOL    HW2 3708   2.249   4.720   2.694  0.8853 -2.1015  0.5391
  197SOL     MW 3709   2.188   4.718   2.755 -0.0026 -0.0162 -0.0054
  198SOL     OW 3710   0.649   1.682   2.952 -0.1347 -0.1043 -0.8283
  198SOL    HW1 3711   0.627   1.695   2.860  0.5963  1.0961 -0.8454
  198SOL    HW2 3712   0.719   1.616   2.947  1.1953  1.2226 -0.2495
  198SOL     MW 3713   0.656   1.675   2.939 -0.0026 -0.0162 -0.0054
  199SOL     OW 3714   1.805   0.828   2.800 -0.3686  0.1275 -0.4663
  199SOL    HW1 3715   1.892   0.799   2.829  0.4607  1.3084 -1.6586
  199SOL    HW2 3716   1.754   0.822   2.880  0.8196 -2.4982  0.2087
  199SOL     MW 3717   1.810   0.823   2.814 -0.0026 -0.0162 -0.0054
  200SOL     OW 3718   4.868   3.916   0.132  0.5172  0.1607  0.0456
  200SOL    HW1 3719   4.808   3.958   0.193  1.3249  0.6214  0.5483
  200SOL    HW2 3720   4.936   3.983   0.123 -0.4039  1.0421 -0.6627
  200SOL     MW 3721   4.869   3.931   0.139 -0.0026 -0.0162 -0.0054
  201SOL     OW 3722   0.425   3.271   2.791  0.2522  0.3739  0.3083
  201SOL    HW1 3723   0.432   3.256   2.885  0.5177  1.0172  0.3947
  201SOL    HW2 3724   0.333   3.258   2.767  0.6229 -1.1663 -0.4151
  201SOL     MW 3725   0.414   3.267   2.800 -0.0026 -0.0162 -0.0054
  202SOL     OW 3726   2.258   2.079   2.919 -0.0482  0.5446 -0.5310
  202SOL    HW1 3727   2.264   2.169   2.950 -0.4030  0.4014 -0.0305
  202SOL    HW2 3728   2.243   2.034   3.002 -0.8452  0.7967 -0.5208
  202SOL     MW 3729   2.257   2.085   2.934 -0.0026 -0.0162 -0.0054
  203SOL     OW 3730   2.834   3.632   0.159  0.4935 -0.1461  0.8599
  203SOL    HW1 3731   2.909   3.637   0.100 -0.3010 -0.6716 -0.2375
  203SOL    HW2 3732   2.868   3.664   0.242  0.7079  0.8218  0.4171
  203SOL     MW 3733   2.848   3.637   0.162 -0.0026 -0.0162 -0.0054
  204SOL     OW 3734   4.827   3.901   2.983  0.1656  0.1863 -0.1116
  204SOL    HW1 3735   4.793   3.989   2.971 -1.0238  0.1044  2.0885
  204SOL    HW2 3736   4.839   3.895   3.077  1.9504 -0.0825 -0.3235
  204SOL     MW 3737   4.824   3.911   2.994 -0.0026 -0.0162 -0.0054
  205SOL     OW 3738   2.214   1.201   2.837 -0.1016  0.1314  0.1439
  205SOL    HW1 3739   2.155   1.271   2.809  0.1739  0.0178 -0.7419
  205SOL    HW2 3740   2.295   1.248   2.858 -0.1328  0.2173  0.0708
  205SOL     MW 3741   2.217   1.216   2.836 -0.0026 -0.0162 -0.0054
  206SOL     OW 3742   0.541   0.499   0.019 -0.3024  0.3570  0.1466
  206SOL    HW1 3743   0.520   0.583  -0.021  0.4962 -0.4669 -2.1893
  206SOL    HW2 3744   0.627   0.514   0.057 -0.7536  0.3957  1.1820
  206SOL     MW 3745   0.550   0.512   0.019 -0.0026 -0.0162 -0.0054
  207SOL     OW 3746   3.415   3.690   0.195  0.3510 -0.0867  0.4448
  207SOL    HW1 3747   3.332   3.694   0.242 -0.8057 -0.8054 -1.4190
  207SOL    HW2 3748   3.387   3.676   0.105 -0.4668  0.8278  0.5404
  207SOL     MW 3749   3.400   3.689   0.189 -0.0026 -0.0162 -0.0054
  208SOL     OW 3750   2.931   4.164   2.969  0.0760  0.0423  0.0793
  208SOL    HW1 3751   2.962   4.253   2.989 -0.4007  0.3054 -0.3578
  208SOL    HW2 3752   2.859   4.149   3.030  0.1910 -2.5458 -0.3212
  208SOL     MW 3753   2.926   4.174   2.980 -0.0026 -0.0162 -0.0054
  209SOL     OW 3754   0.089   2.826   0.033 -0.0153 -0.1076 -0.5207
  209SOL    HW1 3755   0.086   2.910   0.079  1.3138 -1.1369  1.5838
  209SOL    HW2 3756   0.003   2.785   0.034 -0.3417  0.5692 -0.6503
  209SOL     MW 3757   0.077   2.832   0.039 -0.0026 -0.0162 -0.0054
  210SOL     OW 3758   0.646   4.889   0.663 -0.0690 -0.4232 -0.0813
  210SOL    HW1 3759   0.733   4.848   0.664 -0.0377 -0.3563  0.0473
  210SOL    HW2 3760   0.667   4.978   0.634  0.5241 -1.2305 -2.3271
  210SOL     MW 3761   0.660   4.896   0.660 -0.0026 -0.0162 -0.0054
  211SOL     OW 3762   1.902   3.837   2.787  0.1485  0.5802  0.2502
  211SOL    HW1 3763   1.852   3.778   2.843 -1.4757  1.7122  0.0527
  211SOL    HW2 3764   1.828   3.887   2.752 -0.9639 -0.0917  1.5743
  211SOL     MW 3765   1.886   3.836   2.790 -0.0026 -0.0162 -0.0054
  212SOL     OW 3766   2.583   0.251   2.879 -0.3101 -0.5734 -0.5699
  212SOL    HW1 3767   2.612   0.164   2.853 -0.1101 -0.3622 -1.0872
  212SOL    HW2 3768   2.631   0.296   2.809  0.3437 -1.2272 -0.5598
  212SOL     MW 3769   2.593   0.246   2.866 -0.0026 -0.0162 -0.0054
  213SOL     OW 3770   3.071   3.095   0.465  0.0360 -0.0908 -0.1921
  213SOL    HW1 3771   2.980   3.123   0.449  0.1954  1.2051  0.9660
  213SOL    HW2 3772   3.122   3.176   0.465  0.4252 -0.3330 -0.2676
  213SOL     MW 3773   3.065   3.109   0.463 -0.0026 -0.0162 -0.0054
  214SOL     OW 3774   0.490   3.303   3.056 -0.1244  0.2848  0.2017
  214SOL    HW1 3775   0.581   3.286   3.080 -0.6213 -2.5576  0.4509
  214SOL    HW2 3776   0.479   3.397   3.042  0.1351  0.0258 -2.0718
  214SOL     MW 3777   0.501   3.313   3.057 -0.0026 -0.0162 -0.0054
  215SOL     OW 3778   1.212   2.409   2.835  0.0515 -0.0938 -0.1078
  215SOL    HW1 3779   1.282   2.466   2.803  0.0057  0.7406  1.2193
  215SOL    HW2 3780   1.258   2.331   2.866 -1.1440 -0.8909 -0.3005
  215SOL     MW 3781   1.228   2.406   2.835 -0.0026 -0.0162 -0.0054
  216SOL     OW 3782   0.492   0.932   0.047 -0.1352  0.2228  0.4480
  216SOL    HW1 3783   0.435   1.002   0.014  0.1359 -0.4859 -1.6898
  216SOL    HW2 3784   0.449   0.855   0.010  1.9700 -0.5942 -0.4579
  216SOL     MW 3785   0.479   0.931   0.038 -0.0026 -0.0162 -0.0054
  217SOL     OW 3786   2.147   1.861   2.553 -0.5882 -0.3734  0.5453
  217SOL    HW1 3787   2.103   1.908   2.483  0.2960  1.9466  1.4521
  217SOL    HW2 3788   2.215   1.810   2.508 -0.7441  0.5321 -0.7772
  217SOL     MW 3789   2.150   1.860   2.538 -0.0026 -0.0162 -0.0054
  218SOL     OW 3790   2.751   2.253   3.048 -0.1905 -0.4550  0.3018
  218SOL    HW1 3791   2.711   2.336   3.022  2.3904  0.7656 -0.0073
  218SOL    HW2 3792   2.804   2.279   3.123  1.2715  0.0196 -0.8631
  218SOL     MW 3793   2.753   2.267   3.054 -0.0026 -0.0162 -0.0054
  219SOL     OW 3794   2.636   2.633   3.088 -0.0734 -0.0153 -0.2803
  219SOL    HW1 3795   2.679   2.633   3.173 -1.1075 -1.1286  0.2833
  219SOL    HW2 3796   2.548   2.662   3.114 -0.2544 -1.1248  0.3728
  219SOL     MW 3797   2.630   2.637   3.103 -0.0026 -0.0162 -0.0054
  220SOL     OW 3798   4.457   3.370   0.086  0.0008 -0.0310  0.0233
  220SOL    HW1 3799   4.462   3.275   0.070 -1.2541 -0.0835 -0.1367
  220SOL    HW2 3800   4.508   3.381   0.166  0.5962 -0.4348 -0.2914
  220SOL     MW 3801   4.464   3.359   0.095 -0.0026 -0.0162 -0.0054
  221SOL     OW 3802   0.295   1.465   0.125  0.4339 -0.0542  0.2540
  221SOL    HW1 3803   0.305   1.559   0.137  2.8379 -0.2329  0.2045
  221SOL    HW2 3804   0.202   1.451   0.111  0.2621  0.9197  0.3743
  221SOL     MW 3805   0.284   1.475   0.124 -0.0026 -0.0162 -0.0054
  222SOL     OW 3806   1.812   1.284   2.681 -0.1555  0.3267 -0.1398
  222SOL    HW1 3807   1.810   1.331   2.598 -0.0097 -0.1293 -0.4031
  222SOL    HW2 3808   1.843   1.195   2.663  3.6634  1.3482  0.3574
  222SOL     MW 3809   1.816   1.279   2.668 -0.0026 -0.0162 -0.0054
  223SOL     OW 3810   4.738   4.166   3.009 -0.3327 -0.1845  0.4576
  223SOL    HW1 3811   4.707   4.232   2.947 -2.5014 -0.1543  1.4773
  223SOL    HW2 3812   4.669   4.163   3.076  1.0647 -1.9225  1.9130
  223SOL     MW 3813   4.725   4.174   3.010 -0.0026 -0.0162 -0.0054
  224SOL     OW 3814   3.855   5.033   0.083  0.1015 -0.2072  0.2695
  224SOL    HW1 3815   3.820   4.981   0.155 -0.3865 -1.2734 -0.7138
  224SOL    HW2 3816   3.899   4.963   0.034  0.3958  0.7744 -0.9268
  224SOL     MW 3817   3.856   5.017   0.086 -0.0026 -0.0162 -0.0054
  225SOL     OW 3818   4.934   3.385   3.052  0.0441 -0.0057 -0.1558
  225SOL    HW1 3819   4.840   3.395   3.042  0.2255  1.5032 -0.5662
  225SOL    HW2 3820   4.956   3.303   3.008  0.8426 -0.4437  1.0048
  225SOL     MW 3821   4.925   3.376   3.045 -0.0026 -0.0162 -0.0054
  226SOL     OW 3822   0.357   2.110   2.798  0.0690 -0.6400  0.1776
  226SOL    HW1 3823   0.448   2.139   2.793 -0.9154  2.7671 -0.5151
  226SOL    HW2 3824   0.309   2.180   2.754  0.5510  0.2155  0.9797
  226SOL     MW 3825   0.363   2.123   2.791 -0.0026 -0.0162 -0.0054
  227SOL     OW 3826   4.992   0.889   0.146 -0.1234  0.0124 -0.3266
  227SOL    HW1 3827   4.981   0.878   0.240  1.9115 -1.5154 -0.2056
  227SOL    HW2 3828   4.921   0.945   0.114 -0.0711  1.6208  2.0518
  227SOL     MW 3829   4.981   0.895   0.154 -0.0026 -0.0162 -0.0054
  228SOL     OW 3830   1.271   4.611   0.246  0.3597 -0.3315 -0.0604
  228SOL    HW1 3831   1.347   4.631   0.191  0.8847  0.9638  1.0718
  228SOL    HW2 3832   1.229   4.542   0.195  0.4110  0.0521 -0.6416
  228SOL     MW 3833   1.276   4.605   0.232 -0.0026 -0.0162 -0.0054
  229SOL     OW 3834   3.245   4.004   0.183  0.4653 -0.3568 -0.4800
  229SOL    HW1 3835   3.206   3.999   0.095  0.4929  1.9522 -0.6824
  229SOL    HW2 3836   3.334   3.975   0.160 -0.3339 -1.9843 -1.7536
  229SOL     MW 3837   3.252   4.000   0.168 -0.0026 -0.0162 -0.0054
  230SOL     OW 3838   1.748   2.563   3.060  0.1687 -0.3265  0.2643
  230SOL    HW1 3839   1.670   2.611   3.032  1.4726  1.4338 -0.4967
  230SOL    HW2 3840   1.719   2.486   3.109 -1.2259 -0.0959 -0.1486
  230SOL     MW 3841   1.734   2.559   3.063 -0.0026 -0.0162 -0.0054
  231SOL     OW 3842   0.205   1.138   0.357 -0.1577  0.4990  0.3154
  231SOL    HW1 3843   0.149   1.124   0.433 -1.1023 -0.8087 -0.5565
  231SOL    HW2 3844   0.259   1.215   0.371  0.7563 -0.1319  0.3487
  231SOL     MW 3845   0.205   1.146   0.369 -0.0026 -0.0162 -0.0054
  232SOL     OW 3846   3.050   3.324   0.053 -0.3566  0.1455  0.1798
  232SOL    HW1 3847   3.019   3.269  -0.019  1.2417 -0.0352 -0.4130
  232SOL    HW2 3848   2.973   3.343   0.106  1.0101  0.7725  2.0716
  232SOL     MW 3849   3.036   3.319   0.050 -0.0026 -0.0162 -0.0054
  233SOL     OW 3850   3.528   3.224   0.092 -0.0609 -0.4586 -0.3631
  233SOL    HW1 3851   3.434   3.219   0.109 -0.3086  3.4603  0.4005
  233SOL    HW2 3852   3.555   3.297   0.148  2.2453 -2.8470  1.9559
  233SOL     MW 3853   3.519   3.233   0.102 -0.0026 -0.0162 -0.0054
  234SOL     OW 3854   3.421   4.652   3.068  0.4575 -0.0303 -0.5689
  234SOL    HW1 3855   3.498   4.695   3.106 -0.1606  0.2876  0.3635
  234SOL    HW2 3856   3.409   4.708   2.992  0.1360  1.5964  0.6193
  234SOL     MW 3857   3.430   4.665   3.063 -0.0026 -0.0162 -0.0054
  235SOL     OW 3858   2.372   3.114   0.074 -0.3169  0.1391 -0.0272
  235SOL    HW1 3859   2.389   3.207   0.055  3.1387 -0.3097  0.1184
  235SOL    HW2 3860   2.459   3.079   0.054 -0.2835  0.1383  0.1155
  235SOL     MW 3861   2.386   3.122   0.069 -0.0026 -0.0162 -0.0054
  236SOL     OW 3862   1.975   1.663   2.648 -0.0260 -0.0543 -0.9750
  236SOL    HW1 3863   2.021   1.746   2.631 -1.5480  0.4224 -3.1987
  236SOL    HW2 3864   1.894   1.695   2.688 -0.7038 -0.1957 -2.1881
  236SOL     MW 3865   1.970   1.678   2.651 -0.0026 -0.0162 -0.0054
  237SOL     OW 3866   2.151   0.978   2.712  0.3534  0.3686 -0.3119
  237SOL    HW1 3867   2.172   1.062   2.753 -0.9790  0.5497  0.0340
  237SOL    HW2 3868   2.064   0.999   2.678  0.5117  0.9910 -0.3382
  237SOL     MW 3869   2.142   0.992   2.713 -0.0026 -0.0162 -0.0054
  238SOL     OW 3870   4.107   4.212   0.269  0.0519 -0.2956 -0.3728
  238SOL    HW1 3871   4.096   4.126   0.308 -0.9050 -0.1623 -0.3275
  238SOL    HW2 3872   4.108   4.271   0.345  2.2555 -0.8594  0.0918
  238SOL     MW 3873   4.106   4.209   0.284 -0.0026 -0.0162 -0.0054
  239SOL     OW 3874   3.058   3.613   0.011 -0.1362 -0.2644 -0.3992
  239SOL    HW1 3875   3.097   3.525   0.012 -0.6103 -0.4777 -0.5113
  239SOL    HW2 3876   3.049   3.628  -0.083 -2.4784  0.2841 -0.1329
  239SOL     MW 3877   3.062   3.603  -0.001 -0.0026 -0.0162 -0.0054
  240SOL     OW 3878   2.600   4.726   2.773  0.0207 -0.4684  0.1959
  240SOL    HW1 3879   2.645   4.721   2.688  0.6768 -2.8003  0.6000
  240SOL    HW2 3880   2.524   4.672   2.753 -0.6028  1.3710 -3.2022
  240SOL     MW 3881   2.596   4.718   2.759 -0.0026 -0.0162 -0.0054
  241SOL     OW 3882   2.991   4.682   0.264  0.2489  0.0520  0.3367
  241SOL    HW1 3883   3.056   4.716   0.203  0.1023  0.2628  0.2990
  241SOL    HW2 3884   3.002   4.738   0.341 -1.0942  1.6221 -0.5534
  241SOL     MW 3885   3.001   4.694   0.266 -0.0026 -0.0162 -0.0054
  242SOL     OW 3886   5.082   3.939   2.874 -0.0953 -0.0035  0.2617
  242SOL    HW1 3887   5.062   3.925   2.782 -1.5426  0.0691  0.5480
  242SOL    HW2 3888   4.992   3.951   2.902 -0.8969 -2.9757 -0.7106
  242SOL     MW 3889   5.068   3.939   2.866 -0.0026 -0.0162 -0.0054
  243SOL     OW 3890   2.222   4.095   2.752  0.1227  0.3489  0.1385
  243SOL    HW1 3891   2.169   4.175   2.746  0.4775  0.6326  0.6691
  243SOL    HW2 3892   2.310   4.129   2.737  0.6056  0.1393  2.1526
  243SOL     MW 3893   2.227   4.110   2.750 -0.0026 -0.0162 -0.0054
  244SOL     OW 3894   3.041   4.409   3.009 -0.4668 -0.1382  0.2721
  244SOL    HW1 3895   3.024   4.433   3.100 -0.9903 -0.1223  0.1691
  244SOL    HW2 3896   2.986   4.471   2.961  2.7572  1.5422 -1.6749
  244SOL     MW 3897   3.032   4.421   3.015 -0.0026 -0.0162 -0.0054
  245SOL     OW 3898   1.090   0.932   2.736  0.3442 -0.1403  0.0503
  245SOL    HW1 3899   1.041   0.870   2.790  0.9845 -0.0840  0.7066
  245SOL    HW2 3900   1.014   0.964   2.687 -0.1250 -0.6565  0.4244
  245SOL     MW 3901   1.073   0.928   2.737 -0.0026 -0.0162 -0.0054
  246SOL     OW 3902   2.883   0.529   2.942 -0.0079  0.4574 -0.0198
  246SOL    HW1 3903   2.848   0.462   3.001 -1.4063  0.4474 -0.8107
  246SOL    HW2 3904   2.868   0.605   2.998 -2.3860  0.0665  0.0156
  246SOL     MW 3905   2.876   0.531   2.957 -0.0026 -0.0162 -0.0054
  247SOL     OW 3906   2.309   0.280   2.835 -0.0856 -0.0315 -0.1999
  247SOL    HW1 3907   2.309   0.370   2.803  3.2849 -0.3074 -1.3698
  247SOL    HW2 3908   2.402   0.267   2.853 -0.0943  2.3144  2.3422
  247SOL     MW 3909   2.321   0.290   2.833 -0.0026 -0.0162 -0.0054
  248SOL     OW 3910   0.097   0.107   2.869  0.1352  0.0282 -0.4900
  248SOL    HW1 3911   0.010   0.142   2.887  0.1192 -0.7112  1.0097
  248SOL    HW2 3912   0.114   0.130   2.778 -1.5949  1.8436 -0.4157
  248SOL     MW 3913   0.088   0.115   2.860 -0.0026 -0.0162 -0.0054
  249SOL     OW 3914   0.848   1.496   2.920 -0.1453  0.4847 -0.1916
  249SOL    HW1 3915   0.932   1.524   2.955  0.1538 -1.7338  0.9941
  249SOL    HW2 3916   0.880   1.466   2.835  0.8654 -1.2605  0.7451
  249SOL     MW 3917   0.863   1.496   2.913 -0.0026 -0.0162 -0.0054
  250SOL     OW 3918   0.101   3.792   0.165  0.1470  0.0626  0.1629
  250SOL    HW1 3919   0.048   3.766   0.089 -1.8415 -0.1835  1.5531
  250SOL    HW2 3920   0.092   3.887   0.170  3.2773  0.4151  0.6435
  250SOL     MW 3921   0.093   3.801   0.155 -0.0026 -0.0162 -0.0054
  251SOL     OW 3922   3.177   2.980   0.246  0.2683 -0.5901  0.4136
  251SOL    HW1 3923   3.129   3.024   0.316  1.4289  0.6014  0.4893
  251SOL    HW2 3924   3.208   3.052   0.192 -2.1640  0.9780  0.9244
  251SOL     MW 3925   3.175   2.995   0.248 -0.0026 -0.0162 -0.0054
  252SOL     OW 3926   2.171   4.509   2.951  0.4616 -0.0950 -0.4902
  252SOL    HW1 3927   2.198   4.540   3.037 -0.3884 -0.1749 -0.1887
  252SOL    HW2 3928   2.204   4.574   2.889 -1.1857 -1.6779 -3.2786
  252SOL     MW 3929   2.179   4.521   2.954 -0.0026 -0.0162 -0.0054
  253SOL     OW 3930   2.158   0.555   0.051  0.2590  0.0946  0.1562
  253SOL    HW1 3931   2.223   0.580  -0.015 -0.8550  0.0311 -0.9965
  253SOL    HW2 3932   2.107   0.635   0.061  1.7004  1.1083 -0.2278
  253SOL     MW 3933   2.160   0.569   0.044 -0.0026 -0.0162 -0.0054
  254SOL     OW 3934   3.010   2.223   2.848  0.1356 -0.0178  0.4858
  254SOL    HW1 3935   2.955   2.146   2.832 -1.3575  1.1604 -0.3463
  254SOL    HW2 3936   3.076   2.206   2.780  0.9415  0.1745  1.2112
  254SOL     MW 3937   3.012   2.211   2.837 -0.0026 -0.0162 -0.0054
  255SOL     OW 3938   0.748   2.501   2.850  0.1174  0.1667 -0.8434
  255SOL    HW1 3939   0.760   2.473   2.759  1.9087  0.3540 -0.7082
  255SOL    HW2 3940   0.832   2.539   2.875 -1.1677  2.8463 -0.2348
  255SOL     MW 3941   0.761   2.503   2.841 -0.0026 -0.0162 -0.0054
  256SOL     OW 3942   0.544   3.717   2.780  0.0757  0.1589  0.0644
  256SOL    HW1 3943   0.513   3.733   2.691  1.2163  1.7715 -0.0865
  256SOL    HW2 3944   0.628   3.672   2.767 -0.1031 -0.0169 -0.4901
  256SOL     MW 3945   0.551   3.713   2.767 -0.0026 -0.0162 -0.0054
  257SOL     OW 3946   3.148   3.999   3.031 -0.2153 -0.0907 -0.7670
  257SOL    HW1 3947   3.068   4.042   3.000  0.3500  0.6855 -1.1719
  257SOL    HW2 3948   3.137   3.910   3.000  0.8908 -1.6356  2.7384
  257SOL     MW 3949   3.136   3.993   3.023 -0.0026 -0.0162 -0.0054
  258SOL     OW 3950   3.645   3.779   0.328  0.3618 -0.1734 -0.2047
  258SOL    HW1 3951   3.562   3.764   0.283 -0.0248 -0.3402  0.5551
  258SOL    HW2 3952   3.649   3.712   0.396  0.9922  0.7624  0.7127
  258SOL     MW 3953   3.635   3.768   0.331 -0.0026 -0.0162 -0.0054
  259SOL     OW 3954   2.990   2.881   2.966  0.6025  0.1184 -0.3910
  259SOL    HW1 3955   3.010   2.836   3.048  1.1642 -1.0462 -1.1418
  259SOL    HW2 3956   3.062   2.864   2.905 -0.4864  1.0873 -2.0259
  259SOL     MW 3957   3.002   2.873   2.968 -0.0026 -0.0162 -0.0054
  260SOL     OW 3958   3.253   3.291   0.411 -0.0597  0.2393 -0.0757
  260SOL    HW1 3959   3.207   3.374   0.426 -0.2327  0.1274  0.0136
  260SOL    HW2 3960   3.326   3.300   0.472 -1.8655  0.6815  2.1548
  260SOL     MW 3961   3.256   3.303   0.421 -0.0026 -0.0162 -0.0054
  261SOL     OW 3962   1.272   0.348   0.014  0.2771  0.2591  0.4073
  261SOL    HW1 3963   1.215   0.392  -0.049  0.3732  1.5512  1.1958
  261SOL    HW2 3964   1.300   0.422   0.068 -2.5974  0.5641  1.6133
  261SOL     MW 3965   1.268   0.364   0.013 -0.0026 -0.0162 -0.0054
  262SOL     OW 3966   3.577   3.452   0.233 -0.2849 -0.2999  0.5576
  262SOL    HW1 3967   3.615   3.481   0.149 -0.8261 -0.7133  0.1680
  262SOL    HW2 3968   3.515   3.524   0.242 -0.5827 -0.4764 -0.0106
  262SOL     MW 3969   3.574   3.466   0.223 -0.0026 -0.0162 -0.0054
  263SOL     OW 3970   2.082   4.332   2.760  0.2352 -0.3290 -0.2226
  263SOL    HW1 3971   2.124   4.372   2.684 -0.3722 -0.1849 -0.4925
  263SOL    HW2 3972   2.115   4.383   2.834  2.6766 -1.4285 -0.4429
  263SOL     MW 3973   2.092   4.344   2.759 -0.0026 -0.0162 -0.0054
  264SOL     OW 3974   3.390   4.141   2.976 -0.2443  0.3462 -0.1271
  264SOL    HW1 3975   3.299   4.113   2.980 -0.1724  0.1943  0.8104
  264SOL    HW2 3976   3.388   4.221   3.029  0.7611  1.0291 -1.0550
  264SOL     MW 3977   3.378   4.148   2.984 -0.0026 -0.0162 -0.0054
  265SOL     OW 3978   0.589   3.972   2.896 -0.2495 -0.5206 -0.2617
  265SOL    HW1 3979   0.563   3.883   2.871  0.8533 -0.7413 -0.6646
  265SOL    HW2 3980   0.553   3.985   2.983  1.3900  1.6730  0.1745
  265SOL     MW 3981   0.581   3.962   2.904 -0.0026 -0.0162 -0.0054
  266SOL     OW 3982   4.105   3.101   0.576  0.4644  0.6365  0.1420
  266SOL    HW1 3983   4.029   3.135   0.529 -0.3908  0.2285  1.1940
  266SOL    HW2 3984   4.081   3.013   0.606  0.5641  0.8801  0.9657
  266SOL     MW 3985   4.092   3.094   0.574 -0.0026 -0.0162 -0.0054
  267SOL     OW 3986   0.140   3.465   2.990  0.1521  0.2068  0.2212
  267SOL    HW1 3987   0.047   3.486   2.998 -0.3524 -2.1885  1.5851
  267SOL    HW2 3988   0.150   3.403   3.062 -1.4596 -2.0687 -1.3492
  267SOL     MW 3989   0.129   3.460   3.001 -0.0026 -0.0162 -0.0054
  268SOL     OW 3990   4.542   4.124   0.066 -0.0849 -0.2466 -0.1765
  268SOL    HW1 3991   4.587   4.091   0.145  2.7876 -1.9879 -2.3319
  268SOL    HW2 3992   4.466   4.174   0.096  1.3105  2.0827 -0.2557
  268SOL     MW 3993   4.538   4.126   0.080 -0.0026 -0.0162 -0.0054
  269SOL     OW 3994   2.811   2.423   2.770  0.6036 -0.2455  0.3515
  269SOL    HW1 3995   2.837   2.498   2.716 -0.2561  0.0026  0.2659
  269SOL    HW2 3996   2.888   2.366   2.775 -0.2481 -1.6239 -1.3230
  269SOL     MW 3997   2.825   2.426   2.764 -0.0026 -0.0162 -0.0054
  270SOL     OW 3998   3.208   2.215   2.670  0.3361  0.2404 -0.2281
  270SOL    HW1 3999   3.292   2.193   2.712  1.2005  1.2294 -1.3634
  270SOL    HW2 4000   3.194   2.140   2.612  0.0293 -0.5999  0.8872
  270SOL     MW 4001   3.217   2.202   2.668 -0.0026 -0.0162 -0.0054
  271SOL     OW 4002   2.694   4.424   0.147  0.5839 -0.4188 -0.5535
  271SOL    HW1 4003   2.687   4.515   0.177  0.1151 -0.0799 -1.6392
  271SOL    HW2 4004   2.789   4.413   0.146  0.7330  0.5279  0.3683
  271SOL     MW 4005   2.706   4.434   0.151 -0.0026 -0.0162 -0.0054
  272SOL     OW 4006   3.322   4.386   3.089 -0.4875 -0.0422 -0.1401
  272SOL    HW1 4007   3.237   4.396   3.046 -0.0565 -2.0129 -1.5281
  272SOL    HW2 4008   3.357   4.475   3.094  0.3852 -0.4519  2.0584
  272SOL     MW 4009   3.315   4.399   3.084 -0.0026 -0.0162 -0.0054
  273SOL     OW 4010   3.997   3.984   0.390  0.6124  0.4070  0.4225
  273SOL    HW1 4011   3.906   3.998   0.418  0.9286 -1.0735  2.3376
  273SOL    HW2 4012   4.030   3.925   0.457  0.6386  0.5300  0.5183
  273SOL     MW 4013   3.989   3.978   0.402 -0.0026 -0.0162 -0.0054
  274SOL     OW 4014   2.440   2.447   0.230 -0.4093 -0.1046 -0.0593
  274SOL    HW1 4015   2.410   2.518   0.174 -2.4636 -0.4849  0.4783
  274SOL    HW2 4016   2.458   2.376   0.169 -0.0279 -0.8035  0.8411
  274SOL     MW 4017   2.439   2.447   0.215 -0.0026 -0.0162 -0.0054
  275SOL     OW 4018   2.964   4.413   0.161  0.0111 -0.4331 -0.3654
  275SOL    HW1 4019   2.979   4.500   0.197  1.1938 -1.1189  0.8588
  275SOL    HW2 4020   3.030   4.371   0.216 -1.4892  0.0800  1.9565
  275SOL     MW 4021   2.974   4.419   0.173 -0.0026 -0.0162 -0.0054
  276SOL     OW 4022   2.233   2.096   2.649 -0.1644  0.0590  0.1696
  276SOL    HW1 4023   2.250   2.090   2.743 -1.9713 -1.9181  0.4528
  276SOL    HW2 4024   2.222   2.005   2.622  0.0516  0.3387 -0.8978
  276SOL     MW 4025   2.234   2.084   2.658 -0.0026 -0.0162 -0.0054
  277SOL     OW 4026   2.823   3.366   0.226 -0.1607 -0.2567 -0.0698
  277SOL    HW1 4027   2.843   3.459   0.214  1.2097 -0.6262 -0.9282
  277SOL    HW2 4028   2.775   3.345   0.146  1.7895  1.1668 -1.7580
  277SOL     MW 4029   2.820   3.376   0.214 -0.0026 -0.0162 -0.0054
  278SOL     OW 4030   0.719   4.496   0.541 -0.0152 -0.0559 -0.4388
  278SOL    HW1 4031   0.632   4.536   0.543 -0.3669 -0.8124  1.4515
  278SOL    HW2 4032   0.698   4.415   0.588  2.1659 -0.6508 -0.3821
  278SOL     MW 4033   0.705   4.491   0.548 -0.0026 -0.0162 -0.0054
  279SOL     OW 4034   2.384   2.665   0.079 -0.7570 -0.2542  0.1214
  279SOL    HW1 4035   2.358   2.729   0.146  1.9211  0.0344  1.0038
  279SOL    HW2 4036   2.306   2.654   0.024 -0.8582  0.0839  0.1911
  279SOL     MW 4037   2.370   2.672   0.081 -0.0026 -0.0162 -0.0054
  280SOL     OW 4038   2.171   0.533   2.772 -0.2652 -0.4572  0.3641
  280SOL    HW1 4039   2.087   0.488   2.769  0.3533 -1.5890 -0.9180
  280SOL    HW2 4040   2.177   0.570   2.684 -0.0330 -1.2958  0.0253
  280SOL     MW 4041   2.161   0.532   2.760 -0.0026 -0.0162 -0.0054
  281SOL     OW 4042   4.594   4.334   0.707  0.3793 -0.1202  0.0946
  281SOL    HW1 4043   4.663   4.364   0.648 -0.6228  0.7031 -0.6874
  281SOL    HW2 4044   4.602   4.396   0.780  1.5649 -2.1277  1.7944
  281SOL     MW 4045   4.604   4.346   0.709 -0.0026 -0.0162 -0.0054
  282SOL     OW 4046   0.382   3.728   0.099  0.5601 -0.2964 -0.2236
  282SOL    HW1 4047   0.294   3.756   0.121  1.4541  2.5743  0.0288
  282SOL    HW2 4048   0.385   3.664   0.027 -2.2071 -1.1580  0.2887
  282SOL     MW 4049   0.371   3.723   0.092 -0.0026 -0.0162 -0.0054
  283SOL     OW 4050   2.652   3.809   2.855  0.0526  0.3865  0.2073
  283SOL    HW1 4051   2.593   3.748   2.812  0.6073  0.6960 -1.0220
  283SOL    HW2 4052   2.604   3.828   2.936 -1.4264 -0.0225 -0.5345
  283SOL     MW 4053   2.638   3.804   2.860 -0.0026 -0.0162 -0.0054
  284SOL     OW 4054   3.726   3.023   0.186 -0.0722  0.4710  0.0243
  284SOL    HW1 4055   3.654   3.085   0.179 -0.9655 -0.6302 -1.1211
  284SOL    HW2 4056   3.686   2.942   0.154  0.2962  0.5194 -0.5652
  284SOL     MW 4057   3.711   3.020   0.181 -0.0026 -0.0162 -0.0054
  285SOL     OW 4058   2.354   2.004   0.186  0.1368  0.1365 -0.0027
  285SOL    HW1 4059   2.305   2.057   0.249  0.8350  0.1043  0.5918
  285SOL    HW2 4060   2.417   2.067   0.151 -1.9845  0.6151 -3.4241
  285SOL     MW 4061   2.356   2.019   0.190 -0.0026 -0.0162 -0.0054
  286SOL     OW 4062   0.454   3.984   0.014  0.2571 -0.1565 -0.6544
  286SOL    HW1 4063   0.441   3.893   0.042  0.4871  0.0713  0.2226
  286SOL    HW2 4064   0.371   4.001  -0.032  0.0743 -1.8141 -1.0034
  286SOL     MW 4065   0.441   3.974   0.011 -0.0026 -0.0162 -0.0054
  287SOL     OW 4066   2.742   4.694   2.993 -0.0572  0.3251 -0.3018
  287SOL    HW1 4067   2.824   4.685   2.944  0.3893  2.6135 -0.0554
  287SOL    HW2 4068   2.686   4.717   2.919  0.6732  2.0938 -0.3603
  287SOL     MW 4069   2.745   4.696   2.977 -0.0026 -0.0162 -0.0054
  288SOL     OW 4070   4.126   4.635   0.018 -0.0810  0.0221  0.1348
  288SOL    HW1 4071   4.160   4.636   0.108 -0.2449  0.3404  0.1944
  288SOL    HW2 4072   4.171   4.560  -0.020  0.0698  0.2714 -0.1825
  288SOL     MW 4073   4.136   4.625   0.025 -0.0026 -0.0162 -0.0054
  289SOL     OW 4074   3.638   4.719   0.086 -0.6160 -0.1032  0.1704
  289SOL    HW1 4075   3.631   4.640   0.138 -0.9446 -0.9219 -1.0637
  289SOL    HW2 4076   3.690   4.682   0.014  0.2653 -2.7078  1.9913
  289SOL     MW 4077   3.644   4.704   0.083 -0.0026 -0.0162 -0.0054
  290SOL     OW 4078   3.937   4.753   0.367  0.1103 -0.1748 -0.3914
  290SOL    HW1 4079   3.903   4.664   0.361 -0.1667 -0.1371  0.4623
  290SOL    HW2 4080   3.938   4.770   0.461  1.9001  2.2388 -0.7645
  290SOL     MW 4081   3.932   4.744   0.379 -0.0026 -0.0162 -0.0054
  291SOL     OW 4082   2.596   3.973   2.616 -0.3887  0.1305 -0.2219
  291SOL    HW1 4083   2.621   3.935   2.700 -1.5141 -0.5933 -0.1904
  291SOL    HW2 4084   2.516   3.925   2.598 -0.4926  0.4227 -0.5473
  291SOL     MW 4085   2.589   3.961   2.624 -0.0026 -0.0162 -0.0054
  292SOL     OW 4086   0.151   4.188   0.366  0.3374 -0.3247 -0.3017
  292SOL    HW1 4087   0.124   4.211   0.455 -0.9668  1.3896 -1.0676
  292SOL    HW2 4088   0.228   4.245   0.360 -0.1546  0.3316 -0.6495
  292SOL     MW 4089   0.157   4.199   0.377 -0.0026 -0.0162 -0.0054
  293SOL     OW 4090   1.801   0.620   2.613 -0.1860 -0.4831  0.0518
  293SOL    HW1 4091   1.786   0.692   2.673  2.6058 -0.0749  0.3886
  293SOL    HW2 4092   1.847   0.553   2.663  0.3434 -2.1965 -2.5252
  293SOL     MW 4093   1.805   0.620   2.627 -0.0026 -0.0162 -0.0054
  294SOL     OW 4094   3.631   1.366   2.889 -0.6676  0.5867  0.5195
  294SOL    HW1 4095   3.567   1.296   2.881 -0.0734  0.0306  0.5895
  294SOL    HW2 4096   3.649   1.375   2.796  0.8625 -2.4347  0.4135
  294SOL     MW 4097   3.625   1.358   2.876 -0.0026 -0.0162 -0.0054
  295SOL     OW 4098   1.925   0.429   2.770  0.0357  0.3900  0.0630
  295SOL    HW1 4099   1.877   0.354   2.735 -0.6221  0.6426  0.4055
  295SOL    HW2 4100   1.925   0.419   2.865  0.0315 -2.0965 -0.1360
  295SOL     MW 4101   1.919   0.418   2.778 -0.0026 -0.0162 -0.0054
  296SOL     OW 4102   2.545   1.028   0.022 -0.2027  0.3228  0.0786
  296SOL    HW1 4103   2.558   1.046  -0.071 -0.3459  0.9882  0.1774
  296SOL    HW2 4104   2.542   1.115   0.062 -0.6429  1.2952 -1.9100
  296SOL     MW 4105   2.546   1.042   0.015 -0.0026 -0.0162 -0.0054
  297SOL     OW 4106   3.880   3.158   0.385  0.0126  0.4011  0.3471
  297SOL    HW1 4107   3.937   3.211   0.329 -0.8103  2.0799  1.0641
  297SOL    HW2 4108   3.832   3.100   0.325 -0.7669 -1.0940  2.2871
  297SOL     MW 4109   3.881   3.157   0.369 -0.0026 -0.0162 -0.0054
  298SOL     OW 4110   1.727   4.078   2.936 -0.5563  0.3365 -0.0797
  298SOL    HW1 4111   1.779   4.015   2.985  0.7406  1.5911  0.2291
  298SOL    HW2 4112   1.666   4.110   3.003 -0.0419  0.8703  0.1411
  298SOL     MW 4113   1.726   4.074   2.951 -0.0026 -0.0162 -0.0054
  299SOL     OW 4114   2.600   3.620   0.017 -0.1267  0.6447 -0.0382
  299SOL    HW1 4115   2.564   3.708   0.008 -0.8272  0.3462 -0.2736
  299SOL    HW2 4116   2.677   3.629   0.072 -0.2894 -0.0154  0.3106
  299SOL     MW 4117   2.605   3.633   0.023 -0.0026 -0.0162 -0.0054
  300SOL     OW 4118   1.070   1.600   0.281 -0.2645  0.5001 -0.0475
  300SOL    HW1 4119   1.038   1.679   0.238  0.2099  0.2368 -0.8885
  300SOL    HW2 4120   1.070   1.607   0.377  0.0563 -1.8019  0.1957
  300SOL     MW 4121   1.066   1.611   0.288 -0.0026 -0.0162 -0.0054
  301SOL     OW 4122   0.069   1.109   0.122  0.0183  0.3107  0.5813
  301SOL    HW1 4123   0.024   1.025   0.128 -0.0680  0.0278 -2.4586
  301SOL    HW2 4124   0.110   1.125   0.207  3.5038  0.2823 -0.9365
  301SOL     MW 4125   0.069   1.100   0.134 -0.0026 -0.0162 -0.0054
  302SOL     OW 4126   2.719   0.016   2.802  0.0069 -0.2158  0.2918
  302SOL    HW1 4127   2.767  -0.034   2.736 -1.0465 -1.9666  0.7651
  302SOL    HW2 4128   2.755  -0.024   2.881  0.3132 -1.8256 -0.6145
  302SOL     MW 4129   2.730   0.004   2.804 -0.0026 -0.0162 -0.0054
  303SOL     OW 4130   5.045   2.541   2.943 -0.7100  0.6616  0.1889
  303SOL    HW1 4131   5.136   2.567   2.958 -0.3778 -0.5666  0.4143
  303SOL    HW2 4132   5.049   2.482   2.868  1.3969 -0.5758  1.1828
  303SOL     MW 4133   5.058   2.537   2.935 -0.0026 -0.0162 -0.0054
  304SOL     OW 4134   2.107   3.891   2.604 -0.0554 -0.1313 -0.0693
  304SOL    HW1 4135   2.044   3.852   2.664 -0.2642 -0.1833 -0.3177
  304SOL    HW2 4136   2.140   3.962   2.658 -0.2688 -1.8370  2.4680
  304SOL     MW 4137   2.103   3.896   2.619 -0.0026 -0.0162 -0.0054
  305SOL     OW 4138   2.082   0.160   2.946  0.2398  0.3309 -0.0365
  305SOL    HW1 4139   2.162   0.193   2.906  0.9649 -1.3116 -0.0273
  305SOL    HW2 4140   2.112   0.091   3.006 -0.5662  0.6356  0.7408
  305SOL     MW 4141   2.097   0.155   2.949 -0.0026 -0.0162 -0.0054
  306SOL     OW 4142   4.174   4.638   0.306 -0.0143 -0.0050 -0.0675
  306SOL    HW1 4143   4.098   4.683   0.343  1.7398  1.1311  2.3781
  306SOL    HW2 4144   4.167   4.551   0.345  0.4092 -0.3291 -0.6915
  306SOL     MW 4145   4.163   4.633   0.316 -0.0026 -0.0162 -0.0054
  307SOL     OW 4146   0.626   1.983   2.966 -0.2674  0.2880 -0.0573
  307SOL    HW1 4147   0.702   1.948   3.013 -0.2987  0.1252 -0.1259
  307SOL    HW2 4148   0.560   1.914   2.953 -0.4299  0.4399 -0.0369
  307SOL     MW 4149   0.627   1.969   2.971 -0.0026 -0.0162 -0.0054
  308SOL     OW 4150   0.041   4.057   0.134 -0.5137  0.4633  0.5118
  308SOL    HW1 4151   0.073   4.118   0.067  0.0295  0.5484  0.8408
  308SOL    HW2 4152   0.077   4.101   0.210 -1.9352  0.2797  1.3134
  308SOL     MW 4153   0.050   4.071   0.135 -0.0026 -0.0162 -0.0054
  309SOL     OW 4154   3.094   4.883   2.964  0.5024 -0.3746  0.2239
  309SOL    HW1 4155   3.006   4.918   2.979 -0.4985 -1.3110 -2.6462
  309SOL    HW2 4156   3.140   4.960   2.930  0.0094 -0.2700 -0.2243
  309SOL     MW 4157   3.089   4.897   2.961 -0.0026 -0.0162 -0.0054
  310SOL     OW 4158   1.566   2.694   2.895 -0.3850 -0.8231 -0.0007
  310SOL    HW1 4159   1.545   2.783   2.921  0.2805 -0.5742 -0.2896
  310SOL    HW2 4160   1.589   2.714   2.804 -0.5491 -0.9716 -0.0747
  310SOL     MW 4161   1.566   2.708   2.887 -0.0026 -0.0162 -0.0054
  311SOL     OW 4162   0.075   3.083   0.172  0.1964 -0.0409  0.1655
  311SOL    HW1 4163  -0.016   3.107   0.155 -0.2040 -1.0781  0.7579
  311SOL    HW2 4164   0.124   3.160   0.142  0.2497 -0.6157 -1.3118
  311SOL     MW 4165   0.069   3.096   0.166 -0.0026 -0.0162 -0.0054
  312SOL     OW 4166   2.734   3.276   3.102  0.4583 -0.0202 -0.0066
  312SOL    HW1 4167   2.757   3.348   3.044  0.9555 -0.0421  0.1623
  312SOL    HW2 4168   2.639   3.284   3.111  0.4663  0.6110 -0.4740
  312SOL     MW 4169   2.725   3.287   3.096 -0.0026 -0.0162 -0.0054
  313SOL     OW 4170   2.738   4.721   0.154  0.0898 -0.0201  0.2046
  313SOL    HW1 4171   2.822   4.711   0.199 -1.0252 -1.9438  2.0418
  313SOL    HW2 4172   2.761   4.735   0.062 -0.1605  1.4792  0.3374
  313SOL     MW 4173   2.752   4.722   0.148 -0.0026 -0.0162 -0.0054
  314SOL     OW 4174   2.707   4.404   2.981 -0.6405  0.3726  0.0362
  314SOL    HW1 4175   2.685   4.403   3.074 -0.1063 -1.7253  0.1947
  314SOL    HW2 4176   2.700   4.497   2.962  1.2985  0.8163  1.2795
  314SOL     MW 4177   2.703   4.416   2.991 -0.0026 -0.0162 -0.0054
  315SOL     OW 4178   1.492   4.630   0.087  0.7473  0.1176  0.4841
  315SOL    HW1 4179   1.463   4.648  -0.002  1.1175 -0.0797  0.3180
  315SOL    HW2 4180   1.537   4.710   0.112  0.6365  0.3750 -0.1217
  315SOL     MW 4181   1.494   4.643   0.078 -0.0026 -0.0162 -0.0054
  316SOL     OW 4182   2.254   0.978   3.109  0.0035  0.1194 -0.1447
  316SOL    HW1 4183   2.230   1.070   3.121  1.5174  0.3643  1.3391
  316SOL    HW2 4184   2.348   0.977   3.128  0.1574 -2.3654 -0.6876
  316SOL     MW 4185   2.263   0.990   3.113 -0.0026 -0.0162 -0.0054
  317SOL     OW 4186   2.026   0.799   0.036  0.4639 -0.1908  0.9482
  317SOL    HW1 4187   2.035   0.795  -0.059  3.2437  0.3892  1.1017
  317SOL    HW2 4188   2.077   0.877   0.057 -0.0528  0.6572 -0.7020
  317SOL     MW 4189   2.034   0.809   0.026 -0.0026 -0.0162 -0.0054
  318SOL     OW 4190   3.542   3.950   2.832 -0.1804  0.3198 -0.0525
  318SOL    HW1 4191   3.491   4.019   2.875 -1.4354 -1.3978  1.3885
  318SOL    HW2 4192   3.613   3.992   2.784  0.0830 -0.2487 -0.1566
  318SOL     MW 4193   3.545   3.965   2.831 -0.0026 -0.0162 -0.0054
  319SOL     OW 4194   1.979   0.411   3.046  0.0370 -0.4635  0.6209
  319SOL    HW1 4195   2.053   0.455   3.088  1.0458 -0.6890 -0.8456
  319SOL    HW2 4196   2.015   0.323   3.038  0.7063 -0.1537  0.1288
  319SOL     MW 4197   1.993   0.405   3.051 -0.0026 -0.0162 -0.0054
  320SOL     OW 4198   0.590   0.915   0.306  0.3453  0.0144  0.5117
  320SOL    HW1 4199   0.630   0.999   0.325 -0.9686  0.7243  0.2272
  320SOL    HW2 4200   0.554   0.929   0.218  1.0694 -0.1822  0.1761
  320SOL     MW 4201   0.591   0.928   0.297 -0.0026 -0.0162 -0.0054
  321SOL     OW 4202   1.991   4.808   0.171 -0.0609 -0.1042  0.2209
  321SOL    HW1 4203   2.061   4.866   0.141  0.1553 -0.3722  0.2087
  321SOL    HW2 4204   1.979   4.745   0.100 -0.5478 -0.1752  0.3584
  321SOL     MW 4205   1.998   4.807   0.158 -0.0026 -0.0162 -0.0054
  322SOL     OW 4206   2.609   3.393   2.744 -0.2839  0.6771 -0.4229
  322SOL    HW1 4207   2.654   3.353   2.670 -0.3551 -2.7711  1.1990
  322SOL    HW2 4208   2.533   3.334   2.747  0.3296 -0.4820 -3.6319
  322SOL     MW 4209   2.605   3.380   2.735 -0.0026 -0.0162 -0.0054
  323SOL     OW 4210   0.263   3.948   0.416 -0.5628 -0.0255  0.4856
  323SOL    HW1 4211   0.228   4.030   0.381 -3.6163 -0.2269  2.6961
  323SOL    HW2 4212   0.286   3.972   0.506  0.8823 -3.7979  1.3057
  323SOL     MW 4213   0.262   3.962   0.423 -0.0026 -0.0162 -0.0054
  324SOL     OW 4214   0.416   3.548   2.989  0.2494  0.1013 -0.2751
  324SOL    HW1 4215   0.324   3.523   2.984  0.1776  0.0504  0.9665
  324SOL    HW2 4216   0.427   3.605   2.913 -0.2068 -1.0859 -1.2490
  324SOL     MW 4217   0.405   3.553   2.978 -0.0026 -0.0162 -0.0054
  325SOL     OW 4218   0.780   1.901   0.065 -0.0184  0.4201 -0.6094
  325SOL    HW1 4219   0.861   1.850   0.056  0.7771  0.9469  2.4436
  325SOL    HW2 4220   0.723   1.838   0.109 -1.8841  1.6994 -1.0850
  325SOL     MW 4221   0.784   1.886   0.069 -0.0026 -0.0162 -0.0054
  326SOL     OW 4222   3.554   4.439   0.173 -0.0552 -0.2829  0.3037
  326SOL    HW1 4223   3.583   4.350   0.191  0.1293 -0.8554 -2.3991
  326SOL    HW2 4224   3.487   4.425   0.106  0.7863 -0.4464 -0.5281
  326SOL     MW 4225   3.549   4.426   0.167 -0.0026 -0.0162 -0.0054
  327SOL     OW 4226   2.633   2.638   0.406 -0.6713 -0.3683  0.1470
  327SOL    HW1 4227   2.568   2.599   0.348 -0.0353  0.8502 -1.4457
  327SOL    HW2 4228   2.711   2.626   0.352 -1.3216 -1.6171 -0.5754
  327SOL     MW 4229   2.635   2.631   0.391 -0.0026 -0.0162 -0.0054
  328SOL     OW 4230   3.853   4.033   3.026 -0.0728  0.1716  0.0829
  328SOL    HW1 4231   3.783   3.998   2.970 -0.5204  1.6001 -0.3162
  328SOL    HW2 4232   3.877   3.961   3.083 -1.5377 -0.3295  0.1101
  328SOL     MW 4233   3.847   4.019   3.026 -0.0026 -0.0162 -0.0054
  329SOL     OW 4234   3.271   3.219   0.152 -0.5194 -0.0240 -0.5743
  329SOL    HW1 4235   3.195   3.267   0.120  0.7614  1.2291 -1.8360
  329SOL    HW2 4236   3.280   3.241   0.245  1.1232 -0.3743 -0.6241
  329SOL     MW 4237   3.262   3.228   0.160 -0.0026 -0.0162 -0.0054
  330SOL     OW 4238   2.279   4.918   2.972  0.3531  0.4039 -0.6783
  330SOL    HW1 4239   2.329   4.960   2.902 -2.2030  0.5626 -2.5298
  330SOL    HW2 4240   2.247   4.845   2.920 -1.6408  0.0004  0.9610
  330SOL     MW 4241   2.281   4.914   2.956 -0.0026 -0.0162 -0.0054
  331SOL     OW 4242   3.064   2.246   0.015 -0.1588  1.1189  0.2923
  331SOL    HW1 4243   3.104   2.160   0.022 -1.3595  0.5332  0.2635
  331SOL    HW2 4244   3.026   2.242  -0.073 -0.7555  1.2151  0.5356
  331SOL     MW 4245   3.064   2.234   0.005 -0.0026 -0.0162 -0.0054
  332SOL     OW 4246   1.005   1.157   2.877 -0.0529 -0.1513 -0.2632
  332SOL    HW1 4247   1.028   1.067   2.850  1.4715 -0.4065  1.6528
  332SOL    HW2 4248   0.910   1.159   2.889 -0.0348 -0.9278  0.1179
  332SOL     MW 4249   0.996   1.145   2.875 -0.0026 -0.0162 -0.0054
  333SOL     OW 4250   4.676   4.002   0.283 -0.5095  0.0950 -0.4292
  333SOL    HW1 4251   4.710   4.029   0.368  1.1172 -1.7533 -0.4374
  333SOL    HW2 4252   4.643   3.914   0.302 -1.2154  0.3212 -0.5750
  333SOL     MW 4253   4.676   3.994   0.296 -0.0026 -0.0162 -0.0054
  334SOL     OW 4254   2.055   0.773   2.886  0.0464  0.0029 -0.6013
  334SOL    HW1 4255   2.104   0.837   2.834  1.5527 -1.5292 -1.1654
  334SOL    HW2 4256   2.084   0.689   2.852 -3.4164 -0.9193 -1.6593
  334SOL     MW 4257   2.065   0.771   2.874 -0.0026 -0.0162 -0.0054
  335SOL     OW 4258   3.010   3.537   2.797 -0.2525 -0.2731  0.2434
  335SOL    HW1 4259   3.042   3.451   2.769  0.8972  0.0531  0.4702
  335SOL    HW2 4260   2.932   3.515   2.848 -0.3007  0.5496  0.5488
  335SOL     MW 4261   3.004   3.523   2.800 -0.0026 -0.0162 -0.0054
  336SOL     OW 4262   0.456   2.104   0.016  0.1672 -0.2473  0.5937
  336SOL    HW1 4263   0.516   2.127   0.086  1.5804  1.1782 -0.9893
  336SOL    HW2 4264   0.508   2.048  -0.041 -1.5450 -2.4889  1.0711
  336SOL     MW 4265   0.471   2.100   0.018 -0.0026 -0.0162 -0.0054
  337SOL     OW 4266   1.345   4.780   2.957 -0.0757 -0.2744  0.2470
  337SOL    HW1 4267   1.313   4.840   3.025  0.5001  1.4358 -0.9228
  337SOL    HW2 4268   1.410   4.835   2.913 -0.9222  1.0594  0.6118
  337SOL     MW 4269   1.349   4.795   2.960 -0.0026 -0.0162 -0.0054
  338SOL     OW 4270   3.250   2.436   2.989 -0.4144 -0.3527 -0.2728
  338SOL    HW1 4271   3.207   2.362   3.033  0.7992 -1.9201 -1.5989
  338SOL    HW2 4272   3.230   2.424   2.896  0.5729  0.3182 -0.5835
  338SOL     MW 4273   3.241   2.425   2.982 -0.0026 -0.0162 -0.0054
  339SOL     OW 4274   2.169   4.995   0.092  0.3220 -0.4641  0.1402
  339SOL    HW1 4275   2.239   5.020   0.152 -1.3147  2.1807  1.1291
  339SOL    HW2 4276   2.215   4.963   0.014 -0.6283  1.2553 -1.2151
  339SOL     MW 4277   2.184   4.994   0.089 -0.0026 -0.0162 -0.0054
  340SOL     OW 4278   1.123   1.584   2.981  0.1157  0.0075 -0.1286
  340SOL    HW1 4279   1.184   1.551   2.915 -0.3412 -0.7453 -0.1816
  340SOL    HW2 4280   1.125   1.512   3.044 -0.1916 -0.3784 -0.5539
  340SOL     MW 4281   1.131   1.570   2.981 -0.0026 -0.0162 -0.0054
  341SOL     OW 4282   0.104   4.206   0.643  0.3798  0.0583  0.0460
  341SOL    HW1 4283   0.038   4.142   0.671 -0.9464  0.9491 -0.8850
  341SOL    HW2 4284   0.052   4.286   0.647  1.0137  0.4773  0.0643
  341SOL     MW 4285   0.088   4.208   0.647 -0.0026 -0.0162 -0.0054
  342SOL     OW 4286   2.473   4.993   2.786  0.1500  0.1227 -0.8540
  342SOL    HW1 4287   2.553   5.044   2.795  0.1648 -0.1496  1.0579
  342SOL    HW2 4288   2.505   4.905   2.802  0.9990  0.7880  1.5376
  342SOL     MW 4289   2.488   4.988   2.789 -0.0026 -0.0162 -0.0054
  343SOL     OW 4290   2.972   4.639   2.844  0.0714 -0.6931  0.2117
  343SOL    HW1 4291   2.997   4.635   2.752 -0.2072  0.0906  0.0923
  343SOL    HW2 4292   3.037   4.696   2.886 -1.0509 -0.1391  1.2897
  343SOL     MW 4293   2.984   4.646   2.838 -0.0026 -0.0162 -0.0054
  344SOL     OW 4294   2.040   1.433   2.771 -0.2182  0.1299 -0.3474
  344SOL    HW1 4295   2.037   1.523   2.738 -0.3829  0.2793  0.0749
  344SOL    HW2 4296   1.967   1.398   2.720  0.2272 -0.7757 -0.3845
  344SOL     MW 4297   2.030   1.440   2.760 -0.0026 -0.0162 -0.0054
  345SOL     OW 4298   0.429   0.719   3.011  0.3493 -0.0207  0.2477
  345SOL    HW1 4299   0.358   0.657   2.993 -0.2832  1.1506 -1.4547
  345SOL    HW2 4300   0.481   0.727   2.931  1.3430 -0.0294  0.8607
  345SOL     MW 4301   0.427   0.712   2.998 -0.0026 -0.0162 -0.0054
  346SOL     OW 4302   4.582   3.752   0.387  0.1097  0.2582  0.0756
  346SOL    HW1 4303   4.610   3.732   0.477 -1.9038  1.6636  1.1104
  346SOL    HW2 4304   4.630   3.696   0.327 -0.8317  1.4005 -1.8363
  346SOL     MW 4305   4.592   3.742   0.391 -0.0026 -0.0162 -0.0054
  347SOL     OW 4306   3.041   2.765   0.109  0.4136  0.2543 -0.0895
  347SOL    HW1 4307   3.076   2.831   0.168 -0.5808 -0.4006  1.3131
  347SOL    HW2 4308   3.122   2.722   0.082  0.9056  0.8364  0.4305
  347SOL     MW 4309   3.056   2.768   0.113 -0.0026 -0.0162 -0.0054
  348SOL     OW 4310   3.170   4.712   0.055  0.2290 -0.1706  0.1507
  348SOL    HW1 4311   3.147   4.777  -0.011 -2.7576 -2.1358 -0.9602
  348SOL    HW2 4312   3.256   4.676   0.035  1.1202 -0.3144  3.6557
  348SOL     MW 4313   3.178   4.716   0.044 -0.0026 -0.0162 -0.0054
  349SOL     OW 4314   0.243   4.021   2.970  0.1482  0.2647  0.6551
  349SOL    HW1 4315   0.152   4.002   2.947 -0.5878  1.1107  2.6269
  349SOL    HW2 4316   0.295   4.004   2.891  0.2298 -0.1450  0.7957
  349SOL     MW 4317   0.238   4.017   2.956 -0.0026 -0.0162 -0.0054
  350SOL     OW 4318   3.477   4.861   2.907  0.2583  0.7493  0.6426
  350SOL    HW1 4319   3.459   4.928   2.972  0.8817  0.6434  0.9356
  350SOL    HW2 4320   3.573   4.865   2.905  0.2424  1.0276  0.0644
  350SOL     MW 4321   3.487   4.870   2.915 -0.0026 -0.0162 -0.0054
  351SOL     OW 4322   2.559   1.584   2.900  0.3330 -0.4247 -0.4422
  351SOL    HW1 4323   2.527   1.497   2.876  0.4812 -1.0324  1.4124
  351SOL    HW2 4324   2.478   1.634   2.889 -0.7268 -1.1646  2.7731
  351SOL     MW 4325   2.544   1.579   2.896 -0.0026 -0.0162 -0.0054
  352SOL     OW 4326   2.454   4.225   2.683 -0.4129 -0.1831 -0.2584
  352SOL    HW1 4327   2.436   4.215   2.590  1.0305  2.2442 -0.8736
  352SOL    HW2 4328   2.549   4.208   2.686 -0.0866  1.1647 -1.7680
  352SOL     MW 4329   2.464   4.221   2.671 -0.0026 -0.0162 -0.0054
  353SOL     OW 4330   2.100   4.161   2.474 -0.2788 -0.3152  0.0078
  353SOL    HW1 4331   2.017   4.198   2.504 -0.1780 -0.2643  0.2257
  353SOL    HW2 4332   2.083   4.067   2.482 -0.5253 -0.3043 -0.3587
  353SOL     MW 4333   2.087   4.154   2.479 -0.0026 -0.0162 -0.0054
  354SOL     OW 4334   3.669   3.337   0.485  0.0980  0.1551  0.3214
  354SOL    HW1 4335   3.652   3.374   0.398  0.2670  2.1203  1.0612
  354SOL    HW2 4336   3.740   3.276   0.469 -0.2669 -0.0224 -0.7467
  354SOL     MW 4337   3.676   3.334   0.471 -0.0026 -0.0162 -0.0054
  355SOL     OW 4338   0.282   1.388   2.979 -0.1819  0.0006 -0.5123
  355SOL    HW1 4339   0.309   1.416   3.066  1.4926  1.1592 -1.3416
  355SOL    HW2 4340   0.288   1.466   2.924  1.0926 -0.2361 -0.7279
  355SOL     MW 4341   0.286   1.402   2.983 -0.0026 -0.0162 -0.0054
  356SOL     OW 4342   3.718   3.531   0.016 -0.3539 -0.0287  0.4311
  356SOL    HW1 4343   3.698   3.617  -0.021 -1.8370 -0.5870 -0.1344
  356SOL    HW2 4344   3.808   3.534   0.048  0.9681  0.3361 -2.8592
  356SOL     MW 4345   3.727   3.543   0.015 -0.0026 -0.0162 -0.0054
  357SOL     OW 4346   4.120   4.408   0.452 -0.5381 -0.1904  0.0582
  357SOL    HW1 4347   4.059   4.429   0.523  0.4825  2.8904  0.1972
  357SOL    HW2 4348   4.204   4.410   0.498  0.7086  1.4196 -2.0967
  357SOL     MW 4349   4.123   4.411   0.467 -0.0026 -0.0162 -0.0054
  358SOL     OW 4350   3.149   3.754   0.242  0.1032 -0.1411  0.2472
  358SOL    HW1 4351   3.120   3.759   0.151  1.3648  0.6770 -0.1294
  358SOL    HW2 4352   3.173   3.844   0.262  0.1778 -0.3751  1.2499
  358SOL     MW 4353   3.148   3.766   0.233 -0.0026 -0.0162 -0.0054
  359SOL     OW 4354   1.554   2.982   2.909 -0.4764  0.5986 -0.2908
  359SOL    HW1 4355   1.649   2.991   2.919 -0.3506 -1.2108  0.4322
  359SOL    HW2 4356   1.518   3.070   2.896  1.1903  1.6537  1.7407
  359SOL     MW 4357   1.562   2.995   2.909 -0.0026 -0.0162 -0.0054
  360SOL     OW 4358   0.051   4.887   0.016 -0.0844  0.0401  0.2523
  360SOL    HW1 4359  -0.030   4.921  -0.024 -0.5469 -1.1587  0.1254
  360SOL    HW2 4360   0.118   4.948  -0.013 -0.4258 -0.1659 -1.0435
  360SOL     MW 4361   0.049   4.900   0.007 -0.0026 -0.0162 -0.0054
  361SOL     OW 4362   2.813   2.624   0.187  0.0516 -0.2118  0.1568
  361SOL    HW1 4363   2.892   2.668   0.156  1.0789 -2.3305 -0.3968
  361SOL    HW2 4364   2.836   2.532   0.176 -1.8453 -0.4706 -2.7828
  361SOL     MW 4365   2.826   2.618   0.181 -0.0026 -0.0162 -0.0054
  362SOL     OW 4366   4.833   4.380   0.001 -0.1164  0.5450 -0.3312
  362SOL    HW1 4367   4.834   4.376   0.097 -0.0811  2.2463 -0.2395
  362SOL    HW2 4368   4.805   4.294  -0.029  0.4981  0.1933  0.0782
  362SOL     MW 4369   4.830   4.368   0.010 -0.0026 -0.0162 -0.0054
  363SOL     OW 4370   3.283   3.907   2.690  0.0350 -0.4058 -0.2276
  363SOL    HW1 4371   3.378   3.916   2.688 -0.0183  0.4086 -2.8492
  363SOL    HW2 4372   3.255   3.997   2.704  1.7717  0.3041 -1.0690
  363SOL     MW 4373   3.292   3.920   2.691 -0.0026 -0.0162 -0.0054
  364SOL     OW 4374   3.970   4.839   3.010 -0.3146 -0.7354  0.3473
  364SOL    HW1 4375   4.026   4.775   3.055  0.2626 -1.1654 -0.9311
  364SOL    HW2 4376   4.036   4.888   2.961 -0.6905  0.0087  0.5803
  364SOL     MW 4377   3.986   4.837   3.009 -0.0026 -0.0162 -0.0054
  365SOL     OW 4378   2.508   2.200   0.072 -0.0919  0.8692  0.1542
  365SOL    HW1 4379   2.435   2.215   0.011  0.1521  1.3579 -0.0215
  365SOL    HW2 4380   2.583   2.209   0.013 -0.6478  2.1568 -0.3929
  365SOL     MW 4381   2.508   2.203   0.056 -0.0026 -0.0162 -0.0054
  366SOL     OW 4382   0.261   3.332   0.106 -0.4998 -0.5631 -0.2901
  366SOL    HW1 4383   0.336   3.305   0.052 -0.0730 -0.2497  0.1436
  366SOL    HW2 4384   0.304   3.385   0.172 -0.3954 -1.4411  0.3666
  366SOL     MW 4385   0.277   3.335   0.108 -0.0026 -0.0162 -0.0054
  367SOL     OW 4386   0.756   2.691   0.082 -0.0331  0.2538  0.0457
  367SOL    HW1 4387   0.684   2.692   0.018  0.6708  0.6216 -0.7661
  367SOL    HW2 4388   0.797   2.777   0.077 -0.8662  0.7851  1.7648
  367SOL     MW 4389   0.752   2.702   0.073 -0.0026 -0.0162 -0.0054
  368SOL     OW 4390   0.170   3.687   0.414  0.0235 -0.1253 -0.3942
  368SOL    HW1 4391   0.213   3.772   0.425  1.3683 -0.4838 -2.2941
  368SOL    HW2 4392   0.137   3.699   0.325 -0.7897 -0.7994 -0.1980
  368SOL     MW 4393   0.171   3.700   0.404 -0.0026 -0.0162 -0.0054
  369SOL     OW 4394   3.899   4.510   0.115  0.6586 -0.2240  0.0872
  369SOL    HW1 4395   3.900   4.418   0.088  1.4746 -0.1069 -0.3153
  369SOL    HW2 4396   3.975   4.549   0.072  1.2754 -0.4408  0.9414
  369SOL     MW 4397   3.909   4.503   0.106 -0.0026 -0.0162 -0.0054
  370SOL     OW 4398   2.563   1.055   2.868 -0.3438  0.2507 -0.0265
  370SOL    HW1 4399   2.488   0.996   2.861 -0.9715  0.9600  0.5272
  370SOL    HW2 4400   2.635   0.992   2.867  0.0643  0.7169 -0.7994
  370SOL     MW 4401   2.563   1.039   2.867 -0.0026 -0.0162 -0.0054
  371SOL     OW 4402   3.642   4.189   0.219  0.7712  0.0781  0.5671
  371SOL    HW1 4403   3.731   4.197   0.184  0.1479  1.5578 -0.8018
  371SOL    HW2 4404   3.602   4.120   0.166 -0.2913  1.9366 -1.2275
  371SOL     MW 4405   3.649   4.181   0.207 -0.0026 -0.0162 -0.0054
  372SOL     OW 4406   4.920   2.731   3.122 -0.6414 -0.0524  0.1019
  372SOL    HW1 4407   4.945   2.673   3.050 -0.5392  1.5042 -1.1682
  372SOL    HW2 4408   4.905   2.671   3.194  1.6537  1.1554  1.7121
  372SOL     MW 4409   4.921   2.716   3.122 -0.0026 -0.0162 -0.0054
  373SOL     OW 4410   2.772   3.500   2.937  0.1458  0.9719 -0.1260
  373SOL    HW1 4411   2.716   3.570   2.971 -1.9542 -0.7745  0.2250
  373SOL    HW2 4412   2.723   3.467   2.861  1.3648 -1.2934 -0.0173
  373SOL     MW 4413   2.759   3.505   2.931 -0.0026 -0.0162 -0.0054
  374SOL     OW 4414   3.433   1.148   2.895 -0.2453 -0.1148 -0.2522
  374SOL    HW1 4415   3.338   1.162   2.898 -0.2400 -0.1671  0.2081
  374SOL    HW2 4416   3.446   1.077   2.958  1.3856  0.4764  0.1152
  374SOL     MW 4417   3.422   1.140   2.904 -0.0026 -0.0162 -0.0054
  375SOL     OW 4418   2.775   0.855   2.851  0.0990  0.2209  0.2045
  375SOL    HW1 4419   2.806   0.809   2.929  1.9002 -0.0243 -0.6018
  375SOL    HW2 4420   2.755   0.783   2.791 -0.0996 -0.4501  1.0554
  375SOL     MW 4421   2.777   0.839   2.853 -0.0026 -0.0162 -0.0054
  376SOL     OW 4422   2.343   2.327   3.030  0.2637  0.1111  0.4213
  376SOL    HW1 4423   2.285   2.403   3.036  0.5209  0.4611 -1.0053
  376SOL    HW2 4424   2.417   2.365   2.982  0.4848  0.0386  0.7023
  376SOL     MW 4425   2.345   2.342   3.024 -0.0026 -0.0162 -0.0054
  377SOL     OW 4426   4.673   3.707   0.124 -0.1483 -0.2347  0.5966
  377SOL    HW1 4427   4.739   3.776   0.117  0.0491 -0.5729 -1.5052
  377SOL    HW2 4428   4.604   3.755   0.080  0.8840  1.4517  0.7365
  377SOL     MW 4429   4.673   3.722   0.117 -0.0026 -0.0162 -0.0054
  378SOL     OW 4430   0.746   0.322   3.049 -0.2631 -0.1071 -0.3145
  378SOL    HW1 4431   0.795   0.371   3.116  0.1846 -0.4822 -0.3644
  378SOL    HW2 4432   0.655   0.351   3.055 -0.3132 -0.3180 -0.0183
  378SOL     MW 4433   0.741   0.333   3.059 -0.0026 -0.0162 -0.0054
  379SOL     OW 4434   0.380   0.973   0.473  0.1193 -0.1927  0.6497
  379SOL    HW1 4435   0.456   0.955   0.417  0.8125  2.7721  0.4936
  379SOL    HW2 4436   0.328   1.029   0.416  0.6662  0.7220  1.0441
  379SOL     MW 4437   0.383   0.978   0.458 -0.0026 -0.0162 -0.0054
   5.08275   5.08275   3.12254
