# Supplementary material for: Resolving liquid-to-glass transitions of water under soft nanoconfinement
Source: Nat Commun. 2026 May 8;17:6224. doi: 10.1038/s41467-026-72955-y (PMC13369869; doi:10.1038/s41467-026-72955-y)
Supplement: Supplementary file 3 — Supplementary Data 1 [file 41467_2026_72955_MOESM3_ESM.zip › 230K/sim3/final.gro]

Lamellar phy in tip4pice water
 4437
    1phy    C35    1   3.784   1.023   2.153  0.2476 -0.4179 -0.1133
    1phy    C33    2   3.706   1.056   2.027  0.0967  0.4182 -0.2811
    1phy    C34    3   3.810   1.089   1.919  0.6149  0.0131  0.1903
    1phy    C32    4   3.628   0.936   1.968 -0.1892  0.1048 -0.0036
    1phy    C31    5   3.479   0.938   1.984  0.2659 -0.4666 -0.0178
    1phy    C30    6   3.403   0.845   1.887  0.8032  0.4018  0.4629
    1phy    C28    7   3.248   0.846   1.892 -0.1282  0.0477  0.0492
    1phy    C29    8   3.200   0.819   1.754 -0.4956  0.6977  0.3631
    1phy    C27    9   3.182   0.751   1.993 -0.4952  0.2217 -0.0738
    1phy    C26   10   3.131   0.821   2.116  0.2393 -0.4822 -0.2758
    1phy    C25   11   3.064   0.722   2.210  0.2845 -0.3187  0.3474
    1phy    C23   12   2.991   0.774   2.342  0.4732  0.8370  0.1742
    1phy    C24   13   2.855   0.823   2.298 -0.3968 -0.1445  0.2708
    1phy    C22   14   2.974   0.657   2.434 -0.2542 -0.4514  0.0469
    1phy    C21   15   3.006   0.682   2.583  0.2250  0.1490  0.4861
    1phy    C20   16   3.086   0.567   2.648 -0.2371  0.1123  0.5188
    1phy    C18   17   3.156   0.574   2.788 -0.2757 -0.0114 -0.2549
    1phy    O01   18   3.060   0.597   2.895  0.2423 -0.1832  0.0087
    1phy    H01   19   3.108   0.633   2.967 -1.6671  0.9544  0.8034
    1phy    C19   20   3.199   0.429   2.812  0.2819  0.8858 -0.7512
    1phy    C13   21   3.287   0.665   2.814  0.3145  0.5136  0.5440
    1phy     H3   22   3.362   0.652   2.731 -0.1358  0.1887  0.1826
    1phy    O33   23   3.363   0.637   2.933 -0.5033  0.1883  0.1421
    1phy    H1B   24   3.324   0.641   3.018 -0.6688 -0.1142  0.0811
    1phy    C12   25   3.266   0.818   2.805 -0.7089 -0.4210  0.5049
    1phy    O11   26   3.209   0.887   2.919 -0.1545  0.5262 -0.0582
    1phy    H1A   27   3.280   0.887   2.981  0.8881 -1.2936 -1.1594
    2phy    C35   28   3.531   1.269   1.363  0.1269 -0.0987  0.0031
    2phy    C33   29   3.577   1.291   1.508 -0.6470 -0.0831  0.4536
    2phy    C34   30   3.477   1.214   1.597  0.0483 -0.2596  0.3833
    2phy    C32   31   3.721   1.246   1.524 -0.6172  0.2100  0.3618
    2phy    C31   32   3.830   1.350   1.544  0.2667 -0.5436  0.0735
    2phy    C30   33   3.972   1.301   1.527  0.1940 -0.1229 -0.5041
    2phy    C28   34   4.088   1.403   1.513 -0.1612 -0.3063 -0.3165
    2phy    C29   35   4.117   1.489   1.635  0.3005 -0.0300 -0.1343
    2phy    C27   36   4.209   1.317   1.469  0.2177 -0.4223 -0.2295
    2phy    C26   37   4.297   1.382   1.356 -0.1737  0.0788 -0.0133
    2phy    C25   38   4.430   1.301   1.339  0.3475  0.0056 -0.5285
    2phy    C23   39   4.527   1.369   1.237 -0.3972  0.4405  0.2340
    2phy    C24   40   4.649   1.430   1.305 -0.2961  0.3807  0.0006
    2phy    C22   41   4.567   1.265   1.132 -0.0295 -0.1589  0.5258
    2phy    C21   42   4.593   1.327   0.993 -0.1556 -0.3808 -0.1777
    2phy    C20   43   4.605   1.215   0.887  0.1289  0.1484  0.6453
    2phy    C18   44   4.655   1.255   0.742 -0.0853  0.0336 -0.9214
    2phy    O01   45   4.586   1.376   0.695  0.0528 -0.3465 -0.4511
    2phy    H01   46   4.589   1.409   0.607  1.7797  0.4413 -0.1302
    2phy    C19   47   4.612   1.137   0.654 -0.4273  0.3246  0.2701
    2phy    C13   48   4.812   1.282   0.739  0.1946 -0.3808  0.9215
    2phy     H3   49   4.826   1.375   0.799  1.7411 -0.8945  1.3992
    2phy    O33   50   4.897   1.198   0.823  0.1453  0.1906  0.3289
    2phy    H1B   51   4.869   1.215   0.910 -2.2696 -0.8480 -0.1702
    2phy    C12   52   4.885   1.359   0.625 -0.2466  0.2164 -0.3957
    2phy    O11   53   4.960   1.282   0.532  0.2001 -0.0771 -0.4315
    2phy    H1A   54   5.044   1.257   0.566  0.2110  0.4083 -0.0900
    3phy    C35   55   4.409   4.342   0.949  0.3585 -0.2744 -0.4423
    3phy    C33   56   4.265   4.382   0.966  0.0868  0.4476  0.5618
    3phy    C34   57   4.183   4.255   0.975 -0.0950 -0.1026  0.1386
    3phy    C32   58   4.257   4.470   1.086  0.0409  0.6264 -0.7229
    3phy    C31   59   4.195   4.605   1.052 -0.1594  0.0793  0.3395
    3phy    C30   60   4.167   4.693   1.174 -0.3311  0.1436 -0.0137
    3phy    C28   61   4.157   4.847   1.145 -0.2798  0.1324 -0.2498
    3phy    C29   62   4.068   4.916   1.253 -0.1793  0.0059  0.1759
    3phy    C27   63   4.297   4.917   1.128 -0.1273  0.1823 -0.0358
    3phy    C26   64   4.304   5.033   1.027 -0.3305 -0.2693 -0.2008
    3phy    C25   65   4.451   5.057   0.986  0.5151 -0.2950  0.2738
    3phy    C23   66   4.478   5.157   0.873  0.3444  0.1993  0.6901
    3phy    C24   67   4.500   5.289   0.942  0.7112  0.4410  0.1628
    3phy    C22   68   4.613   5.120   0.800  0.2297 -0.1152 -0.0331
    3phy    C21   69   4.580   5.070   0.656  1.0044  0.3529 -0.0213
    3phy    C20   70   4.703   5.001   0.585 -0.0343  0.0971  0.2166
    3phy    C18   71   4.683   4.930   0.448 -0.7830 -0.9504  0.1819
    3phy    O01   72   4.574   4.834   0.466 -0.4773 -0.4743 -0.3222
    3phy    H01   73   4.520   4.857   0.539  0.8656 -0.6727  0.7709
    3phy    C19   74   4.808   4.846   0.432  0.3372  0.1147  0.4220
    3phy    C13   75   4.657   5.032   0.327 -0.6769  0.8973 -0.4994
    3phy     H3   76   4.558   5.080   0.347 -0.0307  2.4849 -0.8887
    3phy    O33   77   4.736   5.159   0.327 -0.1773  0.0696  0.1748
    3phy    H1B   78   4.804   5.161   0.262 -1.1573 -0.2808 -0.9022
    3phy    C12   79   4.583   4.988   0.197  0.0376 -0.8817 -0.1434
    3phy    O11   80   4.665   4.961   0.086  0.3182  0.0428 -0.3828
    3phy    H1A   81   4.641   5.021   0.018 -1.1678  0.7293  0.7012
    4phy    C35   82   1.568   3.899   1.973 -0.0028 -0.6033  0.3682
    4phy    C33   83   1.451   3.955   1.893  0.1835 -0.3410 -0.9433
    4phy    C34   84   1.344   3.848   1.903 -0.2688 -0.2634  0.2603
    4phy    C32   85   1.406   4.085   1.965  0.1873  0.5266  0.0284
    4phy    C31   86   1.456   4.213   1.907  0.1570  0.1683 -0.1436
    4phy    C30   87   1.372   4.333   1.958 -0.6558 -0.0955 -0.0655
    4phy    C28   88   1.431   4.478   1.939  0.3194 -0.6526  0.2939
    4phy    C29   89   1.407   4.526   1.796  0.5319  0.4015  0.6398
    4phy    C27   90   1.347   4.583   2.022 -0.2898  0.1368  0.0641
    4phy    C26   91   1.414   4.703   2.084 -0.0045 -0.2398 -0.3740
    4phy    C25   92   1.316   4.792   2.168  0.2744  0.1755 -0.3053
    4phy    C23   93   1.375   4.910   2.246  0.0655  0.0759  0.6661
    4phy    C24   94   1.339   5.032   2.167  0.3440  0.1527  0.0121
    4phy    C22   95   1.312   4.926   2.386 -0.1730  0.8124 -0.1122
    4phy    C21   96   1.373   4.831   2.489  0.6343  0.3813 -0.8323
    4phy    C20   97   1.320   4.870   2.628  0.3373  0.3485 -0.1896
    4phy    C18   98   1.382   4.807   2.761 -0.4779 -0.2897  0.7160
    4phy    O01   99   1.518   4.839   2.753  0.0853 -0.3589  0.1710
    4phy    H01  100   1.562   4.776   2.700  0.9919 -0.4201  0.9840
    4phy    C19  101   1.308   4.888   2.875 -0.3160 -0.8208 -0.0501
    4phy    C13  102   1.357   4.648   2.772  0.0086  0.0350 -0.2496
    4phy     H3  103   1.397   4.601   2.678 -2.7116 -1.4910 -0.7226
    4phy    O33  104   1.222   4.596   2.767  0.2421 -0.1496  0.7121
    4phy    H1B  105   1.179   4.646   2.701  0.9144 -1.0456 -0.4431
    4phy    C12  106   1.437   4.559   2.876 -0.4513 -0.0739  0.0235
    4phy    O11  107   1.572   4.594   2.906  0.7977 -0.3487  0.0860
    4phy    H1A  108   1.617   4.519   2.941 -0.9431 -1.4223  0.1324
    5phy    C35  109   0.206   0.280   1.948  0.3457  0.2923 -0.5849
    5phy    C33  110   0.160   0.387   2.052  0.1665 -0.9219  0.5126
    5phy    C34  111   0.260   0.497   2.072 -0.3757 -0.1547  0.2422
    5phy    C32  112   0.019   0.445   2.019 -1.0599  0.0716 -0.4264
    5phy    C31  113  -0.072   0.479   2.137 -0.0262 -0.2185  0.2030
    5phy    C30  114  -0.224   0.488   2.103 -0.2355  0.1737  0.5052
    5phy    C28  115  -0.308   0.573   2.193 -0.2322 -0.6976 -0.3321
    5phy    C29  116  -0.312   0.723   2.149 -0.5360 -0.5312 -0.1103
    5phy    C27  117  -0.454   0.525   2.208  0.0046  0.2261  0.0330
    5phy    C26  118  -0.464   0.461   2.349 -0.7651  0.4099 -0.2487
    5phy    C25  119  -0.605   0.404   2.366 -0.0498  0.5848  0.2170
    5phy    C23  120  -0.653   0.344   2.506  0.0005  0.0006 -0.0287
    5phy    C24  121  -0.810   0.320   2.497  0.1075 -0.0829  0.4680
    5phy    C22  122  -0.579   0.216   2.544  0.2680 -0.0124 -0.6310
    5phy    C21  123  -0.557   0.188   2.695 -0.0700 -0.5188  0.3479
    5phy    C20  124  -0.472   0.063   2.711  0.6796  0.4105  0.0536
    5phy    C18  125  -0.419   0.016   2.851  0.1702 -0.4887  0.2374
    5phy    O01  126  -0.527   0.018   2.952  0.1284 -0.1774 -0.0698
    5phy    H01  127  -0.597   0.077   2.931 -0.0302 -0.7496 -1.2163
    5phy    C19  128  -0.389  -0.134   2.816  0.3631  0.4494  0.0269
    5phy    C13  129  -0.301   0.120   2.894 -0.7958 -0.2999 -0.4751
    5phy     H3  130  -0.334   0.227   2.884  1.5806  0.5301 -0.0350
    5phy    O33  131  -0.198   0.122   2.796 -0.3087  0.1264 -0.2967
    5phy    H1B  132  -0.233   0.141   2.711 -0.8880  1.9856  0.3091
    5phy    C12  133  -0.247   0.108   3.043 -0.2169 -0.0424  0.5317
    5phy    O11  134  -0.340   0.089   3.145 -0.0853 -0.1733  0.0183
    5phy    H1A  135  -0.422   0.126   3.119 -0.0948  0.0252  0.3271
    6phy    C35  136   0.167   2.065   0.980  0.3214 -0.4689 -0.0671
    6phy    C33  137   0.105   2.213   0.975 -0.7780  0.8579  0.5384
    6phy    C34  138  -0.007   2.234   1.079  0.6005  0.7489  0.8198
    6phy    C32  139   0.219   2.316   1.010 -0.0563  0.4168 -0.0036
    6phy    C31  140   0.310   2.354   0.893 -0.0742  0.1627  0.0822
    6phy    C30  141   0.409   2.456   0.936 -0.5621 -0.0959 -0.5928
    6phy    C28  142   0.543   2.472   0.856 -0.1101  0.8007 -0.4307
    6phy    C29  143   0.604   2.606   0.877  0.1258 -0.3511  0.1333
    6phy    C27  144   0.645   2.361   0.896  0.0377 -0.2154 -0.1915
    6phy    C26  145   0.713   2.283   0.781  0.5833 -0.0117  0.6403
    6phy    C25  146   0.796   2.163   0.832 -0.2743  0.7656  0.2773
    6phy    C23  147   0.889   2.109   0.728 -0.1588  0.3073 -0.0380
    6phy    C24  148   1.027   2.179   0.721  0.1254 -0.0666 -0.5328
    6phy    C22  149   0.909   1.961   0.764  0.2255 -0.0511  0.2689
    6phy    C21  150   0.920   1.859   0.651 -0.2130  0.1489 -0.0011
    6phy    C20  151   0.936   1.711   0.699  0.2638 -0.2686  0.5806
    6phy    C18  152   0.942   1.591   0.600  0.0815  0.1777  0.5861
    6phy    O01  153   0.821   1.591   0.523  0.1226 -0.0834  0.3944
    6phy    H01  154   0.771   1.667   0.546 -1.3985 -1.4294  1.8129
    6phy    C19  155   0.927   1.466   0.681 -0.1520 -0.2233 -0.2503
    6phy    C13  156   1.078   1.588   0.510 -0.6505  0.0057 -0.0137
    6phy     H3  157   1.074   1.679   0.444 -0.7994 -0.2086 -0.3021
    6phy    O33  158   1.202   1.616   0.577  0.2356  0.4055  0.2739
    6phy    H1B  159   1.228   1.701   0.550 -0.0180  0.4062  0.0251
    6phy    C12  160   1.095   1.509   0.376  0.1928 -0.1720 -0.0103
    6phy    O11  161   0.978   1.509   0.300 -0.3778  0.0192  0.2662
    6phy    H1A  162   0.910   1.559   0.342 -1.5406 -1.6855  0.5317
    7phy    C35  163   5.121   4.504   1.672  0.4074 -0.0274 -0.2269
    7phy    C33  164   5.168   4.648   1.691 -0.7095 -0.2473  0.4463
    7phy    C34  165   5.232   4.701   1.561  0.6050  0.3172  0.2905
    7phy    C32  166   5.046   4.730   1.738  0.3675  0.2350 -0.6909
    7phy    C31  167   5.079   4.876   1.783 -0.2355 -0.2912 -0.4558
    7phy    C30  168   4.949   4.931   1.847  0.3265  0.1610 -0.3223
    7phy    C28  169   4.954   5.087   1.870 -0.2920 -0.3922 -0.5980
    7phy    C29  170   4.900   5.162   1.745 -0.1070 -0.3892  0.0786
    7phy    C27  171   4.875   5.140   1.991  0.2026 -0.1499 -0.0744
    7phy    C26  172   4.965   5.169   2.109  0.0023  0.1765 -0.4424
    7phy    C25  173   4.882   5.200   2.237 -0.0404 -0.5574 -0.0905
    7phy    C23  174   4.972   5.228   2.359  0.7246  0.3429 -0.2590
    7phy    C24  175   4.938   5.357   2.429 -0.7400 -0.2149  0.1005
    7phy    C22  176   4.968   5.103   2.455 -0.0323  0.3885 -0.2959
    7phy    C21  177   5.088   5.092   2.548  0.6831  0.4450 -0.5084
    7phy    C20  178   5.093   4.977   2.652 -0.0855  0.0917  0.0807
    7phy    C18  179   5.202   4.986   2.771  0.4887  0.1538  0.1065
    7phy    O01  180   5.203   5.122   2.827  0.2207 -0.1077  0.0162
    7phy    H01  181   5.118   5.160   2.838 -0.1590 -1.2130  1.2642
    7phy    C19  182   5.137   4.892   2.880  0.4963  0.0407  0.8908
    7phy    C13  183   5.348   4.947   2.714  0.1348  0.0376 -0.2944
    7phy     H3  184   5.362   4.982   2.608  2.3267  1.3542  0.3579
    7phy    O33  185   5.357   4.801   2.695 -0.5653 -0.3771 -0.3580
    7phy    H1B  186   5.436   4.781   2.648  1.4405  1.1237  2.0800
    7phy    C12  187   5.480   5.002   2.787 -0.3090  0.2370 -0.2958
    7phy    O11  188   5.503   5.139   2.813 -0.0536 -0.1267  0.5863
    7phy    H1A  189   5.418   5.180   2.817 -0.1435 -0.2223 -0.1342
    8phy    C35  190   4.830   5.017   1.222  0.2030  0.7490 -0.3407
    8phy    C33  191   4.869   5.084   1.354  0.0939 -0.7222 -0.2531
    8phy    C34  192   4.994   5.011   1.401  0.1994  0.5452  0.0775
    8phy    C32  193   4.898   5.233   1.344 -0.3164  0.0864 -0.7153
    8phy    C31  194   4.770   5.321   1.345  0.2717 -0.2343  0.0137
    8phy    C30  195   4.800   5.465   1.334  0.6100  0.0289  0.1625
    8phy    C28  196   4.672   5.557   1.309 -0.7458  0.0183 -0.0073
    8phy    C29  197   4.628   5.628   1.433  0.7299 -0.2308 -0.4133
    8phy    C27  198   4.726   5.666   1.222  0.5428  0.2519  0.1140
    8phy    C26  199   4.683   5.651   1.073 -0.1167 -0.5028  0.1524
    8phy    C25  200   4.743   5.774   0.997  0.8670  0.0649 -0.8403
    8phy    C23  201   4.712   5.801   0.852  0.4945  0.2212  0.2516
    8phy    C24  202   4.693   5.955   0.836 -0.2438 -0.0480  0.1417
    8phy    C22  203   4.821   5.739   0.760  0.2617  0.2839  0.2414
    8phy    C21  204   4.774   5.708   0.617  0.0645  0.3502  0.6985
    8phy    C20  205   4.885   5.636   0.540  0.5733 -0.2363 -0.2348
    8phy    C18  206   4.854   5.608   0.386  0.3384 -0.0871  0.3106
    8phy    O01  207   4.723   5.556   0.358 -0.4834  0.4701 -0.2473
    8phy    H01  208   4.713   5.477   0.408  1.9227 -0.3505 -0.9393
    8phy    C19  209   4.957   5.497   0.351 -0.4502  0.5367 -0.0599
    8phy    C13  210   4.862   5.745   0.293 -0.1952 -0.4567 -0.2456
    8phy     H3  211   4.766   5.799   0.315  0.2257  0.6050 -0.9647
    8phy    O33  212   4.955   5.852   0.330 -0.1580  0.2647 -0.1850
    8phy    H1B  213   4.914   5.935   0.341  2.0722  1.9172 -3.0850
    8phy    C12  214   4.822   5.756   0.137  0.6698 -0.1592  0.0078
    8phy    O11  215   4.749   5.650   0.088  0.3181 -0.8021 -0.5018
    8phy    H1A  216   4.741   5.597   0.165 -2.4444 -0.5417 -0.5135
    9phy    C35  217   0.161   0.859   1.910  0.7451 -0.1717  0.1329
    9phy    C33  218   0.096   0.928   1.791 -0.0451  0.2166  0.3533
    9phy    C34  219   0.201   0.965   1.682  0.1874  0.2110 -0.5120
    9phy    C32  220  -0.019   0.836   1.742 -0.1235  0.1964  0.9693
    9phy    C31  221  -0.143   0.914   1.693  0.1282  0.3598  0.3790
    9phy    C30  222  -0.253   0.810   1.672  0.4232  0.2438  0.4250
    9phy    C28  223  -0.395   0.872   1.659  0.5470 -0.4823  0.6897
    9phy    C29  224  -0.453   0.836   1.520 -0.3704  0.1046 -0.3549
    9phy    C27  225  -0.488   0.816   1.768  0.0589  0.7354 -0.4408
    9phy    C26  226  -0.501   0.891   1.903  0.0516 -0.0406  0.6410
    9phy    C25  227  -0.615   0.849   1.994 -0.0548  0.2983 -0.1289
    9phy    C23  228  -0.634   0.943   2.113 -0.0938 -0.0518  0.0726
    9phy    C24  229  -0.753   1.039   2.083 -0.2051  0.2097 -0.0544
    9phy    C22  230  -0.684   0.853   2.234  0.2605  0.1195  0.4662
    9phy    C21  231  -0.627   0.897   2.362 -0.3693  0.2835 -0.3158
    9phy    C20  232  -0.678   0.794   2.458 -0.1109 -0.2825 -0.0879
    9phy    C18  233  -0.630   0.798   2.604  0.0598  0.1037  0.1167
    9phy    O01  234  -0.645   0.928   2.657 -0.6063 -0.8007 -0.2133
    9phy    H01  235  -0.600   0.937   2.739  0.7021 -0.2911 -0.9574
    9phy    C19  236  -0.736   0.712   2.672 -0.0799  0.6155 -0.0567
    9phy    C13  237  -0.483   0.735   2.636  0.0733  0.1645 -0.3304
    9phy     H3  238  -0.481   0.627   2.607  1.0293  0.1335 -0.2006
    9phy    O33  239  -0.468   0.728   2.782 -0.0465  0.3928  0.0210
    9phy    H1B  240  -0.447   0.816   2.808 -0.1847  0.8533 -1.3206
    9phy    C12  241  -0.343   0.798   2.574  0.1718  0.1148 -0.2817
    9phy    O11  242  -0.313   0.927   2.629  0.4227 -0.0343  0.0814
    9phy    H1A  243  -0.394   0.971   2.613 -0.4286 -0.1732  3.3867
   10phy    C35  244   0.660   1.298   1.357 -0.1568  0.1469  0.1499
   10phy    C33  245   0.570   1.413   1.410  0.3336  0.8005  0.3007
   10phy    C34  246   0.567   1.414   1.564  0.3501  0.5156  0.4988
   10phy    C32  247   0.628   1.542   1.353  0.0317  0.0704 -0.5665
   10phy    C31  248   0.529   1.646   1.300 -0.6639  0.2433  0.1013
   10phy    C30  249   0.599   1.768   1.228  0.0354 -0.2871  0.2598
   10phy    C28  250   0.506   1.868   1.154  0.2277  0.2220 -0.2321
   10phy    C29  251   0.514   1.996   1.227  0.2015 -0.3095 -0.6436
   10phy    C27  252   0.548   1.880   1.006  0.0834 -0.0966 -0.5994
   10phy    C26  253   0.465   1.792   0.910 -0.0135  0.1533 -0.3761
   10phy    C25  254   0.514   1.799   0.763  0.2205 -0.4426  0.3320
   10phy    C23  255   0.404   1.764   0.664  0.1696  0.3948  0.6874
   10phy    C24  256   0.383   1.880   0.557 -0.0450  0.3243 -0.4668
   10phy    C22  257   0.427   1.629   0.599  0.1079 -0.1218  0.0977
   10phy    C21  258   0.296   1.548   0.585 -0.2856 -0.1352 -0.7201
   10phy    C20  259   0.319   1.442   0.480 -0.2443 -0.4983  0.1056
   10phy    C18  260   0.197   1.379   0.416  0.4024 -0.2683 -0.0142
   10phy    O01  261   0.110   1.318   0.509  0.6887  0.0419  0.1605
   10phy    H01  262   0.166   1.268   0.566  0.4716  0.4702  0.7619
   10phy    C19  263   0.256   1.260   0.338  0.2382 -0.1898  0.1657
   10phy    C13  264   0.107   1.474   0.318  0.5395  0.6636  0.2674
   10phy     H3  265   0.039   1.525   0.392 -1.4819 -2.4738  0.7889
   10phy    O33  266   0.173   1.589   0.265 -0.3312  0.1481  0.1416
   10phy    H1B  267   0.242   1.566   0.206 -0.3591  0.6377 -0.0879
   10phy    C12  268  -0.025   1.455   0.231 -0.7701 -0.0568 -0.3266
   10phy    O11  269  -0.018   1.415   0.099  0.0919 -0.0330  0.3692
   10phy    H1A  270  -0.011   1.486   0.037 -2.1779  0.3829  0.5199
   11phy    C35  271   0.045   1.766   1.704  0.1574  0.1052  0.1246
   11phy    C33  272   0.194   1.760   1.715  0.5527 -0.0807 -0.2909
   11phy    C34  273   0.241   1.905   1.712  0.1576  0.1979  0.0702
   11phy    C32  274   0.260   1.685   1.832 -0.8204 -0.0485 -0.1996
   11phy    C31  275   0.234   1.536   1.836 -0.8262  0.0941 -0.5017
   11phy    C30  276   0.273   1.469   1.966  0.0347  0.0868  0.0985
   11phy    C28  277   0.260   1.314   1.964  0.3037  0.0691 -0.0207
   11phy    C29  278   0.396   1.236   1.937  0.2568 -0.4319 -0.1362
   11phy    C27  279   0.212   1.257   2.100  0.0025  0.0219 -0.2169
   11phy    C26  280   0.064   1.278   2.146  0.2293 -0.7449  0.5983
   11phy    C25  281   0.030   1.216   2.282  0.4605 -0.1829  0.1145
   11phy    C23  282  -0.108   1.254   2.336  0.4301  0.5102  0.0906
   11phy    C24  283  -0.205   1.138   2.339  0.0397 -0.2895  0.1460
   11phy    C22  284  -0.088   1.313   2.475 -0.2781  0.3611 -0.0230
   11phy    C21  285  -0.166   1.439   2.501  0.4670  0.3203  0.1269
   11phy    C20  286  -0.143   1.485   2.650  0.1327 -0.4555  0.1044
   11phy    C18  287  -0.167   1.641   2.678  0.8135 -0.1235  1.0765
   11phy    O01  288  -0.288   1.676   2.610 -0.2436 -0.0712 -0.1408
   11phy    H01  289  -0.353   1.620   2.647  1.3097 -2.0957 -0.2795
   11phy    C19  290  -0.203   1.643   2.832 -0.4256 -0.3096 -0.3408
   11phy    C13  291  -0.037   1.723   2.621  0.1197  0.4585  0.3005
   11phy     H3  292  -0.017   1.689   2.516 -0.0411 -0.3722  0.5323
   11phy    O33  293   0.088   1.681   2.693  0.2236  0.0601  0.1837
   11phy    H1B  294   0.117   1.596   2.666  0.7235  0.1492  0.4276
   11phy    C12  295  -0.057   1.881   2.605 -0.1593 -0.1496 -0.2246
   11phy    O11  296  -0.172   1.920   2.532  0.1545 -0.3598  0.4192
   11phy    H1A  297  -0.239   1.854   2.538  0.9103 -1.2806 -0.7982
   12phy    C35  298   1.185   1.880   2.041  0.0557 -0.3224 -0.5013
   12phy    C33  299   1.128   1.922   2.179  0.0640  0.5927  0.4393
   12phy    C34  300   1.240   1.951   2.266 -0.6441 -0.0882  0.2825
   12phy    C32  301   1.033   2.046   2.175 -0.7825 -0.0994  0.5964
   12phy    C31  302   0.893   2.017   2.238  0.1262 -0.0465  0.2181
   12phy    C30  303   0.797   2.140   2.214 -0.4867  0.6408 -0.6001
   12phy    C28  304   0.661   2.151   2.285 -0.4993  0.6409 -0.5405
   12phy    C29  305   0.625   2.294   2.319  0.2705  0.6967 -0.3658
   12phy    C27  306   0.555   2.070   2.200 -0.3237 -0.7176 -0.1842
   12phy    C26  307   0.454   1.982   2.278 -0.4376 -0.0918 -0.4970
   12phy    C25  308   0.352   1.915   2.192  0.4673 -0.0357  0.7363
   12phy    C23  309   0.249   1.821   2.260 -0.4960  0.3314 -0.1728
   12phy    C24  310   0.113   1.823   2.187  0.0175 -0.3474  0.0965
   12phy    C22  311   0.305   1.679   2.277  0.6379  0.0383 -0.2825
   12phy    C21  312   0.291   1.631   2.419  0.1068 -0.1891 -0.1670
   12phy    C20  313   0.332   1.485   2.428 -0.0077  0.0533  0.5099
   12phy    C18  314   0.341   1.413   2.566  0.0726 -0.5295  0.3603
   12phy    O01  315   0.228   1.455   2.649  0.0281 -0.2367 -0.0285
   12phy    H01  316   0.210   1.390   2.714 -0.4010  1.0255  1.1876
   12phy    C19  317   0.316   1.265   2.522  0.0110 -0.2907 -0.3680
   12phy    C13  318   0.482   1.446   2.634  0.1223 -0.9197  0.0924
   12phy     H3  319   0.494   1.557   2.634 -0.3443 -0.8549  1.3456
   12phy    O33  320   0.597   1.405   2.553  0.7189  0.0520  0.2164
   12phy    H1B  321   0.583   1.412   2.460  0.9184  0.1711  0.1949
   12phy    C12  322   0.520   1.405   2.782 -0.0374 -0.3205 -0.0500
   12phy    O11  323   0.593   1.284   2.783 -0.6140  0.2506 -0.4424
   12phy    H1A  324   0.623   1.284   2.694 -0.2899  0.7669 -0.3300
   13phy    C35  325   4.892   2.230   1.412 -0.1878 -0.3259 -0.1764
   13phy    C33  326   4.983   2.307   1.510  0.1602 -0.5084  0.0471
   13phy    C34  327   5.076   2.205   1.567 -0.6301 -0.4152  0.2892
   13phy    C32  328   5.057   2.422   1.442 -0.3410 -0.2586 -0.1887
   13phy    C31  329   5.045   2.555   1.520  0.1734 -0.0061  0.1132
   13phy    C30  330   5.073   2.684   1.439  0.0920  0.1838 -0.1780
   13phy    C28  331   5.055   2.820   1.511  0.2381 -0.5432 -0.0944
   13phy    C29  332   5.107   2.927   1.409 -0.0113  0.3599 -0.3542
   13phy    C27  333   4.907   2.854   1.542  0.6237 -0.1848  0.3798
   13phy    C26  334   4.880   2.908   1.688 -0.3922  0.4133  0.3208
   13phy    C25  335   4.733   2.932   1.716  0.1826 -0.2955 -0.2973
   13phy    C23  336   4.701   2.968   1.864  0.0307 -0.0507 -0.0716
   13phy    C24  337   4.687   3.121   1.887 -0.0677 -0.5245 -0.2740
   13phy    C22  338   4.571   2.893   1.901  0.2420  0.3919 -0.6164
   13phy    C21  339   4.545   2.874   2.054 -0.0134 -0.5666 -0.2993
   13phy    C20  340   4.400   2.820   2.085 -0.6134 -0.1324 -0.2985
   13phy    C18  341   4.354   2.792   2.235  0.7028  0.2632  0.3217
   13phy    O01  342   4.417   2.867   2.342  0.7171  0.0330  0.4786
   13phy    H01  343   4.510   2.855   2.330  0.4776 -1.5890  0.0229
   13phy    C19  344   4.206   2.832   2.223  0.2867 -0.1001 -0.0525
   13phy    C13  345   4.353   2.636   2.288 -0.3104  0.4982 -0.2972
   13phy     H3  346   4.284   2.576   2.223  0.6933 -0.0696 -0.8709
   13phy    O33  347   4.289   2.624   2.412 -0.1303 -0.0990 -0.1210
   13phy    H1B  348   4.306   2.705   2.456  0.8752 -1.2645  1.8105
   13phy    C12  349   4.491   2.553   2.287 -0.0488 -0.2783  0.1615
   13phy    O11  350   4.586   2.595   2.385  0.3315 -0.3014 -0.5416
   13phy    H1A  351   4.555   2.593   2.474  0.4147  0.4566 -0.4861
   14phy    C35  352   4.647   2.927   1.116  0.2078  0.7439  0.2339
   14phy    C33  353   4.560   3.049   1.089 -0.0912 -0.2628 -0.0375
   14phy    C34  354   4.413   3.002   1.101  0.5411 -0.5165  0.0653
   14phy    C32  355   4.588   3.164   1.184 -0.3926 -0.3220  0.5033
   14phy    C31  356   4.601   3.297   1.108 -0.2094 -0.6900 -0.1410
   14phy    C30  357   4.649   3.410   1.206 -0.4418 -0.0859  0.3456
   14phy    C28  358   4.676   3.553   1.147 -0.2204  0.1185 -0.5569
   14phy    C29  359   4.673   3.656   1.261  0.1514 -0.0049 -0.4246
   14phy    C27  360   4.816   3.567   1.079 -0.3495 -0.8068  0.3370
   14phy    C26  361   4.798   3.573   0.922  0.0831 -0.1239 -0.3506
   14phy    C25  362   4.931   3.620   0.849 -0.5656 -0.0639  0.6264
   14phy    C23  363   4.925   3.620   0.695  0.2184  0.9771  0.1868
   14phy    C24  364   4.859   3.745   0.645  0.1369 -0.3727 -0.1724
   14phy    C22  365   5.060   3.592   0.634 -0.0015  0.0478 -0.3580
   14phy    C21  366   5.065   3.515   0.499 -0.0377  0.0899  0.4789
   14phy    C20  367   5.190   3.431   0.487 -0.3087  0.0576  0.5930
   14phy    C18  368   5.235   3.378   0.345 -0.3331 -0.2059 -0.3708
   14phy    O01  369   5.125   3.307   0.286 -0.5187 -0.3663 -0.0799
   14phy    H01  370   5.059   3.370   0.264  0.2366 -0.0231 -1.4677
   14phy    C19  371   5.347   3.278   0.375  0.0702 -0.1006  0.1112
   14phy    C13  372   5.298   3.489   0.241 -0.3978 -0.5154  0.4643
   14phy     H3  373   5.213   3.559   0.221  1.1706  1.6164  0.9250
   14phy    O33  374   5.389   3.589   0.293  0.4258  0.1909  0.0541
   14phy    H1B  375   5.478   3.560   0.285  0.4947  0.0114  1.2176
   14phy    C12  376   5.295   3.460   0.087 -0.2821 -0.0750 -0.1316
   14phy    O11  377   5.423   3.442   0.025  0.1222  0.4861  0.1130
   14phy    H1A  378   5.401   3.433  -0.066 -0.4669 -1.8380  0.4244
   15phy    C35  379   1.035   4.234   1.808 -0.1284 -0.4681 -0.2695
   15phy    C33  380   0.972   4.369   1.785 -0.3512  0.5327  0.3758
   15phy    C34  381   1.036   4.442   1.670 -0.1091  0.0940 -0.1885
   15phy    C32  382   0.820   4.354   1.781  0.2239 -0.0489 -0.1642
   15phy    C31  383   0.733   4.478   1.822 -0.1726 -0.7382 -0.0497
   15phy    C30  384   0.585   4.437   1.815  0.2877 -0.6048 -0.2350
   15phy    C28  385   0.483   4.541   1.874 -0.7024 -0.8608  0.4458
   15phy    C29  386   0.440   4.640   1.769 -0.1591 -0.3859 -0.3495
   15phy    C27  387   0.353   4.477   1.924  0.0796 -0.5218  0.2526
   15phy    C26  388   0.341   4.412   2.061 -0.1907 -0.3130  0.1711
   15phy    C25  389   0.225   4.314   2.083 -0.4420 -0.3932 -0.1920
   15phy    C23  390   0.201   4.265   2.227 -0.1077  0.2314 -0.6347
   15phy    C24  391   0.057   4.257   2.261  0.2771 -0.3517  0.6163
   15phy    C22  392   0.281   4.134   2.251 -0.0141 -0.3011 -0.2861
   15phy    C21  393   0.333   4.122   2.396 -0.0140 -0.4987  0.6016
   15phy    C20  394   0.377   3.977   2.418 -0.2366 -0.2651 -0.3396
   15phy    C18  395   0.440   3.941   2.562 -0.5698 -0.5140  1.0940
   15phy    O01  396   0.357   4.001   2.660  0.6544 -0.1190 -0.0053
   15phy    H01  397   0.387   3.985   2.747 -1.7249 -0.9858  0.7620
   15phy    C19  398   0.402   3.787   2.572 -0.7271 -0.5777  0.8079
   15phy    C13  399   0.600   3.973   2.581  0.0193  0.4883  0.0548
   15phy     H3  400   0.664   3.922   2.504 -0.1166  0.7534 -0.2374
   15phy    O33  401   0.645   3.908   2.701 -0.5495  0.1548  0.1051
   15phy    H1B  402   0.738   3.917   2.706 -0.6273  0.8010  0.4970
   15phy    C12  403   0.651   4.119   2.578  0.2525  0.2495  0.4118
   15phy    O11  404   0.604   4.205   2.681 -0.2009  0.5912 -0.2564
   15phy    H1A  405   0.627   4.290   2.650 -0.4204  0.8057  0.1713
   16phy    C35  406   5.051   3.824   1.750 -0.4405 -0.1540 -0.1920
   16phy    C33  407   4.988   3.956   1.727  0.4256  0.0328  0.3771
   16phy    C34  408   4.887   3.929   1.611  0.1078 -0.0364  0.1225
   16phy    C32  409   4.934   4.033   1.848 -0.4780  0.0113 -0.4671
   16phy    C31  410   4.885   4.181   1.830 -0.5772  0.1754  0.2205
   16phy    C30  411   4.802   4.225   1.955  0.2848  0.1618 -0.4000
   16phy    C28  412   4.751   4.373   1.946  0.3315  0.7988 -0.2831
   16phy    C29  413   4.608   4.373   1.895  0.1163  0.2472  0.1852
   16phy    C27  414   4.740   4.441   2.087 -0.0969  0.2243  0.0810
   16phy    C26  415   4.876   4.500   2.137 -0.5699  0.1104 -0.7361
   16phy    C25  416   4.873   4.573   2.271  0.0244  0.3648  0.7456
   16phy    C23  417   5.008   4.628   2.325  0.1064 -0.5607 -0.3393
   16phy    C24  418   5.027   4.770   2.264 -0.0536 -0.0077  0.2190
   16phy    C22  419   5.007   4.640   2.481 -0.4645 -0.3920 -0.5155
   16phy    C21  420   5.054   4.517   2.556  0.2043 -0.0958 -0.0538
   16phy    C20  421   5.025   4.510   2.707 -0.0834 -0.4710  0.0691
   16phy    C18  422   5.090   4.389   2.791 -0.1195 -0.2017 -0.5256
   16phy    O01  423   5.232   4.427   2.801 -0.3650 -0.3687 -0.5167
   16phy    H01  424   5.278   4.356   2.759 -1.7662 -0.9744 -1.0959
   16phy    C19  425   5.041   4.408   2.933 -0.5408 -0.4596 -0.6847
   16phy    C13  426   5.071   4.235   2.749  0.1401  0.5599 -0.8321
   16phy     H3  427   4.971   4.219   2.701 -0.1474  0.1495 -0.1118
   16phy    O33  428   5.070   4.141   2.851  0.2750  0.4103  0.1967
   16phy    H1B  429   5.134   4.158   2.918  1.0902 -1.7404  0.0509
   16phy    C12  430   5.170   4.184   2.637 -0.1555  0.0591  0.3822
   16phy    O11  431   5.304   4.210   2.676 -0.0013 -0.1163  0.4315
   16phy    H1A  432   5.357   4.134   2.660  1.5257  1.3349 -2.1787
   17phy    C35  433   4.129   4.696   2.255 -0.7424 -0.0681  0.9815
   17phy    C33  434   4.141   4.595   2.147 -0.0819 -0.0787  0.5912
   17phy    C34  435   4.173   4.649   2.003 -0.1127  0.0175  0.0264
   17phy    C32  436   4.248   4.498   2.194  0.0222  0.1088 -0.6360
   17phy    C31  437   4.240   4.352   2.137  0.1113 -0.1081 -0.4715
   17phy    C30  438   4.348   4.257   2.196 -0.6827  0.0738 -0.0580
   17phy    C28  439   4.324   4.111   2.149  0.6899 -0.3818 -0.1435
   17phy    C29  440   4.453   4.051   2.087  0.7775 -0.5071  0.1054
   17phy    C27  441   4.276   4.018   2.263  0.7211  0.1046 -0.2480
   17phy    C26  442   4.144   3.956   2.214 -0.0683 -0.6474 -0.0780
   17phy    C25  443   4.087   3.851   2.304 -0.3479  0.4063 -0.3216
   17phy    C23  444   3.953   3.791   2.262  0.1359  0.3555 -0.0268
   17phy    C24  445   3.977   3.664   2.177  0.4699  0.1340 -0.2490
   17phy    C22  446   3.854   3.757   2.378 -0.6954  0.1311 -0.2981
   17phy    C21  447   3.793   3.879   2.450  0.1342  0.0271 -0.0795
   17phy    C20  448   3.680   3.845   2.548 -0.0317 -0.1457 -0.1662
   17phy    C18  449   3.577   3.955   2.599 -0.0011  0.3171 -0.1660
   17phy    O01  450   3.514   4.022   2.479  0.0974  0.2025 -0.4880
   17phy    H01  451   3.581   4.057   2.424  1.1458  1.1577  1.3041
   17phy    C19  452   3.461   3.871   2.650  0.1860  0.3835  0.5393
   17phy    C13  453   3.638   4.070   2.697  0.1427 -0.3654 -0.0552
   17phy     H3  454   3.723   4.119   2.643 -0.6036 -1.4717 -2.3825
   17phy    O33  455   3.703   4.016   2.810  0.0599  0.1862  0.5262
   17phy    H1B  456   3.635   3.996   2.872  0.2034 -1.5463  0.1849
   17phy    C12  457   3.554   4.191   2.733 -0.0501  0.4214  0.0453
   17phy    O11  458   3.437   4.178   2.806  0.3099 -0.4620 -0.5993
   17phy    H1A  459   3.396   4.262   2.806  0.2257 -0.5031 -0.3604
   18phy    C35  460   0.538   3.607   1.164  0.4734  0.2530 -0.5325
   18phy    C33  461   0.672   3.529   1.165  0.3364  0.1440  0.0912
   18phy    C34  462   0.747   3.560   1.288 -0.0819 -0.1008 -0.0495
   18phy    C32  463   0.652   3.379   1.159  0.1425  0.5048  0.3045
   18phy    C31  464   0.652   3.297   1.029 -0.3633  0.9243 -0.4471
   18phy    C30  465   0.598   3.153   1.052  0.0134  0.0738 -0.1111
   18phy    C28  466   0.591   3.068   0.923 -0.8764  0.4090  1.1598
   18phy    C29  467   0.679   2.937   0.934  0.7984  0.5033 -0.1655
   18phy    C27  468   0.444   3.042   0.876 -0.7259  0.7962  0.1714
   18phy    C26  469   0.413   2.991   0.733  0.3554 -0.8009 -0.3572
   18phy    C25  470   0.264   2.959   0.716  0.4369 -0.4806 -0.4918
   18phy    C23  471   0.233   2.880   0.589 -0.1569  0.9594 -0.2250
   18phy    C24  472   0.274   2.729   0.605  0.2706  0.1962 -0.1336
   18phy    C22  473   0.088   2.909   0.557  0.3174  0.3047 -0.3385
   18phy    C21  474   0.055   2.923   0.409  0.6097 -0.2241  0.2637
   18phy    C20  475  -0.088   2.940   0.373 -0.0419 -0.1882 -0.2349
   18phy    C18  476  -0.131   2.953   0.222 -0.5126 -0.1093 -0.1894
   18phy    O01  477  -0.074   3.074   0.180  0.1946 -0.1552 -0.1455
   18phy    H01  478  -0.063   3.140   0.247  2.6770  0.1663 -0.7784
   18phy    C19  479  -0.279   2.979   0.244  0.1652  0.3103 -0.1481
   18phy    C13  480  -0.104   2.830   0.121  0.4054  0.6584  0.0576
   18phy     H3  481   0.006   2.810   0.132  0.1789 -0.0818  1.0825
   18phy    O33  482  -0.147   2.701   0.161  0.0225  0.5953 -0.4575
   18phy    H1B  483  -0.239   2.692   0.173  0.2198 -1.4767 -0.2321
   18phy    C12  484  -0.099   2.843  -0.039 -0.3900  0.3360 -0.0230
   18phy    O11  485  -0.214   2.805  -0.109 -0.1227 -0.3662  0.1695
   18phy    H1A  486  -0.206   2.714  -0.130 -1.8866 -0.5940  0.3592
   19phy    C35  487   3.922   4.022   1.224  0.6365  0.2247  0.1490
   19phy    C33  488   3.975   4.100   1.343 -0.4204  0.3347 -0.5512
   19phy    C34  489   3.887   4.095   1.463 -0.1496  0.0827 -0.3790
   19phy    C32  490   4.113   4.040   1.387 -0.1095  0.4916 -0.0548
   19phy    C31  491   4.232   4.132   1.402 -0.1733 -0.2353 -0.3533
   19phy    C30  492   4.371   4.070   1.396 -0.2898 -0.3901  0.1363
   19phy    C28  493   4.494   4.164   1.418  0.5075  0.9473 -0.6899
   19phy    C29  494   4.523   4.169   1.566  0.0895  0.2355  0.1970
   19phy    C27  495   4.620   4.098   1.357 -0.1654 -0.0220 -0.5724
   19phy    C26  496   4.643   4.129   1.207  0.0831  0.2127  0.0878
   19phy    C25  497   4.734   4.021   1.145 -0.0031 -0.4264  0.0802
   19phy    C23  498   4.812   4.065   1.018  0.2562 -0.2153 -0.1978
   19phy    C24  499   4.939   3.990   1.017  0.4755 -0.3309  0.1576
   19phy    C22  500   4.742   4.041   0.885 -0.3385  0.2890  0.2596
   19phy    C21  501   4.732   4.163   0.789  0.3463 -0.1242  0.2736
   19phy    C20  502   4.695   4.122   0.646 -0.2439  0.3970  0.0822
   19phy    C18  503   4.669   4.227   0.532 -0.0214 -0.4323  0.2685
   19phy    O01  504   4.562   4.312   0.572  0.2237 -0.4522 -0.2095
   19phy    H01  505   4.502   4.259   0.621 -0.3451 -1.1556 -1.6036
   19phy    C19  506   4.608   4.137   0.427 -0.1063 -0.1531  0.4056
   19phy    C13  507   4.797   4.307   0.477 -0.0299 -0.6181  0.0497
   19phy     H3  508   4.826   4.371   0.564 -1.2447  0.6339 -0.4393
   19phy    O33  509   4.913   4.232   0.460 -1.2768  0.0442  0.2591
   19phy    H1B  510   4.946   4.231   0.372 -0.2682 -0.0403  0.6208
   19phy    C12  511   4.789   4.448   0.395  0.0114 -0.1189  0.7301
   19phy    O11  512   4.771   4.428   0.254 -0.1405 -0.2793 -0.4835
   19phy    H1A  513   4.848   4.382   0.226 -0.2269 -1.0276  0.4623
   20phy    C35  514   4.449   0.183   1.976  0.1358  0.0277  0.9688
   20phy    C33  515   4.414   0.334   1.968 -0.4734  0.4066  0.6441
   20phy    C34  516   4.459   0.398   1.831 -0.3475  0.0284  0.1642
   20phy    C32  517   4.267   0.349   2.001  0.0676  0.1410  0.1722
   20phy    C31  518   4.219   0.464   2.083 -0.2452  0.0225 -0.1895
   20phy    C30  519   4.069   0.473   2.079 -0.4857 -0.6795 -0.0220
   20phy    C28  520   4.015   0.581   2.176  0.4030 -0.2220  0.3498
   20phy    C29  521   3.907   0.666   2.109  0.0839 -0.5584  0.2742
   20phy    C27  522   3.970   0.533   2.313 -0.6371 -0.8256 -0.4404
   20phy    C26  523   4.015   0.621   2.438  0.5271 -0.2866 -0.3630
   20phy    C25  524   3.968   0.535   2.556 -0.3129 -0.2120 -0.3009
   20phy    C23  525   4.008   0.582   2.698 -0.0429  0.3279 -0.5498
   20phy    C24  526   3.909   0.685   2.767  0.3252 -0.0666 -0.0494
   20phy    C22  527   3.997   0.464   2.793  0.4055  0.3588 -0.1950
   20phy    C21  528   4.123   0.422   2.868  0.6031  0.4416 -0.5739
   20phy    C20  529   4.103   0.299   2.957  0.1352 -0.2561  0.4098
   20phy    C18  530   4.199   0.260   3.073  0.6804  0.1585  0.1615
   20phy    O01  531   4.195   0.377   3.162 -0.2814  0.4099 -0.3721
   20phy    H01  532   4.250   0.447   3.131 -0.1991 -0.2885 -1.9168
   20phy    C19  533   4.125   0.141   3.137 -0.2417 -0.1730 -0.0524
   20phy    C13  534   4.352   0.242   3.027 -0.1833  0.0220  0.0929
   20phy     H3  535   4.376   0.319   2.949  1.0735 -0.0414  0.4024
   20phy    O33  536   4.383   0.121   2.951 -0.1127  0.1401 -0.0730
   20phy    H1B  537   4.364   0.039   2.993  0.2922  0.5202  0.8829
   20phy    C12  538   4.465   0.256   3.136 -0.0043 -0.1092 -0.0095
   20phy    O11  539   4.599   0.265   3.086 -0.0880  0.0751  0.0328
   20phy    H1A  540   4.602   0.339   3.028 -1.3659 -0.3120 -0.5463
   21phy    C35  541   4.757   4.719   1.478  0.2462  0.1944  0.3993
   21phy    C33  542   4.785   4.602   1.384  0.2371 -1.0660  0.1336
   21phy    C34  543   4.772   4.467   1.450 -0.4051 -0.4043  0.0710
   21phy    C32  544   4.700   4.629   1.263  0.0350 -0.7173  0.2823
   21phy    C31  545   4.757   4.600   1.124  0.3429  0.3410 -0.1447
   21phy    C30  546   4.685   4.662   1.002  0.2488 -0.2526 -0.3349
   21phy    C28  547   4.731   4.635   0.856 -0.2436 -0.1050 -0.5852
   21phy    C29  548   4.615   4.680   0.763  0.2677 -0.2701 -0.1283
   21phy    C27  549   4.867   4.698   0.823 -0.1641 -0.3654 -0.3274
   21phy    C26  550   4.955   4.627   0.723 -0.5859 -0.3510  0.5406
   21phy    C25  551   5.100   4.684   0.734 -0.4626 -0.2750 -0.0040
   21phy    C23  552   5.209   4.625   0.643  0.5499 -0.4334  0.2731
   21phy    C24  553   5.326   4.725   0.632  0.1546 -0.3257  0.5965
   21phy    C22  554   5.265   4.488   0.685  0.0331 -0.1104 -0.0722
   21phy    C21  555   5.188   4.372   0.625 -0.3479  0.8252  0.2451
   21phy    C20  556   5.240   4.236   0.683 -0.5124  0.1205 -0.0898
   21phy    C18  557   5.187   4.103   0.623 -0.3990 -0.2537  0.5303
   21phy    O01  558   5.045   4.086   0.628 -0.5437  0.4497  0.0706
   21phy    H01  559   5.005   4.151   0.574  0.7606 -0.5979 -2.3176
   21phy    C19  560   5.232   4.003   0.732 -0.4515 -0.2284 -0.3899
   21phy    C13  561   5.251   4.080   0.473  0.0537 -0.6837 -0.4199
   21phy     H3  562   5.214   4.168   0.414 -1.0849 -0.1207  1.0887
   21phy    O33  563   5.390   4.104   0.459 -0.3186  0.3727 -0.2320
   21phy    H1B  564   5.415   4.174   0.518 -1.4923 -0.6047  1.5361
   21phy    C12  565   5.192   3.979   0.370  0.0831 -0.2455  0.4372
   21phy    O11  566   5.052   3.951   0.375 -0.6619  0.0977  0.5083
   21phy    H1A  567   5.035   3.948   0.467  0.9025 -1.2816  0.7986
   22phy    C35  568   2.805   3.047   0.959  0.0487  0.0846 -0.3679
   22phy    C33  569   2.666   3.058   1.000  0.0467 -0.1019  0.1116
   22phy    C34  570   2.644   3.017   1.137  0.5332  0.0801 -0.2572
   22phy    C32  571   2.621   3.205   0.975  0.4575 -0.3763 -0.1331
   22phy    C31  572   2.510   3.221   0.872  0.1747 -0.3583 -0.1665
   22phy    C30  573   2.474   3.372   0.852 -0.0298  0.2408 -0.3049
   22phy    C28  574   2.347   3.392   0.769 -0.7925 -0.3297  0.2927
   22phy    C29  575   2.240   3.439   0.865  0.2245  0.0811 -0.5118
   22phy    C27  576   2.362   3.483   0.653 -0.3498  0.0149  0.4082
   22phy    C26  577   2.299   3.415   0.531 -0.1701 -0.5899 -0.0606
   22phy    C25  578   2.325   3.489   0.397  0.0297 -0.5622 -0.4244
   22phy    C23  579   2.248   3.451   0.273 -0.2478  0.7939 -0.5002
   22phy    C24  580   2.105   3.511   0.265  0.5354  0.1009  0.6461
   22phy    C22  581   2.331   3.508   0.152 -0.7857  0.9726 -0.0703
   22phy    C21  582   2.322   3.445   0.012 -0.0903 -0.8309  0.1581
   22phy    C20  583   2.421   3.508  -0.088  0.1969 -0.2314 -0.2314
   22phy    C18  584   2.444   3.458  -0.232  0.1117 -0.0046  0.0185
   22phy    O01  585   2.483   3.319  -0.224  0.3185  0.3552  0.3299
   22phy    H01  586   2.575   3.318  -0.238  0.2385 -0.7271 -0.2425
   22phy    C19  587   2.569   3.531  -0.290  0.5986 -0.2332  0.4922
   22phy    C13  588   2.314   3.480  -0.325  0.1453  0.4573 -0.2441
   22phy     H3  589   2.236   3.424  -0.268 -1.0973  1.4891 -0.9018
   22phy    O33  590   2.242   3.608  -0.330  0.2079 -0.0565  0.4490
   22phy    H1B  591   2.273   3.650  -0.408  0.6712 -0.2650  0.5160
   22phy    C12  592   2.273   3.382  -0.444  0.3145  0.2774 -0.5447
   22phy    O11  593   2.319   3.405  -0.577 -0.2234 -0.1484  0.2952
   22phy    H1A  594   2.267   3.473  -0.615  0.6837  0.4119  0.0194
   23phy    C35  595   0.994   3.469   1.939 -0.6372  0.0685 -0.1746
   23phy    C33  596   0.943   3.610   1.901 -0.2905  0.1296  0.4089
   23phy    C34  597   0.824   3.601   1.807 -0.4386 -0.1147 -0.2612
   23phy    C32  598   0.917   3.682   2.037  0.3204 -0.0753  0.1180
   23phy    C31  599   0.928   3.833   2.032 -0.5126  0.7839  0.0140
   23phy    C30  600   0.889   3.918   2.152  0.3700 -0.5007 -0.2028
   23phy    C28  601   0.871   4.069   2.129  0.2374 -0.1499  0.4474
   23phy    C29  602   0.720   4.095   2.106 -0.3370 -0.0162 -0.1944
   23phy    C27  603   0.905   4.147   2.253 -0.3505  0.3132 -0.7744
   23phy    C26  604   1.029   4.244   2.257 -0.1340  0.3341 -0.1093
   23phy    C25  605   1.052   4.299   2.399 -0.3638  0.3004  0.3626
   23phy    C23  606   1.169   4.402   2.402  0.1433  0.3532 -0.0555
   23phy    C24  607   1.122   4.532   2.463  0.0461  0.1759  0.4427
   23phy    C22  608   1.280   4.340   2.489 -0.1888 -0.6468  0.2577
   23phy    C21  609   1.427   4.364   2.446 -0.1198  0.0172 -0.4769
   23phy    C20  610   1.512   4.286   2.549  0.0787 -0.1219 -0.4100
   23phy    C18  611   1.665   4.294   2.537  0.0648  0.0353  0.1767
   23phy    O01  612   1.718   4.426   2.516 -0.0620  0.0990  0.3417
   23phy    H01  613   1.812   4.423   2.524  0.2972 -0.0697 -2.5968
   23phy    C19  614   1.710   4.282   2.686  0.5303  0.5148  0.6186
   23phy    C13  615   1.738   4.184   2.438  0.0992  0.1190  0.4921
   23phy     H3  616   1.683   4.087   2.442  0.2740 -0.0765 -1.1506
   23phy    O33  617   1.865   4.135   2.480 -0.1738 -0.0602  0.2376
   23phy    H1B  618   1.937   4.173   2.434 -0.8871 -0.2861 -1.1355
   23phy    C12  619   1.745   4.211   2.281  0.3524 -0.6831  0.1809
   23phy    O11  620   1.860   4.282   2.238 -0.1091  0.6446 -0.1240
   23phy    H1A  621   1.928   4.225   2.207  0.2000 -0.0016  1.5941
   24phy    C35  622   0.762   4.738   1.479  0.2805  0.4806 -0.5704
   24phy    C33  623   0.748   4.875   1.418 -0.1266  0.2757  0.1697
   24phy    C34  624   0.807   4.868   1.280  0.0406 -0.0067  0.4007
   24phy    C32  625   0.606   4.922   1.410  0.2078 -0.2941 -0.9152
   24phy    C31  626   0.562   5.000   1.532 -0.0508  0.6055 -0.0114
   24phy    C30  627   0.406   5.020   1.535 -0.8414 -0.6381 -0.3110
   24phy    C28  628   0.373   5.098   1.663 -0.0232 -0.5000  0.2459
   24phy    C29  629   0.279   5.210   1.627  0.3493 -0.8054  0.6156
   24phy    C27  630   0.305   5.005   1.766  0.1795  0.3102 -0.5715
   24phy    C26  631   0.350   5.030   1.908 -0.5944 -0.1691 -0.6126
   24phy    C25  632   0.294   4.931   2.002 -0.2866  0.2338  0.2489
   24phy    C23  633   0.299   4.939   2.153  0.0958  0.7057 -0.7823
   24phy    C24  634   0.183   5.021   2.211 -0.4320 -0.6387  0.0440
   24phy    C22  635   0.300   4.796   2.214 -0.1322  0.3417 -0.0780
   24phy    C21  636   0.352   4.786   2.356 -0.8309  0.0974 -0.8147
   24phy    C20  637   0.338   4.640   2.406 -0.4113 -0.1804  0.6249
   24phy    C18  638   0.435   4.591   2.519  0.0833 -0.6711 -0.1425
   24phy    O01  639   0.455   4.689   2.615  0.2494 -0.7444 -0.0097
   24phy    H01  640   0.521   4.668   2.677  1.1990 -2.5893 -1.5308
   24phy    C19  641   0.347   4.486   2.592 -0.2944 -0.6323 -0.0110
   24phy    C13  642   0.581   4.536   2.474  0.4024 -0.5949 -0.1606
   24phy     H3  643   0.565   4.460   2.393 -0.6521  0.1778 -0.7151
   24phy    O33  644   0.640   4.455   2.576  0.3856  0.2870 -0.1933
   24phy    H1B  645   0.654   4.504   2.655 -1.9740 -0.7515  0.9805
   24phy    C12  646   0.690   4.639   2.425  0.3491 -0.3686 -0.2702
   24phy    O11  647   0.758   4.709   2.526 -0.5614 -0.2226 -0.3673
   24phy    H1A  648   0.693   4.746   2.582 -0.1320 -1.8601  1.3376
   25phy    C35  649   1.440   4.227   1.457  0.4800 -0.3467  0.0170
   25phy    C33  650   1.308   4.169   1.410  0.4204 -0.0543 -0.7483
   25phy    C34  651   1.254   4.066   1.514  0.1106 -0.0407  0.4134
   25phy    C32  652   1.202   4.282   1.396 -0.3978  0.3323 -0.0899
   25phy    C31  653   1.181   4.326   1.254 -0.4281  0.5587  0.4238
   25phy    C30  654   1.078   4.437   1.236 -0.1139 -0.4356 -0.1471
   25phy    C28  655   1.057   4.476   1.092 -0.1359 -0.1455  0.8299
   25phy    C29  656   0.921   4.432   1.044  0.6971  0.0177 -0.0000
   25phy    C27  657   1.068   4.632   1.082  0.2322  0.3171 -0.7505
   25phy    C26  658   1.086   4.701   0.946  0.3695  0.2490  0.0332
   25phy    C25  659   1.080   4.855   0.956  0.5320 -0.5685 -0.0262
   25phy    C23  660   1.001   4.914   0.836  0.1323 -0.0242  0.1522
   25phy    C24  661   0.915   5.025   0.889  0.4300 -0.0806 -0.5845
   25phy    C22  662   1.087   4.972   0.726  0.2662  0.4157 -0.7373
   25phy    C21  663   1.104   4.862   0.618  0.0720  0.1353  0.3847
   25phy    C20  664   1.213   4.898   0.515 -0.1423  0.0232 -0.1251
   25phy    C18  665   1.240   4.821   0.377  0.2824 -0.2561 -0.9793
   25phy    O01  666   1.260   4.677   0.399 -0.3472  0.2286  0.4015
   25phy    H01  667   1.250   4.635   0.315  0.0904  1.8708 -0.5234
   25phy    C19  668   1.380   4.875   0.328  0.5613  0.3452  0.0110
   25phy    C13  669   1.119   4.849   0.273 -0.3832  0.2191  0.1103
   25phy     H3  670   1.031   4.794   0.317 -0.6918  0.3173 -0.3731
   25phy    O33  671   1.062   4.981   0.273 -0.5563  0.2028 -0.0201
   25phy    H1B  672   1.067   5.026   0.355  0.6339 -3.4645  2.1616
   25phy    C12  673   1.088   4.781   0.137  0.0453  0.4344 -0.0048
   25phy    O11  674   1.156   4.655   0.114 -0.4900 -0.2929  0.3392
   25phy    H1A  675   1.110   4.592   0.061  1.5067  0.5632 -2.6462
   26phy    C35  676   0.805   0.350   1.979 -0.1558 -0.6284 -0.1690
   26phy    C33  677   0.678   0.273   2.002  0.1288  0.0776 -0.9703
   26phy    C34  678   0.614   0.252   1.864  0.1534  0.1581  0.0811
   26phy    C32  679   0.699   0.139   2.069 -0.4092 -0.0590  0.4335
   26phy    C31  680   0.697   0.152   2.225  0.3595 -0.7013 -0.3483
   26phy    C30  681   0.713   0.017   2.299  0.3956  0.5636 -0.4306
   26phy    C28  682   0.697   0.028   2.453  0.2127 -0.3159 -0.3040
   26phy    C29  683   0.611  -0.091   2.509  0.5378 -0.8006  0.3272
   26phy    C27  684   0.836   0.012   2.519 -0.1985  0.2741 -0.6395
   26phy    C26  685   0.884   0.132   2.603 -0.0113  0.6156  0.1243
   26phy    C25  686   1.036   0.125   2.624  0.3324 -0.0315  0.2061
   26phy    C23  687   1.100   0.203   2.739 -0.6246  0.0354  0.2119
   26phy    C24  688   1.226   0.123   2.780  0.2098  0.0138  0.1958
   26phy    C22  689   1.136   0.346   2.692  0.6337  0.0272 -0.1356
   26phy    C21  690   1.168   0.451   2.802 -0.1276 -0.0647 -0.7817
   26phy    C20  691   1.197   0.589   2.739  0.2351  0.3760 -0.4436
   26phy    C18  692   1.245   0.709   2.828  0.0690  0.4078  0.2545
   26phy    O01  693   1.351   0.672   2.917  0.3156 -0.4543  0.0508
   26phy    H01  694   1.395   0.742   2.962  1.3377 -1.3267  0.4523
   26phy    C19  695   1.318   0.808   2.733  0.2228  0.3192  0.2202
   26phy    C13  696   1.130   0.775   2.925 -0.4042 -0.2087  0.0501
   26phy     H3  697   1.038   0.801   2.866 -0.2991  0.5734  0.2248
   26phy    O33  698   1.173   0.908   2.971  0.2783 -0.4262  0.0744
   26phy    H1B  699   1.246   0.903   3.030 -1.7613  0.6794  2.9078
   26phy    C12  700   1.072   0.698   3.050  0.2291 -0.2766 -0.2597
   26phy    O11  701   0.960   0.753   3.108  0.0093 -0.2772  0.1354
   26phy    H1A  702   0.978   0.845   3.115 -0.5575 -0.1398 -0.1507
   27phy    C35  703   0.611   0.119   0.909 -1.0991  0.1299  0.0515
   27phy    C33  704   0.612   0.189   1.047  0.1758  0.0690 -0.2284
   27phy    C34  705   0.535   0.098   1.146 -0.0788 -0.1040 -0.2920
   27phy    C32  706   0.758   0.228   1.083 -0.1043  0.4936 -0.0016
   27phy    C31  707   0.781   0.379   1.099 -0.1531  0.4929  0.4720
   27phy    C30  708   0.934   0.404   1.129 -0.1177  0.1324 -0.0637
   27phy    C28  709   0.972   0.555   1.128 -0.1451  0.0836  0.3707
   27phy    C29  710   0.958   0.625   1.262 -0.2381  0.5417 -0.9563
   27phy    C27  711   1.121   0.566   1.091  0.2325 -0.2575  0.2452
   27phy    C26  712   1.158   0.653   0.965 -0.1723 -0.1998  0.0189
   27phy    C25  713   1.304   0.638   0.932  0.0091  0.8610 -0.2956
   27phy    C23  714   1.360   0.711   0.808 -0.4482  0.5316  0.7481
   27phy    C24  715   1.409   0.854   0.837  0.2296 -0.3466 -0.1292
   27phy    C22  716   1.476   0.629   0.744  0.3526  0.7231 -0.2222
   27phy    C21  717   1.525   0.654   0.604  0.6268 -0.0954  0.3699
   27phy    C20  718   1.644   0.569   0.555  0.2496 -0.1131  0.1794
   27phy    C18  719   1.708   0.600   0.412  0.4166 -0.1447  0.0845
   27phy    O01  720   1.618   0.582   0.303  0.1201 -0.4516  0.1747
   27phy    H01  721   1.605   0.490   0.291 -2.2306 -0.0052 -1.3914
   27phy    C19  722   1.804   0.477   0.405  0.2467  0.6035  0.3236
   27phy    C13  723   1.768   0.744   0.393  0.3145 -0.0708 -0.3112
   27phy     H3  724   1.678   0.811   0.395  1.0276  0.8883  0.5915
   27phy    O33  725   1.827   0.793   0.509 -0.4935  0.2833 -0.1286
   27phy    H1B  726   1.786   0.876   0.528 -1.2765 -0.1720  0.1979
   27phy    C12  727   1.821   0.814   0.259 -0.3750 -0.3775 -0.5448
   27phy    O11  728   1.772   0.765   0.132  0.0652 -0.3961  0.1201
   27phy    H1A  729   1.747   0.675   0.132  0.4771 -0.5175 -0.5252
   28phy    C35  730   1.543   2.371   1.082 -0.1469 -0.1719  0.1188
   28phy    C33  731   1.573   2.347   1.235 -0.5531 -0.4749 -0.0957
   28phy    C34  732   1.445   2.315   1.312  0.1063 -0.6819  0.1177
   28phy    C32  733   1.685   2.245   1.253 -0.1461 -0.1161  0.0863
   28phy    C31  734   1.833   2.297   1.246  0.4723  0.5224 -0.2803
   28phy    C30  735   1.924   2.186   1.277 -0.0781 -0.6238 -0.2527
   28phy    C28  736   2.072   2.234   1.294 -0.4250 -0.2400  0.8368
   28phy    C29  737   2.109   2.293   1.436  0.2811  0.6514  0.1646
   28phy    C27  738   2.161   2.121   1.243 -0.3766  0.7473 -0.4343
   28phy    C26  739   2.282   2.165   1.159  0.5887 -0.0850 -0.7859
   28phy    C25  740   2.362   2.043   1.117  0.0468 -0.5373 -0.3965
   28phy    C23  741   2.427   2.048   0.976  0.4000  0.5959 -0.3068
   28phy    C24  742   2.582   2.056   1.003 -0.5206 -0.5529 -0.8246
   28phy    C22  743   2.391   1.923   0.891  0.5394  0.4655 -0.2862
   28phy    C21  744   2.376   1.952   0.745 -0.1680 -0.2190 -0.0858
   28phy    C20  745   2.334   1.831   0.659  0.3804 -0.5490 -0.0315
   28phy    C18  746   2.320   1.862   0.500 -0.3519  0.3047  0.3729
   28phy    O01  747   2.221   1.969   0.478 -0.5078  1.0542  0.0112
   28phy    H01  748   2.146   1.918   0.456  1.7186 -1.5343 -2.4838
   28phy    C19  749   2.261   1.733   0.445 -0.1827  0.1185  0.2749
   28phy    C13  750   2.462   1.900   0.429 -0.3418  0.5280 -0.0109
   28phy     H3  751   2.496   1.993   0.481  1.0879  0.4031 -0.6860
   28phy    O33  752   2.570   1.820   0.463 -0.2752 -0.2370 -0.0459
   28phy    H1B  753   2.607   1.839   0.547  1.3642  0.9923 -0.9921
   28phy    C12  754   2.493   1.970   0.285  0.0334 -0.2869 -0.2066
   28phy    O11  755   2.379   2.040   0.237 -0.2561  0.7414  0.3240
   28phy    H1A  756   2.346   2.083   0.314  0.6798  0.2470  1.0287
   29phy    C35  757   0.925   3.431   0.670 -0.1428 -0.3930 -0.0318
   29phy    C33  758   0.973   3.524   0.785 -0.1174  0.2962  0.5424
   29phy    C34  759   1.062   3.439   0.877  0.5322 -0.7561  0.6650
   29phy    C32  760   1.039   3.650   0.728 -0.3708 -0.2889  0.0232
   29phy    C31  761   1.037   3.777   0.821  0.2065 -0.1198  0.3137
   29phy    C30  762   1.121   3.890   0.768 -0.4370  0.1702  0.2693
   29phy    C28  763   1.105   4.030   0.831 -0.1020 -0.0738  0.0720
   29phy    C29  764   1.185   4.047   0.958 -0.4351  0.2420  0.0742
   29phy    C27  765   1.167   4.133   0.738 -0.0443 -0.0874 -0.4909
   29phy    C26  766   1.058   4.215   0.673  0.3565 -0.2218 -0.1998
   29phy    C25  767   1.123   4.315   0.573 -0.0077 -0.1965  0.1471
   29phy    C23  768   1.025   4.357   0.463  0.7681 -0.0992  0.0705
   29phy    C24  769   0.967   4.498   0.490 -0.2735 -0.2642 -0.0158
   29phy    C22  770   1.095   4.364   0.327  0.3149  0.1282 -0.1084
   29phy    C21  771   1.006   4.338   0.201  0.0637  0.0649 -0.6033
   29phy    C20  772   1.096   4.320   0.074  0.7296 -0.5811 -0.1701
   29phy    C18  773   1.055   4.296  -0.071 -0.7901  0.1012 -0.0347
   29phy    O01  774   0.973   4.181  -0.070  0.0337  0.5851 -0.0299
   29phy    H01  775   0.896   4.210  -0.024  1.6197  2.0211  1.9126
   29phy    C19  776   1.191   4.271  -0.140 -0.5538 -0.0930  0.1453
   29phy    C13  777   0.971   4.412  -0.146 -0.1249 -0.0172  0.3127
   29phy     H3  778   0.882   4.422  -0.079  1.4085 -0.1921  2.5007
   29phy    O33  779   1.020   4.542  -0.136 -0.1449  0.1747  0.0324
   29phy    H1B  780   1.082   4.558  -0.205  0.5134 -1.5041  0.1897
   29phy    C12  781   0.871   4.391  -0.266  0.2615 -0.6427  0.2946
   29phy    O11  782   0.915   4.429  -0.390  0.0355  0.3554  0.2882
   29phy    H1A  783   0.920   4.522  -0.390  2.0879  0.3024  0.6099
   30phy    C35  784   0.926   3.936   1.210 -0.2172  0.3097  0.7538
   30phy    C33  785   0.853   3.968   1.340 -0.4040  0.6527 -0.1867
   30phy    C34  786   0.919   3.904   1.461 -0.2656 -0.1953 -0.5921
   30phy    C32  787   0.829   4.115   1.366  0.3810  0.0204 -0.3318
   30phy    C31  788   0.699   4.172   1.306 -0.6364  0.2472  0.0541
   30phy    C30  789   0.675   4.323   1.324 -0.6574 -0.5027 -0.6283
   30phy    C28  790   0.543   4.379   1.272  0.2535 -0.1833  0.3976
   30phy    C29  791   0.464   4.420   1.394 -0.4029 -0.1456 -0.0998
   30phy    C27  792   0.588   4.517   1.207 -0.4871  0.1045  0.2101
   30phy    C26  793   0.535   4.540   1.067 -0.2665  0.0070  0.2294
   30phy    C25  794   0.594   4.672   1.027 -0.0599 -0.3263  0.3413
   30phy    C23  795   0.554   4.728   0.888 -0.0788 -0.1137 -0.6989
   30phy    C24  796   0.567   4.878   0.886 -0.2592  0.1466 -0.2821
   30phy    C22  797   0.625   4.656   0.773  0.7570  0.1581  0.2778
   30phy    C21  798   0.525   4.585   0.680 -0.3734  0.4485 -0.1180
   30phy    C20  799   0.590   4.474   0.603  0.9728  0.2604  0.1791
   30phy    C18  800   0.504   4.399   0.497 -0.1230  0.2288  0.7139
   30phy    O01  801   0.399   4.335   0.577  0.2768 -0.0097  0.1228
   30phy    H01  802   0.440   4.309   0.657  0.5703 -2.1045 -0.6369
   30phy    C19  803   0.614   4.305   0.441  0.5408 -0.3788 -0.3615
   30phy    C13  804   0.445   4.497   0.378 -1.0686 -0.2077 -0.3405
   30phy     H3  805   0.374   4.563   0.435 -0.6386  0.0699 -0.1179
   30phy    O33  806   0.536   4.597   0.331  0.4715  0.2903 -0.3310
   30phy    H1B  807   0.494   4.678   0.352 -1.0790 -0.5284 -0.0960
   30phy    C12  808   0.325   4.470   0.293  0.3491  0.2045 -0.0721
   30phy    O11  809   0.349   4.430   0.162 -0.0735 -0.2703 -0.1228
   30phy    H1A  810   0.408   4.494   0.127 -0.1171  1.6715  2.9545
   31phy    C35  811   1.248   0.274   2.314  0.6046 -0.4214 -0.4235
   31phy    C33  812   1.384   0.294   2.367 -0.3687  0.2973 -0.1373
   31phy    C34  813   1.470   0.164   2.387 -0.0041 -0.0567  0.8349
   31phy    C32  814   1.460   0.396   2.279 -0.4994  0.1407 -0.0298
   31phy    C31  815   1.525   0.511   2.359  0.1219  0.1072 -0.1550
   31phy    C30  816   1.590   0.627   2.284  0.3689  0.8588  0.7577
   31phy    C28  817   1.672   0.726   2.362  0.2841 -0.7064 -0.0418
   31phy    C29  818   1.819   0.735   2.305  0.5299  0.1125 -0.0920
   31phy    C27  819   1.593   0.860   2.362  0.3985  0.4694  0.3731
   31phy    C26  820   1.637   0.960   2.463  0.7978 -0.7542 -0.6832
   31phy    C25  821   1.525   1.061   2.505  0.6015  0.1561  0.0268
   31phy    C23  822   1.578   1.191   2.569  0.1032 -0.2551  0.0606
   31phy    C24  823   1.594   1.293   2.455  0.3827 -0.2153 -0.3042
   31phy    C22  824   1.466   1.256   2.654 -0.2962  0.0361 -0.4005
   31phy    C21  825   1.479   1.254   2.810  0.6143 -0.2139 -0.0099
   31phy    C20  826   1.359   1.325   2.877  0.2390  0.0342  0.4095
   31phy    C18  827   1.357   1.323   3.039  0.5367 -0.5293  0.2929
   31phy    O01  828   1.488   1.339   3.089 -0.1457 -0.4976 -0.0105
   31phy    H01  829   1.530   1.414   3.049  1.0579 -0.8108  0.6091
   31phy    C19  830   1.278   1.456   3.060 -0.5796 -0.5157  0.1772
   31phy    C13  831   1.290   1.189   3.094  0.1700  0.0213 -0.3308
   31phy     H3  832   1.334   1.102   3.039  0.1500 -0.1713 -0.0453
   31phy    O33  833   1.157   1.179   3.055  0.1673 -0.4817  0.0778
   31phy    H1B  834   1.143   1.107   2.997  0.5494  0.9360 -1.8465
   31phy    C12  835   1.288   1.154   3.249  0.3682 -0.2133  0.9132
   31phy    O11  836   1.399   1.159   3.332 -0.0486 -0.0556  0.2531
   31phy    H1A  837   1.467   1.095   3.319  1.6376  1.6941  0.0378
   32phy    C35  838   2.666   1.828   1.942 -0.1213 -0.2327 -0.0219
   32phy    C33  839   2.522   1.783   1.960 -0.3093  0.2235 -0.2489
   32phy    C34  840   2.424   1.899   1.989  0.0590 -0.0735  0.5938
   32phy    C32  841   2.482   1.682   1.852  0.0973 -0.6178 -0.1727
   32phy    C31  842   2.371   1.584   1.888 -0.1752  0.0869 -0.6280
   32phy    C30  843   2.377   1.457   1.795 -0.3417 -0.3652 -0.5699
   32phy    C28  844   2.264   1.352   1.806  0.9860 -0.3840  0.4644
   32phy    C29  845   2.292   1.251   1.692 -0.1509 -0.6720  0.0976
   32phy    C27  846   2.261   1.264   1.930  0.1201  0.1641 -0.0980
   32phy    C26  847   2.147   1.293   2.026  0.3098  0.2279 -0.4344
   32phy    C25  848   2.159   1.202   2.146 -0.7852 -0.6310  0.0461
   32phy    C23  849   2.048   1.209   2.247 -0.3334  0.2232 -0.9539
   32phy    C24  850   1.955   1.090   2.224  0.1672  0.0725  0.1411
   32phy    C22  851   2.112   1.227   2.393  0.1340 -0.2361 -0.0303
   32phy    C21  852   2.015   1.244   2.510 -0.4315  0.1066 -0.1564
   32phy    C20  853   2.101   1.231   2.637  0.2710 -0.2853 -0.4252
   32phy    C18  854   2.030   1.246   2.778  0.4171 -0.2071  0.5477
   32phy    O01  855   1.900   1.178   2.777 -0.0972 -0.1547 -0.2212
   32phy    H01  856   1.913   1.085   2.773 -2.0855 -0.7179  2.9774
   32phy    C19  857   2.119   1.167   2.876 -0.2194  0.2721  0.0708
   32phy    C13  858   2.015   1.397   2.833  0.2908  0.4691  0.5583
   32phy     H3  859   2.105   1.456   2.801 -0.5537  0.9010 -1.0985
   32phy    O33  860   2.012   1.416   2.973 -0.1664 -0.0417  0.4731
   32phy    H1B  861   2.053   1.497   2.994  0.0007 -0.7061  3.0912
   32phy    C12  862   1.897   1.480   2.773 -0.2752 -0.2809  0.5140
   32phy    O11  863   1.776   1.421   2.792 -0.4369  0.1988  0.1987
   32phy    H1A  864   1.795   1.330   2.790 -3.5015 -0.5403 -0.6630
   33phy    C35  865   1.038   0.689   2.110 -0.1879  0.4715 -0.0561
   33phy    C33  866   1.160   0.731   2.191 -0.4440 -0.0449  0.2048
   33phy    C34  867   1.271   0.745   2.087 -0.0638  0.1228  0.0588
   33phy    C32  868   1.126   0.869   2.256  0.0431  0.4481  0.6128
   33phy    C31  869   1.096   0.873   2.406 -0.0471  0.0782  0.7274
   33phy    C30  870   1.044   1.009   2.446 -0.3833  0.1997 -0.2060
   33phy    C28  871   0.994   1.020   2.593  0.1871 -0.4407  0.2832
   33phy    C29  872   1.061   1.134   2.671 -0.1819  0.3476 -0.0596
   33phy    C27  873   0.841   1.019   2.603  0.3567  0.1307 -0.3583
   33phy    C26  874   0.769   0.964   2.727 -0.3517  0.3286  0.0273
   33phy    C25  875   0.634   0.923   2.688  0.6130 -0.0551  0.4103
   33phy    C23  876   0.536   0.894   2.809 -0.0952  0.8131  0.2324
   33phy    C24  877   0.421   0.996   2.806 -0.2840 -0.0378 -0.4938
   33phy    C22  878   0.467   0.755   2.813  0.3461  0.0146 -0.1819
   33phy    C21  879   0.518   0.659   2.918 -0.1809  0.2165  0.2353
   33phy    C20  880   0.456   0.517   2.923  0.2241 -0.1670  0.0968
   33phy    C18  881   0.511   0.407   3.019 -0.3347  0.2245 -0.2250
   33phy    O01  882   0.526   0.470   3.148  0.3002 -0.0418 -0.1141
   33phy    H01  883   0.578   0.548   3.139  0.6768 -0.0858  1.3141
   33phy    C19  884   0.395   0.309   3.038 -0.4901 -0.0783 -0.1254
   33phy    C13  885   0.646   0.330   2.965 -0.5442  0.1134 -0.4692
   33phy     H3  886   0.630   0.289   2.862 -0.0664  1.2207 -1.0060
   33phy    O33  887   0.676   0.208   3.039  0.3088  0.1402  0.7569
   33phy    H1B  888   0.702   0.241   3.124 -0.1574  1.5256  0.3966
   33phy    C12  889   0.779   0.412   2.954  0.5754  0.7350 -0.1784
   33phy    O11  890   0.841   0.434   3.083  0.3289 -0.4436  0.0690
   33phy    H1A  891   0.810   0.516   3.119  0.7006 -0.6195  0.8054
   34phy    C35  892   4.236   3.284   0.657 -0.1480  0.6092 -0.3898
   34phy    C33  893   4.261   3.271   0.811 -0.4054 -0.7100 -0.2173
   34phy    C34  894   4.319   3.409   0.851 -0.4098  0.4268  0.0023
   34phy    C32  895   4.131   3.236   0.889  0.3978  0.2877  0.0887
   34phy    C31  896   4.085   3.087   0.902 -0.3673  0.1448  0.4587
   34phy    C30  897   3.949   3.066   0.957  0.1265  0.2958  0.2965
   34phy    C28  898   3.895   2.921   0.951  1.0730  0.0034  0.3785
   34phy    C29  899   3.916   2.852   1.082 -0.3424  0.0667  0.3754
   34phy    C27  900   3.743   2.910   0.927 -0.3597 -1.2001  0.3484
   34phy    C26  901   3.686   2.956   0.790  0.0592  0.4000  0.5226
   34phy    C25  902   3.536   2.929   0.781  0.5674 -0.1404  0.3050
   34phy    C23  903   3.460   2.993   0.657 -0.0004  0.3714 -0.6042
   34phy    C24  904   3.336   2.906   0.630  0.0929  0.0380  0.6499
   34phy    C22  905   3.411   3.134   0.686 -0.2454 -0.2096 -0.3682
   34phy    C21  906   3.401   3.238   0.574 -0.3442  0.3620  0.2596
   34phy    C20  907   3.337   3.366   0.631  0.6071 -0.1464 -0.2293
   34phy    C18  908   3.318   3.497   0.541 -0.3880  0.0744  0.1605
   34phy    O01  909   3.448   3.538   0.500 -0.2334 -0.9414  0.2261
   34phy    H01  910   3.498   3.577   0.569 -0.1695 -2.1706  0.8927
   34phy    C19  911   3.285   3.603   0.647 -0.2663 -0.0567  0.0139
   34phy    C13  912   3.213   3.489   0.415  0.2753  0.0686 -0.1069
   34phy     H3  913   3.150   3.399   0.437  0.3008  0.1691  0.3947
   34phy    O33  914   3.105   3.582   0.406  0.8790 -0.4406 -0.5430
   34phy    H1B  915   3.024   3.536   0.396  0.6567 -0.4154  0.9191
   34phy    C12  916   3.254   3.438   0.270 -0.5948 -0.5418  0.0300
   34phy    O11  917   3.320   3.537   0.195  0.2899  0.5747  0.1773
   34phy    H1A  918   3.269   3.616   0.192  0.3472  0.6203  0.3821
   35phy    C35  919   1.633   1.561   1.829  0.4159  0.1053  0.5709
   35phy    C33  920   1.524   1.455   1.797 -0.1078  0.1296  0.3943
   35phy    C34  921   1.561   1.337   1.881 -0.1258  0.2437 -0.2021
   35phy    C32  922   1.389   1.507   1.844  0.6154  0.0778  0.0383
   35phy    C31  923   1.276   1.491   1.745  0.4471  0.0842  0.5152
   35phy    C30  924   1.164   1.587   1.772  0.1424 -0.0408 -0.1513
   35phy    C28  925   1.034   1.586   1.691  0.3435  0.4059  0.1288
   35phy    C29  926   0.931   1.654   1.775  0.0970  0.5927 -0.2702
   35phy    C27  927   1.036   1.669   1.559  0.2726 -0.4736  0.2820
   35phy    C26  928   1.024   1.593   1.428 -0.4059 -0.5487 -0.7237
   35phy    C25  929   1.049   1.679   1.303  0.0389  0.4724  0.7221
   35phy    C23  930   1.045   1.601   1.170  0.2247 -0.4781 -0.0431
   35phy    C24  931   0.957   1.669   1.064  0.2761  0.3397 -0.3113
   35phy    C22  932   1.187   1.586   1.116 -0.4635  0.2670 -0.4371
   35phy    C21  933   1.218   1.457   1.042 -0.6507  0.4381 -0.0152
   35phy    C20  934   1.368   1.438   1.003  0.1407 -0.1716 -0.1926
   35phy    C18  935   1.397   1.318   0.908 -0.2195  0.0169 -0.7141
   35phy    O01  936   1.323   1.201   0.946  0.5281  0.1805  0.3132
   35phy    H01  937   1.337   1.177   1.036 -0.1337 -1.0253  0.1142
   35phy    C19  938   1.545   1.290   0.944  0.0255  0.0639  0.3429
   35phy    C13  939   1.360   1.353   0.757  0.0189 -1.0174 -0.1241
   35phy     H3  940   1.251   1.378   0.756  0.4814  1.2748 -0.1198
   35phy    O33  941   1.406   1.475   0.698  0.0977  0.1224 -0.1096
   35phy    H1B  942   1.332   1.522   0.667  0.0777 -0.3349 -0.7888
   35phy    C12  943   1.326   1.257   0.644 -0.1161  0.0731  0.5354
   35phy    O11  944   1.277   1.135   0.680  0.1421 -0.1158  0.4641
   35phy    H1A  945   1.305   1.127   0.769 -0.6214 -0.4485  0.6835
   36phy    C35  946   2.491   1.712   3.011  0.3576  0.1024 -0.3875
   36phy    C33  947   2.481   1.803   2.893 -0.2688  0.2994 -0.1305
   36phy    C34  948   2.613   1.871   2.867  0.3992  0.3049 -0.1201
   36phy    C32  949   2.436   1.715   2.776 -0.4001 -0.1827  0.1162
   36phy    C31  950   2.366   1.774   2.654 -0.5112 -0.1334 -0.2149
   36phy    C30  951   2.301   1.670   2.563  0.3812  0.6715  0.4073
   36phy    C28  952   2.225   1.724   2.437 -0.7036  0.6368  0.0735
   36phy    C29  953   2.312   1.745   2.307  0.1436 -0.1656  0.2457
   36phy    C27  954   2.110   1.626   2.400  0.7103 -0.2208  0.2374
   36phy    C26  955   1.980   1.703   2.387 -0.1321  0.0215  0.1815
   36phy    C25  956   1.853   1.624   2.341 -0.1963 -0.0211  0.2381
   36phy    C23  957   1.717   1.695   2.327 -0.2565 -0.0370  0.3240
   36phy    C24  958   1.659   1.628   2.210 -0.1498 -0.4971  0.3281
   36phy    C22  959   1.627   1.679   2.452  0.4469  0.0446 -0.1255
   36phy    C21  960   1.628   1.799   2.544 -0.1913 -0.4939  0.4751
   36phy    C20  961   1.551   1.766   2.675 -0.3275 -0.3383 -0.1964
   36phy    C18  962   1.564   1.865   2.798  0.1114 -0.2490  0.1367
   36phy    O01  963   1.517   1.996   2.766  0.2285 -0.1782  0.8760
   36phy    H01  964   1.437   1.991   2.718  0.9377  0.9503 -0.4608
   36phy    C19  965   1.457   1.803   2.886 -0.1671  0.5676  0.0489
   36phy    C13  966   1.701   1.875   2.882 -0.2633  0.3575  0.0120
   36phy     H3  967   1.731   1.773   2.917 -0.3924 -0.1743 -1.3639
   36phy    O33  968   1.688   1.947   3.007 -0.2857 -0.0891 -0.0199
   36phy    H1B  969   1.662   2.035   2.985 -1.7339  0.0414  1.9169
   36phy    C12  970   1.834   1.920   2.817 -0.4916 -0.1718  0.6712
   36phy    O11  971   1.952   1.870   2.875 -1.0406  0.2781 -0.1549
   36phy    H1A  972   1.971   1.937   2.937 -0.1982  0.1806 -0.2919
   37phy    C35  973   1.887   1.437   1.394  0.3056 -0.0592  0.5262
   37phy    C33  974   1.805   1.314   1.431 -0.0208 -0.0503  0.0001
   37phy    C34  975   1.852   1.249   1.565 -0.1879 -0.3797  0.1739
   37phy    C32  976   1.659   1.357   1.431 -0.8885 -0.3343 -0.5000
   37phy    C31  977   1.555   1.245   1.437  0.0566  0.2228  0.0668
   37phy    C30  978   1.410   1.286   1.413  0.0177 -0.7240 -0.2009
   37phy    C28  979   1.315   1.167   1.427  0.4543 -0.1510 -0.1630
   37phy    C29  980   1.245   1.158   1.565 -0.4787 -0.0008  0.2222
   37phy    C27  981   1.204   1.182   1.326  0.3755  0.0068 -0.2079
   37phy    C26  982   1.162   1.062   1.239  0.3130  0.4273 -0.1959
   37phy    C25  983   1.053   1.113   1.145  0.4518  0.4144  0.2971
   37phy    C23  984   0.998   1.005   1.055 -0.6451  0.3413  0.6910
   37phy    C24  985   0.857   0.966   1.096  0.0614  0.1409  0.5604
   37phy    C22  986   1.002   1.064   0.911 -0.0219 -0.1472 -0.5546
   37phy    C21  987   1.023   0.963   0.796 -0.1535 -0.2271  0.1393
   37phy    C20  988   0.968   1.010   0.666 -0.1334 -0.1700 -0.1010
   37phy    C18  989   1.027   0.958   0.528  0.5559 -0.6942 -0.4776
   37phy    O01  990   1.166   0.980   0.523  0.2656  0.0679  0.1425
   37phy    H01  991   1.191   1.054   0.574 -1.1219  0.8243 -0.2097
   37phy    C19  992   0.965   1.058   0.423 -0.1518 -0.1768  0.1471
   37phy    C13  993   1.004   0.807   0.486 -0.1294  0.1623 -0.0611
   37phy     H3  994   1.031   0.750   0.578 -0.8424  1.0295  0.7069
   37phy    O33  995   0.869   0.758   0.478  0.5925  0.7037 -0.1509
   37phy    H1B  996   0.806   0.828   0.481 -0.3210 -0.0253 -1.2857
   37phy    C12  997   1.108   0.717   0.401 -0.2642 -0.5358  0.2893
   37phy    O11  998   1.244   0.760   0.391  0.0808 -0.4689  0.2212
   37phy    H1A  999   1.236   0.850   0.417 -0.0876 -0.0014 -1.3382
   38phy    C35 1000   0.939   1.139   1.867  0.4378 -0.0934 -0.2707
   38phy    C33 1001   1.038   1.148   1.983 -0.2585 -0.2629  0.4965
   38phy    C34 1002   1.166   1.078   1.935 -0.1362 -0.3368 -0.1084
   38phy    C32 1003   1.051   1.296   2.037 -0.2866  0.5660  0.0452
   38phy    C31 1004   1.091   1.310   2.186  0.4034  0.1131  0.6704
   38phy    C30 1005   1.112   1.458   2.234 -0.0059 -0.1989  0.6865
   38phy    C28 1006   1.161   1.472   2.381 -0.2967 -0.7723  0.6786
   38phy    C29 1007   1.299   1.548   2.372  0.9753 -0.2325 -0.1284
   38phy    C27 1008   1.060   1.552   2.469  0.3082 -0.2506  0.3400
   38phy    C26 1009   1.079   1.554   2.621  0.2228  0.5156 -0.3973
   38phy    C25 1010   0.968   1.642   2.685 -0.5774  0.1793  0.8062
   38phy    C23 1011   0.999   1.644   2.838 -0.0868  0.2021  0.1878
   38phy    C24 1012   1.050   1.782   2.890  0.2711 -0.2048  0.0257
   38phy    C22 1013   0.876   1.595   2.921 -0.4664  0.0992  0.2525
   38phy    C21 1014   0.910   1.470   3.003  0.4385  0.7914 -0.0643
   38phy    C20 1015   0.786   1.452   3.090  0.2890 -0.4579  0.3743
   38phy    C18 1016   0.779   1.314   3.166  0.0456 -0.5355  0.2055
   38phy    O01 1017   0.898   1.301   3.245 -0.7194 -0.0965  0.3311
   38phy    H01 1018   0.935   1.384   3.269 -0.2635 -0.6396  1.5817
   38phy    C19 1019   0.666   1.340   3.266 -0.5707  0.3614  0.0019
   38phy    C13 1020   0.766   1.187   3.068 -0.1962 -0.3449 -0.1313
   38phy     H3 1021   0.822   1.204   2.972 -0.1824 -0.3138 -0.1180
   38phy    O33 1022   0.636   1.172   3.021 -0.2390  0.3629 -0.4536
   38phy    H1B 1023   0.626   1.193   2.931 -0.2618 -0.0797 -0.5541
   38phy    C12 1024   0.805   1.043   3.128 -0.0931 -0.4183 -0.4331
   38phy    O11 1025   0.938   1.031   3.168  0.1648 -0.0278  0.0213
   38phy    H1A 1026   0.953   1.113   3.210 -1.4173  1.5480 -2.2345
   39phy    C35 1027   0.376   2.749   1.271 -0.0235 -0.2494 -0.5483
   39phy    C33 1028   0.515   2.754   1.333 -0.5657 -0.2376 -0.0618
   39phy    C34 1029   0.610   2.668   1.252 -0.5486 -0.3671 -0.1554
   39phy    C32 1030   0.574   2.893   1.336 -0.0965 -0.4985 -0.0410
   39phy    C31 1031   0.673   2.932   1.456 -0.3450 -0.6127  0.3220
   39phy    C30 1032   0.687   3.083   1.470  0.0156  0.1908  0.2466
   39phy    C28 1033   0.788   3.144   1.567 -0.5068 -1.3017 -0.2231
   39phy    C29 1034   0.833   3.269   1.493 -0.5737  0.3383  0.4673
   39phy    C27 1035   0.731   3.196   1.702  0.1184  0.4658 -0.9580
   39phy    C26 1036   0.732   3.107   1.828  0.3120  0.0596  0.0798
   39phy    C25 1037   0.668   3.184   1.944  0.3945 -0.2440 -0.6123
   39phy    C23 1038   0.633   3.102   2.068 -0.4855  0.2090  0.1287
   39phy    C24 1039   0.750   3.091   2.166 -0.0459  0.0514  0.2257
   39phy    C22 1040   0.515   3.164   2.136 -0.3904  0.5358 -0.0203
   39phy    C21 1041   0.435   3.085   2.232  0.1764 -0.3392 -0.3785
   39phy    C20 1042   0.303   3.158   2.271  0.5272 -0.2680 -0.0576
   39phy    C18 1043   0.218   3.116   2.399 -0.1547 -0.1245  0.1735
   39phy    O01 1044   0.304   3.114   2.520  0.0220 -0.2616 -0.0839
   39phy    H01 1045   0.250   3.076   2.587 -0.2158  0.7118  0.2927
   39phy    C19 1046   0.122   3.235   2.409  0.2648 -0.7276 -0.2756
   39phy    C13 1047   0.130   2.981   2.377 -0.6303 -0.0558 -0.0304
   39phy     H3 1048   0.080   2.978   2.277  0.7218 -1.5400 -0.7124
   39phy    O33 1049   0.020   2.967   2.469  0.0679  0.4818  0.4730
   39phy    H1B 1050   0.060   2.972   2.554  1.9675 -1.2971 -0.2396
   39phy    C12 1051   0.208   2.840   2.380 -0.1193  0.1977 -0.0207
   39phy    O11 1052   0.303   2.832   2.482  0.4562  0.5188 -0.4528
   39phy    H1A 1053   0.340   2.918   2.483  0.9249  0.3177  1.2342
   40phy    C35 1054   0.920   4.744   2.120 -0.1999 -0.3187 -0.1468
   40phy    C33 1055   0.840   4.818   2.010 -0.0112  0.0467 -0.4011
   40phy    C34 1056   0.726   4.891   2.074  0.2323  0.2924 -0.8647
   40phy    C32 1057   0.920   4.904   1.912  0.2755  0.0841 -0.3979
   40phy    C31 1058   0.998   4.832   1.800 -0.0237  0.3270  0.3314
   40phy    C30 1059   1.101   4.924   1.728 -0.2978 -0.1758 -0.2489
   40phy    C28 1060   1.208   4.847   1.646 -0.5693  0.1398 -0.5563
   40phy    C29 1061   1.156   4.811   1.506  0.2010  0.0434  0.0366
   40phy    C27 1062   1.334   4.930   1.628  0.4209  0.1713  0.0828
   40phy    C26 1063   1.455   4.893   1.723 -0.2123  0.1511 -0.0123
   40phy    C25 1064   1.583   4.959   1.669  0.0425  0.0892  0.0238
   40phy    C23 1065   1.711   4.916   1.739 -0.1371 -0.1701 -0.1825
   40phy    C24 1066   1.819   4.915   1.628  0.1321 -0.1873  0.1196
   40phy    C22 1067   1.734   4.999   1.869  0.0655 -0.3524  0.0330
   40phy    C21 1068   1.816   4.925   1.978  0.0724  0.1967 -0.0614
   40phy    C20 1069   1.795   4.990   2.119  0.2082 -0.1121 -0.0435
   40phy    C18 1070   1.854   4.929   2.257  0.3293 -0.0727 -0.0153
   40phy    O01 1071   1.990   4.895   2.231 -0.1782  0.1391  0.1385
   40phy    H01 1072   2.034   4.971   2.196 -0.1534 -0.2126 -0.6210
   40phy    C19 1073   1.854   5.055   2.345 -0.2246  0.1623  0.0541
   40phy    C13 1074   1.779   4.803   2.324 -0.3336  0.3392  0.7652
   40phy     H3 1075   1.670   4.825   2.326 -0.0999  1.7793 -0.5706
   40phy    O33 1076   1.806   4.772   2.458  0.1534 -0.2618 -0.2106
   40phy    H1B 1077   1.897   4.748   2.453  0.3622  0.6315 -1.6758
   40phy    C12 1078   1.785   4.663   2.244  0.3506 -0.1178  0.2489
   40phy    O11 1079   1.888   4.564   2.270 -0.2953  0.4429 -0.5210
   40phy    H1A 1080   1.876   4.494   2.208 -4.2277 -1.7796  2.2855
   41phy    C35 1081   0.589   1.952   1.823  0.1812 -0.1361  0.3901
   41phy    C33 1082   0.712   1.962   1.731  0.4507  0.3084  0.0411
   41phy    C34 1083   0.677   1.944   1.584  0.3270 -0.2165 -0.7032
   41phy    C32 1084   0.785   2.100   1.747 -0.3830  0.3452 -0.4052
   41phy    C31 1085   0.945   2.079   1.739  0.2727  0.0771  0.0759
   41phy    C30 1086   1.011   2.212   1.768 -0.1264 -0.2805 -0.1032
   41phy    C28 1087   1.165   2.216   1.775  0.4006  0.0727 -0.4466
   41phy    C29 1088   1.227   2.250   1.641  0.1669  0.1615  0.0689
   41phy    C27 1089   1.231   2.330   1.857  0.1794 -0.5123 -0.2006
   41phy    C26 1090   1.247   2.300   2.003 -0.2216  0.1883  0.0887
   41phy    C25 1091   1.335   2.402   2.066  0.5034  0.2204  0.3007
   41phy    C23 1092   1.361   2.405   2.217 -0.4995 -0.0288  0.2974
   41phy    C24 1093   1.481   2.493   2.238  0.2897  0.1495  0.0108
   41phy    C22 1094   1.248   2.450   2.308  0.0785  0.5512  0.1861
   41phy    C21 1095   1.228   2.360   2.427  0.3152 -0.1963  0.2055
   41phy    C20 1096   1.100   2.392   2.515 -0.4813  0.0727  0.5170
   41phy    C18 1097   1.071   2.323   2.657  0.3183  0.1056 -0.0274
   41phy    O01 1098   1.179   2.355   2.748  0.0872 -0.0927  0.2067
   41phy    H01 1099   1.154   2.325   2.833 -2.4998  0.0064 -0.4385
   41phy    C19 1100   0.943   2.399   2.704 -0.2621  0.0943 -0.2587
   41phy    C13 1101   1.052   2.158   2.656  0.3911 -0.6333 -0.3121
   41phy     H3 1102   0.966   2.133   2.589 -1.6046  1.5548  1.2375
   41phy    O33 1103   1.002   2.108   2.784 -0.2769 -0.0468  0.3733
   41phy    H1B 1104   0.916   2.073   2.782  0.1675 -1.1660 -1.8545
   41phy    C12 1105   1.175   2.069   2.619  0.1858 -0.0031  0.2868
   41phy    O11 1106   1.291   2.095   2.692 -0.1196  0.0988  1.1411
   41phy    H1A 1107   1.288   2.189   2.701  0.0960  0.0266  2.1103
   42phy    C35 1108   0.671   0.578   1.657  0.4946 -0.3709 -0.3160
   42phy    C33 1109   0.589   0.708   1.680 -0.0531 -0.5994  0.5103
   42phy    C34 1110   0.629   0.776   1.809 -0.2173 -0.1163  0.4173
   42phy    C32 1111   0.611   0.805   1.560 -0.7055  0.0431  0.3405
   42phy    C31 1112   0.513   0.782   1.440  0.0459 -0.6777  0.3325
   42phy    C30 1113   0.553   0.856   1.313 -0.0240 -0.2360 -0.1224
   42phy    C28 1114   0.443   0.892   1.215  0.0662 -0.2020 -0.0009
   42phy    C29 1115   0.388   1.028   1.249 -0.2711 -0.4122  0.2700
   42phy    C27 1116   0.496   0.897   1.071  0.4603  0.5215  0.2110
   42phy    C26 1117   0.479   0.771   0.992 -0.1748  0.8207 -0.2566
   42phy    C25 1118   0.538   0.789   0.855 -0.3058 -0.0670  0.1204
   42phy    C23 1119   0.555   0.664   0.772 -0.2879  0.2056 -0.1490
   42phy    C24 1120   0.462   0.679   0.652  0.0408  0.0189  0.0952
   42phy    C22 1121   0.710   0.633   0.748  0.7400  0.3070  0.6505
   42phy    C21 1122   0.737   0.483   0.724  0.2761 -0.1433 -0.3495
   42phy    C20 1123   0.885   0.460   0.716 -0.2429  0.1991  0.4147
   42phy    C18 1124   0.933   0.312   0.677  0.3990 -0.0938 -0.4358
   42phy    O01 1125   0.841   0.224   0.745  0.4918 -0.2679  0.2817
   42phy    H01 1126   0.865   0.221   0.835  0.9480 -0.6145  0.1551
   42phy    C19 1127   1.071   0.294   0.743  0.5675  0.4066  0.1343
   42phy    C13 1128   0.931   0.278   0.519 -0.1981  0.6635 -0.5151
   42phy     H3 1129   0.825   0.289   0.484 -0.9351 -2.2191  0.5500
   42phy    O33 1130   0.991   0.376   0.429 -0.3003  0.0789 -0.0749
   42phy    H1B 1131   1.078   0.353   0.402 -0.2697  0.2646 -0.1389
   42phy    C12 1132   0.922   0.137   0.451  0.0594  0.0178  0.3606
   42phy    O11 1133   1.033   0.067   0.407  0.0748 -0.1720  0.2224
   42phy    H1A 1134   1.084   0.125   0.353 -2.1570  2.1495  0.3973
   43phy    C35 1135   0.802   0.579   2.609 -0.3872  0.4033  0.4731
   43phy    C33 1136   0.708   0.562   2.492  0.1325 -0.3386 -0.7130
   43phy    C34 1137   0.775   0.582   2.364 -0.0085 -0.1243 -0.2230
   43phy    C32 1138   0.623   0.433   2.505 -0.4338 -0.5017  0.2720
   43phy    C31 1139   0.475   0.441   2.484 -0.3326  0.0913  0.4515
   43phy    C30 1140   0.408   0.304   2.502  0.3325  0.5653  0.2660
   43phy    C28 1141   0.255   0.302   2.489  0.3191 -0.0361 -0.0875
   43phy    C29 1142   0.205   0.191   2.397 -0.4474 -0.6575  0.0691
   43phy    C27 1143   0.196   0.279   2.629  0.2111 -0.3801  0.0795
   43phy    C26 1144   0.124   0.397   2.697  0.6335 -0.0695  0.5373
   43phy    C25 1145   0.056   0.357   2.822 -0.1605  0.2690 -0.1358
   43phy    C23 1146  -0.019   0.475   2.879  0.3887  0.3890 -0.1761
   43phy    C24 1147  -0.168   0.480   2.843 -0.3916 -0.1638  0.0304
   43phy    C22 1148  -0.007   0.470   3.032 -0.4825 -0.1155 -0.3411
   43phy    C21 1149   0.055   0.588   3.110 -0.5840  0.0073  0.0004
   43phy    C20 1150   0.118   0.559   3.244 -0.2372  0.0271  0.4366
   43phy    C18 1151   0.150   0.682   3.337 -0.0341  0.0229 -0.1852
   43phy    O01 1152   0.044   0.779   3.345  0.6253 -0.1211  0.1663
   43phy    H01 1153  -0.038   0.734   3.345  0.9096 -0.6621 -0.2028
   43phy    C19 1154   0.141   0.607   3.472 -0.0173 -0.5926 -0.1930
   43phy    C13 1155   0.294   0.759   3.316 -0.3546 -0.2759 -0.0649
   43phy     H3 1156   0.374   0.684   3.292 -0.3636 -0.3172  0.0307
   43phy    O33 1157   0.349   0.820   3.430  0.4439 -0.3669  0.2979
   43phy    H1B 1158   0.276   0.849   3.481  0.5819  0.4784  0.0261
   43phy    C12 1159   0.302   0.865   3.203  0.0844 -0.2142  0.1721
   43phy    O11 1160   0.250   0.994   3.222 -0.6899 -0.5495  0.0250
   43phy    H1A 1161   0.176   0.987   3.280 -0.6302  2.8472  0.7448
   44phy    C35 1162   2.156   1.803   1.637 -0.3134 -0.3269 -0.2191
   44phy    C33 1163   2.020   1.815   1.703  0.8083  0.5113  0.0629
   44phy    C34 1164   2.024   1.864   1.848 -0.3792  0.2452  0.6734
   44phy    C32 1165   1.917   1.889   1.611 -0.3768  0.0477  0.0993
   44phy    C31 1166   1.826   1.803   1.529 -0.3221  0.6084 -0.0065
   44phy    C30 1167   1.723   1.888   1.453  0.3452  0.1365  0.8658
   44phy    C28 1168   1.593   1.821   1.382  0.0944  0.3523 -0.1124
   44phy    C29 1169   1.492   1.765   1.482 -0.3134  0.2303  0.4786
   44phy    C27 1170   1.511   1.925   1.299 -0.0373  0.3164 -0.3777
   44phy    C26 1171   1.475   1.868   1.166 -0.0667  0.3781  0.4656
   44phy    C25 1172   1.446   1.979   1.067  0.1273  1.0629 -0.3276
   44phy    C23 1173   1.394   1.928   0.928 -0.2999 -0.2429  0.5558
   44phy    C24 1174   1.295   2.033   0.884 -0.2415  0.1226 -0.1623
   44phy    C22 1175   1.504   1.914   0.818 -0.1822 -0.0228 -0.5802
   44phy    C21 1176   1.479   1.803   0.715 -0.0288  0.5367 -0.7226
   44phy    C20 1177   1.613   1.782   0.647  0.0835 -0.6018  0.1807
   44phy    C18 1178   1.649   1.659   0.552 -0.1006  0.4175 -0.4496
   44phy    O01 1179   1.627   1.539   0.619 -0.1690  0.8357 -0.4554
   44phy    H01 1180   1.542   1.529   0.656  0.3382 -1.1536  0.2792
   44phy    C19 1181   1.801   1.681   0.532  0.0129 -0.6579  0.4050
   44phy    C13 1182   1.565   1.655   0.415  0.1071 -0.3412  0.0396
   44phy     H3 1183   1.461   1.638   0.452  0.1019  0.1971  0.2800
   44phy    O33 1184   1.538   1.783   0.356 -0.1163  0.0074 -0.0873
   44phy    H1B 1185   1.613   1.815   0.309 -0.2442  0.6349  0.1161
   44phy    C12 1186   1.547   1.532   0.322 -0.1958 -0.0052 -0.0608
   44phy    O11 1187   1.531   1.400   0.368 -0.0477 -0.5433 -0.3108
   44phy    H1A 1188   1.473   1.353   0.312  1.6556 -0.1713 -2.5326
   45phy    C35 1189   1.056   2.565   1.560  0.4077  0.5282  0.6012
   45phy    C33 1190   1.181   2.643   1.520  0.3336 -0.0865  0.6271
   45phy    C34 1191   1.220   2.603   1.379  0.5942  0.2021  0.4878
   45phy    C32 1192   1.148   2.792   1.519  0.3527 -0.4823 -0.0533
   45phy    C31 1193   1.216   2.877   1.620  0.0376 -0.1948 -0.5034
   45phy    C30 1194   1.146   3.015   1.629  0.1562 -0.8745 -0.0426
   45phy    C28 1195   1.202   3.114   1.736  0.6513  0.6922  0.5267
   45phy    C29 1196   1.186   3.257   1.689 -0.3645  0.1573  0.4892
   45phy    C27 1197   1.123   3.089   1.865  0.1880  0.1612 -0.4753
   45phy    C26 1198   1.211   3.112   1.992 -0.3434 -0.2172  0.1015
   45phy    C25 1199   1.130   3.095   2.114  0.2805  0.5588 -0.3100
   45phy    C23 1200   1.199   3.116   2.251  0.2638  0.3974  0.4516
   45phy    C24 1201   1.193   3.265   2.303  0.8819  0.4174  0.1138
   45phy    C22 1202   1.122   3.021   2.350 -0.9770 -0.0479  0.0984
   45phy    C21 1203   1.207   2.979   2.475  0.2945  0.2184  0.1475
   45phy    C20 1204   1.118   2.914   2.579 -0.3077  0.3204 -0.3477
   45phy    C18 1205   1.187   2.845   2.704  0.4142  0.0778  0.4070
   45phy    O01 1206   1.265   2.945   2.773 -0.6425 -0.5947 -0.2465
   45phy    H01 1207   1.225   3.029   2.760  0.9484 -0.0223 -1.8454
   45phy    C19 1208   1.063   2.809   2.795  0.0388 -0.0822  0.0353
   45phy    C13 1209   1.284   2.710   2.686  0.3326  0.0038  0.8403
   45phy     H3 1210   1.238   2.645   2.607  1.5654 -0.4056  0.4429
   45phy    O33 1211   1.279   2.618   2.796 -0.4362 -0.5366  0.0436
   45phy    H1B 1212   1.220   2.546   2.779 -0.5009 -0.5738  0.4193
   45phy    C12 1213   1.425   2.733   2.633 -0.4649  0.7837  0.3174
   45phy    O11 1214   1.505   2.833   2.697 -0.0662  0.4708 -0.2747
   45phy    H1A 1215   1.449   2.900   2.732  1.2833  0.8911  1.2227
   46phy    C35 1216   1.562   2.863   2.268  0.3811  0.1235  0.0326
   46phy    C33 1217   1.667   2.956   2.206 -0.0068 -0.4842 -0.1029
   46phy    C34 1218   1.771   2.873   2.127 -0.5849 -0.1705 -1.1167
   46phy    C32 1219   1.598   3.059   2.110 -0.5514  0.6819  0.0781
   46phy    C31 1220   1.652   3.198   2.120  0.2996  0.0361  0.5135
   46phy    C30 1221   1.562   3.289   2.049 -0.2695 -0.3281  0.4932
   46phy    C28 1222   1.602   3.438   2.076 -0.2961 -0.0254  0.8093
   46phy    C29 1223   1.646   3.503   1.945  0.5238  0.3100  0.1058
   46phy    C27 1224   1.489   3.515   2.142  0.0906 -0.2611 -0.0169
   46phy    C26 1225   1.525   3.630   2.235 -0.2496 -0.0822 -0.0109
   46phy    C25 1226   1.424   3.694   2.323  0.1950  0.2442  0.3113
   46phy    C23 1227   1.469   3.817   2.404 -0.3950 -0.4870  0.2454
   46phy    C24 1228   1.392   3.947   2.367 -0.5114  0.5581 -0.3497
   46phy    C22 1229   1.455   3.793   2.561  0.1966  0.2189  0.7423
   46phy    C21 1230   1.550   3.878   2.653 -0.2373  0.0756 -0.0355
   46phy    C20 1231   1.521   3.837   2.802  0.3424  0.6638 -0.2612
   46phy    C18 1232   1.586   3.910   2.923  0.1494 -0.3019  0.6044
   46phy    O01 1233   1.696   3.991   2.879 -0.0471  0.0098  0.1968
   46phy    H01 1234   1.766   3.931   2.863  1.4592  1.5753  0.6154
   46phy    C19 1235   1.468   3.998   2.977  0.0916  0.3561  0.0634
   46phy    C13 1236   1.646   3.796   3.028  0.3931 -0.2616  0.0462
   46phy     H3 1237   1.705   3.722   2.968 -1.9026 -1.1890 -1.1911
   46phy    O33 1238   1.546   3.713   3.085 -0.0652  0.0018  0.0704
   46phy    H1B 1239   1.547   3.632   3.039  0.9858 -0.0334  0.1210
   46phy    C12 1240   1.734   3.845   3.148 -0.0070  0.8178 -0.1714
   46phy    O11 1241   1.844   3.927   3.112  0.2138  0.3553 -0.1234
   46phy    H1A 1242   1.812   4.008   3.076  0.2400 -0.0504 -1.0856
   47phy    C35 1243   3.865   2.408   1.246 -0.3145 -0.2767  0.4360
   47phy    C33 1244   3.813   2.448   1.386 -0.6040 -0.1985 -0.1605
   47phy    C34 1245   3.916   2.405   1.493 -0.1000 -0.5971  0.4490
   47phy    C32 1246   3.782   2.596   1.403  0.1912 -0.3301  0.0066
   47phy    C31 1247   3.636   2.640   1.379  0.3963  0.1815  0.0375
   47phy    C30 1248   3.607   2.787   1.386 -0.3009 -0.3677  0.1490
   47phy    C28 1249   3.468   2.841   1.339 -0.1387  0.1263  0.6728
   47phy    C29 1250   3.352   2.806   1.430 -0.3348  0.7663 -0.2573
   47phy    C27 1251   3.472   2.992   1.338 -0.5137 -0.0124 -0.4139
   47phy    C26 1252   3.407   3.057   1.213  0.1237  0.1996 -0.4392
   47phy    C25 1253   3.405   3.211   1.197  0.3169 -0.2272 -0.8274
   47phy    C23 1254   3.344   3.266   1.065 -0.1678  0.3055 -0.3838
   47phy    C24 1255   3.190   3.266   1.068  0.4062 -0.0707 -0.0908
   47phy    C22 1256   3.388   3.409   1.035 -0.7084  0.1127  0.0545
   47phy    C21 1257   3.523   3.422   0.973  0.5418 -0.0359  0.3784
   47phy    C20 1258   3.556   3.570   0.965 -1.1272 -0.1105 -0.1570
   47phy    C18 1259   3.706   3.605   0.913 -0.3681 -0.0231 -0.2620
   47phy    O01 1260   3.797   3.512   0.980 -0.3812  0.5166  0.7046
   47phy    H01 1261   3.755   3.498   1.062 -0.0756 -2.9027  0.4361
   47phy    C19 1262   3.733   3.745   0.971 -0.2546 -0.5563 -0.5123
   47phy    C13 1263   3.724   3.596   0.753  0.1014  0.3720  0.0073
   47phy     H3 1264   3.698   3.490   0.730 -0.1358  0.5093 -0.3559
   47phy    O33 1265   3.623   3.654   0.671 -0.3841  0.4560 -0.0809
   47phy    H1B 1266   3.646   3.734   0.629 -2.0641  1.4249  0.7256
   47phy    C12 1267   3.857   3.574   0.671  0.1511  0.4802  0.4740
   47phy    O11 1268   3.975   3.549   0.745 -0.5985 -0.3549 -0.6894
   47phy    H1A 1269   3.955   3.498   0.821  2.4862  0.7298  1.0445
   48phy    C35 1270   2.644   2.317   2.325 -0.4288 -0.2665  0.1104
   48phy    C33 1271   2.578   2.226   2.223  0.2779 -0.3935  0.2997
   48phy    C34 1272   2.675   2.126   2.167 -0.3760  0.1348  0.0672
   48phy    C32 1273   2.464   2.150   2.294 -0.7314 -0.1809 -0.1178
   48phy    C31 1274   2.333   2.173   2.237  0.1949 -0.2020 -0.3704
   48phy    C30 1275   2.215   2.112   2.323  0.1481 -0.2426  0.1385
   48phy    C28 1276   2.075   2.161   2.292  0.9028 -0.4271  0.0477
   48phy    C29 1277   2.005   2.075   2.189  0.1358 -0.2746  0.1852
   48phy    C27 1278   1.985   2.145   2.414  0.0817 -0.1320 -0.0764
   48phy    C26 1279   1.886   2.254   2.439  0.4183  0.2628 -0.4724
   48phy    C25 1280   1.832   2.254   2.584  0.6203 -0.3659  0.4298
   48phy    C23 1281   1.725   2.364   2.611  0.0942 -0.2387 -0.6239
   48phy    C24 1282   1.614   2.290   2.668  0.3419  0.3086  0.0303
   48phy    C22 1283   1.770   2.460   2.727 -0.2466 -0.2312 -0.4362
   48phy    C21 1284   1.816   2.592   2.671 -0.0552 -0.0021  0.3199
   48phy    C20 1285   1.830   2.707   2.779  0.4404  0.2945  0.4400
   48phy    C18 1286   1.852   2.854   2.724  0.3760 -0.3572 -0.7399
   48phy    O01 1287   1.743   2.895   2.642 -0.1437 -0.4117 -0.0894
   48phy    H01 1288   1.663   2.859   2.675 -0.4105  0.6688  0.4692
   48phy    C19 1289   1.826   2.933   2.860 -0.0668  0.3519 -0.1164
   48phy    C13 1290   1.999   2.880   2.661  0.3092  0.4716 -0.4770
   48phy     H3 1291   2.021   2.801   2.585  0.8911 -0.1305  0.3079
   48phy    O33 1292   2.103   2.849   2.753 -0.3021  0.3514  0.0453
   48phy    H1B 1293   2.188   2.847   2.713  0.0136  0.8634  0.6630
   48phy    C12 1294   2.022   3.019   2.592 -0.0213 -0.6430 -0.2399
   48phy    O11 1295   2.021   3.131   2.674 -0.1726 -0.0504 -0.2563
   48phy    H1A 1296   1.986   3.201   2.623 -0.5322  0.6329  0.8871
   49phy    C35 1297   1.601   2.038   1.960 -0.0499 -0.1573  0.1249
   49phy    C33 1298   1.673   2.104   1.843  0.0197 -0.1746 -0.3321
   49phy    C34 1299   1.579   2.105   1.733  0.0018 -0.6730  0.2171
   49phy    C32 1300   1.725   2.245   1.884  0.0343 -0.5109  0.3636
   49phy    C31 1301   1.874   2.264   1.861  0.3642  0.1796  0.2744
   49phy    C30 1302   1.917   2.411   1.890  0.8299 -0.4295  0.7333
   49phy    C28 1303   2.068   2.422   1.896  0.3535  0.2608 -0.1328
   49phy    C29 1304   2.133   2.437   1.763  0.2420 -0.1593 -0.0239
   49phy    C27 1305   2.103   2.544   1.981  0.0947 -0.4354 -0.4546
   49phy    C26 1306   2.207   2.543   2.094  0.1884 -0.0454  0.5117
   49phy    C25 1307   2.206   2.678   2.165 -0.1260  0.0294  0.2809
   49phy    C23 1308   2.278   2.692   2.301 -0.0532 -0.3295  0.5498
   49phy    C24 1309   2.320   2.836   2.332 -0.0493  0.3043 -0.1031
   49phy    C22 1310   2.198   2.628   2.417  0.1841 -0.2152  0.4888
   49phy    C21 1311   2.281   2.570   2.533 -0.1859  0.2948  0.2594
   49phy    C20 1312   2.186   2.510   2.641  0.8100  0.0646  0.1971
   49phy    C18 1313   2.245   2.421   2.760  0.5082 -0.3111  0.3277
   49phy    O01 1314   2.355   2.483   2.825 -0.0157  0.2420 -0.7351
   49phy    H01 1315   2.426   2.423   2.821  0.3105  0.5317  0.4257
   49phy    C19 1316   2.140   2.423   2.871  0.2856 -0.3413 -0.1157
   49phy    C13 1317   2.273   2.261   2.726  1.0097 -0.4129  0.3863
   49phy     H3 1318   2.189   2.226   2.661  0.3637  0.7311  0.5704
   49phy    O33 1319   2.262   2.171   2.837  0.3933  0.5891 -0.0249
   49phy    H1B 1320   2.337   2.161   2.893 -0.3521 -0.5837  0.8048
   49phy    C12 1321   2.410   2.237   2.659 -0.5315  0.4500  0.1779
   49phy    O11 1322   2.519   2.304   2.719  0.2293 -0.3213 -0.1789
   49phy    H1A 1323   2.586   2.246   2.750  0.5606  0.0355 -0.2076
   50phy    C35 1324   0.854   2.786   0.378 -0.1508  0.4627 -0.1334
   50phy    C33 1325   0.768   2.733   0.498 -0.2024 -0.0383  0.0395
   50phy    C34 1326   0.757   2.848   0.593  0.2512 -0.3525  0.1123
   50phy    C32 1327   0.631   2.675   0.446  0.3409  0.2619  0.2335
   50phy    C31 1328   0.638   2.519   0.442 -0.0857  0.0236 -0.0946
   50phy    C30 1329   0.503   2.458   0.396 -0.3483  0.5005 -0.3799
   50phy    C28 1330   0.495   2.303   0.396  0.4215 -0.9475  0.4093
   50phy    C29 1331   0.352   2.255   0.425 -0.3029 -0.0825  0.0085
   50phy    C27 1332   0.567   2.231   0.275  0.1040 -0.2826 -0.2284
   50phy    C26 1333   0.613   2.086   0.306  0.3943  0.0063  0.3000
   50phy    C25 1334   0.660   2.018   0.177  0.3085  0.4675  0.7841
   50phy    C23 1335   0.720   1.879   0.199  0.1659  0.2565  0.0353
   50phy    C24 1336   0.647   1.763   0.129 -0.0815 -0.0822 -0.0502
   50phy    C22 1337   0.867   1.869   0.158 -0.3945  0.4958 -0.4278
   50phy    C21 1338   0.973   1.927   0.257  0.1164 -0.4288 -0.6031
   50phy    C20 1339   1.111   1.911   0.195 -0.3828 -0.0511 -0.0733
   50phy    C18 1340   1.225   2.004   0.252 -0.0766  0.1436 -0.0567
   50phy    O01 1341   1.185   2.142   0.226 -0.8685  0.1669  0.1262
   50phy    H01 1342   1.163   2.156   0.136 -1.8644  1.6765  0.5714
   50phy    C19 1343   1.346   1.973   0.163 -0.2569 -0.0623  0.0436
   50phy    C13 1344   1.264   1.984   0.409  0.3061  0.0969  0.5287
   50phy     H3 1345   1.167   1.992   0.465  0.3011 -2.5808  1.0245
   50phy    O33 1346   1.292   1.849   0.442 -0.0369  0.5957 -0.0011
   50phy    H1B 1347   1.371   1.830   0.395 -0.4891  1.2708 -1.0698
   50phy    C12 1348   1.346   2.090   0.502  0.6363  0.5544 -0.4832
   50phy    O11 1349   1.352   2.222   0.454  0.4967 -0.2260 -0.5576
   50phy    H1A 1350   1.275   2.236   0.402  0.0083  0.2749  0.2705
   51phy    C35 1351   1.156   2.050   1.290  0.9359  0.6189  0.2115
   51phy    C33 1352   1.032   2.135   1.256 -0.0236 -0.1802  0.1607
   51phy    C34 1353   0.924   2.156   1.360 -0.0083  0.1669 -0.4378
   51phy    C32 1354   1.080   2.276   1.215 -1.0340  0.0763  0.1742
   51phy    C31 1355   1.034   2.335   1.085 -0.5861 -0.0537  0.1360
   51phy    C30 1356   1.087   2.482   1.067  0.0980  0.5379 -0.1735
   51phy    C28 1357   1.057   2.549   0.932 -0.4274  0.5508  0.0415
   51phy    C29 1358   0.940   2.644   0.949 -0.3447  0.4573 -0.4876
   51phy    C27 1359   1.185   2.629   0.887  0.0407 -0.2769 -0.0789
   51phy    C26 1360   1.242   2.593   0.752 -0.0043 -0.2705 -0.1748
   51phy    C25 1361   1.357   2.684   0.722 -0.0876  0.3674 -0.0632
   51phy    C23 1362   1.444   2.670   0.592  0.1450 -0.3080  0.0797
   51phy    C24 1363   1.504   2.804   0.562  0.2471  0.1549 -0.3816
   51phy    C22 1364   1.542   2.553   0.593 -0.2035  0.0523 -0.3795
   51phy    C21 1365   1.576   2.490   0.458 -0.1149 -0.2644  0.1922
   51phy    C20 1366   1.666   2.367   0.467  0.0223 -0.6417 -0.1028
   51phy    C18 1367   1.676   2.272   0.338 -0.0554  0.1821 -0.0070
   51phy    O01 1368   1.542   2.237   0.291  0.0623  0.7377 -0.3894
   51phy    H01 1369   1.477   2.236   0.359 -0.0237 -1.7494 -0.4375
   51phy    C19 1370   1.735   2.146   0.396  0.0832  0.1762 -0.3565
   51phy    C13 1371   1.774   2.326   0.218 -0.4136 -0.2647 -0.6997
   51phy     H3 1372   1.728   2.423   0.188 -0.2034  0.1182  0.1836
   51phy    O33 1373   1.907   2.382   0.247  0.0217 -0.0458 -0.1260
   51phy    H1B 1374   1.971   2.313   0.250 -1.5101 -1.4933  0.9105
   51phy    C12 1375   1.751   2.286   0.068 -0.1648 -0.3045 -0.0134
   51phy    O11 1376   1.625   2.237   0.036  0.7747 -0.0679  0.2127
   51phy    H1A 1377   1.569   2.230   0.111 -1.2874  0.8480 -1.1351
   52phy    C35 1378   2.685   0.538   1.516  0.2353 -0.1652  0.8628
   52phy    C33 1379   2.556   0.489   1.587  0.1212  0.1747 -0.5074
   52phy    C34 1380   2.589   0.439   1.732  0.6126  0.0396  0.1854
   52phy    C32 1381   2.450   0.601   1.607 -0.2853 -0.3993 -0.6140
   52phy    C31 1382   2.329   0.581   1.516  0.2389 -0.3607  0.4391
   52phy    C30 1383   2.222   0.688   1.546 -0.1533  0.2253 -0.8065
   52phy    C28 1384   2.095   0.695   1.462 -0.1631 -0.5339  0.3084
   52phy    C29 1385   1.983   0.606   1.519 -0.0439  0.0047 -0.3100
   52phy    C27 1386   2.042   0.837   1.421  0.4958  0.1114 -0.3877
   52phy    C26 1387   1.998   0.846   1.272 -0.0703 -0.2587 -0.1004
   52phy    C25 1388   1.925   0.973   1.232 -0.2335  0.0483 -0.0324
   52phy    C23 1389   1.858   0.970   1.092 -0.2907  0.5102  0.1697
   52phy    C24 1390   1.709   0.948   1.114  0.3165 -0.3009 -0.1600
   52phy    C22 1391   1.886   1.101   1.019  0.2092  0.2656  0.6837
   52phy    C21 1392   1.909   1.091   0.872 -0.6746 -0.0914  0.6050
   52phy    C20 1393   1.947   1.225   0.813 -0.0042 -0.3225  0.6548
   52phy    C18 1394   1.953   1.241   0.654 -0.0583 -0.4732 -0.4112
   52phy    O01 1395   2.045   1.147   0.595 -0.1292  0.9459 -0.3774
   52phy    H01 1396   2.024   1.066   0.637  0.8210  0.8136 -0.1318
   52phy    C19 1397   2.031   1.372   0.655  0.1211 -0.5816 -0.0340
   52phy    C13 1398   1.815   1.257   0.570  0.7371 -0.9623 -0.4858
   52phy     H3 1399   1.742   1.292   0.647  1.7120  0.4892 -0.1853
   52phy    O33 1400   1.790   1.353   0.470 -0.1911 -0.1817  0.4127
   52phy    H1B 1401   1.705   1.393   0.481 -0.0565  0.3659 -0.4395
   52phy    C12 1402   1.732   1.127   0.535 -0.2909  0.3409 -0.1066
   52phy    O11 1403   1.734   1.090   0.402 -0.0625  0.2227  0.0158
   52phy    H1A 1404   1.707   1.158   0.344  0.1743 -0.2126 -0.6146
   53phy    C35 1405   1.550   3.444   1.096 -0.3695  0.6167 -0.3429
   53phy    C33 1406   1.697   3.472   1.065 -0.5906  0.1844 -0.5207
   53phy    C34 1407   1.771   3.522   1.192  0.1202  0.0161  0.9276
   53phy    C32 1408   1.753   3.339   1.008  0.3126 -0.0460  0.1188
   53phy    C31 1409   1.831   3.346   0.880 -0.2453 -0.1174 -0.1933
   53phy    C30 1410   1.870   3.205   0.841 -0.1649  0.7146 -0.4345
   53phy    C28 1411   1.937   3.188   0.698  0.0366 -0.1367 -0.5619
   53phy    C29 1412   2.052   3.088   0.696  0.1647 -0.1907 -0.1154
   53phy    C27 1413   1.837   3.150   0.588 -0.0637 -0.1120 -0.2063
   53phy    C26 1414   1.799   3.263   0.489 -0.6697  0.1950 -0.1759
   53phy    C25 1415   1.705   3.243   0.370 -0.1154 -0.0020 -0.0203
   53phy    C23 1416   1.689   3.373   0.283 -0.1063 -0.0750 -0.0514
   53phy    C24 1417   1.753   3.350   0.150  0.3170 -0.2138  0.3503
   53phy    C22 1418   1.540   3.416   0.258 -0.3661 -0.3081 -0.2804
   53phy    C21 1419   1.492   3.544   0.330 -0.3316 -0.2299 -0.0400
   53phy    C20 1420   1.340   3.552   0.297 -0.6010  0.6494 -0.7002
   53phy    C18 1421   1.256   3.677   0.333  0.7284  0.3068  0.5324
   53phy    O01 1422   1.282   3.717   0.472  0.0777 -0.6144 -0.1618
   53phy    H01 1423   1.250   3.651   0.530  1.2275 -1.5498 -0.5697
   53phy    C19 1424   1.110   3.636   0.321 -0.3771 -0.7443  0.1630
   53phy    C13 1425   1.288   3.805   0.235 -0.1155 -0.0705  0.2010
   53phy     H3 1426   1.399   3.819   0.244  0.4446 -1.9764 -2.4682
   53phy    O33 1427   1.284   3.784   0.091 -0.3694  0.5003 -0.3111
   53phy    H1B 1428   1.369   3.750   0.069 -0.1753 -0.2627  1.4734
   53phy    C12 1429   1.266   3.957   0.269 -0.1467  0.2587 -0.4368
   53phy    O11 1430   1.277   3.998   0.402 -0.1481 -0.3122  0.4125
   53phy    H1A 1431   1.226   3.939   0.454 -0.8833 -2.0932 -2.1412
   54phy    C35 1432   2.908   3.148   1.372  0.5310 -0.0325 -0.1120
   54phy    C33 1433   2.912   3.009   1.436 -0.3639 -0.1713  0.2991
   54phy    C34 1434   3.023   3.007   1.550  0.3988  0.1148 -0.5816
   54phy    C32 1435   2.779   2.962   1.491  0.0028  0.1569  0.3737
   54phy    C31 1436   2.726   2.823   1.450 -0.8610  0.0529 -0.0408
   54phy    C30 1437   2.583   2.802   1.501 -0.0024  0.3910 -0.0401
   54phy    C28 1438   2.544   2.657   1.462 -0.2672 -0.1813 -0.6503
   54phy    C29 1439   2.489   2.587   1.589 -0.7171  0.1252 -0.6557
   54phy    C27 1440   2.433   2.648   1.355  0.1512  0.1356 -0.6982
   54phy    C26 1441   2.477   2.665   1.210  0.3475 -0.1630 -0.3754
   54phy    C25 1442   2.357   2.638   1.123  0.1597  0.2849 -0.1702
   54phy    C23 1443   2.407   2.608   0.974 -0.2896 -0.1172  0.0539
   54phy    C24 1444   2.354   2.477   0.913  0.6720  0.2785 -0.5641
   54phy    C22 1445   2.383   2.725   0.879 -0.1422 -0.2164  0.8097
   54phy    C21 1446   2.486   2.740   0.766 -0.1585  0.2713 -0.2645
   54phy    C20 1447   2.432   2.857   0.677  0.1734 -0.1529  0.0121
   54phy    C18 1448   2.517   2.919   0.562 -0.0288 -0.3738  0.2313
   54phy    O01 1449   2.623   2.995   0.626  0.4617 -0.2185  0.0344
   54phy    H01 1450   2.596   2.997   0.715 -1.1871 -0.6073 -0.4193
   54phy    C19 1451   2.419   3.020   0.505 -0.6735 -0.2049 -0.1221
   54phy    C13 1452   2.596   2.815   0.467  0.7120 -0.3762  1.3661
   54phy     H3 1453   2.679   2.774   0.531 -0.6867 -1.3092  2.6535
   54phy    O33 1454   2.522   2.692   0.446  0.1971  0.3462 -0.3790
   54phy    H1B 1455   2.538   2.668   0.356 -1.5509  2.5108 -1.3841
   54phy    C12 1456   2.711   2.832   0.359 -0.0471  0.3846 -0.0998
   54phy    O11 1457   2.670   2.856   0.222  0.0212  0.5800 -0.2439
   54phy    H1A 1458   2.578   2.873   0.219 -0.3310 -1.2013 -2.7783
   55phy    C35 1459   0.069   4.264   1.063 -0.1164  0.3286  0.0624
   55phy    C33 1460   0.048   4.382   1.159  0.2092  0.3439 -0.1420
   55phy    C34 1461   0.059   4.343   1.309  0.2413 -0.1328  0.1526
   55phy    C32 1462   0.140   4.499   1.120 -0.1060  0.4404 -0.1038
   55phy    C31 1463   0.092   4.639   1.159 -0.2481 -0.1160  1.0860
   55phy    C30 1464   0.181   4.757   1.109 -0.3560  0.0620  0.2119
   55phy    C28 1465   0.137   4.900   1.148  0.0992  0.4923  0.1757
   55phy    C29 1466   0.223   4.954   1.260 -0.0653 -0.0366  0.2350
   55phy    C27 1467   0.144   5.010   1.038  0.5548 -0.2818 -0.3559
   55phy    C26 1468   0.017   5.018   0.949  0.3272  0.3197 -0.5608
   55phy    C25 1469   0.036   5.119   0.831 -0.1560 -0.1294 -0.1885
   55phy    C23 1470  -0.076   5.121   0.736  0.3890  0.5205 -0.3156
   55phy    C24 1471  -0.172   5.233   0.771  0.2781 -0.0918  0.2144
   55phy    C22 1472  -0.030   5.164   0.595 -0.0668 -0.1999  0.3375
   55phy    C21 1473   0.010   5.052   0.498 -0.5877 -0.2043  0.2139
   55phy    C20 1474   0.044   5.092   0.350 -0.7902 -0.0920  0.1246
   55phy    C18 1475   0.110   4.987   0.248 -0.3051  0.4850  0.2353
   55phy    O01 1476   0.220   4.922   0.318 -0.5471  0.0966  0.1966
   55phy    H01 1477   0.233   4.837   0.282 -0.8467 -0.0131  0.3530
   55phy    C19 1478   0.172   5.076   0.136  0.2492  0.5571 -0.3994
   55phy    C13 1479   0.004   4.871   0.209 -1.0462  0.2703  0.6532
   55phy     H3 1480  -0.008   4.812   0.303  1.5218 -1.3919  0.0514
   55phy    O33 1481  -0.136   4.914   0.190  0.1286  0.5110  0.1603
   55phy    H1B 1482  -0.174   4.868   0.118  2.0362 -0.0649 -0.5429
   55phy    C12 1483   0.051   4.735   0.147  0.0271  0.4605  0.1365
   55phy    O11 1484   0.187   4.719   0.164  0.0112 -0.6998  0.0632
   55phy    H1A 1485   0.211   4.677   0.083 -0.3261 -2.6018  0.9005
   56phy    C35 1486   2.448   2.277   1.854  0.3150 -0.5118 -0.2964
   56phy    C33 1487   2.548   2.197   1.768 -0.6950 -0.4036  0.4306
   56phy    C34 1488   2.462   2.124   1.661 -0.3537 -0.2588 -0.0547
   56phy    C32 1489   2.651   2.290   1.708  0.0410  0.3784 -0.3374
   56phy    C31 1490   2.761   2.323   1.806 -0.0997  0.5103  0.3441
   56phy    C30 1491   2.855   2.437   1.758 -0.0263 -0.0765 -0.0700
   56phy    C28 1492   2.981   2.450   1.843  0.4190 -0.0676 -0.1666
   56phy    C29 1493   3.098   2.358   1.799 -0.1696 -0.5646 -0.0794
   56phy    C27 1494   3.023   2.597   1.841 -0.1783 -0.3089  0.3994
   56phy    C26 1495   3.050   2.668   1.978 -0.2801 -0.4628 -0.0447
   56phy    C25 1496   3.048   2.822   1.972 -0.2600 -0.2627 -0.1046
   56phy    C23 1497   3.112   2.889   2.090  0.0737  0.0333 -0.3834
   56phy    C24 1498   3.256   2.931   2.058 -0.4260  0.2208  0.3403
   56phy    C22 1499   3.036   3.016   2.131  0.2285 -0.1138 -0.0337
   56phy    C21 1500   2.924   3.015   2.236 -0.3007  0.2391  0.6057
   56phy    C20 1501   2.899   3.155   2.293 -0.0992  0.5129 -0.3918
   56phy    C18 1502   2.818   3.171   2.427 -0.2720  0.3391  0.1403
   56phy    O01 1503   2.889   3.095   2.532  0.1956  0.4262  0.4305
   56phy    H01 1504   2.870   3.004   2.529  0.0237  0.3691  2.2049
   56phy    C19 1505   2.848   3.317   2.461  0.1605  0.4392 -0.0503
   56phy    C13 1506   2.663   3.123   2.405  0.1457  0.3248 -0.8598
   56phy     H3 1507   2.670   3.015   2.376  1.0608  0.3607 -0.7924
   56phy    O33 1508   2.587   3.174   2.296  0.0589 -0.3484 -0.2760
   56phy    H1B 1509   2.579   3.268   2.298 -1.2880 -0.4476  0.1749
   56phy    C12 1510   2.572   3.105   2.535 -0.1368 -0.1245 -0.3172
   56phy    O11 1511   2.440   3.053   2.510  0.0952 -0.4854 -0.3515
   56phy    H1A 1512   2.419   3.088   2.425  0.8526  0.9921  0.0240
   57phy    C35 1513   0.063   3.723   1.150 -0.0535  0.1442  0.4573
   57phy    C33 1514   0.125   3.861   1.178 -0.0128 -0.1713  0.1789
   57phy    C34 1515   0.076   3.910   1.314 -0.4459  0.6757 -0.0149
   57phy    C32 1516   0.273   3.884   1.163 -0.1747  0.0384 -0.6384
   57phy    C31 1517   0.309   3.964   1.038  0.2858 -0.3666  0.0479
   57phy    C30 1518   0.456   3.970   1.000  0.0582  0.3189 -0.5526
   57phy    C28 1519   0.491   4.055   0.880 -0.6975 -0.5854  0.2911
   57phy    C29 1520   0.516   4.201   0.904 -0.1673  0.0568  0.4478
   57phy    C27 1521   0.608   3.993   0.807  0.1317 -0.0446 -0.0261
   57phy    C26 1522   0.602   3.978   0.652  0.2124 -0.5351 -0.0865
   57phy    C25 1523   0.718   3.893   0.604  0.2568 -0.1440  0.4814
   57phy    C23 1524   0.736   3.888   0.453 -0.0551 -0.0074 -0.1057
   57phy    C24 1525   0.871   3.953   0.422  0.5808  0.0470 -0.0542
   57phy    C22 1526   0.750   3.735   0.418  0.3935  0.4049 -0.1235
   57phy    C21 1527   0.665   3.708   0.294  0.3001  0.0557 -0.0427
   57phy    C20 1528   0.676   3.555   0.255  0.0515  0.1876 -0.1359
   57phy    C18 1529   0.590   3.506   0.132 -0.0661  0.3326 -0.3941
   57phy    O01 1530   0.461   3.564   0.141  0.8833  0.1702  0.4612
   57phy    H01 1531   0.407   3.517   0.081  0.5667  0.1052  0.7952
   57phy    C19 1532   0.576   3.354   0.165  0.3974 -0.3065  0.4163
   57phy    C13 1533   0.665   3.540  -0.008  0.1160 -0.2530 -0.4720
   57phy     H3 1534   0.653   3.651  -0.017  0.3498  0.2003  3.2309
   57phy    O33 1535   0.809   3.534   0.000  0.5977 -0.0726 -0.0808
   57phy    H1B 1536   0.857   3.596   0.052  1.3378 -0.4939 -0.2405
   57phy    C12 1537   0.610   3.533  -0.152  0.2163 -0.0002  0.1163
   57phy    O11 1538   0.468   3.517  -0.172 -0.2709  0.4818 -0.0830
   57phy    H1A 1539   0.451   3.459  -0.244 -1.5026 -0.6795  1.0744
   58phy    C35 1540   1.098   2.694   1.928 -0.4575  0.8774 -0.0552
   58phy    C33 1541   0.959   2.719   1.978  0.2057 -0.0611 -0.2761
   58phy    C34 1542   0.864   2.695   1.857 -0.0522 -0.1336 -0.0515
   58phy    C32 1543   0.934   2.654   2.113  0.0473  0.1047 -0.1264
   58phy    C31 1544   0.823   2.725   2.184 -0.0547  0.5641  0.2447
   58phy    C30 1545   0.799   2.676   2.323  0.0073 -0.5705 -0.5119
   58phy    C28 1546   0.686   2.743   2.404  0.7472  0.6126  0.2835
   58phy    C29 1547   0.560   2.657   2.412 -0.3210  0.5597 -0.0564
   58phy    C27 1548   0.733   2.800   2.534  0.3482  0.1596 -0.4098
   58phy    C26 1549   0.668   2.939   2.572  0.3132  0.5809  0.1716
   58phy    C25 1550   0.684   2.952   2.723  0.0616  0.1020 -0.2126
   58phy    C23 1551   0.677   3.097   2.777 -0.3839  0.1323  0.0763
   58phy    C24 1552   0.544   3.126   2.836 -0.0811 -0.6364 -0.1334
   58phy    C22 1553   0.786   3.119   2.878 -0.2287 -0.1670 -0.1184
   58phy    C21 1554   0.859   3.248   2.843 -0.0599  0.3601  0.0629
   58phy    C20 1555   0.977   3.280   2.932 -0.3268 -0.0480 -0.4852
   58phy    C18 1556   1.090   3.385   2.886  0.0284 -0.5526  0.0188
   58phy    O01 1557   1.014   3.510   2.877 -0.0534 -0.0703 -0.3430
   58phy    H01 1558   0.937   3.504   2.929  0.3463 -0.3753  0.2198
   58phy    C19 1559   1.178   3.408   3.012  0.1281  0.0605  0.3937
   58phy    C13 1560   1.162   3.341   2.746  0.2226  0.3990  0.1237
   58phy     H3 1561   1.085   3.307   2.672  1.5654 -0.6882 -0.8162
   58phy    O33 1562   1.237   3.217   2.772 -0.2665 -0.0167 -0.2002
   58phy    H1B 1563   1.313   3.249   2.817 -0.2534 -0.4638  0.0925
   58phy    C12 1564   1.248   3.448   2.664  0.6289  0.0449 -0.8625
   58phy    O11 1565   1.347   3.520   2.725  0.1887 -0.3875 -0.3382
   58phy    H1A 1566   1.305   3.598   2.755 -0.5048 -0.4400 -1.1340
   59phy    C35 1567   0.431   2.984   0.214  0.1518 -0.3908  0.1557
   59phy    C33 1568   0.378   2.918   0.083 -0.0206  0.2830 -0.2873
   59phy    C34 1569   0.296   3.017  -0.000 -0.0200 -0.4388 -0.4021
   59phy    C32 1570   0.488   2.850  -0.000  0.0574 -0.0656  0.1573
   59phy    C31 1571   0.484   2.693   0.002  0.1889  0.0320 -0.6367
   59phy    C30 1572   0.584   2.634  -0.095 -0.4975 -0.1353  0.3536
   59phy    C28 1573   0.600   2.481  -0.067  0.3571 -0.0652  0.4494
   59phy    C29 1574   0.557   2.401  -0.190 -0.2886 -0.2949 -0.1113
   59phy    C27 1575   0.740   2.435  -0.029  0.2912 -0.1637  0.0283
   59phy    C26 1576   0.814   2.485   0.094 -0.5306 -0.3158  0.8003
   59phy    C25 1577   0.938   2.406   0.129 -0.5316  0.2177 -0.7378
   59phy    C23 1578   1.015   2.463   0.254  0.4192  0.3903  0.7306
   59phy    C24 1579   0.999   2.378   0.382  0.1665  0.2331  0.9206
   59phy    C22 1580   1.172   2.465   0.235  0.2561 -0.0154 -0.3291
   59phy    C21 1581   1.225   2.598   0.174  0.8897  0.1733  0.2007
   59phy    C20 1582   1.370   2.590   0.115 -0.4835  0.0507  0.1372
   59phy    C18 1583   1.438   2.708   0.043  0.1314  0.0855  0.2160
   59phy    O01 1584   1.344   2.761  -0.058 -0.2763 -0.0991 -0.4644
   59phy    H01 1585   1.327   2.705  -0.131 -3.7667  0.6496 -0.3800
   59phy    C19 1586   1.554   2.625  -0.023 -0.1109 -0.2748  0.2658
   59phy    C13 1587   1.491   2.831   0.133 -0.1599 -0.0962  0.2514
   59phy     H3 1588   1.401   2.864   0.191  0.2460  1.5117 -0.0064
   59phy    O33 1589   1.567   2.801   0.249  0.2010  0.2937 -0.1138
   59phy    H1B 1590   1.515   2.747   0.305 -1.8945  0.3749 -1.8072
   59phy    C12 1591   1.511   2.977   0.081  0.4396  0.5092  0.1120
   59phy    O11 1592   1.454   3.011  -0.042  0.0356 -0.0250  0.1442
   59phy    H1A 1593   1.416   2.930  -0.070  1.6408 -0.4335 -0.9560
   60phy    C35 1594   0.264   0.487   1.606  0.1915  0.3228  0.4206
   60phy    C33 1595   0.164   0.417   1.516 -0.1956  0.4542  0.5019
   60phy    C34 1596   0.021   0.441   1.581  0.0523 -0.7870  0.6648
   60phy    C32 1597   0.180   0.471   1.370  0.0482  0.6532  0.3945
   60phy    C31 1598   0.118   0.390   1.251 -0.0624  0.4429  0.0671
   60phy    C30 1599   0.174   0.458   1.122 -0.5666 -0.1414  0.1232
   60phy    C28 1600   0.124   0.403   0.988 -0.1624  0.6234  0.3040
   60phy    C29 1601   0.003   0.493   0.936  0.2373 -0.2298  0.3628
   60phy    C27 1602   0.239   0.401   0.890 -0.0661  0.0772  0.0406
   60phy    C26 1603   0.230   0.291   0.779  0.4581  0.0426 -0.4432
   60phy    C25 1604   0.326   0.326   0.660 -0.0617  0.5225 -0.1309
   60phy    C23 1605   0.328   0.216   0.549 -0.7946  0.7202 -0.6865
   60phy    C24 1606   0.296   0.282   0.417 -0.9367 -0.6940  0.2412
   60phy    C22 1607   0.456   0.125   0.551  0.2244  0.6121 -0.2461
   60phy    C21 1608   0.441  -0.010   0.486  0.5436  0.0647  0.0383
   60phy    C20 1609   0.575  -0.081   0.465 -0.1837 -0.1264  0.4353
   60phy    C18 1610   0.581  -0.197   0.355  0.6538 -0.5224  0.6620
   60phy    O01 1611   0.469  -0.289   0.384  0.0549 -0.8551 -0.2611
   60phy    H01 1612   0.393  -0.257   0.340  0.7580  1.1369 -0.1433
   60phy    C19 1613   0.722  -0.247   0.400  0.1095  0.4596  0.5727
   60phy    C13 1614   0.584  -0.146   0.199  0.2520  0.5896 -0.6051
   60phy     H3 1615   0.482  -0.103   0.181 -0.2028 -0.5255 -0.7891
   60phy    O33 1616   0.660  -0.031   0.173  0.0077 -0.1584 -0.1514
   60phy    H1B 1617   0.620   0.042   0.215 -0.6231 -0.8176  0.4082
   60phy    C12 1618   0.546  -0.241   0.074  0.8336 -0.3848  0.1684
   60phy    O11 1619   0.479  -0.355   0.109 -0.0406  0.1003  0.5424
   60phy    H1A 1620   0.469  -0.419   0.042 -0.0317  1.0435 -0.3881
   61phy    C35 1621   1.244   3.718   1.324  0.5944  0.1552  0.1377
   61phy    C33 1622   1.264   3.638   1.449 -0.8207  0.3797 -0.5888
   61phy    C34 1623   1.135   3.593   1.513  0.8830  0.2761 -0.0912
   61phy    C32 1624   1.345   3.518   1.414 -0.2194  0.1937  0.2124
   61phy    C31 1625   1.457   3.494   1.516 -0.3789  0.3979  0.6337
   61phy    C30 1626   1.549   3.369   1.482 -0.1744  0.1113  0.0203
   61phy    C28 1627   1.633   3.323   1.602 -0.3104 -0.1086 -0.0040
   61phy    C29 1628   1.602   3.182   1.640  0.0179  0.0817 -0.5007
   61phy    C27 1629   1.778   3.335   1.556 -0.5023 -0.2189  0.3036
   61phy    C26 1630   1.861   3.391   1.678 -0.3975  0.2368  0.0431
   61phy    C25 1631   2.009   3.421   1.637  0.2379 -0.1025 -0.0255
   61phy    C23 1632   2.101   3.470   1.749  0.0381  0.2597 -1.0126
   61phy    C24 1633   2.226   3.384   1.741 -0.6891  0.0194  0.1832
   61phy    C22 1634   2.128   3.621   1.761  0.2341  0.2544  0.2971
   61phy    C21 1635   2.133   3.678   1.902 -0.2314 -0.1894  0.2523
   61phy    C20 1636   2.139   3.831   1.900  0.0063  0.1380 -0.0992
   61phy    C18 1637   2.143   3.917   2.037 -0.0492 -0.4620  0.3142
   61phy    O01 1638   2.232   3.852   2.128 -0.6324 -0.0310 -0.7254
   61phy    H01 1639   2.255   3.910   2.198  0.2765 -0.0645 -0.9950
   61phy    C19 1640   2.221   4.039   1.990  0.0665 -0.0084  0.0459
   61phy    C13 1641   2.004   3.954   2.113  0.7395  0.2260  0.0386
   61phy     H3 1642   1.929   3.996   2.042  0.1214 -0.7191  0.1094
   61phy    O33 1643   2.016   4.057   2.210  0.3652  0.0050  0.3061
   61phy    H1B 1644   2.080   4.034   2.275 -0.1657  1.9792  1.6152
   61phy    C12 1645   1.924   3.831   2.182  0.2033  0.4699 -0.2068
   61phy    O11 1646   1.976   3.776   2.303  0.4391 -0.0944  0.2553
   61phy    H1A 1647   1.950   3.825   2.379 -2.1399 -0.1218 -0.4921
   62phy    C35 1648   0.973   3.193   0.211 -0.2770 -0.0021  0.5325
   62phy    C33 1649   1.072   3.082   0.251 -0.2268 -0.6007 -0.0852
   62phy    C34 1650   1.124   3.005   0.133  0.3267  0.4266  0.4098
   62phy    C32 1651   1.196   3.136   0.326  0.0699  0.0565 -0.3364
   62phy    C31 1652   1.187   3.172   0.475 -0.7337  0.1166  0.3655
   62phy    C30 1653   1.320   3.213   0.538 -0.2772  0.1088 -0.3456
   62phy    C28 1654   1.328   3.279   0.674 -0.4727  0.7832 -0.0337
   62phy    C29 1655   1.350   3.180   0.787 -0.2431 -0.2196  0.0673
   62phy    C27 1656   1.440   3.377   0.671 -0.3529 -0.3488 -0.0598
   62phy    C26 1657   1.404   3.525   0.700 -0.2306 -0.6417  0.1221
   62phy    C25 1658   1.532   3.612   0.694  0.0598  0.3157 -0.0882
   62phy    C23 1659   1.510   3.763   0.733  0.4647  0.3301 -0.0928
   62phy    C24 1660   1.558   3.786   0.875 -0.4602  0.1443 -0.1480
   62phy    C22 1661   1.593   3.833   0.628 -0.0440  0.0777  0.5799
   62phy    C21 1662   1.549   3.978   0.599 -0.2681 -0.3993 -0.0062
   62phy    C20 1663   1.646   4.046   0.504  0.3844  0.1837 -0.1117
   62phy    C18 1664   1.609   4.181   0.437  0.2870  0.1747 -0.4376
   62phy    O01 1665   1.488   4.166   0.353  0.3713 -0.1082  0.1204
   62phy    H01 1666   1.431   4.100   0.388  1.1842 -0.9077 -0.0490
   62phy    C19 1667   1.731   4.196   0.341 -0.2911 -0.6153 -0.1166
   62phy    C13 1668   1.591   4.306   0.538 -0.3050 -0.1058 -0.5516
   62phy     H3 1669   1.519   4.267   0.614 -1.1295  0.9146 -0.7870
   62phy    O33 1670   1.695   4.340   0.630  0.0295  0.2208 -0.5189
   62phy    H1B 1671   1.694   4.432   0.647  1.3989 -0.0169  1.0912
   62phy    C12 1672   1.502   4.426   0.516  0.5966 -0.2642 -0.5041
   62phy    O11 1673   1.559   4.532   0.454 -0.2071 -0.3288 -0.7448
   62phy    H1A 1674   1.484   4.583   0.428  1.0485  0.8703 -2.2757
   63phy    C35 1675   1.497   2.694   1.830  0.7689  0.2040  0.9601
   63phy    C33 1676   1.610   2.663   1.736 -0.1131  0.5102  0.4429
   63phy    C34 1677   1.554   2.569   1.624 -0.3825 -0.3161  1.2168
   63phy    C32 1678   1.689   2.788   1.703  0.1339  0.1747  0.0222
   63phy    C31 1679   1.843   2.773   1.709  0.3673 -0.0711  0.0236
   63phy    C30 1680   1.927   2.892   1.672  0.0806  0.5818  0.0996
   63phy    C28 1681   2.073   2.886   1.721 -0.0078 -0.1306  0.0295
   63phy    C29 1682   2.164   2.892   1.593 -0.5060 -0.3074 -0.3271
   63phy    C27 1683   2.094   3.016   1.802 -0.4466  0.0647  0.2180
   63phy    C26 1684   2.090   3.019   1.955  0.0544 -0.3970  0.1035
   63phy    C25 1685   2.102   3.163   2.017 -0.1331  0.8834  0.7324
   63phy    C23 1686   2.096   3.181   2.170  0.1271 -0.2858 -0.1409
   63phy    C24 1687   2.237   3.183   2.226  0.0615 -0.2468 -0.4129
   63phy    C22 1688   2.022   3.312   2.204  0.0869 -0.2422 -0.2095
   63phy    C21 1689   1.932   3.293   2.330  0.6287  0.1574 -0.0673
   63phy    C20 1690   1.898   3.431   2.388 -0.4095 -0.0531  0.4671
   63phy    C18 1691   1.836   3.438   2.531  0.0277  0.0502 -0.4400
   63phy    O01 1692   1.913   3.358   2.622  0.0783  0.0597 -0.0509
   63phy    H01 1693   1.887   3.376   2.710  1.2710 -0.6818  0.4871
   63phy    C19 1694   1.866   3.588   2.565 -0.3289 -0.2897  0.0109
   63phy    C13 1695   1.679   3.394   2.551 -0.5108 -0.0062 -0.6664
   63phy     H3 1696   1.621   3.418   2.459 -2.7461 -0.2354  0.5873
   63phy    O33 1697   1.606   3.466   2.650 -0.2546 -0.4123 -0.1792
   63phy    H1B 1698   1.513   3.454   2.640 -0.2787  0.5840 -1.5288
   63phy    C12 1699   1.640   3.241   2.570  0.4562 -0.4621  0.1108
   63phy    O11 1700   1.673   3.165   2.688  0.0166 -0.1032  0.0059
   63phy    H1A 1701   1.718   3.090   2.653  0.1621 -0.3421  0.6825
   64phy    C35 1702   1.815   4.170   1.031 -0.2219  0.0542 -0.1290
   64phy    C33 1703   1.696   4.263   1.009  0.9377 -0.0126  0.0911
   64phy    C34 1704   1.601   4.251   1.130 -0.0328  0.5869  0.0622
   64phy    C32 1705   1.741   4.404   0.975  0.0127  0.0141 -0.2129
   64phy    C31 1706   1.645   4.495   0.899  0.1721 -0.0590  0.4393
   64phy    C30 1707   1.687   4.646   0.899  0.5389  0.2063  0.1858
   64phy    C28 1708   1.602   4.728   0.802  0.6037 -0.1550  0.0121
   64phy    C29 1709   1.471   4.781   0.864  0.0098 -0.1192  0.0193
   64phy    C27 1710   1.701   4.835   0.742  0.2357  0.2503 -0.0128
   64phy    C26 1711   1.696   4.840   0.591  0.1786  0.2077  0.5050
   64phy    C25 1712   1.779   4.960   0.541  0.0119  0.4540 -0.3211
   64phy    C23 1713   1.799   4.983   0.387 -0.2394 -0.1182 -0.8142
   64phy    C24 1714   1.815   5.133   0.369 -0.2547  0.1872  0.5179
   64phy    C22 1715   1.930   4.914   0.331  0.0732  0.3569  0.2267
   64phy    C21 1716   1.902   4.852   0.196  0.4714  0.2140 -0.0008
   64phy    C20 1717   2.015   4.755   0.163  0.8262 -0.2940  0.0490
   64phy    C18 1718   1.987   4.641   0.056 -0.4103  0.2051  0.0420
   64phy    O01 1719   1.881   4.553   0.100 -0.3661 -0.2833 -0.0837
   64phy    H01 1720   1.866   4.579   0.188  0.1716 -0.2703  0.0086
   64phy    C19 1721   2.122   4.567   0.064 -0.2123  0.4276  0.1257
   64phy    C13 1722   1.954   4.696  -0.092  0.3815 -0.2436  0.1244
   64phy     H3 1723   1.849   4.733  -0.081  0.7000  0.4701  0.9095
   64phy    O33 1724   2.010   4.820  -0.133  0.0697 -0.8405 -0.2586
   64phy    H1B 1725   1.948   4.889  -0.146  0.2919 -0.4420  0.7213
   64phy    C12 1726   1.908   4.607  -0.210 -0.7427 -0.0632  0.2804
   64phy    O11 1727   2.004   4.572  -0.300  0.3825  0.1044 -0.2954
   64phy    H1A 1728   1.965   4.540  -0.380 -0.7722 -0.5068  0.4743
   65phy    C35 1729   2.012   4.585   1.362 -0.3439 -0.6417  1.0298
   65phy    C33 1730   2.123   4.675   1.410  0.3338 -0.2666  0.1847
   65phy    C34 1731   2.172   4.640   1.551  0.0708  0.2312  0.2263
   65phy    C32 1732   2.231   4.671   1.298 -0.1253  0.0202  0.6599
   65phy    C31 1733   2.325   4.785   1.282 -0.5209 -0.6680 -0.1573
   65phy    C30 1734   2.413   4.777   1.156  0.2093 -0.1510 -0.1586
   65phy    C28 1735   2.516   4.888   1.125  0.2443 -0.6884 -0.3189
   65phy    C29 1736   2.651   4.858   1.189  0.3815 -0.0391  1.0885
   65phy    C27 1737   2.535   4.894   0.972  0.4444 -0.2675 -0.4980
   65phy    C26 1738   2.571   5.031   0.914  0.3601  0.4692 -0.1382
   65phy    C25 1739   2.543   5.057   0.766 -0.1804 -0.1301 -0.2837
   65phy    C23 1740   2.658   5.125   0.694 -0.1622 -1.0898  0.4206
   65phy    C24 1741   2.749   5.028   0.617 -0.1883  0.0689 -0.0626
   65phy    C22 1742   2.610   5.233   0.596  0.0850  0.5316 -0.2567
   65phy    C21 1743   2.596   5.369   0.664 -0.3995 -0.2373  0.3452
   65phy    C20 1744   2.572   5.475   0.562  0.2640  0.1396  0.0172
   65phy    C18 1745   2.575   5.626   0.598  0.3827 -0.1103 -0.4271
   65phy    O01 1746   2.478   5.644   0.704 -0.0333 -0.1842 -0.5726
   65phy    H01 1747   2.469   5.561   0.747  2.0776 -1.1794 -1.8883
   65phy    C19 1748   2.522   5.706   0.479  0.0793  0.2439 -0.4569
   65phy    C13 1749   2.721   5.676   0.645  0.8161 -0.0362 -0.2775
   65phy     H3 1750   2.735   5.622   0.743 -0.1105  0.8400  0.3602
   65phy    O33 1751   2.838   5.622   0.582  0.6400  0.1024  0.0023
   65phy    H1B 1752   2.886   5.688   0.536 -0.6328  1.7950  0.9686
   65phy    C12 1753   2.742   5.809   0.726  0.9645  0.3302  0.0391
   65phy    O11 1754   2.627   5.878   0.768 -0.2511 -0.0329  0.2215
   65phy    H1A 1755   2.574   5.818   0.818  0.4320 -1.6612 -0.8909
   66phy    C35 1756   1.602   0.909   1.938 -0.1281 -0.1353 -0.2740
   66phy    C33 1757   1.673   0.845   1.820  0.1603  0.4188  0.4304
   66phy    C34 1758   1.608   0.877   1.687  0.2618  0.2659 -0.3411
   66phy    C32 1759   1.823   0.882   1.811 -0.0970 -0.5526 -0.0334
   66phy    C31 1760   1.911   0.801   1.907  0.5877 -0.5198  0.3307
   66phy    C30 1761   2.062   0.840   1.922 -0.1000 -0.3175  0.3108
   66phy    C28 1762   2.145   0.741   2.004 -0.2569 -0.2241  1.0262
   66phy    C29 1763   2.206   0.621   1.926  0.1853  0.5429  0.1664
   66phy    C27 1764   2.248   0.824   2.094 -0.5510 -0.3518  0.2064
   66phy    C26 1765   2.258   0.770   2.237  0.3159 -0.0396 -0.4600
   66phy    C25 1766   2.385   0.825   2.301 -0.3943 -0.5694 -0.0732
   66phy    C23 1767   2.406   0.758   2.438 -0.2945  0.4554 -0.1385
   66phy    C24 1768   2.552   0.780   2.472 -0.5520 -0.6717  0.1758
   66phy    C22 1769   2.325   0.816   2.559 -0.1074 -0.2492 -0.0672
   66phy    C21 1770   2.201   0.739   2.603 -0.0346 -0.1017 -0.3136
   66phy    C20 1771   2.164   0.782   2.747  0.1250  0.4868 -0.6627
   66phy    C18 1772   2.026   0.720   2.810 -0.0692 -0.5989 -0.3823
   66phy    O01 1773   2.035   0.577   2.809  0.0461 -0.0008 -0.2780
   66phy    H01 1774   2.118   0.545   2.836  1.1088  1.1925 -1.9205
   66phy    C19 1775   2.042   0.756   2.962  0.1462 -0.3565  0.2073
   66phy    C13 1776   1.895   0.774   2.736  0.2937 -0.5555  0.5510
   66phy     H3 1777   1.910   0.777   2.625  0.7216 -0.5978  0.6048
   66phy    O33 1778   1.871   0.918   2.764 -0.0116 -0.1689 -0.5461
   66phy    H1B 1779   1.816   0.928   2.840 -0.0300  1.4336 -0.7401
   66phy    C12 1780   1.761   0.685   2.747 -0.0129 -0.6492 -0.1058
   66phy    O11 1781   1.702   0.698   2.873 -0.0518 -0.0719  0.5782
   66phy    H1A 1782   1.670   0.786   2.880 -1.7907 -0.5720 -0.5607
   67phy    C35 1783   4.265   4.696   1.605  0.2089 -0.5425 -0.3251
   67phy    C33 1784   4.235   4.551   1.571  0.1323  0.0589 -1.0080
   67phy    C34 1785   4.307   4.457   1.664 -0.5113 -0.3692 -0.1221
   67phy    C32 1786   4.085   4.527   1.584  0.1726 -0.1854 -0.3060
   67phy    C31 1787   3.993   4.563   1.462 -0.6470 -0.0343 -0.8393
   67phy    C30 1788   3.844   4.553   1.500 -0.1181  0.8538  0.0463
   67phy    C28 1789   3.760   4.552   1.376  0.0996  0.2449  0.2449
   67phy    C29 1790   3.624   4.470   1.388  0.3418  0.3590  0.4049
   67phy    C27 1791   3.724   4.694   1.317 -0.1853  0.2587 -0.3069
   67phy    C26 1792   3.694   4.722   1.167  0.4787 -0.3284  0.0040
   67phy    C25 1793   3.685   4.868   1.129  0.2180  0.5509  0.1041
   67phy    C23 1794   3.682   4.894   0.979  0.0970 -0.8516  0.3690
   67phy    C24 1795   3.535   4.904   0.939  0.5517  0.1047  0.0616
   67phy    C22 1796   3.749   5.030   0.939 -0.0157  0.5105 -0.3944
   67phy    C21 1797   3.859   5.013   0.834 -0.2231 -0.0021 -0.2995
   67phy    C20 1798   3.912   5.156   0.815 -0.0600  1.1885  0.1504
   67phy    C18 1799   3.979   5.172   0.673  0.4124  0.2915  0.5779
   67phy    O01 1800   4.059   5.056   0.623  0.5616  0.5093  0.1042
   67phy    H01 1801   4.003   4.981   0.622 -0.3760  1.1335  1.6645
   67phy    C19 1802   4.080   5.284   0.705  0.2029  0.6032  0.3962
   67phy    C13 1803   3.871   5.214   0.562 -0.1635  0.1088 -0.5420
   67phy     H3 1804   3.831   5.113   0.537 -1.2887  0.8287 -1.7796
   67phy    O33 1805   3.744   5.272   0.607  0.0319 -0.3336 -0.0727
   67phy    H1B 1806   3.757   5.365   0.604 -0.5737 -0.2578 -0.4571
   67phy    C12 1807   3.895   5.237   0.409  0.3835 -0.0724 -0.4161
   67phy    O11 1808   3.896   5.370   0.362 -0.5515  0.3932 -0.1041
   67phy    H1A 1809   3.810   5.407   0.367  0.2377  2.2079  0.8332
   68phy    C35 1810   1.560   4.612   1.440  0.3185 -0.0572 -0.2958
   68phy    C33 1811   1.556   4.646   1.290  0.6998 -0.0500  0.2404
   68phy    C34 1812   1.411   4.627   1.241 -0.2929 -0.4216 -0.2178
   68phy    C32 1813   1.586   4.795   1.269 -0.0461 -0.2105 -0.0776
   68phy    C31 1814   1.729   4.832   1.242 -0.8695 -0.0708 -0.4324
   68phy    C30 1815   1.758   4.980   1.261 -0.2850 -0.4702  0.3102
   68phy    C28 1816   1.784   5.070   1.137  0.0324  0.4070 -0.0579
   68phy    C29 1817   1.780   5.210   1.192 -0.1487 -0.2610  0.2263
   68phy    C27 1818   1.931   5.047   1.080  0.6656 -0.8632 -0.0095
   68phy    C26 1819   1.948   4.960   0.957 -0.0671 -0.5609  0.1767
   68phy    C25 1820   2.093   4.932   0.940 -0.3778 -0.0056 -0.1520
   68phy    C23 1821   2.105   4.858   0.805 -0.5676 -0.7048 -0.0216
   68phy    C24 1822   2.216   4.923   0.719  0.2079  0.0084 -0.3357
   68phy    C22 1823   2.125   4.707   0.827  0.6664  0.6758 -0.5605
   68phy    C21 1824   2.082   4.617   0.712  0.0593  0.6577  0.0555
   68phy    C20 1825   2.081   4.465   0.742 -0.2866  0.0925  0.0414
   68phy    C18 1826   2.050   4.365   0.627  0.0292  0.0433 -0.3670
   68phy    O01 1827   1.928   4.406   0.566  0.4729  0.4518 -0.0079
   68phy    H01 1828   1.853   4.361   0.601  1.0024 -0.1113  0.4181
   68phy    C19 1829   2.008   4.235   0.701 -0.1058 -0.0611  0.2760
   68phy    C13 1830   2.153   4.366   0.502 -0.0839  0.1992 -0.0263
   68phy     H3 1831   2.108   4.292   0.430  0.1500 -0.6837  0.7143
   68phy    O33 1832   2.155   4.482   0.422  0.7499 -0.0195 -0.4674
   68phy    H1B 1833   2.071   4.522   0.430  0.3375 -1.0009  0.2723
   68phy    C12 1834   2.296   4.305   0.491 -0.1168 -0.3141  0.3392
   68phy    O11 1835   2.348   4.307   0.360  0.7880  0.2280  0.6940
   68phy    H1A 1836   2.326   4.387   0.318 -1.4092 -1.9159 -2.7834
   69phy    C35 1837   3.652   3.532   2.068  0.1186 -0.2730  0.0424
   69phy    C33 1838   3.646   3.629   1.953  0.0579 -0.2380  0.0868
   69phy    C34 1839   3.732   3.556   1.855  0.4656 -0.2273  0.3485
   69phy    C32 1840   3.504   3.663   1.900  0.3727 -0.0250 -0.3473
   69phy    C31 1841   3.423   3.772   1.974 -0.5916  0.2563 -0.1718
   69phy    C30 1842   3.318   3.824   1.882  0.1063  0.2747  0.2872
   69phy    C28 1843   3.218   3.936   1.930 -0.3756 -0.0068 -0.3905
   69phy    C29 1844   3.285   4.072   1.938 -0.1533 -0.0133  0.5045
   69phy    C27 1845   3.094   3.948   1.840 -0.5392 -0.3717 -0.1137
   69phy    C26 1846   2.972   3.984   1.924  0.2887  0.2511 -0.2183
   69phy    C25 1847   2.856   4.020   1.830 -0.0423 -0.1198  0.3778
   69phy    C23 1848   2.714   4.002   1.891  0.2312  0.0341 -0.1659
   69phy    C24 1849   2.612   4.083   1.810  0.6188 -0.1874 -0.1972
   69phy    C22 1850   2.663   3.854   1.882 -0.3431  0.5584  0.0133
   69phy    C21 1851   2.604   3.802   2.008  0.5538 -0.6828 -0.2667
   69phy    C20 1852   2.575   3.650   2.003 -0.4963 -0.3822 -0.0583
   69phy    C18 1853   2.498   3.588   2.125 -0.3920  0.0354 -0.0200
   69phy    O01 1854   2.393   3.674   2.171  0.3763  0.5742 -0.4620
   69phy    H01 1855   2.354   3.730   2.106 -0.7433 -0.4086 -0.6840
   69phy    C19 1856   2.437   3.463   2.058 -0.5806 -0.0488  0.0696
   69phy    C13 1857   2.597   3.544   2.253 -0.4748 -0.5764  0.1215
   69phy     H3 1858   2.690   3.499   2.210  0.0025  0.1539  0.3634
   69phy    O33 1859   2.547   3.437   2.325 -0.1658 -0.0250  0.5831
   69phy    H1B 1860   2.471   3.455   2.377 -0.3784 -1.5341  0.8280
   69phy    C12 1861   2.649   3.657   2.357  0.1125 -0.3817  0.1944
   69phy    O11 1862   2.547   3.726   2.417  0.2193  0.1609  0.0571
   69phy    H1A 1863   2.478   3.733   2.354 -1.5570 -2.3484  1.5491
   70phy    C35 1864   0.760   0.232   1.489 -0.0910 -0.2329 -0.4480
   70phy    C33 1865   0.896   0.205   1.540  0.3381  0.0222 -0.2322
   70phy    C34 1866   0.905   0.160   1.684 -0.2632 -0.4064 -0.2888
   70phy    C32 1867   0.964   0.113   1.440 -0.4673 -0.0541  0.4082
   70phy    C31 1868   1.100   0.159   1.387 -0.0067 -0.3893 -0.1468
   70phy    C30 1869   1.169   0.066   1.291  0.1781 -0.6979  0.3358
   70phy    C28 1870   1.317   0.087   1.250 -0.0275  0.0910  0.1899
   70phy    C29 1871   1.417   0.013   1.347  0.1975  0.1821 -0.6640
   70phy    C27 1872   1.346   0.039   1.103  0.3034  0.0191  0.0711
   70phy    C26 1873   1.380   0.147   1.001 -0.3263  0.2542  0.1375
   70phy    C25 1874   1.439   0.087   0.871  0.1429  0.4430  0.0680
   70phy    C23 1875   1.464   0.199   0.763 -0.5472  0.8192 -0.1599
   70phy    C24 1876   1.597   0.272   0.779  0.1100 -0.6883  0.7057
   70phy    C22 1877   1.470   0.135   0.625 -0.1478  0.0832 -0.2097
   70phy    C21 1878   1.388   0.207   0.518  0.4976 -0.1105 -0.0105
   70phy    C20 1879   1.399   0.145   0.376 -0.6371 -0.1257  0.1668
   70phy    C18 1880   1.342   0.211   0.244 -0.1433  0.8072 -0.2997
   70phy    O01 1881   1.196   0.223   0.256  0.3234  0.4090  0.3638
   70phy    H01 1882   1.154   0.221   0.172 -0.1350  0.0249  0.5958
   70phy    C19 1883   1.378   0.097   0.151  0.8809  0.4357  0.1005
   70phy    C13 1884   1.408   0.352   0.202 -0.1742 -0.4417  0.0141
   70phy     H3 1885   1.373   0.424   0.280 -1.1264  0.7863 -1.4759
   70phy    O33 1886   1.551   0.367   0.230 -0.3349  0.6702  0.4913
   70phy    H1B 1887   1.596   0.298   0.184  1.9280  0.9794  2.0653
   70phy    C12 1888   1.355   0.455   0.096 -0.0769  0.5631  0.6600
   70phy    O11 1889   1.434   0.447  -0.023  0.2073 -0.1151  0.0939
   70phy    H1A 1890   1.404   0.517  -0.078  0.2738  1.1400  1.5826
   71phy    C35 1891   1.096   0.786   1.663 -0.1468  0.0920 -0.3837
   71phy    C33 1892   1.147   0.651   1.695  0.2865  0.5348 -0.0976
   71phy    C34 1893   1.039   0.564   1.766 -0.5945 -0.1438  0.0932
   71phy    C32 1894   1.200   0.575   1.569  0.1171  0.4551 -0.2052
   71phy    C31 1895   1.352   0.555   1.562 -0.0032  0.2219  0.1789
   71phy    C30 1896   1.403   0.484   1.437 -0.0580 -0.2673 -0.1454
   71phy    C28 1897   1.555   0.446   1.435  0.4272 -1.2400  0.2179
   71phy    C29 1898   1.584   0.322   1.513 -0.7176  0.5078  0.2940
   71phy    C27 1899   1.599   0.439   1.293 -0.3588 -0.3174  0.3173
   71phy    C26 1900   1.717   0.524   1.246  0.0831 -0.0113 -0.2829
   71phy    C25 1901   1.761   0.482   1.105 -0.4125  0.2990  0.1305
   71phy    C23 1902   1.911   0.513   1.072 -0.3123 -0.0519 -0.3161
   71phy    C24 1903   2.003   0.406   1.129 -0.2450  0.3149 -0.0219
   71phy    C22 1904   1.939   0.513   0.922 -0.1615 -0.2871 -0.0381
   71phy    C21 1905   1.998   0.641   0.860 -0.5516  0.6961  0.1271
   71phy    C20 1906   2.057   0.627   0.713 -0.1804  0.0648 -0.3305
   71phy    C18 1907   2.125   0.753   0.651 -0.3042  0.3663  0.6193
   71phy    O01 1908   2.023   0.857   0.637  0.1172 -0.0078  0.1197
   71phy    H01 1909   1.945   0.823   0.597  0.5493  0.4498 -1.1794
   71phy    C19 1910   2.165   0.714   0.510 -0.2721  0.0989  0.4766
   71phy    C13 1911   2.257   0.806   0.729  0.5195  0.2510  0.2114
   71phy     H3 1912   2.219   0.848   0.826  0.4490 -2.7412  1.6032
   71phy    O33 1913   2.343   0.712   0.785 -0.1002 -0.1114 -0.1185
   71phy    H1B 1914   2.383   0.651   0.726  0.5334 -0.9461  1.1046
   71phy    C12 1915   2.334   0.942   0.711  0.1375 -0.7067 -0.4270
   71phy    O11 1916   2.460   0.935   0.654  0.4957  0.2674  0.0379
   71phy    H1A 1917   2.510   0.872   0.702 -0.6293  0.3275  1.3192
   72phy    C35 1918   3.155   2.167   0.955 -0.3064 -0.4654  0.0055
   72phy    C33 1919   3.193   2.026   0.982 -0.2687  0.4916  0.4080
   72phy    C34 1920   3.319   2.021   1.069 -0.2332 -0.2921 -0.1488
   72phy    C32 1921   3.069   1.948   1.039 -0.1623  0.6707 -0.1504
   72phy    C31 1922   3.059   1.796   0.999  0.0850  0.2856 -0.1350
   72phy    C30 1923   2.932   1.739   1.063  0.0833 -0.0504  0.2985
   72phy    C28 1924   2.898   1.593   1.026 -0.5375  0.0412 -0.4116
   72phy    C29 1925   2.942   1.489   1.135  0.2431 -0.3279 -0.1905
   72phy    C27 1926   2.749   1.588   0.995 -0.3339 -0.3066  0.0837
   72phy    C26 1927   2.702   1.476   0.908 -0.0088  0.1434  0.0939
   72phy    C25 1928   2.557   1.506   0.864  0.3108  0.2246 -0.2724
   72phy    C23 1929   2.485   1.399   0.778 -0.1034  0.1908 -0.4383
   72phy    C24 1930   2.356   1.345   0.837  0.0814 -0.7626  0.4950
   72phy    C22 1931   2.469   1.429   0.626  0.4475  0.0128 -0.4917
   72phy    C21 1932   2.472   1.315   0.524 -0.4770  0.8468 -0.0227
   72phy    C20 1933   2.429   1.374   0.386 -0.6904 -0.0198  0.1129
   72phy    C18 1934   2.386   1.275   0.273  0.3265  0.2700 -0.4966
   72phy    O01 1935   2.489   1.189   0.246  0.2239  0.2643  0.3908
   72phy    H01 1936   2.496   1.126   0.315  1.2751  0.0517  0.1106
   72phy    C19 1937   2.378   1.365   0.149 -0.2015  0.1736  0.1072
   72phy    C13 1938   2.243   1.199   0.301  0.4297  0.0115 -0.6483
   72phy     H3 1939   2.259   1.129   0.387 -2.2512  1.3299  1.0678
   72phy    O33 1940   2.141   1.275   0.366  0.4062 -0.2668  0.8308
   72phy    H1B 1941   2.105   1.224   0.437 -1.1547 -1.6704 -0.8555
   72phy    C12 1942   2.193   1.074   0.235  0.1733  0.4228 -0.3197
   72phy    O11 1943   2.133   1.088   0.117  0.1987 -0.2720  0.2783
   72phy    H1A 1944   2.043   1.114   0.128  0.2534 -0.0491  0.2164
   73phy    C35 1945   3.245   1.430   0.784  0.1625 -0.4204  0.6695
   73phy    C33 1946   3.332   1.473   0.903  0.2569 -0.1561  0.0488
   73phy    C34 1947   3.363   1.348   0.973 -0.5280 -0.1974 -0.4583
   73phy    C32 1948   3.470   1.528   0.867 -0.1227  0.3748 -0.1261
   73phy    C31 1949   3.491   1.687   0.864  0.1973  0.2452 -0.3248
   73phy    C30 1950   3.635   1.731   0.830 -0.8426  0.5829 -0.1901
   73phy    C28 1951   3.657   1.883   0.811 -0.2258 -0.8832 -0.1762
   73phy    C29 1952   3.802   1.924   0.837  0.0485  0.6443  0.3093
   73phy    C27 1953   3.622   1.935   0.669  0.3526  0.5911 -0.3110
   73phy    C26 1954   3.495   2.017   0.655  0.0039 -0.1601  0.0493
   73phy    C25 1955   3.457   2.035   0.511 -0.4468 -0.2940  0.1556
   73phy    C23 1956   3.337   2.133   0.483 -0.0585  0.7413 -0.0004
   73phy    C24 1957   3.387   2.279   0.476 -0.1058  0.2910  0.0678
   73phy    C22 1958   3.255   2.092   0.361 -0.2357  0.1494  0.3353
   73phy    C21 1959   3.109   2.131   0.364  0.4807  0.1234 -0.2749
   73phy    C20 1960   3.035   2.076   0.241 -0.1579  0.1432 -0.2411
   73phy    C18 1961   2.884   2.117   0.223 -0.1285  0.0380 -0.3028
   73phy    O01 1962   2.816   2.097   0.348  0.4268 -0.3518  0.0640
   73phy    H01 1963   2.842   2.017   0.390 -1.5320 -1.3327 -0.4424
   73phy    C19 1964   2.852   1.997   0.127 -0.2821 -0.3515 -0.1262
   73phy    C13 1965   2.856   2.265   0.166  0.1053  0.4520 -0.3143
   73phy     H3 1966   2.884   2.330   0.253 -2.3577 -0.6844  1.4492
   73phy    O33 1967   2.947   2.317   0.064 -0.4976  0.1090 -0.2264
   73phy    H1B 1968   2.969   2.407   0.078 -0.5711  0.2335 -0.8930
   73phy    C12 1969   2.720   2.345   0.161  0.3645  0.0536 -0.1831
   73phy    O11 1970   2.655   2.338   0.037  0.3545  0.4821 -0.1895
   73phy    H1A 1971   2.714   2.375  -0.026  0.1229  0.6374 -0.3146
   74phy    C35 1972   3.800   2.528   0.091 -0.3352 -0.0314 -0.1968
   74phy    C33 1973   3.741   2.386   0.117  0.1876 -0.5040 -0.1064
   74phy    C34 1974   3.656   2.396   0.240  0.0539  0.5684  0.0736
   74phy    C32 1975   3.664   2.341  -0.011  0.3705  0.7549 -0.3472
   74phy    C31 1976   3.657   2.189  -0.034 -0.1442 -0.3839 -0.7306
   74phy    C30 1977   3.607   2.157  -0.179 -0.7064 -0.3954  0.8597
   74phy    C28 1978   3.596   2.011  -0.225  0.1509 -0.2329  0.3606
   74phy    C29 1979   3.504   2.006  -0.342  0.4866 -0.0612 -0.7192
   74phy    C27 1980   3.725   1.930  -0.245 -0.2815  0.4316  0.2908
   74phy    C26 1981   3.718   1.787  -0.186  0.0976  0.1637  0.5270
   74phy    C25 1982   3.843   1.702  -0.222  0.4386  0.1039 -0.4635
   74phy    C23 1983   3.856   1.558  -0.166  0.1703  0.2546 -0.5049
   74phy    C24 1984   3.757   1.459  -0.224 -0.0753  0.2178 -0.4458
   74phy    C22 1985   3.994   1.503  -0.197 -0.7575  0.2029 -0.1515
   74phy    C21 1986   4.084   1.470  -0.075 -0.7546  0.4378  0.0039
   74phy    C20 1987   4.211   1.400  -0.117 -0.1888 -0.0604  0.2445
   74phy    C18 1988   4.325   1.367  -0.019 -0.0637  0.0708  0.1797
   74phy    O01 1989   4.361   1.494   0.037  0.4629 -0.5142  0.1597
   74phy    H01 1990   4.349   1.560  -0.029 -1.8803  0.8627  1.7889
   74phy    C19 1991   4.447   1.335  -0.111 -0.4319 -0.4575 -0.4395
   74phy    C13 1992   4.291   1.250   0.088  0.0924  0.6103  0.0316
   74phy     H3 1993   4.194   1.283   0.133 -0.2669 -0.5713  0.1579
   74phy    O33 1994   4.240   1.126   0.033 -0.1832  0.1533  0.3459
   74phy    H1B 1995   4.148   1.115   0.046 -0.6821  2.0810 -1.2010
   74phy    C12 1996   4.334   1.253   0.240 -0.0902 -0.0756  0.3638
   74phy    O11 1997   4.465   1.213   0.269  0.0850  0.3309 -0.0046
   74phy    H1A 1998   4.454   1.127   0.305 -0.3327  0.3105 -0.1765
   75phy    C35 1999   0.692   1.403   0.978 -0.3074  0.1552 -0.1722
   75phy    C33 2000   0.585   1.338   0.903  1.2252  0.1828 -0.2775
   75phy    C34 2001   0.622   1.200   0.838  0.0621 -0.2662  0.0820
   75phy    C32 2002   0.464   1.324   1.003 -0.5394  0.5643  0.1283
   75phy    C31 2003   0.340   1.390   0.946 -0.1300  0.2653 -0.0520
   75phy    C30 2004   0.214   1.391   1.044 -0.1297 -0.1125  0.0596
   75phy    C28 2005   0.080   1.423   0.970  0.2932 -0.2348  0.5119
   75phy    C29 2006  -0.042   1.354   1.043  0.4416  0.0658 -0.2013
   75phy    C27 2007   0.060   1.580   0.937  0.0784  0.0477 -0.3605
   75phy    C26 2008  -0.025   1.604   0.817 -0.0753 -0.2331  0.3336
   75phy    C25 2009  -0.029   1.755   0.774 -0.1671 -0.1534  0.5887
   75phy    C23 2010  -0.111   1.798   0.649  0.0633  0.0603 -0.0536
   75phy    C24 2011  -0.226   1.890   0.682  0.5233  0.0650 -0.3312
   75phy    C22 2012  -0.008   1.866   0.554 -0.4717  0.4458 -0.2395
   75phy    C21 2013  -0.012   1.823   0.408  0.2614  0.1306 -0.0377
   75phy    C20 2014   0.091   1.908   0.333  0.3169  0.1157  0.2307
   75phy    C18 2015   0.105   1.908   0.178 -0.1837  0.1725 -0.2702
   75phy    O01 2016   0.090   1.773   0.135  0.2433 -0.0171  0.6094
   75phy    H01 2017   0.107   1.719   0.209 -0.0500 -0.3845  0.4163
   75phy    C19 2018   0.250   1.954   0.159  0.3141 -0.3369 -0.1880
   75phy    C13 2019  -0.000   2.007   0.111 -0.0658 -0.3253 -0.5575
   75phy     H3 2020  -0.100   1.966   0.141 -0.5357  0.9251 -0.3745
   75phy    O33 2021  -0.010   2.136   0.174 -0.0487  0.0642 -0.1817
   75phy    H1B 2022   0.073   2.179   0.170 -0.3793  0.7392  0.0372
   75phy    C12 2023  -0.039   2.011  -0.044 -0.4010 -0.3745 -0.1263
   75phy    O11 2024   0.036   2.092  -0.132 -0.3751 -0.2527 -0.0998
   75phy    H1A 2025  -0.030   2.146  -0.172 -0.1182  0.8743  0.9451
   76phy    C35 2026   3.764   1.540   2.070  0.3203 -0.1308  0.3740
   76phy    C33 2027   3.750   1.602   1.931 -0.2508  0.0089 -0.1070
   76phy    C34 2028   3.685   1.504   1.833 -0.2197 -0.5560  0.0307
   76phy    C32 2029   3.663   1.727   1.940  0.5457 -0.1847  0.5739
   76phy    C31 2030   3.718   1.844   1.851  0.0179  0.6320  0.0455
   76phy    C30 2031   3.636   1.963   1.804 -0.5582  0.0523  0.3832
   76phy    C28 2032   3.723   2.075   1.731  0.1646  0.3479  0.4665
   76phy    C29 2033   3.675   2.094   1.588  0.1077 -0.0757 -0.1632
   76phy    C27 2034   3.724   2.213   1.805 -0.3059 -0.0171 -0.1043
   76phy    C26 2035   3.861   2.239   1.885  0.0940 -0.1378  0.3320
   76phy    C25 2036   3.855   2.369   1.968 -0.2895  0.2713  0.0673
   76phy    C23 2037   3.980   2.417   2.041  0.6209  0.4866  0.2976
   76phy    C24 2038   4.074   2.500   1.948 -0.2539 -0.0161 -0.0830
   76phy    C22 2039   3.947   2.508   2.155  0.4989 -0.1105  0.2338
   76phy    C21 2040   3.992   2.441   2.285 -0.2476 -0.1542  0.0527
   76phy    C20 2041   3.991   2.532   2.409 -0.1598 -1.0140 -0.1000
   76phy    C18 2042   4.032   2.486   2.553 -0.2719 -0.0766  0.1813
   76phy    O01 2043   4.172   2.455   2.547 -0.8721  0.0927 -0.5593
   76phy    H01 2044   4.211   2.520   2.492 -1.2424  1.8826  1.2120
   76phy    C19 2045   4.024   2.624   2.625 -0.0500 -0.3856  0.0758
   76phy    C13 2046   3.947   2.358   2.615  0.1068  0.1248 -0.0813
   76phy     H3 2047   3.957   2.271   2.544 -0.1041  1.1630 -1.4219
   76phy    O33 2048   3.799   2.378   2.612  0.3198  0.2984  0.2129
   76phy    H1B 2049   3.769   2.441   2.551 -0.5856 -0.3245 -0.0049
   76phy    C12 2050   3.985   2.300   2.759 -0.1798 -0.4591 -0.2791
   76phy    O11 2051   4.127   2.297   2.795  0.1796  0.1544 -0.0339
   76phy    H1A 2052   4.176   2.291   2.716 -1.1733  0.3849 -0.9221
   77phy    C35 2053   4.083   0.948   1.606 -0.4548  0.2157  0.6776
   77phy    C33 2054   4.126   0.804   1.591 -0.0969  0.3921  0.0012
   77phy    C34 2055   4.276   0.786   1.604  0.3301 -0.2365 -0.7203
   77phy    C32 2056   4.047   0.717   1.692  0.9206  0.2912  0.5931
   77phy    C31 2057   3.975   0.596   1.628 -0.2155 -0.3287  0.2090
   77phy    C30 2058   3.909   0.493   1.725  0.2856  0.1250  0.4206
   77phy    C28 2059   3.818   0.383   1.660 -0.2128  0.2902 -0.2720
   77phy    C29 2060   3.866   0.239   1.691  0.8050 -0.4940  0.5991
   77phy    C27 2061   3.670   0.405   1.693 -0.1834 -0.0076 -0.0308
   77phy    C26 2062   3.583   0.416   1.570 -0.0968 -0.2147 -0.0047
   77phy    C25 2063   3.442   0.459   1.601 -0.0599 -0.1482 -0.0017
   77phy    C23 2064   3.352   0.452   1.475  0.3374 -0.0519  0.6765
   77phy    C24 2065   3.231   0.362   1.497 -0.2921 -0.1845 -0.5066
   77phy    C22 2066   3.319   0.595   1.418 -0.3296 -0.3675 -0.0307
   77phy    C21 2067   3.338   0.606   1.267  0.0836 -0.3365  0.4104
   77phy    C20 2068   3.333   0.754   1.216  0.6750 -0.2734  0.0618
   77phy    C18 2069   3.368   0.803   1.070  0.3166  0.1143 -1.0892
   77phy    O01 2070   3.504   0.779   1.051 -0.1200  0.1129  0.8221
   77phy    H01 2071   3.537   0.738   1.128  2.3885 -0.1762 -0.2943
   77phy    C19 2072   3.348   0.954   1.087 -0.2404  0.6390 -0.3278
   77phy    C13 2073   3.267   0.741   0.956 -0.0463  0.5214 -0.4433
   77phy     H3 2074   3.266   0.630   0.977 -3.2773  0.3137 -1.1250
   77phy    O33 2075   3.127   0.753   0.978 -0.1393 -0.4103  0.2144
   77phy    H1B 2076   3.087   0.800   0.908 -0.8790 -1.9746 -0.4391
   77phy    C12 2077   3.315   0.697   0.815 -0.4657  0.2706  0.7484
   77phy    O11 2078   3.454   0.689   0.800  0.1130 -0.1700 -0.1710
   77phy    H1A 2079   3.486   0.710   0.885 -2.0329 -0.9309  0.9008
   78phy    C35 2080   4.120   0.219   1.133 -0.4134 -0.2837  0.4146
   78phy    C33 2081   4.097   0.365   1.183  1.0467  0.9292  0.4285
   78phy    C34 2082   4.053   0.348   1.326  0.5199 -0.4218  0.0586
   78phy    C32 2083   4.214   0.460   1.149 -0.2882  0.0843 -0.5332
   78phy    C31 2084   4.171   0.601   1.123  0.3408 -0.0272 -0.3089
   78phy    C30 2085   4.286   0.694   1.090  0.8146 -0.2472 -0.1226
   78phy    C28 2086   4.246   0.842   1.082  0.3419 -0.7480 -0.5175
   78phy    C29 2087   4.318   0.916   1.199 -0.1606 -0.0377 -0.0349
   78phy    C27 2088   4.290   0.896   0.944 -0.4177 -0.0076 -0.8195
   78phy    C26 2089   4.191   0.983   0.862 -0.4026 -0.0662  0.5697
   78phy    C25 2090   4.240   0.997   0.710 -0.3315 -0.5903  0.1734
   78phy    C23 2091   4.124   1.050   0.621 -0.7062  0.0283  0.0614
   78phy    C24 2092   4.137   1.200   0.601 -0.0149 -0.0222  0.2031
   78phy    C22 2093   4.141   0.982   0.484 -0.0224 -0.0429  0.0435
   78phy    C21 2094   4.014   0.956   0.398 -0.0780 -0.1709 -0.2273
   78phy    C20 2095   4.055   0.879   0.274 -0.3748  0.0228 -0.3849
   78phy    C18 2096   3.957   0.826   0.167  0.4112  0.0233 -0.2142
   78phy    O01 2097   3.840   0.765   0.224 -0.4023  0.2270  0.4075
   78phy    H01 2098   3.858   0.677   0.251  0.6565  0.2530 -0.1575
   78phy    C19 2099   4.033   0.713   0.095 -0.1189  0.1417 -0.1462
   78phy    C13 2100   3.903   0.944   0.072 -0.3621 -0.3551  0.5572
   78phy     H3 2101   3.869   1.024   0.143 -1.4621 -0.9336  0.6981
   78phy    O33 2102   3.986   1.028  -0.005  0.1410 -0.5396  0.0061
   78phy    H1B 2103   3.996   0.994  -0.092  0.6934 -0.6969  0.1291
   78phy    C12 2104   3.755   0.949   0.015  0.0680 -0.4699  0.0660
   78phy    O11 2105   3.650   0.879   0.076  0.4798 -0.1159 -0.0925
   78phy    H1A 2106   3.674   0.858   0.165  2.1309  0.1399 -0.4435
   79phy    C35 2107   2.145   0.150   1.403 -0.0887 -0.4370 -0.4559
   79phy    C33 2108   2.236   0.099   1.510  0.1108 -0.2263 -0.1799
   79phy    C34 2109   2.154  -0.005   1.584  0.2561 -1.0604 -0.1168
   79phy    C32 2110   2.358   0.028   1.449 -0.6974  0.3139 -0.2343
   79phy    C31 2111   2.486   0.094   1.482  0.4277 -0.1565 -0.0087
   79phy    C30 2112   2.617   0.038   1.426 -0.3167  0.1564  0.0628
   79phy    C28 2113   2.739   0.110   1.486  0.0380  0.0314  0.2013
   79phy    C29 2114   2.793   0.016   1.595  0.0075  0.1769 -0.1981
   79phy    C27 2115   2.863   0.139   1.392 -0.3147  0.4406 -0.3193
   79phy    C26 2116   2.847   0.265   1.314 -0.3115  1.2526  0.2788
   79phy    C25 2117   2.957   0.294   1.215 -0.3998 -0.3064 -0.2019
   79phy    C23 2118   2.925   0.395   1.101  0.7271  0.1744  0.5924
   79phy    C24 2119   2.941   0.546   1.128  0.5218 -0.2593 -0.0005
   79phy    C22 2120   3.024   0.359   0.987 -0.4374 -0.2447 -0.3722
   79phy    C21 2121   2.988   0.351   0.842 -0.2397  0.3031  0.1528
   79phy    C20 2122   3.058   0.226   0.780  0.6433 -0.1026  0.1902
   79phy    C18 2123   3.065   0.220   0.621 -0.4038 -0.1843 -0.0151
   79phy    O01 2124   2.939   0.234   0.558  0.1890 -0.2004 -0.1901
   79phy    H01 2125   2.904   0.319   0.574  0.7214 -0.2478  1.4949
   79phy    C19 2126   3.107   0.075   0.596  0.2493  0.3999 -0.1138
   79phy    C13 2127   3.174   0.326   0.565 -0.3385 -0.3573 -0.5401
   79phy     H3 2128   3.138   0.429   0.591  2.6540  1.1404 -1.8029
   79phy    O33 2129   3.303   0.325   0.633  0.3730 -0.1448 -0.1036
   79phy    H1B 2130   3.340   0.239   0.644 -1.6328 -0.8643  1.7738
   79phy    C12 2131   3.180   0.376   0.425  0.2297 -0.2053  0.5608
   79phy    O11 2132   3.279   0.318   0.341  0.2385  0.0901 -0.3224
   79phy    H1A 2133   3.349   0.308   0.404 -0.7970 -1.2754  0.7010
   80phy    C35 2134   3.746   0.620   1.310 -0.2560 -0.1150  0.2030
   80phy    C33 2135   3.721   0.768   1.333  0.2662 -0.3977 -0.0582
   80phy    C34 2136   3.673   0.805   1.474 -0.1237  0.1966 -0.3808
   80phy    C32 2137   3.832   0.860   1.278 -0.3646 -0.4678  0.1919
   80phy    C31 2138   3.783   0.948   1.160  0.3577  0.8295  0.3696
   80phy    C30 2139   3.862   1.083   1.157 -0.0455 -0.0390  0.1659
   80phy    C28 2140   3.813   1.201   1.072  0.2589  0.3790 -0.4333
   80phy    C29 2141   3.877   1.327   1.123 -0.0644 -0.1920  0.0125
   80phy    C27 2142   3.826   1.182   0.922  0.1931  0.1573  0.2201
   80phy    C26 2143   3.688   1.153   0.856  0.0944 -0.3985 -0.6860
   80phy    C25 2144   3.701   1.125   0.708 -0.7659  0.0233  0.0936
   80phy    C23 2145   3.571   1.084   0.633  0.2029 -0.4576  0.0542
   80phy    C24 2146   3.515   1.219   0.578 -0.1436  0.0930 -0.5123
   80phy    C22 2147   3.610   0.987   0.523 -0.5518  0.2197 -0.0062
   80phy    C21 2148   3.487   0.911   0.459  0.1553 -0.4891  0.2246
   80phy    C20 2149   3.536   0.802   0.356  0.7099  0.2793 -0.0411
   80phy    C18 2150   3.422   0.700   0.300  0.5409  0.1246  0.0893
   80phy    O01 2151   3.348   0.658   0.417  0.4610 -0.0355 -0.2622
   80phy    H01 2152   3.402   0.610   0.477 -0.2660  1.8564  2.0809
   80phy    C19 2153   3.500   0.579   0.240  0.0565 -0.4293 -0.8201
   80phy    C13 2154   3.314   0.764   0.198 -0.1672 -0.1719  0.4816
   80phy     H3 2155   3.284   0.861   0.246  0.4498  0.5135 -0.4867
   80phy    O33 2156   3.365   0.820   0.068  0.2320 -0.0393  0.5791
   80phy    H1B 2157   3.458   0.831   0.073  0.3117  1.4580 -2.1650
   80phy    C12 2158   3.171   0.713   0.182  0.9791 -0.4453 -0.0103
   80phy    O11 2159   3.150   0.615   0.081 -0.0720 -0.6677  0.2910
   80phy    H1A 2160   3.169   0.527   0.109 -1.6762 -0.5080  2.0377
   81phy    C35 2161   4.038   1.634   0.993  0.0579 -0.2103  0.3102
   81phy    C33 2162   4.093   1.579   0.864  0.1912 -0.0572 -0.6121
   81phy    C34 2163   4.194   1.472   0.901  0.3054 -0.0194  0.0296
   81phy    C32 2164   3.989   1.523   0.762 -0.1912  0.2287 -0.6583
   81phy    C31 2165   3.989   1.567   0.615  0.1857 -0.0011 -0.0794
   81phy    C30 2166   3.883   1.496   0.534 -0.2162  0.6363  0.0870
   81phy    C28 2167   3.856   1.547   0.389  0.3053  0.3955 -0.2802
   81phy    C29 2168   3.963   1.483   0.294 -0.1092 -0.3807 -0.5833
   81phy    C27 2169   3.721   1.502   0.341 -0.1904 -0.1274 -0.6067
   81phy    C26 2170   3.618   1.616   0.336  0.1148 -0.1299  0.1683
   81phy    C25 2171   3.483   1.565   0.282 -0.5324  0.6769  0.5735
   81phy    C23 2172   3.386   1.685   0.251  0.3304  0.1847 -0.5364
   81phy    C24 2173   3.392   1.704   0.098 -0.3209 -0.4601  0.1949
   81phy    C22 2174   3.241   1.651   0.283  0.0988 -0.7287 -0.3660
   81phy    C21 2175   3.188   1.698   0.420 -0.4073  0.2790  0.1777
   81phy    C20 2176   3.050   1.631   0.437 -0.0939 -0.3908 -0.1238
   81phy    C18 2177   2.960   1.660   0.563 -0.2318  0.3497  0.0571
   81phy    O01 2178   3.042   1.649   0.684  0.2173  0.3882  0.2330
   81phy    H01 2179   3.131   1.673   0.663 -0.3618  1.3875 -1.2858
   81phy    C19 2180   2.868   1.536   0.566 -0.1411  0.0417  0.1101
   81phy    C13 2181   2.884   1.801   0.554 -0.0811  0.5762 -0.0579
   81phy     H3 2182   2.971   1.871   0.561  2.1293 -2.0919  1.3966
   81phy    O33 2183   2.840   1.843   0.428  0.3489  0.3917  0.1377
   81phy    H1B 2184   2.761   1.796   0.414 -0.7353  2.0220  0.4810
   81phy    C12 2185   2.831   1.874   0.680 -0.0195 -0.0142 -0.0146
   81phy    O11 2186   2.694   1.859   0.709 -0.0273  0.2141 -0.2981
   81phy    H1A 2187   2.674   1.907   0.787 -1.0251  0.6487 -0.8055
   82phy    C35 2188   3.356   1.725   1.289 -0.1877 -0.3448  0.0348
   82phy    C33 2189   3.335   1.658   1.423 -0.1088 -0.0684  0.3503
   82phy    C34 2190   3.408   1.735   1.537 -0.1197  0.5915 -0.0642
   82phy    C32 2191   3.184   1.632   1.442 -0.1290 -0.5330 -0.1412
   82phy    C31 2192   3.142   1.527   1.550 -0.3783 -0.2515 -0.0398
   82phy    C30 2193   2.990   1.502   1.572  0.0329  0.4210 -0.1903
   82phy    C28 2194   2.957   1.371   1.648  0.4134  0.0153 -0.1962
   82phy    C29 2195   2.865   1.395   1.770  0.4039  0.3019  0.0654
   82phy    C27 2196   2.862   1.296   1.550  0.2902  0.7421 -0.2340
   82phy    C26 2197   2.937   1.195   1.461  0.4759  0.3843 -0.1716
   82phy    C25 2198   2.854   1.125   1.351 -0.5891  0.3687 -0.2363
   82phy    C23 2199   2.934   1.021   1.267  0.0116 -0.6870 -0.5635
   82phy    C24 2200   2.928   0.882   1.330  0.0599  0.0661 -0.0947
   82phy    C22 2201   2.865   0.998   1.132 -0.5240 -0.5376  0.2844
   82phy    C21 2202   2.914   1.091   1.025  0.4212  0.1791 -0.2166
   82phy    C20 2203   2.844   1.047   0.901  0.5447 -0.3849  0.8438
   82phy    C18 2204   2.895   1.091   0.759 -0.1429 -0.2295 -0.0641
   82phy    O01 2205   2.909   1.231   0.758  0.2221  0.4201  0.2611
   82phy    H01 2206   2.856   1.273   0.823 -2.3510 -1.2434 -0.5993
   82phy    C19 2207   2.768   1.062   0.678  0.2117  0.1489  0.5026
   82phy    C13 2208   3.025   1.017   0.705 -0.1972  0.1195 -0.2263
   82phy     H3 2209   3.103   1.054   0.776 -0.0580 -2.5770  1.1431
   82phy    O33 2210   3.045   0.881   0.741 -0.0372 -0.1338 -0.0905
   82phy    H1B 2211   3.068   0.820   0.673 -0.2666 -0.9178  0.5135
   82phy    C12 2212   3.117   1.069   0.588  0.5809 -0.2402 -0.1683
   82phy    O11 2213   3.131   0.991   0.472 -0.6714 -0.4611 -0.3901
   82phy    H1A 2214   3.161   0.905   0.492  0.0025 -0.0102  0.6271
   83phy    C35 2215   4.798   1.599   2.061  0.1054  0.2964 -0.6395
   83phy    C33 2216   4.757   1.690   2.177 -0.0581  0.1426 -0.1301
   83phy    C34 2217   4.885   1.759   2.222 -0.0774  0.7656 -0.2227
   83phy    C32 2218   4.652   1.800   2.140 -0.4640 -0.3537  0.1095
   83phy    C31 2219   4.546   1.854   2.236 -0.6196 -0.4691 -0.4869
   83phy    C30 2220   4.450   1.964   2.186 -0.0957  0.6782  0.2391
   83phy    C28 2221   4.342   2.007   2.288 -0.1511  0.4181  0.0850
   83phy    C29 2222   4.315   2.153   2.243 -0.2044  0.2356 -0.1392
   83phy    C27 2223   4.201   1.938   2.272 -0.0385 -0.6365  0.2073
   83phy    C26 2224   4.158   1.837   2.375 -0.2350 -0.4266 -0.1847
   83phy    C25 2225   4.029   1.759   2.338  0.2002 -0.0401  0.0830
   83phy    C23 2226   3.985   1.657   2.440  0.3124  0.2070 -0.6916
   83phy    C24 2227   3.840   1.663   2.472  0.1896 -0.4124  0.0191
   83phy    C22 2228   4.022   1.512   2.393  0.2825 -0.6273  0.0085
   83phy    C21 2229   4.048   1.400   2.502  0.0757 -0.6418 -0.1266
   83phy    C20 2230   4.074   1.261   2.431 -0.0973 -0.6951 -0.3579
   83phy    C18 2231   4.078   1.127   2.512 -0.0897  0.1981 -0.2231
   83phy    O01 2232   3.948   1.110   2.570 -0.5535 -0.0219  0.0585
   83phy    H01 2233   3.901   1.172   2.518  0.4418 -1.3740 -2.6450
   83phy    C19 2234   4.091   1.026   2.392 -0.1490 -0.0601  0.3890
   83phy    C13 2235   4.196   1.116   2.630  0.5533 -0.0655  0.0741
   83phy     H3 2236   4.192   1.211   2.688  1.7288 -0.9297  1.6378
   83phy    O33 2237   4.324   1.123   2.576  0.4361  0.4631 -0.0163
   83phy    H1B 2238   4.359   1.036   2.573 -1.1907 -0.1935 -1.3267
   83phy    C12 2239   4.177   1.006   2.743 -0.0193  0.2049  1.0111
   83phy    O11 2240   4.048   0.991   2.789  0.0403  0.2921  0.0994
   83phy    H1A 2241   3.980   1.007   2.726 -0.7593  1.9525  1.3089
   84phy    C35 2242   3.797   1.708   1.379 -0.1084  0.3602 -0.8510
   84phy    C33 2243   3.857   1.813   1.295  0.5003 -0.0023 -0.0525
   84phy    C34 2244   3.752   1.906   1.238  0.5213  0.4124  0.2559
   84phy    C32 2245   3.977   1.868   1.371 -0.1077  0.5492  0.5424
   84phy    C31 2246   4.088   1.921   1.282 -0.7338 -0.0759  1.0190
   84phy    C30 2247   4.219   1.966   1.356  0.3848  0.5989  0.3542
   84phy    C28 2248   4.326   2.030   1.271 -0.2050 -0.2807 -0.4453
   84phy    C29 2249   4.402   2.141   1.344 -0.5487  0.0075 -0.0645
   84phy    C27 2250   4.429   1.915   1.229  0.4186  0.0715 -0.5347
   84phy    C26 2251   4.447   1.904   1.078 -0.7364 -0.6357 -0.2824
   84phy    C25 2252   4.533   1.777   1.055 -0.0884 -0.4958 -0.0213
   84phy    C23 2253   4.598   1.748   0.919 -0.2728  0.2184 -0.2853
   84phy    C24 2254   4.720   1.654   0.946  0.3810 -0.7322 -0.1036
   84phy    C22 2255   4.497   1.707   0.809  0.2186  0.1915 -0.4149
   84phy    C21 2256   4.540   1.723   0.663  0.3236 -0.4601 -0.5820
   84phy    C20 2257   4.435   1.662   0.574  0.4543  0.0707  0.7704
   84phy    C18 2258   4.461   1.661   0.419 -0.1011 -0.0855 -0.2550
   84phy    O01 2259   4.505   1.790   0.386 -0.0346  0.2044 -0.1841
   84phy    H01 2260   4.516   1.831   0.469 -0.5119  0.7945 -0.4014
   84phy    C19 2261   4.325   1.634   0.346 -0.1147 -0.0330 -0.6041
   84phy    C13 2262   4.573   1.555   0.374  0.1153  0.5272 -0.5355
   84phy     H3 2263   4.667   1.586   0.428  1.6744 -0.5971 -2.4431
   84phy    O33 2264   4.563   1.427   0.428 -0.0537  0.2144  0.2707
   84phy    H1B 2265   4.519   1.368   0.370 -1.0997  2.7189 -1.6491
   84phy    C12 2266   4.661   1.549   0.244  0.3860 -0.4522  0.0170
   84phy    O11 2267   4.620   1.454   0.155 -0.4078 -0.2433 -0.1976
   84phy    H1A 2268   4.530   1.475   0.140 -0.0454  3.0383  1.2936
   85phy    C35 2269   2.734   0.785   1.857 -0.7083 -0.0851 -0.1055
   85phy    C33 2270   2.683   0.930   1.836 -0.3925  0.1863  0.2675
   85phy    C34 2271   2.612   0.931   1.699  0.2310  0.1825 -0.1122
   85phy    C32 2272   2.589   0.969   1.955 -0.0056 -0.6561 -0.0184
   85phy    C31 2273   2.650   1.083   2.040  0.0166  0.2217 -0.2068
   85phy    C30 2274   2.551   1.148   2.138  0.1976  0.1075  0.1713
   85phy    C28 2275   2.595   1.272   2.222 -0.5175  0.1317  0.1755
   85phy    C29 2276   2.582   1.407   2.151 -0.0651  0.5331 -0.7117
   85phy    C27 2277   2.503   1.270   2.344  0.2698 -0.4881 -0.7922
   85phy    C26 2278   2.568   1.232   2.480  0.2461  0.0720  0.2021
   85phy    C25 2279   2.493   1.263   2.611 -0.0523  0.4747 -0.1500
   85phy    C23 2280   2.573   1.234   2.740 -0.3109  0.1777  0.0073
   85phy    C24 2281   2.628   1.357   2.815 -0.4858  0.2441  0.5272
   85phy    C22 2282   2.485   1.150   2.839 -0.3782 -0.1004 -0.3542
   85phy    C21 2283   2.552   1.021   2.893 -0.3379 -0.4017  0.3255
   85phy    C20 2284   2.478   0.944   3.006  0.0463 -0.1437  0.2321
   85phy    C18 2285   2.527   0.810   3.067  0.1735 -0.5554 -0.1403
   85phy    O01 2286   2.642   0.840   3.149 -0.0999  0.1635  0.0037
   85phy    H01 2287   2.660   0.932   3.151 -0.9276  0.3323  0.3589
   85phy    C19 2288   2.415   0.779   3.167 -0.5300 -0.0515  0.7851
   85phy    C13 2289   2.558   0.684   2.962  0.3364 -0.2274  0.3408
   85phy     H3 2290   2.490   0.697   2.874  0.2612  0.6224  0.5139
   85phy    O33 2291   2.519   0.554   3.015  0.1683 -0.4450 -0.2708
   85phy    H1B 2292   2.590   0.523   3.067 -0.1377 -0.8530 -0.0898
   85phy    C12 2293   2.705   0.671   2.893 -0.1229 -0.2702  0.8671
   85phy    O11 2294   2.808   0.607   2.967 -0.4929  0.0160 -0.0698
   85phy    H1A 2295   2.890   0.619   2.923  0.0421 -0.2448  0.8121
   86phy    C35 2296   4.690   2.368   1.846  0.6744  0.1228 -0.0203
   86phy    C33 2297   4.539   2.346   1.872 -0.3198 -0.0041  0.0026
   86phy    C34 2298   4.474   2.484   1.848 -0.0882  0.3002 -0.3093
   86phy    C32 2299   4.488   2.227   1.788  0.0307  1.1672 -0.3064
   86phy    C31 2300   4.356   2.154   1.840  0.2811  0.2963  0.2301
   86phy    C30 2301   4.322   2.034   1.755 -0.3663  0.4466 -0.0065
   86phy    C28 2302   4.215   1.938   1.809 -0.4454 -0.6912 -0.0447
   86phy    C29 2303   4.095   1.931   1.713 -0.5349  0.6324 -0.4104
   86phy    C27 2304   4.280   1.799   1.837 -0.0960 -0.2841  0.1221
   86phy    C26 2305   4.223   1.708   1.949 -0.4067 -0.0778 -0.0630
   86phy    C25 2306   4.300   1.578   1.970  0.5966 -0.0452 -0.4410
   86phy    C23 2307   4.254   1.496   2.090 -0.1211  0.2653 -0.3011
   86phy    C24 2308   4.142   1.399   2.056  0.0740  0.0042  0.2307
   86phy    C22 2309   4.376   1.420   2.149 -0.0291  0.4507 -0.3720
   86phy    C21 2310   4.395   1.437   2.303  0.2662  0.2200  0.2475
   86phy    C20 2311   4.508   1.362   2.372  0.1237  0.5705  0.0293
   86phy    C18 2312   4.532   1.385   2.523  0.2196 -0.0736  0.4754
   86phy    O01 2313   4.416   1.356   2.602 -0.4775 -0.2842  0.3031
   86phy    H01 2314   4.381   1.269   2.597 -2.0911  0.2766  1.0834
   86phy    C19 2315   4.632   1.266   2.539  0.1872  0.0644 -0.3933
   86phy    C13 2316   4.592   1.530   2.566 -0.1035  0.3510 -0.5063
   86phy     H3 2317   4.669   1.566   2.492  1.4925 -1.4587  0.1822
   86phy    O33 2318   4.674   1.522   2.678 -0.2482  0.0806 -0.3208
   86phy    H1B 2319   4.644   1.458   2.740 -0.0324  0.2926  0.0024
   86phy    C12 2320   4.493   1.658   2.580  0.2788  0.8406 -0.9352
   86phy    O11 2321   4.384   1.633   2.661  0.1009 -0.6301  0.1323
   86phy    H1A 2322   4.350   1.547   2.646 -0.1840 -0.2479 -1.7173
   87phy    C35 2323   3.084   2.748   0.948  0.4125  0.4569  0.4153
   87phy    C33 2324   3.174   2.689   1.048 -0.4565  0.0403  0.0739
   87phy    C34 2325   3.093   2.655   1.172 -0.7372 -0.0543  0.2036
   87phy    C32 2326   3.231   2.562   0.988  0.2566  0.0154  0.2209
   87phy    C31 2327   3.374   2.519   1.014 -0.2147 -0.1157 -0.2481
   87phy    C30 2328   3.427   2.427   0.896 -0.1667  0.0058 -0.0449
   87phy    C28 2329   3.576   2.390   0.905  0.0201  0.0858  0.0489
   87phy    C29 2330   3.593   2.254   0.965 -0.4615  0.2664 -0.0160
   87phy    C27 2331   3.647   2.395   0.772 -0.3225 -0.5020 -0.0859
   87phy    C26 2332   3.786   2.462   0.766  0.7408  0.1546 -0.2679
   87phy    C25 2333   3.857   2.436   0.637 -0.1330  0.3098  0.5026
   87phy    C23 2334   3.964   2.546   0.604 -0.4890 -0.1772 -0.1361
   87phy    C24 2335   4.107   2.482   0.596 -0.4109  0.6136  0.0532
   87phy    C22 2336   3.946   2.615   0.466  0.2669  0.7262 -0.1999
   87phy    C21 2337   3.885   2.751   0.484 -0.6457 -0.4911 -1.2353
   87phy    C20 2338   3.883   2.830   0.353  0.1236 -0.6868 -0.4514
   87phy    C18 2339   3.847   2.984   0.353 -0.2141 -0.1461 -0.1524
   87phy    O01 2340   3.715   2.995   0.401  0.2168  0.2805 -0.6516
   87phy    H01 2341   3.655   2.949   0.345  0.7210 -0.0899 -0.8975
   87phy    C19 2342   3.857   3.019   0.202 -0.0131 -0.1537 -0.3597
   87phy    C13 2343   3.948   3.079   0.436  0.0434 -0.0047 -0.0053
   87phy     H3 2344   3.933   3.041   0.540  0.1336 -0.2084 -0.0653
   87phy    O33 2345   4.090   3.054   0.435  0.2000  0.2716 -0.0256
   87phy    H1B 2346   4.100   2.974   0.386  0.0835  0.5237 -0.4698
   87phy    C12 2347   3.903   3.227   0.489 -0.2851 -0.4816 -0.0775
   87phy    O11 2348   3.762   3.235   0.509 -0.2805 -0.0196  0.1647
   87phy    H1A 2349   3.722   3.150   0.506  1.2141 -0.7452 -0.4360
   88phy    C35 2350   2.703   1.743   2.297  0.1441  0.1570  0.6130
   88phy    C33 2351   2.806   1.709   2.406  0.1617 -0.0508 -0.2542
   88phy    C34 2352   2.763   1.591   2.496 -0.2862  0.5564  0.1707
   88phy    C32 2353   2.937   1.671   2.339 -0.1630  0.3748  0.2874
   88phy    C31 2354   3.064   1.727   2.403  0.0620  0.3142  0.3207
   88phy    C30 2355   3.183   1.681   2.317 -0.1577  0.4841 -0.2892
   88phy    C28 2356   3.316   1.716   2.379 -0.1294  0.2155 -0.1940
   88phy    C29 2357   3.381   1.590   2.442 -0.7081  0.1161  0.3060
   88phy    C27 2358   3.404   1.783   2.275 -0.2627 -0.1275 -0.1851
   88phy    C26 2359   3.506   1.882   2.327 -0.1716 -0.5091  0.0237
   88phy    C25 2360   3.566   1.974   2.217  0.0489  0.4103 -0.0165
   88phy    C23 2361   3.662   2.069   2.278  0.9667  0.1261 -0.1897
   88phy    C24 2362   3.803   2.053   2.221  0.0840  0.6293  0.6944
   88phy    C22 2363   3.613   2.213   2.247 -0.2775 -0.4546 -0.1007
   88phy    C21 2364   3.602   2.309   2.361 -0.3422 -0.0688 -0.2132
   88phy    C20 2365   3.567   2.457   2.335  0.0992  0.2519  0.5824
   88phy    C18 2366   3.557   2.568   2.446 -0.0155  0.2617  0.4317
   88phy    O01 2367   3.681   2.594   2.507  0.0695  0.2749 -0.1244
   88phy    H01 2368   3.681   2.681   2.543  1.4753  0.0836  0.3857
   88phy    C19 2369   3.533   2.686   2.348  0.8838 -0.2395  0.6365
   88phy    C13 2370   3.437   2.545   2.558 -0.0937  0.4894 -0.2072
   88phy     H3 2371   3.348   2.497   2.509 -0.3091 -0.6582  1.2388
   88phy    O33 2372   3.376   2.664   2.612  0.3846 -0.0964  0.0681
   88phy    H1B 2373   3.325   2.647   2.689 -0.3299  0.6952 -0.2211
   88phy    C12 2374   3.463   2.443   2.676 -0.5316  0.3110 -0.6871
   88phy    O11 2375   3.582   2.466   2.750 -0.1361 -0.0078 -0.6605
   88phy    H1A 2376   3.650   2.428   2.697 -2.1546  0.0936 -3.5291
   89phy    C35 2377   0.962   3.099   1.168 -0.3902  0.2611  0.1256
   89phy    C33 2378   1.105   3.138   1.169 -0.1139  0.4054 -0.2068
   89phy    C34 2379   1.122   3.270   1.251 -0.5819  0.4550 -0.1153
   89phy    C32 2380   1.191   3.011   1.197 -0.4951 -0.4803  0.1418
   89phy    C31 2381   1.337   3.021   1.162 -0.4692  0.0263  0.3738
   89phy    C30 2382   1.422   2.906   1.208  0.8487 -0.3912 -0.1268
   89phy    C28 2383   1.566   2.909   1.163 -0.2335  0.1584  0.3281
   89phy    C29 2384   1.656   2.913   1.289 -0.2084 -0.2651 -0.4999
   89phy    C27 2385   1.598   2.796   1.061  0.4989 -0.3860  0.2514
   89phy    C26 2386   1.720   2.821   0.973  0.2956  0.0781 -0.1639
   89phy    C25 2387   1.768   2.699   0.894 -0.2510 -0.2193 -0.6745
   89phy    C23 2388   1.902   2.729   0.825  0.0144  0.1182  0.6955
   89phy    C24 2389   2.017   2.666   0.900  0.5626  0.2108  0.2122
   89phy    C22 2390   1.881   2.681   0.682 -0.1301  0.8561  0.2572
   89phy    C21 2391   1.938   2.776   0.574  0.1162  0.0332 -0.1990
   89phy    C20 2392   1.918   2.726   0.428  0.2837 -0.3386  0.3113
   89phy    C18 2393   1.916   2.820   0.306  0.6415  0.1440  0.1979
   89phy    O01 2394   1.798   2.902   0.310  0.1375 -0.2622  0.1943
   89phy    H01 2395   1.720   2.854   0.289 -0.9479  1.8085 -0.8342
   89phy    C19 2396   1.899   2.717   0.192  0.4533 -0.4847 -0.2532
   89phy    C13 2397   2.056   2.911   0.295  0.5218 -0.1827 -0.1077
   89phy     H3 2398   2.055   2.980   0.383  2.1439  0.2916 -0.4244
   89phy    O33 2399   2.177   2.849   0.330 -0.2067 -0.0364 -0.3891
   89phy    H1B 2400   2.182   2.799   0.409  1.8698  0.4254 -0.1653
   89phy    C12 2401   2.059   3.039   0.203  0.2570  0.6614 -0.4427
   89phy    O11 2402   2.107   3.023   0.069 -0.0766  0.6948 -0.2406
   89phy    H1A 2403   2.079   3.099   0.022  0.9179  1.1591 -0.1115
   90phy    C35 2404   2.680   1.982   1.428  0.0740 -0.4682 -0.3077
   90phy    C33 2405   2.741   1.874   1.511 -0.2247  0.3739 -0.5994
   90phy    C34 2406   2.728   1.746   1.440  0.2827  0.2373  0.2360
   90phy    C32 2407   2.887   1.905   1.560  0.4396 -0.5339 -0.0952
   90phy    C31 2408   2.924   1.884   1.713  0.2633 -0.1402  0.3108
   90phy    C30 2409   3.077   1.889   1.739  0.3869 -0.3645  0.7452
   90phy    C28 2410   3.123   1.870   1.885  0.2628 -0.0688  0.1607
   90phy    C29 2411   3.224   1.752   1.898 -0.1989  0.2937  0.0832
   90phy    C27 2412   3.181   2.002   1.939 -1.0118 -0.0102 -0.0337
   90phy    C26 2413   3.115   2.042   2.073  0.3150  0.2797  0.3519
   90phy    C25 2414   3.171   2.172   2.126  0.4933 -0.2245  0.1763
   90phy    C23 2415   3.123   2.216   2.265  0.0149 -0.0237  0.2286
   90phy    C24 2416   3.223   2.159   2.366 -0.4996 -0.3328 -0.0219
   90phy    C22 2417   3.113   2.372   2.267  0.0745  0.0605 -0.4557
   90phy    C21 2418   3.045   2.437   2.392 -0.3512 -0.1625  0.0749
   90phy    C20 2419   3.060   2.592   2.395  0.0024  0.8282 -0.2672
   90phy    C18 2420   3.003   2.673   2.516 -0.4792 -0.2102  0.1428
   90phy    O01 2421   3.025   2.608   2.642 -0.0504 -0.0412  0.0731
   90phy    H01 2422   3.006   2.517   2.633  0.1910 -0.2547  1.4761
   90phy    C19 2423   3.108   2.788   2.521  0.6043  0.2467  0.4658
   90phy    C13 2424   2.848   2.731   2.504  0.3162  0.3594  0.0397
   90phy     H3 2425   2.831   2.770   2.401  2.2006  0.8651 -0.1227
   90phy    O33 2426   2.828   2.848   2.583  0.1878 -0.2388 -0.0477
   90phy    H1B 2427   2.814   2.815   2.669 -1.7008  1.1395  0.2507
   90phy    C12 2428   2.735   2.629   2.537  0.1334 -0.2870 -0.0623
   90phy    O11 2429   2.723   2.602   2.673 -0.3366  0.1593 -0.3708
   90phy    H1A 2430   2.648   2.643   2.711  0.0692  1.0807 -0.5387
   91phy    C35 2431   4.223   3.284   1.537 -0.4480  0.3869 -0.8323
   91phy    C33 2432   4.358   3.206   1.552  0.1505  0.1047  0.0319
   91phy    C34 2433   4.464   3.280   1.637  0.9856  0.4320  0.2879
   91phy    C32 2434   4.348   3.062   1.596 -0.2395  0.5117  0.1530
   91phy    C31 2435   4.397   2.946   1.503  0.4268  0.4351 -0.1063
   91phy    C30 2436   4.401   2.801   1.564 -0.2769  0.5040  0.2717
   91phy    C28 2437   4.454   2.689   1.460  0.1939 -0.3587  0.1467
   91phy    C29 2438   4.570   2.604   1.510 -0.5025 -0.1243 -0.3225
   91phy    C27 2439   4.334   2.614   1.394  0.6832 -0.1933  0.1418
   91phy    C26 2440   4.359   2.579   1.244  0.2734 -0.1322  0.2578
   91phy    C25 2441   4.230   2.567   1.161  0.4044  0.4550  0.0851
   91phy    C23 2442   4.264   2.489   1.035 -0.2169  0.3564  0.0114
   91phy    C24 2443   4.164   2.377   1.006 -0.3145  0.0621  0.4297
   91phy    C22 2444   4.266   2.585   0.915 -0.2292 -0.1592  0.2827
   91phy    C21 2445   4.398   2.619   0.844  0.0802 -0.0051  0.5682
   91phy    C20 2446   4.376   2.722   0.727  0.0655 -0.1208 -0.2931
   91phy    C18 2447   4.497   2.756   0.625  0.0504 -0.5902 -0.0304
   91phy    O01 2448   4.625   2.769   0.688 -0.0544 -0.1630 -0.3344
   91phy    H01 2449   4.614   2.819   0.767 -1.3133 -1.1685  0.1611
   91phy    C19 2450   4.468   2.898   0.575  0.0996 -0.0993  0.0541
   91phy    C13 2451   4.505   2.649   0.506 -0.9565  0.3247  0.2430
   91phy     H3 2452   4.521   2.552   0.559  3.1688  1.2327  1.0523
   91phy    O33 2453   4.386   2.618   0.428  0.4464  0.0500 -0.7685
   91phy    H1B 2454   4.312   2.673   0.444  0.6133  0.3419 -0.9895
   91phy    C12 2455   4.636   2.616   0.431  0.0579  0.0364 -0.1284
   91phy    O11 2456   4.649   2.655   0.299 -1.0529 -0.3050 -0.1078
   91phy    H1A 2457   4.590   2.726   0.287 -0.7697  0.3043  1.7594
   92phy    C35 2458   3.356   1.318   2.068 -0.6771  0.0302 -0.1849
   92phy    C33 2459   3.211   1.280   2.083  0.4921 -0.2920  0.1778
   92phy    C34 2460   3.167   1.206   1.966  0.4157 -0.2396  0.1585
   92phy    C32 2461   3.193   1.204   2.212 -0.4492  0.5755  0.4509
   92phy    C31 2462   3.087   1.254   2.317  0.1908  0.7557  0.2053
   92phy    C30 2463   3.089   1.168   2.441  0.1146  0.4646 -0.4856
   92phy    C28 2464   3.000   1.217   2.556 -0.0241 -0.7024  0.1808
   92phy    C29 2465   2.929   1.100   2.605  0.2693  0.7085 -0.0384
   92phy    C27 2466   3.074   1.311   2.649 -0.4287  0.2131 -0.4227
   92phy    C26 2467   2.984   1.404   2.732 -0.3275  0.6042  0.2496
   92phy    C25 2468   3.060   1.532   2.771  0.0216  0.2282  0.4332
   92phy    C23 2469   2.990   1.638   2.851 -0.0081 -0.6344 -0.9574
   92phy    C24 2470   2.951   1.597   2.995  0.9093  0.0597  0.0064
   92phy    C22 2471   3.081   1.759   2.852 -0.0594  0.1316 -0.5305
   92phy    C21 2472   3.013   1.891   2.813 -0.7578  0.1353  0.3450
   92phy    C20 2473   3.109   2.013   2.822 -0.3345  0.0271 -0.1054
   92phy    C18 2474   3.050   2.155   2.831  0.3264 -0.1336  0.1051
   92phy    O01 2475   2.947   2.159   2.937  0.3195 -0.5357 -0.0916
   92phy    H01 2476   2.963   2.219   3.008 -0.2016 -0.0181 -0.4065
   92phy    C19 2477   3.169   2.232   2.886  0.1251 -0.2995  0.4624
   92phy    C13 2478   2.990   2.228   2.697 -0.0725 -0.6206  0.1720
   92phy     H3 2479   3.059   2.218   2.609  0.3237  1.2864  0.2309
   92phy    O33 2480   2.980   2.368   2.705 -0.7261 -0.3176  0.0132
   92phy    H1B 2481   2.935   2.385   2.786  1.7964 -1.1830  1.7312
   92phy    C12 2482   2.851   2.175   2.645  0.6902 -0.4792 -0.5181
   92phy    O11 2483   2.758   2.137   2.746 -0.0582 -0.2041 -0.4347
   92phy    H1A 2484   2.800   2.118   2.827 -2.0136 -1.1854  0.4259
   93phy    C35 2485   3.406   0.570   2.453  0.2979  0.3004 -0.3072
   93phy    C33 2486   3.507   0.680   2.426 -0.5148  0.2211  0.3161
   93phy    C34 2487   3.551   0.663   2.285 -0.1751 -0.5052  0.1366
   93phy    C32 2488   3.445   0.823   2.436 -0.5641 -0.0387 -0.0859
   93phy    C31 2489   3.542   0.924   2.500 -0.7487 -0.3679 -0.3892
   93phy    C30 2490   3.470   1.059   2.520 -0.2808 -0.2094 -0.4512
   93phy    C28 2491   3.550   1.164   2.592  0.0312  0.0469  0.0036
   93phy    C29 2492   3.581   1.277   2.496 -0.5270 -0.2311  0.0083
   93phy    C27 2493   3.469   1.225   2.706 -0.0284  0.0881  0.4308
   93phy    C26 2494   3.484   1.165   2.847  0.1964  0.2734  0.2732
   93phy    C25 2495   3.432   1.263   2.952 -0.4670 -0.0806  0.0224
   93phy    C23 2496   3.397   1.199   3.091  0.2070 -0.0574 -0.2150
   93phy    C24 2497   3.513   1.231   3.189  0.2593  0.1019 -0.0456
   93phy    C22 2498   3.265   1.267   3.144 -0.6683  0.1542 -0.6591
   93phy    C21 2499   3.182   1.172   3.228 -0.9298  0.2175 -0.2705
   93phy    C20 2500   3.053   1.235   3.280  0.0580 -0.0534 -0.2184
   93phy    C18 2501   2.918   1.151   3.287  0.5058  0.6760 -0.0303
   93phy    O01 2502   2.938   1.029   3.367 -0.3879 -0.2289  0.0447
   93phy    H01 2503   3.018   1.033   3.417  0.7278 -2.0558 -1.4783
   93phy    C19 2504   2.831   1.246   3.379  0.0664 -0.1012  0.1267
   93phy    C13 2505   2.840   1.120   3.150 -0.0588 -0.2157 -0.7191
   93phy     H3 2506   2.817   1.210   3.087 -1.4448 -1.3049 -1.8710
   93phy    O33 2507   2.702   1.074   3.177  0.3415  0.4183 -0.7779
   93phy    H1B 2508   2.640   1.144   3.186  0.5301  0.8312 -2.4146
   93phy    C12 2509   2.903   1.018   3.051 -0.7204  0.4153 -0.0435
   93phy    O11 2510   3.003   1.073   2.973 -0.2664 -0.7005  0.0219
   93phy    H1A 2511   3.064   1.007   2.945 -0.9223 -1.6045  0.6591
   94phy    C35 2512   4.787   2.323   0.863  0.2761  0.0499 -0.4256
   94phy    C33 2513   4.709   2.195   0.839  0.0089 -0.2664  0.3496
   94phy    C34 2514   4.762   2.103   0.945 -0.1361 -0.1632  0.3608
   94phy    C32 2515   4.556   2.209   0.832  0.1525  0.0293  0.5901
   94phy    C31 2516   4.489   2.120   0.726 -0.4179 -0.3644 -0.1460
   94phy    C30 2517   4.344   2.162   0.698  0.5116 -0.1057 -0.3214
   94phy    C28 2518   4.246   2.047   0.652 -0.3580  0.5257 -0.7394
   94phy    C29 2519   4.167   1.990   0.774 -0.4595  0.0825 -0.6336
   94phy    C27 2520   4.151   2.102   0.548  0.0476  0.2067  0.2241
   94phy    C26 2521   4.118   2.000   0.440  0.4350 -0.3624 -0.5326
   94phy    C25 2522   3.991   2.037   0.357  0.2369 -0.0086  0.3669
   94phy    C23 2523   3.949   1.931   0.250  0.5822 -0.8357  0.2532
   94phy    C24 2524   3.793   1.931   0.236 -0.7813 -0.0132 -0.7186
   94phy    C22 2525   4.005   1.954   0.105  0.4436  0.0665  0.7833
   94phy    C21 2526   4.154   1.926   0.071  0.4418  0.0337  0.1017
   94phy    C20 2527   4.185   1.942  -0.085  0.3680  0.1371 -0.5255
   94phy    C18 2528   4.336   1.948  -0.128  0.1737  0.2532 -0.3034
   94phy    O01 2529   4.397   2.059  -0.053 -0.2109 -0.0055 -0.0181
   94phy    H01 2530   4.353   2.142  -0.062 -1.4831 -0.7999 -1.7237
   94phy    C19 2531   4.310   1.985  -0.277 -0.1120 -0.2988  0.4478
   94phy    C13 2532   4.420   1.811  -0.099 -0.0977  0.1017  0.4392
   94phy     H3 2533   4.410   1.802   0.012 -0.4600 -0.2058  0.3857
   94phy    O33 2534   4.357   1.686  -0.134  0.1496  0.4254 -0.0993
   94phy    H1B 2535   4.338   1.699  -0.225 -0.8455  2.5511  0.3676
   94phy    C12 2536   4.579   1.799  -0.091  0.2030  0.7270 -0.3724
   94phy    O11 2537   4.638   1.923  -0.052 -0.2573  0.5012  0.2008
   94phy    H1A 2538   4.566   1.981  -0.038 -1.5439 -1.1483  0.6573
   95phy    C35 2539   3.130   3.710   1.535 -0.1523 -0.0247 -0.1188
   95phy    C33 2540   3.115   3.569   1.475  0.4130 -0.0985 -0.4397
   95phy    C34 2541   3.094   3.593   1.327 -0.0375 -0.3619 -0.0482
   95phy    C32 2542   3.229   3.467   1.493 -0.2823 -0.2991 -0.1094
   95phy    C31 2543   3.239   3.419   1.643 -0.1081 -0.3553 -0.3681
   95phy    C30 2544   3.349   3.319   1.659  0.0197 -0.4032  0.2436
   95phy    C28 2545   3.353   3.234   1.788 -0.8672 -0.0337  0.7106
   95phy    C29 2546   3.305   3.093   1.750  0.4421 -0.1111 -0.1788
   95phy    C27 2547   3.499   3.226   1.841 -0.2180  0.5536  0.1320
   95phy    C26 2548   3.523   3.188   1.988 -0.0435 -0.3264  0.2005
   95phy    C25 2549   3.666   3.155   2.026  0.4642  0.0956  0.2729
   95phy    C23 2550   3.679   3.096   2.171  0.6049 -0.2339  0.1805
   95phy    C24 2551   3.786   2.997   2.181 -0.5531 -0.1066  0.1838
   95phy    C22 2552   3.709   3.212   2.272  0.0421 -0.2464  0.3611
   95phy    C21 2553   3.630   3.208   2.403 -0.2924 -0.2362  0.2300
   95phy    C20 2554   3.616   3.345   2.476 -0.4200  0.0090 -0.1431
   95phy    C18 2555   3.535   3.350   2.614  0.9433 -0.0661  0.4990
   95phy    O01 2556   3.557   3.230   2.690  0.0716  0.2531  0.3592
   95phy    H01 2557   3.522   3.233   2.777 -2.6622 -0.6853 -0.5982
   95phy    C19 2558   3.604   3.468   2.688 -0.4326  0.2364 -0.0454
   95phy    C13 2559   3.371   3.374   2.597  0.0787 -0.7837 -0.2499
   95phy     H3 2560   3.351   3.459   2.526 -1.6628 -0.5234  0.4863
   95phy    O33 2561   3.295   3.415   2.710  0.7216 -0.5206  0.0898
   95phy    H1B 2562   3.308   3.354   2.780 -1.3572 -1.5908 -0.4016
   95phy    C12 2563   3.295   3.255   2.525  0.3409  0.0005 -0.5559
   95phy    O11 2564   3.275   3.147   2.612 -0.0296  0.0142  0.2971
   95phy    H1A 2565   3.357   3.104   2.629  0.4215 -0.0869 -1.8333
   96phy    C35 2566   2.584   2.815   2.071  0.3797  0.2756 -0.0005
   96phy    C33 2567   2.582   2.884   1.935 -0.0619  0.2702  0.4436
   96phy    C34 2568   2.451   2.875   1.860  0.2777 -0.2963  0.4045
   96phy    C32 2569   2.618   3.035   1.962  0.0624  0.1411  0.1019
   96phy    C31 2570   2.716   3.107   1.867 -0.3692  0.1892  0.0347
   96phy    C30 2571   2.707   3.259   1.898  0.2486 -0.0043 -0.0823
   96phy    C28 2572   2.815   3.349   1.829  0.2041  0.1673  0.2655
   96phy    C29 2573   2.762   3.396   1.691  0.3772  0.3290  0.2183
   96phy    C27 2574   2.855   3.469   1.917 -0.5918 -0.7975 -0.6549
   96phy    C26 2575   2.959   3.448   2.026 -0.0003  0.0111  0.1037
   96phy    C25 2576   3.010   3.583   2.080 -0.1301 -0.5170  0.1049
   96phy    C23 2577   3.084   3.583   2.216 -0.0976 -0.6886  0.3732
   96phy    C24 2578   3.222   3.532   2.211 -0.3374 -0.4154  0.2040
   96phy    C22 2579   3.085   3.725   2.270 -0.1183 -0.1292  0.0225
   96phy    C21 2580   3.070   3.728   2.428  0.9056  0.2938  0.3838
   96phy    C20 2581   3.084   3.861   2.502 -0.1810 -0.2311  0.3263
   96phy    C18 2582   3.044   3.866   2.655  0.0630  0.1177 -0.5171
   96phy    O01 2583   3.130   3.770   2.713  0.0779 -0.2529  0.2941
   96phy    H01 2584   3.095   3.683   2.708  1.0945 -0.6647  0.0761
   96phy    C19 2585   3.086   4.011   2.694  0.1870 -0.2494 -0.1523
   96phy    C13 2586   2.889   3.822   2.690 -0.3031 -0.4847 -0.1709
   96phy     H3 2587   2.863   3.731   2.631  1.1847 -0.1460 -1.4183
   96phy    O33 2588   2.800   3.918   2.629 -0.3670  0.4419  0.5865
   96phy    H1B 2589   2.781   3.983   2.694  0.1128  1.9850 -0.7506
   96phy    C12 2590   2.848   3.798   2.840 -0.0318 -0.7894 -0.1692
   96phy    O11 2591   2.876   3.906   2.932  0.1868 -0.2558 -0.5072
   96phy    H1A 2592   2.832   3.979   2.894  0.3732 -1.2505 -2.8623
   97phy    C35 2593   2.398   1.494   1.408  0.0570  0.7462 -0.2234
   97phy    C33 2594   2.314   1.471   1.282 -0.1969 -0.7161  0.0795
   97phy    C34 2595   2.279   1.323   1.270  0.3681  0.1800  0.5500
   97phy    C32 2596   2.212   1.586   1.260 -0.1098  0.0881  0.2768
   97phy    C31 2597   2.142   1.589   1.129 -0.2604  0.2730 -0.2333
   97phy    C30 2598   2.019   1.681   1.134 -0.0337  0.9992 -0.0974
   97phy    C28 2599   1.954   1.701   1.002 -0.1727  0.3654 -0.8082
   97phy    C29 2600   1.834   1.605   0.979 -0.2974 -0.0414 -0.1772
   97phy    C27 2601   1.900   1.847   0.993  0.0808  0.3258  0.0147
   97phy    C26 2602   1.918   1.932   0.867 -0.4735 -0.1037 -0.2460
   97phy    C25 2603   1.897   2.082   0.883  0.1176  0.4308  0.1117
   97phy    C23 2604   1.890   2.181   0.765  0.3795 -0.1047  0.2978
   97phy    C24 2605   1.774   2.278   0.786 -0.2543 -0.5440 -0.2538
   97phy    C22 2606   2.027   2.252   0.758  0.0953  0.1037 -0.2308
   97phy    C21 2607   2.082   2.277   0.619  0.2149  0.5822  0.1030
   97phy    C20 2608   2.225   2.323   0.621 -0.3509 -0.0685 -0.5437
   97phy    C18 2609   2.304   2.337   0.485  0.3313 -0.0889 -0.4746
   97phy    O01 2610   2.290   2.214   0.409  0.0082  0.3107 -0.3593
   97phy    H01 2611   2.245   2.155   0.466 -0.1063  1.9401  1.2989
   97phy    C19 2612   2.447   2.337   0.535  0.2413  0.2569 -0.3887
   97phy    C13 2613   2.264   2.475   0.404 -0.2890 -0.1939  0.5460
   97phy     H3 2614   2.154   2.465   0.384 -0.1639  0.8758 -0.7688
   97phy    O33 2615   2.261   2.604   0.472 -0.0329  0.2533 -0.9315
   97phy    H1B 2616   2.348   2.635   0.483  0.1686 -0.5683 -0.0945
   97phy    C12 2617   2.296   2.499   0.253 -0.6303 -0.0828 -0.2601
   97phy    O11 2618   2.414   2.573   0.238  0.1588 -0.0853  0.3756
   97phy    H1A 2619   2.421   2.588   0.146 -1.0616 -1.2960  0.0529
   98phy    C35 2620   2.786   3.853   1.439  0.7500 -0.1547  0.3731
   98phy    C33 2621   2.851   3.900   1.312 -0.0847  0.6678  0.5686
   98phy    C34 2622   2.736   3.916   1.224 -0.6296  0.6020 -0.0002
   98phy    C32 2623   2.916   4.037   1.325 -0.9606  0.1477  0.1761
   98phy    C31 2624   3.062   4.054   1.370 -0.7781 -0.2322  0.2482
   98phy    C30 2625   3.102   4.198   1.384  0.1420  0.1627  0.0887
   98phy    C28 2626   3.244   4.209   1.447 -0.2153  0.5403 -0.3918
   98phy    C29 2627   3.368   4.199   1.352 -0.3835  0.2176 -0.1541
   98phy    C27 2628   3.259   4.340   1.526  0.0118  0.2170  0.0195
   98phy    C26 2629   3.348   4.345   1.648 -0.1567 -0.3174  0.0677
   98phy    C25 2630   3.375   4.487   1.693  0.1681 -0.1733  0.0501
   98phy    C23 2631   3.417   4.488   1.843  0.7479  0.2136 -0.0615
   98phy    C24 2632   3.535   4.572   1.862 -0.7321 -0.4054  0.1996
   98phy    C22 2633   3.300   4.531   1.940  0.1920  0.2321  0.5143
   98phy    C21 2634   3.291   4.449   2.068  0.0822  0.5662 -0.4453
   98phy    C20 2635   3.184   4.506   2.167 -0.2558  0.1531  0.2211
   98phy    C18 2636   3.160   4.455   2.312 -0.3490 -0.4502  1.2445
   98phy    O01 2637   3.282   4.459   2.392  0.1383  0.4973 -0.1340
   98phy    H01 2638   3.294   4.367   2.408 -0.8448  0.4490  0.3971
   98phy    C19 2639   3.073   4.574   2.363  0.1236  0.2454  0.4983
   98phy    C13 2640   3.092   4.305   2.326 -0.4716 -0.3943 -0.6258
   98phy     H3 2641   3.019   4.287   2.243  1.7919 -0.1519 -2.7792
   98phy    O33 2642   3.006   4.305   2.445  0.0039 -0.2150 -0.4204
   98phy    H1B 2643   2.934   4.246   2.432 -0.5798  0.6880 -1.4147
   98phy    C12 2644   3.186   4.179   2.338 -0.5141 -0.5618 -0.3487
   98phy    O11 2645   3.298   4.208   2.412 -0.1739 -0.6202 -0.0216
   98phy    H1A 2646   3.349   4.133   2.438  1.3590 -0.1222 -1.4411
   99phy    C35 2647   2.223   3.010   1.204  0.2807 -0.1037  0.0700
   99phy    C33 2648   2.167   3.151   1.211 -0.0558  0.1363 -0.0435
   99phy    C34 2649   2.018   3.137   1.234  0.2578 -0.0529  0.0167
   99phy    C32 2650   2.237   3.235   1.322 -0.4637  0.0577 -0.2812
   99phy    C31 2651   2.345   3.331   1.263  0.4697 -0.4029  0.1997
   99phy    C30 2652   2.428   3.394   1.383  0.6308 -0.6350  0.0751
   99phy    C28 2653   2.526   3.508   1.340 -0.2337  0.4959  0.1125
   99phy    C29 2654   2.534   3.608   1.452 -0.1610  0.5239  0.4553
   99phy    C27 2655   2.658   3.464   1.270 -0.4571 -0.5034 -0.3766
   99phy    C26 2656   2.688   3.548   1.148  0.3438  0.2692 -0.3441
   99phy    C25 2657   2.831   3.533   1.078  0.3962  0.3252 -0.6903
   99phy    C23 2658   2.854   3.589   0.936  0.5137  0.5989  0.1010
   99phy    C24 2659   2.959   3.695   0.947 -0.3546 -0.0321 -0.1760
   99phy    C22 2660   2.911   3.483   0.844  0.2832 -0.5657 -0.2053
   99phy    C21 2661   2.826   3.446   0.721 -0.0076  0.0138  0.2018
   99phy    C20 2662   2.894   3.343   0.632  0.3153  0.2591 -0.9523
   99phy    C18 2663   2.825   3.269   0.514  0.1772  0.5977  0.7494
   99phy    O01 2664   2.707   3.211   0.576  0.0418  0.5893 -0.1136
   99phy    H01 2665   2.694   3.118   0.582  2.1870  0.0994 -1.6693
   99phy    C19 2666   2.916   3.152   0.475  0.2836 -0.1881 -0.2183
   99phy    C13 2667   2.783   3.359   0.390  0.5416 -0.1320 -0.1038
   99phy     H3 2668   2.718   3.437   0.437  0.9587  0.7814 -0.9740
   99phy    O33 2669   2.881   3.450   0.338  0.1808  0.2531  0.3295
   99phy    H1B 2670   2.877   3.453   0.244 -1.9038 -2.6998  0.1688
   99phy    C12 2671   2.663   3.337   0.290 -0.5831 -0.0573  0.6748
   99phy    O11 2672   2.692   3.262   0.170  0.0563 -0.2316 -0.1395
   99phy    H1A 2673   2.612   3.220   0.145  0.0502 -0.5247  0.3701
  100phy    C35 2674   3.386   2.355   1.392 -0.0117  0.1380  0.1875
  100phy    C33 2675   3.276   2.252   1.401 -0.2592 -0.0787  0.6883
  100phy    C34 2676   3.299   2.137   1.507  0.1713 -0.3209 -0.3235
  100phy    C32 2677   3.151   2.333   1.394  0.3930  0.6789  0.3824
  100phy    C31 2678   3.038   2.270   1.317  0.0052 -0.0648 -0.1714
  100phy    C30 2679   2.915   2.361   1.305 -0.0267 -0.3350  0.2918
  100phy    C28 2680   2.798   2.320   1.215 -0.6202 -0.6409  0.0984
  100phy    C29 2681   2.672   2.297   1.292 -0.0117  0.1355 -0.0980
  100phy    C27 2682   2.781   2.425   1.105  0.2282 -0.2011  0.1927
  100phy    C26 2683   2.819   2.356   0.969  0.7014 -0.0880 -0.3158
  100phy    C25 2684   2.811   2.437   0.837 -0.6862 -0.1720  0.0318
  100phy    C23 2685   2.909   2.391   0.728 -0.2228  0.5672  0.4158
  100phy    C24 2686   2.858   2.265   0.650  0.3257 -0.0082  0.4057
  100phy    C22 2687   2.932   2.513   0.634  0.4226  0.0530 -0.5458
  100phy    C21 2688   3.054   2.515   0.545  0.5648 -0.1591 -0.4146
  100phy    C20 2689   3.046   2.635   0.442  0.2684  0.0541  0.0056
  100phy    C18 2690   3.161   2.665   0.344 -0.3811  0.1065 -0.0401
  100phy    O01 2691   3.285   2.655   0.418  0.0906 -0.3261 -0.0408
  100phy    H01 2692   3.257   2.658   0.507  0.6880  2.0443  0.1326
  100phy    C19 2693   3.143   2.818   0.315  0.0040 -0.1556  0.0199
  100phy    C13 2694   3.157   2.568   0.219 -0.1293  0.3780 -0.4102
  100phy     H3 2695   3.164   2.464   0.260 -2.0855 -0.1326 -1.2148
  100phy    O33 2696   3.034   2.548   0.150 -0.1429  0.5094 -0.2239
  100phy    H1B 2697   3.002   2.632   0.125  1.5559  1.4633  0.6431
  100phy    C12 2698   3.282   2.530   0.123 -0.0034  0.3633 -0.0718
  100phy    O11 2699   3.307   2.623   0.020  0.2094 -0.2193 -0.1319
  100phy    H1A 2700   3.244   2.629  -0.050 -2.0000  0.5151  1.8134
  101phy    C35 2701   2.372   4.426   0.969  0.0084  0.0112  0.0454
  101phy    C33 2702   2.328   4.296   1.026 -0.4026  0.1804 -0.4103
  101phy    C34 2703   2.187   4.312   1.087 -0.6161 -0.2692 -0.3994
  101phy    C32 2704   2.328   4.175   0.931 -0.3983  0.3151 -0.3352
  101phy    C31 2705   2.459   4.099   0.912 -0.4584  0.2661 -0.0003
  101phy    C30 2706   2.434   4.005   0.802 -0.7374  0.3016  0.1540
  101phy    C28 2707   2.542   3.899   0.764  0.1732  0.2107 -0.0323
  101phy    C29 2708   2.548   3.781   0.866 -0.2423 -0.4406  0.1502
  101phy    C27 2709   2.522   3.825   0.636  0.0129 -0.2480 -0.3491
  101phy    C26 2710   2.584   3.894   0.520  0.0665 -0.0450 -0.4661
  101phy    C25 2711   2.593   3.804   0.398  0.3080 -0.0827 -0.0699
  101phy    C23 2712   2.687   3.852   0.287  0.0490 -0.1512  0.0817
  101phy    C24 2713   2.687   3.726   0.209 -0.1607 -0.5767  0.1636
  101phy    C22 2714   2.645   3.966   0.190  0.6068  0.2938  0.2885
  101phy    C21 2715   2.692   4.105   0.230 -0.1021  0.6970 -0.3478
  101phy    C20 2716   2.629   4.216   0.143  0.1354 -0.1334  0.1094
  101phy    C18 2717   2.643   4.368   0.182 -0.3309  0.2159  1.4092
  101phy    O01 2718   2.591   4.390   0.317 -0.1301  0.2392  0.2677
  101phy    H01 2719   2.519   4.332   0.336 -1.6454  1.9821  0.1315
  101phy    C19 2720   2.535   4.422   0.080 -0.6536  0.2291 -0.4709
  101phy    C13 2721   2.792   4.417   0.155 -0.5442  0.4234 -0.2882
  101phy     H3 2722   2.852   4.370   0.236 -1.0178  0.5686  0.1496
  101phy    O33 2723   2.868   4.365   0.044  0.3494 -0.1521  0.4897
  101phy    H1B 2724   2.957   4.359   0.073  0.6591 -2.2278 -0.7099
  101phy    C12 2725   2.838   4.550   0.217 -0.0905  0.0013  0.5588
  101phy    O11 2726   2.816   4.664   0.142 -0.1057  0.0833 -0.3699
  101phy    H1A 2727   2.846   4.734   0.197  1.1276 -1.7347  1.4142
  102phy    C35 2728   1.197   0.124   1.934 -0.4174 -0.1407  1.1065
  102phy    C33 2729   1.324   0.153   1.850  0.1585 -0.0952 -0.1978
  102phy    C34 2730   1.268   0.195   1.713 -0.0387 -0.1767  0.6241
  102phy    C32 2731   1.418   0.260   1.914 -0.6829  0.5753 -0.0004
  102phy    C31 2732   1.568   0.220   1.900  0.2625 -0.3686 -0.0051
  102phy    C30 2733   1.665   0.338   1.923  0.7076 -0.3384  0.0892
  102phy    C28 2734   1.813   0.290   1.933  0.2426 -0.0982  0.5472
  102phy    C29 2735   1.893   0.307   1.803  0.5021  0.1273 -0.2130
  102phy    C27 2736   1.896   0.368   2.038  0.9615  0.8887  0.0135
  102phy    C26 2737   1.937   0.290   2.155  0.4804  0.1923  0.1123
  102phy    C25 2738   2.014   0.372   2.259 -0.4834  0.2440 -0.0469
  102phy    C23 2739   2.043   0.304   2.395 -0.1091 -0.6548  0.3594
  102phy    C24 2740   2.188   0.317   2.448  0.3029  0.3068  0.1636
  102phy    C22 2741   1.936   0.354   2.498 -0.3616 -0.0213 -0.5940
  102phy    C21 2742   1.894   0.251   2.609  0.1260  0.1166 -0.0849
  102phy    C20 2743   1.756   0.266   2.672 -0.4280 -0.1829 -0.0798
  102phy    C18 2744   1.707   0.175   2.787  0.3451 -0.1839 -0.3113
  102phy    O01 2745   1.780   0.186   2.908 -0.1382  0.1719 -0.1168
  102phy    H01 2746   1.827   0.267   2.907  0.5176 -0.2116 -0.4383
  102phy    C19 2747   1.574   0.243   2.817 -0.5353 -0.3680  0.1082
  102phy    C13 2748   1.685   0.014   2.755  0.0015  0.2251 -0.2604
  102phy     H3 2749   1.645  -0.003   2.652  1.7413 -2.1516 -0.6376
  102phy    O33 2750   1.579  -0.045   2.828 -0.1045 -0.2210  0.5161
  102phy    H1B 2751   1.555  -0.128   2.792 -0.8029 -0.0154  0.4877
  102phy    C12 2752   1.813  -0.079   2.749 -0.2832 -0.4148 -0.4949
  102phy    O11 2753   1.851  -0.130   2.871 -0.5606  0.0882  0.1670
  102phy    H1A 2754   1.784  -0.122   2.937  0.5196  0.0121  1.3112
  103phy    C35 2755   1.782   3.745   1.500  0.2062  0.6250  0.2762
  103phy    C33 2756   1.742   3.893   1.481 -0.1720 -0.7535  0.6114
  103phy    C34 2757   1.607   3.906   1.405 -0.2047 -0.3165 -0.3836
  103phy    C32 2758   1.734   3.963   1.618 -0.2965 -0.3997  0.5773
  103phy    C31 2759   1.791   4.099   1.615  0.7571 -0.4997 -0.0099
  103phy    C30 2760   1.791   4.171   1.748 -0.4341  0.0639  0.0748
  103phy    C28 2761   1.874   4.304   1.744 -0.3478 -0.5762  0.1495
  103phy    C29 2762   1.800   4.423   1.680  0.0845 -0.1048 -0.1535
  103phy    C27 2763   1.920   4.339   1.886  0.2541 -0.5299 -0.2938
  103phy    C26 2764   2.052   4.423   1.897  0.6223  0.1302  0.0074
  103phy    C25 2765   2.086   4.453   2.043  0.0915  0.5002  0.0769
  103phy    C23 2766   2.211   4.544   2.062 -0.3074  0.4008 -0.1274
  103phy    C24 2767   2.173   4.688   2.077  0.2590  0.4591 -0.2472
  103phy    C22 2768   2.267   4.502   2.199 -0.6887  0.3894  0.2694
  103phy    C21 2769   2.380   4.389   2.192  0.1955  0.3593  0.2566
  103phy    C20 2770   2.438   4.370   2.333 -0.1942  0.1097 -0.0110
  103phy    C18 2771   2.587   4.311   2.353  0.3822  0.5321  0.5395
  103phy    O01 2772   2.681   4.379   2.265  0.1026  0.3004 -0.2396
  103phy    H01 2773   2.679   4.471   2.285 -0.5187  0.5028 -1.1794
  103phy    C19 2774   2.614   4.363   2.497 -0.5402 -0.4537 -0.2641
  103phy    C13 2775   2.583   4.151   2.329 -0.0392  0.2299  0.3960
  103phy     H3 2776   2.523   4.133   2.236  1.7032  0.2356 -0.7529
  103phy    O33 2777   2.496   4.084   2.428 -0.1053 -0.1791  0.1053
  103phy    H1B 2778   2.548   4.043   2.494 -0.6368  0.5881  1.0145
  103phy    C12 2779   2.718   4.067   2.314  0.0034  0.1799  0.8696
  103phy    O11 2780   2.815   4.081   2.419 -0.0110  0.2347  0.2349
  103phy    H1A 2781   2.809   4.003   2.472  1.0293 -0.1682 -0.2356
  104phy    C35 2782   2.403   0.901   1.089  0.0511  0.2140  0.1766
  104phy    C33 2783   2.503   0.824   1.172  0.3519 -0.3834  0.1993
  104phy    C34 2784   2.506   0.900   1.305 -0.2754  0.3750 -0.4761
  104phy    C32 2785   2.473   0.681   1.202  0.9683  0.4500 -0.0249
  104phy    C31 2786   2.472   0.574   1.090  0.1989 -0.1259  0.0260
  104phy    C30 2787   2.467   0.428   1.141 -0.0757 -0.3330 -0.8202
  104phy    C28 2788   2.462   0.314   1.041 -0.2705 -0.7916  0.2275
  104phy    C29 2789   2.567   0.202   1.077  0.3493 -0.0227  0.7774
  104phy    C27 2790   2.318   0.261   1.018 -0.5140 -0.1233 -0.2913
  104phy    C26 2791   2.294   0.218   0.870 -0.3599  0.3150 -1.1159
  104phy    C25 2792   2.149   0.224   0.836  0.0204  0.3765  0.7213
  104phy    C23 2793   2.107   0.154   0.700  0.0261 -0.3943  0.4082
  104phy    C24 2794   1.959   0.112   0.717 -0.6802 -0.5849  0.0118
  104phy    C22 2795   2.114   0.246   0.581  0.3589 -0.3508  0.6337
  104phy    C21 2796   2.180   0.179   0.459 -0.1264 -0.7771  0.2345
  104phy    C20 2797   2.193   0.271   0.339 -0.0552  0.3201 -0.6192
  104phy    C18 2798   2.228   0.209   0.199 -0.1092  0.0792  0.5874
  104phy    O01 2799   2.334   0.111   0.212  0.2384 -0.2874 -0.5767
  104phy    H01 2800   2.331   0.044   0.146  0.4138 -0.5137 -0.3564
  104phy    C19 2801   2.271   0.330   0.114 -0.1620  0.0363 -0.7235
  104phy    C13 2802   2.097   0.139   0.132 -0.2450  0.6097  0.3430
  104phy     H3 2803   2.075   0.059   0.208  0.5607  0.0783  0.0354
  104phy    O33 2804   1.970   0.204   0.136 -0.0378 -0.4288  0.4067
  104phy    H1B 2805   1.960   0.264   0.065 -1.0742 -1.1696 -0.0958
  104phy    C12 2806   2.102   0.030   0.017  0.2734 -0.1335 -0.0508
  104phy    O11 2807   2.226  -0.033   0.001 -0.1797  0.2430  0.3159
  104phy    H1A 2808   2.214  -0.100  -0.064  0.8084  0.9120 -0.6032
  105phy    C35 2809   2.265   4.221   1.546  0.0315  0.1134 -0.3178
  105phy    C33 2810   2.273   4.084   1.489  0.6430  0.4540  0.1907
  105phy    C34 2811   2.326   3.972   1.580 -0.1018  0.0224  0.0515
  105phy    C32 2812   2.146   4.049   1.405  0.2527  0.1890 -0.0481
  105phy    C31 2813   2.191   3.978   1.274  0.1606  0.0995  0.3108
  105phy    C30 2814   2.075   3.916   1.195  0.0792  0.4945  0.1520
  105phy    C28 2815   2.116   3.823   1.081  0.3392 -0.0775  0.1596
  105phy    C29 2816   2.110   3.676   1.125  0.5971  0.1889  0.1874
  105phy    C27 2817   2.024   3.846   0.964  0.2761  0.2755  0.0789
  105phy    C26 2818   2.076   3.822   0.826 -0.0755  0.1207 -0.1429
  105phy    C25 2819   1.987   3.876   0.713  0.0659  0.1472 -0.1020
  105phy    C23 2820   2.026   3.814   0.577  0.1577 -0.0402  0.3505
  105phy    C24 2821   1.933   3.699   0.537 -0.0707  0.2344  0.0048
  105phy    C22 2822   2.003   3.912   0.460  0.3328  0.0920  0.3086
  105phy    C21 2823   2.124   3.925   0.376 -0.0158 -0.3845 -0.0823
  105phy    C20 2824   2.092   4.030   0.268  0.0639  0.1724  0.0464
  105phy    C18 2825   2.199   4.047   0.148 -0.4144 -0.6514  0.0229
  105phy    O01 2826   2.330   4.070   0.206  0.2597  0.0240 -0.0545
  105phy    H01 2827   2.341   4.132   0.275  2.8113  0.0040 -0.3394
  105phy    C19 2828   2.160   4.183   0.089 -0.1294 -0.2576  0.0967
  105phy    C13 2829   2.212   3.926   0.046  0.2210 -0.0970  0.1028
  105phy     H3 2830   2.275   3.850   0.100  1.1200 -0.1820 -1.0196
  105phy    O33 2831   2.095   3.842   0.036  0.1520  0.1091  0.4549
  105phy    H1B 2832   2.012   3.873   0.067 -0.1356  0.0641 -0.2439
  105phy    C12 2833   2.331   3.912  -0.059 -0.1310  0.1760  0.3848
  105phy    O11 2834   2.415   4.021  -0.072  0.4232  0.5827 -0.1271
  105phy    H1A 2835   2.453   4.040   0.012  0.4265  1.9136 -0.4142
  106phy    C35 2836   2.888   4.330   2.004  0.0351 -0.1357  0.1196
  106phy    C33 2837   2.884   4.434   1.898 -0.4348 -0.5024  0.0380
  106phy    C34 2838   2.958   4.378   1.779 -0.5591 -0.2380  0.2016
  106phy    C32 2839   2.737   4.480   1.880 -0.1129  0.2465  0.2087
  106phy    C31 2840   2.727   4.624   1.843  0.4550  0.2367  0.5133
  106phy    C30 2841   2.587   4.659   1.798  0.0153 -0.0493 -0.1091
  106phy    C28 2842   2.569   4.804   1.742  0.1299  0.3631 -0.3407
  106phy    C29 2843   2.572   4.809   1.592  0.2750  0.0540  0.1860
  106phy    C27 2844   2.427   4.850   1.790 -0.4174  0.4841 -0.1897
  106phy    C26 2845   2.432   4.984   1.867  0.1947 -0.1947 -0.2055
  106phy    C25 2846   2.290   5.027   1.922  0.2303 -0.0562 -0.0698
  106phy    C23 2847   2.292   5.161   2.006 -0.5268 -0.5126 -0.3904
  106phy    C24 2848   2.201   5.255   1.925 -0.4233  0.0267  0.2103
  106phy    C22 2849   2.224   5.137   2.147 -0.0339  0.4089  0.4522
  106phy    C21 2850   2.301   5.055   2.253 -0.3921  0.2138  0.2938
  106phy    C20 2851   2.224   5.062   2.391  0.2593  0.0123 -0.2436
  106phy    C18 2852   2.263   4.958   2.504  0.2833  0.0003 -0.3114
  106phy    O01 2853   2.404   4.966   2.523 -0.4165 -0.1782 -0.2063
  106phy    H01 2854   2.449   4.914   2.458  0.7755  0.5066  0.0392
  106phy    C19 2855   2.193   5.029   2.620  0.4746  0.1255 -0.3707
  106phy    C13 2856   2.225   4.804   2.471 -0.1246  0.0835  0.0467
  106phy     H3 2857   2.263   4.778   2.369  0.1668  0.4003  0.0729
  106phy    O33 2858   2.084   4.779   2.462 -0.1707 -0.5148  0.3206
  106phy    H1B 2859   2.064   4.799   2.372 -1.5016  0.1545  0.7384
  106phy    C12 2860   2.288   4.692   2.563 -0.0838 -0.7030  0.4566
  106phy    O11 2861   2.242   4.692   2.696  0.3628  0.0943  0.7496
  106phy    H1A 2862   2.148   4.684   2.694  0.3188  0.5323 -1.3146
  107phy    C35 2863   3.596   0.062   2.033  0.3968 -0.2769  0.0847
  107phy    C33 2864   3.523   0.193   2.079 -0.4286 -0.5183 -0.1149
  107phy    C34 2865   3.618   0.307   2.111 -0.3187  0.3693  0.3235
  107phy    C32 2866   3.409   0.224   1.977  0.2925 -0.7878  0.3789
  107phy    C31 2867   3.282   0.300   2.017  0.2806 -0.2606 -0.0494
  107phy    C30 2868   3.169   0.271   1.913 -0.3508 -0.4475 -0.2693
  107phy    C28 2869   3.053   0.368   1.938  0.1307 -0.1901  0.5639
  107phy    C29 2870   3.026   0.448   1.805  0.3944  0.3664 -0.4623
  107phy    C27 2871   2.934   0.295   2.001  0.2908  0.4387 -0.3279
  107phy    C26 2872   2.851   0.374   2.107  0.4718  0.1780 -0.5349
  107phy    C25 2873   2.727   0.300   2.161 -0.2603  0.2205  0.0372
  107phy    C23 2874   2.627   0.372   2.255 -0.3373  0.0891 -0.3607
  107phy    C24 2875   2.519   0.441   2.168  0.3402  0.5349  0.0122
  107phy    C22 2876   2.559   0.278   2.354  0.5512  1.0306  0.1375
  107phy    C21 2877   2.580   0.313   2.495 -0.4755 -0.0707 -0.0544
  107phy    C20 2878   2.527   0.219   2.600 -0.4578 -0.2638  0.3050
  107phy    C18 2879   2.554   0.240   2.755 -0.0473  0.0903  0.0729
  107phy    O01 2880   2.538   0.378   2.794 -0.0128 -0.1499 -0.5354
  107phy    H01 2881   2.544   0.387   2.888  0.0212 -1.8696 -0.3410
  107phy    C19 2882   2.428   0.169   2.811  0.0483  0.1760  0.7744
  107phy    C13 2883   2.692   0.177   2.814 -0.4339 -0.4858  0.0885
  107phy     H3 2884   2.711   0.075   2.771  2.4846  0.3741 -0.8773
  107phy    O33 2885   2.686   0.150   2.959 -0.3100 -0.4932 -0.2550
  107phy    H1B 2886   2.749   0.082   2.974 -0.1120 -0.5450 -1.2708
  107phy    C12 2887   2.827   0.259   2.790 -0.7764 -0.0180  0.1781
  107phy    O11 2888   2.951   0.194   2.814  0.0652  0.0065  0.2917
  107phy    H1A 2889   2.964   0.201   2.907 -1.9182 -0.5056  0.6469
  108phy    C35 2890   3.521   5.032   1.502  0.1875 -0.2530  0.2676
  108phy    C33 2891   3.421   5.092   1.400 -0.1503 -0.1142 -0.0250
  108phy    C34 2892   3.285   5.101   1.474 -0.4085 -0.2503 -0.6819
  108phy    C32 2893   3.475   5.231   1.354  0.1678  0.5113  0.1452
  108phy    C31 2894   3.535   5.226   1.214  0.0624 -0.2301  0.4408
  108phy    C30 2895   3.559   5.373   1.176  0.2678  0.2992 -0.1447
  108phy    C28 2896   3.560   5.406   1.028  0.2244  0.4205  0.3795
  108phy    C29 2897   3.423   5.398   0.959 -0.4360 -0.2185 -0.2629
  108phy    C27 2898   3.610   5.551   1.019 -0.0519  0.0486 -0.3203
  108phy    C26 2899   3.699   5.586   0.904  0.0905 -0.4290 -0.1418
  108phy    C25 2900   3.753   5.730   0.908 -0.1840  0.1227  0.3056
  108phy    C23 2901   3.834   5.782   0.790 -0.4014 -0.2759 -0.1815
  108phy    C24 2902   3.822   5.936   0.789 -0.1867  0.1450 -0.4542
  108phy    C22 2903   3.980   5.735   0.797 -0.5935 -0.0985 -0.4182
  108phy    C21 2904   4.057   5.708   0.671 -0.3807 -0.3956  0.2701
  108phy    C20 2905   4.200   5.681   0.709 -0.6108  0.0845 -0.1478
  108phy    C18 2906   4.304   5.643   0.602  0.0209  0.0764  0.1635
  108phy    O01 2907   4.249   5.532   0.528  0.4579  0.3549 -0.6738
  108phy    H01 2908   4.180   5.552   0.469 -2.6017 -1.9069  1.7621
  108phy    C19 2909   4.423   5.592   0.682 -0.2362  0.0435 -0.7781
  108phy    C13 2910   4.341   5.764   0.498 -0.7479  0.3968 -0.0093
  108phy     H3 2911   4.242   5.789   0.453 -1.6317 -1.3926  0.8158
  108phy    O33 2912   4.378   5.894   0.545 -0.1626 -0.0045  0.9943
  108phy    H1B 2913   4.337   5.910   0.628  1.0385  1.5361  1.3370
  108phy    C12 2914   4.396   5.740   0.350 -0.7628  0.4004 -0.4302
  108phy    O11 2915   4.366   5.841   0.259  0.1443 -0.1186  0.4901
  108phy    H1A 2916   4.373   5.818   0.168 -1.4631  4.0770 -0.9501
  109phy    C35 2917   4.792   1.306   1.834 -0.4654 -0.4375  0.0847
  109phy    C33 2918   4.692   1.333   1.720 -0.1954 -0.1106  0.6308
  109phy    C34 2919   4.573   1.239   1.757  0.3044  0.2416  0.5595
  109phy    C32 2920   4.633   1.472   1.730  0.4452 -0.2247  0.4137
  109phy    C31 2921   4.725   1.591   1.683  0.3357 -0.2512  0.5039
  109phy    C30 2922   4.644   1.718   1.680 -0.2979  0.5169 -0.1498
  109phy    C28 2923   4.726   1.839   1.630 -0.1679 -0.4822 -0.3599
  109phy    C29 2924   4.668   1.903   1.505  0.4081  0.5562 -0.5559
  109phy    C27 2925   4.735   1.944   1.736 -0.7231 -0.6438  0.7317
  109phy    C26 2926   4.875   1.957   1.803  0.6480  0.0593  0.4042
  109phy    C25 2927   4.890   2.074   1.890  0.2719 -0.3073 -0.2465
  109phy    C23 2928   4.992   2.073   2.004  0.2783 -0.0812  0.0805
  109phy    C24 2929   5.137   2.103   1.964  0.1482  0.2673 -0.2376
  109phy    C22 2930   4.939   2.181   2.105  0.0923  0.3282 -0.0725
  109phy    C21 2931   4.951   2.156   2.260 -0.0796 -0.1574 -0.0828
  109phy    C20 2932   4.890   2.273   2.338  0.0246  0.5312  0.5719
  109phy    C18 2933   4.838   2.244   2.482 -0.2667 -0.0836 -0.0181
  109phy    O01 2934   4.947   2.200   2.569  0.2357  0.1490  0.0043
  109phy    H01 2935   4.969   2.113   2.542  0.1640  0.6393 -1.7619
  109phy    C19 2936   4.815   2.391   2.517  0.5087 -0.1671 -0.1867
  109phy    C13 2937   4.710   2.142   2.489  0.0139  0.3274 -0.2344
  109phy     H3 2938   4.739   2.049   2.433  1.8119 -0.6536  2.1542
  109phy    O33 2939   4.600   2.194   2.409  0.6908 -0.6211 -0.0613
  109phy    H1B 2940   4.536   2.240   2.458 -0.1148 -1.3728 -0.3855
  109phy    C12 2941   4.665   2.085   2.630  0.2731 -0.1235  0.0569
  109phy    O11 2942   4.640   2.179   2.731  0.3319 -0.0084  0.0735
  109phy    H1A 2943   4.572   2.232   2.692  0.9340 -1.1347 -2.7665
  110phy    C35 2944   4.951   1.836   1.193  0.0323 -0.0470 -0.1477
  110phy    C33 2945   5.063   1.765   1.262 -0.3101  0.3960 -0.2626
  110phy    C34 2946   5.177   1.850   1.306  0.1445 -0.1411  0.0354
  110phy    C32 2947   5.005   1.664   1.366 -0.4121 -0.2322 -0.3086
  110phy    C31 2948   5.072   1.531   1.367 -0.5339  0.0932 -0.6523
  110phy    C30 2949   5.031   1.442   1.489  0.4589  0.6492  0.2153
  110phy    C28 2950   5.104   1.303   1.497 -0.6480 -0.4292  0.0286
  110phy    C29 2951   5.148   1.274   1.639 -0.1849  0.1157 -0.3720
  110phy    C27 2952   5.016   1.192   1.432 -0.0135  0.1098  0.0569
  110phy    C26 2953   5.097   1.087   1.353 -0.1046  0.4462  0.1726
  110phy    C25 2954   5.021   1.000   1.249 -0.1916  0.2188  0.3297
  110phy    C23 2955   5.101   0.871   1.204  0.3212 -0.3931 -0.0079
  110phy    C24 2956   5.039   0.757   1.281  0.0668 -0.2125  0.2532
  110phy    C22 2957   5.080   0.832   1.055  0.1780  0.2887 -0.0927
  110phy    C21 2958   5.158   0.915   0.949  0.1860 -0.1540  0.5661
  110phy    C20 2959   5.117   0.884   0.804  0.1598 -0.5816 -0.2598
  110phy    C18 2960   5.140   0.974   0.675 -0.0868 -0.0912  0.5366
  110phy    O01 2961   5.099   1.107   0.702  0.0650 -0.2299 -0.6865
  110phy    H01 2962   5.029   1.114   0.764 -0.0122 -0.0765 -0.7871
  110phy    C19 2963   5.018   0.930   0.584  0.1482  0.3982 -0.9049
  110phy    C13 2964   5.289   0.981   0.616  0.0632  0.2767 -0.4279
  110phy     H3 2965   5.333   0.880   0.634  1.4656  0.6836 -1.3840
  110phy    O33 2966   5.293   0.972   0.471 -0.1483 -0.1049 -0.5684
  110phy    H1B 2967   5.254   1.048   0.433  0.1435  0.3466  0.0250
  110phy    C12 2968   5.418   1.046   0.683 -0.8071  0.3352  0.1786
  110phy    O11 2969   5.422   1.187   0.686  0.4641 -0.1454 -0.0959
  110phy    H1A 2970   5.423   1.209   0.777  1.2376  0.1786 -0.1743
  111phy    C35 2971   0.692   1.638   2.264  0.6147  0.0940  0.0012
  111phy    C33 2972   0.672   1.515   2.167 -0.0308 -0.0217 -0.8197
  111phy    C34 2973   0.739   1.541   2.032 -0.3095  0.6812  0.4261
  111phy    C32 2974   0.705   1.382   2.242  0.2501  0.1415  0.2340
  111phy    C31 2975   0.645   1.256   2.183 -0.1660 -0.4015  0.1977
  111phy    C30 2976   0.670   1.129   2.264  0.2169 -0.1796 -0.1163
  111phy    C28 2977   0.613   0.998   2.203  0.3195 -0.4427 -0.0074
  111phy    C29 2978   0.725   0.906   2.157  0.3052  0.2422 -0.1573
  111phy    C27 2979   0.540   0.917   2.308  0.0414 -0.3951  0.2523
  111phy    C26 2980   0.380   0.922   2.304 -0.2097 -0.2701 -0.2051
  111phy    C25 2981   0.324   0.833   2.412 -0.0264  0.1718  0.0355
  111phy    C23 2982   0.173   0.815   2.441 -0.0198  0.1211 -0.4155
  111phy    C24 2983   0.096   0.721   2.355 -0.2985  0.2457  0.2607
  111phy    C22 2984   0.150   0.789   2.591  0.5824 -0.5710 -0.1193
  111phy    C21 2985   0.076   0.908   2.651 -0.5281  0.3048  0.2796
  111phy    C20 2986   0.020   0.882   2.790  0.7875  0.5034  0.1523
  111phy    C18 2987  -0.066   0.985   2.870  0.1465  0.1052 -0.5421
  111phy    O01 2988  -0.167   1.054   2.788 -0.3104  0.0339 -0.2829
  111phy    H01 2989  -0.208   0.993   2.730 -0.0038  1.7177 -2.3611
  111phy    C19 2990  -0.153   0.898   2.969  0.2188 -0.0794  0.2659
  111phy    C13 2991   0.030   1.103   2.934  0.1905  0.2001  1.0826
  111phy     H3 2992   0.123   1.053   2.970 -0.2134 -0.6439  0.9615
  111phy    O33 2993  -0.025   1.160   3.053 -0.0295 -0.3500  0.0340
  111phy    H1B 2994  -0.020   1.254   3.061 -0.8407 -0.3367  0.5196
  111phy    C12 2995   0.073   1.225   2.840 -0.1314  0.0198  0.3554
  111phy    O11 2996   0.170   1.313   2.881  0.2655  0.1202 -0.2376
  111phy    H1A 2997   0.201   1.278   2.963  0.8322 -0.5951 -0.7382
  112phy    C35 2998   3.414   2.586   1.956 -0.2580  0.0102 -0.3311
  112phy    C33 2999   3.527   2.590   1.847 -0.1711 -0.1183  0.2941
  112phy    C34 3000   3.480   2.515   1.723  0.2800 -0.2484 -0.2187
  112phy    C32 3001   3.595   2.734   1.829 -0.4025  0.3336 -0.2430
  112phy    C31 3002   3.747   2.734   1.835 -0.2371  0.4066  0.4028
  112phy    C30 3003   3.815   2.871   1.797 -0.2469 -0.0242  0.5250
  112phy    C28 3004   3.969   2.872   1.778 -0.6802  0.3990  0.5074
  112phy    C29 3005   4.024   2.802   1.647  0.0968  0.5179 -0.3655
  112phy    C27 3006   4.018   3.019   1.785  0.2768 -0.6105 -0.0684
  112phy    C26 3007   4.090   3.048   1.913 -0.0677  0.3689  0.4513
  112phy    C25 3008   4.108   3.199   1.943  0.2600 -0.2294 -0.0449
  112phy    C23 3009   4.192   3.216   2.071 -0.1363 -0.0242 -0.1948
  112phy    C24 3010   4.325   3.281   2.032 -0.5496 -0.4117  0.6909
  112phy    C22 3011   4.127   3.306   2.169 -0.2646  0.2195 -0.6965
  112phy    C21 3012   4.096   3.240   2.300  0.2473 -0.5641 -0.2859
  112phy    C20 3013   4.067   3.344   2.405 -0.8606  0.2482 -0.4493
  112phy    C18 3014   4.073   3.299   2.559 -0.4471 -0.1152  0.2602
  112phy    O01 3015   4.215   3.274   2.589  0.0647  0.0003 -0.4035
  112phy    H01 3016   4.247   3.206   2.533 -1.0958  0.0211 -1.1231
  112phy    C19 3017   4.054   3.438   2.632  0.2489 -0.4793  0.4894
  112phy    C13 3018   3.970   3.188   2.618  0.0602 -0.2003  0.5213
  112phy     H3 3019   3.868   3.205   2.575  0.3752  0.2716 -0.0628
  112phy    O33 3020   3.946   3.201   2.759  0.0913 -0.5580 -0.1328
  112phy    H1B 3021   3.862   3.168   2.781  0.0084 -0.3208 -0.0815
  112phy    C12 3022   4.006   3.043   2.591  0.1098  0.3686 -0.0976
  112phy    O11 3023   3.919   2.939   2.634 -0.0002 -0.0469 -0.5822
  112phy    H1A 3024   3.955   2.904   2.713  1.1153 -0.2871 -1.1604
  113phy    C35 3025   3.156   5.059   1.087 -0.1664  0.3259 -0.2013
  113phy    C33 3026   3.023   4.987   1.040 -0.7608 -0.0254 -0.2587
  113phy    C34 3027   2.935   5.088   0.971  0.0334 -0.1760 -0.1409
  113phy    C32 3028   3.054   4.876   0.942 -0.5318 -0.2261  0.2551
  113phy    C31 3029   3.103   4.743   1.000 -0.0050 -0.7849  0.2884
  113phy    C30 3030   3.153   4.635   0.898 -0.2132  0.1131 -0.4031
  113phy    C28 3031   3.193   4.499   0.965  0.1781 -0.5171  0.0955
  113phy    C29 3032   3.074   4.407   0.965 -0.4189  0.5323  0.7254
  113phy    C27 3033   3.300   4.422   0.885 -0.4435  0.0160  0.4491
  113phy    C26 3034   3.442   4.456   0.921  0.2565 -0.7318 -0.4447
  113phy    C25 3035   3.556   4.390   0.841  0.6782  0.4712  0.0524
  113phy    C23 3036   3.705   4.434   0.864  0.4597 -0.0942 -0.0853
  113phy    C24 3037   3.787   4.345   0.954 -0.1488  0.2850  0.0321
  113phy    C22 3038   3.777   4.446   0.728 -0.0464 -0.3767  0.3706
  113phy    C21 3039   3.840   4.581   0.693 -0.6579  0.0851 -0.3963
  113phy    C20 3040   3.902   4.606   0.562 -0.4205 -0.2293  0.1456
  113phy    C18 3041   4.013   4.712   0.535 -0.2545 -0.2520 -0.4155
  113phy    O01 3042   3.965   4.840   0.568 -0.0561 -0.2517 -0.8086
  113phy    H01 3043   3.875   4.844   0.544 -0.2326  1.7597 -0.0062
  113phy    C19 3044   4.031   4.702   0.385 -0.4577  0.5855  0.7581
  113phy    C13 3045   4.147   4.683   0.623 -0.1211  0.1291  0.4520
  113phy     H3 3046   4.112   4.682   0.729  0.2631  0.6980  0.5862
  113phy    O33 3047   4.202   4.551   0.613  0.0823 -0.0598 -0.3238
  113phy    H1B 3048   4.274   4.558   0.553 -1.7690  1.3447 -2.5418
  113phy    C12 3049   4.254   4.784   0.657 -0.2264 -0.1321 -0.3160
  113phy    O11 3050   4.358   4.818   0.570  0.3923 -0.2021 -0.3376
  113phy    H1A 3051   4.319   4.867   0.500  2.2660  0.1437 -1.1994
  114phy    C35 3052   0.212   3.590   1.638 -0.7439  0.4996  0.8622
  114phy    C33 3053   0.314   3.479   1.604  0.1366  0.5860  0.0404
  114phy    C34 3054   0.456   3.529   1.566  0.1423 -0.8551 -0.7259
  114phy    C32 3055   0.302   3.372   1.714  0.5105 -0.1930  0.1963
  114phy    C31 3056   0.308   3.225   1.664 -0.0198 -1.1415  0.3823
  114phy    C30 3057   0.309   3.125   1.778 -0.3608 -0.2288 -0.0856
  114phy    C28 3058   0.272   2.978   1.748  0.2709  0.1144 -0.1605
  114phy    C29 3059   0.387   2.902   1.694  0.2086  0.0553  0.5122
  114phy    C27 3060   0.219   2.906   1.879 -0.6851  0.0033  0.2820
  114phy    C26 3061   0.078   2.848   1.882 -0.4710 -0.0940  0.0199
  114phy    C25 3062   0.054   2.774   2.019 -0.2583  0.5131  0.3359
  114phy    C23 3063  -0.083   2.711   2.031  0.1071  0.1566  0.3553
  114phy    C24 3064  -0.107   2.573   1.967  0.7891 -0.5269 -0.1424
  114phy    C22 3065  -0.107   2.704   2.181  0.1604  0.5737  0.2718
  114phy    C21 3066  -0.249   2.747   2.214 -0.3168  0.0479 -0.5270
  114phy    C20 3067  -0.258   2.778   2.365 -0.2834  0.1891 -0.3207
  114phy    C18 3068  -0.375   2.882   2.409  0.0697 -0.4148  0.3040
  114phy    O01 3069  -0.495   2.834   2.346  0.1457 -0.0002  0.2112
  114phy    H01 3070  -0.483   2.740   2.345  2.2340  0.2116 -1.1978
  114phy    C19 3071  -0.390   2.860   2.565  0.3649  0.3991  0.2710
  114phy    C13 3072  -0.342   3.037   2.363 -0.5981 -0.2595 -0.1803
  114phy     H3 3073  -0.289   3.040   2.265  2.2679  4.4201  1.1707
  114phy    O33 3074  -0.233   3.094   2.445  0.0054 -0.1594 -0.1254
  114phy    H1B 3075  -0.167   3.027   2.448 -0.7927 -1.0203 -1.0614
  114phy    C12 3076  -0.466   3.136   2.351  0.0471  0.7123  0.5232
  114phy    O11 3077  -0.555   3.143   2.457 -0.5320  0.1331 -0.6827
  114phy    H1A 3078  -0.511   3.203   2.513 -1.1276 -0.0658  0.0201
  115phy    C35 3079   0.375   3.670   0.646  0.0977 -0.4013  0.2937
  115phy    C33 3080   0.380   3.524   0.695  0.1712  0.3280  0.0934
  115phy    C34 3081   0.514   3.458   0.674  0.2960 -0.0508 -0.0665
  115phy    C32 3082   0.307   3.526   0.833  0.1266  0.1593 -0.1939
  115phy    C31 3083   0.251   3.391   0.889 -0.1186  0.0955 -0.5748
  115phy    C30 3084   0.181   3.393   1.025 -0.0861  0.0517  1.0945
  115phy    C28 3085   0.128   3.251   1.061 -0.5000 -0.9065 -0.1277
  115phy    C29 3086   0.148   3.242   1.211  0.0728 -0.2818 -0.1497
  115phy    C27 3087  -0.017   3.235   1.027 -0.4695 -0.3069 -0.3043
  115phy    C26 3088  -0.060   3.174   0.896  0.0602 -0.2402  0.0232
  115phy    C25 3089  -0.212   3.184   0.870 -0.3251  0.4606  0.4162
  115phy    C23 3090  -0.263   3.142   0.731  0.3374  0.8425  0.2181
  115phy    C24 3091  -0.289   2.988   0.732 -0.1552  0.1696 -0.6953
  115phy    C22 3092  -0.386   3.228   0.691  0.0591 -0.0977  0.1460
  115phy    C21 3093  -0.389   3.265   0.543  0.2373 -0.2664  0.2625
  115phy    C20 3094  -0.518   3.352   0.511  0.7769 -0.0125  0.4369
  115phy    C18 3095  -0.550   3.392   0.357 -0.3462 -0.0637 -0.2675
  115phy    O01 3096  -0.451   3.490   0.319 -0.0623  0.2983  0.2532
  115phy    H01 3097  -0.464   3.574   0.359  0.2421  0.1469  0.6683
  115phy    C19 3098  -0.689   3.462   0.371 -0.7017  0.0987  0.0083
  115phy    C13 3099  -0.558   3.270   0.253  0.1814 -0.1723  0.6552
  115phy     H3 3100  -0.455   3.227   0.258  0.1678 -0.4814 -1.2469
  115phy    O33 3101  -0.632   3.150   0.288  0.4951 -0.4227 -0.6386
  115phy    H1B 3102  -0.723   3.174   0.291  0.5564 -0.2184 -0.4062
  115phy    C12 3103  -0.548   3.281   0.096  0.2274 -0.5207 -0.2496
  115phy    O11 3104  -0.673   3.288   0.040  0.3346 -0.0645  0.3430
  115phy    H1A 3105  -0.710   3.202   0.038 -1.3274  0.6132 -1.1571
  116phy    C35 3106   3.702   4.213   1.864  0.5619 -0.2445 -0.0778
  116phy    C33 3107   3.850   4.185   1.837 -0.3378 -0.2060  0.0348
  116phy    C34 3108   3.930   4.301   1.905 -0.2457  0.1762 -0.1077
  116phy    C32 3109   3.881   4.042   1.881 -0.5811  0.8982  0.2229
  116phy    C31 3110   4.009   3.980   1.824 -0.1474 -0.3584  0.3755
  116phy    C30 3111   4.019   3.827   1.839 -0.0572 -0.2709 -0.0531
  116phy    C28 3112   4.132   3.756   1.765 -0.1438  0.0725  0.4992
  116phy    C29 3113   4.204   3.663   1.857  0.3609 -0.1059  0.0023
  116phy    C27 3114   4.075   3.690   1.635 -0.3154 -0.6040 -0.0364
  116phy    C26 3115   4.165   3.705   1.511  0.6253 -0.1077 -0.3591
  116phy    C25 3116   4.106   3.633   1.393  0.5288 -0.0719  0.0025
  116phy    C23 3117   4.187   3.617   1.264  0.6216 -0.4862  0.1751
  116phy    C24 3118   4.219   3.466   1.240 -0.2293  0.1434 -0.6079
  116phy    C22 3119   4.112   3.682   1.148 -0.5264  0.0935 -0.2952
  116phy    C21 3120   4.203   3.752   1.048 -0.0872  0.1381 -0.0163
  116phy    C20 3121   4.124   3.794   0.927 -0.4487 -0.0971  0.0110
  116phy    C18 3122   4.201   3.868   0.810 -0.3849 -0.5847  0.5432
  116phy    O01 3123   4.277   3.979   0.859 -0.7397  0.5490  0.0438
  116phy    H01 3124   4.266   3.965   0.951 -0.1239 -2.9274 -0.2750
  116phy    C19 3125   4.090   3.937   0.730 -0.1163  0.0567 -0.5335
  116phy    C13 3126   4.289   3.763   0.716 -0.0940 -0.2268  0.8434
  116phy     H3 3127   4.355   3.711   0.790 -1.0022  0.5825  2.2646
  116phy    O33 3128   4.236   3.641   0.655  0.5848 -0.1829 -0.0405
  116phy    H1B 3129   4.149   3.628   0.688 -0.5036 -0.0775 -2.6687
  116phy    C12 3130   4.426   3.805   0.651 -0.0811 -0.6838 -0.1036
  116phy    O11 3131   4.412   3.838   0.511 -0.8224  0.2583  0.2122
  116phy    H1A 3132   4.474   3.783   0.467 -1.6161 -0.5765  0.1371
  117phy    C35 3133   3.672   4.890   2.308 -0.0516 -0.2050 -0.3019
  117phy    C33 3134   3.541   4.811   2.306 -0.3144  0.1946  0.0107
  117phy    C34 3135   3.430   4.892   2.233  0.0209  0.4278  0.4221
  117phy    C32 3136   3.573   4.680   2.233 -0.3137 -0.4500 -0.1649
  117phy    C31 3137   3.608   4.564   2.320 -1.2517 -0.6311 -0.0193
  117phy    C30 3138   3.625   4.436   2.235 -0.1557 -0.0568  0.0750
  117phy    C28 3139   3.683   4.311   2.317 -0.0879 -0.3086 -0.0928
  117phy    C29 3140   3.647   4.181   2.244  0.1169 -0.1423 -0.2099
  117phy    C27 3141   3.835   4.319   2.336 -0.0007 -0.2060  0.3951
  117phy    C26 3142   3.875   4.327   2.482 -0.0341 -0.1141  0.1436
  117phy    C25 3143   4.018   4.290   2.506  0.1451 -0.0040  0.1404
  117phy    C23 3144   4.057   4.267   2.654  0.0550  0.4264 -0.0744
  117phy    C24 3145   4.024   4.134   2.724  0.1443  0.0994 -0.1146
  117phy    C22 3146   4.206   4.303   2.658  0.3253 -0.6676  0.3062
  117phy    C21 3147   4.260   4.364   2.790  0.4837  0.0976  0.2452
  117phy    C20 3148   4.394   4.439   2.776 -0.4406  0.4728 -0.2461
  117phy    C18 3149   4.460   4.524   2.890 -0.3213 -0.5021  0.4877
  117phy    O01 3150   4.489   4.441   3.003 -0.3403  0.2011 -0.1148
  117phy    H01 3151   4.523   4.493   3.073  0.4816 -0.2269 -0.1700
  117phy    C19 3152   4.599   4.559   2.827  0.4137  0.2883  0.1648
  117phy    C13 3153   4.373   4.658   2.938 -0.1159  0.5035  0.0978
  117phy     H3 3154   4.340   4.714   2.847 -1.0355 -0.6702 -0.3216
  117phy    O33 3155   4.454   4.755   3.000  0.0788  0.2433 -0.4687
  117phy    H1B 3156   4.535   4.717   3.030 -0.7794 -1.8609 -0.6637
  117phy    C12 3157   4.246   4.644   3.029  0.0534 -0.5092 -0.2533
  117phy    O11 3158   4.270   4.587   3.155  0.2269  0.3544 -0.1488
  117phy    H1A 3159   4.317   4.643   3.214 -1.2019  0.3290  1.0847
  118phy    C35 3160   5.015   3.171   2.052 -0.0778 -0.2487 -0.6429
  118phy    C33 3161   5.074   3.309   2.035  0.5061 -0.0398  0.8419
  118phy    C34 3162   5.127   3.310   1.892  0.5688 -0.1160  0.2866
  118phy    C32 3163   4.976   3.424   2.069  0.2173  0.2262 -0.0487
  118phy    C31 3164   5.044   3.541   2.143  0.1986  0.0063 -0.6418
  118phy    C30 3165   4.957   3.660   2.147  0.1574 -0.7234  0.0486
  118phy    C28 3166   4.990   3.783   2.236 -0.1027  0.0701 -0.7778
  118phy    C29 3167   5.110   3.871   2.191 -0.0493  0.3120  0.1026
  118phy    C27 3168   4.863   3.869   2.239  0.1775  0.1317 -0.0348
  118phy    C26 3169   4.834   3.938   2.376 -0.2664  0.4958  0.5132
  118phy    C25 3170   4.748   4.064   2.372  0.3338 -0.3533 -0.3889
  118phy    C23 3171   4.712   4.136   2.499  0.3697 -0.4286 -0.0572
  118phy    C24 3172   4.693   4.290   2.479  0.0717 -0.1159  0.7454
  118phy    C22 3173   4.577   4.077   2.548 -0.6662 -0.3320 -0.0653
  118phy    C21 3174   4.552   4.059   2.695 -0.5267  0.3889 -0.4883
  118phy    C20 3175   4.452   3.950   2.704 -0.2379  0.3272  0.0209
  118phy    C18 3176   4.400   3.890   2.843  0.2046 -0.8290  0.6298
  118phy    O01 3177   4.338   4.000   2.912  0.0449 -0.3161 -0.4122
  118phy    H01 3178   4.405   4.053   2.952  0.7278 -1.7198  0.3696
  118phy    C19 3179   4.284   3.799   2.794 -0.1985  0.0832  0.6206
  118phy    C13 3180   4.516   3.828   2.936  0.2960  0.2453  0.1951
  118phy     H3 3181   4.604   3.897   2.945  0.3753 -0.0082  1.5321
  118phy    O33 3182   4.581   3.711   2.885  0.5517  0.6518 -0.2476
  118phy    H1B 3183   4.513   3.649   2.869  1.6105 -1.1080  1.5954
  118phy    C12 3184   4.487   3.800   3.086 -0.0623 -0.4593  0.0322
  118phy    O11 3185   4.591   3.741   3.166 -0.1460 -0.2955  0.4888
  118phy    H1A 3186   4.658   3.701   3.114 -1.6833 -1.2355 -0.8433
  119phy    C35 3187   4.963   3.295   1.429  0.0636 -0.3796 -0.1983
  119phy    C33 3188   4.958   3.420   1.517 -0.2499  0.3317  0.0428
  119phy    C34 3189   5.038   3.537   1.442 -0.2228 -0.1886 -0.7890
  119phy    C32 3190   4.814   3.448   1.570  0.1284  0.1135 -0.4399
  119phy    C31 3191   4.811   3.547   1.683 -0.5913 -0.0505 -0.1859
  119phy    C30 3192   4.685   3.540   1.758 -0.2071 -0.1120  0.0613
  119phy    C28 3193   4.646   3.650   1.862  0.4133  0.0777  0.5205
  119phy    C29 3194   4.576   3.771   1.799 -0.0193 -0.2394 -0.3636
  119phy    C27 3195   4.554   3.578   1.966  0.2067  0.1248 -0.0180
  119phy    C26 3196   4.540   3.650   2.098 -0.1173  0.2099 -0.1397
  119phy    C25 3197   4.504   3.552   2.208 -0.5583  0.4625  0.0127
  119phy    C23 3198   4.514   3.614   2.351 -0.3310 -0.1576 -0.5896
  119phy    C24 3199   4.381   3.649   2.406 -0.3633 -0.3016  0.2017
  119phy    C22 3200   4.597   3.540   2.459 -0.1156 -0.1770  0.3805
  119phy    C21 3201   4.721   3.617   2.514 -0.1572  0.0168  0.0588
  119phy    C20 3202   4.776   3.548   2.643  0.2144  0.6527  0.0244
  119phy    C18 3203   4.875   3.618   2.742  0.0778 -0.1763  0.7449
  119phy    O01 3204   4.815   3.745   2.773  0.2176  0.2746 -0.1901
  119phy    H01 3205   4.729   3.718   2.800  0.8998 -2.2157 -0.2602
  119phy    C19 3206   4.857   3.544   2.878 -0.5266  0.1984 -0.6519
  119phy    C13 3207   5.023   3.629   2.679 -0.4088 -0.0274 -0.4941
  119phy     H3 3208   5.016   3.645   2.568 -0.0978  0.8569 -0.3957
  119phy    O33 3209   5.088   3.495   2.686  0.5014  0.0308  0.1586
  119phy    H1B 3210   5.033   3.430   2.647  0.0969 -0.7710  1.9363
  119phy    C12 3211   5.118   3.746   2.733  0.3520  0.0116  0.2363
  119phy    O11 3212   5.174   3.727   2.858  0.0931 -0.5133  0.2792
  119phy    H1A 3213   5.267   3.719   2.848 -0.0486 -0.3504 -1.6054
  120phy    C35 3214   4.928   2.718   1.009  0.1750  0.3013 -0.2516
  120phy    C33 3215   5.068   2.719   0.947 -0.3046 -0.4080 -0.4209
  120phy    C34 3216   5.173   2.744   1.059 -0.3481 -0.3015  0.0378
  120phy    C32 3217   5.108   2.594   0.870  0.2095  0.1704  0.5773
  120phy    C31 3218   5.069   2.596   0.725 -0.3085  0.1579 -0.4031
  120phy    C30 3219   5.083   2.457   0.659 -0.6355 -0.2188  0.2136
  120phy    C28 3220   5.050   2.441   0.508  0.1938  0.4296 -0.3077
  120phy    C29 3221   5.168   2.463   0.408  0.0144  0.0175 -0.3251
  120phy    C27 3222   4.997   2.295   0.485 -0.3193 -0.1246 -1.0547
  120phy    C26 3223   4.870   2.274   0.406  0.4739 -0.0113  0.1148
  120phy    C25 3224   4.820   2.127   0.411 -0.0447  0.0198 -0.0865
  120phy    C23 3225   4.736   2.080   0.286 -0.2806 -0.2811 -0.0701
  120phy    C24 3226   4.746   1.935   0.250 -0.0532  0.3098 -0.1540
  120phy    C22 3227   4.588   2.131   0.296 -0.5016 -0.0872 -0.1235
  120phy    C21 3228   4.556   2.249   0.205 -0.2961 -0.1413  0.1924
  120phy    C20 3229   4.404   2.278   0.212  0.1794 -0.4739 -0.4360
  120phy    C18 3230   4.341   2.413   0.149  0.4218  0.4520  0.2746
  120phy    O01 3231   4.392   2.537   0.198 -0.1450 -0.1919 -0.6085
  120phy    H01 3232   4.393   2.535   0.292 -0.8619 -2.0139 -0.5919
  120phy    C19 3233   4.192   2.406   0.194 -0.3375  0.2863  0.5150
  120phy    C13 3234   4.342   2.415  -0.016  0.5337  0.8297 -0.0158
  120phy     H3 3235   4.450   2.423  -0.042  1.2039 -0.3080  2.2117
  120phy    O33 3236   4.319   2.283  -0.078  0.1088  0.1364 -0.3136
  120phy    H1B 3237   4.247   2.287  -0.139 -1.0474 -0.0758  0.9979
  120phy    C12 3238   4.314   2.540  -0.109  0.1357  0.4063 -0.1074
  120phy    O11 3239   4.341   2.663  -0.051  0.4324 -0.0391 -0.2709
  120phy    H1A 3240   4.355   2.658   0.042  0.9039  1.9185 -0.2024
  121phy    C35 3241   0.303   2.245   1.386  0.6768 -0.5416  0.0192
  121phy    C33 3242   0.411   2.267   1.491 -0.6261 -0.2746  0.0815
  121phy    C34 3243   0.540   2.316   1.432  1.1723  0.4062  0.4365
  121phy    C32 3244   0.354   2.362   1.603 -0.2674 -0.3320  0.3912
  121phy    C31 3245   0.390   2.341   1.748 -0.0297  0.0218  0.2289
  121phy    C30 3246   0.313   2.427   1.844  0.2659  0.4836 -0.1701
  121phy    C28 3247   0.360   2.426   1.989  0.0476  0.2783  0.2575
  121phy    C29 3248   0.447   2.551   2.015  0.1112  0.1849 -0.3761
  121phy    C27 3249   0.246   2.412   2.086  0.5714 -0.0701  0.1517
  121phy    C26 3250   0.280   2.373   2.234  0.4594  0.1961 -0.0675
  121phy    C25 3251   0.159   2.392   2.333 -0.2980 -0.1935 -0.0535
  121phy    C23 3252   0.199   2.368   2.484  0.3592 -0.5832 -0.3457
  121phy    C24 3253   0.083   2.433   2.570 -0.2474  0.1442 -0.2241
  121phy    C22 3254   0.209   2.223   2.524 -0.2190  0.5486  0.4071
  121phy    C21 3255   0.328   2.200   2.617  0.3551 -0.2715  0.3684
  121phy    C20 3256   0.317   2.053   2.658 -0.1401 -0.4881  0.1036
  121phy    C18 3257   0.435   1.983   2.743  0.2771 -0.3490  0.6238
  121phy    O01 3258   0.477   2.075   2.849  0.0005 -0.2057 -0.1096
  121phy    H01 3259   0.411   2.134   2.881  1.6478  1.0225  1.1978
  121phy    C19 3260   0.363   1.865   2.820  0.4605 -0.1305 -0.0188
  121phy    C13 3261   0.557   1.935   2.643 -0.2477 -0.0317 -0.0216
  121phy     H3 3262   0.573   2.012   2.564 -0.7250 -0.1685 -0.2570
  121phy    O33 3263   0.522   1.827   2.557 -0.3044  0.0226  0.1435
  121phy    H1B 3264   0.444   1.848   2.509 -0.6271 -0.3551  0.4970
  121phy    C12 3265   0.693   1.904   2.702  0.4083 -0.5097 -0.0222
  121phy    O11 3266   0.749   2.010   2.776  0.2961 -0.7635 -0.3866
  121phy    H1A 3267   0.681   2.044   2.831  1.1433 -0.1578  0.3096
  122phy    C35 3268   0.496   4.054   1.604  0.5105  0.4204  0.1447
  122phy    C33 3269   0.418   4.029   1.734  0.0653  0.0115  0.2951
  122phy    C34 3270   0.282   4.091   1.736  0.0698  0.4125  0.2815
  122phy    C32 3271   0.422   3.879   1.777 -0.0199 -0.0144  0.5387
  122phy    C31 3272   0.438   3.852   1.922 -0.1710 -0.6818 -0.4923
  122phy    C30 3273   0.414   3.711   1.968  0.0899  0.5087 -0.0656
  122phy    C28 3274   0.426   3.678   2.117 -0.0787  0.1640 -0.1807
  122phy    C29 3275   0.291   3.621   2.179  0.1890 -0.4457  0.2916
  122phy    C27 3276   0.541   3.576   2.143  0.3674 -0.0821 -0.1837
  122phy    C26 3277   0.600   3.588   2.284 -0.5228  0.3846 -0.3186
  122phy    C25 3278   0.718   3.496   2.306 -0.4407 -0.2589 -0.4983
  122phy    C23 3279   0.787   3.484   2.446 -0.2402  0.1763 -0.1963
  122phy    C24 3280   0.859   3.348   2.469  0.2321 -0.0701  0.2572
  122phy    C22 3281   0.878   3.607   2.468 -0.4290  0.2186  0.5216
  122phy    C21 3282   0.921   3.646   2.608  0.5124 -0.3924  0.0093
  122phy    C20 3283   1.001   3.780   2.618 -0.1171  0.5511  0.5870
  122phy    C18 3284   1.057   3.826   2.760  0.0401  0.0224  0.1342
  122phy    O01 3285   1.138   3.717   2.806  0.4134 -0.2826 -0.1476
  122phy    H01 3286   1.080   3.650   2.839 -1.9012  2.7271  2.6614
  122phy    C19 3287   1.157   3.938   2.720  0.2569  0.7971  0.1826
  122phy    C13 3288   0.934   3.863   2.865 -0.2689 -0.2566  0.0555
  122phy     H3 3289   0.850   3.789   2.858  0.2038 -0.7619 -0.3749
  122phy    O33 3290   0.864   3.983   2.819  0.3972  0.0380 -0.2951
  122phy    H1B 3291   0.896   4.063   2.855  0.9558 -0.0071 -0.6942
  122phy    C12 3292   0.964   3.861   3.022 -0.4725  0.4533  0.1191
  122phy    O11 3293   1.027   3.748   3.069  0.2727 -0.1583  1.0128
  122phy    H1A 3294   1.119   3.768   3.071  0.0732  0.7132  1.9452
  123phy    C35 3295   3.864   3.194   1.409 -0.3643 -0.5167  0.3271
  123phy    C33 3296   3.796   3.310   1.486  0.2633  0.0623 -0.2546
  123phy    C34 3297   3.883   3.345   1.609  0.2331  0.4040  0.3571
  123phy    C32 3298   3.766   3.432   1.397 -0.5137 -0.2782  0.0173
  123phy    C31 3299   3.652   3.527   1.443 -0.4169  0.0180  0.8261
  123phy    C30 3300   3.671   3.672   1.390  0.0498 -0.0018 -0.1034
  123phy    C28 3301   3.555   3.769   1.424 -0.0082 -0.5887  0.0219
  123phy    C29 3302   3.589   3.845   1.552  0.0509 -0.1603 -0.2010
  123phy    C27 3303   3.541   3.873   1.318  0.0203  0.2886 -0.2395
  123phy    C26 3304   3.433   3.844   1.207 -0.2748 -0.2741 -0.3551
  123phy    C25 3305   3.443   3.955   1.106  0.2485  0.0912  0.1875
  123phy    C23 3306   3.344   3.944   0.991  0.5147 -0.8222 -0.2388
  123phy    C24 3307   3.206   4.006   1.026  0.4233 -0.4134 -0.2971
  123phy    C22 3308   3.400   4.023   0.872  0.0157 -0.2265 -0.3847
  123phy    C21 3309   3.465   3.945   0.764 -0.2434 -0.0339  0.0490
  123phy    C20 3310   3.507   4.035   0.650 -0.1019 -0.4938  0.3968
  123phy    C18 3311   3.590   3.985   0.528 -0.2264  0.4796  0.4470
  123phy    O01 3312   3.694   3.892   0.570  0.4355 -0.1639  0.2052
  123phy    H01 3313   3.763   3.870   0.510 -1.0298 -1.7160 -1.0250
  123phy    C19 3314   3.663   4.116   0.483  0.9116 -0.0913  0.4066
  123phy    C13 3315   3.497   3.914   0.416  0.5353 -0.2006  0.2970
  123phy     H3 3316   3.450   3.830   0.473  0.3696  0.4199  1.1009
  123phy    O33 3317   3.371   3.981   0.383 -0.0638 -0.6499 -0.6627
  123phy    H1B 3318   3.299   3.922   0.382 -0.4847 -0.2718  1.2866
  123phy    C12 3319   3.549   3.811   0.302 -0.2450 -0.1511  0.2373
  123phy    O11 3320   3.577   3.858   0.175  0.5399  0.1305  0.3364
  123phy    H1A 3321   3.505   3.864   0.115  1.3429  1.6046 -0.5202
  124phy    C35 3322   4.318   0.163   1.528 -0.4152 -0.0219 -0.0696
  124phy    C33 3323   4.377   0.031   1.481 -0.2100 -0.2027 -0.2297
  124phy    C34 3324   4.435   0.055   1.346 -0.3270 -0.1130  0.7007
  124phy    C32 3325   4.484  -0.025   1.578  0.0454 -0.3604  0.2763
  124phy    C31 3326   4.442  -0.142   1.669  0.2477  0.0161  0.3051
  124phy    C30 3327   4.523  -0.152   1.798  0.2269  0.1061 -0.2626
  124phy    C28 3328   4.498  -0.269   1.893  0.3122  0.4357  0.3558
  124phy    C29 3329   4.580  -0.392   1.853  0.2984 -0.3378  0.2798
  124phy    C27 3330   4.541  -0.227   2.029  0.4344 -0.8968 -0.2363
  124phy    C26 3331   4.493  -0.298   2.155  0.2286  0.2139  0.3791
  124phy    C25 3332   4.555  -0.242   2.281  0.2293 -0.0241  0.3007
  124phy    C23 3333   4.510  -0.316   2.412 -0.5143 -0.1925  0.2145
  124phy    C24 3334   4.631  -0.380   2.488  0.3508 -0.2714  0.5757
  124phy    C22 3335   4.437  -0.214   2.500 -0.0587 -0.1896 -0.2577
  124phy    C21 3336   4.320  -0.265   2.587 -0.4384 -0.4153 -0.2782
  124phy    C20 3337   4.236  -0.149   2.648 -0.1759 -0.0828  0.1520
  124phy    C18 3338   4.107  -0.177   2.732  0.0693 -0.2905  0.0158
  124phy    O01 3339   4.135  -0.247   2.853 -0.1389  0.3639  0.0782
  124phy    H01 3340   4.197  -0.209   2.913 -0.2132 -1.9607  1.7594
  124phy    C19 3341   4.065  -0.035   2.776  0.2143 -0.5671 -0.3982
  124phy    C13 3342   3.978  -0.253   2.662 -0.1740  0.4567 -0.5211
  124phy     H3 3343   3.950  -0.196   2.570 -0.2206  1.2341 -0.0406
  124phy    O33 3344   3.856  -0.240   2.741  0.0466  0.2152  0.1283
  124phy    H1B 3345   3.795  -0.311   2.726 -0.6304  0.6712  0.6667
  124phy    C12 3346   3.987  -0.408   2.641  0.1576  0.2227  0.2520
  124phy    O11 3347   4.001  -0.471   2.762  0.1387 -0.1339 -0.4118
  124phy    H1A 3348   4.032  -0.409   2.825 -0.1054 -1.1891  0.7793
  125phy    C35 3349   3.728   4.916   1.823 -0.4429  0.1230  0.7440
  125phy    C33 3350   3.876   4.958   1.808  0.3615 -0.0146  0.4444
  125phy    C34 3351   3.898   4.974   1.657 -0.2201  0.3000 -0.5931
  125phy    C32 3352   3.923   5.078   1.887 -0.0755 -0.1162 -0.3978
  125phy    C31 3353   3.981   5.045   2.024  0.9093  0.2046 -0.5811
  125phy    C30 3354   4.036   5.174   2.085 -0.6408  0.0701 -0.2320
  125phy    C28 3355   4.076   5.164   2.233  0.6776 -0.1989 -0.2652
  125phy    C29 3356   4.223   5.192   2.254  0.2962 -0.3812  0.0646
  125phy    C27 3357   3.996   5.276   2.306 -0.2065 -0.0650 -0.3419
  125phy    C26 3358   3.880   5.221   2.391 -0.1717  0.3764  0.1769
  125phy    C25 3359   3.807   5.327   2.470  0.1647 -0.1264  0.1267
  125phy    C23 3360   3.703   5.281   2.574 -0.2716 -0.1268  0.6064
  125phy    C24 3361   3.729   5.349   2.711 -0.5073  0.5839 -0.1629
  125phy    C22 3362   3.559   5.298   2.518 -0.2981 -0.0743  0.3074
  125phy    C21 3363   3.447   5.220   2.589 -0.0812 -0.6094  0.0570
  125phy    C20 3364   3.319   5.241   2.518  0.2602 -0.1189 -0.1814
  125phy    C18 3365   3.179   5.193   2.571  0.4368  0.2100 -0.4238
  125phy    O01 3366   3.163   5.239   2.706 -0.0835  0.3400 -0.0123
  125phy    H01 3367   3.072   5.257   2.721 -0.3624 -1.4630  0.6318
  125phy    C19 3368   3.101   5.283   2.476  0.0445 -0.4135  0.0502
  125phy    C13 3369   3.144   5.033   2.546 -0.2746 -0.6236 -0.2068
  125phy     H3 3370   3.183   4.998   2.447  2.8528 -0.2901  0.8085
  125phy    O33 3371   3.003   5.013   2.527 -0.1280  0.6522 -0.6324
  125phy    H1B 3372   2.959   5.029   2.608  0.8581 -0.1518  0.0935
  125phy    C12 3373   3.207   4.930   2.643 -0.4291 -0.2839  0.0979
  125phy    O11 3374   3.181   4.802   2.601  0.1955  0.3057  0.3352
  125phy    H1A 3375   3.260   4.751   2.603  0.4618  0.6413 -0.6973
  126phy    C35 3376   2.530   4.426   1.471 -0.3282  0.4358  0.1190
  126phy    C33 3377   2.646   4.369   1.396 -0.1217 -0.4674 -0.0148
  126phy    C34 3378   2.594   4.269   1.292  0.4051 -0.5949  0.0827
  126phy    C32 3379   2.737   4.486   1.341 -0.1454 -0.1606 -0.0378
  126phy    C31 3380   2.851   4.536   1.426 -0.0152 -0.2062 -0.0876
  126phy    C30 3381   2.930   4.658   1.376 -0.2969 -0.4445 -0.0996
  126phy    C28 3382   3.040   4.708   1.467 -0.1482 -0.4532 -0.3235
  126phy    C29 3383   3.163   4.756   1.393  0.2126 -0.4052  0.2965
  126phy    C27 3384   2.999   4.819   1.569 -0.0256  0.1598  0.0309
  126phy    C26 3385   3.056   4.807   1.709 -0.5494 -0.0105  0.0046
  126phy    C25 3386   3.000   4.921   1.801  0.5585  0.6387  0.4425
  126phy    C23 3387   3.083   4.946   1.927 -0.0640  0.5011 -0.7708
  126phy    C24 3388   3.205   5.039   1.893  0.2829 -0.0996  0.0335
  126phy    C22 3389   3.005   5.022   2.032 -0.2952 -0.0992  0.2124
  126phy    C21 3390   2.943   4.940   2.144 -0.7097  0.4642  0.2768
  126phy    C20 3391   2.846   5.018   2.234  0.1433  0.2894  0.2142
  126phy    C18 3392   2.761   4.941   2.339  0.1852 -0.2521 -0.1383
  126phy    O01 3393   2.832   4.862   2.439  0.2822  0.1694  0.0565
  126phy    H01 3394   2.902   4.916   2.472 -1.0600  2.4830 -0.6119
  126phy    C19 3395   2.715   5.063   2.419  0.0169  0.8575 -0.4726
  126phy    C13 3396   2.638   4.853   2.285 -0.1140  0.0959 -0.7121
  126phy     H3 3397   2.579   4.913   2.211  0.7545 -0.7875 -2.1819
  126phy    O33 3398   2.531   4.822   2.383 -0.1416 -0.3480 -0.0575
  126phy    H1B 3399   2.574   4.779   2.455 -0.3427  0.5564  0.6121
  126phy    C12 3400   2.669   4.714   2.220  0.3153 -0.9476  0.1975
  126phy    O11 3401   2.732   4.624   2.303 -0.2602  0.1561  0.6388
  126phy    H1A 3402   2.790   4.666   2.363  2.4319 -2.1833 -0.1303
  127phy    C35 3403   2.372   4.755   0.244 -0.1356  0.4986 -0.9775
  127phy    C33 3404   2.456   4.818   0.356  0.2914  0.0783  0.1866
  127phy    C34 3405   2.408   4.964   0.384 -0.1062  0.9872  0.4559
  127phy    C32 3406   2.446   4.730   0.484  0.1373  0.6502 -0.0510
  127phy    C31 3407   2.580   4.681   0.538 -0.3288  0.3883  0.5845
  127phy    C30 3408   2.577   4.572   0.651  0.0792  0.3684 -0.0069
  127phy    C28 3409   2.708   4.528   0.711 -0.2767  0.8122  0.1057
  127phy    C29 3410   2.716   4.554   0.863  0.0996 -0.0009  0.6043
  127phy    C27 3411   2.732   4.377   0.675  0.2907 -0.1375  0.2826
  127phy    C26 3412   2.874   4.322   0.661  0.0718 -0.2016  0.1383
  127phy    C25 3413   2.884   4.172   0.636  0.2981 -0.2865  0.3203
  127phy    C23 3414   3.026   4.110   0.615 -0.1348  0.0778  0.0766
  127phy    C24 3415   3.028   3.972   0.679 -0.2039  0.5709 -0.7652
  127phy    C22 3416   3.047   4.081   0.463  0.5462 -0.4639 -0.3090
  127phy    C21 3417   3.113   4.189   0.385  0.2897  0.1714  0.3818
  127phy    C20 3418   3.108   4.144   0.236 -0.2135 -0.2117  0.0706
  127phy    C18 3419   3.183   4.230   0.128 -0.1405  0.3116 -0.3954
  127phy    O01 3420   3.121   4.366   0.133  0.1533  0.4442 -0.2466
  127phy    H01 3421   3.111   4.393   0.222  0.4793 -0.5901  0.1237
  127phy    C19 3422   3.145   4.167  -0.009 -0.4054  0.4727 -0.1159
  127phy    C13 3423   3.344   4.243   0.146 -0.5470  0.6545 -0.3149
  127phy     H3 3424   3.358   4.285   0.248  2.3569 -1.3816  0.2488
  127phy    O33 3425   3.429   4.127   0.167 -0.0283  0.0893 -0.1628
  127phy    H1B 3426   3.419   4.099   0.256  0.3013 -2.1584 -0.7721
  127phy    C12 3427   3.426   4.368   0.103 -0.3501 -0.3770  0.5524
  127phy    O11 3428   3.487   4.359  -0.023 -0.0399  0.4091  0.0597
  127phy    H1A 3429   3.557   4.298  -0.011 -0.1578  0.5348  1.4844
  128SOL     OW 3430   2.236   4.270   2.671  0.4182 -0.0001  0.1338
  128SOL    HW1 3431   2.264   4.341   2.728  0.5999 -0.3404  0.4711
  128SOL    HW2 3432   2.307   4.206   2.673  0.7093  0.1696 -2.1265
  128SOL     MW 3433   2.249   4.271   2.679 -0.0031 -0.0005  0.0030
  129SOL     OW 3434   2.000   1.908   0.317 -0.0637  0.1430 -0.4724
  129SOL    HW1 3435   1.912   1.911   0.279  0.1029  0.1563 -0.8588
  129SOL    HW2 3436   2.059   1.890   0.244  1.9302  3.0218  0.2827
  129SOL     MW 3437   1.996   1.906   0.302 -0.0031 -0.0005  0.0030
  130SOL     OW 3438   2.735   3.261   2.822 -0.3201  0.1112 -0.1285
  130SOL    HW1 3439   2.822   3.292   2.847  0.5156 -1.4687 -0.9502
  130SOL    HW2 3440   2.726   3.179   2.870  2.0539 -1.0840 -1.5455
  130SOL     MW 3441   2.745   3.254   2.832 -0.0031 -0.0005  0.0030
  131SOL     OW 3442   1.456   0.871   3.045 -0.1149  0.1453 -0.1248
  131SOL    HW1 3443   1.534   0.925   3.031  0.5541 -0.9880 -0.9949
  131SOL    HW2 3444   1.466   0.852   3.139 -0.2941 -0.8847 -0.3034
  131SOL     MW 3445   1.468   0.875   3.056 -0.0031 -0.0005  0.0030
  132SOL     OW 3446   2.035   3.662   2.912 -0.6144 -0.6080  0.1607
  132SOL    HW1 3447   2.111   3.643   2.857 -0.4240  0.4913  0.0301
  132SOL    HW2 3448   2.075   3.706   2.986 -1.7546  0.1285  0.3573
  132SOL     MW 3449   2.050   3.665   2.914 -0.0031 -0.0005  0.0030
  133SOL     OW 3450   3.728   4.950   0.225 -0.3031 -0.1968 -0.1723
  133SOL    HW1 3451   3.685   5.035   0.217 -0.5565 -0.4719 -2.6864
  133SOL    HW2 3452   3.669   4.894   0.175 -0.2569  1.0852 -1.7533
  133SOL     MW 3453   3.714   4.954   0.217 -0.0031 -0.0005  0.0030
  134SOL     OW 3454   2.307   0.494   2.861  0.1626 -0.3572  0.2110
  134SOL    HW1 3455   2.371   0.535   2.918  1.1769 -0.0835 -1.0738
  134SOL    HW2 3456   2.364   0.450   2.798 -0.3492 -0.0146 -0.5094
  134SOL     MW 3457   2.323   0.494   2.860 -0.0031 -0.0005  0.0030
  135SOL     OW 3458   0.182   3.034   2.723  0.1649  0.0527 -0.2603
  135SOL    HW1 3459   0.188   2.940   2.744  1.1012  0.5562  1.9483
  135SOL    HW2 3460   0.118   3.063   2.788  0.2523 -2.7245  1.2332
  135SOL     MW 3461   0.174   3.025   2.734 -0.0031 -0.0005  0.0030
  136SOL     OW 3462   3.478   0.510   0.609 -0.1787  0.3623  0.0605
  136SOL    HW1 3463   3.417   0.438   0.625  0.6146 -0.3820 -0.1775
  136SOL    HW2 3464   3.458   0.576   0.675 -0.7754  0.4765 -0.2220
  136SOL     MW 3465   3.467   0.509   0.620 -0.0031 -0.0005  0.0030
  137SOL     OW 3466   3.797   3.959   0.107  0.5873 -0.3697 -0.3932
  137SOL    HW1 3467   3.821   3.932   0.018  1.0495  0.7239 -0.6085
  137SOL    HW2 3468   3.728   3.899   0.138  1.7504 -0.8139  1.4359
  137SOL     MW 3469   3.791   3.947   0.099 -0.0031 -0.0005  0.0030
  138SOL     OW 3470   4.393   0.882   0.025  1.0941  0.3435 -0.4918
  138SOL    HW1 3471   4.341   0.962   0.031 -0.0081 -0.4364  2.0908
  138SOL    HW2 3472   4.483   0.908   0.046  1.7985 -1.6896 -0.8255
  138SOL     MW 3473   4.398   0.896   0.029 -0.0031 -0.0005  0.0030
  139SOL     OW 3474   3.766   4.411   0.241 -0.1003  0.3675 -0.1314
  139SOL    HW1 3475   3.847   4.370   0.273 -0.6844 -1.4859 -0.9178
  139SOL    HW2 3476   3.741   4.350   0.172  3.2509 -0.2399 -1.0189
  139SOL     MW 3477   3.774   4.397   0.236 -0.0031 -0.0005  0.0030
  140SOL     OW 3478   2.245   3.822   2.557  0.4200  0.1459  0.3048
  140SOL    HW1 3479   2.158   3.846   2.586  0.3817 -0.6622  0.9087
  140SOL    HW2 3480   2.217   3.758   2.491 -0.9995 -0.1390  1.1551
  140SOL     MW 3481   2.230   3.817   2.552 -0.0031 -0.0005  0.0030
  141SOL     OW 3482   3.396   4.557   0.531 -0.3169  0.1308  0.1188
  141SOL    HW1 3483   3.465   4.574   0.467 -0.5755 -0.7020 -0.3954
  141SOL    HW2 3484   3.445   4.506   0.596  0.1542 -0.6110 -0.7980
  141SOL     MW 3485   3.412   4.553   0.531 -0.0031 -0.0005  0.0030
  142SOL     OW 3486   2.635   0.343   0.069  0.3743  0.2801 -0.4838
  142SOL    HW1 3487   2.717   0.387   0.091  0.3433 -0.0114  0.2434
  142SOL    HW2 3488   2.660   0.281   0.000  0.2598  0.4852 -0.7111
  142SOL     MW 3489   2.649   0.341   0.063 -0.0031 -0.0005  0.0030
  143SOL     OW 3490   1.931   3.900   2.829 -0.1816  0.4910 -0.1724
  143SOL    HW1 3491   1.996   3.970   2.829  1.4264 -0.9321  0.0810
  143SOL    HW2 3492   1.979   3.831   2.875 -1.3377 -0.9890 -1.1058
  143SOL     MW 3493   1.946   3.900   2.835 -0.0031 -0.0005  0.0030
  144SOL     OW 3494   3.488   0.085   0.637  0.3559 -0.3698  0.1660
  144SOL    HW1 3495   3.583   0.091   0.648  0.3937 -0.4427 -0.1127
  144SOL    HW2 3496   3.479  -0.005   0.606 -0.0662 -0.0772 -0.6008
  144SOL     MW 3497   3.499   0.074   0.634 -0.0031 -0.0005  0.0030
  145SOL     OW 3498   1.390   4.572   0.165 -0.2319 -0.1126 -0.2544
  145SOL    HW1 3499   1.466   4.623   0.139  2.1422 -3.5296 -0.6002
  145SOL    HW2 3500   1.316   4.614   0.121  0.9726  1.0651 -1.2180
  145SOL     MW 3501   1.390   4.584   0.156 -0.0031 -0.0005  0.0030
  146SOL     OW 3502   1.635   5.021   0.008  0.0590  0.2501 -0.6292
  146SOL    HW1 3503   1.591   5.030  -0.077  1.7242 -1.9115 -1.8068
  146SOL    HW2 3504   1.625   5.101   0.059  1.0551 -0.7081  1.1579
  146SOL     MW 3505   1.628   5.033   0.003 -0.0031 -0.0005  0.0030
  147SOL     OW 3506   3.599   4.772   2.730 -0.7033  0.6093 -0.5643
  147SOL    HW1 3507   3.540   4.750   2.658 -1.5828 -2.2680  0.8908
  147SOL    HW2 3508   3.577   4.706   2.796  2.2336 -0.9017 -0.8749
  147SOL     MW 3509   3.589   4.760   2.729 -0.0031 -0.0005  0.0030
  148SOL     OW 3510   4.773   4.115   0.022 -0.2092 -0.0977  0.1391
  148SOL    HW1 3511   4.688   4.154   0.002  0.2551  0.6502 -0.4267
  148SOL    HW2 3512   4.793   4.064  -0.057 -2.4994 -0.4945 -0.2656
  148SOL     MW 3513   4.764   4.113   0.009 -0.0031 -0.0005  0.0030
  149SOL     OW 3514   0.636   0.010   2.864 -0.2745  0.8288 -0.2043
  149SOL    HW1 3515   0.543  -0.005   2.847 -0.0113 -1.5543  0.0327
  149SOL    HW2 3516   0.639   0.068   2.940 -0.3423  0.1043  0.3690
  149SOL     MW 3517   0.624   0.016   2.872 -0.0031 -0.0005  0.0030
  150SOL     OW 3518   3.100   0.713   0.533  0.1544  0.2054 -0.1071
  150SOL    HW1 3519   3.184   0.675   0.507 -0.3167 -0.2603 -0.9882
  150SOL    HW2 3520   3.036   0.679   0.470 -0.3659 -1.0239  1.0448
  150SOL     MW 3521   3.103   0.704   0.521 -0.0031 -0.0005  0.0030
  151SOL     OW 3522   0.339   1.500   0.044 -0.1057  0.2755  0.1010
  151SOL    HW1 3523   0.272   1.523  -0.020  0.0299 -0.5812 -0.3667
  151SOL    HW2 3524   0.343   1.404   0.045  0.8275  0.2898  1.7495
  151SOL     MW 3525   0.331   1.490   0.036 -0.0031 -0.0005  0.0030
  152SOL     OW 3526   3.046   2.909   2.929  0.4601  0.3966  0.2955
  152SOL    HW1 3527   3.046   2.979   2.864 -0.0668 -0.4909 -0.6946
  152SOL    HW2 3528   3.099   2.943   3.002  2.5557 -2.0719  0.0760
  152SOL     MW 3529   3.053   2.923   2.930 -0.0031 -0.0005  0.0030
  153SOL     OW 3530   2.855   0.495   0.133  0.1180  0.2909 -0.1374
  153SOL    HW1 3531   2.858   0.556   0.060  0.9121 -0.6059 -0.8885
  153SOL    HW2 3532   2.923   0.434   0.105 -0.2329 -0.2335  0.1185
  153SOL     MW 3533   2.864   0.495   0.120 -0.0031 -0.0005  0.0030
  154SOL     OW 3534   2.845   5.072   3.034 -0.1279 -0.1292 -0.1692
  154SOL    HW1 3535   2.798   5.065   3.117  1.5216  0.4760  0.8652
  154SOL    HW2 3536   2.935   5.053   3.062  0.2296  1.2646 -0.3258
  154SOL     MW 3537   2.851   5.068   3.048 -0.0031 -0.0005  0.0030
  155SOL     OW 3538   2.179   1.892   0.115 -0.2443 -0.5297 -0.0009
  155SOL    HW1 3539   2.151   1.953   0.047  1.1506 -0.6233 -0.7019
  155SOL    HW2 3540   2.264   1.928   0.142 -0.4532  0.4440 -0.5704
  155SOL     MW 3541   2.187   1.905   0.110 -0.0031 -0.0005  0.0030
  156SOL     OW 3542   4.899   1.167   0.302  0.4073 -0.3572 -0.2338
  156SOL    HW1 3543   4.920   1.240   0.360 -2.1149 -0.0940  0.4831
  156SOL    HW2 3544   4.977   1.112   0.296  0.8547  0.3096 -0.6060
  156SOL     MW 3545   4.912   1.169   0.309 -0.0031 -0.0005  0.0030
  157SOL     OW 3546   3.176   4.551   0.355  0.2536 -0.2756 -0.0518
  157SOL    HW1 3547   3.124   4.610   0.409 -1.4644 -1.8631  0.1071
  157SOL    HW2 3548   3.250   4.537   0.415 -0.1739  0.3732  0.6447
  157SOL     MW 3549   3.179   4.557   0.370 -0.0031 -0.0005  0.0030
  158SOL     OW 3550   2.720   4.758   2.994  0.6341  0.0068 -0.4983
  158SOL    HW1 3551   2.729   4.708   3.075  0.7707  2.6358  1.2453
  158SOL    HW2 3552   2.657   4.827   3.016 -0.1287 -0.5509 -0.9103
  158SOL     MW 3553   2.713   4.761   3.007 -0.0031 -0.0005  0.0030
  159SOL     OW 3554   3.251   4.758   0.155  0.0087  0.0694 -0.4402
  159SOL    HW1 3555   3.228   4.708   0.077  0.7396  0.4229 -0.8917
  159SOL    HW2 3556   3.196   4.725   0.227  2.8000 -0.1203  1.7675
  159SOL     MW 3557   3.240   4.747   0.155 -0.0031 -0.0005  0.0030
  160SOL     OW 3558   3.460   2.978   2.915 -0.4844  0.2947  0.2362
  160SOL    HW1 3559   3.412   3.059   2.934 -1.6369 -0.4236  0.4900
  160SOL    HW2 3560   3.445   2.960   2.823  0.9805 -0.9256  0.1892
  160SOL     MW 3561   3.452   2.986   2.906 -0.0031 -0.0005  0.0030
  161SOL     OW 3562   4.496   2.583   2.652 -0.4035 -0.0983 -0.3726
  161SOL    HW1 3563   4.547   2.605   2.729 -0.4502 -0.2266 -0.3049
  161SOL    HW2 3564   4.440   2.660   2.640 -0.2082 -0.1373 -1.7198
  161SOL     MW 3565   4.495   2.596   2.661 -0.0031 -0.0005  0.0030
  162SOL     OW 3566   2.820   2.519   2.916 -0.4967  0.4705 -0.8452
  162SOL    HW1 3567   2.829   2.598   2.970  2.1290  0.9879 -1.8762
  162SOL    HW2 3568   2.786   2.558   2.836  0.2163  1.3965 -0.7189
  162SOL     MW 3569   2.817   2.534   2.913 -0.0031 -0.0005  0.0030
  163SOL     OW 3570   0.215   4.629   2.898 -0.4559  0.1163  0.1713
  163SOL    HW1 3571   0.163   4.555   2.867 -0.5321 -0.1010  0.8110
  163SOL    HW2 3572   0.212   4.683   2.819 -1.2472 -2.2382 -1.5324
  163SOL     MW 3573   0.208   4.626   2.883 -0.0031 -0.0005  0.0030
  164SOL     OW 3574   1.880   3.447   2.868 -0.1757 -0.3500 -0.0126
  164SOL    HW1 3575   1.786   3.461   2.881 -0.3100 -1.0321 -0.1927
  164SOL    HW2 3576   1.920   3.531   2.891 -0.0926 -0.6489  1.0011
  164SOL     MW 3577   1.873   3.460   2.873 -0.0031 -0.0005  0.0030
  165SOL     OW 3578   4.746   0.933   0.339 -0.0984 -0.0603 -0.1852
  165SOL    HW1 3579   4.651   0.933   0.350 -0.0487  0.5875  0.3312
  165SOL    HW2 3580   4.770   1.025   0.347 -1.5103  0.3151  0.0202
  165SOL     MW 3581   4.737   0.945   0.342 -0.0031 -0.0005  0.0030
  166SOL     OW 3582   0.326   4.206   0.025 -0.2681  0.4678  0.3380
  166SOL    HW1 3583   0.336   4.289   0.072 -0.8071  0.3197  0.7245
  166SOL    HW2 3584   0.339   4.144   0.096  1.9248 -1.8413 -1.8779
  166SOL     MW 3585   0.329   4.209   0.040 -0.0031 -0.0005  0.0030
  167SOL     OW 3586   3.371   3.261   2.941 -0.1406 -0.5665 -0.3906
  167SOL    HW1 3587   3.298   3.221   2.987  0.6223 -1.9622 -0.3613
  167SOL    HW2 3588   3.401   3.333   2.997  1.4299 -1.1268 -0.4654
  167SOL     MW 3589   3.366   3.265   2.954 -0.0031 -0.0005  0.0030
  168SOL     OW 3590   4.948   3.249   3.061  0.2306  0.2769 -0.2984
  168SOL    HW1 3591   4.998   3.184   3.111 -0.7776 -1.1095 -1.0213
  168SOL    HW2 3592   4.933   3.321   3.122  1.3574  0.7679 -0.5722
  168SOL     MW 3593   4.953   3.250   3.076 -0.0031 -0.0005  0.0030
  169SOL     OW 3594   4.925   3.254   2.647  0.4504  0.0890 -0.6567
  169SOL    HW1 3595   4.836   3.247   2.683 -0.2055 -1.0409 -2.3807
  169SOL    HW2 3596   4.914   3.200   2.569 -1.2050  0.7367 -0.9174
  169SOL     MW 3597   4.912   3.246   2.642 -0.0031 -0.0005  0.0030
  170SOL     OW 3598   3.555   0.035   0.211 -0.2461  0.2009 -0.4726
  170SOL    HW1 3599   3.545   0.110   0.271 -0.3587 -0.5603  0.4945
  170SOL    HW2 3600   3.480  -0.021   0.231  0.0591 -0.1081 -0.1838
  170SOL     MW 3601   3.544   0.038   0.222 -0.0031 -0.0005  0.0030
  171SOL     OW 3602   2.177   3.642   2.362 -0.0187  0.3567 -0.9506
  171SOL    HW1 3603   2.219   3.647   2.276 -0.7923  1.4698 -1.2983
  171SOL    HW2 3604   2.093   3.689   2.352 -0.0085  1.0947  1.6518
  171SOL     MW 3605   2.171   3.649   2.349 -0.0031 -0.0005  0.0030
  172SOL     OW 3606   2.749   0.848   0.325 -0.0694 -0.3374  0.0170
  172SOL    HW1 3607   2.813   0.919   0.323 -1.0185  0.5304 -0.3210
  172SOL    HW2 3608   2.715   0.846   0.236 -2.2327 -1.1569  0.7988
  172SOL     MW 3609   2.753   0.857   0.313 -0.0031 -0.0005  0.0030
  173SOL     OW 3610   4.778   2.574   0.071  0.1239 -0.1097  0.3647
  173SOL    HW1 3611   4.830   2.497   0.091 -1.2665 -0.8347  1.3895
  173SOL    HW2 3612   4.721   2.577   0.148 -0.6831 -1.2785 -0.1736
  173SOL     MW 3613   4.777   2.564   0.084 -0.0031 -0.0005  0.0030
  174SOL     OW 3614   2.927   3.547   0.072 -0.0843  0.1726  0.5595
  174SOL    HW1 3615   2.926   3.510  -0.017  0.4672  0.7293  0.3156
  174SOL    HW2 3616   2.978   3.628   0.067 -0.5126  0.4564  0.6752
  174SOL     MW 3617   2.933   3.553   0.060 -0.0031 -0.0005  0.0030
  175SOL     OW 3618   3.108   5.014   3.057 -0.0279 -0.1036  0.1855
  175SOL    HW1 3619   3.132   5.031   3.148  1.6042 -1.1740  0.0084
  175SOL    HW2 3620   3.163   5.073   3.004 -0.6050  0.9199  0.6862
  175SOL     MW 3621   3.119   5.024   3.062 -0.0031 -0.0005  0.0030
  176SOL     OW 3622   4.511   2.897   0.232  0.0963  0.2313  0.4259
  176SOL    HW1 3623   4.533   2.989   0.246 -0.6110  0.3000  1.1504
  176SOL    HW2 3624   4.537   2.873   0.143  0.9607  0.4121  0.6243
  176SOL     MW 3625   4.517   2.906   0.222 -0.0031 -0.0005  0.0030
  177SOL     OW 3626   4.626   0.992   2.874  0.2080 -0.1688  0.8689
  177SOL    HW1 3627   4.678   1.070   2.856 -0.1012 -0.2829 -0.6097
  177SOL    HW2 3628   4.640   0.980   2.968 -1.1250  0.3737  1.1594
  177SOL     MW 3629   4.635   1.001   2.884 -0.0031 -0.0005  0.0030
  178SOL     OW 3630   4.431   3.475   2.922  0.0980 -0.7034 -0.1878
  178SOL    HW1 3631   4.454   3.426   3.001 -0.9986 -0.6659  0.1735
  178SOL    HW2 3632   4.433   3.401   2.861 -0.6765 -0.8545 -0.0385
  178SOL     MW 3633   4.434   3.459   2.924 -0.0031 -0.0005  0.0030
  179SOL     OW 3634   1.913   1.235   0.089 -0.0142 -0.5281 -0.0260
  179SOL    HW1 3635   1.939   1.294   0.160  1.4723 -0.5624 -0.5126
  179SOL    HW2 3636   1.945   1.281   0.011 -1.6858 -0.6736 -0.8352
  179SOL     MW 3637   1.921   1.249   0.088 -0.0031 -0.0005  0.0030
  180SOL     OW 3638   5.134   1.039   0.245 -0.5949  0.6131 -0.2390
  180SOL    HW1 3639   5.133   1.071   0.155  1.6723  2.1809  0.2087
  180SOL    HW2 3640   5.139   0.944   0.244 -1.4909  0.5574 -1.1003
  180SOL     MW 3641   5.135   1.031   0.233 -0.0031 -0.0005  0.0030
  181SOL     OW 3642   2.892   4.873   0.330  0.3196 -0.0320 -0.1468
  181SOL    HW1 3643   2.813   4.924   0.310  1.6240  1.2838 -2.2152
  181SOL    HW2 3644   2.964   4.936   0.325  2.2176 -1.9526  1.3459
  181SOL     MW 3645   2.891   4.888   0.327 -0.0031 -0.0005  0.0030
  182SOL     OW 3646   2.915   3.174   0.073  0.1516 -0.2478  0.6815
  182SOL    HW1 3647   2.845   3.216   0.122  0.1886  0.1281  0.4156
  182SOL    HW2 3648   2.871   3.115   0.011  0.6088  0.8461 -0.7363
  182SOL     MW 3649   2.900   3.171   0.071 -0.0031 -0.0005  0.0030
  183SOL     OW 3650   3.307   0.036   2.924  0.1590  0.4758  0.3949
  183SOL    HW1 3651   3.265   0.065   2.843  0.1711  1.1464  0.6310
  183SOL    HW2 3652   3.379  -0.021   2.896 -0.1893 -0.6221  1.6178
  183SOL     MW 3653   3.311   0.032   2.909 -0.0031 -0.0005  0.0030
  184SOL     OW 3654   0.506   4.303   2.906  0.0636 -0.3554 -0.5335
  184SOL    HW1 3655   0.457   4.245   2.965  2.2162 -2.0381 -0.2505
  184SOL    HW2 3656   0.519   4.253   2.825 -1.2855  1.1886 -1.7529
  184SOL     MW 3657   0.502   4.288   2.903 -0.0031 -0.0005  0.0030
  185SOL     OW 3658   3.683   2.825   2.615  0.5056  0.4691 -0.4541
  185SOL    HW1 3659   3.768   2.868   2.601  0.8591 -0.2635 -0.6242
  185SOL    HW2 3660   3.681   2.811   2.710  0.3186 -2.2184 -0.7669
  185SOL     MW 3661   3.694   2.829   2.626 -0.0031 -0.0005  0.0030
  186SOL     OW 3662   4.934   2.320   0.073  0.0241 -0.2476  0.1953
  186SOL    HW1 3663   4.977   2.264   0.138 -2.0808 -0.4079  1.5777
  186SOL    HW2 3664   4.869   2.261   0.035  0.5514 -2.3741  2.3196
  186SOL     MW 3665   4.931   2.305   0.077 -0.0031 -0.0005  0.0030
  187SOL     OW 3666   2.686   5.038   0.192 -0.4470  0.2464  0.1731
  187SOL    HW1 3667   2.646   5.123   0.212 -0.1232  0.2127  0.9867
  187SOL    HW2 3668   2.623   4.998   0.132  1.1922 -1.0938 -0.7494
  187SOL     MW 3669   2.672   5.044   0.187 -0.0031 -0.0005  0.0030
  188SOL     OW 3670   1.851   4.176   2.965  0.1591  0.3344  0.7370
  188SOL    HW1 3671   1.779   4.123   2.931  1.9357 -0.6191 -1.8814
  188SOL    HW2 3672   1.808   4.256   2.996 -0.6186  0.8927 -1.5683
  188SOL     MW 3673   1.835   4.180   2.965 -0.0031 -0.0005  0.0030
  189SOL     OW 3674   3.735   3.053   2.921  0.3193 -0.0456 -0.4558
  189SOL    HW1 3675   3.644   3.025   2.915  0.1244  0.7921 -1.8473
  189SOL    HW2 3676   3.732   3.145   2.950  0.5742  0.0578 -0.7612
  189SOL     MW 3677   3.723   3.062   2.924 -0.0031 -0.0005  0.0030
  190SOL     OW 3678   5.106   3.166   2.852  0.2693  0.3633  0.0648
  190SOL    HW1 3679   5.074   3.216   2.927 -1.1664  0.7871 -0.7924
  190SOL    HW2 3680   5.038   3.191   2.790  0.6724  0.9635 -0.1538
  190SOL     MW 3681   5.093   3.176   2.854 -0.0031 -0.0005  0.0030
  191SOL     OW 3682   3.182   3.791   0.294 -0.3376 -0.1264  0.1333
  191SOL    HW1 3683   3.148   3.710   0.334  0.2084 -0.3731  0.1176
  191SOL    HW2 3684   3.111   3.815   0.235 -0.1532 -0.0122 -0.0413
  191SOL     MW 3685   3.168   3.783   0.292 -0.0031 -0.0005  0.0030
  192SOL     OW 3686   3.859   4.618   0.095 -0.1370  0.1091 -0.0207
  192SOL    HW1 3687   3.840   4.589   0.005 -1.4295 -1.3646  0.6812
  192SOL    HW2 3688   3.841   4.542   0.150  1.1927 -0.5736 -0.4921
  192SOL     MW 3689   3.854   4.604   0.090 -0.0031 -0.0005  0.0030
  193SOL     OW 3690   4.651   3.754   0.364  0.6405 -0.7226  0.1917
  193SOL    HW1 3691   4.617   3.736   0.276  2.1970 -0.7834 -0.4295
  193SOL    HW2 3692   4.719   3.816   0.338  0.0495 -0.2938 -0.3696
  193SOL     MW 3693   4.655   3.760   0.349 -0.0031 -0.0005  0.0030
  194SOL     OW 3694   3.848   0.522   0.330  0.0547 -0.0119 -0.1950
  194SOL    HW1 3695   3.823   0.485   0.245 -1.0685 -2.0450  0.9283
  194SOL    HW2 3696   3.942   0.507   0.331 -0.0632 -1.1092 -1.4469
  194SOL     MW 3697   3.857   0.515   0.319 -0.0031 -0.0005  0.0030
  195SOL     OW 3698   1.842   1.617   0.101  0.4399 -0.3090 -0.2997
  195SOL    HW1 3699   1.922   1.630   0.050 -1.0638 -1.1331 -3.0466
  195SOL    HW2 3700   1.874   1.550   0.161  0.0404 -0.4229 -0.2116
  195SOL     MW 3701   1.857   1.610   0.102 -0.0031 -0.0005  0.0030
  196SOL     OW 3702   1.463   0.795   0.231  0.0029 -0.1634  0.7175
  196SOL    HW1 3703   1.523   0.727   0.262  0.9998  0.4227  0.1218
  196SOL    HW2 3704   1.384   0.776   0.282  0.9353 -0.7678  1.9803
  196SOL     MW 3705   1.461   0.783   0.242 -0.0031 -0.0005  0.0030
  197SOL     OW 3706   2.453   4.126   2.756 -0.0408  0.2906 -0.2775
  197SOL    HW1 3707   2.483   4.050   2.706 -0.4244 -0.8821  1.2137
  197SOL    HW2 3708   2.427   4.084   2.838 -1.5091  1.1780 -0.2638
  197SOL     MW 3709   2.454   4.110   2.760 -0.0031 -0.0005  0.0030
  198SOL     OW 3710   3.431   3.520   3.015  0.6092  0.2838  0.2659
  198SOL    HW1 3711   3.397   3.506   3.103  0.5125  1.7543  0.4893
  198SOL    HW2 3712   3.362   3.574   2.975  0.0872 -1.4468 -1.3243
  198SOL     MW 3713   3.417   3.526   3.021 -0.0031 -0.0005  0.0030
  199SOL     OW 3714   3.721   4.223   0.047 -0.0024 -0.0880 -0.0117
  199SOL    HW1 3715   3.739   4.131   0.069 -1.9639 -1.0924 -2.1793
  199SOL    HW2 3716   3.808   4.251   0.017 -0.4995  0.3352 -1.0981
  199SOL     MW 3717   3.735   4.214   0.046 -0.0031 -0.0005  0.0030
  200SOL     OW 3718   4.668   2.635   2.872  0.0999  0.7071  0.1298
  200SOL    HW1 3719   4.756   2.610   2.842 -0.7847 -1.7893 -0.5829
  200SOL    HW2 3720   4.676   2.609   2.964  0.7234  0.5971  0.0507
  200SOL     MW 3721   4.681   2.628   2.880 -0.0031 -0.0005  0.0030
  201SOL     OW 3722   4.237   3.210   0.282 -0.0216 -0.0453  0.2434
  201SOL    HW1 3723   4.172   3.165   0.335 -1.2304  1.4516  0.1011
  201SOL    HW2 3724   4.204   3.300   0.290 -0.9565 -0.2470 -1.0434
  201SOL     MW 3725   4.224   3.216   0.290 -0.0031 -0.0005  0.0030
  202SOL     OW 3726   4.106   4.311   0.613 -0.4881 -0.0897  0.2982
  202SOL    HW1 3727   4.137   4.401   0.626 -0.6549  0.2880 -1.6726
  202SOL    HW2 3728   4.186   4.260   0.628  0.8538  0.6887 -3.2231
  202SOL     MW 3729   4.121   4.316   0.617 -0.0031 -0.0005  0.0030
  203SOL     OW 3730   2.529   1.000   0.412 -0.2916  0.1711  0.0692
  203SOL    HW1 3731   2.501   0.976   0.501 -0.7362  1.1401  0.2019
  203SOL    HW2 3732   2.599   0.940   0.387 -0.8385 -0.9422  1.0575
  203SOL     MW 3733   2.535   0.989   0.421 -0.0031 -0.0005  0.0030
  204SOL     OW 3734   4.463   0.926   0.362 -0.0067 -0.2841 -0.3974
  204SOL    HW1 3735   4.429   0.869   0.293 -1.6959 -0.1427  0.2462
  204SOL    HW2 3736   4.435   0.876   0.439 -0.4715  0.5487 -0.0074
  204SOL     MW 3737   4.455   0.912   0.363 -0.0031 -0.0005  0.0030
  205SOL     OW 3738   0.784   0.535   0.353  0.6132 -0.0085  0.2535
  205SOL    HW1 3739   0.855   0.474   0.375 -0.5215 -1.9717 -1.1649
  205SOL    HW2 3740   0.787   0.604   0.419 -1.4662  1.2380 -0.8600
  205SOL     MW 3741   0.794   0.536   0.365 -0.0031 -0.0005  0.0030
  206SOL     OW 3742   2.128   4.229   2.421  0.1048  0.3897 -0.3612
  206SOL    HW1 3743   2.193   4.168   2.386  2.4086  0.6643  3.0563
  206SOL    HW2 3744   2.173   4.259   2.499  1.0485  0.9630 -1.1059
  206SOL     MW 3745   2.142   4.225   2.426 -0.0031 -0.0005  0.0030
  207SOL     OW 3746   1.828   4.547   0.372  0.3928  0.0662 -0.3349
  207SOL    HW1 3747   1.862   4.487   0.439 -0.0667 -0.1314 -0.2735
  207SOL    HW2 3748   1.733   4.542   0.381  0.3172  0.2614 -0.9465
  207SOL     MW 3749   1.820   4.538   0.382 -0.0031 -0.0005  0.0030
  208SOL     OW 3750   0.615   3.983   0.071  0.7048 -0.5718 -0.2210
  208SOL    HW1 3751   0.676   4.057   0.073  0.7028 -0.5335 -1.3373
  208SOL    HW2 3752   0.548   4.008   0.136  2.3269 -1.0609  1.7306
  208SOL     MW 3753   0.614   3.996   0.080 -0.0031 -0.0005  0.0030
  209SOL     OW 3754   3.531   0.227   0.415  0.3765  0.5008 -0.5243
  209SOL    HW1 3755   3.512   0.174   0.492  0.2767  0.9048 -0.2707
  209SOL    HW2 3756   3.591   0.293   0.449 -0.2645  1.0333 -0.4021
  209SOL     MW 3757   3.536   0.229   0.430 -0.0031 -0.0005  0.0030
  210SOL     OW 3758   3.535   2.761   0.012 -0.1341  0.1174 -0.6491
  210SOL    HW1 3759   3.457   2.706   0.022  0.0728 -0.1439 -0.4326
  210SOL    HW2 3760   3.502   2.832  -0.043 -3.5802 -0.6900  0.1754
  210SOL     MW 3761   3.521   2.763   0.006 -0.0031 -0.0005  0.0030
  211SOL     OW 3762   0.269   2.227   2.964 -0.6248  0.3590  0.2489
  211SOL    HW1 3763   0.242   2.268   3.046 -0.4786  0.3109  0.3224
  211SOL    HW2 3764   0.187   2.184   2.940 -0.9200  1.4862 -0.9013
  211SOL     MW 3765   0.255   2.227   2.971 -0.0031 -0.0005  0.0030
  212SOL     OW 3766   3.775   0.406   0.085  0.0321  0.1108 -0.0380
  212SOL    HW1 3767   3.776   0.311   0.071 -1.0008 -0.0080  0.5312
  212SOL    HW2 3768   3.745   0.437  -0.000  1.7783 -1.9226 -1.4965
  212SOL     MW 3769   3.771   0.397   0.072 -0.0031 -0.0005  0.0030
  213SOL     OW 3770   3.270   0.345   0.096  0.2888 -0.2781  0.7174
  213SOL    HW1 3771   3.343   0.307   0.048 -0.9703 -0.7976 -0.8968
  213SOL    HW2 3772   3.297   0.331   0.187 -0.0026  0.4639  0.9218
  213SOL     MW 3773   3.283   0.338   0.101 -0.0031 -0.0005  0.0030
  214SOL     OW 3774   2.284   4.822   2.957  0.3595  0.9016 -0.1680
  214SOL    HW1 3775   2.189   4.808   2.953  0.3470  0.8262  0.2783
  214SOL    HW2 3776   2.316   4.773   2.882  0.6355  1.1564 -0.2170
  214SOL     MW 3777   2.275   4.814   2.947 -0.0031 -0.0005  0.0030
  215SOL     OW 3778   4.212   2.849   0.276  0.0386 -0.4386  0.2171
  215SOL    HW1 3779   4.301   2.880   0.260 -0.1084  0.0762  0.3523
  215SOL    HW2 3780   4.178   2.838   0.187 -1.7372  0.6809  0.6891
  215SOL     MW 3781   4.219   2.852   0.262 -0.0031 -0.0005  0.0030
  216SOL     OW 3782   0.365   3.359   2.657  0.0548  0.0407 -0.0243
  216SOL    HW1 3783   0.288   3.363   2.715 -0.6463  1.6283 -0.9969
  216SOL    HW2 3784   0.355   3.274   2.616 -0.3875 -0.5805  1.3134
  216SOL     MW 3785   0.354   3.349   2.660 -0.0031 -0.0005  0.0030
  217SOL     OW 3786   4.667   0.203   0.508  0.3173 -0.3099  0.5174
  217SOL    HW1 3787   4.695   0.131   0.451  1.4043  0.2351  0.3372
  217SOL    HW2 3788   4.685   0.171   0.596 -0.5012  0.6730  1.0596
  217SOL     MW 3789   4.673   0.189   0.512 -0.0031 -0.0005  0.0030
  218SOL     OW 3790   0.461   3.956   2.895 -0.6262  0.1872  0.0147
  218SOL    HW1 3791   0.534   3.921   2.843  0.5767  0.9553  1.1359
  218SOL    HW2 3792   0.510   3.984   2.972  0.0162 -1.9506  0.4483
  218SOL     MW 3793   0.477   3.955   2.898 -0.0031 -0.0005  0.0030
  219SOL     OW 3794   4.656   0.993   0.088  0.1174  0.1420 -0.0370
  219SOL    HW1 3795   4.682   1.084   0.077  1.6190 -0.4856 -2.2601
  219SOL    HW2 3796   4.683   0.967   0.177 -0.5171  0.4756  0.2571
  219SOL     MW 3797   4.663   1.002   0.098 -0.0031 -0.0005  0.0030
  220SOL     OW 3798   3.435   3.990   3.007  0.0978  0.3860  0.0650
  220SOL    HW1 3799   3.423   4.058   2.941  0.8305  0.0211 -0.4586
  220SOL    HW2 3800   3.451   4.045   3.084  1.8484 -2.1730  1.7019
  220SOL     MW 3801   3.436   4.006   3.009 -0.0031 -0.0005  0.0030
  221SOL     OW 3802   0.813   4.731   2.996  0.0888  0.2837  0.1841
  221SOL    HW1 3803   0.831   4.820   2.967  0.8944  0.0798  0.0204
  221SOL    HW2 3804   0.881   4.682   2.949  1.8555  2.2564  0.5481
  221SOL     MW 3805   0.825   4.736   2.986 -0.0031 -0.0005  0.0030
  222SOL     OW 3806   0.186   2.563   2.933  0.1226 -0.0564  0.0667
  222SOL    HW1 3807   0.208   2.472   2.913  0.5920 -0.5030  2.2868
  222SOL    HW2 3808   0.111   2.552   2.992  0.0460  1.9829  0.4481
  222SOL     MW 3809   0.179   2.550   2.938 -0.0031 -0.0005  0.0030
  223SOL     OW 3810   3.518   2.873   0.281  0.2322  0.2475  0.4652
  223SOL    HW1 3811   3.483   2.802   0.335  0.0310  0.3146  0.4272
  223SOL    HW2 3812   3.509   2.838   0.192 -0.7221  0.5190  0.4383
  223SOL     MW 3813   3.512   2.859   0.276 -0.0031 -0.0005  0.0030
  224SOL     OW 3814   3.702   2.685   2.868 -0.2587  0.2079 -0.3224
  224SOL    HW1 3815   3.656   2.607   2.837  1.0773 -2.3123  3.2862
  224SOL    HW2 3816   3.649   2.707   2.945  0.3841 -0.7852  0.4505
  224SOL     MW 3817   3.689   2.677   2.874 -0.0031 -0.0005  0.0030
  225SOL     OW 3818   2.899   0.192   0.274 -0.1320  0.0766 -0.1876
  225SOL    HW1 3819   2.822   0.136   0.267  0.5446 -1.2347  1.9286
  225SOL    HW2 3820   2.903   0.213   0.367  0.7811  1.3919 -0.4939
  225SOL     MW 3821   2.890   0.188   0.285 -0.0031 -0.0005  0.0030
  226SOL     OW 3822   4.557   2.874   3.012 -0.0328  0.0843 -0.7042
  226SOL    HW1 3823   4.579   2.797   2.960 -0.3944  0.1625 -0.9856
  226SOL    HW2 3824   4.628   2.936   2.993  1.2429 -0.1892  2.5180
  226SOL     MW 3825   4.569   2.872   3.002 -0.0031 -0.0005  0.0030
  227SOL     OW 3826   1.428   2.168   2.940  0.2962 -0.0227 -0.7560
  227SOL    HW1 3827   1.474   2.110   2.880  2.0219  0.5154 -0.0159
  227SOL    HW2 3828   1.499   2.205   2.993  0.2939 -1.5045  0.3358
  227SOL     MW 3829   1.443   2.165   2.939 -0.0031 -0.0005  0.0030
  228SOL     OW 3830   3.711   4.848   0.480  0.6490 -0.4581 -0.4589
  228SOL    HW1 3831   3.673   4.761   0.466 -1.5387  0.2969  0.4028
  228SOL    HW2 3832   3.720   4.881   0.390  0.4727 -0.0917 -0.3380
  228SOL     MW 3833   3.707   4.841   0.466 -0.0031 -0.0005  0.0030
  229SOL     OW 3834   1.696   0.139   0.090 -0.1856 -0.1648  0.1558
  229SOL    HW1 3835   1.782   0.126   0.129  0.3420  1.8295 -0.2139
  229SOL    HW2 3836   1.718   0.157  -0.001  0.7245  0.4672  0.4862
  229SOL     MW 3837   1.710   0.140   0.083 -0.0031 -0.0005  0.0030
  230SOL     OW 3838   3.278   4.795   0.623 -0.5381  0.1029  0.2624
  230SOL    HW1 3839   3.314   4.714   0.589  0.4799  0.4538  0.4739
  230SOL    HW2 3840   3.183   4.784   0.624 -0.4630 -0.5374  0.7327
  230SOL     MW 3841   3.270   4.783   0.619 -0.0031 -0.0005  0.0030
  231SOL     OW 3842   1.710   0.969   3.015  0.6021 -0.1019  0.1597
  231SOL    HW1 3843   1.719   0.896   3.076 -1.1636 -0.0020  0.5937
  231SOL    HW2 3844   1.686   1.041   3.074  2.2223  0.6108  0.0056
  231SOL     MW 3845   1.708   0.969   3.031 -0.0031 -0.0005  0.0030
  232SOL     OW 3846   3.007   0.281   0.044  0.4273 -0.1500 -0.4021
  232SOL    HW1 3847   3.099   0.279   0.071 -0.5787 -1.9869  3.5337
  232SOL    HW2 3848   2.968   0.242   0.122  3.0684 -2.1581  0.0359
  232SOL     MW 3849   3.014   0.276   0.058 -0.0031 -0.0005  0.0030
  233SOL     OW 3850   2.367   2.659   3.022 -0.3509 -0.4652  0.0213
  233SOL    HW1 3851   2.283   2.701   3.011 -0.5193 -0.2186  1.9027
  233SOL    HW2 3852   2.370   2.598   2.948  1.6511  0.4383 -0.7321
  233SOL     MW 3853   2.357   2.656   3.011 -0.0031 -0.0005  0.0030
  234SOL     OW 3854   3.963   4.921   0.082 -0.1073  0.4085  0.0588
  234SOL    HW1 3855   3.953   4.828   0.060 -0.8504 -0.3520  3.0970
  234SOL    HW2 3856   3.881   4.933   0.130 -1.9418 -0.9106 -2.5237
  234SOL     MW 3857   3.951   4.910   0.086 -0.0031 -0.0005  0.0030
  235SOL     OW 3858   0.989   4.767   2.699 -0.9956  0.4933  0.4356
  235SOL    HW1 3859   0.930   4.759   2.624  0.3466  0.8891 -0.7047
  235SOL    HW2 3860   0.979   4.853   2.740  1.4512  0.7224  0.7644
  235SOL     MW 3861   0.980   4.777   2.695 -0.0031 -0.0005  0.0030
  236SOL     OW 3862   3.178   2.667   2.839  0.7511  0.3158 -0.2266
  236SOL    HW1 3863   3.134   2.749   2.861  0.4031  0.8390 -2.5585
  236SOL    HW2 3864   3.122   2.639   2.767  0.1671  0.8788  0.0003
  236SOL     MW 3865   3.165   2.674   2.832 -0.0031 -0.0005  0.0030
  237SOL     OW 3866   4.340   2.830   2.636  0.0273  0.0147 -0.1419
  237SOL    HW1 3867   4.368   2.916   2.607  0.2958  0.6809  1.9841
  237SOL    HW2 3868   4.323   2.848   2.728  0.0422 -2.9383  0.5476
  237SOL     MW 3869   4.341   2.843   2.644 -0.0031 -0.0005  0.0030
  238SOL     OW 3870   2.842   5.005   2.760 -0.1537  0.1920  0.0747
  238SOL    HW1 3871   2.868   5.013   2.852 -1.0525 -2.5138  0.6434
  238SOL    HW2 3872   2.748   4.991   2.767 -0.2714 -0.4225 -2.0287
  238SOL     MW 3873   2.833   5.004   2.773 -0.0031 -0.0005  0.0030
  239SOL     OW 3874   1.925   0.389   2.983  0.4839 -0.4660 -0.3936
  239SOL    HW1 3875   1.945   0.448   2.910 -0.4968 -0.3846 -0.6078
  239SOL    HW2 3876   1.858   0.436   3.033  1.0350 -0.3606  0.2623
  239SOL     MW 3877   1.919   0.403   2.980 -0.0031 -0.0005  0.0030
  240SOL     OW 3878   4.377   0.619   3.053 -0.0832 -0.2266  0.6341
  240SOL    HW1 3879   4.369   0.714   3.044 -0.3327 -0.2572  0.5293
  240SOL    HW2 3880   4.439   0.598   2.985  0.8438 -1.0962  1.7129
  240SOL     MW 3881   4.384   0.629   3.043 -0.0031 -0.0005  0.0030
  241SOL     OW 3882   0.306   3.720   2.930  0.0699  0.3633  0.2071
  241SOL    HW1 3883   0.360   3.798   2.918 -0.7145  0.7399 -0.9857
  241SOL    HW2 3884   0.364   3.649   2.902 -0.2424  0.6727 -1.3081
  241SOL     MW 3885   0.321   3.721   2.925 -0.0031 -0.0005  0.0030
  242SOL     OW 3886   4.610   0.518   2.921  0.7959  0.3848  0.7290
  242SOL    HW1 3887   4.642   0.600   2.885  2.6517 -0.9423 -0.8792
  242SOL    HW2 3888   4.644   0.533   3.010  0.7847 -0.3746  0.8734
  242SOL     MW 3889   4.619   0.531   2.928 -0.0031 -0.0005  0.0030
  243SOL     OW 3890   3.046   4.438   2.689 -0.0985  0.2501 -0.2444
  243SOL    HW1 3891   3.014   4.528   2.685  0.5925  0.5100 -0.1326
  243SOL    HW2 3892   3.022   4.398   2.605 -1.4632 -1.6378  0.9683
  243SOL     MW 3893   3.039   4.444   2.677 -0.0031 -0.0005  0.0030
  244SOL     OW 3894   4.321   4.996   3.009 -0.0756  0.0762  0.2025
  244SOL    HW1 3895   4.281   4.999   3.096  0.6455  2.3838  0.5252
  244SOL    HW2 3896   4.371   4.914   3.005  0.6386  0.5452 -1.1855
  244SOL     MW 3897   4.322   4.985   3.020 -0.0031 -0.0005  0.0030
  245SOL     OW 3898   4.855   3.982   2.854 -0.1079  0.0149 -0.3841
  245SOL    HW1 3899   4.857   3.897   2.809 -0.8086  0.1562 -0.6941
  245SOL    HW2 3900   4.944   4.017   2.851 -0.0581  0.4443  2.5490
  245SOL     MW 3901   4.867   3.975   2.848 -0.0031 -0.0005  0.0030
  246SOL     OW 3902   4.773   1.250   0.074  0.8418  0.3670  0.0589
  246SOL    HW1 3903   4.827   1.224   0.149  0.6350 -0.3980 -0.0470
  246SOL    HW2 3904   4.715   1.319   0.106 -0.7432 -1.0127  0.3205
  246SOL     MW 3905   4.772   1.255   0.088 -0.0031 -0.0005  0.0030
  247SOL     OW 3906   3.039   3.805   0.055 -0.3357  0.3786 -0.3216
  247SOL    HW1 3907   3.119   3.792   0.004 -0.0371  0.6075  0.0768
  247SOL    HW2 3908   2.981   3.855  -0.003 -1.4233 -0.1171  0.3151
  247SOL     MW 3909   3.042   3.810   0.041 -0.0031 -0.0005  0.0030
  248SOL     OW 3910   2.985   3.338   2.920  0.3675 -0.0985  0.5074
  248SOL    HW1 3911   3.012   3.268   2.860  0.7313 -0.0361  0.5941
  248SOL    HW2 3912   2.968   3.291   3.001  0.2425  1.2476  1.2767
  248SOL     MW 3913   2.986   3.322   2.922 -0.0031 -0.0005  0.0030
  249SOL     OW 3914   3.907   3.806   0.430 -0.0237  0.3627  0.0864
  249SOL    HW1 3915   3.943   3.880   0.382  0.7400 -0.3605 -0.4790
  249SOL    HW2 3916   3.986   3.755   0.446  0.6812  1.8881  1.7596
  249SOL     MW 3917   3.922   3.809   0.425 -0.0031 -0.0005  0.0030
  250SOL     OW 3918   2.062   3.224   2.912  0.2796  0.3188 -0.4016
  250SOL    HW1 3919   2.022   3.311   2.914  1.6093  0.9595 -0.2145
  250SOL    HW2 3920   2.036   3.188   2.827 -0.7530  0.1819 -0.0421
  250SOL     MW 3921   2.053   3.231   2.902 -0.0031 -0.0005  0.0030
  251SOL     OW 3922   2.357   4.472   2.806  0.5334  0.4721  0.5638
  251SOL    HW1 3923   2.305   4.549   2.781  0.1587  0.0245 -0.0759
  251SOL    HW2 3924   2.447   4.504   2.805  0.5939  0.3107 -0.2279
  251SOL     MW 3925   2.362   4.487   2.802 -0.0031 -0.0005  0.0030
  252SOL     OW 3926   4.024   4.030   0.308  0.1549 -0.2940 -0.3507
  252SOL    HW1 3927   4.005   4.123   0.319 -2.0903 -0.9091  2.1439
  252SOL    HW2 3928   3.970   4.012   0.230 -0.4208  0.2802 -0.0971
  252SOL     MW 3929   4.014   4.040   0.299 -0.0031 -0.0005  0.0030
  253SOL     OW 3930   1.604   4.730   0.073  0.5081 -0.7389  0.1873
  253SOL    HW1 3931   1.632   4.821   0.064 -0.5270 -0.4648 -0.2970
  253SOL    HW2 3932   1.597   4.694  -0.015 -2.1666  0.5840 -0.2067
  253SOL     MW 3933   1.607   4.737   0.060 -0.0031 -0.0005  0.0030
  254SOL     OW 3934   4.773   3.044   2.938  0.8115 -0.1358 -0.1495
  254SOL    HW1 3935   4.829   3.111   2.978  1.8952 -1.7164  1.0843
  254SOL    HW2 3936   4.823   2.963   2.933  0.1453 -0.6243  0.6465
  254SOL     MW 3937   4.787   3.042   2.943 -0.0031 -0.0005  0.0030
  255SOL     OW 3938   0.059   4.154   0.059 -0.7793 -0.1240 -0.3553
  255SOL    HW1 3939   0.051   4.059   0.048  1.8519 -0.2531 -2.0821
  255SOL    HW2 3940   0.153   4.166   0.047 -0.6931  2.4193  1.8025
  255SOL     MW 3941   0.071   4.143   0.056 -0.0031 -0.0005  0.0030
  256SOL     OW 3942   4.791   1.229   2.848  0.0993  0.2622  0.5595
  256SOL    HW1 3943   4.872   1.185   2.823  0.6616  1.1787  0.7252
  256SOL    HW2 3944   4.803   1.239   2.943  0.8596  0.8248  0.4132
  256SOL     MW 3945   4.803   1.224   2.857 -0.0031 -0.0005  0.0030
  257SOL     OW 3946   3.561   3.284   0.130  0.1378  0.4239  0.3066
  257SOL    HW1 3947   3.637   3.288   0.072  0.3753 -0.2724  0.5631
  257SOL    HW2 3948   3.590   3.328   0.210 -1.9292  1.3157  0.6378
  257SOL     MW 3949   3.575   3.290   0.133 -0.0031 -0.0005  0.0030
  258SOL     OW 3950   4.654   3.189   2.749 -0.0792  0.4096  0.2821
  258SOL    HW1 3951   4.560   3.200   2.765 -0.0791 -0.0804  0.6143
  258SOL    HW2 3952   4.683   3.112   2.798  1.3297 -0.7001 -2.1125
  258SOL     MW 3953   4.645   3.180   2.758 -0.0031 -0.0005  0.0030
  259SOL     OW 3954   1.987   4.484   2.496  0.1921  0.6523  0.1432
  259SOL    HW1 3955   1.965   4.516   2.408  0.8164 -0.1044 -0.3038
  259SOL    HW2 3956   2.041   4.407   2.478  0.1959  0.5115  0.7487
  259SOL     MW 3957   1.991   4.478   2.482 -0.0031 -0.0005  0.0030
  260SOL     OW 3958   0.206   2.773   2.757 -0.2301  0.2423 -0.2167
  260SOL    HW1 3959   0.201   2.719   2.836  2.1187 -3.3842 -2.2617
  260SOL    HW2 3960   0.279   2.732   2.711 -0.5465 -0.0956 -0.4196
  260SOL     MW 3961   0.215   2.761   2.761 -0.0031 -0.0005  0.0030
  261SOL     OW 3962   5.105   2.739   2.651 -0.1254 -0.1181 -0.3842
  261SOL    HW1 3963   5.196   2.748   2.679  0.2002 -0.5393 -1.2702
  261SOL    HW2 3964   5.103   2.777   2.563 -1.5679  0.4806 -0.1361
  261SOL     MW 3965   5.116   2.745   2.643 -0.0031 -0.0005  0.0030
  262SOL     OW 3966   2.502   3.097   0.045  0.4060 -0.2933  0.4092
  262SOL    HW1 3967   2.442   3.105  -0.029  1.9772  0.7166 -0.8060
  262SOL    HW2 3968   2.461   3.026   0.094 -0.7455 -0.3544 -0.5977
  262SOL     MW 3969   2.489   3.088   0.042 -0.0031 -0.0005  0.0030
  263SOL     OW 3970   1.150   2.202   2.975  0.1065  0.2780 -0.1874
  263SOL    HW1 3971   1.094   2.165   2.907  0.1549 -1.6877  0.7673
  263SOL    HW2 3972   1.237   2.167   2.955  0.1091  0.3479 -0.2969
  263SOL     MW 3973   1.154   2.192   2.964 -0.0031 -0.0005  0.0030
  264SOL     OW 3974   4.621   4.594   0.116  0.3929  0.2308 -0.2699
  264SOL    HW1 3975   4.672   4.536   0.171  1.4756  1.1622 -0.2508
  264SOL    HW2 3976   4.567   4.634   0.185 -0.0087 -1.3336  0.3599
  264SOL     MW 3977   4.620   4.592   0.132 -0.0031 -0.0005  0.0030
  265SOL     OW 3978   1.952   1.424   0.294  0.3020  0.3293 -0.1106
  265SOL    HW1 3979   1.891   1.401   0.364 -0.1275  0.3945 -0.4593
  265SOL    HW2 3980   2.028   1.373   0.322  1.0823  0.9502 -1.0246
  265SOL     MW 3981   1.954   1.414   0.307 -0.0031 -0.0005  0.0030
  266SOL     OW 3982   1.036   0.229   0.045 -0.1704 -0.0090  0.2221
  266SOL    HW1 3983   0.997   0.143   0.026 -0.7567 -0.2657  2.2940
  266SOL    HW2 3984   0.969   0.292   0.020  0.4346  0.3336 -0.5665
  266SOL     MW 3985   1.022   0.226   0.039 -0.0031 -0.0005  0.0030
  267SOL     OW 3986   0.668   0.313   0.241  0.0291 -0.0892  0.4282
  267SOL    HW1 3987   0.604   0.372   0.202  1.1658  0.0632 -1.3315
  267SOL    HW2 3988   0.723   0.367   0.298  0.9063 -1.6994  1.1728
  267SOL     MW 3989   0.667   0.328   0.243 -0.0031 -0.0005  0.0030
  268SOL     OW 3990   4.976   2.292   2.829 -0.0066  0.1458  0.1204
  268SOL    HW1 3991   4.896   2.260   2.871 -0.8093  0.2594 -1.2841
  268SOL    HW2 3992   4.959   2.281   2.736 -1.4024 -1.7977  0.5276
  268SOL     MW 3993   4.963   2.286   2.822 -0.0031 -0.0005  0.0030
  269SOL     OW 3994   0.918   5.109   0.076 -0.1870  0.2914  0.5461
  269SOL    HW1 3995   0.976   5.063   0.138 -1.6419 -1.8310  0.4355
  269SOL    HW2 3996   0.832   5.119   0.115 -1.3012 -0.0434 -1.6876
  269SOL     MW 3997   0.915   5.104   0.090 -0.0031 -0.0005  0.0030
  270SOL     OW 3998   4.390   0.172   0.479  0.0475 -0.1023  0.4393
  270SOL    HW1 3999   4.346   0.257   0.492  1.2755  0.4851  0.8877
  270SOL    HW2 4000   4.480   0.197   0.501 -0.4948  0.3935  2.3314
  270SOL     MW 4001   4.396   0.187   0.484 -0.0031 -0.0005  0.0030
  271SOL     OW 4002   4.348   4.173   0.672  0.2710  0.3508  0.0216
  271SOL    HW1 4003   4.324   4.117   0.746 -1.2409 -0.2042 -0.8334
  271SOL    HW2 4004   4.337   4.121   0.592 -1.4327  2.9505 -1.5897
  271SOL     MW 4005   4.343   4.159   0.671 -0.0031 -0.0005  0.0030
  272SOL     OW 4006   3.593   0.492   2.929 -0.0322  0.3137  0.0586
  272SOL    HW1 4007   3.515   0.547   2.930  0.7401  1.5622 -1.8636
  272SOL    HW2 4008   3.567   0.402   2.945  1.5664 -0.0908  0.6370
  272SOL     MW 4009   3.579   0.488   2.931 -0.0031 -0.0005  0.0030
  273SOL     OW 4010   0.731   0.677   0.139  0.0143 -0.1711 -0.4694
  273SOL    HW1 4011   0.745   0.625   0.218 -0.7008 -1.7003 -1.2985
  273SOL    HW2 4012   0.817   0.716   0.123 -0.2836 -0.1285 -2.0864
  273SOL     MW 4013   0.744   0.675   0.147 -0.0031 -0.0005  0.0030
  274SOL     OW 4014   3.440   2.925   2.662 -0.4209 -0.1160 -0.1692
  274SOL    HW1 4015   3.531   2.924   2.631 -0.6213  1.1237 -0.8231
  274SOL    HW2 4016   3.412   2.842   2.622  2.1740 -1.1229 -0.1162
  274SOL     MW 4017   3.449   2.914   2.653 -0.0031 -0.0005  0.0030
  275SOL     OW 4018   4.205   4.989   0.182  0.2264  0.0739 -0.0279
  275SOL    HW1 4019   4.113   4.978   0.157  0.7870 -2.4157 -1.3271
  275SOL    HW2 4020   4.209   5.036   0.265  1.8290 -1.6271  0.9354
  275SOL     MW 4021   4.193   4.994   0.189 -0.0031 -0.0005  0.0030
  276SOL     OW 4022   0.358   1.216   0.022 -0.1797 -0.7147 -0.7985
  276SOL    HW1 4023   0.336   1.138   0.073  2.7685 -0.3562  1.2517
  276SOL    HW2 4024   0.451   1.205   0.004  0.8398  1.6243  2.1293
  276SOL     MW 4025   0.367   1.204   0.026 -0.0031 -0.0005  0.0030
  277SOL     OW 4026   2.727   3.033   2.964 -0.0106 -0.0450  0.2851
  277SOL    HW1 4027   2.692   2.964   2.907 -0.1286 -0.3045  0.6732
  277SOL    HW2 4028   2.654   3.058   3.020 -0.5204 -1.0204  0.0835
  277SOL     MW 4029   2.713   3.027   2.964 -0.0031 -0.0005  0.0030
  278SOL     OW 4030   3.765   3.316   3.022 -0.2750 -0.0074 -0.1964
  278SOL    HW1 4031   3.759   3.411   3.023 -0.2606 -0.0043  0.5769
  278SOL    HW2 4032   3.859   3.298   3.028 -0.2149  0.1920 -0.5157
  278SOL     MW 4033   3.777   3.326   3.023 -0.0031 -0.0005  0.0030
  279SOL     OW 4034   0.116   1.605   2.961 -0.1037  0.0227  0.0227
  279SOL    HW1 4035   0.096   1.633   2.872 -0.9358 -0.4132  0.0635
  279SOL    HW2 4036   0.103   1.688   3.006  0.3993  0.0163  0.1823
  279SOL     MW 4037   0.112   1.620   2.955 -0.0031 -0.0005  0.0030
  280SOL     OW 4038   3.905   3.909   2.931  0.4291  0.0167 -0.0221
  280SOL    HW1 4039   3.844   3.940   2.864 -0.3628 -2.1584 -0.3763
  280SOL    HW2 4040   3.916   3.817   2.907  0.2537  0.3636 -1.5618
  280SOL     MW 4041   3.898   3.901   2.919 -0.0031 -0.0005  0.0030
  281SOL     OW 4042   4.971   4.251   0.166  0.2903  0.1836 -0.0395
  281SOL    HW1 4043   4.899   4.206   0.122  1.0900 -0.3539 -0.8284
  281SOL    HW2 4044   5.047   4.220   0.117 -0.9700  1.9861 -3.4529
  281SOL     MW 4045   4.971   4.241   0.154 -0.0031 -0.0005  0.0030
  282SOL     OW 4046   3.732   3.586   3.031  0.0385 -0.2516 -0.3144
  282SOL    HW1 4047   3.763   3.598   3.120  0.7101  0.2502 -0.6026
  282SOL    HW2 4048   3.636   3.592   3.030  0.0986  1.1650 -1.5351
  282SOL     MW 4049   3.723   3.588   3.042 -0.0031 -0.0005  0.0030
  283SOL     OW 4050   3.261   3.772   2.953 -0.4198 -0.2499  0.1429
  283SOL    HW1 4051   3.315   3.850   2.949  1.2278 -1.2412  1.3831
  283SOL    HW2 4052   3.211   3.765   2.872 -0.9177  0.3183  0.3896
  283SOL     MW 4053   3.262   3.781   2.942 -0.0031 -0.0005  0.0030
  284SOL     OW 4054   4.437   4.699   0.293 -0.4128  0.6377  0.3075
  284SOL    HW1 4055   4.483   4.747   0.362  1.2347 -0.1707 -0.1856
  284SOL    HW2 4056   4.426   4.616   0.340 -0.1013 -0.7896 -1.9999
  284SOL     MW 4057   4.442   4.694   0.309 -0.0031 -0.0005  0.0030
  285SOL     OW 4058   4.105   3.478   0.233 -0.0061 -0.3392  0.1362
  285SOL    HW1 4059   4.025   3.530   0.225 -0.1195 -0.3166  1.3188
  285SOL    HW2 4060   4.147   3.497   0.149 -0.8135 -0.9490 -0.4351
  285SOL     MW 4061   4.100   3.487   0.221 -0.0031 -0.0005  0.0030
  286SOL     OW 4062   1.650   1.149   0.141  0.2362  0.0812  0.3278
  286SOL    HW1 4063   1.599   1.221   0.104  0.0751 -0.1117  0.1693
  286SOL    HW2 4064   1.737   1.185   0.124 -0.2462  0.3283 -2.0302
  286SOL     MW 4065   1.655   1.163   0.134 -0.0031 -0.0005  0.0030
  287SOL     OW 4066   3.539   4.771   0.120  0.0397  0.5297 -0.2119
  287SOL    HW1 4067   3.558   4.746   0.030  2.2440  1.2123  0.0200
  287SOL    HW2 4068   3.444   4.760   0.120  0.1767 -0.9982  0.7202
  287SOL     MW 4069   3.529   4.766   0.108 -0.0031 -0.0005  0.0030
  288SOL     OW 4070   5.138   2.494   0.070 -0.6616 -0.2598  0.1170
  288SOL    HW1 4071   5.068   2.430   0.058 -0.9027  0.2569 -1.5467
  288SOL    HW2 4072   5.104   2.571   0.115  1.1138  1.2613 -0.9825
  288SOL     MW 4073   5.124   2.496   0.074 -0.0031 -0.0005  0.0030
  289SOL     OW 4074   0.853   4.974   2.870 -0.2456  0.2684 -0.1750
  289SOL    HW1 4075   0.775   5.029   2.859 -1.1727 -1.1162 -0.6791
  289SOL    HW2 4076   0.901   5.019   2.940  0.4114 -0.4084 -0.1769
  289SOL     MW 4077   0.849   4.988   2.877 -0.0031 -0.0005  0.0030
  290SOL     OW 4078   3.714   0.386   0.528  0.5812  0.3722 -0.3087
  290SOL    HW1 4079   3.640   0.440   0.557 -0.7912  0.0383 -2.9574
  290SOL    HW2 4080   3.749   0.442   0.459 -0.3170 -1.3217 -2.2325
  290SOL     MW 4081   3.709   0.401   0.523 -0.0031 -0.0005  0.0030
  291SOL     OW 4082   0.713   4.241   0.038  0.2621  0.7679 -0.0637
  291SOL    HW1 4083   0.705   4.330   0.073 -0.0362  0.5881  0.3262
  291SOL    HW2 4084   0.655   4.246  -0.037  1.8470  0.3718 -1.3685
  291SOL     MW 4085   0.705   4.253   0.033 -0.0031 -0.0005  0.0030
  292SOL     OW 4086   3.390   4.605   2.586  0.7418  0.1787 -0.0414
  292SOL    HW1 4087   3.364   4.545   2.656  2.2350  0.0131  0.4120
  292SOL    HW2 4088   3.369   4.554   2.508  1.5072  0.7763 -0.6500
  292SOL     MW 4089   3.384   4.590   2.585 -0.0031 -0.0005  0.0030
  293SOL     OW 4090   4.492   4.171   3.035 -0.1353 -0.2745 -0.3331
  293SOL    HW1 4091   4.476   4.263   3.016  0.0914 -0.4743 -1.6546
  293SOL    HW2 4092   4.443   4.156   3.115  1.3304  1.0377  0.8788
  293SOL     MW 4093   4.484   4.181   3.043 -0.0031 -0.0005  0.0030
  294SOL     OW 4094   2.992   4.764   2.952 -0.2682  0.3629  0.2536
  294SOL    HW1 4095   2.898   4.772   2.968 -0.2174 -1.5361  1.9480
  294SOL    HW2 4096   3.023   4.839   3.002 -0.5416  1.7757 -1.5803
  294SOL     MW 4097   2.983   4.775   2.961 -0.0031 -0.0005  0.0030
  295SOL     OW 4098   3.843   4.517   2.896 -0.0234 -0.9268  0.0839
  295SOL    HW1 4099   3.885   4.433   2.912  1.4694 -0.0533  0.8985
  295SOL    HW2 4100   3.899   4.566   2.836 -0.5278  1.1400  1.2076
  295SOL     MW 4101   3.856   4.512   2.890 -0.0031 -0.0005  0.0030
  296SOL     OW 4102   2.619   4.571   2.814 -0.0274  0.4442  0.3416
  296SOL    HW1 4103   2.649   4.639   2.874  1.2587  0.3691 -0.1962
  296SOL    HW2 4104   2.678   4.496   2.820 -0.6533  0.0230  1.7174
  296SOL     MW 4105   2.631   4.570   2.823 -0.0031 -0.0005  0.0030
  297SOL     OW 4106   0.143   3.387   2.820 -0.0737 -0.1992 -0.7370
  297SOL    HW1 4107   0.080   3.447   2.780 -0.2360  1.2869  1.5130
  297SOL    HW2 4108   0.088   3.311   2.839 -1.1368  0.1229 -2.3089
  297SOL     MW 4109   0.127   3.385   2.817 -0.0031 -0.0005  0.0030
  298SOL     OW 4110   4.171   4.383   0.206 -0.2631  0.5244  0.3933
  298SOL    HW1 4111   4.213   4.302   0.177 -2.1369  0.4140 -2.3642
  298SOL    HW2 4112   4.212   4.447   0.149 -1.1561 -0.3054 -1.2594
  298SOL     MW 4113   4.182   4.380   0.195 -0.0031 -0.0005  0.0030
  299SOL     OW 4114   4.758   2.162   2.975 -0.1588 -0.0195  0.4076
  299SOL    HW1 4115   4.727   2.074   2.997 -0.9698 -0.3700 -1.8710
  299SOL    HW2 4116   4.717   2.179   2.890  0.3550  0.3224  0.2235
  299SOL     MW 4117   4.749   2.152   2.966 -0.0031 -0.0005  0.0030
  300SOL     OW 4118   3.481   0.241   2.967 -0.7415  0.0892  0.0274
  300SOL    HW1 4119   3.425   0.165   2.953  1.2413 -1.4849  0.1102
  300SOL    HW2 4120   3.567   0.206   2.991 -1.0984  0.1618  1.5596
  300SOL     MW 4121   3.485   0.226   2.969 -0.0031 -0.0005  0.0030
  301SOL     OW 4122   4.277   4.141   0.169 -0.1120 -0.3352  0.0966
  301SOL    HW1 4123   4.226   4.092   0.105  1.9890  0.6555 -2.5516
  301SOL    HW2 4124   4.262   4.102   0.255  0.5852  1.6968  1.2299
  301SOL     MW 4125   4.268   4.130   0.172 -0.0031 -0.0005  0.0030
  302SOL     OW 4126   4.395   2.329   2.594 -0.0112  0.4961 -0.0327
  302SOL    HW1 4127   4.428   2.416   2.619  1.2899  0.3497 -1.0867
  302SOL    HW2 4128   4.308   2.341   2.556  0.6129 -1.3104 -2.2998
  302SOL     MW 4129   4.388   2.342   2.592 -0.0031 -0.0005  0.0030
  303SOL     OW 4130   2.072   4.111   2.806  0.4362 -0.5722 -0.4417
  303SOL    HW1 4131   2.127   4.173   2.758 -0.5535  1.4238  0.8583
  303SOL    HW2 4132   2.007   4.167   2.848  1.0701 -0.6388  0.6688
  303SOL     MW 4133   2.071   4.126   2.805 -0.0031 -0.0005  0.0030
  304SOL     OW 4134   3.714   0.122   0.001 -0.1704  0.4889 -0.2771
  304SOL    HW1 4135   3.653   0.101   0.071  0.1384  1.8632  0.4452
  304SOL    HW2 4136   3.741   0.036  -0.030 -1.0364  0.7934 -2.0053
  304SOL     MW 4137   3.709   0.108   0.006 -0.0031 -0.0005  0.0030
  305SOL     OW 4138   0.207   2.335   0.140 -0.0207  0.3066 -0.0762
  305SOL    HW1 4139   0.247   2.357   0.224 -2.4080 -1.0577  1.5425
  305SOL    HW2 4140   0.139   2.401   0.128 -0.7021  0.0709  2.1141
  305SOL     MW 4141   0.203   2.346   0.149 -0.0031 -0.0005  0.0030
  306SOL     OW 4142   2.105   2.184   0.224  0.7971 -0.2559  0.1156
  306SOL    HW1 4143   2.188   2.210   0.263  1.0361  0.1341 -0.6457
  306SOL    HW2 4144   2.075   2.099   0.258 -0.2325 -0.8714 -2.1196
  306SOL     MW 4145   2.112   2.176   0.234 -0.0031 -0.0005  0.0030
  307SOL     OW 4146   2.270   4.003   2.337 -0.3058 -0.0671 -0.0759
  307SOL    HW1 4147   2.353   4.036   2.372 -0.7713  2.0641 -0.8027
  307SOL    HW2 4148   2.251   3.944   2.409  0.2390 -1.0861 -0.7391
  307SOL     MW 4149   2.278   4.000   2.351 -0.0031 -0.0005  0.0030
  308SOL     OW 4150   3.462   4.972   0.517 -0.0801  0.3660  0.1818
  308SOL    HW1 4151   3.548   4.930   0.507 -1.3052 -2.2399 -0.2278
  308SOL    HW2 4152   3.410   4.907   0.564  0.4640  1.8590  3.1601
  308SOL     MW 4153   3.467   4.958   0.522 -0.0031 -0.0005  0.0030
  309SOL     OW 4154   4.937   2.569   2.808 -0.3351  0.0177 -0.4045
  309SOL    HW1 4155   4.985   2.615   2.739 -0.3108  0.2955 -0.2052
  309SOL    HW2 4156   4.977   2.482   2.803  1.7644  0.9395 -0.7347
  309SOL     MW 4157   4.949   2.563   2.798 -0.0031 -0.0005  0.0030
  310SOL     OW 4158   3.970   4.297   3.061 -0.1686 -0.1700  0.4167
  310SOL    HW1 4159   4.009   4.212   3.040 -0.4278 -0.3576  0.6961
  310SOL    HW2 4160   4.035   4.330   3.124  0.6415 -2.1176  0.7040
  310SOL     MW 4161   3.984   4.290   3.067 -0.0031 -0.0005  0.0030
  311SOL     OW 4162   4.145   3.682   0.408  0.1812 -0.2495 -0.4608
  311SOL    HW1 4163   4.211   3.666   0.475  0.7604  1.7046 -0.5284
  311SOL    HW2 4164   4.157   3.611   0.344  0.3073  0.1521 -0.8861
  311SOL     MW 4165   4.155   3.670   0.408 -0.0031 -0.0005  0.0030
  312SOL     OW 4166   2.946   4.703   2.667 -0.0197  0.4951 -0.1231
  312SOL    HW1 4167   3.025   4.747   2.634  0.9436 -0.2304  1.1078
  312SOL    HW2 4168   2.959   4.715   2.761 -1.0305 -0.2707  0.1259
  312SOL     MW 4169   2.958   4.710   2.675 -0.0031 -0.0005  0.0030
  313SOL     OW 4170   0.383   4.030   0.227  0.2966 -0.0960  0.4030
  313SOL    HW1 4171   0.342   3.949   0.199  2.1129 -0.1490 -2.5135
  313SOL    HW2 4172   0.346   4.053   0.312 -0.3744  0.1430  0.0514
  313SOL     MW 4173   0.373   4.022   0.234 -0.0031 -0.0005  0.0030
  314SOL     OW 4174   3.946   3.651   2.874 -0.0856 -0.3913 -0.3325
  314SOL    HW1 4175   4.020   3.604   2.913  0.2687  0.2658 -0.1925
  314SOL    HW2 4176   3.870   3.623   2.926 -0.4954  0.0173 -0.6986
  314SOL     MW 4177   3.946   3.641   2.886 -0.0031 -0.0005  0.0030
  315SOL     OW 4178   3.600   4.622   0.354 -0.0803  0.1662 -0.0324
  315SOL    HW1 4179   3.582   4.671   0.273 -3.9278 -0.3524  0.3110
  315SOL    HW2 4180   3.656   4.550   0.326 -0.4865 -0.3647  0.4821
  315SOL     MW 4181   3.605   4.619   0.339 -0.0031 -0.0005  0.0030
  316SOL     OW 4182   2.066   1.682   3.016  0.4471 -0.1689 -0.0473
  316SOL    HW1 4183   2.019   1.738   2.953 -1.5807 -1.6116  0.0892
  316SOL    HW2 4184   2.103   1.740   3.082 -0.5406  0.4812 -0.0396
  316SOL     MW 4185   2.065   1.697   3.016 -0.0031 -0.0005  0.0030
  317SOL     OW 4186   2.595   0.140   0.256 -0.0898  0.3674  0.4550
  317SOL    HW1 4187   2.604   0.209   0.190 -1.0855  0.6491  0.5968
  317SOL    HW2 4188   2.500   0.130   0.253 -0.1563  1.1278 -1.2639
  317SOL     MW 4189   2.584   0.148   0.247 -0.0031 -0.0005  0.0030
  318SOL     OW 4190   3.019   4.738   0.548  0.1448 -0.5474  0.0383
  318SOL    HW1 4191   2.967   4.711   0.623  1.7833  0.8174  1.7734
  318SOL    HW2 4192   2.955   4.788   0.497 -1.2591 -1.7691  0.5339
  318SOL     MW 4193   3.004   4.741   0.551 -0.0031 -0.0005  0.0030
  319SOL     OW 4194   3.291   4.434   2.787 -0.1976 -0.3195  0.2239
  319SOL    HW1 4195   3.200   4.437   2.757 -0.4687 -0.9957  0.9230
  319SOL    HW2 4196   3.282   4.475   2.873  1.7551 -0.6886  0.6350
  319SOL     MW 4197   3.278   4.440   2.795 -0.0031 -0.0005  0.0030
  320SOL     OW 4198   4.829   4.758   3.050 -0.3049  0.2616 -0.0875
  320SOL    HW1 4199   4.771   4.827   3.081  1.6458  0.6638  3.1243
  320SOL    HW2 4200   4.787   4.678   3.080  1.0741 -0.2469  0.5839
  320SOL     MW 4201   4.816   4.756   3.058 -0.0031 -0.0005  0.0030
  321SOL     OW 4202   2.821   2.751   3.053  0.3441 -0.1691 -0.3985
  321SOL    HW1 4203   2.788   2.806   3.125  2.9513 -0.4839  1.1858
  321SOL    HW2 4204   2.853   2.820   2.995  3.4433 -0.0250  1.2214
  321SOL     MW 4205   2.821   2.767   3.055 -0.0031 -0.0005  0.0030
  322SOL     OW 4206   2.421   2.165   0.006  0.1838  0.6066  0.4382
  322SOL    HW1 4207   2.414   2.123   0.091  0.3973  0.1434  0.2350
  322SOL    HW2 4208   2.500   2.218   0.015 -0.4313  1.3550  1.7287
  322SOL     MW 4209   2.430   2.167   0.018 -0.0031 -0.0005  0.0030
  323SOL     OW 4210   1.512   3.239   2.893  0.4824 -0.0066  0.3040
  323SOL    HW1 4211   1.488   3.154   2.928 -1.0893 -0.5713 -1.9495
  323SOL    HW2 4212   1.564   3.216   2.816 -0.8157 -0.9195 -0.3342
  323SOL     MW 4213   1.516   3.225   2.888 -0.0031 -0.0005  0.0030
  324SOL     OW 4214   3.163   4.551   3.016  0.3078 -0.8532 -0.5720
  324SOL    HW1 4215   3.080   4.598   3.004 -0.8442 -2.2823  1.2333
  324SOL    HW2 4216   3.147   4.491   3.089 -2.7618 -0.2359 -0.6079
  324SOL     MW 4217   3.150   4.549   3.024 -0.0031 -0.0005  0.0030
  325SOL     OW 4218   4.214   3.106   0.037 -0.4457 -0.1363  0.0197
  325SOL    HW1 4219   4.185   3.015   0.044 -1.5890  0.3125  1.8245
  325SOL    HW2 4220   4.216   3.140   0.126  0.0711 -1.3310  0.4769
  325SOL     MW 4221   4.211   3.099   0.049 -0.0031 -0.0005  0.0030
  326SOL     OW 4222   0.650   0.853   0.357 -0.1446 -0.2808  0.9498
  326SOL    HW1 4223   0.657   0.814   0.270  0.6610 -0.2996  1.0198
  326SOL    HW2 4224   0.557   0.843   0.379 -0.6033  2.6575  0.7170
  326SOL     MW 4225   0.638   0.847   0.348 -0.0031 -0.0005  0.0030
  327SOL     OW 4226   1.975   3.911   2.560  0.0475 -0.1239 -0.9995
  327SOL    HW1 4227   1.944   3.897   2.649 -0.9983 -1.2479 -1.5061
  327SOL    HW2 4228   1.939   3.997   2.538 -0.0716  0.4351  1.1770
  327SOL     MW 4229   1.966   3.920   2.569 -0.0031 -0.0005  0.0030
  328SOL     OW 4230   4.287   4.042   0.428  0.6103  0.3782  0.4641
  328SOL    HW1 4231   4.334   3.961   0.449 -1.3488 -0.8629  0.4077
  328SOL    HW2 4232   4.196   4.010   0.424  0.2413  1.3899  0.5243
  328SOL     MW 4233   4.281   4.027   0.430 -0.0031 -0.0005  0.0030
  329SOL     OW 4234   2.375   2.892   0.157  0.1609 -0.8646 -0.7107
  329SOL    HW1 4235   2.371   2.819   0.096 -0.7669 -0.2389 -1.4279
  329SOL    HW2 4236   2.292   2.881   0.204  0.0741 -1.0770 -0.9167
  329SOL     MW 4237   2.364   2.881   0.155 -0.0031 -0.0005  0.0030
  330SOL     OW 4238   4.086   0.405   0.338 -0.4839 -0.3158  0.4566
  330SOL    HW1 4239   4.024   0.333   0.349 -0.8998  0.1062  0.8998
  330SOL    HW2 4240   4.130   0.391   0.254  0.9323  0.9377  0.9475
  330SOL     MW 4241   4.084   0.393   0.328 -0.0031 -0.0005  0.0030
  331SOL     OW 4242   0.259   3.799   0.132  0.0003 -0.1894 -0.4092
  331SOL    HW1 4243   0.260   3.732   0.200 -1.6713  2.2999  2.3215
  331SOL    HW2 4244   0.285   3.752   0.053 -0.5586 -0.5220 -0.4059
  331SOL     MW 4245   0.263   3.784   0.130 -0.0031 -0.0005  0.0030
  332SOL     OW 4246   3.186   3.098   0.023  0.3801  0.3089 -0.3531
  332SOL    HW1 4247   3.110   3.124   0.075  0.8581 -1.4151  1.3336
  332SOL    HW2 4248   3.249   3.094   0.094 -0.8975  1.0186  0.8694
  332SOL     MW 4249   3.184   3.101   0.039 -0.0031 -0.0005  0.0030
  333SOL     OW 4250   0.453   4.554   3.008 -0.2601 -0.0508  0.5953
  333SOL    HW1 4251   0.374   4.582   2.961  1.0503 -1.3349 -2.6960
  333SOL    HW2 4252   0.468   4.464   2.977  0.0664 -0.1576  1.0702
  333SOL     MW 4253   0.444   4.546   2.997 -0.0031 -0.0005  0.0030
  334SOL     OW 4254   3.848   3.595   0.240  0.0292 -0.1303 -0.0601
  334SOL    HW1 4255   3.884   3.662   0.299  0.6168  0.1046 -0.6771
  334SOL    HW2 4256   3.797   3.543   0.302  1.1546  0.1292  1.1408
  334SOL     MW 4257   3.846   3.597   0.256 -0.0031 -0.0005  0.0030
  335SOL     OW 4258   3.062   3.522   2.709 -0.4843 -0.1152 -0.4081
  335SOL    HW1 4259   3.006   3.473   2.770 -0.9515  0.1445 -0.6186
  335SOL    HW2 4260   3.142   3.470   2.700  0.8419  1.6903  0.2079
  335SOL     MW 4261   3.065   3.509   2.716 -0.0031 -0.0005  0.0030
  336SOL     OW 4262   2.718   4.140   2.808 -0.0135  0.3976  0.2668
  336SOL    HW1 4263   2.751   4.223   2.842  1.8469  0.4976 -1.5702
  336SOL    HW2 4264   2.624   4.153   2.795 -0.2514 -1.8050 -0.7577
  336SOL     MW 4265   2.710   4.152   2.811 -0.0031 -0.0005  0.0030
  337SOL     OW 4266   0.600   4.686   2.825  0.3001 -0.0147 -0.2138
  337SOL    HW1 4267   0.673   4.710   2.881 -0.2733  0.1822  0.4624
  337SOL    HW2 4268   0.540   4.655   2.893 -0.5468  0.0375 -0.9091
  337SOL     MW 4269   0.601   4.685   2.841 -0.0031 -0.0005  0.0030
  338SOL     OW 4270   4.331   2.972   2.875  0.0680  0.2839 -0.3439
  338SOL    HW1 4271   4.407   2.937   2.921 -0.6038  0.6113  1.0786
  338SOL    HW2 4272   4.280   3.007   2.949  0.9150  0.3606  0.2159
  338SOL     MW 4273   4.334   2.972   2.891 -0.0031 -0.0005  0.0030
  339SOL     OW 4274   4.178   3.516   3.037 -0.2938  0.2212  0.0918
  339SOL    HW1 4275   4.136   3.434   3.012 -0.8721  0.5499 -0.0430
  339SOL    HW2 4276   4.267   3.501   3.005 -0.1718  1.5893 -0.2787
  339SOL     MW 4277   4.184   3.503   3.029 -0.0031 -0.0005  0.0030
  340SOL     OW 4278   1.703   0.533   0.018 -0.1598  0.2861 -0.0064
  340SOL    HW1 4279   1.686   0.573  -0.068  0.3303 -0.3042 -0.3876
  340SOL    HW2 4280   1.619   0.491   0.037 -0.5787  0.5322 -1.1827
  340SOL     MW 4281   1.689   0.533   0.009 -0.0031 -0.0005  0.0030
  341SOL     OW 4282   2.594   2.788   2.821 -0.0559  0.3682  0.3739
  341SOL    HW1 4283   2.554   2.743   2.896  0.9126 -0.6329  0.3187
  341SOL    HW2 4284   2.516   2.818   2.775 -1.0783  2.4720  3.1600
  341SOL     MW 4285   2.579   2.786   2.825 -0.0031 -0.0005  0.0030
  342SOL     OW 4286   3.516   5.010   2.861 -0.2951 -0.3469  0.1021
  342SOL    HW1 4287   3.592   5.025   2.916  0.8472  1.1434 -1.7412
  342SOL    HW2 4288   3.550   4.937   2.808  0.2035 -1.1030  1.4310
  342SOL     MW 4289   3.530   5.002   2.861 -0.0031 -0.0005  0.0030
  343SOL     OW 4290   2.906   0.624   0.362 -0.3069 -0.3785 -0.5647
  343SOL    HW1 4291   2.877   0.578   0.283 -0.3307  1.9025 -1.9687
  343SOL    HW2 4292   2.851   0.702   0.360 -0.9829 -0.8370  0.0320
  343SOL     MW 4293   2.895   0.628   0.351 -0.0031 -0.0005  0.0030
  344SOL     OW 4294   2.825   4.396   2.863  0.1831  0.1438  0.0855
  344SOL    HW1 4295   2.904   4.409   2.811 -0.1759  1.3950 -0.1764
  344SOL    HW2 4296   2.851   4.396   2.955  0.8359  1.4353 -0.0849
  344SOL     MW 4297   2.838   4.398   2.868 -0.0031 -0.0005  0.0030
  345SOL     OW 4298   3.591   4.598   2.942 -0.4063 -0.0136  0.1291
  345SOL    HW1 4299   3.681   4.569   2.928  0.0681 -0.7052  3.7832
  345SOL    HW2 4300   3.552   4.512   2.955  2.0616 -1.0970  0.8026
  345SOL     MW 4301   3.597   4.583   2.942 -0.0031 -0.0005  0.0030
  346SOL     OW 4302   3.930   2.851   2.923  0.1434  0.3564 -0.3509
  346SOL    HW1 4303   3.871   2.776   2.922 -0.6730  0.9543  1.2627
  346SOL    HW2 4304   3.868   2.923   2.928  0.4280  0.6371 -0.7607
  346SOL     MW 4305   3.914   2.851   2.923 -0.0031 -0.0005  0.0030
  347SOL     OW 4306   1.650   4.663   2.596 -0.0583 -0.4768  0.0555
  347SOL    HW1 4307   1.654   4.574   2.563 -1.0086 -0.4141 -0.2582
  347SOL    HW2 4308   1.711   4.710   2.540 -1.0325  0.4917 -0.2280
  347SOL     MW 4309   1.659   4.658   2.584 -0.0031 -0.0005  0.0030
  348SOL     OW 4310   1.464   4.313   0.135 -0.0056 -0.1735 -0.0258
  348SOL    HW1 4311   1.427   4.400   0.150  1.8566  0.5823  0.5035
  348SOL    HW2 4312   1.472   4.285   0.227 -0.1277  1.6239  0.5608
  348SOL     MW 4313   1.461   4.320   0.149 -0.0031 -0.0005  0.0030
  349SOL     OW 4314   2.363   2.904   2.705  0.0924 -0.7601 -0.1901
  349SOL    HW1 4315   2.350   2.968   2.775 -0.8502 -1.2154  0.0533
  349SOL    HW2 4316   2.381   2.967   2.635 -0.5789 -0.1344  0.1807
  349SOL     MW 4317   2.364   2.921   2.705 -0.0031 -0.0005  0.0030
  350SOL     OW 4318   2.666   4.739   2.613 -0.0949 -0.1003  0.2168
  350SOL    HW1 4319   2.760   4.756   2.607 -0.3610  1.9162  1.0694
  350SOL    HW2 4320   2.664   4.667   2.676  0.2704 -1.2366 -1.0160
  350SOL     MW 4321   2.678   4.732   2.620 -0.0031 -0.0005  0.0030
  351SOL     OW 4322   2.085   2.086   3.010 -0.4580 -0.0436 -0.1970
  351SOL    HW1 4323   2.152   2.113   2.948 -2.0371  1.2200 -1.4639
  351SOL    HW2 4324   2.110   2.143   3.083 -0.5076  0.2236 -0.3915
  351SOL     MW 4325   2.097   2.097   3.012 -0.0031 -0.0005  0.0030
  352SOL     OW 4326   2.328   3.124   2.881 -0.0273 -0.3595 -0.2121
  352SOL    HW1 4327   2.240   3.155   2.901  0.3904 -0.0339  1.2486
  352SOL    HW2 4328   2.372   3.200   2.843  1.0726 -1.3935 -1.0851
  352SOL     MW 4329   2.323   3.138   2.879 -0.0031 -0.0005  0.0030
  353SOL     OW 4330   1.691   4.388   3.054 -0.4015  0.4377  0.6055
  353SOL    HW1 4331   1.757   4.447   3.089 -0.8873  1.4857 -0.1547
  353SOL    HW2 4332   1.625   4.380   3.123  0.3159 -0.9341  1.1507
  353SOL     MW 4333   1.691   4.395   3.068 -0.0031 -0.0005  0.0030
  354SOL     OW 4334   4.918   3.438   0.198  0.5336  0.0586  0.2613
  354SOL    HW1 4335   4.829   3.447   0.232  0.3363  1.8775 -0.6100
  354SOL    HW2 4336   4.949   3.528   0.191 -0.0558  0.1551 -1.5683
  354SOL     MW 4337   4.911   3.451   0.202 -0.0031 -0.0005  0.0030
  355SOL     OW 4338   2.114   2.785   3.001  0.1969  0.5746 -0.5041
  355SOL    HW1 4339   2.099   2.807   2.908  2.6689  1.0781 -0.8387
  355SOL    HW2 4340   2.110   2.871   3.044  1.5513  0.1618  0.5033
  355SOL     MW 4341   2.111   2.799   2.994 -0.0031 -0.0005  0.0030
  356SOL     OW 4342   2.528   4.939   3.028  0.1028  0.6431  0.4462
  356SOL    HW1 4343   2.544   4.945   2.934 -0.1394  2.3355  0.4813
  356SOL    HW2 4344   2.439   4.905   3.023  0.1836  0.3938 -4.6268
  356SOL     MW 4345   2.519   4.935   3.015 -0.0031 -0.0005  0.0030
  357SOL     OW 4346   2.570   4.946   2.753  0.3139 -0.0060 -0.0705
  357SOL    HW1 4347   2.603   4.866   2.713 -0.9915 -0.6099  0.0090
  357SOL    HW2 4348   2.511   4.975   2.683  1.0406  0.0031 -0.6828
  357SOL     MW 4349   2.566   4.940   2.739 -0.0031 -0.0005  0.0030
  358SOL     OW 4350   1.745   1.862   0.193 -0.1488 -0.0444 -0.0347
  358SOL    HW1 4351   1.777   1.777   0.162  1.1413 -0.0884  1.3044
  358SOL    HW2 4352   1.718   1.902   0.111  1.0693  1.0963  0.0941
  358SOL     MW 4353   1.745   1.856   0.178 -0.0031 -0.0005  0.0030
  359SOL     OW 4354   4.372   3.257   2.777  0.3446  0.3284  0.2649
  359SOL    HW1 4355   4.351   3.166   2.797  0.1018 -0.1039 -1.7298
  359SOL    HW2 4356   4.303   3.270   2.711  0.0441 -2.1232  0.0132
  359SOL     MW 4357   4.360   3.247   2.771 -0.0031 -0.0005  0.0030
  360SOL     OW 4358   3.983   4.289   0.362  0.1534 -0.2120  0.0316
  360SOL    HW1 4359   4.055   4.337   0.321 -1.4828 -0.4657 -3.6021
  360SOL    HW2 4360   4.002   4.301   0.455  0.1337 -0.5863  0.0870
  360SOL     MW 4361   3.995   4.297   0.369 -0.0031 -0.0005  0.0030
  361SOL     OW 4362   3.078   5.080   0.272  0.0281  0.3353  0.4182
  361SOL    HW1 4363   3.059   5.172   0.255  0.6004  0.0173 -2.5732
  361SOL    HW2 4364   3.169   5.079   0.301  0.0345 -1.4995  0.4445
  361SOL     MW 4365   3.087   5.092   0.274 -0.0031 -0.0005  0.0030
  362SOL     OW 4366   4.352   3.059   2.500  0.1160  0.0032 -0.1174
  362SOL    HW1 4367   4.360   2.988   2.437 -0.5079 -0.0410 -0.1509
  362SOL    HW2 4368   4.443   3.090   2.504 -0.3335  1.3048  0.7888
  362SOL     MW 4369   4.365   3.054   2.492 -0.0031 -0.0005  0.0030
  363SOL     OW 4370   3.044   3.124   2.747 -0.2289  0.3212 -0.4270
  363SOL    HW1 4371   3.128   3.135   2.702  0.2102 -1.7247 -0.2198
  363SOL    HW2 4372   2.984   3.117   2.673 -1.4395  0.3494  0.5299
  363SOL     MW 4373   3.047   3.125   2.731 -0.0031 -0.0005  0.0030
  364SOL     OW 4374   3.779   5.015   2.971 -0.3100  0.3507  0.0104
  364SOL    HW1 4375   3.809   4.999   2.882 -0.6712 -1.4979  0.1786
  364SOL    HW2 4376   3.849   4.983   3.029 -2.2035 -1.4974  1.4729
  364SOL     MW 4377   3.792   5.008   2.967 -0.0031 -0.0005  0.0030
  365SOL     OW 4378   4.381   4.461   0.419  0.2322 -0.1193  0.1660
  365SOL    HW1 4379   4.316   4.405   0.377 -0.7609  0.0857  1.3957
  365SOL    HW2 4380   4.437   4.404   0.471  1.4825 -0.0715 -1.0675
  365SOL     MW 4381   4.380   4.446   0.420 -0.0031 -0.0005  0.0030
  366SOL     OW 4382   3.632   3.428   0.349  0.0200 -0.3590 -0.4341
  366SOL    HW1 4383   3.560   3.476   0.389  0.6580  0.4221 -0.1801
  366SOL    HW2 4384   3.667   3.382   0.425  0.5032 -0.8487 -0.9401
  366SOL     MW 4385   3.627   3.428   0.364 -0.0031 -0.0005  0.0030
  367SOL     OW 4386   2.506   3.867   2.640  0.3583 -0.0982 -0.1376
  367SOL    HW1 4387   2.546   3.811   2.574  0.6022 -0.2492  0.1359
  367SOL    HW2 4388   2.414   3.863   2.613  1.0530  0.8876 -2.9804
  367SOL     MW 4389   2.499   3.859   2.628 -0.0031 -0.0005  0.0030
  368SOL     OW 4390   4.041   3.294   2.996  0.0481  0.2611  0.5864
  368SOL    HW1 4391   4.014   3.262   2.910 -1.3673 -0.3419  1.2177
  368SOL    HW2 4392   4.088   3.217   3.029 -1.4347  0.3653  3.2049
  368SOL     MW 4393   4.044   3.279   2.989 -0.0031 -0.0005  0.0030
  369SOL     OW 4394   0.715   4.492   0.133  0.5208  0.0149  0.2017
  369SOL    HW1 4395   0.734   4.573   0.087 -0.7301  0.5883  0.6477
  369SOL    HW2 4396   0.654   4.525   0.198  0.2963 -2.1471  1.1696
  369SOL     MW 4397   0.710   4.507   0.136 -0.0031 -0.0005  0.0030
  370SOL     OW 4398   3.366   3.093   0.231  0.0597 -0.3271 -0.2849
  370SOL    HW1 4399   3.429   3.026   0.257  0.9800  0.4429 -0.4371
  370SOL    HW2 4400   3.424   3.163   0.199  1.3190 -0.7145  1.0535
  370SOL     MW 4401   3.382   3.093   0.230 -0.0031 -0.0005  0.0030
  371SOL     OW 4402   1.648   1.522   2.998 -0.0319  0.2721  0.2408
  371SOL    HW1 4403   1.717   1.544   3.061  0.4193 -0.4659  0.0178
  371SOL    HW2 4404   1.698   1.489   2.923 -1.2934  0.9939 -0.9641
  371SOL     MW 4405   1.664   1.520   2.997 -0.0031 -0.0005  0.0030
  372SOL     OW 4406   1.623   3.485   2.919  0.3241 -0.4022  0.8051
  372SOL    HW1 4407   1.575   3.405   2.941  1.1413 -0.4190  2.7232
  372SOL    HW2 4408   1.613   3.494   2.824 -0.4130 -0.3674  0.8772
  372SOL     MW 4409   1.615   3.476   2.910 -0.0031 -0.0005  0.0030
  373SOL     OW 4410   0.027   3.881   0.006  0.2982 -0.1560 -0.1333
  373SOL    HW1 4411   0.112   3.854   0.041  0.9522  0.1396 -1.4459
  373SOL    HW2 4412   0.023   3.834  -0.077 -1.9315 -0.0626 -0.1193
  373SOL     MW 4413   0.038   3.871  -0.000 -0.0031 -0.0005  0.0030
  374SOL     OW 4414   4.241   5.080   0.437  0.2923  0.4695 -0.1355
  374SOL    HW1 4415   4.281   5.167   0.442  1.5753 -0.1622  1.1965
  374SOL    HW2 4416   4.179   5.081   0.510  0.6573 -0.1103  0.1806
  374SOL     MW 4417   4.238   5.092   0.447 -0.0031 -0.0005  0.0030
  375SOL     OW 4418   4.118   4.046   3.050 -0.3284  0.5322 -0.2659
  375SOL    HW1 4419   4.192   4.035   2.991 -0.1640  2.6956 -0.5531
  375SOL    HW2 4420   4.050   3.991   3.013 -0.4868 -0.1294  0.9682
  375SOL     MW 4421   4.119   4.038   3.038 -0.0031 -0.0005  0.0030
  376SOL     OW 4422   4.990   3.705   0.144  0.2326 -0.3966 -0.3759
  376SOL    HW1 4423   5.051   3.760   0.095  0.2346 -0.3650 -0.3388
  376SOL    HW2 4424   4.936   3.771   0.188  0.3026 -0.0942 -0.7314
  376SOL     MW 4425   4.991   3.721   0.143 -0.0031 -0.0005  0.0030
  377SOL     OW 4426   4.161   2.841   0.007  0.4906  0.1556  0.2992
  377SOL    HW1 4427   4.222   2.785  -0.041 -0.8058 -0.1369 -1.1041
  377SOL    HW2 4428   4.084   2.838  -0.050  0.3816  0.8974  0.3916
  377SOL     MW 4429   4.158   2.833  -0.007 -0.0031 -0.0005  0.0030
  378SOL     OW 4430   3.339   5.024   0.283  0.3933 -0.2144  0.0677
  378SOL    HW1 4431   3.370   4.998   0.370 -0.9425 -0.5893  0.4628
  378SOL    HW2 4432   3.329   4.942   0.234 -1.4818  0.3165 -0.5235
  378SOL     MW 4433   3.341   5.010   0.288 -0.0031 -0.0005  0.0030
  379SOL     OW 4434   4.836   3.922   0.228  0.0577 -0.1458  0.1979
  379SOL    HW1 4435   4.809   3.980   0.157  0.4177 -1.3908 -1.0094
  379SOL    HW2 4436   4.903   3.969   0.277  1.4681 -1.2636 -0.5705
  379SOL     MW 4437   4.841   3.936   0.225 -0.0031 -0.0005  0.0030
   5.14422   5.14422   3.06131
