# Supplementary material for: Resolving liquid-to-glass transitions of water under soft nanoconfinement
Source: Nat Commun. 2026 May 8;17:6224. doi: 10.1038/s41467-026-72955-y (PMC13369869; doi:10.1038/s41467-026-72955-y)
Supplement: Supplementary file 3 — Supplementary Data 1 [file 41467_2026_72955_MOESM3_ESM.zip › 230K/sim3/initial.gro]

Lamellar phy in tip4pice water
 4437
    1phy    C35    1   3.776   1.064   2.078  0.4328  0.3445  0.7584
    1phy    C33    2   3.745   1.045   1.929  0.1562  0.0400  0.2924
    1phy    C34    3   3.880   1.003   1.872  0.0849 -0.1153 -0.1855
    1phy    C32    4   3.647   0.928   1.909 -0.7119 -0.1694 -0.4181
    1phy    C31    5   3.495   0.964   1.893 -0.7490 -0.4121 -0.1125
    1phy    C30    6   3.402   0.854   1.853  0.2860  0.0208 -0.1787
    1phy    C28    7   3.254   0.890   1.873  0.2328 -0.0548 -0.1584
    1phy    C29    8   3.177   0.896   1.741  0.1990 -0.5395  0.7160
    1phy    C27    9   3.192   0.781   1.966  0.2427  0.2547 -0.0837
    1phy    C26   10   3.094   0.835   2.078  0.5716 -0.3147  0.3366
    1phy    C25   11   3.041   0.728   2.175  0.1157  0.4171  0.6436
    1phy    C23   12   2.983   0.771   2.309  0.2283 -0.4801 -0.2685
    1phy    C24   13   2.831   0.780   2.314 -0.1195  0.0185 -0.0478
    1phy    C22   14   3.040   0.665   2.403 -0.1450  0.0232  0.6454
    1phy    C21   15   3.072   0.715   2.543 -0.3590  0.1973  0.0745
    1phy    C20   16   3.144   0.605   2.623  0.5440  0.2350 -0.2697
    1phy    C18   17   3.197   0.635   2.769  0.8417  0.2045  0.7323
    1phy    O01   18   3.082   0.667   2.854  0.9124  0.2747 -0.1259
    1phy    H01   19   3.128   0.684   2.934 -1.3315 -1.1436  1.5607
    1phy    C19   20   3.248   0.488   2.808  0.6097 -0.5703 -0.3910
    1phy    C13   21   3.310   0.749   2.796 -0.4343  0.0522  0.2638
    1phy     H3   22   3.387   0.740   2.715  1.5769 -0.5422  2.1321
    1phy    O33   23   3.393   0.727   2.906 -0.6833  0.0368 -0.2003
    1phy    H1B   24   3.356   0.774   2.979 -1.5008 -0.8372 -0.0337
    1phy    C12   25   3.258   0.899   2.796  0.1883 -0.2398  0.3549
    1phy    O11   26   3.206   0.948   2.917 -0.4688  0.0771 -0.4224
    1phy    H1A   27   3.278   0.966   2.975 -0.4100 -1.4280 -0.0013
    2phy    C35   28   3.431   1.078   1.485 -0.5066 -0.1741  0.2623
    2phy    C33   29   3.509   1.203   1.496 -0.0410 -0.3045 -0.7287
    2phy    C34   30   3.453   1.289   1.608  0.1447  0.0843  0.0839
    2phy    C32   31   3.657   1.175   1.529 -0.3390  0.2738  0.3020
    2phy    C31   32   3.766   1.269   1.474 -0.3362  0.0971  0.6286
    2phy    C30   33   3.914   1.229   1.502 -0.5031  0.6643 -0.3017
    2phy    C28   34   4.025   1.332   1.465 -0.4449  0.6132  0.4322
    2phy    C29   35   4.041   1.427   1.591 -0.4805  0.4574  0.8441
    2phy    C27   36   4.156   1.264   1.431 -0.2763  0.5049 -0.3852
    2phy    C26   37   4.235   1.348   1.330  0.2713  0.6425 -0.2308
    2phy    C25   38   4.367   1.281   1.325 -0.0565  0.2081 -0.1232
    2phy    C23   39   4.481   1.346   1.236  0.4414  0.3832  0.7388
    2phy    C24   40   4.592   1.407   1.319 -0.1503  0.7593  0.0771
    2phy    C22   41   4.542   1.242   1.145 -0.2154 -0.3807 -0.4503
    2phy    C21   42   4.554   1.293   0.999 -0.3792 -0.0513 -0.3167
    2phy    C20   43   4.601   1.194   0.898  0.3301  0.2580  0.3571
    2phy    C18   44   4.644   1.233   0.755  0.7379 -0.0799  0.5787
    2phy    O01   45   4.564   1.340   0.713  0.1959 -0.1892  0.1176
    2phy    H01   46   4.592   1.374   0.630  0.5106 -0.6719  0.0202
    2phy    C19   47   4.617   1.116   0.663 -0.7835  0.6210  0.1204
    2phy    C13   48   4.796   1.282   0.753 -0.4238  0.6969 -0.2179
    2phy     H3   49   4.794   1.373   0.819  0.4538  0.1985  0.5224
    2phy    O33   50   4.889   1.209   0.829 -0.0355  0.4741  0.0378
    2phy    H1B   51   4.855   1.200   0.916  1.2190 -1.0997  0.4328
    2phy    C12   52   4.854   1.380   0.640 -0.5190 -0.0310 -0.3234
    2phy    O11   53   4.945   1.334   0.546 -0.0914 -0.0080 -0.1025
    2phy    H1A   54   5.020   1.313   0.598 -1.0911 -1.5131  0.8094
    3phy    C35   55   4.327   4.324   0.975  0.6346 -0.6549 -0.1234
    3phy    C33   56   4.192   4.395   0.965  0.1199 -0.5949 -0.2594
    3phy    C34   57   4.074   4.308   0.940 -0.4593 -0.1926 -0.2073
    3phy    C32   58   4.179   4.505   1.070  0.2735 -0.2056  0.3070
    3phy    C31   59   4.143   4.647   1.021 -0.2956 -0.0229  0.4192
    3phy    C30   60   4.159   4.757   1.127 -0.5640 -0.5597  0.0266
    3phy    C28   61   4.121   4.901   1.081 -0.3671  0.4548  0.1137
    3phy    C29   62   4.008   4.951   1.168  0.2806 -0.2677 -0.0732
    3phy    C27   63   4.248   4.985   1.108 -0.1869 -0.5946  0.0873
    3phy    C26   64   4.305   5.050   0.982  0.0666  0.2492  0.3083
    3phy    C25   65   4.429   5.138   1.007  0.0156  0.3370  0.3928
    3phy    C23   66   4.500   5.201   0.887  0.5311  0.3730  0.4621
    3phy    C24   67   4.562   5.335   0.918  0.6175 -0.2198  0.0384
    3phy    C22   68   4.610   5.111   0.820  0.3899 -0.5966 -0.0634
    3phy    C21   69   4.574   5.056   0.687  0.6597 -0.0375  0.7400
    3phy    C20   70   4.698   4.994   0.610  0.1012  0.1795  0.2576
    3phy    C18   71   4.668   4.927   0.478 -0.0891  0.7721  0.5575
    3phy    O01   72   4.571   4.821   0.499 -0.1113  0.3308  0.2543
    3phy    H01   73   4.503   4.850   0.557  0.6520 -0.3958  1.5661
    3phy    C19   74   4.805   4.862   0.448 -0.0343 -0.5034 -0.2819
    3phy    C13   75   4.623   5.028   0.360 -0.2632  0.3320  0.0629
    3phy     H3   76   4.526   5.066   0.402 -0.5120 -0.9566  0.6794
    3phy    O33   77   4.690   5.153   0.340 -1.0856 -0.0558 -0.3671
    3phy    H1B   78   4.744   5.145   0.263 -1.2145  0.4368 -0.5148
    3phy    C12   79   4.554   4.992   0.223  0.2366 -0.2786  0.1067
    3phy    O11   80   4.634   4.993   0.104 -0.0321 -0.0972  0.1303
    3phy    H1A   81   4.641   5.081   0.071 -2.2092  0.1461  0.1354
    4phy    C35   82   1.593   3.981   2.010  0.5790  0.4039 -0.0215
    4phy    C33   83   1.468   3.984   1.929  0.8665 -0.0678  0.1745
    4phy    C34   84   1.379   3.862   1.960 -0.0226  0.4629  0.4735
    4phy    C32   85   1.380   4.105   1.968  0.0393 -0.1001 -0.8293
    4phy    C31   86   1.407   4.233   1.897 -0.3496 -0.0338  0.1736
    4phy    C30   87   1.305   4.346   1.934 -0.0740  0.3256 -0.1774
    4phy    C28   88   1.356   4.487   1.920  0.1644 -0.3916  0.4817
    4phy    C29   89   1.358   4.546   1.780  0.0677 -0.2075  0.1446
    4phy    C27   90   1.270   4.572   2.016  0.1217 -0.2311  0.0840
    4phy    C26   91   1.336   4.684   2.102  0.4210 -0.5074  0.0731
    4phy    C25   92   1.232   4.760   2.190  0.3511 -0.3326 -0.6096
    4phy    C23   93   1.283   4.893   2.247  0.1685 -0.0530  0.2236
    4phy    C24   94   1.218   5.003   2.167 -0.1475  0.0888  0.2316
    4phy    C22   95   1.241   4.920   2.394 -0.3041  0.3583 -0.3456
    4phy    C21   96   1.314   4.842   2.503  0.1038 -0.1366  0.3494
    4phy    C20   97   1.273   4.876   2.649  0.0250  0.3321  0.1088
    4phy    C18   98   1.336   4.806   2.781 -0.0211 -0.4785  0.3910
    4phy    O01   99   1.474   4.837   2.775 -0.1987  0.8135 -0.1077
    4phy    H01  100   1.520   4.763   2.743 -2.0887 -0.5890  0.2532
    4phy    C19  101   1.260   4.890   2.882  0.0424 -0.0947  0.0698
    4phy    C13  102   1.305   4.645   2.785 -0.1550 -0.0951 -0.2992
    4phy     H3  103   1.334   4.604   2.685 -0.2318  1.8740 -1.1755
    4phy    O33  104   1.170   4.613   2.788  0.5608  0.4269  0.0802
    4phy    H1B  105   1.129   4.679   2.735 -0.5070 -1.5073 -1.6852
    4phy    C12  106   1.379   4.554   2.886 -0.1758  0.8746  0.2525
    4phy    O11  107   1.505   4.600   2.927 -0.3062  0.2909  0.0573
    4phy    H1A  108   1.554   4.523   2.947  1.1710  1.4184  0.9743
    5phy    C35  109   0.097   0.217   2.000  0.0338  0.4351 -0.2337
    5phy    C33  110   0.096   0.373   2.003  0.6795 -0.5227 -0.5163
    5phy    C34  111   0.202   0.433   1.915 -0.4403 -0.0071 -0.4002
    5phy    C32  112  -0.043   0.420   1.967  0.2501 -0.3946  0.3014
    5phy    C31  113  -0.107   0.476   2.094 -0.1677 -0.1597  0.5913
    5phy    C30  114  -0.252   0.529   2.071 -0.2197  0.2226 -0.5102
    5phy    C28  115  -0.324   0.576   2.199 -0.4334  0.3999 -0.6311
    5phy    C29  116  -0.343   0.727   2.214 -0.2962 -0.0116 -0.2290
    5phy    C27  117  -0.458   0.505   2.221 -0.1323 -0.7041  0.0088
    5phy    C26  118  -0.489   0.466   2.365 -0.7818  0.9168 -0.0280
    5phy    C25  119  -0.620   0.388   2.374  0.4502  0.0298  0.1911
    5phy    C23  120  -0.658   0.358   2.519  0.2609 -0.0603 -0.3011
    5phy    C24  121  -0.802   0.387   2.557 -0.0101 -0.0257 -0.2064
    5phy    C22  122  -0.626   0.213   2.560  0.1928  0.3104 -0.0335
    5phy    C21  123  -0.570   0.193   2.700  0.0823  0.1414 -0.1330
    5phy    C20  124  -0.511   0.053   2.719 -0.1601  0.0855  0.1694
    5phy    C18  125  -0.452   0.003   2.855  0.2570  0.3875 -0.2435
    5phy    O01  126  -0.558   0.015   2.950  0.2704 -0.4491  0.1647
    5phy    H01  127  -0.625  -0.050   2.938 -0.0366 -0.4333  1.5243
    5phy    C19  128  -0.422  -0.149   2.832 -0.2525 -0.3070 -0.4260
    5phy    C13  129  -0.328   0.093   2.904  0.3673  0.1707  0.5372
    5phy     H3  130  -0.363   0.200   2.903 -1.5353 -0.4223 -0.5507
    5phy    O33  131  -0.219   0.094   2.806 -0.2380 -0.3121 -0.1779
    5phy    H1B  132  -0.254   0.099   2.719  0.1115 -0.3852 -0.3228
    5phy    C12  133  -0.260   0.084   3.044  0.3166  0.0189 -0.2396
    5phy    O11  134  -0.344   0.081   3.152  0.2675  0.3417  0.2336
    5phy    H1A  135  -0.382   0.167   3.150  0.9735  0.6404 -0.9176
    6phy    C35  136   0.095   2.073   1.003 -0.1509 -0.1940 -0.1734
    6phy    C33  137   0.049   2.214   0.970  1.0892 -0.0594  0.6038
    6phy    C34  138  -0.072   2.245   1.052  0.3338 -0.1514 -0.0187
    6phy    C32  139   0.162   2.312   0.997 -0.4383 -0.4302  0.4331
    6phy    C31  140   0.278   2.319   0.895 -0.4130  0.7141  0.1272
    6phy    C30  141   0.379   2.423   0.951  0.1795 -0.2703  0.0828
    6phy    C28  142   0.504   2.443   0.866 -0.9065  0.4480 -0.4098
    6phy    C29  143   0.551   2.589   0.886  0.6876 -0.1739  0.4971
    6phy    C27  144   0.625   2.349   0.893  0.6574 -0.1098 -0.0376
    6phy    C26  145   0.699   2.295   0.766  0.1806  0.3635 -0.1131
    6phy    C25  146   0.788   2.174   0.807 -0.1602  0.7917 -0.4838
    6phy    C23  147   0.864   2.102   0.693 -0.1112 -0.5106  0.0824
    6phy    C24  148   0.995   2.184   0.655  0.9477 -0.1001 -0.5118
    6phy    C22  149   0.905   1.966   0.731  0.1969  0.1187  0.2591
    6phy    C21  150   0.882   1.849   0.632 -0.1744 -0.1552  0.3514
    6phy    C20  151   0.903   1.706   0.689  0.0042  0.1394 -0.1879
    6phy    C18  152   0.928   1.584   0.597  1.0041  0.1823 -0.2071
    6phy    O01  153   0.814   1.573   0.505 -0.0398  0.1902  0.3203
    6phy    H01  154   0.752   1.638   0.533 -1.4249 -0.9281 -0.0337
    6phy    C19  155   0.925   1.469   0.699  0.1856  0.3188 -0.8589
    6phy    C13  156   1.068   1.586   0.522 -0.0740  0.1181  0.4873
    6phy     H3  157   1.061   1.679   0.460  0.4955  0.3314  0.7368
    6phy    O33  158   1.191   1.621   0.590  0.4680 -0.6030 -0.5656
    6phy    H1B  159   1.212   1.709   0.564 -1.3465 -0.5263 -1.9021
    6phy    C12  160   1.101   1.509   0.391  0.0691 -0.0926  0.3570
    6phy    O11  161   0.997   1.444   0.322  0.1563  0.3395 -0.1488
    6phy    H1A  162   0.926   1.461   0.381 -0.0630  0.7333 -0.5193
    7phy    C35  163   5.120   4.585   1.640  0.6175  0.0121 -0.6979
    7phy    C33  164   5.140   4.733   1.640 -0.1665  0.4740 -0.1256
    7phy    C34  165   5.218   4.788   1.525 -0.7128  0.0443  0.3449
    7phy    C32  166   5.004   4.795   1.678 -0.1973  0.2502 -0.4489
    7phy    C31  167   4.999   4.925   1.756  0.1064  0.0184  0.1797
    7phy    C30  168   4.857   4.982   1.767  0.0368 -0.2990 -0.5370
    7phy    C28  169   4.834   5.118   1.836  0.2907 -0.3071 -0.1129
    7phy    C29  170   4.710   5.175   1.761 -0.0312 -0.5331  0.7258
    7phy    C27  171   4.795   5.118   1.986  0.0918 -0.2458 -0.0006
    7phy    C26  172   4.889   5.200   2.082  0.0786  0.2926  0.7294
    7phy    C25  173   4.861   5.182   2.233  0.0738 -0.0115  0.3230
    7phy    C23  174   4.968   5.241   2.324  0.0220  0.1281  0.6273
    7phy    C24  175   4.943   5.381   2.366 -0.1166  0.4178 -0.1920
    7phy    C22  176   4.970   5.156   2.449  0.9009 -0.2611 -0.4831
    7phy    C21  177   5.107   5.122   2.504 -0.2637  0.5554 -0.7975
    7phy    C20  178   5.087   5.011   2.616 -0.2456  0.0249  0.4844
    7phy    C18  179   5.183   5.011   2.743  0.4202  0.4345 -0.1819
    7phy    O01  180   5.183   5.146   2.794  0.3195  0.1385 -0.2530
    7phy    H01  181   5.098   5.181   2.811 -0.2960 -0.8322 -1.1176
    7phy    C19  182   5.097   4.931   2.841  0.0479 -0.5449  0.4129
    7phy    C13  183   5.335   4.958   2.719  0.1908 -0.0637 -0.4726
    7phy     H3  184   5.369   4.993   2.619  1.8645 -1.7597 -0.5592
    7phy    O33  185   5.350   4.815   2.703  0.4212  0.4955 -0.2639
    7phy    H1B  186   5.416   4.787   2.643 -1.9787 -0.4252 -2.6637
    7phy    C12  187   5.458   5.018   2.801 -0.0935 -0.4376  0.4021
    7phy    O11  188   5.464   5.157   2.804 -0.1473 -0.1104 -0.1042
    7phy    H1A  189   5.374   5.184   2.807 -0.1170  0.1541 -1.1421
    8phy    C35  190   4.899   4.952   1.336 -0.3334  0.1835  0.1845
    8phy    C33  191   4.780   5.032   1.282  0.7367 -0.0575  0.2553
    8phy    C34  192   4.651   4.946   1.303 -0.1439 -0.2261  0.6522
    8phy    C32  193   4.777   5.167   1.353  0.4713  0.0154 -0.0490
    8phy    C31  194   4.730   5.291   1.272  0.3028  0.1654 -0.0769
    8phy    C30  195   4.717   5.410   1.365  0.4835  0.4260  0.2439
    8phy    C28  196   4.662   5.529   1.290 -0.3137 -0.0855 -0.6385
    8phy    C29  197   4.561   5.599   1.385 -0.0291  0.4930  0.3847
    8phy    C27  198   4.755   5.622   1.216  0.5275 -0.8052 -0.1499
    8phy    C26  199   4.704   5.654   1.074 -0.5672  0.5600  0.6525
    8phy    C25  200   4.798   5.735   0.983 -0.3938  0.2457  0.3926
    8phy    C23  201   4.733   5.775   0.854 -0.0369 -0.0857 -0.3147
    8phy    C24  202   4.679   5.922   0.859  0.8717  0.0816 -0.4181
    8phy    C22  203   4.831   5.746   0.743  0.0155  0.1321  0.4413
    8phy    C21  204   4.774   5.703   0.605 -0.0022 -0.2036  0.0065
    8phy    C20  205   4.863   5.624   0.513 -0.4427 -0.2073 -0.4638
    8phy    C18  206   4.830   5.604   0.359  0.2152  0.8888 -0.1474
    8phy    O01  207   4.702   5.544   0.347  0.2384 -0.0449 -0.2333
    8phy    H01  208   4.691   5.471   0.404 -1.0274 -0.0692 -0.4811
    8phy    C19  209   4.937   5.500   0.309  0.1843 -0.3043  0.2607
    8phy    C13  210   4.829   5.747   0.282 -0.1363 -0.3309  0.0106
    8phy     H3  211   4.737   5.797   0.321 -0.0724 -0.8561  0.8449
    8phy    O33  212   4.920   5.854   0.312  0.4484  0.0659 -0.5010
    8phy    H1B  213   4.876   5.925   0.355 -0.0634  1.0514 -2.5522
    8phy    C12  214   4.781   5.771   0.132 -0.4884  0.3657 -0.3357
    8phy    O11  215   4.714   5.660   0.075  0.1678 -0.1607 -0.3511
    8phy    H1A  216   4.689   5.601   0.143 -0.8005  0.8758  0.2198
    9phy    C35  217   0.194   0.851   1.928 -0.1767  0.2088 -0.4465
    9phy    C33  218   0.113   0.918   1.817  0.0489  0.1558  0.1162
    9phy    C34  219   0.210   0.947   1.702 -0.5022 -0.1858  0.2366
    9phy    C32  220  -0.002   0.826   1.765 -0.4704 -0.4531 -0.1668
    9phy    C31  221  -0.140   0.871   1.800  0.1458  0.0009 -0.6759
    9phy    C30  222  -0.229   0.828   1.682  0.4120  0.6254  0.3144
    9phy    C28  223  -0.384   0.857   1.692 -0.2925 -0.3472 -0.1211
    9phy    C29  224  -0.457   0.853   1.560  0.1753 -0.3768  0.0884
    9phy    C27  225  -0.468   0.785   1.800 -0.0322 -0.0326  0.0010
    9phy    C26  226  -0.546   0.880   1.890 -0.5667  0.1888  0.3080
    9phy    C25  227  -0.635   0.823   2.003  0.4996  0.1968 -0.3681
    9phy    C23  228  -0.728   0.916   2.081  0.2537 -0.1154 -0.2183
    9phy    C24  229  -0.863   0.908   2.010 -0.0459 -0.2237  0.6097
    9phy    C22  230  -0.748   0.849   2.221 -0.3271  0.0855 -0.3533
    9phy    C21  231  -0.676   0.904   2.342 -0.0015  0.1020  0.3691
    9phy    C20  232  -0.712   0.830   2.475  0.0534  0.6278 -0.4957
    9phy    C18  233  -0.657   0.860   2.622 -0.7316  0.0441 -0.1367
    9phy    O01  234  -0.664   1.004   2.641  0.1168  0.8201 -0.0763
    9phy    H01  235  -0.646   1.021   2.732  0.2848 -1.2221  0.3302
    9phy    C19  236  -0.765   0.807   2.719 -0.2891  0.2249 -0.1933
    9phy    C13  237  -0.507   0.800   2.647 -0.8593 -0.0254  0.3245
    9phy     H3  238  -0.506   0.695   2.608  0.8774  0.2548 -0.5245
    9phy    O33  239  -0.478   0.783   2.783 -0.6509 -0.5534 -0.5800
    9phy    H1B  240  -0.476   0.862   2.835 -1.0324 -0.1754 -1.1236
    9phy    C12  241  -0.387   0.873   2.575  0.0095  0.0176 -0.1425
    9phy    O11  242  -0.341   0.990   2.639 -0.3244  0.0869  0.0857
    9phy    H1A  243  -0.413   1.042   2.665 -1.8443 -0.3096 -2.8830
   10phy    C35  244   0.705   1.283   1.419 -0.5224 -0.4057  0.2938
   10phy    C33  245   0.594   1.385   1.443  0.0190  0.2288 -0.2813
   10phy    C34  246   0.537   1.368   1.579  0.2879  0.1964 -0.1585
   10phy    C32  247   0.643   1.526   1.405 -0.3352  0.3262  0.1157
   10phy    C31  248   0.535   1.603   1.334  0.2161 -0.3184 -0.3703
   10phy    C30  249   0.579   1.739   1.278  0.0569 -0.1161  0.1742
   10phy    C28  250   0.476   1.829   1.204  0.8411  0.3746 -0.4011
   10phy    C29  251   0.457   1.973   1.255  0.4786  0.0984  0.1374
   10phy    C27  252   0.529   1.833   1.061 -0.2074 -0.0441  0.0401
   10phy    C26  253   0.423   1.833   0.946  0.2546  0.3708 -0.3522
   10phy    C25  254   0.479   1.869   0.808  0.5326  0.4263  0.6592
   10phy    C23  255   0.378   1.842   0.694  0.1841 -0.1404 -0.5024
   10phy    C24  256   0.389   1.947   0.585 -0.0570 -1.1105 -0.5195
   10phy    C22  257   0.397   1.704   0.632  0.0869  0.2900  0.2439
   10phy    C21  258   0.263   1.628   0.605 -0.0620 -0.4930  0.3888
   10phy    C20  259   0.292   1.507   0.518 -0.5410  0.4463 -0.1082
   10phy    C18  260   0.189   1.423   0.440  0.1863  0.0462  0.0506
   10phy    O01  261   0.107   1.357   0.540 -0.3791 -0.1502 -0.7060
   10phy    H01  262   0.161   1.298   0.590  0.0767  0.9100  0.1155
   10phy    C19  263   0.266   1.312   0.369  0.1668  0.3537  0.2520
   10phy    C13  264   0.092   1.500   0.335 -0.1163 -0.4245  0.0838
   10phy     H3  265   0.023   1.562   0.397  0.1972 -0.9350  0.9687
   10phy    O33  266   0.159   1.610   0.265 -0.5534 -0.5207 -0.2829
   10phy    H1B  267   0.232   1.580   0.215  0.2101 -1.3652  1.2540
   10phy    C12  268  -0.034   1.453   0.255 -0.4560 -0.3963  0.4797
   10phy    O11  269  -0.015   1.418   0.120  0.1788 -0.1765  0.6115
   10phy    H1A  270   0.046   1.475   0.078  0.5591 -1.9243 -1.4027
   11phy    C35  271   0.251   1.962   1.812  0.0864 -0.1826 -0.3726
   11phy    C33  272   0.265   1.821   1.756  0.1448 -0.4177 -0.0351
   11phy    C34  273   0.386   1.821   1.656 -0.4776  0.3812  0.1753
   11phy    C32  274   0.273   1.716   1.868 -0.3700  0.7577  0.0184
   11phy    C31  275   0.260   1.568   1.829 -0.0589 -0.0733  0.3788
   11phy    C30  276   0.254   1.481   1.953  0.2854  0.1299  0.0890
   11phy    C28  277   0.231   1.330   1.932 -0.1692 -0.8020  0.4555
   11phy    C29  278   0.359   1.254   1.900 -0.2171  0.2856 -0.3129
   11phy    C27  279   0.163   1.270   2.062 -1.0510  0.0959  0.5159
   11phy    C26  280   0.022   1.307   2.119  0.1539  0.0311 -0.2338
   11phy    C25  281  -0.005   1.243   2.258  0.1212 -0.0367 -0.1282
   11phy    C23  282  -0.140   1.281   2.321 -0.2229 -0.4805  0.1200
   11phy    C24  283  -0.224   1.148   2.306 -0.5252 -0.1342 -0.2414
   11phy    C22  284  -0.128   1.318   2.473 -0.3662  0.6998  0.0586
   11phy    C21  285  -0.122   1.465   2.501 -0.0544  0.2696 -0.5401
   11phy    C20  286  -0.126   1.497   2.651  0.0989 -0.2105  0.4229
   11phy    C18  287  -0.146   1.645   2.695  0.3968 -0.7360  0.4266
   11phy    O01  288  -0.267   1.686   2.624  0.3906 -0.2424  0.1468
   11phy    H01  289  -0.333   1.623   2.645 -0.2480  0.3457 -0.0230
   11phy    C19  290  -0.182   1.627   2.843 -0.2451 -0.1878 -0.3948
   11phy    C13  291  -0.014   1.741   2.667 -0.4477 -0.0262 -0.0179
   11phy     H3  292   0.027   1.722   2.565  1.6238  1.5551  0.4581
   11phy    O33  293   0.100   1.702   2.749  0.1495  0.2246 -0.2422
   11phy    H1B  294   0.150   1.639   2.702 -0.2889  0.1746 -0.6470
   11phy    C12  295  -0.045   1.900   2.665 -0.1950  0.0481 -0.2890
   11phy    O11  296  -0.144   1.929   2.568 -0.0129 -0.3845  0.0418
   11phy    H1A  297  -0.212   1.864   2.565 -1.6419  1.2553 -1.2533
   12phy    C35  298   1.244   1.835   2.036  0.2758  0.1915 -0.3631
   12phy    C33  299   1.213   1.901   2.170  0.3935 -0.0638  0.2165
   12phy    C34  300   1.336   1.986   2.195  0.0475  0.2106  0.1560
   12phy    C32  301   1.085   1.985   2.150 -0.0593  0.1343 -0.3869
   12phy    C31  302   0.976   1.995   2.257  0.0684 -0.2112 -0.3093
   12phy    C30  303   0.865   2.083   2.196 -0.4161  0.3422 -0.8367
   12phy    C28  304   0.741   2.081   2.287  0.4023  0.4924  0.2152
   12phy    C29  305   0.722   2.227   2.340  0.2151  0.2290 -0.7111
   12phy    C27  306   0.609   2.050   2.207  0.0535  0.3660  0.8197
   12phy    C26  307   0.511   1.972   2.284  0.2838  0.0953 -0.0441
   12phy    C25  308   0.374   1.953   2.220 -0.2716  0.0217 -0.1617
   12phy    C23  309   0.264   1.892   2.302  0.4911 -0.2573 -0.6347
   12phy    C24  310   0.136   1.956   2.250 -0.1993  0.4772  0.3906
   12phy    C22  311   0.247   1.738   2.287  0.6231 -0.6046 -0.3105
   12phy    C21  312   0.274   1.670   2.422 -0.1095  0.1537 -0.0552
   12phy    C20  313   0.277   1.520   2.419  0.2579  0.0715  0.3491
   12phy    C18  314   0.310   1.451   2.554  0.0914  0.0016 -0.0109
   12phy    O01  315   0.205   1.479   2.653 -0.4373  0.0117  0.0704
   12phy    H01  316   0.215   1.416   2.722 -0.9802 -0.0799  0.0723
   12phy    C19  317   0.288   1.307   2.511 -0.3198 -0.4601 -0.3254
   12phy    C13  318   0.454   1.486   2.615 -0.1173  0.3990  0.7584
   12phy     H3  319   0.468   1.597   2.629 -1.1350  0.3104  2.9480
   12phy    O33  320   0.558   1.458   2.524 -0.1285  0.6736 -0.4971
   12phy    H1B  321   0.543   1.488   2.436 -1.9241  0.3916 -0.3171
   12phy    C12  322   0.498   1.440   2.759  0.5884 -0.3635 -0.1885
   12phy    O11  323   0.560   1.317   2.761  0.2484 -0.8321  0.1257
   12phy    H1A  324   0.587   1.302   2.673 -1.3506 -0.8197 -0.3894
   13phy    C35  325   4.714   2.258   1.578 -0.2228 -0.2646  0.4935
   13phy    C33  326   4.844   2.274   1.496  0.5144  0.0494 -0.1912
   13phy    C34  327   4.832   2.167   1.392 -0.1957 -0.2780  0.1813
   13phy    C32  328   4.862   2.412   1.422 -0.3727  0.6897  0.7329
   13phy    C31  329   4.921   2.525   1.498  0.0358  0.7447 -0.1236
   13phy    C30  330   4.922   2.654   1.420  0.1994 -0.0029 -0.4559
   13phy    C28  331   4.951   2.783   1.503 -0.1732  0.4273  0.3725
   13phy    C29  332   5.058   2.870   1.432 -0.1204  0.7466 -0.3280
   13phy    C27  333   4.834   2.872   1.540  0.1631  0.5445  0.5155
   13phy    C26  334   4.812   2.882   1.693 -0.3666  0.0209  0.0695
   13phy    C25  335   4.686   2.946   1.732 -0.1445 -0.6638 -0.4829
   13phy    C23  336   4.644   2.942   1.880  0.9136  0.5321  0.2932
   13phy    C24  337   4.638   3.082   1.939  0.4423  0.4439 -0.0599
   13phy    C22  338   4.509   2.877   1.885 -0.0840  0.4224  0.0557
   13phy    C21  339   4.488   2.803   2.016  0.2792 -0.1014  0.2871
   13phy    C20  340   4.340   2.795   2.067  0.4109 -0.4806 -0.1260
   13phy    C18  341   4.309   2.774   2.224 -0.2672 -0.4097 -0.3244
   13phy    O01  342   4.383   2.869   2.305  0.4649 -0.3422 -0.0671
   13phy    H01  343   4.470   2.880   2.272  0.2060  3.0679  0.0464
   13phy    C19  344   4.159   2.823   2.243  0.3746  0.2654  0.0334
   13phy    C13  345   4.332   2.624   2.289 -0.1478 -0.9975 -0.1131
   13phy     H3  346   4.256   2.551   2.251 -0.7800 -1.0946  1.2935
   13phy    O33  347   4.293   2.635   2.429 -0.2978 -0.1645  0.3404
   13phy    H1B  348   4.327   2.714   2.466 -1.5808  0.4095  0.3300
   13phy    C12  349   4.469   2.550   2.292  0.4450  0.5379 -0.2279
   13phy    O11  350   4.568   2.613   2.373  0.1836  0.6271  0.0758
   13phy    H1A  351   4.533   2.604   2.459 -0.3617 -1.5832 -0.3086
   14phy    C35  352   4.606   2.882   1.112  0.0557 -0.5832  0.0642
   14phy    C33  353   4.518   2.998   1.063 -0.1768  0.0970 -0.1954
   14phy    C34  354   4.374   2.969   1.051  0.2433  0.1837  0.7162
   14phy    C32  355   4.537   3.128   1.146 -0.1012  0.2533 -0.1817
   14phy    C31  356   4.551   3.256   1.067 -0.1056  0.1414  0.1476
   14phy    C30  357   4.624   3.372   1.140  0.2345 -0.0882  0.5713
   14phy    C28  358   4.621   3.503   1.060 -0.0008 -0.7627 -0.0174
   14phy    C29  359   4.573   3.616   1.146 -0.2704  0.3103 -0.6587
   14phy    C27  360   4.754   3.538   0.990  0.0575  0.1416  0.2886
   14phy    C26  361   4.761   3.602   0.850 -0.7788  0.1235  0.2050
   14phy    C25  362   4.908   3.600   0.801 -0.4703 -0.3237 -0.3572
   14phy    C23  363   4.928   3.635   0.653  0.0482 -0.1086  0.0410
   14phy    C24  364   4.900   3.785   0.619 -0.0070 -0.2636  0.5888
   14phy    C22  365   5.069   3.594   0.608  0.3069 -0.5608 -0.2836
   14phy    C21  366   5.070   3.546   0.468 -0.4389 -0.1311  0.3101
   14phy    C20  367   5.200   3.462   0.455 -0.3971 -0.0499  0.6056
   14phy    C18  368   5.229   3.391   0.318  0.5993 -0.1858  0.2306
   14phy    O01  369   5.106   3.318   0.288 -0.5251  0.0761  0.0001
   14phy    H01  370   5.033   3.373   0.268 -1.2043 -0.5213  0.7319
   14phy    C19  371   5.341   3.285   0.351  0.4423  0.4064  0.1663
   14phy    C13  372   5.286   3.489   0.204 -0.1133  0.1661  0.3041
   14phy     H3  373   5.203   3.563   0.193  0.0570  0.6129  1.7875
   14phy    O33  374   5.380   3.581   0.251  0.1522 -0.3437  0.1384
   14phy    H1B  375   5.465   3.556   0.218  1.2425  3.1050 -0.0626
   14phy    C12  376   5.270   3.468   0.048  0.4096  0.1532 -0.2010
   14phy    O11  377   5.376   3.433  -0.023  0.0019  0.3052 -0.7978
   14phy    H1A  378   5.358   3.445  -0.114  1.9098  0.0131 -1.2606
   15phy    C35  379   0.993   4.218   1.745  0.2814  0.0115  0.2145
   15phy    C33  380   0.928   4.353   1.750 -0.0651  0.1073  0.6032
   15phy    C34  381   0.999   4.459   1.669 -0.8427 -0.0064 -0.0804
   15phy    C32  382   0.776   4.342   1.712 -0.1462 -0.3128  0.4257
   15phy    C31  383   0.686   4.436   1.798 -0.3046  0.3525 -0.4705
   15phy    C30  384   0.532   4.417   1.761 -0.1981 -0.0522 -0.0336
   15phy    C28  385   0.440   4.514   1.833 -0.0223 -0.4521  0.0205
   15phy    C29  386   0.414   4.635   1.739  0.4745  0.4694 -0.1726
   15phy    C27  387   0.310   4.437   1.869  0.2138  0.0412 -0.3421
   15phy    C26  388   0.295   4.391   2.013 -0.0340 -0.0104 -0.1226
   15phy    C25  389   0.199   4.278   2.043  0.1016  0.1372 -0.0624
   15phy    C23  390   0.187   4.241   2.191  0.0212  0.4386 -0.3962
   15phy    C24  391   0.045   4.258   2.236 -0.1337  0.2622 -0.3973
   15phy    C22  392   0.238   4.101   2.217 -0.1453 -0.1700 -0.7095
   15phy    C21  393   0.314   4.100   2.351 -0.6697  0.1678  0.0677
   15phy    C20  394   0.347   3.959   2.407 -0.0149  0.0255  0.0707
   15phy    C18  395   0.401   3.938   2.556  0.2112 -0.2547  1.0724
   15phy    O01  396   0.314   4.010   2.645 -0.2966 -0.9255  0.4497
   15phy    H01  397   0.355   4.002   2.729 -0.0061 -0.4295  0.3533
   15phy    C19  398   0.371   3.790   2.560  0.1021  0.0137  0.1521
   15phy    C13  399   0.559   3.974   2.583  0.1128 -0.3451 -0.3519
   15phy     H3  400   0.620   3.912   2.512  0.4039  0.4694 -0.8207
   15phy    O33  401   0.605   3.919   2.706 -0.8993  0.3362  0.5249
   15phy    H1B  402   0.696   3.929   2.724 -0.4800 -2.0413  0.0521
   15phy    C12  403   0.608   4.121   2.574  0.3217  0.4580 -0.6507
   15phy    O11  404   0.562   4.216   2.669 -0.1172  0.4600  0.2517
   15phy    H1A  405   0.571   4.296   2.620 -1.6279 -0.6270 -1.9359
   16phy    C35  406   0.037   3.836   1.801  0.5021  0.2691 -0.2925
   16phy    C33  407   0.034   3.981   1.775 -0.0592  0.4729  0.6458
   16phy    C34  408   0.102   4.033   1.651 -0.1147  0.9280 -0.1483
   16phy    C32  409  -0.106   4.035   1.812 -0.5472 -0.1352 -0.5000
   16phy    C31  410  -0.136   4.187   1.836 -0.4488  0.1930  0.3848
   16phy    C30  411  -0.283   4.208   1.862  0.7381 -0.4897  0.3036
   16phy    C28  412  -0.344   4.351   1.864 -0.2779  0.1141 -0.0393
   16phy    C29  413  -0.461   4.358   1.768  0.0040  0.4387 -0.4284
   16phy    C27  414  -0.391   4.402   2.003  0.2029  0.0730  0.1671
   16phy    C26  415  -0.287   4.478   2.086  0.6467 -0.0578 -0.4456
   16phy    C25  416  -0.331   4.544   2.216 -0.3596 -0.3452 -0.0376
   16phy    C23  417  -0.219   4.614   2.286 -0.5587  0.0744  0.1652
   16phy    C24  418  -0.220   4.767   2.252 -0.1832 -0.5782 -0.1469
   16phy    C22  419  -0.237   4.616   2.440 -0.0867  0.2758 -0.1401
   16phy    C21  420  -0.152   4.518   2.516  0.0754  0.0193  0.2167
   16phy    C20  421  -0.181   4.498   2.667  0.3525  0.4879  0.8585
   16phy    C18  422  -0.107   4.394   2.762  0.6002 -0.1919  0.2989
   16phy    O01  423   0.031   4.434   2.773  0.4045 -0.3179  0.1711
   16phy    H01  424   0.083   4.357   2.762  1.3825  0.0925  1.6031
   16phy    C19  425  -0.167   4.430   2.900  0.3974 -0.3447  0.0725
   16phy    C13  426  -0.121   4.238   2.716  0.1951 -0.4736  0.2118
   16phy     H3  427  -0.217   4.224   2.660 -0.5787 -0.0093  1.3954
   16phy    O33  428  -0.144   4.152   2.822 -0.5360 -0.2735 -0.1998
   16phy    H1B  429  -0.073   4.151   2.883 -1.8493 -0.5154  1.4057
   16phy    C12  430  -0.004   4.184   2.621 -0.3883 -0.0097  0.0375
   16phy    O11  431   0.124   4.214   2.671 -0.0212 -0.1826  0.3862
   16phy    H1A  432   0.181   4.143   2.648 -1.2994 -1.9016  2.2130
   17phy    C35  433   4.016   4.704   2.230 -0.1295  0.5937 -0.3814
   17phy    C33  434   4.039   4.599   2.126  0.0149  0.1516  0.2148
   17phy    C34  435   4.016   4.657   1.982  0.2827  0.1099 -0.2189
   17phy    C32  436   4.175   4.532   2.147  0.3278 -0.0049 -0.0024
   17phy    C31  437   4.179   4.392   2.075  0.2636  0.3045 -0.4289
   17phy    C30  438   4.304   4.320   2.114 -0.7867  0.2245 -0.1983
   17phy    C28  439   4.335   4.174   2.074 -0.1464  0.1298 -0.1079
   17phy    C29  440   4.489   4.154   2.083 -0.2057 -0.7675 -0.3755
   17phy    C27  441   4.284   4.064   2.172 -0.1937  0.3658 -0.2858
   17phy    C26  442   4.139   4.005   2.154  0.3293  0.2460  0.4289
   17phy    C25  443   4.084   3.938   2.283 -0.1242  0.0079 -0.1285
   17phy    C23  444   3.965   3.842   2.271 -0.2817  0.3014 -0.3590
   17phy    C24  445   4.006   3.703   2.220  0.0670 -0.2554 -0.3853
   17phy    C22  446   3.909   3.814   2.414  0.1883  0.5791  0.2041
   17phy    C21  447   3.825   3.914   2.494  0.1668 -0.6423  0.4439
   17phy    C20  448   3.699   3.862   2.562  0.2802 -0.1189 -0.6809
   17phy    C18  449   3.583   3.966   2.609 -0.0200  0.2552  0.7246
   17phy    O01  450   3.528   4.022   2.487 -0.4175 -0.1276  0.2097
   17phy    H01  451   3.598   4.037   2.425 -0.8492 -0.5801 -0.3921
   17phy    C19  452   3.471   3.863   2.649 -0.3265 -0.3983  0.5814
   17phy    C13  453   3.637   4.078   2.710 -0.2666  0.1246 -0.5139
   17phy     H3  454   3.734   4.122   2.674  0.0334  1.6828  1.9227
   17phy    O33  455   3.676   4.026   2.837  0.0802  0.0504 -0.6904
   17phy    H1B  456   3.624   4.057   2.909 -0.1993 -0.0360 -0.8541
   17phy    C12  457   3.551   4.209   2.744  0.5340  0.4101 -0.5015
   17phy    O11  458   3.445   4.195   2.835 -0.2402  0.3642  0.2617
   17phy    H1A  459   3.413   4.283   2.833  0.2259  0.5365  0.2181
   18phy    C35  460   0.622   3.645   1.256 -0.2451 -0.1121 -0.0936
   18phy    C33  461   0.700   3.565   1.159  0.0633  0.5141 -0.2752
   18phy    C34  462   0.846   3.546   1.205  0.5974 -0.1285 -0.0658
   18phy    C32  463   0.645   3.422   1.152 -0.0729  0.4900  0.3351
   18phy    C31  464   0.640   3.351   1.018  0.0205  0.5360  0.7195
   18phy    C30  465   0.577   3.210   1.035  0.0646  0.5756  0.7918
   18phy    C28  466   0.587   3.107   0.922 -0.5733  0.2711 -0.4293
   18phy    C29  467   0.677   2.993   0.956  0.0504 -0.0132  0.4836
   18phy    C27  468   0.448   3.073   0.874  0.1020  0.5691  0.2574
   18phy    C26  469   0.420   3.014   0.735 -0.0303 -0.1692  0.2238
   18phy    C25  470   0.278   2.956   0.724 -0.6142 -0.3490 -0.5779
   18phy    C23  471   0.254   2.880   0.595  0.4596  0.6775 -0.1743
   18phy    C24  472   0.286   2.729   0.615 -0.0289 -0.3162  0.5426
   18phy    C22  473   0.106   2.891   0.548  0.0547 -0.3614  0.7724
   18phy    C21  474   0.077   2.913   0.397  0.1295  0.3934  0.1143
   18phy    C20  475  -0.075   2.920   0.374  0.2864 -0.5008  0.1937
   18phy    C18  476  -0.134   2.961   0.235  0.4175  0.6594 -0.1494
   18phy    O01  477  -0.083   3.086   0.186 -0.6822 -0.0567 -0.1113
   18phy    H01  478  -0.042   3.136   0.255  1.5485 -2.1694  0.2435
   18phy    C19  479  -0.292   2.967   0.254 -0.3438 -0.2072  0.2854
   18phy    C13  480  -0.109   2.849   0.122  0.0962 -0.2437  0.5917
   18phy     H3  481   0.003   2.853   0.114  0.1269 -0.5972  0.7791
   18phy    O33  482  -0.119   2.710   0.166  0.1553 -0.4627  0.0474
   18phy    H1B  483  -0.206   2.676   0.154  0.6283 -1.5427 -0.4014
   18phy    C12  484  -0.104   2.883  -0.039 -0.4619 -0.3725 -0.4373
   18phy    O11  485  -0.211   2.872  -0.126  0.0577  0.2895 -0.0140
   18phy    H1A  486  -0.245   2.785  -0.122  0.8275 -0.0078  0.1833
   19phy    C35  487   3.837   4.073   1.159  0.0954  0.0537  0.1532
   19phy    C33  488   3.885   4.127   1.295  0.2693  0.1177  0.0203
   19phy    C34  489   3.770   4.125   1.398 -0.6208 -0.0669  0.2007
   19phy    C32  490   3.994   4.032   1.348  0.3113 -0.7438  0.8902
   19phy    C31  491   4.129   4.097   1.319  0.4429  0.1134 -0.2179
   19phy    C30  492   4.254   4.018   1.370  0.0760 -0.1455 -0.4988
   19phy    C28  493   4.380   4.094   1.335 -0.0615 -0.3570 -0.2336
   19phy    C29  494   4.439   4.159   1.459 -0.5163 -0.2273 -0.2947
   19phy    C27  495   4.476   3.997   1.260 -0.2248  0.2987  0.2494
   19phy    C26  496   4.561   4.064   1.149 -0.2758 -0.2549  0.1625
   19phy    C25  497   4.671   3.973   1.086  0.5266  0.0652 -0.4000
   19phy    C23  498   4.759   4.045   0.980 -0.6138 -0.0997 -0.0707
   19phy    C24  499   4.911   4.031   1.019 -0.5912  0.5247 -0.1307
   19phy    C22  500   4.728   4.009   0.829 -0.0512 -0.3398 -0.2336
   19phy    C21  501   4.716   4.130   0.735 -0.2378 -0.3527 -0.0308
   19phy    C20  502   4.691   4.098   0.587  0.0861 -0.2221 -0.1535
   19phy    C18  503   4.666   4.221   0.487  0.4941 -0.2360 -0.1995
   19phy    O01  504   4.548   4.283   0.548  0.4352 -0.5631  0.3114
   19phy    H01  505   4.501   4.229   0.608 -0.4782  0.1101  0.2312
   19phy    C19  506   4.612   4.160   0.354  0.2293  0.3954 -0.3003
   19phy    C13  507   4.798   4.312   0.469 -0.1647 -0.4092  0.2391
   19phy     H3  508   4.808   4.361   0.569  1.0208  0.0554 -0.0868
   19phy    O33  509   4.927   4.246   0.473  0.4162 -0.0899  0.9153
   19phy    H1B  510   4.945   4.223   0.383 -3.8023 -0.2521 -0.1277
   19phy    C12  511   4.806   4.459   0.396  0.2282 -0.0740 -0.4902
   19phy    O11  512   4.815   4.454   0.258 -0.1844  0.3393  0.4721
   19phy    H1A  513   4.885   4.398   0.233 -0.5771 -0.3316  0.8651
   20phy    C35  514   4.450   0.190   1.946  0.6319  0.9074 -0.7540
   20phy    C33  515   4.424   0.336   1.953 -0.2402  1.0666 -0.2779
   20phy    C34  516   4.510   0.414   1.855 -0.1140  0.0969  0.2598
   20phy    C32  517   4.273   0.357   1.953  0.3293 -0.6413 -0.0537
   20phy    C31  518   4.223   0.437   2.074 -0.1964  0.1230 -0.3288
   20phy    C30  519   4.079   0.482   2.073  0.0793  0.2932  0.9338
   20phy    C28  520   4.032   0.582   2.176 -0.4809 -0.1883  0.4432
   20phy    C29  521   3.930   0.684   2.127  0.1155  0.1102  0.4623
   20phy    C27  522   4.003   0.527   2.317 -0.1903 -0.2271  0.1241
   20phy    C26  523   4.042   0.616   2.436  0.4836 -0.4312 -0.2356
   20phy    C25  524   3.969   0.569   2.563 -0.1257 -0.5621  0.3698
   20phy    C23  525   4.003   0.654   2.690  0.1355  0.0811  0.5782
   20phy    C24  526   3.897   0.764   2.714  0.3537 -0.2972 -0.0036
   20phy    C22  527   4.005   0.560   2.812  0.7538  0.2128 -0.1147
   20phy    C21  528   4.140   0.497   2.859 -0.4400  0.6801  0.1654
   20phy    C20  529   4.119   0.373   2.945  0.1633  0.1180 -0.1014
   20phy    C18  530   4.204   0.343   3.068 -0.2415  0.2972  0.0446
   20phy    O01  531   4.209   0.468   3.148  0.2048 -0.2165 -0.1004
   20phy    H01  532   4.263   0.533   3.109  0.6667 -0.6146 -0.1402
   20phy    C19  533   4.102   0.245   3.137 -0.0680 -0.3031 -0.2100
   20phy    C13  534   4.349   0.283   3.034 -0.2174  0.2210  0.9660
   20phy     H3  535   4.401   0.352   2.962  0.1005 -3.0640 -2.2241
   20phy    O33  536   4.346   0.166   2.948 -0.0099 -0.2494  0.0010
   20phy    H1B  537   4.338   0.087   2.999  1.5903 -1.2048 -1.1120
   20phy    C12  538   4.455   0.258   3.150  0.3387  0.0558  0.3438
   20phy    O11  539   4.584   0.234   3.103  0.1268  0.5930 -0.2779
   20phy    H1A  540   4.568   0.160   3.047 -0.3049 -0.8249  1.6088
   21phy    C35  541   4.696   4.578   1.485  0.2285  0.1527  0.1548
   21phy    C33  542   4.735   4.483   1.370  0.8934  0.2746  0.2954
   21phy    C34  543   4.757   4.333   1.401  0.3033  0.6514  0.1011
   21phy    C32  544   4.641   4.519   1.257 -0.3652 -0.2211 -0.1331
   21phy    C31  545   4.705   4.518   1.115  0.2228 -0.0715 -0.0188
   21phy    C30  546   4.633   4.597   1.001  0.3861  0.6889  0.3320
   21phy    C28  547   4.689   4.576   0.860  0.2087  0.0846 -0.4994
   21phy    C29  548   4.584   4.625   0.765 -0.5383 -0.0129  0.1357
   21phy    C27  549   4.812   4.673   0.848  0.4155  0.4190 -0.3143
   21phy    C26  550   4.915   4.622   0.748  0.2561 -0.2433 -0.8520
   21phy    C25  551   5.049   4.700   0.748 -0.1017  0.0652  0.4255
   21phy    C23  552   5.174   4.650   0.671  0.3901  0.0896  0.4045
   21phy    C24  553   5.279   4.761   0.671  0.4811 -0.4517 -0.1246
   21phy    C22  554   5.235   4.527   0.731 -0.0365  0.3575  0.1346
   21phy    C21  555   5.186   4.401   0.654  0.5273 -0.4869 -0.2743
   21phy    C20  556   5.250   4.271   0.708  0.5959 -0.2745  0.1488
   21phy    C18  557   5.192   4.132   0.645 -0.3606 -0.2473 -0.7735
   21phy    O01  558   5.047   4.127   0.660 -0.5388 -0.3594  0.1523
   21phy    H01  559   5.011   4.178   0.590  1.2684 -0.0623 -0.6321
   21phy    C19  560   5.245   4.030   0.748 -0.4379  0.5599 -0.4715
   21phy    C13  561   5.245   4.101   0.500  0.0787  0.1918 -0.4238
   21phy     H3  562   5.211   4.188   0.437 -1.2857  0.7653  1.0560
   21phy    O33  563   5.391   4.114   0.480  0.7483  0.0384 -0.1681
   21phy    H1B  564   5.414   4.202   0.502  2.4619 -0.1232 -1.1543
   21phy    C12  565   5.179   4.006   0.393  0.4986  0.4550  0.1617
   21phy    O11  566   5.041   3.983   0.421 -0.3300 -0.0654  0.2447
   21phy    H1A  567   5.030   3.976   0.514 -2.0979  1.8592  0.2512
   22phy    C35  568   2.758   2.979   0.820 -0.0824 -0.5201  0.1898
   22phy    C33  569   2.658   3.017   0.932 -0.2660 -0.3603 -0.0763
   22phy    C34  570   2.719   2.999   1.073 -0.0686  0.0752 -0.3955
   22phy    C32  571   2.610   3.158   0.920  0.3638 -0.1378  0.5253
   22phy    C31  572   2.486   3.184   0.833 -0.1708 -0.2317 -0.2900
   22phy    C30  573   2.454   3.333   0.834  0.9012 -0.2871 -0.3911
   22phy    C28  574   2.321   3.375   0.766 -0.4310 -0.7862  0.1390
   22phy    C29  575   2.262   3.477   0.860 -0.1706 -0.7318  0.0207
   22phy    C27  576   2.350   3.448   0.632  0.9287  0.0741  0.0946
   22phy    C26  577   2.254   3.420   0.515 -0.3872  0.9494 -0.0572
   22phy    C25  578   2.268   3.525   0.400 -0.5540  0.4607 -0.1569
   22phy    C23  579   2.206   3.480   0.273 -0.3084 -0.2696  0.7914
   22phy    C24  580   2.069   3.533   0.237  0.0954  0.4174 -0.6714
   22phy    C22  581   2.307   3.515   0.157 -0.1035 -0.4745  0.0755
   22phy    C21  582   2.291   3.456   0.015  0.8059 -0.4564 -0.3465
   22phy    C20  583   2.396   3.521  -0.077 -0.2670 -0.0242 -0.4775
   22phy    C18  584   2.411   3.474  -0.221 -0.7130 -0.0357 -0.3694
   22phy    O01  585   2.466   3.342  -0.217  0.3508 -0.3878 -0.1739
   22phy    H01  586   2.544   3.343  -0.165 -0.1899  0.1099  0.6525
   22phy    C19  587   2.518   3.573  -0.277  0.1431  0.3984 -0.5741
   22phy    C13  588   2.278   3.489  -0.309  0.0670  0.1599 -0.0644
   22phy     H3  589   2.205   3.424  -0.255  0.4723  0.3501  0.7323
   22phy    O33  590   2.213   3.614  -0.290  0.0643  0.0453 -0.2321
   22phy    H1B  591   2.217   3.675  -0.361 -0.1169  0.2772 -0.0489
   22phy    C12  592   2.248   3.404  -0.441 -0.0994  0.1303  0.1165
   22phy    O11  593   2.285   3.470  -0.562 -0.0010  0.0609 -0.3233
   22phy    H1A  594   2.216   3.489  -0.624 -0.0217  0.2476 -0.2442
   23phy    C35  595   1.031   3.573   2.025 -0.5055 -0.4320 -0.8220
   23phy    C33  596   1.003   3.677   1.924  0.4270  0.0956  0.0502
   23phy    C34  597   0.951   3.598   1.804 -0.3210  0.1572  0.4168
   23phy    C32  598   0.894   3.770   1.973  0.4687  0.0479  0.1099
   23phy    C31  599   0.931   3.882   2.069 -0.5681  0.1065  0.5101
   23phy    C30  600   0.811   3.956   2.123 -0.7576 -0.0331  0.2499
   23phy    C28  601   0.824   4.103   2.163 -0.1613 -0.0886 -0.0381
   23phy    C29  602   0.681   4.159   2.178 -0.1602 -0.2053  0.0347
   23phy    C27  603   0.896   4.118   2.302  0.3375 -0.2035 -0.0276
   23phy    C26  604   0.988   4.234   2.313 -0.0697 -0.3755  0.1720
   23phy    C25  605   1.071   4.249   2.443 -0.1189  0.3020 -0.1448
   23phy    C23  606   1.171   4.365   2.440  0.1481 -0.1521  0.2498
   23phy    C24  607   1.109   4.495   2.490 -0.1646  0.2392  0.5469
   23phy    C22  608   1.295   4.322   2.522  0.1890 -0.3638 -0.8463
   23phy    C21  609   1.436   4.340   2.460 -0.1771 -0.0600  0.2644
   23phy    C20  610   1.536   4.305   2.567  0.1007  0.1844  0.0828
   23phy    C18  611   1.690   4.309   2.536 -0.0524 -0.1119 -0.3988
   23phy    O01  612   1.724   4.441   2.491 -0.5637  0.4367 -0.3081
   23phy    H01  613   1.814   4.451   2.512 -1.4360  2.3496  3.2153
   23phy    C19  614   1.744   4.292   2.677 -0.0767 -0.5052 -0.2854
   23phy    C13  615   1.752   4.199   2.430  0.0982  0.8456 -0.4139
   23phy     H3  616   1.705   4.099   2.446  0.6343  0.1466 -2.7344
   23phy    O33  617   1.892   4.169   2.457 -0.1603 -0.1427  0.3065
   23phy    H1B  618   1.946   4.238   2.426 -1.5487  1.0446  0.3921
   23phy    C12  619   1.724   4.230   2.278  0.2718  0.4816  0.1979
   23phy    O11  620   1.832   4.297   2.213  0.1405 -0.4501  0.3093
   23phy    H1A  621   1.886   4.234   2.167  1.2430  0.2492  0.6140
   24phy    C35  622   0.747   4.714   1.431 -0.2209 -0.0922  0.2280
   24phy    C33  623   0.734   4.863   1.411 -0.0344  0.2210  0.1009
   24phy    C34  624   0.808   4.904   1.285 -0.5176  0.5979  0.1220
   24phy    C32  625   0.592   4.913   1.407 -0.4449 -0.1966 -0.1679
   24phy    C31  626   0.549   4.981   1.540 -0.4070 -0.3001  0.1768
   24phy    C30  627   0.416   5.048   1.538  0.4466  0.0241  0.1224
   24phy    C28  628   0.366   5.123   1.664  0.2172 -0.1367 -0.1918
   24phy    C29  629   0.295   5.252   1.633 -0.4012  0.2737  0.2408
   24phy    C27  630   0.278   5.035   1.745  0.0777  0.7149 -0.0713
   24phy    C26  631   0.304   5.030   1.898 -0.4022 -0.6137 -0.4394
   24phy    C25  632   0.209   4.933   1.976  0.4217  0.0999 -0.6913
   24phy    C23  633   0.244   4.947   2.125 -0.4154  0.0386 -0.3328
   24phy    C24  634   0.128   5.022   2.200 -0.2954 -0.2295  0.6319
   24phy    C22  635   0.270   4.810   2.182  0.6389  0.0235  0.6226
   24phy    C21  636   0.359   4.794   2.299  0.2235 -0.1297 -0.2874
   24phy    C20  637   0.329   4.653   2.352  0.1990  0.0903  0.1278
   24phy    C18  638   0.411   4.602   2.478  0.1895 -0.2770 -0.7521
   24phy    O01  639   0.410   4.687   2.590  0.2033 -0.5199 -0.2461
   24phy    H01  640   0.451   4.655   2.668  1.8793 -0.8084 -1.2104
   24phy    C19  641   0.335   4.477   2.526 -0.3510 -0.3061 -0.1692
   24phy    C13  642   0.565   4.565   2.442  0.3283  0.5928  0.1505
   24phy     H3  643   0.562   4.514   2.342 -1.0254 -0.5530  0.7397
   24phy    O33  644   0.618   4.463   2.523  0.1698  0.5497  0.1537
   24phy    H1B  645   0.692   4.494   2.572  0.5733  0.2524 -0.2583
   24phy    C12  646   0.677   4.673   2.435  0.0822 -0.0232  0.1482
   24phy    O11  647   0.713   4.733   2.556 -0.0480  0.1318 -0.2115
   24phy    H1A  648   0.635   4.749   2.606  0.0825 -0.1883  0.0972
   25phy    C35  649   1.389   4.242   1.484  0.0069 -0.2531  0.4597
   25phy    C33  650   1.339   4.209   1.342 -0.0877 -0.0290 -0.4620
   25phy    C34  651   1.340   4.055   1.317 -0.1650 -0.8908  0.3659
   25phy    C32  652   1.205   4.277   1.320  1.0320  0.3255 -0.0988
   25phy    C31  653   1.166   4.319   1.175  0.4880  0.3743 -0.1957
   25phy    C30  654   1.041   4.410   1.171 -0.0774 -0.3388  0.2203
   25phy    C28  655   1.003   4.446   1.025  0.6558 -0.2118  0.2914
   25phy    C29  656   0.875   4.374   0.996  0.1970  0.1524  0.5465
   25phy    C27  657   0.979   4.594   1.025 -0.3308 -0.2232  0.1334
   25phy    C26  658   0.972   4.679   0.897  0.5716 -0.1193  0.4249
   25phy    C25  659   0.964   4.829   0.930 -0.4069  0.0908 -0.6766
   25phy    C23  660   0.941   4.926   0.816  0.0335  0.4028 -0.0011
   25phy    C24  661   0.909   5.058   0.878 -0.1024 -0.0240  0.9492
   25phy    C22  662   1.060   4.956   0.729  0.5284  0.0810  0.5166
   25phy    C21  663   1.066   4.868   0.607 -0.2563  0.1573 -0.0410
   25phy    C20  664   1.185   4.908   0.510  0.4752 -0.3637 -0.6162
   25phy    C18  665   1.219   4.825   0.383 -0.0295 -0.3865 -0.2552
   25phy    O01  666   1.232   4.683   0.411  0.3440 -0.1289  0.2543
   25phy    H01  667   1.210   4.635   0.334 -2.3823  2.1278 -0.5328
   25phy    C19  668   1.357   4.872   0.357  0.0912  0.1326 -0.6090
   25phy    C13  669   1.106   4.858   0.267 -0.3351 -0.2936  0.3671
   25phy     H3  670   1.006   4.825   0.305 -0.6820  0.7770  0.4170
   25phy    O33  671   1.071   4.996   0.235  0.1868  0.0063 -0.0692
   25phy    H1B  672   1.055   5.053   0.308 -1.9142  0.4482 -0.8218
   25phy    C12  673   1.072   4.764   0.145  0.0994 -0.1210 -0.1456
   25phy    O11  674   1.134   4.644   0.146 -0.3076  0.2856  0.0878
   25phy    H1A  675   1.088   4.588   0.087 -1.2815  0.0021  1.0989
   26phy    C35  676   0.796   0.216   1.892 -0.0598  0.0367 -0.6042
   26phy    C33  677   0.704   0.225   2.013  0.3299  0.1079  0.1141
   26phy    C34  678   0.569   0.268   1.959  0.0843  0.0541  0.3666
   26phy    C32  679   0.685   0.095   2.095 -0.2933 -0.0571 -0.0640
   26phy    C31  680   0.731   0.117   2.244  0.3696 -0.0405  0.3325
   26phy    C30  681   0.713  -0.012   2.319 -0.5874 -0.2300 -0.0025
   26phy    C28  682   0.724   0.006   2.468  0.0223  0.4757  0.0831
   26phy    C29  683   0.612  -0.077   2.539  0.1617  0.4178 -0.1465
   26phy    C27  684   0.869  -0.023   2.522 -0.3377  0.2008  0.3813
   26phy    C26  685   0.914   0.092   2.611  0.0106 -0.2390 -0.6455
   26phy    C25  686   1.056   0.078   2.664  0.3153  0.4415  0.0180
   26phy    C23  687   1.099   0.174   2.770  0.5735 -0.8009  0.0218
   26phy    C24  688   1.194   0.103   2.864  0.0741 -0.1142  0.0302
   26phy    C22  689   1.155   0.306   2.720 -0.3381 -0.0858 -0.1285
   26phy    C21  690   1.144   0.420   2.821  0.3317  0.3747 -0.8018
   26phy    C20  691   1.173   0.553   2.751  0.3893 -0.4437 -0.0731
   26phy    C18  692   1.210   0.682   2.837 -0.4675 -0.4287 -0.0634
   26phy    O01  693   1.323   0.648   2.925  0.6715  0.4768  0.6744
   26phy    H01  694   1.373   0.725   2.944  0.6174  1.1282 -1.6203
   26phy    C19  695   1.270   0.779   2.728 -0.2145 -0.0509  0.2711
   26phy    C13  696   1.095   0.762   2.920 -0.3555 -0.6010  0.3201
   26phy     H3  697   1.013   0.793   2.850  0.0840 -0.8610 -0.3237
   26phy    O33  698   1.142   0.888   2.979 -0.4835  0.1036 -0.5190
   26phy    H1B  699   1.229   0.883   3.015 -0.5897  1.8754  0.0833
   26phy    C12  700   1.018   0.688   3.034 -0.1186  0.3049 -0.0409
   26phy    O11  701   0.908   0.752   3.096  0.3902  0.6441 -0.0399
   26phy    H1A  702   0.930   0.842   3.115  1.0145  0.1277  1.9602
   27phy    C35  703   0.465   0.149   0.947 -0.3879 -0.0263 -0.2321
   27phy    C33  704   0.522   0.198   1.082  0.5974 -0.4951  0.0451
   27phy    C34  705   0.488   0.103   1.191 -0.0849 -0.1314  0.4322
   27phy    C32  706   0.675   0.221   1.070 -0.1613 -0.0752  0.2997
   27phy    C31  707   0.729   0.365   1.076  0.0120 -0.1289  0.8472
   27phy    C30  708   0.880   0.379   1.081 -0.2404 -0.0231  0.9180
   27phy    C28  709   0.936   0.521   1.078 -0.3186 -0.4654 -0.0139
   27phy    C29  710   0.915   0.603   1.207 -0.8594  0.5179  0.3154
   27phy    C27  711   1.085   0.508   1.043 -0.1007  0.0146 -0.4486
   27phy    C26  712   1.134   0.617   0.947 -0.4802 -0.7596  0.1950
   27phy    C25  713   1.274   0.583   0.888  0.1979 -0.0259  0.4611
   27phy    C23  714   1.327   0.669   0.774  0.3400  0.4248 -0.2040
   27phy    C24  715   1.352   0.813   0.813 -0.4838 -0.5416  0.0805
   27phy    C22  716   1.455   0.600   0.728  0.3586 -0.1152 -0.2451
   27phy    C21  717   1.498   0.622   0.584 -0.0432 -0.4020  0.7231
   27phy    C20  718   1.634   0.564   0.538 -0.2063  0.6700 -0.3649
   27phy    C18  719   1.684   0.593   0.388 -0.7093  0.0147 -0.2902
   27phy    O01  720   1.580   0.580   0.288 -0.0775 -0.2650  0.2099
   27phy    H01  721   1.560   0.491   0.267  0.1733  0.1008 -1.7991
   27phy    C19  722   1.782   0.475   0.370 -0.2532  0.6188 -0.3405
   27phy    C13  723   1.747   0.742   0.379 -0.2154  0.5429  0.5246
   27phy     H3  724   1.661   0.814   0.377  0.8368  1.8472 -1.6984
   27phy    O33  725   1.817   0.801   0.494 -0.2404 -0.7168  0.0554
   27phy    H1B  726   1.775   0.884   0.506 -1.2505 -1.0427 -0.9257
   27phy    C12  727   1.806   0.809   0.253 -0.8018 -0.3334  0.2258
   27phy    O11  728   1.740   0.769   0.137 -0.1010 -0.2019  0.0585
   27phy    H1A  729   1.697   0.688   0.159 -1.4796  0.0357 -1.5860
   28phy    C35  730   1.512   2.465   1.022  0.2545  0.2630  0.0008
   28phy    C33  731   1.557   2.405   1.154  0.0615  0.7269 -0.0887
   28phy    C34  732   1.433   2.337   1.218 -0.2105  0.0077  0.5320
   28phy    C32  733   1.663   2.298   1.128  0.5548 -0.0743  0.1927
   28phy    C31  734   1.800   2.338   1.188 -0.2192  0.6858 -0.2563
   28phy    C30  735   1.895   2.225   1.224 -0.1719  0.0545 -0.5870
   28phy    C28  736   2.039   2.269   1.268 -0.4358 -0.5735  0.4469
   28phy    C29  737   2.041   2.307   1.421  0.1906  0.2289 -0.8138
   28phy    C27  738   2.129   2.154   1.250  0.5564  0.7501  0.2561
   28phy    C26  739   2.210   2.156   1.123 -0.0606  0.2931  0.2753
   28phy    C25  740   2.323   2.050   1.136  0.3992  0.1938  0.1138
   28phy    C23  741   2.395   2.028   1.003  0.4084  0.4876  0.2784
   28phy    C24  742   2.539   2.003   1.033 -0.3820 -0.0482 -0.0926
   28phy    C22  743   2.335   1.919   0.915 -0.0510  0.2973  0.5949
   28phy    C21  744   2.328   1.945   0.763  0.0009  0.0154  0.0924
   28phy    C20  745   2.292   1.822   0.686  0.2266  0.4453  0.2044
   28phy    C18  746   2.288   1.848   0.530 -0.5058  0.0221  0.3643
   28phy    O01  747   2.220   1.974   0.490 -0.1476 -0.3912 -0.1207
   28phy    H01  748   2.128   1.960   0.493  0.0511 -2.3991 -1.6455
   28phy    C19  749   2.199   1.730   0.477 -0.2313 -0.3487  0.0820
   28phy    C13  750   2.433   1.841   0.458  0.4250 -0.0515  0.5970
   28phy     H3  751   2.478   1.940   0.484  0.2017  0.2931 -0.2966
   28phy    O33  752   2.537   1.758   0.512 -0.6057  0.4923 -0.5349
   28phy    H1B  753   2.559   1.768   0.602  0.4692 -0.6761 -0.6315
   28phy    C12  754   2.464   1.881   0.310 -0.2694  0.2007 -0.1154
   28phy    O11  755   2.368   1.930   0.230 -0.6986 -0.0514  0.5539
   28phy    H1A  756   2.396   2.006   0.182 -2.8348 -0.0768 -0.8384
   29phy    C35  757   0.884   3.448   0.633  0.0607  0.0496  0.5945
   29phy    C33  758   0.936   3.520   0.753  0.0909 -0.5149  0.0188
   29phy    C34  759   1.004   3.423   0.847 -0.9083  0.1071 -0.4274
   29phy    C32  760   1.022   3.627   0.693 -0.0255 -0.5650  0.1374
   29phy    C31  761   1.020   3.756   0.777 -0.9646 -0.3798 -0.4572
   29phy    C30  762   1.137   3.840   0.727  0.1666 -0.2660  0.1257
   29phy    C28  763   1.148   3.979   0.801 -0.3611  0.8486  0.5916
   29phy    C29  764   1.263   3.982   0.902  0.3286 -0.2464 -0.4157
   29phy    C27  765   1.186   4.085   0.697  0.4754  0.2699  0.3583
   29phy    C26  766   1.069   4.170   0.638 -0.2550 -0.1929  0.1706
   29phy    C25  767   1.126   4.251   0.519  0.3023 -0.2416  0.0960
   29phy    C23  768   1.015   4.331   0.439 -0.5812  0.3666 -0.7140
   29phy    C24  769   0.996   4.470   0.508  0.2819 -0.6095  0.1074
   29phy    C22  770   1.072   4.344   0.297  0.3438 -0.2191 -0.1451
   29phy    C21  771   0.978   4.300   0.188 -0.2698 -0.2714 -0.5017
   29phy    C20  772   1.051   4.318   0.057 -0.6479  0.0362  0.3865
   29phy    C18  773   0.982   4.300  -0.085 -0.0224  0.6908  0.1543
   29phy    O01  774   0.889   4.184  -0.089 -0.0381  0.0075  0.0842
   29phy    H01  775   0.824   4.199  -0.024  0.3546  0.9123  0.2929
   29phy    C19  776   1.111   4.267  -0.162 -0.3340  0.5906  0.3214
   29phy    C13  777   0.911   4.435  -0.130 -0.3072 -0.2681  0.3769
   29phy     H3  778   0.821   4.443  -0.063  0.9333 -1.1934  2.2175
   29phy    O33  779   0.974   4.560  -0.101 -0.1254  0.1151  0.4149
   29phy    H1B  780   1.040   4.582  -0.164 -0.8647 -0.8358 -0.7217
   29phy    C12  781   0.805   4.446  -0.249 -0.3901  0.0691 -0.3006
   29phy    O11  782   0.851   4.492  -0.373 -0.2093  0.3780  0.1742
   29phy    H1A  783   0.892   4.576  -0.372  1.0681 -0.1532 -1.6344
   30phy    C35  784   0.943   4.030   1.154 -0.1097  0.6433  0.1009
   30phy    C33  785   0.833   3.992   1.258 -0.2581 -0.3629  0.2048
   30phy    C34  786   0.868   3.897   1.363  0.4779 -0.0870  0.2683
   30phy    C32  787   0.773   4.120   1.324 -0.1658 -0.8409  0.3638
   30phy    C31  788   0.665   4.199   1.242  0.0795  0.1690  0.6270
   30phy    C30  789   0.627   4.325   1.317 -0.2543 -0.4165  0.2870
   30phy    C28  790   0.511   4.406   1.268 -0.3305  0.2324 -0.2156
   30phy    C29  791   0.400   4.422   1.368 -0.3080 -0.3645 -0.1267
   30phy    C27  792   0.569   4.530   1.200  0.4815  0.0799 -0.3687
   30phy    C26  793   0.482   4.613   1.104 -0.7723  0.0136  0.5593
   30phy    C25  794   0.566   4.728   1.027  0.4198  0.3225  0.0223
   30phy    C23  795   0.512   4.770   0.893  0.3836 -0.0461  0.1587
   30phy    C24  796   0.532   4.920   0.869 -0.0638  0.1930  0.4090
   30phy    C22  797   0.571   4.695   0.772 -0.6522 -0.2872  0.4184
   30phy    C21  798   0.475   4.610   0.699  0.1151  0.1439 -0.0682
   30phy    C20  799   0.541   4.516   0.600 -0.5695  0.2805 -0.2706
   30phy    C18  800   0.463   4.425   0.492 -0.1362 -0.2509 -0.0706
   30phy    O01  801   0.364   4.361   0.574  0.1010  0.7648  0.4756
   30phy    H01  802   0.383   4.368   0.666 -0.5367 -0.0605  0.6816
   30phy    C19  803   0.568   4.320   0.444 -0.2708 -0.3715  0.2267
   30phy    C13  804   0.392   4.507   0.372 -0.2025 -0.4384  0.2470
   30phy     H3  805   0.319   4.573   0.426 -1.6157 -3.6002  2.5482
   30phy    O33  806   0.468   4.615   0.311 -0.5071  0.1572  0.1226
   30phy    H1B  807   0.458   4.698   0.354 -0.5533  2.4976 -3.8688
   30phy    C12  808   0.279   4.453   0.281 -0.4308  0.0714  0.4823
   30phy    O11  809   0.323   4.401   0.157  0.4953 -0.2781 -0.0737
   30phy    H1A  810   0.376   4.464   0.111 -0.5108  0.0830 -0.7580
   31phy    C35  811   1.294   0.160   2.341  0.3831 -0.0733 -0.1007
   31phy    C33  812   1.414   0.235   2.413 -0.1335 -0.0053 -0.0022
   31phy    C34  813   1.535   0.140   2.417  0.2826 -0.3911  0.1148
   31phy    C32  814   1.441   0.368   2.346  0.1249 -0.3007  0.4631
   31phy    C31  815   1.546   0.471   2.397  0.4342 -0.2554  0.2248
   31phy    C30  816   1.555   0.579   2.297  0.2789  0.2757 -0.6339
   31phy    C28  817   1.624   0.698   2.360 -0.0064 -0.0223  0.2352
   31phy    C29  818   1.754   0.726   2.279  0.0064 -0.1868 -0.6210
   31phy    C27  819   1.537   0.823   2.376 -0.0411 -0.1552 -0.0712
   31phy    C26  820   1.582   0.931   2.477  0.0562  0.0411 -0.3272
   31phy    C25  821   1.473   1.034   2.505 -0.3161  0.6313  0.2346
   31phy    C23  822   1.529   1.167   2.564  0.4469 -0.0396 -0.3584
   31phy    C24  823   1.536   1.270   2.448  0.1486 -0.0417 -0.3017
   31phy    C22  824   1.423   1.228   2.655  0.0683  0.0403  0.5843
   31phy    C21  825   1.444   1.221   2.809 -0.1111  0.2712 -0.0841
   31phy    C20  826   1.358   1.322   2.893 -0.4062  0.1866 -0.4023
   31phy    C18  827   1.354   1.326   3.054 -0.2644 -0.2936  0.4453
   31phy    O01  828   1.488   1.347   3.102 -0.4908  0.1718 -0.0780
   31phy    H01  829   1.528   1.417   3.053 -1.9300  0.2566 -1.1978
   31phy    C19  830   1.273   1.456   3.070  0.5423  0.0230 -0.1240
   31phy    C13  831   1.287   1.192   3.117  0.3755  0.0105  0.4523
   31phy     H3  832   1.341   1.103   3.074 -0.4653  0.1788 -1.0008
   31phy    O33  833   1.153   1.162   3.071  0.0880  0.5269  0.8571
   31phy    H1B  834   1.156   1.078   3.029 -1.3025 -0.3267  2.3621
   31phy    C12  835   1.288   1.166   3.269  0.3308 -0.2607  0.1727
   31phy    O11  836   1.411   1.197   3.330 -0.1535 -0.3571 -0.4560
   31phy    H1A  837   1.484   1.155   3.288 -0.2058  0.7563 -1.7210
   32phy    C35  838   2.373   1.814   2.028 -0.3383  0.0003  0.3858
   32phy    C33  839   2.445   1.752   1.903  0.0682  0.7094 -0.1182
   32phy    C34  840   2.593   1.791   1.916  0.2991 -0.2669 -0.2338
   32phy    C32  841   2.442   1.598   1.896 -0.4717 -0.4221 -0.0814
   32phy    C31  842   2.318   1.532   1.855  0.0366 -0.1855 -0.9154
   32phy    C30  843   2.341   1.382   1.822 -0.0627 -0.6495  0.2531
   32phy    C28  844   2.221   1.288   1.812 -0.0522  0.0348  0.4079
   32phy    C29  845   2.240   1.184   1.694 -0.3361  0.1519  0.1214
   32phy    C27  846   2.212   1.202   1.940  0.2436 -0.0022 -0.0695
   32phy    C26  847   2.091   1.231   2.029  0.4132  0.2100 -0.8231
   32phy    C25  848   2.079   1.138   2.153 -0.0648 -0.2032 -0.2374
   32phy    C23  849   1.979   1.175   2.260  0.2115  0.5784  0.4319
   32phy    C24  850   1.848   1.103   2.228  0.0387 -0.3059  0.2599
   32phy    C22  851   2.030   1.125   2.395 -0.5584  0.6554  0.0502
   32phy    C21  852   1.969   1.190   2.517 -0.5876 -0.0383 -0.3408
   32phy    C20  853   2.037   1.156   2.651 -0.5073  0.1134  0.2972
   32phy    C18  854   1.984   1.215   2.789 -0.1014  0.0492  0.6572
   32phy    O01  855   1.853   1.174   2.815 -0.0903 -0.1007  0.0293
   32phy    H01  856   1.852   1.092   2.769  1.3871 -0.1710  0.0596
   32phy    C19  857   2.061   1.135   2.897 -0.2785 -0.0055  0.1797
   32phy    C13  858   1.995   1.376   2.804  0.4447 -0.2075  0.2613
   32phy     H3  859   2.092   1.412   2.761 -0.1702  0.4885 -0.5844
   32phy    O33  860   2.000   1.426   2.939  0.0749  0.1191  0.0551
   32phy    H1B  861   2.030   1.515   2.942 -0.3244  0.2927 -0.8182
   32phy    C12  862   1.885   1.472   2.739  0.1619  0.1889  0.0763
   32phy    O11  863   1.755   1.442   2.786  0.6708 -0.3078 -0.4069
   32phy    H1A  864   1.768   1.350   2.799  2.3878 -0.0070  0.2377
   33phy    C35  865   1.020   0.701   2.121 -0.5529 -0.3262 -0.1853
   33phy    C33  866   1.142   0.733   2.205  0.6956 -0.2550  0.2763
   33phy    C34  867   1.256   0.755   2.107 -0.1586  0.7489 -0.4826
   33phy    C32  868   1.122   0.873   2.270  0.4053 -0.1837  0.4561
   33phy    C31  869   1.065   0.886   2.411  0.0029 -0.1321  0.1409
   33phy    C30  870   1.038   1.029   2.466  0.6351  0.2028 -0.2024
   33phy    C28  871   0.963   1.037   2.601  0.2358  0.1078  0.2994
   33phy    C29  872   0.986   1.164   2.678 -0.2519  0.1393  0.4007
   33phy    C27  873   0.811   1.016   2.585 -0.1141  0.7345 -0.3271
   33phy    C26  874   0.728   0.951   2.705  0.2958 -0.0188  0.1994
   33phy    C25  875   0.587   0.920   2.666 -0.1206 -0.2480 -0.4205
   33phy    C23  876   0.501   0.895   2.793 -0.6793 -0.1196 -0.1416
   33phy    C24  877   0.377   0.989   2.776 -0.2913  0.9718 -0.0823
   33phy    C22  878   0.441   0.753   2.793 -0.5434 -0.3066 -0.1931
   33phy    C21  879   0.499   0.647   2.901 -0.4999 -0.5039  0.6214
   33phy    C20  880   0.435   0.510   2.899  0.3027 -0.3283 -0.6518
   33phy    C18  881   0.490   0.395   2.991 -0.0930  0.7837  0.5119
   33phy    O01  882   0.522   0.436   3.121 -0.0557  0.4187 -0.4381
   33phy    H01  883   0.588   0.501   3.134  0.7331 -0.3451 -0.5091
   33phy    C19  884   0.365   0.298   3.007  0.0889 -0.0615 -0.1939
   33phy    C13  885   0.623   0.312   2.931  0.0858 -0.0027  0.5943
   33phy     H3  886   0.602   0.287   2.824 -1.2727  3.2490 -0.0376
   33phy    O33  887   0.630   0.184   2.996  0.8227  0.2567  0.0812
   33phy    H1B  888   0.632   0.204   3.087 -1.8851 -0.5543  0.4002
   33phy    C12  889   0.761   0.380   2.941  0.3104  0.1251 -0.3833
   33phy    O11  890   0.820   0.406   3.070  0.1809  0.1945  0.4492
   33phy    H1A  891   0.803   0.497   3.085 -0.6753  0.2246 -0.5529
   34phy    C35  892   4.205   3.310   0.626 -0.1245 -0.4999 -0.5772
   34phy    C33  893   4.242   3.248   0.766  0.3347 -0.7254  0.9416
   34phy    C34  894   4.322   3.353   0.839  0.0421  0.5298 -0.1823
   34phy    C32  895   4.112   3.222   0.851 -0.3104 -0.1528  0.3696
   34phy    C31  896   4.042   3.087   0.836  0.2610  0.2347  0.3690
   34phy    C30  897   3.932   3.070   0.945 -0.5178 -0.1912 -0.7089
   34phy    C28  898   3.869   2.932   0.936 -0.1121  0.1975 -0.0214
   34phy    C29  899   3.907   2.857   1.060  0.0012  0.3861 -0.1697
   34phy    C27  900   3.712   2.935   0.941 -0.1906  0.0086  0.2160
   34phy    C26  901   3.643   2.944   0.799 -0.1622 -0.2068 -0.4523
   34phy    C25  902   3.493   2.958   0.818  0.5004  0.0548 -0.3406
   34phy    C23  903   3.441   3.010   0.684  0.8898  0.3923  0.0928
   34phy    C24  904   3.339   2.923   0.604  0.0546 -0.3215 -0.2396
   34phy    C22  905   3.368   3.143   0.710 -0.7911 -0.4475  0.2853
   34phy    C21  906   3.408   3.250   0.606 -0.2018 -0.3475 -0.2357
   34phy    C20  907   3.315   3.369   0.630  0.0551 -0.0905  0.1741
   34phy    C18  908   3.310   3.501   0.549  0.1874 -0.1214  0.1423
   34phy    O01  909   3.444   3.539   0.526 -0.3352  0.2502 -0.2446
   34phy    H01  910   3.487   3.573   0.602 -0.0047  1.1168 -0.8074
   34phy    C19  911   3.258   3.602   0.648 -0.0663  0.3174  0.0761
   34phy    C13  912   3.227   3.503   0.410 -0.1263  0.4906  0.0252
   34phy     H3  913   3.199   3.395   0.403  2.0687 -0.1250  0.0303
   34phy    O33  914   3.092   3.557   0.411 -0.2708 -0.0201 -0.0912
   34phy    H1B  915   3.024   3.495   0.393  0.1775 -0.3726 -0.6119
   34phy    C12  916   3.282   3.463   0.267 -0.1712  0.5385  0.3053
   34phy    O11  917   3.271   3.561   0.164  0.5080 -0.4552 -0.3351
   34phy    H1A  918   3.182   3.588   0.156  0.3722 -1.2693 -2.0969
   35phy    C35  919   1.678   1.391   1.973 -0.3027 -0.4773  0.2552
   35phy    C33  920   1.537   1.349   1.951  0.1034  0.3827 -0.1129
   35phy    C34  921   1.495   1.300   2.087 -0.3319  0.0400 -0.9197
   35phy    C32  922   1.456   1.468   1.891 -0.3349 -0.1122  0.2645
   35phy    C31  923   1.321   1.442   1.820 -0.4534  0.2326 -0.0699
   35phy    C30  924   1.261   1.567   1.756 -0.1837 -0.4733  0.8071
   35phy    C28  925   1.124   1.544   1.690 -0.3874 -0.1385 -0.0188
   35phy    C29  926   1.016   1.572   1.795  0.0370  0.1604  0.4802
   35phy    C27  927   1.109   1.639   1.569 -0.1044 -0.4383 -0.3082
   35phy    C26  928   1.102   1.593   1.425  0.8074 -0.1539 -0.1729
   35phy    C25  929   1.090   1.710   1.321 -0.2020 -0.2857 -0.1037
   35phy    C23  930   1.065   1.663   1.180  0.0517  0.2194  0.2374
   35phy    C24  931   0.968   1.746   1.102 -0.1851 -0.4764  0.0434
   35phy    C22  932   1.198   1.631   1.112  0.1655  0.1112  0.2595
   35phy    C21  933   1.214   1.522   1.011  0.1351  0.4555  0.0527
   35phy    C20  934   1.360   1.480   0.986 -0.1543 -0.1349  0.0930
   35phy    C18  935   1.390   1.346   0.902 -0.4285 -0.6552 -0.4649
   35phy    O01  936   1.327   1.230   0.958  0.3156 -0.2817  0.1234
   35phy    H01  937   1.335   1.225   1.052 -0.0076 -0.5963  0.1363
   35phy    C19  938   1.543   1.324   0.917 -0.0438 -0.7433 -0.1783
   35phy    C13  939   1.358   1.365   0.748  0.3284 -0.3364  0.1967
   35phy     H3  940   1.248   1.388   0.749 -0.0441 -1.8027 -1.3861
   35phy    O33  941   1.399   1.482   0.671 -0.0262 -0.0094  0.2072
   35phy    H1B  942   1.319   1.525   0.646  0.3235 -0.0962 -1.1126
   35phy    C12  943   1.319   1.252   0.644  0.0531 -0.5280  0.1736
   35phy    O11  944   1.286   1.126   0.691  0.1208  0.1290  0.0668
   35phy    H1A  945   1.299   1.121   0.784  2.9759 -2.6579 -0.3060
   36phy    C35  946   2.348   1.918   2.867  0.3190 -0.2233  0.0058
   36phy    C33  947   2.430   1.805   2.807  0.0511 -0.2494  0.4828
   36phy    C34  948   2.514   1.728   2.911  0.1998 -0.4313 -0.2196
   36phy    C32  949   2.340   1.698   2.737 -0.5346  0.0303  0.1359
   36phy    C31  950   2.313   1.719   2.586 -0.1747 -0.3041 -0.6948
   36phy    C30  951   2.227   1.612   2.513 -0.0970 -0.4895  0.2329
   36phy    C28  952   2.200   1.641   2.364  0.2757  0.0851  0.1680
   36phy    C29  953   2.305   1.564   2.285 -0.3380  0.1102 -0.0270
   36phy    C27  954   2.062   1.606   2.312  0.3244 -0.0148  0.4784
   36phy    C26  955   1.938   1.683   2.363  0.3252  0.1880 -0.2417
   36phy    C25  956   1.804   1.632   2.311  0.1418 -0.6361 -0.2760
   36phy    C23  957   1.679   1.723   2.322  0.4065  0.8831 -0.1382
   36phy    C24  958   1.594   1.696   2.203  0.2357 -0.0597 -0.0215
   36phy    C22  959   1.604   1.704   2.452  0.3720 -0.0213  0.2295
   36phy    C21  960   1.608   1.833   2.544  0.5080  0.7884 -0.0549
   36phy    C20  961   1.549   1.796   2.682  0.1426  0.1147 -0.5923
   36phy    C18  962   1.554   1.884   2.814 -0.2927 -0.5803  0.7911
   36phy    O01  963   1.496   2.016   2.783 -0.3609 -0.3646  0.2427
   36phy    H01  964   1.412   2.000   2.746  0.5043 -1.5893 -1.3136
   36phy    C19  965   1.444   1.816   2.894 -0.0766  0.0701  0.5751
   36phy    C13  966   1.698   1.895   2.888 -0.6595 -0.5414  0.4210
   36phy     H3  967   1.739   1.795   2.918  1.7416  0.7443  1.7195
   36phy    O33  968   1.680   1.958   3.019  0.2995  0.3955  0.3149
   36phy    H1B  969   1.670   2.050   3.004 -0.6267  0.6867  2.3853
   36phy    C12  970   1.820   1.967   2.808  0.2086  0.3497  0.0236
   36phy    O11  971   1.951   1.924   2.840  0.2570  0.2359 -0.4324
   36phy    H1A  972   1.980   1.988   2.902 -1.0452  1.4875 -1.0306
   37phy    C35  973   1.941   1.351   1.505  0.0479  0.1206 -0.5822
   37phy    C33  974   1.820   1.257   1.535  0.0737 -0.3754 -0.0600
   37phy    C34  975   1.829   1.211   1.678 -0.6594  0.1759  0.7014
   37phy    C32  976   1.685   1.319   1.498  0.5817 -0.1944  0.1970
   37phy    C31  977   1.570   1.215   1.486 -0.4282 -0.2666 -0.4782
   37phy    C30  978   1.439   1.276   1.448 -0.1992  0.3138  0.3217
   37phy    C28  979   1.321   1.175   1.440  0.1560 -0.1144  0.7578
   37phy    C29  980   1.245   1.161   1.575 -0.0458 -0.1804 -0.2183
   37phy    C27  981   1.222   1.206   1.323 -0.1653  0.4026  0.5720
   37phy    C26  982   1.143   1.083   1.263  0.1909  0.2903 -0.1710
   37phy    C25  983   1.063   1.135   1.145  0.7541 -0.2520 -0.9045
   37phy    C23  984   0.958   1.046   1.071 -0.2833  0.1598 -0.4192
   37phy    C24  985   0.821   1.055   1.141 -0.4735  0.1056 -0.0085
   37phy    C22  986   0.939   1.095   0.924 -0.0743  0.1837 -0.2306
   37phy    C21  987   0.953   0.992   0.812 -0.5155  0.6160  0.5264
   37phy    C20  988   0.923   1.055   0.671  0.4778  0.2931 -0.4910
   37phy    C18  989   0.997   0.994   0.545  0.3717 -0.3489 -0.0158
   37phy    O01  990   1.139   0.975   0.563 -0.3509 -0.4414  0.2302
   37phy    H01  991   1.176   1.051   0.603 -0.8031 -0.6958  1.1589
   37phy    C19  992   0.967   1.106   0.447  0.1385  0.4406 -0.0404
   37phy    C13  993   0.940   0.852   0.496 -0.0011  0.7364 -0.4113
   37phy     H3  994   0.983   0.781   0.572  0.6687  0.4221 -1.0649
   37phy    O33  995   0.797   0.819   0.517  0.6056  0.1332 -0.1888
   37phy    H1B  996   0.739   0.867   0.461  0.5149  0.9593  0.5840
   37phy    C12  997   1.008   0.753   0.393 -0.2693  0.3183  0.2880
   37phy    O11  998   1.145   0.780   0.376 -0.0168 -0.0325 -0.1354
   37phy    H1A  999   1.165   0.858   0.425  2.0215 -0.5766  0.0109
   38phy    C35 1000   0.905   1.170   1.862 -0.1575 -0.0358 -0.0597
   38phy    C33 1001   1.000   1.147   1.979  0.0704 -0.2584 -0.8758
   38phy    C34 1002   1.120   1.063   1.948 -0.1624 -0.1655  0.2993
   38phy    C32 1003   1.031   1.287   2.033  0.1698 -0.4520  0.4324
   38phy    C31 1004   1.075   1.309   2.176 -0.4712 -0.3737 -0.2618
   38phy    C30 1005   1.096   1.454   2.205 -0.3294 -0.0554  0.0578
   38phy    C28 1006   1.137   1.492   2.348  0.2166  0.2293  0.3441
   38phy    C29 1007   1.283   1.538   2.351  0.1549  0.0424 -0.2703
   38phy    C27 1008   1.029   1.576   2.424  0.0758  0.2785 -0.0713
   38phy    C26 1009   1.022   1.550   2.575 -0.4054 -0.1292 -0.0967
   38phy    C25 1010   0.958   1.661   2.654  0.2458  0.4069 -0.5504
   38phy    C23 1011   0.983   1.657   2.806 -0.3515  0.0564  0.1201
   38phy    C24 1012   1.044   1.793   2.847  0.5787 -0.4959 -0.2838
   38phy    C22 1013   0.861   1.615   2.897 -0.5919 -0.1734 -0.3487
   38phy    C21 1014   0.907   1.506   2.988  0.6725 -0.1761  0.3361
   38phy    C20 1015   0.783   1.450   3.063 -0.0836  0.1913 -0.0305
   38phy    C18 1016   0.791   1.315   3.142  0.4469 -0.3142 -0.0391
   38phy    O01 1017   0.930   1.295   3.190  0.0254  0.0206  0.2565
   38phy    H01 1018   0.955   1.355   3.259 -1.2424  0.3345  0.4836
   38phy    C19 1019   0.701   1.342   3.265 -0.5253  0.2740 -0.0263
   38phy    C13 1020   0.758   1.190   3.046 -0.0221  0.4192  0.4619
   38phy     H3 1021   0.814   1.205   2.951  1.0369 -2.1599  0.5860
   38phy    O33 1022   0.624   1.196   3.001 -0.1353 -0.2310  0.1118
   38phy    H1B 1023   0.615   1.234   2.915  1.1104  0.2089  0.1572
   38phy    C12 1024   0.795   1.042   3.097 -0.1979 -0.3413  0.6382
   38phy    O11 1025   0.930   1.027   3.143  0.6458 -0.6373  0.5564
   38phy    H1A 1026   0.972   1.111   3.138 -1.4432  0.5741  1.9494
   39phy    C35 1027   0.481   2.806   1.260  0.5952  0.3105 -0.0136
   39phy    C33 1028   0.604   2.813   1.336  0.1985 -0.1900  0.1402
   39phy    C34 1029   0.709   2.743   1.254 -0.3732  0.0580 -0.0371
   39phy    C32 1030   0.636   2.965   1.356  0.0038  0.0862  0.7843
   39phy    C31 1031   0.700   2.999   1.486  0.1840  0.6095 -0.0587
   39phy    C30 1032   0.699   3.154   1.485  0.3800  0.6644  0.1184
   39phy    C28 1033   0.782   3.232   1.593 -0.1362  0.6093  0.5771
   39phy    C29 1034   0.834   3.363   1.540  0.3181  0.1875 -0.1798
   39phy    C27 1035   0.697   3.266   1.715 -0.0115 -0.1789 -0.4502
   39phy    C26 1036   0.710   3.161   1.827 -0.5362  0.5741  0.0230
   39phy    C25 1037   0.657   3.225   1.957 -0.7947 -0.0118  0.8183
   39phy    C23 1038   0.628   3.132   2.072 -0.2974  0.0627  0.5795
   39phy    C24 1039   0.739   3.134   2.182  0.0676  0.1941  0.0951
   39phy    C22 1040   0.497   3.181   2.128  0.3222 -0.1586 -0.1047
   39phy    C21 1041   0.419   3.103   2.230  0.0680 -0.4330  0.5237
   39phy    C20 1042   0.284   3.167   2.248  0.3721 -0.0099  0.1210
   39phy    C18 1043   0.186   3.132   2.372 -0.1999 -0.9497 -0.6913
   39phy    O01 1044   0.252   3.137   2.498  0.1184 -0.7024 -0.1416
   39phy    H01 1045   0.197   3.119   2.571 -0.6546  0.6933 -0.3579
   39phy    C19 1046   0.097   3.262   2.364 -0.3679  0.2435  0.1816
   39phy    C13 1047   0.099   2.999   2.360  0.0772 -0.0188 -0.2041
   39phy     H3 1048   0.041   3.003   2.265 -1.1037 -0.9329  0.4615
   39phy    O33 1049  -0.001   2.982   2.463  0.1064 -0.0347 -0.4581
   39phy    H1B 1050   0.035   3.019   2.542  1.1948  2.2594 -1.9294
   39phy    C12 1051   0.170   2.854   2.361 -0.4696 -0.5655  0.3037
   39phy    O11 1052   0.262   2.846   2.466  0.2127 -0.2975 -0.1521
   39phy    H1A 1053   0.322   2.918   2.464  0.3850 -0.2908  2.2855
   40phy    C35 1054   0.847   4.762   2.105 -0.3463 -0.0405 -0.2432
   40phy    C33 1055   0.805   4.812   1.968  0.2171  0.2590 -0.0438
   40phy    C34 1056   0.667   4.876   1.984 -0.1118  0.4462 -0.1276
   40phy    C32 1057   0.901   4.916   1.919  0.0235  0.0492  0.0856
   40phy    C31 1058   0.990   4.864   1.809 -0.5765  0.3538 -0.8007
   40phy    C30 1059   1.081   4.958   1.743  0.1262 -0.2048 -0.0242
   40phy    C28 1060   1.187   4.891   1.650 -0.0573  0.3374  0.3298
   40phy    C29 1061   1.140   4.853   1.505 -0.2296 -0.0823 -0.1100
   40phy    C27 1062   1.306   4.987   1.643  0.0131 -0.1710 -0.3662
   40phy    C26 1063   1.439   4.924   1.682 -0.0505  0.0933 -0.3553
   40phy    C25 1064   1.558   5.018   1.699  0.0015 -0.1494  0.0436
   40phy    C23 1065   1.690   4.956   1.739 -0.0261 -0.3501 -0.0767
   40phy    C24 1066   1.807   5.008   1.656  0.7006  0.1934 -0.3371
   40phy    C22 1067   1.718   4.993   1.885 -0.2834  0.0090  0.0541
   40phy    C21 1068   1.793   4.897   1.983 -0.1412 -0.1631  0.6926
   40phy    C20 1069   1.792   4.972   2.117 -0.0625 -1.1236  0.3696
   40phy    C18 1070   1.834   4.903   2.244 -0.1349 -0.4017 -0.0545
   40phy    O01 1071   1.967   4.840   2.238  0.0365 -0.1363 -0.2782
   40phy    H01 1072   1.985   4.785   2.165  0.1620 -0.5441  0.0522
   40phy    C19 1073   1.847   5.021   2.341  0.1133  0.0631 -0.1241
   40phy    C13 1074   1.731   4.790   2.306  0.2746 -0.5806  0.6304
   40phy     H3 1075   1.627   4.828   2.316 -0.2628 -1.9492  0.4466
   40phy    O33 1076   1.767   4.763   2.439 -0.5186  0.1528 -0.2761
   40phy    H1B 1077   1.845   4.711   2.441 -0.7368 -0.1958 -0.5288
   40phy    C12 1078   1.714   4.658   2.230  0.0933 -0.0952  0.3664
   40phy    O11 1079   1.824   4.571   2.214  0.6462 -0.2526 -0.1259
   40phy    H1A 1080   1.788   4.484   2.207  1.4483 -0.5441 -0.7476
   41phy    C35 1081   0.682   2.067   1.770  0.2851  0.0372  0.5064
   41phy    C33 1082   0.819   1.994   1.747 -0.1196  0.1221 -0.2981
   41phy    C34 1083   0.793   1.880   1.645  0.5939  0.4626 -0.1097
   41phy    C32 1084   0.927   2.096   1.695  0.4076 -0.0064 -0.2128
   41phy    C31 1085   1.075   2.084   1.745  0.2273 -0.0242  0.7435
   41phy    C30 1086   1.166   2.184   1.669 -0.2165 -0.1586 -0.1744
   41phy    C28 1087   1.303   2.208   1.740  0.0881 -0.5929 -0.8888
   41phy    C29 1088   1.412   2.202   1.632  0.1725 -0.4232  0.0969
   41phy    C27 1089   1.319   2.343   1.814 -0.4214  0.0478 -0.2399
   41phy    C26 1090   1.334   2.318   1.963  0.2552 -0.1447 -0.2386
   41phy    C25 1091   1.382   2.440   2.042  0.2890 -0.3995 -0.2535
   41phy    C23 1092   1.406   2.434   2.195  0.3177  0.2950  0.5743
   41phy    C24 1093   1.506   2.544   2.230  0.2595  0.0821  0.1581
   41phy    C22 1094   1.272   2.447   2.274 -0.0014  0.1551 -0.3578
   41phy    C21 1095   1.261   2.361   2.400  0.3954  0.2414 -0.7125
   41phy    C20 1096   1.131   2.391   2.478 -0.1867 -0.1402 -0.5206
   41phy    C18 1097   1.115   2.335   2.620 -0.1890  0.7662 -0.4887
   41phy    O01 1098   1.228   2.366   2.701  0.1688  0.0214 -0.2575
   41phy    H01 1099   1.291   2.296   2.699  1.5209  1.1723  0.4316
   41phy    C19 1100   0.995   2.421   2.667  0.1655  0.2362  0.1568
   41phy    C13 1101   1.072   2.175   2.635  0.3641 -0.4547  0.1639
   41phy     H3 1102   0.982   2.160   2.571 -1.1131  0.2307  1.9924
   41phy    O33 1103   1.023   2.143   2.764 -0.1866  0.4654 -0.2585
   41phy    H1B 1104   0.930   2.134   2.762 -0.3520  0.9719  1.9621
   41phy    C12 1105   1.174   2.058   2.606  0.0478  0.3741  0.0352
   41phy    O11 1106   1.263   2.045   2.713 -0.4788 -0.9020 -0.2478
   41phy    H1A 1107   1.213   2.060   2.791  1.6765  0.6273  0.9624
   42phy    C35 1108   0.606   0.581   1.691 -0.6541 -0.2779  0.1257
   42phy    C33 1109   0.524   0.591   1.564 -0.4273  0.5843 -0.6793
   42phy    C34 1110   0.407   0.500   1.585 -0.0879 -0.6323 -0.6934
   42phy    C32 1111   0.483   0.733   1.531 -0.1458 -0.1983  0.6891
   42phy    C31 1112   0.425   0.772   1.390  0.1171 -0.0744 -0.2086
   42phy    C30 1113   0.428   0.917   1.349  0.0567 -0.1469 -0.2476
   42phy    C28 1114   0.389   0.943   1.204  0.2871 -0.0632  1.0074
   42phy    C29 1115   0.337   1.085   1.190 -0.0427 -0.2455  0.0855
   42phy    C27 1116   0.501   0.918   1.102 -0.1685  0.7717 -0.2178
   42phy    C26 1117   0.467   0.821   0.989  0.1432  0.0693 -0.1084
   42phy    C25 1118   0.591   0.801   0.894 -0.5689 -0.0482 -0.3581
   42phy    C23 1119   0.565   0.690   0.791  0.4632 -0.0287 -0.5774
   42phy    C24 1120   0.516   0.742   0.654 -0.3076 -0.2162 -0.1724
   42phy    C22 1121   0.707   0.617   0.768  0.6921 -0.6926  0.1902
   42phy    C21 1122   0.714   0.479   0.700  0.5000  0.6220 -0.2956
   42phy    C20 1123   0.866   0.454   0.677 -0.2654  0.5225  0.6525
   42phy    C18 1124   0.906   0.301   0.642  0.5874  0.5419  0.2708
   42phy    O01 1125   0.849   0.218   0.744  0.1534 -0.4715  0.1461
   42phy    H01 1126   0.793   0.259   0.806 -1.3031 -1.6168 -0.3553
   42phy    C19 1127   1.061   0.304   0.654 -0.2881  0.0877  0.4121
   42phy    C13 1128   0.852   0.237   0.502  0.0087  0.0197 -0.1914
   42phy     H3 1129   0.742   0.230   0.521  0.3201 -0.7832  1.6237
   42phy    O33 1130   0.848   0.314   0.378  0.2438  0.6617 -0.3274
   42phy    H1B 1131   0.914   0.282   0.319  1.7430  2.6979  0.1601
   42phy    C12 1132   0.846   0.083   0.473 -0.0512  0.2914  0.4533
   42phy    O11 1133   0.963   0.041   0.403 -0.1013 -0.2291 -0.0512
   42phy    H1A 1134   1.034   0.100   0.423 -0.6547 -0.1796  1.9854
   43phy    C35 1135   0.826   0.606   2.579  0.2835  0.2298  0.0900
   43phy    C33 1136   0.741   0.550   2.465  0.4293 -0.5041 -0.0372
   43phy    C34 1137   0.834   0.455   2.388 -0.0928  0.1188 -0.3559
   43phy    C32 1138   0.622   0.478   2.529 -0.1253 -0.5620  0.4807
   43phy    C31 1139   0.501   0.444   2.444  0.2861 -0.0198 -0.0719
   43phy    C30 1140   0.406   0.354   2.524  0.2016 -0.0842  0.0183
   43phy    C28 1141   0.269   0.317   2.465  0.1953 -0.1713 -0.2365
   43phy    C29 1142   0.278   0.189   2.387  0.5036 -0.2458 -0.1206
   43phy    C27 1143   0.165   0.298   2.578  0.3179  0.1791 -0.2474
   43phy    C26 1144   0.097   0.422   2.649  0.2721  0.5627  0.4008
   43phy    C25 1145   0.011   0.387   2.766 -0.3658 -0.5982 -0.6482
   43phy    C23 1146  -0.040   0.511   2.850 -0.4768  0.1030 -0.2483
   43phy    C24 1147  -0.188   0.521   2.845 -0.1947  0.7611 -0.5048
   43phy    C22 1148   0.028   0.500   2.989  0.2728 -0.5848 -0.2738
   43phy    C21 1149   0.047   0.628   3.077 -0.3017  0.1066 -0.4554
   43phy    C20 1150   0.107   0.613   3.217  0.3606 -0.0621 -0.0136
   43phy    C18 1151   0.129   0.733   3.322  0.0463  0.2731 -0.4353
   43phy    O01 1152   0.016   0.824   3.321  0.2242  0.4378 -0.0158
   43phy    H01 1153  -0.062   0.775   3.337 -0.5943  2.2628  2.1489
   43phy    C19 1154   0.103   0.658   3.457 -0.5193  0.3806  0.3374
   43phy    C13 1155   0.272   0.806   3.309 -0.0078 -0.0879 -0.2617
   43phy     H3 1156   0.350   0.727   3.293 -0.8163 -1.4496  2.0063
   43phy    O33 1157   0.318   0.855   3.436 -0.0632 -0.1596  0.6750
   43phy    H1B 1158   0.244   0.890   3.480 -0.6453 -0.1190 -0.3038
   43phy    C12 1159   0.281   0.916   3.198 -0.1909  0.4511  0.1462
   43phy    O11 1160   0.240   1.042   3.238 -0.1416 -0.0203  0.1148
   43phy    H1A 1161   0.162   1.030   3.289  0.0336 -0.6992  0.2311
   44phy    C35 1162   2.245   1.876   1.537  0.3352 -0.1580 -0.7778
   44phy    C33 1163   2.121   1.805   1.587 -0.3365 -0.5450  0.1678
   44phy    C34 1164   2.105   1.809   1.736  0.5051  0.1337  0.1561
   44phy    C32 1165   1.999   1.858   1.503 -0.0909 -0.3009 -0.0688
   44phy    C31 1166   1.869   1.780   1.507  0.2037  0.2069 -0.1613
   44phy    C30 1167   1.753   1.864   1.455  0.1209 -0.0285  0.4323
   44phy    C28 1168   1.640   1.785   1.385  0.0346 -0.6083 -0.1864
   44phy    C29 1169   1.544   1.720   1.486  0.1567 -0.1753 -0.0674
   44phy    C27 1170   1.564   1.898   1.307  0.0980 -0.0212  0.0086
   44phy    C26 1171   1.492   1.863   1.177 -0.4235  0.2880 -0.0587
   44phy    C25 1172   1.443   1.983   1.089 -0.2160 -0.0008  0.0001
   44phy    C23 1173   1.400   1.950   0.945  0.6336  0.5812 -0.5336
   44phy    C24 1174   1.284   2.037   0.898 -0.1216 -0.0081 -0.2730
   44phy    C22 1175   1.517   1.930   0.852  0.1050  0.1221  0.4829
   44phy    C21 1176   1.489   1.803   0.757 -0.5812 -0.2976  0.1214
   44phy    C20 1177   1.610   1.776   0.672 -0.1086  0.1257  0.3959
   44phy    C18 1178   1.648   1.657   0.575 -0.2916  0.5451  0.0610
   44phy    O01 1179   1.635   1.535   0.656 -0.2603  0.7441 -0.7071
   44phy    H01 1180   1.546   1.509   0.659  0.5595 -2.2731  1.1339
   44phy    C19 1181   1.793   1.700   0.544  0.0872  0.0630 -0.1253
   44phy    C13 1182   1.554   1.647   0.444 -0.6441 -0.3263 -0.0180
   44phy     H3 1183   1.453   1.621   0.484 -0.2934 -0.7534  0.6187
   44phy    O33 1184   1.520   1.765   0.377  0.0797  0.2641  0.1764
   44phy    H1B 1185   1.591   1.788   0.321 -0.1681 -0.4626 -0.4429
   44phy    C12 1186   1.536   1.525   0.343 -0.1091  1.2347 -0.6466
   44phy    O11 1187   1.566   1.395   0.390 -0.2796 -0.1889  0.0763
   44phy    H1A 1188   1.531   1.330   0.331  1.1325  0.0123 -1.0375
   45phy    C35 1189   0.963   2.591   1.527  0.1227  0.1446  0.0579
   45phy    C33 1190   1.099   2.665   1.543  0.0218 -0.2977  0.2383
   45phy    C34 1191   1.202   2.616   1.447  0.1506 -0.5304 -0.4103
   45phy    C32 1192   1.077   2.821   1.541 -0.2538 -0.1171 -0.2809
   45phy    C31 1193   1.157   2.906   1.638  0.2456  0.5126  0.0804
   45phy    C30 1194   1.123   3.056   1.631  0.1137  0.4298 -0.2232
   45phy    C28 1195   1.192   3.147   1.738 -0.3153 -0.2621 -0.3751
   45phy    C29 1196   1.185   3.289   1.691 -0.3697  0.6085 -0.1505
   45phy    C27 1197   1.126   3.142   1.877  0.1988  0.3107 -0.4282
   45phy    C26 1198   1.209   3.131   2.003 -0.1779  0.3608 -0.1182
   45phy    C25 1199   1.122   3.125   2.132  0.1795 -0.0573  0.1166
   45phy    C23 1200   1.185   3.146   2.273 -0.0959  0.3949 -0.5485
   45phy    C24 1201   1.214   3.294   2.303  0.4061 -0.2091  0.3255
   45phy    C22 1202   1.095   3.076   2.379  0.3316 -0.2077 -0.2468
   45phy    C21 1203   1.177   2.995   2.478  0.3717  0.3244 -0.0002
   45phy    C20 1204   1.095   2.931   2.589  0.0082 -0.2548 -0.0284
   45phy    C18 1205   1.167   2.853   2.707  0.6314  0.0128  0.6054
   45phy    O01 1206   1.248   2.943   2.787 -0.2732 -0.2944  0.1132
   45phy    H01 1207   1.225   3.033   2.779  0.8280  0.0057  0.1082
   45phy    C19 1208   1.046   2.818   2.802 -0.0490 -0.5832  0.4622
   45phy    C13 1209   1.256   2.716   2.667  0.3545 -0.3952 -0.0972
   45phy     H3 1210   1.200   2.660   2.587  0.0719  1.4766 -1.2889
   45phy    O33 1211   1.256   2.623   2.775  0.2285 -0.2501 -0.0227
   45phy    H1B 1212   1.239   2.537   2.743  0.1885  0.1619 -1.1825
   45phy    C12 1213   1.405   2.737   2.615  0.4269 -0.2444 -0.5531
   45phy    O11 1214   1.490   2.802   2.701  0.0049  0.0448 -0.2967
   45phy    H1A 1215   1.432   2.845   2.761 -1.4362 -1.6934 -0.3453
   46phy    C35 1216   1.485   2.892   2.077 -0.3211 -0.2754 -0.3372
   46phy    C33 1217   1.587   2.997   2.116 -0.0442 -0.3510 -0.3878
   46phy    C34 1218   1.719   2.928   2.137  0.7550 -0.2353  0.6453
   46phy    C32 1219   1.581   3.113   2.014  0.1021  0.2545  0.0513
   46phy    C31 1220   1.625   3.246   2.067 -0.3273 -0.6775  0.0809
   46phy    C30 1221   1.612   3.371   1.977  0.4938  0.4898 -0.1977
   46phy    C28 1222   1.647   3.504   2.051  0.1417  0.0864  0.5585
   46phy    C29 1223   1.703   3.595   1.944  0.1423  0.4032  0.2492
   46phy    C27 1224   1.524   3.565   2.125  0.0272 -0.2448 -0.0108
   46phy    C26 1225   1.558   3.651   2.246 -0.0804  0.1931 -0.2340
   46phy    C25 1226   1.439   3.738   2.286  0.2459  0.7489 -0.3455
   46phy    C23 1227   1.470   3.846   2.389 -0.0964 -0.3788  0.0115
   46phy    C24 1228   1.370   3.960   2.362 -0.0002 -0.4159  0.4382
   46phy    C22 1229   1.463   3.806   2.540 -0.1290 -0.2842 -0.2991
   46phy    C21 1230   1.521   3.909   2.644  0.3970  0.0067 -0.4702
   46phy    C20 1231   1.523   3.843   2.784  0.0685  0.4845 -0.5100
   46phy    C18 1232   1.572   3.914   2.917 -0.2849 -0.2280 -0.1358
   46phy    O01 1233   1.681   4.001   2.874  0.1467 -0.3039  0.2426
   46phy    H01 1234   1.747   3.958   2.823  0.4297 -0.3983  0.6837
   46phy    C19 1235   1.449   4.001   2.960 -0.2174  0.3783 -0.0386
   46phy    C13 1236   1.627   3.801   3.020 -0.7929 -0.0775 -0.7257
   46phy     H3 1237   1.698   3.733   2.965  0.0722 -0.9331  1.3498
   46phy    O33 1238   1.523   3.707   3.054 -0.1569 -0.1472  0.0980
   46phy    H1B 1239   1.536   3.617   3.029  0.0713  0.0732 -0.6000
   46phy    C12 1240   1.699   3.846   3.158 -0.1934  0.0773 -0.1523
   46phy    O11 1241   1.805   3.932   3.144 -0.3075  0.3194 -0.1289
   46phy    H1A 1242   1.774   4.015   3.112  0.2759 -0.0316 -1.6949
   47phy    C35 1243   3.916   2.414   1.468  0.1362  0.4530  0.2911
   47phy    C33 1244   3.788   2.432   1.384  0.1627  0.3413 -0.1621
   47phy    C34 1245   3.742   2.293   1.352 -0.2543  0.7426 -0.2293
   47phy    C32 1246   3.690   2.526   1.467  0.1800  0.3377  0.4842
   47phy    C31 1247   3.583   2.598   1.384 -0.0021  0.4012 -0.2848
   47phy    C30 1248   3.517   2.716   1.457  0.4448 -0.1030  0.3519
   47phy    C28 1249   3.406   2.777   1.374 -0.3057 -0.0317  0.9051
   47phy    C29 1250   3.267   2.747   1.430  0.1561  0.1990 -0.1743
   47phy    C27 1251   3.427   2.935   1.365  0.0883  0.0300  0.8235
   47phy    C26 1252   3.391   3.003   1.232 -0.1576  0.0038  0.2842
   47phy    C25 1253   3.370   3.153   1.241 -0.5157 -0.6735  0.6680
   47phy    C23 1254   3.340   3.225   1.105 -0.2974  0.0649 -0.0440
   47phy    C24 1255   3.191   3.264   1.103  0.0307  0.2349 -0.3437
   47phy    C22 1256   3.414   3.359   1.103  0.0759 -0.4600 -0.1412
   47phy    C21 1257   3.515   3.383   0.993 -0.0123  0.0299  0.2785
   47phy    C20 1258   3.575   3.526   1.001 -0.5112 -0.0956  0.0983
   47phy    C18 1259   3.720   3.566   0.942  0.3003  0.1380  0.0637
   47phy    O01 1260   3.812   3.463   0.978  0.5311 -0.3019 -0.6120
   47phy    H01 1261   3.764   3.403   1.031  1.1487 -0.4821 -0.2494
   47phy    C19 1262   3.743   3.701   1.012  0.1650  0.1229 -0.0651
   47phy    C13 1263   3.720   3.569   0.780  0.1044  0.3371 -0.2057
   47phy     H3 1264   3.699   3.462   0.753  0.1412  0.1350  0.5562
   47phy    O33 1265   3.605   3.623   0.710 -0.5053 -0.1906 -0.0251
   47phy    H1B 1266   3.615   3.716   0.699 -0.8794 -0.3067 -1.5399
   47phy    C12 1267   3.847   3.585   0.691 -0.3837  0.0238  0.7570
   47phy    O11 1268   3.967   3.549   0.754  0.4614  0.2483 -0.4713
   47phy    H1A 1269   3.947   3.507   0.836 -1.5019  1.2056 -0.3719
   48phy    C35 1270   2.655   2.387   2.151 -0.0035  0.9467 -0.0965
   48phy    C33 1271   2.583   2.255   2.155 -0.9334 -0.1385  0.8505
   48phy    C34 1272   2.682   2.137   2.126 -0.2368 -0.2700 -0.4880
   48phy    C32 1273   2.501   2.245   2.284  0.7613  0.1332  0.1170
   48phy    C31 1274   2.352   2.222   2.252  0.1417 -0.4241 -0.6236
   48phy    C30 1275   2.268   2.143   2.356 -0.6616  0.1453  0.0231
   48phy    C28 1276   2.121   2.135   2.313 -0.1171 -0.0802  0.2015
   48phy    C29 1277   2.094   2.011   2.226 -0.4850  0.1677 -0.4018
   48phy    C27 1278   2.030   2.136   2.440 -0.4010  0.6767 -0.8124
   48phy    C26 1279   1.954   2.263   2.445 -0.0949 -0.3181 -0.2833
   48phy    C25 1280   1.859   2.277   2.559 -0.1082 -0.4126  0.2009
   48phy    C23 1281   1.750   2.386   2.541  0.1664  0.5107 -0.3111
   48phy    C24 1282   1.613   2.312   2.539 -0.1406  0.4882 -0.3602
   48phy    C22 1283   1.751   2.473   2.665 -0.3198 -0.3275 -0.0287
   48phy    C21 1284   1.780   2.620   2.633  0.0570  0.3285  0.2172
   48phy    C20 1285   1.792   2.712   2.757 -0.5979 -0.2965  0.5450
   48phy    C18 1286   1.810   2.866   2.731 -0.6519 -0.2615 -0.3255
   48phy    O01 1287   1.700   2.903   2.652  0.4980 -0.1300  0.2087
   48phy    H01 1288   1.622   2.856   2.676  0.4606 -0.8709 -1.2532
   48phy    C19 1289   1.798   2.932   2.872  0.6023 -0.3378  0.1208
   48phy    C13 1290   1.954   2.891   2.656 -0.1492 -0.5033 -0.2506
   48phy     H3 1291   1.963   2.820   2.569  0.1652 -0.4494 -0.2631
   48phy    O33 1292   2.067   2.852   2.734  0.1989 -0.2804 -0.3526
   48phy    H1B 1293   2.150   2.864   2.693  1.1036  0.7952  1.6568
   48phy    C12 1294   1.980   3.031   2.580  0.3536 -0.4260  0.1600
   48phy    O11 1295   2.007   3.138   2.661 -0.3507 -0.2879  0.2344
   48phy    H1A 1296   1.980   3.219   2.622 -0.0438  0.1383  0.8860
   49phy    C35 1297   1.644   2.054   2.059  0.9996  0.1143 -0.4072
   49phy    C33 1298   1.763   2.058   1.965 -0.2638 -0.2087 -0.2540
   49phy    C34 1299   1.741   1.959   1.856  0.1090  0.2320 -0.3472
   49phy    C32 1300   1.778   2.198   1.916  0.0425  0.4355  0.1967
   49phy    C31 1301   1.922   2.253   1.906 -0.2827 -0.0321 -0.3486
   49phy    C30 1302   1.935   2.400   1.860  0.1422 -0.0056  0.1374
   49phy    C28 1303   2.073   2.470   1.882 -0.0523  0.3063 -0.3896
   49phy    C29 1304   2.113   2.536   1.748  0.3943  0.4152  0.1130
   49phy    C27 1305   2.059   2.579   1.991 -0.3753  0.1718  0.1001
   49phy    C26 1306   2.136   2.555   2.119  0.4192  0.2559  0.0997
   49phy    C25 1307   2.143   2.677   2.212 -0.2821  0.2692 -0.2079
   49phy    C23 1308   2.233   2.665   2.338 -0.3777 -0.5668  0.1159
   49phy    C24 1309   2.322   2.784   2.343  0.2301  0.3315 -0.1907
   49phy    C22 1310   2.153   2.634   2.465  0.1011 -0.4115  0.6139
   49phy    C21 1311   2.236   2.579   2.579 -0.1416  0.0105  0.1884
   49phy    C20 1312   2.139   2.534   2.693  0.0218 -0.0620  0.4557
   49phy    C18 1313   2.192   2.458   2.821 -0.5289 -0.0540 -0.0313
   49phy    O01 1314   2.275   2.554   2.899  0.1844  0.0700  1.1584
   49phy    H01 1315   2.213   2.622   2.917 -1.3025 -0.4896 -1.3637
   49phy    C19 1316   2.059   2.442   2.889  0.5150  0.2331  0.3510
   49phy    C13 1317   2.270   2.316   2.800  0.4036  0.4599 -0.4374
   49phy     H3 1318   2.210   2.254   2.729  0.2992 -0.2460  0.2478
   49phy    O33 1319   2.272   2.232   2.913  0.1083  0.0004 -0.8839
   49phy    H1B 1320   2.359   2.205   2.938 -0.6158 -0.6359  1.1523
   49phy    C12 1321   2.418   2.327   2.742 -0.6624  0.2526  0.7413
   49phy    O11 1322   2.511   2.397   2.816 -0.6774 -0.3655  0.4136
   49phy    H1A 1323   2.594   2.380   2.777 -1.4650 -0.4263 -1.3405
   50phy    C35 1324   0.932   2.747   0.512 -0.3725 -0.0994  0.5379
   50phy    C33 1325   0.782   2.771   0.536  0.3025  0.1198  0.2730
   50phy    C34 1326   0.759   2.923   0.540  0.8686  0.0868  0.0630
   50phy    C32 1327   0.702   2.701   0.421 -0.0528  0.2176  0.9082
   50phy    C31 1328   0.636   2.569   0.468  0.3295  0.0945  0.0006
   50phy    C30 1329   0.564   2.506   0.348  0.2076  0.2108  0.2577
   50phy    C28 1330   0.493   2.374   0.376 -0.0813 -0.0794  0.5087
   50phy    C29 1331   0.345   2.386   0.407  0.3085 -0.1926 -0.4117
   50phy    C27 1332   0.508   2.290   0.246 -0.3531  0.1723 -0.6731
   50phy    C26 1333   0.620   2.188   0.260  0.5992 -0.6769  0.0769
   50phy    C25 1334   0.631   2.085   0.143 -0.3293  0.1517  0.0713
   50phy    C23 1335   0.706   1.956   0.171 -0.2606 -0.2098 -0.2311
   50phy    C24 1336   0.642   1.839   0.090 -0.3347  0.6384  0.2211
   50phy    C22 1337   0.857   1.957   0.133  0.1581 -0.5404 -0.2648
   50phy    C21 1338   0.949   1.875   0.218  0.0480  0.2316  0.9569
   50phy    C20 1339   1.102   1.871   0.194 -0.7868  0.4802 -0.1592
   50phy    C18 1340   1.203   1.977   0.245  0.3556 -0.0640  0.2139
   50phy    O01 1341   1.157   2.110   0.216  0.3168  0.0556 -0.3313
   50phy    H01 1342   1.155   2.129   0.124 -1.2249  1.6645 -0.0035
   50phy    C19 1343   1.327   1.955   0.153 -0.2341 -0.4110 -0.3198
   50phy    C13 1344   1.234   1.955   0.404 -0.0484  0.2782  0.2660
   50phy     H3 1345   1.133   1.956   0.453  0.2272  0.4820  0.8493
   50phy    O33 1346   1.275   1.827   0.450 -0.2001 -0.3987  0.2611
   50phy    H1B 1347   1.360   1.810   0.414 -0.1705 -0.5679  0.4072
   50phy    C12 1348   1.304   2.064   0.495 -0.0164 -0.3687 -0.0276
   50phy    O11 1349   1.291   2.198   0.468  0.3957 -0.4652  0.3480
   50phy    H1A 1350   1.213   2.208   0.417 -0.2947 -1.0617  1.2589
   51phy    C35 1351   1.136   2.088   1.251 -0.5732 -0.1691  0.2085
   51phy    C33 1352   1.020   2.170   1.194  0.2691 -0.3117 -0.0683
   51phy    C34 1353   0.897   2.135   1.281 -0.4669 -0.0727 -0.2311
   51phy    C32 1354   1.055   2.321   1.191 -0.2493  0.2770 -0.3082
   51phy    C31 1355   0.990   2.402   1.079  0.2472  0.2034 -0.2054
   51phy    C30 1356   1.072   2.530   1.057 -0.3597  0.3914  0.0742
   51phy    C28 1357   1.041   2.649   0.958  0.2176 -0.7520  0.3150
   51phy    C29 1358   0.960   2.751   1.016  0.4729  0.0628 -0.4976
   51phy    C27 1359   1.172   2.716   0.919  0.4004 -0.1769  0.2847
   51phy    C26 1360   1.233   2.653   0.787  0.1195  0.2957 -0.4793
   51phy    C25 1361   1.354   2.736   0.734 -0.1109  0.3548  0.0471
   51phy    C23 1362   1.407   2.683   0.601  0.0665  0.4802 -0.6610
   51phy    C24 1363   1.501   2.804   0.566  0.0523  0.1851  0.0337
   51phy    C22 1364   1.473   2.542   0.601 -0.9340 -0.2998  0.5296
   51phy    C21 1365   1.507   2.488   0.459  0.0180 -0.4628 -0.6383
   51phy    C20 1366   1.598   2.365   0.463 -0.0600  0.2526  0.8121
   51phy    C18 1367   1.620   2.281   0.331  0.9855 -0.5040  0.3764
   51phy    O01 1368   1.487   2.258   0.279 -0.0133  0.1048 -0.2444
   51phy    H01 1369   1.427   2.274   0.349  0.5490 -1.6171  0.6688
   51phy    C19 1370   1.676   2.148   0.383  0.2510 -0.4160 -0.0920
   51phy    C13 1371   1.714   2.340   0.214 -0.3884  0.3023 -0.0258
   51phy     H3 1372   1.669   2.439   0.190  0.5653  0.7625  0.0273
   51phy    O33 1373   1.846   2.389   0.248 -0.2404  0.0606 -0.4073
   51phy    H1B 1374   1.918   2.330   0.235 -0.6195 -0.7731  1.0659
   51phy    C12 1375   1.722   2.289   0.062  0.2712 -0.5738 -0.1736
   51phy    O11 1376   1.599   2.235   0.016 -0.2753  0.3696 -0.5095
   51phy    H1A 1377   1.548   2.224   0.094  0.2154  1.9606  0.0708
   52phy    C35 1378   2.667   0.643   1.529  0.1239  0.3901  0.4618
   52phy    C33 1379   2.556   0.563   1.593 -0.5796  0.1529 -0.0762
   52phy    C34 1380   2.607   0.508   1.728 -0.1508  0.1454 -0.3244
   52phy    C32 1381   2.433   0.657   1.604  0.3386 -0.2208 -0.2493
   52phy    C31 1382   2.296   0.603   1.554 -0.0080 -0.0416  0.1987
   52phy    C30 1383   2.194   0.714   1.550 -0.2399  0.1964 -0.1511
   52phy    C28 1384   2.062   0.680   1.471  0.6841 -0.1762  0.0425
   52phy    C29 1385   1.963   0.599   1.553 -0.0090 -0.3677  0.0100
   52phy    C27 1386   1.978   0.808   1.443  0.1310 -0.0059 -0.1182
   52phy    C26 1387   1.940   0.829   1.296  0.2643 -0.0097  0.0281
   52phy    C25 1388   1.880   0.963   1.258 -0.2554 -1.0293 -0.8104
   52phy    C23 1389   1.816   0.964   1.114  0.1560  0.2055 -0.4231
   52phy    C24 1390   1.665   0.979   1.125  0.3711  0.3059 -0.0304
   52phy    C22 1391   1.867   1.092   1.042 -0.1954 -0.3017 -0.7172
   52phy    C21 1392   1.879   1.094   0.887  0.1547 -0.2042 -0.3085
   52phy    C20 1393   1.926   1.234   0.843  0.1913 -0.2896  0.1765
   52phy    C18 1394   1.956   1.254   0.686 -0.0261  0.1104  0.6829
   52phy    O01 1395   2.046   1.153   0.636  0.1314 -0.1453  0.1000
   52phy    H01 1396   2.009   1.068   0.625  3.1433 -1.3728 -1.6281
   52phy    C19 1397   2.024   1.390   0.692 -0.2437 -0.0303  0.2586
   52phy    C13 1398   1.830   1.265   0.587  0.0392  0.4157  0.4048
   52phy     H3 1399   1.752   1.311   0.653  0.8798  1.7631  0.4954
   52phy    O33 1400   1.820   1.361   0.481 -0.1589 -0.4240  0.2860
   52phy    H1B 1401   1.735   1.399   0.486 -0.5340 -0.9725 -1.2621
   52phy    C12 1402   1.729   1.144   0.560 -0.2328 -0.5727  0.1947
   52phy    O11 1403   1.766   1.063   0.444 -0.0479 -0.0941 -0.6077
   52phy    H1A 1404   1.774   1.119   0.370  1.2811  0.7205  0.1095
   53phy    C35 1405   1.614   3.394   1.145  0.4589 -0.3301  0.1345
   53phy    C33 1406   1.721   3.423   1.049  0.3313 -0.1044  0.7889
   53phy    C34 1407   1.815   3.505   1.124 -0.4427  0.2869 -0.5190
   53phy    C32 1408   1.780   3.301   0.981 -1.0913  0.2340  0.2904
   53phy    C31 1409   1.864   3.316   0.853 -0.0005 -0.2257  0.1825
   53phy    C30 1410   1.908   3.173   0.796 -0.1612 -0.7550  0.2070
   53phy    C28 1411   1.987   3.179   0.661  0.5005 -0.0914  0.2695
   53phy    C29 1412   2.098   3.075   0.668 -0.5408 -0.1098 -0.5433
   53phy    C27 1413   1.889   3.154   0.541  0.4046  0.1824  0.0057
   53phy    C26 1414   1.839   3.286   0.477  0.0989 -0.1717 -0.2983
   53phy    C25 1415   1.716   3.256   0.387 -0.6592  0.3162  0.4594
   53phy    C23 1416   1.691   3.359   0.273  0.3459 -0.2086 -0.0020
   53phy    C24 1417   1.759   3.313   0.143 -0.4010 -0.0434 -0.0353
   53phy    C22 1418   1.536   3.374   0.252 -0.3459 -0.1426  0.1469
   53phy    C21 1419   1.482   3.505   0.308 -0.2938  0.1025 -0.1114
   53phy    C20 1420   1.331   3.501   0.295 -0.1807 -0.1636 -0.4970
   53phy    C18 1421   1.251   3.635   0.321  0.2006  0.1558 -0.5815
   53phy    O01 1422   1.284   3.677   0.454 -0.3050 -0.6072  0.3370
   53phy    H01 1423   1.292   3.595   0.498  3.4014 -0.8100 -0.3667
   53phy    C19 1424   1.108   3.582   0.325  0.1117 -0.1124 -0.3671
   53phy    C13 1425   1.276   3.753   0.212 -0.2735  0.2233 -0.2081
   53phy     H3 1426   1.388   3.764   0.215 -0.0852 -1.4563 -0.5365
   53phy    O33 1427   1.269   3.734   0.074  0.3017 -0.1028  0.3780
   53phy    H1B 1428   1.348   3.735   0.025  0.5301  0.7763  0.7443
   53phy    C12 1429   1.269   3.908   0.253  0.5063  0.2127 -0.7091
   53phy    O11 1430   1.328   3.956   0.373 -0.0119 -0.1354  0.8085
   53phy    H1A 1431   1.288   3.905   0.441 -1.2778  0.3127  0.4214
   54phy    C35 1432   2.883   3.201   1.384 -0.0087 -0.0137 -0.3494
   54phy    C33 1433   2.864   3.056   1.428  0.4766  0.6818 -0.0073
   54phy    C34 1434   2.949   3.045   1.547 -0.4862  0.2931 -0.0085
   54phy    C32 1435   2.713   3.034   1.443 -0.5231 -0.2779 -0.1516
   54phy    C31 1436   2.671   2.890   1.411 -0.2222 -0.1007 -0.0189
   54phy    C30 1437   2.518   2.880   1.404 -0.2245  0.2029 -0.1894
   54phy    C28 1438   2.451   2.744   1.379 -0.4559  0.3395  0.2382
   54phy    C29 1439   2.386   2.709   1.515  0.4363 -0.0788  0.2034
   54phy    C27 1440   2.367   2.731   1.251  0.5999  0.0059 -0.4355
   54phy    C26 1441   2.442   2.691   1.125 -0.0554  0.6697 -0.1044
   54phy    C25 1442   2.342   2.683   1.004  0.4038 -0.4106 -0.0354
   54phy    C23 1443   2.398   2.610   0.880  0.2299 -0.4586 -0.2512
   54phy    C24 1444   2.346   2.470   0.874 -0.2288 -0.0167  0.5575
   54phy    C22 1445   2.346   2.698   0.759  0.1226  0.5492 -0.1471
   54phy    C21 1446   2.464   2.750   0.675  0.3112 -0.0093  0.1240
   54phy    C20 1447   2.422   2.849   0.566  0.4046  0.2491 -0.0997
   54phy    C18 1448   2.526   2.884   0.453 -0.5662  0.2100  0.3781
   54phy    O01 1449   2.650   2.934   0.499  0.2685 -0.7278  0.2263
   54phy    H01 1450   2.650   3.027   0.512  2.2900 -0.6492  0.0898
   54phy    C19 1451   2.449   2.997   0.383 -0.4583  0.1835  0.0301
   54phy    C13 1452   2.559   2.759   0.357 -0.5568 -0.7287  0.1355
   54phy     H3 1453   2.614   2.691   0.426 -0.3828  2.2330  3.1807
   54phy    O33 1454   2.451   2.682   0.335  0.3634  0.6640 -0.0348
   54phy    H1B 1455   2.419   2.705   0.251  1.3515 -0.6095 -0.8017
   54phy    C12 1456   2.676   2.750   0.248 -0.0479  0.2696 -0.4815
   54phy    O11 1457   2.651   2.777   0.113  0.2367  0.2151  0.2866
   54phy    H1A 1458   2.568   2.738   0.092 -0.4088  0.6249  1.9261
   55phy    C35 1459   0.103   4.369   1.103 -0.6526  0.1718 -0.4488
   55phy    C33 1460   0.026   4.497   1.140 -0.1261  0.0298 -0.4579
   55phy    C34 1461  -0.066   4.474   1.255  0.2584  0.1563  0.0146
   55phy    C32 1462   0.114   4.613   1.169 -0.3748  0.4181  0.1878
   55phy    C31 1463   0.066   4.748   1.112  0.1362  0.2194 -0.4763
   55phy    C30 1464   0.156   4.865   1.137 -0.4121  0.5071  0.3357
   55phy    C28 1465   0.097   5.008   1.131 -0.3530 -0.6570  0.2831
   55phy    C29 1466   0.102   5.082   1.266  0.1818  0.1652  0.0373
   55phy    C27 1467   0.138   5.086   1.006  0.4777 -0.1263  0.5776
   55phy    C26 1468   0.019   5.118   0.913 -0.2153 -0.4576 -0.3824
   55phy    C25 1469   0.060   5.192   0.786 -0.6399  0.1889  0.2789
   55phy    C23 1470  -0.065   5.205   0.698 -0.5821 -0.3827  0.7835
   55phy    C24 1471  -0.136   5.337   0.719 -0.1447 -0.5299  0.0147
   55phy    C22 1472  -0.034   5.214   0.544  0.8254  0.2097 -0.0312
   55phy    C21 1473   0.015   5.089   0.474  0.1484 -0.4654  0.1338
   55phy    C20 1474   0.022   5.115   0.326  0.0182  0.6118 -0.6150
   55phy    C18 1475   0.089   5.001   0.232  0.0272 -0.9732 -0.1169
   55phy    O01 1476   0.211   4.950   0.289 -0.2338  0.2069  0.0384
   55phy    H01 1477   0.246   4.884   0.232 -1.3093 -0.6546  0.3469
   55phy    C19 1478   0.115   5.087   0.107 -0.0810 -0.5380  0.2434
   55phy    C13 1479  -0.019   4.887   0.203  0.1517  0.4289 -0.1607
   55phy     H3 1480  -0.039   4.844   0.305 -1.5059  0.8150 -0.2988
   55phy    O33 1481  -0.153   4.924   0.174 -0.4009 -0.1591  0.0250
   55phy    H1B 1482  -0.200   4.854   0.134  1.0188 -1.2039  0.1196
   55phy    C12 1483   0.008   4.749   0.142 -0.1277  0.9257  0.5160
   55phy    O11 1484   0.144   4.713   0.113 -0.3119  0.5463  0.6624
   55phy    H1A 1485   0.158   4.685   0.025  0.7051  0.0899  0.9509
   56phy    C35 1486   2.431   2.194   1.773 -0.1204  0.3143 -0.3547
   56phy    C33 1487   2.515   2.250   1.660 -0.3012 -0.4120 -0.7637
   56phy    C34 1488   2.442   2.253   1.531 -0.0467 -0.1091 -0.0831
   56phy    C32 1489   2.572   2.398   1.676 -0.2837  0.0080 -0.0455
   56phy    C31 1490   2.705   2.391   1.756 -0.1020  0.3744 -0.0963
   56phy    C30 1491   2.777   2.525   1.762  0.1426 -0.2160 -0.4339
   56phy    C28 1492   2.925   2.530   1.820 -0.0244  0.3175 -0.3934
   56phy    C29 1493   3.034   2.452   1.738  0.2736  0.5878 -0.3532
   56phy    C27 1494   2.965   2.679   1.827  0.4377 -0.2228  0.1908
   56phy    C26 1495   3.014   2.722   1.968  0.2241 -0.1853 -0.2097
   56phy    C25 1496   3.034   2.873   1.972  0.1658 -0.0248  0.1740
   56phy    C23 1497   3.104   2.922   2.103 -0.7797 -0.1952  0.6252
   56phy    C24 1498   3.252   2.927   2.085  0.2082 -0.0986  0.0014
   56phy    C22 1499   3.047   3.060   2.156  0.6558 -0.4255 -0.5403
   56phy    C21 1500   2.915   3.062   2.236  0.1986  0.0979  0.2829
   56phy    C20 1501   2.886   3.194   2.308  0.2982  0.3974  1.1386
   56phy    C18 1502   2.791   3.192   2.431  0.5438 -0.3069 -0.0802
   56phy    O01 1503   2.846   3.105   2.535 -0.0011  0.2954 -0.0682
   56phy    H01 1504   2.833   3.018   2.504  0.1019  0.7881 -1.6466
   56phy    C19 1505   2.808   3.341   2.475 -0.0937 -0.0704 -0.3272
   56phy    C13 1506   2.639   3.146   2.409  0.4300 -0.4338  0.0837
   56phy     H3 1507   2.649   3.045   2.363  0.7720 -0.7677  0.8743
   56phy    O33 1508   2.576   3.224   2.303  0.1059 -0.2808  0.1951
   56phy    H1B 1509   2.559   3.313   2.328 -1.9803 -0.5291 -0.1151
   56phy    C12 1510   2.536   3.132   2.528  1.2466 -0.2899 -0.0224
   56phy    O11 1511   2.418   3.070   2.476  0.0445 -0.6520  0.4218
   56phy    H1A 1512   2.422   3.099   2.388  1.7347 -1.8094  0.0679
   57phy    C35 1513   0.189   3.797   1.297 -0.2038  0.1799  0.0540
   57phy    C33 1514   0.198   3.908   1.197  0.5503 -0.1564 -0.3110
   57phy    C34 1515   0.123   4.035   1.243 -0.4651 -0.3166 -0.1947
   57phy    C32 1516   0.346   3.915   1.153 -0.2959  0.0879 -0.1286
   57phy    C31 1517   0.363   3.978   1.013 -0.1493 -0.0714  0.6615
   57phy    C30 1518   0.507   3.999   0.966 -0.1691  0.9047 -0.4351
   57phy    C28 1519   0.522   4.088   0.842  0.2675  0.0550  0.4603
   57phy    C29 1520   0.529   4.235   0.881  0.4573 -0.5247  0.0601
   57phy    C27 1521   0.653   4.042   0.773  0.4228 -0.0108  0.4862
   57phy    C26 1522   0.632   3.974   0.633  0.3057 -0.5634 -0.8977
   57phy    C25 1523   0.740   3.881   0.581  0.8648  0.6323 -0.4515
   57phy    C23 1524   0.730   3.861   0.430  0.3607 -0.2967 -0.2510
   57phy    C24 1525   0.860   3.919   0.376 -0.2622  0.1879 -0.2360
   57phy    C22 1526   0.712   3.712   0.387  0.1599 -0.2134 -0.3707
   57phy    C21 1527   0.636   3.681   0.266  0.1390 -0.0878 -0.1145
   57phy    C20 1528   0.648   3.542   0.210  0.4264  0.1202 -0.0106
   57phy    C18 1529   0.570   3.501   0.080  0.4589  0.2068  0.0698
   57phy    O01 1530   0.442   3.558   0.081  0.4397 -0.4291  0.0218
   57phy    H01 1531   0.394   3.528   0.007  1.5591 -0.3401 -0.7578
   57phy    C19 1532   0.563   3.348   0.101 -0.2036  0.1271  0.2295
   57phy    C13 1533   0.648   3.548  -0.057 -0.4829  0.2509 -0.5729
   57phy     H3 1534   0.638   3.659  -0.055  1.3576  0.4572 -1.3782
   57phy    O33 1535   0.791   3.544  -0.050  0.1357 -0.3825 -0.1608
   57phy    H1B 1536   0.830   3.618  -0.008  2.3121 -0.5116 -1.7994
   57phy    C12 1537   0.592   3.541  -0.204  0.3805 -0.7394 -0.2489
   57phy    O11 1538   0.453   3.531  -0.224  0.1483 -0.2668 -0.1471
   57phy    H1A 1539   0.443   3.464  -0.289  2.5487 -0.1057 -0.8007
   58phy    C35 1540   1.010   2.694   1.933  0.4605 -0.2641 -0.0861
   58phy    C33 1541   0.919   2.583   1.991 -0.3290 -0.0492 -0.0702
   58phy    C34 1542   0.972   2.449   1.938  0.2731  0.1804  0.1720
   58phy    C32 1543   0.914   2.581   2.148 -0.2861 -0.5688  0.1942
   58phy    C31 1544   0.799   2.670   2.199 -0.1890 -0.1351  0.0019
   58phy    C30 1545   0.779   2.663   2.351 -0.2402  0.3310  0.2503
   58phy    C28 1546   0.642   2.702   2.407 -0.4794 -0.1500  0.4121
   58phy    C29 1547   0.559   2.578   2.425 -0.2837 -0.4743  0.3831
   58phy    C27 1548   0.657   2.763   2.547  0.0490  0.4528  0.3506
   58phy    C26 1549   0.654   2.919   2.557 -0.4440 -0.2161 -0.3088
   58phy    C25 1550   0.636   2.950   2.708  0.0290 -0.5345  0.1131
   58phy    C23 1551   0.630   3.102   2.734  0.1478  0.7157 -0.9235
   58phy    C24 1552   0.507   3.149   2.815 -0.2506 -0.5363 -0.0389
   58phy    C22 1553   0.749   3.138   2.828  0.2312 -0.2833  0.0414
   58phy    C21 1554   0.847   3.239   2.782  0.0327 -0.5859 -0.2536
   58phy    C20 1555   0.971   3.249   2.877  0.7055  0.4549 -0.4612
   58phy    C18 1556   1.076   3.368   2.843  0.3092  0.7885 -0.4136
   58phy    O01 1557   1.012   3.495   2.829  0.0118 -0.2131  0.3841
   58phy    H01 1558   0.932   3.495   2.878 -1.5461  0.4798 -2.0514
   58phy    C19 1559   1.146   3.395   2.981  0.1253 -0.2695 -0.2112
   58phy    C13 1560   1.160   3.324   2.716 -0.6130  0.8582 -0.5613
   58phy     H3 1561   1.090   3.279   2.641 -0.9484 -0.4520  0.4982
   58phy    O33 1562   1.240   3.209   2.746 -0.0297 -0.0930  0.3580
   58phy    H1B 1563   1.309   3.235   2.803  0.2881  0.2004 -0.1539
   58phy    C12 1564   1.240   3.437   2.644 -0.1555 -0.0400  0.1524
   58phy    O11 1565   1.328   3.517   2.716  0.0630  0.4186  0.4647
   58phy    H1A 1566   1.280   3.594   2.742  0.4496  1.2282 -1.1114
   59phy    C35 1567   0.520   2.924   0.160 -0.2710 -0.1026  0.0749
   59phy    C33 1568   0.404   2.841   0.107  0.2817  0.0141  0.2673
   59phy    C34 1569   0.287   2.935   0.070 -0.2980  0.1855 -0.4214
   59phy    C32 1570   0.454   2.779  -0.025  0.0806  0.0675 -0.4213
   59phy    C31 1571   0.494   2.630  -0.017 -0.2957 -0.1316 -0.2910
   59phy    C30 1572   0.558   2.582  -0.148 -0.2217  0.1640  0.2229
   59phy    C28 1573   0.615   2.437  -0.158  1.0529  0.6666 -0.6245
   59phy    C29 1574   0.593   2.404  -0.302 -0.1058 -0.1945 -0.0502
   59phy    C27 1575   0.760   2.420  -0.114  0.3909 -0.1726 -0.2750
   59phy    C26 1576   0.801   2.444   0.034  0.1146  0.3155  0.0592
   59phy    C25 1577   0.941   2.411   0.067 -0.0832  0.2026 -0.0654
   59phy    C23 1578   0.994   2.448   0.210  0.2336 -0.0736 -0.1065
   59phy    C24 1579   0.955   2.342   0.311 -0.6195  0.3152 -0.6777
   59phy    C22 1580   1.146   2.456   0.206 -0.5276  0.6504  0.5366
   59phy    C21 1581   1.204   2.589   0.152  0.4284  0.1358 -0.4313
   59phy    C20 1582   1.347   2.580   0.117 -0.2737  0.8293 -0.2152
   59phy    C18 1583   1.406   2.695   0.032 -1.3288 -0.3318  0.3916
   59phy    O01 1584   1.307   2.748  -0.053  0.7666 -0.1734 -0.4275
   59phy    H01 1585   1.290   2.693  -0.127 -0.5592 -0.1394 -0.1668
   59phy    C19 1586   1.518   2.627  -0.062  0.3654  0.4495 -0.3603
   59phy    C13 1587   1.464   2.815   0.124  0.4066  0.1542 -0.5359
   59phy     H3 1588   1.370   2.853   0.172  0.5692 -2.1418  1.7457
   59phy    O33 1589   1.537   2.783   0.244  0.2730 -0.0970 -0.1987
   59phy    H1B 1590   1.513   2.696   0.270  1.8222 -0.1744  1.1687
   59phy    C12 1591   1.491   2.953   0.068 -0.1697  0.0717  0.3193
   59phy    O11 1592   1.412   2.996  -0.044 -0.6133 -0.1628 -0.0224
   59phy    H1A 1593   1.350   2.927  -0.061 -0.1362 -0.3370 -1.1552
   60phy    C35 1594   5.111   0.222   1.483 -0.3433  0.4085  0.3480
   60phy    C33 1595   5.143   0.367   1.434  0.2696  0.2644  0.2360
   60phy    C34 1596   5.192   0.438   1.563  0.3422 -0.0791 -0.3674
   60phy    C32 1597   5.254   0.370   1.331 -0.2892 -0.0702 -0.0123
   60phy    C31 1598   5.197   0.413   1.190  0.1702 -0.2883  0.0948
   60phy    C30 1599   5.309   0.439   1.085  0.2628 -0.0533  0.0691
   60phy    C28 1600   5.264   0.466   0.943  0.2822  0.1985  0.4131
   60phy    C29 1601   5.220   0.611   0.926  0.0294 -0.0264 -0.2290
   60phy    C27 1602   5.382   0.445   0.848  0.9011 -0.1602  0.7093
   60phy    C26 1603   5.361   0.366   0.720  0.1660  0.1340  0.2854
   60phy    C25 1604   5.492   0.358   0.643 -0.2141  0.1953  0.5275
   60phy    C23 1605   5.482   0.268   0.515 -0.5466 -0.2132 -0.6082
   60phy    C24 1606   5.485   0.334   0.375 -0.0888 -0.1594  0.6315
   60phy    C22 1607   5.589   0.156   0.538 -0.2851 -0.0188  0.4171
   60phy    C21 1608   5.556   0.021   0.474 -0.2783  0.1960 -0.1097
   60phy    C20 1609   5.673  -0.074   0.490 -0.5064  0.2963 -0.2393
   60phy    C18 1610   5.682  -0.195   0.391  0.2421  0.4083 -0.0770
   60phy    O01 1611   5.559  -0.267   0.414 -0.2532 -0.5725  0.1684
   60phy    H01 1612   5.487  -0.212   0.389  0.5025  0.8295  0.9392
   60phy    C19 1613   5.794  -0.285   0.446 -0.0879  0.0589  0.2709
   60phy    C13 1614   5.700  -0.153   0.235 -0.2251  0.0896 -0.0447
   60phy     H3 1615   5.613  -0.085   0.215 -1.1402 -1.0626 -0.1217
   60phy    O33 1616   5.801  -0.064   0.195 -0.2233 -0.1387 -0.0023
   60phy    H1B 1617   5.791   0.021   0.234  0.1812 -0.5093  0.9368
   60phy    C12 1618   5.648  -0.232   0.113  0.9628  0.5900 -0.0369
   60phy    O11 1619   5.522  -0.300   0.142  0.1323  0.1386 -0.2871
   60phy    H1A 1620   5.498  -0.363   0.078 -0.7530 -0.0987  0.2568
   61phy    C35 1621   1.257   3.817   1.551  0.0815  0.0295 -0.0753
   61phy    C33 1622   1.263   3.671   1.550 -0.2520  0.3942 -0.0218
   61phy    C34 1623   1.173   3.623   1.439  0.6008 -0.5761  0.4352
   61phy    C32 1624   1.405   3.622   1.519  0.5653  0.2824  0.5611
   61phy    C31 1625   1.448   3.476   1.549 -0.9057  0.4771 -0.4320
   61phy    C30 1626   1.595   3.452   1.497  0.3425  0.4810 -0.0990
   61phy    C28 1627   1.674   3.331   1.556 -0.4018  0.5249 -0.6855
   61phy    C29 1628   1.632   3.205   1.482  0.6522 -0.3677 -0.5733
   61phy    C27 1629   1.817   3.367   1.525 -0.3264 -0.6649  0.5104
   61phy    C26 1630   1.892   3.439   1.643  0.2244 -0.0775  0.5336
   61phy    C25 1631   2.036   3.479   1.616  0.6641  0.2142  0.0551
   61phy    C23 1632   2.117   3.511   1.738 -0.0718  0.2845 -0.1029
   61phy    C24 1633   2.245   3.426   1.722  0.1646  0.1514  0.0487
   61phy    C22 1634   2.145   3.667   1.745 -0.0742  0.5490 -0.1548
   61phy    C21 1635   2.165   3.723   1.886 -0.4551  0.3813  0.0975
   61phy    C20 1636   2.176   3.870   1.888 -0.4467  0.4020  0.0024
   61phy    C18 1637   2.170   3.953   2.021 -0.1362 -0.3417 -0.0108
   61phy    O01 1638   2.253   3.907   2.126  0.3733  0.0878 -0.2500
   61phy    H01 1639   2.251   3.973   2.192 -0.8566  2.0040 -2.0867
   61phy    C19 1640   2.249   4.076   1.972  0.4159  0.5892 -0.6862
   61phy    C13 1641   2.021   3.989   2.070 -0.5825 -0.5219 -0.4344
   61phy     H3 1642   1.966   4.039   1.987  0.4915  1.3695 -0.0704
   61phy    O33 1643   2.020   4.098   2.174 -0.7138  0.2330  0.1272
   61phy    H1B 1644   2.080   4.075   2.242  0.8582  0.5169 -1.1037
   61phy    C12 1645   1.937   3.882   2.132  0.3228 -0.2715 -0.2148
   61phy    O11 1646   1.982   3.817   2.252 -0.4825 -0.2510  0.3496
   61phy    H1A 1647   1.953   3.861   2.329 -1.6293  2.1407 -1.2942
   62phy    C35 1648   0.918   3.181   0.278 -0.3544  0.0284  0.3157
   62phy    C33 1649   1.033   3.085   0.278 -0.0958 -0.2996  0.4492
   62phy    C34 1650   1.055   3.027   0.137 -0.3028  0.0880 -0.1248
   62phy    C32 1651   1.169   3.139   0.322  0.0157 -0.5388 -0.2968
   62phy    C31 1652   1.181   3.150   0.474  0.0235  0.1275  0.3858
   62phy    C30 1653   1.319   3.194   0.514 -0.2713  0.1386  0.5430
   62phy    C28 1654   1.331   3.256   0.658 -0.3466  0.4044  0.0452
   62phy    C29 1655   1.362   3.156   0.764  0.3381 -0.2263  0.0260
   62phy    C27 1656   1.441   3.365   0.653 -0.0925 -0.2926 -0.4009
   62phy    C26 1657   1.416   3.500   0.725 -0.1900  0.3560  0.0307
   62phy    C25 1658   1.538   3.586   0.697  0.0665 -0.2853 -0.0191
   62phy    C23 1659   1.535   3.735   0.723 -0.6002  0.1983  0.8802
   62phy    C24 1660   1.599   3.759   0.864 -0.1973 -0.8602  0.1224
   62phy    C22 1661   1.606   3.823   0.616 -0.1584 -0.1150  0.1529
   62phy    C21 1662   1.547   3.962   0.596 -0.8319 -0.2795  0.1264
   62phy    C20 1663   1.648   4.035   0.505  0.6060  0.4393 -0.0839
   62phy    C18 1664   1.600   4.166   0.433  0.5239  0.0526  0.3554
   62phy    O01 1665   1.497   4.143   0.336  0.0577  0.3087  0.3399
   62phy    H01 1666   1.441   4.073   0.364 -2.5615  0.8963 -2.8793
   62phy    C19 1667   1.723   4.196   0.348  0.0670 -0.3591 -0.0757
   62phy    C13 1668   1.554   4.284   0.534 -0.3582  0.1285  0.1798
   62phy     H3 1669   1.474   4.231   0.592  1.3365 -1.0045  1.5948
   62phy    O33 1670   1.637   4.311   0.648 -0.4701 -0.6280  0.2743
   62phy    H1B 1671   1.589   4.365   0.707 -0.4415  0.8261 -0.9754
   62phy    C12 1672   1.451   4.399   0.495 -0.1368 -0.1632 -0.1773
   62phy    O11 1673   1.506   4.516   0.440  0.0190 -0.5615  0.0107
   62phy    H1A 1674   1.434   4.570   0.414  0.5032 -0.2115 -0.6421
   63phy    C35 1675   1.510   2.683   1.742 -0.5335 -0.5524  0.1085
   63phy    C33 1676   1.656   2.656   1.693 -0.3401  0.3999 -0.2165
   63phy    C34 1677   1.658   2.550   1.579  0.2952  0.0435 -0.1598
   63phy    C32 1678   1.729   2.788   1.665  0.0087  0.3655 -0.1291
   63phy    C31 1679   1.877   2.800   1.697  0.2000 -0.6007 -0.1304
   63phy    C30 1680   1.942   2.932   1.642 -0.0507  0.5473 -0.0613
   63phy    C28 1681   2.078   2.958   1.705 -0.1108 -0.2064  0.0805
   63phy    C29 1682   2.161   3.009   1.598 -0.3768  0.2610  0.3760
   63phy    C27 1683   2.069   3.077   1.793  0.0021  0.5928 -0.4335
   63phy    C26 1684   2.039   3.056   1.943  0.2670  0.1835 -0.0244
   63phy    C25 1685   2.050   3.190   2.012 -0.0444  0.3625  0.1751
   63phy    C23 1686   2.036   3.193   2.168 -0.2663 -0.1617  0.2437
   63phy    C24 1687   2.169   3.156   2.238  0.2659 -0.2155 -0.3401
   63phy    C22 1688   2.003   3.338   2.211 -0.0536  0.2049 -0.2317
   63phy    C21 1689   1.905   3.330   2.329  0.3586  0.5434  0.0289
   63phy    C20 1690   1.879   3.465   2.399  0.2084 -0.2318 -0.6299
   63phy    C18 1691   1.808   3.463   2.542 -0.1118 -0.1177  0.3545
   63phy    O01 1692   1.896   3.391   2.633  0.4357 -0.2463 -0.6905
   63phy    H01 1693   1.871   3.408   2.722  0.0969  0.1537 -0.8576
   63phy    C19 1694   1.833   3.609   2.583 -0.3623  0.2681  0.5121
   63phy    C13 1695   1.654   3.420   2.556 -0.0730 -0.4112 -0.0102
   63phy     H3 1696   1.594   3.467   2.473 -0.2218 -0.2472  0.1896
   63phy    O33 1697   1.587   3.484   2.669 -0.6023  0.1804 -0.7996
   63phy    H1B 1698   1.497   3.462   2.681 -0.3645 -0.6276 -0.4155
   63phy    C12 1699   1.619   3.265   2.550 -0.1514 -0.1343  0.2621
   63phy    O11 1700   1.637   3.190   2.665  0.2559 -0.3430  0.2876
   63phy    H1A 1701   1.646   3.101   2.638 -0.1540 -0.1373 -0.5668
   64phy    C35 1702   1.829   4.223   1.174  0.0383  0.0567  0.0007
   64phy    C33 1703   1.735   4.264   1.062 -0.1990 -0.4098  0.3588
   64phy    C34 1704   1.622   4.167   1.071  0.0058  0.6127 -0.3301
   64phy    C32 1705   1.683   4.405   1.065 -0.0641 -0.3431  0.4748
   64phy    C31 1706   1.640   4.470   0.937  0.1981  0.2357 -0.2527
   64phy    C30 1707   1.581   4.606   0.956  0.3653 -0.1963  0.3278
   64phy    C28 1708   1.548   4.673   0.820  0.6092 -0.1225 -0.5467
   64phy    C29 1709   1.412   4.745   0.835 -0.4324 -0.7560 -0.2720
   64phy    C27 1710   1.658   4.776   0.767 -0.2792  0.3567  0.4232
   64phy    C26 1711   1.669   4.821   0.622  0.1563 -0.0160  0.3846
   64phy    C25 1712   1.769   4.938   0.600 -0.0614 -0.4903  0.3617
   64phy    C23 1713   1.764   4.981   0.452  0.7473  0.3541  0.0262
   64phy    C24 1714   1.763   5.132   0.437  0.0570 -0.1043  0.0864
   64phy    C22 1715   1.884   4.909   0.382 -0.2270 -0.5986  0.4874
   64phy    C21 1716   1.852   4.839   0.252  0.3603  0.1018  0.0030
   64phy    C20 1717   1.974   4.756   0.212  0.2592 -0.1855 -0.4128
   64phy    C18 1718   1.964   4.656   0.096  0.8220  0.2379 -0.3881
   64phy    O01 1719   1.860   4.560   0.131  0.0011 -0.1340  0.2901
   64phy    H01 1720   1.843   4.571   0.223  2.0840  0.3097  0.6774
   64phy    C19 1721   2.094   4.573   0.115 -0.0787  0.1234 -0.3169
   64phy    C13 1722   1.947   4.703  -0.055  0.1574  0.0596  0.3391
   64phy     H3 1723   1.844   4.748  -0.058  1.0758  2.3625  0.8645
   64phy    O33 1724   2.017   4.824  -0.095  0.4542  0.1049  0.1337
   64phy    H1B 1725   1.953   4.885  -0.127  1.5493  1.0915 -0.2392
   64phy    C12 1726   1.901   4.623  -0.183  0.6988  0.0426  0.1857
   64phy    O11 1727   2.001   4.582  -0.272 -0.0196 -0.1311 -0.4420
   64phy    H1A 1728   2.069   4.647  -0.274  1.5175 -1.6131  0.5077
   65phy    C35 1729   1.926   4.583   1.342 -0.2161 -0.2693  0.3127
   65phy    C33 1730   2.021   4.693   1.374 -0.5654 -0.7840 -0.5377
   65phy    C34 1731   2.022   4.714   1.523 -0.6678 -0.1135 -0.2242
   65phy    C32 1732   2.157   4.675   1.307 -0.9368  0.0310 -0.2537
   65phy    C31 1733   2.239   4.803   1.290 -0.0195  0.0478  0.0661
   65phy    C30 1734   2.381   4.768   1.240  0.0364 -0.7036 -0.1683
   65phy    C28 1735   2.458   4.893   1.185 -0.0957 -0.4243  0.1732
   65phy    C29 1736   2.589   4.897   1.258 -0.1474  0.1732  0.7675
   65phy    C27 1737   2.478   4.893   1.031 -0.3306 -0.3117 -0.1269
   65phy    C26 1738   2.543   5.014   0.955  0.8471 -0.4106 -0.3816
   65phy    C25 1739   2.585   4.987   0.814 -0.0259  0.4025  0.4366
   65phy    C23 1740   2.684   5.088   0.760  0.3194  0.5171 -0.0670
   65phy    C24 1741   2.784   5.008   0.676  0.0447 -0.5636 -0.3126
   65phy    C22 1742   2.612   5.188   0.665 -0.0183  0.3434 -0.3715
   65phy    C21 1743   2.610   5.339   0.702 -0.1689  0.3332 -0.3449
   65phy    C20 1744   2.582   5.419   0.576  0.6083 -0.1200 -0.0558
   65phy    C18 1745   2.561   5.578   0.590 -0.1386  0.2139 -0.1677
   65phy    O01 1746   2.461   5.604   0.691 -0.2892 -0.0286  0.0548
   65phy    H01 1747   2.451   5.525   0.741 -1.1895 -0.7852 -1.2733
   65phy    C19 1748   2.507   5.636   0.457 -0.0796  0.1241 -0.0357
   65phy    C13 1749   2.700   5.639   0.637  0.0432  0.1967  0.0836
   65phy     H3 1750   2.710   5.601   0.742 -0.9743  1.2202  0.5834
   65phy    O33 1751   2.823   5.581   0.583  0.0412 -0.7709 -0.1672
   65phy    H1B 1752   2.868   5.642   0.528 -0.2789 -0.8862 -0.5539
   65phy    C12 1753   2.718   5.783   0.705 -0.2094  0.0378 -0.6622
   65phy    O11 1754   2.602   5.856   0.719  0.5061 -0.2945 -0.0681
   65phy    H1A 1755   2.539   5.791   0.743 -1.5323  0.4280 -2.9516
   66phy    C35 1756   1.568   0.935   1.923 -0.0544  0.6056  0.4815
   66phy    C33 1757   1.646   0.825   1.844  0.4488 -0.2353 -0.4130
   66phy    C34 1758   1.606   0.833   1.696 -0.2807 -0.2428 -0.3494
   66phy    C32 1759   1.799   0.846   1.847  0.2912 -0.1685 -0.1481
   66phy    C31 1760   1.888   0.773   1.945  0.4043 -0.6481 -0.0647
   66phy    C30 1761   2.037   0.804   1.949  0.2977 -0.2478 -0.1761
   66phy    C28 1762   2.114   0.691   2.030  0.4708 -0.3331  0.1055
   66phy    C29 1763   2.168   0.573   1.949 -0.6385  0.2030  0.0253
   66phy    C27 1764   2.229   0.765   2.101  0.2177  0.2507 -0.2760
   66phy    C26 1765   2.231   0.717   2.249  0.5985  0.0943  0.3743
   66phy    C25 1766   2.350   0.777   2.326 -0.0982 -0.0462 -0.0611
   66phy    C23 1767   2.372   0.739   2.475 -0.0829 -0.7648  0.5396
   66phy    C24 1768   2.521   0.783   2.502  0.1415  0.3091 -0.1029
   66phy    C22 1769   2.286   0.804   2.586 -0.1129  0.0908  0.0040
   66phy    C21 1770   2.153   0.730   2.610  0.3612 -0.3416  0.8725
   66phy    C20 1771   2.114   0.757   2.755  0.4614  0.3076  0.1046
   66phy    C18 1772   1.978   0.699   2.812 -0.0948 -0.3630  0.0298
   66phy    O01 1773   1.981   0.556   2.795  0.0108 -0.4427 -0.5217
   66phy    H01 1774   2.072   0.532   2.798 -0.0874 -0.8829 -0.8984
   66phy    C19 1775   1.996   0.738   2.960 -0.3834 -0.2246 -0.2514
   66phy    C13 1776   1.843   0.760   2.749  0.3037  0.1239  0.2815
   66phy     H3 1777   1.853   0.753   2.637 -0.0910  0.9890  0.1851
   66phy    O33 1778   1.839   0.903   2.763 -0.0761  0.1857  0.0776
   66phy    H1B 1779   1.823   0.920   2.854  1.2356 -1.2053  0.6040
   66phy    C12 1780   1.706   0.689   2.765  0.6256 -0.3004  0.0737
   66phy    O11 1781   1.638   0.713   2.883 -0.3083 -0.2808 -0.0927
   66phy    H1A 1782   1.620   0.805   2.888 -1.4659 -0.3945 -1.3935
   67phy    C35 1783   4.322   4.558   1.546  0.0024  0.3414  0.0208
   67phy    C33 1784   4.198   4.475   1.565  0.2213  0.5749 -0.1473
   67phy    C34 1785   4.213   4.370   1.676  0.3093 -0.3474 -0.1279
   67phy    C32 1786   4.068   4.552   1.569 -0.3022 -0.5552 -0.1196
   67phy    C31 1787   3.985   4.525   1.440 -0.1248  0.1009  0.3994
   67phy    C30 1788   3.849   4.599   1.441 -0.1008  0.2643  0.4478
   67phy    C28 1789   3.763   4.592   1.310 -0.1958 -0.5955 -0.0512
   67phy    C29 1790   3.654   4.485   1.329 -0.2197  0.3928  0.2565
   67phy    C27 1791   3.716   4.730   1.274 -0.3285  0.2086 -0.8281
   67phy    C26 1792   3.677   4.746   1.131  0.0830  0.4169 -0.0849
   67phy    C25 1793   3.625   4.890   1.104 -0.0906  0.9207  0.4625
   67phy    C23 1794   3.621   4.922   0.952  0.0094 -0.2627 -0.2004
   67phy    C24 1795   3.481   4.961   0.894  0.1589 -0.0433 -0.3015
   67phy    C22 1796   3.718   5.041   0.940 -0.2672  0.2903  0.3627
   67phy    C21 1797   3.788   5.050   0.806  0.4613  0.1487  0.4084
   67phy    C20 1798   3.887   5.160   0.802 -0.1114  0.0512 -0.2987
   67phy    C18 1799   3.959   5.186   0.663  0.2481  0.7082 -1.0424
   67phy    O01 1800   4.024   5.069   0.609  0.1385 -0.0165 -0.1196
   67phy    H01 1801   3.968   4.994   0.616 -1.6289  1.2331 -0.2345
   67phy    C19 1802   4.075   5.279   0.703  0.3835  0.0868 -0.0953
   67phy    C13 1803   3.857   5.251   0.556 -0.4999  0.0305 -0.2923
   67phy     H3 1804   3.792   5.169   0.516 -1.3195  1.0148 -1.0489
   67phy    O33 1805   3.754   5.332   0.601  0.5822 -0.3185  0.0269
   67phy    H1B 1806   3.780   5.418   0.572 -0.2684 -0.5404 -1.4776
   67phy    C12 1807   3.882   5.282   0.405 -0.5403 -0.2339 -0.2353
   67phy    O11 1808   3.903   5.420   0.369 -0.4915  0.0290 -0.2956
   67phy    H1A 1809   3.834   5.472   0.407 -1.8182 -1.4105 -0.6625
   68phy    C35 1810   1.470   4.612   1.440  0.0511 -0.1970 -0.0534
   68phy    C33 1811   1.493   4.693   1.314 -0.0570 -0.5465 -0.4625
   68phy    C34 1812   1.357   4.740   1.262  0.1513 -0.0973 -0.1642
   68phy    C32 1813   1.575   4.816   1.350 -0.0657  0.1671 -0.1947
   68phy    C31 1814   1.650   4.889   1.235 -0.4211  0.2770  0.1694
   68phy    C30 1815   1.740   4.997   1.293 -0.0841  0.3491  0.5599
   68phy    C28 1816   1.787   5.107   1.195 -0.0699  0.1999  0.5137
   68phy    C29 1817   1.806   5.242   1.272  0.2664 -0.0871  0.0853
   68phy    C27 1818   1.932   5.070   1.140 -0.0702 -0.4671  0.0442
   68phy    C26 1819   1.934   4.987   1.008 -0.3139 -0.1519  0.0795
   68phy    C25 1820   2.072   4.929   0.972 -0.4629 -0.1412  0.4043
   68phy    C23 1821   2.091   4.857   0.840 -0.2238  0.2966 -0.3853
   68phy    C24 1822   2.226   4.901   0.776 -0.3479  0.1458 -0.5263
   68phy    C22 1823   2.088   4.699   0.857  0.3046 -0.5045  0.1673
   68phy    C21 1824   2.054   4.617   0.734  0.5094 -0.3115  0.3138
   68phy    C20 1825   2.020   4.468   0.763  0.4878 -0.0409 -0.0977
   68phy    C18 1826   1.986   4.371   0.646 -0.1795 -0.6075 -0.3848
   68phy    O01 1827   1.858   4.408   0.591 -0.2309 -0.1858  0.0963
   68phy    H01 1828   1.795   4.350   0.629  0.7613 -2.0030 -0.8990
   68phy    C19 1829   1.949   4.241   0.722  0.0079 -0.5351 -0.9105
   68phy    C13 1830   2.092   4.360   0.523  0.8350 -0.1892 -0.2338
   68phy     H3 1831   2.069   4.262   0.474 -1.5541  0.4184 -0.4346
   68phy    O33 1832   2.053   4.446   0.414 -0.3785  0.0188 -0.0699
   68phy    H1B 1833   1.963   4.471   0.417  0.0395  1.9593 -1.4666
   68phy    C12 1834   2.248   4.327   0.523 -0.2548  0.1512  0.3233
   68phy    O11 1835   2.314   4.248   0.422  0.2124  0.1610  0.3511
   68phy    H1A 1836   2.329   4.311   0.354 -0.9700  1.3954  1.1829
   69phy    C35 1837   3.648   3.514   1.988 -0.0791 -0.4915  0.3020
   69phy    C33 1838   3.553   3.605   2.063 -0.5248 -0.1885  0.1169
   69phy    C34 1839   3.600   3.643   2.204 -0.1215 -0.2115 -0.3527
   69phy    C32 1840   3.527   3.723   1.970 -0.2821  0.5239 -0.5017
   69phy    C31 1841   3.401   3.806   1.995 -0.1436  0.2182  0.1402
   69phy    C30 1842   3.360   3.923   1.901 -0.0518  0.2639  0.1277
   69phy    C28 1843   3.231   3.985   1.945 -0.1446  0.4515 -0.2647
   69phy    C29 1844   3.264   4.130   1.970  0.0464 -0.1637 -0.1135
   69phy    C27 1845   3.120   3.941   1.851 -0.1350  0.1269 -0.0833
   69phy    C26 1846   2.974   3.940   1.910  0.2364  0.2388  0.2689
   69phy    C25 1847   2.874   3.876   1.817 -0.2057  1.0907 -0.1369
   69phy    C23 1848   2.730   3.924   1.843 -0.0966  0.3909 -0.0901
   69phy    C24 1849   2.674   4.007   1.725 -0.1807  0.3918 -0.6273
   69phy    C22 1850   2.635   3.806   1.870 -0.2265 -0.3269 -0.5486
   69phy    C21 1851   2.589   3.793   2.015  0.5039 -0.5012 -0.0457
   69phy    C20 1852   2.519   3.660   2.034 -0.0213 -0.3308 -0.6104
   69phy    C18 1853   2.457   3.618   2.173  0.4563  0.0589 -0.6454
   69phy    O01 1854   2.354   3.707   2.223  0.2082  0.2834  0.4074
   69phy    H01 1855   2.351   3.779   2.163 -3.3930  0.4059  0.5472
   69phy    C19 1856   2.386   3.493   2.126 -0.1299 -0.6576  0.2510
   69phy    C13 1857   2.566   3.588   2.291  0.9850  0.4907  0.0686
   69phy     H3 1858   2.661   3.544   2.252  1.2015  0.4285  0.6437
   69phy    O33 1859   2.529   3.484   2.382  0.0029  0.1999  0.0964
   69phy    H1B 1860   2.445   3.501   2.420  0.6666  1.6838  0.9792
   69phy    C12 1861   2.618   3.704   2.379 -0.2416 -0.3452  0.2181
   69phy    O11 1862   2.517   3.763   2.458  0.4287 -0.5976 -0.7502
   69phy    H1A 1863   2.441   3.782   2.407 -1.5701  0.1561  2.3082
   70phy    C35 1864   0.833   0.361   1.478 -0.4789  0.5711 -0.0276
   70phy    C33 1865   0.868   0.210   1.496  0.1694  0.1204 -0.1045
   70phy    C34 1866   0.731   0.143   1.499  0.5847  0.4301 -0.4012
   70phy    C32 1867   0.952   0.144   1.387 -0.4614  0.6567 -0.1803
   70phy    C31 1868   1.099   0.176   1.384  0.1006 -0.7627 -0.3258
   70phy    C30 1869   1.178   0.087   1.289  0.2996  0.0017 -0.0761
   70phy    C28 1870   1.329   0.122   1.269  0.3753  0.5611  0.4160
   70phy    C29 1871   1.405   0.068   1.389 -0.1950 -0.2689  0.2337
   70phy    C27 1872   1.392   0.060   1.142 -0.2344 -0.0757  0.7796
   70phy    C26 1873   1.404   0.160   1.021  0.3400 -0.1139 -0.1923
   70phy    C25 1874   1.467   0.096   0.901  0.5054  0.3460 -0.1366
   70phy    C23 1875   1.500   0.185   0.778  0.5175 -0.7171 -0.1296
   70phy    C24 1876   1.647   0.218   0.775 -0.5734 -0.2305 -0.1534
   70phy    C22 1877   1.444   0.118   0.653  0.2619  0.4323 -0.2551
   70phy    C21 1878   1.401   0.211   0.534 -0.1722  0.3208 -0.2326
   70phy    C20 1879   1.369   0.126   0.406  0.4336  0.1170 -0.1375
   70phy    C18 1880   1.302   0.186   0.282 -0.1487 -0.2706  0.3616
   70phy    O01 1881   1.165   0.217   0.314 -0.1520  0.1745  0.7038
   70phy    H01 1882   1.119   0.243   0.236  0.2626 -1.8945 -0.2891
   70phy    C19 1883   1.296   0.067   0.181  0.3439 -0.0468  0.3058
   70phy    C13 1884   1.385   0.313   0.224  0.4203 -0.2209  0.3712
   70phy     H3 1885   1.361   0.396   0.295 -1.0012  1.3061 -1.7482
   70phy    O33 1886   1.526   0.318   0.241  0.3839  0.1666 -0.0078
   70phy    H1B 1887   1.574   0.253   0.193 -0.3101  0.7165 -1.5000
   70phy    C12 1888   1.324   0.413   0.126 -0.3984 -0.2821  0.0830
   70phy    O11 1889   1.410   0.463   0.031  0.0142  0.2620 -0.1782
   70phy    H1A 1890   1.364   0.522  -0.026 -1.0654  1.5027  1.8537
   71phy    C35 1891   0.940   0.855   1.531  0.0525  0.0749  0.3078
   71phy    C33 1892   1.053   0.785   1.602  0.3037  0.3779 -0.5642
   71phy    C34 1893   0.996   0.712   1.722 -0.1368  0.1500 -0.6108
   71phy    C32 1894   1.120   0.687   1.497  1.0038  0.0673  0.3254
   71phy    C31 1895   1.271   0.690   1.488  0.0049 -0.1983 -0.2636
   71phy    C30 1896   1.329   0.575   1.399  0.0130  0.1856  0.5621
   71phy    C28 1897   1.483   0.552   1.400  0.7902  0.3091  0.2087
   71phy    C29 1898   1.523   0.442   1.498  0.2742  0.3223 -0.0949
   71phy    C27 1899   1.510   0.513   1.251  0.2576 -0.2141 -0.3557
   71phy    C26 1900   1.642   0.564   1.201 -0.3078  0.3488  0.4213
   71phy    C25 1901   1.711   0.494   1.083 -0.3664  0.3363  0.1797
   71phy    C23 1902   1.848   0.546   1.042 -0.0228 -0.3273  0.5006
   71phy    C24 1903   1.951   0.464   1.119 -0.1676  0.3234  0.0312
   71phy    C22 1904   1.867   0.556   0.890 -0.0201 -0.0080  0.1339
   71phy    C21 1905   1.957   0.667   0.840  0.4987  0.2491 -0.1015
   71phy    C20 1906   2.017   0.637   0.701 -0.4272 -0.1397  0.3190
   71phy    C18 1907   2.098   0.751   0.630 -0.2755  0.3999 -0.7987
   71phy    O01 1908   2.009   0.869   0.623 -0.0814  0.7716  0.2696
   71phy    H01 1909   1.937   0.834   0.574  1.2420 -0.8251 -0.6435
   71phy    C19 1910   2.131   0.693   0.490 -0.1402  0.3933  0.5619
   71phy    C13 1911   2.234   0.794   0.710  0.4602 -0.1299 -0.2572
   71phy     H3 1912   2.194   0.837   0.805 -0.4142 -0.1556 -0.6080
   71phy    O33 1913   2.316   0.695   0.768 -0.1811  0.4153  0.2520
   71phy    H1B 1914   2.267   0.616   0.778  0.2979  0.1298  0.4153
   71phy    C12 1915   2.312   0.930   0.688  0.1383  0.2315  0.2411
   71phy    O11 1916   2.434   0.916   0.632 -0.2233  0.2705 -0.1007
   71phy    H1A 1917   2.470   0.836   0.665 -0.0383  0.8183  1.0519
   72phy    C35 1918   3.121   2.092   0.872 -0.1105 -0.4161  0.2075
   72phy    C33 1919   3.156   1.957   0.935  0.0088 -0.2434 -0.0233
   72phy    C34 1920   3.281   1.966   1.020 -0.2942  0.3533  0.8874
   72phy    C32 1921   3.033   1.905   1.013 -0.0363 -0.1150  0.2895
   72phy    C31 1922   3.002   1.755   1.009  0.3682 -0.2581  0.2569
   72phy    C30 1923   2.861   1.729   1.073 -0.0195 -0.1479 -0.3575
   72phy    C28 1924   2.809   1.583   1.065 -0.0984  0.2623 -0.8129
   72phy    C29 1925   2.808   1.519   1.207 -0.5019 -0.0694  0.2916
   72phy    C27 1926   2.674   1.582   0.997 -0.1293 -0.1089 -0.2134
   72phy    C26 1927   2.649   1.454   0.910 -0.0135  0.3285 -0.0790
   72phy    C25 1928   2.515   1.481   0.835  0.2809  0.3694 -0.0602
   72phy    C23 1929   2.466   1.356   0.759 -0.2804 -0.3792 -0.0178
   72phy    C24 1930   2.358   1.292   0.841 -0.5504  0.5034 -0.0405
   72phy    C22 1931   2.416   1.400   0.618  0.1576 -0.0583  0.5117
   72phy    C21 1932   2.443   1.307   0.502 -0.3771 -0.2498  0.2869
   72phy    C20 1933   2.387   1.356   0.366 -0.4260 -0.1139 -0.2778
   72phy    C18 1934   2.340   1.256   0.254  0.5032 -0.1688  0.0447
   72phy    O01 1935   2.446   1.158   0.223  0.2809  0.4772  0.2460
   72phy    H01 1936   2.466   1.122   0.307 -1.2568 -0.8142  0.1057
   72phy    C19 1937   2.303   1.340   0.130  0.4832 -0.6608  0.3300
   72phy    C13 1938   2.207   1.174   0.297 -0.4632 -0.1863  0.4884
   72phy     H3 1939   2.248   1.111   0.380 -1.2861 -0.4935  0.6691
   72phy    O33 1940   2.113   1.248   0.376 -0.1672  0.3049 -0.4261
   72phy    H1B 1941   2.102   1.210   0.461 -0.8940  0.1445 -0.5816
   72phy    C12 1942   2.156   1.033   0.240 -0.1405 -0.5635 -0.3896
   72phy    O11 1943   2.058   1.034   0.139  0.5612 -0.0160  0.0832
   72phy    H1A 1944   1.999   1.107   0.143 -0.2120 -0.5580 -0.9672
   73phy    C35 1945   3.207   1.435   0.807  0.3359  0.5174 -0.3019
   73phy    C33 1946   3.314   1.478   0.901  0.3953 -0.2607  0.3113
   73phy    C34 1947   3.353   1.366   1.001 -0.0135 -0.1106  0.4471
   73phy    C32 1948   3.438   1.539   0.826  0.4727 -0.7605  0.5450
   73phy    C31 1949   3.468   1.686   0.838  0.0272 -0.0941  0.0935
   73phy    C30 1950   3.610   1.732   0.809 -0.0440 -0.0789 -0.3316
   73phy    C28 1951   3.640   1.880   0.771 -0.2181 -0.2646  0.5149
   73phy    C29 1952   3.785   1.927   0.802 -0.2757  0.0116 -0.0414
   73phy    C27 1953   3.595   1.925   0.629 -0.0406 -0.0529 -0.2336
   73phy    C26 1954   3.500   2.046   0.623  0.8162 -0.2182 -1.0665
   73phy    C25 1955   3.451   2.080   0.483 -0.2368 -0.3016 -0.0431
   73phy    C23 1956   3.330   2.173   0.485 -0.2888  0.3741 -0.3324
   73phy    C24 1957   3.376   2.319   0.486  0.5492 -0.0007  0.0008
   73phy    C22 1958   3.243   2.145   0.358 -0.3809 -0.5082 -0.1144
   73phy    C21 1959   3.092   2.158   0.376  0.3440 -0.0575 -0.2976
   73phy    C20 1960   3.021   2.091   0.258  0.3253 -0.0212  0.3917
   73phy    C18 1961   2.867   2.120   0.223 -0.3565 -0.1010 -0.3663
   73phy    O01 1962   2.786   2.106   0.341 -0.1185  0.0435  0.0811
   73phy    H01 1963   2.788   2.018   0.372  0.5982  0.5456  1.5451
   73phy    C19 1964   2.819   2.007   0.130  0.2574  0.2261 -0.4683
   73phy    C13 1965   2.846   2.269   0.161  0.0795  0.1291  0.1832
   73phy     H3 1966   2.877   2.343   0.239 -2.2111  0.6968  0.6280
   73phy    O33 1967   2.942   2.302   0.057  0.3628 -0.0811 -0.4149
   73phy    H1B 1968   2.984   2.378   0.093 -2.9228  1.1611  1.2605
   73phy    C12 1969   2.717   2.354   0.146  0.0926 -0.3301  0.1139
   73phy    O11 1970   2.637   2.334   0.033  0.2066  0.2693 -0.2277
   73phy    H1A 1971   2.686   2.351  -0.045  1.2483  2.3539  0.8095
   74phy    C35 1972   3.713   2.371   0.232  0.4126  0.3378 -0.0438
   74phy    C33 1973   3.696   2.402   0.088  0.1859  0.2702 -0.1681
   74phy    C34 1974   3.792   2.515   0.042  0.1231  0.0638 -0.2163
   74phy    C32 1975   3.744   2.279   0.005 -0.1970  0.8111  0.0754
   74phy    C31 1976   3.641   2.174  -0.041 -0.1815  0.3386 -0.0735
   74phy    C30 1977   3.695   2.068  -0.135 -0.2393 -0.1794  0.2333
   74phy    C28 1978   3.593   1.967  -0.198  0.0630  0.4078  0.3054
   74phy    C29 1979   3.530   2.030  -0.321 -0.2216 -0.1747  0.1221
   74phy    C27 1980   3.665   1.852  -0.253  0.2643  0.3930 -0.3915
   74phy    C26 1981   3.684   1.735  -0.156  0.0674  0.2228  0.5781
   74phy    C25 1982   3.765   1.625  -0.220  0.6722 -0.7684 -0.2347
   74phy    C23 1983   3.838   1.530  -0.120  0.0150 -0.0853  0.0495
   74phy    C24 1984   3.755   1.398  -0.098  0.0310 -0.3902  0.0088
   74phy    C22 1985   3.971   1.488  -0.179 -0.3367  0.1785  1.0946
   74phy    C21 1986   4.077   1.481  -0.065 -0.4949 -0.0184  0.0504
   74phy    C20 1987   4.211   1.421  -0.104 -0.0116 -0.2512  0.0092
   74phy    C18 1988   4.318   1.392   0.005 -0.2169  0.4391 -0.0695
   74phy    O01 1989   4.358   1.519   0.061  0.5859  0.0037  0.2054
   74phy    H01 1990   4.354   1.592   0.004  1.6186  0.2071  0.3779
   74phy    C19 1991   4.446   1.342  -0.070  0.8832 -0.0840  0.0005
   74phy    C13 1992   4.277   1.286   0.120 -0.1197  0.2967  0.2005
   74phy     H3 1993   4.183   1.331   0.160  0.7737  1.4365  1.1094
   74phy    O33 1994   4.223   1.162   0.075  0.0769  0.6157  0.1141
   74phy    H1B 1995   4.129   1.161   0.080  0.0294  2.1063  0.1495
   74phy    C12 1996   4.329   1.292   0.266 -0.9671  0.0716  0.3804
   74phy    O11 1997   4.454   1.229   0.280  0.0064  0.0055  0.1136
   74phy    H1A 1998   4.447   1.136   0.276  0.4599  0.0103 -1.2136
   75phy    C35 1999   0.569   1.352   0.774  0.4448  0.0186 -0.1644
   75phy    C33 2000   0.538   1.333   0.923 -0.2746  0.1176 -0.2497
   75phy    C34 2001   0.665   1.350   0.999 -0.4659 -0.0285  0.0711
   75phy    C32 2002   0.434   1.433   0.986  0.2823  0.1080 -0.4105
   75phy    C31 2003   0.277   1.400   0.979 -0.5707  1.0352  0.2542
   75phy    C30 2004   0.184   1.507   1.023  0.7486  0.3457  0.2563
   75phy    C28 2005   0.030   1.492   0.991  0.2882  0.3068 -0.2243
   75phy    C29 2006  -0.041   1.414   1.111  0.2563 -0.0722  0.1112
   75phy    C27 2007  -0.041   1.631   0.975  0.6950  0.1906  0.4231
   75phy    C26 2008  -0.060   1.682   0.832 -0.6542  0.4970  0.3374
   75phy    C25 2009  -0.115   1.826   0.811 -0.1608 -0.5201  0.2663
   75phy    C23 2010  -0.175   1.860   0.671 -0.0213 -0.4590  0.2431
   75phy    C24 2011  -0.301   1.942   0.691  0.4073  0.1051  0.0341
   75phy    C22 2012  -0.060   1.930   0.590 -0.3620 -0.3213  0.3607
   75phy    C21 2013  -0.054   1.908   0.440 -0.9114 -0.5083  0.4666
   75phy    C20 2014   0.058   1.969   0.365  0.1022 -0.4853  0.5936
   75phy    C18 2015   0.070   1.947   0.209 -0.9975 -0.1029  0.4562
   75phy    O01 2016   0.043   1.810   0.170 -0.1898  0.1300  0.2959
   75phy    H01 2017   0.090   1.747   0.220  0.7436  0.0421 -0.6594
   75phy    C19 2018   0.224   1.984   0.182 -0.2396  0.3107  0.2798
   75phy    C13 2019  -0.033   2.042   0.133 -0.3824  0.0186  0.1869
   75phy     H3 2020  -0.133   2.003   0.166 -0.6222  1.3505  1.1251
   75phy    O33 2021  -0.053   2.177   0.177 -0.7056 -0.6617  0.0424
   75phy    H1B 2022   0.026   2.226   0.168 -1.9418  1.1214 -1.9032
   75phy    C12 2023  -0.072   2.036  -0.018  0.1463  0.2952  0.4111
   75phy    O11 2024   0.002   2.128  -0.096 -0.4486 -0.1866 -0.4837
   75phy    H1A 2025  -0.061   2.185  -0.137  0.1712  0.1793 -0.9345
   76phy    C35 2026   3.679   1.527   2.118  0.4084  0.0370 -0.1237
   76phy    C33 2027   3.741   1.576   1.988  0.2832 -0.0098  0.1673
   76phy    C34 2028   3.749   1.467   1.882  0.1304 -0.1120  0.3138
   76phy    C32 2029   3.658   1.704   1.938 -0.3573 -0.0362 -0.4136
   76phy    C31 2030   3.732   1.814   1.866 -0.1729 -0.2356  0.1672
   76phy    C30 2031   3.657   1.955   1.866 -0.6451  0.6628  0.1347
   76phy    C28 2032   3.719   2.060   1.770  0.5251 -0.5424 -0.3020
   76phy    C29 2033   3.622   2.078   1.656 -0.3097  0.9473  0.5433
   76phy    C27 2034   3.723   2.190   1.844 -0.2533  0.2813  0.3625
   76phy    C26 2035   3.860   2.234   1.897  0.0673 -0.0456  0.3471
   76phy    C25 2036   3.869   2.374   1.949  0.1696  0.0415 -0.4378
   76phy    C23 2037   3.991   2.400   2.038  0.1502 -0.3676  0.1012
   76phy    C24 2038   4.098   2.480   1.963  0.1534 -0.4178  0.5665
   76phy    C22 2039   3.943   2.490   2.156 -0.1800 -0.6936 -0.4039
   76phy    C21 2040   3.985   2.437   2.297 -0.0633  0.3935 -0.0158
   76phy    C20 2041   3.952   2.540   2.408 -0.3763 -0.2838 -0.2398
   76phy    C18 2042   4.005   2.511   2.548 -0.3379 -0.4443  0.2673
   76phy    O01 2043   4.142   2.475   2.540 -0.6054  0.6383 -0.6382
   76phy    H01 2044   4.187   2.540   2.489  0.2589 -0.1999 -0.9761
   76phy    C19 2045   3.992   2.649   2.610 -0.0511 -0.1237 -0.3618
   76phy    C13 2046   3.925   2.390   2.621  0.1495  0.4558  0.0180
   76phy     H3 2047   3.916   2.303   2.550 -1.7343  0.6015  0.0196
   76phy    O33 2048   3.786   2.420   2.640  0.5361 -0.5020 -0.4062
   76phy    H1B 2049   3.745   2.451   2.561 -1.2474 -1.3879  0.1068
   76phy    C12 2050   3.973   2.325   2.756  0.4397 -0.1928  0.1955
   76phy    O11 2051   4.115   2.327   2.772  0.0941 -0.7794 -0.5399
   76phy    H1A 2052   4.154   2.373   2.700  3.1125  1.5584  2.2722
   77phy    C35 2053   4.203   0.832   1.559  0.2050  0.2994  0.1029
   77phy    C33 2054   4.174   0.686   1.581  0.1567 -0.2424 -0.8263
   77phy    C34 2055   4.304   0.610   1.622  0.4638 -0.4854 -0.0738
   77phy    C32 2056   4.057   0.675   1.679 -0.4520 -0.4032  0.2450
   77phy    C31 2057   3.966   0.554   1.654  0.2162 -1.1798 -0.2323
   77phy    C30 2058   3.840   0.565   1.742  0.1856 -0.4747 -0.3215
   77phy    C28 2059   3.737   0.444   1.728  0.3192  0.0062 -0.3738
   77phy    C29 2060   3.769   0.333   1.829  0.6368 -0.0556 -0.0046
   77phy    C27 2061   3.589   0.481   1.752  0.2127  0.2972  0.2710
   77phy    C26 2062   3.511   0.482   1.620  0.2934 -0.9998  0.3939
   77phy    C25 2063   3.367   0.536   1.628  0.0246 -0.1012  0.7617
   77phy    C23 2064   3.301   0.546   1.496  0.0829  0.3236 -0.0830
   77phy    C24 2065   3.153   0.497   1.501  0.0418  0.3356  0.0002
   77phy    C22 2066   3.320   0.686   1.439  0.5488  0.2032  0.2034
   77phy    C21 2067   3.330   0.674   1.284 -0.0193 -0.3998  0.2093
   77phy    C20 2068   3.331   0.810   1.217  0.5088 -0.6481  0.7657
   77phy    C18 2069   3.371   0.825   1.065 -0.0890  0.9882  0.0683
   77phy    O01 2070   3.502   0.776   1.041 -0.4676 -0.1291 -0.0604
   77phy    H01 2071   3.542   0.743   1.119 -1.7707  1.1529  1.1974
   77phy    C19 2072   3.374   0.978   1.057 -0.3371  0.1103  0.1776
   77phy    C13 2073   3.263   0.768   0.959  0.4288 -0.4507 -0.5697
   77phy     H3 2074   3.253   0.660   0.985 -0.5660 -0.2430 -0.0594
   77phy    O33 2075   3.124   0.798   0.979  0.4172  0.4294  0.1862
   77phy    H1B 2076   3.089   0.854   0.913  0.3145 -0.3298 -0.4118
   77phy    C12 2077   3.297   0.727   0.814 -0.1353  0.3341 -0.5304
   77phy    O11 2078   3.436   0.698   0.785 -0.3338  0.1558 -0.1563
   77phy    H1A 2079   3.490   0.689   0.861  1.2187 -0.7923 -1.3043
   78phy    C35 2080   4.088   0.263   1.074  0.5090 -0.9276  0.1377
   78phy    C33 2081   4.148   0.357   1.181  0.1159 -0.6471 -0.4920
   78phy    C34 2082   4.225   0.269   1.274  0.1784 -0.6635 -0.2029
   78phy    C32 2083   4.244   0.467   1.130  0.4106  0.2166  0.4617
   78phy    C31 2084   4.166   0.600   1.105  0.2516  0.0572 -0.2479
   78phy    C30 2085   4.271   0.709   1.092  0.0107  0.6611 -0.2729
   78phy    C28 2086   4.225   0.859   1.093  0.0614  0.3046 -0.5031
   78phy    C29 2087   4.299   0.927   1.205 -0.1394 -0.1388 -0.0547
   78phy    C27 2088   4.273   0.944   0.975  0.2112 -0.3116 -0.0698
   78phy    C26 2089   4.188   0.944   0.849  0.4379 -0.7366  0.4183
   78phy    C25 2090   4.218   1.055   0.750 -0.5388  0.0887 -0.1161
   78phy    C23 2091   4.115   1.082   0.641 -0.3382 -0.7159  0.4112
   78phy    C24 2092   4.133   1.231   0.617 -0.2924  0.1064  0.3807
   78phy    C22 2093   4.141   1.018   0.504  0.7570 -0.2002 -0.0507
   78phy    C21 2094   4.012   0.997   0.416 -0.3963  0.1240 -0.3754
   78phy    C20 2095   4.043   0.920   0.287 -0.1931 -0.2874  0.0874
   78phy    C18 2096   3.934   0.888   0.184 -0.0084 -0.4061 -0.0132
   78phy    O01 2097   3.832   0.817   0.254  0.4097  0.3201 -0.0531
   78phy    H01 2098   3.864   0.733   0.282 -0.3515 -0.1593 -0.5827
   78phy    C19 2099   4.009   0.796   0.090 -0.1478  0.1656  0.5473
   78phy    C13 2100   3.874   1.022   0.108 -0.3500  0.3259 -0.0740
   78phy     H3 2101   3.835   1.086   0.191 -0.2615 -0.8644  0.9115
   78phy    O33 2102   3.965   1.111   0.046 -0.2002  0.1684  0.0098
   78phy    H1B 2103   3.978   1.084  -0.042  0.3957 -2.4661  0.8290
   78phy    C12 2104   3.736   1.038   0.039 -0.0400  0.5144  0.1654
   78phy    O11 2105   3.635   0.953   0.096  0.2103 -0.3828  0.5311
   78phy    H1A 2106   3.680   0.914   0.168 -2.0370 -1.5175  1.3898
   79phy    C35 2107   2.164   0.153   1.340 -0.2834  0.0497 -0.6628
   79phy    C33 2108   2.228   0.102   1.468 -0.2555 -0.7078 -0.1132
   79phy    C34 2109   2.147  -0.012   1.538 -0.7034  0.3135 -0.6858
   79phy    C32 2110   2.374   0.054   1.447 -0.1267 -0.5604  0.3512
   79phy    C31 2111   2.481   0.126   1.536  0.0228  0.2622 -0.2834
   79phy    C30 2112   2.624   0.088   1.488 -0.0367 -0.1755 -0.2279
   79phy    C28 2113   2.736   0.180   1.540 -0.0121  0.4337 -0.3410
   79phy    C29 2114   2.805   0.106   1.658 -0.0073  0.1654  0.6912
   79phy    C27 2115   2.852   0.212   1.450 -0.1974  0.5177 -0.3893
   79phy    C26 2116   2.831   0.313   1.338 -0.6794  0.3365  0.1359
   79phy    C25 2117   2.952   0.312   1.239  0.2137 -0.1958  0.3405
   79phy    C23 2118   2.938   0.388   1.108  0.0612 -0.6351  0.1698
   79phy    C24 2119   2.948   0.542   1.111  0.6954  0.2143  0.2279
   79phy    C22 2120   3.037   0.321   1.011  0.4124  0.0859  0.0578
   79phy    C21 2121   2.989   0.317   0.868  0.1554  0.4551  0.0580
   79phy    C20 2122   3.080   0.219   0.797 -0.0748 -0.1486  0.3090
   79phy    C18 2123   3.072   0.220   0.644  0.0848 -0.6018  0.2043
   79phy    O01 2124   2.935   0.221   0.602  0.1392  0.5441  0.1818
   79phy    H01 2125   2.897   0.307   0.596 -1.5699 -0.1942 -0.1061
   79phy    C19 2126   3.140   0.085   0.608  0.4827 -0.0744  0.2620
   79phy    C13 2127   3.162   0.340   0.578  0.0460  0.1160 -0.3132
   79phy     H3 2128   3.109   0.432   0.613  1.0674  0.6822 -0.2310
   79phy    O33 2129   3.290   0.370   0.636 -0.0099  0.2641 -0.0126
   79phy    H1B 2130   3.326   0.296   0.680 -1.9368  0.0962  1.4143
   79phy    C12 2131   3.145   0.405   0.437 -0.1125  0.2223 -0.2029
   79phy    O11 2132   3.217   0.341   0.334  0.8858 -0.2163 -0.1414
   79phy    H1A 2133   3.307   0.340   0.361  0.9665 -0.7161 -0.4128
   80phy    C35 2134   3.800   0.632   1.280  0.0818  0.0105 -0.1728
   80phy    C33 2135   3.750   0.777   1.294 -0.3034  0.4519 -0.2947
   80phy    C34 2136   3.732   0.803   1.441 -0.3418 -0.0376  0.0204
   80phy    C32 2137   3.846   0.858   1.203  0.5100 -0.3359 -0.4756
   80phy    C31 2138   3.779   0.994   1.163 -0.2765  0.4574 -0.3089
   80phy    C30 2139   3.843   1.076   1.055 -0.5841 -0.1553  0.1784
   80phy    C28 2140   3.763   1.204   1.014 -0.1808  0.4654  0.4522
   80phy    C29 2141   3.838   1.321   1.079  0.5639  0.0363 -0.0840
   80phy    C27 2142   3.772   1.223   0.861 -0.5794 -0.2024 -0.1141
   80phy    C26 2143   3.649   1.171   0.782  0.1762 -0.3931  0.4157
   80phy    C25 2144   3.667   1.193   0.629  0.1610 -0.3840 -0.3480
   80phy    C23 2145   3.535   1.155   0.556 -0.3815  0.0920 -0.1867
   80phy    C24 2146   3.473   1.273   0.491  0.5228 -0.4450 -0.5603
   80phy    C22 2147   3.567   1.039   0.456  0.1288  0.2848 -0.0716
   80phy    C21 2148   3.452   0.940   0.437 -0.2901  0.0218  0.1106
   80phy    C20 2149   3.499   0.821   0.349  0.3121  0.1818 -0.1001
   80phy    C18 2150   3.402   0.729   0.277 -0.0403  0.1737  0.4718
   80phy    O01 2151   3.319   0.664   0.373  0.0838  0.3416  0.1474
   80phy    H01 2152   3.366   0.645   0.452  2.1498 -1.7258 -1.4170
   80phy    C19 2153   3.494   0.625   0.209 -0.2734 -0.7324  0.4325
   80phy    C13 2154   3.311   0.807   0.167  0.2562 -0.0044 -0.1395
   80phy     H3 2155   3.257   0.888   0.223 -0.9653  0.9078 -2.4739
   80phy    O33 2156   3.373   0.892   0.072  0.1015  0.2361  0.1832
   80phy    H1B 2157   3.451   0.933   0.106  0.9603 -0.0560 -1.3489
   80phy    C12 2158   3.166   0.767   0.128  0.1652 -0.5740  0.0892
   80phy    O11 2159   3.157   0.681   0.022  0.2143 -0.2153 -0.2533
   80phy    H1A 2160   3.200   0.600   0.040 -1.6378 -1.0943  0.4272
   81phy    C35 2161   4.120   1.646   1.054 -0.1015  0.2846  0.1296
   81phy    C33 2162   4.134   1.595   0.910  0.2868  0.1442 -0.1182
   81phy    C34 2163   4.223   1.469   0.920  0.0089  0.1213 -0.1837
   81phy    C32 2164   3.999   1.557   0.840 -0.1639  0.0241  0.1647
   81phy    C31 2165   3.993   1.595   0.688 -0.1613  0.2052  0.0355
   81phy    C30 2166   3.868   1.529   0.628  0.6845  0.3393 -0.4135
   81phy    C28 2167   3.840   1.563   0.478 -0.7900 -0.0097 -0.5061
   81phy    C29 2168   3.915   1.470   0.382  0.0906 -0.0694  0.2329
   81phy    C27 2169   3.690   1.556   0.454 -0.5884  0.0891  0.0110
   81phy    C26 2170   3.623   1.661   0.376  0.6075 -0.4741  0.1039
   81phy    C25 2171   3.475   1.621   0.348 -0.1392 -0.4983  0.5888
   81phy    C23 2172   3.374   1.723   0.287 -0.0021 -0.2272 -0.6137
   81phy    C24 2173   3.401   1.746   0.142 -0.1444 -0.4613 -0.1209
   81phy    C22 2174   3.236   1.665   0.305 -0.8784  0.0147  0.1393
   81phy    C21 2175   3.143   1.755   0.387  0.1765  0.9517 -0.2973
   81phy    C20 2176   3.016   1.670   0.422 -0.5047  0.1052 -0.1490
   81phy    C18 2177   2.931   1.698   0.552 -0.4694  0.0894 -0.0140
   81phy    O01 2178   3.017   1.692   0.668 -0.4759  0.4776  0.3368
   81phy    H01 2179   3.091   1.638   0.650 -0.6880  0.2946  0.0125
   81phy    C19 2180   2.840   1.573   0.551  0.1329  0.0229 -0.3832
   81phy    C13 2181   2.850   1.836   0.550  0.0986 -0.3737 -0.3188
   81phy     H3 2182   2.931   1.914   0.546 -0.4907  0.3016  0.4823
   81phy    O33 2183   2.785   1.878   0.438 -0.4635 -0.3902  0.3666
   81phy    H1B 2184   2.696   1.851   0.443 -0.3989 -1.1698 -1.6631
   81phy    C12 2185   2.797   1.910   0.676 -0.1006  0.2350 -0.1666
   81phy    O11 2186   2.667   1.881   0.721 -0.3083 -0.0332  0.1884
   81phy    H1A 2187   2.646   1.932   0.797 -1.9233  1.2684 -1.0517
   82phy    C35 2188   3.347   1.778   1.333 -0.3516  0.2269 -0.4852
   82phy    C33 2189   3.351   1.673   1.445  1.1918  0.4798 -0.3224
   82phy    C34 2190   3.445   1.695   1.560  0.2555 -0.0699 -0.0519
   82phy    C32 2191   3.205   1.657   1.490  0.0162 -0.1682 -0.2566
   82phy    C31 2192   3.149   1.526   1.535  0.2231 -0.2512  0.0262
   82phy    C30 2193   3.005   1.528   1.603  0.2321  0.0189  0.3766
   82phy    C28 2194   2.964   1.393   1.667 -0.1726  0.0355  0.5299
   82phy    C29 2195   2.906   1.415   1.802 -0.4205 -0.3780  0.1819
   82phy    C27 2196   2.872   1.304   1.582 -0.3361 -0.3325  0.0799
   82phy    C26 2197   2.944   1.208   1.486 -0.3588  0.5116  0.2954
   82phy    C25 2198   2.852   1.114   1.404 -0.1188  0.2788  0.5116
   82phy    C23 2199   2.937   1.045   1.294 -0.2656 -0.3405  0.4236
   82phy    C24 2200   3.000   0.913   1.332  0.2423  0.1785  0.3154
   82phy    C22 2201   2.861   1.022   1.165 -0.7413  0.2808  0.0638
   82phy    C21 2202   2.917   1.093   1.050 -0.2069  0.3070 -0.2533
   82phy    C20 2203   2.845   1.055   0.920  0.8619 -0.1410  0.1142
   82phy    C18 2204   2.866   1.104   0.775 -0.2264 -0.4741 -0.1270
   82phy    O01 2205   2.885   1.252   0.775  0.1508  0.1808 -0.2833
   82phy    H01 2206   2.877   1.271   0.867 -1.5771 -1.7265  0.0171
   82phy    C19 2207   2.733   1.070   0.705 -0.3516 -0.7494  0.0017
   82phy    C13 2208   3.005   1.042   0.718 -0.2892  0.0684 -0.4575
   82phy     H3 2209   3.080   1.086   0.789  0.3799 -1.3806 -0.2367
   82phy    O33 2210   3.036   0.904   0.744  0.6716  0.4938 -0.6718
   82phy    H1B 2211   3.005   0.857   0.668  1.4852  0.2755 -0.8809
   82phy    C12 2212   3.091   1.100   0.597  0.3448 -0.0742  0.4139
   82phy    O11 2213   3.080   1.026   0.478  0.5066  0.6482 -0.3796
   82phy    H1A 2214   3.125   0.946   0.498  0.0691  0.4529 -0.1736
   83phy    C35 2215   4.798   1.653   2.087 -0.0952  0.8231  0.2382
   83phy    C33 2216   4.733   1.705   2.205 -0.0458 -0.1377 -0.4576
   83phy    C34 2217   4.840   1.756   2.306  0.1561  0.0626  0.0037
   83phy    C32 2218   4.623   1.809   2.173  0.2715 -0.4514  0.0385
   83phy    C31 2219   4.507   1.840   2.268 -0.4215  0.0696 -0.0474
   83phy    C30 2220   4.424   1.957   2.214 -0.1125  0.8150  0.1000
   83phy    C28 2221   4.305   2.000   2.302  0.1953  0.1910  0.0762
   83phy    C29 2222   4.282   2.155   2.314 -0.3671  0.2241  0.1531
   83phy    C27 2223   4.171   1.924   2.275 -0.4378  0.3075  0.3122
   83phy    C26 2224   4.126   1.854   2.402  0.2142  1.0560 -0.0186
   83phy    C25 2225   3.994   1.771   2.369  0.2064 -0.0124 -0.0786
   83phy    C23 2226   3.934   1.671   2.469 -0.3751 -0.3447  0.2980
   83phy    C24 2227   3.783   1.700   2.459  0.0967  0.1552 -0.0706
   83phy    C22 2228   3.968   1.531   2.414 -0.0440 -0.2341 -0.1762
   83phy    C21 2229   3.940   1.408   2.505  0.2506 -0.1527  0.2538
   83phy    C20 2230   4.011   1.293   2.433 -0.1778  0.3208  0.2962
   83phy    C18 2231   4.029   1.156   2.516  0.3276 -0.5366 -0.1931
   83phy    O01 2232   3.902   1.125   2.567 -0.0444 -0.5914 -0.2635
   83phy    H01 2233   3.850   1.078   2.504 -0.3667  0.0926 -0.5165
   83phy    C19 2234   4.057   1.043   2.417 -0.4974  0.1339 -0.4973
   83phy    C13 2235   4.135   1.174   2.638 -0.0243  0.7184  0.7829
   83phy     H3 2236   4.131   1.281   2.673  0.6290  1.3303 -0.9071
   83phy    O33 2237   4.274   1.170   2.587  0.1815  0.4830 -0.0387
   83phy    H1B 2238   4.304   1.081   2.578 -0.5147  0.4349 -2.4780
   83phy    C12 2239   4.120   1.077   2.765 -0.2650  0.0874 -0.1080
   83phy    O11 2240   3.993   1.075   2.836  0.0756  0.0484  0.2686
   83phy    H1A 2241   3.929   1.113   2.779  0.1979 -1.2353 -0.7876
   84phy    C35 2242   3.735   1.719   1.294  0.3799  0.2531 -0.1017
   84phy    C33 2243   3.790   1.847   1.236 -0.3642 -1.0322 -0.2202
   84phy    C34 2244   3.675   1.948   1.228  0.1961 -0.2011 -0.5249
   84phy    C32 2245   3.915   1.899   1.308 -0.4901 -0.0968  0.3763
   84phy    C31 2246   4.011   2.001   1.235  0.0276 -0.2238 -0.5018
   84phy    C30 2247   4.135   2.039   1.314 -0.2753 -0.1591  0.4631
   84phy    C28 2248   4.264   2.081   1.233 -0.0048 -0.0431 -0.5272
   84phy    C29 2249   4.324   2.220   1.284  0.1118 -0.5490 -0.0064
   84phy    C27 2250   4.358   1.959   1.227 -0.0705  0.1511  0.0404
   84phy    C26 2251   4.442   1.943   1.104 -0.3354  0.4458  0.0171
   84phy    C25 2252   4.536   1.814   1.118 -0.0989  0.2806 -0.4509
   84phy    C23 2253   4.621   1.768   1.002 -0.3343  0.7523  0.3525
   84phy    C24 2254   4.723   1.674   1.057 -0.4343  0.3764  0.6500
   84phy    C22 2255   4.537   1.698   0.891 -0.1636 -0.5254  0.0379
   84phy    C21 2256   4.582   1.711   0.748  0.2640 -0.3263 -0.2380
   84phy    C20 2257   4.472   1.666   0.645  0.5325  0.0419 -0.0418
   84phy    C18 2258   4.487   1.668   0.486 -0.2473 -0.0842 -0.1362
   84phy    O01 2259   4.533   1.803   0.449  0.1971  0.1810  0.1961
   84phy    H01 2260   4.601   1.834   0.506  0.1738  0.5710  0.0144
   84phy    C19 2261   4.336   1.652   0.446 -0.1140 -0.2059 -0.2302
   84phy    C13 2262   4.591   1.558   0.425  0.1443  1.1390 -0.1889
   84phy     H3 2263   4.689   1.586   0.471  0.1072  0.2953  0.4226
   84phy    O33 2264   4.592   1.419   0.469 -0.2102 -0.4359 -0.2407
   84phy    H1B 2265   4.554   1.375   0.396 -0.8425  0.9462 -0.7729
   84phy    C12 2266   4.656   1.584   0.283  0.0122 -0.0204  0.1484
   84phy    O11 2267   4.610   1.506   0.176  0.0383  0.0073 -0.1217
   84phy    H1A 2268   4.518   1.512   0.161 -0.3233  3.7444  2.4335
   85phy    C35 2269   2.701   0.829   1.864  0.2334 -0.2562  0.1357
   85phy    C33 2270   2.698   0.981   1.836 -0.4257 -0.3126  0.0131
   85phy    C34 2271   2.624   0.999   1.707  0.1781  0.4276 -0.4211
   85phy    C32 2272   2.619   1.053   1.944  0.6886 -0.0174  0.0806
   85phy    C31 2273   2.691   1.127   2.057 -0.4033  0.3217 -0.2870
   85phy    C30 2274   2.585   1.220   2.114  0.3807 -0.5012 -0.4835
   85phy    C28 2275   2.620   1.292   2.247  0.3479  0.5040 -0.0287
   85phy    C29 2276   2.655   1.436   2.220  0.4397 -0.6460 -0.7842
   85phy    C27 2277   2.511   1.270   2.353  0.0012  0.0193  0.2029
   85phy    C26 2278   2.560   1.279   2.498 -0.0907 -0.3398 -0.1595
   85phy    C25 2279   2.448   1.238   2.608  0.3300 -0.3403 -0.1584
   85phy    C23 2280   2.502   1.230   2.753 -0.6031 -0.4619  0.4184
   85phy    C24 2281   2.452   1.365   2.813 -0.1757 -0.0069 -0.1099
   85phy    C22 2282   2.439   1.121   2.833 -0.2449  0.4392  0.2326
   85phy    C21 2283   2.522   0.991   2.844 -0.4612 -0.1874 -0.1415
   85phy    C20 2284   2.460   0.908   2.957 -0.0772  0.3436  0.5971
   85phy    C18 2285   2.535   0.780   3.024  0.2625  0.0538 -0.1789
   85phy    O01 2286   2.633   0.817   3.123  0.4157  0.0919 -0.2890
   85phy    H01 2287   2.644   0.910   3.117 -0.5425  0.1746 -0.8895
   85phy    C19 2288   2.413   0.734   3.105  0.5606  0.0550 -0.2909
   85phy    C13 2289   2.582   0.668   2.915 -0.0327 -0.1748 -0.1385
   85phy     H3 2290   2.514   0.678   2.826 -1.2506 -0.6219  0.7128
   85phy    O33 2291   2.560   0.535   2.946  0.0836 -0.0834  0.5354
   85phy    H1B 2292   2.613   0.508   3.018  1.0788  1.8822  0.5951
   85phy    C12 2293   2.724   0.687   2.861 -0.9349 -0.0270  0.3940
   85phy    O11 2294   2.833   0.660   2.944 -0.5167 -0.7522  0.2291
   85phy    H1A 2295   2.911   0.682   2.896 -0.0360 -0.1979  1.2152
   86phy    C35 2296   4.534   2.238   1.985  0.0294 -0.1828  0.2238
   86phy    C33 2297   4.415   2.281   1.901  0.2335 -0.6015  0.0805
   86phy    C34 2298   4.461   2.398   1.815 -0.2611  0.1519  0.1447
   86phy    C32 2299   4.368   2.173   1.800 -0.2135 -0.3633  0.1288
   86phy    C31 2300   4.277   2.064   1.849 -0.0849  0.4451 -0.3675
   86phy    C30 2301   4.248   1.956   1.743  0.4430 -0.3692  0.0437
   86phy    C28 2302   4.165   1.837   1.789 -0.4354 -0.6205 -0.1553
   86phy    C29 2303   4.066   1.801   1.682  0.0264  0.1405  0.5412
   86phy    C27 2304   4.251   1.721   1.852  0.2590  0.2188  0.4428
   86phy    C26 2305   4.182   1.646   1.964  0.1680  0.7504  0.0034
   86phy    C25 2306   4.265   1.532   2.019  0.2677  0.3340  0.2968
   86phy    C23 2307   4.212   1.448   2.135  0.5679  0.0164  0.2382
   86phy    C24 2308   4.132   1.333   2.080 -0.0930  0.2052  0.4219
   86phy    C22 2309   4.334   1.384   2.205  0.7062 -0.4873  0.2865
   86phy    C21 2310   4.363   1.437   2.347  0.0979 -0.6177 -0.0159
   86phy    C20 2311   4.485   1.362   2.397 -0.1765 -0.0632 -0.2465
   86phy    C18 2312   4.527   1.389   2.547 -0.4261 -0.1946  0.4872
   86phy    O01 2313   4.425   1.360   2.648  0.0433  0.6169 -0.5108
   86phy    H01 2314   4.369   1.291   2.617  0.9407 -0.1729 -0.4414
   86phy    C19 2315   4.632   1.273   2.557 -0.0726 -0.1215  0.2893
   86phy    C13 2316   4.601   1.531   2.582 -0.3204 -0.0132  0.0941
   86phy     H3 2317   4.657   1.566   2.492  0.0542 -0.8565 -0.0027
   86phy    O33 2318   4.703   1.531   2.678  0.1056  0.0168 -0.6736
   86phy    H1B 2319   4.662   1.499   2.756  2.5065  1.0283  1.1584
   86phy    C12 2320   4.503   1.645   2.611  0.0385 -0.1907  0.5648
   86phy    O11 2321   4.413   1.610   2.723  0.2492 -0.5090  0.0346
   86phy    H1A 2322   4.395   1.519   2.717 -0.1984 -0.4468  0.3759
   87phy    C35 2323   3.043   2.778   0.880 -0.3569 -0.0973 -0.5707
   87phy    C33 2324   3.116   2.735   1.009 -0.2389  0.5040  0.6866
   87phy    C34 2325   3.013   2.749   1.126 -0.5047 -0.4149  0.0729
   87phy    C32 2326   3.170   2.592   1.009 -0.2231 -0.3639 -0.3802
   87phy    C31 2327   3.321   2.581   1.006 -0.0245  0.1490  0.2271
   87phy    C30 2328   3.366   2.432   0.973  0.0794 -0.1680 -0.0940
   87phy    C28 2329   3.516   2.408   0.971  0.2040  0.0125  0.4396
   87phy    C29 2330   3.549   2.275   1.040  0.1423 -0.0410 -0.0263
   87phy    C27 2331   3.558   2.418   0.821 -0.0227 -0.0471 -0.0896
   87phy    C26 2332   3.687   2.492   0.796  0.1243  0.3965  0.0481
   87phy    C25 2333   3.711   2.500   0.651 -0.6854 -0.5504  0.4829
   87phy    C23 2334   3.851   2.552   0.613 -0.3968  0.0780 -0.4957
   87phy    C24 2335   3.952   2.434   0.601 -0.3523 -0.4261  0.3278
   87phy    C22 2336   3.860   2.625   0.478  0.2866 -0.2970 -0.4733
   87phy    C21 2337   3.838   2.775   0.477  0.4604 -0.2444 -0.5448
   87phy    C20 2338   3.857   2.849   0.341  0.1286  0.2314  0.2751
   87phy    C18 2339   3.807   2.997   0.334 -0.4014  1.1210  0.2972
   87phy    O01 2340   3.678   3.010   0.400  0.1396  0.5592  0.4764
   87phy    H01 2341   3.627   2.932   0.389  0.9642  0.2342 -1.5203
   87phy    C19 2342   3.780   3.021   0.184  0.1237 -0.0570  0.0131
   87phy    C13 2343   3.918   3.096   0.398  0.1446  0.5195  0.1648
   87phy     H3 2344   3.916   3.060   0.504 -0.4098 -1.1144 -0.3693
   87phy    O33 2345   4.058   3.075   0.380  0.4093  0.2676  0.2434
   87phy    H1B 2346   4.083   2.985   0.381  0.3967  0.2661  0.4535
   87phy    C12 2347   3.887   3.238   0.457 -0.6396  0.1681 -0.3150
   87phy    O11 2348   3.750   3.267   0.485  0.7002 -0.4478 -0.5119
   87phy    H1A 2349   3.697   3.190   0.482  0.1999 -0.1611  0.3987
   88phy    C35 2350   2.648   1.842   2.303 -0.0320  0.5512 -0.0444
   88phy    C33 2351   2.745   1.807   2.413 -0.3609  0.4134  0.2665
   88phy    C34 2352   2.696   1.686   2.493 -0.3071  0.0868  0.5123
   88phy    C32 2353   2.879   1.776   2.341  0.1382  0.0902 -0.3777
   88phy    C31 2354   3.008   1.808   2.418 -0.1030  0.0655  0.3367
   88phy    C30 2355   3.123   1.751   2.339 -0.0410  0.3807 -0.0468
   88phy    C28 2356   3.265   1.761   2.406  0.4898  0.4572 -0.6629
   88phy    C29 2357   3.309   1.628   2.475  0.0181  0.2414 -0.2935
   88phy    C27 2358   3.374   1.806   2.307  0.4341 -0.6057 -0.4834
   88phy    C26 2359   3.452   1.925   2.357 -0.2245  0.5168 -0.1424
   88phy    C25 2360   3.553   1.961   2.256 -0.4072 -0.4611 -0.5517
   88phy    C23 2361   3.641   2.081   2.305 -0.0986  0.3049 -0.0939
   88phy    C24 2362   3.792   2.067   2.272 -0.1646  0.0501 -0.4263
   88phy    C22 2363   3.583   2.227   2.281 -0.2004  0.6170  0.2745
   88phy    C21 2364   3.597   2.318   2.401 -0.2425 -0.0296  0.3525
   88phy    C20 2365   3.502   2.439   2.389 -0.3128  0.0509 -0.2134
   88phy    C18 2366   3.508   2.570   2.476  0.4984 -0.3913 -0.2616
   88phy    O01 2367   3.650   2.601   2.503  0.2088 -0.2097 -0.3205
   88phy    H01 2368   3.658   2.686   2.542  1.2560 -0.6114  0.3852
   88phy    C19 2369   3.461   2.682   2.379  0.0884 -0.3255 -0.3116
   88phy    C13 2370   3.417   2.575   2.609 -0.1185  0.0211  0.1569
   88phy     H3 2371   3.315   2.536   2.584  0.1868 -0.4624 -0.3487
   88phy    O33 2372   3.387   2.706   2.657 -0.2644 -0.4017  0.2413
   88phy    H1B 2373   3.330   2.702   2.732 -3.2142 -0.5547 -1.8169
   88phy    C12 2374   3.470   2.477   2.725  0.1523 -0.4836 -0.1946
   88phy    O11 2375   3.590   2.517   2.785 -0.1478  0.1673 -0.3775
   88phy    H1A 2376   3.658   2.483   2.730  0.4484  0.3975  0.2041
   89phy    C35 2377   1.017   3.099   1.144 -0.5782 -0.0469 -0.0282
   89phy    C33 2378   1.152   3.161   1.162  0.1212  0.1872 -0.6628
   89phy    C34 2379   1.142   3.274   1.268  0.3163  0.1008 -0.0877
   89phy    C32 2380   1.228   3.037   1.216 -0.4654  0.0641  0.1171
   89phy    C31 2381   1.377   3.027   1.173 -0.0249  0.6779 -0.4213
   89phy    C30 2382   1.459   2.910   1.231 -0.7251  0.1774 -0.0579
   89phy    C28 2383   1.606   2.920   1.181  0.9317  0.1182  0.7436
   89phy    C29 2384   1.700   2.903   1.295 -0.2082 -0.0230 -0.1263
   89phy    C27 2385   1.626   2.818   1.070  0.1510  0.2063  0.7002
   89phy    C26 2386   1.737   2.840   0.967 -0.3244  0.4562 -0.6980
   89phy    C25 2387   1.752   2.729   0.863  0.3478 -0.1366  0.0637
   89phy    C23 2388   1.893   2.711   0.808  0.1917 -0.2952 -0.5212
   89phy    C24 2389   1.976   2.606   0.880 -0.0317 -0.1900 -0.1302
   89phy    C22 2390   1.886   2.662   0.663 -0.0356 -0.4182 -0.2738
   89phy    C21 2391   1.863   2.762   0.550  0.0820  0.5790  0.3459
   89phy    C20 2392   1.882   2.698   0.405  0.0350 -0.0657  0.3249
   89phy    C18 2393   1.886   2.798   0.284  0.5213 -0.1089  0.3331
   89phy    O01 2394   1.776   2.894   0.295 -0.4817 -0.7279 -0.0080
   89phy    H01 2395   1.688   2.863   0.298 -1.6761  2.2690 -0.0559
   89phy    C19 2396   1.855   2.704   0.162 -0.3062 -0.0670 -0.3549
   89phy    C13 2397   2.025   2.874   0.269 -0.0307  0.1165  0.3250
   89phy     H3 2398   2.034   2.933   0.364  1.2603 -0.9411  0.9033
   89phy    O33 2399   2.149   2.796   0.293 -0.0935  0.0776 -0.0386
   89phy    H1B 2400   2.137   2.731   0.359 -0.4043 -1.1338 -1.2390
   89phy    C12 2401   2.046   3.001   0.180  0.5553 -1.1394 -0.3544
   89phy    O11 2402   2.089   2.995   0.049 -0.5229  0.0781 -0.6803
   89phy    H1A 2403   2.067   3.073   0.002  0.2922 -1.0940 -3.2357
   90phy    C35 2404   2.697   1.927   1.341 -0.0023  0.5466 -0.2033
   90phy    C33 2405   2.705   1.915   1.496  0.4289  0.5297 -0.1555
   90phy    C34 2406   2.637   1.779   1.527  0.0165  0.5560  0.0542
   90phy    C32 2407   2.852   1.917   1.540 -0.1447  0.3887  0.3683
   90phy    C31 2408   2.891   1.932   1.686 -0.1970  0.0214 -0.2237
   90phy    C30 2409   3.042   1.934   1.710  0.9243  0.6281  0.0864
   90phy    C28 2410   3.080   1.916   1.858 -0.6994 -0.2127  0.0728
   90phy    C29 2411   3.186   1.809   1.869 -0.0088 -0.0915  0.1567
   90phy    C27 2412   3.121   2.055   1.921  0.4108  0.1470  0.3491
   90phy    C26 2413   3.093   2.071   2.071  0.0365  0.5843 -0.0336
   90phy    C25 2414   3.149   2.204   2.117  0.0765 -0.2784  0.3913
   90phy    C23 2415   3.106   2.248   2.261  0.0604 -0.0822  0.1236
   90phy    C24 2416   3.193   2.176   2.371 -0.2901  0.1512 -0.3272
   90phy    C22 2417   3.113   2.403   2.282 -0.2490 -0.2500 -0.5102
   90phy    C21 2418   3.019   2.466   2.388 -0.6273 -0.5490 -0.1363
   90phy    C20 2419   3.038   2.617   2.402 -0.5245  0.2756 -0.1385
   90phy    C18 2420   2.958   2.696   2.514  0.4858 -0.2024  0.3957
   90phy    O01 2421   2.973   2.622   2.634 -0.5365  0.0242 -0.0019
   90phy    H01 2422   2.937   2.536   2.620  2.8986 -1.3736 -1.4345
   90phy    C19 2423   3.045   2.821   2.529  0.2496 -0.0635  0.2480
   90phy    C13 2424   2.802   2.737   2.483 -0.2508  0.7489 -0.1051
   90phy     H3 2425   2.784   2.766   2.376 -1.3064  1.5707  0.2805
   90phy    O33 2426   2.757   2.860   2.545  0.4895 -0.2137 -0.1227
   90phy    H1B 2427   2.727   2.853   2.633  1.8501  0.3825  0.4220
   90phy    C12 2428   2.700   2.626   2.514 -0.4634  0.2219  0.1398
   90phy    O11 2429   2.686   2.589   2.651  0.3219  0.3273 -0.0059
   90phy    H1A 2430   2.633   2.659   2.685  0.3693  0.7884 -0.8675
   91phy    C35 2431   4.200   3.282   1.532  0.0432 -0.2039 -0.1189
   91phy    C33 2432   4.339   3.223   1.557  0.0995  0.1806  0.0188
   91phy    C34 2433   4.400   3.312   1.661 -0.3331 -0.1317  0.3187
   91phy    C32 2434   4.325   3.080   1.600 -0.5823 -0.2666  0.1183
   91phy    C31 2435   4.334   2.976   1.485  0.3470  0.0892 -0.0551
   91phy    C30 2436   4.332   2.827   1.535  0.4521  0.2689  0.2358
   91phy    C28 2437   4.373   2.708   1.444  0.4924 -0.1558 -0.0993
   91phy    C29 2438   4.436   2.605   1.538  0.2115 -0.0788  0.0116
   91phy    C27 2439   4.248   2.654   1.371 -0.3314  0.4987 -0.4781
   91phy    C26 2440   4.256   2.635   1.221  0.2346 -0.4812 -0.6684
   91phy    C25 2441   4.137   2.557   1.166 -0.1323 -0.4927 -0.1486
   91phy    C23 2442   4.148   2.509   1.016 -0.1570 -0.1531 -0.8788
   91phy    C24 2443   4.046   2.400   0.989  0.0244  0.0179 -0.4627
   91phy    C22 2444   4.152   2.620   0.910 -0.0963 -0.5088  0.1085
   91phy    C21 2445   4.276   2.617   0.823  0.0007  0.1502  0.7489
   91phy    C20 2446   4.282   2.741   0.734 -0.6705 -0.0977 -0.5794
   91phy    C18 2447   4.419   2.771   0.650  0.1669  0.3634 -0.0460
   91phy    O01 2448   4.532   2.784   0.738 -0.1564  0.2958  0.1684
   91phy    H01 2449   4.501   2.802   0.824 -1.8008 -0.5569 -0.2166
   91phy    C19 2450   4.391   2.912   0.596 -0.1351 -0.2226  0.0470
   91phy    C13 2451   4.458   2.666   0.534 -0.0223 -0.6553 -0.9120
   91phy     H3 2452   4.465   2.571   0.592  1.4691  0.1217  0.2590
   91phy    O33 2453   4.352   2.631   0.447  0.1055  0.4381  0.7265
   91phy    H1B 2454   4.295   2.703   0.431  0.9715  1.2776  1.2560
   91phy    C12 2455   4.604   2.633   0.479 -0.2802 -0.6155  0.1927
   91phy    O11 2456   4.627   2.652   0.345  0.6814 -0.3266  0.3925
   91phy    H1A 2457   4.583   2.731   0.321  2.0741  0.6230  0.8318
   92phy    C35 2458   3.333   1.410   2.144 -0.2223  0.3716 -0.0213
   92phy    C33 2459   3.204   1.350   2.094  0.8866  0.4866  0.3525
   92phy    C34 2460   3.241   1.284   1.961  0.3824 -0.6014  0.2154
   92phy    C32 2461   3.150   1.248   2.194  0.3771  0.1863 -0.3605
   92phy    C31 2462   3.059   1.291   2.316  0.2726  0.3789  0.1400
   92phy    C30 2463   3.052   1.189   2.430 -0.5884  0.2344 -0.2301
   92phy    C28 2464   2.989   1.225   2.570  0.1017 -0.2188  0.4398
   92phy    C29 2465   2.968   1.104   2.653 -0.4088 -0.2063 -0.0473
   92phy    C27 2466   3.078   1.321   2.648  0.0605 -0.6035 -0.1134
   92phy    C26 2467   3.006   1.451   2.688 -0.1103  0.0215 -0.0819
   92phy    C25 2468   3.091   1.534   2.790  0.3966  0.0093 -0.2126
   92phy    C23 2469   3.016   1.649   2.857  0.3433  0.6372 -0.3184
   92phy    C24 2470   2.980   1.619   3.004  0.1628  0.1331  0.3184
   92phy    C22 2471   3.081   1.784   2.838 -0.2511  0.2161 -0.0855
   92phy    C21 2472   2.985   1.901   2.818 -0.3544 -0.1013 -0.3500
   92phy    C20 2473   3.073   2.026   2.789 -0.1737  0.1211  0.5081
   92phy    C18 2474   3.010   2.173   2.805  0.1074 -0.0746  0.6614
   92phy    O01 2475   2.909   2.174   2.907 -0.1012  0.0198 -0.1409
   92phy    H01 2476   2.941   2.204   2.990 -0.6048 -0.5069  0.2536
   92phy    C19 2477   3.128   2.257   2.855 -0.2867 -0.1527 -0.0390
   92phy    C13 2478   2.947   2.232   2.668  0.0228  0.2120 -0.1208
   92phy     H3 2479   3.020   2.225   2.584  0.4168 -0.3291  0.2604
   92phy    O33 2480   2.935   2.376   2.677  0.3647  0.4991  0.0531
   92phy    H1B 2481   2.897   2.397   2.760  1.2305 -0.2276  0.6508
   92phy    C12 2482   2.811   2.170   2.618 -0.2330 -0.0578  0.1682
   92phy    O11 2483   2.711   2.187   2.710 -0.0239  0.7876  0.1274
   92phy    H1A 2484   2.747   2.167   2.794  1.1471  2.4260  0.0667
   93phy    C35 2485   3.577   0.676   2.474 -0.4657 -0.0750  0.2492
   93phy    C33 2486   3.563   0.785   2.370 -0.0688  0.1917  0.1642
   93phy    C34 2487   3.492   0.713   2.253  0.0419 -0.8286 -0.6351
   93phy    C32 2488   3.475   0.907   2.406 -0.7463 -0.0850 -0.4009
   93phy    C31 2489   3.549   1.017   2.482  0.1735 -0.1111  0.3129
   93phy    C30 2490   3.460   1.132   2.534 -0.8524  0.4019  0.3841
   93phy    C28 2491   3.539   1.248   2.596 -0.0512 -0.3565 -0.3717
   93phy    C29 2492   3.565   1.353   2.491 -0.1158  0.0510 -0.4095
   93phy    C27 2493   3.446   1.307   2.707  0.0984  0.7211 -0.1988
   93phy    C26 2494   3.464   1.251   2.855  0.1807  0.2176  0.2486
   93phy    C25 2495   3.371   1.321   2.952 -0.3776  0.2435 -0.7111
   93phy    C23 2496   3.368   1.274   3.100  0.2690  1.1118  0.3190
   93phy    C24 2497   3.474   1.340   3.182 -0.0113 -0.2731 -0.1161
   93phy    C22 2498   3.234   1.319   3.169  0.0688  0.5944 -0.1314
   93phy    C21 2499   3.142   1.214   3.231  0.2513  0.1138 -0.5039
   93phy    C20 2500   3.000   1.260   3.268  0.0925  0.2484 -0.4168
   93phy    C18 2501   2.879   1.159   3.279  0.1982 -0.2145  0.1190
   93phy    O01 2502   2.912   1.042   3.356 -0.0669 -0.2847 -0.1088
   93phy    H01 2503   2.962   1.065   3.433 -1.0068 -0.1205  0.4730
   93phy    C19 2504   2.786   1.234   3.383 -0.4330 -0.1196  0.4401
   93phy    C13 2505   2.798   1.127   3.141  0.0255 -0.2743  0.0079
   93phy     H3 2506   2.765   1.223   3.095  0.7157 -0.3548 -0.6874
   93phy    O33 2507   2.673   1.056   3.160 -0.2225 -0.3793 -0.2571
   93phy    H1B 2508   2.615   1.097   3.222  0.9827 -0.4983  0.9867
   93phy    C12 2509   2.876   1.044   3.034 -0.2013 -0.1739  0.0976
   93phy    O11 2510   2.993   1.100   2.966  0.5020  0.4169 -0.4723
   93phy    H1A 2511   3.062   1.037   2.970  0.4710  0.3978 -0.2669
   94phy    C35 2512   4.698   2.491   0.841  0.1415  0.3020  0.3096
   94phy    C33 2513   4.668   2.345   0.860 -0.1540  0.0034  0.3705
   94phy    C34 2514   4.663   2.323   1.011  0.1250 -0.2339 -0.2611
   94phy    C32 2515   4.544   2.316   0.781  0.1275 -0.2119 -0.3050
   94phy    C31 2516   4.465   2.187   0.780  0.1015 -0.5899  0.4758
   94phy    C30 2517   4.328   2.196   0.706 -0.6494  0.7838 -0.3107
   94phy    C28 2518   4.234   2.072   0.684 -0.4496 -0.3826  0.1327
   94phy    C29 2519   4.164   2.025   0.809 -0.0615  0.0697 -0.0302
   94phy    C27 2520   4.131   2.114   0.574  0.3927  0.1225 -0.1854
   94phy    C26 2521   4.082   2.001   0.478 -0.4015  0.1538 -0.2503
   94phy    C25 2522   3.981   2.054   0.380  1.1269 -0.2302  0.2552
   94phy    C23 2523   3.936   1.949   0.274 -0.5733  0.1757 -0.3698
   94phy    C24 2524   3.783   1.956   0.266  0.1699 -0.4997  0.1658
   94phy    C22 2525   3.982   1.984   0.133 -0.1798 -0.5380 -0.2899
   94phy    C21 2526   4.133   1.965   0.095  0.1229  0.8820 -0.5263
   94phy    C20 2527   4.167   1.963  -0.062 -0.0197 -0.6471 -0.8646
   94phy    C18 2528   4.315   1.990  -0.093  0.4132 -0.1773  0.4137
   94phy    O01 2529   4.375   2.105  -0.026  0.2496  0.3119 -0.0631
   94phy    H01 2530   4.349   2.190  -0.057  2.3261  0.9383 -0.2527
   94phy    C19 2531   4.311   2.037  -0.243  0.4530 -0.2550 -0.4201
   94phy    C13 2532   4.406   1.862  -0.064 -0.2796 -0.2550  0.0342
   94phy     H3 2533   4.401   1.856   0.048 -1.3478 -0.4497 -0.0107
   94phy    O33 2534   4.357   1.731  -0.087  0.4080 -0.0796 -0.4271
   94phy    H1B 2535   4.373   1.709  -0.176 -0.8283 -0.9961 -0.4504
   94phy    C12 2536   4.565   1.859  -0.058  0.0353 -0.0489  0.0114
   94phy    O11 2537   4.618   1.987  -0.071  0.5097 -0.1394 -0.1648
   94phy    H1A 2538   4.553   2.041  -0.031  1.0754  0.1112  0.4346
   95phy    C35 2539   3.115   3.653   1.582 -0.0150 -0.1888 -0.2208
   95phy    C33 2540   3.111   3.533   1.497  0.1272  0.2410  0.4090
   95phy    C34 2541   3.092   3.576   1.353  0.4975  0.0803  0.3212
   95phy    C32 2542   3.241   3.456   1.518  0.0169  0.8387  0.0817
   95phy    C31 2543   3.217   3.329   1.605 -0.5542 -0.4885  0.6789
   95phy    C30 2544   3.352   3.266   1.644 -0.2081  0.0335  0.5391
   95phy    C28 2545   3.358   3.153   1.752  0.3769  0.7084 -0.2235
   95phy    C29 2546   3.289   3.023   1.720 -0.0212  0.4900  0.6136
   95phy    C27 2547   3.502   3.147   1.803  0.1735  0.0716 -0.0207
   95phy    C26 2548   3.504   3.112   1.957  0.5529 -0.2660  0.0721
   95phy    C25 2549   3.641   3.117   2.021 -0.1225  0.3822 -0.5456
   95phy    C23 2550   3.639   3.068   2.167  0.7424  0.1970  0.1248
   95phy    C24 2551   3.749   2.962   2.174 -0.0726  0.2873 -0.3389
   95phy    C22 2552   3.661   3.179   2.265 -0.0461  0.1610 -0.1016
   95phy    C21 2553   3.571   3.170   2.383 -0.1233 -0.5086 -0.1616
   95phy    C20 2554   3.580   3.310   2.449  0.4288  0.7329 -0.0171
   95phy    C18 2555   3.523   3.356   2.590  0.0121 -0.0563  0.1903
   95phy    O01 2556   3.557   3.255   2.686 -0.4725  0.1482  0.0378
   95phy    H01 2557   3.527   3.285   2.770 -0.7200 -0.5313  0.1943
   95phy    C19 2558   3.625   3.471   2.622 -0.0758 -0.3646 -0.3558
   95phy    C13 2559   3.365   3.400   2.608  0.0215 -0.7055  0.5534
   95phy     H3 2560   3.346   3.471   2.523  1.5545  1.1901  1.7134
   95phy    O33 2561   3.344   3.485   2.718 -0.0271  0.4734  0.5023
   95phy    H1B 2562   3.358   3.431   2.794  0.1776 -0.7836 -0.4044
   95phy    C12 2563   3.262   3.286   2.595 -0.1189 -0.0720  0.8216
   95phy    O11 2564   3.267   3.182   2.691  0.0139 -0.3913 -0.3166
   95phy    H1A 2565   3.351   3.139   2.689 -0.4907 -1.4187 -0.0253
   96phy    C35 2566   2.587   2.854   2.024 -0.1148  0.0531 -0.0961
   96phy    C33 2567   2.551   2.934   1.898  0.1447 -0.4368  0.5459
   96phy    C34 2568   2.416   2.879   1.874 -0.5865  0.6269  0.1459
   96phy    C32 2569   2.544   3.088   1.924  0.1115 -0.0068  0.6025
   96phy    C31 2570   2.670   3.149   1.868 -0.0491  0.6272  0.5560
   96phy    C30 2571   2.680   3.300   1.898 -0.2501 -0.0306  0.0325
   96phy    C28 2572   2.794   3.372   1.838 -0.5123 -1.2255 -0.0571
   96phy    C29 2573   2.755   3.430   1.700  0.1474  0.9606 -0.0206
   96phy    C27 2574   2.833   3.495   1.924  0.4045  0.0739  0.2583
   96phy    C26 2575   2.934   3.474   2.035  0.2132  0.0134 -0.2574
   96phy    C25 2576   2.976   3.594   2.124 -0.2718  0.3474  0.3132
   96phy    C23 2577   3.055   3.573   2.256 -0.1934  0.1952  0.3211
   96phy    C24 2578   3.197   3.510   2.245  0.1369  0.2019  0.1996
   96phy    C22 2579   3.063   3.712   2.323 -0.0979 -0.5121 -0.0403
   96phy    C21 2580   3.072   3.708   2.476  0.6113  0.2775 -0.0595
   96phy    C20 2581   3.066   3.850   2.537  0.2923 -0.3474  0.0769
   96phy    C18 2582   3.026   3.887   2.687 -0.0385  0.1004 -0.3041
   96phy    O01 2583   3.123   3.815   2.772  0.6154  0.1025 -0.1333
   96phy    H01 2584   3.104   3.724   2.787 -0.0350  0.1902 -0.3620
   96phy    C19 2585   3.057   4.036   2.707  0.7488  0.2408  0.4259
   96phy    C13 2586   2.874   3.842   2.712  0.5772 -0.1657 -0.1335
   96phy     H3 2587   2.851   3.753   2.646 -0.7437  2.4419 -3.5153
   96phy    O33 2588   2.782   3.941   2.658 -0.1800  0.5788 -0.0779
   96phy    H1B 2589   2.764   4.009   2.720 -3.4650 -0.3087  0.0796
   96phy    C12 2590   2.825   3.802   2.860  0.1405  0.5575 -0.2501
   96phy    O11 2591   2.834   3.896   2.962  0.2165 -0.1754  0.2689
   96phy    H1A 2592   2.778   3.967   2.935  0.1907 -0.5443 -0.6650
   97phy    C35 2593   2.453   1.487   1.359 -0.3907  0.0612  0.1832
   97phy    C33 2594   2.334   1.451   1.269 -0.2767  0.3075  0.2297
   97phy    C34 2595   2.249   1.333   1.333  0.0252 -0.0145  0.5047
   97phy    C32 2596   2.246   1.576   1.238 -0.3843  0.1574  0.2209
   97phy    C31 2597   2.148   1.568   1.123 -0.5229 -0.6649  0.3954
   97phy    C30 2598   2.058   1.698   1.105 -0.3510  0.3079  0.4132
   97phy    C28 2599   1.955   1.687   0.983 -0.8510  0.4146 -0.2030
   97phy    C29 2600   1.837   1.591   1.002  0.6375 -0.6454  0.1645
   97phy    C27 2601   1.891   1.825   0.965  0.0792  0.8152  0.2199
   97phy    C26 2602   1.939   1.909   0.851 -0.3653 -0.8361  0.3224
   97phy    C25 2603   1.877   2.050   0.866 -0.0817 -0.3213 -0.3677
   97phy    C23 2604   1.899   2.146   0.748 -0.4333 -0.5875 -0.4427
   97phy    C24 2605   1.792   2.254   0.754  0.0624  0.4369  0.0879
   97phy    C22 2606   2.037   2.212   0.736 -0.0193 -0.8479 -0.3387
   97phy    C21 2607   2.083   2.254   0.593 -0.3382 -0.2709 -0.1000
   97phy    C20 2608   2.233   2.287   0.578 -0.4566 -0.1137  0.2446
   97phy    C18 2609   2.286   2.295   0.426  0.3952 -0.3332 -0.1918
   97phy    O01 2610   2.261   2.181   0.344  0.4067 -0.4784 -0.1226
   97phy    H01 2611   2.266   2.110   0.406  0.1357 -0.3067  0.0975
   97phy    C19 2612   2.435   2.298   0.439  0.5703  0.4040  0.2936
   97phy    C13 2613   2.234   2.429   0.350 -0.2009 -0.0348  0.1216
   97phy     H3 2614   2.125   2.409   0.335 -0.2501 -0.3589  0.8462
   97phy    O33 2615   2.215   2.550   0.431 -0.3840  0.3225  0.1370
   97phy    H1B 2616   2.294   2.599   0.423  0.7829 -1.4884 -0.0688
   97phy    C12 2617   2.240   2.462   0.194 -0.1943 -0.1553  0.6734
   97phy    O11 2618   2.239   2.353   0.105  0.4878  0.4724 -0.0664
   97phy    H1A 2619   2.222   2.394   0.022 -0.2509 -0.8062 -0.5704
   98phy    C35 2620   2.771   3.844   1.395  0.2422  0.1757 -0.3984
   98phy    C33 2621   2.881   3.918   1.318 -0.1930 -0.2264 -0.3363
   98phy    C34 2622   2.836   3.974   1.185  0.4298  0.4159  0.3530
   98phy    C32 2623   2.954   4.022   1.411 -0.0681 -0.2257 -0.4300
   98phy    C31 2624   3.108   4.035   1.407 -0.2899  0.0799  0.7159
   98phy    C30 2625   3.147   4.168   1.466  0.0623  0.6438 -0.0529
   98phy    C28 2626   3.298   4.215   1.450  0.0122  0.4538 -0.4831
   98phy    C29 2627   3.327   4.271   1.311 -0.6896  0.3789 -0.9498
   98phy    C27 2628   3.337   4.342   1.530  0.7908  0.4307 -0.3248
   98phy    C26 2629   3.345   4.341   1.683 -0.0486  0.0398 -0.1349
   98phy    C25 2630   3.378   4.480   1.737  0.0678 -0.5167  0.5619
   98phy    C23 2631   3.419   4.509   1.881 -0.0334  0.0054  0.5722
   98phy    C24 2632   3.531   4.616   1.882 -0.1997  0.0541 -0.1685
   98phy    C22 2633   3.297   4.551   1.972 -0.2874 -0.2633 -0.3385
   98phy    C21 2634   3.305   4.493   2.116 -0.2498  0.1142 -0.2119
   98phy    C20 2635   3.187   4.545   2.209 -0.7588  0.5019  0.1112
   98phy    C18 2636   3.148   4.488   2.354  0.6017 -0.2536  0.1451
   98phy    O01 2637   3.262   4.501   2.443  0.2370  0.1305  0.4818
   98phy    H01 2638   3.303   4.417   2.444 -1.7462 -0.9198 -0.0072
   98phy    C19 2639   3.047   4.598   2.401 -0.2524  0.3639  0.3953
   98phy    C13 2640   3.088   4.333   2.361 -0.0442 -0.7112 -0.1436
   98phy     H3 2641   3.014   4.323   2.277 -1.0057  0.6784  0.5032
   98phy    O33 2642   3.003   4.306   2.477  0.3505 -0.0237  0.5229
   98phy    H1B 2643   2.943   4.241   2.446 -0.0718  0.4997  0.2231
   98phy    C12 2644   3.191   4.217   2.345  0.0847 -0.0039 -0.2659
   98phy    O11 2645   3.313   4.227   2.416 -0.0420  0.3398  0.1652
   98phy    H1A 2646   3.365   4.154   2.391 -0.1862  0.4007 -0.3297
   99phy    C35 2647   2.160   3.015   1.079  0.4820  0.0174 -0.1636
   99phy    C33 2648   2.151   3.138   1.170 -0.5313 -0.5960 -0.0039
   99phy    C34 2649   2.025   3.123   1.247 -0.1430 -0.2938 -0.0721
   99phy    C32 2650   2.280   3.165   1.246 -0.7800 -0.0026 -0.5558
   99phy    C31 2651   2.329   3.309   1.252 -0.0175  0.2472 -0.0851
   99phy    C30 2652   2.461   3.328   1.325 -0.0914 -0.2357 -0.6112
   99phy    C28 2653   2.519   3.469   1.306  0.1098  0.0762  0.3553
   99phy    C29 2654   2.513   3.538   1.443  0.2296 -0.9870 -0.0595
   99phy    C27 2655   2.665   3.473   1.250 -0.6196 -0.6044 -0.7644
   99phy    C26 2656   2.693   3.497   1.106  0.2661  0.4694 -0.0004
   99phy    C25 2657   2.837   3.498   1.067  0.2688  0.0299  0.3823
   99phy    C23 2658   2.857   3.560   0.924  0.4075  0.5063 -0.4776
   99phy    C24 2659   2.958   3.676   0.928  0.3111 -0.2085 -0.5178
   99phy    C22 2660   2.927   3.459   0.831  0.4701  0.2356  0.1641
   99phy    C21 2661   2.828   3.403   0.723 -0.3875 -0.2005  0.5400
   99phy    C20 2662   2.892   3.298   0.628 -0.3198  0.1636 -1.0457
   99phy    C18 2663   2.809   3.239   0.509 -0.3050 -0.0829 -0.8936
   99phy    O01 2664   2.684   3.181   0.555  0.2903  0.5957  0.2281
   99phy    H01 2665   2.668   3.211   0.642 -0.0790  0.1042  0.3295
   99phy    C19 2666   2.892   3.119   0.459  0.2492 -0.4648  0.2629
   99phy    C13 2667   2.785   3.347   0.388 -0.3738 -0.4651  0.2214
   99phy     H3 2668   2.762   3.442   0.443 -1.9394 -0.3038 -0.6585
   99phy    O33 2669   2.898   3.398   0.315  0.4639 -1.0134  0.3397
   99phy    H1B 2670   2.913   3.349   0.236 -0.2598  1.8443 -1.7555
   99phy    C12 2671   2.655   3.363   0.314  0.5810 -0.3534  0.1893
   99phy    O11 2672   2.663   3.285   0.196 -0.0262 -0.1902  0.0454
   99phy    H1A 2673   2.667   3.196   0.223  1.5966  0.3331  1.7700
  100phy    C35 2674   3.358   2.144   1.327 -0.2608 -0.2110 -0.9170
  100phy    C33 2675   3.232   2.194   1.400 -0.3199 -0.7653  0.4309
  100phy    C34 2676   3.262   2.218   1.547 -0.1020 -0.1453  0.2012
  100phy    C32 2677   3.160   2.309   1.326  0.3673  0.3119 -0.1646
  100phy    C31 2678   3.018   2.266   1.284 -0.3094 -0.3326  0.3619
  100phy    C30 2679   2.934   2.384   1.230  0.4402  0.7048  0.4457
  100phy    C28 2680   2.792   2.340   1.176  0.2820  0.2248 -0.0372
  100phy    C29 2681   2.677   2.368   1.275  0.6700  0.1934 -0.2016
  100phy    C27 2682   2.753   2.418   1.048  0.4472 -0.5791 -0.0834
  100phy    C26 2683   2.815   2.371   0.914 -0.2859 -0.5823 -0.0226
  100phy    C25 2684   2.805   2.472   0.796  0.4477 -0.4534 -0.4285
  100phy    C23 2685   2.877   2.423   0.667 -0.1434 -1.2878  0.0705
  100phy    C24 2686   2.802   2.324   0.580 -0.0375 -0.0594 -0.0568
  100phy    C22 2687   2.901   2.549   0.579 -0.1773 -0.3341 -0.5303
  100phy    C21 2688   3.036   2.554   0.499  0.1661 -0.4771 -0.3090
  100phy    C20 2689   3.025   2.672   0.396  0.5393 -0.5290  0.2797
  100phy    C18 2690   3.149   2.696   0.299  0.1992 -0.2959  0.2619
  100phy    O01 2691   3.272   2.713   0.373  0.3311 -0.0297 -0.2753
  100phy    H01 2692   3.267   2.665   0.453  1.7533  0.3557  0.0762
  100phy    C19 2693   3.121   2.828   0.222 -0.1829 -0.1449 -0.3868
  100phy    C13 2694   3.164   2.578   0.192  0.2885  0.3139 -0.1909
  100phy     H3 2695   3.178   2.488   0.257 -3.1455  0.2115  0.5648
  100phy    O33 2696   3.037   2.531   0.130 -0.0096 -0.2162 -0.3503
  100phy    H1B 2697   3.010   2.601   0.075 -0.2893 -0.1610 -0.1449
  100phy    C12 2698   3.287   2.538   0.103 -0.5017 -0.0185 -0.0209
  100phy    O11 2699   3.310   2.612  -0.011  0.0336  0.6936  0.2660
  100phy    H1A 2700   3.244   2.591  -0.074  0.9236 -2.0936  0.1495
  101phy    C35 2701   2.365   4.468   1.037  0.0876 -0.1547 -0.2119
  101phy    C33 2702   2.309   4.335   1.077 -0.5348 -0.4400  0.4507
  101phy    C34 2703   2.193   4.352   1.169  0.6131  0.2824 -0.3403
  101phy    C32 2704   2.283   4.249   0.952 -0.3937 -0.7222 -0.1359
  101phy    C31 2705   2.400   4.154   0.922  0.3164  0.2386  0.4194
  101phy    C30 2706   2.361   4.038   0.831 -0.0514 -0.2102 -0.0103
  101phy    C28 2707   2.485   3.952   0.801 -0.1301  0.5275 -0.1490
  101phy    C29 2708   2.498   3.828   0.894  0.4210  0.5138  0.2626
  101phy    C27 2709   2.471   3.904   0.652 -0.2855  0.0158 -0.2008
  101phy    C26 2710   2.591   3.894   0.565 -0.0805  0.4112 -0.3518
  101phy    C25 2711   2.568   3.851   0.418  0.1933 -0.2275  0.1968
  101phy    C23 2712   2.687   3.876   0.319 -0.1368 -0.4793  0.4151
  101phy    C24 2713   2.724   3.745   0.246  0.1617  0.2023 -0.0379
  101phy    C22 2714   2.651   3.978   0.208 -0.2483  0.4653  0.5315
  101phy    C21 2715   2.659   4.128   0.250  0.2292 -0.1082  0.1608
  101phy    C20 2716   2.615   4.230   0.141 -0.4871  0.3688 -0.2084
  101phy    C18 2717   2.626   4.382   0.174 -0.1677  0.3481  0.2790
  101phy    O01 2718   2.565   4.397   0.302 -0.0627 -0.1239 -0.6934
  101phy    H01 2719   2.573   4.318   0.352  0.7673  0.8934  0.8416
  101phy    C19 2720   2.527   4.452   0.078  0.1076  0.3828  0.4840
  101phy    C13 2721   2.778   4.430   0.174 -0.3932 -0.3552  0.1418
  101phy     H3 2722   2.828   4.369   0.253  2.2454  0.5400 -0.7478
  101phy    O33 2723   2.866   4.390   0.070 -0.2201 -0.0361  0.2641
  101phy    H1B 2724   2.950   4.385   0.111 -0.7653 -1.2470  1.3015
  101phy    C12 2725   2.829   4.557   0.249 -0.2494 -0.2978 -0.1179
  101phy    O11 2726   2.826   4.684   0.185 -0.3916 -0.1855 -0.7081
  101phy    H1A 2727   2.848   4.741   0.256 -0.8182 -1.5971  0.6101
  102phy    C35 2728   1.223   0.372   2.024 -0.1480 -0.3064 -0.0422
  102phy    C33 2729   1.297   0.295   1.910 -0.3015  0.2388 -0.2700
  102phy    C34 2730   1.204   0.284   1.797  0.0945 -0.2020 -0.2617
  102phy    C32 2731   1.430   0.358   1.878 -0.3172  0.0572  0.0715
  102phy    C31 2732   1.554   0.307   1.943  0.3264  0.1758  0.2876
  102phy    C30 2733   1.684   0.360   1.880 -0.8996 -0.3244  0.0939
  102phy    C28 2734   1.812   0.308   1.944  0.3951 -0.0897  0.0464
  102phy    C29 2735   1.927   0.289   1.838 -0.1803  0.0389 -0.2449
  102phy    C27 2736   1.851   0.389   2.070 -0.7169 -0.3106  0.0368
  102phy    C26 2737   1.887   0.309   2.198 -0.0322  0.0348  0.5457
  102phy    C25 2738   1.975   0.384   2.302 -0.2410  0.6753 -0.0331
  102phy    C23 2739   2.007   0.303   2.429  0.0534 -0.0805  0.4199
  102phy    C24 2740   2.149   0.321   2.476  0.2260  1.0496 -0.1781
  102phy    C22 2741   1.901   0.324   2.539  0.4119  0.0278  0.3246
  102phy    C21 2742   1.865   0.213   2.628 -0.2389  0.6244 -0.0088
  102phy    C20 2743   1.735   0.243   2.709  0.0022 -0.2440 -0.1942
  102phy    C18 2744   1.683   0.149   2.820 -0.3262 -0.1572  0.1373
  102phy    O01 2745   1.774   0.156   2.931 -0.3369  0.1176  0.0477
  102phy    H01 2746   1.825   0.234   2.924 -1.1907  0.5509 -3.5904
  102phy    C19 2747   1.559   0.229   2.868 -0.3571 -0.2715  0.3830
  102phy    C13 2748   1.645  -0.006   2.780 -0.1378 -0.3347  0.0362
  102phy     H3 2749   1.597  -0.007   2.679 -0.0524  0.0722 -0.0104
  102phy    O33 2750   1.549  -0.061   2.857  1.0476 -0.1736 -0.0813
  102phy    H1B 2751   1.517  -0.143   2.822  0.0119  0.1947 -0.0307
  102phy    C12 2752   1.764  -0.113   2.768  0.1431  0.0269 -0.1465
  102phy    O11 2753   1.804  -0.170   2.890  0.0150 -0.4205  0.3302
  102phy    H1A 2754   1.765  -0.118   2.957  0.5233  1.4270 -0.7283
  103phy    C35 2755   1.798   3.864   1.676 -0.3149  0.3084  0.2574
  103phy    C33 2756   1.786   3.949   1.552  0.4849  0.0090 -0.1550
  103phy    C34 2757   1.712   3.884   1.437  0.0097  0.2900 -0.0526
  103phy    C32 2758   1.717   4.085   1.590 -0.4582 -0.5061 -0.5264
  103phy    C31 2759   1.815   4.196   1.642 -0.2177 -0.0966  0.4227
  103phy    C30 2760   1.740   4.322   1.683  0.0481 -0.0823  0.1078
  103phy    C28 2761   1.817   4.441   1.749 -0.0564 -0.8020  0.1336
  103phy    C29 2762   1.720   4.559   1.755 -0.0853  0.3574 -0.0376
  103phy    C27 2763   1.876   4.419   1.894 -0.2069 -0.2277  0.3732
  103phy    C26 2764   2.025   4.446   1.901 -0.4123  0.0345 -0.0254
  103phy    C25 2765   2.082   4.433   2.045 -0.1971 -0.2758 -0.3105
  103phy    C23 2766   2.218   4.506   2.061 -0.0258  0.0783 -0.6530
  103phy    C24 2767   2.192   4.653   2.096  0.6352  0.0759 -0.4522
  103phy    C22 2768   2.287   4.431   2.184 -0.3688 -0.3674  0.0197
  103phy    C21 2769   2.437   4.407   2.190 -0.5838 -0.1077  0.2804
  103phy    C20 2770   2.474   4.368   2.341  0.3009  0.2011  0.2281
  103phy    C18 2771   2.614   4.299   2.375  0.1632  0.0068 -0.4731
  103phy    O01 2772   2.716   4.383   2.312  0.1521  0.1647 -0.5035
  103phy    H01 2773   2.706   4.473   2.339  2.4245  0.4873 -0.5478
  103phy    C19 2774   2.633   4.329   2.526  0.3679  0.4652  0.5931
  103phy    C13 2775   2.626   4.149   2.314 -0.3758  0.1980  0.5460
  103phy     H3 2776   2.588   4.153   2.209  0.3880  2.7445  0.2970
  103phy    O33 2777   2.523   4.072   2.380 -0.3077  0.3768  0.3891
  103phy    H1B 2778   2.540   4.048   2.469 -2.6432  0.2981  0.8796
  103phy    C12 2779   2.765   4.077   2.309  0.2114 -0.3841  0.0708
  103phy    O11 2780   2.848   4.077   2.422 -0.6204 -0.4004 -0.4449
  103phy    H1A 2781   2.810   4.034   2.496 -0.6345  0.4596  0.0685
  104phy    C35 2782   2.308   0.980   1.106 -0.1188 -0.7113 -0.4847
  104phy    C33 2783   2.434   0.903   1.144 -0.0716  0.3511 -0.2668
  104phy    C34 2784   2.490   0.986   1.262 -0.6644  0.2661  0.0126
  104phy    C32 2785   2.412   0.755   1.182  0.3723 -0.5770 -0.4098
  104phy    C31 2786   2.441   0.643   1.081  0.8181 -0.0725 -0.1110
  104phy    C30 2787   2.429   0.502   1.138  0.4351 -0.0969 -0.7468
  104phy    C28 2788   2.446   0.372   1.051 -0.6240  0.2065  0.5903
  104phy    C29 2789   2.545   0.266   1.105  0.3359 -0.5662 -0.3789
  104phy    C27 2790   2.311   0.321   1.018  0.5381  0.1665 -0.3271
  104phy    C26 2791   2.298   0.240   0.889 -0.2752  0.3376  0.6330
  104phy    C25 2792   2.159   0.256   0.827 -0.1830  0.2622 -0.0238
  104phy    C23 2793   2.130   0.174   0.699  0.1397  0.1394  0.5922
  104phy    C24 2794   1.982   0.139   0.712  0.0012  0.1773  0.3515
  104phy    C22 2795   2.164   0.247   0.565  0.6104  0.1962  0.0030
  104phy    C21 2796   2.174   0.162   0.439 -0.0910 -0.0948 -0.3739
  104phy    C20 2797   2.202   0.252   0.322  0.0872  0.2173  0.8111
  104phy    C18 2798   2.233   0.189   0.178  1.4332  0.3734  0.1552
  104phy    O01 2799   2.348   0.103   0.179  0.1103  0.2995  0.3966
  104phy    H01 2800   2.322   0.033   0.121 -1.1873  0.6398  0.5399
  104phy    C19 2801   2.277   0.316   0.101  0.2800  0.0288 -0.1618
  104phy    C13 2802   2.110   0.108   0.107 -0.1626 -0.4837 -0.0455
  104phy     H3 2803   2.084   0.033   0.187  0.4466  0.1606  0.7707
  104phy    O33 2804   1.982   0.172   0.101 -0.1220 -0.0239  0.0558
  104phy    H1B 2805   1.981   0.245   0.043 -2.6080  0.8913  1.1269
  104phy    C12 2806   2.129  -0.005  -0.003  0.1613  0.2099 -0.1041
  104phy    O11 2807   2.255  -0.063   0.004 -0.6693  0.3067  1.0134
  104phy    H1A 2808   2.242  -0.154  -0.014 -1.0750  0.8079 -1.6997
  105phy    C35 2809   2.173   4.240   1.551  0.0483  0.5239  0.8093
  105phy    C33 2810   2.262   4.136   1.494 -0.0242  0.7429  0.3752
  105phy    C34 2811   2.366   4.093   1.597  0.5089 -0.4561 -0.0263
  105phy    C32 2812   2.168   4.027   1.436  0.6430  0.2586 -0.2082
  105phy    C31 2813   2.218   3.958   1.308  0.5238  0.3429 -1.1666
  105phy    C30 2814   2.099   3.887   1.239  0.1904 -0.4416 -0.0043
  105phy    C28 2815   2.137   3.790   1.125  0.5160  0.0876 -0.2317
  105phy    C29 2816   2.153   3.646   1.176  0.0783  0.0246 -0.3218
  105phy    C27 2817   2.027   3.802   1.018 -0.1876  0.3402  0.5136
  105phy    C26 2818   2.070   3.773   0.879 -0.3031 -0.0863  0.2327
  105phy    C25 2819   1.973   3.817   0.764  0.2507  0.3400 -0.2490
  105phy    C23 2820   2.019   3.767   0.626  0.0971 -0.0022  0.0140
  105phy    C24 2821   1.916   3.672   0.562  0.0639  0.0812 -0.0851
  105phy    C22 2822   2.036   3.890   0.540  0.1587 -0.0444  0.5317
  105phy    C21 2823   2.115   3.881   0.409 -0.0220  0.2355  0.8066
  105phy    C20 2824   2.069   3.985   0.310  0.2254 -1.0454 -0.8973
  105phy    C18 2825   2.154   4.037   0.187  0.1302 -0.4693  0.1865
  105phy    O01 2826   2.280   4.082   0.235  0.1671 -0.8325 -0.3925
  105phy    H01 2827   2.269   4.096   0.327  0.9845 -1.7667 -0.1288
  105phy    C19 2828   2.087   4.173   0.142  0.0269  0.0084 -0.4507
  105phy    C13 2829   2.168   3.925   0.070  0.2015  0.2282 -0.7553
  105phy     H3 2830   2.220   3.840   0.122 -0.4274 -0.7165 -1.6469
  105phy    O33 2831   2.055   3.853   0.031 -0.8241  0.5785 -0.0345
  105phy    H1B 2832   1.979   3.901   0.059 -0.0896  0.2410  2.9452
  105phy    C12 2833   2.281   3.922  -0.040 -0.1011 -0.4206  0.6013
  105phy    O11 2834   2.394   3.999  -0.019 -0.4586  0.1067 -0.0535
  105phy    H1A 2835   2.386   4.044   0.062  0.4476 -0.1623  0.1904
  106phy    C35 2836   2.926   4.357   1.999 -0.2690  0.3556  0.1918
  106phy    C33 2837   2.892   4.443   1.881 -0.2518 -0.3080  0.4237
  106phy    C34 2838   2.931   4.366   1.756  0.1228  0.4281 -0.5037
  106phy    C32 2839   2.741   4.483   1.883 -0.1950 -0.3765  0.3630
  106phy    C31 2840   2.715   4.626   1.833  0.2270 -0.1056 -0.1802
  106phy    C30 2841   2.564   4.666   1.835 -0.2932  0.2711  0.1152
  106phy    C28 2842   2.518   4.782   1.742 -0.1392 -0.2232  0.1606
  106phy    C29 2843   2.494   4.739   1.597 -0.3840 -0.0413  0.6308
  106phy    C27 2844   2.383   4.839   1.788 -0.5265  0.2653 -0.4333
  106phy    C26 2845   2.405   4.967   1.868 -0.6468 -0.8842 -0.4862
  106phy    C25 2846   2.283   5.023   1.937 -0.0524 -0.3172 -0.1193
  106phy    C23 2847   2.307   5.145   2.027  0.1420  0.0647 -0.3184
  106phy    C24 2848   2.261   5.271   1.951  0.0501 -0.4443  0.1163
  106phy    C22 2849   2.223   5.150   2.155  0.2881 -0.3924 -0.2830
  106phy    C21 2850   2.281   5.060   2.269  0.3079  0.1442  0.0148
  106phy    C20 2851   2.192   5.048   2.395 -0.0572  0.1425  0.3824
  106phy    C18 2852   2.243   4.953   2.514 -0.2790 -0.4863 -0.0379
  106phy    O01 2853   2.383   4.981   2.532 -0.2101  0.2254  0.3514
  106phy    H01 2854   2.430   4.939   2.463 -1.6247 -1.0194  0.0954
  106phy    C19 2855   2.173   5.012   2.640  0.0071 -0.0250  0.4339
  106phy    C13 2856   2.210   4.800   2.490 -0.2178 -0.0144 -0.1687
  106phy     H3 2857   2.246   4.779   2.386 -1.8124  0.8380 -0.9359
  106phy    O33 2858   2.068   4.768   2.475 -0.0253 -0.3861 -0.1908
  106phy    H1B 2859   2.037   4.825   2.407 -2.2360 -0.5596  0.5913
  106phy    C12 2860   2.284   4.691   2.584  0.0558 -0.0513  0.1040
  106phy    O11 2861   2.255   4.683   2.720 -0.2259 -0.1145 -0.6297
  106phy    H1A 2862   2.288   4.603   2.754  2.8089  1.4508  0.4577
  107phy    C35 2863   3.535   0.172   2.176 -0.2265 -0.0684  0.4128
  107phy    C33 2864   3.477   0.310   2.162  0.2228 -0.1227  0.0494
  107phy    C34 2865   3.590   0.410   2.145 -0.3029  0.2037  0.2494
  107phy    C32 2866   3.377   0.313   2.042 -0.6740  0.0080  0.2324
  107phy    C31 2867   3.239   0.365   2.059 -0.4959 -0.2872 -0.1781
  107phy    C30 2868   3.143   0.359   1.941  0.6206 -0.3149  0.3217
  107phy    C28 2869   3.004   0.418   1.963  0.1449 -0.4342 -0.3785
  107phy    C29 2870   2.959   0.489   1.835  0.4473  0.7053 -0.5994
  107phy    C27 2871   2.897   0.320   2.027 -0.2810 -0.0930 -0.6203
  107phy    C26 2872   2.778   0.396   2.092 -0.3860  0.6424  0.5163
  107phy    C25 2873   2.675   0.296   2.148 -0.4251  0.3903  0.0284
  107phy    C23 2874   2.557   0.363   2.228 -0.4257  0.0442 -0.3055
  107phy    C24 2875   2.439   0.393   2.130 -0.0454  0.2948  0.2087
  107phy    C22 2876   2.501   0.263   2.332 -1.0708 -0.2939  0.0130
  107phy    C21 2877   2.545   0.308   2.473 -0.2228 -0.0131  0.7316
  107phy    C20 2878   2.501   0.208   2.584  0.0355  0.1049 -0.1583
  107phy    C18 2879   2.549   0.252   2.730  0.7270 -0.6423  0.3020
  107phy    O01 2880   2.483   0.382   2.757 -0.3101 -0.4757 -0.6677
  107phy    H01 2881   2.523   0.424   2.830  0.0934 -2.5568  0.3831
  107phy    C19 2882   2.470   0.146   2.817  0.4452  0.1814 -0.0809
  107phy    C13 2883   2.711   0.247   2.759  1.2922  0.1745  0.2999
  107phy     H3 2884   2.746   0.143   2.736 -2.0580 -1.1395  0.5618
  107phy    O33 2885   2.744   0.256   2.898 -0.0350 -0.3094  0.1116
  107phy    H1B 2886   2.815   0.198   2.918 -1.5236 -2.3096 -0.0193
  107phy    C12 2887   2.818   0.336   2.677  0.0912 -0.0541 -0.5967
  107phy    O11 2888   2.954   0.304   2.707 -0.1563  0.0799  0.0024
  107phy    H1A 2889   2.964   0.308   2.800 -1.5900 -1.3720  0.2506
  108phy    C35 2890   3.582   5.037   1.459 -0.1088  0.0785 -0.6300
  108phy    C33 2891   3.462   5.109   1.398 -0.0426 -0.1187  0.4582
  108phy    C34 2892   3.344   5.090   1.492  0.0581  0.3427 -0.1644
  108phy    C32 2893   3.490   5.255   1.362  0.6727 -0.2654  0.3300
  108phy    C31 2894   3.503   5.277   1.213  0.4873 -0.1830 -0.1415
  108phy    C30 2895   3.525   5.418   1.169 -0.0543  0.0177 -0.3520
  108phy    C28 2896   3.526   5.449   1.023 -0.0566  0.3930  0.7400
  108phy    C29 2897   3.391   5.456   0.956  0.3270 -0.5299 -0.2011
  108phy    C27 2898   3.596   5.589   1.015  0.5078  0.6936 -0.2802
  108phy    C26 2899   3.679   5.603   0.885 -0.0115  0.8883  0.0018
  108phy    C25 2900   3.725   5.755   0.873 -0.9212  0.4339  0.0791
  108phy    C23 2901   3.812   5.800   0.752  0.3209 -0.2971  0.2852
  108phy    C24 2902   3.799   5.954   0.752  0.4596  0.1072 -0.0104
  108phy    C22 2903   3.962   5.757   0.778  0.4246  0.3105 -0.0164
  108phy    C21 2904   4.050   5.698   0.671 -0.0326 -0.2411 -0.2524
  108phy    C20 2905   4.194   5.686   0.706 -0.1314  0.0531 -0.0611
  108phy    C18 2906   4.306   5.663   0.607  0.4408  0.5378 -0.1956
  108phy    O01 2907   4.269   5.551   0.523  0.3780  0.2295  0.2734
  108phy    H01 2908   4.213   5.577   0.452  0.8348  0.3828 -0.0307
  108phy    C19 2909   4.415   5.595   0.698 -0.0045 -0.1146  0.9222
  108phy    C13 2910   4.353   5.792   0.525  0.0840  0.0758 -0.1118
  108phy     H3 2911   4.255   5.827   0.484 -1.8507 -2.5795  1.9107
  108phy    O33 2912   4.396   5.914   0.585 -0.3449  0.3255 -0.0441
  108phy    H1B 2913   4.380   5.912   0.678 -0.6376  0.1454 -0.0963
  108phy    C12 2914   4.408   5.770   0.377 -0.5434 -0.8242  0.0672
  108phy    O11 2915   4.399   5.870   0.274  0.1636  0.0690 -0.0879
  108phy    H1A 2916   4.404   5.822   0.194  0.3645 -0.6416  0.3381
  109phy    C35 2917   4.709   1.230   1.931  0.4026 -0.0451  0.3285
  109phy    C33 2918   4.646   1.283   1.803  0.1582  0.5121 -0.2432
  109phy    C34 2919   4.521   1.194   1.770  0.1166  0.0068  0.7195
  109phy    C32 2920   4.605   1.426   1.815 -0.2748 -0.5554  0.0960
  109phy    C31 2921   4.665   1.521   1.711  0.5294 -0.2364 -0.4851
  109phy    C30 2922   4.647   1.666   1.763 -0.5253 -0.2014 -0.4183
  109phy    C28 2923   4.707   1.784   1.681 -0.1451  0.3079  0.2907
  109phy    C29 2924   4.618   1.821   1.557 -0.3840 -0.1473  0.1301
  109phy    C27 2925   4.722   1.913   1.762 -0.0654  0.2385 -0.2378
  109phy    C26 2926   4.848   1.930   1.851  0.1970  0.0581 -0.3973
  109phy    C25 2927   4.859   2.072   1.904 -0.0500  0.5046  0.6824
  109phy    C23 2928   4.990   2.097   1.975 -0.5149  0.2562 -0.3133
  109phy    C24 2929   5.102   2.139   1.877  0.3925  0.2602  0.1646
  109phy    C22 2930   4.982   2.201   2.088  0.6327  0.1039 -0.0459
  109phy    C21 2931   4.931   2.161   2.226  0.2949  0.0479 -0.7494
  109phy    C20 2932   4.892   2.285   2.317  0.0883 -0.5335 -0.3450
  109phy    C18 2933   4.824   2.267   2.465  0.3740 -0.8339  0.5738
  109phy    O01 2934   4.927   2.207   2.546 -0.3228  0.0618  0.0149
  109phy    H01 2935   4.947   2.122   2.513 -1.8698 -0.6153  0.7163
  109phy    C19 2936   4.803   2.406   2.516  0.2236 -0.0546  0.3191
  109phy    C13 2937   4.691   2.170   2.462  0.4801 -0.0577  0.3852
  109phy     H3 2938   4.708   2.085   2.390  1.2485 -0.2192  0.7453
  109phy    O33 2939   4.580   2.240   2.405 -0.0099 -0.0670 -0.1052
  109phy    H1B 2940   4.546   2.311   2.456 -0.7206  0.8064 -1.7096
  109phy    C12 2941   4.643   2.099   2.591  0.1814 -0.2691  0.5039
  109phy    O11 2942   4.606   2.188   2.699  0.3423  0.3088 -0.0248
  109phy    H1A 2943   4.525   2.230   2.675  1.1089  1.0816 -1.3605
  110phy    C35 2944   5.066   1.907   1.254  0.5116  0.5397 -0.1676
  110phy    C33 2945   5.114   1.827   1.374  0.3245 -0.0851  0.0511
  110phy    C34 2946   5.160   1.916   1.489 -0.1144 -0.0119  0.1461
  110phy    C32 2947   5.014   1.720   1.418 -0.4529 -0.2858 -0.3855
  110phy    C31 2948   5.081   1.583   1.458 -0.2178  0.3572 -0.1062
  110phy    C30 2949   4.992   1.490   1.541  0.0140  0.2049  0.2459
  110phy    C28 2950   5.044   1.351   1.562  0.5453 -0.5562 -0.0254
  110phy    C29 2951   5.032   1.302   1.709  0.0191  0.3754  0.4337
  110phy    C27 2952   4.983   1.249   1.462  0.0365  0.3617 -0.0406
  110phy    C26 2953   5.077   1.134   1.413 -0.7522 -0.4166  0.9894
  110phy    C25 2954   5.010   1.019   1.335  0.0206 -0.3405  0.0649
  110phy    C23 2955   5.101   0.956   1.225 -0.4286 -0.2363  0.5678
  110phy    C24 2956   5.143   0.814   1.251  0.5052 -0.1231  0.3012
  110phy    C22 2957   5.034   0.959   1.083 -0.3668 -0.0758 -0.4855
  110phy    C21 2958   5.114   1.001   0.957 -0.1223 -0.0890 -0.1831
  110phy    C20 2959   5.049   0.946   0.831  0.1613 -0.4264  0.3034
  110phy    C18 2960   5.100   1.012   0.697  0.5019 -0.4286  0.7539
  110phy    O01 2961   5.086   1.153   0.715 -0.1588 -0.1624  0.1929
  110phy    H01 2962   5.012   1.162   0.772  0.3011 -0.5621  0.8463
  110phy    C19 2963   4.994   0.977   0.592  0.1157  0.3775 -0.4424
  110phy    C13 2964   5.253   0.996   0.638 -0.2375 -0.1349 -0.1341
  110phy     H3 2965   5.278   0.887   0.652  0.1224 -0.1576 -0.9237
  110phy    O33 2966   5.282   0.997   0.495  0.0729 -0.5460  0.3280
  110phy    H1B 2967   5.235   1.071   0.461 -1.0186 -0.3606  2.0848
  110phy    C12 2968   5.383   1.062   0.710  0.5064  0.1892  0.7139
  110phy    O11 2969   5.415   1.191   0.689 -0.0863 -0.4634  0.2771
  110phy    H1A 2970   5.431   1.224   0.775 -0.2398  0.6687 -0.1253
  111phy    C35 2971   0.676   1.598   2.264 -0.5851  0.3926  0.0316
  111phy    C33 2972   0.627   1.483   2.175  0.0907 -0.3952 -0.2445
  111phy    C34 2973   0.637   1.514   2.025  0.5730  0.0992 -0.1382
  111phy    C32 2974   0.695   1.348   2.210  0.2914 -0.1694  0.3309
  111phy    C31 2975   0.596   1.226   2.198  0.2027  0.6129  0.2862
  111phy    C30 2976   0.659   1.084   2.227  0.2568  0.0603 -0.0963
  111phy    C28 2977   0.569   0.969   2.184  0.0305  0.1951  0.0858
  111phy    C29 2978   0.673   0.862   2.129 -0.1816 -0.3928  0.2496
  111phy    C27 2979   0.491   0.901   2.297  0.4617  0.2409 -0.1528
  111phy    C26 2980   0.340   0.920   2.292 -0.6149  0.1552 -0.3372
  111phy    C25 2981   0.256   0.834   2.393  0.5055  0.2742 -0.2692
  111phy    C23 2982   0.105   0.865   2.404 -0.0454  0.5704 -0.0654
  111phy    C24 2983   0.026   0.801   2.290 -0.0756 -0.2116  0.1445
  111phy    C22 2984   0.049   0.819   2.544  0.1108 -0.0863  0.2514
  111phy    C21 2985  -0.006   0.938   2.625  0.3304  0.5292  0.3262
  111phy    C20 2986  -0.036   0.897   2.769 -0.0166 -0.6262  0.3013
  111phy    C18 2987  -0.080   1.009   2.866 -0.0044  0.5870 -0.7367
  111phy    O01 2988  -0.186   1.090   2.811 -0.0734 -0.5065  1.3005
  111phy    H01 2989  -0.236   1.038   2.751  0.2411  0.9771 -0.3579
  111phy    C19 2990  -0.157   0.934   2.975 -0.0617  0.0485  0.0443
  111phy    C13 2991   0.038   1.103   2.926 -0.2184 -0.4951 -0.1862
  111phy     H3 2992   0.130   1.042   2.943 -0.5436 -0.8783  0.2140
  111phy    O33 2993   0.013   1.152   3.062 -0.0097 -0.0027 -0.0864
  111phy    H1B 2994   0.005   1.245   3.062  1.4126  0.1615 -1.6784
  111phy    C12 2995   0.077   1.225   2.833  0.2128 -0.4878 -0.8693
  111phy    O11 2996   0.192   1.298   2.862  0.0685 -0.0206  0.6499
  111phy    H1A 2997   0.237   1.274   2.940  2.5518  1.9694 -0.0476
  112phy    C35 2998   3.371   2.589   1.995  0.1074  0.5039 -0.0374
  112phy    C33 2999   3.484   2.568   1.898 -0.0193  0.1019 -0.2073
  112phy    C34 3000   3.434   2.491   1.780  0.5335 -0.0223  0.3182
  112phy    C32 3001   3.542   2.702   1.860  0.5890 -0.2139 -0.2453
  112phy    C31 3002   3.698   2.709   1.861 -0.4247 -0.6335  0.1954
  112phy    C30 3003   3.738   2.827   1.771  0.2207  0.8040  0.2726
  112phy    C28 3004   3.889   2.842   1.778 -0.2303  0.6758 -0.5681
  112phy    C29 3005   3.952   2.803   1.644 -0.5813 -0.1733  0.7372
  112phy    C27 3006   3.926   2.991   1.799 -0.1730  0.3614 -0.1249
  112phy    C26 3007   4.040   3.015   1.901  0.4514 -0.1879  0.3058
  112phy    C25 3008   4.058   3.167   1.910  0.2077 -0.2604 -0.4618
  112phy    C23 3009   4.149   3.201   2.032 -0.0287  0.5289  0.3485
  112phy    C24 3010   4.267   3.283   1.988  0.3621 -0.5179 -0.1510
  112phy    C22 3011   4.065   3.270   2.138  0.4096  0.2186  0.2181
  112phy    C21 3012   4.076   3.233   2.282  0.1665 -0.2104  0.3624
  112phy    C20 3013   4.033   3.348   2.380 -0.2135  0.7351  0.6109
  112phy    C18 3014   4.054   3.315   2.531 -0.0112  0.2544 -0.7526
  112phy    O01 3015   4.198   3.280   2.553 -0.2185 -0.1784 -0.3093
  112phy    H01 3016   4.237   3.229   2.484  0.0040  0.6049 -0.7690
  112phy    C19 3017   4.034   3.455   2.599 -0.4124 -0.6310 -0.2631
  112phy    C13 3018   3.950   3.202   2.597  0.1586  0.4663 -0.5950
  112phy     H3 3019   3.854   3.204   2.538 -0.2371 -2.6888 -0.2026
  112phy    O33 3020   3.903   3.228   2.733  0.2317  0.0902  0.5779
  112phy    H1B 3021   3.815   3.196   2.739  0.1712  0.0164 -0.6212
  112phy    C12 3022   3.996   3.052   2.586  0.2211  0.5995 -0.1167
  112phy    O11 3023   3.900   2.954   2.612  0.4218 -0.2611  0.1694
  112phy    H1A 3024   3.905   2.936   2.704 -0.9561  0.2551  0.3583
  113phy    C35 3025   3.156   5.077   1.050 -0.0501  0.5423 -0.2988
  113phy    C33 3026   3.037   4.991   1.108  0.8954 -0.0288 -0.2446
  113phy    C34 3027   2.906   5.073   1.102  0.4576 -0.4121  0.2281
  113phy    C32 3028   3.012   4.858   1.034  0.0279 -0.4670 -1.1320
  113phy    C31 3029   3.114   4.746   1.054  0.1674  0.1879  0.0401
  113phy    C30 3030   3.081   4.629   0.957  0.3704 -0.4691  0.0730
  113phy    C28 3031   3.158   4.498   0.984 -0.0094  0.1847  0.2653
  113phy    C29 3032   3.062   4.385   1.013 -0.1012  0.1498 -0.0766
  113phy    C27 3033   3.252   4.453   0.868 -0.2211  0.0590 -0.1567
  113phy    C26 3034   3.401   4.484   0.885  0.5847 -0.3896  0.6279
  113phy    C25 3035   3.483   4.401   0.781  0.1674  0.0862  0.2369
  113phy    C23 3036   3.632   4.419   0.802  0.4186  0.0173 -0.3413
  113phy    C24 3037   3.693   4.285   0.849 -0.2447  0.0257 -0.1935
  113phy    C22 3038   3.684   4.472   0.672 -0.3192 -0.4880 -0.1555
  113phy    C21 3039   3.813   4.559   0.684 -0.0288  0.0750  0.1686
  113phy    C20 3040   3.882   4.601   0.551  0.1107  0.2155 -0.5736
  113phy    C18 3041   3.986   4.724   0.540  0.4080  0.1538  0.3750
  113phy    O01 3042   3.915   4.837   0.594 -0.5902  0.0451  0.1735
  113phy    H01 3043   3.823   4.821   0.592 -0.7056  0.7344 -1.0243
  113phy    C19 3044   3.996   4.729   0.386 -0.4333 -0.2940  0.1195
  113phy    C13 3045   4.124   4.716   0.623 -0.6082 -0.6358  0.4403
  113phy     H3 3046   4.088   4.724   0.729 -0.1950  0.8596  0.4969
  113phy    O33 3047   4.194   4.595   0.632 -0.5394 -0.4108 -0.0109
  113phy    H1B 3048   4.277   4.605   0.590  1.0077 -0.5380  2.7672
  113phy    C12 3049   4.218   4.835   0.652  0.6375 -0.5410  0.2810
  113phy    O11 3050   4.318   4.861   0.552 -0.1622  0.7545 -0.1560
  113phy    H1A 3051   4.281   4.906   0.479 -0.2695 -0.2062 -0.7118
  114phy    C35 3052   0.126   3.478   1.643 -0.4236  1.0609 -0.2956
  114phy    C33 3053   0.262   3.426   1.596  0.2773  0.3817 -0.3509
  114phy    C34 3054   0.362   3.544   1.596  0.3985  0.3949 -0.1874
  114phy    C32 3055   0.310   3.306   1.678 -0.3846 -0.4201  0.6975
  114phy    C31 3056   0.268   3.172   1.629  0.4490 -0.3660 -0.4508
  114phy    C30 3057   0.321   3.050   1.714 -0.3361 -0.6340 -0.2763
  114phy    C28 3058   0.248   2.924   1.698 -0.2669 -0.4419  0.3570
  114phy    C29 3059   0.326   2.814   1.626 -0.1181  0.3808 -0.6204
  114phy    C27 3060   0.206   2.871   1.837  0.2764  0.2986 -0.1037
  114phy    C26 3061   0.065   2.799   1.838 -0.0181 -0.0617  0.0042
  114phy    C25 3062   0.036   2.729   1.970 -0.4277  0.1055 -0.4669
  114phy    C23 3063  -0.106   2.671   1.987 -0.6449 -0.4778 -0.2546
  114phy    C24 3064  -0.118   2.526   1.927  0.0141 -0.0258 -0.1286
  114phy    C22 3065  -0.143   2.665   2.135  0.2646  0.1834  0.5378
  114phy    C21 3066  -0.246   2.768   2.177 -0.1109 -0.2188  0.2721
  114phy    C20 3067  -0.278   2.781   2.328  0.3706  0.0159 -0.2637
  114phy    C18 3068  -0.386   2.893   2.366  0.5187  0.4504 -0.0278
  114phy    O01 3069  -0.505   2.841   2.302  0.0207  0.1659 -0.1856
  114phy    H01 3070  -0.520   2.750   2.322 -0.8369  0.1235 -0.9471
  114phy    C19 3071  -0.397   2.872   2.519 -0.2403  0.1948 -0.3653
  114phy    C13 3072  -0.357   3.046   2.323 -0.2900  0.2897 -0.2287
  114phy     H3 3073  -0.320   3.051   2.218  2.4959  0.9518  0.7038
  114phy    O33 3074  -0.244   3.103   2.389  0.2472  0.4641  0.4220
  114phy    H1B 3075  -0.175   3.040   2.397  0.0947  0.2653  0.2025
  114phy    C12 3076  -0.475   3.149   2.320 -0.0523  0.4214 -0.1023
  114phy    O11 3077  -0.554   3.184   2.432 -0.5207 -0.2831  0.3213
  114phy    H1A 3078  -0.492   3.217   2.495 -0.3685  0.9300 -0.4423
  115phy    C35 3079   0.337   3.751   0.655  0.0244  0.5141 -0.2216
  115phy    C33 3080   0.373   3.617   0.706 -0.4934 -0.0278  0.3957
  115phy    C34 3081   0.522   3.604   0.743 -0.3834  0.1135  0.0415
  115phy    C32 3082   0.273   3.589   0.822 -0.5551  0.0545 -0.2813
  115phy    C31 3083   0.262   3.443   0.850  0.3481  0.1962 -0.0889
  115phy    C30 3084   0.168   3.410   0.968  0.4333  0.0810 -0.1190
  115phy    C28 3085   0.117   3.263   0.985 -0.2423  0.2994 -0.3233
  115phy    C29 3086   0.126   3.224   1.131  0.3487 -0.2285  0.4246
  115phy    C27 3087  -0.033   3.255   0.954 -0.1631  0.6297 -0.1951
  115phy    C26 3088  -0.086   3.187   0.830 -0.0081 -0.0471  0.0954
  115phy    C25 3089  -0.231   3.152   0.831  0.0557 -0.3546  0.0807
  115phy    C23 3090  -0.281   3.119   0.689 -0.5046  0.2131  0.1443
  115phy    C24 3091  -0.322   2.976   0.688 -0.2376 -0.0352 -0.2708
  115phy    C22 3092  -0.403   3.204   0.655 -0.0842  0.2938  0.7928
  115phy    C21 3093  -0.405   3.250   0.507  0.0141 -0.0544  0.0106
  115phy    C20 3094  -0.544   3.309   0.483 -0.2748 -0.2088  0.4295
  115phy    C18 3095  -0.581   3.392   0.352  0.3303 -0.2690 -0.2039
  115phy    O01 3096  -0.473   3.478   0.318 -0.2785  0.1839 -0.0255
  115phy    H01 3097  -0.482   3.559   0.364 -1.7844  0.3922 -0.6014
  115phy    C19 3098  -0.708   3.469   0.395  0.0665  0.6302 -0.1274
  115phy    C13 3099  -0.608   3.293   0.231  0.1645 -0.4727 -0.0038
  115phy     H3 3100  -0.506   3.250   0.214  0.4352  0.1968 -0.0817
  115phy    O33 3101  -0.675   3.172   0.258  0.6395 -0.2147 -0.1637
  115phy    H1B 3102  -0.767   3.187   0.270  0.6843  1.6291 -1.5643
  115phy    C12 3103  -0.623   3.335   0.082 -0.3162 -0.1011  0.7271
  115phy    O11 3104  -0.751   3.375   0.044  0.0534 -0.0076  0.0275
  115phy    H1A 3105  -0.808   3.361   0.116  1.4578 -0.4945  1.0899
  116phy    C35 3106   3.680   4.150   1.747 -0.6690  0.1887  0.3494
  116phy    C33 3107   3.828   4.150   1.770  0.0761 -0.5515 -0.4246
  116phy    C34 3108   3.850   4.274   1.865 -0.0961 -0.4545  0.4533
  116phy    C32 3109   3.877   4.026   1.847 -0.2510 -0.3688  0.0221
  116phy    C31 3110   3.931   3.917   1.750 -0.2641  0.5403 -0.0336
  116phy    C30 3111   3.995   3.793   1.811 -0.2786 -0.0214  0.2161
  116phy    C28 3112   4.098   3.706   1.736 -0.0162 -0.4205 -0.3498
  116phy    C29 3113   4.149   3.598   1.834 -0.1288 -0.1916 -0.1675
  116phy    C27 3114   4.053   3.639   1.601  0.1136 -0.1300 -0.0022
  116phy    C26 3115   4.143   3.660   1.480  0.2617 -0.5132  0.1276
  116phy    C25 3116   4.084   3.599   1.352  0.0926  0.0631 -0.5763
  116phy    C23 3117   4.165   3.610   1.222 -0.1268  0.0507  0.3219
  116phy    C24 3118   4.199   3.469   1.167 -0.4501 -0.3996  0.2059
  116phy    C22 3119   4.095   3.706   1.118 -0.3936  0.1076 -0.0973
  116phy    C21 3120   4.181   3.770   1.013 -0.0445  0.1996 -0.0947
  116phy    C20 3121   4.101   3.827   0.895  0.4238  0.1276 -0.3303
  116phy    C18 3122   4.183   3.888   0.779 -0.6818 -0.0231 -0.6346
  116phy    O01 3123   4.261   4.005   0.824  0.2528  0.1963  0.0148
  116phy    H01 3124   4.260   4.009   0.918  0.2628  1.8231 -0.0278
  116phy    C19 3125   4.069   3.941   0.693  0.2092  0.0754 -0.1295
  116phy    C13 3126   4.277   3.781   0.697 -0.1243  0.1959 -0.4184
  116phy     H3 3127   4.340   3.730   0.773 -0.3678 -2.4060 -1.8677
  116phy    O33 3128   4.219   3.658   0.638  0.0009  0.6254 -0.1140
  116phy    H1B 3129   4.143   3.635   0.688 -0.3326 -1.4920 -1.4562
  116phy    C12 3130   4.408   3.817   0.618 -0.3569 -0.4276 -0.2140
  116phy    O11 3131   4.399   3.842   0.483 -0.2836  0.0302 -0.3459
  116phy    H1A 3132   4.485   3.835   0.448 -0.1557  1.4523 -0.3508
  117phy    C35 3133   3.701   4.937   2.338  0.4641  0.3993  0.1391
  117phy    C33 3134   3.580   4.844   2.340 -0.7154 -0.7550  0.7747
  117phy    C34 3135   3.461   4.918   2.282 -0.0785  0.0679  0.5011
  117phy    C32 3136   3.614   4.716   2.264  0.0163  0.1761 -0.2593
  117phy    C31 3137   3.649   4.597   2.352 -0.3428 -0.3688 -0.0913
  117phy    C30 3138   3.657   4.469   2.263  0.2087 -0.3381  0.5932
  117phy    C28 3139   3.678   4.329   2.323 -0.0620 -0.7671  0.3183
  117phy    C29 3140   3.614   4.228   2.235 -0.0106 -0.2456 -0.0259
  117phy    C27 3141   3.828   4.296   2.326  0.3210  0.1092 -0.0215
  117phy    C26 3142   3.888   4.311   2.468 -0.2870 -0.2836  0.1416
  117phy    C25 3143   4.039   4.287   2.472  0.2181  0.4607 -0.2021
  117phy    C23 3144   4.089   4.268   2.617 -0.5997 -1.2243 -0.7958
  117phy    C24 3145   4.097   4.123   2.662 -0.5396 -0.1869 -0.1553
  117phy    C22 3146   4.217   4.352   2.640 -0.4849 -0.2325  0.5850
  117phy    C21 3147   4.257   4.402   2.773  0.0582 -0.0312  0.1115
  117phy    C20 3148   4.398   4.462   2.764 -0.2466 -0.4124 -0.0332
  117phy    C18 3149   4.473   4.543   2.884  0.0783 -0.5612  0.0646
  117phy    O01 3150   4.505   4.451   2.990  0.0983 -0.7418 -0.0681
  117phy    H01 3151   4.535   4.493   3.068 -2.7107 -0.3518  0.9242
  117phy    C19 3152   4.605   4.573   2.816  0.5871 -0.1198  0.0872
  117phy    C13 3153   4.398   4.675   2.935  0.3831 -0.5591 -0.6946
  117phy     H3 3154   4.374   4.741   2.849  0.9964 -0.7344 -1.0062
  117phy    O33 3155   4.476   4.760   3.015 -0.8989 -0.4574  0.4600
  117phy    H1B 3156   4.531   4.705   3.068 -0.4484  0.3653  0.8617
  117phy    C12 3157   4.265   4.662   3.024 -0.2142  0.0410 -0.1994
  117phy    O11 3158   4.283   4.615   3.153  0.1252  0.2147 -0.1712
  117phy    H1A 3159   4.345   4.669   3.199 -1.2756  1.4726  0.2929
  118phy    C35 3160   4.904   3.313   1.827 -0.0382 -0.3341 -0.4259
  118phy    C33 3161   4.947   3.361   1.968  0.0590  0.0230  0.2734
  118phy    C34 3162   5.077   3.292   1.993 -0.4112  0.1705  0.2449
  118phy    C32 3163   4.947   3.516   1.971 -0.1522  0.3145 -0.2202
  118phy    C31 3164   4.966   3.581   2.110  0.1125  0.2238 -0.1353
  118phy    C30 3165   4.960   3.736   2.113  0.5577  0.1299  0.2856
  118phy    C28 3166   4.977   3.804   2.252 -0.4011  0.8100  0.2036
  118phy    C29 3167   5.128   3.808   2.294  0.3182 -0.3510 -0.1464
  118phy    C27 3168   4.912   3.942   2.245 -0.5674 -0.4015  0.1555
  118phy    C26 3169   4.866   4.010   2.376 -0.3929 -0.6284  0.2315
  118phy    C25 3170   4.755   4.113   2.352  0.1830  0.0750 -0.1729
  118phy    C23 3171   4.685   4.151   2.480 -0.0697  0.2281 -0.3776
  118phy    C24 3172   4.630   4.286   2.448 -0.1115 -0.6215 -0.4705
  118phy    C22 3173   4.562   4.064   2.514 -0.1959 -0.2364  0.6615
  118phy    C21 3174   4.570   4.012   2.658  0.2022  0.1972  0.4086
  118phy    C20 3175   4.462   3.913   2.688 -0.4602  0.0446 -0.0854
  118phy    C18 3176   4.413   3.885   2.834  0.0458 -0.8419 -0.0214
  118phy    O01 3177   4.360   4.009   2.884  0.1134 -0.1822  0.2818
  118phy    H01 3178   4.427   4.070   2.909 -0.5588  0.6046  0.1997
  118phy    C19 3179   4.286   3.807   2.802 -0.1977  0.7321 -0.6639
  118phy    C13 3180   4.524   3.823   2.934  0.0399  0.1444  0.3423
  118phy     H3 3181   4.614   3.890   2.933 -1.5801  2.4817  0.7011
  118phy    O33 3182   4.572   3.699   2.878 -0.4206  0.5025 -0.1374
  118phy    H1B 3183   4.509   3.631   2.865  2.2271 -2.3719  0.7443
  118phy    C12 3184   4.477   3.810   3.090  0.2947 -0.2622 -0.1041
  118phy    O11 3185   4.564   3.744   3.178  0.4378  0.6665  0.0924
  118phy    H1A 3186   4.639   3.719   3.128 -0.5297  1.8662 -2.0744
  119phy    C35 3187   4.931   3.633   1.380  0.0433 -0.0898  0.2599
  119phy    C33 3188   4.892   3.725   1.488 -0.0180  0.5243  0.0939
  119phy    C34 3189   4.909   3.865   1.435  0.6857 -0.5315  0.0750
  119phy    C32 3190   4.765   3.686   1.556 -0.1147  0.4628  0.0285
  119phy    C31 3191   4.758   3.727   1.706 -0.3247  0.2085  0.1639
  119phy    C30 3192   4.621   3.685   1.759 -0.3871  0.1696  0.8405
  119phy    C28 3193   4.571   3.753   1.880  0.2871 -0.2964 -0.5705
  119phy    C29 3194   4.460   3.852   1.835  0.1358  0.1136  0.3403
  119phy    C27 3195   4.525   3.653   1.990  0.6549 -0.0677 -0.0049
  119phy    C26 3196   4.513   3.705   2.136  0.2047  0.4739 -0.1558
  119phy    C25 3197   4.501   3.588   2.231  0.3718 -0.3996  0.1338
  119phy    C23 3198   4.488   3.621   2.381 -0.2157 -0.1039 -0.2401
  119phy    C24 3199   4.345   3.591   2.432  0.1553 -0.1608 -0.4450
  119phy    C22 3200   4.588   3.525   2.466  0.3346  0.4092  0.6194
  119phy    C21 3201   4.694   3.604   2.533  0.0079 -0.3189  0.0811
  119phy    C20 3202   4.770   3.528   2.640  0.2808 -0.0836 -0.2278
  119phy    C18 3203   4.866   3.608   2.735  0.4712  0.0460 -0.8761
  119phy    O01 3204   4.795   3.729   2.777 -0.7663  0.9663 -0.0166
  119phy    H01 3205   4.712   3.711   2.817 -1.3898  2.0754 -0.7774
  119phy    C19 3206   4.873   3.511   2.859  0.6228 -1.1592 -0.1279
  119phy    C13 3207   5.005   3.645   2.661  0.4242 -0.2228  0.0706
  119phy     H3 3208   4.983   3.679   2.557 -0.3916  0.5870  0.4812
  119phy    O33 3209   5.081   3.528   2.637 -0.3225 -0.1535 -0.1448
  119phy    H1B 3210   5.035   3.465   2.584 -0.7114  0.1384 -0.1639
  119phy    C12 3211   5.098   3.750   2.723  0.3902 -0.1620  0.1218
  119phy    O11 3212   5.128   3.741   2.857 -0.3524  0.3341  0.2207
  119phy    H1A 3213   5.219   3.730   2.879 -1.1265 -1.6319  2.9212
  120phy    C35 3214   4.966   2.796   1.017  0.1185  0.3377  0.1964
  120phy    C33 3215   5.103   2.777   0.952 -0.3138 -0.2252  0.5361
  120phy    C34 3216   5.211   2.801   1.057 -0.2016  0.1487 -0.3221
  120phy    C32 3217   5.123   2.646   0.875  0.0444  0.8851 -0.1314
  120phy    C31 3218   5.070   2.643   0.736  0.0536 -0.3723 -0.0130
  120phy    C30 3219   5.074   2.509   0.671  0.5634 -0.0511 -0.5013
  120phy    C28 3220   5.020   2.513   0.525 -0.2137  0.0030  0.1867
  120phy    C29 3221   5.133   2.536   0.428  0.1994 -0.0208 -0.3196
  120phy    C27 3222   4.954   2.374   0.508 -0.1699 -0.6482 -0.5328
  120phy    C26 3223   4.857   2.343   0.392  0.5326 -0.3961 -0.3714
  120phy    C25 3224   4.771   2.222   0.419  0.0837  0.2468 -0.1436
  120phy    C23 3225   4.703   2.162   0.294 -0.2878  0.5426  0.3444
  120phy    C24 3226   4.721   2.012   0.306  0.0842  0.6381  0.3639
  120phy    C22 3227   4.553   2.189   0.286 -0.3397 -0.1258  0.5286
  120phy    C21 3228   4.509   2.319   0.213  0.1090  0.2552  0.0735
  120phy    C20 3229   4.355   2.338   0.223  0.0327 -0.1554 -0.7824
  120phy    C18 3230   4.304   2.475   0.149 -0.4433 -0.2263 -0.1767
  120phy    O01 3231   4.368   2.595   0.210 -0.2036  0.3448  0.0087
  120phy    H01 3232   4.387   2.582   0.301  1.5994 -0.3856 -0.4261
  120phy    C19 3233   4.157   2.497   0.203  0.0355  0.2040 -0.4589
  120phy    C13 3234   4.322   2.478  -0.016 -0.2277  0.8976  0.1521
  120phy     H3 3235   4.432   2.498  -0.027  0.2309 -1.4452  0.0682
  120phy    O33 3236   4.321   2.350  -0.088 -0.0687 -0.2988  0.4337
  120phy    H1B 3237   4.255   2.357  -0.154 -1.2077  0.3084  1.5993
  120phy    C12 3238   4.309   2.610  -0.104 -0.6371  0.0148  0.6060
  120phy    O11 3239   4.329   2.736  -0.040 -0.0586 -0.2094 -0.0946
  120phy    H1A 3240   4.341   2.720   0.052 -3.4293  0.2473  0.5366
  121phy    C35 3241   0.230   2.234   1.391  0.3103  0.4361 -0.0172
  121phy    C33 3242   0.288   2.373   1.429  0.0986  0.1656 -0.0737
  121phy    C34 3243   0.222   2.486   1.346 -0.0502  0.2296 -0.4555
  121phy    C32 3244   0.253   2.396   1.579  0.5516  0.2983 -0.1416
  121phy    C31 3245   0.336   2.350   1.701 -0.3797 -0.0473  0.1889
  121phy    C30 3246   0.280   2.401   1.839 -0.0585 -0.0602 -0.2652
  121phy    C28 3247   0.341   2.369   1.977 -0.4065  0.2881 -0.2500
  121phy    C29 3248   0.468   2.450   1.994 -0.1717 -0.5348 -0.0165
  121phy    C27 3249   0.239   2.396   2.084 -0.1467  0.2829 -0.0374
  121phy    C26 3250   0.259   2.324   2.218  0.1216 -0.0209  0.1582
  121phy    C25 3251   0.156   2.377   2.317  0.0306  0.1802 -0.6258
  121phy    C23 3252   0.178   2.368   2.470 -0.3141  0.7073  0.2739
  121phy    C24 3253   0.061   2.441   2.529 -0.6246  0.4093  0.8161
  121phy    C22 3254   0.180   2.225   2.534  0.3872 -0.4206  0.0019
  121phy    C21 3255   0.321   2.181   2.575 -0.1820  0.1199 -0.0947
  121phy    C20 3256   0.317   2.055   2.666  0.0753 -0.7294 -0.0122
  121phy    C18 3257   0.439   2.010   2.760  0.1568  0.1770  0.4441
  121phy    O01 3258   0.447   2.114   2.861 -0.0045 -0.2176 -0.3987
  121phy    H01 3259   0.373   2.156   2.900 -0.2846 -0.6311 -0.4719
  121phy    C19 3260   0.383   1.880   2.824 -0.3228  0.3964  0.0898
  121phy    C13 3261   0.582   1.991   2.680  0.1099  0.6532  0.0846
  121phy     H3 3262   0.593   2.074   2.605 -0.0105 -0.8104 -1.6199
  121phy    O33 3263   0.586   1.878   2.593 -0.4644 -0.1267 -0.0228
  121phy    H1B 3264   0.503   1.864   2.552 -1.6541 -0.3404  2.2614
  121phy    C12 3265   0.711   1.997   2.764 -0.0636  0.2270 -0.0643
  121phy    O11 3266   0.736   2.120   2.842  0.1680  0.6883  0.1128
  121phy    H1A 3267   0.663   2.133   2.899  1.3227  2.2177  1.3015
  122phy    C35 3268   0.668   3.949   1.732  0.5129 -0.3609 -0.3165
  122phy    C33 3269   0.525   4.003   1.753 -0.7196  0.2687 -0.0459
  122phy    C34 3270   0.476   4.060   1.626 -0.4343  0.3130  0.7655
  122phy    C32 3271   0.429   3.891   1.791  0.4345 -0.2781  0.3922
  122phy    C31 3272   0.418   3.846   1.936 -0.3720 -0.2339  0.1845
  122phy    C30 3273   0.363   3.703   1.960  0.0210  0.1112  0.3404
  122phy    C28 3274   0.360   3.655   2.108  0.2375  0.1913  0.1754
  122phy    C29 3275   0.223   3.576   2.130  0.4062 -0.4385  0.2600
  122phy    C27 3276   0.486   3.567   2.130 -0.4963  0.1574  0.3126
  122phy    C26 3277   0.550   3.584   2.265  0.4503 -0.4084 -0.3371
  122phy    C25 3278   0.687   3.514   2.282  0.4471  0.0158 -0.4725
  122phy    C23 3279   0.747   3.506   2.424 -0.2987  0.5379 -0.1656
  122phy    C24 3280   0.818   3.371   2.426 -0.6080  0.1706 -0.2480
  122phy    C22 3281   0.849   3.619   2.444  0.0811 -0.0358  0.2696
  122phy    C21 3282   0.884   3.642   2.585  0.0268  0.9157 -0.1718
  122phy    C20 3283   0.967   3.772   2.601  0.3703 -0.5131 -0.1579
  122phy    C18 3284   1.038   3.812   2.739 -0.0602 -0.2958  0.0711
  122phy    O01 3285   1.127   3.706   2.774  0.5497 -0.0997 -0.1711
  122phy    H01 3286   1.076   3.633   2.803  1.9605 -1.0565 -0.0044
  122phy    C19 3287   1.131   3.927   2.690  0.2586  0.7951  0.8422
  122phy    C13 3288   0.923   3.850   2.849  0.2223  0.1397 -0.1963
  122phy     H3 3289   0.835   3.783   2.837  0.8665 -0.7372 -0.1571
  122phy    O33 3290   0.861   3.971   2.814  0.1024 -0.3637  0.3417
  122phy    H1B 3291   0.874   4.039   2.877 -1.8862 -0.1461  0.5856
  122phy    C12 3292   0.965   3.848   2.997  0.3246 -0.3775 -0.1986
  122phy    O11 3293   0.994   3.734   3.066  0.0289  0.3009 -0.3473
  122phy    H1A 3294   1.083   3.740   3.097 -0.4181  2.7214  0.6830
  123phy    C35 3295   3.902   3.228   1.304  0.0525 -0.2107  0.1548
  123phy    C33 3296   3.775   3.267   1.367  0.1519 -0.2648  0.3177
  123phy    C34 3297   3.750   3.168   1.485 -0.3853 -0.2021  0.1405
  123phy    C32 3298   3.780   3.418   1.394  0.4488  0.1847 -0.5243
  123phy    C31 3299   3.650   3.499   1.405  0.3510  0.5165  0.1684
  123phy    C30 3300   3.677   3.648   1.437 -0.2844 -0.0903  0.2462
  123phy    C28 3301   3.549   3.730   1.456  0.9467 -0.4779 -0.2286
  123phy    C29 3302   3.544   3.816   1.583 -0.3986  0.6977  0.0472
  123phy    C27 3303   3.537   3.822   1.336 -0.4267  0.1562  0.5460
  123phy    C26 3304   3.408   3.825   1.249  0.0710 -0.0213 -0.3052
  123phy    C25 3305   3.407   3.939   1.144 -0.3111 -0.0107  0.4401
  123phy    C23 3306   3.324   3.915   1.015 -0.2429 -0.4604  0.4774
  123phy    C24 3307   3.180   3.961   1.023 -0.4759 -0.2288  0.2674
  123phy    C22 3308   3.383   3.992   0.900  0.0022  0.3811  0.5427
  123phy    C21 3309   3.450   3.919   0.781 -0.1183  0.4269 -0.1076
  123phy    C20 3310   3.500   4.014   0.674  0.4803 -0.5371  0.3774
  123phy    C18 3311   3.580   3.963   0.546 -0.5372 -0.4554  0.0211
  123phy    O01 3312   3.675   3.868   0.598  0.3602 -0.0617  0.1972
  123phy    H01 3313   3.750   3.865   0.541 -0.3076 -0.8916 -0.6720
  123phy    C19 3314   3.656   4.091   0.507 -0.1531  0.2049 -0.3099
  123phy    C13 3315   3.487   3.908   0.425  0.2088  0.4792 -0.4417
  123phy     H3 3316   3.433   3.821   0.471 -0.7191 -0.6752 -3.4648
  123phy    O33 3317   3.365   3.980   0.387 -0.3073 -0.0684 -0.6217
  123phy    H1B 3318   3.290   3.924   0.390  0.1217 -0.6456  2.5312
  123phy    C12 3319   3.532   3.802   0.316  0.0917  0.1684  0.5684
  123phy    O11 3320   3.585   3.867   0.202  0.1255 -0.1338  0.0388
  123phy    H1A 3321   3.513   3.898   0.150 -0.1699 -3.3934 -1.7547
  124phy    C35 3322   4.105   0.116   1.634  0.5811  0.3800 -0.6877
  124phy    C33 3323   4.146  -0.027   1.618  0.2561  0.3514 -0.1943
  124phy    C34 3324   4.156  -0.056   1.471 -0.4308 -0.4921 -0.4146
  124phy    C32 3325   4.269  -0.051   1.697 -0.1496  0.0331 -0.1020
  124phy    C31 3326   4.267  -0.186   1.769  0.0612  0.4378 -0.0855
  124phy    C30 3327   4.391  -0.203   1.856  0.1792  0.0709 -0.6831
  124phy    C28 3328   4.410  -0.325   1.945  0.3134 -0.0903  0.2191
  124phy    C29 3329   4.469  -0.446   1.878 -0.0040  0.1003  0.3256
  124phy    C27 3330   4.500  -0.287   2.058 -0.1104  0.3840 -0.5172
  124phy    C26 3331   4.425  -0.292   2.191  0.0958  0.3734  0.1838
  124phy    C25 3332   4.519  -0.266   2.307 -0.2991 -0.2065 -0.0294
  124phy    C23 3333   4.460  -0.302   2.445  0.3310 -0.3013  0.4501
  124phy    C24 3334   4.579  -0.324   2.535 -0.5071  0.0185 -0.1066
  124phy    C22 3335   4.368  -0.192   2.505 -0.5282 -0.0583  0.3116
  124phy    C21 3336   4.262  -0.241   2.607 -0.1856  0.1545  0.1912
  124phy    C20 3337   4.177  -0.127   2.657  0.3437 -0.2591  0.5930
  124phy    C18 3338   4.057  -0.155   2.757  0.4105 -0.3467 -0.5534
  124phy    O01 3339   4.099  -0.229   2.872 -0.0820 -0.2911 -0.1831
  124phy    H01 3340   4.171  -0.185   2.913  0.0856 -1.5673  0.9667
  124phy    C19 3341   4.029  -0.011   2.814  0.6313 -0.4251 -0.1882
  124phy    C13 3342   3.928  -0.227   2.686 -0.0191 -1.4028  0.5933
  124phy     H3 3343   3.915  -0.178   2.586 -0.2899 -1.4309  0.6148
  124phy    O33 3344   3.801  -0.199   2.747 -0.2185 -0.0712  0.3368
  124phy    H1B 3345   3.728  -0.249   2.715 -0.7166  1.4318 -0.9733
  124phy    C12 3346   3.939  -0.379   2.660 -0.0847  0.1059 -0.3170
  124phy    O11 3347   3.941  -0.462   2.775 -0.4167  0.1614  0.2879
  124phy    H1A 3348   4.012  -0.426   2.825  0.4160 -0.6889 -0.2410
  125phy    C35 3349   3.625   5.077   1.877 -0.7260  0.0844  0.0564
  125phy    C33 3350   3.755   4.999   1.891  0.0190  0.3912 -0.4916
  125phy    C34 3351   3.771   4.942   1.754 -0.2996 -0.1067  0.5849
  125phy    C32 3352   3.884   5.076   1.930  0.3804 -0.1846  0.3741
  125phy    C31 3353   3.903   5.097   2.082 -0.1827  0.6025  0.6102
  125phy    C30 3354   4.033   5.181   2.121 -0.5037 -0.3491 -0.0795
  125phy    C28 3355   4.060   5.193   2.273  0.0088  0.1716 -0.8191
  125phy    C29 3356   4.206   5.234   2.297  0.1420  0.2879  0.5004
  125phy    C27 3357   3.974   5.307   2.342  0.0902 -0.0075  0.5279
  125phy    C26 3358   3.887   5.255   2.457 -0.2904  0.6463 -0.0378
  125phy    C25 3359   3.808   5.363   2.527  0.5285 -0.2859 -0.0519
  125phy    C23 3360   3.695   5.313   2.623 -0.1572 -1.1211  0.3452
  125phy    C24 3361   3.713   5.382   2.764 -0.0683  0.7281  0.3394
  125phy    C22 3362   3.557   5.332   2.554  0.1695 -0.3967 -0.2092
  125phy    C21 3363   3.443   5.239   2.597 -0.0281 -0.5877  0.6826
  125phy    C20 3364   3.321   5.260   2.509  0.2467 -0.3315 -0.0085
  125phy    C18 3365   3.178   5.210   2.546  0.4489 -0.0367 -0.7490
  125phy    O01 3366   3.130   5.259   2.677 -0.2052  0.3159 -0.4387
  125phy    H01 3367   3.066   5.327   2.669 -1.3835 -0.8989 -1.9950
  125phy    C19 3368   3.099   5.289   2.437 -0.3369 -0.0762 -0.1801
  125phy    C13 3369   3.135   5.055   2.537  0.2144 -0.1833  0.6437
  125phy     H3 3370   3.153   5.015   2.434 -1.2836 -0.0460  0.3147
  125phy    O33 3371   2.994   5.042   2.549  0.0078  0.1611 -0.0140
  125phy    H1B 3372   2.976   5.067   2.637 -0.2675  1.3537 -0.3934
  125phy    C12 3373   3.200   4.952   2.632  0.5534  0.5218  0.2044
  125phy    O11 3374   3.144   4.825   2.627 -0.2140  0.3998  0.5683
  125phy    H1A 3375   3.214   4.765   2.643  0.3020  0.6609 -0.5822
  126phy    C35 3376   2.543   4.434   1.393 -0.2678  0.1841  0.4155
  126phy    C33 3377   2.694   4.431   1.362 -0.2448  0.4279 -0.0688
  126phy    C34 3378   2.720   4.406   1.212 -0.1206  0.0423 -0.1686
  126phy    C32 3379   2.762   4.559   1.418  0.3281 -0.0045 -0.0018
  126phy    C31 3380   2.904   4.549   1.463 -0.2041 -0.4364  0.0655
  126phy    C30 3381   2.955   4.693   1.490 -0.6030 -0.1495 -0.1670
  126phy    C28 3382   3.096   4.711   1.536 -0.2990  0.3930  0.2251
  126phy    C29 3383   3.186   4.708   1.411  0.4893 -0.4672 -0.4309
  126phy    C27 3384   3.109   4.849   1.606 -0.0713  0.6837 -0.0971
  126phy    C26 3385   3.109   4.848   1.762  0.1422  0.4072 -0.3847
  126phy    C25 3386   3.155   4.985   1.811 -0.3562  0.8703  0.0358
  126phy    C23 3387   3.153   4.983   1.963  0.3121  0.0731 -0.1909
  126phy    C24 3388   3.271   5.066   2.009  0.1263  0.2445  0.1559
  126phy    C22 3389   3.028   5.053   2.030 -0.1468 -0.2534  0.4391
  126phy    C21 3390   2.935   4.953   2.105 -0.0246  0.0203  0.0252
  126phy    C20 3391   2.818   5.031   2.174  0.2118 -0.3531  0.0989
  126phy    C18 3392   2.743   4.968   2.301  0.2853  0.0042  0.1402
  126phy    O01 3393   2.841   4.904   2.384  0.1275 -0.8843  0.6558
  126phy    H01 3394   2.904   4.964   2.420 -0.2850  0.0969 -0.1900
  126phy    C19 3395   2.706   5.098   2.373 -0.9257 -0.1014  0.3237
  126phy    C13 3396   2.614   4.873   2.271 -0.0017  0.2724  0.6365
  126phy     H3 3397   2.542   4.925   2.202 -0.0037 -0.3656  0.1543
  126phy    O33 3398   2.539   4.860   2.390  0.3498 -0.2825  0.9705
  126phy    H1B 3399   2.582   4.794   2.441  0.2314 -0.0739  1.3465
  126phy    C12 3400   2.638   4.728   2.212 -0.0019 -1.1735 -0.3461
  126phy    O11 3401   2.719   4.653   2.299 -0.4115 -0.0738 -0.1403
  126phy    H1A 3402   2.769   4.703   2.361 -0.2327  0.9576 -1.0793
  127phy    C35 3403   2.441   4.803   0.215  0.1767 -0.1525  1.0215
  127phy    C33 3404   2.443   4.838   0.360 -0.3692 -0.0420 -0.4029
  127phy    C34 3405   2.340   4.940   0.414  0.0729  0.4182 -0.1274
  127phy    C32 3406   2.455   4.711   0.447 -0.5458  0.7479 -0.7225
  127phy    C31 3407   2.573   4.700   0.543  0.1269 -0.3341 -0.2090
  127phy    C30 3408   2.582   4.567   0.611  0.5979  0.1018  0.2081
  127phy    C28 3409   2.697   4.543   0.707 -0.1198  0.0037  0.0202
  127phy    C29 3410   2.665   4.595   0.845  0.1448  0.2689  0.1244
  127phy    C27 3411   2.723   4.391   0.724 -0.3462  0.1008  0.1634
  127phy    C26 3412   2.864   4.349   0.676 -0.1105 -0.3542 -0.4007
  127phy    C25 3413   2.882   4.199   0.681  0.0189 -0.6773  0.2389
  127phy    C23 3414   3.014   4.145   0.626 -0.0861  0.2753 -0.0257
  127phy    C24 3415   3.036   4.014   0.702  0.1342 -0.3483  0.3826
  127phy    C22 3416   3.015   4.123   0.475 -0.2267  0.4094 -0.2051
  127phy    C21 3417   3.104   4.218   0.396  0.3468  0.4095 -0.1841
  127phy    C20 3418   3.107   4.179   0.248 -0.1022  0.0299  0.2101
  127phy    C18 3419   3.184   4.275   0.149 -0.6393  0.5258 -0.1526
  127phy    O01 3420   3.120   4.405   0.145 -0.1141 -0.2693 -0.3206
  127phy    H01 3421   3.144   4.455   0.220 -0.4978  0.5317 -0.7239
  127phy    C19 3422   3.153   4.216   0.007 -0.2627  0.0714 -0.1275
  127phy    C13 3423   3.347   4.286   0.165  0.7162  0.2557 -1.0113
  127phy     H3 3424   3.360   4.337   0.263  0.0612  0.1926 -0.8841
  127phy    O33 3425   3.416   4.162   0.201 -0.2538 -0.3219 -0.7093
  127phy    H1B 3426   3.388   4.136   0.287  0.0400  1.3389 -0.0729
  127phy    C12 3427   3.437   4.401   0.113 -0.3272 -0.0258  0.7549
  127phy    O11 3428   3.510   4.381  -0.004  0.0240  0.3085  0.2343
  127phy    H1A 3429   3.577   4.319   0.019 -0.2994  0.2059  0.9273
  128SOL     OW 3430   2.120   4.354   2.723  0.4535 -0.4431 -0.6361
  128SOL    HW1 3431   2.075   4.439   2.721  0.3818 -0.4433 -3.5951
  128SOL    HW2 3432   2.196   4.366   2.779  0.2360  1.1252 -0.6188
  128SOL     MW 3433   2.124   4.367   2.730  0.0006  0.0017 -0.0023
  129SOL     OW 3434   1.950   1.928   0.321 -0.0818 -0.1826  0.1681
  129SOL    HW1 3435   1.871   1.916   0.269 -0.7856  0.8451  0.9561
  129SOL    HW2 3436   2.023   1.902   0.264  1.1366  2.8085  0.1861
  129SOL     MW 3437   1.949   1.923   0.307  0.0006  0.0017 -0.0023
  130SOL     OW 3438   2.712   3.315   2.965 -0.4195  0.0004  0.0703
  130SOL    HW1 3439   2.691   3.314   3.059  1.6814  0.9535  0.6066
  130SOL    HW2 3440   2.691   3.228   2.932  1.0434 -0.3625  0.0486
  130SOL     MW 3441   2.706   3.303   2.973  0.0006  0.0017 -0.0023
  131SOL     OW 3442   1.436   0.863   3.046 -0.3158  0.5739  0.0179
  131SOL    HW1 3443   1.520   0.907   3.047 -0.6506  1.2271 -0.0233
  131SOL    HW2 3444   1.418   0.827   3.133 -0.8980 -2.6756 -1.2844
  131SOL     MW 3445   1.444   0.864   3.058  0.0006  0.0017 -0.0023
  132SOL     OW 3446   2.004   3.673   2.909  0.3477 -0.0660  0.2170
  132SOL    HW1 3447   2.085   3.646   2.866  0.3058  0.4130 -0.1768
  132SOL    HW2 3448   2.031   3.717   2.989 -2.3698  0.1422  1.1195
  132SOL     MW 3449   2.018   3.676   2.914  0.0006  0.0017 -0.0023
  133SOL     OW 3450   3.722   4.955   0.300 -0.1523  0.0097 -0.0516
  133SOL    HW1 3451   3.696   5.048   0.298 -1.7861 -0.4192 -1.5757
  133SOL    HW2 3452   3.656   4.909   0.247 -0.7207  0.3285  0.3597
  133SOL     MW 3453   3.710   4.961   0.293  0.0006  0.0017 -0.0023
  134SOL     OW 3454   2.208   0.431   2.791  0.2944  0.2835 -0.6296
  134SOL    HW1 3455   2.302   0.449   2.792  0.2363  0.6229  0.8069
  134SOL    HW2 3456   2.190   0.394   2.705 -1.3620 -0.4194 -0.0038
  134SOL     MW 3457   2.218   0.429   2.780  0.0006  0.0017 -0.0023
  135SOL     OW 3458   0.132   3.029   2.716  0.1999 -0.1588  0.2250
  135SOL    HW1 3459   0.131   2.940   2.753 -2.2529  0.4900  1.9776
  135SOL    HW2 3460   0.060   3.067   2.766 -0.0627 -0.9345  0.4600
  135SOL     MW 3461   0.123   3.022   2.728  0.0006  0.0017 -0.0023
  136SOL     OW 3462   3.452   0.548   0.563 -0.1366 -0.4535 -0.0428
  136SOL    HW1 3463   3.397   0.471   0.578 -0.7672  0.0735  0.4473
  136SOL    HW2 3464   3.450   0.594   0.647  1.6801 -0.2697 -0.0627
  136SOL     MW 3465   3.445   0.544   0.576  0.0006  0.0017 -0.0023
  137SOL     OW 3466   3.835   3.989   0.138  0.3430 -0.2738  0.2176
  137SOL    HW1 3467   3.865   3.959   0.052  0.5061  0.2199  0.0986
  137SOL    HW2 3468   3.761   3.931   0.156 -1.0960  1.7218  1.0305
  137SOL     MW 3469   3.829   3.977   0.129  0.0006  0.0017 -0.0023
  138SOL     OW 3470   4.347   0.919   0.049 -0.3769  0.5591 -0.0508
  138SOL    HW1 3471   4.298   1.001   0.056 -1.9453 -0.4617  2.6685
  138SOL    HW2 3472   4.435   0.942   0.079 -0.7007  2.1088 -0.2035
  138SOL     MW 3473   4.352   0.933   0.054  0.0006  0.0017 -0.0023
  139SOL     OW 3474   3.793   4.434   0.240 -0.1444  0.1755 -0.6790
  139SOL    HW1 3475   3.853   4.384   0.294 -0.8765 -1.5857 -1.4204
  139SOL    HW2 3476   3.768   4.366   0.178  0.3218  1.8035 -2.7531
  139SOL     MW 3477   3.797   4.418   0.239  0.0006  0.0017 -0.0023
  140SOL     OW 3478   2.216   3.818   2.568 -0.0763 -0.3139 -0.3350
  140SOL    HW1 3479   2.136   3.871   2.570  0.4007  0.4228 -0.4477
  140SOL    HW2 3480   2.194   3.764   2.492 -0.4641  0.6130 -0.8888
  140SOL     MW 3481   2.203   3.818   2.558  0.0006  0.0017 -0.0023
  141SOL     OW 3482   3.393   4.605   0.531 -0.2136  0.1854 -0.0701
  141SOL    HW1 3483   3.436   4.565   0.606 -1.6237  0.6430  1.0472
  141SOL    HW2 3484   3.460   4.613   0.464 -0.6969 -1.4159 -0.7877
  141SOL     MW 3485   3.407   4.601   0.532  0.0006  0.0017 -0.0023
  142SOL     OW 3486   2.644   0.356   0.086 -0.6962  0.0846  0.1414
  142SOL    HW1 3487   2.717   0.412   0.110  1.1739 -2.0688 -0.2371
  142SOL    HW2 3488   2.670   0.327  -0.001  1.2668 -0.3359  0.8341
  142SOL     MW 3489   2.657   0.360   0.077  0.0006  0.0017 -0.0023
  143SOL     OW 3490   1.900   3.901   2.783  0.1304 -0.0797 -0.2147
  143SOL    HW1 3491   1.956   3.973   2.812 -0.3237  0.3009 -0.2552
  143SOL    HW2 3492   1.923   3.828   2.840  2.0411 -0.4091 -1.3288
  143SOL     MW 3493   1.910   3.901   2.794  0.0006  0.0017 -0.0023
  144SOL     OW 3494   3.477   0.144   0.645  0.6579 -0.6312  0.6654
  144SOL    HW1 3495   3.572   0.133   0.643  0.4607 -2.8304  0.7007
  144SOL    HW2 3496   3.440   0.059   0.620 -0.9190  0.1234  0.3462
  144SOL     MW 3497   3.485   0.131   0.641  0.0006  0.0017 -0.0023
  145SOL     OW 3498   1.374   4.551   0.193  0.2396  0.0097  0.5215
  145SOL    HW1 3499   1.450   4.603   0.166  0.3183 -0.4612 -0.1888
  145SOL    HW2 3500   1.301   4.593   0.147 -0.3721 -2.2636 -0.7289
  145SOL     MW 3501   1.375   4.563   0.183  0.0006  0.0017 -0.0023
  146SOL     OW 3502   1.593   5.037   0.044 -0.1496 -0.1477  0.2646
  146SOL    HW1 3503   1.570   5.068  -0.043 -2.4526 -0.4791  0.6957
  146SOL    HW2 3504   1.642   5.111   0.081  2.2672 -1.6804  0.3824
  146SOL     MW 3505   1.596   5.051   0.038  0.0006  0.0017 -0.0023
  147SOL     OW 3506   3.565   4.770   2.745  0.4368 -0.3251  0.0509
  147SOL    HW1 3507   3.488   4.738   2.698  0.1380 -0.2382  0.4791
  147SOL    HW2 3508   3.589   4.694   2.797 -0.5906 -0.1035  0.8946
  147SOL     MW 3509   3.558   4.756   2.746  0.0006  0.0017 -0.0023
  148SOL     OW 3510   4.780   4.057   0.064 -0.4209  0.4317  0.4445
  148SOL    HW1 3511   4.703   4.105   0.031 -0.8017 -1.0668 -0.9570
  148SOL    HW2 3512   4.810   4.015  -0.017 -0.5495  0.8007  0.2014
  148SOL     MW 3513   4.774   4.058   0.049  0.0006  0.0017 -0.0023
  149SOL     OW 3514   0.661   5.102   2.868 -0.2276  0.1820  0.0746
  149SOL    HW1 3515   0.572   5.098   2.832 -0.7843 -2.4468  1.4705
  149SOL    HW2 3516   0.649   5.186   2.913 -0.8467  0.6793 -0.9629
  149SOL     MW 3517   0.647   5.113   2.869  0.0006  0.0017 -0.0023
  150SOL     OW 3518   3.107   0.734   0.505 -0.3687 -0.1584  0.0825
  150SOL    HW1 3519   3.180   0.723   0.444  0.1778  0.9262  0.5148
  150SOL    HW2 3520   3.036   0.706   0.448  0.1548  0.4477 -0.8960
  150SOL     MW 3521   3.107   0.729   0.490  0.0006  0.0017 -0.0023
  151SOL     OW 3522   0.357   1.501   0.075  0.2872 -0.0886  0.1492
  151SOL    HW1 3523   0.305   1.551   0.013  1.0384 -0.5059 -0.8623
  151SOL    HW2 3524   0.335   1.409   0.056 -0.3107  0.2462 -0.8905
  151SOL     MW 3525   0.348   1.495   0.064  0.0006  0.0017 -0.0023
  152SOL     OW 3526   3.041   2.891   2.942 -0.0560  0.1445 -0.2281
  152SOL    HW1 3527   2.996   2.953   2.885 -0.0960  0.9180  0.6247
  152SOL    HW2 3528   3.095   2.952   2.991 -0.0815  0.1905 -0.2570
  152SOL     MW 3529   3.042   2.907   2.941  0.0006  0.0017 -0.0023
  153SOL     OW 3530   2.881   0.507   0.085 -0.2770 -0.1440 -0.1152
  153SOL    HW1 3531   2.868   0.558   0.005 -2.0929 -1.2898 -0.6137
  153SOL    HW2 3532   2.925   0.429   0.050 -3.5163 -1.3209 -2.0224
  153SOL     MW 3533   2.885   0.503   0.070  0.0006  0.0017 -0.0023
  154SOL     OW 3534   2.895   0.048   3.011  0.0925 -0.0140  0.0968
  154SOL    HW1 3535   2.828   0.019   3.074 -0.6175  0.2559 -0.5238
  154SOL    HW2 3536   2.961  -0.021   3.021  0.5112  0.3247 -0.3480
  154SOL     MW 3537   2.895   0.035   3.021  0.0006  0.0017 -0.0023
  155SOL     OW 3538   2.138   1.846   0.137 -0.2834  0.4067 -0.2546
  155SOL    HW1 3539   2.126   1.930   0.092  0.6810  0.8322  0.2631
  155SOL    HW2 3540   2.232   1.850   0.158 -0.3503  0.7378 -0.0160
  155SOL     MW 3541   2.149   1.858   0.134  0.0006  0.0017 -0.0023
  156SOL     OW 3542   4.870   1.187   0.347 -0.3632 -0.5992  0.1304
  156SOL    HW1 3543   4.893   1.241   0.423 -2.5162  2.2274 -1.0575
  156SOL    HW2 3544   4.959   1.158   0.324  0.8538  1.2837  2.0168
  156SOL     MW 3545   4.885   1.190   0.354  0.0006  0.0017 -0.0023
  157SOL     OW 3546   3.186   4.555   0.348 -0.2784 -0.4162  0.2078
  157SOL    HW1 3547   3.161   4.647   0.335  1.4186 -0.0134 -0.4309
  157SOL    HW2 3548   3.241   4.557   0.426  0.3069 -1.4643 -0.1614
  157SOL     MW 3549   3.190   4.568   0.356  0.0006  0.0017 -0.0023
  158SOL     OW 3550   2.724   4.746   3.000 -0.0902  0.1169 -0.1153
  158SOL    HW1 3551   2.741   4.714   3.088  1.0306 -0.2208 -0.4308
  158SOL    HW2 3552   2.656   4.813   3.002 -1.4257 -1.1889  2.4090
  158SOL     MW 3553   2.717   4.751   3.012  0.0006  0.0017 -0.0023
  159SOL     OW 3554   3.321   4.850   0.030  0.4861  0.3418 -0.5180
  159SOL    HW1 3555   3.376   4.877  -0.043  0.6524  0.5062 -0.3362
  159SOL    HW2 3556   3.258   4.787  -0.004 -2.1747  3.1058 -1.0941
  159SOL     MW 3557   3.320   4.845   0.016  0.0006  0.0017 -0.0023
  160SOL     OW 3558   3.443   3.017   2.906  0.1596  1.1751  0.4020
  160SOL    HW1 3559   3.357   3.039   2.940 -0.1560 -0.8142  1.0168
  160SOL    HW2 3560   3.424   2.992   2.815  2.1118 -0.0882  0.2740
  160SOL     MW 3561   3.429   3.016   2.898  0.0006  0.0017 -0.0023
  161SOL     OW 3562   4.513   2.647   2.653  0.4576 -0.2428  0.0293
  161SOL    HW1 3563   4.527   2.658   2.747 -2.2090  2.0572  0.3024
  161SOL    HW2 3564   4.453   2.720   2.636 -1.5057 -1.9658 -0.8386
  161SOL     MW 3565   4.507   2.658   2.663  0.0006  0.0017 -0.0023
  162SOL     OW 3566   2.770   2.492   2.868 -0.0034  0.1592 -0.0214
  162SOL    HW1 3567   2.809   2.565   2.915 -0.2249 -0.2131  0.7640
  162SOL    HW2 3568   2.743   2.537   2.787 -0.8366 -0.3099 -0.0198
  162SOL     MW 3569   2.771   2.507   2.863  0.0006  0.0017 -0.0023
  163SOL     OW 3570   0.156   4.629   2.902 -0.1423 -0.1769  0.1574
  163SOL    HW1 3571   0.122   4.554   2.853 -0.0601  0.0216 -0.2064
  163SOL    HW2 3572   0.178   4.691   2.833  1.0874 -1.6133 -0.8118
  163SOL     MW 3573   0.155   4.627   2.886  0.0006  0.0017 -0.0023
  164SOL     OW 3574   1.858   3.423   2.893  0.0375  0.2599 -0.2369
  164SOL    HW1 3575   1.769   3.435   2.925  0.2321  0.6690  0.1640
  164SOL    HW2 3576   1.906   3.506   2.897 -0.1223  0.3039  2.3092
  164SOL     MW 3577   1.853   3.435   2.898  0.0006  0.0017 -0.0023
  165SOL     OW 3578   4.747   0.949   0.332 -0.0632  0.2628  0.0347
  165SOL    HW1 3579   4.657   0.963   0.362  0.2300 -1.1241  1.7793
  165SOL    HW2 3580   4.786   1.036   0.341  0.9092  0.2324 -2.9051
  165SOL     MW 3581   4.740   0.962   0.337  0.0006  0.0017 -0.0023
  166SOL     OW 3582   0.283   4.163   0.067 -0.7720 -0.0435  0.4795
  166SOL    HW1 3583   0.305   4.247   0.106  0.2644  0.1528 -0.4834
  166SOL    HW2 3584   0.319   4.101   0.131 -0.5210  0.0361  0.4150
  166SOL     MW 3585   0.291   4.166   0.081  0.0006  0.0017 -0.0023
  167SOL     OW 3586   3.482   3.357   2.943  0.3324 -0.0207  0.0194
  167SOL    HW1 3587   3.495   3.308   3.024 -1.7750 -0.5157  0.1016
  167SOL    HW2 3588   3.484   3.446   2.977 -1.5304 -0.0644  0.3449
  167SOL     MW 3589   3.484   3.362   2.958  0.0006  0.0017 -0.0023
  168SOL     OW 3590   4.915   3.225   0.023 -0.1192  0.8882  0.2126
  168SOL    HW1 3591   4.960   3.162   0.079 -0.9502  0.2528  0.1827
  168SOL    HW2 3592   4.895   3.296   0.084 -0.0962  1.8766 -0.8895
  168SOL     MW 3593   4.918   3.226   0.038  0.0006  0.0017 -0.0023
  169SOL     OW 3594   4.937   3.259   2.586  0.1424 -0.0669 -0.2917
  169SOL    HW1 3595   4.854   3.244   2.631  0.3764 -0.6882 -0.0527
  169SOL    HW2 3596   4.924   3.211   2.504 -0.5756 -1.2248  0.4722
  169SOL     MW 3597   4.924   3.251   2.581  0.0006  0.0017 -0.0023
  170SOL     OW 3598   3.564   0.038   0.274  0.2149 -0.2782 -0.0617
  170SOL    HW1 3599   3.547   0.119   0.322  0.4446 -0.3275  0.1070
  170SOL    HW2 3600   3.480  -0.006   0.262  0.4267 -0.9033  0.6546
  170SOL     MW 3601   3.551   0.043   0.278  0.0006  0.0017 -0.0023
  171SOL     OW 3602   2.159   3.654   2.363 -0.3394  0.2570  0.4033
  171SOL    HW1 3603   2.081   3.687   2.320 -0.2887  0.5809  0.5560
  171SOL    HW2 3604   2.230   3.666   2.301  0.2315 -0.6851  0.8488
  171SOL     MW 3605   2.158   3.660   2.349  0.0006  0.0017 -0.0023
  172SOL     OW 3606   2.747   0.857   0.327  0.4704  0.5126 -0.1096
  172SOL    HW1 3607   2.803   0.928   0.297  0.4131  0.1561 -1.0910
  172SOL    HW2 3608   2.723   0.822   0.242  1.7259  0.7040 -0.5499
  172SOL     MW 3609   2.751   0.862   0.312  0.0006  0.0017 -0.0023
  173SOL     OW 3610   4.788   2.593   0.105 -0.1462 -0.2495 -0.3033
  173SOL    HW1 3611   4.819   2.503   0.109  0.6864  0.0632  0.8601
  173SOL    HW2 3612   4.742   2.603   0.189  0.5873  0.6828  0.0092
  173SOL     MW 3613   4.786   2.583   0.117  0.0006  0.0017 -0.0023
  174SOL     OW 3614   3.013   3.566   0.033 -0.0730  0.3696 -0.3791
  174SOL    HW1 3615   3.070   3.568  -0.044  0.9091 -0.2191  0.3098
  174SOL    HW2 3616   2.992   3.657   0.053  0.6423  0.4252  0.1728
  174SOL     MW 3617   3.018   3.578   0.026  0.0006  0.0017 -0.0023
  175SOL     OW 3618   3.321   5.048   0.298 -0.2420 -0.0071  0.1222
  175SOL    HW1 3619   3.254   5.116   0.297 -2.8031 -2.3344  0.0029
  175SOL    HW2 3620   3.357   5.047   0.386 -1.1162  0.0301  0.4951
  175SOL     MW 3621   3.317   5.057   0.309  0.0006  0.0017 -0.0023
  176SOL     OW 3622   4.502   2.906   0.221  0.3156  0.1597 -0.3152
  176SOL    HW1 3623   4.501   2.997   0.251 -0.2775 -0.2414  0.9559
  176SOL    HW2 3624   4.524   2.918   0.128 -2.0508  0.4662 -0.9028
  176SOL     MW 3625   4.505   2.920   0.213  0.0006  0.0017 -0.0023
  177SOL     OW 3626   4.620   1.052   2.875  0.3487 -0.2747 -0.1384
  177SOL    HW1 3627   4.679   1.126   2.891 -0.7873  0.4237  1.0085
  177SOL    HW2 3628   4.579   1.048   2.961  0.2684  1.2204 -0.0752
  177SOL     MW 3629   4.622   1.061   2.888  0.0006  0.0017 -0.0023
  178SOL     OW 3630   4.363   3.488   2.869 -0.2254  0.2642 -0.1975
  178SOL    HW1 3631   4.380   3.442   2.951 -2.7476 -2.4740 -1.0371
  178SOL    HW2 3632   4.393   3.425   2.803  0.6116  1.6674 -1.2312
  178SOL     MW 3633   4.369   3.474   2.871  0.0006  0.0017 -0.0023
  179SOL     OW 3634   1.904   1.284   0.097  0.2834 -0.5663  0.2086
  179SOL    HW1 3635   1.937   1.353   0.155  2.0456  0.7621 -2.1865
  179SOL    HW2 3636   1.932   1.329   0.017 -1.4504  0.1808 -0.0191
  179SOL     MW 3637   1.912   1.299   0.094  0.0006  0.0017 -0.0023
  180SOL     OW 3638   5.114   1.076   0.268 -0.6481 -0.0841  0.2605
  180SOL    HW1 3639   5.117   1.083   0.172 -0.7130  1.6228  0.3516
  180SOL    HW2 3640   5.115   0.982   0.284  0.1824  0.0066  0.7702
  180SOL     MW 3641   5.115   1.065   0.257  0.0006  0.0017 -0.0023
  181SOL     OW 3642   2.886   4.945   0.264  0.7440 -0.5879 -0.7897
  181SOL    HW1 3643   2.827   4.962   0.191 -0.0409 -0.4252 -0.1342
  181SOL    HW2 3644   2.865   5.021   0.320  0.8186 -0.6640 -0.6576
  181SOL     MW 3645   2.876   4.958   0.262  0.0006  0.0017 -0.0023
  182SOL     OW 3646   2.971   3.286   0.054  0.6485 -0.7224 -0.2657
  182SOL    HW1 3647   2.897   3.281  -0.007  1.6803  1.3264 -1.8254
  182SOL    HW2 3648   2.994   3.377   0.034 -2.2063  0.0862 -0.2785
  182SOL     MW 3649   2.965   3.297   0.043  0.0006  0.0017 -0.0023
  183SOL     OW 3650   3.290   0.084   2.914 -0.0195 -0.4950 -0.2152
  183SOL    HW1 3651   3.232   0.088   2.838  1.5321  0.1125 -1.4135
  183SOL    HW2 3652   3.347   0.008   2.904  1.2150  0.3887 -0.2090
  183SOL     MW 3653   3.290   0.075   2.903  0.0006  0.0017 -0.0023
  184SOL     OW 3654   0.451   4.281   2.911  0.2641  0.0469 -0.4375
  184SOL    HW1 3655   0.383   4.224   2.948 -0.2931  1.5652  1.0055
  184SOL    HW2 3656   0.465   4.240   2.826  0.9933  0.6859 -0.6311
  184SOL     MW 3657   0.444   4.268   2.905  0.0006  0.0017 -0.0023
  185SOL     OW 3658   3.663   2.841   2.590 -0.3699  0.0681 -0.2358
  185SOL    HW1 3659   3.754   2.867   2.589 -0.0905 -0.6819  1.6216
  185SOL    HW2 3660   3.658   2.805   2.679 -0.0281 -0.6338 -0.4934
  185SOL     MW 3661   3.674   2.839   2.602  0.0006  0.0017 -0.0023
  186SOL     OW 3662   4.909   2.342   0.054  0.2077  0.1410 -0.0497
  186SOL    HW1 3663   4.942   2.291   0.128  0.1662  0.3415  0.1102
  186SOL    HW2 3664   4.865   2.291  -0.013 -0.1116  0.4570 -0.0859
  186SOL     MW 3665   4.908   2.329   0.055  0.0006  0.0017 -0.0023
  187SOL     OW 3666   2.683   5.073   0.089 -0.3678 -0.2007 -0.2089
  187SOL    HW1 3667   2.644   5.143   0.142  3.0253  2.7423 -1.1933
  187SOL    HW2 3668   2.612   5.031   0.041  0.2815  0.9609 -2.3371
  187SOL     MW 3669   2.668   5.077   0.090  0.0006  0.0017 -0.0023
  188SOL     OW 3670   1.783   4.191   3.025 -0.4529  0.5017 -0.4805
  188SOL    HW1 3671   1.728   4.146   2.961 -1.7734  0.9160  0.3151
  188SOL    HW2 3672   1.728   4.266   3.047 -0.4704  0.6845 -1.1013
  188SOL     MW 3673   1.769   4.195   3.019  0.0006  0.0017 -0.0023
  189SOL     OW 3674   3.726   3.087   2.919 -0.1086 -0.3417  0.0809
  189SOL    HW1 3675   3.636   3.072   2.891 -0.0162 -0.6437 -0.0512
  189SOL    HW2 3676   3.716   3.167   2.971 -1.0592 -0.5895  0.2956
  189SOL     MW 3677   3.712   3.096   2.923  0.0006  0.0017 -0.0023
  190SOL     OW 3678   5.098   3.215   2.843 -0.1925 -0.3855 -0.2586
  190SOL    HW1 3679   5.035   3.246   2.908 -0.9728 -1.6575 -0.3722
  190SOL    HW2 3680   5.057   3.239   2.760 -0.1776  0.7364  0.0396
  190SOL     MW 3681   5.084   3.222   2.841  0.0006  0.0017 -0.0023
  191SOL     OW 3682   3.137   3.825   0.338 -0.4479 -0.3260  0.0056
  191SOL    HW1 3683   3.121   3.735   0.368  1.4071 -0.9901 -0.8612
  191SOL    HW2 3684   3.100   3.822   0.250  1.2199  0.8220 -0.7786
  191SOL     MW 3685   3.130   3.813   0.331  0.0006  0.0017 -0.0023
  192SOL     OW 3686   3.784   4.647   0.054  0.1439 -0.0023  0.2863
  192SOL    HW1 3687   3.745   4.611  -0.026 -1.6794  0.6365  0.8230
  192SOL    HW2 3688   3.794   4.568   0.108 -0.8764 -0.2408  0.1558
  192SOL     MW 3689   3.780   4.632   0.051  0.0006  0.0017 -0.0023
  193SOL     OW 3690   4.639   3.734   0.373  0.1393 -0.2882 -0.5643
  193SOL    HW1 3691   4.606   3.746   0.284 -2.3137  1.8208  0.5165
  193SOL    HW2 3692   4.722   3.782   0.373  0.0250 -0.0825 -1.2268
  193SOL     MW 3693   4.646   3.742   0.361  0.0006  0.0017 -0.0023
  194SOL     OW 3694   3.857   0.564   0.292  0.4250 -0.3090 -0.3178
  194SOL    HW1 3695   3.837   0.527   0.206  0.5477  0.6384 -0.7720
  194SOL    HW2 3696   3.949   0.537   0.304  0.4706 -0.1335 -0.2806
  194SOL     MW 3697   3.867   0.555   0.282  0.0006  0.0017 -0.0023
  195SOL     OW 3698   1.836   1.619   0.095  0.1305  0.4185  0.3203
  195SOL    HW1 3699   1.903   1.650   0.034 -0.0709  0.7524  0.2677
  195SOL    HW2 3700   1.880   1.601   0.178 -0.3292  2.2971  1.0255
  195SOL     MW 3701   1.851   1.621   0.098  0.0006  0.0017 -0.0023
  196SOL     OW 3702   1.405   0.765   0.257 -0.5381  0.2081  0.3572
  196SOL    HW1 3703   1.467   0.697   0.283  0.0658  0.2227 -0.9673
  196SOL    HW2 3704   1.325   0.758   0.308 -1.7721 -0.5977 -1.5717
  196SOL     MW 3705   1.403   0.755   0.267  0.0006  0.0017 -0.0023
  197SOL     OW 3706   2.418   4.160   2.835  0.1314 -0.1751  0.1447
  197SOL    HW1 3707   2.401   4.101   2.761  0.3804 -0.3095  0.1929
  197SOL    HW2 3708   2.398   4.111   2.914 -1.6449  1.8225  1.0351
  197SOL     MW 3709   2.413   4.146   2.836  0.0006  0.0017 -0.0023
  198SOL     OW 3710   3.442   3.620   3.030  0.4584 -0.4042  0.3184
  198SOL    HW1 3711   3.387   3.606   3.107  1.0407 -0.0411  0.8140
  198SOL    HW2 3712   3.393   3.688   2.985 -0.2157 -0.3559  1.0994
  198SOL     MW 3713   3.428   3.627   3.034  0.0006  0.0017 -0.0023
  199SOL     OW 3714   3.757   4.257   0.039 -0.0445 -0.3509 -0.0363
  199SOL    HW1 3715   3.785   4.175   0.079  0.8691 -0.7985 -1.5290
  199SOL    HW2 3716   3.834   4.288  -0.009 -0.1606  0.0597  0.0375
  199SOL     MW 3717   3.771   4.250   0.038  0.0006  0.0017 -0.0023
  200SOL     OW 3718   4.692   2.700   2.939 -0.3733 -0.2218 -0.3667
  200SOL    HW1 3719   4.747   2.652   2.878  0.5778 -0.7030  0.8294
  200SOL    HW2 3720   4.715   2.650   3.018  1.1629 -0.3942 -0.9112
  200SOL     MW 3721   4.702   2.687   2.942  0.0006  0.0017 -0.0023
  201SOL     OW 3722   4.200   3.252   0.221 -0.1711  0.2948 -0.6750
  201SOL    HW1 3723   4.137   3.198   0.269  0.0981  1.9099  1.6771
  201SOL    HW2 3724   4.169   3.341   0.241 -2.8838 -0.6850 -0.1033
  201SOL     MW 3725   4.188   3.257   0.230  0.0006  0.0017 -0.0023
  202SOL     OW 3726   4.125   4.334   0.602 -0.5191  0.4118  0.1471
  202SOL    HW1 3727   4.135   4.426   0.625 -0.5903  0.5091 -0.1987
  202SOL    HW2 3728   4.207   4.293   0.628  0.8606  1.9143 -1.5776
  202SOL     MW 3729   4.137   4.341   0.608  0.0006  0.0017 -0.0023
  203SOL     OW 3730   2.502   0.956   0.378 -0.3728 -0.3469 -0.0751
  203SOL    HW1 3731   2.477   0.950   0.470  2.6569 -0.9034  0.8295
  203SOL    HW2 3732   2.584   0.907   0.382 -0.7166 -0.8488  1.1289
  203SOL     MW 3733   2.510   0.949   0.390  0.0006  0.0017 -0.0023
  204SOL     OW 3734   4.467   0.966   0.390  0.5858 -0.1614  0.1564
  204SOL    HW1 3735   4.439   0.930   0.474 -1.9111  0.0274 -0.5099
  204SOL    HW2 3736   4.434   0.889   0.342 -0.5003  0.4611 -0.1410
  204SOL     MW 3737   4.459   0.951   0.395  0.0006  0.0017 -0.0023
  205SOL     OW 3738   0.701   0.513   0.370  0.9642  0.0904 -0.1890
  205SOL    HW1 3739   0.760   0.437   0.370  0.2935 -0.4553  0.9706
  205SOL    HW2 3740   0.734   0.572   0.437  1.2118 -0.2585 -0.0002
  205SOL     MW 3741   0.713   0.510   0.379  0.0006  0.0017 -0.0023
  206SOL     OW 3742   2.137   4.293   2.467 -0.1516 -0.2276  0.4541
  206SOL    HW1 3743   2.096   4.373   2.435  2.1868  0.8329 -0.0988
  206SOL    HW2 3744   2.145   4.307   2.561  0.4842 -1.1121  0.5447
  206SOL     MW 3745   2.132   4.305   2.475  0.0006  0.0017 -0.0023
  207SOL     OW 3746   1.757   4.543   0.389 -0.4121 -0.6085  0.1196
  207SOL    HW1 3747   1.790   4.528   0.477 -0.4740 -0.3800  0.1814
  207SOL    HW2 3748   1.662   4.545   0.398 -0.5599  0.8164 -1.3265
  207SOL     MW 3749   1.749   4.541   0.401  0.0006  0.0017 -0.0023
  208SOL     OW 3750   0.620   3.991   0.026 -0.0216 -0.3255  0.2203
  208SOL    HW1 3751   0.632   4.085   0.039 -1.3594 -0.0686 -0.3011
  208SOL    HW2 3752   0.577   3.960   0.105 -1.4165 -0.8193 -0.7070
  208SOL     MW 3753   0.616   4.000   0.038  0.0006  0.0017 -0.0023
  209SOL     OW 3754   3.476   0.263   0.404 -0.4629 -0.2041  0.7005
  209SOL    HW1 3755   3.469   0.226   0.492 -0.4150 -1.4689  0.1952
  209SOL    HW2 3756   3.554   0.318   0.408  1.3343 -2.5728  0.5184
  209SOL     MW 3757   3.486   0.265   0.416  0.0006  0.0017 -0.0023
  210SOL     OW 3758   3.511   2.805   0.011 -0.6172  0.3358 -0.1702
  210SOL    HW1 3759   3.441   2.740   0.006  2.2127 -2.8918 -3.1629
  210SOL    HW2 3760   3.481   2.877  -0.046 -0.1743  0.6710  0.0145
  210SOL     MW 3761   3.498   2.806   0.002  0.0006  0.0017 -0.0023
  211SOL     OW 3762   0.240   2.233   2.964  0.0475  0.1844 -0.1361
  211SOL    HW1 3763   0.233   2.279   3.048 -0.0297  1.5387 -0.8551
  211SOL    HW2 3764   0.157   2.184   2.965 -1.1775  2.1374 -0.5993
  211SOL     MW 3765   0.228   2.233   2.975  0.0006  0.0017 -0.0023
  212SOL     OW 3766   3.787   0.432   0.051  0.3386 -0.4392  0.2563
  212SOL    HW1 3767   3.750   0.344   0.065 -0.9165  0.0633  0.2563
  212SOL    HW2 3768   3.732   0.475  -0.014  0.3651  1.1429  1.2184
  212SOL     MW 3769   3.775   0.426   0.044  0.0006  0.0017 -0.0023
  213SOL     OW 3770   3.242   0.417   0.084  0.7166 -0.3873 -0.0321
  213SOL    HW1 3771   3.322   0.376   0.052 -0.3265 -3.1208  0.5872
  213SOL    HW2 3772   3.244   0.385   0.174  0.5733 -2.0835 -0.5915
  213SOL     MW 3773   3.253   0.407   0.091  0.0006  0.0017 -0.0023
  214SOL     OW 3774   2.277   4.799   2.958 -0.0353  0.0306  0.1249
  214SOL    HW1 3775   2.184   4.784   2.972  0.0478 -0.6902 -0.0598
  214SOL    HW2 3776   2.291   4.780   2.865  3.1893  0.8515  0.3056
  214SOL     MW 3777   2.267   4.795   2.948  0.0006  0.0017 -0.0023
  215SOL     OW 3778   4.203   2.850   0.282 -0.3503 -0.5281  0.2355
  215SOL    HW1 3779   4.292   2.849   0.246 -0.6453  0.5123 -0.5632
  215SOL    HW2 3780   4.158   2.840   0.198  1.1036 -0.7525 -0.5473
  215SOL     MW 3781   4.209   2.849   0.266  0.0006  0.0017 -0.0023
  216SOL     OW 3782   0.343   3.365   2.615 -0.0563  0.1613 -0.2271
  216SOL    HW1 3783   0.261   3.385   2.661 -0.2190  2.6150 -1.4129
  216SOL    HW2 3784   0.318   3.286   2.567  0.1929  0.5590 -1.0299
  216SOL     MW 3785   0.329   3.357   2.614  0.0006  0.0017 -0.0023
  217SOL     OW 3786   4.625   0.208   0.501  0.2963  1.0807 -0.1190
  217SOL    HW1 3787   4.649   0.136   0.443 -1.3098  0.1796  0.2745
  217SOL    HW2 3788   4.642   0.176   0.589 -1.7955 -2.1664 -0.7034
  217SOL     MW 3789   4.630   0.194   0.505  0.0006  0.0017 -0.0023
  218SOL     OW 3790   0.431   3.966   2.883 -0.3829 -0.4964  0.0865
  218SOL    HW1 3791   0.490   3.949   2.810  1.5749  0.5701  1.3245
  218SOL    HW2 3792   0.496   3.977   2.952 -0.1023 -0.1409 -0.2270
  218SOL     MW 3793   0.447   3.965   2.883  0.0006  0.0017 -0.0023
  219SOL     OW 3794   4.620   1.011   0.098  0.2232  0.2250  0.1840
  219SOL    HW1 3795   4.672   0.987   0.174  1.2584  0.6733 -0.3706
  219SOL    HW2 3796   4.634   1.106   0.091 -0.3394  0.2381 -1.2578
  219SOL     MW 3797   4.629   1.020   0.107  0.0006  0.0017 -0.0023
  220SOL     OW 3798   3.468   4.024   3.029 -0.6870  0.2371 -0.5421
  220SOL    HW1 3799   3.443   4.088   2.962 -1.9421  0.8303  0.4608
  220SOL    HW2 3800   3.463   4.077   3.109 -1.0154  0.1155 -0.4810
  220SOL     MW 3801   3.464   4.039   3.031  0.0006  0.0017 -0.0023
  221SOL     OW 3802   0.778   4.749   3.022 -0.4997 -0.2862 -0.2794
  221SOL    HW1 3803   0.812   4.835   2.999  0.3688 -0.0487  1.7060
  221SOL    HW2 3804   0.849   4.688   3.003 -1.1243 -0.8869 -0.7773
  221SOL     MW 3805   0.792   4.752   3.016  0.0006  0.0017 -0.0023
  222SOL     OW 3806   0.152   2.463   2.872  0.3840 -0.1444  0.3481
  222SOL    HW1 3807   0.190   2.380   2.902  0.7876  0.7123  2.3345
  222SOL    HW2 3808   0.092   2.491   2.941  0.1066  0.6295 -0.2032
  222SOL     MW 3809   0.149   2.455   2.885  0.0006  0.0017 -0.0023
  223SOL     OW 3810   3.487   2.855   0.282 -0.0453 -0.3409  0.4621
  223SOL    HW1 3811   3.412   2.799   0.303 -0.9622  1.0494  1.0448
  223SOL    HW2 3812   3.503   2.842   0.188  3.1073 -1.1304  1.0086
  223SOL     MW 3813   3.479   2.846   0.272  0.0006  0.0017 -0.0023
  224SOL     OW 3814   3.668   2.755   2.863 -0.1657  0.0666  0.1510
  224SOL    HW1 3815   3.637   2.666   2.845 -0.2771 -0.2279  1.6781
  224SOL    HW2 3816   3.632   2.764   2.951  0.5054 -0.4572  0.4871
  224SOL     MW 3817   3.659   2.744   2.872  0.0006  0.0017 -0.0023
  225SOL     OW 3818   2.863   0.082   0.379  0.0814 -0.1722 -0.2922
  225SOL    HW1 3819   2.775   0.114   0.361 -0.0152  0.1062  0.6454
  225SOL    HW2 3820   2.882   0.112   0.467  1.1364 -1.3550 -0.0933
  225SOL     MW 3821   2.854   0.090   0.388  0.0006  0.0017 -0.0023
  226SOL     OW 3822   4.561   2.962   3.016 -0.0923 -0.0265  0.4336
  226SOL    HW1 3823   4.577   2.873   2.983  1.6469  0.5081 -0.2273
  226SOL    HW2 3824   4.642   3.004   2.991 -0.6171  0.3434 -0.7038
  226SOL     MW 3825   4.574   2.956   3.008  0.0006  0.0017 -0.0023
  227SOL     OW 3826   1.439   2.266   2.863 -0.4114 -0.0881 -0.6697
  227SOL    HW1 3827   1.458   2.179   2.827  0.3332 -0.7270  1.1564
  227SOL    HW2 3828   1.497   2.278   2.939 -2.8090  1.8954  1.0061
  227SOL     MW 3829   1.449   2.256   2.868  0.0006  0.0017 -0.0023
  228SOL     OW 3830   3.652   4.845   0.544  0.0803  0.3038  0.2286
  228SOL    HW1 3831   3.637   4.756   0.511 -2.9393  0.1683  1.5966
  228SOL    HW2 3832   3.672   4.885   0.460 -0.1355 -0.1893 -0.0611
  228SOL     MW 3833   3.653   4.838   0.529  0.0006  0.0017 -0.0023
  229SOL     OW 3834   1.728   0.144   0.128 -0.3300  0.0364  0.2301
  229SOL    HW1 3835   1.822   0.159   0.133 -0.6346  2.3184  0.1128
  229SOL    HW2 3836   1.716   0.166   0.036  1.1972  0.9478  0.2333
  229SOL     MW 3837   1.739   0.149   0.117  0.0006  0.0017 -0.0023
  230SOL     OW 3838   3.255   4.838   0.542  0.0371 -0.2921  0.2304
  230SOL    HW1 3839   3.201   4.847   0.464 -0.9711  0.0659  0.9466
  230SOL    HW2 3840   3.287   4.749   0.533 -3.1447 -1.4123 -1.7239
  230SOL     MW 3841   3.252   4.828   0.530  0.0006  0.0017 -0.0023
  231SOL     OW 3842   1.707   0.949   3.009  0.5372 -0.4922 -0.1470
  231SOL    HW1 3843   1.724   0.884   3.077  0.5933  1.6879  2.0563
  231SOL    HW2 3844   1.698   1.030   3.060 -1.6701 -0.5221 -0.3997
  231SOL     MW 3845   1.708   0.951   3.024  0.0006  0.0017 -0.0023
  232SOL     OW 3846   3.011   0.295   3.023 -0.1917 -0.4438 -0.4139
  232SOL    HW1 3847   3.094   0.318   3.065 -0.8875  1.2358  0.1087
  232SOL    HW2 3848   2.993   0.204   3.045  0.1910 -0.3424  0.3362
  232SOL     MW 3849   3.019   0.286   3.032  0.0006  0.0017 -0.0023
  233SOL     OW 3850   2.514   2.601   2.984  0.0527 -0.0122  0.4006
  233SOL    HW1 3851   2.578   2.539   2.949 -0.2885 -0.1524  0.0259
  233SOL    HW2 3852   2.429   2.570   2.954  0.1159  0.4366 -0.2547
  233SOL     MW 3853   2.511   2.589   2.976  0.0006  0.0017 -0.0023
  234SOL     OW 3854   3.907   4.920   0.085 -0.0917  0.4468  0.4591
  234SOL    HW1 3855   3.889   4.828   0.067 -1.2047  0.7773 -0.2192
  234SOL    HW2 3856   3.875   4.932   0.174 -0.4890  0.6702  0.2847
  234SOL     MW 3857   3.901   4.909   0.094  0.0006  0.0017 -0.0023
  235SOL     OW 3858   0.958   4.776   2.697  0.0808  0.1928 -0.0812
  235SOL    HW1 3859   0.883   4.796   2.640 -1.0376  1.1931  1.6464
  235SOL    HW2 3860   0.945   4.839   2.768  0.3786 -1.4656  1.5224
  235SOL     MW 3861   0.946   4.787   2.699  0.0006  0.0017 -0.0023
  236SOL     OW 3862   3.139   2.647   2.829  0.3501  0.1087  0.1737
  236SOL    HW1 3863   3.111   2.729   2.870  0.6842 -0.5129  1.6809
  236SOL    HW2 3864   3.069   2.628   2.767  0.3477 -2.0032  0.7616
  236SOL     MW 3865   3.126   2.655   2.826  0.0006  0.0017 -0.0023
  237SOL     OW 3866   4.324   2.874   2.611 -0.0384  0.5698  0.0975
  237SOL    HW1 3867   4.320   2.945   2.546 -0.4445  0.6630  0.2199
  237SOL    HW2 3868   4.314   2.916   2.697 -1.4009  0.3731  0.0552
  237SOL     MW 3869   4.322   2.889   2.614  0.0006  0.0017 -0.0023
  238SOL     OW 3870   2.853   5.024   2.792  0.1519  0.3480  0.4868
  238SOL    HW1 3871   2.846   5.080   2.869  1.2638  2.1036 -0.6163
  238SOL    HW2 3872   2.764   5.007   2.761  0.0103 -0.2928  1.2123
  238SOL     MW 3873   2.840   5.029   2.798  0.0006  0.0017 -0.0023
  239SOL     OW 3874   1.889   0.383   2.991 -0.0210  0.7534 -0.2206
  239SOL    HW1 3875   1.917   0.450   2.929  0.7362 -0.0565 -0.7810
  239SOL    HW2 3876   1.823   0.430   3.041 -0.8400 -0.4367 -0.1326
  239SOL     MW 3877   1.884   0.398   2.989  0.0006  0.0017 -0.0023
  240SOL     OW 3878   4.380   0.643   0.014 -0.1332 -0.1389 -0.2576
  240SOL    HW1 3879   4.370   0.737   0.001 -0.0043 -0.1489 -0.4464
  240SOL    HW2 3880   4.431   0.612  -0.062  0.6626 -0.3278  0.3417
  240SOL     MW 3881   4.386   0.651   0.002  0.0006  0.0017 -0.0023
  241SOL     OW 3882   0.277   3.739   2.939  0.1529 -0.2930 -0.0398
  241SOL    HW1 3883   0.329   3.818   2.927  0.6101 -0.4623  0.7590
  241SOL    HW2 3884   0.337   3.669   2.914  1.6003  0.6646  0.5712
  241SOL     MW 3885   0.292   3.740   2.934  0.0006  0.0017 -0.0023
  242SOL     OW 3886   4.586   0.554   2.890 -0.3324  0.5887  0.0859
  242SOL    HW1 3887   4.632   0.625   2.845 -2.2806  1.6937 -0.2624
  242SOL    HW2 3888   4.636   0.535   2.970 -0.3828  0.3382  0.0576
  242SOL     MW 3889   4.599   0.561   2.895  0.0006  0.0017 -0.0023
  243SOL     OW 3890   3.037   4.426   2.710  0.2122  0.5179  0.1868
  243SOL    HW1 3891   3.006   4.513   2.685 -1.2542 -0.5338 -2.0509
  243SOL    HW2 3892   3.024   4.382   2.626 -0.5535  0.1952  0.4590
  243SOL     MW 3893   3.031   4.431   2.695  0.0006  0.0017 -0.0023
  244SOL     OW 3894   4.359   5.002   2.975 -0.0688  0.3514  0.0310
  244SOL    HW1 3895   4.305   5.003   3.054 -0.1718 -0.0068 -0.0342
  244SOL    HW2 3896   4.409   4.922   2.988 -0.1906  0.1857 -0.5032
  244SOL     MW 3897   4.359   4.992   2.987  0.0006  0.0017 -0.0023
  245SOL     OW 3898   4.881   3.931   2.908  0.0521 -0.1607 -0.6265
  245SOL    HW1 3899   4.863   3.849   2.862  2.4358 -1.3359  0.3612
  245SOL    HW2 3900   4.919   3.989   2.842  1.0507 -0.1356 -0.0507
  245SOL     MW 3901   4.884   3.928   2.893  0.0006  0.0017 -0.0023
  246SOL     OW 3902   4.736   1.282   0.118  0.6046  0.1945  0.0847
  246SOL    HW1 3903   4.778   1.262   0.202 -1.9833  0.0083  1.4170
  246SOL    HW2 3904   4.702   1.369   0.138  1.9332  0.6359  0.5631
  246SOL     MW 3905   4.737   1.291   0.132  0.0006  0.0017 -0.0023
  247SOL     OW 3906   3.036   3.871   0.084  0.2204 -0.0302 -0.0896
  247SOL    HW1 3907   3.116   3.871   0.031 -0.5047  0.8415 -1.2471
  247SOL    HW2 3908   2.970   3.906   0.023  1.1541  0.7081 -0.7093
  247SOL     MW 3909   3.037   3.876   0.069  0.0006  0.0017 -0.0023
  248SOL     OW 3910   2.911   3.390   2.808 -0.3397 -0.3567 -0.1987
  248SOL    HW1 3911   2.832   3.374   2.860  0.1431  0.5049  0.8342
  248SOL    HW2 3912   2.941   3.300   2.797  0.4969  0.0341 -1.3431
  248SOL     MW 3913   2.904   3.376   2.814  0.0006  0.0017 -0.0023
  249SOL     OW 3914   3.870   3.817   0.430  0.2162 -0.0271 -0.1623
  249SOL    HW1 3915   3.907   3.903   0.411 -2.3286  1.6039  1.5604
  249SOL    HW2 3916   3.949   3.763   0.431  0.6518  0.5655 -1.1819
  249SOL     MW 3917   3.885   3.821   0.428  0.0006  0.0017 -0.0023
  250SOL     OW 3918   2.024   3.212   2.912  0.5073  0.2775  0.3525
  250SOL    HW1 3919   1.958   3.281   2.912 -0.3226 -0.4803 -0.3834
  250SOL    HW2 3920   2.007   3.175   2.825 -2.5074  0.8451  0.5855
  250SOL     MW 3921   2.013   3.216   2.900  0.0006  0.0017 -0.0023
  251SOL     OW 3922   2.377   4.439   2.810  0.1605 -0.0877  0.1203
  251SOL    HW1 3923   2.398   4.349   2.838 -1.5404 -0.2286  1.0874
  251SOL    HW2 3924   2.462   4.482   2.808  0.1085  0.1191  1.4606
  251SOL     MW 3925   2.391   4.433   2.813  0.0006  0.0017 -0.0023
  252SOL     OW 3926   3.989   4.036   0.346  0.8391  0.3095 -0.1669
  252SOL    HW1 3927   3.970   4.130   0.340  0.4009  0.1570 -1.8057
  252SOL    HW2 3928   3.937   4.013   0.269 -3.0147  1.2071  1.9111
  252SOL     MW 3929   3.980   4.045   0.335  0.0006  0.0017 -0.0023
  253SOL     OW 3930   1.521   4.744   0.079 -0.2011  0.1517 -0.1118
  253SOL    HW1 3931   1.553   4.830   0.051  0.8221  0.0400  0.6315
  253SOL    HW2 3932   1.521   4.701  -0.006 -1.1012  1.3268 -0.7337
  253SOL     MW 3933   1.525   4.750   0.064  0.0006  0.0017 -0.0023
  254SOL     OW 3934   4.786   3.077   2.891 -0.4212  0.2754 -0.7045
  254SOL    HW1 3935   4.817   3.140   2.957 -0.0832  0.9042 -1.4507
  254SOL    HW2 3936   4.854   3.011   2.900 -1.7373 -0.9043  1.5551
  254SOL     MW 3937   4.799   3.077   2.901  0.0006  0.0017 -0.0023
  255SOL     OW 3938   0.014   4.132   3.053 -0.2476 -0.5968  0.1145
  255SOL    HW1 3939  -0.002   4.038   3.057 -0.7741 -0.5564 -0.6155
  255SOL    HW2 3940   0.109   4.133   3.061  0.0611 -0.8413 -2.5620
  255SOL     MW 3941   0.024   4.120   3.054  0.0006  0.0017 -0.0023
  256SOL     OW 3942   4.792   1.256   2.906 -0.2278  0.5463 -0.5830
  256SOL    HW1 3943   4.865   1.208   2.865 -1.2035  0.8933 -2.9027
  256SOL    HW2 3944   4.811   1.252   3.000 -0.5203  0.2268 -0.5376
  256SOL     MW 3945   4.804   1.249   2.913  0.0006  0.0017 -0.0023
  257SOL     OW 3946   3.577   3.274   0.148 -0.3015 -0.4203 -0.4790
  257SOL    HW1 3947   3.656   3.310   0.107  0.0835 -1.2581 -0.4874
  257SOL    HW2 3948   3.557   3.333   0.221  0.8678 -1.2691  0.5547
  257SOL     MW 3949   3.585   3.287   0.152  0.0006  0.0017 -0.0023
  258SOL     OW 3950   4.685   3.213   2.692  0.6128 -0.8904 -0.1402
  258SOL    HW1 3951   4.593   3.239   2.702  1.1333  0.5629  1.2945
  258SOL    HW2 3952   4.708   3.164   2.771 -0.2241  0.7742  1.2109
  258SOL     MW 3953   4.676   3.210   2.704  0.0006  0.0017 -0.0023
  259SOL     OW 3954   1.975   4.525   2.438 -0.2829 -0.0640  0.8727
  259SOL    HW1 3955   1.964   4.555   2.348  1.1985  0.8912  0.9818
  259SOL    HW2 3956   2.019   4.601   2.476  1.8336 -0.8165  0.0700
  259SOL     MW 3957   1.979   4.539   2.431  0.0006  0.0017 -0.0023
  260SOL     OW 3958   0.178   2.728   2.710 -0.1792 -0.3851 -0.5057
  260SOL    HW1 3959   0.231   2.734   2.631 -0.5800 -0.6242 -0.7990
  260SOL    HW2 3960   0.178   2.635   2.733 -1.2454 -0.4096 -0.5278
  260SOL     MW 3961   0.185   2.717   2.703  0.0006  0.0017 -0.0023
  261SOL     OW 3962   5.069   2.771   2.638  0.5303  0.1095  0.6700
  261SOL    HW1 3963   5.066   2.812   2.552 -0.5343 -1.4118 -0.0645
  261SOL    HW2 3964   5.162   2.767   2.658  0.4824  2.0627  1.4277
  261SOL     MW 3965   5.081   2.776   2.629  0.0006  0.0017 -0.0023
  262SOL     OW 3966   2.452   3.050   0.032  0.0817  0.1865 -0.3876
  262SOL    HW1 3967   2.392   3.085  -0.034  1.8303  0.2063 -2.0617
  262SOL    HW2 3968   2.422   2.962   0.053  2.4841 -0.3595  1.1849
  262SOL     MW 3969   2.440   3.043   0.026  0.0006  0.0017 -0.0023
  263SOL     OW 3970   1.200   2.199   3.005 -0.0625  0.2973 -0.0915
  263SOL    HW1 3971   1.127   2.211   2.944  0.1204 -1.4591 -0.7170
  263SOL    HW2 3972   1.275   2.237   2.959  1.4346  0.2251  2.1494
  263SOL     MW 3973   1.200   2.206   2.991  0.0006  0.0017 -0.0023
  264SOL     OW 3974   4.620   4.594   0.131 -0.5774 -0.4751 -0.1911
  264SOL    HW1 3975   4.686   4.550   0.185 -0.7691 -1.0846 -0.4474
  264SOL    HW2 3976   4.566   4.628   0.202  0.1933 -0.7855  0.5673
  264SOL     MW 3977   4.622   4.593   0.148  0.0006  0.0017 -0.0023
  265SOL     OW 3978   1.987   1.463   0.300 -0.1343 -0.1397 -0.3377
  265SOL    HW1 3979   1.920   1.434   0.362 -0.5995  1.4856 -0.0377
  265SOL    HW2 3980   2.056   1.404   0.330 -0.5440 -0.7695 -0.6132
  265SOL     MW 3981   1.987   1.451   0.312  0.0006  0.0017 -0.0023
  266SOL     OW 3982   0.980   0.234   0.124  0.0837  0.6723  0.0385
  266SOL    HW1 3983   0.943   0.149   0.103  0.5350  0.7270 -1.0797
  266SOL    HW2 3984   0.928   0.292   0.068 -0.2221 -0.6508 -1.0904
  266SOL     MW 3985   0.969   0.231   0.114  0.0006  0.0017 -0.0023
  267SOL     OW 3986   0.635   0.223   0.226  0.3268  0.0572  0.2684
  267SOL    HW1 3987   0.574   0.297   0.223 -1.5531 -1.3583  1.1669
  267SOL    HW2 3988   0.708   0.254   0.280  1.1336 -0.3689 -0.5515
  267SOL     MW 3989   0.636   0.237   0.233  0.0006  0.0017 -0.0023
  268SOL     OW 3990   5.036   2.325   2.789 -0.5842 -0.1908  0.2731
  268SOL    HW1 3991   5.013   2.282   2.707 -0.0863  1.0847 -0.5546
  268SOL    HW2 3992   5.131   2.323   2.800 -0.6579  1.1870  1.4892
  268SOL     MW 3993   5.045   2.319   2.780  0.0006  0.0017 -0.0023
  269SOL     OW 3994   0.882   5.123   0.075  0.3659 -0.1718  0.1016
  269SOL    HW1 3995   0.939   5.074   0.136  2.7105  2.0323 -0.1605
  269SOL    HW2 3996   0.796   5.112   0.116  0.2528 -1.2874 -0.3955
  269SOL     MW 3997   0.878   5.115   0.088  0.0006  0.0017 -0.0023
  270SOL     OW 3998   4.361   0.166   0.450  0.2138  0.2405  0.0125
  270SOL    HW1 3999   4.324   0.254   0.464 -2.7743 -0.8582 -0.2642
  270SOL    HW2 4000   4.451   0.177   0.480 -0.4890  0.7549  2.0980
  270SOL     MW 4001   4.368   0.179   0.456  0.0006  0.0017 -0.0023
  271SOL     OW 4002   4.339   4.163   0.653  0.3117 -0.4641  0.1335
  271SOL    HW1 4003   4.304   4.096   0.713  0.2008 -0.6030 -0.0855
  271SOL    HW2 4004   4.301   4.144   0.567 -1.2444  4.6657 -0.6614
  271SOL     MW 4005   4.329   4.151   0.650  0.0006  0.0017 -0.0023
  272SOL     OW 4006   3.603   0.532   2.941 -0.0103  0.1354 -0.0005
  272SOL    HW1 4007   3.550   0.452   2.942  0.1200  0.0536  1.1609
  272SOL    HW2 4008   3.537   0.596   2.912 -1.2568 -1.1253 -0.0644
  272SOL     MW 4009   3.587   0.530   2.937  0.0006  0.0017 -0.0023
  273SOL     OW 4010   0.703   0.623   0.118  0.0322 -0.0518  0.4689
  273SOL    HW1 4011   0.715   0.585   0.205 -4.3043  0.2542  1.4238
  273SOL    HW2 4012   0.775   0.681   0.095  0.2163 -0.3872  0.1941
  273SOL     MW 4013   0.714   0.626   0.127  0.0006  0.0017 -0.0023
  274SOL     OW 4014   3.419   2.962   2.642  0.0435 -0.5729  0.2657
  274SOL    HW1 4015   3.512   2.967   2.620  0.5289 -0.2391  2.2254
  274SOL    HW2 4016   3.395   2.874   2.614 -0.5252 -0.8905  1.6774
  274SOL     MW 4017   3.428   2.951   2.636  0.0006  0.0017 -0.0023
  275SOL     OW 4018   4.174   5.035   0.118 -0.0321 -0.0211  0.0103
  275SOL    HW1 4019   4.089   4.999   0.093  0.3876 -0.2507 -1.1215
  275SOL    HW2 4020   4.175   5.048   0.213  1.2332  1.5806 -0.1651
  275SOL     MW 4021   4.163   5.032   0.127  0.0006  0.0017 -0.0023
  276SOL     OW 4022   0.367   1.227   0.018 -0.3857  0.3765  0.2060
  276SOL    HW1 4023   0.342   1.163   0.084 -0.8789  0.1753 -0.1734
  276SOL    HW2 4024   0.462   1.220   0.011 -0.3498 -0.0211  1.0138
  276SOL     MW 4025   0.376   1.218   0.026  0.0006  0.0017 -0.0023
  277SOL     OW 4026   2.651   3.045   2.918  0.2812 -0.3769 -0.2141
  277SOL    HW1 4027   2.621   2.960   2.883 -0.7745 -0.3747  0.6086
  277SOL    HW2 4028   2.592   3.047   2.993  0.3810  0.8598 -0.1591
  277SOL     MW 4029   2.639   3.034   2.923  0.0006  0.0017 -0.0023
  278SOL     OW 4030   3.790   3.351   3.054 -0.2610 -0.6601 -0.1275
  278SOL    HW1 4031   3.770   3.445   3.048 -0.4661 -0.7803 -1.4511
  278SOL    HW2 4032   3.870   3.344   3.004 -0.6332 -0.4845 -0.7544
  278SOL     MW 4033   3.798   3.363   3.047  0.0006  0.0017 -0.0023
  279SOL     OW 4034   0.163   1.666   3.011  0.0959  0.0295  0.3147
  279SOL    HW1 4035   0.125   1.653   2.924 -0.8540  0.3419  0.6728
  279SOL    HW2 4036   0.099   1.718   3.059  1.1545  0.6746  1.0640
  279SOL     MW 4037   0.149   1.671   3.006  0.0006  0.0017 -0.0023
  280SOL     OW 4038   3.912   3.941   2.933  0.1380 -0.1556 -0.1047
  280SOL    HW1 4039   3.831   3.961   2.886  0.3046  0.7211 -0.0310
  280SOL    HW2 4040   3.921   3.848   2.913  0.8687 -0.2655  0.6597
  280SOL     MW 4041   3.902   3.931   2.924  0.0006  0.0017 -0.0023
  281SOL     OW 4042   4.967   4.237   0.173  0.1967  0.2833  0.3239
  281SOL    HW1 4043   4.901   4.189   0.123  0.7718  0.4757 -0.6549
  281SOL    HW2 4044   5.042   4.215   0.117 -0.8877 -1.5989 -0.4566
  281SOL     MW 4045   4.968   4.228   0.159  0.0006  0.0017 -0.0023
  282SOL     OW 4046   3.730   3.628   3.026  0.2290  0.0880  0.3798
  282SOL    HW1 4047   3.761   3.633   3.117 -1.2747 -0.1149  0.9262
  282SOL    HW2 4048   3.638   3.645   3.043 -0.0154  0.5412 -1.1881
  282SOL     MW 4049   3.722   3.631   3.040  0.0006  0.0017 -0.0023
  283SOL     OW 4050   3.260   3.838   3.006  0.2859  0.6166 -0.6884
  283SOL    HW1 4051   3.332   3.900   3.007  1.9876 -1.2732 -0.4074
  283SOL    HW2 4052   3.235   3.835   2.914  2.6120 -2.5295 -1.3934
  283SOL     MW 4053   3.266   3.846   2.994  0.0006  0.0017 -0.0023
  284SOL     OW 4054   4.432   4.687   0.316  0.2553  0.1355  0.1835
  284SOL    HW1 4055   4.484   4.731   0.383  0.3264 -0.9385  0.8528
  284SOL    HW2 4056   4.416   4.603   0.359 -2.1167 -0.0415 -0.8785
  284SOL     MW 4057   4.437   4.682   0.330  0.0006  0.0017 -0.0023
  285SOL     OW 4058   4.074   3.491   0.227 -0.0489  0.3185  0.0201
  285SOL    HW1 4059   3.978   3.493   0.223 -0.0266 -0.0317 -1.4931
  285SOL    HW2 4060   4.099   3.547   0.153 -2.8401 -1.2334 -2.3368
  285SOL     MW 4061   4.065   3.499   0.217  0.0006  0.0017 -0.0023
  286SOL     OW 4062   1.655   1.157   0.144 -0.3289 -0.1679  0.5105
  286SOL    HW1 4063   1.601   1.223   0.101 -0.5724 -0.3236  0.5690
  286SOL    HW2 4064   1.737   1.205   0.141 -1.3362  1.5833 -2.4438
  286SOL     MW 4065   1.659   1.172   0.138  0.0006  0.0017 -0.0023
  287SOL     OW 4066   3.582   4.794   0.157  0.0559 -0.5164  0.0807
  287SOL    HW1 4067   3.649   4.745   0.110 -0.4436 -1.6028  0.4615
  287SOL    HW2 4068   3.503   4.797   0.103  0.5382 -0.4976 -0.6338
  287SOL     MW 4069   3.580   4.787   0.144  0.0006  0.0017 -0.0023
  288SOL     OW 4070   5.114   2.516   0.021 -0.0050  0.1129  0.2275
  288SOL    HW1 4071   5.036   2.460   0.020 -1.1598  1.6688 -0.3829
  288SOL    HW2 4072   5.089   2.591   0.075  2.2526  0.8231  0.3705
  288SOL     MW 4073   5.100   2.518   0.028  0.0006  0.0017 -0.0023
  289SOL     OW 4074   0.893   4.970   2.895 -0.1570  0.0149 -0.2101
  289SOL    HW1 4075   0.810   5.006   2.863 -0.4773 -1.8833 -1.6878
  289SOL    HW2 4076   0.902   5.022   2.975 -0.7106 -0.4641  0.1675
  289SOL     MW 4077   0.884   4.982   2.901  0.0006  0.0017 -0.0023
  290SOL     OW 4078   3.683   0.433   0.485 -0.5420 -0.2057 -0.1208
  290SOL    HW1 4079   3.608   0.473   0.529  0.2864  0.2020  0.9695
  290SOL    HW2 4080   3.725   0.508   0.443 -1.0843 -0.0235 -0.3464
  290SOL     MW 4081   3.679   0.448   0.485  0.0006  0.0017 -0.0023
  291SOL     OW 4082   0.658   4.257   0.051  0.3370  0.5131 -0.4377
  291SOL    HW1 4083   0.673   4.341   0.094 -0.9760 -0.1291  1.3680
  291SOL    HW2 4084   0.588   4.281  -0.009 -1.1262 -1.2373  0.4951
  291SOL     MW 4085   0.651   4.271   0.049  0.0006  0.0017 -0.0023
  292SOL     OW 4086   3.348   4.635   2.652  0.2088  0.1217  0.0240
  292SOL    HW1 4087   3.334   4.562   2.713 -2.2497  0.1653 -0.3820
  292SOL    HW2 4088   3.318   4.601   2.567 -1.6646  1.0543  0.2760
  292SOL     MW 4089   3.342   4.621   2.649  0.0006  0.0017 -0.0023
  293SOL     OW 4090   4.548   4.184   3.024  0.0714  0.3370  0.5783
  293SOL    HW1 4091   4.536   4.275   2.997 -0.3270 -0.0733 -0.7083
  293SOL    HW2 4092   4.479   4.174   3.089 -0.3018  1.1024  0.3072
  293SOL     MW 4093   4.537   4.194   3.029  0.0006  0.0017 -0.0023
  294SOL     OW 4094   2.996   4.787   2.969  0.0944 -0.1791  0.3412
  294SOL    HW1 4095   2.903   4.783   2.992  0.1299 -0.7973  0.3856
  294SOL    HW2 4096   3.014   4.881   2.969  0.8331 -0.2846 -1.4532
  294SOL     MW 4097   2.986   4.799   2.972  0.0006  0.0017 -0.0023
  295SOL     OW 4098   3.849   4.433   2.812 -0.2853 -0.2180  0.5514
  295SOL    HW1 4099   3.909   4.399   2.878 -1.0814 -0.5285  1.1344
  295SOL    HW2 4100   3.889   4.515   2.784 -1.9484  0.4931  0.1234
  295SOL     MW 4101   3.862   4.439   2.817  0.0006  0.0017 -0.0023
  296SOL     OW 4102   2.617   4.560   2.822 -1.0030  0.5186 -0.1033
  296SOL    HW1 4103   2.642   4.632   2.880 -0.3236  0.0837  0.1633
  296SOL    HW2 4104   2.697   4.507   2.821 -0.8166  0.4822 -4.5068
  296SOL     MW 4105   2.631   4.563   2.829  0.0006  0.0017 -0.0023
  297SOL     OW 4106   0.127   3.415   2.764 -0.4896  0.0179 -0.1643
  297SOL    HW1 4107   0.057   3.457   2.714  0.1231 -0.8783 -1.8776
  297SOL    HW2 4108   0.081   3.345   2.809  0.4807 -1.2329 -1.0359
  297SOL     MW 4109   0.112   3.412   2.763  0.0006  0.0017 -0.0023
  298SOL     OW 4110   4.164   4.419   0.198  0.4040 -0.1912 -0.6180
  298SOL    HW1 4111   4.219   4.343   0.181  0.4471 -0.3078 -0.0000
  298SOL    HW2 4112   4.205   4.485   0.143  0.8331  0.3152  0.2877
  298SOL     MW 4113   4.176   4.418   0.189  0.0006  0.0017 -0.0023
  299SOL     OW 4114   4.768   2.201   2.928  0.4408 -0.0822 -0.5025
  299SOL    HW1 4115   4.717   2.126   2.956  0.4035 -0.0478 -0.4780
  299SOL    HW2 4116   4.732   2.211   2.840 -1.7703 -1.1982  0.2097
  299SOL     MW 4117   4.757   2.193   2.920  0.0006  0.0017 -0.0023
  300SOL     OW 4118   3.473   0.281   3.044  0.0323  0.5437  0.0173
  300SOL    HW1 4119   3.415   0.219   3.001  0.3554 -0.8379  1.4981
  300SOL    HW2 4120   3.552   0.234   3.069 -0.9922 -0.2117  2.1353
  300SOL     MW 4121   3.476   0.267   3.042  0.0006  0.0017 -0.0023
  301SOL     OW 4122   4.322   4.163   0.134 -0.2834 -0.2722 -0.9776
  301SOL    HW1 4123   4.267   4.104   0.082 -0.5512  0.2344 -1.2767
  301SOL    HW2 4124   4.316   4.124   0.221 -0.5056 -1.0374 -1.3290
  301SOL     MW 4125   4.314   4.150   0.139  0.0006  0.0017 -0.0023
  302SOL     OW 4126   4.399   2.382   2.604  0.1190 -0.2605 -0.3964
  302SOL    HW1 4127   4.428   2.471   2.626  0.2201 -0.1580 -0.9433
  302SOL    HW2 4128   4.322   2.404   2.552  0.9763  2.2063 -0.7472
  302SOL     MW 4129   4.393   2.397   2.600  0.0006  0.0017 -0.0023
  303SOL     OW 4130   2.034   4.127   2.853  0.4749  0.1501  0.4835
  303SOL    HW1 4131   2.060   4.190   2.786  1.9929  1.3292  2.0709
  303SOL    HW2 4132   1.975   4.180   2.906 -0.5240  0.0990 -0.5448
  303SOL     MW 4133   2.030   4.142   2.851  0.0006  0.0017 -0.0023
  304SOL     OW 4134   3.693   0.166   0.054  0.5419 -0.0776 -0.4726
  304SOL    HW1 4135   3.658   0.109   0.123  0.1965 -0.1150 -0.6781
  304SOL    HW2 4136   3.715   0.109  -0.019  1.0962 -0.1518 -0.2572
  304SOL     MW 4137   3.691   0.151   0.054  0.0006  0.0017 -0.0023
  305SOL     OW 4138   0.162   2.358   0.146  0.3973  0.1586 -0.3364
  305SOL    HW1 4139   0.097   2.410   0.098  0.1785 -0.6714 -0.9617
  305SOL    HW2 4140   0.174   2.409   0.226  0.2465  2.1578 -1.5230
  305SOL     MW 4141   0.155   2.372   0.150  0.0006  0.0017 -0.0023
  306SOL     OW 4142   2.031   2.172   0.236 -0.2344  0.5406  0.0522
  306SOL    HW1 4143   2.117   2.179   0.277  1.0907  0.6685 -2.5372
  306SOL    HW2 4144   1.988   2.092   0.267  0.8902  0.0368  0.3285
  306SOL     MW 4145   2.036   2.163   0.245  0.0006  0.0017 -0.0023
  307SOL     OW 4146   2.273   4.082   2.332 -0.1814 -0.0110  0.2656
  307SOL    HW1 4147   2.365   4.087   2.356 -0.3181  1.1531  0.5750
  307SOL    HW2 4148   2.236   4.152   2.386  1.4826  0.3192  1.0117
  307SOL     MW 4149   2.280   4.092   2.342  0.0006  0.0017 -0.0023
  308SOL     OW 4150   3.446   5.039   0.541 -0.1206 -0.7054  0.1296
  308SOL    HW1 4151   3.521   4.986   0.569 -0.2496 -0.9160  0.0803
  308SOL    HW2 4152   3.379   4.972   0.552  0.7850 -2.2763 -2.8511
  308SOL     MW 4153   3.447   5.023   0.546  0.0006  0.0017 -0.0023
  309SOL     OW 4154   4.914   2.589   2.825 -0.0404  0.3878  0.3749
  309SOL    HW1 4155   4.980   2.636   2.774  2.2882 -4.3615 -1.6431
  309SOL    HW2 4156   4.955   2.503   2.827  0.1034  0.3316 -1.7996
  309SOL     MW 4157   4.928   2.584   2.818  0.0006  0.0017 -0.0023
  310SOL     OW 4158   4.006   4.335   3.023  0.2884 -0.6566  0.1883
  310SOL    HW1 4159   4.042   4.247   3.025 -1.4830 -1.4309  0.1827
  310SOL    HW2 4160   4.054   4.373   3.097 -0.0535  2.5436 -1.0508
  310SOL     MW 4161   4.017   4.329   3.033  0.0006  0.0017 -0.0023
  311SOL     OW 4162   4.108   3.693   0.402 -0.0464  0.1907  0.1287
  311SOL    HW1 4163   4.162   3.675   0.479  0.7286 -0.6297 -0.5796
  311SOL    HW2 4164   4.095   3.610   0.355  0.4363  0.3042 -0.2172
  311SOL     MW 4165   4.113   3.679   0.406  0.0006  0.0017 -0.0023
  312SOL     OW 4166   2.941   4.685   2.717  0.1890 -0.1899 -0.2589
  312SOL    HW1 4167   3.012   4.747   2.698  0.2247  0.2206  1.0831
  312SOL    HW2 4168   2.942   4.691   2.813  2.3616 -0.1696 -0.2370
  312SOL     MW 4169   2.950   4.694   2.727  0.0006  0.0017 -0.0023
  313SOL     OW 4170   0.401   4.003   0.286  0.1634 -0.1002  0.0425
  313SOL    HW1 4171   0.329   3.946   0.258  0.2126  0.3642 -1.0726
  313SOL    HW2 4172   0.372   4.034   0.372 -1.8843  0.0608 -0.6462
  313SOL     MW 4173   0.388   4.000   0.294  0.0006  0.0017 -0.0023
  314SOL     OW 4174   3.930   3.685   2.831  0.3402  0.1133 -0.3754
  314SOL    HW1 4175   3.993   3.625   2.870 -0.9793  0.3798  2.3506
  314SOL    HW2 4176   3.855   3.660   2.885  1.4581 -1.2751  0.6033
  314SOL     MW 4177   3.928   3.674   2.843  0.0006  0.0017 -0.0023
  315SOL     OW 4178   3.592   4.603   0.351  0.5305 -0.0540  0.2925
  315SOL    HW1 4179   3.579   4.663   0.277 -0.0393 -1.2722 -0.6191
  315SOL    HW2 4180   3.665   4.549   0.323  1.7859  1.4542  0.5137
  315SOL     MW 4181   3.600   4.604   0.338  0.0006  0.0017 -0.0023
  316SOL     OW 4182   2.041   1.700   2.978  0.4000  0.3566 -0.3548
  316SOL    HW1 4183   2.014   1.772   2.921  1.3748 -0.3825 -1.8224
  316SOL    HW2 4184   2.093   1.742   3.046  1.1678 -0.0976 -0.6553
  316SOL     MW 4185   2.044   1.715   2.979  0.0006  0.0017 -0.0023
  317SOL     OW 4186   2.595   0.129   0.276 -0.0473 -0.1019  0.3381
  317SOL    HW1 4187   2.623   0.214   0.242 -0.6883 -0.2205 -0.5242
  317SOL    HW2 4188   2.502   0.123   0.255  0.3380  1.2372 -2.2423
  317SOL     MW 4189   2.586   0.140   0.269  0.0006  0.0017 -0.0023
  318SOL     OW 4190   3.133   4.828   0.289 -0.2214  0.0612 -0.5297
  318SOL    HW1 4191   3.200   4.892   0.265 -1.6862  1.8195 -0.1745
  318SOL    HW2 4192   3.051   4.864   0.255 -0.2807  1.2352  0.8188
  318SOL     MW 4193   3.131   4.841   0.281  0.0006  0.0017 -0.0023
  319SOL     OW 4194   3.300   4.451   2.833 -0.3516 -0.0510 -0.1636
  319SOL    HW1 4195   3.218   4.417   2.797  0.0536  0.7240 -1.9256
  319SOL    HW2 4196   3.260   4.512   2.895  0.2199  1.7438 -1.4761
  319SOL     MW 4197   3.284   4.454   2.836  0.0006  0.0017 -0.0023
  320SOL     OW 4198   4.805   4.770   0.036  0.0734  0.4342 -0.1113
  320SOL    HW1 4199   4.757   4.844   0.074  0.3200  0.2134  0.6673
  320SOL    HW2 4200   4.754   4.695   0.067 -2.8876  1.6446 -1.6239
  320SOL     MW 4201   4.792   4.770   0.045  0.0006  0.0017 -0.0023
  321SOL     OW 4202   2.862   2.698   3.018  0.2997 -0.1304 -0.3680
  321SOL    HW1 4203   2.775   2.728   3.046  0.5264  0.9388 -0.7670
  321SOL    HW2 4204   2.905   2.780   2.994 -0.6073  0.2501 -0.7556
  321SOL     MW 4205   2.856   2.712   3.018  0.0006  0.0017 -0.0023
  322SOL     OW 4206   2.441   2.169   0.069  0.0538  0.3473  0.0574
  322SOL    HW1 4207   2.515   2.227   0.053 -0.0522  0.1163 -1.4113
  322SOL    HW2 4208   2.382   2.233   0.110  0.5630  0.2530  0.9607
  322SOL     MW 4209   2.443   2.185   0.072  0.0006  0.0017 -0.0023
  323SOL     OW 4210   1.470   3.214   2.888 -0.3869  0.3291 -0.9744
  323SOL    HW1 4211   1.463   3.131   2.935  0.6816 -0.7841 -2.6308
  323SOL    HW2 4212   1.542   3.192   2.828 -0.1773 -0.6243 -0.4024
  323SOL     MW 4213   1.478   3.200   2.886  0.0006  0.0017 -0.0023
  324SOL     OW 4214   3.176   4.597   3.034  0.0262 -0.1908 -0.5733
  324SOL    HW1 4215   3.101   4.654   3.016 -0.2591  0.6043  2.5332
  324SOL    HW2 4216   3.145   4.537   3.102 -1.5255  0.4451 -0.6800
  324SOL     MW 4217   3.162   4.597   3.040  0.0006  0.0017 -0.0023
  325SOL     OW 4218   4.158   3.135   3.036 -0.2125  0.2354 -0.3346
  325SOL    HW1 4219   4.127   3.048   3.062  0.6981 -0.1949 -0.6230
  325SOL    HW2 4220   4.181   3.179   3.118  0.8858  0.5600 -0.7901
  325SOL     MW 4221   4.157   3.129   3.050  0.0006  0.0017 -0.0023
  326SOL     OW 4222   0.599   0.838   0.338  0.3554 -0.4662 -0.0376
  326SOL    HW1 4223   0.506   0.858   0.351  0.5031 -0.4543  1.0706
  326SOL    HW2 4224   0.601   0.757   0.287  1.1593  0.7367 -2.0287
  326SOL     MW 4225   0.587   0.830   0.333  0.0006  0.0017 -0.0023
  327SOL     OW 4226   1.980   3.935   2.534  0.0313  0.7396  0.1213
  327SOL    HW1 4227   1.969   3.921   2.628  0.0533 -1.2683 -0.1358
  327SOL    HW2 4228   1.944   4.023   2.520  0.9396  1.4021  1.7774
  327SOL     MW 4229   1.973   3.944   2.544  0.0006  0.0017 -0.0023
  328SOL     OW 4230   4.268   4.063   0.387 -0.1720  0.2809  0.1765
  328SOL    HW1 4231   4.317   3.987   0.421 -1.0644 -1.3161 -1.9323
  328SOL    HW2 4232   4.178   4.038   0.369 -0.2429  0.9388 -0.3985
  328SOL     MW 4233   4.263   4.050   0.389  0.0006  0.0017 -0.0023
  329SOL     OW 4234   2.331   2.807   0.100  0.0500  0.4653  0.3958
  329SOL    HW1 4235   2.286   2.769   0.024  0.7495 -0.9902  0.6813
  329SOL    HW2 4236   2.266   2.838   0.163  1.2725  0.3967  1.7178
  329SOL     MW 4237   2.316   2.806   0.098  0.0006  0.0017 -0.0023
  330SOL     OW 4238   4.099   0.459   0.324 -0.1334 -0.2004 -0.1372
  330SOL    HW1 4239   4.051   0.377   0.321  0.5013 -0.5600 -1.8238
  330SOL    HW2 4240   4.137   0.458   0.236 -1.0079  0.5942 -0.5524
  330SOL     MW 4241   4.098   0.448   0.312  0.0006  0.0017 -0.0023
  331SOL     OW 4242   0.236   3.815   0.136  0.3353  0.7022 -0.3705
  331SOL    HW1 4243   0.233   3.737   0.191  1.2295  1.0512  0.1854
  331SOL    HW2 4244   0.273   3.780   0.055  0.5022 -0.1202  0.0494
  331SOL     MW 4245   0.240   3.800   0.132  0.0006  0.0017 -0.0023
  332SOL     OW 4246   3.201   3.109   3.026  0.9813 -0.4457 -0.1072
  332SOL    HW1 4247   3.134   3.177   3.025  2.2335  0.8582 -1.7561
  332SOL    HW2 4248   3.243   3.118   3.112  1.1111  0.7374 -0.2812
  332SOL     MW 4249   3.198   3.119   3.037  0.0006  0.0017 -0.0023
  333SOL     OW 4250   0.405   4.544   2.970  0.2059 -0.0590  0.1481
  333SOL    HW1 4251   0.315   4.566   2.949 -0.1679 -0.7888  0.9341
  333SOL    HW2 4252   0.412   4.451   2.947 -0.6986 -0.1007  0.0298
  333SOL     MW 4253   0.394   4.535   2.964  0.0006  0.0017 -0.0023
  334SOL     OW 4254   3.815   3.625   0.232 -0.0735  0.1884 -0.5932
  334SOL    HW1 4255   3.841   3.702   0.284  0.8171 -1.2911  1.2715
  334SOL    HW2 4256   3.739   3.593   0.280 -0.0733  0.0677 -0.6734
  334SOL     MW 4257   3.809   3.631   0.245  0.0006  0.0017 -0.0023
  335SOL     OW 4258   3.119   3.564   2.840 -0.1438  0.0685  0.0620
  335SOL    HW1 4259   3.054   3.496   2.821  0.7039 -1.4335  2.1237
  335SOL    HW2 4260   3.193   3.538   2.784  0.0197  1.5915 -0.4696
  335SOL     MW 4261   3.120   3.551   2.830  0.0006  0.0017 -0.0023
  336SOL     OW 4262   2.694   4.118   2.846 -0.2993 -0.4224  0.2289
  336SOL    HW1 4263   2.722   4.209   2.838  1.4500 -1.0365 -1.5514
  336SOL    HW2 4264   2.599   4.121   2.833  0.0013  1.0910 -2.3542
  336SOL     MW 4265   2.685   4.131   2.843  0.0006  0.0017 -0.0023
  337SOL     OW 4266   0.561   4.714   2.831  0.1677 -0.0212 -0.3020
  337SOL    HW1 4267   0.522   4.654   2.895  1.6611  1.2411  1.9059
  337SOL    HW2 4268   0.644   4.729   2.875  1.2087 -1.3322 -1.7143
  337SOL     MW 4269   0.567   4.708   2.845  0.0006  0.0017 -0.0023
  338SOL     OW 4270   4.360   3.017   2.844  0.4823  0.2365 -0.5379
  338SOL    HW1 4271   4.430   2.999   2.906  1.0218 -1.3832 -1.5575
  338SOL    HW2 4272   4.281   3.053   2.885 -1.3767 -1.5534 -2.2985
  338SOL     MW 4273   4.359   3.020   2.857  0.0006  0.0017 -0.0023
  339SOL     OW 4274   4.146   3.575   3.027 -0.1893 -0.1764 -0.0717
  339SOL    HW1 4275   4.099   3.497   2.997 -0.8906  0.5311 -0.8638
  339SOL    HW2 4276   4.214   3.581   2.959  0.1490 -0.2265  0.2581
  339SOL     MW 4277   4.149   3.566   3.014  0.0006  0.0017 -0.0023
  340SOL     OW 4278   1.667   0.529   0.015 -0.3798 -0.2279 -0.1437
  340SOL    HW1 4279   1.648   0.593  -0.054 -0.3089  0.1053  0.1415
  340SOL    HW2 4280   1.580   0.493   0.035 -0.3889  0.1867  0.5997
  340SOL     MW 4281   1.653   0.533   0.009  0.0006  0.0017 -0.0023
  341SOL     OW 4282   2.564   2.804   2.798 -0.0194 -0.5684 -0.1444
  341SOL    HW1 4283   2.529   2.741   2.862 -2.2505  0.3077 -0.3849
  341SOL    HW2 4284   2.480   2.842   2.771  0.0896  0.1975  0.5330
  341SOL     MW 4285   2.548   2.801   2.803  0.0006  0.0017 -0.0023
  342SOL     OW 4286   3.476   4.980   2.919  0.3239 -0.5196 -0.1333
  342SOL    HW1 4287   3.554   5.015   2.961  0.3470  0.2093 -0.7823
  342SOL    HW2 4288   3.512   4.916   2.858  2.7626 -0.3944  1.0731
  342SOL     MW 4289   3.491   4.976   2.917  0.0006  0.0017 -0.0023
  343SOL     OW 4290   2.885   0.627   0.355  0.1911  0.0333  0.6801
  343SOL    HW1 4291   2.899   0.595   0.266  1.9305 -0.3708  1.0683
  343SOL    HW2 4292   2.835   0.709   0.349  0.3107 -0.0039 -2.3931
  343SOL     MW 4293   2.880   0.634   0.343  0.0006  0.0017 -0.0023
  344SOL     OW 4294   2.821   4.371   2.869  0.0989 -0.5742 -0.3572
  344SOL    HW1 4295   2.907   4.376   2.827 -0.9229 -0.3083 -2.5614
  344SOL    HW2 4296   2.836   4.378   2.963  0.9775 -1.7146 -0.3981
  344SOL     MW 4297   2.834   4.373   2.876  0.0006  0.0017 -0.0023
  345SOL     OW 4298   3.639   4.561   2.910  0.2402  0.8015  0.0737
  345SOL    HW1 4299   3.704   4.503   2.871  0.4360 -0.8641  2.6152
  345SOL    HW2 4300   3.580   4.513   2.967  0.7335  0.9115  0.6883
  345SOL     MW 4301   3.640   4.547   2.913  0.0006  0.0017 -0.0023
  346SOL     OW 4302   3.916   2.887   2.884  0.4551 -0.3105 -0.0010
  346SOL    HW1 4303   3.844   2.826   2.877 -1.0027  1.4325 -1.1367
  346SOL    HW2 4304   3.869   2.969   2.900  1.3333  0.2952 -0.4003
  346SOL     MW 4305   3.900   2.890   2.885  0.0006  0.0017 -0.0023
  347SOL     OW 4306   1.609   4.660   2.614 -0.6844 -0.1358 -0.3575
  347SOL    HW1 4307   1.629   4.569   2.592 -0.9003 -0.5605  1.1100
  347SOL    HW2 4308   1.647   4.717   2.547  0.1588  0.5444  0.6711
  347SOL     MW 4309   1.616   4.656   2.602  0.0006  0.0017 -0.0023
  348SOL     OW 4310   1.444   4.288   0.126 -0.4304 -0.0635  0.1277
  348SOL    HW1 4311   1.404   4.373   0.148  0.3696  1.1100 -2.4948
  348SOL    HW2 4312   1.465   4.250   0.211  0.1237  0.4171  0.2146
  348SOL     MW 4313   1.441   4.294   0.140  0.0006  0.0017 -0.0023
  349SOL     OW 4314   2.328   2.924   2.710  0.0443  0.0350  0.3260
  349SOL    HW1 4315   2.316   3.003   2.763 -0.0711  0.4313 -0.2837
  349SOL    HW2 4316   2.362   2.962   2.629 -0.3174  1.8338  0.9628
  349SOL     MW 4317   2.331   2.940   2.706  0.0006  0.0017 -0.0023
  350SOL     OW 4318   2.686   4.745   2.620 -0.3960 -0.4563 -0.3755
  350SOL    HW1 4319   2.782   4.746   2.614 -0.4493 -1.2671 -2.3015
  350SOL    HW2 4320   2.671   4.676   2.684 -0.4135 -1.8133 -1.7676
  350SOL     MW 4321   2.697   4.736   2.628  0.0006  0.0017 -0.0023
  351SOL     OW 4322   2.097   2.071   3.042  0.2048 -0.6987 -0.0994
  351SOL    HW1 4323   2.174   2.114   3.005  0.8736 -0.4047  1.5399
  351SOL    HW2 4324   2.088   2.130   3.116  0.4717  1.1195 -1.4422
  351SOL     MW 4325   2.106   2.085   3.047  0.0006  0.0017 -0.0023
  352SOL     OW 4326   2.305   3.133   2.880 -0.1542 -0.4078 -0.1837
  352SOL    HW1 4327   2.222   3.181   2.880  0.6814  1.1031 -0.7956
  352SOL    HW2 4328   2.368   3.205   2.879 -0.9943  0.3605  0.1265
  352SOL     MW 4329   2.302   3.149   2.879  0.0006  0.0017 -0.0023
  353SOL     OW 4330   1.650   4.429   0.022  0.6383 -0.0696  0.1652
  353SOL    HW1 4331   1.704   4.484   0.079  1.1329 -0.6093  0.2285
  353SOL    HW2 4332   1.582   4.388   0.075 -1.2842  0.4968 -1.7080
  353SOL     MW 4333   1.648   4.431   0.036  0.0006  0.0017 -0.0023
  354SOL     OW 4334   4.888   3.443   0.169  0.4388 -0.0065 -0.2979
  354SOL    HW1 4335   4.808   3.441   0.222  1.4254  0.1135  1.2599
  354SOL    HW2 4336   4.885   3.529   0.126  2.0227 -0.6833 -1.8849
  354SOL     MW 4337   4.877   3.454   0.170  0.0006  0.0017 -0.0023
  355SOL     OW 4338   2.145   2.777   2.956  0.5211 -0.2597  0.5090
  355SOL    HW1 4339   2.106   2.804   2.872  1.9153 -0.3644 -0.1981
  355SOL    HW2 4340   2.140   2.857   3.008  2.7755  0.7180 -0.6462
  355SOL     MW 4341   2.139   2.792   2.952  0.0006  0.0017 -0.0023
  356SOL     OW 4342   2.526   4.937   2.969  0.1627 -0.7787 -0.0444
  356SOL    HW1 4343   2.533   4.956   2.875  1.1182 -0.1957  0.1341
  356SOL    HW2 4344   2.443   4.890   2.974 -0.3226  0.0822  0.2092
  356SOL     MW 4345   2.516   4.934   2.957  0.0006  0.0017 -0.0023
  357SOL     OW 4346   2.577   4.976   2.701 -0.2537  0.8324 -0.2117
  357SOL    HW1 4347   2.604   4.890   2.668 -0.0961  0.1084  1.6675
  357SOL    HW2 4348   2.512   5.004   2.637  0.1353 -0.7810 -1.3756
  357SOL     MW 4349   2.572   4.968   2.688  0.0006  0.0017 -0.0023
  358SOL     OW 4350   1.715   1.851   0.185 -0.6513 -0.6009  0.4945
  358SOL    HW1 4351   1.749   1.769   0.149 -0.1211  0.3884 -1.3813
  358SOL    HW2 4352   1.695   1.896   0.103 -1.0416 -1.8717 -0.1197
  358SOL     MW 4353   1.717   1.846   0.169  0.0006  0.0017 -0.0023
  359SOL     OW 4354   4.415   3.273   2.716  0.1210  0.4291 -0.2013
  359SOL    HW1 4355   4.392   3.193   2.764 -1.5144  1.5770  1.0274
  359SOL    HW2 4356   4.343   3.284   2.655 -0.4253  1.2782  0.5697
  359SOL     MW 4357   4.402   3.264   2.715  0.0006  0.0017 -0.0023
  360SOL     OW 4358   3.992   4.302   0.372 -0.2176  0.1420  0.1457
  360SOL    HW1 4359   4.056   4.351   0.321  0.0659 -0.8389 -0.4802
  360SOL    HW2 4360   4.029   4.317   0.459  1.7340  0.9738 -0.7699
  360SOL     MW 4361   4.005   4.310   0.377  0.0006  0.0017 -0.0023
  361SOL     OW 4362   3.133   0.097   0.256 -0.1149  0.7297  0.2965
  361SOL    HW1 4363   3.039   0.099   0.272 -0.2113  1.1150 -0.2900
  361SOL    HW2 4364   3.156   0.184   0.289  0.0475  0.6277  0.4586
  361SOL     MW 4365   3.124   0.109   0.263  0.0006  0.0017 -0.0023
  362SOL     OW 4366   4.337   3.087   2.420 -0.0634 -0.1490 -0.4111
  362SOL    HW1 4367   4.347   3.011   2.362  0.0300 -1.6104  1.4275
  362SOL    HW2 4368   4.426   3.122   2.417  0.1873 -0.8233 -1.2678
  362SOL     MW 4369   4.350   3.082   2.412  0.0006  0.0017 -0.0023
  363SOL     OW 4370   2.991   3.132   2.759 -0.3382 -0.2544 -0.0633
  363SOL    HW1 4371   3.086   3.143   2.749 -0.5259  1.0986 -0.6203
  363SOL    HW2 4372   2.958   3.129   2.670  0.3190 -1.2460 -0.2854
  363SOL     MW 4373   2.999   3.133   2.746  0.0006  0.0017 -0.0023
  364SOL     OW 4374   3.740   5.069   2.978 -0.1567  0.1502  0.2269
  364SOL    HW1 4375   3.764   5.025   2.897  1.4747  2.0830 -0.4351
  364SOL    HW2 4376   3.802   5.025   3.037  0.5386  1.2424  0.3519
  364SOL     MW 4377   3.751   5.057   2.975  0.0006  0.0017 -0.0023
  365SOL     OW 4378   4.368   4.464   0.474 -0.4275  0.1097 -0.0067
  365SOL    HW1 4379   4.296   4.402   0.484 -0.9294  0.7415  0.3770
  365SOL    HW2 4380   4.439   4.404   0.498 -2.3029 -2.3801 -0.2813
  365SOL     MW 4381   4.368   4.448   0.478  0.0006  0.0017 -0.0023
  366SOL     OW 4382   3.623   3.455   0.348  0.2199 -0.4974  0.0796
  366SOL    HW1 4383   3.556   3.478   0.412 -2.1231 -1.1100 -1.9908
  366SOL    HW2 4384   3.685   3.399   0.394  0.1633 -2.6933 -2.2588
  366SOL     MW 4385   3.622   3.451   0.362  0.0006  0.0017 -0.0023
  367SOL     OW 4386   2.455   3.966   2.624  0.4423 -0.0016  0.1465
  367SOL    HW1 4387   2.522   3.908   2.588 -0.7964 -0.5332 -1.4104
  367SOL    HW2 4388   2.379   3.911   2.608  1.3938 -1.2446 -0.3635
  367SOL     MW 4389   2.454   3.951   2.617  0.0006  0.0017 -0.0023
  368SOL     OW 4390   4.026   3.353   2.921 -0.7279  0.0047  0.0324
  368SOL    HW1 4391   4.018   3.322   2.831  3.7920 -0.3409 -0.4870
  368SOL    HW2 4392   4.067   3.281   2.968 -1.2579 -0.1222  0.3108
  368SOL     MW 4393   4.030   3.340   2.915  0.0006  0.0017 -0.0023
  369SOL     OW 4394   0.651   4.528   0.144 -0.0414 -0.0329  0.1201
  369SOL    HW1 4395   0.690   4.606   0.104 -0.7055 -1.4838 -3.8050
  369SOL    HW2 4396   0.581   4.558   0.202  1.0413  1.7376  0.6060
  369SOL     MW 4397   0.647   4.542   0.146  0.0006  0.0017 -0.0023
  370SOL     OW 4398   3.356   3.102   0.212  0.0075  0.4640  0.2217
  370SOL    HW1 4399   3.406   3.027   0.245  0.9609  0.9848 -0.0107
  370SOL    HW2 4400   3.426   3.162   0.186  0.7890 -0.3080  0.4988
  370SOL     MW 4401   3.372   3.100   0.213  0.0006  0.0017 -0.0023
  371SOL     OW 4402   1.625   1.542   2.979  0.1511 -0.3363 -0.3135
  371SOL    HW1 4403   1.696   1.548   3.042 -0.1549  0.4232 -0.0250
  371SOL    HW2 4404   1.666   1.512   2.898 -1.6812 -0.7418 -1.1489
  371SOL     MW 4405   1.639   1.539   2.976  0.0006  0.0017 -0.0023
  372SOL     OW 4406   1.580   3.464   2.931 -0.2910 -0.0952 -0.1273
  372SOL    HW1 4407   1.535   3.379   2.931  0.5825 -0.5829  0.8972
  372SOL    HW2 4408   1.592   3.482   2.837  0.5160  2.6831  0.4232
  372SOL     MW 4409   1.576   3.455   2.918  0.0006  0.0017 -0.0023
  373SOL     OW 4410   5.117   3.856   0.037  0.2765 -0.1425  0.2216
  373SOL    HW1 4411   5.196   3.819   0.077 -0.7224 -1.3164  1.1971
  373SOL    HW2 4412   5.111   3.806  -0.044  3.6600 -0.2174 -0.0950
  373SOL     MW 4413   5.126   3.845   0.032  0.0006  0.0017 -0.0023
  374SOL     OW 4414   4.205   5.083   0.401  0.1186  0.1475  0.8807
  374SOL    HW1 4415   4.243   5.169   0.419 -1.1384  0.9931 -0.3232
  374SOL    HW2 4416   4.143   5.079   0.474 -2.3605  1.1931 -1.0047
  374SOL     MW 4417   4.202   5.094   0.413  0.0006  0.0017 -0.0023
  375SOL     OW 4418   4.132   4.086   3.020  0.6245  0.2443  0.0205
  375SOL    HW1 4419   4.209   4.071   2.965  0.7373 -0.3382  0.3240
  375SOL    HW2 4420   4.061   4.046   2.969 -0.3566  0.7228  0.9597
  375SOL     MW 4421   4.133   4.078   3.006  0.0006  0.0017 -0.0023
  376SOL     OW 4422   4.880   3.713   0.099 -0.3662 -0.3714 -0.1144
  376SOL    HW1 4423   4.954   3.766   0.070 -0.4302 -0.1475  0.1275
  376SOL    HW2 4424   4.850   3.769   0.170 -0.7718  0.4199 -0.8981
  376SOL     MW 4425   4.886   3.727   0.105  0.0006  0.0017 -0.0023
  377SOL     OW 4426   4.094   2.878   0.017 -0.0252 -0.3518  0.2848
  377SOL    HW1 4427   4.173   2.839  -0.021 -0.0731  1.2125 -1.5653
  377SOL    HW2 4428   4.033   2.873  -0.056  0.9686  2.1352 -0.8469
  377SOL     MW 4429   4.097   2.872   0.002  0.0006  0.0017 -0.0023
  378SOL     OW 4430   3.122   5.032   3.028  0.9638 -0.1395 -0.7233
  378SOL    HW1 4431   3.166   5.114   3.005  0.2082  0.2796 -0.7003
  378SOL    HW2 4432   3.181   4.984   3.086 -1.6661 -0.2829  2.1021
  378SOL     MW 4433   3.136   5.037   3.033  0.0006  0.0017 -0.0023
  379SOL     OW 4434   4.843   3.901   0.290  0.3996 -0.2524 -0.3408
  379SOL    HW1 4435   4.819   3.964   0.221  0.5648  1.0082  0.7123
  379SOL    HW2 4436   4.924   3.939   0.326  1.3144 -1.6229 -0.8493
  379SOL     MW 4437   4.851   3.915   0.285  0.0006  0.0017 -0.0023
   5.14422   5.14422   3.06131
