# Supplementary material for: Resolving liquid-to-glass transitions of water under soft nanoconfinement
Source: Nat Commun. 2026 May 8;17:6224. doi: 10.1038/s41467-026-72955-y (PMC13369869; doi:10.1038/s41467-026-72955-y)
Supplement: Supplementary file 3 — Supplementary Data 1 [file 41467_2026_72955_MOESM3_ESM.zip › 230K/sim4/final.gro]

Lamellar phy in tip4pice water
 4417
    1phy    C35    1   3.475   1.715   1.830 -0.0598 -0.3325 -0.3750
    1phy    C33    2   3.326   1.753   1.833  0.0690  0.0256  0.2599
    1phy    C34    3   3.302   1.826   1.696  0.3171 -0.3354  0.3370
    1phy    C32    4   3.231   1.632   1.839 -0.3189  0.4521  0.3362
    1phy    C31    5   3.206   1.575   1.979 -0.2372 -0.5621  0.6620
    1phy    C30    6   3.119   1.442   1.984 -0.2203  0.1362 -0.3896
    1phy    C28    7   3.100   1.376   2.122  0.1093 -0.1279 -0.2430
    1phy    C29    8   2.951   1.359   2.155 -0.1728  0.3659 -0.3244
    1phy    C27    9   3.180   1.243   2.133  0.4239 -0.5933 -0.3310
    1phy    C26   10   3.226   1.213   2.277  0.1567 -0.0298  0.4202
    1phy    C25   11   3.323   1.095   2.276 -0.3490 -0.0585 -0.1778
    1phy    C23   12   3.387   1.064   2.413 -0.0777  0.2769  0.5646
    1phy    C24   13   3.321   0.954   2.497  0.0672  0.0171  0.1240
    1phy    C22   14   3.545   1.045   2.391  0.4515 -0.6807 -0.0827
    1phy    C21   15   3.636   1.047   2.513 -0.6775  0.0706  0.2777
    1phy    C20   16   3.782   1.039   2.464  0.3041  0.1904  0.0097
    1phy    C18   17   3.899   1.065   2.567 -0.4093  0.2317 -0.7610
    1phy    O01   18   3.875   0.980   2.683 -0.0495  0.0793 -0.3844
    1phy    H01   19   3.931   0.996   2.757  0.7110 -0.0533 -0.9201
    1phy    C19   20   4.020   0.997   2.504  0.0535  0.4468  0.0758
    1phy    C13   21   3.931   1.218   2.615 -0.1168  0.2912  0.3815
    1phy     H3   22   3.959   1.274   2.521 -0.7155 -2.3602 -1.4794
    1phy    O33   23   4.048   1.232   2.690 -0.4469  0.6271  0.3672
    1phy    H1B   24   4.045   1.177   2.766  1.2401  1.3412  1.0129
    1phy    C12   25   3.817   1.305   2.685  0.0787  0.2377 -0.2149
    1phy    O11   26   3.789   1.271   2.821  0.4666  0.4322  0.2440
    1phy    H1A   27   3.820   1.338   2.879  1.1295  0.0597  0.3206
    2phy    C35   28   3.990   1.230   1.435  0.1181  0.4632  0.8066
    2phy    C33   29   4.061   1.160   1.551  0.2086  0.3515  0.2755
    2phy    C34   30   3.956   1.134   1.651  0.1255  0.0674 -0.4244
    2phy    C32   31   4.138   1.034   1.510  0.6685 -0.1644 -0.1517
    2phy    C31   32   4.285   1.052   1.498  0.0724  0.5478 -0.3203
    2phy    C30   33   4.358   0.922   1.469 -0.8965  0.4445  0.2627
    2phy    C28   34   4.504   0.934   1.421 -0.5873 -0.3237 -0.5743
    2phy    C29   35   4.599   0.886   1.531  0.3344 -0.2493 -0.2825
    2phy    C27   36   4.530   0.845   1.300 -0.6147  0.3016  0.1608
    2phy    C26   37   4.645   0.881   1.202 -0.0925 -0.0655  0.5793
    2phy    C25   38   4.639   0.773   1.093  0.0644  0.1080 -0.0106
    2phy    C23   39   4.745   0.793   0.983  0.0083  0.3711  0.0230
    2phy    C24   40   4.836   0.672   0.985 -0.4162 -0.5829 -0.1315
    2phy    C22   41   4.693   0.820   0.843 -0.2613 -0.7930 -0.3040
    2phy    C21   42   4.792   0.877   0.734  0.6274 -0.1324 -0.9428
    2phy    C20   43   4.716   0.935   0.617 -0.1770 -0.3754  0.2816
    2phy    C18   44   4.797   0.993   0.492 -0.0819  0.0113 -0.0869
    2phy    O01   45   4.880   1.108   0.532 -0.1013  0.4266 -0.7256
    2phy    H01   46   4.829   1.183   0.558 -0.2865  0.2320 -0.5177
    2phy    C19   47   4.681   1.044   0.406 -0.3359  0.1289 -0.2471
    2phy    C13   48   4.886   0.882   0.414  0.4767 -0.3537 -0.3072
    2phy     H3   49   4.930   0.820   0.496  2.0459  2.1151  0.8348
    2phy    O33   50   4.810   0.776   0.350 -0.3666  0.4990 -0.4421
    2phy    H1B   51   4.800   0.801   0.260 -1.8889  1.3686 -0.0589
    2phy    C12   52   5.034   0.898   0.363  0.7100 -0.3583  0.5698
    2phy    O11   53   5.109   1.009   0.411  0.0823 -0.3103  0.1591
    2phy    H1A   54   5.052   1.058   0.467 -0.0006  0.0144 -0.2057
    3phy    C35   55   0.036   4.859   1.025  0.4726 -0.2460 -0.1923
    3phy    C33   56  -0.062   4.767   1.102 -0.1472 -0.2350 -0.2370
    3phy    C34   57   0.005   4.656   1.171  0.1276 -0.2590  0.2328
    3phy    C32   58  -0.132   4.861   1.207 -0.1914  0.5955 -0.3146
    3phy    C31   59  -0.259   4.920   1.153  0.1694  0.3501  0.6845
    3phy    C30   60  -0.320   5.012   1.260  0.0380 -0.6134 -0.0314
    3phy    C28   61  -0.449   5.090   1.225  0.2163  0.0114  0.4321
    3phy    C29   62  -0.548   5.082   1.337  0.5262 -0.3977 -0.0184
    3phy    C27   63  -0.427   5.235   1.180 -0.2461  0.0675  0.3606
    3phy    C26   64  -0.501   5.269   1.048 -0.5235  0.0347 -0.2453
    3phy    C25   65  -0.454   5.411   1.001  0.2248  0.1571 -0.5760
    3phy    C23   66  -0.543   5.459   0.884 -0.1378  0.4411 -0.6135
    3phy    C24   67  -0.665   5.545   0.925  0.0723  0.1812  0.6593
    3phy    C22   68  -0.463   5.534   0.776 -0.7082 -0.1068  0.0279
    3phy    C21   69  -0.507   5.511   0.638 -0.1911  0.4505  0.2463
    3phy    C20   70  -0.408   5.566   0.533 -0.1568  0.1522 -0.2091
    3phy    C18   71  -0.440   5.578   0.381 -0.1810  0.0005  0.1957
    3phy    O01   72  -0.487   5.448   0.332 -0.4579  0.0511 -0.5495
    3phy    H01   73  -0.410   5.394   0.327 -1.2593 -1.3992  1.4007
    3phy    C19   74  -0.306   5.596   0.316 -0.3574  0.0884 -0.4286
    3phy    C13   75  -0.554   5.695   0.357  0.1042 -0.2849 -0.2188
    3phy     H3   76  -0.646   5.647   0.398 -1.5560 -0.9798 -4.2899
    3phy    O33   77  -0.554   5.810   0.445  0.4415  0.1137  0.4006
    3phy    H1B   78  -0.467   5.844   0.449  0.1478  0.9804 -0.2022
    3phy    C12   79  -0.627   5.723   0.226  0.1735 -0.1273 -0.3008
    3phy    O11   80  -0.656   5.608   0.151  0.1522  1.0020  0.2998
    3phy    H1A   81  -0.636   5.534   0.205  0.1472 -0.8834 -2.0798
    4phy    C35   82   1.676   4.535   1.732 -0.0179 -0.0273 -0.4679
    4phy    C33   83   1.592   4.657   1.771 -0.0400 -0.2143 -0.0586
    4phy    C34   84   1.683   4.766   1.824 -0.1205  0.3837  0.4433
    4phy    C32   85   1.505   4.695   1.654 -0.2136 -0.3537 -0.1488
    4phy    C31   86   1.401   4.808   1.656  0.2366  0.4588  0.1636
    4phy    C30   87   1.312   4.825   1.530 -0.1935 -0.5078 -0.2039
    4phy    C28   88   1.220   4.950   1.522  0.2339  0.1811 -0.3487
    4phy    C29   89   1.251   5.004   1.384 -0.1934 -0.7206  0.4696
    4phy    C27   90   1.078   4.893   1.521  0.4049  0.1161  0.4581
    4phy    C26   91   1.007   4.876   1.657  0.3600 -0.7036 -0.1290
    4phy    C25   92   0.851   4.868   1.635  0.8609  0.5519 -0.0739
    4phy    C23   93   0.774   4.840   1.765  0.3734  0.0397  0.4576
    4phy    C24   94   0.641   4.919   1.757 -0.0509  0.2987 -0.0609
    4phy    C22   95   0.740   4.694   1.797 -0.6735  0.5130  0.4934
    4phy    C21   96   0.750   4.642   1.945 -0.1273 -0.4920 -0.3508
    4phy    C20   97   0.702   4.498   1.954 -0.4559  0.3008 -0.6933
    4phy    C18   98   0.675   4.439   2.104  0.5800  0.0333  0.3009
    4phy    O01   99   0.620   4.537   2.196 -0.0419 -0.1289 -0.5602
    4phy    H01  100   0.601   4.504   2.281 -1.2129  1.2133 -0.2697
    4phy    C19  101   0.556   4.340   2.091  0.0848 -0.3254  0.4085
    4phy    C13  102   0.806   4.381   2.189  0.0905 -0.0521 -0.1022
    4phy     H3  103   0.861   4.307   2.126 -0.0774  0.7348 -1.2038
    4phy    O33  104   0.768   4.304   2.303 -0.3711  0.1234  0.4724
    4phy    H1B  105   0.716   4.356   2.362 -1.0755 -1.0976  0.9867
    4phy    C12  106   0.918   4.484   2.231 -0.0264  0.3706  0.0278
    4phy    O11  107   0.876   4.585   2.319 -0.0085 -0.3591 -0.2696
    4phy    H1A  108   0.817   4.638   2.269 -0.1936 -1.1810 -0.9481
    5phy    C35  109   4.878   0.497   1.293 -0.1665  0.4610  0.0131
    5phy    C33  110   4.914   0.568   1.422 -0.0019  0.5973  0.2802
    5phy    C34  111   4.963   0.710   1.396  0.0787  0.4755  0.4301
    5phy    C32  112   4.795   0.560   1.516  0.3801 -0.3922 -0.1214
    5phy    C31  113   4.807   0.571   1.667  0.4705 -0.2407 -0.7424
    5phy    C30  114   4.689   0.520   1.745 -0.1750 -0.1959 -0.0949
    5phy    C28  115   4.688   0.566   1.893 -0.0353 -0.4187 -0.0657
    5phy    C29  116   4.624   0.706   1.911  0.0149  0.1404  0.0197
    5phy    C27  117   4.605   0.463   1.972  0.2746 -0.0955 -0.6850
    5phy    C26  118   4.664   0.421   2.110 -0.6699  0.1106 -0.0738
    5phy    C25  119   4.562   0.351   2.198 -0.3222 -0.5221 -0.1859
    5phy    C23  120   4.608   0.295   2.332  0.1622 -0.0675  0.1483
    5phy    C24  121   4.636   0.397   2.442  0.1841 -0.4122  0.4046
    5phy    C22  122   4.505   0.189   2.387 -0.4726  0.2873  0.1495
    5phy    C21  123   4.561   0.072   2.473 -0.1356 -0.0400 -0.7334
    5phy    C20  124   4.456  -0.032   2.512  0.4330  0.7420 -0.2887
    5phy    C18  125   4.499  -0.153   2.607 -0.1936 -0.0036  0.0709
    5phy    O01  126   4.583  -0.100   2.709 -0.0610 -0.0219 -0.1216
    5phy    H01  127   4.536  -0.029   2.748 -0.6809 -0.1490 -0.6209
    5phy    C19  128   4.365  -0.201   2.669 -0.3020 -0.4064  0.1408
    5phy    C13  129   4.589  -0.258   2.521  0.1320  0.3708 -0.2804
    5phy     H3  130   4.662  -0.202   2.457 -1.5209  0.1446 -2.4852
    5phy    O33  131   4.514  -0.324   2.419 -0.1260  0.2473  0.4587
    5phy    H1B  132   4.471  -0.263   2.362  2.0466  1.3736 -0.0695
    5phy    C12  133   4.680  -0.362   2.605 -0.0337  0.2737  0.0612
    5phy    O11  134   4.603  -0.456   2.678 -0.2580  0.0135 -0.3640
    5phy    H1A  135   4.541  -0.490   2.616  1.3432 -1.9715 -1.0067
    6phy    C35  136   0.852   1.959   1.270  0.0205  0.1361 -0.2274
    6phy    C33  137   0.718   1.936   1.204 -0.2040  0.3175 -0.0532
    6phy    C34  138   0.657   1.809   1.259 -0.1173 -0.2492 -0.0293
    6phy    C32  139   0.628   2.062   1.212 -0.2364 -0.3541 -0.0455
    6phy    C31  140   0.529   2.081   1.105  0.8422 -0.2668  0.3325
    6phy    C30  141   0.452   2.218   1.107 -0.3882  0.3500  0.5541
    6phy    C28  142   0.363   2.236   0.987  0.2431 -0.4537  0.4599
    6phy    C29  143   0.215   2.238   1.031 -0.2440  0.5127 -0.1957
    6phy    C27  144   0.396   2.375   0.928  0.3572 -0.3670  0.2270
    6phy    C26  145   0.385   2.382   0.775  0.5206  0.2364  0.4710
    6phy    C25  146   0.396   2.522   0.731  0.0896  0.0755  0.1046
    6phy    C23  147   0.336   2.557   0.595 -0.3107  0.1124 -0.3822
    6phy    C24  148   0.290   2.700   0.612  0.7794 -0.2587 -0.2859
    6phy    C22  149   0.447   2.550   0.495 -0.4112  0.2265  0.5424
    6phy    C21  150   0.407   2.519   0.350 -0.1058 -0.2316  0.5510
    6phy    C20  151   0.520   2.517   0.245  0.4969 -0.2376  0.4921
    6phy    C18  152   0.506   2.445   0.110 -0.4860 -0.1530 -0.1646
    6phy    O01  153   0.465   2.313   0.129 -0.1382  0.1993 -0.1763
    6phy    H01  154   0.389   2.314   0.184  0.5317 -0.8530  0.8157
    6phy    C19  155   0.655   2.437   0.054 -0.2652  0.2077 -0.0713
    6phy    C13  156   0.398   2.511   0.015  0.0923 -0.3473 -0.4237
    6phy     H3  157   0.300   2.488   0.065 -0.3626  0.3947 -0.9592
    6phy    O33  158   0.381   2.653   0.012 -0.2329  0.0395 -0.6905
    6phy    H1B  159   0.440   2.689   0.076 -0.3337 -1.5829  0.3974
    6phy    C12  160   0.337   2.444  -0.115 -0.0274  0.2963 -0.0219
    6phy    O11  161   0.198   2.461  -0.144  0.0937  0.4519  0.1460
    6phy    H1A  162   0.180   2.527  -0.208 -1.2126  0.1646  0.1828
    7phy    C35  163   4.793   0.101   1.637  0.2352  1.0231  0.2138
    7phy    C33  164   4.891   0.098   1.757  1.0262  0.1625  0.5743
    7phy    C34  165   4.971  -0.032   1.755  0.0260 -0.5166  0.5455
    7phy    C32  166   4.977   0.224   1.769 -0.4185 -0.4680  0.2540
    7phy    C31  167   4.999   0.300   1.897 -0.0336 -0.1562 -0.3834
    7phy    C30  168   5.091   0.420   1.883  0.5753 -0.4389 -0.1209
    7phy    C28  169   5.158   0.468   2.013  0.3082 -0.0120  0.2992
    7phy    C29  170   5.294   0.535   1.992 -0.3965 -0.6441 -0.2349
    7phy    C27  171   5.057   0.561   2.087  0.1096 -0.6920 -0.2597
    7phy    C26  172   5.058   0.563   2.244 -0.4017  0.3687  0.3856
    7phy    C25  173   4.959   0.667   2.301 -0.1474 -0.5870  0.1835
    7phy    C23  174   4.979   0.701   2.453 -0.2856 -0.5055  0.1594
    7phy    C24  175   5.087   0.812   2.486 -0.2838 -0.1893  1.0538
    7phy    C22  176   4.849   0.750   2.517  0.1463 -0.2379  0.0621
    7phy    C21  177   4.806   0.672   2.639  0.3168 -0.2148  0.7705
    7phy    C20  178   4.681   0.730   2.705  0.1052 -0.6064 -0.0179
    7phy    C18  179   4.624   0.663   2.831 -0.2630 -0.2614 -0.2073
    7phy    O01  180   4.713   0.661   2.936  0.1478 -0.4082  0.0814
    7phy    H01  181   4.754   0.577   2.936  0.1079 -0.4754  2.3756
    7phy    C19  182   4.521   0.773   2.873 -0.3275 -0.4004  0.1828
    7phy    C13  183   4.559   0.516   2.816 -0.2873  0.0105 -0.3243
    7phy     H3  184   4.509   0.510   2.716 -0.8807  0.0266 -0.0316
    7phy    O33  185   4.448   0.501   2.905 -0.5155 -0.0877  0.0756
    7phy    H1B  186   4.474   0.463   2.986 -0.0991  0.9973  0.4648
    7phy    C12  187   4.658   0.391   2.832 -0.0667  0.3540 -0.2226
    7phy    O11  188   4.767   0.415   2.916 -0.3507 -0.3105 -0.1553
    7phy    H1A  189   4.794   0.335   2.956 -0.9440  0.0103  0.9124
    8phy    C35  190   5.041   0.951   1.652  0.7866  0.2302  0.0816
    8phy    C33  191   5.183   0.916   1.698  0.2384  0.2657 -0.6761
    8phy    C34  192   5.216   0.971   1.841 -0.2355  0.7693  0.4011
    8phy    C32  193   5.215   0.767   1.685 -0.2976 -0.0738 -0.5065
    8phy    C31  194   5.362   0.739   1.628  0.7010 -0.1262 -0.5243
    8phy    C30  195   5.384   0.592   1.618 -0.0800 -0.0582  0.2384
    8phy    C28  196   5.520   0.536   1.580  0.2767  0.4833  0.1742
    8phy    C29  197   5.568   0.436   1.680 -0.4077 -0.2000  0.1991
    8phy    C27  198   5.502   0.464   1.448  0.2234  0.6197  0.4136
    8phy    C26  199   5.616   0.473   1.345 -0.0536  0.1460 -0.1216
    8phy    C25  200   5.593   0.390   1.217 -0.5224 -0.0552  0.2319
    8phy    C23  201   5.703   0.397   1.105 -0.1146 -0.0137  0.3561
    8phy    C24  202   5.777   0.260   1.092  0.3066 -0.8843 -0.6181
    8phy    C22  203   5.646   0.433   0.965  0.1221  0.3273 -1.2819
    8phy    C21  204   5.705   0.549   0.892 -0.2035  0.3387 -0.2564
    8phy    C20  205   5.657   0.548   0.745  0.0265 -0.0234  0.6612
    8phy    C18  206   5.707   0.649   0.634 -0.1417  0.1777 -0.3824
    8phy    O01  207   5.659   0.779   0.668  0.3570  0.0881 -0.4772
    8phy    H01  208   5.665   0.802   0.759  1.9369 -1.2172 -0.1972
    8phy    C19  209   5.618   0.605   0.516 -0.4218 -0.7673  0.0504
    8phy    C13  210   5.865   0.658   0.601  0.0486  0.5171 -0.0665
    8phy     H3  211   5.911   0.565   0.644 -1.4194 -0.1382  0.1591
    8phy    O33  212   5.907   0.640   0.466  0.2328 -0.3348  0.1942
    8phy    H1B  213   5.985   0.587   0.467  1.2844  1.1666  0.5447
    8phy    C12  214   5.967   0.730   0.696  0.0318 -0.0966 -0.4032
    8phy    O11  215   5.989   0.866   0.672 -0.1726 -0.6105  0.1192
    8phy    H1A  216   5.904   0.903   0.684  0.3269  0.4201  0.5800
    9phy    C35  217   3.645   0.868   2.059  0.7884 -0.0940 -0.0761
    9phy    C33  218   3.779   0.891   1.987  0.0707 -0.0638  0.5291
    9phy    C34  219   3.754   0.928   1.843 -0.9273 -0.1973 -0.3460
    9phy    C32  220   3.867   0.996   2.060 -0.3329 -0.1946 -0.1744
    9phy    C31  221   4.023   1.008   2.046 -0.0979  0.2404 -0.6632
    9phy    C30  222   4.078   1.126   2.117 -0.0584 -0.1905  1.0163
    9phy    C28  223   4.229   1.148   2.116  0.3780 -0.4899  0.0661
    9phy    C29  224   4.275   1.234   2.001  0.4000 -0.3318 -0.0228
    9phy    C27  225   4.269   1.220   2.243  0.1279  0.2724 -0.1083
    9phy    C26  226   4.343   1.131   2.344 -0.1686  0.1913 -0.0988
    9phy    C25  227   4.425   1.216   2.437  0.0324  0.1846 -0.1972
    9phy    C23  228   4.489   1.144   2.554  0.2424  0.1630 -0.5554
    9phy    C24  229   4.631   1.110   2.518  0.2965  0.4860 -0.1968
    9phy    C22  230   4.474   1.223   2.689  0.4998  0.2557 -0.3718
    9phy    C21  231   4.457   1.133   2.810  0.1305 -0.2915 -0.6030
    9phy    C20  232   4.426   1.222   2.933 -0.7505 -0.3610  0.1139
    9phy    C18  233   4.407   1.160   3.079 -0.2430 -0.2702 -0.8583
    9phy    O01  234   4.508   1.060   3.102  0.0263 -0.5254  0.4246
    9phy    H01  235   4.470   0.986   3.146  0.5400 -0.4011  1.0997
    9phy    C19  236   4.435   1.285   3.167 -0.1225  0.2318 -0.2164
    9phy    C13  237   4.259   1.092   3.106  0.2727  0.0204 -0.3028
    9phy     H3  238   4.235   1.032   3.015  0.2731  1.2804 -1.1726
    9phy    O33  239   4.151   1.187   3.101 -0.3958 -0.2243 -0.1079
    9phy    H1B  240   4.192   1.270   3.113  0.4306 -0.4922 -1.0282
    9phy    C12  241   4.234   0.993   3.229 -0.1304 -0.2746 -0.1294
    9phy    O11  242   4.331   0.894   3.245  0.0992 -0.2472  0.1434
    9phy    H1A  243   4.329   0.879   3.338 -2.7228 -3.4076 -0.2254
   10phy    C35  244   4.955   1.232   1.065 -0.1050 -0.0030 -0.3180
   10phy    C33  245   4.979   1.273   1.212  0.4666  0.2372  0.9279
   10phy    C34  246   4.924   1.163   1.302 -0.4394 -0.2596  0.0161
   10phy    C32  247   5.127   1.279   1.235  0.3248  0.4373  0.7268
   10phy    C31  248   5.174   1.421   1.230  0.2598 -0.4388 -0.2023
   10phy    C30  249   5.331   1.424   1.248 -0.2370 -0.0457 -0.5424
   10phy    C28  250   5.380   1.571   1.259 -0.3543 -0.4577  0.3281
   10phy    C29  251   5.498   1.584   1.366 -0.1561  0.4070 -0.3215
   10phy    C27  252   5.433   1.637   1.127 -0.0966  0.2985 -0.3492
   10phy    C26  253   5.327   1.728   1.069 -0.4670  0.0188 -0.2588
   10phy    C25  254   5.326   1.735   0.913 -0.0166  0.2994  0.2700
   10phy    C23  255   5.212   1.820   0.850  0.1840  0.5787  0.2119
   10phy    C24  256   5.248   1.967   0.813 -0.3050 -0.3604 -0.0966
   10phy    C22  257   5.181   1.758   0.714 -0.2891  0.0430 -0.2528
   10phy    C21  258   5.076   1.641   0.705  0.0405 -0.4366  0.4896
   10phy    C20  259   5.047   1.602   0.558 -0.2355 -0.3269  0.2778
   10phy    C18  260   4.959   1.473   0.535 -0.2119 -0.5205 -0.9025
   10phy    O01  261   5.003   1.374   0.629  0.3420  0.5373 -0.3489
   10phy    H01  262   5.076   1.324   0.598  0.6880  0.6029  0.3349
   10phy    C19  263   5.000   1.411   0.398 -0.0414 -0.3560  0.1581
   10phy    C13  264   4.800   1.507   0.543 -0.5464  1.0168  0.2047
   10phy     H3  265   4.786   1.564   0.639 -2.3017  1.1962 -0.1176
   10phy    O33  266   4.735   1.601   0.456 -0.0714  0.1944  0.1735
   10phy    H1B  267   4.703   1.676   0.502  1.8461  0.6273  0.8517
   10phy    C12  268   4.696   1.409   0.599 -0.0756  0.3435  0.1969
   10phy    O11  269   4.751   1.288   0.654  0.3812 -0.5753  0.1061
   10phy    H1A  270   4.831   1.319   0.691  0.0574  0.8255 -0.3279
   11phy    C35  271   0.227   2.339   2.396  0.1343  0.3143  0.4288
   11phy    C33  272   0.122   2.299   2.301 -0.1332  0.1904  0.1661
   11phy    C34  273   0.082   2.426   2.224  0.0492  0.0628 -0.3785
   11phy    C32  274   0.176   2.188   2.215 -0.1325  0.3208 -0.0652
   11phy    C31  275   0.064   2.097   2.165  0.0130 -0.3431 -0.2366
   11phy    C30  276   0.122   1.972   2.096  0.0688 -0.3393  0.2400
   11phy    C28  277   0.012   1.881   2.039 -0.0181 -0.7002 -0.0372
   11phy    C29  278   0.023   1.878   1.887  0.1430  0.3406  0.1069
   11phy    C27  279   0.013   1.745   2.112  0.2400  0.4405  0.2303
   11phy    C26  280  -0.125   1.682   2.138 -0.0168 -0.2219 -0.4458
   11phy    C25  281  -0.111   1.538   2.190 -0.3196  0.8676 -0.0229
   11phy    C23  282  -0.241   1.484   2.249  0.3111  0.0221 -0.4032
   11phy    C24  283  -0.349   1.437   2.148  0.3799  0.3366  0.1364
   11phy    C22  284  -0.212   1.368   2.342  0.3343  0.0306  0.0120
   11phy    C21  285  -0.264   1.393   2.486  0.1086  0.1326  0.2875
   11phy    C20  286  -0.189   1.303   2.583  0.0338  0.3685  0.1789
   11phy    C18  287  -0.225   1.290   2.740 -0.4765  0.0269  0.0460
   11phy    O01  288  -0.355   1.251   2.772 -0.2589  0.4765 -0.0526
   11phy    H01  289  -0.363   1.186   2.840 -0.3964 -1.0470 -1.4655
   11phy    C19  290  -0.142   1.169   2.781 -0.7981  0.5019 -0.1630
   11phy    C13  291  -0.185   1.420   2.834 -0.1027  0.3187 -0.4429
   11phy     H3  292  -0.082   1.459   2.813  0.8261 -0.5548  2.0685
   11phy    O33  293  -0.176   1.385   2.975 -0.1800  0.2723 -0.2502
   11phy    H1B  294  -0.100   1.427   3.008 -0.3275  0.8622 -0.6496
   11phy    C12  295  -0.290   1.538   2.828 -0.1680 -0.1410 -0.9475
   11phy    O11  296  -0.425   1.502   2.846 -0.2638  0.0949 -0.0378
   11phy    H1A  297  -0.421   1.415   2.811  3.3116  0.2631 -0.4728
   12phy    C35  298   1.279   1.600   2.156 -0.2905  0.6213  0.2516
   12phy    C33  299   1.187   1.494   2.093 -0.0684 -0.7028  0.3061
   12phy    C34  300   1.261   1.388   2.014 -0.4207 -0.1166 -0.0575
   12phy    C32  301   1.094   1.444   2.207 -0.0813 -0.3709  0.2342
   12phy    C31  302   0.940   1.441   2.178 -0.0250  0.3454  0.1311
   12phy    C30  303   0.856   1.380   2.292 -0.3542 -0.4372  0.3191
   12phy    C28  304   0.704   1.359   2.264  0.1038 -0.5632  0.1273
   12phy    C29  305   0.679   1.237   2.177  0.8908  0.0964  0.0909
   12phy    C27  306   0.639   1.331   2.399 -0.2295  0.1599  0.2376
   12phy    C26  307   0.513   1.412   2.430 -0.3843 -0.0376  0.4136
   12phy    C25  308   0.426   1.342   2.533 -0.0961 -0.9391 -0.8093
   12phy    C23  309   0.298   1.414   2.595 -0.1296 -0.3335 -0.4538
   12phy    C24  310   0.181   1.417   2.495  0.0196  0.3321  0.0299
   12phy    C22  311   0.257   1.351   2.728 -0.2150  0.2550 -0.8263
   12phy    C21  312   0.215   1.452   2.840  0.4697 -0.0852 -0.5985
   12phy    C20  313   0.203   1.376   2.974 -0.7454 -0.5736 -0.1606
   12phy    C18  314   0.161   1.439   3.107 -0.6535  0.2153 -0.1639
   12phy    O01  315   0.040   1.507   3.093  0.0585 -0.3608  0.2112
   12phy    H01  316   0.061   1.596   3.071  1.8150 -0.5756  0.8212
   12phy    C19  317   0.130   1.309   3.187 -0.0581 -0.1148  0.0406
   12phy    C13  318   0.271   1.544   3.166 -0.6649 -0.1591 -0.2732
   12phy     H3  319   0.297   1.621   3.089  0.8218 -0.8001 -0.4416
   12phy    O33  320   0.401   1.485   3.188  0.2217 -0.1251  0.0415
   12phy    H1B  321   0.453   1.543   3.239  0.4843  0.5290 -0.9513
   12phy    C12  322   0.228   1.626   3.298 -0.5116 -0.9345  0.3009
   12phy    O11  323   0.126   1.724   3.280  1.1077 -0.3378  0.4289
   12phy    H1A  324   0.057   1.666   3.253  1.9454 -1.1666 -0.0021
   13phy    C35  325   4.598   2.669   1.170  0.3377  0.9293  0.0337
   13phy    C33  326   4.580   2.537   1.247 -0.6398  0.2376 -0.3145
   13phy    C34  327   4.513   2.417   1.182  0.3459 -0.5094 -0.0387
   13phy    C32  328   4.715   2.499   1.301  0.1528 -0.0920 -0.1495
   13phy    C31  329   4.719   2.468   1.450 -0.3498  0.3078  0.1218
   13phy    C30  330   4.854   2.420   1.502 -0.4469  0.8968  0.3832
   13phy    C28  331   4.859   2.402   1.653  0.0507 -0.6827 -0.0466
   13phy    C29  332   4.933   2.272   1.685 -0.2509 -0.1145 -0.0149
   13phy    C27  333   4.897   2.531   1.729  0.5498  0.3046 -0.3426
   13phy    C26  334   4.876   2.532   1.883  0.2386  0.4709  0.2774
   13phy    C25  335   4.906   2.667   1.951 -0.2590 -0.0278 -0.0689
   13phy    C23  336   4.898   2.674   2.104 -0.4479 -0.0826  0.0706
   13phy    C24  337   4.959   2.812   2.149 -0.0334 -0.1045  0.1875
   13phy    C22  338   4.758   2.665   2.159 -0.4977  0.0864  0.7975
   13phy    C21  339   4.733   2.643   2.298 -0.4013  0.0175  0.4606
   13phy    C20  340   4.588   2.627   2.331  0.4792 -0.0475 -0.4166
   13phy    C18  341   4.543   2.597   2.483  0.1989  0.2196 -0.0607
   13phy    O01  342   4.614   2.694   2.559  0.0148 -0.0237 -0.3763
   13phy    H01  343   4.690   2.659   2.602 -0.4086  1.0812  1.3651
   13phy    C19  344   4.392   2.637   2.497  0.3338  0.0332  0.0346
   13phy    C13  345   4.581   2.441   2.524 -0.4129  0.1561 -0.3604
   13phy     H3  346   4.690   2.429   2.501 -0.3892  0.9353 -0.6822
   13phy    O33  347   4.521   2.344   2.441 -0.2733  0.0729 -0.2874
   13phy    H1B  348   4.547   2.262   2.478 -1.6601 -0.4348 -0.4121
   13phy    C12  349   4.571   2.402   2.681 -0.2127  0.1827  0.0090
   13phy    O11  350   4.438   2.380   2.725  0.0461 -0.3959  0.0779
   13phy    H1A  351   4.416   2.293   2.697 -2.0660 -0.2233  1.0233
   14phy    C35  352   1.195   3.566   1.237  0.4674  0.3573  0.3626
   14phy    C33  353   1.047   3.598   1.244  0.2761  0.0511  0.2217
   14phy    C34  354   1.000   3.570   1.388 -0.4163 -0.5377 -0.2928
   14phy    C32  355   1.029   3.737   1.186 -0.4507 -0.3450  0.1310
   14phy    C31  356   0.886   3.769   1.138 -0.8320  0.1460  0.1337
   14phy    C30  357   0.872   3.907   1.079 -0.0643 -0.5904 -0.1266
   14phy    C28  358   0.729   3.950   1.052  0.2544 -0.1299  0.1038
   14phy    C29  359   0.659   4.034   1.163 -0.2596 -0.3567  0.3256
   14phy    C27  360   0.735   4.014   0.916 -0.1754 -0.2491 -0.2369
   14phy    C26  361   0.622   3.985   0.811 -0.3612 -0.2460 -0.2695
   14phy    C25  362   0.641   4.069   0.688  0.2734 -0.5171 -0.5747
   14phy    C23  363   0.552   4.020   0.574  0.5160  0.0363 -0.5776
   14phy    C24  364   0.485   4.146   0.509 -0.5395  0.0618  0.0574
   14phy    C22  365   0.625   3.936   0.467  0.1972  0.3042  0.1468
   14phy    C21  366   0.571   3.792   0.463 -0.2376 -0.5780  0.4654
   14phy    C20  367   0.636   3.712   0.354  0.1349  0.3301 -0.0932
   14phy    C18  368   0.590   3.569   0.313 -0.2862  0.0904  0.2459
   14phy    O01  369   0.597   3.490   0.427  0.1414  0.4236 -0.0972
   14phy    H01  370   0.675   3.497   0.479  0.2594  0.2726 -0.2521
   14phy    C19  371   0.704   3.515   0.220  0.2374 -0.3612 -0.3379
   14phy    C13  372   0.448   3.553   0.245 -0.1269  0.4532 -0.6320
   14phy     H3  373   0.381   3.591   0.327 -0.6602  1.3508 -1.4554
   14phy    O33  374   0.414   3.648   0.148  0.0767  0.0319  0.4075
   14phy    H1B  375   0.368   3.725   0.177 -0.8796 -0.3685 -0.0218
   14phy    C12  376   0.354   3.425   0.234 -0.1493  0.1129  0.0260
   14phy    O11  377   0.353   3.363   0.109 -0.0535 -0.5470 -0.3411
   14phy    H1A  378   0.315   3.422   0.047  1.6024  0.0938 -0.7975
   15phy    C35  379   0.876   4.072   1.916 -0.0039  0.0507 -0.1956
   15phy    C33  380   0.798   4.070   1.787 -0.1641  0.7051  0.1535
   15phy    C34  381   0.870   3.983   1.684  0.3820 -0.1056 -0.0122
   15phy    C32  382   0.656   4.035   1.825  0.1886  0.2581  0.0057
   15phy    C31  383   0.537   4.111   1.755  0.1239  0.6534  0.4093
   15phy    C30  384   0.399   4.055   1.766 -0.0776 -0.0131  0.7199
   15phy    C28  385   0.285   4.157   1.727 -0.3002  0.4169 -0.1976
   15phy    C29  386   0.249   4.137   1.582 -0.4317 -0.3626 -0.5303
   15phy    C27  387   0.167   4.140   1.819  0.3685 -0.5243  0.2306
   15phy    C26  388   0.170   4.238   1.943 -0.5196 -0.4077 -0.0673
   15phy    C25  389   0.054   4.218   2.043  0.1805  0.4179 -0.3892
   15phy    C23  390   0.048   4.307   2.169 -0.2955  0.0871  0.1290
   15phy    C24  391  -0.094   4.327   2.227 -0.0185 -0.2166  0.4513
   15phy    C22  392   0.141   4.250   2.279  0.1189 -0.1914  0.2599
   15phy    C21  393   0.187   4.342   2.402 -0.0432  0.4712  0.4666
   15phy    C20  394   0.320   4.298   2.454  0.0578 -0.1147  0.4177
   15phy    C18  395   0.402   4.372   2.568 -0.1826 -0.2487  0.4099
   15phy    O01  396   0.313   4.408   2.676 -0.1957  0.7302  0.0559
   15phy    H01  397   0.263   4.332   2.698 -0.3302  0.1592 -1.9636
   15phy    C19  398   0.492   4.255   2.615  0.3354 -0.0729 -0.0829
   15phy    C13  399   0.487   4.505   2.507 -0.1217  0.3704  0.4996
   15phy     H3  400   0.430   4.557   2.425  1.8939 -0.0091 -1.2306
   15phy    O33  401   0.606   4.466   2.433  0.6212  0.2614  0.1124
   15phy    H1B  402   0.685   4.472   2.484  1.4623  0.7927 -1.1795
   15phy    C12  403   0.522   4.622   2.617 -0.2691 -0.6590  0.2716
   15phy    O11  404   0.413   4.656   2.693 -0.1336  0.4516 -0.4812
   15phy    H1A  405   0.354   4.583   2.704 -1.1652  1.2043 -0.8041
   16phy    C35  406   4.675   4.943   2.131  0.3285 -0.0919 -0.3006
   16phy    C33  407   4.807   5.011   2.121  0.0247  0.3310 -0.0838
   16phy    C34  408   4.775   5.157   2.101 -0.1984 -0.1089  0.3075
   16phy    C32  409   4.881   4.997   2.259 -0.5142 -0.2968 -0.0194
   16phy    C31  410   5.002   4.908   2.251  0.3432 -0.1910  0.4405
   16phy    C30  411   5.064   4.876   2.388  0.5081 -0.3801  0.4022
   16phy    C28  412   5.154   4.752   2.381  0.3020 -0.1895 -0.3916
   16phy    C29  413   5.298   4.806   2.361  0.3740  0.2119 -0.6149
   16phy    C27  414   5.144   4.658   2.503  0.0027 -0.3607 -0.3272
   16phy    C26  415   5.028   4.561   2.517  0.3891 -0.3421 -0.1650
   16phy    C25  416   5.043   4.469   2.639  0.1610 -0.0231 -0.4721
   16phy    C23  417   4.916   4.387   2.681 -0.0343 -0.1936 -0.2482
   16phy    C24  418   4.909   4.254   2.609  0.2985  0.1064  0.2239
   16phy    C22  419   4.916   4.348   2.833  0.4165 -0.0992 -0.7273
   16phy    C21  420   4.835   4.439   2.922  0.0179  0.0472  0.0023
   16phy    C20  421   4.811   4.371   3.057 -0.3795 -0.0719  0.4358
   16phy    C18  422   4.724   4.461   3.158  0.0910  0.0080  0.0210
   16phy    O01  423   4.595   4.495   3.098  0.0469 -0.0014  0.3085
   16phy    H01  424   4.593   4.584   3.068 -1.4670  0.1114  0.6580
   16phy    C19  425   4.696   4.362   3.272  0.0050  0.3837  0.4114
   16phy    C13  426   4.797   4.597   3.204 -0.3567  0.5381 -0.3175
   16phy     H3  427   4.826   4.661   3.117  0.6770  1.1750  0.4760
   16phy    O33  428   4.929   4.571   3.257  0.2238 -0.4401  0.4292
   16phy    H1B  429   4.986   4.638   3.224 -0.3950  0.4133  1.0182
   16phy    C12  430   4.717   4.704   3.292  0.1529 -0.7659  0.0418
   16phy    O11  431   4.754   4.841   3.297 -0.5103  0.1266  0.5292
   16phy    H1A  432   4.847   4.857   3.295 -0.8523  2.2852 -0.8998
   17phy    C35  433   4.101   4.473   1.336 -0.1571 -1.0726 -0.2418
   17phy    C33  434   3.976   4.515   1.415  0.0783 -0.3894  0.1578
   17phy    C34  435   3.923   4.636   1.339  0.5474 -0.3443  0.0822
   17phy    C32  436   3.875   4.405   1.403  0.2779  0.0989  0.8871
   17phy    C31  437   3.853   4.322   1.533  0.8126 -0.2029 -0.2260
   17phy    C30  438   3.767   4.203   1.514  0.1966  0.7598  0.4322
   17phy    C28  439   3.746   4.103   1.634  0.3367  0.3899 -0.1706
   17phy    C29  440   3.613   4.023   1.610  0.3075 -0.4020  0.1828
   17phy    C27  441   3.864   4.016   1.680 -0.1032 -0.0257 -0.0266
   17phy    C26  442   3.888   3.994   1.825  0.2811 -0.2625  0.0819
   17phy    C25  443   3.979   3.876   1.852 -0.6122 -0.6635 -0.0607
   17phy    C23  444   4.006   3.835   1.998  0.3224  0.1432 -0.0470
   17phy    C24  445   4.019   3.682   2.018 -0.4650 -0.2647  0.0431
   17phy    C22  446   4.132   3.910   2.047  0.0165  0.0278  0.2106
   17phy    C21  447   4.130   3.958   2.194  0.5381 -0.5513 -0.0150
   17phy    C20  448   4.280   3.990   2.216  0.0554 -0.4686  0.0359
   17phy    C18  449   4.327   4.056   2.353 -0.1304  0.1126 -0.0606
   17phy    O01  450   4.254   3.991   2.459 -0.1286 -0.1872  0.0758
   17phy    H01  451   4.301   3.929   2.512 -0.1610  0.2580  0.6384
   17phy    C19  452   4.470   4.004   2.368  0.3842  0.4847  0.0289
   17phy    C13  453   4.316   4.220   2.369  0.4274 -0.5875 -0.4817
   17phy     H3  454   4.369   4.266   2.282  0.0901 -0.8665 -0.8370
   17phy    O33  455   4.399   4.270   2.479  0.5137 -0.8283  0.6331
   17phy    H1B  456   4.444   4.348   2.451 -2.2454  0.7893  0.3678
   17phy    C12  457   4.174   4.282   2.380 -0.5245 -0.0919  0.0577
   17phy    O11  458   4.164   4.423   2.371  0.5535 -0.4485  0.0045
   17phy    H1A  459   4.239   4.475   2.393 -0.4564  0.3628  1.6942
   18phy    C35  460   0.336   2.870   0.991 -0.1872  0.0989  0.0612
   18phy    C33  461   0.477   2.903   1.039  0.0027  0.0044  0.5066
   18phy    C34  462   0.558   2.788   0.978  0.3110 -0.3080 -0.6804
   18phy    C32  463   0.540   3.034   0.984  0.3906  0.3099  0.1829
   18phy    C31  464   0.480   3.162   1.042  0.4405 -0.3179  0.1665
   18phy    C30  465   0.568   3.288   1.006  0.1311  0.2295  0.6852
   18phy    C28  466   0.493   3.416   1.045 -0.2301 -0.3874 -0.5850
   18phy    C29  467   0.572   3.489   1.155  0.4675 -0.2111 -0.2138
   18phy    C27  468   0.483   3.505   0.922  0.1347 -0.7296  0.2962
   18phy    C26  469   0.338   3.547   0.899  0.1474 -0.3920  0.5678
   18phy    C25  470   0.320   3.658   0.795  0.4781  0.2778 -0.0941
   18phy    C23  471   0.170   3.673   0.754 -0.0728 -0.4503 -0.1527
   18phy    C24  472   0.132   3.810   0.806 -0.4307 -0.3122  0.4130
   18phy    C22  473   0.156   3.651   0.599 -0.0630 -0.2146  0.3580
   18phy    C21  474   0.025   3.581   0.569  0.4041 -0.0631 -0.2109
   18phy    C20  475   0.007   3.524   0.425 -0.3873 -0.1466 -0.4830
   18phy    C18  476  -0.135   3.469   0.381 -0.1297  0.4422 -0.2761
   18phy    O01  477  -0.175   3.369   0.477  0.1449  0.3190  0.0641
   18phy    H01  478  -0.268   3.379   0.484  0.1992  0.9684 -0.1059
   18phy    C19  479  -0.092   3.412   0.245  0.6192 -0.5151  0.3369
   18phy    C13  480  -0.244   3.585   0.358 -0.9122  0.7736  0.1124
   18phy     H3  481  -0.257   3.625   0.461 -0.3707  2.6478 -0.4972
   18phy    O33  482  -0.206   3.710   0.303 -0.2910  0.1444 -0.2286
   18phy    H1B  483  -0.136   3.747   0.354 -0.1121 -0.1987 -0.2293
   18phy    C12  484  -0.399   3.548   0.355  0.5941  0.3959  0.6489
   18phy    O11  485  -0.435   3.435   0.427 -0.7730 -0.3180  0.0438
   18phy    H1A  486  -0.527   3.423   0.415 -0.7188  0.1171 -0.9286
   19phy    C35  487   5.083   4.540   1.549 -0.3519 -0.0654 -0.0850
   19phy    C33  488   5.024   4.406   1.588 -0.0506 -0.1413  0.3763
   19phy    C34  489   4.992   4.392   1.733  0.8169  0.1978 -0.5821
   19phy    C32  490   4.899   4.369   1.502 -0.2707  0.2317 -0.5424
   19phy    C31  491   4.923   4.242   1.417 -0.4404  0.1577  0.1007
   19phy    C30  492   4.830   4.218   1.301  0.1066 -1.1226  0.0687
   19phy    C28  493   4.862   4.083   1.228 -0.0473 -0.7622 -0.3360
   19phy    C29  494   4.806   3.963   1.307 -0.6079 -0.4906 -0.7596
   19phy    C27  495   4.785   4.083   1.092 -0.3105 -0.3964  0.1157
   19phy    C26  496   4.873   4.028   0.976 -0.3648  0.1152 -0.1755
   19phy    C25  497   4.805   4.036   0.839  0.0195 -0.2215  0.2773
   19phy    C23  498   4.880   3.940   0.739  0.1383 -0.3071 -0.3299
   19phy    C24  499   4.809   3.808   0.718 -0.0767  0.3003  0.0464
   19phy    C22  500   4.892   3.996   0.599  0.2810  0.5780 -0.0352
   19phy    C21  501   5.032   4.038   0.557  0.4475 -0.3151  0.4018
   19phy    C20  502   5.023   4.072   0.406  0.3222  0.9560  0.2445
   19phy    C18  503   5.151   4.077   0.314  0.0515 -0.6057  0.4756
   19phy    O01  504   5.232   4.191   0.355  0.3271 -0.1775  0.5055
   19phy    H01  505   5.168   4.258   0.370 -0.4515 -0.6516 -0.5967
   19phy    C19  506   5.096   4.118   0.172 -0.1703 -0.4223  0.0613
   19phy    C13  507   5.244   3.946   0.309 -0.1096 -0.3713 -0.2600
   19phy     H3  508   5.278   3.938   0.415 -0.4114  0.2385 -0.1116
   19phy    O33  509   5.189   3.817   0.296 -0.0249  0.5697  0.0016
   19phy    H1B  510   5.176   3.792   0.207 -0.8440 -0.3485  0.3486
   19phy    C12  511   5.393   3.941   0.263 -0.8656 -0.1196 -0.2024
   19phy    O11  512   5.417   3.889   0.133  0.1305 -0.0516 -0.1993
   19phy    H1A  513   5.468   3.947   0.081  0.1527  1.2650  1.2247
   20phy    C35  514   3.826   0.101   1.704 -0.3002  0.2039 -0.3223
   20phy    C33  515   3.910   0.206   1.643  0.2374 -0.0426 -0.6224
   20phy    C34  516   3.883   0.210   1.492  0.0502 -0.3816 -0.0610
   20phy    C32  517   3.889   0.341   1.719  0.3640 -0.4333 -0.0088
   20phy    C31  518   4.023   0.394   1.768  0.1657 -0.2469  0.4930
   20phy    C30  519   4.017   0.521   1.850 -0.5001 -0.3118 -0.1304
   20phy    C28  520   4.156   0.564   1.899  0.9242 -0.0331 -0.2143
   20phy    C29  521   4.206   0.683   1.811  0.2821 -0.5392  0.0567
   20phy    C27  522   4.132   0.625   2.036  0.3669  0.2815 -0.5305
   20phy    C26  523   4.232   0.592   2.149  0.2920 -0.8548 -0.0153
   20phy    C25  524   4.233   0.691   2.267  0.3390 -0.2612 -0.3239
   20phy    C23  525   4.327   0.655   2.379 -0.4349  0.2162  0.3876
   20phy    C24  526   4.461   0.724   2.354 -0.2758 -0.1824  0.2098
   20phy    C22  527   4.278   0.714   2.511 -0.1814 -0.4929 -0.1261
   20phy    C21  528   4.199   0.614   2.596 -0.0389 -0.1146 -0.6759
   20phy    C20  529   4.177   0.668   2.742 -0.2735  0.1672  0.2295
   20phy    C18  530   4.125   0.577   2.863 -0.2346 -0.3283  0.0991
   20phy    O01  531   4.196   0.455   2.860  0.0598  0.0449  0.1244
   20phy    H01  532   4.286   0.470   2.881  0.2561  0.3832 -0.8981
   20phy    C19  533   4.173   0.653   2.992  0.3609 -0.1300 -0.5066
   20phy    C13  534   3.965   0.554   2.864  0.2202  0.5919 -0.6811
   20phy     H3  535   3.917   0.651   2.834 -0.0977  0.1912 -1.5178
   20phy    O33  536   3.904   0.521   2.991  0.3021  0.3180  0.1028
   20phy    H1B  537   3.930   0.435   3.019  0.1953 -0.4808 -2.0776
   20phy    C12  538   3.906   0.455   2.755  0.1647 -0.5192  0.1284
   20phy    O11  539   3.768   0.449   2.763 -0.0444  0.6311  0.5524
   20phy    H1A  540   3.736   0.494   2.838 -1.7093  0.6774 -0.1383
   21phy    C35  541   0.214   3.620   1.274 -0.6090  0.5800  0.0942
   21phy    C33  542   0.151   3.746   1.315  0.5339  0.3669  0.2125
   21phy    C34  543   0.135   3.752   1.467  0.1977  0.7771  0.0982
   21phy    C32  544   0.228   3.868   1.257  0.4121  0.1087 -0.3294
   21phy    C31  545   0.139   3.973   1.195 -0.1701  0.8547  0.5008
   21phy    C30  546   0.213   4.101   1.158 -0.2954 -0.1315  0.1336
   21phy    C28  547   0.134   4.194   1.066  0.1283 -0.3311  0.4721
   21phy    C29  548   0.063   4.299   1.149  0.0231  0.2603 -0.6452
   21phy    C27  549   0.233   4.274   0.978 -0.2903  0.2557 -0.0417
   21phy    C26  550   0.183   4.328   0.847 -0.1534  0.1918  0.5743
   21phy    C25  551   0.285   4.425   0.780  0.1232  0.0067  0.4365
   21phy    C23  552   0.225   4.512   0.663  0.0290  0.4785 -0.3685
   21phy    C24  553   0.203   4.651   0.720 -0.4107  0.3432  0.3815
   21phy    C22  554   0.330   4.532   0.551 -0.0924 -0.4166  0.0161
   21phy    C21  555   0.288   4.462   0.427  0.7767  0.1084 -0.3955
   21phy    C20  556   0.379   4.492   0.307  0.1403  0.0257 -0.4818
   21phy    C18  557   0.343   4.436   0.165 -0.1508  0.3146 -0.6841
   21phy    O01  558   0.300   4.298   0.182 -0.7206  0.3116  0.2492
   21phy    H01  559   0.237   4.290   0.251 -0.0768 -1.1286  0.7151
   21phy    C19  560   0.477   4.437   0.090 -0.0532  0.0411  0.1396
   21phy    C13  561   0.226   4.514   0.095 -0.1493 -0.2133  0.2489
   21phy     H3  562   0.135   4.488   0.156  0.5831 -1.3350  0.8876
   21phy    O33  563   0.221   4.658   0.102  0.2186  0.2472 -0.2582
   21phy    H1B  564   0.254   4.693   0.021  0.2754 -0.4535 -0.5395
   21phy    C12  565   0.147   4.464  -0.035 -0.2005 -0.7557  0.1295
   21phy    O11  566   0.176   4.545  -0.147  0.4929 -0.0318 -0.7802
   21phy    H1A  567   0.177   4.489  -0.222  2.0601  1.3620 -1.8846
   22phy    C35  568   2.439   4.662   1.442  0.0831  0.3297 -0.7185
   22phy    C33  569   2.489   4.543   1.531 -0.2302 -0.2181  0.4007
   22phy    C34  570   2.449   4.567   1.671  0.0622  0.2232  0.4451
   22phy    C32  571   2.441   4.409   1.479 -0.2170  0.5631  0.3583
   22phy    C31  572   2.550   4.300   1.487 -0.2399 -0.7752 -0.5102
   22phy    C30  573   2.503   4.163   1.436  0.4860 -0.1005 -0.2696
   22phy    C28  574   2.616   4.054   1.445 -0.0757 -0.0722 -0.1647
   22phy    C29  575   2.590   3.954   1.556  0.0082  0.3846  0.7267
   22phy    C27  576   2.631   3.967   1.318  0.2204  0.1055  0.4544
   22phy    C26  577   2.710   4.009   1.188 -0.1715 -0.2889 -0.3707
   22phy    C25  578   2.680   3.929   1.060 -0.4818  0.1158 -0.4378
   22phy    C23  579   2.747   3.988   0.934  0.3005 -0.5661  0.4625
   22phy    C24  580   2.890   3.934   0.905  0.7095  0.2181  0.5507
   22phy    C22  581   2.659   3.949   0.812 -0.2446  0.7763  0.1816
   22phy    C21  582   2.658   4.036   0.686 -0.1123 -0.6895  0.4900
   22phy    C20  583   2.584   3.963   0.564 -0.1211  0.0054  0.3450
   22phy    C18  584   2.601   4.020   0.420  0.2810 -0.5768  0.4433
   22phy    O01  585   2.564   4.161   0.432  0.1978 -0.0484 -0.0944
   22phy    H01  586   2.565   4.194   0.344 -0.6124  0.0999 -0.0540
   22phy    C19  587   2.504   3.933   0.331 -0.6841 -0.4979  0.2525
   22phy    C13  588   2.750   4.022   0.363  0.3161  0.5338 -0.6441
   22phy     H3  589   2.797   4.102   0.425  0.4150 -0.0335  0.0193
   22phy    O33  590   2.836   3.917   0.400 -0.6100  0.4912 -0.4319
   22phy    H1B  591   2.923   3.949   0.418 -0.5325 -0.4453  1.0732
   22phy    C12  592   2.799   4.095   0.228  0.3413 -0.1019  0.2325
   22phy    O11  593   2.706   4.195   0.181  0.1405  0.1139  0.1263
   22phy    H1A  594   2.747   4.236   0.107  0.5108 -0.6115 -0.0762
   23phy    C35  595   1.012   3.250   1.725 -0.7484  0.3001 -0.0479
   23phy    C33  596   1.076   3.144   1.810  0.5705 -0.1966  0.0752
   23phy    C34  597   1.125   3.040   1.715 -0.4060 -0.0807 -0.6048
   23phy    C32  598   1.195   3.188   1.889  0.4375 -0.9968 -0.5769
   23phy    C31  599   1.183   3.266   2.026  0.0012  0.0803  0.0048
   23phy    C30  600   1.314   3.298   2.088 -0.6648 -0.6117  0.3531
   23phy    C28  601   1.312   3.389   2.209  0.0113  0.4320  0.1167
   23phy    C29  602   1.385   3.327   2.323 -0.1717  0.3889 -0.4792
   23phy    C27  603   1.370   3.524   2.180 -0.0044 -0.4338  0.1741
   23phy    C26  604   1.293   3.638   2.244 -0.4763 -0.1396 -0.6114
   23phy    C25  605   1.327   3.780   2.196  0.3713  0.1301 -0.7617
   23phy    C23  606   1.275   3.906   2.275 -0.4710  0.0718  0.4907
   23phy    C24  607   1.372   4.018   2.245 -0.4074 -0.0391  0.1145
   23phy    C22  608   1.128   3.946   2.236  0.1886 -0.1800  0.0238
   23phy    C21  609   1.028   3.930   2.347  0.5380  0.2307 -0.5052
   23phy    C20  610   0.878   3.940   2.320  0.1891 -0.3214  0.1045
   23phy    C18  611   0.773   3.978   2.430  0.0595 -0.1387 -0.4687
   23phy    O01  612   0.800   4.106   2.484 -0.0555 -0.0006 -0.3042
   23phy    H01  613   0.800   4.170   2.415 -0.2078 -0.0792 -0.3766
   23phy    C19  614   0.641   4.002   2.349  0.2564 -0.0940  0.0676
   23phy    C13  615   0.765   3.860   2.549  0.4815  0.1085 -0.0845
   23phy     H3  616   0.871   3.837   2.577  0.7542  0.7349 -0.5497
   23phy    O33  617   0.723   3.736   2.503 -0.0340  0.4788 -0.4476
   23phy    H1B  618   0.773   3.672   2.549 -0.8947  0.0259 -0.1211
   23phy    C12  619   0.693   3.890   2.688  0.7306  0.7356 -0.1752
   23phy    O11  620   0.710   4.021   2.741  0.3148  0.7217 -0.0610
   23phy    H1A  621   0.797   4.049   2.723  0.8861 -0.7724  0.2189
   24phy    C35  622   0.223   4.705   1.780 -0.5143 -0.0111  0.3852
   24phy    C33  623   0.204   4.759   1.920  0.4876  0.1418 -0.2443
   24phy    C34  624   0.273   4.664   2.020 -0.1044  0.3687 -0.6205
   24phy    C32  625   0.254   4.906   1.922  0.2802 -0.2324  0.5801
   24phy    C31  626   0.207   5.000   2.035 -0.1030  0.2139  0.0902
   24phy    C30  627   0.256   5.148   2.034 -0.2049 -0.3883  0.0753
   24phy    C28  628   0.252   5.233   2.163 -0.3562 -0.1575  0.7325
   24phy    C29  629   0.366   5.333   2.177 -0.6104 -0.6424 -0.0546
   24phy    C27  630   0.114   5.283   2.198  0.2926  0.2529  0.0235
   24phy    C26  631   0.065   5.251   2.342 -0.3799  0.1691 -0.1310
   24phy    C25  632  -0.069   5.307   2.381 -0.4077 -0.0354 -0.1994
   24phy    C23  633  -0.111   5.322   2.528  0.3842  0.6771  0.1429
   24phy    C24  634  -0.189   5.437   2.565  0.1558  0.0217 -0.6260
   24phy    C22  635  -0.176   5.191   2.594 -0.2958 -0.4923 -0.1668
   24phy    C21  636  -0.127   5.138   2.728 -0.2210  0.0178 -0.2063
   24phy    C20  637  -0.229   5.034   2.772  0.1772  0.3040 -0.0852
   24phy    C18  638  -0.211   4.968   2.910  0.1015 -0.0650 -1.0077
   24phy    O01  639  -0.157   5.061   3.012  0.4007  0.2011  0.4767
   24phy    H01  640  -0.163   5.023   3.097  1.3217 -0.8886  0.0856
   24phy    C19  641  -0.360   4.956   2.953  0.4482  0.3065 -0.0364
   24phy    C13  642  -0.127   4.836   2.927  0.1219  0.0552 -0.0776
   24phy     H3  643  -0.172   4.757   2.861  0.7963  1.2419 -2.0450
   24phy    O33  644  -0.134   4.776   3.057  0.3334  0.3028 -0.2387
   24phy    H1B  645  -0.084   4.827   3.118 -0.9698  1.7123 -0.2867
   24phy    C12  646   0.027   4.839   2.888 -0.1978 -0.4337  0.2781
   24phy    O11  647   0.121   4.900   2.967 -0.4226  0.0908  0.5346
   24phy    H1A  648   0.199   4.868   2.928 -0.3093  1.7545 -0.7159
   25phy    C35  649   1.928   0.031   0.232 -0.0455  0.0209  0.2404
   25phy    C33  650   1.896  -0.100   0.303  0.1085  0.1864 -0.0853
   25phy    C34  651   2.024  -0.149   0.379  0.1878  0.2705 -0.3752
   25phy    C32  652   1.771  -0.078   0.392 -0.1039  0.6359 -0.0142
   25phy    C31  653   1.677  -0.200   0.389 -0.0189  0.0793 -0.1727
   25phy    C30  654   1.562  -0.177   0.481  0.4990 -0.0919  0.3815
   25phy    C28  655   1.450  -0.284   0.494  0.8091 -0.0261 -0.8175
   25phy    C29  656   1.494  -0.403   0.582  0.2095  0.3337 -0.1476
   25phy    C27  657   1.324  -0.212   0.552 -0.3933 -0.3577 -0.5193
   25phy    C26  658   1.188  -0.262   0.519 -0.0732  0.6428  0.0837
   25phy    C25  659   1.082  -0.170   0.582 -0.6165 -0.4488 -0.0606
   25phy    C23  660   0.933  -0.183   0.545 -0.7758  0.1917 -0.1235
   25phy    C24  661   0.856  -0.109   0.660 -0.0346  0.4214  0.1286
   25phy    C22  662   0.902  -0.124   0.407 -0.5980  0.0711  0.1979
   25phy    C21  663   0.779  -0.173   0.335 -0.2436 -0.1493  0.4061
   25phy    C20  664   0.762  -0.116   0.189 -0.5848  0.2662  0.0203
   25phy    C18  665   0.814  -0.192   0.064  0.6807 -0.0776 -0.5156
   25phy    O01  666   0.956  -0.209   0.061  0.4577  0.1675 -0.0390
   25phy    H01  667   1.002  -0.133   0.090 -0.2262  0.0736  1.3989
   25phy    C19  668   0.791  -0.095  -0.055  0.2702  0.6306 -0.2969
   25phy    C13  669   0.730  -0.332   0.045 -0.0424 -0.4241  0.7716
   25phy     H3  670   0.740  -0.383   0.144 -2.6348 -1.2378  0.6799
   25phy    O33  671   0.587  -0.336   0.051  0.1515  0.2488  0.0086
   25phy    H1B  672   0.552  -0.350   0.137 -2.4311 -0.2179 -1.0201
   25phy    C12  673   0.799  -0.460  -0.014 -1.1471  0.5132  0.5633
   25phy    O11  674   0.940  -0.454  -0.023  0.2553  0.1310 -0.4731
   25phy    H1A  675   0.969  -0.365  -0.016 -1.5216  0.8763 -1.8431
   26phy    C35  676   1.912   0.220   2.531 -0.0951  0.0581  0.5250
   26phy    C33  677   1.838   0.162   2.412  0.0218 -0.5027  0.3130
   26phy    C34  678   1.905   0.208   2.287  0.3999 -0.2321 -0.1892
   26phy    C32  679   1.795   0.017   2.424 -0.0023  0.3805 -0.8146
   26phy    C31  680   1.670  -0.026   2.342 -0.2757  0.2118 -0.0647
   26phy    C30  681   1.642  -0.175   2.349  0.0047 -0.0925 -0.1783
   26phy    C28  682   1.518  -0.221   2.271 -0.0292  0.1900 -0.1418
   26phy    C29  683   1.552  -0.311   2.156  0.2842  0.4317 -0.3412
   26phy    C27  684   1.408  -0.291   2.353 -0.2312  0.1414 -0.5105
   26phy    C26  685   1.325  -0.190   2.436  0.1531  0.5458 -0.2897
   26phy    C25  686   1.207  -0.267   2.503  0.1162  0.5017  0.0663
   26phy    C23  687   1.123  -0.183   2.602  0.3752 -0.0843  0.0540
   26phy    C24  688   0.981  -0.240   2.608 -0.2712 -0.0205 -0.2757
   26phy    C22  689   1.192  -0.193   2.742  0.0724  0.7273 -0.4902
   26phy    C21  690   1.144  -0.106   2.861 -0.6310 -0.2184  0.1707
   26phy    C20  691   1.259  -0.077   2.961  0.2143  0.1056  0.1675
   26phy    C18  692   1.233   0.022   3.086 -0.0909  0.6730  0.1160
   26phy    O01  693   1.125  -0.028   3.169 -0.2739  0.5185  0.3852
   26phy    H01  694   1.111   0.030   3.241  1.0055  1.6496 -0.2414
   26phy    C19  695   1.353  -0.024   3.167 -0.3109 -0.0187 -0.2164
   26phy    C13  696   1.217   0.179   3.049 -0.1674 -0.2772 -0.0611
   26phy     H3  697   1.280   0.196   2.958 -1.2640 -1.4827 -1.0760
   26phy    O33  698   1.285   0.264   3.142 -0.0886  0.4090 -0.4102
   26phy    H1B  699   1.335   0.335   3.108  0.3812  0.4022  0.2412
   26phy    C12  700   1.076   0.235   3.007  0.9846 -0.0222 -0.2810
   26phy    O11  701   0.988   0.273   3.111 -0.4643 -0.3955  0.0288
   26phy    H1A  702   1.026   0.352   3.144  0.0847 -0.4883 -0.3748
   27phy    C35  703   0.206   0.791   1.161 -0.6538 -0.5528  0.8025
   27phy    C33  704   0.281   0.910   1.217  0.0488 -0.6637  0.2369
   27phy    C34  705   0.187   0.970   1.328 -0.3265  0.0747  0.5455
   27phy    C32  706   0.407   0.873   1.294  0.2067 -0.1613  0.1085
   27phy    C31  707   0.535   0.872   1.213 -0.2034 -0.1547  0.4577
   27phy    C30  708   0.664   0.863   1.298  0.6883  0.2505  0.2878
   27phy    C28  709   0.790   0.846   1.218  0.2671  0.4231 -0.2269
   27phy    C29  710   0.894   0.943   1.271 -0.1008 -0.0516 -0.3853
   27phy    C27  711   0.828   0.694   1.221  0.3578  0.6461  0.2180
   27phy    C26  712   0.905   0.640   1.102  0.0225 -0.6092 -0.3022
   27phy    C25  713   0.945   0.493   1.129  0.0728 -0.7359  0.8460
   27phy    C23  714   1.028   0.434   1.018 -0.1458 -0.4552  0.3993
   27phy    C24  715   1.126   0.332   1.081  0.0832 -0.1697  0.0007
   27phy    C22  716   0.950   0.365   0.902  0.1272  0.6109 -0.2994
   27phy    C21  717   1.022   0.367   0.763 -0.2309  0.0041  0.2579
   27phy    C20  718   0.933   0.279   0.678 -0.5273 -0.2736  0.5110
   27phy    C18  719   0.944   0.291   0.522  0.0096 -0.2445  0.2418
   27phy    O01  720   0.933   0.431   0.491 -0.4625 -0.1558  0.3556
   27phy    H01  721   0.923   0.439   0.398  1.2701  0.5196  0.1892
   27phy    C19  722   0.807   0.241   0.478  0.7573  0.7670  0.1549
   27phy    C13  723   1.070   0.224   0.448  0.4708 -0.1326 -0.0435
   27phy     H3  724   1.096   0.136   0.513  2.9846  0.3205 -0.3208
   27phy    O33  725   1.050   0.150   0.322  0.0851  0.7239 -0.1963
   27phy    H1B  726   0.996   0.197   0.261  0.7397 -0.6047 -1.8514
   27phy    C12  727   1.223   0.279   0.468  0.5340 -0.0283  0.8406
   27phy    O11  728   1.258   0.371   0.368 -0.1371 -0.2015 -0.2372
   27phy    H1A  729   1.255   0.322   0.288  1.5601 -1.7505  0.5647
   28phy    C35  730   3.249   2.030   0.729 -0.1596  0.7348 -0.1174
   28phy    C33  731   3.235   1.920   0.831  0.3248  0.0988 -0.1507
   28phy    C34  732   3.320   1.939   0.952  0.0700 -0.2531  0.4313
   28phy    C32  733   3.088   1.904   0.880  0.4528  0.1342  0.3358
   28phy    C31  734   3.017   1.795   0.791  0.0044  0.2332 -0.3775
   28phy    C30  735   2.878   1.767   0.847 -0.5579  0.0489 -0.1361
   28phy    C28  736   2.797   1.670   0.763 -0.0269 -0.6522 -0.4431
   28phy    C29  737   2.815   1.524   0.806 -0.3480  0.1692  0.3122
   28phy    C27  738   2.645   1.699   0.783  0.1882 -0.3160 -0.0148
   28phy    C26  739   2.550   1.677   0.659  0.0157  0.2673 -0.2497
   28phy    C25  740   2.425   1.770   0.683  0.4300  0.0435 -0.5020
   28phy    C23  741   2.326   1.793   0.567 -0.2280  0.2783 -0.9786
   28phy    C24  742   2.185   1.760   0.614 -0.1066  0.0849  0.3608
   28phy    C22  743   2.352   1.931   0.505 -0.1134 -1.1811 -0.2716
   28phy    C21  744   2.332   1.940   0.353  0.0671 -0.5954  0.2079
   28phy    C20  745   2.404   2.067   0.315  0.1037 -0.1414  0.0736
   28phy    C18  746   2.453   2.107   0.170 -0.3221 -0.1141  0.5385
   28phy    O01  747   2.554   2.014   0.123 -0.0934  0.2194 -0.3791
   28phy    H01  748   2.634   2.058   0.100  0.8125  0.8139  3.2517
   28phy    C19  749   2.519   2.244   0.189 -0.1432  0.2537 -0.1714
   28phy    C13  750   2.330   2.116   0.060 -0.6052  0.2980  0.2760
   28phy     H3  751   2.305   2.009   0.038 -1.4844  0.7295 -0.9463
   28phy    O33  752   2.201   2.155   0.110  0.5928 -0.6334 -0.1301
   28phy    H1B  753   2.202   2.245   0.136  0.0175 -1.2521  2.3465
   28phy    C12  754   2.348   2.128  -0.094 -0.2783  0.1093 -0.2279
   28phy    O11  755   2.322   2.255  -0.162  0.3294  0.2944 -0.2196
   28phy    H1A  756   2.373   2.315  -0.111 -2.4791 -0.4389  3.9730
   29phy    C35  757   0.851   4.958   1.165 -0.3142  0.0234 -0.3761
   29phy    C33  758   0.929   4.963   1.035 -0.2728  0.7403  0.6709
   29phy    C34  759   0.943   5.111   0.998 -0.2160  0.3178  0.4942
   29phy    C32  760   1.056   4.883   1.055  0.7730 -0.1096  0.3911
   29phy    C31  761   1.100   4.786   0.951  0.5025  0.3255  0.5340
   29phy    C30  762   1.194   4.674   0.996  0.2129 -0.1062 -0.2831
   29phy    C28  763   1.237   4.581   0.880  0.4026  0.3667  0.1036
   29phy    C29  764   1.387   4.548   0.883  0.6518  0.3986 -0.7741
   29phy    C27  765   1.159   4.444   0.880 -0.1320  0.0751 -0.0333
   29phy    C26  766   1.155   4.368   0.743 -0.1540  0.1222 -0.2266
   29phy    C25  767   1.090   4.227   0.766  0.1181 -0.6984  0.1510
   29phy    C23  768   1.122   4.120   0.661  0.3604  0.4083  0.6751
   29phy    C24  769   1.125   3.991   0.735  0.1038 -0.0092  0.4044
   29phy    C22  770   1.011   4.115   0.556  0.3559  0.3469 -0.0352
   29phy    C21  771   1.059   4.066   0.419 -0.5350 -0.3389  0.5975
   29phy    C20  772   0.962   4.108   0.312  0.2290 -0.1014 -0.5682
   29phy    C18  773   0.987   4.068   0.164 -0.0115 -0.2732 -0.4291
   29phy    O01  774   1.128   4.078   0.130  0.1664 -0.6014 -0.2152
   29phy    H01  775   1.143   4.082   0.038  0.5852 -0.3965 -0.1382
   29phy    C19  776   0.929   4.189   0.090  0.3579 -0.2887 -0.5136
   29phy    C13  777   0.934   3.924   0.117  0.4851 -0.8649  0.0503
   29phy     H3  778   0.861   3.900   0.199  0.8700  2.0616  1.3839
   29phy    O33  779   0.848   3.913   0.005  0.0111  0.1727  0.3678
   29phy    H1B  780   0.893   3.935  -0.074  0.0030 -1.0404  0.0010
   29phy    C12  781   1.007   3.791   0.134  0.3376  0.3456  0.1077
   29phy    O11  782   1.072   3.752   0.019  0.1007  0.0729 -0.2327
   29phy    H1A  783   0.996   3.728  -0.030 -1.2133 -1.8899  2.5003
   30phy    C35  784   1.086   4.458   1.393 -0.3317 -0.4620  0.2251
   30phy    C33  785   0.952   4.415   1.338  0.2472 -0.5060  0.1611
   30phy    C34  786   0.877   4.344   1.451  0.6886 -0.5379  0.2715
   30phy    C32  787   0.869   4.529   1.277 -0.0838 -0.1633 -0.2719
   30phy    C31  788   0.798   4.486   1.152 -0.1197  0.3220  0.0460
   30phy    C30  789   0.725   4.601   1.080  0.2337  0.1864  0.6519
   30phy    C28  790   0.633   4.571   0.959  0.2421 -0.5270 -0.5975
   30phy    C29  791   0.498   4.630   0.991 -0.0957  0.1690  0.1896
   30phy    C27  792   0.675   4.625   0.823 -0.2310  0.0286  0.1541
   30phy    C26  793   0.753   4.529   0.736  0.1150  0.0253  0.0051
   30phy    C25  794   0.751   4.577   0.587  0.1702 -0.3955 -0.2252
   30phy    C23  795   0.814   4.483   0.486 -0.4042 -0.1573 -0.2268
   30phy    C24  796   0.717   4.395   0.416  0.2996  0.1263  0.5169
   30phy    C22  797   0.891   4.560   0.383 -0.8219  0.1352  0.5351
   30phy    C21  798   1.044   4.527   0.358  0.4986  0.6893  0.3517
   30phy    C20  799   1.111   4.630   0.270  0.3789  0.3155 -0.2067
   30phy    C18  800   1.244   4.595   0.195  0.3787 -0.2764 -0.9045
   30phy    O01  801   1.345   4.564   0.294  0.4410  0.3753  0.0840
   30phy    H01  802   1.335   4.628   0.362  0.8494 -1.2937  1.8095
   30phy    C19  803   1.295   4.723   0.138  0.0561 -0.4109  0.0790
   30phy    C13  804   1.233   4.479   0.088  0.3705 -0.1839 -0.0819
   30phy     H3  805   1.178   4.401   0.147  1.3419  0.4696  1.7408
   30phy    O33  806   1.127   4.489  -0.019 -0.4447 -0.3046  0.0304
   30phy    H1B  807   1.066   4.558  -0.001 -2.1605 -1.3393 -1.4249
   30phy    C12  808   1.344   4.368   0.063 -0.3480 -0.3382 -0.6283
   30phy    O11  809   1.444   4.367   0.160 -0.3617  0.2515 -0.3544
   30phy    H1A  810   1.416   4.408   0.239 -0.9491 -2.5030  0.9780
   31phy    C35  811   0.710   0.192   1.586 -0.0977 -0.0028 -0.1185
   31phy    C33  812   0.849   0.227   1.545 -0.1575  0.1557  0.0297
   31phy    C34  813   0.876   0.120   1.436  0.1184  0.2611  0.2231
   31phy    C32  814   0.862   0.375   1.494  0.4034  0.6742  0.2391
   31phy    C31  815   0.969   0.453   1.557  0.0720  0.1038  0.4489
   31phy    C30  816   0.924   0.595   1.581  0.4390 -0.7200 -0.1016
   31phy    C28  817   1.029   0.682   1.651 -0.4348  0.0948  0.2417
   31phy    C29  818   1.132   0.754   1.559 -0.0670  0.0298  0.2973
   31phy    C27  819   0.957   0.787   1.737 -0.1858  0.1221  0.1753
   31phy    C26  820   1.041   0.818   1.869 -0.1608 -0.4569  0.0585
   31phy    C25  821   0.996   0.949   1.941 -0.3989  0.1554  0.0963
   31phy    C23  822   1.053   0.953   2.083  0.0473  0.5153  0.4416
   31phy    C24  823   1.178   1.041   2.091  0.1370 -0.3671  0.0498
   31phy    C22  824   0.945   1.002   2.183 -0.4016 -0.0378 -0.6249
   31phy    C21  825   0.948   0.924   2.319 -0.5234 -0.6998 -0.5688
   31phy    C20  826   0.810   0.956   2.387  0.1271  0.2568  0.3599
   31phy    C18  827   0.791   0.921   2.538  0.1430 -0.1751 -0.0318
   31phy    O01  828   0.888   0.985   2.626 -0.3124  0.4093  0.7086
   31phy    H01  829   0.878   1.076   2.607 -1.2309  0.3485  0.8621
   31phy    C19  830   0.662   0.999   2.573  0.2173  0.4365  0.2152
   31phy    C13  831   0.785   0.762   2.578 -0.9027 -0.1656 -0.0969
   31phy     H3  832   0.716   0.710   2.506 -0.6002 -1.1850  0.3264
   31phy    O33  833   0.719   0.741   2.702  0.0885 -0.3354  0.5382
   31phy    H1B  834   0.767   0.788   2.768  1.9624  0.6402 -1.3865
   31phy    C12  835   0.922   0.689   2.602  0.4187  0.2670 -0.1430
   31phy    O11  836   1.014   0.755   2.684  0.3544 -0.1029 -0.2924
   31phy    H1A  837   0.986   0.844   2.695 -1.6114 -0.6289 -0.7729
   32phy    C35  838   1.701   0.617   1.611  0.7328 -0.0006 -0.8310
   32phy    C33  839   1.764   0.748   1.574 -0.4091 -0.6083 -0.3682
   32phy    C34  840   1.815   0.736   1.432 -0.3047  0.1300 -0.0679
   32phy    C32  841   1.674   0.875   1.588  0.3161 -0.0734  0.8338
   32phy    C31  842   1.750   0.999   1.621  0.2472  0.0284 -0.7827
   32phy    C30  843   1.654   1.119   1.616 -0.5203  0.1160  0.4102
   32phy    C28  844   1.713   1.260   1.638 -0.2746 -0.5394  0.3025
   32phy    C29  845   1.747   1.341   1.506  0.4172  0.5659  0.2536
   32phy    C27  846   1.628   1.350   1.732 -1.2663 -0.2038  0.6677
   32phy    C26  847   1.709   1.423   1.839  0.7131  0.8183  0.4954
   32phy    C25  848   1.613   1.502   1.924  0.5341 -0.2598  1.0259
   32phy    C23  849   1.694   1.587   2.020 -0.1100  0.7793 -0.3896
   32phy    C24  850   1.672   1.735   1.998 -0.4686 -0.2249 -0.3918
   32phy    C22  851   1.642   1.551   2.158  0.0932  0.6331  0.5591
   32phy    C21  852   1.753   1.545   2.262  0.1537 -0.3201  0.2885
   32phy    C20  853   1.712   1.494   2.401  0.0949  0.3455 -0.3141
   32phy    C18  854   1.822   1.450   2.506 -0.0844 -0.2043  0.2332
   32phy    O01  855   1.925   1.548   2.530  0.3296 -0.2894 -0.4167
   32phy    H01  856   1.878   1.629   2.525 -0.0818 -0.4373  0.7097
   32phy    C19  857   1.740   1.452   2.634  0.2235 -0.0160  0.3001
   32phy    C13  858   1.889   1.302   2.478  0.3225  0.1589 -0.4721
   32phy     H3  859   1.809   1.229   2.449  0.0865 -0.3634  1.3874
   32phy    O33  860   1.953   1.236   2.592 -0.2662 -0.1067  0.2697
   32phy    H1B  861   2.031   1.287   2.606  0.5029 -0.6902 -1.6648
   32phy    C12  862   1.994   1.295   2.362 -0.0759  0.0104  0.1554
   32phy    O11  863   2.113   1.355   2.405 -0.1670  0.2360  0.4707
   32phy    H1A  864   2.098   1.442   2.437  2.3860  1.0807 -0.3139
   33phy    C35  865   1.243   0.038   2.053 -0.5853  0.7142  0.3143
   33phy    C33  866   1.149  -0.079   2.018 -0.2079 -0.4030  0.2272
   33phy    C34  867   1.234  -0.196   1.968 -0.0635  0.1913  0.1771
   33phy    C32  868   1.074  -0.131   2.147 -0.4670  0.2096 -0.0487
   33phy    C31  869   0.919  -0.119   2.138  0.7092 -0.2247  0.5345
   33phy    C30  870   0.847  -0.175   2.262  0.1691  0.2299 -0.1189
   33phy    C28  871   0.695  -0.157   2.258 -0.2448  0.1760 -0.1628
   33phy    C29  872   0.629  -0.271   2.184  0.4486 -0.5433  0.3183
   33phy    C27  873   0.658  -0.161   2.409  0.0629  0.1456  0.1598
   33phy    C26  874   0.531  -0.078   2.448  0.1699  0.6309  0.3455
   33phy    C25  875   0.509  -0.105   2.602 -0.7164  0.2773  0.5355
   33phy    C23  876   0.401  -0.010   2.661  0.2055 -0.2790  0.3237
   33phy    C24  877   0.261  -0.071   2.647  0.1126 -0.6970 -0.5549
   33phy    C22  878   0.435   0.023   2.809 -0.5614  0.0988 -0.1097
   33phy    C21  879   0.471   0.169   2.834  0.2841 -0.1735  0.0576
   33phy    C20  880   0.491   0.185   2.987  0.1552  0.2314 -0.2256
   33phy    C18  881   0.514   0.324   3.054  0.0268 -0.4030  0.3100
   33phy    O01  882   0.403   0.409   3.004 -0.2562  0.1688 -0.4888
   33phy    H01  883   0.445   0.479   2.957  0.0222  0.2763 -0.0894
   33phy    C19  884   0.484   0.303   3.205 -0.4599  0.1971  0.0104
   33phy    C13  885   0.662   0.396   3.032  0.5911  0.0301  0.4372
   33phy     H3  886   0.742   0.319   3.040  0.0390 -0.4009  2.5263
   33phy    O33  887   0.707   0.490   3.132  0.5599 -0.0425 -0.4221
   33phy    H1B  888   0.652   0.565   3.144  1.6867  0.4566  2.3680
   33phy    C12  889   0.674   0.470   2.891  0.2960  0.2298  0.0229
   33phy    O11  890   0.587   0.577   2.873  0.0778  0.7354 -0.4754
   33phy    H1A  891   0.612   0.627   2.797 -0.8433  2.3190  0.2109
   34phy    C35  892   4.426   3.068   1.213 -0.5277 -0.5686 -0.7161
   34phy    C33  893   4.447   3.205   1.279 -0.0814 -0.3513  0.9664
   34phy    C34  894   4.487   3.193   1.426 -0.1163 -0.1950 -0.2750
   34phy    C32  895   4.529   3.296   1.182  0.5989 -0.1954  0.3131
   34phy    C31  896   4.477   3.448   1.176 -0.5612  0.1505 -1.0143
   34phy    C30  897   4.507   3.527   1.047 -0.1752 -0.4068 -0.4698
   34phy    C28  898   4.446   3.664   1.033 -0.3671  0.2452  0.6718
   34phy    C29  899   4.538   3.769   1.082 -0.1414  0.0212 -0.0090
   34phy    C27  900   4.421   3.687   0.885  0.1269  0.0320 -0.1696
   34phy    C26  901   4.294   3.636   0.815  0.0283 -0.0684 -0.2979
   34phy    C25  902   4.320   3.653   0.668 -0.2819 -0.3709 -0.1557
   34phy    C23  903   4.203   3.600   0.575 -0.1806  0.0969  0.0614
   34phy    C24  904   4.092   3.706   0.556  0.2241 -0.6570  0.4720
   34phy    C22  905   4.248   3.563   0.430  0.2787 -0.2397  0.2926
   34phy    C21  906   4.307   3.430   0.392  0.7597 -0.3004  0.0262
   34phy    C20  907   4.360   3.407   0.252 -0.0727 -0.5801 -0.1236
   34phy    C18  908   4.433   3.275   0.221 -0.3215  0.4930 -0.0878
   34phy    O01  909   4.510   3.226   0.332 -0.1402 -0.1408  0.0218
   34phy    H01  910   4.503   3.132   0.330 -1.4047 -0.0628  0.2154
   34phy    C19  911   4.533   3.318   0.107  0.2602 -0.2495  0.4678
   34phy    C13  912   4.331   3.160   0.170  0.4665 -0.3102  0.0643
   34phy     H3  913   4.256   3.159   0.253  1.0966  0.7067  0.6672
   34phy    O33  914   4.244   3.181   0.060  0.2864 -0.0601 -0.7465
   34phy    H1B  915   4.293   3.158  -0.017  1.7900  1.0427 -0.1634
   34phy    C12  916   4.353   3.010   0.188  0.0685  0.1433  0.2488
   34phy    O11  917   4.456   2.972   0.272 -0.0280 -0.4727 -0.0519
   34phy    H1A  918   4.484   2.887   0.243  0.2220 -0.5024  0.2744
   35phy    C35  919   1.020   2.168   1.669  0.1375 -0.1751 -0.9897
   35phy    C33  920   1.114   2.121   1.565 -0.3714 -0.2826  0.4703
   35phy    C34  921   1.148   2.236   1.472  0.0331 -0.3756  0.7823
   35phy    C32  922   1.233   2.048   1.631  0.6416 -0.1550 -0.0403
   35phy    C31  923   1.299   1.945   1.539 -0.2020  0.0603 -0.3777
   35phy    C30  924   1.420   1.885   1.615  0.1472  0.5148  0.7426
   35phy    C28  925   1.522   1.804   1.533  0.1386 -0.0681  0.3454
   35phy    C29  926   1.646   1.810   1.619 -0.7731 -0.1222  0.6050
   35phy    C27  927   1.498   1.652   1.503  0.3088 -0.6946  0.4711
   35phy    C26  928   1.481   1.633   1.352 -1.2407 -0.6467 -0.4164
   35phy    C25  929   1.457   1.488   1.304  0.0544  0.4043 -0.3537
   35phy    C23  930   1.423   1.473   1.149  0.0467  0.3440  0.1042
   35phy    C24  931   1.540   1.496   1.052 -0.5173 -0.0087 -0.1611
   35phy    C22  932   1.372   1.333   1.119 -0.2124 -0.0035 -0.2874
   35phy    C21  933   1.249   1.339   1.029  0.3466 -0.4794  0.1090
   35phy    C20  934   1.190   1.200   1.000 -0.2480  0.1203  0.4007
   35phy    C18  935   1.077   1.187   0.888 -0.1427 -0.2973 -0.2972
   35phy    O01  936   0.972   1.284   0.926 -0.5930  0.1683 -0.2942
   35phy    H01  937   0.904   1.290   0.861 -1.1488  0.0270  0.2571
   35phy    C19  938   1.011   1.051   0.912 -0.2687  0.9279  0.1415
   35phy    C13  939   1.143   1.217   0.740 -0.4117 -0.1964 -0.0782
   35phy     H3  940   1.156   1.328   0.750 -1.4617 -0.1131  0.5723
   35phy    O33  941   1.280   1.184   0.704 -0.1073  0.3438 -0.0387
   35phy    H1B  942   1.345   1.209   0.768 -0.8246  1.4220  0.3026
   35phy    C12  943   1.064   1.243   0.612 -0.2050 -0.3620  0.3387
   35phy    O11  944   1.068   1.126   0.528  0.5443 -0.2136 -0.0169
   35phy    H1A  945   1.135   1.066   0.553  0.5471  0.0146  0.5342
   36phy    C35  946   2.235   2.169   1.507  0.4242 -0.0648 -0.2531
   36phy    C33  947   2.144   2.244   1.410 -0.2248  0.1767  0.2912
   36phy    C34  948   2.176   2.220   1.263  0.0634  0.1279  0.6798
   36phy    C32  949   1.992   2.214   1.424 -0.3763 -0.0068 -0.6776
   36phy    C31  950   1.910   2.267   1.541  0.2037 -0.7780 -0.1559
   36phy    C30  951   1.769   2.212   1.536 -1.0034  0.1981  0.3968
   36phy    C28  952   1.668   2.306   1.603  0.0102  0.3499 -0.1637
   36phy    C29  953   1.578   2.372   1.496 -0.0886  0.1631  0.1610
   36phy    C27  954   1.578   2.233   1.705  0.3723 -0.4102  0.5289
   36phy    C26  955   1.593   2.285   1.850  0.1848  0.2464 -0.2004
   36phy    C25  956   1.501   2.214   1.949  0.2965  0.3138  0.5245
   36phy    C23  957   1.527   2.250   2.095 -0.3355  0.2183  0.1924
   36phy    C24  958   1.457   2.375   2.146 -0.1063 -0.1350  0.5925
   36phy    C22  959   1.498   2.128   2.183  0.3927 -0.4198 -0.5535
   36phy    C21  960   1.577   2.120   2.314  0.1064 -0.1424  0.1481
   36phy    C20  961   1.520   1.997   2.382 -0.0688  0.2986 -0.3075
   36phy    C18  962   1.603   1.931   2.499  0.3560 -0.0893  0.7164
   36phy    O01  963   1.601   2.011   2.617 -0.3872  0.4205 -0.6335
   36phy    H01  964   1.625   1.968   2.697  0.0971  2.1102  0.1919
   36phy    C19  965   1.501   1.825   2.550 -0.1253 -0.2704 -0.8154
   36phy    C13  966   1.754   1.877   2.462  0.0625 -0.1175 -0.2888
   36phy     H3  967   1.754   1.840   2.356 -0.3952 -0.5211 -0.1528
   36phy    O33  968   1.792   1.758   2.532 -0.0903 -0.0346 -0.2057
   36phy    H1B  969   1.826   1.791   2.613  1.1333 -0.9102 -0.3419
   36phy    C12  970   1.867   1.983   2.470 -0.1158 -0.1589 -0.1105
   36phy    O11  971   1.940   2.003   2.591  0.3091  0.0672  0.2484
   36phy    H1A  972   1.902   2.071   2.644  0.0248 -1.2482  1.7814
   37phy    C35  973   0.957   0.334   2.044  0.3064  0.6885  0.0238
   37phy    C33  974   0.810   0.357   2.003  0.5596  0.5722  0.1769
   37phy    C34  975   0.724   0.233   2.049 -0.0660  0.6381  0.2226
   37phy    C32  976   0.763   0.488   2.069 -0.2526 -0.0284  0.2479
   37phy    C31  977   0.676   0.579   1.981 -0.2019  0.0783  0.1564
   37phy    C30  978   0.609   0.678   2.070  0.0819 -0.1063 -0.1438
   37phy    C28  979   0.509   0.755   1.981 -0.0916 -0.1656 -0.2967
   37phy    C29  980   0.393   0.795   2.080  0.7905  0.0369  0.1775
   37phy    C27  981   0.569   0.886   1.925  0.3132 -0.2041 -0.1429
   37phy    C26  982   0.540   0.935   1.778 -0.1171 -0.0099 -0.0348
   37phy    C25  983   0.573   1.083   1.749  0.2069  0.1753 -0.2079
   37phy    C23  984   0.526   1.142   1.615  0.4965  0.3073 -0.6785
   37phy    C24  985   0.387   1.207   1.614 -0.6712 -0.2584  0.1760
   37phy    C22  986   0.627   1.240   1.557 -0.8050 -0.4174  0.5341
   37phy    C21  987   0.637   1.241   1.406  0.1669  0.6229 -0.0436
   37phy    C20  988   0.735   1.354   1.356  0.5876 -0.6281 -0.2493
   37phy    C18  989   0.778   1.377   1.206  0.0733 -0.0026  0.2986
   37phy    O01  990   0.857   1.273   1.158 -0.2281 -0.5152  0.2227
   37phy    H01  991   0.913   1.302   1.088 -0.3911  0.3274  0.4306
   37phy    C19  992   0.875   1.496   1.226 -0.2559  0.4331 -0.4135
   37phy    C13  993   0.666   1.406   1.092 -0.0636  0.3823 -0.0443
   37phy     H3  994   0.589   1.471   1.142  0.7763  0.7965  0.7458
   37phy    O33  995   0.700   1.495   0.981 -0.1335  0.1339 -0.2578
   37phy    H1B  996   0.741   1.577   1.001  1.1169 -0.7108  0.9039
   37phy    C12  997   0.552   1.308   1.057 -0.0517  0.4785 -0.5965
   37phy    O11  998   0.604   1.189   0.998  0.0191  0.0386 -0.0205
   37phy    H1A  999   0.680   1.172   1.049  0.4745  0.6456 -0.4694
   38phy    C35 1000   1.275   1.145   1.653  0.6104 -0.8644 -0.2630
   38phy    C33 1001   1.163   1.227   1.585  0.0423  0.0854  0.0163
   38phy    C34 1002   1.092   1.139   1.476 -0.3074  0.4638 -0.0567
   38phy    C32 1003   1.059   1.293   1.686  0.1235  0.4419 -0.0751
   38phy    C31 1004   1.019   1.433   1.654  0.0763 -0.1236  0.0512
   38phy    C30 1005   0.908   1.498   1.747 -0.5740  0.2905  0.1652
   38phy    C28 1006   0.900   1.649   1.715  0.0358  0.0326 -0.1257
   38phy    C29 1007   0.785   1.672   1.609  0.1091  0.7252  0.4173
   38phy    C27 1008   0.870   1.732   1.840  0.0074  0.2030  0.0809
   38phy    C26 1009   0.996   1.782   1.908  0.1984  0.1423 -0.2149
   38phy    C25 1010   0.968   1.871   2.030  0.0001  0.5104  0.4119
   38phy    C23 1011   1.090   1.937   2.102  0.8500 -0.1541  0.1308
   38phy    C24 1012   1.123   2.074   2.040  0.4373  0.2866 -0.0530
   38phy    C22 1013   1.061   1.960   2.249 -0.0785 -0.3986 -0.7347
   38phy    C21 1014   1.100   1.853   2.355 -0.5052 -0.1717 -0.1175
   38phy    C20 1015   1.088   1.909   2.494 -0.1625 -0.3924 -0.2746
   38phy    C18 1016   1.083   1.817   2.624 -0.0746 -0.4631 -0.1149
   38phy    O01 1017   1.190   1.712   2.619 -0.1071 -0.5738  0.2145
   38phy    H01 1018   1.198   1.680   2.707  1.1057 -1.1681 -0.0887
   38phy    C19 1019   1.126   1.919   2.735  0.0551  0.5509  0.1799
   38phy    C13 1020   0.947   1.737   2.659  0.7584  0.5913  0.0134
   38phy     H3 1021   0.862   1.804   2.628 -0.1890  1.2613  3.5755
   38phy    O33 1022   0.922   1.719   2.798 -0.1108  0.0784  0.1546
   38phy    H1B 1023   0.997   1.686   2.844 -0.0954 -1.3519 -0.8469
   38phy    C12 1024   0.926   1.596   2.590  0.3718  0.8843 -0.1051
   38phy    O11 1025   0.806   1.531   2.625  0.2343  0.2660  0.2006
   38phy    H1A 1026   0.783   1.562   2.711  1.4901  1.8015  0.0270
   39phy    C35 1027   0.142   2.530   1.724 -0.4740 -0.1396  0.3957
   39phy    C33 1028   0.253   2.477   1.797 -0.5352  0.1055 -0.1275
   39phy    C34 1029   0.240   2.324   1.795 -0.1518  0.2605  0.5188
   39phy    C32 1030   0.388   2.540   1.754  0.0132 -0.0771  0.3017
   39phy    C31 1031   0.424   2.651   1.853 -0.3026  0.9923  0.1127
   39phy    C30 1032   0.574   2.698   1.829 -0.0108 -0.0975 -0.1096
   39phy    C28 1033   0.622   2.825   1.903 -0.2337  0.0305 -0.3726
   39phy    C29 1034   0.777   2.835   1.891  0.0539 -0.6556  0.0897
   39phy    C27 1035   0.550   2.965   1.878 -0.3818 -0.2173 -0.2638
   39phy    C26 1036   0.539   3.064   1.994  0.3458  0.2920  0.0749
   39phy    C25 1037   0.456   3.184   1.947 -0.2023 -0.1515 -0.0554
   39phy    C23 1038   0.446   3.299   2.050 -0.6367  0.0253  0.3988
   39phy    C24 1039   0.441   3.431   1.970 -0.5179  0.0066 -0.2736
   39phy    C22 1040   0.321   3.296   2.145 -0.2096 -0.0524  0.2287
   39phy    C21 1041   0.358   3.308   2.294  0.2854  0.5919 -0.0542
   39phy    C20 1042   0.241   3.260   2.377 -0.3241 -0.2140 -0.1202
   39phy    C18 1043   0.259   3.276   2.531  0.1455 -0.0805  0.6053
   39phy    O01 1044   0.291   3.419   2.566  0.1517  0.2568 -0.0182
   39phy    H01 1045   0.346   3.464   2.505  0.3022 -0.2006 -0.2206
   39phy    C19 1046   0.110   3.269   2.570  0.0877  0.7638 -0.3805
   39phy    C13 1047   0.353   3.169   2.604 -0.1977 -0.6669 -0.5533
   39phy     H3 1048   0.328   3.065   2.570  2.0421 -2.0677  1.6689
   39phy    O33 1049   0.317   3.157   2.744  0.0392 -0.5682 -0.1520
   39phy    H1B 1050   0.347   3.228   2.799  1.0334 -2.8286  2.4556
   39phy    C12 1051   0.508   3.186   2.587 -0.3172 -0.0592 -0.2178
   39phy    O11 1052   0.575   3.305   2.618  0.2264 -0.0882  0.1011
   39phy    H1A 1053   0.561   3.370   2.551  0.9041  1.6610  1.5521
   40phy    C35 1054   1.908   4.317   1.463 -0.4641 -0.3595 -0.1629
   40phy    C33 1055   2.015   4.421   1.435  0.1431 -0.3623 -0.0785
   40phy    C34 1056   2.039   4.432   1.280 -0.1195  0.4348 -0.4929
   40phy    C32 1057   1.968   4.560   1.492 -0.2980  0.9647 -0.4929
   40phy    C31 1058   2.074   4.635   1.571  0.4231  0.1144 -0.0943
   40phy    C30 1059   2.026   4.770   1.629  0.2011  0.1966 -0.1523
   40phy    C28 1060   2.135   4.839   1.712 -0.2709  0.0891 -0.3639
   40phy    C29 1061   2.211   4.948   1.631 -0.2006 -0.0486 -0.5547
   40phy    C27 1062   2.066   4.906   1.831  0.2699 -0.0642  0.0102
   40phy    C26 1063   2.148   4.878   1.959  0.0068  0.2984  0.0797
   40phy    C25 1064   2.075   4.957   2.075 -0.4032 -0.2172 -0.2791
   40phy    C23 1065   2.139   4.938   2.215 -0.5268  0.0076  0.4484
   40phy    C24 1066   2.161   5.068   2.281 -0.2199 -0.0040 -0.7093
   40phy    C22 1067   2.045   4.849   2.305  0.0727  0.8012 -0.4025
   40phy    C21 1068   2.102   4.736   2.391  0.7171  0.6344  0.6804
   40phy    C20 1069   2.003   4.657   2.474 -0.2703 -0.1385 -0.5994
   40phy    C18 1070   2.057   4.557   2.586 -0.1495 -0.3517  0.0057
   40phy    O01 1071   2.152   4.631   2.672  0.2392 -0.4812  0.0678
   40phy    H01 1072   2.230   4.661   2.629 -0.3105  1.4442  0.3298
   40phy    C19 1073   1.930   4.529   2.665 -0.2199 -0.3238 -0.5257
   40phy    C13 1074   2.122   4.413   2.537 -0.0158 -0.8440  0.0975
   40phy     H3 1075   2.047   4.353   2.480 -0.2122 -0.0778 -0.4722
   40phy    O33 1076   2.150   4.324   2.645  0.0012 -0.3816 -0.1701
   40phy    H1B 1077   2.191   4.369   2.716  0.6243 -0.7873 -0.2691
   40phy    C12 1078   2.250   4.409   2.453  0.4901  0.4054  0.0875
   40phy    O11 1079   2.370   4.442   2.514  0.2884 -0.2580  0.1657
   40phy    H1A 1080   2.374   4.534   2.501 -1.4923  0.0785  1.6073
   41phy    C35 1081   0.496   1.926   1.699 -0.3889  0.6703  0.2247
   41phy    C33 1082   0.594   2.021   1.758  0.7818  0.1144  0.2224
   41phy    C34 1083   0.620   2.130   1.650 -0.0373  0.3479  0.1526
   41phy    C32 1084   0.543   2.073   1.895  0.2595 -0.8808  0.0774
   41phy    C31 1085   0.644   2.144   1.987 -0.3184  0.4505  0.3526
   41phy    C30 1086   0.571   2.230   2.091 -0.1486  0.1101 -0.1773
   41phy    C28 1087   0.663   2.324   2.167 -0.2289 -0.0186 -0.2323
   41phy    C29 1088   0.651   2.471   2.109  0.1477  0.4515 -0.3502
   41phy    C27 1089   0.631   2.327   2.322  0.2708 -0.2300 -0.4715
   41phy    C26 1090   0.704   2.242   2.422 -0.1776 -0.4608 -0.2779
   41phy    C25 1091   0.655   2.260   2.563 -0.5712 -0.4271 -0.5088
   41phy    C23 1092   0.757   2.232   2.673 -0.3630 -0.2097 -0.0425
   41phy    C24 1093   0.826   2.367   2.719  0.3652 -0.2578 -0.1926
   41phy    C22 1094   0.679   2.165   2.790 -0.0993  0.2973  0.0483
   41phy    C21 1095   0.762   2.067   2.869  0.1911 -0.4723  0.4351
   41phy    C20 1096   0.687   2.012   2.991  0.5195 -0.1978 -0.5489
   41phy    C18 1097   0.654   1.855   3.003 -0.1792  0.4204 -0.0819
   41phy    O01 1098   0.781   1.788   3.013 -0.2561 -0.6293  0.2344
   41phy    H01 1099   0.811   1.755   2.931  0.4467  0.0579  0.1978
   41phy    C19 1100   0.595   1.857   3.145  0.1693  0.2881 -0.2177
   41phy    C13 1101   0.565   1.800   2.877 -0.3557 -0.0487  0.1418
   41phy     H3 1102   0.613   1.834   2.782 -0.2663  3.2633  1.2560
   41phy    O33 1103   0.442   1.868   2.870  0.0732 -0.5535 -0.0185
   41phy    H1B 1104   0.435   1.929   2.940  0.0378 -0.8973  0.2781
   41phy    C12 1105   0.559   1.649   2.862 -0.1232  0.0418 -0.1291
   41phy    O11 1106   0.666   1.564   2.894  0.5605  0.1205 -0.0761
   41phy    H1A 1107   0.630   1.488   2.936  1.2541  1.1533  2.5561
   42phy    C35 1108   2.009   0.070   1.365  0.2125 -0.4166  0.1055
   42phy    C33 1109   1.865   0.041   1.375  0.3487 -0.4258 -0.2473
   42phy    C34 1110   1.848  -0.104   1.417  0.1812 -0.5778 -0.3578
   42phy    C32 1111   1.788   0.155   1.458  0.0753  0.3722  0.3298
   42phy    C31 1112   1.657   0.192   1.393 -0.0103  0.1348 -0.5515
   42phy    C30 1113   1.560   0.277   1.481 -0.3323  0.1989  0.0420
   42phy    C28 1114   1.432   0.339   1.422 -0.0415 -0.2917 -0.6310
   42phy    C29 1115   1.321   0.338   1.531  0.1089  0.6235  0.2364
   42phy    C27 1116   1.457   0.480   1.365 -0.3302 -0.0133  0.5412
   42phy    C26 1117   1.351   0.549   1.274 -0.1602  0.0188  0.5581
   42phy    C25 1118   1.404   0.682   1.223  0.8758 -0.1619  0.4367
   42phy    C23 1119   1.293   0.769   1.161 -0.0296 -0.0685  0.3456
   42phy    C24 1120   1.287   0.889   1.256 -0.3027  0.0912 -0.3004
   42phy    C22 1121   1.329   0.831   1.022 -0.0593  0.5961  0.9955
   42phy    C21 1122   1.312   0.743   0.895 -0.2051  0.3470  0.2471
   42phy    C20 1123   1.364   0.830   0.779  0.0186  0.5363  0.3622
   42phy    C18 1124   1.360   0.782   0.629  0.1185  0.3458  0.5985
   42phy    O01 1125   1.426   0.655   0.624 -0.1151 -0.5334  0.2865
   42phy    H01 1126   1.518   0.650   0.642 -0.0103 -2.3458 -0.5065
   42phy    C19 1127   1.454   0.878   0.562 -0.1225 -0.2164 -0.2244
   42phy    C13 1128   1.209   0.774   0.567  0.0938  0.1286 -0.7341
   42phy     H3 1129   1.162   0.694   0.630  0.9638  1.6429  1.9708
   42phy    O33 1130   1.114   0.879   0.603 -0.4177  0.2390  0.4022
   42phy    H1B 1131   1.023   0.857   0.596  0.0150 -1.4424 -0.6130
   42phy    C12 1132   1.164   0.702   0.437 -0.4451 -0.3787  0.2882
   42phy    O11 1133   1.273   0.655   0.358 -0.0883 -0.3298  0.1134
   42phy    H1A 1134   1.316   0.585   0.403  0.3008 -0.0663  0.1581
   43phy    C35 1135   0.854   0.175   2.666  0.0447  0.1645  0.5841
   43phy    C33 1136   0.858   0.245   2.531 -0.7280 -0.2694 -0.2117
   43phy    C34 1137   0.948   0.182   2.425  0.1362 -0.1245 -0.3884
   43phy    C32 1138   0.713   0.259   2.478 -0.0481 -0.1396  0.0940
   43phy    C31 1139   0.639   0.388   2.488 -0.3744  0.4145 -0.1710
   43phy    C30 1140   0.488   0.364   2.470 -0.3385 -0.5800 -0.3350
   43phy    C28 1141   0.395   0.495   2.480 -0.1040  0.3702 -0.1910
   43phy    C29 1142   0.256   0.469   2.424 -0.1403 -0.1970 -0.2631
   43phy    C27 1143   0.374   0.551   2.623  0.1732 -0.0221 -0.4973
   43phy    C26 1144   0.357   0.700   2.639 -0.2581 -0.1631 -0.2207
   43phy    C25 1145   0.323   0.741   2.787 -0.5137  0.0153  0.0226
   43phy    C23 1146   0.313   0.895   2.800  0.0734 -0.4797 -0.4714
   43phy    C24 1147   0.170   0.944   2.803 -0.4909  0.3419 -0.0609
   43phy    C22 1148   0.364   0.933   2.937  0.4707 -0.3238  0.1163
   43phy    C21 1149   0.462   1.050   2.937  0.4527  0.0246  0.2298
   43phy    C20 1150   0.499   1.110   3.077  0.1014  0.1849  0.6049
   43phy    C18 1151   0.602   1.226   3.094  0.7953 -0.6062  0.5819
   43phy    O01 1152   0.540   1.339   3.045 -0.3599 -0.3677  0.0518
   43phy    H01 1153   0.472   1.364   3.106  0.5463  0.0072  0.9390
   43phy    C19 1154   0.602   1.241   3.251 -0.6776  0.1477  0.5091
   43phy    C13 1155   0.739   1.196   3.011  0.4921  0.3533 -0.4419
   43phy     H3 1156   0.713   1.158   2.908  2.0080 -2.5994  0.1398
   43phy    O33 1157   0.811   1.083   3.058 -0.3064  0.1883  0.0892
   43phy    H1B 1158   0.855   1.103   3.138  0.9801 -0.1553 -0.5147
   43phy    C12 1159   0.844   1.312   2.998 -0.3921 -0.0149 -0.0087
   43phy    O11 1160   0.942   1.295   2.901  0.0687  0.2008 -0.4949
   43phy    H1A 1161   0.915   1.304   2.812  0.7067  1.2706 -0.5990
   44phy    C35 1162   0.507   1.717   0.667  0.1423  0.2573 -0.0078
   44phy    C33 1163   0.615   1.805   0.714 -0.4821  0.3897 -0.3114
   44phy    C34 1164   0.552   1.895   0.819  0.3651  0.2815  0.0003
   44phy    C32 1165   0.731   1.721   0.765  0.3064 -0.8216  0.0897
   44phy    C31 1166   0.871   1.780   0.774 -0.3066 -0.0118 -0.2965
   44phy    C30 1167   0.959   1.688   0.857  0.6142 -0.4826 -0.1967
   44phy    C28 1168   1.105   1.734   0.876  0.0862 -0.1552  0.0951
   44phy    C29 1169   1.150   1.748   1.018  0.0783  0.1912 -0.3351
   44phy    C27 1170   1.198   1.641   0.794 -0.1181  0.5154 -0.3983
   44phy    C26 1171   1.307   1.725   0.720  0.0503 -0.1965 -0.0124
   44phy    C25 1172   1.369   1.639   0.615 -0.2601 -0.2963 -0.2587
   44phy    C23 1173   1.497   1.694   0.543  0.1164 -0.2343 -0.2601
   44phy    C24 1174   1.621   1.667   0.628 -0.0364 -0.0709 -0.0315
   44phy    C22 1175   1.532   1.623   0.408  0.1684  0.6444 -0.0484
   44phy    C21 1176   1.486   1.697   0.282 -0.1764  0.3048 -0.0411
   44phy    C20 1177   1.518   1.611   0.158  0.8797 -0.2909 -0.2816
   44phy    C18 1178   1.513   1.697   0.022 -0.0869  0.0443  0.4862
   44phy    O01 1179   1.386   1.758   0.007  0.3226  0.0802 -0.1562
   44phy    H01 1180   1.380   1.835   0.060  0.9719  0.9505 -1.3076
   44phy    C19 1181   1.509   1.588  -0.090 -0.4361 -0.1499  0.3425
   44phy    C13 1182   1.633   1.799   0.006  0.0904 -0.2109  0.0802
   44phy     H3 1183   1.618   1.872   0.090  2.3269  0.1551  0.2057
   44phy    O33 1184   1.763   1.768   0.048  0.2485  0.1101 -0.1165
   44phy    H1B 1185   1.763   1.725   0.131 -0.3186  1.9506  0.8549
   44phy    C12 1186   1.634   1.925  -0.084  0.4966 -0.5506  0.0252
   44phy    O11 1187   1.707   1.910  -0.204 -0.0300 -0.4406 -0.2048
   44phy    H1A 1188   1.794   1.879  -0.185 -0.5293 -1.9429 -0.2803
   45phy    C35 1189   1.661   2.862   1.786 -0.2187  0.0431  0.7541
   45phy    C33 1190   1.564   2.793   1.690  0.0512 -0.2323  0.0891
   45phy    C34 1191   1.647   2.746   1.565 -0.2108  0.1604 -0.1490
   45phy    C32 1192   1.496   2.671   1.759 -0.4795 -0.3561  0.0468
   45phy    C31 1193   1.349   2.700   1.783  0.0247  0.8564 -0.1538
   45phy    C30 1194   1.280   2.576   1.820  0.0360  0.1149 -0.0437
   45phy    C28 1195   1.128   2.578   1.842  0.5830  0.3012  0.3681
   45phy    C29 1196   1.061   2.544   1.707  0.5153 -0.4242 -0.6931
   45phy    C27 1197   1.087   2.463   1.932  0.2455 -0.5608  0.3461
   45phy    C26 1198   1.087   2.502   2.081  0.2601  0.0624 -0.3988
   45phy    C25 1199   1.079   2.394   2.188 -0.0977 -0.3535 -0.1076
   45phy    C23 1200   1.113   2.445   2.332  0.0965  0.1896  0.3720
   45phy    C24 1201   0.998   2.528   2.390  0.7696 -0.1908  0.1527
   45phy    C22 1202   1.156   2.327   2.420 -0.7473 -0.6383 -0.0401
   45phy    C21 1203   1.264   2.380   2.516  0.1359  0.7099  0.0639
   45phy    C20 1204   1.323   2.269   2.606  0.2880  0.2527 -0.3544
   45phy    C18 1205   1.405   2.320   2.725 -0.4371  0.3188 -0.0451
   45phy    O01 1206   1.357   2.439   2.788  0.5368 -0.1081 -0.1198
   45phy    H01 1207   1.413   2.465   2.859 -0.4761  0.1696  0.5984
   45phy    C19 1208   1.385   2.207   2.827  0.1988  0.0701  0.6615
   45phy    C13 1209   1.569   2.342   2.686  0.0978 -0.3514  0.2908
   45phy     H3 1210   1.607   2.256   2.625  0.5449  0.6721 -0.9308
   45phy    O33 1211   1.661   2.335   2.800  0.2070 -0.1776 -0.4406
   45phy    H1B 1212   1.634   2.406   2.857 -1.0553 -0.7452 -0.2988
   45phy    C12 1213   1.603   2.476   2.596  0.0343  0.2745  0.2257
   45phy    O11 1214   1.609   2.600   2.670  0.3660 -0.1729  0.1107
   45phy    H1A 1215   1.521   2.633   2.672 -0.0528 -1.1410 -0.8388
   46phy    C35 1216   1.692   3.225   1.790  0.1153 -0.2662  0.1151
   46phy    C33 1217   1.661   3.372   1.758  0.4765  0.0822 -0.3523
   46phy    C34 1218   1.768   3.426   1.669  0.0502  0.3841 -0.9587
   46phy    C32 1219   1.519   3.393   1.707  0.1632 -0.0490  0.2293
   46phy    C31 1220   1.446   3.530   1.745  0.2931 -0.1892 -0.4496
   46phy    C30 1221   1.309   3.551   1.670  0.4712 -0.0983  0.1693
   46phy    C28 1222   1.226   3.665   1.734 -0.0142 -0.0102 -0.4034
   46phy    C29 1223   1.194   3.768   1.630  0.5258 -0.3214 -0.4400
   46phy    C27 1224   1.094   3.608   1.797  0.5151 -0.3861 -0.3820
   46phy    C26 1225   1.012   3.688   1.902 -0.1104  0.1223  0.0824
   46phy    C25 1226   0.890   3.604   1.948 -0.0713 -0.3890 -0.2833
   46phy    C23 1227   0.835   3.635   2.093  0.5202 -0.0016  0.7591
   46phy    C24 1228   0.687   3.672   2.101 -0.1674  0.4969  0.5647
   46phy    C22 1229   0.888   3.525   2.186 -0.4604 -0.0715  0.0651
   46phy    C21 1230   0.912   3.561   2.335 -0.2470 -0.0176 -0.1892
   46phy    C20 1231   0.932   3.430   2.418 -0.6395 -0.5277 -0.2041
   46phy    C18 1232   0.956   3.451   2.573  0.0663 -0.5714 -0.1199
   46phy    O01 1233   0.861   3.546   2.625  0.0976 -0.1755  0.0508
   46phy    H01 1234   0.853   3.534   2.718 -0.2056  0.0053  0.0482
   46phy    C19 1235   0.905   3.320   2.630  0.3380 -0.1559  0.2953
   46phy    C13 1236   1.104   3.490   2.621  0.0074 -0.1389 -0.3064
   46phy     H3 1237   1.176   3.427   2.564  0.6163  1.2120 -1.0685
   46phy    O33 1238   1.132   3.454   2.757  0.2221  0.0588  0.6006
   46phy    H1B 1239   1.165   3.528   2.804 -0.0946 -0.3225  1.4344
   46phy    C12 1240   1.143   3.646   2.603 -0.1097 -0.1667 -0.6162
   46phy    O11 1241   1.067   3.727   2.694 -0.2787  0.5261  0.0317
   46phy    H1A 1242   1.021   3.668   2.751  1.0087 -0.1274  0.4433
   47phy    C35 1243   0.147   3.038   1.297 -0.2684  0.0973  1.1640
   47phy    C33 1244   0.119   3.180   1.320 -0.2163  0.0745  0.3988
   47phy    C34 1245   0.234   3.239   1.404  0.0892 -0.3031  0.4734
   47phy    C32 1246   0.113   3.248   1.186  0.2835  0.3897  0.0805
   47phy    C31 1247  -0.016   3.335   1.175 -0.0524 -0.3990 -0.3405
   47phy    C30 1248  -0.028   3.420   1.049  0.2055 -0.1282 -0.2067
   47phy    C28 1249  -0.167   3.489   1.032  0.2675  0.4715 -0.0167
   47phy    C29 1250  -0.148   3.643   1.044  0.1823 -0.2623  0.2522
   47phy    C27 1251  -0.230   3.454   0.893 -0.2708  0.2900 -0.3972
   47phy    C26 1252  -0.310   3.320   0.891 -0.2571 -0.6089 -0.6816
   47phy    C25 1253  -0.371   3.292   0.754 -0.8781  0.0270  0.2929
   47phy    C23 1254  -0.425   3.149   0.733  0.1201 -0.2182  0.8100
   47phy    C24 1255  -0.574   3.133   0.774  0.0066 -0.1255 -0.0999
   47phy    C22 1256  -0.431   3.116   0.579  0.1122  0.6262 -0.2783
   47phy    C21 1257  -0.320   3.055   0.495  0.0515  0.4606 -0.5607
   47phy    C20 1258  -0.356   3.023   0.341  0.3703 -0.8688 -0.2283
   47phy    C18 1259  -0.234   2.975   0.254  0.1971 -0.0852 -0.2341
   47phy    O01 1260  -0.137   3.085   0.233  0.2786  0.1634  0.0387
   47phy    H01 1261  -0.085   3.092   0.311  0.5512 -3.8469  0.4307
   47phy    C19 1262  -0.314   2.960   0.120  0.0025 -0.5522 -0.0242
   47phy    C13 1263  -0.173   2.834   0.302 -0.2278 -0.1205 -0.3242
   47phy     H3 1264  -0.134   2.854   0.405 -0.6029  1.4141 -0.4541
   47phy    O33 1265  -0.262   2.730   0.338 -0.3328 -0.1979  0.3139
   47phy    H1B 1266  -0.211   2.654   0.357  0.0588 -0.1619 -0.5424
   47phy    C12 1267  -0.038   2.773   0.249 -0.3814 -0.2768 -0.0454
   47phy    O11 1268  -0.046   2.674   0.142  0.1621 -0.7363 -0.2946
   47phy    H1A 1269   0.015   2.696   0.074 -0.2343 -1.6920 -0.9818
   48phy    C35 1270   2.075   2.754   1.706  0.1585 -0.2826  0.1323
   48phy    C33 1271   2.064   2.607   1.747  0.0628 -0.4097  0.1200
   48phy    C34 1272   2.183   2.542   1.680  0.1601  0.0104  0.0343
   48phy    C32 1273   2.085   2.588   1.897  0.1207 -0.1031 -0.1280
   48phy    C31 1274   1.963   2.622   1.984 -0.4564  0.1249  0.2418
   48phy    C30 1275   1.981   2.611   2.134 -0.2113 -0.0061  0.3184
   48phy    C28 1276   1.860   2.649   2.218 -0.6644 -0.4824  0.1859
   48phy    C29 1277   1.765   2.529   2.236 -0.5570 -0.3932  0.1289
   48phy    C27 1278   1.906   2.680   2.362  0.5133 -0.1468  0.2266
   48phy    C26 1279   1.938   2.823   2.407  0.3233  0.3015 -0.3387
   48phy    C25 1280   1.815   2.911   2.449 -0.0549 -0.0785 -0.3101
   48phy    C23 1281   1.838   3.054   2.494  0.1571  0.2358  0.8256
   48phy    C24 1282   1.731   3.142   2.429  0.1148  0.2039  0.4713
   48phy    C22 1283   1.851   3.085   2.643 -0.2139  0.6883 -0.0704
   48phy    C21 1284   1.974   3.034   2.727  0.1735 -0.2086 -0.2988
   48phy    C20 1285   1.992   3.116   2.858  0.3890  0.0937 -0.0101
   48phy    C18 1286   2.107   3.089   2.954  0.0395  0.5341 -0.3734
   48phy    O01 1287   2.230   3.090   2.884 -0.0013  0.3110  0.3066
   48phy    H01 1288   2.220   3.017   2.825  0.2549  0.2933  0.2812
   48phy    C19 1289   2.093   3.221   3.032 -0.1199 -0.3428  0.2444
   48phy    C13 1290   2.089   2.948   3.034  0.3081  0.0427 -0.1398
   48phy     H3 1291   2.085   2.866   2.958  1.3994  1.1490 -1.4520
   48phy    O33 1292   1.957   2.940   3.095  0.0358 -0.1523 -0.1587
   48phy    H1B 1293   1.955   2.918   3.186  1.8578 -0.7116 -0.2174
   48phy    C12 1294   2.199   2.916   3.144 -0.1522 -0.2094  0.0279
   48phy    O11 1295   2.191   2.794   3.205  0.2468  0.0882  0.0242
   48phy    H1A 1296   2.267   2.748   3.173  0.1854 -0.2595  0.3654
   49phy    C35 1297   2.914   1.859   1.653  0.1549  0.5898 -0.5989
   49phy    C33 1298   2.947   1.977   1.567  0.7143 -0.4049 -0.2961
   49phy    C34 1299   2.944   1.935   1.417  0.0839 -0.4131  0.1456
   49phy    C32 1300   2.845   2.087   1.596  0.3243 -0.3595 -0.1095
   49phy    C31 1301   2.903   2.223   1.626  0.0819  0.1760  0.1023
   49phy    C30 1302   2.801   2.339   1.622  0.2586  0.0281 -0.1036
   49phy    C28 1303   2.842   2.484   1.665 -0.0730  0.5877  0.1883
   49phy    C29 1304   2.868   2.547   1.533  0.6166 -0.1813 -0.2877
   49phy    C27 1305   2.716   2.549   1.726 -0.3599  0.5640 -0.0715
   49phy    C26 1306   2.693   2.539   1.876 -0.3908  0.0973 -0.4565
   49phy    C25 1307   2.561   2.592   1.928  0.4095  0.1229  0.2738
   49phy    C23 1308   2.559   2.598   2.080  0.2973 -0.0494  0.2516
   49phy    C24 1309   2.547   2.741   2.126 -0.5982  0.3765 -0.0317
   49phy    C22 1310   2.432   2.520   2.124  0.2534  0.3879 -0.0938
   49phy    C21 1311   2.436   2.446   2.263  0.0027 -0.3909  0.6695
   49phy    C20 1312   2.299   2.384   2.306  0.0714  0.1539  0.0040
   49phy    C18 1313   2.282   2.329   2.454 -0.2884 -0.2425  0.0747
   49phy    O01 1314   2.310   2.430   2.554  0.3304 -0.0627  0.2513
   49phy    H01 1315   2.270   2.507   2.518 -0.8443 -1.2155 -1.0321
   49phy    C19 1316   2.128   2.321   2.469 -0.5233 -0.1941 -0.6666
   49phy    C13 1317   2.364   2.193   2.488 -0.3617 -0.2467 -0.5299
   49phy     H3 1318   2.355   2.122   2.402  0.3165 -0.6531 -0.2698
   49phy    O33 1319   2.301   2.116   2.591  0.6626  0.2903  0.1031
   49phy    H1B 1320   2.293   2.162   2.673  1.2934  0.2065  0.2226
   49phy    C12 1321   2.523   2.206   2.515 -0.2769 -0.3593 -0.5368
   49phy    O11 1322   2.559   2.303   2.615 -0.0597  0.3696 -0.5860
   49phy    H1A 1323   2.518   2.386   2.597  1.8704  1.0552 -2.1450
   50phy    C35 1324   1.539   1.929   1.004  0.3073 -0.3916  0.2723
   50phy    C33 1325   1.498   2.007   1.128 -0.0989 -0.4921 -0.1435
   50phy    C34 1326   1.617   2.046   1.213  0.2777 -0.5745  0.3840
   50phy    C32 1327   1.438   2.140   1.087  0.3760  0.1275  0.8124
   50phy    C31 1328   1.284   2.147   1.081  0.3416  0.1190  0.4950
   50phy    C30 1329   1.221   2.280   1.041 -0.5701 -0.3899 -0.1273
   50phy    C28 1330   1.066   2.285   1.024 -0.0037  0.4060 -0.3937
   50phy    C29 1331   0.998   2.378   1.119  0.3938 -0.5292  0.4331
   50phy    C27 1332   1.023   2.301   0.878  0.5054 -0.0474 -0.3818
   50phy    C26 1333   0.903   2.224   0.826  0.3604  0.5553 -0.1683
   50phy    C25 1334   0.907   2.238   0.671 -0.5321 -0.3774  0.3351
   50phy    C23 1335   0.806   2.151   0.598 -0.0718  0.2532 -0.2402
   50phy    C24 1336   0.667   2.223   0.587 -0.1336  0.1130 -0.3427
   50phy    C22 1337   0.859   2.122   0.457 -0.5854 -0.4046  0.2860
   50phy    C21 1338   0.910   1.976   0.444 -0.1153 -0.9425  0.0927
   50phy    C20 1339   0.966   1.961   0.301  0.4484  0.8279  0.1978
   50phy    C18 1340   1.048   1.832   0.268  0.1130  0.3280 -0.0156
   50phy    O01 1341   1.164   1.819   0.349  0.5983 -0.2889 -0.1016
   50phy    H01 1342   1.176   1.726   0.362  1.9014 -0.1653 -0.3025
   50phy    C19 1343   1.095   1.868   0.127  0.0929  0.7594  0.0299
   50phy    C13 1344   0.971   1.693   0.276  0.0703  0.1288 -0.9775
   50phy     H3 1345   0.953   1.677   0.385  0.3647 -1.8314 -1.1791
   50phy    O33 1346   0.839   1.679   0.229 -0.2085  0.0529  0.2498
   50phy    H1B 1347   0.839   1.746   0.164  0.2820  0.6537  0.8522
   50phy    C12 1348   1.034   1.546   0.274  0.4851  0.1788 -0.2450
   50phy    O11 1349   1.169   1.537   0.312  0.2681  0.0342 -0.4106
   50phy    H1A 1350   1.199   1.465   0.259 -0.9108 -2.3914  1.9425
   51phy    C35 1351   1.984   2.138   0.405  0.0374 -0.3225  0.4973
   51phy    C33 1352   1.874   2.043   0.368 -0.1783  0.1202 -0.0862
   51phy    C34 1353   1.924   1.902   0.356  0.1120  0.2365  0.0069
   51phy    C32 1354   1.761   2.031   0.475  0.2368  0.2399  0.1899
   51phy    C31 1355   1.649   2.133   0.481 -0.6215 -0.3823  0.2507
   51phy    C30 1356   1.525   2.078   0.556 -0.4860 -0.1129 -0.0716
   51phy    C28 1357   1.398   2.166   0.557  0.3417 -0.2527  0.1205
   51phy    C29 1358   1.272   2.081   0.563  0.0742  0.1527 -0.6632
   51phy    C27 1359   1.409   2.270   0.672 -0.1061 -0.1043  0.3443
   51phy    C26 1360   1.346   2.407   0.655 -0.0057 -0.2980  0.0010
   51phy    C25 1361   1.427   2.500   0.743 -0.0026 -0.3726  0.5488
   51phy    C23 1362   1.382   2.647   0.762  0.1235  0.1471  0.0318
   51phy    C24 1363   1.301   2.650   0.893 -0.0292 -0.1572 -0.1774
   51phy    C22 1364   1.494   2.750   0.793 -0.1609  0.9358  0.0866
   51phy    C21 1365   1.587   2.790   0.682  0.4144  0.5450  0.5838
   51phy    C20 1366   1.700   2.889   0.725  0.3084 -0.2055 -0.5152
   51phy    C18 1367   1.811   2.928   0.628  0.9262  0.2308 -0.1151
   51phy    O01 1368   1.861   2.820   0.552 -0.0418  0.3398  0.1819
   51phy    H01 1369   1.790   2.787   0.500  0.9336 -1.2245 -0.2090
   51phy    C19 1370   1.912   2.987   0.724  0.2800  0.4767 -0.2727
   51phy    C13 1371   1.763   3.040   0.528  0.8324  0.3976  0.1602
   51phy     H3 1372   1.690   2.986   0.463  0.0361  1.3737  0.2193
   51phy    O33 1373   1.674   3.138   0.570  0.2659 -0.6037  0.2164
   51phy    H1B 1374   1.716   3.222   0.570 -1.5714  0.3646  0.6123
   51phy    C12 1375   1.837   3.079   0.395  0.1900 -0.3612 -0.0500
   51phy    O11 1376   1.927   2.981   0.342 -0.3281 -0.6269  0.3970
   51phy    H1A 1377   1.905   2.898   0.381  1.0323 -1.1116  0.2081
   52phy    C35 1378   1.379   5.149   0.863  0.1675  0.0487  0.0086
   52phy    C33 1379   1.434   5.231   0.979  0.4610 -0.1195  0.1731
   52phy    C34 1380   1.449   5.151   1.104  0.3292 -0.2491  0.1586
   52phy    C32 1381   1.570   5.283   0.938 -0.1285 -0.1555 -0.5018
   52phy    C31 1382   1.582   5.431   0.961  0.3515  0.2581 -0.3137
   52phy    C30 1383   1.725   5.485   0.936  0.2343  0.6699  0.2714
   52phy    C28 1384   1.728   5.639   0.944 -0.2501  0.2534  0.2063
   52phy    C29 1385   1.756   5.682   1.085 -0.0478 -0.0438 -0.0031
   52phy    C27 1386   1.839   5.694   0.848  0.3756  0.0669 -0.1296
   52phy    C26 1387   1.792   5.823   0.775  0.2646 -0.6081  0.1321
   52phy    C25 1388   1.895   5.852   0.666 -0.5416 -0.8083 -0.4714
   52phy    C23 1389   1.927   5.997   0.615 -0.1154  0.0456  0.6992
   52phy    C24 1390   2.048   6.061   0.685  0.1085 -0.2162  0.3010
   52phy    C22 1391   1.950   5.976   0.461  0.3429 -0.5406 -0.7618
   52phy    C21 1392   1.849   6.064   0.386 -0.3041  0.0429 -0.0252
   52phy    C20 1393   1.838   6.024   0.237  0.4427 -0.3471 -0.0338
   52phy    C18 1394   1.719   6.088   0.148  0.5911 -0.6030  0.0655
   52phy    O01 1395   1.590   6.077   0.212  0.1317  0.1664  0.3324
   52phy    H01 1396   1.558   5.990   0.198  1.8311 -0.3070 -1.0110
   52phy    C19 1397   1.725   5.998   0.021 -0.1247  0.0060  0.0117
   52phy    C13 1398   1.740   6.249   0.118 -0.5890 -0.1082  0.0309
   52phy     H3 1399   1.724   6.290   0.221 -1.3845 -0.8933  0.2383
   52phy    O33 1400   1.871   6.295   0.097  0.3286  0.0649 -0.1615
   52phy    H1B 1401   1.915   6.270   0.019  0.2315  1.3571 -0.6539
   52phy    C12 1402   1.626   6.342   0.069  0.2267  0.4325  0.5557
   52phy    O11 1403   1.609   6.345  -0.071  0.1796  0.1751 -0.1466
   52phy    H1A 1404   1.695   6.337  -0.109  0.2396  0.2719 -0.0301
   53phy    C35 1405   1.125   2.742   1.222  0.0092  0.2834  0.1965
   53phy    C33 1406   1.248   2.752   1.312  0.6441 -0.1589  0.3067
   53phy    C34 1407   1.304   2.607   1.331  0.5608  0.0595  0.5517
   53phy    C32 1408   1.361   2.824   1.233  0.0953  0.0994  0.2051
   53phy    C31 1409   1.392   2.964   1.284 -0.4471 -0.5392 -0.4320
   53phy    C30 1410   1.519   3.028   1.221  0.0829  0.4326  0.2318
   53phy    C28 1411   1.550   3.173   1.264 -0.0372  0.3955 -0.0173
   53phy    C29 1412   1.675   3.177   1.348 -0.1828 -0.4372  0.4086
   53phy    C27 1413   1.580   3.260   1.143  0.1514  0.1555 -0.2598
   53phy    C26 1414   1.471   3.346   1.077  0.3892 -0.1544  0.4898
   53phy    C25 1415   1.524   3.443   0.966 -0.0481 -0.1492 -0.3115
   53phy    C23 1416   1.409   3.520   0.899 -0.0965 -0.3367 -0.0613
   53phy    C24 1417   1.429   3.677   0.922  0.0276 -0.3695 -0.6310
   53phy    C22 1418   1.417   3.512   0.745  0.5021 -0.4668 -0.2509
   53phy    C21 1419   1.368   3.380   0.685  0.0940  0.5479  0.2280
   53phy    C20 1420   1.394   3.346   0.539 -0.2133 -0.2373 -0.1733
   53phy    C18 1421   1.361   3.204   0.479  0.0440 -0.5835  0.4863
   53phy    O01 1422   1.434   3.098   0.553  0.2889 -0.1906 -0.3388
   53phy    H01 1423   1.525   3.120   0.548  0.1269  0.6286  0.2162
   53phy    C19 1424   1.419   3.220   0.335  0.9494  0.1919  0.5611
   53phy    C13 1425   1.200   3.177   0.467 -0.0606 -0.3134 -0.6381
   53phy     H3 1426   1.162   3.177   0.573 -1.7003 -0.9401 -1.1987
   53phy    O33 1427   1.114   3.282   0.421  0.0093 -0.0905 -0.2711
   53phy    H1B 1428   1.138   3.307   0.334  2.1103  0.7912  0.5060
   53phy    C12 1429   1.136   3.034   0.460  0.2740  0.4133  0.3142
   53phy    O11 1430   1.225   2.930   0.485  0.2173 -0.2848 -0.0209
   53phy    H1A 1431   1.294   2.978   0.526 -1.1894  1.0812  0.8506
   54phy    C35 1432   3.086   3.907   1.539 -0.2157 -0.2395  0.1149
   54phy    C33 1433   3.040   3.802   1.442  0.3042 -0.2604 -0.2074
   54phy    C34 1434   3.162   3.728   1.382 -0.1455 -0.0841  0.2135
   54phy    C32 1435   2.940   3.706   1.516  0.2501  0.4029 -0.0319
   54phy    C31 1436   2.840   3.635   1.422 -0.6736  0.7629 -0.1875
   54phy    C30 1437   2.723   3.573   1.501  0.1744  0.0652 -0.5072
   54phy    C28 1438   2.625   3.482   1.418 -0.6309  0.1509  0.0115
   54phy    C29 1439   2.554   3.381   1.505 -0.1787 -0.5615 -0.2011
   54phy    C27 1440   2.524   3.562   1.329  0.0514  0.3436  0.4802
   54phy    C26 1441   2.495   3.503   1.188 -0.1663  0.7969  0.3242
   54phy    C25 1442   2.454   3.616   1.088  0.1799  0.0982  0.5353
   54phy    C23 1443   2.442   3.575   0.940  0.1564  0.2507 -0.0075
   54phy    C24 1444   2.343   3.670   0.871  0.1548 -0.3126 -0.3667
   54phy    C22 1445   2.586   3.555   0.874 -0.2468  0.6214 -0.6939
   54phy    C21 1446   2.569   3.471   0.740 -0.6881  0.1081 -0.2443
   54phy    C20 1447   2.704   3.461   0.658  0.2968 -0.5403 -0.2494
   54phy    C18 1448   2.732   3.370   0.536  0.1730  0.1097 -0.0336
   54phy    O01 1449   2.726   3.233   0.572  0.2052 -0.2229 -0.2277
   54phy    H01 1450   2.772   3.231   0.653  2.1759  1.7913 -1.1839
   54phy    C19 1451   2.884   3.409   0.521  0.5083 -0.2520  0.3610
   54phy    C13 1452   2.632   3.421   0.417 -0.9556  0.0843 -0.5747
   54phy     H3 1453   2.533   3.383   0.450 -0.9982  0.1986 -0.5679
   54phy    O33 1454   2.587   3.557   0.400 -0.1697 -0.4926 -0.4071
   54phy    H1B 1455   2.495   3.570   0.406 -0.0274  1.8020 -1.9335
   54phy    C12 1456   2.611   3.340   0.290 -0.1344  0.5428  0.5707
   54phy    O11 1457   2.631   3.411   0.168  0.0928 -0.0293 -0.1103
   54phy    H1A 1458   2.546   3.432   0.132 -0.0227 -2.3880 -1.4065
   55phy    C35 1459   0.420   4.425   1.357  0.3925 -0.4182  0.1065
   55phy    C33 1460   0.441   4.522   1.474 -0.7528  0.3678 -0.5020
   55phy    C34 1461   0.519   4.444   1.575  0.3540  0.0216 -0.3967
   55phy    C32 1462   0.523   4.650   1.441  0.2854  0.5229  0.1820
   55phy    C31 1463   0.439   4.764   1.387  0.9531 -0.1857 -0.2577
   55phy    C30 1464   0.523   4.891   1.373  0.6636  0.1945  0.7010
   55phy    C28 1465   0.459   5.002   1.296  0.1876  0.0468  0.0591
   55phy    C29 1466   0.493   5.138   1.351  0.3050 -0.2050 -0.9908
   55phy    C27 1467   0.506   5.001   1.151 -0.2944 -0.0233 -0.4057
   55phy    C26 1468   0.411   5.037   1.035 -0.3715 -0.3531  0.6567
   55phy    C25 1469   0.494   5.065   0.905  0.2175 -0.2456 -0.4694
   55phy    C23 1470   0.414   5.123   0.787  0.1505 -0.0900  0.3071
   55phy    C24 1471   0.417   5.278   0.772 -0.3239  0.0798 -0.3300
   55phy    C22 1472   0.473   5.064   0.654  0.5382 -0.7760 -0.0676
   55phy    C21 1473   0.357   5.007   0.572  0.1721 -0.0484  0.4019
   55phy    C20 1474   0.404   4.929   0.445  0.1329  0.5198 -0.0033
   55phy    C18 1475   0.326   4.920   0.308  0.1183 -0.1688  0.1389
   55phy    O01 1476   0.380   4.811   0.235  0.2459 -0.2964  0.1554
   55phy    H01 1477   0.315   4.760   0.190  1.6933 -0.8743 -1.3808
   55phy    C19 1478   0.375   5.037   0.221  0.5717  0.3011  0.2785
   55phy    C13 1479   0.162   4.922   0.306  0.5099  0.2031 -0.3069
   55phy     H3 1480   0.132   4.972   0.401  0.9461 -1.9294  1.0093
   55phy    O33 1481   0.087   5.007   0.218 -0.3449 -0.1402 -0.2782
   55phy    H1B 1482   0.098   4.978   0.130  0.8316  0.8042 -0.4654
   55phy    C12 1483   0.076   4.798   0.354  0.2337  0.1642 -0.5020
   55phy    O11 1484   0.016   4.715   0.257  0.4062  0.2111  0.0304
   55phy    H1A 1485   0.085   4.662   0.222  1.3191  2.8826 -2.6509
   56phy    C35 1486   2.637   2.970   1.710 -0.8615  0.3639  0.3716
   56phy    C33 1487   2.493   3.018   1.693  0.7351  0.3119  0.2461
   56phy    C34 1488   2.445   3.001   1.551  0.7015 -0.0147  0.3636
   56phy    C32 1489   2.407   2.962   1.807 -0.0666 -0.0422 -0.0996
   56phy    C31 1490   2.303   3.050   1.873  0.2348  0.0402 -0.3725
   56phy    C30 1491   2.232   2.991   1.994 -0.1485  0.0399  0.0744
   56phy    C28 1492   2.141   3.087   2.076  0.3079  0.1562  0.5938
   56phy    C29 1493   1.991   3.043   2.078  0.2171  0.1982  0.3878
   56phy    C27 1494   2.196   3.092   2.220 -0.1998 -0.3905 -0.3532
   56phy    C26 1495   2.197   3.225   2.304 -0.0634  0.2193  0.1186
   56phy    C25 1496   2.267   3.227   2.443 -0.2393 -0.1624 -0.1400
   56phy    C23 1497   2.255   3.347   2.538 -0.4569  0.1821  0.4318
   56phy    C24 1498   2.324   3.299   2.658 -0.4671 -0.0410 -0.1118
   56phy    C22 1499   2.294   3.485   2.482 -0.4863 -0.3902 -0.2502
   56phy    C21 1500   2.241   3.612   2.550  0.2703  0.1577  0.7700
   56phy    C20 1501   2.308   3.741   2.491 -0.3465  0.2865 -0.9430
   56phy    C18 1502   2.340   3.864   2.585 -0.0769  0.0806 -0.2193
   56phy    O01 1503   2.399   3.810   2.702  0.0837  0.1539 -0.0685
   56phy    H01 1504   2.427   3.879   2.759 -0.5258  0.3785 -0.0347
   56phy    C19 1505   2.449   3.942   2.507 -0.3756  0.4814  0.2271
   56phy    C13 1506   2.222   3.966   2.636  0.3020 -0.3154 -0.1493
   56phy     H3 1507   2.173   4.014   2.547  0.4842  1.7028  0.7931
   56phy    O33 1508   2.275   4.079   2.702  0.3306  0.0641  0.2145
   56phy    H1B 1509   2.213   4.149   2.699 -1.7540 -1.6472  0.3363
   56phy    C12 1510   2.100   3.903   2.716  0.4592 -0.8903  0.6018
   56phy    O11 1511   2.006   3.993   2.776 -0.0469  0.1895  0.0445
   56phy    H1A 1512   2.051   4.048   2.837 -1.6244  1.2515  0.2979
   57phy    C35 1513   0.651   3.677   1.492  0.3494  0.0760  0.2984
   57phy    C33 1514   0.596   3.577   1.596  0.3272  0.6940  0.1202
   57phy    C34 1515   0.459   3.632   1.638  0.0856 -0.0983 -0.4394
   57phy    C32 1516   0.565   3.436   1.541 -0.2685  0.2526  0.1185
   57phy    C31 1517   0.683   3.347   1.526 -0.3289  0.2479 -0.1820
   57phy    C30 1518   0.663   3.210   1.469  0.3529 -0.4412  0.5002
   57phy    C28 1519   0.780   3.108   1.461  0.3500 -0.2911  0.3258
   57phy    C29 1520   0.742   2.984   1.537  0.4775 -0.3890 -0.3745
   57phy    C27 1521   0.811   3.054   1.320 -0.1408  0.2334  0.1324
   57phy    C26 1522   0.923   3.121   1.227  0.7998 -0.1492 -0.6790
   57phy    C25 1523   0.944   3.047   1.095  0.3588  0.5797  0.2662
   57phy    C23 1524   1.035   3.105   0.987 -0.4292  0.2164  0.5810
   57phy    C24 1525   1.114   2.995   0.904  0.1024 -0.4757 -0.7079
   57phy    C22 1526   0.950   3.198   0.907 -0.2498  0.1827 -0.7428
   57phy    C21 1527   1.010   3.326   0.842 -0.1024 -0.5775  0.6198
   57phy    C20 1528   0.900   3.425   0.799 -0.1325  0.0295  0.1179
   57phy    C18 1529   0.932   3.565   0.726  0.1954 -0.1549 -0.7083
   57phy    O01 1530   1.024   3.644   0.806  0.6960  0.5041 -0.3691
   57phy    H01 1531   1.045   3.605   0.889  1.4449 -0.3450 -0.9258
   57phy    C19 1532   0.804   3.647   0.731 -0.4263 -0.1336 -0.6206
   57phy    C13 1533   0.988   3.545   0.579  0.0472  0.1282 -0.3431
   57phy     H3 1534   1.076   3.477   0.595 -0.4126 -0.5235 -0.5421
   57phy    O33 1535   0.912   3.462   0.502  0.4412 -0.2165  0.0041
   57phy    H1B 1536   0.963   3.392   0.466  1.3717  1.2753 -1.7559
   57phy    C12 1537   1.081   3.645   0.490  0.7698 -0.1005  0.4400
   57phy    O11 1538   1.171   3.721   0.563 -0.1152 -0.2885  0.3081
   57phy    H1A 1539   1.132   3.746   0.645  0.9582  0.5093  0.5913
   58phy    C35 1540   1.409   2.697   2.290  0.1268  0.4515 -0.2100
   58phy    C33 1541   1.389   2.837   2.239  0.5688  0.0461  0.0351
   58phy    C34 1542   1.502   2.850   2.136  0.0649  0.4303 -0.0346
   58phy    C32 1543   1.253   2.856   2.172 -0.3981 -0.0464 -0.6098
   58phy    C31 1544   1.142   2.905   2.259  0.0397  0.3248  0.4234
   58phy    C30 1545   1.002   2.925   2.196  0.2462  0.1156  0.1803
   58phy    C28 1546   0.891   2.982   2.286  0.0943 -0.4749  0.0993
   58phy    C29 1547   0.833   3.102   2.218 -0.5348 -0.1701 -0.0028
   58phy    C27 1548   0.806   2.863   2.339  0.5024  0.0293  0.2168
   58phy    C26 1549   0.729   2.891   2.467  0.4656  0.4999  0.4363
   58phy    C25 1550   0.657   2.767   2.517 -0.3864  0.4414  0.4095
   58phy    C23 1551   0.568   2.784   2.643  0.0711 -0.4340  0.5901
   58phy    C24 1552   0.439   2.701   2.639  0.1578 -0.3072  0.4544
   58phy    C22 1553   0.650   2.756   2.771  0.5151  0.8365  0.2545
   58phy    C21 1554   0.631   2.866   2.869 -0.1393 -0.0093  0.0877
   58phy    C20 1555   0.733   2.855   2.984 -0.0272  0.0303 -0.0679
   58phy    C18 1556   0.755   2.971   3.079 -0.5698  0.4024  0.0426
   58phy    O01 1557   0.633   3.022   3.133  0.2613  0.7166  0.0049
   58phy    H01 1558   0.575   2.950   3.149  0.0478  0.8952  0.0432
   58phy    C19 1559   0.827   2.898   3.193  0.3543 -0.1109  0.2693
   58phy    C13 1560   0.841   3.092   3.004  0.1182 -0.3706 -0.0875
   58phy     H3 1561   0.774   3.134   2.924 -0.6660 -1.5672 -0.0891
   58phy    O33 1562   0.951   3.049   2.924  0.1659 -0.3015  0.0265
   58phy    H1B 1563   1.013   3.119   2.916  1.1548 -1.2796 -1.6571
   58phy    C12 1564   0.874   3.218   3.097  0.2884 -0.2937  0.1676
   58phy    O11 1565   0.939   3.331   3.043 -0.3283  0.2449 -0.2007
   58phy    H1A 1566   1.008   3.353   3.103 -1.2978  2.4864  0.2127
   59phy    C35 1567   0.612   3.184   0.387 -0.2189  0.0070  0.6921
   59phy    C33 1568   0.667   3.127   0.517  0.7668  0.0453  0.1417
   59phy    C34 1569   0.591   3.199   0.633 -0.1189  0.9847  0.5033
   59phy    C32 1570   0.651   2.973   0.515 -0.1867 -0.0597 -0.3816
   59phy    C31 1571   0.778   2.910   0.575  0.4069 -0.4532  0.0889
   59phy    C30 1572   0.765   2.758   0.586 -0.4866 -0.4766 -0.4140
   59phy    C28 1573   0.900   2.682   0.588  0.3182 -0.4562 -0.1456
   59phy    C29 1574   0.932   2.627   0.726 -0.0555  0.1272  0.5389
   59phy    C27 1575   0.892   2.566   0.484  0.2222  0.2528  0.7371
   59phy    C26 1576   1.020   2.544   0.404  0.3773 -0.3317  0.4108
   59phy    C25 1577   0.992   2.458   0.282 -0.2570  0.1366 -0.3257
   59phy    C23 1578   1.109   2.451   0.176  0.1290 -0.5923  0.2291
   59phy    C24 1579   1.144   2.306   0.158  0.4441  0.1034  0.5313
   59phy    C22 1580   1.064   2.513   0.037 -0.9646  0.1750 -0.4662
   59phy    C21 1581   1.140   2.638  -0.003 -0.0425 -0.3170  0.0815
   59phy    C20 1582   1.107   2.681  -0.148  0.1804  0.2514 -0.0571
   59phy    C18 1583   1.161   2.809  -0.213 -0.1132  0.0708 -0.6454
   59phy    O01 1584   1.155   2.910  -0.112  0.2861 -0.1432  0.2011
   59phy    H01 1585   1.073   2.954  -0.121  1.2749  1.6102 -0.6715
   59phy    C19 1586   1.056   2.830  -0.324  0.0609  0.5081  0.0110
   59phy    C13 1587   1.313   2.796  -0.266 -0.6338 -0.0077 -0.3618
   59phy     H3 1588   1.372   2.770  -0.175 -0.6023 -0.3062 -0.4686
   59phy    O33 1589   1.353   2.683  -0.341  0.9280  0.0289  0.2494
   59phy    H1B 1590   1.319   2.604  -0.304 -1.8805  1.4841  1.0807
   59phy    C12 1591   1.417   2.911  -0.285 -0.2807  0.3236 -0.5100
   59phy    O11 1592   1.394   3.034  -0.209 -0.1842  0.0098  0.3955
   59phy    H1A 1593   1.306   3.060  -0.228  0.1760 -0.0019 -1.5270
   60phy    C35 1594   4.919   4.424   0.799  0.2648 -0.0856  0.1817
   60phy    C33 1595   4.900   4.525   0.688  0.0509  0.1142  0.2103
   60phy    C34 1596   4.778   4.484   0.607  0.1134 -0.6864  0.2533
   60phy    C32 1597   4.891   4.666   0.747 -0.6075  0.3341  0.2067
   60phy    C31 1598   4.905   4.795   0.660  0.1411  0.5765  0.1114
   60phy    C30 1599   4.912   4.918   0.742 -0.3511  0.2816 -0.0779
   60phy    C28 1600   4.924   5.045   0.660  0.2053 -0.0947 -0.2386
   60phy    C29 1601   4.811   5.138   0.711 -0.0606  0.4993 -0.4613
   60phy    C27 1602   5.065   5.115   0.663  0.4352 -0.0467 -0.5575
   60phy    C26 1603   5.080   5.216   0.554 -0.4326  0.1848  0.4504
   60phy    C25 1604   5.215   5.281   0.552 -0.0195  0.5057  0.2278
   60phy    C23 1605   5.242   5.384   0.440  0.0787  0.5774  0.2019
   60phy    C24 1606   5.342   5.494   0.482  0.6882  0.0544  0.2153
   60phy    C22 1607   5.271   5.325   0.300 -0.2560 -0.2082  0.3230
   60phy    C21 1608   5.198   5.405   0.196 -0.1003 -0.5797 -0.0129
   60phy    C20 1609   5.271   5.428   0.064 -0.0195 -0.0668  0.5265
   60phy    C18 1610   5.206   5.545  -0.015  0.1028  0.6263  0.5306
   60phy    O01 1611   5.063   5.526  -0.019 -0.0669  0.2917  0.0173
   60phy    H01 1612   5.024   5.604  -0.055 -1.6690 -1.5281 -2.5575
   60phy    C19 1613   5.246   5.525  -0.166 -0.0897  0.5499  0.5232
   60phy    C13 1614   5.234   5.692   0.043  0.1800  0.3854  0.2461
   60phy     H3 1615   5.185   5.692   0.144 -0.7654 -0.2402 -0.2103
   60phy    O33 1616   5.368   5.718   0.096  0.2651  0.3873  0.2983
   60phy    H1B 1617   5.413   5.640   0.068 -0.2162  1.0580 -2.6962
   60phy    C12 1618   5.146   5.816   0.017 -0.2548 -1.0304  0.0845
   60phy    O11 1619   5.019   5.781  -0.030  0.0586  0.0698 -0.4492
   60phy    H1A 1620   4.966   5.858  -0.013  0.7050  0.9078 -2.0138
   61phy    C35 1621   1.199   4.412   1.875  0.0444 -0.1449 -0.4771
   61phy    C33 1622   1.234   4.284   1.793  0.3181  0.0916  0.4409
   61phy    C34 1623   1.129   4.267   1.680 -0.5370 -0.4459  0.3539
   61phy    C32 1624   1.385   4.291   1.751 -0.1292  0.5414 -0.2564
   61phy    C31 1625   1.454   4.166   1.799 -0.6674  0.2034  0.8374
   61phy    C30 1626   1.597   4.160   1.765 -0.0741 -0.3831 -0.4283
   61phy    C28 1627   1.666   4.026   1.807 -0.1471  0.0798 -0.2048
   61phy    C29 1628   1.701   3.937   1.685 -0.1429  0.0206  0.2442
   61phy    C27 1629   1.787   4.055   1.897 -0.4160  0.1628  0.5068
   61phy    C26 1630   1.776   3.998   2.043  0.1996 -0.5484  0.4766
   61phy    C25 1631   1.903   4.013   2.131  0.2051  0.5148 -0.2158
   61phy    C23 1632   1.887   3.955   2.273 -0.1985 -0.1330 -0.8945
   61phy    C24 1633   2.013   3.882   2.314  0.4328 -0.0179  0.2050
   61phy    C22 1634   1.845   4.066   2.374  0.0993 -0.3439  0.0295
   61phy    C21 1635   1.763   4.025   2.496  0.0474  0.4025 -0.2661
   61phy    C20 1636   1.737   4.136   2.600  0.1033 -0.2265  0.1478
   61phy    C18 1637   1.682   4.097   2.742  0.2784 -0.5319  0.3432
   61phy    O01 1638   1.755   3.984   2.802 -0.5081 -0.2002  0.5957
   61phy    H01 1639   1.846   3.998   2.784 -0.9424 -0.0334 -1.7852
   61phy    C19 1640   1.724   4.213   2.830 -0.6710 -0.3513 -0.4054
   61phy    C13 1641   1.519   4.064   2.741 -0.6062 -0.2208  0.4251
   61phy     H3 1642   1.466   4.141   2.680 -0.2353  0.9370  1.5199
   61phy    O33 1643   1.456   4.080   2.870 -0.8674 -0.0734  0.1138
   61phy    H1B 1644   1.523   4.083   2.935 -1.0122 -0.4794  0.2797
   61phy    C12 1645   1.470   3.921   2.692  0.0759 -0.1085  0.1387
   61phy    O11 1646   1.500   3.810   2.767  0.3874 -0.6781  0.2106
   61phy    H1A 1647   1.509   3.843   2.854  0.8199 -0.3257  0.0359
   62phy    C35 1648   1.486   4.151   0.496 -0.1205  0.0739 -0.3267
   62phy    C33 1649   1.543   4.286   0.527 -0.5315 -0.3941  0.1476
   62phy    C34 1650   1.559   4.297   0.679  0.2764  0.0565  0.0217
   62phy    C32 1651   1.661   4.315   0.433 -0.6176 -0.4465 -0.2167
   62phy    C31 1652   1.685   4.465   0.403  0.1184  0.6176 -0.1437
   62phy    C30 1653   1.817   4.483   0.321 -0.4628 -0.0821  0.1729
   62phy    C28 1654   1.818   4.609   0.230 -0.0397 -0.1348 -0.6846
   62phy    C29 1655   1.966   4.660   0.222 -0.5208  0.7430 -0.4429
   62phy    C27 1656   1.762   4.591   0.088  0.0333 -0.1255  0.2962
   62phy    C26 1657   1.684   4.700   0.026 -0.2736  0.2566  0.0523
   62phy    C25 1658   1.625   4.646  -0.103  0.1205  0.3682  0.2545
   62phy    C23 1659   1.528   4.731  -0.191 -0.0733 -0.3069  0.1355
   62phy    C24 1660   1.606   4.850  -0.263  0.1346 -0.3728  0.3596
   62phy    C22 1661   1.467   4.634  -0.293 -0.0145  0.3591  0.4076
   62phy    C21 1662   1.318   4.609  -0.276  0.0032  0.2948 -0.2504
   62phy    C20 1663   1.281   4.490  -0.371 -0.0789 -0.3090 -0.1423
   62phy    C18 1664   1.149   4.404  -0.349 -0.5374 -0.5406  0.3817
   62phy    O01 1665   1.164   4.340  -0.224 -0.1335  0.3999  0.0821
   62phy    H01 1666   1.160   4.393  -0.146  1.3699 -1.4042  1.4806
   62phy    C19 1667   1.171   4.290  -0.454  0.6078  0.1561 -0.1150
   62phy    C13 1668   1.010   4.484  -0.369  0.1385 -0.1627  0.0604
   62phy     H3 1669   0.997   4.548  -0.278 -2.0547 -0.5256  0.0719
   62phy    O33 1670   1.011   4.592  -0.467 -0.0629  0.3239  0.1027
   62phy    H1B 1671   0.960   4.576  -0.544 -1.7830  3.9417  0.2879
   62phy    C12 1672   0.867   4.429  -0.336  0.3654 -0.4348  0.4290
   62phy    O11 1673   0.805   4.358  -0.442 -0.1184 -0.3143  0.2563
   62phy    H1A 1674   0.828   4.268  -0.434  0.3187 -0.1365  1.1215
   63phy    C35 1675   2.613   3.035   2.337 -0.2777 -0.1102 -0.4857
   63phy    C33 1676   2.658   3.174   2.296  0.2045 -0.0393  0.3367
   63phy    C34 1677   2.805   3.197   2.273  0.2302 -0.1350 -0.1094
   63phy    C32 1678   2.583   3.223   2.174  0.1306  0.2965  0.2247
   63phy    C31 1679   2.526   3.367   2.159  0.6914 -0.2415 -0.0400
   63phy    C30 1680   2.458   3.367   2.017  0.0119  0.0281 -0.2837
   63phy    C28 1681   2.382   3.500   1.990 -0.2945  0.3421 -0.0640
   63phy    C29 1682   2.437   3.556   1.859  0.2080  0.0851 -0.0394
   63phy    C27 1683   2.228   3.481   1.983  0.1560 -0.5460  0.9958
   63phy    C26 1684   2.121   3.551   2.066 -0.3223 -0.3838 -0.2981
   63phy    C25 1685   1.977   3.489   2.055  0.2885 -0.3730  0.3090
   63phy    C23 1686   1.881   3.564   2.158  0.0142 -0.4711 -0.1645
   63phy    C24 1687   1.734   3.563   2.106  0.6158  0.0550 -0.1721
   63phy    C22 1688   1.879   3.490   2.293 -0.1175 -0.2907 -0.0057
   63phy    C21 1689   1.837   3.564   2.422 -0.5376  0.3073  0.6109
   63phy    C20 1690   1.747   3.482   2.518 -0.3013 -0.2164 -0.6479
   63phy    C18 1691   1.706   3.535   2.663 -0.2938 -0.5671  0.6185
   63phy    O01 1692   1.716   3.678   2.676 -0.0971  0.0906 -0.2900
   63phy    H01 1693   1.639   3.720   2.710  0.1969  0.6951 -0.3563
   63phy    C19 1694   1.555   3.504   2.660  0.0846  0.3451  0.0297
   63phy    C13 1695   1.789   3.470   2.788 -0.0981 -0.0897 -0.1844
   63phy     H3 1696   1.787   3.358   2.783 -0.7967 -0.0969  0.0998
   63phy    O33 1697   1.723   3.498   2.911  0.4756 -0.0001 -0.2218
   63phy    H1B 1698   1.707   3.590   2.914  0.7358  0.0267  1.7899
   63phy    C12 1699   1.945   3.506   2.798 -0.4895 -0.1299 -0.2911
   63phy    O11 1700   1.973   3.640   2.838 -0.0387 -0.0543  0.2911
   63phy    H1A 1701   1.913   3.697   2.793  1.1229  0.7242 -0.3346
   64phy    C35 1702   1.478   4.157   1.101 -0.3424 -0.5110 -0.5990
   64phy    C33 1703   1.433   4.272   1.197 -0.3776 -0.3454  0.1757
   64phy    C34 1704   1.377   4.207   1.328 -0.3736 -0.7030  0.2520
   64phy    C32 1705   1.552   4.360   1.231 -0.0837 -0.1755 -0.1474
   64phy    C31 1706   1.520   4.505   1.266  0.3218  0.0026 -0.1976
   64phy    C30 1707   1.645   4.599   1.254  0.1570 -0.0357 -0.5639
   64phy    C28 1708   1.618   4.729   1.174 -0.5785 -0.0246 -0.5594
   64phy    C29 1709   1.585   4.843   1.270  0.0994 -0.4906  0.5623
   64phy    C27 1710   1.736   4.770   1.081  0.4947  0.4016  0.3079
   64phy    C26 1711   1.747   4.704   0.942  0.3881  0.8468  0.3207
   64phy    C25 1712   1.889   4.714   0.889  0.3889  0.0069  0.2931
   64phy    C23 1713   1.912   4.632   0.764  0.1271 -0.0834 -0.0388
   64phy    C24 1714   1.981   4.713   0.655  0.7526 -0.8293  0.2721
   64phy    C22 1715   1.994   4.504   0.798 -0.5933  0.7995 -0.3010
   64phy    C21 1716   1.958   4.379   0.720 -0.7898 -0.0199 -0.2513
   64phy    C20 1717   2.077   4.276   0.734 -0.3109  0.2442  0.5117
   64phy    C18 1718   2.110   4.157   0.630  0.6819 -0.3217  0.5534
   64phy    O01 1719   1.995   4.071   0.598  0.2562 -0.3135 -0.1468
   64phy    H01 1720   1.984   4.014   0.672  1.2261 -0.2346  0.0730
   64phy    C19 1721   2.223   4.067   0.686 -0.0250 -0.2747 -0.5831
   64phy    C13 1722   2.164   4.222   0.495 -0.1709 -0.1546  0.2692
   64phy     H3 1723   2.092   4.305   0.472  1.4705  1.4527  0.6352
   64phy    O33 1724   2.287   4.297   0.509 -0.0485  0.6891  0.7375
   64phy    H1B 1725   2.364   4.243   0.515 -0.1010  0.7113  1.7901
   64phy    C12 1726   2.146   4.171   0.351  0.2410 -0.2427 -0.3589
   64phy    O11 1727   2.029   4.098   0.326  0.1163 -0.7380  0.1400
   64phy    H1A 1728   1.994   4.081   0.412  0.8731 -2.1678  0.1988
   65phy    C35 1729   3.062   1.023   0.954  0.0306 -0.4667 -0.1977
   65phy    C33 1730   3.117   0.972   1.086  0.1050 -0.2612 -0.0942
   65phy    C34 1731   3.095   1.088   1.187 -0.1454  0.5755 -0.2899
   65phy    C32 1732   3.023   0.853   1.133  0.0008  0.1854  0.4421
   65phy    C31 1733   3.034   0.717   1.057  0.3912 -0.7241 -0.0956
   65phy    C30 1734   2.925   0.625   1.105 -0.1514 -0.6254 -0.1100
   65phy    C28 1735   2.911   0.483   1.044 -0.3689 -0.4526  0.0438
   65phy    C29 1736   2.825   0.397   1.131 -0.1029  0.6600  0.0090
   65phy    C27 1737   2.850   0.476   0.905  0.1209 -0.2100 -0.0920
   65phy    C26 1738   2.954   0.446   0.800  0.4891  0.4957  0.2669
   65phy    C25 1739   2.883   0.439   0.661 -0.6225 -0.1495 -0.2460
   65phy    C23 1740   2.984   0.404   0.549 -0.9501 -0.6347  0.4041
   65phy    C24 1741   3.045   0.260   0.542  0.0343 -0.4864  0.4117
   65phy    C22 1742   2.909   0.438   0.414 -0.5828 -0.5833 -0.4663
   65phy    C21 1743   2.991   0.467   0.286 -0.4678 -0.2347  0.3216
   65phy    C20 1744   2.898   0.458   0.165  0.5142  0.3258  0.1538
   65phy    C18 1745   2.955   0.486   0.024  0.4461  0.0210  0.6896
   65phy    O01 1746   3.023   0.611   0.023  0.0655  0.2343  0.2674
   65phy    H01 1747   2.978   0.679   0.069 -2.3577  0.2225 -1.8395
   65phy    C19 1748   2.830   0.493  -0.067 -0.3217 -0.3291 -0.2209
   65phy    C13 1749   3.061   0.371  -0.029 -0.0214 -0.4365  0.2973
   65phy     H3 1750   3.152   0.380   0.036  1.0469 -0.6352 -1.1284
   65phy    O33 1751   3.034   0.232   0.001 -0.0672  0.4046 -0.2416
   65phy    H1B 1752   2.948   0.207  -0.028 -0.7543  1.8749  0.4282
   65phy    C12 1753   3.155   0.391  -0.157  0.2231  0.0638  0.1240
   65phy    O11 1754   3.122   0.311  -0.268  0.4851  0.1353  0.0416
   65phy    H1A 1755   3.142   0.222  -0.244 -1.1883 -0.6292 -1.2176
   66phy    C35 1756   1.248   0.391   2.524 -0.3384  0.2339  0.1823
   66phy    C33 1757   1.339   0.366   2.405  0.3218  0.3599 -0.2671
   66phy    C34 1758   1.368   0.217   2.398 -0.3494  0.1419 -0.4194
   66phy    C32 1759   1.282   0.425   2.278  0.5529  0.3327 -0.0818
   66phy    C31 1760   1.387   0.467   2.180 -0.6635 -0.4027 -0.0698
   66phy    C30 1761   1.327   0.532   2.050 -0.3592  0.1887  0.6175
   66phy    C28 1762   1.433   0.579   1.947  0.1626  0.3498  0.1449
   66phy    C29 1763   1.389   0.529   1.816 -0.3920  0.1827  0.5297
   66phy    C27 1764   1.452   0.732   1.942  0.5732  0.0827  0.4424
   66phy    C26 1765   1.557   0.797   2.033 -0.0922 -0.6645  0.0229
   66phy    C25 1766   1.542   0.954   2.028 -0.0484 -0.3921  0.2242
   66phy    C23 1767   1.630   1.031   2.127  0.5396 -0.1697 -0.4439
   66phy    C24 1768   1.753   1.091   2.060  0.0449  0.3415 -0.4165
   66phy    C22 1769   1.545   1.149   2.182  0.4307 -0.0967  0.0412
   66phy    C21 1770   1.483   1.128   2.318  0.8817  0.5637 -0.1669
   66phy    C20 1771   1.421   1.253   2.376 -0.4128  0.2569  0.1238
   66phy    C18 1772   1.349   1.256   2.514  0.0030 -0.2279  0.1695
   66phy    O01 1773   1.443   1.245   2.622  0.0153 -0.2305 -0.0109
   66phy    H01 1774   1.522   1.200   2.600 -0.1164 -1.0838  1.1304
   66phy    C19 1775   1.317   1.408   2.525 -0.2733 -0.1292  0.7012
   66phy    C13 1776   1.222   1.157   2.534  0.0046 -0.5632  0.2729
   66phy     H3 1777   1.151   1.167   2.448  1.2495  0.0849 -0.7183
   66phy    O33 1778   1.138   1.197   2.643  0.5468  0.0019 -0.4266
   66phy    H1B 1779   1.184   1.184   2.723  0.7104 -0.1600 -0.5474
   66phy    C12 1780   1.252   1.005   2.562 -0.0976 -0.1348 -0.1371
   66phy    O11 1781   1.321   0.986   2.677 -0.3767 -0.2825 -0.0943
   66phy    H1A 1782   1.255   0.980   2.743 -1.4887 -0.0178 -1.1425
   67phy    C35 1783   3.671   1.114   0.996 -0.2310  0.5428  0.1729
   67phy    C33 1784   3.637   1.080   1.141  0.1311  0.2702  0.4130
   67phy    C34 1785   3.600   1.205   1.222 -0.1604 -1.0209  0.4944
   67phy    C32 1786   3.517   0.983   1.155 -0.7182 -0.3341 -0.2665
   67phy    C31 1787   3.564   0.835   1.180  0.3679 -0.0402 -0.2379
   67phy    C30 1788   3.448   0.737   1.193  0.2743  0.1924  0.0259
   67phy    C28 1789   3.499   0.588   1.201  0.1396  0.4411 -0.2369
   67phy    C29 1790   3.566   0.545   1.336 -0.3059  0.8674 -0.0428
   67phy    C27 1791   3.369   0.507   1.163 -0.1197 -0.4705 -0.2875
   67phy    C26 1792   3.403   0.378   1.083  0.4520 -0.0414  0.2888
   67phy    C25 1793   3.281   0.301   1.039 -0.0899  0.4748 -0.4250
   67phy    C23 1794   3.319   0.181   0.949  0.3024 -0.0124 -0.0949
   67phy    C24 1795   3.211   0.075   0.962  0.0337  0.6254 -0.3645
   67phy    C22 1796   3.329   0.224   0.802 -0.0007  0.0152  0.1051
   67phy    C21 1797   3.437   0.163   0.710  0.3829 -0.1378 -0.3382
   67phy    C20 1798   3.433   0.231   0.576 -0.1462 -0.3071  0.0171
   67phy    C18 1799   3.488   0.175   0.442 -0.2151 -0.4223  0.2026
   67phy    O01 1800   3.629   0.157   0.448 -0.2070 -0.0951  0.4772
   67phy    H01 1801   3.673   0.219   0.504 -0.5515 -0.5197  1.2221
   67phy    C19 1802   3.467   0.296   0.345  0.0432  0.7715  0.4159
   67phy    C13 1803   3.404   0.048   0.384  0.4523  0.0221 -0.1068
   67phy     H3 1804   3.406  -0.022   0.472  1.1412 -0.6264 -0.6305
   67phy    O33 1805   3.262   0.064   0.381  0.1651  0.2149 -0.2580
   67phy    H1B 1806   3.234   0.092   0.296 -2.7725  0.6088  0.6880
   67phy    C12 1807   3.447  -0.074   0.298  0.0958 -0.2460 -0.1954
   67phy    O11 1808   3.582  -0.104   0.325 -0.1387 -0.3046 -1.0366
   67phy    H1A 1809   3.625  -0.024   0.348  0.4016 -1.1615  1.2017
   68phy    C35 1810   1.488   3.832   1.307 -0.1512 -0.1948 -0.0083
   68phy    C33 1811   1.632   3.785   1.336  0.0826 -0.0587  0.2092
   68phy    C34 1812   1.632   3.636   1.366  0.0582  0.2343  0.1519
   68phy    C32 1813   1.727   3.817   1.217  0.0164 -0.1672 -0.8071
   68phy    C31 1814   1.848   3.904   1.264  0.0996 -0.4061  0.0827
   68phy    C30 1815   1.953   3.934   1.151 -0.3078  0.1203  0.4078
   68phy    C28 1816   2.087   3.985   1.198  0.5752 -0.3837 -0.1872
   68phy    C29 1817   2.175   3.861   1.239 -0.1670  0.1135 -0.3086
   68phy    C27 1818   2.164   4.056   1.086  0.0438  0.4893 -0.5146
   68phy    C26 1819   2.256   4.174   1.123 -0.2690  0.0680 -0.4084
   68phy    C25 1820   2.352   4.217   1.006 -0.2853 -0.1392  0.6752
   68phy    C23 1821   2.411   4.366   1.014 -0.1118  0.2544  0.1608
   68phy    C24 1822   2.520   4.371   1.119 -0.0257 -0.3223 -0.0477
   68phy    C22 1823   2.475   4.402   0.875  0.3438  0.7502 -0.1203
   68phy    C21 1824   2.393   4.481   0.777  0.3403 -0.5412  0.3914
   68phy    C20 1825   2.468   4.485   0.647 -0.3099 -0.0105  0.5741
   68phy    C18 1826   2.426   4.571   0.519  0.1569  0.0533  0.1593
   68phy    O01 1827   2.306   4.524   0.454  0.0255  0.4198 -0.4849
   68phy    H01 1828   2.278   4.440   0.484 -2.1171  0.9261 -0.9431
   68phy    C19 1829   2.548   4.534   0.426  0.2518  0.4024  0.4440
   68phy    C13 1830   2.424   4.728   0.554 -0.4637 -0.5909  0.1297
   68phy     H3 1831   2.332   4.738   0.618 -0.5910 -0.6342 -0.0462
   68phy    O33 1832   2.518   4.788   0.644 -0.6525 -0.0734 -0.2128
   68phy    H1B 1833   2.478   4.794   0.729  0.7870  4.0876  0.3945
   68phy    C12 1834   2.370   4.836   0.454 -0.7941 -0.6657 -0.2801
   68phy    O11 1835   2.454   4.877   0.350 -0.0249 -0.0381  0.0246
   68phy    H1A 1836   2.528   4.914   0.393  1.4242 -2.8133  0.1386
   69phy    C35 1837   1.582   4.445   2.392 -0.4468 -0.2077  0.0695
   69phy    C33 1838   1.579   4.364   2.268  0.1795  0.4190  0.2475
   69phy    C34 1839   1.433   4.367   2.216 -0.2991  0.1884  0.4208
   69phy    C32 1840   1.676   4.417   2.157 -0.0395  0.4313 -0.0350
   69phy    C31 1841   1.825   4.374   2.160 -0.0275  0.3836  0.0200
   69phy    C30 1842   1.901   4.454   2.052  0.7074 -0.6746 -0.2416
   69phy    C28 1843   2.043   4.402   2.028 -0.3273 -0.5625  0.2829
   69phy    C29 1844   2.049   4.317   1.903  0.0557  0.1167  0.1977
   69phy    C27 1845   2.144   4.522   2.024 -0.5221  0.3491  0.1561
   69phy    C26 1846   2.287   4.496   2.068 -0.2722  0.3946 -0.6111
   69phy    C25 1847   2.377   4.621   2.080  0.4687  0.4092 -0.2659
   69phy    C23 1848   2.527   4.594   2.110  0.1739 -0.2292 -0.0701
   69phy    C24 1849   2.607   4.701   2.037  0.5630 -0.5257  0.2403
   69phy    C22 1850   2.556   4.581   2.268 -0.6883 -0.6130  0.4913
   69phy    C21 1851   2.691   4.517   2.307  0.0173  0.0435  0.0153
   69phy    C20 1852   2.701   4.470   2.453  0.4565  0.1676  0.0729
   69phy    C18 1853   2.825   4.396   2.520  0.2939  0.2735  0.5569
   69phy    O01 1854   2.941   4.471   2.476 -0.1869  0.0523  0.1550
   69phy    H01 1855   2.926   4.562   2.492 -0.2105 -0.1909  1.6134
   69phy    C19 1856   2.809   4.429   2.673 -0.1011  0.2121  0.4212
   69phy    C13 1857   2.833   4.238   2.486  0.7446 -0.7720  0.3582
   69phy     H3 1858   2.736   4.196   2.522  0.5390 -0.2751  0.3898
   69phy    O33 1859   2.916   4.174   2.575  0.2823 -0.2562 -0.1782
   69phy    H1B 1860   2.997   4.219   2.562 -0.1164  0.6062  0.2431
   69phy    C12 1861   2.879   4.180   2.338 -0.4635  0.0625  0.3219
   69phy    O11 1862   2.886   4.038   2.323  0.2315  0.1694  0.1313
   69phy    H1A 1863   2.943   4.004   2.389 -0.1899 -0.5564  0.1357
   70phy    C35 1864   1.764   0.346   0.432  0.1104 -0.0840  0.7719
   70phy    C33 1865   1.639   0.381   0.350 -0.4041  0.0080 -1.0217
   70phy    C34 1866   1.590   0.504   0.427  0.1552  0.1315  0.0801
   70phy    C32 1867   1.660   0.404   0.203 -0.8120  0.4249 -0.4883
   70phy    C31 1868   1.653   0.278   0.112  0.1221 -0.1973 -0.4436
   70phy    C30 1869   1.664   0.308  -0.042 -0.2863 -0.5969  0.3937
   70phy    C28 1870   1.650   0.188  -0.132  0.0292 -0.1841 -0.3451
   70phy    C29 1871   1.573   0.230  -0.250  0.1752 -0.5003 -0.2671
   70phy    C27 1872   1.788   0.135  -0.181  0.1030  0.1258 -0.0684
   70phy    C26 1873   1.819  -0.002  -0.124  0.0857  0.2893  0.3178
   70phy    C25 1874   1.962  -0.045  -0.174 -0.5685  0.0476 -0.6610
   70phy    C23 1875   2.015  -0.181  -0.127 -0.5602  0.1119  0.0481
   70phy    C24 1876   1.973  -0.292  -0.226  0.3768  0.1150 -0.0616
   70phy    C22 1877   2.167  -0.177  -0.126  0.4142 -0.5354 -0.1422
   70phy    C21 1878   2.241  -0.281  -0.038 -0.0841 -0.4311 -0.0417
   70phy    C20 1879   2.390  -0.267  -0.016 -0.4318 -0.3732  0.3244
   70phy    C18 1880   2.476  -0.391   0.025  0.8084 -0.1475 -0.5965
   70phy    O01 1881   2.419  -0.451   0.143  0.0162  0.6140 -0.1175
   70phy    H01 1882   2.397  -0.383   0.203  0.1220 -0.9032  1.7436
   70phy    C19 1883   2.612  -0.336   0.061  0.1540 -0.1071  0.2008
   70phy    C13 1884   2.484  -0.509  -0.088  0.0870 -0.7554 -0.3105
   70phy     H3 1885   2.380  -0.549  -0.098  0.5775 -2.3022  0.4389
   70phy    O33 1886   2.495  -0.462  -0.219  0.1273 -0.1777  0.2041
   70phy    H1B 1887   2.584  -0.437  -0.236 -0.1508  0.9087  0.3095
   70phy    C12 1888   2.537  -0.651  -0.082 -0.0091 -0.5676  0.1962
   70phy    O11 1889   2.559  -0.707   0.041  0.6673  0.5510  0.0584
   70phy    H1A 1890   2.639  -0.674   0.076  1.3212 -0.4947 -0.3743
   71phy    C35 1891   2.126   0.484   1.089  1.0772  0.6282 -0.4690
   71phy    C33 1892   2.260   0.449   1.150 -0.5061  0.0730 -0.4384
   71phy    C34 1893   2.253   0.448   1.302 -0.4670  0.4011  0.1653
   71phy    C32 1894   2.317   0.313   1.102  0.1280  0.3027 -0.0458
   71phy    C31 1895   2.400   0.332   0.967 -0.2254  0.1616 -0.4803
   71phy    C30 1896   2.454   0.193   0.914  0.2739 -0.3147  0.2227
   71phy    C28 1897   2.544   0.183   0.791 -0.0394 -0.2513  0.0739
   71phy    C29 1898   2.679   0.120   0.821 -0.3449 -0.5637 -0.0744
   71phy    C27 1899   2.463   0.120   0.674 -0.1178  0.4748 -0.1784
   71phy    C26 1900   2.492   0.173   0.532  0.7254  0.2908 -0.6542
   71phy    C25 1901   2.392   0.112   0.427  0.3682 -0.0185  0.1845
   71phy    C23 1902   2.409   0.162   0.287 -0.2090  0.2273  0.3786
   71phy    C24 1903   2.478   0.057   0.192 -0.1099 -0.2564 -0.2181
   71phy    C22 1904   2.267   0.208   0.236 -0.2070  0.2611  0.5029
   71phy    C21 1905   2.268   0.326   0.135  0.4045  0.3821  0.5304
   71phy    C20 1906   2.126   0.371   0.095 -0.0736  0.3027  0.7938
   71phy    C18 1907   2.105   0.471  -0.028 -0.2272 -0.2994 -0.2583
   71phy    O01 1908   2.202   0.576  -0.017 -0.2859 -0.9250  0.0734
   71phy    H01 1909   2.172   0.648  -0.070 -0.9077 -0.0846  1.5194
   71phy    C19 1910   1.975   0.544   0.008  0.0704 -0.5017  0.4612
   71phy    C13 1911   2.108   0.410  -0.179  0.0885 -0.5349 -0.0763
   71phy     H3 1912   2.035   0.325  -0.173 -0.7103  0.1699  0.4514
   71phy    O33 1913   2.043   0.478  -0.288  0.1179  0.2304  0.1551
   71phy    H1B 1914   2.106   0.525  -0.338  0.7791 -0.6042  0.1775
   71phy    C12 1915   2.206   0.306  -0.233  0.5160 -0.4134  0.6769
   71phy    O11 1916   2.336   0.336  -0.273  0.0508 -0.0967  0.6030
   71phy    H1A 1917   2.395   0.320  -0.202  0.7926 -0.6636 -0.1250
   72phy    C35 1918   2.405   0.833   1.224  0.0406 -0.1504  0.1352
   72phy    C33 1919   2.309   0.908   1.130  0.0550 -0.1777  0.2389
   72phy    C34 1920   2.336   0.863   0.989 -0.4375 -0.4425  0.4037
   72phy    C32 1921   2.164   0.896   1.178 -0.0254 -0.2712  0.2950
   72phy    C31 1922   2.089   1.027   1.180  0.4420 -0.5150 -0.1477
   72phy    C30 1923   1.935   1.021   1.207  0.2109  0.6757 -0.3212
   72phy    C28 1924   1.832   0.998   1.093 -0.0613 -0.1111 -0.1408
   72phy    C29 1925   1.718   0.910   1.148 -0.0983 -0.3455 -0.4796
   72phy    C27 1926   1.780   1.129   1.028  0.5966 -0.3785 -0.2246
   72phy    C26 1927   1.783   1.124   0.872 -0.0099  0.2223 -0.1128
   72phy    C25 1928   1.722   1.249   0.809 -0.1377  0.1108 -0.1357
   72phy    C23 1929   1.721   1.253   0.656  0.1660 -1.1958  0.0364
   72phy    C24 1930   1.587   1.306   0.608  0.0770  0.0298 -0.5503
   72phy    C22 1931   1.841   1.333   0.599 -0.0348  0.2058 -0.0374
   72phy    C21 1932   1.880   1.311   0.448 -0.1792 -0.0560 -0.5263
   72phy    C20 1933   1.997   1.404   0.404 -0.2181  0.1387  0.3421
   72phy    C18 1934   2.044   1.414   0.256 -0.2186  0.1769  0.3433
   72phy    O01 1935   2.073   1.278   0.212  0.0427 -0.1477  0.0306
   72phy    H01 1936   1.988   1.242   0.198 -0.0495 -0.7972  1.8974
   72phy    C19 1937   2.174   1.497   0.259  0.4531  0.1868 -0.1994
   72phy    C13 1938   1.934   1.478   0.151  0.3373  0.4522 -0.3272
   72phy     H3 1939   1.847   1.409   0.166  1.7360 -1.2450  0.3399
   72phy    O33 1940   1.873   1.602   0.205 -0.7194  0.2367  0.1414
   72phy    H1B 1941   1.935   1.672   0.206  0.1128 -0.4900 -0.0863
   72phy    C12 1942   1.923   1.464  -0.001  0.0071 -0.3557 -0.0110
   72phy    O11 1943   1.984   1.558  -0.086 -0.0577  0.0141  0.0743
   72phy    H1A 1944   2.042   1.515  -0.147  0.6971  1.0939  0.0127
   73phy    C35 1945   2.631   1.716   1.413  0.0652  0.3717  0.2197
   73phy    C33 1946   2.529   1.794   1.331 -0.1890 -0.0186  0.4030
   73phy    C34 1947   2.412   1.845   1.421 -0.0844  0.4260 -0.3015
   73phy    C32 1948   2.602   1.918   1.275  0.4234 -0.3394 -0.3537
   73phy    C31 1949   2.592   1.941   1.129 -0.2018 -0.2032 -0.2365
   73phy    C30 1950   2.609   2.087   1.092  0.3423  0.1679  0.0275
   73phy    C28 1951   2.578   2.125   0.948  0.0407 -0.3508 -0.1549
   73phy    C29 1952   2.466   2.234   0.941 -0.1032  0.2940  0.1373
   73phy    C27 1953   2.708   2.160   0.865 -0.1597 -0.0909  0.0099
   73phy    C26 1954   2.689   2.114   0.720 -0.0722  0.1403 -0.1461
   73phy    C25 1955   2.823   2.120   0.641 -0.6688 -0.0166 -0.6100
   73phy    C23 1956   2.815   2.101   0.490  0.2269  0.3211  0.0147
   73phy    C24 1957   2.906   2.207   0.416 -0.2490  0.1646 -0.0280
   73phy    C22 1958   2.839   1.955   0.448  0.3865 -0.3225  0.1331
   73phy    C21 1959   2.765   1.910   0.317  0.3565 -0.2852  0.4707
   73phy    C20 1960   2.740   1.755   0.310 -0.1459 -0.2307  0.4559
   73phy    C18 1961   2.673   1.703   0.176 -0.0474  0.1416  0.6311
   73phy    O01 1962   2.546   1.770   0.156  0.2012 -0.5811 -0.1741
   73phy    H01 1963   2.564   1.861   0.169 -2.0542 -0.2398  1.1284
   73phy    C19 1964   2.631   1.557   0.211  0.1657  0.4255 -0.5871
   73phy    C13 1965   2.774   1.719   0.050 -0.3923 -0.1522  0.1963
   73phy     H3 1966   2.788   1.829   0.040 -0.2076 -0.0276  1.6508
   73phy    O33 1967   2.912   1.680   0.068  0.0652 -0.3525  0.0670
   73phy    H1B 1968   2.929   1.594   0.036 -1.3966 -1.5859  2.3143
   73phy    C12 1969   2.735   1.711  -0.101 -0.3117 -0.2957 -0.0319
   73phy    O11 1970   2.744   1.587  -0.164 -0.0365  0.0529 -0.2710
   73phy    H1A 1971   2.686   1.531  -0.116 -0.3185 -0.3245 -1.0345
   74phy    C35 1972   3.080   2.289   1.255 -0.4353 -0.4922  0.3461
   74phy    C33 1973   3.005   2.323   1.126  0.3848  0.3419 -0.1773
   74phy    C34 1974   2.871   2.396   1.145  0.0994 -0.3990  0.0367
   74phy    C32 1975   3.113   2.388   1.036 -0.2702  0.0119 -0.2479
   74phy    C31 1976   3.081   2.411   0.887  0.1689 -0.3104 -0.4001
   74phy    C30 1977   3.177   2.508   0.817  0.1725 -1.1576 -0.2885
   74phy    C28 1978   3.156   2.485   0.667 -0.1145 -0.2402  0.2446
   74phy    C29 1979   3.077   2.603   0.605 -0.8510  0.4946 -0.7745
   74phy    C27 1980   3.298   2.463   0.599  0.9828 -0.6164  0.2700
   74phy    C26 1981   3.302   2.388   0.467  0.0047  0.3188  0.2679
   74phy    C25 1982   3.441   2.360   0.413 -0.0105  0.7391 -0.2164
   74phy    C23 1983   3.444   2.268   0.287 -0.2823 -0.6787 -0.5122
   74phy    C24 1984   3.562   2.297   0.192  0.2197  0.1391 -0.2969
   74phy    C22 1985   3.434   2.113   0.309  0.3742  0.2165  0.2234
   74phy    C21 1986   3.296   2.043   0.285  0.3460 -0.5620  0.6256
   74phy    C20 1987   3.281   1.898   0.330 -0.1305  0.0303 -0.1278
   74phy    C18 1988   3.212   1.794   0.238  0.6635  0.0044 -0.2022
   74phy    O01 1989   3.111   1.855   0.160 -0.2437 -0.8670 -0.4076
   74phy    H01 1990   3.037   1.803   0.133  0.1510 -1.2170 -0.8302
   74phy    C19 1991   3.140   1.696   0.336  0.1592 -0.1648 -0.5789
   74phy    C13 1992   3.321   1.724   0.140 -0.7379 -0.2703  0.3758
   74phy     H3 1993   3.360   1.811   0.083  0.5974 -0.5974  0.7457
   74phy    O33 1994   3.451   1.682   0.193 -0.4035 -0.0327 -0.4708
   74phy    H1B 1995   3.499   1.758   0.217 -1.4332  0.6967 -0.6477
   74phy    C12 1996   3.288   1.648   0.002  0.1520 -0.3757 -0.0299
   74phy    O11 1997   3.255   1.516   0.007 -0.7180  0.1690  0.0552
   74phy    H1A 1998   3.184   1.493  -0.051  0.8246 -0.6971 -1.5934
   75phy    C35 1999   0.235   2.115   1.515 -0.1739  0.2901 -0.2301
   75phy    C33 2000   0.146   2.014   1.447 -0.6167 -0.1312  0.5702
   75phy    C34 2001   0.138   1.893   1.537 -0.0077  0.3765 -0.7136
   75phy    C32 2002   0.011   2.085   1.413 -0.3988 -0.3179  0.2002
   75phy    C31 2003  -0.036   2.070   1.265 -0.5015  0.1337 -0.4964
   75phy    C30 2004  -0.166   2.153   1.246  0.0844  0.0015  0.2931
   75phy    C28 2005  -0.233   2.163   1.108  0.5286  0.7661 -0.2366
   75phy    C29 2006  -0.376   2.124   1.128 -0.2050 -0.1027 -0.1808
   75phy    C27 2007  -0.189   2.279   1.018  0.2494  0.4083 -0.1414
   75phy    C26 2008  -0.189   2.254   0.871 -0.0552  0.0841  0.2880
   75phy    C25 2009  -0.131   2.379   0.794  0.3158  0.3850  0.1709
   75phy    C23 2010  -0.143   2.373   0.641  0.1852  0.0640  0.5203
   75phy    C24 2011  -0.199   2.505   0.593 -0.2304  0.4511  0.1958
   75phy    C22 2012  -0.010   2.339   0.568 -0.0772 -0.0385 -0.4368
   75phy    C21 2013  -0.006   2.192   0.522 -0.2748  0.0165 -0.2674
   75phy    C20 2014   0.142   2.158   0.485  0.0264  0.0477 -0.6171
   75phy    C18 2015   0.185   2.053   0.380  0.3949  0.0624  0.0912
   75phy    O01 2016   0.088   1.949   0.399  0.0056 -0.1132  0.3355
   75phy    H01 2017   0.114   1.870   0.356  0.5728  0.4851 -0.4484
   75phy    C19 2018   0.324   2.023   0.445  0.2068  0.0242 -0.0300
   75phy    C13 2019   0.179   2.117   0.233 -0.6762  0.1625 -0.0507
   75phy     H3 2020   0.070   2.132   0.215 -0.3107  4.3843  0.2783
   75phy    O33 2021   0.216   2.257   0.200 -0.3697  0.3857 -0.2061
   75phy    H1B 2022   0.145   2.316   0.218 -0.2306  0.3566  0.4792
   75phy    C12 2023   0.196   2.027   0.104  0.1734  0.5512  0.4387
   75phy    O11 2024   0.326   2.030   0.051  0.2384  0.1068  0.2206
   75phy    H1A 2025   0.359   2.115   0.070  0.1091  0.5970 -1.5077
   76phy    C35 2026   3.004   1.151   1.651  0.1795 -0.0425 -0.3473
   76phy    C33 2027   2.860   1.201   1.632 -0.4535 -0.1332  0.0467
   76phy    C34 2028   2.790   1.081   1.587  0.0600  1.0101  0.4136
   76phy    C32 2029   2.782   1.261   1.747 -0.2806 -0.3662 -0.2414
   76phy    C31 2030   2.785   1.410   1.764  0.4422  0.3899  0.3819
   76phy    C30 2031   2.687   1.463   1.866 -0.4569 -0.1724 -0.0879
   76phy    C28 2032   2.679   1.619   1.891 -0.1358  0.2397 -0.1740
   76phy    C29 2033   2.563   1.681   1.816  0.4570  0.3049 -0.0988
   76phy    C27 2034   2.640   1.642   2.036  0.4784 -0.3698  0.1654
   76phy    C26 2035   2.754   1.676   2.128  0.4964 -0.6845  0.1371
   76phy    C25 2036   2.713   1.709   2.275  0.4031 -0.1559 -0.0607
   76phy    C23 2037   2.833   1.763   2.355 -0.1625 -0.3000 -0.0003
   76phy    C24 2038   2.775   1.872   2.443 -0.2292  0.3271  0.2846
   76phy    C22 2039   2.900   1.656   2.447 -0.1812  0.2372  0.1884
   76phy    C21 2040   3.052   1.670   2.448  0.3905 -0.2250 -0.3096
   76phy    C20 2041   3.140   1.566   2.522  0.0988 -0.3179  0.6399
   76phy    C18 2042   3.299   1.589   2.537  0.5692  0.1543 -0.2698
   76phy    O01 2043   3.325   1.698   2.626  0.1063 -0.2348  0.0410
   76phy    H01 2044   3.291   1.776   2.588 -0.6788 -0.6149 -0.0618
   76phy    C19 2045   3.319   1.463   2.624 -0.4462  0.0640  0.1421
   76phy    C13 2046   3.387   1.588   2.401  0.1558  0.7857  0.5066
   76phy     H3 2047   3.360   1.500   2.336  1.5021  0.9428 -0.3063
   76phy    O33 2048   3.526   1.559   2.425 -0.1028 -0.3486 -0.1695
   76phy    H1B 2049   3.558   1.611   2.496  1.1347 -0.5326 -0.5552
   76phy    C12 2050   3.378   1.712   2.301  0.5808 -0.0389 -0.5586
   76phy    O11 2051   3.435   1.830   2.339 -0.1138  0.1829  0.0127
   76phy    H1A 2052   3.526   1.822   2.314 -0.5149 -1.5512 -1.0230
   77phy    C35 2053   2.222   0.580   0.396  0.0474  0.0631  0.0167
   77phy    C33 2054   2.288   0.591   0.532 -0.1959  0.0242 -0.0292
   77phy    C34 2055   2.251   0.470   0.622  0.3360  0.4526  0.2120
   77phy    C32 2056   2.444   0.616   0.522  0.1575 -0.0672  0.2758
   77phy    C31 2057   2.497   0.722   0.618 -0.1078  0.1632 -0.5748
   77phy    C30 2058   2.646   0.749   0.597  0.2260 -0.5892  0.9342
   77phy    C28 2059   2.711   0.870   0.677 -0.4032  0.1133  0.6204
   77phy    C29 2060   2.783   0.830   0.803  0.1301 -0.1178  0.0009
   77phy    C27 2061   2.820   0.927   0.592 -0.2849 -0.1781  0.1217
   77phy    C26 2062   2.784   1.050   0.500 -0.0362  0.2123 -0.0048
   77phy    C25 2063   2.914   1.126   0.469 -0.1577 -0.1158 -0.2173
   77phy    C23 2064   2.910   1.257   0.387  0.1041  0.1896  0.1544
   77phy    C24 2065   2.934   1.377   0.485  0.5005 -0.3189  0.0170
   77phy    C22 2066   3.016   1.251   0.276  0.5243  0.2644  0.3082
   77phy    C21 2067   2.967   1.209   0.138  0.1255  0.2298  0.3014
   77phy    C20 2068   3.081   1.184   0.037  0.4029  0.4322  0.1181
   77phy    C18 2069   3.059   1.090  -0.092 -0.3997 -0.0207 -0.4291
   77phy    O01 2070   3.047   0.952  -0.042 -0.1213 -0.2496  0.0371
   77phy    H01 2071   3.079   0.897  -0.112  0.0499  0.1989 -0.2446
   77phy    C19 2072   3.192   1.111  -0.169  0.0209 -0.2109 -0.1965
   77phy    C13 2073   2.935   1.130  -0.187 -0.4102 -0.0714 -0.2495
   77phy     H3 2074   2.850   1.110  -0.116  0.4137 -0.8800  0.5480
   77phy    O33 2075   2.894   1.266  -0.213 -0.3242 -0.2839 -0.0446
   77phy    H1B 2076   2.801   1.257  -0.221 -0.4648 -0.7515  1.6539
   77phy    C12 2077   2.872   1.023  -0.290 -0.0872 -0.0651  0.1259
   77phy    O11 2078   2.729   1.029  -0.313 -0.2060  0.1018 -0.0129
   77phy    H1A 2079   2.682   0.983  -0.245  1.1379 -2.1648 -0.5199
   78phy    C35 2080   3.323   4.883   0.691  0.1722 -0.1481  0.1117
   78phy    C33 2081   3.350   4.809   0.823 -0.1844  0.1114 -0.2215
   78phy    C34 2082   3.301   4.665   0.814 -0.0566  0.2475  0.2850
   78phy    C32 2083   3.489   4.828   0.873 -0.8394  0.0746  0.8472
   78phy    C31 2084   3.490   4.857   1.020 -0.2297  0.4911  0.3301
   78phy    C30 2085   3.625   4.900   1.077 -0.0751 -0.5507  0.2841
   78phy    C28 2086   3.615   5.002   1.195 -0.2810 -0.1599 -0.0332
   78phy    C29 2087   3.636   4.925   1.328  0.2374  0.2709  0.3836
   78phy    C27 2088   3.737   5.097   1.185  0.2084 -0.3116 -0.3452
   78phy    C26 2089   3.718   5.226   1.098 -0.2820  0.0909 -0.9384
   78phy    C25 2090   3.853   5.268   1.059 -0.0384  0.5534  0.2105
   78phy    C23 2091   3.880   5.409   1.001  0.2443 -0.9765 -0.1275
   78phy    C24 2092   3.851   5.519   1.094  0.4840 -0.5791 -0.0320
   78phy    C22 2093   4.021   5.429   0.940  0.1050  0.1949  0.3789
   78phy    C21 2094   4.019   5.518   0.814 -0.4066  0.2621 -0.4789
   78phy    C20 2095   4.146   5.490   0.733  0.1342 -0.1483  0.1545
   78phy    C18 2096   4.160   5.524   0.582  0.2054 -0.7123  0.4078
   78phy    O01 2097   4.051   5.461   0.507 -0.1411 -0.0335 -0.0019
   78phy    H01 2098   4.064   5.497   0.421 -0.1689  0.4414  0.1914
   78phy    C19 2099   4.280   5.443   0.549  0.1098 -0.0506  0.0125
   78phy    C13 2100   4.162   5.684   0.544 -0.3328  0.0863 -0.7672
   78phy     H3 2101   4.059   5.720   0.568  0.0691  2.1282 -1.9314
   78phy    O33 2102   4.233   5.772   0.637  0.4090 -0.1519 -0.3266
   78phy    H1B 2103   4.258   5.721   0.711 -0.6259 -0.3948 -0.1237
   78phy    C12 2104   4.132   5.735   0.394  0.1351  0.5050  0.5962
   78phy    O11 2105   4.065   5.643   0.308 -0.5880 -0.0917 -0.1549
   78phy    H1A 2106   4.009   5.691   0.250  0.5549 -0.2272 -1.4387
   79phy    C35 2107   2.659   1.189   1.213 -0.4675  0.3799 -0.4193
   79phy    C33 2108   2.707   1.311   1.144 -0.1722  0.0626 -0.6280
   79phy    C34 2109   2.588   1.405   1.123 -0.1897  0.1121  0.1275
   79phy    C32 2110   2.806   1.387   1.239  0.0415  0.2649 -0.0861
   79phy    C31 2111   2.935   1.434   1.183 -0.1406 -0.2928 -0.5740
   79phy    C30 2112   3.027   1.491   1.290  0.0091 -0.3026 -0.4708
   79phy    C28 2113   3.145   1.580   1.232  0.0411  0.1597  0.4093
   79phy    C29 2114   3.201   1.674   1.344  0.3851  0.0104 -0.5033
   79phy    C27 2115   3.261   1.502   1.160 -0.4098 -0.1703  0.1557
   79phy    C26 2116   3.237   1.495   1.003  0.5312 -0.4357 -0.0649
   79phy    C25 2117   3.341   1.394   0.948  0.6737 -0.7950  0.4197
   79phy    C23 2118   3.320   1.347   0.800  0.0542 -0.3706 -0.1215
   79phy    C24 2119   3.396   1.440   0.710 -0.0109 -0.3222  0.0368
   79phy    C22 2120   3.378   1.205   0.777  0.0917 -0.6224  0.0427
   79phy    C21 2121   3.307   1.119   0.677  0.3325 -0.0188  0.2459
   79phy    C20 2122   3.353   0.974   0.667  0.0771 -0.3252  0.0358
   79phy    C18 2123   3.270   0.877   0.576  0.2559 -0.0472 -0.3879
   79phy    O01 2124   3.134   0.897   0.611  0.5692 -0.2350  0.1086
   79phy    H01 2125   3.126   0.912   0.703 -2.7490  0.2641 -0.1202
   79phy    C19 2126   3.299   0.731   0.627 -0.0203 -0.5441  0.2915
   79phy    C13 2127   3.286   0.901   0.418  0.6028  0.2641  0.2274
   79phy     H3 2128   3.241   1.003   0.408  1.9320  1.3049  3.4321
   79phy    O33 2129   3.416   0.931   0.374  0.5260  0.6848 -0.1600
   79phy    H1B 2130   3.439   0.849   0.333  0.4218  0.1780  0.7686
   79phy    C12 2131   3.190   0.845   0.307  0.1896  0.0947  0.3038
   79phy    O11 2132   3.054   0.844   0.339  0.2564  0.4904 -0.1484
   79phy    H1A 2133   3.042   0.844   0.432  0.9700 -1.6964  0.0094
   80phy    C35 2134   4.417   1.371   0.835 -0.7103 -0.1098  0.1743
   80phy    C33 2135   4.452   1.235   0.891 -0.2569  0.2697 -0.1655
   80phy    C34 2136   4.580   1.245   0.981  0.1197  0.3147 -0.0389
   80phy    C32 2137   4.335   1.179   0.969 -0.1446  0.3031 -0.4402
   80phy    C31 2138   4.304   1.032   0.947 -0.4991 -0.0013  0.9272
   80phy    C30 2139   4.188   0.962   1.015  0.1903 -0.1386  0.0167
   80phy    C28 2140   4.169   0.817   0.970  0.3698 -0.3098  0.1117
   80phy    C29 2141   4.243   0.708   1.049  0.1347 -0.0482  0.1750
   80phy    C27 2142   4.015   0.791   0.960 -0.2418  0.4440 -0.0840
   80phy    C26 2143   3.962   0.714   0.839  0.1474 -0.8197 -0.4636
   80phy    C25 2144   3.808   0.726   0.833  0.0222 -0.1412  0.1700
   80phy    C23 2145   3.740   0.640   0.726 -0.4455  0.1316  0.2952
   80phy    C24 2146   3.622   0.565   0.789  0.1968 -0.4862 -0.9779
   80phy    C22 2147   3.689   0.729   0.610  0.0199 -0.3873  0.3583
   80phy    C21 2148   3.722   0.675   0.470 -0.3758 -0.3202  0.0356
   80phy    C20 2149   3.732   0.774   0.357  0.0422 -0.5599 -0.2359
   80phy    C18 2150   3.739   0.717   0.215  0.4882  0.2885 -0.1011
   80phy    O01 2151   3.838   0.612   0.204  0.2770 -0.3466  0.1588
   80phy    H01 2152   3.837   0.582   0.116 -0.3565 -1.3811  0.4980
   80phy    C19 2153   3.792   0.836   0.130 -0.0361  0.0220  0.3596
   80phy    C13 2154   3.595   0.663   0.161  0.1839 -0.7058 -0.0935
   80phy     H3 2155   3.557   0.593   0.239 -0.3606 -0.5168 -0.1866
   80phy    O33 2156   3.484   0.750   0.175 -0.0110  0.1148 -0.7804
   80phy    H1B 2157   3.478   0.807   0.101 -1.0143 -1.1984 -1.7412
   80phy    C12 2158   3.578   0.544   0.047 -0.6475 -0.5890  0.0432
   80phy    O11 2159   3.603   0.573  -0.086 -0.2283  0.3629 -0.3788
   80phy    H1A 2160   3.527   0.604  -0.130  0.3317 -2.1333 -3.4533
   81phy    C35 2161   4.288   2.008   0.688 -0.2594 -0.5963  0.0806
   81phy    C33 2162   4.238   2.019   0.828 -0.3172  0.0691 -0.2952
   81phy    C34 2163   4.181   2.157   0.839 -0.6555 -0.2445 -0.0157
   81phy    C32 2164   4.121   1.921   0.858  0.3185 -0.5516 -0.3072
   81phy    C31 2165   4.153   1.785   0.920  0.0034 -0.2765  0.0251
   81phy    C30 2166   4.038   1.684   0.917  0.0143 -0.0114  1.1828
   81phy    C28 2167   4.062   1.540   0.972 -0.2405 -0.5677  0.4371
   81phy    C29 2168   4.053   1.527   1.122 -0.1693  0.4177 -0.3592
   81phy    C27 2169   3.956   1.442   0.920 -0.1347 -0.3797 -0.8900
   81phy    C26 2170   4.004   1.369   0.794 -0.2951  0.2204 -0.1353
   81phy    C25 2171   3.932   1.238   0.756  0.3731 -0.1040  0.6170
   81phy    C23 2172   3.928   1.210   0.607 -0.3012 -0.5697 -0.1635
   81phy    C24 2173   4.010   1.091   0.568 -0.6631 -0.0550 -0.0917
   81phy    C22 2174   3.781   1.203   0.563  0.0663  0.0334  0.6916
   81phy    C21 2175   3.749   1.256   0.421 -0.1289 -0.2222  0.7852
   81phy    C20 2176   3.597   1.263   0.404  0.0044 -0.5406  0.1049
   81phy    C18 2177   3.533   1.325   0.273 -0.0355 -0.5241 -0.0488
   81phy    O01 2178   3.597   1.453   0.255 -0.2820  0.5071 -0.0663
   81phy    H01 2179   3.531   1.516   0.231 -1.0557 -0.5810 -0.9222
   81phy    C19 2180   3.389   1.352   0.319  0.3599  0.2374 -0.0124
   81phy    C13 2181   3.540   1.233   0.142  0.1028  0.2569  0.4470
   81phy     H3 2182   3.649   1.224   0.119  0.3825  0.7337  1.5265
   81phy    O33 2183   3.513   1.096   0.152  0.4495 -0.2989  0.5207
   81phy    H1B 2184   3.484   1.065   0.236 -1.6717 -1.6958 -0.6362
   81phy    C12 2185   3.513   1.279  -0.009  0.0596 -0.2251  0.0006
   81phy    O11 2186   3.521   1.416  -0.026  0.1779  0.2441 -0.1479
   81phy    H1A 2187   3.440   1.460  -0.011  0.5917  0.8872  0.2501
   82phy    C35 2188   2.083   2.100   0.837 -0.1742  0.2721 -0.3712
   82phy    C33 2189   1.959   2.053   0.909  0.2379  1.0800 -0.4177
   82phy    C34 2190   1.846   2.145   0.869  0.3916  0.1207 -0.1781
   82phy    C32 2191   1.934   1.900   0.897  0.1965  0.4298 -0.2880
   82phy    C31 2192   2.019   1.820   0.993 -0.0437  0.3797 -0.9042
   82phy    C30 2193   2.027   1.670   0.961  0.6226  0.5377 -0.0822
   82phy    C28 2194   2.112   1.575   1.051 -0.0488  0.5746 -0.7673
   82phy    C29 2195   2.045   1.546   1.187  0.0250 -0.8523 -0.2529
   82phy    C27 2196   2.144   1.430   0.993  0.1790 -0.5106 -0.2885
   82phy    C26 2197   2.273   1.405   0.913 -0.1441  0.0466 -0.2835
   82phy    C25 2198   2.277   1.265   0.856 -0.1924 -0.1758 -0.4286
   82phy    C23 2199   2.376   1.237   0.741  0.1928 -0.2608  0.1597
   82phy    C24 2200   2.513   1.194   0.792 -0.4587 -0.4005  0.5513
   82phy    C22 2201   2.323   1.129   0.648 -0.3522  0.1820 -0.4708
   82phy    C21 2202   2.349   1.152   0.496  0.3061  0.7339 -0.3016
   82phy    C20 2203   2.292   1.035   0.413  0.1397 -0.1192 -0.1859
   82phy    C18 2204   2.325   1.038   0.258  0.3682  0.1013  0.1140
   82phy    O01 2205   2.299   1.175   0.200 -0.6659  0.3498 -0.1820
   82phy    H01 2206   2.219   1.215   0.230 -0.8561 -0.4089  0.3389
   82phy    C19 2207   2.228   0.943   0.193  0.3990  0.1014 -0.3185
   82phy    C13 2208   2.483   1.002   0.236  0.1067 -0.1031 -0.3875
   82phy     H3 2209   2.541   1.077   0.295  1.1489 -0.4976 -0.8832
   82phy    O33 2210   2.541   0.889   0.296 -0.1295 -0.0266  0.1618
   82phy    H1B 2211   2.479   0.867   0.363 -0.0153  1.4822  0.7918
   82phy    C12 2212   2.569   1.047   0.109 -0.3923 -0.1299 -0.1794
   82phy    O11 2213   2.516   1.157   0.034 -0.4455 -0.2854  0.0835
   82phy    H1A 2214   2.436   1.183   0.077 -0.1441 -0.0286  0.4946
   83phy    C35 2215   4.794   1.593   0.998  0.5059 -0.3242  0.2409
   83phy    C33 2216   4.705   1.712   1.018 -0.6871 -0.4218 -0.0338
   83phy    C34 2217   4.706   1.793   0.890  0.2556  0.3014 -0.3340
   83phy    C32 2218   4.560   1.672   1.062 -0.0022  0.1768 -0.4521
   83phy    C31 2219   4.524   1.717   1.202  0.1700 -0.3819 -0.9872
   83phy    C30 2220   4.375   1.685   1.232  0.2176 -0.1864 -0.4528
   83phy    C28 2221   4.315   1.777   1.339 -0.0736 -0.9062 -0.6484
   83phy    C29 2222   4.242   1.897   1.277 -0.3476  0.1506  0.6094
   83phy    C27 2223   4.210   1.690   1.417 -0.2750 -0.0354 -0.3370
   83phy    C26 2224   4.150   1.736   1.553  0.1110  0.0243 -0.0714
   83phy    C25 2225   4.015   1.662   1.581  0.3496 -0.7011 -0.0185
   83phy    C23 2226   3.932   1.701   1.706 -0.1452  0.3412  0.6624
   83phy    C24 2227   3.830   1.808   1.685  0.4042  0.7174  0.3685
   83phy    C22 2228   3.877   1.571   1.776 -0.5478  0.4079  0.3741
   83phy    C21 2229   3.843   1.581   1.926 -0.1669 -0.0184 -0.7662
   83phy    C20 2230   3.798   1.442   1.989  0.0263  0.0566  0.2059
   83phy    C18 2231   3.733   1.445   2.132 -0.3486  0.3053  0.1085
   83phy    O01 2232   3.656   1.562   2.153  0.3141  0.0832 -0.1119
   83phy    H01 2233   3.587   1.539   2.213 -0.4329 -0.5211 -1.1748
   83phy    C19 2234   3.634   1.326   2.117  0.1179 -0.2908  0.1995
   83phy    C13 2235   3.826   1.425   2.261 -0.8359 -0.0083  0.0297
   83phy     H3 2236   3.884   1.329   2.254 -1.0294 -0.1280  0.0860
   83phy    O33 2237   3.753   1.404   2.379 -0.1660  0.3174  0.2630
   83phy    H1B 2238   3.694   1.476   2.389 -1.0362 -0.3547  0.0730
   83phy    C12 2239   3.932   1.536   2.298  0.7678  0.1123 -0.1910
   83phy    O11 2240   3.885   1.656   2.343 -0.0814 -0.0211  0.1677
   83phy    H1A 2241   3.922   1.674   2.427 -0.1407  0.9350 -0.0001
   84phy    C35 2242   3.764   2.215   0.880  0.1761 -0.2722 -0.0190
   84phy    C33 2243   3.643   2.167   0.798 -0.2178 -0.0930 -0.4240
   84phy    C34 2244   3.545   2.280   0.798  0.8463  0.2570  0.2703
   84phy    C32 2245   3.681   2.111   0.658 -0.1437 -0.1077 -0.4155
   84phy    C31 2246   3.684   1.955   0.659  0.1919  0.2291 -0.4669
   84phy    C30 2247   3.715   1.905   0.519 -0.2972  0.0774  0.3809
   84phy    C28 2248   3.760   1.756   0.535  0.0415 -0.0197  0.3704
   84phy    C29 2249   3.638   1.661   0.519 -0.4303  0.3552  0.0676
   84phy    C27 2250   3.880   1.723   0.438  0.2211  1.0107 -0.4285
   84phy    C26 2251   3.988   1.640   0.501 -0.0348 -0.1300  0.4759
   84phy    C25 2252   4.104   1.608   0.403 -0.5500 -0.1272 -0.1157
   84phy    C23 2253   4.242   1.570   0.465  0.0032 -0.4944 -0.2886
   84phy    C24 2254   4.240   1.417   0.486  0.3934  0.0865 -0.0130
   84phy    C22 2255   4.360   1.600   0.369 -0.8877 -0.1738 -0.1118
   84phy    C21 2256   4.418   1.739   0.406 -0.4526  0.4371 -0.0459
   84phy    C20 2257   4.508   1.788   0.298 -0.1681 -0.6897  0.0929
   84phy    C18 2258   4.561   1.943   0.316 -0.2468 -0.7751 -0.0704
   84phy    O01 2259   4.442   2.028   0.302  0.0205 -0.1192 -0.4366
   84phy    H01 2260   4.374   1.980   0.260  0.8803 -1.3572 -0.4627
   84phy    C19 2261   4.648   1.959   0.189 -0.4358  0.3267  0.1564
   84phy    C13 2262   4.644   1.968   0.450  0.2904  0.0343 -0.1547
   84phy     H3 2263   4.563   1.976   0.526  0.4812  1.8561 -0.0816
   84phy    O33 2264   4.721   1.864   0.508 -0.1893  0.1385  0.0970
   84phy    H1B 2265   4.808   1.874   0.474  0.2056  3.3980  1.7004
   84phy    C12 2266   4.681   2.113   0.505  0.3481 -0.1715 -0.0861
   84phy    O11 2267   4.811   2.157   0.468  0.3944 -0.4519  0.3108
   84phy    H1A 2268   4.869   2.091   0.500  0.5157  0.1930  1.4995
   85phy    C35 2269   2.494   5.121   1.377 -0.1623 -0.3031 -0.9561
   85phy    C33 2270   2.616   5.211   1.394 -0.2884 -0.3446  1.0175
   85phy    C34 2271   2.697   5.200   1.263 -0.4300 -0.1242  0.3614
   85phy    C32 2272   2.576   5.351   1.431 -0.4883  0.2228 -0.1519
   85phy    C31 2273   2.692   5.426   1.500 -0.3686 -0.7995  0.5465
   85phy    C30 2274   2.632   5.555   1.548  0.9321 -0.5954 -0.3579
   85phy    C28 2275   2.717   5.664   1.612 -0.4467 -0.3391  0.5679
   85phy    C29 2276   2.806   5.741   1.513 -0.5643  0.1792 -0.1753
   85phy    C27 2277   2.618   5.770   1.672  0.1991  0.1654  0.2115
   85phy    C26 2278   2.661   5.823   1.808  0.0250 -0.2166 -0.1321
   85phy    C25 2279   2.582   5.939   1.867  0.0930 -0.5281  0.2460
   85phy    C23 2280   2.625   5.997   2.002 -0.0421  0.1822 -0.0181
   85phy    C24 2281   2.722   6.121   1.983  0.3826  0.2589  0.2387
   85phy    C22 2282   2.502   6.041   2.080  0.7513  0.0107 -0.0094
   85phy    C21 2283   2.482   5.979   2.217 -0.3362 -0.5516 -0.7466
   85phy    C20 2284   2.348   6.017   2.289  0.0071 -0.6355  0.3793
   85phy    C18 2285   2.317   5.989   2.437  0.1003  0.2478 -0.1157
   85phy    O01 2286   2.394   6.075   2.521  0.3594 -0.0399 -0.1775
   85phy    H01 2287   2.434   6.148   2.477 -2.6737  0.3931 -2.6044
   85phy    C19 2288   2.175   6.046   2.441  0.2271  0.1817  0.0080
   85phy    C13 2289   2.324   5.832   2.492  0.0316 -0.4066 -0.3193
   85phy     H3 2290   2.288   5.765   2.409 -2.4814 -1.2743  1.3561
   85phy    O33 2291   2.236   5.787   2.593 -0.4155 -0.0851 -0.2155
   85phy    H1B 2292   2.256   5.825   2.676  0.0392  2.4895 -1.4061
   85phy    C12 2293   2.474   5.785   2.518  0.1290 -0.2342  0.0379
   85phy    O11 2294   2.488   5.650   2.547  0.1312 -0.1562 -0.2116
   85phy    H1A 2295   2.410   5.627   2.592  0.4632  0.1298  0.5234
   86phy    C35 2296   3.573   1.727   1.294 -0.2621 -0.3395 -0.4506
   86phy    C33 2297   3.696   1.747   1.204 -0.4026  0.1960  0.1270
   86phy    C34 2298   3.670   1.663   1.079 -0.2312 -0.4598  0.0379
   86phy    C32 2299   3.721   1.897   1.175  0.2660  0.1384  0.0892
   86phy    C31 2300   3.825   1.954   1.273 -0.5772  0.0131  0.0563
   86phy    C30 2301   3.840   2.105   1.252  0.4968  0.1890 -0.0159
   86phy    C28 2302   3.964   2.171   1.321  0.7205  0.2956  0.4670
   86phy    C29 2303   4.070   2.221   1.215  0.5789 -0.1388 -0.5858
   86phy    C27 2304   3.918   2.297   1.397  0.2207  0.5339  0.0028
   86phy    C26 2305   3.937   2.283   1.552  0.1284 -0.0696  0.0898
   86phy    C25 2306   3.894   2.405   1.634  0.6808 -0.0317 -0.0232
   86phy    C23 2307   3.909   2.408   1.787  0.4488  0.1076 -0.5088
   86phy    C24 2308   3.933   2.553   1.840  0.0144  0.3262 -0.2661
   86phy    C22 2309   3.781   2.361   1.859  0.2244 -0.0246 -0.1236
   86phy    C21 2310   3.799   2.241   1.955  0.2412 -0.3267 -0.0317
   86phy    C20 2311   3.662   2.177   1.989 -0.4859  0.0769 -0.1776
   86phy    C18 2312   3.645   2.085   2.111 -0.2935 -0.7802  0.3294
   86phy    O01 2313   3.690   2.156   2.225 -0.1129 -0.4503 -1.0464
   86phy    H01 2314   3.646   2.239   2.227 -2.2983 -1.5571 -0.8206
   86phy    C19 2315   3.491   2.086   2.131 -0.3633  0.3503 -0.1677
   86phy    C13 2316   3.712   1.938   2.100 -0.7959 -0.2502  0.0825
   86phy     H3 2317   3.703   1.900   1.994  0.5941 -0.6940  0.0999
   86phy    O33 2318   3.647   1.830   2.174  0.8665 -0.2297  0.6115
   86phy    H1B 2319   3.692   1.750   2.156  0.4891 -0.2641 -0.2609
   86phy    C12 2320   3.861   1.919   2.126 -0.2709 -0.0394  0.3749
   86phy    O11 2321   3.893   1.918   2.261 -0.0984 -0.1927  0.2557
   86phy    H1A 2322   3.858   1.842   2.304  0.9559  0.2986  2.1251
   87phy    C35 2323   4.119   2.818   0.477 -0.3021 -0.2951  0.5530
   87phy    C33 2324   4.136   2.932   0.577 -0.4758  0.1422 -0.3031
   87phy    C34 2325   4.289   2.957   0.575 -0.2924  0.1660  0.3495
   87phy    C32 2326   4.057   3.062   0.543 -0.4726  0.0455 -0.4441
   87phy    C31 2327   3.907   3.061   0.596  0.0008  0.3133  0.5526
   87phy    C30 2328   3.836   3.197   0.565 -0.2917 -0.3596 -0.2630
   87phy    C28 2329   3.693   3.212   0.620 -0.7826  0.0631  0.5180
   87phy    C29 2330   3.709   3.313   0.734 -0.1770  0.0001 -0.5655
   87phy    C27 2331   3.610   3.286   0.515  0.4078  0.2240  0.4737
   87phy    C26 2332   3.501   3.204   0.451 -0.4476 -0.5971  0.2219
   87phy    C25 2333   3.437   3.275   0.325  0.1188  0.3411 -0.1384
   87phy    C23 2334   3.338   3.170   0.263  0.4450  0.6327  0.1989
   87phy    C24 2335   3.186   3.182   0.308 -0.1945  0.1642 -0.0539
   87phy    C22 2336   3.348   3.177   0.108 -0.2871 -0.3849 -0.4397
   87phy    C21 2337   3.313   3.051   0.032  0.3823 -0.4188  0.0687
   87phy    C20 2338   3.343   3.075  -0.117 -0.7012 -0.2772  0.0437
   87phy    C18 2339   3.269   3.001  -0.239 -0.2204 -0.9992 -0.1479
   87phy    O01 2340   3.285   2.857  -0.222  0.2059  0.0584 -0.2348
   87phy    H01 2341   3.259   2.836  -0.135  1.9508 -0.8068  0.1313
   87phy    C19 2342   3.343   3.075  -0.362  0.4857  0.4208  0.0137
   87phy    C13 2343   3.109   3.039  -0.239  0.0637  0.1055 -0.0668
   87phy     H3 2344   3.075   2.978  -0.152  1.6874 -0.1774  0.4140
   87phy    O33 2345   3.072   3.166  -0.191  0.3437 -0.4277  0.6981
   87phy    H1B 2346   3.026   3.166  -0.110  0.6315 -0.3143  0.8613
   87phy    C12 2347   3.000   2.971  -0.330 -0.0863 -0.0121 -0.5437
   87phy    O11 2348   2.875   2.952  -0.262  0.5798 -0.0630 -0.0837
   87phy    H1A 2349   2.832   3.035  -0.259 -0.8343 -0.7535 -0.5588
   88phy    C35 2350   3.931   2.799   1.462  0.0040 -0.1079  0.3356
   88phy    C33 2351   4.062   2.842   1.535  0.2593  0.4924  0.0261
   88phy    C34 2352   4.177   2.824   1.443 -0.4142  0.2097 -0.7143
   88phy    C32 2353   4.059   2.986   1.581  0.3289  0.7185 -0.7026
   88phy    C31 2354   4.032   2.996   1.734  0.1464  0.2866 -0.3524
   88phy    C30 2355   4.035   3.140   1.778 -0.2303 -0.0991  0.3269
   88phy    C28 2356   4.029   3.180   1.927 -0.4484 -0.0587 -0.4452
   88phy    C29 2357   4.113   3.302   1.965  0.4976 -0.0642  0.1927
   88phy    C27 2358   3.877   3.192   1.964 -0.6405 -0.0086 -0.4812
   88phy    C26 2359   3.840   3.111   2.092 -0.2108 -0.2647 -0.1933
   88phy    C25 2360   3.709   3.152   2.149  0.6677  0.3244 -0.4887
   88phy    C23 2361   3.661   3.086   2.280 -0.8538  0.5968 -0.2311
   88phy    C24 2362   3.627   3.192   2.386 -0.0288  0.0768 -0.2288
   88phy    C22 2363   3.558   2.978   2.253  0.0893  0.2743  0.1689
   88phy    C21 2364   3.567   2.866   2.355  0.0086 -0.4468  0.3679
   88phy    C20 2365   3.471   2.753   2.319  0.3464  0.0901 -0.3518
   88phy    C18 2366   3.497   2.603   2.372 -0.3061 -0.1734  0.4257
   88phy    O01 2367   3.551   2.591   2.499  0.7792  0.1535  0.1437
   88phy    H01 2368   3.570   2.504   2.527  0.4538 -0.2510 -0.8455
   88phy    C19 2369   3.350   2.550   2.387 -0.5294 -0.0848 -0.0226
   88phy    C13 2370   3.586   2.513   2.266 -0.2263 -0.3230  0.3933
   88phy     H3 2371   3.543   2.518   2.163  1.4935 -0.8694 -0.4007
   88phy    O33 2372   3.582   2.372   2.289 -0.0650 -0.4805 -0.4923
   88phy    H1B 2373   3.563   2.367   2.380  0.6286 -0.2627 -0.3256
   88phy    C12 2374   3.742   2.553   2.249  0.2125 -0.0195  0.9331
   88phy    O11 2375   3.823   2.554   2.370  0.0648  0.0240  0.0052
   88phy    H1A 2376   3.804   2.632   2.418 -2.1697 -1.0483  1.0394
   89phy    C35 2377   1.698   2.623   1.116  0.2143 -0.5972  0.5698
   89phy    C33 2378   1.818   2.540   1.072 -0.2342 -0.2696 -0.0608
   89phy    C34 2379   1.809   2.421   1.164  0.0827  0.1972 -0.1726
   89phy    C32 2380   1.838   2.525   0.920 -0.4055  0.8736  0.1847
   89phy    C31 2381   1.986   2.534   0.876 -0.3682 -0.1250  0.0963
   89phy    C30 2382   2.008   2.542   0.724  0.0037  0.5333  0.0610
   89phy    C28 2383   2.158   2.546   0.687 -0.1586  0.8915  0.3893
   89phy    C29 2384   2.179   2.410   0.629 -0.5303  0.4677 -0.8039
   89phy    C27 2385   2.181   2.646   0.575  0.2490 -0.2738  0.3691
   89phy    C26 2386   2.242   2.784   0.617  0.1370 -0.1805  0.7214
   89phy    C25 2387   2.267   2.882   0.500 -0.0559 -0.4771 -0.1641
   89phy    C23 2388   2.307   3.025   0.555 -0.3263  0.1134  0.0097
   89phy    C24 2389   2.455   3.033   0.581  0.1191  0.1189  0.2574
   89phy    C22 2390   2.270   3.122   0.441 -0.0868  0.4797 -0.0488
   89phy    C21 2391   2.206   3.253   0.489 -0.4935 -0.2937 -0.2830
   89phy    C20 2392   2.142   3.332   0.373 -0.0509 -0.4463 -0.3588
   89phy    C18 2393   2.094   3.478   0.405  0.1230  0.0571 -0.3294
   89phy    O01 2394   2.007   3.485   0.520  0.1824  0.0086  0.2137
   89phy    H01 2395   1.919   3.455   0.510  0.2359 -0.0904  0.0363
   89phy    C19 2396   2.008   3.510   0.280 -0.1228  0.4478  0.2030
   89phy    C13 2397   2.211   3.585   0.430  0.4713  0.0163 -0.1191
   89phy     H3 2398   2.274   3.537   0.509  0.8153  0.6647  0.0012
   89phy    O33 2399   2.312   3.592   0.329 -0.0228  0.0377  0.3683
   89phy    H1B 2400   2.300   3.655   0.261  0.2011 -0.6998 -0.3883
   89phy    C12 2401   2.214   3.716   0.514 -0.0158  0.1811 -0.0516
   89phy    O11 2402   2.126   3.718   0.624  0.0504 -0.1997  0.5727
   89phy    H1A 2403   2.078   3.637   0.624 -2.0971  0.9296  2.4178
   90phy    C35 2404   3.225   3.293   2.299  0.0865  0.3404 -0.4224
   90phy    C33 2405   3.224   3.301   2.144 -0.3332 -0.5920  0.1450
   90phy    C34 2406   3.322   3.414   2.111  0.3569  0.2589 -0.5546
   90phy    C32 2407   3.246   3.175   2.060  0.3692  0.3005  0.0722
   90phy    C31 2408   3.126   3.080   2.056 -0.0687  0.2595 -0.1927
   90phy    C30 2409   3.160   2.939   2.000  0.3108  0.1944  0.2166
   90phy    C28 2410   3.053   2.830   2.008  0.5155  0.0771 -0.1287
   90phy    C29 2411   3.034   2.768   1.875 -0.3523 -0.3027  0.0678
   90phy    C27 2412   3.067   2.725   2.116  0.1735  0.1314  0.1505
   90phy    C26 2413   2.955   2.714   2.219  0.7081 -0.3932 -0.3258
   90phy    C25 2414   2.977   2.593   2.315 -0.4439  0.3270  0.9847
   90phy    C23 2415   2.862   2.550   2.409 -0.1191 -0.3318 -0.0595
   90phy    C24 2416   2.894   2.413   2.473 -0.2385 -0.2194  0.2964
   90phy    C22 2417   2.817   2.651   2.514  0.6802  0.0185  0.1685
   90phy    C21 2418   2.663   2.649   2.539  0.1861 -0.2921  0.2886
   90phy    C20 2419   2.621   2.744   2.658  0.1674  0.1335  0.2268
   90phy    C18 2420   2.480   2.767   2.713  0.1389  0.0430 -0.0241
   90phy    O01 2421   2.424   2.643   2.747 -0.4682  0.7323  0.0036
   90phy    H01 2422   2.377   2.608   2.673  1.5982 -1.6586 -0.3017
   90phy    C19 2423   2.503   2.815   2.861  0.2207  0.1528  0.0665
   90phy    C13 2424   2.370   2.849   2.624 -0.2803 -0.0871  0.2125
   90phy     H3 2425   2.413   2.949   2.598  0.5105 -0.5882 -0.4763
   90phy    O33 2426   2.261   2.888   2.700 -0.0313  0.0109  0.4216
   90phy    H1B 2427   2.225   2.810   2.738  0.7605 -0.0991  0.9734
   90phy    C12 2428   2.316   2.781   2.490  0.1703 -0.0525  0.0224
   90phy    O11 2429   2.236   2.665   2.505 -0.2714 -0.0880  0.5024
   90phy    H1A 2430   2.180   2.680   2.580  0.4435 -0.7326  1.1830
   91phy    C35 2431   4.234   3.265   0.878  0.5261  0.0385  0.0091
   91phy    C33 2432   4.115   3.222   0.971  0.2731  0.1406  0.0445
   91phy    C34 2433   4.003   3.325   0.967 -0.3676  0.0386 -0.8691
   91phy    C32 2434   4.068   3.073   0.941 -0.3750 -0.3295 -0.1801
   91phy    C31 2435   4.120   2.961   1.034  0.0657  0.3300 -0.0768
   91phy    C30 2436   4.052   2.825   1.014 -0.1109 -0.4643  0.7961
   91phy    C28 2437   4.123   2.700   1.058 -0.7948 -0.1567  0.1662
   91phy    C29 2438   4.024   2.609   1.136  0.3168  0.5292 -0.3195
   91phy    C27 2439   4.159   2.609   0.942  0.4186 -0.1005  0.4695
   91phy    C26 2440   4.296   2.637   0.876  0.4658  0.0374  0.2049
   91phy    C25 2441   4.318   2.539   0.763 -0.4953 -0.0209 -0.5381
   91phy    C23 2442   4.463   2.550   0.699  0.7622  0.3353 -0.2344
   91phy    C24 2443   4.576   2.464   0.764  0.4342 -0.1421  0.0474
   91phy    C22 2444   4.453   2.506   0.555  0.0562  0.1894 -0.0769
   91phy    C21 2445   4.544   2.564   0.447  0.6684 -0.4364 -0.4495
   91phy    C20 2446   4.484   2.547   0.306  0.2769  0.2588 -0.0679
   91phy    C18 2447   4.557   2.605   0.180  0.3524 -0.7159  0.4063
   91phy    O01 2448   4.603   2.741   0.210 -0.0481  0.3968  0.2085
   91phy    H01 2449   4.663   2.741   0.282 -0.0289  0.8875  0.1922
   91phy    C19 2450   4.440   2.629   0.083 -0.1431 -0.8852  0.2859
   91phy    C13 2451   4.684   2.525   0.131 -0.5875 -0.4074  0.0925
   91phy     H3 2452   4.759   2.545   0.212 -0.0268  1.0560 -0.7294
   91phy    O33 2453   4.683   2.385   0.142 -0.0240  0.1661 -0.3177
   91phy    H1B 2454   4.602   2.349   0.113  0.8539 -0.1662 -2.5781
   91phy    C12 2455   4.799   2.559   0.029  0.0875  0.6946  0.3173
   91phy    O11 2456   4.793   2.481  -0.088  0.7108 -0.5395 -0.5653
   91phy    H1A 2457   4.783   2.389  -0.073 -0.1814 -0.2700  0.7411
   92phy    C35 2458   2.274   1.636   2.331 -0.7353 -0.3478  0.5598
   92phy    C33 2459   2.234   1.721   2.208  0.0029 -0.2826 -0.9280
   92phy    C34 2460   2.084   1.720   2.187 -0.3082  0.2070  0.2022
   92phy    C32 2461   2.297   1.859   2.212  0.3896 -0.4797 -0.2344
   92phy    C31 2462   2.352   1.915   2.080  0.1672 -0.0687 -0.1156
   92phy    C30 2463   2.420   2.053   2.076 -0.0134  0.5146 -0.1725
   92phy    C28 2464   2.524   2.082   1.964 -0.3176  0.2530 -0.5538
   92phy    C29 2465   2.466   2.155   1.842 -0.0356 -0.0823 -0.0550
   92phy    C27 2466   2.639   2.157   2.036  0.1088  0.6766 -0.4327
   92phy    C26 2467   2.784   2.107   2.016 -0.4390  0.4296 -0.2286
   92phy    C25 2468   2.894   2.197   2.078  0.1577  0.4740 -0.0359
   92phy    C23 2469   3.043   2.144   2.073  0.1675 -0.1103 -0.6332
   92phy    C24 2470   3.118   2.193   1.953 -0.4099 -0.0557  0.1988
   92phy    C22 2471   3.124   2.197   2.198  0.0012  0.4321  0.7915
   92phy    C21 2472   3.116   2.100   2.318  0.4368  0.5072  0.0371
   92phy    C20 2473   3.208   2.133   2.439 -0.0413 -0.3761  0.3129
   92phy    C18 2474   3.221   2.048   2.568  0.4680  0.1061  0.2787
   92phy    O01 2475   3.272   1.917   2.537 -0.0351 -0.1339 -0.1936
   92phy    H01 2476   3.341   1.920   2.472 -0.2195  0.5008 -0.3759
   92phy    C19 2477   3.336   2.113   2.643  0.1688  0.5385  0.3564
   92phy    C13 2478   3.084   2.037   2.657 -0.2959 -0.7596  0.3959
   92phy     H3 2479   2.998   2.008   2.592  0.5873 -2.0495 -0.2606
   92phy    O33 2480   3.044   2.170   2.707  0.8086 -0.5114 -0.5701
   92phy    H1B 2481   2.961   2.168   2.751  1.8585  1.5935  1.7002
   92phy    C12 2482   3.073   1.923   2.764 -0.5356 -0.4439  0.2691
   92phy    O11 2483   3.132   1.940   2.890  0.2053 -1.0382  0.5547
   92phy    H1A 2484   3.068   1.972   2.950 -0.3039  0.0205 -0.4932
   93phy    C35 2485   2.073   2.226   1.958 -0.0868  0.0521 -0.5363
   93phy    C33 2486   2.018   2.088   1.972  0.1813 -0.0023 -0.0614
   93phy    C34 2487   1.881   2.093   2.044 -0.6937 -0.5674  0.3456
   93phy    C32 2488   2.025   2.022   1.833  0.3651  0.1691 -0.4073
   93phy    C31 2489   2.011   1.868   1.838  0.2173  0.3654  1.1339
   93phy    C30 2490   2.050   1.806   1.701  0.0290  0.7090 -0.6156
   93phy    C28 2491   2.049   1.650   1.699  0.0799 -0.1787  0.6046
   93phy    C29 2492   2.053   1.601   1.553  0.2827  0.3550 -0.0363
   93phy    C27 2493   2.161   1.579   1.773 -0.4808 -0.2865  0.8308
   93phy    C26 2494   2.113   1.460   1.858 -0.0817 -0.1354 -0.1864
   93phy    C25 2495   2.238   1.377   1.894  0.9946 -0.3693 -0.5560
   93phy    C23 2496   2.241   1.310   2.032 -0.4849  0.4469  0.2139
   93phy    C24 2497   2.159   1.178   2.047 -0.0704 -0.3314  0.0041
   93phy    C22 2498   2.389   1.292   2.067  0.1409  0.2077 -0.5417
   93phy    C21 2499   2.424   1.305   2.218  0.0128  0.5757 -0.5395
   93phy    C20 2500   2.561   1.239   2.254  0.0265 -0.7006  0.1183
   93phy    C18 2501   2.601   1.211   2.406 -0.2864 -0.1030  0.1758
   93phy    O01 2502   2.507   1.130   2.473 -0.0111 -0.0651  0.2537
   93phy    H01 2503   2.431   1.183   2.482  1.6185  2.6279 -0.5317
   93phy    C19 2504   2.715   1.112   2.372 -0.6475  0.0472  0.1101
   93phy    C13 2505   2.642   1.337   2.503  0.3932  0.5262  0.1071
   93phy     H3 2506   2.739   1.380   2.466  0.5033 -0.9904 -1.5121
   93phy    O33 2507   2.683   1.280   2.626 -0.5372  0.6954  0.4723
   93phy    H1B 2508   2.692   1.188   2.609 -2.4025  0.7897 -1.4204
   93phy    C12 2509   2.554   1.460   2.531  0.5501 -0.3294 -0.0677
   93phy    O11 2510   2.434   1.449   2.595  0.3064 -0.3072 -0.2964
   93phy    H1A 2511   2.413   1.531   2.637  0.0353 -1.0337  1.0291
   94phy    C35 2512   3.381   2.094   1.339  0.2304  0.7274 -0.1034
   94phy    C33 2513   3.444   2.202   1.428  0.5606 -0.2331  0.0388
   94phy    C34 2514   3.506   2.133   1.554 -0.3460  0.3143  0.5310
   94phy    C32 2515   3.546   2.296   1.356 -0.1077  0.2391 -0.3981
   94phy    C31 2516   3.483   2.422   1.278 -0.5336  0.2365 -0.0868
   94phy    C30 2517   3.597   2.510   1.228  0.0014  0.5541  0.1495
   94phy    C28 2518   3.540   2.636   1.160 -0.6004  0.7149  0.0146
   94phy    C29 2519   3.546   2.754   1.260  0.8368  0.1216 -0.4141
   94phy    C27 2520   3.644   2.682   1.055  0.1483  0.0079  0.0882
   94phy    C26 2521   3.606   2.644   0.909  0.3833 -0.2782  0.6542
   94phy    C25 2522   3.734   2.658   0.825  0.1693  0.8213 -0.2593
   94phy    C23 2523   3.719   2.619   0.674 -0.2908 -0.0724 -0.4353
   94phy    C24 2524   3.666   2.735   0.590  0.0626 -0.3012 -0.6169
   94phy    C22 2525   3.858   2.586   0.624  0.0357  0.2580  0.4673
   94phy    C21 2526   3.867   2.458   0.545  0.4929  0.3279 -0.4575
   94phy    C20 2527   4.002   2.420   0.482  0.2439 -0.3086  0.0118
   94phy    C18 2528   4.026   2.284   0.397 -0.1985 -0.2137 -0.1568
   94phy    O01 2529   3.983   2.172   0.481 -0.2484 -0.0259  0.0852
   94phy    H01 2530   3.997   2.194   0.571  0.1618  1.3936 -0.3049
   94phy    C19 2531   4.183   2.279   0.391 -0.3747  0.0730  0.4531
   94phy    C13 2532   3.966   2.277   0.248  0.4229 -0.5419 -0.4945
   94phy     H3 2533   3.857   2.302   0.263  0.3162 -1.0634 -0.3825
   94phy    O33 2534   3.990   2.381   0.149  0.1344 -0.1074  0.6054
   94phy    H1B 2535   3.912   2.410   0.104 -0.1349 -1.7918 -0.0941
   94phy    C12 2536   3.918   2.141   0.173 -0.4412  0.0690 -0.4683
   94phy    O11 2537   3.840   2.061   0.260 -0.1448  0.1500 -0.5116
   94phy    H1A 2538   3.875   2.080   0.344 -0.4403  1.2670 -0.6216
   95phy    C35 2539   3.948   3.358   1.394 -0.1316  0.4247 -0.1874
   95phy    C33 2540   3.898   3.494   1.436 -0.3398  0.1611  0.4566
   95phy    C34 2541   3.922   3.589   1.313  0.5249  0.4688 -0.0941
   95phy    C32 2542   3.754   3.488   1.490  0.2074  0.0355 -0.4035
   95phy    C31 2543   3.709   3.597   1.583  0.1448  0.2326  0.2008
   95phy    C30 2544   3.577   3.558   1.653  0.6048  0.7182  0.8114
   95phy    C28 2545   3.520   3.667   1.741  0.2204 -0.1735  0.3564
   95phy    C29 2546   3.367   3.694   1.717 -0.4171  0.0078  0.2015
   95phy    C27 2547   3.545   3.645   1.890 -0.1607  0.3325 -0.3884
   95phy    C26 2548   3.559   3.767   1.980  0.1296 -0.6029 -0.2758
   95phy    C25 2549   3.571   3.719   2.126 -0.5046 -0.6093  0.3029
   95phy    C23 2550   3.581   3.822   2.239  0.3851  0.0120  0.3205
   95phy    C24 2551   3.435   3.856   2.286  0.0630  0.1798  0.7430
   95phy    C22 2552   3.652   3.754   2.359  0.0099  0.3982  0.4570
   95phy    C21 2553   3.728   3.851   2.450  0.6394 -0.3183  0.1243
   95phy    C20 2554   3.773   3.788   2.583 -0.1169  0.3460 -0.5010
   95phy    C18 2555   3.816   3.897   2.696 -0.2551  0.5520  0.9725
   95phy    O01 2556   3.712   3.987   2.716 -0.1668 -0.0779  0.4726
   95phy    H01 2557   3.704   4.013   2.806  0.4153  1.3159  0.1329
   95phy    C19 2558   3.818   3.813   2.823 -0.7068 -0.2444 -0.0369
   95phy    C13 2559   3.955   3.975   2.660  0.0749 -0.5156  0.4061
   95phy     H3 2560   3.949   4.018   2.557 -0.2807 -2.3855 -0.3962
   95phy    O33 2561   4.070   3.888   2.646  0.2997 -0.6267 -0.0301
   95phy    H1B 2562   4.118   3.914   2.570 -1.0384 -0.0817 -0.7176
   95phy    C12 2563   4.001   4.106   2.740  0.1791  0.8255  0.1450
   95phy    O11 2564   4.102   4.189   2.699  0.0034  0.0958  0.6641
   95phy    H1A 2565   4.179   4.142   2.673  0.7684  1.3224  0.6318
   96phy    C35 2566   3.135   2.707   1.390 -0.0779 -0.5962 -0.3173
   96phy    C33 2567   3.138   2.836   1.316 -0.1693 -0.0623 -0.6325
   96phy    C34 2568   3.089   2.795   1.181  0.4474 -0.4509  0.7798
   96phy    C32 2569   3.063   2.942   1.390  0.5482 -0.0897  0.1789
   96phy    C31 2570   3.140   3.036   1.484  0.0873 -0.4317 -1.0303
   96phy    C30 2571   3.040   3.146   1.533  0.0589  0.6675 -0.3010
   96phy    C28 2572   3.096   3.269   1.603  0.2554  0.0975 -0.2731
   96phy    C29 2573   3.162   3.373   1.510  0.5071 -0.4056 -0.0437
   96phy    C27 2574   2.974   3.328   1.678 -0.1742  0.5804  0.2778
   96phy    C26 2575   2.991   3.431   1.789 -0.0156  0.4183  0.5836
   96phy    C25 2576   2.856   3.476   1.843  0.1567 -0.6189 -0.8115
   96phy    C23 2577   2.873   3.608   1.926  0.0314 -0.1024  0.2209
   96phy    C24 2578   2.828   3.739   1.841 -0.6848  0.2006 -0.4683
   96phy    C22 2579   2.797   3.604   2.059  0.1062  0.1720  0.2008
   96phy    C21 2580   2.882   3.675   2.168 -0.5004 -0.5988 -0.2084
   96phy    C20 2581   2.814   3.634   2.301  0.5775 -0.0161  0.0388
   96phy    C18 2582   2.825   3.691   2.447 -0.4115 -0.0093  0.2905
   96phy    O01 2583   2.780   3.828   2.447 -0.1649  0.1658  0.4165
   96phy    H01 2584   2.769   3.863   2.360 -0.5071  4.1089  1.8531
   96phy    C19 2585   2.714   3.614   2.523 -0.1267  0.3163  0.3167
   96phy    C13 2586   2.974   3.673   2.515 -0.2021  0.6561  0.1747
   96phy     H3 2587   3.017   3.575   2.485  1.5444  1.0974  1.1408
   96phy    O33 2588   2.970   3.656   2.657 -0.2540 -0.2799  0.2781
   96phy    H1B 2589   3.015   3.577   2.679  1.1794  0.1534 -0.9448
   96phy    C12 2590   3.089   3.777   2.484  0.2319 -0.2928  0.4995
   96phy    O11 2591   3.050   3.908   2.512  0.5688  0.2599  0.2190
   96phy    H1A 2592   2.998   3.892   2.589 -1.4223  0.3007 -1.0332
   97phy    C35 2593   1.945   2.956   1.149 -0.0626 -0.3044 -0.9267
   97phy    C33 2594   2.069   2.926   1.231 -0.5263 -0.1231 -0.3336
   97phy    C34 2595   2.071   3.008   1.365 -0.1337  0.2011  0.2252
   97phy    C32 2596   2.101   2.779   1.262  0.3481  0.2406  0.4392
   97phy    C31 2597   2.255   2.757   1.268  0.5885 -0.0429  0.3433
   97phy    C30 2598   2.294   2.614   1.314 -0.0540  0.7978 -0.1595
   97phy    C28 2599   2.448   2.587   1.309  0.4978 -0.9331  0.3531
   97phy    C29 2600   2.484   2.498   1.425  0.1063 -0.2405  0.0738
   97phy    C27 2601   2.497   2.530   1.174 -0.1898  0.3766 -0.0593
   97phy    C26 2602   2.538   2.641   1.072 -0.1224  0.0869  0.2493
   97phy    C25 2603   2.621   2.580   0.965 -0.4071 -0.0754 -0.0599
   97phy    C23 2604   2.670   2.689   0.861 -0.0553  0.0414 -0.2031
   97phy    C24 2605   2.791   2.772   0.905  0.3213  0.3569  0.1425
   97phy    C22 2606   2.701   2.617   0.728 -0.0801  0.2780 -0.5269
   97phy    C21 2607   2.650   2.696   0.606  0.3994 -0.0220  0.3837
   97phy    C20 2608   2.709   2.631   0.480 -0.0860  0.3772 -0.0363
   97phy    C18 2609   2.665   2.693   0.332  0.1117 -0.5483  0.0279
   97phy    O01 2610   2.525   2.702   0.315  0.4244 -0.1860  0.0574
   97phy    H01 2611   2.496   2.791   0.311 -0.0720 -0.3936 -1.9325
   97phy    C19 2612   2.719   2.591   0.232 -0.6385 -0.0560 -0.0908
   97phy    C13 2613   2.720   2.847   0.317 -0.3776  0.3243  0.1535
   97phy     H3 2614   2.672   2.908   0.398  1.3621  1.3426  0.4764
   97phy    O33 2615   2.854   2.879   0.352 -0.3041 -0.0360 -0.3722
   97phy    H1B 2616   2.853   2.921   0.436  2.6312  0.8278 -0.6646
   97phy    C12 2617   2.655   2.957   0.219 -0.4941 -0.0083 -0.0130
   97phy    O11 2618   2.520   2.959   0.197  0.2239  0.4538 -0.6172
   97phy    H1A 2619   2.502   3.033   0.142 -0.2335  0.5792 -0.3007
   98phy    C35 2620   4.281   3.645   1.732 -0.1304 -0.3354  0.2387
   98phy    C33 2621   4.335   3.642   1.587 -0.1003  0.0645 -0.2626
   98phy    C34 2622   4.312   3.513   1.516  0.1084  0.1644  0.1117
   98phy    C32 2623   4.291   3.767   1.506  0.1687  0.1783 -0.3957
   98phy    C31 2624   4.374   3.893   1.542  0.1487 -0.2004  0.2228
   98phy    C30 2625   4.335   4.014   1.452 -0.3250 -0.5353 -0.3747
   98phy    C28 2626   4.406   4.150   1.471 -0.1578 -0.5608 -0.1164
   98phy    C29 2627   4.447   4.203   1.339  0.0985  0.6550 -0.0922
   98phy    C27 2628   4.320   4.256   1.549  0.3739  0.5660  0.2018
   98phy    C26 2629   4.324   4.247   1.700  1.0492  0.1367  0.4091
   98phy    C25 2630   4.233   4.368   1.750 -0.5270  0.3548  0.3200
   98phy    C23 2631   4.183   4.369   1.893 -0.1645 -0.0205 -0.2313
   98phy    C24 2632   4.287   4.454   1.974  0.2168  0.4611 -0.3776
   98phy    C22 2633   4.038   4.425   1.893 -0.4762  0.1483  0.1375
   98phy    C21 2634   3.945   4.402   2.014 -0.0177  0.4531  0.4877
   98phy    C20 2635   3.795   4.421   1.980  0.3285  0.0983  0.0897
   98phy    C18 2636   3.690   4.411   2.098 -0.0550  0.0600 -0.3981
   98phy    O01 2637   3.728   4.494   2.208 -0.2709 -0.1112  0.6096
   98phy    H01 2638   3.806   4.466   2.252 -0.2824  0.7532  1.2119
   98phy    C19 2639   3.567   4.473   2.030 -0.1673 -0.1812 -0.3267
   98phy    C13 2640   3.652   4.260   2.152  0.3002  0.0022  0.7440
   98phy     H3 2641   3.638   4.189   2.066  0.2181  0.0347  0.7309
   98phy    O33 2642   3.528   4.244   2.221  0.6411  0.0762  0.5616
   98phy    H1B 2643   3.481   4.325   2.227 -1.1663 -0.6702 -1.9360
   98phy    C12 2644   3.766   4.196   2.247 -0.0809  0.1804  0.4596
   98phy    O11 2645   3.817   4.272   2.353 -0.2769  0.0356  0.1376
   98phy    H1A 2646   3.770   4.244   2.429  1.1939 -0.0984  1.0362
   99phy    C35 2647   2.470   3.051   0.990 -0.2268  0.1768  0.3100
   99phy    C33 2648   2.585   3.099   1.075  0.6453 -0.5483  0.0614
   99phy    C34 2649   2.609   3.006   1.189  0.9269  0.4432  0.3889
   99phy    C32 2650   2.710   3.151   1.001  0.2643  0.4218  0.1916
   99phy    C31 2651   2.798   3.245   1.077 -0.2620 -0.2987  0.4335
   99phy    C30 2652   2.925   3.273   0.999  0.7109 -0.8087  0.1868
   99phy    C28 2653   3.027   3.371   1.061  0.3816  0.3997  0.1443
   99phy    C29 2654   3.110   3.296   1.163 -0.1552  0.2848  0.1184
   99phy    C27 2655   3.135   3.416   0.956 -0.3704  0.7581  0.2583
   99phy    C26 2656   3.115   3.537   0.863  0.1769  0.0878 -0.3341
   99phy    C25 2657   3.231   3.560   0.769 -0.5948 -0.3822 -0.1588
   99phy    C23 2658   3.211   3.667   0.662 -0.6999  0.0692 -0.3064
   99phy    C24 2659   3.317   3.780   0.671 -0.0243 -0.1535 -0.0428
   99phy    C22 2660   3.207   3.605   0.522 -0.4358 -0.3974  0.0540
   99phy    C21 2661   3.134   3.663   0.406 -0.2684  0.0901 -0.0716
   99phy    C20 2662   3.191   3.617   0.276 -0.2681  0.2198 -0.0575
   99phy    C18 2663   3.100   3.628   0.144  0.5496  0.2565 -0.4511
   99phy    O01 2664   2.981   3.553   0.155 -0.5334 -0.3695  0.0411
   99phy    H01 2665   2.916   3.607   0.195  0.7474  1.9049 -0.7252
   99phy    C19 2666   3.180   3.543   0.041  0.0502 -0.2032 -0.2319
   99phy    C13 2667   3.065   3.776   0.092  0.1604 -0.1074 -0.6197
   99phy     H3 2668   2.971   3.799   0.148 -0.3440 -0.3229 -1.3600
   99phy    O33 2669   3.143   3.876   0.148 -0.2281  0.2519 -0.3621
   99phy    H1B 2670   3.125   3.890   0.239  1.9188  2.3333 -0.1765
   99phy    C12 2671   2.982   3.824  -0.034 -0.2972  0.0244 -0.1931
   99phy    O11 2672   2.894   3.732  -0.087  0.0829 -0.1936  0.0434
   99phy    H1A 2673   2.899   3.738  -0.180  0.3289 -3.6129 -0.3156
  100phy    C35 2674   3.325   2.484   1.673 -0.2573 -0.4763  0.1992
  100phy    C33 2675   3.378   2.588   1.773  0.3372  0.3679  0.0497
  100phy    C34 2676   3.429   2.514   1.892 -0.1125 -0.2619  0.1396
  100phy    C32 2677   3.490   2.676   1.721  0.1442 -0.2942 -0.5623
  100phy    C31 2678   3.473   2.832   1.722  0.2133 -0.1260 -0.1463
  100phy    C30 2679   3.582   2.913   1.656  0.2785  0.4755  0.0716
  100phy    C28 2680   3.544   3.062   1.633  0.1865 -0.0389  0.2032
  100phy    C29 2681   3.588   3.156   1.743 -0.1572  0.5666  0.0459
  100phy    C27 2682   3.614   3.113   1.505 -0.2570  0.2526  0.8151
  100phy    C26 2683   3.508   3.150   1.399  0.1903  0.0474  0.5908
  100phy    C25 2684   3.569   3.157   1.261 -0.6927 -0.0875 -0.1818
  100phy    C23 2685   3.493   3.216   1.144 -0.3132 -0.4770 -0.1551
  100phy    C24 2686   3.562   3.347   1.084 -0.1484 -0.0837 -0.1872
  100phy    C22 2687   3.493   3.118   1.025 -0.1646  0.3610  0.4583
  100phy    C21 2688   3.364   3.088   0.957 -0.3081  0.3549 -0.2507
  100phy    C20 2689   3.377   3.030   0.813  0.0693 -0.6859 -0.0563
  100phy    C18 2690   3.254   2.965   0.736  0.0682  0.0839 -0.6938
  100phy    O01 2691   3.202   2.855   0.820  0.1201 -0.0489 -0.0071
  100phy    H01 2692   3.273   2.808   0.858 -0.2350 -1.2082 -0.7302
  100phy    C19 2693   3.318   2.895   0.612  0.0280 -0.3933 -0.1686
  100phy    C13 2694   3.127   3.061   0.708 -0.6145  0.5656  0.4107
  100phy     H3 2695   3.096   3.079   0.814  1.6967  0.2691  1.2034
  100phy    O33 2696   3.146   3.200   0.673 -0.1689 -0.1927 -0.1472
  100phy    H1B 2697   3.220   3.236   0.718 -0.3206 -0.5929  0.4360
  100phy    C12 2698   2.981   3.012   0.675  0.0707  0.5097 -0.8319
  100phy    O11 2699   2.950   3.036   0.541  0.1505 -0.4489 -0.1980
  100phy    H1A 2700   2.984   3.121   0.522 -0.4600  0.0632  0.8743
  101phy    C35 2701   3.369   0.115   1.434 -0.4862  0.2806 -0.3535
  101phy    C33 2702   3.230   0.124   1.486  0.3717  0.4342  0.7702
  101phy    C34 2703   3.166   0.256   1.435 -0.0927 -0.0814 -0.2202
  101phy    C32 2704   3.150   0.002   1.434 -0.1624  0.3217  0.5687
  101phy    C31 2705   3.129  -0.111   1.533  0.4404  0.1809  0.1142
  101phy    C30 2706   3.013  -0.200   1.490  0.6769  0.0573  0.2141
  101phy    C28 2707   2.995  -0.324   1.581  0.3506 -0.0568 -0.1911
  101phy    C29 2708   2.915  -0.284   1.711  0.2682  0.4285  0.6822
  101phy    C27 2709   2.923  -0.440   1.513  0.5170 -0.5806  0.0329
  101phy    C26 2710   3.007  -0.533   1.431 -0.5765  0.2633 -0.0137
  101phy    C25 2711   2.921  -0.622   1.334 -0.1680  0.1759 -0.2048
  101phy    C23 2712   3.009  -0.716   1.253  0.5020  0.3094 -0.5163
  101phy    C24 2713   3.027  -0.850   1.325 -0.0069 -0.3691 -0.6560
  101phy    C22 2714   2.939  -0.750   1.122 -0.0159 -0.2583 -0.1193
  101phy    C21 2715   3.023  -0.741   0.995 -0.0146  0.6484  0.2132
  101phy    C20 2716   2.932  -0.777   0.872 -0.1493  0.2727 -0.6997
  101phy    C18 2717   3.004  -0.784   0.733 -0.3449  0.4668 -0.0041
  101phy    O01 2718   3.082  -0.660   0.704 -0.3560  0.5435  0.4946
  101phy    H01 2719   3.171  -0.689   0.712 -0.5124  0.3919  1.8469
  101phy    C19 2720   2.886  -0.769   0.634 -0.6506 -0.6112 -0.1639
  101phy    C13 2721   3.102  -0.916   0.705  0.3135  0.0554 -0.3431
  101phy     H3 2722   3.141  -0.944   0.806  2.0308  0.7975 -0.7705
  101phy    O33 2723   3.041  -1.042   0.679 -0.3093 -0.0376 -0.1718
  101phy    H1B 2724   2.980  -1.068   0.746 -0.9041  1.4989 -0.0792
  101phy    C12 2725   3.251  -0.906   0.666 -0.6229  0.0109 -0.1357
  101phy    O11 2726   3.299  -0.776   0.662 -0.1181  0.1185  0.1904
  101phy    H1A 2727   3.343  -0.766   0.580  0.2660  1.4303  0.5243
  102phy    C35 2728   2.424   1.416   1.528 -0.1167  0.3377 -0.3033
  102phy    C33 2729   2.322   1.307   1.502 -0.0197  0.0268  0.0559
  102phy    C34 2730   2.308   1.290   1.352  0.5028  0.1825 -0.1635
  102phy    C32 2731   2.356   1.178   1.579 -0.2397  0.2605 -0.5707
  102phy    C31 2732   2.250   1.073   1.606  0.1768  0.0413 -0.2098
  102phy    C30 2733   2.287   0.948   1.686 -0.7096  0.3274  0.5890
  102phy    C28 2734   2.180   0.841   1.713  0.6241  0.2069 -0.2407
  102phy    C29 2735   2.201   0.717   1.628 -0.4724 -0.0419  0.2557
  102phy    C27 2736   2.180   0.814   1.866 -0.2204 -0.0390 -0.9971
  102phy    C26 2737   2.046   0.783   1.925  0.2419  0.0416  0.6778
  102phy    C25 2738   2.046   0.670   2.035  0.3368 -0.1510  0.5662
  102phy    C23 2739   1.901   0.641   2.086  0.2943  0.3540  0.3288
  102phy    C24 2740   1.841   0.521   2.014 -0.9091 -0.0533 -0.2455
  102phy    C22 2741   1.906   0.597   2.230  0.0010 -0.1711 -0.2840
  102phy    C21 2742   1.866   0.702   2.339  0.1496  0.0708 -0.7776
  102phy    C20 2743   1.865   0.625   2.473  0.7010 -0.1169  0.1499
  102phy    C18 2744   1.776   0.651   2.599  0.2954  0.0955  0.5692
  102phy    O01 2745   1.786   0.529   2.676 -0.0687 -0.1693 -0.5698
  102phy    H01 2746   1.877   0.506   2.676  0.0024  0.0923 -0.8678
  102phy    C19 2747   1.854   0.750   2.690 -0.0448  0.3637  0.1793
  102phy    C13 2748   1.616   0.677   2.573 -0.0744 -0.0787  0.0448
  102phy     H3 2749   1.580   0.599   2.501 -0.3637 -0.0927  0.2046
  102phy    O33 2750   1.588   0.797   2.495 -0.1705 -0.1088  0.0192
  102phy    H1B 2751   1.601   0.778   2.404  0.7351  0.1493  0.0781
  102phy    C12 2752   1.521   0.665   2.698 -0.1180 -0.1292 -0.1919
  102phy    O11 2753   1.529   0.548   2.772 -0.4766 -0.4747 -0.1933
  102phy    H1A 2754   1.622   0.540   2.777 -0.5545 -0.6755  1.3444
  103phy    C35 2755   2.360   4.079   2.152 -0.0574  0.1059  0.6013
  103phy    C33 2756   2.493   4.013   2.106 -0.4498  0.1673  0.2756
  103phy    C34 2757   2.471   3.867   2.094  0.0392 -0.2262  0.2193
  103phy    C32 2758   2.542   4.071   1.972 -0.6132 -0.3367 -0.0557
  103phy    C31 2759   2.674   4.146   1.990  0.5145 -0.2289  0.0965
  103phy    C30 2760   2.709   4.221   1.861  0.0924  0.2275  0.1779
  103phy    C28 2761   2.851   4.286   1.862  0.5261  0.3838 -0.0234
  103phy    C29 2762   2.909   4.277   1.716 -0.1279  0.0460 -0.5706
  103phy    C27 2763   2.848   4.434   1.915  0.0784  0.1860  0.5142
  103phy    C26 2764   2.977   4.477   1.989 -0.7102  0.4154  0.0665
  103phy    C25 2765   2.973   4.628   2.025  0.1663 -0.1464  0.7288
  103phy    C23 2766   3.100   4.692   2.086 -0.0672  0.0487  0.6152
  103phy    C24 2767   3.105   4.845   2.062  0.6535 -0.4775  0.3745
  103phy    C22 2768   3.119   4.665   2.235 -0.0779  0.0707 -0.1291
  103phy    C21 2769   3.219   4.554   2.273  0.3898  0.5707 -0.0614
  103phy    C20 2770   3.247   4.548   2.424  0.1114 -0.3935 -0.1429
  103phy    C18 2771   3.337   4.431   2.488 -0.1471 -0.0548 -1.0626
  103phy    O01 2772   3.441   4.417   2.402 -0.2855 -0.1367 -0.0467
  103phy    H01 2773   3.484   4.499   2.389  1.4656 -1.3052 -2.2233
  103phy    C19 2774   3.383   4.493   2.625 -0.5052  0.3601 -0.2413
  103phy    C13 2775   3.262   4.291   2.498  0.4631  0.0451 -0.0058
  103phy     H3 2776   3.220   4.268   2.397  1.2561 -1.5986  0.0134
  103phy    O33 2777   3.143   4.310   2.574  0.2058  0.7551  0.4879
  103phy    H1B 2778   3.091   4.381   2.543 -0.5427  0.2260  0.4909
  103phy    C12 2779   3.331   4.150   2.544  0.1093 -0.4037 -0.3153
  103phy    O11 2780   3.446   4.116   2.477 -0.5188  0.2458 -0.5084
  103phy    H1A 2781   3.439   4.146   2.388 -0.6279  1.8964  0.0101
  104phy    C35 2782   1.962   0.111   0.714  0.0472 -0.5348  0.3151
  104phy    C33 2783   1.954   0.001   0.817 -0.1919 -0.4363 -0.4533
  104phy    C34 2784   1.823  -0.067   0.791 -0.1902  0.1896 -0.2154
  104phy    C32 2785   2.071  -0.094   0.805 -0.1172 -0.2132 -0.3764
  104phy    C31 2786   2.150  -0.117   0.935 -0.1427  0.2493  0.5056
  104phy    C30 2787   2.234  -0.247   0.931 -0.0890 -0.0507 -0.1972
  104phy    C28 2788   2.291  -0.299   1.065 -0.2403  0.5465  0.2119
  104phy    C29 2789   2.199  -0.413   1.116  0.4164 -0.4039  0.1610
  104phy    C27 2790   2.423  -0.370   1.031 -0.2823 -0.1245  0.4821
  104phy    C26 2791   2.543  -0.299   1.096  0.2491 -0.4337 -0.3216
  104phy    C25 2792   2.675  -0.372   1.063 -0.0657 -0.3499 -0.1221
  104phy    C23 2793   2.792  -0.281   1.026 -0.5668 -0.4846  0.4541
  104phy    C24 2794   2.895  -0.281   1.134 -0.0869 -0.5153  0.2921
  104phy    C22 2795   2.857  -0.316   0.888  0.3808  0.1027 -0.2781
  104phy    C21 2796   2.837  -0.220   0.771 -0.1073  0.7149  0.2735
  104phy    C20 2797   2.886  -0.291   0.643 -0.2388 -0.2993 -0.2508
  104phy    C18 2798   2.824  -0.246   0.502 -0.2139  0.1350 -1.1891
  104phy    O01 2799   2.680  -0.222   0.504  0.0409  0.1045  0.3184
  104phy    H01 2800   2.639  -0.267   0.576  1.8032 -0.7165  0.8533
  104phy    C19 2801   2.850  -0.377   0.421 -0.0269  0.4821  0.5638
  104phy    C13 2802   2.903  -0.123   0.440  0.2924  0.4055  0.1716
  104phy     H3 2803   2.895  -0.041   0.516 -1.1664 -0.6105  1.1485
  104phy    O33 2804   3.047  -0.126   0.433  0.1773  0.2529 -0.2698
  104phy    H1B 2805   3.087  -0.042   0.430  1.4130 -0.2500  0.9464
  104phy    C12 2806   2.847  -0.020   0.333 -0.2206 -0.5276 -0.0999
  104phy    O11 2807   2.863  -0.060   0.200  0.4399  0.5301  0.2601
  104phy    H1A 2808   2.825   0.005   0.143  0.6643 -0.3895 -0.9820
  105phy    C35 2809   2.228   4.084   1.647  0.6152  0.0955 -0.3913
  105phy    C33 2810   2.221   3.945   1.712 -0.0028  0.4330 -0.3794
  105phy    C34 2811   2.152   3.968   1.841  0.9225 -0.3566  0.1353
  105phy    C32 2812   2.145   3.848   1.625 -0.4539 -0.4032 -0.2108
  105phy    C31 2813   2.207   3.708   1.614  0.0312  0.6810 -0.5708
  105phy    C30 2814   2.104   3.614   1.546  0.0182 -0.1959  0.0318
  105phy    C28 2815   2.144   3.475   1.494 -0.1069  0.2301  0.1549
  105phy    C29 2816   2.136   3.370   1.607 -0.2728 -0.5075  0.1153
  105phy    C27 2817   2.048   3.419   1.391  0.0690 -0.0302  0.3362
  105phy    C26 2818   2.066   3.468   1.249  0.2202 -0.1299 -0.2582
  105phy    C25 2819   2.022   3.357   1.148 -0.0588  0.0808  0.6233
  105phy    C23 2820   2.028   3.399   0.997 -0.4583 -0.1925 -0.0461
  105phy    C24 2821   2.075   3.288   0.908 -0.0432  0.5585 -0.0409
  105phy    C22 2822   1.909   3.479   0.948  0.3115  0.4329 -0.4189
  105phy    C21 2823   1.932   3.599   0.851  0.2132 -0.6240 -0.2332
  105phy    C20 2824   1.814   3.707   0.847  0.2947  0.1231 -0.0844
  105phy    C18 2825   1.825   3.826   0.739 -0.4110  0.3285  0.2218
  105phy    O01 2826   1.962   3.878   0.745  0.0351  0.0778 -0.2191
  105phy    H01 2827   2.024   3.812   0.720  0.0129 -0.7380  1.7215
  105phy    C19 2828   1.741   3.936   0.806  0.2861  0.0752 -0.8957
  105phy    C13 2829   1.772   3.780   0.599  0.3101  0.2229  0.0473
  105phy     H3 2830   1.850   3.707   0.567 -0.0906 -0.6815  1.0540
  105phy    O33 2831   1.665   3.681   0.595 -0.0074 -0.2792 -0.5662
  105phy    H1B 2832   1.585   3.708   0.553  0.5481 -2.6222 -3.5183
  105phy    C12 2833   1.777   3.852   0.459 -0.4147 -0.1790  0.3134
  105phy    O11 2834   1.775   3.772   0.342 -0.1012 -0.3673  0.2117
  105phy    H1A 2835   1.718   3.698   0.348  0.2788 -0.8047 -1.0823
  106phy    C35 2836   1.634   0.168   2.012  0.2694 -0.2163 -0.3061
  106phy    C33 2837   1.719   0.076   1.926 -0.3526  0.2068  0.1535
  106phy    C34 2838   1.644  -0.033   1.844  0.1117 -0.6140 -0.0395
  106phy    C32 2839   1.808   0.159   1.826 -0.0326  0.3591 -0.2948
  106phy    C31 2840   1.958   0.148   1.845  0.3153 -0.4971  0.1214
  106phy    C30 2841   2.039   0.248   1.758  0.2307  0.3132 -0.3302
  106phy    C28 2842   2.191   0.237   1.762  0.6166  0.3597 -0.1562
  106phy    C29 2843   2.252   0.218   1.625 -0.4135 -0.1783  0.2404
  106phy    C27 2844   2.241   0.359   1.842 -0.6773  0.3446 -0.3442
  106phy    C26 2845   2.342   0.313   1.952 -0.3067 -0.5047 -0.5389
  106phy    C25 2846   2.400   0.419   2.045 -0.7167 -0.7119  0.1540
  106phy    C23 2847   2.520   0.357   2.133 -0.1047 -0.6336  0.0366
  106phy    C24 2848   2.623   0.468   2.173 -0.1479 -0.1135 -0.7241
  106phy    C22 2849   2.462   0.291   2.261  0.0631  0.2058 -0.4355
  106phy    C21 2850   2.537   0.167   2.316 -0.1496  0.0262  0.1504
  106phy    C20 2851   2.455   0.116   2.438 -0.2182  0.2872 -0.0300
  106phy    C18 2852   2.530   0.005   2.534 -0.0723 -0.4188  0.4912
  106phy    O01 2853   2.644   0.071   2.587 -0.2412  0.1857 -0.4663
  106phy    H01 2854   2.625   0.163   2.585 -0.3762  0.1632 -0.2250
  106phy    C19 2855   2.434  -0.007   2.658  0.2377 -0.1692  0.4493
  106phy    C13 2856   2.560  -0.137   2.462 -0.4280 -0.0514 -0.1164
  106phy     H3 2857   2.472  -0.164   2.397 -1.5296  1.0947  0.8588
  106phy    O33 2858   2.560  -0.248   2.551  0.1035  0.0208  0.2794
  106phy    H1B 2859   2.647  -0.271   2.576 -0.0937 -1.2953 -0.1514
  106phy    C12 2860   2.693  -0.153   2.369  0.3565  0.4961 -0.5977
  106phy    O11 2861   2.817  -0.174   2.425 -0.6343 -0.4297 -0.5203
  106phy    H1A 2862   2.859  -0.092   2.438 -1.3180 -0.2808  0.9846
  107phy    C35 2863   2.453   5.078   2.037 -0.3240 -0.7487  0.1070
  107phy    C33 2864   2.571   5.057   1.937  0.4207  0.6036  0.1902
  107phy    C34 2865   2.523   4.989   1.810  0.0343  0.4362 -0.3846
  107phy    C32 2866   2.642   5.187   1.898  0.0052  0.1336 -0.2601
  107phy    C31 2867   2.789   5.201   1.934  0.1142  0.3037 -0.0929
  107phy    C30 2868   2.844   5.329   1.867  0.7130 -0.2921  0.3602
  107phy    C28 2869   2.983   5.381   1.907 -0.6275  0.1049  0.3896
  107phy    C29 2870   3.093   5.297   1.841 -0.4575 -0.7919 -0.4769
  107phy    C27 2871   2.987   5.529   1.870  0.1218  0.0648  0.3056
  107phy    C26 2872   3.057   5.619   1.975 -0.2729 -0.5216  0.3242
  107phy    C25 2873   3.048   5.766   1.942  0.0188  0.2092 -0.2460
  107phy    C23 2874   3.117   5.873   2.033 -0.1696  0.1718  0.1326
  107phy    C24 2875   3.112   6.000   1.955 -0.2303 -0.4646 -0.0982
  107phy    C22 2876   3.056   5.902   2.169  0.4307  0.0424  0.6206
  107phy    C21 2877   3.096   5.815   2.288  0.4805  0.5204  0.6868
  107phy    C20 2878   2.989   5.826   2.398  0.1713  0.5738 -0.1090
  107phy    C18 2879   2.989   5.734   2.525 -0.2808 -0.5559 -0.4876
  107phy    O01 2880   3.110   5.736   2.605 -0.1277 -0.3322  0.1790
  107phy    H01 2881   3.186   5.719   2.552 -0.2073 -0.2612  0.0395
  107phy    C19 2882   2.892   5.828   2.608 -0.1353  0.4787 -0.3493
  107phy    C13 2883   2.938   5.582   2.500 -0.1883  0.5089  0.1376
  107phy     H3 2884   2.840   5.587   2.447 -0.5242 -3.1645  0.1367
  107phy    O33 2885   2.900   5.527   2.628 -0.2305  0.2791  0.2504
  107phy    H1B 2886   2.978   5.519   2.678 -1.3934  1.0756  2.3141
  107phy    C12 2887   3.031   5.481   2.417 -0.0097 -0.1721  0.4283
  107phy    O11 2888   3.156   5.455   2.471 -0.3752 -0.0976 -0.0966
  107phy    H1A 2889   3.161   5.483   2.560 -0.5737 -0.0769 -0.0910
  108phy    C35 2890   4.568   4.644   1.181  0.5509 -0.0069  0.4803
  108phy    C33 2891   4.522   4.577   1.051  0.5856  0.7306  0.0891
  108phy    C34 2892   4.594   4.444   1.044  0.3177  0.0878 -0.1004
  108phy    C32 2893   4.371   4.554   1.068  0.1040  0.5732  0.2515
  108phy    C31 2894   4.292   4.579   0.940  0.2996 -0.3088 -0.4550
  108phy    C30 2895   4.153   4.520   0.930  0.2583 -0.4057 -0.2107
  108phy    C28 2896   4.073   4.562   0.804 -0.0594  0.1053  0.2390
  108phy    C29 2897   3.984   4.441   0.763 -0.3010  0.0506 -0.6333
  108phy    C27 2898   3.992   4.689   0.828  0.0961  0.0762  0.5917
  108phy    C26 2899   3.946   4.763   0.697 -0.2990  0.2659  0.2629
  108phy    C25 2900   3.910   4.910   0.729  0.2057  0.4472  0.2443
  108phy    C23 2901   3.848   4.990   0.616  0.4643  0.4366  0.2594
  108phy    C24 2902   3.735   5.072   0.682 -0.1691 -0.3421  0.2362
  108phy    C22 2903   3.950   5.081   0.541  0.1563  0.3234 -0.1549
  108phy    C21 2904   3.924   5.134   0.399  0.1668 -0.1415 -0.7100
  108phy    C20 2905   4.055   5.178   0.341 -0.3523  0.1079 -0.5871
  108phy    C18 2906   4.067   5.223   0.188 -1.0906 -0.0707  0.1865
  108phy    O01 2907   4.026   5.113   0.101  0.3698 -0.1087 -0.2776
  108phy    H01 2908   3.937   5.090   0.120 -0.1877  1.4845 -0.7612
  108phy    C19 2909   4.217   5.234   0.166 -0.1488 -0.3808 -0.1708
  108phy    C13 2910   3.980   5.353   0.141 -0.1511  0.0501  0.1071
  108phy     H3 2911   3.978   5.418   0.233 -2.4224  3.1297 -1.9262
  108phy    O33 2912   4.030   5.453   0.056  0.1441 -0.1526  0.3166
  108phy    H1B 2913   4.099   5.416   0.004 -0.3494 -0.9056  0.1818
  108phy    C12 2914   3.819   5.348   0.121 -0.2705 -0.3720  0.6103
  108phy    O11 2915   3.760   5.324  -0.005  0.2659 -0.1579 -0.3374
  108phy    H1A 2916   3.672   5.291   0.004  0.5182 -0.7297  0.1016
  109phy    C35 2917   5.105   1.337   1.831 -0.3293 -0.1776 -0.1755
  109phy    C33 2918   5.117   1.450   1.725 -0.0364  0.9203 -0.0723
  109phy    C34 2919   5.204   1.398   1.611  0.0919 -0.3380  0.4355
  109phy    C32 2920   4.974   1.497   1.707  0.4523 -0.0548  0.3795
  109phy    C31 2921   4.966   1.640   1.651 -0.5206 -0.0914  0.3169
  109phy    C30 2922   4.828   1.694   1.627 -0.6135 -0.1440  0.4213
  109phy    C28 2923   4.827   1.844   1.631  0.1665 -0.3005 -0.6490
  109phy    C29 2924   4.807   1.898   1.492 -0.3539  0.0923 -0.0173
  109phy    C27 2925   4.714   1.901   1.719  0.4778  0.8912 -0.2395
  109phy    C26 2926   4.754   1.953   1.860 -0.0132 -0.2635  0.3712
  109phy    C25 2927   4.681   2.084   1.897 -0.3751 -0.6555  0.2552
  109phy    C23 2928   4.676   2.125   2.047 -0.1087 -0.0189 -0.0375
  109phy    C24 2929   4.805   2.189   2.101 -0.4145 -0.4692  0.2888
  109phy    C22 2930   4.564   2.229   2.057  0.2486  0.6622 -0.1132
  109phy    C21 2931   4.468   2.203   2.172 -0.2260 -0.4066 -0.4261
  109phy    C20 2932   4.343   2.295   2.172 -0.3305  0.1827 -0.1145
  109phy    C18 2933   4.237   2.285   2.286  0.2598 -0.6149 -0.9225
  109phy    O01 2934   4.289   2.316   2.417  0.1928  0.2355  0.0035
  109phy    H01 2935   4.381   2.331   2.413  0.2718 -0.4232 -3.1782
  109phy    C19 2936   4.150   2.411   2.257  0.5174 -0.4768  0.5298
  109phy    C13 2937   4.144   2.150   2.294  0.5097 -0.4984 -0.4554
  109phy     H3 2938   4.126   2.104   2.193  0.8043  1.0672 -1.2577
  109phy    O33 2939   4.004   2.173   2.338 -0.5476 -0.1468  0.5216
  109phy    H1B 2940   3.950   2.107   2.300  0.2598 -0.7227  0.3292
  109phy    C12 2941   4.203   2.028   2.380 -0.2880 -0.4893 -0.0426
  109phy    O11 2942   4.188   2.043   2.515 -0.2745  0.7599 -0.4479
  109phy    H1A 2943   4.101   2.078   2.524 -0.4413  0.3758 -0.5320
  110phy    C35 2944   0.195   0.102   1.651  0.3046 -0.2382  0.2559
  110phy    C33 2945   0.173   0.034   1.519  0.3364 -0.2510 -0.3240
  110phy    C34 2946   0.120  -0.111   1.537 -0.3998 -0.0324  0.0939
  110phy    C32 2947   0.107   0.133   1.423  0.5662  0.0094 -0.3453
  110phy    C31 2948   0.143   0.132   1.274 -0.1075  0.6063 -0.4459
  110phy    C30 2949   0.050   0.235   1.202  0.1881  0.0800  0.3785
  110phy    C28 2950   0.065   0.249   1.047  0.6167  0.1115 -0.1131
  110phy    C29 2951  -0.008   0.137   0.969 -0.3308  0.0527 -0.0907
  110phy    C27 2952   0.005   0.384   1.002 -0.3238 -0.6409  0.0404
  110phy    C26 2953   0.082   0.466   0.893 -0.4452 -0.6034 -0.3276
  110phy    C25 2954   0.020   0.603   0.860  0.8759 -0.0739 -0.4120
  110phy    C23 2955   0.091   0.685   0.749  0.4211 -0.6859 -0.1614
  110phy    C24 2956   0.051   0.646   0.608 -0.5128  0.4139 -0.1379
  110phy    C22 2957   0.049   0.830   0.784 -0.7383  0.1166 -0.3441
  110phy    C21 2958   0.138   0.947   0.736 -0.3809  0.1134  0.0271
  110phy    C20 2959   0.111   1.089   0.799 -0.1077 -0.1155 -0.3313
  110phy    C18 2960   0.208   1.212   0.770 -0.0803  0.1044  0.3996
  110phy    O01 2961   0.339   1.181   0.817  0.3076 -0.0388 -0.1081
  110phy    H01 2962   0.391   1.259   0.825 -1.5740  1.0809  3.2594
  110phy    C19 2963   0.150   1.326   0.854 -0.1781  0.3642 -0.5788
  110phy    C13 2964   0.219   1.249   0.616 -0.2210 -0.0749 -0.7577
  110phy     H3 2965   0.270   1.161   0.568  0.7725  0.3548 -0.5235
  110phy    O33 2966   0.098   1.243   0.540  0.1139  0.3331  0.1090
  110phy    H1B 2967   0.107   1.176   0.474 -0.2050  1.9178 -1.6470
  110phy    C12 2968   0.339   1.332   0.554 -0.6239 -0.1458 -0.2015
  110phy    O11 2969   0.458   1.334   0.624 -0.5095  0.3625 -0.4376
  110phy    H1A 2970   0.528   1.373   0.576  2.0328 -0.2346  2.4655
  111phy    C35 2971   4.693   1.058   2.120  0.3655 -0.1034  0.2540
  111phy    C33 2972   4.795   1.068   2.007 -0.1955 -0.2959  0.3222
  111phy    C34 2973   4.883   0.941   2.008  0.5890  0.0560  0.0591
  111phy    C32 2974   4.731   1.091   1.870  0.0122 -0.3958 -0.7178
  111phy    C31 2975   4.698   1.233   1.834  0.3016 -0.3875  0.4162
  111phy    C30 2976   4.610   1.245   1.706 -0.1696 -0.0032 -0.4198
  111phy    C28 2977   4.577   1.394   1.664 -0.1626  0.2207 -0.9194
  111phy    C29 2978   4.556   1.401   1.516  0.0919  0.5024 -0.1012
  111phy    C27 2979   4.447   1.459   1.721  0.0062 -0.0738 -0.0919
  111phy    C26 2980   4.468   1.563   1.831  0.0318  0.9749  0.1721
  111phy    C25 2981   4.330   1.604   1.891  0.1876 -0.0037 -0.1374
  111phy    C23 2982   4.340   1.704   2.013 -0.1195  0.1953  0.0823
  111phy    C24 2983   4.210   1.789   2.039  0.0323 -0.5543 -0.1808
  111phy    C22 2984   4.392   1.642   2.148 -0.3782 -0.3875 -0.0259
  111phy    C21 2985   4.465   1.740   2.247 -0.2379  0.5637  1.0532
  111phy    C20 2986   4.492   1.664   2.377 -0.1366  0.4633  0.1823
  111phy    C18 2987   4.558   1.726   2.504  0.2486  0.1725  0.0559
  111phy    O01 2988   4.469   1.801   2.585 -0.0108  0.1494  0.0396
  111phy    H01 2989   4.386   1.767   2.558  0.8160 -1.9699  0.0146
  111phy    C19 2990   4.589   1.598   2.584 -0.1717  0.1472  0.2659
  111phy    C13 2991   4.701   1.799   2.485 -0.1703  0.1435  0.0746
  111phy     H3 2992   4.767   1.740   2.416 -1.3663 -1.9444  0.6318
  111phy    O33 2993   4.781   1.810   2.603  0.5214 -0.0489 -0.1310
  111phy    H1B 2994   4.730   1.835   2.677 -0.8636 -0.8739 -0.7818
  111phy    C12 2995   4.701   1.946   2.424 -0.2102 -0.2284  0.3905
  111phy    O11 2996   4.684   2.053   2.514  0.1749  0.3129  0.3123
  111phy    H1A 2997   4.771   2.072   2.542  0.3930 -1.2121  0.7798
  112phy    C35 2998   4.360   2.106   1.690  0.5958 -0.4428  0.3208
  112phy    C33 2999   4.415   2.224   1.620  0.0496 -0.0604  0.6612
  112phy    C34 3000   4.418   2.196   1.468  0.4148  0.0318  0.2471
  112phy    C32 3001   4.334   2.353   1.652 -0.7172 -0.1428 -0.2777
  112phy    C31 3002   4.401   2.445   1.754  0.4925  0.2941  0.6920
  112phy    C30 3003   4.317   2.567   1.783 -0.2989 -0.0728  0.0015
  112phy    C28 3004   4.391   2.695   1.833 -0.3548  0.0774  0.0394
  112phy    C29 3005   4.431   2.783   1.713 -0.0250  0.0547  0.1004
  112phy    C27 3006   4.301   2.786   1.916  0.4556  0.0988  0.1008
  112phy    C26 3007   4.324   2.791   2.069  0.0379 -0.5358  0.2296
  112phy    C25 3008   4.233   2.902   2.127  0.2522 -0.6802 -0.2969
  112phy    C23 3009   4.260   2.942   2.272 -0.6458  0.1002 -0.8066
  112phy    C24 3010   4.327   3.069   2.298 -0.5009  0.3449  0.3118
  112phy    C22 3011   4.121   2.961   2.329  0.2775 -0.2293 -0.5883
  112phy    C21 3012   4.090   2.895   2.465 -0.2747 -0.2566 -0.1302
  112phy    C20 3013   3.942   2.926   2.514  0.0680  0.1831 -0.2936
  112phy    C18 3014   3.902   2.896   2.664  0.1471 -0.4738 -0.0802
  112phy    O01 3015   4.007   2.949   2.751  0.3710 -0.7088  0.0264
  112phy    H01 3016   4.087   2.901   2.738  0.7211 -0.3152  0.6854
  112phy    C19 3017   3.775   2.977   2.694  0.1007  0.5843  0.2299
  112phy    C13 3018   3.893   2.730   2.683  0.0277  0.4928 -0.3388
  112phy     H3 3019   3.971   2.677   2.624  0.0028 -1.6061  1.4196
  112phy    O33 3020   3.775   2.675   2.626  0.4184  0.1249 -0.1621
  112phy    H1B 3021   3.697   2.695   2.674  0.8077 -2.1935  1.5967
  112phy    C12 3022   3.903   2.677   2.835  0.0223  0.3789 -0.3991
  112phy    O11 3023   3.939   2.542   2.844  0.1959  0.0202  0.1732
  112phy    H1A 3024   4.022   2.537   2.801 -0.2857 -1.5806 -0.6502
  113phy    C35 3025   4.101   4.972   1.151  0.4484 -0.1975 -0.6237
  113phy    C33 3026   4.195   5.078   1.105 -1.0835 -0.3628 -0.0393
  113phy    C34 3027   4.238   5.158   1.225  0.3814  0.3773 -0.0935
  113phy    C32 3028   4.304   5.028   1.009 -0.1701 -0.1960  0.3773
  113phy    C31 3029   4.279   5.065   0.865 -0.3151 -0.0712 -0.0715
  113phy    C30 3030   4.403   5.033   0.783  0.0732  0.3593  0.2895
  113phy    C28 3031   4.377   5.015   0.632 -0.3348  0.3509 -0.2573
  113phy    C29 3032   4.470   5.101   0.548 -0.2513  0.3595  0.1655
  113phy    C27 3033   4.384   4.865   0.589 -0.2822 -0.3490  0.5929
  113phy    C26 3034   4.284   4.819   0.488 -0.5038 -0.0702  0.0288
  113phy    C25 3035   4.288   4.662   0.475 -0.3577 -0.2269  0.1194
  113phy    C23 3036   4.209   4.605   0.357 -0.2677  0.3834  0.6983
  113phy    C24 3037   4.275   4.469   0.331 -0.0338 -0.5230 -0.1330
  113phy    C22 3038   4.063   4.571   0.393 -0.2020 -0.2034 -0.0002
  113phy    C21 3039   3.967   4.667   0.328  0.3681 -0.1607 -0.0317
  113phy    C20 3040   3.820   4.627   0.364  0.1450  0.0146  0.2898
  113phy    C18 3041   3.693   4.714   0.325 -0.1195  0.2597 -0.2688
  113phy    O01 3042   3.731   4.853   0.296  0.3897 -0.0878 -0.2455
  113phy    H01 3043   3.662   4.914   0.312 -2.0035 -2.3803 -1.1446
  113phy    C19 3044   3.612   4.715   0.455 -0.1768  0.3634 -0.1472
  113phy    C13 3045   3.617   4.646   0.199 -0.5416  0.1413 -0.1608
  113phy     H3 3046   3.689   4.652   0.112  0.7207 -0.2894  0.8169
  113phy    O33 3047   3.591   4.502   0.193  0.2710 -0.0909  0.0131
  113phy    H1B 3048   3.513   4.476   0.239 -1.2408  0.1647 -2.2562
  113phy    C12 3049   3.508   4.723   0.117 -0.2899  0.1429  0.5209
  113phy    O11 3050   3.374   4.729   0.169  0.0006  0.1531 -0.1462
  113phy    H1A 3051   3.331   4.648   0.148  0.6981  0.2070 -2.0172
  114phy    C35 3052   4.732   2.892   1.462 -0.4960  0.2738 -0.1369
  114phy    C33 3053   4.869   2.965   1.421  0.4481  0.4768  0.7694
  114phy    C34 3054   4.831   3.042   1.290  0.1877  0.4563 -0.0697
  114phy    C32 3055   4.937   3.031   1.538  0.5235 -0.3815  0.2925
  114phy    C31 3056   5.036   2.936   1.608  0.0524 -0.2385 -0.1259
  114phy    C30 3057   5.124   3.004   1.717 -0.2477  0.9152 -0.3573
  114phy    C28 3058   5.247   2.927   1.773  0.5018 -0.3137 -0.5506
  114phy    C29 3059   5.375   2.940   1.690  0.2585  0.2957  0.1401
  114phy    C27 3060   5.268   2.976   1.914 -0.2337  0.5097 -0.1015
  114phy    C26 3061   5.320   2.876   2.019 -1.0240  0.1612  0.1935
  114phy    C25 3062   5.320   2.934   2.161 -0.1998 -0.6462  0.0471
  114phy    C23 3063   5.367   2.836   2.273  0.1145  0.3724  0.0137
  114phy    C24 3064   5.516   2.836   2.308  0.2567  0.8908 -0.4140
  114phy    C22 3065   5.276   2.862   2.394  0.2200  0.2301 -0.5876
  114phy    C21 3066   5.227   2.735   2.472  0.0328 -0.2807  0.2947
  114phy    C20 3067   5.157   2.794   2.598 -0.2496  0.0903  0.8018
  114phy    C18 3068   5.073   2.708   2.700  0.6560  0.2781  0.2392
  114phy    O01 3069   5.161   2.622   2.774  0.3563 -0.1112  0.0784
  114phy    H01 3070   5.200   2.676   2.841 -1.6212  3.1781 -1.1515
  114phy    C19 3071   5.029   2.823   2.785 -0.1206  0.1451  0.0489
  114phy    C13 3072   4.942   2.634   2.635 -0.5462 -0.5899 -0.1558
  114phy     H3 3073   4.915   2.684   2.539 -0.5112 -1.5863 -0.6917
  114phy    O33 3074   4.817   2.638   2.709 -0.1221  0.2343  0.3938
  114phy    H1B 3075   4.814   2.579   2.782  1.9017  0.9294  1.1299
  114phy    C12 3076   4.972   2.484   2.596  0.2420 -0.1371 -0.1382
  114phy    O11 3077   4.994   2.394   2.698 -0.2606  0.2774 -0.3632
  114phy    H1A 3078   5.047   2.434   2.764  1.7366  1.5255 -2.5418
  115phy    C35 3079   0.781   2.630   1.454  0.2207 -0.0373  0.4386
  115phy    C33 3080   0.675   2.551   1.378 -0.5237  0.5910 -0.1243
  115phy    C34 3081   0.684   2.406   1.407  0.0764 -0.1311  0.1838
  115phy    C32 3082   0.538   2.613   1.401  0.5040  0.1183 -0.8500
  115phy    C31 3083   0.426   2.569   1.306  0.7760 -0.2011 -0.1341
  115phy    C30 3084   0.292   2.641   1.329  0.0600 -0.0964  0.1733
  115phy    C28 3085   0.171   2.571   1.263 -0.6451 -0.0697 -0.1556
  115phy    C29 3086   0.109   2.463   1.361  0.4533 -0.4846  0.0772
  115phy    C27 3087   0.057   2.671   1.243  0.1499 -0.2760 -0.1265
  115phy    C26 3088   0.026   2.690   1.090  0.0529  0.4629 -0.2495
  115phy    C25 3089  -0.098   2.771   1.066  0.1309  0.1357 -0.3471
  115phy    C23 3090  -0.130   2.795   0.918 -0.6331 -0.1553  0.3851
  115phy    C24 3091  -0.280   2.775   0.897  0.0726 -0.3399 -0.3644
  115phy    C22 3092  -0.081   2.933   0.873  0.0439 -0.6540 -0.1758
  115phy    C21 3093  -0.004   2.937   0.739 -0.2009 -0.4374  0.2460
  115phy    C20 3094   0.063   3.077   0.723 -0.2222  0.3023 -0.0111
  115phy    C18 3095   0.178   3.102   0.616  0.5289  0.7302  0.2253
  115phy    O01 3096   0.289   3.014   0.638  0.3927 -0.4387 -0.3590
  115phy    H01 3097   0.321   3.031   0.725  1.4929 -2.0923 -0.3989
  115phy    C19 3098   0.226   3.245   0.646  0.2282  0.1951 -0.0321
  115phy    C13 3099   0.120   3.095   0.463  0.2062  0.1641 -0.5335
  115phy     H3 3100   0.091   2.987   0.455 -0.9452  0.5089 -1.1116
  115phy    O33 3101  -0.009   3.144   0.440  0.4792  0.1005  0.2257
  115phy    H1B 3102  -0.031   3.212   0.500 -2.4533 -0.0750 -0.5094
  115phy    C12 3103   0.208   3.075   0.334 -0.8204  0.3829 -0.4967
  115phy    O11 3104   0.307   2.976   0.360  0.6046 -0.4358  0.0196
  115phy    H1A 3105   0.329   2.984   0.451  0.7681  1.0000 -0.1233
  116phy    C35 3106   4.070   3.971   1.201 -0.1471 -0.2974 -0.1455
  116phy    C33 3107   4.054   4.035   1.069  0.7999  0.3402 -0.0780
  116phy    C34 3108   3.944   4.143   1.083  0.3022 -0.0802  0.3785
  116phy    C32 3109   4.196   4.072   1.016 -0.3524 -0.1074 -0.2580
  116phy    C31 3110   4.210   4.095   0.869 -0.1795 -0.4018 -0.3136
  116phy    C30 3111   4.355   4.137   0.839 -0.2630 -0.2540 -0.0318
  116phy    C28 3112   4.395   4.166   0.694  0.4082 -0.2964 -0.2435
  116phy    C29 3113   4.469   4.301   0.685 -0.2558  0.3201 -0.2521
  116phy    C27 3114   4.466   4.048   0.628  0.2978  0.4191  0.1996
  116phy    C26 3115   4.453   4.038   0.476  0.0631  0.4022 -0.3611
  116phy    C25 3116   4.551   3.948   0.405  0.2512  0.1058  0.0309
  116phy    C23 3117   4.536   3.942   0.255 -0.3141 -0.2319 -0.0452
  116phy    C24 3118   4.681   3.958   0.202  0.0493  0.2632  0.1019
  116phy    C22 3119   4.463   3.813   0.209  0.0898 -0.4731 -0.6734
  116phy    C21 3120   4.413   3.811   0.063 -0.4558 -0.0257  0.2059
  116phy    C20 3121   4.318   3.692   0.025 -0.5931  0.2485  0.1210
  116phy    C18 3122   4.263   3.685  -0.126  0.0282  0.2029  0.0684
  116phy    O01 3123   4.218   3.819  -0.161  0.4747  0.1533  0.4919
  116phy    H01 3124   4.168   3.811  -0.239 -0.1673 -1.1980  1.0019
  116phy    C19 3125   4.147   3.590  -0.118  0.1436  0.2156  0.4663
  116phy    C13 3126   4.382   3.638  -0.229 -0.2857 -0.0652  0.3822
  116phy     H3 3127   4.469   3.704  -0.206 -1.6835  2.8037 -1.8511
  116phy    O33 3128   4.444   3.510  -0.210  0.5067  0.4518 -0.3003
  116phy    H1B 3129   4.394   3.447  -0.258 -0.8961  0.6369  0.8572
  116phy    C12 3130   4.401   3.673  -0.379 -0.0931  0.1152 -0.2899
  116phy    O11 3131   4.352   3.801  -0.410  0.2740  0.0228 -0.1796
  116phy    H1A 3132   4.364   3.857  -0.336 -0.4143  2.7381 -1.9931
  117phy    C35 3133   4.639   4.327   2.179 -0.0891 -0.0348  0.0542
  117phy    C33 3134   4.666   4.474   2.140 -0.4877 -0.1337  0.4188
  117phy    C34 3135   4.747   4.551   2.238 -0.2177  0.3570  0.2529
  117phy    C32 3136   4.712   4.490   1.998  0.2561  0.1218 -0.4366
  117phy    C31 3137   4.664   4.610   1.921 -0.5560  0.4772  0.5125
  117phy    C30 3138   4.711   4.609   1.773  0.2011 -0.3766  0.4879
  117phy    C28 3139   4.646   4.717   1.679 -0.1524 -0.3179 -0.0600
  117phy    C29 3140   4.753   4.745   1.562  0.3012  0.6110 -0.0674
  117phy    C27 3141   4.510   4.679   1.621 -1.1833 -0.1576 -0.3701
  117phy    C26 3142   4.425   4.809   1.626 -0.5821 -0.0139 -0.0930
  117phy    C25 3143   4.276   4.772   1.598 -0.1260  0.3759  0.2630
  117phy    C23 3144   4.176   4.880   1.623  0.1467  0.1434  0.2076
  117phy    C24 3145   4.092   4.919   1.497  0.2389 -0.0916  0.1897
  117phy    C22 3146   4.072   4.824   1.718  0.4999 -0.2422 -0.1298
  117phy    C21 3147   4.091   4.869   1.862 -0.3615  0.0360  0.0178
  117phy    C20 3148   3.980   4.815   1.956  0.5415 -0.4116  0.4927
  117phy    C18 3149   3.988   4.860   2.106 -0.2432  0.4693  0.3642
  117phy    O01 3150   4.004   4.999   2.125 -0.0626  0.4475 -0.3586
  117phy    H01 3151   3.927   5.049   2.107  0.1647  1.3838  1.0975
  117phy    C19 3152   3.842   4.823   2.145  0.0052  0.3791 -0.4573
  117phy    C13 3153   4.103   4.788   2.201 -0.7640  0.3491  0.0280
  117phy     H3 3154   4.104   4.678   2.178 -0.4654  0.5087 -0.7410
  117phy    O33 3155   4.058   4.787   2.342  0.0415  0.1569 -0.0910
  117phy    H1B 3156   4.069   4.868   2.388 -0.8879 -0.3749  1.1235
  117phy    C12 3157   4.254   4.834   2.188  0.4427  0.1530  0.4309
  117phy    O11 3158   4.296   4.944   2.267  0.0867 -0.6231  0.0262
  117phy    H1A 3159   4.256   5.023   2.238 -0.2793 -0.9799 -0.4657
  118phy    C35 3160   4.953   3.576   1.466 -0.9238  0.0796 -0.0596
  118phy    C33 3161   4.811   3.622   1.490  0.6502 -0.7309  0.7349
  118phy    C34 3162   4.708   3.516   1.447  0.3534 -0.6504  0.0086
  118phy    C32 3163   4.783   3.654   1.642 -0.2243  0.2736 -0.0330
  118phy    C31 3164   4.803   3.797   1.677  0.0549  0.0311 -0.0066
  118phy    C30 3165   4.756   3.816   1.826  0.4866 -0.3539 -0.0875
  118phy    C28 3166   4.782   3.949   1.892 -0.1359  0.2396  0.1658
  118phy    C29 3167   4.681   4.062   1.863 -0.1039 -0.1050  0.4330
  118phy    C27 3168   4.769   3.945   2.045 -0.2612  0.0865  0.0885
  118phy    C26 3169   4.884   3.895   2.127  0.0608  0.2757 -0.4447
  118phy    C25 3170   4.845   3.891   2.274 -0.2149  0.2846 -0.0062
  118phy    C23 3171   4.950   3.849   2.383  0.1313 -0.0471  0.1218
  118phy    C24 3172   5.064   3.949   2.403  0.0189  0.1767  0.3062
  118phy    C22 3173   4.876   3.837   2.518 -0.1215  0.1039  0.2485
  118phy    C21 3174   4.870   3.689   2.573 -0.1413  0.4533  0.1933
  118phy    C20 3175   4.827   3.690   2.715  0.4753 -0.0788 -0.0446
  118phy    C18 3176   4.842   3.573   2.819 -0.5358 -0.3447  0.3085
  118phy    O01 3177   4.981   3.582   2.865 -0.3767  0.2936  0.4830
  118phy    H01 3178   4.989   3.641   2.937 -2.2740  1.0936  0.0964
  118phy    C19 3179   4.753   3.626   2.933 -0.0875  0.1269  0.4735
  118phy    C13 3180   4.812   3.420   2.772 -0.2028 -0.7259  0.2774
  118phy     H3 3181   4.858   3.399   2.672 -0.3085 -1.0759  0.2998
  118phy    O33 3182   4.674   3.400   2.737 -0.4129  0.3199 -0.6516
  118phy    H1B 3183   4.629   3.469   2.781  3.0236  1.0369  2.1876
  118phy    C12 3184   4.864   3.298   2.868 -0.0517 -0.2506  0.1467
  118phy    O11 3185   4.999   3.310   2.908  0.1406 -0.0797 -0.4168
  118phy    H1A 3186   5.006   3.398   2.939 -1.4433 -0.1827  0.3296
  119phy    C35 3187   4.027   3.403   2.556  0.0759  0.2642 -0.1687
  119phy    C33 3188   4.036   3.410   2.404 -0.3426 -0.2054  0.4990
  119phy    C34 3189   3.908   3.422   2.324  0.4943 -0.1566  0.0340
  119phy    C32 3190   4.130   3.527   2.383 -0.2777 -0.8595 -0.3012
  119phy    C31 3191   4.250   3.488   2.299  0.0321  0.4564 -0.3570
  119phy    C30 3192   4.354   3.593   2.256  0.0873  0.2100  0.0740
  119phy    C28 3193   4.466   3.533   2.164 -0.2127 -0.0895 -0.4176
  119phy    C29 3194   4.482   3.624   2.043  0.1379  0.0175 -0.3274
  119phy    C27 3195   4.600   3.524   2.248 -0.6287  0.3222 -0.0298
  119phy    C26 3196   4.678   3.398   2.218 -0.5546  0.4178  0.1160
  119phy    C25 3197   4.807   3.371   2.299  0.2626  0.0311 -0.4067
  119phy    C23 3198   4.842   3.218   2.295  0.3801 -0.5383 -0.3483
  119phy    C24 3199   4.990   3.215   2.255 -0.2615 -0.1082  0.4673
  119phy    C22 3200   4.838   3.157   2.440  0.0872  0.3685 -0.1437
  119phy    C21 3201   4.698   3.109   2.497  0.1588  0.4155  0.1550
  119phy    C20 3202   4.706   3.040   2.633  0.2386 -0.1318 -0.5778
  119phy    C18 3203   4.565   3.008   2.699 -0.5181 -0.1853 -0.0901
  119phy    O01 3204   4.500   2.914   2.613  0.8188  0.2610  0.2192
  119phy    H01 3205   4.550   2.839   2.584  0.9133 -0.2225  1.5744
  119phy    C19 3206   4.612   2.918   2.821 -0.2136 -0.0314  0.5147
  119phy    C13 3207   4.476   3.134   2.754  0.0548 -0.0872  0.0110
  119phy     H3 3208   4.544   3.208   2.803  0.3037  0.3463 -0.9669
  119phy    O33 3209   4.386   3.099   2.862 -0.2962 -0.1710  0.0163
  119phy    H1B 3210   4.310   3.061   2.823 -0.6041 -0.4081  0.8336
  119phy    C12 3211   4.398   3.211   2.641 -0.5214 -0.2077 -0.5865
  119phy    O11 3212   4.318   3.315   2.684 -0.2291 -0.3000  0.1538
  119phy    H1A 3213   4.237   3.276   2.713  0.8599 -2.7722  0.1179
  120phy    C35 3214   3.538   3.456   2.611  0.7086 -0.3374  0.1352
  120phy    C33 3215   3.513   3.510   2.746 -0.2264  0.2514 -0.3378
  120phy    C34 3216   3.363   3.540   2.763 -0.8474 -0.6457  0.3677
  120phy    C32 3217   3.561   3.424   2.867  0.4842  0.2373 -0.5966
  120phy    C31 3218   3.716   3.405   2.887  0.6430 -0.4403 -0.1525
  120phy    C30 3219   3.725   3.338   3.028  0.2226 -0.2221 -0.0376
  120phy    C28 3220   3.840   3.250   3.071 -0.4698 -0.0739  0.1659
  120phy    C29 3221   3.940   3.341   3.140 -0.1347  0.2610 -0.3652
  120phy    C27 3222   3.796   3.170   3.195  0.3132  0.6197 -0.7416
  120phy    C26 3223   3.795   3.023   3.152 -0.3624  0.0032  0.2599
  120phy    C25 3224   3.719   2.921   3.234  0.1146  0.0771 -0.4613
  120phy    C23 3225   3.704   2.781   3.180  0.0544  0.3026 -0.2944
  120phy    C24 3226   3.812   2.684   3.242  0.1085 -0.0477 -0.5657
  120phy    C22 3227   3.565   2.726   3.221  0.0904 -0.2288  0.5968
  120phy    C21 3228   3.479   2.676   3.104  0.0412 -0.2351  0.1275
  120phy    C20 3229   3.339   2.631   3.150 -0.0903  0.6520 -0.8962
  120phy    C18 3230   3.215   2.609   3.055 -0.3023 -0.5113  0.4423
  120phy    O01 3231   3.181   2.748   3.012  0.1250 -0.4348  0.1234
  120phy    H01 3232   3.123   2.791   3.071 -0.1548 -0.5960 -0.0321
  120phy    C19 3233   3.115   2.562   3.160 -0.2600  0.3917 -0.2571
  120phy    C13 3234   3.241   2.520   2.926  0.1683  0.2401 -0.1369
  120phy     H3 3235   3.312   2.586   2.869 -0.3652  1.4431  0.5510
  120phy    O33 3236   3.330   2.409   2.942  0.2524  0.4245 -0.2946
  120phy    H1B 3237   3.285   2.331   2.971 -0.4107  1.3551  1.3362
  120phy    C12 3238   3.152   2.520   2.794  0.3538  0.6770 -0.6137
  120phy    O11 3239   3.054   2.421   2.798 -0.2844  0.2591  0.1054
  120phy    H1A 3240   3.087   2.336   2.775 -0.5443  0.2806 -0.3597
  121phy    C35 3241   0.024   1.085   2.226  0.8006 -0.3945 -0.1020
  121phy    C33 3242   0.158   1.143   2.240  0.3460  0.2583 -0.7252
  121phy    C34 3243   0.259   1.038   2.297  0.0394  0.0153  0.1540
  121phy    C32 3244   0.205   1.209   2.106 -0.4393  0.0111 -0.3726
  121phy    C31 3245   0.290   1.339   2.124 -0.3013  0.0409 -0.3597
  121phy    C30 3246   0.289   1.419   1.989  0.1070  0.4902 -0.1740
  121phy    C28 3247   0.406   1.512   1.952  0.0157 -0.0951  0.0805
  121phy    C29 3248   0.408   1.534   1.799 -0.0618 -0.1701  0.1238
  121phy    C27 3249   0.396   1.648   2.023 -0.0544  0.5526  0.0995
  121phy    C26 3250   0.483   1.668   2.144 -0.0590 -0.6766  0.2753
  121phy    C25 3251   0.450   1.805   2.216  0.0110  0.7238  0.2357
  121phy    C23 3252   0.525   1.826   2.352 -0.4610  0.4015  0.7835
  121phy    C24 3253   0.670   1.874   2.335  0.1591 -0.1579 -0.1556
  121phy    C22 3254   0.444   1.935   2.431 -0.5062  0.0941 -0.3555
  121phy    C21 3255   0.360   1.882   2.550  0.0480 -0.9601 -0.3059
  121phy    C20 3256   0.272   1.993   2.591 -0.0183 -0.6306 -0.1287
  121phy    C18 3257   0.155   1.975   2.692  0.4759 -0.9906 -0.0609
  121phy    O01 3258   0.202   1.895   2.801 -0.1296  0.2088  0.1212
  121phy    H01 3259   0.296   1.895   2.802 -0.1282  0.2353 -0.1432
  121phy    C19 3260   0.131   2.122   2.732 -0.1817 -0.0595 -0.1552
  121phy    C13 3261   0.023   1.907   2.629  0.0023  0.3535  0.2207
  121phy     H3 3262  -0.001   1.961   2.534  0.7480 -0.3348 -0.3744
  121phy    O33 3263  -0.095   1.935   2.708 -0.0315 -0.0379 -0.4523
  121phy    H1B 3264  -0.118   1.869   2.770 -0.3064 -0.0888 -0.6083
  121phy    C12 3265   0.012   1.754   2.595 -0.1451  0.5652 -0.0787
  121phy    O11 3266  -0.108   1.706   2.539  0.1985 -0.2032  0.2995
  121phy    H1A 3267  -0.178   1.766   2.556  0.5266 -0.2311  1.8234
  122phy    C35 3268   4.537   3.182   1.915 -0.0887 -0.2309 -0.1924
  122phy    C33 3269   4.687   3.149   1.908  0.0833 -0.4254  0.2947
  122phy    C34 3270   4.697   3.002   1.864 -0.2560 -0.2624  0.5844
  122phy    C32 3271   4.773   3.250   1.827  0.4552 -0.2292 -0.1472
  122phy    C31 3272   4.910   3.266   1.895  0.0918 -0.1713  0.1750
  122phy    C30 3273   4.975   3.400   1.864  0.1591  0.0090  0.3605
  122phy    C28 3274   5.111   3.438   1.922 -0.6975 -0.0965 -0.3729
  122phy    C29 3275   5.213   3.397   1.817  0.0292 -0.0080  0.0004
  122phy    C27 3276   5.121   3.587   1.960 -0.0880 -0.3052  0.6620
  122phy    C26 3277   5.219   3.608   2.080 -0.3329 -0.0842 -0.4228
  122phy    C25 3278   5.266   3.752   2.119  0.2350  0.1455 -0.5118
  122phy    C23 3279   5.407   3.746   2.186 -0.5805 -0.0003  0.2298
  122phy    C24 3280   5.499   3.822   2.086 -0.0355 -0.2020  0.3271
  122phy    C22 3281   5.417   3.832   2.317  0.4942 -0.1880  0.4991
  122phy    C21 3282   5.375   3.753   2.437  0.2564  0.1873  0.2436
  122phy    C20 3283   5.406   3.827   2.569  0.0500 -0.5132  0.3924
  122phy    C18 3284   5.426   3.747   2.701 -0.1926 -0.4726 -0.1537
  122phy    O01 3285   5.543   3.668   2.686 -0.0350  0.6073  0.2681
  122phy    H01 3286   5.589   3.662   2.768 -0.0062 -2.2617  0.1343
  122phy    C19 3287   5.459   3.858   2.801 -0.7840  0.1862 -0.2165
  122phy    C13 3288   5.297   3.652   2.737 -1.0105 -0.5821 -0.5460
  122phy     H3 3289   5.275   3.588   2.648 -2.4455  1.1572 -1.5110
  122phy    O33 3290   5.180   3.726   2.747  0.0760  0.4711 -0.8227
  122phy    H1B 3291   5.108   3.665   2.752 -0.8245  1.6027  0.8758
  122phy    C12 3292   5.314   3.551   2.866  0.3215  0.5707  0.1743
  122phy    O11 3293   5.428   3.465   2.847  0.9806 -0.4356 -0.2563
  122phy    H1A 3294   5.437   3.455   2.754  0.4943 -2.5099 -0.1141
  123phy    C35 3295   3.210   3.935   1.018  0.4438  0.4737 -0.2393
  123phy    C33 3296   3.341   3.989   1.083  0.4300  0.5220  0.0270
  123phy    C34 3297   3.318   4.063   1.217 -0.1160  1.0036 -0.1622
  123phy    C32 3298   3.444   3.872   1.095  0.6105  0.3348 -0.4075
  123phy    C31 3299   3.560   3.887   0.996  0.0636  0.5940  0.1360
  123phy    C30 3300   3.623   3.750   0.974  0.4846  0.5694 -0.1519
  123phy    C28 3301   3.727   3.747   0.864 -0.6498  0.3940  0.0904
  123phy    C29 3302   3.853   3.674   0.920  0.1828 -0.2561  0.3240
  123phy    C27 3303   3.680   3.674   0.740  0.3179  0.6327  0.0937
  123phy    C26 3304   3.742   3.729   0.609 -0.0342  0.1588 -0.1687
  123phy    C25 3305   3.670   3.676   0.488  0.3828  0.2157  0.1387
  123phy    C23 3306   3.731   3.711   0.350  0.2683 -0.0339  0.0419
  123phy    C24 3307   3.829   3.597   0.308  0.1435 -0.1463 -0.4981
  123phy    C22 3308   3.622   3.719   0.242  0.0907 -0.3256  0.2272
  123phy    C21 3309   3.607   3.861   0.181 -0.1380  0.5030 -0.1765
  123phy    C20 3310   3.504   3.856   0.070  0.4857 -0.1705 -0.0667
  123phy    C18 3311   3.442   3.981   0.000  0.5928 -0.0426  0.1918
  123phy    O01 3312   3.326   4.025   0.076 -0.4689  0.5262  0.5850
  123phy    H01 3313   3.270   3.950   0.085  0.8377 -1.2477 -3.3825
  123phy    C19 3314   3.393   3.922  -0.139 -0.3113 -0.3360  0.5797
  123phy    C13 3315   3.537   4.113  -0.025  0.2206 -0.0141  0.0481
  123phy     H3 3316   3.557   4.151   0.078  0.7573  2.6840 -0.9556
  123phy    O33 3317   3.678   4.099  -0.063 -0.0791 -0.3278 -0.3215
  123phy    H1B 3318   3.727   4.164  -0.016 -1.4716  0.3092  0.2861
  123phy    C12 3319   3.483   4.261  -0.059  1.0035  0.0862 -0.0019
  123phy    O11 3320   3.350   4.284  -0.022 -0.4249  0.4427 -0.0905
  123phy    H1A 3321   3.300   4.216  -0.062 -0.2128  0.5328 -0.5190
  124phy    C35 3322   3.842   0.723   1.552  0.1558 -0.3218 -0.3435
  124phy    C33 3323   3.914   0.681   1.430  0.1752 -0.2043  0.3216
  124phy    C34 3324   3.911   0.790   1.319  0.2604  0.2788 -0.2312
  124phy    C32 3325   4.055   0.639   1.459  0.3621 -0.0036 -0.2438
  124phy    C31 3326   4.128   0.523   1.390  0.4598 -0.2799  0.0110
  124phy    C30 3327   4.269   0.505   1.448 -0.3661  0.2208 -0.0068
  124phy    C28 3328   4.333   0.370   1.409 -0.1375 -0.0268 -0.5245
  124phy    C29 3329   4.426   0.398   1.289 -0.1657  0.2581 -0.0013
  124phy    C27 3330   4.421   0.308   1.518 -0.1868 -0.5549 -0.2451
  124phy    C26 3331   4.345   0.206   1.606  0.1569  0.3241  0.2945
  124phy    C25 3332   4.426   0.154   1.722  0.2718  0.0688 -0.0328
  124phy    C23 3333   4.353   0.067   1.829  0.5326  0.3345  0.4214
  124phy    C24 3334   4.441  -0.052   1.866  0.0775 -0.3285  0.0520
  124phy    C22 3335   4.309   0.145   1.952 -0.2660  0.0020  0.2007
  124phy    C21 3336   4.204   0.095   2.046  0.5000 -0.3239  0.3763
  124phy    C20 3337   4.196   0.172   2.178 -0.1596  0.0601  0.3633
  124phy    C18 3338   4.071   0.145   2.269  0.2799  0.2563  0.6585
  124phy    O01 3339   4.065   0.005   2.308  0.6580  0.4947 -0.1672
  124phy    H01 3340   4.034  -0.051   2.238 -0.0535  0.4114  0.2071
  124phy    C19 3341   4.123   0.221   2.391  0.3781  0.4328 -0.0471
  124phy    C13 3342   3.924   0.202   2.220  0.0478  0.4443  0.0400
  124phy     H3 3343   3.941   0.308   2.187  2.9126 -0.5284 -2.0543
  124phy    O33 3344   3.823   0.215   2.322 -0.4266 -0.1994 -0.5331
  124phy    H1B 3345   3.812   0.134   2.369  0.6665  0.3301  0.6926
  124phy    C12 3346   3.855   0.130   2.098 -0.3906 -0.4966  0.6865
  124phy    O11 3347   3.797   0.008   2.128 -0.0564  0.4629  0.0496
  124phy    H1A 3348   3.715   0.021   2.172 -0.6514  1.1049 -1.2027
  125phy    C35 3349   3.580   1.356   1.624  0.2421 -0.1796  0.3951
  125phy    C33 3350   3.448   1.278   1.643  0.1031  0.1941 -0.3286
  125phy    C34 3351   3.335   1.372   1.614 -0.1470 -0.5429  0.2694
  125phy    C32 3352   3.452   1.147   1.563  0.0368 -0.5296 -0.0197
  125phy    C31 3353   3.383   1.038   1.644 -0.1602  0.4004  0.4942
  125phy    C30 3354   3.375   0.911   1.554 -0.0585  0.0051 -0.7038
  125phy    C28 3355   3.304   0.793   1.622  0.1654  0.6685 -0.3845
  125phy    C29 3356   3.166   0.761   1.564  0.2304  0.2304 -0.1094
  125phy    C27 3357   3.405   0.675   1.637 -0.5181  0.4941  0.0280
  125phy    C26 3358   3.396   0.584   1.758 -0.0629 -0.1239  0.4107
  125phy    C25 3359   3.512   0.484   1.767  0.6499 -0.7898 -0.0285
  125phy    C23 3360   3.511   0.415   1.905  0.0608 -0.3731 -0.1385
  125phy    C24 3361   3.543   0.268   1.876 -0.2243  0.1201 -0.7638
  125phy    C22 3362   3.615   0.477   2.008 -0.3783  1.0655  0.2469
  125phy    C21 3363   3.597   0.462   2.155 -0.0437 -0.0673  0.3394
  125phy    C20 3364   3.695   0.547   2.234 -0.0468  0.1059 -0.0713
  125phy    C18 3365   3.706   0.542   2.392 -0.0845 -0.8643  0.7771
  125phy    O01 3366   3.729   0.409   2.441  0.1157 -0.1308 -0.3502
  125phy    H01 3367   3.772   0.348   2.384  0.5885 -0.1063 -0.0362
  125phy    C19 3368   3.836   0.620   2.416 -0.0839  0.0306  0.0243
  125phy    C13 3369   3.595   0.611   2.481 -0.2027 -0.6326  0.1225
  125phy     H3 3370   3.578   0.716   2.446  0.3187 -0.4199  0.5063
  125phy    O33 3371   3.639   0.631   2.619 -0.4547  0.2677  0.2705
  125phy    H1B 3372   3.697   0.561   2.642 -0.1063  1.6541  4.4936
  125phy    C12 3373   3.452   0.544   2.493 -0.5072 -0.0576 -0.0462
  125phy    O11 3374   3.347   0.625   2.535  0.0348 -0.3586 -0.5579
  125phy    H1A 3375   3.372   0.673   2.612 -0.3201 -0.2540 -0.5100
  126phy    C35 3376   3.212   4.163   2.090 -0.2068  0.0143 -0.0472
  126phy    C33 3377   3.274   4.090   1.966 -0.0558 -0.1752  0.3063
  126phy    C34 3378   3.218   3.957   1.957  0.9680 -0.1474 -0.2760
  126phy    C32 3379   3.250   4.159   1.831 -0.3309  0.4264  0.6139
  126phy    C31 3380   3.355   4.252   1.779 -0.0157  0.1853  0.2960
  126phy    C30 3381   3.324   4.320   1.648 -0.0243 -0.4302 -0.5336
  126phy    C28 3382   3.435   4.407   1.583 -0.4597  0.2307  0.0733
  126phy    C29 3383   3.435   4.369   1.439 -0.0372 -0.4922  0.3415
  126phy    C27 3384   3.395   4.554   1.600 -0.2023 -0.2581 -0.4648
  126phy    C26 3385   3.480   4.631   1.706  0.0008  0.1438  0.6219
  126phy    C25 3386   3.453   4.778   1.721 -0.3936 -0.1118 -0.0557
  126phy    C23 3387   3.545   4.862   1.814  0.1005 -0.5715 -0.0913
  126phy    C24 3388   3.664   4.919   1.737 -0.0013  0.9807  0.0425
  126phy    C22 3389   3.467   4.975   1.882  0.0127 -0.2374  0.0320
  126phy    C21 3390   3.517   5.028   2.020  0.0162  0.0948 -0.3090
  126phy    C20 3391   3.419   5.139   2.060 -0.4798  0.2278  0.4680
  126phy    C18 3392   3.411   5.206   2.202 -0.2333  0.1419  0.0643
  126phy    O01 3393   3.537   5.269   2.236  0.7329 -0.1727  0.0084
  126phy    H01 3394   3.533   5.312   2.320 -1.7605  0.8110 -0.5030
  126phy    C19 3395   3.318   5.330   2.171  0.1874 -0.3374  0.2229
  126phy    C13 3396   3.354   5.115   2.318  0.7294 -0.2706  0.1504
  126phy     H3 3397   3.268   5.054   2.280 -0.8155  2.2507 -0.6395
  126phy    O33 3398   3.286   5.184   2.422 -0.2316 -0.1560 -0.1511
  126phy    H1B 3399   3.343   5.245   2.466  1.3830  1.7085 -4.2633
  126phy    C12 3400   3.446   5.000   2.380  0.2523 -0.5725  0.5135
  126phy    O11 3401   3.387   4.868   2.399  0.3541  0.0574  0.2043
  126phy    H1A 3402   3.452   4.803   2.378 -0.7378 -0.3466 -2.2476
  127phy    C35 3403   3.652   4.486   1.074  0.0278 -0.2125 -0.2527
  127phy    C33 3404   3.588   4.366   1.001  0.2181  0.3339  0.2164
  127phy    C34 3405   3.436   4.373   1.013 -0.1293 -0.5520 -0.4231
  127phy    C32 3406   3.629   4.360   0.854 -0.4182  0.8247  0.1270
  127phy    C31 3407   3.645   4.224   0.793  0.8390 -0.1893  0.3823
  127phy    C30 3408   3.646   4.245   0.643 -0.4041  0.0417  0.0170
  127phy    C28 3409   3.681   4.123   0.556 -0.3885 -0.0219 -0.1584
  127phy    C29 3410   3.544   4.063   0.517  0.7885 -0.5456  0.2509
  127phy    C27 3411   3.732   4.163   0.419 -0.2608 -0.0625  0.1514
  127phy    C26 3412   3.885   4.141   0.401  0.4769 -0.3414  0.0512
  127phy    C25 3413   3.919   4.145   0.250 -0.7572  0.0098  0.6045
  127phy    C23 3414   4.066   4.111   0.216 -0.0895  0.5890  0.1054
  127phy    C24 3415   4.075   3.963   0.196  0.1751  0.4546  0.2061
  127phy    C22 3416   4.103   4.195   0.091 -0.1227 -0.1933  0.0419
  127phy    C21 3417   4.254   4.194   0.055  0.6135  0.0220  0.3195
  127phy    C20 3418   4.300   4.276  -0.070  0.0294  0.5384  0.4748
  127phy    C18 3419   4.444   4.262  -0.129 -0.0482 -0.1395  0.4919
  127phy    O01 3420   4.536   4.266  -0.016  0.1516  0.1491 -0.2197
  127phy    H01 3421   4.553   4.353   0.015 -1.7915  1.1536 -1.6757
  127phy    C19 3422   4.465   4.395  -0.207  0.0712 -0.0687  0.2274
  127phy    C13 3423   4.464   4.129  -0.217 -0.1759  0.3650  0.1872
  127phy     H3 3424   4.437   4.046  -0.146  0.5993  0.8498  1.0789
  127phy    O33 3425   4.369   4.097  -0.321 -0.3079 -0.9938 -0.2712
  127phy    H1B 3426   4.395   4.154  -0.391  0.6194  1.0886  1.6474
  127phy    C12 3427   4.604   4.052  -0.234 -0.3455  0.1283  0.0702
  127phy    O11 3428   4.687   4.044  -0.120 -0.2553  0.2865  0.2063
  127phy    H1A 3429   4.662   4.114  -0.063  2.0630  1.2140  0.2008
  128SOL     OW 3430   0.919   0.489   0.244  0.1958  0.0337 -0.0473
  128SOL    HW1 3431   0.837   0.480   0.196  0.7837  0.2677 -1.1230
  128SOL    HW2 3432   0.960   0.560   0.195 -0.6254  0.7759  0.3148
  128SOL     MW 3433   0.914   0.497   0.231 -0.0082 -0.0106  0.0045
  129SOL     OW 3434   3.379   0.713   2.803 -0.0298  0.4165  0.0019
  129SOL    HW1 3435   3.419   0.790   2.845 -0.5677  0.6619  0.0729
  129SOL    HW2 3436   3.287   0.733   2.822 -0.1734  0.8179 -1.0303
  129SOL     MW 3437   3.372   0.726   2.811 -0.0082 -0.0106  0.0045
  130SOL     OW 3438   0.656   1.080   0.705  0.9451 -0.3916 -0.0180
  130SOL    HW1 3439   0.607   1.044   0.779  0.7011  1.2598  0.6764
  130SOL    HW2 3440   0.596   1.075   0.631 -0.1063  0.2471  0.7644
  130SOL     MW 3441   0.642   1.074   0.705 -0.0082 -0.0106  0.0045
  131SOL     OW 3442   3.655   4.582   2.847 -0.4042  0.5870  0.7483
  131SOL    HW1 3443   3.722   4.642   2.880  1.3890 -0.3346 -1.0016
  131SOL    HW2 3444   3.696   4.556   2.764 -1.8367 -1.3635  0.5940
  131SOL     MW 3445   3.669   4.587   2.840 -0.0082 -0.0106  0.0045
  132SOL     OW 3446   2.196   3.608   2.999 -0.0102  0.1941  0.1638
  132SOL    HW1 3447   2.140   3.636   2.926  2.0428  0.7540 -1.3106
  132SOL    HW2 3448   2.191   3.681   3.060  0.7885  1.3673 -1.0968
  132SOL     MW 3449   2.188   3.622   2.997 -0.0082 -0.0106  0.0045
  133SOL     OW 3450   4.760   2.189   2.912  0.0696 -0.1671  0.0927
  133SOL    HW1 3451   4.797   2.171   2.826 -1.3734 -0.5145 -0.4920
  133SOL    HW2 3452   4.826   2.163   2.976  0.7792  1.6870  0.1758
  133SOL     MW 3453   4.773   2.183   2.909 -0.0082 -0.0106  0.0045
  134SOL     OW 3454   3.849   0.051   2.800 -0.2304 -0.3020  0.3881
  134SOL    HW1 3455   3.843   0.099   2.882  0.6930  1.0348 -0.2938
  134SOL    HW2 3456   3.775  -0.009   2.815 -1.0978  0.2485 -1.3667
  134SOL     MW 3457   3.838   0.049   2.813 -0.0082 -0.0106  0.0045
  135SOL     OW 3458   2.297   1.236   2.573  0.4156 -0.5151 -0.1092
  135SOL    HW1 3459   2.348   1.315   2.589  0.3896 -0.0973 -1.9189
  135SOL    HW2 3460   2.223   1.267   2.521  0.6412  0.2428  0.0159
  135SOL     MW 3461   2.294   1.251   2.568 -0.0082 -0.0106  0.0045
  136SOL     OW 3462   4.092   5.094   2.771  0.1921  0.5454 -0.3553
  136SOL    HW1 3463   4.140   5.176   2.786  0.7277  0.4097 -1.2747
  136SOL    HW2 3464   4.000   5.115   2.789  0.5139  0.6480  1.4609
  136SOL     MW 3465   4.087   5.108   2.776 -0.0082 -0.0106  0.0045
  137SOL     OW 3466   0.891   1.267   2.633 -0.2413 -0.5585  0.8427
  137SOL    HW1 3467   0.983   1.257   2.612  0.0760 -0.7943  2.2741
  137SOL    HW2 3468   0.861   1.349   2.593  0.4554 -1.2266 -1.1899
  137SOL     MW 3469   0.899   1.277   2.625 -0.0082 -0.0106  0.0045
  138SOL     OW 3470   1.858   4.098   0.137 -0.2215 -0.1302  0.1130
  138SOL    HW1 3471   1.912   4.151   0.078 -1.1677  0.6779 -0.0647
  138SOL    HW2 3472   1.917   4.087   0.211 -1.0636  0.1569  0.8542
  138SOL     MW 3473   1.873   4.104   0.139 -0.0082 -0.0106  0.0045
  139SOL     OW 3474   2.174   0.793   2.814  0.4076 -0.0162 -0.3256
  139SOL    HW1 3475   2.104   0.843   2.856 -0.9217 -1.7946 -0.3093
  139SOL    HW2 3476   2.249   0.853   2.805 -0.7413  1.2653 -2.1491
  139SOL     MW 3477   2.175   0.808   2.818 -0.0082 -0.0106  0.0045
  140SOL     OW 3478   3.664   1.864   0.172  0.2481  0.3555 -0.1815
  140SOL    HW1 3479   3.720   1.787   0.175  1.6969  1.3998  0.5632
  140SOL    HW2 3480   3.717   1.927   0.221  0.5559  0.2617 -0.3920
  140SOL     MW 3481   3.678   1.862   0.179 -0.0082 -0.0106  0.0045
  141SOL     OW 3482   2.106   1.468   2.688  0.5203  0.1456 -0.1515
  141SOL    HW1 3483   2.176   1.531   2.705  0.4862 -0.0125  0.5907
  141SOL    HW2 3484   2.038   1.517   2.642  0.8141  0.5049 -0.1995
  141SOL     MW 3485   2.106   1.483   2.684 -0.0082 -0.0106  0.0045
  142SOL     OW 3486   2.328   1.660   2.740  0.1146 -0.0295 -0.7163
  142SOL    HW1 3487   2.327   1.679   2.833 -1.7188  1.4445 -0.9832
  142SOL    HW2 3488   2.282   1.732   2.696  1.0023  0.5831 -0.6669
  142SOL     MW 3489   2.322   1.672   2.746 -0.0082 -0.0106  0.0045
  143SOL     OW 3490   4.271   4.686   2.895 -0.2307  0.1718  0.0128
  143SOL    HW1 3491   4.219   4.627   2.950 -0.7058  0.6148  0.0520
  143SOL    HW2 3492   4.231   4.771   2.918 -1.1107  0.2067 -1.5236
  143SOL     MW 3493   4.259   4.690   2.905 -0.0082 -0.0106  0.0045
  144SOL     OW 3494   0.723   1.398   0.521  0.5216  0.1095  0.2407
  144SOL    HW1 3495   0.737   1.379   0.614  2.4121 -1.1832 -0.2347
  144SOL    HW2 3496   0.757   1.316   0.484 -0.2997 -1.2699  2.3534
  144SOL     MW 3497   0.729   1.384   0.528 -0.0082 -0.0106  0.0045
  145SOL     OW 3498   3.956   1.769   2.595 -0.7672 -0.4040 -0.3173
  145SOL    HW1 3499   3.950   1.864   2.610 -1.5686 -0.2323 -1.5748
  145SOL    HW2 3500   3.965   1.729   2.682 -1.6525 -0.1177 -0.0791
  145SOL     MW 3501   3.956   1.776   2.608 -0.0082 -0.0106  0.0045
  146SOL     OW 3502   1.581   2.748   0.103  0.8265  0.1083  0.0516
  146SOL    HW1 3503   1.612   2.748   0.193  0.6814  2.1325  0.1436
  146SOL    HW2 3504   1.511   2.813   0.107  1.6470  1.1293 -1.0667
  146SOL     MW 3505   1.576   2.757   0.115 -0.0082 -0.0106  0.0045
  147SOL     OW 3506   4.214   1.709   2.534 -0.1457 -0.2805 -0.0191
  147SOL    HW1 3507   4.124   1.742   2.537 -0.3750 -0.9994  1.2512
  147SOL    HW2 3508   4.211   1.637   2.597 -1.1260  1.2248  1.7274
  147SOL     MW 3509   4.202   1.704   2.542 -0.0082 -0.0106  0.0045
  148SOL     OW 3510   4.984   1.920   0.398 -0.0202 -0.3588 -0.2314
  148SOL    HW1 3511   4.990   1.860   0.323 -2.8123  0.2194 -1.0540
  148SOL    HW2 3512   5.075   1.942   0.416 -0.1920 -0.0689  0.2736
  148SOL     MW 3513   4.996   1.915   0.390 -0.0082 -0.0106  0.0045
  149SOL     OW 3514   2.376   4.709   2.569  0.5601 -0.6575  0.4003
  149SOL    HW1 3515   2.419   4.707   2.654  2.1292  0.2569 -0.3372
  149SOL    HW2 3516   2.418   4.788   2.536  0.1945 -0.4267  0.4814
  149SOL     MW 3517   2.387   4.719   2.576 -0.0082 -0.0106  0.0045
  150SOL     OW 3518   3.672   1.759   2.564  0.0779  0.3164 -0.2470
  150SOL    HW1 3519   3.764   1.736   2.574  0.2257  0.8128 -0.4261
  150SOL    HW2 3520   3.683   1.848   2.531  0.4712  0.6821  0.8523
  150SOL     MW 3521   3.685   1.767   2.561 -0.0082 -0.0106  0.0045
  151SOL     OW 3522   4.897   2.155   2.678  0.0581  0.2553 -0.5242
  151SOL    HW1 3523   4.966   2.090   2.687 -0.6326 -0.3589  0.4403
  151SOL    HW2 3524   4.945   2.238   2.680  0.3438  0.0925 -0.5879
  151SOL     MW 3525   4.913   2.158   2.679 -0.0082 -0.0106  0.0045
  152SOL     OW 3526   4.323   1.613   2.889 -0.1563 -0.2974  0.2359
  152SOL    HW1 3527   4.313   1.706   2.867  0.4825 -0.0156  1.0683
  152SOL    HW2 3528   4.293   1.567   2.811  0.0961  0.1798 -0.1490
  152SOL     MW 3529   4.318   1.619   2.876 -0.0082 -0.0106  0.0045
  153SOL     OW 3530   4.831   0.101   0.293 -0.0250  0.0407 -0.1032
  153SOL    HW1 3531   4.751   0.049   0.291 -0.8286  1.1634  1.1636
  153SOL    HW2 3532   4.855   0.121   0.203  1.2348  0.4064  0.2856
  153SOL     MW 3533   4.824   0.097   0.281 -0.0082 -0.0106  0.0045
  154SOL     OW 3534   3.052   5.122   2.518 -0.0629  0.0182  0.4204
  154SOL    HW1 3535   3.075   5.131   2.611 -1.4483 -0.0700  0.7995
  154SOL    HW2 3536   3.132   5.157   2.479 -1.2268  0.8341 -1.3776
  154SOL     MW 3537   3.066   5.128   2.525 -0.0082 -0.0106  0.0045
  155SOL     OW 3538   4.037   4.522   2.957  0.2422 -0.0572 -0.2040
  155SOL    HW1 3539   3.987   4.470   3.019  0.7244 -1.6151 -1.0805
  155SOL    HW2 3540   4.024   4.476   2.875  0.5779 -1.0044  0.2566
  155SOL     MW 3541   4.029   4.509   2.955 -0.0082 -0.0106  0.0045
  156SOL     OW 3542   3.557   0.211   2.497 -0.2308  0.1671 -0.4451
  156SOL    HW1 3543   3.604   0.129   2.508  0.9423  0.9538  0.7177
  156SOL    HW2 3544   3.628   0.276   2.501  0.8528 -0.9706  3.1953
  156SOL     MW 3545   3.573   0.209   2.499 -0.0082 -0.0106  0.0045
  157SOL     OW 3546   3.533   1.982   2.981  1.0639 -0.1645 -0.2741
  157SOL    HW1 3547   3.590   1.945   3.048  0.4952 -1.6425 -0.5657
  157SOL    HW2 3548   3.513   1.907   2.925 -1.1548  0.5810 -0.5755
  157SOL     MW 3549   3.538   1.968   2.982 -0.0082 -0.0106  0.0045
  158SOL     OW 3550   0.787   0.844   2.964  0.1205  0.1805 -0.4465
  158SOL    HW1 3551   0.856   0.792   3.005  0.8982  0.7346 -1.0249
  158SOL    HW2 3552   0.799   0.932   3.000 -0.1515 -0.2793  0.7892
  158SOL     MW 3553   0.798   0.849   2.974 -0.0082 -0.0106  0.0045
  159SOL     OW 3554   1.174   0.617   2.861 -0.2682  0.1861 -0.0432
  159SOL    HW1 3555   1.123   0.644   2.784  0.9968 -1.4486 -1.5412
  159SOL    HW2 3556   1.224   0.695   2.886 -0.1290 -0.2929  1.2431
  159SOL     MW 3557   1.174   0.631   2.854 -0.0082 -0.0106  0.0045
  160SOL     OW 3558   2.541   3.604   2.802 -0.1378 -0.1411 -0.0749
  160SOL    HW1 3559   2.488   3.660   2.745  1.3771 -0.1142 -1.5328
  160SOL    HW2 3560   2.568   3.657   2.877 -2.5634  0.6901  0.2936
  160SOL     MW 3561   2.537   3.618   2.804 -0.0082 -0.0106  0.0045
  161SOL     OW 3562   2.449   3.169   0.018 -0.1994  0.1311  0.0194
  161SOL    HW1 3563   2.371   3.141  -0.031  0.6704 -1.5984 -0.4677
  161SOL    HW2 3564   2.443   3.264   0.006 -0.4673  0.0290 -0.7573
  161SOL     MW 3565   2.438   3.178   0.010 -0.0082 -0.0106  0.0045
  162SOL     OW 3566   4.671   1.859   2.876 -0.4533  0.1115 -0.0492
  162SOL    HW1 3567   4.600   1.923   2.883 -0.4654  0.1822 -0.7255
  162SOL    HW2 3568   4.637   1.783   2.923  0.1016 -0.2963 -0.2917
  162SOL     MW 3569   4.657   1.857   2.883 -0.0082 -0.0106  0.0045
  163SOL     OW 3570   1.439   3.800   0.045  0.6243 -0.0767 -0.0599
  163SOL    HW1 3571   1.428   3.872   0.106  1.4183  0.7731 -0.8781
  163SOL    HW2 3572   1.534   3.797   0.033  0.6938  2.2848 -0.5526
  163SOL     MW 3573   1.450   3.809   0.051 -0.0082 -0.0106  0.0045
  164SOL     OW 3574   4.548   4.722   2.953  0.1454  0.6101  0.3041
  164SOL    HW1 3575   4.454   4.705   2.947 -0.2705  2.6963  0.3252
  164SOL    HW2 3576   4.578   4.719   2.862 -0.0804  1.7662  0.1777
  164SOL     MW 3577   4.540   4.719   2.941 -0.0082 -0.0106  0.0045
  165SOL     OW 3578   2.876   4.245   2.962 -0.2175 -0.2022 -0.0757
  165SOL    HW1 3579   2.956   4.250   2.910 -0.0928 -1.8981 -0.1093
  165SOL    HW2 3580   2.818   4.192   2.907  0.8709 -0.9286 -0.5490
  165SOL     MW 3581   2.879   4.239   2.948 -0.0082 -0.0106  0.0045
  166SOL     OW 3582   2.760   2.103   2.985  0.1029 -0.4993  0.1633
  166SOL    HW1 3583   2.753   2.153   2.904 -2.3259  0.8216  1.0768
  166SOL    HW2 3584   2.844   2.129   3.022 -0.2263  0.6906  0.1270
  166SOL     MW 3585   2.770   2.113   2.979 -0.0082 -0.0106  0.0045
  167SOL     OW 3586   3.718   1.582   2.899 -0.3320 -0.3482 -0.1871
  167SOL    HW1 3587   3.664   1.504   2.914  0.8677 -1.1371  0.1969
  167SOL    HW2 3588   3.658   1.654   2.879  0.6787  0.3334 -0.8807
  167SOL     MW 3589   3.703   1.581   2.898 -0.0082 -0.0106  0.0045
  168SOL     OW 3590   1.380   3.616   0.251  0.2390 -0.0691  0.1613
  168SOL    HW1 3591   1.409   3.667   0.176  3.4769 -0.8139  0.7349
  168SOL    HW2 3592   1.392   3.674   0.326 -1.5144  0.5447 -0.0007
  168SOL     MW 3593   1.386   3.630   0.251 -0.0082 -0.0106  0.0045
  169SOL     OW 3594   4.751   1.081   2.989 -0.1000  0.6112 -0.1301
  169SOL    HW1 3595   4.663   1.071   3.025  0.8837 -1.7124  1.9412
  169SOL    HW2 3596   4.775   1.157   3.042 -1.3030  0.6782  0.3550
  169SOL     MW 3597   4.743   1.090   3.000 -0.0082 -0.0106  0.0045
  170SOL     OW 3598   0.156   4.205   2.768  0.0954  0.2169 -0.2930
  170SOL    HW1 3599   0.100   4.129   2.750  1.7693 -1.2342  0.2721
  170SOL    HW2 3600   0.204   4.179   2.847  1.2279  1.9792 -0.3547
  170SOL     MW 3601   0.155   4.191   2.776 -0.0082 -0.0106  0.0045
  171SOL     OW 3602   4.584   0.150   0.092  0.2957  0.3192 -0.3989
  171SOL    HW1 3603   4.572   0.076   0.152 -1.3717  0.9210  0.0631
  171SOL    HW2 3604   4.678   0.164   0.076  0.2112  3.0586  0.8058
  171SOL     MW 3605   4.595   0.142   0.098 -0.0082 -0.0106  0.0045
  172SOL     OW 3606   4.173   1.464   2.695  0.2207  0.0829 -0.4432
  172SOL    HW1 3607   4.099   1.500   2.743  0.3348  0.6253 -0.6720
  172SOL    HW2 3608   4.139   1.374   2.690  1.5338 -0.7327  2.6079
  172SOL     MW 3609   4.158   1.457   2.701 -0.0082 -0.0106  0.0045
  173SOL     OW 3610   2.032   1.011   2.919 -0.4732 -0.1056 -0.8920
  173SOL    HW1 3611   2.109   1.059   2.889 -0.4860  0.7536  0.3537
  173SOL    HW2 3612   1.972   1.037   2.849 -0.5723  2.2159 -0.0219
  173SOL     MW 3613   2.034   1.021   2.906 -0.0082 -0.0106  0.0045
  174SOL     OW 3614   2.059   4.192   2.987 -0.4064  0.2285  0.6659
  174SOL    HW1 3615   2.141   4.152   3.017  0.6806  1.7096 -0.2030
  174SOL    HW2 3616   2.091   4.276   2.953 -0.5114  1.1381  2.7262
  174SOL     MW 3617   2.074   4.198   2.986 -0.0082 -0.0106  0.0045
  175SOL     OW 3618   3.735   2.137   2.830  0.5550 -0.4467  0.0799
  175SOL    HW1 3619   3.736   2.214   2.887 -1.1150 -1.1880  1.1812
  175SOL    HW2 3620   3.662   2.085   2.864 -0.4611  0.2613 -0.9524
  175SOL     MW 3621   3.725   2.140   2.842 -0.0082 -0.0106  0.0045
  176SOL     OW 3622   5.129   2.412   0.192 -0.4474  0.3930 -0.1218
  176SOL    HW1 3623   5.110   2.505   0.181  1.6724  0.6805 -1.8209
  176SOL    HW2 3624   5.051   2.377   0.235 -0.9299  2.1229  0.5096
  176SOL     MW 3625   5.116   2.420   0.196 -0.0082 -0.0106  0.0045
  177SOL     OW 3626   3.150   4.570   2.871 -0.4608 -0.0986 -0.2220
  177SOL    HW1 3627   3.205   4.640   2.837 -1.3244  1.0094  0.5701
  177SOL    HW2 3628   3.068   4.615   2.894 -0.7760 -0.1960 -1.0978
  177SOL     MW 3629   3.146   4.585   2.870 -0.0082 -0.0106  0.0045
  178SOL     OW 3630   3.105   4.009   0.425 -0.2340  0.0576  0.0826
  178SOL    HW1 3631   3.170   4.069   0.389  2.2406 -1.2392  2.1012
  178SOL    HW2 3632   3.089   4.044   0.513  1.7056 -0.8758  0.8549
  178SOL     MW 3633   3.111   4.022   0.432 -0.0082 -0.0106  0.0045
  179SOL     OW 3634   1.587   1.019   2.653  0.5211 -0.1178  0.3721
  179SOL    HW1 3635   1.494   1.012   2.676  0.4488  1.7097  0.7796
  179SOL    HW2 3636   1.597   0.947   2.591  0.9093 -0.7566  1.1657
  179SOL     MW 3637   1.576   1.009   2.648 -0.0082 -0.0106  0.0045
  180SOL     OW 3638   3.237   4.484   0.100 -0.0917 -0.1598 -0.3564
  180SOL    HW1 3639   3.304   4.417   0.088 -0.1028  0.0294 -1.6831
  180SOL    HW2 3640   3.217   4.509   0.009  1.0286  0.8318 -0.3540
  180SOL     MW 3641   3.243   4.479   0.086 -0.0082 -0.0106  0.0045
  181SOL     OW 3642   1.403   3.799   0.448 -0.4168  0.1765 -0.6838
  181SOL    HW1 3643   1.388   3.869   0.385 -0.6455 -1.2322 -2.2744
  181SOL    HW2 3644   1.318   3.795   0.492  0.2137 -3.0043  0.5318
  181SOL     MW 3645   1.390   3.808   0.446 -0.0082 -0.0106  0.0045
  182SOL     OW 3646   1.355   1.221   2.858 -0.2771 -0.2087 -0.1048
  182SOL    HW1 3647   1.383   1.236   2.768  0.6369 -0.7599  0.0728
  182SOL    HW2 3648   1.443   1.214   2.896  0.2249 -0.0006 -1.1953
  182SOL     MW 3649   1.371   1.222   2.851 -0.0082 -0.0106  0.0045
  183SOL     OW 3650   1.352   3.973   0.247  0.1449 -0.0760  0.2486
  183SOL    HW1 3651   1.409   4.043   0.215  1.5616 -0.5027  1.6887
  183SOL    HW2 3652   1.264   4.002   0.222  0.0977  0.9041  1.4362
  183SOL     MW 3653   1.348   3.986   0.240 -0.0082 -0.0106  0.0045
  184SOL     OW 3654   1.965   2.662   0.243  0.2834  0.4163 -0.1808
  184SOL    HW1 3655   1.965   2.615   0.160 -0.9883  1.0049 -0.5198
  184SOL    HW2 3656   2.050   2.707   0.240 -0.4128  1.7200 -2.7976
  184SOL     MW 3657   1.976   2.662   0.232 -0.0082 -0.0106  0.0045
  185SOL     OW 3658   1.962   2.093   0.001 -0.2069  0.3659 -0.6139
  185SOL    HW1 3659   1.899   2.151   0.044 -1.6634 -0.4286 -1.6244
  185SOL    HW2 3660   2.045   2.125   0.037  0.2912 -0.1429 -1.2868
  185SOL     MW 3661   1.965   2.105   0.012 -0.0082 -0.0106  0.0045
  186SOL     OW 3662   1.240   1.270   0.226  0.1597 -0.7054 -0.0420
  186SOL    HW1 3663   1.160   1.236   0.266 -0.8323 -1.6305 -2.6505
  186SOL    HW2 3664   1.208   1.296   0.140  0.0117 -1.2479 -0.1546
  186SOL     MW 3665   1.225   1.269   0.220 -0.0082 -0.0106  0.0045
  187SOL     OW 3666   0.579   4.129   2.939 -0.3712  0.2399 -0.0086
  187SOL    HW1 3667   0.587   4.062   3.006  0.6399  0.5421  0.2003
  187SOL    HW2 3668   0.631   4.087   2.870  0.6017  0.2414  0.7005
  187SOL     MW 3669   0.587   4.114   2.938 -0.0082 -0.0106  0.0045
  188SOL     OW 3670   3.175   4.807   0.392  0.1340  0.1851  0.3489
  188SOL    HW1 3671   3.249   4.852   0.353 -0.2137  0.4081 -0.0609
  188SOL    HW2 3672   3.124   4.885   0.416  0.5169  0.4427  0.3249
  188SOL     MW 3673   3.178   4.823   0.390 -0.0082 -0.0106  0.0045
  189SOL     OW 3674   3.174   4.866   2.550  0.4866 -0.1671 -0.1503
  189SOL    HW1 3675   3.138   4.953   2.533 -0.3069 -0.1429  1.4633
  189SOL    HW2 3676   3.245   4.855   2.487  0.3817 -3.4725  0.1423
  189SOL     MW 3677   3.178   4.876   2.540 -0.0082 -0.0106  0.0045
  190SOL     OW 3678   2.639   0.685   0.145  0.0419 -0.5096  0.3301
  190SOL    HW1 3679   2.621   0.763   0.197  1.7786  0.6930 -0.7454
  190SOL    HW2 3680   2.732   0.698   0.123  0.4995  0.0914  2.4509
  190SOL     MW 3681   2.649   0.697   0.149 -0.0082 -0.0106  0.0045
  191SOL     OW 3682   0.614   1.585   0.329  0.3032  0.4393  0.2420
  191SOL    HW1 3683   0.697   1.616   0.291  0.5460  0.2635  0.6193
  191SOL    HW2 3684   0.645   1.526   0.399 -0.9884  0.4372  0.8323
  191SOL     MW 3685   0.629   1.581   0.333 -0.0082 -0.0106  0.0045
  192SOL     OW 3686   1.898   2.509   0.003 -0.0326  0.3963 -0.0633
  192SOL    HW1 3687   1.969   2.454  -0.030 -0.1701 -0.6169  1.2394
  192SOL    HW2 3688   1.867   2.555  -0.075 -2.5396  1.3912  1.4110
  192SOL     MW 3689   1.903   2.508  -0.011 -0.0082 -0.0106  0.0045
  193SOL     OW 3690   1.006   3.966   2.787 -0.3318  0.0432 -0.2407
  193SOL    HW1 3691   1.051   3.887   2.756  0.9338  0.4331  0.5124
  193SOL    HW2 3692   1.083   4.023   2.795 -0.6325  0.7972 -2.1432
  193SOL     MW 3693   1.022   3.963   2.784 -0.0082 -0.0106  0.0045
  194SOL     OW 3694   4.162   2.155   2.828 -0.6042 -0.7449  0.1161
  194SOL    HW1 3695   4.147   2.218   2.758 -0.0502 -0.7688 -0.0226
  194SOL    HW2 3696   4.195   2.217   2.893  0.9999  0.4407 -1.7287
  194SOL     MW 3697   4.164   2.172   2.828 -0.0082 -0.0106  0.0045
  195SOL     OW 3698   1.318   0.997   0.208 -0.4266  0.1192  0.4511
  195SOL    HW1 3699   1.313   1.093   0.209  0.3872  0.1997 -0.6607
  195SOL    HW2 3700   1.410   0.977   0.225 -0.8291 -2.4674 -0.0376
  195SOL     MW 3701   1.330   1.007   0.210 -0.0082 -0.0106  0.0045
  196SOL     OW 3702   1.949   1.766   2.771 -0.2079  0.2401 -0.0113
  196SOL    HW1 3703   2.038   1.800   2.781  0.2186 -0.7475 -0.3502
  196SOL    HW2 3704   1.956   1.685   2.820 -0.7051  0.4733  0.4611
  196SOL     MW 3705   1.961   1.760   2.779 -0.0082 -0.0106  0.0045
  197SOL     OW 3706   2.499   2.472   2.933  0.2405  0.1637 -0.6715
  197SOL    HW1 3707   2.595   2.470   2.924  0.3559 -2.2568  0.1601
  197SOL    HW2 3708   2.476   2.535   2.865  0.7560  2.2822  1.0057
  197SOL     MW 3709   2.509   2.480   2.923 -0.0082 -0.0106  0.0045
  198SOL     OW 3710   2.652   3.734   0.005 -0.0622 -0.2489 -0.0605
  198SOL    HW1 3711   2.650   3.709   0.098 -0.2651  0.7023  0.2025
  198SOL    HW2 3712   2.744   3.747  -0.016 -0.3892 -0.0391 -1.4839
  198SOL     MW 3713   2.664   3.733   0.015 -0.0082 -0.0106  0.0045
  199SOL     OW 3714   2.634   0.332   2.673 -0.2249  0.1640  0.4471
  199SOL    HW1 3715   2.727   0.348   2.662 -0.2884  0.3762  0.2036
  199SOL    HW2 3716   2.589   0.383   2.605  1.7366 -0.1895 -1.1847
  199SOL     MW 3717   2.640   0.341   2.662 -0.0082 -0.0106  0.0045
  200SOL     OW 3718   3.230   0.078   0.075  0.5049  0.1625  0.1567
  200SOL    HW1 3719   3.163   0.141   0.047  2.3999  2.0723 -0.3687
  200SOL    HW2 3720   3.202  -0.005   0.037 -0.2715  1.0381 -1.2253
  200SOL     MW 3721   3.218   0.076   0.066 -0.0082 -0.0106  0.0045
  201SOL     OW 3722   0.528   3.573   2.473  0.0643  0.3578  0.2352
  201SOL    HW1 3723   0.609   3.623   2.464 -0.0649  0.5422  0.0796
  201SOL    HW2 3724   0.483   3.620   2.544  1.6969  1.5656  0.5245
  201SOL     MW 3725   0.533   3.586   2.481 -0.0082 -0.0106  0.0045
  202SOL     OW 3726   4.152   1.460   0.074 -0.4934 -0.4350  0.7643
  202SOL    HW1 3727   4.194   1.519   0.010  0.8652 -0.6647  1.4262
  202SOL    HW2 3728   4.132   1.522   0.144 -0.7449  0.3087  0.0590
  202SOL     MW 3729   4.155   1.476   0.075 -0.0082 -0.0106  0.0045
  203SOL     OW 3730   4.563   1.647   3.003 -0.0149  0.0300 -0.7653
  203SOL    HW1 3731   4.475   1.637   2.966 -1.1604  1.4064  1.3768
  203SOL    HW2 3732   4.614   1.581   2.955  1.2638  1.4978 -1.4932
  203SOL     MW 3733   4.558   1.637   2.992 -0.0082 -0.0106  0.0045
  204SOL     OW 3734   2.758   4.815   2.746 -0.0872  0.1887 -0.0442
  204SOL    HW1 3735   2.802   4.782   2.667 -1.5160 -0.2378 -0.6923
  204SOL    HW2 3736   2.815   4.775   2.812  0.0790  0.4839 -0.0081
  204SOL     MW 3737   2.771   4.805   2.745 -0.0082 -0.0106  0.0045
  205SOL     OW 3738   1.201   4.107   2.903  0.2790  0.1773 -0.3037
  205SOL    HW1 3739   1.171   4.188   2.863  1.7669  0.3156 -1.2074
  205SOL    HW2 3740   1.293   4.109   2.879  0.0180  0.3396 -1.3443
  205SOL     MW 3741   1.209   4.118   2.895 -0.0082 -0.0106  0.0045
  206SOL     OW 3742   4.247   2.556   2.820 -0.3222 -0.7685 -0.2436
  206SOL    HW1 3743   4.235   2.494   2.892 -0.8279  0.7563  1.0491
  206SOL    HW2 3744   4.314   2.515   2.766 -1.1158  0.3346 -2.1664
  206SOL     MW 3745   4.254   2.542   2.822 -0.0082 -0.0106  0.0045
  207SOL     OW 3746   4.475   0.074   2.866 -0.2155  0.5614  0.5406
  207SOL    HW1 3747   4.478  -0.017   2.895 -1.1693 -0.3084 -1.8573
  207SOL    HW2 3748   4.510   0.119   2.943  0.6004 -0.1519  0.5973
  207SOL     MW 3749   4.480   0.068   2.880 -0.0082 -0.0106  0.0045
  208SOL     OW 3750   1.325   2.722   0.346  0.6510  0.1484 -0.0903
  208SOL    HW1 3751   1.318   2.760   0.259 -0.8262  2.3472  0.8907
  208SOL    HW2 3752   1.266   2.775   0.400  0.9082 -0.0989  0.4432
  208SOL     MW 3753   1.316   2.734   0.342 -0.0082 -0.0106  0.0045
  209SOL     OW 3754   5.130   3.981   2.759  0.1377  0.5203 -0.1787
  209SOL    HW1 3755   5.098   3.985   2.669 -1.6335 -1.0703  0.3191
  209SOL    HW2 3756   5.167   3.893   2.766  0.9341  0.7574 -1.1050
  209SOL     MW 3757   5.131   3.970   2.748 -0.0082 -0.0106  0.0045
  210SOL     OW 3758   2.835   3.946   2.679 -0.5921  0.0862 -0.0302
  210SOL    HW1 3759   2.804   3.893   2.605  0.5805 -0.9758  0.1968
  210SOL    HW2 3760   2.859   4.033   2.645  0.1643  0.4078  1.2857
  210SOL     MW 3761   2.834   3.951   2.664 -0.0082 -0.0106  0.0045
  211SOL     OW 3762   2.148   4.432   2.947 -0.1524 -0.1327 -0.2121
  211SOL    HW1 3763   2.091   4.508   2.934 -1.4646 -1.1341 -0.6234
  211SOL    HW2 3764   2.179   4.448   3.036 -0.5406  0.8728 -0.2498
  211SOL     MW 3765   2.145   4.444   2.957 -0.0082 -0.0106  0.0045
  212SOL     OW 3766   1.072   0.997   2.861  0.2677  0.2448 -0.0224
  212SOL    HW1 3767   0.985   1.037   2.862 -1.1646 -2.6716 -0.0641
  212SOL    HW2 3768   1.079   0.964   2.951  0.1307 -1.1152 -0.4938
  212SOL     MW 3769   1.061   0.998   2.873 -0.0082 -0.0106  0.0045
  213SOL     OW 3770   4.205   4.638   2.631 -0.1828 -0.1590  0.5953
  213SOL    HW1 3771   4.147   4.566   2.657 -0.9663 -0.2673 -1.2832
  213SOL    HW2 3772   4.237   4.660   2.719 -1.6302 -0.9425  1.3736
  213SOL     MW 3773   4.201   4.631   2.646 -0.0082 -0.0106  0.0045
  214SOL     OW 3774   4.279   1.887   2.813 -0.2081 -0.3370 -0.2538
  214SOL    HW1 3775   4.238   1.972   2.833 -0.2308 -0.2131 -0.8198
  214SOL    HW2 3776   4.314   1.905   2.726 -2.2593 -0.3842 -1.1410
  214SOL     MW 3777   4.278   1.901   2.804 -0.0082 -0.0106  0.0045
  215SOL     OW 3778   2.782   3.678   0.255 -0.0779 -0.6309 -0.2479
  215SOL    HW1 3779   2.714   3.630   0.303 -1.2517  0.3835 -0.8590
  215SOL    HW2 3780   2.797   3.751   0.315 -1.1916 -0.7047  0.1509
  215SOL     MW 3781   2.775   3.681   0.269 -0.0082 -0.0106  0.0045
  216SOL     OW 3782   4.265   2.843   2.764  0.3525 -0.0553  0.1334
  216SOL    HW1 3783   4.275   2.751   2.789 -0.4193 -0.1916 -0.0263
  216SOL    HW2 3784   4.347   2.867   2.722  0.0932 -0.3758 -0.5775
  216SOL     MW 3785   4.277   2.834   2.761 -0.0082 -0.0106  0.0045
  217SOL     OW 3786   0.575   0.764   0.126  0.4263  0.1418 -0.5996
  217SOL    HW1 3787   0.626   0.787   0.049 -0.0848  0.6543 -0.7926
  217SOL    HW2 3788   0.603   0.827   0.192 -0.8348  1.1953 -1.0345
  217SOL     MW 3789   0.586   0.775   0.124 -0.0082 -0.0106  0.0045
  218SOL     OW 3790   1.186   1.639   2.887  0.4871  0.0108  0.2535
  218SOL    HW1 3791   1.259   1.685   2.928  0.3353  0.4302  0.0614
  218SOL    HW2 3792   1.186   1.557   2.937  0.2950  0.3328  0.7936
  218SOL     MW 3793   1.195   1.634   2.899 -0.0082 -0.0106  0.0045
  219SOL     OW 3794   0.494   0.981   0.491  0.0628  0.0992  0.0879
  219SOL    HW1 3795   0.415   0.992   0.439 -0.5583  0.2728  1.0325
  219SOL    HW2 3796   0.473   0.908   0.550  0.0198  1.5901  2.0403
  219SOL     MW 3797   0.481   0.973   0.492 -0.0082 -0.0106  0.0045
  220SOL     OW 3798   3.495   0.928   2.956  0.2357  0.3532 -0.5294
  220SOL    HW1 3799   3.534   0.985   3.022 -1.3316 -0.3834  1.1320
  220SOL    HW2 3800   3.565   0.902   2.896  1.9208  0.5716  1.2642
  220SOL     MW 3801   3.509   0.932   2.957 -0.0082 -0.0106  0.0045
  221SOL     OW 3802   3.811   0.286   0.581 -0.8971 -0.3652 -0.6156
  221SOL    HW1 3803   3.805   0.285   0.676 -0.4167  0.6665 -0.5660
  221SOL    HW2 3804   3.906   0.290   0.568 -0.1693 -2.3448  2.8743
  221SOL     MW 3805   3.823   0.286   0.592 -0.0082 -0.0106  0.0045
  222SOL     OW 3806   0.481   3.196   2.982  0.0788 -0.6740  0.3603
  222SOL    HW1 3807   0.522   3.130   3.039  0.3923 -0.5043  0.3378
  222SOL    HW2 3808   0.437   3.259   3.040 -0.6361  0.8435 -1.6969
  222SOL     MW 3809   0.481   3.196   2.997 -0.0082 -0.0106  0.0045
  223SOL     OW 3810   2.852   2.764   2.947  0.1617  0.7852  0.1924
  223SOL    HW1 3811   2.913   2.804   3.010  0.2158 -0.4988  0.9821
  223SOL    HW2 3812   2.866   2.816   2.868  1.2168 -0.2150 -0.3184
  223SOL     MW 3813   2.862   2.776   2.945 -0.0082 -0.0106  0.0045
  224SOL     OW 3814   1.829   1.116   2.771  0.1234  0.0326 -0.2917
  224SOL    HW1 3815   1.866   1.164   2.697 -0.8728  0.5552 -0.4597
  224SOL    HW2 3816   1.749   1.085   2.730  0.4744 -0.8229 -0.3548
  224SOL     MW 3817   1.823   1.118   2.756 -0.0082 -0.0106  0.0045
  225SOL     OW 3818   2.901   0.804   0.128  0.7082  0.7474  0.2257
  225SOL    HW1 3819   2.940   0.809   0.216 -1.4106  0.7242  1.2336
  225SOL    HW2 3820   2.938   0.873   0.073 -0.8200  1.3118 -0.1352
  225SOL     MW 3821   2.911   0.814   0.133 -0.0082 -0.0106  0.0045
  226SOL     OW 3822   4.975   2.123   0.060  0.0968 -0.3844 -0.2237
  226SOL    HW1 3823   4.961   2.167   0.143  0.5033 -1.6038  0.5267
  226SOL    HW2 3824   5.043   2.175   0.016  0.2632  0.2134  0.7264
  226SOL     MW 3825   4.983   2.135   0.065 -0.0082 -0.0106  0.0045
  227SOL     OW 3826   1.265   3.619   2.945  0.0155  0.0696  0.1676
  227SOL    HW1 3827   1.195   3.665   2.991 -1.5084 -1.9803  0.0403
  227SOL    HW2 3828   1.335   3.684   2.944 -0.2027  0.3244  0.8525
  227SOL     MW 3829   1.265   3.634   2.951 -0.0082 -0.0106  0.0045
  228SOL     OW 3830   2.191   3.813   0.163 -0.2457  0.1784 -0.1494
  228SOL    HW1 3831   2.096   3.824   0.156 -0.3144 -0.2529  0.0800
  228SOL    HW2 3832   2.227   3.885   0.110  0.4116 -1.4533 -2.0519
  228SOL     MW 3833   2.183   3.824   0.155 -0.0082 -0.0106  0.0045
  229SOL     OW 3834   3.694   0.827   2.785 -0.3454 -0.5781  0.2417
  229SOL    HW1 3835   3.668   0.766   2.716  0.4380 -0.4950 -0.1364
  229SOL    HW2 3836   3.772   0.863   2.743 -0.7397 -1.5213 -1.3864
  229SOL     MW 3837   3.701   0.824   2.770 -0.0082 -0.0106  0.0045
  230SOL     OW 3838   3.657   5.039   2.896  0.1872  0.0424  0.2695
  230SOL    HW1 3839   3.712   5.015   2.971 -0.4496 -0.8270  0.4727
  230SOL    HW2 3840   3.580   5.085   2.931  0.2337 -0.3247  0.8596
  230SOL     MW 3841   3.654   5.042   2.911 -0.0082 -0.0106  0.0045
  231SOL     OW 3842   3.788   1.610   0.155  0.9434  0.2818 -0.3019
  231SOL    HW1 3843   3.716   1.567   0.201  0.6208  1.2484  0.1344
  231SOL    HW2 3844   3.758   1.589   0.067 -0.0342 -2.0768  0.5164
  231SOL     MW 3845   3.775   1.602   0.149 -0.0082 -0.0106  0.0045
  232SOL     OW 3846   2.175   1.887   2.649 -0.2332 -0.4575 -0.3460
  232SOL    HW1 3847   2.224   1.969   2.639 -0.0385 -0.0934  2.6659
  232SOL    HW2 3848   2.088   1.902   2.611 -0.6293 -0.1130  0.6488
  232SOL     MW 3849   2.170   1.900   2.643 -0.0082 -0.0106  0.0045
  233SOL     OW 3850   2.595   0.759   2.864  0.3694  0.1189  0.2234
  233SOL    HW1 3851   2.525   0.819   2.837  0.9355 -0.4514 -2.8864
  233SOL    HW2 3852   2.552   0.684   2.906 -0.2157  0.4911  0.3056
  233SOL     MW 3853   2.580   0.757   2.866 -0.0082 -0.0106  0.0045
  234SOL     OW 3854   2.246   1.182   2.837  0.2301 -0.0188 -0.0908
  234SOL    HW1 3855   2.274   1.253   2.894  1.4117  1.2896 -2.1883
  234SOL    HW2 3856   2.267   1.218   2.751 -1.6088  0.9042 -0.2008
  234SOL     MW 3857   2.252   1.196   2.833 -0.0082 -0.0106  0.0045
  235SOL     OW 3858   4.016   1.767   0.061 -0.0866  0.1235 -0.6077
  235SOL    HW1 3859   3.980   1.836   0.004  0.5449  0.8281 -0.1680
  235SOL    HW2 3860   3.944   1.721   0.104 -0.2084  0.1099 -0.8249
  235SOL     MW 3861   4.002   1.770   0.059 -0.0082 -0.0106  0.0045
  236SOL     OW 3862   0.146   2.741   2.952  0.3004 -0.5121  0.0624
  236SOL    HW1 3863   0.228   2.697   2.973  0.3924 -1.1885 -1.5555
  236SOL    HW2 3864   0.178   2.830   2.951  0.4370 -0.5367  1.3198
  236SOL     MW 3865   0.161   2.747   2.955 -0.0082 -0.0106  0.0045
  237SOL     OW 3866   2.372   2.567   0.143  0.6279  0.2094 -0.1402
  237SOL    HW1 3867   2.446   2.596   0.196  0.3130  1.1856 -0.2216
  237SOL    HW2 3868   2.421   2.519   0.076 -0.5259  0.9882 -1.5966
  237SOL     MW 3869   2.388   2.565   0.141 -0.0082 -0.0106  0.0045
  238SOL     OW 3870   4.885   0.158   0.017 -0.4403 -0.1032 -0.3083
  238SOL    HW1 3871   4.915   0.069  -0.004  1.1277 -0.3760  2.5891
  238SOL    HW2 3872   4.960   0.216   0.014 -0.8180  0.4785  0.8655
  238SOL     MW 3873   4.899   0.154   0.014 -0.0082 -0.0106  0.0045
  239SOL     OW 3874   4.735   1.532   0.202 -0.1567 -0.5777 -0.5936
  239SOL    HW1 3875   4.721   1.555   0.294 -1.5491  1.6644 -1.2832
  239SOL    HW2 3876   4.664   1.578   0.158  0.3857  1.2166  0.2998
  239SOL     MW 3877   4.724   1.542   0.208 -0.0082 -0.0106  0.0045
  240SOL     OW 3878   3.913   2.042   2.594 -0.1706 -0.3778  0.1323
  240SOL    HW1 3879   3.885   2.082   2.677  0.7967 -1.9606  1.2644
  240SOL    HW2 3880   3.837   2.051   2.536 -0.7236 -2.3067  0.4821
  240SOL     MW 3881   3.899   2.049   2.597 -0.0082 -0.0106  0.0045
  241SOL     OW 3882   3.772   4.403   0.025 -0.0048  0.0077  0.2128
  241SOL    HW1 3883   3.717   4.436  -0.046 -0.2232  1.0346  0.8421
  241SOL    HW2 3884   3.719   4.424   0.102  0.3366  0.6168  0.2875
  241SOL     MW 3885   3.758   4.410   0.026 -0.0082 -0.0106  0.0045
  242SOL     OW 3886   1.635   3.521   0.278 -0.6169 -0.1190 -0.3243
  242SOL    HW1 3887   1.539   3.522   0.278 -0.6312 -0.1077 -1.3247
  242SOL    HW2 3888   1.649   3.452   0.213 -0.5582  0.2544 -0.7159
  242SOL     MW 3889   1.624   3.512   0.269 -0.0082 -0.0106  0.0045
  243SOL     OW 3890   3.165   4.984   2.953 -0.1481 -0.0905 -0.1794
  243SOL    HW1 3891   3.103   4.927   3.000  0.2293 -0.6064 -0.3037
  243SOL    HW2 3892   3.216   4.922   2.901  1.1913  1.4611 -0.8208
  243SOL     MW 3893   3.163   4.968   2.953 -0.0082 -0.0106  0.0045
  244SOL     OW 3894   4.469   4.958   0.020  0.4513 -0.2421  0.1504
  244SOL    HW1 3895   4.376   4.949   0.001  0.7131 -1.9045 -0.6107
  244SOL    HW2 3896   4.512   4.882  -0.020 -0.5575 -1.4849  1.3118
  244SOL     MW 3897   4.462   4.947   0.012 -0.0082 -0.0106  0.0045
  245SOL     OW 3898   2.481   3.959   2.903 -0.2305  0.5192  0.3979
  245SOL    HW1 3899   2.526   3.890   2.952  0.2507 -0.3756 -1.2367
  245SOL    HW2 3900   2.546   4.028   2.892  0.4800 -0.3447 -1.0401
  245SOL     MW 3901   2.495   3.959   2.908 -0.0082 -0.0106  0.0045
  246SOL     OW 3902   3.990   1.601   2.837  0.2720 -0.8447 -0.0934
  246SOL    HW1 3903   3.899   1.580   2.857  0.0677 -1.2788 -1.3992
  246SOL    HW2 3904   4.006   1.662   2.909 -2.7606 -2.7076  2.4055
  246SOL     MW 3905   3.980   1.606   2.849 -0.0082 -0.0106  0.0045
  247SOL     OW 3906   5.073   4.410   0.389  0.1814 -0.2077  0.0106
  247SOL    HW1 3907   5.057   4.433   0.481 -0.7410  0.8882 -0.4036
  247SOL    HW2 3908   5.012   4.472   0.349  0.0371 -0.3126  0.0707
  247SOL     MW 3909   5.063   4.421   0.396 -0.0082 -0.0106  0.0045
  248SOL     OW 3910   2.992   3.388   2.686 -0.5411  0.0340 -0.4101
  248SOL    HW1 3911   2.897   3.380   2.689 -0.3979 -1.8842 -0.3038
  248SOL    HW2 3912   3.022   3.301   2.711  1.7162  1.2178  1.4409
  248SOL     MW 3913   2.983   3.376   2.689 -0.0082 -0.0106  0.0045
  249SOL     OW 3914   4.498   2.084   2.908  0.3748  0.7246  0.0346
  249SOL    HW1 3915   4.466   2.098   2.819  1.1187  0.9396 -0.2040
  249SOL    HW2 3916   4.584   2.127   2.905  0.2271  0.9887 -0.3815
  249SOL     MW 3917   4.505   2.091   2.896 -0.0082 -0.0106  0.0045
  250SOL     OW 3918   0.877   3.573   2.901  0.7701 -0.0717  0.3065
  250SOL    HW1 3919   0.783   3.580   2.919  0.7600  2.0013 -0.2787
  250SOL    HW2 3920   0.898   3.496   2.954 -0.4776 -1.0043 -0.4989
  250SOL     MW 3921   0.867   3.564   2.910 -0.0082 -0.0106  0.0045
  251SOL     OW 3922   2.342   1.689   0.001 -0.1433 -0.0871  0.4974
  251SOL    HW1 3923   2.268   1.741   0.033 -0.6800 -1.0923  0.9373
  251SOL    HW2 3924   2.413   1.712   0.061  0.8716 -2.5388  0.3678
  251SOL     MW 3925   2.342   1.699   0.013 -0.0082 -0.0106  0.0045
  252SOL     OW 3926   3.508   2.695   2.725 -0.5213  0.3481  0.1738
  252SOL    HW1 3927   3.496   2.677   2.631 -2.2476 -0.0576  0.4312
  252SOL    HW2 3928   3.433   2.750   2.749 -0.0373  0.6441  1.0343
  252SOL     MW 3929   3.496   2.700   2.715 -0.0082 -0.0106  0.0045
  253SOL     OW 3930   2.431   3.452   2.990  0.1801 -0.1650  0.1782
  253SOL    HW1 3931   2.481   3.480   2.914 -0.1476 -1.5824 -0.6014
  253SOL    HW2 3932   2.351   3.504   2.979 -0.1187 -0.4321  1.0095
  253SOL     MW 3933   2.427   3.463   2.979 -0.0082 -0.0106  0.0045
  254SOL     OW 3934   1.402   2.071   0.162  0.6744 -0.0106  0.1286
  254SOL    HW1 3935   1.471   2.137   0.156 -0.6343  1.3322 -0.4030
  254SOL    HW2 3936   1.375   2.073   0.254  1.0320 -0.8238  0.2689
  254SOL     MW 3937   1.408   2.080   0.173 -0.0082 -0.0106  0.0045
  255SOL     OW 3938   1.335   3.360   2.996  0.0675 -0.0136 -0.7908
  255SOL    HW1 3939   1.328   3.439   2.942  1.7822  1.0687  0.4472
  255SOL    HW2 3940   1.426   3.371   3.025 -0.2250  0.1003  0.1224
  255SOL     MW 3941   1.346   3.372   2.993 -0.0082 -0.0106  0.0045
  256SOL     OW 3942   2.275   4.051   0.046 -0.5728 -0.2178  0.6135
  256SOL    HW1 3943   2.336   4.012  -0.018 -0.2618  0.7965  0.2722
  256SOL    HW2 3944   2.341   4.099   0.096  0.0978 -1.3686  0.8846
  256SOL     MW 3945   2.292   4.052   0.044 -0.0082 -0.0106  0.0045
  257SOL     OW 3946   3.874   2.321   2.511 -0.1238  0.4650  0.1166
  257SOL    HW1 3947   3.856   2.404   2.465 -1.7500  1.0514  1.6948
  257SOL    HW2 3948   3.913   2.261   2.448  1.2191  1.5331 -0.1139
  257SOL     MW 3949   3.877   2.324   2.497 -0.0082 -0.0106  0.0045
  258SOL     OW 3950   4.436   2.250   0.109 -0.3805  0.2381  0.0288
  258SOL    HW1 3951   4.449   2.196   0.031  0.9161 -0.6866  0.8535
  258SOL    HW2 3952   4.430   2.182   0.176 -0.9756 -0.8548 -1.0706
  258SOL     MW 3953   4.437   2.234   0.107 -0.0082 -0.0106  0.0045
  259SOL     OW 3954   3.386   4.389   0.382 -0.4956 -0.1378  0.2936
  259SOL    HW1 3955   3.368   4.305   0.341  0.4057 -0.7587  1.1369
  259SOL    HW2 3956   3.296   4.419   0.391 -1.2481 -1.7874 -1.2787
  259SOL     MW 3957   3.372   4.382   0.378 -0.0082 -0.0106  0.0045
  260SOL     OW 3958   4.973   1.734   0.203  0.6528  0.8032 -0.3576
  260SOL    HW1 3959   4.900   1.675   0.187 -0.2137  2.2318 -2.0717
  260SOL    HW2 3960   4.969   1.792   0.127  0.0685 -1.4256 -2.1116
  260SOL     MW 3961   4.963   1.734   0.191 -0.0082 -0.0106  0.0045
  261SOL     OW 3962   5.036   3.730   0.063 -0.8849 -0.0267  0.1632
  261SOL    HW1 3963   5.011   3.810   0.017  2.0245  0.6100 -0.5261
  261SOL    HW2 3964   4.993   3.730   0.148  0.8830 -0.8959  1.1152
  261SOL     MW 3965   5.027   3.740   0.068 -0.0082 -0.0106  0.0045
  262SOL     OW 3966   1.548   2.313   0.165  0.0174 -0.0056 -0.2069
  262SOL    HW1 3967   1.639   2.285   0.165  0.0488  0.0885 -0.6027
  262SOL    HW2 3968   1.538   2.357   0.250  1.1451 -2.1131  1.0920
  262SOL     MW 3969   1.559   2.315   0.176 -0.0082 -0.0106  0.0045
  263SOL     OW 3970   1.702   2.728   0.339  0.1883 -0.0817  1.3243
  263SOL    HW1 3971   1.787   2.695   0.312  0.7863  2.5077 -0.3343
  263SOL    HW2 3972   1.649   2.649   0.345  0.8568 -0.6977 -0.3214
  263SOL     MW 3973   1.706   2.713   0.336 -0.0082 -0.0106  0.0045
  264SOL     OW 3974   1.177   3.210   2.841  0.0831  0.0566  0.2193
  264SOL    HW1 3975   1.132   3.290   2.812 -1.2369  0.1645  2.3548
  264SOL    HW2 3976   1.242   3.246   2.901  0.5214 -0.7552  0.2402
  264SOL     MW 3977   1.180   3.225   2.845 -0.0082 -0.0106  0.0045
  265SOL     OW 3978   4.814   1.289   0.138  0.0215  0.2329  0.8263
  265SOL    HW1 3979   4.872   1.327   0.072  0.9635 -4.1479 -1.2203
  265SOL    HW2 3980   4.773   1.367   0.174 -0.2362  0.1445  0.7276
  265SOL     MW 3981   4.816   1.304   0.134 -0.0082 -0.0106  0.0045
  266SOL     OW 3982   1.342   2.907   0.111  0.3967 -0.3385 -0.4680
  266SOL    HW1 3983   1.405   2.970   0.075  0.8641 -1.2628 -1.3238
  266SOL    HW2 3984   1.266   2.908   0.053  0.3330  0.3297 -0.3763
  266SOL     MW 3985   1.340   2.916   0.099 -0.0082 -0.0106  0.0045
  267SOL     OW 3986   1.003   0.679   0.057 -0.5389 -0.0885  0.1694
  267SOL    HW1 3987   1.044   0.759   0.092  0.5940 -0.2575 -0.6838
  267SOL    HW2 3988   1.051   0.663  -0.025 -1.0042 -1.3683  0.1276
  267SOL     MW 3989   1.015   0.688   0.051 -0.0082 -0.0106  0.0045
  268SOL     OW 3990   2.090   1.840   0.038 -0.4940 -0.3135 -0.3781
  268SOL    HW1 3991   2.013   1.788   0.016 -0.6474 -0.8236  1.2338
  268SOL    HW2 3992   2.056   1.929   0.030 -1.2751 -0.7485 -2.4318
  268SOL     MW 3993   2.075   1.845   0.034 -0.0082 -0.0106  0.0045
  269SOL     OW 3994   1.918   3.824   0.132  0.3315  0.0205 -0.3350
  269SOL    HW1 3995   1.880   3.799   0.216  1.6417 -1.7337 -0.2066
  269SOL    HW2 3996   1.892   3.916   0.127  1.6944  0.4764  0.4096
  269SOL     MW 3997   1.909   3.833   0.143 -0.0082 -0.0106  0.0045
  270SOL     OW 3998   2.779   0.110   2.995 -0.3096  0.6056  0.5221
  270SOL    HW1 3999   2.711   0.170   2.965 -0.3379  0.5231  0.4213
  270SOL    HW2 4000   2.794   0.050   2.922  0.1562  0.8391  0.4227
  270SOL     MW 4001   2.772   0.110   2.982 -0.0082 -0.0106  0.0045
  271SOL     OW 4002   0.004   3.129   0.006 -0.2188 -0.2428  0.7879
  271SOL    HW1 4003  -0.053   3.182  -0.050  1.2083  1.0370  0.4910
  271SOL    HW2 4004  -0.052   3.125   0.083 -0.3101 -0.9725  0.6879
  271SOL     MW 4005  -0.011   3.135   0.009 -0.0082 -0.0106  0.0045
  272SOL     OW 4006   3.023   2.108   0.089 -0.1666  0.6368 -0.1576
  272SOL    HW1 4007   3.060   2.036   0.139 -0.3036  1.3765  1.0392
  272SOL    HW2 4008   3.096   2.160   0.055 -0.5493  0.0560 -1.9957
  272SOL     MW 4009   3.037   2.106   0.091 -0.0082 -0.0106  0.0045
  273SOL     OW 4010   2.354   1.406   2.968  0.1416  0.1107 -0.2029
  273SOL    HW1 4011   2.441   1.408   2.928  0.0952  0.1387 -0.3012
  273SOL    HW2 4012   2.355   1.483   3.024 -1.6876  0.9679 -1.2748
  273SOL     MW 4013   2.366   1.416   2.970 -0.0082 -0.0106  0.0045
  274SOL     OW 4014   4.203   4.939   2.975  0.1169  0.0023  0.2388
  274SOL    HW1 4015   4.147   4.991   3.033 -2.9360 -0.6965 -1.8361
  274SOL    HW2 4016   4.174   4.974   2.891 -0.4121 -1.0551 -0.0348
  274SOL     MW 4017   4.192   4.951   2.972 -0.0082 -0.0106  0.0045
  275SOL     OW 4018   2.430   4.256   0.182  0.3037  0.1248 -0.0327
  275SOL    HW1 4019   2.498   4.316   0.149  0.1495  1.4121  1.8642
  275SOL    HW2 4020   2.356   4.318   0.181 -0.7774 -1.1127  0.7302
  275SOL     MW 4021   2.429   4.272   0.177 -0.0082 -0.0106  0.0045
  276SOL     OW 4022   2.762   2.243   2.760 -0.1181  0.3853 -0.5298
  276SOL    HW1 4023   2.689   2.258   2.699 -1.4929 -2.3196  0.2786
  276SOL    HW2 4024   2.762   2.331   2.798 -2.4838 -0.2813  1.2116
  276SOL     MW 4025   2.753   2.257   2.757 -0.0082 -0.0106  0.0045
  277SOL     OW 4026   0.316   0.778   0.229 -0.0259 -0.0602  0.8186
  277SOL    HW1 4027   0.403   0.765   0.192  0.7818  2.3692  1.6404
  277SOL    HW2 4028   0.263   0.714   0.181 -0.8218  0.8186  0.4934
  277SOL     MW 4029   0.320   0.768   0.218 -0.0082 -0.0106  0.0045
  278SOL     OW 4030   0.613   3.395   2.850  0.0770 -0.3295 -0.0772
  278SOL    HW1 4031   0.565   3.322   2.891 -2.4912  1.3780  0.1478
  278SOL    HW2 4032   0.594   3.369   2.760 -2.4201 -0.4947  0.4300
  278SOL     MW 4033   0.605   3.382   2.844 -0.0082 -0.0106  0.0045
  279SOL     OW 4034   2.391   0.958   2.796 -0.3134  0.1970 -0.1493
  279SOL    HW1 4035   2.353   1.043   2.818 -1.8902 -0.2796 -0.8412
  279SOL    HW2 4036   2.386   0.955   2.700 -0.4862  2.5899 -0.2705
  279SOL     MW 4037   2.385   0.969   2.786 -0.0082 -0.0106  0.0045
  280SOL     OW 4038   2.465   0.555   2.999  0.7355  0.4141 -0.7001
  280SOL    HW1 4039   2.513   0.596   3.071 -0.5915  0.5545  0.1291
  280SOL    HW2 4040   2.373   0.577   3.009  0.5475 -0.1923 -1.0185
  280SOL     MW 4041   2.459   0.563   3.010 -0.0082 -0.0106  0.0045
  281SOL     OW 4042   2.139   2.413   0.189 -0.4133  0.2297 -0.8981
  281SOL    HW1 4043   2.210   2.471   0.163 -0.8771  1.2120 -0.0324
  281SOL    HW2 4044   2.117   2.445   0.277 -2.6246 -0.8205 -0.9817
  281SOL     MW 4045   2.145   2.425   0.197 -0.0082 -0.0106  0.0045
  282SOL     OW 4046   3.897   1.375   0.029 -0.2082 -0.0272  0.1614
  282SOL    HW1 4047   3.991   1.394   0.028 -0.1487 -0.3189 -0.4347
  282SOL    HW2 4048   3.862   1.432   0.098 -0.9707 -0.5962  0.2590
  282SOL     MW 4049   3.905   1.385   0.038 -0.0082 -0.0106  0.0045
  283SOL     OW 4050   1.588   4.116   0.146 -0.6771  0.2222  0.0026
  283SOL    HW1 4051   1.682   4.102   0.159 -0.3663  2.0361  0.0623
  283SOL    HW2 4052   1.587   4.211   0.159  0.3597  0.2969 -0.3759
  283SOL     MW 4053   1.600   4.127   0.150 -0.0082 -0.0106  0.0045
  284SOL     OW 4054   0.917   1.082   0.309  0.4668 -0.4905  0.1237
  284SOL    HW1 4055   0.859   1.012   0.340 -1.0384 -0.0395 -1.5065
  284SOL    HW2 4056   0.964   1.097   0.391  0.4586 -0.3476  0.1020
  284SOL     MW 4057   0.915   1.075   0.324 -0.0082 -0.0106  0.0045
  285SOL     OW 4058   3.813   4.964   0.085 -0.6130 -0.5828  0.0964
  285SOL    HW1 4059   3.850   4.897   0.027 -2.3843  0.4313 -2.3659
  285SOL    HW2 4060   3.789   4.918   0.165 -1.6629 -0.1733  0.0247
  285SOL     MW 4061   3.815   4.949   0.088 -0.0082 -0.0106  0.0045
  286SOL     OW 4062   3.670   4.217   2.590 -0.2147  0.2692  0.2187
  286SOL    HW1 4063   3.692   4.132   2.627 -1.1005 -0.6949 -1.3747
  286SOL    HW2 4064   3.591   4.192   2.542 -0.8872  0.2993  1.2915
  286SOL     MW 4065   3.663   4.203   2.588 -0.0082 -0.0106  0.0045
  287SOL     OW 4066   0.371   4.779   2.928  0.0757  0.0453 -0.4304
  287SOL    HW1 4067   0.411   4.744   2.849  0.2366  0.0966 -0.3733
  287SOL    HW2 4068   0.446   4.813   2.978  0.7069 -2.7800  0.7547
  287SOL     MW 4069   0.386   4.779   2.924 -0.0082 -0.0106  0.0045
  288SOL     OW 4070   3.032   4.372   0.278 -0.5954  0.1048  0.0110
  288SOL    HW1 4071   3.058   4.423   0.354 -2.2747  0.3475  0.4765
  288SOL    HW2 4072   3.085   4.408   0.207  0.0417 -0.5383  0.1575
  288SOL     MW 4073   3.042   4.383   0.278 -0.0082 -0.0106  0.0045
  289SOL     OW 4074   1.699   3.782   2.969 -0.1237  0.2677 -0.1719
  289SOL    HW1 4075   1.715   3.846   2.899 -0.0099  1.2818  0.7501
  289SOL    HW2 4076   1.777   3.794   3.023 -0.1945  0.6132 -0.1412
  289SOL     MW 4077   1.711   3.792   2.967 -0.0082 -0.0106  0.0045
  290SOL     OW 4078   3.600   2.349   2.568 -0.0340 -0.2259 -0.0881
  290SOL    HW1 4079   3.576   2.377   2.656  0.4022 -1.2431  0.3715
  290SOL    HW2 4080   3.695   2.342   2.580  0.0140 -0.8495 -0.7538
  290SOL     MW 4081   3.609   2.351   2.581 -0.0082 -0.0106  0.0045
  291SOL     OW 4082   2.688   3.138   2.858 -0.2999  0.0379 -0.0066
  291SOL    HW1 4083   2.605   3.147   2.905 -0.1013  2.2454 -0.0067
  291SOL    HW2 4084   2.703   3.230   2.839  0.5043 -0.2797 -0.9673
  291SOL     MW 4085   2.679   3.151   2.862 -0.0082 -0.0106  0.0045
  292SOL     OW 4086   4.033   4.430   2.711 -0.2082  0.2672 -0.1113
  292SOL    HW1 4087   3.941   4.435   2.683 -0.1273 -0.4125 -0.5314
  292SOL    HW2 4088   4.053   4.337   2.712  1.7399  0.6328  2.1949
  292SOL     MW 4089   4.023   4.419   2.707 -0.0082 -0.0106  0.0045
  293SOL     OW 4090   0.310   4.131   2.979 -0.1403 -0.2766  0.0713
  293SOL    HW1 4091   0.301   4.186   3.056  0.9057 -0.2892  0.2075
  293SOL    HW2 4092   0.404   4.119   2.973 -0.1627 -2.2139  2.2031
  293SOL     MW 4093   0.321   4.137   2.988 -0.0082 -0.0106  0.0045
  294SOL     OW 4094   0.472   0.968   0.879 -0.4816 -0.0473  0.7794
  294SOL    HW1 4095   0.513   1.019   0.948 -0.3785  0.1491  0.5720
  294SOL    HW2 4096   0.404   1.030   0.854  0.9788  1.7294  1.0901
  294SOL     MW 4097   0.468   0.983   0.885 -0.0082 -0.0106  0.0045
  295SOL     OW 4098   1.072   0.934   0.126 -0.2512  0.1064 -0.0382
  295SOL    HW1 4099   1.161   0.948   0.159 -0.7857 -0.5101  1.8141
  295SOL    HW2 4100   1.024   0.984   0.192 -2.2283 -0.4891 -0.9578
  295SOL     MW 4101   1.078   0.943   0.139 -0.0082 -0.0106  0.0045
  296SOL     OW 4102   3.259   4.175   0.277  0.2594 -0.2477  0.0393
  296SOL    HW1 4103   3.197   4.241   0.246 -0.0540  0.2177  1.5987
  296SOL    HW2 4104   3.282   4.117   0.204 -0.5185 -1.1163  0.4631
  296SOL     MW 4105   3.254   4.176   0.263 -0.0082 -0.0106  0.0045
  297SOL     OW 4106   0.218   1.009   0.364  0.0297 -0.0800  0.3225
  297SOL    HW1 4107   0.250   0.943   0.303  1.5449 -0.2844  1.2970
  297SOL    HW2 4108   0.123   0.997   0.369  0.1235 -0.6716  0.8065
  297SOL     MW 4109   0.210   0.999   0.356 -0.0082 -0.0106  0.0045
  298SOL     OW 4110   2.729   3.398   2.780 -0.1686 -0.1979 -0.2229
  298SOL    HW1 4111   2.668   3.470   2.766 -0.7895  0.0405  2.8704
  298SOL    HW2 4112   2.766   3.421   2.866 -0.6688  0.1506 -0.0914
  298SOL     MW 4113   2.726   3.411   2.790 -0.0082 -0.0106  0.0045
  299SOL     OW 4114   5.122   2.339   2.936  0.1875  0.6067 -0.2503
  299SOL    HW1 4115   5.125   2.364   3.028  0.1730 -0.1864 -0.0291
  299SOL    HW2 4116   5.202   2.380   2.902  1.6576 -1.5672  0.3540
  299SOL     MW 4117   5.133   2.348   2.944 -0.0082 -0.0106  0.0045
  300SOL     OW 4118   2.486   4.258   2.677  0.3904 -0.3155  0.0901
  300SOL    HW1 4119   2.408   4.203   2.673 -0.4125  0.8618 -2.7963
  300SOL    HW2 4120   2.467   4.335   2.624 -1.1305 -0.5072  0.3072
  300SOL     MW 4121   2.473   4.261   2.670 -0.0082 -0.0106  0.0045
  301SOL     OW 4122   0.547   3.652   2.921  0.0232 -0.1593  0.1192
  301SOL    HW1 4123   0.486   3.649   2.996 -0.0772  0.9296  0.1083
  301SOL    HW2 4124   0.571   3.562   2.901  3.0873  0.4529  0.4914
  301SOL     MW 4125   0.542   3.640   2.928 -0.0082 -0.0106  0.0045
  302SOL     OW 4126   4.010   5.003   2.509 -0.1288 -0.1558  0.4648
  302SOL    HW1 4127   4.060   5.040   2.582  2.7316  0.5737 -1.6648
  302SOL    HW2 4128   4.021   5.068   2.439 -4.1874 -2.2165 -2.4920
  302SOL     MW 4129   4.018   5.016   2.509 -0.0082 -0.0106  0.0045
  303SOL     OW 4130   1.338   0.814   2.963  0.0614 -0.0981  0.1207
  303SOL    HW1 4131   1.319   0.901   2.999  1.5200 -0.3223  1.5690
  303SOL    HW2 4132   1.369   0.768   3.041  0.9947  0.8314  0.3217
  303SOL     MW 4133   1.340   0.819   2.978 -0.0082 -0.0106  0.0045
  304SOL     OW 4134   1.554   3.076   3.006  0.2543  0.3551 -0.3326
  304SOL    HW1 4135   1.639   3.035   2.987  0.5777  0.3220  1.1134
  304SOL    HW2 4136   1.511   3.063   2.921  0.3759  0.1662 -0.3667
  304SOL     MW 4137   1.560   3.069   2.992 -0.0082 -0.0106  0.0045
  305SOL     OW 4138   2.847   3.390   0.012 -0.5890  0.0716  0.2196
  305SOL    HW1 4139   2.781   3.402   0.081 -0.4235  1.4375  0.1681
  305SOL    HW2 4140   2.918   3.443   0.048 -0.3817 -1.5649  2.4560
  305SOL     MW 4141   2.847   3.398   0.026 -0.0082 -0.0106  0.0045
  306SOL     OW 4142   3.562   2.449   2.825 -0.4006  0.1193 -0.0084
  306SOL    HW1 4143   3.484   2.406   2.861 -0.3985 -0.2152 -0.3997
  306SOL    HW2 4144   3.531   2.539   2.812 -1.9682 -0.2493  0.8207
  306SOL     MW 4145   3.547   2.455   2.828 -0.0082 -0.0106  0.0045
  307SOL     OW 4146   4.968   5.006   0.256  0.5514  0.2035  0.4544
  307SOL    HW1 4147   5.062   5.023   0.269  0.5617 -0.3853  1.2514
  307SOL    HW2 4148   4.921   5.079   0.295 -1.3249  0.0053 -1.3049
  307SOL     MW 4149   4.974   5.018   0.263 -0.0082 -0.0106  0.0045
  308SOL     OW 4150   2.916   4.745   2.513 -0.0583  0.5100  0.5036
  308SOL    HW1 4151   2.887   4.826   2.472  2.1744  2.0611  1.7962
  308SOL    HW2 4152   3.009   4.767   2.523  0.0103 -0.4003  2.5455
  308SOL     MW 4153   2.924   4.759   2.509 -0.0082 -0.0106  0.0045
  309SOL     OW 4154   3.579   4.651   2.344  0.1872 -0.0944  0.0215
  309SOL    HW1 4155   3.642   4.702   2.394 -0.5208  0.6501  0.1836
  309SOL    HW2 4156   3.633   4.601   2.282 -1.8047  0.1513 -2.0716
  309SOL     MW 4157   3.594   4.651   2.342 -0.0082 -0.0106  0.0045
  310SOL     OW 4158   2.604   1.342   2.890  0.4150  0.6327  0.2607
  310SOL    HW1 4159   2.599   1.313   2.799  1.9189  0.2185  0.2731
  310SOL    HW2 4160   2.580   1.265   2.941  0.8136  0.2368 -0.1336
  310SOL     MW 4161   2.600   1.328   2.885 -0.0082 -0.0106  0.0045
  311SOL     OW 4162   1.810   2.295   0.134 -0.0772  0.5667  0.2129
  311SOL    HW1 4163   1.877   2.283   0.201  0.3292  0.5538 -0.1894
  311SOL    HW2 4164   1.842   2.373   0.089  0.3957  1.5143  2.1134
  311SOL     MW 4165   1.823   2.304   0.137 -0.0082 -0.0106  0.0045
  312SOL     OW 4166   2.557   0.284   2.917  0.0415  0.0238  0.2202
  312SOL    HW1 4167   2.532   0.374   2.940  3.5889  1.4707 -0.9252
  312SOL    HW2 4168   2.589   0.297   2.828  1.6799  0.9258  0.8903
  312SOL     MW 4169   2.558   0.298   2.908 -0.0082 -0.0106  0.0045
  313SOL     OW 4170   4.930   3.941   2.957 -0.2220  0.0388  0.4130
  313SOL    HW1 4171   4.849   3.983   2.931 -0.3815 -0.7247 -0.3706
  313SOL    HW2 4172   4.993   3.973   2.892  1.1854 -1.0967  1.1463
  313SOL     MW 4173   4.928   3.950   2.945 -0.0082 -0.0106  0.0045
  314SOL     OW 4174   0.424   2.887   0.136  0.1320  0.0834 -0.0016
  314SOL    HW1 4175   0.360   2.924   0.075  0.5565  0.2643 -0.3406
  314SOL    HW2 4176   0.384   2.912   0.219 -0.5127 -1.3481  0.1446
  314SOL     MW 4177   0.410   2.895   0.139 -0.0082 -0.0106  0.0045
  315SOL     OW 4178   2.909   4.677   2.966 -0.3049  0.0915  0.4142
  315SOL    HW1 4179   2.934   4.737   3.036  0.0482 -0.4837  0.7972
  315SOL    HW2 4180   2.877   4.599   3.011  1.3946 -0.6998  0.3187
  315SOL     MW 4181   2.908   4.675   2.981 -0.0082 -0.0106  0.0045
  316SOL     OW 4182   3.493   0.077   2.995 -0.6063 -0.0338  0.0388
  316SOL    HW1 4183   3.404   0.089   3.030 -0.2034  0.8215  0.8180
  316SOL    HW2 4184   3.499   0.152   2.936 -0.2336  0.8449  1.1409
  316SOL     MW 4185   3.482   0.088   2.992 -0.0082 -0.0106  0.0045
  317SOL     OW 4186   2.819   5.103   2.747 -0.4786 -0.2922  0.0321
  317SOL    HW1 4187   2.808   5.009   2.738 -1.2049 -0.1275 -0.9554
  317SOL    HW2 4188   2.766   5.134   2.674  2.5291  1.1004 -1.7533
  317SOL     MW 4189   2.811   5.095   2.736 -0.0082 -0.0106  0.0045
  318SOL     OW 4190   1.828   2.664   2.802 -0.2539  0.2805  0.7586
  318SOL    HW1 4191   1.773   2.635   2.729  0.8379 -0.8811  0.3465
  318SOL    HW2 4192   1.787   2.741   2.841  0.1880  0.7339  0.3504
  318SOL     MW 4193   1.815   2.670   2.797 -0.0082 -0.0106  0.0045
  319SOL     OW 4194   3.722   4.828   2.524  0.1942  0.5088  0.0040
  319SOL    HW1 4195   3.798   4.777   2.552  0.4436  0.2236 -1.1379
  319SOL    HW2 4196   3.659   4.817   2.595  0.7516 -0.7832  0.3132
  319SOL     MW 4197   3.723   4.820   2.537 -0.0082 -0.0106  0.0045
  320SOL     OW 4198   3.679   2.040   2.459  0.7144 -0.4098  0.7465
  320SOL    HW1 4199   3.675   2.061   2.366  0.4237 -0.4737  0.7435
  320SOL    HW2 4200   3.644   2.120   2.497 -1.7331 -0.8253 -0.4974
  320SOL     MW 4201   3.674   2.053   2.452 -0.0082 -0.0106  0.0045
  321SOL     OW 4202   3.925   4.561   2.368 -0.1077  0.6316 -0.1697
  321SOL    HW1 4203   3.999   4.500   2.356 -2.1892 -1.7229 -2.1237
  321SOL    HW2 4204   3.967   4.647   2.368 -0.4036  0.7788  0.1978
  321SOL     MW 4205   3.940   4.564   2.366 -0.0082 -0.0106  0.0045
  322SOL     OW 4206   3.295   4.789   2.800 -0.2044 -0.2931  0.4619
  322SOL    HW1 4207   3.388   4.801   2.779 -0.5744 -1.2017 -2.0586
  322SOL    HW2 4208   3.256   4.818   2.717  0.7625 -0.3901 -0.0394
  322SOL     MW 4209   3.302   4.795   2.786 -0.0082 -0.0106  0.0045
  323SOL     OW 4210   4.603   5.064   0.243  0.1620 -0.0611 -0.0392
  323SOL    HW1 4211   4.657   4.987   0.255  1.1424  0.3851 -1.3863
  323SOL    HW2 4212   4.550   5.035   0.169  1.3059 -0.5862 -0.6699
  323SOL     MW 4213   4.603   5.050   0.235 -0.0082 -0.0106  0.0045
  324SOL     OW 4214   0.239   2.992   2.954 -0.0321 -0.1589 -0.0700
  324SOL    HW1 4215   0.168   3.050   2.983  0.8172  0.1534  1.5161
  324SOL    HW2 4216   0.278   3.049   2.888  0.2081  1.1292  1.1130
  324SOL     MW 4217   0.235   3.007   2.949 -0.0082 -0.0106  0.0045
  325SOL     OW 4218   1.535   2.525   0.385 -0.1496  0.0525  0.2127
  325SOL    HW1 4219   1.532   2.506   0.479 -0.5087  2.5837  0.7987
  325SOL    HW2 4220   1.463   2.588   0.373 -0.6664 -0.3376  1.1895
  325SOL     MW 4221   1.525   2.531   0.396 -0.0082 -0.0106  0.0045
  326SOL     OW 4222   3.870   4.744   2.941 -0.1077 -0.6496 -0.2851
  326SOL    HW1 4223   3.922   4.669   2.967  2.7267  0.7411 -1.5681
  326SOL    HW2 4224   3.893   4.753   2.849  1.0068 -0.3832  0.0014
  326SOL     MW 4225   3.880   4.735   2.933 -0.0082 -0.0106  0.0045
  327SOL     OW 4226   4.391   0.801   0.502 -0.1331  0.0149  0.3183
  327SOL    HW1 4227   4.338   0.749   0.562 -1.0188 -2.1063 -2.1181
  327SOL    HW2 4228   4.463   0.744   0.474 -1.5601 -1.8572  0.2947
  327SOL     MW 4229   4.394   0.787   0.506 -0.0082 -0.0106  0.0045
  328SOL     OW 4230   2.101   2.389   2.857  0.2679  0.0926 -0.0078
  328SOL    HW1 4231   2.043   2.323   2.819  2.2900 -0.8964 -1.5080
  328SOL    HW2 4232   2.184   2.345   2.845  0.2411  0.1725 -0.5181
  328SOL     MW 4233   2.104   2.375   2.851 -0.0082 -0.0106  0.0045
  329SOL     OW 4234   4.837   0.836   0.067 -0.5888 -0.2197  0.3549
  329SOL    HW1 4235   4.781   0.776   0.017 -0.0260  0.7144 -1.5067
  329SOL    HW2 4236   4.832   0.920   0.021 -1.3279  0.9348  2.4138
  329SOL     MW 4237   4.829   0.839   0.054 -0.0082 -0.0106  0.0045
  330SOL     OW 4238   3.778   2.377   2.978  0.1546  0.5898  0.0790
  330SOL    HW1 4239   3.828   2.438   2.923 -0.1795  2.3574  1.6660
  330SOL    HW2 4240   3.687   2.398   2.958 -0.4051  0.4227  2.2241
  330SOL     MW 4241   3.773   2.388   2.968 -0.0082 -0.0106  0.0045
  331SOL     OW 4242   1.158   3.439   0.193 -0.3188  0.1574 -0.5900
  331SOL    HW1 4243   1.216   3.499   0.241  0.1998  0.1841 -1.2478
  331SOL    HW2 4244   1.212   3.425   0.115  0.8844  0.0329  0.2337
  331SOL     MW 4245   1.173   3.445   0.189 -0.0082 -0.0106  0.0045
  332SOL     OW 4246   3.280   2.140   2.970  0.4988  0.0398  0.3733
  332SOL    HW1 4247   3.241   2.061   2.932 -1.6313  1.2091 -0.0504
  332SOL    HW2 4248   3.370   2.110   2.982  0.5001 -0.3544 -0.4666
  332SOL     MW 4249   3.287   2.125   2.966 -0.0082 -0.0106  0.0045
  333SOL     OW 4250   4.896   2.291   0.269  0.0082 -0.2568 -0.5050
  333SOL    HW1 4251   4.866   2.244   0.348  1.8785  0.2478  0.5716
  333SOL    HW2 4252   4.815   2.330   0.237  0.1794  1.4918  1.0573
  333SOL     MW 4253   4.882   2.290   0.275 -0.0082 -0.0106  0.0045
  334SOL     OW 4254   3.158   4.544   0.441 -0.2940  0.7253  0.1259
  334SOL    HW1 4255   3.169   4.635   0.415  1.2490  1.3409  2.6049
  334SOL    HW2 4256   3.143   4.550   0.535  0.5458 -1.6820  0.4912
  334SOL     MW 4257   3.158   4.557   0.450 -0.0082 -0.0106  0.0045
  335SOL     OW 4258   3.781   4.471   2.600  0.4630  0.6624  0.2163
  335SOL    HW1 4259   3.821   4.479   2.514  1.4152 -1.3273  0.4179
  335SOL    HW2 4260   3.736   4.387   2.596 -0.0597  0.9741 -0.5527
  335SOL     MW 4261   3.781   4.461   2.588 -0.0082 -0.0106  0.0045
  336SOL     OW 4262   4.414   4.576   2.472  0.0200  0.1766 -0.5861
  336SOL    HW1 4263   4.341   4.602   2.527  0.7286  1.4647 -0.2313
  336SOL    HW2 4264   4.441   4.662   2.440 -2.4594  0.4372 -2.2955
  336SOL     MW 4265   4.408   4.591   2.475 -0.0082 -0.0106  0.0045
  337SOL     OW 4266   0.698   0.883   0.340  0.0423 -0.0683 -0.2167
  337SOL    HW1 4267   0.722   0.799   0.379  0.1674  0.0832  0.0385
  337SOL    HW2 4268   0.617   0.908   0.384 -0.7341  0.3361 -1.8051
  337SOL     MW 4269   0.691   0.875   0.351 -0.0082 -0.0106  0.0045
  338SOL     OW 4270   2.104   2.648   2.746  0.0848 -0.4616  1.0012
  338SOL    HW1 4271   2.017   2.666   2.781 -0.1986 -1.6804  0.9486
  338SOL    HW2 4272   2.112   2.555   2.766  2.0455 -0.3942  0.8035
  338SOL     MW 4273   2.094   2.638   2.753 -0.0082 -0.0106  0.0045
  339SOL     OW 4274   0.595   3.896   0.072  0.0440  0.3019  0.1148
  339SOL    HW1 4275   0.689   3.912   0.059  0.1777 -0.0340  0.6552
  339SOL    HW2 4276   0.575   3.834   0.002  1.3883 -0.9533  0.7906
  339SOL     MW 4277   0.605   3.890   0.061 -0.0082 -0.0106  0.0045
  340SOL     OW 4278   2.797   2.485   2.883  0.1519 -0.1170  0.3766
  340SOL    HW1 4279   2.890   2.469   2.868  0.0242  0.4197 -1.1618
  340SOL    HW2 4280   2.790   2.580   2.893 -0.9419  0.0084 -1.1371
  340SOL     MW 4281   2.808   2.495   2.882 -0.0082 -0.0106  0.0045
  341SOL     OW 4282   1.600   3.348   0.059 -0.3307 -0.2216  0.3169
  341SOL    HW1 4283   1.654   3.388  -0.008 -1.6645  1.4946  0.2174
  341SOL    HW2 4284   1.595   3.257   0.030 -1.1469  0.0485 -0.4213
  341SOL     MW 4285   1.606   3.341   0.046 -0.0082 -0.0106  0.0045
  342SOL     OW 4286   2.998   1.480   2.898 -0.0431  0.2117 -0.0594
  342SOL    HW1 4287   2.919   1.524   2.869  1.7381  2.2076 -2.2249
  342SOL    HW2 4288   2.987   1.392   2.861  1.1167 -0.3231  0.7723
  342SOL     MW 4289   2.986   1.474   2.890 -0.0082 -0.0106  0.0045
  343SOL     OW 4290   1.746   2.885   2.942  0.0944 -0.4119 -0.4576
  343SOL    HW1 4291   1.706   2.822   3.001  0.6083 -0.8084 -0.5161
  343SOL    HW2 4292   1.823   2.913   2.992 -1.2290  1.1133  0.8277
  343SOL     MW 4293   1.751   2.880   2.956 -0.0082 -0.0106  0.0045
  344SOL     OW 4294   2.680   4.117   2.812  0.0008 -0.0736 -0.3194
  344SOL    HW1 4295   2.630   4.145   2.735 -0.3953 -0.5154 -0.2249
  344SOL    HW2 4296   2.727   4.043   2.774  0.3462  0.4372 -0.9246
  344SOL     MW 4297   2.680   4.111   2.797 -0.0082 -0.0106  0.0045
  345SOL     OW 4298   2.898   3.127   0.020  0.2954  0.0151  0.1393
  345SOL    HW1 4299   2.897   3.222   0.022 -1.3649  0.0148  2.5287
  345SOL    HW2 4300   2.809   3.112  -0.014  0.6054  2.1422 -1.8609
  345SOL     MW 4301   2.886   3.137   0.015 -0.0082 -0.0106  0.0045
  346SOL     OW 4302   3.119   0.742   2.827 -0.4590 -0.3395 -0.1729
  346SOL    HW1 4303   3.106   0.687   2.750 -2.6056  0.4903 -0.4582
  346SOL    HW2 4304   3.108   0.686   2.904  1.7847  2.3426  2.3331
  346SOL     MW 4305   3.116   0.728   2.827 -0.0082 -0.0106  0.0045
  347SOL     OW 4306   1.458   0.695   0.179 -0.7055 -0.0753 -0.0788
  347SOL    HW1 4307   1.443   0.622   0.119 -1.6253 -0.3738  0.5004
  347SOL    HW2 4308   1.380   0.689   0.234 -0.8141  1.8001  0.0158
  347SOL     MW 4309   1.446   0.685   0.178 -0.0082 -0.0106  0.0045
  348SOL     OW 4310   2.844   4.450   0.103  0.0317 -0.1283  0.2900
  348SOL    HW1 4311   2.884   4.412   0.181  0.4712 -0.9971 -0.3366
  348SOL    HW2 4312   2.860   4.384   0.035  1.7486  0.7043 -0.1560
  348SOL     MW 4313   2.851   4.436   0.104 -0.0082 -0.0106  0.0045
  349SOL     OW 4314   3.520   1.769   2.794  0.1228 -0.5001 -0.3486
  349SOL    HW1 4315   3.576   1.774   2.717  0.0167  2.0285 -0.3392
  349SOL    HW2 4316   3.435   1.744   2.757  0.7265 -1.2828 -1.2404
  349SOL     MW 4317   3.516   1.767   2.779 -0.0082 -0.0106  0.0045
  350SOL     OW 4318   4.420   2.103   2.644  0.4901 -0.0986 -0.6802
  350SOL    HW1 4319   4.477   2.037   2.605 -0.4633 -1.5547  0.2934
  350SOL    HW2 4320   4.332   2.087   2.610  0.2091 -0.4916  0.1971
  350SOL     MW 4321   4.416   2.092   2.635 -0.0082 -0.0106  0.0045
  351SOL     OW 4322   3.095   4.292   2.824 -0.5035  0.2128  0.7723
  351SOL    HW1 4323   3.118   4.289   2.731  2.0688 -0.4028  1.3263
  351SOL    HW2 4324   3.135   4.375   2.848 -0.2853 -0.0787  1.4424
  351SOL     MW 4325   3.104   4.303   2.815 -0.0082 -0.0106  0.0045
  352SOL     OW 4326   1.900   2.225   2.769 -0.0590 -0.0643 -0.0410
  352SOL    HW1 4327   1.916   2.175   2.849 -1.9920 -0.4137  0.1836
  352SOL    HW2 4328   1.812   2.259   2.784  0.5751  1.2233  0.9252
  352SOL     MW 4329   1.890   2.223   2.781 -0.0082 -0.0106  0.0045
  353SOL     OW 4330   3.002   4.869   0.122  0.2918 -0.1398  0.0468
  353SOL    HW1 4331   2.954   4.945   0.155  1.2609 -0.4259  2.3599
  353SOL    HW2 4332   3.062   4.854   0.196  0.9323 -0.2610 -0.4850
  353SOL     MW 4333   3.004   4.877   0.136 -0.0082 -0.0106  0.0045
  354SOL     OW 4334   1.388   0.507   3.004 -0.0188  0.4071  0.2259
  354SOL    HW1 4335   1.307   0.527   2.957 -0.0427 -1.8165 -0.8265
  354SOL    HW2 4336   1.454   0.513   2.934  1.0491 -0.2840  1.1384
  354SOL     MW 4337   1.386   0.511   2.988 -0.0082 -0.0106  0.0045
  355SOL     OW 4338   0.752   1.336   0.773 -0.3798  0.0896 -0.5577
  355SOL    HW1 4339   0.717   1.390   0.843  0.2838  0.5578 -0.5781
  355SOL    HW2 4340   0.697   1.257   0.769 -0.7961  0.1387  2.2042
  355SOL     MW 4341   0.740   1.332   0.782 -0.0082 -0.0106  0.0045
  356SOL     OW 4342   4.128   2.329   2.628 -0.1287  0.0036  0.7551
  356SOL    HW1 4343   4.042   2.337   2.586  1.2200 -0.3259 -2.3130
  356SOL    HW2 4344   4.189   2.341   2.556 -0.5361  0.2800  0.4468
  356SOL     MW 4345   4.125   2.332   2.613 -0.0082 -0.0106  0.0045
  357SOL     OW 4346   3.945   1.975   2.910  0.2980 -0.5363  0.3494
  357SOL    HW1 4347   4.012   2.029   2.869 -1.4706  1.3836 -0.1947
  357SOL    HW2 4348   3.862   2.021   2.895 -0.3805 -1.0597  2.1831
  357SOL     MW 4349   3.943   1.988   2.903 -0.0082 -0.0106  0.0045
  358SOL     OW 4350   1.742   3.441   0.515  0.3677  0.2799 -0.0121
  358SOL    HW1 4351   1.706   3.459   0.428  0.0972  0.1984  0.0805
  358SOL    HW2 4352   1.711   3.514   0.570  0.7557  0.2622  0.2336
  358SOL     MW 4353   1.733   3.453   0.511 -0.0082 -0.0106  0.0045
  359SOL     OW 4354   3.557   4.817   2.750  0.1094 -0.4928  0.0061
  359SOL    HW1 4355   3.599   4.742   2.793 -0.2498  0.0202  1.3087
  359SOL    HW2 4356   3.597   4.888   2.801 -0.8589  1.0242 -1.2309
  359SOL     MW 4357   3.568   4.817   2.762 -0.0082 -0.0106  0.0045
  360SOL     OW 4358   0.057   1.749   2.986 -0.0716  0.0443  0.0679
  360SOL    HW1 4359   0.106   1.803   2.923  0.2357 -0.2823  0.0240
  360SOL    HW2 4360  -0.029   1.790   2.983 -0.1729 -0.2099 -0.7572
  360SOL     MW 4361   0.052   1.762   2.977 -0.0082 -0.0106  0.0045
  361SOL     OW 4362   4.950   1.872   2.984 -0.0083  0.4817  0.0919
  361SOL    HW1 4363   4.962   1.957   3.026  0.2552 -0.7933  2.8214
  361SOL    HW2 4364   4.856   1.875   2.964 -0.0523  0.0342  0.2166
  361SOL     MW 4365   4.939   1.883   2.987 -0.0082 -0.0106  0.0045
  362SOL     OW 4366   4.107   3.175   2.842  0.3330 -0.2135 -0.0313
  362SOL    HW1 4367   4.111   3.174   2.937 -0.0109 -1.0873 -0.0164
  362SOL    HW2 4368   4.077   3.087   2.822  0.9653 -0.4123 -0.1321
  362SOL     MW 4369   4.103   3.163   2.852 -0.0082 -0.0106  0.0045
  363SOL     OW 4370   2.255   4.496   0.197  0.1573  0.1827 -0.3069
  363SOL    HW1 4371   2.316   4.564   0.167 -1.5654  2.0197  0.1603
  363SOL    HW2 4372   2.270   4.482   0.290 -2.4430 -1.0303  0.0246
  363SOL     MW 4373   2.265   4.504   0.205 -0.0082 -0.0106  0.0045
  364SOL     OW 4374   4.218   2.369   0.015  0.3860  0.2085 -0.0243
  364SOL    HW1 4375   4.293   2.333   0.062 -0.2134 -1.3332 -0.2043
  364SOL    HW2 4376   4.146   2.368   0.079  1.9515 -0.2717  1.8049
  364SOL     MW 4377   4.218   2.364   0.030 -0.0082 -0.0106  0.0045
  365SOL     OW 4378   4.220   0.196   2.836 -0.1661  0.1037  0.1608
  365SOL    HW1 4379   4.313   0.180   2.850 -0.2187  0.1290  0.5536
  365SOL    HW2 4380   4.210   0.290   2.819 -0.4819 -0.1177 -0.9737
  365SOL     MW 4381   4.231   0.206   2.836 -0.0082 -0.0106  0.0045
  366SOL     OW 4382   3.951   4.792   2.668 -0.1208  0.3517 -0.0799
  366SOL    HW1 4383   3.968   4.870   2.617  0.3949 -1.2861 -2.5861
  366SOL    HW2 4384   4.028   4.745   2.636 -0.9836 -0.8984 -0.3925
  366SOL     MW 4385   3.963   4.796   2.657 -0.0082 -0.0106  0.0045
  367SOL     OW 4386   1.479   2.513   2.998  0.2539  0.4995 -0.1541
  367SOL    HW1 4387   1.496   2.441   3.059 -1.0205  0.3970  0.1096
  367SOL    HW2 4388   1.516   2.591   3.040 -0.4818  0.3717  0.7672
  367SOL     MW 4389   1.486   2.514   3.012 -0.0082 -0.0106  0.0045
  368SOL     OW 4390   4.272   1.963   0.092  0.2322  0.0548 -0.5072
  368SOL    HW1 4391   4.321   1.952   0.011  0.7294  1.3407 -0.4065
  368SOL    HW2 4392   4.184   1.928   0.075  0.0415 -0.0118  0.5708
  368SOL     MW 4393   4.267   1.957   0.079 -0.0082 -0.0106  0.0045
  369SOL     OW 4394   3.556   0.262   2.818  0.6920  0.0748 -0.2907
  369SOL    HW1 4395   3.536   0.255   2.725 -1.5167 -0.6107  0.1694
  369SOL    HW2 4396   3.642   0.302   2.831  1.0702 -0.9676  0.5809
  369SOL     MW 4397   3.565   0.266   2.808 -0.0082 -0.0106  0.0045
  370SOL     OW 4398   3.741   0.004   2.483 -0.4447  0.4729 -0.4692
  370SOL    HW1 4399   3.796  -0.002   2.561  0.5520  0.1927 -1.1805
  370SOL    HW2 4400   3.735  -0.090   2.463  1.4284  0.1322  0.3575
  370SOL     MW 4401   3.747  -0.009   2.491 -0.0082 -0.0106  0.0045
  371SOL     OW 4402   1.172   1.382   3.010  0.0940 -0.1339  0.3028
  371SOL    HW1 4403   1.085   1.356   2.978 -0.1380  2.4254 -1.4355
  371SOL    HW2 4404   1.231   1.320   2.968  0.7420  0.8311 -0.2526
  371SOL     MW 4405   1.168   1.371   3.000 -0.0082 -0.0106  0.0045
  372SOL     OW 4406   2.998   2.893   0.133  0.5685 -0.2901  0.2255
  372SOL    HW1 4407   2.968   2.974   0.091 -0.2517 -0.6192  0.1656
  372SOL    HW2 4408   2.942   2.889   0.210 -1.0878  0.9590 -0.8433
  372SOL     MW 4409   2.987   2.903   0.138 -0.0082 -0.0106  0.0045
  373SOL     OW 4410   3.084   0.037   2.790  0.6129 -0.0414 -0.8082
  373SOL    HW1 4411   2.989   0.038   2.789  0.5505 -0.3079  1.5749
  373SOL    HW2 4412   3.102  -0.039   2.845 -1.6541 -0.5304 -0.6781
  373SOL     MW 4413   3.074   0.027   2.797 -0.0082 -0.0106  0.0045
  374SOL     OW 4414   3.980   1.077   2.936 -0.2857  0.0912 -0.6098
  374SOL    HW1 4415   4.026   1.116   3.010 -3.3856  0.8185  1.0867
  374SOL    HW2 4416   3.910   1.141   2.921 -1.1294 -0.9702 -1.3095
  374SOL     MW 4417   3.977   1.091   2.943 -0.0082 -0.0106  0.0045
   5.14984   5.14984   3.01620
