# Supplementary material for: Resolving liquid-to-glass transitions of water under soft nanoconfinement
Source: Nat Commun. 2026 May 8;17:6224. doi: 10.1038/s41467-026-72955-y (PMC13369869; doi:10.1038/s41467-026-72955-y)
Supplement: Supplementary file 3 — Supplementary Data 1 [file 41467_2026_72955_MOESM3_ESM.zip › 230K/sim4/initial.gro]

Lamellar phy in tip4pice water
 4417
    1phy    C35    1   3.445   1.747   1.728 -0.0360  0.0985 -0.1749
    1phy    C33    2   3.304   1.701   1.758  0.3483  0.8370 -0.8007
    1phy    C34    3   3.211   1.762   1.648  0.0367 -0.4768  0.1844
    1phy    C32    4   3.296   1.548   1.785 -0.1989  0.1008 -0.0804
    1phy    C31    5   3.250   1.521   1.923 -0.1154 -0.3642  0.1445
    1phy    C30    6   3.188   1.380   1.937 -0.4007 -0.3677  0.1714
    1phy    C28    7   3.133   1.358   2.076  0.0128  0.1923  0.1863
    1phy    C29    8   2.982   1.355   2.078  0.7680  0.2113  0.0417
    1phy    C27    9   3.166   1.215   2.114  0.2971  0.2806 -0.0381
    1phy    C26   10   3.255   1.198   2.242  0.2357  0.2258  0.3041
    1phy    C25   11   3.275   1.056   2.297  0.0891 -0.0720  0.3468
    1phy    C23   12   3.362   1.034   2.420 -0.0149 -0.1591  0.4915
    1phy    C24   13   3.288   0.928   2.506  0.0320 -0.5237 -0.0127
    1phy    C22   14   3.515   1.011   2.382 -0.4437  0.1099 -0.3318
    1phy    C21   15   3.618   1.045   2.496 -0.1712  0.3786 -0.5321
    1phy    C20   16   3.764   1.029   2.449 -0.0468  0.0162 -0.1365
    1phy    C18   17   3.887   1.037   2.542 -0.1720  0.2680  0.4181
    1phy    O01   18   3.864   0.961   2.662 -0.1361  0.2917  0.1044
    1phy    H01   19   3.942   0.964   2.715  1.2159 -0.7606 -1.6750
    1phy    C19   20   3.998   0.961   2.469  0.2793  0.3385 -0.8870
    1phy    C13   21   3.938   1.189   2.577 -0.4426 -0.0070 -0.0804
    1phy     H3   22   3.943   1.249   2.483 -0.9032 -2.0336 -1.4607
    1phy    O33   23   4.074   1.194   2.627  0.3080  0.0316  0.3745
    1phy    H1B   24   4.087   1.148   2.708  1.2533 -0.8248 -0.2445
    1phy    C12   25   3.853   1.271   2.686 -0.1438  1.1768  0.0722
    1phy    O11   26   3.891   1.238   2.819  0.0870  0.5693  0.2854
    1phy    H1A   27   3.946   1.306   2.855 -1.4703  2.5416 -0.9024
    2phy    C35   28   3.948   1.153   1.520  0.2905 -0.3664 -0.0854
    2phy    C33   29   4.088   1.187   1.479 -0.7570  0.2913 -0.0069
    2phy    C34   30   4.117   1.323   1.524  0.1864  0.0651  0.4018
    2phy    C32   31   4.191   1.083   1.529 -0.0471  0.2566 -0.1435
    2phy    C31   32   4.321   1.065   1.444 -0.1886  0.0420 -0.4771
    2phy    C30   33   4.403   0.929   1.479  0.2251  0.3090  0.0879
    2phy    C28   34   4.548   0.932   1.421  0.3657  0.1675  0.0110
    2phy    C29   35   4.647   0.936   1.534 -0.3180 -0.6386  0.4120
    2phy    C27   36   4.573   0.819   1.319  0.1634  0.2248  0.4478
    2phy    C26   37   4.668   0.863   1.207 -0.1887 -0.1352  0.4740
    2phy    C25   38   4.678   0.761   1.087 -0.4651  0.6532  0.2582
    2phy    C23   39   4.792   0.787   0.990 -0.4518 -0.2884  0.6787
    2phy    C24   40   4.895   0.681   1.006  0.3934 -0.1090  0.9884
    2phy    C22   41   4.734   0.806   0.847 -0.0378  0.5409 -0.3778
    2phy    C21   42   4.819   0.887   0.747 -0.3303 -0.3171 -0.2314
    2phy    C20   43   4.761   0.908   0.607  0.1300  0.2414  0.1412
    2phy    C18   44   4.837   0.984   0.492 -0.0299 -0.3283  0.4163
    2phy    O01   45   4.908   1.101   0.541  0.4529 -0.1619 -0.2845
    2phy    H01   46   4.857   1.151   0.602  1.5933  0.9985 -0.2562
    2phy    C19   47   4.727   1.039   0.400 -0.0309  0.1460  0.1688
    2phy    C13   48   4.945   0.896   0.417 -0.4860 -0.3515  0.0202
    2phy     H3   49   5.003   0.845   0.497  0.5300 -1.3955 -1.3196
    2phy    O33   50   4.898   0.774   0.353 -0.1210 -0.1783 -0.1672
    2phy    H1B   51   4.901   0.783   0.260 -0.4931  1.7522 -0.0370
    2phy    C12   52   5.082   0.946   0.357  0.1444  0.0349  0.9347
    2phy    O11   53   5.139   1.053   0.418 -0.1842 -0.0812 -0.0143
    2phy    H1A   54   5.069   1.091   0.467 -0.6891  0.2720 -0.9938
    3phy    C35   55   0.094   4.786   1.101 -0.3456 -0.1219 -0.3092
    3phy    C33   56  -0.059   4.777   1.116 -0.0371  0.3987 -0.0339
    3phy    C34   57  -0.108   4.638   1.115  0.0629  0.1903 -0.2300
    3phy    C32   58  -0.118   4.849   1.242  0.3272 -0.2101 -0.5302
    3phy    C31   59  -0.232   4.937   1.200  0.1561 -0.3331 -0.1592
    3phy    C30   60  -0.290   5.020   1.313  0.4055 -0.0878  0.5366
    3phy    C28   61  -0.406   5.119   1.268 -0.1225  0.3980 -0.9876
    3phy    C29   62  -0.497   5.133   1.392 -0.4986 -0.2390  0.2622
    3phy    C27   63  -0.359   5.250   1.199  0.4698  0.4673 -0.3974
    3phy    C26   64  -0.460   5.294   1.093  0.2616  0.0150  0.2969
    3phy    C25   65  -0.405   5.406   1.010 -0.0690 -0.7315  0.1930
    3phy    C23   66  -0.493   5.465   0.895 -0.8322 -0.1142 -0.2622
    3phy    C24   67  -0.578   5.582   0.946  0.4535 -0.2760  0.1835
    3phy    C22   68  -0.396   5.522   0.784 -0.0090  0.7471  0.1472
    3phy    C21   69  -0.444   5.499   0.640  0.3761  0.0247  0.0578
    3phy    C20   70  -0.361   5.560   0.531 -1.0965 -0.1385  0.3464
    3phy    C18   71  -0.430   5.576   0.387  0.5813  0.3297 -0.2098
    3phy    O01   72  -0.508   5.458   0.359 -0.0952  0.6445 -0.4386
    3phy    H01   73  -0.447   5.387   0.360 -2.2714 -1.3731 -1.6151
    3phy    C19   74  -0.306   5.591   0.291  0.1014  0.3599 -0.7030
    3phy    C13   75  -0.534   5.701   0.382  0.1995 -0.4945  0.6241
    3phy     H3   76  -0.614   5.671   0.454  0.5866 -0.2535  1.1653
    3phy    O33   77  -0.502   5.820   0.451  0.3565  0.1654 -0.6410
    3phy    H1B   78  -0.416   5.856   0.442  0.1328  1.6597  2.0811
    3phy    C12   79  -0.649   5.712   0.268  0.0914  0.2921  0.3965
    3phy    O11   80  -0.664   5.604   0.175  0.0355 -0.1653  0.3631
    3phy    H1A   81  -0.629   5.525   0.212  0.7460 -0.7632 -1.4728
    4phy    C35   82   1.619   4.501   1.669  0.0014 -0.3675  0.1088
    4phy    C33   83   1.562   4.635   1.720  0.0530 -0.0195 -0.0257
    4phy    C34   84   1.674   4.717   1.783  0.3855 -0.0379  0.4014
    4phy    C32   85   1.478   4.715   1.617 -0.0034 -0.0505 -0.4092
    4phy    C31   86   1.363   4.795   1.674 -0.0362 -0.4182 -0.6871
    4phy    C30   87   1.284   4.865   1.569  0.0928  0.1654  0.4259
    4phy    C28   88   1.160   4.940   1.624 -0.0011  0.0636  0.0869
    4phy    C29   89   1.145   5.071   1.551  0.1195 -0.0322  0.0450
    4phy    C27   90   1.022   4.864   1.601 -0.8105  0.0436 -0.1346
    4phy    C26   91   0.932   4.869   1.728  0.8307 -0.1733  0.0439
    4phy    C25   92   0.780   4.848   1.697  0.2743 -0.2263 -0.5084
    4phy    C23   93   0.685   4.867   1.817  0.2003 -0.1783  0.8641
    4phy    C24   94   0.558   4.940   1.779 -0.0771 -0.3100  0.2550
    4phy    C22   95   0.640   4.725   1.858  0.6756  0.0290  0.0245
    4phy    C21   96   0.718   4.660   1.976 -0.4376 -0.1397 -0.6397
    4phy    C20   97   0.672   4.513   1.992 -0.2983  0.1144 -0.0979
    4phy    C18   98   0.658   4.443   2.134  0.5038 -0.6343  0.1155
    4phy    O01   99   0.612   4.542   2.233  0.0260  0.6689  0.0356
    4phy    H01  100   0.588   4.497   2.312 -0.4805 -0.2367 -0.6202
    4phy    C19  101   0.534   4.361   2.118 -0.1052 -0.3439 -0.0472
    4phy    C13  102   0.786   4.379   2.204 -0.5562  0.0638 -0.0666
    4phy     H3  103   0.841   4.304   2.141  1.3364  0.3323  1.1791
    4phy    O33  104   0.750   4.296   2.318  0.5229 -0.8983  0.4735
    4phy    H1B  105   0.724   4.359   2.382  0.4357  0.8134 -1.1649
    4phy    C12  106   0.902   4.472   2.254  0.0057  0.2244 -0.5417
    4phy    O11  107   0.872   4.557   2.360  0.1725  0.0099 -0.0205
    4phy    H1A  108   0.804   4.615   2.332  0.8354  0.8023 -0.0517
    5phy    C35  109   4.984   0.399   1.413 -0.0689  0.3093  0.0116
    5phy    C33  110   4.938   0.539   1.457 -0.0345 -0.0419  0.1741
    5phy    C34  111   4.948   0.634   1.341 -0.4311  0.2773  0.6503
    5phy    C32  112   4.796   0.519   1.517  0.2701  0.2081  0.0008
    5phy    C31  113   4.763   0.584   1.654  0.3098 -0.1186 -0.4473
    5phy    C30  114   4.642   0.518   1.719  0.0982 -0.1654  0.1663
    5phy    C28  115   4.613   0.596   1.851  0.4761  0.6129  0.5036
    5phy    C29  116   4.504   0.700   1.822  0.4238  0.5283  0.0269
    5phy    C27  117   4.552   0.498   1.956 -0.1423  0.3830  0.4164
    5phy    C26  118   4.668   0.441   2.047  0.2078 -0.1749  0.5776
    5phy    C25  119   4.587   0.357   2.153  0.2486 -0.1435  0.0949
    5phy    C23  120   4.649   0.314   2.290  0.0288  0.2912  0.3794
    5phy    C24  121   4.673   0.432   2.380 -0.1880  0.3936  0.2899
    5phy    C22  122   4.549   0.213   2.356 -0.0012 -0.3971 -0.1472
    5phy    C21  123   4.594   0.115   2.458 -0.3684  0.2791  0.8393
    5phy    C20  124   4.473   0.020   2.491 -0.3353 -0.0253  0.3658
    5phy    C18  125   4.496  -0.106   2.584  0.4034  0.4960 -0.6487
    5phy    O01  126   4.568  -0.053   2.699 -0.0081  0.1628  0.0682
    5phy    H01  127   4.517  -0.001   2.758  0.7844 -0.9129  1.7823
    5phy    C19  128   4.359  -0.136   2.637  0.1881 -0.1542  0.0272
    5phy    C13  129   4.577  -0.225   2.502 -0.1833 -0.4393 -0.4328
    5phy     H3  130   4.664  -0.179   2.449  2.4453 -1.6506  2.4578
    5phy    O33  131   4.507  -0.287   2.392  0.2557  0.3622  0.6349
    5phy    H1B  132   4.440  -0.240   2.346 -0.5339 -1.2936 -0.0069
    5phy    C12  133   4.645  -0.337   2.595  0.3601  0.1350 -0.1887
    5phy    O11  134   4.555  -0.428   2.653  0.0704 -0.2526 -0.0363
    5phy    H1A  135   4.499  -0.456   2.583 -0.0423 -0.3693  0.1017
    6phy    C35  136   0.823   1.784   1.203  0.2248  0.3695 -0.5056
    6phy    C33  137   0.678   1.831   1.202  0.4151 -0.6825  0.0652
    6phy    C34  138   0.615   1.827   1.341 -0.1418  0.1642 -0.5032
    6phy    C32  139   0.671   1.971   1.125  0.0310  0.2138 -0.3301
    6phy    C31  140   0.529   2.016   1.078  0.7476 -0.2920 -0.3160
    6phy    C30  141   0.540   2.151   1.016 -0.2169 -0.3215  0.4552
    6phy    C28  142   0.411   2.211   0.950 -0.2909  0.3667 -0.2789
    6phy    C29  143   0.300   2.248   1.053  0.2127 -0.0133 -0.2804
    6phy    C27  144   0.467   2.334   0.866  0.3747  0.3910  0.2540
    6phy    C26  145   0.376   2.378   0.751  0.4878  0.2192  0.0332
    6phy    C25  146   0.404   2.523   0.710 -0.1703 -0.0158  0.5895
    6phy    C23  147   0.304   2.578   0.605 -0.1461  0.2365  0.1681
    6phy    C24  148   0.244   2.708   0.648  0.1881  0.2973 -0.3461
    6phy    C22  149   0.392   2.609   0.481  0.0915 -0.6472  0.2004
    6phy    C21  150   0.382   2.510   0.368  0.4245 -0.0377 -0.0277
    6phy    C20  151   0.492   2.532   0.261  0.6948  0.1617 -0.4002
    6phy    C18  152   0.490   2.451   0.130 -0.1434 -0.0249  0.2932
    6phy    O01  153   0.476   2.311   0.164  0.1322 -0.0260  0.4882
    6phy    H01  154   0.394   2.297   0.209  0.3460 -1.0174  0.5987
    6phy    C19  155   0.642   2.465   0.095  0.2174 -0.0937  0.6860
    6phy    C13  156   0.373   2.506   0.036 -0.3936 -0.6581 -0.0294
    6phy     H3  157   0.281   2.474   0.093  0.2433  1.6871  2.5403
    6phy    O33  158   0.342   2.640   0.029  0.3038 -0.1229 -0.2227
    6phy    H1B  159   0.396   2.689   0.088  1.0481 -1.3065  0.1297
    6phy    C12  160   0.328   2.430  -0.095 -0.4031 -0.6903 -0.8734
    6phy    O11  161   0.197   2.437  -0.133 -0.1410  0.3115 -0.5336
    6phy    H1A  162   0.173   2.526  -0.150  0.9119  1.0843  1.6222
    7phy    C35  163   4.859   0.105   1.703 -0.0520 -0.2397  0.5077
    7phy    C33  164   4.947   0.134   1.821  0.1229 -0.8975 -0.2880
    7phy    C34  165   5.034   0.014   1.837  0.6026  0.3417  0.3370
    7phy    C32  166   5.033   0.260   1.800 -0.0948 -0.7073 -1.1102
    7phy    C31  167   5.054   0.329   1.933 -0.1095 -0.4649 -0.2169
    7phy    C30  168   5.100   0.482   1.925 -0.3783 -0.4888 -0.3255
    7phy    C28  169   5.156   0.545   2.053 -0.4794  0.1280  0.0055
    7phy    C29  170   5.290   0.618   2.019 -0.1254 -0.3436 -0.3276
    7phy    C27  171   5.050   0.628   2.130  0.0542  0.8143  0.2199
    7phy    C26  172   5.052   0.626   2.280  0.3592  0.2969 -0.4134
    7phy    C25  173   4.968   0.743   2.339  0.3823  0.4139 -0.3158
    7phy    C23  174   4.980   0.755   2.494 -0.3484  0.2758  0.4322
    7phy    C24  175   5.079   0.868   2.526 -0.1329  0.1465 -0.1349
    7phy    C22  176   4.849   0.795   2.562 -0.4901  0.3116 -0.5282
    7phy    C21  177   4.810   0.715   2.686  0.0406  0.0685 -0.0270
    7phy    C20  178   4.680   0.771   2.748  0.5259  0.7076  0.1528
    7phy    C18  179   4.627   0.685   2.870  0.6952  0.5576  0.0405
    7phy    O01  180   4.731   0.675   2.973 -0.1020 -0.0421 -0.2011
    7phy    H01  181   4.736   0.585   2.999 -0.3574  0.0174  0.0559
    7phy    C19  182   4.533   0.781   2.946  0.1376  0.1206  0.7005
    7phy    C13  183   4.574   0.533   2.844  0.3289 -0.3408  0.2565
    7phy     H3  184   4.525   0.532   2.743 -0.5321  1.4848  0.6309
    7phy    O33  185   4.468   0.497   2.926  0.2407  0.2783 -0.3836
    7phy    H1B  186   4.491   0.477   3.015 -0.8318  2.6147  0.5046
    7phy    C12  187   4.673   0.413   2.839 -0.0309  0.0085  0.2179
    7phy    O11  188   4.767   0.416   2.935 -0.1175  0.2710  0.2160
    7phy    H1A  189   4.829   0.345   2.931 -0.0111  0.3865 -0.3372
    8phy    C35  190   0.012   0.902   1.480  0.3391  0.0564 -0.0676
    8phy    C33  191   0.088   0.897   1.615 -0.0205  0.5973  0.5861
    8phy    C34  192   0.008   0.949   1.731  0.1190  0.0401  0.1945
    8phy    C32  193   0.114   0.748   1.637  0.3780  0.0471 -0.3832
    8phy    C31  194   0.255   0.698   1.609  0.1834 -0.6045  0.0217
    8phy    C30  195   0.264   0.550   1.651  0.1151  0.0775 -0.5213
    8phy    C28  196   0.389   0.479   1.595 -0.2296 -0.0943  0.1220
    8phy    C29  197   0.427   0.357   1.682  0.2188  0.4960 -0.2665
    8phy    C27  198   0.359   0.421   1.455  0.0907  0.1543  0.2867
    8phy    C26  199   0.466   0.437   1.345 -0.1278 -0.1269 -0.5804
    8phy    C25  200   0.424   0.388   1.206  0.0307  0.4132 -0.2459
    8phy    C23  201   0.536   0.396   1.101  0.1149  0.3417 -0.1580
    8phy    C24  202   0.598   0.258   1.095  0.2269  0.1882 -0.5025
    8phy    C22  203   0.471   0.430   0.965  0.1810  0.4081 -0.0623
    8phy    C21  204   0.547   0.538   0.885  0.1641 -0.1923 -0.5212
    8phy    C20  205   0.502   0.544   0.743 -0.2482  0.3742 -0.0268
    8phy    C18  206   0.566   0.653   0.646 -0.4109  0.1350  0.1868
    8phy    O01  207   0.495   0.769   0.672  0.1278 -0.3231  0.0374
    8phy    H01  208   0.500   0.788   0.764 -1.7396  1.3757 -0.1388
    8phy    C19  209   0.510   0.601   0.513 -0.0123 -0.0140  0.2881
    8phy    C13  210   0.726   0.674   0.636  0.1501  0.6811  0.5068
    8phy     H3  211   0.769   0.578   0.674 -0.2632  0.2466 -0.1208
    8phy    O33  212   0.797   0.674   0.513  0.0431  0.5436 -0.0415
    8phy    H1B  213   0.849   0.596   0.512 -2.3390 -1.1640 -0.3131
    8phy    C12  214   0.815   0.752   0.742  0.0846 -0.0531 -0.2975
    8phy    O11  215   0.863   0.880   0.714  0.2890 -0.5723 -0.2841
    8phy    H1A  216   0.783   0.925   0.695  0.4603 -0.0242  0.2748
    9phy    C35  217   3.638   0.878   2.008  0.2795  0.3915 -0.0571
    9phy    C33  218   3.767   0.937   1.953 -0.2544  0.0178 -0.0949
    9phy    C34  219   3.740   1.003   1.822 -0.0221  0.1131  0.1950
    9phy    C32  220   3.852   1.020   2.057 -0.0440 -0.1237 -0.5418
    9phy    C31  221   4.000   1.032   2.037 -0.2145 -0.2334 -0.0331
    9phy    C30  222   4.063   1.142   2.129  0.5285 -0.3096  0.6513
    9phy    C28  223   4.210   1.175   2.091 -0.3396 -0.4128 -0.6913
    9phy    C29  224   4.215   1.293   1.994  0.4989 -0.1136  0.1340
    9phy    C27  225   4.278   1.239   2.215 -0.4194  0.4315  0.3531
    9phy    C26  226   4.337   1.137   2.318  0.0248 -1.0122 -0.1652
    9phy    C25  227   4.392   1.223   2.434  0.1160 -0.2391  0.0931
    9phy    C23  228   4.462   1.143   2.545 -0.3455  0.0462 -0.4970
    9phy    C24  229   4.611   1.129   2.518 -0.0894 -0.0720  1.1026
    9phy    C22  230   4.446   1.209   2.683 -0.7959  0.0110 -0.0460
    9phy    C21  231   4.410   1.113   2.800 -0.2566  0.4254 -0.4072
    9phy    C20  232   4.389   1.209   2.924 -0.2678  0.8102  0.1818
    9phy    C18  233   4.389   1.145   3.074  0.7844 -0.4921 -0.1436
    9phy    O01  234   4.510   1.067   3.102  0.1048  0.0102  0.5367
    9phy    H01  235   4.488   1.035   3.187  0.4433  1.6743  1.2849
    9phy    C19  236   4.408   1.278   3.153  0.0657 -0.1161  0.0693
    9phy    C13  237   4.264   1.049   3.112  0.5287 -0.2564  0.3189
    9phy     H3  238   4.255   0.963   3.041 -0.9218 -1.2795  1.6585
    9phy    O33  239   4.135   1.106   3.090  0.5349 -0.2984  0.4224
    9phy    H1B  240   4.130   1.188   3.135 -2.1010 -1.2306  2.1081
    9phy    C12  241   4.269   0.978   3.257  0.2811  0.1137 -0.0536
    9phy    O11  242   4.398   0.976   3.310 -0.2902 -0.0805 -0.3205
    9phy    H1A  243   4.391   0.930   3.391  1.5062 -2.1100 -1.2220
   10phy    C35  244   4.880   1.161   1.131 -0.2681 -0.3343  0.1860
   10phy    C33  245   4.937   1.264   1.232  0.7334  0.0380 -0.8051
   10phy    C34  246   4.877   1.238   1.372  0.0806  0.0097 -0.0195
   10phy    C32  247   5.086   1.267   1.249 -0.4710  0.3650 -0.0165
   10phy    C31  248   5.143   1.407   1.244  0.2966 -0.1382  0.7021
   10phy    C30  249   5.295   1.418   1.286 -0.1134 -0.2945  0.2117
   10phy    C28  250   5.358   1.557   1.297  0.2575  0.4368  0.3612
   10phy    C29  251   5.483   1.558   1.393  0.0935  0.8047  0.0021
   10phy    C27  252   5.410   1.605   1.160  0.4727  0.2033 -0.7332
   10phy    C26  253   5.316   1.673   1.065 -0.4431  0.1392  0.2804
   10phy    C25  254   5.362   1.754   0.944  0.2776 -0.3660  0.2145
   10phy    C23  255   5.246   1.817   0.863  0.4588  0.0569  0.1271
   10phy    C24  256   5.279   1.966   0.831 -0.1352  0.1266  0.1529
   10phy    C22  257   5.210   1.757   0.724 -0.2946  0.1305 -0.6537
   10phy    C21  258   5.097   1.647   0.722  0.0438  0.3960  0.2214
   10phy    C20  259   5.070   1.599   0.580  0.4499  0.0960  0.4428
   10phy    C18  260   4.981   1.467   0.563  0.0667  0.2110  0.3895
   10phy    O01  261   5.037   1.366   0.652 -0.2639  0.6396 -0.0834
   10phy    H01  262   5.125   1.346   0.626 -0.4858  1.9291 -2.0020
   10phy    C19  263   5.024   1.423   0.424 -0.6250  0.2717 -0.3618
   10phy    C13  264   4.823   1.490   0.576 -0.5316 -0.3731 -0.0887
   10phy     H3  265   4.820   1.559   0.664  1.1844  0.0811 -0.3365
   10phy    O33  266   4.759   1.577   0.484 -0.4715  0.1151 -0.1229
   10phy    H1B  267   4.734   1.660   0.519 -0.1585  0.4552 -0.6788
   10phy    C12  268   4.725   1.388   0.645  0.0617 -0.4503 -0.2225
   10phy    O11  269   4.775   1.271   0.707 -0.0776 -0.6587 -0.3404
   10phy    H1A  270   4.848   1.296   0.760 -0.5091  1.5578 -0.6765
   11phy    C35  271   0.183   2.384   2.405  0.0916  0.4405  0.5365
   11phy    C33  272   0.064   2.323   2.327 -0.1131 -0.1499 -0.4468
   11phy    C34  273  -0.008   2.430   2.242 -0.3343 -0.2304 -0.2067
   11phy    C32  274   0.111   2.200   2.246  0.5209  0.3834  0.2614
   11phy    C31  275   0.017   2.092   2.210  0.4341  0.1852  0.2491
   11phy    C30  276   0.077   1.967   2.142  0.3692  0.1417  0.0626
   11phy    C28  277  -0.036   1.906   2.054  0.1211  0.2680 -0.0670
   11phy    C29  278  -0.015   1.922   1.906 -0.0600 -0.5965 -0.0076
   11phy    C27  279  -0.046   1.753   2.072 -0.2406  0.1364  0.1079
   11phy    C26  280  -0.170   1.699   2.141  0.0678 -0.5775 -0.1924
   11phy    C25  281  -0.177   1.542   2.152  0.0137  0.2037 -0.1156
   11phy    C23  282  -0.284   1.481   2.242  0.5485 -0.1537 -0.5616
   11phy    C24  283  -0.378   1.395   2.155 -0.2062  0.2765  0.1252
   11phy    C22  284  -0.204   1.407   2.351  0.7454  0.4565 -0.1441
   11phy    C21  285  -0.259   1.401   2.497  0.6627  0.2611  0.1332
   11phy    C20  286  -0.184   1.304   2.588  0.3379 -0.1577  0.1559
   11phy    C18  287  -0.213   1.280   2.743 -0.0858  0.1432 -0.5538
   11phy    O01  288  -0.342   1.216   2.775 -0.0680 -0.2588 -0.0357
   11phy    H01  289  -0.358   1.180   2.860  1.0191 -0.0095  0.2927
   11phy    C19  290  -0.123   1.158   2.769  0.4315 -0.0762 -0.3460
   11phy    C13  291  -0.175   1.401   2.847 -0.2726  0.1676  0.0318
   11phy     H3  292  -0.077   1.448   2.819 -0.3685  1.6593  1.9892
   11phy    O33  293  -0.142   1.362   2.983 -0.1658 -0.0139 -0.1316
   11phy    H1B  294  -0.065   1.407   3.013 -0.0457  0.0458 -0.5233
   11phy    C12  295  -0.270   1.522   2.854  0.2023  0.3376 -0.5361
   11phy    O11  296  -0.404   1.495   2.862 -0.1441 -0.3744 -0.1432
   11phy    H1A  297  -0.417   1.414   2.817  0.6919  0.0919 -1.2736
   12phy    C35  298   1.300   1.610   2.224  0.3228 -0.2885  0.1589
   12phy    C33  299   1.209   1.521   2.131  0.2788  0.2197  0.2232
   12phy    C34  300   1.295   1.427   2.058  0.2256  0.2175 -0.2302
   12phy    C32  301   1.105   1.442   2.212  0.6319  0.3786  0.1875
   12phy    C31  302   0.958   1.479   2.192 -0.1002  0.5705  0.1062
   12phy    C30  303   0.871   1.389   2.278  0.8662  0.2130 -0.8278
   12phy    C28  304   0.717   1.396   2.259 -0.0695  0.5152 -0.1251
   12phy    C29  305   0.670   1.315   2.137  0.1662 -0.3288  0.4287
   12phy    C27  306   0.648   1.352   2.394  0.4501 -0.3770  0.2912
   12phy    C26  307   0.517   1.418   2.427 -0.3786 -0.4914 -0.0447
   12phy    C25  308   0.449   1.353   2.549 -0.0860  0.3516  0.0860
   12phy    C23  309   0.316   1.418   2.596  0.2650 -0.0327 -0.0236
   12phy    C24  310   0.199   1.413   2.504  0.1227 -0.2171  0.2911
   12phy    C22  311   0.279   1.348   2.728 -0.1126  0.3718  0.5894
   12phy    C21  312   0.235   1.440   2.844 -0.4708  0.2883  0.3281
   12phy    C20  313   0.217   1.359   2.974  0.4033 -0.5446 -0.0716
   12phy    C18  314   0.175   1.425   3.109  0.3366 -0.2860 -0.9096
   12phy    O01  315   0.054   1.505   3.087  0.3509 -0.3903 -0.3215
   12phy    H01  316   0.073   1.583   3.038  2.8828 -0.9900 -0.4077
   12phy    C19  317   0.126   1.301   3.188  0.0610  0.1721  0.1022
   12phy    C13  318   0.286   1.519   3.179  0.2215 -0.1221 -0.0412
   12phy     H3  319   0.326   1.590   3.102  0.4045  0.3240  0.4549
   12phy    O33  320   0.400   1.457   3.226  0.0301  0.0972 -0.0025
   12phy    H1B  321   0.467   1.514   3.260 -0.1097 -0.3136  1.0024
   12phy    C12  322   0.237   1.601   3.309  0.0184 -0.0127  0.6723
   12phy    O11  323   0.132   1.694   3.291 -0.6135  0.0585  0.5662
   12phy    H1A  324   0.055   1.650   3.259 -0.2807  0.9612 -1.6317
   13phy    C35  325   4.353   2.577   1.220  0.3244  0.6575 -0.2312
   13phy    C33  326   4.413   2.444   1.264 -0.7306 -0.1685  0.3058
   13phy    C34  327   4.421   2.340   1.154 -0.4183 -0.0078  0.3309
   13phy    C32  328   4.562   2.468   1.311  0.0613  0.3078  0.2594
   13phy    C31  329   4.578   2.482   1.463  0.0733  0.4661 -0.0892
   13phy    C30  330   4.724   2.487   1.507 -0.3210 -0.2078 -0.5163
   13phy    C28  331   4.746   2.473   1.657  0.6850 -0.0983 -0.0977
   13phy    C29  332   4.859   2.370   1.682  0.2613 -0.0959 -0.1327
   13phy    C27  333   4.765   2.605   1.731  0.2508 -0.4379  0.4717
   13phy    C26  334   4.743   2.606   1.885 -0.3717 -0.7423 -0.3514
   13phy    C25  335   4.789   2.734   1.958 -0.4115 -0.3736  0.0926
   13phy    C23  336   4.809   2.723   2.109 -0.3738  0.7783 -0.2631
   13phy    C24  337   4.914   2.826   2.148 -0.0483 -0.5834 -0.0833
   13phy    C22  338   4.673   2.737   2.186  0.5108 -1.0181 -0.2240
   13phy    C21  339   4.662   2.665   2.318 -0.2166  0.3828 -0.2685
   13phy    C20  340   4.520   2.622   2.358  0.0364  0.6244 -0.1516
   13phy    C18  341   4.492   2.590   2.513  0.0560  0.1513  0.1401
   13phy    O01  342   4.555   2.691   2.593 -0.6078 -0.2618 -0.0298
   13phy    H01  343   4.645   2.669   2.608 -0.5617 -0.7516 -0.8977
   13phy    C19  344   4.338   2.613   2.504 -0.1740  0.5336 -0.1862
   13phy    C13  345   4.545   2.442   2.561 -0.1285  0.0365  0.1201
   13phy     H3  346   4.650   2.425   2.528 -0.1771 -0.4194  0.1995
   13phy    O33  347   4.478   2.332   2.490  0.1919 -0.1780  0.1460
   13phy    H1B  348   4.505   2.249   2.525 -0.9885 -0.9290 -0.6286
   13phy    C12  349   4.546   2.422   2.719 -0.3193  0.0619 -0.1346
   13phy    O11  350   4.429   2.395   2.786 -0.3199 -0.0205 -0.1037
   13phy    H1A  351   4.439   2.307   2.817  0.5700  0.1775  0.1847
   14phy    C35  352   1.224   3.629   1.289 -0.4030 -0.5087 -0.0954
   14phy    C33  353   1.095   3.629   1.207 -0.3528 -0.3425 -0.0032
   14phy    C34  354   1.015   3.503   1.243  0.3831  0.2320 -0.5069
   14phy    C32  355   1.022   3.760   1.236 -0.1326 -0.3549  0.5363
   14phy    C31  356   0.898   3.789   1.153 -0.0004 -0.6933  0.6359
   14phy    C30  357   0.857   3.940   1.151 -0.1960 -0.3672 -0.5415
   14phy    C28  358   0.713   3.969   1.106 -0.2817 -0.6010 -0.4822
   14phy    C29  359   0.638   4.030   1.229  0.4356 -0.0341 -0.1033
   14phy    C27  360   0.697   4.053   0.978  0.1498 -0.3235 -0.1682
   14phy    C26  361   0.591   4.010   0.875  0.5828  0.4998 -0.5815
   14phy    C25  362   0.615   4.061   0.729 -0.3472 -0.5349  0.3105
   14phy    C23  363   0.516   4.016   0.622 -0.2234 -0.5275  0.6446
   14phy    C24  364   0.451   4.134   0.550  0.1050  0.3348 -0.1386
   14phy    C22  365   0.595   3.933   0.523  0.2621 -0.3065  0.1491
   14phy    C21  366   0.542   3.796   0.484  0.6163  0.3491  0.0422
   14phy    C20  367   0.614   3.734   0.362 -0.7768  0.1967 -0.2043
   14phy    C18  368   0.586   3.584   0.311 -0.0015 -0.4445  0.3185
   14phy    O01  369   0.603   3.499   0.425  0.3307 -0.0713  0.5280
   14phy    H01  370   0.692   3.508   0.453  0.6030  1.1624 -0.6446
   14phy    C19  371   0.702   3.550   0.213  0.2320 -0.1789  0.3817
   14phy    C13  372   0.438   3.565   0.245 -0.1489  0.4217 -0.4093
   14phy     H3  373   0.371   3.588   0.332  1.3484 -0.1028  0.9297
   14phy    O33  374   0.382   3.655   0.150 -0.2472 -0.0412  0.0931
   14phy    H1B  375   0.345   3.734   0.185 -0.8800 -0.3413  0.1318
   14phy    C12  376   0.368   3.425   0.239 -0.0533  0.3253 -0.2288
   14phy    O11  377   0.365   3.357   0.114 -0.7057 -1.4248  0.2022
   14phy    H1A  378   0.325   3.412   0.050  0.5652  0.1967  0.7527
   15phy    C35  379   0.701   4.078   1.950  0.6221 -0.4585 -0.4468
   15phy    C33  380   0.667   4.091   1.802 -0.0973  0.3758 -0.1166
   15phy    C34  381   0.776   4.022   1.726  0.4501 -0.2368  0.3174
   15phy    C32  382   0.532   4.024   1.757  0.3880  0.5758 -0.3633
   15phy    C31  383   0.400   4.093   1.791 -0.1517  0.2628 -0.6694
   15phy    C30  384   0.279   4.022   1.715 -0.3912  0.4701  0.3228
   15phy    C28  385   0.150   4.104   1.721  0.1871 -0.5635  0.6335
   15phy    C29  386   0.050   4.064   1.614  0.2463 -0.0836 -0.1534
   15phy    C27  387   0.073   4.092   1.854  0.3930 -0.2028  0.2447
   15phy    C26  388   0.110   4.205   1.955 -0.0373 -0.3855 -0.0785
   15phy    C25  389   0.028   4.179   2.085  0.0118  0.4194  0.4359
   15phy    C23  390   0.050   4.291   2.193 -0.7548  0.2277 -0.0437
   15phy    C24  391  -0.088   4.310   2.257  0.2615 -0.2029 -0.0192
   15phy    C22  392   0.154   4.245   2.296  0.8740  0.3157  0.3457
   15phy    C21  393   0.215   4.352   2.383  0.5828  0.3445  0.3223
   15phy    C20  394   0.342   4.299   2.448  0.3306  0.0412 -0.6174
   15phy    C18  395   0.399   4.373   2.576  0.5056  0.1517 -0.4930
   15phy    O01  396   0.293   4.406   2.667  0.1162 -0.0633  0.0473
   15phy    H01  397   0.252   4.327   2.697  0.6681  0.0169  1.0611
   15phy    C19  398   0.478   4.257   2.643 -0.1761 -0.3577  0.0720
   15phy    C13  399   0.478   4.508   2.538  0.1161  0.1151  0.3101
   15phy     H3  400   0.417   4.562   2.461  0.8805 -1.1272 -1.2214
   15phy    O33  401   0.597   4.477   2.462 -0.6213  0.0747 -0.1793
   15phy    H1B  402   0.669   4.470   2.521  0.3480 -1.0131 -1.4138
   15phy    C12  403   0.508   4.614   2.647  0.0014  0.4931 -0.1438
   15phy    O11  404   0.420   4.656   2.746  0.9112 -0.5362  0.1574
   15phy    H1A  405   0.356   4.591   2.769 -1.9832  1.5492 -1.3371
   16phy    C35  406   4.693   5.015   2.134 -0.3750 -0.3744  0.5894
   16phy    C33  407   4.808   4.919   2.129  0.0245 -0.0175 -0.4357
   16phy    C34  408   4.853   4.909   1.981  0.4127  0.0435  0.6407
   16phy    C32  409   4.924   4.952   2.231  0.2909  0.2922  0.3765
   16phy    C31  410   5.004   4.830   2.282 -0.1857  0.4925 -0.0206
   16phy    C30  411   5.113   4.858   2.390 -0.0843 -0.4255  0.1725
   16phy    C28  412   5.208   4.740   2.432  0.1680  0.6138  0.0436
   16phy    C29  413   5.351   4.791   2.438 -0.3525  0.2662 -0.2817
   16phy    C27  414   5.168   4.664   2.558 -0.1582 -0.3080 -0.1087
   16phy    C26  415   5.060   4.556   2.550  0.3457 -0.7009  0.0764
   16phy    C25  416   5.067   4.448   2.651  0.5608  0.4672 -0.2919
   16phy    C23  417   4.937   4.372   2.676  0.1171 -0.5258 -0.2332
   16phy    C24  418   4.938   4.236   2.611  0.3896 -0.0842  0.5474
   16phy    C22  419   4.927   4.345   2.825  0.5030 -0.3554 -0.2766
   16phy    C21  420   4.851   4.448   2.908  0.3843  0.3198 -0.0974
   16phy    C20  421   4.839   4.401   3.055 -0.4961 -0.3270 -0.0408
   16phy    C18  422   4.756   4.475   3.166  0.5649 -0.6762 -0.5891
   16phy    O01  423   4.624   4.508   3.118 -0.5114  0.0529 -0.3707
   16phy    H01  424   4.615   4.598   3.091  0.6850  0.5297  0.7634
   16phy    C19  425   4.743   4.362   3.272 -0.1697 -0.0375 -0.1278
   16phy    C13  426   4.823   4.619   3.195 -0.5843  0.2366 -0.0863
   16phy     H3  427   4.826   4.675   3.098  0.0663  1.4608  0.6177
   16phy    O33  428   4.963   4.602   3.219  0.2563 -0.2202  0.5425
   16phy    H1B  429   5.004   4.683   3.196 -1.4266  0.5476  0.0604
   16phy    C12  430   4.756   4.717   3.303 -0.5241  0.1880 -0.0952
   16phy    O11  431   4.775   4.851   3.285  0.1491 -0.3676 -0.0150
   16phy    H1A  432   4.854   4.873   3.240  0.4436 -2.3510 -0.5354
   17phy    C35  433   4.048   4.559   1.342  0.1275  0.4257 -0.3743
   17phy    C33  434   3.924   4.539   1.419 -0.0321  1.2267  0.0993
   17phy    C34  435   3.833   4.659   1.407  0.1310 -0.1313 -0.6432
   17phy    C32  436   3.858   4.404   1.391 -0.0672  0.0020  0.1590
   17phy    C31  437   3.819   4.332   1.516 -0.0301  0.6271 -0.7944
   17phy    C30  438   3.773   4.188   1.476  0.4854 -0.2389  0.0804
   17phy    C28  439   3.737   4.089   1.588 -0.6739 -0.0371  0.1685
   17phy    C29  440   3.631   3.995   1.531  0.4093  0.7409  0.4876
   17phy    C27  441   3.857   3.997   1.640  0.1250 -0.7570  0.0756
   17phy    C26  442   3.875   3.999   1.792  0.1382 -0.4256  0.4592
   17phy    C25  443   3.965   3.878   1.837 -0.0420 -0.0138  0.2137
   17phy    C23  444   3.999   3.875   1.987 -0.8454  0.2941  0.4429
   17phy    C24  445   3.972   3.735   2.040 -0.3756 -0.1182  0.0352
   17phy    C22  446   4.145   3.925   2.014  0.3090  0.4427  0.1889
   17phy    C21  447   4.159   3.989   2.152 -0.2287  0.3186 -0.3769
   17phy    C20  448   4.304   4.016   2.188 -0.1553  0.0166 -0.5265
   17phy    C18  449   4.336   4.079   2.332 -0.1444  0.0047  0.0969
   17phy    O01  450   4.258   4.010   2.437 -0.6026 -0.0928 -0.0060
   17phy    H01  451   4.309   3.941   2.475 -0.7692  0.7953  1.9605
   17phy    C19  452   4.482   4.035   2.346  0.0476 -0.0978 -0.6586
   17phy    C13  453   4.318   4.239   2.351  0.3123  0.0661  0.1821
   17phy     H3  454   4.377   4.295   2.274  0.0374 -0.9676 -0.8037
   17phy    O33  455   4.385   4.278   2.467 -0.2899 -0.0195 -0.4204
   17phy    H1B  456   4.431   4.359   2.458  0.1095 -0.3016 -0.9733
   17phy    C12  457   4.173   4.297   2.345 -0.4957 -0.2629 -0.1203
   17phy    O11  458   4.169   4.438   2.333  0.0838 -0.2133 -0.0323
   17phy    H1A  459   4.257   4.466   2.353 -0.4186  1.6154 -0.2783
   18phy    C35  460   0.362   2.779   1.030 -0.2022 -0.2041  0.3369
   18phy    C33  461   0.488   2.870   1.027  0.2014 -0.0845  0.6540
   18phy    C34  462   0.604   2.804   0.950 -0.4506 -0.6570  0.1907
   18phy    C32  463   0.456   3.012   0.967 -0.3658  0.5573 -0.1178
   18phy    C31  464   0.471   3.127   1.066  0.0125 -0.2592 -0.7183
   18phy    C30  465   0.479   3.255   0.985 -0.4645  0.3227 -0.1613
   18phy    C28  466   0.481   3.397   1.049 -0.4910  0.3920  0.0701
   18phy    C29  467   0.612   3.425   1.129 -0.5094 -0.6041  0.1017
   18phy    C27  468   0.462   3.505   0.944 -0.5532  0.0504  0.3315
   18phy    C26  469   0.319   3.547   0.913 -0.0037  0.3386 -0.3412
   18phy    C25  470   0.315   3.667   0.819 -0.2135 -0.1102 -0.3320
   18phy    C23  471   0.181   3.723   0.779  0.4304  0.3031  0.2164
   18phy    C24  472   0.167   3.873   0.773  0.1756  0.5700 -0.1675
   18phy    C22  473   0.152   3.663   0.635  0.3046 -0.1409  0.4724
   18phy    C21  474   0.012   3.627   0.605  0.0220  0.2684 -0.2369
   18phy    C20  475   0.012   3.560   0.466  0.1174  0.0001  0.1541
   18phy    C18  476  -0.113   3.493   0.402 -0.0147  0.1320 -0.3788
   18phy    O01  477  -0.151   3.370   0.472  0.7330  0.0683  0.3012
   18phy    H01  478  -0.244   3.363   0.464  0.6194  0.7250  0.9156
   18phy    C19  479  -0.047   3.439   0.270 -0.1659  0.2715  0.5068
   18phy    C13  480  -0.239   3.585   0.370 -0.2995 -0.5603 -0.0598
   18phy     H3  481  -0.281   3.614   0.470 -1.7152  1.1642 -1.0967
   18phy    O33  482  -0.213   3.719   0.321  0.0942  0.2480  0.3099
   18phy    H1B  483  -0.135   3.758   0.355  1.2598 -1.6628 -0.0182
   18phy    C12  484  -0.386   3.522   0.350  0.5165 -0.0884  0.0706
   18phy    O11  485  -0.396   3.386   0.375 -0.0270 -0.2747 -0.1811
   18phy    H1A  486  -0.473   3.349   0.336 -0.0617  0.8900 -1.2760
   19phy    C35  487   5.062   4.569   1.522 -0.3895  0.3094  0.2456
   19phy    C33  488   5.054   4.425   1.562 -0.2360  0.4568  0.0305
   19phy    C34  489   5.029   4.423   1.712  0.2979 -0.3501  0.2243
   19phy    C32  490   4.940   4.347   1.497 -0.1098  0.8329  0.1885
   19phy    C31  491   4.979   4.241   1.395 -0.0599 -0.4612  0.2614
   19phy    C30  492   4.857   4.192   1.317 -0.1602  0.7747 -0.4000
   19phy    C28  493   4.892   4.073   1.223 -0.2660 -0.3943  0.6480
   19phy    C29  494   4.829   3.942   1.272  0.0412  0.5176 -0.5202
   19phy    C27  495   4.833   4.100   1.088 -0.2205  0.5178  1.1015
   19phy    C26  496   4.917   4.046   0.967 -0.1003  0.4259  0.0518
   19phy    C25  497   4.848   4.064   0.827 -0.2022  0.0985  0.2179
   19phy    C23  498   4.911   3.968   0.717 -0.5235  0.2159 -0.0799
   19phy    C24  499   4.844   3.835   0.697  0.2136  0.3563 -0.1735
   19phy    C22  500   4.906   4.041   0.583  0.0734 -0.0082  0.3746
   19phy    C21  501   5.043   4.079   0.519  0.3998  0.1185 -0.0035
   19phy    C20  502   5.032   4.091   0.367 -0.1052 -0.2552  0.6021
   19phy    C18  503   5.168   4.101   0.286  0.9131 -0.7166  0.1515
   19phy    O01  504   5.246   4.215   0.339 -0.0705 -0.4668 -0.0065
   19phy    H01  505   5.194   4.293   0.352  0.1342 -0.5952  1.8254
   19phy    C19  506   5.129   4.148   0.145  0.0018  0.1978  0.3752
   19phy    C13  507   5.258   3.971   0.296 -0.0621 -0.2990  0.3083
   19phy     H3  508   5.293   3.972   0.402  1.0810  1.9373 -0.0317
   19phy    O33  509   5.184   3.850   0.300  0.0741 -0.1551  0.6420
   19phy    H1B  510   5.189   3.818   0.212 -1.9241  1.3635 -0.0817
   19phy    C12  511   5.406   3.951   0.249  0.9378  0.1908  0.3159
   19phy    O11  512   5.411   3.902   0.120 -0.5876 -0.6184  0.3316
   19phy    H1A  513   5.404   3.973   0.059  0.8958 -0.7971 -0.0757
   20phy    C35  514   3.858   0.095   1.665  0.1019  0.2876 -0.4940
   20phy    C33  515   3.913   0.227   1.619 -1.1114  0.5576  0.0155
   20phy    C34  516   3.859   0.271   1.481 -0.3761  0.2813 -0.1326
   20phy    C32  517   3.913   0.327   1.737 -0.0674 -0.5285  0.2370
   20phy    C31  518   4.042   0.410   1.771 -0.1981  0.2857  0.3234
   20phy    C30  519   4.019   0.508   1.884  0.1424  0.4467 -0.7577
   20phy    C28  520   4.133   0.601   1.921 -0.1322  0.1613 -0.2707
   20phy    C29  521   4.136   0.728   1.838 -0.0573 -0.2215  0.0331
   20phy    C27  522   4.112   0.648   2.068 -0.0327 -0.1432 -0.3785
   20phy    C26  523   4.223   0.609   2.169 -0.2860  0.0794  0.3005
   20phy    C25  524   4.219   0.678   2.309  0.0093  0.1024  0.2165
   20phy    C23  525   4.327   0.646   2.415  0.2269  0.3815 -0.0425
   20phy    C24  526   4.450   0.729   2.388 -0.0730  0.4066 -0.1320
   20phy    C22  527   4.289   0.698   2.552  0.2868 -0.3919  0.1200
   20phy    C21  528   4.217   0.594   2.636 -0.6562 -0.1004  0.0296
   20phy    C20  529   4.200   0.652   2.783  0.0625 -0.5002  0.6743
   20phy    C18  530   4.136   0.564   2.895 -0.2182  0.1645  0.1670
   20phy    O01  531   4.214   0.443   2.909  0.4609  0.2408 -0.8356
   20phy    H01  532   4.304   0.468   2.913  0.7734 -0.9141 -0.2143
   20phy    C19  533   4.164   0.657   3.018  0.5197  0.0838  0.2728
   20phy    C13  534   3.976   0.524   2.885 -0.9321  0.3176 -0.3491
   20phy     H3  535   3.919   0.614   2.852  0.3594  1.1400 -0.4047
   20phy    O33  536   3.923   0.495   3.015 -0.3415 -0.0926  0.0970
   20phy    H1B  537   3.952   0.408   3.033  0.2693  0.1600  0.3386
   20phy    C12  538   3.931   0.410   2.788  0.8470  0.2972 -0.2482
   20phy    O11  539   3.799   0.374   2.795  0.1139 -0.2956 -0.1454
   20phy    H1A  540   3.761   0.432   2.858  0.9705  1.7866 -1.4430
   21phy    C35  541   0.282   3.624   1.280  0.3649  0.0409  0.8081
   21phy    C33  542   0.170   3.726   1.272 -0.2242 -0.4264 -0.5203
   21phy    C34  543   0.104   3.723   1.404  0.3603  0.3214  0.1454
   21phy    C32  544   0.241   3.862   1.239  0.6646 -0.0840  0.4490
   21phy    C31  545   0.162   3.989   1.194 -0.0667  0.7627 -0.1096
   21phy    C30  546   0.247   4.111   1.195  0.5914  0.2857  0.1777
   21phy    C28  547   0.191   4.232   1.113  0.7128  0.0307 -0.0729
   21phy    C29  548   0.174   4.350   1.209 -0.0215 -0.1052 -0.3911
   21phy    C27  549   0.296   4.274   1.004  0.0802  0.1328  0.2933
   21phy    C26  550   0.226   4.339   0.881 -0.7749  0.2230 -0.2585
   21phy    C25  551   0.328   4.427   0.794  0.3668  0.0485  0.0348
   21phy    C23  552   0.255   4.529   0.704  0.0917  0.3660  0.0180
   21phy    C24  553   0.247   4.667   0.777 -0.0926  0.2831  0.3428
   21phy    C22  554   0.344   4.549   0.577  0.0393  0.0795  0.4576
   21phy    C21  555   0.282   4.479   0.454 -0.7062 -0.3790  0.2205
   21phy    C20  556   0.374   4.500   0.332 -0.1496  0.6280  0.0653
   21phy    C18  557   0.345   4.447   0.186  0.0023  0.1212 -0.3939
   21phy    O01  558   0.300   4.309   0.197  0.1043  0.8321 -0.0265
   21phy    H01  559   0.255   4.300   0.279  0.3306 -0.2517 -0.0014
   21phy    C19  560   0.479   4.462   0.120 -0.0034  0.0714  0.2302
   21phy    C13  561   0.232   4.533   0.108 -0.4480  0.1580  0.0352
   21phy     H3  562   0.141   4.513   0.170  1.0870 -1.9209  1.7507
   21phy    O33  563   0.238   4.677   0.127 -0.0892 -0.1614  0.1017
   21phy    H1B  564   0.255   4.710   0.041 -2.2246 -0.9377 -0.6805
   21phy    C12  565   0.147   4.493  -0.017 -0.5605 -0.3403  0.0466
   21phy    O11  566   0.210   4.545  -0.138 -0.2898  0.6635  0.1515
   21phy    H1A  567   0.193   4.489  -0.211 -1.3825  1.6507 -0.3950
   22phy    C35  568   2.518   4.664   1.440 -0.0702 -0.4162  0.2385
   22phy    C33  569   2.527   4.566   1.550  1.1569  0.5640 -0.3538
   22phy    C34  570   2.444   4.624   1.666 -0.0731  0.0571 -0.3783
   22phy    C32  571   2.464   4.435   1.506  0.1639  0.0435  0.0544
   22phy    C31  572   2.577   4.330   1.490 -0.0962 -0.5036  0.5802
   22phy    C30  573   2.551   4.200   1.421  0.1630 -0.1264 -0.1537
   22phy    C28  574   2.668   4.106   1.416 -0.5179  0.1675 -0.1428
   22phy    C29  575   2.666   4.019   1.540  0.1734  0.7421 -0.0036
   22phy    C27  576   2.669   4.011   1.302  0.3165 -0.4871  0.3601
   22phy    C26  577   2.729   4.055   1.171 -0.2766  0.0810  0.3833
   22phy    C25  578   2.717   3.951   1.056  0.2017 -0.0603 -0.3812
   22phy    C23  579   2.772   4.002   0.919  0.5701  0.1246  0.1278
   22phy    C24  580   2.913   3.935   0.904  0.2095  0.7020 -0.1577
   22phy    C22  581   2.676   3.940   0.814  0.0835  0.3287 -0.1223
   22phy    C21  582   2.655   4.036   0.697 -0.4480  0.2297 -0.1405
   22phy    C20  583   2.584   3.959   0.582  0.3140  0.8890  0.1843
   22phy    C18  584   2.572   4.024   0.440 -0.3614  0.6259  0.4184
   22phy    O01  585   2.499   4.148   0.442  0.0573  0.6025  0.0263
   22phy    H01  586   2.503   4.191   0.359  1.8305  0.7006  0.1112
   22phy    C19  587   2.477   3.921   0.372 -0.5107 -0.0098  0.1203
   22phy    C13  588   2.715   4.044   0.369  0.8909 -0.0275  0.7411
   22phy     H3  589   2.762   4.121   0.435 -2.2793  1.7702  1.0864
   22phy    O33  590   2.815   3.943   0.384 -0.9190  0.6044  0.6327
   22phy    H1B  591   2.900   3.977   0.364 -0.8257 -0.3210 -0.6958
   22phy    C12  592   2.739   4.120   0.232  0.3649 -0.2919 -0.0294
   22phy    O11  593   2.656   4.231   0.203  0.0312  0.1931 -0.3454
   22phy    H1A  594   2.713   4.304   0.186  2.0371 -1.2846 -0.4121
   23phy    C35  595   1.108   3.250   1.610 -0.5538 -0.0107  0.7006
   23phy    C33  596   1.076   3.230   1.756  0.0938  0.1126 -0.9750
   23phy    C34  597   0.986   3.109   1.778 -0.0478 -0.1098  0.1921
   23phy    C32  598   1.210   3.218   1.830 -0.1474 -0.8060  0.7419
   23phy    C31  599   1.211   3.320   1.945 -0.6913 -0.0491  0.2221
   23phy    C30  600   1.344   3.324   2.016 -0.2592 -0.1392 -0.1528
   23phy    C28  601   1.334   3.421   2.139 -0.0460 -0.3440  0.2471
   23phy    C29  602   1.425   3.371   2.255  0.0908 -0.4166  0.2984
   23phy    C27  603   1.364   3.572   2.099 -0.1928 -0.0783  0.3750
   23phy    C26  604   1.304   3.677   2.193  0.3909  0.5018 -0.3182
   23phy    C25  605   1.325   3.820   2.154  0.0720 -0.0176 -0.0758
   23phy    C23  606   1.253   3.929   2.237  0.5064 -0.2704  0.5289
   23phy    C24  607   1.336   4.058   2.225  0.4625  0.1247 -0.4189
   23phy    C22  608   1.105   3.942   2.209 -0.1072  0.1089 -0.3707
   23phy    C21  609   1.018   3.968   2.333 -0.4704  0.3431  0.3728
   23phy    C20  610   0.868   3.931   2.315  0.4695 -0.0224  0.0517
   23phy    C18  611   0.755   3.973   2.419  0.4765 -0.4648 -0.9363
   23phy    O01  612   0.796   4.107   2.467 -0.0032 -0.2923 -0.3625
   23phy    H01  613   0.787   4.167   2.395 -2.1429  1.0837  0.9423
   23phy    C19  614   0.628   3.988   2.331 -0.0319 -0.8624  0.0637
   23phy    C13  615   0.751   3.865   2.542 -0.2007  0.2240  0.2615
   23phy     H3  616   0.857   3.855   2.576  0.7239  2.9014 -1.4624
   23phy    O33  617   0.719   3.734   2.498  0.1935  0.2306  0.2484
   23phy    H1B  618   0.785   3.674   2.526 -0.2334  0.1565  1.1457
   23phy    C12  619   0.676   3.911   2.669 -0.2368  0.6618  0.0495
   23phy    O11  620   0.738   4.013   2.730  0.0670 -0.1212 -0.3715
   23phy    H1A  621   0.831   4.006   2.722 -0.0807 -1.1361 -1.4927
   24phy    C35  622   0.123   4.755   1.759 -0.0988 -0.0006  0.1223
   24phy    C33  623   0.150   4.787   1.906 -0.2069  0.0901  0.8161
   24phy    C34  624   0.205   4.662   1.978  0.9628  0.1091  0.7215
   24phy    C32  625   0.225   4.917   1.906  0.5262  0.0733  0.4385
   24phy    C31  626   0.221   4.996   2.033  0.2119 -0.1636 -0.2745
   24phy    C30  627   0.264   5.142   2.021 -0.5064 -0.3696 -0.1253
   24phy    C28  628   0.255   5.217   2.153 -0.0774  0.4059  0.3797
   24phy    C29  629   0.356   5.326   2.149  0.1858  0.2753  0.2400
   24phy    C27  630   0.115   5.268   2.196  0.5631  0.1854  0.5228
   24phy    C26  631   0.086   5.268   2.345 -0.3804  0.0798  0.0467
   24phy    C25  632  -0.047   5.337   2.380 -0.2895 -0.4888  0.4136
   24phy    C23  633  -0.079   5.335   2.532 -0.0366 -0.4037 -0.4697
   24phy    C24  634  -0.146   5.475   2.574  0.0140  0.3508  0.3507
   24phy    C22  635  -0.170   5.219   2.575  0.4194  0.0455  0.1606
   24phy    C21  636  -0.121   5.154   2.703 -0.4996 -0.1303  0.3502
   24phy    C20  637  -0.221   5.057   2.748 -0.1987 -0.0355  0.8887
   24phy    C18  638  -0.197   5.001   2.893  0.2201  0.2335 -0.3347
   24phy    O01  639  -0.157   5.105   2.993 -0.2955  0.1134  0.2006
   24phy    H01  640  -0.138   5.051   3.067  0.7233  0.6450  0.3558
   24phy    C19  641  -0.342   4.967   2.933 -0.7803  0.5946  0.2988
   24phy    C13  642  -0.106   4.866   2.916 -0.1829  0.2638  0.1790
   24phy     H3  643  -0.148   4.782   2.856 -0.0556  0.0155  0.4327
   24phy    O33  644  -0.114   4.811   3.045 -0.3934 -0.0008  0.2359
   24phy    H1B  645  -0.061   4.862   3.104  2.1592  0.3714 -2.1275
   24phy    C12  646   0.044   4.875   2.879  0.0849  0.7451 -0.6961
   24phy    O11  647   0.140   4.908   2.980 -0.2715  0.6914 -0.1058
   24phy    H1A  648   0.221   4.910   2.934 -1.1603  1.5861 -1.7492
   25phy    C35  649   1.965   0.009   0.175  0.1541  0.0801 -0.3802
   25phy    C33  650   1.917  -0.098   0.276 -0.0473 -0.0032 -0.0681
   25phy    C34  651   2.025  -0.132   0.378  0.2106  0.1658  0.3129
   25phy    C32  652   1.794  -0.052   0.355  0.4183 -0.2421  0.1211
   25phy    C31  653   1.683  -0.162   0.359  0.2497  0.0369 -0.1723
   25phy    C30  654   1.582  -0.125   0.468  0.0647  0.1099  0.4301
   25phy    C28  655   1.472  -0.226   0.500  0.4951 -0.8258 -0.2338
   25phy    C29  656   1.520  -0.342   0.587 -0.1491  0.3100 -0.3721
   25phy    C27  657   1.351  -0.155   0.558  0.4805  0.3110  0.2990
   25phy    C26  658   1.207  -0.210   0.543  0.5303  0.6106 -0.1540
   25phy    C25  659   1.106  -0.141   0.630  0.1162  0.0208  0.6271
   25phy    C23  660   0.961  -0.184   0.616 -0.2777 -0.0296 -0.2747
   25phy    C24  661   0.891  -0.157   0.749 -0.5705  0.0793  0.0695
   25phy    C22  662   0.877  -0.117   0.510 -0.1115  0.2974  0.2155
   25phy    C21  663   0.875  -0.198   0.379 -0.3057 -0.5928 -0.1749
   25phy    C20  664   0.805  -0.133   0.262  0.3313 -0.2557 -0.1355
   25phy    C18  665   0.819  -0.197   0.115 -0.1825  0.7322 -0.6109
   25phy    O01  666   0.963  -0.212   0.093  0.5665 -0.2157  0.2663
   25phy    H01  667   1.011  -0.131   0.100 -0.0715  0.1122  1.0012
   25phy    C19  668   0.767  -0.089   0.022 -0.6125  0.0305 -0.0534
   25phy    C13  669   0.750  -0.343   0.097  0.1111  0.6566 -0.1798
   25phy     H3  670   0.777  -0.402   0.188  0.3138  0.6485 -0.2452
   25phy    O33  671   0.606  -0.360   0.112  0.0840 -0.5173  0.0220
   25phy    H1B  672   0.575  -0.336   0.197 -2.2334  0.2244 -0.9648
   25phy    C12  673   0.808  -0.455  -0.003 -0.1968 -0.7061 -0.2014
   25phy    O11  674   0.948  -0.473  -0.011  0.0891  0.1766 -0.2552
   25phy    H1A  675   0.983  -0.386  -0.014  3.1400 -0.8927  0.7879
   26phy    C35  676   2.023   0.250   2.448 -0.1070  0.2693 -0.2770
   26phy    C33  677   1.933   0.184   2.346  0.3600  0.0597 -0.2998
   26phy    C34  678   2.015   0.166   2.218 -0.4617  0.3221  0.1365
   26phy    C32  679   1.861   0.060   2.406 -0.2301 -0.0253 -0.4187
   26phy    C31  680   1.721   0.038   2.344  0.5493 -0.3566 -0.2612
   26phy    C30  681   1.659  -0.097   2.382 -0.1272 -0.3486  0.2253
   26phy    C28  682   1.537  -0.150   2.302  0.0643 -0.0868 -0.2300
   26phy    C29  683   1.589  -0.243   2.191  0.4476 -0.1813 -0.5161
   26phy    C27  684   1.442  -0.240   2.383  0.0143 -0.0409 -0.2656
   26phy    C26  685   1.326  -0.174   2.461 -0.3749  0.0071 -0.5759
   26phy    C25  686   1.237  -0.267   2.542 -0.5433  0.8303  0.3451
   26phy    C23  687   1.134  -0.189   2.629 -0.3343 -0.2321 -0.5579
   26phy    C24  688   0.991  -0.246   2.597  0.1480 -0.8529 -0.2824
   26phy    C22  689   1.174  -0.202   2.776 -0.3815  0.3484 -0.1052
   26phy    C21  690   1.136  -0.084   2.866 -0.8025 -0.4862  0.0189
   26phy    C20  691   1.238  -0.071   2.981  0.3877 -0.4210 -0.5205
   26phy    C18  692   1.215   0.040   3.097  0.6661 -0.3456 -0.1280
   26phy    O01  693   1.096   0.011   3.168  0.6501 -0.3626 -0.0283
   26phy    H01  694   1.083   0.073   3.237  1.2176 -0.5674  0.2697
   26phy    C19  695   1.329  -0.004   3.194  0.0421 -0.5835  0.2364
   26phy    C13  696   1.221   0.198   3.050  0.4845 -0.2559  0.1540
   26phy     H3  697   1.301   0.209   2.973  0.6396 -0.1399  0.3333
   26phy    O33  698   1.264   0.293   3.148 -0.2813  0.1562 -0.0444
   26phy    H1B  699   1.290   0.369   3.099  2.4898 -1.4090 -1.2301
   26phy    C12  700   1.086   0.251   2.984  0.5138 -0.1998 -0.2150
   26phy    O11  701   0.991   0.296   3.080 -0.1814  0.0433  0.1207
   26phy    H1A  702   1.023   0.374   3.120  1.2191 -0.3161 -0.2255
   27phy    C35  703   0.242   0.744   1.176 -0.1183  0.6375  0.1494
   27phy    C33  704   0.322   0.870   1.160 -0.1476  0.1532  0.3151
   27phy    C34  705   0.231   0.995   1.162  0.3866  0.0902 -0.1485
   27phy    C32  706   0.427   0.878   1.267 -0.2450  0.0409  0.4977
   27phy    C31  707   0.566   0.820   1.217 -0.8555 -0.0761  0.1496
   27phy    C30  708   0.673   0.833   1.325 -0.3535 -0.7952  0.1584
   27phy    C28  709   0.824   0.820   1.285  0.0491 -0.1979  0.7909
   27phy    C29  710   0.913   0.907   1.379 -0.1995  0.0002 -0.2068
   27phy    C27  711   0.877   0.674   1.282 -0.0923  0.7676  0.3184
   27phy    C26  712   0.933   0.625   1.153 -0.2554 -0.4686  0.4493
   27phy    C25  713   0.992   0.485   1.167 -0.2364 -0.2135 -0.1768
   27phy    C23  714   1.058   0.429   1.044  0.1097  0.2904  0.3425
   27phy    C24  715   1.164   0.334   1.089  0.0133 -0.1159 -0.3104
   27phy    C22  716   0.962   0.367   0.939  0.5281 -0.5975 -0.1864
   27phy    C21  717   1.007   0.379   0.795  0.6436  0.4872 -0.0376
   27phy    C20  718   0.924   0.302   0.687  0.1923  0.1026 -0.2088
   27phy    C18  719   0.937   0.313   0.528  0.0009  0.1809 -0.4921
   27phy    O01  720   0.949   0.454   0.510  0.2900 -0.3939 -0.0946
   27phy    H01  721   0.983   0.475   0.425 -0.2754  0.3324 -0.1593
   27phy    C19  722   0.799   0.250   0.487 -0.3197 -0.1332  0.2306
   27phy    C13  723   1.063   0.238   0.457 -0.2490 -0.0155 -0.2147
   27phy     H3  724   1.070   0.141   0.513 -0.4129  0.6082  0.9168
   27phy    O33  725   1.043   0.181   0.328  0.1076  0.0802 -0.3681
   27phy    H1B  726   1.002   0.244   0.273  1.4856  0.6935 -0.7560
   27phy    C12  727   1.216   0.279   0.485 -0.3851  0.0464  0.1683
   27phy    O11  728   1.270   0.380   0.415  0.6385  0.0193  0.2477
   27phy    H1A  729   1.286   0.351   0.327  1.0127  2.0282 -0.3963
   28phy    C35  730   3.188   2.027   0.876  0.5953  0.2781 -0.6188
   28phy    C33  731   3.136   1.922   0.782  0.3446  0.2409 -0.8332
   28phy    C34  732   3.261   1.843   0.738  0.3499 -0.3246 -0.1881
   28phy    C32  733   3.036   1.826   0.851 -0.5329 -0.2606 -0.0686
   28phy    C31  734   2.948   1.747   0.757 -0.4607  0.0567  0.2277
   28phy    C30  735   2.851   1.654   0.833 -0.1925 -0.0174 -0.2108
   28phy    C28  736   2.757   1.568   0.749  0.1802 -0.1345  0.2773
   28phy    C29  737   2.767   1.428   0.799 -0.3544  0.2540  0.1681
   28phy    C27  738   2.615   1.616   0.774  0.0292  0.0906 -0.2984
   28phy    C26  739   2.533   1.653   0.652  0.3141  0.3731  0.0093
   28phy    C25  740   2.397   1.719   0.684  0.1332  0.0693  0.0166
   28phy    C23  741   2.312   1.737   0.562 -0.3664 -0.1139 -0.0665
   28phy    C24  742   2.168   1.708   0.600  0.1597  0.9239  0.6807
   28phy    C22  743   2.318   1.876   0.504  0.1928 -0.1657  0.2805
   28phy    C21  744   2.373   1.880   0.360  0.1299 -0.3858  0.4179
   28phy    C20  745   2.392   2.024   0.326  0.0540  0.2962  0.8214
   28phy    C18  746   2.443   2.076   0.181  0.0658 -0.2413 -0.6726
   28phy    O01  747   2.545   1.983   0.144  0.0914  0.3603 -0.1148
   28phy    H01  748   2.612   2.028   0.096  0.7539 -1.3505 -0.8708
   28phy    C19  749   2.493   2.218   0.219 -0.5338 -0.5347 -0.3719
   28phy    C13  750   2.336   2.081   0.061  0.3944  0.1480 -0.0475
   28phy     H3  751   2.330   1.972   0.034 -0.7430  0.1715  0.0663
   28phy    O33  752   2.195   2.096   0.102  0.0027 -0.6395  0.6022
   28phy    H1B  753   2.169   2.184   0.122  0.5288  0.6370 -3.3881
   28phy    C12  754   2.345   2.117  -0.092  0.6259 -0.0185 -0.3604
   28phy    O11  755   2.305   2.243  -0.129 -0.0543  0.2779 -0.0924
   28phy    H1A  756   2.374   2.302  -0.107 -0.2063  0.6687 -0.6387
   29phy    C35  757   0.939   5.058   1.249 -0.3303  0.4358  0.1004
   29phy    C33  758   1.048   5.048   1.147  0.3132 -0.0422 -0.0999
   29phy    C34  759   1.165   5.149   1.176 -0.4681 -0.4298 -0.3563
   29phy    C32  760   1.104   4.904   1.137 -0.8635 -0.2433 -0.2808
   29phy    C31  761   1.116   4.835   1.001  0.0488 -0.1566 -0.3928
   29phy    C30  762   1.149   4.686   1.013  0.1325  0.4036 -0.1330
   29phy    C28  763   1.163   4.609   0.882  0.4591  0.2945  0.1228
   29phy    C29  764   1.318   4.598   0.863 -0.3220 -0.0358  0.4092
   29phy    C27  765   1.108   4.463   0.899  0.2283 -0.0366 -0.4938
   29phy    C26  766   1.106   4.377   0.773 -0.4239  0.0057  0.0105
   29phy    C25  767   1.090   4.224   0.804  0.3218 -0.6589 -0.6239
   29phy    C23  768   1.121   4.129   0.691  0.4626  0.5540  0.6591
   29phy    C24  769   1.155   3.996   0.761 -0.0767 -0.3659 -0.5394
   29phy    C22  770   1.010   4.107   0.581 -0.2660 -0.4730 -0.0600
   29phy    C21  771   1.063   4.061   0.446 -0.3340 -0.2524  0.5421
   29phy    C20  772   0.960   4.079   0.338  0.1498 -0.3496  0.3781
   29phy    C18  773   0.990   4.062   0.182  0.2282 -0.1337 -0.3090
   29phy    O01  774   1.128   4.083   0.148  0.2029 -0.1484 -0.1986
   29phy    H01  775   1.137   4.081   0.055  1.1875 -1.4785 -0.1067
   29phy    C19  776   0.917   4.178   0.107 -0.6904  0.4782 -0.4293
   29phy    C13  777   0.949   3.919   0.113  0.1987  0.1332 -0.1329
   29phy     H3  778   0.866   3.877   0.176  0.1373  0.2944 -0.1064
   29phy    O33  779   0.878   3.911  -0.013  0.0499 -0.4044 -0.1389
   29phy    H1B  780   0.940   3.907  -0.083  0.0761 -2.1898 -0.0725
   29phy    C12  781   1.033   3.782   0.135 -0.3017 -0.0507 -0.3758
   29phy    O11  782   1.063   3.715   0.015 -0.1926  0.5260  0.3087
   29phy    H1A  783   0.988   3.672  -0.021  0.7987  0.9263 -2.5066
   30phy    C35  784   1.048   4.319   1.412  0.1662 -0.6049  0.2143
   30phy    C33  785   0.913   4.391   1.414 -0.6112 -0.5663 -0.1187
   30phy    C34  786   0.901   4.480   1.539  0.0837  0.6114  0.1122
   30phy    C32  787   0.890   4.484   1.294  0.1626  0.1324 -0.1963
   30phy    C31  788   0.770   4.467   1.210  0.0582 -0.1613 -0.0648
   30phy    C30  789   0.753   4.578   1.113  0.1252  0.0362 -0.3484
   30phy    C28  790   0.647   4.538   1.014 -0.1799  0.0068  0.3647
   30phy    C29  791   0.511   4.587   1.057 -0.2607 -0.0474 -0.0689
   30phy    C27  792   0.668   4.599   0.872 -0.5887  0.0030 -0.2899
   30phy    C26  793   0.721   4.498   0.769 -0.5225 -0.2360 -0.6187
   30phy    C25  794   0.731   4.562   0.625 -0.1956  0.4340  0.1269
   30phy    C23  795   0.800   4.477   0.521 -0.3735 -0.1730 -0.4646
   30phy    C24  796   0.700   4.390   0.441 -0.2116  0.5064 -0.0318
   30phy    C22  797   0.890   4.573   0.439  0.0699  0.6284  0.1856
   30phy    C21  798   1.022   4.501   0.383  0.0562  0.1870  0.0907
   30phy    C20  799   1.105   4.601   0.297 -0.2604 -0.1830 -0.7217
   30phy    C18  800   1.242   4.557   0.235 -0.6050 -0.2922  0.3633
   30phy    O01  801   1.336   4.528   0.341  0.2172 -0.2084 -0.4762
   30phy    H01  802   1.284   4.542   0.418 -1.5940 -1.1350 -1.4540
   30phy    C19  803   1.297   4.692   0.180  0.1564  0.2141 -0.0651
   30phy    C13  804   1.234   4.449   0.119 -0.7328  0.5293  0.2490
   30phy     H3  805   1.181   4.363   0.168 -1.3650  1.0240  0.4363
   30phy    O33  806   1.140   4.466   0.017  0.5607 -0.4883  0.7412
   30phy    H1B  807   1.087   4.538   0.043  1.5717  0.1523  1.1204
   30phy    C12  808   1.339   4.329   0.090  0.1689 -0.3066  0.4990
   30phy    O11  809   1.439   4.307   0.185 -0.1336  0.1649  0.0589
   30phy    H1A  810   1.443   4.380   0.244 -0.7672 -0.3614  0.7664
   31phy    C35  811   0.844   0.128   1.689  0.3577  0.4235 -0.1942
   31phy    C33  812   0.894   0.211   1.569 -0.2907  0.0063 -0.0787
   31phy    C34  813   0.823   0.169   1.438 -0.4388 -0.4522 -0.1005
   31phy    C32  814   0.880   0.357   1.604  0.6136 -0.2940  0.2230
   31phy    C31  815   1.011   0.433   1.641  0.0070  0.0611 -0.3433
   31phy    C30  816   0.991   0.585   1.661 -0.7516 -0.0208 -0.3600
   31phy    C28  817   1.112   0.658   1.715 -0.2809  0.3915 -0.0403
   31phy    C29  818   1.213   0.719   1.611  0.4407 -0.4257  0.3096
   31phy    C27  819   1.052   0.774   1.803 -0.5488  0.0945 -0.0739
   31phy    C26  820   1.126   0.793   1.938  0.1040 -0.3346 -0.2001
   31phy    C25  821   1.050   0.891   2.024 -0.0190  0.7439 -0.5054
   31phy    C23  822   1.104   0.915   2.164  0.4321 -0.3578  0.1625
   31phy    C24  823   1.214   1.022   2.165 -0.0876 -0.4181 -0.0096
   31phy    C22  824   0.980   0.968   2.244 -0.1230 -0.0541 -0.0408
   31phy    C21  825   0.975   0.925   2.387  0.4805  0.1531  0.1460
   31phy    C20  826   0.836   0.960   2.440 -0.2909 -0.1948 -0.2217
   31phy    C18  827   0.788   0.917   2.584 -0.1556  0.3094 -0.3452
   31phy    O01  828   0.869   0.988   2.682 -0.2182  0.1160 -0.2395
   31phy    H01  829   0.881   1.075   2.651  1.5243  0.1908  0.5345
   31phy    C19  830   0.649   0.975   2.571  0.3013  0.5533 -0.1065
   31phy    C13  831   0.780   0.756   2.626  0.4526 -0.0043 -0.1217
   31phy     H3  832   0.733   0.696   2.544  0.6505 -0.9108  0.4158
   31phy    O33  833   0.694   0.726   2.733 -0.3300  0.0942  0.0068
   31phy    H1B  834   0.715   0.783   2.805 -0.0158  1.5695 -1.1956
   31phy    C12  835   0.914   0.682   2.660  0.0163  0.7075 -0.2330
   31phy    O11  836   0.965   0.699   2.791  0.3778 -0.0497  0.3750
   31phy    H1A  837   0.895   0.735   2.842 -0.0544 -0.6270  0.2037
   32phy    C35  838   1.795   0.551   1.574 -0.5626  0.2330 -0.4791
   32phy    C33  839   1.857   0.685   1.538 -0.1655  0.1005  0.2749
   32phy    C34  840   1.926   0.672   1.400  0.5936 -0.0154 -0.6856
   32phy    C32  841   1.751   0.795   1.541  0.2471 -0.3320 -0.2452
   32phy    C31  842   1.799   0.937   1.574 -0.7732  0.2528 -0.2245
   32phy    C30  843   1.705   1.056   1.553 -0.1349  0.0482  0.7111
   32phy    C28  844   1.767   1.193   1.590 -0.1745 -0.7411  0.2745
   32phy    C29  845   1.791   1.285   1.472  0.3666 -0.0566 -0.3367
   32phy    C27  846   1.700   1.264   1.708  0.1990  0.2644 -0.2631
   32phy    C26  847   1.767   1.353   1.814  0.5231  0.7076 -0.8540
   32phy    C25  848   1.665   1.426   1.905  0.3450  0.2717 -0.4730
   32phy    C23  849   1.742   1.509   2.009 -0.0451 -0.4499  0.0771
   32phy    C24  850   1.715   1.658   1.989  0.0415 -0.4962  0.2587
   32phy    C22  851   1.694   1.464   2.146 -0.7038  0.0815  0.2323
   32phy    C21  852   1.806   1.472   2.251  0.0892 -0.1956  0.0147
   32phy    C20  853   1.749   1.449   2.396  0.5706 -0.5454  0.3471
   32phy    C18  854   1.850   1.419   2.512 -0.3641 -0.4604 -0.4037
   32phy    O01  855   1.961   1.511   2.522 -0.1665 -0.1738 -0.2583
   32phy    H01  856   1.927   1.598   2.526  0.3978  0.0024  1.4236
   32phy    C19  857   1.761   1.464   2.630  0.1784  0.8449 -0.2077
   32phy    C13  858   1.898   1.267   2.521 -0.2718 -0.1023  0.3959
   32phy     H3  859   1.812   1.197   2.511  0.0426 -0.3530 -0.6510
   32phy    O33  860   1.952   1.239   2.651  0.0146 -0.4557  0.1020
   32phy    H1B  861   2.032   1.287   2.665 -0.1670 -0.3754  0.9087
   32phy    C12  862   2.005   1.213   2.413  0.0058 -0.2402  0.0640
   32phy    O11  863   2.125   1.276   2.418 -0.1356 -0.6055 -0.2484
   32phy    H1A  864   2.118   1.364   2.386  2.8986 -0.1331  0.0730
   33phy    C35  865   1.182   0.051   2.146  0.1891 -0.0668 -0.5434
   33phy    C33  866   1.100  -0.063   2.085 -0.2667  0.2148 -0.4303
   33phy    C34  867   1.198  -0.164   2.028  0.2340  0.4908  0.5913
   33phy    C32  868   1.006  -0.129   2.190  0.0462  0.1834 -0.0361
   33phy    C31  869   0.851  -0.104   2.168 -0.1775 -0.1748 -0.3034
   33phy    C30  870   0.783  -0.209   2.257  0.4484  0.2918  0.2816
   33phy    C28  871   0.633  -0.201   2.289 -0.4053  0.1893 -0.5233
   33phy    C29  872   0.543  -0.288   2.199  0.1383 -1.1640  0.5941
   33phy    C27  873   0.610  -0.218   2.443 -0.2814 -0.0601 -0.5838
   33phy    C26  874   0.515  -0.108   2.490  0.2005 -0.0997  0.1381
   33phy    C25  875   0.480  -0.113   2.640 -0.3231  0.1036  0.2081
   33phy    C23  876   0.387  -0.001   2.687 -0.1637  0.2859  0.7188
   33phy    C24  877   0.245  -0.050   2.691  0.4065  0.6240  0.2219
   33phy    C22  878   0.428   0.026   2.830  0.3305  0.1874 -0.8844
   33phy    C21  879   0.462   0.166   2.873 -0.1871  0.2809  0.0479
   33phy    C20  880   0.480   0.181   3.023  0.0547  0.3724  0.4112
   33phy    C18  881   0.508   0.323   3.087  0.4273 -0.2125  0.6578
   33phy    O01  882   0.414   0.416   3.029 -0.6268 -0.0157 -0.2388
   33phy    H01  883   0.456   0.458   2.957 -0.6660  0.2369 -0.1182
   33phy    C19  884   0.469   0.310   3.238  0.1404 -0.2284 -0.2214
   33phy    C13  885   0.662   0.379   3.066  0.0282 -0.0552 -0.4361
   33phy     H3  886   0.731   0.293   3.079 -0.4697 -0.9089 -2.8366
   33phy    O33  887   0.707   0.477   3.165  0.1387  0.1841  0.3730
   33phy    H1B  888   0.652   0.552   3.156 -1.4530 -0.8441  1.0378
   33phy    C12  889   0.692   0.448   2.922 -0.0924 -0.0748  0.1812
   33phy    O11  890   0.593   0.531   2.874 -0.0125 -0.4917  0.4446
   33phy    H1A  891   0.615   0.584   2.800  1.1821  2.8370  2.9372
   34phy    C35  892   4.438   3.135   1.241  0.4860  0.6508  0.4104
   34phy    C33  893   4.416   3.266   1.326 -0.9055  0.3731 -0.4480
   34phy    C34  894   4.444   3.234   1.473  0.7252  0.2815 -0.4241
   34phy    C32  895   4.511   3.377   1.277  0.4636  0.5009 -0.0315
   34phy    C31  896   4.443   3.484   1.191  0.6190  0.0778  0.2372
   34phy    C30  897   4.542   3.580   1.124  0.0697  0.4330 -0.3027
   34phy    C28  898   4.473   3.688   1.043  0.4398  0.5813  0.1719
   34phy    C29  899   4.537   3.819   1.069  0.5767 -0.6849 -0.5801
   34phy    C27  900   4.477   3.645   0.896  0.4393  0.4467 -0.1206
   34phy    C26  901   4.352   3.665   0.811  0.2446 -0.9702  0.2778
   34phy    C25  902   4.391   3.660   0.663 -0.2432  0.0302  0.4324
   34phy    C23  903   4.279   3.659   0.555 -0.1334 -0.1375 -0.1742
   34phy    C24  904   4.219   3.797   0.525 -0.0590 -0.5374 -0.6709
   34phy    C22  905   4.350   3.602   0.429 -0.4252  0.1645 -0.0173
   34phy    C21  906   4.310   3.464   0.378 -0.6375  0.5123 -0.0705
   34phy    C20  907   4.359   3.428   0.236  0.4004  0.0201  0.3626
   34phy    C18  908   4.430   3.294   0.198 -0.0907 -0.4368 -0.4379
   34phy    O01  909   4.525   3.251   0.301 -0.2593 -0.3064  0.4536
   34phy    H01  910   4.522   3.157   0.309 -0.1352 -0.1954  1.9808
   34phy    C19  911   4.516   3.332   0.073 -0.5118 -0.1368 -0.3236
   34phy    C13  912   4.324   3.175   0.175 -0.3918 -0.1039  0.2621
   34phy     H3  913   4.275   3.159   0.274  1.4311 -0.7331  1.1145
   34phy    O33  914   4.212   3.200   0.086  0.7179  0.6983 -0.3441
   34phy    H1B  915   4.231   3.167   0.001  0.4530  1.3785 -0.6779
   34phy    C12  916   4.368   3.019   0.179 -0.0211  0.1172  0.3166
   34phy    O11  917   4.479   2.989   0.260 -0.1601 -0.3952 -0.2333
   34phy    H1A  918   4.515   2.909   0.227  0.4880 -0.2862  0.1772
   35phy    C35  919   0.920   2.141   1.395  0.0807 -0.1851  0.2871
   35phy    C33  920   1.042   2.133   1.484  0.2598  0.2998  0.0996
   35phy    C34  921   1.021   2.225   1.606  0.3616  0.4127 -0.1836
   35phy    C32  922   1.072   1.989   1.534 -0.0287  0.2975 -0.5006
   35phy    C31  923   1.220   1.953   1.552  0.4885  0.3606  0.4151
   35phy    C30  924   1.226   1.819   1.630  0.3884 -0.0358  0.4755
   35phy    C28  925   1.369   1.775   1.666  0.0685 -0.0461 -0.3883
   35phy    C29  926   1.376   1.772   1.818  0.0415 -0.3787 -0.1033
   35phy    C27  927   1.400   1.632   1.627 -0.1988  0.4390  0.3289
   35phy    C26  928   1.431   1.613   1.474 -0.1193  0.2393 -0.4542
   35phy    C25  929   1.444   1.468   1.420 -0.4136  0.3958 -0.2021
   35phy    C23  930   1.449   1.465   1.267  0.0445  0.0003  0.1846
   35phy    C24  931   1.587   1.464   1.212 -0.5199 -0.6205  0.5058
   35phy    C22  932   1.375   1.344   1.209  0.4449 -0.2065 -0.2449
   35phy    C21  933   1.303   1.353   1.079  0.1859  0.3431 -0.7190
   35phy    C20  934   1.226   1.230   1.041 -0.1085 -0.3575  0.2731
   35phy    C18  935   1.134   1.228   0.916  0.5265  0.3919  0.6054
   35phy    O01  936   1.047   1.346   0.925  0.3319 -0.2508 -0.4913
   35phy    H01  937   0.984   1.350   0.855  0.9974 -0.7955 -1.1257
   35phy    C19  938   1.048   1.098   0.940  0.1964  0.2147 -0.5113
   35phy    C13  939   1.198   1.223   0.768 -0.1352 -0.1477  0.4033
   35phy     H3  940   1.275   1.305   0.769  0.4531 -0.6668 -0.6159
   35phy    O33  941   1.290   1.115   0.750  0.3881  0.0475  0.0191
   35phy    H1B  942   1.243   1.036   0.730 -1.0812  0.8785  0.0439
   35phy    C12  943   1.133   1.264   0.627  0.4377 -0.1430  0.2018
   35phy    O11  944   1.065   1.162   0.558  0.1659  0.1909  0.2544
   35phy    H1A  945   1.107   1.078   0.567 -1.6637 -0.6491  1.8169
   36phy    C35  946   2.137   2.172   1.450 -0.4795  0.2066 -0.2812
   36phy    C33  947   2.052   2.268   1.366  0.1358  0.1968  0.2938
   36phy    C34  948   2.118   2.290   1.228 -0.0983 -0.5684 -0.2711
   36phy    C32  949   1.904   2.232   1.355 -0.3808 -0.7415  0.5691
   36phy    C31  950   1.816   2.294   1.462  0.3520  0.0535 -0.1404
   36phy    C30  951   1.668   2.256   1.450 -0.1294 -0.4757  0.6046
   36phy    C28  952   1.570   2.334   1.539  0.0156 -0.5625 -0.3616
   36phy    C29  953   1.464   2.413   1.463 -0.1819 -0.4476  0.3543
   36phy    C27  954   1.494   2.234   1.630 -0.1655  0.4423 -0.6256
   36phy    C26  955   1.506   2.267   1.782 -0.0536  0.3490 -0.6352
   36phy    C25  956   1.450   2.163   1.879  0.1054  0.6063 -0.1599
   36phy    C23  957   1.476   2.183   2.033  0.0712  0.9355  1.1708
   36phy    C24  958   1.370   2.283   2.085 -0.5327  1.1650  0.0137
   36phy    C22  959   1.467   2.051   2.117  0.0808  0.2403  0.8446
   36phy    C21  960   1.566   2.042   2.231  0.0695 -0.3880 -0.5711
   36phy    C20  961   1.553   1.913   2.315 -0.0591  0.0552 -0.5285
   36phy    C18  962   1.635   1.880   2.443 -0.2277 -0.3145 -0.7123
   36phy    O01  963   1.630   1.983   2.545  0.2540  0.3901  0.0640
   36phy    H01  964   1.673   1.943   2.619  1.7976 -0.5085 -1.2693
   36phy    C19  965   1.546   1.765   2.496 -0.4075 -0.3735  0.1673
   36phy    C13  966   1.792   1.834   2.424 -0.0318  0.1322 -0.3185
   36phy     H3  967   1.799   1.771   2.332 -0.5340 -0.5575  0.1102
   36phy    O33  968   1.853   1.745   2.517  0.1084  0.1597 -0.0211
   36phy    H1B  969   1.899   1.796   2.581  0.2654  1.4271 -1.1119
   36phy    C12  970   1.896   1.954   2.412 -0.0919  0.6171  0.1396
   36phy    O11  971   1.971   1.990   2.529 -0.1655  0.2883  0.0261
   36phy    H1A  972   1.918   2.047   2.581 -2.1180  0.2090 -1.7563
   37phy    C35  973   0.941   0.364   2.077 -0.2932 -0.0600  0.3579
   37phy    C33  974   0.802   0.407   2.032 -0.2616  0.4506 -0.4494
   37phy    C34  975   0.693   0.319   2.094  0.3097  0.1218 -0.0529
   37phy    C32  976   0.783   0.548   2.084  0.3938  0.1031  0.1759
   37phy    C31  977   0.673   0.638   2.034  0.1789 -0.1405 -0.2393
   37phy    C30  978   0.667   0.774   2.099 -0.5835  0.1494 -0.0363
   37phy    C28  979   0.538   0.842   2.049  0.1145  0.3638 -0.1049
   37phy    C29  980   0.443   0.850   2.164  0.0392  0.4409 -0.4330
   37phy    C27  981   0.582   0.978   1.995 -0.0044 -0.2974  0.2548
   37phy    C26  982   0.536   0.985   1.848 -0.6139 -0.2308 -0.6426
   37phy    C25  983   0.565   1.132   1.799 -0.1114  0.5852  0.4984
   37phy    C23  984   0.491   1.170   1.670 -0.4047 -0.0240 -0.1670
   37phy    C24  985   0.353   1.224   1.692  0.2524  0.3775 -0.4821
   37phy    C22  986   0.567   1.270   1.582 -0.0932 -0.3485  0.0980
   37phy    C21  987   0.638   1.219   1.460 -0.5482  0.7116  0.2321
   37phy    C20  988   0.725   1.332   1.407 -0.4700 -0.1105 -0.0121
   37phy    C18  989   0.819   1.314   1.281 -0.3850 -0.2381 -0.3957
   37phy    O01  990   0.876   1.187   1.264 -0.0261 -0.4600 -0.3608
   37phy    H01  991   0.912   1.155   1.344 -2.0425 -2.1369 -0.0445
   37phy    C19  992   0.937   1.411   1.308 -0.0968  0.2806  0.4851
   37phy    C13  993   0.741   1.340   1.144 -0.2071 -0.4753  0.0085
   37phy     H3  994   0.666   1.421   1.162  0.3338  0.2672 -0.9646
   37phy    O33  995   0.807   1.399   1.032  0.2542 -0.0394 -0.0047
   37phy    H1B  996   0.895   1.367   1.033  0.0184 -0.8574 -1.4304
   37phy    C12  997   0.632   1.245   1.077 -0.3910 -0.0507  0.0312
   37phy    O11  998   0.676   1.120   1.033  0.4421  0.5999  0.2643
   37phy    H1A  999   0.757   1.108   1.080  0.6829 -0.3614 -0.3845
   38phy    C35 1000   1.291   1.151   1.785  0.2030 -0.0917 -0.1258
   38phy    C33 1001   1.210   1.227   1.682  0.3494 -0.3364 -0.2187
   38phy    C34 1002   1.180   1.137   1.558 -0.0204 -0.1515 -0.4188
   38phy    C32 1003   1.084   1.277   1.757 -0.1548  0.1654 -0.0573
   38phy    C31 1004   1.034   1.413   1.715  0.2558 -0.3009 -0.0109
   38phy    C30 1005   0.901   1.451   1.783  0.0755  0.5460 -0.8024
   38phy    C28 1006   0.855   1.594   1.755 -0.0645  0.3352 -0.1379
   38phy    C29 1007   0.731   1.603   1.664  0.4528  0.2007 -0.0020
   38phy    C27 1008   0.822   1.679   1.880  0.0604  0.4790 -0.0362
   38phy    C26 1009   0.946   1.760   1.932 -0.2274 -0.3310 -1.0944
   38phy    C25 1010   0.901   1.866   2.039  0.1725  0.3001  0.3191
   38phy    C23 1011   1.021   1.946   2.092  0.1229 -0.4929 -0.2596
   38phy    C24 1012   1.027   2.085   2.023  0.2548  0.2581 -0.1822
   38phy    C22 1013   1.002   1.973   2.242  0.0243 -0.1813  0.3100
   38phy    C21 1014   1.055   1.881   2.351  0.2224  0.1378 -0.1084
   38phy    C20 1015   1.028   1.945   2.492  0.0410  0.1640 -0.1326
   38phy    C18 1016   1.057   1.862   2.623 -0.0064 -0.5554 -0.3201
   38phy    O01 1017   1.192   1.804   2.615 -0.0573 -0.1707 -0.1639
   38phy    H01 1018   1.222   1.791   2.703  0.0753  0.9644 -0.0296
   38phy    C19 1019   1.074   1.980   2.720  0.6692  0.8505 -0.4640
   38phy    C13 1020   0.943   1.756   2.670  0.0392  0.4333  0.1443
   38phy     H3 1021   0.840   1.798   2.659 -0.6416 -1.0662  0.6624
   38phy    O33 1022   0.951   1.728   2.812 -0.1435  0.5152  0.0077
   38phy    H1B 1023   1.041   1.711   2.833  0.2471  0.5281 -1.5085
   38phy    C12 1024   0.944   1.609   2.606  0.1859 -0.1187  0.3320
   38phy    O11 1025   0.855   1.515   2.661  0.1379  0.7121 -0.0419
   38phy    H1A 1026   0.805   1.551   2.732 -2.4119 -1.2761 -0.6885
   39phy    C35 1027   0.047   2.491   1.848 -0.1127 -0.0752 -0.2736
   39phy    C33 1028   0.185   2.425   1.867  0.4198 -0.1128  0.2200
   39phy    C34 1029   0.179   2.288   1.803  0.3197  0.2575 -0.6992
   39phy    C32 1030   0.291   2.514   1.796  0.1558 -0.1662  0.1173
   39phy    C31 1031   0.378   2.586   1.895 -0.1424 -0.2881  0.6461
   39phy    C30 1032   0.463   2.690   1.816 -0.0316  0.0469  0.0949
   39phy    C28 1033   0.544   2.791   1.898 -0.3987 -0.3076 -0.0684
   39phy    C29 1034   0.694   2.788   1.859  0.0464  0.1441 -0.1716
   39phy    C27 1035   0.497   2.934   1.866 -0.5293  0.3292  0.2666
   39phy    C26 1036   0.472   3.031   1.977  0.3516 -0.3679  0.0912
   39phy    C25 1037   0.400   3.162   1.940 -0.5929 -0.5350  0.1256
   39phy    C23 1038   0.402   3.280   2.045  0.2223  0.0193 -0.4136
   39phy    C24 1039   0.366   3.408   1.973  0.3002 -0.5316 -0.0736
   39phy    C22 1040   0.285   3.262   2.147 -0.3459  0.0220  0.2815
   39phy    C21 1041   0.328   3.286   2.294  0.4466 -0.1752  0.0101
   39phy    C20 1042   0.216   3.258   2.398 -0.4853  0.1903  0.5213
   39phy    C18 1043   0.250   3.287   2.547  0.4945  0.9868 -0.3080
   39phy    O01 1044   0.283   3.421   2.579  0.0447 -0.4403  0.0501
   39phy    H01 1045   0.353   3.451   2.525 -1.0894 -0.3070 -1.4113
   39phy    C19 1046   0.105   3.282   2.602  0.1834 -0.1937 -0.2107
   39phy    C13 1047   0.350   3.180   2.622  0.8544  0.5152 -0.0640
   39phy     H3 1048   0.327   3.075   2.590 -0.6551  1.1684 -1.2850
   39phy    O33 1049   0.329   3.173   2.761 -0.1803  0.0164 -0.1039
   39phy    H1B 1050   0.390   3.227   2.808 -1.1035  0.1947  0.9330
   39phy    C12 1051   0.501   3.193   2.594  0.3173 -0.6867  0.2112
   39phy    O11 1052   0.567   3.314   2.618 -0.1560 -0.5459  0.1377
   39phy    H1A 1053   0.549   3.382   2.555 -0.3416 -2.0671 -1.5356
   40phy    C35 1054   2.020   4.384   1.422 -0.0908 -0.1867  0.6272
   40phy    C33 1055   2.039   4.514   1.341 -0.0182 -0.5791  0.4797
   40phy    C34 1056   1.966   4.498   1.206  0.0115 -0.2559 -0.2537
   40phy    C32 1057   2.003   4.642   1.415  0.1243 -0.2185 -0.1918
   40phy    C31 1058   2.087   4.687   1.537 -0.6986 -0.4359  0.6010
   40phy    C30 1059   2.047   4.823   1.586  0.3649 -0.2528 -0.4653
   40phy    C28 1060   2.141   4.881   1.688 -1.0622  0.5109 -0.1946
   40phy    C29 1061   2.194   5.008   1.628  0.0247 -0.5939 -0.2045
   40phy    C27 1062   2.064   4.903   1.816  0.1566  0.5026 -0.5546
   40phy    C26 1063   2.144   4.907   1.953 -0.3996 -0.3803  0.1733
   40phy    C25 1064   2.050   4.894   2.068  0.2371 -0.1795 -0.0518
   40phy    C23 1065   2.120   4.864   2.207 -0.2655  0.0005  0.2197
   40phy    C24 1066   2.132   4.985   2.298  0.9559  0.0155  0.3198
   40phy    C22 1067   2.037   4.756   2.278 -0.1826  0.0400  0.8150
   40phy    C21 1068   2.101   4.669   2.381 -0.3464 -0.0530 -0.2893
   40phy    C20 1069   2.009   4.596   2.474 -0.2369 -0.3640 -0.6643
   40phy    C18 1070   2.069   4.497   2.583  0.3234 -0.5316  0.3516
   40phy    O01 1071   2.151   4.570   2.673 -0.2217 -0.1413 -0.3032
   40phy    H01 1072   2.215   4.620   2.626 -0.8631  1.4691  0.4658
   40phy    C19 1073   1.935   4.482   2.664  0.8230  0.0243 -0.3705
   40phy    C13 1074   2.139   4.355   2.544  0.0856  0.1955  0.2827
   40phy     H3 1075   2.074   4.304   2.468  0.2414  2.4978 -1.5096
   40phy    O33 1076   2.134   4.265   2.652  0.4549 -0.0850 -0.1375
   40phy    H1B 1077   2.166   4.311   2.728  1.1202  0.6695 -0.8515
   40phy    C12 1078   2.284   4.362   2.481 -0.3116 -0.3114 -0.3436
   40phy    O11 1079   2.387   4.402   2.566  0.7998 -0.1104 -0.2834
   40phy    H1A 1080   2.372   4.491   2.592 -0.3282 -0.2627 -0.3356
   41phy    C35 1081   0.543   1.928   1.734  0.3177 -0.6029 -0.3038
   41phy    C33 1082   0.621   2.050   1.788 -0.3395  0.5549  0.5365
   41phy    C34 1083   0.639   2.150   1.677 -1.0590  0.3915  0.1456
   41phy    C32 1084   0.546   2.114   1.907  0.2649  0.2934  0.0560
   41phy    C31 1085   0.624   2.205   2.005  0.3787 -0.1740  0.0233
   41phy    C30 1086   0.536   2.253   2.121 -0.0870  0.1729 -0.1727
   41phy    C28 1087   0.610   2.346   2.221 -0.1510 -0.4560 -0.0086
   41phy    C29 1088   0.563   2.493   2.200  0.2291 -0.0593 -0.3584
   41phy    C27 1089   0.567   2.310   2.360 -0.0250  0.2154 -0.1572
   41phy    C26 1090   0.688   2.281   2.453  0.0849 -0.6566 -0.1139
   41phy    C25 1091   0.641   2.252   2.599  0.1165  0.4771 -0.2237
   41phy    C23 1092   0.752   2.237   2.705  0.2680 -0.5381  0.9957
   41phy    C24 1093   0.805   2.377   2.745  0.1532 -0.1744  0.0003
   41phy    C22 1094   0.683   2.159   2.812  0.1936  0.5101  0.2808
   41phy    C21 1095   0.775   2.098   2.921  0.0887 -0.7953  0.2610
   41phy    C20 1096   0.698   2.010   3.023  0.1928 -0.0194 -0.1487
   41phy    C18 1097   0.661   1.856   2.998 -0.0637  0.4134 -0.1744
   41phy    O01 1098   0.787   1.783   3.002  0.6661  0.0365  0.1487
   41phy    H01 1099   0.818   1.774   2.914  2.0156 -2.6603  0.7952
   41phy    C19 1100   0.595   1.832   3.133  0.2523 -0.0688  0.0531
   41phy    C13 1101   0.574   1.826   2.867  0.0083  0.2510  0.1893
   41phy     H3 1102   0.632   1.869   2.781  0.1099  1.2372  0.7448
   41phy    O33 1103   0.461   1.908   2.855 -0.3950 -0.2444 -0.0771
   41phy    H1B 1104   0.475   1.977   2.917  1.4580 -0.8150  0.2116
   41phy    C12 1105   0.543   1.680   2.822 -0.3877 -0.2955 -0.1323
   41phy    O11 1106   0.646   1.587   2.811  0.2338 -0.1204  0.5387
   41phy    H1A 1107   0.625   1.511   2.862  0.0166  0.2200  0.9575
   42phy    C35 1108   1.935   0.090   1.173  0.4880  0.5369 -0.2890
   42phy    C33 1109   1.865   0.010   1.286 -0.0205  0.0753 -0.0672
   42phy    C34 1110   1.978  -0.052   1.363  0.0782 -0.3722 -0.1612
   42phy    C32 1111   1.782   0.087   1.391  0.1945  0.1137 -1.1432
   42phy    C31 1112   1.648   0.147   1.355 -0.3955 -0.2172  0.6956
   42phy    C30 1113   1.608   0.262   1.442 -0.1622 -0.2679 -0.2586
   42phy    C28 1114   1.466   0.318   1.422  0.1745  0.4010  0.7097
   42phy    C29 1115   1.373   0.285   1.538 -0.1421 -0.2169 -0.6082
   42phy    C27 1116   1.478   0.472   1.394 -0.0509 -0.2137 -1.1668
   42phy    C26 1117   1.376   0.545   1.309 -0.4494 -0.1496 -0.2548
   42phy    C25 1118   1.412   0.694   1.281 -0.0329  0.0399 -0.4656
   42phy    C23 1119   1.314   0.759   1.189  0.3794 -0.2021  0.0811
   42phy    C24 1120   1.249   0.884   1.243 -0.4907 -0.0252 -0.3116
   42phy    C22 1121   1.389   0.793   1.059 -0.3669  0.0394  0.2055
   42phy    C21 1122   1.332   0.730   0.927 -0.4611  0.4727  0.1611
   42phy    C20 1123   1.400   0.792   0.800 -0.0908  0.1539  0.1204
   42phy    C18 1124   1.360   0.762   0.655 -0.4150  0.6886  0.0066
   42phy    O01 1125   1.388   0.622   0.636 -0.0784  0.1806  0.3207
   42phy    H01 1126   1.476   0.594   0.651 -0.0209 -0.2495 -0.7597
   42phy    C19 1127   1.461   0.852   0.576  0.0259 -0.2500 -0.7641
   42phy    C13 1128   1.209   0.798   0.601  0.1499  0.3225  0.0967
   42phy     H3 1129   1.147   0.715   0.643  1.3094 -0.6627 -0.0841
   42phy    O33 1130   1.130   0.913   0.659 -0.1826 -0.0225  0.5545
   42phy    H1B 1131   1.043   0.880   0.659  0.0462 -0.7119  1.7513
   42phy    C12 1132   1.155   0.753   0.458 -0.7572  0.6744  0.5962
   42phy    O11 1133   1.244   0.657   0.398  0.1361 -0.1335  1.5043
   42phy    H1A 1134   1.244   0.575   0.442  0.9568 -0.8323  0.2506
   43phy    C35 1135   0.855   0.113   2.629  0.8698  0.0453  0.0345
   43phy    C33 1136   0.835   0.219   2.517 -0.0179 -0.1458 -0.0238
   43phy    C34 1137   0.927   0.206   2.399 -0.0745  0.2550 -0.1929
   43phy    C32 1138   0.684   0.233   2.491 -0.7951  0.3288  0.4785
   43phy    C31 1139   0.638   0.372   2.455  0.5339  0.5391 -0.3290
   43phy    C30 1140   0.486   0.374   2.461  0.1804 -0.5109 -0.2431
   43phy    C28 1141   0.409   0.507   2.447 -0.0560 -0.3287  0.2361
   43phy    C29 1142   0.287   0.482   2.350  0.4422  0.1423  0.1841
   43phy    C27 1143   0.351   0.554   2.581 -0.0029 -0.1146 -0.2339
   43phy    C26 1144   0.348   0.711   2.603 -0.1911  0.0824  0.2341
   43phy    C25 1145   0.329   0.751   2.753  0.3237  0.4953 -0.0621
   43phy    C23 1146   0.325   0.901   2.774 -0.2866  0.0980  0.4762
   43phy    C24 1147   0.186   0.960   2.754  0.2062 -0.2545 -0.2578
   43phy    C22 1148   0.383   0.940   2.912  0.6524  0.2990  0.0502
   43phy    C21 1149   0.467   1.067   2.917  0.2962  0.0909 -0.1801
   43phy    C20 1150   0.535   1.103   3.052 -0.3184  0.1532  0.0976
   43phy    C18 1151   0.623   1.234   3.058  0.3908  0.1864  0.2631
   43phy    O01 1152   0.551   1.354   3.033 -0.6357  0.0065 -0.1857
   43phy    H01 1153   0.483   1.357   3.098 -2.6102 -0.7541 -2.0687
   43phy    C19 1154   0.642   1.235   3.212 -0.4085 -0.2013 -0.3174
   43phy    C13 1155   0.762   1.215   2.969  0.6616 -0.3080  0.2770
   43phy     H3 1156   0.734   1.182   2.865  2.1474  1.3154 -0.6826
   43phy    O33 1157   0.842   1.101   3.009 -0.1298  0.3209 -0.1366
   43phy    H1B 1158   0.914   1.131   3.060  0.3229  0.0380 -0.6064
   43phy    C12 1159   0.856   1.339   2.955 -0.1330 -0.6574  0.2270
   43phy    O11 1160   0.980   1.320   2.887  0.2151 -0.3142 -0.4619
   43phy    H1A 1161   0.962   1.293   2.798  1.1799  1.6708 -1.3206
   44phy    C35 1162   0.479   1.665   0.632 -0.3251 -0.6125  0.0248
   44phy    C33 1163   0.580   1.686   0.740  0.2889 -0.6046  0.2239
   44phy    C34 1164   0.547   1.607   0.864 -0.4879  0.0171 -0.0719
   44phy    C32 1165   0.721   1.647   0.688 -0.0091  0.5893 -0.3169
   44phy    C31 1166   0.835   1.731   0.755 -0.5458  0.2315  0.7058
   44phy    C30 1167   0.975   1.669   0.735  0.5765  0.2393 -0.5164
   44phy    C28 1168   1.101   1.735   0.790  0.1398  0.2947  0.2343
   44phy    C29 1169   1.105   1.746   0.944 -0.0159 -0.6141 -0.5942
   44phy    C27 1170   1.216   1.646   0.735  0.2569 -0.2906 -0.1302
   44phy    C26 1171   1.323   1.742   0.681 -0.7150 -0.1193  0.0151
   44phy    C25 1172   1.436   1.663   0.606 -0.1917  0.5782 -0.0473
   44phy    C23 1173   1.556   1.739   0.547 -0.3518  0.0663  0.3281
   44phy    C24 1174   1.674   1.741   0.644  0.1464  0.0869  0.1702
   44phy    C22 1175   1.595   1.660   0.419  0.9950  0.3386 -0.1832
   44phy    C21 1176   1.581   1.737   0.288  0.2011 -0.2191 -0.1697
   44phy    C20 1177   1.579   1.642   0.169 -0.0440  0.0865  0.2376
   44phy    C18 1178   1.558   1.698   0.023 -0.2123 -0.2200  0.3056
   44phy    O01 1179   1.435   1.768   0.018 -0.4502  0.2711  0.3980
   44phy    H01 1180   1.430   1.826   0.091  1.6697  0.4862  0.4576
   44phy    C19 1181   1.550   1.567  -0.057 -0.2873  0.4397 -0.5516
   44phy    C13 1182   1.681   1.793  -0.030  0.0720 -0.5847 -0.0798
   44phy     H3 1183   1.674   1.879   0.042  1.0916 -0.3355 -0.2642
   44phy    O33 1184   1.812   1.762   0.004  0.0268  0.0793 -0.3481
   44phy    H1B 1185   1.803   1.703   0.076 -1.5802 -0.0862 -0.6551
   44phy    C12 1186   1.662   1.894  -0.153 -0.6359  0.7056  0.1116
   44phy    O11 1187   1.744   1.880  -0.263  0.3221 -0.5813 -0.4157
   44phy    H1A 1188   1.821   1.832  -0.241  0.0747 -0.8043 -0.0406
   45phy    C35 1189   1.516   2.968   1.797 -0.2558  0.0596 -0.0346
   45phy    C33 1190   1.489   2.872   1.681  0.3518  0.0324  0.0273
   45phy    C34 1191   1.621   2.844   1.604  0.2908 -0.3189 -0.0814
   45phy    C32 1192   1.427   2.738   1.726 -0.3695  0.0239 -0.4661
   45phy    C31 1193   1.275   2.738   1.759 -0.5592  0.3839  0.2151
   45phy    C30 1194   1.221   2.601   1.803 -0.1361 -0.9478  0.3678
   45phy    C28 1195   1.073   2.603   1.855 -0.3124  0.4376  0.4845
   45phy    C29 1196   0.984   2.575   1.732 -0.0650 -0.0835  0.3788
   45phy    C27 1197   1.050   2.497   1.964 -0.1835 -0.3698 -0.9723
   45phy    C26 1198   1.076   2.546   2.107 -0.3475  0.5780 -0.5030
   45phy    C25 1199   1.023   2.442   2.211 -0.4514  0.5485 -0.4297
   45phy    C23 1200   1.086   2.473   2.349  0.1134 -0.5230  0.1970
   45phy    C24 1201   0.979   2.538   2.442 -0.1458 -0.2129 -0.3105
   45phy    C22 1202   1.150   2.349   2.422  0.1279 -0.3690  0.0342
   45phy    C21 1203   1.274   2.387   2.504  0.3356 -0.4087  0.3978
   45phy    C20 1204   1.325   2.270   2.590 -0.2422 -0.0322 -0.0590
   45phy    C18 1205   1.427   2.300   2.712  0.2858  0.1173  0.6337
   45phy    O01 1206   1.379   2.415   2.782  0.3430  0.0720 -0.1229
   45phy    H01 1207   1.435   2.441   2.853 -0.5032 -1.4833  1.1602
   45phy    C19 1208   1.405   2.183   2.810 -0.0104 -0.0413  0.4753
   45phy    C13 1209   1.585   2.314   2.669 -0.1689 -0.0470 -0.5300
   45phy     H3 1210   1.619   2.222   2.615  1.7761 -0.5393  1.3916
   45phy    O33 1211   1.676   2.312   2.774 -0.0962  0.2684 -0.6844
   45phy    H1B 1212   1.665   2.394   2.818  1.7728 -1.1979  3.0041
   45phy    C12 1213   1.638   2.439   2.582  0.2895  0.0791  0.4136
   45phy    O11 1214   1.619   2.567   2.638  0.6846 -0.5234 -0.1606
   45phy    H1A 1215   1.527   2.584   2.634  0.9635  0.9839 -1.9262
   46phy    C35 1216   1.671   3.347   1.739 -0.0921 -0.1021  0.1966
   46phy    C33 1217   1.634   3.490   1.728 -0.0360 -0.2991  0.7536
   46phy    C34 1218   1.737   3.570   1.650  0.1024 -0.1805  0.0691
   46phy    C32 1219   1.494   3.506   1.666  0.1860  0.2043 -0.0182
   46phy    C31 1220   1.404   3.611   1.731 -0.1688  0.1750  0.2569
   46phy    C30 1221   1.274   3.633   1.644  0.7353  0.7168 -0.1448
   46phy    C28 1222   1.167   3.728   1.704  0.2012 -0.1614 -0.0610
   46phy    C29 1223   1.137   3.857   1.622 -0.3216 -0.5890  0.0293
   46phy    C27 1224   1.040   3.658   1.740 -0.6901  0.7620 -0.3101
   46phy    C26 1225   0.983   3.682   1.879  0.4054 -0.0398  0.1249
   46phy    C25 1226   0.867   3.591   1.913 -0.1813  0.3903  0.0990
   46phy    C23 1227   0.825   3.606   2.064  0.0200  0.1580 -0.0780
   46phy    C24 1228   0.678   3.653   2.074  0.6643  0.5013  0.1601
   46phy    C22 1229   0.848   3.488   2.156  0.6932  0.0335 -0.0356
   46phy    C21 1230   0.890   3.531   2.296  0.3065  0.2272 -0.3058
   46phy    C20 1231   0.935   3.415   2.391  0.5720 -0.0965  0.3454
   46phy    C18 1232   0.974   3.438   2.534  0.8596 -0.7606 -0.3777
   46phy    O01 1233   0.876   3.509   2.608 -0.4073 -0.1838  0.6855
   46phy    H01 1234   0.891   3.498   2.700  1.9418 -1.5189  0.2051
   46phy    C19 1235   0.946   3.292   2.582  0.3731 -0.0036 -0.2942
   46phy    C13 1236   1.123   3.485   2.575  0.3906  0.5602 -0.1579
   46phy     H3 1237   1.193   3.430   2.506 -1.4790  0.1965 -1.8590
   46phy    O33 1238   1.175   3.445   2.706 -0.5188 -0.1272  0.0050
   46phy    H1B 1239   1.153   3.514   2.765 -0.2438 -0.2393  0.2383
   46phy    C12 1240   1.155   3.637   2.560  0.4783 -0.2347  0.0143
   46phy    O11 1241   1.156   3.710   2.678 -0.0285  0.0943  0.0075
   46phy    H1A 1242   1.243   3.704   2.713  0.5794 -0.8489 -1.6025
   47phy    C35 1243   0.153   3.057   1.313  0.1093  0.4407 -0.2965
   47phy    C33 1244   0.093   3.194   1.324 -0.4330 -0.4117  0.8567
   47phy    C34 1245   0.177   3.281   1.414 -0.0550 -0.4976 -0.1764
   47phy    C32 1246   0.079   3.255   1.177 -0.3368  0.0960 -0.7215
   47phy    C31 1247  -0.045   3.348   1.162 -0.1479  0.4389 -0.5793
   47phy    C30 1248  -0.058   3.397   1.017 -0.0720  0.1892  0.3253
   47phy    C28 1249  -0.197   3.464   0.994 -0.0798 -0.5042  0.2355
   47phy    C29 1250  -0.174   3.617   0.971  0.3226  0.5323  0.1399
   47phy    C27 1251  -0.250   3.420   0.861 -1.1686  0.0235 -0.4133
   47phy    C26 1252  -0.329   3.292   0.860 -0.1538 -0.0269  0.0776
   47phy    C25 1253  -0.392   3.254   0.729  0.5985 -0.5190  0.6959
   47phy    C23 1254  -0.467   3.123   0.714  0.2835  0.3656  0.4129
   47phy    C24 1255  -0.609   3.124   0.774  0.4243  0.0861 -0.3244
   47phy    C22 1256  -0.470   3.085   0.566 -0.2748 -0.0756 -0.4249
   47phy    C21 1257  -0.346   3.031   0.498  0.0825 -0.1228 -0.1567
   47phy    C20 1258  -0.360   3.030   0.348 -0.5994 -0.3389 -0.2147
   47phy    C18 1259  -0.244   2.972   0.257 -0.4776  0.3741 -0.2852
   47phy    O01 1260  -0.133   3.065   0.249  0.7758 -0.0380  0.4836
   47phy    H01 1261  -0.101   3.095   0.332  0.4086 -1.8267  1.3388
   47phy    C19 1262  -0.308   2.967   0.116  0.0517 -0.2630  0.1303
   47phy    C13 1263  -0.190   2.823   0.299 -0.8408  0.1585 -0.3022
   47phy     H3 1264  -0.150   2.840   0.402 -0.6171 -0.7043 -0.2405
   47phy    O33 1265  -0.288   2.724   0.335 -0.0710 -0.6797 -0.4289
   47phy    H1B 1266  -0.304   2.728   0.427 -1.0275 -1.7092 -0.5239
   47phy    C12 1267  -0.045   2.768   0.265  0.1011 -0.0038  0.4084
   47phy    O11 1268  -0.033   2.680   0.160  0.0471 -0.0451  0.2012
   47phy    H1A 1269  -0.005   2.724   0.082  0.5496 -1.3204 -0.3633
   48phy    C35 1270   2.109   2.800   1.653  0.2304  0.0511  0.5099
   48phy    C33 1271   2.042   2.671   1.705  0.1005  0.3008 -0.0367
   48phy    C34 1272   2.080   2.549   1.625  0.3632  0.6698  0.1260
   48phy    C32 1273   2.075   2.638   1.850  0.0594  0.4205  0.1320
   48phy    C31 1274   1.958   2.654   1.956  0.1202 -0.4206  0.1052
   48phy    C30 1275   1.974   2.608   2.099  0.6161  0.8442 -0.2865
   48phy    C28 1276   1.846   2.628   2.181 -0.2665 -0.0883 -0.4215
   48phy    C29 1277   1.777   2.494   2.177  0.4836 -0.3491 -0.2195
   48phy    C27 1278   1.860   2.681   2.328 -0.2667 -0.1510  0.4697
   48phy    C26 1279   1.884   2.828   2.356 -0.1799  0.6659  0.4585
   48phy    C25 1280   1.854   2.869   2.498  0.1127 -0.2902 -0.8401
   48phy    C23 1281   1.853   3.024   2.523 -0.2380  0.3620 -0.0311
   48phy    C24 1282   1.729   3.091   2.473  0.4158  0.2225 -0.1390
   48phy    C22 1283   1.854   3.064   2.675  0.1182  0.2007 -0.1337
   48phy    C21 1284   1.985   3.035   2.750  0.2096 -0.0470 -0.3388
   48phy    C20 1285   1.992   3.104   2.891  0.0723 -0.6053 -0.6153
   48phy    C18 1286   2.094   3.049   3.000  0.5229 -0.4457  0.0064
   48phy    O01 1287   2.221   3.042   2.932 -0.0718  0.0986  0.0737
   48phy    H01 1288   2.205   2.988   2.858 -0.5883 -0.1113  0.3339
   48phy    C19 1289   2.089   3.164   3.103  0.3404  0.7680  0.3681
   48phy    C13 1290   2.047   2.905   3.055  0.5407 -0.5086  0.0139
   48phy     H3 1291   2.026   2.843   2.964  1.1904 -0.7978  0.0583
   48phy    O33 1292   1.917   2.910   3.112 -0.1793 -0.5943 -0.2958
   48phy    H1B 1293   1.919   2.930   3.203 -0.6271 -0.9721 -0.1926
   48phy    C12 1294   2.147   2.824   3.146 -0.1190 -0.0543  0.1706
   48phy    O11 1295   2.115   2.691   3.181 -0.0114  0.1038 -0.2678
   48phy    H1A 1296   2.187   2.632   3.171 -0.6145 -0.6566 -0.1988
   49phy    C35 1297   2.875   1.867   1.522 -0.4237 -0.9154  0.2078
   49phy    C33 1298   2.924   1.997   1.465 -0.2515 -0.1232 -0.3023
   49phy    C34 1299   2.932   1.991   1.310  0.1514  0.5443 -0.2185
   49phy    C32 1300   2.819   2.108   1.498 -0.1316 -0.4535  0.6131
   49phy    C31 1301   2.867   2.225   1.588 -0.2487 -0.1464  0.0148
   49phy    C30 1302   2.745   2.320   1.613  0.7134 -0.0343  0.2767
   49phy    C28 1303   2.782   2.443   1.700  0.3969 -0.3910  0.5509
   49phy    C29 1304   2.860   2.549   1.625 -0.2630 -0.1877 -0.0400
   49phy    C27 1305   2.651   2.514   1.739  0.1037  0.0186 -0.0896
   49phy    C26 1306   2.654   2.585   1.876  0.5323  0.3396  0.8232
   49phy    C25 1307   2.514   2.630   1.918 -0.0390 -0.3802  0.3178
   49phy    C23 1308   2.496   2.632   2.070 -0.2917 -0.2150  0.4270
   49phy    C24 1309   2.470   2.773   2.111 -0.4058  0.3966 -0.2489
   49phy    C22 1310   2.387   2.532   2.119  0.4660  0.0494 -0.0486
   49phy    C21 1311   2.415   2.463   2.251  0.1062 -0.2141 -0.1479
   49phy    C20 1312   2.309   2.353   2.287 -0.4342  0.4479  0.0500
   49phy    C18 1313   2.303   2.291   2.435 -0.7030  0.2282 -0.1253
   49phy    O01 1314   2.338   2.389   2.538 -0.1625  0.1162  0.1456
   49phy    H01 1315   2.303   2.472   2.515 -3.2012 -1.1421 -0.2420
   49phy    C19 1316   2.150   2.270   2.457  0.4748 -0.1883  0.1267
   49phy    C13 1317   2.395   2.159   2.453 -0.0604  0.2261  0.5032
   49phy     H3 1318   2.376   2.088   2.368  0.6150  0.8159 -0.1559
   49phy    O33 1319   2.355   2.079   2.563 -0.0392  0.4472  0.2803
   49phy    H1B 1320   2.345   2.136   2.637 -2.3238 -0.3602  0.6627
   49phy    C12 1321   2.552   2.175   2.475  0.4706 -0.4455  0.7283
   49phy    O11 1322   2.590   2.246   2.591  0.2025 -0.1913  0.3967
   49phy    H1A 1323   2.542   2.326   2.589  2.8733  1.5353 -1.3786
   50phy    C35 1324   1.449   1.830   1.088  0.6377  0.1739  0.4460
   50phy    C33 1325   1.456   1.975   1.146 -0.4340  0.1276 -0.0951
   50phy    C34 1326   1.601   2.009   1.172  0.8785  0.4830 -0.2563
   50phy    C32 1327   1.379   2.082   1.063 -0.1174 -0.1382 -0.2934
   50phy    C31 1328   1.227   2.092   1.077  0.1615  0.1754  0.2752
   50phy    C30 1329   1.172   2.203   0.985  0.6257  0.0607 -0.2123
   50phy    C28 1330   1.016   2.228   0.988 -0.1295  0.1888  0.4947
   50phy    C29 1331   0.982   2.336   1.089 -0.4362  0.0556 -0.0383
   50phy    C27 1332   0.964   2.274   0.848  0.1215 -0.2217  0.2621
   50phy    C26 1333   0.886   2.168   0.780  1.0657  0.2292 -0.1322
   50phy    C25 1334   0.885   2.193   0.627  0.1410 -0.1483  0.2925
   50phy    C23 1335   0.777   2.109   0.555  0.5424 -0.2201 -0.3034
   50phy    C24 1336   0.666   2.203   0.524  0.2371 -0.0454 -0.1093
   50phy    C22 1337   0.830   2.053   0.424 -0.1024  0.2259  0.0778
   50phy    C21 1338   0.916   1.925   0.412  0.8988 -0.1698 -0.3420
   50phy    C20 1339   0.965   1.897   0.274 -0.1791  0.5463  0.5014
   50phy    C18 1340   1.064   1.783   0.237 -0.0240  0.6401  0.3019
   50phy    O01 1341   1.186   1.796   0.318 -0.0353  0.1877  0.3972
   50phy    H01 1342   1.223   1.879   0.294  2.7757 -0.5708  1.6973
   50phy    C19 1343   1.100   1.808   0.093 -0.4764 -0.0638  0.4408
   50phy    C13 1344   0.989   1.644   0.257 -0.7190  0.1302  0.5943
   50phy     H3 1345   0.953   1.649   0.363  0.2505 -1.1920  1.0201
   50phy    O33 1346   0.863   1.620   0.190  0.3093 -0.8787 -0.5732
   50phy    H1B 1347   0.839   1.682   0.124 -0.0628  0.0378  0.3869
   50phy    C12 1348   1.052   1.502   0.295  0.3780 -0.4467 -0.0897
   50phy    O11 1349   1.186   1.491   0.344 -0.0517 -0.5420  0.6456
   50phy    H1A 1350   1.205   1.570   0.391 -1.8178 -0.7881  1.8650
   51phy    C35 1351   2.030   2.088   0.439  0.1527  0.1284 -0.5574
   51phy    C33 1352   1.891   2.096   0.381 -0.2613  0.5805  0.0600
   51phy    C34 1353   1.886   1.992   0.272 -0.1616  0.7536  0.3505
   51phy    C32 1354   1.784   2.088   0.491 -0.1662  0.1745 -0.1073
   51phy    C31 1355   1.645   2.141   0.465 -0.3768 -0.6366  0.8363
   51phy    C30 1356   1.555   2.159   0.586  0.1438  0.3336  0.1895
   51phy    C28 1357   1.414   2.199   0.545  0.3134 -0.1383 -0.7681
   51phy    C29 1358   1.318   2.085   0.552  0.7445 -0.1183 -0.6751
   51phy    C27 1359   1.367   2.292   0.665 -0.1737  0.1308  0.6467
   51phy    C26 1360   1.363   2.444   0.627 -0.1680 -0.1325  0.4053
   51phy    C25 1361   1.324   2.540   0.743 -0.0038 -0.0418  0.9387
   51phy    C23 1362   1.331   2.688   0.703  0.2401  0.0662  0.7771
   51phy    C24 1363   1.198   2.763   0.728 -0.2234  0.0899  0.2996
   51phy    C22 1364   1.452   2.759   0.767  0.4852 -0.1704 -0.6942
   51phy    C21 1365   1.563   2.800   0.665  0.5837 -0.2309  0.3932
   51phy    C20 1366   1.665   2.898   0.722  0.4429  0.2832  0.2245
   51phy    C18 1367   1.778   2.951   0.632 -0.2115 -0.0903 -0.6482
   51phy    O01 1368   1.851   2.848   0.568 -1.1435  0.0889  0.3505
   51phy    H01 1369   1.833   2.764   0.604 -0.9375  0.4728  1.3961
   51phy    C19 1370   1.867   3.005   0.747 -0.0536  0.1469  0.1673
   51phy    C13 1371   1.735   3.062   0.520 -0.7519 -0.1087 -0.8257
   51phy     H3 1372   1.672   2.999   0.453 -1.1422 -2.4689  1.5927
   51phy    O33 1373   1.636   3.158   0.544 -0.7591  0.0101  0.6758
   51phy    H1B 1374   1.675   3.238   0.575 -0.3581  0.1317 -0.1024
   51phy    C12 1375   1.822   3.096   0.393  0.1739  0.1925  0.7655
   51phy    O11 1376   1.918   3.008   0.353 -0.3207 -0.6331 -0.0755
   51phy    H1A 1377   1.943   2.954   0.426  0.5359  0.6369  0.6001
   52phy    C35 1378   1.318   0.126   0.833  0.0226 -0.4156  0.1037
   52phy    C33 1379   1.423   0.078   0.936 -0.0472 -0.4780  0.0920
   52phy    C34 1380   1.447  -0.064   0.909 -0.3765  0.3687 -0.1636
   52phy    C32 1381   1.558   0.144   0.911 -0.1942 -0.2009 -0.4393
   52phy    C31 1382   1.588   0.277   0.978 -0.1554 -0.1546  0.5993
   52phy    C30 1383   1.736   0.319   0.952  0.0766 -0.1392 -0.1708
   52phy    C28 1384   1.765   0.469   0.987 -0.5695 -0.4570 -0.6822
   52phy    C29 1385   1.835   0.480   1.119 -0.1061  0.1061  0.1470
   52phy    C27 1386   1.854   0.524   0.869  0.0067  0.3807  0.0905
   52phy    C26 1387   1.811   0.663   0.821  0.0904  0.1218 -0.0559
   52phy    C25 1388   1.917   0.716   0.729  0.2298 -0.1927 -0.0978
   52phy    C23 1389   1.884   0.846   0.654  0.0059 -0.2430  0.4516
   52phy    C24 1390   1.982   0.958   0.694  0.0884 -0.1026 -0.5030
   52phy    C22 1391   1.881   0.817   0.502  0.4477 -0.4291  0.0979
   52phy    C21 1392   1.797   0.904   0.411 -0.2328  0.2624  0.3839
   52phy    C20 1393   1.778   0.856   0.269 -0.3350 -0.8231  0.2390
   52phy    C18 1394   1.683   0.938   0.167  0.3673  0.2876 -0.7051
   52phy    O01 1395   1.546   0.931   0.214 -0.1713  0.2868 -0.2829
   52phy    H01 1396   1.524   0.843   0.238 -0.5675  0.6489  0.7305
   52phy    C19 1397   1.709   0.855   0.038 -0.3012 -0.2393  0.4394
   52phy    C13 1398   1.733   1.092   0.152  0.0984  0.6634  0.4277
   52phy     H3 1399   1.731   1.131   0.257  1.8094  0.1510  0.6851
   52phy    O33 1400   1.870   1.117   0.119 -0.0515  0.4448  0.1839
   52phy    H1B 1401   1.908   1.038   0.087  0.0351  0.1174  1.0764
   52phy    C12 1402   1.643   1.206   0.101  0.2851 -0.2241  0.3634
   52phy    O11 1403   1.639   1.213  -0.037  0.1286 -0.0103 -0.5006
   52phy    H1A 1404   1.730   1.204  -0.056  1.0657  1.4633  2.6707
   53phy    C35 1405   1.104   2.686   1.076 -0.0331  0.3871 -0.7928
   53phy    C33 1406   1.170   2.738   1.200 -0.2951  0.9251 -0.2964
   53phy    C34 1407   1.184   2.628   1.301  0.1407  0.1239 -0.6148
   53phy    C32 1408   1.297   2.820   1.166  0.0706  0.6265  0.3434
   53phy    C31 1409   1.328   2.932   1.264 -0.5012  0.2619  0.0651
   53phy    C30 1410   1.438   3.028   1.219  0.0285 -0.3615  0.4519
   53phy    C28 1411   1.449   3.177   1.265 -0.6891  0.1508 -0.2564
   53phy    C29 1412   1.532   3.192   1.394 -0.0306 -0.6696  0.3981
   53phy    C27 1413   1.511   3.267   1.158 -0.1048 -0.4550 -0.8386
   53phy    C26 1414   1.409   3.342   1.076 -0.2736  0.0145  0.0946
   53phy    C25 1415   1.462   3.456   0.987  0.1642 -0.4528  1.0437
   53phy    C23 1416   1.356   3.509   0.890 -0.1550 -0.6000  0.5108
   53phy    C24 1417   1.364   3.660   0.916  0.1858  0.2231 -0.3047
   53phy    C22 1418   1.399   3.499   0.743 -1.0039 -0.1181  0.3357
   53phy    C21 1419   1.349   3.368   0.681  0.2164  0.5673  0.0486
   53phy    C20 1420   1.362   3.350   0.530  0.0963 -0.0123  0.1581
   53phy    C18 1421   1.331   3.218   0.460  0.0774  0.4546 -0.0018
   53phy    O01 1422   1.394   3.117   0.543  0.0470 -0.0173  0.9759
   53phy    H01 1423   1.483   3.143   0.560 -0.5690  1.8910  1.4801
   53phy    C19 1424   1.412   3.217   0.327 -0.4304 -0.3041  0.0163
   53phy    C13 1425   1.175   3.183   0.438 -0.3558 -0.3262 -0.2672
   53phy     H3 1426   1.138   3.170   0.543  0.7339  2.3056  0.5139
   53phy    O33 1427   1.084   3.284   0.402  0.4988 -0.3237  0.3481
   53phy    H1B 1428   1.107   3.322   0.320  1.0233  3.0351  1.8810
   53phy    C12 1429   1.130   3.029   0.410 -0.3797  0.1838 -0.0223
   53phy    O11 1430   1.221   2.924   0.435  0.4074  0.0323 -0.0348
   53phy    H1A 1431   1.296   2.965   0.473  0.4103  1.8687 -1.8235
   54phy    C35 1432   3.198   3.917   1.458 -0.9015 -0.1355 -0.3307
   54phy    C33 1433   3.142   3.783   1.400 -0.3784 -0.2935 -0.3535
   54phy    C34 1434   3.251   3.680   1.401  0.3394 -0.4864 -0.0989
   54phy    C32 1435   3.010   3.759   1.470  0.4013  0.0605  0.1857
   54phy    C31 1436   2.908   3.675   1.395 -0.5996  0.3102  0.3748
   54phy    C30 1437   2.777   3.665   1.478 -0.2609 -0.2276  0.2896
   54phy    C28 1438   2.672   3.566   1.422  0.1490 -0.3090 -0.3279
   54phy    C29 1439   2.595   3.491   1.537 -0.1565  0.1302  0.1349
   54phy    C27 1440   2.577   3.638   1.320 -0.0190 -0.1261 -0.1852
   54phy    C26 1441   2.529   3.553   1.197  0.0103  0.4691  0.6263
   54phy    C25 1442   2.457   3.647   1.100 -0.4856 -0.2179 -0.1609
   54phy    C23 1443   2.414   3.599   0.957  0.1326  0.4099  0.2577
   54phy    C24 1444   2.304   3.685   0.897  0.3164 -0.4693 -0.2351
   54phy    C22 1445   2.533   3.591   0.859 -0.1057 -0.0801 -0.1033
   54phy    C21 1446   2.526   3.479   0.748 -0.4787 -0.5510 -0.3307
   54phy    C20 1447   2.656   3.482   0.665 -0.1163  0.3372  0.3301
   54phy    C18 1448   2.667   3.390   0.534  0.2861 -0.8069  0.1016
   54phy    O01 1449   2.636   3.253   0.567  0.4204 -0.0356 -0.5705
   54phy    H01 1450   2.645   3.236   0.659 -0.6611 -0.7190 -0.5694
   54phy    C19 1451   2.818   3.388   0.510  0.2377  0.2057  0.0186
   54phy    C13 1452   2.575   3.441   0.407  0.1297  0.2165 -0.6059
   54phy     H3 1453   2.470   3.428   0.443  0.9719 -1.2480  1.5873
   54phy    O33 1454   2.566   3.583   0.392  0.1609 -0.0958 -0.5980
   54phy    H1B 1455   2.477   3.610   0.403 -0.0007 -0.9325  0.2468
   54phy    C12 1456   2.520   3.357   0.284  0.0260 -0.0523  0.3331
   54phy    O11 1457   2.580   3.384   0.158  0.0301  0.4070 -0.0993
   54phy    H1A 1458   2.515   3.385   0.090  0.9093 -0.6619 -0.9770
   55phy    C35 1459   0.456   4.342   1.481  0.2161 -0.2188 -0.7081
   55phy    C33 1460   0.393   4.469   1.535  0.4813 -0.1650  0.4037
   55phy    C34 1461   0.354   4.461   1.684 -0.3223 -0.0136  0.6541
   55phy    C32 1462   0.478   4.589   1.502  0.0324 -0.2313 -0.4180
   55phy    C31 1463   0.431   4.714   1.428  0.1061  0.3154  0.1190
   55phy    C30 1464   0.532   4.827   1.404  0.0029 -0.1066 -0.0731
   55phy    C28 1465   0.499   4.953   1.318 -0.2041 -0.6685  0.0448
   55phy    C29 1466   0.524   5.079   1.394 -0.2204  0.1748  0.2682
   55phy    C27 1467   0.549   4.953   1.174 -0.3767 -0.2961 -0.0534
   55phy    C26 1468   0.438   4.984   1.075 -0.2892 -0.9427 -0.1901
   55phy    C25 1469   0.510   5.003   0.935  0.2029  0.2536 -0.4338
   55phy    C23 1470   0.419   5.038   0.816 -0.0712 -0.0968 -0.2687
   55phy    C24 1471   0.365   5.184   0.826 -0.2407  0.0126  0.4516
   55phy    C22 1472   0.495   5.023   0.682  0.9612 -0.0844  0.1863
   55phy    C21 1473   0.402   4.962   0.572  0.0667  0.5072 -0.4020
   55phy    C20 1474   0.426   5.006   0.428  0.0716  0.5925 -0.2315
   55phy    C18 1475   0.335   4.954   0.306  0.4689 -0.2207 -0.2645
   55phy    O01 1476   0.396   4.829   0.272  0.3634 -0.7835  0.8926
   55phy    H01 1477   0.331   4.776   0.229 -0.6939  0.6966  0.5868
   55phy    C19 1478   0.388   5.050   0.202 -0.0720  0.5845 -0.1835
   55phy    C13 1479   0.176   4.946   0.312  0.7871  0.4891 -0.2389
   55phy     H3 1480   0.148   5.004   0.404  1.1313 -0.6079  0.5813
   55phy    O33 1481   0.091   5.021   0.220 -0.3781 -0.1318 -0.2337
   55phy    H1B 1482   0.144   5.020   0.142 -1.3197  2.2722 -1.0083
   55phy    C12 1483   0.095   4.828   0.371  0.0300 -0.4248 -0.4489
   55phy    O11 1484   0.022   4.766   0.268  0.2158 -0.3385 -0.5740
   55phy    H1A 1485   0.079   4.717   0.212  0.1597  1.5104 -2.3400
   56phy    C35 1486   2.647   3.054   1.849  0.1883  0.0204  0.5790
   56phy    C33 1487   2.541   3.063   1.736 -0.8659  0.0706 -0.8448
   56phy    C34 1488   2.589   2.986   1.618  0.1634 -0.1207 -0.1346
   56phy    C32 1489   2.413   3.002   1.791 -0.2601  0.6230 -0.2091
   56phy    C31 1490   2.322   3.098   1.875  0.0865  0.0729 -0.4456
   56phy    C30 1491   2.211   3.033   1.955  0.1113  0.2682  0.5933
   56phy    C28 1492   2.139   3.124   2.059  1.0502  0.0978  0.2843
   56phy    C29 1493   1.993   3.084   2.071  0.1730 -0.0674  0.1707
   56phy    C27 1494   2.189   3.103   2.203  0.1940 -0.5276 -0.4199
   56phy    C26 1495   2.177   3.220   2.301 -0.2520 -0.3694 -0.3986
   56phy    C25 1496   2.277   3.204   2.416  0.0916 -0.0681  0.2174
   56phy    C23 1497   2.258   3.310   2.529  0.3528 -0.0829 -0.2228
   56phy    C24 1498   2.317   3.250   2.656  0.3891 -0.2425 -0.0552
   56phy    C22 1499   2.299   3.452   2.489  0.3074 -0.3678  0.4083
   56phy    C21 1500   2.285   3.570   2.590 -0.1345  0.6429 -0.0175
   56phy    C20 1501   2.350   3.695   2.536 -0.1443  0.3692  0.0971
   56phy    C18 1502   2.371   3.830   2.620  0.3871 -0.3004  0.3966
   56phy    O01 1503   2.426   3.797   2.752  0.0719  0.1320  0.0145
   56phy    H01 1504   2.431   3.874   2.806 -1.0335 -0.5819  1.1758
   56phy    C19 1505   2.488   3.900   2.538 -0.0191  0.1064  0.1512
   56phy    C13 1506   2.249   3.931   2.648  0.0887  0.0385  0.6411
   56phy     H3 1507   2.199   3.962   2.553  0.9037 -1.0927 -0.1782
   56phy    O33 1508   2.298   4.053   2.701 -0.0591 -0.4341  0.1860
   56phy    H1B 1509   2.232   4.119   2.690  0.6687  0.2984  0.1006
   56phy    C12 1510   2.135   3.883   2.746 -0.2165  0.0495  0.2853
   56phy    O11 1511   2.027   3.974   2.773  0.0737  0.3349 -0.0025
   56phy    H1A 1512   2.061   4.049   2.819  2.5784 -0.3544 -0.5862
   57phy    C35 1513   0.714   3.656   1.507  0.7148 -0.2886 -0.2821
   57phy    C33 1514   0.625   3.564   1.592  0.6089 -0.4761 -0.1500
   57phy    C34 1515   0.494   3.636   1.636  0.4696  0.0434 -0.1059
   57phy    C32 1516   0.585   3.437   1.515 -0.0959 -0.3545 -0.1421
   57phy    C31 1517   0.692   3.325   1.511  0.1337  0.4126  0.4034
   57phy    C30 1518   0.650   3.189   1.456 -0.4372 -0.3740  0.4672
   57phy    C28 1519   0.754   3.080   1.464  0.2029 -0.2613  0.5251
   57phy    C29 1520   0.691   2.970   1.539  0.0072  0.4887  0.3627
   57phy    C27 1521   0.770   3.021   1.322  0.2144 -0.4457 -0.0162
   57phy    C26 1522   0.903   3.049   1.257 -0.0076 -0.0615 -0.0434
   57phy    C25 1523   0.895   3.021   1.109  0.1489  0.2073 -0.7794
   57phy    C23 1524   0.990   3.104   1.016 -0.3774  0.3830 -0.1555
   57phy    C24 1525   1.053   3.020   0.897 -0.4024  0.6594 -0.3943
   57phy    C22 1526   0.902   3.216   0.953 -0.4854 -0.0027  0.2341
   57phy    C21 1527   0.971   3.339   0.884 -0.1623 -0.1122  0.3081
   57phy    C20 1528   0.867   3.428   0.819 -0.1832  0.6716  0.0980
   57phy    C18 1529   0.910   3.558   0.745 -0.0714 -0.1061 -0.7149
   57phy    O01 1530   1.032   3.612   0.808  0.0830 -0.1273  0.8187
   57phy    H01 1531   1.013   3.614   0.900  0.9888  2.4734  1.0324
   57phy    C19 1532   0.797   3.658   0.771 -0.5613  0.0963  0.7581
   57phy    C13 1533   0.938   3.532   0.587  0.1114 -0.1353 -0.0706
   57phy     H3 1534   1.031   3.469   0.586 -0.3586 -0.8392 -0.3448
   57phy    O33 1535   0.853   3.440   0.513 -0.9552 -0.0281  0.2613
   57phy    H1B 1536   0.891   3.355   0.500 -1.4484 -0.1080 -0.7817
   57phy    C12 1537   1.016   3.633   0.490 -0.1479  0.8578  0.1359
   57phy    O11 1538   1.111   3.713   0.546 -0.1918  0.2095 -0.3538
   57phy    H1A 1539   1.112   3.683   0.635 -1.1568 -3.0577 -1.3180
   58phy    C35 1540   1.387   2.744   2.231 -0.3338  0.3390  0.1196
   58phy    C33 1541   1.366   2.896   2.243  0.2040  0.4942  0.1438
   58phy    C34 1542   1.494   2.977   2.214  0.1169 -0.2432 -0.0031
   58phy    C32 1543   1.241   2.937   2.160  0.0219 -0.2659  0.0463
   58phy    C31 1544   1.119   2.977   2.245 -0.1165  0.1318  0.6022
   58phy    C30 1545   0.997   3.022   2.161  0.3810 -0.0713  0.1579
   58phy    C28 1546   0.864   3.035   2.246  0.0569  0.1197  1.0095
   58phy    C29 1547   0.767   3.118   2.160 -0.1233 -0.6081 -0.1425
   58phy    C27 1548   0.795   2.900   2.286 -0.1706 -0.2212  0.1336
   58phy    C26 1549   0.721   2.898   2.419 -0.0816 -0.3981  0.2084
   58phy    C25 1550   0.648   2.766   2.459 -0.4059  0.0061  0.0614
   58phy    C23 1551   0.560   2.765   2.585  0.0070 -0.2895 -0.5323
   58phy    C24 1552   0.461   2.649   2.575 -0.5933 -0.0563 -0.7245
   58phy    C22 1553   0.637   2.746   2.721  0.2102  0.5729  0.2574
   58phy    C21 1554   0.624   2.855   2.832 -0.3454 -0.0733 -0.4938
   58phy    C20 1555   0.742   2.841   2.933  0.3507  0.2452  0.1834
   58phy    C18 1556   0.767   2.950   3.042  0.3836 -0.3682 -0.1532
   58phy    O01 1557   0.640   2.997   3.094 -0.1647 -0.3253  0.1262
   58phy    H01 1558   0.582   2.933   3.131 -0.5511  0.3640  0.7283
   58phy    C19 1559   0.827   2.867   3.157  0.4874  0.4564  0.0522
   58phy    C13 1560   0.842   3.072   2.974 -0.0754 -0.5048 -0.3245
   58phy     H3 1561   0.776   3.116   2.895 -1.7609  0.7190  1.6690
   58phy    O33 1562   0.960   3.036   2.895 -0.2174 -0.6242  0.6014
   58phy    H1B 1563   1.022   3.107   2.901  0.1532 -0.8998  0.1131
   58phy    C12 1564   0.884   3.197   3.064  0.1539 -0.1923 -0.1868
   58phy    O11 1565   0.963   3.298   3.006  0.1632  0.2833  0.0339
   58phy    H1A 1566   1.027   3.327   3.069  0.5045  1.0332 -0.6299
   59phy    C35 1567   0.672   3.179   0.390  0.4690 -0.2404  0.1276
   59phy    C33 1568   0.688   3.114   0.528 -0.6634 -0.4037  0.0665
   59phy    C34 1569   0.619   3.186   0.639  0.1098  0.1025  0.0052
   59phy    C32 1570   0.647   2.965   0.512 -0.0686 -0.3073 -0.2132
   59phy    C31 1571   0.774   2.881   0.537 -0.3372 -0.6319  0.2405
   59phy    C30 1572   0.755   2.738   0.499  0.0649  0.0631  0.3730
   59phy    C28 1573   0.876   2.645   0.532  0.4002 -0.1246  0.1188
   59phy    C29 1574   0.844   2.568   0.665  0.2705 -0.0882 -0.1339
   59phy    C27 1575   0.887   2.531   0.427  0.5953  0.0798  0.1754
   59phy    C26 1576   1.006   2.542   0.325  0.3550  0.4308 -0.2603
   59phy    C25 1577   1.021   2.415   0.252 -0.4123  0.4740 -0.0630
   59phy    C23 1578   1.124   2.403   0.134  0.2763  0.3799  0.4089
   59phy    C24 1579   1.153   2.254   0.106 -0.3976 -0.2974 -0.3816
   59phy    C22 1580   1.071   2.471   0.003 -0.0416 -0.3299  0.0251
   59phy    C21 1581   1.162   2.587  -0.045  0.1463  0.8278 -0.3787
   59phy    C20 1582   1.103   2.663  -0.163  0.0214 -0.0618  0.1446
   59phy    C18 1583   1.168   2.790  -0.229  0.5362 -0.6600 -0.0419
   59phy    O01 1584   1.157   2.894  -0.130  0.2064 -0.1027 -0.0628
   59phy    H01 1585   1.077   2.937  -0.152  0.2920 -1.0307 -2.4337
   59phy    C19 1586   1.070   2.815  -0.349  0.2207 -0.5393  0.0266
   59phy    C13 1587   1.320   2.770  -0.274 -0.2105  0.3784 -0.0412
   59phy     H3 1588   1.374   2.747  -0.178 -2.2496  1.0885  1.3330
   59phy    O33 1589   1.363   2.647  -0.344  0.1049 -0.0765  0.0220
   59phy    H1B 1590   1.296   2.583  -0.327 -0.7421  1.1451  1.6017
   59phy    C12 1591   1.432   2.888  -0.293 -0.1889  0.1018 -0.3583
   59phy    O11 1592   1.406   3.012  -0.230  0.0525 -0.0977 -0.1641
   59phy    H1A 1593   1.317   3.037  -0.244  0.5455  1.0585 -1.4332
   60phy    C35 1594   5.018   4.444   0.682  0.0539  0.3583 -0.0489
   60phy    C33 1595   4.874   4.498   0.690  0.1864 -0.0879  0.1170
   60phy    C34 1596   4.781   4.407   0.765 -0.7493 -0.1440 -0.7600
   60phy    C32 1597   4.890   4.632   0.762  0.2442 -0.1620 -0.1236
   60phy    C31 1598   4.897   4.758   0.679 -0.1300 -0.2355 -0.0606
   60phy    C30 1599   4.905   4.876   0.766  0.1691 -1.1703 -0.0013
   60phy    C28 1600   4.911   5.008   0.692  0.0249 -0.4004  0.3908
   60phy    C29 1601   4.832   5.107   0.770  0.0672 -0.5210 -0.5315
   60phy    C27 1602   5.051   5.064   0.672  0.4697 -0.6378  0.1900
   60phy    C26 1603   5.078   5.171   0.559 -0.2456 -0.7355 -0.4259
   60phy    C25 1604   5.214   5.234   0.575  0.0635 -0.2918 -0.2989
   60phy    C23 1605   5.254   5.363   0.501 -0.1187 -0.1174 -0.1558
   60phy    C24 1606   5.378   5.418   0.576 -0.1658 -0.1667  0.0253
   60phy    C22 1607   5.279   5.343   0.354 -0.3605 -0.4051 -0.0074
   60phy    C21 1608   5.184   5.412   0.258  0.1495  0.0452 -0.0877
   60phy    C20 1609   5.233   5.427   0.114 -0.5737 -0.1373 -0.3294
   60phy    C18 1610   5.177   5.545   0.029  0.6056  0.1922 -0.4030
   60phy    O01 1611   5.030   5.542   0.021  0.3351  0.1565 -0.0799
   60phy    H01 1612   5.000   5.629   0.007 -1.8013  0.1269  3.1218
   60phy    C19 1613   5.235   5.518  -0.108  0.1315 -0.2251 -0.0481
   60phy    C13 1614   5.230   5.690   0.081 -0.5329 -0.6626 -0.1357
   60phy     H3 1615   5.189   5.696   0.185  0.9514 -3.1774  0.6669
   60phy    O33 1616   5.370   5.711   0.119  0.2948  0.1871  0.0575
   60phy    H1B 1617   5.417   5.631   0.105 -0.4806  0.0247 -1.8650
   60phy    C12 1618   5.142   5.821   0.052 -0.6123 -0.1061  0.0229
   60phy    O11 1619   5.005   5.800   0.021 -0.4492  0.1389  0.4235
   60phy    H1A 1620   4.969   5.886   0.027 -1.2985 -0.1467 -0.3648
   61phy    C35 1621   1.169   4.502   1.822  0.1750 -0.1422  0.1268
   61phy    C33 1622   1.181   4.360   1.867 -0.0409  0.3313  0.0745
   61phy    C34 1623   1.039   4.303   1.880  0.3824 -0.1925 -0.3017
   61phy    C32 1624   1.276   4.276   1.777  0.0547  0.1879  0.1042
   61phy    C31 1625   1.367   4.181   1.861  0.3910 -0.0653  0.0596
   61phy    C30 1626   1.476   4.116   1.772 -0.2809  0.3168 -0.6133
   61phy    C28 1627   1.574   4.016   1.839  0.4937 -0.2523 -0.0284
   61phy    C29 1628   1.643   3.928   1.737 -0.4681  1.2699 -0.1071
   61phy    C27 1629   1.680   4.087   1.923 -0.0406  0.2438  0.4958
   61phy    C26 1630   1.691   4.029   2.066 -0.1500 -0.1610  0.2345
   61phy    C25 1631   1.807   4.082   2.145  0.5701 -0.2808 -0.0808
   61phy    C23 1632   1.835   4.017   2.280 -0.0386 -0.0050  0.3974
   61phy    C24 1633   1.984   3.973   2.281  0.1361  0.3046  0.3176
   61phy    C22 1634   1.802   4.116   2.393  0.1481  0.0411 -0.1151
   61phy    C21 1635   1.739   4.049   2.513 -0.3160  0.1932 -0.0333
   61phy    C20 1636   1.717   4.145   2.633 -0.4783 -0.1550  0.2035
   61phy    C18 1637   1.655   4.091   2.768 -0.1200  0.4061 -0.5630
   61phy    O01 1638   1.729   3.974   2.819  0.2144 -0.5831 -0.0878
   61phy    H01 1639   1.816   3.977   2.785  0.2160  0.8684  0.0010
   61phy    C19 1640   1.698   4.205   2.863 -0.0180  0.3329  0.5269
   61phy    C13 1641   1.493   4.065   2.778  0.0529  0.1089  0.0471
   61phy     H3 1642   1.435   4.143   2.723 -1.9135 -0.4355  1.2635
   61phy    O33 1643   1.436   4.077   2.905  0.0780 -0.2575  0.3573
   61phy    H1B 1644   1.504   4.084   2.969  1.1348  0.1858 -0.7579
   61phy    C12 1645   1.442   3.929   2.716 -0.0027 -0.3048 -0.4530
   61phy    O11 1646   1.477   3.810   2.785 -0.3017  0.1840  0.8460
   61phy    H1A 1647   1.463   3.823   2.877 -0.8842 -0.5645  0.8689
   62phy    C35 1648   1.479   4.193   0.516 -0.1330  0.1055 -0.5750
   62phy    C33 1649   1.550   4.324   0.538 -0.1591  0.3848  0.5686
   62phy    C34 1650   1.598   4.340   0.684  0.1381 -0.2596  0.6420
   62phy    C32 1651   1.664   4.338   0.435 -0.1729 -0.2063  0.2005
   62phy    C31 1652   1.708   4.487   0.404 -0.3640  0.3648  0.2112
   62phy    C30 1653   1.812   4.483   0.292  0.2379 -0.6188  0.3264
   62phy    C28 1654   1.840   4.614   0.219 -0.2894 -0.4271  0.4178
   62phy    C29 1655   1.982   4.649   0.235 -0.1479 -0.4569  0.2189
   62phy    C27 1656   1.810   4.597   0.069  0.3245  0.2649  0.5631
   62phy    C26 1657   1.681   4.648   0.016  0.1111  0.2375  0.3705
   62phy    C25 1658   1.663   4.643  -0.133  0.2050 -0.0188 -0.1417
   62phy    C23 1659   1.535   4.709  -0.190 -0.0717 -0.1934 -0.4798
   62phy    C24 1660   1.571   4.829  -0.271 -0.1087 -0.4073 -0.3678
   62phy    C22 1661   1.468   4.606  -0.281  0.2583 -0.1145 -0.1492
   62phy    C21 1662   1.334   4.548  -0.243  0.0033  0.1856  0.0135
   62phy    C20 1663   1.294   4.445  -0.355  0.2321 -0.3917 -0.4352
   62phy    C18 1664   1.157   4.371  -0.324 -0.0971  0.8972  0.0932
   62phy    O01 1665   1.166   4.316  -0.187  0.1699  0.2692  0.3240
   62phy    H01 1666   1.147   4.380  -0.121 -0.6290 -0.1861  0.5465
   62phy    C19 1667   1.160   4.254  -0.422  0.5570 -0.4883  0.1979
   62phy    C13 1668   1.027   4.466  -0.342  0.8786 -0.4740  0.4042
   62phy     H3 1669   1.023   4.520  -0.244 -1.0104  0.1080  0.0440
   62phy    O33 1670   1.039   4.581  -0.422 -0.6602  0.1229  0.7038
   62phy    H1B 1671   0.988   4.577  -0.501  2.3404 -1.3648 -1.3237
   62phy    C12 1672   0.880   4.431  -0.305  0.8012  0.1305  0.2893
   62phy    O11 1673   0.791   4.380  -0.402 -0.7886 -0.0952 -0.2090
   62phy    H1A 1674   0.823   4.293  -0.415  0.0847 -0.0341  1.3560
   63phy    C35 1675   2.663   3.023   2.310  0.1479 -0.5500 -0.1752
   63phy    C33 1676   2.694   3.172   2.335 -0.5022 -0.6064 -0.1787
   63phy    C34 1677   2.834   3.201   2.383 -0.3032  0.2924 -0.0007
   63phy    C32 1678   2.660   3.242   2.200  0.1776 -0.6639  0.0528
   63phy    C31 1679   2.567   3.365   2.206  0.0701  0.3819 -0.1753
   63phy    C30 1680   2.535   3.411   2.062  0.1099  0.5065 -0.1062
   63phy    C28 1681   2.450   3.535   2.030  0.7196  0.4173  0.0797
   63phy    C29 1682   2.513   3.599   1.907  0.3529 -0.2751 -0.3367
   63phy    C27 1683   2.299   3.502   2.011 -0.2052 -0.0439 -0.3001
   63phy    C26 1684   2.200   3.577   2.103  0.4217 -0.2318 -0.4322
   63phy    C25 1685   2.052   3.524   2.079 -0.1100  0.2633 -0.3183
   63phy    C23 1686   1.945   3.612   2.155 -0.4133  0.1257  0.2061
   63phy    C24 1687   1.842   3.668   2.061  0.2631 -0.2560  0.1605
   63phy    C22 1688   1.877   3.532   2.272  0.9688 -0.1271  0.9056
   63phy    C21 1689   1.827   3.615   2.393  0.1211 -0.0097 -0.1100
   63phy    C20 1690   1.729   3.533   2.483  0.3089 -0.3945  0.1389
   63phy    C18 1691   1.697   3.570   2.631 -0.1168 -0.4740  0.9598
   63phy    O01 1692   1.725   3.712   2.661  0.7330 -0.6191 -0.5080
   63phy    H01 1693   1.643   3.742   2.696 -0.0859 -3.0760 -0.1433
   63phy    C19 1694   1.546   3.553   2.622  0.2648 -0.0690  0.1135
   63phy    C13 1695   1.762   3.475   2.741 -0.3056  0.1524 -0.3631
   63phy     H3 1696   1.743   3.367   2.717  0.3435 -0.2483  0.8797
   63phy    O33 1697   1.705   3.488   2.871  1.0669 -0.0890  0.3580
   63phy    H1B 1698   1.723   3.574   2.903 -0.0190  0.4226 -0.3347
   63phy    C12 1699   1.918   3.494   2.764 -0.0609 -0.5803 -0.1588
   63phy    O11 1700   1.950   3.599   2.854  0.5172  0.0342  0.7324
   63phy    H1A 1701   1.889   3.668   2.836 -1.1614 -1.4679  0.3298
   64phy    C35 1702   1.563   4.200   1.126 -0.2987 -0.1407  0.6200
   64phy    C33 1703   1.456   4.271   1.200 -0.6970 -0.0910  0.5409
   64phy    C34 1704   1.403   4.179   1.309  0.1874 -0.0759  0.1312
   64phy    C32 1705   1.506   4.396   1.271 -0.4104 -0.1477 -0.0733
   64phy    C31 1706   1.506   4.521   1.181  0.4802  0.2044 -0.1858
   64phy    C30 1707   1.555   4.644   1.253 -0.0909  0.0124  0.5348
   64phy    C28 1708   1.581   4.759   1.159 -0.5695 -0.0807 -0.3135
   64phy    C29 1709   1.536   4.888   1.231 -0.0154  0.2476  0.0126
   64phy    C27 1710   1.726   4.769   1.108 -0.1214 -0.2412 -0.1668
   64phy    C26 1711   1.729   4.732   0.957  0.3411  0.0220  0.1321
   64phy    C25 1712   1.872   4.738   0.900 -0.1345 -0.9262  0.6773
   64phy    C23 1713   1.889   4.656   0.771  1.0435  0.5379  0.0974
   64phy    C24 1714   1.908   4.739   0.646  0.2762 -0.7669  0.5182
   64phy    C22 1715   1.979   4.532   0.802 -0.0203 -0.4565  0.3472
   64phy    C21 1716   1.942   4.409   0.716  0.1203  0.0143  0.5264
   64phy    C20 1717   2.041   4.298   0.735 -0.6006 -0.0371 -0.5540
   64phy    C18 1718   2.058   4.185   0.629  0.4888  0.1024  0.3894
   64phy    O01 1719   1.930   4.128   0.599 -0.2786  0.2751  0.4896
   64phy    H01 1720   1.901   4.058   0.655 -1.3498  0.7031  0.4764
   64phy    C19 1721   2.143   4.082   0.702 -0.5684  0.5741 -0.5063
   64phy    C13 1722   2.119   4.227   0.486 -0.0012  0.2932 -0.0068
   64phy     H3 1723   2.067   4.322   0.458 -0.4379 -0.0243 -0.2928
   64phy    O33 1724   2.253   4.280   0.494 -0.4758  0.2705  0.0640
   64phy    H1B 1725   2.317   4.215   0.512 -1.8510 -0.9673  0.6657
   64phy    C12 1726   2.081   4.165   0.348 -0.2164  0.5206 -0.3324
   64phy    O11 1727   1.953   4.111   0.340 -0.0050  0.1709  0.6590
   64phy    H1A 1728   1.906   4.135   0.418 -0.9052  3.0829 -0.6395
   65phy    C35 1729   3.016   1.100   1.046  0.3002  0.7498  0.1062
   65phy    C33 1730   3.083   1.022   1.159 -0.0176  0.1261  0.1265
   65phy    C34 1731   3.089   1.120   1.277 -0.2908  0.3244 -0.4613
   65phy    C32 1732   3.010   0.890   1.184  0.2381  0.0459  0.1458
   65phy    C31 1733   3.027   0.771   1.088  0.4039  0.2880 -0.4826
   65phy    C30 1734   2.910   0.665   1.089 -0.3306  0.0992 -0.0857
   65phy    C28 1735   2.936   0.535   1.011 -0.0289 -0.6510 -0.5000
   65phy    C29 1736   2.879   0.416   1.082 -0.4929  0.0662 -0.5399
   65phy    C27 1737   2.874   0.538   0.864 -0.4023 -0.3375  0.1722
   65phy    C26 1738   2.975   0.492   0.755 -0.0127 -0.1880 -0.5396
   65phy    C25 1739   2.896   0.460   0.631  0.1350 -0.1100 -0.3880
   65phy    C23 1740   2.974   0.409   0.511 -0.0316 -0.0817  0.2459
   65phy    C24 1741   3.007   0.259   0.525 -0.4405 -0.5746 -0.2555
   65phy    C22 1742   2.890   0.423   0.386  0.0012  0.1406 -0.3130
   65phy    C21 1743   2.962   0.449   0.252  0.1350  0.0035  0.4065
   65phy    C20 1744   2.878   0.444   0.125  0.3059  0.2588 -0.1367
   65phy    C18 1745   2.937   0.461  -0.018 -0.1090  0.4409 -0.2197
   65phy    O01 1746   3.001   0.588  -0.020 -0.1253 -0.0465 -0.7519
   65phy    H01 1747   2.945   0.650   0.022 -1.4066 -1.3160 -0.5241
   65phy    C19 1748   2.815   0.469  -0.107  0.0587  0.3731  0.7699
   65phy    C13 1749   3.039   0.345  -0.054 -0.1604  0.4731 -0.2039
   65phy     H3 1750   3.125   0.367   0.015 -1.0124  0.6857  0.8243
   65phy    O33 1751   3.012   0.214  -0.012 -0.5736 -0.0018  0.4875
   65phy    H1B 1752   2.918   0.209  -0.012 -0.6477  0.1280 -1.9358
   65phy    C12 1753   3.143   0.342  -0.174  0.4145 -0.0148 -0.1426
   65phy    O11 1754   3.106   0.271  -0.285 -0.4405  0.3451  0.2298
   65phy    H1A 1755   3.093   0.182  -0.256 -0.4352  0.5118  0.7418
   66phy    C35 1756   1.249   0.429   2.558 -0.0028 -0.2973  0.8409
   66phy    C33 1757   1.337   0.376   2.444  0.5925 -0.5038  0.3059
   66phy    C34 1758   1.350   0.224   2.450 -0.1943  0.0636  0.0529
   66phy    C32 1759   1.297   0.442   2.311  0.1049 -0.7912  0.3112
   66phy    C31 1760   1.406   0.433   2.203 -0.0980 -0.1892 -0.8930
   66phy    C30 1761   1.353   0.476   2.067 -0.2231 -0.2402  0.8120
   66phy    C28 1762   1.471   0.514   1.978 -0.5392 -0.3409 -0.4646
   66phy    C29 1763   1.452   0.459   1.839  0.5487 -0.0966  0.7484
   66phy    C27 1764   1.484   0.668   1.968  0.1003  0.2691 -0.1455
   66phy    C26 1765   1.577   0.740   2.061 -0.4158  0.1298 -0.6071
   66phy    C25 1766   1.564   0.892   2.046  0.0298 -0.4661 -0.6638
   66phy    C23 1767   1.649   0.980   2.140  0.2032  0.4033 -0.3249
   66phy    C24 1768   1.775   1.016   2.069  0.4487 -0.1533 -0.8279
   66phy    C22 1769   1.571   1.105   2.181 -0.1637  0.0135 -0.4109
   66phy    C21 1770   1.536   1.103   2.333 -0.5399  0.1122  0.0449
   66phy    C20 1771   1.448   1.224   2.367  0.0869 -0.1344 -0.1955
   66phy    C18 1772   1.381   1.250   2.510 -0.1037 -0.6558 -0.0189
   66phy    O01 1773   1.486   1.250   2.607 -0.3505 -0.1760 -0.4458
   66phy    H01 1774   1.535   1.171   2.597 -0.1173 -0.0122 -0.5929
   66phy    C19 1775   1.339   1.395   2.501  0.1861  0.5761  0.2364
   66phy    C13 1776   1.260   1.148   2.555  0.1656 -0.4695  0.1059
   66phy     H3 1777   1.181   1.143   2.475 -0.3070  1.2934  0.4110
   66phy    O33 1778   1.184   1.206   2.665 -0.0053  0.1827 -0.6093
   66phy    H1B 1779   1.247   1.214   2.734 -1.4226  1.3910  0.6304
   66phy    C12 1780   1.285   0.995   2.591 -0.3972  0.2791  0.7191
   66phy    O11 1781   1.362   0.993   2.708 -0.0176 -0.0974 -0.3063
   66phy    H1A 1782   1.324   1.019   2.790 -0.4983  0.2948 -0.6435
   67phy    C35 1783   3.570   1.057   0.975 -0.0999 -0.4450 -0.2244
   67phy    C33 1784   3.673   1.000   1.080  0.1078 -0.5839  0.0038
   67phy    C34 1785   3.740   1.114   1.147  0.2256  0.1693  0.1665
   67phy    C32 1786   3.607   0.899   1.178 -0.0976 -0.1301  0.0074
   67phy    C31 1787   3.571   0.762   1.119 -0.5468  0.2287  0.0774
   67phy    C30 1788   3.499   0.674   1.223 -0.1474 -0.4986  0.3804
   67phy    C28 1789   3.506   0.528   1.184  0.2704  0.4352  0.3065
   67phy    C29 1790   3.584   0.455   1.300 -0.0357 -0.4414  0.1605
   67phy    C27 1791   3.365   0.471   1.155 -0.2521  0.0605 -0.3826
   67phy    C26 1792   3.378   0.347   1.065  0.6560 -0.0953  0.2134
   67phy    C25 1793   3.242   0.284   1.043  0.3416 -0.4320  0.0947
   67phy    C23 1794   3.238   0.157   0.955 -0.1230 -0.1534  0.0441
   67phy    C24 1795   3.114   0.082   0.995  0.0721  0.0643  0.0477
   67phy    C22 1796   3.241   0.181   0.801 -0.5550 -0.5658  0.5364
   67phy    C21 1797   3.375   0.151   0.729  0.0465 -0.8094  0.1789
   67phy    C20 1798   3.372   0.217   0.589 -0.4574  0.3219 -0.4538
   67phy    C18 1799   3.458   0.162   0.468 -0.3392  0.9001  0.1990
   67phy    O01 1800   3.585   0.117   0.519 -0.1934 -0.1281 -0.1509
   67phy    H01 1801   3.636   0.185   0.557 -0.6223  0.2123 -0.1797
   67phy    C19 1802   3.479   0.285   0.380 -0.8262 -0.5858 -0.3243
   67phy    C13 1803   3.381   0.040   0.392  0.6771  0.2621  0.1734
   67phy     H3 1804   3.362  -0.031   0.477  2.2866 -0.2906  0.1233
   67phy    O33 1805   3.243   0.062   0.353  0.0786  0.0452  0.8857
   67phy    H1B 1806   3.234   0.074   0.260  1.3659 -0.1389  0.7206
   67phy    C12 1807   3.452  -0.083   0.312 -0.1478 -0.1490  0.1133
   67phy    O11 1808   3.559  -0.134   0.383 -0.3375 -0.0604 -0.0818
   67phy    H1A 1809   3.600  -0.058   0.420 -1.2979  1.1017 -1.2948
   68phy    C35 1810   1.578   3.826   1.266 -0.3622  0.7301  0.0595
   68phy    C33 1811   1.704   3.742   1.296  0.3741 -0.2601  0.3130
   68phy    C34 1812   1.658   3.594   1.279  0.0536  0.1273 -0.1157
   68phy    C32 1813   1.825   3.759   1.207 -0.3594  0.8890 -0.1971
   68phy    C31 1814   1.944   3.839   1.270  0.1200  0.3304  0.0731
   68phy    C30 1815   2.059   3.854   1.172 -0.1393  0.3416  0.3820
   68phy    C28 1816   2.152   3.970   1.209 -0.7060 -1.0256 -0.8004
   68phy    C29 1817   2.263   3.932   1.311 -0.4843  0.1177  0.5729
   68phy    C27 1818   2.214   4.027   1.080 -0.0932  0.0270  0.3399
   68phy    C26 1819   2.250   4.183   1.090 -0.4542  0.4285 -0.3387
   68phy    C25 1820   2.373   4.222   1.001  0.2112 -0.4944 -0.2931
   68phy    C23 1821   2.404   4.368   0.995  0.0644  0.2886  0.0416
   68phy    C24 1822   2.492   4.418   1.111  0.4228  0.0998 -0.0435
   68phy    C22 1823   2.475   4.401   0.860  0.0877  0.1041 -0.0151
   68phy    C21 1824   2.395   4.498   0.766 -0.2711  0.6253  0.4605
   68phy    C20 1825   2.471   4.495   0.627 -0.6221 -0.1383 -0.2163
   68phy    C18 1826   2.419   4.561   0.499 -0.4208 -0.0971  0.1682
   68phy    O01 1827   2.284   4.535   0.466 -0.3841  0.1917 -0.2728
   68phy    H01 1828   2.265   4.447   0.494  0.9488  0.0396  0.2601
   68phy    C19 1829   2.509   4.489   0.398  0.2635 -0.6106 -0.2724
   68phy    C13 1830   2.441   4.719   0.516  0.1033 -0.8333  0.2881
   68phy     H3 1831   2.361   4.750   0.589  0.4252 -0.4853  0.4947
   68phy    O33 1832   2.558   4.763   0.596 -0.2341  0.0408  0.1064
   68phy    H1B 1833   2.577   4.715   0.674  0.7234 -0.2491 -0.2866
   68phy    C12 1834   2.387   4.825   0.419 -0.3327  0.0491 -0.1673
   68phy    O11 1835   2.475   4.879   0.323  0.1348  0.0202 -0.1352
   68phy    H1A 1836   2.536   4.933   0.369  0.3971 -1.9370  1.9956
   69phy    C35 1837   1.580   4.494   2.363  0.3857 -0.1983  0.2808
   69phy    C33 1838   1.570   4.466   2.216  0.1897 -0.1918 -0.6801
   69phy    C34 1839   1.444   4.524   2.158 -0.0570 -0.2409 -0.2721
   69phy    C32 1840   1.693   4.523   2.143 -0.1567  0.0633  0.2577
   69phy    C31 1841   1.818   4.440   2.113  0.2088 -0.2730  0.1747
   69phy    C30 1842   1.892   4.500   1.997  0.0184 -0.0177 -0.3231
   69phy    C28 1843   2.020   4.416   1.968 -0.3350 -0.2679  0.0609
   69phy    C29 1844   2.024   4.363   1.821  0.1009 -0.1054  0.0541
   69phy    C27 1845   2.146   4.509   1.985 -0.2164  0.2333 -0.1567
   69phy    C26 1846   2.280   4.456   2.030 -0.1091  0.4056 -0.2948
   69phy    C25 1847   2.372   4.577   2.054  0.5133  0.3081 -0.2288
   69phy    C23 1848   2.520   4.566   2.085  0.2182  0.2820  0.4632
   69phy    C24 1849   2.588   4.700   2.046  0.0855 -0.5574  0.0182
   69phy    C22 1850   2.554   4.529   2.230  0.8789  0.0310 -0.0211
   69phy    C21 1851   2.694   4.468   2.263  0.3309  0.3034 -0.6546
   69phy    C20 1852   2.705   4.464   2.420  0.0223 -0.1895  0.3016
   69phy    C18 1853   2.816   4.380   2.495 -0.4567  0.6330  0.1758
   69phy    O01 1854   2.941   4.440   2.462 -0.2062  0.0988  0.7986
   69phy    H01 1855   2.927   4.533   2.455 -0.4878  0.0822  1.1094
   69phy    C19 1856   2.795   4.421   2.641 -0.1681 -0.0437 -0.3411
   69phy    C13 1857   2.826   4.216   2.469  0.2679 -0.0002 -0.8387
   69phy     H3 1858   2.727   4.173   2.495  0.7454  0.3352  1.8081
   69phy    O33 1859   2.909   4.162   2.570 -0.1656 -0.0778 -0.4629
   69phy    H1B 1860   2.986   4.215   2.578  0.8042 -1.5948  1.0602
   69phy    C12 1861   2.883   4.158   2.333 -0.0545 -0.3100  0.1086
   69phy    O11 1862   2.918   4.021   2.336 -0.1612  0.8008 -0.0387
   69phy    H1A 1863   2.970   4.006   2.413  1.6956  2.5415 -0.8672
   70phy    C35 1864   1.833   0.331   0.392 -0.3755 -0.1394  0.1346
   70phy    C33 1865   1.688   0.380   0.358 -0.0800 -0.1785  0.8564
   70phy    C34 1866   1.644   0.494   0.452  0.2186  0.4153  0.0689
   70phy    C32 1867   1.674   0.416   0.209 -0.0328 -0.6334 -0.4621
   70phy    C31 1868   1.659   0.294   0.118  0.1740  1.0097  0.5918
   70phy    C30 1869   1.654   0.318  -0.031 -0.0915 -0.7665  0.6816
   70phy    C28 1870   1.664   0.196  -0.123  0.3149 -0.9321 -0.2222
   70phy    C29 1871   1.599   0.221  -0.260  0.3133  0.6179  0.6838
   70phy    C27 1872   1.809   0.152  -0.147 -0.4864 -0.0059 -0.8357
   70phy    C26 1873   1.837  -0.007  -0.153  0.1827  0.5932 -0.1754
   70phy    C25 1874   1.968  -0.053  -0.219 -0.5300 -0.5054 -0.0270
   70phy    C23 1875   2.014  -0.200  -0.218  0.3595  0.4869 -0.3561
   70phy    C24 1876   1.969  -0.273  -0.341 -0.9384  0.0323  0.3992
   70phy    C22 1877   2.166  -0.210  -0.206 -0.4307 -0.4674 -0.1147
   70phy    C21 1878   2.229  -0.304  -0.100  0.2228 -0.5012 -0.3260
   70phy    C20 1879   2.378  -0.266  -0.071  0.4000  0.2598 -0.0909
   70phy    C18 1880   2.469  -0.380  -0.010  0.5909 -0.1198  0.1212
   70phy    O01 1881   2.403  -0.422   0.110  0.0021  0.1180 -0.0455
   70phy    H01 1882   2.416  -0.358   0.177 -1.2447  0.9366 -0.5231
   70phy    C19 1883   2.599  -0.300   0.027  0.5128 -0.1090 -0.2048
   70phy    C13 1884   2.498  -0.498  -0.113  0.2830 -0.5602 -0.1816
   70phy     H3 1885   2.396  -0.537  -0.138  0.5646 -0.4668 -1.5466
   70phy    O33 1886   2.535  -0.456  -0.245  0.5359  0.1904 -0.7001
   70phy    H1B 1887   2.629  -0.449  -0.255  0.4881  1.2146 -0.5749
   70phy    C12 1888   2.530  -0.647  -0.083 -0.3036  0.4659  0.0960
   70phy    O11 1889   2.542  -0.690   0.047 -0.2925  0.6248  0.2249
   70phy    H1A 1890   2.608  -0.635   0.084  2.4229 -1.6543 -0.9214
   71phy    C35 1891   2.177   0.435   1.042  0.5581 -0.8474 -0.9390
   71phy    C33 1892   2.320   0.466   1.078 -0.6042  0.1139 -0.0232
   71phy    C34 1893   2.309   0.493   1.226  0.1032 -0.6209 -0.3409
   71phy    C32 1894   2.429   0.363   1.039 -0.5995 -0.3086  0.5124
   71phy    C31 1895   2.462   0.347   0.886  0.5804 -0.5969  0.2236
   71phy    C30 1896   2.550   0.217   0.873  0.6620  0.2805  0.1460
   71phy    C28 1897   2.600   0.175   0.733  0.1568  0.0948  0.1718
   71phy    C29 1898   2.720   0.086   0.733 -0.0115 -0.1678 -0.2824
   71phy    C27 1899   2.489   0.110   0.643 -0.0189  0.1433 -0.4534
   71phy    C26 1900   2.497   0.119   0.490 -0.7706 -0.1940  0.0752
   71phy    C25 1901   2.373   0.080   0.416  0.4177 -0.0092 -0.0610
   71phy    C23 1902   2.367   0.121   0.268 -0.3262 -0.3639  0.1033
   71phy    C24 1903   2.354   0.009   0.170 -0.2050  0.5681  0.0044
   71phy    C22 1904   2.250   0.225   0.258 -0.2170  0.3333  0.2190
   71phy    C21 1905   2.257   0.319   0.135 -0.3019  0.2796  0.2644
   71phy    C20 1906   2.137   0.404   0.114  0.0153 -0.3164 -0.2780
   71phy    C18 1907   2.124   0.501  -0.010 -0.5824  0.2716  0.1440
   71phy    O01 1908   2.241   0.586  -0.039 -0.3106  0.0592  0.1485
   71phy    H01 1909   2.213   0.663  -0.084 -0.4201 -1.3354 -2.3452
   71phy    C19 1910   2.020   0.601   0.024  0.0810 -0.5806  0.2061
   71phy    C13 1911   2.099   0.432  -0.152  0.0207  0.0017 -0.1583
   71phy     H3 1912   2.007   0.370  -0.145 -0.5464  0.1993 -3.7303
   71phy    O33 1913   2.051   0.519  -0.259  0.2727  0.2650 -0.5054
   71phy    H1B 1914   2.119   0.540  -0.321 -0.5583 -0.6805 -1.7872
   71phy    C12 1915   2.180   0.318  -0.226  0.0064 -0.5858  0.2092
   71phy    O11 1916   2.314   0.354  -0.261  0.0157  0.0638  0.5811
   71phy    H1A 1917   2.366   0.321  -0.190 -0.0069  1.1254  1.0992
   72phy    C35 1918   2.265   0.866   1.049 -0.2935 -0.9457  0.1554
   72phy    C33 1919   2.185   0.891   1.171 -0.2703 -0.2223  0.0144
   72phy    C34 1920   2.288   0.930   1.278 -0.0527  0.1384  0.4714
   72phy    C32 1921   2.089   1.012   1.148 -0.0965  0.3183 -0.0112
   72phy    C31 1922   1.947   0.964   1.122 -0.1549  0.3184 -0.6098
   72phy    C30 1923   1.857   1.087   1.095 -0.0214 -0.0987  0.1598
   72phy    C28 1924   1.710   1.057   1.049  0.1022 -0.1298  0.2053
   72phy    C29 1925   1.627   1.054   1.179  0.0786 -0.0046  0.8974
   72phy    C27 1926   1.651   1.171   0.964 -0.1397 -0.0828 -0.6030
   72phy    C26 1927   1.671   1.161   0.817 -0.1648  0.1455  0.3612
   72phy    C25 1928   1.615   1.279   0.732 -0.0936  0.7472 -0.5220
   72phy    C23 1929   1.648   1.271   0.585  0.7186 -0.1573  0.0918
   72phy    C24 1930   1.522   1.304   0.502 -0.0593 -0.2306 -0.1769
   72phy    C22 1931   1.765   1.365   0.554  0.7272  0.2958  0.4660
   72phy    C21 1932   1.846   1.342   0.426 -0.1411  0.5572  0.7819
   72phy    C20 1933   1.988   1.406   0.405  0.1147  0.3225  0.4640
   72phy    C18 1934   2.054   1.390   0.257 -0.4701 -0.5680 -0.1487
   72phy    O01 1935   2.058   1.252   0.216  0.5477  0.3304  0.0482
   72phy    H01 1936   1.973   1.219   0.193  1.0602 -1.2407  0.3313
   72phy    C19 1937   2.201   1.428   0.283  0.3901  0.3803  0.1346
   72phy    C13 1938   1.975   1.472   0.142 -0.1140 -0.0643  0.1521
   72phy     H3 1939   1.872   1.428   0.146  0.4572 -1.5995 -1.0534
   72phy    O33 1940   1.939   1.613   0.165 -0.6346  0.8370 -0.2314
   72phy    H1B 1941   2.000   1.667   0.118  1.2418  0.0552  1.1675
   72phy    C12 1942   1.990   1.448  -0.015  0.3181  0.1378  0.4072
   72phy    O11 1943   2.059   1.541  -0.091 -0.2421 -0.3784 -0.2636
   72phy    H1A 1944   2.103   1.487  -0.155 -0.9340 -0.8696 -0.3359
   73phy    C35 1945   2.493   1.922   1.435  0.3434  0.4063  0.1064
   73phy    C33 1946   2.477   1.898   1.284 -0.2369  0.3664  0.2080
   73phy    C34 1947   2.351   1.817   1.266  0.0976  0.0252  0.3278
   73phy    C32 1948   2.485   2.031   1.204 -0.1780  0.6105  0.6552
   73phy    C31 1949   2.499   2.013   1.054  0.1221 -0.1215 -0.0120
   73phy    C30 1950   2.508   2.155   0.996 -0.3162  0.1177 -0.1460
   73phy    C28 1951   2.506   2.159   0.843 -0.1457  0.2882 -0.0550
   73phy    C29 1952   2.430   2.279   0.792  0.0689  0.0964  0.5191
   73phy    C27 1953   2.648   2.159   0.782 -0.1227  0.7739  1.0657
   73phy    C26 1954   2.677   2.114   0.639 -0.1816  0.1048  0.3539
   73phy    C25 1955   2.824   2.108   0.597 -0.2470  0.9381 -0.4237
   73phy    C23 1956   2.851   2.047   0.456 -0.0976 -0.0619 -0.2002
   73phy    C24 1957   2.999   2.083   0.423 -0.2456 -0.3581 -0.3243
   73phy    C22 1958   2.828   1.894   0.437 -0.6826  0.8663  0.2968
   73phy    C21 1959   2.758   1.853   0.307  0.0696  0.2285 -0.4303
   73phy    C20 1960   2.734   1.700   0.284 -0.4933  0.0487  0.3019
   73phy    C18 1961   2.683   1.662   0.146  0.1626  0.3568 -0.3056
   73phy    O01 1962   2.554   1.729   0.123 -0.0292  0.5990  0.1460
   73phy    H01 1963   2.558   1.820   0.145  2.0951  0.0375  2.4560
   73phy    C19 1964   2.654   1.509   0.164  0.2210  0.2258 -0.4222
   73phy    C13 1965   2.784   1.691   0.026 -0.1473 -0.2165  0.2161
   73phy     H3 1966   2.806   1.801   0.032  1.3000 -0.4501 -0.2265
   73phy    O33 1967   2.920   1.648   0.032  0.4545 -0.0924 -0.7337
   73phy    H1B 1968   2.925   1.570  -0.021  0.5489 -0.2528 -0.4899
   73phy    C12 1969   2.735   1.712  -0.119 -0.2453  0.2502  0.0400
   73phy    O11 1970   2.741   1.605  -0.211 -0.0932 -0.2803 -0.6806
   73phy    H1A 1971   2.691   1.530  -0.187 -0.6028  0.2807  0.0591
   74phy    C35 1972   3.033   2.430   1.279  0.2576  0.7006 -0.2336
   74phy    C33 1973   2.944   2.388   1.158 -0.3150 -0.6419 -0.5945
   74phy    C34 1974   2.799   2.409   1.185 -0.0627  0.0289  0.1170
   74phy    C32 1975   2.981   2.485   1.044  0.6454  0.2412  0.2839
   74phy    C31 1976   3.012   2.420   0.913  0.3632 -0.6576  0.3600
   74phy    C30 1977   3.096   2.513   0.828 -0.3268 -0.5630  0.0511
   74phy    C28 1978   3.083   2.472   0.681 -0.4325 -0.1993  0.2048
   74phy    C29 1979   2.997   2.570   0.599  0.1095  0.5109 -0.0831
   74phy    C27 1980   3.227   2.454   0.616 -0.0744 -0.2200 -0.4209
   74phy    C26 1981   3.246   2.376   0.484 -0.2631 -0.2900 -0.1009
   74phy    C25 1982   3.390   2.342   0.439  0.7822  0.2645 -0.1496
   74phy    C23 1983   3.385   2.245   0.319 -0.1679 -0.3507  0.2026
   74phy    C24 1984   3.512   2.267   0.233  0.3760  0.1289  0.1304
   74phy    C22 1985   3.374   2.098   0.361 -0.1008  0.5886  0.3941
   74phy    C21 1986   3.308   2.005   0.261  0.1077 -0.2154  0.0246
   74phy    C20 1987   3.276   1.863   0.315  0.1229 -0.0337  0.0006
   74phy    C18 1988   3.206   1.758   0.214 -0.9243  0.3627 -0.8292
   74phy    O01 1989   3.104   1.821   0.136 -0.0136 -0.0664  0.3953
   74phy    H01 1990   3.033   1.765   0.112 -0.8336  1.1350 -0.1143
   74phy    C19 1991   3.140   1.658   0.310  0.1163  0.9348  0.2308
   74phy    C13 1992   3.310   1.685   0.118  0.6945  0.2671  0.1265
   74phy     H3 1993   3.360   1.771   0.067 -0.9157  1.6058  0.7064
   74phy    O33 1994   3.429   1.619   0.162 -0.6162 -0.1632  0.2494
   74phy    H1B 1995   3.503   1.675   0.150  0.3696 -1.8026 -2.1860
   74phy    C12 1996   3.277   1.639  -0.027  0.4534  1.1475  0.4728
   74phy    O11 1997   3.245   1.501  -0.049 -0.0980 -0.1938 -0.3038
   74phy    H1A 1998   3.167   1.501  -0.102 -0.0331 -0.3930 -0.4032
   75phy    C35 1999   0.328   2.093   1.466 -0.1293  0.4155  0.2744
   75phy    C33 2000   0.200   2.023   1.426  0.3595 -0.1243 -0.1151
   75phy    C34 2001   0.184   1.900   1.519 -0.1418  0.5125 -0.1530
   75phy    C32 2002   0.081   2.122   1.423  0.8676 -0.2970  0.3450
   75phy    C31 2003  -0.016   2.099   1.299 -0.2664  0.1372 -0.5921
   75phy    C30 2004  -0.125   2.201   1.297  0.3993  0.1825 -0.8245
   75phy    C28 2005  -0.214   2.210   1.169  0.1578  0.3446 -0.6117
   75phy    C29 2006  -0.365   2.210   1.212  0.1397 -0.3004 -0.1824
   75phy    C27 2007  -0.164   2.323   1.072  0.5578  0.0088 -0.1012
   75phy    C26 2008  -0.186   2.288   0.925 -0.1629  0.6242  0.4766
   75phy    C25 2009  -0.133   2.400   0.838  0.0603 -0.3151  0.6563
   75phy    C23 2010  -0.133   2.371   0.686  0.0305 -0.1839 -0.0711
   75phy    C24 2011  -0.179   2.488   0.602 -0.4124 -0.6109  0.0594
   75phy    C22 2012  -0.001   2.312   0.639 -0.1016  0.2208  0.9069
   75phy    C21 2013  -0.005   2.196   0.535 -0.7577 -0.5329 -0.3643
   75phy    C20 2014   0.141   2.154   0.504 -0.2139 -0.3076 -0.0605
   75phy    C18 2015   0.184   2.052   0.389  0.4415  0.3677 -0.5233
   75phy    O01 2016   0.084   1.951   0.379  0.4406 -0.0467  0.0158
   75phy    H01 2017   0.123   1.876   0.339  1.3783  1.5805 -2.2881
   75phy    C19 2018   0.310   1.990   0.452 -0.2863  0.0898 -0.0490
   75phy    C13 2019   0.197   2.111   0.242  0.0052  0.0779  0.2267
   75phy     H3 2020   0.092   2.126   0.206 -0.3468  0.8673  1.4823
   75phy    O33 2021   0.232   2.244   0.239 -0.3477  0.0677 -0.4332
   75phy    H1B 2022   0.155   2.292   0.260 -1.4845 -1.6323 -0.5750
   75phy    C12 2023   0.241   2.045   0.109  0.4699 -0.1041  0.6732
   75phy    O11 2024   0.372   2.052   0.066  0.1495 -0.1836 -0.1543
   75phy    H1A 2025   0.396   2.141   0.082 -2.0968  0.2031  1.7092
   76phy    C35 2026   2.986   1.123   1.675  0.1507 -0.1179  0.4491
   76phy    C33 2027   2.854   1.150   1.595  0.7369 -0.1978 -0.3046
   76phy    C34 2028   2.778   1.018   1.582 -0.1728 -0.6684 -0.0736
   76phy    C32 2029   2.756   1.236   1.683 -0.4661 -0.0431  0.4094
   76phy    C31 2030   2.786   1.385   1.704  0.2057 -0.3715  0.1204
   76phy    C30 2031   2.664   1.449   1.776  0.0001  0.5326  0.3115
   76phy    C28 2032   2.690   1.591   1.830 -0.0498 -0.6097  0.4919
   76phy    C29 2033   2.605   1.691   1.755  0.2875 -0.2276 -0.0788
   76phy    C27 2034   2.652   1.607   1.978  0.7792 -0.3487 -0.1072
   76phy    C26 2035   2.766   1.666   2.070  0.4331  0.0902  0.6812
   76phy    C25 2036   2.716   1.700   2.216  0.6789 -0.0118  0.5149
   76phy    C23 2037   2.835   1.745   2.302  0.3310 -0.1770 -0.4161
   76phy    C24 2038   2.778   1.850   2.402 -0.0024  0.0232  0.0379
   76phy    C22 2039   2.915   1.630   2.368 -0.8052 -0.4158 -0.1525
   76phy    C21 2040   3.064   1.659   2.390  0.1558 -0.0057 -0.1796
   76phy    C20 2041   3.154   1.548   2.437 -0.3721  0.4101 -1.0400
   76phy    C18 2042   3.306   1.578   2.471  0.0720 -0.1261 -0.1776
   76phy    O01 2043   3.325   1.701   2.545 -0.0338  0.3874 -0.0625
   76phy    H01 2044   3.278   1.769   2.501  1.0135  1.0719 -0.1562
   76phy    C19 2045   3.346   1.469   2.571 -0.3063  0.0847  0.1604
   76phy    C13 2046   3.398   1.588   2.340  0.1932  0.2540  0.0438
   76phy     H3 2047   3.388   1.492   2.282  0.8330  0.1485  0.0976
   76phy    O33 2048   3.539   1.582   2.369  0.6175  0.2848 -0.3007
   76phy    H1B 2049   3.563   1.646   2.433 -2.3461  1.0570  0.2174
   76phy    C12 2050   3.382   1.706   2.240 -0.2164 -0.1825  0.1445
   76phy    O11 2051   3.415   1.840   2.279  0.7356  0.0939 -0.3544
   76phy    H1A 2052   3.494   1.862   2.234 -0.1246  2.8245 -0.6886
   77phy    C35 2053   2.200   0.538   0.411  0.3900 -0.1488 -0.4989
   77phy    C33 2054   2.254   0.570   0.549 -0.8931  0.1587 -0.0318
   77phy    C34 2055   2.203   0.459   0.649  0.0957 -0.3799 -0.2882
   77phy    C32 2056   2.399   0.613   0.548 -0.0200 -0.0922 -0.3631
   77phy    C31 2057   2.441   0.743   0.619 -0.3378  0.0592  0.1131
   77phy    C30 2058   2.591   0.769   0.617  0.2855  0.1247 -0.1771
   77phy    C28 2059   2.646   0.895   0.691  0.2938  0.6119  0.1152
   77phy    C29 2060   2.668   0.864   0.840  0.5722  0.2827  0.4689
   77phy    C27 2061   2.769   0.956   0.621 -0.0783  0.1913  0.9466
   77phy    C26 2062   2.759   1.091   0.560 -0.0372 -0.0338  0.9955
   77phy    C25 2063   2.877   1.117   0.460  0.4570  0.1087 -0.3599
   77phy    C23 2064   2.875   1.251   0.388  0.5019  0.2452 -0.2482
   77phy    C24 2065   2.944   1.357   0.472 -0.0473  0.5451 -0.3424
   77phy    C22 2066   2.974   1.237   0.265 -0.6922 -0.3275 -0.2741
   77phy    C21 2067   2.919   1.180   0.138 -0.2531 -0.5436  0.1167
   77phy    C20 2068   3.033   1.170   0.025  0.0197 -0.0019  0.0106
   77phy    C18 2069   3.016   1.076  -0.100  0.9116  0.3767  0.3788
   77phy    O01 2070   3.015   0.940  -0.048 -0.3216  0.0333 -0.2362
   77phy    H01 2071   3.055   0.882  -0.110  1.0412 -0.4536  1.0368
   77phy    C19 2072   3.150   1.103  -0.178  0.0718 -0.2740 -0.2042
   77phy    C13 2073   2.882   1.108  -0.188 -0.1672 -0.2925 -0.0369
   77phy     H3 2074   2.800   1.106  -0.111  1.5038  1.9781  1.9607
   77phy    O33 2075   2.859   1.243  -0.236 -0.1700  0.2098 -0.4629
   77phy    H1B 2076   2.782   1.280  -0.197  0.6003  0.4931  0.8384
   77phy    C12 2077   2.807   1.003  -0.288 -0.2995 -0.6124  0.0685
   77phy    O11 2078   2.692   1.055  -0.352  0.0139 -0.1280  0.1896
   77phy    H1A 2079   2.618   1.016  -0.311 -0.6525 -2.4119 -2.8402
   78phy    C35 2080   3.314   4.829   0.655 -0.0655 -0.5842  0.7600
   78phy    C33 2081   3.321   4.820   0.804  0.3714  0.0463 -0.6971
   78phy    C34 2082   3.263   4.684   0.844 -0.3604  0.0334 -0.7928
   78phy    C32 2083   3.463   4.840   0.863 -0.1177  0.2591  0.1123
   78phy    C31 2084   3.468   4.922   0.997  0.4701 -0.0342  0.1003
   78phy    C30 2085   3.604   4.942   1.062 -0.1913 -0.0561 -0.3846
   78phy    C28 2086   3.603   5.036   1.184  0.0245 -0.2613 -0.3154
   78phy    C29 2087   3.604   4.957   1.324  0.1339 -0.0707  0.4461
   78phy    C27 2088   3.730   5.122   1.184 -0.0172 -0.2245 -0.0827
   78phy    C26 2089   3.739   5.249   1.098 -0.1949 -0.2192 -0.5094
   78phy    C25 2090   3.870   5.321   1.115 -0.3017 -0.0848 -0.4460
   78phy    C23 2091   3.915   5.437   1.025 -0.0595  0.8513 -0.0706
   78phy    C24 2092   3.953   5.561   1.112 -0.8371  0.1248 -0.0866
   78phy    C22 2093   4.033   5.387   0.942 -0.0749  0.2931  0.3217
   78phy    C21 2094   4.050   5.462   0.813  0.2252  0.5044 -0.2781
   78phy    C20 2095   4.175   5.434   0.731  0.2788 -0.1545  0.2825
   78phy    C18 2096   4.181   5.498   0.590  0.1783  0.1992 -0.4645
   78phy    O01 2097   4.070   5.447   0.508 -0.3507  0.2599  0.0296
   78phy    H01 2098   4.057   5.499   0.431 -0.4974  0.1982  0.0122
   78phy    C19 2099   4.314   5.431   0.534 -0.4659  0.4887 -0.4679
   78phy    C13 2100   4.188   5.659   0.573  0.5788 -0.3855 -0.6573
   78phy     H3 2101   4.094   5.690   0.626  0.7005 -0.3054 -0.4841
   78phy    O33 2102   4.280   5.728   0.654  0.6924  0.2908 -0.3555
   78phy    H1B 2103   4.293   5.691   0.739  0.6481 -0.3489 -0.6169
   78phy    C12 2104   4.135   5.740   0.450 -0.3362 -0.5988 -0.3127
   78phy    O11 2105   4.037   5.672   0.375 -0.0653  0.3807  0.1511
   78phy    H1A 2106   3.983   5.731   0.326  1.9363  2.5521  0.3746
   79phy    C35 2107   2.651   1.169   1.193  0.2180  0.0548  0.1819
   79phy    C33 2108   2.673   1.313   1.149  0.1267 -0.1139  0.2657
   79phy    C34 2109   2.545   1.400   1.162  0.7140 -0.2264  0.2136
   79phy    C32 2110   2.784   1.368   1.237  0.0323 -0.3423 -0.3956
   79phy    C31 2111   2.878   1.461   1.163  0.2738 -0.0461  0.3187
   79phy    C30 2112   2.998   1.500   1.255  0.1604  0.1843  0.2262
   79phy    C28 2113   3.093   1.604   1.188  0.3575  0.1643  0.2348
   79phy    C29 2114   3.142   1.684   1.303  0.1241  0.1817 -0.0419
   79phy    C27 2115   3.216   1.530   1.120  0.3686 -0.9126  0.4346
   79phy    C26 2116   3.188   1.473   0.981 -0.2260  0.2730 -0.1175
   79phy    C25 2117   3.299   1.403   0.904  0.4291 -0.2180 -0.5160
   79phy    C23 2118   3.258   1.354   0.763  0.3040 -0.1678 -0.2399
   79phy    C24 2119   3.298   1.461   0.654 -0.0699  0.3360  0.2312
   79phy    C22 2120   3.341   1.226   0.735  0.1003  0.2246  0.1080
   79phy    C21 2121   3.266   1.131   0.646 -0.0400  0.1356  0.1321
   79phy    C20 2122   3.335   0.998   0.627 -0.1939  0.1020  0.5887
   79phy    C18 2123   3.246   0.882   0.559  0.4770  0.1822  0.1807
   79phy    O01 2124   3.110   0.898   0.593 -0.1271 -0.3609 -0.2000
   79phy    H01 2125   3.105   0.966   0.657  1.4191 -0.5453  0.1751
   79phy    C19 2126   3.306   0.750   0.623 -0.5158 -0.3476 -0.0829
   79phy    C13 2127   3.257   0.887   0.397  0.0977 -0.9186 -0.3339
   79phy     H3 2128   3.220   0.990   0.373  2.9268  0.3355  0.3081
   79phy    O33 2129   3.386   0.909   0.340 -0.1354 -0.0946 -0.1299
   79phy    H1B 2130   3.424   0.828   0.313  1.3556 -0.1206  1.8448
   79phy    C12 2131   3.163   0.835   0.289  0.0910  0.3953 -0.3360
   79phy    O11 2132   3.026   0.828   0.322 -0.5706  0.6380  0.0714
   79phy    H1A 2133   3.017   0.849   0.413  1.3630  0.8302  0.2576
   80phy    C35 2134   4.447   1.330   0.920  0.4437  0.0987 -0.0303
   80phy    C33 2135   4.500   1.225   1.021  0.2984  0.5927 -0.4216
   80phy    C34 2136   4.560   1.296   1.146 -0.3044  0.3116  0.1671
   80phy    C32 2137   4.395   1.125   1.071 -0.5473  0.0056 -0.1079
   80phy    C31 2138   4.358   1.016   0.968 -0.2494 -0.5737 -0.1584
   80phy    C30 2139   4.240   0.943   1.021 -0.2307  0.7089 -0.0560
   80phy    C28 2140   4.222   0.809   0.955  0.4783  0.3839  0.1468
   80phy    C29 2141   4.283   0.684   1.024  0.4957 -0.5585  0.0689
   80phy    C27 2142   4.066   0.788   0.944  0.2037 -0.5011 -0.1888
   80phy    C26 2143   4.009   0.731   0.814  0.2786 -0.1620  0.2388
   80phy    C25 2144   3.857   0.715   0.838 -0.2376  0.5742  0.1557
   80phy    C23 2145   3.772   0.651   0.728 -0.3837 -0.1489  0.8770
   80phy    C24 2146   3.650   0.592   0.798 -0.8063 -0.6693  0.3481
   80phy    C22 2147   3.729   0.741   0.611  0.0691 -0.0214 -0.0697
   80phy    C21 2148   3.744   0.660   0.471  0.0131 -0.0820 -0.4028
   80phy    C20 2149   3.724   0.753   0.353 -0.1118 -0.0892 -0.3103
   80phy    C18 2150   3.732   0.686   0.211  0.3494 -0.6006 -0.2085
   80phy    O01 2151   3.836   0.582   0.213 -0.0389  0.0536 -0.3418
   80phy    H01 2152   3.860   0.554   0.127  1.6844  0.0818  0.0821
   80phy    C19 2153   3.776   0.804   0.124  0.1833  0.0062  0.5212
   80phy    C13 2154   3.590   0.625   0.168 -0.0372 -0.4544  0.0230
   80phy     H3 2155   3.570   0.551   0.250  0.2157 -0.4359  0.1032
   80phy    O33 2156   3.471   0.704   0.184 -0.0635 -0.0385 -0.1509
   80phy    H1B 2157   3.456   0.751   0.104 -1.1998 -0.9583 -0.5027
   80phy    C12 2158   3.575   0.509   0.064 -0.1448 -0.4513  0.4119
   80phy    O11 2159   3.604   0.543  -0.073  0.2069 -0.5313 -0.4031
   80phy    H1A 2160   3.526   0.536  -0.124 -0.3917  2.4844 -0.0530
   81phy    C35 2161   4.223   1.999   0.740 -0.0165 -0.5291 -0.1141
   81phy    C33 2162   4.294   1.890   0.818  0.4847  0.4368  0.1289
   81phy    C34 2163   4.423   1.932   0.892 -0.5147  0.3238 -0.3254
   81phy    C32 2164   4.176   1.831   0.894  0.3898  0.1470  0.0090
   81phy    C31 2165   4.165   1.684   0.907 -0.0537  0.3605 -0.2598
   81phy    C30 2166   4.044   1.625   0.969 -0.4112 -0.1112 -0.2565
   81phy    C28 2167   4.053   1.474   1.005 -0.3904  0.0620 -0.4587
   81phy    C29 2168   4.017   1.466   1.156  0.1931 -0.6330  0.0321
   81phy    C27 2169   3.950   1.379   0.927 -0.0103 -0.1221  0.2613
   81phy    C26 2170   3.992   1.317   0.790 -0.2210  0.1912  0.4644
   81phy    C25 2171   3.873   1.238   0.729 -0.1497  0.2534 -0.2215
   81phy    C23 2172   3.878   1.200   0.578 -0.0072 -0.7021 -0.0858
   81phy    C24 2173   3.966   1.081   0.551  0.3933 -0.2166 -0.4024
   81phy    C22 2174   3.740   1.163   0.526 -0.1791 -0.3440  0.0310
   81phy    C21 2175   3.699   1.244   0.405  0.2623  0.0243 -0.2099
   81phy    C20 2176   3.552   1.228   0.375  1.0315 -0.6723  0.2434
   81phy    C18 2177   3.485   1.292   0.240 -0.4040 -0.0119 -0.2300
   81phy    O01 2178   3.558   1.415   0.215  0.1501  0.1737 -0.2836
   81phy    H01 2179   3.497   1.485   0.200  1.3540  0.7755 -2.8672
   81phy    C19 2180   3.343   1.324   0.280  0.1413  0.2445  0.3537
   81phy    C13 2181   3.501   1.201   0.111  0.7561  0.3642 -0.6512
   81phy     H3 2182   3.612   1.182   0.106  0.5728 -1.3399  0.9793
   81phy    O33 2183   3.465   1.058   0.128  0.0696 -0.3541 -0.4431
   81phy    H1B 2184   3.449   1.043   0.219  0.5087  1.0085 -0.1034
   81phy    C12 2185   3.511   1.252  -0.041 -0.6434  0.0937  0.5988
   81phy    O11 2186   3.486   1.390  -0.074 -0.7482  0.0656 -0.0377
   81phy    H1A 2187   3.398   1.411  -0.050 -0.8646 -0.0758 -0.3373
   82phy    C35 2188   2.091   2.076   0.805  0.2654 -0.2465  0.3683
   82phy    C33 2189   2.010   2.046   0.932 -0.0337 -0.7765  0.1068
   82phy    C34 2190   1.898   2.152   0.932 -0.3621 -0.2216 -0.3103
   82phy    C32 2191   1.957   1.903   0.940  0.3567  0.3935  0.5352
   82phy    C31 2192   2.045   1.808   1.008 -0.1064 -0.0548  0.0353
   82phy    C30 2193   1.994   1.664   0.994  0.5926  0.2541  0.1434
   82phy    C28 2194   2.064   1.545   1.056 -0.6974 -0.1767 -0.2481
   82phy    C29 2195   2.014   1.515   1.198 -0.2031  0.5693 -0.4831
   82phy    C27 2196   2.066   1.424   0.960  0.6200 -0.2486 -0.1498
   82phy    C26 2197   2.197   1.408   0.880  0.8049  0.1730 -0.4599
   82phy    C25 2198   2.188   1.280   0.790  0.0447 -0.1628 -0.4787
   82phy    C23 2199   2.307   1.249   0.700 -0.0381  0.4697 -0.1501
   82phy    C24 2200   2.436   1.206   0.775  0.2855  0.0040  0.1095
   82phy    C22 2201   2.258   1.143   0.604 -0.0355  0.5685  0.6186
   82phy    C21 2202   2.322   1.145   0.467  0.1465 -0.1533  0.0127
   82phy    C20 2203   2.276   1.026   0.385  0.4611 -0.2118 -0.4530
   82phy    C18 2204   2.305   1.007   0.233  0.2382  0.0703  0.0128
   82phy    O01 2205   2.241   1.114   0.158 -0.6823 -0.1058  0.1944
   82phy    H01 2206   2.161   1.152   0.189 -1.1563  0.0687 -1.1483
   82phy    C19 2207   2.241   0.869   0.202  0.2247  0.7127 -0.3248
   82phy    C13 2208   2.467   1.010   0.205 -0.2243  0.5520 -0.5880
   82phy     H3 2209   2.496   1.113   0.237  0.4294  0.3927 -0.6642
   82phy    O33 2210   2.540   0.934   0.303 -0.4479 -0.0287  1.2312
   82phy    H1B 2211   2.533   0.975   0.387  0.3634  3.0625 -0.0520
   82phy    C12 2212   2.553   1.022   0.079 -0.6197  0.1113  0.0834
   82phy    O11 2213   2.519   1.110  -0.026  0.4629  0.3579  0.0928
   82phy    H1A 2214   2.446   1.068  -0.068  0.4580 -0.6535  1.0522
   83phy    C35 2215   4.885   1.578   1.035  0.0369  0.2798  0.3958
   83phy    C33 2216   4.818   1.691   1.108  0.1695  0.0902  0.0153
   83phy    C34 2217   4.847   1.813   1.033  0.3943 -0.9340 -0.3374
   83phy    C32 2218   4.676   1.653   1.140 -0.4016  0.3570 -0.4819
   83phy    C31 2219   4.618   1.721   1.264  0.4121 -0.1267 -0.4644
   83phy    C30 2220   4.468   1.697   1.295 -0.1127  0.3346  0.2380
   83phy    C28 2221   4.394   1.800   1.390  0.1635  0.3494  0.3532
   83phy    C29 2222   4.365   1.934   1.319 -0.4865 -0.0536 -0.1552
   83phy    C27 2223   4.259   1.730   1.423 -0.1323  0.2644 -0.0177
   83phy    C26 2224   4.181   1.769   1.548 -0.1397  0.3170 -0.1676
   83phy    C25 2225   4.050   1.696   1.567  0.2094  0.2391  0.0485
   83phy    C23 2226   3.966   1.720   1.698 -0.0622 -0.0198  0.2951
   83phy    C24 2227   3.879   1.840   1.677  0.5149  0.0387 -0.5559
   83phy    C22 2228   3.897   1.589   1.745 -0.3778  0.6222  0.1385
   83phy    C21 2229   3.888   1.579   1.896  0.1358 -0.4549 -0.4548
   83phy    C20 2230   3.804   1.472   1.955  0.8646  0.1337  0.3182
   83phy    C18 2231   3.742   1.473   2.098 -0.4655  0.5492 -0.0565
   83phy    O01 2232   3.653   1.578   2.113  0.0580  0.1837  0.1687
   83phy    H01 2233   3.617   1.581   2.199 -0.0896  1.0079  0.0824
   83phy    C19 2234   3.642   1.363   2.075  0.0398  0.1717 -0.0472
   83phy    C13 2235   3.840   1.461   2.227  0.4309 -0.0087 -0.2226
   83phy     H3 2236   3.906   1.371   2.212  0.6734 -0.6961  3.7483
   83phy    O33 2237   3.773   1.422   2.345  0.1695 -0.0378  0.2463
   83phy    H1B 2238   3.700   1.478   2.362 -0.2276 -0.6886  0.7050
   83phy    C12 2239   3.930   1.582   2.273  0.0838  0.0573  0.1575
   83phy    O11 2240   3.867   1.704   2.304 -0.2101  0.5948  0.3611
   83phy    H1A 2241   3.822   1.699   2.386  0.9598  1.8653  1.1179
   84phy    C35 2242   3.733   2.190   0.869  0.0195 -0.0044 -1.2062
   84phy    C33 2243   3.600   2.132   0.808 -0.3819  0.0774  0.1996
   84phy    C34 2244   3.508   2.253   0.793 -0.2711 -0.1381 -0.2444
   84phy    C32 2245   3.627   2.080   0.665 -0.2221 -0.0838 -0.3465
   84phy    C31 2246   3.664   1.930   0.667  0.1731 -0.0554  0.6428
   84phy    C30 2247   3.676   1.876   0.527  0.1348 -0.5286  0.0961
   84phy    C28 2248   3.727   1.727   0.535  0.0985  0.2754  0.7058
   84phy    C29 2249   3.610   1.630   0.516 -0.3444  0.2496 -0.0410
   84phy    C27 2250   3.847   1.689   0.442  0.2916  0.4862 -0.3131
   84phy    C26 2251   3.986   1.689   0.499  0.2000 -0.4933  0.0296
   84phy    C25 2252   4.064   1.575   0.438  0.2916  0.0597  0.0096
   84phy    C23 2253   4.211   1.559   0.483  0.3003 -0.1186 -0.4792
   84phy    C24 2254   4.236   1.411   0.505  0.0679  0.4904  0.0082
   84phy    C22 2255   4.323   1.607   0.396  0.2113 -0.1608 -0.1549
   84phy    C21 2256   4.376   1.750   0.416  0.2005  0.2962  0.0415
   84phy    C20 2257   4.491   1.785   0.322 -0.0783 -0.1221  0.2775
   84phy    C18 2258   4.564   1.924   0.337 -0.5369  0.3006 -0.2434
   84phy    O01 2259   4.468   2.028   0.325 -0.0498 -0.1334  0.3740
   84phy    H01 2260   4.379   1.998   0.326  0.0228 -0.3689 -0.0451
   84phy    C19 2261   4.660   1.932   0.216 -0.0083  0.4016  0.0679
   84phy    C13 2262   4.649   1.944   0.474  0.2145 -0.4380 -0.2221
   84phy     H3 2263   4.576   1.928   0.557 -0.6687 -1.1272 -1.1086
   84phy    O33 2264   4.730   1.836   0.508  0.1810  0.5346  0.8426
   84phy    H1B 2265   4.822   1.850   0.504  0.4025 -0.9856 -1.4970
   84phy    C12 2266   4.686   2.081   0.542 -0.3963  0.0151 -0.1881
   84phy    O11 2267   4.811   2.133   0.508  0.1104 -0.2808  0.2215
   84phy    H1A 2268   4.870   2.061   0.498 -1.5878 -1.5820 -1.1266
   85phy    C35 2269   2.393   0.067   1.346 -0.8080 -0.1765 -0.1781
   85phy    C33 2270   2.546   0.080   1.370  0.7056  0.8948  0.3065
   85phy    C34 2271   2.624  -0.017   1.284 -0.5732 -0.0733 -0.0637
   85phy    C32 2272   2.594   0.227   1.339 -0.0899  0.2082  0.1102
   85phy    C31 2273   2.649   0.294   1.464  0.5966 -0.1429 -0.5417
   85phy    C30 2274   2.674   0.444   1.445 -0.1269  0.2206 -0.1050
   85phy    C28 2275   2.769   0.515   1.543 -0.1341 -0.1724  0.1492
   85phy    C29 2276   2.887   0.573   1.467 -0.2896 -0.1104 -0.4779
   85phy    C27 2277   2.704   0.634   1.612  0.8849 -0.5258  0.2052
   85phy    C26 2278   2.728   0.650   1.762 -0.4664 -0.2310 -0.0421
   85phy    C25 2279   2.644   0.768   1.818  0.4369 -0.4062  0.2000
   85phy    C23 2280   2.675   0.807   1.966  0.2713  0.0293 -0.2024
   85phy    C24 2281   2.776   0.928   1.970 -0.6316  0.2471 -0.2777
   85phy    C22 2282   2.539   0.824   2.042 -0.2435  0.1443  0.2391
   85phy    C21 2283   2.532   0.795   2.194  0.5706 -0.3195 -0.1040
   85phy    C20 2284   2.385   0.823   2.244  0.1620  0.0669 -0.1219
   85phy    C18 2285   2.352   0.806   2.398 -0.4296 -0.2024 -0.2401
   85phy    O01 2286   2.445   0.886   2.472  0.2808 -0.1518  0.4315
   85phy    H01 2287   2.501   0.929   2.410  0.4416 -0.0511  0.6502
   85phy    C19 2288   2.215   0.873   2.415  0.2957  0.0001 -0.0246
   85phy    C13 2289   2.340   0.654   2.456  0.3272  0.0043  0.1171
   85phy     H3 2290   2.276   0.593   2.387 -1.1867  2.1664 -0.5196
   85phy    O33 2291   2.270   0.643   2.582 -0.6848 -0.4417 -0.0580
   85phy    H1B 2292   2.287   0.718   2.634  2.6300 -0.4301 -0.9097
   85phy    C12 2293   2.466   0.571   2.478 -0.2575 -0.1278 -0.1982
   85phy    O11 2294   2.453   0.449   2.549 -0.2752 -0.4532 -0.1083
   85phy    H1A 2295   2.383   0.469   2.608  0.1684 -0.0923  0.3140
   86phy    C35 2296   3.535   1.720   1.367 -0.0051 -0.0413 -0.5553
   86phy    C33 2297   3.649   1.756   1.276  0.1579 -0.4958 -0.0153
   86phy    C34 2298   3.626   1.692   1.142 -0.1762  0.3969 -0.0672
   86phy    C32 2299   3.679   1.908   1.266  0.1867  0.1307 -0.3105
   86phy    C31 2300   3.817   1.969   1.300  0.0809  0.1127 -0.2152
   86phy    C30 2301   3.816   2.115   1.252 -0.0441 -0.0693 -0.0511
   86phy    C28 2302   3.937   2.199   1.311  0.1871  0.2944 -0.1034
   86phy    C29 2303   4.056   2.205   1.220  0.6320 -0.4984 -0.5829
   86phy    C27 2304   3.896   2.342   1.355  0.1223  0.1583  0.3686
   86phy    C26 2305   3.891   2.355   1.508  0.2395 -0.2388 -0.2534
   86phy    C25 2306   3.835   2.484   1.579  0.5054  0.4398 -0.6282
   86phy    C23 2307   3.837   2.480   1.735  0.0736  0.5934  0.3006
   86phy    C24 2308   3.814   2.617   1.790  0.3249  0.0244  0.0983
   86phy    C22 2309   3.718   2.397   1.789 -0.1017  0.2229  0.3675
   86phy    C21 2310   3.753   2.304   1.907 -0.4794  0.2052 -0.4363
   86phy    C20 2311   3.623   2.224   1.947 -0.4382  0.5573 -0.1988
   86phy    C18 2312   3.615   2.108   2.054  0.0346  0.0920  0.5891
   86phy    O01 2313   3.649   2.151   2.185 -0.1228  0.3699 -0.2064
   86phy    H01 2314   3.605   2.231   2.206 -2.8581 -1.6681  2.8604
   86phy    C19 2315   3.462   2.095   2.057  0.3398 -0.0642 -0.1632
   86phy    C13 2316   3.688   1.962   2.020 -0.3749  0.4402  0.0544
   86phy     H3 2317   3.665   1.937   1.913  1.2080  2.0207 -0.7124
   86phy    O33 2318   3.634   1.848   2.090  0.5266  0.0603 -0.4062
   86phy    H1B 2319   3.678   1.770   2.063  1.3742  0.5870 -0.5735
   86phy    C12 2320   3.847   1.963   2.032 -0.3223  0.0284 -0.1153
   86phy    O11 2321   3.919   1.935   2.154  0.7659  0.3098  0.4021
   86phy    H1A 2322   3.889   1.851   2.183  0.2940  0.3071 -0.0689
   87phy    C35 2323   4.144   2.788   0.411  0.3313 -0.1218 -0.1760
   87phy    C33 2324   4.143   2.888   0.521  0.4583 -0.3594 -0.3049
   87phy    C34 2325   4.288   2.931   0.545  0.1396 -0.9737  0.4427
   87phy    C32 2326   4.054   3.012   0.487 -0.7947 -0.0621 -0.3653
   87phy    C31 2327   3.915   3.010   0.548 -0.5475 -0.7372 -0.3786
   87phy    C30 2328   3.850   3.150   0.547 -0.2203 -0.0601 -0.6337
   87phy    C28 2329   3.713   3.164   0.617 -0.1015 -0.1071 -0.4521
   87phy    C29 2330   3.724   3.232   0.749 -0.3069  0.0991  0.0923
   87phy    C27 2331   3.617   3.243   0.523 -0.2235  0.1648  0.1011
   87phy    C26 2332   3.494   3.170   0.468  0.0759  0.2303  0.2881
   87phy    C25 2333   3.411   3.252   0.362  0.0614 -0.1748  0.3087
   87phy    C23 2334   3.305   3.175   0.285  0.0398 -0.5799  0.2063
   87phy    C24 2335   3.164   3.223   0.317  0.3877 -0.2043  0.2836
   87phy    C22 2336   3.340   3.177   0.134  0.0300 -0.2789 -0.0220
   87phy    C21 2337   3.283   3.067   0.043 -0.0046  0.4347  0.2286
   87phy    C20 2338   3.332   3.079  -0.106  0.0920  0.2254 -0.2329
   87phy    C18 2339   3.271   2.987  -0.219  0.6782  0.8337 -0.3862
   87phy    O01 2340   3.304   2.848  -0.192 -0.6085  0.1729  0.2446
   87phy    H01 2341   3.260   2.810  -0.118 -0.8752  0.3276  0.1673
   87phy    C19 2342   3.353   3.033  -0.344 -0.2120 -0.1044 -0.6049
   87phy    C13 2343   3.113   2.997  -0.244 -0.1691 -0.0455 -0.7777
   87phy     H3 2344   3.068   2.946  -0.155  1.5667 -0.6831 -0.2278
   87phy    O33 2345   3.061   3.131  -0.229 -0.6418 -0.2436  0.3356
   87phy    H1B 2346   3.027   3.139  -0.143  1.2256 -1.8910  1.3112
   87phy    C12 2347   3.016   2.899  -0.331  0.0477 -0.5720  0.1319
   87phy    O11 2348   2.878   2.893  -0.287 -0.5780 -0.4249 -0.0371
   87phy    H1A 2349   2.840   2.978  -0.285  0.3476  0.0004  0.0247
   88phy    C35 2350   3.945   2.810   1.362  0.0573  0.1133 -0.0592
   88phy    C33 2351   4.028   2.849   1.476 -0.3882 -0.3744 -0.0397
   88phy    C34 2352   4.180   2.862   1.439 -0.1632  0.5297  0.9223
   88phy    C32 2353   3.970   2.980   1.537  0.0505 -0.1716 -0.5248
   88phy    C31 2354   3.998   2.993   1.695  0.2424 -0.6107 -0.1583
   88phy    C30 2355   3.955   3.135   1.743 -0.7972 -0.9480 -0.3046
   88phy    C28 2356   3.957   3.159   1.893 -0.1600 -0.8094 -0.3028
   88phy    C29 2357   4.060   3.267   1.936  0.2099  0.2576  0.0057
   88phy    C27 2358   3.816   3.189   1.944  0.2939 -0.2203 -0.3103
   88phy    C26 2359   3.771   3.117   2.074  0.1445 -0.3043  0.1169
   88phy    C25 2360   3.632   3.168   2.130 -0.3010 -0.4275  0.3531
   88phy    C23 2361   3.591   3.101   2.261 -0.0527  0.1946 -0.1036
   88phy    C24 2362   3.535   3.209   2.357  0.0928 -0.4394  0.0031
   88phy    C22 2363   3.497   2.979   2.249  0.1676 -0.1865 -0.2744
   88phy    C21 2364   3.534   2.855   2.327  0.1730 -0.0945  0.1734
   88phy    C20 2365   3.422   2.743   2.322  0.2834 -0.2283 -0.2238
   88phy    C18 2366   3.451   2.593   2.371 -0.0820  0.2635 -0.3499
   88phy    O01 2367   3.504   2.588   2.501 -0.1199  0.2963 -0.5387
   88phy    H01 2368   3.546   2.506   2.518  1.2286  0.9511 -0.6093
   88phy    C19 2369   3.316   2.521   2.390  0.0122  0.0822  0.0451
   88phy    C13 2370   3.548   2.509   2.277 -0.1156  0.3817 -0.0591
   88phy     H3 2371   3.518   2.528   2.170 -0.9764  1.0211  0.2800
   88phy    O33 2372   3.540   2.365   2.281  0.2492  0.0918 -0.1847
   88phy    H1B 2373   3.559   2.341   2.370  2.5325 -0.3359 -0.7176
   88phy    C12 2374   3.703   2.530   2.283 -0.2346 -0.6919  0.4875
   88phy    O11 2375   3.770   2.485   2.401  0.1070  0.6330  0.2048
   88phy    H1A 2376   3.770   2.562   2.454 -0.7731  1.0593 -0.3940
   89phy    C35 2377   1.729   2.621   1.185  0.4809 -0.0416 -0.2692
   89phy    C33 2378   1.729   2.507   1.081  0.1545 -0.3748 -0.2221
   89phy    C34 2379   1.587   2.466   1.070  0.5193 -0.2330  0.1415
   89phy    C32 2380   1.777   2.549   0.945 -0.7345 -0.3192  0.1302
   89phy    C31 2381   1.921   2.528   0.908 -0.2169  0.0345 -0.1052
   89phy    C30 2382   1.934   2.561   0.766  0.1683 -0.2767  0.4592
   89phy    C28 2383   2.078   2.552   0.721  0.0470 -0.4167  0.1212
   89phy    C29 2384   2.105   2.416   0.652  0.5138  0.1141  0.6014
   89phy    C27 2385   2.123   2.648   0.610 -0.2184  0.2679 -0.0595
   89phy    C26 2386   2.179   2.778   0.657 -0.3239 -0.0572 -0.6687
   89phy    C25 2387   2.206   2.879   0.543  0.5193  0.1966 -0.1546
   89phy    C23 2388   2.272   3.012   0.590  0.3277  0.5804  0.4278
   89phy    C24 2389   2.423   3.009   0.619 -0.5173 -0.1093 -0.3510
   89phy    C22 2390   2.247   3.113   0.485 -0.1210  0.0752 -0.1691
   89phy    C21 2391   2.195   3.252   0.533  0.0944  0.4034 -0.2626
   89phy    C20 2392   2.141   3.338   0.415 -0.3102 -0.2386 -0.8121
   89phy    C18 2393   2.075   3.481   0.433  0.1445 -0.4728  0.1614
   89phy    O01 2394   1.986   3.478   0.545  0.0172 -0.7284  0.0391
   89phy    H01 2395   1.901   3.452   0.516  0.7426 -1.9198 -1.0983
   89phy    C19 2396   1.997   3.485   0.299 -0.0332 -0.9613  0.5502
   89phy    C13 2397   2.187   3.597   0.446 -0.2695 -0.4144  0.9473
   89phy     H3 2398   2.250   3.559   0.530 -1.6650 -1.6432  1.4848
   89phy    O33 2399   2.295   3.610   0.349 -0.1398  0.4209 -0.1396
   89phy    H1B 2400   2.272   3.675   0.286  1.8109  1.4983  0.1817
   89phy    C12 2401   2.175   3.736   0.523  0.1047  0.2800  0.1632
   89phy    O11 2402   2.095   3.724   0.632  0.3426  0.0616  0.5493
   89phy    H1A 2403   2.066   3.635   0.640  0.3597  0.0863  0.9150
   90phy    C35 2404   3.199   3.305   2.339  0.2387  0.5106  0.1040
   90phy    C33 2405   3.163   3.319   2.194  0.7660 -0.3787  0.5990
   90phy    C34 2406   3.229   3.445   2.141  0.3298 -0.0618  0.6445
   90phy    C32 2407   3.197   3.194   2.109 -0.2200 -0.1078  0.0090
   90phy    C31 2408   3.076   3.099   2.105 -0.0125 -0.2616  0.2036
   90phy    C30 2409   3.102   2.978   2.027 -0.0319  0.1675  0.8311
   90phy    C28 2410   2.992   2.869   2.025 -0.2293  0.2635 -0.4550
   90phy    C29 2411   2.972   2.835   1.881 -0.1891 -0.3667  0.0085
   90phy    C27 2412   3.021   2.760   2.123 -0.5085 -0.0907  0.3046
   90phy    C26 2413   2.899   2.684   2.179 -1.0424  0.0196  0.0142
   90phy    C25 2414   2.932   2.613   2.313 -0.2346  0.6309 -0.0093
   90phy    C23 2415   2.815   2.537   2.374 -0.1453 -0.4062  0.3337
   90phy    C24 2416   2.862   2.394   2.391  0.6077  0.7572  0.4867
   90phy    C22 2417   2.774   2.596   2.509 -0.0247  0.8547 -0.2064
   90phy    C21 2418   2.626   2.604   2.534 -0.0227 -0.4952 -0.2832
   90phy    C20 2419   2.604   2.697   2.653 -0.6550 -0.0928  0.0142
   90phy    C18 2420   2.460   2.714   2.723 -0.0383  0.3138  0.2011
   90phy    O01 2421   2.399   2.586   2.751  0.2495 -0.4553  0.4296
   90phy    H01 2422   2.333   2.569   2.686  1.0984  1.1025 -0.9162
   90phy    C19 2423   2.485   2.767   2.863 -0.3211 -0.4305  0.2586
   90phy    C13 2424   2.353   2.806   2.636 -0.4645 -0.4462  0.1388
   90phy     H3 2425   2.405   2.902   2.611  1.8759 -1.4734  0.8674
   90phy    O33 2426   2.245   2.851   2.717 -0.0027  0.5076 -0.4003
   90phy    H1B 2427   2.200   2.776   2.752  1.4838 -0.4117 -0.3775
   90phy    C12 2428   2.293   2.747   2.509 -0.4442  0.1033  0.0465
   90phy    O11 2429   2.231   2.623   2.523  0.3485 -0.1986 -0.1534
   90phy    H1A 2430   2.144   2.636   2.555  0.2814 -0.5539 -0.1896
   91phy    C35 2431   4.217   3.211   0.893  0.0236  0.8135  0.2486
   91phy    C33 2432   4.118   3.158   1.003  0.0581 -0.1279 -0.3087
   91phy    C34 2433   4.035   3.284   1.024 -0.4620 -0.5273 -0.2146
   91phy    C32 2434   4.026   3.039   0.956 -0.0871 -0.8124 -0.1920
   91phy    C31 2435   4.076   2.908   1.005 -0.1638  0.4817  0.0380
   91phy    C30 2436   4.001   2.786   0.941  0.1912 -0.3796 -0.6044
   91phy    C28 2437   4.070   2.649   0.973 -0.1825 -0.0598  0.2786
   91phy    C29 2438   3.965   2.561   1.039 -0.0789  0.0607  0.6365
   91phy    C27 2439   4.129   2.575   0.852 -0.0659  0.3599 -0.0942
   91phy    C26 2440   4.282   2.607   0.833  0.3103 -0.2707 -0.7661
   91phy    C25 2441   4.336   2.509   0.727 -0.3545  0.1980  0.0354
   91phy    C23 2442   4.486   2.524   0.693 -0.1205 -0.1891 -0.4517
   91phy    C24 2443   4.580   2.458   0.798  0.3130  0.6734  0.2052
   91phy    C22 2444   4.511   2.453   0.559 -0.3510  0.1030  0.1009
   91phy    C21 2445   4.576   2.535   0.451  0.2628 -0.0626  0.4203
   91phy    C20 2446   4.501   2.547   0.309  0.0265  0.8149 -0.2120
   91phy    C18 2447   4.579   2.602   0.185 -0.5040  0.1765 -0.0826
   91phy    O01 2448   4.611   2.740   0.215 -0.1452 -0.0300  0.4950
   91phy    H01 2449   4.689   2.749   0.267  0.1941  0.1751 -0.0362
   91phy    C19 2450   4.463   2.598   0.089 -0.2730  0.5821  0.3572
   91phy    C13 2451   4.701   2.505   0.142  0.6748 -0.1828  0.2479
   91phy     H3 2452   4.775   2.526   0.224  0.4243 -0.7094  0.6130
   91phy    O33 2453   4.690   2.365   0.167 -0.5498 -0.5598  0.2081
   91phy    H1B 2454   4.604   2.327   0.159 -0.5538 -0.6037  0.4754
   91phy    C12 2455   4.810   2.552   0.040 -0.6241  0.4459  0.2175
   91phy    O11 2456   4.807   2.502  -0.095 -0.3654 -0.3477 -0.3186
   91phy    H1A 2457   4.826   2.410  -0.101 -0.0922 -0.2972 -0.2330
   92phy    C35 2458   2.260   1.633   2.369  0.2015 -0.5122  0.2727
   92phy    C33 2459   2.243   1.691   2.230 -0.1246  0.2767 -0.7127
   92phy    C34 2460   2.095   1.689   2.199  0.4676 -0.1103 -0.3707
   92phy    C32 2461   2.306   1.833   2.212  0.4134 -0.2397  0.2562
   92phy    C31 2462   2.364   1.858   2.071 -0.4023 -0.2446  0.2523
   92phy    C30 2463   2.430   2.001   2.068  0.1803 -0.0895 -0.5197
   92phy    C28 2464   2.502   2.033   1.936  0.6368  0.4105  0.2432
   92phy    C29 2465   2.405   2.121   1.861 -0.1069  0.0399  0.1070
   92phy    C27 2466   2.621   2.129   1.964 -0.0006  0.0585  0.0238
   92phy    C26 2467   2.761   2.064   1.964  0.6644 -0.2509  0.2286
   92phy    C25 2468   2.864   2.170   2.002  0.2741  0.0036 -0.1387
   92phy    C23 2469   3.008   2.112   2.020 -0.0660 -0.1765 -0.2658
   92phy    C24 2470   3.084   2.154   1.893  0.1022  0.3163  0.3637
   92phy    C22 2471   3.092   2.175   2.139 -0.3701 -0.0076 -0.3239
   92phy    C21 2472   3.078   2.097   2.273 -0.6958 -0.7247  0.5633
   92phy    C20 2473   3.184   2.143   2.378  0.1431  0.9443  0.1327
   92phy    C18 2474   3.200   2.048   2.503  0.2678  0.3140  0.1142
   92phy    O01 2475   3.230   1.917   2.446  0.1761 -0.3603  0.0034
   92phy    H01 2476   3.297   1.929   2.381 -0.1020  0.3894 -0.1546
   92phy    C19 2477   3.327   2.103   2.571  0.1076 -0.3189 -0.5063
   92phy    C13 2478   3.071   2.046   2.602  0.4619  0.5693  0.3952
   92phy     H3 2479   2.981   2.019   2.541  1.0457 -0.5645  0.0160
   92phy    O33 2480   3.028   2.164   2.658  0.5305  0.3984  0.4640
   92phy    H1B 2481   2.961   2.144   2.720 -1.7140  2.6759 -1.0070
   92phy    C12 2482   3.067   1.930   2.710 -0.3792 -0.6658 -0.0587
   92phy    O11 2483   3.116   1.946   2.838 -0.3502  0.2117 -0.3740
   92phy    H1A 2484   3.050   1.970   2.899 -0.7218  0.2284 -0.7815
   93phy    C35 2485   1.995   2.202   2.065  0.0259  0.5161 -0.2829
   93phy    C33 2486   1.940   2.137   1.943 -0.0518  0.6635  0.1027
   93phy    C34 2487   1.890   2.244   1.844  0.0336  0.1093 -0.0723
   93phy    C32 2488   2.050   2.046   1.883  0.3784  0.4701 -0.5289
   93phy    C31 2489   2.000   1.915   1.822 -0.4850  0.1535 -0.0269
   93phy    C30 2490   2.110   1.826   1.758  0.5199 -0.3675  0.6215
   93phy    C28 2491   2.082   1.675   1.741  0.0985 -0.6676 -0.2821
   93phy    C29 2492   2.046   1.636   1.590  0.1988 -0.6077 -0.2648
   93phy    C27 2493   2.207   1.598   1.784 -0.2393  0.3725 -0.3236
   93phy    C26 2494   2.175   1.506   1.903  0.3661 -0.2992  0.1445
   93phy    C25 2495   2.286   1.399   1.915 -0.1631  0.6644  0.7771
   93phy    C23 2496   2.275   1.293   2.025 -0.0142 -0.0896 -0.1718
   93phy    C24 2497   2.168   1.181   2.007 -0.2485 -0.4299  0.2660
   93phy    C22 2498   2.418   1.235   2.052  0.3164 -0.2633  0.0073
   93phy    C21 2499   2.484   1.260   2.191  0.5432 -0.3251 -0.7221
   93phy    C20 2500   2.631   1.206   2.209  0.1735  0.0634  0.2215
   93phy    C18 2501   2.690   1.183   2.353  0.4212 -0.5518 -0.1982
   93phy    O01 2502   2.611   1.092   2.436  0.1337  0.3754 -0.1944
   93phy    H01 2503   2.645   1.085   2.523  1.5708  0.2122 -0.7310
   93phy    C19 2504   2.813   1.089   2.315 -0.0545 -0.3772 -0.9339
   93phy    C13 2505   2.729   1.318   2.431 -0.2602 -0.7198 -0.0157
   93phy     H3 2506   2.763   1.398   2.360  0.5949  0.5332  1.7292
   93phy    O33 2507   2.845   1.311   2.523 -0.1668  0.0476  0.2701
   93phy    H1B 2508   2.831   1.251   2.593 -0.5410 -0.6115 -0.3607
   93phy    C12 2509   2.613   1.383   2.516  0.2875 -0.4040 -0.4764
   93phy    O11 2510   2.562   1.312   2.625  0.0481 -0.2453  0.1204
   93phy    H1A 2511   2.482   1.278   2.592 -0.2624  0.6537 -0.0763
   94phy    C35 2512   3.492   2.100   1.591 -0.1595  0.4091 -0.2141
   94phy    C33 2513   3.418   2.152   1.471 -0.3849  0.0673  0.2617
   94phy    C34 2514   3.270   2.126   1.486  0.2366 -0.5798 -0.3413
   94phy    C32 2515   3.460   2.294   1.438  0.1996 -0.0754  0.1425
   94phy    C31 2516   3.446   2.353   1.295  0.4709 -0.2796 -0.1906
   94phy    C30 2517   3.495   2.498   1.276  0.1098  0.0078 -0.1844
   94phy    C28 2518   3.453   2.574   1.147 -0.2640  0.3652 -0.5101
   94phy    C29 2519   3.389   2.706   1.192 -0.3166  0.3864 -0.1344
   94phy    C27 2520   3.569   2.592   1.045  0.1080 -0.1116 -0.0528
   94phy    C26 2521   3.535   2.599   0.896 -0.1716  0.0834 -0.6485
   94phy    C25 2522   3.671   2.614   0.825  0.1470  0.4387  0.0237
   94phy    C23 2523   3.661   2.600   0.670 -0.2315  0.1832  0.1220
   94phy    C24 2524   3.618   2.742   0.616 -0.6054  0.0108 -0.2625
   94phy    C22 2525   3.799   2.586   0.610  0.2083  0.1450  0.2160
   94phy    C21 2526   3.820   2.443   0.552 -0.0527 -0.1282  0.1281
   94phy    C20 2527   3.959   2.422   0.487  0.4365  0.0437  0.4450
   94phy    C18 2528   4.005   2.287   0.434  0.2410 -0.3625 -0.0179
   94phy    O01 2529   3.970   2.190   0.536 -0.3587 -0.2964  0.4382
   94phy    H01 2530   3.940   2.240   0.609 -2.7808  1.0224 -1.3175
   94phy    C19 2531   4.160   2.306   0.435  0.0814 -0.0410  0.7980
   94phy    C13 2532   3.940   2.264   0.286  0.4525  0.4615 -0.3908
   94phy     H3 2533   3.830   2.275   0.302  0.3201  0.2052 -1.1017
   94phy    O33 2534   3.950   2.370   0.189  0.1376 -0.2652  0.6307
   94phy    H1B 2535   3.880   2.361   0.127  0.6642  0.9467 -0.1673
   94phy    C12 2536   3.923   2.117   0.226  0.3439 -0.0191 -0.3197
   94phy    O11 2537   3.951   2.005   0.313 -0.5260 -0.2554  0.2205
   94phy    H1A 2538   3.975   2.049   0.393  0.3774  2.1828 -1.2828
   95phy    C35 2539   4.018   3.432   1.366  0.2621  0.1818  0.6497
   95phy    C33 2540   3.884   3.505   1.394 -0.1640 -0.4190  0.6797
   95phy    C34 2541   3.793   3.521   1.264 -0.3260 -0.4903  0.6177
   95phy    C32 2542   3.806   3.431   1.502  0.1707  0.3401  0.0713
   95phy    C31 2543   3.726   3.531   1.589 -0.2238 -0.0691  0.3652
   95phy    C30 2544   3.618   3.475   1.685 -0.2787  0.8256 -0.3577
   95phy    C28 2545   3.531   3.572   1.761 -0.0830 -0.9355  0.0992
   95phy    C29 2546   3.386   3.579   1.719  1.0829 -0.0981 -0.3826
   95phy    C27 2547   3.557   3.541   1.910  0.3953 -0.0835 -0.8207
   95phy    C26 2548   3.558   3.669   1.995  0.1924  0.4790 -0.3428
   95phy    C25 2549   3.600   3.642   2.136  0.4307  0.0425  0.1452
   95phy    C23 2550   3.598   3.764   2.231  0.1784 -0.2432 -0.1302
   95phy    C24 2551   3.455   3.810   2.269  0.3097 -0.3288 -0.0958
   95phy    C22 2552   3.693   3.739   2.352  0.4587 -0.0870  0.1421
   95phy    C21 2553   3.729   3.855   2.443  0.6459  0.3223 -0.5240
   95phy    C20 2554   3.785   3.814   2.584 -0.0121  0.0978  0.3404
   95phy    C18 2555   3.830   3.919   2.695 -1.1451 -0.0440 -0.3799
   95phy    O01 2556   3.720   4.014   2.705 -0.2650  0.2379 -0.1996
   95phy    H01 2557   3.702   4.032   2.795  1.4921 -1.2315  0.4809
   95phy    C19 2558   3.819   3.836   2.827 -0.4254  0.4446  0.4359
   95phy    C13 2559   3.963   3.995   2.639  0.0939 -0.4878 -0.0641
   95phy     H3 2560   3.948   4.025   2.533  2.1059 -0.2218 -0.3133
   95phy    O33 2561   4.079   3.909   2.630 -0.1114 -0.2033  0.1096
   95phy    H1B 2562   4.137   3.936   2.562  1.5717  0.7942  1.8373
   95phy    C12 2563   3.991   4.133   2.711  1.0556 -0.3310  0.7690
   95phy    O11 2564   4.110   4.198   2.689  0.0979  0.0989  0.2332
   95phy    H1A 2565   4.181   4.138   2.703 -0.2914 -0.5225 -0.3468
   96phy    C35 2566   2.785   2.813   1.279 -0.1881 -0.1206  0.1341
   96phy    C33 2567   2.914   2.875   1.334  0.2345 -0.4823 -0.5334
   96phy    C34 2568   3.035   2.869   1.235 -0.1137  0.1091 -0.0398
   96phy    C32 2569   2.892   3.012   1.399 -0.1038 -0.1370 -0.2420
   96phy    C31 2570   2.987   3.050   1.513 -0.0782  0.0012  0.2159
   96phy    C30 2571   2.970   3.199   1.552 -0.0509 -0.4912  0.5815
   96phy    C28 2572   3.051   3.254   1.670 -0.1735 -0.1704 -0.2454
   96phy    C29 2573   3.203   3.274   1.642 -0.1167  0.5201  0.1407
   96phy    C27 2574   2.989   3.390   1.698  0.7660 -0.5695  0.5750
   96phy    C26 2575   3.024   3.463   1.829 -0.2758  0.0791  0.2593
   96phy    C25 2576   2.934   3.586   1.826  0.1366 -0.5548  0.1720
   96phy    C23 2577   2.947   3.689   1.937 -0.0135  0.1989 -0.1761
   96phy    C24 2578   2.911   3.830   1.886  0.2414  0.1738 -0.2884
   96phy    C22 2579   2.861   3.657   2.058  0.1036 -0.3234  0.2450
   96phy    C21 2580   2.904   3.719   2.196 -0.2308  0.4018 -0.4062
   96phy    C20 2581   2.848   3.636   2.312  0.2287  0.4476  0.0460
   96phy    C18 2582   2.854   3.691   2.466 -0.0673 -0.3036 -0.3103
   96phy    O01 2583   2.804   3.823   2.475 -0.2477  0.2292  0.1354
   96phy    H01 2584   2.819   3.870   2.395 -1.0779  1.3245  0.6049
   96phy    C19 2585   2.746   3.601   2.534  0.4522 -0.7890  0.5242
   96phy    C13 2586   3.002   3.678   2.535 -0.0393 -0.1988  0.0055
   96phy     H3 2587   3.045   3.576   2.519 -1.2996 -0.5234 -1.4329
   96phy    O33 2588   2.994   3.677   2.679  0.0148  0.4085 -0.0524
   96phy    H1B 2589   3.040   3.605   2.717 -1.2414  0.4588  1.6666
   96phy    C12 2590   3.119   3.781   2.496  0.1230  0.1744 -0.1675
   96phy    O11 2591   3.095   3.908   2.541  0.4937 -0.7603 -0.0024
   96phy    H1A 2592   3.028   3.904   2.608 -0.3520  1.0716 -0.6754
   97phy    C35 2593   1.860   3.016   1.179  0.0867  0.7393 -0.4413
   97phy    C33 2594   1.973   2.983   1.281  0.0675 -0.1341  0.1463
   97phy    C34 2595   1.923   3.026   1.418  0.3243  0.4260  0.2581
   97phy    C32 2596   2.037   2.840   1.273  0.0947  0.4832  0.2405
   97phy    C31 2597   2.191   2.825   1.291  0.0220 -0.1424  0.4377
   97phy    C30 2598   2.230   2.678   1.299  0.0645 -0.0865  0.0986
   97phy    C28 2599   2.381   2.651   1.308 -0.0067 -0.1779 -0.3211
   97phy    C29 2600   2.399   2.574   1.439  0.3092  0.5108  0.1837
   97phy    C27 2601   2.449   2.577   1.191 -0.2438  0.5137 -0.4080
   97phy    C26 2602   2.468   2.651   1.057 -0.1638  0.1247  0.2696
   97phy    C25 2603   2.563   2.583   0.962 -0.3749 -0.5273 -0.0654
   97phy    C23 2604   2.615   2.669   0.845  0.0663 -0.7863 -0.1784
   97phy    C24 2605   2.731   2.768   0.883 -0.2188 -0.1808 -0.1528
   97phy    C22 2606   2.642   2.582   0.717  0.3072 -0.5727  0.3072
   97phy    C21 2607   2.598   2.658   0.588 -0.4241 -0.4211  0.2143
   97phy    C20 2608   2.666   2.594   0.468 -0.4276 -0.9669  0.1782
   97phy    C18 2609   2.641   2.664   0.328  0.0813  0.7952 -0.1769
   97phy    O01 2610   2.497   2.667   0.290 -0.0296  0.1671 -0.3958
   97phy    H01 2611   2.464   2.755   0.281 -1.7459 -0.5218 -1.2675
   97phy    C19 2612   2.710   2.559   0.240  0.0541 -0.0971  0.1724
   97phy    C13 2613   2.699   2.812   0.312  0.1996 -0.5076  0.0469
   97phy     H3 2614   2.666   2.864   0.406  0.7903  0.1272 -0.0895
   97phy    O33 2615   2.839   2.829   0.333 -0.0493  0.2051 -0.1722
   97phy    H1B 2616   2.853   2.877   0.412  1.4403 -2.1879  1.1621
   97phy    C12 2617   2.647   2.934   0.224 -0.4643  0.3019 -0.7595
   97phy    O11 2618   2.509   2.932   0.195  0.2057 -0.4547 -0.0898
   97phy    H1A 2619   2.488   3.008   0.145  1.5701 -0.6146 -0.9575
   98phy    C35 2620   4.144   3.587   1.712 -0.3449 -0.4029  0.4236
   98phy    C33 2621   4.271   3.659   1.667 -0.2822 -0.2057  0.2222
   98phy    C34 2622   4.380   3.559   1.627 -0.2978  0.1434 -0.9193
   98phy    C32 2623   4.239   3.753   1.550 -0.6031  0.3982  0.0244
   98phy    C31 2624   4.324   3.880   1.539 -0.5857 -0.3133 -0.8344
   98phy    C30 2625   4.315   3.970   1.414  0.3432 -0.1648 -0.3100
   98phy    C28 2626   4.374   4.110   1.429 -0.3160  0.0053  0.9960
   98phy    C29 2627   4.406   4.152   1.284  0.3626  0.3035 -0.2246
   98phy    C27 2628   4.274   4.211   1.496 -0.0313  0.1699  0.5888
   98phy    C26 2629   4.272   4.223   1.649 -1.0209  0.0844  0.1478
   98phy    C25 2630   4.194   4.349   1.686 -0.6451  0.0995  0.1174
   98phy    C23 2631   4.150   4.356   1.837 -0.2479 -0.2526  0.2710
   98phy    C24 2632   4.259   4.423   1.922  0.1902  0.1614 -0.1059
   98phy    C22 2633   4.019   4.430   1.846 -0.0811  0.2655  0.0581
   98phy    C21 2634   3.932   4.390   1.967 -0.2355 -0.4735 -0.0740
   98phy    C20 2635   3.782   4.415   1.950 -0.3266 -0.2919 -0.2486
   98phy    C18 2636   3.691   4.388   2.077 -0.6075 -0.3495  0.6439
   98phy    O01 2637   3.727   4.472   2.187  0.4520  0.1004 -0.4184
   98phy    H01 2638   3.805   4.434   2.224  0.0891 -1.0366 -0.7991
   98phy    C19 2639   3.561   4.438   2.020  0.4037 -0.1409  0.0711
   98phy    C13 2640   3.679   4.235   2.134 -0.1179  0.1715  0.2257
   98phy     H3 2641   3.664   4.164   2.049 -0.0341 -0.8198  1.0075
   98phy    O33 2642   3.564   4.209   2.211  0.1013 -0.3319 -0.1779
   98phy    H1B 2643   3.529   4.291   2.237 -0.4416  0.1722 -2.3266
   98phy    C12 2644   3.796   4.173   2.223 -0.2871 -0.5424  0.1432
   98phy    O11 2645   3.847   4.248   2.331  0.5700 -0.2421  0.3423
   98phy    H1A 2646   3.775   4.269   2.387  0.0263 -0.6785 -0.1827
   99phy    C35 2647   2.440   3.098   1.015  0.1060  0.1378 -0.3713
   99phy    C33 2648   2.533   3.165   1.118 -0.2625 -0.0550 -0.7243
   99phy    C34 2649   2.523   3.097   1.253 -0.3845  0.1951 -0.0047
   99phy    C32 2650   2.676   3.166   1.066  0.2831 -0.0611  0.2590
   99phy    C31 2651   2.768   3.284   1.105 -0.1795  0.2685 -0.6986
   99phy    C30 2652   2.911   3.275   1.048  0.0003 -0.5350 -0.3814
   99phy    C28 2653   2.997   3.402   1.076 -0.1582 -0.7452  0.4981
   99phy    C29 2654   3.085   3.379   1.199  0.0837  0.3041 -0.2949
   99phy    C27 2655   3.099   3.419   0.958 -0.1957 -0.3115 -0.1701
   99phy    C26 2656   3.083   3.536   0.861 -0.4611  0.1707  0.0131
   99phy    C25 2657   3.207   3.570   0.777  0.5289 -0.5990 -0.6022
   99phy    C23 2658   3.180   3.670   0.664 -0.0335 -0.2650  0.0054
   99phy    C24 2659   3.261   3.801   0.682 -0.1582 -0.5637 -0.0814
   99phy    C22 2660   3.207   3.596   0.529 -0.2183  0.5310 -0.1823
   99phy    C21 2661   3.105   3.633   0.425  0.3596  0.3193 -0.4572
   99phy    C20 2662   3.149   3.586   0.288  0.7719  0.0255  0.0638
   99phy    C18 2663   3.071   3.623   0.152 -0.5730  0.9041  0.7884
   99phy    O01 2664   2.940   3.565   0.161  0.3857 -0.0304  0.1070
   99phy    H01 2665   2.892   3.623   0.217  0.4765  0.7247 -0.5882
   99phy    C19 2666   3.155   3.546   0.045  0.1384 -0.8366  0.4502
   99phy    C13 2667   3.069   3.779   0.116 -0.2723  0.3549 -0.1792
   99phy     H3 2668   2.987   3.818   0.180 -0.6029  0.3749 -0.6092
   99phy    O33 2669   3.173   3.866   0.166 -0.2325  0.2411  0.1655
   99phy    H1B 2670   3.195   3.845   0.255  1.5428 -0.8095 -0.4696
   99phy    C12 2671   2.990   3.836  -0.011  0.2719 -0.1905 -0.3270
   99phy    O11 2672   2.896   3.747  -0.070  0.3513 -0.2410  0.0130
   99phy    H1A 2673   2.922   3.758  -0.160  2.6059 -0.2773  0.5900
  100phy    C35 2674   3.218   2.460   1.721 -0.2347 -0.4647  0.5836
  100phy    C33 2675   3.278   2.575   1.802  0.1197 -0.0818 -0.6529
  100phy    C34 2676   3.291   2.539   1.956  0.0479 -0.1606 -0.3182
  100phy    C32 2677   3.408   2.628   1.744  0.0881  0.2171  0.1590
  100phy    C31 2678   3.395   2.759   1.664  0.2743  0.0224  0.0417
  100phy    C30 2679   3.527   2.825   1.611  0.6242 -0.3918 -0.0409
  100phy    C28 2680   3.505   2.970   1.561  0.0634 -0.4628 -0.1580
  100phy    C29 2681   3.554   3.077   1.662 -0.1651  0.2943 -0.1286
  100phy    C27 2682   3.556   2.984   1.421 -0.8223 -0.1231 -0.2823
  100phy    C26 2683   3.454   3.060   1.340 -0.4361 -0.1592 -0.6067
  100phy    C25 2684   3.506   3.087   1.199  0.1541 -1.2986  0.1383
  100phy    C23 2685   3.435   3.198   1.112 -0.5877 -0.0936  0.1824
  100phy    C24 2686   3.538   3.310   1.087  0.4994  0.3937  0.5323
  100phy    C22 2687   3.414   3.127   0.979 -0.8256  0.2537  0.1799
  100phy    C21 2688   3.284   3.056   0.954 -0.7839 -0.2641  0.0365
  100phy    C20 2689   3.300   3.000   0.805  0.1009  0.2815  0.0034
  100phy    C18 2690   3.171   2.938   0.736 -0.2757  0.0109 -0.1302
  100phy    O01 2691   3.115   2.839   0.823  0.2192  0.2249  0.7035
  100phy    H01 2692   3.182   2.798   0.873  2.0237  2.4390  0.2436
  100phy    C19 2693   3.236   2.859   0.620 -0.0528  0.1510 -0.0400
  100phy    C13 2694   3.056   3.042   0.704  0.5818  0.3043 -0.5185
  100phy     H3 2695   3.021   3.082   0.803 -0.4167  0.6409 -0.9881
  100phy    O33 2696   3.094   3.169   0.654 -0.4659 -0.0353 -0.0011
  100phy    H1B 2697   3.129   3.221   0.724  0.9325  0.9942 -1.3986
  100phy    C12 2698   2.909   3.020   0.650 -0.0923 -0.4828 -0.0401
  100phy    O11 2699   2.879   3.027   0.517 -0.1656 -0.2184  0.1016
  100phy    H1A 2700   2.900   3.115   0.490 -1.1386  0.2224  0.7094
  101phy    C35 2701   3.314   0.108   1.392 -0.0756  0.1056  0.1885
  101phy    C33 2702   3.183   0.113   1.460 -0.0120 -0.3721  0.1761
  101phy    C34 2703   3.126   0.257   1.466 -0.3181  0.0742  0.1513
  101phy    C32 2704   3.078   0.012   1.407 -0.1078 -0.5050  0.6971
  101phy    C31 2705   3.079  -0.115   1.494  0.2103 -0.4974 -0.4424
  101phy    C30 2706   2.970  -0.216   1.459  0.4019  0.6106 -0.1734
  101phy    C28 2707   2.978  -0.350   1.537 -0.1326  0.3110 -0.0798
  101phy    C29 2708   2.901  -0.341   1.670  0.1296 -0.0978 -0.3691
  101phy    C27 2709   2.906  -0.460   1.463 -0.2422  0.4616 -0.6074
  101phy    C26 2710   3.006  -0.539   1.375 -0.6759 -0.1767 -0.0245
  101phy    C25 2711   2.925  -0.640   1.287 -0.3144  0.2421  0.4416
  101phy    C23 2712   3.009  -0.737   1.203 -0.2322  0.0802 -0.3771
  101phy    C24 2713   3.043  -0.867   1.275  0.1981 -0.6670 -0.3557
  101phy    C22 2714   2.930  -0.754   1.070 -0.4652  0.1797 -0.3776
  101phy    C21 2715   3.002  -0.729   0.940  0.2983 -0.5262 -0.2207
  101phy    C20 2716   2.920  -0.762   0.817 -0.5218  0.2372  0.0164
  101phy    C18 2717   3.000  -0.766   0.684 -0.3343  0.3209 -0.0686
  101phy    O01 2718   3.066  -0.644   0.653 -0.0379 -0.1887  0.1436
  101phy    H01 2719   3.113  -0.613   0.728 -0.2447 -3.2337  1.6894
  101phy    C19 2720   2.888  -0.768   0.577  0.1367  0.0487  0.2758
  101phy    C13 2721   3.100  -0.888   0.667 -0.3048 -0.3686 -0.0375
  101phy     H3 2722   3.127  -0.924   0.770 -0.0725 -2.7812 -0.8695
  101phy    O33 2723   3.037  -1.011   0.617 -0.1870 -0.0661 -0.6283
  101phy    H1B 2724   2.965  -1.045   0.667 -1.1900 -0.4781 -2.2574
  101phy    C12 2725   3.252  -0.880   0.648  0.2243  0.1812  0.2730
  101phy    O11 2726   3.332  -0.772   0.691  0.0497  0.4116  0.1446
  101phy    H1A 2727   3.400  -0.758   0.628  1.0012 -0.6037  0.9037
  102phy    C35 2728   2.363   1.386   1.549  0.0532 -0.4069  0.3894
  102phy    C33 2729   2.269   1.278   1.516 -0.1241 -0.3494 -0.1190
  102phy    C34 2730   2.258   1.271   1.366  0.2876  0.4129 -0.4026
  102phy    C32 2731   2.331   1.154   1.585  0.2150 -0.2530  0.3055
  102phy    C31 2732   2.232   1.045   1.632 -0.3305 -0.0102 -0.1395
  102phy    C30 2733   2.310   0.918   1.680 -0.1234 -0.6568  0.4563
  102phy    C28 2734   2.222   0.794   1.692  0.1671 -0.2638 -0.0819
  102phy    C29 2735   2.272   0.696   1.583  0.3663 -0.0007  0.1074
  102phy    C27 2736   2.240   0.731   1.830  0.1127 -0.8158  0.2328
  102phy    C26 2737   2.102   0.719   1.899  0.4480 -0.0265 -0.4025
  102phy    C25 2738   2.102   0.643   2.041  0.7967 -0.1345  0.6604
  102phy    C23 2739   1.963   0.612   2.097  0.3892 -0.0387 -0.2749
  102phy    C24 2740   1.908   0.477   2.041 -0.5730 -0.3356 -0.4286
  102phy    C22 2741   1.960   0.596   2.253 -0.4163  0.1196 -0.2273
  102phy    C21 2742   1.842   0.652   2.329  0.0064  0.1891 -0.0439
  102phy    C20 2743   1.854   0.605   2.475  0.0518  0.1239  0.3428
  102phy    C18 2744   1.781   0.655   2.601 -0.7049  0.5446  0.4760
  102phy    O01 2745   1.803   0.540   2.690  0.1370  0.0852  0.3043
  102phy    H01 2746   1.893   0.516   2.700  0.0293 -0.2914  0.3559
  102phy    C19 2747   1.864   0.767   2.662 -0.5488 -0.5948 -0.3306
  102phy    C13 2748   1.618   0.672   2.590  0.3009  0.3517 -0.2778
  102phy     H3 2749   1.574   0.595   2.522 -0.4877  0.3778  0.1883
  102phy    O33 2750   1.587   0.795   2.526 -0.0037  0.3669  1.0090
  102phy    H1B 2751   1.575   0.784   2.433  1.0805  1.2129  0.7530
  102phy    C12 2752   1.525   0.657   2.723  0.6203  0.2777 -0.2863
  102phy    O11 2753   1.565   0.557   2.808  0.1765 -0.4190  0.6799
  102phy    H1A 2754   1.649   0.523   2.785 -0.6961 -2.1552 -0.2462
  103phy    C35 2755   2.341   4.090   2.110  0.6477 -0.3010 -0.4059
  103phy    C33 2756   2.492   4.061   2.110 -0.3129  0.1089 -0.9825
  103phy    C34 2757   2.517   3.916   2.158  0.3861  0.0801  0.1753
  103phy    C32 2758   2.558   4.090   1.972 -0.1017  0.1426  0.0529
  103phy    C31 2759   2.684   4.174   1.993  0.0441  0.2327  0.3921
  103phy    C30 2760   2.744   4.201   1.858 -0.1740  0.4143 -0.2907
  103phy    C28 2761   2.881   4.278   1.849  0.1542 -0.1536  0.0721
  103phy    C29 2762   2.931   4.247   1.706 -0.3201  0.2565  0.5038
  103phy    C27 2763   2.877   4.430   1.869 -0.0193 -0.5702  0.0112
  103phy    C26 2764   2.994   4.473   1.953 -0.7803  0.0344 -0.1094
  103phy    C25 2765   2.998   4.620   1.990  0.2468 -0.1442 -0.4365
  103phy    C23 2766   3.123   4.682   2.047 -0.0720 -0.3112 -0.1115
  103phy    C24 2767   3.104   4.828   2.016  0.2988 -0.2536  0.0988
  103phy    C22 2768   3.149   4.667   2.199  0.2375 -0.2229 -0.3187
  103phy    C21 2769   3.216   4.536   2.241  0.0934  0.4302  0.3314
  103phy    C20 2770   3.250   4.545   2.395  0.2347  0.5849  0.2778
  103phy    C18 2771   3.335   4.427   2.454  0.2625  0.0273 -0.0951
  103phy    O01 2772   3.449   4.414   2.374  0.5211  0.1999  0.1100
  103phy    H01 2773   3.490   4.497   2.362  2.5795 -0.9091 -0.9962
  103phy    C19 2774   3.381   4.487   2.591  0.0499 -0.2733  0.2647
  103phy    C13 2775   3.260   4.284   2.456  0.0311 -0.3728 -0.4032
  103phy     H3 2776   3.214   4.269   2.355 -2.4299  0.5364  0.4944
  103phy    O33 2777   3.140   4.294   2.538 -0.4342  0.1533  0.3113
  103phy    H1B 2778   3.086   4.365   2.510  1.1458  0.9440 -0.8844
  103phy    C12 2779   3.343   4.149   2.501 -0.6188 -0.4134 -0.7659
  103phy    O11 2780   3.477   4.148   2.469  0.0113 -0.3437  0.1654
  103phy    H1A 2781   3.478   4.137   2.376 -1.8813 -0.4052  0.1205
  104phy    C35 2782   2.044   0.116   0.656  0.2397  0.3038 -0.5161
  104phy    C33 2783   2.040   0.027   0.777  0.0477 -0.7814 -0.0535
  104phy    C34 2784   1.901  -0.022   0.795  0.0164  0.2000 -0.1938
  104phy    C32 2785   2.137  -0.088   0.766 -0.1507 -0.2254  0.8086
  104phy    C31 2786   2.202  -0.114   0.904  0.1528 -0.4492  0.1238
  104phy    C30 2787   2.286  -0.243   0.917 -0.4690  0.3343 -0.4771
  104phy    C28 2788   2.345  -0.282   1.057  0.6375 -0.6160  0.0699
  104phy    C29 2789   2.252  -0.376   1.129  0.2953  0.1972  0.1229
  104phy    C27 2790   2.485  -0.353   1.041 -0.3868 -0.0117  0.2057
  104phy    C26 2791   2.606  -0.265   1.014  0.7591 -0.2803 -0.0481
  104phy    C25 2792   2.722  -0.358   1.013 -0.6498 -0.2482 -0.0271
  104phy    C23 2793   2.857  -0.289   0.964 -0.2440  0.0070 -0.5069
  104phy    C24 2794   2.965  -0.295   1.069  0.5901 -0.0032 -0.2408
  104phy    C22 2795   2.908  -0.345   0.825 -0.4756  0.1933 -0.3440
  104phy    C21 2796   2.845  -0.279   0.707 -0.2884 -0.7408  0.4051
  104phy    C20 2797   2.894  -0.338   0.574 -0.2581  0.4830  0.3625
  104phy    C18 2798   2.839  -0.271   0.440 -0.1884  0.5659 -0.2363
  104phy    O01 2799   2.699  -0.237   0.457 -0.3039  0.1927  0.2192
  104phy    H01 2800   2.656  -0.312   0.494 -0.2438 -0.3412 -0.7557
  104phy    C19 2801   2.831  -0.385   0.341 -0.3821 -0.0149 -0.6618
  104phy    C13 2802   2.920  -0.138   0.394 -0.1629 -0.0063 -0.0243
  104phy     H3 2803   2.896  -0.064   0.475 -0.3403  1.3958 -1.3082
  104phy    O33 2804   3.066  -0.136   0.406 -0.4997 -0.4962  0.2119
  104phy    H1B 2805   3.096  -0.047   0.405 -1.1516 -0.2671 -1.4875
  104phy    C12 2806   2.872  -0.041   0.279 -0.0684 -0.2113 -0.4045
  104phy    O11 2807   2.903  -0.055   0.143  0.0959 -0.0547 -0.4110
  104phy    H1A 2808   2.860   0.015   0.097 -3.0038 -0.5322  1.4120
  105phy    C35 2809   2.061   3.956   1.772 -0.1473 -0.4725 -0.5316
  105phy    C33 2810   2.155   3.876   1.679  0.2576 -0.4195  0.0192
  105phy    C34 2811   2.292   3.924   1.714 -0.0351 -0.1255  0.2190
  105phy    C32 2812   2.123   3.724   1.695  0.2078 -0.2494 -0.1128
  105phy    C31 2813   2.159   3.642   1.572 -0.2004 -0.4506 -0.3257
  105phy    C30 2814   2.159   3.491   1.584  0.1034 -0.0136 -0.3072
  105phy    C28 2815   2.198   3.400   1.460 -0.5430  0.3966 -0.5844
  105phy    C29 2816   2.264   3.265   1.498  0.1784 -0.1001  0.3784
  105phy    C27 2817   2.076   3.372   1.367  0.0357 -0.7558 -0.4758
  105phy    C26 2818   2.107   3.394   1.220  0.7416  0.3749  0.0088
  105phy    C25 2819   1.982   3.423   1.130 -0.0143 -0.1275 -0.4166
  105phy    C23 2820   1.996   3.434   0.977  0.2052 -0.1420 -0.2076
  105phy    C24 2821   2.015   3.302   0.907  0.4118 -0.6167  0.5748
  105phy    C22 2822   1.874   3.504   0.913  0.0852  0.2062 -0.1607
  105phy    C21 2823   1.906   3.639   0.855  0.0090 -0.3140 -0.8690
  105phy    C20 2824   1.779   3.724   0.841  0.1347 -0.0538 -0.0329
  105phy    C18 2825   1.758   3.835   0.736 -0.3213  0.0584  0.1739
  105phy    O01 2826   1.878   3.912   0.731 -0.0792  0.3842  0.0443
  105phy    H01 2827   1.948   3.849   0.731 -0.7231 -0.3421 -0.0335
  105phy    C19 2828   1.644   3.918   0.797  0.1787 -0.4556  0.0747
  105phy    C13 2829   1.724   3.777   0.590  0.1849  0.5347 -0.0338
  105phy     H3 2830   1.810   3.710   0.566 -0.3024  0.2755 -1.1058
  105phy    O33 2831   1.624   3.672   0.587  0.6448  0.6582  0.2439
  105phy    H1B 2832   1.541   3.713   0.570  0.3182  0.0226  0.2833
  105phy    C12 2833   1.754   3.856   0.455  0.1071  0.0549  0.3940
  105phy    O11 2834   1.767   3.768   0.346 -0.0972 -0.4024 -0.2883
  105phy    H1A 2835   1.701   3.704   0.368 -0.2840  0.6555  2.6640
  106phy    C35 2836   1.568   0.085   1.903 -0.2658  0.0515  0.4290
  106phy    C33 2837   1.689   0.035   1.838  0.5291 -0.3592 -0.1037
  106phy    C34 2838   1.654  -0.055   1.720  0.0326  0.1962  0.1177
  106phy    C32 2839   1.774   0.159   1.809  0.7615 -0.0315 -0.2887
  106phy    C31 2840   1.918   0.142   1.761  0.1242 -0.1069 -0.3447
  106phy    C30 2841   1.999   0.273   1.773  0.9127  0.4653  0.1012
  106phy    C28 2842   2.144   0.253   1.733 -0.2620  0.0314 -0.1136
  106phy    C29 2843   2.177   0.309   1.594  0.3264 -0.6392  0.2997
  106phy    C27 2844   2.226   0.331   1.835 -0.0693 -0.2832 -0.2493
  106phy    C26 2845   2.338   0.257   1.900 -0.7305  0.8172  0.0039
  106phy    C25 2846   2.418   0.352   1.988  0.2499 -0.2050  0.6628
  106phy    C23 2847   2.532   0.308   2.083 -0.1431  0.2569  0.1313
  106phy    C24 2848   2.628   0.421   2.114 -0.1566  0.2973 -0.3363
  106phy    C22 2849   2.468   0.253   2.215  0.5780 -0.0535 -0.0664
  106phy    C21 2850   2.540   0.126   2.274  0.4580 -0.1955 -0.1564
  106phy    C20 2851   2.466   0.073   2.395 -0.6035  0.0253 -0.2679
  106phy    C18 2852   2.531  -0.040   2.485 -0.2608  0.3743  0.4599
  106phy    O01 2853   2.649   0.004   2.553 -0.1560 -0.4627 -0.1791
  106phy    H01 2854   2.641   0.095   2.574  0.6507  0.2598 -2.6292
  106phy    C19 2855   2.422  -0.048   2.599  0.2550  0.0590  0.3496
  106phy    C13 2856   2.559  -0.182   2.408  0.1642  0.0507 -0.4920
  106phy     H3 2857   2.477  -0.197   2.333 -0.7196  1.3468  0.1824
  106phy    O33 2858   2.542  -0.304   2.489 -0.2034 -0.4239 -0.0175
  106phy    H1B 2859   2.620  -0.318   2.539  0.5498  0.1353 -1.0113
  106phy    C12 2860   2.697  -0.191   2.326 -0.0945 -0.2242 -0.4221
  106phy    O11 2861   2.822  -0.216   2.394  0.4509  0.2453  0.4729
  106phy    H1A 2862   2.860  -0.131   2.404  0.9309  0.2275 -1.0258
  107phy    C35 2863   2.482   5.070   1.932  0.3815 -0.7503  0.0437
  107phy    C33 2864   2.601   5.056   1.835 -0.6427 -0.2938 -0.5072
  107phy    C34 2865   2.556   4.969   1.717  0.4913 -0.0727  0.2374
  107phy    C32 2866   2.670   5.186   1.797 -0.0985 -0.3650 -0.0391
  107phy    C31 2867   2.794   5.223   1.884  0.4690  0.0457 -0.2618
  107phy    C30 2868   2.875   5.336   1.817  0.6811 -0.0425  0.0486
  107phy    C28 2869   3.009   5.374   1.880  0.6122 -0.1874  0.5858
  107phy    C29 2870   3.131   5.304   1.827 -0.0406 -0.0883 -0.4957
  107phy    C27 2871   3.017   5.525   1.860  0.4425 -0.0000  0.1377
  107phy    C26 2872   3.096   5.603   1.970 -0.5036  0.0622 -0.3274
  107phy    C25 2873   3.106   5.754   1.944  0.3237  0.0909  0.3095
  107phy    C23 2874   3.160   5.859   2.040  0.4770 -0.2623 -0.0792
  107phy    C24 2875   3.192   5.988   1.963 -0.3524  0.0429 -0.1092
  107phy    C22 2876   3.053   5.892   2.149 -0.2372  0.0843 -0.0326
  107phy    C21 2877   3.089   5.817   2.277  0.1362 -0.5212  0.1647
  107phy    C20 2878   2.959   5.815   2.358 -0.1662  0.4206 -0.0002
  107phy    C18 2879   2.946   5.723   2.483  0.0304 -0.2050  0.4073
  107phy    O01 2880   3.050   5.748   2.578  0.0809  0.4512 -0.0577
  107phy    H01 2881   3.131   5.719   2.542 -0.5173  0.0591 -1.1053
  107phy    C19 2882   2.824   5.792   2.546 -0.0844 -0.4375  0.1274
  107phy    C13 2883   2.916   5.563   2.466  0.2116  0.1438  0.2361
  107phy     H3 2884   2.828   5.544   2.400 -0.2288 -0.7927  1.0696
  107phy    O33 2885   2.877   5.500   2.590  0.1407  0.6858 -0.0662
  107phy    H1B 2886   2.935   5.507   2.664  0.2442 -3.6939  0.5087
  107phy    C12 2887   3.035   5.475   2.404 -0.2701 -0.3309  0.1134
  107phy    O11 2888   3.172   5.476   2.450  0.2214 -0.3472  0.1001
  107phy    H1A 2889   3.176   5.486   2.543  1.0669  2.0217 -0.1101
  108phy    C35 2890   4.571   4.720   1.154  0.5262  0.3357 -0.0530
  108phy    C33 2891   4.556   4.571   1.107 -0.1592  0.1316 -0.2941
  108phy    C34 2892   4.617   4.483   1.218  0.2838  0.3303  0.2986
  108phy    C32 2893   4.408   4.530   1.106 -0.4504  0.2948  0.1621
  108phy    C31 2894   4.339   4.547   0.964 -0.1723  0.0696  0.1286
  108phy    C30 2895   4.187   4.534   0.976  0.0035  0.6776 -0.3347
  108phy    C28 2896   4.112   4.568   0.842  0.3001 -0.0922  0.8366
  108phy    C29 2897   4.035   4.447   0.786  0.8966  0.2551  0.1667
  108phy    C27 2898   4.027   4.695   0.864  0.1461 -0.6044  0.2606
  108phy    C26 2899   4.012   4.793   0.745 -0.0994 -0.2813 -0.2319
  108phy    C25 2900   3.922   4.921   0.780 -0.1839 -0.2757  0.1032
  108phy    C23 2901   3.869   5.010   0.664 -0.0627 -0.3174  0.4929
  108phy    C24 2902   3.743   5.091   0.706  0.2215  0.2103  0.8787
  108phy    C22 2903   3.970   5.096   0.593 -0.0991 -0.2191 -0.3308
  108phy    C21 2904   3.957   5.100   0.443  0.0870 -0.1351  0.3131
  108phy    C20 2905   4.087   5.148   0.370  0.0446 -0.4740  0.3454
  108phy    C18 2906   4.079   5.187   0.218  0.5069 -0.2915 -0.2608
  108phy    O01 2907   4.068   5.074   0.131 -0.1146 -0.5459 -0.1362
  108phy    H01 2908   3.983   5.038   0.146 -0.0304 -0.1926  1.3808
  108phy    C19 2909   4.231   5.231   0.200 -0.1646 -0.1551 -0.4938
  108phy    C13 2910   3.988   5.315   0.172  0.7656  0.1353 -0.1572
  108phy     H3 2911   3.981   5.375   0.266  0.1484 -0.6053  0.2779
  108phy    O33 2912   4.044   5.417   0.087 -0.1808  0.3619 -0.5798
  108phy    H1B 2913   4.115   5.386   0.035 -0.3889 -0.6310 -0.2839
  108phy    C12 2914   3.826   5.307   0.175 -0.2830  0.4865  0.5397
  108phy    O11 2915   3.783   5.297   0.044  0.1175 -0.0895  0.4341
  108phy    H1A 2916   3.689   5.292   0.045 -0.0396  1.4512 -1.2326
  109phy    C35 2917   4.973   1.320   1.845  0.0254  0.3944  0.3866
  109phy    C33 2918   5.024   1.442   1.771 -0.1693 -0.5064 -0.3450
  109phy    C34 2919   5.118   1.399   1.658 -0.3007  0.3221 -0.7379
  109phy    C32 2920   4.905   1.531   1.735  0.1218 -0.1496 -0.0913
  109phy    C31 2921   4.938   1.670   1.684  0.2430  0.2016 -0.0225
  109phy    C30 2922   4.810   1.755   1.677  0.1816  0.3232  0.2931
  109phy    C28 2923   4.846   1.905   1.658  0.8850 -0.1571 -0.7814
  109phy    C29 2924   4.821   1.950   1.511 -0.1688  0.8284 -0.0405
  109phy    C27 2925   4.737   1.984   1.729 -0.2244  0.1029 -0.5047
  109phy    C26 2926   4.758   2.019   1.879 -0.3108  0.1882  0.0661
  109phy    C25 2927   4.669   2.137   1.916 -0.1330 -0.1289  0.0911
  109phy    C23 2928   4.680   2.181   2.065 -0.2468  0.2397 -0.3329
  109phy    C24 2929   4.815   2.255   2.104 -0.2655 -0.6366 -0.2030
  109phy    C22 2930   4.562   2.275   2.093  0.3077  0.4821  0.7426
  109phy    C21 2931   4.466   2.240   2.202  0.3218  0.3982  0.0413
  109phy    C20 2932   4.329   2.299   2.170 -0.5138  0.2033  0.2558
  109phy    C18 2933   4.210   2.281   2.270  0.2345 -0.4901  0.4289
  109phy    O01 2934   4.247   2.343   2.393  0.6584 -0.0695 -0.0269
  109phy    H01 2935   4.340   2.340   2.407  0.4856  1.6671  1.8376
  109phy    C19 2936   4.117   2.382   2.204  0.4291 -0.2458  0.6220
  109phy    C13 2937   4.140   2.133   2.292  0.3104 -0.4397 -0.1129
  109phy     H3 2938   4.140   2.085   2.192 -0.4864  0.1351 -0.4009
  109phy    O33 2939   4.005   2.127   2.323  0.1034 -0.2388 -0.2959
  109phy    H1B 2940   3.962   2.052   2.288  0.2329 -1.2112  1.4901
  109phy    C12 2941   4.218   2.034   2.384 -0.2243 -0.1356  0.0821
  109phy    O11 2942   4.207   2.064   2.521 -0.1840  0.2510  0.1848
  109phy    H1A 2943   4.118   2.046   2.545 -0.5968  2.8289  0.8048
  110phy    C35 2944   0.217   0.018   1.634 -0.6708  0.0066 -0.9327
  110phy    C33 2945   0.168  -0.013   1.496 -0.6862  0.0267 -0.2128
  110phy    C34 2946   0.059  -0.123   1.500  0.3669 -0.0437 -0.2810
  110phy    C32 2947   0.134   0.114   1.416  0.3988  0.4159  0.6932
  110phy    C31 2948   0.147   0.103   1.264  0.2648  0.2592 -0.0278
  110phy    C30 2949   0.068   0.216   1.196 -0.0088 -0.3698 -0.1747
  110phy    C28 2950   0.059   0.212   1.041  0.0572  0.1650 -0.0411
  110phy    C29 2951  -0.029   0.106   0.985  0.0048  0.2837  0.0702
  110phy    C27 2952   0.024   0.352   0.995 -0.4517 -0.1391 -0.2087
  110phy    C26 2953   0.086   0.417   0.874  0.2799  0.4274 -0.1829
  110phy    C25 2954   0.001   0.534   0.827 -0.5385  0.4294 -0.2248
  110phy    C23 2955   0.065   0.637   0.728 -0.2806  0.2649 -0.1978
  110phy    C24 2956   0.006   0.616   0.584 -0.3504  0.5684 -0.2527
  110phy    C22 2957   0.043   0.786   0.768  0.1952  0.2016  0.1561
  110phy    C21 2958   0.132   0.902   0.716 -0.4682  0.0169 -0.1547
  110phy    C20 2959   0.091   1.045   0.774 -0.4391 -0.1628 -0.1140
  110phy    C18 2960   0.199   1.163   0.777 -0.0800  0.1616 -0.3244
  110phy    O01 2961   0.331   1.127   0.829 -0.2115 -0.0082 -0.0275
  110phy    H01 2962   0.379   1.201   0.795 -0.0471 -1.0436 -2.2345
  110phy    C19 2963   0.139   1.270   0.871 -0.9913 -0.1013 -0.2149
  110phy    C13 2964   0.226   1.220   0.626 -0.2227  0.3167 -0.2322
  110phy     H3 2965   0.268   1.132   0.571  1.8040 -0.4447  2.3347
  110phy    O33 2966   0.115   1.243   0.545  0.2628 -0.1487 -0.5302
  110phy    H1B 2967   0.103   1.190   0.468 -0.4543  0.5646 -0.9291
  110phy    C12 2968   0.355   1.295   0.579  0.3672 -0.7614  0.2015
  110phy    O11 2969   0.456   1.305   0.679 -1.1282  0.3040 -0.0820
  110phy    H1A 2970   0.536   1.335   0.640 -0.3435  0.4763  1.5696
  111phy    C35 2971   4.656   0.897   2.161  0.3073 -0.0395 -0.0444
  111phy    C33 2972   4.724   0.988   2.064 -0.0730  0.2515 -0.3369
  111phy    C34 2973   4.849   0.924   2.007  0.5838  0.0360 -0.4817
  111phy    C32 2974   4.625   1.030   1.955  0.6469  0.6102  0.3517
  111phy    C31 2975   4.651   1.164   1.872 -0.1596 -0.4604  0.0907
  111phy    C30 2976   4.530   1.199   1.790  0.1235 -0.2850 -0.1508
  111phy    C28 2977   4.558   1.334   1.720  0.1219  0.2521 -0.0261
  111phy    C29 2978   4.542   1.324   1.570 -0.4641 -0.4856 -0.1894
  111phy    C27 2979   4.447   1.438   1.761 -0.0310 -0.5560 -0.0701
  111phy    C26 2980   4.486   1.529   1.881 -0.4587 -0.0686  0.2933
  111phy    C25 2981   4.366   1.622   1.917  0.0515  0.1897 -0.1345
  111phy    C23 2982   4.381   1.745   2.011 -0.1285 -0.0822 -0.3839
  111phy    C24 2983   4.274   1.851   1.992 -0.3923 -0.7980  0.0693
  111phy    C22 2984   4.398   1.686   2.155  0.0951  0.0881  0.2525
  111phy    C21 2985   4.497   1.753   2.247  0.1487  0.1123  0.1455
  111phy    C20 2986   4.510   1.682   2.381  0.8479  0.0494 -0.3825
  111phy    C18 2987   4.565   1.750   2.510 -0.2926 -0.0398  0.3361
  111phy    O01 2988   4.464   1.830   2.573  0.1047 -0.0342  0.4631
  111phy    H01 2989   4.385   1.779   2.569  0.3659 -0.3539 -2.0166
  111phy    C19 2990   4.591   1.629   2.605  0.5608  0.1015 -0.6235
  111phy    C13 2991   4.706   1.833   2.497 -0.0004  0.3109  0.4449
  111phy     H3 2992   4.769   1.780   2.421 -0.2312 -0.1354  0.5652
  111phy    O33 2993   4.795   1.832   2.610  0.3384  0.3500  0.2627
  111phy    H1B 2994   4.757   1.881   2.680 -1.0988  0.5265 -0.5990
  111phy    C12 2995   4.697   1.985   2.449 -0.0085 -0.3556 -0.3157
  111phy    O11 2996   4.679   2.082   2.554 -0.4777  0.2899  0.2241
  111phy    H1A 2997   4.759   2.097   2.600  0.0196 -0.3281 -0.4145
  112phy    C35 2998   4.123   2.104   1.740  0.3111 -0.3259  0.1084
  112phy    C33 2999   4.256   2.187   1.749  0.5478  0.7149  0.3863
  112phy    C34 3000   4.358   2.127   1.659  0.0551  0.3488  0.4023
  112phy    C32 3001   4.245   2.336   1.719 -0.6341  0.6304  0.1264
  112phy    C31 3002   4.303   2.445   1.816 -0.1216  0.4108  0.5539
  112phy    C30 3003   4.279   2.587   1.765  0.4056  0.0450 -0.1547
  112phy    C28 3004   4.341   2.699   1.853 -0.5367 -0.3306  0.1565
  112phy    C29 3005   4.411   2.797   1.765 -0.2346  0.3291  0.1796
  112phy    C27 3006   4.243   2.759   1.956 -0.4954  0.1084 -0.2726
  112phy    C26 3007   4.287   2.810   2.097  0.2369 -0.2276 -0.6254
  112phy    C25 3008   4.173   2.901   2.156 -0.0631  0.4573 -0.6338
  112phy    C23 3009   4.209   2.973   2.288 -0.6509  0.4295 -0.2985
  112phy    C24 3010   4.277   3.110   2.268  0.0507 -0.2921  0.7424
  112phy    C22 3011   4.075   3.002   2.357 -0.7039 -0.0204 -0.6130
  112phy    C21 3012   4.054   2.930   2.492 -0.0519  0.0502  0.2402
  112phy    C20 3013   3.917   2.958   2.549  0.1390 -0.1662  0.3786
  112phy    C18 3014   3.886   2.898   2.692 -0.3314 -0.0229 -0.0292
  112phy    O01 3015   3.979   2.950   2.787  0.2304 -0.0482  0.4526
  112phy    H01 3016   4.058   2.900   2.784  0.4090  0.2372 -2.9787
  112phy    C19 3017   3.755   2.973   2.729  0.2214  0.2642  0.1341
  112phy    C13 3018   3.881   2.736   2.686  0.4764  0.2972 -0.2621
  112phy     H3 3019   3.970   2.702   2.627  1.2826  1.0196  0.4995
  112phy    O33 3020   3.771   2.693   2.603 -0.7578  0.1724 -0.2334
  112phy    H1B 3021   3.694   2.704   2.655  0.8800  2.7621  1.8969
  112phy    C12 3022   3.895   2.654   2.817 -0.7379  0.4094 -0.6795
  112phy    O11 3023   3.928   2.514   2.812 -0.0799  0.3090  0.9199
  112phy    H1A 3024   4.002   2.510   2.754 -1.3992 -0.1884 -0.8402
  113phy    C35 3025   4.189   4.930   1.130 -0.0075  0.0880 -0.0442
  113phy    C33 3026   4.242   5.063   1.091 -1.2737 -0.4922  0.2660
  113phy    C34 3027   4.282   5.130   1.222 -0.0497  0.4878  0.2654
  113phy    C32 3028   4.369   5.057   0.998  0.2554  0.1173 -0.6923
  113phy    C31 3029   4.340   5.052   0.846  0.5056  0.2802 -0.0121
  113phy    C30 3030   4.460   5.020   0.762 -0.0637  0.2656  0.4784
  113phy    C28 3031   4.451   5.038   0.609 -0.6206  0.7942  0.0201
  113phy    C29 3032   4.556   5.137   0.562 -0.4335 -0.3439  0.0971
  113phy    C27 3033   4.460   4.904   0.533  0.0606  0.4651  0.1743
  113phy    C26 3034   4.348   4.852   0.441 -0.5234 -0.3072 -0.2375
  113phy    C25 3035   4.376   4.715   0.383 -0.1620 -0.4183 -0.3805
  113phy    C23 3036   4.259   4.675   0.290 -0.7964  0.4084  0.0069
  113phy    C24 3037   4.314   4.574   0.189 -0.4504 -0.6138 -0.6535
  113phy    C22 3038   4.130   4.618   0.360 -0.7188  0.3890  0.0781
  113phy    C21 3039   3.995   4.662   0.300 -0.2101 -0.3795  0.4597
  113phy    C20 3040   3.872   4.621   0.384  0.0150 -0.2680 -0.2697
  113phy    C18 3041   3.740   4.686   0.359  0.5952  0.8648 -0.7652
  113phy    O01 3042   3.742   4.825   0.350  0.5409  0.1177  0.0678
  113phy    H01 3043   3.664   4.868   0.379  1.8011  2.6371  0.0445
  113phy    C19 3044   3.670   4.648   0.491 -0.3009 -0.1229  0.6434
  113phy    C13 3045   3.663   4.629   0.226 -0.4810 -0.0858  0.1197
  113phy     H3 3046   3.745   4.643   0.150 -0.2271 -0.1518  0.3776
  113phy    O33 3047   3.658   4.489   0.214 -0.1973 -0.2564  0.2357
  113phy    H1B 3048   3.584   4.455   0.261 -0.7015 -2.1518 -1.7417
  113phy    C12 3049   3.555   4.700   0.144 -0.1985  0.3318 -0.4020
  113phy    O11 3050   3.425   4.694   0.202  0.0436 -0.1967 -0.1959
  113phy    H1A 3051   3.381   4.626   0.154 -1.0055  1.1968 -1.2786
  114phy    C35 3052   4.669   2.899   1.462  0.2060  0.0992 -0.2767
  114phy    C33 3053   4.808   2.927   1.410 -0.4358  0.1206 -0.6731
  114phy    C34 3054   4.783   3.037   1.305  0.6013 -0.2163  0.3608
  114phy    C32 3055   4.899   2.990   1.516  0.5296  0.0434 -0.5254
  114phy    C31 3056   4.967   2.896   1.615  0.4010 -0.2941 -0.1434
  114phy    C30 3057   5.073   2.972   1.696 -0.4839 -0.4652  0.4109
  114phy    C28 3058   5.180   2.889   1.769 -0.1421 -0.3057  0.0719
  114phy    C29 3059   5.305   2.886   1.674 -0.5683  0.1294 -0.5900
  114phy    C27 3060   5.207   2.961   1.905 -0.8151 -0.1098 -0.1875
  114phy    C26 3061   5.245   2.866   2.015 -0.3016 -0.4695  0.1603
  114phy    C25 3062   5.258   2.935   2.154 -0.3264  0.0781 -0.1084
  114phy    C23 3063   5.320   2.845   2.266  0.4236 -0.0437 -0.1274
  114phy    C24 3064   5.469   2.869   2.279 -0.8645  0.5159 -0.2382
  114phy    C22 3065   5.233   2.870   2.393  0.3612 -0.3378  0.1213
  114phy    C21 3066   5.225   2.762   2.507 -0.1027  0.4799  0.6363
  114phy    C20 3067   5.137   2.825   2.612  0.0656  0.6112 -0.3168
  114phy    C18 3068   5.045   2.730   2.707 -0.2493  0.2973  0.0539
  114phy    O01 3069   5.125   2.655   2.803  0.4798  0.5101  0.4257
  114phy    H01 3070   5.180   2.716   2.849 -0.7443  0.7278  1.6761
  114phy    C19 3071   4.980   2.827   2.807 -0.4130  0.0412  0.0854
  114phy    C13 3072   4.933   2.640   2.629 -0.6070 -0.2448  0.8810
  114phy     H3 3073   4.913   2.693   2.532  0.0291 -3.3088 -1.0652
  114phy    O33 3074   4.798   2.631   2.678  0.2150 -0.8485  0.1063
  114phy    H1B 3075   4.794   2.612   2.769 -1.0912 -1.2949 -0.0132
  114phy    C12 3076   4.986   2.499   2.589  0.1175 -0.0264 -0.2057
  114phy    O11 3077   5.029   2.425   2.700 -0.3040  0.2745 -0.0661
  114phy    H1A 3078   5.065   2.483   2.765 -1.5697 -1.2753  2.1179
  115phy    C35 3079   0.740   2.651   1.282  0.0206 -0.4898 -0.0289
  115phy    C33 3080   0.621   2.556   1.330 -0.0625  0.2211  0.0462
  115phy    C34 3081   0.670   2.423   1.396  0.2520 -0.1722  0.0097
  115phy    C32 3082   0.494   2.620   1.389 -0.1810  0.3239  0.1818
  115phy    C31 3083   0.357   2.547   1.358 -0.6026  0.6159  0.2345
  115phy    C30 3084   0.240   2.620   1.415  0.1949  0.1247  0.2352
  115phy    C28 3085   0.099   2.569   1.369 -0.1163 -0.3581  0.1168
  115phy    C29 3086   0.007   2.508   1.481 -0.1827  0.4390 -0.0411
  115phy    C27 3087   0.024   2.678   1.295 -0.7536  0.0204 -0.1289
  115phy    C26 3088  -0.000   2.667   1.145 -0.1986  0.2475  0.3251
  115phy    C25 3089  -0.093   2.780   1.103  0.0769  0.3643 -0.4098
  115phy    C23 3090  -0.125   2.788   0.953  0.2369 -0.0354 -0.6989
  115phy    C24 3091  -0.269   2.744   0.925  0.1486  0.4655  0.2654
  115phy    C22 3092  -0.087   2.930   0.914 -0.1831  0.0657  0.8913
  115phy    C21 3093  -0.027   2.937   0.775 -0.2643 -0.4044  0.5091
  115phy    C20 3094   0.033   3.078   0.757  0.8877 -0.2649 -0.4727
  115phy    C18 3095   0.143   3.113   0.650  0.9175  0.4383  0.5336
  115phy    O01 3096   0.253   3.030   0.676 -0.0032 -0.1710 -0.1232
  115phy    H01 3097   0.230   2.969   0.743 -0.0041 -0.7320 -0.6236
  115phy    C19 3098   0.182   3.259   0.686 -0.6014 -0.3550  0.1985
  115phy    C13 3099   0.090   3.086   0.496 -0.1550 -0.1585 -0.4689
  115phy     H3 3100   0.069   2.976   0.497 -0.6953 -0.0697 -1.2366
  115phy    O33 3101  -0.040   3.131   0.464 -0.5289  0.0809 -0.6100
  115phy    H1B 3102  -0.043   3.224   0.477  1.0099  0.5814 -3.2974
  115phy    C12 3103   0.179   3.069   0.369 -0.3901  0.1710  0.1004
  115phy    O11 3104   0.316   3.043   0.385  0.0813  0.1256  0.1117
  115phy    H1A 3105   0.321   3.024   0.477 -1.1090  1.6789  0.5497
  116phy    C35 3106   4.105   3.897   1.089 -0.3568 -0.1923 -0.0733
  116phy    C33 3107   4.074   3.998   0.978  0.1504 -0.1205  0.2322
  116phy    C34 3108   3.957   4.081   1.024 -0.5202  0.1546 -0.4742
  116phy    C32 3109   4.203   4.085   0.959 -0.3569 -0.4080  0.0808
  116phy    C31 3110   4.247   4.086   0.809 -0.1020 -0.6565  0.1789
  116phy    C30 3111   4.362   4.185   0.783 -0.1934 -0.7441  0.2243
  116phy    C28 3112   4.386   4.217   0.631  0.3761  0.0255 -1.0714
  116phy    C29 3113   4.435   4.364   0.618 -0.2560  0.0996  0.1754
  116phy    C27 3114   4.484   4.121   0.566 -0.0374  0.1724 -0.4102
  116phy    C26 3115   4.464   4.099   0.418 -0.7026  0.3325 -0.0788
  116phy    C25 3116   4.534   3.969   0.367  0.1069  0.1431  0.0266
  116phy    C23 3117   4.562   3.957   0.218  0.1151 -0.1984  0.0886
  116phy    C24 3118   4.709   3.956   0.210 -0.4028 -0.4005 -0.4541
  116phy    C22 3119   4.508   3.822   0.165  0.1330  0.5939  0.2821
  116phy    C21 3120   4.423   3.834   0.038  0.2603 -0.1145  0.3575
  116phy    C20 3121   4.323   3.718   0.007  0.1468 -0.3066 -0.2527
  116phy    C18 3122   4.272   3.701  -0.138  0.0100 -0.3300  0.5324
  116phy    O01 3123   4.219   3.825  -0.185 -0.2653  0.3014 -0.4257
  116phy    H01 3124   4.161   3.805  -0.256  0.1849 -0.6940 -0.5256
  116phy    C19 3125   4.150   3.603  -0.124 -0.2667 -0.6459 -0.2035
  116phy    C13 3126   4.387   3.640  -0.238  0.1323  0.0798 -0.4634
  116phy     H3 3127   4.474   3.708  -0.223 -0.6009  1.0225 -0.3650
  116phy    O33 3128   4.450   3.521  -0.194  0.0363 -0.1592 -0.6386
  116phy    H1B 3129   4.400   3.455  -0.237 -2.4134  1.3098 -0.2645
  116phy    C12 3130   4.407   3.682  -0.389  0.8042  0.2663  0.3585
  116phy    O11 3131   4.354   3.806  -0.431  0.0421 -0.1906  0.0463
  116phy    H1A 3132   4.350   3.861  -0.355 -0.6836  0.4028 -0.4104
  117phy    C35 3133   4.706   4.296   2.122  0.2859 -0.0264  0.2464
  117phy    C33 3134   4.642   4.433   2.098  0.6957 -0.0545 -0.3716
  117phy    C34 3135   4.687   4.524   2.213 -0.2627  0.2488 -0.0195
  117phy    C32 3136   4.685   4.481   1.955 -0.1335  0.6145  0.2276
  117phy    C31 3137   4.622   4.608   1.895 -0.0823 -0.0840  0.6142
  117phy    C30 3138   4.658   4.639   1.748  0.0114  0.0658 -0.4740
  117phy    C28 3139   4.607   4.763   1.682 -0.1453 -0.2593  0.5432
  117phy    C29 3140   4.719   4.819   1.597 -0.0800 -0.3791 -0.3025
  117phy    C27 3141   4.470   4.745   1.602  0.0015  0.2996  0.5360
  117phy    C26 3142   4.364   4.842   1.632  0.4412 -0.1855 -0.7473
  117phy    C25 3143   4.225   4.813   1.570 -0.8017 -0.5232  0.3045
  117phy    C23 3144   4.116   4.916   1.614 -0.3023 -0.0551 -0.0241
  117phy    C24 3145   4.030   4.956   1.494 -0.5465 -0.0781 -0.3307
  117phy    C22 3146   4.038   4.853   1.728 -0.2711  0.9209  0.3522
  117phy    C21 3147   4.074   4.893   1.866 -0.6415  0.0971  0.3367
  117phy    C20 3148   3.967   4.844   1.959 -0.4804 -0.0607 -0.3932
  117phy    C18 3149   3.977   4.872   2.118  0.0309  0.0356  0.1483
  117phy    O01 3150   3.993   5.011   2.155 -0.1161 -0.1753 -0.4120
  117phy    H01 3151   3.913   5.057   2.135 -0.0258 -0.1604 -0.7414
  117phy    C19 3152   3.831   4.850   2.158  0.0973 -0.5293  0.2041
  117phy    C13 3153   4.084   4.786   2.206  0.1483 -0.3624  0.6845
  117phy     H3 3154   4.079   4.678   2.176  0.8324 -0.1779 -0.1700
  117phy    O33 3155   4.056   4.783   2.347  0.2706  0.2054 -0.5806
  117phy    H1B 3156   4.076   4.869   2.378  0.7809  0.6926 -2.1379
  117phy    C12 3157   4.234   4.814   2.191 -0.5093  0.1206  0.6068
  117phy    O11 3158   4.272   4.941   2.232 -0.3713 -0.5394  0.4988
  117phy    H1A 3159   4.237   5.003   2.172 -0.3186 -0.2903  0.7250
  118phy    C35 3160   4.890   3.387   1.508 -0.1845  0.5217 -0.4530
  118phy    C33 3161   4.880   3.542   1.498 -0.1434 -0.6541  0.3265
  118phy    C34 3162   4.834   3.589   1.360  0.0508 -0.2890  0.1483
  118phy    C32 3163   4.805   3.591   1.623  0.2700 -0.4914  0.6052
  118phy    C31 3164   4.857   3.720   1.684  0.3778  0.0381 -0.1340
  118phy    C30 3165   4.768   3.783   1.796  0.3844  0.5288  0.0284
  118phy    C28 3166   4.827   3.901   1.873  0.3332 -0.1622  0.2256
  118phy    C29 3167   4.795   4.036   1.814  0.2082  0.0143 -0.2465
  118phy    C27 3168   4.773   3.909   2.017 -1.0144  0.2211 -0.5542
  118phy    C26 3169   4.868   3.858   2.124 -0.3567  0.3133 -0.2652
  118phy    C25 3170   4.827   3.873   2.272 -0.0979 -0.4470 -0.2291
  118phy    C23 3171   4.926   3.824   2.381 -0.7663 -0.1290 -0.3264
  118phy    C24 3172   5.030   3.931   2.414 -0.5501 -0.3332 -0.2504
  118phy    C22 3173   4.845   3.788   2.513  0.4223 -0.2988  0.1500
  118phy    C21 3174   4.892   3.677   2.603 -0.3075  0.1215  0.1411
  118phy    C20 3175   4.809   3.681   2.730  0.0526  0.1638  0.1096
  118phy    C18 3176   4.843   3.579   2.845  0.3589 -0.1230  0.1775
  118phy    O01 3177   4.976   3.600   2.892 -0.1186  0.1424 -0.1262
  118phy    H01 3178   4.986   3.652   2.969  0.3054  1.1122 -0.8059
  118phy    C19 3179   4.752   3.630   2.961 -0.3894 -0.1915  0.2383
  118phy    C13 3180   4.818   3.423   2.797  0.7896 -0.0978  0.0781
  118phy     H3 3181   4.862   3.410   2.695 -0.0083  0.7926 -0.4030
  118phy    O33 3182   4.683   3.388   2.766  0.3989  0.7308  0.1291
  118phy    H1B 3183   4.622   3.456   2.788  2.9397  3.9612 -1.9336
  118phy    C12 3184   4.882   3.305   2.882  0.2280  0.5024 -0.0191
  118phy    O11 3185   5.016   3.326   2.910  0.1212 -0.4716 -0.1104
  118phy    H1A 3186   5.027   3.419   2.914 -0.5050 -0.4286  1.1593
  119phy    C35 3187   3.936   3.447   2.548 -0.0804  0.6024 -0.3631
  119phy    C33 3188   3.996   3.410   2.416 -0.2470 -0.1186  0.4694
  119phy    C34 3189   3.883   3.379   2.315 -0.5025  0.0047  0.0982
  119phy    C32 3190   4.107   3.511   2.379  0.0453  0.3072 -0.2741
  119phy    C31 3191   4.233   3.465   2.309 -0.1634  0.1534 -0.3722
  119phy    C30 3192   4.313   3.584   2.258 -0.2355  0.0180 -0.0881
  119phy    C28 3193   4.444   3.542   2.184 -0.4491 -0.1541  0.4211
  119phy    C29 3194   4.476   3.658   2.087  0.1774 -0.0799  0.1445
  119phy    C27 3195   4.565   3.519   2.274  0.5211 -0.4142 -0.0848
  119phy    C26 3196   4.615   3.376   2.286  0.2469 -0.0625  0.3118
  119phy    C25 3197   4.746   3.362   2.363 -0.3548 -0.0387  0.7821
  119phy    C23 3198   4.811   3.221   2.356  0.3536 -0.2561  0.2808
  119phy    C24 3199   4.959   3.246   2.330  0.4004 -0.4309 -0.2034
  119phy    C22 3200   4.798   3.144   2.492 -0.0559  0.0479 -0.2404
  119phy    C21 3201   4.671   3.058   2.511  0.0524  0.1687 -0.4311
  119phy    C20 3202   4.671   3.012   2.656 -0.5927  0.2843  0.4956
  119phy    C18 3203   4.528   2.986   2.731 -0.5917  0.0176 -0.1755
  119phy    O01 3204   4.443   2.886   2.655 -0.1097 -0.4159  0.1649
  119phy    H01 3205   4.497   2.819   2.620  0.8357  0.3018  0.2124
  119phy    C19 3206   4.576   2.913   2.853 -0.1979  0.3337 -0.0257
  119phy    C13 3207   4.437   3.114   2.775 -0.3182 -0.2878  0.1824
  119phy     H3 3208   4.501   3.191   2.826  1.8610  0.4057 -3.2545
  119phy    O33 3209   4.334   3.083   2.869  0.1707  0.2302  0.1845
  119phy    H1B 3210   4.286   3.004   2.850 -0.5267  0.7679 -0.3679
  119phy    C12 3211   4.367   3.198   2.661 -0.3068  0.0128  0.5024
  119phy    O11 3212   4.296   3.308   2.701 -0.0359 -0.2589  0.0226
  119phy    H1A 3213   4.210   3.287   2.732  0.3997  0.0182  1.4739
  120phy    C35 3214   3.357   3.465   2.752 -0.0265  0.1319  0.1500
  120phy    C33 3215   3.504   3.425   2.766 -0.2144 -0.7961 -0.1413
  120phy    C34 3216   3.588   3.506   2.666 -0.1668  0.1419 -0.6149
  120phy    C32 3217   3.557   3.443   2.911 -0.2753 -0.2343  0.0315
  120phy    C31 3218   3.676   3.349   2.945  0.5776  0.0538 -0.4204
  120phy    C30 3219   3.722   3.352   3.092 -0.3770  0.3259 -0.2821
  120phy    C28 3220   3.826   3.242   3.127  0.4150  0.0681  0.0586
  120phy    C29 3221   3.932   3.305   3.217 -0.1212  0.0392 -0.1034
  120phy    C27 3222   3.769   3.116   3.198 -0.2704  0.1092  0.5529
  120phy    C26 3223   3.766   2.978   3.124 -0.2122  0.3417 -0.7195
  120phy    C25 3224   3.698   2.884   3.225 -0.7451  0.6334  0.5070
  120phy    C23 3225   3.692   2.739   3.170 -0.1689  0.5117  0.4551
  120phy    C24 3226   3.804   2.659   3.224 -0.4541  0.2193  0.6246
  120phy    C22 3227   3.565   2.670   3.211  0.1874  0.7170  0.1412
  120phy    C21 3228   3.470   2.663   3.094 -0.4572  0.0303  0.2061
  120phy    C20 3229   3.340   2.596   3.148  0.0374 -0.4121  0.4682
  120phy    C18 3230   3.220   2.585   3.046 -0.0420  0.0153  0.1369
  120phy    O01 3231   3.190   2.718   2.996 -0.0512  0.2201 -0.0883
  120phy    H01 3232   3.144   2.761   3.065  0.1249 -0.3569  0.3967
  120phy    C19 3233   3.105   2.540   3.142  0.2734 -0.2001  0.3461
  120phy    C13 3234   3.246   2.489   2.918 -0.4038 -0.7068 -0.4034
  120phy     H3 3235   3.325   2.543   2.860 -1.4925  1.4453 -0.0014
  120phy    O33 3236   3.321   2.371   2.947 -0.5220 -0.7558 -0.4515
  120phy    H1B 3237   3.261   2.301   2.965 -1.2804  0.2551  1.1558
  120phy    C12 3238   3.165   2.491   2.782  0.2002  0.8396 -0.1771
  120phy    O11 3239   3.052   2.409   2.771 -0.4592  0.1729  0.4998
  120phy    H1A 3240   3.070   2.322   2.740 -0.6196  0.4172 -0.2969
  121phy    C35 3241   0.209   1.100   2.294 -0.1054  0.2688 -0.4041
  121phy    C33 3242   0.141   1.136   2.166 -0.0216  0.5453  0.1660
  121phy    C34 3243  -0.005   1.089   2.169 -0.1723 -0.2581 -0.0633
  121phy    C32 3244   0.147   1.285   2.133  0.3596  0.3497  0.1932
  121phy    C31 3245   0.240   1.339   2.027 -0.4952  0.0991 -0.3633
  121phy    C30 3246   0.218   1.495   2.013 -0.3049 -0.0859  0.1833
  121phy    C28 3247   0.315   1.577   1.924 -0.1928 -0.1911  0.1767
  121phy    C29 3248   0.236   1.634   1.803  0.0638 -0.1382 -0.0931
  121phy    C27 3249   0.372   1.698   1.995 -0.3776  0.0007  0.2451
  121phy    C26 3250   0.500   1.677   2.080  0.4045 -0.1872  0.5348
  121phy    C25 3251   0.544   1.810   2.150  0.4232  0.1610 -0.4273
  121phy    C23 3252   0.534   1.808   2.304 -0.0751 -0.0878 -0.7957
  121phy    C24 3253   0.666   1.859   2.362 -0.4604  0.1624  0.0212
  121phy    C22 3254   0.419   1.901   2.352 -0.4386 -0.0470  0.1396
  121phy    C21 3255   0.338   1.839   2.466 -0.2635 -0.0429 -0.4492
  121phy    C20 3256   0.276   1.962   2.543  0.0093  0.6702 -0.0545
  121phy    C18 3257   0.178   1.944   2.666  0.0814  0.4540 -0.1645
  121phy    O01 3258   0.234   1.854   2.766 -0.0096 -0.4790  0.3991
  121phy    H01 3259   0.318   1.885   2.792 -0.3522 -0.6796  1.8198
  121phy    C19 3260   0.196   2.085   2.729  0.1375 -0.1426  0.5501
  121phy    C13 3261   0.023   1.912   2.633 -0.0430 -0.2303  0.5044
  121phy     H3 3262  -0.011   1.973   2.545 -0.6232  1.1404  1.6562
  121phy    O33 3263  -0.067   1.960   2.731  0.0261 -0.1142  0.1921
  121phy    H1B 3264  -0.111   1.896   2.784 -0.8192  1.5051  1.5315
  121phy    C12 3265  -0.007   1.762   2.592 -0.0480 -0.4055  0.3298
  121phy    O11 3266  -0.126   1.746   2.516 -0.1325 -0.0742  0.1731
  121phy    H1A 3267  -0.191   1.806   2.546 -1.6429 -1.4929 -0.1314
  122phy    C35 3268   4.612   3.072   2.008 -0.4347  0.1041 -0.2267
  122phy    C33 3269   4.655   3.151   1.881  0.3510  0.7397 -0.2864
  122phy    C34 3270   4.525   3.208   1.833 -0.0458 -0.2974 -0.1481
  122phy    C32 3271   4.728   3.285   1.909  0.4123  0.2140 -0.1607
  122phy    C31 3272   4.880   3.269   1.905  0.6691 -0.0620 -0.4526
  122phy    C30 3273   4.935   3.407   1.934 -0.3952 -0.4570 -0.3331
  122phy    C28 3274   5.088   3.426   1.945 -0.1716 -0.4420  0.0457
  122phy    C29 3275   5.167   3.420   1.810 -0.1524 -0.2239 -0.0192
  122phy    C27 3276   5.107   3.564   2.014 -0.1921  0.2501  0.4738
  122phy    C26 3277   5.223   3.601   2.108 -0.1320  0.1650 -0.3457
  122phy    C25 3278   5.261   3.748   2.113 -0.2333  0.2024 -0.5388
  122phy    C23 3279   5.393   3.759   2.188 -0.5497  0.1691  0.2923
  122phy    C24 3280   5.487   3.838   2.097  0.5510 -0.4089 -0.4637
  122phy    C22 3281   5.387   3.845   2.316 -0.0546  0.1289 -0.1364
  122phy    C21 3282   5.394   3.757   2.442 -0.1520  0.1398  0.9364
  122phy    C20 3283   5.392   3.839   2.575 -0.4242  0.0501  0.1887
  122phy    C18 3284   5.413   3.764   2.712 -0.1119  0.0949 -0.6096
  122phy    O01 3285   5.533   3.682   2.699  0.0213  0.1711 -0.3579
  122phy    H01 3286   5.571   3.686   2.785 -1.2785 -0.4075  0.2606
  122phy    C19 3287   5.430   3.892   2.801 -0.2089 -0.0086 -0.1124
  122phy    C13 3288   5.289   3.672   2.763  0.4928 -0.2627 -0.0378
  122phy     H3 3289   5.254   3.603   2.682 -0.3908 -0.9362  0.8916
  122phy    O33 3290   5.169   3.752   2.781  0.0635 -0.1955 -0.2550
  122phy    H1B 3291   5.094   3.703   2.808  1.0290 -1.6990 -0.1815
  122phy    C12 3292   5.318   3.572   2.886  0.2224 -0.3356  0.3825
  122phy    O11 3293   5.393   3.460   2.866 -0.0718 -0.1104  0.0868
  122phy    H1A 3294   5.419   3.476   2.777  1.7642  2.5245  0.9824
  123phy    C35 3295   3.306   3.995   0.993  0.3243 -0.0995 -0.3638
  123phy    C33 3296   3.441   3.993   1.062  0.1347  0.1396  0.5695
  123phy    C34 3297   3.434   4.043   1.206 -0.0087 -0.1618 -0.0072
  123phy    C32 3298   3.495   3.847   1.042 -0.3421 -0.5186 -0.4530
  123phy    C31 3299   3.600   3.829   0.937  0.2006  0.0841 -0.2962
  123phy    C30 3300   3.645   3.690   0.924  0.0491  0.3613 -0.2900
  123phy    C28 3301   3.760   3.666   0.820 -0.2597  0.2104 -0.3918
  123phy    C29 3302   3.861   3.564   0.875  0.2293  0.6115  0.5843
  123phy    C27 3303   3.708   3.614   0.683  0.4759 -0.3042  0.4177
  123phy    C26 3304   3.743   3.713   0.569 -0.0956  0.2880  0.0409
  123phy    C25 3305   3.700   3.657   0.431  0.1799 -0.1396 -0.2889
  123phy    C23 3306   3.747   3.734   0.307 -0.6403 -0.4111  0.0680
  123phy    C24 3307   3.880   3.676   0.265 -0.3014 -0.4596  1.3424
  123phy    C22 3308   3.647   3.733   0.191  0.0779 -0.0819 -0.0073
  123phy    C21 3309   3.564   3.860   0.165  0.5705 -0.2068 -0.5390
  123phy    C20 3310   3.489   3.855   0.034  0.6591  0.2820  0.1265
  123phy    C18 3311   3.423   3.985  -0.036 -0.0504 -0.0570 -0.6050
  123phy    O01 3312   3.297   4.023   0.022  0.1017 -0.4294 -0.1804
  123phy    H01 3313   3.260   3.951   0.070 -1.7516  1.4103  1.3001
  123phy    C19 3314   3.405   3.930  -0.181  0.1457 -0.0457  0.5872
  123phy    C13 3315   3.525   4.107  -0.041  0.7276 -0.4146 -0.0994
  123phy     H3 3316   3.547   4.132   0.066 -0.1187 -0.5184  0.1110
  123phy    O33 3317   3.659   4.096  -0.081 -0.8734 -0.2158  0.3346
  123phy    H1B 3318   3.711   4.162  -0.038  0.5501 -0.7327 -0.5015
  123phy    C12 3319   3.479   4.255  -0.074  0.3777  0.5768  0.0511
  123phy    O11 3320   3.349   4.300  -0.038  0.0119  0.1232 -0.0610
  123phy    H1A 3321   3.280   4.255  -0.083 -0.7776  0.9320  0.3096
  124phy    C35 3322   3.843   0.715   1.500  0.3428  0.0289 -0.0641
  124phy    C33 3323   3.955   0.697   1.397  0.2171 -0.0557  0.3582
  124phy    C34 3324   3.983   0.826   1.319  0.5504  0.0941 -0.1643
  124phy    C32 3325   4.082   0.656   1.459  0.4067  0.1807 -0.2626
  124phy    C31 3326   4.137   0.530   1.400 -0.3264  0.0627 -0.2488
  124phy    C30 3327   4.272   0.484   1.460  0.6425  0.1553  0.0942
  124phy    C28 3328   4.329   0.352   1.410 -0.3865  0.1435  0.5205
  124phy    C29 3329   4.420   0.372   1.286  0.1435  0.9243 -0.1568
  124phy    C27 3330   4.414   0.291   1.521 -0.1181  0.2388 -0.5863
  124phy    C26 3331   4.332   0.196   1.614  0.4481 -0.5036 -0.0428
  124phy    C25 3332   4.420   0.157   1.733 -0.3598  0.4873  0.8463
  124phy    C23 3333   4.358   0.072   1.843 -0.0613 -0.2555  0.1001
  124phy    C24 3334   4.466  -0.033   1.886 -0.0255  0.2758  0.3605
  124phy    C22 3335   4.315   0.157   1.965  0.1431  0.6492 -0.3445
  124phy    C21 3336   4.205   0.102   2.044 -0.0077 -0.4070 -0.0488
  124phy    C20 3337   4.184   0.194   2.160 -0.6447 -0.4996 -0.4139
  124phy    C18 3338   4.074   0.164   2.270  0.0820 -0.0924 -0.0298
  124phy    O01 3339   4.068   0.028   2.308 -0.2757  0.0366 -0.0313
  124phy    H01 3340   4.049  -0.028   2.236 -0.0090 -2.5050  1.7310
  124phy    C19 3341   4.128   0.229   2.399  0.3976 -0.4158  0.5107
  124phy    C13 3342   3.925   0.220   2.237  0.2369  0.2266  0.6051
  124phy     H3 3343   3.930   0.322   2.191 -0.1913 -0.6698 -1.5601
  124phy    O33 3344   3.834   0.238   2.350 -0.0697  0.0353  0.5841
  124phy    H1B 3345   3.824   0.151   2.385 -3.1545  0.3842  0.8321
  124phy    C12 3346   3.837   0.145   2.127 -0.0156 -0.6109  0.2332
  124phy    O11 3347   3.799   0.017   2.153  0.0945  0.3040 -0.0671
  124phy    H1A 3348   3.708   0.012   2.178  0.0426 -0.7842 -0.4114
  125phy    C35 3349   3.618   1.392   1.503  0.4325  0.2807  0.0248
  125phy    C33 3350   3.482   1.319   1.525 -0.2018  0.2054 -0.1080
  125phy    C34 3351   3.368   1.406   1.477  0.2320  0.3549  0.4119
  125phy    C32 3352   3.480   1.180   1.457  1.0573  0.1663 -0.4982
  125phy    C31 3353   3.437   1.067   1.562 -1.0335  0.0347  0.2974
  125phy    C30 3354   3.416   0.929   1.491  0.3878 -0.3273 -0.0248
  125phy    C28 3355   3.350   0.825   1.582  0.2015 -0.2407 -0.5209
  125phy    C29 3356   3.212   0.775   1.537  0.2254 -0.2008 -0.2618
  125phy    C27 3357   3.451   0.709   1.605  0.1759 -0.2796 -0.1110
  125phy    C26 3358   3.451   0.661   1.751  0.5066 -0.2151  0.4226
  125phy    C25 3359   3.538   0.538   1.754 -0.4947 -0.5466 -0.1581
  125phy    C23 3360   3.532   0.466   1.891  0.4780 -0.5509  0.3402
  125phy    C24 3361   3.555   0.315   1.869 -0.4204  0.2046 -0.3588
  125phy    C22 3362   3.619   0.513   2.007  0.0518  0.0739 -0.0908
  125phy    C21 3363   3.575   0.481   2.151  0.1869  0.1771 -0.5414
  125phy    C20 3364   3.681   0.549   2.245 -0.1703  0.0270  0.1009
  125phy    C18 3365   3.684   0.531   2.405 -0.2563 -0.6842 -0.0956
  125phy    O01 3366   3.692   0.394   2.442 -0.2295 -0.1419 -0.3369
  125phy    H01 3367   3.756   0.336   2.406  2.1807  1.3095  1.2469
  125phy    C19 3368   3.827   0.573   2.443 -0.2712  0.1492 -0.1195
  125phy    C13 3369   3.563   0.596   2.494 -0.4565  0.1808 -0.1872
  125phy     H3 3370   3.554   0.706   2.475 -0.8737  0.3470  0.8871
  125phy    O33 3371   3.601   0.597   2.633  0.0173  0.0242 -0.0891
  125phy    H1B 3372   3.605   0.513   2.673  0.1014  0.1657  0.2012
  125phy    C12 3373   3.417   0.536   2.487 -0.0836  0.0494 -0.2859
  125phy    O11 3374   3.315   0.595   2.562  0.0767  0.6003 -0.0487
  125phy    H1A 3375   3.349   0.619   2.646 -0.4897 -0.7024  0.6020
  126phy    C35 3376   3.205   4.048   2.053 -0.1257 -0.0966 -0.2807
  126phy    C33 3377   3.319   4.053   1.947  0.9770  0.8270  0.1153
  126phy    C34 3378   3.303   3.921   1.863 -0.5251 -0.0662 -0.1968
  126phy    C32 3379   3.301   4.178   1.857 -0.8911  0.4690 -0.1968
  126phy    C31 3380   3.401   4.211   1.748  0.4813 -0.1432 -0.5762
  126phy    C30 3381   3.344   4.322   1.661  0.6331 -0.2110 -0.3752
  126phy    C28 3382   3.440   4.405   1.574  0.9306 -0.7825 -0.2383
  126phy    C29 3383   3.423   4.374   1.424  0.1545  0.4197  0.2774
  126phy    C27 3384   3.408   4.561   1.592 -0.2274  0.3345  0.0223
  126phy    C26 3385   3.500   4.641   1.679  0.1658 -0.2591  0.9013
  126phy    C25 3386   3.452   4.783   1.695  0.5119  0.0742  0.2884
  126phy    C23 3387   3.542   4.869   1.785 -0.1666 -0.3188  0.5163
  126phy    C24 3388   3.663   4.924   1.716  0.0048  0.1349  0.1122
  126phy    C22 3389   3.457   4.973   1.860 -0.5936 -0.7842  0.3223
  126phy    C21 3390   3.517   5.027   1.992  0.5125 -0.1531  0.3869
  126phy    C20 3391   3.417   5.127   2.046  0.0470  0.0231 -0.2838
  126phy    C18 3392   3.409   5.183   2.189 -0.2591 -0.3073  0.0387
  126phy    O01 3393   3.536   5.238   2.234  0.0060 -0.0906 -0.0214
  126phy    H01 3394   3.525   5.280   2.317 -1.1993 -0.2174 -0.1039
  126phy    C19 3395   3.317   5.309   2.175 -0.2053  0.1000  0.1450
  126phy    C13 3396   3.357   5.078   2.305 -0.2424 -0.1234 -0.1984
  126phy     H3 3397   3.270   5.021   2.263 -1.6403  2.4799 -1.1292
  126phy    O33 3398   3.292   5.137   2.420 -0.1782 -0.0225 -0.0837
  126phy    H1B 3399   3.356   5.177   2.476 -1.3267  0.5637  0.8600
  126phy    C12 3400   3.460   4.968   2.352 -0.0898  0.2202  0.0499
  126phy    O11 3401   3.407   4.855   2.415  0.3858 -0.1812  0.0024
  126phy    H1A 3402   3.476   4.792   2.415  0.4372 -0.2498 -2.9689
  127phy    C35 3403   3.620   4.545   1.097 -0.4544 -0.1470 -0.4523
  127phy    C33 3404   3.589   4.420   1.021  0.1602  0.4032  0.4914
  127phy    C34 3405   3.440   4.387   1.019 -0.6251 -0.1975 -0.0290
  127phy    C32 3406   3.647   4.423   0.881 -0.2406 -0.3235 -0.5025
  127phy    C31 3407   3.689   4.286   0.824  0.7943  0.3985 -0.5026
  127phy    C30 3408   3.690   4.291   0.668  0.2536  0.1933 -0.4323
  127phy    C28 3409   3.741   4.165   0.594 -0.0674 -0.2470 -0.0662
  127phy    C29 3410   3.633   4.061   0.563 -0.0535 -0.0037  0.3619
  127phy    C27 3411   3.818   4.214   0.467  0.0029  0.6044  0.1142
  127phy    C26 3412   3.930   4.130   0.408 -0.1175 -0.4165  0.2643
  127phy    C25 3413   3.966   4.176   0.264  0.1510 -0.2620  0.0228
  127phy    C23 3414   4.078   4.103   0.191  0.0261  0.0642  0.3944
  127phy    C24 3415   4.022   3.984   0.102 -0.0127  0.4990  0.2332
  127phy    C22 3416   4.147   4.207   0.099  0.3567 -0.2361  1.1113
  127phy    C21 3417   4.284   4.177   0.044  0.0228  0.2261 -0.6980
  127phy    C20 3418   4.329   4.288  -0.049  0.2377  0.3603 -0.1212
  127phy    C18 3419   4.457   4.274  -0.138  0.3306  0.1848  0.3463
  127phy    O01 3420   4.566   4.272  -0.047 -0.4024 -0.7443  0.2833
  127phy    H01 3421   4.542   4.337   0.015  1.8133 -0.5591  1.0333
  127phy    C19 3422   4.459   4.403  -0.219 -0.3820  0.1050  0.2398
  127phy    C13 3423   4.459   4.142  -0.231 -0.0116  0.5136 -0.5080
  127phy     H3 3424   4.444   4.057  -0.159  0.5430 -1.3479 -2.4711
  127phy    O33 3425   4.352   4.113  -0.319  0.0233 -0.2308 -0.1799
  127phy    H1B 3426   4.353   4.175  -0.389  2.2203 -1.0256 -0.9503
  127phy    C12 3427   4.587   4.064  -0.270  0.3479 -0.0042  0.0151
  127phy    O11 3428   4.695   4.076  -0.185 -0.0564 -0.4673 -0.7659
  127phy    H1A 3429   4.673   4.149  -0.132 -0.0604 -0.5076 -0.7112
  128SOL     OW 3430   0.966   0.516   0.225  0.3725  0.1122  0.2455
  128SOL    HW1 3431   0.874   0.494   0.207  0.9465 -1.2954 -1.1871
  128SOL    HW2 3432   0.984   0.603   0.190 -0.6503  0.3709  0.3172
  128SOL     MW 3433   0.956   0.525   0.218 -0.0080  0.0084 -0.0041
  129SOL     OW 3434   3.345   0.651   2.839 -0.0813 -0.1263  0.3506
  129SOL    HW1 3435   3.376   0.730   2.883  0.6082 -0.1643 -0.0529
  129SOL    HW2 3436   3.260   0.679   2.804 -0.4271 -0.5129  0.8781
  129SOL     MW 3437   3.338   0.665   2.840 -0.0080  0.0084 -0.0041
  130SOL     OW 3438   0.676   1.086   0.686  0.4534  0.2819 -0.1075
  130SOL    HW1 3439   0.621   1.056   0.758 -0.1220 -1.6129 -1.2808
  130SOL    HW2 3440   0.618   1.079   0.610  0.7777  2.2526 -0.6020
  130SOL     MW 3441   0.661   1.081   0.685 -0.0080  0.0084 -0.0041
  131SOL     OW 3442   3.694   4.598   2.854 -0.4762  1.0532 -0.2007
  131SOL    HW1 3443   3.771   4.645   2.884 -0.4776  0.8749  0.0881
  131SOL    HW2 3444   3.722   4.554   2.773 -0.9011 -0.9191  0.6548
  131SOL     MW 3445   3.708   4.598   2.847 -0.0080  0.0084 -0.0041
  132SOL     OW 3446   2.175   3.560   3.007  0.3012  0.2243 -0.0729
  132SOL    HW1 3447   2.093   3.576   2.960  0.8546 -0.1283 -1.1723
  132SOL    HW2 3448   2.195   3.646   3.044 -1.4455  0.1053  1.2899
  132SOL     MW 3449   2.167   3.574   3.006 -0.0080  0.0084 -0.0041
  133SOL     OW 3450   4.788   2.225   2.892  0.0101  0.0554  0.3084
  133SOL    HW1 3451   4.837   2.200   2.813  1.9412  0.3873  1.3503
  133SOL    HW2 3452   4.838   2.194   2.967 -1.4709 -1.3585  0.7746
  133SOL     MW 3453   4.801   2.217   2.891 -0.0080  0.0084 -0.0041
  134SOL     OW 3454   3.808   0.030   2.801  0.4454 -0.1678 -0.5547
  134SOL    HW1 3455   3.744  -0.029   2.840 -1.4648  0.8905 -1.9439
  134SOL    HW2 3456   3.816   0.098   2.868  1.9239  0.7548 -1.6081
  134SOL     MW 3457   3.801   0.031   2.815 -0.0080  0.0084 -0.0041
  135SOL     OW 3458   2.293   1.224   2.597  0.1172 -0.0232  0.5118
  135SOL    HW1 3459   2.250   1.290   2.651  0.0547  2.0233 -1.8977
  135SOL    HW2 3460   2.241   1.234   2.517 -0.7136 -1.8831  0.7561
  135SOL     MW 3461   2.280   1.234   2.594 -0.0080  0.0084 -0.0041
  136SOL     OW 3462   4.077   5.127   2.785 -0.1167 -0.0136 -0.0654
  136SOL    HW1 3463   4.130   5.197   2.823 -1.1108  0.4715  0.4625
  136SOL    HW2 3464   3.988   5.155   2.807  0.0475 -0.1306  0.7771
  136SOL     MW 3465   4.073   5.140   2.793 -0.0080  0.0084 -0.0041
  137SOL     OW 3466   0.918   1.247   2.620  0.1725 -0.2900  0.0298
  137SOL    HW1 3467   1.013   1.258   2.626  0.0917 -0.0011  0.9109
  137SOL    HW2 3468   0.876   1.332   2.633  1.3564 -0.0237  2.4765
  137SOL     MW 3469   0.925   1.260   2.622 -0.0080  0.0084 -0.0041
  138SOL     OW 3470   1.837   4.068   0.111  0.4942  0.6845  0.0102
  138SOL    HW1 3471   1.885   4.121   0.048  1.3891  2.3450  1.9767
  138SOL    HW2 3472   1.900   4.073   0.183  0.8567 -0.0505 -0.2474
  138SOL     MW 3473   1.852   4.076   0.112 -0.0080  0.0084 -0.0041
  139SOL     OW 3474   2.212   0.812   2.808 -0.1945  0.3379  0.1141
  139SOL    HW1 3475   2.131   0.847   2.845 -1.3434 -0.1667 -1.7684
  139SOL    HW2 3476   2.259   0.892   2.788  0.3030  0.3896  1.4127
  139SOL     MW 3477   2.207   0.827   2.810 -0.0080  0.0084 -0.0041
  140SOL     OW 3478   3.659   1.762   0.085  0.3080  0.2279  0.1403
  140SOL    HW1 3479   3.738   1.815   0.077 -0.8158  1.8278 -0.9787
  140SOL    HW2 3480   3.678   1.695   0.019  3.4172  2.3069 -1.2957
  140SOL     MW 3481   3.672   1.760   0.076 -0.0080  0.0084 -0.0041
  141SOL     OW 3482   2.158   1.440   2.697 -0.2396 -0.5739  0.1600
  141SOL    HW1 3483   2.210   1.521   2.706 -1.1412 -0.1354  1.7392
  141SOL    HW2 3484   2.100   1.458   2.623  0.1536 -1.5154 -0.3978
  141SOL     MW 3485   2.157   1.453   2.688 -0.0080  0.0084 -0.0041
  142SOL     OW 3486   2.335   1.634   2.690 -0.1664 -0.1626 -0.4757
  142SOL    HW1 3487   2.349   1.664   2.779 -0.5101  0.9298 -0.7715
  142SOL    HW2 3488   2.300   1.716   2.654 -0.2733 -0.0393 -0.0883
  142SOL     MW 3489   2.332   1.649   2.697 -0.0080  0.0084 -0.0041
  143SOL     OW 3490   4.275   4.693   2.893  0.3432 -0.4951  0.1437
  143SOL    HW1 3491   4.216   4.627   2.930  0.0982 -0.8977 -0.9271
  143SOL    HW2 3492   4.253   4.779   2.928  2.5013  0.4366 -0.6403
  143SOL     MW 3493   4.264   4.695   2.902 -0.0080  0.0084 -0.0041
  144SOL     OW 3494   0.713   1.378   0.518 -0.1150  0.2061  0.5347
  144SOL    HW1 3495   0.755   1.305   0.473 -1.3885  0.5884 -1.3808
  144SOL    HW2 3496   0.752   1.372   0.605  2.0287 -1.7795 -0.4543
  144SOL     MW 3497   0.723   1.367   0.524 -0.0080  0.0084 -0.0041
  145SOL     OW 3498   3.958   1.763   2.588 -0.1651 -0.0605 -0.0039
  145SOL    HW1 3499   3.968   1.853   2.616  0.1238 -0.1281  0.1064
  145SOL    HW2 3500   3.937   1.713   2.668  0.7333  0.1831  0.3869
  145SOL     MW 3501   3.956   1.768   2.602 -0.0080  0.0084 -0.0041
  146SOL     OW 3502   1.610   2.772   0.286  0.0943 -0.3525 -0.3417
  146SOL    HW1 3503   1.645   2.685   0.303 -0.2311 -0.3837  0.1865
  146SOL    HW2 3504   1.517   2.749   0.285  0.1115 -0.8446  2.3079
  146SOL     MW 3505   1.602   2.758   0.288 -0.0080  0.0084 -0.0041
  147SOL     OW 3506   4.227   1.677   2.584 -0.4349 -0.1387  0.0268
  147SOL    HW1 3507   4.138   1.701   2.560 -0.5592 -0.5290  0.0923
  147SOL    HW2 3508   4.222   1.584   2.606  0.0356  0.1414  1.4597
  147SOL     MW 3509   4.215   1.668   2.584 -0.0080  0.0084 -0.0041
  148SOL     OW 3510   4.970   1.903   0.399  0.0353  0.2525  0.2165
  148SOL    HW1 3511   4.981   1.822   0.349 -0.6417 -0.2682  0.8698
  148SOL    HW2 3512   5.059   1.937   0.399  0.4624 -0.8027  1.1239
  148SOL     MW 3513   4.983   1.897   0.393 -0.0080  0.0084 -0.0041
  149SOL     OW 3514   2.358   4.702   2.586 -0.4502  0.0466 -0.1244
  149SOL    HW1 3515   2.419   4.698   2.660  0.9495 -0.9025 -1.2620
  149SOL    HW2 3516   2.409   4.758   2.527 -2.5206  2.3674  0.1287
  149SOL     MW 3517   2.373   4.709   2.588 -0.0080  0.0084 -0.0041
  150SOL     OW 3518   3.704   1.790   2.519  1.0182 -0.5872  0.2911
  150SOL    HW1 3519   3.788   1.787   2.564  0.9655 -1.5180  0.3447
  150SOL    HW2 3520   3.698   1.879   2.482  0.6321  0.0855  1.8777
  150SOL     MW 3521   3.714   1.802   2.520 -0.0080  0.0084 -0.0041
  151SOL     OW 3522   4.930   2.160   2.656 -0.2335  0.0353 -0.3731
  151SOL    HW1 3523   5.002   2.099   2.673  2.8430  3.5259  0.3131
  151SOL    HW2 3524   4.981   2.241   2.666  0.3032 -0.1103 -1.7941
  151SOL     MW 3525   4.946   2.163   2.660 -0.0080  0.0084 -0.0041
  152SOL     OW 3526   4.357   1.543   2.902 -0.3922  0.1623  0.0672
  152SOL    HW1 3527   4.346   1.635   2.880  1.6653  0.1900 -1.0835
  152SOL    HW2 3528   4.270   1.518   2.933 -0.0100 -0.7314  0.4604
  152SOL     MW 3529   4.344   1.552   2.903 -0.0080  0.0084 -0.0041
  153SOL     OW 3530   4.822   0.101   0.298  0.3941  0.5813  0.3423
  153SOL    HW1 3531   4.744   0.047   0.288  2.1140 -2.0495  0.2705
  153SOL    HW2 3532   4.842   0.132   0.210 -1.5724  0.5143 -0.1911
  153SOL     MW 3533   4.814   0.098   0.285 -0.0080  0.0084 -0.0041
  154SOL     OW 3534   3.035   5.113   2.474 -0.0717 -0.1007 -0.0098
  154SOL    HW1 3535   3.050   5.137   2.566  0.3583  2.4540 -0.6726
  154SOL    HW2 3536   3.117   5.134   2.429 -0.2033 -0.6772 -0.5355
  154SOL     MW 3537   3.048   5.119   2.480 -0.0080  0.0084 -0.0041
  155SOL     OW 3538   4.052   4.517   2.966  0.0244  0.0780 -0.1874
  155SOL    HW1 3539   3.971   4.472   2.989 -0.2875  0.3850 -0.6706
  155SOL    HW2 3540   4.064   4.488   2.875 -1.6810 -0.1428 -0.3659
  155SOL     MW 3541   4.043   4.507   2.957 -0.0080  0.0084 -0.0041
  156SOL     OW 3542   3.532   0.190   2.504 -0.1986  0.1849 -0.0493
  156SOL    HW1 3543   3.602   0.132   2.534  0.3641  1.5023  1.2892
  156SOL    HW2 3544   3.581   0.272   2.500  0.3908 -0.1165  0.8723
  156SOL     MW 3545   3.548   0.193   2.507 -0.0080  0.0084 -0.0041
  157SOL     OW 3546   3.502   1.954   2.948  0.3386 -0.1293  0.1960
  157SOL    HW1 3547   3.539   1.880   2.997 -0.0672 -2.5475 -2.8944
  157SOL    HW2 3548   3.493   1.906   2.866 -0.4930  0.7829 -0.2622
  157SOL     MW 3549   3.505   1.938   2.944 -0.0080  0.0084 -0.0041
  158SOL     OW 3550   0.807   0.854   2.975 -0.1516 -0.5216  0.7089
  158SOL    HW1 3551   0.886   0.842   3.027 -0.3766  0.9922  1.4662
  158SOL    HW2 3552   0.799   0.949   2.960 -1.6355 -0.7240 -0.0041
  158SOL     MW 3553   0.816   0.865   2.980 -0.0080  0.0084 -0.0041
  159SOL     OW 3554   1.187   0.706   2.958 -0.2532  0.1406 -0.6108
  159SOL    HW1 3555   1.134   0.719   2.879 -0.4218  1.3905 -0.3205
  159SOL    HW2 3556   1.247   0.781   2.956 -0.0088 -0.0553 -0.5878
  159SOL     MW 3557   1.188   0.718   2.947 -0.0080  0.0084 -0.0041
  160SOL     OW 3558   2.566   3.565   2.864  0.1166  0.1497 -0.4566
  160SOL    HW1 3559   2.533   3.629   2.801 -0.5900 -1.0316 -1.3196
  160SOL    HW2 3560   2.586   3.619   2.940 -0.8207  1.2309 -0.9479
  160SOL     MW 3561   2.565   3.580   2.866 -0.0080  0.0084 -0.0041
  161SOL     OW 3562   2.448   3.125   3.007 -0.1823  0.4741 -0.0073
  161SOL    HW1 3563   2.370   3.074   2.986  0.8873 -2.8388  3.0138
  161SOL    HW2 3564   2.424   3.214   2.983  0.8249  0.7832  0.0945
  161SOL     MW 3565   2.434   3.130   3.001 -0.0080  0.0084 -0.0041
  162SOL     OW 3566   4.718   1.868   2.911  0.6009  0.5151 -0.1772
  162SOL    HW1 3567   4.654   1.936   2.932  0.0477  0.1276 -0.5721
  162SOL    HW2 3568   4.668   1.791   2.939  0.7592  0.7133  0.6706
  162SOL     MW 3569   4.703   1.867   2.917 -0.0080  0.0084 -0.0041
  163SOL     OW 3570   1.461   3.800   0.058 -0.0885  0.2492 -0.3115
  163SOL    HW1 3571   1.454   3.877   0.114  2.3382 -0.4913  1.1596
  163SOL    HW2 3572   1.557   3.791   0.057 -0.1753 -1.3245  1.0219
  163SOL     MW 3573   1.473   3.809   0.065 -0.0080  0.0084 -0.0041
  164SOL     OW 3574   4.543   4.723   2.930  0.0285 -0.2168  0.1502
  164SOL    HW1 3575   4.456   4.688   2.916  0.0673  0.7237 -3.2144
  164SOL    HW2 3576   4.574   4.732   2.840 -0.2809 -0.8101 -0.0209
  164SOL     MW 3577   4.536   4.720   2.917 -0.0080  0.0084 -0.0041
  165SOL     OW 3578   2.897   4.287   2.963 -0.3875  0.4139 -0.2596
  165SOL    HW1 3579   2.974   4.256   2.917  0.1226  1.0405  0.1520
  165SOL    HW2 3580   2.832   4.225   2.931  0.4544  0.1079 -1.4348
  165SOL     MW 3581   2.899   4.275   2.953 -0.0080  0.0084 -0.0041
  166SOL     OW 3582   2.740   2.051   3.008  0.2688  0.2674  0.0488
  166SOL    HW1 3583   2.747   2.081   2.918  0.1719 -0.1272 -0.0914
  166SOL    HW2 3584   2.832   2.036   3.028  0.2233 -0.0315  0.0427
  166SOL     MW 3585   2.753   2.053   2.999 -0.0080  0.0084 -0.0041
  167SOL     OW 3586   3.680   1.586   2.865  0.0532 -0.0480 -0.0122
  167SOL    HW1 3587   3.640   1.499   2.870 -0.2564  0.1275  0.6861
  167SOL    HW2 3588   3.618   1.634   2.810 -0.7347 -2.6056 -1.5537
  167SOL     MW 3589   3.666   1.581   2.858 -0.0080  0.0084 -0.0041
  168SOL     OW 3590   1.336   3.644   0.275 -0.0551 -0.3478  0.2840
  168SOL    HW1 3591   1.365   3.709   0.211 -3.1690 -0.4025 -1.3658
  168SOL    HW2 3592   1.344   3.697   0.355  1.2803  1.1846 -0.7906
  168SOL     MW 3593   1.341   3.660   0.277 -0.0080  0.0084 -0.0041
  169SOL     OW 3594   4.734   1.089   2.991  0.2435 -0.0811 -0.2567
  169SOL    HW1 3595   4.640   1.080   3.003 -0.0600  2.4935 -0.1961
  169SOL    HW2 3596   4.756   1.148   3.063 -0.3733 -0.2719  0.0924
  169SOL     MW 3597   4.725   1.096   3.002 -0.0080  0.0084 -0.0041
  170SOL     OW 3598   0.135   4.203   2.781  0.0111 -0.6713  0.7616
  170SOL    HW1 3599   0.070   4.133   2.776  0.8602 -1.5856  1.9272
  170SOL    HW2 3600   0.183   4.188   2.863  3.3985  0.2168 -0.8824
  170SOL     MW 3601   0.133   4.192   2.791 -0.0080  0.0084 -0.0041
  171SOL     OW 3602   4.599   0.184   0.074 -0.2781  0.1456 -0.1432
  171SOL    HW1 3603   4.595   0.094   0.106  0.2843 -0.5025 -1.8078
  171SOL    HW2 3604   4.690   0.191   0.044 -0.1263  1.5445  0.5491
  171SOL     MW 3605   4.610   0.173   0.074 -0.0080  0.0084 -0.0041
  172SOL     OW 3606   4.182   1.424   2.653 -0.7115  0.6352 -0.0558
  172SOL    HW1 3607   4.199   1.420   2.747 -1.6553  0.9024  0.1417
  172SOL    HW2 3608   4.144   1.338   2.637 -0.3157  0.3610  0.4524
  172SOL     MW 3609   4.179   1.412   2.663 -0.0080  0.0084 -0.0041
  173SOL     OW 3610   2.050   0.971   2.952 -0.2469  0.0201 -0.7067
  173SOL    HW1 3611   2.107   1.047   2.937 -1.8718  1.2995 -0.7610
  173SOL    HW2 3612   1.972   1.006   2.909  1.0070  1.8224 -1.6677
  173SOL     MW 3613   2.047   0.986   2.944 -0.0080  0.0084 -0.0041
  174SOL     OW 3614   2.037   4.178   2.990  0.4000 -0.1532 -0.4314
  174SOL    HW1 3615   2.117   4.136   3.021  0.3991  1.1418  1.5199
  174SOL    HW2 3616   2.061   4.265   2.958 -2.5495  0.6467 -0.7781
  174SOL     MW 3617   2.051   4.184   2.990 -0.0080  0.0084 -0.0041
  175SOL     OW 3618   3.742   2.064   2.887 -0.2026 -0.4953 -0.0336
  175SOL    HW1 3619   3.745   2.159   2.896 -2.2990 -0.0937 -2.3444
  175SOL    HW2 3620   3.653   2.034   2.907  0.7256 -2.5266  1.3683
  175SOL     MW 3621   3.730   2.072   2.891 -0.0080  0.0084 -0.0041
  176SOL     OW 3622   5.146   2.401   0.221 -0.1438  0.4813 -0.2499
  176SOL    HW1 3623   5.130   2.495   0.210 -0.4914  0.1992 -2.6684
  176SOL    HW2 3624   5.060   2.362   0.238  0.2702 -0.6351 -0.7028
  176SOL     MW 3625   5.133   2.409   0.222 -0.0080  0.0084 -0.0041
  177SOL     OW 3626   3.100   4.550   2.838 -0.2030 -0.0714 -0.2302
  177SOL    HW1 3627   3.151   4.629   2.821 -0.3720  0.3429  1.0732
  177SOL    HW2 3628   3.017   4.581   2.876 -0.8975 -0.7972 -1.1078
  177SOL     MW 3629   3.096   4.565   2.841 -0.0080  0.0084 -0.0041
  178SOL     OW 3630   3.102   3.988   0.397  0.0395 -0.1206  0.0513
  178SOL    HW1 3631   3.146   4.047   0.337 -0.5342 -0.4845 -0.7502
  178SOL    HW2 3632   3.110   4.036   0.479  1.3748 -0.5387  0.1845
  178SOL     MW 3633   3.109   4.002   0.400 -0.0080  0.0084 -0.0041
  179SOL     OW 3634   1.627   1.019   2.665  0.0335  0.0377  0.1076
  179SOL    HW1 3635   1.541   1.002   2.702  0.5821 -4.1893  0.0010
  179SOL    HW2 3636   1.627   0.951   2.597 -0.4066 -0.9669  1.0892
  179SOL     MW 3637   1.616   1.008   2.661 -0.0080  0.0084 -0.0041
  180SOL     OW 3638   3.250   4.513   0.044  0.2372 -0.0214  0.2338
  180SOL    HW1 3639   3.294   4.435   0.011 -0.5285 -0.4867  0.2795
  180SOL    HW2 3640   3.195   4.533  -0.032 -0.0570 -2.1607 -0.1853
  180SOL     MW 3641   3.248   4.505   0.029 -0.0080  0.0084 -0.0041
  181SOL     OW 3642   1.355   3.806   0.485  0.3786 -0.2873 -0.0001
  181SOL    HW1 3643   1.338   3.877   0.422 -1.8424 -0.1401  0.6753
  181SOL    HW2 3644   1.267   3.786   0.517  0.8317 -0.7766  0.9849
  181SOL     MW 3645   1.341   3.813   0.481 -0.0080  0.0084 -0.0041
  182SOL     OW 3646   1.400   1.264   2.843  0.7052 -0.0045  0.0131
  182SOL    HW1 3647   1.452   1.264   2.763  2.1173 -0.5882  0.8783
  182SOL    HW2 3648   1.464   1.234   2.908  1.8918  1.4019 -0.4268
  182SOL     MW 3649   1.416   1.260   2.841 -0.0080  0.0084 -0.0041
  183SOL     OW 3650   1.350   3.954   0.261  0.0436  0.3200 -0.0239
  183SOL    HW1 3651   1.420   4.016   0.243 -0.5442  1.0302  0.1077
  183SOL    HW2 3652   1.273   3.997   0.225 -0.0158 -1.2000 -1.8419
  183SOL     MW 3653   1.349   3.968   0.254 -0.0080  0.0084 -0.0041
  184SOL     OW 3654   1.931   2.527   0.229  0.0333 -0.6307  0.6425
  184SOL    HW1 3655   1.883   2.513   0.147  1.1683 -0.7638 -0.0145
  184SOL    HW2 3656   1.986   2.600   0.204 -0.6435 -1.1484 -2.7585
  184SOL     MW 3657   1.932   2.535   0.215 -0.0080  0.0084 -0.0041
  185SOL     OW 3658   1.987   2.055   2.921  0.0405 -0.1868 -0.1044
  185SOL    HW1 3659   1.915   2.079   2.980 -1.8032 -0.3666 -2.1826
  185SOL    HW2 3660   2.066   2.077   2.971  0.9523 -0.6959 -1.2869
  185SOL     MW 3661   1.988   2.061   2.935 -0.0080  0.0084 -0.0041
  186SOL     OW 3662   1.348   1.361   0.173 -0.3180  0.6144  0.0113
  186SOL    HW1 3663   1.296   1.407   0.239 -0.5690  0.3077  0.0255
  186SOL    HW2 3664   1.306   1.382   0.090  0.1293  1.5627  0.0050
  186SOL     MW 3665   1.336   1.370   0.171 -0.0080  0.0084 -0.0041
  187SOL     OW 3666   0.587   4.109   2.960  0.1434 -0.5681 -0.0794
  187SOL    HW1 3667   0.593   4.025   3.005 -1.6431 -1.1758 -0.8883
  187SOL    HW2 3668   0.626   4.086   2.876  1.2639  2.9361 -0.7150
  187SOL     MW 3669   0.593   4.095   2.955 -0.0080  0.0084 -0.0041
  188SOL     OW 3670   3.188   4.815   0.282 -0.7844  0.2929  0.1524
  188SOL    HW1 3671   3.278   4.786   0.272 -0.3412  1.3391  0.9430
  188SOL    HW2 3672   3.184   4.872   0.358  0.4507  0.6558 -0.0291
  188SOL     MW 3673   3.199   4.819   0.290 -0.0080  0.0084 -0.0041
  189SOL     OW 3674   3.185   4.847   2.523 -0.0742  0.0810  0.9526
  189SOL    HW1 3675   3.146   4.933   2.507  0.0315 -0.1208 -0.4811
  189SOL    HW2 3676   3.268   4.851   2.476 -1.8553  1.9625 -2.4758
  189SOL     MW 3677   3.191   4.859   2.515 -0.0080  0.0084 -0.0041
  190SOL     OW 3678   2.632   0.679   0.200  0.2685 -0.4694 -0.0528
  190SOL    HW1 3679   2.720   0.694   0.167  0.6006 -1.4027  0.3578
  190SOL    HW2 3680   2.613   0.761   0.246  1.2328 -1.9054  3.2344
  190SOL     MW 3681   2.641   0.692   0.202 -0.0080  0.0084 -0.0041
  191SOL     OW 3682   0.624   1.560   0.335  0.2390  0.2794  0.5066
  191SOL    HW1 3683   0.707   1.575   0.290  0.2812 -2.0069 -0.3128
  191SOL    HW2 3684   0.650   1.489   0.392  1.0105  0.3071  0.1918
  191SOL     MW 3685   0.638   1.553   0.336 -0.0080  0.0084 -0.0041
  192SOL     OW 3686   1.877   2.436   2.990  0.2077  0.0625  0.0711
  192SOL    HW1 3687   1.955   2.407   2.944  0.4090 -0.1015  0.5206
  192SOL    HW2 3688   1.843   2.507   2.934 -0.8442 -0.6596 -0.2399
  192SOL     MW 3689   1.883   2.442   2.976 -0.0080  0.0084 -0.0041
  193SOL     OW 3690   1.019   3.943   2.763 -0.6132 -0.6088  0.0543
  193SOL    HW1 3691   1.065   3.862   2.740  1.7670  0.9166 -0.9113
  193SOL    HW2 3692   1.090   3.991   2.806 -0.9164 -0.0424 -0.0690
  193SOL     MW 3693   1.034   3.939   2.766 -0.0080  0.0084 -0.0041
  194SOL     OW 3694   4.138   2.200   2.855  0.5899 -0.2008  0.1089
  194SOL    HW1 3695   4.151   2.260   2.781 -0.7800  1.0257  0.8163
  194SOL    HW2 3696   4.135   2.256   2.933 -2.7671  0.4161 -0.3259
  194SOL     MW 3697   4.139   2.215   2.856 -0.0080  0.0084 -0.0041
  195SOL     OW 3698   1.312   1.071   0.240 -0.0072  0.0293 -0.1932
  195SOL    HW1 3699   1.328   1.162   0.213 -0.4714  0.3413  0.5445
  195SOL    HW2 3700   1.400   1.040   0.263  0.5858  1.0507 -1.0055
  195SOL     MW 3701   1.326   1.079   0.240 -0.0080  0.0084 -0.0041
  196SOL     OW 3702   1.983   1.725   2.766 -0.2604  0.3502 -0.5756
  196SOL    HW1 3703   2.005   1.654   2.827 -3.0005 -0.0301  0.1379
  196SOL    HW2 3704   2.069   1.753   2.736  0.0160  0.3613  0.2207
  196SOL     MW 3705   1.997   1.719   2.770 -0.0080  0.0084 -0.0041
  197SOL     OW 3706   2.516   2.435   2.950 -0.2617  0.1422 -0.1704
  197SOL    HW1 3707   2.609   2.429   2.927 -0.8757  0.7563 -3.1445
  197SOL    HW2 3708   2.484   2.490   2.879 -0.3307  2.2014  1.3556
  197SOL     MW 3709   2.524   2.441   2.938 -0.0080  0.0084 -0.0041
  198SOL     OW 3710   2.652   3.731   0.050  0.0762 -0.0849  0.2465
  198SOL    HW1 3711   2.656   3.691   0.137 -1.3488 -0.9335 -0.0416
  198SOL    HW2 3712   2.737   3.726   0.007 -0.1401 -0.2430 -0.1759
  198SOL     MW 3713   2.663   3.725   0.056 -0.0080  0.0084 -0.0041
  199SOL     OW 3714   2.636   0.282   2.662 -0.0234 -0.0533  0.6144
  199SOL    HW1 3715   2.720   0.312   2.627 -0.1020 -0.8878 -0.3410
  199SOL    HW2 3716   2.570   0.335   2.617  0.7896  1.1615  0.7807
  199SOL     MW 3717   2.638   0.293   2.652 -0.0080  0.0084 -0.0041
  200SOL     OW 3718   3.227   0.067   0.060 -0.1415 -0.4538 -0.1872
  200SOL    HW1 3719   3.146   0.116   0.043  0.8899  1.5016  0.2782
  200SOL    HW2 3720   3.217  -0.013   0.009  0.3130 -0.5178 -0.1813
  200SOL     MW 3721   3.215   0.063   0.051 -0.0080  0.0084 -0.0041
  201SOL     OW 3722   0.502   3.559   2.501 -0.0812 -0.2660  0.3544
  201SOL    HW1 3723   0.583   3.611   2.492  0.7597 -1.5466  0.2551
  201SOL    HW2 3724   0.460   3.598   2.577 -0.8502 -1.0574  0.3478
  201SOL     MW 3725   0.507   3.571   2.510 -0.0080  0.0084 -0.0041
  202SOL     OW 3726   4.099   1.452   2.930 -0.0543 -0.2959  0.1628
  202SOL    HW1 3727   4.060   1.427   3.014 -0.1529  0.5954  0.3943
  202SOL    HW2 3728   4.042   1.524   2.900  0.0872 -0.9427 -1.7677
  202SOL     MW 3729   4.086   1.458   2.937 -0.0080  0.0084 -0.0041
  203SOL     OW 3730   4.597   1.640   3.015  0.2491 -0.0840 -0.3251
  203SOL    HW1 3731   4.513   1.609   2.982  0.5920 -0.6471 -0.6912
  203SOL    HW2 3732   4.662   1.587   2.969  0.0606 -0.3817 -0.2506
  203SOL     MW 3733   4.595   1.629   3.005 -0.0080  0.0084 -0.0041
  204SOL     OW 3734   2.800   4.771   2.726  0.1055  0.3832  0.1032
  204SOL    HW1 3735   2.858   4.757   2.652  1.0748 -0.4027  0.9820
  204SOL    HW2 3736   2.836   4.718   2.797 -0.3899 -0.8600 -0.5363
  204SOL     MW 3737   2.812   4.762   2.726 -0.0080  0.0084 -0.0041
  205SOL     OW 3738   1.188   4.071   2.915 -0.0002  0.2136 -0.7855
  205SOL    HW1 3739   1.170   4.157   2.877 -1.2772 -0.4643 -1.8096
  205SOL    HW2 3740   1.284   4.069   2.916  0.0034  0.2557  0.7283
  205SOL     MW 3741   1.198   4.082   2.910 -0.0080  0.0084 -0.0041
  206SOL     OW 3742   4.240   2.546   2.849 -0.0542 -0.3136  0.1170
  206SOL    HW1 3743   4.219   2.500   2.931 -0.1905 -0.6479 -0.1036
  206SOL    HW2 3744   4.309   2.489   2.815 -1.0293 -1.6836  0.3944
  206SOL     MW 3745   4.246   2.533   2.855 -0.0080  0.0084 -0.0041
  207SOL     OW 3746   4.453   0.063   2.891 -0.1164 -0.4379  0.9451
  207SOL    HW1 3747   4.463  -0.024   2.928 -2.6741 -2.1380 -1.9223
  207SOL    HW2 3748   4.509   0.120   2.945 -0.2882 -0.4555  1.1406
  207SOL     MW 3749   4.462   0.059   2.903 -0.0080  0.0084 -0.0041
  208SOL     OW 3750   1.338   2.720   0.274 -0.1854 -0.2181  0.2242
  208SOL    HW1 3751   1.335   2.775   0.195 -0.9214 -0.3853  0.1262
  208SOL    HW2 3752   1.297   2.781   0.336 -1.0053  0.9891 -1.4006
  208SOL     MW 3753   1.332   2.735   0.271 -0.0080  0.0084 -0.0041
  209SOL     OW 3754   5.114   3.990   2.723  0.0022  0.0078 -0.0995
  209SOL    HW1 3755   5.093   3.980   2.630  1.4027 -0.0864 -0.4222
  209SOL    HW2 3756   5.135   3.901   2.751 -1.5622  0.1321  1.6800
  209SOL     MW 3757   5.114   3.977   2.715 -0.0080  0.0084 -0.0041
  210SOL     OW 3758   2.858   3.973   2.715  0.3195  0.0797 -0.0870
  210SOL    HW1 3759   2.813   3.914   2.654 -1.8293  0.0020  1.4464
  210SOL    HW2 3760   2.889   4.043   2.658  1.9292 -1.1386 -0.7901
  210SOL     MW 3761   2.856   3.974   2.699 -0.0080  0.0084 -0.0041
  211SOL     OW 3762   2.149   4.419   2.906 -0.6231 -0.1701  0.0001
  211SOL    HW1 3763   2.190   4.463   2.981 -0.2152 -2.0639  0.9441
  211SOL    HW2 3764   2.150   4.489   2.840  0.1857 -0.3787 -0.2227
  211SOL     MW 3765   2.155   4.434   2.907 -0.0080  0.0084 -0.0041
  212SOL     OW 3766   1.049   1.016   2.880 -0.8084 -0.2061 -0.4237
  212SOL    HW1 3767   0.987   1.048   2.945 -0.7712 -0.5931 -0.2008
  212SOL    HW2 3768   0.993   0.987   2.808 -0.3555 -0.7630 -0.5628
  212SOL     MW 3769   1.034   1.017   2.879 -0.0080  0.0084 -0.0041
  213SOL     OW 3770   4.263   4.667   2.626  0.4026 -0.1860 -0.1827
  213SOL    HW1 3771   4.216   4.583   2.632  0.7412 -0.4506 -1.1050
  213SOL    HW2 3772   4.291   4.679   2.717  0.3522 -2.1925  0.1617
  213SOL     MW 3773   4.260   4.657   2.639 -0.0080  0.0084 -0.0041
  214SOL     OW 3774   4.321   1.808   2.823 -0.3966  0.3167 -0.2641
  214SOL    HW1 3775   4.373   1.870   2.772  2.1089 -1.2905  0.1520
  214SOL    HW2 3776   4.269   1.767   2.755 -0.8033  0.9654 -0.3509
  214SOL     MW 3777   4.321   1.811   2.808 -0.0080  0.0084 -0.0041
  215SOL     OW 3778   2.772   3.709   0.298 -0.1513  0.1572 -0.0675
  215SOL    HW1 3779   2.699   3.658   0.334 -0.4445  0.5376 -0.1154
  215SOL    HW2 3780   2.770   3.792   0.347  3.2206  0.3406  0.0107
  215SOL     MW 3781   2.762   3.713   0.309 -0.0080  0.0084 -0.0041
  216SOL     OW 3782   4.216   2.819   2.779 -0.8886  0.1741  0.0259
  216SOL    HW1 3783   4.235   2.726   2.792  0.0367  0.5121  1.3198
  216SOL    HW2 3784   4.284   2.846   2.716  0.9254  0.3993  1.9597
  216SOL     MW 3785   4.228   2.811   2.773 -0.0080  0.0084 -0.0041
  217SOL     OW 3786   0.643   0.749   0.165 -0.5330  0.2198  0.0363
  217SOL    HW1 3787   0.699   0.788   0.099  1.4026 -2.1650  0.1252
  217SOL    HW2 3788   0.684   0.771   0.249 -2.0570  0.6147  0.7142
  217SOL     MW 3789   0.655   0.757   0.168 -0.0080  0.0084 -0.0041
  218SOL     OW 3790   1.231   1.679   2.849  0.1627  0.0684  0.0932
  218SOL    HW1 3791   1.304   1.703   2.906  1.7532 -2.9028 -0.5135
  218SOL    HW2 3792   1.222   1.588   2.875  0.1122 -0.1685 -0.7434
  218SOL     MW 3793   1.239   1.670   2.860 -0.0080  0.0084 -0.0041
  219SOL     OW 3794   0.517   0.979   0.497 -0.0812  0.2390 -0.4116
  219SOL    HW1 3795   0.440   0.986   0.441 -1.2213 -0.0593  1.0562
  219SOL    HW2 3796   0.503   0.900   0.550  1.1240  0.2951  0.0272
  219SOL     MW 3797   0.505   0.969   0.497 -0.0080  0.0084 -0.0041
  220SOL     OW 3798   3.449   0.870   2.968 -0.1986  0.2681  0.1577
  220SOL    HW1 3799   3.461   0.950   3.018  0.4063  1.0121 -1.1250
  220SOL    HW2 3800   3.524   0.869   2.909 -0.4843 -0.0393 -0.2047
  220SOL     MW 3801   3.461   0.880   2.967 -0.0080  0.0084 -0.0041
  221SOL     OW 3802   3.789   0.290   0.522  0.4909  0.1336 -0.5642
  221SOL    HW1 3803   3.796   0.384   0.542 -2.2299  0.4635 -0.8027
  221SOL    HW2 3804   3.880   0.262   0.525  0.2938 -0.5975 -1.2462
  221SOL     MW 3805   3.802   0.299   0.525 -0.0080  0.0084 -0.0041
  222SOL     OW 3806   0.504   3.208   2.970  0.3620 -0.0171 -0.0932
  222SOL    HW1 3807   0.546   3.129   3.005 -1.1808 -0.4096  0.9742
  222SOL    HW2 3808   0.449   3.241   3.041  0.0156  0.7368 -0.6955
  222SOL     MW 3809   0.502   3.202   2.984 -0.0080  0.0084 -0.0041
  223SOL     OW 3810   2.826   2.716   2.922  0.3837 -0.0982  0.2024
  223SOL    HW1 3811   2.855   2.762   3.001 -1.1252  1.5510 -0.1350
  223SOL    HW2 3812   2.828   2.782   2.853 -0.5456 -1.1826 -0.8893
  223SOL     MW 3813   2.830   2.731   2.924 -0.0080  0.0084 -0.0041
  224SOL     OW 3814   1.842   1.093   2.832  0.1483 -0.0736  0.3312
  224SOL    HW1 3815   1.879   1.168   2.785  2.3595 -1.5246 -0.4269
  224SOL    HW2 3816   1.779   1.057   2.771  0.0312 -1.3841  1.1878
  224SOL     MW 3817   1.839   1.098   2.818 -0.0080  0.0084 -0.0041
  225SOL     OW 3818   2.883   0.779   0.113  0.3653 -0.1541 -0.0466
  225SOL    HW1 3819   2.922   0.793   0.199 -0.8392  0.7677  0.3840
  225SOL    HW2 3820   2.908   0.857   0.065 -0.9969  0.0591 -0.4533
  225SOL     MW 3821   2.891   0.791   0.118 -0.0080  0.0084 -0.0041
  226SOL     OW 3822   4.953   2.112   0.060 -0.1961 -0.5023  0.7282
  226SOL    HW1 3823   4.950   2.150   0.148 -0.1119 -0.0166  0.5258
  226SOL    HW2 3824   5.026   2.155   0.016 -1.8903 -0.7567 -2.6197
  226SOL     MW 3825   4.963   2.123   0.066 -0.0080  0.0084 -0.0041
  227SOL     OW 3826   1.297   3.655   2.914  0.6020 -0.2215  0.6834
  227SOL    HW1 3827   1.218   3.682   2.961 -0.2836 -2.4951  0.6389
  227SOL    HW2 3828   1.362   3.685   2.977 -0.8616 -2.0193  3.2706
  227SOL     MW 3829   1.295   3.663   2.928 -0.0080  0.0084 -0.0041
  228SOL     OW 3830   2.200   3.773   0.150  0.0889  0.0892  0.1030
  228SOL    HW1 3831   2.105   3.764   0.142 -0.2057  1.5665  1.5578
  228SOL    HW2 3832   2.222   3.855   0.105  0.6012 -0.6396 -1.0249
  228SOL     MW 3833   2.190   3.783   0.143 -0.0080  0.0084 -0.0041
  229SOL     OW 3834   3.682   0.819   2.804  0.1525 -0.0513  0.7152
  229SOL    HW1 3835   3.662   0.746   2.745  0.4567  0.1037  0.4146
  229SOL    HW2 3836   3.736   0.871   2.744  1.3856 -1.1520  0.8170
  229SOL     MW 3837   3.686   0.816   2.788 -0.0080  0.0084 -0.0041
  230SOL     OW 3838   3.637   5.035   2.958 -0.1747  0.1521 -0.6332
  230SOL    HW1 3839   3.710   5.021   3.018 -0.1301  0.9060 -0.5013
  230SOL    HW2 3840   3.583   5.103   3.000  0.6764 -0.4461  1.5473
  230SOL     MW 3841   3.639   5.042   2.972 -0.0080  0.0084 -0.0041
  231SOL     OW 3842   3.795   1.480   0.145  0.7123 -0.1314  0.1740
  231SOL    HW1 3843   3.788   1.573   0.167 -0.3388 -0.1102 -0.1484
  231SOL    HW2 3844   3.704   1.448   0.144  1.0042 -0.9730  0.1565
  231SOL     MW 3845   3.782   1.488   0.148 -0.0080  0.0084 -0.0041
  232SOL     OW 3846   2.209   1.866   2.618 -0.2686 -0.3171  0.3447
  232SOL    HW1 3847   2.277   1.932   2.605 -1.7246  0.9122 -1.7597
  232SOL    HW2 3848   2.128   1.912   2.593 -0.3837 -1.3562 -1.3792
  232SOL     MW 3849   2.207   1.881   2.613 -0.0080  0.0084 -0.0041
  233SOL     OW 3850   2.561   0.740   2.819 -0.0790 -0.0954  0.0259
  233SOL    HW1 3851   2.546   0.670   2.883 -0.7982 -0.1184 -0.1620
  233SOL    HW2 3852   2.474   0.781   2.816 -0.6768 -1.1112  1.8811
  233SOL     MW 3853   2.547   0.736   2.827 -0.0080  0.0084 -0.0041
  234SOL     OW 3854   2.259   1.157   2.913 -0.3785  0.5417  0.4509
  234SOL    HW1 3855   2.258   1.141   3.007 -1.3007 -1.3452  0.1759
  234SOL    HW2 3856   2.275   1.250   2.904 -1.5818  0.6776 -0.7414
  234SOL     MW 3857   2.261   1.167   2.924 -0.0080  0.0084 -0.0041
  235SOL     OW 3858   3.901   1.853   3.004  0.2342 -0.4213  0.1568
  235SOL    HW1 3859   3.994   1.874   3.003 -0.2668  2.1016  0.0410
  235SOL    HW2 3860   3.867   1.932   2.962  1.4746  0.3958  0.6342
  235SOL     MW 3861   3.909   1.866   2.999 -0.0080  0.0084 -0.0041
  236SOL     OW 3862   0.138   2.779   2.958 -0.7848 -0.1642  0.1290
  236SOL    HW1 3863   0.218   2.746   2.999  0.0300 -0.1110 -1.3484
  236SOL    HW2 3864   0.167   2.870   2.945  2.6332 -1.1486 -0.0560
  236SOL     MW 3865   0.152   2.787   2.962 -0.0080  0.0084 -0.0041
  237SOL     OW 3866   2.343   2.523   0.135  0.4940 -0.2238  0.8636
  237SOL    HW1 3867   2.405   2.496   0.067 -1.0479 -1.1999 -0.2313
  237SOL    HW2 3868   2.400   2.564   0.199  1.2734 -0.4035  0.2924
  237SOL     MW 3869   2.359   2.525   0.134 -0.0080  0.0084 -0.0041
  238SOL     OW 3870   4.869   0.182   0.024 -0.0417  0.6024 -0.2570
  238SOL    HW1 3871   4.915   0.103  -0.004  1.1404  1.0443  0.3649
  238SOL    HW2 3872   4.942   0.244   0.025 -1.0642  1.8458 -0.4480
  238SOL     MW 3873   4.884   0.180   0.021 -0.0080  0.0084 -0.0041
  239SOL     OW 3874   4.785   1.543   0.209  0.1906  0.0209 -0.0802
  239SOL    HW1 3875   4.767   1.561   0.301 -0.7264 -1.0813 -0.0197
  239SOL    HW2 3876   4.706   1.575   0.164 -0.4139 -0.0659  0.8873
  239SOL     MW 3877   4.772   1.550   0.215 -0.0080  0.0084 -0.0041
  240SOL     OW 3878   3.964   2.017   2.672  0.6020  0.2614 -0.2270
  240SOL    HW1 3879   4.010   2.084   2.723 -0.5162  2.1674 -1.6045
  240SOL    HW2 3880   3.873   2.038   2.694 -0.0591 -2.7817  0.4648
  240SOL     MW 3881   3.958   2.028   2.682 -0.0080  0.0084 -0.0041
  241SOL     OW 3882   3.791   4.409   0.010  0.6938 -0.3648  0.4566
  241SOL    HW1 3883   3.743   4.469  -0.047 -0.8349 -1.9923 -0.0201
  241SOL    HW2 3884   3.750   4.433   0.093  0.5709 -0.0160  0.2962
  241SOL     MW 3885   3.779   4.420   0.014 -0.0080  0.0084 -0.0041
  242SOL     OW 3886   1.589   3.543   0.296  0.5860  0.1909 -0.2943
  242SOL    HW1 3887   1.501   3.577   0.286  0.9634  0.8446 -1.6098
  242SOL    HW2 3888   1.608   3.489   0.219  0.0477  1.5029 -1.3741
  242SOL     MW 3889   1.580   3.540   0.285 -0.0080  0.0084 -0.0041
  243SOL     OW 3890   3.194   4.987   2.934 -0.7000  0.4412  0.1375
  243SOL    HW1 3891   3.130   4.948   2.994 -0.4818  0.4038  0.3492
  243SOL    HW2 3892   3.225   4.911   2.886 -0.5919 -0.6067  1.7939
  243SOL     MW 3893   3.190   4.972   2.936 -0.0080  0.0084 -0.0041
  244SOL     OW 3894   4.463   4.970   0.007 -0.2152  0.4302  0.2388
  244SOL    HW1 3895   4.367   4.962   0.010 -0.2191  0.0162 -0.7008
  244SOL    HW2 3896   4.487   4.882  -0.023 -2.7440 -0.6210  1.0108
  244SOL     MW 3897   4.453   4.957   0.003 -0.0080  0.0084 -0.0041
  245SOL     OW 3898   2.494   3.967   2.945 -0.1396 -0.0561  0.1962
  245SOL    HW1 3899   2.533   3.916   3.016  0.3505  0.5921  0.4094
  245SOL    HW2 3900   2.565   4.028   2.924  1.5671 -2.5176 -1.6804
  245SOL     MW 3901   2.509   3.968   2.952 -0.0080  0.0084 -0.0041
  246SOL     OW 3902   3.939   1.647   2.828 -0.1895 -0.1973  0.6337
  246SOL    HW1 3903   3.855   1.604   2.845  0.4862 -1.3902  1.0999
  246SOL    HW2 3904   3.927   1.732   2.870  0.0288  1.3425 -2.2058
  246SOL     MW 3905   3.926   1.652   2.836 -0.0080  0.0084 -0.0041
  247SOL     OW 3906   5.107   4.429   0.341 -0.1340 -0.7030 -0.5660
  247SOL    HW1 3907   5.069   4.507   0.301  0.4406  1.4653  2.7084
  247SOL    HW2 3908   5.041   4.399   0.403  0.6403 -1.3786 -0.0439
  247SOL     MW 3909   5.093   4.435   0.344 -0.0080  0.0084 -0.0041
  248SOL     OW 3910   3.009   3.390   2.729 -0.1039 -0.1259 -0.1632
  248SOL    HW1 3911   2.918   3.394   2.757  0.4812  1.6426  1.7812
  248SOL    HW2 3912   3.028   3.296   2.727 -0.2819 -0.2587  2.1159
  248SOL     MW 3913   3.000   3.378   2.733 -0.0080  0.0084 -0.0041
  249SOL     OW 3914   4.546   2.099   2.938  0.6129  0.2578  0.0608
  249SOL    HW1 3915   4.506   2.097   2.852  0.1476 -0.0233  0.2818
  249SOL    HW2 3916   4.628   2.144   2.918  0.5732 -0.5708 -2.1931
  249SOL     MW 3917   4.552   2.104   2.924 -0.0080  0.0084 -0.0041
  250SOL     OW 3918   0.899   3.519   2.867 -0.6727  0.6203  0.5118
  250SOL    HW1 3919   0.803   3.516   2.864 -0.6596 -0.1677  0.6414
  250SOL    HW2 3920   0.924   3.435   2.906  2.6561  0.5200 -1.4848
  250SOL     MW 3921   0.890   3.508   2.871 -0.0080  0.0084 -0.0041
  251SOL     OW 3922   2.339   1.683   2.993  0.5353 -0.1749  0.3728
  251SOL    HW1 3923   2.261   1.716   3.037 -0.3530  1.1287 -2.0113
  251SOL    HW2 3924   2.415   1.697   3.050  1.8599 -1.5775 -0.9286
  251SOL     MW 3925   2.339   1.689   3.006 -0.0080  0.0084 -0.0041
  252SOL     OW 3926   3.519   2.713   2.732 -0.1258 -0.5678 -0.4140
  252SOL    HW1 3927   3.502   2.705   2.638  2.1073  1.4047 -1.0780
  252SOL    HW2 3928   3.459   2.781   2.762  0.4492  0.4133 -1.3815
  252SOL     MW 3929   3.509   2.721   2.723 -0.0080  0.0084 -0.0041
  253SOL     OW 3930   2.368   3.372   2.960  0.2019  0.1292 -0.3418
  253SOL    HW1 3931   2.416   3.439   2.912  0.2247  1.4815  1.4628
  253SOL    HW2 3932   2.286   3.417   2.978 -0.4095 -1.6071  1.6610
  253SOL     MW 3933   2.364   3.387   2.956 -0.0080  0.0084 -0.0041
  254SOL     OW 3934   1.372   1.959   0.172  0.2277  0.4222  0.2077
  254SOL    HW1 3935   1.400   2.049   0.158 -0.5192  0.7855  0.9353
  254SOL    HW2 3936   1.431   1.931   0.243 -1.0639 -2.6361  0.2268
  254SOL     MW 3937   1.384   1.967   0.180 -0.0080  0.0084 -0.0041
  255SOL     OW 3938   1.345   3.357   2.976  0.7188 -0.1852  0.0037
  255SOL    HW1 3939   1.342   3.442   2.933 -2.4803  0.4443  1.1836
  255SOL    HW2 3940   1.422   3.358   3.033  0.2796  1.7575  0.6490
  255SOL     MW 3941   1.355   3.368   2.978 -0.0080  0.0084 -0.0041
  256SOL     OW 3942   2.257   4.036   0.054  0.1401  0.2837  0.4140
  256SOL    HW1 3943   2.332   4.002   0.006 -0.0017 -1.0819  1.1147
  256SOL    HW2 3944   2.303   4.113   0.089 -1.0255  2.2513 -2.0337
  256SOL     MW 3945   2.273   4.042   0.052 -0.0080  0.0084 -0.0041
  257SOL     OW 3946   3.864   2.267   2.496  0.0815  0.5054  0.0349
  257SOL    HW1 3947   3.847   2.349   2.450  0.0825  0.3632 -0.2228
  257SOL    HW2 3948   3.926   2.223   2.438 -0.3518  2.6124 -2.2125
  257SOL     MW 3949   3.870   2.272   2.482 -0.0080  0.0084 -0.0041
  258SOL     OW 3950   4.452   2.223   0.143  0.0255 -0.0244  0.1300
  258SOL    HW1 3951   4.486   2.175   0.068  1.2457  1.0938 -0.0576
  258SOL    HW2 3952   4.449   2.163   0.217 -2.5220 -0.6757 -0.3896
  258SOL     MW 3953   4.456   2.209   0.143 -0.0080  0.0084 -0.0041
  259SOL     OW 3954   3.418   4.405   0.326 -0.2816 -0.1265 -0.4296
  259SOL    HW1 3955   3.344   4.444   0.374 -1.6142 -1.1736 -1.5333
  259SOL    HW2 3956   3.385   4.320   0.298  0.6376 -0.5722 -0.1845
  259SOL     MW 3957   3.404   4.399   0.329 -0.0080  0.0084 -0.0041
  260SOL     OW 3958   5.010   1.711   0.211 -0.1575 -0.0877  0.2953
  260SOL    HW1 3959   4.942   1.644   0.207  0.2438 -0.7323  2.6124
  260SOL    HW2 3960   4.999   1.766   0.133  1.6046 -0.0230  0.0525
  260SOL     MW 3961   5.000   1.709   0.200 -0.0080  0.0084 -0.0041
  261SOL     OW 3962   5.014   3.765   0.085 -0.0383 -0.4838 -0.1610
  261SOL    HW1 3963   4.965   3.840   0.051  1.0308  1.1140  1.6024
  261SOL    HW2 3964   4.970   3.744   0.168 -0.5055  1.1317  0.0358
  261SOL     MW 3965   5.001   3.772   0.092 -0.0080  0.0084 -0.0041
  262SOL     OW 3966   1.509   2.185   0.132 -0.2087  0.5714 -0.1145
  262SOL    HW1 3967   1.593   2.198   0.088  0.6085 -0.5630  1.0291
  262SOL    HW2 3968   1.477   2.274   0.143 -1.5311  0.0124  0.8633
  262SOL     MW 3969   1.516   2.198   0.128 -0.0080  0.0084 -0.0041
  263SOL     OW 3970   1.695   2.519   0.378 -0.5055 -0.0928 -0.4258
  263SOL    HW1 3971   1.781   2.506   0.337 -0.1051 -1.4329  0.7507
  263SOL    HW2 3972   1.683   2.444   0.437 -0.5504  0.3634  0.1535
  263SOL     MW 3973   1.705   2.507   0.380 -0.0080  0.0084 -0.0041
  264SOL     OW 3974   1.182   3.198   2.825  0.3144 -0.1427 -0.3414
  264SOL    HW1 3975   1.158   3.276   2.775 -0.1028  1.0528  1.5909
  264SOL    HW2 3976   1.237   3.239   2.893  0.1460  0.5946 -0.6441
  264SOL     MW 3977   1.186   3.214   2.828 -0.0080  0.0084 -0.0041
  265SOL     OW 3978   4.831   1.281   0.144  0.3429 -0.6678 -0.1944
  265SOL    HW1 3979   4.892   1.312   0.077  1.3096 -2.0931 -0.0181
  265SOL    HW2 3980   4.803   1.361   0.189 -0.5693 -1.0274 -0.1086
  265SOL     MW 3981   4.835   1.296   0.141 -0.0080  0.0084 -0.0041
  266SOL     OW 3982   1.330   2.898   0.064 -0.5858 -0.0114 -0.3033
  266SOL    HW1 3983   1.397   2.964   0.044  0.0974 -0.6707 -0.2575
  266SOL    HW2 3984   1.271   2.896  -0.010 -1.5216 -0.5330  0.4318
  266SOL     MW 3985   1.331   2.906   0.052 -0.0080  0.0084 -0.0041
  267SOL     OW 3986   1.003   0.779   0.125  0.2737  0.1071  0.0578
  267SOL    HW1 3987   1.047   0.851   0.170  1.4662 -0.3936 -0.2577
  267SOL    HW2 3988   1.076   0.760   0.066  0.8042 -0.1643  0.7752
  267SOL     MW 3989   1.018   0.786   0.123 -0.0080  0.0084 -0.0041
  268SOL     OW 3990   2.105   1.812   0.045  0.0832 -0.7540  0.0692
  268SOL    HW1 3991   2.123   1.896   0.087 -1.4792 -0.0092 -0.7046
  268SOL    HW2 3992   2.036   1.829  -0.019  0.1125  2.2216  0.6976
  268SOL     MW 3993   2.098   1.825   0.042 -0.0080  0.0084 -0.0041
  269SOL     OW 3994   1.927   3.799   0.126  0.1958  0.3309  0.3475
  269SOL    HW1 3995   1.866   3.776   0.196 -0.4557 -0.5606 -0.4959
  269SOL    HW2 3996   1.908   3.892   0.117 -0.0635  0.1946 -0.6107
  269SOL     MW 3997   1.917   3.808   0.134 -0.0080  0.0084 -0.0041
  270SOL     OW 3998   2.764   0.107   2.968 -0.3344 -0.1182 -0.1378
  270SOL    HW1 3999   2.689   0.167   2.965  0.2166  0.5536 -1.1906
  270SOL    HW2 4000   2.737   0.036   2.910 -0.0930 -0.6772  0.4217
  270SOL     MW 4001   2.750   0.106   2.960 -0.0080  0.0084 -0.0041
  271SOL     OW 4002   5.149   3.114   3.014  0.4540 -0.2200 -0.2489
  271SOL    HW1 4003   5.099   3.182   2.970 -0.6270 -1.6643 -1.3673
  271SOL    HW2 4004   5.097   3.087   3.090  0.5608 -0.5963 -0.3074
  271SOL     MW 4005   5.136   3.119   3.018 -0.0080  0.0084 -0.0041
  272SOL     OW 4006   3.022   2.055   0.051  0.1542 -0.3316 -0.5098
  272SOL    HW1 4007   3.052   1.976   0.095 -0.0218 -0.5492 -0.7752
  272SOL    HW2 4008   3.101   2.109   0.057 -0.6533  0.7339  1.8961
  272SOL     MW 4009   3.037   2.052   0.057 -0.0080  0.0084 -0.0041
  273SOL     OW 4010   2.342   1.411   2.955 -0.0023 -0.0066 -0.1652
  273SOL    HW1 4011   2.345   1.505   2.972  0.3309 -0.3250  1.7562
  273SOL    HW2 4012   2.423   1.404   2.905  0.7679  1.8907  0.7266
  273SOL     MW 4013   2.353   1.422   2.951 -0.0080  0.0084 -0.0041
  274SOL     OW 4014   4.198   4.948   2.968  0.0510 -0.2628 -0.3629
  274SOL    HW1 4015   4.147   4.987   3.039 -1.6982  0.1982 -1.8234
  274SOL    HW2 4016   4.144   4.982   2.897 -0.2327 -0.8013 -0.4128
  274SOL     MW 4017   4.184   4.957   2.968 -0.0080  0.0084 -0.0041
  275SOL     OW 4018   2.395   4.253   0.163 -0.2431 -0.1353  0.1557
  275SOL    HW1 4019   2.485   4.248   0.131  0.4305 -0.2592  1.9492
  275SOL    HW2 4020   2.363   4.342   0.148  0.0413 -0.1292 -0.4309
  275SOL     MW 4021   2.403   4.264   0.157 -0.0080  0.0084 -0.0041
  276SOL     OW 4022   2.769   2.174   2.758 -0.1964 -0.1961 -0.1463
  276SOL    HW1 4023   2.695   2.177   2.698 -0.2797  1.1640  0.0081
  276SOL    HW2 4024   2.783   2.267   2.777  0.0291 -0.0962 -0.7708
  276SOL     MW 4025   2.761   2.186   2.753 -0.0080  0.0084 -0.0041
  277SOL     OW 4026   0.358   0.789   0.185  0.2022 -0.1320 -0.1730
  277SOL    HW1 4027   0.449   0.766   0.168 -0.0392 -1.3098  0.0537
  277SOL    HW2 4028   0.304   0.716   0.155 -0.2058 -0.3224  0.9695
  277SOL     MW 4029   0.363   0.776   0.179 -0.0080  0.0084 -0.0041
  278SOL     OW 4030   0.616   3.437   2.840  0.1379  0.6499  0.1068
  278SOL    HW1 4031   0.593   3.372   2.906 -0.3836  0.6526 -0.0670
  278SOL    HW2 4032   0.612   3.385   2.760  1.3051 -0.1296  0.5384
  278SOL     MW 4033   0.613   3.422   2.838 -0.0080  0.0084 -0.0041
  279SOL     OW 4034   2.411   0.991   2.709 -0.1657 -0.2596  0.3030
  279SOL    HW1 4035   2.359   1.070   2.696  0.4394  0.1153  0.1067
  279SOL    HW2 4036   2.431   0.962   2.620 -1.1939 -1.7622  0.5129
  279SOL     MW 4037   2.407   0.998   2.695 -0.0080  0.0084 -0.0041
  280SOL     OW 4038   2.497   0.544   3.012 -0.1891 -0.1392 -0.0683
  280SOL    HW1 4039   2.524   0.584   3.095  0.6112 -0.9216  0.0639
  280SOL    HW2 4040   2.402   0.559   3.012 -0.1231  0.3077  0.0067
  280SOL     MW 4041   2.488   0.551   3.023 -0.0080  0.0084 -0.0041
  281SOL     OW 4042   2.117   2.350   0.171 -0.5120 -0.1855  0.1431
  281SOL    HW1 4043   2.042   2.404   0.196  0.0491  0.7396 -0.1219
  281SOL    HW2 4044   2.189   2.412   0.159 -1.2722  0.9679  1.2720
  281SOL     MW 4045   2.117   2.366   0.173 -0.0080  0.0084 -0.0041
  282SOL     OW 4046   4.036   1.357   0.169  0.0623  0.1376 -0.1239
  282SOL    HW1 4047   4.047   1.368   0.263 -0.0438  0.7285 -0.1767
  282SOL    HW2 4048   3.942   1.375   0.161  0.2982  1.4947 -0.0518
  282SOL     MW 4049   4.025   1.361   0.180 -0.0080  0.0084 -0.0041
  283SOL     OW 4050   1.567   4.078   0.144 -0.0886  0.3404 -0.3961
  283SOL    HW1 4051   1.662   4.070   0.150 -0.0383 -1.6216 -2.2490
  283SOL    HW2 4052   1.549   4.168   0.170  0.4839  0.4479 -0.3654
  283SOL     MW 4053   1.577   4.089   0.148 -0.0080  0.0084 -0.0041
  284SOL     OW 4054   0.851   1.160   0.411 -0.3618 -0.2812  0.1747
  284SOL    HW1 4055   0.829   1.067   0.412 -0.5175 -0.2547  1.8137
  284SOL    HW2 4056   0.931   1.159   0.465  0.5818 -0.5610 -1.1786
  284SOL     MW 4057   0.859   1.148   0.418 -0.0080  0.0084 -0.0041
  285SOL     OW 4058   3.845   4.953   0.142  0.1252  0.2769 -0.9073
  285SOL    HW1 4059   3.883   4.888   0.083  4.0186  1.7129 -0.2431
  285SOL    HW2 4060   3.821   4.908   0.224  1.3013  2.9734  1.0628
  285SOL     MW 4061   3.847   4.938   0.145 -0.0080  0.0084 -0.0041
  286SOL     OW 4062   3.688   4.248   2.583  0.0572 -0.1093  0.0596
  286SOL    HW1 4063   3.716   4.166   2.625 -1.7125 -1.2248 -0.8267
  286SOL    HW2 4064   3.606   4.217   2.545 -0.5871 -0.4950  1.6680
  286SOL     MW 4065   3.681   4.233   2.584 -0.0080  0.0084 -0.0041
  287SOL     OW 4066   0.413   4.840   2.942 -0.0916  0.3046 -0.4969
  287SOL    HW1 4067   0.448   4.783   2.873  0.7741  0.5249 -0.2596
  287SOL    HW2 4068   0.475   4.814   3.011  0.9777  1.3215 -1.0351
  287SOL     MW 4069   0.426   4.829   2.942 -0.0080  0.0084 -0.0041
  288SOL     OW 4070   3.065   4.393   0.208  0.1678 -0.3128 -0.4891
  288SOL    HW1 4071   3.091   4.439   0.287 -1.7222 -1.3355  0.8049
  288SOL    HW2 4072   3.112   4.430   0.134 -2.6367  2.4615 -1.1117
  288SOL     MW 4073   3.074   4.404   0.209 -0.0080  0.0084 -0.0041
  289SOL     OW 4074   1.720   3.754   2.977  0.0097 -0.3208 -0.1158
  289SOL    HW1 4075   1.727   3.841   2.938  2.6133 -0.9716 -1.3522
  289SOL    HW2 4076   1.806   3.753   3.019 -0.9996  0.8705  2.1663
  289SOL     MW 4077   1.732   3.765   2.978 -0.0080  0.0084 -0.0041
  290SOL     OW 4078   3.598   2.357   2.586 -0.0256  0.4455 -0.4397
  290SOL    HW1 4079   3.584   2.353   2.680  0.1181 -0.9108 -0.4546
  290SOL    HW2 4080   3.683   2.314   2.576  0.5796  1.4460  0.2250
  290SOL     MW 4081   3.607   2.350   2.597 -0.0080  0.0084 -0.0041
  291SOL     OW 4082   2.688   3.082   2.838 -0.0046  0.0228 -0.1405
  291SOL    HW1 4083   2.601   3.084   2.879  1.0552  0.4240  2.3029
  291SOL    HW2 4084   2.706   3.175   2.829 -0.2148 -0.1401 -2.9252
  291SOL     MW 4085   2.679   3.094   2.842 -0.0080  0.0084 -0.0041
  292SOL     OW 4086   4.100   4.462   2.688  0.5354  0.1591 -0.0018
  292SOL    HW1 4087   4.009   4.476   2.665  0.9260  1.1498 -1.0745
  292SOL    HW2 4088   4.112   4.368   2.682 -0.7987 -0.0374  0.3330
  292SOL     MW 4089   4.090   4.452   2.684 -0.0080  0.0084 -0.0041
  293SOL     OW 4090   0.311   4.163   2.993  0.0213 -0.1133 -0.0096
  293SOL    HW1 4091   0.288   4.213   3.071  1.2971 -1.4752  1.3114
  293SOL    HW2 4092   0.406   4.170   2.987  0.2601 -1.1699  1.9156
  293SOL     MW 4093   0.321   4.170   3.002 -0.0080  0.0084 -0.0041
  294SOL     OW 4094   0.531   0.964   0.880  0.6027  0.5440  0.2844
  294SOL    HW1 4095   0.578   1.009   0.950  3.1766 -0.4216 -0.6981
  294SOL    HW2 4096   0.451   1.014   0.865  0.5273  0.0904 -0.8980
  294SOL     MW 4097   0.527   0.977   0.887 -0.0080  0.0084 -0.0041
  295SOL     OW 4098   1.028   1.056   0.194  0.2591  0.4416 -0.2983
  295SOL    HW1 4099   1.120   1.079   0.207  0.1821  1.6691 -1.6206
  295SOL    HW2 4100   0.986   1.103   0.265  2.4312 -0.8837  2.0074
  295SOL     MW 4101   1.034   1.065   0.205 -0.0080  0.0084 -0.0041
  296SOL     OW 4102   3.257   4.180   0.240  0.1228  0.1993 -0.3239
  296SOL    HW1 4103   3.258   4.141   0.153  1.8539  0.7611 -0.5882
  296SOL    HW2 4104   3.201   4.256   0.224 -0.0286  0.1212 -0.1604
  296SOL     MW 4105   3.250   4.185   0.226 -0.0080  0.0084 -0.0041
  297SOL     OW 4106   0.281   0.972   0.362  0.9427 -0.0324  0.3300
  297SOL    HW1 4107   0.186   0.968   0.372  0.8726  0.8606  0.1065
  297SOL    HW2 4108   0.302   0.918   0.286 -0.5322 -1.4011  0.8254
  297SOL     MW 4109   0.271   0.964   0.353 -0.0080  0.0084 -0.0041
  298SOL     OW 4110   2.736   3.360   2.823 -0.1917 -0.0585 -0.0139
  298SOL    HW1 4111   2.690   3.443   2.836  1.4714  0.8105  0.6509
  298SOL    HW2 4112   2.783   3.352   2.906  0.5629  0.1264 -0.4136
  298SOL     MW 4113   2.736   3.370   2.836 -0.0080  0.0084 -0.0041
  299SOL     OW 4114   0.009   2.279   2.980 -0.0102  0.3215 -0.7608
  299SOL    HW1 4115   0.007   2.319   3.067 -0.7931  1.9619 -1.4854
  299SOL    HW2 4116   0.088   2.323   2.948  2.2272 -0.4810  3.0173
  299SOL     MW 4117   0.019   2.290   2.987 -0.0080  0.0084 -0.0041
  300SOL     OW 4118   2.487   4.214   2.734  0.0319  0.3771  0.7123
  300SOL    HW1 4119   2.420   4.145   2.731  0.3515  0.0794 -1.0133
  300SOL    HW2 4120   2.448   4.276   2.673 -0.0143 -0.7987 -0.5084
  300SOL     MW 4121   2.473   4.213   2.725 -0.0080  0.0084 -0.0041
  301SOL     OW 4122   0.497   3.672   2.939 -0.6582  0.0132  0.0207
  301SOL    HW1 4123   0.461   3.655   3.026 -0.6167  1.6726  0.3832
  301SOL    HW2 4124   0.531   3.586   2.912 -2.3790 -0.7911  0.3065
  301SOL     MW 4125   0.497   3.658   2.947 -0.0080  0.0084 -0.0041
  302SOL     OW 4126   4.022   5.014   2.525 -0.0135 -0.2854  0.3293
  302SOL    HW1 4127   4.054   5.055   2.605 -1.0851 -1.0921  1.2035
  302SOL    HW2 4128   4.026   5.084   2.460 -0.4005 -1.1809 -0.6945
  302SOL     MW 4129   4.026   5.029   2.527 -0.0080  0.0084 -0.0041
  303SOL     OW 4130   1.302   0.950   2.996  0.0461  0.0980  0.0851
  303SOL    HW1 4131   1.305   0.968   3.090 -0.1300 -0.2102  0.1500
  303SOL    HW2 4132   1.213   0.977   2.971  0.2413  0.0065 -0.7292
  303SOL     MW 4133   1.290   0.956   3.005 -0.0080  0.0084 -0.0041
  304SOL     OW 4134   1.546   3.073   3.015  0.0001  0.4115  0.2640
  304SOL    HW1 4135   1.617   3.010   3.028  0.7956  1.6172  2.2962
  304SOL    HW2 4136   1.519   3.064   2.924  0.3718 -0.3847  0.2294
  304SOL     MW 4137   1.552   3.064   3.004 -0.0080  0.0084 -0.0041
  305SOL     OW 4138   2.819   3.357   0.064  0.2817 -0.1775  0.2179
  305SOL    HW1 4139   2.739   3.370   0.115  0.5213  0.1796  0.5076
  305SOL    HW2 4140   2.868   3.431   0.098  0.0883 -0.1889  0.5232
  305SOL     MW 4141   2.815   3.368   0.075 -0.0080  0.0084 -0.0041
  306SOL     OW 4142   3.555   2.401   2.848  0.3772 -0.3899 -0.0898
  306SOL    HW1 4143   3.473   2.385   2.894  0.7679 -2.0266  0.1263
  306SOL    HW2 4144   3.560   2.496   2.841  0.8910 -0.4160 -0.0960
  306SOL     MW 4145   3.545   2.411   2.853 -0.0080  0.0084 -0.0041
  307SOL     OW 4146   4.983   5.027   0.227  0.1755  0.2142  0.0828
  307SOL    HW1 4147   5.078   5.031   0.236  0.2182  0.9753 -0.5219
  307SOL    HW2 4148   4.956   5.099   0.285 -0.4092  0.6228 -0.6708
  307SOL     MW 4149   4.992   5.037   0.236 -0.0080  0.0084 -0.0041
  308SOL     OW 4150   2.924   4.717   2.488  0.1909  0.1613 -0.2015
  308SOL    HW1 4151   2.897   4.795   2.440 -2.9677 -0.4280  0.3799
  308SOL    HW2 4152   3.018   4.734   2.494  0.2444 -0.2607  0.1362
  308SOL     MW 4153   2.933   4.730   2.483 -0.0080  0.0084 -0.0041
  309SOL     OW 4154   3.582   4.633   2.359  0.2370  0.6656  0.2836
  309SOL    HW1 4155   3.656   4.666   2.410  1.1085 -1.2638  0.3468
  309SOL    HW2 4156   3.632   4.592   2.288  1.5336  2.4356  0.0981
  309SOL     MW 4157   3.598   4.632   2.356 -0.0080  0.0084 -0.0041
  310SOL     OW 4158   2.629   1.331   2.876 -0.3846 -0.0322  0.4064
  310SOL    HW1 4159   2.595   1.249   2.909 -1.5843 -0.2967 -1.3335
  310SOL    HW2 4160   2.597   1.325   2.786  1.0838  1.7413 -0.3105
  310SOL     MW 4161   2.620   1.320   2.868 -0.0080  0.0084 -0.0041
  311SOL     OW 4162   1.762   2.198   3.012 -0.2798 -0.6039  0.1882
  311SOL    HW1 4163   1.810   2.277   3.037  1.1267 -1.5718  0.6166
  311SOL    HW2 4164   1.719   2.226   2.931  1.7202  1.1467 -0.3589
  311SOL     MW 4165   1.762   2.212   3.005 -0.0080  0.0084 -0.0041
  312SOL     OW 4166   2.532   0.262   2.913  0.0765  0.5528 -0.6787
  312SOL    HW1 4167   2.528   0.350   2.952 -1.3299 -0.1313  0.8652
  312SOL    HW2 4168   2.552   0.270   2.820 -1.3321 -0.8837 -1.1517
  312SOL     MW 4169   2.534   0.275   2.906 -0.0080  0.0084 -0.0041
  313SOL     OW 4170   4.907   3.943   2.940 -0.1686 -0.5527  0.1279
  313SOL    HW1 4171   4.832   3.985   2.897  0.4827  2.4582  1.6343
  313SOL    HW2 4172   4.975   3.967   2.877 -2.5723  1.5407 -1.8980
  313SOL     MW 4173   4.906   3.952   2.926 -0.0080  0.0084 -0.0041
  314SOL     OW 4174   0.385   2.898   0.159  0.3256  0.0401  0.3105
  314SOL    HW1 4175   0.358   2.949   0.083 -1.7175 -1.5142 -0.0613
  314SOL    HW2 4176   0.362   2.956   0.232 -1.0438 -1.1190  0.8332
  314SOL     MW 4177   0.379   2.913   0.159 -0.0080  0.0084 -0.0041
  315SOL     OW 4178   2.884   4.646   2.958  0.2911 -0.0669 -0.2614
  315SOL    HW1 4179   2.925   4.722   2.999  0.6642  0.5488 -1.7421
  315SOL    HW2 4180   2.839   4.603   3.031  1.5103 -1.1179 -0.0952
  315SOL     MW 4181   2.884   4.650   2.973 -0.0080  0.0084 -0.0041
  316SOL     OW 4182   3.498   0.110   0.010  0.0371 -0.3190  0.4943
  316SOL    HW1 4183   3.403   0.098   0.022  0.0628 -0.5548  0.4758
  316SOL    HW2 4184   3.497   0.159  -0.071  1.5041  0.7915  1.1120
  316SOL     MW 4185   3.485   0.115   0.001 -0.0080  0.0084 -0.0041
  317SOL     OW 4186   2.782   5.059   2.784  0.7575  0.8080  0.4353
  317SOL    HW1 4187   2.804   4.969   2.760 -0.2423  0.7638 -0.3823
  317SOL    HW2 4188   2.744   5.091   2.702  1.2581  1.4210  0.4337
  317SOL     MW 4189   2.780   5.051   2.770 -0.0080  0.0084 -0.0041
  318SOL     OW 4190   1.802   2.659   2.820 -0.1396  0.7065  0.1549
  318SOL    HW1 4191   1.745   2.663   2.743 -1.1368  0.3990  0.8621
  318SOL    HW2 4192   1.770   2.727   2.880 -1.0376  1.0038 -0.6290
  318SOL     MW 4193   1.790   2.669   2.818 -0.0080  0.0084 -0.0041
  319SOL     OW 4194   3.734   4.870   2.552  0.4831  0.2896  0.2972
  319SOL    HW1 4195   3.812   4.815   2.557  0.4566  0.3318  1.4879
  319SOL    HW2 4196   3.683   4.854   2.631 -2.3866  0.9275 -1.2874
  319SOL     MW 4197   3.738   4.861   2.563 -0.0080  0.0084 -0.0041
  320SOL     OW 4198   3.696   2.048   2.418 -0.0588 -0.2004  0.3195
  320SOL    HW1 4199   3.674   2.076   2.329  1.8747  2.3217  0.5216
  320SOL    HW2 4200   3.751   2.122   2.445 -1.7170  0.9208  0.7604
  320SOL     MW 4201   3.700   2.062   2.410 -0.0080  0.0084 -0.0041
  321SOL     OW 4202   3.933   4.554   2.390 -0.4472  0.4380 -0.2603
  321SOL    HW1 4203   4.000   4.486   2.384  0.1810  1.1425 -1.7118
  321SOL    HW2 4204   3.988   4.632   2.383  1.2311 -0.3521  2.5420
  321SOL     MW 4205   3.949   4.555   2.388 -0.0080  0.0084 -0.0041
  322SOL     OW 4206   3.231   4.768   2.784 -0.5933  0.0042 -0.1408
  322SOL    HW1 4207   3.325   4.750   2.784 -0.7192 -0.7038 -0.0870
  322SOL    HW2 4208   3.214   4.799   2.695 -0.1635  0.2457 -0.1394
  322SOL     MW 4209   3.241   4.770   2.773 -0.0080  0.0084 -0.0041
  323SOL     OW 4210   4.593   5.082   0.209 -0.2792  0.0837  0.0752
  323SOL    HW1 4211   4.590   5.014   0.276  1.3759 -1.2017 -1.0627
  323SOL    HW2 4212   4.545   5.042   0.137  0.6250  1.5222 -1.4222
  323SOL     MW 4213   4.586   5.068   0.208 -0.0080  0.0084 -0.0041
  324SOL     OW 4214   0.246   3.033   2.962  0.0268  0.0778  0.3217
  324SOL    HW1 4215   0.169   3.084   2.987  1.1878  1.7691  0.7117
  324SOL    HW2 4216   0.275   3.084   2.886  0.8147  1.6432  1.5819
  324SOL     MW 4217   0.240   3.047   2.955 -0.0080  0.0084 -0.0041
  325SOL     OW 4218   1.485   2.491   0.204  0.0366 -0.2555  0.3172
  325SOL    HW1 4219   1.421   2.559   0.223 -1.2354 -1.7537  1.7112
  325SOL    HW2 4220   1.541   2.503   0.281 -1.1791 -1.3565  1.4368
  325SOL     MW 4221   1.484   2.501   0.217 -0.0080  0.0084 -0.0041
  326SOL     OW 4222   3.913   4.759   2.947  0.2990  0.4774 -0.0839
  326SOL    HW1 4223   3.966   4.683   2.970  1.7755  2.0464  1.9666
  326SOL    HW2 4224   3.937   4.777   2.856  1.7955  0.2510  0.2462
  326SOL     MW 4225   3.923   4.751   2.938 -0.0080  0.0084 -0.0041
  327SOL     OW 4226   4.400   0.791   0.534  0.1951 -0.5190 -0.0331
  327SOL    HW1 4227   4.351   0.720   0.575  0.5306 -1.0884 -0.6135
  327SOL    HW2 4228   4.491   0.763   0.531  0.2750 -0.1783 -2.1320
  327SOL     MW 4229   4.405   0.778   0.539 -0.0080  0.0084 -0.0041
  328SOL     OW 4230   2.093   2.378   2.830 -0.2152  0.0425 -0.0745
  328SOL    HW1 4231   2.054   2.321   2.763 -0.0004 -1.4503  1.0202
  328SOL    HW2 4232   2.173   2.329   2.848 -0.7946 -0.5632  1.0057
  328SOL     MW 4233   2.098   2.364   2.823 -0.0080  0.0084 -0.0041
  329SOL     OW 4234   4.846   0.858   0.081  0.0365  0.0807  0.2993
  329SOL    HW1 4235   4.791   0.793   0.039  0.2686  0.8905 -1.3258
  329SOL    HW2 4236   4.806   0.941   0.057 -0.8880  0.1329  1.8548
  329SOL     MW 4237   4.834   0.860   0.073 -0.0080  0.0084 -0.0041
  330SOL     OW 4238   3.800   2.334   2.952 -0.1278 -0.7957 -0.0734
  330SOL    HW1 4239   3.851   2.398   2.902  0.4129 -1.8141 -0.8451
  330SOL    HW2 4240   3.711   2.352   2.922  0.0223 -0.6452 -0.4358
  330SOL     MW 4241   3.795   2.345   2.941 -0.0080  0.0084 -0.0041
  331SOL     OW 4242   1.145   3.432   0.177 -0.2437  0.4805  0.1251
  331SOL    HW1 4243   1.176   3.511   0.222 -0.5539 -0.0068  1.2378
  331SOL    HW2 4244   1.220   3.413   0.121  0.7601  0.9017  1.2733
  331SOL     MW 4245   1.159   3.440   0.176 -0.0080  0.0084 -0.0041
  332SOL     OW 4246   3.277   2.113   2.947  0.1905 -0.6034  0.2131
  332SOL    HW1 4247   3.217   2.059   2.895 -2.1134  2.0837 -0.1200
  332SOL    HW2 4248   3.355   2.057   2.956  0.1674 -0.7976 -0.6338
  332SOL     MW 4249   3.279   2.098   2.941 -0.0080  0.0084 -0.0041
  333SOL     OW 4250   4.898   2.266   0.296 -0.3044 -0.0968  0.3940
  333SOL    HW1 4251   4.879   2.235   0.385  0.3125 -1.5100  0.0670
  333SOL    HW2 4252   4.814   2.289   0.257 -0.0487  1.6249  0.8011
  333SOL     MW 4253   4.885   2.265   0.302 -0.0080  0.0084 -0.0041
  334SOL     OW 4254   3.170   4.546   0.405 -0.1868 -0.0948  0.1499
  334SOL    HW1 4255   3.161   4.640   0.390 -1.2981  0.1507  2.0884
  334SOL    HW2 4256   3.124   4.532   0.487  0.2408 -0.7492  0.2890
  334SOL     MW 4257   3.163   4.557   0.414 -0.0080  0.0084 -0.0041
  335SOL     OW 4258   3.831   4.486   2.644 -0.7656  0.1572 -0.1266
  335SOL    HW1 4259   3.837   4.509   2.552  1.0879 -1.6949 -0.5333
  335SOL    HW2 4260   3.788   4.400   2.648 -0.8645  0.2478  1.9290
  335SOL     MW 4261   3.826   4.477   2.633 -0.0080  0.0084 -0.0041
  336SOL     OW 4262   4.438   4.587   2.419 -0.2171  0.2660 -0.3670
  336SOL    HW1 4263   4.364   4.625   2.466 -0.3663  1.3203 -1.3883
  336SOL    HW2 4264   4.477   4.666   2.382 -1.9067  1.8219  0.9767
  336SOL     MW 4265   4.433   4.603   2.420 -0.0080  0.0084 -0.0041
  337SOL     OW 4266   0.759   0.909   0.399  0.0358 -0.0037 -0.1460
  337SOL    HW1 4267   0.766   0.822   0.439  0.7947 -0.7937 -1.8988
  337SOL    HW2 4268   0.671   0.939   0.422 -0.6508 -1.7440 -0.2932
  337SOL     MW 4269   0.748   0.902   0.407 -0.0080  0.0084 -0.0041
  338SOL     OW 4270   2.064   2.643   2.761 -0.0537 -0.5810  0.3687
  338SOL    HW1 4271   1.973   2.666   2.782  0.4523  1.0040  0.8995
  338SOL    HW2 4272   2.075   2.552   2.790  0.9716 -1.3924 -2.2782
  338SOL     MW 4273   2.053   2.634   2.767 -0.0080  0.0084 -0.0041
  339SOL     OW 4274   0.625   3.860   0.052 -0.5099  0.2808 -0.1703
  339SOL    HW1 4275   0.713   3.882   0.023  0.2904  0.4447  2.1902
  339SOL    HW2 4276   0.593   3.791  -0.007 -0.6938 -0.5303  0.8516
  339SOL     MW 4277   0.632   3.853   0.040 -0.0080  0.0084 -0.0041
  340SOL     OW 4278   2.799   2.439   2.829 -0.6982  0.5733 -0.1235
  340SOL    HW1 4279   2.894   2.430   2.825 -0.5420  2.1323 -0.6544
  340SOL    HW2 4280   2.794   2.532   2.854 -1.8435  0.0090  1.9779
  340SOL     MW 4281   2.811   2.450   2.832 -0.0080  0.0084 -0.0041
  341SOL     OW 4282   1.611   3.345   0.072  0.1280 -0.4400 -0.0884
  341SOL    HW1 4283   1.636   3.372  -0.017 -1.3595 -0.9201 -0.6849
  341SOL    HW2 4284   1.584   3.254   0.056 -1.8539 -0.3318  2.0798
  341SOL     MW 4285   1.611   3.337   0.058 -0.0080  0.0084 -0.0041
  342SOL     OW 4286   2.995   1.489   2.828  0.0971 -0.2577  0.4019
  342SOL    HW1 4287   2.915   1.538   2.807  0.6144  0.6172  0.4300
  342SOL    HW2 4288   2.977   1.399   2.801 -1.6592 -0.3347  1.6796
  342SOL     MW 4289   2.982   1.484   2.822 -0.0080  0.0084 -0.0041
  343SOL     OW 4290   1.694   2.793   0.023  0.1110 -0.1878  0.1357
  343SOL    HW1 4291   1.658   2.768   0.108 -0.0450 -0.3583  0.0203
  343SOL    HW2 4292   1.784   2.821   0.038  1.0640 -2.4286 -0.9666
  343SOL     MW 4293   1.701   2.794   0.036 -0.0080  0.0084 -0.0041
  344SOL     OW 4294   2.700   4.111   2.880  0.1487  0.1565  0.3131
  344SOL    HW1 4295   2.636   4.155   2.824 -1.7078 -1.4849  1.0172
  344SOL    HW2 4296   2.754   4.060   2.819  2.1106  3.2404 -0.7336
  344SOL     MW 4297   2.699   4.110   2.864 -0.0080  0.0084 -0.0041
  345SOL     OW 4298   2.904   3.077   0.002  0.5006  0.1450 -0.1935
  345SOL    HW1 4299   2.911   3.164   0.041  1.1466  0.1779 -0.3687
  345SOL    HW2 4300   2.824   3.087  -0.049  0.8215  1.6754 -0.4417
  345SOL     MW 4301   2.895   3.089   0.001 -0.0080  0.0084 -0.0041
  346SOL     OW 4302   3.080   0.742   2.795  0.5102 -0.7373 -0.0115
  346SOL    HW1 4303   3.055   0.693   2.717 -0.4395  2.0536 -1.5774
  346SOL    HW2 4304   3.041   0.687   2.863  0.2984  0.3197  0.7513
  346SOL     MW 4305   3.071   0.728   2.794 -0.0080  0.0084 -0.0041
  347SOL     OW 4306   1.448   0.699   0.240 -0.1675  0.2388  0.8102
  347SOL    HW1 4307   1.434   0.642   0.165  3.2169  1.1477 -0.7006
  347SOL    HW2 4308   1.372   0.693   0.298  0.2197  1.3182  1.4654
  347SOL     MW 4309   1.436   0.691   0.238 -0.0080  0.0084 -0.0041
  348SOL     OW 4310   2.804   4.470   0.134  0.4508 -0.1531 -0.3663
  348SOL    HW1 4311   2.885   4.487   0.182  0.5832  0.6017 -0.8449
  348SOL    HW2 4312   2.831   4.413   0.062 -0.3560 -0.7000 -0.2546
  348SOL     MW 4313   2.818   4.465   0.131 -0.0080  0.0084 -0.0041
  349SOL     OW 4314   3.514   1.781   2.718  0.2895 -0.4181  0.2224
  349SOL    HW1 4315   3.582   1.786   2.651 -0.4273  1.4171 -0.4408
  349SOL    HW2 4316   3.445   1.751   2.658  1.4910 -0.2079 -1.3352
  349SOL     MW 4317   3.513   1.778   2.701 -0.0080  0.0084 -0.0041
  350SOL     OW 4318   4.432   2.071   2.688  0.1386 -0.0298  1.0046
  350SOL    HW1 4319   4.500   2.024   2.640 -0.5590 -0.3892  0.3404
  350SOL    HW2 4320   4.365   2.063   2.620  1.3920 -0.1050 -0.2625
  350SOL     MW 4321   4.432   2.064   2.673 -0.0080  0.0084 -0.0041
  351SOL     OW 4322   3.136   4.259   2.800  0.2536 -0.2751 -0.4534
  351SOL    HW1 4323   3.161   4.237   2.710 -1.3473 -0.4141 -0.9011
  351SOL    HW2 4324   3.139   4.354   2.802  2.1475 -0.3133  0.8473
  351SOL     MW 4325   3.140   4.268   2.788 -0.0080  0.0084 -0.0041
  352SOL     OW 4326   1.933   2.199   2.711 -0.4083 -0.0317  0.2764
  352SOL    HW1 4327   1.956   2.146   2.788 -1.1539 -1.5274 -0.4832
  352SOL    HW2 4328   1.843   2.226   2.728  0.0162  1.4399  0.3199
  352SOL     MW 4329   1.924   2.195   2.724 -0.0080  0.0084 -0.0041
  353SOL     OW 4330   3.009   4.864   0.072  0.0868  0.0103 -0.3613
  353SOL    HW1 4331   2.961   4.937   0.110 -1.8571 -0.6178 -1.4906
  353SOL    HW2 4332   3.072   4.848   0.143  0.3121  3.1902  0.2972
  353SOL     MW 4333   3.011   4.872   0.087 -0.0080  0.0084 -0.0041
  354SOL     OW 4334   1.381   0.521   0.012  0.3249 -0.4273  0.1718
  354SOL    HW1 4335   1.313   0.583  -0.013  0.9957  1.3089  2.3506
  354SOL    HW2 4336   1.444   0.516  -0.060  0.7095 -0.3263  0.4961
  354SOL     MW 4337   1.380   0.528  -0.001 -0.0080  0.0084 -0.0041
  355SOL     OW 4338   0.801   1.325   0.765  0.0369 -0.0889 -0.1841
  355SOL    HW1 4339   0.773   1.348   0.853  0.8676 -0.8967  0.3121
  355SOL    HW2 4340   0.757   1.241   0.752  1.7970 -1.2990  1.1615
  355SOL     MW 4341   0.792   1.317   0.775 -0.0080  0.0084 -0.0041
  356SOL     OW 4342   4.101   2.369   2.627  0.2925 -0.4469 -0.1086
  356SOL    HW1 4343   4.016   2.348   2.589  0.1678 -1.1812  0.5397
  356SOL    HW2 4344   4.164   2.369   2.556  0.6998 -0.2806  0.2478
  356SOL     MW 4345   4.098   2.366   2.613 -0.0080  0.0084 -0.0041
  357SOL     OW 4346   4.172   1.959   2.996  0.4993 -0.3762  0.2981
  357SOL    HW1 4347   4.240   1.919   2.941 -0.4311 -3.3263  1.0744
  357SOL    HW2 4348   4.161   2.048   2.964 -0.8688 -0.3034  0.8883
  357SOL     MW 4349   4.180   1.965   2.985 -0.0080  0.0084 -0.0041
  358SOL     OW 4350   1.717   3.434   0.515 -0.0231  0.2629  0.0427
  358SOL    HW1 4351   1.660   3.447   0.439 -0.9533  0.7204  0.8079
  358SOL    HW2 4352   1.688   3.495   0.582  1.0649 -0.2197  0.9840
  358SOL     MW 4353   1.706   3.444   0.514 -0.0080  0.0084 -0.0041
  359SOL     OW 4354   3.546   4.818   2.789 -0.3750  0.1742 -0.5953
  359SOL    HW1 4355   3.580   4.739   2.832 -1.4920 -0.1070 -0.1907
  359SOL    HW2 4356   3.573   4.888   2.848 -0.8659  0.3925 -0.6246
  359SOL     MW 4357   3.554   4.817   2.803 -0.0080  0.0084 -0.0041
  360SOL     OW 4358   0.079   1.731   2.954  0.2579  0.3814 -0.0516
  360SOL    HW1 4359   0.117   1.763   2.873 -0.7506  1.3042 -0.1805
  360SOL    HW2 4360   0.000   1.785   2.960 -0.0240  0.2663 -2.0444
  360SOL     MW 4361   0.074   1.742   2.944 -0.0080  0.0084 -0.0041
  361SOL     OW 4362   4.989   1.863   2.966 -0.1367  0.1895  0.3205
  361SOL    HW1 4363   4.972   1.954   2.989  0.9671  0.6746 -0.6545
  361SOL    HW2 4364   4.899   1.832   2.955 -0.1721 -0.2746  1.5901
  361SOL     MW 4365   4.975   1.871   2.968 -0.0080  0.0084 -0.0041
  362SOL     OW 4366   4.051   3.216   2.819 -0.2658 -0.8172 -0.2236
  362SOL    HW1 4367   4.046   3.231   2.914  0.1578  2.0128 -0.5810
  362SOL    HW2 4368   4.003   3.134   2.804  0.0503 -1.0432 -0.0279
  362SOL     MW 4369   4.044   3.207   2.830 -0.0080  0.0084 -0.0041
  363SOL     OW 4370   2.264   4.510   0.172 -0.5261  0.4011 -0.0171
  363SOL    HW1 4371   2.330   4.575   0.148  1.3738 -1.6095 -0.6210
  363SOL    HW2 4372   2.254   4.516   0.267 -2.4869  2.6902 -0.2854
  363SOL     MW 4373   2.271   4.519   0.182 -0.0080  0.0084 -0.0041
  364SOL     OW 4374   4.184   2.369   0.062 -0.1013  0.1070  0.3370
  364SOL    HW1 4375   4.256   2.323   0.104  1.1068  0.6521 -1.0266
  364SOL    HW2 4376   4.113   2.376   0.125 -0.3616 -0.7652  0.1443
  364SOL     MW 4377   4.185   2.364   0.076 -0.0080  0.0084 -0.0041
  365SOL     OW 4378   4.219   0.185   2.893  0.1175  0.2218 -0.1083
  365SOL    HW1 4379   4.309   0.155   2.888  0.1752  0.5784 -1.9601
  365SOL    HW2 4380   4.230   0.280   2.886  0.9349  0.0316 -1.8030
  365SOL     MW 4381   4.232   0.193   2.891 -0.0080  0.0084 -0.0041
  366SOL     OW 4382   4.000   4.789   2.677  0.1414 -0.0649 -0.3122
  366SOL    HW1 4383   3.988   4.865   2.621  1.2185  1.5596  1.5390
  366SOL    HW2 4384   4.088   4.767   2.646  1.5253  3.4846  0.6780
  366SOL     MW 4385   4.010   4.796   2.666 -0.0080  0.0084 -0.0041
  367SOL     OW 4386   1.560   2.511   2.953  0.0534  0.4273  0.2091
  367SOL    HW1 4387   1.587   2.602   2.939  1.4858 -0.2622 -2.2461
  367SOL    HW2 4388   1.542   2.504   3.046 -1.0786  0.0416 -0.0257
  367SOL     MW 4389   1.561   2.522   2.963 -0.0080  0.0084 -0.0041
  368SOL     OW 4390   4.225   1.959   0.242 -0.0715  0.2644 -0.3123
  368SOL    HW1 4391   4.140   1.930   0.274  0.0533  0.9495  0.7239
  368SOL    HW2 4392   4.220   1.948   0.148 -1.0201 -1.9527 -0.0445
  368SOL     MW 4393   4.213   1.954   0.234 -0.0080  0.0084 -0.0041
  369SOL     OW 4394   3.546   0.295   2.765 -0.0001  0.2150  0.5034
  369SOL    HW1 4395   3.533   0.273   2.673  0.9133 -0.0864  0.4353
  369SOL    HW2 4396   3.639   0.316   2.769  0.1381 -0.3539  0.3148
  369SOL     MW 4397   3.556   0.295   2.754 -0.0080  0.0084 -0.0041
  370SOL     OW 4398   3.747   0.007   2.516 -0.1063  0.2171 -0.0106
  370SOL    HW1 4399   3.784   0.013   2.604 -0.0219  1.7960 -0.1279
  370SOL    HW2 4400   3.748  -0.088   2.502 -2.8012 -0.0032  0.7801
  370SOL     MW 4401   3.752  -0.005   2.526 -0.0080  0.0084 -0.0041
  371SOL     OW 4402   1.211   1.424   2.962  0.0563  0.1808 -0.2033
  371SOL    HW1 4403   1.122   1.389   2.951 -0.6476  1.6994  0.4850
  371SOL    HW2 4404   1.268   1.359   2.919  1.6886  1.4066  0.0163
  371SOL     MW 4405   1.207   1.411   2.955 -0.0080  0.0084 -0.0041
  372SOL     OW 4406   3.000   2.860   0.123  0.0800 -0.3805 -0.1205
  372SOL    HW1 4407   2.962   2.941   0.089 -1.3572 -0.7072  0.6493
  372SOL    HW2 4408   2.953   2.850   0.206 -1.0793 -0.6916 -0.7947
  372SOL     MW 4409   2.989   2.870   0.130 -0.0080  0.0084 -0.0041
  373SOL     OW 4410   3.055   5.132   2.756  0.4462  0.2246  0.2897
  373SOL    HW1 4411   2.967   5.114   2.788  0.9220 -1.6485  0.6852
  373SOL    HW2 4412   3.105   5.084   2.822 -2.0328  0.6857  2.7033
  373SOL     MW 4413   3.050   5.123   2.769 -0.0080  0.0084 -0.0041
  374SOL     OW 4414   4.036   1.028   2.860 -0.1239 -0.0258  0.2660
  374SOL    HW1 4415   3.957   1.083   2.856 -0.0545  0.0095 -2.1234
  374SOL    HW2 4416   4.067   1.039   2.950  0.7848  1.9365 -0.2220
  374SOL     MW 4417   4.029   1.037   2.871 -0.0080  0.0084 -0.0041
   5.14984   5.14984   3.01620
