# Supplementary material for: Resolving liquid-to-glass transitions of water under soft nanoconfinement
Source: Nat Commun. 2026 May 8;17:6224. doi: 10.1038/s41467-026-72955-y (PMC13369869; doi:10.1038/s41467-026-72955-y)
Supplement: Supplementary file 3 — Supplementary Data 1 [file 41467_2026_72955_MOESM3_ESM.zip › 230K/sim5/final.gro]

Lamellar phy in tip4pice water
 4489
    1phy    C35    1   3.685   0.836   1.844 -0.1532  0.2280  0.1872
    1phy    C33    2   3.589   0.949   1.800  0.1817  0.0621 -0.1815
    1phy    C34    3   3.500   0.899   1.690  0.2851 -0.6162 -0.1443
    1phy    C32    4   3.504   0.994   1.923  0.0616  0.5964 -0.0445
    1phy    C31    5   3.565   1.099   2.016 -0.2305 -0.3038 -0.2499
    1phy    C30    6   3.480   1.149   2.135 -0.0395 -0.2964  0.1869
    1phy    C28    7   3.536   1.262   2.229  0.9020  0.0457 -0.2121
    1phy    C29    8   3.483   1.398   2.186 -0.5531  0.3120 -0.3012
    1phy    C27    9   3.483   1.255   2.372 -0.3487 -0.3921  0.3729
    1phy    C26   10   3.574   1.175   2.471  0.4492 -0.3104 -0.2096
    1phy    C25   11   3.521   1.161   2.615  0.0980 -0.0612  0.0100
    1phy    C23   12   3.605   1.067   2.706  0.2424 -0.3791  0.6009
    1phy    C24   13   3.590   1.106   2.853  0.3642  0.2938 -0.3980
    1phy    C22   14   3.576   0.917   2.680 -0.1596 -0.0229  0.8358
    1phy    C21   15   3.676   0.809   2.701 -0.0517 -0.1009  0.9292
    1phy    C20   16   3.597   0.677   2.694 -0.0245  0.1785 -0.3637
    1phy    C18   17   3.650   0.545   2.763  0.5207  0.0594  0.0354
    1phy    O01   18   3.685   0.561   2.896 -0.5431 -0.6702 -0.3677
    1phy    H01   19   3.689   0.475   2.933 -0.4178 -0.2771  0.5785
    1phy    C19   20   3.517   0.466   2.760 -0.1362 -0.0627 -0.2926
    1phy    C13   21   3.773   0.473   2.689  0.2531  0.6911  0.2381
    1phy     H3   22   3.746   0.459   2.581 -1.4326  1.4183  0.5372
    1phy    O33   23   3.789   0.340   2.732  0.0816 -0.4842  0.3428
    1phy    H1B   24   3.816   0.335   2.821  0.5684  1.5706  0.3650
    1phy    C12   25   3.919   0.532   2.690  0.3038  0.1031  0.1980
    1phy    O11   26   3.998   0.514   2.809 -0.2297  0.2935  0.0174
    1phy    H1A   27   3.970   0.580   2.869 -0.3255  0.3304 -0.0680
    2phy    C35   28   0.081   4.986   1.673 -0.1783  0.0179 -0.1766
    2phy    C33   29  -0.000   5.087   1.596  0.3344 -0.0896 -0.0837
    2phy    C34   30  -0.143   5.040   1.578  0.0347  0.2673 -0.1857
    2phy    C32   31   0.004   5.224   1.671  0.3050  0.6170 -0.0713
    2phy    C31   32  -0.022   5.349   1.594  0.0390  0.3844  0.2381
    2phy    C30   33   0.005   5.469   1.680  0.5727  0.0225  1.2103
    2phy    C28   34  -0.031   5.602   1.618 -0.4833 -0.0156 -0.5248
    2phy    C29   35  -0.152   5.665   1.690 -0.2262 -0.2018  0.2897
    2phy    C27   36   0.090   5.695   1.607  0.5229 -0.1675  0.7981
    2phy    C26   37   0.121   5.746   1.465 -0.3832 -0.0283  0.0847
    2phy    C25   38   0.204   5.869   1.478 -0.2459 -0.1665  0.0744
    2phy    C23   39   0.233   5.954   1.349  0.3121  0.4074 -0.0452
    2phy    C24   40   0.218   6.099   1.389 -0.5049 -0.3247 -0.4434
    2phy    C22   41   0.362   5.915   1.269 -0.5956  0.6121 -0.4880
    2phy    C21   42   0.376   5.934   1.117 -0.0651  0.3047  0.5026
    2phy    C20   43   0.508   5.876   1.067 -0.1256 -0.3076  0.0745
    2phy    C18   44   0.546   5.890   0.912 -0.3235  0.1630  0.4409
    2phy    O01   45   0.449   5.814   0.842  0.2930  0.7243 -0.2759
    2phy    H01   46   0.361   5.845   0.855  0.3111  0.4001  0.7127
    2phy    C19   47   0.685   5.818   0.900  0.3211 -0.3592 -0.0504
    2phy    C13   48   0.553   6.047   0.858 -0.1069  0.0281 -0.3354
    2phy     H3   49   0.445   6.077   0.856 -0.1400 -0.1248 -1.4055
    2phy    O33   50   0.604   6.150   0.945 -0.0692 -0.3902 -0.4738
    2phy    H1B   51   0.630   6.122   1.031  3.1847 -0.5589 -1.4051
    2phy    C12   52   0.560   6.094   0.712  0.2038 -0.1150 -0.3353
    2phy    O11   53   0.641   6.210   0.698 -0.5926  0.2589  0.3016
    2phy    H1A   54   0.626   6.255   0.780  1.0052  1.2215  0.1288
    3phy    C35   55   4.946   0.771   1.145  0.2300  0.4471 -0.5636
    3phy    C33   56   4.846   0.809   1.252  0.6186 -0.2805 -0.8664
    3phy    C34   57   4.889   0.939   1.316 -0.1262  0.0033  0.1826
    3phy    C32   58   4.702   0.827   1.198 -0.2529 -0.0635 -0.4122
    3phy    C31   59   4.606   0.709   1.177  0.2239  0.5475 -0.9020
    3phy    C30   60   4.462   0.760   1.158 -0.1783 -0.5881 -0.3605
    3phy    C28   61   4.354   0.646   1.151 -0.3503 -0.3904  0.2273
    3phy    C29   62   4.231   0.697   1.228  0.2309  0.0387 -0.7213
    3phy    C27   63   4.299   0.614   1.016  0.7565 -0.7865 -0.1268
    3phy    C26   64   4.384   0.517   0.930 -0.0340 -0.0312  0.0930
    3phy    C25   65   4.329   0.476   0.791  0.1120 -0.9123  0.2392
    3phy    C23   66   4.402   0.364   0.714  0.0644 -0.2421 -0.0248
    3phy    C24   67   4.349   0.223   0.740 -0.0226 -0.0973  0.1211
    3phy    C22   68   4.402   0.390   0.568 -0.6438  0.2254 -0.1853
    3phy    C21   69   4.544   0.403   0.505  0.0480  0.1605  0.0076
    3phy    C20   70   4.545   0.415   0.352  0.2372 -0.8310  0.0410
    3phy    C18   71   4.679   0.398   0.268  0.1881  0.1371  0.2381
    3phy    O01   72   4.786   0.480   0.320  0.5256  0.0567  0.3379
    3phy    H01   73   4.754   0.549   0.375  3.0403  0.4335  1.4852
    3phy    C19   74   4.639   0.449   0.129 -0.3467  0.0240 -0.1415
    3phy    C13   75   4.743   0.246   0.261 -0.0002  0.2223 -0.1947
    3phy     H3   76   4.774   0.228   0.367  0.8329 -0.9832 -0.6103
    3phy    O33   77   4.652   0.138   0.250  0.2963 -0.3891  0.0216
    3phy    H1B   78   4.610   0.140   0.166 -2.3028  0.7546  1.2443
    3phy    C12   79   4.892   0.209   0.222 -0.2246  0.5655 -0.3992
    3phy    O11   80   4.919   0.185   0.088 -0.3006  0.0850  0.0479
    3phy    H1A   81   4.891   0.098   0.066  1.4419 -0.6961  0.7389
    4phy    C35   82   0.888   4.007   1.689  0.1039 -0.1114 -0.0933
    4phy    C33   83   0.873   4.133   1.767 -0.0521 -0.6850  0.4373
    4phy    C34   84   0.996   4.218   1.762 -0.3252  0.0286 -0.0138
    4phy    C32   85   0.740   4.200   1.725  0.0261  0.2297 -0.2593
    4phy    C31   86   0.676   4.279   1.833  0.0250 -0.0651  0.2695
    4phy    C30   87   0.537   4.333   1.786  0.0646 -0.2397 -0.0537
    4phy    C28   88   0.472   4.425   1.892 -0.1694 -0.3451 -0.8115
    4phy    C29   89   0.423   4.556   1.831 -0.3105 -0.2432  0.1459
    4phy    C27   90   0.384   4.343   1.988  0.5664 -0.1773  0.1832
    4phy    C26   91   0.382   4.391   2.131 -0.6555 -0.9643 -0.1933
    4phy    C25   92   0.301   4.306   2.225 -0.1877  0.0971  0.5692
    4phy    C23   93   0.298   4.349   2.369  0.5622 -0.3875 -0.1241
    4phy    C24   94   0.158   4.395   2.408 -0.4776 -0.2006 -0.5877
    4phy    C22   95   0.344   4.227   2.455  0.1461 -0.0873  0.5746
    4phy    C21   96   0.398   4.251   2.598  0.2476 -0.6907  0.2889
    4phy    C20   97   0.446   4.118   2.661 -0.0145  0.2790  0.2450
    4phy    C18   98   0.509   4.124   2.812  0.0063 -0.1154 -0.8529
    4phy    O01   99   0.413   4.182   2.902 -0.0021 -0.6357 -0.3058
    4phy    H01  100   0.329   4.183   2.861 -0.5780 -1.9197  0.7593
    4phy    C19  101   0.509   3.971   2.854  0.3629  0.3601  0.3065
    4phy    C13  102   0.656   4.194   2.813 -0.5936  0.3367 -0.0959
    4phy     H3  103   0.706   4.172   2.716 -1.0513 -0.0185 -0.2518
    4phy    O33  104   0.759   4.149   2.904  0.6654 -0.8720 -0.2007
    4phy    H1B  105   0.725   4.162   2.991 -0.2755  0.3148 -0.7234
    4phy    C12  106   0.661   4.346   2.822 -0.7532  0.8308 -0.0168
    4phy    O11  107   0.610   4.397   2.938  0.1161 -0.9179  0.0517
    4phy    H1A  108   0.520   4.372   2.940 -0.3474  0.6550  0.1738
    5phy    C35  109   5.004   4.237   2.084 -0.2729 -0.6198  0.4848
    5phy    C33  110   4.966   4.357   2.002 -0.2351  0.2488  0.0817
    5phy    C34  111   5.089   4.415   1.918  0.1543 -0.1276  0.7486
    5phy    C32  112   4.843   4.310   1.918 -0.1394  0.2946  0.8314
    5phy    C31  113   4.758   4.422   1.850  0.2127  0.0821 -0.0930
    5phy    C30  114   4.628   4.388   1.785 -0.5453  0.1545  0.2724
    5phy    C28  115   4.546   4.512   1.743  0.0615 -0.3280 -0.3099
    5phy    C29  116   4.512   4.506   1.596  0.1542  0.0441 -0.0777
    5phy    C27  117   4.413   4.519   1.821 -0.4125  0.1132 -0.4060
    5phy    C26  118   4.394   4.648   1.906 -0.1867  0.4020 -0.1494
    5phy    C25  119   4.262   4.643   1.986 -0.1038 -0.2592  0.3393
    5phy    C23  120   4.248   4.744   2.100  0.0369  0.8408  0.1678
    5phy    C24  121   4.176   4.878   2.060  0.1306  0.5454  0.1377
    5phy    C22  122   4.146   4.670   2.196  0.4570  0.0751 -0.3275
    5phy    C21  123   4.152   4.711   2.340 -0.0075 -0.0353 -0.1513
    5phy    C20  124   4.042   4.627   2.412 -0.0401  0.3188  0.3084
    5phy    C18  125   4.039   4.622   2.572 -0.0492 -0.0103  0.8846
    5phy    O01  126   4.109   4.738   2.621 -0.0648  0.3221 -0.0738
    5phy    H01  127   4.064   4.818   2.606  0.6396  1.1835  2.0861
    5phy    C19  128   3.892   4.641   2.610 -0.0294 -0.4881  0.1149
    5phy    C13  129   4.102   4.490   2.642  0.1011 -0.1585  0.2741
    5phy     H3  130   4.061   4.399   2.593  0.3694 -0.5461  0.7567
    5phy    O33  131   4.059   4.464   2.778 -0.0935  0.4281  0.0912
    5phy    H1B  132   4.023   4.545   2.810  0.8208  0.6929  0.4696
    5phy    C12  133   4.256   4.484   2.641  0.1759  0.4921 -0.0593
    5phy    O11  134   4.328   4.581   2.712  0.0774  0.5336  0.2778
    5phy    H1A  135   4.283   4.661   2.693 -1.9989 -0.6810 -0.2858
    6phy    C35  136   0.517   1.744   1.756 -0.0811  0.2253 -0.4802
    6phy    C33  137   0.379   1.774   1.709 -0.5044  0.4797 -0.0166
    6phy    C34  138   0.280   1.782   1.818 -0.2303 -0.7380  0.1554
    6phy    C32  139   0.367   1.891   1.612  0.0289  0.2863  0.2490
    6phy    C31  140   0.266   1.873   1.494 -0.0413  0.8891 -0.3570
    6phy    C30  141   0.273   1.993   1.398  0.5928  0.3268 -0.6511
    6phy    C28  142   0.177   2.002   1.276  0.1938 -0.2527  0.5919
    6phy    C29  143   0.029   2.030   1.315  0.3314 -0.5617 -0.0357
    6phy    C27  144   0.228   2.110   1.176 -0.2055 -0.0590  0.0929
    6phy    C26  145   0.189   2.107   1.030  0.0490 -0.3512  0.0336
    6phy    C25  146   0.267   2.190   0.929 -0.0045  0.2070  0.0848
    6phy    C23  147   0.193   2.223   0.803 -0.1221 -0.1284  0.6800
    6phy    C24  148   0.188   2.371   0.783  0.0169  0.0019  0.1245
    6phy    C22  149   0.261   2.165   0.670  0.1721 -0.0931  0.5511
    6phy    C21  150   0.218   2.026   0.621  0.7001  0.4539 -0.3300
    6phy    C20  151   0.291   1.986   0.491 -0.2283 -0.0725 -0.5621
    6phy    C18  152   0.263   1.859   0.403 -0.6023 -0.0229 -0.3333
    6phy    O01  153   0.263   1.749   0.495  0.1970 -0.1116  0.2874
    6phy    H01  154   0.351   1.719   0.506 -0.0285 -0.8662  0.1145
    6phy    C19  155   0.382   1.850   0.312 -0.2709  0.3768 -0.1807
    6phy    C13  156   0.121   1.865   0.323  0.1439  0.5029  0.2555
    6phy     H3  157   0.051   1.899   0.404  0.7864  0.4587  0.8434
    6phy    O33  158   0.095   1.971   0.232 -0.1961  0.3742  0.0255
    6phy    H1B  159   0.160   2.040   0.236  0.8412 -0.4428 -1.6085
    6phy    C12  160   0.025   1.742   0.295  0.5966 -0.5090 -0.2410
    6phy    O11  161   0.041   1.632   0.379 -0.1796 -0.0312  0.6632
    6phy    H1A  162   0.116   1.654   0.430  0.0659  0.3256  0.1639
    7phy    C35  163   0.222   4.977   2.227 -0.2837  0.4534  0.2267
    7phy    C33  164   0.356   4.917   2.214  0.0081  0.2560 -0.0064
    7phy    C34  165   0.327   4.797   2.121  0.2721 -0.2790 -0.1423
    7phy    C32  166   0.459   5.017   2.154  0.1313  0.3329 -0.2213
    7phy    C31  167   0.540   5.093   2.257 -0.0945 -0.2686 -0.4121
    7phy    C30  168   0.631   5.186   2.174 -0.1329  0.0579  0.3590
    7phy    C28  169   0.716   5.279   2.269  0.1512 -0.4074  0.1605
    7phy    C29  170   0.863   5.255   2.260 -0.3161  0.3456  0.3313
    7phy    C27  171   0.693   5.425   2.228  0.3021 -0.2472 -0.0728
    7phy    C26  172   0.634   5.505   2.345  0.0026 -0.4986 -0.1296
    7phy    C25  173   0.612   5.659   2.327 -0.0306 -0.0751 -0.3922
    7phy    C23  174   0.531   5.733   2.445 -0.3105 -0.3264  0.2024
    7phy    C24  175   0.592   5.872   2.451  0.0450  0.4702 -0.1755
    7phy    C22  176   0.377   5.748   2.435  0.3579  0.2506  0.1343
    7phy    C21  177   0.308   5.622   2.486  0.1842 -0.0127  0.4186
    7phy    C20  178   0.152   5.622   2.480 -0.4760  0.3636 -0.7154
    7phy    C18  179   0.061   5.502   2.515 -0.0500 -0.0429 -0.0649
    7phy    O01  180   0.095   5.454   2.648  0.3854  0.3904 -0.3605
    7phy    H01  181   0.042   5.380   2.670 -0.6260  1.3785  0.6843
    7phy    C19  182  -0.083   5.563   2.520 -0.2162 -0.1077  0.2551
    7phy    C13  183   0.075   5.381   2.403 -0.3205  0.0819  0.0899
    7phy     H3  184   0.106   5.417   2.302  0.4897  0.7433  0.5645
    7phy    O33  185  -0.043   5.304   2.370 -0.0190  0.1986 -0.1456
    7phy    H1B  186  -0.052   5.230   2.427  1.1950  0.6510  0.6881
    7phy    C12  187   0.188   5.277   2.435  0.2093  0.2983 -0.2962
    7phy    O11  188   0.168   5.176   2.527 -0.1939 -0.4732 -0.2216
    7phy    H1A  189   0.091   5.127   2.505 -0.3383  0.1083 -1.0640
    8phy    C35  190   0.315   0.338   1.352 -0.3524  0.1436 -0.0241
    8phy    C33  191   0.429   0.282   1.440 -0.0537 -0.2091 -0.1077
    8phy    C34  192   0.376   0.192   1.551  0.7880 -0.3200  0.4942
    8phy    C32  193   0.534   0.205   1.355 -0.0241 -0.3832 -0.3149
    8phy    C31  194   0.667   0.283   1.337 -0.2317 -0.0277  0.1199
    8phy    C30  195   0.750   0.213   1.230 -0.2050 -0.0235 -0.0682
    8phy    C28  196   0.883   0.280   1.187 -0.0269  0.4476  0.0435
    8phy    C29  197   1.002   0.210   1.259 -0.1214 -0.1153 -0.2819
    8phy    C27  198   0.914   0.262   1.038  0.1835  0.1465 -0.0518
    8phy    C26  199   0.857   0.370   0.937  0.0966 -0.2739 -0.3514
    8phy    C25  200   0.888   0.337   0.788  0.3364  0.1159 -0.1680
    8phy    C23  201   0.820   0.425   0.684 -0.2254  0.3787 -0.1724
    8phy    C24  202   0.904   0.422   0.550 -0.0506 -0.4583 -0.1939
    8phy    C22  203   0.672   0.393   0.655  0.0014 -0.1462  0.4471
    8phy    C21  204   0.579   0.511   0.610  0.5656  0.0714 -0.0807
    8phy    C20  205   0.435   0.474   0.568 -0.2401  0.6115  0.1389
    8phy    C18  206   0.341   0.587   0.514  0.0617 -0.3206  0.7956
    8phy    O01  207   0.331   0.683   0.619  0.0704 -0.1969 -0.3044
    8phy    H01  208   0.382   0.654   0.692  1.3341 -1.9355 -1.7782
    8phy    C19  209   0.202   0.526   0.501 -0.2967  0.1363  0.7531
    8phy    C13  210   0.395   0.654   0.372  0.2088  0.1889 -0.1292
    8phy     H3  211   0.488   0.704   0.409  0.0780 -0.9743  2.0077
    8phy    O33  212   0.465   0.567   0.280  0.1037 -0.0344 -0.1185
    8phy    H1B  213   0.549   0.601   0.255  0.4914  0.0859  1.2582
    8phy    C12  214   0.345   0.798   0.314 -0.0756  0.0007  0.4381
    8phy    O11  215   0.318   0.887   0.421  0.2690  0.1112  0.0483
    8phy    H1A  216   0.317   0.821   0.487 -0.3871  0.2392  0.1699
    9phy    C35  217   4.073   1.557   2.067  0.7952  0.1820 -0.1362
    9phy    C33  218   3.997   1.431   2.047  0.0013  0.3477  0.1244
    9phy    C34  219   3.852   1.467   2.007  0.2097  0.4025 -0.3607
    9phy    C32  220   4.073   1.342   1.950  0.4596 -0.2772  0.1084
    9phy    C31  221   4.093   1.195   1.998 -0.1733 -0.6081  0.5627
    9phy    C30  222   4.126   1.102   1.877 -0.4653  0.3762  0.6759
    9phy    C28  223   4.150   0.954   1.915 -0.1013  0.1267  0.2141
    9phy    C29  224   4.145   0.871   1.785 -0.1863 -0.6593 -0.0275
    9phy    C27  225   4.289   0.935   1.976 -0.0540 -0.2629 -0.3547
    9phy    C26  226   4.342   0.796   2.032 -0.1147 -0.0423  0.1358
    9phy    C25  227   4.458   0.815   2.131 -0.2873 -0.2602 -0.4842
    9phy    C23  228   4.547   0.699   2.185 -0.4383  0.2565  0.5246
    9phy    C24  229   4.675   0.680   2.096 -0.3706  0.3442 -0.0056
    9phy    C22  230   4.595   0.740   2.321  0.1824  0.0564  0.0848
    9phy    C21  231   4.596   0.632   2.426  0.0965 -0.3526  0.5971
    9phy    C20  232   4.616   0.688   2.565  0.4986  0.0219 -0.1344
    9phy    C18  233   4.586   0.604   2.695  0.0135  0.0511 -0.2834
    9phy    O01  234   4.666   0.481   2.701 -0.2564  0.1422  0.3467
    9phy    H01  235   4.625   0.421   2.641 -0.3579  0.4103  0.1460
    9phy    C19  236   4.647   0.693   2.804 -0.2873 -0.1346  0.4762
    9phy    C13  237   4.428   0.577   2.731  0.5167  0.2182 -0.3123
    9phy     H3  238   4.369   0.672   2.734  1.6912  0.9412  0.5316
    9phy    O33  239   4.413   0.530   2.866 -0.1871 -0.3238 -0.3561
    9phy    H1B  240   4.451   0.445   2.873  1.6088  0.3209 -1.5454
    9phy    C12  241   4.347   0.480   2.635 -0.0495  0.5398  0.0211
    9phy    O11  242   4.380   0.339   2.638 -0.3282  0.1015  0.0712
    9phy    H1A  243   4.303   0.295   2.668 -0.0831 -0.5997 -0.3114
   10phy    C35  244   4.973   1.100   1.727  0.5983 -0.4702 -0.2264
   10phy    C33  245   4.839   1.017   1.741  0.2117  0.0703 -0.0703
   10phy    C34  246   4.855   0.942   1.872  0.1203 -0.4907  0.0098
   10phy    C32  247   4.712   1.094   1.743  0.4856  0.1923 -0.0413
   10phy    C31  248   4.637   1.070   1.613 -0.4369 -0.1717  0.3426
   10phy    C30  249   4.506   1.146   1.606 -0.4386  0.3977 -0.5336
   10phy    C28  250   4.436   1.123   1.472 -0.0919 -0.4865 -0.0876
   10phy    C29  251   4.288   1.129   1.496  0.0916 -0.0744 -0.1674
   10phy    C27  252   4.480   1.236   1.376  0.1641 -0.0720 -0.2524
   10phy    C26  253   4.584   1.207   1.266  0.2100 -0.0998 -0.3787
   10phy    C25  254   4.594   1.314   1.161  0.6814 -0.2113  0.1359
   10phy    C23  255   4.682   1.264   1.040  0.1040 -0.5553 -0.5288
   10phy    C24  256   4.643   1.335   0.916  0.2539 -0.6254 -0.1038
   10phy    C22  257   4.834   1.282   1.052 -0.4664 -0.2636 -0.0266
   10phy    C21  258   4.922   1.165   1.007 -0.4273  0.1514 -0.1323
   10phy    C20  259   5.063   1.213   0.983 -0.3387  0.1383 -0.4534
   10phy    C18  260   5.179   1.110   0.943 -0.4023 -0.2637  0.7061
   10phy    O01  261   5.182   0.999   1.031 -0.3981 -0.2382 -0.0936
   10phy    H01  262   5.131   1.011   1.109  0.3975 -1.3938  0.6272
   10phy    C19  263   5.308   1.193   0.963 -0.0893 -0.1927 -0.0219
   10phy    C13  264   5.163   1.045   0.793  0.4505 -0.2850 -0.3362
   10phy     H3  265   5.069   0.985   0.799  0.3433 -0.0647  0.2996
   10phy    O33  266   5.122   1.133   0.693  0.0668  0.1327 -0.1086
   10phy    H1B  267   5.196   1.156   0.640 -1.0982 -0.1927 -1.9730
   10phy    C12  268   5.234   0.909   0.745 -0.2407  0.0344 -0.2534
   10phy    O11  269   5.310   0.839   0.841  0.0832  0.3414  0.4606
   10phy    H1A  270   5.273   0.852   0.926  1.4603 -0.9883  1.3260
   11phy    C35  271   4.249   1.674   2.457  0.4008  0.3804  0.2315
   11phy    C33  272   4.247   1.518   2.486  0.8841  0.0197 -0.1396
   11phy    C34  273   4.271   1.438   2.361 -0.6820  0.2405 -0.3959
   11phy    C32  274   4.357   1.470   2.581  0.1908  0.7148 -0.3397
   11phy    C31  275   4.329   1.487   2.731 -0.5305 -0.1990 -0.0701
   11phy    C30  276   4.452   1.479   2.818 -0.1513  0.0272  0.3790
   11phy    C28  277   4.412   1.470   2.965 -0.4919  0.3267  0.1160
   11phy    C29  278   4.382   1.322   3.009 -0.0285  0.1551  0.7957
   11phy    C27  279   4.530   1.519   3.050 -0.0968  0.4083  0.4195
   11phy    C26  280   4.494   1.605   3.170  0.0324  0.0350 -0.3063
   11phy    C25  281   4.622   1.647   3.245  0.6235 -0.3545 -0.1172
   11phy    C23  282   4.603   1.713   3.386 -0.1057  0.0109  0.2000
   11phy    C24  283   4.597   1.605   3.494  0.3124 -0.7103 -0.5140
   11phy    C22  284   4.720   1.806   3.429 -0.3281 -0.1661 -0.2322
   11phy    C21  285   4.735   1.947   3.366  0.4446  0.4788 -0.0183
   11phy    C20  286   4.852   2.028   3.421  0.3855 -0.4582  0.2805
   11phy    C18  287   4.884   2.173   3.372  0.5556  0.0230  0.4352
   11phy    O01  288   4.770   2.261   3.393 -0.0655  0.0642  0.2027
   11phy    H01  289   4.772   2.322   3.321 -0.3946  0.7844  0.7873
   11phy    C19  290   4.988   2.215   3.474 -0.1632  0.6743  0.2737
   11phy    C13  291   4.925   2.184   3.215  0.1970  0.6794  0.3563
   11phy     H3  292   4.853   2.122   3.156 -1.0155  1.0731  1.3786
   11phy    O33  293   5.052   2.123   3.189  0.1701 -0.3743 -0.0404
   11phy    H1B  294   5.074   2.058   3.252 -1.6731 -0.3440  0.6862
   11phy    C12  295   4.917   2.331   3.143 -0.3360 -0.2941  0.0674
   11phy    O11  296   4.789   2.384   3.178 -0.2855  0.0699 -0.3314
   11phy    H1A  297   4.749   2.398   3.094  0.9717 -1.2911 -1.1965
   12phy    C35  298   4.600   1.188   2.274 -0.1647 -0.2335 -0.3632
   12phy    C33  299   4.643   1.246   2.135  0.5320  1.0532 -0.3246
   12phy    C34  300   4.518   1.303   2.066  0.3200 -0.8450  0.4853
   12phy    C32  301   4.756   1.347   2.134 -0.5189 -0.3418  0.2164
   12phy    C31  302   4.905   1.305   2.146 -0.0780 -0.4939  0.3118
   12phy    C30  303   4.999   1.421   2.111  0.3315 -0.3889  0.1839
   12phy    C28  304   5.143   1.421   2.163 -0.2825  0.5852  0.1449
   12phy    C29  305   5.237   1.498   2.066  0.0008  0.4351  0.1205
   12phy    C27  306   5.144   1.486   2.305 -0.2418 -0.3572 -0.1551
   12phy    C26  307   5.241   1.427   2.409 -0.1643 -0.2625 -0.1093
   12phy    C25  308   5.246   1.521   2.528  0.0679 -0.3196  0.3142
   12phy    C23  309   5.370   1.497   2.628  0.0780  0.3249  0.0981
   12phy    C24  310   5.487   1.595   2.597  0.1601  0.2651  0.4208
   12phy    C22  311   5.326   1.525   2.777 -0.4696 -0.1359  0.8251
   12phy    C21  312   5.390   1.429   2.877  0.0104  0.6085  0.2411
   12phy    C20  313   5.366   1.468   3.023 -0.9000 -0.0685  0.2307
   12phy    C18  314   5.480   1.432   3.132  0.3561  0.2080 -0.1453
   12phy    O01  315   5.593   1.515   3.106  0.1887 -0.0960  0.2402
   12phy    H01  316   5.567   1.603   3.123  1.1825 -0.0239  1.5356
   12phy    C19  317   5.415   1.488   3.260 -0.3643 -0.3561  0.2027
   12phy    C13  318   5.509   1.271   3.132  0.4777 -0.3152 -0.1023
   12phy     H3  319   5.521   1.236   3.026  0.9913  0.2767 -0.2466
   12phy    O33  320   5.402   1.185   3.184  0.7583 -0.1186 -0.0202
   12phy    H1B  321   5.405   1.165   3.275  1.5603 -2.7230 -0.5412
   12phy    C12  322   5.643   1.225   3.206 -0.3150  0.2648  0.1299
   12phy    O11  323   5.685   1.090   3.188  0.0236  0.3925  0.2440
   12phy    H1A  324   5.681   1.048   3.272  0.7940 -0.2225 -0.0110
   13phy    C35  325   0.370   3.724   1.652 -0.4300 -0.3920  0.3843
   13phy    C33  326   0.323   3.619   1.551 -0.3635 -0.0255  0.1019
   13phy    C34  327   0.428   3.608   1.442  0.3742  0.0674  0.3644
   13phy    C32  328   0.312   3.480   1.615 -0.6292 -0.4229 -0.0636
   13phy    C31  329   0.173   3.425   1.620 -0.0693  0.0572  0.4771
   13phy    C30  330   0.163   3.303   1.717 -0.4362 -0.6024 -0.2849
   13phy    C28  331   0.024   3.242   1.738 -0.0657  0.0417 -0.1048
   13phy    C29  332  -0.033   3.167   1.618 -0.4094  0.7359 -0.1048
   13phy    C27  333   0.036   3.156   1.866 -0.4678 -0.5363  0.5888
   13phy    C26  334  -0.072   3.164   1.976  0.1942 -0.2167 -0.2376
   13phy    C25  335  -0.075   3.045   2.072  0.1271  0.0296 -0.4942
   13phy    C23  336  -0.186   3.053   2.181  0.0633  0.2502  0.3785
   13phy    C24  337  -0.316   2.990   2.118  0.1944 -0.0045 -0.5891
   13phy    C22  338  -0.160   2.966   2.305 -0.9237 -0.1859  0.0975
   13phy    C21  339  -0.160   3.052   2.427 -0.0462 -0.1179 -0.3342
   13phy    C20  340  -0.090   2.972   2.536 -0.3323 -0.1093 -0.4160
   13phy    C18  341  -0.092   3.013   2.689 -0.4933 -0.0730 -0.6608
   13phy    O01  342  -0.228   3.039   2.739 -0.6668 -0.0230 -0.1715
   13phy    H01  343  -0.228   3.106   2.805 -0.4817 -0.8847  0.7360
   13phy    C19  344  -0.063   2.879   2.757 -0.2466 -0.0464 -0.4218
   13phy    C13  345   0.014   3.128   2.737  0.5949 -0.3609 -0.0094
   13phy     H3  346   0.110   3.121   2.680  0.7670  2.4667 -0.2316
   13phy    O33  347   0.055   3.115   2.875  0.1317  0.4800  0.3464
   13phy    H1B  348   0.124   3.175   2.896 -0.4946  1.0164  0.8967
   13phy    C12  349  -0.038   3.275   2.714  0.1663 -0.2395 -0.0327
   13phy    O11  350   0.062   3.372   2.744 -0.0718  0.4192  0.1834
   13phy    H1A  351   0.016   3.454   2.750 -0.3185  0.2693  0.3543
   14phy    C35  352   0.894   3.951   1.184  0.1963 -0.1414  0.1081
   14phy    C33  353   0.756   3.940   1.242 -0.1352 -0.7204  0.1412
   14phy    C34  354   0.742   3.802   1.307 -0.2812 -0.1059 -0.0820
   14phy    C32  355   0.709   4.070   1.319  0.1379  0.1513  0.2353
   14phy    C31  356   0.571   4.113   1.278 -0.1533  0.0428  0.2499
   14phy    C30  357   0.506   4.211   1.376  0.1828 -0.3268 -0.0166
   14phy    C28  358   0.366   4.260   1.338 -0.1051  0.2088 -0.4728
   14phy    C29  359   0.299   4.288   1.477  0.0060 -0.4168 -0.2752
   14phy    C27  360   0.365   4.388   1.256 -0.0077  0.2712 -0.2287
   14phy    C26  361   0.298   4.369   1.123 -0.4859 -0.6188  0.0204
   14phy    C25  362   0.287   4.497   1.049 -0.3815 -0.1881  0.0279
   14phy    C23  363   0.239   4.473   0.902 -0.0050  0.3530 -0.3696
   14phy    C24  364   0.149   4.589   0.857 -0.5148  0.3509  0.2801
   14phy    C22  365   0.352   4.463   0.793 -0.1539  0.4249 -0.1409
   14phy    C21  366   0.328   4.348   0.698  0.3081 -0.4393  0.1227
   14phy    C20  367   0.428   4.354   0.582  0.0744  0.4070  0.0812
   14phy    C18  368   0.424   4.237   0.476 -0.9766  0.1236  0.1597
   14phy    O01  369   0.479   4.122   0.543 -0.2496  0.0611  0.4976
   14phy    H01  370   0.554   4.157   0.587  0.4509 -0.9210  0.1127
   14phy    C19  371   0.518   4.291   0.364  0.2201  0.2070 -0.0264
   14phy    C13  372   0.281   4.196   0.407 -0.1755 -0.1958  0.2050
   14phy     H3  373   0.212   4.186   0.494 -0.6331 -0.5340 -0.1917
   14phy    O33  374   0.207   4.292   0.338 -0.6599 -0.0100 -0.3426
   14phy    H1B  375   0.233   4.294   0.248  0.3292 -2.5003 -0.1791
   14phy    C12  376   0.236   4.048   0.376 -0.0016  0.2554 -0.5605
   14phy    O11  377   0.322   3.945   0.425  0.4795 -0.1603 -0.2636
   14phy    H1A  378   0.401   3.984   0.459  0.3434 -1.0779  1.2198
   15phy    C35  379   0.393   3.969   2.074  0.3895  0.0512  0.3394
   15phy    C33  380   0.493   3.900   2.171  0.2278 -0.3185  0.2388
   15phy    C34  381   0.483   3.750   2.152 -0.0811  0.0910  0.1236
   15phy    C32  382   0.643   3.940   2.139  0.4124 -0.0700  0.1456
   15phy    C31  383   0.696   4.041   2.239 -0.3141  0.0343 -0.7024
   15phy    C30  384   0.795   4.136   2.179  0.2027 -0.0910 -0.2331
   15phy    C28  385   0.866   4.229   2.284  0.0128  0.6126 -0.2129
   15phy    C29  386   1.020   4.224   2.284 -0.2546  0.1599  0.0679
   15phy    C27  387   0.818   4.373   2.277 -0.5348  0.0839  0.6804
   15phy    C26  388   0.743   4.414   2.397  0.2661  0.2025  0.1064
   15phy    C25  389   0.709   4.566   2.374 -0.1037  0.0451  0.0103
   15phy    C23  390   0.669   4.644   2.504 -0.3968 -0.1556 -0.5541
   15phy    C24  391   0.757   4.765   2.525 -0.0607 -0.1498 -0.6173
   15phy    C22  392   0.522   4.686   2.505  0.2957 -0.2543  0.1831
   15phy    C21  393   0.442   4.680   2.633  0.0643 -0.0963 -0.5141
   15phy    C20  394   0.297   4.713   2.618 -0.1516 -0.7251 -0.1213
   15phy    C18  395   0.205   4.740   2.743  0.4738  0.4347  0.5809
   15phy    O01  396   0.267   4.839   2.819 -0.1026  0.7377  0.1360
   15phy    H01  397   0.320   4.891   2.761  0.6536  1.6533  1.5689
   15phy    C19  398   0.081   4.803   2.679  0.0368 -0.5973  0.1260
   15phy    C13  399   0.166   4.616   2.837 -0.1632  0.4862 -0.2768
   15phy     H3  400   0.121   4.533   2.777 -0.9206  0.8240 -0.2045
   15phy    O33  401   0.056   4.641   2.926 -0.2795  0.0157  0.4129
   15phy    H1B  402   0.078   4.604   3.009  1.2816 -0.4438 -0.1735
   15phy    C12  403   0.269   4.554   2.933  0.2944  0.2013  0.8653
   15phy    O11  404   0.234   4.423   2.982 -0.2920  0.2348 -0.3463
   15phy    H1A  405   0.261   4.417   3.072 -3.5645  0.2589  0.7906
   16phy    C35  406   4.903   0.368   2.103 -0.3203  0.2715  0.3029
   16phy    C33  407   4.844   0.242   2.062 -0.4504  0.3811  0.2761
   16phy    C34  408   4.785   0.260   1.924 -0.0608 -0.2716  0.1496
   16phy    C32  409   4.949   0.128   2.058 -0.0410 -0.6792  0.1377
   16phy    C31  410   4.881  -0.006   2.084 -0.2549 -0.5623  0.1675
   16phy    C30  411   4.975  -0.125   2.073  0.5580  0.1134  0.0662
   16phy    C28  412   4.894  -0.264   2.060 -0.2511 -0.4010  0.2664
   16phy    C29  413   4.930  -0.322   1.923 -0.1504 -0.2274  0.1284
   16phy    C27  414   4.929  -0.373   2.168 -0.2698 -0.6501 -0.0338
   16phy    C26  415   4.827  -0.378   2.277  0.2989  0.1707 -0.0842
   16phy    C25  416   4.829  -0.505   2.364 -0.5812 -0.1984 -0.1375
   16phy    C23  417   4.736  -0.502   2.477  0.7503 -0.7767 -0.2119
   16phy    C24  418   4.617  -0.600   2.459 -0.0912  0.1014  0.3754
   16phy    C22  419   4.813  -0.511   2.612 -0.3975 -0.1639 -0.1270
   16phy    C21  420   4.761  -0.416   2.713 -0.0013  0.7427 -0.3453
   16phy    C20  421   4.828  -0.425   2.854  0.3373  0.0676  0.0577
   16phy    C18  422   4.776  -0.324   2.963  0.2238 -0.0039  0.2624
   16phy    O01  423   4.634  -0.303   2.952  0.3764  0.2408  0.4993
   16phy    H01  424   4.586  -0.382   2.969 -0.1792  1.0225  3.0832
   16phy    C19  425   4.792  -0.403   3.096  0.2651 -0.1929 -0.4581
   16phy    C13  426   4.853  -0.182   2.950  0.2658  0.1810  0.3267
   16phy     H3  427   4.856  -0.156   2.841  1.7626 -2.3596 -0.3184
   16phy    O33  428   4.988  -0.203   2.977 -0.1051  0.1344  0.5084
   16phy    H1B  429   5.014  -0.289   2.947 -3.8355 -1.5591  1.5237
   16phy    C12  430   4.809  -0.056   3.028 -0.6454 -0.1168 -0.5186
   16phy    O11  431   4.791  -0.066   3.169  0.3525  0.3663 -0.8311
   16phy    H1A  432   4.702  -0.092   3.184  0.4193  1.0611  0.9723
   17phy    C35  433   4.555   3.420   1.883  0.2156  0.7669  0.1349
   17phy    C33  434   4.513   3.467   1.739 -0.5315  0.1994 -0.0924
   17phy    C34  435   4.435   3.353   1.676 -1.0083  0.1432  0.2094
   17phy    C32  436   4.421   3.592   1.739 -0.1784  0.7095  0.1615
   17phy    C31  437   4.502   3.722   1.754 -0.1683  0.1716  0.3619
   17phy    C30  438   4.411   3.841   1.757 -0.0336 -0.0314  0.2396
   17phy    C28  439   4.468   3.981   1.782  0.3571 -0.0693 -0.1433
   17phy    C29  440   4.503   4.056   1.654  0.4177  0.0169  0.1808
   17phy    C27  441   4.353   4.065   1.852  0.2669 -0.3932  0.1898
   17phy    C26  442   4.388   4.113   1.996 -0.1545 -0.4368  0.3450
   17phy    C25  443   4.272   4.199   2.056 -0.1861  0.4497 -0.0150
   17phy    C23  444   4.296   4.224   2.209  0.5998  0.4333  0.0710
   17phy    C24  445   4.334   4.366   2.232 -0.0657  0.4152  0.2842
   17phy    C22  446   4.165   4.191   2.282  0.3118 -0.2240 -0.1020
   17phy    C21  447   4.182   4.084   2.388  0.2972  0.0735 -0.1163
   17phy    C20  448   4.051   4.056   2.460  0.1828  0.2272  0.0682
   17phy    C18  449   4.035   3.964   2.590 -0.1113  0.0511 -0.5868
   17phy    O01  450   4.123   4.020   2.692  0.0348  0.0617 -0.1328
   17phy    H01  451   4.164   3.944   2.727  0.7654 -0.7612 -2.5863
   17phy    C19  452   3.890   3.996   2.633  0.3142  0.2753  0.1708
   17phy    C13  453   4.081   3.808   2.565  0.2399  0.7470 -0.0422
   17phy     H3  454   4.155   3.801   2.481  0.5898 -1.4770  0.3929
   17phy    O33  455   3.973   3.728   2.512  0.5346  0.0710 -0.0490
   17phy    H1B  456   4.000   3.645   2.476 -1.1697  0.5697 -2.7597
   17phy    C12  457   4.147   3.729   2.691  0.0660  0.2225  0.0470
   17phy    O11  458   4.208   3.807   2.785  0.0875  0.3693  0.2693
   17phy    H1A  459   4.213   3.763   2.868 -3.0478  1.3831  1.1508
   18phy    C35  460   0.917   3.981   0.836 -0.5518 -0.0189 -0.2593
   18phy    C33  461   1.061   3.949   0.788  0.1595 -0.6358  0.1561
   18phy    C34  462   1.144   4.077   0.816  0.1791 -0.9518  0.0163
   18phy    C32  463   1.130   3.839   0.859  0.1562  0.1537 -0.0738
   18phy    C31  464   1.098   3.699   0.804  0.0116 -0.2024  0.0980
   18phy    C30  465   1.119   3.573   0.901 -0.2994  0.5101 -0.3017
   18phy    C28  466   1.056   3.448   0.847  0.2709  0.4039  0.9556
   18phy    C29  467   1.149   3.324   0.847  0.3312 -0.2440  0.0741
   18phy    C27  468   0.905   3.441   0.890 -0.2636 -0.2154 -0.0460
   18phy    C26  469   0.805   3.371   0.794  0.3633  0.1487 -0.1807
   18phy    C25  470   0.658   3.378   0.830 -0.3999  0.4840  0.1981
   18phy    C23  471   0.553   3.292   0.751 -0.0756 -0.5579  0.3845
   18phy    C24  472   0.546   3.152   0.806  0.4169  0.0150 -0.0905
   18phy    C22  473   0.414   3.354   0.750 -0.7168  0.1414  0.0497
   18phy    C21  474   0.382   3.426   0.613 -0.3321  0.4420 -0.0007
   18phy    C20  475   0.257   3.521   0.625  0.2035  0.9514  0.2351
   18phy    C18  476   0.208   3.611   0.499 -0.2785  0.4686 -0.4353
   18phy    O01  477   0.321   3.689   0.461  0.0480 -0.3769  0.0231
   18phy    H01  478   0.304   3.780   0.449  0.2397 -0.0436  1.9292
   18phy    C19  479   0.100   3.704   0.564  0.0145  0.1923 -0.1042
   18phy    C13  480   0.159   3.532   0.369 -0.4344 -0.1524  0.1389
   18phy     H3  481   0.248   3.468   0.346  0.7617  1.3251  0.5513
   18phy    O33  482   0.063   3.432   0.379 -0.1675  0.2156  0.1048
   18phy    H1B  483   0.071   3.398   0.466 -0.5011  1.8110  0.8008
   18phy    C12  484   0.160   3.581   0.218 -0.3064 -0.0182 -0.1489
   18phy    O11  485   0.187   3.714   0.184  0.1116  0.5189  0.2511
   18phy    H1A  486   0.101   3.749   0.191  0.1872  0.7692 -0.0555
   19phy    C35  487   3.134   4.365   0.999 -0.6935 -0.0826 -0.4582
   19phy    C33  488   3.117   4.417   1.146 -0.2046  0.9282  0.0087
   19phy    C34  489   2.986   4.363   1.205 -0.3564 -0.3547 -0.4549
   19phy    C32  490   3.223   4.362   1.243  0.0403  0.0824  0.5920
   19phy    C31  491   3.360   4.427   1.230 -0.6207  0.2045 -0.2057
   19phy    C30  492   3.456   4.370   1.332 -0.4696 -0.1033 -0.0132
   19phy    C28  493   3.593   4.444   1.331 -0.2324  0.0408  0.1662
   19phy    C29  494   3.628   4.506   1.467  0.6091 -0.5541 -0.1224
   19phy    C27  495   3.701   4.347   1.278 -0.1652  0.4088 -0.0209
   19phy    C26  496   3.795   4.414   1.172  0.2429 -0.3686  0.2087
   19phy    C25  497   3.903   4.319   1.101  0.1624  0.1052 -0.5088
   19phy    C23  498   4.037   4.389   1.059  0.0313  0.1770  0.2959
   19phy    C24  499   4.135   4.331   1.162 -0.1928  0.0385 -0.1799
   19phy    C22  500   4.092   4.346   0.919  0.6182 -0.2361 -0.6779
   19phy    C21  501   4.046   4.443   0.809 -0.0859  0.2748  0.0109
   19phy    C20  502   4.124   4.430   0.677 -0.4867 -0.0000 -0.6597
   19phy    C18  503   4.137   4.553   0.577  1.3691 -0.1191  0.5320
   19phy    O01  504   4.000   4.604   0.542 -0.1396 -0.5041 -0.2205
   19phy    H01  505   3.999   4.697   0.536 -1.8405 -0.3272  1.6673
   19phy    C19  506   4.206   4.494   0.454  0.1945  0.0996  0.0029
   19phy    C13  507   4.211   4.680   0.642  0.2309 -0.8512 -0.5640
   19phy     H3  508   4.145   4.708   0.728  0.4917 -2.9057  0.3736
   19phy    O33  509   4.327   4.661   0.723 -0.0946 -0.6874  0.1998
   19phy    H1B  510   4.348   4.571   0.738  2.3575  0.0149  1.7937
   19phy    C12  511   4.196   4.834   0.586  0.5351  0.0360 -0.0592
   19phy    O11  512   4.079   4.864   0.514 -0.1015 -0.4269  0.0877
   19phy    H1A  513   4.110   4.906   0.435  0.2459 -1.5146 -0.3754
   20phy    C35  514   4.723   0.111   1.136  0.1510 -0.1192  0.2732
   20phy    C33  515   4.763   0.189   1.256 -0.2785  0.6124 -0.1713
   20phy    C34  516   4.904   0.245   1.239  0.6896  0.7095 -0.3404
   20phy    C32  517   4.656   0.290   1.303  0.1091 -0.3216  0.1398
   20phy    C31  518   4.655   0.333   1.449  0.0192  0.1261 -0.6139
   20phy    C30  519   4.529   0.391   1.494 -0.1971 -0.0868  0.6499
   20phy    C28  520   4.524   0.467   1.627  0.0466  0.2066 -0.3810
   20phy    C29  521   4.550   0.615   1.613  0.1408  0.4564  0.0651
   20phy    C27  522   4.391   0.439   1.703 -0.5714 -0.5615 -0.7234
   20phy    C26  523   4.405   0.435   1.855  0.0765 -0.8865  0.1811
   20phy    C25  524   4.273   0.396   1.922 -0.2651 -0.3426 -0.0933
   20phy    C23  525   4.281   0.372   2.069 -0.0393  0.1741 -0.2050
   20phy    C24  526   4.138   0.405   2.123  0.3365  0.0116  0.3840
   20phy    C22  527   4.326   0.228   2.101 -0.2260  0.2971 -0.0011
   20phy    C21  528   4.379   0.210   2.242 -0.4325 -0.2950 -0.1931
   20phy    C20  529   4.431   0.067   2.261 -0.3428  0.3231  0.0098
   20phy    C18  530   4.500   0.025   2.394  0.1929 -0.1004 -0.2122
   20phy    O01  531   4.417   0.067   2.502  0.3905  0.0531 -0.3824
   20phy    H01  532   4.330   0.044   2.476 -0.0551  1.0142  0.1612
   20phy    C19  533   4.482  -0.128   2.384  0.5590  0.0445  0.2728
   20phy    C13  534   4.657   0.071   2.416  0.1733 -0.6560  0.1067
   20phy     H3  535   4.718   0.032   2.331  0.6439 -0.5005  0.3682
   20phy    O33  536   4.719   0.004   2.528 -0.1650 -0.2957  0.2964
   20phy    H1B  537   4.677   0.041   2.604  0.9629  1.3180  0.1939
   20phy    C12  538   4.691   0.228   2.436  0.2087 -0.1734  0.1648
   20phy    O11  539   4.625   0.285   2.544  0.2498 -0.3240 -0.2828
   20phy    H1A  540   4.539   0.249   2.551 -0.1971  0.8978  0.7840
   21phy    C35  541   0.038   4.117   1.638 -0.4209  0.2612  0.6481
   21phy    C33  542   0.053   3.966   1.647  0.4670 -0.7058 -0.0226
   21phy    C34  543   0.108   3.937   1.786 -0.0542  0.0604 -0.2998
   21phy    C32  544  -0.086   3.900   1.644  0.2802  0.0744 -0.2087
   21phy    C31  545  -0.094   3.784   1.539  0.1653 -0.5257  0.1069
   21phy    C30  546  -0.224   3.713   1.533  0.2555  0.2610  0.3407
   21phy    C28  547  -0.212   3.595   1.429  0.0871  0.1230  0.4625
   21phy    C29  548  -0.249   3.470   1.502 -0.1113  0.2793  0.0136
   21phy    C27  549  -0.304   3.611   1.305  0.1814  0.0592 -0.1053
   21phy    C26  550  -0.256   3.696   1.181  0.5147 -0.1698 -0.0185
   21phy    C25  551  -0.347   3.688   1.053 -0.3326  0.0253 -0.4826
   21phy    C23  552  -0.316   3.749   0.915  0.7173  0.1030  0.2795
   21phy    C24  553  -0.242   3.645   0.832 -0.1990 -0.4585 -0.0242
   21phy    C22  554  -0.440   3.787   0.831 -0.1573 -0.1999  0.0235
   21phy    C21  555  -0.484   3.933   0.831 -0.2792  0.2349 -0.0996
   21phy    C20  556  -0.604   3.959   0.739 -0.0790  0.0865 -0.0215
   21phy    C18  557  -0.659   4.107   0.724 -0.0735  0.8051  0.4456
   21phy    O01  558  -0.678   4.161   0.859  0.1368 -0.1503  0.3861
   21phy    H01  559  -0.677   4.090   0.920 -1.7549 -0.2650  0.3281
   21phy    C19  560  -0.798   4.089   0.665  0.5515 -0.6197 -0.5494
   21phy    C13  561  -0.569   4.209   0.643 -0.1865 -0.8107  0.0973
   21phy     H3  562  -0.472   4.204   0.698  0.7644  2.2508 -1.1012
   21phy    O33  563  -0.521   4.166   0.515  0.1075 -0.2414  0.0147
   21phy    H1B  564  -0.571   4.203   0.445  0.6478  2.4121  0.9142
   21phy    C12  565  -0.568   4.371   0.662  0.9590  0.4807 -0.0608
   21phy    O11  566  -0.644   4.425   0.769  0.1330 -0.6239  0.0492
   21phy    H1A  567  -0.671   4.357   0.829  0.3590  1.8677  3.2230
   22phy    C35  568   1.342   3.276   1.203 -0.0550  0.1465 -0.8812
   22phy    C33  569   1.366   3.369   1.325 -0.5896  0.2682 -0.0576
   22phy    C34  570   1.254   3.356   1.431  0.1211  0.5167  0.1808
   22phy    C32  571   1.504   3.345   1.382 -0.5256  0.1112  0.2461
   22phy    C31  572   1.580   3.466   1.403 -0.2130 -0.6361 -0.1280
   22phy    C30  573   1.713   3.439   1.478  0.0539  0.4235  0.2233
   22phy    C28  574   1.795   3.569   1.495 -0.0297 -0.1862 -0.0036
   22phy    C29  575   1.820   3.598   1.646  0.1353 -0.6640  0.4406
   22phy    C27  576   1.932   3.546   1.426  0.0379  0.3670  0.2308
   22phy    C26  577   1.988   3.664   1.343  0.5433 -0.1529 -0.5105
   22phy    C25  578   2.116   3.627   1.271  0.0673  0.3057  0.1398
   22phy    C23  579   2.188   3.745   1.193 -0.0806 -0.9881  0.1856
   22phy    C24  580   2.333   3.703   1.175  0.5865 -0.5658 -0.4539
   22phy    C22  581   2.128   3.767   1.052 -0.1280 -0.6998 -0.3928
   22phy    C21  582   2.065   3.908   1.041 -0.4132  0.2542  0.4798
   22phy    C20  583   2.008   3.934   0.900  0.0012  0.2075 -0.0176
   22phy    C18  584   2.093   3.977   0.774 -0.1989 -0.2818  0.5197
   22phy    O01  585   2.152   4.106   0.804 -0.2472  0.1458 -0.1402
   22phy    H01  586   2.108   4.165   0.863  0.8552  1.9572 -1.0435
   22phy    C19  587   1.983   4.012   0.669 -0.6554 -0.0061  0.5752
   22phy    C13  588   2.202   3.873   0.715 -0.2324  0.1880 -0.1990
   22phy     H3  589   2.279   3.865   0.795 -0.3567 -1.7071 -0.2147
   22phy    O33  590   2.175   3.734   0.705  0.8064  0.5529 -0.5874
   22phy    H1B  591   2.160   3.699   0.791 -2.3513  0.5389 -1.0273
   22phy    C12  592   2.328   3.916   0.631 -0.2095  0.1072 -0.5464
   22phy    O11  593   2.312   3.948   0.496 -0.2445 -0.5466  0.0421
   22phy    H1A  594   2.374   3.904   0.441 -0.5667 -0.0425 -0.7291
   23phy    C35  595   0.909   3.724   2.153 -0.3823 -0.1177  0.0721
   23phy    C33  596   1.056   3.755   2.178  0.2318  0.4587 -0.3486
   23phy    C34  597   1.137   3.630   2.220 -0.4299 -0.4243 -0.0122
   23phy    C32  598   1.116   3.837   2.071 -0.2498 -0.5340 -0.4102
   23phy    C31  599   1.224   3.932   2.114 -0.4405  1.0025 -0.7422
   23phy    C30  600   1.261   4.009   1.986 -0.0366 -0.3423 -0.5081
   23phy    C28  601   1.369   4.118   2.001 -0.5440  0.0381  0.1864
   23phy    C29  602   1.434   4.130   1.865 -0.2071 -0.5320  0.0806
   23phy    C27  603   1.328   4.256   2.061  0.4207  0.3629  0.0024
   23phy    C26  604   1.422   4.287   2.175  1.0405 -0.2376 -0.2556
   23phy    C25  605   1.373   4.413   2.246  0.0284  0.0693 -0.2842
   23phy    C23  606   1.449   4.468   2.359  0.5049 -0.0428  0.0096
   23phy    C24  607   1.476   4.621   2.352 -0.3022  0.2225  0.7274
   23phy    C22  608   1.387   4.409   2.493  0.2799 -0.2464  0.2358
   23phy    C21  609   1.492   4.377   2.598 -0.2054 -0.6807  0.4267
   23phy    C20  610   1.424   4.314   2.727  0.1228  0.7660  0.1470
   23phy    C18  611   1.514   4.264   2.843 -0.4323  0.2215  0.6901
   23phy    O01  612   1.565   4.379   2.911 -0.2002  0.4330  0.0718
   23phy    H01  613   1.570   4.360   3.002  1.9614 -1.1317 -0.2908
   23phy    C19  614   1.395   4.211   2.926 -0.3187 -0.4610 -0.0028
   23phy    C13  615   1.624   4.148   2.819  0.2205  0.3969  0.6701
   23phy     H3  616   1.584   4.070   2.749 -1.4257  0.0769  1.9056
   23phy    O33  617   1.649   4.069   2.930 -0.4815 -0.1729  0.1918
   23phy    H1B  618   1.723   4.102   2.977 -0.4717  0.1041 -0.0178
   23phy    C12  619   1.764   4.191   2.751 -0.3269 -0.2632 -0.0979
   23phy    O11  620   1.856   4.093   2.710 -0.0535  0.2840 -0.0609
   23phy    H1A  621   1.941   4.121   2.683  0.6973 -3.1600 -1.8005
   24phy    C35  622   0.735   4.781   1.871  0.2972 -0.7797 -0.0528
   24phy    C33  623   0.822   4.741   1.984  0.4966  0.2653 -0.3464
   24phy    C34  624   0.896   4.609   1.962  0.2429 -0.4535  0.4525
   24phy    C32  625   0.926   4.861   2.003  0.3010 -0.1022  0.3715
   24phy    C31  626   1.007   4.876   2.131 -0.0193  0.2323 -0.3247
   24phy    C30  627   1.118   4.976   2.112  0.5862 -0.2604  0.3174
   24phy    C28  628   1.229   4.970   2.213  0.1904 -0.5626 -0.4453
   24phy    C29  629   1.360   4.994   2.137 -0.1302  0.5004 -0.1258
   24phy    C27  630   1.211   5.062   2.342 -0.0112 -0.5538 -0.0689
   24phy    C26  631   1.129   5.013   2.456  0.1153  0.3653 -0.0408
   24phy    C25  632   1.146   5.123   2.559 -0.3430 -0.2076 -0.5169
   24phy    C23  633   1.053   5.129   2.683  0.2952 -0.5295  0.3874
   24phy    C24  634   1.135   5.157   2.805 -0.2011  0.9038  0.3680
   24phy    C22  635   0.941   5.244   2.669  0.2793  0.5297  0.1760
   24phy    C21  636   0.812   5.228   2.750 -0.0075  0.9010 -0.4956
   24phy    C20  637   0.718   5.352   2.732 -0.0469 -0.0447 -0.1446
   24phy    C18  638   0.579   5.363   2.808  0.3320  0.4439 -0.6225
   24phy    O01  639   0.601   5.322   2.948 -0.0912 -0.7279 -0.4526
   24phy    H01  640   0.522   5.329   2.997  0.6227  2.1240  0.4821
   24phy    C19  641   0.558   5.513   2.836  0.4227 -0.5419  0.2550
   24phy    C13  642   0.454   5.283   2.737 -0.4147  0.0368  0.4472
   24phy     H3  643   0.452   5.305   2.627 -1.0347  0.8088  0.6012
   24phy    O33  644   0.323   5.342   2.770 -0.1059  0.3584  0.0973
   24phy    H1B  645   0.299   5.424   2.730 -0.3857  0.9990  1.5093
   24phy    C12  646   0.451   5.133   2.756  0.4772 -0.1118 -0.3806
   24phy    O11  647   0.357   5.059   2.679 -0.0052 -0.1199  0.1779
   24phy    H1A  648   0.297   5.114   2.630 -2.4957 -1.8419  1.0914
   25phy    C35  649   1.276   4.300   1.073  0.2071  0.1065  0.5528
   25phy    C33  650   1.255   4.371   1.204 -0.5877 -0.0701 -0.2686
   25phy    C34  651   1.346   4.306   1.303 -0.0154  0.2960 -0.6370
   25phy    C32  652   1.291   4.525   1.181 -0.2224  0.1849  0.3452
   25phy    C31  653   1.176   4.615   1.146  0.3908 -0.1413 -0.4074
   25phy    C30  654   1.218   4.743   1.080 -0.1349 -0.0649  0.5635
   25phy    C28  655   1.119   4.859   1.081 -0.2501 -0.4265  0.5969
   25phy    C29  656   1.119   4.926   1.218  0.4358  0.3412  0.2743
   25phy    C27  657   1.142   4.962   0.967  0.0835  0.3288  0.0167
   25phy    C26  658   1.043   4.948   0.855  0.7570  0.3083  0.3156
   25phy    C25  659   1.083   5.022   0.724 -0.3471 -0.5810 -0.1981
   25phy    C23  660   0.993   4.991   0.596  0.6756  0.6257  0.1890
   25phy    C24  661   0.852   5.056   0.618  0.4025  0.4071 -0.0294
   25phy    C22  662   1.046   5.058   0.472  0.1908 -0.0142 -0.4360
   25phy    C21  663   1.138   4.968   0.390  0.6884  0.3483  0.2621
   25phy    C20  664   1.172   5.025   0.251  0.1044 -0.2652 -0.0111
   25phy    C18  665   1.284   4.953   0.171 -0.1654 -0.2316 -0.0325
   25phy    O01  666   1.408   4.974   0.245 -0.1233  0.4009  0.0781
   25phy    H01  667   1.486   4.968   0.194  1.6061 -1.5013  2.6808
   25phy    C19  668   1.295   5.046   0.047 -0.3463  0.2644  0.0539
   25phy    C13  669   1.273   4.796   0.132  0.0025 -0.5358  0.1274
   25phy     H3  670   1.290   4.741   0.228  0.0221 -1.8142 -0.5847
   25phy    O33  671   1.148   4.737   0.099 -0.8174  0.0684  0.3051
   25phy    H1B  672   1.080   4.794   0.131  0.3452  0.3051  2.5289
   25phy    C12  673   1.395   4.706   0.070 -0.4452 -0.0431  0.7152
   25phy    O11  674   1.402   4.566   0.098  0.1061 -0.2828 -0.5622
   25phy    H1A  675   1.314   4.533   0.099 -1.2107  2.8884  1.0996
   26phy    C35  676   1.676   4.912   2.798  0.1142 -0.2836  0.1593
   26phy    C33  677   1.545   4.884   2.735  0.3256 -0.1898  0.4434
   26phy    C34  678   1.548   4.924   2.590 -0.3278  0.6584  0.1888
   26phy    C32  679   1.472   4.756   2.781 -0.0552 -0.9082  0.2430
   26phy    C31  680   1.321   4.772   2.784  0.2026 -0.1643 -0.2961
   26phy    C30  681   1.234   4.646   2.787 -0.2504  0.1344 -0.3104
   26phy    C28  682   1.083   4.646   2.760 -0.3105 -0.0363  0.2797
   26phy    C29  683   1.041   4.524   2.681 -0.1616 -0.1295 -0.1154
   26phy    C27  684   1.006   4.664   2.895  0.0325 -0.0558  0.3012
   26phy    C26  685   0.891   4.765   2.886 -0.3304  0.1466 -0.3400
   26phy    C25  686   0.787   4.747   2.996 -0.0436 -0.0629 -0.4868
   26phy    C23  687   0.701   4.870   3.001  0.3281  0.2974  0.1221
   26phy    C24  688   0.560   4.828   2.998 -0.2212  0.0145  0.4100
   26phy    C22  689   0.719   4.959   3.125 -0.5545 -0.4312  0.6116
   26phy    C21  690   0.810   5.086   3.110 -0.1404  0.3989 -0.1196
   26phy    C20  691   0.775   5.201   3.207 -0.0706  0.0731  0.0884
   26phy    C18  692   0.846   5.340   3.196  0.5033 -0.0416  0.4197
   26phy    O01  693   0.851   5.389   3.061  0.3255 -0.4564 -0.9269
   26phy    H01  694   0.766   5.382   3.022 -0.3527  0.2974  0.3356
   26phy    C19  695   0.738   5.423   3.270  0.5740 -0.3054 -0.5665
   26phy    C13  696   1.001   5.339   3.243  0.0013 -0.2049  0.1591
   26phy     H3  697   1.057   5.258   3.189  1.1983  0.6528  0.0645
   26phy    O33  698   0.998   5.291   3.378  0.1220 -0.6380 -0.0550
   26phy    H1B  699   1.079   5.256   3.409  1.3949  0.4448 -1.9852
   26phy    C12  700   1.105   5.460   3.239  0.0400  0.0052  0.1130
   26phy    O11  701   1.237   5.421   3.277  0.4051 -0.0802  0.0043
   26phy    H1A  702   1.304   5.475   3.240 -0.9216  1.0744 -0.8382
   27phy    C35  703   1.377   1.235   1.341  0.2967  0.4193 -0.0997
   27phy    C33  704   1.245   1.221   1.419 -0.2701 -0.2449  0.2862
   27phy    C34  705   1.196   1.363   1.446 -0.4852 -0.0738 -0.3714
   27phy    C32  706   1.132   1.153   1.344  0.2340  0.7169 -0.4912
   27phy    C31  707   1.117   1.001   1.359  0.0219  0.4640  0.0597
   27phy    C30  708   0.988   0.943   1.309 -0.7282  0.0803  0.2182
   27phy    C28  709   0.997   0.792   1.304  0.5542  0.1246  0.0097
   27phy    C29  710   0.870   0.736   1.380  0.6188  0.4927  0.2285
   27phy    C27  711   0.999   0.735   1.159 -0.3459  0.0484 -0.5893
   27phy    C26  712   1.134   0.728   1.093 -0.4778 -0.5910 -0.0298
   27phy    C25  713   1.123   0.664   0.956  0.1732  0.2979 -0.1224
   27phy    C23  714   1.250   0.676   0.865 -0.3128 -0.2758  0.5626
   27phy    C24  715   1.367   0.577   0.900  0.3638 -0.4611 -0.2164
   27phy    C22  716   1.224   0.672   0.712  0.4796 -0.0872  0.5786
   27phy    C21  717   1.324   0.747   0.622 -0.4398  0.6807  0.1913
   27phy    C20  718   1.280   0.738   0.476  0.0577  0.1617 -0.0869
   27phy    C18  719   1.359   0.806   0.359  0.6849 -0.0606 -0.5206
   27phy    O01  720   1.382   0.941   0.398 -0.1609 -0.2559 -0.0904
   27phy    H01  721   1.299   0.975   0.427  0.2189 -0.7016  1.6027
   27phy    C19  722   1.248   0.800   0.249 -0.3697 -0.2379  0.2375
   27phy    C13  723   1.500   0.744   0.313 -0.6558 -0.1148 -0.0393
   27phy     H3  724   1.569   0.759   0.400 -1.9224 -0.1491  0.9846
   27phy    O33  725   1.508   0.598   0.300 -0.1395  0.0406 -0.1478
   27phy    H1B  726   1.541   0.554   0.377 -0.0555 -0.0391 -0.2292
   27phy    C12  727   1.617   0.821   0.225  0.6568 -0.3317 -0.3287
   27phy    O11  728   1.747   0.784   0.227 -0.0240  0.5834  0.3920
   27phy    H1A  729   1.747   0.698   0.264  0.4392  0.9787  1.3419
   28phy    C35  730   2.910   1.889   0.805  0.4342  0.3694  0.2345
   28phy    C33  731   2.794   1.795   0.830  0.4578 -0.1315 -0.7352
   28phy    C34  732   2.841   1.651   0.861  0.0267  0.0508  0.3049
   28phy    C32  733   2.702   1.862   0.941  0.5563 -0.0454 -0.2805
   28phy    C31  734   2.558   1.812   0.965  0.2152 -0.2230 -0.4950
   28phy    C30  735   2.476   1.899   1.064 -0.2921 -0.3783 -0.1406
   28phy    C28  736   2.321   1.884   1.043 -0.1076  0.1228  0.5119
   28phy    C29  737   2.247   1.871   1.176 -0.0637  0.3602  0.3264
   28phy    C27  738   2.256   2.008   0.981  0.7294  0.1524  0.1150
   28phy    C26  739   2.242   1.994   0.830 -0.0831 -0.4033 -0.1015
   28phy    C25  740   2.143   2.090   0.765  0.0246 -0.5544  0.5282
   28phy    C23  741   2.117   2.076   0.611 -0.0363  0.6264  0.1467
   28phy    C24  742   1.967   2.064   0.588  0.2330 -0.4363 -0.3338
   28phy    C22  743   2.183   2.186   0.519  0.1359  0.0668  0.4251
   28phy    C21  744   2.293   2.119   0.435 -0.0253 -0.4873 -0.0936
   28phy    C20  745   2.339   2.213   0.329  0.0096  0.1828 -0.0291
   28phy    C18  746   2.450   2.161   0.231  0.2319 -0.6571 -0.0630
   28phy    O01  747   2.571   2.128   0.306  0.5500 -0.0275  0.4312
   28phy    H01  748   2.622   2.205   0.322 -0.1259  0.5114  0.0494
   28phy    C19  749   2.474   2.297   0.159  0.1353 -0.3818 -0.3470
   28phy    C13  750   2.405   2.042   0.138  0.2370 -0.3275  0.5252
   28phy     H3  751   2.394   1.960   0.214 -0.2139 -0.4937  0.2811
   28phy    O33  752   2.269   2.036   0.097  0.0287 -0.1035  0.1653
   28phy    H1B  753   2.209   2.063   0.164 -1.5040 -1.1285 -0.7220
   28phy    C12  754   2.503   1.951   0.058 -0.5082  0.0887 -0.4197
   28phy    O11  755   2.639   1.958   0.099  0.1900  0.5068  0.2053
   28phy    H1A  756   2.645   2.013   0.174 -2.3209 -0.1257  0.9649
   29phy    C35  757   1.441   3.828   1.634  0.3706 -0.3317 -0.5970
   29phy    C33  758   1.388   3.851   1.494  0.2422 -0.0407 -0.1464
   29phy    C34  759   1.260   3.935   1.505 -0.2906 -0.2230  0.7096
   29phy    C32  760   1.505   3.908   1.409  0.7937 -0.0577  0.9752
   29phy    C31  761   1.489   3.930   1.254 -0.0475 -0.5020 -0.1426
   29phy    C30  762   1.629   3.962   1.193 -0.3841  0.0631 -0.4138
   29phy    C28  763   1.630   4.067   1.079 -0.3455  0.4857  0.4775
   29phy    C29  764   1.758   4.149   1.100 -0.3016  0.0398 -0.8257
   29phy    C27  765   1.623   3.995   0.944 -0.2261  0.2568 -0.0976
   29phy    C26  766   1.578   4.073   0.823  0.4711 -0.4592  0.2645
   29phy    C25  767   1.555   3.976   0.706  0.6788  0.3949 -0.0011
   29phy    C23  768   1.503   4.034   0.571  0.0510  0.0784 -0.3544
   29phy    C24  769   1.618   4.074   0.480  0.1643 -0.0940  0.5783
   29phy    C22  770   1.424   3.924   0.496 -0.2587 -0.1519 -0.0098
   29phy    C21  771   1.303   3.978   0.424  0.4905 -0.5505 -0.1665
   29phy    C20  772   1.231   3.880   0.338 -0.2098 -0.3697  0.1012
   29phy    C18  773   1.122   3.907   0.225 -0.7029  0.2029 -0.3625
   29phy    O01  774   1.010   3.969   0.285 -0.0367 -0.8363 -0.1428
   29phy    H01  775   1.036   4.054   0.315  0.6567 -0.7096 -1.0452
   29phy    C19  776   1.083   3.767   0.174 -0.0355  0.2508 -0.5511
   29phy    C13  777   1.182   3.996   0.103  0.0234  0.1141  0.0189
   29phy     H3  778   1.215   4.089   0.157 -1.4896 -0.5607  2.2394
   29phy    O33  779   1.308   3.958   0.044 -0.0520  0.1630  0.0952
   29phy    H1B  780   1.280   3.915  -0.035  0.5627  1.1279 -0.6837
   29phy    C12  781   1.091   4.094   0.017 -0.0873  0.0989  0.1873
   29phy    O11  782   1.047   4.054  -0.108  0.4232  0.2237 -0.3299
   29phy    H1A  783   0.964   4.012  -0.099 -0.4678  2.0442  0.2663
   30phy    C35  784   4.887   4.635   1.565 -0.4480 -0.5330  0.2649
   30phy    C33  785   5.000   4.569   1.494  0.0623 -0.0706  0.3089
   30phy    C34  786   5.138   4.581   1.564  0.1834  0.0211 -0.4910
   30phy    C32  787   4.964   4.423   1.462 -0.0710  0.3482  0.2495
   30phy    C31  788   5.024   4.373   1.327 -0.2045  0.8609 -0.2040
   30phy    C30  789   4.992   4.220   1.293  0.1433  0.3863 -0.0780
   30phy    C28  790   5.062   4.146   1.176 -0.2212 -0.4160  0.2982
   30phy    C29  791   5.108   4.010   1.219  0.0967 -0.1788 -0.2104
   30phy    C27  792   4.957   4.143   1.066  0.4461  0.4306 -0.0188
   30phy    C26  793   5.019   4.138   0.926  0.3010  0.1943  0.4678
   30phy    C25  794   4.913   4.124   0.819 -0.0159  0.2280  0.7265
   30phy    C23  795   4.972   4.133   0.674 -0.2395 -0.1746 -0.6284
   30phy    C24  796   4.918   4.022   0.580 -0.3019  0.3306 -0.0747
   30phy    C22  797   4.937   4.267   0.607  0.1552 -0.1489 -0.2850
   30phy    C21  798   5.041   4.338   0.523 -0.3836  0.1531 -0.4986
   30phy    C20  799   5.039   4.489   0.532 -0.0325  0.1068  0.3791
   30phy    C18  800   5.136   4.568   0.438 -0.1063 -0.2574 -0.4939
   30phy    O01  801   5.266   4.520   0.441 -0.0701 -0.4314 -0.0707
   30phy    H01  802   5.283   4.431   0.417  2.1707 -0.0588 -0.1129
   30phy    C19  803   5.144   4.705   0.508  0.3458 -0.4752  0.2432
   30phy    C13  804   5.077   4.567   0.284  0.2570  0.6717 -0.0619
   30phy     H3  805   5.080   4.459   0.255  2.3757  0.6324  0.1534
   30phy    O33  806   4.938   4.589   0.259  0.7368  0.2625  0.2350
   30phy    H1B  807   4.928   4.682   0.247 -0.7068 -0.0912 -1.5876
   30phy    C12  808   5.162   4.608   0.156 -0.1135 -0.4291  0.2724
   30phy    O11  809   5.116   4.536   0.041  0.4543 -0.0286 -0.1766
   30phy    H1A  810   5.111   4.444   0.058  0.4959  0.2581  1.6062
   31phy    C35  811   0.604   0.677   1.780 -0.1595  0.5918  0.3936
   31phy    C33  812   0.755   0.659   1.794  0.4310  0.1034 -0.0707
   31phy    C34  813   0.796   0.531   1.730 -0.0787  0.2802  0.4958
   31phy    C32  814   0.826   0.789   1.743 -0.0775 -0.0146 -0.4989
   31phy    C31  815   0.972   0.815   1.803 -0.1903 -0.4800 -0.2581
   31phy    C30  816   1.041   0.948   1.765  0.4939  0.0700  0.2795
   31phy    C28  817   1.191   0.956   1.810  0.7823  0.2780 -0.4060
   31phy    C29  818   1.291   0.922   1.700 -0.1499  0.0812  0.4129
   31phy    C27  819   1.220   1.094   1.863 -0.0515  0.6838  0.1453
   31phy    C26  820   1.307   1.101   1.988 -0.2797  0.1689 -0.0140
   31phy    C25  821   1.298   1.240   2.048 -0.1083 -0.6917  0.0716
   31phy    C23  822   1.378   1.255   2.180 -0.6486 -0.0486 -0.3984
   31phy    C24  823   1.447   1.387   2.183 -0.6750  0.3415 -0.5177
   31phy    C22  824   1.298   1.229   2.306 -0.3549  0.2975 -0.4595
   31phy    C21  825   1.376   1.168   2.421  0.5149  0.5016 -0.3156
   31phy    C20  826   1.283   1.166   2.546 -0.2078  0.0401  0.1628
   31phy    C18  827   1.321   1.114   2.686  0.3035  0.2506 -0.2875
   31phy    O01  828   1.446   1.154   2.736 -0.0829  0.0629 -0.0692
   31phy    H01  829   1.457   1.216   2.806 -1.0673 -0.2813  0.4034
   31phy    C19  830   1.228   1.204   2.769  0.7818 -0.2061  0.4458
   31phy    C13  831   1.303   0.952   2.702  0.1207 -0.2644  0.3512
   31phy     H3  832   1.206   0.919   2.659 -1.2273  0.7894  2.4346
   31phy    O33  833   1.289   0.910   2.835 -0.5266  0.3874  0.0949
   31phy    H1B  834   1.363   0.935   2.888  0.6043 -2.6535  0.2139
   31phy    C12  835   1.411   0.866   2.627 -0.0638  0.2873 -0.1763
   31phy    O11  836   1.540   0.877   2.684 -0.1367  0.2535  0.0507
   31phy    H1A  837   1.558   0.961   2.722 -0.7896 -0.3566  1.7963
   32phy    C35  838   2.771   1.517   1.672 -0.5783  0.0931 -0.0239
   32phy    C33  839   2.701   1.574   1.788  0.8274 -0.2493 -0.7688
   32phy    C34  840   2.831   1.608   1.867  0.2419  0.0070  0.5139
   32phy    C32  841   2.583   1.664   1.752 -0.4438 -0.1239 -0.5981
   32phy    C31  842   2.498   1.707   1.866 -0.4960  0.0944  0.1067
   32phy    C30  843   2.376   1.782   1.814  0.1556  0.0186  0.3599
   32phy    C28  844   2.261   1.821   1.910  0.3417  0.2764 -0.3322
   32phy    C29  845   2.204   1.954   1.873  0.3205 -0.4013  0.1156
   32phy    C27  846   2.159   1.704   1.926  0.4782 -0.3964  0.2593
   32phy    C26  847   2.083   1.689   2.059  0.3191 -0.1998  0.5532
   32phy    C25  848   1.978   1.579   2.046  0.5978  0.2184 -0.1425
   32phy    C23  849   1.876   1.580   2.162 -0.0749 -0.6292  0.2770
   32phy    C24  850   1.741   1.636   2.131  0.1779  0.4208  0.2168
   32phy    C22  851   1.856   1.433   2.211  0.3054 -0.6003 -0.1504
   32phy    C21  852   1.917   1.388   2.346  0.2642 -0.2210 -0.2070
   32phy    C20  853   1.839   1.266   2.400 -0.3766  0.2358 -0.0807
   32phy    C18  854   1.885   1.191   2.531 -0.0825 -0.1800 -0.0565
   32phy    O01  855   1.908   1.275   2.643 -0.3367 -0.4109 -0.2522
   32phy    H01  856   1.933   1.223   2.717  0.0781 -0.0735 -0.1478
   32phy    C19  857   1.753   1.117   2.566 -0.1946 -0.5559  0.5739
   32phy    C13  858   2.003   1.079   2.519 -0.3851  1.0620  0.4705
   32phy     H3  859   1.969   1.013   2.436  1.3233  1.8749 -0.9352
   32phy    O33  860   2.021   0.984   2.623 -0.2057  0.0880 -0.2016
   32phy    H1B  861   2.001   1.021   2.707  0.4808 -1.3402  0.6360
   32phy    C12  862   2.149   1.134   2.493  0.3642 -0.7943 -0.1826
   32phy    O11  863   2.209   1.211   2.592 -0.1502 -0.1644  0.0804
   32phy    H1A  864   2.172   1.297   2.593 -0.6058 -0.3671  0.8820
   33phy    C35  865   0.690   0.047   1.702  0.1592 -0.3813 -0.3828
   33phy    C33  866   0.831   0.012   1.663 -0.1832 -0.0621 -0.4714
   33phy    C34  867   0.827  -0.021   1.511 -0.1046 -0.5541  0.3482
   33phy    C32  868   0.926   0.126   1.699 -0.1256 -0.2988 -0.0388
   33phy    C31  869   0.976   0.138   1.843  0.5320 -0.0824 -0.3141
   33phy    C30  870   1.048   0.269   1.868 -0.4488  0.2332  0.2168
   33phy    C28  871   1.119   0.307   2.002  0.6555  0.2529 -0.5312
   33phy    C29  872   1.260   0.250   2.008 -0.3892  0.5991  0.1738
   33phy    C27  873   1.117   0.460   2.008 -0.2527 -0.4988  0.9348
   33phy    C26  874   1.120   0.523   2.140 -0.1314 -0.3378 -0.0919
   33phy    C25  875   1.086   0.671   2.139  0.2343  0.3176 -0.7555
   33phy    C23  876   1.117   0.741   2.276  0.0727 -0.0369 -0.7270
   33phy    C24  877   1.139   0.887   2.250  0.1147  0.5793 -0.2250
   33phy    C22  878   1.002   0.733   2.375  0.2906  0.1548 -0.2982
   33phy    C21  879   1.044   0.698   2.521  0.2334 -0.1928  0.1475
   33phy    C20  880   0.918   0.676   2.616  0.7309 -0.3504  0.6082
   33phy    C18  881   0.932   0.687   2.778  0.3935  0.0387  0.1234
   33phy    O01  882   1.013   0.804   2.802 -0.2712  0.5947 -0.0112
   33phy    H01  883   0.989   0.878   2.750  0.1554 -0.1217 -1.2609
   33phy    C19  884   0.787   0.727   2.830 -0.6782  0.3388  0.1184
   33phy    C13  885   1.000   0.560   2.853 -0.0138  0.4130  0.0054
   33phy     H3  886   0.958   0.469   2.802 -0.4772  1.7486 -2.0965
   33phy    O33  887   0.952   0.547   2.992  0.1226  0.2133 -0.0707
   33phy    H1B  888   0.938   0.460   3.024  0.1520  0.2810  0.1328
   33phy    C12  889   1.155   0.535   2.846  0.8475  0.1804 -0.1145
   33phy    O11  890   1.232   0.644   2.877  0.0010 -0.2651  0.4629
   33phy    H1A  891   1.198   0.721   2.836 -0.5896 -0.4077  0.6787
   34phy    C35  892   4.938   2.507   1.027 -0.1866 -0.0029  0.2630
   34phy    C33  893   5.006   2.554   1.155 -0.1277 -0.0029  0.5499
   34phy    C34  894   5.158   2.508   1.143  1.0076 -0.1988 -0.1491
   34phy    C32  895   5.015   2.704   1.184 -0.2098  0.0229  0.2898
   34phy    C31  896   4.896   2.768   1.244  0.2060  0.5172  0.0371
   34phy    C30  897   4.913   2.918   1.270 -0.0047 -0.3605 -0.6089
   34phy    C28  898   4.780   2.994   1.297 -0.1016  0.0898  0.3590
   34phy    C29  899   4.764   3.016   1.448 -0.0830 -1.1186 -0.3711
   34phy    C27  900   4.769   3.128   1.224 -0.2015 -0.4041 -0.4230
   34phy    C26  901   4.703   3.119   1.083  0.3036  0.3144 -0.1940
   34phy    C25  902   4.693   3.256   1.007 -0.2346  0.9061 -0.7138
   34phy    C23  903   4.608   3.255   0.878 -0.0024  0.2191  0.0731
   34phy    C24  904   4.548   3.393   0.874 -0.0702 -0.1304  0.3540
   34phy    C22  905   4.694   3.228   0.750 -0.0339 -0.2451 -0.2257
   34phy    C21  906   4.618   3.153   0.640 -0.0633 -0.6152  0.1501
   34phy    C20  907   4.675   3.171   0.503  0.2434 -0.0012 -0.0159
   34phy    C18  908   4.632   3.068   0.396  0.1940 -0.0274 -0.0835
   34phy    O01  909   4.636   2.939   0.458  0.1411  0.2223  0.3359
   34phy    H01  910   4.558   2.892   0.433 -1.1015  2.0355  0.5920
   34phy    C19  911   4.756   3.070   0.313 -0.6110 -0.3564 -0.2259
   34phy    C13  912   4.490   3.102   0.323 -0.5598  0.8449 -0.2514
   34phy     H3  913   4.421   3.114   0.410 -0.5216 -1.9910  0.2904
   34phy    O33  914   4.468   3.227   0.271  0.2993 -0.4326 -0.6270
   34phy    H1B  915   4.517   3.292   0.319 -0.4515 -0.4827  0.2270
   34phy    C12  916   4.394   2.988   0.266  0.1787  0.2346 -0.1262
   34phy    O11  917   4.422   2.861   0.323 -0.4168 -0.4446  0.2742
   34phy    H1A  918   4.387   2.792   0.269  1.8152 -0.4896 -1.2295
   35phy    C35  919   2.145   2.138   1.522 -0.3283 -0.0292 -0.1103
   35phy    C33  920   2.059   2.248   1.573 -0.1468  0.2166 -0.2113
   35phy    C34  921   2.127   2.315   1.697 -0.3514  0.2065 -0.2840
   35phy    C32  922   2.016   2.338   1.453  0.2201  0.4440 -0.0794
   35phy    C31  923   1.879   2.408   1.462 -0.3848 -0.5955 -0.1632
   35phy    C30  924   1.844   2.478   1.330  0.1804 -0.1108  0.0608
   35phy    C28  925   1.718   2.570   1.321 -0.3885  0.2002 -0.1680
   35phy    C29  926   1.744   2.720   1.343 -0.3358 -0.0307  0.3378
   35phy    C27  927   1.656   2.557   1.182 -0.5214  0.8580  0.2020
   35phy    C26  928   1.506   2.507   1.188  0.1299 -1.0766 -1.0597
   35phy    C25  929   1.410   2.538   1.078 -0.7228  0.2831  0.6782
   35phy    C23  930   1.286   2.452   1.061  0.2824  0.1407 -0.5296
   35phy    C24  931   1.171   2.527   1.130 -0.5785 -0.2388  0.8392
   35phy    C22  932   1.254   2.417   0.914  0.0174 -0.3014 -0.1010
   35phy    C21  933   1.336   2.300   0.860 -0.0468  0.0893 -0.0055
   35phy    C20  934   1.296   2.270   0.720 -0.2854  0.2131 -0.6885
   35phy    C18  935   1.347   2.159   0.630 -0.1498  0.1684  0.0879
   35phy    O01  936   1.484   2.204   0.599  0.1464  0.2542 -0.9120
   35phy    H01  937   1.513   2.264   0.665 -0.0193 -0.0742 -0.5335
   35phy    C19  938   1.257   2.170   0.507  0.4523  0.3521  0.0671
   35phy    C13  939   1.349   2.014   0.698  0.2825 -0.0106 -0.6371
   35phy     H3  940   1.415   2.031   0.788  1.1833  2.0751 -1.6219
   35phy    O33  941   1.231   1.975   0.769  0.1390  0.2030 -0.1288
   35phy    H1B  942   1.207   2.027   0.844  0.9942 -1.1555  1.1317
   35phy    C12  943   1.432   1.887   0.650 -0.3524 -0.1798 -0.3499
   35phy    O11  944   1.367   1.786   0.575  0.2720 -0.0092  0.0581
   35phy    H1A  945   1.344   1.717   0.633 -0.1681 -0.9217 -1.1564
   36phy    C35  946   1.937   1.568   1.509  0.0735 -0.2100 -0.6336
   36phy    C33  947   2.009   1.695   1.558 -0.3417 -0.2733 -0.0968
   36phy    C34  948   2.143   1.713   1.484  0.2657 -0.1227 -0.1061
   36phy    C32  949   1.903   1.807   1.559 -0.6084  0.1368 -0.3188
   36phy    C31  950   1.872   1.854   1.699 -0.4253 -0.5081  0.3055
   36phy    C30  951   1.764   1.962   1.698  0.1082  0.0579  0.2440
   36phy    C28  952   1.745   2.047   1.821  0.1177 -0.4516  0.4065
   36phy    C29  953   1.715   2.193   1.777 -0.3467  0.1520 -0.1465
   36phy    C27  954   1.632   1.991   1.914  0.2631  0.7076  0.4628
   36phy    C26  955   1.618   2.032   2.061 -0.3370  0.1585  0.3188
   36phy    C25  956   1.487   2.004   2.121  0.0197  0.2114 -0.2480
   36phy    C23  957   1.476   1.984   2.275 -0.1745 -0.4280 -0.5356
   36phy    C24  958   1.369   2.078   2.332 -0.2391  0.0121 -0.5971
   36phy    C22  959   1.474   1.838   2.324 -0.0947 -0.9338 -0.5866
   36phy    C21  960   1.538   1.809   2.465 -0.0188 -0.1947 -0.1458
   36phy    C20  961   1.555   1.660   2.483  1.0666  0.6302 -0.0958
   36phy    C18  962   1.579   1.595   2.629  0.3977 -0.0517  0.2547
   36phy    O01  963   1.484   1.644   2.730 -0.7671  0.0329  0.2168
   36phy    H01  964   1.397   1.645   2.695 -0.8300  2.6612  0.2021
   36phy    C19  965   1.534   1.453   2.589 -0.0520 -0.2694 -0.0163
   36phy    C13  966   1.732   1.596   2.689  0.3381 -0.1226  0.1946
   36phy     H3  967   1.803   1.584   2.604  0.4475 -0.2464  0.3017
   36phy    O33  968   1.764   1.478   2.765 -0.3759 -0.1289  0.2807
   36phy    H1B  969   1.824   1.422   2.720  0.6218  1.8350 -1.0197
   36phy    C12  970   1.773   1.724   2.761  0.1384 -0.4869 -0.0377
   36phy    O11  971   1.907   1.729   2.800  0.6687  0.3856  0.3318
   36phy    H1A  972   1.913   1.809   2.849  0.7414 -0.4500  1.7268
   37phy    C35  973   1.311   2.462   1.528  0.2877  0.5422  0.0581
   37phy    C33  974   1.266   2.336   1.610  0.4832  0.0524  0.3187
   37phy    C34  975   1.325   2.337   1.744  0.2503  0.0601 -0.2305
   37phy    C32  976   1.112   2.315   1.597  0.4678 -0.0950 -0.7655
   37phy    C31  977   1.058   2.170   1.605 -0.4097  0.2036  0.2060
   37phy    C30  978   0.912   2.175   1.559  0.4060 -0.2300 -0.4406
   37phy    C28  979   0.817   2.051   1.550 -0.3587  0.5962  0.5477
   37phy    C29  980   0.737   2.029   1.678  0.2595  0.0675  0.4854
   37phy    C27  981   0.731   2.057   1.425 -0.2476 -0.1066 -0.4178
   37phy    C26  982   0.726   1.932   1.344  0.3883 -0.5564 -0.3847
   37phy    C25  983   0.647   1.938   1.213  0.1813 -0.2558 -0.0926
   37phy    C23  984   0.667   1.823   1.112  0.3827 -0.0731 -0.0541
   37phy    C24  985   0.528   1.771   1.079 -0.2383 -0.2745  0.6958
   37phy    C22  986   0.722   1.879   0.982 -0.1238 -0.4310  0.4086
   37phy    C21  987   0.798   1.782   0.891  0.0614 -0.6544 -0.3442
   37phy    C20  988   0.871   1.852   0.767 -0.0181  0.2792 -0.4039
   37phy    C18  989   0.960   1.771   0.673 -0.3589  0.1799 -0.7342
   37phy    O01  990   1.081   1.734   0.737  0.6375 -0.6913  0.0258
   37phy    H01  991   1.115   1.810   0.779 -0.3180 -0.2064 -0.0569
   37phy    C19  992   1.001   1.870   0.559  0.2130  0.5937 -0.9473
   37phy    C13  993   0.894   1.640   0.608  0.0236  0.0168 -0.6494
   37phy     H3  994   0.863   1.585   0.701  0.9617 -0.6924 -0.7440
   37phy    O33  995   0.761   1.654   0.551  0.1095  0.1096  0.1044
   37phy    H1B  996   0.772   1.655   0.458 -0.0227  1.0871  0.0882
   37phy    C12  997   0.961   1.510   0.558  0.1552  0.6005  0.1765
   37phy    O11  998   1.078   1.475   0.622 -0.2869  0.0526 -0.3516
   37phy    H1A  999   1.086   1.534   0.694 -1.0979 -1.7964  1.3735
   38phy    C35 1000   0.446   0.998   1.874 -0.1302 -0.0067  0.1429
   38phy    C33 1001   0.410   1.096   1.765 -0.1817 -0.0073 -0.3480
   38phy    C34 1002   0.261   1.130   1.763 -0.0107 -0.8676  0.1369
   38phy    C32 1003   0.498   1.219   1.767  0.2635 -0.2754  0.3529
   38phy    C31 1004   0.652   1.214   1.745  0.5545  0.1015  0.2327
   38phy    C30 1005   0.703   1.342   1.801 -0.2969 -0.4962  0.0450
   38phy    C28 1006   0.855   1.364   1.824 -0.1111  0.0352  0.3492
   38phy    C29 1007   0.919   1.388   1.690 -0.2942 -0.0548  0.9761
   38phy    C27 1008   0.886   1.472   1.926 -0.2426 -0.2545 -0.1452
   38phy    C26 1009   0.938   1.417   2.067  0.1926 -0.7769 -0.0050
   38phy    C25 1010   0.976   1.539   2.156 -0.1439 -0.7983  0.2219
   38phy    C23 1011   1.033   1.523   2.294 -0.2706  0.2725 -0.6707
   38phy    C24 1012   1.113   1.647   2.320  0.2440  0.2537 -0.3848
   38phy    C22 1013   0.918   1.519   2.399  0.1273 -0.7780 -0.5286
   38phy    C21 1014   0.923   1.403   2.493 -0.2303 -0.0187 -0.4991
   38phy    C20 1015   0.825   1.422   2.608  0.1178 -0.6069 -0.0259
   38phy    C18 1016   0.802   1.316   2.728  0.5460 -0.1925 -0.8632
   38phy    O01 1017   0.931   1.305   2.800 -0.3770  0.5067 -0.4705
   38phy    H01 1018   0.972   1.388   2.819 -1.4996  0.4316  2.8771
   38phy    C19 1019   0.702   1.397   2.817  0.6503 -0.0101 -0.2258
   38phy    C13 1020   0.740   1.168   2.692  0.2954 -0.7183  0.0683
   38phy     H3 1021   0.649   1.178   2.628  0.4930 -2.7540 -0.5979
   38phy    O33 1022   0.686   1.097   2.809 -0.1662 -0.0864  0.0906
   38phy    H1B 1023   0.592   1.098   2.802 -0.1808 -0.5066  0.2337
   38phy    C12 1024   0.837   1.070   2.621 -0.0062 -0.2818  0.3232
   38phy    O11 1025   0.941   1.028   2.699  0.1171  0.1529  0.4902
   38phy    H1A 1026   0.950   1.080   2.776 -1.2715  0.0781  0.7361
   39phy    C35 1027   4.790   1.699   2.459  0.0709 -0.0482 -0.0118
   39phy    C33 1028   4.757   1.725   2.309  0.4528  0.2738  0.0302
   39phy    C34 1029   4.610   1.692   2.289 -0.0646 -0.1733  0.1525
   39phy    C32 1030   4.801   1.868   2.275 -0.5334  0.0774  0.5644
   39phy    C31 1031   4.879   1.868   2.137  0.0950  0.3693 -0.0290
   39phy    C30 1032   4.947   2.000   2.097  0.3523  0.1117 -0.8129
   39phy    C28 1033   5.027   2.005   1.963 -0.0599 -0.7552 -0.1552
   39phy    C29 1034   4.931   2.025   1.842  0.2238 -0.1548  0.1024
   39phy    C27 1035   5.125   2.130   1.969 -0.2892  0.0513  0.6102
   39phy    C26 1036   5.263   2.090   2.020  0.0945 -0.1106  0.4212
   39phy    C25 1037   5.359   2.207   2.008  0.4800 -0.0902  0.0491
   39phy    C23 1038   5.496   2.192   2.073  0.3261  0.6668 -0.4878
   39phy    C24 1039   5.603   2.165   1.967  0.0096  0.2435 -0.8242
   39phy    C22 1040   5.537   2.318   2.153  0.0744 -0.0076  0.4333
   39phy    C21 1041   5.585   2.290   2.292 -0.0401  0.0433 -0.0522
   39phy    C20 1042   5.604   2.424   2.367  0.2563 -0.2302  0.4699
   39phy    C18 1043   5.654   2.413   2.516 -0.4769 -0.0094 -0.2990
   39phy    O01 1044   5.778   2.337   2.512  0.0553 -0.0484 -0.8466
   39phy    H01 1045   5.850   2.390   2.483 -0.8868  1.9106  0.1406
   39phy    C19 1046   5.697   2.565   2.539  0.2641  0.3824 -0.2084
   39phy    C13 1047   5.547   2.357   2.624 -0.6370 -0.0756 -0.3502
   39phy     H3 1048   5.506   2.260   2.585  1.7197 -1.1346 -0.3708
   39phy    O33 1049   5.432   2.444   2.639  0.3069  0.3854 -0.5799
   39phy    H1B 1050   5.355   2.399   2.668  0.5147 -0.5333 -1.4004
   39phy    C12 1051   5.609   2.314   2.763  0.4165 -0.3887 -0.1390
   39phy    O11 1052   5.717   2.223   2.764 -0.0704  0.7513 -0.7518
   39phy    H1A 1053   5.761   2.242   2.683  1.2857 -0.2792 -0.2780
   40phy    C35 1054   2.818   0.016   1.970 -0.2439  0.2473  0.4810
   40phy    C33 1055   2.667   0.033   1.943  0.3448  0.1741 -0.1540
   40phy    C34 1056   2.644   0.123   1.821  0.2904  0.1324 -0.1969
   40phy    C32 1057   2.597  -0.102   1.947 -0.1815 -0.5714  0.4479
   40phy    C31 1058   2.454  -0.092   2.005 -0.4872 -0.0262 -0.1643
   40phy    C30 1059   2.398  -0.229   2.023  0.1455  0.4731 -0.2829
   40phy    C28 1060   2.247  -0.225   2.051 -0.3498  0.4966 -0.4951
   40phy    C29 1061   2.163  -0.247   1.926 -0.1559  0.0721  0.5423
   40phy    C27 1062   2.218  -0.327   2.162 -0.0324 -0.6517  0.2018
   40phy    C26 1063   2.091  -0.318   2.251  0.2633  0.6424  0.1236
   40phy    C25 1064   2.082  -0.428   2.357 -0.0075  0.3670 -0.0373
   40phy    C23 1065   1.958  -0.415   2.446  0.1970 -0.0201  0.3494
   40phy    C24 1066   1.838  -0.487   2.384 -0.4110  0.7320  0.2301
   40phy    C22 1067   1.981  -0.497   2.577  0.6117 -0.1105  0.0040
   40phy    C21 1068   1.909  -0.437   2.700 -0.2213  0.6152  0.4265
   40phy    C20 1069   1.950  -0.531   2.817  0.8950  0.3222  0.1895
   40phy    C18 1070   1.885  -0.497   2.960  0.3740  0.2649  0.1741
   40phy    O01 1071   1.737  -0.494   2.953 -0.2218  0.4914 -0.1146
   40phy    H01 1072   1.698  -0.572   2.918 -0.8041  0.9858 -0.5786
   40phy    C19 1073   1.918  -0.634   3.034 -0.2031  0.2668  0.1564
   40phy    C13 1074   1.943  -0.358   3.030  0.6432  0.2330 -0.3266
   40phy     H3 1075   1.940  -0.276   2.954  0.6355 -0.7348 -1.3968
   40phy    O33 1076   2.084  -0.366   3.060 -0.3762  0.1280  0.0924
   40phy    H1B 1077   2.100  -0.391   3.150  1.2832 -0.4479 -0.3249
   40phy    C12 1078   1.866  -0.297   3.151  0.7252 -0.5254  0.4356
   40phy    O11 1079   1.724  -0.304   3.145 -0.0742 -0.3019 -0.3321
   40phy    H1A 1080   1.707  -0.368   3.078  0.2728 -1.0052  0.2418
   41phy    C35 1081   1.676   1.324   1.854  0.2093  0.0791 -0.4396
   41phy    C33 1082   1.646   1.340   1.710 -0.1386 -0.2725 -0.0874
   41phy    C34 1083   1.660   1.203   1.643 -0.0518 -0.1467  0.2799
   41phy    C32 1084   1.507   1.403   1.686  0.0963 -0.0694 -0.2694
   41phy    C31 1085   1.481   1.554   1.703 -0.0417 -0.0472 -0.0826
   41phy    C30 1086   1.334   1.584   1.699  0.2547  0.4891 -0.7860
   41phy    C28 1087   1.297   1.737   1.704  0.5200 -0.1540  0.3923
   41phy    C29 1088   1.290   1.800   1.560 -0.1145 -0.3126 -0.2497
   41phy    C27 1089   1.156   1.765   1.772 -0.7085  0.0371 -0.3606
   41phy    C26 1090   1.176   1.856   1.898  0.4369  0.5832 -0.4105
   41phy    C25 1091   1.046   1.926   1.940 -0.4613 -0.1820 -0.2507
   41phy    C23 1092   1.071   2.019   2.062  0.0671  0.8258  0.1889
   41phy    C24 1093   1.086   2.159   2.020 -0.0935  0.0270  0.4308
   41phy    C22 1094   0.954   1.991   2.150  0.5669  0.1500  0.2419
   41phy    C21 1095   0.977   2.022   2.302 -0.1397  0.4073 -0.1456
   41phy    C20 1096   0.852   1.990   2.391 -0.2153 -0.1142 -0.1907
   41phy    C18 1097   0.843   2.016   2.547  0.0606 -0.3528 -0.5662
   41phy    O01 1098   0.853   2.160   2.570  0.0110  0.1566 -0.0166
   41phy    H01 1099   0.785   2.203   2.522 -0.3831 -1.5900 -1.1224
   41phy    C19 1100   0.693   1.983   2.558  0.3218 -0.1260 -0.3913
   41phy    C13 1101   0.937   1.942   2.654 -0.0160  0.5875 -0.1674
   41phy     H3 1102   0.927   1.831   2.641  1.6648  0.3231  0.5217
   41phy    O33 1103   0.893   1.960   2.786  0.1997 -0.2283 -0.0805
   41phy    H1B 1104   0.890   2.053   2.793 -1.2007 -0.0471 -2.2028
   41phy    C12 1105   1.094   1.970   2.646  0.1154  0.3769 -0.4223
   41phy    O11 1106   1.174   1.905   2.738  0.1774 -0.5928  0.3519
   41phy    H1A 1107   1.130   1.904   2.821 -1.7395  2.9980 -0.4264
   42phy    C35 1108   5.037   1.369   1.404 -0.4134 -0.6202  0.8081
   42phy    C33 1109   5.149   1.474   1.380 -0.0822  0.1055 -0.5097
   42phy    C34 1110   5.123   1.586   1.476 -0.1577  0.5998 -0.0859
   42phy    C32 1111   5.283   1.405   1.397 -0.1119  0.2928 -0.1437
   42phy    C31 1112   5.402   1.477   1.342  0.1431  0.0418 -0.2318
   42phy    C30 1113   5.529   1.395   1.372  0.9023 -0.0048  0.7009
   42phy    C28 1114   5.657   1.448   1.318 -0.0501  0.0020 -0.3264
   42phy    C29 1115   5.725   1.531   1.429 -0.5707 -0.0949  0.1960
   42phy    C27 1116   5.754   1.327   1.276 -0.4467 -0.0016 -0.5461
   42phy    C26 1117   5.833   1.358   1.154 -0.4438  0.2615 -0.4111
   42phy    C25 1118   5.927   1.250   1.106 -0.3862  0.1922 -0.1727
   42phy    C23 1119   6.027   1.289   0.996  0.3481 -0.1126 -0.2490
   42phy    C24 1120   6.153   1.346   1.054 -0.0087  0.3267 -0.0653
   42phy    C22 1121   6.060   1.161   0.915 -0.9773  0.0887  0.3728
   42phy    C21 1122   6.029   1.172   0.765 -0.4227 -0.6664  0.1862
   42phy    C20 1123   6.059   1.040   0.685 -0.0708 -0.1188  0.3924
   42phy    C18 1124   6.019   1.039   0.538 -0.1947  0.4478  0.9185
   42phy    O01 1125   5.895   1.098   0.508  0.0828 -0.7743 -0.0984
   42phy    H01 1126   5.837   1.113   0.579 -1.5385  1.0746 -1.7063
   42phy    C19 1127   6.001   0.889   0.507 -0.1848  0.3262  0.2071
   42phy    C13 1128   6.132   1.099   0.438 -0.6424 -0.5494  0.0884
   42phy     H3 1129   6.134   1.209   0.461 -0.2898  0.0773 -2.5933
   42phy    O33 1130   6.273   1.073   0.468  0.0793 -0.1750  0.3712
   42phy    H1B 1131   6.313   1.147   0.510 -0.5937 -0.9922  2.6067
   42phy    C12 1132   6.111   1.145   0.293  0.1838  0.7911 -0.0647
   42phy    O11 1133   5.983   1.189   0.261 -0.3199  0.0008  0.2069
   42phy    H1A 1134   5.921   1.138   0.310 -0.6704  0.8118  0.6407
   43phy    C35 1135   0.264   0.256   1.991 -0.0638 -0.3826 -0.3158
   43phy    C33 1136   0.322   0.392   2.022  0.3354  0.5890  0.1992
   43phy    C34 1137   0.460   0.396   1.955 -0.2146 -0.4748 -0.4638
   43phy    C32 1138   0.218   0.503   1.992 -0.8469  0.1580 -0.1058
   43phy    C31 1139   0.218   0.625   2.080  0.2864  0.1320  0.3829
   43phy    C30 1140   0.101   0.726   2.048 -0.2243 -0.0986  0.1692
   43phy    C28 1141   0.092   0.854   2.132  0.2843 -0.2216 -0.7318
   43phy    C29 1142   0.098   0.967   2.032  0.2980 -0.2122  0.1244
   43phy    C27 1143  -0.036   0.872   2.220 -0.0602  0.0078 -0.0432
   43phy    C26 1144  -0.033   0.944   2.355 -0.2514  0.4280 -0.0744
   43phy    C25 1145  -0.160   0.932   2.441  0.0308 -0.0493 -0.0547
   43phy    C23 1146  -0.164   1.022   2.566 -0.1097  0.4175  0.3271
   43phy    C24 1147  -0.302   1.075   2.592  0.1452 -0.2141  0.7834
   43phy    C22 1148  -0.116   0.960   2.699  0.0200  0.4384  0.1033
   43phy    C21 1149   0.019   0.989   2.749 -0.1040 -0.1434  0.0377
   43phy    C20 1150   0.039   0.940   2.893 -0.0712 -0.2618  0.1517
   43phy    C18 1151   0.164   0.979   2.977 -0.3899  0.1809 -0.7034
   43phy    O01 1152   0.171   1.120   2.981  0.1320 -0.1190 -0.6265
   43phy    H01 1153   0.204   1.151   3.063 -0.7964  0.4073 -0.4309
   43phy    C19 1154   0.109   0.942   3.111  0.3444  0.0694  0.2881
   43phy    C13 1155   0.309   0.914   2.936  0.0924 -0.0836  0.4006
   43phy     H3 1156   0.301   0.804   2.914  0.2834  0.4030 -2.5072
   43phy    O33 1157   0.397   0.911   3.048 -0.5669 -0.0626 -0.0422
   43phy    H1B 1158   0.443   0.992   3.052 -2.2249  0.9603 -0.6545
   43phy    C12 1159   0.380   0.963   2.811  0.4561 -0.1537 -0.1299
   43phy    O11 1160   0.405   1.101   2.811  0.7647 -0.6418 -0.4162
   43phy    H1A 1161   0.325   1.147   2.831  1.3036  0.4296 -0.6678
   44phy    C35 1162   1.357   1.622   1.108 -0.0920  0.0707  0.2708
   44phy    C33 1163   1.445   1.682   1.216 -0.0235  0.4925  0.3606
   44phy    C34 1164   1.522   1.575   1.299  0.0183 -0.2121 -0.0873
   44phy    C32 1165   1.535   1.773   1.136  0.5419 -0.2458  0.0630
   44phy    C31 1166   1.569   1.917   1.183  0.1132  0.0281  0.1522
   44phy    C30 1167   1.688   1.974   1.100 -0.1316  0.1529 -0.2087
   44phy    C28 1168   1.752   2.112   1.130  0.1941 -0.7398 -0.1609
   44phy    C29 1169   1.867   2.083   1.224  0.1567  0.2660 -0.7769
   44phy    C27 1170   1.811   2.181   1.008  0.0041 -0.1004  0.3156
   44phy    C26 1171   1.714   2.257   0.914  0.3469  0.4816  0.4584
   44phy    C25 1172   1.791   2.347   0.822  0.0750  0.3732 -0.4274
   44phy    C23 1173   1.713   2.449   0.734 -0.0354 -0.0193  0.6934
   44phy    C24 1174   1.673   2.580   0.806  0.7156  0.3036 -0.0494
   44phy    C22 1175   1.814   2.486   0.618  0.0861 -0.0430 -0.2220
   44phy    C21 1176   1.781   2.421   0.483  0.2410  0.0108  0.2319
   44phy    C20 1177   1.849   2.472   0.350  0.0342  0.2134 -0.3473
   44phy    C18 1178   1.837   2.387   0.221 -0.8002  0.4161 -0.1943
   44phy    O01 1179   1.838   2.246   0.251  0.2901 -0.2051 -0.2047
   44phy    H01 1180   1.753   2.223   0.285  1.0675 -1.2313  1.1798
   44phy    C19 1181   1.966   2.432   0.143  0.0113 -0.0515  0.4471
   44phy    C13 1182   1.701   2.422   0.136 -0.2693 -0.1075 -0.3428
   44phy     H3 1183   1.623   2.391   0.210 -1.0781  2.0317 -0.2234
   44phy    O33 1184   1.653   2.554   0.132  0.1410 -0.3943 -0.1725
   44phy    H1B 1185   1.688   2.589   0.052  0.4484 -0.4675 -0.0714
   44phy    C12 1186   1.640   2.324   0.029 -0.1557 -0.6632 -0.2872
   44phy    O11 1187   1.661   2.354  -0.104 -0.4155 -0.5479  0.2900
   44phy    H1A 1188   1.647   2.446  -0.110 -0.7317 -0.4986  1.4453
   45phy    C35 1189   1.444   3.450   1.797  0.1431 -0.3935 -0.0724
   45phy    C33 1190   1.301   3.443   1.852 -0.2712 -0.2057  0.0081
   45phy    C34 1191   1.206   3.531   1.773  0.1452  0.7641  0.3990
   45phy    C32 1192   1.258   3.300   1.853 -0.5516  0.4729 -0.1408
   45phy    C31 1193   1.252   3.219   1.985 -0.1321  0.0064 -0.0391
   45phy    C30 1194   1.252   3.072   1.949 -0.3845  0.1678  0.4984
   45phy    C28 1195   1.223   2.968   2.059  0.3082  0.2876  0.4358
   45phy    C29 1196   1.069   2.952   2.075 -0.5637 -0.1573  1.0340
   45phy    C27 1197   1.297   2.838   2.013 -0.1160  0.1076 -0.1987
   45phy    C26 1198   1.327   2.742   2.135 -0.1716 -0.0757  0.1058
   45phy    C25 1199   1.451   2.655   2.106 -0.0872  0.0108  0.5160
   45phy    C23 1200   1.490   2.568   2.226  0.1691  0.1994  0.0661
   45phy    C24 1201   1.583   2.451   2.179  0.3846  0.4982 -0.0873
   45phy    C22 1202   1.580   2.644   2.329  0.2669  0.1811  0.0635
   45phy    C21 1203   1.503   2.693   2.452  0.3330  0.5074  0.1164
   45phy    C20 1204   1.599   2.771   2.542 -0.0838 -0.3454  0.1157
   45phy    C18 1205   1.567   2.829   2.691  0.3478  0.0983  0.4210
   45phy    O01 1206   1.547   2.709   2.767 -0.5849 -0.4307 -0.3533
   45phy    H01 1207   1.497   2.646   2.720  0.0321 -1.3781  0.2127
   45phy    C19 1208   1.707   2.875   2.746 -0.2223  0.4398 -0.4183
   45phy    C13 1209   1.429   2.916   2.700  0.3906 -0.9426  0.2524
   45phy     H3 1210   1.344   2.858   2.655 -0.0460 -1.5895  1.8578
   45phy    O33 1211   1.432   3.032   2.619 -0.0408  0.2047  0.0974
   45phy    H1B 1212   1.494   3.093   2.655  0.4631 -0.5586  0.5416
   45phy    C12 1213   1.381   2.950   2.846  0.0072 -0.5295 -0.2028
   45phy    O11 1214   1.330   2.837   2.919  0.1594  0.0000 -0.0653
   45phy    H1A 1215   1.295   2.772   2.861  0.7818 -0.3925 -0.0081
   46phy    C35 1216   1.772   4.202   1.532  0.7993  0.2345  0.0491
   46phy    C33 1217   1.847   4.072   1.543  0.0210 -0.2571 -0.0448
   46phy    C34 1218   1.972   4.077   1.453  0.9090  0.0153 -0.1308
   46phy    C32 1219   1.882   4.055   1.691  0.0890  0.7981 -0.0898
   46phy    C31 1220   1.789   3.966   1.774 -0.4783 -0.3339 -0.8795
   46phy    C30 1221   1.840   3.933   1.918  0.2764 -0.2181 -0.4395
   46phy    C28 1222   1.753   3.826   1.996 -0.4676 -0.0843 -0.0234
   46phy    C29 1223   1.835   3.694   1.986  0.1501 -0.4980 -0.3443
   46phy    C27 1224   1.751   3.867   2.143 -0.4147 -0.1946  0.6847
   46phy    C26 1225   1.629   3.824   2.227  0.5485  0.3926 -0.8319
   46phy    C25 1226   1.639   3.882   2.369  0.1765 -0.4275  0.2126
   46phy    C23 1227   1.534   3.825   2.470 -0.4073  0.3044  0.1204
   46phy    C24 1228   1.600   3.766   2.590 -0.0497  0.1483 -0.0666
   46phy    C22 1229   1.447   3.940   2.509  0.3045 -0.3261  0.1831
   46phy    C21 1230   1.299   3.906   2.534 -0.5057 -0.1487 -0.0340
   46phy    C20 1231   1.207   4.026   2.578 -0.0217 -0.6211 -0.3624
   46phy    C18 1232   1.095   4.016   2.686 -0.5056 -0.0043 -0.3768
   46phy    O01 1233   1.158   3.988   2.815 -0.5918 -0.0923  0.1542
   46phy    H01 1234   1.118   4.031   2.889 -1.4609 -0.1800 -0.2478
   46phy    C19 1235   1.056   4.167   2.699 -0.3231 -0.2359  0.4376
   46phy    C13 1236   0.967   3.921   2.658 -0.0150 -0.2315  0.2850
   46phy     H3 1237   0.930   3.940   2.554 -2.4130  1.8487  1.4015
   46phy    O33 1238   0.846   3.946   2.733  0.1536 -0.8677  0.0023
   46phy    H1B 1239   0.852   4.021   2.788 -3.1597 -0.4328 -0.0031
   46phy    C12 1240   0.993   3.766   2.680  0.2972 -0.0149  0.6573
   46phy    O11 1241   0.988   3.711   2.808 -0.2451  0.0116  0.4248
   46phy    H1A 1242   0.915   3.756   2.847  0.2366  1.5162 -0.3289
   47phy    C35 1243   0.088   2.312   1.644  0.1837 -0.4149  0.1949
   47phy    C33 1244   0.170   2.429   1.646  0.3098 -0.0772 -0.0062
   47phy    C34 1245   0.167   2.505   1.773  0.1707 -0.1807 -0.4949
   47phy    C32 1246   0.311   2.394   1.591  0.1926 -0.2150  0.3142
   47phy    C31 1247   0.375   2.482   1.488  0.0604  0.1730  0.4855
   47phy    C30 1248   0.518   2.444   1.453  0.2917  0.3830 -0.3403
   47phy    C28 1249   0.609   2.540   1.376 -0.3972 -0.3565 -0.5964
   47phy    C29 1250   0.750   2.489   1.405 -0.6087  0.3205 -0.5956
   47phy    C27 1251   0.579   2.525   1.226 -0.5628  0.4363  0.5602
   47phy    C26 1252   0.528   2.649   1.151  0.7426  0.0363 -0.9057
   47phy    C25 1253   0.505   2.626   1.009 -0.2978 -0.7113  0.1514
   47phy    C23 1254   0.469   2.754   0.933  0.2149 -0.1358  0.1612
   47phy    C24 1255   0.553   2.763   0.807 -0.2442  0.4186  0.5303
   47phy    C22 1256   0.323   2.753   0.886 -0.0054  0.4329 -0.5625
   47phy    C21 1257   0.249   2.885   0.881 -0.5216  0.1041 -0.1800
   47phy    C20 1258   0.099   2.865   0.857 -0.2190 -0.6816  0.1334
   47phy    C18 1259   0.020   2.995   0.803  0.2075  0.4081 -0.0606
   47phy    O01 1260   0.048   3.111   0.885 -0.3543  0.7299  0.0680
   47phy    H01 1261   0.066   3.083   0.973  0.9458 -0.3734 -0.5091
   47phy    C19 1262  -0.130   2.963   0.828  0.1770  0.1541 -0.7093
   47phy    C13 1263   0.051   3.030   0.648 -0.3355 -0.0915  0.6088
   47phy     H3 1264   0.158   3.063   0.652 -0.9031  1.8174  1.2452
   47phy    O33 1265   0.067   2.918   0.563  0.3529 -0.5444 -0.0877
   47phy    H1B 1266  -0.014   2.875   0.544  0.0864 -0.3981  0.6745
   47phy    C12 1267   0.020   3.160   0.563  0.1277 -0.2432 -0.4408
   47phy    O11 1268   0.013   3.281   0.635  0.1327 -0.1967  0.0577
   47phy    H1A 1269   0.010   3.256   0.726 -0.3098 -0.5974 -0.0631
   48phy    C35 1270   2.901   2.996   2.393  0.0004 -0.2681  0.4055
   48phy    C33 1271   2.772   3.038   2.331  0.2477  0.0260  0.0512
   48phy    C34 1272   2.797   3.065   2.182  0.3155 -0.3261 -0.3659
   48phy    C32 1273   2.661   2.939   2.356 -0.3110  0.5003  0.2007
   48phy    C31 1274   2.525   3.011   2.397  0.1252  0.2532  0.1526
   48phy    C30 1275   2.427   2.903   2.443 -0.2186  0.0873 -0.3014
   48phy    C28 1276   2.295   2.977   2.480  0.0920  0.3418 -0.5521
   48phy    C29 1277   2.177   2.938   2.395 -0.1726 -0.4559 -0.2810
   48phy    C27 1278   2.254   2.958   2.628  0.1996 -0.0145 -0.5350
   48phy    C26 1279   2.307   3.067   2.718  0.1271 -0.0726  0.0047
   48phy    C25 1280   2.237   3.062   2.854  0.0634  0.1431 -0.0233
   48phy    C23 1281   2.246   3.186   2.944  0.3658 -0.1206 -0.1802
   48phy    C24 1282   2.128   3.283   2.920 -0.6156 -0.2485  0.1842
   48phy    C22 1283   2.256   3.143   3.091  0.7458  0.6174 -0.1591
   48phy    C21 1284   2.386   3.169   3.156 -0.1952  0.2747  0.4473
   48phy    C20 1285   2.397   3.124   3.301  0.1525  0.4697 -0.4425
   48phy    C18 1286   2.526   3.167   3.383 -0.1868  0.7831 -1.1400
   48phy    O01 1287   2.577   3.296   3.346  0.0970  0.3198  0.2441
   48phy    H01 1288   2.593   3.295   3.253  0.7203 -1.0977  0.3398
   48phy    C19 1289   2.476   3.191   3.530 -0.0803  0.1535  0.1096
   48phy    C13 1290   2.650   3.053   3.387  0.2016  0.2920  0.5948
   48phy     H3 1291   2.612   2.951   3.411  1.3803 -0.1218  0.7417
   48phy    O33 1292   2.741   3.069   3.496  0.1005 -0.1849  0.5736
   48phy    H1B 1293   2.761   3.161   3.497 -2.1680  0.4980 -1.9834
   48phy    C12 1294   2.741   3.044   3.258  0.1075 -0.1989 -0.2519
   48phy    O11 1295   2.839   2.944   3.249  0.1174 -0.1177 -0.2742
   48phy    H1A 1296   2.903   2.962   3.315  0.7124 -2.1630 -0.2269
   49phy    C35 1297   2.600   2.747   1.978 -0.6249 -0.0275 -0.5059
   49phy    C33 1298   2.483   2.837   1.987  0.1204 -0.1817 -0.2235
   49phy    C34 1299   2.522   2.949   1.890 -0.3651 -0.5613  0.0772
   49phy    C32 1300   2.345   2.777   1.950  0.4038  0.2904  0.0691
   49phy    C31 1301   2.262   2.731   2.070 -0.1928  0.0289 -0.0596
   49phy    C30 1302   2.133   2.665   2.011 -0.0917  0.0476  0.2113
   49phy    C28 1303   2.037   2.599   2.116 -0.1134 -0.3247  0.0762
   49phy    C29 1304   1.904   2.672   2.099 -0.0003 -0.2403 -0.4160
   49phy    C27 1305   2.025   2.450   2.111  0.0038  0.0014 -0.2832
   49phy    C26 1306   1.986   2.369   2.230 -0.2152 -0.3796  0.6961
   49phy    C25 1307   2.011   2.223   2.221 -0.4806  0.7322  0.3100
   49phy    C23 1308   1.973   2.138   2.340  0.0518 -0.1374 -0.1628
   49phy    C24 1309   1.933   1.997   2.292 -0.2438 -0.0499 -0.1183
   49phy    C22 1310   2.093   2.136   2.441  0.1236  0.0029  0.5965
   49phy    C21 1311   2.067   2.103   2.590  0.2869 -0.4078 -0.1103
   49phy    C20 1312   2.178   2.151   2.682 -0.1202 -0.3551 -0.2225
   49phy    C18 1313   2.180   2.092   2.837 -0.3356 -0.2015  0.1021
   49phy    O01 1314   2.194   1.947   2.842 -0.1226 -0.2819 -0.4363
   49phy    H01 1315   2.221   1.917   2.757  0.9028  0.8338 -0.5419
   49phy    C19 1316   2.315   2.145   2.892  0.5426  0.1426  0.0143
   49phy    C13 1317   2.055   2.138   2.936  0.3986  0.5497  0.7670
   49phy     H3 1318   2.037   2.248   2.931  0.4552  0.5569  0.7301
   49phy    O33 1319   2.086   2.127   3.073  0.7218  0.2635  0.3261
   49phy    H1B 1320   2.163   2.074   3.083  1.0859  0.4015 -1.4845
   49phy    C12 1321   1.909   2.075   2.921  0.3200 -0.3550 -0.3696
   49phy    O11 1322   1.874   1.951   2.974 -0.0651 -0.4639  0.1020
   49phy    H1A 1323   1.829   1.967   3.054 -0.0305  0.9459 -0.1311
   50phy    C35 1324   0.862   2.193   0.430  0.3297 -0.0716  0.0211
   50phy    C33 1325   0.709   2.181   0.423 -0.8864 -0.4148  0.0232
   50phy    C34 1326   0.661   2.052   0.490  0.4196 -0.2767 -0.0231
   50phy    C32 1327   0.643   2.293   0.496  0.4117 -0.2845  0.0188
   50phy    C31 1328   0.525   2.352   0.416  0.8213  0.8228  0.0362
   50phy    C30 1329   0.463   2.479   0.479 -0.6656 -0.3340  0.0662
   50phy    C28 1330   0.356   2.547   0.387  0.0533 -0.0613 -0.1814
   50phy    C29 1331   0.215   2.481   0.423 -0.2562 -0.4139  0.3628
   50phy    C27 1332   0.341   2.694   0.445 -0.2066  0.4518 -0.3105
   50phy    C26 1333   0.424   2.793   0.363  0.3910  0.4365  0.0553
   50phy    C25 1334   0.418   2.941   0.412 -0.0485 -0.1083 -0.0001
   50phy    C23 1335   0.504   3.035   0.322 -0.0216  0.1179 -0.0290
   50phy    C24 1336   0.404   3.141   0.273  0.0681 -0.3018 -0.3923
   50phy    C22 1337   0.621   3.102   0.402 -0.1961 -0.1719 -0.2563
   50phy    C21 1338   0.751   3.124   0.323 -0.1929 -0.0986 -0.3325
   50phy    C20 1339   0.870   3.134   0.422 -0.4087  0.1781  0.5524
   50phy    C18 1340   1.019   3.130   0.375 -0.0600  0.5128  0.5395
   50phy    O01 1341   1.045   3.007   0.298  0.0562  0.0411  0.0278
   50phy    H01 1342   0.988   3.007   0.224 -0.0778 -1.8841  0.0635
   50phy    C19 1343   1.090   3.124   0.511 -0.7260 -0.4249 -0.2094
   50phy    C13 1344   1.058   3.262   0.286  0.3006  0.0486 -0.2741
   50phy     H3 1345   0.993   3.255   0.195  0.9192  1.2770 -0.8296
   50phy    O33 1346   1.011   3.394   0.327 -0.5395 -0.0411 -0.1731
   50phy    H1B 1347   1.080   3.431   0.379  1.5617 -1.3539 -1.8952
   50phy    C12 1348   1.174   3.269   0.180 -0.1382  0.3157  0.1159
   50phy    O11 1349   1.279   3.351   0.219  0.3757  0.0990 -0.4537
   50phy    H1A 1350   1.340   3.298   0.267  1.4642  1.2576 -0.5205
   51phy    C35 1351   2.214   2.590   0.513 -0.0133 -0.0796 -0.2398
   51phy    C33 1352   2.259   2.700   0.419 -0.4713 -0.0533 -0.0703
   51phy    C34 1353   2.371   2.788   0.481  0.0010  0.2689  0.1678
   51phy    C32 1354   2.295   2.640   0.288 -0.5121 -0.1277  0.7889
   51phy    C31 1355   2.269   2.714   0.155 -0.1392  0.2041  0.2176
   51phy    C30 1356   2.338   2.640   0.040  0.0702  0.3253  0.2233
   51phy    C28 1357   2.316   2.694  -0.102  0.1928  0.2491 -0.0928
   51phy    C29 1358   2.438   2.760  -0.170  0.0738 -0.0588  0.1222
   51phy    C27 1359   2.255   2.585  -0.190 -0.1012  0.3444 -0.7458
   51phy    C26 1360   2.141   2.629  -0.283 -0.0386 -0.3698 -0.5878
   51phy    C25 1361   2.074   2.520  -0.367  0.4650 -0.8721 -0.2405
   51phy    C23 1362   1.956   2.565  -0.460  0.7283 -0.4570 -0.3013
   51phy    C24 1363   2.003   2.628  -0.590 -0.2471 -0.0843  0.2451
   51phy    C22 1364   1.866   2.447  -0.503  0.1197  0.8747 -0.3754
   51phy    C21 1365   1.751   2.423  -0.405  0.0784 -0.0439 -0.3241
   51phy    C20 1366   1.644   2.324  -0.450  0.2885  0.1722  0.4575
   51phy    C18 1367   1.509   2.289  -0.386 -0.5599  0.7973  0.0204
   51phy    O01 1368   1.544   2.211  -0.267  0.0349 -0.2461  0.5037
   51phy    H01 1369   1.602   2.268  -0.220 -1.1048  0.7680  0.7299
   51phy    C19 1370   1.454   2.177  -0.480 -0.1913 -0.5426  0.2960
   51phy    C13 1371   1.409   2.416  -0.360  0.0529  0.4443 -0.4122
   51phy     H3 1372   1.466   2.472  -0.282  1.0418  0.7075 -1.3105
   51phy    O33 1373   1.405   2.522  -0.455 -0.4564  0.7726  0.2189
   51phy    H1B 1374   1.324   2.527  -0.501  0.1663  0.0905 -0.9912
   51phy    C12 1375   1.283   2.411  -0.269 -0.3543  0.5481 -0.8541
   51phy    O11 1376   1.170   2.340  -0.312  0.1191 -0.1865  0.2127
   51phy    H1A 1377   1.186   2.251  -0.287  3.6206 -0.1937 -1.3779
   52phy    C35 1378   2.250   0.788   1.036  0.0755 -0.3952  0.1875
   52phy    C33 1379   2.222   0.833   1.180  0.2533 -0.0336  0.2160
   52phy    C34 1380   2.351   0.799   1.262 -0.2882  0.5301 -0.2181
   52phy    C32 1381   2.195   0.985   1.192  0.2004  0.1203 -0.4638
   52phy    C31 1382   2.046   1.020   1.185 -0.3905  0.0611  0.6815
   52phy    C30 1383   2.036   1.169   1.212  0.0942 -0.6370  0.5761
   52phy    C28 1384   1.896   1.233   1.186  0.0780 -0.2935 -0.1433
   52phy    C29 1385   1.798   1.225   1.299 -0.0331  0.0233  0.1861
   52phy    C27 1386   1.912   1.383   1.151 -0.6282 -0.6797  0.0488
   52phy    C26 1387   1.889   1.420   1.001 -0.7437 -0.2335  0.6347
   52phy    C25 1388   1.873   1.571   0.970  0.3552 -0.5838  0.4755
   52phy    C23 1389   1.837   1.617   0.831 -0.4437 -0.2487  0.2127
   52phy    C24 1390   1.737   1.725   0.830 -0.3748 -0.1313 -0.1701
   52phy    C22 1391   1.966   1.676   0.766 -0.2089 -0.1184  0.6882
   52phy    C21 1392   1.977   1.645   0.610  0.7297  0.3730 -0.4774
   52phy    C20 1393   2.114   1.682   0.541  0.4420  0.3313 -0.8236
   52phy    C18 1394   2.135   1.654   0.384  0.1000 -0.1484 -0.6381
   52phy    O01 1395   2.153   1.515   0.357  0.3549  0.3784  0.2169
   52phy    H01 1396   2.235   1.515   0.310  0.3306  0.3909  0.1744
   52phy    C19 1397   2.270   1.715   0.363 -0.0464 -0.7064  0.3671
   52phy    C13 1398   2.018   1.715   0.288  0.6087 -0.3438  0.2511
   52phy     H3 1399   1.927   1.654   0.310 -0.5345  1.4179  0.5468
   52phy    O33 1400   1.965   1.839   0.329 -0.3404  0.9258 -0.2955
   52phy    H1B 1401   1.996   1.905   0.270 -0.6118  0.4628 -0.9614
   52phy    C12 1402   1.991   1.682   0.136  0.8609  0.1153 -0.3608
   52phy    O11 1403   2.021   1.790   0.054 -0.1805  0.0179  0.6230
   52phy    H1A 1404   1.938   1.826   0.029  0.2137  1.0960  0.8182
   53phy    C35 1405   0.890   3.433   1.281 -0.3490 -0.7877  0.0287
   53phy    C33 1406   0.798   3.321   1.311  0.4170 -0.6131 -0.1038
   53phy    C34 1407   0.671   3.385   1.357  0.1094 -0.4424  0.1428
   53phy    C32 1408   0.777   3.241   1.181  0.1090 -0.0836 -0.1689
   53phy    C31 1409   0.875   3.120   1.161  0.5556 -0.2531 -0.6256
   53phy    C30 1410   0.864   3.025   1.038 -0.4431  0.5072 -0.4589
   53phy    C28 1411   0.963   2.909   1.049  0.8143  0.4317 -0.0059
   53phy    C29 1412   0.883   2.779   1.047 -0.2255 -0.3428  0.2934
   53phy    C27 1413   1.075   2.891   0.938  0.0263 -0.0485 -0.2060
   53phy    C26 1414   1.203   2.977   0.963 -0.4579 -0.1453 -0.4838
   53phy    C25 1415   1.317   2.936   0.865 -0.7683  0.0252  0.2962
   53phy    C23 1416   1.456   3.006   0.895  0.0995 -0.0699 -0.1023
   53phy    C24 1417   1.535   2.923   0.998 -0.3242 -0.2595 -0.3049
   53phy    C22 1418   1.547   3.021   0.768  0.3401  0.4944  0.0579
   53phy    C21 1419   1.490   3.130   0.677 -0.3104 -0.5644  1.0729
   53phy    C20 1420   1.585   3.157   0.552  0.0582  0.2830 -0.2213
   53phy    C18 1421   1.531   3.243   0.432 -0.6355  0.2847  0.1333
   53phy    O01 1422   1.409   3.182   0.382 -0.2577  0.3375  0.0918
   53phy    H01 1423   1.417   3.091   0.360 -2.5276  0.1794 -0.2269
   53phy    C19 1424   1.632   3.213   0.312  0.2573  0.1517 -0.6576
   53phy    C13 1425   1.509   3.401   0.460 -0.3915 -0.2865 -0.0780
   53phy     H3 1426   1.565   3.427   0.553 -2.2554  0.9097  0.7499
   53phy    O33 1427   1.576   3.495   0.368  0.2740 -0.5018  0.4627
   53phy    H1B 1428   1.668   3.479   0.377 -0.1835 -2.9170  1.7001
   53phy    C12 1429   1.384   3.461   0.529 -0.6074  0.5153 -0.6656
   53phy    O11 1430   1.280   3.502   0.446  0.2468 -0.3557 -0.3108
   53phy    H1A 1431   1.324   3.518   0.365  0.1264  1.5768 -0.0369
   54phy    C35 1432   2.260   2.946   1.419  0.5648 -0.1485  0.0856
   54phy    C33 1433   2.304   2.813   1.464 -0.3275 -0.1091  0.5846
   54phy    C34 1434   2.219   2.766   1.587  0.1759  0.3657 -0.5711
   54phy    C32 1435   2.309   2.715   1.341  0.2378  0.3865 -0.2425
   54phy    C31 1436   2.390   2.587   1.366 -0.2956  0.0858 -0.1785
   54phy    C30 1437   2.358   2.482   1.262 -0.3165  0.0872  0.2944
   54phy    C28 1438   2.459   2.374   1.232  0.7498 -0.1618 -0.1071
   54phy    C29 1439   2.431   2.247   1.318 -0.4038  0.0975  0.2953
   54phy    C27 1440   2.445   2.346   1.081 -0.3749 -0.3486 -0.2261
   54phy    C26 1441   2.561   2.283   1.002  0.0976 -0.6519 -0.1979
   54phy    C25 1442   2.542   2.334   0.851  0.0846  0.4551  0.0969
   54phy    C23 1443   2.641   2.278   0.743 -0.0206 -0.3557 -0.0312
   54phy    C24 1444   2.601   2.141   0.704  0.1065  0.5913  0.0366
   54phy    C22 1445   2.622   2.370   0.626 -0.1500  0.3119  0.8808
   54phy    C21 1446   2.742   2.421   0.546  0.2185 -0.0315 -0.0038
   54phy    C20 1447   2.693   2.488   0.419 -0.0186 -0.2233  0.0875
   54phy    C18 1448   2.793   2.544   0.311  0.2729 -0.0744  0.3092
   54phy    O01 1449   2.888   2.632   0.371  0.0115 -0.1396  0.1619
   54phy    H01 1450   2.847   2.705   0.414  0.8124  0.5486 -0.2118
   54phy    C19 1451   2.709   2.628   0.213  0.7645 -0.0632  0.0790
   54phy    C13 1452   2.871   2.424   0.232  0.1025 -1.2810  0.1146
   54phy     H3 1453   2.920   2.365   0.313 -1.2635 -0.2160  1.7889
   54phy    O33 1454   2.788   2.324   0.175 -0.4722  0.7123 -0.2656
   54phy    H1B 1455   2.799   2.321   0.082 -0.4608  0.4092 -0.2552
   54phy    C12 1456   3.020   2.425   0.170  0.3396 -0.2476 -0.0157
   54phy    O11 1457   3.028   2.462   0.037  0.3404 -0.1625  0.3129
   54phy    H1A 1458   2.978   2.541   0.024 -1.8306 -1.6791 -1.3966
   55phy    C35 1459   0.546   4.862   1.318 -0.1703 -0.2801  0.2347
   55phy    C33 1460   0.424   4.824   1.399 -0.0451 -0.4231 -0.1846
   55phy    C34 1461   0.467   4.855   1.539 -0.0028  0.0652  0.2203
   55phy    C32 1462   0.311   4.913   1.360  0.2679 -1.0973 -0.0603
   55phy    C31 1463   0.198   4.841   1.272  0.0865  0.1185 -0.4631
   55phy    C30 1464   0.089   4.933   1.218 -0.4049  0.0886  0.1400
   55phy    C28 1465  -0.019   4.878   1.125  0.2253 -0.2019 -0.4525
   55phy    C29 1466  -0.147   4.841   1.211 -0.1247 -0.0095 -0.1612
   55phy    C27 1467  -0.070   4.987   1.028  0.3348 -0.6332  0.4911
   55phy    C26 1468  -0.004   4.979   0.889  0.1379 -0.2739 -0.4383
   55phy    C25 1469  -0.061   5.093   0.799 -0.2605  0.3322  0.6597
   55phy    C23 1470  -0.026   5.095   0.646 -0.3059  0.4347  0.1004
   55phy    C24 1471  -0.139   5.157   0.572 -0.3244  0.6178 -0.2856
   55phy    C22 1472   0.110   5.161   0.609 -0.3525 -0.1806  0.1712
   55phy    C21 1473   0.180   5.115   0.482 -0.5465 -0.8143 -0.4841
   55phy    C20 1474   0.310   5.197   0.456  0.3882  0.5516  0.0156
   55phy    C18 1475   0.384   5.180   0.324  0.2537  0.4933 -0.1450
   55phy    O01 1476   0.384   5.037   0.290  0.7976  0.2263 -0.2831
   55phy    H01 1477   0.298   5.014   0.262  0.5747  0.5967  0.0878
   55phy    C19 1478   0.530   5.216   0.363 -0.0729  0.6525 -0.1401
   55phy    C13 1479   0.324   5.282   0.210 -0.6414  0.4306  0.3876
   55phy     H3 1480   0.216   5.256   0.196 -0.4299 -0.0157 -0.4584
   55phy    O33 1481   0.295   5.421   0.246 -0.2425  0.0729 -0.0050
   55phy    H1B 1482   0.369   5.474   0.267 -0.4611 -0.5590  2.7578
   55phy    C12 1483   0.345   5.260   0.056 -0.4045  0.2162 -0.0669
   55phy    O11 1484   0.411   5.358  -0.022 -0.2158  0.0873  0.3265
   55phy    H1A 1485   0.360   5.436  -0.028  0.4676  0.6383  1.4678
   56phy    C35 1486   2.140   3.345   2.443 -0.2451  0.0306  0.5126
   56phy    C33 1487   2.144   3.343   2.286  0.3618  0.0262  0.1891
   56phy    C34 1488   2.010   3.409   2.254 -0.0894  0.3956  0.1447
   56phy    C32 1489   2.250   3.435   2.227  0.1784  0.1910  0.4388
   56phy    C31 1490   2.379   3.364   2.175 -0.0154  0.0368  0.0793
   56phy    C30 1491   2.473   3.469   2.117 -0.5172  0.6675 -0.0066
   56phy    C28 1492   2.613   3.414   2.065  0.2283 -0.4590 -0.0776
   56phy    C29 1493   2.623   3.407   1.911 -0.0607  0.0623 -0.2948
   56phy    C27 1494   2.722   3.507   2.118  0.1440  0.7147  0.1939
   56phy    C26 1495   2.828   3.432   2.203 -0.3793 -0.2494 -0.0019
   56phy    C25 1496   2.946   3.518   2.239  0.4560  0.0235 -0.0966
   56phy    C23 1497   3.058   3.448   2.318  0.7744  0.2410  0.0233
   56phy    C24 1498   3.190   3.514   2.283  0.0906 -0.2072 -0.5841
   56phy    C22 1499   3.043   3.454   2.471  0.3700  0.1991  0.4032
   56phy    C21 1500   2.993   3.330   2.542 -0.2231 -0.1909 -0.0352
   56phy    C20 1501   2.959   3.354   2.694  0.2404  0.4471  0.1843
   56phy    C18 1502   2.934   3.225   2.788  0.2854  0.3900  0.1221
   56phy    O01 1503   3.013   3.111   2.746  0.1839 -0.2063  0.5422
   56phy    H01 1504   3.105   3.128   2.753  0.8262 -2.7617 -0.6653
   56phy    C19 1505   3.001   3.258   2.929  0.6089  0.3415  0.2553
   56phy    C13 1506   2.775   3.177   2.794 -0.4019  0.3351 -0.0760
   56phy     H3 1507   2.728   3.176   2.692  0.0985  1.8589 -0.3342
   56phy    O33 1508   2.687   3.270   2.857  0.3270  0.2093 -0.0673
   56phy    H1B 1509   2.656   3.325   2.787  0.5961 -0.3282 -0.6225
   56phy    C12 1510   2.737   3.031   2.843 -0.1702 -0.2208  0.9814
   56phy    O11 1511   2.816   2.933   2.785  0.0195 -0.1442 -0.2484
   56phy    H1A 1512   2.898   2.978   2.774 -0.6357  0.7994 -1.4371
   57phy    C35 1513   0.487   2.996   1.264  0.0331 -0.2221  0.3964
   57phy    C33 1514   0.335   2.974   1.257  0.1196 -0.1986  0.4492
   57phy    C34 1515   0.281   2.874   1.358  0.0844  0.0034  0.1648
   57phy    C32 1516   0.257   3.104   1.261 -0.0584  0.1621 -0.0991
   57phy    C31 1517   0.244   3.200   1.140  0.1250  0.0286 -0.1071
   57phy    C30 1518   0.190   3.340   1.180  0.0286 -0.4240 -0.1298
   57phy    C28 1519   0.157   3.429   1.060 -0.1790 -0.0575  0.1640
   57phy    C29 1520   0.013   3.420   1.009 -0.1642  0.0662  0.3674
   57phy    C27 1521   0.196   3.576   1.093  0.3475 -0.5149  0.0892
   57phy    C26 1522   0.228   3.664   0.974  0.0059 -0.1793  0.0546
   57phy    C25 1523   0.324   3.777   1.014 -0.1342  0.4681  0.4885
   57phy    C23 1524   0.376   3.874   0.906 -0.5707  0.3048  0.0048
   57phy    C24 1525   0.376   4.019   0.957 -0.6301 -0.3163 -0.2350
   57phy    C22 1526   0.518   3.843   0.862 -0.1265 -0.3159 -0.0162
   57phy    C21 1527   0.522   3.820   0.707 -0.1136 -0.2536 -0.1644
   57phy    C20 1528   0.656   3.756   0.661  0.1672  0.5819 -0.3525
   57phy    C18 1529   0.676   3.719   0.516 -1.2306 -0.0060  0.0874
   57phy    O01 1530   0.578   3.620   0.490  0.4840  0.5271 -0.0220
   57phy    H01 1531   0.492   3.648   0.513  0.3971 -1.0286  1.8172
   57phy    C19 1532   0.814   3.638   0.523  0.0093  0.1777 -0.8596
   57phy    C13 1533   0.685   3.841   0.410 -0.1001  0.8571 -0.4893
   57phy     H3 1534   0.594   3.904   0.430 -0.9662 -0.4939  0.0002
   57phy    O33 1535   0.785   3.939   0.423  0.1960  0.8411 -0.5905
   57phy    H1B 1536   0.851   3.925   0.357  2.1067  0.4224  1.2942
   57phy    C12 1537   0.641   3.830   0.261 -0.1501  0.0364 -0.2568
   57phy    O11 1538   0.741   3.772   0.179 -0.2279 -0.0142  0.2164
   57phy    H1A 1539   0.750   3.680   0.195 -2.1477  0.0358  2.0124
   58phy    C35 1540   0.687   3.531   1.881 -0.2247 -0.6412 -0.2425
   58phy    C33 1541   0.722   3.475   1.744  0.5158  0.3093 -0.0209
   58phy    C34 1542   0.815   3.577   1.683  0.3492 -0.0057  0.6663
   58phy    C32 1543   0.787   3.339   1.752 -0.2431  0.3107 -0.0340
   58phy    C31 1544   0.708   3.220   1.701  0.5272  0.5321  0.1615
   58phy    C30 1545   0.803   3.096   1.700 -0.1664  0.3463  0.1400
   58phy    C28 1546   0.740   2.963   1.664  0.2431  0.5582  0.5048
   58phy    C29 1547   0.721   2.939   1.512  1.1603 -0.1971  0.1293
   58phy    C27 1548   0.827   2.844   1.710 -0.3767 -0.1829 -0.4098
   58phy    C26 1549   0.802   2.791   1.853  0.2728  0.2651  0.2133
   58phy    C25 1550   0.886   2.666   1.893  0.2139 -0.0234  0.0901
   58phy    C23 1551   0.801   2.562   1.978  0.2321  0.0301 -0.0394
   58phy    C24 1552   0.733   2.460   1.884 -0.2812 -0.0010  0.0879
   58phy    C22 1553   0.906   2.485   2.063 -0.3998  0.2300 -0.1473
   58phy    C21 1554   0.897   2.515   2.206  0.0216 -0.5345  0.4849
   58phy    C20 1555   1.003   2.442   2.286  0.3937  0.6314  0.4083
   58phy    C18 1556   1.027   2.468   2.444  0.2834  0.0513 -0.2068
   58phy    O01 1557   0.907   2.439   2.518  0.5083 -0.2409 -0.4557
   58phy    H01 1558   0.922   2.455   2.609 -0.9364 -1.2200 -0.0141
   58phy    C19 1559   1.126   2.356   2.472 -0.3877 -0.1434  0.0640
   58phy    C13 1560   1.083   2.615   2.486 -0.0825  0.6159  0.6023
   58phy     H3 1561   1.158   2.642   2.407  0.6008 -1.6052  0.4260
   58phy    O33 1562   1.162   2.614   2.606 -0.6075  0.4145 -0.6342
   58phy    H1B 1563   1.106   2.628   2.680 -0.1695  0.0646 -0.2289
   58phy    C12 1564   0.970   2.731   2.487 -0.3469 -0.5467 -0.0017
   58phy    O11 1565   0.891   2.751   2.596  0.1421  0.1178 -0.6647
   58phy    H1A 1566   0.862   2.840   2.602 -1.9773 -0.3612 -2.4548
   59phy    C35 1567   1.264   2.070   1.265 -0.1303 -0.0494 -0.2193
   59phy    C33 1568   1.155   2.014   1.175  0.0068 -0.0961 -0.4401
   59phy    C34 1569   1.103   1.875   1.229  0.1641  0.0928 -0.1802
   59phy    C32 1570   1.043   2.118   1.176  0.4090 -0.0123 -0.4562
   59phy    C31 1571   0.969   2.132   1.042 -0.6217 -0.0906 -0.4595
   59phy    C30 1572   0.868   2.250   1.046 -0.7803  0.3068  0.3908
   59phy    C28 1573   0.805   2.290   0.910 -0.3498  0.2149  0.0133
   59phy    C29 1574   0.653   2.271   0.912  0.3024 -0.2460  0.1108
   59phy    C27 1575   0.837   2.433   0.867  0.6042 -0.2403 -0.4312
   59phy    C26 1576   0.889   2.457   0.727  0.1035 -0.1092  0.3119
   59phy    C25 1577   0.903   2.608   0.693  0.0881  0.6285  0.1024
   59phy    C23 1578   0.945   2.651   0.554  0.0012 -0.0187  0.3379
   59phy    C24 1579   0.867   2.772   0.502  0.8022  0.3258  0.0204
   59phy    C22 1580   1.092   2.698   0.567  0.0337  0.7247 -0.2841
   59phy    C21 1581   1.169   2.663   0.441 -0.1460  0.1039  0.2218
   59phy    C20 1582   1.319   2.697   0.461 -0.0553 -0.0785 -0.3105
   59phy    C18 1583   1.416   2.717   0.341 -0.6413  0.3733 -0.2357
   59phy    O01 1584   1.422   2.597   0.264 -0.2973 -0.0271 -0.4197
   59phy    H01 1585   1.504   2.590   0.219  0.0142  1.2015 -0.1018
   59phy    C19 1586   1.556   2.713   0.410 -0.1617 -0.6141 -0.8932
   59phy    C13 1587   1.380   2.846   0.247  0.5025 -0.5268  0.3176
   59phy     H3 1588   1.288   2.811   0.193 -0.3895  1.2923  0.5759
   59phy    O33 1589   1.314   2.959   0.309  0.1940 -0.5996  0.5393
   59phy    H1B 1590   1.221   2.953   0.302  0.1425  0.7785 -0.4372
   59phy    C12 1591   1.453   2.875   0.113  0.0793 -0.5195  0.2020
   59phy    O11 1592   1.472   2.769   0.022  0.0810 -0.3282  0.3144
   59phy    H1A 1593   1.385   2.743  -0.004  0.6717 -1.6495 -0.4186
   60phy    C35 1594   4.831   0.397   0.846 -0.4623  0.1984 -0.3135
   60phy    C33 1595   4.969   0.411   0.795 -0.0069  0.3037  0.2767
   60phy    C34 1596   4.959   0.546   0.717 -0.6081  0.0533 -0.2555
   60phy    C32 1597   5.073   0.421   0.906  0.4823 -0.3394 -0.1869
   60phy    C31 1598   5.203   0.347   0.874 -0.2956  0.4286  0.2083
   60phy    C30 1599   5.309   0.364   0.984 -0.3022  0.5786  0.2142
   60phy    C28 1600   5.444   0.293   0.946 -0.0529  0.0397 -0.2228
   60phy    C29 1601   5.558   0.391   0.979 -0.0525 -0.0514  0.0442
   60phy    C27 1602   5.464   0.148   1.004  0.6290  0.3307  0.0018
   60phy    C26 1603   5.509   0.052   0.891 -0.7018 -0.4861 -0.0269
   60phy    C25 1604   5.494  -0.092   0.937 -0.5323  0.0097  0.0608
   60phy    C23 1605   5.575  -0.193   0.859  0.0386  0.7896 -0.0749
   60phy    C24 1606   5.597  -0.313   0.951 -0.2776 -0.0273  0.0617
   60phy    C22 1607   5.507  -0.239   0.724 -0.2583  0.4909 -0.2716
   60phy    C21 1608   5.616  -0.240   0.614  0.8806 -0.1739 -0.9310
   60phy    C20 1609   5.569  -0.295   0.478  0.6942 -0.8957  0.0422
   60phy    C18 1610   5.668  -0.301   0.355 -0.3028  0.4624 -0.2158
   60phy    O01 1611   5.697  -0.163   0.324  0.5618 -0.2992 -0.2305
   60phy    H01 1612   5.613  -0.124   0.314  1.9156  3.5593  1.4675
   60phy    C19 1613   5.574  -0.361   0.249 -0.0782 -0.5063  0.1315
   60phy    C13 1614   5.799  -0.384   0.390 -0.0154 -0.4857 -0.1546
   60phy     H3 1615   5.850  -0.317   0.463  1.5191 -0.1200 -1.5158
   60phy    O33 1616   5.783  -0.497   0.479 -0.1243 -0.0317 -0.1325
   60phy    H1B 1617   5.730  -0.466   0.550  2.0914 -0.1480  1.6623
   60phy    C12 1618   5.936  -0.386   0.309 -0.1010 -0.4609  0.4344
   60phy    O11 1619   5.951  -0.299   0.202 -0.5205 -0.2088 -0.2970
   60phy    H1A 1620   5.874  -0.245   0.208 -0.0910  0.4204 -0.2967
   61phy    C35 1621   2.546   3.512   1.518  0.2697 -0.2067 -0.5399
   61phy    C33 1622   2.647   3.611   1.465  0.1425 -0.0743 -0.3220
   61phy    C34 1623   2.746   3.540   1.372 -0.0612  0.0685 -0.3412
   61phy    C32 1624   2.588   3.744   1.412 -0.0352  0.2054  0.5042
   61phy    C31 1625   2.612   3.866   1.495 -0.4794 -0.1404  0.0287
   61phy    C30 1626   2.575   3.995   1.420  0.3225  0.5031 -0.1981
   61phy    C28 1627   2.579   4.122   1.506  0.4328  0.6779  0.2496
   61phy    C29 1628   2.677   4.218   1.441  0.1065  0.5808 -0.1247
   61phy    C27 1629   2.446   4.181   1.545  0.2712 -0.0632 -0.2743
   61phy    C26 1630   2.439   4.215   1.694  0.4531  0.2512  0.2702
   61phy    C25 1631   2.302   4.274   1.740 -0.0067  0.0947 -0.2736
   61phy    C23 1632   2.299   4.332   1.884 -0.6636 -0.0443 -0.4555
   61phy    C24 1633   2.283   4.482   1.879 -0.5712 -0.3044  0.0191
   61phy    C22 1634   2.173   4.269   1.957 -0.0052  0.1555 -0.2030
   61phy    C21 1635   2.203   4.244   2.102  0.0248  0.0341 -0.1889
   61phy    C20 1636   2.074   4.188   2.162 -0.3685  0.5322  0.3127
   61phy    C18 1637   2.084   4.134   2.312  0.3386 -0.4150 -0.2815
   61phy    O01 1638   2.184   4.203   2.397  0.3604  0.3556 -0.1651
   61phy    H01 1639   2.149   4.210   2.484  0.3911 -0.7255 -0.0603
   61phy    C19 1640   1.947   4.182   2.363 -0.1431  0.3126  0.8284
   61phy    C13 1641   2.109   3.974   2.332 -0.2509  0.0125 -0.3333
   61phy     H3 1642   2.030   3.918   2.276 -0.0176  0.2361 -0.8876
   61phy    O33 1643   2.082   3.931   2.461  0.1372  0.5599 -0.0793
   61phy    H1B 1644   2.156   3.946   2.517  0.7454  0.4081 -0.8129
   61phy    C12 1645   2.249   3.915   2.292  0.1374 -0.2303  0.1379
   61phy    O11 1646   2.354   3.932   2.380 -0.7928  0.4544 -0.0188
   61phy    H1A 1647   2.370   4.024   2.378 -1.5209  0.5961  0.3080
   62phy    C35 1648   1.389   4.533   1.630  0.1069  0.0634  0.1638
   62phy    C33 1649   1.261   4.582   1.694  0.3688 -0.1532  0.5607
   62phy    C34 1650   1.279   4.695   1.797 -0.4039 -0.2735  0.5329
   62phy    C32 1651   1.166   4.624   1.581  0.0452  1.2931  0.1258
   62phy    C31 1652   1.044   4.531   1.566  0.2275  0.1486 -0.3921
   62phy    C30 1653   0.947   4.592   1.464 -0.3462  0.4503  0.5075
   62phy    C28 1654   0.823   4.512   1.424 -0.0426 -0.3806 -0.8341
   62phy    C29 1655   0.708   4.544   1.517  0.9992 -0.1508 -0.1163
   62phy    C27 1656   0.786   4.538   1.278  0.3147 -0.0882 -0.8733
   62phy    C26 1657   0.823   4.431   1.176  0.2500  0.5068  0.0346
   62phy    C25 1658   0.754   4.462   1.043 -0.3825 -0.0116 -0.0082
   62phy    C23 1659   0.779   4.351   0.941 -0.3766 -0.1760  0.8550
   62phy    C24 1660   0.654   4.269   0.911  0.0854  0.0789 -0.4884
   62phy    C22 1661   0.834   4.406   0.809 -0.1264 -0.0441 -0.1422
   62phy    C21 1662   0.989   4.429   0.813  0.1435 -0.0952  0.1483
   62phy    C20 1663   1.028   4.502   0.679 -0.1403  0.3326  0.3421
   62phy    C18 1664   1.181   4.542   0.659  0.5026  0.0674 -0.6644
   62phy    O01 1665   1.216   4.634   0.760  0.3948  0.3714  0.0446
   62phy    H01 1666   1.182   4.597   0.840  0.8071 -1.4536 -0.5725
   62phy    C19 1667   1.186   4.617   0.527 -0.0197  0.3279  0.5149
   62phy    C13 1668   1.280   4.414   0.648 -0.0741  0.7290 -0.4718
   62phy     H3 1669   1.256   4.354   0.740 -1.2005  1.2391 -0.4171
   62phy    O33 1670   1.259   4.306   0.551 -0.3221  0.4319 -0.1292
   62phy    H1B 1671   1.319   4.321   0.481  0.4928 -1.0911  0.1984
   62phy    C12 1672   1.432   4.417   0.698  0.0391  0.5320 -0.0684
   62phy    O11 1673   1.484   4.537   0.745 -0.2646 -0.2643 -0.4802
   62phy    H1A 1674   1.416   4.592   0.778 -1.5759 -2.3316  0.4106
   63phy    C35 1675   1.184   2.908   1.501  0.0423  0.3979 -0.2825
   63phy    C33 1676   1.322   2.868   1.454 -0.3491 -0.0714 -0.1164
   63phy    C34 1677   1.307   2.885   1.301 -0.1980  0.0817 -0.1628
   63phy    C32 1678   1.429   2.969   1.503  0.3929 -0.1763 -0.5451
   63phy    C31 1679   1.517   2.924   1.627 -0.2178 -0.1695 -0.4216
   63phy    C30 1680   1.630   3.021   1.661 -0.3913  0.1925 -0.0885
   63phy    C28 1681   1.740   2.961   1.757 -0.1299 -0.4709  0.0605
   63phy    C29 1682   1.873   2.959   1.679  0.2288  0.7224  0.4518
   63phy    C27 1683   1.781   3.065   1.864  0.1508  0.6793 -0.8659
   63phy    C26 1684   1.718   3.045   2.005  0.0393  0.6137  0.3200
   63phy    C25 1685   1.730   3.177   2.089  0.6325  0.1547 -0.9326
   63phy    C23 1686   1.675   3.158   2.229 -0.7890  0.3820  0.0294
   63phy    C24 1687   1.787   3.118   2.327  0.1264 -0.4750 -0.0237
   63phy    C22 1688   1.581   3.272   2.269 -0.0668 -0.4930 -0.8227
   63phy    C21 1689   1.475   3.241   2.379 -0.9815 -0.0520  0.3655
   63phy    C20 1690   1.402   3.365   2.427  0.2619  0.1195 -0.1672
   63phy    C18 1691   1.299   3.352   2.544  0.1487  0.5153  0.1299
   63phy    O01 1692   1.356   3.284   2.659  0.1510 -0.0393 -0.0610
   63phy    H01 1693   1.292   3.289   2.727  1.8109  0.9907  1.4909
   63phy    C19 1694   1.295   3.501   2.586 -0.1508 -0.1503  0.0435
   63phy    C13 1695   1.151   3.303   2.507 -0.1612  0.2574  0.1505
   63phy     H3 1696   1.112   3.368   2.425  1.1083  0.2323 -0.5054
   63phy    O33 1697   1.062   3.335   2.616 -0.7379  0.2559 -0.3347
   63phy    H1B 1698   1.097   3.310   2.700 -2.4147 -0.5070  0.1752
   63phy    C12 1699   1.132   3.154   2.469 -0.3524  0.4314 -0.1750
   63phy    O11 1700   1.174   3.061   2.566  0.1004 -0.5274 -0.3331
   63phy    H1A 1701   1.267   3.064   2.578 -0.0945 -0.7822  1.5373
   64phy    C35 1702   1.312   0.547   1.420  0.7439 -0.2953  0.3448
   64phy    C33 1703   1.262   0.452   1.530 -0.7851 -0.3158 -0.1318
   64phy    C34 1704   1.122   0.490   1.562  0.2705 -0.3353 -0.3957
   64phy    C32 1705   1.267   0.309   1.474 -0.0657  0.1998 -0.4954
   64phy    C31 1706   1.385   0.223   1.524  0.2330 -0.1504 -0.5498
   64phy    C30 1707   1.387   0.076   1.479  0.8860  0.1900  0.1633
   64phy    C28 1708   1.495  -0.026   1.519  0.2438  0.9961  0.1869
   64phy    C29 1709   1.482  -0.058   1.668 -0.0567  0.2112  0.3357
   64phy    C27 1710   1.479  -0.155   1.432  0.3365  0.5157 -0.0591
   64phy    C26 1711   1.619  -0.217   1.396  0.0468  0.7687  0.5196
   64phy    C25 1712   1.591  -0.337   1.301 -0.0399 -0.2788 -0.2562
   64phy    C23 1713   1.718  -0.405   1.255 -0.1518  0.5684 -0.1025
   64phy    C24 1714   1.783  -0.493   1.365  0.0137 -0.2828  0.8845
   64phy    C22 1715   1.693  -0.479   1.129  0.1251 -0.1511  0.5880
   64phy    C21 1716   1.825  -0.502   1.049  0.5174  0.0878 -0.1454
   64phy    C20 1717   1.797  -0.596   0.926 -0.3798  0.1034 -0.7032
   64phy    C18 1718   1.900  -0.607   0.813  0.0575 -0.0480  0.4707
   64phy    O01 1719   1.920  -0.480   0.748  0.1625 -0.3543 -0.1953
   64phy    H01 1720   1.837  -0.440   0.734 -0.1538 -0.5664  0.9470
   64phy    C19 1721   1.823  -0.692   0.713 -0.2205  0.0777 -0.7307
   64phy    C13 1722   2.039  -0.683   0.850  0.0440 -0.1572  0.0094
   64phy     H3 1723   2.082  -0.623   0.934  0.7319 -2.5188  1.4548
   64phy    O33 1724   2.042  -0.810   0.926 -0.3752 -0.3127 -0.3223
   64phy    H1B 1725   1.988  -0.808   1.003  0.6839  0.3485  0.4343
   64phy    C12 1726   2.171  -0.666   0.770 -0.4024 -0.3323 -0.2557
   64phy    O11 1727   2.212  -0.763   0.679 -0.6842 -0.8050 -0.0718
   64phy    H1A 1728   2.220  -0.847   0.720 -0.2100 -0.6281  0.2135
   65phy    C35 1729   3.211   4.756   1.020 -0.3496  0.2246 -0.2269
   65phy    C33 1730   3.120   4.884   1.030  0.0506 -0.2776 -0.0325
   65phy    C34 1731   3.116   4.928   1.167  0.1270  0.2922 -0.1819
   65phy    C32 1732   3.150   4.995   0.925 -0.3934  0.0925  0.2202
   65phy    C31 1733   3.059   5.004   0.799 -0.1577  0.3464 -0.4713
   65phy    C30 1734   3.095   5.121   0.709 -0.2162  0.4294 -0.1324
   65phy    C28 1735   2.988   5.155   0.599 -0.6086  0.2333  0.5936
   65phy    C29 1736   2.982   5.303   0.573  0.1954  0.0873  0.6849
   65phy    C27 1737   3.027   5.083   0.466 -0.3534  0.0553 -0.3029
   65phy    C26 1738   2.914   5.005   0.405 -0.3639  0.1305  0.4854
   65phy    C25 1739   2.941   4.912   0.289 -0.0931  0.2148 -0.4681
   65phy    C23 1740   2.809   4.847   0.243  0.3848 -0.2920 -0.6825
   65phy    C24 1741   2.799   4.858   0.092  0.1194  0.3196 -0.0187
   65phy    C22 1742   2.785   4.701   0.295  0.2837 -0.9218 -0.2981
   65phy    C21 1743   2.632   4.662   0.293  0.5101 -0.3009  0.5357
   65phy    C20 1744   2.617   4.509   0.323 -0.4973  0.4344  0.0405
   65phy    C18 1745   2.483   4.435   0.289  0.2853  0.1894 -0.2630
   65phy    O01 1746   2.376   4.509   0.362 -0.1117  0.3050 -0.3072
   65phy    H01 1747   2.314   4.441   0.379  0.7018 -0.7871 -1.5642
   65phy    C19 1748   2.498   4.298   0.350 -0.2680 -0.2180 -0.2785
   65phy    C13 1749   2.454   4.435   0.131 -0.1988  0.3467 -0.4283
   65phy     H3 1750   2.447   4.542   0.100  2.6061  0.3181 -1.5576
   65phy    O33 1751   2.561   4.400   0.037 -0.0249 -0.2769 -0.1095
   65phy    H1B 1752   2.547   4.324  -0.016  0.4798 -0.9911  0.7713
   65phy    C12 1753   2.317   4.412   0.051  0.0379  0.0984 -0.0969
   65phy    O11 1754   2.274   4.277   0.041  0.2633 -0.1465  0.3265
   65phy    H1A 1755   2.196   4.262  -0.011  0.0731 -0.6385  0.7415
   66phy    C35 1756   2.462   1.413   2.171  0.3017  0.6373 -0.3533
   66phy    C33 1757   2.528   1.275   2.144  0.2068 -0.1545 -0.3120
   66phy    C34 1758   2.685   1.296   2.134  0.1501  0.6019  0.2792
   66phy    C32 1759   2.499   1.167   2.253 -0.1695  0.2758  0.0137
   66phy    C31 1760   2.445   1.036   2.202  0.3473 -0.3204  0.0527
   66phy    C30 1761   2.444   0.927   2.311 -0.1888 -0.4961  0.2015
   66phy    C28 1762   2.418   0.779   2.265 -0.3211  0.4947  0.1756
   66phy    C29 1763   2.544   0.694   2.277  0.4140  0.0380 -0.1878
   66phy    C27 1764   2.318   0.719   2.371 -0.1420 -0.4314 -0.0124
   66phy    C26 1765   2.176   0.695   2.323 -0.3652  0.4100 -0.3561
   66phy    C25 1766   2.102   0.615   2.429  0.1426  0.1658 -0.0027
   66phy    C23 1767   1.941   0.605   2.436 -0.2599  0.4651 -0.0579
   66phy    C24 1768   1.890   0.499   2.342  0.1696 -0.0253  0.2932
   66phy    C22 1769   1.900   0.571   2.578  0.2430 -0.3460 -0.4874
   66phy    C21 1770   1.808   0.667   2.648 -0.0027  0.1926  0.2258
   66phy    C20 1771   1.820   0.636   2.800 -0.0563  0.0084 -0.1173
   66phy    C18 1772   1.734   0.720   2.908  0.3081  0.6182 -0.4300
   66phy    O01 1773   1.595   0.719   2.871  0.3107 -0.5832  0.2940
   66phy    H01 1774   1.583   0.773   2.796 -2.9164  1.7225  2.2150
   66phy    C19 1775   1.754   0.632   3.035  0.0456 -0.4331 -0.1628
   66phy    C13 1776   1.795   0.869   2.922  0.0313 -0.1974  0.0939
   66phy     H3 1777   1.820   0.906   2.820 -0.6677  0.5098  0.1676
   66phy    O33 1778   1.922   0.873   2.995  0.2339  0.0732 -0.2794
   66phy    H1B 1779   1.988   0.830   2.944 -0.0824 -0.3306 -0.3426
   66phy    C12 1780   1.697   0.983   2.989 -1.0278  0.0839 -0.1480
   66phy    O11 1781   1.573   1.007   2.929  0.4964  0.0991 -0.1651
   66phy    H1A 1782   1.530   1.074   2.979 -1.2188 -1.3634  0.4363
   67phy    C35 1783   4.042   0.284   1.183 -0.3029 -0.1470 -0.2122
   67phy    C33 1784   3.924   0.207   1.129 -0.1487 -0.4890 -0.8050
   67phy    C34 1785   3.917   0.068   1.193 -0.1675 -0.1148 -0.4951
   67phy    C32 1786   3.789   0.283   1.142  0.6855 -0.0943  0.0118
   67phy    C31 1787   3.673   0.271   1.036 -0.4362  0.3997 -0.4249
   67phy    C30 1788   3.534   0.313   1.074 -0.4069  0.0811  0.1337
   67phy    C28 1789   3.430   0.270   0.972  0.0417 -0.4899  0.3882
   67phy    C29 1790   3.294   0.244   1.032 -0.8757  0.2282 -0.3425
   67phy    C27 1791   3.412   0.374   0.854 -0.0911  0.3503 -0.5627
   67phy    C26 1792   3.435   0.315   0.716 -0.0308  0.3497 -0.2669
   67phy    C25 1793   3.383   0.399   0.600 -0.5102 -0.0892  0.2215
   67phy    C23 1794   3.415   0.336   0.460 -0.0380  0.1901 -0.2650
   67phy    C24 1795   3.280   0.297   0.396 -0.1013 -0.3093  0.3248
   67phy    C22 1796   3.507   0.425   0.367 -0.1404 -0.1096 -0.1820
   67phy    C21 1797   3.599   0.350   0.274  0.3395  0.0145  0.2142
   67phy    C20 1798   3.692   0.432   0.185  0.5106 -0.2755  0.2586
   67phy    C18 1799   3.798   0.357   0.091 -0.0756 -0.1471 -0.3388
   67phy    O01 1800   3.872   0.266   0.176 -0.2644  0.8341  0.9923
   67phy    H01 1801   3.821   0.224   0.242 -1.6943  1.4407  0.3296
   67phy    C19 1802   3.902   0.464   0.055 -0.4478  0.3745 -0.1321
   67phy    C13 1803   3.732   0.280  -0.037 -0.1656  0.2004  0.0381
   67phy     H3 1804   3.659   0.205   0.003 -0.1146 -0.1846 -0.5714
   67phy    O33 1805   3.643   0.353  -0.121  0.1250 -0.7374 -0.6742
   67phy    H1B 1806   3.558   0.315  -0.130 -0.8199  1.3540 -1.1852
   67phy    C12 1807   3.801   0.152  -0.109 -0.0844  0.2357  0.2945
   67phy    O11 1808   3.884   0.176  -0.221 -0.3462 -0.1692 -0.0646
   67phy    H1A 1809   3.976   0.179  -0.205 -0.6872  1.0329  1.9518
   68phy    C35 1810   1.758   0.369   1.549 -0.3943 -0.4812 -0.1762
   68phy    C33 1811   1.843   0.312   1.666  0.0340  0.0097 -0.2413
   68phy    C34 1812   1.756   0.318   1.792  0.1743  0.5859  0.1620
   68phy    C32 1813   1.875   0.167   1.643 -0.0182  0.2891 -0.2366
   68phy    C31 1814   2.010   0.134   1.583  0.0136 -0.1042 -0.2682
   68phy    C30 1815   2.037  -0.016   1.566 -0.4991 -0.8230 -0.7196
   68phy    C28 1816   2.179  -0.044   1.505 -0.1780  0.1457  0.0842
   68phy    C29 1817   2.284  -0.093   1.611  0.4756 -0.5602  0.1223
   68phy    C27 1818   2.186  -0.142   1.385 -0.1020 -0.4320 -0.3228
   68phy    C26 1819   2.137  -0.082   1.250 -0.2016 -0.7639  0.0175
   68phy    C25 1820   2.138  -0.191   1.138 -0.1015 -0.1855 -0.0966
   68phy    C23 1821   2.097  -0.152   0.995  0.1095  0.2341  0.2015
   68phy    C24 1822   2.179  -0.253   0.908  0.0255  0.1274 -0.2700
   68phy    C22 1823   1.944  -0.154   0.971  0.1160 -0.2306  0.1001
   68phy    C21 1824   1.881  -0.130   0.833 -0.5090 -0.2033 -0.5531
   68phy    C20 1825   1.728  -0.136   0.844 -0.0125  0.1787  0.0440
   68phy    C18 1826   1.640  -0.146   0.709  0.5792  0.0050 -0.3446
   68phy    O01 1827   1.643  -0.018   0.640  0.1934 -0.4207  0.1749
   68phy    H01 1828   1.570   0.002   0.586  0.6514 -0.2164 -0.3708
   68phy    C19 1829   1.495  -0.161   0.758  0.5115 -0.4080  0.1758
   68phy    C13 1830   1.683  -0.268   0.612  0.5360  0.3299  0.2873
   68phy     H3 1831   1.792  -0.246   0.599  0.1335  2.6201  0.3506
   68phy    O33 1832   1.697  -0.393   0.679 -0.0257 -0.1543  0.5204
   68phy    H1B 1833   1.618  -0.445   0.676  0.8100 -1.7086  2.8613
   68phy    C12 1834   1.674  -0.282   0.456  0.0631  0.0411  0.1663
   68phy    O11 1835   1.541  -0.317   0.417 -0.7771  0.0321  0.4120
   68phy    H1A 1836   1.526  -0.259   0.345  2.7174  0.3775 -0.1666
   69phy    C35 1837   2.145   3.185   1.877  0.2895  0.3254  0.0811
   69phy    C33 1838   2.176   3.286   1.771  0.3807  0.1575  0.4433
   69phy    C34 1839   2.107   3.254   1.634  0.1243 -0.0536  0.0691
   69phy    C32 1840   2.153   3.428   1.830  0.4786 -0.0491 -0.0050
   69phy    C31 1841   2.236   3.537   1.768  0.5063  0.6637  0.3484
   69phy    C30 1842   2.203   3.671   1.826 -0.4641  0.7193  0.6274
   69phy    C28 1843   2.288   3.782   1.771 -0.8774 -0.3693  0.3300
   69phy    C29 1844   2.217   3.888   1.689  0.5633 -0.4822 -0.0925
   69phy    C27 1845   2.356   3.855   1.891 -0.5861  0.2567 -0.0163
   69phy    C26 1846   2.508   3.852   1.918 -0.4756 -0.4432  0.4154
   69phy    C25 1847   2.552   3.950   2.023 -0.1977  0.0385 -0.0243
   69phy    C23 1848   2.698   3.934   2.070 -0.0808 -0.0869  0.0107
   69phy    C24 1849   2.790   4.038   2.005 -0.0489 -0.5887 -0.5763
   69phy    C22 1850   2.705   3.952   2.225 -0.0766 -0.1294  0.2053
   69phy    C21 1851   2.707   3.826   2.308  0.3977 -0.4410 -0.1251
   69phy    C20 1852   2.672   3.849   2.461  0.0693 -0.6747  0.2065
   69phy    C18 1853   2.657   3.723   2.551 -0.3073  0.1420 -0.3197
   69phy    O01 1854   2.777   3.642   2.552  0.2243 -0.2839  0.1025
   69phy    H01 1855   2.854   3.693   2.568  0.9202 -0.3848 -2.4973
   69phy    C19 1856   2.636   3.795   2.688  0.3695  0.3971 -0.3829
   69phy    C13 1857   2.536   3.618   2.511  0.0595  0.0809 -0.0594
   69phy     H3 1858   2.551   3.589   2.404 -1.1382 -0.8295 -0.0115
   69phy    O33 1859   2.405   3.687   2.511 -0.2553  0.0529 -0.2270
   69phy    H1B 1860   2.404   3.759   2.451 -1.6194  1.4512  1.3953
   69phy    C12 1861   2.525   3.478   2.593  0.2278  0.1020  0.3744
   69phy    O11 1862   2.641   3.396   2.600 -0.4499 -0.0875  0.3115
   69phy    H1A 1863   2.714   3.445   2.566 -1.2947 -0.5683 -2.4354
   70phy    C35 1864   1.342   1.060   0.857  0.2865 -0.2077 -0.7091
   70phy    C33 1865   1.469   1.105   0.927  0.6855  0.0265 -0.6512
   70phy    C34 1866   1.447   1.244   0.962  0.1197  0.3698 -0.4367
   70phy    C32 1867   1.495   1.011   1.053  0.7890 -0.2928  0.4151
   70phy    C31 1868   1.596   0.897   1.037  0.3180  0.5756  0.0251
   70phy    C30 1869   1.628   0.835   1.172 -0.0750 -0.3808 -0.0607
   70phy    C28 1870   1.715   0.708   1.166  0.2697 -0.2328 -0.1562
   70phy    C29 1871   1.830   0.705   1.268  0.1951 -0.0267  0.1064
   70phy    C27 1872   1.618   0.587   1.174 -0.0526 -0.1281 -0.1025
   70phy    C26 1873   1.652   0.460   1.090  0.2466 -0.3244  0.4142
   70phy    C25 1874   1.560   0.341   1.111  0.0971 -0.9044  0.0348
   70phy    C23 1875   1.578   0.223   1.016  0.5875 -0.3293 -0.0556
   70phy    C24 1876   1.558   0.091   1.100  0.0272 -0.0066 -0.3898
   70phy    C22 1877   1.470   0.219   0.908  0.3145  0.2001 -0.4039
   70phy    C21 1878   1.524   0.263   0.768  0.1458  0.0741  0.0219
   70phy    C20 1879   1.404   0.274   0.676 -0.3805 -0.3453 -0.6354
   70phy    C18 1880   1.421   0.304   0.522 -0.8644  0.2899  0.1658
   70phy    O01 1881   1.498   0.427   0.517 -0.2140  0.1670  0.5828
   70phy    H01 1882   1.588   0.404   0.530 -0.5576 -0.8634  1.3219
   70phy    C19 1883   1.277   0.335   0.471  0.3620  0.1215 -0.1573
   70phy    C13 1884   1.492   0.184   0.440  0.0946  0.1888 -0.1644
   70phy     H3 1885   1.593   0.182   0.489  0.1657  0.7381 -0.2866
   70phy    O33 1886   1.454   0.045   0.470 -0.1561  0.1145  0.4434
   70phy    H1B 1887   1.430  -0.004   0.393 -0.9282  0.1836  0.6331
   70phy    C12 1888   1.560   0.195   0.288 -0.0727 -0.5621  0.3937
   70phy    O11 1889   1.593   0.324   0.241  0.1717  0.1072 -0.4683
   70phy    H1A 1890   1.543   0.331   0.162  0.7963  0.8742 -0.8080
   71phy    C35 1891   2.444   0.876   1.711 -0.2500  0.7554  0.2139
   71phy    C33 1892   2.542   0.764   1.746  0.1937  0.2230 -0.1828
   71phy    C34 1893   2.580   0.779   1.892 -0.2189  0.3278  0.1950
   71phy    C32 1894   2.487   0.619   1.730  0.1690  0.1574  0.3461
   71phy    C31 1895   2.516   0.556   1.593 -0.2485 -0.0285 -0.5667
   71phy    C30 1896   2.467   0.408   1.577 -0.0144  0.1406  0.1169
   71phy    C28 1897   2.476   0.345   1.435  0.3871  0.4205 -0.8602
   71phy    C29 1898   2.517   0.195   1.444  0.3530  0.2936 -0.1221
   71phy    C27 1899   2.343   0.354   1.360 -0.2141  0.0482 -0.0225
   71phy    C26 1900   2.339   0.356   1.201  0.8007 -0.0865  0.1431
   71phy    C25 1901   2.189   0.355   1.152 -0.4684  0.5647  0.9481
   71phy    C23 1902   2.167   0.363   1.001 -0.2289 -0.0428 -0.2718
   71phy    C24 1903   2.187   0.231   0.924  0.1074  0.2845  0.3872
   71phy    C22 1904   2.027   0.421   0.977 -0.2003  0.3140 -0.1369
   71phy    C21 1905   2.025   0.494   0.844 -0.0093  0.2267 -0.1881
   71phy    C20 1906   1.880   0.540   0.802 -0.0788  0.6483 -0.1565
   71phy    C18 1907   1.842   0.592   0.661 -0.0422  0.4762  0.3607
   71phy    O01 1908   1.931   0.696   0.622 -0.3293  0.3832  0.1239
   71phy    H01 1909   1.876   0.760   0.580 -1.3835 -0.4630  0.1922
   71phy    C19 1910   1.709   0.661   0.679  0.1810  0.6261 -0.3138
   71phy    C13 1911   1.833   0.474   0.545 -0.1867 -0.3549 -0.4532
   71phy     H3 1912   1.927   0.417   0.565  0.0175 -0.4138 -1.5094
   71phy    O33 1913   1.745   0.367   0.558 -0.5670 -0.6457  0.2709
   71phy    H1B 1914   1.792   0.290   0.585  0.0121 -0.1844  0.6149
   71phy    C12 1915   1.866   0.498   0.397  0.6816 -0.0564  0.0658
   71phy    O11 1916   1.757   0.532   0.313 -0.5019 -0.0175 -0.6995
   71phy    H1A 1917   1.715   0.453   0.286  0.7868 -1.0481  0.1806
   72phy    C35 1918   2.059   1.185   1.639 -0.3749  0.1877  0.0252
   72phy    C33 1919   2.168   1.273   1.703  0.2620  0.5298  0.0908
   72phy    C34 1920   2.178   1.223   1.845 -0.5669  0.6806  0.4630
   72phy    C32 1921   2.309   1.270   1.636 -0.0936  0.2698  0.0950
   72phy    C31 1922   2.321   1.376   1.529  0.1077 -0.1376 -0.7011
   72phy    C30 1923   2.457   1.380   1.461 -0.3506  0.0045 -0.2116
   72phy    C28 1924   2.464   1.483   1.349  0.9246 -0.0399 -0.1206
   72phy    C29 1925   2.536   1.616   1.379  0.2430 -0.3130 -0.2661
   72phy    C27 1926   2.526   1.416   1.221  0.1552  0.3195  0.1830
   72phy    C26 1927   2.455   1.450   1.090  0.0250 -0.4677  0.5751
   72phy    C25 1928   2.507   1.385   0.961 -0.1088 -0.0984  0.0723
   72phy    C23 1929   2.409   1.400   0.844  0.2661 -0.0740 -0.2225
   72phy    C24 1930   2.484   1.463   0.721 -0.7240 -0.0523 -0.5340
   72phy    C22 1931   2.329   1.270   0.824  0.0084  0.1386  0.1529
   72phy    C21 1932   2.198   1.282   0.744 -0.2082  0.3836 -0.3970
   72phy    C20 1933   2.106   1.162   0.789  0.2713  0.1957  0.3151
   72phy    C18 1934   1.982   1.115   0.715  0.1289 -0.2005  0.4089
   72phy    O01 1935   1.918   1.232   0.658  0.7060 -0.0346  0.1678
   72phy    H01 1936   1.965   1.251   0.579  0.5153 -2.3896 -0.6091
   72phy    C19 1937   1.885   1.054   0.817 -0.1930  0.3815 -0.0530
   72phy    C13 1938   2.024   1.005   0.601 -0.4735 -0.1795 -0.6551
   72phy     H3 1939   2.091   1.064   0.533 -0.0449  0.1555  0.0455
   72phy    O33 1940   2.126   0.907   0.642 -0.6543 -0.1016  0.0566
   72phy    H1B 1941   2.098   0.854   0.714  0.4043 -0.9368 -0.1166
   72phy    C12 1942   1.934   0.975   0.472 -0.8598  0.5642  0.3152
   72phy    O11 1943   1.837   0.882   0.490 -0.1365 -0.1756 -0.0393
   72phy    H1A 1944   1.752   0.920   0.480 -0.8208 -1.5690  0.1318
   73phy    C35 1945   2.615   0.914   0.598 -0.0365  0.2273 -0.4903
   73phy    C33 1946   2.611   0.973   0.739  0.1268 -0.4912  0.4262
   73phy    C34 1947   2.523   0.899   0.830  0.5734  0.3456  0.4818
   73phy    C32 1948   2.745   0.999   0.807  0.3343 -0.2742 -0.0641
   73phy    C31 1949   2.800   1.138   0.773 -0.0703  0.2180  0.0382
   73phy    C30 1950   2.935   1.164   0.837  0.1917  0.3327  0.5565
   73phy    C28 1951   2.993   1.305   0.814  0.0363  0.2701 -0.2476
   73phy    C29 1952   3.054   1.362   0.938  0.6731  0.0454 -0.0271
   73phy    C27 1953   3.078   1.311   0.688  0.1274 -0.0798  0.7096
   73phy    C26 1954   3.093   1.445   0.611  0.5173  0.3735  0.2885
   73phy    C25 1955   3.191   1.440   0.494  0.2248 -0.6965 -0.3780
   73phy    C23 1956   3.209   1.578   0.426 -0.8715 -0.0311 -0.7769
   73phy    C24 1957   3.348   1.635   0.455  0.4372  0.0287 -0.5109
   73phy    C22 1958   3.224   1.575   0.272 -0.3079 -0.5305 -0.1132
   73phy    C21 1959   3.096   1.584   0.187  0.2052  0.5438 -0.5923
   73phy    C20 1960   3.122   1.558   0.040  0.3055  0.4771 -0.1844
   73phy    C18 1961   3.003   1.525  -0.057  0.2145  0.1504  0.5817
   73phy    O01 1962   2.923   1.423   0.003  0.6876  0.4178 -0.3571
   73phy    H01 1963   2.835   1.441  -0.026  0.8156 -1.2182 -2.0209
   73phy    C19 1964   3.068   1.465  -0.179 -0.1105  0.1889 -0.3442
   73phy    C13 1965   2.906   1.650  -0.091 -0.3386  0.5186 -0.1230
   73phy     H3 1966   2.869   1.682   0.009  1.4568  1.7088  0.2020
   73phy    O33 1967   2.961   1.772  -0.129 -0.0687 -0.6661 -0.0556
   73phy    H1B 1968   2.929   1.807  -0.210  1.4824  1.4084  0.1250
   73phy    C12 1969   2.764   1.639  -0.149  0.5251 -0.3806  0.3071
   73phy    O11 1970   2.696   1.529  -0.097 -0.0178  0.0288 -0.1960
   73phy    H1A 1971   2.607   1.555  -0.091  0.1128  0.2696  1.1351
   74phy    C35 1972   3.483   1.442   1.747  0.3287  0.1721  0.7784
   74phy    C33 1973   3.402   1.399   1.629  0.0916  0.1179  0.3322
   74phy    C34 1974   3.344   1.262   1.661  0.3968 -0.1613  0.1411
   74phy    C32 1975   3.297   1.505   1.593 -0.2646  0.1843  0.1380
   74phy    C31 1976   3.232   1.505   1.451  0.3623  0.8687  0.1350
   74phy    C30 1977   3.127   1.616   1.430 -0.5158  0.5852  0.4094
   74phy    C28 1978   3.061   1.603   1.285  0.1369 -0.2070  0.4545
   74phy    C29 1979   2.909   1.573   1.299  0.2314  0.6936 -0.2000
   74phy    C27 1980   3.076   1.737   1.212 -0.0112 -0.1270  0.2668
   74phy    C26 1981   3.186   1.725   1.105 -0.4971 -0.5005  0.0125
   74phy    C25 1982   3.214   1.862   1.037  0.1975  0.7146 -0.7609
   74phy    C23 1983   3.325   1.879   0.931 -0.4819  0.9222 -0.1418
   74phy    C24 1984   3.272   1.853   0.792  0.3790  0.5105 -0.2561
   74phy    C22 1985   3.365   2.024   0.932 -0.0973  0.1375  0.0368
   74phy    C21 1986   3.510   2.057   0.907 -0.0005  0.2621 -0.1321
   74phy    C20 1987   3.530   2.211   0.907  0.5819  0.5677  0.3426
   74phy    C18 1988   3.662   2.272   0.844 -0.4224  0.1080 -0.4540
   74phy    O01 1989   3.776   2.213   0.904 -0.4118 -0.6890  0.1277
   74phy    H01 1990   3.787   2.228   0.997 -1.8924 -1.1328  0.3929
   74phy    C19 1991   3.648   2.410   0.903 -0.6093 -0.3067  0.4104
   74phy    C13 1992   3.678   2.262   0.683  0.0101  0.2653  0.1302
   74phy     H3 1993   3.704   2.153   0.674  2.4157  0.7960  0.0010
   74phy    O33 1994   3.559   2.255   0.606 -0.4592 -0.4357 -0.0125
   74phy    H1B 1995   3.484   2.214   0.645 -2.9644  2.6752 -1.0648
   74phy    C12 1996   3.808   2.302   0.599  0.0039  0.3074 -0.3852
   74phy    O11 1997   3.931   2.303   0.671 -0.2426 -0.3023 -0.4049
   74phy    H1A 1998   3.909   2.284   0.760  2.1599  0.6748  0.4488
   75phy    C35 1999   3.575   1.660   1.091 -0.1158 -0.6173 -0.0313
   75phy    C33 2000   3.656   1.586   1.191 -0.1571 -0.2848  0.3239
   75phy    C34 2001   3.580   1.477   1.274 -0.0299 -0.5896 -0.2889
   75phy    C32 2002   3.772   1.508   1.130 -0.4703  0.5733  0.1631
   75phy    C31 2003   3.907   1.570   1.147 -1.1449  0.0693  0.6379
   75phy    C30 2004   4.017   1.480   1.083 -0.2607  0.0322 -0.0724
   75phy    C28 2005   4.161   1.542   1.088  0.2510 -0.4339 -0.3254
   75phy    C29 2006   4.256   1.478   1.188 -0.4739  0.0116 -0.1532
   75phy    C27 2007   4.222   1.528   0.949 -0.1210  0.2548  0.9454
   75phy    C26 2008   4.302   1.650   0.903 -0.4392  0.3906  0.4917
   75phy    C25 2009   4.308   1.671   0.745 -0.3611 -0.0942 -0.0652
   75phy    C23 2010   4.405   1.782   0.700  0.2594  0.3356 -0.0213
   75phy    C24 2011   4.554   1.736   0.700  0.2703  0.1759  0.1491
   75phy    C22 2012   4.345   1.836   0.570 -0.1471 -0.0587  0.2462
   75phy    C21 2013   4.354   1.993   0.560  0.4093 -0.5384  0.2014
   75phy    C20 2014   4.362   2.039   0.413  0.4599 -0.2792  0.0518
   75phy    C18 2015   4.358   2.190   0.365  0.6330 -0.1669  0.1665
   75phy    O01 2016   4.230   2.238   0.397  0.0818  0.1334  0.5650
   75phy    H01 2017   4.242   2.276   0.481  1.1307 -1.9298  1.4136
   75phy    C19 2018   4.361   2.170   0.211 -0.0576 -0.2591  0.1294
   75phy    C13 2019   4.475   2.283   0.424 -0.4137  0.5185  0.0164
   75phy     H3 2020   4.445   2.298   0.531 -0.1210  1.7713 -0.0535
   75phy    O33 2021   4.602   2.219   0.450  0.4202  0.2192 -0.3415
   75phy    H1B 2022   4.648   2.207   0.369 -0.9662 -0.7661 -1.0208
   75phy    C12 2023   4.480   2.438   0.410  0.5662 -0.2958 -0.1660
   75phy    O11 2024   4.576   2.492   0.320 -0.0402  0.1905 -0.7308
   75phy    H1A 2025   4.656   2.482   0.368 -1.1664  3.0040  2.0547
   76phy    C35 2026   3.689   1.992   1.885  0.1604  0.1552 -0.7596
   76phy    C33 2027   3.822   1.915   1.914 -0.2089  0.3008  0.5305
   76phy    C34 2028   3.935   1.970   1.834 -0.1971  0.0783  0.1638
   76phy    C32 2029   3.857   1.901   2.064 -0.3363 -0.2804 -0.0870
   76phy    C31 2030   3.773   1.797   2.143  0.6151  0.2590  0.2869
   76phy    C30 2031   3.821   1.795   2.291 -0.0622  0.1231  0.0827
   76phy    C28 2032   3.748   1.682   2.373 -0.1698 -0.2351 -0.1668
   76phy    C29 2033   3.846   1.560   2.398 -0.5352  0.2701  0.2304
   76phy    C27 2034   3.691   1.727   2.513 -0.5676 -0.3173  0.2335
   76phy    C26 2035   3.543   1.692   2.525 -0.2526  0.4613  0.5248
   76phy    C25 2036   3.504   1.697   2.676  0.4079  0.3421  0.4003
   76phy    C23 2037   3.356   1.678   2.698  0.0187  0.2011  0.2447
   76phy    C24 2038   3.331   1.526   2.706 -0.2693 -0.2978 -0.2670
   76phy    C22 2039   3.307   1.735   2.836  0.1022  0.4538  0.5440
   76phy    C21 2040   3.251   1.876   2.832 -0.0840  0.3404  0.3168
   76phy    C20 2041   3.231   1.934   2.965  0.1727 -0.0391  0.1901
   76phy    C18 2042   3.172   2.082   2.987  0.6418  0.0451 -0.1598
   76phy    O01 2043   3.048   2.093   2.920  0.2576 -0.6525  0.3205
   76phy    H01 2044   2.980   2.059   2.975  0.2727 -0.6774  0.3235
   76phy    C19 2045   3.152   2.080   3.139  0.4569 -0.3701  0.1226
   76phy    C13 2046   3.267   2.199   2.927 -0.0731 -0.0339  0.0547
   76phy     H3 2047   3.310   2.160   2.831  1.6515  1.0818  0.3259
   76phy    O33 2048   3.390   2.206   3.003  0.3166  0.5751 -0.3768
   76phy    H1B 2049   3.448   2.270   2.967 -0.1925  2.0633  1.2667
   76phy    C12 2050   3.207   2.340   2.890 -0.5181 -0.1150 -0.1793
   76phy    O11 2051   3.204   2.430   2.997  0.1483  0.2843  0.3056
   76phy    H1A 2052   3.141   2.393   3.056 -0.5044 -1.8377 -1.5807
   77phy    C35 2053   2.808   1.168   1.278 -0.0330 -0.2622 -0.7910
   77phy    C33 2054   2.821   1.086   1.409  0.3579 -0.2144 -0.5827
   77phy    C34 2055   2.776   1.166   1.533  0.1292  0.4986  0.0112
   77phy    C32 2056   2.740   0.957   1.405 -0.2075  0.5243 -0.1935
   77phy    C31 2057   2.801   0.852   1.306  0.2899  0.2606 -0.1735
   77phy    C30 2058   2.727   0.714   1.310  0.1146 -0.4677  0.2551
   77phy    C28 2059   2.790   0.629   1.198 -0.2697  0.0772 -1.0547
   77phy    C29 2060   2.884   0.529   1.255 -0.3056  0.5355  0.7707
   77phy    C27 2061   2.674   0.574   1.116 -0.0159 -0.6331  0.1687
   77phy    C26 2062   2.690   0.572   0.964  0.6863  0.0872  0.2172
   77phy    C25 2063   2.578   0.491   0.889 -0.3297 -0.1453 -0.2260
   77phy    C23 2064   2.593   0.496   0.733 -0.1914  0.4434  1.3564
   77phy    C24 2065   2.666   0.370   0.670 -0.0284 -0.1697 -0.0041
   77phy    C22 2066   2.456   0.515   0.668  0.2944  0.0522  0.2410
   77phy    C21 2067   2.448   0.613   0.548  0.2884  0.0730  0.1567
   77phy    C20 2068   2.309   0.627   0.471  0.1307 -0.0067 -0.6638
   77phy    C18 2069   2.303   0.737   0.360  0.0980  0.2807 -0.0105
   77phy    O01 2070   2.305   0.863   0.425 -0.5429  0.1419  0.5013
   77phy    H01 2071   2.245   0.853   0.497 -1.6553  1.1755 -0.2377
   77phy    C19 2072   2.154   0.710   0.312 -0.1339 -0.2676  0.2429
   77phy    C13 2073   2.412   0.725   0.240  0.0065 -0.1682  0.1535
   77phy     H3 2074   2.507   0.749   0.294 -0.1628  0.4638  0.1796
   77phy    O33 2075   2.444   0.592   0.196 -0.0433 -0.2216  0.6003
   77phy    H1B 2076   2.492   0.552   0.266  0.6257 -0.7160 -0.1186
   77phy    C12 2077   2.452   0.842   0.146  0.3187 -0.2254  0.3518
   77phy    O11 2078   2.384   0.851   0.023  0.3480 -0.2839 -0.4518
   77phy    H1A 2079   2.317   0.914   0.039  0.0040 -0.4454 -1.2562
   78phy    C35 2080   4.004   0.536   1.661  0.5688  0.0084  0.1472
   78phy    C33 2081   3.936   0.568   1.522 -0.6096  0.1677  0.1462
   78phy    C34 2082   3.810   0.488   1.521 -0.1242  0.1427 -0.4693
   78phy    C32 2083   3.912   0.713   1.514  0.0869 -0.2479 -0.3496
   78phy    C31 2084   3.886   0.783   1.381  0.0572  0.8253 -0.7116
   78phy    C30 2085   3.874   0.931   1.395  0.3357 -0.0725 -0.3618
   78phy    C28 2086   3.838   1.009   1.268  0.1938 -0.2892 -0.1271
   78phy    C29 2087   3.717   1.101   1.277 -0.1338 -0.2591  0.4326
   78phy    C27 2088   3.968   1.084   1.219  0.4348  0.4545 -0.0888
   78phy    C26 2089   4.001   1.037   1.072  0.2177  0.2813 -0.2311
   78phy    C25 2090   4.126   1.097   1.005 -0.4794 -1.0349 -0.0482
   78phy    C23 2091   4.169   1.043   0.861  0.7574  0.3702 -0.0819
   78phy    C24 2092   4.100   1.119   0.740  0.1383  0.0794 -0.2944
   78phy    C22 2093   4.320   1.045   0.847  0.4987  0.0864  0.2579
   78phy    C21 2094   4.388   0.940   0.758  0.2271 -0.2160  0.2548
   78phy    C20 2095   4.540   0.955   0.791  0.1493 -0.1095  0.1658
   78phy    C18 2096   4.647   0.864   0.718  0.2773 -0.3343  0.4111
   78phy    O01 2097   4.596   0.731   0.723  0.0604 -0.0284  0.3642
   78phy    H01 2098   4.547   0.726   0.803 -1.3152 -2.4731 -0.5281
   78phy    C19 2099   4.773   0.861   0.808  0.3267  0.0357  0.2721
   78phy    C13 2100   4.678   0.901   0.561  0.3978  0.3315 -0.8460
   78phy     H3 2101   4.578   0.906   0.512 -0.3731  3.4404  0.7749
   78phy    O33 2102   4.714   1.035   0.528 -0.5360 -0.4113  0.1897
   78phy    H1B 2103   4.769   1.078   0.590  0.0196  0.9016 -1.1376
   78phy    C12 2104   4.725   0.802   0.456 -0.3357  0.2594 -0.5935
   78phy    O11 2105   4.706   0.668   0.492  0.1623  0.2712  0.4951
   78phy    H1A 2106   4.678   0.671   0.582 -1.0960 -1.1523  0.1978
   79phy    C35 2107   3.566   1.354   0.746 -0.2231 -0.6017 -0.1173
   79phy    C33 2108   3.587   1.223   0.820 -0.4858  0.3875 -0.3415
   79phy    C34 2109   3.730   1.215   0.852  0.0735  0.7069  0.2561
   79phy    C32 2110   3.495   1.216   0.935 -0.0722 -0.1065  0.2372
   79phy    C31 2111   3.430   1.077   0.956 -0.4816  0.0621  0.4523
   79phy    C30 2112   3.320   1.071   1.061 -0.0596  0.3078  0.0203
   79phy    C28 2113   3.282   0.924   1.093 -0.1930  0.2241  0.4389
   79phy    C29 2114   3.259   0.914   1.243  0.5751  0.2313  0.1220
   79phy    C27 2115   3.157   0.875   1.013  0.2014 -0.0741  0.5270
   79phy    C26 2116   3.190   0.775   0.901 -0.2718 -0.0766  0.3815
   79phy    C25 2117   3.056   0.748   0.820 -0.3670  0.4807  0.4702
   79phy    C23 2118   3.054   0.629   0.730 -0.1853 -0.1660  0.4387
   79phy    C24 2119   3.029   0.496   0.801  0.1628  0.4490  0.0058
   79phy    C22 2120   2.950   0.654   0.619  0.2615  0.2611  0.5317
   79phy    C21 2121   2.976   0.582   0.482 -0.1191  0.2427 -0.0755
   79phy    C20 2122   2.863   0.618   0.380 -0.3391  0.0719 -0.3854
   79phy    C18 2123   2.847   0.537   0.248  0.0562 -0.0411 -0.1185
   79phy    O01 2124   2.979   0.495   0.194  0.0960  0.0600 -0.0705
   79phy    H01 2125   3.032   0.568   0.169  1.9752 -0.8979  0.9479
   79phy    C19 2126   2.799   0.640   0.143 -0.3814 -0.0774 -0.0405
   79phy    C13 2127   2.741   0.414   0.271 -0.4070  0.0202  0.3725
   79phy     H3 2128   2.779   0.357   0.359 -0.5250  0.7457  0.9060
   79phy    O33 2129   2.611   0.443   0.321  0.1825 -0.3973 -0.0738
   79phy    H1B 2130   2.560   0.364   0.330  0.7586 -0.8318 -0.5993
   79phy    C12 2131   2.744   0.273   0.192  0.6219 -0.3895  0.1786
   79phy    O11 2132   2.862   0.247   0.126 -0.0393 -0.1264 -0.1891
   79phy    H1A 2133   2.917   0.320   0.144 -0.3267  0.1146 -0.2740
   80phy    C35 2134   4.030   0.222   0.515 -0.1234 -0.1054  0.0218
   80phy    C33 2135   3.924   0.237   0.621 -0.5434 -0.2844  0.1583
   80phy    C34 2136   3.916   0.128   0.722  0.0397  0.3963  0.4881
   80phy    C32 2137   3.930   0.380   0.679 -0.2900  0.4334 -0.0998
   80phy    C31 2138   3.803   0.457   0.726 -0.7120  0.0323 -0.2483
   80phy    C30 2139   3.842   0.583   0.800 -0.1483  0.1868  0.3190
   80phy    C28 2140   3.715   0.669   0.831  0.8050 -0.0798 -0.1174
   80phy    C29 2141   3.724   0.719   0.971  0.4494 -0.3297 -0.1848
   80phy    C27 2142   3.700   0.792   0.735 -0.6078  0.7252  0.2200
   80phy    C26 2143   3.555   0.808   0.677 -0.0124  0.5804 -0.3813
   80phy    C25 2144   3.550   0.912   0.564 -0.2729 -0.4244  0.3790
   80phy    C23 2145   3.415   0.911   0.492  0.4443  0.1703 -0.0767
   80phy    C24 2146   3.338   1.031   0.544  0.2530  0.0956 -0.5640
   80phy    C22 2147   3.411   0.923   0.337 -0.1418 -0.5483  0.4525
   80phy    C21 2148   3.439   0.799   0.258  0.3108  0.5151  0.1757
   80phy    C20 2149   3.424   0.826   0.107  0.0702 -0.1607  0.2052
   80phy    C18 2150   3.403   0.711   0.007  0.1664 -0.5360  0.3468
   80phy    O01 2151   3.525   0.630   0.013 -0.0188 -0.7201 -0.4950
   80phy    H01 2152   3.601   0.681  -0.009 -1.0300  1.4092  0.5731
   80phy    C19 2153   3.387   0.783  -0.129 -0.0356 -0.4575 -0.2858
   80phy    C13 2154   3.270   0.620   0.036  0.1190  0.4331  0.2206
   80phy     H3 2155   3.300   0.571   0.131  0.2575  1.2363  0.6019
   80phy    O33 2156   3.145   0.673   0.086 -0.4518  0.0749 -0.0030
   80phy    H1B 2157   3.149   0.766   0.094  0.0815 -0.0321  1.2542
   80phy    C12 2158   3.252   0.475  -0.025 -0.3384 -0.2532  0.6837
   80phy    O11 2159   3.367   0.418  -0.088  0.2065  0.0346 -0.4254
   80phy    H1A 2160   3.442   0.473  -0.073  0.2510  0.1742 -1.0968
   81phy    C35 2161   4.191   0.653   0.284  0.1031  0.1798  0.2226
   81phy    C33 2162   4.110   0.726   0.387  0.0504  0.0668 -0.4705
   81phy    C34 2163   4.164   0.679   0.523 -0.4591  0.6038  0.0399
   81phy    C32 2164   4.121   0.877   0.374 -0.1093 -0.4179 -0.0898
   81phy    C31 2165   3.985   0.945   0.348  0.0389  0.2980  0.2746
   81phy    C30 2166   3.985   1.099   0.365 -0.1490  0.0499  0.0973
   81phy    C28 2167   3.847   1.168   0.379  0.5934  0.0407  0.3483
   81phy    C29 2168   3.861   1.284   0.474 -0.5002 -0.9087 -0.1967
   81phy    C27 2169   3.791   1.223   0.245  0.0393 -0.0642 -0.0100
   81phy    C26 2170   3.643   1.242   0.220  0.4885 -0.3442 -0.6138
   81phy    C25 2171   3.617   1.286   0.081  0.0780 -0.3655 -0.0540
   81phy    C23 2172   3.484   1.357   0.052  0.2754  0.3840  0.1926
   81phy    C24 2173   3.505   1.451  -0.060 -0.7081 -0.3809  0.3134
   81phy    C22 2174   3.368   1.265   0.009 -0.0927 -0.6796  0.6153
   81phy    C21 2175   3.282   1.210   0.121 -0.2091  0.4926  0.4041
   81phy    C20 2176   3.156   1.150   0.063  0.5827  0.4111  0.3014
   81phy    C18 2177   3.054   1.071   0.150  0.7178  0.1000 -0.2042
   81phy    O01 2178   3.124   0.953   0.193 -0.5147 -0.1540  0.0596
   81phy    H01 2179   3.103   0.954   0.284  0.5730  1.7795  0.3391
   81phy    C19 2180   2.952   1.017   0.045  0.5676  0.2782  0.1517
   81phy    C13 2181   2.983   1.149   0.272 -0.2001  0.1440  0.0342
   81phy     H3 2182   3.066   1.183   0.339  0.0338 -0.9016  0.2839
   81phy    O33 2183   2.925   1.278   0.240 -0.2765  0.2084 -0.1288
   81phy    H1B 2184   2.959   1.327   0.168  0.0731 -0.6810 -0.5910
   81phy    C12 2185   2.924   1.074   0.390  0.0981 -0.0112  0.0121
   81phy    O11 2186   2.984   0.949   0.415  0.1993 -0.1551 -0.4193
   81phy    H1A 2187   2.971   0.925   0.505 -1.4964 -0.2375 -0.6480
   82phy    C35 2188   3.595   1.903   0.012  0.4026 -0.0843 -0.0780
   82phy    C33 2189   3.566   1.876   0.167 -0.2270 -0.0501  0.0525
   82phy    C34 2190   3.693   1.849   0.242  0.1416 -0.1665 -0.5716
   82phy    C32 2191   3.498   2.003   0.219  0.0254  0.5750  0.2606
   82phy    C31 2192   3.402   1.971   0.331  0.0240  0.3270  0.0456
   82phy    C30 2193   3.317   2.092   0.367 -0.0533 -0.1110 -0.0246
   82phy    C28 2194   3.200   2.070   0.464 -0.5658  0.5753  0.3600
   82phy    C29 2195   3.182   2.199   0.551 -1.1041  0.1183  0.6669
   82phy    C27 2196   3.065   2.041   0.398 -0.2525  0.1461  0.8879
   82phy    C26 2197   2.984   1.928   0.457 -0.7143 -0.0930  0.5126
   82phy    C25 2198   2.859   1.899   0.367  0.1681 -0.4450  0.1083
   82phy    C23 2199   2.754   1.795   0.412  0.1888  0.5406  0.1540
   82phy    C24 2200   2.633   1.857   0.465  0.1373 -0.2303  0.4949
   82phy    C22 2201   2.724   1.700   0.292 -0.0950  0.1587 -0.1981
   82phy    C21 2202   2.686   1.558   0.335  0.0517 -0.4474 -0.4827
   82phy    C20 2203   2.650   1.469   0.218  1.0567  0.0316 -0.0186
   82phy    C18 2204   2.581   1.329   0.235 -0.3270  0.0940 -0.6668
   82phy    O01 2205   2.668   1.252   0.320 -0.5801 -0.5463 -0.0997
   82phy    H01 2206   2.754   1.280   0.296 -0.2026 -1.5981 -0.0300
   82phy    C19 2207   2.599   1.268   0.098 -0.2273  0.1829  0.8666
   82phy    C13 2208   2.429   1.334   0.291 -0.2320  0.0141 -0.4916
   82phy     H3 2209   2.439   1.393   0.386 -1.0866  1.0811 -1.0307
   82phy    O33 2210   2.336   1.424   0.233  0.0168  0.0410 -0.6584
   82phy    H1B 2211   2.313   1.395   0.147 -0.7823 -0.7612 -0.1833
   82phy    C12 2212   2.362   1.215   0.370 -0.2639 -0.4316 -0.0589
   82phy    O11 2213   2.303   1.114   0.295  0.1494  0.1249  0.7210
   82phy    H1A 2214   2.332   1.036   0.339  2.4420 -0.0639 -0.9763
   83phy    C35 2215   3.240   0.602   2.273  0.1276  0.3642 -0.5437
   83phy    C33 2216   3.355   0.617   2.175  0.4385  1.0955 -0.4167
   83phy    C34 2217   3.299   0.649   2.034  0.3610 -0.1149 -0.1709
   83phy    C32 2218   3.449   0.722   2.227 -0.0927  0.4344  0.2773
   83phy    C31 2219   3.591   0.671   2.216 -0.2917 -0.4663 -0.2799
   83phy    C30 2220   3.690   0.790   2.234 -0.9599  0.6714 -0.4015
   83phy    C28 2221   3.845   0.756   2.247  0.1032 -0.9464 -0.1026
   83phy    C29 2222   3.893   0.695   2.111  0.1213 -0.7823  0.1305
   83phy    C27 2223   3.927   0.874   2.285  0.2533  0.2404  0.0758
   83phy    C26 2224   4.018   0.839   2.406  1.0767  0.3219 -0.2133
   83phy    C25 2225   4.138   0.932   2.411  0.0691  0.0494  0.4803
   83phy    C23 2226   4.231   0.938   2.534  0.2463 -0.8887  0.0358
   83phy    C24 2227   4.354   1.020   2.490 -0.0769 -0.2340  0.0737
   83phy    C22 2228   4.166   1.008   2.657 -0.0578 -0.5596 -0.2398
   83phy    C21 2229   4.133   0.926   2.780  0.6938  0.4536 -0.1699
   83phy    C20 2230   4.080   1.010   2.893  0.3777  0.0325  0.7109
   83phy    C18 2231   4.077   0.941   3.034  0.4395 -0.4340  0.0626
   83phy    O01 2232   4.198   0.877   3.058 -0.5460  0.2922 -0.6286
   83phy    H01 2233   4.271   0.933   3.077 -0.4751 -0.4353  1.4854
   83phy    C19 2234   4.089   1.060   3.135  0.2485  0.0529 -0.4651
   83phy    C13 2235   3.956   0.831   3.068 -0.0619 -0.7555  0.2288
   83phy     H3 2236   3.964   0.798   3.175  0.8268  0.0611  0.4314
   83phy    O33 2237   3.981   0.711   2.993  0.4034  0.9014 -0.3962
   83phy    H1B 2238   4.026   0.655   3.053 -0.5732  1.0958  0.5525
   83phy    C12 2239   3.811   0.859   3.048 -0.1583  0.1463 -0.1036
   83phy    O11 2240   3.730   0.748   3.078  0.4239 -0.0404  0.2612
   83phy    H1A 2241   3.759   0.690   3.010  0.9127  1.4891 -0.8694
   84phy    C35 2242   3.840   1.426   2.843  0.6381  0.7618 -0.3895
   84phy    C33 2243   3.940   1.520   2.904  0.6926  0.0982 -0.7355
   84phy    C34 2244   3.935   1.652   2.824  0.0836  0.2873 -0.0275
   84phy    C32 2245   3.903   1.527   3.053 -0.4441  0.4405  0.1372
   84phy    C31 2246   4.014   1.576   3.147 -0.0195  0.1256 -0.0217
   84phy    C30 2247   3.969   1.596   3.294  0.4690 -0.0898 -0.0216
   84phy    C28 2248   4.096   1.640   3.372  0.6417 -0.2517  0.1652
   84phy    C29 2249   4.088   1.781   3.419  0.1902 -0.0533 -0.3382
   84phy    C27 2250   4.120   1.554   3.501 -0.5507 -0.5199  0.0989
   84phy    C26 2251   4.235   1.446   3.475  0.6562 -0.1607  0.1212
   84phy    C25 2252   4.262   1.351   3.592  0.0695 -0.5086  0.0500
   84phy    C23 2253   4.400   1.283   3.571 -0.0475  0.2203  0.0276
   84phy    C24 2254   4.479   1.294   3.699 -0.2064  0.0895  0.1314
   84phy    C22 2255   4.391   1.138   3.524  0.3678 -0.0530  0.0318
   84phy    C21 2256   4.437   1.111   3.383 -0.0206 -0.2450  0.1606
   84phy    C20 2257   4.469   0.967   3.346  0.3810  0.1957  0.0445
   84phy    C18 2258   4.518   0.946   3.198 -0.2914  0.3006  0.0998
   84phy    O01 2259   4.417   0.981   3.099  0.0704 -0.1161 -0.0091
   84phy    H01 2260   4.461   1.029   3.031 -0.3350 -0.0836 -0.2527
   84phy    C19 2261   4.521   0.795   3.181 -0.5645  0.6231  0.1820
   84phy    C13 2262   4.664   1.012   3.163 -0.1319 -0.1476  0.0206
   84phy     H3 2263   4.663   1.118   3.200  0.8921 -0.4617  1.0122
   84phy    O33 2264   4.784   0.974   3.247 -0.0491 -0.7042 -0.4678
   84phy    H1B 2265   4.776   1.003   3.336 -0.0177 -0.6876 -0.4702
   84phy    C12 2266   4.698   1.068   3.020  0.4638  0.0591  0.2133
   84phy    O11 2267   4.588   1.066   2.928  0.1693 -0.2802 -0.2278
   84phy    H1A 2268   4.614   1.097   2.844 -0.3996 -0.2915 -0.4106
   85phy    C35 2269   1.995   0.810   1.977  0.0355  0.2636  0.0034
   85phy    C33 2270   1.989   0.693   1.881  0.8039  0.3775 -0.1489
   85phy    C34 2271   1.995   0.735   1.735  0.2561 -0.1486 -0.1928
   85phy    C32 2272   2.110   0.603   1.916  0.3765 -0.5140  0.3970
   85phy    C31 2273   2.072   0.480   2.000  0.1305  0.0028  0.3661
   85phy    C30 2274   2.199   0.403   2.041  0.1823 -0.2453 -0.0709
   85phy    C28 2275   2.180   0.271   2.113  0.3352  0.1282 -0.1705
   85phy    C29 2276   2.149   0.151   2.027  0.1896 -0.4412  0.1533
   85phy    C27 2277   2.321   0.262   2.183  0.0993  0.0317  0.1694
   85phy    C26 2278   2.308   0.244   2.337  0.3115  0.0285  0.5996
   85phy    C25 2279   2.437   0.287   2.405 -0.5295 -0.1469  0.4573
   85phy    C23 2280   2.433   0.295   2.558 -0.5502 -0.6235 -0.2081
   85phy    C24 2281   2.490   0.178   2.634  0.6935 -0.2602  0.1030
   85phy    C22 2282   2.497   0.429   2.602 -0.0227  0.3122  0.1374
   85phy    C21 2283   2.423   0.516   2.710 -0.3232  0.9562  0.3514
   85phy    C20 2284   2.508   0.639   2.750  0.2780 -0.0934 -0.4151
   85phy    C18 2285   2.466   0.728   2.870 -0.3430 -0.2580  0.2768
   85phy    O01 2286   2.446   0.661   2.997  0.3236 -0.0497  0.4740
   85phy    H01 2287   2.419   0.728   3.057  0.3324  0.5950 -0.2120
   85phy    C19 2288   2.600   0.802   2.889 -0.3747 -0.3956 -0.2134
   85phy    C13 2289   2.351   0.833   2.830 -0.0873 -0.2965 -0.0264
   85phy     H3 2290   2.375   0.879   2.731  0.6197 -0.6472 -0.0265
   85phy    O33 2291   2.329   0.954   2.915 -0.5506 -0.0049 -0.5611
   85phy    H1B 2292   2.317   0.938   3.007  0.7596  0.6551 -0.2623
   85phy    C12 2293   2.202   0.776   2.822  0.2641 -0.3805 -0.0958
   85phy    O11 2294   2.147   0.712   2.933  0.1856  0.6285  0.1734
   85phy    H1A 2295   2.209   0.655   2.975 -0.2592 -0.0057 -0.0226
   86phy    C35 2296   4.686   2.151   2.509 -0.4801 -0.3931 -0.5929
   86phy    C33 2297   4.591   2.229   2.419 -0.3735  1.2551  0.7297
   86phy    C34 2298   4.663   2.253   2.286  0.2066 -0.1606  0.5228
   86phy    C32 2299   4.465   2.143   2.399 -0.2293  0.7165  0.0344
   86phy    C31 2300   4.334   2.218   2.384  0.1114 -0.4570  0.0336
   86phy    C30 2301   4.216   2.113   2.392  0.4215 -0.4315 -0.5884
   86phy    C28 2302   4.080   2.179   2.394  0.1892  0.0035  0.1372
   86phy    C29 2303   4.029   2.191   2.251 -0.3548  0.2650  0.1090
   86phy    C27 2304   3.975   2.106   2.481 -0.2206 -0.4851 -0.4265
   86phy    C26 2305   3.909   2.179   2.595  0.0008  0.3848 -0.1301
   86phy    C25 2306   3.806   2.075   2.653 -0.5817  0.5090  0.2206
   86phy    C23 2307   3.740   2.115   2.784  0.1460  0.1629 -0.1717
   86phy    C24 2308   3.592   2.082   2.766 -0.0590  0.2193  0.2832
   86phy    C22 2309   3.813   2.072   2.911 -0.1737  0.9784 -0.1980
   86phy    C21 2310   3.822   2.187   3.008  0.1079  0.0564  0.3594
   86phy    C20 2311   3.888   2.144   3.145  0.3123  0.0315  0.2003
   86phy    C18 2312   3.930   2.240   3.261  0.5101  0.0910 -0.4229
   86phy    O01 2313   3.808   2.307   3.302  0.2038  0.2956 -0.0937
   86phy    H01 2314   3.835   2.385   3.348 -1.9867  0.5106  0.9766
   86phy    C19 2315   3.966   2.143   3.373  0.1889  0.3885  0.4256
   86phy    C13 2316   4.047   2.352   3.229  0.1008 -0.4489 -0.4088
   86phy     H3 2317   4.130   2.304   3.172  0.3913  1.1529 -1.4036
   86phy    O33 2318   4.121   2.410   3.337  0.4926  0.1082  0.2414
   86phy    H1B 2319   4.131   2.351   3.409  1.5240  2.2831  2.0018
   86phy    C12 2320   4.003   2.471   3.134  0.1931  0.5973 -0.5586
   86phy    O11 2321   4.088   2.513   3.036  0.0341 -0.3007  0.4944
   86phy    H1A 2322   4.176   2.486   3.053  0.4408  1.3303  1.1778
   87phy    C35 2323   4.083   3.107   0.986 -0.0115  0.2425  0.6988
   87phy    C33 2324   4.061   3.117   1.135  0.0517  0.6493 -0.3623
   87phy    C34 2325   4.193   3.096   1.214  0.2260  0.1873 -0.0011
   87phy    C32 2326   4.003   3.254   1.163 -0.0406 -0.5606  0.0116
   87phy    C31 2327   3.881   3.264   1.259  0.2983  0.3707  0.0608
   87phy    C30 2328   3.807   3.396   1.280 -0.1177 -0.1411  0.1013
   87phy    C28 2329   3.687   3.388   1.374 -0.4263 -0.6013  0.4308
   87phy    C29 2330   3.728   3.457   1.505 -0.1705  0.0011  0.1310
   87phy    C27 2331   3.576   3.474   1.308  0.1595 -0.0145 -0.2326
   87phy    C26 2332   3.454   3.390   1.254  0.0974  0.3884  0.0705
   87phy    C25 2333   3.357   3.470   1.172  0.2156  0.2851  0.4649
   87phy    C23 2334   3.240   3.403   1.101 -0.1176 -0.2517  0.1430
   87phy    C24 2335   3.128   3.365   1.197 -0.3149 -0.0923 -0.2295
   87phy    C22 2336   3.177   3.509   1.003  0.1093 -0.0505 -0.0581
   87phy    C21 2337   3.227   3.506   0.861  0.3285 -0.2955 -0.2324
   87phy    C20 2338   3.162   3.611   0.772  0.8025 -0.0590 -0.1186
   87phy    C18 2339   3.195   3.633   0.620 -0.6382  0.2361 -0.0794
   87phy    O01 2340   3.336   3.673   0.593  0.3056 -0.4664 -0.3572
   87phy    H01 2341   3.336   3.729   0.518  0.8052  0.9792  0.6699
   87phy    C19 2342   3.102   3.754   0.602  0.3397 -0.1750 -1.0196
   87phy    C13 2343   3.158   3.510   0.516  0.0885 -0.2095  0.3412
   87phy     H3 2344   3.240   3.436   0.537  1.9093  1.6089 -0.0836
   87phy    O33 2345   3.042   3.428   0.551 -0.0021  0.1096 -0.2113
   87phy    H1B 2346   3.046   3.384   0.633 -0.5285  0.9727  0.2876
   87phy    C12 2347   3.188   3.501   0.363 -0.2194 -0.4596 -0.3585
   87phy    O11 2348   3.314   3.538   0.313  0.2017  0.6447 -0.4377
   87phy    H1A 2349   3.313   3.530   0.220 -0.5477 -0.9288 -0.3158
   88phy    C35 2350   3.150   2.153   1.827  0.6548 -0.4051  0.0223
   88phy    C33 2351   3.272   2.184   1.741 -0.4985 -0.6938  0.2344
   88phy    C34 2352   3.240   2.166   1.591 -0.2670 -0.3595 -0.4229
   88phy    C32 2353   3.332   2.322   1.771  0.3020 -0.0979 -0.5456
   88phy    C31 2354   3.482   2.322   1.814 -0.3591 -0.4632 -0.0811
   88phy    C30 2355   3.550   2.462   1.801  0.7952  0.5806  0.0535
   88phy    C28 2356   3.694   2.478   1.852  0.4098  0.2431 -0.1074
   88phy    C29 2357   3.797   2.435   1.751  0.2770 -0.1161  0.1962
   88phy    C27 2358   3.709   2.628   1.883  0.1191  0.2347 -0.1989
   88phy    C26 2359   3.785   2.649   2.019 -0.4979 -0.2070 -0.0906
   88phy    C25 2360   3.798   2.799   2.060  0.2037 -0.1680  0.0349
   88phy    C23 2361   3.896   2.818   2.177  0.2415 -0.1051  0.1001
   88phy    C24 2362   3.997   2.932   2.143 -0.0255 -0.4136 -0.4621
   88phy    C22 2363   3.820   2.845   2.306  0.0453 -0.4448 -0.4602
   88phy    C21 2364   3.868   2.789   2.438 -0.0136 -0.5043 -0.0734
   88phy    C20 2365   3.749   2.757   2.528 -0.2513 -0.2343  0.1406
   88phy    C18 2366   3.762   2.718   2.681 -0.0838  0.1712 -0.1033
   88phy    O01 2367   3.841   2.813   2.760  0.3108  0.1408  0.1159
   88phy    H01 2368   3.829   2.799   2.852 -1.1024  0.7366  0.0372
   88phy    C19 2369   3.614   2.736   2.728  0.2572  0.2790  0.7064
   88phy    C13 2370   3.824   2.566   2.714  0.5417  0.6872 -0.3833
   88phy     H3 2371   3.769   2.494   2.649  0.5596  0.6219 -0.3257
   88phy    O33 2372   3.788   2.528   2.847 -0.1252 -0.5850  0.0060
   88phy    H1B 2373   3.829   2.585   2.908  0.3761 -0.7766 -0.1475
   88phy    C12 2374   3.975   2.533   2.686 -0.3879 -0.3194 -0.0922
   88phy    O11 2375   4.067   2.601   2.764 -0.1661 -0.2980  0.7152
   88phy    H1A 2376   4.090   2.554   2.842 -0.4597 -2.3001 -0.3519
   89phy    C35 2377   2.330   3.431   0.721  0.1254 -0.0400  0.1267
   89phy    C33 2378   2.266   3.308   0.776 -0.0988  0.2705 -0.7073
   89phy    C34 2379   2.223   3.344   0.921 -0.3811 -0.3584  0.6763
   89phy    C32 2380   2.144   3.268   0.700 -0.3509 -0.2640 -0.4686
   89phy    C31 2381   2.143   3.124   0.639  0.6969 -0.2166 -0.5144
   89phy    C30 2382   2.003   3.092   0.584  0.7595 -0.4381  0.4917
   89phy    C28 2383   1.981   2.944   0.542 -0.2111 -0.7406 -0.1065
   89phy    C29 2384   1.911   2.859   0.645  0.2069  0.3147 -0.2328
   89phy    C27 2385   1.884   2.934   0.424  0.4661 -0.2019  0.4913
   89phy    C26 2386   1.945   2.957   0.287 -0.3521  0.0200 -0.2786
   89phy    C25 2387   1.862   2.889   0.176  0.1506 -0.0724  0.0623
   89phy    C23 2388   1.896   2.942   0.039  0.4005 -0.0099  0.4610
   89phy    C24 2389   1.902   2.829  -0.060 -0.2429 -0.2919 -0.1105
   89phy    C22 2390   1.786   3.048   0.009 -0.0077 -0.0647 -0.0755
   89phy    C21 2391   1.820   3.161  -0.089 -0.3075  0.4761 -0.0301
   89phy    C20 2392   1.694   3.248  -0.118 -0.4709  0.0401  0.1366
   89phy    C18 2393   1.695   3.361  -0.225 -0.0394  0.4498 -0.1417
   89phy    O01 2394   1.809   3.438  -0.196 -0.2227 -0.2916 -0.1061
   89phy    H01 2395   1.852   3.457  -0.277 -1.0891 -0.6508 -0.6700
   89phy    C19 2396   1.564   3.446  -0.206  0.6769  0.2837 -0.1339
   89phy    C13 2397   1.705   3.299  -0.380  0.0972 -0.3832  0.4576
   89phy     H3 2398   1.787   3.223  -0.381 -0.5139 -1.0393 -0.5820
   89phy    O33 2399   1.603   3.214  -0.428  0.6014 -0.0127  1.0109
   89phy    H1B 2400   1.532   3.269  -0.455  1.4873  0.8349  0.3092
   89phy    C12 2401   1.795   3.367  -0.494 -0.4689 -0.4302 -0.2061
   89phy    O11 2402   1.888   3.461  -0.438  0.3503 -0.2279 -0.4591
   89phy    H1A 2403   1.917   3.511  -0.512 -0.4059  0.7820 -0.0967
   90phy    C35 2404   3.149   1.883   2.181 -0.5504 -0.5285  0.8951
   90phy    C33 2405   3.300   1.862   2.174  0.1205  0.0013  0.4655
   90phy    C34 2406   3.329   1.758   2.072  0.0149 -0.0238  0.8170
   90phy    C32 2407   3.358   2.003   2.148 -0.5292  0.4698  0.4779
   90phy    C31 2408   3.408   2.091   2.266  0.3738  0.8284  0.2265
   90phy    C30 2409   3.425   2.242   2.229 -0.0342 -0.8122 -0.1470
   90phy    C28 2410   3.504   2.305   2.344 -0.1079  0.2503  0.0119
   90phy    C29 2411   3.652   2.330   2.308 -0.4359 -0.3608  0.4331
   90phy    C27 2412   3.447   2.454   2.349  0.0737 -0.0636 -0.4231
   90phy    C26 2413   3.381   2.508   2.478 -0.4099 -0.2815 -0.1688
   90phy    C25 2414   3.309   2.638   2.446  0.0193  0.0491  0.0085
   90phy    C23 2415   3.225   2.715   2.556 -0.1368 -0.0838 -0.3129
   90phy    C24 2416   3.249   2.863   2.543  0.0312  0.3523 -0.1898
   90phy    C22 2417   3.082   2.672   2.543  0.2823 -0.0520  0.0172
   90phy    C21 2418   3.006   2.667   2.677 -0.3067 -0.3207  0.1328
   90phy    C20 2419   2.856   2.632   2.654 -0.1573  0.0447 -0.2046
   90phy    C18 2420   2.749   2.599   2.759  0.2944 -0.3939  0.2478
   90phy    O01 2421   2.759   2.699   2.859 -0.1600 -0.1778  0.4322
   90phy    H01 2422   2.761   2.783   2.817 -2.2349  0.6046  1.7319
   90phy    C19 2423   2.616   2.616   2.680  0.0032 -0.4052 -0.0793
   90phy    C13 2424   2.769   2.456   2.835  0.1230 -0.0818 -0.2849
   90phy     H3 2425   2.874   2.454   2.872  0.0551 -0.5473 -0.1096
   90phy    O33 2426   2.766   2.347   2.743 -0.5596 -0.4515  0.3778
   90phy    H1B 2427   2.840   2.347   2.686 -1.3835 -2.6739 -0.8212
   90phy    C12 2428   2.675   2.426   2.959  0.6658 -0.2111  0.4702
   90phy    O11 2429   2.715   2.340   3.057 -0.0100 -0.5948 -0.1890
   90phy    H1A 2430   2.715   2.251   3.027 -1.3217 -0.7513  0.2156
   91phy    C35 2431   4.930   2.778   1.818 -0.2136  0.2183 -0.0564
   91phy    C33 2432   4.855   2.668   1.746 -0.3756  0.3794 -0.6676
   91phy    C34 2433   4.830   2.559   1.845  0.0826 -0.0804 -0.2787
   91phy    C32 2434   4.724   2.713   1.686  0.3875 -0.5312  0.3405
   91phy    C31 2435   4.677   2.652   1.553  0.3838 -0.2245 -0.2342
   91phy    C30 2436   4.535   2.697   1.516 -0.3281 -0.3919  0.4971
   91phy    C28 2437   4.468   2.631   1.389  0.1529  0.4292  0.0532
   91phy    C29 2438   4.343   2.551   1.427  0.0810 -0.5084 -0.2181
   91phy    C27 2439   4.441   2.734   1.282 -0.1488 -0.0126  0.0555
   91phy    C26 2440   4.444   2.685   1.137 -0.0622 -0.3277 -0.0378
   91phy    C25 2441   4.427   2.800   1.039  0.1471 -0.5273  0.3272
   91phy    C23 2442   4.455   2.776   0.889  0.5366  0.3083 -0.0527
   91phy    C24 2443   4.366   2.862   0.793 -0.0275 -0.2374 -0.3588
   91phy    C22 2444   4.606   2.772   0.850 -0.3907  0.1545 -0.4787
   91phy    C21 2445   4.639   2.689   0.723  0.0524 -0.5013  0.0416
   91phy    C20 2446   4.787   2.649   0.718  0.1474 -0.0407  0.7967
   91phy    C18 2447   4.853   2.591   0.587  0.1109 -0.0930 -0.3195
   91phy    O01 2448   4.777   2.474   0.550 -0.0632 -0.1906 -0.0002
   91phy    H01 2449   4.742   2.432   0.626 -0.5764  1.3086  0.6298
   91phy    C19 2450   4.986   2.540   0.642 -0.4721 -0.1887 -0.0461
   91phy    C13 2451   4.864   2.693   0.460 -0.2647  0.2006 -0.4468
   91phy     H3 2452   4.761   2.697   0.415 -0.2892  0.9222 -0.3317
   91phy    O33 2453   4.882   2.831   0.490 -0.2882  0.3589 -0.2841
   91phy    H1B 2454   4.798   2.872   0.492 -0.9209 -0.9214  1.0719
   91phy    C12 2455   4.916   2.655   0.313 -0.2331  0.1269  0.1311
   91phy    O11 2456   5.052   2.668   0.301 -0.1571  0.1226 -0.4839
   91phy    H1A 2457   5.079   2.747   0.343  0.1417  0.0485 -0.5348
   92phy    C35 2458   2.855   1.893   1.597  0.0291  0.1766 -0.3927
   92phy    C33 2459   2.784   1.999   1.516  0.3650 -0.0287 -0.3929
   92phy    C34 2460   2.755   1.935   1.382 -0.1365  0.2885  0.3778
   92phy    C32 2461   2.646   2.052   1.570  0.0787 -0.3162 -0.1171
   92phy    C31 2462   2.659   2.181   1.658  0.8450  0.1686 -0.1512
   92phy    C30 2463   2.527   2.207   1.728  0.5498 -0.0843  0.1231
   92phy    C28 2464   2.515   2.345   1.793  0.1592  0.1173 -0.5261
   92phy    C29 2465   2.466   2.458   1.708  0.3701 -0.5556  0.0574
   92phy    C27 2466   2.435   2.319   1.929 -0.4464  0.0580 -0.0740
   92phy    C26 2467   2.505   2.358   2.059 -0.2954 -0.1353  0.1299
   92phy    C25 2468   2.432   2.303   2.179  0.1587 -0.7127 -0.3026
   92phy    C23 2469   2.496   2.347   2.312 -0.4917  0.1740  0.0176
   92phy    C24 2470   2.422   2.466   2.368  0.4042 -0.0734  0.4127
   92phy    C22 2471   2.482   2.230   2.411 -0.7582  0.4433  0.0395
   92phy    C21 2472   2.620   2.192   2.473  0.0978  0.2178 -0.1705
   92phy    C20 2473   2.597   2.071   2.570  0.2975  0.1052 -0.2547
   92phy    C18 2474   2.693   2.029   2.684  0.6434  0.4904 -0.1520
   92phy    O01 2475   2.684   2.126   2.792 -0.4591 -0.3593  0.1902
   92phy    H01 2476   2.725   2.206   2.765 -2.0950  0.3135 -0.4477
   92phy    C19 2477   2.605   1.912   2.731 -0.1258 -0.0224 -0.4466
   92phy    C13 2478   2.845   1.978   2.658  0.2062 -0.4498 -0.2932
   92phy     H3 2479   2.844   1.885   2.596  0.3257 -0.9471  0.4324
   92phy    O33 2480   2.901   1.925   2.772  0.6351  0.3390 -0.4716
   92phy    H1B 2481   2.979   1.970   2.798  1.1055 -1.0384  0.6015
   92phy    C12 2482   2.950   2.071   2.586  0.4170 -0.3950  0.2435
   92phy    O11 2483   2.970   2.192   2.652  0.0503  0.1277 -0.4561
   92phy    H1A 2484   3.011   2.174   2.734  0.4283  0.2035 -0.6256
   93phy    C35 2485   2.670   1.164   2.718 -0.3169 -0.2465  0.3274
   93phy    C33 2486   2.789   1.251   2.749 -0.6949  0.1639  0.3843
   93phy    C34 2487   2.868   1.162   2.847 -0.0803 -0.5317  0.0004
   93phy    C32 2488   2.882   1.270   2.625  0.0686 -0.0074  0.4190
   93phy    C31 2489   2.897   1.402   2.555 -0.2586  0.4961 -0.0547
   93phy    C30 2490   2.987   1.380   2.430  0.2123 -0.0113 -0.0737
   93phy    C28 2491   3.031   1.507   2.361 -0.2370  0.0980  0.1262
   93phy    C29 2492   3.143   1.463   2.272  0.2713  0.4398 -0.2914
   93phy    C27 2493   2.939   1.581   2.263  0.5516  0.3913 -0.5235
   93phy    C26 2494   2.842   1.694   2.309  0.4264 -0.1752 -0.4753
   93phy    C25 2495   2.763   1.760   2.192  0.5269 -0.4074  0.1093
   93phy    C23 2496   2.650   1.858   2.248 -0.0877 -0.1437 -0.3065
   93phy    C24 2497   2.645   1.980   2.156  0.5036 -0.3408 -0.7329
   93phy    C22 2498   2.505   1.797   2.257 -0.2343 -0.2279  0.9261
   93phy    C21 2499   2.476   1.756   2.404 -0.2734 -0.4907 -0.0158
   93phy    C20 2500   2.325   1.743   2.405 -0.0535  0.6046 -0.2582
   93phy    C18 2501   2.251   1.696   2.533 -0.5362  0.1746 -1.3208
   93phy    O01 2502   2.252   1.794   2.640  0.6888 -0.1658  0.0458
   93phy    H01 2503   2.316   1.757   2.697 -2.4839 -3.1250  2.1051
   93phy    C19 2504   2.105   1.706   2.479 -0.0920 -0.1880 -0.2218
   93phy    C13 2505   2.284   1.544   2.584 -0.2829 -0.1873 -0.5276
   93phy     H3 2506   2.310   1.481   2.495  1.3937  2.4378 -2.0350
   93phy    O33 2507   2.184   1.478   2.643  0.2161  0.6179 -0.3005
   93phy    H1B 2508   2.162   1.518   2.725  1.1907 -1.4234  1.0319
   93phy    C12 2509   2.406   1.537   2.679 -0.3858  0.3313  0.3078
   93phy    O11 2510   2.404   1.642   2.779 -0.3198  0.2075  0.3660
   93phy    H1A 2511   2.386   1.605   2.863 -1.2042 -0.2994 -0.0382
   94phy    C35 2512   3.690   1.818   0.687  0.1254  0.4460 -0.2343
   94phy    C33 2513   3.821   1.758   0.729 -1.1815 -0.4064 -0.2286
   94phy    C34 2514   3.879   1.663   0.623 -0.0672  0.3144 -0.2722
   94phy    C32 2515   3.922   1.874   0.750  0.1686  0.5163 -0.0182
   94phy    C31 2516   3.964   1.904   0.893 -0.2791 -0.3261  0.2442
   94phy    C30 2517   4.060   2.023   0.889  0.0096 -0.8490  0.7665
   94phy    C28 2518   4.103   2.068   1.031  0.1089 -0.7747  0.1061
   94phy    C29 2519   4.234   1.995   1.073  0.0773 -0.2436  0.5092
   94phy    C27 2520   4.142   2.222   1.042  0.6984  0.7093  0.4357
   94phy    C26 2521   4.042   2.326   1.074  0.2534 -0.5530  0.0112
   94phy    C25 2522   4.109   2.459   1.035  0.3150 -0.0823  0.1906
   94phy    C23 2523   4.009   2.576   1.019 -0.0393 -0.2079  0.1397
   94phy    C24 2524   4.004   2.658   1.151  0.3316  0.2705 -0.5266
   94phy    C22 2525   4.054   2.662   0.899  0.2104 -0.0536 -0.3487
   94phy    C21 2526   3.967   2.650   0.774 -0.4587 -0.2096  0.0752
   94phy    C20 2527   4.015   2.742   0.656  0.0351 -0.1551 -0.2409
   94phy    C18 2528   3.989   2.698   0.512  0.1903  0.0267 -0.1121
   94phy    O01 2529   4.051   2.575   0.473 -0.0711 -0.2636  0.0592
   94phy    H01 2530   4.127   2.554   0.524  0.6968  0.1071 -0.9005
   94phy    C19 2531   4.063   2.812   0.435 -0.2201  0.2689  0.1600
   94phy    C13 2532   3.834   2.685   0.474 -0.9195 -0.3423  0.2793
   94phy     H3 2533   3.802   2.594   0.532 -0.4386 -0.9590 -0.4021
   94phy    O33 2534   3.742   2.780   0.528 -0.4043 -0.0694  0.3650
   94phy    H1B 2535   3.665   2.730   0.550 -0.3959  0.1394  0.8755
   94phy    C12 2536   3.777   2.622   0.339  0.2465  0.1521 -0.4725
   94phy    O11 2537   3.849   2.512   0.285 -0.1651  0.1482  0.3307
   94phy    H1A 2538   3.939   2.526   0.307 -0.0066 -0.5252  0.1526
   95phy    C35 2539   4.413   3.412   1.271  0.5461  0.3044  0.2457
   95phy    C33 2540   4.340   3.543   1.251  0.2028 -0.1809  0.0830
   95phy    C34 2541   4.321   3.577   1.102 -0.3564 -0.3140 -0.6156
   95phy    C32 2542   4.213   3.541   1.331  0.1735  0.2702 -0.1005
   95phy    C31 2543   4.193   3.665   1.416  0.4833  0.2838  0.4569
   95phy    C30 2544   4.072   3.663   1.508  0.0073  0.5998 -0.2293
   95phy    C28 2545   4.022   3.799   1.570 -0.3784  0.7663 -0.0911
   95phy    C29 2546   3.949   3.880   1.461 -0.3011  0.2283  0.1054
   95phy    C27 2547   3.926   3.780   1.688  0.1966  0.0220 -0.1795
   95phy    C26 2548   3.961   3.852   1.818  0.4294  0.0076  0.2197
   95phy    C25 2549   3.844   3.854   1.913 -0.3898  0.4650 -0.0944
   95phy    C23 2550   3.881   3.915   2.054  0.0513 -0.4681  0.3835
   95phy    C24 2551   3.880   4.064   2.064 -0.3296 -0.5734  0.3045
   95phy    C22 2552   3.769   3.869   2.149  0.0405  0.0041 -0.2443
   95phy    C21 2553   3.792   3.749   2.248 -0.4105  0.2654 -0.1195
   95phy    C20 2554   3.662   3.717   2.330  0.0248  0.2044  0.5566
   95phy    C18 2555   3.672   3.623   2.454 -0.7913 -0.2800  0.1722
   95phy    O01 2556   3.747   3.684   2.558 -0.0077  0.1514 -0.4379
   95phy    H01 2557   3.837   3.703   2.538 -0.0727  1.2990  0.2374
   95phy    C19 2558   3.527   3.641   2.501 -0.0426 -0.2595  0.1620
   95phy    C13 2559   3.722   3.468   2.434  0.1892  0.4297 -0.3280
   95phy     H3 2560   3.653   3.421   2.360 -0.4011 -0.7377  0.9106
   95phy    O33 2561   3.685   3.396   2.550  0.2463  0.0984  0.2597
   95phy    H1B 2562   3.755   3.411   2.611  0.3359  0.9614 -0.0369
   95phy    C12 2563   3.872   3.427   2.396  0.2243 -0.4290  0.0648
   95phy    O11 2564   3.977   3.449   2.488  0.0712 -0.2605 -0.3157
   95phy    H1A 2565   3.955   3.392   2.559 -0.2671 -0.8176 -0.8546
   96phy    C35 2566   2.887   2.400   2.330 -0.5550  0.5718 -0.5018
   96phy    C33 2567   2.967   2.382   2.199 -0.1065 -0.0888 -0.0359
   96phy    C34 2568   2.912   2.266   2.119  0.2788 -0.1505  0.0579
   96phy    C32 2569   2.969   2.508   2.111 -0.3694 -0.5503 -0.0410
   96phy    C31 2570   3.105   2.550   2.058  0.4326  0.2532 -0.5408
   96phy    C30 2571   3.106   2.679   1.973 -0.1884  0.1575 -0.4057
   96phy    C28 2572   3.241   2.747   1.935 -0.1130  0.6851 -0.4296
   96phy    C29 2573   3.238   2.765   1.781 -0.6781  0.5964  0.0533
   96phy    C27 2574   3.247   2.882   2.004  0.4287  0.0062  0.1947
   96phy    C26 2575   3.376   2.901   2.089  0.5035 -0.1181 -0.0831
   96phy    C25 2576   3.379   3.029   2.168 -0.5625 -0.3979  0.3557
   96phy    C23 2577   3.494   3.064   2.264 -0.5657  0.5724  0.4972
   96phy    C24 2578   3.607   3.144   2.197 -0.4711  0.3997 -0.5923
   96phy    C22 2579   3.436   3.161   2.363  0.2567  0.1207  0.0298
   96phy    C21 2580   3.462   3.143   2.510 -0.5749  0.0012 -0.2920
   96phy    C20 2581   3.394   3.252   2.597 -0.0227  0.0360  0.0554
   96phy    C18 2582   3.434   3.260   2.751 -0.1328  0.2939  0.2313
   96phy    O01 2583   3.568   3.305   2.754  0.0379  0.0969 -0.3824
   96phy    H01 2584   3.599   3.329   2.668  1.2686 -0.9842 -0.2786
   96phy    C19 2585   3.347   3.380   2.797  0.7191 -0.4140  0.2413
   96phy    C13 2586   3.405   3.122   2.835 -0.0012  0.5079 -0.3459
   96phy     H3 2587   3.458   3.037   2.783 -0.7924 -0.1835 -0.0387
   96phy    O33 2588   3.270   3.076   2.821 -0.3262 -0.0086 -0.6990
   96phy    H1B 2589   3.255   2.988   2.848  0.1536  0.1801  0.1896
   96phy    C12 2590   3.464   3.120   2.989 -0.4131  0.3426 -0.0376
   96phy    O11 2591   3.447   3.004   3.069 -0.3644  0.7855 -0.2315
   96phy    H1A 2592   3.367   3.011   3.119 -0.1982 -1.4541  0.4743
   97phy    C35 2593   2.742   3.171   1.536 -0.4472  0.2206 -0.0261
   97phy    C33 2594   2.849   3.092   1.608  0.4409 -0.3906  0.2768
   97phy    C34 2595   2.878   3.169   1.735 -0.1916 -0.1045 -0.5519
   97phy    C32 2596   2.804   2.945   1.631 -0.0828 -0.0213 -0.2597
   97phy    C31 2597   2.905   2.835   1.590  0.2610  0.0123  0.2991
   97phy    C30 2598   2.821   2.707   1.594 -0.0332  0.6001  0.7953
   97phy    C28 2599   2.913   2.581   1.582 -0.2847  0.2959 -0.1211
   97phy    C29 2600   2.912   2.491   1.705 -0.2156  0.0443  0.2735
   97phy    C27 2601   2.880   2.492   1.461 -0.4613 -0.0276  0.5456
   97phy    C26 2602   2.999   2.456   1.376  0.4359  0.6251 -0.1628
   97phy    C25 2603   2.962   2.379   1.246 -0.3450 -0.3463 -0.1770
   97phy    C23 2604   3.085   2.316   1.180 -0.1807 -0.3756  1.1856
   97phy    C24 2605   3.094   2.170   1.222  0.1177  0.7354 -0.4154
   97phy    C22 2606   3.072   2.318   1.026  0.0389 -0.5590 -0.2559
   97phy    C21 2607   3.145   2.437   0.968 -0.1947 -0.0638  0.2006
   97phy    C20 2608   3.103   2.458   0.817 -0.2678  0.3927 -0.7562
   97phy    C18 2609   3.163   2.585   0.741  0.1648  0.1479 -0.2375
   97phy    O01 2610   3.124   2.709   0.800  0.0455 -0.3477 -0.5546
   97phy    H01 2611   3.159   2.715   0.887  0.4956 -0.9889 -0.6814
   97phy    C19 2612   3.086   2.574   0.613 -0.0743 -0.2446  0.2239
   97phy    C13 2613   3.325   2.577   0.716 -0.4476 -0.5990 -0.0676
   97phy     H3 2614   3.370   2.594   0.818 -0.0442 -1.3412 -0.1176
   97phy    O33 2615   3.386   2.448   0.690 -0.1563 -0.0989  0.4454
   97phy    H1B 2616   3.424   2.459   0.606 -0.2612  0.3658  0.4535
   97phy    C12 2617   3.415   2.695   0.671  0.7423  0.3823 -0.1046
   97phy    O11 2618   3.483   2.688   0.544  0.3740 -0.0182 -0.3399
   97phy    H1A 2619   3.422   2.659   0.479 -0.5861 -0.9824  0.9253
   98phy    C35 2620   3.668   4.792   1.877 -0.4302  0.0457  0.0541
   98phy    C33 2621   3.762   4.677   1.844  0.0966 -0.6093 -0.0991
   98phy    C34 2622   3.905   4.708   1.866  0.0512  0.7913 -0.3347
   98phy    C32 2623   3.727   4.543   1.911 -0.1725  0.8282  0.2570
   98phy    C31 2624   3.631   4.453   1.832 -0.4870 -0.2273  0.0408
   98phy    C30 2625   3.612   4.316   1.894 -0.3389  0.2362  0.1721
   98phy    C28 2626   3.504   4.228   1.826 -0.1329 -0.0566  0.2270
   98phy    C29 2627   3.564   4.160   1.705 -0.7124 -0.5794 -0.1251
   98phy    C27 2628   3.483   4.117   1.927 -0.0908  0.2747  0.1673
   98phy    C26 2629   3.346   4.110   2.000 -0.7364  0.0082  0.6036
   98phy    C25 2630   3.342   4.002   2.107 -0.5529 -0.2097 -0.1530
   98phy    C23 2631   3.200   3.960   2.156 -0.0206 -0.3885 -0.2164
   98phy    C24 2632   3.133   3.859   2.065  0.0967 -0.6394  0.1343
   98phy    C22 2633   3.217   3.896   2.293 -0.4988 -0.3477  0.1932
   98phy    C21 2634   3.125   3.921   2.406  0.1580  0.3484 -0.1673
   98phy    C20 2635   3.181   3.848   2.531 -0.1706  0.0018 -0.3871
   98phy    C18 2636   3.105   3.839   2.674  0.1663  0.2507  0.1318
   98phy    O01 2637   2.989   3.755   2.651  0.1637  0.4073  0.1154
   98phy    H01 2638   2.949   3.736   2.734  0.9662 -2.1534 -0.0019
   98phy    C19 2639   3.206   3.748   2.750  0.1597 -0.0614  0.6481
   98phy    C13 2640   3.066   3.975   2.757 -0.1514  0.2959  0.0209
   98phy     H3 2641   3.154   4.044   2.766 -0.9133  1.1959  0.8328
   98phy    O33 2642   3.036   3.945   2.894 -0.5195  0.3018  0.4045
   98phy    H1B 2643   3.095   3.980   2.957 -0.8039  0.2992  0.6728
   98phy    C12 2644   2.947   4.062   2.704 -0.1604  0.2663 -0.0381
   98phy    O11 2645   2.938   4.195   2.737  0.4128  0.1240 -0.3297
   98phy    H1A 2646   2.867   4.233   2.690 -0.7396 -0.0117  1.2253
   99phy    C35 2647   2.784   2.642   0.951 -0.4270  0.3896 -0.3456
   99phy    C33 2648   2.697   2.755   0.901 -0.2177 -0.3647 -0.3462
   99phy    C34 2649   2.612   2.719   0.777 -1.0870 -0.2193 -0.5454
   99phy    C32 2650   2.614   2.814   1.020 -0.0922  0.9570  0.1298
   99phy    C31 2651   2.586   2.960   1.014  0.3303  0.6599  0.1688
   99phy    C30 2652   2.548   3.023   1.144 -0.1850  0.4342 -0.6929
   99phy    C28 2653   2.523   3.174   1.142  0.3390 -0.0770 -0.2082
   99phy    C29 2654   2.442   3.216   1.267 -0.4694  0.6929 -0.1286
   99phy    C27 2655   2.639   3.270   1.120 -0.4369  0.3871  0.4502
   99phy    C26 2656   2.606   3.384   1.019 -0.0847  0.1510  0.3685
   99phy    C25 2657   2.711   3.497   0.980  0.1873 -0.2292 -0.3200
   99phy    C23 2658   2.645   3.598   0.889 -0.3071 -0.6294  0.2462
   99phy    C24 2659   2.606   3.728   0.955  0.1485  0.6716  0.4578
   99phy    C22 2660   2.736   3.626   0.768  0.1430 -0.1235  0.0562
   99phy    C21 2661   2.664   3.602   0.637 -0.4893  1.0976 -0.0042
   99phy    C20 2662   2.723   3.669   0.512 -0.0215 -0.1369  0.0946
   99phy    C18 2663   2.659   3.638   0.367 -0.8264 -0.0510  0.1696
   99phy    O01 2664   2.636   3.493   0.357 -0.2333 -0.0893  0.0876
   99phy    H01 2665   2.570   3.484   0.291 -0.4277 -0.4115  0.3255
   99phy    C19 2666   2.769   3.682   0.268  0.6078 -0.0532 -0.3148
   99phy    C13 2667   2.525   3.720   0.334  0.0638  0.0489  0.1142
   99phy     H3 2668   2.455   3.684   0.413 -1.2930 -0.3176 -1.2005
   99phy    O33 2669   2.521   3.858   0.357  0.4317  0.0179 -0.0631
   99phy    H1B 2670   2.541   3.912   0.284 -0.9110 -0.8836 -1.1453
   99phy    C12 2671   2.405   3.678   0.236  0.0685 -0.1468  0.5507
   99phy    O11 2672   2.419   3.544   0.197  0.0870  0.0106  0.2674
   99phy    H1A 2673   2.353   3.489   0.235 -0.9400  0.0692 -1.3281
  100phy    C35 2674   3.489   3.613   1.832 -0.6061 -0.6828  0.2952
  100phy    C33 2675   3.511   3.489   1.919  0.3049 -0.0026  0.4750
  100phy    C34 2676   3.487   3.537   2.063  0.4737  0.0082 -0.3094
  100phy    C32 2677   3.425   3.367   1.879  0.5491  0.2367  0.0707
  100phy    C31 2678   3.469   3.283   1.756  0.0229  0.0168 -0.6137
  100phy    C30 2679   3.377   3.172   1.717 -0.7624  0.0195 -0.2047
  100phy    C28 2680   3.420   3.083   1.595 -0.1639  0.5968  0.2164
  100phy    C29 2681   3.514   2.965   1.648  0.2691  0.1556 -0.0333
  100phy    C27 2682   3.292   3.030   1.528  0.2588  0.4311  0.0794
  100phy    C26 2683   3.286   3.010   1.376  0.3872  0.1086 -0.2162
  100phy    C25 2684   3.153   2.947   1.324 -0.2037 -0.2539 -0.4587
  100phy    C23 2685   3.149   2.908   1.179 -0.3106  0.1276 -0.2450
  100phy    C24 2686   3.119   2.759   1.182  0.3151  0.2998  0.3380
  100phy    C22 2687   3.032   2.977   1.108  0.0748 -0.2023 -0.1474
  100phy    C21 2688   3.064   3.044   0.971  0.0715 -0.0624 -0.4839
  100phy    C20 2689   2.938   3.087   0.891  0.4418 -0.2564  0.3073
  100phy    C18 2690   2.956   3.139   0.742 -0.0527  0.4329  0.1229
  100phy    O01 2691   3.050   3.248   0.754 -0.0773 -0.2121  0.1199
  100phy    H01 2692   3.137   3.214   0.770 -0.3469 -1.3023 -0.5849
  100phy    C19 2693   2.819   3.204   0.703 -0.8048 -0.0207 -0.0163
  100phy    C13 2694   3.012   3.017   0.646 -0.0113 -0.6477  0.6533
  100phy     H3 2695   3.113   2.992   0.687 -0.3194 -0.2777  1.6645
  100phy    O33 2696   2.960   2.886   0.669 -0.8256  0.3583 -0.5171
  100phy    H1B 2697   3.013   2.834   0.726 -0.1995  1.4189 -0.0870
  100phy    C12 2698   3.084   3.053   0.511  0.4382  0.0176 -0.4364
  100phy    O11 2699   3.006   3.036   0.396 -0.1797 -0.2056  0.0535
  100phy    H1A 2700   2.991   2.944   0.383 -0.5625 -0.3955  1.6708
  101phy    C35 2701   3.592   3.975   1.363  0.3690 -0.7114 -0.2026
  101phy    C33 2702   3.470   3.889   1.367  0.3294  0.1930 -0.4335
  101phy    C34 2703   3.464   3.808   1.496  0.1732  0.2607 -0.0050
  101phy    C32 2704   3.340   3.965   1.341 -0.3148 -0.1787  0.1070
  101phy    C31 2705   3.238   3.887   1.258  0.9074  0.7288 -0.4375
  101phy    C30 2706   3.109   3.967   1.217 -0.4566 -0.4724  0.1194
  101phy    C28 2707   2.998   3.898   1.133 -0.3931  0.0619  0.0034
  101phy    C29 2708   2.897   3.820   1.219  0.5405 -0.4662  0.2669
  101phy    C27 2709   2.924   4.006   1.054 -0.1639 -0.4857  0.1873
  101phy    C26 2710   2.922   3.970   0.906 -0.5762  0.0391  0.0075
  101phy    C25 2711   2.899   4.101   0.827  0.3789  0.3131  0.1420
  101phy    C23 2712   2.848   4.087   0.681 -0.3557  0.1575  0.2510
  101phy    C24 2713   2.693   4.074   0.663 -0.1052  0.2290  0.4621
  101phy    C22 2714   2.900   4.212   0.603 -0.1098 -0.0259  0.1149
  101phy    C21 2715   2.956   4.177   0.463  0.4458 -0.3703 -0.1053
  101phy    C20 2716   2.960   4.303   0.370  0.0345  0.1290 -0.2170
  101phy    C18 2717   3.006   4.288   0.219  0.0346  0.3276  0.2282
  101phy    O01 2718   3.131   4.209   0.215 -0.8266  0.3011 -0.0580
  101phy    H01 2719   3.205   4.253   0.252 -1.0807  1.1094 -0.4852
  101phy    C19 2720   3.038   4.428   0.166 -0.4161  0.3085  0.3786
  101phy    C13 2721   2.888   4.212   0.131 -0.1149 -0.2161 -0.1448
  101phy     H3 2722   2.891   4.106   0.166 -0.6291 -0.5123 -0.9540
  101phy    O33 2723   2.752   4.237   0.163 -0.2308  0.5358  0.1392
  101phy    H1B 2724   2.726   4.322   0.134 -1.0810 -0.0091 -0.7338
  101phy    C12 2725   2.907   4.151  -0.011  0.1266 -0.3595  0.4375
  101phy    O11 2726   2.855   4.225  -0.118  0.2899 -0.1783  0.3611
  101phy    H1A 2727   2.893   4.190  -0.197 -1.2743 -0.7953 -0.1566
  102phy    C35 2728   1.683   0.853   2.133 -0.2256  0.1149 -0.5800
  102phy    C33 2729   1.554   0.780   2.090  0.7432 -0.4353 -0.0183
  102phy    C34 2730   1.559   0.784   1.940 -0.0752 -0.0264  0.4153
  102phy    C32 2731   1.544   0.638   2.143 -0.4173  0.4917 -0.7061
  102phy    C31 2732   1.488   0.624   2.289  0.0677 -0.4013  0.3529
  102phy    C30 2733   1.497   0.477   2.342  0.0601 -0.1375  0.0716
  102phy    C28 2734   1.454   0.445   2.487  0.3134  0.6091  0.5263
  102phy    C29 2735   1.310   0.398   2.472 -0.1000  0.1267  0.0992
  102phy    C27 2736   1.528   0.324   2.546 -0.6859  0.2930 -0.9115
  102phy    C26 2737   1.535   0.336   2.697 -0.4536 -0.1174  0.7343
  102phy    C25 2738   1.609   0.221   2.776 -0.6388 -0.1760  0.6253
  102phy    C23 2739   1.643   0.243   2.926 -0.3374 -0.0756 -0.0283
  102phy    C24 2740   1.519   0.234   3.014 -0.6737 -0.2986 -0.3677
  102phy    C22 2741   1.746   0.143   2.976  0.2413 -0.5473  0.3983
  102phy    C21 2742   1.849   0.200   3.066 -0.1877  0.0844  0.1276
  102phy    C20 2743   1.964   0.106   3.104 -0.1136  0.3197  0.1106
  102phy    C18 2744   2.076   0.144   3.211 -0.1046  0.7035  0.4258
  102phy    O01 2745   2.009   0.190   3.331 -0.4045  0.4106 -0.3990
  102phy    H01 2746   2.074   0.216   3.393  0.5947 -2.0155 -0.2970
  102phy    C19 2747   2.143   0.001   3.251 -0.0290 -0.2625  0.1867
  102phy    C13 2748   2.186   0.252   3.158 -0.0781 -0.1631 -0.0517
  102phy     H3 2749   2.215   0.225   3.053  0.5745  0.4394 -0.0324
  102phy    O33 2750   2.313   0.247   3.223  0.2351  0.4875  0.6741
  102phy    H1B 2751   2.374   0.300   3.176 -0.1737 -0.2297 -0.7189
  102phy    C12 2752   2.137   0.407   3.146 -0.4271 -0.2974  0.3265
  102phy    O11 2753   2.231   0.493   3.082  0.3151  0.2406 -0.0101
  102phy    H1A 2754   2.299   0.510   3.145  0.6670 -0.4131 -0.2005
  103phy    C35 2755   3.027   3.542   1.740 -0.1015 -0.2352 -0.3771
  103phy    C33 2756   3.100   3.650   1.669  0.5706  0.1988 -0.4541
  103phy    C34 2757   3.161   3.588   1.542  0.2267 -0.2071  0.4823
  103phy    C32 2758   3.015   3.776   1.644  0.0393  0.0958  0.2588
  103phy    C31 2759   3.083   3.909   1.670  0.1848 -0.5659  0.4800
  103phy    C30 2760   2.996   4.033   1.636 -0.2836  0.0247  0.4225
  103phy    C28 2761   3.049   4.169   1.694  0.1064 -0.1237  0.0606
  103phy    C29 2762   3.156   4.251   1.618 -0.6667 -0.2090 -0.1883
  103phy    C27 2763   2.915   4.240   1.713 -0.2866 -0.1951  0.5446
  103phy    C26 2764   2.912   4.341   1.830 -0.1212  0.4193  0.4865
  103phy    C25 2765   2.781   4.415   1.833  0.0258 -0.1129 -0.7613
  103phy    C23 2766   2.777   4.538   1.929 -0.3690 -0.4097  0.1114
  103phy    C24 2767   2.776   4.667   1.855  0.2005 -0.0332 -0.3807
  103phy    C22 2768   2.653   4.536   2.021 -0.0752 -0.2061  0.1132
  103phy    C21 2769   2.674   4.471   2.160  0.6733 -0.5167  0.0200
  103phy    C20 2770   2.550   4.490   2.242  0.1364  0.1396 -0.1041
  103phy    C18 2771   2.550   4.440   2.395  0.0550 -0.2863  0.8333
  103phy    O01 2772   2.659   4.513   2.460  0.5468  0.1650 -0.1267
  103phy    H01 2773   2.703   4.567   2.398 -2.3950  1.4240 -1.2998
  103phy    C19 2774   2.417   4.501   2.445  0.0775  0.0648  0.0981
  103phy    C13 2775   2.558   4.277   2.416  0.1490  0.7588 -0.2267
  103phy     H3 2776   2.643   4.240   2.354 -0.4932 -0.0560 -0.6564
  103phy    O33 2777   2.451   4.194   2.360  0.2901 -0.5198 -0.0006
  103phy    H1B 2778   2.364   4.229   2.365  0.1347 -0.9555  0.4448
  103phy    C12 2779   2.582   4.227   2.565  0.2290 -0.0573  0.0694
  103phy    O11 2780   2.660   4.303   2.651  0.3259 -0.2232  0.0829
  103phy    H1A 2781   2.656   4.393   2.626  1.4687 -0.1421  0.1267
  104phy    C35 2782   2.104   4.391   1.286  0.3075  0.0865 -0.4265
  104phy    C33 2783   2.179   4.504   1.361 -0.0874 -0.0046  0.5261
  104phy    C34 2784   2.126   4.510   1.505 -0.3344 -0.4749  0.4213
  104phy    C32 2785   2.332   4.498   1.335  0.4526 -0.4938 -0.0726
  104phy    C31 2786   2.422   4.618   1.360  0.0864  0.7753  0.4131
  104phy    C30 2787   2.567   4.579   1.321  0.1944 -0.5661 -0.4990
  104phy    C28 2788   2.653   4.708   1.318 -0.2573 -0.3001 -0.9566
  104phy    C29 2789   2.780   4.670   1.388  0.0770  0.1092 -0.0014
  104phy    C27 2790   2.682   4.766   1.180 -0.4520  0.0022 -0.0798
  104phy    C26 2791   2.603   4.892   1.140  0.1272  0.1498  1.0037
  104phy    C25 2792   2.633   4.936   0.995  0.0304 -0.2661  0.0861
  104phy    C23 2793   2.558   5.061   0.940  0.7767 -0.0410 -0.8036
  104phy    C24 2794   2.615   5.197   0.986  0.2622 -0.3807  0.1113
  104phy    C22 2795   2.569   5.047   0.788 -0.3415  0.6636 -0.7285
  104phy    C21 2796   2.451   5.091   0.705  0.0907 -0.2437  0.0962
  104phy    C20 2797   2.489   5.059   0.559 -0.5084  0.0338  1.0698
  104phy    C18 2798   2.395   5.104   0.430  0.4272 -0.4954  0.1216
  104phy    O01 2799   2.278   5.019   0.424 -0.2613 -0.2133  0.0847
  104phy    H01 2800   2.308   4.931   0.412 -0.0200  0.0138 -1.0577
  104phy    C19 2801   2.484   5.062   0.310 -0.2573  0.1266  0.3965
  104phy    C13 2802   2.357   5.262   0.430 -0.3461 -0.2705  0.3239
  104phy     H3 2803   2.424   5.306   0.508 -0.1894 -0.8244  0.5056
  104phy    O33 2804   2.400   5.345   0.318  0.1436 -0.2009 -0.2199
  104phy    H1B 2805   2.341   5.331   0.247  0.3580  0.4765 -0.5311
  104phy    C12 2806   2.229   5.323   0.501  0.1951  0.3818  0.0948
  104phy    O11 2807   2.104   5.299   0.444 -0.3212 -0.0157  0.4070
  104phy    H1A 2808   2.047   5.258   0.506 -1.9411 -0.2467 -1.1488
  105phy    C35 2809   2.241   2.674   0.867 -0.1785 -0.4960  0.2370
  105phy    C33 2810   2.108   2.702   0.938 -0.6947 -0.4734  0.6136
  105phy    C34 2811   2.053   2.571   0.990 -0.0236 -0.0547  0.0114
  105phy    C32 2812   2.116   2.818   1.036 -0.4020  0.1278 -0.8388
  105phy    C31 2813   1.999   2.913   1.034  0.0427 -0.3799  0.2473
  105phy    C30 2814   2.021   3.029   1.128  0.5033 -0.0860 -0.1015
  105phy    C28 2815   1.888   3.108   1.148 -0.0448  0.2789 -0.6862
  105phy    C29 2816   1.834   3.099   1.296 -0.3196  0.1639 -0.3905
  105phy    C27 2817   1.900   3.259   1.103 -0.1619  0.7494  0.5233
  105phy    C26 2818   1.784   3.314   1.012  0.0934 -0.0761  0.5771
  105phy    C25 2819   1.812   3.454   0.962 -0.6416 -0.3944 -0.3057
  105phy    C23 2820   1.704   3.512   0.876  0.1996 -0.0029  0.3275
  105phy    C24 2821   1.607   3.601   0.960  0.1232  0.2178  0.0553
  105phy    C22 2822   1.759   3.595   0.756  0.2101  0.1244 -0.5437
  105phy    C21 2823   1.842   3.546   0.641  0.3523 -0.5485 -0.5599
  105phy    C20 2824   1.879   3.650   0.540 -0.3084 -0.1128 -0.2427
  105phy    C18 2825   1.989   3.621   0.433  0.5033  0.0816  0.3073
  105phy    O01 2826   2.119   3.614   0.498  0.4035 -0.1007  0.0701
  105phy    H01 2827   2.121   3.673   0.571 -0.3362 -1.1377  0.9629
  105phy    C19 2828   1.984   3.749   0.355  0.1018  0.1651  0.0450
  105phy    C13 2829   1.964   3.491   0.351  0.6132  0.0243 -0.1131
  105phy     H3 2830   1.959   3.411   0.430  0.2639  2.0341  2.0050
  105phy    O33 2831   1.833   3.467   0.297 -0.5659 -0.0593 -0.4743
  105phy    H1B 2832   1.828   3.458   0.203  1.5240  0.9980 -0.7479
  105phy    C12 2833   2.078   3.405   0.283 -0.1768  0.1830  0.0066
  105phy    O11 2834   2.210   3.437   0.327 -0.2064 -0.3817  0.8387
  105phy    H1A 2835   2.203   3.467   0.416  1.1351  2.3580  0.1098
  106phy    C35 2836   1.764   4.550   1.978 -0.6135 -0.4736 -0.3878
  106phy    C33 2837   1.788   4.691   1.925  0.1226 -0.5390 -0.2149
  106phy    C34 2838   1.738   4.712   1.785 -0.2813 -0.1615 -0.2884
  106phy    C32 2839   1.717   4.798   2.011 -0.3984  0.4056  0.3541
  106phy    C31 2840   1.808   4.916   2.048  0.2005 -0.4138 -0.2699
  106phy    C30 2841   1.743   5.040   2.110  0.7823 -0.1351 -0.5841
  106phy    C28 2842   1.821   5.134   2.201  0.1676 -0.1709  0.2256
  106phy    C29 2843   1.753   5.266   2.199  0.0673 -0.2006  0.2841
  106phy    C27 2844   1.840   5.082   2.345 -0.5927 -0.4228  0.4886
  106phy    C26 2845   1.959   5.146   2.422  1.0226 -0.1267  0.2218
  106phy    C25 2846   1.962   5.093   2.567  0.8917  0.1273 -0.3149
  106phy    C23 2847   2.076   5.161   2.639  0.1632  0.7211 -0.6518
  106phy    C24 2848   2.036   5.294   2.703  0.2311  0.1463  0.1318
  106phy    C22 2849   2.106   5.063   2.759  0.2196 -0.2270  0.0850
  106phy    C21 2850   2.252   5.016   2.764 -0.2958  0.4812 -0.2791
  106phy    C20 2851   2.276   4.930   2.886  0.2952  0.0512  0.2760
  106phy    C18 2852   2.404   4.843   2.917  0.0198 -0.2464 -0.3208
  106phy    O01 2853   2.526   4.912   2.876 -0.2221  0.5605 -0.1247
  106phy    H01 2854   2.577   4.845   2.835 -1.0104 -0.9467  1.2397
  106phy    C19 2855   2.402   4.842   3.074  0.5013  0.6542 -0.0069
  106phy    C13 2856   2.396   4.701   2.836  0.5754 -0.0464 -0.0617
  106phy     H3 2857   2.355   4.715   2.733  1.3058  0.5201 -0.2938
  106phy    O33 2858   2.295   4.618   2.897  0.3128 -0.5533 -0.0268
  106phy    H1B 2859   2.216   4.665   2.915 -0.5365 -1.3146 -1.5766
  106phy    C12 2860   2.529   4.618   2.823  0.5581 -0.1720 -0.2316
  106phy    O11 2861   2.650   4.694   2.796 -0.1998  0.1503  0.0218
  106phy    H1A 2862   2.721   4.635   2.809 -0.9355 -0.3247  2.4896
  107phy    C35 2863   2.986   1.044   1.795  0.2725  0.1179  0.0451
  107phy    C33 2864   3.035   1.103   1.927  0.2800  0.0089 -0.4139
  107phy    C34 2865   3.063   1.254   1.924 -0.1143  0.3187 -0.3625
  107phy    C32 2866   2.960   1.048   2.053 -0.7814 -0.1115  0.0654
  107phy    C31 2867   3.057   1.007   2.167  0.4611  0.2744 -0.1997
  107phy    C30 2868   2.981   0.949   2.284  0.8553 -0.1796 -0.4904
  107phy    C28 2869   3.054   0.906   2.416 -0.0063 -0.1339  0.1079
  107phy    C29 2870   3.143   1.015   2.485  0.7627 -0.7757  0.1127
  107phy    C27 2871   2.949   0.852   2.512  0.2793 -0.3129  0.1141
  107phy    C26 2872   2.996   0.726   2.584 -0.3311 -0.1851 -0.1605
  107phy    C25 2873   2.891   0.655   2.668  0.2991  0.1792 -0.4201
  107phy    C23 2874   2.951   0.566   2.778  0.0188 -0.0250 -0.1936
  107phy    C24 2875   2.951   0.640   2.916 -0.1263 -0.3324 -0.0224
  107phy    C22 2876   2.865   0.438   2.785  0.4471  0.0904 -0.9453
  107phy    C21 2877   2.919   0.308   2.848  0.8195 -0.1090 -0.4846
  107phy    C20 2878   2.795   0.225   2.896 -0.1967  0.1492 -0.1676
  107phy    C18 2879   2.813   0.081   2.955  0.2334 -0.2067 -0.4269
  107phy    O01 2880   2.912   0.085   3.058 -0.0438  0.3579  0.2602
  107phy    H01 2881   2.893   0.151   3.121  1.1881  1.2930 -0.3157
  107phy    C19 2882   2.679   0.066   3.034  0.1657  0.2354 -0.5194
  107phy    C13 2883   2.852  -0.033   2.844  0.5073 -0.6290 -0.4489
  107phy     H3 2884   2.937   0.007   2.784  0.2487 -0.2597 -0.5711
  107phy    O33 2885   2.752  -0.044   2.743 -0.3298 -0.9450 -0.1628
  107phy    H1B 2886   2.668  -0.061   2.782 -0.8223 -1.6485 -1.4590
  107phy    C12 2887   2.894  -0.175   2.900 -0.0364  0.1177  0.2092
  107phy    O11 2888   2.994  -0.175   2.997 -0.1635  0.0679 -0.0352
  107phy    H1A 2889   2.984  -0.095   3.046 -1.3041  0.5262 -0.9571
  108phy    C35 2890   4.123   4.176   1.555  0.1135  0.3510  0.0801
  108phy    C33 2891   4.037   4.288   1.606  0.1921  0.4128 -0.2962
  108phy    C34 2892   3.975   4.238   1.738 -0.0663 -0.4129 -0.0447
  108phy    C32 2893   4.117   4.417   1.622  0.2044 -0.0675  0.1579
  108phy    C31 2894   4.079   4.517   1.505  0.1487 -0.5939 -0.1348
  108phy    C30 2895   4.102   4.664   1.528 -0.1421  0.1413  0.1630
  108phy    C28 2896   4.072   4.746   1.398  0.0991 -0.4862  0.0230
  108phy    C29 2897   3.957   4.847   1.426  0.8520 -0.3429 -0.1117
  108phy    C27 2898   4.204   4.791   1.339  0.1595  0.0182  0.0660
  108phy    C26 2899   4.199   4.859   1.202  0.1640  0.2115  0.1630
  108phy    C25 2900   4.339   4.892   1.148  0.1001  0.0644  0.0823
  108phy    C23 2901   4.359   4.983   1.025  0.9316 -0.7629  0.0994
  108phy    C24 2902   4.351   5.133   1.067  0.4481  0.4158  0.1516
  108phy    C22 2903   4.497   4.963   0.963  0.1640 -0.1109 -0.5885
  108phy    C21 2904   4.496   4.930   0.814 -0.0778  0.1707  0.3324
  108phy    C20 2905   4.610   4.868   0.742 -0.4838  0.3601 -0.0533
  108phy    C18 2906   4.618   4.839   0.588  0.0903 -0.3796 -0.3580
  108phy    O01 2907   4.510   4.759   0.544  0.1564  0.5665  0.4064
  108phy    H01 2908   4.450   4.740   0.614 -1.5817  1.4787 -0.7598
  108phy    C19 2909   4.742   4.744   0.573  0.1691 -0.0179 -0.0246
  108phy    C13 2910   4.630   4.970   0.494 -0.1084 -0.5252 -0.0844
  108phy     H3 2911   4.678   5.049   0.557  1.2024 -0.6184 -0.9343
  108phy    O33 2912   4.725   4.985   0.390  0.8140 -0.4418 -0.2614
  108phy    H1B 2913   4.691   5.052   0.334 -0.9821  1.5414  2.9486
  108phy    C12 2914   4.498   5.057   0.466  0.1502  0.2759  0.8721
  108phy    O11 2915   4.425   5.028   0.345 -0.2413 -0.3487  0.0658
  108phy    H1A 2916   4.485   5.022   0.273 -2.3199  1.3983 -1.9722
  109phy    C35 2917   4.533   1.969   1.967 -0.5666  0.1612 -0.1507
  109phy    C33 2918   4.392   1.929   1.925 -0.2553  0.4349 -0.7151
  109phy    C34 2919   4.346   1.805   1.996 -0.0038  0.3925 -0.1760
  109phy    C32 2920   4.298   2.045   1.970 -0.1161  0.3621 -0.0852
  109phy    C31 2921   4.284   2.167   1.886  0.4117  0.0838 -0.0505
  109phy    C30 2922   4.184   2.273   1.934 -0.1155 -0.3885  0.6203
  109phy    C28 2923   4.240   2.420   1.904  0.2265  0.8918  0.1539
  109phy    C29 2924   4.159   2.478   1.796 -0.1548 -0.2268  0.0274
  109phy    C27 2925   4.235   2.514   2.025  0.2681  0.0740  0.2751
  109phy    C26 2926   4.352   2.502   2.124  0.3407 -0.5751 -0.0008
  109phy    C25 2927   4.358   2.611   2.234  0.9003  0.5338  0.8160
  109phy    C23 2928   4.471   2.603   2.334 -0.5265 -0.0993 -0.4181
  109phy    C24 2929   4.599   2.674   2.285  0.2355 -0.1684  0.3744
  109phy    C22 2930   4.419   2.669   2.464 -0.3931  0.2638  0.7171
  109phy    C21 2931   4.465   2.606   2.592 -0.0078  0.1323  0.3324
  109phy    C20 2932   4.392   2.669   2.712 -0.4629 -0.1995  0.1742
  109phy    C18 2933   4.422   2.628   2.864  0.5604 -0.0746 -0.4549
  109phy    O01 2934   4.559   2.670   2.896  0.4304 -0.1220  0.1274
  109phy    H01 2935   4.585   2.749   2.851  0.4299  0.0278  0.3866
  109phy    C19 2936   4.318   2.720   2.932 -0.1510  0.0925  0.2886
  109phy    C13 2937   4.397   2.473   2.903  0.4445  0.5053 -0.3393
  109phy     H3 2938   4.307   2.434   2.849 -0.4420  1.9780  0.0247
  109phy    O33 2939   4.363   2.441   3.040 -0.1631  0.0693  0.1058
  109phy    H1B 2940   4.407   2.498   3.100 -1.2877  0.1684  0.8608
  109phy    C12 2941   4.513   2.375   2.882 -0.1339 -0.2685  0.1017
  109phy    O11 2942   4.632   2.409   2.947  0.2726 -0.0818 -0.1050
  109phy    H1A 2943   4.655   2.497   2.923 -1.3543  0.3372 -0.1945
  110phy    C35 2944   4.687   1.563   1.811  0.7569  0.5793  0.2903
  110phy    C33 2945   4.611   1.535   1.682 -0.0661 -0.5184 -0.1421
  110phy    C34 2946   4.463   1.508   1.717 -0.0574 -0.1303 -0.2890
  110phy    C32 2947   4.642   1.645   1.578 -0.2033 -0.6982  0.2448
  110phy    C31 2948   4.626   1.614   1.432  0.2093  0.6115  0.2851
  110phy    C30 2949   4.671   1.735   1.343 -0.3793  0.1494 -0.6461
  110phy    C28 2950   4.672   1.714   1.186 -0.7286 -0.1358  0.2673
  110phy    C29 2951   4.551   1.783   1.115 -0.0339  0.2569  0.3194
  110phy    C27 2952   4.808   1.758   1.128 -0.0868 -0.5861  0.3669
  110phy    C26 2953   4.874   1.678   1.011  0.1827  0.5101  0.4922
  110phy    C25 2954   5.009   1.727   0.952  0.4270  0.1511 -0.9845
  110phy    C23 2955   5.056   1.652   0.825  0.1778  0.0656 -0.0032
  110phy    C24 2956   5.022   1.738   0.700 -0.3546  0.2258 -0.2778
  110phy    C22 2957   5.212   1.642   0.840 -0.3635  0.4723 -0.0704
  110phy    C21 2958   5.288   1.543   0.759 -0.3157 -0.6788 -0.1278
  110phy    C20 2959   5.433   1.529   0.798 -0.4292  0.3796 -0.2646
  110phy    C18 2960   5.542   1.443   0.723 -0.0900 -0.3018 -0.4210
  110phy    O01 2961   5.496   1.311   0.716 -0.0343  0.1698 -0.1152
  110phy    H01 2962   5.415   1.307   0.669  0.2875  1.0732 -0.7946
  110phy    C19 2963   5.657   1.454   0.825 -0.4681  0.1382  0.2847
  110phy    C13 2964   5.572   1.495   0.569  0.1523  0.5412  0.5024
  110phy     H3 2965   5.476   1.476   0.514  1.2504 -1.6690 -0.7770
  110phy    O33 2966   5.579   1.639   0.544  0.1092 -0.1850  0.0633
  110phy    H1B 2967   5.661   1.678   0.570 -0.3968  0.9461  0.0126
  110phy    C12 2968   5.650   1.407   0.457 -0.0194  0.3122  0.3481
  110phy    O11 2969   5.637   1.267   0.474  0.0448  0.5447 -0.0238
  110phy    H1A 2970   5.652   1.251   0.565 -0.1044  1.6823  0.2152
  111phy    C35 2971   4.161   1.892   3.007 -0.4278 -0.2972 -0.6345
  111phy    C33 2972   4.263   1.969   2.919  0.0664  0.0514  0.6037
  111phy    C34 2973   4.206   2.108   2.877 -0.9043  0.4566 -0.0826
  111phy    C32 2974   4.406   1.981   2.981  0.0527 -0.5854 -0.0619
  111phy    C31 2975   4.523   1.958   2.887 -0.2381 -0.2648  0.2443
  111phy    C30 2976   4.656   1.938   2.963 -0.3525  0.1454 -0.0539
  111phy    C28 2977   4.785   1.908   2.879  0.3105 -0.6428 -0.2272
  111phy    C29 2978   4.869   2.036   2.843  0.0739 -0.2211 -0.0776
  111phy    C27 2979   4.878   1.814   2.957 -0.1293  0.2787 -0.5286
  111phy    C26 2980   4.867   1.664   2.914  0.1212 -0.1610 -0.1639
  111phy    C25 2981   4.959   1.571   2.999  0.6214  0.2085  0.1068
  111phy    C23 2982   4.940   1.418   2.986  0.4893 -0.1875 -0.2874
  111phy    C24 2983   5.005   1.355   2.868 -0.0187 -0.3615  0.3569
  111phy    C22 2984   5.014   1.358   3.110 -0.2673 -0.5108 -0.0371
  111phy    C21 2985   4.926   1.321   3.229  0.3028 -0.8029 -0.1501
  111phy    C20 2986   5.008   1.246   3.329 -0.8072 -0.2636 -0.3442
  111phy    C18 2987   4.945   1.211   3.473 -0.1607  0.3592  0.2991
  111phy    O01 2988   4.812   1.153   3.456 -0.5742  0.2089 -0.2224
  111phy    H01 2989   4.770   1.145   3.539 -0.8653  2.7977 -0.0570
  111phy    C19 2990   5.032   1.088   3.515  0.0272 -0.3094 -0.5189
  111phy    C13 2991   4.938   1.336   3.571 -0.4129 -0.2522 -0.2720
  111phy     H3 2992   4.900   1.420   3.508 -1.5703 -2.2341 -2.3546
  111phy    O33 2993   5.069   1.382   3.596 -0.0873  0.4624 -0.0438
  111phy    H1B 2994   5.072   1.471   3.568  0.6037 -0.1744 -2.1308
  111phy    C12 2995   4.860   1.331   3.705  0.2074 -0.2720 -0.3007
  111phy    O11 2996   4.863   1.215   3.791  0.2674 -0.0786 -0.4583
  111phy    H1A 2997   4.951   1.202   3.820  0.2722 -0.7664 -0.7596
  112phy    C35 2998   3.876   2.919   1.601 -0.3358  0.1848 -0.2523
  112phy    C33 2999   3.978   2.816   1.612 -0.1056  0.4961  0.5234
  112phy    C34 3000   3.963   2.700   1.515 -0.4068 -0.1209  0.1981
  112phy    C32 3001   4.110   2.893   1.599 -0.2364 -0.1529  0.3841
  112phy    C31 3002   4.199   2.888   1.724 -0.1516  0.2668 -0.4156
  112phy    C30 3003   4.309   2.993   1.722  0.3078  0.2124  0.4463
  112phy    C28 3004   4.405   2.989   1.840 -0.3538  0.1396  0.0367
  112phy    C29 3005   4.545   3.022   1.779  0.0434  0.6122 -0.7504
  112phy    C27 3006   4.365   3.085   1.947  0.3190 -0.5455  0.0991
  112phy    C26 3007   4.387   3.035   2.092  0.0051  0.0895  0.7066
  112phy    C25 3008   4.358   3.128   2.208  0.4025 -0.2559 -0.5957
  112phy    C23 3009   4.396   3.087   2.353  0.4483  0.7120  0.4580
  112phy    C24 3010   4.549   3.065   2.388  0.2264  0.0990  0.1456
  112phy    C22 3011   4.337   3.187   2.447 -0.0102  0.0790  0.1452
  112phy    C21 3012   4.250   3.144   2.571  0.1304 -0.0794  0.0927
  112phy    C20 3013   4.186   3.262   2.649 -0.0626  0.7417 -0.2200
  112phy    C18 3014   4.108   3.221   2.782  0.4555 -0.3052 -0.1317
  112phy    O01 3015   4.163   3.105   2.846 -0.2852  0.3538 -0.1035
  112phy    H01 3016   4.148   3.024   2.801 -0.4208 -0.5339  1.4405
  112phy    C19 3017   4.132   3.334   2.889 -0.5364 -0.4036  0.5899
  112phy    C13 3018   3.949   3.200   2.749 -0.0765 -0.1127  0.3463
  112phy     H3 3019   3.939   3.143   2.653  0.6113 -1.0757  0.8257
  112phy    O33 3020   3.882   3.321   2.711 -0.4468  0.2497  0.4437
  112phy    H1B 3021   3.861   3.371   2.788 -0.0771 -0.7921  1.2559
  112phy    C12 3022   3.867   3.113   2.859  0.1133 -0.5537 -0.1798
  112phy    O11 3023   3.821   3.183   2.973 -0.2347  0.3259  0.2290
  112phy    H1A 3024   3.768   3.256   2.947 -0.1981  0.2966  0.0677
  113phy    C35 3025   3.266   0.547   1.377  0.3310  0.0496 -0.1429
  113phy    C33 3026   3.368   0.455   1.443 -0.1391  0.0048  0.0822
  113phy    C34 3027   3.399   0.503   1.588  0.3059 -0.2387  0.1518
  113phy    C32 3028   3.321   0.312   1.436 -0.1785  0.3740  0.0372
  113phy    C31 3029   3.429   0.200   1.453  0.3599 -0.1395 -0.4499
  113phy    C30 3030   3.385   0.053   1.437  0.0896 -0.8761  0.7536
  113phy    C28 3031   3.497  -0.049   1.451 -0.6634  0.7102  0.2242
  113phy    C29 3032   3.480  -0.118   1.586  0.3125  0.1123 -1.0216
  113phy    C27 3033   3.489  -0.158   1.341 -0.8029  0.4464  0.7313
  113phy    C26 3034   3.602  -0.145   1.237 -0.2372 -0.5911  0.2294
  113phy    C25 3035   3.595  -0.248   1.126 -0.6614 -0.1687 -0.1586
  113phy    C23 3036   3.673  -0.202   1.001 -0.1201  0.0141  0.4518
  113phy    C24 3037   3.821  -0.252   1.003  0.1533  0.5735 -0.1890
  113phy    C22 3038   3.603  -0.244   0.871  0.5082  0.0925  0.2081
  113phy    C21 3039   3.633  -0.153   0.748 -0.6455  0.0469 -0.0598
  113phy    C20 3040   3.585  -0.221   0.617  0.7278 -0.2402 -0.2677
  113phy    C18 3041   3.604  -0.155   0.481 -0.6118  0.1922 -0.2159
  113phy    O01 3042   3.563  -0.020   0.499 -0.0214 -0.3481  0.0747
  113phy    H01 3043   3.533  -0.015   0.588 -0.9210 -1.7231 -0.1182
  113phy    C19 3044   3.502  -0.231   0.395 -0.3600 -0.6718 -0.4848
  113phy    C13 3045   3.750  -0.156   0.421  0.4496  0.7258  0.2632
  113phy     H3 3046   3.818  -0.123   0.504  0.3572 -0.9059  1.0237
  113phy    O33 3047   3.812  -0.283   0.396 -0.5417 -0.2173  0.0379
  113phy    H1B 3048   3.779  -0.347   0.457 -0.7545  1.3624  1.6653
  113phy    C12 3049   3.806  -0.040   0.321  0.0561  0.3426  0.0152
  113phy    O11 3050   3.752   0.089   0.331 -0.2613  0.6078 -0.5465
  113phy    H1A 3051   3.667   0.076   0.367  0.9095 -0.3256  2.0978
  114phy    C35 3052   0.294   2.890   2.617 -0.1648  0.0672  0.2819
  114phy    C33 3053   0.361   2.991   2.529  0.1870  0.6742  0.2634
  114phy    C34 3054   0.462   2.907   2.447 -0.2681 -0.1849  0.4212
  114phy    C32 3055   0.258   3.049   2.429  0.4765 -0.1668  0.0079
  114phy    C31 3056   0.266   3.199   2.412 -0.6279 -0.1124  0.2039
  114phy    C30 3057   0.160   3.258   2.321  0.2819 -0.0313  0.3383
  114phy    C28 3058   0.195   3.401   2.283 -0.1239  0.0696  0.0749
  114phy    C29 3059   0.225   3.414   2.129 -0.1079  0.1512  0.4680
  114phy    C27 3060   0.101   3.503   2.348 -0.2972  0.3001 -0.3480
  114phy    C26 3061   0.169   3.630   2.399  0.1951 -0.1439  0.0007
  114phy    C25 3062   0.060   3.737   2.423 -0.3934 -0.0903  0.0751
  114phy    C23 3063   0.114   3.883   2.443 -0.8314  0.2288 -0.0595
  114phy    C24 3064   0.140   3.963   2.312  0.1083  0.4912  0.0061
  114phy    C22 3065   0.021   3.971   2.531  0.4727 -0.2012 -0.1749
  114phy    C21 3066   0.075   4.009   2.674  0.3401  0.3364  0.5067
  114phy    C20 3067  -0.019   4.113   2.737 -0.1769 -0.0274  0.0896
  114phy    C18 3068   0.025   4.185   2.873 -0.1817 -0.1249  0.3003
  114phy    O01 3069   0.162   4.229   2.853  0.4143  0.1146  0.2142
  114phy    H01 3070   0.176   4.296   2.917  1.2338  0.3120 -0.1543
  114phy    C19 3071  -0.073   4.310   2.872 -0.1783  0.0216 -0.8122
  114phy    C13 3072   0.018   4.086   3.000 -0.0330 -0.1356 -0.4090
  114phy     H3 3073   0.069   3.991   2.970  0.3463 -0.3418  0.8259
  114phy    O33 3074  -0.113   4.032   3.022 -0.2999  0.2442 -0.4656
  114phy    H1B 3075  -0.177   4.094   3.051 -0.8792  0.6893 -2.4782
  114phy    C12 3076   0.098   4.122   3.135  0.0180  0.1564  0.8516
  114phy    O11 3077   0.037   4.217   3.217  0.3741  0.4588  0.5857
  114phy    H1A 3078  -0.019   4.171   3.276 -0.3639  1.8768  1.0284
  115phy    C35 3079   3.968   1.392   1.580 -0.2118 -0.1651 -0.0861
  115phy    C33 3080   3.948   1.535   1.554  0.1024 -0.3773  0.4726
  115phy    C34 3081   3.818   1.567   1.625 -0.0907 -0.1132 -0.0472
  115phy    C32 3082   4.076   1.612   1.593  0.1115 -0.3970  0.2917
  115phy    C31 3083   4.115   1.718   1.491 -0.1835 -0.1433  0.2538
  115phy    C30 3084   4.206   1.827   1.548 -0.0843 -0.0045 -0.2997
  115phy    C28 3085   4.237   1.962   1.475 -0.4384  0.2173 -0.1546
  115phy    C29 3086   4.115   2.062   1.481  0.1517 -0.2655  0.7141
  115phy    C27 3087   4.366   2.022   1.525  0.3872  0.6622 -0.4754
  115phy    C26 3088   4.441   2.114   1.426  0.0123 -0.8050 -0.1625
  115phy    C25 3089   4.584   2.141   1.476  0.1058 -0.1602  0.1304
  115phy    C23 3090   4.672   2.245   1.398  0.1960 -0.4251 -0.9476
  115phy    C24 3091   4.783   2.293   1.491  0.0414 -0.4804 -0.7532
  115phy    C22 3092   4.746   2.180   1.281  0.0249 -0.1379 -0.2201
  115phy    C21 3093   4.676   2.199   1.147  0.3548  0.4595  0.4397
  115phy    C20 3094   4.761   2.155   1.035 -0.1976 -0.6190  0.1688
  115phy    C18 3095   4.692   2.140   0.892  0.4805 -0.1259  0.0378
  115phy    O01 3096   4.594   2.036   0.896  0.2419 -0.3026  0.0786
  115phy    H01 3097   4.602   1.967   0.959 -1.0260 -1.1850 -0.6707
  115phy    C19 3098   4.803   2.066   0.815  0.3852 -0.8389  0.7824
  115phy    C13 3099   4.624   2.268   0.821 -0.1886  0.0264  0.3220
  115phy     H3 3100   4.669   2.356   0.873  0.4656  0.5700 -1.0965
  115phy    O33 3101   4.677   2.307   0.694 -0.3420  0.2117 -0.0914
  115phy    H1B 3102   4.644   2.253   0.625 -0.5364 -0.1867  0.3087
  115phy    C12 3103   4.487   2.332   0.867  0.1215 -0.5134  0.2632
  115phy    O11 3104   4.377   2.279   0.791  0.0877 -0.2958 -0.1213
  115phy    H1A 3105   4.388   2.191   0.763 -0.6558 -1.2986  2.4568
  116phy    C35 3106   4.623   4.622   1.146  0.3975  0.1336 -0.1203
  116phy    C33 3107   4.634   4.486   1.081 -0.5506  0.2229  0.5052
  116phy    C34 3108   4.769   4.486   1.011  0.3709 -0.1789  0.2992
  116phy    C32 3109   4.586   4.381   1.182 -0.0370  0.5449 -0.0470
  116phy    C31 3110   4.563   4.231   1.141 -0.0120  0.3406  0.0730
  116phy    C30 3111   4.493   4.151   1.253 -0.2968  0.0387 -0.0559
  116phy    C28 3112   4.449   4.010   1.218  0.3917  0.0918  0.1778
  116phy    C29 3113   4.512   3.906   1.317  0.1363 -0.5124  0.1567
  116phy    C27 3114   4.292   4.003   1.229 -0.1975 -0.3670  0.3135
  116phy    C26 3115   4.226   3.944   1.107  0.1659 -0.0904 -0.5361
  116phy    C25 3116   4.071   3.939   1.125  0.5814 -0.0038 -0.4586
  116phy    C23 3117   3.996   3.864   1.015 -0.2555  0.1291  0.5689
  116phy    C24 3118   3.880   3.807   1.083  0.3572 -0.0750 -0.1909
  116phy    C22 3119   3.976   3.937   0.878 -0.0937 -0.1301 -0.4621
  116phy    C21 3120   3.961   3.846   0.750  0.5394  0.1205  0.1223
  116phy    C20 3121   3.936   3.936   0.623 -0.0243  1.1187 -0.0383
  116phy    C18 3122   3.955   3.866   0.483  0.7449  0.2282  0.3021
  116phy    O01 3123   4.083   3.809   0.484 -0.5533 -0.5025  1.1033
  116phy    H01 3124   4.070   3.718   0.467 -1.3550 -0.4213  1.2324
  116phy    C19 3125   3.955   3.984   0.386  0.7802  0.3418  0.3077
  116phy    C13 3126   3.843   3.755   0.445 -0.3006  0.0122 -0.2214
  116phy     H3 3127   3.856   3.678   0.526  1.1559 -1.7791 -2.0428
  116phy    O33 3128   3.708   3.789   0.471 -0.2330 -0.0998 -0.6198
  116phy    H1B 3129   3.644   3.722   0.453  1.1174 -2.4699  2.4283
  116phy    C12 3130   3.869   3.642   0.343 -0.0520  0.1840 -0.0425
  116phy    O11 3131   4.005   3.603   0.339  0.2556  0.0582  0.4022
  116phy    H1A 3132   4.023   3.568   0.254  0.5975  2.6385 -0.6572
  117phy    C35 3133   3.220   0.205   2.060 -0.0744  0.2944 -0.2265
  117phy    C33 3134   3.230   0.113   1.942 -0.1272  0.9456  0.1905
  117phy    C34 3135   3.309   0.188   1.837 -0.1052  0.0768 -0.0293
  117phy    C32 3136   3.281  -0.029   1.986  0.9388 -0.0454 -0.4628
  117phy    C31 3137   3.205  -0.142   1.916  0.1041  0.0837 -0.1013
  117phy    C30 3138   3.267  -0.279   1.961  0.0589 -0.2708 -0.4662
  117phy    C28 3139   3.214  -0.413   1.907  0.1537  0.1147 -0.3307
  117phy    C29 3140   3.269  -0.453   1.770  0.5574 -0.4819  0.1184
  117phy    C27 3141   3.261  -0.524   2.006  0.6087  0.0843  0.2638
  117phy    C26 3142   3.159  -0.554   2.116  0.0519  0.3879  0.2320
  117phy    C25 3143   3.190  -0.672   2.214 -0.7147 -0.5737  0.3798
  117phy    C23 3144   3.082  -0.696   2.318  0.1536 -0.1812 -0.3898
  117phy    C24 3145   2.972  -0.792   2.267  0.1465  0.0648  0.1245
  117phy    C22 3146   3.144  -0.770   2.441  0.0589  0.2019 -0.1783
  117phy    C21 3147   3.158  -0.669   2.562  0.1700 -0.2317  0.4054
  117phy    C20 3148   3.221  -0.718   2.691 -0.3978 -0.1518  0.2511
  117phy    C18 3149   3.222  -0.630   2.821 -0.3434 -0.6327 -0.5913
  117phy    O01 3150   3.087  -0.580   2.846 -0.0798  0.3951  0.1724
  117phy    H01 3151   3.095  -0.536   2.928  0.0715 -0.4864  0.6432
  117phy    C19 3152   3.236  -0.734   2.937  0.0299  0.0159  0.1418
  117phy    C13 3153   3.325  -0.506   2.834 -0.4300 -0.1229  0.4415
  117phy     H3 3154   3.430  -0.539   2.814 -0.0970 -0.6926  2.7503
  117phy    O33 3155   3.340  -0.469   2.969 -0.3010 -0.1448  0.2176
  117phy    H1B 3156   3.274  -0.410   3.000  1.0881  0.9965  1.1683
  117phy    C12 3157   3.301  -0.379   2.742 -0.0388 -0.4010 -0.1070
  117phy    O11 3158   3.192  -0.305   2.781  0.1958  0.1060  0.6467
  117phy    H1A 3159   3.109  -0.336   2.753 -0.8589  2.9868  0.2611
  118phy    C35 3160   4.878   3.488   2.158  0.3359 -0.0471  0.0985
  118phy    C33 3161   4.915   3.618   2.080 -0.5129  0.1845  0.2544
  118phy    C34 3162   5.007   3.588   1.966 -0.1883 -0.1080  0.2860
  118phy    C32 3163   4.796   3.709   2.049  0.3087  0.2203  0.0488
  118phy    C31 3164   4.818   3.848   2.114  0.2368  0.3825 -0.1054
  118phy    C30 3165   4.684   3.898   2.171 -0.6149  0.5605  0.1091
  118phy    C28 3166   4.703   4.005   2.280  0.2110 -0.0956  0.0109
  118phy    C29 3167   4.688   4.147   2.226 -0.0742  0.5746  0.0540
  118phy    C27 3168   4.600   3.976   2.394  0.3831 -0.0453  0.0319
  118phy    C26 3169   4.643   4.018   2.533  0.5898  0.6571 -0.4153
  118phy    C25 3170   4.524   3.989   2.630 -0.7398  0.5809  0.0747
  118phy    C23 3171   4.553   3.989   2.785  0.1086  0.2559 -0.1068
  118phy    C24 3172   4.421   4.019   2.856 -0.0768  0.5345 -0.6959
  118phy    C22 3173   4.605   3.849   2.827 -0.3043  0.1948 -0.2439
  118phy    C21 3174   4.746   3.846   2.882 -0.2072 -0.3633  0.1902
  118phy    C20 3175   4.788   3.709   2.945  0.3877  0.4811 -0.0820
  118phy    C18 3176   4.929   3.681   2.999 -0.4007  0.5034  0.6232
  118phy    O01 3177   4.951   3.784   3.091 -0.0089  0.3492 -0.4890
  118phy    H01 3178   4.942   3.868   3.050  0.0410 -0.0730 -1.3827
  118phy    C19 3179   4.912   3.547   3.074 -0.5315 -0.2737  0.1865
  118phy    C13 3180   5.040   3.693   2.880  0.4686 -0.0008 -0.6883
  118phy     H3 3181   5.028   3.792   2.831  0.0769 -0.3354 -1.2827
  118phy    O33 3182   5.014   3.608   2.763  0.2346  0.0858 -0.5579
  118phy    H1B 3183   4.956   3.662   2.713 -1.1870 -0.3394  0.5654
  118phy    C12 3184   5.196   3.689   2.917 -0.2304  0.5953  0.1722
  118phy    O11 3185   5.270   3.568   2.926  0.3341 -0.2134  0.2207
  118phy    H1A 3186   5.349   3.571   2.876  0.0731 -2.0838 -0.3966
  119phy    C35 3187   3.865   3.220   1.923 -0.7107  0.2408  0.5844
  119phy    C33 3188   3.992   3.298   1.901 -0.1694  0.0265  0.0542
  119phy    C34 3189   4.003   3.332   1.749 -0.5321 -0.1298  0.3236
  119phy    C32 3190   3.991   3.415   2.003 -0.3119 -0.6806 -0.0532
  119phy    C31 3191   4.131   3.474   2.033  0.3236 -0.1368 -0.1218
  119phy    C30 3192   4.127   3.600   2.126  0.5962  0.5156 -0.5417
  119phy    C28 3193   4.269   3.652   2.166  0.1749 -0.2803  0.0013
  119phy    C29 3194   4.264   3.802   2.149 -0.2189 -0.2270  0.4084
  119phy    C27 3195   4.319   3.607   2.310 -0.2204 -0.6272 -0.1650
  119phy    C26 3196   4.467   3.602   2.326  0.0372 -0.1690 -0.3206
  119phy    C25 3197   4.504   3.580   2.470  0.1196 -0.3458 -0.1672
  119phy    C23 3198   4.647   3.535   2.515  0.0504  0.0132 -0.2235
  119phy    C24 3199   4.760   3.641   2.514  0.2123  0.4037  0.0458
  119phy    C22 3200   4.624   3.505   2.663  0.1347 -0.1020  0.2128
  119phy    C21 3201   4.656   3.359   2.707  0.2463  0.3360 -0.0520
  119phy    C20 3202   4.616   3.353   2.859 -0.0626  0.4562  0.0035
  119phy    C18 3203   4.632   3.217   2.942 -0.4398 -0.7037  0.2430
  119phy    O01 3204   4.761   3.161   2.930  0.4749 -0.5885  0.3422
  119phy    H01 3205   4.767   3.092   2.994 -1.2373 -1.9334 -0.8915
  119phy    C19 3206   4.623   3.270   3.086 -0.0703 -0.3853 -0.4690
  119phy    C13 3207   4.517   3.102   2.919 -0.0098  0.3829  0.2422
  119phy     H3 3208   4.415   3.148   2.905 -0.5831 -1.1254 -0.8293
  119phy    O33 3209   4.497   3.013   3.031  0.1474 -0.1120  0.7117
  119phy    H1B 3210   4.582   2.983   3.060 -0.4804 -2.1445  0.5841
  119phy    C12 3211   4.540   3.011   2.791 -0.7205  0.0108  0.3923
  119phy    O11 3212   4.633   2.905   2.804 -0.2884 -0.1251 -0.3586
  119phy    H1A 3213   4.716   2.929   2.767  0.6152 -1.8734  0.3744
  120phy    C35 3214   3.749   1.972   1.219  0.2842  0.0068  0.1064
  120phy    C33 3215   3.646   2.046   1.306 -0.0956  0.3358 -0.2331
  120phy    C34 3216   3.638   1.969   1.439  0.2494  0.5243  0.0773
  120phy    C32 3217   3.692   2.192   1.325 -0.2382 -0.5334  0.7539
  120phy    C31 3218   3.579   2.296   1.315  0.1748 -0.3225  0.0074
  120phy    C30 3219   3.632   2.434   1.354  0.0853 -0.3319  0.3843
  120phy    C28 3220   3.556   2.559   1.304  0.3576 -0.4920 -0.6111
  120phy    C29 3221   3.492   2.628   1.431 -0.0221 -0.2612 -0.1510
  120phy    C27 3222   3.655   2.661   1.242  0.1213 -0.4927 -0.3487
  120phy    C26 3223   3.579   2.742   1.135  0.4333  0.0568  0.2842
  120phy    C25 3224   3.659   2.854   1.070 -0.3155 -0.8033  0.2536
  120phy    C23 3225   3.589   2.938   0.963 -0.0226 -0.3148  0.1127
  120phy    C24 3226   3.516   3.059   1.019  0.3786 -0.0912 -0.4037
  120phy    C22 3227   3.694   3.003   0.867 -0.2193  0.0226 -0.4484
  120phy    C21 3228   3.660   3.002   0.717  0.3877 -0.1679 -0.1278
  120phy    C20 3229   3.745   3.102   0.634  0.0273 -0.1345  0.5351
  120phy    C18 3230   3.719   3.116   0.480 -0.0572 -0.2252  0.2488
  120phy    O01 3231   3.733   2.995   0.402 -0.0555 -0.1078  0.5231
  120phy    H01 3232   3.751   2.929   0.467  0.4674 -0.9858 -0.4788
  120phy    C19 3233   3.830   3.206   0.429 -0.1420 -0.4691  0.3877
  120phy    C13 3234   3.571   3.177   0.449  0.6015  0.3755  0.9825
  120phy     H3 3235   3.506   3.091   0.478  0.3778  0.1808 -0.0765
  120phy    O33 3236   3.505   3.274   0.534  0.2269 -0.1793 -0.3192
  120phy    H1B 3237   3.536   3.359   0.509 -0.9674  0.1622 -0.7059
  120phy    C12 3238   3.501   3.186   0.300 -0.3218 -0.2539 -0.2362
  120phy    O11 3239   3.514   3.305   0.227 -0.5855 -0.4777 -0.4015
  120phy    H1A 3240   3.433   3.324   0.183 -0.6248 -0.6876 -0.4228
  121phy    C35 3241   0.396   1.131   2.294 -0.0523  0.0639  0.5909
  121phy    C33 3242   0.528   1.176   2.253 -0.4840 -0.4186 -0.0597
  121phy    C34 3243   0.606   1.066   2.180 -0.6233  0.2546 -0.0104
  121phy    C32 3244   0.525   1.305   2.169 -0.2586 -0.6976 -0.4026
  121phy    C31 3245   0.558   1.434   2.242  0.1985  0.1566  0.1467
  121phy    C30 3246   0.548   1.548   2.143  0.1143  0.6193 -0.0246
  121phy    C28 3247   0.544   1.679   2.222  0.4002 -0.3300 -0.3388
  121phy    C29 3248   0.651   1.774   2.167 -0.0491  0.0862  0.1421
  121phy    C27 3249   0.405   1.748   2.224 -0.3253 -0.3430  0.1683
  121phy    C26 3250   0.387   1.850   2.341  0.1529  0.0723  0.3269
  121phy    C25 3251   0.243   1.891   2.356 -0.0579  0.3645 -0.2636
  121phy    C23 3252   0.220   1.993   2.471 -0.1385  0.0438  0.2754
  121phy    C24 3253   0.124   2.102   2.425 -0.0233 -0.0279  0.0820
  121phy    C22 3254   0.177   1.933   2.604 -0.3511 -0.1407  0.0051
  121phy    C21 3255   0.262   1.975   2.720  0.0093  0.2370 -0.1382
  121phy    C20 3256   0.209   1.918   2.848 -0.2024  0.3194 -0.2428
  121phy    C18 3257   0.294   1.916   2.980 -0.2468 -0.4813 -0.2054
  121phy    O01 3258   0.315   2.050   3.029 -0.1738 -0.0650 -0.0972
  121phy    H01 3259   0.379   2.056   3.098 -2.4514 -0.4815  2.2381
  121phy    C19 3260   0.189   1.852   3.073 -0.0545  0.1128 -0.0703
  121phy    C13 3261   0.431   1.824   2.985  0.1674 -0.0637  0.6692
  121phy     H3 3262   0.414   1.732   2.922 -1.2319  0.3663  0.3662
  121phy    O33 3263   0.464   1.763   3.110  0.2151  0.2906 -0.6065
  121phy    H1B 3264   0.515   1.821   3.164  1.6917  0.0292 -1.6667
  121phy    C12 3265   0.557   1.898   2.925  0.6169  0.4812  0.3962
  121phy    O11 3266   0.676   1.831   2.903  0.5280  0.3279 -0.0355
  121phy    H1A 3267   0.742   1.894   2.880 -0.7329  1.3526 -0.9153
  122phy    C35 3268   0.124   2.536   2.388 -0.3328 -0.1154 -0.4505
  122phy    C33 3269   0.084   2.551   2.243  0.9386  0.6881 -0.3036
  122phy    C34 3270  -0.070   2.533   2.250  0.2026 -0.3196 -0.1761
  122phy    C32 3271   0.116   2.683   2.174 -0.6301 -0.2075  0.3116
  122phy    C31 3272   0.258   2.712   2.129  0.1936 -0.2107 -0.0841
  122phy    C30 3273   0.271   2.834   2.037  0.4322  0.1109  0.0342
  122phy    C28 3274   0.398   2.870   1.965 -0.8656 -0.3671 -0.5540
  122phy    C29 3275   0.389   2.840   1.815  0.1435 -0.0690  0.3913
  122phy    C27 3276   0.439   3.018   1.985  0.3797 -0.3980 -0.3290
  122phy    C26 3277   0.552   3.034   2.087  0.3992  0.0378  0.2257
  122phy    C25 3278   0.580   3.183   2.111  0.0174 -0.0785 -0.3427
  122phy    C23 3279   0.685   3.231   2.214 -0.6236  0.2017  0.0571
  122phy    C24 3280   0.819   3.239   2.132 -0.4387  0.2282 -0.4931
  122phy    C22 3281   0.652   3.376   2.254  0.5755  0.2979  0.0660
  122phy    C21 3282   0.633   3.394   2.403 -0.4034 -0.0387 -0.0157
  122phy    C20 3283   0.632   3.543   2.436 -0.1429  0.5066 -0.2133
  122phy    C18 3284   0.599   3.584   2.582 -0.0064  0.7710 -0.3437
  122phy    O01 3285   0.713   3.564   2.670  0.0805 -0.1066 -0.2427
  122phy    H01 3286   0.753   3.479   2.656 -2.1575 -1.4951  1.2180
  122phy    C19 3287   0.592   3.738   2.555  0.3794  0.5045  0.5978
  122phy    C13 3288   0.460   3.534   2.648  0.7117  0.5822  0.2414
  122phy     H3 3289   0.382   3.523   2.568  0.7946  2.0318 -0.0770
  122phy    O33 3290   0.395   3.629   2.735 -0.1873 -0.2107 -0.2536
  122phy    H1B 3291   0.444   3.640   2.814 -0.4124  0.1063 -0.1538
  122phy    C12 3292   0.463   3.392   2.715  0.0744 -0.4563  0.1781
  122phy    O11 3293   0.344   3.320   2.752 -0.3170 -0.1279 -0.1687
  122phy    H1A 3294   0.270   3.359   2.710 -0.2005 -0.2212 -0.4611
  123phy    C35 3295   3.507   4.108   0.955  0.6603 -0.4560 -0.1802
  123phy    C33 3296   3.436   3.984   0.901  0.1249 -0.1677 -0.1011
  123phy    C34 3297   3.337   4.038   0.803 -0.4536  0.0396  0.1135
  123phy    C32 3298   3.523   3.885   0.824  0.0387 -0.2929  0.0708
  123phy    C31 3299   3.580   3.765   0.899  0.5203  0.1345  0.2032
  123phy    C30 3300   3.629   3.650   0.811  0.1411 -0.6255 -0.3643
  123phy    C28 3301   3.715   3.534   0.869  0.5595 -0.3254  0.1841
  123phy    C29 3302   3.615   3.429   0.923 -0.1670  0.2734  0.2155
  123phy    C27 3303   3.799   3.472   0.759  0.2038  0.1657  0.6990
  123phy    C26 3304   3.948   3.444   0.782  0.1217  0.4532  0.4628
  123phy    C25 3305   4.026   3.425   0.650 -0.2146 -0.1525 -0.6154
  123phy    C23 3306   4.174   3.394   0.648  0.6852 -0.0402 -0.8187
  123phy    C24 3307   4.210   3.243   0.679 -0.3541  0.0773  0.3872
  123phy    C22 3308   4.222   3.431   0.508 -0.5908  0.2317  0.2515
  123phy    C21 3309   4.341   3.529   0.497  0.1368 -1.1681 -0.1493
  123phy    C20 3310   4.381   3.571   0.355 -0.4173  0.5642  0.2922
  123phy    C18 3311   4.515   3.646   0.322  0.7713 -0.0980  0.3999
  123phy    O01 3312   4.501   3.782   0.363 -0.0944  0.2321 -0.6902
  123phy    H01 3313   4.420   3.815   0.330 -0.9574  0.5081  1.5245
  123phy    C19 3314   4.522   3.656   0.169 -0.0305  0.0057 -0.2236
  123phy    C13 3315   4.652   3.575   0.367  0.0243 -0.7058 -0.2249
  123phy     H3 3316   4.637   3.563   0.477  0.6471  0.0735 -0.0405
  123phy    O33 3317   4.664   3.438   0.341 -0.4683  0.4668 -0.0382
  123phy    H1B 3318   4.748   3.417   0.307 -0.2746 -0.2718  0.8428
  123phy    C12 3319   4.781   3.660   0.415 -0.0175  0.2206  0.0329
  123phy    O11 3320   4.893   3.651   0.326 -0.3186  0.3315  0.0633
  123phy    H1A 3321   4.904   3.567   0.285  0.8709  1.0239 -1.1071
  124phy    C35 3322   4.568   4.933   1.707  0.3124 -0.4421 -0.0285
  124phy    C33 3323   4.475   5.036   1.642  0.1175 -0.2197  0.6285
  124phy    C34 3324   4.493   5.025   1.490  0.6506  0.4640  0.1465
  124phy    C32 3325   4.328   5.005   1.681 -0.8641 -0.1611 -0.3315
  124phy    C31 3326   4.228   5.119   1.693 -0.0727  0.3750 -0.0116
  124phy    C30 3327   4.086   5.076   1.725 -0.3181  0.3559 -0.0652
  124phy    C28 3328   3.986   5.193   1.719  0.0446  0.3172 -0.3887
  124phy    C29 3329   3.910   5.210   1.588  0.4201  0.0101 -0.6161
  124phy    C27 3330   3.884   5.177   1.836  0.5688 -0.2458  0.4157
  124phy    C26 3331   3.852   5.291   1.924 -0.1483 -0.6599  0.3188
  124phy    C25 3332   3.761   5.252   2.040 -0.3045 -0.2704  0.1650
  124phy    C23 3333   3.693   5.368   2.120 -0.4520  0.2889  0.5343
  124phy    C24 3334   3.575   5.422   2.038 -0.1121 -0.5259 -0.1923
  124phy    C22 3335   3.632   5.316   2.252  0.7074 -0.2662 -0.4931
  124phy    C21 3336   3.739   5.302   2.363 -0.0843 -0.0462 -0.7700
  124phy    C20 3337   3.707   5.206   2.481 -0.2582 -0.3971 -0.9958
  124phy    C18 3338   3.833   5.145   2.555 -0.3008 -0.6112  0.2192
  124phy    O01 3339   3.925   5.251   2.606  0.3397  0.2407  0.2154
  124phy    H01 3340   3.871   5.312   2.653  1.3665  0.4575  1.1535
  124phy    C19 3341   3.755   5.080   2.671 -0.1828  0.0460  0.1429
  124phy    C13 3342   3.923   5.033   2.479 -0.3420 -0.0925  0.0750
  124phy     H3 3343   3.863   4.964   2.415  0.7112 -0.8281 -0.1526
  124phy    O33 3344   3.989   4.937   2.567  0.2816 -0.0195 -0.3586
  124phy    H1B 3345   4.036   4.984   2.632  0.1158 -0.4581  0.0871
  124phy    C12 3346   4.036   5.094   2.385 -0.1311  0.2813  0.4322
  124phy    O11 3347   4.150   5.143   2.446  0.1141  0.1408 -0.2555
  124phy    H1A 3348   4.105   5.202   2.504 -0.6526  1.3941 -2.0257
  125phy    C35 3349   3.487   4.193   2.421 -0.1885 -0.1760 -0.3987
  125phy    C33 3350   3.595   4.295   2.416 -0.0318  0.4473  0.1824
  125phy    C34 3351   3.727   4.239   2.356  0.2809  0.2858 -0.7004
  125phy    C32 3352   3.534   4.415   2.339 -0.4927 -0.2070  0.5860
  125phy    C31 3353   3.591   4.550   2.383 -0.0762  0.1601 -0.5671
  125phy    C30 3354   3.524   4.655   2.302 -0.4687 -0.5674  0.0592
  125phy    C28 3355   3.548   4.803   2.348  0.0646 -0.3679 -0.6078
  125phy    C29 3356   3.653   4.876   2.269  0.1547  0.6155  0.1286
  125phy    C27 3357   3.412   4.878   2.355  0.7428 -0.0171  0.0222
  125phy    C26 3358   3.395   4.984   2.464  0.0427 -0.2009  0.1179
  125phy    C25 3359   3.271   5.079   2.465  0.1501 -0.2895  0.1369
  125phy    C23 3360   3.288   5.206   2.548  0.6566  0.2705 -0.8835
  125phy    C24 3361   3.252   5.333   2.476 -0.3264  0.4435 -0.2233
  125phy    C22 3362   3.205   5.193   2.683 -0.1587  0.3360 -0.0837
  125phy    C21 3363   3.291   5.217   2.808 -0.1540  0.7607 -0.1504
  125phy    C20 3364   3.226   5.196   2.946 -0.0003 -0.2103 -0.4688
  125phy    C18 3365   3.313   5.164   3.072  0.0152  0.0074 -0.0221
  125phy    O01 3366   3.409   5.269   3.085 -0.1217  0.3218 -0.1212
  125phy    H01 3367   3.367   5.353   3.074  0.7387  0.7184 -0.4348
  125phy    C19 3368   3.218   5.194   3.194 -0.2385  0.4867  0.1491
  125phy    C13 3369   3.384   5.016   3.055  0.0695  0.3592  0.2692
  125phy     H3 3370   3.431   5.008   2.953  0.7820 -2.4970  0.7326
  125phy    O33 3371   3.294   4.914   3.048  0.6167  0.5470 -0.2859
  125phy    H1B 3372   3.251   4.923   2.965 -0.8563  1.5277  0.5331
  125phy    C12 3373   3.504   4.983   3.151 -0.3587  0.2234 -0.2524
  125phy    O11 3374   3.591   4.874   3.125  0.0159 -0.3329 -0.2627
  125phy    H1A 3375   3.534   4.799   3.132 -0.6283  0.1156 -0.5965
  126phy    C35 3376   2.945   5.032   1.525 -0.3520 -0.6061  0.3734
  126phy    C33 3377   2.952   5.163   1.445  0.1440 -0.0124  0.0229
  126phy    C34 3378   2.870   5.121   1.313 -0.7036 -0.4474 -0.5796
  126phy    C32 3379   2.883   5.290   1.499 -0.1589  0.2335 -0.2509
  126phy    C31 3380   2.957   5.360   1.611 -0.2960 -0.4906 -0.0509
  126phy    C30 3381   2.886   5.494   1.651  0.2797  0.7770 -1.0893
  126phy    C28 3382   2.938   5.580   1.774  0.0658  0.5317  0.1121
  126phy    C29 3383   2.944   5.729   1.743 -0.1011 -0.0846  0.2004
  126phy    C27 3384   2.854   5.560   1.900  0.0538 -0.1705 -0.5732
  126phy    C26 3385   2.933   5.505   2.025  0.2016  0.1264 -0.0018
  126phy    C25 3386   2.834   5.470   2.141 -0.2753 -0.0940 -0.8282
  126phy    C23 3387   2.897   5.399   2.263  0.1947  0.2777 -0.2149
  126phy    C24 3388   2.939   5.493   2.373  0.5016 -0.2373  0.3712
  126phy    C22 3389   2.788   5.305   2.309 -0.0393  0.1834 -0.2037
  126phy    C21 3390   2.825   5.173   2.372 -0.2085  0.7095  0.5403
  126phy    C20 3391   2.708   5.072   2.386  0.1723 -0.0144  0.0219
  126phy    C18 3392   2.738   4.920   2.429  0.3155 -0.2061  0.2226
  126phy    O01 3393   2.826   4.918   2.537  0.0633 -0.2016  0.0033
  126phy    H01 3394   2.793   4.968   2.609 -1.0593 -1.2432  0.2463
  126phy    C19 3395   2.601   4.885   2.486  0.0360  0.0241 -0.5777
  126phy    C13 3396   2.794   4.820   2.317 -0.2892  0.1781  0.1144
  126phy     H3 3397   2.724   4.814   2.231  2.2585  0.2933 -2.0906
  126phy    O33 3398   2.797   4.684   2.362 -0.3847 -0.3811  0.1362
  126phy    H1B 3399   2.873   4.675   2.416 -0.8901 -3.2127  0.5330
  126phy    C12 3400   2.937   4.847   2.255 -0.2571 -0.7237  0.0802
  126phy    O11 3401   3.049   4.803   2.334  0.2920 -0.1913 -0.2764
  126phy    H1A 3402   3.110   4.774   2.269  0.5444 -1.2949  0.4261
  127phy    C35 3403   2.525   4.031   1.000 -0.3661 -0.6903 -0.0031
  127phy    C33 3404   2.442   4.158   1.011  0.4312 -0.0879  0.4465
  127phy    C34 3405   2.363   4.139   1.144 -0.5267 -0.2030  0.1933
  127phy    C32 3406   2.540   4.277   1.021  0.4738 -0.0454 -0.3129
  127phy    C31 3407   2.538   4.347   0.887  0.3828 -0.4495  0.3916
  127phy    C30 3408   2.611   4.484   0.885  0.0441  0.1888  0.4560
  127phy    C28 3409   2.655   4.541   0.745  0.3939 -0.0816 -0.2008
  127phy    C29 3410   2.559   4.630   0.682 -0.1568 -0.2198 -0.4755
  127phy    C27 3411   2.793   4.604   0.773 -0.3385  0.1011  0.3813
  127phy    C26 3412   2.899   4.563   0.669  0.1916 -0.0326 -0.1893
  127phy    C25 3413   3.028   4.652   0.682  0.3455 -0.4717 -0.3578
  127phy    C23 3414   3.144   4.624   0.581 -0.3802  0.4061 -0.0816
  127phy    C24 3415   3.179   4.758   0.520 -0.2319 -0.1666  0.2052
  127phy    C22 3416   3.265   4.561   0.654  0.4439  0.2009 -0.0117
  127phy    C21 3417   3.365   4.502   0.555 -0.3591  0.6968 -0.2642
  127phy    C20 3418   3.497   4.470   0.630  0.0300  0.0734  0.0356
  127phy    C18 3419   3.600   4.374   0.560 -0.2283 -0.0372 -0.4630
  127phy    O01 3420   3.530   4.263   0.497  0.4673  0.1590 -0.2703
  127phy    H01 3421   3.463   4.289   0.437  0.0322 -0.6558 -0.1413
  127phy    C19 3422   3.686   4.312   0.674  0.2775  0.3493 -0.4787
  127phy    C13 3423   3.688   4.439   0.445 -0.0369 -0.3412  0.1475
  127phy     H3 3424   3.611   4.479   0.375 -1.5576 -1.4752  1.1137
  127phy    O33 3425   3.757   4.559   0.471  0.0808 -0.0852  0.1094
  127phy    H1B 3426   3.843   4.536   0.502 -1.0314  0.0815  3.7438
  127phy    C12 3427   3.755   4.361   0.326 -0.3339  0.2087  0.2129
  127phy    O11 3428   3.762   4.417   0.193  0.2759  0.7779  0.2074
  127phy    H1A 3429   3.800   4.502   0.199 -0.5296  1.0890  1.0999
  128SOL     OW 3430   0.333   1.141   0.336 -0.0200  0.1067  0.2657
  128SOL    HW1 3431   0.327   1.046   0.350 -1.9363  0.1489 -0.0742
  128SOL    HW2 3432   0.415   1.161   0.382 -0.1192 -1.8480  1.4295
  128SOL     MW 3433   0.343   1.131   0.344  0.0045  0.0012 -0.0036
  129SOL     OW 3434   2.291   4.354   2.825 -0.2581  0.6640  0.1714
  129SOL    HW1 3435   2.375   4.317   2.850 -0.8771 -1.3275 -0.4890
  129SOL    HW2 3436   2.298   4.445   2.855  1.2909  0.7979 -0.5244
  129SOL     MW 3437   2.303   4.361   2.832  0.0045  0.0012 -0.0036
  130SOL     OW 3438   2.276   1.337   3.113 -0.2312  0.2380 -0.2563
  130SOL    HW1 3439   2.243   1.254   3.148 -0.9471  1.6550  2.7584
  130SOL    HW2 3440   2.306   1.304   3.028 -2.3945 -0.9619 -0.6369
  130SOL     MW 3441   2.275   1.321   3.106  0.0045  0.0012 -0.0036
  131SOL     OW 3442   3.445   2.672   0.105  0.1032 -0.0282  0.4982
  131SOL    HW1 3443   3.474   2.581   0.096  0.4158  0.2315 -1.7657
  131SOL    HW2 3444   3.411   2.683   0.016  0.9062 -1.6129 -0.0520
  131SOL     MW 3445   3.444   2.661   0.092  0.0045  0.0012 -0.0036
  132SOL     OW 3446   0.750   4.138   0.592  0.2405 -0.3480 -0.0089
  132SOL    HW1 3447   0.767   4.090   0.674  0.3305 -1.1511 -0.4839
  132SOL    HW2 3448   0.765   4.069   0.527  0.3345 -1.6350  1.3231
  132SOL     MW 3449   0.754   4.123   0.594  0.0045  0.0012 -0.0036
  133SOL     OW 3450   0.733   4.134   0.064  0.9375 -0.0275 -0.5839
  133SOL    HW1 3451   0.767   4.062   0.011  1.9036 -0.2572  0.3184
  133SOL    HW2 3452   0.638   4.120   0.060  0.8573 -0.1856  1.1645
  133SOL     MW 3453   0.725   4.122   0.057  0.0045  0.0012 -0.0036
  134SOL     OW 3454   2.680   3.809   3.055 -0.0944 -0.3103  0.0173
  134SOL    HW1 3455   2.632   3.727   3.068  0.3811 -0.6039 -0.0669
  134SOL    HW2 3456   2.753   3.775   3.003 -2.2275 -1.0814 -2.7056
  134SOL     MW 3457   2.683   3.794   3.050  0.0045  0.0012 -0.0036
  135SOL     OW 3458   2.923   2.757   3.059  0.0517  0.5280  0.1242
  135SOL    HW1 3459   2.852   2.744   2.996 -0.1767  2.0587  0.0273
  135SOL    HW2 3460   2.894   2.832   3.110  0.5685  0.1945  0.9361
  135SOL     MW 3461   2.910   2.765   3.057  0.0045  0.0012 -0.0036
  136SOL     OW 3462   0.110   2.944   0.274 -0.5527 -0.1343 -0.7543
  136SOL    HW1 3463   0.128   2.959   0.366  1.5946 -2.3760 -0.7013
  136SOL    HW2 3464   0.075   3.027   0.241 -0.3323 -0.0673 -0.8264
  136SOL     MW 3465   0.108   2.957   0.282  0.0045  0.0012 -0.0036
  137SOL     OW 3466   4.427   4.903   2.816  0.1199  0.0869 -0.1622
  137SOL    HW1 3467   4.505   4.852   2.840 -0.7392 -1.5721 -0.7154
  137SOL    HW2 3468   4.411   4.948   2.899  0.7476  0.5651 -0.2864
  137SOL     MW 3469   4.435   4.902   2.830  0.0045  0.0012 -0.0036
  138SOL     OW 3470   1.854   3.838   2.799 -0.2504 -0.1821 -0.0537
  138SOL    HW1 3471   1.826   3.921   2.762 -1.4725 -0.2745  0.5968
  138SOL    HW2 3472   1.772   3.807   2.837 -0.8191  2.3723  0.9729
  138SOL     MW 3473   1.839   3.845   2.799  0.0045  0.0012 -0.0036
  139SOL     OW 3474   0.786   3.028   2.631  0.1747  0.2855 -0.1098
  139SOL    HW1 3475   0.760   3.119   2.645  1.5269  0.6050  0.4865
  139SOL    HW2 3476   0.733   2.981   2.695 -1.3591  2.2976  0.1882
  139SOL     MW 3477   0.776   3.034   2.641  0.0045  0.0012 -0.0036
  140SOL     OW 3478   2.261   3.671   2.963  0.0211  0.4779  0.0668
  140SOL    HW1 3479   2.171   3.698   2.979 -0.0680  1.2034 -1.4512
  140SOL    HW2 3480   2.253   3.650   2.869 -0.2034 -2.3325  0.6198
  140SOL     MW 3481   2.248   3.672   2.952  0.0045  0.0012 -0.0036
  141SOL     OW 3482   1.731   1.416   0.421 -0.0756 -0.2337 -0.4902
  141SOL    HW1 3483   1.827   1.407   0.415 -0.2625 -1.9698 -1.7420
  141SOL    HW2 3484   1.708   1.390   0.510 -0.0965  2.0979  0.2439
  141SOL     MW 3485   1.741   1.411   0.432  0.0045  0.0012 -0.0036
  142SOL     OW 3486   4.147   3.684   3.023 -0.0597  0.3114 -0.3020
  142SOL    HW1 3487   4.178   3.748   3.088  0.9798 -0.2122 -0.2544
  142SOL    HW2 3488   4.169   3.601   3.065  0.0348  0.6003  0.2291
  142SOL     MW 3489   4.154   3.681   3.037  0.0045  0.0012 -0.0036
  143SOL     OW 3490   0.558   2.723   0.039  0.2025 -0.0212 -0.0070
  143SOL    HW1 3491   0.471   2.754   0.064  1.0785  1.0670  1.9613
  143SOL    HW2 3492   0.587   2.806   0.000  0.3010  0.0821  0.2867
  143SOL     MW 3493   0.551   2.738   0.037  0.0045  0.0012 -0.0036
  144SOL     OW 3494   1.598   1.650   0.463 -0.2324 -0.7406 -0.3197
  144SOL    HW1 3495   1.541   1.626   0.536 -0.7582 -0.0963 -0.5141
  144SOL    HW2 3496   1.650   1.571   0.443 -0.6704 -0.5156 -2.6767
  144SOL     MW 3497   1.598   1.636   0.470  0.0045  0.0012 -0.0036
  145SOL     OW 3498   1.048   2.697   2.841 -0.1420 -0.2933 -0.2667
  145SOL    HW1 3499   0.958   2.669   2.858  0.3174 -1.0054  1.1835
  145SOL    HW2 3500   1.049   2.786   2.807  0.0377 -0.9268 -2.0392
  145SOL     MW 3501   1.036   2.705   2.839  0.0045  0.0012 -0.0036
  146SOL     OW 3502   2.486   4.001   2.942  0.2259 -0.3292 -0.2684
  146SOL    HW1 3503   2.400   3.985   2.981  0.8194 -0.8652  0.8711
  146SOL    HW2 3504   2.551   3.948   2.989  1.0007  1.9212  1.3240
  146SOL     MW 3505   2.483   3.992   2.953  0.0045  0.0012 -0.0036
  147SOL     OW 3506   2.996   4.722   2.582  0.4471 -0.2590  0.4102
  147SOL    HW1 3507   2.933   4.794   2.575 -0.1950 -0.9790 -2.2816
  147SOL    HW2 3508   3.046   4.750   2.505  1.8430  0.7336  1.6163
  147SOL     MW 3509   2.994   4.735   2.571  0.0045  0.0012 -0.0036
  148SOL     OW 3510   1.445   1.525   0.672 -0.2064  0.2673  0.1177
  148SOL    HW1 3511   1.507   1.474   0.724 -1.9259  0.0520  2.0969
  148SOL    HW2 3512   1.401   1.453   0.628  0.4280  0.4177 -0.7987
  148SOL     MW 3513   1.447   1.509   0.673  0.0045  0.0012 -0.0036
  149SOL     OW 3514   4.233   3.026   3.075  0.1959  0.5994 -0.2430
  149SOL    HW1 3515   4.198   3.047   2.989 -1.5111 -0.6997  0.0778
  149SOL    HW2 3516   4.327   3.015   3.063 -0.0418 -2.9974  0.0299
  149SOL     MW 3517   4.241   3.027   3.062  0.0045  0.0012 -0.0036
  150SOL     OW 3518   4.841   0.368   2.835  0.1193  0.3242 -0.2278
  150SOL    HW1 3519   4.781   0.410   2.773  1.0277 -0.4878 -1.7257
  150SOL    HW2 3520   4.881   0.438   2.887 -0.4330  0.1201  0.4929
  150SOL     MW 3521   4.838   0.383   2.834  0.0045  0.0012 -0.0036
  151SOL     OW 3522   2.218   3.709   2.671  0.2048 -0.3739  0.2111
  151SOL    HW1 3523   2.128   3.702   2.639  0.2210  0.1551  0.0530
  151SOL    HW2 3524   2.273   3.679   2.598 -1.2898 -0.2442 -1.0150
  151SOL     MW 3525   2.213   3.704   2.657  0.0045  0.0012 -0.0036
  152SOL     OW 3526   0.901   1.331   0.037  0.1976  0.3020 -0.1216
  152SOL    HW1 3527   0.904   1.288   0.123  1.4165  0.2224 -0.1966
  152SOL    HW2 3528   0.881   1.255  -0.018  0.7968  0.4964 -0.6142
  152SOL     MW 3529   0.899   1.315   0.041  0.0045  0.0012 -0.0036
  153SOL     OW 3530   3.359   2.650   3.000  0.6988  0.3151 -0.1683
  153SOL    HW1 3531   3.301   2.721   2.972 -2.2400 -1.6020  0.5804
  153SOL    HW2 3532   3.294   2.580   3.001 -1.2963  2.0858  0.7681
  153SOL     MW 3533   3.343   2.650   2.996  0.0045  0.0012 -0.0036
  154SOL     OW 3534   4.661   3.984   0.331 -0.1957  0.0470  0.2795
  154SOL    HW1 3535   4.622   3.900   0.356  0.0523  0.4759  2.2573
  154SOL    HW2 3536   4.627   4.045   0.397 -1.4528  0.0113 -0.3007
  154SOL     MW 3537   4.651   3.981   0.343  0.0045  0.0012 -0.0036
  155SOL     OW 3538   1.059   0.928   3.037 -0.0205 -0.0990 -0.5451
  155SOL    HW1 3539   1.052   0.886   2.951 -0.9088 -0.9168 -0.0858
  155SOL    HW2 3540   0.992   0.995   3.035  1.8996  1.9191 -1.7574
  155SOL     MW 3541   1.049   0.931   3.025  0.0045  0.0012 -0.0036
  156SOL     OW 3542   0.021   3.194   0.122  0.0643  0.3783 -0.6956
  156SOL    HW1 3543   0.087   3.245   0.074 -0.1778 -0.5834 -2.1205
  156SOL    HW2 3544  -0.015   3.134   0.057  0.2315  0.9427 -1.3141
  156SOL     MW 3545   0.025   3.193   0.107  0.0045  0.0012 -0.0036
  157SOL     OW 3546   1.603   3.810   2.928  0.0630 -0.1879 -0.1408
  157SOL    HW1 3547   1.625   3.903   2.933 -0.0758 -0.1138 -0.8757
  157SOL    HW2 3548   1.604   3.779   3.019  0.0997 -1.3549 -0.5325
  157SOL     MW 3549   1.606   3.818   2.941  0.0045  0.0012 -0.0036
  158SOL     OW 3550   3.813   2.991   0.150 -0.3617 -0.2992  0.4016
  158SOL    HW1 3551   3.767   2.998   0.234 -0.1570  0.3566  0.4600
  158SOL    HW2 3552   3.752   2.929   0.109 -0.2919  0.3982 -0.7842
  158SOL     MW 3553   3.799   2.983   0.156  0.0045  0.0012 -0.0036
  159SOL     OW 3554   4.482   0.167   0.014 -0.2146  0.0519  0.5007
  159SOL    HW1 3555   4.407   0.226   0.021  0.2470  0.8986 -1.1963
  159SOL    HW2 3556   4.522   0.201  -0.065 -0.1287  2.4859  1.5226
  159SOL     MW 3557   4.477   0.179   0.005  0.0045  0.0012 -0.0036
  160SOL     OW 3558   2.857   4.511   2.710 -0.4602 -0.3481  0.0556
  160SOL    HW1 3559   2.942   4.478   2.741 -0.1268 -0.5946 -1.0678
  160SOL    HW2 3560   2.888   4.577   2.648 -0.3454  0.0082  0.4898
  160SOL     MW 3561   2.872   4.515   2.706  0.0045  0.0012 -0.0036
  161SOL     OW 3562   1.711   1.862   0.063  0.4745  0.0186  0.3089
  161SOL    HW1 3563   1.659   1.783   0.044 -2.1501  1.5156  0.7846
  161SOL    HW2 3564   1.705   1.864   0.159  1.2182 -2.7972  0.4960
  161SOL     MW 3565   1.703   1.852   0.073  0.0045  0.0012 -0.0036
  162SOL     OW 3566   1.709   1.404   3.006  0.0966  0.1469 -0.1653
  162SOL    HW1 3567   1.668   1.479   3.050 -0.4214 -0.3513  0.2279
  162SOL    HW2 3568   1.736   1.440   2.922  1.3321  0.1576  0.2207
  162SOL     MW 3569   1.707   1.419   3.001  0.0045  0.0012 -0.0036
  163SOL     OW 3570   0.917   3.493   3.075  0.3963 -0.3825 -0.3992
  163SOL    HW1 3571   0.910   3.411   3.025 -0.4765  0.8089 -2.3434
  163SOL    HW2 3572   1.004   3.527   3.057  0.5014  0.1792  1.0348
  163SOL     MW 3573   0.927   3.487   3.066  0.0045  0.0012 -0.0036
  164SOL     OW 3574   0.752   3.655   2.924  0.2872 -0.0398  0.0252
  164SOL    HW1 3575   0.815   3.596   2.965  0.3241 -2.3641 -2.9956
  164SOL    HW2 3576   0.767   3.623   2.835  1.0936  0.1445  0.0862
  164SOL     MW 3577   0.762   3.643   2.917  0.0045  0.0012 -0.0036
  165SOL     OW 3578   1.707   1.857   0.327 -0.1162  0.5050  0.2855
  165SOL    HW1 3579   1.671   1.782   0.373 -0.4081  0.1596 -0.4958
  165SOL    HW2 3580   1.803   1.848   0.329 -0.0325  1.2000 -0.0256
  165SOL     MW 3581   1.715   1.846   0.333  0.0045  0.0012 -0.0036
  166SOL     OW 3582   4.160   4.977   2.815 -0.2055  0.2249 -0.5238
  166SOL    HW1 3583   4.251   4.947   2.815 -0.1418  0.4168 -0.4820
  166SOL    HW2 3584   4.151   4.999   2.907  2.5414 -1.4724  0.2413
  166SOL     MW 3585   4.171   4.976   2.827  0.0045  0.0012 -0.0036
  167SOL     OW 3586   2.933   3.390   0.106  0.0100 -0.1265  0.1293
  167SOL    HW1 3587   2.855   3.360   0.059 -1.4264  0.6380  1.8946
  167SOL    HW2 3588   2.903   3.393   0.197 -1.2987  0.5574 -0.2975
  167SOL     MW 3589   2.919   3.386   0.112  0.0045  0.0012 -0.0036
  168SOL     OW 3590   3.493   3.712   0.165  0.1769 -0.3980  0.0131
  168SOL    HW1 3591   3.526   3.801   0.159  0.0670 -0.1414  2.2451
  168SOL    HW2 3592   3.567   3.658   0.135  0.1459 -2.1092  2.6580
  168SOL     MW 3593   3.507   3.717   0.160  0.0045  0.0012 -0.0036
  169SOL     OW 3594   1.506   4.125   0.148 -0.2809  0.4844 -0.3710
  169SOL    HW1 3595   1.443   4.178   0.198 -0.5171  0.0860 -0.2441
  169SOL    HW2 3596   1.454   4.055   0.110 -0.2175  0.1235  0.1853
  169SOL     MW 3597   1.490   4.123   0.150  0.0045  0.0012 -0.0036
  170SOL     OW 3598   0.211   1.271   0.546 -0.2040  0.2506 -0.1804
  170SOL    HW1 3599   0.244   1.226   0.468 -1.2868 -0.9675  0.0182
  170SOL    HW2 3600   0.139   1.320   0.506 -0.6386  0.1995  0.5327
  170SOL     MW 3601   0.206   1.271   0.530  0.0045  0.0012 -0.0036
  171SOL     OW 3602   0.285   2.852   0.046  0.5535  0.3916  0.3278
  171SOL    HW1 3603   0.265   2.922   0.108  2.4964  2.0250 -0.7935
  171SOL    HW2 3604   0.230   2.778   0.073 -0.5557  0.4380 -1.6825
  171SOL     MW 3605   0.275   2.851   0.058  0.0045  0.0012 -0.0036
  172SOL     OW 3606   2.025   2.080   0.185  0.2868  0.0733 -0.1489
  172SOL    HW1 3607   2.027   2.089   0.090  0.4117 -0.9011 -0.2430
  172SOL    HW2 3608   1.965   2.147   0.218  0.8023  0.0506  0.8920
  172SOL     MW 3609   2.017   2.090   0.177  0.0045  0.0012 -0.0036
  173SOL     OW 3610   4.038   4.203   2.869 -0.4129 -0.4724 -0.1499
  173SOL    HW1 3611   4.018   4.287   2.827  0.8905 -0.2803 -0.4379
  173SOL    HW2 3612   4.073   4.159   2.791  2.2367  3.1314 -1.3052
  173SOL     MW 3613   4.040   4.208   2.853  0.0045  0.0012 -0.0036
  174SOL     OW 3614   1.940   0.903   0.109  0.2697 -0.1151 -0.0629
  174SOL    HW1 3615   1.865   0.860   0.149  1.1983 -2.2215 -0.4536
  174SOL    HW2 3616   1.923   0.894   0.015  2.0941 -1.4176 -0.3218
  174SOL     MW 3617   1.928   0.896   0.102  0.0045  0.0012 -0.0036
  175SOL     OW 3618   1.222   2.562   0.098  0.0920  0.3006  0.6057
  175SOL    HW1 3619   1.212   2.469   0.076  0.1284  0.2801  0.6757
  175SOL    HW2 3620   1.277   2.559   0.177  0.6336  0.4749  0.2387
  175SOL     MW 3621   1.228   2.549   0.106  0.0045  0.0012 -0.0036
  176SOL     OW 3622   4.929   3.371   0.244 -0.2504 -0.6853  0.6123
  176SOL    HW1 3623   4.997   3.392   0.308  0.1875 -0.6156  0.1250
  176SOL    HW2 3624   4.970   3.301   0.193  0.9794 -1.0516  2.0498
  176SOL     MW 3625   4.943   3.365   0.246  0.0045  0.0012 -0.0036
  177SOL     OW 3626   2.803   4.486   3.079  0.3461  0.0384  0.5518
  177SOL    HW1 3627   2.826   4.394   3.067 -0.5547 -0.1939  0.4420
  177SOL    HW2 3628   2.709   4.478   3.099  0.6328 -1.2965  1.4436
  177SOL     MW 3629   2.793   4.473   3.080  0.0045  0.0012 -0.0036
  178SOL     OW 3630   0.656   0.940   0.282  0.2822  0.0274  0.3075
  178SOL    HW1 3631   0.654   0.852   0.245 -1.9859  0.6405 -1.2574
  178SOL    HW2 3632   0.699   0.936   0.367  1.3377 -0.7537 -0.2377
  178SOL     MW 3633   0.661   0.928   0.288  0.0045  0.0012 -0.0036
  179SOL     OW 3634   2.117   4.207   2.667 -0.2892 -0.0114 -0.4343
  179SOL    HW1 3635   2.183   4.140   2.684  0.4289  0.9108  0.6380
  179SOL    HW2 3636   2.156   4.285   2.706 -1.2790  0.1705  0.2611
  179SOL     MW 3637   2.131   4.209   2.675  0.0045  0.0012 -0.0036
  180SOL     OW 3638   4.786   4.383   0.176  0.2414 -0.2119 -0.1685
  180SOL    HW1 3639   4.834   4.450   0.224  2.7619 -1.8466 -0.2101
  180SOL    HW2 3640   4.828   4.304   0.209  0.0095  0.5733  2.2330
  180SOL     MW 3641   4.798   4.382   0.187  0.0045  0.0012 -0.0036
  181SOL     OW 3642   0.800   3.478   0.189 -0.1631 -0.0870 -0.1110
  181SOL    HW1 3643   0.874   3.447   0.241 -0.1289  1.1039  0.5917
  181SOL    HW2 3644   0.845   3.491   0.105  0.9342 -0.2668  0.4402
  181SOL     MW 3645   0.815   3.476   0.185  0.0045  0.0012 -0.0036
  182SOL     OW 3646   0.400   2.873   2.938  0.2179  0.4242 -0.1615
  182SOL    HW1 3647   0.376   2.857   3.029 -0.4752  1.9767 -0.0245
  182SOL    HW2 3648   0.365   2.799   2.888  0.7150  0.5206 -0.6672
  182SOL     MW 3649   0.392   2.861   2.943  0.0045  0.0012 -0.0036
  183SOL     OW 3650   1.605   1.041   0.502  0.1110  0.1905  0.2982
  183SOL    HW1 3651   1.528   0.994   0.471  0.9034 -1.3878  0.6026
  183SOL    HW2 3652   1.631   1.090   0.423 -0.2834 -0.6911 -0.3956
  183SOL     MW 3653   1.598   1.041   0.487  0.0045  0.0012 -0.0036
  184SOL     OW 3654   0.136   4.995   3.003 -0.1457  0.1100 -0.0192
  184SOL    HW1 3655   0.044   4.968   2.993  0.1096 -0.8682  0.1589
  184SOL    HW2 3656   0.184   4.937   2.943  0.9412 -0.1400  1.0553
  184SOL     MW 3657   0.130   4.984   2.994  0.0045  0.0012 -0.0036
  185SOL     OW 3658   4.928   4.903   0.227  0.3838  0.1440  0.1761
  185SOL    HW1 3659   4.881   4.933   0.149 -1.6251  1.2622  1.6957
  185SOL    HW2 3660   4.871   4.925   0.301 -0.0875  0.9339 -0.4090
  185SOL     MW 3661   4.914   4.910   0.226  0.0045  0.0012 -0.0036
  186SOL     OW 3662   1.992   1.326   0.407 -0.2691 -0.1633 -0.0737
  186SOL    HW1 3663   1.974   1.281   0.325 -1.3387  1.6942 -0.9193
  186SOL    HW2 3664   2.054   1.396   0.386 -1.2692  1.2084  1.3125
  186SOL     MW 3665   1.998   1.329   0.394  0.0045  0.0012 -0.0036
  187SOL     OW 3666   4.981   0.558   2.973 -0.4172 -0.1848 -0.2279
  187SOL    HW1 3667   4.954   0.621   3.039  0.0713  0.3416 -0.5186
  187SOL    HW2 3668   5.011   0.485   3.027 -0.6370 -0.4208 -0.4243
  187SOL     MW 3669   4.981   0.557   2.989  0.0045  0.0012 -0.0036
  188SOL     OW 3670   0.831   4.356   0.440 -0.3350 -0.2639 -0.6117
  188SOL    HW1 3671   0.789   4.295   0.500 -0.5691  0.5475  0.0716
  188SOL    HW2 3672   0.783   4.439   0.443  0.7022  0.3893 -1.2324
  188SOL     MW 3673   0.819   4.359   0.448  0.0045  0.0012 -0.0036
  189SOL     OW 3674   0.127   2.301   2.737  0.3681 -0.4578  0.3855
  189SOL    HW1 3675   0.080   2.239   2.682  0.5668  0.5385 -0.9397
  189SOL    HW2 3676   0.125   2.260   2.824 -0.9252 -0.2310  0.4891
  189SOL     MW 3677   0.120   2.288   2.742  0.0045  0.0012 -0.0036
  190SOL     OW 3678   4.148   0.153   2.735 -0.4317 -0.0810 -0.4308
  190SOL    HW1 3679   4.159   0.060   2.754  1.2569  0.0502 -0.5725
  190SOL    HW2 3680   4.059   0.162   2.701 -0.2887  0.5675 -0.6509
  190SOL     MW 3681   4.138   0.142   2.733  0.0045  0.0012 -0.0036
  191SOL     OW 3682   0.195   3.324   3.086  0.0168 -0.0850  0.2219
  191SOL    HW1 3683   0.180   3.395   3.025 -0.9559 -0.2434  0.2533
  191SOL    HW2 3684   0.253   3.259   3.047 -0.3644 -1.3575  1.6333
  191SOL     MW 3685   0.200   3.324   3.073  0.0045  0.0012 -0.0036
  192SOL     OW 3686   0.886   2.050   0.052  0.3172  0.3024 -0.0836
  192SOL    HW1 3687   0.895   2.142   0.073  1.0766  0.1099  0.4818
  192SOL    HW2 3688   0.957   2.040  -0.012 -0.3600 -0.3002 -0.7620
  192SOL     MW 3689   0.897   2.061   0.046  0.0045  0.0012 -0.0036
  193SOL     OW 3690   3.895   4.670   0.184  0.1954  0.1476  0.4367
  193SOL    HW1 3691   3.875   4.729   0.258 -2.5532  1.3785 -1.1270
  193SOL    HW2 3692   3.990   4.669   0.190  0.2723  1.2124 -0.3277
  193SOL     MW 3693   3.905   4.678   0.195  0.0045  0.0012 -0.0036
  194SOL     OW 3694   1.763   4.443   0.237  0.0281 -0.4393  0.0701
  194SOL    HW1 3695   1.704   4.437   0.162  0.1454  1.5895 -0.2563
  194SOL    HW2 3696   1.816   4.365   0.220 -0.5978 -1.0837  0.9865
  194SOL     MW 3697   1.762   4.432   0.225  0.0045  0.0012 -0.0036
  195SOL     OW 3698   1.449   2.000   3.003 -0.1683  0.2189 -0.3816
  195SOL    HW1 3699   1.495   2.072   2.960 -2.8182  1.7081 -0.9432
  195SOL    HW2 3700   1.464   2.012   3.097 -0.9583 -2.3360  0.1459
  195SOL     MW 3701   1.457   2.011   3.010  0.0045  0.0012 -0.0036
  196SOL     OW 3702   1.266   1.474   3.038 -0.0670 -0.2395 -1.1628
  196SOL    HW1 3703   1.318   1.398   3.013  0.7718 -0.1419  0.1669
  196SOL    HW2 3704   1.312   1.551   3.004 -1.1785 -0.0400 -2.2669
  196SOL     MW 3705   1.279   1.474   3.030  0.0045  0.0012 -0.0036
  197SOL     OW 3706   1.322   0.988   3.122  0.7409  0.0600 -0.1793
  197SOL    HW1 3707   1.240   0.966   3.077 -0.4453 -0.2840  1.9959
  197SOL    HW2 3708   1.370   0.905   3.125 -0.1370 -0.4765 -0.4759
  197SOL     MW 3709   1.317   0.974   3.116  0.0045  0.0012 -0.0036
  198SOL     OW 3710   4.970   0.645   0.258 -0.1802  0.2248 -0.5285
  198SOL    HW1 3711   5.050   0.595   0.238  0.4451  0.9888 -0.0123
  198SOL    HW2 3712   4.906   0.578   0.284  1.1874 -0.6181  0.9029
  198SOL     MW 3713   4.972   0.629   0.259  0.0045  0.0012 -0.0036
  199SOL     OW 3714   3.515   3.577   3.004  0.5181 -0.1085  0.0589
  199SOL    HW1 3715   3.577   3.565   3.076  1.0512 -0.3999 -0.4408
  199SOL    HW2 3716   3.555   3.645   2.950 -0.9191  1.4970  0.8981
  199SOL     MW 3717   3.528   3.585   3.006  0.0045  0.0012 -0.0036
  200SOL     OW 3718   2.530   0.452   3.137  0.1675 -0.0515 -0.1630
  200SOL    HW1 3719   2.505   0.509   3.210 -1.1774  1.3723 -1.6257
  200SOL    HW2 3720   2.508   0.514   3.068  1.0975  0.3497 -0.1098
  200SOL     MW 3721   2.524   0.468   3.137  0.0045  0.0012 -0.0036
  201SOL     OW 3722   1.867   3.590   0.033 -0.2844  0.3620 -0.3123
  201SOL    HW1 3723   1.777   3.620   0.035 -0.7610 -0.8483  2.5864
  201SOL    HW2 3724   1.864   3.536  -0.046 -1.6110  1.4999 -1.0618
  201SOL     MW 3725   1.855   3.587   0.023  0.0045  0.0012 -0.0036
  202SOL     OW 3726   2.665   3.356   3.104 -0.2063 -0.2386  0.0340
  202SOL    HW1 3727   2.621   3.438   3.082  2.0820  1.1418  0.1756
  202SOL    HW2 3728   2.674   3.322   3.015 -1.3810 -1.1014  0.2194
  202SOL     MW 3729   2.661   3.362   3.089  0.0045  0.0012 -0.0036
  203SOL     OW 3730   0.545   3.461   0.282  0.6210 -0.5869  0.1914
  203SOL    HW1 3731   0.635   3.451   0.250  0.4988  0.5535 -0.5900
  203SOL    HW2 3732   0.559   3.523   0.353  1.6424  0.8097 -1.1574
  203SOL     MW 3733   0.559   3.468   0.287  0.0045  0.0012 -0.0036
  204SOL     OW 3734   0.259   2.198   0.217 -0.2152 -0.3732  0.0878
  204SOL    HW1 3735   0.344   2.173   0.183  0.7424  2.2988  0.2859
  204SOL    HW2 3736   0.244   2.280   0.170  0.0821 -0.9793 -1.0884
  204SOL     MW 3737   0.268   2.206   0.207  0.0045  0.0012 -0.0036
  205SOL     OW 3738   4.540   4.030   0.094 -0.4449 -0.3264  0.2751
  205SOL    HW1 3739   4.577   3.997   0.176 -0.1631  1.8887  1.1064
  205SOL    HW2 3740   4.609   4.069   0.041 -0.7115 -2.3133 -1.7194
  205SOL     MW 3741   4.554   4.031   0.098  0.0045  0.0012 -0.0036
  206SOL     OW 3742   5.028   3.006   3.084  0.0469 -0.2680 -0.1295
  206SOL    HW1 3743   5.081   3.040   3.012  0.8516  1.4259  1.1930
  206SOL    HW2 3744   5.055   2.915   3.095 -0.4978 -0.2742  1.2799
  206SOL     MW 3745   5.039   2.999   3.076  0.0045  0.0012 -0.0036
  207SOL     OW 3746   4.098   0.144   0.101 -0.3986 -0.2930  0.1700
  207SOL    HW1 3747   4.148   0.224   0.082 -1.9917  0.2576 -2.1417
  207SOL    HW2 3748   4.018   0.180   0.140 -1.1898  1.6559 -2.8514
  207SOL     MW 3749   4.094   0.160   0.103  0.0045  0.0012 -0.0036
  208SOL     OW 3750   3.632   2.839   0.034 -0.1095 -0.0205 -0.1502
  208SOL    HW1 3751   3.578   2.895  -0.021 -0.5299 -1.1919 -0.9647
  208SOL    HW2 3752   3.564   2.776   0.060 -2.8451  1.9198 -2.0450
  208SOL     MW 3753   3.616   2.838   0.031  0.0045  0.0012 -0.0036
  209SOL     OW 3754   1.021   3.001   2.769  0.5224  0.1810 -0.5431
  209SOL    HW1 3755   0.936   3.025   2.734 -0.0630  0.1889  0.8329
  209SOL    HW2 3756   1.082   3.011   2.696  0.4615 -1.5620 -0.8645
  209SOL     MW 3757   1.018   3.005   2.754  0.0045  0.0012 -0.0036
  210SOL     OW 3758   0.460   3.429   0.021  0.6617 -0.1700  0.6750
  210SOL    HW1 3759   0.368   3.423  -0.005  0.4244  0.6422  1.2895
  210SOL    HW2 3760   0.456   3.441   0.116 -0.9480 -0.2105  0.6358
  210SOL     MW 3761   0.447   3.430   0.030  0.0045  0.0012 -0.0036
  211SOL     OW 3762   5.008   2.698   3.054  0.0616 -0.2272  0.2328
  211SOL    HW1 3763   4.912   2.687   3.056  0.0511 -0.7795 -1.4092
  211SOL    HW2 3764   5.032   2.636   2.985 -0.4672 -0.0287 -0.1391
  211SOL     MW 3765   4.998   2.688   3.045  0.0045  0.0012 -0.0036
  212SOL     OW 3766   0.682   2.955   3.085  0.3420 -0.4707 -0.5546
  212SOL    HW1 3767   0.665   2.937   2.992 -0.3437  0.4725 -0.6332
  212SOL    HW2 3768   0.656   3.047   3.097  0.5603 -0.6987  2.0626
  212SOL     MW 3769   0.676   2.965   3.074  0.0045  0.0012 -0.0036
  213SOL     OW 3770   1.883   4.069   3.102  0.0239 -0.2892 -0.5708
  213SOL    HW1 3771   1.949   4.134   3.076 -0.5519 -0.3470 -2.3116
  213SOL    HW2 3772   1.921   3.986   3.075 -0.1674 -0.1683 -1.2429
  213SOL     MW 3773   1.897   4.067   3.095  0.0045  0.0012 -0.0036
  214SOL     OW 3774   2.087   4.692   0.560 -0.0722  0.0230 -0.4336
  214SOL    HW1 3775   2.054   4.646   0.482 -0.0158  1.1419 -1.1453
  214SOL    HW2 3776   2.038   4.648   0.629 -0.8968  0.0911 -0.9583
  214SOL     MW 3777   2.076   4.681   0.559  0.0045  0.0012 -0.0036
  215SOL     OW 3778   1.290   3.823   2.940  0.5350  0.1528  0.1826
  215SOL    HW1 3779   1.380   3.830   2.906  1.1162 -1.3337  1.3126
  215SOL    HW2 3780   1.238   3.873   2.877  0.3585 -0.2176  0.0369
  215SOL     MW 3781   1.295   3.831   2.927  0.0045  0.0012 -0.0036
  216SOL     OW 3782   3.335   3.236   0.715 -0.4962  0.0678 -0.1729
  216SOL    HW1 3783   3.349   3.296   0.787 -0.8009  0.6572 -0.6014
  216SOL    HW2 3784   3.412   3.247   0.659  0.2799 -1.5622  0.4939
  216SOL     MW 3785   3.347   3.245   0.717  0.0045  0.0012 -0.0036
  217SOL     OW 3786   2.107   4.180   2.982 -0.1873 -0.2720  0.0623
  217SOL    HW1 3787   2.153   4.236   2.920  0.1515 -0.5663  0.0430
  217SOL    HW2 3788   2.156   4.097   2.982  0.8965  0.3269  1.1123
  217SOL     MW 3789   2.120   4.176   2.974  0.0045  0.0012 -0.0036
  218SOL     OW 3790   2.284   3.990   2.691 -0.0500 -0.1574  0.6286
  218SOL    HW1 3791   2.342   3.997   2.767  0.3110  1.0781  0.2587
  218SOL    HW2 3792   2.274   3.895   2.682  0.4263 -0.0385 -1.7457
  218SOL     MW 3793   2.291   3.978   2.700  0.0045  0.0012 -0.0036
  219SOL     OW 3794   1.958   1.341   3.088 -0.2147 -0.0130 -0.1274
  219SOL    HW1 3795   1.870   1.366   3.061  0.3364  2.3730  0.0352
  219SOL    HW2 3796   2.004   1.422   3.064 -3.4218  1.5360 -1.5909
  219SOL     MW 3797   1.952   1.355   3.082  0.0045  0.0012 -0.0036
  220SOL     OW 3798   1.600   2.140   0.335  0.4570 -0.1815 -0.2455
  220SOL    HW1 3799   1.636   2.051   0.340  0.7521 -0.0699 -0.3455
  220SOL    HW2 3800   1.577   2.163   0.425 -1.4003 -0.8059 -0.5157
  220SOL     MW 3801   1.602   2.131   0.348  0.0045  0.0012 -0.0036
  221SOL     OW 3802   1.292   1.340   0.534  0.2755 -0.0621  0.3875
  221SOL    HW1 3803   1.211   1.378   0.567 -0.2810 -0.4292 -0.5211
  221SOL    HW2 3804   1.286   1.362   0.440  2.0652  0.6886  0.4074
  221SOL     MW 3805   1.280   1.348   0.526  0.0045  0.0012 -0.0036
  222SOL     OW 3806   4.222   4.318   3.053  0.1682  0.0378  0.3739
  222SOL    HW1 3807   4.165   4.286   2.983 -1.5444  0.2079  1.6308
  222SOL    HW2 3808   4.197   4.410   3.057  0.4093  0.0535  1.8659
  222SOL     MW 3809   4.211   4.326   3.044  0.0045  0.0012 -0.0036
  223SOL     OW 3810   4.130   0.337   2.926  0.3705  0.2628 -0.3917
  223SOL    HW1 3811   4.109   0.419   2.882 -0.9853  1.5610  2.4142
  223SOL    HW2 3812   4.133   0.277   2.852 -0.6837  0.6493 -0.7686
  223SOL     MW 3813   4.127   0.340   2.911  0.0045  0.0012 -0.0036
  224SOL     OW 3814   1.964   3.707   2.584  0.1378 -0.0802  0.6650
  224SOL    HW1 3815   1.962   3.775   2.517  3.8915  0.6485  1.0820
  224SOL    HW2 3816   1.911   3.745   2.655  0.0692  0.8002  0.1579
  224SOL     MW 3817   1.957   3.721   2.585  0.0045  0.0012 -0.0036
  225SOL     OW 3818   1.917   1.182   0.178  0.0215  0.1504  0.1831
  225SOL    HW1 3819   1.927   1.224   0.092 -2.8741 -0.7901 -0.7209
  225SOL    HW2 3820   1.919   1.087   0.164 -2.2529 -0.3085  2.3233
  225SOL     MW 3821   1.919   1.175   0.164  0.0045  0.0012 -0.0036
  226SOL     OW 3822   3.109   2.780   0.323  0.2571 -0.1688  0.1250
  226SOL    HW1 3823   3.038   2.717   0.328 -1.8696  2.0152 -0.3392
  226SOL    HW2 3824   3.182   2.725   0.350  1.5594  1.7553  0.8055
  226SOL     MW 3825   3.109   2.765   0.327  0.0045  0.0012 -0.0036
  227SOL     OW 3826   0.859   4.364   0.152  0.1716 -0.4173 -0.6709
  227SOL    HW1 3827   0.822   4.289   0.104  0.4364 -2.0725  1.5761
  227SOL    HW2 3828   0.845   4.346   0.245  1.7922 -0.3186 -0.3775
  227SOL     MW 3829   0.852   4.352   0.158  0.0045  0.0012 -0.0036
  228SOL     OW 3830   0.489   2.118   0.079 -0.1261  0.1804  0.3509
  228SOL    HW1 3831   0.542   2.193   0.053  2.2224 -0.6463  2.4092
  228SOL    HW2 3832   0.557   2.052   0.089 -1.1423 -0.8053  1.0890
  228SOL     MW 3833   0.505   2.119   0.077  0.0045  0.0012 -0.0036
  229SOL     OW 3834   4.529   4.918   0.110  0.5210  0.0687  0.1679
  229SOL    HW1 3835   4.495   4.844   0.160  1.6069 -0.3721  0.2896
  229SOL    HW2 3836   4.460   4.933   0.045 -0.9979 -0.3656  1.6271
  229SOL     MW 3837   4.516   4.911   0.108  0.0045  0.0012 -0.0036
  230SOL     OW 3838   4.268   3.900   0.310 -0.0318 -0.1039 -0.2239
  230SOL    HW1 3839   4.261   3.993   0.330 -0.3195 -0.1980  0.1168
  230SOL    HW2 3840   4.212   3.864   0.379 -1.1452  1.9591  0.0343
  230SOL     MW 3841   4.260   3.907   0.322  0.0045  0.0012 -0.0036
  231SOL     OW 3842   3.540   3.994   2.878 -0.4529 -0.0040 -0.0728
  231SOL    HW1 3843   3.573   3.912   2.842 -2.1730 -1.0459  0.6103
  231SOL    HW2 3844   3.615   4.044   2.911 -1.1738  0.4690  0.8955
  231SOL     MW 3845   3.554   3.990   2.877  0.0045  0.0012 -0.0036
  232SOL     OW 3846   1.314   1.404   0.272  0.2836 -0.6370  0.3481
  232SOL    HW1 3847   1.230   1.424   0.231  0.2015 -2.4457 -0.4669
  232SOL    HW2 3848   1.352   1.335   0.217 -0.1117  0.4286 -1.3198
  232SOL     MW 3849   1.308   1.397   0.260  0.0045  0.0012 -0.0036
  233SOL     OW 3850   2.852   3.375   0.368 -0.3077  0.2740  0.6524
  233SOL    HW1 3851   2.771   3.426   0.378 -0.5799 -0.2269  1.0694
  233SOL    HW2 3852   2.913   3.396   0.438  1.5931 -0.1354 -0.8121
  233SOL     MW 3853   2.849   3.385   0.379  0.0045  0.0012 -0.0036
  234SOL     OW 3854   1.627   4.984   0.124  0.3544  0.0994  0.3503
  234SOL    HW1 3855   1.679   4.920   0.078 -1.1042 -0.5716 -0.4395
  234SOL    HW2 3856   1.692   5.029   0.177 -0.2679 -0.3593  1.5612
  234SOL     MW 3857   1.642   4.982   0.125  0.0045  0.0012 -0.0036
  235SOL     OW 3858   4.285   3.914   0.031  0.1708  0.8322 -0.0966
  235SOL    HW1 3859   4.376   3.941   0.022  0.6723 -1.1623 -1.6820
  235SOL    HW2 3860   4.275   3.904   0.126 -2.2509  0.8116 -0.2897
  235SOL     MW 3861   4.295   3.916   0.043  0.0045  0.0012 -0.0036
  236SOL     OW 3862   2.795   2.842   0.468 -0.4532 -0.1162 -0.1320
  236SOL    HW1 3863   2.779   2.922   0.418  3.6085  0.6571 -0.5475
  236SOL    HW2 3864   2.836   2.871   0.550 -0.6257 -0.2430 -0.0005
  236SOL     MW 3865   2.798   2.857   0.472  0.0045  0.0012 -0.0036
  237SOL     OW 3866   3.123   3.945   0.232  0.2655  0.2646 -0.2905
  237SOL    HW1 3867   3.204   3.931   0.281  0.5398 -1.2096 -1.1259
  237SOL    HW2 3868   3.114   4.040   0.233 -1.8036  0.1209  0.0026
  237SOL     MW 3869   3.132   3.956   0.239  0.0045  0.0012 -0.0036
  238SOL     OW 3870   1.062   1.861   3.034  0.1069  0.0190  0.3219
  238SOL    HW1 3871   0.993   1.812   2.989 -0.9877  1.6174  0.1388
  238SOL    HW2 3872   1.050   1.830   3.124  0.1570  0.5091  0.5045
  238SOL     MW 3873   1.051   1.851   3.040  0.0045  0.0012 -0.0036
  239SOL     OW 3874   1.523   4.513   0.352 -0.1147  0.1944 -0.0943
  239SOL    HW1 3875   1.616   4.492   0.349 -0.2653 -0.9145  1.7334
  239SOL    HW2 3876   1.524   4.607   0.372  1.7718  0.2399 -0.2619
  239SOL     MW 3877   1.536   4.523   0.354  0.0045  0.0012 -0.0036
  240SOL     OW 3878   4.548   0.287   2.923  0.1067  0.0242 -0.2596
  240SOL    HW1 3879   4.639   0.312   2.906 -0.0324 -0.7281 -2.5020
  240SOL    HW2 3880   4.532   0.226   2.851  1.4258 -2.1980  1.1950
  240SOL     MW 3881   4.558   0.282   2.911  0.0045  0.0012 -0.0036
  241SOL     OW 3882   3.081   3.570   3.066 -0.0924  1.0012 -0.7256
  241SOL    HW1 3883   3.029   3.534   3.139  1.3364 -1.8247 -0.9818
  241SOL    HW2 3884   3.148   3.626   3.104  0.5692 -0.3029  0.0892
  241SOL     MW 3885   3.083   3.572   3.081  0.0045  0.0012 -0.0036
  242SOL     OW 3886   4.895   0.753   0.010 -0.0049 -0.5861  0.1953
  242SOL    HW1 3887   4.916   0.712   0.094  0.5973 -0.2613  0.2062
  242SOL    HW2 3888   4.850   0.835   0.031 -0.2351 -0.0318 -2.1869
  242SOL     MW 3889   4.892   0.758   0.024  0.0045  0.0012 -0.0036
  243SOL     OW 3890   2.326   4.749   0.433  0.0176 -0.3854  0.3973
  243SOL    HW1 3891   2.254   4.726   0.492  2.2711 -1.6008  2.8650
  243SOL    HW2 3892   2.354   4.664   0.398 -1.1395 -0.4893 -0.3404
  243SOL     MW 3893   2.320   4.735   0.436  0.0045  0.0012 -0.0036
  244SOL     OW 3894   1.995   4.569   0.337  0.0654  0.3301 -0.1342
  244SOL    HW1 3895   2.037   4.482   0.335 -0.1703  0.1611  1.1327
  244SOL    HW2 3896   1.903   4.553   0.320 -0.7230  2.0459  1.9966
  244SOL     MW 3897   1.989   4.555   0.335  0.0045  0.0012 -0.0036
  245SOL     OW 3898   4.246   0.627   3.048  0.0927 -0.1103  0.1694
  245SOL    HW1 3899   4.234   0.721   3.054  0.4076 -0.0229 -0.4848
  245SOL    HW2 3900   4.301   0.611   2.971  0.7626 -0.7383  0.7619
  245SOL     MW 3901   4.252   0.637   3.039  0.0045  0.0012 -0.0036
  246SOL     OW 3902   3.857   3.742   3.000 -0.0954 -0.0373  0.1645
  246SOL    HW1 3903   3.850   3.808   3.069 -1.2195 -0.9635  0.9923
  246SOL    HW2 3904   3.949   3.719   2.994 -0.3912 -1.4472  0.5456
  246SOL     MW 3905   3.868   3.748   3.009  0.0045  0.0012 -0.0036
  247SOL     OW 3906   1.055   1.766   0.154  0.0666  0.0695 -0.5425
  247SOL    HW1 3907   1.121   1.802   0.213 -0.1010  1.6560 -1.2464
  247SOL    HW2 3908   1.078   1.675   0.135 -1.1803 -0.0136 -1.8315
  247SOL     MW 3909   1.067   1.759   0.159  0.0045  0.0012 -0.0036
  248SOL     OW 3910   5.083   0.336   3.093  0.1253  0.5342 -0.0347
  248SOL    HW1 3911   5.033   0.268   3.137 -1.2710  0.2106 -1.9683
  248SOL    HW2 3912   5.136   0.283   3.034 -1.9815 -1.8003  0.0181
  248SOL     MW 3913   5.084   0.320   3.091  0.0045  0.0012 -0.0036
  249SOL     OW 3914   4.730   2.677   3.101 -0.1192 -0.3045  0.0127
  249SOL    HW1 3915   4.681   2.687   3.019 -0.5598  0.8236  0.3970
  249SOL    HW2 3916   4.668   2.625   3.151  0.1108  0.4908  1.1529
  249SOL     MW 3917   4.715   2.672   3.097  0.0045  0.0012 -0.0036
  250SOL     OW 3918   2.032   4.962   0.529  0.3743 -0.0235 -0.5189
  250SOL    HW1 3919   2.045   4.869   0.549 -1.8107 -0.2539  0.0235
  250SOL    HW2 3920   2.120   4.989   0.501  0.4365 -0.6796 -0.9749
  250SOL     MW 3921   2.045   4.953   0.528  0.0045  0.0012 -0.0036
  251SOL     OW 3922   3.353   4.298   0.297  0.6415 -0.3925  0.1254
  251SOL    HW1 3923   3.372   4.390   0.276 -0.0408 -0.2058  0.3262
  251SOL    HW2 3924   3.396   4.250   0.226 -0.5515  1.2123 -1.7773
  251SOL     MW 3925   3.361   4.304   0.285  0.0045  0.0012 -0.0036
  252SOL     OW 3926   0.248   2.420   0.032 -0.6210  0.1800 -0.3696
  252SOL    HW1 3927   0.193   2.492   0.061 -0.1125 -0.2532  1.8570
  252SOL    HW2 3928   0.194   2.365  -0.027 -1.5018 -1.5142  1.8796
  252SOL     MW 3929   0.233   2.422   0.028  0.0045  0.0012 -0.0036
  253SOL     OW 3930   4.451   4.708   0.288 -0.2041  0.1017  0.0498
  253SOL    HW1 3931   4.497   4.635   0.246  0.4326  0.2856  0.4023
  253SOL    HW2 3932   4.492   4.719   0.374  0.6124 -1.4534 -0.1039
  253SOL     MW 3933   4.463   4.700   0.294  0.0045  0.0012 -0.0036
  254SOL     OW 3934   2.495   3.591   3.068  0.1613 -0.4477  0.3899
  254SOL    HW1 3935   2.422   3.631   3.020  0.3344 -1.5194 -0.8224
  254SOL    HW2 3936   2.454   3.581   3.154 -2.7024  1.8240 -0.5245
  254SOL     MW 3937   2.480   3.595   3.073  0.0045  0.0012 -0.0036
  255SOL     OW 3938   0.131   2.229   3.005 -0.1031  0.1940 -0.4039
  255SOL    HW1 3939   0.194   2.157   3.003  0.5372  0.7143  0.3962
  255SOL    HW2 3940   0.063   2.195   3.064 -1.3917  0.9307 -1.4080
  255SOL     MW 3941   0.131   2.215   3.013  0.0045  0.0012 -0.0036
  256SOL     OW 3942   0.047   2.523   2.876 -0.1954  0.1816 -0.4363
  256SOL    HW1 3943   0.128   2.574   2.871  0.5840 -0.7732  1.4994
  256SOL    HW2 3944   0.076   2.441   2.837  0.5195  0.1975  0.0422
  256SOL     MW 3945   0.061   2.519   2.870  0.0045  0.0012 -0.0036
  257SOL     OW 3946   0.089   0.493   0.163  0.0493 -0.2477  0.0510
  257SOL    HW1 3947   0.044   0.437   0.100  1.9368 -0.9376 -0.7528
  257SOL    HW2 3948   0.163   0.438   0.189  0.9639  0.2468 -1.4426
  257SOL     MW 3949   0.093   0.478   0.158  0.0045  0.0012 -0.0036
  258SOL     OW 3950   3.232   3.753   0.052  0.0747 -0.4551 -0.1631
  258SOL    HW1 3951   3.178   3.801   0.115 -0.0081  0.2149 -0.7243
  258SOL    HW2 3952   3.308   3.720   0.101  0.3849 -1.3207 -1.1867
  258SOL     MW 3953   3.235   3.755   0.066  0.0045  0.0012 -0.0036
  259SOL     OW 3954   4.186   2.378   0.630 -0.1403 -0.6774  0.4272
  259SOL    HW1 3955   4.096   2.353   0.652 -0.7685  0.8554 -0.2002
  259SOL    HW2 3956   4.238   2.360   0.709  0.9996  1.1722  0.1629
  259SOL     MW 3957   4.181   2.373   0.644  0.0045  0.0012 -0.0036
  260SOL     OW 3958   2.198   1.066   0.052 -0.9336 -0.1509 -0.0132
  260SOL    HW1 3959   2.226   1.098   0.137  0.7243  1.6795 -1.1523
  260SOL    HW2 3960   2.134   0.996   0.067 -0.9057 -0.1104  0.2896
  260SOL     MW 3961   2.193   1.061   0.065  0.0045  0.0012 -0.0036
  261SOL     OW 3962   5.021   0.167   2.739  0.1889  0.0332  0.0994
  261SOL    HW1 3963   4.948   0.227   2.760  0.2561 -0.3441  1.5129
  261SOL    HW2 3964   5.072   0.172   2.820  2.6153  0.8849 -1.4058
  261SOL     MW 3965   5.018   0.176   2.753  0.0045  0.0012 -0.0036
  262SOL     OW 3966   1.439   1.648   0.241  0.1066 -0.6250 -0.2721
  262SOL    HW1 3967   1.508   1.646   0.307  1.0576 -0.3731 -1.2263
  262SOL    HW2 3968   1.381   1.578   0.270 -1.9141  1.5970  1.4990
  262SOL     MW 3969   1.441   1.639   0.254  0.0045  0.0012 -0.0036
  263SOL     OW 3970   4.104   2.873   2.726 -0.2000  0.0489 -0.5684
  263SOL    HW1 3971   4.120   2.779   2.740 -1.5146 -0.2390 -0.9208
  263SOL    HW2 3972   4.010   2.868   2.713 -0.2581  2.0973 -1.2300
  263SOL     MW 3973   4.094   2.860   2.726  0.0045  0.0012 -0.0036
  264SOL     OW 3974   4.989   5.071   2.528 -0.9965 -0.0293 -0.7620
  264SOL    HW1 3975   4.991   5.132   2.601 -1.9810  1.5912 -2.0374
  264SOL    HW2 3976   4.895   5.060   2.513 -1.3716  1.7579  0.1023
  264SOL     MW 3977   4.977   5.077   2.535  0.0045  0.0012 -0.0036
  265SOL     OW 3978   3.291   4.002   3.032 -0.0577  0.0796  0.4356
  265SOL    HW1 3979   3.257   3.923   3.075  0.2132 -1.0076 -1.2462
  265SOL    HW2 3980   3.353   3.965   2.970  0.1511  1.2085 -0.0535
  265SOL     MW 3981   3.295   3.986   3.030  0.0045  0.0012 -0.0036
  266SOL     OW 3982   3.329   3.449   0.036  0.4878  0.0123 -0.2215
  266SOL    HW1 3983   3.388   3.501  -0.020 -0.0748  2.6361  1.4628
  266SOL    HW2 3984   3.250   3.446  -0.017 -1.2934  1.8817  2.1274
  266SOL     MW 3985   3.327   3.456   0.021  0.0045  0.0012 -0.0036
  267SOL     OW 3986   0.804   3.888   3.073 -0.0008 -0.0877 -0.2867
  267SOL    HW1 3987   0.783   3.807   3.025  1.4352 -0.8865  0.3873
  267SOL    HW2 3988   0.800   3.862   3.165 -0.0364 -0.0368 -0.2745
  267SOL     MW 3989   0.801   3.874   3.079  0.0045  0.0012 -0.0036
  268SOL     OW 3990   0.641   2.333   0.012 -0.4946  0.3345  0.5883
  268SOL    HW1 3991   0.581   2.397  -0.027 -2.0360 -0.8439  0.9332
  268SOL    HW2 3992   0.698   2.388   0.066  0.0758  0.4974 -0.1578
  268SOL     MW 3993   0.641   2.349   0.014  0.0045  0.0012 -0.0036
  269SOL     OW 3994   1.095   3.109   3.001 -0.0464 -0.0650  0.2078
  269SOL    HW1 3995   1.071   3.073   2.916  0.2899  2.0561 -0.8559
  269SOL    HW2 3996   1.055   3.052   3.067 -0.1835 -2.3146 -1.6998
  269SOL     MW 3997   1.086   3.097   2.999  0.0045  0.0012 -0.0036
  270SOL     OW 3998   0.911   2.413   2.793  0.2575  0.0654 -0.4538
  270SOL    HW1 3999   0.879   2.331   2.828 -1.5726 -0.2277 -2.6067
  270SOL    HW2 4000   1.003   2.392   2.775  0.8554  1.8978  0.2191
  270SOL     MW 4001   0.919   2.400   2.795  0.0045  0.0012 -0.0036
  271SOL     OW 4002   4.242   2.661   0.181 -0.0826 -0.6788  0.5704
  271SOL    HW1 4003   4.185   2.735   0.157 -2.8748 -3.0229 -0.5711
  271SOL    HW2 4004   4.182   2.587   0.188  0.7073 -1.2581  1.4167
  271SOL     MW 4005   4.227   2.661   0.179  0.0045  0.0012 -0.0036
  272SOL     OW 4006   2.283   1.200   2.848 -0.2139 -0.1802  0.4984
  272SOL    HW1 4007   2.324   1.113   2.848  0.4410  0.1108 -1.1516
  272SOL    HW2 4008   2.269   1.222   2.756 -3.2882  2.1856  1.3496
  272SOL     MW 4009   2.286   1.191   2.836  0.0045  0.0012 -0.0036
  273SOL     OW 4010   2.911   3.735   2.920 -0.0489  0.5281 -0.2998
  273SOL    HW1 4011   2.962   3.816   2.921  0.7127  0.0626  0.4577
  273SOL    HW2 4012   2.964   3.675   2.972 -1.3067 -0.7875 -0.4770
  273SOL     MW 4013   2.925   3.738   2.927  0.0045  0.0012 -0.0036
  274SOL     OW 4014   4.211   4.179   0.300 -0.2196 -0.2721  0.2194
  274SOL    HW1 4015   4.177   4.162   0.212  1.1658  0.5713 -0.5113
  274SOL    HW2 4016   4.305   4.192   0.287 -0.4902  0.0529 -1.6479
  274SOL     MW 4017   4.219   4.178   0.286  0.0045  0.0012 -0.0036
  275SOL     OW 4018   5.009   3.852   0.191 -0.1516  0.0475 -0.2181
  275SOL    HW1 4019   4.972   3.785   0.249  0.9613 -0.8542 -0.5011
  275SOL    HW2 4020   5.000   3.819   0.102 -0.9336  1.8229 -0.8428
  275SOL     MW 4021   5.003   3.839   0.187  0.0045  0.0012 -0.0036
  276SOL     OW 4022   2.249   3.947   3.044  0.3570 -0.4408  0.4164
  276SOL    HW1 4023   2.259   3.961   3.138 -1.6741  1.0459  0.4861
  276SOL    HW2 4024   2.232   3.854   3.028  0.9986 -0.4912 -0.0088
  276SOL     MW 4025   2.248   3.936   3.054  0.0045  0.0012 -0.0036
  277SOL     OW 4026   3.407   4.547   0.201 -0.2826 -0.3134  0.0412
  277SOL    HW1 4027   3.470   4.554   0.129  0.5819 -0.8570  0.7243
  277SOL    HW2 4028   3.338   4.612   0.183 -1.2511 -0.1943  3.5348
  277SOL     MW 4029   3.406   4.557   0.189  0.0045  0.0012 -0.0036
  278SOL     OW 4030   1.350   4.315   0.291  0.2382 -0.0127  0.0638
  278SOL    HW1 4031   1.412   4.386   0.306  0.7235 -0.3867 -0.1369
  278SOL    HW2 4032   1.265   4.349   0.262 -0.5197 -2.0442 -0.2869
  278SOL     MW 4033   1.347   4.329   0.289  0.0045  0.0012 -0.0036
  279SOL     OW 4034   4.072   5.024   3.062 -0.5967  0.0432 -0.0248
  279SOL    HW1 4035   4.068   5.095   3.126 -0.9470 -0.0451  0.0591
  279SOL    HW2 4036   3.997   4.974   3.095 -1.5254  2.4896  1.8640
  279SOL     MW 4037   4.061   5.026   3.075  0.0045  0.0012 -0.0036
  280SOL     OW 4038   4.009   4.711   2.923  0.3432 -0.2402  0.1782
  280SOL    HW1 4039   3.953   4.763   2.982 -1.7785  1.1825 -2.7892
  280SOL    HW2 4040   4.055   4.778   2.872 -0.7799  0.2072 -0.2845
  280SOL     MW 4041   4.007   4.727   2.924  0.0045  0.0012 -0.0036
  281SOL     OW 4042   0.117   2.639   0.090 -0.1609 -0.1284 -0.5008
  281SOL    HW1 4043   0.077   2.629   0.176  0.7196 -2.9188 -0.3021
  281SOL    HW2 4044   0.042   2.634   0.030 -0.1718 -1.3723 -0.4060
  281SOL     MW 4045   0.102   2.637   0.093  0.0045  0.0012 -0.0036
  282SOL     OW 4046   1.662   1.193   0.278  0.2697 -0.5394 -0.1221
  282SOL    HW1 4047   1.672   1.273   0.331 -0.1672 -0.9043  0.5208
  282SOL    HW2 4048   1.749   1.184   0.239  0.2513  0.0678 -0.3213
  282SOL     MW 4049   1.675   1.202   0.280  0.0045  0.0012 -0.0036
  283SOL     OW 4050   3.879   3.285   0.076  0.3856 -0.0488 -0.3530
  283SOL    HW1 4051   3.855   3.206   0.124  1.1098  0.8170  1.5505
  283SOL    HW2 4052   3.854   3.258  -0.012  0.8361 -1.1939 -0.1441
  283SOL     MW 4053   3.873   3.271   0.071  0.0045  0.0012 -0.0036
  284SOL     OW 4054   4.266   0.350   0.010 -0.5520 -0.3243 -0.3072
  284SOL    HW1 4055   4.251   0.356  -0.084 -0.4669 -1.5109 -0.4114
  284SOL    HW2 4056   4.266   0.442   0.037  0.0355  0.0934 -1.6431
  284SOL     MW 4057   4.264   0.363   0.001  0.0045  0.0012 -0.0036
  285SOL     OW 4058   3.219   4.732   0.124  0.2316 -0.1703  0.0317
  285SOL    HW1 4059   3.142   4.697   0.079 -0.9402 -0.5929  2.2244
  285SOL    HW2 4060   3.234   4.816   0.081 -0.7264  0.7687  1.4554
  285SOL     MW 4061   3.211   4.738   0.112  0.0045  0.0012 -0.0036
  286SOL     OW 4062   4.500   4.339   3.056 -0.0012  0.6316  0.3309
  286SOL    HW1 4063   4.502   4.414   2.996 -0.4812 -0.7977 -1.5613
  286SOL    HW2 4064   4.406   4.323   3.062 -0.1355  0.8664 -0.8558
  286SOL     MW 4065   4.488   4.347   3.049  0.0045  0.0012 -0.0036
  287SOL     OW 4066   4.908   4.107   0.234 -0.3887 -0.2166  0.1663
  287SOL    HW1 4067   4.825   4.086   0.278 -1.6299  2.9090 -0.3903
  287SOL    HW2 4068   4.939   4.021   0.207 -0.0655  0.5109 -1.9338
  287SOL     MW 4069   4.901   4.093   0.236  0.0045  0.0012 -0.0036
  288SOL     OW 4070   0.306   2.623   2.838 -0.4430 -0.5063  0.0943
  288SOL    HW1 4071   0.361   2.576   2.901 -0.0020  1.5814  1.3586
  288SOL    HW2 4072   0.320   2.582   2.753 -2.2281 -0.9939 -0.0136
  288SOL     MW 4073   0.315   2.611   2.835  0.0045  0.0012 -0.0036
  289SOL     OW 4074   0.151   0.548   2.846  0.1129 -0.1406  0.5268
  289SOL    HW1 4075   0.127   0.488   2.775  0.9456 -2.0100  1.7359
  289SOL    HW2 4076   0.070   0.582   2.882  0.1347  0.1435  0.3090
  289SOL     MW 4077   0.137   0.544   2.841  0.0045  0.0012 -0.0036
  290SOL     OW 4078   2.063   1.554   2.888  0.3553  0.6300  0.1444
  290SOL    HW1 4079   2.009   1.610   2.832 -1.8858 -0.6788  0.8448
  290SOL    HW2 4080   2.111   1.617   2.942 -0.4578 -0.3358  2.0746
  290SOL     MW 4081   2.062   1.570   2.888  0.0045  0.0012 -0.0036
  291SOL     OW 4082   0.363   3.147   2.941 -0.3070 -0.0129  0.2274
  291SOL    HW1 4083   0.352   3.196   2.860  0.8716  1.2970  0.8196
  291SOL    HW2 4084   0.389   3.058   2.920 -1.1032 -0.1415 -0.2623
  291SOL     MW 4085   0.365   3.142   2.928  0.0045  0.0012 -0.0036
  292SOL     OW 4086   2.541   4.257   2.915  0.0717  0.2095 -0.5292
  292SOL    HW1 4087   2.520   4.163   2.923 -0.0519  0.3094  0.4988
  292SOL    HW2 4088   2.600   4.259   2.840 -0.9704  2.7059 -1.3769
  292SOL     MW 4089   2.546   4.245   2.906  0.0045  0.0012 -0.0036
  293SOL     OW 4090   1.184   3.331   2.882 -0.2758  0.3106  0.3441
  293SOL    HW1 4091   1.168   3.252   2.933 -2.0280  0.6042  0.2946
  293SOL    HW2 4092   1.220   3.393   2.945 -0.4527  0.9872 -0.1976
  293SOL     MW 4093   1.187   3.329   2.897  0.0045  0.0012 -0.0036
  294SOL     OW 4094   3.047   4.651   3.061 -0.0235 -0.2378 -0.0997
  294SOL    HW1 4095   3.024   4.742   3.043  1.5772  0.3400  0.5693
  294SOL    HW2 4096   2.965   4.603   3.067 -0.2316 -0.0613 -1.2838
  294SOL     MW 4097   3.033   4.656   3.059  0.0045  0.0012 -0.0036
  295SOL     OW 4098   2.169   4.357   0.423  0.2321  0.0882  0.1024
  295SOL    HW1 4099   2.162   4.364   0.518  0.6692  0.8591  0.0908
  295SOL    HW2 4100   2.151   4.265   0.404  1.1387 -0.0640 -0.0809
  295SOL     MW 4101   2.166   4.346   0.433  0.0045  0.0012 -0.0036
  296SOL     OW 4102   1.651   1.281   0.647 -0.1224  0.3836  0.0687
  296SOL    HW1 4103   1.618   1.197   0.614  0.0323 -0.3925  1.7986
  296SOL    HW2 4104   1.741   1.258   0.667 -0.2078 -2.8052 -2.4357
  296SOL     MW 4105   1.658   1.267   0.645  0.0045  0.0012 -0.0036
  297SOL     OW 4106   1.385   2.079   0.145 -0.2489  0.1129  0.2171
  297SOL    HW1 4107   1.345   2.005   0.190  1.2808 -0.4055  0.8222
  297SOL    HW2 4108   1.464   2.095   0.198  0.0355 -0.6709  0.0388
  297SOL     MW 4109   1.390   2.072   0.158  0.0045  0.0012 -0.0036
  298SOL     OW 4110   0.834   1.086   3.027  0.1209 -0.4152 -0.0914
  298SOL    HW1 4111   0.786   1.077   2.945 -1.0291 -1.5282  0.6858
  298SOL    HW2 4112   0.775   1.045   3.090  0.8863 -1.5267 -0.0749
  298SOL     MW 4113   0.820   1.080   3.024  0.0045  0.0012 -0.0036
  299SOL     OW 4114   3.570   2.427   2.944 -0.3449  0.1082  0.2075
  299SOL    HW1 4115   3.652   2.456   2.903 -0.4139 -0.1717 -0.1336
  299SOL    HW2 4116   3.514   2.504   2.936  1.0017  0.9543 -2.2289
  299SOL     MW 4117   3.574   2.441   2.938  0.0045  0.0012 -0.0036
  300SOL     OW 4118   4.502   2.586   0.095 -0.0277  0.2292  0.0461
  300SOL    HW1 4119   4.534   2.542   0.173  0.0286  1.1997  0.5890
  300SOL    HW2 4120   4.410   2.604   0.115 -0.0303 -0.5921  0.8393
  300SOL     MW 4121   4.494   2.583   0.108  0.0045  0.0012 -0.0036
  301SOL     OW 4122   3.526   3.572   0.451  0.0456  0.1056  0.2015
  301SOL    HW1 4123   3.477   3.605   0.526 -1.0384 -1.1236  0.0693
  301SOL    HW2 4124   3.455   3.548   0.390  0.3787 -0.4037  0.0053
  301SOL     MW 4125   3.510   3.573   0.453  0.0045  0.0012 -0.0036
  302SOL     OW 4126   3.563   4.592   3.132  0.0989 -0.4152  0.3183
  302SOL    HW1 4127   3.491   4.572   3.072 -1.5368  1.5028  1.5247
  302SOL    HW2 4128   3.620   4.516   3.124  0.5797  0.0579 -1.1272
  302SOL     MW 4129   3.561   4.579   3.123  0.0045  0.0012 -0.0036
  303SOL     OW 4130   2.796   2.080   3.044 -0.5161 -0.1103 -0.3922
  303SOL    HW1 4131   2.763   2.051   2.959 -0.1230 -1.6728 -0.0591
  303SOL    HW2 4132   2.735   2.038   3.105 -1.1800  1.5878  0.1820
  303SOL     MW 4133   2.784   2.070   3.041  0.0045  0.0012 -0.0036
  304SOL     OW 4134   0.873   1.678   2.972 -0.4467  0.0651 -0.4138
  304SOL    HW1 4135   0.846   1.628   3.049  0.0211 -0.0415 -0.3177
  304SOL    HW2 4136   0.793   1.721   2.941 -0.3991  0.8215  0.4719
  304SOL     MW 4137   0.859   1.677   2.978  0.0045  0.0012 -0.0036
  305SOL     OW 4138   1.996   1.165   2.857  0.1737  0.0493  0.1214
  305SOL    HW1 4139   1.961   1.212   2.933 -1.9456 -1.8447  0.4292
  305SOL    HW2 4140   2.090   1.177   2.858  0.3138 -0.8879  1.4452
  305SOL     MW 4141   2.003   1.173   2.867  0.0045  0.0012 -0.0036
  306SOL     OW 4142   1.419   3.566   0.162  0.6942 -0.0268 -0.5236
  306SOL    HW1 4143   1.488   3.549   0.226  1.7060  2.8163 -0.7227
  306SOL    HW2 4144   1.362   3.489   0.160 -0.3289  0.7170 -0.8325
  306SOL     MW 4145   1.420   3.554   0.170  0.0045  0.0012 -0.0036
  307SOL     OW 4146   3.066   3.158   0.164  0.3317 -0.0505  0.1068
  307SOL    HW1 4147   3.054   3.148   0.258  0.6713  2.3095  0.4718
  307SOL    HW2 4148   3.021   3.241   0.150  1.3599  0.4212 -0.5666
  307SOL     MW 4149   3.058   3.168   0.175  0.0045  0.0012 -0.0036
  308SOL     OW 4150   1.204   2.093   2.983 -0.1404 -0.4531 -0.2017
  308SOL    HW1 4151   1.160   2.013   3.012 -0.0038 -0.3945  0.1689
  308SOL    HW2 4152   1.293   2.058   2.983 -0.7426 -2.0526 -0.5060
  308SOL     MW 4153   1.210   2.078   2.987  0.0045  0.0012 -0.0036
  309SOL     OW 4154   1.924   4.224   0.222  0.5575  0.4690 -0.4042
  309SOL    HW1 4155   1.852   4.160   0.226  1.2212 -0.2695  0.0320
  309SOL    HW2 4156   1.999   4.174   0.254 -0.5802 -0.6792  0.6115
  309SOL     MW 4157   1.924   4.209   0.227  0.0045  0.0012 -0.0036
  310SOL     OW 4158   3.624   3.948   0.170  0.0514 -0.2745  0.0092
  310SOL    HW1 4159   3.703   3.977   0.125 -0.4895  0.0286 -0.7547
  310SOL    HW2 4160   3.631   3.969   0.263  0.5854  1.0901 -0.3101
  310SOL     MW 4161   3.636   3.954   0.176  0.0045  0.0012 -0.0036
  311SOL     OW 4162   3.857   3.988   0.014 -0.2866  0.3458  0.2300
  311SOL    HW1 4163   3.833   4.046  -0.058 -1.1807  0.1346  0.3481
  311SOL    HW2 4164   3.933   4.035   0.050 -1.3510  3.1726 -0.9136
  311SOL     MW 4165   3.864   4.002   0.010  0.0045  0.0012 -0.0036
  312SOL     OW 4166   2.411   1.567   3.063 -0.7731 -0.2315  0.4060
  312SOL    HW1 4167   2.365   1.487   3.090  1.1020 -1.5370 -0.0636
  312SOL    HW2 4168   2.350   1.639   3.076  1.0207  1.9720 -2.2829
  312SOL     MW 4169   2.397   1.566   3.068  0.0045  0.0012 -0.0036
  313SOL     OW 4170   1.053   1.522   2.847 -0.1429 -0.1654  0.1659
  313SOL    HW1 4171   1.120   1.502   2.912  0.5375 -0.0655 -0.4895
  313SOL    HW2 4172   0.988   1.576   2.892 -1.1031 -1.1170 -0.0398
  313SOL     MW 4173   1.053   1.527   2.862  0.0045  0.0012 -0.0036
  314SOL     OW 4174   3.220   2.928   0.110  0.4828  0.2353  0.5187
  314SOL    HW1 4175   3.184   2.874   0.179 -0.2731 -0.2099 -0.2119
  314SOL    HW2 4176   3.172   3.010   0.120  1.3368  0.6264  1.5123
  314SOL     MW 4177   3.209   2.932   0.120  0.0045  0.0012 -0.0036
  315SOL     OW 4178   0.813   2.196   2.931 -0.1914  0.6000  0.3101
  315SOL    HW1 4179   0.736   2.186   2.876 -1.5410 -1.2504  2.3600
  315SOL    HW2 4180   0.792   2.254   3.004  0.1197  2.7088 -1.1730
  315SOL     MW 4181   0.800   2.202   2.934  0.0045  0.0012 -0.0036
  316SOL     OW 4182   1.452   0.495   0.076  0.1935 -0.1564  0.3399
  316SOL    HW1 4183   1.473   0.532   0.162  0.1646  0.1324  0.2235
  316SOL    HW2 4184   1.436   0.575   0.026  0.9101  0.5355  1.1702
  316SOL     MW 4185   1.453   0.511   0.081  0.0045  0.0012 -0.0036
  317SOL     OW 4186   3.638   3.749   2.820 -0.1378 -0.2917 -0.0304
  317SOL    HW1 4187   3.652   3.725   2.728  0.9247  0.3166 -0.0453
  317SOL    HW2 4188   3.721   3.749   2.868 -0.4943  0.4595  0.6013
  317SOL     MW 4189   3.651   3.746   2.814  0.0045  0.0012 -0.0036
  318SOL     OW 4190   1.210   2.282   0.042  0.4594 -0.0298 -0.2056
  318SOL    HW1 4191   1.279   2.245   0.097  0.9629 -1.1853 -1.5366
  318SOL    HW2 4192   1.195   2.211  -0.021 -3.5255  0.4387 -0.0551
  318SOL     MW 4193   1.217   2.268   0.041  0.0045  0.0012 -0.0036
  319SOL     OW 4194   3.471   4.151   0.057  0.2827 -0.2818  0.3148
  319SOL    HW1 4195   3.519   4.077   0.093  0.0964 -0.6145 -0.1003
  319SOL    HW2 4196   3.406   4.103   0.005 -0.6471  0.1624  1.0375
  319SOL     MW 4197   3.469   4.135   0.055  0.0045  0.0012 -0.0036
  320SOL     OW 4198   3.548   2.408   0.103 -0.3703  0.4732  0.6694
  320SOL    HW1 4199   3.633   2.369   0.122  0.1171  1.8083  1.3692
  320SOL    HW2 4200   3.539   2.381   0.012  3.1425 -1.0354  0.5836
  320SOL     MW 4201   3.558   2.399   0.093  0.0045  0.0012 -0.0036
  321SOL     OW 4202   3.666   4.346   3.099 -0.4104  0.1801 -0.1973
  321SOL    HW1 4203   3.590   4.290   3.117 -0.3483 -0.4890 -1.8136
  321SOL    HW2 4204   3.715   4.341   3.181  1.2779 -0.4690 -1.2021
  321SOL     MW 4205   3.662   4.338   3.112  0.0045  0.0012 -0.0036
  322SOL     OW 4206   1.468   1.268   3.006 -0.6482  0.1550  0.2861
  322SOL    HW1 4207   1.454   1.242   3.097 -1.2510 -0.0312  0.1415
  322SOL    HW2 4208   1.553   1.314   3.006  0.8841 -2.4312 -1.4286
  322SOL     MW 4209   1.477   1.271   3.018  0.0045  0.0012 -0.0036
  323SOL     OW 4210   0.360   4.344   0.073  0.1106  0.7203  0.3135
  323SOL    HW1 4211   0.399   4.259   0.055 -2.1558 -0.1338 -0.8323
  323SOL    HW2 4212   0.437   4.402   0.076  1.6089 -1.0110 -1.6182
  323SOL     MW 4213   0.376   4.341   0.071  0.0045  0.0012 -0.0036
  324SOL     OW 4214   0.809   1.716   0.270  0.0923  0.3949  0.2210
  324SOL    HW1 4215   0.887   1.752   0.230  2.5340 -2.6065  1.8192
  324SOL    HW2 4216   0.788   1.650   0.204 -0.8244  0.9339 -0.0547
  324SOL     MW 4217   0.816   1.712   0.256  0.0045  0.0012 -0.0036
  325SOL     OW 4218   1.994   3.776   3.026 -0.1134  0.0701  0.1721
  325SOL    HW1 4219   1.938   3.777   2.949 -0.7301 -2.6118  0.4840
  325SOL    HW2 4220   1.947   3.713   3.081 -0.5085 -0.1702 -0.4385
  325SOL     MW 4221   1.980   3.768   3.023  0.0045  0.0012 -0.0036
  326SOL     OW 4222   2.222   1.751   3.019  0.3638  0.0014  0.1986
  326SOL    HW1 4223   2.229   1.827   2.961 -1.9772 -1.9512 -3.0170
  326SOL    HW2 4224   2.156   1.777   3.083 -0.2705  1.5098 -1.0008
  326SOL     MW 4225   2.214   1.765   3.020  0.0045  0.0012 -0.0036
  327SOL     OW 4226   4.172   4.988   0.258 -0.1976  0.0882  0.4999
  327SOL    HW1 4227   4.258   5.020   0.284  0.0964  0.3997 -0.7695
  327SOL    HW2 4228   4.135   5.068   0.220  2.4763  1.4590  0.5115
  327SOL     MW 4229   4.178   5.003   0.256  0.0045  0.0012 -0.0036
  328SOL     OW 4230   1.616   3.732   0.051 -0.1111  0.1434 -0.0052
  328SOL    HW1 4231   1.538   3.681   0.076  0.0504  0.7448  1.8618
  328SOL    HW2 4232   1.615   3.788   0.128 -0.3021 -2.0030  1.6468
  328SOL     MW 4233   1.605   3.733   0.064  0.0045  0.0012 -0.0036
  329SOL     OW 4234   0.496   3.647   3.005  0.0499 -0.0855  0.0496
  329SOL    HW1 4235   0.488   3.575   3.067 -0.1127 -2.3903 -2.4661
  329SOL    HW2 4236   0.589   3.638   2.986  0.2612 -3.8728  2.0443
  329SOL     MW 4237   0.507   3.636   3.011  0.0045  0.0012 -0.0036
  330SOL     OW 4238   3.860   4.833   3.114  0.5197  0.1001 -0.1501
  330SOL    HW1 4239   3.862   4.790   3.200 -0.0886  2.4693  1.1284
  330SOL    HW2 4240   3.768   4.861   3.115  0.6236  0.4635  1.1408
  330SOL     MW 4241   3.848   4.831   3.126  0.0045  0.0012 -0.0036
  331SOL     OW 4242   2.152   4.056   0.333  0.3988 -0.7250  0.0293
  331SOL    HW1 4243   2.233   4.057   0.282  0.1772 -2.1694 -0.3969
  331SOL    HW2 4244   2.187   4.017   0.413  2.6974 -0.5299 -0.8199
  331SOL     MW 4245   2.167   4.051   0.337  0.0045  0.0012 -0.0036
  332SOL     OW 4246   3.494   2.404   0.400 -0.0067 -0.2775  0.1435
  332SOL    HW1 4247   3.537   2.350   0.467 -0.9420 -1.1181  0.0985
  332SOL    HW2 4248   3.510   2.353   0.321 -0.1302 -1.1455  0.6610
  332SOL     MW 4249   3.502   2.390   0.399  0.0045  0.0012 -0.0036
  333SOL     OW 4250   4.191   4.732   0.175  0.1249  0.4356 -0.2054
  333SOL    HW1 4251   4.172   4.823   0.200 -0.6197 -0.1500  1.5211
  333SOL    HW2 4252   4.280   4.722   0.210  0.0452  1.5560  0.3713
  333SOL     MW 4253   4.200   4.743   0.183  0.0045  0.0012 -0.0036
  334SOL     OW 4254   0.824   2.587   0.064  0.0735  0.1108  0.2241
  334SOL    HW1 4255   0.901   2.639   0.044  1.1475 -1.5196 -0.0844
  334SOL    HW2 4256   0.752   2.649   0.076  1.3123  1.3127  1.9128
  334SOL     MW 4257   0.825   2.602   0.063  0.0045  0.0012 -0.0036
  335SOL     OW 4258   1.402   0.730   3.051 -0.5840  0.6564  0.0074
  335SOL    HW1 4259   1.330   0.707   2.993  0.4414 -1.0764 -0.6410
  335SOL    HW2 4260   1.477   0.708   2.996 -0.9482 -0.8945  0.0950
  335SOL     MW 4261   1.402   0.724   3.036  0.0045  0.0012 -0.0036
  336SOL     OW 4262   0.131   0.177   2.916 -0.4549 -0.0401  0.2174
  336SOL    HW1 4263   0.203   0.199   2.856 -0.5328 -2.2013 -0.7498
  336SOL    HW2 4264   0.141   0.085   2.940 -0.9824 -0.3475 -0.6873
  336SOL     MW 4265   0.142   0.168   2.911  0.0045  0.0012 -0.0036
  337SOL     OW 4266   1.071   4.233   0.387 -0.8807 -0.2549  0.0315
  337SOL    HW1 4267   0.989   4.276   0.412 -0.7650 -0.5998  1.0980
  337SOL    HW2 4268   1.129   4.256   0.460 -0.2703  0.9596 -0.8170
  337SOL     MW 4269   1.068   4.241   0.400  0.0045  0.0012 -0.0036
  338SOL     OW 4270   4.203   4.599   3.067 -0.3452  0.4191  0.5317
  338SOL    HW1 4271   4.126   4.627   3.017 -0.9402  0.7540  1.6078
  338SOL    HW2 4272   4.185   4.629   3.156 -0.7043 -1.4682  1.1584
  338SOL     MW 4273   4.190   4.606   3.072  0.0045  0.0012 -0.0036
  339SOL     OW 4274   1.241   1.637   2.637  0.7170  0.1783 -0.1193
  339SOL    HW1 4275   1.174   1.583   2.680  1.3593 -0.5687 -0.0500
  339SOL    HW2 4276   1.205   1.726   2.634  0.2712 -0.0102 -0.6270
  339SOL     MW 4277   1.227   1.642   2.642  0.0045  0.0012 -0.0036
  340SOL     OW 4278   4.272   3.297   0.099 -0.0603 -0.6316  0.1612
  340SOL    HW1 4279   4.329   3.252   0.161 -0.9886 -0.2621  1.3248
  340SOL    HW2 4280   4.226   3.224   0.057  0.0281 -0.9726  0.6522
  340SOL     MW 4281   4.273   3.282   0.101  0.0045  0.0012 -0.0036
  341SOL     OW 4282   4.073   3.479   0.065 -0.3187  0.0629 -0.0902
  341SOL    HW1 4283   4.143   3.417   0.088 -0.9944 -1.0688 -0.9587
  341SOL    HW2 4284   3.995   3.423   0.067 -0.7741  0.6843 -0.3465
  341SOL     MW 4285   4.072   3.463   0.068  0.0045  0.0012 -0.0036
  342SOL     OW 4286   1.851   5.078   0.277 -0.5009 -0.1314 -0.4747
  342SOL    HW1 4287   1.888   5.162   0.248 -0.1887  0.3235  1.1578
  342SOL    HW2 4288   1.916   5.044   0.339 -0.9284  0.9617  0.6183
  342SOL     MW 4289   1.865   5.085   0.281  0.0045  0.0012 -0.0036
  343SOL     OW 4290   1.587   4.377   0.039  0.1015 -0.4774  0.0834
  343SOL    HW1 4291   1.526   4.448   0.063 -0.2437 -0.2400 -1.4057
  343SOL    HW2 4292   1.549   4.298   0.077 -1.2333 -0.1969 -0.5787
  343SOL     MW 4293   1.574   4.376   0.047  0.0045  0.0012 -0.0036
  344SOL     OW 4294   1.880   0.116   0.584  0.2028 -0.1077  0.3321
  344SOL    HW1 4295   1.928   0.033   0.578  2.4129  1.1102  0.0613
  344SOL    HW2 4296   1.796   0.086   0.619 -0.1209 -1.8636 -1.7085
  344SOL     MW 4297   1.875   0.101   0.588  0.0045  0.0012 -0.0036
  345SOL     OW 4298   1.044   2.720   3.116  0.4121 -0.5352 -0.4799
  345SOL    HW1 4299   1.073   2.702   3.026  0.6153  0.8393 -0.7041
  345SOL    HW2 4300   1.110   2.673   3.167  1.1995  1.0456 -0.0054
  345SOL     MW 4301   1.057   2.711   3.111  0.0045  0.0012 -0.0036
  346SOL     OW 4302   3.563   3.999   0.436  0.1294  0.3775 -0.3887
  346SOL    HW1 4303   3.632   3.948   0.478 -0.6054 -0.9255 -0.6936
  346SOL    HW2 4304   3.566   4.084   0.479  2.7358  0.3318 -0.3110
  346SOL     MW 4305   3.572   4.003   0.447  0.0045  0.0012 -0.0036
  347SOL     OW 4306   3.757   3.459   2.937 -0.3420  0.7391 -0.5628
  347SOL    HW1 4307   3.784   3.539   2.982 -1.3440  0.3090  0.8613
  347SOL    HW2 4308   3.664   3.463   2.918 -0.5630 -1.0809 -0.0698
  347SOL     MW 4309   3.749   3.470   2.940  0.0045  0.0012 -0.0036
  348SOL     OW 4310   0.661   1.912   0.124 -0.0262  0.1449 -0.1116
  348SOL    HW1 4311   0.707   1.842   0.169 -0.8219 -0.3433 -0.0312
  348SOL    HW2 4312   0.735   1.966   0.096  1.2748 -2.0092 -1.1139
  348SOL     MW 4313   0.677   1.910   0.126  0.0045  0.0012 -0.0036
  349SOL     OW 4314   1.443   1.197   0.127  0.2548  0.0094  0.2293
  349SOL    HW1 4315   1.523   1.172   0.174  0.9324  1.8236  0.1433
  349SOL    HW2 4316   1.403   1.114   0.101 -1.5201  0.4065  1.5238
  349SOL     MW 4317   1.448   1.183   0.130  0.0045  0.0012 -0.0036
  350SOL     OW 4318   3.311   2.587   0.337 -0.1596 -0.2604  0.5022
  350SOL    HW1 4319   3.356   2.503   0.349  1.1152  0.5103  1.2193
  350SOL    HW2 4320   3.357   2.621   0.260 -0.4206 -0.5631  0.2046
  350SOL     MW 4321   3.323   2.580   0.328  0.0045  0.0012 -0.0036
  351SOL     OW 4322   2.182   4.713   0.183 -0.1626  0.0684 -0.0898
  351SOL    HW1 4323   2.244   4.746   0.248 -1.5380 -0.5160  1.5809
  351SOL    HW2 4324   2.113   4.686   0.243  0.6597 -0.2186  0.7470
  351SOL     MW 4325   2.181   4.713   0.199  0.0045  0.0012 -0.0036
  352SOL     OW 4326   0.490   0.690   3.134 -0.1721  0.1753  0.0347
  352SOL    HW1 4327   0.445   0.771   3.112 -0.9408  0.2027  1.5615
  352SOL    HW2 4328   0.423   0.626   3.111  0.6592 -0.1288 -1.7611
  352SOL     MW 4329   0.475   0.692   3.128  0.0045  0.0012 -0.0036
  353SOL     OW 4330   4.472   4.242   0.267 -0.0917 -0.2232  0.1601
  353SOL    HW1 4331   4.480   4.321   0.213 -1.5787 -0.1510  0.0072
  353SOL    HW2 4332   4.494   4.175   0.202 -0.0972  0.4559 -0.5710
  353SOL     MW 4333   4.476   4.244   0.251  0.0045  0.0012 -0.0036
  354SOL     OW 4334   0.618   4.460   0.047 -0.5740 -0.0125  0.1904
  354SOL    HW1 4335   0.645   4.436  -0.042 -0.0453 -0.5339  0.4825
  354SOL    HW2 4336   0.698   4.453   0.099 -0.1468  2.0416 -0.1112
  354SOL     MW 4337   0.632   4.456   0.042  0.0045  0.0012 -0.0036
  355SOL     OW 4338   1.200   3.561   3.057  0.0639  0.0311  0.2947
  355SOL    HW1 4339   1.262   3.588   3.125  0.8538  1.0864 -0.7833
  355SOL    HW2 4340   1.201   3.634   2.995 -1.2162 -1.2922 -1.3927
  355SOL     MW 4341   1.208   3.574   3.058  0.0045  0.0012 -0.0036
  356SOL     OW 4342   4.108   4.114   0.061  0.0069 -0.1186 -0.2946
  356SOL    HW1 4343   4.172   4.048   0.034 -0.1182 -0.0456 -0.7833
  356SOL    HW2 4344   4.148   4.194   0.026  1.3546 -0.2991  0.7109
  356SOL     MW 4345   4.122   4.116   0.053  0.0045  0.0012 -0.0036
  357SOL     OW 4346   1.100   1.493   0.115  0.2368  0.1936  0.1872
  357SOL    HW1 4347   1.165   1.495   0.045  0.7686 -0.2761  0.6458
  357SOL    HW2 4348   1.028   1.445   0.074 -0.2484  0.2721  0.9255
  357SOL     MW 4349   1.099   1.487   0.101  0.0045  0.0012 -0.0036
  358SOL     OW 4350   4.738   4.194   3.124  0.2015 -0.1736 -0.0121
  358SOL    HW1 4351   4.664   4.246   3.091  1.5959  1.8189 -0.2139
  358SOL    HW2 4352   4.775   4.250   3.192  2.2403 -1.6521  0.1810
  358SOL     MW 4353   4.733   4.209   3.128  0.0045  0.0012 -0.0036
  359SOL     OW 4354   2.347   4.055   0.141  0.1075  0.0496  0.5260
  359SOL    HW1 4355   2.439   4.040   0.117 -0.7585 -3.1476 -1.5618
  359SOL    HW2 4356   2.330   4.144   0.111 -2.3073 -0.1538  1.0841
  359SOL     MW 4357   2.357   4.064   0.134  0.0045  0.0012 -0.0036
  360SOL     OW 4358   0.290   0.529   3.078  0.2122  0.0631  0.6787
  360SOL    HW1 4359   0.219   0.531   3.143  0.9311  0.4244  1.4810
  360SOL    HW2 4360   0.247   0.541   2.993  1.9877  1.0343 -0.1335
  360SOL     MW 4361   0.275   0.531   3.076  0.0045  0.0012 -0.0036
  361SOL     OW 4362   1.757   3.985   0.186 -0.0673  0.5078 -0.2929
  361SOL    HW1 4363   1.674   4.028   0.169 -1.2281 -1.5589 -0.1811
  361SOL    HW2 4364   1.804   3.997   0.103 -0.2434 -0.4865 -0.5531
  361SOL     MW 4365   1.753   3.992   0.173  0.0045  0.0012 -0.0036
  362SOL     OW 4366   2.608   4.012   0.104  0.4967 -0.1452  0.0369
  362SOL    HW1 4367   2.648   3.954   0.039 -0.9378  0.5952 -1.5710
  362SOL    HW2 4368   2.671   4.085   0.106  0.0624  0.2320  1.3165
  362SOL     MW 4369   2.622   4.014   0.096  0.0045  0.0012 -0.0036
  363SOL     OW 4370   3.836   2.772   3.009 -0.2944 -0.4666  0.1282
  363SOL    HW1 4371   3.765   2.776   3.072 -0.5818 -0.1925 -0.2107
  363SOL    HW2 4372   3.915   2.785   3.062  1.0410 -0.7292 -1.6705
  363SOL     MW 4373   3.837   2.774   3.024  0.0045  0.0012 -0.0036
  364SOL     OW 4374   1.397   1.708   2.969 -0.1068 -0.0419 -0.0785
  364SOL    HW1 4375   1.406   1.803   2.970  1.5714 -0.1671  1.3274
  364SOL    HW2 4376   1.431   1.684   2.882 -0.3405  1.5129 -0.6191
  364SOL     MW 4377   1.403   1.717   2.957  0.0045  0.0012 -0.0036
  365SOL     OW 4378   3.350   3.838   0.366  0.0509 -0.1572 -0.0993
  365SOL    HW1 4379   3.423   3.898   0.382  0.3629 -0.3853 -0.6398
  365SOL    HW2 4380   3.392   3.779   0.303 -0.1943  1.1110 -1.4935
  365SOL     MW 4381   3.365   3.838   0.360  0.0045  0.0012 -0.0036
  366SOL     OW 4382   0.125   4.989   0.163 -0.1786 -0.0428  0.1888
  366SOL    HW1 4383   0.128   4.987   0.067  1.1581 -1.7103  0.2032
  366SOL    HW2 4384   0.034   4.978   0.190 -0.1342 -0.1039  0.3142
  366SOL     MW 4385   0.113   4.987   0.154  0.0045  0.0012 -0.0036
  367SOL     OW 4386   0.752   1.551   0.045 -0.4977  0.5059  0.0241
  367SOL    HW1 4387   0.666   1.527   0.008 -0.1173 -1.0867  0.0919
  367SOL    HW2 4388   0.798   1.467   0.044 -0.8479  0.3149 -0.5920
  367SOL     MW 4389   0.746   1.536   0.040  0.0045  0.0012 -0.0036
  368SOL     OW 4390   3.163   2.845   2.985  0.2049 -0.4082  0.1913
  368SOL    HW1 4391   3.078   2.802   2.996  0.5973 -1.6082 -1.1332
  368SOL    HW2 4392   3.176   2.874   3.075  0.1322  0.0718  0.0517
  368SOL     MW 4393   3.154   2.843   2.998  0.0045  0.0012 -0.0036
  369SOL     OW 4394   0.948   2.966   0.054  0.2981 -0.3833 -0.1882
  369SOL    HW1 4395   0.863   2.938   0.021  0.7038 -2.5278  0.4262
  369SOL    HW2 4396   1.001   2.886   0.045  0.4503 -0.3652  0.4825
  369SOL     MW 4397   0.944   2.952   0.049  0.0045  0.0012 -0.0036
  370SOL     OW 4398   4.758   2.951   3.109  0.4549  0.4377 -0.2013
  370SOL    HW1 4399   4.852   2.971   3.103  0.3964  1.6116  1.7148
  370SOL    HW2 4400   4.752   2.857   3.122 -1.2194  0.4767 -0.5413
  370SOL     MW 4401   4.770   2.941   3.110  0.0045  0.0012 -0.0036
  371SOL     OW 4402   0.949   2.327   0.068 -0.1766 -0.0730 -0.3129
  371SOL    HW1 4403   0.929   2.418   0.091 -0.5466 -0.2414  0.0486
  371SOL    HW2 4404   1.044   2.324   0.058 -0.0583  0.2793  0.5709
  371SOL     MW 4405   0.959   2.338   0.070  0.0045  0.0012 -0.0036
  372SOL     OW 4406   3.776   4.145   2.953 -0.4477  0.0340  0.4188
  372SOL    HW1 4407   3.735   4.229   2.973 -0.3998  0.4839 -1.1924
  372SOL    HW2 4408   3.865   4.161   2.920 -0.3504 -2.5637 -0.8660
  372SOL     MW 4409   3.782   4.158   2.951  0.0045  0.0012 -0.0036
  373SOL     OW 4410   0.949   0.732   0.039  0.6092  0.1257  0.4220
  373SOL    HW1 4411   0.998   0.807   0.003  3.3520 -2.1796 -1.0521
  373SOL    HW2 4412   0.952   0.672  -0.035 -1.5812  0.2511  0.1911
  373SOL     MW 4413   0.956   0.734   0.025  0.0045  0.0012 -0.0036
  374SOL     OW 4414   0.778   2.617   2.904  0.0167 -0.1282 -0.1317
  374SOL    HW1 4415   0.787   2.582   2.993  0.3344  1.6256  0.5664
  374SOL    HW2 4416   0.812   2.544   2.853 -0.4219  0.8376 -1.9023
  374SOL     MW 4417   0.783   2.603   2.909  0.0045  0.0012 -0.0036
  375SOL     OW 4418   0.599   3.231   3.048  0.5613  0.4284 -0.2178
  375SOL    HW1 4419   0.527   3.194   2.999  0.5920  0.8776 -0.6103
  375SOL    HW2 4420   0.550   3.299   3.094 -1.2678  0.2122 -1.7392
  375SOL     MW 4421   0.583   3.235   3.048  0.0045  0.0012 -0.0036
  376SOL     OW 4422   4.446   4.599   2.955  0.4849  0.0535  0.5218
  376SOL    HW1 4423   4.360   4.595   2.995 -0.6543  0.1685 -1.7635
  376SOL    HW2 4424   4.419   4.586   2.864 -0.3734  0.8726  0.6512
  376SOL     MW 4425   4.431   4.597   2.948  0.0045  0.0012 -0.0036
  377SOL     OW 4426   1.641   2.659   3.010  0.1747 -0.3402 -0.4516
  377SOL    HW1 4427   1.616   2.674   2.919 -0.6479  0.6930 -0.0812
  377SOL    HW2 4428   1.569   2.693   3.062  0.3557 -0.0586 -0.3838
  377SOL     MW 4429   1.628   2.665   3.005  0.0045  0.0012 -0.0036
  378SOL     OW 4430   4.514   0.072   2.744 -0.3018 -0.3023 -0.3528
  378SOL    HW1 4431   4.475   0.076   2.656 -0.8655  0.0068 -0.0914
  378SOL    HW2 4432   4.508  -0.021   2.767  0.2281 -0.1267  0.5411
  378SOL     MW 4433   4.508   0.060   2.735  0.0045  0.0012 -0.0036
  379SOL     OW 4434   0.651   2.877   2.834  0.4204  0.3438  1.0397
  379SOL    HW1 4435   0.692   2.794   2.859 -0.4247 -0.4426 -0.1059
  379SOL    HW2 4436   0.557   2.862   2.842  0.4335  0.6210  1.7402
  379SOL     MW 4437   0.644   2.864   2.838  0.0045  0.0012 -0.0036
  380SOL     OW 4438   0.695   0.695   0.159 -0.3409  0.3983  0.4324
  380SOL    HW1 4439   0.636   0.681   0.085 -0.6776 -1.3132  0.9631
  380SOL    HW2 4440   0.781   0.695   0.118  0.0189 -0.6762  1.1303
  380SOL     MW 4441   0.698   0.693   0.144  0.0045  0.0012 -0.0036
  381SOL     OW 4442   3.667   3.495   0.087  0.2338  0.0649 -0.4654
  381SOL    HW1 4443   3.746   3.441   0.088  1.3223  1.5156  2.1934
  381SOL    HW2 4444   3.607   3.440   0.138  1.1474 -1.6778 -1.1967
  381SOL     MW 4445   3.669   3.481   0.094  0.0045  0.0012 -0.0036
  382SOL     OW 4446   0.465   4.098   0.011  0.0225  0.8117 -0.0148
  382SOL    HW1 4447   0.429   4.010   0.022  2.3286 -0.2194 -0.0789
  382SOL    HW2 4448   0.453   4.118  -0.082  0.9233  0.8004 -0.1476
  382SOL     MW 4449   0.459   4.089  -0.000  0.0045  0.0012 -0.0036
  383SOL     OW 4450   0.811   3.319   2.676  0.1442 -0.0208  0.2159
  383SOL    HW1 4451   0.903   3.319   2.651  0.3235  0.0002  0.8538
  383SOL    HW2 4452   0.819   3.306   2.771  1.2531  1.9361  0.4406
  383SOL     MW 4453   0.824   3.317   2.685  0.0045  0.0012 -0.0036
  384SOL     OW 4454   0.460   2.512   3.050 -0.1565 -0.0471  0.3702
  384SOL    HW1 4455   0.499   2.582   3.104  0.6366 -0.4989  0.3930
  384SOL    HW2 4456   0.391   2.474   3.104 -0.7040 -0.3944 -0.5574
  384SOL     MW 4457   0.456   2.516   3.064  0.0045  0.0012 -0.0036
  385SOL     OW 4458   4.535   4.482   0.156  0.7109 -0.0536  0.0473
  385SOL    HW1 4459   4.624   4.461   0.183  0.2661 -0.5879  1.1832
  385SOL    HW2 4460   4.526   4.452   0.066  0.3040 -3.4542  1.0893
  385SOL     MW 4461   4.545   4.476   0.148  0.0045  0.0012 -0.0036
  386SOL     OW 4462   1.264   1.854   0.314 -0.1097 -0.8055 -0.0275
  386SOL    HW1 4463   1.284   1.841   0.407 -1.5488 -2.1966  0.1337
  386SOL    HW2 4464   1.329   1.793   0.281  1.7214  1.4838 -0.9613
  386SOL     MW 4465   1.275   1.844   0.322  0.0045  0.0012 -0.0036
  387SOL     OW 4466   4.349   5.028   3.048  0.8725 -0.1012  0.3657
  387SOL    HW1 4467   4.381   5.115   3.071 -1.0155  0.3651  1.4286
  387SOL    HW2 4468   4.257   5.035   3.073  0.1838 -0.8970 -1.7041
  387SOL     MW 4469   4.341   5.041   3.054  0.0045  0.0012 -0.0036
  388SOL     OW 4470   4.041   2.865   0.044 -0.1276 -0.1034 -0.2475
  388SOL    HW1 4471   3.980   2.928   0.082 -0.0363 -0.3430  0.3187
  388SOL    HW2 4472   4.098   2.918  -0.011  0.1714  0.1206  0.2756
  388SOL     MW 4473   4.040   2.880   0.042  0.0045  0.0012 -0.0036
  389SOL     OW 4474   1.578   1.621   0.001 -0.2276 -0.0244  0.1345
  389SOL    HW1 4475   1.508   1.635  -0.063 -1.1041 -0.3197  1.0083
  389SOL    HW2 4476   1.535   1.604   0.084 -0.3644 -1.7892 -0.2630
  389SOL     MW 4477   1.563   1.621   0.003  0.0045  0.0012 -0.0036
  390SOL     OW 4478   0.355   3.844   0.011  0.0440  0.1934  0.1923
  390SOL    HW1 4479   0.317   3.795   0.085 -1.1166 -0.2304 -0.6572
  390SOL    HW2 4480   0.412   3.781  -0.033  0.3183 -0.5466  1.5523
  390SOL     MW 4481   0.357   3.829   0.015  0.0045  0.0012 -0.0036
  391SOL     OW 4482   0.862   3.261   2.945  0.1209  0.3156 -0.0940
  391SOL    HW1 4483   0.926   3.205   2.987 -0.1819 -0.7345 -0.9971
  391SOL    HW2 4484   0.783   3.245   2.997  0.7742 -1.1456  0.4971
  391SOL     MW 4485   0.860   3.252   2.957  0.0045  0.0012 -0.0036
  392SOL     OW 4486   1.141   4.462   0.165 -0.0488  0.0392  1.0583
  392SOL    HW1 4487   1.125   4.551   0.134  0.9629 -0.0157  0.3465
  392SOL    HW2 4488   1.058   4.416   0.154 -0.1686  0.3219  0.7891
  392SOL     MW 4489   1.128   4.468   0.159  0.0045  0.0012 -0.0036
   5.08603   5.08603   3.14315
