# Supplementary material for: Resolving liquid-to-glass transitions of water under soft nanoconfinement
Source: Nat Commun. 2026 May 8;17:6224. doi: 10.1038/s41467-026-72955-y (PMC13369869; doi:10.1038/s41467-026-72955-y)
Supplement: Supplementary file 3 — Supplementary Data 1 [file 41467_2026_72955_MOESM3_ESM.zip › 230K/sim5/initial.gro]

Lamellar phy in tip4pice water
 4489
    1phy    C35    1   3.447   0.818   1.730  0.1327  0.2001 -0.1801
    1phy    C33    2   3.543   0.933   1.778  0.0162 -0.3054  0.4814
    1phy    C34    3   3.603   1.014   1.663  0.1962  0.2644 -0.1000
    1phy    C32    4   3.476   1.022   1.881  0.5361  0.2152 -0.1326
    1phy    C31    5   3.572   1.113   1.963  0.1445 -0.2237  0.2208
    1phy    C30    6   3.491   1.201   2.049  0.1745 -0.5784  0.5732
    1phy    C28    7   3.570   1.301   2.139 -0.4940  0.0524 -0.2151
    1phy    C29    8   3.539   1.439   2.098  0.1045  0.0269  0.4939
    1phy    C27    9   3.521   1.309   2.289 -0.2866  0.1966  0.1795
    1phy    C26   10   3.620   1.221   2.369 -0.2263  0.2330 -0.5403
    1phy    C25   11   3.578   1.190   2.509 -0.1309 -0.2822 -0.0766
    1phy    C23   12   3.675   1.108   2.592  0.1365  0.3390 -0.4789
    1phy    C24   13   3.761   1.188   2.696  0.1174  0.2482 -0.0299
    1phy    C22   14   3.593   0.996   2.665  0.2956  0.3562 -0.2690
    1phy    C21   15   3.657   0.857   2.691 -0.6897 -0.1097  0.1343
    1phy    C20   16   3.555   0.747   2.684 -0.3422 -0.1327  0.0999
    1phy    C18   17   3.598   0.601   2.732  0.1768 -0.9418 -0.5387
    1phy    O01   18   3.645   0.602   2.866  0.3421  0.0619  0.2403
    1phy    H01   19   3.665   0.516   2.897  1.2665  0.1810  0.0139
    1phy    C19   20   3.459   0.538   2.748  0.0906 -0.4840 -0.1761
    1phy    C13   21   3.708   0.518   2.644  0.0226  0.3661 -0.2727
    1phy     H3   22   3.685   0.530   2.536  0.0699 -2.4206 -0.6560
    1phy    O33   23   3.705   0.373   2.656  0.4690  0.0761 -0.5047
    1phy    H1B   24   3.744   0.347   2.737  1.8739  0.3492 -1.0616
    1phy    C12   25   3.860   0.563   2.665  0.0675  0.4950  0.2835
    1phy    O11   26   3.917   0.549   2.790 -0.0444 -0.8328 -0.2510
    1phy    H1A   27   3.889   0.621   2.844 -0.5013 -0.9479 -0.3337
    2phy    C35   28   0.097   4.967   1.721 -0.4398 -0.2947 -0.5900
    2phy    C33   29   0.018   5.072   1.647 -0.0823  0.2247 -0.1338
    2phy    C34   30  -0.118   5.014   1.618 -0.0348  0.1618 -0.3843
    2phy    C32   31   0.027   5.212   1.716 -0.4819  0.3781  0.0256
    2phy    C31   32   0.017   5.329   1.624 -0.0067  0.4136 -0.2774
    2phy    C30   33   0.049   5.460   1.703  0.2013 -0.1485 -0.0459
    2phy    C28   34   0.006   5.589   1.632 -0.2154  0.4136 -0.0911
    2phy    C29   35  -0.114   5.648   1.698 -0.2573  0.5428 -0.4221
    2phy    C27   36   0.122   5.686   1.616  0.2537 -0.1917  0.6108
    2phy    C26   37   0.147   5.734   1.470  0.3515 -0.4533 -0.3852
    2phy    C25   38   0.238   5.858   1.467  0.5140 -0.1957  0.1687
    2phy    C23   39   0.267   5.923   1.328  0.1921  0.2892 -0.3362
    2phy    C24   40   0.246   6.072   1.338  0.2948 -0.2086 -0.3499
    2phy    C22   41   0.406   5.877   1.271  0.1768 -0.2739  0.3617
    2phy    C21   42   0.407   5.867   1.118  0.1763 -0.1539  0.2199
    2phy    C20   43   0.545   5.880   1.058  0.1617  0.3112  0.0281
    2phy    C18   44   0.552   5.892   0.895  0.2019  0.3809  0.1413
    2phy    O01   45   0.450   5.808   0.837  0.6277 -0.4244  0.0994
    2phy    H01   46   0.374   5.847   0.875  0.1351  1.1066 -2.1971
    2phy    C19   47   0.689   5.827   0.859  0.5190 -0.2316 -0.1561
    2phy    C13   48   0.539   6.048   0.853  0.3118  0.4925  0.3240
    2phy     H3   49   0.435   6.073   0.885  0.4064 -0.8682  1.8602
    2phy    O33   50   0.608   6.143   0.934  0.2493  0.4159 -0.0915
    2phy    H1B   51   0.664   6.098   0.994  0.2311 -0.2130 -0.5386
    2phy    C12   52   0.516   6.110   0.712 -0.0916 -0.0964  0.5003
    2phy    O11   53   0.462   6.035   0.602 -0.0185 -0.5464 -0.2027
    2phy    H1A   54   0.432   5.958   0.645 -0.9454  0.0206  0.2033
    3phy    C35   55   4.914   0.604   1.223  0.1988  0.5873  0.1757
    3phy    C33   56   4.811   0.711   1.267 -0.1694  0.4833 -0.4439
    3phy    C34   57   4.899   0.832   1.293 -0.5137 -0.0531 -0.3410
    3phy    C32   58   4.692   0.743   1.173 -0.2130  0.0084 -0.3206
    3phy    C31   59   4.582   0.637   1.156  0.1308  0.0309 -0.3986
    3phy    C30   60   4.456   0.708   1.105 -0.2377 -0.1207 -0.1987
    3phy    C28   61   4.328   0.632   1.097 -0.4022  0.2886  0.6098
    3phy    C29   62   4.222   0.708   1.180  0.2531  0.0051  0.2029
    3phy    C27   63   4.277   0.615   0.954  0.2240 -0.2564  0.3071
    3phy    C26   64   4.353   0.516   0.869 -0.0150 -0.6945  0.6268
    3phy    C25   65   4.290   0.493   0.731 -0.3392  0.5067  0.4250
    3phy    C23   66   4.368   0.384   0.653 -0.6427  0.8321 -0.3015
    3phy    C24   67   4.288   0.255   0.646  0.0288 -0.2303 -0.2425
    3phy    C22   68   4.399   0.439   0.508 -0.1126  0.3180 -0.2514
    3phy    C21   69   4.531   0.390   0.447 -0.1060 -0.7362 -0.0842
    3phy    C20   70   4.549   0.424   0.298  0.1633  0.0049  0.7259
    3phy    C18   71   4.694   0.397   0.236 -0.2870  0.2476 -0.4969
    3phy    O01   72   4.794   0.476   0.305  0.4889 -0.2745  0.2055
    3phy    H01   73   4.748   0.541   0.355  0.2721 -0.7435  0.6158
    3phy    C19   74   4.690   0.449   0.089 -0.1777 -0.3825  0.4839
    3phy    C13   75   4.737   0.238   0.235  0.0305  0.4396 -0.7017
    3phy     H3   76   4.739   0.208   0.343  2.0560  1.6450 -0.3340
    3phy    O33   77   4.638   0.142   0.187 -0.2838 -0.4575  0.0203
    3phy    H1B   78   4.560   0.182   0.152  0.8953  0.7669 -1.3106
    3phy    C12   79   4.882   0.182   0.230 -0.5935 -0.5300  0.1368
    3phy    O11   80   4.931   0.151   0.103 -0.5658 -0.4513  0.5065
    3phy    H1A   81   4.866   0.092   0.071  0.0427 -0.1400 -1.4811
    4phy    C35   82   0.806   3.915   1.813  0.1942  0.2857 -0.2020
    4phy    C33   83   0.791   4.060   1.832 -0.3657  0.4141  0.6677
    4phy    C34   84   0.912   4.129   1.778 -0.0883  0.0012 -0.3679
    4phy    C32   85   0.660   4.117   1.767 -0.0655  0.3126 -0.1499
    4phy    C31   86   0.589   4.220   1.865 -0.2295 -0.1145  0.4152
    4phy    C30   87   0.442   4.257   1.847  0.3561 -0.7731 -0.3360
    4phy    C28   88   0.400   4.369   1.942  0.5153  0.1006 -0.3395
    4phy    C29   89   0.357   4.501   1.868  0.0323 -0.1332  0.1778
    4phy    C27   90   0.297   4.324   2.046  0.2176 -0.2964 -0.2513
    4phy    C26   91   0.316   4.388   2.185  0.0875  0.7918 -0.2830
    4phy    C25   92   0.199   4.361   2.284 -0.2541  0.0507 -0.5151
    4phy    C23   93   0.222   4.395   2.429 -0.0343  0.2416 -0.4994
    4phy    C24   94   0.094   4.435   2.502 -0.0509  0.6811 -0.2752
    4phy    C22   95   0.292   4.273   2.493  0.9243 -0.7857  0.0922
    4phy    C21   96   0.386   4.291   2.618 -0.1470 -0.5414 -0.0944
    4phy    C20   97   0.450   4.163   2.665  0.1509 -0.0683 -0.0926
    4phy    C18   98   0.515   4.143   2.802 -0.6951 -0.3905 -0.4932
    4phy    O01   99   0.426   4.169   2.913 -0.2728 -0.0342  0.5827
    4phy    H01  100   0.347   4.185   2.866  0.2594 -1.3278 -0.8546
    4phy    C19  101   0.521   3.990   2.818  0.4989 -0.3501  0.3805
    4phy    C13  102   0.663   4.220   2.809 -0.1375 -0.2616  0.9326
    4phy     H3  103   0.715   4.204   2.711  0.5857 -1.7360  1.5325
    4phy    O33  104   0.757   4.153   2.896  0.2404 -0.1540 -0.1108
    4phy    H1B  105   0.742   4.178   2.985 -1.2921  1.6207 -0.7977
    4phy    C12  106   0.662   4.377   2.840  0.0015  0.3575  0.2266
    4phy    O11  107   0.594   4.421   2.960  0.6549  0.1213  0.5206
    4phy    H1A  108   0.518   4.366   2.971 -0.7608  1.6097 -1.2323
    5phy    C35  109   5.076   4.164   2.015  0.0401 -0.5419 -0.4672
    5phy    C33  110   5.012   4.226   1.891 -0.0673  0.3095  0.0606
    5phy    C34  111   5.045   4.147   1.768  0.1003 -0.4089  0.3400
    5phy    C32  112   4.865   4.248   1.915  0.0497  0.5766 -0.7232
    5phy    C31  113   4.797   4.363   1.829 -0.5713 -0.0350  0.6054
    5phy    C30  114   4.649   4.380   1.850 -0.1073 -0.1331 -0.3759
    5phy    C28  115   4.575   4.498   1.778  0.0345 -0.1860  0.2861
    5phy    C29  116   4.557   4.467   1.630  0.1333 -0.2717  0.3299
    5phy    C27  117   4.433   4.520   1.834  0.3710 -0.2045  0.2449
    5phy    C26  118   4.426   4.633   1.935  0.0514 -0.2191  0.0646
    5phy    C25  119   4.280   4.658   1.979  0.3287 -0.4019  0.3710
    5phy    C23  120   4.254   4.771   2.087  0.1626  0.5094  0.2096
    5phy    C24  121   4.213   4.901   2.018 -0.3105  0.1343 -0.1438
    5phy    C22  122   4.136   4.734   2.180 -0.0960 -0.3033 -0.2777
    5phy    C21  123   4.176   4.677   2.320 -0.7079 -0.2700  0.0233
    5phy    C20  124   4.051   4.642   2.400  0.8914 -0.0962  0.1886
    5phy    C18  125   4.048   4.628   2.561  0.3207 -0.2242 -0.0996
    5phy    O01  126   4.084   4.753   2.626  0.1942  0.7681  0.0201
    5phy    H01  127   4.047   4.826   2.582 -0.6958 -0.3941 -1.2283
    5phy    C19  128   3.893   4.621   2.583  0.1347  0.4492 -0.2453
    5phy    C13  129   4.131   4.502   2.622 -0.4465 -0.3212 -0.4182
    5phy     H3  130   4.106   4.408   2.567 -1.8887 -0.2180  0.0215
    5phy    O33  131   4.088   4.467   2.757 -0.0798  0.2130  0.5045
    5phy    H1B  132   4.044   4.538   2.801  0.6227 -0.2446  1.9982
    5phy    C12  133   4.289   4.518   2.624  0.1442 -0.5868 -0.3220
    5phy    O11  134   4.337   4.623   2.709 -0.4851  0.1481 -0.6979
    5phy    H1A  135   4.288   4.701   2.688  0.9547  0.9517 -1.1775
    6phy    C35  136   0.323   1.657   1.743 -0.5106  0.2792 -0.1209
    6phy    C33  137   0.206   1.722   1.675 -0.0775 -0.0879  0.0843
    6phy    C34  138   0.107   1.754   1.782  0.1621 -0.0680 -0.4504
    6phy    C32  139   0.249   1.844   1.595  0.2583 -0.6673  0.8421
    6phy    C31  140   0.151   1.861   1.472  0.1953 -0.9183  0.4374
    6phy    C30  141   0.199   1.977   1.381  0.0585 -0.0714 -0.3620
    6phy    C28  142   0.118   2.010   1.254  0.5726 -0.1594  0.2198
    6phy    C29  143  -0.007   2.099   1.279  0.0360  0.1792  0.5549
    6phy    C27  144   0.219   2.082   1.159 -0.2250 -0.2164  0.4802
    6phy    C26  145   0.178   2.070   1.013  0.7510  0.2732  0.2311
    6phy    C25  146   0.286   2.114   0.915  0.4397 -0.5012  0.4100
    6phy    C23  147   0.217   2.158   0.785 -0.5102 -0.2629  0.0040
    6phy    C24  148   0.220   2.310   0.760  0.4173 -0.4917 -0.0715
    6phy    C22  149   0.288   2.097   0.661  0.0194 -0.3668  0.6909
    6phy    C21  150   0.209   1.994   0.583  0.3453  0.0617  0.2665
    6phy    C20  151   0.291   1.945   0.462 -0.4431  0.1091  0.8448
    6phy    C18  152   0.258   1.810   0.382 -0.5224 -0.2103 -0.0679
    6phy    O01  153   0.249   1.703   0.475 -0.6591  0.2384  0.2056
    6phy    H01  154   0.335   1.690   0.510 -0.0954  1.8164 -0.5298
    6phy    C19  155   0.384   1.798   0.288  0.4819  0.2581 -0.0900
    6phy    C13  156   0.112   1.818   0.304  0.1566  0.9901 -0.6355
    6phy     H3  157   0.045   1.850   0.388  1.7089 -0.2570  1.1686
    6phy    O33  158   0.087   1.931   0.223  0.4506  0.5810  0.6208
    6phy    H1B  159   0.147   2.002   0.228  0.0305  0.8817  1.5986
    6phy    C12  160   0.018   1.693   0.284 -0.3077 -0.0697  0.0407
    6phy    O11  161   0.023   1.596   0.379 -0.1366 -0.1951 -0.3094
    6phy    H1A  162   0.102   1.612   0.426 -0.9793  1.2024  0.6805
    7phy    C35  163   0.293   4.922   2.021  0.6307 -0.0423  0.0469
    7phy    C33  164   0.403   4.925   2.131  0.1849 -0.6371 -0.0438
    7phy    C34  165   0.474   4.786   2.147  0.3111 -0.4979 -0.0807
    7phy    C32  166   0.503   5.037   2.104  0.3359  0.3084  0.4951
    7phy    C31  167   0.596   5.092   2.212  0.5461 -0.6577  0.3470
    7phy    C30  168   0.667   5.218   2.168  0.4845  0.0217  0.4311
    7phy    C28  169   0.710   5.309   2.280 -0.0183 -0.1282 -0.0151
    7phy    C29  170   0.860   5.289   2.292 -0.5877 -0.1304 -0.1387
    7phy    C27  171   0.665   5.460   2.266  0.2935  0.2962 -0.2466
    7phy    C26  172   0.597   5.524   2.389  0.1702  0.0118  0.1777
    7phy    C25  173   0.555   5.660   2.351 -0.1077  0.0394  0.2977
    7phy    C23  174   0.505   5.740   2.473 -0.0901  0.1253 -0.0693
    7phy    C24  175   0.572   5.883   2.469  0.1499  0.1915 -0.5915
    7phy    C22  176   0.352   5.768   2.481 -0.2009 -0.1938  0.1966
    7phy    C21  177   0.261   5.646   2.510 -0.0683  0.2220  0.3776
    7phy    C20  178   0.110   5.644   2.496  0.6465 -0.4559  0.0841
    7phy    C18  179   0.029   5.516   2.527 -0.7290 -0.2381  0.2244
    7phy    O01  180   0.044   5.472   2.668 -0.2581 -0.0001  0.1775
    7phy    H01  181  -0.015   5.401   2.682 -0.4512 -0.4536 -2.4697
    7phy    C19  182  -0.111   5.575   2.535 -0.8496 -0.0180  0.3330
    7phy    C13  183   0.049   5.392   2.424 -0.3806 -0.8706 -0.0134
    7phy     H3  184   0.066   5.430   2.320 -0.7658  1.0932  0.6074
    7phy    O33  185  -0.069   5.315   2.401 -0.6301  0.2086 -0.3343
    7phy    H1B  186  -0.090   5.242   2.455 -1.3395  1.2084  0.7896
    7phy    C12  187   0.180   5.295   2.449 -0.3930 -0.1593  0.1797
    7phy    O11  188   0.176   5.199   2.548 -0.2008  0.3203 -0.3802
    7phy    H1A  189   0.097   5.150   2.539  0.4166 -0.7393 -0.2294
    8phy    C35  190   0.369   0.327   1.446  0.2213 -0.0452  0.2080
    8phy    C33  191   0.485   0.240   1.480 -0.7748  0.1670 -0.2705
    8phy    C34  192   0.447   0.116   1.559 -0.1743 -0.0155  0.6391
    8phy    C32  193   0.560   0.189   1.360 -0.0055  0.2626  0.2158
    8phy    C31  194   0.684   0.267   1.329 -0.8965 -0.3651  1.2039
    8phy    C30  195   0.755   0.217   1.201  0.2410 -0.3087  0.6372
    8phy    C28  196   0.855   0.311   1.138  0.2978 -0.3259 -0.3603
    8phy    C29  197   0.994   0.288   1.189  0.2379  0.2365 -0.0823
    8phy    C27  198   0.865   0.278   0.990  0.1837 -0.2505 -0.1259
    8phy    C26  199   0.869   0.391   0.888  0.3723 -0.2449 -0.3363
    8phy    C25  200   0.871   0.329   0.746  0.7005 -0.1986  0.1353
    8phy    C23  201   0.828   0.426   0.636 -0.7715  0.1980  0.1551
    8phy    C24  202   0.916   0.416   0.520 -0.2841  0.3698  0.3074
    8phy    C22  203   0.679   0.398   0.608 -0.0399  0.4163 -0.3148
    8phy    C21  204   0.597   0.500   0.540  1.0072 -0.5286 -0.3943
    8phy    C20  205   0.446   0.471   0.551  0.2220 -0.2792 -0.2099
    8phy    C18  206   0.339   0.579   0.520  0.0619  0.1948 -0.2965
    8phy    O01  207   0.356   0.689   0.602  0.3862  0.1863 -0.1119
    8phy    H01  208   0.384   0.658   0.686  0.5135 -0.2282 -0.3046
    8phy    C19  209   0.213   0.506   0.561 -0.2233 -0.2290  0.8112
    8phy    C13  210   0.344   0.636   0.366  0.0140  0.1675 -0.9049
    8phy     H3  211   0.434   0.702   0.366  1.0827 -1.2090  0.4643
    8phy    O33  212   0.387   0.547   0.259  0.3255 -0.1335  0.5581
    8phy    H1B  213   0.446   0.592   0.201  1.0756 -1.9504 -0.1433
    8phy    C12  214   0.251   0.752   0.317 -0.5674 -0.4095  0.1422
    8phy    O11  215   0.234   0.865   0.402  0.4105  0.0867 -0.0133
    8phy    H1A  216   0.275   0.842   0.483 -0.7797 -1.1426  0.2847
    9phy    C35  217   4.093   1.505   1.892 -0.0587 -0.0553 -0.2135
    9phy    C33  218   4.075   1.374   1.971 -0.0460 -0.2429 -0.2317
    9phy    C34  219   3.935   1.369   2.036  0.0624 -0.5200  0.0528
    9phy    C32  220   4.104   1.257   1.877 -0.2506 -0.2293  0.2218
    9phy    C31  221   4.144   1.120   1.939  0.2679 -0.4004  0.3093
    9phy    C30  222   4.175   1.014   1.837  0.6516  0.0271  0.4056
    9phy    C28  223   4.220   0.875   1.887  0.2389  0.1354 -0.4563
    9phy    C29  224   4.178   0.770   1.789 -0.3828 -0.3184  0.3692
    9phy    C27  225   4.375   0.870   1.916 -0.4077 -0.8648 -0.3314
    9phy    C26  226   4.430   0.761   2.005 -0.4792  0.3027  0.0121
    9phy    C25  227   4.566   0.789   2.071 -0.4470 -0.7816 -0.0658
    9phy    C23  228   4.613   0.682   2.173  0.3142 -0.5913  0.4194
    9phy    C24  229   4.761   0.644   2.150  0.1010  0.1295 -0.0390
    9phy    C22  230   4.601   0.725   2.319  0.4866  0.1673  0.1029
    9phy    C21  231   4.583   0.617   2.422  0.0175  0.3781 -0.5528
    9phy    C20  232   4.605   0.679   2.567  0.6360 -1.0038  0.0052
    9phy    C18  233   4.559   0.604   2.699 -0.2992  0.7676 -0.2849
    9phy    O01  234   4.636   0.487   2.713 -0.0857  0.3762 -0.0890
    9phy    H01  235   4.588   0.419   2.670 -1.4583 -0.1251  2.0810
    9phy    C19  236   4.622   0.690   2.807 -0.3813  0.2766 -0.0199
    9phy    C13  237   4.399   0.577   2.725  0.2681  0.4416 -0.3023
    9phy     H3  238   4.349   0.677   2.732 -0.7348 -0.0789  0.1011
    9phy    O33  239   4.366   0.523   2.854 -0.2447 -0.4229  0.1606
    9phy    H1B  240   4.423   0.449   2.860  0.7685  0.4115  1.3885
    9phy    C12  241   4.310   0.496   2.618  0.7939 -0.2141  0.0987
    9phy    O11  242   4.335   0.361   2.605  0.3342 -0.0151 -0.3841
    9phy    H1A  243   4.260   0.321   2.645 -0.4880 -0.1257 -1.9919
   10phy    C35  244   4.931   1.050   1.630  0.2230  0.4691 -0.7069
   10phy    C33  245   4.837   0.945   1.687 -0.1380  0.3635 -0.4382
   10phy    C34  246   4.889   0.904   1.820  0.1067  0.0208  0.5046
   10phy    C32  247   4.689   0.994   1.701 -0.2570  0.1062 -0.0342
   10phy    C31  248   4.598   0.946   1.589 -0.0638 -0.2497  0.8178
   10phy    C30  249   4.468   1.033   1.576  0.4521 -0.3105 -0.3549
   10phy    C28  250   4.393   1.020   1.438  0.2116 -0.1728 -0.0047
   10phy    C29  251   4.242   1.002   1.466 -0.8019 -0.7042 -0.3248
   10phy    C27  252   4.428   1.138   1.344 -0.5499 -0.2490  0.1515
   10phy    C26  253   4.557   1.121   1.265  0.3946  0.4226  0.3477
   10phy    C25  254   4.562   1.225   1.148  0.1865 -0.1686 -0.2119
   10phy    C23  255   4.667   1.217   1.036 -0.3434  0.5338 -0.2975
   10phy    C24  256   4.620   1.296   0.918 -0.1013  0.1625 -0.1653
   10phy    C22  257   4.812   1.257   1.073 -0.0706  0.1061  0.4210
   10phy    C21  258   4.918   1.145   1.053  0.0021  0.3595  0.3181
   10phy    C20  259   5.051   1.199   1.002 -0.4243  0.2249 -0.1361
   10phy    C18  260   5.170   1.104   0.965 -0.2775  0.1306 -0.6070
   10phy    O01  261   5.194   0.994   1.054 -0.0072 -0.1173 -0.1051
   10phy    H01  262   5.180   1.024   1.142  2.5780 -2.6306  1.3454
   10phy    C19  263   5.292   1.198   0.973  0.5041 -0.4955  0.3686
   10phy    C13  264   5.139   1.032   0.825 -0.3085  0.5273  0.4426
   10phy     H3  265   5.041   0.979   0.841  0.1607 -0.5479 -0.1273
   10phy    O33  266   5.094   1.114   0.716  0.3248  0.0171 -0.1713
   10phy    H1B  267   5.156   1.144   0.652 -0.5764  0.4587 -0.8754
   10phy    C12  268   5.197   0.892   0.767  0.0862 -0.6868  0.2378
   10phy    O11  269   5.257   0.813   0.861 -0.3840 -0.1070  0.1305
   10phy    H1A  270   5.226   0.840   0.945 -0.5933  2.4758 -0.6798
   11phy    C35  271   4.342   1.567   2.372  0.1466 -0.2365  0.1826
   11phy    C33  272   4.268   1.513   2.495 -0.1707  0.7241 -0.0631
   11phy    C34  273   4.151   1.417   2.457  0.3383 -0.1985 -0.5326
   11phy    C32  274   4.369   1.444   2.589  0.0157 -0.0107  0.3933
   11phy    C31  275   4.391   1.517   2.721 -0.5051  0.9633 -0.1388
   11phy    C30  276   4.462   1.426   2.817  0.1258 -0.2823 -0.2023
   11phy    C28  277   4.423   1.454   2.960  0.1012  0.0865 -0.4050
   11phy    C29  278   4.334   1.334   3.000 -0.4717  0.3127 -0.0512
   11phy    C27  279   4.544   1.484   3.055  0.5672 -0.5174 -0.6198
   11phy    C26  280   4.505   1.566   3.180  0.5242  0.1724 -0.4573
   11phy    C25  281   4.632   1.587   3.270 -0.3503  0.4391  0.1045
   11phy    C23  282   4.603   1.674   3.395  0.1744  0.0437  0.0134
   11phy    C24  283   4.599   1.577   3.516 -0.0404  0.2193  0.2783
   11phy    C22  284   4.727   1.767   3.415  0.1381 -0.0700 -0.0165
   11phy    C21  285   4.709   1.912   3.380 -0.3249 -0.0546  0.0996
   11phy    C20  286   4.836   1.993   3.409  0.5841  0.0075 -0.2455
   11phy    C18  287   4.855   2.151   3.365  0.2984  0.9181  0.1540
   11phy    O01  288   4.733   2.221   3.384  0.3509 -0.7978  0.1788
   11phy    H01  289   4.737   2.297   3.329 -1.0678 -0.2027  0.8390
   11phy    C19  290   4.945   2.200   3.484 -0.0125  0.2665  0.0415
   11phy    C13  291   4.911   2.158   3.212  0.0918 -0.9478 -0.1573
   11phy     H3  292   4.864   2.078   3.149  2.6105 -1.9710 -0.9037
   11phy    O33  293   5.048   2.118   3.196  0.1389  0.3728 -0.3950
   11phy    H1B  294   5.069   2.039   3.241  0.4096  0.4771 -0.3383
   11phy    C12  295   4.890   2.292   3.129  0.4421 -0.5243 -0.1855
   11phy    O11  296   4.781   2.376   3.150  0.2704 -0.2870  0.0645
   11phy    H1A  297   4.737   2.393   3.069  0.3749 -0.1211  0.0421
   12phy    C35  298   4.544   1.301   2.247  0.0220 -0.1534  0.1618
   12phy    C33  299   4.614   1.294   2.107 -0.4578  0.5301  0.2439
   12phy    C34  300   4.509   1.321   2.007 -0.3205 -0.1874  0.6708
   12phy    C32  301   4.736   1.384   2.088 -0.6333  0.4385 -0.2219
   12phy    C31  302   4.872   1.327   2.119 -0.4471 -0.0642  0.2477
   12phy    C30  303   4.990   1.426   2.103 -0.0742 -0.0899  0.0806
   12phy    C28  304   5.128   1.387   2.155  0.1881  0.1352 -0.2585
   12phy    C29  305   5.241   1.409   2.058  0.0171 -0.1218 -0.3554
   12phy    C27  306   5.162   1.449   2.293 -0.0395 -0.1527 -0.0510
   12phy    C26  307   5.250   1.372   2.395 -0.2567 -0.0138  0.5412
   12phy    C25  308   5.253   1.449   2.534  0.4353 -0.4745  0.4931
   12phy    C23  309   5.377   1.428   2.623  0.2921 -0.3215 -0.2195
   12phy    C24  310   5.490   1.526   2.583 -0.3068 -0.5880 -0.1551
   12phy    C22  311   5.336   1.461   2.768  0.1613  0.1444  0.0427
   12phy    C21  312   5.424   1.391   2.875 -0.4819 -0.0163 -0.0333
   12phy    C20  313   5.372   1.414   3.018  0.4066  0.2270 -0.6483
   12phy    C18  314   5.477   1.392   3.139  0.3634  0.1587  0.4463
   12phy    O01  315   5.583   1.485   3.115 -0.1401 -0.3672 -0.0633
   12phy    H01  316   5.553   1.572   3.102  0.3214 -0.1884  0.0623
   12phy    C19  317   5.394   1.445   3.257  0.3200 -0.2838 -0.6190
   12phy    C13  318   5.529   1.237   3.150  0.0333 -0.5899 -0.1147
   12phy     H3  319   5.560   1.204   3.047  0.8579 -0.7588  0.1860
   12phy    O33  320   5.423   1.147   3.179  0.1864  0.2842 -0.1247
   12phy    H1B  321   5.404   1.147   3.271 -0.6940  0.7940 -0.2890
   12phy    C12  322   5.660   1.211   3.239 -0.4810 -0.0561 -0.7106
   12phy    O11  323   5.731   1.092   3.209  0.1274 -0.2456  0.0606
   12phy    H1A  324   5.703   1.024   3.267 -1.3148 -0.5993 -0.9930
   13phy    C35  325   0.698   3.501   1.868  0.4251  0.0082 -0.1931
   13phy    C33  326   0.562   3.506   1.815  0.9396 -0.5639 -0.0859
   13phy    C34  327   0.583   3.569   1.679  0.1121 -0.1447  0.0517
   13phy    C32  328   0.487   3.372   1.814  0.0516  0.1292 -0.0770
   13phy    C31  329   0.337   3.376   1.766  0.6442 -0.1870  0.8376
   13phy    C30  330   0.274   3.242   1.783 -0.6389  0.3320 -0.0782
   13phy    C28  331   0.124   3.231   1.743 -0.4841  0.4850  0.0754
   13phy    C29  332   0.116   3.196   1.593  0.0044  0.0976 -0.3461
   13phy    C27  333   0.056   3.106   1.812 -0.3707 -0.9231  0.0074
   13phy    C26  334  -0.050   3.144   1.910 -0.0205  0.4386 -0.3159
   13phy    C25  335  -0.067   3.037   2.022 -0.0769 -0.0863  0.4181
   13phy    C23  336  -0.181   3.069   2.120  0.4233  0.0568  0.2723
   13phy    C24  337  -0.321   3.026   2.070 -0.1256  0.0797  0.2139
   13phy    C22  338  -0.154   2.995   2.254  0.1380  0.1491  0.3111
   13phy    C21  339  -0.202   3.061   2.382 -0.1881  0.2609  0.1141
   13phy    C20  340  -0.167   2.973   2.509  0.5565 -0.0912  0.0130
   13phy    C18  341  -0.191   3.025   2.655  0.2727 -0.1434  0.8088
   13phy    O01  342  -0.317   3.091   2.663  0.4133 -0.8316  0.0517
   13phy    H01  343  -0.296   3.181   2.677 -0.8988 -0.4780 -0.1884
   13phy    C19  344  -0.196   2.882   2.722 -0.0452  0.0214 -0.5441
   13phy    C13  345  -0.082   3.112   2.738  0.1266  0.8901 -0.5578
   13phy     H3  346   0.016   3.059   2.739 -0.4073 -0.1632  1.7551
   13phy    O33  347  -0.111   3.119   2.882 -0.1412 -0.1889  0.0002
   13phy    H1B  348  -0.173   3.188   2.889 -2.3934 -1.5674 -3.5114
   13phy    C12  349  -0.050   3.256   2.686 -0.1049  0.0359  0.1216
   13phy    O11  350  -0.153   3.342   2.721 -0.3473  0.1285 -0.4531
   13phy    H1A  351  -0.146   3.432   2.694  1.0711  0.9658  2.3842
   14phy    C35  352   0.767   3.865   1.165 -0.1890  0.1315  0.0437
   14phy    C33  353   0.630   3.895   1.229 -0.3390  0.6743 -0.2318
   14phy    C34  354   0.589   3.764   1.294 -0.0566  0.2065 -0.1636
   14phy    C32  355   0.627   4.018   1.317 -0.3391  0.0032  0.1233
   14phy    C31  356   0.491   4.079   1.324  0.3949  0.2799 -0.1307
   14phy    C30  357   0.478   4.207   1.405 -0.0335 -0.0149 -0.4488
   14phy    C28  358   0.361   4.297   1.370  0.0058 -0.4746 -0.0152
   14phy    C29  359   0.315   4.376   1.493 -0.3473  0.8388 -0.4700
   14phy    C27  360   0.399   4.405   1.266  0.0021  0.4187 -0.0862
   14phy    C26  361   0.336   4.378   1.128 -0.6282 -0.0576 -0.1039
   14phy    C25  362   0.349   4.507   1.043 -0.4574  0.1896  0.6392
   14phy    C23  363   0.278   4.482   0.904 -0.7542  0.4090 -0.0306
   14phy    C24  364   0.170   4.588   0.873 -0.3840 -0.2469  0.1900
   14phy    C22  365   0.373   4.464   0.780  0.0825  0.7264 -0.3402
   14phy    C21  366   0.355   4.339   0.692 -0.4435 -0.4876  0.3764
   14phy    C20  367   0.435   4.353   0.559 -0.5134  0.0003 -0.5506
   14phy    C18  368   0.421   4.233   0.459  0.0930  0.5347  0.4954
   14phy    O01  369   0.470   4.118   0.530  0.5755  0.2509  0.2887
   14phy    H01  370   0.547   4.140   0.578  1.0127  1.1711 -0.7882
   14phy    C19  371   0.523   4.269   0.358 -0.2864  0.0321  0.2162
   14phy    C13  372   0.275   4.199   0.399  0.2302  0.1240  0.1720
   14phy     H3  373   0.211   4.190   0.490  0.7076 -0.8505  0.4246
   14phy    O33  374   0.202   4.307   0.336  0.0679  0.4278  0.1998
   14phy    H1B  375   0.263   4.358   0.287  0.1925 -0.6926 -0.8324
   14phy    C12  376   0.220   4.053   0.352  0.0662  0.6544 -0.5280
   14phy    O11  377   0.283   3.948   0.427  0.2642  0.2407 -0.3917
   14phy    H1A  378   0.343   3.986   0.488  0.8323 -0.5308 -0.4551
   15phy    C35  379   0.424   3.800   2.073 -0.3888  0.0780  0.3404
   15phy    C33  380   0.534   3.821   2.180 -0.0287  0.1590 -0.1538
   15phy    C34  381   0.658   3.732   2.171  0.0503 -0.1897  0.6378
   15phy    C32  382   0.571   3.975   2.191 -0.0234 -0.0834  0.0693
   15phy    C31  383   0.643   4.039   2.310 -0.4266 -0.0199  0.3131
   15phy    C30  384   0.702   4.173   2.261  0.1419  0.6162 -0.2823
   15phy    C28  385   0.795   4.243   2.360  0.5193  0.4814  0.4711
   15phy    C29  386   0.942   4.216   2.335 -0.7054 -0.0118 -0.0270
   15phy    C27  387   0.778   4.392   2.341  0.3236 -0.6453 -0.9146
   15phy    C26  388   0.750   4.470   2.474 -0.1245 -0.1216  0.2011
   15phy    C25  389   0.738   4.622   2.448 -0.1050  0.7524 -0.2463
   15phy    C23  390   0.683   4.713   2.562  0.3220 -0.3900  0.2976
   15phy    C24  391   0.753   4.846   2.571 -0.1513  0.2692 -0.1922
   15phy    C22  392   0.531   4.731   2.550  0.2434  0.6542  0.1447
   15phy    C21  393   0.446   4.770   2.672  0.1804  0.2905  0.5271
   15phy    C20  394   0.292   4.765   2.652  0.1586  0.3039 -0.0477
   15phy    C18  395   0.191   4.772   2.772  0.1437 -0.6611  0.6966
   15phy    O01  396   0.233   4.864   2.874  0.3398  0.6375  0.2208
   15phy    H01  397   0.251   4.945   2.830 -1.5936  0.5052 -0.9383
   15phy    C19  398   0.071   4.829   2.688  0.1047 -0.1871 -0.3498
   15phy    C13  399   0.159   4.631   2.849 -0.9853 -0.1707  0.2004
   15phy     H3  400   0.126   4.556   2.771 -2.1334 -0.5840  1.0550
   15phy    O33  401   0.036   4.643   2.927  0.0481  0.4246  0.5449
   15phy    H1B  402   0.022   4.575   2.990  0.2120  0.3377  0.4872
   15phy    C12  403   0.262   4.553   2.949 -0.4312 -0.6665  0.4547
   15phy    O11  404   0.221   4.427   2.989 -0.0608 -0.3221 -0.2234
   15phy    H1A  405   0.251   4.403   3.075 -0.3694 -0.7385 -0.2270
   16phy    C35  406   4.844   0.308   2.102  0.1344  0.1903  0.5726
   16phy    C33  407   4.794   0.174   2.049 -0.8963  0.0923 -0.6832
   16phy    C34  408   4.762   0.196   1.902 -0.6877  0.2383 -0.1796
   16phy    C32  409   4.902   0.067   2.089  0.1445 -0.1696  0.2882
   16phy    C31  410   4.851  -0.070   2.073 -0.0128 -0.4512  0.4807
   16phy    C30  411   4.957  -0.180   2.107 -0.2183  0.2362  0.9020
   16phy    C28  412   4.925  -0.330   2.063 -0.2758  0.6219 -0.0047
   16phy    C29  413   5.019  -0.357   1.948 -0.0830 -0.4525  0.3984
   16phy    C27  414   4.943  -0.423   2.183  0.2125  0.0237 -0.6107
   16phy    C26  415   4.816  -0.433   2.266  0.0588  0.3587  0.3174
   16phy    C25  416   4.825  -0.514   2.390  0.0711 -0.1022  0.2105
   16phy    C23  417   4.698  -0.528   2.484 -0.2189  0.1471  0.2882
   16phy    C24  418   4.626  -0.664   2.456  0.5271 -0.7255  0.3037
   16phy    C22  419   4.751  -0.535   2.629  0.1893 -0.2335 -0.2312
   16phy    C21  420   4.732  -0.412   2.711  0.5562  0.4596 -0.0977
   16phy    C20  421   4.795  -0.424   2.855  0.1778 -0.2144  0.5526
   16phy    C18  422   4.758  -0.316   2.963 -0.6671  0.3269  0.0989
   16phy    O01  423   4.621  -0.285   2.942 -0.0822 -0.0552 -0.0848
   16phy    H01  424   4.564  -0.358   2.957 -1.0056  0.7569  0.4598
   16phy    C19  425   4.768  -0.397   3.093  0.3635 -0.1603 -0.1727
   16phy    C13  426   4.848  -0.188   2.946 -0.1778 -0.0035 -0.0555
   16phy     H3  427   4.846  -0.151   2.840  0.9994  0.7736  0.1786
   16phy    O33  428   4.985  -0.211   2.964 -0.5765  0.4261 -0.3134
   16phy    H1B  429   5.009  -0.296   2.933 -0.2437  0.3651  0.1044
   16phy    C12  430   4.795  -0.063   3.023  0.1583 -0.5526  0.3535
   16phy    O11  431   4.767  -0.078   3.157  0.4838 -0.1516 -0.0230
   16phy    H1A  432   4.687  -0.126   3.163  0.4655 -0.2494 -1.0014
   17phy    C35  433   4.405   3.341   1.692  0.2610 -0.2352 -0.0837
   17phy    C33  434   4.498   3.428   1.772  0.2446 -0.3333  0.1795
   17phy    C34  435   4.632   3.363   1.812 -0.5556  0.6180 -0.5404
   17phy    C32  436   4.515   3.560   1.685  0.5506  0.0642 -0.3102
   17phy    C31  437   4.539   3.689   1.760  0.1328 -0.5713  0.2885
   17phy    C30  438   4.568   3.809   1.678  0.3744  0.1383  0.1167
   17phy    C28  439   4.584   3.933   1.767 -0.0827 -1.4732 -0.1531
   17phy    C29  440   4.657   4.044   1.692 -0.0454  0.7514  0.0402
   17phy    C27  441   4.452   3.989   1.830 -0.6470 -0.0206 -0.1755
   17phy    C26  442   4.468   4.058   1.967  0.3343 -0.3201  0.0253
   17phy    C25  443   4.335   4.086   2.042 -0.9484 -0.4418 -0.1925
   17phy    C23  444   4.357   4.159   2.179  0.0338 -0.1392 -0.0237
   17phy    C24  445   4.377   4.308   2.154  0.1798 -0.5615  0.2685
   17phy    C22  446   4.236   4.149   2.270  0.0339  0.0613  0.6980
   17phy    C21  447   4.254   4.057   2.382  0.4616  0.2138 -0.7649
   17phy    C20  448   4.122   4.039   2.453  0.2018 -0.2451  0.0955
   17phy    C18  449   4.094   3.963   2.585 -0.7235 -0.2207 -0.4536
   17phy    O01  450   4.167   4.032   2.690  0.0090 -0.2066  0.2423
   17phy    H01  451   4.210   3.969   2.744 -0.6470  1.2954  2.6912
   17phy    C19  452   3.946   4.005   2.612  0.0532 -0.0112 -0.4270
   17phy    C13  453   4.114   3.806   2.576 -0.0654 -0.2308  0.2602
   17phy     H3  454   4.184   3.786   2.491  0.6225  0.9192  0.5430
   17phy    O33  455   3.995   3.732   2.531 -0.2415 -0.4907  0.0579
   17phy    H1B  456   4.005   3.639   2.529 -1.4337 -0.6200 -0.4186
   17phy    C12  457   4.183   3.730   2.695  0.0350  0.3473 -0.4028
   17phy    O11  458   4.287   3.810   2.751  0.3108  0.1554 -0.4187
   17phy    H1A  459   4.327   3.759   2.818 -0.9830  1.6391  1.6044
   18phy    C35  460   1.002   4.036   0.790  0.3216  0.2816  0.1088
   18phy    C33  461   1.141   3.980   0.832 -0.7875  0.8500  0.0541
   18phy    C34  462   1.200   4.078   0.927 -0.5435  0.2159 -0.3559
   18phy    C32  463   1.136   3.837   0.886 -0.3572  0.3435  0.0425
   18phy    C31  464   1.089   3.716   0.814  0.0860  0.3482 -0.2574
   18phy    C30  465   1.100   3.582   0.894  0.2472  0.5435  0.0607
   18phy    C28  466   1.038   3.449   0.839 -0.3586 -0.0319  0.8507
   18phy    C29  467   1.118   3.330   0.901 -0.3168  0.1639  0.0090
   18phy    C27  468   0.888   3.442   0.873  0.2771  0.3120 -0.0330
   18phy    C26  469   0.794   3.366   0.772  0.0577  0.1009  0.6299
   18phy    C25  470   0.647   3.362   0.826 -0.2093  0.0013 -0.5940
   18phy    C23  471   0.540   3.274   0.751 -0.6366  0.1906 -0.4384
   18phy    C24  472   0.513   3.141   0.823  0.2572  0.5134 -0.1978
   18phy    C22  473   0.413   3.359   0.736 -0.3270  0.1382  0.6367
   18phy    C21  474   0.380   3.423   0.604 -0.2090 -0.9164  0.1495
   18phy    C20  475   0.268   3.523   0.614  0.2786 -0.4428  0.1463
   18phy    C18  476   0.230   3.625   0.504 -0.5539  0.2902  0.7728
   18phy    O01  477   0.337   3.713   0.471  0.2345  0.4955 -0.1139
   18phy    H01  478   0.297   3.794   0.445  0.0909  1.0712  1.7254
   18phy    C19  479   0.113   3.702   0.569 -0.1491 -0.2741  0.2209
   18phy    C13  480   0.180   3.552   0.361  0.2281 -0.3126 -0.2463
   18phy     H3  481   0.275   3.514   0.316  0.7800  0.1527  0.4970
   18phy    O33  482   0.109   3.428   0.371 -0.2642  0.0717  0.4554
   18phy    H1B  483   0.113   3.403   0.461  1.8430 -0.3795  0.2775
   18phy    C12  484   0.155   3.628   0.221  0.3863 -0.1937 -0.3206
   18phy    O11  485   0.179   3.768   0.202 -0.0787  0.4400 -0.3970
   18phy    H1A  486   0.102   3.814   0.229 -1.6084 -1.0669 -1.9768
   19phy    C35  487   2.880   4.455   1.201  0.2549  0.0860  0.3641
   19phy    C33  488   2.969   4.518   1.302 -0.2014  0.0741 -0.0346
   19phy    C34  489   2.919   4.535   1.442  0.6393  0.2867 -0.5420
   19phy    C32  490   3.104   4.441   1.299  0.1635  0.0393  0.2732
   19phy    C31  491   3.228   4.526   1.283  0.2204  0.0782 -0.6326
   19phy    C30  492   3.357   4.443   1.302 -0.4551  0.0101  0.3571
   19phy    C28  493   3.490   4.510   1.288  0.5242 -0.2965 -0.0677
   19phy    C29  494   3.540   4.552   1.424 -0.2961 -0.3159 -0.3748
   19phy    C27  495   3.588   4.406   1.220  0.6251 -0.0408  0.2818
   19phy    C26  496   3.712   4.466   1.163  0.2700  0.0589  0.0433
   19phy    C25  497   3.784   4.371   1.061  0.4745 -0.1792  0.1840
   19phy    C23  498   3.931   4.411   1.044 -0.0303  0.6780  0.0808
   19phy    C24  499   4.013   4.320   1.139  0.5009 -0.1966  0.3624
   19phy    C22  500   3.983   4.381   0.905  0.2992 -0.3002 -0.0382
   19phy    C21  501   3.985   4.496   0.806  0.4061 -0.1586 -0.2660
   19phy    C20  502   4.058   4.469   0.669  0.4496 -0.0507  0.4435
   19phy    C18  503   4.066   4.594   0.571  0.0313 -0.3379 -0.5798
   19phy    O01  504   3.930   4.647   0.559  0.1747  0.2435  0.0815
   19phy    H01  505   3.942   4.731   0.518  1.8014 -0.1604 -0.3585
   19phy    C19  506   4.107   4.528   0.436 -0.5455  0.3895 -0.2349
   19phy    C13  507   4.167   4.716   0.610  0.4376 -0.0451  0.2065
   19phy     H3  508   4.126   4.749   0.709  0.0323 -1.2440  0.4578
   19phy    O33  509   4.296   4.682   0.657  0.1789 -0.2729 -0.0478
   19phy    H1B  510   4.296   4.602   0.705  0.9655 -0.0238  0.3922
   19phy    C12  511   4.154   4.861   0.556  0.0775 -0.2127 -0.2528
   19phy    O11  512   4.031   4.888   0.496  0.2117  0.4726  0.0774
   19phy    H1A  513   4.046   4.952   0.429  2.9446 -0.6251 -0.4695
   20phy    C35  514   4.811   0.071   1.192  0.5355  0.0416 -0.1125
   20phy    C33  515   4.820   0.186   1.301  0.4360 -0.5501  0.2206
   20phy    C34  516   4.941   0.270   1.273 -0.0417 -0.1536  0.5097
   20phy    C32  517   4.693   0.260   1.307  0.7139  0.3592  0.3210
   20phy    C31  518   4.654   0.313   1.452  0.3063  0.4547 -0.8977
   20phy    C30  519   4.510   0.373   1.449 -0.6318  0.5721  0.3366
   20phy    C28  520   4.475   0.451   1.576 -0.0305 -0.6213 -0.2402
   20phy    C29  521   4.420   0.589   1.523  0.2380  0.0731 -0.4644
   20phy    C27  522   4.384   0.373   1.674 -0.2996  0.5187 -0.4164
   20phy    C26  523   4.382   0.399   1.826 -0.2417  0.1401  0.8555
   20phy    C25  524   4.262   0.345   1.902  0.2878 -0.0524  0.1296
   20phy    C23  525   4.264   0.355   2.056 -1.0856 -0.2119 -0.3059
   20phy    C24  526   4.130   0.393   2.109 -0.0302 -0.4832  0.0773
   20phy    C22  527   4.314   0.214   2.113 -0.0760 -0.2734  0.0463
   20phy    C21  528   4.387   0.206   2.243  0.1266  0.2337  0.0636
   20phy    C20  529   4.442   0.069   2.273 -0.1698  0.0706  0.2651
   20phy    C18  530   4.492   0.027   2.416 -0.0567  0.2879 -0.0195
   20phy    O01  531   4.398   0.081   2.511  0.0004 -0.5662 -0.5654
   20phy    H01  532   4.315   0.060   2.474 -1.2942  0.6854  1.4354
   20phy    C19  533   4.468  -0.126   2.407 -0.3815 -0.7662 -0.0853
   20phy    C13  534   4.644   0.067   2.451  0.0600 -0.4851 -0.4473
   20phy     H3  535   4.714   0.031   2.371  1.2761 -1.9582  1.2144
   20phy    O33  536   4.705   0.001   2.566  0.4559  0.0956  0.3561
   20phy    H1B  537   4.659   0.030   2.642 -0.4757 -1.5198  0.4476
   20phy    C12  538   4.681   0.222   2.476  0.6051  0.1469 -0.1901
   20phy    O11  539   4.589   0.302   2.557 -0.5876  0.2820  0.0107
   20phy    H1A  540   4.503   0.281   2.526  0.2680 -2.1859 -1.0066
   21phy    C35  541   0.290   3.814   1.566  0.2778 -0.6453  0.2386
   21phy    C33  542   0.181   3.766   1.666 -0.0484  0.0115 -0.0893
   21phy    C34  543   0.196   3.863   1.785  0.1020  0.4234 -0.0789
   21phy    C32  544   0.030   3.771   1.618 -0.1832 -0.4183  0.0406
   21phy    C31  545  -0.017   3.662   1.516  0.4302 -0.2217 -0.0710
   21phy    C30  546  -0.165   3.669   1.494  0.4670  0.5628  0.0567
   21phy    C28  547  -0.210   3.564   1.388 -0.0803 -0.5463  0.3350
   21phy    C29  548  -0.288   3.456   1.456  0.1959  0.1825 -0.0084
   21phy    C27  549  -0.308   3.630   1.292  0.1025 -0.2813 -0.1724
   21phy    C26  550  -0.245   3.680   1.160 -0.2503 -0.1004 -0.2700
   21phy    C25  551  -0.349   3.715   1.053 -0.9009  0.1277  0.5646
   21phy    C23  552  -0.302   3.778   0.920 -0.2056 -0.2415  0.0146
   21phy    C24  553  -0.235   3.673   0.825 -0.0320  0.7520 -0.1975
   21phy    C22  554  -0.422   3.834   0.842  0.1376 -0.1819 -0.1408
   21phy    C21  555  -0.470   3.979   0.859  0.0033 -0.2168  0.4605
   21phy    C20  556  -0.593   3.995   0.767 -0.6199 -0.3599 -0.3076
   21phy    C18  557  -0.654   4.144   0.752  0.3086  0.6846 -0.3772
   21phy    O01  558  -0.673   4.211   0.880  0.6682  0.3424 -0.1774
   21phy    H01  559  -0.643   4.163   0.955 -0.4494 -0.7650 -0.3984
   21phy    C19  560  -0.789   4.124   0.693 -0.2685 -0.3043 -0.0585
   21phy    C13  561  -0.569   4.247   0.664 -0.7212  0.5074 -0.7140
   21phy     H3  562  -0.473   4.260   0.722 -0.4678  0.6582 -1.1576
   21phy    O33  563  -0.510   4.195   0.545 -0.0604 -0.0658 -0.2132
   21phy    H1B  564  -0.554   4.234   0.472 -2.2904 -0.5697  0.7872
   21phy    C12  565  -0.588   4.408   0.656 -0.3231  0.0213 -0.6839
   21phy    O11  566  -0.659   4.459   0.767 -0.1439  0.2214  0.0585
   21phy    H1A  567  -0.656   4.397   0.838  1.9974  0.1920  0.0043
   22phy    C35  568   1.285   3.264   1.258  0.2276 -0.5487 -0.5262
   22phy    C33  569   1.369   3.390   1.237 -0.3524 -0.5677 -0.0733
   22phy    C34  570   1.269   3.503   1.219  0.4560  0.1461  0.1820
   22phy    C32  571   1.461   3.400   1.358  0.2911 -0.7604  0.0911
   22phy    C31  572   1.573   3.505   1.363  0.3539  0.0327  0.4907
   22phy    C30  573   1.657   3.484   1.490  0.6807 -0.4840  0.0153
   22phy    C28  574   1.774   3.586   1.503  0.4398 -0.4704  0.3261
   22phy    C29  575   1.809   3.618   1.652  0.7089 -0.4148  0.3014
   22phy    C27  576   1.896   3.524   1.436 -0.2393 -0.4041 -0.6584
   22phy    C26  577   1.962   3.639   1.359 -0.4665  0.3134  0.1867
   22phy    C25  578   2.079   3.588   1.270  0.3990 -0.0951  0.3280
   22phy    C23  579   2.153   3.717   1.224  0.1601  0.1896 -0.3131
   22phy    C24  580   2.306   3.702   1.234 -0.3854  0.4579 -0.1327
   22phy    C22  581   2.112   3.751   1.079  0.0883 -0.5286 -0.3515
   22phy    C21  582   2.080   3.899   1.056 -0.0198  0.1394  0.2357
   22phy    C20  583   2.008   3.913   0.923  0.1059 -0.2659  0.3859
   22phy    C18  584   2.085   3.973   0.799  0.5531 -0.5871 -0.1528
   22phy    O01  585   2.133   4.095   0.844  0.1463  0.1463 -0.1208
   22phy    H01  586   2.067   4.137   0.895 -0.2785 -0.1044 -0.4563
   22phy    C19  587   1.975   3.999   0.691 -0.3480  0.0133 -0.3828
   22phy    C13  588   2.205   3.880   0.746  0.1119 -0.1991 -0.6447
   22phy     H3  589   2.275   3.873   0.834  1.4775  2.3706 -1.4506
   22phy    O33  590   2.182   3.737   0.728 -0.2458 -0.0249 -0.0427
   22phy    H1B  591   2.210   3.700   0.810 -3.0781  0.5329  1.2840
   22phy    C12  592   2.318   3.933   0.653 -0.1048 -0.2601 -0.3721
   22phy    O11  593   2.297   3.920   0.514 -0.1823 -0.4527  0.0753
   22phy    H1A  594   2.381   3.897   0.479 -0.8217 -1.9472 -0.5470
   23phy    C35  595   0.989   3.620   2.327  0.1076 -0.0002  0.3616
   23phy    C33  596   1.074   3.656   2.208  0.2426  0.4023 -0.6560
   23phy    C34  597   1.041   3.556   2.100  0.1937  0.3452  0.7218
   23phy    C32  598   1.071   3.798   2.155  0.1132  0.4979 -0.0485
   23phy    C31  599   1.209   3.871   2.149 -0.2719  0.2011  0.0427
   23phy    C30  600   1.181   4.018   2.111 -0.0465  0.1173  0.0957
   23phy    C28  601   1.306   4.096   2.065  0.0484  0.0391 -0.0935
   23phy    C29  602   1.327   4.082   1.916 -0.0374 -0.2954 -0.3353
   23phy    C27  603   1.290   4.245   2.113  0.5817  0.8225 -0.0954
   23phy    C26  604   1.401   4.296   2.201 -0.1941  0.6736  0.0707
   23phy    C25  605   1.361   4.424   2.270 -0.4578  0.1670 -0.2086
   23phy    C23  606   1.444   4.481   2.388  0.0709 -0.2376 -0.0545
   23phy    C24  607   1.454   4.636   2.375 -0.0203 -0.0386  0.3861
   23phy    C22  608   1.392   4.426   2.526 -0.4963  0.2418 -0.1910
   23phy    C21  609   1.494   4.411   2.638 -0.0166  0.7637  0.3677
   23phy    C20  610   1.436   4.333   2.757 -0.0494 -0.0896 -0.4473
   23phy    C18  611   1.524   4.270   2.871  0.6284 -0.2663  0.0500
   23phy    O01  612   1.583   4.382   2.942  0.0014  0.0717 -0.0271
   23phy    H01  613   1.564   4.378   3.034 -0.3972  1.0705 -0.0495
   23phy    C19  614   1.408   4.239   2.961 -0.6520  0.2890 -0.3129
   23phy    C13  615   1.616   4.149   2.836  0.3044  0.4356 -0.0468
   23phy     H3  616   1.562   4.082   2.765  1.2161 -0.5392  0.1562
   23phy    O33  617   1.635   4.061   2.941 -0.4924  0.0137 -0.4372
   23phy    H1B  618   1.708   4.081   2.997 -1.0364 -2.0173  1.1424
   23phy    C12  619   1.756   4.187   2.780  0.4219  0.0434 -0.3085
   23phy    O11  620   1.841   4.079   2.742 -0.0658  0.0645 -0.4685
   23phy    H1A  621   1.918   4.117   2.703 -0.0240  0.4050 -0.0557
   24phy    C35  622   0.758   4.665   1.927 -0.0594  0.3508  0.6607
   24phy    C33  623   0.867   4.642   2.023 -0.5776  0.2765  0.6605
   24phy    C34  624   0.966   4.543   1.959 -0.0249 -0.1508 -0.2188
   24phy    C32  625   0.939   4.776   2.041 -0.1172 -0.3176 -0.1699
   24phy    C31  626   0.996   4.788   2.185 -0.7813  0.4090  0.2695
   24phy    C30  627   1.040   4.934   2.208 -0.1696  0.0170  0.4393
   24phy    C28  628   1.173   4.953   2.286  0.3946 -0.0807 -0.5575
   24phy    C29  629   1.279   4.991   2.185  0.3452  0.1870  0.0912
   24phy    C27  630   1.188   5.064   2.390 -0.0245  0.3036 -0.5438
   24phy    C26  631   1.121   5.039   2.519 -0.0755  0.4016 -0.3289
   24phy    C25  632   1.113   5.173   2.601 -0.2347  0.1331 -0.0721
   24phy    C23  633   1.015   5.176   2.722  0.0317 -0.5176 -0.0333
   24phy    C24  634   1.097   5.173   2.854  0.2569  0.0116 -0.2293
   24phy    C22  635   0.920   5.296   2.715 -0.7718  0.0123 -0.1096
   24phy    C21  636   0.781   5.271   2.774 -0.2401 -0.0931 -0.1896
   24phy    C20  637   0.683   5.397   2.749  0.0304 -0.1739 -0.4202
   24phy    C18  638   0.558   5.399   2.844 -0.0069 -0.3877 -0.5907
   24phy    O01  639   0.581   5.378   2.982 -0.4294 -0.7823  0.1350
   24phy    H01  640   0.512   5.333   3.026 -0.8562  1.4233  1.8789
   24phy    C19  641   0.537   5.556   2.845 -0.2457 -0.1357  0.5255
   24phy    C13  642   0.421   5.321   2.797 -0.0174  0.4983  0.0187
   24phy     H3  643   0.403   5.335   2.688  0.4650  1.0028  0.0011
   24phy    O33  644   0.300   5.374   2.854 -0.5047  0.1701  0.1140
   24phy    H1B  645   0.282   5.459   2.819  1.2144  0.3976 -0.3128
   24phy    C12  646   0.426   5.160   2.814 -0.0331 -0.5877 -0.1613
   24phy    O11  647   0.315   5.094   2.762 -0.2454  0.3164 -0.3633
   24phy    H1A  648   0.293   5.135   2.680  0.8012 -0.0899 -0.8827
   25phy    C35  649   1.394   4.298   1.172 -0.0994 -0.1137  0.5944
   25phy    C33  650   1.270   4.367   1.230 -0.7176  0.3809 -0.3297
   25phy    C34  651   1.240   4.310   1.365  0.2364 -0.3946  0.1048
   25phy    C32  652   1.294   4.519   1.227 -0.2960 -0.4689  0.4432
   25phy    C31  653   1.173   4.604   1.191  0.6952  0.4876 -0.0722
   25phy    C30  654   1.211   4.747   1.161 -0.4831 -0.4029 -0.4299
   25phy    C28  655   1.100   4.843   1.119  0.1264 -0.0137 -0.2156
   25phy    C29  656   1.058   4.942   1.227  0.2792 -0.3000 -0.3017
   25phy    C27  657   1.154   4.927   0.998  0.4479  0.1303  0.2344
   25phy    C26  658   1.056   4.908   0.875 -0.1986  0.1797 -0.4175
   25phy    C25  659   1.079   5.006   0.757  0.0095  0.6444  0.0683
   25phy    C23  660   0.997   4.987   0.627  0.4565 -0.1263  0.3273
   25phy    C24  661   0.859   5.051   0.629 -0.7677  0.0057  0.2263
   25phy    C22  662   1.074   5.047   0.507 -0.0922 -0.2002 -0.4230
   25phy    C21  663   1.164   4.954   0.418  0.6991 -0.3768  0.5727
   25phy    C20  664   1.184   5.001   0.273 -0.1198  0.2066 -0.7061
   25phy    C18  665   1.293   4.936   0.189 -0.5925  0.8450  0.0580
   25phy    O01  666   1.415   4.943   0.272  0.1414  0.3832  0.2792
   25phy    H01  667   1.494   4.969   0.228  0.2582 -0.3613  0.0273
   25phy    C19  668   1.298   5.030   0.066 -0.1010  0.5423  0.1648
   25phy    C13  669   1.272   4.780   0.147  0.5744  0.3355  0.3811
   25phy     H3  670   1.281   4.721   0.242 -3.7294 -1.6208 -0.1917
   25phy    O33  671   1.138   4.738   0.128 -0.1582  0.3378 -0.1605
   25phy    H1B  672   1.078   4.808   0.148  0.7439  1.0701  0.1030
   25phy    C12  673   1.380   4.684   0.078  0.2925 -0.5058  0.4191
   25phy    O11  674   1.380   4.548   0.094  0.2921 -0.2240  0.1479
   25phy    H1A  675   1.294   4.515   0.108  0.4571 -0.4851  0.5544
   26phy    C35  676   1.643   4.919   2.873  0.5143 -0.3118  0.0762
   26phy    C33  677   1.510   4.913   2.798  0.1898 -0.6700  0.7176
   26phy    C34  678   1.550   4.904   2.650  0.5950 -0.0759  1.1454
   26phy    C32  679   1.415   4.808   2.853 -0.0826 -0.3279  0.0520
   26phy    C31  680   1.264   4.805   2.838  0.2707 -0.0718 -0.1518
   26phy    C30  681   1.205   4.671   2.864 -0.0901  0.3827 -0.1417
   26phy    C28  682   1.054   4.652   2.836 -0.1560 -0.2803 -0.1542
   26phy    C29  683   1.031   4.521   2.768 -0.2457 -0.0038 -0.3825
   26phy    C27  684   0.966   4.667   2.962  0.1917 -0.2675 -0.2779
   26phy    C26  685   0.877   4.791   2.955 -0.4864  0.1389  0.0337
   26phy    C25  686   0.791   4.802   3.079 -0.3156  0.0897  0.2384
   26phy    C23  687   0.668   4.894   3.064 -0.4431 -0.5245  0.8154
   26phy    C24  688   0.546   4.811   3.092 -0.1681  0.4646  0.3162
   26phy    C22  689   0.664   5.014   3.160  0.1555  0.0307 -0.1874
   26phy    C21  690   0.754   5.132   3.133  0.0465  0.5978  0.4021
   26phy    C20  691   0.736   5.246   3.234 -0.1103  0.0649 -0.1691
   26phy    C18  692   0.832   5.363   3.221 -0.0235 -0.4230  0.2115
   26phy    O01  693   0.826   5.408   3.084 -0.1482 -0.1678  0.4591
   26phy    H01  694   0.738   5.393   3.056 -0.8297  0.8889  1.8962
   26phy    C19  695   0.755   5.464   3.310  0.4605 -0.0755 -0.0808
   26phy    C13  696   0.988   5.338   3.258 -0.2053  0.3049 -0.2772
   26phy     H3  697   1.021   5.245   3.204  1.5994 -0.2934  1.7420
   26phy    O33  698   1.016   5.303   3.392 -0.1272 -0.2623  0.5386
   26phy    H1B  699   1.109   5.304   3.398 -0.1065 -1.5260  0.6677
   26phy    C12  700   1.097   5.444   3.221  0.6789 -0.2107  0.2845
   26phy    O11  701   1.226   5.394   3.225  0.1832 -0.5918 -0.0883
   26phy    H1A  702   1.283   5.467   3.236 -0.6012 -0.0435  0.4924
   27phy    C35  703   1.160   1.397   1.380 -0.0870 -0.0706 -0.1550
   27phy    C33  704   1.198   1.251   1.378 -0.4787  0.0326 -0.0658
   27phy    C34  705   1.306   1.223   1.482 -0.0069 -0.3441  0.2322
   27phy    C32  706   1.084   1.156   1.381  0.5328  0.1254 -0.0847
   27phy    C31  707   1.103   1.016   1.324 -0.2291 -0.3547  0.1549
   27phy    C30  708   0.972   0.932   1.351  0.2138 -0.3977  0.5346
   27phy    C28  709   0.957   0.787   1.290 -0.2302  0.0943 -0.2551
   27phy    C29  710   0.839   0.715   1.358  0.0353 -0.1423 -0.1610
   27phy    C27  711   0.955   0.757   1.136 -0.1445 -0.3594  0.3439
   27phy    C26  712   1.092   0.762   1.068  0.2687  0.3353  0.1500
   27phy    C25  713   1.100   0.731   0.914 -0.4023 -0.2353 -0.2479
   27phy    C23  714   1.232   0.692   0.848  0.3483 -0.3562  0.2935
   27phy    C24  715   1.304   0.568   0.916  0.3024 -0.0158  0.6639
   27phy    C22  716   1.204   0.664   0.699 -0.6319  0.4008  0.5678
   27phy    C21  717   1.316   0.726   0.612  0.0425 -0.3089  0.5201
   27phy    C20  718   1.271   0.713   0.465 -0.5615 -0.0300 -0.1633
   27phy    C18  719   1.346   0.793   0.359 -0.0222 -0.1506  0.4233
   27phy    O01  720   1.363   0.926   0.398 -0.4279 -0.4148 -0.1063
   27phy    H01  721   1.280   0.968   0.399  0.5535  1.6580 -0.4581
   27phy    C19  722   1.242   0.805   0.242 -0.0694 -0.4118 -0.0445
   27phy    C13  723   1.493   0.735   0.318  0.2533 -0.3156  0.2200
   27phy     H3  724   1.560   0.762   0.403 -0.2612 -0.5408  0.7040
   27phy    O33  725   1.508   0.595   0.335 -0.3894  0.4488  0.1292
   27phy    H1B  726   1.478   0.563   0.417  0.0757 -2.2087 -0.6496
   27phy    C12  727   1.593   0.811   0.216  0.7056  0.9107  0.3349
   27phy    O11  728   1.725   0.776   0.229  0.0832 -0.2348  0.0390
   27phy    H1A  729   1.728   0.689   0.263  2.1627 -0.2120  0.0631
   28phy    C35  730   2.853   1.838   0.787 -0.1645 -0.3938  0.3002
   28phy    C33  731   2.755   1.736   0.851 -0.7935 -0.2584 -0.5229
   28phy    C34  732   2.833   1.633   0.930  0.7347  0.1924  0.1148
   28phy    C32  733   2.668   1.811   0.949 -0.1260  0.2022 -0.1432
   28phy    C31  734   2.524   1.836   0.902 -0.3920 -0.7647  0.7869
   28phy    C30  735   2.439   1.901   1.013 -0.2396 -0.2961  0.4437
   28phy    C28  736   2.284   1.910   1.007  0.4210 -0.3511  0.1284
   28phy    C29  737   2.247   1.900   1.152  0.5878 -0.1748  0.1042
   28phy    C27  738   2.223   2.032   0.941 -0.3545 -0.3947  0.8103
   28phy    C26  739   2.169   2.000   0.802  0.8025 -0.0329  0.2242
   28phy    C25  740   2.130   2.121   0.712  0.0200  0.0626 -0.2671
   28phy    C23  741   2.093   2.089   0.563 -0.1874 -0.1921 -0.2872
   28phy    C24  742   1.941   2.087   0.548  0.7687 -0.3473 -0.0523
   28phy    C22  743   2.147   2.184   0.459  0.1197 -0.1036 -0.4957
   28phy    C21  744   2.272   2.126   0.391  0.1292  0.3991  0.0122
   28phy    C20  745   2.315   2.204   0.274  0.1026 -0.0424  1.0624
   28phy    C18  746   2.427   2.164   0.177 -0.0091 -0.9011 -0.3526
   28phy    O01  747   2.552   2.152   0.246  0.6192 -0.1634 -0.1298
   28phy    H01  748   2.616   2.213   0.217  0.7249 -1.0807 -1.9818
   28phy    C19  749   2.446   2.287   0.086  0.1177 -0.2565  0.2098
   28phy    C13  750   2.396   2.020   0.107  0.4059  0.1096  0.1574
   28phy     H3  751   2.411   1.944   0.187 -2.2112  0.1435  0.7820
   28phy    O33  752   2.257   1.985   0.079  0.3370 -0.1940  0.7684
   28phy    H1B  753   2.195   1.989   0.150  0.4768 -1.7036  1.0163
   28phy    C12  754   2.503   1.940   0.021 -0.1851  0.0362 -0.0137
   28phy    O11  755   2.635   1.958   0.059 -0.3934  0.5120 -0.0513
   28phy    H1A  756   2.632   2.012   0.136  0.0030  0.9989 -0.3716
   29phy    C35  757   1.072   3.936   1.417 -0.2874  0.3377 -0.3375
   29phy    C33  758   1.201   3.917   1.487 -0.7847 -0.1831 -0.1318
   29phy    C34  759   1.170   3.849   1.620 -0.1082 -0.3039 -0.0637
   29phy    C32  760   1.296   3.833   1.397  0.3546  0.1669 -0.1150
   29phy    C31  761   1.388   3.923   1.314 -0.2810 -0.3139  0.5806
   29phy    C30  762   1.481   3.853   1.211  0.8561 -0.2495 -0.2752
   29phy    C28  763   1.558   3.936   1.112 -0.0888  0.1103 -0.6712
   29phy    C29  764   1.697   3.944   1.167 -0.2676 -0.0569 -0.0549
   29phy    C27  765   1.579   3.872   0.975 -0.0398 -0.0929  0.6745
   29phy    C26  766   1.590   3.963   0.850  0.0856 -0.1151  0.0134
   29phy    C25  767   1.572   3.884   0.717 -0.1242 -0.2983 -0.3643
   29phy    C23  768   1.535   3.971   0.586  0.5710  0.6665 -0.6877
   29phy    C24  769   1.664   3.976   0.501 -0.4527 -0.4926 -0.3744
   29phy    C22  770   1.446   3.887   0.488  0.5211 -0.1993 -0.1476
   29phy    C21  771   1.318   3.949   0.435 -0.2871  0.3411  0.1450
   29phy    C20  772   1.266   3.859   0.317  0.7783  0.4048 -0.4395
   29phy    C18  773   1.135   3.894   0.231  0.2861 -0.3318  0.3480
   29phy    O01  774   1.033   3.946   0.316  0.0651  0.3260  0.0195
   29phy    H01  775   1.071   4.017   0.365  3.8694  0.0417 -2.1632
   29phy    C19  776   1.087   3.760   0.176  0.7840  0.2711 -0.1263
   29phy    C13  777   1.174   4.002   0.111 -0.3033 -0.4611 -0.2878
   29phy     H3  778   1.194   4.098   0.167 -1.5115 -0.3824  0.0458
   29phy    O33  779   1.303   3.991   0.050 -0.3851 -0.2362  0.5281
   29phy    H1B  780   1.295   3.910   0.003 -0.9830 -0.6036  1.2345
   29phy    C12  781   1.078   4.085   0.025 -0.5661 -0.2123  0.0130
   29phy    O11  782   1.038   4.027  -0.093 -0.2247  0.4006  0.2778
   29phy    H1A  783   0.965   3.973  -0.071 -0.4693  0.8243  0.5413
   30phy    C35  784   4.905   4.676   1.552  0.4844 -0.3206 -0.5213
   30phy    C33  785   5.007   4.568   1.524  0.1061 -0.0420 -0.0757
   30phy    C34  786   5.110   4.564   1.633 -0.0243  0.0873  0.4312
   30phy    C32  787   4.938   4.435   1.484 -0.4005 -0.0662  0.4509
   30phy    C31  788   5.010   4.370   1.363  0.3318 -0.1764 -0.6558
   30phy    C30  789   4.950   4.234   1.333 -0.5618  0.3157  0.2745
   30phy    C28  790   5.025   4.154   1.229  0.1618  0.0411  0.6543
   30phy    C29  791   5.060   4.022   1.300 -0.1927  0.0036  0.3917
   30phy    C27  792   4.941   4.138   1.102 -0.0979  0.2923  0.6047
   30phy    C26  793   5.017   4.174   0.974  0.2627  0.4022 -0.7562
   30phy    C25  794   4.926   4.142   0.853  0.5406  0.2788 -0.0899
   30phy    C23  795   4.977   4.167   0.717  0.3894 -0.2162 -0.3218
   30phy    C24  796   4.921   4.059   0.626  0.0624  0.0831  0.4045
   30phy    C22  797   4.958   4.314   0.664  0.0736  0.0791  0.4835
   30phy    C21  798   5.058   4.364   0.559  0.1986  0.2115 -0.1898
   30phy    C20  799   5.053   4.516   0.544  0.5955 -0.4038 -0.2617
   30phy    C18  800   5.130   4.580   0.422  0.2977  0.0091  0.0430
   30phy    O01  801   5.262   4.532   0.407 -0.3672  0.2150  0.1150
   30phy    H01  802   5.257   4.442   0.379  1.4377  0.1202 -0.0177
   30phy    C19  803   5.138   4.724   0.465 -0.0800  0.4571 -0.0921
   30phy    C13  804   5.061   4.565   0.276 -0.2504 -0.3836  0.6008
   30phy     H3  805   5.041   4.455   0.265 -2.4517 -0.0251  0.6778
   30phy    O33  806   4.925   4.601   0.268 -0.1779 -0.0814  0.0603
   30phy    H1B  807   4.928   4.688   0.233 -0.6297  0.1043  0.4674
   30phy    C12  808   5.134   4.571   0.132  0.4238 -0.0324  0.2522
   30phy    O11  809   5.080   4.502   0.028  0.0825  0.1642  0.8528
   30phy    H1A  810   5.090   4.412   0.051  0.7537 -0.0881 -0.3260
   31phy    C35  811   0.679   0.654   1.908 -0.5231 -0.3845  0.3151
   31phy    C33  812   0.786   0.606   1.810  0.0670 -0.4403 -0.0845
   31phy    C34  813   0.725   0.504   1.716 -0.8793  0.2219 -0.0359
   31phy    C32  814   0.853   0.726   1.736 -0.0036 -0.4249 -0.6552
   31phy    C31  815   0.989   0.770   1.795  0.5759  0.4410  0.2955
   31phy    C30  816   1.057   0.888   1.733 -0.7138 -0.5125  0.2414
   31phy    C28  817   1.201   0.899   1.791  0.5139 -0.6025  0.2309
   31phy    C29  818   1.305   0.916   1.676  0.1359  0.3410 -0.0787
   31phy    C27  819   1.211   1.028   1.875  0.2734  0.2082  0.4022
   31phy    C26  820   1.313   1.027   1.991 -0.0054  0.3643 -0.0380
   31phy    C25  821   1.324   1.171   2.040  0.5214  0.1740 -0.1211
   31phy    C23  822   1.407   1.191   2.170  0.1677  0.6932  0.1903
   31phy    C24  823   1.487   1.320   2.168 -0.1369  0.0281 -0.6143
   31phy    C22  824   1.309   1.203   2.295 -0.1033 -0.2511 -0.4349
   31phy    C21  825   1.350   1.107   2.409  0.4006 -0.2760  0.0057
   31phy    C20  826   1.250   1.116   2.528 -0.1973 -0.2807 -0.2104
   31phy    C18  827   1.303   1.069   2.675  0.3174  0.3093 -0.3153
   31phy    O01  828   1.429   1.127   2.706  0.3337 -0.2842  0.1858
   31phy    H01  829   1.422   1.185   2.779 -1.2082  0.5712 -0.6052
   31phy    C19  830   1.210   1.138   2.777  0.6476  0.1975  0.0237
   31phy    C13  831   1.308   0.911   2.705 -0.0627  0.2920  0.4452
   31phy     H3  832   1.214   0.861   2.671  1.0834 -2.8745  1.5541
   31phy    O33  833   1.304   0.870   2.845 -0.2875  0.1433 -0.0706
   31phy    H1B  834   1.384   0.879   2.894  0.2112 -2.9224 -0.1238
   31phy    C12  835   1.413   0.823   2.636  0.3621  0.3514 -0.3888
   31phy    O11  836   1.545   0.833   2.679 -0.0404  0.5165  0.2750
   31phy    H1A  837   1.558   0.918   2.717 -2.0798  1.1109 -0.2571
   32phy    C35  838   2.810   1.372   1.668 -0.0273  0.1626  0.2528
   32phy    C33  839   2.756   1.450   1.778  0.5869 -0.2009 -0.1983
   32phy    C34  840   2.863   1.540   1.834  0.0815  0.1696 -0.5403
   32phy    C32  841   2.628   1.514   1.722 -0.7222  0.2032 -0.0960
   32phy    C31  842   2.526   1.582   1.818  0.0058  0.5482  0.0323
   32phy    C30  843   2.401   1.637   1.747  0.0160 -0.8320 -0.5826
   32phy    C28  844   2.304   1.712   1.838 -0.0803 -0.1409 -0.1276
   32phy    C29  845   2.278   1.848   1.778  0.1516  0.4404 -0.7188
   32phy    C27  846   2.172   1.631   1.851  0.0017 -0.3709  0.5747
   32phy    C26  847   2.109   1.644   1.989 -0.1164 -0.0363 -0.5750
   32phy    C25  848   1.987   1.555   2.018  0.3680  0.1739 -0.1012
   32phy    C23  849   1.917   1.580   2.154 -0.3143  0.0698 -0.0071
   32phy    C24  850   1.794   1.664   2.134  0.1067  0.0960 -0.0074
   32phy    C22  851   1.872   1.437   2.199 -0.4140  0.0557 -0.0872
   32phy    C21  852   1.902   1.381   2.340  0.0512  0.0869 -0.0070
   32phy    C20  853   1.812   1.259   2.374 -0.5972  0.5243 -0.0776
   32phy    C18  854   1.852   1.166   2.493  0.3622 -0.4815  0.1074
   32phy    O01  855   1.876   1.249   2.608  0.1899 -0.0274  0.3225
   32phy    H01  856   1.893   1.193   2.681  1.5285 -1.4989 -1.0518
   32phy    C19  857   1.719   1.094   2.530 -0.1879 -0.8100  0.3336
   32phy    C13  858   1.977   1.062   2.478 -0.0359  0.6270  0.3218
   32phy     H3  859   1.965   1.003   2.383 -0.5807  0.7765  0.2895
   32phy    O33  860   1.974   0.956   2.574  0.4228 -0.0443  0.0587
   32phy    H1B  861   1.980   0.992   2.660  2.5300 -0.2256  0.0538
   32phy    C12  862   2.122   1.117   2.480 -0.3205 -0.4140 -0.2864
   32phy    O11  863   2.167   1.179   2.602  0.1816 -0.0734  0.0805
   32phy    H1A  864   2.142   1.269   2.595 -0.2195 -0.0775  1.2616
   33phy    C35  865   0.753   5.038   1.760 -0.4028  0.2845 -0.0669
   33phy    C33  866   0.879   5.077   1.683 -0.4674 -0.6350  0.6260
   33phy    C34  867   0.858   5.035   1.539  0.2658  0.2763  0.0924
   33phy    C32  868   0.932   5.218   1.708 -0.3745 -0.5263  0.3960
   33phy    C31  869   1.032   5.242   1.821 -0.3491 -0.1826 -0.1601
   33phy    C30  870   1.063   5.387   1.846 -0.2325  0.4608 -0.3055
   33phy    C28  871   1.168   5.417   1.959 -0.0638  0.1567  0.1617
   33phy    C29  872   1.314   5.416   1.909 -0.2455 -0.6161  0.0599
   33phy    C27  873   1.138   5.560   2.002 -0.3713  0.4211 -0.3023
   33phy    C26  874   1.114   5.595   2.151  0.1357  0.3376  0.3563
   33phy    C25  875   1.045   5.731   2.165  0.0255 -0.0738  0.0818
   33phy    C23  876   1.062   5.809   2.293 -0.5900 -0.1093 -0.6965
   33phy    C24  877   1.076   5.956   2.254  0.1045  0.2963  0.4634
   33phy    C22  878   0.950   5.784   2.398  0.2205  0.1079 -0.6176
   33phy    C21  879   0.989   5.776   2.545 -0.0031  0.2551 -0.5311
   33phy    C20  880   0.876   5.772   2.645 -0.2705 -0.3458  0.0026
   33phy    C18  881   0.906   5.795   2.804  0.1741 -0.0718 -0.1169
   33phy    O01  882   0.995   5.909   2.825  0.0996 -0.1160 -0.1952
   33phy    H01  883   0.960   5.972   2.765  0.2866 -0.3144 -0.5145
   33phy    C19  884   0.772   5.851   2.848 -0.0954  0.0902 -0.2735
   33phy    C13  885   0.958   5.670   2.891  0.5410  0.6860 -0.2136
   33phy     H3  886   0.906   5.578   2.853 -0.7328  1.4661 -0.4098
   33phy    O33  887   0.923   5.673   3.033  0.3355  0.3009  0.5947
   33phy    H1B  888   0.884   5.591   3.055 -1.9804  1.2027  0.1410
   33phy    C12  889   1.107   5.635   2.876 -0.2505 -0.6557  0.0376
   33phy    O11  890   1.195   5.732   2.923 -0.1790  0.3215  0.3208
   33phy    H1A  891   1.190   5.809   2.870  1.9429 -0.0958 -0.5535
   34phy    C35  892   4.959   2.468   1.019  0.2081 -0.1163 -0.1276
   34phy    C33  893   4.907   2.528   1.154  0.0690  0.2226  0.2635
   34phy    C34  894   4.980   2.449   1.263 -0.1584  0.3647 -0.1979
   34phy    C32  895   4.927   2.687   1.161  0.2294  0.5918  0.9044
   34phy    C31  896   4.815   2.768   1.233 -0.2725  0.1066 -0.1434
   34phy    C30  897   4.843   2.918   1.211 -0.5957  0.4826  0.3160
   34phy    C28  898   4.750   3.022   1.262  0.4460  0.2046 -0.0991
   34phy    C29  899   4.768   3.046   1.414  0.2540  0.4660  0.1732
   34phy    C27  900   4.761   3.152   1.180 -0.0260  0.1797  0.6932
   34phy    C26  901   4.648   3.180   1.083  0.0784 -0.1012 -0.0985
   34phy    C25  902   4.687   3.299   0.990 -0.5090  0.0248  0.4109
   34phy    C23  903   4.604   3.305   0.862  0.2628  0.1397  0.1665
   34phy    C24  904   4.544   3.438   0.836  0.2974 -0.4385  0.3515
   34phy    C22  905   4.689   3.258   0.745 -0.3357 -0.6257 -0.1711
   34phy    C21  906   4.614   3.163   0.653  0.0706  0.3345 -0.0913
   34phy    C20  907   4.687   3.130   0.524  0.3733 -0.2114 -0.4990
   34phy    C18  908   4.625   3.035   0.416  0.0654 -0.6856 -0.2927
   34phy    O01  909   4.641   2.898   0.463 -0.0488  0.1244  0.4176
   34phy    H01  910   4.565   2.854   0.429 -0.0790 -0.2868  1.0078
   34phy    C19  911   4.731   3.053   0.308  0.6002  0.1458  0.2497
   34phy    C13  912   4.474   3.075   0.362  1.1829 -0.0881 -0.0180
   34phy     H3  913   4.414   3.078   0.457  0.8702  0.6339 -0.2365
   34phy    O33  914   4.451   3.214   0.321  0.2781 -0.1304  0.4551
   34phy    H1B  915   4.504   3.281   0.359  1.0758  0.4669 -1.5808
   34phy    C12  916   4.362   2.978   0.301  0.0171 -0.0929 -0.5444
   34phy    O11  917   4.386   2.844   0.338 -0.0644  0.3098  0.4349
   34phy    H1A  918   4.327   2.781   0.299 -0.9791  0.5770  1.3369
   35phy    C35  919   2.237   2.117   1.504 -0.3490 -0.6009  0.0678
   35phy    C33  920   2.143   2.210   1.582 -0.3919  0.2808  0.0271
   35phy    C34  921   2.212   2.259   1.714  0.2709  0.5351  0.4293
   35phy    C32  922   2.097   2.322   1.489 -0.5374 -0.0220 -0.7120
   35phy    C31  923   1.963   2.386   1.511  0.2646 -0.4269 -0.1601
   35phy    C30  924   1.925   2.491   1.406  0.5499 -0.3597 -0.0052
   35phy    C28  925   1.784   2.543   1.419  0.3709  0.2148  0.0586
   35phy    C29  926   1.785   2.687   1.481  0.0482  0.5010  0.2287
   35phy    C27  927   1.721   2.562   1.279  0.1890 -0.2848  0.2816
   35phy    C26  928   1.587   2.486   1.256 -0.0422  0.0027 -0.5230
   35phy    C25  929   1.502   2.530   1.135 -0.1182  0.6555 -0.2491
   35phy    C23  930   1.366   2.458   1.111 -0.0370  0.2376  0.3705
   35phy    C24  931   1.244   2.525   1.173 -0.0246 -0.6013 -0.2723
   35phy    C22  932   1.324   2.440   0.963  0.3591  0.2285 -0.4541
   35phy    C21  933   1.348   2.300   0.902 -0.4956 -0.2588 -0.8356
   35phy    C20  934   1.309   2.285   0.756 -0.2558 -0.1677 -0.2681
   35phy    C18  935   1.363   2.156   0.674  0.1063 -0.4010 -0.0413
   35phy    O01  936   1.509   2.159   0.664 -0.1343  0.0866  0.4252
   35phy    H01  937   1.551   2.201   0.736  0.0994  1.1842 -0.3182
   35phy    C19  938   1.312   2.182   0.533 -0.1565 -0.5839  0.0490
   35phy    C13  939   1.318   2.013   0.736 -0.7318  0.1424 -0.3553
   35phy     H3  940   1.384   1.999   0.825  1.5028  0.5569 -1.8625
   35phy    O33  941   1.191   2.008   0.802 -0.6442  0.1352 -0.3779
   35phy    H1B  942   1.182   2.087   0.851  0.6594 -0.4287  0.8451
   35phy    C12  943   1.380   1.878   0.696 -0.0639  0.1260 -0.0794
   35phy    O11  944   1.318   1.806   0.593  0.7222 -0.1956 -0.6071
   35phy    H1A  945   1.337   1.715   0.602  0.6050 -0.4169 -2.2412
   36phy    C35  946   1.912   1.571   1.547  0.1455  0.1810  0.1282
   36phy    C33  947   1.957   1.711   1.502  0.1354 -0.5041 -0.4444
   36phy    C34  948   2.032   1.695   1.375  0.3787 -0.3385 -0.1218
   36phy    C32  949   1.843   1.816   1.497  0.6308  0.7425 -0.7426
   36phy    C31  950   1.852   1.898   1.621  0.1186 -0.1161 -0.0361
   36phy    C30  951   1.721   1.982   1.647 -0.0380 -0.1617 -0.0773
   36phy    C28  952   1.723   2.075   1.768  0.1326  0.3675 -0.1673
   36phy    C29  953   1.691   2.217   1.719 -0.4215  0.5096  0.7373
   36phy    C27  954   1.605   2.044   1.864  0.2743  0.3347 -0.2944
   36phy    C26  955   1.641   2.050   2.010 -0.1836  0.1441 -0.1287
   36phy    C25  956   1.539   1.981   2.101 -0.0640  0.1939  0.0702
   36phy    C23  957   1.529   2.005   2.255 -0.8173 -0.4134  0.7586
   36phy    C24  958   1.436   2.128   2.281  0.4768  0.0996 -0.1291
   36phy    C22  959   1.493   1.874   2.329  0.0899 -0.3969 -0.1978
   36phy    C21  960   1.571   1.845   2.462 -0.6411  0.4187  0.2318
   36phy    C20  961   1.544   1.696   2.479 -0.6379  0.8804  0.0358
   36phy    C18  962   1.566   1.619   2.609  0.0511  1.0178  0.4740
   36phy    O01  963   1.474   1.672   2.706  0.3396 -0.2090  0.1349
   36phy    H01  964   1.384   1.673   2.680  0.0537 -1.3102  0.9791
   36phy    C19  965   1.504   1.480   2.573  0.0673  0.6720  0.5933
   36phy    C13  966   1.717   1.608   2.670 -0.5731 -0.4677  0.4603
   36phy     H3  967   1.795   1.618   2.590  0.9097  1.2534  2.0239
   36phy    O33  968   1.755   1.477   2.724 -0.0425  0.6367 -0.3309
   36phy    H1B  969   1.799   1.420   2.665  1.6729 -2.0118  3.1847
   36phy    C12  970   1.751   1.721   2.773 -0.1722 -0.2321 -0.1992
   36phy    O11  971   1.871   1.703   2.840  0.5676 -0.2278 -0.8118
   36phy    H1A  972   1.887   1.779   2.893  0.2630  0.0820 -1.1493
   37phy    C35  973   1.118   2.481   1.521  0.1713 -1.1771 -0.2291
   37phy    C33  974   1.107   2.331   1.540  0.2964 -0.0025  0.2442
   37phy    C34  975   1.231   2.293   1.612  0.6015 -0.3783 -0.1683
   37phy    C32  976   0.973   2.308   1.609  0.1937 -0.7188 -0.3807
   37phy    C31  977   0.904   2.177   1.556 -0.2707 -0.2916 -0.5433
   37phy    C30  978   0.772   2.148   1.634  0.1930 -0.0380  0.6498
   37phy    C28  979   0.707   2.015   1.587 -0.1506  0.3181 -0.0493
   37phy    C29  980   0.615   1.960   1.694  0.0391 -0.4664 -0.2196
   37phy    C27  981   0.633   2.032   1.450  0.5560 -0.3471  0.6900
   37phy    C26  982   0.654   1.918   1.346 -0.2623 -0.0020  0.2363
   37phy    C25  983   0.608   1.958   1.205  0.3640  0.9679  0.0044
   37phy    C23  984   0.625   1.842   1.105  0.9580  0.0677  0.5723
   37phy    C24  985   0.488   1.763   1.095 -0.0982 -0.0949 -0.1016
   37phy    C22  986   0.668   1.889   0.971 -0.2068 -0.3869  0.2510
   37phy    C21  987   0.785   1.813   0.910  0.0284 -0.2021 -0.1816
   37phy    C20  988   0.833   1.873   0.778  0.2165 -0.3353 -0.5055
   37phy    C18  989   0.929   1.802   0.680  0.6126 -0.0278  0.2248
   37phy    O01  990   1.052   1.772   0.756 -0.2525 -0.0811  0.5493
   37phy    H01  991   1.091   1.850   0.790  0.6139 -0.3584  0.2070
   37phy    C19  992   0.969   1.908   0.576 -1.1259 -0.1195 -0.3072
   37phy    C13  993   0.858   1.675   0.601  0.3728 -0.8095  0.0772
   37phy     H3  994   0.828   1.606   0.684 -3.3601 -0.1458 -0.5088
   37phy    O33  995   0.730   1.687   0.545  0.0624  0.1561 -0.4110
   37phy    H1B  996   0.728   1.713   0.455  2.1249 -0.2946 -0.6370
   37phy    C12  997   0.936   1.556   0.537  0.6783 -0.2765 -0.0802
   37phy    O11  998   1.062   1.530   0.587 -0.3369 -0.0905 -0.4136
   37phy    H1A  999   1.072   1.603   0.645 -0.6577 -0.0710 -0.3821
   38phy    C35 1000   0.348   1.096   1.737 -0.3782 -0.1759  0.2884
   38phy    C33 1001   0.499   1.082   1.715  0.5588 -0.3150  0.0767
   38phy    C34 1002   0.525   1.025   1.575  0.0113 -0.0183  0.4630
   38phy    C32 1003   0.569   1.218   1.748 -0.1319 -0.3160 -0.2553
   38phy    C31 1004   0.722   1.224   1.789 -0.2868 -0.7799  0.1671
   38phy    C30 1005   0.781   1.364   1.793  0.2407 -0.0738  0.2759
   38phy    C28 1006   0.923   1.360   1.852  0.1860 -0.1623  0.2455
   38phy    C29 1007   1.028   1.377   1.744 -0.2669 -0.0337  0.2056
   38phy    C27 1008   0.927   1.477   1.951  0.0308  0.8362 -0.1634
   38phy    C26 1009   1.003   1.456   2.081 -0.3317 -0.0675  0.3751
   38phy    C25 1010   0.993   1.579   2.173  0.6823  0.4275  0.5596
   38phy    C23 1011   1.039   1.554   2.316  0.7006 -0.1097  0.2095
   38phy    C24 1012   1.153   1.642   2.360 -0.1803  0.0708  0.2262
   38phy    C22 1013   0.916   1.558   2.412  0.0261 -0.1147  0.2549
   38phy    C21 1014   0.911   1.440   2.509 -0.4440  0.2511  0.1384
   38phy    C20 1015   0.819   1.460   2.630 -0.3362 -0.0229  0.0870
   38phy    C18 1016   0.801   1.355   2.743 -0.1246  0.1740 -0.1738
   38phy    O01 1017   0.930   1.320   2.800 -0.2617  0.2005 -0.2159
   38phy    H01 1018   0.983   1.397   2.810 -0.6858  0.5143 -0.3745
   38phy    C19 1019   0.732   1.446   2.852  0.6877 -0.1391 -0.1825
   38phy    C13 1020   0.718   1.214   2.713 -0.3596 -0.3523 -0.1535
   38phy     H3 1021   0.632   1.235   2.643 -0.3489 -0.0914 -0.0886
   38phy    O33 1022   0.649   1.152   2.825  0.0702 -0.2472  0.4906
   38phy    H1B 1023   0.565   1.124   2.793  0.3995 -1.9337  1.0327
   38phy    C12 1024   0.800   1.102   2.639  0.2173 -0.4871  0.4547
   38phy    O11 1025   0.896   1.043   2.721 -0.2189 -0.0558 -0.0405
   38phy    H1A 1026   0.931   1.114   2.772  0.1321 -0.6874  0.6255
   39phy    C35 1027   4.873   1.825   2.493  0.2199 -0.5349 -0.2607
   39phy    C33 1028   4.860   1.707   2.399  0.0914  0.1295 -0.1323
   39phy    C34 1029   4.792   1.595   2.468 -0.0043  0.4243  0.4647
   39phy    C32 1030   4.785   1.756   2.272 -0.5909  0.3051  0.1434
   39phy    C31 1031   4.863   1.798   2.145  0.0071  0.5387 -0.6873
   39phy    C30 1032   4.801   1.902   2.058 -0.6594 -0.2108  0.0698
   39phy    C28 1033   4.876   1.938   1.930  0.2406 -0.2523  0.3633
   39phy    C29 1034   4.780   1.959   1.809 -0.0202  0.2263  0.4353
   39phy    C27 1035   4.963   2.067   1.942  0.3469 -0.2291 -0.4338
   39phy    C26 1036   5.108   2.048   1.992 -0.4055  0.0672  0.2501
   39phy    C25 1037   5.188   2.176   2.016 -0.1031  0.0380 -0.1977
   39phy    C23 1038   5.345   2.160   2.024  0.1389  0.0193 -0.0037
   39phy    C24 1039   5.419   2.147   1.896 -0.2537 -0.1000  0.6405
   39phy    C22 1040   5.412   2.279   2.099  0.3187 -0.8364  0.2771
   39phy    C21 1041   5.488   2.240   2.225 -0.0493 -0.4988 -0.2827
   39phy    C20 1042   5.528   2.366   2.301  0.8918  0.0032 -0.3626
   39phy    C18 1043   5.607   2.371   2.437  0.4227  0.1818 -0.1230
   39phy    O01 1044   5.729   2.299   2.409 -0.0496  0.2946  0.6783
   39phy    H01 1045   5.778   2.363   2.361 -2.7904  0.3744 -2.3286
   39phy    C19 1046   5.652   2.518   2.440 -0.1698  0.1244 -0.5967
   39phy    C13 1047   5.519   2.323   2.566  1.1471 -0.5282 -0.3949
   39phy     H3 1048   5.456   2.235   2.538 -1.1619  0.7301  0.5162
   39phy    O33 1049   5.418   2.423   2.605  0.2745 -0.2162 -0.3178
   39phy    H1B 1050   5.341   2.381   2.640  0.5383  0.4904  1.2218
   39phy    C12 1051   5.587   2.272   2.696 -0.2706 -0.1558 -0.1600
   39phy    O11 1052   5.675   2.164   2.671  0.3746 -0.0842 -0.5512
   39phy    H1A 1053   5.729   2.189   2.599  0.6000  0.7790 -0.1014
   40phy    C35 1054   2.792   4.976   1.851 -0.8516  0.1059  0.5540
   40phy    C33 1055   2.652   5.010   1.891 -0.4554 -0.4046  0.0983
   40phy    C34 1056   2.599   5.090   1.768 -0.6192 -0.2181  0.3674
   40phy    C32 1057   2.581   4.890   1.954 -0.0246  0.3466 -0.2605
   40phy    C31 1058   2.458   4.937   2.031  0.0181  0.5830  0.1199
   40phy    C30 1059   2.375   4.811   2.051  0.6417  0.3416 -0.3214
   40phy    C28 1060   2.237   4.835   2.117 -0.0202  0.1665  0.5476
   40phy    C29 1061   2.127   4.878   2.020  0.6666  0.0636 -0.1131
   40phy    C27 1062   2.203   4.701   2.196  0.5823 -0.5856 -0.1345
   40phy    C26 1063   2.113   4.724   2.316  0.2362 -0.0360 -0.5148
   40phy    C25 1064   2.063   4.593   2.368 -0.3740 -0.4074 -0.3160
   40phy    C23 1065   1.952   4.622   2.469  0.2542 -0.1301 -0.1011
   40phy    C24 1066   1.815   4.568   2.421 -0.1801  0.1531  0.5825
   40phy    C22 1067   1.989   4.551   2.603  0.5737 -0.3808  0.4303
   40phy    C21 1068   1.926   4.612   2.728  0.0787 -0.1806  0.6196
   40phy    C20 1069   1.955   4.523   2.854  0.3915 -0.5066  0.0210
   40phy    C18 1070   1.890   4.558   2.989 -0.3938  0.1744 -0.1248
   40phy    O01 1071   1.751   4.585   2.971  0.2724  0.1114  0.0043
   40phy    H01 1072   1.708   4.506   2.943 -2.0054  1.5720 -0.9366
   40phy    C19 1073   1.897   4.427   3.066 -0.2794  0.3122  0.3112
   40phy    C13 1074   1.958   4.688   3.056  0.0424 -0.5175  0.1153
   40phy     H3 1075   1.973   4.767   2.978  0.0680  0.3269  0.9571
   40phy    O33 1076   2.096   4.666   3.092  0.6252  0.2660 -0.2655
   40phy    H1B 1077   2.112   4.718   3.168 -2.4519  1.0094 -0.0097
   40phy    C12 1078   1.884   4.767   3.176 -0.2567  0.1995 -0.1492
   40phy    O11 1079   1.746   4.782   3.162 -0.0176 -0.0942  0.3872
   40phy    H1A 1080   1.719   4.709   3.110  2.1925 -0.8542  0.1717
   41phy    C35 1081   1.723   1.205   1.925  0.3569 -0.4297  0.5345
   41phy    C33 1082   1.706   1.243   1.779 -0.2929  0.3475 -0.1542
   41phy    C34 1083   1.691   1.110   1.703 -0.0767  0.2368  0.2393
   41phy    C32 1084   1.573   1.318   1.762  0.0052  0.5114 -0.1716
   41phy    C31 1085   1.573   1.469   1.766 -0.4686  0.1164 -0.8806
   41phy    C30 1086   1.425   1.523   1.758  0.0123 -0.0411  0.0702
   41phy    C28 1087   1.404   1.676   1.739 -0.3502 -0.3060 -0.3477
   41phy    C29 1088   1.423   1.721   1.589 -0.3207  0.2479 -0.1095
   41phy    C27 1089   1.257   1.708   1.770 -0.6198  0.0535 -0.1705
   41phy    C26 1090   1.249   1.827   1.873 -0.4636 -0.3648 -0.2644
   41phy    C25 1091   1.104   1.878   1.901  0.1833 -0.1932  0.1998
   41phy    C23 1092   1.109   1.986   2.018  0.2681  0.3079 -0.0387
   41phy    C24 1093   1.097   2.133   1.974  0.2250  0.3374 -0.3573
   41phy    C22 1094   0.979   1.948   2.100 -0.6219 -0.2447  0.0879
   41phy    C21 1095   0.991   1.980   2.250 -0.3920  0.3591 -0.7026
   41phy    C20 1096   0.858   1.957   2.321  0.2888 -0.5349  0.2781
   41phy    C18 1097   0.829   1.993   2.470  0.0851 -0.0374 -0.1675
   41phy    O01 1098   0.817   2.132   2.497 -0.0662  0.4177 -0.4117
   41phy    H01 1099   0.767   2.176   2.431  1.6706  0.4587 -1.7637
   41phy    C19 1100   0.685   1.933   2.478  0.2723 -0.0336  0.1480
   41phy    C13 1101   0.912   1.933   2.596 -0.5004 -0.2194 -0.5559
   41phy     H3 1102   0.935   1.824   2.583 -2.0651 -0.5544 -0.7353
   41phy    O33 1103   0.843   1.939   2.726 -0.2547  0.5052 -0.3114
   41phy    H1B 1104   0.840   2.030   2.751  0.5856  0.8362 -1.3230
   41phy    C12 1105   1.057   1.994   2.628  0.0675  0.1134  0.1993
   41phy    O11 1106   1.138   1.928   2.720 -0.0063 -0.4348 -0.3026
   41phy    H1A 1107   1.134   1.969   2.804 -0.0448  0.4840 -0.7458
   42phy    C35 1108   0.022   1.536   1.237 -0.5286 -0.1206 -0.4632
   42phy    C33 1109   0.074   1.459   1.360 -0.4130  0.5414  0.4804
   42phy    C34 1110  -0.039   1.362   1.398  0.0125  0.1348  0.1887
   42phy    C32 1111   0.210   1.393   1.341 -0.1143 -0.3159 -0.0891
   42phy    C31 1112   0.333   1.483   1.320  0.2373  0.1212  0.3290
   42phy    C30 1113   0.459   1.400   1.350 -0.4671 -0.4925 -0.2472
   42phy    C28 1114   0.598   1.469   1.324  0.4512 -0.6262  0.2813
   42phy    C29 1115   0.659   1.528   1.453  0.0716 -0.4782  0.0612
   42phy    C27 1116   0.692   1.366   1.259  0.2105 -0.0634 -0.1774
   42phy    C26 1117   0.751   1.403   1.123 -0.1557 -0.2258 -0.3348
   42phy    C25 1118   0.842   1.289   1.082 -0.2090  0.4475 -0.5855
   42phy    C23 1119   0.916   1.310   0.948 -0.0551  0.6429 -0.1078
   42phy    C24 1120   1.050   1.393   0.969  0.2380 -0.3828 -0.1681
   42phy    C22 1121   0.948   1.170   0.890  0.2665 -0.6186  0.0980
   42phy    C21 1122   0.932   1.173   0.740 -0.1134 -0.0784  0.3638
   42phy    C20 1123   0.923   1.030   0.675  0.0541 -0.1263  0.0512
   42phy    C18 1124   0.899   1.010   0.516  0.3274  0.3774 -0.1562
   42phy    O01 1125   0.777   1.085   0.481 -0.1473  0.2432 -0.4573
   42phy    H01 1126   0.716   1.034   0.431  0.8064 -1.1021 -0.3085
   42phy    C19 1127   0.885   0.861   0.492 -0.9725 -0.6965 -0.0467
   42phy    C13 1128   1.015   1.075   0.431 -0.2779 -1.0957  0.4511
   42phy     H3 1129   1.018   1.179   0.472 -0.1663 -1.0119  0.2327
   42phy    O33 1130   1.153   1.043   0.467 -0.1406  0.2761 -0.2363
   42phy    H1B 1131   1.187   1.104   0.529 -0.5031 -1.4432  1.7593
   42phy    C12 1132   1.008   1.123   0.276  0.2149 -0.2567 -0.2310
   42phy    O11 1133   0.883   1.178   0.252 -0.0612  0.1874 -0.0990
   42phy    H1A 1134   0.821   1.149   0.316 -0.0777 -0.6511 -0.4863
   43phy    C35 1135   0.198   0.317   2.036 -0.3921 -0.1013 -0.4053
   43phy    C33 1136   0.313   0.406   1.993 -0.3933 -0.4500 -0.0765
   43phy    C34 1137   0.382   0.333   1.878 -0.4468  0.1928 -0.3368
   43phy    C32 1138   0.267   0.551   1.949  0.1379 -0.1923 -0.1493
   43phy    C31 1139   0.219   0.644   2.064 -0.4080 -0.3036  0.3391
   43phy    C30 1140   0.142   0.762   2.009  0.3589 -0.0173 -0.1757
   43phy    C28 1141   0.125   0.891   2.094  0.2066  0.0683 -0.1637
   43phy    C29 1142   0.099   1.008   2.001  0.2130  0.0269  0.1137
   43phy    C27 1143   0.010   0.876   2.199  0.1172  0.4303  0.0584
   43phy    C26 1144   0.015   0.969   2.320  0.4616  0.3886 -0.4298
   43phy    C25 1145  -0.109   0.942   2.415 -0.4756  0.1716  0.2462
   43phy    C23 1146  -0.119   1.033   2.541 -0.3159 -0.1539  0.0786
   43phy    C24 1147  -0.251   1.102   2.541  0.2217  0.1564  0.5893
   43phy    C22 1148  -0.096   0.950   2.672 -0.0260  0.4682  0.6103
   43phy    C21 1149   0.048   0.967   2.739  0.1609 -0.2054 -0.0165
   43phy    C20 1150   0.048   0.915   2.884 -0.1532  0.8047 -0.5100
   43phy    C18 1151   0.166   0.949   2.984  0.1417  0.3754  0.3647
   43phy    O01 1152   0.180   1.095   3.001  0.1923  0.0206  0.1431
   43phy    H01 1153   0.233   1.114   3.075  1.7422  2.5803 -1.5063
   43phy    C19 1154   0.100   0.901   3.117 -0.1422  0.0928  0.1575
   43phy    C13 1155   0.309   0.879   2.956 -0.3387 -0.1087 -0.2192
   43phy     H3 1156   0.297   0.768   2.948 -1.8782  0.0165 -0.0453
   43phy    O33 1157   0.394   0.893   3.075 -0.2853  0.3799  0.6644
   43phy    H1B 1158   0.403   0.981   3.106  3.9693  0.7249 -0.9209
   43phy    C12 1159   0.389   0.929   2.837 -0.1404 -0.2612  0.1033
   43phy    O11 1160   0.406   1.064   2.813  0.2300  0.2263  0.3461
   43phy    H1A 1161   0.325   1.105   2.836  0.2656  0.3425  0.2646
   44phy    C35 1162   1.374   1.623   1.115  0.3312 -0.0368 -0.0182
   44phy    C33 1163   1.497   1.647   1.209  0.3045  0.0975  0.4956
   44phy    C34 1164   1.542   1.518   1.274 -0.0667  0.1060  1.0795
   44phy    C32 1165   1.606   1.726   1.138 -0.5553 -0.2361 -0.5905
   44phy    C31 1166   1.580   1.880   1.141  0.1718  0.3893  0.1536
   44phy    C30 1167   1.705   1.952   1.088 -0.3498 -0.1874 -0.4029
   44phy    C28 1168   1.709   2.100   1.130 -0.4072 -0.0439 -0.3413
   44phy    C29 1169   1.776   2.121   1.266 -1.1210 -0.2020  0.0615
   44phy    C27 1170   1.795   2.178   1.025 -0.2816  0.1510  0.3055
   44phy    C26 1171   1.713   2.267   0.925  0.0591  0.2417  0.1107
   44phy    C25 1172   1.810   2.349   0.841  0.8225  0.2822 -0.3845
   44phy    C23 1173   1.740   2.439   0.740  0.1794 -0.2049  0.3816
   44phy    C24 1174   1.709   2.580   0.796  0.1966  0.5685  0.0988
   44phy    C22 1175   1.812   2.466   0.608 -0.3861 -0.1049 -0.1818
   44phy    C21 1176   1.758   2.400   0.484 -0.0854 -0.5817 -0.4315
   44phy    C20 1177   1.856   2.413   0.366 -0.3316  0.0699 -0.3485
   44phy    C18 1178   1.818   2.356   0.225  0.2132 -0.3400 -0.0697
   44phy    O01 1179   1.811   2.212   0.228 -0.1819 -0.3896  0.4570
   44phy    H01 1180   1.738   2.180   0.278  1.1222 -3.3727  0.6656
   44phy    C19 1181   1.941   2.403   0.146 -0.3542  0.6750 -0.2348
   44phy    C13 1182   1.677   2.413   0.166 -0.0495 -0.2816 -0.3786
   44phy     H3 1183   1.598   2.371   0.234 -0.2641 -0.2443 -0.6057
   44phy    O33 1184   1.648   2.553   0.190 -0.8812 -0.1216  0.2877
   44phy    H1B 1185   1.678   2.610   0.122 -0.0764 -1.0145 -0.1244
   44phy    C12 1186   1.596   2.344   0.054  0.7600  0.0816 -0.1166
   44phy    O11 1187   1.614   2.392  -0.073  0.1837  0.1731  0.1406
   44phy    H1A 1188   1.622   2.485  -0.068  0.2396  0.2097 -0.6040
   45phy    C35 1189   1.573   3.544   2.014  0.2424  0.1256 -0.2723
   45phy    C33 1190   1.453   3.535   1.922  0.1797  0.4888  0.0198
   45phy    C34 1191   1.458   3.626   1.805  0.5177  0.3930  0.0700
   45phy    C32 1192   1.432   3.385   1.882 -0.1338  0.0594 -0.1107
   45phy    C31 1193   1.320   3.314   1.961  0.5168  0.1026  0.4148
   45phy    C30 1194   1.301   3.163   1.918 -0.2815 -0.6078  0.0409
   45phy    C28 1195   1.233   3.076   2.024  0.1857 -0.8134  0.0849
   45phy    C29 1196   1.081   3.072   2.001 -0.2053  0.0479 -0.2794
   45phy    C27 1197   1.285   2.934   2.017 -0.4776  0.1798  0.4437
   45phy    C26 1198   1.319   2.858   2.150 -0.5266  0.1865 -0.4343
   45phy    C25 1199   1.426   2.746   2.124 -0.1283  0.1953 -0.2458
   45phy    C23 1200   1.463   2.652   2.240 -0.0977 -0.3807 -0.0746
   45phy    C24 1201   1.519   2.526   2.187 -0.1092 -0.4021  0.1363
   45phy    C22 1202   1.566   2.708   2.341 -0.2395 -0.5622 -0.3027
   45phy    C21 1203   1.521   2.704   2.491 -0.3341 -0.7091  0.0743
   45phy    C20 1204   1.599   2.812   2.569  0.0804  0.3082 -0.3399
   45phy    C18 1205   1.576   2.830   2.726  0.3873 -0.1815 -0.2831
   45phy    O01 1206   1.589   2.705   2.796 -0.1753  0.2361  0.3400
   45phy    H01 1207   1.526   2.646   2.760  0.2029  0.5133 -0.7972
   45phy    C19 1208   1.696   2.916   2.774  0.3733 -0.2885 -0.1597
   45phy    C13 1209   1.421   2.890   2.751  0.2233 -0.4312 -0.5818
   45phy     H3 1210   1.341   2.835   2.696  0.7857 -1.7088 -0.1449
   45phy    O33 1211   1.405   3.023   2.700 -0.1675  0.0668  0.6568
   45phy    H1B 1212   1.481   3.072   2.724  0.0394 -0.6346  1.4772
   45phy    C12 1213   1.364   2.884   2.896 -0.4156 -0.4817 -0.1637
   45phy    O11 1214   1.351   2.757   2.959  0.5138  0.0099 -0.0899
   45phy    H1A 1215   1.270   2.720   2.930  1.1368 -1.5365  0.0481
   46phy    C35 1216   1.546   4.318   1.680  0.0692  0.0538  0.2625
   46phy    C33 1217   1.619   4.196   1.623  0.4283  0.0238  0.1722
   46phy    C34 1218   1.640   4.204   1.474  0.0165  0.0736 -0.0609
   46phy    C32 1219   1.740   4.154   1.704 -0.7188  0.4951  0.2771
   46phy    C31 1220   1.709   4.028   1.789 -0.2915  0.6574  0.5041
   46phy    C30 1221   1.827   3.988   1.874  0.1145  0.3577 -0.8365
   46phy    C28 1222   1.790   3.877   1.979 -0.3102 -0.1487  0.2754
   46phy    C29 1223   1.893   3.765   1.984 -0.1591 -0.0699 -0.3053
   46phy    C27 1224   1.752   3.946   2.110  0.2265  0.0737 -0.5129
   46phy    C26 1225   1.663   3.862   2.206  0.1735  0.1230  0.0473
   46phy    C25 1226   1.598   3.945   2.323  0.4216 -0.1401 -0.2657
   46phy    C23 1227   1.526   3.862   2.427  0.1606 -0.5030  0.4120
   46phy    C24 1228   1.624   3.812   2.534 -0.0803 -0.6923 -0.6624
   46phy    C22 1229   1.429   3.962   2.494  0.2777 -0.0759 -0.3830
   46phy    C21 1230   1.313   3.909   2.579 -0.2013  0.6215 -0.2145
   46phy    C20 1231   1.210   4.018   2.603  0.6830 -0.5441 -0.1540
   46phy    C18 1232   1.098   4.009   2.719  0.2313  0.4524  0.6286
   46phy    O01 1233   1.153   3.977   2.840 -0.3916 -0.2081  0.5662
   46phy    H01 1234   1.090   4.003   2.905 -0.7538  1.4908 -0.3973
   46phy    C19 1235   1.053   4.155   2.718 -0.0006  0.2528 -0.7017
   46phy    C13 1236   0.973   3.907   2.690  0.5289 -0.2940 -0.2186
   46phy     H3 1237   0.930   3.935   2.590  0.3003 -0.9070 -0.2963
   46phy    O33 1238   0.858   3.924   2.775 -0.1237  0.0892 -0.2150
   46phy    H1B 1239   0.849   4.012   2.808  0.2587 -0.1595  0.5700
   46phy    C12 1240   0.986   3.748   2.686 -0.5086 -0.0113  0.1554
   46phy    O11 1241   0.994   3.694   2.811  0.1240  0.2265 -0.0010
   46phy    H1A 1242   0.913   3.715   2.853 -0.6809  0.2153 -1.4991
   47phy    C35 1243   0.033   2.285   1.663  0.7545 -0.1982 -0.0986
   47phy    C33 1244   0.119   2.400   1.623  0.9112 -0.2552  0.3603
   47phy    C34 1245   0.094   2.507   1.722 -0.2802  0.2688  0.1398
   47phy    C32 1246   0.266   2.366   1.608 -0.2093 -0.1107 -0.2367
   47phy    C31 1247   0.343   2.453   1.510 -0.5430  0.3448 -0.2441
   47phy    C30 1248   0.492   2.433   1.500 -0.5037  0.1276 -0.6991
   47phy    C28 1249   0.560   2.538   1.410 -0.4062  0.3691 -0.1578
   47phy    C29 1250   0.704   2.559   1.458  0.0803  0.5421 -0.7369
   47phy    C27 1251   0.560   2.498   1.263  0.2567 -0.4518  0.7326
   47phy    C26 1252   0.519   2.617   1.171  0.1443 -0.1372  0.2368
   47phy    C25 1253   0.493   2.564   1.025  0.0328  0.0773  0.1782
   47phy    C23 1254   0.465   2.679   0.926 -0.0147  0.0402 -0.2137
   47phy    C24 1255   0.528   2.643   0.793 -0.2770  0.0218  0.4612
   47phy    C22 1256   0.313   2.715   0.906 -0.4093 -0.3374  0.0099
   47phy    C21 1257   0.264   2.858   0.864 -0.4447  0.0384 -0.4696
   47phy    C20 1258   0.114   2.855   0.839 -0.1019 -0.0156 -0.1845
   47phy    C18 1259   0.052   2.989   0.775  0.3243  0.1373 -0.4620
   47phy    O01 1260   0.102   3.107   0.843 -0.2529  0.1480 -0.2995
   47phy    H01 1261   0.164   3.085   0.910 -1.4778  0.5575  1.0165
   47phy    C19 1262  -0.095   2.976   0.815  0.3675  0.4469  0.6016
   47phy    C13 1263   0.080   3.012   0.619  0.4204  0.2587  0.0158
   47phy     H3 1264   0.187   3.043   0.608 -0.4537  2.7008 -3.6085
   47phy    O33 1265   0.083   2.888   0.546 -0.2068 -0.0275 -0.3566
   47phy    H1B 1266   0.002   2.842   0.557 -0.1205 -0.0688  0.1182
   47phy    C12 1267   0.047   3.143   0.533  0.4708 -0.2611 -0.1328
   47phy    O11 1268   0.023   3.260   0.605 -0.8941  0.0373 -0.1148
   47phy    H1A 1269   0.017   3.234   0.695 -1.2879 -0.1646 -0.1969
   48phy    C35 1270   2.866   2.952   2.442 -0.8449 -0.8850 -0.4295
   48phy    C33 1271   2.747   3.002   2.358  0.3034  0.1743  0.2990
   48phy    C34 1272   2.772   2.998   2.211 -0.1963  0.5679  0.0638
   48phy    C32 1273   2.619   2.939   2.420 -0.4296  0.0534 -0.2424
   48phy    C31 1274   2.486   3.011   2.426  0.4498 -0.9753 -0.1779
   48phy    C30 1275   2.372   2.919   2.447 -0.2688 -0.0184 -0.1233
   48phy    C28 1276   2.235   2.981   2.486 -0.3517  0.5482  0.6026
   48phy    C29 1277   2.128   2.907   2.414 -0.2509 -0.1145  0.1711
   48phy    C27 1278   2.219   2.987   2.638 -0.2551  0.0696 -0.3026
   48phy    C26 1279   2.267   3.106   2.714 -0.5687 -0.1755  0.3397
   48phy    C25 1280   2.204   3.100   2.852  0.0019  0.3668  0.0419
   48phy    C23 1281   2.230   3.210   2.957  0.2553 -0.1127  0.1552
   48phy    C24 1282   2.113   3.310   2.959 -0.0861 -0.5602 -0.4276
   48phy    C22 1283   2.255   3.151   3.095  0.1503 -0.2485 -0.5446
   48phy    C21 1284   2.387   3.199   3.153  0.6413  0.2683 -0.4540
   48phy    C20 1285   2.415   3.125   3.287  0.3698  0.0068 -0.3477
   48phy    C18 1286   2.555   3.161   3.355  0.0690 -0.1287  0.6815
   48phy    O01 1287   2.618   3.277   3.309 -0.2610 -0.2899  0.0198
   48phy    H01 1288   2.645   3.268   3.220 -1.5691 -1.0587 -0.3293
   48phy    C19 1289   2.509   3.199   3.497 -0.1195  0.0889 -0.4984
   48phy    C13 1290   2.667   3.041   3.346 -0.1429 -0.3637 -0.5386
   48phy     H3 1291   2.618   2.943   3.367  0.0661 -0.5656 -0.9857
   48phy    O33 1292   2.768   3.046   3.443 -0.2642  0.3187 -0.3714
   48phy    H1B 1293   2.804   3.132   3.443  1.1441 -0.2284  1.1911
   48phy    C12 1294   2.735   3.020   3.204  0.0590  0.5067 -0.3946
   48phy    O11 1295   2.834   2.921   3.198 -0.0418  0.3122  0.0434
   48phy    H1A 1296   2.893   2.938   3.268 -0.1859  0.9171  0.0281
   49phy    C35 1297   2.470   2.864   2.013  0.8927 -0.8435  0.1840
   49phy    C33 1298   2.320   2.864   2.043 -0.1248  0.3476  0.3309
   49phy    C34 1299   2.270   3.009   2.037  1.0956  0.3356  0.5662
   49phy    C32 1300   2.245   2.763   1.952 -0.6433 -0.5621 -0.4864
   49phy    C31 1301   2.129   2.697   2.029 -0.7907  0.1641 -0.0647
   49phy    C30 1302   2.035   2.625   1.935  0.0543 -0.1070  0.3194
   49phy    C28 1303   1.916   2.550   1.998 -0.2751 -0.4146  0.2258
   49phy    C29 1304   1.791   2.552   1.909 -0.5080  0.7667  0.0838
   49phy    C27 1305   1.955   2.406   2.043  0.2855 -0.0874  0.2332
   49phy    C26 1306   1.901   2.338   2.170  0.4727 -0.1536  0.2226
   49phy    C25 1307   1.988   2.212   2.184  0.6428 -0.4522 -0.0594
   49phy    C23 1308   1.959   2.117   2.303 -0.1157 -0.1529  0.1127
   49phy    C24 1309   1.983   1.973   2.254 -0.2319  0.0419  0.0805
   49phy    C22 1310   2.047   2.151   2.428 -0.3090 -0.1587 -0.3518
   49phy    C21 1311   1.996   2.118   2.570 -0.1609 -0.0213 -0.2989
   49phy    C20 1312   2.116   2.150   2.663 -0.0049 -0.6743  0.3569
   49phy    C18 1313   2.137   2.094   2.808  0.4637 -0.4899 -0.0113
   49phy    O01 1314   2.162   1.952   2.809 -0.4168 -0.4945  0.1075
   49phy    H01 1315   2.200   1.917   2.731 -0.7695  0.1122 -0.3430
   49phy    C19 1316   2.278   2.152   2.840 -0.5971 -0.0062 -0.8987
   49phy    C13 1317   2.031   2.145   2.923 -0.7030  0.2185  0.3032
   49phy     H3 1318   2.014   2.255   2.910  1.4061  0.4388 -1.2253
   49phy    O33 1319   2.071   2.133   3.060 -0.1583 -0.2957  0.1633
   49phy    H1B 1320   2.147   2.081   3.072  0.0068 -0.1341 -0.1708
   49phy    C12 1321   1.891   2.080   2.932  0.4027  0.3005  0.2402
   49phy    O11 1322   1.890   1.951   2.990 -0.1440  0.4234  0.6390
   49phy    H1A 1323   1.827   1.949   3.060 -1.7805  0.1960 -0.7856
   50phy    C35 1324   0.925   2.293   0.472 -0.0013 -0.0352 -0.4385
   50phy    C33 1325   0.814   2.268   0.365 -0.4612 -0.3283 -0.3742
   50phy    C34 1326   0.844   2.150   0.285 -0.1299  0.2692  0.3363
   50phy    C32 1327   0.681   2.275   0.441  0.1380  0.4157  0.5161
   50phy    C31 1328   0.600   2.398   0.393 -0.4280  0.1642  0.3419
   50phy    C30 1329   0.454   2.402   0.441 -0.1402  0.3574  0.6243
   50phy    C28 1330   0.362   2.508   0.380  0.0222 -0.1266  0.3315
   50phy    C29 1331   0.222   2.450   0.385 -0.4211 -0.0661  0.0837
   50phy    C27 1332   0.359   2.650   0.442 -0.4188  0.2680 -0.2233
   50phy    C26 1333   0.466   2.751   0.397  0.2806 -0.5626  0.1344
   50phy    C25 1334   0.429   2.893   0.444  0.5116 -0.2704  0.3270
   50phy    C23 1335   0.490   3.004   0.364 -0.7803 -0.2866  0.0456
   50phy    C24 1336   0.385   3.115   0.349  0.8620 -0.3224  0.4767
   50phy    C22 1337   0.618   3.049   0.438 -0.1716  0.0286  0.4755
   50phy    C21 1338   0.731   3.096   0.342 -0.3536  0.2964 -0.3758
   50phy    C20 1339   0.853   3.125   0.430 -0.0805  0.3077 -0.6184
   50phy    C18 1340   0.997   3.152   0.372  0.0413 -0.2061 -0.1057
   50phy    O01 1341   1.052   3.037   0.308 -0.1262  0.2886  0.4948
   50phy    H01 1342   0.989   3.002   0.247 -0.8542  0.8130  0.9280
   50phy    C19 1343   1.079   3.162   0.504 -0.0234  0.0183 -0.6115
   50phy    C13 1344   1.020   3.286   0.284  0.0367  0.1999 -0.0792
   50phy     H3 1345   0.931   3.285   0.216  1.2914  0.5185 -1.7902
   50phy    O33 1346   0.998   3.418   0.344 -0.8510  0.0303  0.8310
   50phy    H1B 1347   1.084   3.448   0.365 -0.2402 -0.4346 -0.8206
   50phy    C12 1348   1.115   3.297   0.157 -0.0500 -0.0680 -0.3834
   50phy    O11 1349   1.246   3.338   0.173 -0.0314 -0.2505  0.0573
   50phy    H1A 1350   1.270   3.290   0.250 -3.1409  0.1085  1.3891
   51phy    C35 1351   2.270   2.591   0.489  0.7697  0.0502  0.2424
   51phy    C33 1352   2.281   2.707   0.389 -0.9349  0.2536 -0.3035
   51phy    C34 1353   2.390   2.810   0.431 -0.2396  0.4273 -0.5258
   51phy    C32 1354   2.309   2.645   0.251 -0.0742  0.5633 -0.2674
   51phy    C31 1355   2.289   2.720   0.122  0.2314  0.2812  0.5705
   51phy    C30 1356   2.323   2.645  -0.006 -0.1978  0.1715 -0.3893
   51phy    C28 1357   2.314   2.723  -0.140  0.0690  0.4508 -0.2295
   51phy    C29 1358   2.454   2.762  -0.185 -0.2612  0.3762  0.4120
   51phy    C27 1359   2.258   2.623  -0.240  0.0306 -0.6621  0.3113
   51phy    C26 1360   2.124   2.666  -0.306  0.0141  0.2688  0.0920
   51phy    C25 1361   2.061   2.549  -0.382  0.2761  0.0949  0.0696
   51phy    C23 1362   1.934   2.572  -0.467 -0.3435  0.0742  0.3462
   51phy    C24 1363   1.974   2.616  -0.613  0.1645  0.0468 -0.1643
   51phy    C22 1364   1.856   2.441  -0.490 -0.5263 -0.3095 -0.0991
   51phy    C21 1365   1.745   2.413  -0.392 -0.0919  0.3329  0.0989
   51phy    C20 1366   1.637   2.321  -0.449  0.1761  0.4166  0.2968
   51phy    C18 1367   1.506   2.288  -0.365 -0.5519 -0.0109 -0.1575
   51phy    O01 1368   1.547   2.216  -0.253  0.2824  0.2808 -0.1885
   51phy    H01 1369   1.574   2.276  -0.186 -0.5253 -1.0643  1.4414
   51phy    C19 1370   1.437   2.179  -0.455  0.2544 -0.2925  0.0652
   51phy    C13 1371   1.406   2.409  -0.332  0.1090 -0.0728 -0.1120
   51phy     H3 1372   1.460   2.470  -0.256 -1.0175 -0.3018  0.9050
   51phy    O33 1373   1.398   2.509  -0.435  0.0101 -0.2964  0.6068
   51phy    H1B 1374   1.309   2.513  -0.465 -0.0512 -0.3156  0.7900
   51phy    C12 1375   1.282   2.417  -0.236 -0.2712  0.1103  0.4932
   51phy    O11 1376   1.161   2.380  -0.290  0.0507 -0.1183  0.3756
   51phy    H1A 1377   1.114   2.351  -0.214  0.4139  0.4669  0.8299
   52phy    C35 1378   2.211   0.838   0.949  0.3174  0.2988  0.3821
   52phy    C33 1379   2.198   0.842   1.097  0.2013 -0.1084  0.1443
   52phy    C34 1380   2.315   0.769   1.156 -0.1156  0.2312  0.5257
   52phy    C32 1381   2.189   0.989   1.143  0.0695 -0.2184 -0.1696
   52phy    C31 1382   2.048   1.029   1.167  0.3130 -0.3315  0.0898
   52phy    C30 1383   2.038   1.177   1.181  0.0516  0.0271 -0.1547
   52phy    C28 1384   1.894   1.234   1.194 -0.2592  0.5164 -0.6974
   52phy    C29 1385   1.842   1.237   1.339 -0.6527 -0.1082 -0.3563
   52phy    C27 1386   1.882   1.373   1.142  0.0207  0.0543 -0.0635
   52phy    C26 1387   1.841   1.398   0.995 -0.4764  0.1714 -0.3225
   52phy    C25 1388   1.883   1.535   0.943  0.0787 -0.4198 -0.2701
   52phy    C23 1389   1.840   1.583   0.800 -0.1084  0.2171 -0.2188
   52phy    C24 1390   1.714   1.670   0.815 -0.2593  0.2327  1.0114
   52phy    C22 1391   1.958   1.654   0.730 -0.1120  0.0521 -0.4738
   52phy    C21 1392   1.970   1.621   0.583 -0.5144  0.6455 -0.6897
   52phy    C20 1393   2.083   1.689   0.507 -0.4831 -0.0851  0.7016
   52phy    C18 1394   2.100   1.647   0.356  0.0354 -0.1995  0.1519
   52phy    O01 1395   2.118   1.507   0.347 -0.2324  0.0270  0.0249
   52phy    H01 1396   2.205   1.474   0.332 -0.1366 -0.7338  1.9403
   52phy    C19 1397   2.238   1.709   0.322  0.3374 -0.3157 -0.1457
   52phy    C13 1398   1.984   1.694   0.261  0.1142 -0.3467  0.6060
   52phy     H3 1399   1.897   1.636   0.303  0.8715 -1.7949  0.2598
   52phy    O33 1400   1.928   1.826   0.282 -0.2943  0.2984 -0.5942
   52phy    H1B 1401   1.966   1.897   0.233 -0.7676  1.4276  0.6218
   52phy    C12 1402   1.958   1.636   0.118 -0.2804 -0.0153  0.2674
   52phy    O11 1403   1.961   1.731   0.015  0.0765  0.2003 -0.2996
   52phy    H1A 1404   1.877   1.774   0.012 -0.4688 -0.8795 -0.9654
   53phy    C35 1405   0.640   3.430   1.208 -0.2637  0.0135 -0.0800
   53phy    C33 1406   0.657   3.307   1.289 -0.6159 -0.0537  0.1466
   53phy    C34 1407   0.540   3.264   1.378 -0.0629 -0.2006 -0.0306
   53phy    C32 1408   0.698   3.197   1.191 -0.1635 -0.1356 -0.3712
   53phy    C31 1409   0.821   3.112   1.229  0.1447 -0.4619  0.4853
   53phy    C30 1410   0.857   3.008   1.115 -0.5901  0.1487  0.4640
   53phy    C28 1411   0.973   2.911   1.156 -0.0911 -0.2125  0.0940
   53phy    C29 1412   0.930   2.785   1.225 -0.0595 -0.0586  0.1643
   53phy    C27 1413   1.062   2.875   1.036  0.4077 -0.4992 -0.3183
   53phy    C26 1414   1.197   2.941   1.040 -0.4975 -0.0588  0.1132
   53phy    C25 1415   1.292   2.922   0.920  0.5772 -0.0052 -0.3522
   53phy    C23 1416   1.422   3.012   0.927  0.3947 -0.5921 -0.4865
   53phy    C24 1417   1.532   2.949   1.020 -0.1438  0.2078  0.2225
   53phy    C22 1418   1.489   3.036   0.790  0.6058  0.4386  0.1331
   53phy    C21 1419   1.439   3.153   0.697 -0.4137  0.0785 -0.4093
   53phy    C20 1420   1.534   3.173   0.576  0.1173  0.3168  0.1040
   53phy    C18 1421   1.493   3.259   0.451  0.2650 -0.1939  0.1952
   53phy    O01 1422   1.378   3.216   0.370 -0.1080  0.0719  0.0529
   53phy    H01 1423   1.365   3.123   0.378 -1.2183  0.2971  0.9962
   53phy    C19 1424   1.617   3.222   0.364 -0.1325  0.5025 -0.7347
   53phy    C13 1425   1.470   3.417   0.464  0.2948  0.0351  0.1899
   53phy     H3 1426   1.532   3.449   0.552  0.2933 -0.2649  0.3005
   53phy    O33 1427   1.531   3.502   0.369  0.2563  0.3443 -0.4252
   53phy    H1B 1428   1.624   3.494   0.370  0.1568 -0.9555 -0.3000
   53phy    C12 1429   1.340   3.481   0.524  0.2630  0.0064  0.0596
   53phy    O11 1430   1.244   3.531   0.430 -0.5944  0.2395  0.3762
   53phy    H1A 1431   1.287   3.580   0.362  1.6335 -1.5130  0.4092
   54phy    C35 1432   2.272   2.775   1.474  0.2291 -0.1053  0.0960
   54phy    C33 1433   2.418   2.732   1.456  0.0001 -0.3766  0.0141
   54phy    C34 1434   2.502   2.785   1.574  0.7257  0.2316  0.4866
   54phy    C32 1435   2.422   2.582   1.442  0.2857  0.3617  0.0656
   54phy    C31 1436   2.507   2.532   1.326 -0.7588 -0.1246  0.3767
   54phy    C30 1437   2.494   2.378   1.314 -0.0331 -0.3498  0.2010
   54phy    C28 1438   2.574   2.297   1.206  0.0478 -0.2354 -0.0875
   54phy    C29 1439   2.623   2.169   1.274 -0.0722  0.1459 -0.3558
   54phy    C27 1440   2.509   2.279   1.069 -0.5616  0.1506 -0.2947
   54phy    C26 1441   2.602   2.284   0.951  0.1277  0.1435  0.2224
   54phy    C25 1442   2.533   2.298   0.817  0.0498 -0.4003  0.2641
   54phy    C23 1443   2.619   2.277   0.689 -0.4693  0.0408 -0.0825
   54phy    C24 1444   2.609   2.136   0.640 -0.2869 -0.0534 -0.2003
   54phy    C22 1445   2.578   2.375   0.584  0.3100 -0.1456  0.7143
   54phy    C21 1446   2.699   2.443   0.514 -0.1603 -0.2129  0.2958
   54phy    C20 1447   2.659   2.505   0.373  0.1520 -0.4859  0.0727
   54phy    C18 1448   2.773   2.537   0.272 -0.2844  0.4421 -0.2324
   54phy    O01 1449   2.863   2.629   0.333  0.3458  0.1620 -0.0928
   54phy    H01 1450   2.826   2.696   0.387 -1.3689  0.5282 -1.6351
   54phy    C19 1451   2.706   2.611   0.156 -0.1163  0.0041 -0.3877
   54phy    C13 1452   2.853   2.406   0.214  0.4078  0.0889 -0.3755
   54phy     H3 1453   2.896   2.359   0.306  1.5606  0.6656 -0.6029
   54phy    O33 1454   2.774   2.291   0.165 -0.1457  0.5644  0.3239
   54phy    H1B 1455   2.783   2.285   0.072  0.6711  0.4380  0.4018
   54phy    C12 1456   3.001   2.415   0.159 -0.1449 -0.1354 -0.2239
   54phy    O11 1457   3.009   2.443   0.021  0.1764  0.2463  0.3772
   54phy    H1A 1458   2.989   2.534   0.007  2.2308  0.6521 -0.3022
   55phy    C35 1459   0.574   4.844   1.373 -0.0872 -0.2551 -0.1088
   55phy    C33 1460   0.452   4.787   1.441  0.5705 -0.1394  0.2868
   55phy    C34 1461   0.480   4.778   1.595  0.3785  0.2172  0.3445
   55phy    C32 1462   0.324   4.866   1.419  0.2341 -0.2711  0.2286
   55phy    C31 1463   0.256   4.848   1.284  0.1746  0.3753  0.0391
   55phy    C30 1464   0.107   4.894   1.285 -0.2512  0.7587  0.7343
   55phy    C28 1465   0.031   4.858   1.156  0.3810  0.1618  0.6161
   55phy    C29 1466  -0.107   4.799   1.192 -0.5581  0.0790 -0.1255
   55phy    C27 1467   0.014   4.982   1.065 -0.2731  0.3143  0.2920
   55phy    C26 1468   0.005   4.949   0.917  0.0659 -0.3646  0.1857
   55phy    C25 1469  -0.067   5.066   0.841 -0.2698 -0.7025  0.0202
   55phy    C23 1470  -0.041   5.071   0.685  0.2785 -0.3214 -0.1427
   55phy    C24 1471  -0.163   5.139   0.621  0.2906 -0.2865  0.2559
   55phy    C22 1472   0.090   5.142   0.642 -0.2166 -0.3070  0.1467
   55phy    C21 1473   0.141   5.125   0.499  0.1693  0.1188 -0.1834
   55phy    C20 1474   0.281   5.194   0.491  0.1907  0.2403 -0.6326
   55phy    C18 1475   0.350   5.182   0.352  0.2044 -0.1250  0.9317
   55phy    O01 1476   0.355   5.044   0.313 -0.0587  0.0385 -0.4600
   55phy    H01 1477   0.267   5.013   0.299 -0.4533  1.1195 -0.4802
   55phy    C19 1478   0.493   5.211   0.380 -0.5503  0.4521 -0.1494
   55phy    C13 1479   0.288   5.275   0.234 -0.0757  0.2073  0.0634
   55phy     H3 1480   0.181   5.240   0.230 -0.4488  1.2989  0.1892
   55phy    O33 1481   0.252   5.413   0.265 -0.3630 -0.1096  0.2832
   55phy    H1B 1482   0.324   5.469   0.286 -0.6111  0.3654 -0.1045
   55phy    C12 1483   0.304   5.243   0.076 -0.0012  0.0844  0.2079
   55phy    O11 1484   0.391   5.325   0.005  0.1206 -0.3773  0.1891
   55phy    H1A 1485   0.346   5.400  -0.030  0.0032 -1.0803 -1.2330
   56phy    C35 1486   2.058   3.502   2.327 -0.7321 -0.0491 -0.3337
   56phy    C33 1487   2.093   3.429   2.198  0.3874  0.1581 -0.2629
   56phy    C34 1488   1.976   3.438   2.099  0.2344  0.3248 -0.1506
   56phy    C32 1489   2.217   3.490   2.134  0.3068 -0.4735 -0.1196
   56phy    C31 1490   2.333   3.391   2.105 -0.4495  0.1062 -0.7584
   56phy    C30 1491   2.463   3.458   2.068 -1.0125 -0.5648 -0.0555
   56phy    C28 1492   2.585   3.364   2.043  0.2522 -0.5808 -0.4237
   56phy    C29 1493   2.594   3.300   1.908  0.4992  0.0613  0.0411
   56phy    C27 1494   2.721   3.439   2.071  0.0373  0.8989 -0.0558
   56phy    C26 1495   2.793   3.387   2.201  0.7317  0.0936  0.1536
   56phy    C25 1496   2.931   3.455   2.212 -1.1106  0.0236 -0.1816
   56phy    C23 1497   3.040   3.390   2.301 -0.1562  0.0431 -0.4696
   56phy    C24 1498   3.176   3.440   2.259 -0.2772  0.0178  0.1961
   56phy    C22 1499   3.034   3.412   2.454  0.0236  0.0025  0.3125
   56phy    C21 1500   2.985   3.278   2.522  0.2520  0.6782  0.6900
   56phy    C20 1501   2.974   3.299   2.674  0.8007 -0.2531  0.3422
   56phy    C18 1502   2.928   3.183   2.769  0.3367  0.1025  0.4833
   56phy    O01 1503   3.006   3.066   2.738  0.1987 -0.2163  0.0806
   56phy    H01 1504   3.091   3.083   2.775  0.7955  1.9660 -1.9924
   56phy    C19 1505   2.977   3.231   2.908  0.1468  0.5007 -0.7237
   56phy    C13 1506   2.770   3.151   2.752  0.3274 -0.0096  0.2753
   56phy     H3 1507   2.739   3.158   2.645 -0.8479 -1.9254  0.4462
   56phy    O33 1508   2.681   3.250   2.808 -0.2374  0.1141  0.0232
   56phy    H1B 1509   2.694   3.329   2.759  0.1315 -0.1194 -0.2620
   56phy    C12 1510   2.716   3.013   2.800 -0.5559  0.0897 -0.0752
   56phy    O11 1511   2.794   2.899   2.784 -0.0806 -0.3064 -0.4970
   56phy    H1A 1512   2.883   2.919   2.763 -0.7260  1.2751 -1.9824
   57phy    C35 1513   0.365   2.925   1.228 -0.2502 -0.4683 -0.2290
   57phy    C33 1514   0.216   2.952   1.241 -0.5169 -0.0665 -0.0462
   57phy    C34 1515   0.171   2.880   1.365 -0.1953  0.2201 -0.2383
   57phy    C32 1516   0.188   3.099   1.266  0.1178 -0.4851  0.2359
   57phy    C31 1517   0.198   3.192   1.144 -0.0749 -0.0274 -0.0785
   57phy    C30 1518   0.154   3.337   1.171 -0.3803  0.0874 -0.1360
   57phy    C28 1519   0.154   3.417   1.037 -0.6691  0.6887 -0.0050
   57phy    C29 1520   0.026   3.417   0.955 -0.2395  0.2150  0.2728
   57phy    C27 1521   0.201   3.552   1.082  0.5535 -0.2836  0.0965
   57phy    C26 1522   0.243   3.657   0.967  0.0183  0.1025 -0.7421
   57phy    C25 1523   0.291   3.794   1.015  1.1736  0.1370 -0.0635
   57phy    C23 1524   0.328   3.895   0.905  0.4611  0.1210 -0.6522
   57phy    C24 1525   0.286   4.038   0.954 -0.0186 -0.3829  0.1911
   57phy    C22 1526   0.480   3.900   0.865 -0.0559  0.4038 -0.5076
   57phy    C21 1527   0.515   3.837   0.731  0.2909  0.3550  0.2518
   57phy    C20 1528   0.657   3.818   0.677 -0.1913  0.2062 -0.4032
   57phy    C18 1529   0.683   3.755   0.530  0.1902  0.3711 -0.3359
   57phy    O01 1530   0.577   3.659   0.501 -0.0393  0.4871 -0.2725
   57phy    H01 1531   0.493   3.699   0.512 -0.4549 -0.7164  1.1676
   57phy    C19 1532   0.818   3.685   0.540 -0.1139 -0.6446 -0.3458
   57phy    C13 1533   0.674   3.867   0.416  0.2206  0.0989 -0.0854
   57phy     H3 1534   0.579   3.922   0.438  0.5374  0.4309  0.4701
   57phy    O33 1535   0.760   3.980   0.429  0.4146 -0.1926 -0.5031
   57phy    H1B 1536   0.836   3.976   0.375  0.6044 -0.7538 -0.1978
   57phy    C12 1537   0.637   3.844   0.265  0.4819  0.1093 -0.2774
   57phy    O11 1538   0.738   3.795   0.188 -0.0179  0.1023 -0.6680
   57phy    H1A 1539   0.752   3.709   0.223 -1.8236  0.8127  2.0815
   58phy    C35 1540   1.161   3.465   1.653  0.4627 -0.0602 -0.1365
   58phy    C33 1541   1.018   3.434   1.599 -0.0501 -0.4651 -0.2681
   58phy    C34 1542   0.981   3.519   1.474 -0.2008  0.0157 -0.2714
   58phy    C32 1543   1.012   3.275   1.596 -0.1972 -0.1318 -0.4414
   58phy    C31 1544   0.880   3.218   1.647 -0.9814 -0.1781  0.3309
   58phy    C30 1545   0.884   3.060   1.650 -0.3858  0.2882  0.3688
   58phy    C28 1546   0.757   2.984   1.704 -0.2525  0.1039  0.2981
   58phy    C29 1547   0.637   2.997   1.611  0.6132  0.2770  0.0707
   58phy    C27 1548   0.796   2.839   1.724  0.4257 -0.2368  0.1878
   58phy    C26 1549   0.750   2.764   1.856  0.2912 -0.2633  0.6622
   58phy    C25 1550   0.812   2.622   1.869  0.3708 -0.4389  0.3843
   58phy    C23 1551   0.775   2.546   1.999  0.2729  0.1964 -0.4569
   58phy    C24 1552   0.714   2.410   1.966  0.1899  0.3562 -0.0649
   58phy    C22 1553   0.915   2.527   2.067 -0.1245  0.6467 -0.1864
   58phy    C21 1554   0.911   2.566   2.220 -0.0467 -0.2379  0.3946
   58phy    C20 1555   1.016   2.478   2.289 -0.3450 -0.0022 -0.1211
   58phy    C18 1556   1.038   2.495   2.448  0.3049 -0.0194 -0.0553
   58phy    O01 1557   0.908   2.468   2.507 -0.2595  0.4398  0.2596
   58phy    H01 1558   0.909   2.437   2.595  0.6974  2.4548  1.0064
   58phy    C19 1559   1.124   2.378   2.489 -0.0911  0.0893  0.3186
   58phy    C13 1560   1.101   2.632   2.507  0.4803 -0.6103 -0.3072
   58phy     H3 1561   1.192   2.655   2.446 -0.0390 -1.6746 -1.5278
   58phy    O33 1562   1.155   2.623   2.643  0.1713 -0.3010  0.5102
   58phy    H1B 1563   1.086   2.633   2.706  1.3437 -1.2565  1.9910
   58phy    C12 1564   1.022   2.771   2.502  0.6431 -0.4412  0.2022
   58phy    O11 1565   0.916   2.780   2.593 -0.0270  0.0188 -0.4518
   58phy    H1A 1566   0.890   2.870   2.579 -0.1415 -0.0342 -0.5881
   59phy    C35 1567   1.267   2.070   1.243  0.1736  0.8742 -0.3045
   59phy    C33 1568   1.159   1.968   1.205  0.6550 -0.2171  0.0259
   59phy    C34 1569   1.141   1.870   1.318 -0.5720  0.1149  0.0107
   59phy    C32 1570   1.023   2.029   1.182  0.2351 -1.0943  0.1192
   59phy    C31 1571   0.997   2.110   1.052  0.6028 -0.2816  0.1330
   59phy    C30 1572   0.881   2.202   1.064  0.3660  0.2868 -0.0064
   59phy    C28 1573   0.836   2.269   0.937  0.3445 -0.0920  0.0383
   59phy    C29 1574   0.680   2.261   0.917 -0.1608  0.0426 -0.3868
   59phy    C27 1575   0.874   2.418   0.933 -0.0111  0.1777  0.3370
   59phy    C26 1576   0.925   2.469   0.796 -0.3553  0.3859 -0.1909
   59phy    C25 1577   0.931   2.617   0.781  0.9027  0.1043  0.2882
   59phy    C23 1578   0.957   2.675   0.644 -0.0135  0.1564  0.8521
   59phy    C24 1579   0.874   2.794   0.600  0.1885  0.5948  0.2085
   59phy    C22 1580   1.102   2.714   0.636  0.1186  0.3510 -0.1782
   59phy    C21 1581   1.175   2.677   0.500  0.1759 -0.3730  0.4849
   59phy    C20 1582   1.322   2.714   0.507  0.3653  0.1857  0.0559
   59phy    C18 1583   1.422   2.743   0.389  0.6736  0.4469  0.4357
   59phy    O01 1584   1.446   2.614   0.324  0.1612 -0.1333  0.4056
   59phy    H01 1585   1.527   2.613   0.277 -0.2419  0.5167 -0.3361
   59phy    C19 1586   1.540   2.784   0.480 -0.7423 -0.1382 -0.1752
   59phy    C13 1587   1.363   2.857   0.289  0.5415 -0.1611  0.1624
   59phy     H3 1588   1.270   2.811   0.247 -0.1573  0.1756  1.3067
   59phy    O33 1589   1.297   2.972   0.347 -0.4597  0.3486  0.5804
   59phy    H1B 1590   1.204   2.962   0.357 -0.4842  1.3335  1.5607
   59phy    C12 1591   1.421   2.879   0.146 -0.9806 -0.4631  0.1184
   59phy    O11 1592   1.463   2.763   0.075  0.2095  0.0208 -0.4681
   59phy    H1A 1593   1.394   2.738   0.017  0.4029  0.5254 -0.9319
   60phy    C35 1594   4.750   0.431   0.841  0.0857  0.0497  0.6835
   60phy    C33 1595   4.889   0.411   0.797  0.3986  0.0722  0.1220
   60phy    C34 1596   4.915   0.492   0.680 -0.2096 -0.2831  0.4279
   60phy    C32 1597   4.997   0.430   0.907  0.3059  0.3215  0.1024
   60phy    C31 1598   5.139   0.383   0.880 -0.0532  0.4888  0.7053
   60phy    C30 1599   5.244   0.400   0.989 -0.1155 -0.3794  1.5028
   60phy    C28 1600   5.391   0.347   0.957  0.6208  0.5547 -0.0536
   60phy    C29 1601   5.486   0.448   1.014 -0.6423  0.2747 -0.3457
   60phy    C27 1602   5.405   0.199   0.995 -0.0684 -0.0065 -0.0476
   60phy    C26 1603   5.500   0.120   0.904 -0.2431 -0.5339  0.2587
   60phy    C25 1604   5.500  -0.022   0.948 -0.0591  0.0853  0.3771
   60phy    C23 1605   5.595  -0.106   0.859  0.7814 -0.3764 -0.3264
   60phy    C24 1606   5.664  -0.201   0.957  0.1447  0.1459 -0.1642
   60phy    C22 1607   5.525  -0.205   0.762  0.3018  0.2499  0.4299
   60phy    C21 1608   5.592  -0.209   0.621  0.3021 -0.3967 -0.4933
   60phy    C20 1609   5.541  -0.304   0.511 -0.3073 -0.3225  0.2203
   60phy    C18 1610   5.636  -0.325   0.385  0.1142 -0.2628  0.6059
   60phy    O01 1611   5.648  -0.187   0.326 -0.0678 -0.0726  0.0869
   60phy    H01 1612   5.567  -0.143   0.344  0.1274 -0.3352  1.7256
   60phy    C19 1613   5.548  -0.413   0.287 -0.4375  0.5609 -0.3143
   60phy    C13 1614   5.780  -0.398   0.410  0.0803  0.0336 -0.1725
   60phy     H3 1615   5.828  -0.337   0.490  0.3645 -0.5353  0.0965
   60phy    O33 1616   5.776  -0.521   0.489  0.0705 -0.0831 -0.3796
   60phy    H1B 1617   5.711  -0.526   0.556  2.0929 -3.3417  1.6580
   60phy    C12 1618   5.920  -0.380   0.333  0.1428  0.2035 -0.3280
   60phy    O11 1619   5.915  -0.266   0.255  0.1099 -0.0193 -0.5701
   60phy    H1A 1620   5.827  -0.233   0.259  1.0030  2.5038  0.4559
   61phy    C35 1621   2.681   3.488   1.552  0.1095  0.7435  0.2999
   61phy    C33 1622   2.738   3.612   1.495  0.5283 -0.3463 -0.4084
   61phy    C34 1623   2.822   3.569   1.376 -0.2846 -0.1365  0.4827
   61phy    C32 1624   2.636   3.723   1.469  0.1328  0.4561  0.3763
   61phy    C31 1625   2.670   3.865   1.506 -0.1886  0.0163  0.6621
   61phy    C30 1626   2.549   3.960   1.487 -0.1092  0.4942  0.7216
   61phy    C28 1627   2.557   4.100   1.549 -0.1524 -0.3469 -0.0832
   61phy    C29 1628   2.624   4.196   1.443  0.1036  0.1464 -0.0731
   61phy    C27 1629   2.419   4.145   1.584  0.5622  0.2069 -0.2999
   61phy    C26 1630   2.413   4.213   1.721 -0.4304  0.0702  0.4584
   61phy    C25 1631   2.266   4.253   1.758 -0.2138 -0.0556  0.2770
   61phy    C23 1632   2.258   4.348   1.878 -0.0304  0.1418  0.7315
   61phy    C24 1633   2.236   4.490   1.827 -0.2345 -0.2624 -0.3176
   61phy    C22 1634   2.136   4.304   1.965 -0.4704  0.1477 -0.5332
   61phy    C21 1635   2.178   4.237   2.101 -0.3856 -0.5759  0.2192
   61phy    C20 1636   2.054   4.178   2.174  0.1566 -0.1954 -0.4916
   61phy    C18 1637   2.068   4.116   2.322  0.2434  0.0783 -0.3161
   61phy    O01 1638   2.169   4.193   2.397  0.1880 -0.5650 -0.0092
   61phy    H01 1639   2.143   4.181   2.486 -0.3984 -0.3680 -0.1492
   61phy    C19 1640   1.926   4.154   2.373 -0.6108 -0.0310  0.0735
   61phy    C13 1641   2.097   3.954   2.339 -0.2072  0.6477  0.9571
   61phy     H3 1642   2.023   3.896   2.278  1.6788  0.6102 -1.4541
   61phy    O33 1643   2.068   3.904   2.474 -0.2062  0.0752 -0.0801
   61phy    H1B 1644   2.128   3.939   2.537  0.6980 -0.7002 -0.4825
   61phy    C12 1645   2.240   3.895   2.293 -0.1244  0.3405  0.1215
   61phy    O11 1646   2.357   3.903   2.372  0.1208  0.3689 -0.1447
   61phy    H1A 1647   2.382   3.994   2.375  2.6621 -0.2503 -0.1750
   62phy    C35 1648   1.383   4.659   1.639 -1.2309  0.3343 -0.4891
   62phy    C33 1649   1.249   4.671   1.708  0.2151  0.2145 -0.6629
   62phy    C34 1650   1.250   4.780   1.813 -0.1176 -0.6658  0.4563
   62phy    C32 1651   1.129   4.697   1.612  0.0924  0.0595  0.7245
   62phy    C31 1652   1.040   4.568   1.591 -0.6916 -0.0852 -0.6314
   62phy    C30 1653   0.918   4.618   1.509  0.2697  0.2076  0.3160
   62phy    C28 1654   0.839   4.498   1.457  0.7472 -0.0632 -0.3051
   62phy    C29 1655   0.707   4.485   1.542 -0.2564  0.0087  0.1624
   62phy    C27 1656   0.800   4.516   1.310 -0.0690 -0.3569 -0.1302
   62phy    C26 1657   0.801   4.386   1.230  0.3293 -0.0032  0.4374
   62phy    C25 1658   0.750   4.418   1.088 -0.4377  0.2351 -0.3307
   62phy    C23 1659   0.805   4.317   0.986  0.4991  0.5051  0.0602
   62phy    C24 1660   0.711   4.202   0.948  0.0851  0.0559  0.0915
   62phy    C22 1661   0.845   4.395   0.858 -0.1290 -0.3702 -0.6636
   62phy    C21 1662   0.988   4.452   0.854 -0.2244 -0.5884 -0.1916
   62phy    C20 1663   1.030   4.499   0.720 -0.2734  0.1044  0.0618
   62phy    C18 1664   1.183   4.532   0.694 -0.0656 -0.1131  0.5486
   62phy    O01 1665   1.224   4.626   0.792 -0.1731 -0.0818  0.3556
   62phy    H01 1666   1.156   4.656   0.848  0.1906  1.9989 -0.2546
   62phy    C19 1667   1.176   4.608   0.558  0.1669  0.1834  0.3746
   62phy    C13 1668   1.278   4.396   0.685 -0.2313 -1.0222 -0.4341
   62phy     H3 1669   1.257   4.346   0.783 -1.3347 -2.0143 -1.1506
   62phy    O33 1670   1.240   4.286   0.605  0.0110 -0.5137  0.4015
   62phy    H1B 1671   1.296   4.277   0.531 -1.6394 -0.7965 -0.8758
   62phy    C12 1672   1.428   4.401   0.731  0.1559 -0.5728  0.1405
   62phy    O11 1673   1.476   4.530   0.774  0.5967  0.2248  0.1842
   62phy    H1A 1674   1.409   4.575   0.821  1.8246  0.0025  2.2570
   63phy    C35 1675   1.224   2.966   1.517  0.2440 -0.0147 -0.5130
   63phy    C33 1676   1.351   2.893   1.499  0.6947  0.0752  0.2143
   63phy    C34 1677   1.355   2.853   1.358  0.2296  0.2286 -0.1406
   63phy    C32 1678   1.476   2.971   1.532  0.3456 -0.6795 -0.4583
   63phy    C31 1679   1.549   2.943   1.665  0.5631  0.2897 -0.0326
   63phy    C30 1680   1.677   3.018   1.703  0.1775  0.0764  0.3409
   63phy    C28 1681   1.761   2.970   1.827  0.0555 -0.3552  0.4058
   63phy    C29 1682   1.889   2.922   1.770 -0.4944 -0.5231 -0.5286
   63phy    C27 1683   1.789   3.076   1.932 -0.2099  0.2522  0.4994
   63phy    C26 1684   1.724   3.053   2.061 -0.1784 -0.0370  0.2799
   63phy    C25 1685   1.725   3.178   2.154  0.2802  0.1834  0.3724
   63phy    C23 1686   1.666   3.162   2.292 -0.1737 -0.3601 -0.0189
   63phy    C24 1687   1.779   3.149   2.402  0.0389 -0.4082  0.4329
   63phy    C22 1688   1.585   3.294   2.325 -0.0757 -0.9716  0.2654
   63phy    C21 1689   1.473   3.275   2.431 -0.3677  0.2606  0.2403
   63phy    C20 1690   1.415   3.402   2.493 -0.0328  0.2273  0.1117
   63phy    C18 1691   1.316   3.380   2.614  0.0045 -0.5567 -0.4635
   63phy    O01 1692   1.372   3.302   2.717  0.1588 -0.2003 -0.3280
   63phy    H01 1693   1.318   3.294   2.793  0.2982  1.0590 -0.0708
   63phy    C19 1694   1.326   3.520   2.678 -0.3803  0.2925  0.3620
   63phy    C13 1695   1.161   3.332   2.592 -0.0117 -1.0413  0.1407
   63phy     H3 1696   1.113   3.394   2.512  3.0076  1.7348  0.3009
   63phy    O33 1697   1.082   3.368   2.705 -0.6383  0.2310  0.2492
   63phy    H1B 1698   1.121   3.328   2.780 -1.3564 -0.6474  0.1739
   63phy    C12 1699   1.136   3.186   2.552  0.0116  0.6899  0.2095
   63phy    O11 1700   1.156   3.082   2.644  0.1083  0.1453 -0.2683
   63phy    H1A 1701   1.247   3.094   2.662  0.7609  0.1905 -3.0408
   64phy    C35 1702   1.296   0.564   1.439  0.1678 -0.3049 -1.3068
   64phy    C33 1703   1.237   0.446   1.513  1.0006 -0.3898  0.5394
   64phy    C34 1704   1.092   0.471   1.526  0.4497 -0.3959 -0.2199
   64phy    C32 1705   1.251   0.306   1.445  0.2365  0.4119 -0.1613
   64phy    C31 1706   1.377   0.233   1.487  0.0663  0.2839  0.3282
   64phy    C30 1707   1.373   0.085   1.444  0.6501 -0.5191  0.0613
   64phy    C28 1708   1.493   0.004   1.486  0.6657  0.3240  0.5648
   64phy    C29 1709   1.488  -0.049   1.631  0.3727  0.0827 -0.3282
   64phy    C27 1710   1.486  -0.114   1.394 -0.1621 -0.3351  0.1969
   64phy    C26 1711   1.616  -0.187   1.356 -0.4929 -0.2571  0.0079
   64phy    C25 1712   1.585  -0.321   1.292  0.1652 -0.1574  0.4431
   64phy    C23 1713   1.707  -0.410   1.273  0.2249 -0.4011  0.1439
   64phy    C24 1714   1.740  -0.505   1.393 -0.1757  0.3112  0.1910
   64phy    C22 1715   1.682  -0.496   1.153  0.1156 -0.2690 -0.3568
   64phy    C21 1716   1.803  -0.508   1.060 -0.3044 -0.2930 -0.0012
   64phy    C20 1717   1.782  -0.608   0.941  0.3364 -0.5726 -0.0629
   64phy    C18 1718   1.887  -0.615   0.819  0.1885  1.3142  0.3369
   64phy    O01 1719   1.909  -0.482   0.765 -0.1375 -0.1187 -0.1894
   64phy    H01 1720   1.832  -0.448   0.724 -0.7157  1.3465  1.9427
   64phy    C19 1721   1.822  -0.702   0.707  0.0259  0.2832 -0.1520
   64phy    C13 1722   2.031  -0.673   0.865  0.6211 -0.2085 -0.2122
   64phy     H3 1723   2.072  -0.590   0.929  0.4074  0.5053 -0.9744
   64phy    O33 1724   2.040  -0.780   0.962  0.1638 -0.1688  0.5507
   64phy    H1B 1725   2.031  -0.757   1.053  0.0063 -0.2879  0.5660
   64phy    C12 1726   2.170  -0.658   0.787 -0.6332 -0.4104 -0.5131
   64phy    O11 1727   2.202  -0.772   0.715  0.3030  0.1516 -0.0896
   64phy    H1A 1728   2.204  -0.834   0.785  1.5901  2.1172  1.7359
   65phy    C35 1729   3.253   4.888   1.177  0.5566 -0.7370 -0.0165
   65phy    C33 1730   3.137   4.885   1.073 -0.2060 -0.1675 -0.1534
   65phy    C34 1731   3.000   4.879   1.144  0.1508 -0.7022 -0.0606
   65phy    C32 1732   3.167   4.996   0.974 -0.5971  0.1346 -0.2713
   65phy    C31 1733   3.079   5.005   0.852  0.2123 -0.4560 -0.3551
   65phy    C30 1734   3.103   5.124   0.755  0.0299 -0.0712 -0.3540
   65phy    C28 1735   2.990   5.133   0.647 -0.5943 -0.1848  0.2588
   65phy    C29 1736   2.966   5.283   0.623  0.0777 -0.0281  0.1850
   65phy    C27 1737   3.012   5.052   0.520 -0.3012  0.7528  0.2167
   65phy    C26 1738   2.887   4.991   0.456  0.1376 -0.2404  0.4211
   65phy    C25 1739   2.902   4.907   0.335  0.1334  0.9752 -0.1593
   65phy    C23 1740   2.774   4.842   0.276  0.0186  0.2142 -0.2569
   65phy    C24 1741   2.782   4.850   0.127 -0.3941 -0.4164  0.2343
   65phy    C22 1742   2.753   4.704   0.334 -0.2187 -0.1798  0.2063
   65phy    C21 1743   2.608   4.644   0.331  0.0447 -0.2620  0.4533
   65phy    C20 1744   2.608   4.488   0.343  0.4997  0.3825  0.6957
   65phy    C18 1745   2.471   4.415   0.311  0.1635  0.3026 -0.0497
   65phy    O01 1746   2.370   4.485   0.387  0.4157 -0.0095  0.0915
   65phy    H01 1747   2.309   4.424   0.425  1.1266 -0.0940  1.1092
   65phy    C19 1748   2.494   4.286   0.396  0.3913  0.2251 -0.0210
   65phy    C13 1749   2.443   4.399   0.150  0.0134 -0.4159  0.0917
   65phy     H3 1750   2.436   4.506   0.117 -0.1293 -0.3918  0.2012
   65phy    O33 1751   2.539   4.357   0.050 -0.2103 -0.3288 -0.3131
   65phy    H1B 1752   2.494   4.311  -0.019  0.9650 -0.2287 -1.1846
   65phy    C12 1753   2.292   4.383   0.096 -0.2879 -0.5396  0.7261
   65phy    O11 1754   2.253   4.257   0.046  0.3824  0.5601  0.0886
   65phy    H1A 1755   2.161   4.259   0.028  0.2523  1.0159  0.7503
   66phy    C35 1756   2.350   1.342   2.213  0.2208 -0.6685  0.0332
   66phy    C33 1757   2.453   1.264   2.133 -0.2940  0.1776  0.1170
   66phy    C34 1758   2.579   1.352   2.126  0.3495 -0.1647  0.1320
   66phy    C32 1759   2.490   1.141   2.214 -0.3933  0.6265  0.4982
   66phy    C31 1760   2.418   1.018   2.159  0.2659  0.7113 -0.0230
   66phy    C30 1761   2.452   0.909   2.254  0.3259 -0.3705  0.2710
   66phy    C28 1762   2.393   0.768   2.220 -0.2898  0.2907 -0.4657
   66phy    C29 1763   2.506   0.668   2.172  0.6368 -0.1299 -0.1728
   66phy    C27 1764   2.336   0.712   2.349 -0.3293  0.0314  0.2855
   66phy    C26 1765   2.186   0.693   2.348  1.1222  0.1138  0.1403
   66phy    C25 1766   2.132   0.617   2.466  0.6318 -0.8316 -0.2288
   66phy    C23 1767   1.983   0.575   2.477 -0.2480 -0.2745 -0.4373
   66phy    C24 1768   1.946   0.441   2.406  0.5796 -0.1584 -0.0191
   66phy    C22 1769   1.946   0.555   2.623 -0.1327  0.1514 -0.3770
   66phy    C21 1770   1.823   0.629   2.678 -0.4937  0.9255  0.1854
   66phy    C20 1771   1.815   0.592   2.823  0.0957 -0.2720 -0.3489
   66phy    C18 1772   1.721   0.680   2.920 -0.1988 -0.3092  0.4815
   66phy    O01 1773   1.588   0.665   2.875 -0.5596  0.5823  0.1764
   66phy    H01 1774   1.567   0.709   2.795  0.9608 -0.6214 -0.9511
   66phy    C19 1775   1.734   0.603   3.053  0.0129 -0.0244  0.4572
   66phy    C13 1776   1.770   0.837   2.923 -0.3593 -0.5969 -0.2440
   66phy     H3 1777   1.796   0.876   2.821 -0.5584  0.6426  0.1675
   66phy    O33 1778   1.900   0.852   2.987 -0.4425  0.5608 -0.4091
   66phy    H1B 1779   1.972   0.821   2.934  0.0467  1.1739 -0.1171
   66phy    C12 1780   1.674   0.952   2.977 -0.0682  0.1434 -0.1409
   66phy    O11 1781   1.548   0.956   2.924 -0.2573  0.4114  0.6923
   66phy    H1A 1782   1.501   1.011   2.983  0.7800  1.1215  0.8871
   67phy    C35 1783   4.109   0.306   1.142  0.2796  0.0816 -0.3947
   67phy    C33 1784   3.986   0.226   1.117 -0.1737  0.3899 -0.0989
   67phy    C34 1785   4.000   0.093   1.194 -0.2797 -0.0811 -0.0893
   67phy    C32 1786   3.856   0.306   1.141  0.1667  0.0454 -0.1242
   67phy    C31 1787   3.745   0.265   1.046  0.4003  0.0448 -0.1363
   67phy    C30 1788   3.609   0.341   1.060  0.5283 -0.4711  0.3238
   67phy    C28 1789   3.493   0.279   0.979 -0.0523  0.0775 -0.1832
   67phy    C29 1790   3.368   0.258   1.064 -0.2306  0.0444  0.1473
   67phy    C27 1791   3.468   0.357   0.850 -0.1079  0.0024 -0.0607
   67phy    C26 1792   3.437   0.270   0.727 -0.3528 -0.1289 -0.4984
   67phy    C25 1793   3.373   0.353   0.613  0.6551 -0.2912 -0.7050
   67phy    C23 1794   3.381   0.306   0.466  0.2978  0.1129  0.6160
   67phy    C24 1795   3.242   0.304   0.399  0.0784 -0.2779  0.7166
   67phy    C22 1796   3.494   0.386   0.401  0.2961 -0.3795  0.2938
   67phy    C21 1797   3.559   0.320   0.288  0.0133 -0.3341 -0.0817
   67phy    C20 1798   3.645   0.417   0.214 -0.1468 -1.2250 -0.1959
   67phy    C18 1799   3.737   0.365   0.105 -0.3861  0.1915  0.5519
   67phy    O01 1800   3.806   0.251   0.159  0.2114 -0.1039 -0.4221
   67phy    H01 1801   3.751   0.187   0.201  2.1380 -0.6559  1.4860
   67phy    C19 1802   3.842   0.479   0.093 -0.3604  0.0102 -0.7925
   67phy    C13 1803   3.669   0.323  -0.035  0.5294 -0.2363 -0.0484
   67phy     H3 1804   3.586   0.252  -0.010 -0.7924  1.0997 -0.4634
   67phy    O33 1805   3.585   0.423  -0.099  0.0478  0.2015 -0.1155
   67phy    H1B 1806   3.587   0.497  -0.042  1.5799 -0.8358  1.2594
   67phy    C12 1807   3.719   0.212  -0.138 -0.1496 -0.3297  0.7746
   67phy    O11 1808   3.799   0.265  -0.246  0.1801 -0.1040 -0.1209
   67phy    H1A 1809   3.876   0.305  -0.212 -1.2926  0.8975  2.2919
   68phy    C35 1810   1.748   0.440   1.706  0.6026 -0.5921 -0.0727
   68phy    C33 1811   1.777   0.320   1.794  0.4713 -0.0738  0.6654
   68phy    C34 1812   1.659   0.300   1.886 -0.1063  0.0107 -0.0298
   68phy    C32 1813   1.810   0.193   1.711  0.0183 -0.5611 -0.5069
   68phy    C31 1814   1.952   0.157   1.668 -0.2239 -0.5508  0.0996
   68phy    C30 1815   1.976   0.012   1.616  0.2947 -0.5191  0.0398
   68phy    C28 1816   2.116  -0.004   1.551  0.2470 -0.3118 -0.3577
   68phy    C29 1817   2.213  -0.067   1.650  0.5454  0.1403  0.5057
   68phy    C27 1818   2.106  -0.103   1.436  0.0441  0.1128 -0.3831
   68phy    C26 1819   2.068  -0.049   1.294  0.0095  0.3353 -0.7576
   68phy    C25 1820   2.063  -0.161   1.184 -0.1174 -0.4351 -0.0702
   68phy    C23 1821   2.054  -0.132   1.034  0.1544 -0.0058  0.3261
   68phy    C24 1822   2.151  -0.226   0.959 -0.8761 -0.1601 -0.6329
   68phy    C22 1823   1.904  -0.162   1.004  0.0493 -0.2021 -0.2312
   68phy    C21 1824   1.838  -0.115   0.875  0.4563 -0.1131  0.0234
   68phy    C20 1825   1.688  -0.154   0.860  0.2029  0.0072 -0.3212
   68phy    C18 1826   1.628  -0.142   0.711  0.4331  0.1908  0.1475
   68phy    O01 1827   1.655  -0.012   0.656 -0.0387  0.0872 -0.1566
   68phy    H01 1828   1.596  -0.002   0.583  0.2668 -1.2372 -0.6097
   68phy    C19 1829   1.475  -0.164   0.735  0.0843 -0.1042 -0.3425
   68phy    C13 1830   1.686  -0.261   0.619  0.1115  0.3030  0.0210
   68phy     H3 1831   1.796  -0.239   0.614  0.5525 -1.4615  0.9521
   68phy    O33 1832   1.702  -0.395   0.676  0.1680  0.0163 -0.1342
   68phy    H1B 1833   1.619  -0.436   0.687  0.3245  0.2988  2.9174
   68phy    C12 1834   1.665  -0.276   0.457  0.2130 -0.2020  0.6289
   68phy    O11 1835   1.541  -0.339   0.428 -0.0027 -0.0935  0.0757
   68phy    H1A 1836   1.498  -0.284   0.365 -0.5474 -0.2202  0.3338
   69phy    C35 1837   2.347   3.119   1.643 -0.5068 -0.0454  0.0499
   69phy    C33 1838   2.333   3.256   1.579 -0.3229  0.6364  0.1421
   69phy    C34 1839   2.265   3.247   1.442  0.0781  0.5570  0.2064
   69phy    C32 1840   2.275   3.363   1.676 -0.1068  0.1289 -0.6409
   69phy    C31 1841   2.313   3.513   1.655 -0.2436  0.7278 -0.0613
   69phy    C30 1842   2.230   3.599   1.751 -0.3780 -0.0112 -0.2063
   69phy    C28 1843   2.274   3.742   1.742 -0.6384  0.0766  0.6140
   69phy    C29 1844   2.166   3.840   1.692  0.0303  0.0171  0.1449
   69phy    C27 1845   2.329   3.799   1.876 -0.5789  0.8478  0.2509
   69phy    C26 1846   2.484   3.814   1.889 -0.4677  0.2135  0.2477
   69phy    C25 1847   2.527   3.888   2.017 -0.4502  0.0666 -0.1311
   69phy    C23 1848   2.677   3.907   2.042 -0.6669  0.4468 -0.3333
   69phy    C24 1849   2.733   4.028   1.976 -0.0700 -0.4280  0.1464
   69phy    C22 1850   2.692   3.930   2.193  0.2120  0.1676  0.1747
   69phy    C21 1851   2.713   3.806   2.282  0.3266  0.5052  0.0913
   69phy    C20 1852   2.665   3.824   2.429  0.0001  0.1523 -0.5801
   69phy    C18 1853   2.647   3.700   2.534  0.1264  0.1263  0.2662
   69phy    O01 1854   2.774   3.623   2.520 -0.1256  0.3314 -0.4691
   69phy    H01 1855   2.843   3.673   2.559  0.1449 -0.5063  0.1402
   69phy    C19 1856   2.644   3.768   2.670  0.1654 -0.2576  0.1565
   69phy    C13 1857   2.531   3.602   2.482 -0.3517  0.2757 -0.1138
   69phy     H3 1858   2.543   3.587   2.372 -0.6304 -1.2572  0.0457
   69phy    O33 1859   2.402   3.664   2.491 -0.6590 -0.4364  0.5590
   69phy    H1B 1860   2.406   3.741   2.438  1.1914 -1.2546 -0.6159
   69phy    C12 1861   2.518   3.458   2.538  0.2574  0.5980 -0.4316
   69phy    O11 1862   2.633   3.377   2.541 -0.3004 -0.3151  0.0083
   69phy    H1A 1863   2.710   3.431   2.540 -0.4911 -0.0042 -1.9752
   70phy    C35 1864   1.330   1.066   0.986 -0.5394 -0.2080  0.5780
   70phy    C33 1865   1.476   1.103   1.017  0.6005  0.7058 -0.2747
   70phy    C34 1866   1.498   1.252   1.022 -0.0454  0.2097  0.0231
   70phy    C32 1867   1.521   1.028   1.143 -0.6061  0.2142  0.4582
   70phy    C31 1868   1.621   0.911   1.117  0.2185 -0.6280  0.1788
   70phy    C30 1869   1.665   0.831   1.243 -0.1963 -0.3910  0.4723
   70phy    C28 1870   1.736   0.694   1.239 -0.2312 -0.2334  0.2172
   70phy    C29 1871   1.854   0.694   1.329  0.1696 -0.6236 -0.6772
   70phy    C27 1872   1.649   0.565   1.250  0.3344 -0.0821 -0.4470
   70phy    C26 1873   1.663   0.478   1.122 -0.0376  0.1817  0.2874
   70phy    C25 1874   1.571   0.354   1.131 -0.3348 -0.1273  0.4767
   70phy    C23 1875   1.582   0.250   1.016 -0.1544  0.2409  0.1017
   70phy    C24 1876   1.578   0.108   1.077  0.0964 -0.4305 -0.1097
   70phy    C22 1877   1.467   0.250   0.923  0.1486  0.4008  0.4489
   70phy    C21 1878   1.514   0.261   0.778  0.2600  0.3650  0.3601
   70phy    C20 1879   1.396   0.254   0.673  0.1306  0.4144  0.0596
   70phy    C18 1880   1.414   0.286   0.525  0.5683  0.6164 -0.8408
   70phy    O01 1881   1.490   0.410   0.518  0.2557  0.2117  0.0978
   70phy    H01 1882   1.577   0.397   0.549  0.9677  0.9988 -1.4257
   70phy    C19 1883   1.267   0.313   0.474 -0.2053 -0.0705 -0.4639
   70phy    C13 1884   1.489   0.170   0.443  0.1266  0.2238 -0.0405
   70phy     H3 1885   1.593   0.173   0.484  0.1818 -2.4578  0.1471
   70phy    O33 1886   1.463   0.032   0.479 -0.3642  0.5360  0.1941
   70phy    H1B 1887   1.424  -0.018   0.410 -0.5662  2.0687 -0.8436
   70phy    C12 1888   1.545   0.188   0.292  0.3259  0.4748  0.0304
   70phy    O11 1889   1.577   0.317   0.257 -0.6319 -0.1192  0.1829
   70phy    H1A 1890   1.541   0.335   0.172 -0.2064  0.5133  0.1328
   71phy    C35 1891   2.535   0.954   1.485 -0.0141  0.1042 -0.0460
   71phy    C33 1892   2.531   0.861   1.602  0.0715  0.2976  0.5770
   71phy    C34 1893   2.509   0.933   1.734  0.2549 -0.1380 -0.4527
   71phy    C32 1894   2.429   0.746   1.590  0.3836 -0.6081 -0.2942
   71phy    C31 1895   2.470   0.626   1.506 -0.3507 -0.0104 -0.6677
   71phy    C30 1896   2.367   0.520   1.532  0.3103  0.4394  0.3409
   71phy    C28 1897   2.403   0.390   1.462  0.7852 -0.9577  0.2936
   71phy    C29 1898   2.423   0.281   1.565  0.1136  0.7319 -0.4563
   71phy    C27 1899   2.278   0.337   1.386  0.1172  0.1140  0.4100
   71phy    C26 1900   2.307   0.357   1.230  0.3479  0.2485 -1.0213
   71phy    C25 1901   2.183   0.312   1.161  0.5027 -0.2334  0.8427
   71phy    C23 1902   2.189   0.330   1.004  0.1777  0.0407  0.5171
   71phy    C24 1903   2.218   0.201   0.924  0.5373 -0.5664  0.8136
   71phy    C22 1904   2.048   0.371   0.961 -0.0152  0.1438 -0.0692
   71phy    C21 1905   2.044   0.459   0.832  0.3101  0.0879  0.3658
   71phy    C20 1906   1.899   0.513   0.818  0.0925 -1.0229 -0.1183
   71phy    C18 1907   1.854   0.575   0.677  0.2885 -0.6331  0.0446
   71phy    O01 1908   1.951   0.677   0.642 -0.1752  0.5723  0.2345
   71phy    H01 1909   1.907   0.734   0.582 -1.4060 -0.5729  0.0158
   71phy    C19 1910   1.732   0.655   0.715  0.5295 -0.9136  0.3356
   71phy    C13 1911   1.827   0.469   0.556 -0.4441  0.1284  0.0834
   71phy     H3 1912   1.920   0.407   0.560  0.2248  1.1827  1.4757
   71phy    O33 1913   1.732   0.365   0.583 -0.5180 -0.0674 -0.3797
   71phy    H1B 1914   1.782   0.286   0.582  0.0879  0.2970  0.3968
   71phy    C12 1915   1.860   0.488   0.403 -0.1368  0.2133  0.1417
   71phy    O11 1916   1.753   0.526   0.319  0.2321  0.5598  0.4704
   71phy    H1A 1917   1.683   0.466   0.339 -0.4077  0.6626 -1.2508
   72phy    C35 1918   2.067   1.129   1.617 -0.2181 -0.1287  0.1586
   72phy    C33 1919   2.145   1.252   1.668 -0.7843  0.2432  0.4380
   72phy    C34 1920   2.180   1.232   1.814 -0.0497 -0.0913  0.0116
   72phy    C32 1921   2.277   1.278   1.593  0.6313 -0.1365 -0.0021
   72phy    C31 1922   2.270   1.375   1.471 -0.0290 -0.4132 -0.1114
   72phy    C30 1923   2.404   1.377   1.399 -0.0682  0.4173 -0.1568
   72phy    C28 1924   2.419   1.493   1.304  0.3175  0.3927 -0.0538
   72phy    C29 1925   2.508   1.598   1.373 -0.4875 -0.1641 -0.0657
   72phy    C27 1926   2.493   1.448   1.184  0.2327  0.3168  0.1603
   72phy    C26 1927   2.406   1.451   1.057 -0.0677  0.1513  0.3060
   72phy    C25 1928   2.478   1.396   0.932 -0.2740  0.1183  0.1419
   72phy    C23 1929   2.408   1.389   0.799  0.1057  0.5846  0.1346
   72phy    C24 1930   2.516   1.393   0.695 -0.0348 -0.0236  0.7712
   72phy    C22 1931   2.311   1.265   0.806  0.0363  0.0890 -0.5863
   72phy    C21 1932   2.179   1.270   0.732  0.3699 -0.7042 -0.2955
   72phy    C20 1933   2.080   1.162   0.786 -0.1072  0.4586  0.2638
   72phy    C18 1934   1.957   1.121   0.694  0.0502  0.2379  0.0452
   72phy    O01 1935   1.887   1.233   0.630 -0.1568 -0.2408  0.3500
   72phy    H01 1936   1.931   1.267   0.555 -1.0681 -0.5511 -0.3399
   72phy    C19 1937   1.853   1.064   0.789 -0.3826  0.2482  0.2989
   72phy    C13 1938   2.007   1.016   0.580 -0.0458  0.4279 -0.0829
   72phy     H3 1939   2.062   1.081   0.507  0.7970  0.4445  0.5673
   72phy    O33 1940   2.116   0.922   0.605 -0.0956  0.2658  0.0306
   72phy    H1B 1941   2.078   0.843   0.637  0.6535  0.0532  0.4167
   72phy    C12 1942   1.912   0.971   0.459  0.0698 -0.0264 -0.4958
   72phy    O11 1943   1.856   0.844   0.461 -0.4396 -0.3448  0.3690
   72phy    H1A 1944   1.783   0.847   0.401 -1.9460  1.9055  2.1391
   73phy    C35 1945   2.632   0.919   0.827 -0.0582  0.0086 -0.0800
   73phy    C33 1946   2.670   1.045   0.907  0.1600  0.1273 -0.1134
   73phy    C34 1947   2.613   1.032   1.051 -0.3821 -0.3454  0.0061
   73phy    C32 1948   2.826   1.062   0.897 -0.1141  0.2376 -0.2908
   73phy    C31 1949   2.860   1.205   0.863  0.0603 -0.2205  0.3547
   73phy    C30 1950   3.001   1.214   0.820 -0.0569  0.4133  0.7053
   73phy    C28 1951   3.038   1.357   0.773 -0.2232 -0.5227 -0.0911
   73phy    C29 1952   3.110   1.437   0.884 -0.0511  0.3438 -0.2968
   73phy    C27 1953   3.115   1.342   0.645 -0.6609 -0.1459 -0.3396
   73phy    C26 1954   3.127   1.463   0.551  0.7660  0.3059 -0.2123
   73phy    C25 1955   3.163   1.423   0.406 -0.0002  0.4850  0.3410
   73phy    C23 1956   3.212   1.541   0.317 -0.7755  0.4191 -0.1078
   73phy    C24 1957   3.369   1.536   0.337  0.1445  0.6545  0.4385
   73phy    C22 1958   3.200   1.508   0.169  0.2232 -0.2935 -0.8179
   73phy    C21 1959   3.073   1.554   0.099  0.5423 -0.2520 -0.1253
   73phy    C20 1960   3.085   1.530  -0.054  0.1142  0.1036 -0.6028
   73phy    C18 1961   2.960   1.478  -0.141  0.0718  0.4463  0.4418
   73phy    O01 1962   2.899   1.363  -0.081 -0.2055 -0.1516  0.1203
   73phy    H01 1963   2.815   1.349  -0.122 -0.0373 -2.2866  0.4028
   73phy    C19 1964   3.020   1.432  -0.281  0.0254  0.3881  0.1064
   73phy    C13 1965   2.848   1.590  -0.154 -0.1574 -0.5517 -0.6436
   73phy     H3 1966   2.820   1.612  -0.048 -1.4173  2.7222 -1.5330
   73phy    O33 1967   2.877   1.724  -0.190 -0.4954  0.0139  0.0436
   73phy    H1B 1968   2.902   1.728  -0.281  0.3194 -1.0947  0.1967
   73phy    C12 1969   2.703   1.565  -0.208  0.2776  0.4138 -0.3892
   73phy    O11 1970   2.654   1.434  -0.188  0.0768 -0.1947 -0.6780
   73phy    H1A 1971   2.563   1.448  -0.173  0.3696  0.2536  0.9491
   74phy    C35 1972   3.495   1.486   1.694  0.2156  0.8263 -0.8942
   74phy    C33 1973   3.345   1.459   1.677 -0.1019 -0.3739  0.0616
   74phy    C34 1974   3.285   1.427   1.814 -0.2256 -0.0957  0.0155
   74phy    C32 1975   3.285   1.573   1.593 -0.0839  0.2069  0.4780
   74phy    C31 1976   3.172   1.533   1.497 -0.0533 -0.3192 -0.8550
   74phy    C30 1977   3.133   1.664   1.419  0.4230 -0.0130  0.0864
   74phy    C28 1978   3.038   1.639   1.301 -0.0247  0.2460 -0.0396
   74phy    C29 1979   2.888   1.642   1.344 -0.2217  0.5482 -0.7984
   74phy    C27 1980   3.062   1.754   1.198 -0.4173 -0.0266  0.0162
   74phy    C26 1981   3.184   1.740   1.106 -0.2889  0.4485  0.5340
   74phy    C25 1982   3.193   1.858   1.005  0.3589  0.0910 -0.0294
   74phy    C23 1983   3.320   1.863   0.919  0.2907  0.0149  0.3552
   74phy    C24 1984   3.319   1.760   0.805 -0.5107  0.1296  0.1633
   74phy    C22 1985   3.336   2.009   0.868  0.3201 -0.0112  0.2232
   74phy    C21 1986   3.478   2.060   0.842 -0.0531 -0.0842  0.3292
   74phy    C20 1987   3.492   2.213   0.863  0.0001 -0.0506 -0.3432
   74phy    C18 1988   3.631   2.279   0.832 -0.4170 -0.2961  0.0428
   74phy    O01 1989   3.738   2.205   0.894  0.4471  0.3354  0.3999
   74phy    H01 1990   3.710   2.192   0.982 -0.7509  2.8620  0.4704
   74phy    C19 1991   3.621   2.418   0.896 -0.2862 -0.1529  0.5589
   74phy    C13 1992   3.660   2.283   0.670 -0.0441 -0.2241 -0.2944
   74phy     H3 1993   3.655   2.176   0.636  3.5714 -0.1340 -1.5383
   74phy    O33 1994   3.558   2.337   0.586  0.1669 -0.4640  0.2029
   74phy    H1B 1995   3.479   2.339   0.636  0.8399 -0.6731  1.2934
   74phy    C12 1996   3.798   2.291   0.601 -0.5871 -0.0422  0.0932
   74phy    O11 1997   3.910   2.220   0.664  0.2375 -0.2406  0.3739
   74phy    H1A 1998   3.880   2.191   0.748  1.1568 -1.6191  0.2433
   75phy    C35 1999   3.545   1.597   1.148  0.3049  0.5899  0.3693
   75phy    C33 2000   3.681   1.578   1.225  0.1648  0.2850  0.0456
   75phy    C34 2001   3.642   1.493   1.352 -0.4961  0.0527 -0.2051
   75phy    C32 2002   3.779   1.506   1.132 -0.0082 -0.6179 -0.2228
   75phy    C31 2003   3.924   1.553   1.140 -0.5754  0.7137 -0.0487
   75phy    C30 2004   4.014   1.490   1.026  0.0055  0.1333 -0.2131
   75phy    C28 2005   4.164   1.531   1.022  0.1607 -0.0505  0.5824
   75phy    C29 2006   4.258   1.445   1.108  0.0009  0.7241 -0.1146
   75phy    C27 2007   4.216   1.533   0.875 -0.1946  0.5525  0.0830
   75phy    C26 2008   4.286   1.663   0.850 -0.0804 -0.0641  0.0717
   75phy    C25 2009   4.318   1.682   0.705 -0.3409  0.1906  0.6601
   75phy    C23 2010   4.396   1.813   0.675 -0.5435  0.3205 -0.6293
   75phy    C24 2011   4.549   1.788   0.676 -0.1059  0.7060 -0.8020
   75phy    C22 2012   4.370   1.860   0.534 -0.0635 -0.6063 -0.5453
   75phy    C21 2013   4.329   2.007   0.519 -0.3049  0.5000 -0.7642
   75phy    C20 2014   4.366   2.062   0.385  0.3911  0.2014  0.5095
   75phy    C18 2015   4.360   2.214   0.349  0.5865  0.2148  0.1726
   75phy    O01 2016   4.224   2.268   0.370 -0.0058 -0.1441  0.2126
   75phy    H01 2017   4.216   2.294   0.460 -1.6544  1.5953 -0.3629
   75phy    C19 2018   4.383   2.220   0.194  0.2384  0.2691 -0.7976
   75phy    C13 2019   4.461   2.307   0.434 -0.1097  0.1673 -0.0464
   75phy     H3 2020   4.409   2.314   0.533 -0.1585  0.3848 -0.0868
   75phy    O33 2021   4.578   2.240   0.475  0.5242 -0.5986  0.7046
   75phy    H1B 2022   4.637   2.228   0.403 -0.0966 -1.6656  0.3533
   75phy    C12 2023   4.471   2.463   0.438  0.0393  0.5982  0.2853
   75phy    O11 2024   4.584   2.504   0.360  0.4498  0.3966  0.8859
   75phy    H1A 2025   4.658   2.506   0.418 -0.0207 -0.0534  1.5239
   76phy    C35 2026   3.602   1.821   1.742 -0.3331 -0.3884  0.6743
   76phy    C33 2027   3.711   1.897   1.809  0.0138 -0.2569 -0.3980
   76phy    C34 2028   3.731   2.027   1.730  0.1504  0.0322 -0.1965
   76phy    C32 2029   3.698   1.918   1.962 -0.5814 -0.0003  0.0683
   76phy    C31 2030   3.755   1.810   2.055  0.3943  0.1202 -0.4027
   76phy    C30 2031   3.741   1.844   2.205  0.4467  0.4948  0.4734
   76phy    C28 2032   3.759   1.733   2.309 -0.3163  0.1229 -0.0314
   76phy    C29 2033   3.911   1.696   2.327  0.2317 -0.3083  0.6118
   76phy    C27 2034   3.708   1.780   2.447 -0.5930  0.6811  0.2222
   76phy    C26 2035   3.561   1.731   2.461 -0.6728  0.0549  0.2501
   76phy    C25 2036   3.512   1.730   2.609  0.6620 -0.2890 -0.6736
   76phy    C23 2037   3.364   1.694   2.631 -0.0333  0.3644 -0.3249
   76phy    C24 2038   3.340   1.544   2.626 -0.1120  0.0503 -0.4647
   76phy    C22 2039   3.318   1.743   2.771 -0.1735 -0.5425 -0.0350
   76phy    C21 2040   3.239   1.874   2.781  0.1343 -0.2711 -0.3080
   76phy    C20 2041   3.242   1.945   2.917  0.5252 -0.1410  0.1363
   76phy    C18 2042   3.179   2.089   2.941 -0.7836 -0.1010  0.1600
   76phy    O01 2043   3.041   2.088   2.898 -0.0858  0.2422  0.2515
   76phy    H01 2044   2.991   2.038   2.960  0.4135 -1.4511 -0.6530
   76phy    C19 2045   3.193   2.095   3.092  0.5210 -0.1162 -0.5361
   76phy    C13 2046   3.260   2.208   2.861  0.5023  0.5911  0.3211
   76phy     H3 2047   3.268   2.176   2.754 -0.6292 -0.8041  0.6165
   76phy    O33 2048   3.395   2.214   2.899 -0.6179  0.0548  0.0064
   76phy    H1B 2049   3.416   2.288   2.952  1.3578  0.2303 -0.9594
   76phy    C12 2050   3.203   2.348   2.855  0.1270  0.3652 -0.1516
   76phy    O11 2051   3.209   2.416   2.978 -0.2500 -0.0741 -0.0345
   76phy    H1A 2052   3.144   2.381   3.036 -0.1572  1.6775  1.1848
   77phy    C35 2053   2.995   1.220   1.399 -0.1914 -0.1077  0.0742
   77phy    C33 2054   3.033   1.075   1.367  0.3601 -0.6443  0.0325
   77phy    C34 2055   3.163   1.049   1.434  0.1335  0.0351  0.1044
   77phy    C32 2056   2.921   0.976   1.401 -0.2870  0.4453  0.2172
   77phy    C31 2057   2.898   0.891   1.279  0.0213 -0.0782 -0.1207
   77phy    C30 2058   2.827   0.761   1.309  0.0711 -0.3123  0.4508
   77phy    C28 2059   2.845   0.650   1.210  0.4776 -0.3922  0.3633
   77phy    C29 2060   2.933   0.540   1.266 -0.3846  0.5416 -0.2787
   77phy    C27 2061   2.712   0.592   1.158  0.2529  0.4196  0.1868
   77phy    C26 2062   2.701   0.615   1.005  0.1983 -0.2723 -0.2966
   77phy    C25 2063   2.589   0.543   0.942 -0.2549  0.5794 -0.7331
   77phy    C23 2064   2.596   0.520   0.786 -0.2939 -0.1627  0.1865
   77phy    C24 2065   2.642   0.381   0.744 -0.4747  0.3022 -0.1311
   77phy    C22 2066   2.456   0.541   0.724  0.5054 -0.1037 -0.2031
   77phy    C21 2067   2.445   0.648   0.605 -0.4791 -0.3757  0.0124
   77phy    C20 2068   2.323   0.639   0.515 -0.0428  0.4365 -0.0466
   77phy    C18 2069   2.311   0.729   0.387 -0.3278 -0.1213 -0.8623
   77phy    O01 2070   2.297   0.866   0.426  0.3563 -0.4707 -0.1867
   77phy    H01 2071   2.258   0.874   0.510  0.8781 -1.1850  0.1261
   77phy    C19 2072   2.171   0.699   0.325  0.1495  0.6271  0.0564
   77phy    C13 2073   2.432   0.710   0.286 -0.1204  0.0469 -0.2361
   77phy     H3 2074   2.522   0.741   0.344  1.0573 -1.0489 -1.4150
   77phy    O33 2075   2.481   0.575   0.263  0.6266 -0.2700  0.1929
   77phy    H1B 2076   2.538   0.548   0.332 -0.7498  2.4411  2.6002
   77phy    C12 2077   2.470   0.815   0.180  0.1785 -0.2412  0.2448
   77phy    O11 2078   2.391   0.795   0.065 -0.3268  0.2199 -0.7800
   77phy    H1A 2079   2.330   0.865   0.060 -0.7732 -0.1763 -0.9322
   78phy    C35 2080   3.946   0.489   1.535 -0.0335 -0.0383  0.5040
   78phy    C33 2081   3.826   0.577   1.509 -0.0151 -0.5714 -0.0135
   78phy    C34 2082   3.733   0.537   1.627  0.0856 -0.5345  0.0085
   78phy    C32 2083   3.864   0.727   1.497  0.5168  0.4985  0.4881
   78phy    C31 2084   3.814   0.797   1.368  0.0610  0.4912  0.0877
   78phy    C30 2085   3.844   0.952   1.368 -0.1043  0.1033 -0.1483
   78phy    C28 2086   3.815   1.035   1.237 -0.3853  0.4873 -0.9156
   78phy    C29 2087   3.711   1.138   1.284 -0.0567  0.1618  0.1361
   78phy    C27 2088   3.933   1.116   1.184 -0.3452  0.3563 -0.6378
   78phy    C26 2089   3.984   1.044   1.060 -0.1663  0.1949 -0.2588
   78phy    C25 2090   4.127   1.088   1.010  0.1062 -0.5888 -0.0826
   78phy    C23 2091   4.152   1.029   0.869 -0.0586 -0.2302 -0.6509
   78phy    C24 2092   4.070   1.118   0.769 -0.6524 -0.0720  0.0019
   78phy    C22 2093   4.308   1.039   0.852 -0.2508 -0.6357  0.5922
   78phy    C21 2094   4.380   0.926   0.773  0.1108 -0.2489 -0.1454
   78phy    C20 2095   4.534   0.939   0.776 -0.0101 -0.2234 -0.2968
   78phy    C18 2096   4.631   0.845   0.703 -0.1934 -0.5396 -0.2565
   78phy    O01 2097   4.588   0.708   0.724 -0.7021 -0.0338  0.0414
   78phy    H01 2098   4.554   0.697   0.811 -0.0564 -2.8564  0.0487
   78phy    C19 2099   4.764   0.871   0.778  0.4564  0.5506  0.9509
   78phy    C13 2100   4.642   0.883   0.543 -0.0025 -0.3456 -0.5634
   78phy     H3 2101   4.537   0.875   0.507 -0.2721  2.6271 -0.7244
   78phy    O33 2102   4.652   1.024   0.510 -0.1817 -0.5512  0.2758
   78phy    H1B 2103   4.649   1.074   0.590 -1.2260  1.3293 -0.8716
   78phy    C12 2104   4.695   0.778   0.434  0.3268 -0.3668  0.4092
   78phy    O11 2105   4.697   0.641   0.473  0.4208  0.2648  0.6883
   78phy    H1A 2106   4.648   0.638   0.553  0.6734  0.9661  0.8775
   79phy    C35 2107   3.524   1.448   0.776  0.3737  0.2821  0.2389
   79phy    C33 2108   3.566   1.307   0.804  0.0745 -0.1405  0.1810
   79phy    C34 2109   3.716   1.293   0.802 -0.3077 -0.1625 -0.1479
   79phy    C32 2110   3.500   1.254   0.928 -0.5120 -0.1155 -0.6281
   79phy    C31 2111   3.469   1.102   0.936 -0.1812  0.0612  0.2975
   79phy    C30 2112   3.410   1.043   1.060  0.4649 -0.1567 -0.2828
   79phy    C28 2113   3.370   0.895   1.049  0.1515  0.3880 -0.7870
   79phy    C29 2114   3.375   0.840   1.196 -0.2919  0.3830  0.7148
   79phy    C27 2115   3.226   0.865   0.999  0.3510  0.3709  0.0343
   79phy    C26 2116   3.218   0.741   0.907  0.7450 -0.1830 -0.5168
   79phy    C25 2117   3.075   0.716   0.856  0.3098 -0.0783  0.2576
   79phy    C23 2118   3.056   0.600   0.759  0.5658 -0.1944  0.0378
   79phy    C24 2119   3.002   0.479   0.834 -0.1326 -0.1529 -0.0675
   79phy    C22 2120   2.963   0.646   0.641 -0.5568 -0.8059 -1.5097
   79phy    C21 2121   2.982   0.575   0.508  0.3289  0.0138  0.5234
   79phy    C20 2122   2.895   0.617   0.389  0.6106 -0.0110  0.0079
   79phy    C18 2123   2.870   0.516   0.271  0.6575  0.2730  0.1339
   79phy    O01 2124   3.001   0.473   0.224  0.1623  0.0278 -0.0217
   79phy    H01 2125   3.055   0.549   0.228 -0.4811  0.4618  0.7135
   79phy    C19 2126   2.813   0.624   0.173 -0.0267 -0.1690  0.1672
   79phy    C13 2127   2.774   0.393   0.303  0.3828 -0.5069 -0.6670
   79phy     H3 2128   2.832   0.338   0.381  3.0043  1.3927 -1.1081
   79phy    O33 2129   2.660   0.417   0.374 -0.1511 -0.2184 -0.4735
   79phy    H1B 2130   2.610   0.339   0.385 -0.6950  0.3466  1.3381
   79phy    C12 2131   2.770   0.265   0.207  0.1360 -0.4055  0.0548
   79phy    O11 2132   2.870   0.254   0.111  0.2285 -0.1957 -0.2669
   79phy    H1A 2133   2.951   0.296   0.134  0.0618  0.9592 -1.6497
   80phy    C35 2134   3.963   0.166   0.461 -0.0093 -0.1332  0.4511
   80phy    C33 2135   3.864   0.238   0.559 -0.0027  0.0011 -0.0746
   80phy    C34 2136   3.832   0.139   0.674  0.1351 -0.1153 -0.1953
   80phy    C32 2137   3.923   0.372   0.597  0.4178 -0.0528 -0.4672
   80phy    C31 2138   3.821   0.477   0.643  0.1131 -0.3852  0.5570
   80phy    C30 2139   3.883   0.604   0.703  0.1659 -0.0629  0.7825
   80phy    C28 2140   3.795   0.683   0.797 -0.1592  0.4776  0.0005
   80phy    C29 2141   3.844   0.695   0.940 -0.0816 -0.1946 -0.0513
   80phy    C27 2142   3.758   0.824   0.744 -0.3139  0.1135 -0.1686
   80phy    C26 2143   3.618   0.812   0.695 -0.1617 -0.1555  0.3944
   80phy    C25 2144   3.581   0.927   0.597  0.1665  0.4864 -0.4776
   80phy    C23 2145   3.456   0.912   0.513  0.0858 -0.3067  0.5119
   80phy    C24 2146   3.368   1.024   0.555 -0.0813 -0.5309  0.2721
   80phy    C22 2147   3.477   0.936   0.365 -0.1554 -0.4025  0.0299
   80phy    C21 2148   3.496   0.806   0.280  0.3688  0.4092 -0.1197
   80phy    C20 2149   3.420   0.827   0.140 -0.5005  0.3335 -0.4565
   80phy    C18 2150   3.388   0.714   0.028  0.7927 -0.1794 -0.6485
   80phy    O01 2151   3.508   0.646  -0.010  0.2807 -0.1707 -0.0736
   80phy    H01 2152   3.579   0.706  -0.020  1.2040 -1.5545 -2.7873
   80phy    C19 2153   3.339   0.793  -0.098 -0.2530 -0.2363 -0.3877
   80phy    C13 2154   3.275   0.613   0.078 -0.1901 -0.4822  0.1568
   80phy     H3 2155   3.326   0.556   0.160 -0.2779 -0.8855 -0.0663
   80phy    O33 2156   3.164   0.659   0.156 -0.1676  0.0451  0.1579
   80phy    H1B 2157   3.162   0.753   0.166 -1.3600  0.0468  0.1176
   80phy    C12 2158   3.245   0.473   0.015  0.4191  0.4375 -0.1573
   80phy    O11 2159   3.323   0.400  -0.080 -0.2989  0.3058  0.0960
   80phy    H1A 2160   3.401   0.447  -0.100  0.2498 -0.7186 -0.2366
   81phy    C35 2161   4.108   0.762   0.258  0.4442  0.1422 -0.1171
   81phy    C33 2162   4.038   0.824   0.377  0.5954 -0.7319  0.1922
   81phy    C34 2163   4.125   0.804   0.500  0.3363  0.4516  0.1614
   81phy    C32 2164   4.030   0.975   0.359  0.0696 -0.1590 -0.0676
   81phy    C31 2165   3.884   1.035   0.362 -0.4762 -0.1162  0.2887
   81phy    C30 2166   3.875   1.185   0.373  0.3300 -0.5949 -0.1814
   81phy    C28 2167   3.740   1.243   0.321 -0.0747  0.1562  0.2569
   81phy    C29 2168   3.715   1.371   0.395 -0.1957 -0.9228 -0.2180
   81phy    C27 2169   3.736   1.257   0.169  0.3498  0.6201  0.5824
   81phy    C26 2170   3.598   1.273   0.112  0.2016  0.8189 -0.3547
   81phy    C25 2171   3.584   1.270  -0.044  0.1609  0.1384  0.2144
   81phy    C23 2172   3.447   1.309  -0.100  0.0792  0.1651 -0.4867
   81phy    C24 2173   3.482   1.352  -0.244 -0.7185  0.3827  0.3754
   81phy    C22 2174   3.332   1.203  -0.109  0.3848 -0.0668 -0.0207
   81phy    C21 2175   3.238   1.180   0.008 -0.3472 -0.1028 -0.2059
   81phy    C20 2176   3.108   1.092  -0.017 -0.1430 -0.0481  0.1080
   81phy    C18 2177   3.023   1.032   0.102 -0.1818 -0.3647  0.2356
   81phy    O01 2178   3.101   0.928   0.168  0.2368 -0.1680 -0.8796
   81phy    H01 2179   3.082   0.936   0.260 -0.6567  1.1085 -1.1482
   81phy    C19 2180   2.912   0.962   0.022 -0.3414 -0.4910  0.0787
   81phy    C13 2181   2.966   1.131   0.214 -0.3681  0.4280  0.3709
   81phy     H3 2182   3.057   1.188   0.246  0.0838  0.7626 -1.4284
   81phy    O33 2183   2.892   1.244   0.161 -0.0576 -0.4067 -0.5680
   81phy    H1B 2184   2.917   1.275   0.076 -0.7188 -1.6705 -1.2529
   81phy    C12 2185   2.937   1.090   0.361  0.6655  0.2783  0.0962
   81phy    O11 2186   3.008   0.978   0.410 -0.2823  0.0338 -0.1560
   81phy    H1A 2187   3.022   0.997   0.501  0.0430 -0.6847 -0.0441
   82phy    C35 2188   3.559   1.881   0.062  0.4556 -0.0122 -0.4249
   82phy    C33 2189   3.552   1.893   0.214  0.4613  0.1705 -0.1604
   82phy    C34 2190   3.686   1.872   0.278  0.1588  0.0206  0.0597
   82phy    C32 2191   3.462   2.014   0.255 -0.1542  0.0274 -0.7579
   82phy    C31 2192   3.369   1.992   0.371  0.5654  0.4882 -0.4873
   82phy    C30 2193   3.248   2.085   0.363 -0.3057 -0.4060 -0.4405
   82phy    C28 2194   3.128   2.038   0.444 -0.0981  0.6633 -0.0074
   82phy    C29 2195   3.078   2.155   0.531 -0.2707  0.1888  0.0508
   82phy    C27 2196   3.020   1.990   0.342 -0.1148 -0.2234 -0.6089
   82phy    C26 2197   2.927   1.876   0.400  0.2678  0.5494 -0.0979
   82phy    C25 2198   2.784   1.872   0.341 -0.0547  0.4804 -0.0154
   82phy    C23 2199   2.692   1.754   0.389 -0.1073 -0.5147  0.5976
   82phy    C24 2200   2.561   1.810   0.437  0.4292  0.5509 -0.0384
   82phy    C22 2201   2.690   1.653   0.276  0.6713 -0.0054  0.9994
   82phy    C21 2202   2.661   1.506   0.310  0.2880  0.5047 -0.4552
   82phy    C20 2203   2.620   1.433   0.182 -0.1488 -0.2608  0.2568
   82phy    C18 2204   2.550   1.299   0.198 -0.7366 -0.1797 -0.2694
   82phy    O01 2205   2.646   1.211   0.271 -0.1348 -0.8106 -0.1954
   82phy    H01 2206   2.732   1.231   0.240  0.1360 -1.2955  0.2363
   82phy    C19 2207   2.543   1.247   0.056  0.1986 -0.6019  0.2715
   82phy    C13 2208   2.401   1.303   0.262  0.2155 -0.1499  0.2957
   82phy     H3 2209   2.415   1.348   0.364  0.0332  2.4651 -0.7485
   82phy    O33 2210   2.306   1.404   0.221 -0.0657  0.0823 -0.3035
   82phy    H1B 2211   2.271   1.372   0.140  0.4760  2.5538 -1.6076
   82phy    C12 2212   2.349   1.178   0.341  0.0484 -0.1345  0.2657
   82phy    O11 2213   2.265   1.081   0.277 -0.4637  0.2008 -0.3580
   82phy    H1A 2214   2.268   1.011   0.339 -1.8852  0.0561 -0.4189
   83phy    C35 2215   3.303   0.569   2.359 -0.2672  0.4130 -0.2230
   83phy    C33 2216   3.389   0.578   2.231  0.2267  0.4617  0.2018
   83phy    C34 2217   3.301   0.577   2.106 -0.7890  0.2623 -0.3920
   83phy    C32 2218   3.482   0.702   2.228 -0.2339 -0.1689 -0.1308
   83phy    C31 2219   3.631   0.671   2.228 -0.2471 -0.1811 -0.2484
   83phy    C30 2220   3.715   0.797   2.193 -0.5156 -0.0320 -0.4865
   83phy    C28 2221   3.866   0.765   2.175 -0.0395  0.0335 -0.2479
   83phy    C29 2222   3.893   0.731   2.026  0.0374  0.2364  0.0498
   83phy    C27 2223   3.960   0.881   2.224 -0.3818  0.1603 -0.0864
   83phy    C26 2224   4.040   0.862   2.350  0.1165 -0.1017  0.0027
   83phy    C25 2225   4.143   0.971   2.383 -0.1988  0.3817  0.1212
   83phy    C23 2226   4.218   0.957   2.517 -0.4397  0.8988  0.1797
   83phy    C24 2227   4.368   0.973   2.494 -0.2766  0.1285 -0.2119
   83phy    C22 2228   4.156   1.024   2.642  0.5266 -0.0609 -0.3838
   83phy    C21 2229   4.144   0.938   2.768 -0.4398  0.3140 -0.3900
   83phy    C20 2230   4.076   1.021   2.880  0.6074  0.2489 -0.0632
   83phy    C18 2231   4.055   0.955   3.026 -0.4002  0.3244  0.6117
   83phy    O01 2232   4.171   0.875   3.052  0.4103 -0.0911 -0.4400
   83phy    H01 2233   4.240   0.938   3.057 -0.5708  0.9298  1.5343
   83phy    C19 2234   4.081   1.067   3.132 -0.7605  0.0360  0.4055
   83phy    C13 2235   3.934   0.852   3.051  0.2165  0.0443  0.7062
   83phy     H3 2236   3.942   0.807   3.154 -2.0870  0.8090  1.2848
   83phy    O33 2237   3.946   0.739   2.969  0.4232  0.4497  0.2301
   83phy    H1B 2238   4.035   0.710   2.968  0.0945 -0.5793 -0.6972
   83phy    C12 2239   3.778   0.889   3.049  0.0813  0.2505  0.0386
   83phy    O11 2240   3.695   0.777   3.066 -0.1732 -0.1445  0.1073
   83phy    H1A 2241   3.679   0.740   2.981 -1.6199 -0.2303  0.3995
   84phy    C35 2242   3.796   1.540   2.811  0.5726  0.6024  0.0012
   84phy    C33 2243   3.934   1.576   2.865 -0.4412 -0.2281  0.0264
   84phy    C34 2244   3.992   1.694   2.793 -0.4962 -0.4617  0.1531
   84phy    C32 2245   3.910   1.628   3.010  0.1566 -0.5701  0.3928
   84phy    C31 2246   4.023   1.626   3.113 -0.5783  0.1212 -0.2880
   84phy    C30 2247   3.969   1.644   3.261 -0.5058  0.0731  0.0142
   84phy    C28 2248   4.079   1.638   3.367 -0.1667  0.1245  0.1985
   84phy    C29 2249   4.062   1.749   3.469 -0.1432 -0.0963  0.2049
   84phy    C27 2250   4.073   1.507   3.442 -0.2361  0.8448 -0.3349
   84phy    C26 2251   4.210   1.444   3.458 -0.2545  0.2201 -0.4943
   84phy    C25 2252   4.224   1.339   3.565  0.1162 -0.0234 -0.0626
   84phy    C23 2253   4.355   1.263   3.568  0.6422  0.0144 -0.0014
   84phy    C24 2254   4.395   1.260   3.714 -0.3429  0.0882  0.1444
   84phy    C22 2255   4.361   1.122   3.509  0.2227  0.2498 -0.6334
   84phy    C21 2256   4.401   1.113   3.358 -0.0881  0.2878 -0.0438
   84phy    C20 2257   4.449   0.970   3.315 -0.0280  0.6050 -0.0919
   84phy    C18 2258   4.502   0.939   3.170  0.2054  0.0013  0.0913
   84phy    O01 2259   4.410   0.991   3.073  0.0404  0.1572  0.4143
   84phy    H01 2260   4.465   1.013   3.001  1.2753 -0.9212  0.9862
   84phy    C19 2261   4.505   0.786   3.170 -0.6023  0.3756  0.0664
   84phy    C13 2262   4.649   0.991   3.129  0.4750 -0.1050 -0.2857
   84phy     H3 2263   4.643   1.100   3.154  0.1643 -0.3241  0.6331
   84phy    O33 2264   4.751   0.953   3.220  0.1257 -0.3723 -0.0371
   84phy    H1B 2265   4.746   1.009   3.296 -0.0243  1.5372 -1.3820
   84phy    C12 2266   4.701   1.038   2.992 -0.5622 -0.3156 -0.1169
   84phy    O11 2267   4.597   1.046   2.895 -0.1571  0.1794  0.2107
   84phy    H1A 2268   4.640   1.053   2.812  0.9033  2.4535  0.8758
   85phy    C35 2269   2.071   0.862   1.933  0.1313 -0.2933  0.0830
   85phy    C33 2270   2.018   0.731   1.871  0.1414  0.0456 -0.3419
   85phy    C34 2271   1.973   0.774   1.729 -0.5507 -0.0993  0.1997
   85phy    C32 2272   2.114   0.608   1.867 -0.4276  0.3190  0.6282
   85phy    C31 2273   2.114   0.527   1.998  0.3931  0.9209  0.2239
   85phy    C30 2274   2.174   0.383   1.979  0.4117  0.1578  0.5931
   85phy    C28 2275   2.157   0.286   2.102 -0.0917  0.2479 -0.3579
   85phy    C29 2276   2.092   0.154   2.057  0.1710 -0.4950 -0.0845
   85phy    C27 2277   2.287   0.270   2.186  0.3466  0.5863 -0.3416
   85phy    C26 2278   2.272   0.243   2.346 -0.3230  0.5426  0.5130
   85phy    C25 2279   2.387   0.315   2.420 -0.1484  0.0854  0.1627
   85phy    C23 2280   2.394   0.320   2.573 -0.4083 -0.0743 -0.5246
   85phy    C24 2281   2.454   0.191   2.632 -0.1977  0.0782  0.2301
   85phy    C22 2282   2.488   0.434   2.615  0.0641  0.0022 -0.4623
   85phy    C21 2283   2.432   0.508   2.737  0.5242  0.5284 -0.0507
   85phy    C20 2284   2.494   0.648   2.755 -0.8014  0.2943  0.2017
   85phy    C18 2285   2.452   0.742   2.877 -0.2000  0.5192  0.0307
   85phy    O01 2286   2.404   0.672   2.993  0.2181 -0.1712  0.4942
   85phy    H01 2287   2.395   0.729   3.067  1.0379  0.4094  0.1526
   85phy    C19 2288   2.591   0.800   2.921 -0.2203  0.2837 -0.0534
   85phy    C13 2289   2.345   0.859   2.845 -0.0450 -0.0189  0.1864
   85phy     H3 2290   2.382   0.923   2.760 -1.0994 -0.1056 -0.3624
   85phy    O33 2291   2.339   0.960   2.950 -0.2155  0.6645 -0.1167
   85phy    H1B 2292   2.294   0.930   3.027  1.0887 -0.9197  0.0790
   85phy    C12 2293   2.200   0.814   2.810  0.4901 -0.4825  0.0853
   85phy    O11 2294   2.135   0.738   2.909 -0.2423 -0.3177  0.0311
   85phy    H1A 2295   2.188   0.664   2.930  0.9362  0.3023 -0.6368
   86phy    C35 2296   4.687   2.201   2.584 -0.0450  0.0770  0.4444
   86phy    C33 2297   4.650   2.217   2.440  0.4063 -0.0201  0.3549
   86phy    C34 2298   4.753   2.175   2.343 -0.0826  0.1843  0.1329
   86phy    C32 2299   4.520   2.135   2.421  0.2768  0.0890 -0.2847
   86phy    C31 2300   4.388   2.208   2.462 -0.1920  0.0970  0.3763
   86phy    C30 2301   4.269   2.117   2.425 -0.4287  0.3857  0.1745
   86phy    C28 2302   4.133   2.178   2.448  0.2739 -0.0768  0.2877
   86phy    C29 2303   4.062   2.207   2.318  0.2178 -0.4041  0.3290
   86phy    C27 2304   4.048   2.086   2.539 -0.3863 -0.3950 -0.0200
   86phy    C26 2305   3.935   2.148   2.619  0.2102 -0.0776  0.4426
   86phy    C25 2306   3.861   2.035   2.692  0.0857 -0.3767  0.5079
   86phy    C23 2307   3.756   2.086   2.787  0.1100  0.0876 -0.1563
   86phy    C24 2308   3.617   2.040   2.732 -0.3391  0.1167 -0.1015
   86phy    C22 2309   3.782   2.035   2.929 -0.3994  0.0199 -0.0038
   86phy    C21 2310   3.797   2.147   3.040 -0.2947 -0.0181  0.3550
   86phy    C20 2311   3.882   2.122   3.165  0.1681  0.8285 -0.2215
   86phy    C18 2312   3.921   2.241   3.265 -0.0338 -0.0033  0.4626
   86phy    O01 2313   3.804   2.316   3.313  0.7569  0.2591 -0.0419
   86phy    H01 2314   3.828   2.396   3.356 -0.0187  0.9511 -0.8562
   86phy    C19 2315   3.948   2.158   3.393  0.2980  0.0429  0.5678
   86phy    C13 2316   4.038   2.347   3.219  0.1420 -0.1498 -0.0413
   86phy     H3 2317   4.127   2.292   3.179  0.0506  0.0869 -0.5682
   86phy    O33 2318   4.088   2.419   3.333 -0.6657  0.2830  0.6076
   86phy    H1B 2319   4.109   2.356   3.399  0.2943  0.9154  0.9288
   86phy    C12 2320   3.995   2.447   3.104 -0.6430 -0.1400  0.4089
   86phy    O11 2321   4.077   2.459   2.989  0.1552  0.6174 -0.2002
   86phy    H1A 2322   4.164   2.433   3.014 -0.6872 -1.6856  0.5386
   87phy    C35 2323   4.208   3.161   1.052 -0.3694  0.1221 -0.5034
   87phy    C33 2324   4.098   3.129   1.151  0.0042  0.2824 -0.4032
   87phy    C34 2325   4.149   3.049   1.263  0.0917  0.1072  0.3521
   87phy    C32 2326   4.029   3.256   1.205 -0.3269 -0.2768 -0.7334
   87phy    C31 2327   3.878   3.269   1.238  0.1118  0.1778  0.4608
   87phy    C30 2328   3.848   3.401   1.304  0.0798 -0.6386 -0.1319
   87phy    C28 2329   3.706   3.430   1.363  0.2691  0.8708  0.1716
   87phy    C29 2330   3.724   3.511   1.486  0.4356 -0.0190 -0.1082
   87phy    C27 2331   3.615   3.516   1.270 -0.4330 -0.0452  0.5896
   87phy    C26 2332   3.486   3.458   1.211  1.0585 -0.0022 -0.0882
   87phy    C25 2333   3.383   3.554   1.144  0.0600 -0.5839 -0.4120
   87phy    C23 2334   3.274   3.473   1.070  0.4068 -0.4478  0.7888
   87phy    C24 2335   3.156   3.451   1.163 -0.1331  0.3090 -0.0627
   87phy    C22 2336   3.223   3.555   0.953 -0.0296 -0.0294  0.0186
   87phy    C21 2337   3.256   3.525   0.807 -0.2946  0.3049 -0.9393
   87phy    C20 2338   3.187   3.620   0.715  0.4175 -0.3459  0.1260
   87phy    C18 2339   3.219   3.635   0.558  0.0073  0.4770  0.1891
   87phy    O01 2340   3.357   3.676   0.543 -0.7195  0.2316 -0.2593
   87phy    H01 2341   3.367   3.759   0.585 -1.6596 -0.0163  0.4919
   87phy    C19 2342   3.137   3.749   0.506 -0.0812  0.0788 -0.0839
   87phy    C13 2343   3.185   3.495   0.476 -0.2564 -0.2234  0.2098
   87phy     H3 2344   3.256   3.420   0.520  0.6625  1.1924  1.1877
   87phy    O33 2345   3.061   3.424   0.507  0.3940 -0.1788 -0.1621
   87phy    H1B 2346   3.068   3.391   0.595 -1.5524  1.1660  0.5927
   87phy    C12 2347   3.237   3.461   0.327 -0.2580 -0.2974 -0.1129
   87phy    O11 2348   3.357   3.521   0.276 -0.2862  0.1669  0.3490
   87phy    H1A 2349   3.416   3.456   0.243 -0.3293 -0.1620  0.9164
   88phy    C35 2350   3.162   2.186   1.802 -0.3039 -0.0676  0.0674
   88phy    C33 2351   3.286   2.190   1.713  0.2497  0.0931  0.6593
   88phy    C34 2352   3.249   2.169   1.566 -0.1163 -0.2938 -0.8465
   88phy    C32 2353   3.362   2.323   1.718 -0.7407  0.6401 -0.0058
   88phy    C31 2354   3.487   2.307   1.799 -0.0770 -0.6719 -0.2394
   88phy    C30 2355   3.575   2.432   1.783  0.3774  0.1273 -0.2140
   88phy    C28 2356   3.711   2.431   1.845 -0.1535  0.0400  0.3015
   88phy    C29 2357   3.815   2.376   1.750  0.3501  0.4308 -0.2122
   88phy    C27 2358   3.743   2.582   1.871  0.5033  0.1861 -0.2303
   88phy    C26 2359   3.809   2.610   2.008 -0.0293  0.5934  0.9238
   88phy    C25 2360   3.832   2.751   2.052  0.5527 -0.0441 -0.2999
   88phy    C23 2361   3.880   2.774   2.193 -0.5630 -0.0784  0.1361
   88phy    C24 2362   3.957   2.901   2.185 -0.4822 -0.2633  0.0278
   88phy    C22 2363   3.771   2.772   2.300 -0.0743 -0.4873 -0.5186
   88phy    C21 2364   3.812   2.766   2.449 -0.7343 -0.6940 -0.0264
   88phy    C20 2365   3.702   2.768   2.553  0.0032  0.3890  0.0463
   88phy    C18 2366   3.722   2.720   2.703 -0.6155  0.4760 -0.7468
   88phy    O01 2367   3.807   2.818   2.772  0.0804  0.0354 -0.1625
   88phy    H01 2368   3.817   2.801   2.863 -0.5794  3.1315  0.5940
   88phy    C19 2369   3.580   2.755   2.751 -0.4103  0.0655  0.3168
   88phy    C13 2370   3.770   2.570   2.734  0.1925 -0.0233  0.8232
   88phy     H3 2371   3.702   2.498   2.681  0.2244 -0.4375  1.3344
   88phy    O33 2372   3.744   2.529   2.867  0.1604 -0.1776 -0.1777
   88phy    H1B 2373   3.796   2.581   2.925 -0.4650  0.8587 -0.5096
   88phy    C12 2374   3.916   2.533   2.690 -0.1913 -0.1641 -0.1157
   88phy    O11 2375   4.026   2.588   2.761  0.8046 -0.1070 -0.0865
   88phy    H1A 2376   4.031   2.552   2.848 -0.8874 -0.3894 -0.0825
   89phy    C35 2377   2.339   3.450   0.746  0.3160  0.2478  0.6913
   89phy    C33 2378   2.310   3.312   0.810 -0.4135  0.3524  0.7140
   89phy    C34 2379   2.327   3.333   0.958  0.2455 -0.0991 -0.0450
   89phy    C32 2380   2.168   3.263   0.779 -0.2876 -0.0899  0.2854
   89phy    C31 2381   2.164   3.169   0.658  0.3003  0.0431 -0.3730
   89phy    C30 2382   2.020   3.127   0.632 -0.4587 -0.1513 -0.0561
   89phy    C28 2383   2.000   2.983   0.586  0.7756  0.3262  1.0116
   89phy    C29 2384   1.959   2.889   0.700  0.2874  0.0998  0.5323
   89phy    C27 2385   1.894   2.973   0.474 -0.1553 -0.0686 -0.6140
   89phy    C26 2386   1.953   2.970   0.332  0.1827 -0.6914  0.1723
   89phy    C25 2387   1.845   2.931   0.233  0.1676  0.2544 -0.0917
   89phy    C23 2388   1.892   2.939   0.084 -0.2886  0.1383  0.1551
   89phy    C24 2389   1.917   2.794   0.042  0.5669 -0.8135  0.1904
   89phy    C22 2390   1.779   3.006  -0.001  0.0473 -0.2058 -0.9304
   89phy    C21 2391   1.796   3.146  -0.039  0.2127 -0.3617  0.4987
   89phy    C20 2392   1.667   3.220  -0.080  0.0067 -0.3038 -0.3412
   89phy    C18 2393   1.678   3.346  -0.177  0.0199  0.4090  0.2114
   89phy    O01 2394   1.784   3.432  -0.124  0.1311 -0.3989  0.1713
   89phy    H01 2395   1.830   3.469  -0.197 -0.1629  1.6127  0.9412
   89phy    C19 2396   1.548   3.415  -0.153 -0.3394  0.2866 -0.1614
   89phy    C13 2397   1.706   3.311  -0.332 -0.2069 -0.3124 -0.0342
   89phy     H3 2398   1.800   3.250  -0.328  1.1156  1.4929 -1.7527
   89phy    O33 2399   1.623   3.211  -0.391  0.1795  0.5366 -0.1784
   89phy    H1B 2400   1.550   3.259  -0.426  0.4437  1.4860  0.5289
   89phy    C12 2401   1.762   3.412  -0.436 -0.0603  0.1484 -0.1111
   89phy    O11 2402   1.833   3.519  -0.373  0.2452  0.6342  0.1902
   89phy    H1A 2403   1.877   3.555  -0.448  0.1778 -1.8588 -1.1637
   90phy    C35 2404   3.165   1.859   2.206 -0.0480 -0.0002  0.2492
   90phy    C33 2405   3.297   1.886   2.133  0.7710  0.2330  0.3964
   90phy    C34 2406   3.290   1.821   1.994  0.4222 -0.1215 -0.4639
   90phy    C32 2407   3.333   2.038   2.122  0.3186  0.2557 -0.0037
   90phy    C31 2408   3.388   2.106   2.253  0.2491 -0.1522  0.3442
   90phy    C30 2409   3.442   2.252   2.239 -0.0564  0.0133 -0.6884
   90phy    C28 2410   3.507   2.324   2.358 -0.6977 -0.1949  0.3109
   90phy    C29 2411   3.656   2.286   2.367 -0.1032  0.3651 -0.3425
   90phy    C27 2412   3.479   2.475   2.348 -0.2832 -0.2987 -0.2367
   90phy    C26 2413   3.397   2.523   2.470  0.0304 -0.3848  0.1996
   90phy    C25 2414   3.337   2.664   2.460  0.7480  0.1813  0.1501
   90phy    C23 2415   3.243   2.707   2.570  0.2577 -0.3510 -0.4678
   90phy    C24 2416   3.252   2.859   2.588 -0.0260  0.4379  0.3976
   90phy    C22 2417   3.100   2.660   2.552 -0.1478  0.0706 -0.0110
   90phy    C21 2418   3.007   2.658   2.670 -0.3673  0.4044  0.3854
   90phy    C20 2419   2.866   2.618   2.628  0.2634  0.3690  0.4251
   90phy    C18 2420   2.765   2.571   2.739 -0.0220 -0.2129  0.3013
   90phy    O01 2421   2.762   2.670   2.844  0.1784 -0.4504  0.2178
   90phy    H01 2422   2.760   2.757   2.809  0.4034 -0.0762  1.1161
   90phy    C19 2423   2.632   2.577   2.660  0.0956 -0.6915  0.1284
   90phy    C13 2424   2.804   2.428   2.811  0.0205 -0.1109  0.6967
   90phy     H3 2425   2.911   2.429   2.843  0.5919  0.3647 -1.1099
   90phy    O33 2426   2.801   2.317   2.719  0.0559  0.1486  0.4619
   90phy    H1B 2427   2.876   2.308   2.664 -1.1335  1.0763 -1.3997
   90phy    C12 2428   2.724   2.387   2.942  0.0084 -0.1562 -0.0501
   90phy    O11 2429   2.775   2.277   3.014 -0.1260  0.2170  0.9392
   90phy    H1A 2430   2.776   2.195   2.967  1.9404 -0.0593  1.3970
   91phy    C35 2431   4.843   2.685   1.826 -0.1080  0.2491  0.0235
   91phy    C33 2432   4.780   2.554   1.776  1.1285  0.1464 -0.2072
   91phy    C34 2433   4.770   2.439   1.879  0.0617  0.5486  0.1881
   91phy    C32 2434   4.649   2.600   1.707 -0.1557  0.6148  0.4335
   91phy    C31 2435   4.612   2.553   1.568  0.3373  0.1675  0.2836
   91phy    C30 2436   4.493   2.635   1.515  0.0441 -0.1233 -0.0628
   91phy    C28 2437   4.433   2.576   1.386  0.9182  0.6638  0.3502
   91phy    C29 2438   4.295   2.506   1.404 -0.1074  0.3001 -0.4456
   91phy    C27 2439   4.420   2.689   1.284  0.2079 -0.2199 -0.1128
   91phy    C26 2440   4.447   2.647   1.137 -0.2670  0.2094 -0.0851
   91phy    C25 2441   4.448   2.773   1.043  0.0381  0.3390  0.0286
   91phy    C23 2442   4.464   2.752   0.890 -0.5095  0.2979 -0.0740
   91phy    C24 2443   4.377   2.856   0.816  0.1987 -0.2195  0.2822
   91phy    C22 2444   4.614   2.756   0.852  0.2170 -0.5245  0.7221
   91phy    C21 2445   4.640   2.685   0.717 -0.1976  0.3526 -0.1259
   91phy    C20 2446   4.795   2.677   0.701 -0.3883 -0.4910  0.3482
   91phy    C18 2447   4.857   2.590   0.578  0.7019  0.5901 -0.1090
   91phy    O01 2448   4.766   2.484   0.546  0.2918  0.3256  0.5282
   91phy    H01 2449   4.746   2.439   0.626 -0.8792 -1.6619 -0.7816
   91phy    C19 2450   4.980   2.523   0.646 -0.3652 -0.2304  0.5458
   91phy    C13 2451   4.887   2.687   0.456 -0.1573 -0.1135  0.0039
   91phy     H3 2452   4.786   2.699   0.410  0.0925 -0.7075 -0.7413
   91phy    O33 2453   4.912   2.830   0.481 -0.0850 -0.1272  0.2713
   91phy    H1B 2454   4.829   2.873   0.489  0.5657  0.9091  1.9504
   91phy    C12 2455   4.930   2.652   0.314  0.2914  0.0655 -0.4499
   91phy    O11 2456   5.067   2.664   0.285  0.1750 -0.0440 -0.5214
   91phy    H1A 2457   5.091   2.754   0.298 -0.0554 -0.0316 -0.1761
   92phy    C35 2458   2.858   1.904   1.801  0.6150  0.3563 -0.1601
   92phy    C33 2459   2.840   1.995   1.678  0.0636  0.2060 -0.9791
   92phy    C34 2460   2.829   1.903   1.557 -0.1630 -0.1486  0.1009
   92phy    C32 2461   2.724   2.097   1.673  0.1097 -0.2683 -0.2813
   92phy    C31 2462   2.732   2.218   1.771  0.1492 -0.2625 -0.2660
   92phy    C30 2463   2.610   2.308   1.775  0.3318 -0.0287 -0.4457
   92phy    C28 2464   2.599   2.398   1.898  0.6788 -0.6587 -0.0820
   92phy    C29 2465   2.571   2.547   1.862 -0.0248 -0.4146  0.6792
   92phy    C27 2466   2.500   2.348   2.005 -0.0415  0.2498 -0.6392
   92phy    C26 2467   2.519   2.384   2.153  0.0523  0.5979  0.0627
   92phy    C25 2468   2.420   2.323   2.250 -0.2519  0.0973 -0.2466
   92phy    C23 2469   2.435   2.362   2.401 -0.7239  0.5915  0.5198
   92phy    C24 2470   2.315   2.430   2.462 -0.0095 -0.1230 -0.1268
   92phy    C22 2471   2.440   2.229   2.475  0.4120  0.0947  0.1182
   92phy    C21 2472   2.575   2.204   2.542 -0.5998  0.0036  0.2126
   92phy    C20 2473   2.586   2.055   2.583 -0.0771  0.2548  0.5817
   92phy    C18 2474   2.693   1.998   2.691 -0.1307 -0.2557 -0.7970
   92phy    O01 2475   2.715   2.092   2.797 -0.4505 -0.1570  0.0028
   92phy    H01 2476   2.726   2.178   2.762 -3.8475  0.4633  0.1625
   92phy    C19 2477   2.604   1.888   2.754 -0.4969 -0.0247 -0.3125
   92phy    C13 2478   2.838   1.945   2.635  0.1264 -0.0683 -0.0521
   92phy     H3 2479   2.820   1.860   2.564  1.2936  1.4244 -2.2181
   92phy    O33 2480   2.918   1.889   2.737 -0.3751 -0.4592  0.0354
   92phy    H1B 2481   2.939   1.959   2.796  0.6201 -0.0926 -0.7341
   92phy    C12 2482   2.932   2.033   2.550 -0.1741  0.2335  0.2644
   92phy    O11 2483   3.010   2.132   2.620  0.0705 -0.3021 -0.5650
   92phy    H1A 2484   3.028   2.107   2.708  2.3905  3.2668  0.1736
   93phy    C35 2485   2.554   1.061   2.602  0.3993  0.1807 -0.0412
   93phy    C33 2486   2.642   1.182   2.625  0.7330  0.7255  0.5855
   93phy    C34 2487   2.712   1.169   2.757 -0.8569  0.3184 -0.0942
   93phy    C32 2488   2.743   1.206   2.504 -0.3255 -0.3875 -0.4974
   93phy    C31 2489   2.782   1.356   2.482  0.1339  0.5707 -0.4111
   93phy    C30 2490   2.898   1.355   2.379 -0.0178 -0.5635  0.7010
   93phy    C28 2491   2.964   1.490   2.336 -0.7712  0.7485  0.1710
   93phy    C29 2492   3.107   1.463   2.285  0.1539 -0.3486  0.3297
   93phy    C27 2493   2.880   1.570   2.239  0.6587  0.3298 -0.1375
   93phy    C26 2494   2.790   1.682   2.292  0.6211 -0.0982 -0.3802
   93phy    C25 2495   2.715   1.758   2.174 -0.1098 -0.3210 -0.8844
   93phy    C23 2496   2.620   1.871   2.212  0.0566 -0.3871 -0.3104
   93phy    C24 2497   2.642   1.982   2.120  0.2578 -0.2494 -0.1152
   93phy    C22 2498   2.470   1.835   2.232  0.3099 -0.3173 -0.7517
   93phy    C21 2499   2.437   1.774   2.366  0.3794  0.5751 -0.5325
   93phy    C20 2500   2.292   1.717   2.383  0.1796  0.1397  0.1220
   93phy    C18 2501   2.229   1.682   2.521 -0.5687 -0.3229 -0.2848
   93phy    O01 2502   2.268   1.778   2.629  0.3700 -0.0365 -0.1148
   93phy    H01 2503   2.304   1.725   2.697 -1.9339  0.2420  1.4418
   93phy    C19 2504   2.081   1.704   2.498 -0.3170 -0.5473  0.6803
   93phy    C13 2505   2.259   1.531   2.573  0.5413  0.3333  0.2223
   93phy     H3 2506   2.283   1.464   2.487 -2.8831 -0.7260 -0.0907
   93phy    O33 2507   2.153   1.454   2.626 -0.0545  0.5584 -0.4951
   93phy    H1B 2508   2.119   1.501   2.700 -1.8052 -0.8952 -0.3201
   93phy    C12 2509   2.384   1.502   2.674 -0.1743 -0.2179  0.0142
   93phy    O11 2510   2.406   1.604   2.771 -0.7395 -0.0178 -0.7376
   93phy    H1A 2511   2.393   1.573   2.859  0.1798 -0.3799 -0.7242
   94phy    C35 2512   3.698   1.795   0.655 -0.0005 -0.1276  0.0966
   94phy    C33 2513   3.818   1.737   0.732 -0.1875  0.2316 -0.9282
   94phy    C34 2514   3.893   1.629   0.653 -0.4600 -0.3378 -0.0819
   94phy    C32 2515   3.906   1.860   0.765 -0.0780  0.3597  0.6839
   94phy    C31 2516   3.925   1.899   0.905 -0.1469  0.3613 -0.2774
   94phy    C30 2517   4.035   2.002   0.911  0.2088  0.6416  0.4090
   94phy    C28 2518   4.088   2.054   1.047 -0.4366 -0.0647  0.1997
   94phy    C29 2519   4.214   1.985   1.097  0.6112  0.5135  0.4671
   94phy    C27 2520   4.133   2.199   1.032  0.0867 -0.2548  0.8299
   94phy    C26 2521   4.029   2.308   1.057 -0.5709  0.0273  0.4903
   94phy    C25 2522   4.095   2.447   1.053 -0.2732  0.1613  0.1567
   94phy    C23 2523   3.997   2.565   1.040  0.3173 -0.0256  0.1171
   94phy    C24 2524   4.003   2.658   1.159  0.2651 -0.1407 -0.4119
   94phy    C22 2525   4.028   2.658   0.919 -0.8106 -0.4831 -0.1165
   94phy    C21 2526   3.991   2.609   0.781 -0.1874  0.3395  0.8963
   94phy    C20 2527   4.013   2.715   0.677  0.2356 -0.4447 -0.1438
   94phy    C18 2528   3.987   2.689   0.524  0.1953  0.4338 -0.0231
   94phy    O01 2529   4.055   2.564   0.485 -0.2488  0.6043  0.2322
   94phy    H01 2530   4.088   2.520   0.561 -1.2140 -0.9551 -0.2206
   94phy    C19 2531   4.054   2.809   0.460 -0.5861  0.6087 -0.0911
   94phy    C13 2532   3.832   2.678   0.479  0.2558 -0.7152 -0.5153
   94phy     H3 2533   3.798   2.589   0.538 -2.2960  0.3056 -0.3540
   94phy    O33 2534   3.741   2.770   0.539  0.1396 -0.2254  0.0414
   94phy    H1B 2535   3.659   2.728   0.558  0.7841 -1.7142 -0.3506
   94phy    C12 2536   3.779   2.608   0.354 -0.7329 -0.0702  0.4853
   94phy    O11 2537   3.860   2.524   0.272 -0.1128 -0.4392  0.4287
   94phy    H1A 2538   3.948   2.557   0.275 -1.1197  2.6890 -0.9012
   95phy    C35 2539   4.391   3.430   1.298  0.5280  0.5748  0.0925
   95phy    C33 2540   4.346   3.572   1.287  0.0092  0.2568  0.3394
   95phy    C34 2541   4.333   3.608   1.139 -0.0464 -0.0744  0.1620
   95phy    C32 2542   4.218   3.583   1.373  0.2625 -0.3598  0.1073
   95phy    C31 2543   4.211   3.690   1.480 -0.2447 -0.3811  0.1826
   95phy    C30 2544   4.078   3.695   1.559 -0.1492 -0.3806 -0.2599
   95phy    C28 2545   4.035   3.834   1.617 -0.1741  0.7518  0.4980
   95phy    C29 2546   3.979   3.934   1.510 -0.8113  0.6218  0.2720
   95phy    C27 2547   3.922   3.807   1.717 -0.9674 -0.2201  0.1806
   95phy    C26 2548   3.975   3.828   1.860 -0.0261 -0.3347  0.5375
   95phy    C25 2549   3.859   3.881   1.948 -0.3139  0.2604 -0.3161
   95phy    C23 2550   3.896   3.928   2.089 -0.0777  0.2130  0.2577
   95phy    C24 2551   3.914   4.081   2.078 -0.0912 -0.1005  0.1862
   95phy    C22 2552   3.779   3.906   2.189  0.5349  0.0920 -0.2593
   95phy    C21 2553   3.793   3.792   2.284  0.7014  0.4387  0.0529
   95phy    C20 2554   3.659   3.781   2.362  0.1952  0.2356  0.1317
   95phy    C18 2555   3.661   3.696   2.503 -0.0357 -0.2953 -0.0142
   95phy    O01 2556   3.752   3.748   2.603  0.1680  0.7372  0.3870
   95phy    H01 2557   3.839   3.738   2.569  0.7341 -1.8298  2.3059
   95phy    C19 2558   3.520   3.731   2.554 -0.2055 -0.4117 -0.5310
   95phy    C13 2559   3.679   3.531   2.497 -0.5812 -0.1061 -0.1641
   95phy     H3 2560   3.599   3.490   2.430  1.2754 -0.3495 -2.3352
   95phy    O33 2561   3.654   3.459   2.619 -0.1106 -0.0472 -0.0510
   95phy    H1B 2562   3.713   3.489   2.685  1.9560 -2.1849 -0.7967
   95phy    C12 2563   3.817   3.473   2.439  0.1068  0.4866  0.0224
   95phy    O11 2564   3.923   3.454   2.530 -0.4065 -0.0605  0.5680
   95phy    H1A 2565   3.902   3.378   2.580  0.3258 -0.9607 -0.4558
   96phy    C35 2566   2.863   2.377   2.298  0.2991 -0.1932  0.0260
   96phy    C33 2567   2.973   2.370   2.199 -0.0212  0.3220 -0.1562
   96phy    C34 2568   2.926   2.275   2.088  0.4600  0.2901 -0.1614
   96phy    C32 2569   3.001   2.514   2.150 -0.2577 -0.1951 -0.0111
   96phy    C31 2570   3.146   2.539   2.104 -0.6884  0.0150  0.0820
   96phy    C30 2571   3.164   2.682   2.046  0.0720 -0.5490  0.1084
   96phy    C28 2572   3.307   2.721   2.011  0.3663 -0.0238 -0.4287
   96phy    C29 2573   3.346   2.687   1.869 -0.0038 -0.1658  0.5238
   96phy    C27 2574   3.320   2.872   2.027 -0.1624 -0.4079  0.2077
   96phy    C26 2575   3.440   2.912   2.111 -0.4768  0.3249  0.1934
   96phy    C25 2576   3.434   3.054   2.159 -0.0496 -0.1073 -0.0673
   96phy    C23 2577   3.536   3.087   2.272  0.3790 -0.6700  0.3375
   96phy    C24 2578   3.660   3.158   2.217  0.0092  0.5599  0.2275
   96phy    C22 2579   3.469   3.187   2.368 -0.6404  0.2583  0.5119
   96phy    C21 2580   3.491   3.165   2.516  0.0381 -0.5720 -0.3325
   96phy    C20 2581   3.390   3.248   2.595 -0.2519 -1.0967 -0.2864
   96phy    C18 2582   3.422   3.259   2.751  0.2565  0.0797 -0.1725
   96phy    O01 2583   3.563   3.286   2.767 -0.0750  0.0157 -0.1422
   96phy    H01 2584   3.586   3.352   2.705  0.2324  0.0284 -0.0149
   96phy    C19 2585   3.351   3.391   2.777 -0.2863  0.6094 -0.4531
   96phy    C13 2586   3.394   3.131   2.848 -0.3733  0.0401 -0.6438
   96phy     H3 2587   3.454   3.044   2.809  0.0003 -0.0515  0.1117
   96phy    O33 2588   3.264   3.081   2.828  0.2136 -0.6885  0.2471
   96phy    H1B 2589   3.267   2.988   2.841  1.3867 -0.7326 -0.2233
   96phy    C12 2590   3.443   3.143   3.000 -0.0813  0.2168 -0.2031
   96phy    O11 2591   3.455   3.022   3.063 -0.0733 -0.2467  0.0189
   96phy    H1A 2592   3.374   2.999   3.105 -0.2595 -1.0339 -0.7492
   97phy    C35 2593   2.899   3.175   1.695 -0.2017 -0.3274  0.4398
   97phy    C33 2594   2.971   3.094   1.805  0.3560 -0.3281 -0.0683
   97phy    C34 2595   2.960   3.172   1.936 -0.3026  0.0128 -0.3304
   97phy    C32 2596   2.922   2.949   1.810 -0.2330  0.2707  0.0252
   97phy    C31 2597   3.004   2.860   1.718 -0.0263 -0.1691  0.1414
   97phy    C30 2598   2.928   2.729   1.698  0.2686  0.3810  0.0354
   97phy    C28 2599   3.006   2.617   1.635 -0.1552  0.1521  0.4869
   97phy    C29 2600   3.013   2.494   1.727  0.4383 -0.1431 -0.1877
   97phy    C27 2601   2.943   2.560   1.503 -0.0235 -0.3213 -0.3517
   97phy    C26 2602   3.045   2.497   1.402 -0.0660 -0.1204 -0.2559
   97phy    C25 2603   2.971   2.440   1.277  0.0173 -0.7764  0.5786
   97phy    C23 2604   3.063   2.354   1.191 -0.6176 -0.1039  0.1882
   97phy    C24 2605   3.056   2.206   1.226  0.4037  0.2869 -0.8839
   97phy    C22 2606   3.028   2.365   1.049  0.1333 -0.0111  0.7771
   97phy    C21 2607   3.112   2.456   0.958 -0.3971 -0.0147 -0.0986
   97phy    C20 2608   3.066   2.474   0.808  0.1741 -0.0803 -0.1665
   97phy    C18 2609   3.133   2.592   0.728  0.5288 -0.2343 -0.5895
   97phy    O01 2610   3.097   2.720   0.783 -0.1323 -0.3045  0.4822
   97phy    H01 2611   3.107   2.708   0.875 -1.3134 -1.2841  0.5036
   97phy    C19 2612   3.050   2.582   0.596 -0.5464  0.1027 -0.1584
   97phy    C13 2613   3.293   2.577   0.706  0.4389  0.5166 -0.0542
   97phy     H3 2614   3.333   2.559   0.809 -0.9027 -1.3167  0.2022
   97phy    O33 2615   3.336   2.445   0.650 -0.1709  0.5453 -0.2617
   97phy    H1B 2616   3.345   2.457   0.557  0.2893  0.2914 -0.2509
   97phy    C12 2617   3.394   2.697   0.692 -0.1535  0.3216  0.2342
   97phy    O11 2618   3.465   2.714   0.571 -0.4759  0.2428 -0.3203
   97phy    H1A 2619   3.406   2.736   0.503 -1.1284 -0.0084  0.1553
   98phy    C35 2620   3.626   4.758   1.882  0.2150  0.4107  0.7676
   98phy    C33 2621   3.706   4.654   1.801 -0.1319  0.1979  0.0054
   98phy    C34 2622   3.837   4.711   1.763 -0.5878 -0.1003 -0.2755
   98phy    C32 2623   3.729   4.515   1.868  0.1831 -0.4895 -0.0892
   98phy    C31 2624   3.647   4.397   1.812  0.1365  0.1254  0.5840
   98phy    C30 2625   3.630   4.287   1.912  0.3986  0.2117  0.0466
   98phy    C28 2626   3.525   4.182   1.882 -0.0325  0.0865 -0.1421
   98phy    C29 2627   3.556   4.090   1.758 -0.1609  0.1063  0.0919
   98phy    C27 2628   3.483   4.097   2.005 -0.1262  0.0474 -0.2701
   98phy    C26 2629   3.339   4.054   2.016  0.1953  0.4746 -0.2143
   98phy    C25 2630   3.306   3.957   2.133 -0.2439 -0.4279 -0.5002
   98phy    C23 2631   3.166   3.911   2.167 -0.0675 -0.2427 -0.1335
   98phy    C24 2632   3.103   3.803   2.080 -0.4248 -0.0860  0.1877
   98phy    C22 2633   3.184   3.849   2.309  0.4265 -0.1231  0.2760
   98phy    C21 2634   3.080   3.872   2.425 -0.6692  0.2745 -0.1782
   98phy    C20 2635   3.139   3.803   2.547  0.1995  0.3849  0.7598
   98phy    C18 2636   3.073   3.808   2.692  0.0301 -0.7036  0.1802
   98phy    O01 2637   2.954   3.730   2.696  0.2933 -0.6695  0.0465
   98phy    H01 2638   2.903   3.747   2.773  1.8422  0.4824  0.8569
   98phy    C19 2639   3.181   3.732   2.777  0.0627  0.1632  0.3172
   98phy    C13 2640   3.047   3.953   2.764 -0.1817 -0.1766  0.5941
   98phy     H3 2641   3.140   4.014   2.748 -0.4643 -0.0175 -0.5432
   98phy    O33 2642   3.043   3.941   2.911 -0.1716 -0.3166  0.3080
   98phy    H1B 2643   3.109   3.995   2.950 -0.2429  0.3290 -0.4394
   98phy    C12 2644   2.920   4.033   2.715  0.1870  0.3192 -0.3923
   98phy    O11 2645   2.899   4.161   2.772 -0.3625  0.5188 -0.1183
   98phy    H1A 2646   2.842   4.207   2.714 -0.0293 -0.3785 -1.1972
   99phy    C35 2647   2.614   2.908   0.713 -0.0045 -0.4166 -0.2120
   99phy    C33 2648   2.589   2.827   0.840  0.4499 -0.3097 -0.2240
   99phy    C34 2649   2.640   2.688   0.810 -0.1924  0.1530 -0.7367
   99phy    C32 2650   2.665   2.885   0.964 -0.3574  0.0021 -0.0895
   99phy    C31 2651   2.597   3.004   1.033  0.0210 -0.2328  0.3705
   99phy    C30 2652   2.679   3.060   1.149 -0.4929  0.0999  0.3388
   99phy    C28 2653   2.674   3.203   1.205 -0.2877 -0.1030 -0.0391
   99phy    C29 2654   2.704   3.203   1.357  0.4002 -0.0632 -0.0673
   99phy    C27 2655   2.758   3.303   1.125  0.6239 -0.0144  0.3851
   99phy    C26 2656   2.682   3.408   1.045  0.1152  0.4554 -0.0827
   99phy    C25 2657   2.780   3.487   0.956 -0.0698 -0.0911 -0.4600
   99phy    C23 2658   2.704   3.595   0.881 -0.4674 -0.2854  0.0610
   99phy    C24 2659   2.716   3.719   0.968  0.3057 -0.3125 -0.6784
   99phy    C22 2660   2.770   3.623   0.745 -0.0714  0.1494  0.0360
   99phy    C21 2661   2.676   3.637   0.631  0.2334  0.0338 -0.4319
   99phy    C20 2662   2.741   3.684   0.498 -0.3330  0.0484  0.1547
   99phy    C18 2663   2.674   3.647   0.364  0.0284 -1.0527  0.1291
   99phy    O01 2664   2.667   3.508   0.352  0.2099  0.0095  0.2594
   99phy    H01 2665   2.589   3.491   0.303  0.0052  1.8849 -0.1480
   99phy    C19 2666   2.778   3.697   0.260 -0.4189 -0.1369 -0.0201
   99phy    C13 2667   2.526   3.712   0.337 -0.2105 -0.1208  0.0712
   99phy     H3 2668   2.466   3.667   0.420  0.7468  0.2651  0.9983
   99phy    O33 2669   2.508   3.851   0.373  0.0204  0.0357 -0.2500
   99phy    H1B 2670   2.542   3.903   0.303 -1.1278  1.3259  0.1225
   99phy    C12 2671   2.418   3.655   0.239 -0.2330 -0.2280 -0.5029
   99phy    O11 2672   2.434   3.523   0.201 -0.1859 -0.2548 -0.5544
   99phy    H1A 2673   2.352   3.478   0.207  0.4692 -1.3233  1.0306
  100phy    C35 2674   3.470   3.654   1.901  0.2211 -0.3252 -0.4335
  100phy    C33 2675   3.537   3.518   1.932 -0.3042  0.6449  0.0268
  100phy    C34 2676   3.562   3.509   2.078 -0.4689  0.0392  0.0098
  100phy    C32 2677   3.442   3.405   1.887 -0.7835 -0.1057 -0.1215
  100phy    C31 2678   3.474   3.343   1.749  0.0079  0.0701 -0.4282
  100phy    C30 2679   3.383   3.223   1.720  0.0939 -0.3707  0.3879
  100phy    C28 2680   3.422   3.140   1.602 -0.4901  0.1387 -0.4822
  100phy    C29 2681   3.497   3.014   1.650 -0.0985  0.6050  0.5056
  100phy    C27 2682   3.288   3.084   1.541 -0.2199  0.8718  0.6417
  100phy    C26 2683   3.287   3.071   1.387  0.1832  0.5760  0.0608
  100phy    C25 2684   3.154   3.021   1.331 -0.4829  0.1453  0.2252
  100phy    C23 2685   3.167   2.976   1.182 -0.2646  0.4493  0.0946
  100phy    C24 2686   3.192   2.829   1.178 -0.0053 -0.1751 -0.1933
  100phy    C22 2687   3.049   3.015   1.094 -0.5092  0.2729 -0.8725
  100phy    C21 2688   3.087   3.066   0.957 -0.5629  0.0785 -0.1897
  100phy    C20 2689   2.974   3.097   0.865  0.5585 -0.0433 -0.0467
  100phy    C18 2690   3.007   3.140   0.712 -0.4151 -0.1491  0.1510
  100phy    O01 2691   3.105   3.244   0.709 -0.5742  0.2134  0.2671
  100phy    H01 2692   3.184   3.215   0.750 -0.7275  1.1693  1.2719
  100phy    C19 2693   2.875   3.205   0.668  0.1048 -0.2970 -0.1673
  100phy    C13 2694   3.054   3.019   0.617 -0.5309 -0.4508  1.0464
  100phy     H3 2695   3.153   2.990   0.660 -0.1815  0.3739  0.8312
  100phy    O33 2696   2.988   2.895   0.628  0.6417  0.4271  0.0516
  100phy    H1B 2697   3.011   2.847   0.705 -0.0962 -0.2646 -0.1468
  100phy    C12 2698   3.115   3.038   0.471 -0.1018  0.4127  0.1276
  100phy    O11 2699   3.035   3.021   0.356  0.2687 -0.0732  0.1627
  100phy    H1A 2700   2.991   2.939   0.369  0.4572 -0.2738 -0.4489
  101phy    C35 2701   3.655   4.035   1.360  0.0009  0.0584  0.0064
  101phy    C33 2702   3.540   3.933   1.348  0.3236  0.0661  0.2959
  101phy    C34 2703   3.549   3.841   1.465  0.4019 -0.5605 -0.3130
  101phy    C32 2704   3.412   4.012   1.338 -0.0842  0.6589  0.2352
  101phy    C31 2705   3.294   3.953   1.258 -0.3115  0.2612 -0.1402
  101phy    C30 2706   3.187   4.049   1.233  0.5423 -0.5210  0.0329
  101phy    C28 2707   3.073   3.994   1.146 -0.1597 -0.2484 -0.1629
  101phy    C29 2708   2.940   3.975   1.227  0.6086  0.1759  0.5540
  101phy    C27 2709   3.051   4.089   1.026 -0.1242  0.0723 -0.2157
  101phy    C26 2710   3.017   4.025   0.893  0.6427  0.4201 -0.1867
  101phy    C25 2711   2.902   4.100   0.829  0.3432 -0.3711 -0.0776
  101phy    C23 2712   2.856   4.054   0.696 -0.0178 -0.2702  0.2500
  101phy    C24 2713   2.708   4.025   0.697  0.2734  0.3736  0.6133
  101phy    C22 2714   2.883   4.159   0.588 -0.1662 -0.2867 -0.0432
  101phy    C21 2715   2.918   4.115   0.443  0.2774 -0.1914 -0.2502
  101phy    C20 2716   2.946   4.244   0.363 -0.3435  0.5170 -0.3664
  101phy    C18 2717   2.977   4.233   0.208  0.7157  0.5501 -0.0961
  101phy    O01 2718   3.095   4.158   0.173 -0.1094  0.2162 -0.2588
  101phy    H01 2719   3.163   4.205   0.216  0.4990  0.4359 -1.4129
  101phy    C19 2720   3.019   4.382   0.178  0.1151  0.4420  0.1735
  101phy    C13 2721   2.857   4.174   0.120  0.5025 -0.4214 -0.4652
  101phy     H3 2722   2.867   4.065   0.143  1.2454 -0.5115 -1.1649
  101phy    O33 2723   2.721   4.193   0.172  0.1938  0.2509  0.0369
  101phy    H1B 2724   2.683   4.273   0.139  0.2859 -0.0990 -0.9518
  101phy    C12 2725   2.862   4.136  -0.031  0.2460  0.0324  0.3423
  101phy    O11 2726   2.793   4.227  -0.121  0.1206  0.5798  0.3955
  101phy    H1A 2727   2.826   4.206  -0.206  1.2079  2.1067  0.4037
  102phy    C35 2728   1.706   0.785   2.105  0.1901 -0.1340 -0.3406
  102phy    C33 2729   1.583   0.700   2.070 -0.0616  0.3702  0.4197
  102phy    C34 2730   1.576   0.707   1.919 -0.2117 -0.2988  0.6141
  102phy    C32 2731   1.585   0.558   2.138 -0.2553 -0.1798  0.2313
  102phy    C31 2732   1.501   0.546   2.272  0.5744 -0.5810 -0.2575
  102phy    C30 2733   1.515   0.418   2.354 -0.1887  0.5702  0.0251
  102phy    C28 2734   1.437   0.413   2.486  0.0923  0.6337 -0.4961
  102phy    C29 2735   1.287   0.401   2.463 -0.0245  0.0340  0.4751
  102phy    C27 2736   1.489   0.298   2.576  0.3660  0.4445 -0.0632
  102phy    C26 2737   1.500   0.341   2.727  0.8156  0.3237  0.0886
  102phy    C25 2738   1.548   0.216   2.801  0.0680  0.3484 -0.0518
  102phy    C23 2739   1.594   0.247   2.946  0.3983 -0.6767 -0.2215
  102phy    C24 2740   1.477   0.227   3.042  0.0231  0.0012 -0.1177
  102phy    C22 2741   1.718   0.159   2.983  0.1096  0.2355 -0.6592
  102phy    C21 2742   1.816   0.217   3.085 -0.4845  0.5503  0.4876
  102phy    C20 2743   1.941   0.123   3.111 -0.4619  0.8221  0.5263
  102phy    C18 2744   2.059   0.161   3.209 -0.3268 -0.7991 -0.1473
  102phy    O01 2745   1.997   0.208   3.330 -0.0516  0.7230  0.6076
  102phy    H01 2746   2.069   0.237   3.382  0.6021 -0.4962  0.4089
  102phy    C19 2747   2.118   0.023   3.240  0.0090 -0.5217  0.0820
  102phy    C13 2748   2.164   0.270   3.150 -0.9019 -0.2413  0.0249
  102phy     H3 2749   2.199   0.244   3.046  1.1112  4.0587 -0.5710
  102phy    O33 2750   2.294   0.272   3.218  0.7152 -0.4968  0.5707
  102phy    H1B 2751   2.361   0.322   3.176  0.6933  1.3744  2.5685
  102phy    C12 2752   2.121   0.424   3.129  0.0033  0.6604 -0.0140
  102phy    O11 2753   2.204   0.502   3.051 -0.1783  0.3381 -0.0386
  102phy    H1A 2754   2.288   0.504   3.093 -0.5164  1.5551  0.6189
  103phy    C35 2755   3.082   3.535   1.755 -0.3700  0.6692  0.5665
  103phy    C33 2756   3.163   3.629   1.665  0.0519 -0.0702 -0.0665
  103phy    C34 2757   3.206   3.559   1.542 -0.4006  0.9011 -0.7964
  103phy    C32 2758   3.072   3.747   1.622  0.2029 -0.1032  0.1320
  103phy    C31 2759   3.122   3.882   1.679  0.3754  0.6101 -0.0099
  103phy    C30 2760   3.027   3.994   1.640 -0.8379  0.1090 -0.2360
  103phy    C28 2761   3.074   4.134   1.674 -0.2310 -0.4171 -0.7776
  103phy    C29 2762   3.185   4.198   1.584 -0.4360 -0.2469 -0.3683
  103phy    C27 2763   2.953   4.226   1.660  0.2865 -0.1001  0.1776
  103phy    C26 2764   2.928   4.316   1.784 -0.1991 -0.1503  0.1516
  103phy    C25 2765   2.784   4.382   1.798 -0.0459  0.0018  0.3445
  103phy    C23 2766   2.768   4.463   1.923  0.1293  0.1355 -0.1542
  103phy    C24 2767   2.753   4.607   1.877 -0.0391  0.0460 -0.0918
  103phy    C22 2768   2.646   4.425   2.012  0.5986  0.0245 -0.0549
  103phy    C21 2769   2.672   4.448   2.162  0.0946  0.0032 -0.2042
  103phy    C20 2770   2.543   4.402   2.236 -0.4502 -0.2058  0.1312
  103phy    C18 2771   2.540   4.398   2.393 -0.3222 -0.2630  1.0847
  103phy    O01 2772   2.652   4.465   2.464  0.4775  0.6644 -0.1244
  103phy    H01 2773   2.679   4.538   2.411  0.0143 -0.2249 -1.6762
  103phy    C19 2774   2.413   4.476   2.417  0.5937 -0.0970  0.0866
  103phy    C13 2775   2.537   4.244   2.440  0.2040 -0.2001  0.5053
  103phy     H3 2776   2.626   4.194   2.395  0.1926  2.1649 -2.3858
  103phy    O33 2777   2.433   4.164   2.389 -0.2722 -0.0288  0.1188
  103phy    H1B 2778   2.349   4.201   2.405  0.3456  1.7213 -0.4847
  103phy    C12 2779   2.547   4.215   2.593  0.3016 -0.6528  0.3197
  103phy    O11 2780   2.656   4.257   2.672  0.6328 -0.2657 -0.2569
  103phy    H1A 2781   2.694   4.337   2.642 -0.0118 -0.0339 -0.4701
  104phy    C35 2782   2.085   4.218   1.349 -0.5959 -0.6171 -0.5179
  104phy    C33 2783   2.110   4.365   1.377 -0.2261  0.0569  0.2929
  104phy    C34 2784   2.052   4.395   1.512 -0.7690 -0.0422 -0.3355
  104phy    C32 2785   2.265   4.402   1.358  0.5350  0.2923 -0.1991
  104phy    C31 2786   2.305   4.550   1.360 -0.2956 -0.5325  0.5754
  104phy    C30 2787   2.456   4.574   1.343 -0.3848 -0.2794 -0.3955
  104phy    C28 2788   2.493   4.729   1.349 -0.4896  0.0671  0.4743
  104phy    C29 2789   2.562   4.757   1.478  0.4614  0.3901  0.4545
  104phy    C27 2790   2.583   4.763   1.233  0.6443 -0.0072 -0.6344
  104phy    C26 2791   2.566   4.908   1.178  0.2760  0.1289 -0.2783
  104phy    C25 2792   2.660   4.928   1.058 -0.2389  0.0174  0.4268
  104phy    C23 2793   2.621   5.049   0.975  0.5965  0.4548  0.0491
  104phy    C24 2794   2.707   5.166   1.001 -0.0373 -0.0405  0.3943
  104phy    C22 2795   2.616   5.005   0.825 -0.2532  0.2511  0.3853
  104phy    C21 2796   2.498   5.071   0.751  0.0914 -0.0783  0.0408
  104phy    C20 2797   2.504   5.039   0.599  0.5145 -0.1683 -0.1083
  104phy    C18 2798   2.382   5.092   0.504 -0.1069 -0.1588 -0.1860
  104phy    O01 2799   2.262   5.016   0.542  0.1357  0.6436  0.1618
  104phy    H01 2800   2.286   4.926   0.532 -2.5587 -0.5158  2.6274
  104phy    C19 2801   2.425   5.035   0.369 -0.1307 -0.0463  0.3853
  104phy    C13 2802   2.354   5.251   0.505 -0.1638 -0.4516  0.4980
  104phy     H3 2803   2.348   5.268   0.615 -1.2400 -1.1642  0.5737
  104phy    O33 2804   2.464   5.345   0.474 -0.1894 -0.1739  0.4310
  104phy    H1B 2805   2.462   5.428   0.518 -0.2233  0.0405  0.0272
  104phy    C12 2806   2.215   5.324   0.481  0.6368  0.0519 -0.0869
  104phy    O11 2807   2.189   5.348   0.343 -0.3944  0.5303  0.5875
  104phy    H1A 2808   2.264   5.375   0.294  0.1301  0.2862  1.2379
  105phy    C35 2809   2.257   2.563   0.861 -0.0871 -0.1138 -0.1230
  105phy    C33 2810   2.152   2.574   0.970  0.2225  0.0851 -0.3248
  105phy    C34 2811   2.191   2.474   1.080 -0.2752 -0.3532 -0.1225
  105phy    C32 2812   2.141   2.719   1.013 -0.2153 -0.1440 -0.3559
  105phy    C31 2813   2.036   2.768   1.113  0.0811  0.0516  0.0212
  105phy    C30 2814   2.028   2.925   1.099  0.3383 -0.0517 -0.3293
  105phy    C28 2815   1.931   3.006   1.189 -0.2285 -0.1739  0.3495
  105phy    C29 2816   1.992   3.031   1.326 -0.2865 -0.7408  0.2475
  105phy    C27 2817   1.921   3.147   1.131 -0.0295  0.1332 -0.0657
  105phy    C26 2818   1.809   3.187   1.030 -0.3016 -0.4157 -0.3483
  105phy    C25 2819   1.855   3.327   0.975  0.1053 -0.7757 -0.0934
  105phy    C23 2820   1.749   3.407   0.885  0.4099 -0.4065 -0.2156
  105phy    C24 2821   1.653   3.473   0.983  0.5176  0.2759 -0.0190
  105phy    C22 2822   1.826   3.515   0.810  0.1547  0.1677 -0.0467
  105phy    C21 2823   1.866   3.488   0.669 -0.1175 -0.0879 -0.0157
  105phy    C20 2824   1.876   3.614   0.580  0.4079 -0.3355  0.0755
  105phy    C18 2825   1.980   3.615   0.460  0.4030  0.2518 -0.4709
  105phy    O01 2826   2.119   3.603   0.498 -0.0249 -0.1689 -0.2935
  105phy    H01 2827   2.138   3.655   0.574 -0.3087  0.5323 -0.6916
  105phy    C19 2828   1.953   3.752   0.404 -0.2895  0.3857 -0.1775
  105phy    C13 2829   1.941   3.507   0.350 -0.0799  0.6146  0.2741
  105phy     H3 2830   1.948   3.408   0.402  0.9824  0.2654 -0.4893
  105phy    O33 2831   1.803   3.486   0.307  0.2608  0.0940  0.5055
  105phy    H1B 2832   1.795   3.529   0.224  0.0668  1.6575  1.3013
  105phy    C12 2833   2.051   3.438   0.246 -0.1629 -0.2497 -0.3963
  105phy    O11 2834   2.188   3.457   0.279  0.2802 -0.0900 -0.2603
  105phy    H1A 2835   2.185   3.496   0.364 -1.9777 -1.5982  0.4402
  106phy    C35 2836   1.708   4.437   2.019  0.0328 -0.2928  0.3413
  106phy    C33 2837   1.778   4.568   1.988  0.4837  0.2704 -0.0741
  106phy    C34 2838   1.814   4.572   1.834  0.2295 -0.3958 -0.4160
  106phy    C32 2839   1.694   4.688   2.035 -0.2011  0.0843 -0.6814
  106phy    C31 2840   1.780   4.800   2.081  0.0473 -0.0033  0.1551
  106phy    C30 2841   1.717   4.907   2.159 -0.5968 -0.0839 -0.3854
  106phy    C28 2842   1.801   5.023   2.212 -0.1675  0.0809  0.7876
  106phy    C29 2843   1.751   5.163   2.181 -0.1339 -0.0123 -0.0636
  106phy    C27 2844   1.809   5.016   2.366  0.5972 -0.6903  0.1291
  106phy    C26 2845   1.933   5.061   2.436 -0.0691 -0.0722 -0.3627
  106phy    C25 2846   1.920   5.052   2.588 -0.5865  0.4089  0.2811
  106phy    C23 2847   2.040   5.112   2.675 -0.5850 -0.2799 -0.3475
  106phy    C24 2848   1.991   5.246   2.728  0.2381  0.0773 -0.1970
  106phy    C22 2849   2.080   5.026   2.797 -0.1111 -0.6629  0.2377
  106phy    C21 2850   2.210   4.949   2.774 -0.3085  0.2474 -0.3210
  106phy    C20 2851   2.264   4.880   2.906 -0.1729 -0.3690  0.4187
  106phy    C18 2852   2.391   4.789   2.904  0.5561 -0.1418 -0.2450
  106phy    O01 2853   2.503   4.863   2.847  0.1723 -0.1464 -0.0572
  106phy    H01 2854   2.545   4.804   2.787  1.2785 -0.9809  1.4488
  106phy    C19 2855   2.433   4.784   3.057 -0.0300  0.2295  0.1723
  106phy    C13 2856   2.357   4.642   2.841  0.0133  0.3010  0.1956
  106phy     H3 2857   2.296   4.660   2.749  1.5537  0.4645 -0.8392
  106phy    O33 2858   2.265   4.559   2.924  0.1495  0.5492  0.3881
  106phy    H1B 2859   2.213   4.617   2.975 -0.1767  2.1111 -1.5780
  106phy    C12 2860   2.469   4.559   2.791  0.1051  0.5158  0.1710
  106phy    O11 2861   2.554   4.622   2.698 -0.0889  0.1185  0.5494
  106phy    H1A 2862   2.610   4.560   2.655 -0.1344  0.9862 -0.8459
  107phy    C35 2863   2.855   1.040   1.858 -0.4460 -0.2903  0.5766
  107phy    C33 2864   2.980   0.997   1.937 -0.2479  0.2299  0.7574
  107phy    C34 2865   3.100   1.089   1.919  0.3530  0.0364 -0.4039
  107phy    C32 2866   2.936   0.976   2.085 -0.2524 -0.2610 -0.5460
  107phy    C31 2867   3.024   0.902   2.191 -0.2041  0.2059 -0.3124
  107phy    C30 2868   2.995   0.962   2.331 -0.0758  0.3974  0.1126
  107phy    C28 2869   3.065   0.887   2.445 -0.0162  1.1950  0.0799
  107phy    C29 2870   3.138   0.993   2.529  0.2955 -0.3128  0.1338
  107phy    C27 2871   2.966   0.800   2.525 -0.1665  0.3541  0.5230
  107phy    C26 2872   3.027   0.679   2.599  0.3519  0.1535  0.2738
  107phy    C25 2873   2.929   0.612   2.696  0.2206  0.0929  0.1333
  107phy    C23 2874   2.971   0.535   2.821  0.0949 -0.1422  0.2794
  107phy    C24 2875   2.997   0.630   2.936 -0.4479 -0.4197  0.0174
  107phy    C22 2876   2.849   0.450   2.860  0.0604 -0.1962 -0.3295
  107phy    C21 2877   2.875   0.303   2.904  0.2898  0.2088  0.0578
  107phy    C20 2878   2.749   0.223   2.937 -0.2271 -0.3220  0.0092
  107phy    C18 2879   2.750   0.073   2.981 -0.0054 -0.9751 -0.4597
  107phy    O01 2880   2.842   0.059   3.090 -0.2211  0.0970 -0.5510
  107phy    H01 2881   2.830   0.128   3.153 -0.9177  0.6867 -1.3089
  107phy    C19 2882   2.608   0.059   3.042 -0.1355 -0.0429 -0.1595
  107phy    C13 2883   2.786  -0.024   2.860  0.4464  0.1718  0.5711
  107phy     H3 2884   2.869   0.025   2.802 -0.2960  2.3041  1.2048
  107phy    O33 2885   2.681  -0.020   2.761  0.7510  0.3432  0.2056
  107phy    H1B 2886   2.601  -0.058   2.789  0.1724  0.5834 -1.0457
  107phy    C12 2887   2.848  -0.170   2.890 -0.1945 -0.2140 -0.2936
  107phy    O11 2888   2.946  -0.179   2.993 -0.6523  0.0662  0.0994
  107phy    H1A 2889   2.930  -0.106   3.050 -0.5257  1.7469 -1.9196
  108phy    C35 2890   4.197   4.213   1.655 -0.0441  0.1458 -0.4766
  108phy    C33 2891   4.087   4.311   1.682  0.1174 -0.8966 -0.1938
  108phy    C34 2892   4.041   4.307   1.825  0.0772 -0.2633 -0.1918
  108phy    C32 2893   4.123   4.456   1.638  0.3222 -0.3556  0.1032
  108phy    C31 2894   4.116   4.509   1.494  0.7619 -0.1603 -0.2136
  108phy    C30 2895   4.145   4.657   1.481  0.4133 -0.2108 -0.0181
  108phy    C28 2896   4.106   4.717   1.345  0.1789 -0.3427 -0.2762
  108phy    C29 2897   3.985   4.806   1.352 -0.8813 -0.0873 -0.0735
  108phy    C27 2898   4.228   4.805   1.310 -0.1603 -0.1528 -0.0684
  108phy    C26 2899   4.256   4.840   1.165 -0.0751  0.0356 -0.0234
  108phy    C25 2900   4.345   4.965   1.152  0.3113 -0.2389 -0.1212
  108phy    C23 2901   4.364   5.029   1.012 -0.0485 -0.4444 -0.2035
  108phy    C24 2902   4.415   5.171   1.035 -0.1485 -0.0296 -0.3213
  108phy    C22 2903   4.466   4.953   0.923  0.2003 -0.7010 -0.4836
  108phy    C21 2904   4.447   4.953   0.774 -0.1285  0.0934  0.1671
  108phy    C20 2905   4.575   4.889   0.719 -0.1949 -0.1782 -0.3540
  108phy    C18 2906   4.588   4.857   0.567  0.4402 -0.2742  0.1201
  108phy    O01 2907   4.477   4.778   0.518  0.3260 -0.1445  0.0855
  108phy    H01 2908   4.412   4.760   0.584  0.1914  0.0304  0.0008
  108phy    C19 2909   4.710   4.769   0.570 -0.4928  0.3353  0.3168
  108phy    C13 2910   4.609   4.980   0.460 -0.2291  0.5205 -0.3421
  108phy     H3 2911   4.659   5.061   0.520 -0.4388  1.3126 -1.2019
  108phy    O33 2912   4.702   4.977   0.347 -0.1380  0.3505 -0.1139
  108phy    H1B 2913   4.646   4.990   0.273  0.8264  0.5930 -0.8219
  108phy    C12 2914   4.494   5.091   0.427 -0.7199 -0.2674 -0.0363
  108phy    O11 2915   4.401   5.063   0.330 -0.0767  0.0489  0.3564
  108phy    H1A 2916   4.447   5.042   0.251 -1.0957 -0.5580 -0.0884
  109phy    C35 2917   4.466   1.739   2.023  0.1143 -0.0245 -0.3297
  109phy    C33 2918   4.425   1.853   1.931  0.2309 -0.1383  0.0539
  109phy    C34 2919   4.337   1.788   1.821 -0.5760 -0.3049 -0.2363
  109phy    C32 2920   4.350   1.970   2.004 -0.2055  0.2268 -0.4514
  109phy    C31 2921   4.379   2.105   1.934 -0.3183 -0.4653 -0.0322
  109phy    C30 2922   4.306   2.223   2.004 -0.2797  0.2187 -0.7280
  109phy    C28 2923   4.330   2.357   1.931 -0.0450  0.0937  0.0826
  109phy    C29 2924   4.212   2.382   1.831  0.2533 -0.8349  0.0542
  109phy    C27 2925   4.322   2.476   2.026  0.2923 -0.1327 -0.4750
  109phy    C26 2926   4.426   2.510   2.133  0.1459  0.2832 -0.0492
  109phy    C25 2927   4.379   2.636   2.209 -0.7043 -0.1464  0.2188
  109phy    C23 2928   4.462   2.659   2.336 -0.1368  0.9946 -0.2703
  109phy    C24 2929   4.551   2.782   2.314  0.0397  0.3292 -0.1539
  109phy    C22 2930   4.369   2.670   2.461  0.1625  0.1981 -0.3387
  109phy    C21 2931   4.451   2.643   2.591  0.4785 -0.4998  0.6575
  109phy    C20 2932   4.362   2.668   2.714  0.0010  0.0615  0.2699
  109phy    C18 2933   4.404   2.631   2.864  0.0657 -0.2107  0.5998
  109phy    O01 2934   4.534   2.692   2.893 -0.2414 -0.2499  0.9074
  109phy    H01 2935   4.538   2.776   2.852  0.9119 -0.4167  0.6383
  109phy    C19 2936   4.307   2.719   2.953 -0.1537  0.3954 -0.1206
  109phy    C13 2937   4.397   2.468   2.894  0.8402 -0.4403 -0.4328
  109phy     H3 2938   4.313   2.420   2.837  0.6654 -1.6985  0.8205
  109phy    O33 2939   4.359   2.433   3.026  0.4147  0.0594 -0.1673
  109phy    H1B 2940   4.413   2.469   3.094 -1.3158  1.2060  0.6974
  109phy    C12 2941   4.528   2.386   2.864  0.0444  0.5237  0.0551
  109phy    O11 2942   4.641   2.442   2.927 -0.2625  0.2138  0.0221
  109phy    H1A 2943   4.647   2.527   2.889 -0.1176  0.0247 -0.3870
  110phy    C35 2944   4.777   1.579   1.758  0.4488  0.1497 -0.2638
  110phy    C33 2945   4.719   1.506   1.638  0.3410 -0.2186  0.2967
  110phy    C34 2946   4.600   1.420   1.668 -0.2816  0.6875  0.2702
  110phy    C32 2947   4.666   1.612   1.537  0.1499  0.3605 -0.2488
  110phy    C31 2948   4.685   1.588   1.389  0.0881 -0.6869 -0.0632
  110phy    C30 2949   4.629   1.706   1.312  0.3349  0.0049  0.0826
  110phy    C28 2950   4.627   1.693   1.158  1.1248  0.5523  0.0755
  110phy    C29 2951   4.502   1.754   1.101 -0.3800  0.4374  0.1350
  110phy    C27 2952   4.760   1.747   1.093  0.3042 -0.3148  0.7221
  110phy    C26 2953   4.797   1.659   0.968 -0.2588 -0.1646 -0.2833
  110phy    C25 2954   4.922   1.730   0.912  0.8961  0.0301  0.5220
  110phy    C23 2955   4.995   1.667   0.788 -0.2512  0.3304 -0.2582
  110phy    C24 2956   4.995   1.763   0.669  1.1208  0.1776 -0.3363
  110phy    C22 2957   5.145   1.630   0.826  0.1577 -0.4846  0.5614
  110phy    C21 2958   5.237   1.547   0.732 -0.1147  0.0327 -0.9143
  110phy    C20 2959   5.375   1.524   0.800  0.2956 -0.2497 -0.2115
  110phy    C18 2960   5.487   1.441   0.723  0.1273 -0.8562  1.0994
  110phy    O01 2961   5.443   1.305   0.717 -0.1439 -0.0043  0.3888
  110phy    H01 2962   5.388   1.281   0.644  1.3281 -1.8246 -0.1799
  110phy    C19 2963   5.601   1.438   0.823  0.3232 -0.1266 -0.2282
  110phy    C13 2964   5.530   1.492   0.573  0.0903 -0.1793 -0.3738
  110phy     H3 2965   5.435   1.486   0.514  0.0574 -1.0675 -0.2401
  110phy    O33 2966   5.560   1.632   0.558  0.3797 -0.3668 -0.3658
  110phy    H1B 2967   5.644   1.649   0.595  0.1942 -2.3131  1.0955
  110phy    C12 2968   5.602   1.403   0.467 -0.1087  0.1044 -0.1606
  110phy    O11 2969   5.575   1.262   0.470  0.2157 -0.0399 -0.1350
  110phy    H1A 2970   5.594   1.230   0.556  3.8889  1.2288 -0.2891
  111phy    C35 2971   4.228   1.953   3.118  0.3496 -0.1844 -0.6684
  111phy    C33 2972   4.294   1.951   2.981  0.1737 -0.0234 -0.2354
  111phy    C34 2973   4.228   2.060   2.893  0.1220 -0.2429  0.2646
  111phy    C32 2974   4.447   1.968   3.001  0.6178 -0.0607 -0.1638
  111phy    C31 2975   4.554   1.922   2.899  0.3599  0.0526  0.1324
  111phy    C30 2976   4.689   1.942   2.961  0.6610 -0.0182 -0.1080
  111phy    C28 2977   4.813   1.884   2.884 -0.0982 -0.0708 -0.5615
  111phy    C29 2978   4.902   1.999   2.840 -0.3239  0.0249  0.1088
  111phy    C27 2979   4.895   1.793   2.977 -0.2215 -0.1558  0.3236
  111phy    C26 2980   4.867   1.642   2.953  0.1624  0.0796 -0.4168
  111phy    C25 2981   4.983   1.547   2.996  0.0837  0.5958  0.0244
  111phy    C23 2982   4.938   1.398   3.001 -0.3066  0.3601  0.1462
  111phy    C24 2983   4.980   1.330   2.867  0.0713 -0.0134 -0.2590
  111phy    C22 2984   5.005   1.311   3.105 -0.0100 -0.6895 -0.3796
  111phy    C21 2985   4.926   1.309   3.242 -0.7133  0.3004 -0.7192
  111phy    C20 2986   4.978   1.200   3.346 -0.5049  0.4092  0.5302
  111phy    C18 2987   4.908   1.158   3.479  0.1834 -0.9124 -0.0681
  111phy    O01 2988   4.774   1.120   3.455  0.0192  0.6877  0.1330
  111phy    H01 2989   4.738   1.088   3.536  1.2837 -0.5163  0.2671
  111phy    C19 2990   4.988   1.042   3.534 -0.3695  0.1110  0.1169
  111phy    C13 2991   4.906   1.294   3.573 -0.0787 -0.2776  0.1220
  111phy     H3 2992   4.861   1.379   3.515 -1.2622  0.3939  1.9443
  111phy    O33 2993   5.032   1.355   3.607  0.1963  0.4415  0.0116
  111phy    H1B 2994   5.031   1.448   3.597 -1.4433  0.5423  0.9173
  111phy    C12 2995   4.812   1.298   3.703  0.2056 -0.3604  0.3848
  111phy    O11 2996   4.819   1.195   3.795  0.4784  0.2664  0.5712
  111phy    H1A 2997   4.909   1.177   3.815  0.3297 -0.9782  0.1734
  112phy    C35 2998   3.825   2.858   1.530 -0.4682  0.0904 -0.5959
  112phy    C33 2999   3.946   2.791   1.600  0.5439 -0.1460 -0.5992
  112phy    C34 3000   3.978   2.657   1.529  0.1202  0.0843 -0.2359
  112phy    C32 3001   4.069   2.888   1.603  0.0456  0.2658 -0.2514
  112phy    C31 3002   4.153   2.877   1.730 -0.5518 -0.1826 -0.1423
  112phy    C30 3003   4.285   2.954   1.722  0.6053  0.0740  0.4910
  112phy    C28 3004   4.382   2.950   1.839  0.1847  0.0550 -0.1654
  112phy    C29 3005   4.524   2.945   1.784 -0.0977  0.2317 -0.1334
  112phy    C27 3006   4.355   3.059   1.948  0.6176  0.3269  0.2112
  112phy    C26 3007   4.371   3.028   2.095 -0.3630  0.2806  0.1416
  112phy    C25 3008   4.322   3.138   2.186  0.1985 -0.2915 -0.6430
  112phy    C23 3009   4.324   3.104   2.337  0.1334 -0.7810 -0.7680
  112phy    C24 3010   4.462   3.127   2.399 -0.1521 -0.0374 -0.1724
  112phy    C22 3011   4.219   3.194   2.413 -0.0736 -0.1137  0.1753
  112phy    C21 3012   4.144   3.131   2.537  0.6168  0.1085 -0.0069
  112phy    C20 3013   4.129   3.234   2.660 -1.0794  0.6521  0.4221
  112phy    C18 3014   4.056   3.191   2.794 -0.1023 -0.8212  0.0519
  112phy    O01 3015   4.130   3.084   2.869  0.2730 -0.3596  0.8289
  112phy    H01 3016   4.116   3.007   2.818 -3.1275  0.9489 -0.5625
  112phy    C19 3017   4.091   3.319   2.875  0.8180 -0.1851  0.6392
  112phy    C13 3018   3.899   3.150   2.780 -0.0630 -0.1927  0.2160
  112phy     H3 3019   3.896   3.060   2.712  0.0341  0.2731 -0.4202
  112phy    O33 3020   3.821   3.245   2.705 -0.2529  0.0983  0.2810
  112phy    H1B 3021   3.731   3.220   2.715 -0.2753 -0.0745 -0.3008
  112phy    C12 3022   3.825   3.105   2.910 -0.2074  0.0293 -0.1263
  112phy    O11 3023   3.782   3.208   2.996 -0.1011  0.0359  0.0014
  112phy    H1A 3024   3.758   3.280   2.940 -0.3774  0.7844  1.0433
  113phy    C35 3025   3.305   0.555   1.442  0.3405 -0.2195 -0.0231
  113phy    C33 3026   3.356   0.439   1.530 -0.0327  0.2105 -0.2005
  113phy    C34 3027   3.290   0.438   1.665 -0.0755  0.3305 -0.0357
  113phy    C32 3028   3.357   0.299   1.463  0.3527 -0.3504 -0.1663
  113phy    C31 3029   3.486   0.211   1.491 -0.5493  0.1052  0.2161
  113phy    C30 3030   3.458   0.077   1.433 -0.4470  0.0823 -0.5349
  113phy    C28 3031   3.587  -0.014   1.424  0.7892 -0.5545 -0.3107
  113phy    C29 3032   3.612  -0.088   1.555 -0.1275  0.0550  0.5448
  113phy    C27 3033   3.561  -0.120   1.318 -0.2275 -0.3086 -0.0480
  113phy    C26 3034   3.659  -0.105   1.197  0.4480  0.5660  0.3506
  113phy    C25 3035   3.627  -0.203   1.081 -0.1897 -0.8571  0.0296
  113phy    C23 3036   3.721  -0.193   0.958 -0.1986  0.4314  0.4331
  113phy    C24 3037   3.855  -0.273   0.977 -0.2124 -0.2979  0.3962
  113phy    C22 3038   3.638  -0.246   0.832 -0.3647  0.5222 -0.4764
  113phy    C21 3039   3.603  -0.150   0.716 -0.1969 -0.2651  0.5464
  113phy    C20 3040   3.545  -0.230   0.600 -0.1382 -0.1411  0.3529
  113phy    C18 3041   3.543  -0.165   0.452 -0.4504  0.3780 -0.2842
  113phy    O01 3042   3.504  -0.028   0.453 -0.3528  0.3730 -0.3412
  113phy    H01 3043   3.469  -0.005   0.537 -0.7535  1.8528 -0.8751
  113phy    C19 3044   3.446  -0.250   0.381 -0.1715  0.0194  0.6416
  113phy    C13 3045   3.685  -0.178   0.375  0.0202  0.6641 -0.0673
  113phy     H3 3046   3.757  -0.139   0.451 -1.3011 -0.7380  2.0211
  113phy    O33 3047   3.750  -0.311   0.363  0.3253 -0.1566 -0.3758
  113phy    H1B 3048   3.722  -0.363   0.436 -1.3107 -1.2209 -1.7032
  113phy    C12 3049   3.755  -0.082   0.268  0.0653  0.7366 -0.3242
  113phy    O11 3050   3.681   0.038   0.238  0.4210  0.2039 -0.5416
  113phy    H1A 3051   3.608   0.039   0.297 -0.0895  0.9784 -1.1808
  114phy    C35 3052   0.206   2.818   2.586  0.4098  0.4071  0.3397
  114phy    C33 3053   0.296   2.938   2.551  0.1961  0.6228  0.2449
  114phy    C34 3054   0.436   2.895   2.519  0.0011 -0.7426 -0.4123
  114phy    C32 3055   0.224   3.028   2.452  0.4305 -0.7822 -0.0104
  114phy    C31 3056   0.263   3.180   2.435 -0.1303 -0.1442  0.0567
  114phy    C30 3057   0.203   3.227   2.306 -0.6659 -0.2086  0.3067
  114phy    C28 3058   0.209   3.378   2.272 -0.0853 -0.0404  0.0264
  114phy    C29 3059   0.184   3.394   2.122 -0.0132 -0.3710 -0.1000
  114phy    C27 3060   0.103   3.469   2.342  0.1377  0.3249  0.3014
  114phy    C26 3061   0.175   3.586   2.417 -0.8529  0.3029 -0.0453
  114phy    C25 3062   0.073   3.702   2.448 -0.2412  0.4943 -0.2307
  114phy    C23 3063   0.130   3.839   2.495  0.3766 -0.3792 -0.3289
  114phy    C24 3064   0.173   3.925   2.379 -0.2610  0.4284  0.2052
  114phy    C22 3065   0.016   3.921   2.569 -0.4769  0.0199 -0.4013
  114phy    C21 3066   0.076   4.006   2.683  0.2618 -0.0213  0.2402
  114phy    C20 3067  -0.027   4.099   2.743  0.0356 -0.1304  0.2164
  114phy    C18 3068   0.020   4.180   2.875 -0.1739  0.6192 -0.4477
  114phy    O01 3069   0.157   4.228   2.852  0.1472 -0.6419 -0.0212
  114phy    H01 3070   0.174   4.301   2.908  0.5321 -0.1729 -0.7381
  114phy    C19 3071  -0.077   4.305   2.867 -0.3896  0.1538  0.4234
  114phy    C13 3072   0.016   4.088   3.011 -0.8490 -0.0822 -0.6332
  114phy     H3 3073   0.074   3.995   2.990  2.4368  1.5093  0.8061
  114phy    O33 3074  -0.110   4.033   3.040 -0.2110 -0.3765 -0.0465
  114phy    H1B 3075  -0.171   4.105   3.045  1.6559  1.5186 -2.0126
  114phy    C12 3076   0.073   4.156   3.142 -0.4735 -0.7563  0.2789
  114phy    O11 3077  -0.016   4.242   3.208  0.1767  0.0968  0.0544
  114phy    H1A 3078  -0.070   4.195   3.269 -0.6949 -0.5602 -1.1936
  115phy    C35 3079   4.252   1.476   1.548 -0.3864 -0.1835 -0.6116
  115phy    C33 3080   4.112   1.526   1.512 -0.5065 -0.3248 -0.0700
  115phy    C34 3081   4.011   1.418   1.542  0.0504  0.1300  0.2438
  115phy    C32 3082   4.069   1.663   1.570 -0.1497  0.1569  0.3052
  115phy    C31 3083   4.113   1.784   1.481 -0.4481 -0.7078 -0.4525
  115phy    C30 3084   4.086   1.921   1.548 -0.1167  0.0314 -0.2728
  115phy    C28 3085   4.152   2.043   1.480  0.2154 -0.3314 -0.0025
  115phy    C29 3086   4.076   2.169   1.518 -0.5591  0.0279 -0.2819
  115phy    C27 3087   4.296   2.060   1.536 -0.0598 -0.1647 -0.0259
  115phy    C26 3088   4.401   2.132   1.447  0.0501  0.1928 -0.2947
  115phy    C25 3089   4.536   2.098   1.491 -0.0777 -0.4479 -0.1331
  115phy    C23 3090   4.647   2.191   1.431  0.3384 -0.5030  0.5493
  115phy    C24 3091   4.763   2.191   1.529  0.2165  0.4408 -0.5121
  115phy    C22 3092   4.716   2.153   1.296 -0.0654  0.2601 -0.2568
  115phy    C21 3093   4.645   2.167   1.161 -0.0498 -0.2577  0.0975
  115phy    C20 3094   4.733   2.147   1.039  0.0271  0.0170  0.4759
  115phy    C18 3095   4.667   2.149   0.898  0.0017  0.2840  0.0024
  115phy    O01 3096   4.568   2.054   0.874  0.3200  0.6893  0.1712
  115phy    H01 3097   4.552   1.990   0.940 -1.1045  0.1980 -0.6166
  115phy    C19 3098   4.793   2.109   0.817 -0.5059  0.1468  0.0869
  115phy    C13 3099   4.610   2.290   0.840  0.4589  0.3282 -0.3745
  115phy     H3 3100   4.657   2.367   0.906  1.8100 -0.5838 -0.2228
  115phy    O33 3101   4.653   2.348   0.710 -0.6593  0.7440  0.1940
  115phy    H1B 3102   4.600   2.307   0.644  0.0988  0.2384 -0.1133
  115phy    C12 3103   4.470   2.335   0.865  0.3101 -0.4658  0.0486
  115phy    O11 3104   4.383   2.253   0.787  0.8381 -0.3741 -0.3266
  115phy    H1A 3105   4.406   2.164   0.807 -0.5814 -0.7136 -0.0895
  116phy    C35 3106   4.604   4.685   1.146  0.0828 -0.4596 -0.8149
  116phy    C33 3107   4.630   4.546   1.098 -0.2053 -0.0031 -0.0260
  116phy    C34 3108   4.762   4.529   1.018 -0.3469 -0.1149 -0.3407
  116phy    C32 3109   4.609   4.440   1.207 -0.1282  0.1729 -0.6923
  116phy    C31 3110   4.543   4.315   1.155  0.3737 -0.4993 -0.3990
  116phy    C30 3111   4.517   4.217   1.273  0.0810 -0.0656 -0.5693
  116phy    C28 3112   4.463   4.078   1.238 -0.3644  0.0607  0.2433
  116phy    C29 3113   4.532   3.979   1.330 -0.5654  0.4739  0.6267
  116phy    C27 3114   4.310   4.069   1.240  0.2845 -0.5617  0.0496
  116phy    C26 3115   4.251   3.989   1.127 -0.5868 -0.0050  0.0788
  116phy    C25 3116   4.105   3.948   1.159  0.5248  0.6299 -0.5843
  116phy    C23 3117   4.034   3.858   1.048  0.0347 -0.4716  0.2716
  116phy    C24 3118   3.942   3.767   1.130  0.0937  0.5489 -0.2121
  116phy    C22 3119   3.945   3.929   0.937 -0.0534  0.1491 -0.0805
  116phy    C21 3120   3.974   3.876   0.790  0.5756 -0.3676 -0.0948
  116phy    C20 3121   3.928   3.967   0.669  0.2594 -0.3594  0.1158
  116phy    C18 3122   3.954   3.913   0.521 -0.8336 -0.2290 -0.8583
  116phy    O01 3123   4.097   3.889   0.511  0.4362 -0.1141 -0.0246
  116phy    H01 3124   4.108   3.815   0.453 -0.1304 -0.4983  0.3521
  116phy    C19 3125   3.925   4.038   0.445  0.0618 -0.5959  0.2541
  116phy    C13 3126   3.863   3.784   0.480 -0.5379  0.0485  0.4006
  116phy     H3 3127   3.890   3.704   0.554 -0.7444 -0.2588  0.1445
  116phy    O33 3128   3.724   3.788   0.511  0.1379 -0.1425 -0.4082
  116phy    H1B 3129   3.690   3.701   0.518  1.9174 -0.9093 -0.7893
  116phy    C12 3130   3.910   3.691   0.362 -0.0841  0.0613 -0.2037
  116phy    O11 3131   4.045   3.700   0.334 -0.1688 -0.2728  0.4199
  116phy    H1A 3132   4.057   3.671   0.246 -1.5311 -1.6970  0.6863
  117phy    C35 3133   3.051   0.051   2.083 -0.2466  0.0598  0.0812
  117phy    C33 3134   3.167   0.053   1.981  0.1014  0.2574 -0.2325
  117phy    C34 3135   3.249   0.171   2.021 -0.3467 -0.8249 -0.0755
  117phy    C32 3136   3.244  -0.084   1.977  0.1373 -0.1415 -0.0291
  117phy    C31 3137   3.186  -0.201   1.892 -0.2398  0.1935  0.1748
  117phy    C30 3138   3.263  -0.329   1.927 -0.2631  0.7075  0.1352
  117phy    C28 3139   3.188  -0.460   1.898  0.3235 -0.1279  0.4664
  117phy    C29 3140   3.228  -0.512   1.752 -0.5012 -0.2604  0.5563
  117phy    C27 3141   3.232  -0.567   1.999 -0.4502 -0.1226  0.0051
  117phy    C26 3142   3.132  -0.596   2.109  0.3648 -0.3494  0.3956
  117phy    C25 3143   3.177  -0.699   2.218  0.1126 -0.7229  0.7374
  117phy    C23 3144   3.069  -0.739   2.318  0.3692  0.0291 -0.3482
  117phy    C24 3145   2.986  -0.854   2.276 -0.6115  0.0164  0.2427
  117phy    C22 3146   3.134  -0.789   2.442 -0.2076  0.3813  0.2075
  117phy    C21 3147   3.140  -0.695   2.566 -0.0829 -0.4818  0.1840
  117phy    C20 3148   3.213  -0.745   2.692  0.0313 -0.0103 -0.1636
  117phy    C18 3149   3.191  -0.667   2.828  0.6225  0.1106  0.1066
  117phy    O01 3150   3.050  -0.640   2.852  0.0647  0.0705  0.1608
  117phy    H01 3151   3.033  -0.598   2.934 -0.7090 -1.1722  0.6696
  117phy    C19 3152   3.232  -0.784   2.918  0.1524  0.4307 -0.1289
  117phy    C13 3153   3.275  -0.535   2.862 -0.4294  0.7199  0.1960
  117phy     H3 3154   3.383  -0.557   2.841 -0.6923 -0.5754  0.0921
  117phy    O33 3155   3.280  -0.503   3.005  0.2028  0.3007  0.5456
  117phy    H1B 3156   3.194  -0.476   3.031  0.5476  0.0773  2.0104
  117phy    C12 3157   3.245  -0.397   2.783  0.0571 -0.0038 -0.2402
  117phy    O11 3158   3.123  -0.337   2.810 -0.1567  0.0774  0.0438
  117phy    H1A 3159   3.064  -0.372   2.746  0.4043 -0.8294  0.0059
  118phy    C35 3160   4.901   3.511   2.151 -0.2274 -0.1377  0.3924
  118phy    C33 3161   4.914   3.625   2.058 -0.5226 -0.1634  0.0250
  118phy    C34 3162   4.898   3.586   1.908  0.1750 -0.2478 -0.3007
  118phy    C32 3163   4.803   3.727   2.091 -0.5555  0.0442 -0.4030
  118phy    C31 3164   4.852   3.848   2.177  0.1596 -0.2569  0.1724
  118phy    C30 3165   4.737   3.937   2.242 -0.7230  0.0568 -0.3668
  118phy    C28 3166   4.783   4.020   2.361  0.6616 -0.1306 -0.1698
  118phy    C29 3167   4.845   4.156   2.320  0.1697  1.0489  0.4530
  118phy    C27 3168   4.662   4.030   2.455 -0.1507 -0.5149 -0.1156
  118phy    C26 3169   4.678   4.076   2.600  0.0826  0.2482 -0.2241
  118phy    C25 3170   4.565   4.039   2.690 -0.0825  0.1981 -0.0741
  118phy    C23 3171   4.588   4.029   2.839 -0.1156 -0.7918  0.5938
  118phy    C24 3172   4.459   4.076   2.903  0.8630  0.2225 -0.1247
  118phy    C22 3173   4.619   3.892   2.893  0.0974  0.1290  0.5471
  118phy    C21 3174   4.771   3.866   2.912 -0.0264 -0.0338 -0.4186
  118phy    C20 3175   4.796   3.741   3.002 -0.5462  0.3032 -0.0116
  118phy    C18 3176   4.946   3.698   3.033  0.0100 -0.4389  0.2977
  118phy    O01 3177   5.002   3.799   3.125  0.0447  0.1031 -0.2928
  118phy    H01 3178   4.994   3.880   3.078 -2.6781 -0.5287 -1.0611
  118phy    C19 3179   4.918   3.579   3.128 -0.1232 -0.1676 -0.3350
  118phy    C13 3180   5.046   3.679   2.903 -0.4295  0.4053  0.1879
  118phy     H3 3181   5.030   3.764   2.832  0.0842  0.1845 -0.1913
  118phy    O33 3182   5.008   3.572   2.814 -0.3152  0.2805  0.0921
  118phy    H1B 3183   4.991   3.501   2.874 -1.2520  0.4881  0.0856
  118phy    C12 3184   5.205   3.680   2.934 -0.4263 -0.1913  0.2235
  118phy    O11 3185   5.278   3.566   2.976  0.3038  0.1273  0.2818
  118phy    H1A 3186   5.369   3.589   2.969  0.2577  0.3188  0.3148
  119phy    C35 3187   3.880   3.180   1.909 -0.4944  0.0281 -0.2808
  119phy    C33 3188   3.969   3.296   1.881  0.1643 -0.4595  0.2721
  119phy    C34 3189   3.900   3.378   1.767  0.0171  0.2920  0.1802
  119phy    C32 3190   4.000   3.377   2.002 -0.2652  0.4527 -0.1708
  119phy    C31 3191   4.129   3.459   1.984 -0.4493 -0.0760  0.1624
  119phy    C30 3192   4.165   3.521   2.126  0.2022 -0.2194  0.3348
  119phy    C28 3193   4.297   3.596   2.149  0.3301  0.0291  0.0367
  119phy    C29 3194   4.302   3.737   2.095  0.0788 -0.0804 -0.0842
  119phy    C27 3195   4.330   3.600   2.301  0.5562 -0.3120  0.0764
  119phy    C26 3196   4.471   3.559   2.339 -0.9414  0.2190 -0.3234
  119phy    C25 3197   4.491   3.590   2.485 -0.0320  0.1179  0.0794
  119phy    C23 3198   4.622   3.542   2.558 -0.1477 -0.1623  0.2076
  119phy    C24 3199   4.734   3.643   2.533 -0.2195 -0.2212 -0.0847
  119phy    C22 3200   4.591   3.528   2.710 -0.5754 -0.1892 -0.1000
  119phy    C21 3201   4.611   3.386   2.771 -0.1901  0.0450 -0.2448
  119phy    C20 3202   4.597   3.380   2.925  0.0300  0.3042 -0.1239
  119phy    C18 3203   4.604   3.242   2.998 -0.2030  0.0024 -0.6080
  119phy    O01 3204   4.727   3.177   2.968  0.0114  0.2776  0.0939
  119phy    H01 3205   4.727   3.096   3.015 -1.2339 -0.9742 -1.9649
  119phy    C19 3206   4.621   3.279   3.148 -0.6385 -0.4462  0.0862
  119phy    C13 3207   4.475   3.141   2.975 -0.0811  0.1706 -0.8829
  119phy     H3 3208   4.378   3.194   2.967 -0.2590 -0.2079 -1.2522
  119phy    O33 3209   4.456   3.047   3.086  0.0194  0.3827  0.1611
  119phy    H1B 3210   4.541   3.019   3.113 -0.8333 -1.1380  1.4054
  119phy    C12 3211   4.470   3.058   2.838  0.4903  0.3945 -0.1637
  119phy    O11 3212   4.558   2.953   2.809 -0.2325  0.6404  0.0440
  119phy    H1A 3213   4.630   2.993   2.764  0.1958  0.8049  0.8496
  120phy    C35 3214   3.725   1.996   1.316 -0.7074  0.5220 -0.1295
  120phy    C33 3215   3.631   2.099   1.268  0.1945  0.1688  0.0690
  120phy    C34 3216   3.498   2.031   1.253 -0.3058  0.3482  0.1558
  120phy    C32 3217   3.631   2.225   1.356 -0.3115  0.1592 -0.2140
  120phy    C31 3218   3.590   2.351   1.280 -0.1522 -0.7485 -0.5153
  120phy    C30 3219   3.573   2.472   1.377  0.4045  0.4556  0.0080
  120phy    C28 3220   3.515   2.607   1.321  0.4934 -0.1213 -0.2171
  120phy    C29 3221   3.426   2.670   1.430 -0.2821 -0.4009  0.3167
  120phy    C27 3222   3.623   2.698   1.266 -0.5208 -0.3883  0.1412
  120phy    C26 3223   3.579   2.778   1.144 -0.0584 -0.2958  0.2414
  120phy    C25 3224   3.686   2.869   1.087 -0.3670  0.0139 -0.0130
  120phy    C23 3225   3.632   2.981   0.991  0.3952  0.4962 -0.7541
  120phy    C24 3226   3.613   3.108   1.073  0.5224 -0.2982  0.3502
  120phy    C22 3227   3.732   3.011   0.881 -0.4260  0.0173 -0.0136
  120phy    C21 3228   3.677   3.002   0.740 -0.1278 -0.3455  0.1970
  120phy    C20 3229   3.769   3.084   0.645  0.3081 -0.3300 -0.1092
  120phy    C18 3230   3.725   3.104   0.489 -0.3013  0.8036  0.4363
  120phy    O01 3231   3.741   2.977   0.424 -0.0787  0.9194  0.3539
  120phy    H01 3232   3.745   2.902   0.480  3.5534  0.0141 -0.8099
  120phy    C19 3233   3.831   3.200   0.432 -0.1327  0.2907  0.1645
  120phy    C13 3234   3.579   3.164   0.461 -0.0685 -0.0148 -0.2014
  120phy     H3 3235   3.518   3.075   0.488 -0.4297  0.0042 -0.9283
  120phy    O33 3236   3.518   3.254   0.552  0.0377 -0.0012 -0.3097
  120phy    H1B 3237   3.537   3.341   0.523  0.9234 -0.1257 -0.1097
  120phy    C12 3238   3.506   3.171   0.318 -0.2179  0.0965  0.0342
  120phy    O11 3239   3.524   3.281   0.236 -0.0942 -0.2038  0.1534
  120phy    H1A 3240   3.609   3.276   0.196  1.0302 -0.1503  2.3665
  121phy    C35 3241   0.488   1.166   2.338  0.0993  0.1413 -0.2117
  121phy    C33 3242   0.601   1.217   2.251 -0.3621  0.0469  0.4391
  121phy    C34 3243   0.687   1.105   2.201  0.3471  0.1326  0.1604
  121phy    C32 3244   0.544   1.303   2.139  0.5887 -0.0698  0.1119
  121phy    C31 3245   0.565   1.452   2.178 -0.2196  0.5461  0.3383
  121phy    C30 3246   0.505   1.562   2.084  0.1210 -0.1156 -0.4233
  121phy    C28 3247   0.507   1.698   2.157  1.0966 -0.2004 -0.0566
  121phy    C29 3248   0.600   1.791   2.095  0.3400  0.2848 -0.3853
  121phy    C27 3249   0.360   1.751   2.178 -0.0020  0.2342 -0.0290
  121phy    C26 3250   0.342   1.840   2.306  0.1349  0.4303 -0.4770
  121phy    C25 3251   0.203   1.890   2.338 -0.0560  0.3402  0.1117
  121phy    C23 3252   0.168   1.972   2.466  0.0240 -0.0630  0.5485
  121phy    C24 3253   0.071   2.080   2.425 -0.1567  0.2455  0.1255
  121phy    C22 3254   0.125   1.896   2.596  0.0461 -0.1982  0.0860
  121phy    C21 3255   0.238   1.886   2.690  0.1166  0.1542 -0.1790
  121phy    C20 3256   0.196   1.840   2.832  0.0252  0.5891 -0.8136
  121phy    C18 3257   0.296   1.869   2.948  0.2928  0.0861 -0.3085
  121phy    O01 3258   0.314   2.011   2.956 -0.4057 -0.2264  0.3529
  121phy    H01 3259   0.378   2.030   3.022 -0.8838  2.8768  0.0759
  121phy    C19 3260   0.202   1.837   3.068  0.5171  0.2087 -0.0035
  121phy    C13 3261   0.430   1.780   2.964  0.1584 -0.0066 -0.7378
  121phy     H3 3262   0.407   1.684   2.911  0.0768  0.8065 -2.2340
  121phy    O33 3263   0.475   1.734   3.096  0.2312 -0.0026  0.1428
  121phy    H1B 3264   0.551   1.787   3.109  0.5022  0.0110 -1.2627
  121phy    C12 3265   0.549   1.845   2.880  0.3947 -0.3886 -0.5618
  121phy    O11 3266   0.671   1.773   2.857 -0.1724  0.0576  0.3149
  121phy    H1A 3267   0.719   1.818   2.790  0.8195  0.8313  1.4890
  122phy    C35 3268   0.067   2.518   2.421 -0.2610 -0.3901 -0.3456
  122phy    C33 3269   0.027   2.526   2.269  0.6289  0.5363  0.2801
  122phy    C34 3270  -0.121   2.492   2.259 -0.0954  0.1110 -0.1405
  122phy    C32 3271   0.066   2.667   2.216 -0.3570  0.2159  0.5190
  122phy    C31 3272   0.199   2.670   2.132 -0.2494 -0.1454  0.8567
  122phy    C30 3273   0.217   2.816   2.087 -0.8406 -0.7819 -0.5973
  122phy    C28 3274   0.355   2.842   2.005  0.0509 -0.6592 -0.1292
  122phy    C29 3275   0.329   2.809   1.856 -0.2394  0.2463  0.0606
  122phy    C27 3276   0.422   2.981   2.008 -0.0842 -0.2737  0.4133
  122phy    C26 3277   0.537   2.989   2.110  0.7329  0.0539  0.6225
  122phy    C25 3278   0.588   3.131   2.141 -0.3759 -0.7944 -0.0406
  122phy    C23 3279   0.670   3.154   2.272 -0.3599  0.2342  0.2608
  122phy    C24 3280   0.807   3.099   2.273 -0.0287 -0.1427 -0.4339
  122phy    C22 3281   0.662   3.302   2.314 -0.3948 -0.1714  0.1124
  122phy    C21 3282   0.628   3.328   2.460 -0.4077 -0.0885  0.8591
  122phy    C20 3283   0.619   3.480   2.489  0.3494 -0.1457  0.3187
  122phy    C18 3284   0.583   3.541   2.635  0.0022  0.2449 -0.1767
  122phy    O01 3285   0.695   3.532   2.723 -0.0231  0.2397  0.0142
  122phy    H01 3286   0.720   3.442   2.722 -2.5100 -0.5346  0.0879
  122phy    C19 3287   0.580   3.689   2.582  0.3848  0.0704 -0.0895
  122phy    C13 3288   0.441   3.500   2.705 -0.3142  0.3982  0.3032
  122phy     H3 3289   0.360   3.495   2.628  0.4407 -4.3172 -0.4652
  122phy    O33 3290   0.401   3.602   2.799  0.4470 -0.5099  0.2317
  122phy    H1B 3291   0.470   3.653   2.836  0.0138  1.8571 -1.8630
  122phy    C12 3292   0.429   3.360   2.774 -0.0179 -0.0701  0.0057
  122phy    O11 3293   0.301   3.335   2.825  0.0039 -0.0179  0.4200
  122phy    H1A 3294   0.269   3.423   2.826 -0.8639 -0.2167 -2.1797
  123phy    C35 3295   3.509   4.090   0.924 -0.2374  0.1043 -1.0289
  123phy    C33 3296   3.435   3.982   0.841  0.3751 -0.1198 -0.4693
  123phy    C34 3297   3.355   4.053   0.728  0.2138  0.0845 -0.1202
  123phy    C32 3298   3.523   3.868   0.776 -0.6232 -0.1841  0.3282
  123phy    C31 3299   3.551   3.746   0.865 -0.6624 -0.3463 -0.9058
  123phy    C30 3300   3.637   3.656   0.780  0.2264  0.7031  0.0421
  123phy    C28 3301   3.699   3.528   0.842 -0.1337  0.3619 -0.8355
  123phy    C29 3302   3.602   3.407   0.859 -0.2163 -0.1215  0.4701
  123phy    C27 3303   3.797   3.475   0.735 -0.4156 -0.0221 -0.4839
  123phy    C26 3304   3.949   3.458   0.769 -0.6405 -0.5523 -0.2783
  123phy    C25 3305   4.026   3.412   0.649  0.2799 -0.3152  0.1969
  123phy    C23 3306   4.176   3.410   0.661 -0.2744 -0.0992  0.4350
  123phy    C24 3307   4.228   3.263   0.667  0.6915  0.5168 -0.4661
  123phy    C22 3308   4.232   3.473   0.533  0.6010  0.6577  0.3290
  123phy    C21 3309   4.356   3.551   0.531  0.1695 -0.2221  0.4985
  123phy    C20 3310   4.391   3.569   0.379  0.2690  0.1184  0.3761
  123phy    C18 3311   4.525   3.643   0.348 -0.0301 -0.1013  0.3616
  123phy    O01 3312   4.532   3.777   0.414  0.0491  0.4977 -0.1353
  123phy    H01 3313   4.457   3.833   0.410  1.2116  2.1518  0.2199
  123phy    C19 3314   4.505   3.651   0.196  0.0528  0.1242  0.9153
  123phy    C13 3315   4.661   3.566   0.390  0.1114  0.2892  0.5334
  123phy     H3 3316   4.652   3.556   0.502  1.3255 -0.3446  0.5809
  123phy    O33 3317   4.677   3.424   0.359  0.2608  0.5021 -0.0699
  123phy    H1B 3318   4.745   3.414   0.294  0.2405  1.1116 -0.1952
  123phy    C12 3319   4.795   3.631   0.411  0.0526 -0.4923  0.2575
  123phy    O11 3320   4.896   3.626   0.316  0.1059 -0.2961  0.2216
  123phy    H1A 3321   4.914   3.536   0.298  0.3250 -0.2894  0.4029
  124phy    C35 3322   4.600   4.908   1.717 -0.8088 -0.5193 -0.1231
  124phy    C33 3323   4.527   4.943   1.591 -0.6761  0.6148  0.4612
  124phy    C34 3324   4.583   4.858   1.476  0.2262 -0.4928 -0.0973
  124phy    C32 3325   4.376   4.918   1.624  0.0387 -0.1878 -0.1731
  124phy    C31 3326   4.303   5.047   1.656 -0.0280  0.0465 -0.0534
  124phy    C30 3327   4.158   5.023   1.670  0.4193  0.3200 -0.3453
  124phy    C28 3328   4.077   5.155   1.690 -0.3472  0.5124 -0.0419
  124phy    C29 3329   4.034   5.212   1.553  0.3454  0.4845 -0.0657
  124phy    C27 3330   3.953   5.136   1.783  0.2197 -0.4057  0.6035
  124phy    C26 3331   3.902   5.262   1.858 -0.1153 -0.7395  0.1534
  124phy    C25 3332   3.776   5.240   1.942  0.0712 -0.6112  0.1140
  124phy    C23 3333   3.727   5.362   2.019  0.0027 -1.0123  0.0382
  124phy    C24 3334   3.629   5.454   1.948  0.5519  0.0186  0.3509
  124phy    C22 3335   3.671   5.318   2.156 -0.4932 -0.1933 -0.7176
  124phy    C21 3336   3.778   5.307   2.272 -0.7231  0.2856 -0.2251
  124phy    C20 3337   3.724   5.220   2.388 -0.1025 -0.1404  0.1112
  124phy    C18 3338   3.820   5.160   2.503  0.4128  0.3078 -0.7095
  124phy    O01 3339   3.871   5.271   2.584  0.3089 -0.0989 -0.0813
  124phy    H01 3340   3.809   5.341   2.589  0.6220  0.1095  1.7059
  124phy    C19 3341   3.715   5.094   2.593 -0.5214  0.6540 -0.9960
  124phy    C13 3342   3.925   5.045   2.453 -0.4173 -0.4149 -0.1725
  124phy     H3 3343   3.872   4.976   2.382 -1.8533  0.1626  0.3147
  124phy    O33 3344   3.961   4.952   2.556 -0.1948  0.0819 -0.4660
  124phy    H1B 3345   3.994   5.003   2.628 -0.7519 -1.1991  0.7392
  124phy    C12 3346   4.056   5.093   2.382 -0.0380  0.1138 -0.1684
  124phy    O11 3347   4.166   5.142   2.453  0.2406 -0.0891  0.1892
  124phy    H1A 3348   4.141   5.224   2.491 -1.5622 -0.6592  0.3216
  125phy    C35 3349   3.549   4.199   2.499  0.2315 -0.2534  0.2481
  125phy    C33 3350   3.618   4.326   2.445  0.1839  0.2932  0.5488
  125phy    C34 3351   3.731   4.287   2.354  0.0229 -0.0085 -0.1897
  125phy    C32 3352   3.526   4.434   2.389 -0.1249 -0.8201  0.2473
  125phy    C31 3353   3.558   4.585   2.391 -0.4878  0.5708 -0.5309
  125phy    C30 3354   3.456   4.665   2.306 -0.9680  0.0310 -0.1270
  125phy    C28 3355   3.478   4.817   2.325  0.7501 -0.4590 -0.3715
  125phy    C29 3356   3.575   4.879   2.227  0.2543 -0.6083  0.0889
  125phy    C27 3357   3.344   4.898   2.336 -0.0708 -0.4538  0.2735
  125phy    C26 3358   3.337   5.032   2.412 -0.1087 -0.5122 -0.2578
  125phy    C25 3359   3.193   5.073   2.441  0.4176 -0.3354  0.4990
  125phy    C23 3360   3.192   5.209   2.510  0.0484 -0.0966  0.9899
  125phy    C24 3361   3.116   5.302   2.419 -0.0907  0.0552  0.2868
  125phy    C22 3362   3.144   5.212   2.656  0.1119 -0.1071  0.0345
  125phy    C21 3363   3.253   5.181   2.766  0.7456  0.0418 -0.1858
  125phy    C20 3364   3.195   5.178   2.909 -0.3085 -0.3209 -0.0660
  125phy    C18 3365   3.277   5.144   3.037  0.1315  0.6009  0.0430
  125phy    O01 3366   3.375   5.248   3.042  0.3262  0.5250 -0.1767
  125phy    H01 3367   3.338   5.334   3.039 -3.2999 -0.8562 -3.0621
  125phy    C19 3368   3.185   5.166   3.155 -0.6436 -0.3824  0.3160
  125phy    C13 3369   3.347   4.995   3.035  0.1829  0.4277  0.3982
  125phy     H3 3370   3.370   4.960   2.931  0.9318 -0.0841  0.7208
  125phy    O33 3371   3.265   4.890   3.079  0.0259  0.3040  0.0999
  125phy    H1B 3372   3.190   4.883   3.022 -0.3633  0.7935  0.5439
  125phy    C12 3373   3.486   4.976   3.109 -0.0192 -0.7831  0.1287
  125phy    O11 3374   3.568   4.869   3.068 -0.3524  0.0992 -0.2186
  125phy    H1A 3375   3.555   4.786   3.110  0.9983 -0.2840 -0.4825
  126phy    C35 3376   2.942   5.036   1.467 -0.4151 -0.2376  0.0640
  126phy    C33 3377   2.983   5.180   1.468 -0.3225  0.0210  1.0334
  126phy    C34 3378   3.033   5.207   1.324  0.5629  0.0391 -0.1085
  126phy    C32 3379   2.869   5.268   1.518  0.2185 -0.2301 -0.9116
  126phy    C31 3380   2.913   5.398   1.582  0.5171 -0.4786 -0.3275
  126phy    C30 3381   2.817   5.481   1.657  0.5571 -0.1172  0.1141
  126phy    C28 3382   2.874   5.583   1.755  0.1495 -0.3639  0.6440
  126phy    C29 3383   2.877   5.727   1.695 -0.1088  0.6208  0.0430
  126phy    C27 3384   2.802   5.572   1.892 -0.3415 -0.4043  0.4505
  126phy    C26 3385   2.871   5.488   2.001 -0.0672 -0.2221  0.2428
  126phy    C25 3386   2.778   5.471   2.120 -0.5141 -0.1227 -0.4285
  126phy    C23 3387   2.813   5.403   2.256 -0.2087 -0.5262  0.7708
  126phy    C24 3388   2.842   5.506   2.364  0.6665  0.0449 -0.1759
  126phy    C22 3389   2.709   5.301   2.291  0.7035 -0.3405  0.3012
  126phy    C21 3390   2.758   5.167   2.336  0.3647 -0.1239  0.2011
  126phy    C20 3391   2.652   5.066   2.387 -0.0551 -0.6870  0.2509
  126phy    C18 3392   2.693   4.923   2.440  0.2147 -0.6287 -0.1331
  126phy    O01 3393   2.783   4.929   2.550 -0.6409  0.0158 -0.6012
  126phy    H01 3394   2.755   5.002   2.603 -3.1149 -0.1796 -1.5139
  126phy    C19 3395   2.558   4.873   2.497 -0.0000  1.0569  0.4400
  126phy    C13 3396   2.757   4.808   2.338  0.2196  0.2224 -0.2829
  126phy     H3 3397   2.701   4.809   2.242  2.1565  1.6082 -1.4893
  126phy    O33 3398   2.739   4.676   2.374 -0.7143 -0.3365  0.0488
  126phy    H1B 3399   2.794   4.656   2.447 -2.1845 -2.2333  0.7101
  126phy    C12 3400   2.903   4.814   2.281  0.1502 -0.4175 -0.3451
  126phy    O11 3401   3.003   4.755   2.353 -0.5874 -0.2194 -0.5579
  126phy    H1A 3402   3.075   4.752   2.293  0.1715  2.6811  0.0641
  127phy    C35 3403   2.565   4.001   1.051  0.0272 -0.0223 -0.0490
  127phy    C33 3404   2.456   4.110   1.054  0.2247 -0.0525  0.2670
  127phy    C34 3405   2.367   4.087   1.176 -0.1810  0.1144  0.1331
  127phy    C32 3406   2.508   4.251   1.046 -0.2651  0.0115  0.3921
  127phy    C31 3407   2.518   4.312   0.908 -0.0212  0.3865 -0.5411
  127phy    C30 3408   2.551   4.467   0.905  0.0967 -0.2546 -0.4194
  127phy    C28 3409   2.614   4.519   0.773  0.0215  0.3813 -0.1348
  127phy    C29 3410   2.544   4.638   0.720 -0.3103  0.3471  0.5659
  127phy    C27 3411   2.759   4.559   0.806  0.0697  0.4233 -0.3844
  127phy    C26 3412   2.861   4.536   0.691 -0.4463 -0.8431 -0.2043
  127phy    C25 3413   3.003   4.573   0.734 -0.2475 -0.2561 -0.3172
  127phy    C23 3414   3.104   4.569   0.620  0.1806 -0.7091  0.2106
  127phy    C24 3415   3.125   4.716   0.575  0.1658  0.8734 -0.0556
  127phy    C22 3416   3.239   4.523   0.680 -0.2803 -0.5741  0.7496
  127phy    C21 3417   3.348   4.469   0.586  0.0645  0.0874 -0.2786
  127phy    C20 3418   3.475   4.400   0.642  0.2767 -0.1132  0.9078
  127phy    C18 3419   3.581   4.321   0.546 -0.1498 -0.2720  0.1295
  127phy    O01 3420   3.507   4.208   0.484 -0.3128  0.3340  0.1079
  127phy    H01 3421   3.438   4.237   0.428  0.1304  0.6078 -0.3014
  127phy    C19 3422   3.690   4.261   0.639 -0.0404 -0.0574  0.0944
  127phy    C13 3423   3.649   4.417   0.436 -0.2176  0.0310 -0.4020
  127phy     H3 3424   3.560   4.456   0.380 -0.7414  0.5633  0.7703
  127phy    O33 3425   3.694   4.542   0.485  0.3086 -0.5585  0.7605
  127phy    H1B 3426   3.783   4.533   0.514  0.6038  0.0254  0.1016
  127phy    C12 3427   3.704   4.357   0.299  0.5560 -0.2121 -0.6620
  127phy    O11 3428   3.686   4.416   0.176  0.0064 -0.0411  1.0429
  127phy    H1A 3429   3.745   4.488   0.170  1.3682 -1.2253 -1.0390
  128SOL     OW 3430   0.289   1.115   0.314 -0.1211 -0.0819  0.6225
  128SOL    HW1 3431   0.270   1.029   0.352 -0.8619 -0.3556 -0.3512
  128SOL    HW2 3432   0.365   1.147   0.364  0.7381 -0.9450 -0.1002
  128SOL     MW 3433   0.297   1.108   0.326 -0.0018 -0.0010 -0.0018
  129SOL     OW 3434   2.221   4.306   2.881 -0.3494  0.0361 -0.5142
  129SOL    HW1 3435   2.304   4.281   2.922 -0.0704 -0.3872 -1.3192
  129SOL    HW2 3436   2.224   4.401   2.879 -0.6796  0.0362 -1.8976
  129SOL     MW 3437   2.232   4.315   2.886 -0.0018 -0.0010 -0.0018
  130SOL     OW 3438   2.193   1.342   3.112  0.1930 -0.0981 -0.1556
  130SOL    HW1 3439   2.214   1.280   3.042  0.5550 -0.4836  0.2902
  130SOL    HW2 3440   2.097   1.341   3.112  0.1034 -0.9144  2.5554
  130SOL     MW 3441   2.183   1.334   3.103 -0.0018 -0.0010 -0.0018
  131SOL     OW 3442   3.457   2.657   0.102  0.3795 -0.2642  0.0197
  131SOL    HW1 3443   3.486   2.567   0.114  3.3557  0.2231 -2.2667
  131SOL    HW2 3444   3.399   2.651   0.026 -0.3771 -0.9315  0.6361
  131SOL     MW 3445   3.453   2.644   0.093 -0.0018 -0.0010 -0.0018
  132SOL     OW 3446   0.745   4.156   0.624  0.6070 -0.1989  0.5776
  132SOL    HW1 3447   0.828   4.130   0.666  1.7693  1.3006 -0.6652
  132SOL    HW2 3448   0.752   4.100   0.547  1.4632 -1.7072  1.6820
  132SOL     MW 3449   0.757   4.145   0.620 -0.0018 -0.0010 -0.0018
  133SOL     OW 3450   0.738   4.142   0.033 -0.1439  0.2919 -0.5149
  133SOL    HW1 3451   0.759   4.055  -0.002 -2.3799 -1.3877  1.9487
  133SOL    HW2 3452   0.644   4.130   0.037 -0.1860  0.8879  0.6784
  133SOL     MW 3453   0.729   4.129   0.029 -0.0018 -0.0010 -0.0018
  134SOL     OW 3454   2.640   3.814   3.039  0.1287 -0.0517  0.1491
  134SOL    HW1 3455   2.605   3.726   3.053 -0.9044  0.4530  0.8472
  134SOL    HW2 3456   2.726   3.792   3.003  0.8395 -0.7767  2.1618
  134SOL     MW 3457   2.647   3.799   3.036 -0.0018 -0.0010 -0.0018
  135SOL     OW 3458   2.934   2.710   3.029 -0.0202  0.0421 -0.4357
  135SOL    HW1 3459   2.865   2.714   2.962 -1.5111  0.7905  1.0902
  135SOL    HW2 3460   2.894   2.766   3.095 -0.1390  0.3958 -0.8041
  135SOL     MW 3461   2.920   2.718   3.029 -0.0018 -0.0010 -0.0018
  136SOL     OW 3462   0.124   2.908   0.282  0.4537 -0.0931  0.1742
  136SOL    HW1 3463   0.100   2.921   0.374 -2.4335  0.4338 -0.5754
  136SOL    HW2 3464   0.078   2.977   0.235  1.4253  0.3733 -0.1158
  136SOL     MW 3465   0.115   2.919   0.288 -0.0018 -0.0010 -0.0018
  137SOL     OW 3466   4.349   4.910   2.818  0.0299  0.6061  0.0148
  137SOL    HW1 3467   4.434   4.867   2.814  0.0046  0.5591 -0.0147
  137SOL    HW2 3468   4.343   4.936   2.910 -0.5193 -0.4635  0.3019
  137SOL     MW 3469   4.359   4.907   2.830 -0.0018 -0.0010 -0.0018
  138SOL     OW 3470   1.835   3.813   2.802 -0.0178 -0.2636 -0.0377
  138SOL    HW1 3471   1.829   3.909   2.795  1.9641  0.0663  1.6630
  138SOL    HW2 3472   1.748   3.779   2.822 -0.0532 -0.5425 -0.6224
  138SOL     MW 3473   1.823   3.821   2.803 -0.0018 -0.0010 -0.0018
  139SOL     OW 3474   0.781   3.031   2.672  0.3414 -0.3219 -0.0524
  139SOL    HW1 3475   0.784   3.127   2.676  0.9427 -0.3690  1.3208
  139SOL    HW2 3476   0.709   3.008   2.730 -0.3562 -1.9194 -1.4805
  139SOL     MW 3477   0.772   3.041   2.680 -0.0018 -0.0010 -0.0018
  140SOL     OW 3478   2.297   3.596   2.977 -0.4993  0.0625 -0.0602
  140SOL    HW1 3479   2.263   3.684   2.997  0.6850  0.6193 -0.3943
  140SOL    HW2 3480   2.294   3.591   2.882  0.2711  0.7392 -0.1410
  140SOL     MW 3481   2.292   3.607   2.967 -0.0018 -0.0010 -0.0018
  141SOL     OW 3482   1.667   1.420   0.379 -0.2205 -0.6181 -0.4092
  141SOL    HW1 3483   1.761   1.404   0.373 -0.3656 -1.1449 -1.8414
  141SOL    HW2 3484   1.650   1.371   0.459  3.5058 -2.9688 -0.8515
  141SOL     MW 3485   1.677   1.412   0.388 -0.0018 -0.0010 -0.0018
  142SOL     OW 3486   4.195   3.767   3.078  0.3509 -0.1096 -0.3540
  142SOL    HW1 3487   4.247   3.820   3.139  0.8685 -0.2065 -0.7065
  142SOL    HW2 3488   4.164   3.700   3.140 -1.0326  1.7516  1.0750
  142SOL     MW 3489   4.198   3.765   3.094 -0.0018 -0.0010 -0.0018
  143SOL     OW 3490   0.557   2.702   0.037  0.0425 -0.1054  0.2107
  143SOL    HW1 3491   0.472   2.731   0.071  0.9318  0.7654  1.8421
  143SOL    HW2 3492   0.597   2.785   0.011 -1.0029  0.0664 -0.9366
  143SOL     MW 3493   0.551   2.717   0.038 -0.0018 -0.0010 -0.0018
  144SOL     OW 3494   1.557   1.649   0.486 -0.0333 -0.1608 -0.0056
  144SOL    HW1 3495   1.499   1.612   0.553 -1.3808  1.0014 -0.4963
  144SOL    HW2 3496   1.611   1.572   0.469  0.6398  0.2877  0.0491
  144SOL     MW 3497   1.557   1.634   0.493 -0.0018 -0.0010 -0.0018
  145SOL     OW 3498   1.026   2.693   2.908 -0.0308 -0.3648 -0.2687
  145SOL    HW1 3499   1.042   2.699   3.002 -2.1411  0.4717  0.0820
  145SOL    HW2 3500   1.008   2.784   2.884  0.1293 -0.5290 -1.0536
  145SOL     MW 3501   1.026   2.706   2.917 -0.0018 -0.0010 -0.0018
  146SOL     OW 3502   2.424   3.961   2.920  0.1684  0.3542 -0.0337
  146SOL    HW1 3503   2.504   3.924   2.957 -1.1496 -1.4111  1.1821
  146SOL    HW2 3504   2.351   3.940   2.978 -1.1230  1.0124 -1.3419
  146SOL     MW 3505   2.425   3.954   2.933 -0.0018 -0.0010 -0.0018
  147SOL     OW 3506   2.934   4.712   2.608 -0.6077 -0.1470 -0.2200
  147SOL    HW1 3507   2.882   4.792   2.609 -1.1893 -0.5162 -0.4909
  147SOL    HW2 3508   2.977   4.719   2.523 -0.3277  0.6391 -0.0190
  147SOL     MW 3509   2.933   4.723   2.597 -0.0018 -0.0010 -0.0018
  148SOL     OW 3510   1.396   1.504   0.641  0.0559 -0.3488  0.3720
  148SOL    HW1 3511   1.454   1.435   0.674 -1.2438 -1.4204  0.4755
  148SOL    HW2 3512   1.331   1.451   0.596  1.6255 -0.3382 -2.0918
  148SOL     MW 3513   1.395   1.488   0.639 -0.0018 -0.0010 -0.0018
  149SOL     OW 3514   4.208   3.052   3.131  0.1897  0.3515 -0.2478
  149SOL    HW1 3515   4.173   3.073   3.045  0.4725  0.2044 -0.3998
  149SOL    HW2 3516   4.303   3.045   3.116  0.3500 -1.6352  1.1733
  149SOL     MW 3517   4.216   3.054   3.118 -0.0018 -0.0010 -0.0018
  150SOL     OW 3518   4.803   0.370   2.881 -0.0380  0.1115  0.0890
  150SOL    HW1 3519   4.764   0.399   2.799 -1.5194 -2.6485 -0.3286
  150SOL    HW2 3520   4.860   0.444   2.903 -1.0164  0.3338  2.1123
  150SOL     MW 3521   4.805   0.383   2.873 -0.0018 -0.0010 -0.0018
  151SOL     OW 3522   2.234   3.636   2.687 -0.3376 -0.2336 -0.2090
  151SOL    HW1 3523   2.141   3.637   2.664 -0.2501 -1.3809 -0.7125
  151SOL    HW2 3524   2.284   3.627   2.606  1.8578  2.2064  0.7258
  151SOL     MW 3525   2.228   3.635   2.673 -0.0018 -0.0010 -0.0018
  152SOL     OW 3526   0.877   1.341   0.039  0.4656 -0.0351 -0.3566
  152SOL    HW1 3527   0.872   1.275   0.108 -0.0380 -0.5583 -0.8752
  152SOL    HW2 3528   0.872   1.290  -0.043 -1.2113  1.0060 -0.9667
  152SOL     MW 3529   0.875   1.325   0.037 -0.0018 -0.0010 -0.0018
  153SOL     OW 3530   3.335   2.632   3.019  0.2893 -0.2011 -0.0288
  153SOL    HW1 3531   3.274   2.703   3.000  0.2183 -0.4893 -0.9550
  153SOL    HW2 3532   3.280   2.556   3.000  0.0547 -0.2781  0.9084
  153SOL     MW 3533   3.320   2.631   3.014 -0.0018 -0.0010 -0.0018
  154SOL     OW 3534   4.685   4.003   0.407  0.0775 -0.0825  0.0735
  154SOL    HW1 3535   4.658   3.919   0.444  1.7087 -0.9678 -0.6200
  154SOL    HW2 3536   4.644   4.069   0.463 -1.3632 -0.7005 -0.2174
  154SOL     MW 3537   4.676   4.001   0.419 -0.0018 -0.0010 -0.0018
  155SOL     OW 3538   1.049   0.948   3.060 -0.1230  0.4737  0.0762
  155SOL    HW1 3539   1.034   0.879   2.996 -0.9548  0.5625  0.1604
  155SOL    HW2 3540   0.978   1.007   3.035  1.8320  1.2135 -4.8264
  155SOL     MW 3541   1.038   0.947   3.049 -0.0018 -0.0010 -0.0018
  156SOL     OW 3542   0.000   3.139   0.152  0.0112  0.4313  0.0690
  156SOL    HW1 3543   0.057   3.205   0.113  1.8107 -0.9644  0.1974
  156SOL    HW2 3544  -0.008   3.077   0.079  0.3061 -0.4876  0.7955
  156SOL     MW 3545   0.007   3.140   0.137 -0.0018 -0.0010 -0.0018
  157SOL     OW 3546   1.580   3.814   2.899 -0.2335 -0.2843 -0.1158
  157SOL    HW1 3547   1.594   3.907   2.915 -0.3880 -0.4798  1.3131
  157SOL    HW2 3548   1.592   3.782   2.989  1.5540  0.0105 -0.2217
  157SOL     MW 3549   1.583   3.822   2.913 -0.0018 -0.0010 -0.0018
  158SOL     OW 3550   3.838   2.956   0.191  0.0947  0.4982  0.4021
  158SOL    HW1 3551   3.803   2.957   0.280  0.4820 -0.9202  0.5993
  158SOL    HW2 3552   3.759   2.930   0.144  1.5509 -1.4287 -1.1372
  158SOL     MW 3553   3.823   2.953   0.197 -0.0018 -0.0010 -0.0018
  159SOL     OW 3554   4.426   0.191   0.003 -0.1783  0.0650  0.4480
  159SOL    HW1 3555   4.355   0.254   0.016 -0.8463 -0.6120  0.1635
  159SOL    HW2 3556   4.473   0.238  -0.065 -1.4815  0.9866  0.1456
  159SOL     MW 3557   4.422   0.205  -0.004 -0.0018 -0.0010 -0.0018
  160SOL     OW 3558   2.839   4.462   2.720  0.3397 -0.0002  0.1863
  160SOL    HW1 3559   2.909   4.439   2.780 -0.0742 -2.1557 -0.0968
  160SOL    HW2 3560   2.876   4.540   2.679  0.5595 -0.3508 -0.2883
  160SOL     MW 3561   2.853   4.470   2.722 -0.0018 -0.0010 -0.0018
  161SOL     OW 3562   1.705   1.881   0.068 -0.0498  0.0560 -0.2149
  161SOL    HW1 3563   1.704   1.874   0.163  1.5783 -1.2641 -0.2526
  161SOL    HW2 3564   1.638   1.815   0.050 -0.0719  0.1148 -0.3494
  161SOL     MW 3565   1.696   1.871   0.078 -0.0018 -0.0010 -0.0018
  162SOL     OW 3566   1.676   1.448   2.968  0.1014  0.3084  0.4649
  162SOL    HW1 3567   1.650   1.532   3.007  0.4364 -0.3911  2.3096
  162SOL    HW2 3568   1.692   1.474   2.878  1.6570  0.3546  0.7211
  162SOL     MW 3569   1.675   1.463   2.962 -0.0018 -0.0010 -0.0018
  163SOL     OW 3570   0.904   3.539   3.114 -0.6796  0.1992 -0.1349
  163SOL    HW1 3571   0.887   3.445   3.105 -0.8043  0.0207  1.6389
  163SOL    HW2 3572   0.994   3.555   3.086 -0.1187 -0.9358  0.9133
  163SOL     MW 3573   0.913   3.529   3.109 -0.0018 -0.0010 -0.0018
  164SOL     OW 3574   0.702   3.649   2.941 -0.2925  0.4295 -0.5640
  164SOL    HW1 3575   0.764   3.598   2.993 -2.0478  1.0861  2.4284
  164SOL    HW2 3576   0.702   3.603   2.857 -0.8617 -1.2675  0.3055
  164SOL     MW 3577   0.710   3.636   2.937 -0.0018 -0.0010 -0.0018
  165SOL     OW 3578   1.680   1.841   0.339  0.3804 -0.1681  0.2432
  165SOL    HW1 3579   1.657   1.789   0.415 -1.3431 -2.7328 -1.8556
  165SOL    HW2 3580   1.775   1.832   0.334  0.4234 -0.1570  1.0131
  165SOL     MW 3581   1.690   1.833   0.348 -0.0018 -0.0010 -0.0018
  166SOL     OW 3582   4.098   5.045   2.782 -0.4619  0.2619 -0.1125
  166SOL    HW1 3583   4.184   5.003   2.780 -2.0092 -3.4256  0.9192
  166SOL    HW2 3584   4.078   5.046   2.875 -0.0532 -1.1538  0.0131
  166SOL     MW 3585   4.107   5.039   2.794 -0.0018 -0.0010 -0.0018
  167SOL     OW 3586   2.905   3.419   0.073 -0.0853 -0.0828 -0.4285
  167SOL    HW1 3587   2.868   3.367   0.002  0.6923 -2.0113  0.5034
  167SOL    HW2 3588   2.855   3.403   0.153  1.4257 -1.4265  0.3035
  167SOL     MW 3589   2.894   3.410   0.074 -0.0018 -0.0010 -0.0018
  168SOL     OW 3590   3.631   3.541   0.181 -0.3547 -0.3585 -0.3030
  168SOL    HW1 3591   3.631   3.632   0.150  0.1756 -0.1765  0.2005
  168SOL    HW2 3592   3.715   3.513   0.144 -0.4817  0.7710 -1.5175
  168SOL     MW 3593   3.642   3.550   0.172 -0.0018 -0.0010 -0.0018
  169SOL     OW 3594   1.455   4.159   0.185  0.6700 -0.1188 -0.3441
  169SOL    HW1 3595   1.402   4.204   0.251  1.3289  0.0484  0.0678
  169SOL    HW2 3596   1.390   4.123   0.124  0.3805 -1.4762  0.7373
  169SOL     MW 3597   1.439   4.160   0.185 -0.0018 -0.0010 -0.0018
  170SOL     OW 3598   0.159   1.242   0.528  0.0581 -0.0175 -0.0839
  170SOL    HW1 3599   0.183   1.208   0.442  0.4400 -4.2885  1.5113
  170SOL    HW2 3600   0.077   1.289   0.512  0.2886  0.8862  1.2163
  170SOL     MW 3601   0.151   1.244   0.514 -0.0018 -0.0010 -0.0018
  171SOL     OW 3602   0.301   2.791   0.070  0.1307 -0.2494 -0.0111
  171SOL    HW1 3603   0.260   2.825   0.150  1.5492 -1.7380  1.4299
  171SOL    HW2 3604   0.225   2.741   0.040 -0.6441  0.6188  0.3896
  171SOL     MW 3605   0.285   2.789   0.077 -0.0018 -0.0010 -0.0018
  172SOL     OW 3606   2.009   2.061   0.150  0.1362 -0.5014  0.2730
  172SOL    HW1 3607   1.941   2.122   0.182 -0.1180  0.1699 -1.4329
  172SOL    HW2 3608   2.023   2.083   0.058  1.8148 -1.7893  0.1711
  172SOL     MW 3609   2.002   2.072   0.142 -0.0018 -0.0010 -0.0018
  173SOL     OW 3610   4.168   4.220   2.868 -0.8152 -0.1488 -0.4511
  173SOL    HW1 3611   4.130   4.301   2.835  0.5482  0.7181  0.0152
  173SOL    HW2 3612   4.153   4.160   2.795 -0.3333  0.1715 -0.8208
  173SOL     MW 3613   4.161   4.222   2.854 -0.0018 -0.0010 -0.0018
  174SOL     OW 3614   1.913   0.897   0.101 -0.1423 -0.0934  0.2805
  174SOL    HW1 3615   1.908   0.889   0.005 -1.7688 -1.2995  0.4240
  174SOL    HW2 3616   1.835   0.849   0.127 -0.2415 -0.0013  0.1572
  174SOL     MW 3617   1.902   0.889   0.092 -0.0018 -0.0010 -0.0018
  175SOL     OW 3618   1.278   2.536   0.118 -0.4479 -0.1073  0.0676
  175SOL    HW1 3619   1.245   2.449   0.140  0.4768 -0.3681  0.4527
  175SOL    HW2 3620   1.341   2.553   0.188 -0.4626 -0.5370  0.1873
  175SOL     MW 3621   1.282   2.527   0.130 -0.0018 -0.0010 -0.0018
  176SOL     OW 3622   4.930   3.331   0.284  0.0571  0.1265  0.0487
  176SOL    HW1 3623   5.016   3.353   0.321 -0.4202  0.0730  1.2281
  176SOL    HW2 3624   4.938   3.247   0.238 -2.3251  0.3505 -0.9220
  176SOL     MW 3625   4.942   3.323   0.283 -0.0018 -0.0010 -0.0018
  177SOL     OW 3626   2.741   4.479   3.086 -0.0619 -0.2385 -0.1654
  177SOL    HW1 3627   2.664   4.474   3.142 -0.2959  1.4690 -0.2721
  177SOL    HW2 3628   2.755   4.390   3.055 -1.2449 -0.6454  0.4115
  177SOL     MW 3629   2.733   4.466   3.089 -0.0018 -0.0010 -0.0018
  178SOL     OW 3630   0.601   0.960   0.339 -0.2198 -0.2430  0.3599
  178SOL    HW1 3631   0.641   0.875   0.320  0.9128  0.4338 -0.3827
  178SOL    HW2 3632   0.547   0.939   0.415  1.4760  0.4046  1.8017
  178SOL     MW 3633   0.599   0.946   0.346 -0.0018 -0.0010 -0.0018
  179SOL     OW 3634   2.121   4.150   2.665  0.0651 -0.0869  0.0829
  179SOL    HW1 3635   2.173   4.071   2.671  0.8860  0.5384  1.8355
  179SOL    HW2 3636   2.169   4.203   2.729  1.1748 -0.5693 -0.3294
  179SOL     MW 3637   2.134   4.147   2.674 -0.0018 -0.0010 -0.0018
  180SOL     OW 3638   4.783   4.370   0.200 -0.4863 -0.8542  0.1982
  180SOL    HW1 3639   4.828   4.442   0.243 -0.6476 -0.8943  0.4384
  180SOL    HW2 3640   4.829   4.291   0.230 -0.9083 -0.8123  0.9840
  180SOL     MW 3641   4.795   4.369   0.210 -0.0018 -0.0010 -0.0018
  181SOL     OW 3642   0.800   3.533   0.232 -0.2691 -0.1849 -0.2221
  181SOL    HW1 3643   0.868   3.496   0.288 -1.5578 -1.0409  0.8380
  181SOL    HW2 3644   0.845   3.540   0.148  2.5236  0.9369  1.2502
  181SOL     MW 3645   0.815   3.529   0.228 -0.0018 -0.0010 -0.0018
  182SOL     OW 3646   0.328   2.852   2.937 -0.5242  0.2159 -0.4005
  182SOL    HW1 3647   0.319   2.834   3.031 -0.0750 -0.5544 -0.4979
  182SOL    HW2 3648   0.313   2.771   2.890  1.0948  0.2912 -1.0979
  182SOL     MW 3649   0.325   2.839   2.943 -0.0018 -0.0010 -0.0018
  183SOL     OW 3650   1.537   1.049   0.530 -0.6086  0.0834 -0.7310
  183SOL    HW1 3651   1.474   0.986   0.494 -1.8576  0.8653 -0.0142
  183SOL    HW2 3652   1.573   1.089   0.451 -0.2631 -1.4497 -1.3705
  183SOL     MW 3653   1.533   1.046   0.514 -0.0018 -0.0010 -0.0018
  184SOL     OW 3654   0.113   4.983   3.064 -0.0879  0.2975  0.3073
  184SOL    HW1 3655   0.029   4.942   3.042  0.3340 -0.1374 -0.5670
  184SOL    HW2 3656   0.167   4.922   3.013 -1.5139 -1.3787  0.6785
  184SOL     MW 3657   0.109   4.969   3.055 -0.0018 -0.0010 -0.0018
  185SOL     OW 3658   4.906   4.900   0.218  0.5054  0.2204  0.0506
  185SOL    HW1 3659   4.861   4.944   0.145  0.4265 -0.6527 -0.4384
  185SOL    HW2 3660   4.862   4.937   0.295 -0.5282  1.1817 -0.9475
  185SOL     MW 3661   4.894   4.911   0.218 -0.0018 -0.0010 -0.0018
  186SOL     OW 3662   1.931   1.336   0.392  0.1613  0.3959  0.3728
  186SOL    HW1 3663   1.932   1.301   0.303 -1.0461  0.0128  0.4996
  186SOL    HW2 3664   2.002   1.400   0.387 -0.2790  0.8024 -1.3794
  186SOL     MW 3665   1.941   1.340   0.380 -0.0018 -0.0010 -0.0018
  187SOL     OW 3666   4.976   0.575   2.961 -0.1440 -0.4158 -0.4449
  187SOL    HW1 3667   4.942   0.633   3.029 -1.1583 -3.4120  1.8699
  187SOL    HW2 3668   4.989   0.500   3.020 -0.2674 -0.7726 -0.8638
  187SOL     MW 3669   4.974   0.573   2.978 -0.0018 -0.0010 -0.0018
  188SOL     OW 3670   0.842   4.345   0.458 -0.3711  0.3578 -0.1501
  188SOL    HW1 3671   0.807   4.297   0.533  1.9053 -0.5749  0.3847
  188SOL    HW2 3672   0.798   4.430   0.464  1.4614  1.2683  0.8802
  188SOL     MW 3673   0.831   4.350   0.468 -0.0018 -0.0010 -0.0018
  189SOL     OW 3674   0.098   2.301   2.717  0.5298 -0.3254 -0.6491
  189SOL    HW1 3675   0.020   2.271   2.669  0.0830  0.6368 -0.5366
  189SOL    HW2 3676   0.084   2.271   2.806 -0.4462 -0.4293 -0.8274
  189SOL     MW 3677   0.086   2.293   2.722 -0.0018 -0.0010 -0.0018
  190SOL     OW 3678   4.097   0.202   2.676  0.1824  0.3038  0.7267
  190SOL    HW1 3679   4.008   0.206   2.639  0.0576 -1.6271  0.7021
  190SOL    HW2 3680   4.100   0.111   2.706 -0.4118  0.6149  1.7918
  190SOL     MW 3681   4.085   0.190   2.675 -0.0018 -0.0010 -0.0018
  191SOL     OW 3682   0.168   3.316   0.008 -0.1535  0.2403  0.2915
  191SOL    HW1 3683   0.155   3.384  -0.058 -1.2125 -1.8634 -1.7922
  191SOL    HW2 3684   0.212   3.246  -0.039 -1.4378 -0.1528 -0.3913
  191SOL     MW 3685   0.172   3.316  -0.007 -0.0018 -0.0010 -0.0018
  192SOL     OW 3686   0.972   1.897   0.020  0.4355 -0.1245  0.5441
  192SOL    HW1 3687   0.989   1.840   0.095  0.0687 -0.5855  0.2850
  192SOL    HW2 3688   0.951   1.831  -0.046 -0.4488  1.0320 -0.3830
  192SOL     MW 3689   0.972   1.881   0.021 -0.0018 -0.0010 -0.0018
  193SOL     OW 3690   3.853   4.671   0.130  0.1830  0.1440 -0.0121
  193SOL    HW1 3691   3.811   4.710   0.207 -0.7139 -0.2297 -0.3046
  193SOL    HW2 3692   3.946   4.692   0.140  0.6196 -1.4293 -0.4862
  193SOL     MW 3693   3.860   4.679   0.141 -0.0018 -0.0010 -0.0018
  194SOL     OW 3694   1.784   4.414   0.260  0.2588  0.4821 -0.1019
  194SOL    HW1 3695   1.724   4.409   0.185 -0.3435  0.3583  0.3850
  194SOL    HW2 3696   1.827   4.329   0.262  1.0654  0.8865  0.4335
  194SOL     MW 3697   1.782   4.402   0.250 -0.0018 -0.0010 -0.0018
  195SOL     OW 3698   1.420   2.001   2.976  0.1940  0.2405  0.0572
  195SOL    HW1 3699   1.469   2.072   2.934 -0.8938  0.1416 -1.4722
  195SOL    HW2 3700   1.452   2.000   3.066  0.4935 -0.5615 -0.0531
  195SOL     MW 3701   1.430   2.010   2.982 -0.0018 -0.0010 -0.0018
  196SOL     OW 3702   1.264   1.495   3.042 -0.2607  0.5940 -0.0909
  196SOL    HW1 3703   1.323   1.428   3.008 -1.7493  0.0214 -1.7193
  196SOL    HW2 3704   1.304   1.576   3.009 -0.4801  0.7301 -0.0276
  196SOL     MW 3705   1.277   1.497   3.033 -0.0018 -0.0010 -0.0018
  197SOL     OW 3706   1.341   0.976   3.114 -0.2971  0.3533  0.3792
  197SOL    HW1 3707   1.246   0.981   3.100 -0.4098 -1.2768  0.3000
  197SOL    HW2 3708   1.358   0.883   3.099  0.6577  0.6735 -0.6169
  197SOL     MW 3709   1.330   0.964   3.110 -0.0018 -0.0010 -0.0018
  198SOL     OW 3710   4.998   0.677   0.261 -0.0580 -0.3030  0.3187
  198SOL    HW1 3711   5.069   0.629   0.218  0.0227 -0.5796  0.7590
  198SOL    HW2 3712   4.948   0.602   0.292  0.2801 -2.0996 -3.0033
  198SOL     MW 3713   5.000   0.661   0.259 -0.0018 -0.0010 -0.0018
  199SOL     OW 3714   3.690   3.757   0.030 -0.5245  0.2199 -0.0090
  199SOL    HW1 3715   3.626   3.742  -0.039 -1.0001  0.2114  0.4261
  199SOL    HW2 3716   3.771   3.777  -0.015  0.1945 -1.6049  0.3734
  199SOL     MW 3717   3.692   3.757   0.015 -0.0018 -0.0010 -0.0018
  200SOL     OW 3718   2.478   0.459   0.016 -0.1660  0.1290  0.0634
  200SOL    HW1 3719   2.478   0.505   0.099 -0.4195 -2.1094  1.3824
  200SOL    HW2 3720   2.486   0.527  -0.051  0.1103 -0.2785 -0.3228
  200SOL     MW 3721   2.479   0.474   0.018 -0.0018 -0.0010 -0.0018
  201SOL     OW 3722   1.791   3.618   0.062  0.7045 -0.4781 -0.0508
  201SOL    HW1 3723   1.703   3.655   0.059  0.9659  0.1008 -3.0395
  201SOL    HW2 3724   1.787   3.539   0.008  0.2012  1.3734 -2.9314
  201SOL     MW 3725   1.779   3.612   0.055 -0.0018 -0.0010 -0.0018
  202SOL     OW 3726   2.693   3.329   3.065 -0.2564  0.6425  0.4977
  202SOL    HW1 3727   2.640   3.409   3.059 -1.7126 -0.3908 -2.1415
  202SOL    HW2 3728   2.677   3.292   2.978 -0.3813 -0.4226  0.9595
  202SOL     MW 3729   2.683   3.335   3.053 -0.0018 -0.0010 -0.0018
  203SOL     OW 3730   0.561   3.429   0.326 -0.0777  0.0833  0.5564
  203SOL    HW1 3731   0.645   3.449   0.285  0.0515  0.8103  1.1487
  203SOL    HW2 3732   0.563   3.505   0.385  1.0871  1.0469 -0.6666
  203SOL     MW 3733   0.572   3.442   0.329 -0.0018 -0.0010 -0.0018
  204SOL     OW 3734   0.265   2.126   0.146  0.3830  0.1020  0.2368
  204SOL    HW1 3735   0.346   2.106   0.099 -0.1580  0.3385 -0.8268
  204SOL    HW2 3736   0.260   2.219   0.121 -1.1635 -0.0481 -0.0753
  204SOL     MW 3737   0.275   2.136   0.137 -0.0018 -0.0010 -0.0018
  205SOL     OW 3738   4.593   4.064   0.154  0.3117 -0.0689  0.1207
  205SOL    HW1 3739   4.638   4.022   0.228  1.1255  1.0443  0.2923
  205SOL    HW2 3740   4.664   4.102   0.101 -0.0329 -0.1534 -0.4024
  205SOL     MW 3741   4.609   4.064   0.157 -0.0018 -0.0010 -0.0018
  206SOL     OW 3742   5.022   2.980   3.090  0.7595  0.2005 -0.0503
  206SOL    HW1 3743   5.010   3.036   3.013  1.1902  0.6872  0.2380
  206SOL    HW2 3744   5.015   2.894   3.048 -2.2413 -0.6687  1.9001
  206SOL     MW 3745   5.019   2.976   3.074 -0.0018 -0.0010 -0.0018
  207SOL     OW 3746   4.051   0.131   0.108  0.6352 -0.3177  0.4962
  207SOL    HW1 3747   4.120   0.197   0.099  0.4123 -0.2395 -0.8383
  207SOL    HW2 3748   3.968   0.177   0.116  1.2936  0.8406  0.9536
  207SOL     MW 3749   4.049   0.146   0.108 -0.0018 -0.0010 -0.0018
  208SOL     OW 3750   3.625   2.850   0.043 -0.1358 -0.2498  0.2599
  208SOL    HW1 3751   3.582   2.911  -0.016 -0.2380 -0.2054  0.3820
  208SOL    HW2 3752   3.557   2.785   0.063 -0.5592  0.6178  1.7704
  208SOL     MW 3753   3.611   2.849   0.038 -0.0018 -0.0010 -0.0018
  209SOL     OW 3754   0.999   2.944   2.820 -0.2850 -0.1229  0.0808
  209SOL    HW1 3755   0.922   2.969   2.770 -0.1503 -0.2239 -0.1752
  209SOL    HW2 3756   1.066   2.980   2.763 -0.1460  0.8621  0.8448
  209SOL     MW 3757   0.998   2.952   2.806 -0.0018 -0.0010 -0.0018
  210SOL     OW 3758   0.412   3.438   0.084  0.2175 -0.4783 -0.1347
  210SOL    HW1 3759   0.332   3.384   0.087  0.9908 -1.9344 -2.7956
  210SOL    HW2 3760   0.440   3.451   0.175 -1.5879  0.2516  0.3693
  210SOL     MW 3761   0.405   3.432   0.097 -0.0018 -0.0010 -0.0018
  211SOL     OW 3762   4.981   2.709   3.022 -0.6896  0.2937 -0.4501
  211SOL    HW1 3763   4.889   2.686   3.040 -0.6865  1.3168  1.0102
  211SOL    HW2 3764   5.002   2.658   2.943 -2.5907  0.2735 -0.9996
  211SOL     MW 3765   4.971   2.699   3.014 -0.0018 -0.0010 -0.0018
  212SOL     OW 3766   0.702   2.940   3.132  0.1091  0.2396 -0.3044
  212SOL    HW1 3767   0.701   2.932   3.037 -0.1551  1.1033 -0.3887
  212SOL    HW2 3768   0.642   3.014   3.146  0.3021  0.2816  0.3143
  212SOL     MW 3769   0.694   2.949   3.121 -0.0018 -0.0010 -0.0018
  213SOL     OW 3770   1.841   4.046   3.126 -0.0505  0.5126 -0.5446
  213SOL    HW1 3771   1.921   4.091   3.099  0.6152 -1.5503 -2.2296
  213SOL    HW2 3772   1.872   3.958   3.109  1.4636  0.7557  0.6874
  213SOL     MW 3773   1.855   4.041   3.120 -0.0018 -0.0010 -0.0018
  214SOL     OW 3774   2.066   4.702   0.574  0.2554 -0.6096  0.1393
  214SOL    HW1 3775   2.030   4.649   0.503 -0.7218  0.6370 -0.3204
  214SOL    HW2 3776   2.029   4.661   0.652 -0.2164  0.1737  0.3277
  214SOL     MW 3777   2.057   4.690   0.575 -0.0018 -0.0010 -0.0018
  215SOL     OW 3778   1.314   3.806   2.979  0.6438  1.0262 -0.0915
  215SOL    HW1 3779   1.397   3.814   2.932 -1.0773  3.4396 -3.1132
  215SOL    HW2 3780   1.257   3.856   2.921  0.4559  0.4881 -0.3788
  215SOL     MW 3781   1.318   3.814   2.965 -0.0018 -0.0010 -0.0018
  216SOL     OW 3782   3.368   3.181   0.764 -0.0075  0.0199  0.2396
  216SOL    HW1 3783   3.392   3.250   0.825  0.8519  0.0174 -0.0859
  216SOL    HW2 3784   3.426   3.196   0.690  1.0167  0.6492  1.1423
  216SOL     MW 3785   3.379   3.192   0.762 -0.0018 -0.0010 -0.0018
  217SOL     OW 3786   2.081   4.112   3.010 -0.0049  0.1196 -0.7010
  217SOL    HW1 3787   2.119   4.171   2.945  0.6537  1.6422  0.9861
  217SOL    HW2 3788   2.112   4.027   2.978  1.0583  0.2660 -0.1273
  217SOL     MW 3789   2.090   4.108   2.997 -0.0018 -0.0010 -0.0018
  218SOL     OW 3790   2.271   3.913   2.691  0.0370 -0.1601 -0.3839
  218SOL    HW1 3791   2.249   3.821   2.706 -0.6522 -0.0867 -0.8950
  218SOL    HW2 3792   2.348   3.931   2.745  0.7580 -0.6382 -1.2267
  218SOL     MW 3793   2.278   3.903   2.700 -0.0018 -0.0010 -0.0018
  219SOL     OW 3794   1.922   1.337   3.016  0.0102  0.0794 -0.0575
  219SOL    HW1 3795   1.830   1.359   2.997  0.0502  0.2909 -0.0142
  219SOL    HW2 3796   1.970   1.401   2.963  0.1996 -0.4554 -0.5446
  219SOL     MW 3797   1.916   1.349   3.006 -0.0018 -0.0010 -0.0018
  220SOL     OW 3798   1.562   2.094   0.331 -0.1348  0.2823  0.0058
  220SOL    HW1 3799   1.603   2.008   0.330  2.0438  1.2635 -1.2600
  220SOL    HW2 3800   1.520   2.100   0.417  1.2548  1.3783  0.6515
  220SOL     MW 3801   1.562   2.083   0.342 -0.0018 -0.0010 -0.0018
  221SOL     OW 3802   1.223   1.318   0.540 -0.1206 -0.0954  0.3776
  221SOL    HW1 3803   1.161   1.380   0.580  0.5359  0.2978  0.8104
  221SOL    HW2 3804   1.219   1.334   0.445 -0.8289  0.0971  0.4318
  221SOL     MW 3805   1.214   1.328   0.533 -0.0018 -0.0010 -0.0018
  222SOL     OW 3806   4.295   4.310   3.095 -0.5154  0.5917 -0.2536
  222SOL    HW1 3807   4.265   4.265   3.016  0.4586 -0.6491  0.0567
  222SOL    HW2 3808   4.253   4.393   3.071 -1.5377 -0.1296 -1.0372
  222SOL     MW 3809   4.286   4.315   3.081 -0.0018 -0.0010 -0.0018
  223SOL     OW 3810   4.082   0.344   2.907  0.5335 -0.2278 -0.2852
  223SOL    HW1 3811   4.060   0.432   2.877 -1.4234 -0.8945 -1.0120
  223SOL    HW2 3812   4.086   0.294   2.825 -0.1985  0.2348 -0.6216
  223SOL     MW 3813   4.079   0.349   2.892 -0.0018 -0.0010 -0.0018
  224SOL     OW 3814   1.986   3.696   2.604  0.1647  0.2040  0.1681
  224SOL    HW1 3815   2.012   3.768   2.547  0.2504 -0.8509 -1.1775
  224SOL    HW2 3816   1.951   3.742   2.680  1.5615  2.2299 -0.3073
  224SOL     MW 3817   1.985   3.712   2.607 -0.0018 -0.0010 -0.0018
  225SOL     OW 3818   1.895   1.172   0.150 -0.2340 -0.4533  0.2841
  225SOL    HW1 3819   1.912   1.206   0.062 -1.1550  0.2007  0.3367
  225SOL    HW2 3820   1.913   1.079   0.139 -0.4709 -0.3909 -0.7925
  225SOL     MW 3821   1.899   1.164   0.137 -0.0018 -0.0010 -0.0018
  226SOL     OW 3822   3.059   2.772   0.206 -0.3373  0.1825 -0.1516
  226SOL    HW1 3823   2.993   2.728   0.260  1.3429 -1.3176  0.7964
  226SOL    HW2 3824   3.135   2.728   0.244 -0.7010 -1.3570 -1.1393
  226SOL     MW 3825   3.060   2.761   0.218 -0.0018 -0.0010 -0.0018
  227SOL     OW 3826   0.867   4.333   0.176 -0.0064 -0.6354 -0.0110
  227SOL    HW1 3827   0.826   4.255   0.140 -1.6342  0.3221 -0.3669
  227SOL    HW2 3828   0.863   4.319   0.271 -0.6597 -2.2019 -0.2509
  227SOL     MW 3829   0.861   4.321   0.184 -0.0018 -0.0010 -0.0018
  228SOL     OW 3830   0.493   2.092   3.131 -0.6277 -0.5234  0.4853
  228SOL    HW1 3831   0.539   2.174   3.117 -2.1238  0.7251  2.3913
  228SOL    HW2 3832   0.554   2.027   3.165  0.7660 -1.0889 -2.7660
  228SOL     MW 3833   0.507   2.094   3.134 -0.0018 -0.0010 -0.0018
  229SOL     OW 3834   4.531   4.901   0.119 -0.3919  0.2424  0.0025
  229SOL    HW1 3835   4.491   4.821   0.154 -0.4357  0.3878  0.2886
  229SOL    HW2 3836   4.478   4.922   0.042  2.7081 -0.1757 -2.4157
  229SOL     MW 3837   4.518   4.893   0.113 -0.0018 -0.0010 -0.0018
  230SOL     OW 3838   4.311   3.963   0.384  0.0449  0.1636 -0.8401
  230SOL    HW1 3839   4.297   4.057   0.385  1.7549  0.4550  0.5787
  230SOL    HW2 3840   4.255   3.924   0.452  1.9472 -0.2657  0.5748
  230SOL     MW 3841   4.302   3.970   0.393 -0.0018 -0.0010 -0.0018
  231SOL     OW 3842   3.544   3.950   2.894  0.4893 -0.2816 -0.1148
  231SOL    HW1 3843   3.594   4.031   2.883  0.1774 -0.1837 -0.8157
  231SOL    HW2 3844   3.606   3.880   2.871  0.8724  0.1301 -0.3406
  231SOL     MW 3845   3.559   3.951   2.890 -0.0018 -0.0010 -0.0018
  232SOL     OW 3846   1.278   1.364   0.274 -0.4103 -0.8286 -0.2276
  232SOL    HW1 3847   1.213   1.395   0.210  1.2906 -1.0422 -2.1840
  232SOL    HW2 3848   1.325   1.297   0.224  0.6418 -0.5317  0.3419
  232SOL     MW 3849   1.276   1.359   0.259 -0.0018 -0.0010 -0.0018
  233SOL     OW 3850   2.864   3.351   0.344 -0.0146  0.0837 -0.6051
  233SOL    HW1 3851   2.787   3.405   0.362  2.2362  2.8404  1.7836
  233SOL    HW2 3852   2.920   3.391   0.410 -2.4010  0.2737  1.4604
  233SOL     MW 3853   2.861   3.363   0.355 -0.0018 -0.0010 -0.0018
  234SOL     OW 3854   1.624   4.996   0.134  0.0470 -0.0570 -0.0922
  234SOL    HW1 3855   1.652   4.911   0.099  0.0740  0.4340 -1.3191
  234SOL    HW2 3856   1.704   5.031   0.173 -1.1427  0.7486  1.7453
  234SOL     MW 3857   1.638   4.989   0.134 -0.0018 -0.0010 -0.0018
  235SOL     OW 3858   4.341   3.949   0.122 -0.3745  0.2080 -0.0827
  235SOL    HW1 3859   4.433   3.973   0.126  0.3584 -2.3303  0.4282
  235SOL    HW2 3860   4.317   3.950   0.214  1.2550 -0.7442  0.3813
  235SOL     MW 3861   4.350   3.952   0.134 -0.0018 -0.0010 -0.0018
  236SOL     OW 3862   2.798   2.840   0.455  0.2332 -0.0047 -0.2691
  236SOL    HW1 3863   2.776   2.920   0.407 -0.2796 -0.7654 -1.3456
  236SOL    HW2 3864   2.857   2.859   0.528 -0.4062 -0.7298  0.4580
  236SOL     MW 3865   2.803   2.853   0.458 -0.0018 -0.0010 -0.0018
  237SOL     OW 3866   3.111   3.883   0.186 -0.5794 -0.3125  0.0761
  237SOL    HW1 3867   3.199   3.860   0.216 -0.1143  0.4027 -0.7020
  237SOL    HW2 3868   3.120   3.976   0.166 -2.0086 -0.0001  0.7262
  237SOL     MW 3869   3.124   3.893   0.188 -0.0018 -0.0010 -0.0018
  238SOL     OW 3870   1.137   2.056   2.975  0.2085  0.0287  0.4605
  238SOL    HW1 3871   1.231   2.039   2.977  0.1275 -0.4483  0.3892
  238SOL    HW2 3872   1.101   1.992   3.036 -1.7871 -0.4411 -1.0823
  238SOL     MW 3873   1.144   2.045   2.983 -0.0018 -0.0010 -0.0018
  239SOL     OW 3874   1.536   4.483   0.375 -0.1877  0.0128  0.0836
  239SOL    HW1 3875   1.623   4.449   0.356 -1.3234 -2.3677 -1.2635
  239SOL    HW2 3876   1.544   4.576   0.400 -1.8907  0.9028 -2.2993
  239SOL     MW 3877   1.548   4.491   0.376 -0.0018 -0.0010 -0.0018
  240SOL     OW 3878   4.531   0.308   2.917 -0.1695 -0.3513 -0.3577
  240SOL    HW1 3879   4.626   0.318   2.909  0.2338 -2.1410  1.2954
  240SOL    HW2 3880   4.520   0.225   2.871  1.3384 -0.2722 -0.9003
  240SOL     MW 3881   4.542   0.298   2.910 -0.0018 -0.0010 -0.0018
  241SOL     OW 3882   3.043   3.661   0.017 -0.2778  0.3859  1.0952
  241SOL    HW1 3883   3.000   3.581   0.044  0.7401 -0.1075  1.2945
  241SOL    HW2 3884   3.043   3.725   0.088  0.6459  1.5062  0.1460
  241SOL     MW 3885   3.038   3.659   0.030 -0.0018 -0.0010 -0.0018
  242SOL     OW 3886   4.893   0.730   0.021 -0.0137  0.1289  0.0183
  242SOL    HW1 3887   4.918   0.709   0.111  1.4201 -1.1292 -0.6261
  242SOL    HW2 3888   4.862   0.819   0.037  0.5772  0.2535  0.5255
  242SOL     MW 3889   4.892   0.739   0.035 -0.0018 -0.0010 -0.0018
  243SOL     OW 3890   2.313   4.726   0.461  0.0658  0.0859 -0.0825
  243SOL    HW1 3891   2.233   4.714   0.511 -0.7353  0.3184 -1.2747
  243SOL    HW2 3892   2.355   4.640   0.455  0.8889  0.3431  1.5132
  243SOL     MW 3893   2.308   4.713   0.467 -0.0018 -0.0010 -0.0018
  244SOL     OW 3894   2.000   4.545   0.358 -0.1127  0.3989  0.1517
  244SOL    HW1 3895   2.054   4.472   0.388  0.4829  0.9790  0.5165
  244SOL    HW2 3896   1.925   4.500   0.319  0.2978 -0.1012 -0.0663
  244SOL     MW 3897   1.997   4.530   0.357 -0.0018 -0.0010 -0.0018
  245SOL     OW 3898   4.194   0.611   3.035  0.9677 -0.3744 -0.3052
  245SOL    HW1 3899   4.203   0.706   3.040 -1.3104  0.0333 -2.1807
  245SOL    HW2 3900   4.269   0.584   2.983  0.7699 -0.4169 -0.5680
  245SOL     MW 3901   4.205   0.620   3.029 -0.0018 -0.0010 -0.0018
  246SOL     OW 3902   3.928   3.839   3.041  0.1727 -0.1168 -0.1040
  246SOL    HW1 3903   3.916   3.923   3.085  0.5162 -0.2961  0.3368
  246SOL    HW2 3904   4.023   3.826   3.041  0.0218 -1.5745 -1.0566
  246SOL     MW 3905   3.939   3.848   3.047 -0.0018 -0.0010 -0.0018
  247SOL     OW 3906   1.026   1.750   0.235  0.1731 -0.2325 -0.4049
  247SOL    HW1 3907   1.101   1.786   0.283 -1.1432  2.4348 -0.1827
  247SOL    HW2 3908   1.048   1.663   0.203 -0.0501 -0.0212 -1.1729
  247SOL     MW 3909   1.039   1.743   0.237 -0.0018 -0.0010 -0.0018
  248SOL     OW 3910   5.057   0.324   3.089  0.1876 -0.1146 -0.4608
  248SOL    HW1 3911   5.010   0.273   3.155 -0.8391 -0.4756 -1.4264
  248SOL    HW2 3912   5.104   0.257   3.038  0.6802  0.5158 -0.8524
  248SOL     MW 3913   5.057   0.309   3.091 -0.0018 -0.0010 -0.0018
  249SOL     OW 3914   4.693   2.670   3.081  0.0611  0.1400 -0.0457
  249SOL    HW1 3915   4.623   2.662   3.016  2.3232 -3.0094 -2.4002
  249SOL    HW2 3916   4.658   2.621   3.156 -1.7786  0.6670 -0.5172
  249SOL     MW 3917   4.679   2.663   3.083 -0.0018 -0.0010 -0.0018
  250SOL     OW 3918   2.010   4.964   0.499 -0.3192 -0.1373 -0.0681
  250SOL    HW1 3919   2.025   4.876   0.534 -1.4893  0.1172  1.1787
  250SOL    HW2 3920   2.098   5.002   0.493  0.0705 -1.2093 -2.0724
  250SOL     MW 3921   2.024   4.957   0.503 -0.0018 -0.0010 -0.0018
  251SOL     OW 3922   3.301   4.275   0.302 -0.9965  0.2936  0.2091
  251SOL    HW1 3923   3.307   4.370   0.290  0.9418  0.0709 -0.9512
  251SOL    HW2 3924   3.344   4.259   0.218 -1.2436  1.3308 -0.1365
  251SOL     MW 3925   3.308   4.285   0.290 -0.0018 -0.0010 -0.0018
  252SOL     OW 3926   0.254   2.388   0.000  0.3990 -0.6249 -0.0764
  252SOL    HW1 3927   0.181   2.449   0.014  0.9994  0.2203 -0.5368
  252SOL    HW2 3928   0.220   2.323  -0.062  0.8959 -0.3525 -0.6389
  252SOL     MW 3929   0.240   2.387  -0.006 -0.0018 -0.0010 -0.0018
  253SOL     OW 3930   4.403   4.704   0.258  0.3476 -0.0416 -0.1989
  253SOL    HW1 3931   4.440   4.622   0.226  1.6257  0.1967  0.6146
  253SOL    HW2 3932   4.436   4.719   0.347 -0.2989 -2.9642  0.6283
  253SOL     MW 3933   4.412   4.695   0.266 -0.0018 -0.0010 -0.0018
  254SOL     OW 3934   2.547   3.558   3.100 -0.0342 -0.0667 -0.7440
  254SOL    HW1 3935   2.461   3.548   3.060  0.5729 -2.6174 -1.6148
  254SOL    HW2 3936   2.530   3.542   3.193 -0.1244  0.8700 -0.5819
  254SOL     MW 3937   2.533   3.555   3.107 -0.0018 -0.0010 -0.0018
  255SOL     OW 3938   0.111   2.204   2.982  0.1616  0.2024  0.1768
  255SOL    HW1 3939   0.176   2.133   2.983  0.4636  0.4618  1.9343
  255SOL    HW2 3940   0.060   2.182   3.059  0.1608 -0.0202  0.1155
  255SOL     MW 3941   0.113   2.191   2.992 -0.0018 -0.0010 -0.0018
  256SOL     OW 3942   0.031   2.582   2.822  0.4695  0.0996 -0.1790
  256SOL    HW1 3943   0.125   2.599   2.834  0.2269  0.3376  1.8351
  256SOL    HW2 3944   0.024   2.491   2.794 -0.7358  0.5816 -1.5488
  256SOL     MW 3945   0.042   2.572   2.820 -0.0018 -0.0010 -0.0018
  257SOL     OW 3946   0.078   0.489   0.142 -0.2558 -0.2257  0.4778
  257SOL    HW1 3947   0.039   0.424   0.083  1.2180  0.9892 -1.9348
  257SOL    HW2 3948   0.123   0.431   0.204 -0.4769 -0.5849  0.3033
  257SOL     MW 3949   0.079   0.473   0.143 -0.0018 -0.0010 -0.0018
  258SOL     OW 3950   3.334   3.688   3.140  0.0064  0.4123 -0.1822
  258SOL    HW1 3951   3.241   3.699   3.121 -0.2784 -0.7759  0.4570
  258SOL    HW2 3952   3.351   3.747   3.213 -1.3785  0.8098 -0.1571
  258SOL     MW 3953   3.324   3.697   3.147 -0.0018 -0.0010 -0.0018
  259SOL     OW 3954   4.135   2.342   0.624  0.0984  0.3622  0.6219
  259SOL    HW1 3955   4.048   2.301   0.617  0.6220 -0.5274 -1.2567
  259SOL    HW2 3956   4.169   2.302   0.704 -0.8840 -0.8633  0.4706
  259SOL     MW 3957   4.128   2.331   0.634 -0.0018 -0.0010 -0.0018
  260SOL     OW 3958   2.184   0.989   0.048  0.3730 -0.1711 -0.1225
  260SOL    HW1 3959   2.095   0.961   0.072  0.3852 -0.4069 -0.3418
  260SOL    HW2 3960   2.208   1.037   0.127 -0.1366 -0.7194  0.3750
  260SOL     MW 3961   2.175   0.992   0.061 -0.0018 -0.0010 -0.0018
  261SOL     OW 3962   4.980   0.200   2.766 -0.0731  0.0764  0.3527
  261SOL    HW1 3963   4.929   0.261   2.820 -2.0470  0.7871 -2.0980
  261SOL    HW2 3964   5.046   0.165   2.826 -2.2188 -3.6654  0.7833
  261SOL     MW 3965   4.982   0.204   2.781 -0.0018 -0.0010 -0.0018
  262SOL     OW 3966   1.424   1.603   0.234 -0.0455 -0.3935 -0.1233
  262SOL    HW1 3967   1.483   1.624   0.307  0.1075  1.1680 -0.6439
  262SOL    HW2 3968   1.383   1.520   0.257  1.3987 -0.7916  1.2491
  262SOL     MW 3969   1.427   1.595   0.247 -0.0018 -0.0010 -0.0018
  263SOL     OW 3970   4.075   2.857   2.736  0.3060 -0.0347  0.2579
  263SOL    HW1 3971   3.984   2.870   2.707  0.2622 -0.4172  0.2173
  263SOL    HW2 3972   4.078   2.762   2.725 -2.1239 -0.2784  1.0976
  263SOL     MW 3973   4.063   2.846   2.730 -0.0018 -0.0010 -0.0018
  264SOL     OW 3974   4.981   0.002   2.568 -0.4338  0.4991  0.0154
  264SOL    HW1 3975   4.987   0.052   2.649  1.0170 -0.2308  0.4062
  264SOL    HW2 3976   4.888  -0.013   2.551 -0.6357  0.3785  1.1538
  264SOL     MW 3977   4.970   0.007   2.576 -0.0018 -0.0010 -0.0018
  265SOL     OW 3978   3.316   3.950   3.044 -0.1117  0.8199 -0.6920
  265SOL    HW1 3979   3.332   3.861   3.076 -1.2241  0.2151 -1.7649
  265SOL    HW2 3980   3.383   3.945   2.975  0.5579 -2.4375  0.0344
  265SOL     MW 3981   3.327   3.938   3.039 -0.0018 -0.0010 -0.0018
  266SOL     OW 3982   3.529   3.493   3.076 -0.2883  0.3151 -0.4590
  266SOL    HW1 3983   3.449   3.545   3.071 -0.7728 -0.4923 -2.1657
  266SOL    HW2 3984   3.541   3.492   3.171 -2.2694  0.4296 -0.1564
  266SOL     MW 3985   3.520   3.500   3.088 -0.0018 -0.0010 -0.0018
  267SOL     OW 3986   0.789   3.882   3.086 -0.6754 -0.3066 -0.0365
  267SOL    HW1 3987   0.745   3.827   3.022 -0.2396 -1.7042  0.8079
  267SOL    HW2 3988   0.757   3.854   3.171 -0.5950  1.5043  0.6191
  267SOL     MW 3989   0.779   3.871   3.089 -0.0018 -0.0010 -0.0018
  268SOL     OW 3990   0.650   2.304   3.091 -0.1403 -0.0856 -0.1453
  268SOL    HW1 3991   0.610   2.370   3.035  0.2387  0.0355 -0.2790
  268SOL    HW2 3992   0.683   2.246   3.023 -0.2750  0.9180 -1.0940
  268SOL     MW 3993   0.649   2.305   3.075 -0.0018 -0.0010 -0.0018
  269SOL     OW 3994   1.041   3.087   3.054  0.0720  0.3756  0.2483
  269SOL    HW1 3995   1.037   3.040   2.970 -0.9442  0.1588  0.4094
  269SOL    HW2 3996   1.022   3.028   3.127 -0.1204  0.4720  0.2743
  269SOL     MW 3997   1.038   3.073   3.052 -0.0018 -0.0010 -0.0018
  270SOL     OW 3998   0.919   2.345   2.742 -0.0137 -0.5727 -0.1644
  270SOL    HW1 3999   0.875   2.407   2.800 -0.4616  0.0149 -1.1272
  270SOL    HW2 4000   1.010   2.360   2.769  0.0204  1.7298 -1.3961
  270SOL     MW 4001   0.925   2.355   2.753 -0.0018 -0.0010 -0.0018
  271SOL     OW 4002   4.224   2.650   0.178  0.2429 -0.2582  0.3404
  271SOL    HW1 4003   4.171   2.718   0.137  2.1427  0.1230 -1.6843
  271SOL    HW2 4004   4.164   2.576   0.186  0.4502 -0.2438  2.5070
  271SOL     MW 4005   4.209   2.649   0.173 -0.0018 -0.0010 -0.0018
  272SOL     OW 4006   2.246   1.199   2.866 -0.1590  0.5076  0.0617
  272SOL    HW1 4007   2.294   1.123   2.899 -0.8833  0.4933  1.1388
  272SOL    HW2 4008   2.232   1.177   2.774 -1.3855 -0.7919  0.5219
  272SOL     MW 4009   2.250   1.186   2.859 -0.0018 -0.0010 -0.0018
  273SOL     OW 4010   2.890   3.733   2.952 -0.3552 -0.1040  0.3067
  273SOL    HW1 4011   2.938   3.813   2.932  0.1624 -0.8339 -1.6511
  273SOL    HW2 4012   2.944   3.691   3.020  1.7929  0.9173 -0.6731
  273SOL     MW 4013   2.904   3.738   2.959 -0.0018 -0.0010 -0.0018
  274SOL     OW 4014   4.208   4.243   0.351  0.2335  0.5427 -0.5682
  274SOL    HW1 4015   4.161   4.231   0.268 -0.7335 -0.0756  0.0402
  274SOL    HW2 4016   4.297   4.259   0.320 -0.0602 -3.1199 -4.2051
  274SOL     MW 4017   4.213   4.243   0.336 -0.0018 -0.0010 -0.0018
  275SOL     OW 4018   4.993   3.873   0.223  0.4379  0.1331  0.0943
  275SOL    HW1 4019   4.932   3.810   0.262 -1.5617  1.5091 -0.6188
  275SOL    HW2 4020   4.994   3.849   0.131 -1.4672  1.0130 -0.2079
  275SOL     MW 4021   4.985   3.862   0.216 -0.0018 -0.0010 -0.0018
  276SOL     OW 4022   2.201   3.849   3.053  0.2603 -0.0442  0.1500
  276SOL    HW1 4023   2.215   3.902   3.131  0.2155  0.7620 -0.3717
  276SOL    HW2 4024   2.111   3.817   3.062  0.6163 -1.5240 -1.1209
  276SOL     MW 4025   2.191   3.852   3.064 -0.0018 -0.0010 -0.0018
  277SOL     OW 4026   3.329   4.527   0.208 -0.2403 -0.5258  0.0501
  277SOL    HW1 4027   3.398   4.559   0.150 -2.3288  2.0166 -1.2644
  277SOL    HW2 4028   3.265   4.598   0.210 -0.1349 -0.4419  0.7728
  277SOL     MW 4029   3.330   4.541   0.201 -0.0018 -0.0010 -0.0018
  278SOL     OW 4030   1.313   4.329   0.353  0.2239  0.3422 -0.1375
  278SOL    HW1 4031   1.380   4.395   0.364  0.1076  0.6361 -1.0726
  278SOL    HW2 4032   1.241   4.381   0.316  0.0251  1.3978  1.6440
  278SOL     MW 4033   1.312   4.345   0.350 -0.0018 -0.0010 -0.0018
  279SOL     OW 4034   4.046   5.035   3.040 -0.2889  0.2658  0.0447
  279SOL    HW1 4035   4.048   5.097   3.113  1.5094  0.8337 -0.4331
  279SOL    HW2 4036   3.969   4.981   3.057 -1.4629  1.8436 -0.0576
  279SOL     MW 4037   4.036   5.036   3.052 -0.0018 -0.0010 -0.0018
  280SOL     OW 4038   4.019   4.709   2.910  0.3549 -0.1356 -0.0653
  280SOL    HW1 4039   3.965   4.767   2.964  1.5645  0.1374  0.8967
  280SOL    HW2 4040   4.034   4.755   2.827  1.1031  1.1611  0.7494
  280SOL     MW 4041   4.013   4.723   2.906 -0.0018 -0.0010 -0.0018
  281SOL     OW 4042   0.085   2.623   0.052 -0.3785  0.6197 -0.7000
  281SOL    HW1 4043   0.038   2.623   0.136 -1.5971  2.2756 -1.3374
  281SOL    HW2 4044   0.019   2.646  -0.013 -0.5042  0.4777 -0.6244
  281SOL     MW 4045   0.070   2.626   0.055 -0.0018 -0.0010 -0.0018
  282SOL     OW 4046   1.631   1.160   0.278 -0.0401 -0.1300  0.0609
  282SOL    HW1 4047   1.644   1.250   0.307  2.2290 -0.9130  1.8428
  282SOL    HW2 4048   1.714   1.137   0.236 -1.1068 -1.5515 -1.4287
  282SOL     MW 4049   1.644   1.169   0.276 -0.0018 -0.0010 -0.0018
  283SOL     OW 4050   3.780   3.217   0.101  0.2530  0.0459  0.0533
  283SOL    HW1 4051   3.811   3.128   0.121  0.1890 -0.0369 -0.2200
  283SOL    HW2 4052   3.769   3.213   0.006 -1.5827 -1.7597  0.2734
  283SOL     MW 4053   3.783   3.205   0.091 -0.0018 -0.0010 -0.0018
  284SOL     OW 4054   4.202   0.341   0.017 -0.6558  0.6395 -0.2000
  284SOL    HW1 4055   4.179   0.324  -0.074  1.3095 -0.7521 -0.5042
  284SOL    HW2 4056   4.171   0.431   0.027 -1.9052  0.4202 -1.7466
  284SOL     MW 4057   4.195   0.350   0.006 -0.0018 -0.0010 -0.0018
  285SOL     OW 4058   3.145   4.767   0.142  0.3999  0.0664  0.3623
  285SOL    HW1 4059   3.086   4.728   0.077 -0.0030  1.3343 -0.0676
  285SOL    HW2 4060   3.208   4.813   0.087  0.2257  0.7113  0.6862
  285SOL     MW 4061   3.145   4.768   0.126 -0.0018 -0.0010 -0.0018
  286SOL     OW 4062   4.557   4.379   3.028  0.5596 -0.0829  0.1979
  286SOL    HW1 4063   4.533   4.466   2.995  0.4254 -0.2032 -0.0269
  286SOL    HW2 4064   4.474   4.333   3.037  0.9961 -0.8756  0.2658
  286SOL     MW 4065   4.543   4.384   3.025 -0.0018 -0.0010 -0.0018
  287SOL     OW 4066   4.886   4.131   0.272 -0.4189 -0.1139 -1.0114
  287SOL    HW1 4067   4.916   4.050   0.229 -0.4377 -0.8622  0.3148
  287SOL    HW2 4068   4.817   4.094   0.327  0.9986  1.0755  1.7324
  287SOL     MW 4069   4.881   4.115   0.273 -0.0018 -0.0010 -0.0018
  288SOL     OW 4070   0.306   2.601   2.799  0.0901 -0.4678 -0.3144
  288SOL    HW1 4071   0.330   2.554   2.719  0.9456 -2.0623  0.8169
  288SOL    HW2 4072   0.370   2.566   2.860  0.2344 -1.8748 -1.2235
  288SOL     MW 4073   0.318   2.590   2.796 -0.0018 -0.0010 -0.0018
  289SOL     OW 4074   0.150   0.547   2.857 -0.2228 -0.4530 -0.2187
  289SOL    HW1 4075   0.115   0.495   2.784 -0.6170 -1.0745  0.4077
  289SOL    HW2 4076   0.073   0.565   2.910 -0.1632  1.8669 -0.8123
  289SOL     MW 4077   0.135   0.542   2.854 -0.0018 -0.0010 -0.0018
  290SOL     OW 4078   2.059   1.542   2.886 -0.2653  0.7681  0.1982
  290SOL    HW1 4079   1.980   1.591   2.865 -1.3546 -0.9910  0.0185
  290SOL    HW2 4080   2.117   1.608   2.924 -0.0660 -0.0117  1.2769
  290SOL     MW 4081   2.056   1.557   2.888 -0.0018 -0.0010 -0.0018
  291SOL     OW 4082   0.307   3.132   3.006  0.1635 -0.2345 -0.1440
  291SOL    HW1 4083   0.300   3.198   2.937 -0.7368  0.8001  0.8875
  291SOL    HW2 4084   0.299   3.046   2.963  1.2250 -1.3488  1.7488
  291SOL     MW 4085   0.305   3.129   2.992 -0.0018 -0.0010 -0.0018
  292SOL     OW 4086   2.471   4.226   2.960  0.0591 -0.2285  0.0772
  292SOL    HW1 4087   2.462   4.131   2.954  1.9826 -0.5845  1.6546
  292SOL    HW2 4088   2.534   4.248   2.891  0.5029  0.0237  0.5523
  292SOL     MW 4089   2.478   4.216   2.950 -0.0018 -0.0010 -0.0018
  293SOL     OW 4090   1.213   3.278   2.935  0.8180 -0.3360  0.1987
  293SOL    HW1 4091   1.169   3.217   2.994 -3.0190 -0.0082 -2.0200
  293SOL    HW2 4092   1.201   3.364   2.976 -1.1432 -0.2413 -0.4740
  293SOL     MW 4093   1.206   3.281   2.948 -0.0018 -0.0010 -0.0018
  294SOL     OW 4094   2.991   4.638   3.041 -0.0112  0.2737 -0.2522
  294SOL    HW1 4095   2.978   4.728   3.010  1.5491  1.0949  1.2736
  294SOL    HW2 4096   2.902   4.609   3.059  0.0154  1.2052  1.6801
  294SOL     MW 4097   2.978   4.646   3.040 -0.0018 -0.0010 -0.0018
  295SOL     OW 4098   2.162   4.333   0.458  0.4055  0.1459  0.2471
  295SOL    HW1 4099   2.172   4.334   0.553 -0.9997 -0.2652  0.4169
  295SOL    HW2 4100   2.161   4.240   0.439  0.9977  0.2558 -0.3631
  295SOL     MW 4101   2.163   4.321   0.468 -0.0018 -0.0010 -0.0018
  296SOL     OW 4102   1.612   1.295   0.621  0.3015  0.2278 -0.0337
  296SOL    HW1 4103   1.584   1.205   0.606 -0.6891  0.8780 -2.4750
  296SOL    HW2 4104   1.705   1.279   0.635  0.3442 -1.2799 -1.7079
  296SOL     MW 4105   1.620   1.281   0.621 -0.0018 -0.0010 -0.0018
  297SOL     OW 4106   1.404   1.998   0.141 -0.0459 -0.3537 -0.2064
  297SOL    HW1 4107   1.340   1.954   0.197 -2.7170  0.4348 -2.3753
  297SOL    HW2 4108   1.466   2.044   0.197  0.8482  0.9300 -2.1124
  297SOL     MW 4109   1.403   1.998   0.156 -0.0018 -0.0010 -0.0018
  298SOL     OW 4110   0.822   1.130   3.008 -0.1402 -0.0927 -0.2591
  298SOL    HW1 4111   0.767   1.147   2.932 -1.0444 -1.9961 -0.0875
  298SOL    HW2 4112   0.759   1.101   3.073 -0.2994  0.1449 -0.3058
  298SOL     MW 4113   0.806   1.128   3.006 -0.0018 -0.0010 -0.0018
  299SOL     OW 4114   3.541   2.433   3.017 -0.1106 -0.2142 -0.0867
  299SOL    HW1 4115   3.620   2.453   2.966  0.3273 -1.4513  0.0581
  299SOL    HW2 4116   3.483   2.506   2.995  1.0160  1.2218  1.4011
  299SOL     MW 4117   3.544   2.445   3.008 -0.0018 -0.0010 -0.0018
  300SOL     OW 4118   4.479   2.551   0.120  0.5076 -0.3998  0.3005
  300SOL    HW1 4119   4.508   2.527   0.208  1.7262 -0.1875 -0.0207
  300SOL    HW2 4120   4.390   2.582   0.136 -0.5676 -3.8326  1.8017
  300SOL     MW 4121   4.471   2.552   0.134 -0.0018 -0.0010 -0.0018
  301SOL     OW 4122   3.563   3.536   0.465  0.0068  0.3730  0.3281
  301SOL    HW1 4123   3.475   3.572   0.480 -1.3820 -2.9828  1.1795
  301SOL    HW2 4124   3.579   3.542   0.371 -0.7095  0.5675  0.2125
  301SOL     MW 4125   3.553   3.541   0.454 -0.0018 -0.0010 -0.0018
  302SOL     OW 4126   3.491   4.606   0.001  0.1809  0.0077 -0.7438
  302SOL    HW1 4127   3.411   4.598  -0.051 -0.6375  0.0465  0.4684
  302SOL    HW2 4128   3.540   4.529  -0.029  1.8678  0.4151  0.7662
  302SOL     MW 4129   3.487   4.595  -0.010 -0.0018 -0.0010 -0.0018
  303SOL     OW 4130   2.868   1.956   3.049 -0.0317 -0.0927 -0.1003
  303SOL    HW1 4131   2.856   1.862   3.035 -1.2036 -0.2666  1.7489
  303SOL    HW2 4132   2.800   1.985   3.109 -0.3266  0.3079 -0.6109
  303SOL     MW 4133   2.857   1.948   3.055 -0.0018 -0.0010 -0.0018
  304SOL     OW 4134   0.891   1.693   3.005 -0.2652  0.0635  0.0936
  304SOL    HW1 4135   0.816   1.694   2.946  1.1221 -0.6857 -1.7874
  304SOL    HW2 4136   0.849   1.664   3.085 -0.8065  0.0196 -0.2002
  304SOL     MW 4137   0.876   1.689   3.007 -0.0018 -0.0010 -0.0018
  305SOL     OW 4138   1.985   1.131   2.820  0.4802 -0.1302  0.4305
  305SOL    HW1 4139   1.959   1.188   2.893  2.6648  0.9398  0.4443
  305SOL    HW2 4140   2.078   1.149   2.827  0.6807 -0.3516 -1.2221
  305SOL     MW 4141   1.994   1.141   2.831 -0.0018 -0.0010 -0.0018
  306SOL     OW 4142   1.382   3.568   0.179  0.5744 -0.1522 -0.0122
  306SOL    HW1 4143   1.445   3.549   0.249  1.3938 -0.2831 -0.7743
  306SOL    HW2 4144   1.334   3.486   0.171  1.1837 -0.6216  0.9232
  306SOL     MW 4145   1.384   3.555   0.187 -0.0018 -0.0010 -0.0018
  307SOL     OW 4146   3.101   3.195   0.134 -0.1403  0.3061 -0.7692
  307SOL    HW1 4147   3.074   3.177   0.224 -0.1806 -1.7225 -1.1439
  307SOL    HW2 4148   3.048   3.271   0.114  0.0900  1.0399  1.2358
  307SOL     MW 4149   3.091   3.202   0.143 -0.0018 -0.0010 -0.0018
  308SOL     OW 4150   0.809   2.522   2.926 -0.4266  0.9250 -0.1298
  308SOL    HW1 4151   0.803   2.522   3.022  1.0180 -1.3937  0.0417
  308SOL    HW2 4152   0.886   2.579   2.921  0.7140 -0.5988 -0.7064
  308SOL     MW 4153   0.819   2.529   2.938 -0.0018 -0.0010 -0.0018
  309SOL     OW 4154   1.888   4.150   0.275 -0.1124  0.2173  0.1934
  309SOL    HW1 4155   1.859   4.069   0.232  1.8767  0.1706 -1.1993
  309SOL    HW2 4156   1.964   4.119   0.325  0.0321  0.8843  0.3884
  309SOL     MW 4157   1.894   4.135   0.276 -0.0018 -0.0010 -0.0018
  310SOL     OW 4158   3.626   3.994   0.150 -0.0193  0.3092 -0.0304
  310SOL    HW1 4159   3.643   3.908   0.112 -0.1488  0.6420 -0.8593
  310SOL    HW2 4160   3.610   3.965   0.240  1.9265 -1.8815 -0.2761
  310SOL     MW 4161   3.626   3.978   0.157 -0.0018 -0.0010 -0.0018
  311SOL     OW 4162   3.869   4.090   3.143 -0.0054  0.2574 -0.0529
  311SOL    HW1 4163   3.803   4.077   3.210  0.0553  0.0893 -0.0266
  311SOL    HW2 4164   3.939   4.135   3.190  0.2106  0.1414 -0.2631
  311SOL     MW 4165   3.870   4.095   3.158 -0.0018 -0.0010 -0.0018
  312SOL     OW 4166   2.361   1.544   3.047  0.2795  0.0270 -0.0894
  312SOL    HW1 4167   2.317   1.470   3.088  1.6442 -0.3082  0.8719
  312SOL    HW2 4168   2.300   1.618   3.054  0.4312  0.2468 -1.0104
  312SOL     MW 4169   2.347   1.544   3.054 -0.0018 -0.0010 -0.0018
  313SOL     OW 4170   1.074   1.523   2.845  0.0691  0.4238 -0.3377
  313SOL    HW1 4171   1.134   1.511   2.918  1.6104  1.6364 -1.3383
  313SOL    HW2 4172   1.004   1.575   2.886  0.9593  1.2522  0.1778
  313SOL     MW 4173   1.072   1.528   2.860 -0.0018 -0.0010 -0.0018
  314SOL     OW 4174   3.207   2.952   0.067 -0.3706  0.3807 -0.7087
  314SOL    HW1 4175   3.152   2.914   0.136 -1.1877  2.3812 -0.1874
  314SOL    HW2 4176   3.164   3.037   0.057 -1.6335 -0.2659 -1.1273
  314SOL     MW 4177   3.194   2.958   0.075 -0.0018 -0.0010 -0.0018
  315SOL     OW 4178   0.775   2.164   2.865  0.4363 -0.2188 -0.4519
  315SOL    HW1 4179   0.701   2.155   2.805  1.1147  0.3687 -1.3826
  315SOL    HW2 4180   0.837   2.216   2.815  0.7423  1.5323  1.6105
  315SOL     MW 4181   0.773   2.170   2.851 -0.0018 -0.0010 -0.0018
  316SOL     OW 4182   1.434   0.501   0.105  0.4865  0.2059  0.0040
  316SOL    HW1 4183   1.467   0.540   0.186  1.6655 -0.2397 -0.2536
  316SOL    HW2 4184   1.449   0.570   0.040  0.2314 -0.8335 -1.1878
  316SOL     MW 4185   1.440   0.516   0.107 -0.0018 -0.0010 -0.0018
  317SOL     OW 4186   3.737   3.750   2.858 -0.6838  0.5895 -0.0399
  317SOL    HW1 4187   3.747   3.760   2.763 -0.5153 -0.3494 -0.1246
  317SOL    HW2 4188   3.815   3.791   2.896  0.6608 -2.0157  0.2511
  317SOL     MW 4189   3.749   3.757   2.851 -0.0018 -0.0010 -0.0018
  318SOL     OW 4190   1.156   2.305   0.148 -0.2320 -0.1989  0.4480
  318SOL    HW1 4191   1.197   2.219   0.155  0.7323  0.3266  1.7459
  318SOL    HW2 4192   1.089   2.295   0.081 -0.2921  2.6114 -0.0192
  318SOL     MW 4193   1.153   2.292   0.140 -0.0018 -0.0010 -0.0018
  319SOL     OW 4194   3.413   4.158   0.070  0.2786  0.0627  0.1594
  319SOL    HW1 4195   3.486   4.100   0.091  1.6465  2.3879  2.3554
  319SOL    HW2 4196   3.353   4.100   0.022  0.6047 -0.1499  0.0085
  319SOL     MW 4197   3.415   4.143   0.067 -0.0018 -0.0010 -0.0018
  320SOL     OW 4198   3.555   2.387   0.138  0.2456  0.0701 -0.7916
  320SOL    HW1 4199   3.630   2.330   0.152 -0.4408 -0.6869 -0.0839
  320SOL    HW2 4200   3.553   2.387   0.042  0.0097 -2.8502 -0.8620
  320SOL     MW 4201   3.565   2.380   0.127 -0.0018 -0.0010 -0.0018
  321SOL     OW 4202   3.607   4.359   3.079  0.0686  0.4113  0.1761
  321SOL    HW1 4203   3.534   4.300   3.098 -0.1166  0.0849 -1.3792
  321SOL    HW2 4204   3.640   4.365   3.169  1.7178 -0.8480 -0.2935
  321SOL     MW 4205   3.602   4.352   3.093 -0.0018 -0.0010 -0.0018
  322SOL     OW 4206   1.435   1.318   2.952  0.0633  0.0567  0.1285
  322SOL    HW1 4207   1.430   1.269   3.035  1.6027 -0.0699  0.1758
  322SOL    HW2 4208   1.518   1.364   2.964  1.8898 -3.1822  1.4317
  322SOL     MW 4209   1.445   1.317   2.965 -0.0018 -0.0010 -0.0018
  323SOL     OW 4210   0.350   4.361   0.091 -0.3636 -0.3421  0.0581
  323SOL    HW1 4211   0.375   4.273   0.062  1.7274 -0.0170  0.6508
  323SOL    HW2 4212   0.436   4.396   0.116  0.1796 -0.7965 -1.0759
  323SOL     MW 4213   0.365   4.354   0.090 -0.0018 -0.0010 -0.0018
  324SOL     OW 4214   0.739   1.729   0.269 -0.0092 -0.2032  0.1537
  324SOL    HW1 4215   0.833   1.745   0.273 -0.3616  1.9612  1.1096
  324SOL    HW2 4216   0.735   1.656   0.207 -1.2494  0.5221 -0.6610
  324SOL     MW 4217   0.751   1.721   0.261 -0.0018 -0.0010 -0.0018
  325SOL     OW 4218   1.931   3.802   3.060  0.3329  0.3763 -0.0247
  325SOL    HW1 4219   1.894   3.795   2.972 -0.6807  0.1531  0.4024
  325SOL    HW2 4220   1.888   3.732   3.110  0.9783 -0.5875 -0.7886
  325SOL     MW 4221   1.920   3.792   3.055 -0.0018 -0.0010 -0.0018
  326SOL     OW 4222   2.177   1.772   3.009 -0.1608 -0.0722 -0.1880
  326SOL    HW1 4223   2.156   1.840   2.945  0.1575 -0.4527 -0.7046
  326SOL    HW2 4224   2.104   1.767   3.070  0.1645 -0.9860  0.1369
  326SOL     MW 4225   2.165   1.780   3.008 -0.0018 -0.0010 -0.0018
  327SOL     OW 4226   4.148   5.007   0.258  0.6023  0.2993 -0.2553
  327SOL    HW1 4227   4.225   5.050   0.295 -0.4866  1.3227  0.9619
  327SOL    HW2 4228   4.102   5.078   0.213  0.0911 -0.1658 -0.4748
  327SOL     MW 4229   4.152   5.022   0.257 -0.0018 -0.0010 -0.0018
  328SOL     OW 4230   1.541   3.743   0.022 -0.1321 -0.2228  0.1907
  328SOL    HW1 4231   1.484   3.679   0.066 -0.7645  0.1048 -0.1420
  328SOL    HW2 4232   1.560   3.812   0.085  0.4944 -1.1147  1.0121
  328SOL     MW 4233   1.536   3.744   0.037 -0.0018 -0.0010 -0.0018
  329SOL     OW 4234   0.448   3.654   3.072 -0.0435  0.5686 -0.5821
  329SOL    HW1 4235   0.434   3.579   3.130 -1.5865  1.3470  0.1034
  329SOL    HW2 4236   0.536   3.636   3.039 -0.1852 -1.7528  0.1080
  329SOL     MW 4237   0.458   3.641   3.075 -0.0018 -0.0010 -0.0018
  330SOL     OW 4238   3.832   4.836   3.052 -0.0239 -0.6413 -0.3912
  330SOL    HW1 4239   3.829   4.767   3.119 -1.7534 -1.1755 -0.9487
  330SOL    HW2 4240   3.739   4.859   3.046 -0.0750 -0.7498 -0.0601
  330SOL     MW 4241   3.819   4.830   3.060 -0.0018 -0.0010 -0.0018
  331SOL     OW 4242   2.131   4.074   0.364 -0.3822 -0.0065 -0.5202
  331SOL    HW1 4243   2.177   4.050   0.284 -2.7108  2.6675 -2.8782
  331SOL    HW2 4244   2.172   4.023   0.434 -1.4456  2.0271  1.7280
  331SOL     MW 4245   2.142   4.064   0.363 -0.0018 -0.0010 -0.0018
  332SOL     OW 4246   3.420   2.432   0.387 -0.2658 -0.1008 -0.0929
  332SOL    HW1 4247   3.492   2.402   0.442 -0.8006 -0.2599  0.5374
  332SOL    HW2 4248   3.446   2.393   0.303  0.7940  0.1466  0.1097
  332SOL     MW 4249   3.433   2.423   0.383 -0.0018 -0.0010 -0.0018
  333SOL     OW 4250   4.135   4.755   0.153  0.0042  0.6444 -0.4669
  333SOL    HW1 4251   4.129   4.842   0.191 -0.5681  0.5628 -0.3628
  333SOL    HW2 4252   4.216   4.722   0.192  0.1517  0.5787 -0.8234
  333SOL     MW 4253   4.145   4.762   0.163 -0.0018 -0.0010 -0.0018
  334SOL     OW 4254   0.801   2.523   0.065  0.5000 -0.5960  0.0580
  334SOL    HW1 4255   0.745   2.587   0.109  0.4886 -0.0191 -0.7794
  334SOL    HW2 4256   0.747   2.444   0.059 -0.7092  0.1654  0.6400
  334SOL     MW 4257   0.786   2.521   0.070 -0.0018 -0.0010 -0.0018
  335SOL     OW 4258   1.398   0.705   3.050 -0.0878 -0.0299  0.5375
  335SOL    HW1 4259   1.315   0.674   3.014  0.5568  0.1753 -1.1952
  335SOL    HW2 4260   1.462   0.681   2.983  1.0192  2.2758  0.6859
  335SOL     MW 4261   1.395   0.698   3.036 -0.0018 -0.0010 -0.0018
  336SOL     OW 4262   0.089   0.140   2.937 -0.1895  0.1824  0.4310
  336SOL    HW1 4263   0.177   0.171   2.916  0.8430 -1.4712  2.0023
  336SOL    HW2 4264   0.108   0.047   2.947 -0.3119  0.0980 -0.1028
  336SOL     MW 4265   0.103   0.132   2.936 -0.0018 -0.0010 -0.0018
  337SOL     OW 4266   1.058   4.150   0.473  0.1007  0.7268  0.4507
  337SOL    HW1 4267   0.987   4.212   0.455  1.4685  1.9318 -1.1956
  337SOL    HW2 4268   1.110   4.199   0.536 -0.6048  1.2063  0.6736
  337SOL     MW 4269   1.056   4.164   0.479 -0.0018 -0.0010 -0.0018
  338SOL     OW 4270   4.204   4.594   3.076  0.0938 -0.0901 -0.2403
  338SOL    HW1 4271   4.143   4.626   3.010  0.3612 -0.6888 -0.7882
  338SOL    HW2 4272   4.195   4.657   3.148 -0.6501 -0.5314  0.0635
  338SOL     MW 4273   4.195   4.607   3.077 -0.0018 -0.0010 -0.0018
  339SOL     OW 4274   1.221   1.688   2.672  0.1603 -0.1467 -0.8221
  339SOL    HW1 4275   1.170   1.631   2.730  0.2882  1.6948  1.2193
  339SOL    HW2 4276   1.188   1.776   2.693  0.1753 -0.1065 -0.9695
  339SOL     MW 4277   1.210   1.692   2.683 -0.0018 -0.0010 -0.0018
  340SOL     OW 4278   4.234   3.293   0.141 -0.0809  0.4026  0.1562
  340SOL    HW1 4279   4.295   3.261   0.207  1.0138  0.6533 -0.7032
  340SOL    HW2 4280   4.216   3.215   0.090  0.4869  0.6643 -0.4525
  340SOL     MW 4281   4.240   3.278   0.143 -0.0018 -0.0010 -0.0018
  341SOL     OW 4282   4.114   3.544   0.109 -0.3478 -0.0126  0.2763
  341SOL    HW1 4283   4.177   3.473   0.121  1.7227  1.7998  0.7043
  341SOL    HW2 4284   4.034   3.495   0.090 -0.8074 -0.4105  2.8471
  341SOL     MW 4285   4.112   3.528   0.108 -0.0018 -0.0010 -0.0018
  342SOL     OW 4286   1.847   5.069   0.289  0.0647  0.6935  0.2327
  342SOL    HW1 4287   1.868   5.159   0.312  0.7770  0.6257 -0.1223
  342SOL    HW2 4288   1.909   5.019   0.342 -0.6212  1.1918  1.5587
  342SOL     MW 4289   1.858   5.074   0.299 -0.0018 -0.0010 -0.0018
  343SOL     OW 4290   1.590   4.380   0.063  0.1530  0.3396 -0.0359
  343SOL    HW1 4291   1.533   4.441   0.110  1.6486  0.8066  1.2941
  343SOL    HW2 4292   1.566   4.297   0.106 -1.7303  0.3428 -0.9771
  343SOL     MW 4293   1.579   4.377   0.075 -0.0018 -0.0010 -0.0018
  344SOL     OW 4294   1.874   0.117   0.572  0.2836  0.6237  0.5087
  344SOL    HW1 4295   1.930   0.043   0.548 -1.1686 -0.3382  0.0208
  344SOL    HW2 4296   1.801   0.065   0.605 -0.0268  1.4076  1.0861
  344SOL     MW 4297   1.872   0.101   0.574 -0.0018 -0.0010 -0.0018
  345SOL     OW 4298   1.051   2.657   0.033  0.2627 -0.5942 -0.8410
  345SOL    HW1 4299   0.973   2.603   0.050  0.0831 -0.0234  0.2506
  345SOL    HW2 4300   1.125   2.602   0.059  1.0715  0.7874 -0.0903
  345SOL     MW 4301   1.050   2.642   0.039 -0.0018 -0.0010 -0.0018
  346SOL     OW 4302   3.534   3.947   0.416  0.1912 -0.4665 -0.3335
  346SOL    HW1 4303   3.591   3.904   0.481  0.0476  0.7890  0.6603
  346SOL    HW2 4304   3.521   4.036   0.447  1.6722 -0.1566 -0.5164
  346SOL     MW 4305   3.540   3.953   0.429 -0.0018 -0.0010 -0.0018
  347SOL     OW 4306   3.724   3.470   2.901 -0.4234  0.3380 -0.2336
  347SOL    HW1 4307   3.713   3.565   2.894  1.1896  0.6073  0.3219
  347SOL    HW2 4308   3.659   3.459   2.971  0.6223 -0.7580  0.6116
  347SOL     MW 4309   3.714   3.481   2.909 -0.0018 -0.0010 -0.0018
  348SOL     OW 4310   0.668   1.914   0.078 -0.2216  0.2530 -0.2616
  348SOL    HW1 4311   0.686   1.857   0.153  0.4301  0.1880 -0.4589
  348SOL    HW2 4312   0.760   1.922   0.051  0.6748  0.4700  2.5171
  348SOL     MW 4313   0.683   1.907   0.084 -0.0018 -0.0010 -0.0018
  349SOL     OW 4314   1.440   1.203   0.080 -0.4387  0.0757 -0.0940
  349SOL    HW1 4315   1.510   1.180   0.142  0.7415 -0.1803 -1.4632
  349SOL    HW2 4316   1.392   1.122   0.064 -0.0744  0.0381 -1.0132
  349SOL     MW 4317   1.443   1.189   0.086 -0.0018 -0.0010 -0.0018
  350SOL     OW 4318   3.311   2.687   0.339  0.2944 -0.2149  0.4972
  350SOL    HW1 4319   3.337   2.597   0.358  0.9260  0.0356  0.8755
  350SOL    HW2 4320   3.343   2.697   0.249 -2.0261  0.0390 -0.3557
  350SOL     MW 4321   3.319   2.676   0.329 -0.0018 -0.0010 -0.0018
  351SOL     OW 4322   2.181   4.738   0.210  0.1761 -0.2273 -0.4245
  351SOL    HW1 4323   2.116   4.678   0.246  1.9442 -1.1481  1.4214
  351SOL    HW2 4324   2.242   4.746   0.283 -0.5202 -1.2968  0.3131
  351SOL     MW 4325   2.181   4.731   0.224 -0.0018 -0.0010 -0.0018
  352SOL     OW 4326   0.499   0.672   0.030 -0.3927  0.3937  0.1376
  352SOL    HW1 4327   0.481   0.752  -0.020 -1.2573  0.7433  0.9848
  352SOL    HW2 4328   0.418   0.625   0.009  0.6521 -1.1430 -0.6987
  352SOL     MW 4329   0.486   0.676   0.020 -0.0018 -0.0010 -0.0018
  353SOL     OW 4330   4.462   4.270   0.296 -0.0855  0.1164  0.7301
  353SOL    HW1 4331   4.470   4.356   0.255 -0.1858  0.6094  1.7229
  353SOL    HW2 4332   4.532   4.222   0.250 -0.2887  2.2163 -2.0086
  353SOL     MW 4333   4.473   4.275   0.284 -0.0018 -0.0010 -0.0018
  354SOL     OW 4334   0.618   4.447   0.069  0.2070 -0.1483  0.1632
  354SOL    HW1 4335   0.617   4.448  -0.027 -0.7688  1.1821  0.1592
  354SOL    HW2 4336   0.710   4.432   0.088  0.5922  0.0975 -1.3676
  354SOL     MW 4337   0.630   4.445   0.059 -0.0018 -0.0010 -0.0018
  355SOL     OW 4338   1.141   3.548   2.968 -0.3241 -0.1903  0.2265
  355SOL    HW1 4339   1.216   3.607   2.975 -0.0683 -0.6726  2.0728
  355SOL    HW2 4340   1.092   3.595   2.901 -0.3324 -0.9637 -0.3237
  355SOL     MW 4341   1.145   3.562   2.960 -0.0018 -0.0010 -0.0018
  356SOL     OW 4342   4.147   4.140   0.099 -0.0636  0.2348 -0.2249
  356SOL    HW1 4343   4.226   4.089   0.117  0.6362  2.0088  2.2844
  356SOL    HW2 4344   4.187   4.213   0.052  0.1516 -0.9050 -1.8567
  356SOL     MW 4345   4.163   4.143   0.096 -0.0018 -0.0010 -0.0018
  357SOL     OW 4346   1.091   1.489   0.114  0.3559 -0.2895 -0.2926
  357SOL    HW1 4347   1.149   1.499   0.038  0.1926 -1.5413 -0.6095
  357SOL    HW2 4348   1.023   1.432   0.077  0.3409 -0.0205 -0.6878
  357SOL     MW 4349   1.090   1.482   0.099 -0.0018 -0.0010 -0.0018
  358SOL     OW 4350   4.776   4.197   3.134  0.2776 -0.0824 -0.2046
  358SOL    HW1 4351   4.701   4.227   3.082  0.8451 -0.3666 -1.2101
  358SOL    HW2 4352   4.791   4.274   3.189 -1.6007  0.3776 -0.2570
  358SOL     MW 4353   4.768   4.211   3.135 -0.0018 -0.0010 -0.0018
  359SOL     OW 4354   2.277   4.020   0.125  0.4478 -0.1033  0.6408
  359SOL    HW1 4355   2.367   3.990   0.130 -0.1969 -1.9838  2.6015
  359SOL    HW2 4356   2.282   4.108   0.087 -0.1214 -0.7067 -0.9060
  359SOL     MW 4357   2.289   4.028   0.121 -0.0018 -0.0010 -0.0018
  360SOL     OW 4358   0.282   0.530   3.109 -0.4328  0.1039 -0.0155
  360SOL    HW1 4359   0.212   0.526   3.175  0.6263 -0.2190  1.1290
  360SOL    HW2 4360   0.236   0.552   3.028 -1.5528 -0.1559  0.5202
  360SOL     MW 4361   0.267   0.532   3.107 -0.0018 -0.0010 -0.0018
  361SOL     OW 4362   1.650   3.946   0.167  0.2609  0.3159 -0.2287
  361SOL    HW1 4363   1.569   3.991   0.189 -0.4656 -1.7177  1.6275
  361SOL    HW2 4364   1.695   3.996   0.098  2.1253 -2.1247 -0.9296
  361SOL     MW 4365   1.646   3.958   0.161 -0.0018 -0.0010 -0.0018
  362SOL     OW 4366   2.561   3.975   0.103  0.9499 -0.6750 -0.1370
  362SOL    HW1 4367   2.594   3.916   0.036  1.3653 -0.6062  0.0053
  362SOL    HW2 4368   2.618   4.052   0.099  0.9568 -0.5437  1.6416
  362SOL     MW 4369   2.573   3.977   0.094 -0.0018 -0.0010 -0.0018
  363SOL     OW 4370   3.847   2.760   3.031 -0.2319 -0.6155  0.2134
  363SOL    HW1 4371   3.770   2.772   3.086  1.4291 -1.1062  2.8079
  363SOL    HW2 4372   3.920   2.781   3.088  0.9395  0.0198 -1.4234
  363SOL     MW 4373   3.846   2.764   3.046 -0.0018 -0.0010 -0.0018
  364SOL     OW 4374   1.395   1.715   2.944  0.0511  0.1542  0.1072
  364SOL    HW1 4375   1.413   1.809   2.949  1.7394 -0.1543  0.5057
  364SOL    HW2 4376   1.431   1.692   2.858 -0.5545 -2.0194  0.3732
  364SOL     MW 4377   1.402   1.725   2.933 -0.0018 -0.0010 -0.0018
  365SOL     OW 4378   3.374   3.793   0.247  0.3999  0.6381 -0.4565
  365SOL    HW1 4379   3.416   3.831   0.324 -0.5769  2.0690 -0.5674
  365SOL    HW2 4380   3.370   3.701   0.272 -1.2854  0.8905  0.3533
  365SOL     MW 4381   3.379   3.786   0.260 -0.0018 -0.0010 -0.0018
  366SOL     OW 4382   0.131   4.943   0.199 -0.2471 -0.0995  0.3315
  366SOL    HW1 4383   0.126   4.955   0.105  1.0647  0.8824  0.3566
  366SOL    HW2 4384   0.040   4.925   0.222 -0.9810 -0.0954 -2.3232
  366SOL     MW 4385   0.118   4.942   0.190 -0.0018 -0.0010 -0.0018
  367SOL     OW 4386   0.737   1.573   0.055  0.1375  0.2563 -0.0880
  367SOL    HW1 4387   0.656   1.538   0.018  0.4520 -0.7553  0.1416
  367SOL    HW2 4388   0.784   1.490   0.054 -0.8857 -0.3447 -0.2963
  367SOL     MW 4389   0.733   1.557   0.050 -0.0018 -0.0010 -0.0018
  368SOL     OW 4390   3.171   2.843   2.974  0.0887 -0.3836 -0.1912
  368SOL    HW1 4391   3.085   2.802   2.979 -0.8325  1.5317  1.1264
  368SOL    HW2 4392   3.180   2.883   3.060  3.0679  0.3350 -0.7083
  368SOL     MW 4393   3.161   2.843   2.986 -0.0018 -0.0010 -0.0018
  369SOL     OW 4394   0.955   2.908   0.111  0.3397 -0.3369  0.1775
  369SOL    HW1 4395   0.861   2.909   0.093  0.3457  0.3368  0.1832
  369SOL    HW2 4396   0.980   2.816   0.118 -0.2816 -0.4281  1.3621
  369SOL     MW 4397   0.946   2.896   0.109 -0.0018 -0.0010 -0.0018
  370SOL     OW 4398   4.725   2.954   3.102  0.3078  0.4146  0.3746
  370SOL    HW1 4399   4.819   2.969   3.111  0.3327  0.7931 -0.4823
  370SOL    HW2 4400   4.723   2.858   3.093  1.2386  0.5430 -1.8856
  370SOL     MW 4401   4.737   2.943   3.102 -0.0018 -0.0010 -0.0018
  371SOL     OW 4402   0.999   2.278   3.058  0.2463  0.2518 -0.1423
  371SOL    HW1 4403   0.906   2.284   3.034  0.0296  2.1137  0.9374
  371SOL    HW2 4404   1.028   2.190   3.037 -1.7247 -0.2713 -0.8731
  371SOL     MW 4405   0.991   2.267   3.052 -0.0018 -0.0010 -0.0018
  372SOL     OW 4406   3.714   4.172   2.914 -0.4317  0.0655 -0.1358
  372SOL    HW1 4407   3.683   4.247   2.964  1.3179 -0.3365  1.6848
  372SOL    HW2 4408   3.766   4.130   2.982 -1.1514  0.3173  0.5801
  372SOL     MW 4409   3.717   4.176   2.930 -0.0018 -0.0010 -0.0018
  373SOL     OW 4410   0.923   0.758   0.076 -0.4910  0.2989  0.4719
  373SOL    HW1 4411   0.957   0.831   0.026  0.0691 -0.5716 -0.4556
  373SOL    HW2 4412   0.919   0.689   0.010  0.7108  0.2126  0.4550
  373SOL     MW 4413   0.927   0.758   0.061 -0.0018 -0.0010 -0.0018
  374SOL     OW 4414   0.688   2.696   2.740 -0.1024 -0.0232 -0.2051
  374SOL    HW1 4415   0.760   2.711   2.679  0.2928 -1.3859 -0.0998
  374SOL    HW2 4416   0.720   2.636   2.808 -0.2405 -0.7343 -0.7619
  374SOL     MW 4417   0.701   2.690   2.741 -0.0018 -0.0010 -0.0018
  375SOL     OW 4418   0.562   3.196   3.126 -0.4697  0.2263 -0.2681
  375SOL    HW1 4419   0.485   3.146   3.099 -0.7625  0.3802  0.2708
  375SOL    HW2 4420   0.530   3.284   3.147  2.3307  1.3465 -0.2081
  375SOL     MW 4421   0.548   3.201   3.125 -0.0018 -0.0010 -0.0018
  376SOL     OW 4422   4.438   4.598   2.947 -0.1965 -0.3197 -0.0391
  376SOL    HW1 4423   4.358   4.602   2.999 -0.0739 -1.3490  0.2606
  376SOL    HW2 4424   4.408   4.608   2.856 -0.0010 -0.2294 -0.0934
  376SOL     MW 4425   4.423   4.600   2.942 -0.0018 -0.0010 -0.0018
  377SOL     OW 4426   1.653   2.668   3.041 -0.2648 -0.5765 -0.0129
  377SOL    HW1 4427   1.634   2.684   2.949 -2.6691  1.5514  0.7441
  377SOL    HW2 4428   1.603   2.737   3.084 -0.6068  0.8774 -2.5495
  377SOL     MW 4429   1.644   2.679   3.035 -0.0018 -0.0010 -0.0018
  378SOL     OW 4430   4.480   0.092   2.762  0.8181  0.1091 -0.3944
  378SOL    HW1 4431   4.452   0.112   2.672 -0.0938  0.9318  0.0597
  378SOL    HW2 4432   4.431   0.013   2.784 -0.3225  0.5448 -1.2642
  378SOL     MW 4433   4.470   0.084   2.753 -0.0018 -0.0010 -0.0018
  379SOL     OW 4434   0.595   2.924   2.878 -0.1095  0.1220 -0.1191
  379SOL    HW1 4435   0.624   2.848   2.826 -1.5054  0.8363 -2.0741
  379SOL    HW2 4436   0.508   2.897   2.906 -0.1389  1.5279  1.2489
  379SOL     MW 4437   0.587   2.910   2.875 -0.0018 -0.0010 -0.0018
  380SOL     OW 4438   0.690   0.744   0.220  0.6076 -0.0053 -0.2094
  380SOL    HW1 4439   0.630   0.712   0.152 -1.4539  1.4758  0.7766
  380SOL    HW2 4440   0.777   0.734   0.182  0.4389 -0.7048 -0.4245
  380SOL     MW 4441   0.693   0.738   0.206 -0.0018 -0.0010 -0.0018
  381SOL     OW 4442   3.862   3.465   0.023 -0.3275 -0.3242  0.1450
  381SOL    HW1 4443   3.839   3.468  -0.070 -0.0269 -1.8514  0.0016
  381SOL    HW2 4444   3.846   3.373   0.045 -0.0190 -0.5182 -0.4297
  381SOL     MW 4445   3.857   3.453   0.014 -0.0018 -0.0010 -0.0018
  382SOL     OW 4446   0.444   4.108   0.014  0.0470  0.2446 -0.4102
  382SOL    HW1 4447   0.399   4.024   0.013 -1.2501  0.8434  1.8828
  382SOL    HW2 4448   0.451   4.130  -0.079  1.3744  1.3154 -0.0783
  382SOL     MW 4449   0.439   4.100   0.001 -0.0018 -0.0010 -0.0018
  383SOL     OW 4450   0.806   3.302   2.757 -0.1479 -0.5393 -0.1537
  383SOL    HW1 4451   0.893   3.337   2.738  0.2182 -0.2765  1.7814
  383SOL    HW2 4452   0.799   3.298   2.852 -1.9652 -1.7767 -0.2956
  383SOL     MW 4453   0.817   3.306   2.767 -0.0018 -0.0010 -0.0018
  384SOL     OW 4454   0.464   2.506   2.997  0.0464 -0.0686  0.3247
  384SOL    HW1 4455   0.499   2.577   3.051  1.4546 -0.1456 -0.4261
  384SOL    HW2 4456   0.395   2.471   3.052 -0.0084  0.3803  0.5488
  384SOL     MW 4457   0.460   2.511   3.011 -0.0018 -0.0010 -0.0018
  385SOL     OW 4458   4.535   4.477   0.141  0.5268 -0.1808  0.5032
  385SOL    HW1 4459   4.627   4.455   0.151  0.9830  1.4078  0.1538
  385SOL    HW2 4460   4.513   4.438   0.056  0.3774 -0.9045  0.8714
  385SOL     MW 4461   4.544   4.469   0.131 -0.0018 -0.0010 -0.0018
  386SOL     OW 4462   1.280   1.845   0.346 -0.2756  0.3594  0.2753
  386SOL    HW1 4463   1.293   1.829   0.440  2.3341  0.2334 -0.0550
  386SOL    HW2 4464   1.326   1.768   0.314 -0.8611 -0.0077  0.2979
  386SOL     MW 4465   1.288   1.833   0.355 -0.0018 -0.0010 -0.0018
  387SOL     OW 4466   4.335   5.020   3.069 -0.0355  0.4483 -0.0200
  387SOL    HW1 4467   4.346   5.112   3.096  0.1793  0.3213  0.3392
  387SOL    HW2 4468   4.241   5.005   3.079 -0.1212  0.3926 -0.8372
  387SOL     MW 4469   4.324   5.030   3.074 -0.0018 -0.0010 -0.0018
  388SOL     OW 4470   4.055   2.819   0.064 -0.0450 -0.2153 -0.1849
  388SOL    HW1 4471   3.985   2.865   0.109 -1.3209 -2.2399 -0.0051
  388SOL    HW2 4472   4.119   2.889   0.050  1.5078 -1.3006  1.1634
  388SOL     MW 4473   4.054   2.834   0.068 -0.0018 -0.0010 -0.0018
  389SOL     OW 4474   1.570   1.649   3.139 -0.0468 -0.6428 -0.5719
  389SOL    HW1 4475   1.510   1.685   3.074 -1.5337 -0.8669  0.6387
  389SOL    HW2 4476   1.514   1.608   3.205 -0.3370 -0.6899 -0.8468
  389SOL     MW 4477   1.555   1.648   3.139 -0.0018 -0.0010 -0.0018
  390SOL     OW 4478   0.304   3.884   3.139 -0.1004 -0.0682  0.0228
  390SOL    HW1 4479   0.250   3.846   3.209 -0.7597  1.5675  0.4429
  390SOL    HW2 4480   0.348   3.805   3.106 -0.6971 -0.5946  0.4516
  390SOL     MW 4481   0.303   3.868   3.144 -0.0018 -0.0010 -0.0018
  391SOL     OW 4482   0.826   3.283   3.026 -0.1336 -0.2549  0.7998
  391SOL    HW1 4483   0.882   3.210   3.053  0.2178 -0.2074  0.2160
  391SOL    HW2 4484   0.737   3.262   3.053 -1.0679  0.1548 -1.7100
  391SOL     MW 4485   0.821   3.271   3.033 -0.0018 -0.0010 -0.0018
  392SOL     OW 4486   1.121   4.483   0.193 -0.5374 -0.0539 -0.3173
  392SOL    HW1 4487   1.097   4.574   0.177 -1.4126  0.1229  1.6997
  392SOL    HW2 4488   1.048   4.435   0.154 -0.8737  0.5235 -0.4214
  392SOL     MW 4489   1.108   4.489   0.186 -0.0018 -0.0010 -0.0018
   5.08603   5.08603   3.14315
