# Supplementary material for: Resolving liquid-to-glass transitions of water under soft nanoconfinement
Source: Nat Commun. 2026 May 8;17:6224. doi: 10.1038/s41467-026-72955-y (PMC13369869; doi:10.1038/s41467-026-72955-y)
Supplement: Supplementary file 3 — Supplementary Data 1 [file 41467_2026_72955_MOESM3_ESM.zip › 240K/sim1/final.gro]

Lamellar phy in tip4pice water
 4493
    1phy    C35    1   3.800   0.045   1.525 -0.1015 -0.5497  0.0037
    1phy    C33    2   3.824   0.174   1.456  0.0437 -0.2500 -0.5051
    1phy    C34    3   3.789   0.152   1.308 -0.0402  0.2599 -0.5917
    1phy    C32    4   3.735   0.291   1.501 -0.2163 -0.3397 -0.2463
    1phy    C31    5   3.782   0.374   1.614 -0.2406  0.0800 -0.4734
    1phy    C30    6   3.672   0.483   1.642  0.2321 -0.0858 -0.2267
    1phy    C28    7   3.696   0.569   1.763  0.6126 -0.1470 -0.7207
    1phy    C29    8   3.793   0.685   1.741  0.0762 -0.6611 -0.5290
    1phy    C27    9   3.554   0.625   1.808 -1.1025 -0.1598  0.1506
    1phy    C26   10   3.534   0.656   1.956  0.2611  0.3137  0.4329
    1phy    C25   11   3.384   0.686   1.975  0.3866 -0.0574  0.3915
    1phy    C23   12   3.336   0.712   2.120  0.0141  0.0214 -0.0046
    1phy    C24   13   3.231   0.823   2.128 -0.4948 -0.1372 -0.5044
    1phy    C22   14   3.293   0.574   2.185 -0.0778  0.6751  0.1695
    1phy    C21   15   3.328   0.566   2.333 -0.4269  0.1830 -0.2284
    1phy    C20   16   3.231   0.482   2.415 -0.1651  0.7285 -0.1054
    1phy    C18   17   3.266   0.424   2.566  0.0429 -0.0346  0.5247
    1phy    O01   18   3.290   0.529   2.661  0.3637  0.6192  0.1372
    1phy    H01   19   3.370   0.573   2.637  1.5038 -2.1541 -1.5886
    1phy    C19   20   3.123   0.378   2.607  0.3884  0.0245  0.9825
    1phy    C13   21   3.368   0.300   2.574 -0.6351  0.0952 -0.0972
    1phy     H3   22   3.338   0.229   2.493 -1.4843  0.9930 -0.5917
    1phy    O33   23   3.344   0.219   2.687  0.2374 -0.5947 -0.3826
    1phy    H1B   24   3.398   0.246   2.758  0.4178 -0.8779 -0.4071
    1phy    C12   25   3.523   0.320   2.544 -0.3047 -0.1042 -0.0363
    1phy    O11   26   3.612   0.370   2.640 -0.1072  0.1042  0.5073
    1phy    H1A   27   3.639   0.299   2.693 -1.1488 -1.1517 -0.5534
    2phy    C35   28   4.862   1.338   1.939  0.2840 -0.5986  0.0118
    2phy    C33   29   4.912   1.462   1.877  0.0486  0.3747 -0.6084
    2phy    C34   30   4.999   1.535   1.979  0.0837 -0.3709  0.0036
    2phy    C32   31   4.995   1.425   1.749  0.1155 -0.0849  0.0996
    2phy    C31   32   4.949   1.509   1.629  0.2077 -0.4386 -0.3283
    2phy    C30   33   5.033   1.484   1.511  0.2276 -0.1238  1.0825
    2phy    C28   34   5.009   1.570   1.378 -0.4247 -0.2155 -0.2781
    2phy    C29   35   5.049   1.723   1.402  0.4500 -0.0150  0.0895
    2phy    C27   36   5.100   1.525   1.265  0.3568  0.6269  0.0558
    2phy    C26   37   5.023   1.466   1.144  0.1451 -0.0505  0.1619
    2phy    C25   38   5.126   1.416   1.038  0.0170 -0.9080 -0.2494
    2phy    C23   39   5.075   1.376   0.903 -0.3643 -0.3105  0.7374
    2phy    C24   40   5.175   1.409   0.793  0.0954 -0.0560 -0.4649
    2phy    C22   41   5.013   1.236   0.907 -0.2163 -0.5642 -0.2262
    2phy    C21   42   4.907   1.206   0.797  0.3762 -0.2096 -0.1504
    2phy    C20   43   4.885   1.055   0.798 -0.1630 -0.2370  0.0781
    2phy    C18   44   4.780   0.988   0.707  0.6811  0.4159  0.4431
    2phy    O01   45   4.660   1.072   0.707 -0.6868  0.3331  0.1656
    2phy    H01   46   4.653   1.107   0.794  0.7906 -0.0243  0.4487
    2phy    C19   47   4.743   0.856   0.774 -0.4917 -0.3844  0.8453
    2phy    C13   48   4.814   0.966   0.552 -0.6142  0.2896 -0.1593
    2phy     H3   49   4.830   1.072   0.518 -0.4647  1.5669  3.4533
    2phy    O33   50   4.947   0.915   0.527  0.0409 -0.0233  0.3339
    2phy    H1B   51   4.950   0.822   0.542  1.2572  0.0347  0.5247
    2phy    C12   52   4.715   0.938   0.427 -0.5339 -0.1165 -0.0508
    2phy    O11   53   4.702   0.806   0.379 -0.1921  0.2861 -0.4553
    2phy    H1A   54   4.625   0.766   0.415 -0.1968 -1.3282 -2.1071
    3phy    C35   55   4.552   0.182   1.911 -0.4574  0.1655 -0.0713
    3phy    C33   56   4.670   0.230   1.826 -0.3735 -0.1421  0.4210
    3phy    C34   57   4.760   0.336   1.895 -0.2867 -0.1105 -0.3358
    3phy    C32   58   4.751   0.109   1.775 -0.3463  0.1672 -0.1917
    3phy    C31   59   4.769   0.114   1.620  0.0637 -0.1214 -0.0936
    3phy    C30   60   4.844  -0.012   1.575 -0.0018 -0.1299 -0.2486
    3phy    C28   61   4.884  -0.006   1.428 -0.5506  0.4559  0.6950
    3phy    C29   62   5.028   0.055   1.416  0.1102  0.1506  0.1499
    3phy    C27   63   4.881  -0.152   1.373  0.2884  0.7174 -0.0878
    3phy    C26   64   4.889  -0.170   1.219 -0.3805 -0.1475  0.4416
    3phy    C25   65   4.912  -0.320   1.183  0.2697  0.1191 -0.5369
    3phy    C23   66   4.969  -0.351   1.044 -0.6350 -0.1720  0.2550
    3phy    C24   67   5.022  -0.491   1.050 -0.3077  0.1574  0.2361
    3phy    C22   68   4.877  -0.327   0.921 -0.6686 -0.1036 -0.9413
    3phy    C21   69   4.959  -0.252   0.809  0.7081  0.0167 -0.6346
    3phy    C20   70   4.872  -0.200   0.694  0.8971 -0.1718  0.4122
    3phy    C18   71   4.927  -0.105   0.582 -0.1468 -0.3966  0.5030
    3phy    O01   72   4.961   0.024   0.638  0.1950  0.4778 -0.1250
    3phy    H01   73   5.046   0.016   0.676 -0.0504  1.7531  0.7483
    3phy    C19   74   4.793  -0.082   0.505  0.2826 -0.1114 -0.4980
    3phy    C13   75   5.057  -0.151   0.499  0.1652  0.8148 -0.2975
    3phy     H3   76   5.066  -0.260   0.523 -1.4467  0.7821  0.2418
    3phy    O33   77   5.056  -0.160   0.355 -0.3546 -0.0211  0.0103
    3phy    H1B   78   4.979  -0.205   0.325 -1.4262  1.1588  0.8547
    3phy    C12   79   5.206  -0.130   0.539  0.0422 -0.2482 -1.2288
    3phy    O11   80   5.237  -0.080   0.668  0.0351 -0.1332 -0.3663
    3phy    H1A   81   5.318  -0.032   0.668 -0.1784  0.2822  1.4649
    4phy    C35   82   1.118   4.530   1.212  0.2954 -0.7059 -0.4307
    4phy    C33   83   0.987   4.595   1.175  0.0893 -0.4252  0.1257
    4phy    C34   84   0.948   4.581   1.026 -0.1930  0.3491 -0.1463
    4phy    C32   85   0.888   4.522   1.256 -0.4029  0.2037 -0.2567
    4phy    C31   86   0.752   4.586   1.285  0.3860  0.0270  0.3436
    4phy    C30   87   0.636   4.492   1.329  0.6020  0.0431  0.0946
    4phy    C28   88   0.506   4.558   1.380  0.1107  0.2079 -0.6110
    4phy    C29   89   0.392   4.533   1.284 -0.0480 -0.3396 -0.6453
    4phy    C27   90   0.456   4.496   1.515  0.4730 -0.2228 -0.2141
    4phy    C26   91   0.524   4.549   1.643  0.1007 -0.0614  1.0288
    4phy    C25   92   0.495   4.470   1.768  0.2297 -0.3617  0.3177
    4phy    C23   93   0.558   4.515   1.899  0.0416  0.3828  0.1107
    4phy    C24   94   0.467   4.486   2.014  0.0835  0.4147 -0.2085
    4phy    C22   95   0.703   4.461   1.915  0.2378 -0.1022  0.0940
    4phy    C21   96   0.798   4.537   2.006 -0.4806  0.0104 -0.3540
    4phy    C20   97   0.914   4.454   2.051 -0.4030  0.2567 -0.2777
    4phy    C18   98   1.012   4.515   2.172 -0.1076  0.1032  0.2798
    4phy    O01   99   0.938   4.530   2.293 -0.2231  0.0644 -0.2617
    4phy    H01  100   0.996   4.544   2.366 -0.0901  1.4191 -0.6007
    4phy    C19  101   1.093   4.386   2.199  0.1011  0.1154 -0.2436
    4phy    C13  102   1.108   4.643   2.153  0.5937 -0.0431  0.5794
    4phy     H3  103   1.154   4.637   2.051  1.6032  2.0940  0.8593
    4phy    O33  104   1.227   4.652   2.234  0.3512  0.0856  0.0183
    4phy    H1B  105   1.204   4.669   2.324 -0.3202  0.6630 -0.2493
    4phy    C12  106   1.035   4.787   2.154 -0.4258  0.3443  0.2010
    4phy    O11  107   1.015   4.858   2.271 -0.1796 -0.4053 -0.5062
    4phy    H1A  108   0.935   4.831   2.312 -0.6621  1.8817  0.2081
    5phy    C35  109   4.731   0.578   1.225 -0.3188 -0.8505 -0.1433
    5phy    C33  110   4.768   0.462   1.311  0.1527 -0.3315 -0.1242
    5phy    C34  111   4.722   0.337   1.241  0.1151 -0.3650  0.1988
    5phy    C32  112   4.911   0.459   1.359  0.2234  0.0854 -0.7999
    5phy    C31  113   4.940   0.440   1.509  0.0632  0.5361 -0.1003
    5phy    C30  114   5.094   0.450   1.544 -0.5167  0.2433  0.2097
    5phy    C28  115   5.132   0.403   1.682 -0.3397 -0.1825 -0.3730
    5phy    C29  116   5.270   0.341   1.691  0.0821  0.2223  0.2932
    5phy    C27  117   5.116   0.517   1.789  0.2242  0.3208  0.6761
    5phy    C26  118   5.089   0.481   1.933 -0.0855  0.1830 -0.5251
    5phy    C25  119   5.075   0.612   2.011  0.1721 -0.0321  0.2427
    5phy    C23  120   5.037   0.595   2.160  0.7293  0.2543  0.0642
    5phy    C24  121   5.143   0.655   2.259  0.2410  0.2550  0.2651
    5phy    C22  122   4.903   0.665   2.184 -0.2241  0.2029  0.1316
    5phy    C21  123   4.805   0.566   2.244  0.1252  0.2347  0.3321
    5phy    C20  124   4.663   0.634   2.279 -0.1950  0.1157 -0.5545
    5phy    C18  125   4.577   0.572   2.394 -0.9689  0.3154 -0.1620
    5phy    O01  126   4.651   0.567   2.522 -0.2142  0.3163  0.2770
    5phy    H01  127   4.599   0.541   2.596  0.4351 -0.9039  0.3378
    5phy    C19  128   4.483   0.693   2.415  0.2843 -0.1119  0.5204
    5phy    C13  129   4.491   0.431   2.383  0.2210 -0.5045 -0.4881
    5phy     H3  130   4.435   0.431   2.287  0.5486 -1.1532 -0.6822
    5phy    O33  131   4.380   0.420   2.479 -0.4199 -0.2004 -0.0062
    5phy    H1B  132   4.415   0.390   2.561 -0.6103  0.0497  0.1683
    5phy    C12  133   4.574   0.293   2.384 -0.2800 -0.3297 -0.1811
    5phy    O11  134   4.622   0.246   2.508 -0.3069  0.7431  0.3086
    5phy    H1A  135   4.681   0.309   2.543  0.4437  0.8366 -1.0472
    6phy    C35  136   0.413   2.286   1.697  0.4909  0.3732  0.1120
    6phy    C33  137   0.298   2.185   1.692 -0.1234  0.6469  0.2284
    6phy    C34  138   0.170   2.259   1.713  0.1446 -0.4381 -0.5416
    6phy    C32  139   0.283   2.108   1.564  0.1849 -0.2793 -0.6500
    6phy    C31  140   0.382   1.999   1.539  0.0674 -0.3712 -0.4870
    6phy    C30  141   0.360   1.914   1.412 -0.0050 -0.8371 -0.3576
    6phy    C28  142   0.469   1.837   1.334 -0.0932  0.5625  0.3032
    6phy    C29  143   0.528   1.718   1.412 -0.0122 -0.1614 -0.4394
    6phy    C27  144   0.419   1.782   1.201 -0.2156 -0.2103 -0.2012
    6phy    C26  145   0.389   1.874   1.089 -0.1048  0.4582 -0.9350
    6phy    C25  146   0.339   1.797   0.968 -0.0886  0.0893 -0.1909
    6phy    C23  147   0.335   1.866   0.829  0.2793 -0.1482 -0.3289
    6phy    C24  148   0.471   1.880   0.761 -0.2250  0.1088  0.1310
    6phy    C22  149   0.238   1.786   0.744  0.2797  0.7250 -0.2849
    6phy    C21  150   0.179   1.847   0.621 -0.0379  0.2781 -0.3002
    6phy    C20  151   0.093   1.747   0.546 -0.2091  0.4944  0.5950
    6phy    C18  152  -0.010   1.794   0.428  0.3261  0.4691  0.5552
    6phy    O01  153  -0.096   1.895   0.471 -0.7388 -0.4590 -0.1592
    6phy    H01  154  -0.096   1.899   0.565 -0.6873 -1.6225 -0.1006
    6phy    C19  155  -0.099   1.663   0.405 -0.3505 -0.4156 -0.1712
    6phy    C13  156   0.069   1.836   0.298  0.0858 -0.3145 -0.0352
    6phy     H3  157   0.103   1.938   0.331 -2.1559  0.0423  1.3767
    6phy    O33  158   0.195   1.778   0.267  0.0972  0.5783  0.4205
    6phy    H1B  159   0.248   1.799   0.342 -0.1669 -1.0653  1.1282
    6phy    C12  160  -0.000   1.909   0.177 -0.3821 -0.3949 -0.3899
    6phy    O11  161  -0.116   1.979   0.204  0.6467 -0.2077 -0.6807
    6phy    H1A  162  -0.178   1.920   0.243  0.5488  0.4747  0.2452
    7phy    C35  163   4.927   0.084   2.203 -0.0380  0.1747  0.1239
    7phy    C33  164   5.067   0.064   2.147  0.0417  0.0689  0.8414
    7phy    C34  165   5.043   0.034   1.999 -0.2559 -0.6688 -0.2536
    7phy    C32  166   5.150   0.193   2.161 -0.0150 -0.1366 -0.3549
    7phy    C31  167   5.295   0.170   2.205 -0.1207 -0.7402 -0.5360
    7phy    C30  168   5.363   0.297   2.252 -0.5263  0.4642  0.1344
    7phy    C28  169   5.514   0.280   2.300  0.0629  0.1265  0.1629
    7phy    C29  170   5.605   0.311   2.185  0.1913 -0.1267  0.1507
    7phy    C27  171   5.550   0.382   2.410 -1.0853  0.3307  0.0920
    7phy    C26  172   5.526   0.334   2.554  0.2084 -0.1623 -0.3848
    7phy    C25  173   5.585   0.438   2.654  0.0034 -0.0959 -0.1992
    7phy    C23  174   5.520   0.433   2.793  0.1677  0.1826  0.7371
    7phy    C24  175   5.630   0.463   2.889 -0.0671  0.5068  0.0029
    7phy    C22  176   5.403   0.529   2.802  0.0427 -0.7315 -0.0538
    7phy    C21  177   5.264   0.460   2.787 -0.2210  0.0919 -0.2301
    7phy    C20  178   5.172   0.555   2.703 -0.4766  0.5883 -0.0532
    7phy    C18  179   5.024   0.524   2.666  0.5886 -0.8767  0.0145
    7phy    O01  180   4.950   0.474   2.779 -0.3693  0.0298  0.3852
    7phy    H01  181   4.985   0.499   2.862 -0.3286 -0.1592  0.4249
    7phy    C19  182   4.972   0.665   2.629  0.0933  0.1084  0.2010
    7phy    C13  183   5.007   0.416   2.547  0.4552  0.3662  0.3579
    7phy     H3  184   5.044   0.460   2.451  1.4392 -0.5151  0.3102
    7phy    O33  185   4.866   0.401   2.521  0.4045  0.1184  0.1634
    7phy    H1B  186   4.825   0.483   2.500  2.3297  0.5777 -2.2974
    7phy    C12  187   5.056   0.266   2.558  0.5897  0.2489 -0.3819
    7phy    O11  188   4.981   0.177   2.639 -0.0774 -0.1356  0.0453
    7phy    H1A  189   4.909   0.232   2.665 -0.8780 -0.2018 -1.8949
    8phy    C35  190   1.006   5.055   1.165 -0.0469  0.2811 -0.2645
    8phy    C33  191   0.875   5.060   1.085  0.2899 -0.0431 -0.2897
    8phy    C34  192   0.905   5.014   0.946 -0.4419  0.5446 -0.7658
    8phy    C32  193   0.755   4.981   1.151 -0.0254  0.2063 -0.2570
    8phy    C31  194   0.616   5.024   1.102 -0.5878  0.2708  0.4073
    8phy    C30  195   0.502   4.980   1.193  0.2125  0.3525  0.0057
    8phy    C28  196   0.362   4.977   1.136 -0.6334 -0.0309  0.3685
    8phy    C29  197   0.293   4.863   1.197 -0.6170  0.3244 -0.3224
    8phy    C27  198   0.296   5.117   1.150 -0.2519 -0.3789 -0.3044
    8phy    C26  199   0.206   5.148   1.035 -0.0184  0.5479 -0.5669
    8phy    C25  200   0.163   5.298   1.034 -0.4170  0.1306  0.2219
    8phy    C23  201   0.062   5.330   0.920  0.0182 -0.3106 -0.0551
    8phy    C24  202  -0.070   5.379   0.984  0.1679 -0.1641 -0.4774
    8phy    C22  203   0.130   5.443   0.831  0.0712  0.0915  0.1652
    8phy    C21  204   0.063   5.462   0.695 -0.0510 -0.5312  0.4611
    8phy    C20  205   0.124   5.595   0.633 -0.7870  0.5244  0.0807
    8phy    C18  206   0.073   5.628   0.488 -0.2741  0.1450 -0.5386
    8phy    O01  207   0.104   5.510   0.410 -0.1015  0.3224  0.8185
    8phy    H01  208   0.035   5.447   0.418  0.1845 -0.1668 -0.3580
    8phy    C19  209   0.186   5.728   0.458 -0.5414 -0.1365  0.0055
    8phy    C13  210  -0.077   5.678   0.464  0.7804 -0.2523  0.0947
    8phy     H3  211  -0.133   5.581   0.464  1.7768 -0.8408 -0.0491
    8phy    O33  212  -0.150   5.741   0.569  0.0732 -0.0067  0.8643
    8phy    H1B  213  -0.240   5.753   0.542  0.3655 -1.3161 -0.8363
    8phy    C12  214  -0.135   5.708   0.321 -0.1397  0.3597 -0.2596
    8phy    O11  215  -0.161   5.840   0.284  0.0413  0.0725  0.0228
    8phy    H1A  216  -0.248   5.860   0.311  0.6560  1.6133  1.0249
    9phy    C35  217   0.399   0.546   1.874  0.1233  0.3960  0.7660
    9phy    C33  218   0.419   0.698   1.887  0.6583 -0.3131  0.1160
    9phy    C34  219   0.556   0.753   1.833  0.3136  0.1542 -0.7705
    9phy    C32  220   0.294   0.783   1.861  0.0565  0.7942  0.3278
    9phy    C31  221   0.282   0.912   1.940 -0.1998  0.7967 -0.3783
    9phy    C30  222   0.133   0.942   1.964  0.1504  0.0464  0.1363
    9phy    C28  223   0.100   1.057   2.060  0.4873  0.5231  0.0904
    9phy    C29  224   0.116   1.197   1.996  0.3152 -0.1665  0.7339
    9phy    C27  225  -0.040   1.034   2.123  0.5026  0.4553  0.1485
    9phy    C26  226  -0.056   1.077   2.269  0.1890 -0.8096 -0.0297
    9phy    C25  227  -0.201   1.061   2.317  0.0736 -0.1889 -0.3173
    9phy    C23  228  -0.241   1.108   2.460  0.0328  0.0933  0.3617
    9phy    C24  229  -0.263   1.260   2.455 -0.4567 -1.1294  0.3086
    9phy    C22  230  -0.362   1.022   2.502 -0.6108 -0.4179 -0.1960
    9phy    C21  231  -0.365   1.008   2.659  0.1228  0.5659  0.4747
    9phy    C20  232  -0.481   0.923   2.708  0.9265 -0.2783 -0.2027
    9phy    C18  233  -0.519   0.893   2.857  0.3741 -0.2383 -0.2277
    9phy    O01  234  -0.540   1.024   2.909 -0.3270 -0.3675 -0.8218
    9phy    H01  235  -0.506   1.023   2.996  0.6885 -1.9147 -1.2162
    9phy    C19  236  -0.665   0.836   2.846 -0.4896 -0.1743 -0.4247
    9phy    C13  237  -0.404   0.808   2.931 -0.1468  0.1827  0.2013
    9phy     H3  238  -0.306   0.852   2.900  0.3635 -1.3799 -0.5110
    9phy    O33  239  -0.388   0.675   2.875  0.2133  0.1723 -0.8588
    9phy    H1B  240  -0.335   0.623   2.932  1.1015 -0.2013 -1.9835
    9phy    C12  241  -0.407   0.801   3.090  0.4479 -0.2599  0.0409
    9phy    O11  242  -0.427   0.929   3.145 -0.4591  0.5789  0.2876
    9phy    H1A  243  -0.355   0.934   3.204 -0.8220 -1.4891  0.9862
   10phy    C35  244   4.637   0.748   1.597  0.0645 -0.1636  0.1323
   10phy    C33  245   4.659   0.841   1.717 -0.1658  1.2630 -0.3587
   10phy    C34  246   4.749   0.754   1.812 -0.4070  0.2864 -0.0320
   10phy    C32  247   4.723   0.979   1.682  0.7523  0.1395  0.0844
   10phy    C31  248   4.619   1.092   1.692 -0.1356 -0.0277  0.0346
   10phy    C30  249   4.639   1.209   1.596  1.2079  0.5321 -0.4662
   10phy    C28  250   4.534   1.321   1.582 -0.0890  0.1799  0.9783
   10phy    C29  251   4.522   1.410   1.708  0.3110  0.0168 -0.1796
   10phy    C27  252   4.570   1.398   1.457 -0.2577 -0.1556 -0.3494
   10phy    C26  253   4.488   1.369   1.330 -0.0052 -0.1839  0.1802
   10phy    C25  254   4.521   1.442   1.202  0.0486  0.3183  0.5385
   10phy    C23  255   4.432   1.424   1.080  0.4697  0.2160 -0.0449
   10phy    C24  256   4.319   1.533   1.083 -0.3772 -0.1714 -0.2883
   10phy    C22  257   4.512   1.439   0.952 -0.6685 -0.1978  0.1853
   10phy    C21  258   4.467   1.373   0.817  0.0062  0.3482 -0.1770
   10phy    C20  259   4.580   1.400   0.716 -0.6158 -0.3325 -0.0891
   10phy    C18  260   4.574   1.368   0.562  0.3133  0.0136  0.6103
   10phy    O01  261   4.559   1.229   0.543  0.4774  0.2190 -0.0014
   10phy    H01  262   4.600   1.181   0.613 -0.0260  1.3741  1.1234
   10phy    C19  263   4.717   1.412   0.522 -0.0226  1.0259  0.5081
   10phy    C13  264   4.458   1.449   0.483 -0.4626  0.1710 -0.3758
   10phy     H3  265   4.362   1.420   0.534 -1.6153  1.1684 -1.8719
   10phy    O33  266   4.436   1.592   0.496 -0.2217  0.3506 -0.2937
   10phy    H1B  267   4.377   1.612   0.426 -2.2057  0.4660  1.3138
   10phy    C12  268   4.393   1.395   0.344 -0.2543 -0.4966  0.4321
   10phy    O11  269   4.443   1.454   0.226  0.0413 -0.3067 -0.4922
   10phy    H1A  270   4.428   1.391   0.159 -2.9760 -0.1175 -0.1367
   11phy    C35  271   0.284   0.857   2.500 -0.4285 -0.4202 -0.1034
   11phy    C33  272   0.350   0.985   2.527 -0.4147  0.0661 -0.1400
   11phy    C34  273   0.492   0.958   2.577  0.3605  0.5375  0.4861
   11phy    C32  274   0.344   1.090   2.411 -0.0207 -0.2764  0.4361
   11phy    C31  275   0.377   1.236   2.449  0.3701 -0.0224 -0.0711
   11phy    C30  276   0.315   1.337   2.350 -0.6805 -0.3881  0.2618
   11phy    C28  277   0.337   1.491   2.379 -0.8636  0.2021  0.2617
   11phy    C29  278   0.476   1.543   2.353 -0.0404 -0.1327 -0.0599
   11phy    C27  279   0.237   1.562   2.282  0.4603  0.3292 -0.2441
   11phy    C26  280   0.182   1.688   2.349  0.0268 -0.1799 -0.2996
   11phy    C25  281   0.067   1.737   2.267  0.6779 -0.2262 -0.1716
   11phy    C23  282  -0.014   1.852   2.334 -0.7124  0.2889  0.2793
   11phy    C24  283  -0.021   1.972   2.246 -0.4901  0.1393  0.0836
   11phy    C22  284  -0.154   1.813   2.384  0.8080 -0.2608 -0.0251
   11phy    C21  285  -0.181   1.883   2.516 -0.0013  0.4962 -0.0654
   11phy    C20  286  -0.312   1.833   2.574 -0.1300  0.4583 -0.8026
   11phy    C18  287  -0.373   1.921   2.688  0.0780  0.1730 -0.2262
   11phy    O01  288  -0.360   2.065   2.663 -0.1904  0.3783 -0.1827
   11phy    H01  289  -0.270   2.086   2.651 -0.0738 -0.2108 -0.3789
   11phy    C19  290  -0.521   1.886   2.666 -0.0237 -0.2336  0.0822
   11phy    C13  291  -0.297   1.902   2.833 -0.2511  0.0955 -0.0573
   11phy     H3  292  -0.189   1.931   2.822 -0.1476  0.5262  1.8854
   11phy    O33  293  -0.277   1.763   2.856 -0.1507  0.1377  0.2980
   11phy    H1B  294  -0.267   1.709   2.780 -2.9126 -1.8574  1.1717
   11phy    C12  295  -0.350   1.975   2.968  0.6127 -0.0319 -0.2463
   11phy    O11  296  -0.355   2.115   2.955  0.0268 -0.7299 -0.1764
   11phy    H1A  297  -0.387   2.128   2.867  0.4460 -0.8953 -0.3562
   12phy    C35  298   0.650   1.434   1.986  0.3129  0.2000 -0.2742
   12phy    C33  299   0.673   1.286   1.998 -0.2683 -0.1640 -0.0377
   12phy    C34  300   0.712   1.229   1.862  0.4746  0.3550 -0.0877
   12phy    C32  301   0.792   1.270   2.093  0.0505  0.4123 -0.3582
   12phy    C31  302   0.767   1.185   2.224  0.5125  0.7860  0.7817
   12phy    C30  303   0.897   1.164   2.307  0.3242 -0.1790 -0.2626
   12phy    C28  304   0.868   1.149   2.461 -0.0126  0.0032 -0.1463
   12phy    C29  305   0.987   1.072   2.507  0.3142 -0.1099  0.1177
   12phy    C27  306   0.849   1.286   2.533  0.2257 -0.0528 -0.1656
   12phy    C26  307   0.766   1.278   2.665  0.0834  0.6092  0.3203
   12phy    C25  308   0.715   1.416   2.707 -0.0447  0.5273  0.7536
   12phy    C23  309   0.615   1.421   2.822 -0.3115 -0.1168 -0.0637
   12phy    C24  310   0.693   1.427   2.951  0.3658  0.1805  0.0326
   12phy    C22  311   0.526   1.548   2.796 -0.0427  0.3178  0.2965
   12phy    C21  312   0.388   1.552   2.860  0.3184  0.2704 -0.3407
   12phy    C20  313   0.297   1.665   2.811 -0.4966 -0.1720 -0.0783
   12phy    C18  314   0.140   1.670   2.838 -0.0530  0.2410  0.1488
   12phy    O01  315   0.119   1.630   2.973  0.0831  0.6151 -0.2314
   12phy    H01  316   0.197   1.630   3.025 -0.3002  1.6045  0.3786
   12phy    C19  317   0.096   1.815   2.847  0.5227 -0.3898 -0.5585
   12phy    C13  318   0.040   1.580   2.742 -0.3131 -0.5433  0.3889
   12phy     H3  319   0.047   1.620   2.638 -0.3547  0.1556  0.6454
   12phy    O33  320  -0.099   1.607   2.772  0.2316  0.1587 -0.5085
   12phy    H1B  321  -0.122   1.551   2.844  1.6907  0.0656 -0.0782
   12phy    C12  322   0.060   1.421   2.735 -0.2946  0.2607 -0.1351
   12phy    O11  323   0.011   1.343   2.839  0.2333 -0.1525 -0.1021
   12phy    H1A  324   0.076   1.355   2.905  0.8556 -1.3930 -0.4768
   13phy    C35  325   0.988   3.035   1.751  0.4017  0.5304 -0.1955
   13phy    C33  326   0.863   3.112   1.711 -0.4045 -0.2212 -0.3112
   13phy    C34  327   0.866   3.111   1.561 -0.1548  0.1861 -0.2239
   13phy    C32  328   0.734   3.046   1.768  0.1082  0.0776  0.6701
   13phy    C31  329   0.651   3.134   1.865  0.1183 -0.8314  0.3496
   13phy    C30  330   0.536   3.049   1.918 -0.3389 -0.5023 -0.1447
   13phy    C28  331   0.441   3.119   2.013  0.2267 -0.3912 -0.0378
   13phy    C29  332   0.340   3.205   1.932 -0.0362 -0.0551  1.0806
   13phy    C27  333   0.369   3.011   2.101  0.0016 -0.0946 -0.1551
   13phy    C26  334   0.271   3.057   2.214  0.4640  0.1069 -0.5017
   13phy    C25  335   0.167   2.951   2.250 -0.2832  0.2220 -0.8251
   13phy    C23  336   0.050   3.004   2.331  0.2685 -0.3362 -0.0207
   13phy    C24  337  -0.056   3.063   2.235 -0.1847  0.1670  0.2153
   13phy    C22  338  -0.024   2.898   2.414  0.1915 -0.6803  0.3563
   13phy    C21  339  -0.077   2.948   2.553  0.2417 -0.0914  0.3936
   13phy    C20  340  -0.124   2.827   2.638 -0.1183 -0.3027  0.0971
   13phy    C18  341  -0.178   2.863   2.781  1.0277  0.2867 -0.3704
   13phy    O01  342  -0.298   2.937   2.768  0.4886 -0.0797  0.4109
   13phy    H01  343  -0.295   3.020   2.725 -1.6061 -0.5461 -0.8319
   13phy    C19  344  -0.218   2.721   2.826 -0.1184 -0.3190 -0.3708
   13phy    C13  345  -0.076   2.946   2.879 -0.0020 -0.4486 -0.5697
   13phy     H3  346  -0.050   3.045   2.833  1.3002 -0.5605 -0.1354
   13phy    O33  347   0.057   2.892   2.885 -0.4122  0.1968 -0.6194
   13phy    H1B  348   0.082   2.833   2.816  3.9782 -1.5965  2.1158
   13phy    C12  349  -0.138   2.995   3.023 -0.6518 -0.2895  0.0407
   13phy    O11  350  -0.047   3.090   3.082 -0.3890  0.7055 -0.0446
   13phy    H1A  351   0.037   3.049   3.092 -0.9183 -0.2095  0.8281
   14phy    C35  352   0.043   4.148   1.333  0.3993  0.3978  0.5828
   14phy    C33  353   0.177   4.077   1.302  0.0934 -0.0262 -0.6092
   14phy    C34  354   0.258   4.061   1.427 -0.2460 -0.3616  0.1126
   14phy    C32  355   0.149   3.938   1.231  0.2681 -0.4929  0.3144
   14phy    C31  356   0.253   3.871   1.141  0.1767  0.2626 -0.4655
   14phy    C30  357   0.197   3.724   1.115 -0.3772 -0.3522  0.1528
   14phy    C28  358   0.290   3.634   1.043 -0.2818  0.0425  0.6091
   14phy    C29  359   0.387   3.572   1.152 -0.1985 -0.6127  0.4009
   14phy    C27  360   0.208   3.522   0.981 -0.0836  0.7821 -0.4982
   14phy    C26  361   0.263   3.467   0.853  0.1141 -0.1259  0.1784
   14phy    C25  362   0.175   3.356   0.791  0.4292  0.6939 -0.6326
   14phy    C23  363   0.207   3.287   0.655  0.6312 -0.2025 -0.1778
   14phy    C24  364   0.168   3.139   0.662 -0.0394  0.0645 -0.3937
   14phy    C22  365   0.127   3.356   0.537  0.3857 -0.0291 -0.1776
   14phy    C21  366   0.211   3.437   0.438  0.3704  0.1284  0.7728
   14phy    C20  367   0.125   3.530   0.355  0.3131 -0.0953  0.6296
   14phy    C18  368   0.169   3.580   0.219 -0.2825  0.5814  0.2079
   14phy    O01  369   0.301   3.636   0.226 -0.0289  0.4072  0.2092
   14phy    H01  370   0.318   3.668   0.140  0.4404  0.8560  0.4626
   14phy    C19  371   0.074   3.701   0.203 -0.1627  0.1295  0.1839
   14phy    C13  372   0.156   3.474   0.090  0.2425 -0.4723 -0.3972
   14phy     H3  373   0.088   3.395   0.131  0.8905 -0.7039  0.2380
   14phy    O33  374   0.075   3.505  -0.027 -0.7676 -0.3445  0.7276
   14phy    H1B  375   0.021   3.430  -0.041  0.5939 -1.3766  0.8849
   14phy    C12  376   0.261   3.361   0.066  0.1450  0.7445  0.0269
   14phy    O11  377   0.361   3.378  -0.033 -0.1528  0.4810  0.1878
   14phy    H1A  378   0.320   3.409  -0.112  2.1656 -1.5521 -1.9667
   15phy    C35  379   0.090   4.723   2.209  0.3726 -0.1948  0.1296
   15phy    C33  380  -0.038   4.649   2.186 -0.5058 -0.0097  0.3411
   15phy    C34  381  -0.148   4.745   2.129 -0.5262  0.1508 -0.1393
   15phy    C32  382  -0.001   4.526   2.102 -0.0350  0.0694 -0.2630
   15phy    C31  383  -0.118   4.426   2.102  0.1325 -0.4606 -0.1998
   15phy    C30  384  -0.108   4.312   2.002 -0.2650  0.3737  0.0139
   15phy    C28  385  -0.234   4.226   1.998 -0.3946  0.0784  0.0040
   15phy    C29  386  -0.272   4.179   1.857 -0.1803  0.0250  0.0562
   15phy    C27  387  -0.215   4.091   2.070 -0.7157 -0.8200 -0.2398
   15phy    C26  388  -0.308   4.081   2.194 -0.2033 -0.2951  0.2318
   15phy    C25  389  -0.304   3.950   2.273  0.4601 -0.0032 -0.9468
   15phy    C23  390  -0.403   3.948   2.393  0.7256 -0.1549 -0.5141
   15phy    C24  391  -0.480   3.811   2.408 -0.5751 -0.1503  0.0132
   15phy    C22  392  -0.331   3.969   2.533  0.1533 -0.0620 -0.1343
   15phy    C21  393  -0.324   4.117   2.577  0.6815  0.0330  0.2735
   15phy    C20  394  -0.255   4.127   2.712 -0.2197  0.2275 -0.4569
   15phy    C18  395  -0.191   4.263   2.763 -0.8611  0.1766 -0.1014
   15phy    O01  396  -0.281   4.370   2.737  0.1369 -0.0300  0.7448
   15phy    H01  397  -0.247   4.449   2.773  1.6174 -0.1513 -0.2972
   15phy    C19  398  -0.193   4.243   2.913  0.1698  0.0859 -0.0682
   15phy    C13  399  -0.042   4.297   2.704  0.7637 -0.2756 -0.7608
   15phy     H3  400   0.022   4.205   2.708 -0.1757 -0.9342  3.3840
   15phy    O33  401   0.038   4.385   2.791 -0.1446  0.6370  0.2678
   15phy    H1B  402   0.030   4.474   2.762  2.7855  1.0475  0.3832
   15phy    C12  403  -0.030   4.351   2.557 -0.2756 -0.2532 -0.2706
   15phy    O11  404  -0.049   4.489   2.529 -0.1536  0.2972 -0.2360
   15phy    H1A  405  -0.139   4.515   2.535 -0.9024 -2.3012  2.0330
   16phy    C35  406   5.021   3.899   1.599  0.6750  0.6299  0.2143
   16phy    C33  407   4.927   3.781   1.599  0.7203 -0.9829 -0.4122
   16phy    C34  408   5.010   3.660   1.618 -0.4957 -0.5597  0.0940
   16phy    C32  409   4.837   3.785   1.725  0.1893 -0.5485  0.4534
   16phy    C31  410   4.697   3.846   1.706  0.3721 -0.5748 -0.0291
   16phy    C30  411   4.611   3.833   1.832 -0.1679  0.3001 -0.4994
   16phy    C28  412   4.464   3.876   1.820  0.1519  0.1607 -0.1172
   16phy    C29  413   4.378   3.755   1.780 -0.1093 -0.2803  0.0615
   16phy    C27  414   4.416   3.910   1.962 -0.3754  0.6701 -0.7087
   16phy    C26  415   4.410   4.061   1.998  0.1337 -0.1403  0.1722
   16phy    C25  416   4.360   4.078   2.140  0.0920 -0.2858  0.3114
   16phy    C23  417   4.330   4.230   2.184 -0.1674  0.9347  0.2939
   16phy    C24  418   4.179   4.262   2.189 -0.1813  0.0466  0.2018
   16phy    C22  419   4.400   4.263   2.320  0.1817  0.4787  0.3048
   16phy    C21  420   4.469   4.396   2.330 -0.5537  0.0578  0.2656
   16phy    C20  421   4.471   4.439   2.481  0.1531  0.6069 -0.8444
   16phy    C18  422   4.528   4.579   2.526  0.4230 -0.2014 -0.0879
   16phy    O01  423   4.451   4.680   2.465 -0.0705 -0.0887  0.4386
   16phy    H01  424   4.363   4.651   2.452 -0.5528  0.5277  2.0034
   16phy    C19  425   4.483   4.587   2.678 -0.2170 -0.5350 -0.3454
   16phy    C13  426   4.688   4.602   2.486  0.7464 -0.1434  0.1984
   16phy     H3  427   4.701   4.601   2.374 -0.0670 -0.4691  0.1050
   16phy    O33  428   4.776   4.501   2.522 -0.4589  0.5102 -0.0064
   16phy    H1B  429   4.734   4.436   2.574 -1.7758  1.1055 -0.2986
   16phy    C12  430   4.751   4.744   2.505  0.2266 -0.3623 -0.0085
   16phy    O11  431   4.781   4.778   2.639  0.4861 -0.1463  0.1866
   16phy    H1A  432   4.809   4.868   2.637  1.1946 -0.3668  0.0229
   17phy    C35  433   4.142   4.016   1.647  0.0713  0.4571 -0.4836
   17phy    C33  434   4.044   3.989   1.537 -0.1976  0.2506 -0.1963
   17phy    C34  435   4.108   3.935   1.413  1.1338  0.4190  0.0879
   17phy    C32  436   3.935   3.885   1.574  0.0570  0.1903 -0.4577
   17phy    C31  437   3.813   3.926   1.646 -0.3871 -0.0103  0.3077
   17phy    C30  438   3.717   3.811   1.691  0.5220  0.1874 -0.0826
   17phy    C28  439   3.603   3.862   1.783 -0.0446  0.0238 -0.1742
   17phy    C29  440   3.469   3.870   1.714  0.5020  0.1971  0.4263
   17phy    C27  441   3.589   3.780   1.912 -0.2132  0.3039  0.4844
   17phy    C26  442   3.586   3.874   2.036  0.0032  0.0005  0.4122
   17phy    C25  443   3.569   3.805   2.171 -0.7681  0.9646  0.2371
   17phy    C23  444   3.547   3.886   2.296  0.2869  0.4995  0.1387
   17phy    C24  445   3.407   3.951   2.300  0.0071  0.1358  0.4793
   17phy    C22  446   3.566   3.799   2.425 -0.1814 -0.4539 -0.2873
   17phy    C21  447   3.654   3.854   2.537  0.4808 -0.0606  0.0959
   17phy    C20  448   3.606   3.811   2.674  0.6466  0.2474  0.7058
   17phy    C18  449   3.689   3.863   2.794 -0.0976  0.5811 -0.0316
   17phy    O01  450   3.711   4.002   2.774 -0.1185 -0.2061 -0.4299
   17phy    H01  451   3.711   4.060   2.848  0.9571  1.4964 -1.6687
   17phy    C19  452   3.584   3.844   2.913  0.1991 -0.4241 -0.1550
   17phy    C13  453   3.828   3.791   2.803 -0.4980 -0.2000 -0.0834
   17phy     H3  454   3.869   3.780   2.700 -2.5049 -1.3784 -0.8030
   17phy    O33  455   3.814   3.657   2.838  0.3764  0.1485 -0.6195
   17phy    H1B  456   3.785   3.610   2.763 -2.2523  0.6246  0.0046
   17phy    C12  457   3.941   3.859   2.881  0.2935  0.2540 -0.2033
   17phy    O11  458   3.976   3.988   2.848  0.3840 -0.2661 -0.6636
   17phy    H1A  459   3.923   4.021   2.778  0.5808 -0.9095 -1.1238
   18phy    C35  460   0.426   2.939   0.990 -0.1710 -0.0566 -0.3773
   18phy    C33  461   0.301   2.861   1.024 -0.2052 -0.4526 -0.0839
   18phy    C34  462   0.306   2.768   1.142 -0.0269 -0.4254 -0.1574
   18phy    C32  463   0.169   2.949   1.029  0.3371  0.4013  0.5908
   18phy    C31  464   0.044   2.878   0.974  0.3026  0.1865  0.9215
   18phy    C30  465  -0.060   2.988   0.962  0.3160 -0.1936 -0.1083
   18phy    C28  466  -0.192   2.942   0.910  0.4185 -0.3991  0.5348
   18phy    C29  467  -0.300   2.983   1.014 -0.5792  0.3878 -0.7812
   18phy    C27  468  -0.225   3.023   0.781  0.0910  0.3053 -0.0154
   18phy    C26  469  -0.224   2.932   0.654  0.2378  0.1989  0.0902
   18phy    C25  470  -0.256   3.014   0.529 -0.9073 -0.4349 -0.5237
   18phy    C23  471  -0.235   2.942   0.391 -0.1228 -0.4751  0.4025
   18phy    C24  472  -0.364   2.949   0.310  0.2741 -1.1833 -0.1665
   18phy    C22  473  -0.116   3.013   0.314  0.2579 -0.3770 -0.2674
   18phy    C21  474  -0.012   2.919   0.267 -0.0162 -0.6207  0.0163
   18phy    C20  475   0.117   3.003   0.237  0.1884 -0.0700  0.4017
   18phy    C18  476   0.256   2.934   0.200  0.1118 -0.1568 -0.6746
   18phy    O01  477   0.277   2.808   0.275  0.1031 -0.2282  0.1026
   18phy    H01  478   0.244   2.728   0.237 -1.3410  1.0511 -1.5286
   18phy    C19  479   0.360   3.033   0.260  0.1412  0.1906  0.6051
   18phy    C13  480   0.283   2.908   0.040  1.1357 -0.0920 -0.7111
   18phy     H3  481   0.219   2.819   0.016  2.9346 -1.4432 -0.7763
   18phy    O33  482   0.220   2.990  -0.051  0.4630  0.0252  0.0039
   18phy    H1B  483   0.171   2.949  -0.119  0.5236  2.5529 -1.6757
   18phy    C12  484   0.397   2.819  -0.018  0.3576 -0.0631  0.2323
   18phy    O11  485   0.510   2.893  -0.061  0.0833 -0.4384  0.3252
   18phy    H1A  486   0.498   2.954  -0.131  1.2482  0.9454  1.2820
   19phy    C35  487   3.575   3.643   1.164  0.0474  0.2168  0.6518
   19phy    C33  488   3.647   3.771   1.148 -0.5204 -0.6395  0.0725
   19phy    C34  489   3.592   3.866   1.252 -0.4475  0.3600  0.3794
   19phy    C32  490   3.803   3.745   1.157  0.0757 -0.4025 -0.3089
   19phy    C31  491   3.903   3.820   1.061  0.0227 -0.6817 -0.1751
   19phy    C30  492   4.043   3.774   1.064  0.5601 -0.1494  0.1112
   19phy    C28  493   4.148   3.858   0.994 -0.1043 -0.3693  0.0810
   19phy    C29  494   4.272   3.876   1.075 -0.4497  0.5400 -0.4307
   19phy    C27  495   4.175   3.797   0.850  0.2327 -0.2011 -0.2060
   19phy    C26  496   4.243   3.891   0.749  0.4577  0.1701 -0.2620
   19phy    C25  497   4.269   3.812   0.618 -0.7355  0.1948  0.1854
   19phy    C23  498   4.383   3.866   0.530  0.2162  0.3304 -0.3506
   19phy    C24  499   4.485   3.759   0.496  0.3430 -0.0223 -0.0075
   19phy    C22  500   4.320   3.933   0.408  0.2633  0.0077 -0.1196
   19phy    C21  501   4.403   4.044   0.337 -0.1583 -0.0594  0.4955
   19phy    C20  502   4.335   4.152   0.252  0.1613 -0.7185 -0.0853
   19phy    C18  503   4.401   4.272   0.171  0.1554  0.0734 -0.5711
   19phy    O01  504   4.501   4.335   0.253  1.3418  0.6158  0.2476
   19phy    H01  505   4.466   4.353   0.338  1.6019 -2.8348  1.2418
   19phy    C19  506   4.278   4.363   0.161 -0.2285  0.2893 -0.0789
   19phy    C13  507   4.469   4.219   0.035  0.0536  0.2982 -0.4416
   19phy     H3  508   4.553   4.154   0.070 -0.3756  0.4652  0.9558
   19phy    O33  509   4.408   4.124  -0.046  0.4438  0.0278 -0.4790
   19phy    H1B  510   4.346   4.166  -0.103 -0.5401 -0.6411  0.0829
   19phy    C12  511   4.575   4.303  -0.048 -0.6095 -0.4272  0.2316
   19phy    O11  512   4.630   4.413   0.025 -0.0415 -0.2370  0.4049
   19phy    H1A  513   4.592   4.404   0.110  1.2825 -0.6671  0.9643
   20phy    C35  514   4.008   0.481   0.991 -0.4314  0.4195 -0.6687
   20phy    C33  515   4.148   0.442   1.023  0.6512 -0.4700  0.7697
   20phy    C34  516   4.236   0.458   0.897  0.5262 -0.5587 -0.5110
   20phy    C32  517   4.210   0.520   1.142 -0.8662  0.2529  0.2362
   20phy    C31  518   4.206   0.445   1.272  0.0078  0.3781 -0.5042
   20phy    C30  519   4.316   0.485   1.375 -0.2072 -0.2946  0.2519
   20phy    C28  520   4.309   0.402   1.505  0.3106 -0.1849  0.0868
   20phy    C29  521   4.387   0.267   1.492 -0.2434  0.3203 -0.1967
   20phy    C27  522   4.346   0.477   1.632 -0.1139 -0.5743  0.0861
   20phy    C26  523   4.248   0.451   1.749 -0.0890  0.0107  0.3301
   20phy    C25  524   4.280   0.531   1.879 -0.0637  0.1027 -0.3392
   20phy    C23  525   4.182   0.501   1.992 -0.2940  0.0660  0.6349
   20phy    C24  526   4.236   0.384   2.075 -0.3564  0.2241  0.2704
   20phy    C22  527   4.165   0.625   2.088  0.1456  0.1084 -0.0074
   20phy    C21  528   4.042   0.710   2.060  0.4414  0.0808 -0.0702
   20phy    C20  529   3.996   0.831   2.145  0.3536  0.1216  0.0794
   20phy    C18  530   3.928   0.817   2.287  0.0572 -0.4623  0.1153
   20phy    O01  531   4.018   0.758   2.381  0.1523 -0.0232 -0.3255
   20phy    H01  532   4.064   0.684   2.344  0.5150  0.0205  0.0236
   20phy    C19  533   3.930   0.962   2.325  0.4813  0.0725 -0.3999
   20phy    C13  534   3.783   0.743   2.309 -0.4184 -0.0697 -0.2096
   20phy     H3  535   3.707   0.788   2.240 -0.0776  1.4806  0.3703
   20phy    O33  536   3.728   0.774   2.434 -0.3138  0.1822 -0.6947
   20phy    H1B  537   3.781   0.744   2.506 -1.5361  1.5895  0.8775
   20phy    C12  538   3.772   0.590   2.293  0.0168 -0.4495  0.4000
   20phy    O11  539   3.823   0.496   2.389  0.8704 -0.1005  0.4508
   20phy    H1A  540   3.795   0.525   2.474 -2.5753  1.2085 -0.9158
   21phy    C35  541   4.784   3.847   1.238 -0.2737  0.3570  0.1366
   21phy    C33  542   4.660   3.922   1.204 -0.3915 -0.1059 -0.4395
   21phy    C34  543   4.586   3.964   1.331  0.2739  0.3127 -0.0999
   21phy    C32  544   4.696   4.034   1.108  0.0272  0.3471 -0.5443
   21phy    C31  545   4.636   4.013   0.967  0.1315  0.0592  0.1686
   21phy    C30  546   4.688   4.117   0.863 -0.2798  0.1451 -0.4480
   21phy    C28  547   4.620   4.129   0.726 -0.1712  0.1039 -0.6498
   21phy    C29  548   4.494   4.217   0.729  0.6578  0.2291 -0.0443
   21phy    C27  549   4.717   4.200   0.634 -0.1177 -0.1827 -0.3436
   21phy    C26  550   4.771   4.107   0.528 -0.2141 -0.1288  0.0718
   21phy    C25  551   4.910   4.153   0.486 -0.2775 -0.0241  0.2307
   21phy    C23  552   4.948   4.131   0.337 -0.2125 -0.5421  0.0022
   21phy    C24  553   4.900   4.245   0.247 -0.1205 -0.1749  0.1485
   21phy    C22  554   5.104   4.139   0.333 -0.4250 -0.1367 -0.4915
   21phy    C21  555   5.188   4.087   0.217  0.1329 -0.2218  0.1272
   21phy    C20  556   5.338   4.119   0.223  0.6992  0.4022 -0.1739
   21phy    C18  557   5.413   4.094   0.087 -0.4562 -0.1794  0.2692
   21phy    O01  558   5.374   3.969   0.022  0.2727  0.1699  0.0807
   21phy    H01  559   5.282   3.972   0.004  0.4381  1.7743 -0.6972
   21phy    C19  560   5.561   4.083   0.126  0.0571 -0.3971  0.0783
   21phy    C13  561   5.396   4.216  -0.022 -0.4669 -0.6963 -0.8861
   21phy     H3  562   5.285   4.227  -0.032 -1.1044 -0.7214  3.9040
   21phy    O33  563   5.425   4.356   0.017 -0.2499  0.0408  0.0059
   21phy    H1B  564   5.518   4.365   0.028 -0.3913 -0.5328  2.2737
   21phy    C12  565   5.405   4.203  -0.176  0.0165 -0.1402  0.3114
   21phy    O11  566   5.509   4.269  -0.250 -0.0882 -1.2010  0.3900
   21phy    H1A  567   5.530   4.356  -0.222  1.2814 -1.7381  1.1269
   22phy    C35  568   2.345   3.967   2.178 -0.7298  0.2141  1.1441
   22phy    C33  569   2.316   3.864   2.072 -0.0384  0.4219  0.1765
   22phy    C34  570   2.382   3.733   2.113 -0.1205  0.5004  0.4515
   22phy    C32  571   2.165   3.841   2.054  0.4897  0.1794  0.2099
   22phy    C31  572   2.118   3.827   1.908 -0.4112 -0.0671 -0.4425
   22phy    C30  573   1.971   3.795   1.904 -0.0351 -0.4216  0.2740
   22phy    C28  574   1.903   3.753   1.774  0.2126  0.3017  0.4116
   22phy    C29  575   1.759   3.702   1.812 -0.7520  0.4366 -0.3863
   22phy    C27  576   1.879   3.873   1.674 -0.5417  1.0396  0.0676
   22phy    C26  577   1.886   3.821   1.526 -0.0689 -0.2062  0.0590
   22phy    C25  578   1.865   3.922   1.412  0.0847  0.3984  0.3671
   22phy    C23  579   1.882   3.874   1.270 -0.0156 -0.2138 -0.2256
   22phy    C24  580   1.744   3.845   1.208 -0.0006  0.4192 -0.1233
   22phy    C22  581   1.959   3.981   1.190 -0.2476  0.1718  0.3745
   22phy    C21  582   2.057   3.922   1.097  0.2757  0.3528  0.1901
   22phy    C20  583   2.147   4.019   1.020  0.0778  0.1831 -0.0742
   22phy    C18  584   2.235   3.953   0.901 -0.7753  0.2247  0.0250
   22phy    O01  585   2.293   3.824   0.946  0.3000 -0.5032  0.4240
   22phy    H01  586   2.271   3.818   1.037 -0.8429 -0.9497  0.1386
   22phy    C19  587   2.357   4.050   0.894  0.1760  0.1509  0.0583
   22phy    C13  588   2.154   3.943   0.762  0.5442 -0.4069 -0.0151
   22phy     H3  589   2.063   3.881   0.782 -0.2424  0.0935 -1.8263
   22phy    O33  590   2.080   4.061   0.721 -0.1972  0.1531  0.1206
   22phy    H1B  591   2.104   4.135   0.774 -1.0767  1.4513 -1.1946
   22phy    C12  592   2.191   3.853   0.645 -0.0774 -0.1756 -0.0348
   22phy    O11  593   2.247   3.732   0.675 -0.3287 -0.1859  0.3921
   22phy    H1A  594   2.302   3.739   0.751  2.1948 -1.3922 -1.1752
   23phy    C35  595   0.779   3.624   1.677  0.5578  0.3134 -0.0664
   23phy    C33  596   0.917   3.663   1.629  0.0506  0.2658 -0.5466
   23phy    C34  597   0.913   3.693   1.486 -0.0425 -0.4031  0.2916
   23phy    C32  598   0.969   3.788   1.703 -0.2118 -0.5058 -0.0803
   23phy    C31  599   1.088   3.772   1.802 -0.6418  0.1746 -0.4363
   23phy    C30  600   1.131   3.911   1.853  0.6716  0.5377  0.0232
   23phy    C28  601   1.246   3.905   1.957  0.1553 -0.5441 -0.2980
   23phy    C29  602   1.371   3.959   1.884  0.0040 -0.3381  0.1262
   23phy    C27  603   1.212   3.988   2.085 -0.0740  1.0355  0.5928
   23phy    C26  604   1.183   3.900   2.204 -0.5763 -0.3253 -0.2511
   23phy    C25  605   1.163   3.995   2.323  0.1416  0.2103 -0.0697
   23phy    C23  606   1.133   3.916   2.460 -0.5754  0.2305 -0.0395
   23phy    C24  607   1.245   3.933   2.559 -0.0520  0.0829 -0.0031
   23phy    C22  608   0.987   3.955   2.505 -0.4521 -0.0876  0.3040
   23phy    C21  609   0.917   3.859   2.590 -0.2384  0.8324  0.2109
   23phy    C20  610   0.774   3.898   2.613  0.1480  0.0914  0.3340
   23phy    C18  611   0.667   3.801   2.681 -0.0099 -0.1918  0.2207
   23phy    O01  612   0.717   3.750   2.805 -0.0400 -0.0402  0.3330
   23phy    H01  613   0.667   3.673   2.824 -2.0437  0.7646 -1.3217
   23phy    C19  614   0.557   3.904   2.729 -0.4360 -0.1169  0.3377
   23phy    C13  615   0.608   3.686   2.582  0.3902 -0.1684  0.2303
   23phy     H3  616   0.586   3.734   2.483  1.1061  1.0232  0.6256
   23phy    O33  617   0.477   3.637   2.614  0.2666 -0.2656  0.0132
   23phy    H1B  618   0.482   3.555   2.659 -1.1452  0.2813  1.2728
   23phy    C12  619   0.701   3.554   2.549 -0.0804 -0.1218  0.1013
   23phy    O11  620   0.684   3.438   2.623 -0.0139  0.3412 -0.3740
   23phy    H1A  621   0.770   3.407   2.646  1.3060  3.0402 -1.2710
   24phy    C35  622   5.016   4.532   1.701  0.4848  0.2099 -0.4182
   24phy    C33  623   5.137   4.568   1.614  0.1093  0.1523 -0.0051
   24phy    C34  624   5.112   4.506   1.479  0.1272 -0.5395 -0.5549
   24phy    C32  625   5.162   4.717   1.618 -0.1206 -0.6826  0.2830
   24phy    C31  626   5.305   4.761   1.618  0.1284 -0.2491 -0.2965
   24phy    C30  627   5.323   4.912   1.646 -0.7180 -0.0111  0.3085
   24phy    C28  628   5.466   4.950   1.674  0.2448  0.1266 -0.2194
   24phy    C29  629   5.505   5.060   1.579  0.5335  0.0545 -0.0517
   24phy    C27  630   5.465   5.015   1.817  0.1189 -0.3036 -0.2893
   24phy    C26  631   5.515   4.919   1.925  0.0552  0.4211 -0.0237
   24phy    C25  632   5.559   4.988   2.052 -0.3584 -0.1139 -0.5999
   24phy    C23  633   5.589   4.891   2.165  0.4833  0.1861 -0.4501
   24phy    C24  634   5.732   4.849   2.178  0.2832 -0.3983  0.2567
   24phy    C22  635   5.564   4.970   2.293  0.6564  0.3114  0.2374
   24phy    C21  636   5.450   4.925   2.384  0.0175  0.2873  0.0037
   24phy    C20  637   5.466   4.993   2.524 -0.1122  0.1753  0.2311
   24phy    C18  638   5.401   4.937   2.660 -0.3464 -0.1527  0.4752
   24phy    O01  639   5.456   4.807   2.691 -0.3600 -0.3563 -0.1445
   24phy    H01  640   5.422   4.772   2.771  1.1759  0.1672  0.7736
   24phy    C19  641   5.467   5.018   2.772 -0.2472  0.5562  0.0777
   24phy    C13  642   5.237   4.926   2.670 -0.2731  0.2519 -0.2921
   24phy     H3  643   5.191   5.023   2.638 -0.2320  0.3860  0.0492
   24phy    O33  644   5.192   4.913   2.804  0.0070  0.0373  0.5975
   24phy    H1B  645   5.171   4.825   2.828 -2.7577  0.6414  0.7530
   24phy    C12  646   5.159   4.821   2.590 -0.1735 -0.0860 -0.4078
   24phy    O11  647   5.153   4.700   2.661 -0.4579  0.0510  0.2707
   24phy    H1A  648   5.161   4.627   2.602 -0.1785 -0.8012  1.3336
   25phy    C35  649   1.577   0.141   0.138  0.3308  0.0809 -0.1905
   25phy    C33  650   1.525   0.217   0.260 -0.1037  0.1175  0.0559
   25phy    C34  651   1.557   0.364   0.234  0.1506 -0.4761 -0.9650
   25phy    C32  652   1.378   0.185   0.296  0.4123 -0.5641 -0.6057
   25phy    C31  653   1.354   0.047   0.358  0.2826 -0.0661  0.2745
   25phy    C30  654   1.214   0.019   0.409  0.0641  0.9026 -0.0177
   25phy    C28  655   1.209  -0.111   0.499 -0.4656  0.3521  0.1470
   25phy    C29  656   1.094  -0.108   0.594 -0.0990  0.0924 -0.7068
   25phy    C27  657   1.219  -0.249   0.430 -0.1317 -0.1911  0.2555
   25phy    C26  658   1.349  -0.314   0.483  0.3153  0.7485 -0.0810
   25phy    C25  659   1.360  -0.458   0.434 -0.3120  0.2724 -0.4548
   25phy    C23  660   1.501  -0.516   0.402  0.1126 -0.2009 -0.4226
   25phy    C24  661   1.574  -0.587   0.516  0.3092 -0.5131 -0.1822
   25phy    C22  662   1.491  -0.624   0.293 -0.5024 -0.2228 -0.8873
   25phy    C21  663   1.472  -0.599   0.143 -0.1531 -0.0833  0.2178
   25phy    C20  664   1.482  -0.721   0.052 -0.4384  0.3608  0.3932
   25phy    C18  665   1.483  -0.709  -0.104 -0.5699 -0.1323 -0.0244
   25phy    O01  666   1.369  -0.641  -0.151  0.5965  0.3309  0.4537
   25phy    H01  667   1.298  -0.649  -0.090 -0.5676 -0.9013 -0.9651
   25phy    C19  668   1.462  -0.852  -0.147  0.3520  0.1800  0.1004
   25phy    C13  669   1.621  -0.642  -0.162  0.4711  0.4803  0.2251
   25phy     H3  670   1.623  -0.540  -0.116  0.2404  0.2964  0.6473
   25phy    O33  671   1.747  -0.693  -0.120  0.4370  0.1369 -0.2250
   25phy    H1B  672   1.773  -0.765  -0.174 -0.4931 -1.6562  1.5986
   25phy    C12  673   1.643  -0.582  -0.312  0.1409 -0.0052  0.3219
   25phy    O11  674   1.677  -0.679  -0.409 -0.2681 -0.1300 -0.3430
   25phy    H1A  675   1.769  -0.696  -0.410  0.0308  1.3593 -0.3188
   26phy    C35  676   0.566   4.170   1.596  0.1701  0.2209  0.0115
   26phy    C33  677   0.700   4.116   1.577 -0.1043 -0.0045 -0.0182
   26phy    C34  678   0.703   4.004   1.474 -0.0363 -0.0781  0.2444
   26phy    C32  679   0.795   4.233   1.549  0.5383  0.3196  0.0918
   26phy    C31  680   0.931   4.214   1.613  0.2435 -0.1088 -0.4342
   26phy    C30  681   1.017   4.334   1.600  0.2784 -0.4074 -0.5047
   26phy    C28  682   1.159   4.332   1.660 -0.1018  0.3879 -0.5734
   26phy    C29  683   1.260   4.240   1.588 -0.0351 -0.0652  0.1302
   26phy    C27  684   1.213   4.477   1.666 -0.2688  0.2903  0.7149
   26phy    C26  685   1.301   4.525   1.781  0.0110  0.1081  0.0079
   26phy    C25  686   1.338   4.674   1.778 -0.3511  0.7123 -0.1544
   26phy    C23  687   1.447   4.707   1.883 -0.0208 -0.2325 -0.3228
   26phy    C24  688   1.598   4.704   1.835  0.2140  0.1282 -0.6759
   26phy    C22  689   1.413   4.843   1.946 -0.0503 -0.0110  0.6289
   26phy    C21  690   1.456   4.868   2.088 -0.5419 -0.2087  0.1750
   26phy    C20  691   1.431   5.014   2.131  0.3019  0.2100 -0.2682
   26phy    C18  692   1.447   5.065   2.276 -0.0058 -0.5850  0.3173
   26phy    O01  693   1.590   5.048   2.306 -0.3305 -0.1724  0.4889
   26phy    H01  694   1.618   4.962   2.282  0.2625 -0.0759  0.8280
   26phy    C19  695   1.427   5.216   2.255  0.0552 -0.2192  0.6984
   26phy    C13  696   1.351   4.991   2.385  0.6215  0.3837  0.5621
   26phy     H3  697   1.370   4.881   2.379  0.1616  0.2583  1.3262
   26phy    O33  698   1.206   5.003   2.355 -0.0443  0.4567  0.2678
   26phy    H1B  699   1.180   4.936   2.295 -1.0779 -0.0005  1.1787
   26phy    C12  700   1.366   5.016   2.542 -0.2804  0.2306 -0.5160
   26phy    O11  701   1.495   5.015   2.596  0.1693  0.4438  0.1535
   26phy    H1A  702   1.560   5.036   2.532  0.4258 -0.9787 -0.0893
   27phy    C35  703   1.194   0.955   0.608 -0.3557  0.1807  0.1040
   27phy    C33  704   1.149   0.930   0.464 -0.3854  0.0715  0.7518
   27phy    C34  705   1.158   1.066   0.387 -0.3319 -0.4644  0.2184
   27phy    C32  706   1.232   0.825   0.388 -0.4406 -0.1499  0.3414
   27phy    C31  707   1.162   0.758   0.270  0.1208  0.4536 -0.2867
   27phy    C30  708   1.259   0.698   0.172 -0.2737  0.3658  0.2357
   27phy    C28  709   1.205   0.631   0.040  0.2446 -0.3384 -0.1997
   27phy    C29  710   1.125   0.722  -0.054  0.4722  0.4599 -0.2609
   27phy    C27  711   1.325   0.565  -0.035  0.2458  0.3197  0.2150
   27phy    C26  712   1.294   0.444  -0.122 -0.0840  0.5226 -0.5917
   27phy    C25  713   1.418   0.378  -0.180 -0.2124  0.1073 -0.1402
   27phy    C23  714   1.398   0.248  -0.259 -0.0812 -0.3283  0.3263
   27phy    C24  715   1.511   0.239  -0.362  0.5343 -0.3829 -0.1785
   27phy    C22  716   1.381   0.127  -0.163  0.0163  0.4575  0.0649
   27phy    C21  717   1.262   0.037  -0.177 -0.0918  0.0868 -0.2909
   27phy    C20  718   1.275  -0.076  -0.077 -0.3196  0.4472  0.2126
   27phy    C18  719   1.183  -0.197  -0.063  0.2073  0.3073  1.2819
   27phy    O01  720   1.049  -0.149  -0.062 -0.3764  0.0664  0.2009
   27phy    H01  721   1.035  -0.115  -0.148  0.4159 -0.5310 -0.1716
   27phy    C19  722   1.219  -0.255   0.071 -0.0119 -0.3097  0.2375
   27phy    C13  723   1.217  -0.308  -0.179 -0.1341  0.7732 -0.3959
   27phy     H3  724   1.214  -0.254  -0.277 -2.5424 -0.1215 -0.8960
   27phy    O33  725   1.352  -0.358  -0.193  0.1032  0.2716  0.1064
   27phy    H1B  726   1.353  -0.439  -0.146  0.1442  0.2876  0.1332
   27phy    C12  727   1.109  -0.411  -0.230 -0.4642 -0.1596  0.2132
   27phy    O11  728   1.082  -0.513  -0.144 -0.0586 -0.3878  0.6212
   27phy    H1A  729   1.022  -0.569  -0.191  1.1958 -0.7096 -0.6824
   28phy    C35  730   2.877   1.585   0.422  0.0990  0.1260 -0.4655
   28phy    C33  731   2.732   1.564   0.466  0.4214 -0.5269  0.1424
   28phy    C34  732   2.713   1.568   0.618 -0.4492  0.2900  0.1723
   28phy    C32  733   2.655   1.676   0.387  0.1572  0.1132  0.0428
   28phy    C31  734   2.501   1.677   0.375  0.0215  0.3477  0.9737
   28phy    C30  735   2.452   1.779   0.277 -0.5225  0.1252  0.3876
   28phy    C28  736   2.297   1.778   0.263  0.1293 -0.3073 -0.0848
   28phy    C29  737   2.232   1.905   0.323 -0.2309 -0.6610  0.2080
   28phy    C27  738   2.243   1.739   0.124  0.1411 -0.1805 -0.1622
   28phy    C26  739   2.216   1.589   0.116 -0.4631  0.0031 -0.7966
   28phy    C25  740   2.114   1.540   0.010 -0.2440  0.1089 -0.5395
   28phy    C23  741   2.103   1.385   0.011  0.6669 -0.1641  0.0516
   28phy    C24  742   1.958   1.359   0.029  0.6402  0.2312  0.1198
   28phy    C22  743   2.155   1.327  -0.120 -0.5774 -0.1048  0.3446
   28phy    C21  744   2.216   1.192  -0.109  0.3542  0.0056 -0.6228
   28phy    C20  745   2.278   1.160  -0.246 -0.0115 -0.2998 -0.5480
   28phy    C18  746   2.326   1.018  -0.285 -0.0672  0.2348 -0.0730
   28phy    O01  747   2.448   0.979  -0.214  0.1503  0.4674  0.3368
   28phy    H01  748   2.431   0.947  -0.127 -0.0076  0.1332  0.1828
   28phy    C19  749   2.352   1.038  -0.435 -0.1777 -0.5329 -0.5544
   28phy    C13  750   2.225   0.894  -0.261 -0.0258  0.2273 -0.3672
   28phy     H3  751   2.216   0.891  -0.150  0.2358  2.0053 -0.2773
   28phy    O33  752   2.085   0.916  -0.290 -0.3227  0.6162  0.4390
   28phy    H1B  753   2.030   0.862  -0.236  0.7863  0.6745  1.6724
   28phy    C12  754   2.268   0.742  -0.249 -0.0685 -0.6213 -0.2622
   28phy    O11  755   2.168   0.653  -0.204 -0.2337  0.4083  0.3440
   28phy    H1A  756   2.092   0.653  -0.260  0.5346  0.6863 -0.7395
   29phy    C35  757   0.425   3.847   0.454 -0.1339 -0.3650 -0.0973
   29phy    C33  758   0.382   3.857   0.600  0.3501 -0.1070  0.1684
   29phy    C34  759   0.242   3.795   0.599 -0.0445  0.0570 -0.0014
   29phy    C32  760   0.478   3.775   0.691 -0.4283 -0.2944  0.4582
   29phy    C31  761   0.609   3.844   0.723  0.1974  0.1095 -0.1227
   29phy    C30  762   0.688   3.742   0.799 -0.4014  0.2161 -0.0592
   29phy    C28  763   0.804   3.811   0.876 -0.1686  0.3739 -0.3456
   29phy    C29  764   0.765   3.820   1.024 -0.3515 -0.2640  0.0906
   29phy    C27  765   0.933   3.722   0.880  0.2295 -0.1175 -0.1200
   29phy    C26  766   1.051   3.774   0.799 -0.0841  0.3979 -0.2691
   29phy    C25  767   1.169   3.675   0.783  0.4636 -0.2504  0.0506
   29phy    C23  768   1.295   3.736   0.721 -0.1233 -0.5154  0.0831
   29phy    C24  769   1.418   3.664   0.779  0.1758 -0.1880  0.0578
   29phy    C22  770   1.297   3.721   0.571  0.5614 -0.2077  0.1236
   29phy    C21  771   1.237   3.839   0.493  0.5389 -0.6017  0.3457
   29phy    C20  772   1.212   3.824   0.339  0.1460 -0.2776 -0.3501
   29phy    C18  773   1.078   3.746   0.288 -0.2203  0.5957 -0.1444
   29phy    O01  774   1.073   3.616   0.356  0.2277  0.1251  0.6161
   29phy    H01  775   0.984   3.589   0.368  0.7053 -1.9548  0.0104
   29phy    C19  776   1.107   3.720   0.138 -0.0660  0.4792  0.2213
   29phy    C13  777   0.945   3.828   0.307 -0.4776 -0.3607  0.0470
   29phy     H3  778   0.956   3.864   0.413  2.3968  1.3540 -0.7047
   29phy    O33  779   0.930   3.956   0.245  0.0682  0.6772  0.0329
   29phy    H1B  780   0.878   3.936   0.170 -0.8373  1.2875  0.4741
   29phy    C12  781   0.804   3.768   0.331  0.0707  0.3172  0.3408
   29phy    O11  782   0.799   3.637   0.377  0.0459  0.2486 -0.2442
   29phy    H1A  783   0.710   3.607   0.374  0.0029 -0.0559  2.3423
   30phy    C35  784   0.759   4.220   0.972  0.1496 -0.1394  0.2837
   30phy    C33  785   0.616   4.181   1.005  0.2605  0.0973 -0.3991
   30phy    C34  786   0.608   4.116   1.145 -0.3230  0.5406  0.8591
   30phy    C32  787   0.504   4.286   0.980  0.0168 -0.5920  0.1912
   30phy    C31  788   0.381   4.246   0.902  0.5092  0.8134  0.1199
   30phy    C30  789   0.279   4.359   0.887  0.0531  0.3795  0.1529
   30phy    C28  790   0.147   4.317   0.810  0.5924 -0.5390 -0.3149
   30phy    C29  791   0.019   4.301   0.891 -0.3753 -0.2643 -0.4973
   30phy    C27  792   0.109   4.433   0.719  0.5192  0.1455  0.7266
   30phy    C26  793   0.173   4.420   0.578 -0.3151 -0.5666  0.1946
   30phy    C25  794   0.133   4.540   0.494  0.4700 -0.3368  0.2428
   30phy    C23  795   0.174   4.545   0.343 -0.6238  0.2944 -0.3286
   30phy    C24  796   0.065   4.590   0.253  0.1494 -0.2410 -0.0988
   30phy    C22  797   0.298   4.641   0.326  0.1260  0.0075  0.1315
   30phy    C21  798   0.394   4.619   0.209 -0.4861  0.0416 -0.1080
   30phy    C20  799   0.526   4.692   0.242  0.3887 -0.7167  0.4938
   30phy    C18  800   0.646   4.723   0.143 -0.0349 -0.1110  0.3618
   30phy    O01  801   0.700   4.594   0.102  0.3031  0.1411 -0.0927
   30phy    H01  802   0.793   4.591   0.092  0.0585 -0.5397 -2.8964
   30phy    C19  803   0.754   4.796   0.231  0.4066 -0.2973 -0.3967
   30phy    C13  804   0.603   4.811   0.016  0.2669  0.5174 -0.2345
   30phy     H3  805   0.524   4.750  -0.035  0.1906  1.5031 -1.3508
   30phy    O33  806   0.521   4.928   0.046  0.0082  0.0738  0.4347
   30phy    H1B  807   0.571   5.002   0.018  0.2548 -0.0499  0.5493
   30phy    C12  808   0.675   4.819  -0.122  0.0505  0.1914  0.1395
   30phy    O11  809   0.771   4.921  -0.141 -0.2760  0.0151 -0.4887
   30phy    H1A  810   0.796   4.962  -0.060 -1.6895  1.0840 -0.5403
   31phy    C35  811   1.016   0.915   1.586 -0.4111  0.3609 -0.5713
   31phy    C33  812   1.039   0.790   1.674  0.3553  0.0051  0.2706
   31phy    C34  813   1.057   0.676   1.581  0.1517 -0.0611  0.3068
   31phy    C32  814   1.137   0.812   1.792  0.0534  0.3439  0.4419
   31phy    C31  815   1.112   0.730   1.915  0.0554 -0.2329  0.3243
   31phy    C30  816   1.224   0.761   2.016 -0.6883  0.3431  0.3723
   31phy    C28  817   1.204   0.696   2.153 -0.1060  0.3062  0.1372
   31phy    C29  818   1.255   0.556   2.160 -0.1986 -0.4782  0.5525
   31phy    C27  819   1.283   0.776   2.263  0.7435 -0.0772  0.1129
   31phy    C26  820   1.221   0.799   2.404 -0.4404 -0.0160 -0.0933
   31phy    C25  821   1.326   0.864   2.501 -0.1682 -0.5464  0.2237
   31phy    C23  822   1.294   0.863   2.651 -0.0766  0.5032 -0.3115
   31phy    C24  823   1.347   0.731   2.724  0.1330 -0.0920  0.0467
   31phy    C22  824   1.342   0.993   2.720 -0.2984  0.4365 -0.2619
   31phy    C21  825   1.261   1.057   2.830 -0.2852  0.2655 -0.5081
   31phy    C20  826   1.328   1.194   2.862 -0.3182 -0.4161  0.5640
   31phy    C18  827   1.441   1.223   2.965  0.7154  0.2653 -0.1682
   31phy    O01  828   1.558   1.140   2.942  0.3330  0.8647  0.0269
   31phy    H01  829   1.547   1.060   2.989 -0.7690  1.5812  1.0342
   31phy    C19  830   1.493   1.365   2.927  0.1612 -0.4822  0.3234
   31phy    C13  831   1.383   1.205   3.119  0.3867 -0.1056  0.4089
   31phy     H3  832   1.331   1.105   3.125 -2.1351  0.9229 -2.0857
   31phy    O33  833   1.270   1.286   3.141 -0.0654 -0.3093  0.3683
   31phy    H1B  834   1.296   1.374   3.162 -2.7770  0.4550  0.8945
   31phy    C12  835   1.477   1.215   3.240  0.0808  0.3956  0.4394
   31phy    O11  836   1.591   1.137   3.242 -0.7796  0.6490  0.3242
   31phy    H1A  837   1.614   1.125   3.332  0.7306  0.1555 -0.0977
   32phy    C35  838   1.417   1.074   1.509  0.3889  0.5685  0.3183
   32phy    C33  839   1.497   1.202   1.462 -0.0532  0.3263 -0.2105
   32phy    C34  840   1.411   1.323   1.462 -0.2270  0.3475 -0.5923
   32phy    C32  841   1.624   1.237   1.536  0.0724 -0.1800 -0.5268
   32phy    C31  842   1.746   1.156   1.493  0.8014 -0.3190  0.8790
   32phy    C30  843   1.878   1.204   1.554 -0.3181  0.0972 -0.0026
   32phy    C28  844   1.996   1.104   1.533 -0.2169  0.7516  0.4784
   32phy    C29  845   2.059   1.128   1.390 -0.2038  0.1047  0.4755
   32phy    C27  846   2.102   1.122   1.643  0.1409  0.4128  0.3468
   32phy    C26  847   2.131   1.008   1.744  0.4891  0.0661 -0.4126
   32phy    C25  848   2.247   1.038   1.840 -0.5436  0.0942  0.0664
   32phy    C23  849   2.280   0.923   1.935 -0.2790 -0.4854  0.0509
   32phy    C24  850   2.427   0.879   1.923  0.1135 -0.5078  0.7456
   32phy    C22  851   2.261   0.957   2.078  0.4716 -0.6859  0.1345
   32phy    C21  852   2.130   0.917   2.139 -0.2913 -0.0887  0.1538
   32phy    C20  853   2.132   0.896   2.295 -0.0755 -0.3795  0.0318
   32phy    C18  854   1.990   0.872   2.370  0.1453 -0.0637  0.3054
   32phy    O01  855   1.927   0.754   2.325  0.6774  0.0629  0.3527
   32phy    H01  856   1.989   0.683   2.323 -0.4816 -0.9725 -1.2008
   32phy    C19  857   2.038   0.821   2.510  0.2494  0.2289 -0.5028
   32phy    C13  858   1.900   1.008   2.364 -0.2752  0.3451 -0.1461
   32phy     H3  859   1.887   1.037   2.257 -1.4132 -0.3806 -0.2199
   32phy    O33  860   1.956   1.126   2.423 -0.4151 -0.2137  0.2327
   32phy    H1B  861   1.951   1.111   2.516 -0.2801 -0.8749  0.1403
   32phy    C12  862   1.747   1.000   2.417 -0.2788  0.3261 -0.0707
   32phy    O11  863   1.727   1.022   2.554 -0.2015  0.4663 -0.0765
   32phy    H1A  864   1.786   1.093   2.574  0.0815 -0.0102  0.8168
   33phy    C35  865   0.216   0.803   1.496  0.1250 -0.1737 -0.0938
   33phy    C33  866   0.263   0.695   1.402 -0.2693 -0.6722  0.0801
   33phy    C34  867   0.232   0.729   1.254 -0.0645 -0.1808 -0.2755
   33phy    C32  868   0.408   0.657   1.439 -0.1674 -0.5366  0.0955
   33phy    C31  869   0.421   0.515   1.485  0.0415  0.2636 -0.1694
   33phy    C30  870   0.564   0.477   1.532 -0.4338  0.1284  0.5568
   33phy    C28  871   0.586   0.328   1.569 -0.2582  0.1581 -0.0486
   33phy    C29  872   0.614   0.247   1.444 -0.3236 -0.2106 -0.3601
   33phy    C27  873   0.704   0.318   1.665 -0.5680 -0.0019  0.1229
   33phy    C26  874   0.684   0.217   1.779 -0.6196  0.7989 -0.0789
   33phy    C25  875   0.813   0.214   1.868 -0.1029  0.5117 -0.2407
   33phy    C23  876   0.814   0.124   1.990  0.0843  0.4828 -0.3950
   33phy    C24  877   0.858  -0.017   1.954 -0.1867 -0.7199 -0.5522
   33phy    C22  878   0.923   0.174   2.090  0.0207  0.0274  0.0262
   33phy    C21  879   0.901   0.137   2.239 -0.3869 -0.5558 -0.2310
   33phy    C20  880   0.973   0.223   2.349 -0.5443  0.1065  0.0260
   33phy    C18  881   0.981   0.155   2.494  0.0899 -0.4239 -0.7130
   33phy    O01  882   1.033   0.021   2.495 -0.1650 -0.5080  0.3467
   33phy    H01  883   1.087   0.022   2.418 -1.8633 -0.7936 -0.9106
   33phy    C19  884   1.099   0.235   2.566 -0.0819  0.2588  0.5619
   33phy    C13  885   0.846   0.163   2.591 -0.4376  0.0482 -0.4554
   33phy     H3  886   0.796   0.263   2.584 -0.5397 -0.0337 -0.9517
   33phy    O33  887   0.868   0.156   2.733 -0.0280 -0.1952 -0.4598
   33phy    H1B  888   0.891   0.072   2.767  1.5339  0.1069 -0.7140
   33phy    C12  889   0.734   0.060   2.557 -0.1682 -0.2733 -0.2348
   33phy    O11  890   0.771  -0.074   2.580 -0.1310 -0.3209 -0.4583
   33phy    H1A  891   0.863  -0.071   2.559 -0.1530 -0.2794 -0.5489
   34phy    C35  892   4.404   3.393   0.945 -0.4802 -0.1431  0.0733
   34phy    C33  893   4.463   3.514   1.005  0.4398 -0.0621 -0.3466
   34phy    C34  894   4.438   3.497   1.160  0.2079  0.0337  0.3141
   34phy    C32  895   4.611   3.520   0.982 -0.3852 -0.6989 -0.0319
   34phy    C31  896   4.642   3.603   0.861  0.2361  0.1967 -0.2056
   34phy    C30  897   4.786   3.611   0.810  0.8590  0.5680 -0.2200
   34phy    C28  898   4.818   3.669   0.674 -0.4610  0.2420 -0.0934
   34phy    C29  899   4.933   3.774   0.690 -0.2719  0.0674 -0.0110
   34phy    C27  900   4.840   3.544   0.582  0.4892  0.0913  0.5316
   34phy    C26  901   4.806   3.571   0.438 -0.5306  0.5566  0.1699
   34phy    C25  902   4.836   3.449   0.347  0.2340 -0.3337  0.4348
   34phy    C23  903   4.783   3.449   0.205  0.6118 -0.0143  0.0631
   34phy    C24  904   4.884   3.381   0.115 -0.1685 -0.9112  0.5384
   34phy    C22  905   4.648   3.384   0.166  0.1738  0.0705  0.2364
   34phy    C21  906   4.519   3.457   0.207 -0.2289 -0.1184  0.2742
   34phy    C20  907   4.396   3.389   0.152 -0.3685 -0.0871 -0.1250
   34phy    C18  908   4.254   3.421   0.200  0.4866 -0.8163 -0.2285
   34phy    O01  909   4.248   3.411   0.350  0.4184  0.0623  0.0075
   34phy    H01  910   4.303   3.343   0.383  1.6944  0.7616 -0.5864
   34phy    C19  911   4.180   3.303   0.133 -0.1462 -0.2343  0.3038
   34phy    C13  912   4.203   3.567   0.144 -0.5758  0.3763 -0.4219
   34phy     H3  913   4.284   3.636   0.176 -0.0875 -0.8147  1.0518
   34phy    O33  914   4.212   3.589   0.000  0.8869 -0.0659  0.4931
   34phy    H1B  915   4.130   3.602  -0.044  1.1575  1.7244  0.4231
   34phy    C12  916   4.101   3.663   0.213 -0.4539  0.2639 -0.2208
   34phy    O11  917   3.964   3.648   0.212  0.5218 -0.0083 -0.4165
   34phy    H1A  918   3.921   3.702   0.275  1.1422 -0.4021  0.3496
   35phy    C35  919   1.128   0.842   1.022  0.3344  0.3752 -0.4357
   35phy    C33  920   1.170   0.976   1.088 -0.4011 -0.4768 -0.0641
   35phy    C34  921   1.137   0.994   1.230 -0.1740 -0.0266  0.2540
   35phy    C32  922   1.323   0.982   1.062  0.4741  0.3777 -0.7287
   35phy    C31  923   1.390   1.114   1.036 -0.3761  0.0925 -0.1562
   35phy    C30  924   1.539   1.092   1.017  0.5163  0.3545  0.3747
   35phy    C28  925   1.615   1.228   1.019 -0.0160 -0.4186 -0.0297
   35phy    C29  926   1.722   1.221   1.123  0.3964 -0.5924  0.3396
   35phy    C27  927   1.671   1.276   0.884 -0.2601 -0.2176  1.0513
   35phy    C26  928   1.670   1.424   0.848 -0.1277 -0.4384  0.5791
   35phy    C25  929   1.732   1.447   0.714  0.2117 -0.5284 -0.1617
   35phy    C23  930   1.711   1.590   0.651  0.2814  0.0505  0.2652
   35phy    C24  931   1.841   1.648   0.595  0.0905  0.5762  0.0947
   35phy    C22  932   1.593   1.595   0.545  0.5234  0.0607  0.0250
   35phy    C21  933   1.516   1.721   0.551  0.5544 -0.2066 -0.1282
   35phy    C20  934   1.390   1.713   0.469 -0.0363  0.1546 -0.6187
   35phy    C18  935   1.278   1.817   0.483  0.5298  0.2088  0.3121
   35phy    O01  936   1.242   1.844   0.623 -0.4340  0.0878  0.2616
   35phy    H01  937   1.317   1.823   0.674 -0.7763  0.2622  0.8501
   35phy    C19  938   1.154   1.739   0.430 -0.3697 -0.1572  0.1984
   35phy    C13  939   1.306   1.948   0.404 -0.2498 -1.0245  0.3851
   35phy     H3  940   1.391   1.996   0.460  0.2309  0.9166 -1.8270
   35phy    O33  941   1.369   1.942   0.275  0.0856  0.5554  0.1503
   35phy    H1B  942   1.308   1.970   0.209  0.5886  1.3764  0.0159
   35phy    C12  943   1.226   2.085   0.425 -0.6810 -0.0196  0.6730
   35phy    O11  944   1.137   2.123   0.321 -0.3718  0.5450  0.1949
   35phy    H1A  945   1.182   2.170   0.253  2.0405 -1.3217  0.3439
   36phy    C35  946   1.787   2.113   1.480 -0.3337  0.0958 -0.3320
   36phy    C33  947   1.639   2.093   1.515  0.1655  0.2912  0.0955
   36phy    C34  948   1.562   2.179   1.415  0.0115 -0.5524 -0.1079
   36phy    C32  949   1.606   1.944   1.494  0.3824  0.2075  0.1459
   36phy    C31  950   1.539   1.874   1.616  0.4442 -1.0538  0.5961
   36phy    C30  951   1.491   1.733   1.590 -0.1991 -0.3665 -0.5855
   36phy    C28  952   1.461   1.671   1.729  0.8399 -0.4149 -0.0860
   36phy    C29  953   1.314   1.644   1.737 -0.4570  0.4683 -0.1025
   36phy    C27  954   1.555   1.552   1.746 -0.1365 -0.1453 -0.1823
   36phy    C26  955   1.606   1.524   1.887  0.0650 -0.0521 -0.1514
   36phy    C25  956   1.665   1.384   1.893  0.3832 -0.1743  0.1580
   36phy    C23  957   1.711   1.333   2.031  0.0011  0.1999 -0.1947
   36phy    C24  958   1.627   1.211   2.060 -0.2396 -0.2029 -0.1547
   36phy    C22  959   1.864   1.297   2.027 -0.1858 -0.6360 -0.1744
   36phy    C21  960   1.928   1.340   2.155 -0.0373  0.1201 -0.1161
   36phy    C20  961   2.083   1.327   2.157 -0.4375  0.1592  0.1197
   36phy    C18  962   2.153   1.387   2.290 -0.6800  0.6674 -0.5194
   36phy    O01  963   2.080   1.347   2.409 -0.9581  0.0828  0.4615
   36phy    H01  964   2.034   1.268   2.387 -2.1857  0.9672 -0.2547
   36phy    C19  965   2.284   1.312   2.286 -0.4208  0.2705 -0.3794
   36phy    C13  966   2.170   1.551   2.295  0.0754 -0.3172 -0.3013
   36phy     H3  967   2.201   1.589   2.194 -0.3134 -1.1954 -0.7570
   36phy    O33  968   2.284   1.592   2.373 -0.0810 -0.4064 -0.6251
   36phy    H1B  969   2.258   1.571   2.461  0.3134 -0.9299 -0.6264
   36phy    C12  970   2.043   1.636   2.327 -0.2381 -0.3275  0.3978
   36phy    O11  971   1.984   1.616   2.456  0.1895  0.1961 -0.1099
   36phy    H1A  972   2.018   1.687   2.507 -1.4497  0.3052  0.8820
   37phy    C35  973   0.386   1.305   1.272 -0.1278  0.1791  0.0558
   37phy    C33  974   0.444   1.313   1.416  0.2165  0.1983  0.7152
   37phy    C34  975   0.384   1.213   1.509  0.1401  0.2908 -0.2113
   37phy    C32  976   0.599   1.283   1.414  0.0464 -0.3741 -0.1835
   37phy    C31  977   0.687   1.392   1.348 -0.5114  0.1450 -0.1757
   37phy    C30  978   0.833   1.374   1.398  0.3208  0.4219 -0.0444
   37phy    C28  979   0.940   1.462   1.333  0.1236  0.0176  0.8990
   37phy    C29  980   1.033   1.526   1.437  0.3372  0.1857 -0.2059
   37phy    C27  981   1.011   1.379   1.222 -0.4025  0.4943 -0.4498
   37phy    C26  982   1.035   1.446   1.092 -0.0101 -0.0315 -0.1697
   37phy    C25  983   1.063   1.365   0.966 -0.2035 -0.2766 -0.0561
   37phy    C23  984   1.076   1.436   0.836  0.2506  0.4898 -0.1993
   37phy    C24  985   1.222   1.460   0.795  0.1477 -0.0537 -0.1374
   37phy    C22  986   1.021   1.342   0.726 -0.2278 -0.0021 -0.2456
   37phy    C21  987   0.946   1.404   0.604 -0.5425  0.0624 -0.1732
   37phy    C20  988   0.891   1.293   0.513 -0.1535 -0.7274  0.0202
   37phy    C18  989   0.803   1.344   0.383 -0.8925  0.1706  0.2721
   37phy    O01  990   0.695   1.434   0.413 -0.5273  0.0460  0.3216
   37phy    H01  991   0.612   1.401   0.386 -0.9611  1.7049 -0.4924
   37phy    C19  992   0.744   1.217   0.323 -0.0759 -0.2310 -0.0659
   37phy    C13  993   0.905   1.400   0.265  1.1743 -0.3629 -0.3018
   37phy     H3  994   0.943   1.495   0.311 -1.0012 -0.0826  1.0708
   37phy    O33  995   1.031   1.336   0.254 -0.0906 -0.1240  0.3573
   37phy    H1B  996   1.020   1.279   0.181 -0.5862  0.1238  0.2338
   37phy    C12  997   0.860   1.501   0.155 -0.1869  0.1032  0.2673
   37phy    O11  998   0.742   1.574   0.186  0.5408 -0.0902 -0.6956
   37phy    H1A  999   0.728   1.564   0.279  0.3663  0.9546 -0.5962
   38phy    C35 1000   1.129   1.344   1.812 -0.4509  0.7444  0.3855
   38phy    C33 1001   1.187   1.257   1.921 -0.4319  0.1616  0.2176
   38phy    C34 1002   1.280   1.151   1.862 -0.1174 -0.3208  0.5945
   38phy    C32 1003   1.244   1.349   2.028 -0.1682 -0.4524 -0.1098
   38phy    C31 1004   1.245   1.288   2.169  0.2266 -0.8631 -0.3252
   38phy    C30 1005   1.314   1.382   2.272  0.0724  0.2845 -0.4786
   38phy    C28 1006   1.343   1.331   2.413 -0.0835 -0.1995  0.4362
   38phy    C29 1007   1.488   1.273   2.408 -0.1609 -0.1485 -0.7172
   38phy    C27 1008   1.358   1.456   2.504 -0.1725  0.1913  0.1375
   38phy    C26 1009   1.239   1.476   2.598 -0.2164 -0.3753 -0.6555
   38phy    C25 1010   1.235   1.600   2.678 -0.0263 -0.3512 -0.4320
   38phy    C23 1011   1.118   1.613   2.779  0.2982  0.2223 -0.4747
   38phy    C24 1012   1.158   1.571   2.918 -0.5662  0.7272 -0.1116
   38phy    C22 1013   1.057   1.758   2.775 -0.0374  0.1236 -0.3193
   38phy    C21 1014   0.919   1.768   2.839  0.4785 -0.3410 -0.4078
   38phy    C20 1015   0.873   1.913   2.865 -0.0490  0.1111 -0.6795
   38phy    C18 1016   0.905   1.988   3.004  0.0776 -0.0920 -0.6404
   38phy    O01 1017   1.046   1.975   3.017 -0.7471 -0.4698  0.3171
   38phy    H01 1018   1.087   1.978   2.933 -1.7778  2.3376 -0.1762
   38phy    C19 1019   0.877   2.136   2.972  0.4181  0.3517  0.3781
   38phy    C13 1020   0.821   1.916   3.126 -0.0826 -0.6549 -0.1472
   38phy     H3 1021   0.837   1.805   3.114 -0.0553 -0.5898 -0.7682
   38phy    O33 1022   0.679   1.926   3.103 -0.3064 -0.2342 -0.2168
   38phy    H1B 1023   0.655   2.012   3.132  1.2723  0.2031 -0.1340
   38phy    C12 1024   0.858   1.936   3.282  0.5341  0.1425 -0.1270
   38phy    O11 1025   0.988   1.933   3.324  0.6064 -0.4791 -0.0513
   38phy    H1A 1026   0.991   1.993   3.396  0.2181  0.3109 -0.6821
   39phy    C35 1027   0.716   2.583   1.876 -0.0225  0.6297 -0.5419
   39phy    C33 1028   0.864   2.542   1.877 -0.5222  0.9834 -0.5132
   39phy    C34 1029   0.952   2.637   1.805 -0.5841 -0.0685  0.3382
   39phy    C32 1030   0.921   2.527   2.020  0.2167 -0.2680  0.0509
   39phy    C31 1031   0.894   2.406   2.110 -0.0580  0.0716  0.2179
   39phy    C30 1032   0.954   2.411   2.250  0.6670  0.5215  0.4746
   39phy    C28 1033   0.918   2.285   2.333  0.3887  0.0592  0.3243
   39phy    C29 1034   1.045   2.200   2.344 -0.4883 -0.2006  0.2049
   39phy    C27 1035   0.901   2.328   2.484 -0.3739 -0.4654  0.5377
   39phy    C26 1036   0.761   2.379   2.528 -0.7398  0.5519  0.6232
   39phy    C25 1037   0.779   2.468   2.651  0.0309 -0.3319 -0.3104
   39phy    C23 1038   0.666   2.549   2.711  0.2015 -0.0860 -0.0374
   39phy    C24 1039   0.664   2.542   2.865 -0.2419  0.2948  0.8969
   39phy    C22 1040   0.676   2.695   2.665 -0.0574  0.3246 -0.1088
   39phy    C21 1041   0.554   2.768   2.606 -0.1732  0.7069  0.0142
   39phy    C20 1042   0.590   2.904   2.545  0.2212 -0.2823  0.1085
   39phy    C18 1043   0.594   3.048   2.620 -0.0534 -0.4639  0.2145
   39phy    O01 1044   0.677   3.035   2.739 -0.4435  0.3563 -0.1291
   39phy    H01 1045   0.650   3.101   2.799 -1.2485 -1.9030  2.2036
   39phy    C19 1046   0.671   3.129   2.512  0.1191 -0.2582 -0.1359
   39phy    C13 1047   0.454   3.125   2.656 -0.0809 -0.0548  0.2298
   39phy     H3 1048   0.389   3.129   2.565  0.4055 -1.7035 -0.2224
   39phy    O33 1049   0.469   3.268   2.692  0.3086  0.3929  0.2066
   39phy    H1B 1050   0.548   3.308   2.661  0.5542  1.2608  1.8401
   39phy    C12 1051   0.370   3.058   2.771  0.1870 -0.1232  0.4510
   39phy    O11 1052   0.397   3.107   2.897 -0.5700  0.5747  0.3452
   39phy    H1A 1053   0.333   3.090   2.963 -0.1967  0.2105  0.6202
   40phy    C35 1054   2.291   3.788   1.434  0.1467  0.4417 -0.6873
   40phy    C33 1055   2.338   3.940   1.435  0.7339  0.3545  0.5563
   40phy    C34 1056   2.360   3.996   1.292 -0.3089  0.1136 -0.0839
   40phy    C32 1057   2.237   4.032   1.511  0.0135 -0.0503 -0.1595
   40phy    C31 1058   2.280   4.116   1.635 -0.7355 -0.2137  0.0538
   40phy    C30 1059   2.168   4.183   1.711  0.0698  0.6898 -0.1705
   40phy    C28 1060   2.219   4.309   1.791  0.1473  0.0181  0.4042
   40phy    C29 1061   2.170   4.443   1.728 -0.2665 -0.3171 -0.1601
   40phy    C27 1062   2.159   4.305   1.938  0.0825  0.1931 -0.1744
   40phy    C26 1063   2.260   4.347   2.046 -0.1775  0.0692 -0.6395
   40phy    C25 1064   2.194   4.386   2.182  0.2063  0.0303 -0.4813
   40phy    C23 1065   2.283   4.426   2.302  0.2866 -0.6193  0.0468
   40phy    C24 1066   2.327   4.572   2.286 -0.0556 -0.0970  0.0210
   40phy    C22 1067   2.203   4.419   2.437 -0.4416  0.2846  0.6751
   40phy    C21 1068   2.289   4.401   2.563 -0.2524 -0.4432 -0.4986
   40phy    C20 1069   2.208   4.427   2.690 -0.8615 -0.5269  0.1610
   40phy    C18 1070   2.250   4.396   2.838  0.1463  0.9996  0.1633
   40phy    O01 1071   2.373   4.465   2.864 -0.2427  0.0075  0.0650
   40phy    H01 1072   2.370   4.495   2.953 -0.0860 -0.9533  0.4109
   40phy    C19 1073   2.145   4.478   2.913  0.3459  0.3971  0.0870
   40phy    C13 1074   2.266   4.238   2.868  0.6512  0.5587  0.1064
   40phy     H3 1075   2.342   4.187   2.803  0.7031 -0.2434  0.7779
   40phy    O33 1076   2.150   4.158   2.839  0.0417 -0.4842  0.2820
   40phy    H1B 1077   2.168   4.066   2.834  0.9118 -0.3368  0.4505
   40phy    C12 1078   2.326   4.201   3.014 -0.6834 -0.5224 -0.5576
   40phy    O11 1079   2.402   4.088   3.044  0.1263  0.1423  0.1834
   40phy    H1A 1080   2.372   4.053   3.126  0.3153 -1.0802 -0.2480
   41phy    C35 1081   0.898   1.685   1.940  0.2547  0.0403  0.0313
   41phy    C33 1082   0.921   1.752   1.801 -0.0838  0.5295  0.0449
   41phy    C34 1083   0.809   1.731   1.706  0.4174 -0.5618  0.2101
   41phy    C32 1084   0.942   1.905   1.809 -0.5784  0.3261 -0.4041
   41phy    C31 1085   1.079   1.973   1.769 -0.0765  0.7289 -1.2838
   41phy    C30 1086   1.100   2.113   1.829 -0.1519  0.1160 -0.2909
   41phy    C28 1087   1.235   2.178   1.819 -0.2107  0.0115  0.2417
   41phy    C29 1088   1.262   2.231   1.678  0.0457 -0.5517 -0.2836
   41phy    C27 1089   1.235   2.298   1.913 -0.6733 -0.1920  0.4681
   41phy    C26 1090   1.350   2.299   2.007  0.6117 -0.7030 -0.4576
   41phy    C25 1091   1.330   2.389   2.136  0.4535  0.1853  0.6972
   41phy    C23 1092   1.435   2.405   2.244  0.6590  0.4563 -0.5510
   41phy    C24 1093   1.533   2.515   2.211 -0.0111  0.3743 -0.8503
   41phy    C22 1094   1.362   2.445   2.374  0.1102  0.3928  0.0920
   41phy    C21 1095   1.381   2.332   2.472 -0.5528  0.1819  0.5078
   41phy    C20 1096   1.302   2.349   2.605  0.1695 -0.6199 -0.3816
   41phy    C18 1097   1.301   2.242   2.720  0.5577  0.3005 -0.0038
   41phy    O01 1098   1.433   2.237   2.773 -0.4689  0.1148 -0.6156
   41phy    H01 1099   1.470   2.153   2.752  1.3344  0.5013  0.8066
   41phy    C19 1100   1.224   2.311   2.831 -0.0125 -0.1221  0.0926
   41phy    C13 1101   1.226   2.099   2.681 -0.0321 -0.0236  0.4525
   41phy     H3 1102   1.131   2.118   2.625  1.1012  0.2867 -1.4361
   41phy    O33 1103   1.178   2.020   2.793 -0.2282  0.5400 -0.2419
   41phy    H1B 1104   1.252   1.970   2.824 -1.2318 -1.6175 -1.1035
   41phy    C12 1105   1.299   1.998   2.579  0.4603 -0.6258  0.2837
   41phy    O11 1106   1.395   1.914   2.627 -0.0625  0.1321 -0.3118
   41phy    H1A 1107   1.398   1.834   2.579  2.1994  0.1908 -0.3627
   42phy    C35 1108   0.070   0.846   0.838 -0.2389 -0.3840  0.4082
   42phy    C33 1109   0.197   0.930   0.845  0.1470 -0.0050  0.1350
   42phy    C34 1110   0.179   1.023   0.965 -0.2092  0.0233 -0.0748
   42phy    C32 1111   0.321   0.845   0.859 -0.1537 -0.2112  1.0230
   42phy    C31 1112   0.436   0.899   0.768  0.4936 -0.2143  0.3654
   42phy    C30 1113   0.552   0.801   0.752  0.1466  0.2730 -0.2776
   42phy    C28 1114   0.651   0.854   0.647  0.1973 -0.3221  0.0348
   42phy    C29 1115   0.773   0.915   0.719 -0.9172 -0.7528  0.0489
   42phy    C27 1116   0.700   0.744   0.549  0.3119 -0.3730  0.2440
   42phy    C26 1117   0.613   0.713   0.428  0.1164  0.1620  0.0671
   42phy    C25 1118   0.663   0.602   0.337 -0.0198 -0.3010 -0.1420
   42phy    C23 1119   0.587   0.573   0.211 -0.0210  0.3202  0.5261
   42phy    C24 1120   0.682   0.572   0.092 -0.0917  0.5557  0.3972
   42phy    C22 1121   0.502   0.443   0.227 -0.1878 -0.9271 -0.7513
   42phy    C21 1122   0.374   0.419   0.142 -0.1661  0.7406  0.0444
   42phy    C20 1123   0.323   0.279   0.184  0.0676  0.0171 -0.3704
   42phy    C18 1124   0.191   0.216   0.132  0.0654  0.1398 -0.0405
   42phy    O01 1125   0.092   0.319   0.151  0.1841 -0.1647  0.3501
   42phy    H01 1126   0.110   0.357   0.235 -0.4429 -0.9106  0.8376
   42phy    C19 1127   0.155   0.111   0.235 -0.5140  0.5463  0.0547
   42phy    C13 1128   0.201   0.167  -0.021 -0.5535 -0.5821 -0.6524
   42phy     H3 1129   0.233   0.262  -0.072  2.4884  0.5747  2.8892
   42phy    O33 1130   0.314   0.095  -0.061  0.4499  0.6099  0.7224
   42phy    H1B 1131   0.286   0.006  -0.069 -2.9683  1.5962  0.1949
   42phy    C12 1132   0.075   0.149  -0.114 -0.3232  0.0461  0.0506
   42phy    O11 1133   0.011   0.024  -0.087 -0.6734 -0.3090  0.3728
   42phy    H1A 1134   0.076  -0.043  -0.092 -1.1187 -0.8450  1.5476
   43phy    C35 1135   0.748   0.787   2.148 -0.4118 -0.9740 -0.0501
   43phy    C33 1136   0.746   0.646   2.191  0.0761  0.0546  0.3548
   43phy    C34 1137   0.774   0.553   2.072  0.4199  0.4130 -0.8181
   43phy    C32 1138   0.851   0.626   2.305  0.8868 -0.3772  0.0831
   43phy    C31 1139   0.800   0.636   2.451 -0.3134 -0.1563 -0.0598
   43phy    C30 1140   0.921   0.625   2.551 -0.2586  0.0432 -0.2109
   43phy    C28 1141   0.875   0.622   2.699 -0.2110 -0.7314 -0.3411
   43phy    C29 1142   0.936   0.511   2.783 -0.3310  0.1119 -0.5007
   43phy    C27 1143   0.891   0.767   2.756 -0.0120  0.2628  0.1351
   43phy    C26 1144   0.786   0.806   2.856  0.0084  0.2800  0.4428
   43phy    C25 1145   0.783   0.946   2.918 -0.2537  0.3494  0.1361
   43phy    C23 1146   0.660   0.966   3.016  0.5066  0.3712  0.0707
   43phy    C24 1147   0.703   1.070   3.123 -0.4032  0.3265 -0.1719
   43phy    C22 1148   0.523   0.993   2.950  0.0817 -0.4692  0.0990
   43phy    C21 1149   0.409   0.924   3.024 -0.4037  0.4210 -0.1423
   43phy    C20 1150   0.282   0.940   2.938 -0.1807 -0.0615  0.4404
   43phy    C18 1151   0.139   0.937   3.007  0.4334 -0.2649 -0.0742
   43phy    O01 1152   0.116   1.052   3.095  0.0038 -0.1988 -0.0111
   43phy    H01 1153   0.144   1.026   3.181  0.4514  0.0539 -0.0764
   43phy    C19 1154   0.066   0.977   2.871  0.5536  0.1339  0.5514
   43phy    C13 1155   0.095   0.795   3.076  0.1990 -0.0096  0.4929
   43phy     H3 1156   0.120   0.715   3.003  0.2740 -0.9353  1.5118
   43phy    O33 1157  -0.050   0.785   3.077  0.7132  0.4973 -0.0828
   43phy    H1B 1158  -0.079   0.857   3.131  0.6716  0.7318 -0.4180
   43phy    C12 1159   0.159   0.751   3.214  0.2053  0.2488  0.7336
   43phy    O11 1160   0.125   0.831   3.321 -0.1014 -0.0194  0.4695
   43phy    H1A 1161   0.037   0.808   3.348 -0.8188 -0.0677 -1.7325
   44phy    C35 1162   1.384   1.614   1.131  0.2005 -0.4180 -0.0290
   44phy    C33 1163   1.353   1.761   1.097 -0.3009  0.3073  0.0298
   44phy    C34 1164   1.235   1.805   1.188  0.0211  0.2696  0.0436
   44phy    C32 1165   1.485   1.842   1.099  1.2366  0.0102  0.1868
   44phy    C31 1166   1.466   1.981   1.027  0.0238  0.0768 -0.2886
   44phy    C30 1167   1.578   2.087   1.052 -0.1259  0.1296  0.2627
   44phy    C28 1168   1.642   2.174   0.946 -0.1110 -0.2432  0.3209
   44phy    C29 1169   1.716   2.293   1.007  0.0142  0.2896 -0.7923
   44phy    C27 1170   1.719   2.092   0.838 -0.0205 -0.4735 -0.5031
   44phy    C26 1171   1.722   2.167   0.702 -0.3997  0.1174  0.1862
   44phy    C25 1172   1.786   2.085   0.589  0.0215 -0.4798  0.8461
   44phy    C23 1173   1.794   2.142   0.442 -0.3992  0.1660  0.1114
   44phy    C24 1174   1.908   2.238   0.420  0.2482  0.2988 -0.5589
   44phy    C22 1175   1.809   2.026   0.342 -0.0502 -0.5360  0.1660
   44phy    C21 1176   1.688   1.979   0.264 -0.3898 -0.0904  0.1159
   44phy    C20 1177   1.719   1.858   0.180 -0.4389 -0.4496  0.1400
   44phy    C18 1178   1.621   1.771   0.095  0.0860 -1.0740 -0.1379
   44phy    O01 1179   1.512   1.752   0.185  0.0623 -0.0107  0.0284
   44phy    H01 1180   1.479   1.828   0.229 -0.1354 -0.7812  1.2516
   44phy    C19 1181   1.700   1.639   0.089  0.8916 -0.0319 -0.0722
   44phy    C13 1182   1.577   1.838  -0.045 -0.7532 -0.2658  0.2412
   44phy     H3 1183   1.525   1.932  -0.013  1.1788  1.4596 -1.3242
   44phy    O33 1184   1.671   1.903  -0.130 -0.6037 -0.0850 -0.7256
   44phy    H1B 1185   1.755   1.864  -0.116 -0.7575 -0.0559  0.3199
   44phy    C12 1186   1.452   1.793  -0.128  0.1222 -0.5373 -0.1557
   44phy    O11 1187   1.372   1.899  -0.173 -0.1136  0.2185 -0.6825
   44phy    H1A 1188   1.377   1.972  -0.115 -0.1843  0.7386 -1.3102
   45phy    C35 1189   2.158   1.637   1.786 -0.1905 -0.1271  0.0044
   45phy    C33 1190   2.046   1.732   1.744  0.6652  0.1435  0.4622
   45phy    C34 1191   1.969   1.688   1.616  0.2501 -0.1907 -0.1053
   45phy    C32 1192   1.944   1.751   1.861 -0.2794 -0.0021  0.4037
   45phy    C31 1193   1.945   1.899   1.913 -0.4063  0.0169 -0.0440
   45phy    C30 1194   1.840   1.941   2.014 -0.4892 -0.1985 -0.6517
   45phy    C28 1195   1.827   2.096   2.040 -0.4009 -0.5950  0.0430
   45phy    C29 1196   1.764   2.175   1.928  0.3821 -0.7608 -0.0671
   45phy    C27 1197   1.745   2.118   2.170 -0.1486 -0.3120 -0.1934
   45phy    C26 1198   1.830   2.180   2.282  0.3130  0.0511 -0.4136
   45phy    C25 1199   1.753   2.214   2.410  0.2981  0.0213  0.1306
   45phy    C23 1200   1.828   2.289   2.520 -0.5438 -0.1212 -0.4002
   45phy    C24 1201   1.755   2.426   2.549 -0.3206  0.2299 -0.1088
   45phy    C22 1202   1.855   2.197   2.644 -0.3764  0.0506 -0.1883
   45phy    C21 1203   1.953   2.250   2.749  0.1517 -0.1407 -0.2109
   45phy    C20 1204   1.950   2.157   2.877  0.0771  0.5901  0.1379
   45phy    C18 1205   2.027   2.204   3.003 -0.0979 -0.0311 -0.2279
   45phy    O01 1206   1.988   2.338   3.040 -0.6628 -0.9640 -0.2269
   45phy    H01 1207   2.069   2.382   3.056 -0.0330 -1.6153 -1.5117
   45phy    C19 1208   1.973   2.111   3.110  0.4755  0.1151 -0.1712
   45phy    C13 1209   2.194   2.194   2.989 -0.0979 -0.0665 -0.0683
   45phy     H3 1210   2.223   2.230   2.887 -0.8524  1.1765  0.1306
   45phy    O33 1211   2.248   2.055   2.981 -0.4547 -0.4766  0.8434
   45phy    H1B 1212   2.337   2.065   2.954 -0.0189 -0.7610  2.1095
   45phy    C12 1213   2.287   2.275   3.086  0.3429 -0.0063  0.4806
   45phy    O11 1214   2.256   2.407   3.103  0.0960  0.0288  0.1762
   45phy    H1A 1215   2.302   2.435   3.180 -0.5647  0.9980  0.2419
   46phy    C35 1216   0.886   3.611   2.125 -0.1014  0.5123  0.4310
   46phy    C33 1217   0.931   3.471   2.144  0.0917 -0.4720 -1.0750
   46phy    C34 1218   0.806   3.394   2.169 -0.0191 -0.2727  0.1577
   46phy    C32 1219   1.008   3.404   2.031 -0.6682  0.3243 -0.3151
   46phy    C31 1220   1.153   3.353   2.056 -0.4352 -0.1733 -0.3710
   46phy    C30 1221   1.241   3.390   1.930 -0.1914 -0.2406 -0.5183
   46phy    C28 1222   1.396   3.395   1.945  0.0388 -0.1503  0.2805
   46phy    C29 1223   1.481   3.331   1.834 -0.2766 -0.0068  0.4730
   46phy    C27 1224   1.445   3.529   2.005 -0.0938  0.4483  0.1191
   46phy    C26 1225   1.541   3.519   2.123 -0.2433  0.2760 -0.3194
   46phy    C25 1226   1.564   3.653   2.190  0.3689 -0.4487 -0.2311
   46phy    C23 1227   1.673   3.667   2.297  0.4220  0.4972  0.6087
   46phy    C24 1228   1.804   3.711   2.236 -0.1968 -0.0944  0.2028
   46phy    C22 1229   1.618   3.748   2.411  0.1199 -0.1703 -0.3780
   46phy    C21 1230   1.604   3.656   2.536 -0.0557 -0.1642  0.2206
   46phy    C20 1231   1.566   3.732   2.660 -0.0540 -0.3799 -0.8586
   46phy    C18 1232   1.544   3.662   2.805 -0.2261 -0.0231 -0.2144
   46phy    O01 1233   1.636   3.549   2.828 -0.1563  0.1174 -0.0503
   46phy    H01 1234   1.725   3.574   2.814 -0.0019  0.8574  1.9572
   46phy    C19 1235   1.588   3.783   2.896  0.2257 -0.4510  0.0646
   46phy    C13 1236   1.392   3.601   2.818 -0.5774 -0.9349  0.0942
   46phy     H3 1237   1.369   3.547   2.723 -1.3070 -0.2018 -0.1601
   46phy    O33 1238   1.289   3.698   2.813  0.4511  0.1598 -0.2628
   46phy    H1B 1239   1.209   3.660   2.782  1.4676 -2.3071 -0.0783
   46phy    C12 1240   1.360   3.508   2.937  0.4781  0.2856  0.3724
   46phy    O11 1241   1.232   3.448   2.935 -0.1850 -0.2279  0.5047
   46phy    H1A 1242   1.208   3.417   3.021 -1.8102 -0.4507  0.0096
   47phy    C35 1243   4.998   3.468   1.232 -0.0229  0.0916 -0.1221
   47phy    C33 1244   5.058   3.347   1.306  0.4563  0.1121 -0.4339
   47phy    C34 1245   5.146   3.393   1.421 -0.6354 -0.0053  0.1259
   47phy    C32 1246   4.947   3.247   1.345 -0.1737 -0.4167  0.1555
   47phy    C31 1247   4.988   3.099   1.347 -0.7770  0.0818  0.0656
   47phy    C30 1248   4.873   3.002   1.380  0.5256 -0.3419 -0.0170
   47phy    C28 1249   4.912   2.858   1.406 -0.3518  0.8828 -0.1129
   47phy    C29 1250   4.924   2.824   1.556 -0.2010  0.3899 -0.0289
   47phy    C27 1251   4.794   2.771   1.366  0.0631  0.1588 -0.3640
   47phy    C26 1252   4.829   2.653   1.279 -0.1529 -0.0381 -0.0433
   47phy    C25 1253   4.711   2.616   1.189  0.1684  0.3024 -0.2348
   47phy    C23 1254   4.740   2.499   1.089 -0.0072  0.0282  0.5245
   47phy    C24 1255   4.675   2.366   1.127 -0.2684  0.1081  0.0728
   47phy    C22 1256   4.705   2.540   0.944  0.1528 -0.2297  0.0061
   47phy    C21 1257   4.781   2.484   0.826  0.7849  0.0010 -0.2702
   47phy    C20 1258   4.735   2.526   0.689  0.6693 -0.6198  0.4522
   47phy    C18 1259   4.766   2.447   0.553  0.3637 -0.2002 -0.1608
   47phy    O01 1260   4.904   2.449   0.524  0.6371  0.5169 -0.1363
   47phy    H01 1261   4.957   2.405   0.587 -0.4653 -1.5783 -0.5960
   47phy    C19 1262   4.681   2.520   0.452 -0.0002 -0.2247  0.2606
   47phy    C13 1263   4.731   2.291   0.559 -0.7956  0.7715  0.9790
   47phy     H3 1264   4.781   2.258   0.653 -2.1323 -0.5172  1.2832
   47phy    O33 1265   4.599   2.255   0.595  0.0728 -0.3451  0.0382
   47phy    H1B 1266   4.602   2.200   0.671 -0.0214 -0.1193  0.2063
   47phy    C12 1267   4.795   2.168   0.478  0.2902 -0.0310  0.7097
   47phy    O11 1268   4.809   2.037   0.532 -0.0943 -0.2737 -0.1773
   47phy    H1A 1269   4.842   1.982   0.464 -1.3940 -1.7037  0.2912
   48phy    C35 1270   2.924   2.804   1.809 -0.3142 -0.0901  0.4542
   48phy    C33 1271   2.810   2.904   1.783  0.4582 -0.1963 -0.3768
   48phy    C34 1272   2.814   2.938   1.638  0.4483 -0.1524 -0.0736
   48phy    C32 1273   2.672   2.848   1.822  0.1699 -0.3730  0.3440
   48phy    C31 1274   2.620   2.866   1.965 -0.2607 -0.0648 -1.2172
   48phy    C30 1275   2.486   2.807   2.006 -0.4704  0.5489 -0.3241
   48phy    C28 1276   2.462   2.810   2.158  0.1422  0.8730 -0.5547
   48phy    C29 1277   2.378   2.926   2.207 -0.0699  0.8995 -0.1197
   48phy    C27 1278   2.387   2.679   2.205 -0.2184  0.2621  0.6896
   48phy    C26 1279   2.452   2.614   2.326  0.8779  0.2839 -1.0903
   48phy    C25 1280   2.368   2.493   2.379  0.3119  0.1134  0.5697
   48phy    C23 1281   2.382   2.449   2.532 -0.9154 -0.4486  0.4438
   48phy    C24 1282   2.264   2.367   2.579  0.1047  0.2947 -0.3772
   48phy    C22 1283   2.514   2.374   2.556 -0.3239  0.7696 -0.1532
   48phy    C21 1284   2.582   2.387   2.692 -0.4910 -0.1218 -0.3416
   48phy    C20 1285   2.729   2.345   2.693 -0.0477  0.3147 -0.1105
   48phy    C18 1286   2.807   2.353   2.834  0.0556 -0.5477  0.4427
   48phy    O01 1287   2.730   2.285   2.938 -0.6936 -0.0555 -0.0085
   48phy    H01 1288   2.787   2.272   3.012  0.6847  1.2918 -0.7883
   48phy    C19 1289   2.915   2.251   2.802 -0.4822  0.4903 -0.0738
   48phy    C13 1290   2.861   2.498   2.882  0.6990 -0.9726 -0.4882
   48phy     H3 1291   2.930   2.547   2.808 -1.7976  2.8201 -0.6133
   48phy    O33 1292   2.945   2.486   2.996  0.0872  0.6330 -0.1801
   48phy    H1B 1293   3.024   2.533   2.979 -0.2566  1.6487  0.8879
   48phy    C12 1294   2.753   2.610   2.922 -0.2246 -0.3471  0.4835
   48phy    O11 1295   2.783   2.747   2.902 -0.0654 -0.1873  0.1084
   48phy    H1A 1296   2.711   2.795   2.939 -2.0098 -1.4941 -1.6871
   49phy    C35 1297   2.327   2.902   1.510  0.0558 -0.3874  0.1145
   49phy    C33 1298   2.273   2.851   1.639  0.6265  0.6360 -0.1004
   49phy    C34 1299   2.135   2.916   1.679 -0.2513 -1.0021  0.4158
   49phy    C32 1300   2.266   2.695   1.643  0.3422 -0.7686 -0.6480
   49phy    C31 1301   2.271   2.620   1.781  0.0388 -0.1187  0.2407
   49phy    C30 1302   2.235   2.473   1.789  0.3649 -0.5566 -0.3821
   49phy    C28 1303   2.201   2.425   1.930 -0.2167 -0.2617  0.2879
   49phy    C29 1304   2.049   2.450   1.952 -0.0514 -0.3999  0.0684
   49phy    C27 1305   2.223   2.276   1.956  0.0623 -0.4923 -0.4689
   49phy    C26 1306   2.281   2.239   2.088  0.3998  0.2468  0.0242
   49phy    C25 1307   2.280   2.089   2.115  0.1951 -0.1413  0.0406
   49phy    C23 1308   2.343   2.042   2.246 -0.2676  0.1763  0.3861
   49phy    C24 1309   2.237   2.037   2.350  0.2755  0.0165 -0.0005
   49phy    C22 1310   2.398   1.896   2.228 -0.4824  0.0694 -0.1774
   49phy    C21 1311   2.549   1.879   2.199 -0.0510  0.3217 -0.0738
   49phy    C20 1312   2.613   1.753   2.272  0.4589  0.3974 -0.1082
   49phy    C18 1313   2.606   1.721   2.428 -0.2875 -0.3299 -0.8178
   49phy    O01 1314   2.472   1.723   2.486 -0.4876 -0.3171  0.0205
   49phy    H01 1315   2.414   1.688   2.421 -0.8940  1.5764 -0.7142
   49phy    C19 1316   2.641   1.570   2.425 -0.3827 -0.5664  0.1427
   49phy    C13 1317   2.700   1.810   2.527  0.0301 -0.5305 -0.1132
   49phy     H3 1318   2.793   1.837   2.472 -0.5352  2.2379  0.1501
   49phy    O33 1319   2.751   1.736   2.635 -0.5235  0.4454 -0.4836
   49phy    H1B 1320   2.680   1.713   2.693 -0.6984 -0.4072 -1.0167
   49phy    C12 1321   2.650   1.950   2.582 -0.1164  0.0008 -0.0939
   49phy    O11 1322   2.535   1.942   2.657  0.2035  0.1205 -0.0353
   49phy    H1A 1323   2.478   1.883   2.611  0.2556 -0.7990  1.0489
   50phy    C35 1324   0.764   2.827   1.355 -0.5776 -0.2520  0.0679
   50phy    C33 1325   0.719   2.678   1.361  0.9176 -0.7640 -1.1336
   50phy    C34 1326   0.644   2.652   1.496 -0.0309 -0.0196  0.0977
   50phy    C32 1327   0.642   2.639   1.236 -0.2759 -0.5005 -0.0749
   50phy    C31 1328   0.669   2.503   1.172  0.3717 -0.0070  0.7614
   50phy    C30 1329   0.587   2.481   1.041  0.2104 -0.5802 -0.0108
   50phy    C28 1330   0.620   2.352   0.968 -0.1558  0.2988 -0.8176
   50phy    C29 1331   0.535   2.226   1.016 -0.2139  0.2852  0.2665
   50phy    C27 1332   0.580   2.372   0.817 -0.2406 -0.0785 -0.1970
   50phy    C26 1333   0.695   2.324   0.725 -0.3276 -0.4331 -0.0607
   50phy    C25 1334   0.654   2.279   0.584  0.1514  0.2669 -0.2128
   50phy    C23 1335   0.767   2.202   0.510 -0.1820 -0.3952 -0.9506
   50phy    C24 1336   0.732   2.054   0.494  0.2296  0.0220 -0.1984
   50phy    C22 1337   0.782   2.255   0.366 -0.4353  0.2190 -0.7621
   50phy    C21 1338   0.861   2.387   0.345 -0.0494 -0.0612  0.0533
   50phy    C20 1339   0.900   2.404   0.193 -0.2142 -0.6615  0.3330
   50phy    C18 1340   0.926   2.550   0.139  0.2987  1.2847 -0.3556
   50phy    O01 1341   0.799   2.624   0.146 -0.3765 -0.0662 -0.1009
   50phy    H01 1342   0.772   2.623   0.236  0.0810 -1.2150  0.0450
   50phy    C19 1343   0.962   2.522  -0.011  0.2173 -0.4325  0.0090
   50phy    C13 1344   1.047   2.629   0.208  0.2733 -0.1167  0.1734
   50phy     H3 1345   1.013   2.626   0.315  0.6911 -0.3810  0.3044
   50phy    O33 1346   1.173   2.560   0.225  0.1522 -0.0768  0.1573
   50phy    H1B 1347   1.241   2.624   0.228  1.1968 -1.0829 -1.0843
   50phy    C12 1348   1.055   2.787   0.230  0.5156  0.5719  0.6346
   50phy    O11 1349   1.144   2.853   0.144 -0.5942  0.0460 -0.3350
   50phy    H1A 1350   1.097   2.887   0.070  0.9163 -2.0172 -2.4157
   51phy    C35 1351   0.931   1.766   0.784 -0.1212 -0.0022 -0.0015
   51phy    C33 1352   0.892   1.870   0.890  0.4520  0.0684  0.1561
   51phy    C34 1353   0.837   1.782   0.998  0.0473  0.1453  0.5182
   51phy    C32 1354   0.991   1.977   0.935 -0.1267  0.0836 -0.2780
   51phy    C31 1355   1.052   2.066   0.823 -0.2398  0.1937  0.1907
   51phy    C30 1356   1.123   2.187   0.891  0.0798  0.2779  0.1341
   51phy    C28 1357   1.140   2.315   0.799  0.7594  0.2580 -0.5583
   51phy    C29 1358   1.074   2.438   0.869 -0.2809  0.1389  0.6565
   51phy    C27 1359   1.288   2.343   0.769 -0.0764 -0.5643  0.4177
   51phy    C26 1360   1.308   2.421   0.639 -0.6715 -0.2330 -0.2948
   51phy    C25 1361   1.445   2.477   0.600  0.1637  0.0104 -0.1939
   51phy    C23 1362   1.454   2.548   0.464 -0.2443 -0.4641 -0.0806
   51phy    C24 1363   1.469   2.697   0.490  0.0788  0.0815 -0.2333
   51phy    C22 1364   1.567   2.486   0.379  0.1220 -0.0463 -0.0861
   51phy    C21 1365   1.528   2.491   0.235 -0.6741 -0.0759  0.6033
   51phy    C20 1366   1.592   2.384   0.150 -0.1757 -0.3181 -0.2933
   51phy    C18 1367   1.579   2.381  -0.005 -0.2091 -0.7128  0.9061
   51phy    O01 1368   1.440   2.408  -0.039  0.3060 -0.3220  0.0697
   51phy    H01 1369   1.424   2.497  -0.063  1.3297 -0.5844 -1.7430
   51phy    C19 1370   1.621   2.237  -0.042  0.0627 -0.2195 -0.3526
   51phy    C13 1371   1.675   2.492  -0.077 -0.3205  0.4369  0.0647
   51phy     H3 1372   1.630   2.589  -0.047  1.5835  1.2836  0.3203
   51phy    O33 1373   1.808   2.525  -0.026 -0.7991  0.0847  0.5137
   51phy    H1B 1374   1.860   2.451  -0.053 -1.6828 -0.4782  0.3047
   51phy    C12 1375   1.654   2.537  -0.231  0.0458  0.4758 -0.4729
   51phy    O11 1376   1.534   2.502  -0.292  0.0246 -0.1344 -0.4379
   51phy    H1A 1377   1.526   2.409  -0.292 -0.3814 -0.1041  0.0579
   52phy    C35 1378   1.843   1.558   1.187 -0.1169 -0.2872  0.5476
   52phy    C33 1379   1.897   1.687   1.132  0.0837  0.1999 -0.0202
   52phy    C34 1380   1.862   1.793   1.232  0.1020 -0.0738  0.4135
   52phy    C32 1381   2.045   1.680   1.109 -0.3081  0.8106 -0.2410
   52phy    C31 1382   2.084   1.693   0.963 -0.2775  0.5934 -0.2094
   52phy    C30 1383   2.236   1.685   0.936  0.3709  0.0356 -0.1237
   52phy    C28 1384   2.291   1.679   0.786  0.2884 -0.1495  0.1905
   52phy    C29 1385   2.423   1.749   0.789  0.5013 -0.3122 -0.9132
   52phy    C27 1386   2.327   1.542   0.732  0.1247  0.1178  0.1783
   52phy    C26 1387   2.226   1.494   0.624 -0.4466 -0.1644  0.5531
   52phy    C25 1388   2.250   1.348   0.579 -0.4534 -0.1572 -0.3361
   52phy    C23 1389   2.154   1.304   0.470  0.1368  0.0258 -0.1889
   52phy    C24 1390   2.245   1.226   0.371  0.1649  0.2834 -0.5033
   52phy    C22 1391   2.037   1.215   0.524 -0.3075 -0.0603  0.2023
   52phy    C21 1392   1.916   1.172   0.443 -0.0364 -0.2632  0.4277
   52phy    C20 1393   1.823   1.089   0.531 -0.1702 -0.4704 -0.1329
   52phy    C18 1394   1.704   1.008   0.467  0.1708  0.6194  0.2123
   52phy    O01 1395   1.620   1.097   0.387 -0.2822 -0.0484  0.1201
   52phy    H01 1396   1.567   1.150   0.443  0.3633 -0.0596  0.7643
   52phy    C19 1397   1.613   0.968   0.587  0.2602 -0.0147 -0.0038
   52phy    C13 1398   1.759   0.878   0.385 -0.4739  0.1976  0.8347
   52phy     H3 1399   1.811   0.928   0.299  1.4864  0.2890  2.0060
   52phy    O33 1400   1.873   0.809   0.429  0.3060  0.0842 -0.2458
   52phy    H1B 1401   1.932   0.867   0.474 -2.0508  1.5762  1.1552
   52phy    C12 1402   1.669   0.791   0.276  0.3968 -0.5144 -0.1864
   52phy    O11 1403   1.549   0.839   0.220 -0.0768  0.0217  0.6582
   52phy    H1A 1404   1.483   0.854   0.285  0.2922 -0.8775  1.2611
   53phy    C35 1405   2.052   2.512   1.149  0.4316  0.1072  0.2261
   53phy    C33 1406   1.966   2.530   1.277 -0.1551  0.0874 -0.3298
   53phy    C34 1407   1.991   2.425   1.379 -0.0009  0.0092  0.1879
   53phy    C32 1408   1.993   2.676   1.331  0.1781 -0.3496 -0.2363
   53phy    C31 1409   1.880   2.777   1.307 -0.7491 -0.3138  0.2840
   53phy    C30 1410   1.915   2.924   1.340  0.3780  0.2236  0.8850
   53phy    C28 1411   1.800   3.029   1.354 -0.4328  0.2086 -0.0782
   53phy    C29 1412   1.784   3.075   1.496 -0.2987 -0.1302 -0.0280
   53phy    C27 1413   1.811   3.150   1.259 -0.4474 -0.7750  0.3229
   53phy    C26 1414   1.732   3.130   1.134 -0.5773 -0.1569  0.0392
   53phy    C25 1415   1.714   3.263   1.058 -0.0515  0.2028  0.3679
   53phy    C23 1416   1.637   3.242   0.922  0.2080  0.2101 -0.1630
   53phy    C24 1417   1.487   3.242   0.947 -0.1941 -0.3469 -0.7736
   53phy    C22 1418   1.673   3.364   0.835  0.7002 -0.2808  0.9845
   53phy    C21 1419   1.695   3.340   0.686 -0.3307  0.0825  0.2310
   53phy    C20 1420   1.746   3.467   0.613 -0.0680  0.0385 -0.0224
   53phy    C18 1421   1.763   3.457   0.459 -0.1180 -0.4598  0.3587
   53phy    O01 1422   1.855   3.349   0.428  0.1894  0.3668 -0.3074
   53phy    H01 1423   1.929   3.366   0.483  0.0945  0.8718 -0.3328
   53phy    C19 1424   1.846   3.588   0.438 -0.4431 -0.0611 -0.0787
   53phy    C13 1425   1.630   3.430   0.368  0.9432 -0.4086 -0.1775
   53phy     H3 1426   1.624   3.318   0.367  0.8195 -0.4030 -0.8241
   53phy    O33 1427   1.502   3.457   0.435  0.3028  0.3885  0.0283
   53phy    H1B 1428   1.510   3.491   0.522 -0.0425 -0.6490  0.4748
   53phy    C12 1429   1.619   3.404   0.214  0.9333  0.3056  0.0388
   53phy    O11 1430   1.607   3.518   0.133 -0.1190  0.2858 -0.6873
   53phy    H1A 1431   1.537   3.569   0.171  2.4783  0.8404  3.9594
   54phy    C35 1432   2.869   2.463   2.106  0.3823 -0.3062  0.3942
   54phy    C33 1433   2.811   2.321   2.132  0.3285  0.3311  0.1415
   54phy    C34 1434   2.757   2.328   2.271 -0.2505  0.3292 -0.4128
   54phy    C32 1435   2.695   2.287   2.043 -0.4040  0.4416  0.4561
   54phy    C31 1436   2.719   2.255   1.892  0.4590  0.1786  0.1856
   54phy    C30 1437   2.598   2.183   1.834  0.5468 -0.1059 -0.4117
   54phy    C28 1438   2.606   2.166   1.683 -0.1118  0.0022 -0.1485
   54phy    C29 1439   2.579   2.021   1.657 -0.1363 -0.2352  0.2615
   54phy    C27 1440   2.511   2.258   1.612 -0.0335  0.1496  0.1184
   54phy    C26 1441   2.566   2.309   1.477 -0.1671  0.6894  0.2071
   54phy    C25 1442   2.467   2.399   1.407  0.0602 -0.9200 -0.5968
   54phy    C23 1443   2.518   2.472   1.282  0.2773 -0.1594 -0.3903
   54phy    C24 1444   2.395   2.488   1.191 -0.2203  0.0950 -0.6721
   54phy    C22 1445   2.593   2.607   1.313  0.0688  0.0815  0.0442
   54phy    C21 1446   2.703   2.655   1.215  0.3576  0.2686 -0.0882
   54phy    C20 1447   2.742   2.809   1.248  0.2216 -0.4568 -0.1684
   54phy    C18 1448   2.849   2.882   1.167  0.2687  0.1697  0.8057
   54phy    O01 1449   2.961   2.787   1.181  0.1639 -0.0297 -0.2866
   54phy    H01 1450   2.941   2.716   1.239 -0.1679  0.4076  0.1413
   54phy    C19 1451   2.897   3.005   1.250  0.2637 -0.7889 -0.3985
   54phy    C13 1452   2.807   2.913   1.014  0.1996 -0.0982 -0.4982
   54phy     H3 1453   2.777   2.813   0.972  1.4315  0.0044 -1.6942
   54phy    O33 1454   2.684   2.983   0.985  0.2687 -0.3768 -0.4114
   54phy    H1B 1455   2.641   3.015   1.063 -0.2212 -2.9662  0.4899
   54phy    C12 1456   2.907   2.912   0.894  0.1672 -0.0808 -0.1590
   54phy    O11 1457   3.039   2.876   0.928 -0.1995 -0.5045  0.0985
   54phy    H1A 1458   3.046   2.876   1.022 -0.8383  0.9017  0.1605
   55phy    C35 1459   3.992   5.104   1.071 -0.3353  0.4721  0.3680
   55phy    C33 1460   4.137   5.066   1.050  0.3502  0.0821 -0.4551
   55phy    C34 1461   4.212   5.143   1.164  0.0003  0.1612  0.2007
   55phy    C32 1462   4.155   4.914   1.039  0.7349 -0.6416 -0.2157
   55phy    C31 1463   4.279   4.878   0.957  0.2390 -0.1673  0.2360
   55phy    C30 1464   4.333   4.743   1.018  0.0477  0.2437  1.2704
   55phy    C28 1465   4.470   4.680   0.976 -0.1567  0.0833  0.2888
   55phy    C29 1466   4.499   4.581   1.089 -0.1994  0.1737  0.0327
   55phy    C27 1467   4.471   4.599   0.843  0.1728  0.4661 -0.2136
   55phy    C26 1468   4.551   4.656   0.724 -0.0142 -0.0846  0.3985
   55phy    C25 1469   4.544   4.567   0.599  0.9547  0.2018 -0.4864
   55phy    C23 1470   4.603   4.636   0.473 -0.4911  0.4910  0.1733
   55phy    C24 1471   4.717   4.556   0.417 -0.4197 -0.8577  0.0348
   55phy    C22 1472   4.493   4.671   0.384 -0.1699  0.0329 -0.0564
   55phy    C21 1473   4.524   4.778   0.290  0.6260 -0.0490 -0.0976
   55phy    C20 1474   4.398   4.801   0.206  0.9689  0.2340  0.8142
   55phy    C18 1475   4.410   4.888   0.076 -0.6433 -0.0445 -0.4497
   55phy    O01 1476   4.485   5.004   0.110 -0.3220 -0.0805  0.0039
   55phy    H01 1477   4.430   5.069   0.151 -0.9799  0.1888 -1.2580
   55phy    C19 1478   4.267   4.930   0.030  0.3022  0.0806 -0.3131
   55phy    C13 1479   4.497   4.819  -0.046  0.3759 -0.3898  0.1030
   55phy     H3 1480   4.601   4.809  -0.006  0.7971 -0.4916 -0.9761
   55phy    O33 1481   4.463   4.679  -0.069 -0.1626 -0.3471  0.1177
   55phy    H1B 1482   4.531   4.627  -0.030 -0.1075 -2.0914 -2.0821
   55phy    C12 1483   4.559   4.879  -0.174  0.0102 -0.1086 -0.0889
   55phy    O11 1484   4.612   5.007  -0.156  0.2461  0.2661 -0.1005
   55phy    H1A 1485   4.698   5.003  -0.118  0.3303 -0.3156 -0.3441
   56phy    C35 1486   1.904   3.381   2.054 -0.0098  0.6009 -0.4086
   56phy    C33 1487   1.885   3.235   2.013 -0.1095 -0.5516 -0.3163
   56phy    C34 1488   1.874   3.212   1.861  0.2029 -0.7986 -0.1291
   56phy    C32 1489   1.988   3.146   2.082 -0.1352 -0.2405 -0.0228
   56phy    C31 1490   1.917   3.024   2.147 -0.0609  0.0492  0.1769
   56phy    C30 1491   2.014   2.926   2.212  0.0359 -0.1325 -0.0335
   56phy    C28 1492   1.952   2.819   2.310  0.1360  0.3890  0.8305
   56phy    C29 1493   1.948   2.679   2.239  0.5298 -0.2329 -0.0025
   56phy    C27 1494   2.049   2.799   2.425  0.0807  0.5249 -0.2921
   56phy    C26 1495   1.975   2.800   2.554  0.2440  0.1082 -0.4438
   56phy    C25 1496   2.072   2.782   2.674  0.2469  0.0514  0.3608
   56phy    C23 1497   1.997   2.739   2.799  0.2298 -0.0102  0.2562
   56phy    C24 1498   2.060   2.604   2.851  0.0568  0.1240  0.0214
   56phy    C22 1499   1.986   2.839   2.912  0.3020 -0.0237  0.0403
   56phy    C21 1500   1.905   2.969   2.880 -0.0489  0.2576  0.0428
   56phy    C20 1501   1.898   3.070   2.993  0.0093 -0.2383  0.0408
   56phy    C18 1502   1.971   3.211   2.981 -0.1660 -0.0105  0.3031
   56phy    O01 1503   1.901   3.288   2.877  0.1941 -0.3424  0.3494
   56phy    H01 1504   1.811   3.276   2.900  0.4499  0.7192  2.0808
   56phy    C19 1505   1.934   3.287   3.112  0.2430  0.4432  0.0533
   56phy    C13 1506   2.129   3.198   2.946  0.2989  0.1569  0.5973
   56phy     H3 1507   2.139   3.121   2.865 -0.7518  1.1182 -0.4816
   56phy    O33 1508   2.205   3.144   3.056 -0.3464 -0.1056  0.0909
   56phy    H1B 1509   2.147   3.095   3.112 -2.4778  3.3500  1.2049
   56phy    C12 1510   2.205   3.321   2.886  0.1713  0.0297  0.6443
   56phy    O11 1511   2.208   3.437   2.962 -0.1162 -0.0406  0.1874
   56phy    H1A 1512   2.229   3.408   3.049 -0.0511 -0.1263  0.1445
   57phy    C35 1513   1.311   2.960   1.377 -0.1402 -0.0014  0.2866
   57phy    C33 1514   1.278   3.103   1.421 -0.5068 -0.1778  0.8537
   57phy    C34 1515   1.401   3.169   1.490  0.1799  0.0043 -0.3777
   57phy    C32 1516   1.245   3.194   1.301  0.2510 -0.1470  0.0134
   57phy    C31 1517   1.095   3.189   1.264  0.1504 -0.1599 -0.4605
   57phy    C30 1518   1.046   3.280   1.149 -0.5022  0.2559  0.0167
   57phy    C28 1519   0.899   3.281   1.104  0.1038 -0.2181  0.1688
   57phy    C29 1520   0.791   3.346   1.197  0.2819  0.0214  0.0245
   57phy    C27 1521   0.900   3.363   0.973 -0.6386 -0.5825  0.0041
   57phy    C26 1522   0.837   3.282   0.859 -0.0765 -0.6020  0.1069
   57phy    C25 1523   0.839   3.362   0.732  0.9516  0.4826  0.2674
   57phy    C23 1524   0.769   3.290   0.614 -0.1296  0.0984  0.0013
   57phy    C24 1525   0.618   3.311   0.615 -0.6437  0.0385  0.3481
   57phy    C22 1526   0.840   3.348   0.490  0.3384 -0.2773  0.1560
   57phy    C21 1527   0.834   3.270   0.360  0.4414 -0.5098  0.1565
   57phy    C20 1528   0.883   3.354   0.238 -0.2353  0.2073  0.1731
   57phy    C18 1529   0.873   3.309   0.087 -0.0019  0.2942 -0.3693
   57phy    O01 1530   0.979   3.210   0.063 -0.0473  0.2014 -0.5158
   57phy    H01 1531   1.058   3.260   0.075 -0.5304  1.2085 -1.3251
   57phy    C19 1532   0.906   3.440   0.009 -0.1250  0.4691 -0.0043
   57phy    C13 1533   0.726   3.256   0.054  0.3148 -0.0502 -0.4001
   57phy     H3 1534   0.719   3.167   0.122  1.3323  1.3239  1.5629
   57phy    O33 1535   0.610   3.325   0.100  0.5467 -0.6762 -0.7743
   57phy    H1B 1536   0.549   3.324   0.029 -0.0710 -0.6598 -0.2569
   57phy    C12 1537   0.690   3.165  -0.065  0.0043 -0.0017 -0.0584
   57phy    O11 1538   0.647   3.219  -0.185 -0.3440  0.5972  0.1126
   57phy    H1A 1539   0.554   3.213  -0.192 -0.5470  2.3455  0.6733
   58phy    C35 1540   1.604   2.600   1.536  0.6944  0.3728 -0.4819
   58phy    C33 1541   1.568   2.579   1.688 -0.2705  0.0954 -0.3938
   58phy    C34 1542   1.632   2.449   1.739 -0.4854 -0.5326 -0.2230
   58phy    C32 1543   1.597   2.717   1.752  0.4746 -0.0350  0.1461
   58phy    C31 1544   1.525   2.747   1.887 -0.3575  0.1022 -0.1569
   58phy    C30 1545   1.530   2.890   1.941  0.2017  0.1172 -0.5646
   58phy    C28 1546   1.431   2.932   2.054  0.1394 -0.0426 -0.0668
   58phy    C29 1547   1.493   3.059   2.115 -0.0494  0.0820  0.1485
   58phy    C27 1548   1.287   2.938   2.011  0.0374 -0.0818 -0.4833
   58phy    C26 1549   1.188   2.950   2.122 -0.1134 -0.3092 -0.8726
   58phy    C25 1550   1.044   2.897   2.099  0.0343 -0.1765  0.5383
   58phy    C23 1551   0.941   2.903   2.213 -0.4381  0.2828 -0.0772
   58phy    C24 1552   0.798   2.879   2.159  0.0831 -0.4722 -0.7047
   58phy    C22 1553   0.967   2.806   2.329 -0.0296 -0.0355 -0.0766
   58phy    C21 1554   1.074   2.844   2.435 -0.3064  0.2527 -0.2992
   58phy    C20 1555   1.043   2.782   2.567 -0.8146  0.2157 -0.5322
   58phy    C18 1556   1.146   2.801   2.688  0.5536  0.3380 -0.5567
   58phy    O01 1557   1.156   2.939   2.728  0.4009  0.0078  1.0015
   58phy    H01 1558   1.074   2.984   2.723  0.5581  0.1630 -1.6748
   58phy    C19 1559   1.065   2.745   2.804  0.3687  0.5454 -0.2016
   58phy    C13 1560   1.299   2.733   2.669  0.5344  0.1046 -0.3413
   58phy     H3 1561   1.289   2.633   2.619 -0.5893 -0.5410  1.1104
   58phy    O33 1562   1.358   2.690   2.796  0.0010  0.0051  0.1897
   58phy    H1B 1563   1.422   2.623   2.782  0.1119  0.5228 -2.1267
   58phy    C12 1564   1.405   2.821   2.580 -0.3613  0.8824  0.1428
   58phy    O11 1565   1.420   2.953   2.623  0.0562 -0.1141  0.4801
   58phy    H1A 1566   1.333   2.985   2.637  0.3883  0.6899  0.7518
   59phy    C35 1567   0.579   2.655   0.391 -0.1353  0.2835 -0.5063
   59phy    C33 1568   0.585   2.752   0.506  0.3416  0.0256  0.0163
   59phy    C34 1569   0.445   2.761   0.562 -0.3962 -0.3898 -0.5302
   59phy    C32 1570   0.692   2.705   0.605  0.1718 -0.1253 -0.3074
   59phy    C31 1571   0.748   2.814   0.693 -0.4174  0.0541 -0.1971
   59phy    C30 1572   0.864   2.764   0.783  0.0942  0.3493 -0.3003
   59phy    C28 1573   0.939   2.875   0.864  0.0498 -0.4210  0.0145
   59phy    C29 1574   0.960   2.816   1.004  0.2293  0.1319 -0.3807
   59phy    C27 1575   1.083   2.908   0.814 -0.2209 -0.5590  0.3506
   59phy    C26 1576   1.086   3.032   0.715 -0.2134 -0.0174 -0.7116
   59phy    C25 1577   1.224   3.048   0.652  0.4999  0.0459 -0.3039
   59phy    C23 1578   1.231   3.168   0.550 -0.4106 -0.0334 -0.2795
   59phy    C24 1579   1.291   3.294   0.618 -0.2422  0.2021  0.4337
   59phy    C22 1580   1.345   3.132   0.455  0.0606 -0.9352 -0.1483
   59phy    C21 1581   1.327   3.080   0.313 -0.0197  0.3727  0.1566
   59phy    C20 1582   1.463   3.043   0.252  0.2919  0.0795  0.5886
   59phy    C18 1583   1.477   2.964   0.114  0.4488  0.0047  1.2442
   59phy    O01 1584   1.391   2.847   0.115 -0.1447  0.4266  0.2925
   59phy    H01 1585   1.302   2.862   0.141 -0.3236  0.0959 -0.1129
   59phy    C19 1586   1.627   2.908   0.118  0.0318 -0.1786  0.0660
   59phy    C13 1587   1.446   3.052  -0.018 -0.0234 -0.1104  0.3594
   59phy     H3 1588   1.334   3.057  -0.016 -0.0395  1.1536 -1.3208
   59phy    O33 1589   1.466   3.192  -0.007 -0.2304 -0.2097 -0.1681
   59phy    H1B 1590   1.535   3.218  -0.065 -0.3423 -0.1408 -0.2712
   59phy    C12 1591   1.424   3.007  -0.164 -0.4094 -0.0084 -0.4393
   59phy    O11 1592   1.519   3.048  -0.260  0.6821  0.0238 -0.3504
   59phy    H1A 1593   1.505   2.998  -0.338 -1.4565  1.0766 -0.7099
   60phy    C35 1594   0.711   4.253   0.367 -0.1145  0.3491 -0.5215
   60phy    C33 1595   0.688   4.279   0.513 -0.3886 -0.1118 -0.2232
   60phy    C34 1596   0.765   4.167   0.591 -0.2004  0.1750 -0.2284
   60phy    C32 1597   0.725   4.424   0.554 -0.1877 -0.5451 -0.8564
   60phy    C31 1598   0.610   4.498   0.625 -0.0514  0.4353  0.3547
   60phy    C30 1599   0.641   4.645   0.669  0.4167  0.2029 -0.2595
   60phy    C28 1600   0.538   4.729   0.751  0.1275 -0.1919  0.5968
   60phy    C29 1601   0.558   4.704   0.896 -0.2013 -0.2770  0.1889
   60phy    C27 1602   0.558   4.879   0.731  0.2597 -0.2078  0.2428
   60phy    C26 1603   0.501   4.955   0.609  0.1476 -0.2854 -0.0568
   60phy    C25 1604   0.542   5.092   0.625  0.4045 -0.2576 -0.2178
   60phy    C23 1605   0.507   5.175   0.499 -0.1277 -0.0804 -0.4997
   60phy    C24 1606   0.410   5.294   0.538 -0.1718  0.3037 -0.4876
   60phy    C22 1607   0.627   5.237   0.430  0.9080 -0.3376  0.5041
   60phy    C21 1608   0.659   5.175   0.293 -0.3208 -0.5696  0.2712
   60phy    C20 1609   0.779   5.253   0.232  0.1867 -0.1901  0.2379
   60phy    C18 1610   0.859   5.211   0.101  0.1120  0.2810  0.3799
   60phy    O01 1611   0.855   5.067   0.079 -0.0262 -0.1926  0.0344
   60phy    H01 1612   0.938   5.041   0.045 -0.2706  0.2163 -0.8963
   60phy    C19 1613   1.003   5.241   0.138 -0.1644  0.1275  0.3118
   60phy    C13 1614   0.816   5.283  -0.040 -0.3007  0.2328  0.3408
   60phy     H3 1615   0.779   5.384  -0.007 -0.2685  0.1947  0.4961
   60phy    O33 1616   0.910   5.340  -0.137  0.0602  0.3962 -0.0704
   60phy    H1B 1617   0.876   5.321  -0.223 -2.0337  1.2325  0.5276
   60phy    C12 1618   0.679   5.251  -0.111  0.3702  0.2243 -0.6567
   60phy    O11 1619   0.585   5.194  -0.024 -0.1149 -0.0137  0.4880
   60phy    H1A 1620   0.508   5.246  -0.026  0.6107  1.3017 -3.4667
   61phy    C35 1621   1.569   4.981   1.449 -0.3301 -0.2552  0.1852
   61phy    C33 1622   1.511   4.852   1.404  0.3872  0.2425  0.1189
   61phy    C34 1623   1.405   4.874   1.294  0.1103 -0.2566 -0.2127
   61phy    C32 1624   1.618   4.748   1.363 -0.5544  0.1823  0.2385
   61phy    C31 1625   1.570   4.608   1.404 -0.5408 -0.1066 -0.3233
   61phy    C30 1626   1.678   4.507   1.392 -0.5065 -0.2653 -0.1402
   61phy    C28 1627   1.644   4.370   1.456  0.2764 -0.0124 -0.1404
   61phy    C29 1628   1.627   4.258   1.356  0.2864  0.0904 -0.5457
   61phy    C27 1629   1.740   4.337   1.570 -0.1171  0.8847 -0.1917
   61phy    C26 1630   1.678   4.270   1.693  0.0090  0.4404  0.3793
   61phy    C25 1631   1.781   4.257   1.806 -0.5367 -0.1451  0.0165
   61phy    C23 1632   1.721   4.212   1.938  0.2507 -0.1323 -0.0383
   61phy    C24 1633   1.809   4.120   2.012 -0.0493 -0.0370 -0.3437
   61phy    C22 1634   1.677   4.324   2.036 -0.1191  0.2452 -0.1056
   61phy    C21 1635   1.547   4.300   2.113 -0.8515  0.9270  0.4852
   61phy    C20 1636   1.504   4.398   2.219  0.0015 -0.5129  0.5051
   61phy    C18 1637   1.557   4.394   2.370 -0.0479 -0.3774  0.1430
   61phy    O01 1638   1.702   4.398   2.391 -0.2058  0.5365  0.1027
   61phy    H01 1639   1.729   4.483   2.361  0.4749  1.1231  2.1672
   61phy    C19 1640   1.503   4.529   2.425  0.1002 -0.2317 -0.1425
   61phy    C13 1641   1.499   4.266   2.457 -0.1857  0.0656 -0.5051
   61phy     H3 1642   1.394   4.243   2.426 -0.1110 -0.4499 -0.3859
   61phy    O33 1643   1.484   4.291   2.600  0.1610  0.2485 -0.4623
   61phy    H1B 1644   1.570   4.303   2.635  0.9903 -2.2019 -1.4678
   61phy    C12 1645   1.573   4.128   2.454  0.2974  0.1359  0.1569
   61phy    O11 1646   1.715   4.140   2.452  0.1639 -0.0088 -0.6974
   61phy    H1A 1647   1.733   4.228   2.425  1.3697  0.6753  1.9708
   62phy    C35 1648   1.403   3.578   1.425  0.1117  0.3759  0.0018
   62phy    C33 1649   1.370   3.711   1.493 -0.6243  0.0984 -0.1350
   62phy    C34 1650   1.458   3.704   1.621 -0.3956 -0.2745  0.4588
   62phy    C32 1651   1.386   3.842   1.416  0.0175 -0.2997  0.5233
   62phy    C31 1652   1.267   3.878   1.322 -0.0086  0.5865  0.1058
   62phy    C30 1653   1.297   4.013   1.250 -0.4099  0.5357 -0.3286
   62phy    C28 1654   1.180   4.059   1.158 -0.0996  0.0291 -0.5414
   62phy    C29 1655   1.076   4.136   1.241  0.4477 -0.4879 -0.1976
   62phy    C27 1656   1.242   4.149   1.051  0.2424 -0.0058 -0.4037
   62phy    C26 1657   1.153   4.170   0.928 -0.3118  0.1365 -0.2081
   62phy    C25 1658   1.213   4.280   0.842 -0.1593 -0.0076  0.0064
   62phy    C23 1659   1.137   4.324   0.723  0.1385 -0.1633  0.3565
   62phy    C24 1660   1.140   4.476   0.726  0.2679  0.8380 -0.0931
   62phy    C22 1661   1.207   4.258   0.599  0.0632 -0.4989  0.5802
   62phy    C21 1662   1.123   4.257   0.475 -0.3108 -1.1609  0.2192
   62phy    C20 1663   1.177   4.200   0.344  0.3923  0.2564 -0.0305
   62phy    C18 1664   1.103   4.236   0.212 -0.1663 -0.4660  0.2314
   62phy    O01 1665   0.966   4.198   0.213  0.1371  0.1996 -0.3226
   62phy    H01 1666   0.950   4.113   0.250 -0.1529 -0.1373 -1.1977
   62phy    C19 1667   1.176   4.133   0.124  0.0709 -0.1699 -0.0785
   62phy    C13 1668   1.111   4.387   0.150  0.0604 -0.3644 -0.3526
   62phy     H3 1669   1.193   4.436   0.209  1.1123 -2.0335 -0.3674
   62phy    O33 1670   1.165   4.416   0.017  0.1316 -0.1572 -0.3762
   62phy    H1B 1671   1.096   4.408  -0.046 -0.4752  1.5177  0.0249
   62phy    C12 1672   1.020   4.506   0.195 -0.1918 -0.0436  0.3777
   62phy    O11 1673   0.940   4.560   0.091  0.2274  0.1928  0.2885
   62phy    H1A 1674   0.998   4.589   0.024  0.1355 -0.2831 -0.0055
   63phy    C35 1675   1.124   3.473   2.474 -0.6160  0.0115 -0.4405
   63phy    C33 1676   1.194   3.351   2.533  0.3132 -0.0037  0.1976
   63phy    C34 1677   1.096   3.242   2.556 -0.6776  0.4732 -0.5606
   63phy    C32 1678   1.317   3.306   2.451 -0.3620  0.2931  0.2853
   63phy    C31 1679   1.444   3.281   2.529  0.3442 -0.1947 -0.0281
   63phy    C30 1680   1.550   3.219   2.440  0.4978  0.6165 -0.3477
   63phy    C28 1681   1.676   3.211   2.516 -0.7100  0.6805  0.2569
   63phy    C29 1682   1.692   3.069   2.579 -0.1886  0.2025  0.2847
   63phy    C27 1683   1.803   3.243   2.429  0.2654  0.5449 -0.1596
   63phy    C26 1684   1.917   3.314   2.503 -0.5247  0.1016  0.1809
   63phy    C25 1685   2.046   3.326   2.414  0.1033 -0.1026  0.1169
   63phy    C23 1686   2.175   3.391   2.469  0.5351 -0.3644 -0.4581
   63phy    C24 1687   2.292   3.312   2.406  0.1114  0.2694 -0.5670
   63phy    C22 1688   2.212   3.537   2.435 -0.0567  0.1627 -0.3453
   63phy    C21 1689   2.161   3.643   2.541  0.3695 -0.0019 -0.0727
   63phy    C20 1690   2.200   3.786   2.498  0.5801  0.2245  0.0685
   63phy    C18 1691   2.181   3.918   2.587  0.3690 -0.2960 -0.3116
   63phy    O01 1692   2.214   3.901   2.728  0.2180 -0.1125 -0.1220
   63phy    H01 1693   2.213   3.811   2.753 -2.5989  0.3691  2.0351
   63phy    C19 1694   2.289   4.013   2.530  0.0887 -0.4786  0.6109
   63phy    C13 1695   2.034   3.989   2.568  0.7548  0.6575 -0.2662
   63phy     H3 1696   1.998   3.981   2.463 -1.2739 -2.1954  0.5303
   63phy    O33 1697   2.035   4.130   2.597  0.0566 -0.1989 -0.5429
   63phy    H1B 1698   2.082   4.154   2.674  0.0288  0.9523 -0.8660
   63phy    C12 1699   1.922   3.929   2.654 -0.5908 -0.3800  0.0049
   63phy    O11 1700   1.823   4.025   2.691  0.2640  0.7066  0.1956
   63phy    H1A 1701   1.800   4.060   2.607  0.3103 -0.1136 -0.1666
   64phy    C35 1702   1.252   4.863   0.907 -0.1047 -0.4162 -0.4820
   64phy    C33 1703   1.403   4.831   0.905  0.5523  0.1222  0.2122
   64phy    C34 1704   1.488   4.948   0.944 -0.2355  0.3583  0.1311
   64phy    C32 1705   1.426   4.689   0.961 -0.2471  0.5536  0.4327
   64phy    C31 1706   1.541   4.615   0.885 -0.0561  0.0453 -0.6003
   64phy    C30 1707   1.566   4.480   0.938 -0.2987  0.5181  0.0597
   64phy    C28 1708   1.707   4.414   0.909  0.1253 -0.2943 -0.0163
   64phy    C29 1709   1.816   4.475   0.998  0.0262  0.2620 -0.1183
   64phy    C27 1710   1.699   4.262   0.939  0.4428  0.0278  0.3230
   64phy    C26 1711   1.755   4.173   0.828  0.2828 -0.0433 -0.4408
   64phy    C25 1712   1.707   4.028   0.855 -0.1126  0.3160  0.4086
   64phy    C23 1713   1.762   3.918   0.764 -0.0920  0.7062  0.5091
   64phy    C24 1714   1.778   3.801   0.851 -0.2268 -0.0721 -0.2013
   64phy    C22 1715   1.691   3.895   0.628  0.1367 -0.5190  0.1616
   64phy    C21 1716   1.729   3.986   0.510 -0.0815 -0.3385  0.2382
   64phy    C20 1717   1.637   3.954   0.388 -0.3274  0.1102 -0.1879
   64phy    C18 1718   1.658   4.020   0.244 -0.4398  0.0863 -0.2978
   64phy    O01 1719   1.646   4.161   0.241 -0.3259 -0.2961 -0.4446
   64phy    H01 1720   1.684   4.193   0.162  0.0926 -1.2966 -0.6576
   64phy    C19 1721   1.548   3.964   0.156 -0.4840  0.3087 -0.0508
   64phy    C13 1722   1.805   3.977   0.187  0.1307 -0.3270 -0.6414
   64phy     H3 1723   1.871   4.041   0.251 -0.5724  1.4010 -1.5987
   64phy    O33 1724   1.857   3.850   0.226  0.6533 -0.2167 -0.6187
   64phy    H1B 1725   1.848   3.779   0.165  0.6109 -0.6236 -0.1490
   64phy    C12 1726   1.877   4.035   0.055  0.3106 -0.4365  0.3247
   64phy    O11 1727   1.826   4.162   0.013 -0.3210  0.1218 -0.0810
   64phy    H1A 1728   1.834   4.172  -0.080  0.9257  1.7361  0.1422
   65phy    C35 1729   2.958   0.428   2.071  0.1978 -1.0904  0.4030
   65phy    C33 1730   2.833   0.521   2.081  0.2040  0.0605  0.4652
   65phy    C34 1731   2.838   0.597   2.215 -0.8615 -0.1024 -0.0093
   65phy    C32 1732   2.813   0.617   1.963 -0.1564 -0.1985  0.5781
   65phy    C31 1733   2.735   0.555   1.845  0.5262  0.6131  0.8336
   65phy    C30 1734   2.697   0.656   1.733  0.0162  0.4458  0.5263
   65phy    C28 1735   2.649   0.578   1.607  0.4691 -0.2752  0.4679
   65phy    C29 1736   2.531   0.662   1.548  0.4641  0.4248 -0.5389
   65phy    C27 1737   2.764   0.550   1.499 -0.2441 -0.2265 -0.4793
   65phy    C26 1738   2.742   0.428   1.412  0.2155 -0.2455 -0.0480
   65phy    C25 1739   2.845   0.400   1.312 -0.6008  0.2378  0.1432
   65phy    C23 1740   2.828   0.292   1.203  0.8526  0.4102 -0.3086
   65phy    C24 1741   2.716   0.338   1.104  0.1723  0.9301 -0.7972
   65phy    C22 1742   2.958   0.257   1.135  0.0765  0.0514  0.0756
   65phy    C21 1743   2.967   0.107   1.110 -0.1155  0.0208  0.6169
   65phy    C20 1744   3.087   0.065   1.010 -0.7148  0.0110 -0.2961
   65phy    C18 1745   3.115  -0.087   0.992 -0.1344 -0.4412  0.0655
   65phy    O01 1746   3.139  -0.152   1.119 -0.4349  0.3651 -0.3044
   65phy    H01 1747   3.228  -0.138   1.144 -0.0973 -1.6052 -0.2759
   65phy    C19 1748   3.251  -0.085   0.920 -0.6617 -0.2837 -0.0155
   65phy    C13 1749   2.997  -0.171   0.913 -0.1886  0.2760 -0.2371
   65phy     H3 1750   2.909  -0.163   0.981  0.7188 -0.1890  1.0389
   65phy    O33 1751   2.933  -0.124   0.792  0.5354 -0.2873 -0.7831
   65phy    H1B 1752   2.873  -0.056   0.814  2.1330  0.5640  1.2802
   65phy    C12 1753   2.988  -0.332   0.927 -0.1180 -0.0327  0.3903
   65phy    O11 1754   3.052  -0.409   0.827  0.6915 -0.5894  0.1198
   65phy    H1A 1755   2.984  -0.464   0.793  1.0093 -0.5896 -0.5320
   66phy    C35 1756   0.979   0.342   1.290 -0.0063  0.4541 -0.6898
   66phy    C33 1757   1.100   0.352   1.204 -0.2441 -0.2665 -0.1218
   66phy    C34 1758   1.071   0.337   1.058  0.4183  0.0054  0.2194
   66phy    C32 1759   1.166   0.489   1.223 -0.4129  0.0512  0.4556
   66phy    C31 1760   1.306   0.489   1.287  0.1636 -0.6603 -0.0883
   66phy    C30 1761   1.341   0.630   1.332  1.3481 -0.5500  0.2402
   66phy    C28 1762   1.476   0.665   1.392  0.0648  0.6327  0.6445
   66phy    C29 1763   1.543   0.781   1.322 -0.2308 -0.3313 -0.2813
   66phy    C27 1764   1.457   0.694   1.541  0.1215  0.6193 -0.2873
   66phy    C26 1765   1.566   0.655   1.641  0.2725  0.2622  0.1010
   66phy    C25 1766   1.562   0.735   1.768  0.6976 -0.9427  0.0189
   66phy    C23 1767   1.683   0.725   1.860 -0.4223  0.6465 -0.0577
   66phy    C24 1768   1.772   0.847   1.850  0.3460 -0.3583 -0.2038
   66phy    C22 1769   1.624   0.714   2.004 -0.2671  0.1433  0.1774
   66phy    C21 1770   1.700   0.647   2.121 -0.2192  0.6203 -0.0786
   66phy    C20 1771   1.622   0.580   2.234  0.3629  0.3637  0.6426
   66phy    C18 1772   1.687   0.535   2.370 -0.1881  0.1215  0.2771
   66phy    O01 1773   1.742   0.650   2.444  0.1444 -0.0089  0.4963
   66phy    H01 1774   1.813   0.681   2.391  1.2411 -1.4002  1.0779
   66phy    C19 1775   1.562   0.500   2.450  0.1824 -0.0897 -0.5229
   66phy    C13 1776   1.785   0.405   2.353  0.2139  0.1707  0.5389
   66phy     H3 1777   1.741   0.328   2.285 -1.1915 -0.3185  1.9215
   66phy    O33 1778   1.791   0.330   2.479 -0.1717 -0.0925  0.1331
   66phy    H1B 1779   1.815   0.391   2.546  0.2065 -0.7177  0.5745
   66phy    C12 1780   1.935   0.433   2.304 -0.7215 -0.0851  0.3057
   66phy    O11 1781   2.012   0.532   2.377  0.1893  0.3770 -0.1021
   66phy    H1A 1782   2.076   0.489   2.429 -0.0447 -0.6942 -0.6781
   67phy    C35 1783   3.047   0.757   0.784  0.4843  0.9702 -0.9164
   67phy    C33 1784   3.101   0.797   0.921  0.5767  0.4917  0.3256
   67phy    C34 1785   3.001   0.887   0.992  0.0772 -0.0886  0.1851
   67phy    C32 1786   3.121   0.666   1.002 -0.2195 -0.6969 -0.2571
   67phy    C31 1787   3.267   0.618   1.010  0.0651  0.4371 -0.3148
   67phy    C30 1788   3.269   0.488   1.100  0.7124  0.7503  0.4436
   67phy    C28 1789   3.410   0.434   1.133  0.3452 -0.7338  0.3730
   67phy    C29 1790   3.429   0.429   1.288 -0.2514 -0.5933 -0.4348
   67phy    C27 1791   3.430   0.291   1.065 -0.4838 -0.1629 -0.6442
   67phy    C26 1792   3.508   0.295   0.934  0.3921 -0.4419 -0.2026
   67phy    C25 1793   3.551   0.159   0.871 -0.6227  0.1309  0.3221
   67phy    C23 1794   3.644   0.167   0.749 -0.0580  0.0539 -0.1804
   67phy    C24 1795   3.791   0.184   0.792  0.4807  0.6213 -0.5089
   67phy    C22 1796   3.617   0.039   0.672  0.7735 -0.7049  0.3775
   67phy    C21 1797   3.600   0.064   0.522  0.5411 -0.6711 -0.2805
   67phy    C20 1798   3.527  -0.055   0.466  0.3466  1.0202 -0.8198
   67phy    C18 1799   3.457  -0.054   0.320 -0.5408 -0.7692 -0.2394
   67phy    O01 1800   3.346   0.034   0.325 -0.3038 -0.1715 -0.0070
   67phy    H01 1801   3.285   0.014   0.257  1.0673 -0.8441 -1.1090
   67phy    C19 1802   3.388  -0.191   0.329  0.0858 -0.0438  0.1551
   67phy    C13 1803   3.538  -0.027   0.183 -0.4302  0.2896  0.4970
   67phy     H3 1804   3.647  -0.025   0.209  0.5340 -1.1921 -2.8402
   67phy    O33 1805   3.558  -0.131   0.082  0.3561 -0.8380  0.1419
   67phy    H1B 1806   3.476  -0.152   0.041  0.0461  1.7407 -0.7377
   67phy    C12 1807   3.562   0.121   0.132  0.0747  0.3201  0.0580
   67phy    O11 1808   3.477   0.183   0.040 -0.4430 -0.0478 -0.0227
   67phy    H1A 1809   3.405   0.221   0.086  0.0453  0.4343  0.3529
   68phy    C35 1810   2.369   0.169   1.246 -0.1244  0.0784 -0.9702
   68phy    C33 1811   2.356   0.159   1.397 -0.1091  0.0872 -0.4550
   68phy    C34 1812   2.383   0.296   1.463  0.2425 -0.2820  0.4178
   68phy    C32 1813   2.212   0.105   1.432  0.2830 -0.6564  0.0825
   68phy    C31 1814   2.206  -0.036   1.485 -0.6549  0.0720  0.0127
   68phy    C30 1815   2.066  -0.084   1.528  0.2684  0.5295  0.1686
   68phy    C28 1816   2.053  -0.223   1.588 -0.1954 -0.0884  0.3962
   68phy    C29 1817   1.952  -0.215   1.704 -0.2481  0.4457  0.2406
   68phy    C27 1818   1.996  -0.315   1.473 -0.1352 -0.2550 -0.4742
   68phy    C26 1819   2.092  -0.425   1.438 -0.3035  0.0283 -0.0298
   68phy    C25 1820   2.043  -0.492   1.307  0.0469  0.2040  0.5909
   68phy    C23 1821   2.109  -0.621   1.257 -0.1089  0.0371 -0.8294
   68phy    C24 1822   2.012  -0.737   1.269 -0.5425  0.7175  0.1397
   68phy    C22 1823   2.163  -0.591   1.114  0.9155  0.2347 -0.1983
   68phy    C21 1824   2.253  -0.695   1.055  0.4501  0.0183  0.3023
   68phy    C20 1825   2.295  -0.648   0.911 -0.2333 -0.1253  0.1010
   68phy    C18 1826   2.215  -0.679   0.778 -0.0718 -0.9262 -0.1314
   68phy    O01 1827   2.120  -0.779   0.793  0.0014  0.5712 -0.0538
   68phy    H01 1828   2.032  -0.755   0.769 -1.8460 -3.1641  2.0179
   68phy    C19 1829   2.327  -0.718   0.679  0.5457  0.1771  0.3197
   68phy    C13 1830   2.136  -0.550   0.722 -0.3813 -0.6747  0.8855
   68phy     H3 1831   2.073  -0.517   0.808 -0.6060 -1.7966  1.1628
   68phy    O33 1832   2.214  -0.427   0.708 -0.7943 -0.3368 -0.0397
   68phy    H1B 1833   2.237  -0.415   0.618  0.7552 -0.5489  0.2960
   68phy    C12 1834   2.011  -0.555   0.626 -0.3437 -0.0807  0.3581
   68phy    O11 1835   1.938  -0.677   0.620 -0.2651 -0.3332 -0.2011
   68phy    H1A 1836   1.884  -0.675   0.544 -3.3245 -0.3469  1.8238
   69phy    C35 1837   2.883   2.891   2.459 -0.3138  0.1267 -0.4382
   69phy    C33 1838   2.922   2.985   2.351 -0.4009 -0.3147  0.2453
   69phy    C34 1839   2.949   2.910   2.224 -0.3148  0.1834  0.0819
   69phy    C32 1840   2.799   3.076   2.334  0.4071 -0.2047  0.5770
   69phy    C31 1841   2.833   3.225   2.303  0.0816 -0.1123 -0.1306
   69phy    C30 1842   2.710   3.308   2.279  0.2241  0.3740 -0.5734
   69phy    C28 1843   2.750   3.458   2.279 -0.1405  0.0385  0.3280
   69phy    C29 1844   2.748   3.506   2.132  0.7072  0.9862  0.0962
   69phy    C27 1845   2.652   3.547   2.359  0.1258 -0.0214  0.2330
   69phy    C26 1846   2.711   3.642   2.466 -0.4538  0.5519  0.5325
   69phy    C25 1847   2.596   3.724   2.528 -0.3800 -0.3791 -1.0362
   69phy    C23 1848   2.637   3.789   2.665 -0.0611  0.8197 -0.4551
   69phy    C24 1849   2.645   3.940   2.653 -0.6193 -0.1578 -0.3356
   69phy    C22 1850   2.539   3.742   2.779  0.1517 -0.3117 -0.2752
   69phy    C21 1851   2.600   3.716   2.918  0.4847 -0.2452  0.4631
   69phy    C20 1852   2.493   3.688   3.028 -0.0850  0.3544 -0.1973
   69phy    C18 1853   2.549   3.650   3.170  0.1424 -0.6540 -0.0082
   69phy    O01 1854   2.648   3.749   3.207 -0.2820  0.4269  0.2738
   69phy    H01 1855   2.635   3.832   3.164  2.9576  0.2049 -1.4441
   69phy    C19 1856   2.427   3.686   3.259 -0.3130 -0.0539 -0.2146
   69phy    C13 1857   2.601   3.497   3.165 -0.0126 -0.2605  0.5449
   69phy     H3 1858   2.664   3.489   3.073  0.3875  2.7243  0.4404
   69phy    O33 1859   2.495   3.404   3.141 -0.2945  0.2684 -0.5282
   69phy    H1B 1860   2.426   3.416   3.203  1.4947  0.9033  1.4293
   69phy    C12 1861   2.692   3.449   3.285 -0.1901 -0.2974  0.1376
   69phy    O11 1862   2.620   3.387   3.391  0.3373  0.2592  0.1485
   69phy    H1A 1863   2.608   3.295   3.377  1.0230 -0.0591  1.4526
   70phy    C35 1864   0.949   0.371   0.496  0.0691  0.7889 -0.0205
   70phy    C33 1865   1.033   0.448   0.599 -0.8357  0.0447 -0.2269
   70phy    C34 1866   0.945   0.523   0.702  0.1149  0.3963  0.0940
   70phy    C32 1867   1.130   0.346   0.661  0.3284  0.1484  0.5528
   70phy    C31 1868   1.281   0.385   0.667 -0.5233  0.0060 -0.1772
   70phy    C30 1869   1.365   0.266   0.728 -0.4296 -0.9257  0.3549
   70phy    C28 1870   1.519   0.293   0.717  0.7768 -0.2747 -0.2534
   70phy    C29 1871   1.573   0.385   0.823  0.0868 -0.4562 -0.5453
   70phy    C27 1872   1.589   0.158   0.734  0.5820  0.2274 -0.1744
   70phy    C26 1873   1.717   0.132   0.642  0.1790 -0.0444 -0.3617
   70phy    C25 1874   1.796   0.017   0.695  0.5284  0.8856  0.3309
   70phy    C23 1875   1.903  -0.029   0.587  0.8069 -0.1025  0.0775
   70phy    C24 1876   2.041  -0.054   0.648  0.2785  0.3704  0.2130
   70phy    C22 1877   1.844  -0.160   0.515 -0.4324 -0.3449 -0.7212
   70phy    C21 1878   1.860  -0.154   0.364 -0.2947 -0.4166 -0.2338
   70phy    C20 1879   1.755  -0.230   0.273 -0.1450 -0.8298  0.5687
   70phy    C18 1880   1.762  -0.224   0.118  0.0999 -0.2797 -0.3010
   70phy    O01 1881   1.773  -0.085   0.072 -0.1198  0.1380  0.3954
   70phy    H01 1882   1.771  -0.083  -0.022 -0.0134 -2.1977  0.2831
   70phy    C19 1883   1.623  -0.277   0.075  0.1095 -0.0811 -0.1621
   70phy    C13 1884   1.896  -0.304   0.066 -0.1909  0.0014  0.1017
   70phy     H3 1885   1.979  -0.230   0.080  2.3684 -1.9792 -3.2054
   70phy    O33 1886   1.952  -0.408   0.144  0.2292  0.7705  0.0812
   70phy    H1B 1887   1.885  -0.466   0.175  2.5380 -1.8635  0.5961
   70phy    C12 1888   1.948  -0.311  -0.085  0.1752  0.4802  0.2535
   70phy    O11 1889   2.083  -0.302  -0.119 -0.5629  0.2219 -0.2946
   70phy    H1A 1890   2.099  -0.317  -0.210  1.0219 -0.8679  0.1287
   71phy    C35 1891   2.302   1.119   0.958  0.3798 -0.3554 -0.0618
   71phy    C33 1892   2.151   1.140   0.981  0.2971  0.4309 -0.1740
   71phy    C34 1893   2.119   1.288   0.966  0.3329 -0.1345 -0.1461
   71phy    C32 1894   2.064   1.058   0.881  0.0586 -0.5610  0.4046
   71phy    C31 1895   1.971   0.960   0.949  0.3149 -0.5572  0.2050
   71phy    C30 1896   1.939   0.833   0.862  0.0681 -0.2253  0.3080
   71phy    C28 1897   1.874   0.711   0.939 -0.1440 -0.3107  0.1300
   71phy    C29 1898   1.723   0.727   0.959 -0.0636  0.5764  0.1375
   71phy    C27 1899   1.900   0.591   0.848  0.4599  0.4254 -0.2652
   71phy    C26 1900   2.019   0.508   0.881  0.0741  0.6892 -0.0871
   71phy    C25 1901   2.047   0.398   0.775  0.5667 -0.4410 -0.2647
   71phy    C23 1902   2.183   0.332   0.791 -0.4788  0.7716  0.3538
   71phy    C24 1903   2.195   0.216   0.892  0.1163 -0.0337 -0.2938
   71phy    C22 1904   2.230   0.298   0.650  0.1494  0.2815  0.3975
   71phy    C21 1905   2.384   0.295   0.627 -0.3890  0.0639 -0.0691
   71phy    C20 1906   2.427   0.321   0.485  0.2144  0.4355  0.5904
   71phy    C18 1907   2.432   0.203   0.377  0.0441  0.3099  0.6604
   71phy    O01 1908   2.497   0.087   0.428 -0.5893  0.5206  0.1847
   71phy    H01 1909   2.437   0.035   0.478 -0.1359 -0.4114 -0.2241
   71phy    C19 1910   2.522   0.254   0.265 -0.5575  0.2080 -0.3280
   71phy    C13 1911   2.285   0.162   0.327 -0.8805 -0.2769  0.1535
   71phy     H3 1912   2.234   0.133   0.422 -1.1805  0.8076  0.3372
   71phy    O33 1913   2.194   0.270   0.295  0.0966 -0.5069  0.2310
   71phy    H1B 1914   2.101   0.258   0.285  0.2983 -1.2393 -1.0593
   71phy    C12 1915   2.239   0.030   0.265  0.1006  0.1767 -0.0409
   71phy    O11 1916   2.216   0.013   0.130 -0.1124 -0.0248  0.1307
   71phy    H1A 1917   2.137   0.059   0.108  1.4263  2.2868 -1.0618
   72phy    C35 1918   2.278   1.428   1.460 -0.0601 -0.3061 -0.5333
   72phy    C33 1919   2.360   1.523   1.371 -0.0481  0.0912  0.2071
   72phy    C34 1920   2.391   1.655   1.445  0.3625 -0.2919 -0.2453
   72phy    C32 1921   2.479   1.451   1.312 -0.0523  0.4122  0.2286
   72phy    C31 1922   2.510   1.471   1.166  0.4882 -0.2253 -0.1856
   72phy    C30 1923   2.645   1.411   1.135  0.2074  0.1983  0.0512
   72phy    C28 1924   2.684   1.415   0.987  0.3065 -0.1517 -0.1539
   72phy    C29 1925   2.821   1.483   0.978  0.2290  0.6001 -0.0504
   72phy    C27 1926   2.691   1.274   0.929  0.3856 -0.7497 -0.2983
   72phy    C26 1927   2.619   1.258   0.797 -0.0970 -0.1253 -0.3179
   72phy    C25 1928   2.678   1.130   0.727  0.3233  0.5257  0.0898
   72phy    C23 1929   2.623   1.107   0.584  0.2666 -0.1244 -0.1807
   72phy    C24 1930   2.725   1.142   0.473  0.0851 -0.0514 -0.3897
   72phy    C22 1931   2.566   0.968   0.575 -0.4149  0.6677  0.4802
   72phy    C21 1932   2.424   0.954   0.528  0.6336  0.2298  0.0530
   72phy    C20 1933   2.371   0.816   0.487 -0.2951  0.9405 -0.0631
   72phy    C18 1934   2.222   0.805   0.437 -0.0971 -0.8228  0.2361
   72phy    O01 1935   2.137   0.895   0.509  0.4078  0.0342 -0.0254
   72phy    H01 1936   2.198   0.954   0.549  0.7584  0.7185 -1.4875
   72phy    C19 1937   2.179   0.666   0.484  0.1038 -0.5578  0.9201
   72phy    C13 1938   2.213   0.824   0.273 -0.4471 -0.1793  0.4676
   72phy     H3 1939   2.248   0.930   0.263  1.4711 -0.3127  3.9665
   72phy    O33 1940   2.317   0.765   0.195  0.1737 -0.1101  0.0728
   72phy    H1B 1941   2.287   0.684   0.159  0.7245 -1.0136  1.5806
   72phy    C12 1942   2.085   0.875   0.194 -0.3733  0.3066  0.1479
   72phy    O11 1943   2.026   0.773   0.122 -0.5223 -0.2053  0.3945
   72phy    H1A 1944   1.994   0.800   0.038 -1.9280 -1.4398  0.5108
   73phy    C35 1945   2.134   2.087   1.143 -0.1740 -0.5860  0.1176
   73phy    C33 1946   2.241   2.073   1.244 -0.2899 -0.1772  0.1575
   73phy    C34 1947   2.182   2.035   1.381  0.5320 -0.1801 -0.0896
   73phy    C32 1948   2.348   1.966   1.217  0.4809  0.1503  0.0187
   73phy    C31 1949   2.468   2.005   1.137  0.0763 -0.0240 -0.6396
   73phy    C30 1950   2.567   1.898   1.133 -0.2933 -0.4036  0.5294
   73phy    C28 1951   2.705   1.956   1.110 -1.1369 -0.0706  0.5796
   73phy    C29 1952   2.781   1.934   1.242 -0.2494 -0.6162  0.4316
   73phy    C27 1953   2.762   1.894   0.982 -0.2856 -0.2884 -0.4677
   73phy    C26 1954   2.884   1.963   0.922  0.6575  0.0722  0.2989
   73phy    C25 1955   2.895   1.912   0.776 -0.1749  0.2171  0.0333
   73phy    C23 1956   3.033   1.936   0.708 -0.1111  0.4390  0.4439
   73phy    C24 1957   3.107   1.808   0.672 -0.3682  0.1760 -0.0312
   73phy    C22 1958   3.014   2.033   0.585  0.3205  0.5784  0.0174
   73phy    C21 1959   3.127   2.126   0.548 -0.1355  0.0780 -0.0194
   73phy    C20 1960   3.097   2.219   0.424 -0.1334 -0.2157  0.1733
   73phy    C18 1961   3.165   2.358   0.426 -0.0870 -0.2911 -0.2024
   73phy    O01 1962   3.130   2.422   0.555  0.0608  0.3961  0.4198
   73phy    H01 1963   3.137   2.347   0.611 -1.3304 -1.6132 -1.9122
   73phy    C19 1964   3.092   2.435   0.314  0.2471  0.0337 -0.0708
   73phy    C13 1965   3.330   2.350   0.406  0.3920  0.5397  0.3997
   73phy     H3 1966   3.363   2.291   0.495  1.1824  1.6926  0.9088
   73phy    O33 1967   3.372   2.257   0.306 -0.4470 -0.1301 -0.1209
   73phy    H1B 1968   3.441   2.295   0.255  0.4551 -2.2169 -0.5546
   73phy    C12 1969   3.434   2.459   0.468  0.0313 -0.3498  0.5391
   73phy    O11 1970   3.512   2.525   0.371  0.2726 -0.0218  0.0175
   73phy    H1A 1971   3.550   2.602   0.408 -2.7410  1.3690  0.5176
   74phy    C35 1972   3.518   2.342   1.262  0.1266 -0.0620 -0.2873
   74phy    C33 1973   3.589   2.472   1.231  0.3113 -0.4813  0.2387
   74phy    C34 1974   3.638   2.530   1.362 -0.3446 -0.1285  0.1066
   74phy    C32 1975   3.706   2.468   1.129  0.4835  0.4416 -0.3983
   74phy    C31 1976   3.673   2.497   0.982 -0.4432 -0.1768  0.3441
   74phy    C30 1977   3.801   2.477   0.897 -0.1175  0.2463  0.0304
   74phy    C28 1978   3.798   2.469   0.744  0.5822  0.4364  0.2571
   74phy    C29 1979   3.831   2.600   0.680  0.3412 -0.5680  0.6632
   74phy    C27 1980   3.878   2.349   0.680 -0.4747 -0.3658 -0.5084
   74phy    C26 1981   3.801   2.280   0.569 -0.4305 -0.0105 -0.1291
   74phy    C25 1982   3.882   2.172   0.490 -0.2915 -0.1891  0.1995
   74phy    C23 1983   3.827   2.132   0.352 -0.0189 -0.0960  0.8758
   74phy    C24 1984   3.940   2.113   0.245  0.0342 -0.1924  0.4574
   74phy    C22 1985   3.722   2.023   0.369 -0.5804  0.0451 -0.3226
   74phy    C21 1986   3.607   2.030   0.268 -0.3146 -0.2977 -0.4282
   74phy    C20 1987   3.483   1.945   0.301 -0.4936  0.5000  0.4503
   74phy    C18 1988   3.360   1.940   0.194 -0.5829 -0.3093  0.6179
   74phy    O01 1989   3.319   2.064   0.142 -0.3517 -0.1057  0.9313
   74phy    H01 1990   3.339   2.130   0.206  0.7979 -0.8416  1.3741
   74phy    C19 1991   3.236   1.880   0.257  0.2830  0.5162 -0.6506
   74phy    C13 1992   3.411   1.865   0.062 -0.3609 -1.1182  0.0086
   74phy     H3 1993   3.497   1.925   0.023  0.9609 -2.0395  1.4130
   74phy    O33 1994   3.478   1.743   0.089 -0.2550 -0.0800  0.5898
   74phy    H1B 1995   3.417   1.677   0.114 -1.2163 -0.1670 -1.6854
   74phy    C12 1996   3.349   1.863  -0.087 -0.5529 -0.0513 -0.2634
   74phy    O11 1997   3.280   1.978  -0.134  0.3897 -0.0683  0.2059
   74phy    H1A 1998   3.344   2.046  -0.123 -0.2138  1.0699 -2.6884
   75phy    C35 1999   4.246   2.515   1.861 -0.0355  0.0772 -0.0008
   75phy    C33 2000   4.189   2.400   1.936  0.3511  0.3021 -0.1315
   75phy    C34 2001   4.070   2.436   2.027 -0.4627 -0.1721  0.5209
   75phy    C32 2002   4.159   2.282   1.843  0.7844 -0.1754  0.5901
   75phy    C31 2003   4.220   2.149   1.872 -0.2392 -0.6305  0.7878
   75phy    C30 2004   4.243   2.056   1.752 -0.3827 -0.0687 -0.1250
   75phy    C28 2005   4.327   1.932   1.780 -0.1499 -0.5071  0.1353
   75phy    C29 2006   4.245   1.813   1.843  0.1355 -0.2437  0.2385
   75phy    C27 2007   4.397   1.885   1.650  0.0495 -0.0331  0.7301
   75phy    C26 2008   4.511   1.957   1.576  0.2698 -0.5392 -0.3928
   75phy    C25 2009   4.593   1.876   1.482 -0.1632 -0.3521  0.0386
   75phy    C23 2010   4.678   1.960   1.388  0.2137  0.3078  0.4834
   75phy    C24 2011   4.795   2.037   1.453 -0.3073 -0.0654 -0.0449
   75phy    C22 2012   4.718   1.866   1.273  0.1139  0.5720 -0.5345
   75phy    C21 2013   4.723   1.922   1.125 -0.1777 -0.0122 -0.4640
   75phy    C20 2014   4.766   1.808   1.027  0.4319 -0.1698  0.3348
   75phy    C18 2015   4.804   1.837   0.877  0.0631  0.3247 -0.2918
   75phy    O01 2016   4.695   1.897   0.810  0.4494 -0.2869 -0.3590
   75phy    H01 2017   4.691   1.849   0.729 -1.2870 -0.8298  0.0175
   75phy    C19 2018   4.804   1.695   0.813 -0.5731 -0.1834  0.0424
   75phy    C13 2019   4.943   1.916   0.848  0.4526  0.2315 -0.0186
   75phy     H3 2020   5.027   1.855   0.889  0.5135 -0.5691 -1.2959
   75phy    O33 2021   4.982   1.930   0.714 -0.2396 -0.1284  0.2515
   75phy    H1B 2022   4.930   2.000   0.678 -1.6217 -1.2217  0.0472
   75phy    C12 2023   5.001   2.048   0.918  0.2010 -0.3946  0.7372
   75phy    O11 2024   4.950   2.172   0.884  0.1866  0.6174  0.1322
   75phy    H1A 2025   4.859   2.171   0.903 -0.1730 -2.3627 -1.1563
   76phy    C35 2026   3.444   1.737   1.642  0.0146  0.8265 -0.4329
   76phy    C33 2027   3.406   1.602   1.702 -0.1770 -0.2346 -0.2074
   76phy    C34 2028   3.472   1.494   1.610 -0.0522  0.3575 -0.2025
   76phy    C32 2029   3.459   1.574   1.845 -0.2622 -0.0485  0.1154
   76phy    C31 2030   3.403   1.655   1.960  0.5904  0.4361  0.2425
   76phy    C30 2031   3.458   1.593   2.094  0.4720 -0.0221  0.4079
   76phy    C28 2032   3.400   1.638   2.226  0.2243 -0.4317  0.3423
   76phy    C29 2033   3.272   1.550   2.257 -0.2913 -0.2870 -0.0697
   76phy    C27 2034   3.497   1.612   2.339  0.1308 -0.0497 -0.0431
   76phy    C26 2035   3.519   1.725   2.437 -0.1626 -0.0204 -0.1247
   76phy    C25 2036   3.617   1.675   2.545  0.1652  0.3684 -0.0743
   76phy    C23 2037   3.606   1.748   2.681 -0.2437 -1.3593 -0.5071
   76phy    C24 2038   3.642   1.648   2.788  0.1230 -0.0919 -0.1342
   76phy    C22 2039   3.687   1.880   2.693 -0.7174 -0.1714 -0.4650
   76phy    C21 2040   3.641   1.974   2.801 -0.4027  0.1944 -0.6044
   76phy    C20 2041   3.741   2.090   2.809 -0.0359 -0.3080  0.3843
   76phy    C18 2042   3.712   2.198   2.920  0.3969 -0.2920 -0.0456
   76phy    O01 2043   3.674   2.148   3.049 -0.4394  0.0187  0.1992
   76phy    H01 2044   3.701   2.058   3.058  0.6949  0.5480  3.3534
   76phy    C19 2045   3.858   2.253   2.931  0.3263  0.7025  0.1369
   76phy    C13 2046   3.608   2.317   2.876 -0.1981  0.1651  0.2647
   76phy     H3 2047   3.629   2.350   2.771 -4.1734 -1.1941 -1.1645
   76phy    O33 2048   3.628   2.436   2.958 -0.2709  0.3495  0.0906
   76phy    H1B 2049   3.676   2.417   3.036  1.9493 -0.9559 -1.4958
   76phy    C12 2050   3.458   2.284   2.878  0.4739  0.0541 -0.1073
   76phy    O11 2051   3.420   2.217   3.000 -0.2300 -0.5620  0.4404
   76phy    H1A 2052   3.452   2.270   3.071  1.3540 -0.3052 -0.4118
   77phy    C35 2053   2.830   1.086   1.302  0.4521 -0.1493  0.3696
   77phy    C33 2054   2.730   0.987   1.374 -0.2421 -0.4128 -0.3263
   77phy    C34 2055   2.692   1.044   1.514 -0.3022  0.1013  0.7714
   77phy    C32 2056   2.603   0.960   1.292  0.2643 -0.7890 -0.8049
   77phy    C31 2057   2.617   0.835   1.196 -0.4068 -0.2868  0.5783
   77phy    C30 2058   2.479   0.791   1.149  0.4094  0.2019  0.1028
   77phy    C28 2059   2.468   0.662   1.070  0.7326 -0.4049 -0.0226
   77phy    C29 2060   2.338   0.601   1.114  0.0968  0.5912  0.2300
   77phy    C27 2061   2.467   0.663   0.916  0.3221 -0.0075  0.2061
   77phy    C26 2062   2.606   0.627   0.861  0.3056  0.4450 -0.0046
   77phy    C25 2063   2.610   0.589   0.713  0.0181 -0.5491 -0.2260
   77phy    C23 2064   2.752   0.550   0.661 -1.3919 -0.4212 -0.4642
   77phy    C24 2065   2.787   0.408   0.704  0.1378  0.1382  0.2389
   77phy    C22 2066   2.764   0.537   0.509 -0.0629 -0.0605  0.1398
   77phy    C21 2067   2.775   0.670   0.429  0.0992 -0.4614 -0.4059
   77phy    C20 2068   2.850   0.658   0.290 -0.2579 -0.7770  0.5736
   77phy    C18 2069   2.800   0.575   0.167 -0.4724  0.4067 -0.2875
   77phy    O01 2070   2.751   0.447   0.219 -0.0038  0.5751  0.0198
   77phy    H01 2071   2.695   0.409   0.155 -1.4066  0.1278  1.4420
   77phy    C19 2072   2.930   0.543   0.082 -0.1005  0.2001 -0.0403
   77phy    C13 2073   2.686   0.651   0.081  0.8276  0.1629  0.9941
   77phy     H3 2074   2.601   0.659   0.154 -0.1328 -0.1415 -0.0617
   77phy    O33 2075   2.700   0.792   0.056 -0.1049  0.0174  0.1278
   77phy    H1B 2076   2.792   0.808   0.045  0.1850 -1.5622  0.1194
   77phy    C12 2077   2.580   0.585  -0.009  0.3489  0.3852 -0.2394
   77phy    O11 2078   2.556   0.450   0.016 -0.1048 -0.4548 -0.0298
   77phy    H1A 2079   2.475   0.425  -0.024  0.4239 -0.9960 -0.7773
   78phy    C35 2080   0.049   1.136   1.298 -0.0692 -0.4222 -0.1556
   78phy    C33 2081  -0.067   1.039   1.322 -0.1442  0.1124  0.0509
   78phy    C34 2082  -0.068   1.004   1.472  0.3311 -0.0381 -0.2876
   78phy    C32 2083  -0.196   1.089   1.258 -0.4155  0.0847  0.0988
   78phy    C31 2084  -0.291   0.983   1.206  0.7392 -0.2044  0.2822
   78phy    C30 2085  -0.433   1.037   1.169  0.1145  0.2933  0.0759
   78phy    C28 2086  -0.550   0.942   1.184  0.4427 -0.2820  0.4991
   78phy    C29 2087  -0.608   0.934   1.322  0.1238  0.1666  0.7651
   78phy    C27 2088  -0.653   0.996   1.084  0.4481 -0.7669  0.5446
   78phy    C26 2089  -0.705   0.897   0.983  0.1701  0.3127  0.6033
   78phy    C25 2090  -0.795   0.960   0.880  0.1804  0.2192 -0.1500
   78phy    C23 2091  -0.866   0.876   0.771  0.0206 -0.1460 -0.9825
   78phy    C24 2092  -1.010   0.838   0.817 -0.1664  0.0894  0.0572
   78phy    C22 2093  -0.865   0.954   0.631 -0.2614 -0.7251 -0.4204
   78phy    C21 2094  -0.879   0.870   0.507  0.0450 -0.8856 -0.4177
   78phy    C20 2095  -0.858   0.955   0.379 -0.2448  0.6526 -0.3545
   78phy    C18 2096  -0.836   0.896   0.233 -0.5094 -0.1259  0.4578
   78phy    O01 2097  -0.731   0.793   0.235  0.5484 -0.3751  0.4719
   78phy    H01 2098  -0.744   0.747   0.155 -1.4671 -0.5339  0.8419
   78phy    C19 2099  -0.783   1.025   0.151  0.3962  0.0313 -0.3726
   78phy    C13 2100  -0.970   0.841   0.162 -0.2452 -0.3507  0.0210
   78phy     H3 2101  -1.012   0.768   0.236  0.3139  0.4410  1.1444
   78phy    O33 2102  -1.086   0.927   0.155  0.0561 -0.4692  0.1001
   78phy    H1B 2103  -1.078   0.971   0.073  0.2842  0.1532  0.4463
   78phy    C12 2104  -0.959   0.725   0.047 -0.2826 -0.2967  0.0892
   78phy    O11 2105  -0.838   0.650   0.051  0.0856  0.0547  0.1418
   78phy    H1A 2106  -0.831   0.583  -0.015  1.4414  1.5036 -1.2615
   79phy    C35 2107   3.347   1.059   1.271  0.0953  0.1678 -0.0581
   79phy    C33 2108   3.240   1.163   1.286  0.3862  0.3405 -0.5617
   79phy    C34 2109   3.274   1.239   1.413 -0.1958  0.3114  0.6031
   79phy    C32 2110   3.248   1.255   1.167 -0.4434 -0.1798  0.0416
   79phy    C31 2111   3.174   1.222   1.035 -0.7482  0.4241 -0.0026
   79phy    C30 2112   3.191   1.331   0.922 -0.4661 -0.4001  0.0591
   79phy    C28 2113   3.126   1.310   0.789 -0.5702 -0.0207 -0.2611
   79phy    C29 2114   3.096   1.438   0.715  0.0155  0.1746  0.0431
   79phy    C27 2115   3.210   1.212   0.696  0.0924 -0.4038 -0.5274
   79phy    C26 2116   3.121   1.110   0.639 -0.1860  0.3902  0.6352
   79phy    C25 2117   3.204   1.019   0.541  0.5689 -0.1712 -0.2916
   79phy    C23 2118   3.115   0.940   0.435  0.2803  0.2370 -0.2133
   79phy    C24 2119   3.086   1.019   0.309 -0.2577 -0.3511  0.7078
   79phy    C22 2120   3.213   0.825   0.390 -0.0923 -0.2383 -0.1133
   79phy    C21 2121   3.186   0.688   0.452  0.4273 -0.0120 -0.1233
   79phy    C20 2122   3.290   0.585   0.411  0.2772 -0.3433 -0.4033
   79phy    C18 2123   3.300   0.450   0.500 -0.1600 -0.8436  0.0637
   79phy    O01 2124   3.324   0.489   0.633 -0.3932  0.1519 -0.4956
   79phy    H01 2125   3.393   0.553   0.635  0.4812 -0.7832 -0.1483
   79phy    C19 2126   3.436   0.400   0.449 -0.7517 -0.4806 -0.0628
   79phy    C13 2127   3.175   0.346   0.480 -0.5329 -0.0626  0.3026
   79phy     H3 2128   3.088   0.397   0.529 -1.2447 -0.6206 -0.3648
   79phy    O33 2129   3.112   0.336   0.354 -0.1648  0.2540 -0.1904
   79phy    H1B 2130   3.019   0.323   0.359 -0.2312  0.2433 -1.2862
   79phy    C12 2131   3.153   0.220   0.577 -0.0268  0.1920  0.3349
   79phy    O11 2132   3.193   0.094   0.527  0.2904  0.1368 -0.4455
   79phy    H1A 2133   3.272   0.111   0.479  1.2339 -0.9041  0.6796
   80phy    C35 2134   4.114   0.784   1.553 -0.6602  0.4797 -0.0047
   80phy    C33 2135   4.114   0.928   1.596  1.0108  0.0427 -0.0216
   80phy    C34 2136   4.245   0.953   1.667  0.4970  0.0908 -0.5101
   80phy    C32 2137   4.118   1.029   1.477  0.5458  0.0873  0.0692
   80phy    C31 2138   3.987   1.109   1.446  0.0639 -0.2358 -0.0224
   80phy    C30 2139   3.996   1.206   1.331 -0.1714 -0.0254 -0.1625
   80phy    C28 2140   3.855   1.257   1.302 -0.0831  0.2072  0.0616
   80phy    C29 2141   3.842   1.384   1.381  0.2738  0.2922 -0.1796
   80phy    C27 2142   3.824   1.298   1.157 -0.2509  0.2539  0.5413
   80phy    C26 2143   3.798   1.181   1.066  0.5560  0.1600 -0.3206
   80phy    C25 2144   3.746   1.230   0.930  0.0307 -0.6798 -0.1494
   80phy    C23 2145   3.677   1.134   0.832 -0.7226 -0.4520 -0.3295
   80phy    C24 2146   3.522   1.131   0.866 -0.2741  0.6947 -0.3775
   80phy    C22 2147   3.709   1.184   0.695 -0.0673 -0.6472  0.3641
   80phy    C21 2148   3.722   1.069   0.601  0.5482 -0.1298  0.8445
   80phy    C20 2149   3.719   1.118   0.451 -0.0172 -0.7790  0.5231
   80phy    C18 2150   3.755   1.024   0.333  0.4536 -0.4038  0.7008
   80phy    O01 2151   3.879   0.970   0.368 -0.0536  0.0579  0.4495
   80phy    H01 2152   3.934   0.977   0.292  0.0013 -2.9101  0.0799
   80phy    C19 2153   3.766   1.121   0.212  0.0301  0.4146  0.1865
   80phy    C13 2154   3.648   0.909   0.310  0.0986  0.1631  0.2364
   80phy     H3 2155   3.652   0.847   0.403  2.2230  0.1820  0.2076
   80phy    O33 2156   3.507   0.943   0.309  0.0756 -0.0992  0.2404
   80phy    H1B 2157   3.496   1.032   0.334  1.1143  0.1152 -0.0293
   80phy    C12 2158   3.670   0.777   0.224  0.4799 -0.4572  0.0749
   80phy    O11 2159   3.801   0.747   0.176  0.1806  0.1482 -0.1070
   80phy    H1A 2160   3.864   0.786   0.234  0.9088 -2.9201  1.3511
   81phy    C35 2161   2.845   1.473   1.469 -0.0002  0.2585  0.1915
   81phy    C33 2162   2.897   1.617   1.441 -0.5040 -0.0846 -0.0436
   81phy    C34 2163   2.839   1.729   1.527  0.1420  0.0296 -0.3177
   81phy    C32 2164   3.052   1.618   1.422  0.6793  0.6295 -0.1065
   81phy    C31 2165   3.107   1.698   1.296 -0.3970 -0.0932 -0.3192
   81phy    C30 2166   3.249   1.655   1.250  0.7227  0.1647 -0.2797
   81phy    C28 2167   3.308   1.749   1.140 -0.4009  0.0314 -0.5077
   81phy    C29 2168   3.393   1.859   1.208  0.0785  0.1970 -0.2612
   81phy    C27 2169   3.390   1.652   1.053  0.7229  0.0314  0.1059
   81phy    C26 2170   3.392   1.687   0.904  0.1320  0.0010 -0.2556
   81phy    C25 2171   3.471   1.592   0.819  0.4388 -0.0778  0.5164
   81phy    C23 2172   3.476   1.643   0.671 -0.5823 -0.4664  0.7679
   81phy    C24 2173   3.587   1.748   0.647 -0.0022  0.4722  0.1330
   81phy    C22 2174   3.496   1.525   0.573 -0.7709  0.4072 -0.9196
   81phy    C21 2175   3.408   1.523   0.451 -0.3637  0.1771  0.0372
   81phy    C20 2176   3.443   1.407   0.356 -0.5792  0.0236  0.2547
   81phy    C18 2177   3.330   1.345   0.272 -0.0440  0.0453 -1.0224
   81phy    O01 2178   3.235   1.288   0.363 -0.6556  0.3568  0.0701
   81phy    H01 2179   3.257   1.313   0.451  0.2176  0.7435 -0.2486
   81phy    C19 2180   3.398   1.236   0.189 -0.7160  0.4926  0.0277
   81phy    C13 2181   3.237   1.441   0.180 -0.6085 -0.0995 -0.1023
   81phy     H3 2182   3.188   1.508   0.255  0.7097 -0.5958  1.2636
   81phy    O33 2183   3.301   1.543   0.104 -0.0892  0.1597 -0.2962
   81phy    H1B 2184   3.299   1.529   0.011 -0.1611  1.1758 -0.4648
   81phy    C12 2185   3.084   1.431   0.135 -0.0939 -0.1947 -0.1295
   81phy    O11 2186   3.062   1.356   0.018  0.6709  0.0287  0.0297
   81phy    H1A 2187   3.098   1.270   0.031  1.5537  0.3063 -0.4341
   82phy    C35 2188   2.148   2.042   0.756  0.4441  0.1348  0.2588
   82phy    C33 2189   2.238   2.155   0.712  0.1052  0.5594  0.3287
   82phy    C34 2190   2.250   2.254   0.829  0.5368  0.1085 -0.0010
   82phy    C32 2191   2.376   2.092   0.654 -0.2908  0.1383  0.0047
   82phy    C31 2192   2.439   2.167   0.536  0.2485 -0.1311  0.2181
   82phy    C30 2193   2.572   2.114   0.483  0.3315 -0.2620 -0.1140
   82phy    C28 2194   2.643   2.196   0.374 -0.2992 -0.2020  0.5154
   82phy    C29 2195   2.717   2.317   0.429 -0.0819 -0.1054 -0.4006
   82phy    C27 2196   2.747   2.128   0.275  0.9207  0.1577 -0.1969
   82phy    C26 2197   2.711   2.024   0.173 -0.1050 -0.4747 -0.2817
   82phy    C25 2198   2.834   1.959   0.099 -0.1349  0.0466  0.1106
   82phy    C23 2199   2.806   1.864  -0.017  0.1534  0.2185 -0.2758
   82phy    C24 2200   2.894   1.897  -0.133  0.1926 -0.2690  0.6982
   82phy    C22 2201   2.810   1.720   0.028  0.0797  0.3001  0.3639
   82phy    C21 2202   2.730   1.625  -0.060 -0.1257  0.5138 -0.1623
   82phy    C20 2203   2.711   1.491   0.010 -0.1038  0.8557 -0.1617
   82phy    C18 2204   2.642   1.376  -0.075  0.0697 -0.3620 -0.2931
   82phy    O01 2205   2.517   1.435  -0.130  0.0558 -0.2420  0.2041
   82phy    H01 2206   2.490   1.502  -0.069 -0.0278  0.2439 -0.3541
   82phy    C19 2207   2.595   1.275   0.039 -0.7708  0.6032 -0.0622
   82phy    C13 2208   2.740   1.315  -0.199 -0.1085  0.1890 -0.4538
   82phy     H3 2209   2.763   1.406  -0.260 -1.2096  0.6331 -0.2366
   82phy    O33 2210   2.875   1.284  -0.169 -0.2086 -0.4360 -0.1979
   82phy    H1B 2211   2.904   1.336  -0.097 -0.4055 -0.7188  0.0874
   82phy    C12 2212   2.679   1.247  -0.328 -0.3966  0.1270 -0.0786
   82phy    O11 2213   2.666   1.106  -0.314 -0.2126 -0.1533 -0.8597
   82phy    H1A 2214   2.590   1.077  -0.269  0.5980 -0.1293  0.5770
   83phy    C35 2215   4.159   1.408   1.794  0.2699  0.0856  0.0616
   83phy    C33 2216   4.009   1.448   1.796  0.0984 -0.1132  0.7061
   83phy    C34 2217   3.964   1.562   1.702 -0.2516  0.2211  0.5513
   83phy    C32 2218   3.939   1.310   1.793  0.0139  0.3610  0.0875
   83phy    C31 2219   3.795   1.292   1.832 -0.2863 -0.0565  0.0990
   83phy    C30 2220   3.733   1.155   1.800 -0.6222 -0.4724  0.1129
   83phy    C28 2221   3.589   1.140   1.858 -0.3638 -0.4858  0.0747
   83phy    C29 2222   3.505   1.062   1.756  0.3672 -0.3054  0.3045
   83phy    C27 2223   3.576   1.061   1.990 -0.5261 -0.2593  0.1406
   83phy    C26 2224   3.522   1.144   2.106 -0.1273  0.0496  0.0125
   83phy    C25 2225   3.525   1.071   2.240  0.1316  0.8504 -0.3200
   83phy    C23 2226   3.476   1.152   2.361 -0.5026  0.4210 -0.1727
   83phy    C24 2227   3.324   1.151   2.391 -0.3055  0.1844  0.4713
   83phy    C22 2228   3.562   1.109   2.484 -0.0456  0.4216  0.0601
   83phy    C21 2229   3.586   1.217   2.591 -0.0058 -0.0161  0.3204
   83phy    C20 2230   3.633   1.155   2.725  0.0725  0.1515 -0.2381
   83phy    C18 2231   3.718   1.224   2.833  0.2484  0.1953 -0.2888
   83phy    O01 2232   3.631   1.333   2.883  0.1247  0.0883  0.2002
   83phy    H01 2233   3.685   1.409   2.871  0.8373 -0.6205 -1.2235
   83phy    C19 2234   3.723   1.130   2.957 -0.0742 -0.2902  0.0904
   83phy    C13 2235   3.860   1.279   2.773 -0.0034 -0.0764  0.1681
   83phy     H3 2236   3.839   1.340   2.681 -0.0636 -0.2745  0.0482
   83phy    O33 2237   3.938   1.176   2.716  0.2290 -0.0460 -0.1113
   83phy    H1B 2238   3.947   1.106   2.778 -0.3788  0.2780  0.3502
   83phy    C12 2239   3.943   1.381   2.864  0.3883 -0.2993  0.1350
   83phy    O11 2240   3.865   1.491   2.889  0.0715 -0.0107 -0.3049
   83phy    H1A 2241   3.916   1.557   2.934 -1.8768  0.8667  0.7643
   84phy    C35 2242   4.318   2.118   1.230  0.1618 -0.2086  0.5236
   84phy    C33 2243   4.203   2.055   1.298 -0.3889  0.1200  0.5682
   84phy    C34 2244   4.146   2.142   1.410 -0.3015  0.2604  0.0079
   84phy    C32 2245   4.095   2.018   1.193  0.2566  0.1336  0.1189
   84phy    C31 2246   4.046   1.874   1.184  0.3517 -0.5943 -0.4189
   84phy    C30 2247   3.940   1.841   1.076 -0.2256 -0.0915  0.4424
   84phy    C28 2248   3.904   1.691   1.067 -0.1348 -0.0367 -0.1866
   84phy    C29 2249   3.780   1.659   1.150  0.2590 -0.1313 -0.2074
   84phy    C27 2250   3.864   1.646   0.919 -0.1938 -1.1601 -0.4194
   84phy    C26 2251   3.975   1.602   0.823 -0.0808  0.4864  0.0952
   84phy    C25 2252   3.910   1.529   0.698 -0.3715 -0.4319 -0.0949
   84phy    C23 2253   4.015   1.482   0.595 -0.4352  0.6855 -0.5891
   84phy    C24 2254   4.069   1.345   0.635  0.3675  0.2067  0.0353
   84phy    C22 2255   3.957   1.453   0.453 -0.2407  0.1799  0.3203
   84phy    C21 2256   3.916   1.574   0.362 -0.4079 -0.4732  0.0133
   84phy    C20 2257   3.852   1.511   0.239 -0.1583 -0.2248  0.1790
   84phy    C18 2258   3.790   1.608   0.134 -0.3115 -0.0239  0.3948
   84phy    O01 2259   3.701   1.705   0.199  0.3545  0.0520 -0.2196
   84phy    H01 2260   3.616   1.697   0.160  0.0285 -0.8939  0.6306
   84phy    C19 2261   3.695   1.518   0.053 -0.1142 -0.0492 -0.3936
   84phy    C13 2262   3.902   1.683   0.041 -0.1805  0.1636 -0.8235
   84phy     H3 2263   3.960   1.742   0.116  0.4907 -1.5878  0.1135
   84phy    O33 2264   4.014   1.604  -0.012  0.0947 -0.5863  0.3925
   84phy    H1B 2265   4.047   1.539   0.048 -1.4299 -1.0370  0.7735
   84phy    C12 2266   3.867   1.814  -0.036  0.3704  0.1981  0.4386
   84phy    O11 2267   3.751   1.885   0.006  0.0387 -0.0677 -0.1308
   84phy    H1A 2268   3.702   1.846   0.076 -2.2150 -0.5386 -1.8568
   85phy    C35 2269   2.268   0.283   1.893  0.4483  0.3132  0.4565
   85phy    C33 2270   2.321   0.415   1.943 -0.4165 -0.7757 -0.1988
   85phy    C34 2271   2.275   0.526   1.845  0.2306 -0.2886  0.0728
   85phy    C32 2272   2.283   0.438   2.093  0.2698 -0.3771 -0.2484
   85phy    C31 2273   2.384   0.509   2.177  0.3148  0.1914 -0.7184
   85phy    C30 2274   2.346   0.529   2.328  0.3461 -0.1760  0.0151
   85phy    C28 2275   2.470   0.574   2.411  0.3572  0.0118 -0.1572
   85phy    C29 2276   2.461   0.724   2.452  0.3036  0.3699 -0.3721
   85phy    C27 2277   2.472   0.499   2.544  0.5967 -0.1257 -0.0849
   85phy    C26 2278   2.593   0.416   2.583 -0.0594  0.3480 -0.5912
   85phy    C25 2279   2.589   0.378   2.732  0.2115 -0.1462 -0.1233
   85phy    C23 2280   2.700   0.294   2.803  0.7394 -0.9487 -0.2674
   85phy    C24 2281   2.817   0.386   2.848  0.2953  0.6905 -0.8172
   85phy    C22 2282   2.635   0.231   2.928  0.3230 -0.4731  0.4074
   85phy    C21 2283   2.669   0.081   2.938  0.8247 -0.2605 -0.2868
   85phy    C20 2284   2.618   0.024   3.073 -0.0357 -0.0610  0.1698
   85phy    C18 2285   2.676  -0.117   3.122 -0.1672  0.0353 -0.1531
   85phy    O01 2286   2.817  -0.095   3.142 -0.3339 -0.1125  0.1674
   85phy    H01 2287   2.840  -0.005   3.128  0.9604 -0.1385  1.7950
   85phy    C19 2288   2.616  -0.138   3.260 -0.3842 -0.0070 -0.4054
   85phy    C13 2289   2.653  -0.236   3.013  0.6024 -0.2583  0.0377
   85phy     H3 2290   2.682  -0.195   2.913 -1.3947  0.2185 -0.3945
   85phy    O33 2291   2.513  -0.267   2.987  0.2408  0.0456 -0.1934
   85phy    H1B 2292   2.465  -0.293   3.063  0.3344 -1.2061 -0.5374
   85phy    C12 2293   2.733  -0.373   3.030  0.2956 -0.2966  0.0246
   85phy    O11 2294   2.686  -0.461   3.128 -0.0081  0.1839  0.5362
   85phy    H1A 2295   2.762  -0.489   3.175  0.3887  0.8657  0.3251
   86phy    C35 2296   4.576   1.103   2.106 -0.4376  0.5673 -0.2369
   86phy    C33 2297   4.427   1.080   2.084 -0.4349 -0.5229 -0.0114
   86phy    C34 2298   4.417   0.931   2.059  0.2456  0.3905  0.4851
   86phy    C32 2299   4.343   1.124   2.211  0.1032  0.7714 -0.3197
   86phy    C31 2300   4.252   1.242   2.177  0.2417 -1.0614  0.4135
   86phy    C30 2301   4.169   1.274   2.302  0.5051 -0.5383  0.1249
   86phy    C28 2302   4.062   1.388   2.287  0.3139 -0.0140  0.0810
   86phy    C29 2303   3.929   1.325   2.252  0.1801  0.6323  0.3120
   86phy    C27 2304   4.043   1.475   2.408 -0.1764  0.4467 -0.7368
   86phy    C26 2305   4.130   1.600   2.420  0.0007  0.6079  0.3186
   86phy    C25 2306   4.056   1.690   2.519 -1.2561 -0.2793 -0.4785
   86phy    C23 2307   4.135   1.822   2.550 -0.2066  0.2926  0.3889
   86phy    C24 2308   4.107   1.932   2.451 -0.4498  0.4214 -0.1679
   86phy    C22 2309   4.111   1.875   2.693  0.1050  0.5413  0.4040
   86phy    C21 2310   4.233   1.893   2.778 -0.0019  0.2659  0.0506
   86phy    C20 2311   4.192   1.943   2.916  0.3095 -0.0436  0.1546
   86phy    C18 2312   4.308   1.955   3.021 -0.0512  0.5306  0.5351
   86phy    O01 2313   4.431   1.999   2.968  0.1078  0.0291  0.3596
   86phy    H01 2314   4.423   2.088   2.942  2.5942  0.4290  0.6914
   86phy    C19 2315   4.249   2.062   3.110  0.0238 -0.3445 -0.2024
   86phy    C13 2316   4.340   1.816   3.102  0.3667 -0.9717 -0.0067
   86phy     H3 2317   4.245   1.765   3.132 -0.8555  0.4780 -1.2907
   86phy    O33 2318   4.387   1.850   3.233 -0.1626 -0.0280 -0.6217
   86phy    H1B 2319   4.443   1.923   3.217  0.0298  0.6438  2.5294
   86phy    C12 2320   4.435   1.713   3.034 -0.1107 -0.0506 -0.0593
   86phy    O11 2321   4.442   1.593   3.105 -0.3697 -0.3256  0.2833
   86phy    H1A 2322   4.494   1.615   3.179  0.4855  0.3919 -0.5047
   87phy    C35 2323   3.437   2.988   1.888  0.0132  0.3091  0.4077
   87phy    C33 2324   3.307   3.044   1.935  0.4751  0.3620  0.5101
   87phy    C34 2325   3.307   3.060   2.087  0.1373 -0.2899  0.1900
   87phy    C32 2326   3.276   3.171   1.859 -0.7273  0.0879  0.1487
   87phy    C31 2327   3.180   3.165   1.742  0.0642 -0.1118  0.2768
   87phy    C30 2328   3.159   3.302   1.669 -0.0922  0.1028 -0.1817
   87phy    C28 2329   3.053   3.307   1.558  0.1366 -0.8773  0.8001
   87phy    C29 2330   2.916   3.354   1.618 -0.2869  0.2974 -0.3530
   87phy    C27 2331   3.093   3.407   1.444 -0.7306  0.4941  0.1522
   87phy    C26 2332   3.094   3.344   1.304 -1.1451 -0.2186 -0.3543
   87phy    C25 2333   3.115   3.436   1.187 -0.1374  0.5436  0.2487
   87phy    C23 2334   3.141   3.366   1.050  0.7085  0.4656 -0.0322
   87phy    C24 2335   3.017   3.332   0.972 -0.2814 -0.3026  0.2366
   87phy    C22 2336   3.215   3.467   0.972  0.4221  0.9866  0.1588
   87phy    C21 2337   3.337   3.414   0.895 -0.0824 -0.1104 -0.1551
   87phy    C20 2338   3.391   3.537   0.819  0.3489  0.5269 -0.2013
   87phy    C18 2339   3.522   3.513   0.739 -0.0671  0.9768 -0.3338
   87phy    O01 2340   3.630   3.467   0.823  0.8815  0.0052 -0.3945
   87phy    H01 2341   3.615   3.398   0.884 -0.5506  0.3282 -0.3505
   87phy    C19 2342   3.566   3.659   0.716  0.3736 -0.1315 -0.2868
   87phy    C13 2343   3.509   3.430   0.600  0.2756 -0.3867 -0.0593
   87phy     H3 2344   3.469   3.332   0.637  1.1772 -0.4767  0.7447
   87phy    O33 2345   3.404   3.458   0.505  0.7032 -0.2279 -0.2991
   87phy    H1B 2346   3.427   3.541   0.470  0.0961  1.4407  2.8366
   87phy    C12 2347   3.625   3.352   0.535  0.3479 -0.5064 -0.4118
   87phy    O11 2348   3.660   3.414   0.411 -0.1749 -0.1963 -0.6380
   87phy    H1A 2349   3.585   3.440   0.361 -1.5533 -0.7433  1.0330
   88phy    C35 2350   3.769   2.114   1.457 -0.0791 -0.4263  0.0496
   88phy    C33 2351   3.739   1.993   1.551 -0.4882  0.0637  0.4629
   88phy    C34 2352   3.767   1.862   1.480  0.0080 -0.1814 -0.2845
   88phy    C32 2353   3.831   2.004   1.675 -0.0721 -0.1746 -0.2237
   88phy    C31 2354   3.760   1.961   1.807  0.4698 -0.6785  0.0599
   88phy    C30 2355   3.859   1.929   1.915 -0.3769 -0.3500  0.0942
   88phy    C28 2356   3.801   1.902   2.052  0.7551 -0.0485 -0.3301
   88phy    C29 2357   3.858   1.771   2.098 -0.2874 -0.2111  0.4918
   88phy    C27 2358   3.855   2.000   2.159  0.6307 -0.1069 -0.0063
   88phy    C26 2359   3.762   2.109   2.217 -0.4441  0.1572  0.0613
   88phy    C25 2360   3.823   2.189   2.334 -0.3208  0.4749 -0.1591
   88phy    C23 2361   3.744   2.311   2.391  1.3637 -0.2020 -0.2732
   88phy    C24 2362   3.607   2.280   2.451 -0.2003 -0.6172 -0.4501
   88phy    C22 2363   3.831   2.368   2.506 -0.2010  0.4909  0.2354
   88phy    C21 2364   3.820   2.524   2.539  0.0280 -0.0916  0.4251
   88phy    C20 2365   3.889   2.552   2.670 -0.0089  0.3222 -0.3320
   88phy    C18 2366   3.920   2.697   2.723 -0.1888 -0.5393 -0.2830
   88phy    O01 2367   3.798   2.776   2.719 -0.5939  0.0083  0.5794
   88phy    H01 2368   3.728   2.734   2.766 -0.3845  0.8987  1.7668
   88phy    C19 2369   3.934   2.665   2.877 -0.6142 -0.0329  0.7107
   88phy    C13 2370   4.049   2.772   2.653  0.2476  0.4390  0.1740
   88phy     H3 2371   4.044   2.763   2.541  0.4082  0.5344  0.1593
   88phy    O33 2372   4.168   2.701   2.679 -0.3465 -0.4668 -0.2358
   88phy    H1B 2373   4.157   2.608   2.691  0.2507 -0.8458 -2.3040
   88phy    C12 2374   4.069   2.928   2.675  0.3012  0.4441 -0.7911
   88phy    O11 2375   3.962   3.009   2.630 -0.1116  0.7857 -0.3706
   88phy    H1A 2376   3.888   2.952   2.635  0.8366 -0.3523  2.4813
   89phy    C35 2377   0.886   1.958   1.307  0.2897 -0.0553 -0.5123
   89phy    C33 2378   0.859   2.109   1.335 -0.3235  0.4143  0.4304
   89phy    C34 2379   0.751   2.140   1.440 -0.0523 -0.4379  0.4587
   89phy    C32 2380   0.995   2.163   1.376  0.2139 -0.2262  0.3454
   89phy    C31 2381   1.018   2.310   1.327  0.3455 -0.9506 -0.0913
   89phy    C30 2382   1.165   2.340   1.343  0.0074 -0.0176  0.3647
   89phy    C28 2383   1.198   2.486   1.326 -1.0928 -0.3797 -0.0035
   89phy    C29 2384   1.195   2.549   1.465 -0.3178  0.1958  0.5127
   89phy    C27 2385   1.339   2.514   1.276 -1.0542  0.1435 -0.2365
   89phy    C26 2386   1.341   2.589   1.139  0.0791  0.1890  0.1953
   89phy    C25 2387   1.489   2.622   1.106 -0.6906 -0.2599 -0.6538
   89phy    C23 2388   1.526   2.696   0.973  0.6979 -0.2913  0.4311
   89phy    C24 2389   1.504   2.849   0.975  0.0006  0.0396 -0.1862
   89phy    C22 2390   1.676   2.661   0.952  0.0909 -0.0826  0.2461
   89phy    C21 2391   1.718   2.664   0.802  0.3174  0.1430  0.1276
   89phy    C20 2392   1.863   2.617   0.783 -0.3792 -0.2839  0.0898
   89phy    C18 2393   1.954   2.656   0.663  0.1358  0.5222  0.4847
   89phy    O01 2394   1.894   2.600   0.550 -0.1354  0.0997  0.3723
   89phy    H01 2395   1.844   2.523   0.571 -1.5004  0.6134 -0.8552
   89phy    C19 2396   2.083   2.581   0.698 -0.1588 -0.6726 -0.0336
   89phy    C13 2397   1.982   2.818   0.632  0.0182 -0.0625  0.4107
   89phy     H3 2398   1.975   2.870   0.730  0.6298  0.5810  0.1164
   89phy    O33 2399   2.116   2.863   0.601 -0.0076 -0.6957 -0.3489
   89phy    H1B 2400   2.136   2.823   0.519 -1.1680 -1.6376 -0.1973
   89phy    C12 2401   1.879   2.909   0.562  0.2606  0.0028 -0.7830
   89phy    O11 2402   1.862   2.891   0.424 -0.1837  0.1547  0.4058
   89phy    H1A 2403   1.890   2.803   0.408  0.0616  0.4550 -0.9219
   90phy    C35 2404   3.151   2.524   2.564 -0.3162 -0.6759 -0.8228
   90phy    C33 2405   3.280   2.546   2.483 -0.0914 -0.5164 -0.8368
   90phy    C34 2406   3.252   2.479   2.352 -0.5613 -0.2942 -0.3654
   90phy    C32 2407   3.318   2.696   2.471  0.0392 -0.0490  0.4250
   90phy    C31 2408   3.454   2.737   2.512  0.2569  0.2095 -0.5812
   90phy    C30 2409   3.468   2.888   2.499 -0.1575 -1.3723 -0.0354
   90phy    C28 2410   3.610   2.946   2.519 -0.4594 -0.4020 -0.4209
   90phy    C29 2411   3.700   2.935   2.396  0.4032  0.3679  0.6463
   90phy    C27 2412   3.597   3.093   2.567 -0.1596 -0.0573  0.3755
   90phy    C26 2413   3.630   3.113   2.716 -0.0493 -0.0256  0.3542
   90phy    C25 2414   3.589   3.249   2.772  0.7392 -0.1084  0.1096
   90phy    C23 2415   3.533   3.269   2.917 -0.3022 -0.4254  0.0674
   90phy    C24 2416   3.592   3.392   2.982  0.5676 -0.2956 -0.3046
   90phy    C22 2417   3.379   3.276   2.906 -0.1385 -0.2317  0.1280
   90phy    C21 2418   3.330   3.142   2.955  0.6702 -0.5523 -0.0661
   90phy    C20 2419   3.179   3.138   2.976  0.5163  0.4911 -0.0372
   90phy    C18 2420   3.122   2.996   3.014 -0.2106 -0.1400 -0.1370
   90phy    O01 2421   3.171   2.941   3.137 -0.4614  0.0388 -0.3679
   90phy    H01 2422   3.131   2.857   3.151 -1.0100  0.4661  0.7697
   90phy    C19 2423   2.977   3.040   3.057 -0.0605  0.2580 -0.6551
   90phy    C13 2424   3.116   2.877   2.897  0.3819 -0.3409 -0.5302
   90phy     H3 2425   3.049   2.911   2.814 -0.1248 -1.9654 -0.8336
   90phy    O33 2426   3.042   2.766   2.943  0.0622 -0.3777  0.4426
   90phy    H1B 2427   2.951   2.789   2.944  0.3719  1.0506 -0.5149
   90phy    C12 2428   3.251   2.820   2.835 -0.1507 -0.3921  0.3841
   90phy    O11 2429   3.339   2.741   2.915  0.3477 -0.2549 -0.3309
   90phy    H1A 2430   3.289   2.669   2.949 -0.7314  0.0629 -1.2040
   91phy    C35 2431   3.898   2.984   1.970 -0.3471  0.2100  0.5532
   91phy    C33 2432   4.043   2.963   2.003 -0.1263 -0.3977  0.1317
   91phy    C34 2433   4.061   2.886   2.135 -0.4783 -0.2466 -1.0126
   91phy    C32 2434   4.112   2.909   1.877  0.7711 -0.1296  0.3338
   91phy    C31 2435   4.251   2.965   1.846 -0.0858  0.1101 -0.5394
   91phy    C30 2436   4.329   2.858   1.771  0.2107 -0.2444 -0.0072
   91phy    C28 2437   4.462   2.923   1.720 -0.5773 -0.0381 -0.2980
   91phy    C29 2438   4.584   2.867   1.804  0.4054 -0.2014  0.0588
   91phy    C27 2439   4.494   2.888   1.571 -0.6373  0.0341 -0.0112
   91phy    C26 2440   4.434   2.979   1.462  0.6310 -0.3110 -0.5538
   91phy    C25 2441   4.452   2.924   1.321 -0.3526  0.2852  0.0745
   91phy    C23 2442   4.444   3.020   1.202 -0.8204 -0.2140 -0.2252
   91phy    C24 2443   4.553   3.131   1.203 -0.4659  0.5525 -0.4874
   91phy    C22 2444   4.440   2.938   1.076 -0.3790  0.0447  0.4135
   91phy    C21 2445   4.400   3.003   0.947  0.0802  0.0751 -0.1923
   91phy    C20 2446   4.442   2.926   0.818 -0.3441 -0.1464 -0.3309
   91phy    C18 2447   4.423   2.988   0.676 -0.0095  0.0188  0.0581
   91phy    O01 2448   4.282   2.995   0.637  0.0737  0.4660 -0.4756
   91phy    H01 2449   4.245   3.079   0.657  3.6844  1.8652  1.2789
   91phy    C19 2450   4.485   2.881   0.583 -0.0032  0.1466 -0.1537
   91phy    C13 2451   4.489   3.135   0.659  0.9516  0.2637  0.0180
   91phy     H3 2452   4.417   3.200   0.714 -0.8588 -2.2440  0.7458
   91phy    O33 2453   4.603   3.157   0.735  0.4134  0.4392  0.5312
   91phy    H1B 2454   4.614   3.105   0.813  0.6127  0.7612  0.7194
   91phy    C12 2455   4.478   3.240   0.541 -0.0108 -0.2401 -0.3557
   91phy    O11 2456   4.381   3.213   0.439  0.2765 -0.5120 -0.5338
   91phy    H1A 2457   4.382   3.124   0.407  1.1769 -1.8953  2.8885
   92phy    C35 2458   2.563   1.338   1.995  0.3303 -0.2995 -0.0793
   92phy    C33 2459   2.618   1.403   1.872  0.0051 -0.2057  0.1492
   92phy    C34 2460   2.517   1.397   1.762  0.5150 -0.4149  0.1889
   92phy    C32 2461   2.657   1.544   1.897  0.4979 -0.3018  0.0253
   92phy    C31 2462   2.810   1.581   1.934  0.3255  0.0439 -0.5506
   92phy    C30 2463   2.822   1.730   1.958 -0.2892 -0.4897 -0.3494
   92phy    C28 2464   2.956   1.799   1.989 -0.1827  0.4724 -0.7365
   92phy    C29 2465   3.009   1.847   1.852 -0.1416  0.5684  0.1253
   92phy    C27 2466   2.951   1.921   2.088  0.4151  0.0162  0.2056
   92phy    C26 2467   3.046   1.900   2.202  0.0288 -0.1772 -0.5663
   92phy    C25 2468   3.071   2.017   2.296 -0.5061 -0.2688  0.1923
   92phy    C23 2469   3.181   2.003   2.408 -0.4092  0.4691  0.4969
   92phy    C24 2470   3.199   2.145   2.457 -0.1346  0.3707  0.1750
   92phy    C22 2471   3.117   1.925   2.530 -0.6080 -0.3560 -0.0671
   92phy    C21 2472   3.158   1.779   2.553  0.2093 -0.2320  0.5878
   92phy    C20 2473   3.095   1.725   2.685  0.1216  0.1975  0.1257
   92phy    C18 2474   3.129   1.579   2.724  0.1359  0.4711  0.1990
   92phy    O01 2475   3.270   1.554   2.710  0.0718  0.2455  0.6430
   92phy    H01 2476   3.293   1.498   2.782 -1.8709 -0.4542  0.7777
   92phy    C19 2477   3.089   1.582   2.879 -0.1592 -0.1813  0.5543
   92phy    C13 2478   3.049   1.471   2.628 -1.2419  0.0334  0.2061
   92phy     H3 2479   3.075   1.498   2.523 -0.5064 -0.4624  0.2545
   92phy    O33 2480   2.909   1.491   2.630  0.2074 -0.2433  0.2619
   92phy    H1B 2481   2.886   1.575   2.595 -1.8869 -0.2418  1.4668
   92phy    C12 2482   3.079   1.321   2.642  0.2109 -0.0543 -0.4867
   92phy    O11 2483   3.079   1.261   2.770 -0.2434  0.1095  0.2561
   92phy    H1A 2484   2.995   1.281   2.808 -0.9624  0.1123 -1.2298
   93phy    C35 2485   3.109   0.717   1.429  0.1631  0.0995 -0.5571
   93phy    C33 2486   3.191   0.760   1.553  0.4810  0.3817 -0.0084
   93phy    C34 2487   3.339   0.744   1.515  0.3210 -0.1516  0.0151
   93phy    C32 2488   3.137   0.900   1.590  0.2788  0.3497 -0.0600
   93phy    C31 2489   3.127   0.945   1.736 -0.2079 -0.1811  0.2353
   93phy    C30 2490   3.077   1.089   1.752 -0.0245  0.0852  0.4153
   93phy    C28 2491   3.093   1.141   1.893  0.0111 -0.2747  0.0253
   93phy    C29 2492   3.157   1.278   1.892 -0.4221 -0.3873  0.4266
   93phy    C27 2493   2.957   1.145   1.962  0.2645  0.7569 -0.2933
   93phy    C26 2494   2.952   1.143   2.114 -0.5397 -0.0680 -0.0299
   93phy    C25 2495   2.815   1.126   2.167  0.7076 -0.1362  0.3836
   93phy    C23 2496   2.809   1.130   2.318  0.3697  0.4311 -0.2630
   93phy    C24 2497   2.694   1.214   2.369  0.4475 -0.4069 -0.3220
   93phy    C22 2498   2.803   0.985   2.378 -0.0200 -0.2930  0.0109
   93phy    C21 2499   2.876   0.965   2.509  0.1494  0.2933  0.2272
   93phy    C20 2500   2.806   0.852   2.590 -0.0608 -0.0002 -0.4869
   93phy    C18 2501   2.860   0.835   2.743 -0.6364 -0.5304  1.0987
   93phy    O01 2502   2.863   0.964   2.812 -0.0237  0.1660 -0.0133
   93phy    H01 2503   2.781   1.011   2.805 -0.1847 -0.0512  0.4021
   93phy    C19 2504   2.738   0.765   2.816 -0.5232  0.2179  0.0502
   93phy    C13 2505   3.003   0.752   2.758 -0.4620 -0.6356  0.0878
   93phy     H3 2506   3.002   0.659   2.696  0.9666 -0.0141 -0.9067
   93phy    O33 2507   3.016   0.697   2.884 -0.2861 -0.5424  0.2420
   93phy    H1B 2508   3.009   0.771   2.942  2.5390 -1.5132  2.0059
   93phy    C12 2509   3.136   0.834   2.727 -0.3427  0.3553  0.8042
   93phy    O11 2510   3.155   0.948   2.804  0.1177 -0.3494 -0.4060
   93phy    H1A 2511   3.074   0.995   2.802 -0.0371 -0.6282 -1.3259
   94phy    C35 2512   4.776   2.405   1.590 -0.0669 -0.5449  0.2343
   94phy    C33 2513   4.632   2.356   1.610  0.5275 -0.3842  0.2018
   94phy    C34 2514   4.612   2.315   1.755  0.5459  0.3358 -0.0842
   94phy    C32 2515   4.534   2.471   1.566  0.7293 -0.3519 -0.2057
   94phy    C31 2516   4.418   2.431   1.477  0.5676  0.5190  0.0613
   94phy    C30 2517   4.361   2.551   1.409 -0.4288 -0.0159  0.2461
   94phy    C28 2518   4.253   2.532   1.300  0.5435 -0.3021 -0.3180
   94phy    C29 2519   4.132   2.624   1.340 -0.4043  0.5429  0.1190
   94phy    C27 2520   4.295   2.561   1.158 -0.0157 -0.6904  0.2466
   94phy    C26 2521   4.226   2.486   1.047  0.4992 -0.5340  0.3587
   94phy    C25 2522   4.287   2.522   0.913  0.2803  0.3413  0.3372
   94phy    C23 2523   4.259   2.432   0.787  0.1968  0.3730 -0.1477
   94phy    C24 2524   4.303   2.508   0.665  0.3692 -0.2626  0.6403
   94phy    C22 2525   4.324   2.290   0.795  0.3635  0.1301  0.5172
   94phy    C21 2526   4.243   2.179   0.726  0.1901  0.0454 -0.2181
   94phy    C20 2527   4.308   2.041   0.751  0.2917 -0.2843  0.1982
   94phy    C18 2528   4.256   1.925   0.661  0.5837  0.4195  0.0910
   94phy    O01 2529   4.114   1.909   0.688  0.0191 -0.9509  0.3028
   94phy    H01 2530   4.103   1.916   0.781  2.5071  0.6019  0.5671
   94phy    C19 2531   4.323   1.799   0.725  0.2547 -0.1683  0.1578
   94phy    C13 2532   4.270   1.942   0.502 -0.4555 -0.1403 -0.5327
   94phy     H3 2533   4.201   2.027   0.475  1.1288  1.2252 -0.4916
   94phy    O33 2534   4.387   2.001   0.451 -0.2953  0.4631 -0.5532
   94phy    H1B 2535   4.453   1.936   0.468 -1.0388  0.4608  3.0825
   94phy    C12 2536   4.208   1.845   0.392  0.2425 -0.0953  0.0970
   94phy    O11 2537   4.306   1.754   0.342 -0.0415 -0.1877 -0.3670
   94phy    H1A 2538   4.343   1.801   0.269  0.0398 -0.5447 -0.5597
   95phy    C35 2539   4.155   3.231   1.391 -0.6958 -0.4646 -0.5549
   95phy    C33 2540   4.085   3.351   1.322 -0.4936  0.2784  0.1569
   95phy    C34 2541   4.108   3.355   1.177 -0.1007 -0.0682 -0.0599
   95phy    C32 2542   3.936   3.348   1.335  0.1280  0.0156  0.0871
   95phy    C31 2543   3.871   3.428   1.449  0.8282  0.3838  0.2816
   95phy    C30 2544   3.720   3.404   1.437  0.1158 -0.1441 -0.0368
   95phy    C28 2545   3.629   3.451   1.556 -0.6250 -0.4243  0.1674
   95phy    C29 2546   3.491   3.499   1.511  0.3901  0.3601 -0.2624
   95phy    C27 2547   3.611   3.351   1.669  0.2701 -0.2235 -0.3056
   95phy    C26 2548   3.655   3.410   1.805  0.1557 -0.0832  0.7164
   95phy    C25 2549   3.621   3.309   1.921  0.0710  0.3522 -0.2429
   95phy    C23 2550   3.648   3.351   2.071  0.1662 -0.2595  0.5254
   95phy    C24 2551   3.531   3.306   2.155  0.3334  0.1662  0.3657
   95phy    C22 2552   3.787   3.298   2.113 -0.0432 -0.3001  0.0453
   95phy    C21 2553   3.843   3.341   2.245 -0.1444  0.0513  0.7104
   95phy    C20 2554   3.982   3.299   2.288 -0.1820 -0.1514 -0.5496
   95phy    C18 2555   4.026   3.301   2.440  0.6464  0.0622  0.0839
   95phy    O01 2556   3.927   3.223   2.509  0.3226 -0.1685  0.5687
   95phy    H01 2557   3.956   3.150   2.561  0.8988 -0.7916 -0.5826
   95phy    C19 2558   4.155   3.223   2.426 -0.6964  0.2637 -0.1845
   95phy    C13 2559   4.043   3.447   2.519  0.7516 -0.0295  1.0581
   95phy     H3 2560   4.110   3.510   2.455  0.0295 -1.1332 -0.8822
   95phy    O33 2561   4.121   3.438   2.635  0.5300  0.0953 -0.8904
   95phy    H1B 2562   4.063   3.396   2.696 -1.0740  1.1915 -1.5811
   95phy    C12 2563   3.911   3.520   2.546 -0.0115 -0.0892  0.2419
   95phy    O11 2564   3.824   3.456   2.642  0.4368  0.1364 -0.2351
   95phy    H1A 2565   3.823   3.366   2.619  0.5741  0.1381 -0.2491
   96phy    C35 2566   2.366   2.899   2.826 -0.3626  0.3888 -0.2995
   96phy    C33 2567   2.483   2.926   2.734 -0.1640 -0.0926 -0.2275
   96phy    C34 2568   2.448   2.891   2.588 -1.0980 -0.1478 -0.3519
   96phy    C32 2569   2.522   3.071   2.748 -0.1603 -0.2657 -0.5472
   96phy    C31 2570   2.674   3.099   2.734  0.4242  0.0231 -0.3971
   96phy    C30 2571   2.712   3.249   2.740 -0.1418  0.1745 -0.3893
   96phy    C28 2572   2.857   3.287   2.776 -0.0753 -0.3467  0.1518
   96phy    C29 2573   2.942   3.280   2.646  0.0066 -0.0495 -0.2681
   96phy    C27 2574   2.863   3.441   2.818 -0.0085  0.3601  0.1207
   96phy    C26 2575   2.992   3.475   2.894 -0.1765 -0.0833 -0.0684
   96phy    C25 2576   2.995   3.611   2.964 -0.1262 -0.0752 -0.1897
   96phy    C23 2577   3.114   3.603   3.062 -0.1396 -0.3844 -0.0768
   96phy    C24 2578   3.236   3.692   3.019 -0.1688  0.2342  0.2475
   96phy    C22 2579   3.069   3.633   3.207  0.5623 -0.2454  0.1375
   96phy    C21 2580   3.090   3.509   3.293 -0.0135 -0.0455 -0.6080
   96phy    C20 2581   3.072   3.532   3.444 -0.5282 -0.2086  0.3225
   96phy    C18 2582   3.092   3.407   3.541 -0.2771  0.5010  0.3278
   96phy    O01 2583   3.223   3.342   3.528 -0.3666  0.0564  0.3098
   96phy    H01 2584   3.290   3.389   3.573 -0.4298 -0.1029  0.5718
   96phy    C19 2585   3.100   3.491   3.673  0.1477 -0.2786 -0.3730
   96phy    C13 2586   2.970   3.296   3.542 -0.1345 -0.0574  0.5316
   96phy     H3 2587   2.872   3.347   3.522  0.8565  1.3367 -1.0233
   96phy    O33 2588   2.947   3.242   3.671  0.0418 -0.4562 -0.0380
   96phy    H1B 2589   2.876   3.181   3.661  0.2123 -0.7814  0.6420
   96phy    C12 2590   2.988   3.178   3.441 -0.1945  0.5165  0.0217
   96phy    O11 2591   2.891   3.072   3.431  0.2591  0.0256 -1.1975
   96phy    H1A 2592   2.898   3.023   3.511 -0.8558  1.4826 -0.1266
   97phy    C35 2593   3.532   2.079   0.752  0.0487  0.2804 -0.2956
   97phy    C33 2594   3.437   2.125   0.863  0.1838 -0.6075  0.0746
   97phy    C34 2595   3.534   2.122   0.987 -0.0607  0.5491 -0.0616
   97phy    C32 2596   3.378   2.264   0.854 -1.3668 -0.3666  0.0156
   97phy    C31 2597   3.235   2.259   0.903  0.3275 -0.0762 -0.8120
   97phy    C30 2598   3.167   2.392   0.907 -0.2143  0.1033 -0.0260
   97phy    C28 2599   3.018   2.385   0.939  0.2363  0.8428 -0.5989
   97phy    C29 2600   3.003   2.382   1.096 -0.0759 -0.6844 -0.2124
   97phy    C27 2601   2.934   2.501   0.876  0.0132 -0.1237  0.1302
   97phy    C26 2602   2.788   2.468   0.834 -0.3993  0.8650  0.2338
   97phy    C25 2603   2.721   2.586   0.762 -0.2887  0.0924 -0.1302
   97phy    C23 2604   2.574   2.568   0.723 -0.1578  0.1547 -0.0629
   97phy    C24 2605   2.483   2.629   0.829  0.3436 -0.0334  0.0520
   97phy    C22 2606   2.542   2.644   0.590 -0.4031 -0.1220 -0.6438
   97phy    C21 2607   2.435   2.587   0.497 -0.3157 -0.6417  0.0526
   97phy    C20 2608   2.433   2.674   0.376  0.0537  0.6318  0.4944
   97phy    C18 2609   2.341   2.639   0.248 -0.1918 -0.5177  0.3374
   97phy    O01 2610   2.368   2.502   0.211  0.6805 -0.1374 -0.1572
   97phy    H01 2611   2.459   2.484   0.196  0.6112 -0.0598 -0.6763
   97phy    C19 2612   2.395   2.716   0.126 -0.5552 -0.3273 -0.7314
   97phy    C13 2613   2.186   2.666   0.270  0.3088 -0.4258 -0.1364
   97phy     H3 2614   2.155   2.601   0.356 -0.8169  0.9675  0.5778
   97phy    O33 2615   2.145   2.793   0.331 -0.8691  0.2532  0.2367
   97phy    H1B 2616   2.134   2.857   0.264 -1.4234 -0.5186 -0.4232
   97phy    C12 2617   2.056   2.609   0.194 -0.3901  0.4488 -0.2398
   97phy    O11 2618   1.995   2.698   0.108  0.0264 -0.0954 -0.5940
   97phy    H1A 2619   1.935   2.649   0.054  0.0954  0.4315 -1.1537
   98phy    C35 2620   3.331   3.380   2.508  0.0094 -0.7867  0.1238
   98phy    C33 2621   3.257   3.483   2.423  0.4604 -0.2014  0.0644
   98phy    C34 2622   3.184   3.411   2.315  0.2160  0.2035 -0.1035
   98phy    C32 2623   3.164   3.563   2.508  0.7331  0.1983 -0.9484
   98phy    C31 2624   3.199   3.710   2.529 -0.4673  0.1187 -0.1239
   98phy    C30 2625   3.088   3.810   2.570  0.6551  0.1898  0.2241
   98phy    C28 2626   3.125   3.955   2.604 -0.6458  0.2503 -0.0978
   98phy    C29 2627   3.030   4.049   2.523 -0.2164  0.0296  0.6128
   98phy    C27 2628   3.111   3.983   2.754 -0.1159 -0.4564  0.4487
   98phy    C26 2629   3.196   4.101   2.808 -0.3793  0.0863 -0.3481
   98phy    C25 2630   3.180   4.095   2.958  0.3956  0.2961 -0.0420
   98phy    C23 2631   3.268   4.171   3.058 -0.0785  0.7381 -0.2213
   98phy    C24 2632   3.218   4.318   3.064  0.1886 -0.0168  0.1640
   98phy    C22 2633   3.234   4.117   3.199  0.0004 -0.0695 -0.0327
   98phy    C21 2634   3.357   4.067   3.272 -0.3809  0.1325 -0.2090
   98phy    C20 2635   3.314   3.999   3.397 -0.1529 -0.3826  0.2375
   98phy    C18 2636   3.410   3.903   3.480  0.5263 -0.3110 -0.0548
   98phy    O01 2637   3.534   3.970   3.511  0.0588 -0.2000  0.1352
   98phy    H01 2638   3.572   4.006   3.433 -1.2725 -1.1977 -1.0182
   98phy    C19 2639   3.328   3.890   3.612 -0.0793  0.5032  0.0116
   98phy    C13 2640   3.450   3.757   3.408 -0.3836  0.0558 -0.6750
   98phy     H3 2641   3.358   3.702   3.376 -0.1101 -0.4052 -0.6728
   98phy    O33 2642   3.507   3.668   3.508  0.1841  0.5026  0.2885
   98phy    H1B 2643   3.598   3.688   3.508  0.1796  0.5240  0.2529
   98phy    C12 2644   3.547   3.753   3.288 -0.1151  0.2791  0.2395
   98phy    O11 2645   3.571   3.622   3.242  0.5380  0.0851 -0.5920
   98phy    H1A 2646   3.507   3.565   3.281  0.8120  0.6601  0.7820
   99phy    C35 2647   2.103   3.079   0.992 -0.1379 -0.2341 -0.3991
   99phy    C33 2648   2.217   2.982   1.043  0.2960 -0.9426 -0.1995
   99phy    C34 2649   2.216   2.853   0.961 -0.1754 -0.5813 -0.8016
   99phy    C32 2650   2.353   3.047   1.068  0.4795  0.5194  0.1252
   99phy    C31 2651   2.371   3.117   1.199  0.0376 -0.8765 -0.6004
   99phy    C30 2652   2.513   3.166   1.220 -0.0996 -0.4627  0.4763
   99phy    C28 2653   2.539   3.282   1.318 -0.0793 -0.1483 -0.3141
   99phy    C29 2654   2.583   3.217   1.450  0.0318  1.0028 -0.7059
   99phy    C27 2655   2.660   3.368   1.280  0.3688 -0.4447  0.0768
   99phy    C26 2656   2.611   3.497   1.216  0.6218 -0.1132  0.5505
   99phy    C25 2657   2.723   3.591   1.177  0.9630 -0.0592 -0.6762
   99phy    C23 2658   2.666   3.716   1.104 -0.5382  0.2811  0.0139
   99phy    C24 2659   2.658   3.842   1.194  0.6134  0.1750 -0.4526
   99phy    C22 2660   2.742   3.751   0.969  0.1133  0.7315  0.0535
   99phy    C21 2661   2.649   3.790   0.851  0.3764  0.1548 -0.5760
   99phy    C20 2662   2.733   3.776   0.723 -0.1380 -0.0754 -0.0977
   99phy    C18 2663   2.658   3.803   0.586 -0.1043 -0.0014 -0.1995
   99phy    O01 2664   2.531   3.739   0.586  0.0879 -0.0858 -0.2219
   99phy    H01 2665   2.542   3.647   0.571  2.5528 -0.2468  1.9307
   99phy    C19 2666   2.748   3.724   0.481  0.4846  0.2862 -0.3111
   99phy    C13 2667   2.650   3.963   0.559 -0.2371  0.1927 -0.4220
   99phy     H3 2668   2.581   4.001   0.639 -0.3655  3.2313 -1.8124
   99phy    O33 2669   2.762   4.044   0.598 -0.3472  0.0425 -0.1899
   99phy    H1B 2670   2.737   4.128   0.632  1.6311  1.9122 -2.9342
   99phy    C12 2671   2.543   4.020   0.460  0.4969 -1.0633 -0.1668
   99phy    O11 2672   2.456   3.928   0.405 -0.0222  0.2937 -0.3116
   99phy    H1A 2673   2.446   3.858   0.467  0.2190  0.9996  0.5479
  100phy    C35 2674   3.124   2.101   1.341 -0.2729  0.1106 -0.4158
  100phy    C33 2675   3.117   2.137   1.485 -0.1876 -0.0566  0.2981
  100phy    C34 2676   3.130   2.003   1.561  0.8154 -0.2603  0.6373
  100phy    C32 2677   3.229   2.231   1.519  0.0038 -0.0659 -0.3173
  100phy    C31 2678   3.179   2.353   1.600 -0.5584  0.0838  0.6725
  100phy    C30 2679   3.286   2.455   1.587 -0.1724 -0.0297 -0.3435
  100phy    C28 2680   3.246   2.600   1.614  0.2216 -0.3914 -0.6819
  100phy    C29 2681   3.252   2.638   1.763  0.2364 -0.7452  0.4558
  100phy    C27 2682   3.353   2.685   1.539 -0.0678  0.1492  0.0272
  100phy    C26 2683   3.280   2.789   1.455 -0.2861 -0.1458 -0.1503
  100phy    C25 2684   3.386   2.885   1.400  0.1618 -0.1044 -0.4483
  100phy    C23 2685   3.339   2.992   1.293 -0.0665  0.0900  0.3731
  100phy    C24 2686   3.388   3.125   1.346  0.4161 -0.0865  0.0541
  100phy    C22 2687   3.398   2.962   1.154  0.3694 -0.2096  0.0122
  100phy    C21 2688   3.341   2.849   1.067  0.0947  0.2009  0.0102
  100phy    C20 2689   3.414   2.831   0.934 -0.7656  0.1708  0.8465
  100phy    C18 2690   3.348   2.851   0.798 -0.3148 -0.3999  0.1685
  100phy    O01 2691   3.229   2.775   0.794 -0.6267 -0.1296  0.5060
  100phy    H01 2692   3.163   2.805   0.853 -0.6641 -1.8877  1.4429
  100phy    C19 2693   3.438   2.789   0.689 -0.4853 -0.2929 -0.1431
  100phy    C13 2694   3.328   3.011   0.772 -0.2170  0.0358 -0.0122
  100phy     H3 2695   3.252   3.042   0.847 -2.8736 -1.8896 -1.7276
  100phy    O33 2696   3.438   3.094   0.808 -0.0050 -0.7216 -0.1344
  100phy    H1B 2697   3.499   3.095   0.737 -0.4444  1.2915 -0.5539
  100phy    C12 2698   3.226   3.074   0.669  0.3999  0.6699  0.3269
  100phy    O11 2699   3.278   3.116   0.545  0.0071  0.4593 -0.3386
  100phy    H1A 2700   3.217   3.180   0.516 -0.3492  1.0001  1.4441
  101phy    C35 2701   2.699   3.649   1.630 -0.2951 -0.3823  0.0944
  101phy    C33 2702   2.633   3.753   1.715  0.4332 -0.3939 -0.1021
  101phy    C34 2703   2.588   3.700   1.856 -0.3380 -0.3604 -0.3545
  101phy    C32 2704   2.729   3.873   1.719 -0.0617  0.0589 -0.2617
  101phy    C31 2705   2.660   4.015   1.718  0.2530 -0.5221 -0.5989
  101phy    C30 2706   2.768   4.122   1.702 -0.4082  0.2857 -0.4557
  101phy    C28 2707   2.704   4.263   1.696  0.5522  0.1084 -0.6810
  101phy    C29 2708   2.756   4.338   1.810 -0.2168  0.0144 -0.1830
  101phy    C27 2709   2.741   4.357   1.578 -0.3412 -0.0398 -0.1270
  101phy    C26 2710   2.657   4.333   1.444 -0.2871 -0.9937 -0.2414
  101phy    C25 2711   2.720   4.415   1.334 -0.3549 -0.9409 -0.1765
  101phy    C23 2712   2.648   4.431   1.205 -0.3034  0.4728  0.4040
  101phy    C24 2713   2.562   4.556   1.202  0.2175 -0.4302  0.0760
  101phy    C22 2714   2.750   4.450   1.091 -0.1412  0.1953  0.0608
  101phy    C21 2715   2.708   4.413   0.949 -0.3315 -0.0698  0.5095
  101phy    C20 2716   2.827   4.409   0.850  0.2564  0.1377 -0.5468
  101phy    C18 2717   2.810   4.394   0.699  0.4143 -0.5454  0.7870
  101phy    O01 2718   2.711   4.299   0.676 -0.6192  0.0755  0.0119
  101phy    H01 2719   2.649   4.335   0.614 -0.9748 -0.6802 -0.0839
  101phy    C19 2720   2.947   4.340   0.648  0.3785 -0.3206  0.0762
  101phy    C13 2721   2.766   4.535   0.629  0.2514 -0.1443 -0.3652
  101phy     H3 2722   2.683   4.572   0.695  0.2427 -1.4174  0.3612
  101phy    O33 2723   2.850   4.651   0.639 -0.3515  0.2651  0.0161
  101phy    H1B 2724   2.812   4.724   0.595 -0.3564  0.2812  0.0483
  101phy    C12 2725   2.677   4.544   0.503 -0.3447 -0.3983 -0.0638
  101phy    O11 2726   2.600   4.436   0.484 -0.3400  0.2989 -0.1463
  101phy    H1A 2727   2.564   4.445   0.398  0.5554  1.5240 -0.4218
  102phy    C35 2728   0.989   4.800   1.592  0.3478  0.2234 -0.8063
  102phy    C33 2729   1.009   4.947   1.562 -0.5185 -0.5606 -0.1194
  102phy    C34 2730   0.876   4.996   1.532  0.6311  0.3214  0.1202
  102phy    C32 2731   1.089   5.022   1.666  0.0613 -0.0413 -0.1102
  102phy    C31 2732   1.191   5.120   1.605  0.5646  0.8686  0.0075
  102phy    C30 2733   1.270   5.198   1.708  0.1421 -0.2683  0.4375
  102phy    C28 2734   1.357   5.317   1.656  0.2305 -0.1817 -0.5975
  102phy    C29 2735   1.275   5.447   1.666  0.3079 -0.2006  0.1792
  102phy    C27 2736   1.463   5.356   1.759  0.7914 -0.1560  0.0734
  102phy    C26 2737   1.597   5.278   1.748  0.0605  0.3312 -0.4233
  102phy    C25 2738   1.703   5.333   1.850 -0.6591  0.4709 -0.3808
  102phy    C23 2739   1.831   5.246   1.847 -0.3050  0.1636 -0.8312
  102phy    C24 2740   1.942   5.325   1.788  0.3406 -0.2585 -0.7164
  102phy    C22 2741   1.873   5.228   1.997  0.3222  0.0643  0.1920
  102phy    C21 2742   1.880   5.083   2.039  0.1161 -0.3472 -0.1789
  102phy    C20 2743   1.942   5.047   2.174  0.3768 -0.2318 -0.2993
  102phy    C18 2744   1.971   4.897   2.210 -0.0296 -0.0404 -0.2059
  102phy    O01 2745   2.081   4.851   2.131  0.2848  0.0107 -0.3269
  102phy    H01 2746   2.107   4.917   2.069 -0.0764  0.6059  0.1426
  102phy    C19 2747   2.039   4.925   2.348 -0.1889  0.4345  0.4522
  102phy    C13 2748   1.840   4.795   2.200  0.1066 -0.4144 -0.0558
  102phy     H3 2749   1.788   4.803   2.101 -1.5243 -1.1723  0.7221
  102phy    O33 2750   1.730   4.838   2.285 -0.7349  0.0110 -0.5045
  102phy    H1B 2751   1.739   4.795   2.368  0.2887  1.4884  0.2014
  102phy    C12 2752   1.858   4.636   2.208 -0.4804 -0.2929 -0.0570
  102phy    O11 2753   1.833   4.597   2.341  0.2943  0.6427 -0.6542
  102phy    H1A 2754   1.903   4.622   2.397  0.1009  0.1687 -0.1853
  103phy    C35 2755   3.189   3.752   2.066 -0.0112 -0.0913  0.1466
  103phy    C33 2756   3.069   3.806   1.996  0.4486  0.3251 -0.1864
  103phy    C34 2757   3.021   3.721   1.879  0.3302  0.1006  0.1457
  103phy    C32 2758   2.963   3.832   2.104  0.6937 -0.1148  0.3036
  103phy    C31 2759   2.888   3.967   2.095 -0.4995 -0.7019 -0.0237
  103phy    C30 2760   2.778   3.992   2.202 -0.5664  0.0332  0.0649
  103phy    C28 2761   2.734   4.141   2.210 -0.1404  0.3748  0.0005
  103phy    C29 2762   2.623   4.191   2.115 -0.1880  0.2080  0.2737
  103phy    C27 2763   2.680   4.154   2.355  0.2191  0.0591 -0.3909
  103phy    C26 2764   2.731   4.275   2.432 -0.3219 -0.2188  0.3484
  103phy    C25 2765   2.678   4.284   2.577  0.4166  0.1933  0.2500
  103phy    C23 2766   2.724   4.400   2.666  0.1091 -0.1528 -0.1459
  103phy    C24 2767   2.676   4.539   2.631 -0.0911 -0.0341 -0.1155
  103phy    C22 2768   2.686   4.382   2.812  0.2893 -0.0851  0.1202
  103phy    C21 2769   2.783   4.303   2.901 -0.0981 -0.0331 -0.1090
  103phy    C20 2770   2.715   4.288   3.038 -0.3148 -0.2024 -0.2009
  103phy    C18 2771   2.778   4.218   3.165  0.2246  0.1340  0.3198
  103phy    O01 2772   2.910   4.270   3.205  0.5053  0.0297 -0.0562
  103phy    H01 2773   2.903   4.361   3.227 -0.0948 -0.1347  0.4619
  103phy    C19 2774   2.681   4.250   3.281  0.1993 -0.2597 -0.5828
  103phy    C13 2775   2.793   4.058   3.130 -0.2418  0.0578 -0.2733
  103phy     H3 2776   2.841   4.044   3.030  1.6264 -0.6516  0.6879
  103phy    O33 2777   2.661   3.994   3.109 -0.4775  0.3226  0.2680
  103phy    H1B 2778   2.608   4.048   3.052  0.8462  0.8831 -0.4916
  103phy    C12 2779   2.884   3.965   3.219 -0.8721  0.2992 -0.1827
  103phy    O11 2780   2.827   3.919   3.341 -0.0884 -0.4603 -0.6663
  103phy    H1A 2781   2.741   3.887   3.322  0.8876 -3.5367 -0.5325
  104phy    C35 2782   2.092   0.740   1.454 -0.6107 -0.0113 -0.3861
  104phy    C33 2783   2.031   0.606   1.479 -0.6987  0.2366  0.1524
  104phy    C34 2784   1.973   0.605   1.616 -0.4376  0.3104 -0.1909
  104phy    C32 2785   1.935   0.566   1.368 -0.4538  0.0680  0.5314
  104phy    C31 2786   1.902   0.413   1.355 -0.2880 -0.0806  0.3600
  104phy    C30 2787   1.783   0.380   1.265  0.6301  0.4656 -0.3132
  104phy    C28 2788   1.754   0.227   1.248  0.0032 -0.2961 -0.0999
  104phy    C29 2789   1.597   0.215   1.229 -0.1719  0.6570  0.3600
  104phy    C27 2790   1.845   0.166   1.142 -0.2445 -0.2854 -0.2811
  104phy    C26 2791   1.876   0.019   1.168  0.0851 -0.3213  0.1139
  104phy    C25 2792   1.957  -0.039   1.053  0.1412  0.8087 -0.9106
  104phy    C23 2793   1.990  -0.183   1.086 -0.0127  0.2359 -0.0851
  104phy    C24 2794   1.888  -0.273   1.017  0.7565  0.5177 -0.3963
  104phy    C22 2795   2.123  -0.230   1.034 -0.4501 -0.0663 -0.0806
  104phy    C21 2796   2.252  -0.208   1.105 -0.0384 -0.0034  0.2913
  104phy    C20 2797   2.374  -0.274   1.037  0.5407 -0.3841  0.1164
  104phy    C18 2798   2.447  -0.201   0.915  0.1608  0.0230  0.2748
  104phy    O01 2799   2.362  -0.201   0.798  0.8157  0.1867  0.7901
  104phy    H01 2800   2.300  -0.271   0.811  1.4592 -0.5039  0.2201
  104phy    C19 2801   2.550  -0.307   0.883  0.6247  0.2001  0.7903
  104phy    C13 2802   2.513  -0.058   0.952  0.8801  0.3364  0.3528
  104phy     H3 2803   2.421   0.005   0.962  1.4866  1.5141 -1.1531
  104phy    O33 2804   2.569  -0.028   1.077 -0.1913  0.0023 -0.0702
  104phy    H1B 2805   2.640   0.032   1.067 -0.5434  0.5053  0.3819
  104phy    C12 2806   2.559   0.046   0.850 -0.0796  0.8605 -0.0295
  104phy    O11 2807   2.701   0.044   0.823  0.5686 -0.1121  0.0137
  104phy    H1A 2808   2.713   0.088   0.742 -1.8550 -1.1092 -0.9951
  105phy    C35 2809   2.509   3.228   1.818  0.0961  0.4947 -0.7244
  105phy    C33 2810   2.382   3.291   1.882  0.3386  0.2326 -0.2936
  105phy    C34 2811   2.424   3.359   2.011  0.3774 -0.2299  0.2116
  105phy    C32 2812   2.313   3.388   1.788 -0.5552 -0.0783  0.1812
  105phy    C31 2813   2.208   3.327   1.690 -0.1689  0.1246 -0.4233
  105phy    C30 2814   2.164   3.436   1.587  0.0154 -0.3996 -0.5747
  105phy    C28 2815   2.062   3.393   1.480  0.1879 -0.5191  0.6068
  105phy    C29 2816   1.924   3.424   1.548 -0.2265 -0.0222  0.1981
  105phy    C27 2817   2.071   3.484   1.360 -0.1644 -0.7040  0.4827
  105phy    C26 2818   2.137   3.426   1.238 -0.0640 -0.1066 -0.2049
  105phy    C25 2819   2.129   3.522   1.117  0.1155 -0.2419  0.1409
  105phy    C23 2820   2.164   3.450   0.987  0.2290 -0.2317 -0.2552
  105phy    C24 2821   2.051   3.478   0.890  0.1215 -0.2061 -0.3566
  105phy    C22 2822   2.301   3.484   0.934  0.0510 -0.1323  0.0524
  105phy    C21 2823   2.378   3.360   0.890 -0.1108 -0.3550 -0.1406
  105phy    C20 2824   2.511   3.403   0.827  0.2751  0.3891  0.1197
  105phy    C18 2825   2.617   3.294   0.801 -0.1052 -0.4857 -0.6715
  105phy    O01 2826   2.661   3.226   0.923 -0.1690 -0.4686 -0.2955
  105phy    H01 2827   2.650   3.134   0.908  1.0080 -0.5629 -0.6494
  105phy    C19 2828   2.739   3.376   0.756  0.4194  0.2396  0.6209
  105phy    C13 2829   2.572   3.190   0.686  0.1937 -0.4326 -0.7230
  105phy     H3 2830   2.498   3.125   0.740  2.0817 -0.8550  1.5289
  105phy    O33 2831   2.485   3.244   0.585 -0.0255 -0.0371 -0.0660
  105phy    H1B 2832   2.398   3.221   0.611  1.3377 -1.5145  3.9344
  105phy    C12 2833   2.632   3.052   0.667  0.2453 -0.3577  0.0377
  105phy    O11 2834   2.731   3.041   0.568  0.1887 -0.2864 -0.4675
  105phy    H1A 2835   2.741   2.954   0.534  0.5677  0.6112 -2.8489
  106phy    C35 2836   3.299   0.136   1.618 -0.1615  0.3752 -0.0112
  106phy    C33 2837   3.177   0.222   1.608 -0.0103  0.2239 -0.2812
  106phy    C34 2838   3.171   0.283   1.470  0.1175 -0.0173  0.2651
  106phy    C32 2839   3.059   0.131   1.644  0.0594  0.0353 -0.4319
  106phy    C31 2840   2.927   0.187   1.703  0.5682  0.0928 -0.8715
  106phy    C30 2841   2.837   0.071   1.761  0.0287  0.1959  0.0288
  106phy    C28 2842   2.710   0.121   1.837 -0.0420  0.1593 -0.1378
  106phy    C29 2843   2.587   0.127   1.748 -0.3486 -0.0892 -0.2153
  106phy    C27 2844   2.700   0.040   1.967  0.5600 -0.1040 -0.4597
  106phy    C26 2845   2.626   0.097   2.088  0.1699  0.0684 -0.5548
  106phy    C25 2846   2.599  -0.003   2.203  0.0360 -0.4554  0.0404
  106phy    C23 2847   2.461   0.014   2.266  0.2350 -0.0061  0.1566
  106phy    C24 2848   2.364  -0.082   2.208  0.2562 -0.0079  0.8048
  106phy    C22 2849   2.479  -0.009   2.413 -0.0525 -0.0571 -0.0374
  106phy    C21 2850   2.368   0.058   2.496  0.0923 -0.3197  0.2812
  106phy    C20 2851   2.365   0.019   2.650 -0.3494  0.2072  0.1676
  106phy    C18 2852   2.234   0.056   2.735 -0.6535 -0.2756  0.1451
  106phy    O01 2853   2.121  -0.027   2.690 -0.8329 -0.3589 -0.1984
  106phy    H01 2854   2.159  -0.112   2.693  0.2474  0.1207  1.3863
  106phy    C19 2855   2.273   0.002   2.877 -0.7558 -0.0036 -0.2373
  106phy    C13 2856   2.192   0.215   2.734 -0.3064 -0.0342  0.2044
  106phy     H3 2857   2.284   0.280   2.734 -1.5606  1.8430 -0.9424
  106phy    O33 2858   2.128   0.261   2.859 -0.3387 -0.5342  0.1854
  106phy    H1B 2859   2.051   0.210   2.872  0.5623 -1.2919  4.1769
  106phy    C12 2860   2.109   0.266   2.613 -0.0314 -0.4726  0.1178
  106phy    O11 2861   2.116   0.404   2.595  0.2433  0.2754  0.2367
  106phy    H1A 2862   2.087   0.449   2.672 -1.5345  1.0484 -0.8219
  107phy    C35 2863   3.179   4.231   2.190 -0.0709 -0.3976  0.1866
  107phy    C33 2864   3.210   4.300   2.062 -0.1452  0.0751 -0.3083
  107phy    C34 2865   3.231   4.189   1.961  0.5296 -0.8496  0.6590
  107phy    C32 2866   3.094   4.393   2.017  0.2657 -0.9338  0.1806
  107phy    C31 2867   3.144   4.537   1.988 -0.1429  0.1797 -0.0888
  107phy    C30 2868   3.046   4.636   1.930 -0.1144  0.2399  0.2595
  107phy    C28 2869   3.115   4.770   1.890 -0.2839  0.3923 -0.1570
  107phy    C29 2870   3.130   4.789   1.733  0.5084 -0.4563  0.4861
  107phy    C27 2871   3.038   4.896   1.947 -0.0745  0.2799  0.0540
  107phy    C26 2872   3.109   4.941   2.073 -0.0713 -0.0139 -0.3366
  107phy    C25 2873   3.045   5.071   2.134 -0.2641 -0.3905 -0.2022
  107phy    C23 2874   3.125   5.118   2.260  0.2050  0.2235 -0.1297
  107phy    C24 2875   3.157   5.269   2.246  0.7483  0.5660  0.1716
  107phy    C22 2876   3.044   5.079   2.387  0.4688 -0.4621 -0.1377
  107phy    C21 2877   3.132   5.083   2.512  0.2481 -0.8907 -0.0098
  107phy    C20 2878   3.071   5.045   2.644 -0.6079 -0.5172 -0.8204
  107phy    C18 2879   3.152   5.063   2.774  0.5895  0.2092 -0.0668
  107phy    O01 2880   3.178   5.205   2.788 -0.1069 -0.2350 -0.3330
  107phy    H01 2881   3.234   5.234   2.719  0.2066  0.1631  0.0855
  107phy    C19 2882   3.043   5.023   2.883  0.5370  0.6289  0.2995
  107phy    C13 2883   3.294   4.975   2.777 -0.2613 -0.3587  0.4347
  107phy     H3 2884   3.354   4.996   2.685 -0.2990 -2.9198 -0.2405
  107phy    O33 2885   3.282   4.829   2.763  0.4604 -0.4384 -0.1469
  107phy    H1B 2886   3.206   4.801   2.716 -0.4322  0.3530  0.7756
  107phy    C12 2887   3.394   5.013   2.894 -0.2907 -0.1102  0.3317
  107phy    O11 2888   3.355   4.968   3.022  0.0155 -0.3065 -0.2360
  107phy    H1A 2889   3.320   4.882   3.012 -0.7914  0.1448 -1.5659
  108phy    C35 2890   3.833   0.687   1.338  0.0762  0.7972  0.5717
  108phy    C33 2891   3.714   0.750   1.266 -0.0563 -0.3618  0.2042
  108phy    C34 2892   3.679   0.868   1.350  0.1110  0.1297  0.2229
  108phy    C32 2893   3.749   0.794   1.129 -0.0755  0.3828  0.9593
  108phy    C31 2894   3.681   0.710   1.026 -0.1464  0.3517  0.2057
  108phy    C30 2895   3.741   0.742   0.887 -0.2065  0.1250  0.2584
  108phy    C28 2896   3.668   0.675   0.765  0.5036 -0.1632  0.1414
  108phy    C29 2897   3.554   0.769   0.727  0.3348  0.3237 -0.0900
  108phy    C27 2898   3.755   0.665   0.635 -0.9708  0.3501 -0.0989
  108phy    C26 2899   3.851   0.549   0.614 -0.1587 -0.1306 -0.5524
  108phy    C25 2900   3.911   0.545   0.473 -0.4499  0.0484  0.3589
  108phy    C23 2901   3.977   0.413   0.424  0.3561  0.3256  0.7229
  108phy    C24 2902   3.864   0.330   0.350 -0.0275  0.0383  0.1295
  108phy    C22 2903   4.098   0.429   0.331  0.7078  0.0723  0.5816
  108phy    C21 2904   4.233   0.445   0.400 -0.0332 -1.0065 -0.0301
  108phy    C20 2905   4.342   0.445   0.286 -0.2508  0.3176  0.0503
  108phy    C18 2906   4.485   0.506   0.330 -0.1983  0.1961 -0.1473
  108phy    O01 2907   4.481   0.643   0.387 -0.2766  0.0338 -0.2492
  108phy    H01 2908   4.432   0.695   0.326  0.6553  2.7492  1.1284
  108phy    C19 2909   4.567   0.507   0.202 -0.3552 -0.1347 -0.0426
  108phy    C13 2910   4.561   0.405   0.434  0.3616  0.2071 -0.2797
  108phy     H3 2911   4.486   0.384   0.513  0.7502 -0.6302 -0.1254
  108phy    O33 2912   4.578   0.267   0.400 -0.3590  0.2560 -0.1527
  108phy    H1B 2913   4.506   0.241   0.346  0.0400 -0.1264 -0.5082
  108phy    C12 2914   4.658   0.457   0.549 -0.1531 -0.5892  0.0359
  108phy    O11 2915   4.649   0.592   0.577  0.0580 -0.1621  0.6202
  108phy    H1A 2916   4.565   0.631   0.563  0.0952  0.1796  1.3062
  109phy    C35 2917   0.197   1.711   1.719  0.2500 -0.2434  0.5238
  109phy    C33 2918   0.276   1.667   1.849  0.5497 -0.1974 -0.1346
  109phy    C34 2919   0.286   1.516   1.847 -0.1561 -0.1714 -0.1368
  109phy    C32 2920   0.415   1.732   1.866  0.5732 -0.0873 -0.2441
  109phy    C31 2921   0.420   1.849   1.970 -0.2407 -0.0211  0.1878
  109phy    C30 2922   0.558   1.920   1.971 -0.0114  0.3016 -0.6987
  109phy    C28 2923   0.581   2.027   2.077  0.4146 -0.4997 -1.0169
  109phy    C29 2924   0.726   2.041   2.119  0.4697  0.3624 -0.1548
  109phy    C27 2925   0.511   2.163   2.052 -0.0927 -0.2855 -0.2125
  109phy    C26 2926   0.443   2.236   2.170 -0.1425 -0.6613 -0.1098
  109phy    C25 2927   0.371   2.366   2.118  0.0585 -0.0253  0.0709
  109phy    C23 2928   0.339   2.475   2.220 -0.2788 -0.4988 -0.0636
  109phy    C24 2929   0.392   2.610   2.172  0.7435 -0.6025  0.2428
  109phy    C22 2930   0.192   2.483   2.255  0.6353 -0.3885 -0.0557
  109phy    C21 2931   0.149   2.450   2.399 -0.0500  0.6697 -0.4409
  109phy    C20 2932  -0.006   2.442   2.415 -1.1284  0.0049 -0.0802
  109phy    C18 2933  -0.077   2.399   2.555  0.5647  0.2222  0.1615
  109phy    O01 2934  -0.029   2.486   2.664 -0.1321 -0.4598 -0.1702
  109phy    H01 2935  -0.064   2.455   2.746 -0.1361 -0.1563 -0.0544
  109phy    C19 2936  -0.227   2.441   2.535  0.0451  0.2728  0.3860
  109phy    C13 2937  -0.061   2.240   2.592 -0.1423 -0.1203  0.2823
  109phy     H3 2938  -0.084   2.178   2.501  0.0080  0.3521 -0.0806
  109phy    O33 2939  -0.153   2.186   2.689 -0.3625 -0.3934 -0.0852
  109phy    H1B 2940  -0.115   2.199   2.774 -0.3775 -2.3001  0.2530
  109phy    C12 2941   0.081   2.189   2.631  0.4779  0.1974 -0.5606
  109phy    O11 2942   0.127   2.232   2.755  1.0701 -0.0681 -0.1291
  109phy    H1A 2943   0.082   2.185   2.822  0.3794 -1.5026 -1.5235
  110phy    C35 2944   0.629   0.401   0.850 -0.0897 -0.6550 -0.1457
  110phy    C33 2945   0.613   0.436   0.998  0.7642  0.0627 -0.3039
  110phy    C34 2946   0.592   0.306   1.081  0.3191 -0.1980 -0.3610
  110phy    C32 2947   0.721   0.535   1.044 -0.2624 -0.1775  0.4848
  110phy    C31 2948   0.661   0.675   1.068  0.1919  0.5513  0.5054
  110phy    C30 2949   0.744   0.783   1.134  0.3607  0.7006 -0.5820
  110phy    C28 2950   0.666   0.905   1.182  0.4016 -0.0236 -0.1312
  110phy    C29 2951   0.686   0.933   1.329 -0.2605 -0.6679  0.4457
  110phy    C27 2952   0.700   1.032   1.096 -0.2874  0.3300 -0.4905
  110phy    C26 2953   0.587   1.120   1.038  0.3658 -0.3631  0.5607
  110phy    C25 2954   0.647   1.215   0.942 -0.5620 -0.2050 -0.1243
  110phy    C23 2955   0.560   1.340   0.905 -0.2114  0.4263 -0.0165
  110phy    C24 2956   0.606   1.463   0.982 -0.8331  0.4890 -0.3488
  110phy    C22 2957   0.572   1.380   0.760 -0.1268 -0.2148  0.2345
  110phy    C21 2958   0.486   1.302   0.659  0.1260  0.0890  0.2124
  110phy    C20 2959   0.394   1.389   0.570  0.4660 -0.1596  0.3841
  110phy    C18 2960   0.358   1.342   0.426 -0.2913  0.3015 -0.1207
  110phy    O01 2961   0.467   1.382   0.339 -0.4415 -0.1863  0.1695
  110phy    H01 2962   0.435   1.389   0.251 -1.2732 -0.2527  0.4575
  110phy    C19 2963   0.241   1.440   0.397 -0.5555 -0.0184 -0.1407
  110phy    C13 2964   0.319   1.187   0.406 -0.3385  0.2035 -1.0451
  110phy     H3 2965   0.408   1.131   0.446 -0.1918 -0.5288 -2.3152
  110phy    O33 2966   0.221   1.130   0.498  0.8392 -0.2904  0.0743
  110phy    H1B 2967   0.250   1.128   0.587 -0.8674 -1.7594  0.6519
  110phy    C12 2968   0.328   1.103   0.275 -0.2537 -0.0589 -0.1122
  110phy    O11 2969   0.209   1.088   0.200 -0.3999  0.1965  0.3472
  110phy    H1A 2970   0.154   1.042   0.260 -0.5203 -0.8092 -0.5251
  111phy    C35 2971   4.690   2.180   2.338  0.3399 -0.0773 -0.5678
  111phy    C33 2972   4.564   2.123   2.263 -0.4432 -0.3015 -0.0089
  111phy    C34 2973   4.526   2.220   2.149 -0.5690  0.1765  0.3668
  111phy    C32 2974   4.601   1.980   2.213  0.6479  0.3355 -0.4020
  111phy    C31 2975   4.496   1.864   2.221 -0.5485 -0.1163 -0.2214
  111phy    C30 2976   4.563   1.738   2.168  0.3764 -0.5978  0.2703
  111phy    C28 2977   4.486   1.603   2.194 -0.5099 -0.1465 -0.4923
  111phy    C29 2978   4.488   1.508   2.066 -0.1949  0.3868  0.1584
  111phy    C27 2979   4.548   1.521   2.310  0.0173  0.3196  0.1483
  111phy    C26 2980   4.531   1.552   2.458  0.4241  0.3178  0.0973
  111phy    C25 2981   4.548   1.436   2.551  0.0660 -0.0554 -0.1085
  111phy    C23 2982   4.509   1.471   2.697  0.5494 -0.3006  0.0541
  111phy    C24 2983   4.358   1.453   2.739 -0.5348 -0.6684 -0.6316
  111phy    C22 2984   4.580   1.364   2.784 -0.0163  0.9415  0.6041
  111phy    C21 2985   4.658   1.411   2.910  0.1142 -0.5901  0.9917
  111phy    C20 2986   4.703   1.306   3.003 -0.1948  0.3339 -0.1805
  111phy    C18 2987   4.781   1.343   3.132 -0.0187  0.0328  0.1190
  111phy    O01 2988   4.768   1.483   3.171  0.0134  0.3735  0.1481
  111phy    H01 2989   4.829   1.533   3.120  0.7996 -0.3878  0.3098
  111phy    C19 2990   4.694   1.266   3.239 -0.3754  0.1438 -0.0334
  111phy    C13 2991   4.941   1.315   3.121  0.2386 -0.8968 -0.1805
  111phy     H3 2992   4.980   1.378   3.037 -1.6624  1.1751  0.3947
  111phy    O33 2993   4.955   1.178   3.075  0.3935 -0.6030 -0.1744
  111phy    H1B 2994   5.001   1.178   2.992  2.1775  2.3319  0.6581
  111phy    C12 2995   5.032   1.351   3.244  0.1614 -0.7702 -0.7281
  111phy    O11 2996   5.170   1.330   3.230 -0.0292  0.0416  0.9695
  111phy    H1A 2997   5.188   1.241   3.254  0.1803 -0.1879  0.0249
  112phy    C35 2998   4.883   1.928   1.934 -0.5226 -0.0265  0.2508
  112phy    C33 2999   4.989   2.019   1.870 -0.0429  0.8831 -0.0062
  112phy    C34 3000   5.030   1.948   1.741 -0.1596 -0.2325 -0.4758
  112phy    C32 3001   4.952   2.169   1.845  0.1396 -0.1419  0.6783
  112phy    C31 3002   4.964   2.273   1.960 -0.2688 -0.7610 -0.1090
  112phy    C30 3003   4.936   2.421   1.917 -0.6547 -0.0875  0.5022
  112phy    C28 3004   4.953   2.533   2.024  0.4846 -0.4578 -0.0959
  112phy    C29 3005   5.077   2.621   1.992 -0.1323  0.2126 -0.4182
  112phy    C27 3006   4.828   2.622   2.021 -0.0916 -0.0227  0.1642
  112phy    C26 3007   4.773   2.647   2.159  0.0400 -0.2792  0.0799
  112phy    C25 3008   4.621   2.675   2.168 -0.3551  0.1462 -0.4050
  112phy    C23 3009   4.551   2.696   2.303  0.4546 -0.0928  0.0525
  112phy    C24 3010   4.471   2.823   2.303  0.3141 -0.1148 -0.5287
  112phy    C22 3011   4.468   2.574   2.344  0.5455 -0.3629 -0.2305
  112phy    C21 3012   4.472   2.542   2.497 -0.4570 -0.7219 -0.5286
  112phy    C20 3013   4.382   2.427   2.542 -0.1968 -0.1754 -0.2365
  112phy    C18 3014   4.355   2.373   2.691 -0.5174  0.3079 -0.8869
  112phy    O01 3015   4.291   2.476   2.762  0.0873 -0.1482 -0.2171
  112phy    H01 3016   4.266   2.444   2.847  1.6936 -1.2618 -0.1155
  112phy    C19 3017   4.248   2.262   2.667 -0.0166 -0.2173 -0.1555
  112phy    C13 3018   4.488   2.312   2.770 -0.5512 -0.1046 -0.1409
  112phy     H3 3019   4.532   2.232   2.705 -1.5810 -0.3787 -0.5226
  112phy    O33 3020   4.450   2.237   2.884 -0.1910  0.1073  0.1216
  112phy    H1B 3021   4.454   2.297   2.956 -0.1347  0.3698 -0.0991
  112phy    C12 3022   4.610   2.403   2.812 -0.4895  0.2769 -0.2223
  112phy    O11 3023   4.575   2.507   2.905 -0.2955 -0.5136 -0.3852
  112phy    H1A 3024   4.496   2.544   2.872  0.8058  2.1750 -0.2222
  113phy    C35 3025   4.701   0.224   0.849 -0.3127 -0.1553 -0.1190
  113phy    C33 3026   4.597   0.112   0.838  0.1017  0.5240 -0.2442
  113phy    C34 3027   4.552   0.061   0.967 -0.4233  0.6735  0.0044
  113phy    C32 3028   4.485   0.153   0.738 -0.2048  0.0582  0.0698
  113phy    C31 3029   4.443   0.028   0.650 -0.0059  0.1224  0.2620
  113phy    C30 3030   4.340   0.048   0.540  0.0708  0.4472  0.3849
  113phy    C28 3031   4.196  -0.003   0.566  0.7726  0.3575 -0.0388
  113phy    C29 3032   4.104   0.114   0.607  0.0972 -0.1117  0.5554
  113phy    C27 3033   4.141  -0.056   0.430 -0.3190 -0.0702 -0.3324
  113phy    C26 3034   4.085  -0.197   0.422 -0.1358 -0.2040 -0.1212
  113phy    C25 3035   3.987  -0.209   0.303  0.1264 -0.1862  0.4049
  113phy    C23 3036   3.925  -0.348   0.272  0.0117  0.2347  0.0435
  113phy    C24 3037   3.786  -0.344   0.336  0.1942  0.1830  0.1365
  113phy    C22 3038   3.916  -0.358   0.121 -0.6068 -0.6964  0.0678
  113phy    C21 3039   3.878  -0.475   0.037 -0.2827  0.2748  0.1197
  113phy    C20 3040   3.873  -0.429  -0.114  0.3367 -0.5577 -0.3623
  113phy    C18 3041   3.799  -0.506  -0.227 -0.3391 -0.0539 -0.3742
  113phy    O01 3042   3.839  -0.646  -0.233  0.0653  0.0269 -0.1174
  113phy    H01 3043   3.932  -0.654  -0.224  0.7171  1.8549 -3.5566
  113phy    C19 3044   3.856  -0.444  -0.358  0.5546 -0.1389  0.6391
  113phy    C13 3045   3.640  -0.489  -0.210 -0.4905 -0.2668  0.1848
  113phy     H3 3046   3.623  -0.571  -0.135  1.4541 -1.6684 -0.8125
  113phy    O33 3047   3.590  -0.385  -0.133  0.5769  0.1462  0.2762
  113phy    H1B 3048   3.649  -0.315  -0.153  1.6282 -0.6373  0.4939
  113phy    C12 3049   3.529  -0.550  -0.296  0.7864 -0.0077  0.0812
  113phy    O11 3050   3.462  -0.464  -0.392 -0.8654 -0.0898 -0.2043
  113phy    H1A 3051   3.382  -0.436  -0.352 -0.4023 -0.5602  1.0998
  114phy    C35 3052   0.401   3.531   1.740 -0.1254 -0.7049 -0.3856
  114phy    C33 3053   0.389   3.667   1.667  0.6034  0.0807 -0.3610
  114phy    C34 3054   0.353   3.654   1.519 -0.0978  0.3330 -0.7834
  114phy    C32 3055   0.280   3.746   1.740 -0.5168  0.0968 -0.4670
  114phy    C31 3056   0.327   3.879   1.803  0.3448 -0.0455 -0.3711
  114phy    C30 3057   0.215   3.941   1.886  0.0290 -0.3790  0.1636
  114phy    C28 3058   0.250   4.072   1.955 -0.3604  0.0559 -0.2275
  114phy    C29 3059   0.221   4.199   1.875 -0.2054  0.8003  0.0513
  114phy    C27 3060   0.160   4.076   2.082 -0.0853  0.0128 -0.2875
  114phy    C26 3061   0.232   4.053   2.214  0.6849  0.4030  0.7700
  114phy    C25 3062   0.142   4.061   2.338 -0.3952 -0.2250  0.0351
  114phy    C23 3063   0.214   4.003   2.467 -0.3065 -0.0905  0.5090
  114phy    C24 3064   0.269   4.100   2.569  0.6163  1.0693  0.0414
  114phy    C22 3065   0.108   3.918   2.532  0.0365 -0.0959 -1.1095
  114phy    C21 3066   0.128   3.766   2.559  0.2611 -0.0019  0.9075
  114phy    C20 3067  -0.014   3.712   2.592 -0.0824  0.2853 -0.1834
  114phy    C18 3068  -0.060   3.567   2.638  0.0358  0.0619 -0.3367
  114phy    O01 3069  -0.019   3.554   2.777  0.4192  0.0543 -0.2871
  114phy    H01 3070  -0.020   3.465   2.807  2.4153  0.4734  1.2132
  114phy    C19 3071  -0.212   3.597   2.636  0.6812  0.4534  0.1319
  114phy    C13 3072  -0.019   3.435   2.557 -0.1398  0.4991 -0.0066
  114phy     H3 3073  -0.068   3.440   2.457 -0.4836  1.4511  0.1937
  114phy    O33 3074  -0.097   3.326   2.608 -0.6664 -0.4020 -0.0010
  114phy    H1B 3075  -0.069   3.309   2.696 -0.9171 -0.4690  0.0637
  114phy    C12 3076   0.134   3.393   2.550 -0.1162 -0.0496 -0.1194
  114phy    O11 3077   0.192   3.351   2.671  0.0474 -0.2138  0.0711
  114phy    H1A 3078   0.280   3.331   2.645  0.8447  2.5802  0.3364
  115phy    C35 3079   0.390   3.222   1.275  0.1954  0.2925 -0.2810
  115phy    C33 3080   0.446   3.160   1.405  0.3640 -0.1062 -0.0481
  115phy    C34 3081   0.497   3.272   1.493 -0.1290 -0.0401  0.2278
  115phy    C32 3082   0.331   3.078   1.469 -0.0575 -0.8308 -0.5362
  115phy    C31 3083   0.366   2.933   1.498 -0.1766  0.0791 -0.1939
  115phy    C30 3084   0.235   2.848   1.524 -0.0425 -0.2436 -0.6325
  115phy    C28 3085   0.250   2.721   1.605  0.2283  0.4021  0.0143
  115phy    C29 3086   0.217   2.737   1.753 -0.4820  0.3793 -0.8742
  115phy    C27 3087   0.154   2.608   1.553  0.5571  0.0496 -0.0061
  115phy    C26 3088   0.210   2.535   1.432 -0.1288  0.3616  0.6044
  115phy    C25 3089   0.106   2.424   1.379 -0.7115 -0.3442  0.1137
  115phy    C23 3090   0.142   2.367   1.238 -0.1195  0.3740 -0.0224
  115phy    C24 3091   0.055   2.245   1.230  0.0256  0.1845  0.1259
  115phy    C22 3092   0.123   2.457   1.112 -0.6124  0.3856 -0.2128
  115phy    C21 3093   0.177   2.414   0.969 -0.0476 -0.4348 -0.5973
  115phy    C20 3094   0.118   2.496   0.848 -0.2887  0.0007 -0.0072
  115phy    C18 3095   0.136   2.467   0.695  0.2684 -0.2515 -0.1202
  115phy    O01 3096   0.282   2.472   0.672  0.4937 -0.1169 -0.0686
  115phy    H01 3097   0.329   2.506   0.745  0.8262 -0.6493 -0.0303
  115phy    C19 3098   0.078   2.598   0.631 -0.3764 -0.0888  0.4361
  115phy    C13 3099   0.075   2.329   0.646 -0.1039 -0.1066  0.0326
  115phy     H3 3100   0.113   2.249   0.714 -0.8216 -0.2624  0.2622
  115phy    O33 3101  -0.065   2.307   0.664  0.2234  0.0071  0.7403
  115phy    H1B 3102  -0.080   2.270   0.749 -0.5229 -0.7699  0.2914
  115phy    C12 3103   0.146   2.243   0.528  0.1865  0.0683 -0.5574
  115phy    O11 3104   0.269   2.285   0.478  0.0686 -0.2936  0.1197
  115phy    H1A 3105   0.292   2.366   0.520 -0.6900 -0.4699  0.8986
  116phy    C35 3106   3.592   4.202   1.397 -0.6557  0.2514 -0.1206
  116phy    C33 3107   3.719   4.291   1.397  0.7728  1.0905 -0.0546
  116phy    C34 3108   3.776   4.294   1.541 -0.4893  0.1673 -0.4221
  116phy    C32 3109   3.810   4.241   1.278  0.1089 -0.0902  0.2767
  116phy    C31 3110   3.939   4.312   1.252 -0.0517  0.1296  0.3172
  116phy    C30 3111   4.005   4.259   1.130 -0.7853 -0.3073  0.5933
  116phy    C28 3112   4.133   4.331   1.082 -0.3039 -0.1891  0.7117
  116phy    C29 3113   4.259   4.286   1.155 -0.3717  0.0027  0.3414
  116phy    C27 3114   4.166   4.288   0.937  0.5847  0.8694 -0.2408
  116phy    C26 3115   4.102   4.373   0.828 -0.0446  0.0645 -0.3252
  116phy    C25 3116   4.131   4.317   0.690 -0.3823  0.1934  0.3770
  116phy    C23 3117   4.075   4.402   0.577 -0.5537  0.4487  0.0152
  116phy    C24 3118   4.180   4.508   0.535 -0.0059 -0.1831  0.5997
  116phy    C22 3119   4.060   4.297   0.461  0.3876 -0.6504  0.5018
  116phy    C21 3120   3.939   4.299   0.369  0.3738  0.4169 -0.2408
  116phy    C20 3121   3.944   4.163   0.293  0.1877 -0.0715  0.0952
  116phy    C18 3122   3.827   4.121   0.197 -1.1131  0.4598 -0.1063
  116phy    O01 3123   3.699   4.125   0.273 -0.0110 -0.0753 -0.2752
  116phy    H01 3124   3.672   4.211   0.295  1.7486  0.5156 -0.2440
  116phy    C19 3125   3.856   3.977   0.154 -0.7005  0.1407 -0.6116
  116phy    C13 3126   3.816   4.214   0.066 -0.5614 -0.3042 -0.0417
  116phy     H3 3127   3.783   4.313   0.108  0.4317  0.1953 -0.4102
  116phy    O33 3128   3.933   4.260  -0.002  0.1421 -0.1025 -0.5184
  116phy    H1B 3129   3.994   4.194  -0.028  0.4537  0.9950 -2.7979
  116phy    C12 3130   3.693   4.219  -0.037 -0.1283 -0.2063  0.3324
  116phy    O11 3131   3.723   4.167  -0.162  0.5117 -0.0165  0.6752
  116phy    H1A 3132   3.770   4.229  -0.216  1.6076  0.7380  2.4254
  117phy    C35 3133   4.545   4.843   2.140  0.4243  0.6511 -0.3674
  117phy    C33 3134   4.513   4.799   2.003  0.4430 -0.4380  0.3795
  117phy    C34 3135   4.640   4.781   1.924  0.5065  0.4606  0.0260
  117phy    C32 3136   4.419   4.684   2.007  0.2200  0.1370 -0.1386
  117phy    C31 3137   4.334   4.661   1.881  0.9068  0.1977 -0.1777
  117phy    C30 3138   4.247   4.530   1.890  0.5334  0.4602  0.4493
  117phy    C28 3139   4.145   4.509   1.774  0.7089  0.0599  0.6643
  117phy    C29 3140   4.208   4.450   1.649 -0.3102  0.4612  0.3002
  117phy    C27 3141   4.032   4.408   1.809 -0.2037 -0.7458 -0.0136
  117phy    C26 3142   3.916   4.458   1.895 -0.1791  0.2835  0.2253
  117phy    C25 3143   3.821   4.341   1.934 -1.3778  0.3880 -0.4746
  117phy    C23 3144   3.700   4.400   2.005  0.0329 -0.0743 -0.4336
  117phy    C24 3145   3.584   4.434   1.914 -0.3108 -0.1985  0.5176
  117phy    C22 3146   3.652   4.303   2.116  0.0409 -0.0620  0.2138
  117phy    C21 3147   3.682   4.355   2.262 -0.5755 -0.3955 -0.0119
  117phy    C20 3148   3.662   4.253   2.376 -0.4229  0.6241 -0.0031
  117phy    C18 3149   3.702   4.281   2.525 -0.4783  0.2140  0.8363
  117phy    O01 3150   3.687   4.422   2.550  0.2234  0.3663 -0.4036
  117phy    H01 3151   3.608   4.439   2.502 -0.7135 -2.6578 -0.1650
  117phy    C19 3152   3.577   4.221   2.594 -0.1658  0.4293 -0.6926
  117phy    C13 3153   3.848   4.228   2.573 -0.7635  0.3425 -0.0827
  117phy     H3 3154   3.854   4.118   2.555 -0.5812  0.1794  0.9245
  117phy    O33 3155   3.867   4.231   2.717 -0.2190  0.4512  0.3030
  117phy    H1B 3156   3.868   4.320   2.748 -0.6256  0.7919 -0.6218
  117phy    C12 3157   3.976   4.296   2.508 -0.4009 -0.0833  0.1648
  117phy    O11 3158   4.001   4.432   2.550  0.7370 -0.1148 -0.3350
  117phy    H1A 3159   3.927   4.479   2.516  1.3646 -0.6790 -2.6217
  118phy    C35 3160   4.082   3.345   1.799 -0.4061  0.4782  0.2533
  118phy    C33 3161   4.107   3.491   1.831 -0.3265  0.0393 -0.4219
  118phy    C34 3162   4.095   3.566   1.697 -0.0912  0.3564 -0.1484
  118phy    C32 3163   4.008   3.550   1.938 -0.4772  0.0042  0.1015
  118phy    C31 3164   4.050   3.688   2.001 -0.2856  0.1181  0.2751
  118phy    C30 3165   3.992   3.715   2.138 -0.2555 -0.6789  0.6452
  118phy    C28 3166   4.038   3.861   2.184 -0.2202  0.2633  0.5698
  118phy    C29 3167   3.952   3.976   2.155  0.1024  0.2075  0.7666
  118phy    C27 3168   4.054   3.843   2.339 -0.2110 -0.0718  0.1731
  118phy    C26 3169   4.183   3.873   2.403  0.8010 -0.3025 -0.2392
  118phy    C25 3170   4.190   3.879   2.553 -0.2380 -0.2016  0.0385
  118phy    C23 3171   4.316   3.936   2.614 -0.0329  0.1342 -0.1148
  118phy    C24 3172   4.307   4.088   2.629 -0.2503 -0.0786 -0.3575
  118phy    C22 3173   4.333   3.873   2.753  0.1152  0.0393 -0.4329
  118phy    C21 3174   4.466   3.879   2.821 -0.0230 -0.1861  0.4717
  118phy    C20 3175   4.463   3.803   2.957 -0.3143  0.0749 -0.0856
  118phy    C18 3176   4.594   3.820   3.046  0.5717  0.1333 -0.1570
  118phy    O01 3177   4.632   3.956   3.040 -0.0146 -0.5511 -0.1984
  118phy    H01 3178   4.557   4.012   3.047  1.3709  1.2463  1.2018
  118phy    C19 3179   4.536   3.798   3.188  0.3233  0.1098 -0.2670
  118phy    C13 3180   4.715   3.726   2.998 -0.7779  0.1868  0.4271
  118phy     H3 3181   4.735   3.744   2.890  1.3382  0.5591  0.8386
  118phy    O33 3182   4.687   3.582   2.999 -0.1520  0.3783  0.1393
  118phy    H1B 3183   4.596   3.559   3.005  0.5025 -2.7870 -0.2612
  118phy    C12 3184   4.857   3.754   3.065  0.1138 -0.0325 -0.4446
  118phy    O11 3185   4.902   3.886   3.046  0.5427  0.2952  0.4993
  118phy    H1A 3186   4.828   3.941   3.028  0.0978 -0.4725 -0.0131
  119phy    C35 3187   5.067   3.009   1.859  0.0629 -0.3780  0.0136
  119phy    C33 3188   5.044   3.151   1.809 -0.7666  0.0338 -0.0444
  119phy    C34 3189   5.146   3.189   1.706 -0.2625 -0.2534 -0.0758
  119phy    C32 3190   4.897   3.160   1.759 -0.6069 -0.2188 -0.2244
  119phy    C31 3191   4.835   3.299   1.752  0.0842 -0.0716  0.3684
  119phy    C30 3192   4.705   3.289   1.669  0.2319 -0.5531  0.4042
  119phy    C28 3193   4.612   3.409   1.683 -0.7098  0.3931  0.3041
  119phy    C29 3194   4.538   3.417   1.551  0.5081 -0.3808 -0.1474
  119phy    C27 3195   4.507   3.392   1.794  0.4280  0.2739  0.1205
  119phy    C26 3196   4.551   3.433   1.938  0.5950 -0.1941  0.0757
  119phy    C25 3197   4.445   3.466   2.044  0.1357  0.4695 -0.3020
  119phy    C23 3198   4.495   3.496   2.186  0.8020  0.3393  0.1667
  119phy    C24 3199   4.394   3.596   2.248  0.1594  0.1338 -0.1629
  119phy    C22 3200   4.505   3.364   2.258  0.4195  0.1722  0.0763
  119phy    C21 3201   4.569   3.357   2.394  0.2316  0.6521  0.9396
  119phy    C20 3202   4.556   3.215   2.457 -0.0203 -0.5554  0.3416
  119phy    C18 3203   4.553   3.199   2.610  0.3354 -0.0623  0.7011
  119phy    O01 3204   4.438   3.263   2.667 -0.6332  0.0203 -0.7412
  119phy    H01 3205   4.438   3.354   2.644  0.4999  0.1615 -0.2381
  119phy    C19 3206   4.526   3.045   2.613 -0.4998  0.3585  0.3206
  119phy    C13 3207   4.692   3.250   2.678 -0.6388  0.1198  0.6681
  119phy     H3 3208   4.713   3.352   2.637 -0.7762 -0.3071 -0.4854
  119phy    O33 3209   4.803   3.170   2.633 -0.0824  0.0881 -0.3801
  119phy    H1B 3210   4.888   3.208   2.618  2.0286 -3.7666  0.4628
  119phy    C12 3211   4.696   3.268   2.829 -0.3235 -0.4437 -0.4800
  119phy    O11 3212   4.801   3.357   2.872  0.4769 -0.0721 -0.2714
  119phy    H1A 3213   4.758   3.426   2.918  2.3813  1.5501 -0.8055
  120phy    C35 3214   3.395   2.000   1.922 -0.6623  0.1853 -0.1104
  120phy    C33 3215   3.370   2.147   1.914  0.0668 -0.1852  0.2962
  120phy    C34 3216   3.242   2.182   1.990  0.2692 -0.3726  0.1218
  120phy    C32 3217   3.492   2.233   1.963  0.0000 -0.4570 -0.4280
  120phy    C31 3218   3.516   2.376   1.905 -0.4891 -0.4060  0.0267
  120phy    C30 3219   3.657   2.427   1.944 -0.4219 -0.3961  0.2288
  120phy    C28 3220   3.680   2.573   1.912 -0.4194 -0.6565  0.3435
  120phy    C29 3221   3.721   2.653   2.037  0.2605  0.4100 -0.4117
  120phy    C27 3222   3.792   2.602   1.802  0.1798 -0.8438  0.1798
  120phy    C26 3223   3.732   2.694   1.691 -0.3485 -0.6448  0.0323
  120phy    C25 3224   3.836   2.749   1.588 -0.2168  0.1417  0.0980
  120phy    C23 3225   3.793   2.869   1.502 -0.3134 -0.3815 -0.0080
  120phy    C24 3226   3.796   3.003   1.572 -0.4966 -0.1511 -0.2527
  120phy    C22 3227   3.878   2.880   1.377  0.1505 -0.2254  0.5896
  120phy    C21 3228   3.813   2.947   1.248  0.1339 -0.2447  0.1788
  120phy    C20 3229   3.915   2.933   1.130 -0.1292  0.7619 -0.2093
  120phy    C18 3230   3.876   2.977   0.984  0.4416 -0.0621 -0.3765
  120phy    O01 3231   3.764   2.898   0.936 -0.0050  0.3179 -0.0902
  120phy    H01 3232   3.773   2.806   0.950 -0.9156  0.2659  0.2644
  120phy    C19 3233   3.998   2.936   0.906  0.1127 -0.4902 -0.5426
  120phy    C13 3234   3.835   3.129   0.953  0.9524 -1.0487 -0.3505
  120phy     H3 3235   3.908   3.185   1.016  1.7252 -2.1144 -0.2576
  120phy    O33 3236   3.866   3.194   0.825 -0.5683  0.1116  0.1117
  120phy    H1B 3237   3.799   3.170   0.763 -0.4608  0.6570 -0.2197
  120phy    C12 3238   3.703   3.199   1.021 -0.0336 -0.2244  0.3548
  120phy    O11 3239   3.608   3.248   0.934 -0.6855  0.0421 -0.4566
  120phy    H1A 3240   3.543   3.181   0.921 -0.3381 -0.0388 -1.9745
  121phy    C35 3241   1.508   1.840   2.280  0.0192  0.1010  0.3445
  121phy    C33 3242   1.371   1.851   2.215  0.1283  0.0120  0.0508
  121phy    C34 3243   1.384   1.838   2.061 -0.4976 -0.0954 -0.3994
  121phy    C32 3244   1.263   1.753   2.268 -0.5038 -0.2079 -0.2909
  121phy    C31 3245   1.119   1.804   2.290  0.5593  0.3812  0.2725
  121phy    C30 3246   1.021   1.702   2.361  0.1252 -0.9174  0.0428
  121phy    C28 3247   0.873   1.739   2.349  0.0037 -0.0210 -0.5516
  121phy    C29 3248   0.797   1.627   2.279 -0.1836  0.4222  0.9406
  121phy    C27 3249   0.809   1.750   2.487  0.1987 -0.0419 -0.3025
  121phy    C26 3250   0.755   1.890   2.506  0.0726  0.0884 -0.1388
  121phy    C25 3251   0.611   1.887   2.571  0.1238 -0.2066  0.8259
  121phy    C23 3252   0.529   2.016   2.584  0.3155  0.2373  0.1335
  121phy    C24 3253   0.425   2.023   2.469  0.0832  0.4454  0.0146
  121phy    C22 3254   0.458   2.014   2.723  0.0864  0.5350  0.2046
  121phy    C21 3255   0.461   2.132   2.815 -0.6590  0.5196 -0.0190
  121phy    C20 3256   0.386   2.102   2.947  0.4840  0.5755  0.5791
  121phy    C18 3257   0.361   2.216   3.053  0.5936  0.0800 -0.3330
  121phy    O01 3258   0.293   2.322   2.983 -0.4263 -0.2587 -0.0996
  121phy    H01 3259   0.344   2.355   2.912 -0.4722 -0.9747 -0.4829
  121phy    C19 3260   0.255   2.162   3.152 -0.4463 -0.3216  0.1452
  121phy    C13 3261   0.499   2.273   3.122 -0.1755  0.2952 -0.0408
  121phy     H3 3262   0.570   2.293   3.037 -1.6377  1.6616 -1.0041
  121phy    O33 3263   0.568   2.167   3.195  0.0547  0.3821  0.2656
  121phy    H1B 3264   0.529   2.158   3.280  0.0028  0.2659  0.2306
  121phy    C12 3265   0.488   2.402   3.211  0.3599 -0.7456 -0.2647
  121phy    O11 3266   0.421   2.397   3.335 -0.0477 -0.1231  0.3364
  121phy    H1A 3267   0.439   2.312   3.370  0.7611  0.7040  2.0630
  122phy    C35 3268   4.881   3.618   2.048 -0.1363 -0.5153 -0.2087
  122phy    C33 3269   4.981   3.542   2.132 -0.1012  0.1213  0.0675
  122phy    C34 3270   4.940   3.408   2.176 -0.3368  0.4388  0.3763
  122phy    C32 3271   5.121   3.546   2.075 -0.5010  0.4718  0.1789
  122phy    C31 3272   5.230   3.574   2.175 -0.4479 -0.0262 -0.1875
  122phy    C30 3273   5.368   3.600   2.106  0.2070  0.3707 -0.4780
  122phy    C28 3274   5.494   3.629   2.190 -0.2102  0.0700  0.1873
  122phy    C29 3275   5.558   3.514   2.255 -0.4694  0.1832 -0.1816
  122phy    C27 3276   5.598   3.701   2.098  0.3386 -0.3382  0.4148
  122phy    C26 3277   5.689   3.806   2.156  0.0786  0.3047  0.0423
  122phy    C25 3278   5.746   3.908   2.051  0.1063 -0.1282 -0.4812
  122phy    C23 3279   5.831   4.022   2.103 -0.5754 -0.1047  0.0005
  122phy    C24 3280   5.929   4.065   1.993 -0.0023 -0.1283 -0.1321
  122phy    C22 3281   5.749   4.141   2.163  0.1234  0.4267 -0.1651
  122phy    C21 3282   5.807   4.230   2.282 -0.5651 -0.0292 -0.1214
  122phy    C20 3283   5.698   4.318   2.340  0.6000  0.5250  0.0653
  122phy    C18 3284   5.728   4.438   2.429  0.1941  0.5614 -0.7629
  122phy    O01 3285   5.811   4.531   2.360  0.7804 -0.5639 -0.1404
  122phy    H01 3286   5.886   4.479   2.339  0.2265 -1.4068 -0.0642
  122phy    C19 3287   5.594   4.516   2.429  0.0161  0.4717  0.0603
  122phy    C13 3288   5.775   4.407   2.584  0.4212  0.0392  0.3238
  122phy     H3 3289   5.727   4.314   2.623 -0.3021  1.0938  2.0309
  122phy    O33 3290   5.746   4.506   2.683 -0.1089  0.0067  0.1997
  122phy    H1B 3291   5.740   4.594   2.652 -1.4594 -0.9695 -2.6842
  122phy    C12 3292   5.928   4.377   2.591  0.4683  0.5555 -0.0151
  122phy    O11 3293   5.965   4.302   2.700 -0.4752  0.3534 -0.0471
  122phy    H1A 3294   5.933   4.338   2.781 -0.5448 -2.0152  1.0493
  123phy    C35 3295   3.151   4.476   1.568 -0.3503 -0.2100 -0.1337
  123phy    C33 3296   3.253   4.362   1.555  0.7985 -0.6274 -0.4142
  123phy    C34 3297   3.355   4.390   1.660  0.0522 -0.4315 -0.2494
  123phy    C32 3298   3.175   4.230   1.570  0.6946  0.1269  0.5518
  123phy    C31 3299   3.211   4.117   1.477 -0.6124  0.0867 -0.3645
  123phy    C30 3300   3.113   3.995   1.492 -0.6837 -0.8367 -0.2728
  123phy    C28 3301   3.127   3.880   1.391  0.4091  0.0058  0.3222
  123phy    C29 3302   3.040   3.763   1.439 -0.8224  0.0235  0.0904
  123phy    C27 3303   3.061   3.920   1.254  0.2395 -0.7261 -0.1852
  123phy    C26 3304   3.161   3.898   1.140  0.0924  0.3088 -0.0343
  123phy    C25 3305   3.094   3.922   1.009 -0.1188  0.5172 -0.0574
  123phy    C23 3306   3.166   3.922   0.876 -0.0861 -0.1695  0.3591
  123phy    C24 3307   3.060   3.932   0.767  0.8078 -0.2528  0.3424
  123phy    C22 3308   3.262   4.044   0.864 -0.2469 -0.2998 -0.5134
  123phy    C21 3309   3.408   4.010   0.866 -0.3441 -0.7010  0.3353
  123phy    C20 3310   3.499   4.138   0.864  0.3432 -0.0934  0.7826
  123phy    C18 3311   3.650   4.128   0.828 -0.5651  0.2961 -0.6348
  123phy    O01 3312   3.703   4.028   0.917 -0.1629 -0.1841  0.4139
  123phy    H01 3313   3.657   4.036   0.998 -0.9736 -0.2018 -0.0355
  123phy    C19 3314   3.711   4.266   0.864 -0.1770 -0.6242  0.0797
  123phy    C13 3315   3.674   4.080   0.677  0.0810  0.4914 -0.4093
  123phy     H3 3316   3.626   3.980   0.666  1.6379 -0.1875 -1.3881
  123phy    O33 3317   3.598   4.150   0.582  0.1601 -0.5218  0.0744
  123phy    H1B 3318   3.565   4.093   0.516 -0.1560  0.6111 -0.7727
  123phy    C12 3319   3.812   4.027   0.619  0.1964  0.6154 -0.2346
  123phy    O11 3320   3.887   3.952   0.708 -0.3897  0.2533  0.0527
  123phy    H1A 3321   3.866   3.987   0.792 -2.0481  0.6944 -0.4979
  124phy    C35 3322   4.590   4.400   1.662  0.1043 -0.5931  0.2924
  124phy    C33 3323   4.648   4.455   1.533  0.1632 -0.4658  0.0961
  124phy    C34 3324   4.647   4.336   1.445 -0.4444  0.2342  0.2614
  124phy    C32 3325   4.550   4.566   1.477 -0.0188  0.2243  0.3550
  124phy    C31 3326   4.555   4.709   1.533 -0.4299 -0.1320 -0.0554
  124phy    C30 3327   4.477   4.807   1.448 -0.3605 -0.0070  0.1589
  124phy    C28 3328   4.461   4.952   1.508 -0.3158 -0.4356  0.1136
  124phy    C29 3329   4.478   5.045   1.387 -0.7368 -0.1444  0.2348
  124phy    C27 3330   4.315   4.956   1.565 -0.1597  0.2345 -0.1710
  124phy    C26 3331   4.291   5.024   1.695 -0.3691  0.3445  0.2692
  124phy    C25 3332   4.145   5.038   1.731  0.0312 -0.2864 -0.1111
  124phy    C23 3333   4.110   5.088   1.873 -0.3305  0.3114 -0.0052
  124phy    C24 3334   4.064   5.237   1.886 -0.6088 -0.0767  1.0830
  124phy    C22 3335   3.992   4.996   1.920 -0.4387 -0.1094 -0.3538
  124phy    C21 3336   3.999   4.939   2.063 -0.3735  0.2924 -0.1506
  124phy    C20 3337   3.889   4.840   2.095  0.6352  0.7454  0.0903
  124phy    C18 3338   3.849   4.796   2.240 -0.1045 -0.0842  0.0615
  124phy    O01 3339   3.823   4.907   2.322  0.0474  0.0523 -0.5622
  124phy    H01 3340   3.905   4.946   2.345 -0.0799 -0.0745  0.1080
  124phy    C19 3341   3.707   4.749   2.197  0.3278  0.1421  0.2524
  124phy    C13 3342   3.947   4.683   2.309 -0.1358  0.0533 -0.1245
  124phy     H3 3343   3.979   4.600   2.241  2.1831  0.2373  0.6577
  124phy    O33 3344   3.874   4.608   2.402  0.7849  0.2958 -0.1062
  124phy    H1B 3345   3.789   4.648   2.410 -0.0810 -1.1777 -1.2750
  124phy    C12 3346   4.079   4.730   2.378  0.5302 -0.1999 -0.2175
  124phy    O11 3347   4.153   4.625   2.444 -0.1680  0.1612  0.2547
  124phy    H1A 3348   4.102   4.566   2.496 -0.1397 -0.5561 -0.5026
  125phy    C35 3349   4.121   4.648   1.349  0.5181 -0.1571 -0.0068
  125phy    C33 3350   3.995   4.725   1.365  0.4527 -0.5251 -0.4189
  125phy    C34 3351   3.922   4.706   1.229  0.5471  0.0295 -0.1002
  125phy    C32 3352   3.913   4.677   1.484  0.0178 -0.2340  0.0911
  125phy    C31 3353   3.790   4.768   1.525 -1.2792 -0.4542  0.3307
  125phy    C30 3354   3.725   4.753   1.669  0.0334 -0.0385  0.4847
  125phy    C28 3355   3.593   4.828   1.689 -0.5624  0.3261  0.5601
  125phy    C29 3356   3.469   4.746   1.642  0.0983  0.1245  0.4881
  125phy    C27 3357   3.579   4.870   1.832 -0.6731 -0.2218  0.4517
  125phy    C26 3358   3.573   5.022   1.840 -0.0011 -0.0299  0.0091
  125phy    C25 3359   3.568   5.075   1.985  0.3317 -0.2011 -0.4839
  125phy    C23 3360   3.588   5.227   2.026  0.3819  0.1653 -1.2144
  125phy    C24 3361   3.468   5.306   1.989 -0.0803 -0.0934  0.1657
  125phy    C22 3362   3.612   5.245   2.180  0.3993  0.0216  0.1008
  125phy    C21 3363   3.757   5.239   2.221  0.0135  0.5930  0.3445
  125phy    C20 3364   3.804   5.265   2.369  0.3205 -0.2304  0.0120
  125phy    C18 3365   3.950   5.300   2.405 -0.3065  0.0732  0.0952
  125phy    O01 3366   3.982   5.424   2.344 -0.1351  0.0268 -0.2654
  125phy    H01 3367   3.918   5.489   2.362 -0.9197 -0.0701 -2.4403
  125phy    C19 3368   3.931   5.328   2.555 -0.3393  0.6249 -0.3364
  125phy    C13 3369   4.060   5.188   2.358  0.2358  0.1442 -0.2721
  125phy     H3 3370   4.060   5.186   2.246  1.8241  2.3908 -0.3794
  125phy    O33 3371   4.024   5.053   2.396 -0.4073 -0.2175  0.0395
  125phy    H1B 3372   4.031   5.042   2.488  0.9863 -0.7025 -0.1074
  125phy    C12 3373   4.210   5.200   2.389 -0.3693 -0.3833  0.3699
  125phy    O11 3374   4.250   5.165   2.518 -0.0262  0.2766 -0.1108
  125phy    H1A 3375   4.276   5.074   2.513  1.8046  0.7755 -0.6047
  126phy    C35 3376   2.931   4.766   1.341  0.1631  0.5423  0.4200
  126phy    C33 3377   2.833   4.864   1.405  0.2853 -0.2477  0.8828
  126phy    C34 3378   2.750   4.947   1.304 -0.5749 -0.0285  0.8569
  126phy    C32 3379   2.748   4.778   1.494  0.1555 -0.3273 -0.3377
  126phy    C31 3380   2.693   4.836   1.627  0.0624  0.2239  0.2955
  126phy    C30 3381   2.591   4.740   1.689 -0.2228 -0.0009 -0.1684
  126phy    C28 3382   2.523   4.801   1.813  0.2707 -0.8353 -0.1426
  126phy    C29 3383   2.373   4.819   1.790 -0.3507 -0.1156 -0.1044
  126phy    C27 3384   2.546   4.708   1.932  0.0963  0.6578 -0.2854
  126phy    C26 3385   2.631   4.764   2.045 -0.2559  0.5475  0.2044
  126phy    C25 3386   2.667   4.647   2.136  0.3357 -0.5615  0.3126
  126phy    C23 3387   2.763   4.698   2.250  0.0362 -0.2469 -0.2170
  126phy    C24 3388   2.689   4.767   2.363 -0.4967  0.1636 -1.0188
  126phy    C22 3389   2.865   4.594   2.302 -0.0516 -0.3261  0.0149
  126phy    C21 3390   2.996   4.647   2.365 -0.0175 -0.0876  0.1469
  126phy    C20 3391   3.067   4.531   2.433  0.5609 -0.2469 -0.3607
  126phy    C18 3392   3.201   4.558   2.515  0.4328 -0.3662  0.3333
  126phy    O01 3393   3.168   4.657   2.616  0.1819 -0.4720 -0.0167
  126phy    H01 3394   3.089   4.635   2.662 -0.9023  0.5827 -1.3069
  126phy    C19 3395   3.203   4.423   2.591  0.1783 -0.6594  0.2235
  126phy    C13 3396   3.333   4.584   2.426  0.5267  0.3173  0.0006
  126phy     H3 3397   3.324   4.534   2.326 -1.9293  1.8700 -0.6329
  126phy    O33 3398   3.456   4.523   2.473 -0.0742 -0.2205  0.2018
  126phy    H1B 3399   3.475   4.554   2.559 -0.5548 -0.2513  0.3205
  126phy    C12 3400   3.362   4.733   2.385 -0.1288  0.3181 -0.0852
  126phy    O11 3401   3.419   4.815   2.488  0.0606 -0.0130  0.9061
  126phy    H1A 3402   3.384   4.785   2.570 -0.6422 -0.8444  0.3191
  127phy    C35 3403   3.266   4.462   0.958 -0.3393  0.8615  0.1673
  127phy    C33 3404   3.268   4.451   1.111  0.2967 -0.0862  0.2882
  127phy    C34 3405   3.282   4.306   1.153 -0.2615 -0.6955  0.3637
  127phy    C32 3406   3.376   4.542   1.180  0.1182  0.3390 -0.6610
  127phy    C31 3407   3.346   4.686   1.191  0.4074 -0.2802  0.4556
  127phy    C30 3408   3.448   4.765   1.267 -0.3935 -0.4081 -0.2324
  127phy    C28 3409   3.482   4.910   1.220 -0.5155 -0.3080  0.1836
  127phy    C29 3410   3.473   5.008   1.338 -0.2924  0.5358  0.0154
  127phy    C27 3411   3.619   4.924   1.148 -0.4692 -0.1563 -0.1273
  127phy    C26 3412   3.604   4.895   1.000 -0.2908  0.1925  0.3538
  127phy    C25 3413   3.718   4.810   0.939  0.3446  0.1773 -0.0052
  127phy    C23 3414   3.703   4.785   0.789  0.0807  0.5795 -0.3908
  127phy    C24 3415   3.839   4.792   0.718  0.1775 -0.3711  0.2132
  127phy    C22 3416   3.634   4.649   0.766 -0.4394  0.0001 -0.0841
  127phy    C21 3417   3.543   4.625   0.648 -0.0011  0.2051  0.0646
  127phy    C20 3418   3.480   4.485   0.628 -0.2905  0.6611 -0.4863
  127phy    C18 3419   3.411   4.443   0.491  0.6477  0.1292 -0.1120
  127phy    O01 3420   3.303   4.542   0.469  0.2767  0.3829 -0.6123
  127phy    H01 3421   3.303   4.615   0.528 -1.6846  0.1188 -0.2405
  127phy    C19 3422   3.346   4.308   0.527 -0.1087  0.2810  0.4404
  127phy    C13 3423   3.509   4.428   0.364  0.0504 -0.3995  0.3979
  127phy     H3 3424   3.570   4.522   0.369  2.0433 -1.5697 -0.7892
  127phy    O33 3425   3.614   4.341   0.384  0.1088 -0.3077 -0.4737
  127phy    H1B 3426   3.622   4.299   0.468  1.2560 -0.5550 -0.6814
  127phy    C12 3427   3.478   4.463   0.212  0.2054 -0.3139  0.2939
  127phy    O11 3428   3.379   4.566   0.200 -0.3283  0.3910  0.2908
  127phy    H1A 3429   3.314   4.555   0.267 -0.1690  0.2955  0.4302
  128SOL     OW 3430   1.823   0.452   2.962 -0.6620  0.5660  0.3019
  128SOL    HW1 3431   1.844   0.360   2.949 -0.1905  0.6487  0.4682
  128SOL    HW2 3432   1.868   0.481   3.042 -1.4627  2.2301  0.1920
  128SOL     MW 3433   1.832   0.444   2.971  0.0065  0.0039  0.0073
  129SOL     OW 3434   5.053   3.316   2.883 -0.5942 -0.5449  0.2535
  129SOL    HW1 3435   4.959   3.336   2.881 -0.0457  2.5511  0.9059
  129SOL    HW2 3436   5.058   3.253   2.956  1.4171 -0.1646  0.4965
  129SOL     MW 3437   5.041   3.310   2.893  0.0065  0.0039  0.0073
  130SOL     OW 3438   0.723   1.724   0.465 -0.4540  0.0074 -0.0697
  130SOL    HW1 3439   0.766   1.754   0.545 -0.6985  1.7786 -0.5741
  130SOL    HW2 3440   0.698   1.634   0.489 -1.6826  0.6794  1.3641
  130SOL     MW 3441   0.725   1.716   0.479  0.0065  0.0039  0.0073
  131SOL     OW 3442   4.735   5.074   0.112  0.3537  0.0164  0.6229
  131SOL    HW1 3443   4.643   5.049   0.117  0.0653  0.6236 -1.0811
  131SOL    HW2 3444   4.784   4.992   0.111 -1.5085 -1.1719 -1.7043
  131SOL     MW 3445   4.729   5.060   0.113  0.0065  0.0039  0.0073
  132SOL     OW 3446   2.281   1.586   2.669  0.0443  0.0912  0.1976
  132SOL    HW1 3447   2.212   1.520   2.673  0.5237 -0.5199 -1.1676
  132SOL    HW2 3448   2.235   1.669   2.659 -0.1351  0.1768  1.5690
  132SOL     MW 3449   2.266   1.588   2.668  0.0065  0.0039  0.0073
  133SOL     OW 3450   1.847   0.528   0.495 -0.4468  0.1730 -0.4463
  133SOL    HW1 3451   1.869   0.617   0.470  1.2853 -0.1399 -0.1519
  133SOL    HW2 3452   1.796   0.542   0.575  1.7360 -1.7413  1.4627
  133SOL     MW 3453   1.843   0.541   0.502  0.0065  0.0039  0.0073
  134SOL     OW 3454   1.948   0.123   0.101 -0.2470 -0.2880 -0.2784
  134SOL    HW1 3455   1.888   0.049   0.114  1.9480 -2.1007  0.0959
  134SOL    HW2 3456   1.908   0.190   0.156 -0.7271  0.6117 -1.6746
  134SOL     MW 3457   1.935   0.122   0.110  0.0065  0.0039  0.0073
  135SOL     OW 3458   4.746   1.871   0.295  0.0283 -0.4808  0.1295
  135SOL    HW1 3459   4.688   1.935   0.256  1.8939  1.4704  0.3652
  135SOL    HW2 3460   4.709   1.787   0.268  1.4073 -1.0139 -0.1867
  135SOL     MW 3461   4.734   1.868   0.286  0.0065  0.0039  0.0073
  136SOL     OW 3462   0.422   2.127   0.333 -0.0312  0.0437  0.0462
  136SOL    HW1 3463   0.424   2.038   0.369 -1.6479  0.5817  1.5701
  136SOL    HW2 3464   0.366   2.169   0.398 -0.9071  0.5905 -1.0141
  136SOL     MW 3465   0.415   2.121   0.346  0.0065  0.0039  0.0073
  137SOL     OW 3466   0.609   4.793   2.625 -0.1018  0.0139  0.0052
  137SOL    HW1 3467   0.521   4.817   2.655  1.7685  2.7698  4.2281
  137SOL    HW2 3468   0.652   4.877   2.610  0.3478 -0.2074  0.0378
  137SOL     MW 3469   0.603   4.807   2.627  0.0065  0.0039  0.0073
  138SOL     OW 3470   0.303   1.680   0.063 -0.3251 -0.1312 -0.7179
  138SOL    HW1 3471   0.255   1.714   0.139  1.6934  1.8978 -0.2271
  138SOL    HW2 3472   0.392   1.716   0.069 -0.4762  0.2274 -0.6246
  138SOL     MW 3473   0.308   1.690   0.074  0.0065  0.0039  0.0073
  139SOL     OW 3474   1.124   4.234   2.904 -0.6021  0.4159 -0.3698
  139SOL    HW1 3475   1.117   4.139   2.910  1.4824  0.2486  0.2362
  139SOL    HW2 3476   1.168   4.254   2.821 -2.6609  4.1317 -0.8261
  139SOL     MW 3477   1.129   4.224   2.894  0.0065  0.0039  0.0073
  140SOL     OW 3478   1.238   2.319   0.128  0.5920 -1.0104  0.8795
  140SOL    HW1 3479   1.208   2.400   0.169  0.8397 -1.2286  1.5069
  140SOL    HW2 3480   1.307   2.350   0.070 -0.4270 -0.1311  0.0987
  140SOL     MW 3481   1.243   2.334   0.126  0.0065  0.0039  0.0073
  141SOL     OW 3482   4.394   3.467   2.933  0.3937 -0.1552  0.5742
  141SOL    HW1 3483   4.336   3.486   3.008 -1.0590  1.3933 -0.8422
  141SOL    HW2 3484   4.374   3.376   2.913 -0.7234  0.1419  0.2464
  141SOL     MW 3485   4.383   3.457   2.940  0.0065  0.0039  0.0073
  142SOL     OW 3486   0.963   5.016   2.811  0.1904  0.3834  0.2777
  142SOL    HW1 3487   0.895   4.985   2.871  0.6464  0.0612  0.6428
  142SOL    HW2 3488   0.980   4.941   2.754 -0.2596  1.1997 -0.9613
  142SOL     MW 3489   0.957   5.002   2.812  0.0065  0.0039  0.0073
  143SOL     OW 3490   2.392   4.729   2.771  0.0674  0.7128 -0.1006
  143SOL    HW1 3491   2.393   4.636   2.797 -1.6775 -0.3904 -3.4405
  143SOL    HW2 3492   2.452   4.771   2.832  1.3354  0.9797 -1.4956
  143SOL     MW 3493   2.400   4.722   2.783  0.0065  0.0039  0.0073
  144SOL     OW 3494   1.129   1.767   0.073  0.2518  0.5739  0.1095
  144SOL    HW1 3495   1.101   1.806  -0.010 -1.0150 -2.1489 -0.8680
  144SOL    HW2 3496   1.089   1.827   0.136  0.9575  1.0841  0.0930
  144SOL     MW 3497   1.120   1.780   0.070  0.0065  0.0039  0.0073
  145SOL     OW 3498   4.333   1.343   3.095  0.1569  0.4674 -0.6283
  145SOL    HW1 3499   4.366   1.430   3.073  0.2546  0.6756  0.3006
  145SOL    HW2 3500   4.326   1.287   3.018  0.5670 -2.1752  1.1289
  145SOL     MW 3501   4.336   1.347   3.082  0.0065  0.0039  0.0073
  146SOL     OW 3502   0.944   3.764   2.939  0.4094 -0.0091 -0.0452
  146SOL    HW1 3503   0.868   3.766   2.881  0.8820  0.9606 -0.6543
  146SOL    HW2 3504   0.999   3.698   2.897  0.4052 -0.8203  1.1442
  146SOL     MW 3505   0.941   3.755   2.926  0.0065  0.0039  0.0073
  147SOL     OW 3506   4.436   2.714   0.171  0.4529 -0.1236 -0.2689
  147SOL    HW1 3507   4.508   2.693   0.112 -0.3868  0.5520 -1.5738
  147SOL    HW2 3508   4.422   2.633   0.220  1.0446 -0.8212 -1.2210
  147SOL     MW 3509   4.444   2.701   0.170  0.0065  0.0039  0.0073
  148SOL     OW 3510   2.228   3.411   0.127  0.2084 -0.1293  0.0498
  148SOL    HW1 3511   2.212   3.462   0.207 -2.0259  0.3464 -0.6348
  148SOL    HW2 3512   2.228   3.322   0.162 -1.8804 -0.2605 -0.1684
  148SOL     MW 3513   2.226   3.406   0.142  0.0065  0.0039  0.0073
  149SOL     OW 3514   0.483   4.536   2.887  0.0029  0.4631 -0.4798
  149SOL    HW1 3515   0.552   4.505   2.946 -1.5827 -2.7779 -0.1094
  149SOL    HW2 3516   0.515   4.504   2.802 -0.0985  0.7876 -0.6395
  149SOL     MW 3517   0.496   4.528   2.884  0.0065  0.0039  0.0073
  150SOL     OW 3518   4.556   2.066   0.208  0.3660 -0.4894  0.2651
  150SOL    HW1 3519   4.596   2.127   0.147 -0.7510 -0.6714 -0.6984
  150SOL    HW2 3520   4.513   2.124   0.270  0.3981  0.2745 -0.4158
  150SOL     MW 3521   4.555   2.082   0.208  0.0065  0.0039  0.0073
  151SOL     OW 3522   4.190   4.828   2.755 -0.5287 -0.2518 -0.0442
  151SOL    HW1 3523   4.251   4.863   2.690 -0.1208 -0.3523  0.2828
  151SOL    HW2 3524   4.108   4.875   2.738 -0.6501 -0.0931  0.9259
  151SOL     MW 3525   4.187   4.839   2.744  0.0065  0.0039  0.0073
  152SOL     OW 3526   3.500   0.265   2.916 -0.1546  0.5093 -0.0925
  152SOL    HW1 3527   3.491   0.220   3.000 -0.8167  1.1109  0.1703
  152SOL    HW2 3528   3.584   0.232   2.885 -1.2111 -0.8897 -1.6913
  152SOL     MW 3529   3.510   0.255   2.923  0.0065  0.0039  0.0073
  153SOL     OW 3530   1.870   1.741   2.875 -0.2115 -0.0387 -0.3233
  153SOL    HW1 3531   1.846   1.773   2.788 -1.2735 -0.5453 -0.2300
  153SOL    HW2 3532   1.965   1.746   2.886 -0.3172 -1.8486  2.1869
  153SOL     MW 3533   1.879   1.746   2.865  0.0065  0.0039  0.0073
  154SOL     OW 3534   1.805   1.068   3.113  0.0881  0.3969  0.4585
  154SOL    HW1 3535   1.723   1.095   3.154 -0.3804  1.3336 -0.9901
  154SOL    HW2 3536   1.813   1.126   3.037 -0.2774 -0.7905 -0.5450
  154SOL     MW 3537   1.795   1.079   3.108  0.0065  0.0039  0.0073
  155SOL     OW 3538   2.141   4.818   2.725 -0.5292  0.0576 -0.3886
  155SOL    HW1 3539   2.232   4.789   2.736 -0.6115 -0.1507 -0.2576
  155SOL    HW2 3540   2.109   4.767   2.651 -0.0427  0.9802 -1.2673
  155SOL     MW 3541   2.149   4.807   2.717  0.0065  0.0039  0.0073
  156SOL     OW 3542   1.129   4.589   2.487  0.1673 -0.0645  0.2702
  156SOL    HW1 3543   1.097   4.668   2.530 -0.9958  0.1751 -0.9655
  156SOL    HW2 3544   1.185   4.548   2.553 -0.2780  1.0061  1.3593
  156SOL     MW 3545   1.132   4.594   2.502  0.0065  0.0039  0.0073
  157SOL     OW 3546   0.999   1.226   3.115 -0.0786  0.2060 -0.2796
  157SOL    HW1 3547   1.094   1.241   3.119 -0.2021  0.7090  1.9599
  157SOL    HW2 3548   0.984   1.217   3.020  0.8407 -1.0210 -0.3424
  157SOL     MW 3549   1.010   1.227   3.103  0.0065  0.0039  0.0073
  158SOL     OW 3550   1.876   5.046   2.669 -0.6970 -0.1121 -0.2757
  158SOL    HW1 3551   1.839   5.115   2.614  0.8708  1.7857  0.9385
  158SOL    HW2 3552   1.970   5.064   2.671 -0.7322  0.0333  1.2025
  158SOL     MW 3553   1.883   5.057   2.662  0.0065  0.0039  0.0073
  159SOL     OW 3554   1.899   4.372   2.577  0.4252  0.9786  0.3154
  159SOL    HW1 3555   1.839   4.364   2.503  1.4405  1.4074 -0.5712
  159SOL    HW2 3556   1.941   4.288   2.591  2.1008  2.1422  3.3057
  159SOL     MW 3557   1.896   4.360   2.569  0.0065  0.0039  0.0073
  160SOL     OW 3558   4.252   4.610   2.924 -0.0343  0.2088 -0.0591
  160SOL    HW1 3559   4.239   4.685   2.866  1.2335  0.2736 -0.2894
  160SOL    HW2 3560   4.339   4.630   2.957  0.4882 -1.2166 -0.5412
  160SOL     MW 3561   4.261   4.623   2.921  0.0065  0.0039  0.0073
  161SOL     OW 3562   3.678   3.025   0.698 -0.2157 -0.4280 -0.2019
  161SOL    HW1 3563   3.746   2.986   0.642  0.7231 -0.9167  1.2329
  161SOL    HW2 3564   3.697   2.978   0.779  0.7123  0.1546 -0.0637
  161SOL     MW 3565   3.690   3.014   0.701  0.0065  0.0039  0.0073
  162SOL     OW 3566   0.455   1.851   0.381 -0.4471  0.7696 -0.4233
  162SOL    HW1 3567   0.524   1.834   0.445 -2.6373  1.2794  2.2388
  162SOL    HW2 3568   0.488   1.817   0.297 -3.2570  2.0957 -2.2122
  162SOL     MW 3569   0.469   1.844   0.378  0.0065  0.0039  0.0073
  163SOL     OW 3570   4.383   4.914   2.545  0.3544 -0.0956 -0.2954
  163SOL    HW1 3571   4.408   4.839   2.491 -1.7112 -1.7772  0.9291
  163SOL    HW2 3572   4.461   4.969   2.553  0.6076 -0.6591  1.6652
  163SOL     MW 3573   4.397   4.911   2.539  0.0065  0.0039  0.0073
  164SOL     OW 3574   3.436   2.916   0.065 -0.4608  0.0428 -0.0830
  164SOL    HW1 3575   3.460   2.823   0.057 -0.3472  0.1063 -0.5170
  164SOL    HW2 3576   3.348   2.928   0.028 -0.9855 -0.5043  0.9439
  164SOL     MW 3577   3.427   2.905   0.059  0.0065  0.0039  0.0073
  165SOL     OW 3578   3.298   1.197   2.917  0.2388 -0.1614  0.1482
  165SOL    HW1 3579   3.361   1.135   2.881 -1.9313 -0.9880 -2.5779
  165SOL    HW2 3580   3.230   1.200   2.850 -0.4176  0.7550  0.8291
  165SOL     MW 3581   3.297   1.189   2.904  0.0065  0.0039  0.0073
  166SOL     OW 3582   1.558   4.861   2.794 -0.0741 -0.0492  1.1408
  166SOL    HW1 3583   1.523   4.918   2.726  0.5489 -2.6355 -1.5649
  166SOL    HW2 3584   1.480   4.835   2.843 -1.1994  0.9694 -0.0663
  166SOL     MW 3585   1.543   4.865   2.792  0.0065  0.0039  0.0073
  167SOL     OW 3586   2.426   4.573   3.112  0.0978 -0.4965  0.2424
  167SOL    HW1 3587   2.417   4.532   3.198  3.4101  1.7276  1.8600
  167SOL    HW2 3588   2.517   4.604   3.117 -0.1378  0.4418 -0.8842
  167SOL     MW 3589   2.437   4.572   3.124  0.0065  0.0039  0.0073
  168SOL     OW 3590   1.007   2.985   3.059  0.1108  0.1261  0.3402
  168SOL    HW1 3591   1.006   3.073   3.098  0.9669  0.3954 -0.2057
  168SOL    HW2 3592   0.922   2.949   3.083 -0.8736  0.4705 -2.2863
  168SOL     MW 3593   0.995   2.992   3.067  0.0065  0.0039  0.0073
  169SOL     OW 3594   2.636   2.473   0.093 -0.6557  0.1739 -0.1170
  169SOL    HW1 3595   2.691   2.403   0.057 -1.1513  0.3277 -1.2027
  169SOL    HW2 3596   2.696   2.536   0.131 -2.0660  2.4583 -1.4934
  169SOL     MW 3597   2.651   2.472   0.094  0.0065  0.0039  0.0073
  170SOL     OW 3598   1.041   4.837   2.574  0.3183 -0.1950 -0.2111
  170SOL    HW1 3599   1.059   4.921   2.530  0.1809 -0.3805 -0.6278
  170SOL    HW2 3600   0.966   4.809   2.522  1.2965 -1.1712 -1.1317
  170SOL     MW 3601   1.034   4.845   2.561  0.0065  0.0039  0.0073
  171SOL     OW 3602   4.109   2.613   0.342  0.5503 -0.3322  0.5748
  171SOL    HW1 3603   4.087   2.672   0.270 -0.7597  0.9092  1.9147
  171SOL    HW2 3604   4.124   2.676   0.413 -0.7338  0.2487  0.3519
  171SOL     MW 3605   4.108   2.629   0.342  0.0065  0.0039  0.0073
  172SOL     OW 3606   1.894   0.184   2.956 -0.2859 -0.7978  0.2106
  172SOL    HW1 3607   1.846   0.107   2.925  0.1062 -0.8748 -0.2079
  172SOL    HW2 3608   1.901   0.166   3.050 -0.9586 -0.1233  0.4071
  172SOL     MW 3609   1.889   0.172   2.964  0.0065  0.0039  0.0073
  173SOL     OW 3610   4.861   2.489   0.077  0.1911  0.2643  0.1515
  173SOL    HW1 3611   4.803   2.562   0.054 -0.5476 -0.3851 -0.0951
  173SOL    HW2 3612   4.798   2.417   0.078 -0.0169  0.4518  0.5047
  173SOL     MW 3613   4.845   2.489   0.074  0.0065  0.0039  0.0073
  174SOL     OW 3614   1.810   1.218   2.855  0.4260 -0.2317  0.1410
  174SOL    HW1 3615   1.803   1.309   2.827  0.5595 -0.1548  0.3515
  174SOL    HW2 3616   1.719   1.195   2.871  0.3077  0.5484  0.6339
  174SOL     MW 3617   1.797   1.227   2.853  0.0065  0.0039  0.0073
  175SOL     OW 3618   3.678   2.903   3.052 -0.4707 -0.4075  0.3683
  175SOL    HW1 3619   3.596   2.927   3.095  0.2435 -1.9268  2.7784
  175SOL    HW2 3620   3.645   2.835   2.992 -0.1019 -1.0433  0.8752
  175SOL     MW 3621   3.662   2.897   3.050  0.0065  0.0039  0.0073
  176SOL     OW 3622   1.040   3.564   2.795 -0.2621 -0.3746  0.1609
  176SOL    HW1 3623   1.110   3.512   2.834  0.1288  0.5367  0.7041
  176SOL    HW2 3624   0.962   3.509   2.800 -0.5013 -0.0375  0.1627
  176SOL     MW 3625   1.039   3.550   2.801  0.0065  0.0039  0.0073
  177SOL     OW 3626   2.466   3.162   3.101 -0.2926  0.1303  0.3148
  177SOL    HW1 3627   2.375   3.149   3.076 -0.1801  0.8518 -0.4729
  177SOL    HW2 3628   2.488   3.255   3.091 -0.6324  0.2049  0.2522
  177SOL     MW 3629   2.457   3.172   3.097  0.0065  0.0039  0.0073
  178SOL     OW 3630   0.775   2.820   3.090  0.0944  0.0613 -0.0468
  178SOL    HW1 3631   0.687   2.851   3.069  1.1033  3.7972  0.5331
  178SOL    HW2 3632   0.757   2.753   3.156 -1.4700  0.9304  0.4669
  178SOL     MW 3633   0.761   2.815   3.096  0.0065  0.0039  0.0073
  179SOL     OW 3634   4.380   3.515   2.666  0.5684  0.2651 -0.1553
  179SOL    HW1 3635   4.385   3.516   2.761 -1.0178 -1.1387 -0.0152
  179SOL    HW2 3636   4.287   3.502   2.646  0.2782  2.2458 -0.3566
  179SOL     MW 3637   4.368   3.514   2.676  0.0065  0.0039  0.0073
  180SOL     OW 3638   2.513   2.100   2.861 -0.4942  0.6229  0.0471
  180SOL    HW1 3639   2.523   2.053   2.778 -1.1972  0.4779  0.0393
  180SOL    HW2 3640   2.596   2.147   2.873 -0.6931  1.2444 -0.8975
  180SOL     MW 3641   2.525   2.100   2.852  0.0065  0.0039  0.0073
  181SOL     OW 3642   0.418   1.429   0.078 -0.3175 -0.1448  0.0029
  181SOL    HW1 3643   0.359   1.391   0.013  0.8098 -1.2025 -0.4453
  181SOL    HW2 3644   0.380   1.516   0.088 -0.4650 -0.1573 -0.4478
  181SOL     MW 3645   0.405   1.435   0.071  0.0065  0.0039  0.0073
  182SOL     OW 3646   0.139   2.513   3.056 -0.2354  0.3271  0.1523
  182SOL    HW1 3647   0.195   2.435   3.046  1.4387  1.5011  0.0378
  182SOL    HW2 3648   0.138   2.526   3.151 -0.8791  0.0333  0.1962
  182SOL     MW 3649   0.146   2.504   3.067  0.0065  0.0039  0.0073
  183SOL     OW 3650   1.423   1.270   0.578 -0.2575 -0.4532  0.1045
  183SOL    HW1 3651   1.354   1.260   0.643 -0.0376 -1.3059  0.2204
  183SOL    HW2 3652   1.388   1.328   0.511  0.3268  0.5103  0.5940
  183SOL     MW 3653   1.409   1.276   0.578  0.0065  0.0039  0.0073
  184SOL     OW 3654   4.099   2.818   0.531 -0.5145  0.3866 -0.2829
  184SOL    HW1 3655   4.012   2.853   0.551 -0.1131  0.3213  1.8145
  184SOL    HW2 3656   4.150   2.860   0.600 -1.5590  0.1329  0.6799
  184SOL     MW 3657   4.094   2.828   0.543  0.0065  0.0039  0.0073
  185SOL     OW 3658   1.962   0.576   2.751 -0.1335  0.3589  0.3314
  185SOL    HW1 3659   1.915   0.539   2.826 -0.5255 -0.1345 -0.1473
  185SOL    HW2 3660   1.913   0.657   2.731 -0.1812  0.4746  0.9010
  185SOL     MW 3661   1.949   0.582   2.758  0.0065  0.0039  0.0073
  186SOL     OW 3662   2.186   1.805   2.902 -0.1748  0.1346 -0.1606
  186SOL    HW1 3663   2.274   1.778   2.930 -0.9753 -1.5169  0.9034
  186SOL    HW2 3664   2.182   1.890   2.945  3.7256  0.0317  0.7579
  186SOL     MW 3665   2.197   1.812   2.911  0.0065  0.0039  0.0073
  187SOL     OW 3666   1.988   0.506   0.070  0.6436  0.1594  0.7300
  187SOL    HW1 3667   1.982   0.599   0.091  0.2591  0.3754 -0.2799
  187SOL    HW2 3668   2.081   0.485   0.081  0.3446 -1.7722 -0.0300
  187SOL     MW 3669   2.000   0.515   0.074  0.0065  0.0039  0.0073
  188SOL     OW 3670   3.429   3.400   0.235 -0.2677 -0.0791 -0.0460
  188SOL    HW1 3671   3.475   3.322   0.205  0.1060  0.5861 -1.2316
  188SOL    HW2 3672   3.355   3.366   0.287 -0.4296  0.6498  0.2032
  188SOL     MW 3673   3.425   3.385   0.238  0.0065  0.0039  0.0073
  189SOL     OW 3674   4.129   2.998   3.067  0.2492  0.4252  0.5472
  189SOL    HW1 3675   4.173   3.062   3.012 -0.2090  0.3747  0.1169
  189SOL    HW2 3676   4.037   3.020   3.058  0.4583  1.0521 -0.1696
  189SOL     MW 3677   4.123   3.009   3.059  0.0065  0.0039  0.0073
  190SOL     OW 3678   0.211   1.309   3.025  0.1399  0.1242 -0.5844
  190SOL    HW1 3679   0.154   1.340   3.096 -0.0230  0.1010 -0.7036
  190SOL    HW2 3680   0.199   1.215   3.037 -0.8492  0.1847 -1.0475
  190SOL     MW 3681   0.202   1.301   3.036  0.0065  0.0039  0.0073
  191SOL     OW 3682   1.189   3.931   2.921  1.0206 -0.6106 -0.1456
  191SOL    HW1 3683   1.113   3.875   2.939  1.8222 -1.3775  0.9609
  191SOL    HW2 3684   1.239   3.873   2.863  0.6557 -1.0470 -0.0364
  191SOL     MW 3685   1.185   3.916   2.915  0.0065  0.0039  0.0073
  192SOL     OW 3686   5.044   2.164   2.956 -0.1330  0.1440 -0.3091
  192SOL    HW1 3687   5.034   2.259   2.966  2.3330  0.8424 -2.9272
  192SOL    HW2 3688   4.969   2.131   3.006  0.2059  0.7427  0.6101
  192SOL     MW 3689   5.033   2.172   2.964  0.0065  0.0039  0.0073
  193SOL     OW 3690   3.845   2.938   0.521  0.4915 -0.1624  0.2316
  193SOL    HW1 3691   3.842   3.016   0.466  0.3784 -0.2128  0.1680
  193SOL    HW2 3692   3.774   2.880   0.495  1.0473  0.2561 -2.4309
  193SOL     MW 3693   3.835   2.941   0.510  0.0065  0.0039  0.0073
  194SOL     OW 3694   4.467   3.058   3.077  0.3442  0.1088 -0.0147
  194SOL    HW1 3695   4.417   3.109   3.014  1.8875  0.0730 -1.3447
  194SOL    HW2 3696   4.508   2.991   3.022  1.7961 -0.4055  1.6091
  194SOL     MW 3697   4.466   3.056   3.061  0.0065  0.0039  0.0073
  195SOL     OW 3698   3.773   3.659   0.436 -0.7942 -0.1113  0.1907
  195SOL    HW1 3699   3.775   3.563   0.435 -1.8331 -0.1562 -1.7549
  195SOL    HW2 3700   3.817   3.681   0.518 -2.1827 -0.0254  0.9314
  195SOL     MW 3701   3.779   3.649   0.447  0.0065  0.0039  0.0073
  196SOL     OW 3702   3.542   3.149   0.185 -0.6263 -0.2114 -0.4313
  196SOL    HW1 3703   3.637   3.140   0.177 -0.9580 -2.8664 -3.5988
  196SOL    HW2 3704   3.515   3.078   0.126 -0.3032 -0.8392  0.1655
  196SOL     MW 3705   3.551   3.138   0.176  0.0065  0.0039  0.0073
  197SOL     OW 3706   0.549   1.748   0.124 -0.0319  0.2617  0.3123
  197SOL    HW1 3707   0.601   1.668   0.129  0.3806  0.5913  1.6363
  197SOL    HW2 3708   0.598   1.799   0.059  0.9443  0.2456  1.0102
  197SOL     MW 3709   0.563   1.744   0.116  0.0065  0.0039  0.0073
  198SOL     OW 3710   1.724   1.594   2.482  0.2371  0.1150  0.0427
  198SOL    HW1 3711   1.714   1.553   2.568 -0.2154  3.0089  1.4991
  198SOL    HW2 3712   1.817   1.579   2.465  0.3293  0.4511  0.2256
  198SOL     MW 3713   1.735   1.587   2.492  0.0065  0.0039  0.0073
  199SOL     OW 3714   4.315   3.199   2.899 -0.1694 -0.4411 -0.0762
  199SOL    HW1 3715   4.228   3.237   2.888 -0.4646 -0.9710  0.3438
  199SOL    HW2 3716   4.342   3.188   2.808 -0.0654  0.8331 -0.2148
  199SOL     MW 3717   4.307   3.203   2.886  0.0065  0.0039  0.0073
  200SOL     OW 3718   4.968   1.649   3.053  0.3206 -0.0991 -0.3387
  200SOL    HW1 3719   5.063   1.643   3.041  0.4429 -0.9160  0.9108
  200SOL    HW2 3720   4.941   1.708   2.982  1.0739  1.9410  0.9887
  200SOL     MW 3721   4.977   1.656   3.042  0.0065  0.0039  0.0073
  201SOL     OW 3722   4.496   0.274   3.103 -0.4908 -0.1781 -0.2074
  201SOL    HW1 3723   4.458   0.202   3.052  1.1329 -1.2330 -0.0042
  201SOL    HW2 3724   4.589   0.252   3.094 -0.4359  0.2058 -0.6796
  201SOL     MW 3725   4.503   0.262   3.095  0.0065  0.0039  0.0073
  202SOL     OW 3726   1.268   1.412   0.363 -0.2269 -0.3758  0.3236
  202SOL    HW1 3727   1.278   1.460   0.281 -0.2730 -0.1815  0.4302
  202SOL    HW2 3728   1.182   1.378   0.338 -0.3620 -0.2898  0.6715
  202SOL     MW 3729   1.258   1.414   0.349  0.0065  0.0039  0.0073
  203SOL     OW 3730   3.806   0.516   0.021  0.3470 -0.0654 -0.0375
  203SOL    HW1 3731   3.815   0.593   0.077 -1.7209  0.7165 -0.6716
  203SOL    HW2 3732   3.712   0.519   0.003  0.3093 -1.1710 -0.0981
  203SOL     MW 3733   3.794   0.527   0.026  0.0065  0.0039  0.0073
  204SOL     OW 3734   3.886   3.459   0.819 -0.0008  0.0014 -0.2777
  204SOL    HW1 3735   3.791   3.471   0.819  0.1969  2.3226  2.0256
  204SOL    HW2 3736   3.897   3.364   0.831  1.9427 -0.2755 -3.0235
  204SOL     MW 3737   3.875   3.448   0.820  0.0065  0.0039  0.0073
  205SOL     OW 3738   3.929   3.204   0.384 -0.0185 -0.1103  0.1674
  205SOL    HW1 3739   4.013   3.160   0.371  0.3198  0.5024  0.2267
  205SOL    HW2 3740   3.951   3.286   0.428  0.9339 -0.0842 -0.3431
  205SOL     MW 3741   3.943   3.209   0.388  0.0065  0.0039  0.0073
  206SOL     OW 3742   3.747   2.752   0.142 -0.3642 -0.2676 -0.4208
  206SOL    HW1 3743   3.723   2.792   0.058 -0.5875  0.0273 -0.2168
  206SOL    HW2 3744   3.840   2.774   0.147 -0.0554 -1.8062  1.9692
  206SOL     MW 3745   3.756   2.760   0.131  0.0065  0.0039  0.0073
  207SOL     OW 3746   1.327   2.649   3.056  0.3941 -0.1645 -0.1549
  207SOL    HW1 3747   1.332   2.679   2.966 -1.9538  1.1953  0.0934
  207SOL    HW2 3748   1.344   2.725   3.111 -0.7304  1.9156 -2.5212
  207SOL     MW 3749   1.330   2.663   3.052  0.0065  0.0039  0.0073
  208SOL     OW 3750   2.269   3.500   0.572 -0.0452 -0.2234  0.3389
  208SOL    HW1 3751   2.359   3.503   0.542  0.1452 -0.6814  0.8337
  208SOL    HW2 3752   2.262   3.578   0.627 -1.9092 -1.6093  2.2417
  208SOL     MW 3753   2.280   3.511   0.576  0.0065  0.0039  0.0073
  209SOL     OW 3754   1.826   3.655   3.120  0.9854 -0.0141 -0.0467
  209SOL    HW1 3755   1.821   3.645   3.025  1.2315 -0.6866  0.0094
  209SOL    HW2 3756   1.746   3.619   3.156  1.6825 -2.5865 -0.9038
  209SOL     MW 3757   1.815   3.649   3.112  0.0065  0.0039  0.0073
  210SOL     OW 3758   0.141   3.695   2.920 -0.1885  0.6620  0.1382
  210SOL    HW1 3759   0.080   3.666   2.852  0.2250 -0.0138  0.0346
  210SOL    HW2 3760   0.115   3.637   2.992 -3.2728  0.0551 -1.3064
  210SOL     MW 3761   0.130   3.683   2.920  0.0065  0.0039  0.0073
  211SOL     OW 3762   2.940   0.149   0.021  0.3614 -0.2024  0.2164
  211SOL    HW1 3763   3.017   0.106   0.058  0.0669  0.3317  1.5235
  211SOL    HW2 3764   2.979   0.210  -0.041  0.4181  0.0385  0.4872
  211SOL     MW 3765   2.955   0.151   0.018  0.0065  0.0039  0.0073
  212SOL     OW 3766   2.258   0.488   0.165 -0.2389  0.0178 -0.1835
  212SOL    HW1 3767   2.282   0.428   0.094  1.4638 -1.2076  1.3465
  212SOL    HW2 3768   2.231   0.422   0.228 -0.2308 -0.1363 -0.3392
  212SOL     MW 3769   2.257   0.472   0.164  0.0065  0.0039  0.0073
  213SOL     OW 3770   2.525   3.483   0.490 -0.3983  0.3112 -0.4442
  213SOL    HW1 3771   2.569   3.462   0.408  2.8719  0.5965  1.0696
  213SOL    HW2 3772   2.509   3.396   0.528  3.1489  0.5312  2.0664
  213SOL     MW 3773   2.528   3.468   0.484  0.0065  0.0039  0.0073
  214SOL     OW 3774   0.913   4.382   2.962 -0.4431 -0.6264 -0.0927
  214SOL    HW1 3775   0.988   4.327   2.938  0.9469  1.8272 -1.8877
  214SOL    HW2 3776   0.859   4.324   3.016 -1.1498  0.2080  0.1167
  214SOL     MW 3777   0.916   4.367   2.966  0.0065  0.0039  0.0073
  215SOL     OW 3778   4.603   2.878   2.925 -0.2115  0.3325 -0.4203
  215SOL    HW1 3779   4.663   2.895   2.852  0.2400 -0.3441 -0.2114
  215SOL    HW2 3780   4.527   2.841   2.881 -0.6065 -0.5342  0.9333
  215SOL     MW 3781   4.601   2.876   2.910  0.0065  0.0039  0.0073
  216SOL     OW 3782   2.964   4.775   0.395  0.1741 -0.2711 -0.1020
  216SOL    HW1 3783   3.015   4.832   0.453  0.7814 -0.3786 -0.5117
  216SOL    HW2 3784   2.991   4.684   0.405  1.2486 -0.1328 -1.3959
  216SOL     MW 3785   2.975   4.771   0.404  0.0065  0.0039  0.0073
  217SOL     OW 3786   0.795   3.920   3.117  0.4906 -0.1931 -0.4144
  217SOL    HW1 3787   0.722   3.858   3.107  0.3154 -0.1610  0.5512
  217SOL    HW2 3788   0.860   3.873   3.065  0.1495 -0.5643 -0.5171
  217SOL     MW 3789   0.794   3.905   3.109  0.0065  0.0039  0.0073
  218SOL     OW 3790   0.617   3.508   2.900  0.1834 -0.2614  0.8756
  218SOL    HW1 3791   0.626   3.546   2.988 -1.2597 -0.8186  1.2774
  218SOL    HW2 3792   0.524   3.524   2.882  0.8997  1.0201 -2.5291
  218SOL     MW 3793   0.606   3.515   2.909  0.0065  0.0039  0.0073
  219SOL     OW 3794   4.830   5.075   2.681 -0.7292  0.0221 -0.4569
  219SOL    HW1 3795   4.859   5.058   2.770 -0.4613 -1.5036 -0.8147
  219SOL    HW2 3796   4.874   5.155   2.651 -0.4501  0.1143  0.2021
  219SOL     MW 3797   4.839   5.084   2.688  0.0065  0.0039  0.0073
  220SOL     OW 3798   1.984   1.103   2.688  0.3688  0.5226 -0.4263
  220SOL    HW1 3799   1.912   1.128   2.746 -0.8427 -0.3581 -1.4731
  220SOL    HW2 3800   2.031   1.040   2.742 -0.6184 -0.6805 -0.9076
  220SOL     MW 3801   1.980   1.098   2.702  0.0065  0.0039  0.0073
  221SOL     OW 3802   2.099   3.301   0.528  0.5469 -0.2429 -0.0160
  221SOL    HW1 3803   2.153   3.378   0.545 -0.2533  0.2083  0.5278
  221SOL    HW2 3804   2.135   3.232   0.583 -1.1626 -1.6393 -0.5704
  221SOL     MW 3805   2.111   3.302   0.537  0.0065  0.0039  0.0073
  222SOL     OW 3806   4.125   3.224   0.686  0.2115 -0.0990 -0.6354
  222SOL    HW1 3807   4.037   3.223   0.723 -1.0251  0.1416 -3.3606
  222SOL    HW2 3808   4.116   3.300   0.628  1.4934 -0.4738 -1.3565
  222SOL     MW 3809   4.112   3.234   0.683  0.0065  0.0039  0.0073
  223SOL     OW 3810   0.368   3.742   3.094  0.4147 -0.0581  0.2644
  223SOL    HW1 3811   0.342   3.833   3.111 -0.1718 -0.2661  0.4793
  223SOL    HW2 3812   0.328   3.727   3.008  0.8246 -1.9732  0.3822
  223SOL     MW 3813   0.359   3.752   3.085  0.0065  0.0039  0.0073
  224SOL     OW 3814   2.089   2.956   0.119 -0.1691 -0.6410 -0.1066
  224SOL    HW1 3815   2.018   3.001   0.165 -0.6798 -1.8750  0.3594
  224SOL    HW2 3816   2.040   2.880   0.088  0.5627 -0.3671 -2.1128
  224SOL     MW 3817   2.073   2.952   0.121  0.0065  0.0039  0.0073
  225SOL     OW 3818   1.764   5.042   2.907 -0.5028  0.2262 -0.2274
  225SOL    HW1 3819   1.694   4.982   2.882 -2.3821  1.9804  0.5150
  225SOL    HW2 3820   1.812   5.049   2.824 -0.8821 -2.0963 -0.7241
  225SOL     MW 3821   1.761   5.035   2.892  0.0065  0.0039  0.0073
  226SOL     OW 3822   3.331   0.866   0.078  0.0837  0.7566  0.0034
  226SOL    HW1 3823   3.370   0.890   0.162  1.4978 -0.3949 -0.2757
  226SOL    HW2 3824   3.331   0.770   0.085  2.0138  0.7252  0.0824
  226SOL     MW 3825   3.336   0.856   0.090  0.0065  0.0039  0.0073
  227SOL     OW 3826   1.828   4.440   0.121  0.6374  0.2065  0.6463
  227SOL    HW1 3827   1.797   4.434   0.031  1.8045 -1.4614  0.3186
  227SOL    HW2 3828   1.923   4.431   0.112  0.8067  2.3021 -0.4257
  227SOL     MW 3829   1.836   4.438   0.108  0.0065  0.0039  0.0073
  228SOL     OW 3830   2.735   4.908   0.526  0.1578 -0.5559 -0.3009
  228SOL    HW1 3831   2.741   5.003   0.518  0.3666 -0.5643 -0.2469
  228SOL    HW2 3832   2.799   4.875   0.462  0.5163  1.3597 -0.9933
  228SOL     MW 3833   2.744   4.916   0.516  0.0065  0.0039  0.0073
  229SOL     OW 3834   1.893   3.557   2.842  0.1506 -0.2844 -0.1425
  229SOL    HW1 3835   1.917   3.465   2.843 -1.6245 -0.7643  1.0681
  229SOL    HW2 3836   1.976   3.604   2.831  0.2846  0.6427  3.6532
  229SOL     MW 3837   1.907   3.551   2.840  0.0065  0.0039  0.0073
  230SOL     OW 3838   1.277   2.066   0.013  0.4276  0.2495 -0.0008
  230SOL    HW1 3839   1.192   2.026  -0.003  0.6777 -1.2006  1.9153
  230SOL    HW2 3840   1.260   2.160   0.021  1.8021  0.4474  0.8893
  230SOL     MW 3841   1.264   2.073   0.012  0.0065  0.0039  0.0073
  231SOL     OW 3842   3.936   3.693   0.641  0.3751 -0.3731  0.2853
  231SOL    HW1 3843   3.943   3.778   0.684  0.0096  0.1092 -0.5672
  231SOL    HW2 3844   3.920   3.628   0.709  0.6353 -0.7099  0.0329
  231SOL     MW 3845   3.935   3.696   0.655  0.0065  0.0039  0.0073
  232SOL     OW 3846   3.797   3.198   0.133  0.5552  0.0549  0.1482
  232SOL    HW1 3847   3.796   3.292   0.117  0.7751  0.0896  0.3298
  232SOL    HW2 3848   3.854   3.191   0.210  2.0059  0.5919 -0.8284
  232SOL     MW 3849   3.804   3.210   0.141  0.0065  0.0039  0.0073
  233SOL     OW 3850   1.273   4.392   2.717 -0.4993 -0.1684  0.4316
  233SOL    HW1 3851   1.312   4.419   2.800  0.9144 -1.9548  0.4190
  233SOL    HW2 3852   1.345   4.344   2.676  0.2197  0.2242  1.1995
  233SOL     MW 3853   1.287   4.389   2.723  0.0065  0.0039  0.0073
  234SOL     OW 3854   1.734   0.760   2.679 -0.0907  0.2931 -0.3109
  234SOL    HW1 3855   1.739   0.705   2.601  0.2489 -1.0416  0.6176
  234SOL    HW2 3856   1.745   0.849   2.644 -0.0450 -0.5631 -2.6063
  234SOL     MW 3857   1.736   0.765   2.664  0.0065  0.0039  0.0073
  235SOL     OW 3858   2.143   3.669   2.863  0.2806  0.1380  0.4007
  235SOL    HW1 3859   2.129   3.704   2.951 -2.6495  3.2863 -1.0661
  235SOL    HW2 3860   2.192   3.588   2.875 -1.4353 -0.9875  0.1646
  235SOL     MW 3861   2.148   3.663   2.876  0.0065  0.0039  0.0073
  236SOL     OW 3862   2.865   0.213   0.283 -0.1389 -0.0808  0.0707
  236SOL    HW1 3863   2.824   0.297   0.262 -0.5587 -0.2594  0.1893
  236SOL    HW2 3864   2.889   0.181   0.195 -2.7462  0.3214 -0.8732
  236SOL     MW 3865   2.863   0.220   0.268  0.0065  0.0039  0.0073
  237SOL     OW 3866   3.073   4.517   0.368  0.6793  0.5253 -0.2419
  237SOL    HW1 3867   3.154   4.530   0.416  0.6156  1.2563 -0.3209
  237SOL    HW2 3868   3.062   4.423   0.356 -1.5103  0.3839  1.9656
  237SOL     MW 3869   3.082   4.506   0.373  0.0065  0.0039  0.0073
  238SOL     OW 3870   5.028   0.215   0.431 -0.1765  0.0574  0.1950
  238SOL    HW1 3871   4.998   0.201   0.521  1.6895  0.8812  0.9991
  238SOL    HW2 3872   4.955   0.175   0.385 -1.0024  0.5854  1.0218
  238SOL     MW 3873   5.015   0.208   0.437  0.0065  0.0039  0.0073
  239SOL     OW 3874   4.962   0.990   0.141  0.1387  0.3539  0.4200
  239SOL    HW1 3875   4.962   1.067   0.084 -0.8357 -0.8024 -1.2564
  239SOL    HW2 3876   4.993   1.018   0.227  1.6822 -0.3283  0.1102
  239SOL     MW 3877   4.966   1.004   0.145  0.0065  0.0039  0.0073
  240SOL     OW 3878   3.746   5.029   2.740  0.1330 -0.4914  0.1893
  240SOL    HW1 3879   3.729   4.985   2.823  1.1624 -1.3463 -0.0482
  240SOL    HW2 3880   3.726   4.963   2.675  0.4643  0.7407 -1.2124
  240SOL     MW 3881   3.741   5.015   2.743  0.0065  0.0039  0.0073
  241SOL     OW 3882   1.803   1.833   2.625  0.0939 -0.3832 -0.6292
  241SOL    HW1 3883   1.773   1.770   2.559  2.2688 -2.9524  0.6256
  241SOL    HW2 3884   1.729   1.891   2.641  1.2056  0.9365 -0.0097
  241SOL     MW 3885   1.789   1.832   2.618  0.0065  0.0039  0.0073
  242SOL     OW 3886   4.446   2.359   0.040 -0.2051 -0.0342 -0.3052
  242SOL    HW1 3887   4.407   2.378   0.125 -0.1312  1.4051 -0.5622
  242SOL    HW2 3888   4.536   2.338   0.067 -0.5673  1.4303  2.4806
  242SOL     MW 3889   4.453   2.359   0.055  0.0065  0.0039  0.0073
  243SOL     OW 3890   4.379   0.213   2.704  0.2824  0.1607  0.4156
  243SOL    HW1 3891   4.319   0.166   2.646  0.9089  0.3515 -0.4076
  243SOL    HW2 3892   4.464   0.175   2.679  0.4516  0.2617  0.8233
  243SOL     MW 3893   4.382   0.201   2.693  0.0065  0.0039  0.0073
  244SOL     OW 3894   3.550   0.517   3.005  0.2926  0.1800 -0.4471
  244SOL    HW1 3895   3.537   0.427   2.975  0.4114 -0.6305  1.7830
  244SOL    HW2 3896   3.474   0.537   3.059 -0.1600 -1.0752 -0.5967
  244SOL     MW 3897   3.538   0.508   3.008  0.0065  0.0039  0.0073
  245SOL     OW 3898   1.934   0.338   0.290  0.5059  0.3637 -0.4025
  245SOL    HW1 3899   1.890   0.394   0.353 -0.0346  1.6669 -1.8927
  245SOL    HW2 3900   1.940   0.400   0.218  1.3452  1.9712  0.9795
  245SOL     MW 3901   1.929   0.354   0.289  0.0065  0.0039  0.0073
  246SOL     OW 3902   1.653   0.687   2.928 -0.4403  0.0558  0.2871
  246SOL    HW1 3903   1.665   0.717   2.838 -1.9704 -0.3665 -0.0883
  246SOL    HW2 3904   1.686   0.597   2.926 -0.3830  0.0270  1.5474
  246SOL     MW 3905   1.659   0.679   2.916  0.0065  0.0039  0.0073
  247SOL     OW 3906   4.913   4.982   2.913  0.2369 -0.7667  0.2193
  247SOL    HW1 3907   4.981   4.919   2.886  1.6365  0.6642  0.2736
  247SOL    HW2 3908   4.968   5.048   2.955  0.2429  0.0621 -1.0660
  247SOL     MW 3909   4.930   4.982   2.915  0.0065  0.0039  0.0073
  248SOL     OW 3910   4.388   0.074   2.935  0.1576 -0.7948  0.1599
  248SOL    HW1 3911   4.466   0.018   2.937  0.7335 -0.0637 -0.9706
  248SOL    HW2 3912   4.403   0.121   2.853  0.6017 -0.9180  0.1692
  248SOL     MW 3913   4.400   0.072   2.925  0.0065  0.0039  0.0073
  249SOL     OW 3914   2.291   4.870   0.042  0.0046  0.2719  0.1497
  249SOL    HW1 3915   2.266   4.956   0.079  0.0525  0.2502  0.2338
  249SOL    HW2 3916   2.225   4.848  -0.023  1.0539 -0.1380 -0.8084
  249SOL     MW 3917   2.279   4.879   0.038  0.0065  0.0039  0.0073
  250SOL     OW 3918   3.680   4.854   2.536  0.1913 -0.2505 -0.1789
  250SOL    HW1 3919   3.718   4.882   2.453 -0.2327  0.5588 -0.1095
  250SOL    HW2 3920   3.588   4.837   2.518  0.2796 -1.1233  0.1442
  250SOL     MW 3921   3.673   4.856   2.523  0.0065  0.0039  0.0073
  251SOL     OW 3922   3.198   0.015   0.100 -0.0011  0.4334 -0.2131
  251SOL    HW1 3923   3.256  -0.018   0.031  0.0683 -0.9255  0.4790
  251SOL    HW2 3924   3.155  -0.067   0.122  0.7459 -0.2089 -1.0386
  251SOL     MW 3925   3.200  -0.000   0.093  0.0065  0.0039  0.0073
  252SOL     OW 3926   1.328   1.592   0.108 -0.8935  0.9621  0.3333
  252SOL    HW1 3927   1.261   1.659   0.092 -0.3807  1.3794 -0.1317
  252SOL    HW2 3928   1.387   1.632   0.172  0.7658 -0.6670 -0.0890
  252SOL     MW 3929   1.327   1.606   0.114  0.0065  0.0039  0.0073
  253SOL     OW 3930   3.250   0.340   0.133  0.4193 -0.2212 -0.2279
  253SOL    HW1 3931   3.204   0.343   0.217 -0.9558 -0.5102 -0.9428
  253SOL    HW2 3932   3.192   0.285   0.081 -0.9316  2.2167 -1.5247
  253SOL     MW 3933   3.236   0.333   0.137  0.0065  0.0039  0.0073
  254SOL     OW 3934   3.395   1.450   2.962  0.0322 -0.5801  0.2523
  254SOL    HW1 3935   3.471   1.414   2.917 -1.0297 -1.4751 -0.8802
  254SOL    HW2 3936   3.334   1.377   2.960 -1.2805  0.4079  1.5925
  254SOL     MW 3937   3.397   1.436   2.956  0.0065  0.0039  0.0073
  255SOL     OW 3938   4.161   4.156   2.960  0.7282 -0.4976  0.4481
  255SOL    HW1 3939   4.141   4.234   2.908  0.5384 -0.7032  0.2081
  255SOL    HW2 3940   4.113   4.087   2.915  0.0307  1.1369 -1.4878
  255SOL     MW 3941   4.152   4.157   2.947  0.0065  0.0039  0.0073
  256SOL     OW 3942   3.367   4.714   3.108  0.3057  0.3117  0.3124
  256SOL    HW1 3943   3.372   4.673   3.194  0.3913  2.0282  1.1470
  256SOL    HW2 3944   3.453   4.708   3.067 -0.6156  0.0112 -1.7140
  256SOL     MW 3945   3.379   4.707   3.114  0.0065  0.0039  0.0073
  257SOL     OW 3946   3.802   2.486   0.052 -0.1299 -0.2252  0.3311
  257SOL    HW1 3947   3.887   2.444   0.058  0.8721  1.6953  0.5527
  257SOL    HW2 3948   3.807   2.566   0.105  1.9649 -0.8029  1.0850
  257SOL     MW 3949   3.814   2.491   0.060  0.0065  0.0039  0.0073
  258SOL     OW 3950   4.702   2.276   0.046  0.5528  0.7001 -0.0983
  258SOL    HW1 3951   4.731   2.219  -0.026  1.6044  1.3103 -0.1795
  258SOL    HW2 3952   4.770   2.252   0.108 -1.1136 -0.9324  1.2143
  258SOL     MW 3953   4.715   2.265   0.044  0.0065  0.0039  0.0073
  259SOL     OW 3954   3.751   0.183   2.834  0.3319  0.0501 -0.0518
  259SOL    HW1 3955   3.746   0.101   2.785  0.4045  0.4062 -0.6751
  259SOL    HW2 3956   3.801   0.157   2.911 -0.0518  0.1012  0.2145
  259SOL     MW 3957   3.757   0.169   2.838  0.0065  0.0039  0.0073
  260SOL     OW 3958   4.128   0.797   2.611 -0.1673  0.5915 -0.3621
  260SOL    HW1 3959   4.133   0.706   2.641  0.6296  0.8806  0.4215
  260SOL    HW2 3960   4.065   0.798   2.538 -0.8428 -0.5166  0.1736
  260SOL     MW 3961   4.120   0.785   2.605  0.0065  0.0039  0.0073
  261SOL     OW 3962   1.935   3.101   0.294  0.1811  0.1151 -0.5202
  261SOL    HW1 3963   1.930   3.177   0.352  1.8090 -0.3720  0.3111
  261SOL    HW2 3964   1.892   3.034   0.348  2.9987 -0.9802  0.5247
  261SOL     MW 3965   1.929   3.102   0.309  0.0065  0.0039  0.0073
  262SOL     OW 3966   0.120   4.518   3.015 -0.2476  0.8482  0.0652
  262SOL    HW1 3967   0.172   4.461   3.071 -0.1141  1.0873  0.1861
  262SOL    HW2 3968   0.101   4.463   2.940 -1.7647 -0.2704  1.2064
  262SOL     MW 3969   0.124   4.503   3.013  0.0065  0.0039  0.0073
  263SOL     OW 3970   3.016   4.256   0.326  0.0192  0.3775 -0.2236
  263SOL    HW1 3971   2.998   4.169   0.361  1.0657  0.4454  0.5263
  263SOL    HW2 3972   2.988   4.246   0.235  2.0709 -1.0821 -0.7616
  263SOL     MW 3973   3.010   4.243   0.319  0.0065  0.0039  0.0073
  264SOL     OW 3974   2.998   3.994   0.419 -0.1254 -0.0589  0.2807
  264SOL    HW1 3975   2.938   3.966   0.350 -0.2575  2.7880 -0.8855
  264SOL    HW2 3976   2.941   3.978   0.494  1.0126  0.5330  1.3017
  264SOL     MW 3977   2.983   3.988   0.420  0.0065  0.0039  0.0073
  265SOL     OW 3978   1.507   0.907   3.069  0.5277  0.2630  0.0960
  265SOL    HW1 3979   1.527   0.906   3.162 -0.3802  0.2195  0.3075
  265SOL    HW2 3980   1.548   0.828   3.035  2.1204  0.6458  1.0560
  265SOL     MW 3981   1.515   0.897   3.076  0.0065  0.0039  0.0073
  266SOL     OW 3982   0.141   2.654   2.770  0.3666  0.1373  0.2707
  266SOL    HW1 3983   0.081   2.609   2.710  1.5081 -0.9870 -0.0673
  266SOL    HW2 3984   0.129   2.611   2.855 -0.2200  0.0880  0.1656
  266SOL     MW 3985   0.132   2.642   2.773  0.0065  0.0039  0.0073
  267SOL     OW 3986   1.234   3.320   0.075 -0.5456  0.1352  0.4122
  267SOL    HW1 3987   1.252   3.367   0.156  2.1994 -0.2341  0.1397
  267SOL    HW2 3988   1.316   3.275   0.051 -0.6219 -0.0171  0.4398
  267SOL     MW 3989   1.247   3.321   0.082  0.0065  0.0039  0.0073
  268SOL     OW 3990   3.872   0.675   2.918  0.1295 -1.0051 -0.3736
  268SOL    HW1 3991   3.784   0.712   2.911  1.2798  2.1272  0.0908
  268SOL    HW2 3992   3.863   0.632   3.003 -0.5565  1.7537  1.0490
  268SOL     MW 3993   3.859   0.674   2.928  0.0065  0.0039  0.0073
  269SOL     OW 3994   0.051   4.875   0.107 -0.1963  0.1333 -0.0263
  269SOL    HW1 3995   0.135   4.887   0.065 -0.7828 -0.8272 -1.5467
  269SOL    HW2 3996   0.064   4.900   0.199 -0.5208  2.2262 -0.4911
  269SOL     MW 3997   0.063   4.880   0.114  0.0065  0.0039  0.0073
  270SOL     OW 3998   1.605   1.977   2.757 -0.2675  0.0003  0.2517
  270SOL    HW1 3999   1.527   1.931   2.726 -0.8450  0.1705  1.3949
  270SOL    HW2 4000   1.614   1.953   2.850 -0.3087 -1.2412 -0.0506
  270SOL     MW 4001   1.596   1.967   2.765  0.0065  0.0039  0.0073
  271SOL     OW 4002   3.135   1.090   3.108 -0.4670  0.7576 -0.4362
  271SOL    HW1 4003   3.196   1.025   3.143 -1.0286 -0.2742 -1.3048
  271SOL    HW2 4004   3.190   1.119   3.036  3.5659 -1.5737  1.3529
  271SOL     MW 4005   3.150   1.085   3.103  0.0065  0.0039  0.0073
  272SOL     OW 4006   3.140   2.185   0.004  0.3883 -0.0625  0.1340
  272SOL    HW1 4007   3.200   2.145   0.067 -1.1220  1.4284  2.7251
  272SOL    HW2 4008   3.139   2.120  -0.066  0.3177  0.5386 -0.4391
  272SOL     MW 4009   3.148   2.171   0.003  0.0065  0.0039  0.0073
  273SOL     OW 4010   3.956   3.518   3.007 -0.3000 -0.3607  0.1571
  273SOL    HW1 4011   3.904   3.494   3.083 -0.2054  0.6283  0.5566
  273SOL    HW2 4012   3.899   3.564   2.945 -0.2572  0.5255  0.7490
  273SOL     MW 4013   3.942   3.521   3.008  0.0065  0.0039  0.0073
  274SOL     OW 4014   0.864   3.337   2.802  0.1054  0.0911  0.6727
  274SOL    HW1 4015   0.777   3.329   2.842 -0.4610  0.5689 -0.4275
  274SOL    HW2 4016   0.893   3.246   2.791  0.8740  0.4301 -0.2566
  274SOL     MW 4017   0.857   3.324   2.806  0.0065  0.0039  0.0073
  275SOL     OW 4018   2.557   1.594   2.768  0.2209  0.2943  0.1516
  275SOL    HW1 4019   2.537   1.529   2.835  1.1092 -1.1559 -0.9406
  275SOL    HW2 4020   2.473   1.607   2.725 -0.0930 -0.6907  0.4597
  275SOL     MW 4021   2.544   1.587   2.771  0.0065  0.0039  0.0073
  276SOL     OW 4022   4.061   2.420   0.115  0.1247 -0.1848  0.3406
  276SOL    HW1 4023   4.105   2.440   0.198  0.5019 -1.1653  0.3933
  276SOL    HW2 4024   4.124   2.436   0.044 -0.0209  0.6385  0.3894
  276SOL     MW 4025   4.075   2.424   0.116  0.0065  0.0039  0.0073
  277SOL     OW 4026   2.891   2.838   0.452 -0.7028 -0.0449 -0.4012
  277SOL    HW1 4027   2.958   2.796   0.505  0.3577  0.7658 -1.0475
  277SOL    HW2 4028   2.878   2.775   0.381 -1.6370  0.9895 -1.2066
  277SOL     MW 4029   2.898   2.824   0.450  0.0065  0.0039  0.0073
  278SOL     OW 4030   2.101   4.405   0.116  0.0423  0.2267 -0.3540
  278SOL    HW1 4031   2.147   4.485   0.139 -0.0229  0.3958 -0.7899
  278SOL    HW2 4032   2.144   4.342   0.174 -1.4293  1.2138  1.9238
  278SOL     MW 4033   2.113   4.407   0.126  0.0065  0.0039  0.0073
  279SOL     OW 4034   2.096   3.891   0.318  0.2133  0.4385 -0.3093
  279SOL    HW1 4035   2.009   3.880   0.280 -0.2243  1.0806  0.4632
  279SOL    HW2 4036   2.087   3.969   0.373  2.8315  1.3344 -1.0051
  279SOL     MW 4037   2.083   3.900   0.320  0.0065  0.0039  0.0073
  280SOL     OW 4038   4.230   2.461   3.013  0.0933  0.2060 -0.4774
  280SOL    HW1 4039   4.221   2.553   3.037 -0.5557  0.4525 -1.5832
  280SOL    HW2 4040   4.310   2.435   3.058 -0.2855 -0.4406 -0.1708
  280SOL     MW 4041   4.240   2.469   3.022  0.0065  0.0039  0.0073
  281SOL     OW 4042   1.277   3.466   0.304 -0.1657  0.4737 -0.2897
  281SOL    HW1 4043   1.214   3.530   0.336  0.2408  0.0951  1.3186
  281SOL    HW2 4044   1.352   3.470   0.363  0.3323 -1.6295 -0.6980
  281SOL     MW 4045   1.278   3.475   0.316  0.0065  0.0039  0.0073
  282SOL     OW 4046   0.189   2.570   0.190 -0.2291 -0.8304 -0.6632
  282SOL    HW1 4047   0.268   2.516   0.200  0.4227  0.1341 -0.4512
  282SOL    HW2 4048   0.122   2.523   0.241  0.0444 -2.1910 -1.4974
  282SOL     MW 4049   0.191   2.557   0.198  0.0065  0.0039  0.0073
  283SOL     OW 4050   2.259   0.427   3.007  0.1896 -0.1711 -0.4542
  283SOL    HW1 4051   2.231   0.514   2.980  0.1448  0.6725  2.0055
  283SOL    HW2 4052   2.197   0.369   2.965 -0.8413 -0.1774  1.0073
  283SOL     MW 4053   2.247   0.431   2.998  0.0065  0.0039  0.0073
  284SOL     OW 4054   4.263   2.746   3.083  0.1327 -0.4210 -0.3581
  284SOL    HW1 4055   4.295   2.743   3.173 -0.3834 -1.3471 -0.1845
  284SOL    HW2 4056   4.217   2.830   3.076 -0.3847 -0.7982 -1.9134
  284SOL     MW 4057   4.261   2.757   3.094  0.0065  0.0039  0.0073
  285SOL     OW 4058   2.461   1.805   2.942 -0.1833 -0.6348  0.0150
  285SOL    HW1 4059   2.505   1.890   2.947  0.2442 -0.6788 -1.9792
  285SOL    HW2 4060   2.521   1.755   2.886  1.6949  0.7692  0.6815
  285SOL     MW 4061   2.475   1.809   2.935  0.0065  0.0039  0.0073
  286SOL     OW 4062   3.217   2.522   3.084 -0.0720 -0.0299 -0.2932
  286SOL    HW1 4063   3.294   2.560   3.127 -1.0537  0.6562  0.9391
  286SOL    HW2 4064   3.231   2.429   3.097  1.4663  0.1789 -0.3106
  286SOL     MW 4065   3.229   2.515   3.091  0.0065  0.0039  0.0073
  287SOL     OW 4066   1.784   1.479   2.751 -0.1260  0.0098 -0.2894
  287SOL    HW1 4067   1.788   1.556   2.809  0.0633  1.0832 -1.6844
  287SOL    HW2 4068   1.873   1.473   2.718 -0.1038  0.2567 -0.2746
  287SOL     MW 4069   1.796   1.489   2.755  0.0065  0.0039  0.0073
  288SOL     OW 4070   5.000   2.438   2.965  0.4172 -0.3703  0.5244
  288SOL    HW1 4071   4.945   2.453   3.042 -0.4382 -1.7146  0.1999
  288SOL    HW2 4072   5.087   2.460   2.997  0.1516 -0.8169  1.6076
  288SOL     MW 4073   5.004   2.443   2.980  0.0065  0.0039  0.0073
  289SOL     OW 4074   4.359   2.990   0.238  0.1127  0.1656  0.1605
  289SOL    HW1 4075   4.381   3.033   0.156  1.0245  1.2428  0.9405
  289SOL    HW2 4076   4.387   2.900   0.218 -1.2074 -0.4035  0.7503
  289SOL     MW 4077   4.366   2.984   0.225  0.0065  0.0039  0.0073
  290SOL     OW 4078   3.812   3.467   0.113 -0.1807 -0.0250 -0.1270
  290SOL    HW1 4079   3.727   3.511   0.124  0.1344  0.2652  1.4347
  290SOL    HW2 4080   3.874   3.536   0.137  1.4340 -1.6681  0.6753
  290SOL     MW 4081   3.809   3.482   0.118  0.0065  0.0039  0.0073
  291SOL     OW 4082   4.614   1.764   0.551  0.0680 -0.0435 -0.0378
  291SOL    HW1 4083   4.660   1.760   0.467 -2.1279  2.1610 -1.4934
  291SOL    HW2 4084   4.541   1.705   0.534  0.2353 -0.0046 -0.9641
  291SOL     MW 4085   4.610   1.756   0.538  0.0065  0.0039  0.0073
  292SOL     OW 4086   4.010   5.008   2.677 -0.5438 -0.0107  0.2602
  292SOL    HW1 4087   4.051   5.056   2.749 -3.1609  1.9335  0.5815
  292SOL    HW2 4088   3.918   5.009   2.701 -0.6314  0.0567 -0.0724
  292SOL     MW 4089   4.003   5.015   2.690  0.0065  0.0039  0.0073
  293SOL     OW 4090   4.108   2.991   0.313  0.0851 -0.1584  0.2866
  293SOL    HW1 4091   4.114   2.943   0.396 -0.0591  0.3654  0.6068
  293SOL    HW2 4092   4.198   3.009   0.288  0.0756 -0.9280 -0.3521
  293SOL     MW 4093   4.120   2.987   0.321  0.0065  0.0039  0.0073
  294SOL     OW 4094   4.051   3.284   2.897  0.1363 -0.5999  0.0931
  294SOL    HW1 4095   4.020   3.364   2.939  0.6540  0.3098 -1.2109
  294SOL    HW2 4096   4.000   3.214   2.938  1.7409 -1.4692  0.7022
  294SOL     MW 4097   4.040   3.285   2.908  0.0065  0.0039  0.0073
  295SOL     OW 4098   4.648   2.656   3.115  0.2330  0.2456  0.2707
  295SOL    HW1 4099   4.633   2.593   3.045 -0.0686 -1.0795  1.4721
  295SOL    HW2 4100   4.646   2.741   3.071  0.2602  0.1569  0.1005
  295SOL     MW 4101   4.646   2.659   3.100  0.0065  0.0039  0.0073
  296SOL     OW 4102   3.611   0.751   2.866  0.0960 -0.3845 -0.2705
  296SOL    HW1 4103   3.546   0.816   2.891 -1.1577 -1.7864  0.3342
  296SOL    HW2 4104   3.578   0.666   2.896 -0.1525 -0.5193 -0.9192
  296SOL     MW 4105   3.598   0.748   2.874  0.0065  0.0039  0.0073
  297SOL     OW 4106   3.882   3.097   3.023 -0.2273 -0.0172  0.1053
  297SOL    HW1 4107   3.814   3.031   3.017 -1.6557  1.3600  0.5290
  297SOL    HW2 4108   3.855   3.139   3.104  2.2787  1.3391  0.3472
  297SOL     MW 4109   3.870   3.094   3.033  0.0065  0.0039  0.0073
  298SOL     OW 4110   1.645   3.285   2.920  0.3035 -0.2175 -0.2069
  298SOL    HW1 4111   1.622   3.373   2.890 -0.1465 -0.0146  0.6908
  298SOL    HW2 4112   1.595   3.225   2.865 -0.5607 -2.2359  2.5335
  298SOL     MW 4113   1.635   3.289   2.909  0.0065  0.0039  0.0073
  299SOL     OW 4114   4.753   0.205   3.063  0.5300  0.4388  0.3139
  299SOL    HW1 4115   4.828   0.248   3.105  0.5613  0.8669 -0.1600
  299SOL    HW2 4116   4.751   0.115   3.096  0.2846 -1.0587 -3.3335
  299SOL     MW 4117   4.763   0.199   3.073  0.0065  0.0039  0.0073
  300SOL     OW 4118   2.884   2.311   0.050 -0.3037 -0.0416  0.4906
  300SOL    HW1 4119   2.962   2.266   0.080 -0.6013 -2.0563 -1.4890
  300SOL    HW2 4120   2.916   2.370  -0.019 -0.7145 -0.3497  0.0257
  300SOL     MW 4121   2.898   2.313   0.045  0.0065  0.0039  0.0073
  301SOL     OW 4122   3.086   2.711   0.125  0.3096  0.0618 -0.2237
  301SOL    HW1 4123   3.157   2.710   0.190 -0.6638 -0.5483  0.8554
  301SOL    HW2 4124   3.116   2.645   0.062  1.9188  0.2293  0.3164
  301SOL     MW 4125   3.099   2.702   0.125  0.0065  0.0039  0.0073
  302SOL     OW 4126   5.060   2.460   0.282  0.3380 -0.2313  0.2436
  302SOL    HW1 4127   5.015   2.465   0.367  0.9174 -0.1030  0.5484
  302SOL    HW2 4128   4.995   2.481   0.215 -0.4519  0.1849  1.1187
  302SOL     MW 4129   5.045   2.464   0.285  0.0065  0.0039  0.0073
  303SOL     OW 4130   1.980   4.647   2.554 -0.1240  0.3006  0.3239
  303SOL    HW1 4131   1.895   4.686   2.574 -0.3961 -0.5415  0.8592
  303SOL    HW2 4132   1.967   4.554   2.574  0.6681  0.5856  2.4622
  303SOL     MW 4133   1.967   4.640   2.560  0.0065  0.0039  0.0073
  304SOL     OW 4134   4.072   0.537   2.680 -0.2215 -0.3598  0.2736
  304SOL    HW1 4135   4.095   0.518   2.589  0.7598  1.6277  0.0487
  304SOL    HW2 4136   3.976   0.539   2.686 -0.1679 -1.7039  2.3913
  304SOL     MW 4137   4.062   0.535   2.668  0.0065  0.0039  0.0073
  305SOL     OW 4138   4.186   1.088   2.677 -0.2855  0.1395 -0.1507
  305SOL    HW1 4139   4.176   1.000   2.641 -1.6232  0.6883 -1.2065
  305SOL    HW2 4140   4.097   1.120   2.665 -0.3289 -0.2280 -0.8642
  305SOL     MW 4141   4.173   1.081   2.671  0.0065  0.0039  0.0073
  306SOL     OW 4142   3.062   4.969   0.556  0.5108  0.4186  0.2808
  306SOL    HW1 4143   3.012   4.976   0.638 -0.2613 -0.7621 -0.0605
  306SOL    HW2 4144   3.098   5.057   0.553 -0.6322  1.0658  2.6562
  306SOL     MW 4145   3.060   4.981   0.567  0.0065  0.0039  0.0073
  307SOL     OW 4146   0.802   4.199   0.002 -0.2465 -0.1223 -0.1053
  307SOL    HW1 4147   0.853   4.213   0.082 -0.5868 -1.1728  0.3005
  307SOL    HW2 4148   0.801   4.104  -0.005 -1.0213 -0.0920 -0.5070
  307SOL     MW 4149   0.809   4.188   0.012  0.0065  0.0039  0.0073
  308SOL     OW 4150   3.005   4.617   2.819 -0.3875 -0.2376 -0.3918
  308SOL    HW1 4151   3.047   4.638   2.903  0.6016 -0.2317 -0.8698
  308SOL    HW2 4152   2.911   4.615   2.833 -0.4537 -0.5114 -0.8641
  308SOL     MW 4153   2.998   4.619   2.832  0.0065  0.0039  0.0073
  309SOL     OW 4154   0.283   4.924   3.101 -0.1343 -0.5293  0.1229
  309SOL    HW1 4155   0.281   4.854   3.035  1.6852 -1.3569  0.8824
  309SOL    HW2 4156   0.374   4.914   3.127 -0.0725 -0.3159 -0.0040
  309SOL     MW 4157   0.295   4.914   3.095  0.0065  0.0039  0.0073
  310SOL     OW 4158   3.027   4.896   0.154  0.1561 -0.4376  0.0254
  310SOL    HW1 4159   3.005   4.871   0.243 -0.1363  0.7121  0.2973
  310SOL    HW2 4160   2.951   4.940   0.117 -0.9377 -2.2702  0.0169
  310SOL     MW 4161   3.014   4.899   0.161  0.0065  0.0039  0.0073
  311SOL     OW 4162   3.504   0.714   2.614 -0.0552 -0.1365 -0.1376
  311SOL    HW1 4163   3.546   0.746   2.694  1.0320  0.9613 -1.1083
  311SOL    HW2 4164   3.568   0.741   2.548 -0.9430  0.2019 -0.8749
  311SOL     MW 4165   3.518   0.722   2.616  0.0065  0.0039  0.0073
  312SOL     OW 4166   3.221   0.523   2.914 -0.3921  0.4068  0.1111
  312SOL    HW1 4167   3.274   0.526   2.834  0.3402  2.0669  0.6218
  312SOL    HW2 4168   3.154   0.590   2.903 -0.5950  0.1462 -0.3386
  312SOL     MW 4169   3.219   0.532   2.902  0.0065  0.0039  0.0073
  313SOL     OW 4170   2.316   3.999   0.199  0.3336 -0.8524 -0.3898
  313SOL    HW1 4171   2.385   3.990   0.264 -0.2319  0.8627  0.5100
  313SOL    HW2 4172   2.243   3.946   0.231  0.3814  0.9309  3.0657
  313SOL     MW 4173   2.316   3.991   0.212  0.0065  0.0039  0.0073
  314SOL     OW 4174   2.703   2.929   0.217  0.2337  0.0927 -0.0194
  314SOL    HW1 4175   2.628   2.982   0.244  1.5082  1.6919  0.4576
  314SOL    HW2 4176   2.774   2.990   0.236  1.9805 -1.5366 -0.9835
  314SOL     MW 4177   2.702   2.944   0.223  0.0065  0.0039  0.0073
  315SOL     OW 4178   2.249   4.258   0.299  0.6889  0.0786  0.0678
  315SOL    HW1 4179   2.266   4.171   0.263 -0.1987  0.6689 -1.9315
  315SOL    HW2 4180   2.178   4.236   0.359  0.1370  0.4744 -0.4261
  315SOL     MW 4181   2.242   4.244   0.302  0.0065  0.0039  0.0073
  316SOL     OW 4182   2.040   1.423   2.668  0.4042  0.0143 -0.1109
  316SOL    HW1 4183   2.045   1.406   2.574  0.9801 -0.9665  0.0854
  316SOL    HW2 4184   2.043   1.334   2.704  0.9600 -0.9461 -2.3489
  316SOL     MW 4185   2.041   1.409   2.660  0.0065  0.0039  0.0073
  317SOL     OW 4186   1.727   4.800   2.574 -0.6163  0.5959  0.2639
  317SOL    HW1 4187   1.675   4.784   2.653  1.3343  0.0067  1.5007
  317SOL    HW2 4188   1.769   4.885   2.584 -0.4237  0.4619  0.6091
  317SOL     MW 4189   1.726   4.809   2.585  0.0065  0.0039  0.0073
  318SOL     OW 4190   3.107   4.696   3.069  0.0101 -0.0781 -0.0042
  318SOL    HW1 4191   3.198   4.684   3.096 -0.5944 -2.0041  1.3195
  318SOL    HW2 4192   3.074   4.771   3.119  2.1462  0.5339  0.5969
  318SOL     MW 4193   3.115   4.705   3.079  0.0065  0.0039  0.0073
  319SOL     OW 4194   1.885   4.215   2.851 -0.4009 -0.3431 -0.4321
  319SOL    HW1 4195   1.854   4.140   2.800  0.1939 -1.9345  1.4005
  319SOL    HW2 4196   1.979   4.202   2.837 -0.5659 -0.5904 -1.4034
  319SOL     MW 4197   1.893   4.203   2.842  0.0065  0.0039  0.0073
  320SOL     OW 4198   2.174   3.594   0.337  0.0012  0.3640 -0.1780
  320SOL    HW1 4199   2.137   3.682   0.346 -1.1099 -0.1771  0.8975
  320SOL    HW2 4200   2.219   3.574   0.419  1.6028  1.2594 -0.7767
  320SOL     MW 4201   2.175   3.603   0.349  0.0065  0.0039  0.0073
  321SOL     OW 4202   0.289   4.714   2.922  0.1656 -0.1416 -0.0728
  321SOL    HW1 4203   0.221   4.656   2.958  2.1138 -0.9671  2.5592
  321SOL    HW2 4204   0.360   4.654   2.901 -0.3381 -0.3098 -1.3611
  321SOL     MW 4205   0.289   4.698   2.924  0.0065  0.0039  0.0073
  322SOL     OW 4206   4.321   2.469   0.265 -0.2391  0.3092  0.4619
  322SOL    HW1 4207   4.341   2.402   0.331  0.0328 -1.1256 -1.0096
  322SOL    HW2 4208   4.255   2.524   0.308 -1.2445 -0.5874  0.1062
  322SOL     MW 4209   4.315   2.467   0.279  0.0065  0.0039  0.0073
  323SOL     OW 4210   3.130   0.275   2.972  0.1225 -0.5107 -0.2231
  323SOL    HW1 4211   3.153   0.213   2.903 -0.1541 -0.8116 -0.0505
  323SOL    HW2 4212   3.154   0.364   2.945  1.4571 -0.1702  1.8159
  323SOL     MW 4213   3.136   0.279   2.960  0.0065  0.0039  0.0073
  324SOL     OW 4214   3.726   4.978   3.012 -0.7586 -0.0409  0.0312
  324SOL    HW1 4215   3.788   5.049   3.030 -1.1357  0.0084  1.2443
  324SOL    HW2 4216   3.672   4.980   3.091 -1.2463  0.1217 -0.3038
  324SOL     MW 4217   3.727   4.987   3.025  0.0065  0.0039  0.0073
  325SOL     OW 4218   2.332   4.705   0.443 -0.1495  0.1094 -0.3010
  325SOL    HW1 4219   2.367   4.792   0.464  0.1500 -0.2074  0.5390
  325SOL    HW2 4220   2.302   4.709   0.352 -2.5316 -0.1235  0.4098
  325SOL     MW 4221   2.333   4.717   0.434  0.0065  0.0039  0.0073
  326SOL     OW 4222   2.444   0.924   0.036 -0.0982 -0.6208  0.4357
  326SOL    HW1 4223   2.536   0.896   0.036  0.0504 -0.3225 -1.8006
  326SOL    HW2 4224   2.405   0.874   0.107  0.5469  1.8716  2.7024
  326SOL     MW 4225   2.451   0.914   0.046  0.0065  0.0039  0.0073
  327SOL     OW 4226   0.600   4.374   3.111 -0.7074 -0.3565  0.2129
  327SOL    HW1 4227   0.642   4.442   3.163 -2.2930  0.4803  0.4944
  327SOL    HW2 4228   0.663   4.303   3.110 -0.4849 -0.1970  1.4956
  327SOL     MW 4229   0.614   4.374   3.118  0.0065  0.0039  0.0073
  328SOL     OW 4230   2.264   3.068   0.578 -0.4245  0.0759  0.3339
  328SOL    HW1 4231   2.204   2.997   0.600  0.0957 -0.3144  0.4879
  328SOL    HW2 4232   2.282   3.048   0.486 -1.3391  0.3627  0.0802
  328SOL     MW 4233   2.258   3.056   0.569  0.0065  0.0039  0.0073
  329SOL     OW 4234   2.055   4.134   0.457  0.2874 -0.4121  0.3371
  329SOL    HW1 4235   1.974   4.185   0.450  0.5024  0.3313  2.5430
  329SOL    HW2 4236   2.048   4.106   0.548 -2.1069  1.6271  0.9053
  329SOL     MW 4237   2.043   4.137   0.468  0.0065  0.0039  0.0073
  330SOL     OW 4238   1.837   4.332   0.400  0.1958  0.5421  0.1816
  330SOL    HW1 4239   1.838   4.356   0.307  1.8256 -1.0195 -0.2562
  330SOL    HW2 4240   1.755   4.282   0.407  0.3035  0.4827  1.1183
  330SOL     MW 4241   1.826   4.329   0.389  0.0065  0.0039  0.0073
  331SOL     OW 4242   2.203   4.647   0.186 -0.2587 -0.4052 -0.1293
  331SOL    HW1 4243   2.235   4.721   0.134  1.3683 -0.5240  0.6263
  331SOL    HW2 4244   2.109   4.664   0.180  0.0383  1.5669  0.1494
  331SOL     MW 4245   2.195   4.659   0.178  0.0065  0.0039  0.0073
  332SOL     OW 4246   0.619   3.675   0.010 -0.1617  0.1485  0.0378
  332SOL    HW1 4247   0.623   3.640   0.099 -0.9059  0.3324  0.1485
  332SOL    HW2 4248   0.532   3.714   0.007 -0.1233  0.3369  1.0121
  332SOL     MW 4249   0.608   3.676   0.021  0.0065  0.0039  0.0073
  333SOL     OW 4250   0.328   2.427   2.729  0.0847  0.3351  0.1046
  333SOL    HW1 4251   0.272   2.505   2.734  0.1379  0.4592 -1.0623
  333SOL    HW2 4252   0.266   2.354   2.723 -0.9195  1.1858 -0.2677
  333SOL     MW 4253   0.312   2.428   2.729  0.0065  0.0039  0.0073
  334SOL     OW 4254   4.751   0.316   2.798  0.0654  0.1843 -0.2252
  334SOL    HW1 4255   4.817   0.385   2.807 -1.0344  1.2768 -0.2264
  334SOL    HW2 4256   4.745   0.275   2.884  0.3262 -0.0531 -0.3210
  334SOL     MW 4257   4.759   0.320   2.811  0.0065  0.0039  0.0073
  335SOL     OW 4258   4.570   0.016   2.626  0.9263 -0.1630  0.2222
  335SOL    HW1 4259   4.585   0.078   2.555 -0.6917 -0.4032 -0.3585
  335SOL    HW2 4260   4.659   0.003   2.660  1.1143 -0.7095 -0.4374
  335SOL     MW 4261   4.584   0.022   2.621  0.0065  0.0039  0.0073
  336SOL     OW 4262   3.977   0.905   2.810  0.4803 -0.1642 -0.2709
  336SOL    HW1 4263   4.037   0.869   2.744 -0.2607 -1.2665 -0.3821
  336SOL    HW2 4264   3.940   0.826   2.849 -0.5455  0.3483 -0.1632
  336SOL     MW 4265   3.980   0.890   2.806  0.0065  0.0039  0.0073
  337SOL     OW 4266   3.096   2.680   0.573  0.4218 -0.3389  0.3431
  337SOL    HW1 4267   3.137   2.700   0.658  2.8409 -0.3913 -0.7241
  337SOL    HW2 4268   3.099   2.584   0.572 -0.7006 -0.3895 -1.5060
  337SOL     MW 4269   3.102   2.670   0.584  0.0065  0.0039  0.0073
  338SOL     OW 4270   5.090   1.066   0.374 -0.3009  0.3690  0.1077
  338SOL    HW1 4271   5.044   1.009   0.436 -1.6649  0.1711 -1.0306
  338SOL    HW2 4272   5.157   1.109   0.427 -1.8833 -0.3638  2.9234
  338SOL     MW 4273   5.092   1.064   0.389  0.0065  0.0039  0.0073
  339SOL     OW 4274   3.803   0.580   2.660 -0.0684  0.0326  0.2494
  339SOL    HW1 4275   3.826   0.614   2.746 -0.2953  1.1933 -0.1303
  339SOL    HW2 4276   3.722   0.529   2.672 -0.5424  0.2280 -1.7028
  339SOL     MW 4277   3.795   0.578   2.673  0.0065  0.0039  0.0073
  340SOL     OW 4278   4.943   0.331   0.084  0.2690 -0.0117  0.7870
  340SOL    HW1 4279   4.882   0.289   0.146  0.1010  0.8361  1.2165
  340SOL    HW2 4280   5.029   0.307   0.118  2.1531  1.2604 -2.6643
  340SOL     MW 4281   4.946   0.323   0.097  0.0065  0.0039  0.0073
  341SOL     OW 4282   3.389   0.925   2.929 -0.1432  0.2456 -0.1009
  341SOL    HW1 4283   3.376   0.913   3.023  0.1074  2.0192  0.1972
  341SOL    HW2 4284   3.305   0.906   2.886  0.3156  0.3777 -1.0920
  341SOL     MW 4285   3.376   0.921   2.936  0.0065  0.0039  0.0073
  342SOL     OW 4286   1.756   0.057   2.466 -0.0301 -0.6746 -0.0838
  342SOL    HW1 4287   1.705   0.027   2.392  0.3633  0.8876 -1.0370
  342SOL    HW2 4288   1.757   0.153   2.461 -0.7307 -0.4600  2.3412
  342SOL     MW 4289   1.750   0.066   2.456  0.0065  0.0039  0.0073
  343SOL     OW 4290   4.141   0.518   2.426  0.3501  0.2030 -0.0562
  343SOL    HW1 4291   4.233   0.491   2.427  0.4418  0.4023 -1.4422
  343SOL    HW2 4292   4.097   0.446   2.382 -1.9368  1.1833  0.4699
  343SOL     MW 4293   4.147   0.505   2.421  0.0065  0.0039  0.0073
  344SOL     OW 4294   4.124   0.051   2.874  0.1752  0.1071  0.0139
  344SOL    HW1 4295   4.115   0.146   2.872 -2.0370  0.0981  3.2244
  344SOL    HW2 4296   4.214   0.033   2.901 -0.8436 -0.9620  3.0626
  344SOL     MW 4297   4.135   0.061   2.877  0.0065  0.0039  0.0073
  345SOL     OW 4298   0.564   3.535   0.259 -0.1053  0.4493 -0.4130
  345SOL    HW1 4299   0.580   3.453   0.213  2.5850 -0.1918  1.3734
  345SOL    HW2 4300   0.470   3.553   0.259  0.1195  1.8937 -1.7082
  345SOL     MW 4301   0.554   3.526   0.253  0.0065  0.0039  0.0073
  346SOL     OW 4302   4.034   3.433   0.510  0.5539 -0.2270  0.2175
  346SOL    HW1 4303   4.102   3.445   0.443 -0.7128 -0.7517 -1.2049
  346SOL    HW2 4304   4.007   3.524   0.526 -0.9474 -0.5745 -0.2125
  346SOL     MW 4305   4.040   3.447   0.504  0.0065  0.0039  0.0073
  347SOL     OW 4306   4.855   4.618   2.830  0.0432  0.0633 -0.0460
  347SOL    HW1 4307   4.942   4.655   2.843  0.4596 -0.9642  0.2231
  347SOL    HW2 4308   4.816   4.676   2.764  1.2616 -0.7182 -1.5352
  347SOL     MW 4309   4.861   4.630   2.823  0.0065  0.0039  0.0073
  348SOL     OW 4310   3.906   0.097   3.043  0.2981 -0.1470 -0.0086
  348SOL    HW1 4311   3.989   0.067   3.006  0.0748 -0.1384 -0.5226
  348SOL    HW2 4312   3.924   0.184   3.078  0.6924 -1.1369  2.4081
  348SOL     MW 4313   3.919   0.105   3.043  0.0065  0.0039  0.0073
  349SOL     OW 4314   4.881   4.845   0.128 -0.1389  0.1347 -0.1537
  349SOL    HW1 4315   4.973   4.861   0.109  0.2744 -0.2499  1.3791
  349SOL    HW2 4316   4.862   4.759   0.090  0.6972  0.1667 -0.6737
  349SOL     MW 4317   4.890   4.836   0.121  0.0065  0.0039  0.0073
  350SOL     OW 4318   3.283   2.744   0.340  0.4145  0.1863  0.5794
  350SOL    HW1 4319   3.220   2.739   0.412  0.5652  0.8040  0.7575
  350SOL    HW2 4320   3.330   2.827   0.354 -0.7392  0.8262  0.7550
  350SOL     MW 4321   3.281   2.754   0.352  0.0065  0.0039  0.0073
  351SOL     OW 4322   4.075   1.289   0.056  0.1017 -0.2999 -0.0925
  351SOL    HW1 4323   4.056   1.207   0.011  0.0811 -0.5533  0.3728
  351SOL    HW2 4324   4.165   1.305   0.029  0.1966 -0.5155  0.0931
  351SOL     MW 4325   4.084   1.280   0.047  0.0065  0.0039  0.0073
  352SOL     OW 4326   4.136   0.138   0.128 -0.3208  0.0012  0.3537
  352SOL    HW1 4327   4.105   0.217   0.083  0.0058 -0.6155 -1.0202
  352SOL    HW2 4328   4.062   0.077   0.121  1.0704 -1.7890  0.5684
  352SOL     MW 4329   4.122   0.141   0.121  0.0065  0.0039  0.0073
  353SOL     OW 4330   1.874   0.801   2.998  0.2469 -0.0091 -0.0328
  353SOL    HW1 4331   1.846   0.885   3.034  0.3051 -0.7306  1.8291
  353SOL    HW2 4332   1.791   0.757   2.979 -0.9319  1.1411  2.0784
  353SOL     MW 4333   1.859   0.806   3.000  0.0065  0.0039  0.0073
  354SOL     OW 4334   2.447   4.955   0.537  0.5389  0.0194 -0.0476
  354SOL    HW1 4335   2.424   4.961   0.629 -0.7570  0.6258 -0.3905
  354SOL    HW2 4336   2.538   4.926   0.527 -0.0301 -1.7100 -0.7563
  354SOL     MW 4337   2.456   4.952   0.548  0.0065  0.0039  0.0073
  355SOL     OW 4338   4.534   0.482   2.742 -0.0499  0.2174 -0.1456
  355SOL    HW1 4339   4.597   0.416   2.769  0.9316  0.6534 -1.2881
  355SOL    HW2 4340   4.576   0.558   2.783 -0.4007  0.5272 -0.3536
  355SOL     MW 4341   4.548   0.483   2.751  0.0065  0.0039  0.0073
  356SOL     OW 4342   4.325   1.128   2.905 -0.7279  0.2654  0.1884
  356SOL    HW1 4343   4.288   1.106   2.819  1.3870 -1.6098 -0.3233
  356SOL    HW2 4344   4.417   1.110   2.890 -0.4150 -0.9678  2.9958
  356SOL     MW 4345   4.332   1.123   2.891  0.0065  0.0039  0.0073
  357SOL     OW 4346   4.362   0.460   2.969  0.2233 -0.4070  0.2674
  357SOL    HW1 4347   4.426   0.491   2.905  2.9602  0.3870  3.1713
  357SOL    HW2 4348   4.418   0.402   3.020  0.2670 -1.2636 -0.7098
  357SOL     MW 4349   4.378   0.457   2.967  0.0065  0.0039  0.0073
  358SOL     OW 4350   4.129   0.329   2.857  0.4726 -0.0865 -0.3024
  358SOL    HW1 4351   4.113   0.397   2.792  1.6300  0.6441  0.1513
  358SOL    HW2 4352   4.217   0.355   2.884 -0.4605  1.0337  1.8469
  358SOL     MW 4353   4.138   0.341   2.852  0.0065  0.0039  0.0073
  359SOL     OW 4354   2.096   3.699   0.033  0.1780  0.2011  0.0904
  359SOL    HW1 4355   2.132   3.622   0.076  1.6662  0.7750 -0.0644
  359SOL    HW2 4356   2.001   3.685   0.028  0.3474 -1.1449  0.4869
  359SOL     MW 4357   2.088   3.687   0.038  0.0065  0.0039  0.0073
  360SOL     OW 4358   4.086   1.042   3.015  0.3794  0.0582  0.1174
  360SOL    HW1 4359   4.171   1.068   2.981  0.3238  3.2590  2.0143
  360SOL    HW2 4360   4.048   0.994   2.941  0.5087  0.2984 -0.1054
  360SOL     MW 4361   4.092   1.039   3.001  0.0065  0.0039  0.0073
  361SOL     OW 4362   5.065   4.738   2.983 -0.3974  0.1539 -0.1390
  361SOL    HW1 4363   5.118   4.660   3.000 -0.8823 -0.0964  0.2280
  361SOL    HW2 4364   5.076   4.776   3.070  0.8879  0.6413 -0.4834
  361SOL     MW 4365   5.074   4.732   2.996  0.0065  0.0039  0.0073
  362SOL     OW 4366   2.662   2.950   3.067 -0.2315 -0.1787  0.2151
  362SOL    HW1 4367   2.683   2.931   3.158 -0.7249 -0.1172  0.3487
  362SOL    HW2 4368   2.599   3.022   3.076  1.2755  1.2222 -0.0150
  362SOL     MW 4369   2.656   2.957   3.080  0.0065  0.0039  0.0073
  363SOL     OW 4370   3.459   2.983   0.395 -0.3576  0.1878 -0.0167
  363SOL    HW1 4371   3.399   3.025   0.456  1.9714  3.6273  0.2238
  363SOL    HW2 4372   3.484   3.056   0.337 -0.0168 -0.2970 -0.4949
  363SOL     MW 4373   3.455   2.998   0.395  0.0065  0.0039  0.0073
  364SOL     OW 4374   4.399   2.743   2.827  0.2145  0.4717 -0.3407
  364SOL    HW1 4375   4.333   2.709   2.767 -0.3669 -2.4881  1.7363
  364SOL    HW2 4376   4.349   2.729   2.907 -0.8051 -0.7958 -1.1793
  364SOL     MW 4377   4.384   2.737   2.830  0.0065  0.0039  0.0073
  365SOL     OW 4378   4.445   2.246   0.386 -0.3032  0.0392  0.0553
  365SOL    HW1 4379   4.507   2.249   0.458 -0.9790 -0.1790  0.6586
  365SOL    HW2 4380   4.410   2.157   0.395 -0.5615  0.1551  0.2229
  365SOL     MW 4381   4.448   2.234   0.397  0.0065  0.0039  0.0073
  366SOL     OW 4382   2.212   3.185   0.306 -0.2029 -0.3952  0.1846
  366SOL    HW1 4383   2.176   3.224   0.385 -2.5882 -0.8489 -0.5943
  366SOL    HW2 4384   2.133   3.140   0.274 -0.7961 -0.5306  1.7509
  366SOL     MW 4385   2.197   3.184   0.312  0.0065  0.0039  0.0073
  367SOL     OW 4386   3.419   2.650   0.118  0.6629 -0.2216  0.6552
  367SOL    HW1 4387   3.495   2.604   0.154  1.0700 -1.1460 -1.2855
  367SOL    HW2 4388   3.368   2.676   0.195 -0.5718  2.1183 -0.8471
  367SOL     MW 4389   3.422   2.648   0.133  0.0065  0.0039  0.0073
  368SOL     OW 4390   3.602   2.697   2.872  0.0566 -0.0474  0.2905
  368SOL    HW1 4391   3.507   2.703   2.881  0.1308 -0.5788  1.6313
  368SOL    HW2 4392   3.608   2.602   2.887  0.5817 -0.0733 -0.0442
  368SOL     MW 4393   3.591   2.685   2.875  0.0065  0.0039  0.0073
  369SOL     OW 4394   4.927   2.215   0.163 -0.3067 -0.1962 -0.3205
  369SOL    HW1 4395   4.977   2.264   0.229 -1.6662  0.0842  0.5411
  369SOL    HW2 4396   4.955   2.124   0.171 -1.7329 -0.5838  0.5654
  369SOL     MW 4397   4.937   2.210   0.173  0.0065  0.0039  0.0073
  370SOL     OW 4398   0.314   3.502   2.842 -0.2468 -0.0240  0.5740
  370SOL    HW1 4399   0.253   3.571   2.870  0.3834  1.1534 -0.7776
  370SOL    HW2 4400   0.258   3.447   2.787 -0.8443  1.2206 -0.1155
  370SOL     MW 4401   0.299   3.504   2.839  0.0065  0.0039  0.0073
  371SOL     OW 4402   2.492   3.115   0.248  0.2584  0.2934  0.5159
  371SOL    HW1 4403   2.475   3.128   0.155  0.4787 -0.0066  0.4332
  371SOL    HW2 4404   2.418   3.152   0.296 -0.4079 -0.1171 -0.1695
  371SOL     MW 4405   2.480   3.122   0.242  0.0065  0.0039  0.0073
  372SOL     OW 4406   0.809   4.752   2.447 -0.2456 -0.1910  0.6055
  372SOL    HW1 4407   0.734   4.761   2.506 -0.2316 -0.0625  0.6032
  372SOL    HW2 4408   0.777   4.682   2.389 -1.2786  1.2898 -0.7022
  372SOL     MW 4409   0.795   4.744   2.447  0.0065  0.0039  0.0073
  373SOL     OW 4410   2.942   4.553   0.115  0.5867 -0.0263  0.3911
  373SOL    HW1 4411   2.961   4.569   0.207 -0.3548  1.3916  0.3715
  373SOL    HW2 4412   3.014   4.596   0.068  0.2050  1.0766  0.7696
  373SOL     MW 4413   2.954   4.561   0.121  0.0065  0.0039  0.0073
  374SOL     OW 4414   4.635   1.633   0.224  0.4155 -0.1195 -0.2222
  374SOL    HW1 4415   4.686   1.570   0.173  0.9820  0.1403  0.0120
  374SOL    HW2 4416   4.559   1.577   0.240 -0.5076  0.6878 -1.5523
  374SOL     MW 4417   4.632   1.618   0.219  0.0065  0.0039  0.0073
  375SOL     OW 4418   2.111   1.788   2.639 -0.1109  0.1103 -0.0596
  375SOL    HW1 4419   2.033   1.843   2.634 -0.9818 -0.8556  1.9262
  375SOL    HW2 4420   2.143   1.817   2.724 -0.6993 -0.0065  0.2013
  375SOL     MW 4421   2.105   1.799   2.649  0.0065  0.0039  0.0073
  376SOL     OW 4422   4.669   2.152   0.852  0.2849  0.3603 -0.2472
  376SOL    HW1 4423   4.657   2.057   0.852 -0.4422  0.4422 -0.2960
  376SOL    HW2 4424   4.620   2.182   0.929 -0.2629  1.5306 -1.0210
  376SOL     MW 4425   4.661   2.144   0.862  0.0065  0.0039  0.0073
  377SOL     OW 4426   2.813   2.680   0.218  0.0460 -0.1577 -0.0713
  377SOL    HW1 4427   2.882   2.680   0.152 -1.1237 -1.3735 -1.3686
  377SOL    HW2 4428   2.766   2.763   0.207 -0.0610 -0.1629  0.3413
  377SOL     MW 4429   2.816   2.691   0.208  0.0065  0.0039  0.0073
  378SOL     OW 4430   4.979   0.533   3.023 -0.0025  0.7285  0.6282
  378SOL    HW1 4431   5.010   0.615   3.061 -1.4722  1.6735 -0.1047
  378SOL    HW2 4432   4.970   0.469   3.094 -2.7223  1.0804  0.7036
  378SOL     MW 4433   4.982   0.535   3.037  0.0065  0.0039  0.0073
  379SOL     OW 4434   3.233   4.750   0.621 -0.1620  0.0661  0.0610
  379SOL    HW1 4435   3.185   4.720   0.698  0.4171  1.2024  0.9036
  379SOL    HW2 4436   3.193   4.834   0.602 -0.0184  0.2994  0.7919
  379SOL     MW 4437   3.222   4.757   0.628  0.0065  0.0039  0.0073
  380SOL     OW 4438   2.927   0.891   3.064 -0.1553  0.5600  0.3124
  380SOL    HW1 4439   2.880   0.936   2.993 -0.4984 -0.8364 -0.3805
  380SOL    HW2 4440   2.989   0.959   3.089  0.7151  0.2932 -0.9703
  380SOL     MW 4441   2.929   0.906   3.058  0.0065  0.0039  0.0073
  381SOL     OW 4442   4.006   0.336   0.004  0.1946  0.1888 -0.0980
  381SOL    HW1 4443   4.036   0.351  -0.086  0.7380  0.2295  0.0834
  381SOL    HW2 4444   3.938   0.402   0.015 -0.1084 -0.2561  0.7689
  381SOL     MW 4445   4.001   0.347  -0.006  0.0065  0.0039  0.0073
  382SOL     OW 4446   3.336   0.579   0.030 -0.0056 -0.6267  0.4624
  382SOL    HW1 4447   3.281   0.578  -0.048 -0.1236 -2.6353  0.5018
  382SOL    HW2 4448   3.300   0.502   0.074 -2.6772  0.9883  1.2953
  382SOL     MW 4449   3.324   0.569   0.026  0.0065  0.0039  0.0073
  383SOL     OW 4450   3.571   2.316   0.095 -0.2043  0.0489  0.3708
  383SOL    HW1 4451   3.609   2.248   0.039 -0.7044  0.2641 -0.2459
  383SOL    HW2 4452   3.647   2.372   0.112  1.7436 -2.8747  2.1434
  383SOL     MW 4453   3.586   2.314   0.090  0.0065  0.0039  0.0073
  384SOL     OW 4454   4.394   0.133   0.179 -0.1727 -0.4566 -0.2692
  384SOL    HW1 4455   4.299   0.133   0.179 -0.1822 -1.1103  0.3089
  384SOL    HW2 4456   4.418   0.199   0.114 -0.0313  2.0501  2.1298
  384SOL     MW 4457   4.385   0.142   0.171  0.0065  0.0039  0.0073
  385SOL     OW 4458   3.645   2.769   0.413  0.0924  0.1660  0.3663
  385SOL    HW1 4459   3.680   2.776   0.324  0.8839 -0.7203  0.5944
  385SOL    HW2 4460   3.581   2.840   0.416 -0.4425 -0.2960  0.1760
  385SOL     MW 4461   3.641   2.779   0.402  0.0065  0.0039  0.0073
  386SOL     OW 4462   4.009   2.809   0.148 -0.5273  0.3581 -0.2919
  386SOL    HW1 4463   4.034   2.840   0.061 -0.0691  2.7723  0.6336
  386SOL    HW2 4464   4.035   2.883   0.203 -0.7876 -1.0388  1.8228
  386SOL     MW 4465   4.016   2.823   0.144  0.0065  0.0039  0.0073
  387SOL     OW 4466   2.732   0.116   0.531 -0.1153  0.1438 -0.5042
  387SOL    HW1 4467   2.784   0.147   0.457 -0.5371  0.7274 -0.5605
  387SOL    HW2 4468   2.646   0.129   0.491 -0.4511 -1.2841 -0.2941
  387SOL     MW 4469   2.728   0.121   0.516  0.0065  0.0039  0.0073
  388SOL     OW 4470   2.431   4.459   0.245 -0.0591  0.3849 -0.2792
  388SOL    HW1 4471   2.370   4.387   0.262 -1.9300  1.4548 -1.9974
  388SOL    HW2 4472   2.392   4.533   0.291  1.3586 -0.5137  2.6579
  388SOL     MW 4473   2.418   4.459   0.253  0.0065  0.0039  0.0073
  389SOL     OW 4474   0.930   3.069   2.795  0.1108  0.3621  0.6679
  389SOL    HW1 4475   0.842   3.037   2.776  0.4390  0.6278 -1.6295
  389SOL    HW2 4476   0.946   3.046   2.886  1.2117 -0.3018  0.3213
  389SOL     MW 4477   0.921   3.062   2.804  0.0065  0.0039  0.0073
  390SOL     OW 4478   4.803   0.174   0.275 -0.9024  0.5784 -0.8721
  390SOL    HW1 4479   4.783   0.089   0.236  0.9432  0.3858 -1.5235
  390SOL    HW2 4480   4.731   0.199   0.333 -0.3666 -0.8260  0.4815
  390SOL     MW 4481   4.791   0.166   0.278  0.0065  0.0039  0.0073
  391SOL     OW 4482   0.041   3.945   3.005 -0.1067  0.3826  0.1929
  391SOL    HW1 4483  -0.047   3.919   3.031 -0.2939  0.1731 -0.6289
  391SOL    HW2 4484   0.068   3.874   2.946  0.7412 -0.6854  1.7776
  391SOL     MW 4485   0.033   3.932   3.001  0.0065  0.0039  0.0073
  392SOL     OW 4486   4.814   4.595   3.101  0.1937 -0.5772  0.1511
  392SOL    HW1 4487   4.757   4.519   3.113 -0.1304 -0.2821  0.5367
  392SOL    HW2 4488   4.818   4.612   3.007 -1.7885  1.0254  0.2745
  392SOL     MW 4489   4.807   4.587   3.090  0.0065  0.0039  0.0073
  393SOL     OW 4490   4.097   4.407   2.825 -0.4032 -0.3797 -0.1082
  393SOL    HW1 4491   4.161   4.469   2.861 -0.2516 -1.5747  1.8192
  393SOL    HW2 4492   4.110   4.424   2.732 -1.7115 -1.7332 -0.5783
  393SOL     MW 4493   4.107   4.417   2.817  0.0065  0.0039  0.0073
   5.10923   5.10923   3.12161
