# Supplementary material for: Resolving liquid-to-glass transitions of water under soft nanoconfinement
Source: Nat Commun. 2026 May 8;17:6224. doi: 10.1038/s41467-026-72955-y (PMC13369869; doi:10.1038/s41467-026-72955-y)
Supplement: Supplementary file 3 — Supplementary Data 1 [file 41467_2026_72955_MOESM3_ESM.zip › 240K/sim1/initial.gro]

Lamellar phy in tip4pice water
 4493
    1phy    C35    1   3.894   0.022   1.406 -0.3450  0.3965 -0.4132
    1phy    C33    2   3.886   0.169   1.411  0.4160 -0.1942 -0.6519
    1phy    C34    3   3.886   0.235   1.272  0.6012 -0.2390  0.1257
    1phy    C32    4   3.779   0.216   1.517 -0.1870  0.0452  0.3216
    1phy    C31    5   3.814   0.343   1.597  0.1269 -0.0637 -0.4541
    1phy    C30    6   3.693   0.373   1.680  0.2374 -0.4616  0.1178
    1phy    C28    7   3.670   0.514   1.749  0.3990  0.1786 -0.1898
    1phy    C29    8   3.656   0.637   1.654 -0.3325 -0.6495  0.2838
    1phy    C27    9   3.540   0.487   1.824  0.2677 -0.0559 -0.4599
    1phy    C26   10   3.522   0.577   1.949 -0.2154  0.3653 -0.3504
    1phy    C25   11   3.381   0.562   2.023 -0.1267 -0.0044  0.0221
    1phy    C23   12   3.362   0.631   2.157 -0.0127 -0.5970  0.6913
    1phy    C24   13   3.283   0.762   2.140  0.5977 -0.4075 -0.1168
    1phy    C22   14   3.278   0.534   2.244 -0.2868  0.2999  0.4165
    1phy    C21   15   3.326   0.520   2.387 -0.0302 -0.2731 -0.3778
    1phy    C20   16   3.224   0.438   2.465 -0.1830  0.4704  0.5701
    1phy    C18   17   3.266   0.370   2.601 -0.0925 -0.0316 -0.1823
    1phy    O01   18   3.308   0.463   2.703 -0.5569 -0.3367  0.1966
    1phy    H01   19   3.370   0.516   2.657  0.2159 -1.5007 -0.1444
    1phy    C19   20   3.130   0.329   2.654 -0.1695 -0.1957  0.0825
    1phy    C13   21   3.368   0.240   2.598  0.1941 -0.0090  0.4131
    1phy     H3   22   3.331   0.162   2.526 -1.5197  1.1281  0.0096
    1phy    O33   23   3.361   0.172   2.724  0.7685 -0.2782 -0.1796
    1phy    H1B   24   3.416   0.217   2.785  2.5530 -2.5547  0.0703
    1phy    C12   25   3.518   0.265   2.562  0.0075 -0.8466  0.1015
    1phy    O11   26   3.587   0.342   2.664 -0.1557  0.1805  0.0331
    1phy    H1A   27   3.567   0.433   2.655 -1.0482  0.0414  0.5001
    2phy    C35   28   4.838   1.395   1.843 -0.2230  0.0479  0.1490
    2phy    C33   29   4.860   1.527   1.773  0.1434  0.1138 -0.4139
    2phy    C34   30   4.867   1.647   1.865 -0.4954  0.3661 -0.4571
    2phy    C32   31   4.971   1.514   1.669  0.3058  0.2490 -0.2955
    2phy    C31   32   4.966   1.589   1.537 -0.5364 -0.1011  0.4813
    2phy    C30   33   5.086   1.549   1.446 -0.3814 -0.0614 -0.0446
    2phy    C28   34   5.093   1.619   1.310 -0.2386 -0.5663  0.1468
    2phy    C29   35   5.173   1.751   1.323  0.3144  0.5970 -0.1739
    2phy    C27   36   5.170   1.517   1.217 -0.3684 -0.1412 -0.3744
    2phy    C26   37   5.098   1.504   1.081  0.0341 -0.1182 -0.5159
    2phy    C25   38   5.165   1.394   1.003  0.3786  0.1583  0.4204
    2phy    C23   39   5.084   1.364   0.875 -0.0317  0.2932 -0.2284
    2phy    C24   40   5.166   1.411   0.751  0.6095  0.4357 -0.1104
    2phy    C22   41   5.049   1.214   0.868  0.0706  0.0256  0.6301
    2phy    C21   42   4.939   1.167   0.775 -0.2226 -0.2054 -0.0014
    2phy    C20   43   4.884   1.025   0.803  0.5766  0.5593  0.9924
    2phy    C18   44   4.765   0.976   0.709 -0.1304 -0.0588 -0.5331
    2phy    O01   45   4.655   1.065   0.739  0.1181  0.3885  0.2872
    2phy    H01   46   4.645   1.078   0.831 -0.0089 -0.6807  0.4350
    2phy    C19   47   4.746   0.834   0.768 -0.2820  0.4706 -0.1982
    2phy    C13   48   4.793   0.968   0.552  0.8238 -0.0439 -0.3806
    2phy     H3   49   4.794   1.075   0.520 -0.5482 -0.9463 -3.9466
    2phy    O33   50   4.926   0.939   0.515 -0.3411 -0.2436  0.1943
    2phy    H1B   51   4.940   0.846   0.519  0.6914 -0.1286 -0.2468
    2phy    C12   52   4.684   0.969   0.438 -0.2639 -0.3234  0.9154
    2phy    O11   53   4.691   0.864   0.344 -0.0134 -0.1864 -0.1361
    2phy    H1A   54   4.606   0.843   0.311 -1.4054 -0.8838  3.4713
    3phy    C35   55   4.561   0.201   1.930  0.6805 -0.4433 -0.0347
    3phy    C33   56   4.629   0.242   1.796 -0.0575 -0.3471 -0.2013
    3phy    C34   57   4.701   0.375   1.824 -0.2486 -0.8394  0.3176
    3phy    C32   58   4.729   0.142   1.736  0.7521  0.4193 -0.2081
    3phy    C31   59   4.773   0.160   1.591 -0.4341 -0.0830  0.0063
    3phy    C30   60   4.856   0.039   1.550  0.2884  0.1840 -0.5006
    3phy    C28   61   4.933   0.037   1.419  0.1113  0.1505 -0.2196
    3phy    C29   62   5.077   0.079   1.442 -0.4625  0.6243 -0.0311
    3phy    C27   63   4.930  -0.103   1.361  0.1670 -0.3495 -0.2856
    3phy    C26   64   4.950  -0.124   1.208  0.3197 -0.1141  0.3321
    3phy    C25   65   4.958  -0.272   1.166 -0.2364  0.2145 -0.3281
    3phy    C23   66   5.033  -0.298   1.032  0.9010 -0.6596  0.4929
    3phy    C24   67   5.080  -0.438   1.039 -0.1867 -0.2325 -0.0791
    3phy    C22   68   4.941  -0.284   0.911 -0.0744  0.4184 -0.3559
    3phy    C21   69   5.010  -0.197   0.800  0.5778  0.1838  0.3559
    3phy    C20   70   4.921  -0.186   0.677 -0.3041 -0.2626 -0.1347
    3phy    C18   71   4.969  -0.106   0.558 -0.3587  0.3813 -0.1112
    3phy    O01   72   4.983   0.030   0.609  0.2835  0.0718  0.6597
    3phy    H01   73   5.065   0.039   0.654 -0.0014  0.1748  1.1711
    3phy    C19   74   4.838  -0.100   0.474 -0.8323  0.1755  0.1587
    3phy    C13   75   5.094  -0.159   0.472 -0.9081 -0.1382  0.3563
    3phy     H3   76   5.113  -0.260   0.516  0.3364 -0.1540 -0.1594
    3phy    O33   77   5.080  -0.202   0.338  0.0874  0.0765 -0.2673
    3phy    H1B   78   4.993  -0.232   0.321 -0.4132  1.9997 -1.3697
    3phy    C12   79   5.247  -0.136   0.504 -0.2321 -0.1236  0.1477
    3phy    O11   80   5.270  -0.057   0.617 -0.1725 -0.4426 -0.1550
    3phy    H1A   81   5.351  -0.012   0.604 -1.9508  3.0019 -0.5315
    4phy    C35   82   1.257   4.638   1.328  0.2832  0.1875 -0.4231
    4phy    C33   83   1.202   4.545   1.226 -0.4232  0.0586  0.5640
    4phy    C34   84   1.298   4.429   1.209  0.0575  0.4324 -1.0819
    4phy    C32   85   1.061   4.493   1.251  0.4435 -0.0362 -0.2220
    4phy    C31   86   0.940   4.591   1.244 -0.5234 -0.0319 -0.3220
    4phy    C30   87   0.814   4.515   1.267  0.3512 -0.1092 -0.1439
    4phy    C28   88   0.695   4.604   1.310  0.2191  0.4445  0.0546
    4phy    C29   89   0.599   4.611   1.194  0.0005  0.2450 -0.1235
    4phy    C27   90   0.613   4.533   1.421 -0.2721 -0.0503 -0.2741
    4phy    C26   91   0.641   4.594   1.562 -0.4629 -0.3672  0.0727
    4phy    C25   92   0.579   4.506   1.675  0.2242 -0.2058 -0.5062
    4phy    C23   93   0.597   4.555   1.817  0.0732  0.6410  0.5365
    4phy    C24   94   0.468   4.515   1.896 -0.7702  0.4967  0.3165
    4phy    C22   95   0.721   4.474   1.872  0.1503 -0.4853 -0.1508
    4phy    C21   96   0.794   4.542   1.992 -0.1926  0.1039  0.2685
    4phy    C20   97   0.926   4.467   2.020 -0.0424  0.1708 -0.2238
    4phy    C18   98   1.033   4.514   2.126 -0.3006  0.2924 -0.0724
    4phy    O01   99   0.963   4.527   2.246 -0.1681  0.3963  0.1614
    4phy    H01  100   1.019   4.534   2.321  0.2713 -1.1484  0.0239
    4phy    C19  101   1.105   4.376   2.139  0.3078  0.0058  0.1195
    4phy    C13  102   1.133   4.645   2.103  0.3124  0.1397 -1.0072
    4phy     H3  103   1.176   4.643   2.000  0.2753  0.4611 -1.0304
    4phy    O33  104   1.246   4.641   2.189 -0.3679 -0.0581  0.5076
    4phy    H1B  105   1.216   4.641   2.278  0.8523  1.2770  0.9365
    4phy    C12  106   1.067   4.785   2.123 -0.2285  0.4822  0.6975
    4phy    O11  107   1.034   4.826   2.252  0.1384  0.3306  0.3643
    4phy    H1A  108   0.965   4.767   2.276 -1.3008  1.2842 -1.1969
    5phy    C35  109   4.736   0.561   1.072 -0.1252  0.4450  0.0671
    5phy    C33  110   4.745   0.513   1.218 -0.1713 -0.1517  0.7976
    5phy    C34  111   4.664   0.383   1.222 -0.5415 -0.0223  0.1979
    5phy    C32  112   4.885   0.516   1.282 -0.1889  0.1701 -0.2949
    5phy    C31  113   4.885   0.526   1.439  0.5156 -0.5117  0.6517
    5phy    C30  114   5.026   0.531   1.490  0.0107 -0.8369 -0.0201
    5phy    C28  115   5.049   0.485   1.636  0.8323 -0.2612 -0.6900
    5phy    C29  116   5.183   0.415   1.638 -0.6417  0.0248 -0.6834
    5phy    C27  117   5.051   0.599   1.749  0.0559  0.2969  0.1600
    5phy    C26  118   5.016   0.558   1.895 -0.3812 -0.5548  0.3964
    5phy    C25  119   5.031   0.676   1.993  0.6508  0.0026  0.0122
    5phy    C23  120   5.006   0.652   2.146 -0.3660  0.2231 -0.0942
    5phy    C24  121   5.120   0.718   2.233 -0.2344 -0.0434  0.2148
    5phy    C22  122   4.874   0.715   2.182  0.1055  0.2627  0.3591
    5phy    C21  123   4.776   0.609   2.234  0.6181 -0.0022 -0.6490
    5phy    C20  124   4.650   0.662   2.304  0.2571  0.1648  0.3961
    5phy    C18  125   4.563   0.568   2.402  0.6419 -0.0605  0.3249
    5phy    O01  126   4.647   0.535   2.517 -0.5132  0.1351  0.1348
    5phy    H01  127   4.603   0.537   2.600  2.1813 -0.4920  1.7198
    5phy    C19  128   4.454   0.669   2.451 -0.2543  0.7319 -0.5635
    5phy    C13  129   4.500   0.432   2.337  0.0671  0.2892  0.0942
    5phy     H3  130   4.457   0.462   2.238 -1.8344 -1.4812  0.3318
    5phy    O33  131   4.378   0.390   2.404  0.0953 -0.8339  0.1762
    5phy    H1B  132   4.399   0.365   2.492  2.2197  0.3691  0.0848
    5phy    C12  133   4.593   0.309   2.315 -0.0189  0.2410 -0.8799
    5phy    O11  134   4.639   0.231   2.421  0.4874 -0.0609  0.2185
    5phy    H1A  135   4.710   0.279   2.458  1.5990 -1.8856  0.5902
    6phy    C35  136   0.485   2.317   1.487  0.0347  0.1701  0.2368
    6phy    C33  137   0.455   2.202   1.583 -0.2462 -0.3501  0.4177
    6phy    C34  138   0.365   2.260   1.692  0.6014  0.3397 -0.5128
    6phy    C32  139   0.400   2.075   1.518  0.4959  0.1467  0.0786
    6phy    C31  140   0.496   1.970   1.463 -0.1537  0.1215 -0.3851
    6phy    C30  141   0.422   1.860   1.381  0.1271 -0.8273 -0.3057
    6phy    C28  142   0.515   1.781   1.288 -0.0189  0.1379  0.6593
    6phy    C29  143   0.574   1.659   1.359 -0.6332  0.3658 -0.0897
    6phy    C27  144   0.435   1.723   1.169  0.2397  0.1842 -0.1776
    6phy    C26  145   0.444   1.809   1.040  0.3044 -0.2691  0.7929
    6phy    C25  146   0.366   1.763   0.919  0.2111 -0.3428  0.1722
    6phy    C23  147   0.391   1.833   0.785  0.3174 -0.3230 -0.4356
    6phy    C24  148   0.537   1.849   0.736 -0.3413  0.7829  0.2299
    6phy    C22  149   0.318   1.757   0.672  0.1000  0.2295 -0.0255
    6phy    C21  150   0.222   1.832   0.578 -0.0832 -0.3656 -0.0395
    6phy    C20  151   0.133   1.724   0.519  0.3764 -0.1970  0.4323
    6phy    C18  152   0.012   1.749   0.418 -0.3155  0.4499  0.7104
    6phy    O01  153  -0.081   1.852   0.462 -0.3467 -0.1280  0.1740
    6phy    H01  154  -0.071   1.872   0.553  2.3005  3.4844 -0.6653
    6phy    C19  155  -0.082   1.627   0.424  0.3978 -0.2427  0.2688
    6phy    C13  156   0.075   1.797   0.279  0.4061  0.2673 -0.0482
    6phy     H3  157   0.105   1.901   0.307 -1.0298  0.2401  1.8145
    6phy    O33  158   0.204   1.747   0.237 -0.4193  0.4284 -0.0248
    6phy    H1B  159   0.275   1.748   0.299 -1.2819  0.2212  1.0068
    6phy    C12  160  -0.002   1.854   0.155  0.1450 -0.0057 -0.3305
    6phy    O11  161  -0.140   1.853   0.162  0.1571 -0.6315  0.2317
    6phy    H1A  162  -0.171   1.872   0.249  0.3192 -2.0530  0.6307
    7phy    C35  163   4.926   0.150   2.128  0.1995 -0.4816  0.0758
    7phy    C33  164   5.062   0.127   2.065  0.1510  0.1307 -0.4077
    7phy    C34  165   5.042   0.099   1.919 -0.5541 -0.0004 -0.5558
    7phy    C32  166   5.158   0.238   2.085 -0.0438 -0.0332 -0.1393
    7phy    C31  167   5.285   0.194   2.155  0.5840 -0.0862  0.2808
    7phy    C30  168   5.374   0.313   2.188  0.7792 -0.8264  0.6501
    7phy    C28  169   5.518   0.279   2.218  0.2684  0.5255 -0.6701
    7phy    C29  170   5.600   0.298   2.092 -0.3792 -0.2131 -0.2136
    7phy    C27  171   5.574   0.371   2.328  0.2767  0.4600  0.1498
    7phy    C26  172   5.540   0.349   2.477  0.0339  0.2043  0.0372
    7phy    C25  173   5.601   0.461   2.568 -1.1161  0.2843 -0.2055
    7phy    C23  174   5.516   0.474   2.698 -0.1381 -0.0182  0.4123
    7phy    C24  175   5.613   0.514   2.806  0.2679  0.2248  0.6533
    7phy    C22  176   5.403   0.573   2.692 -0.0773  0.1302  0.2334
    7phy    C21  177   5.262   0.507   2.711  0.4094 -0.4575  0.1244
    7phy    C20  178   5.149   0.596   2.666  0.2995  0.2986  0.1283
    7phy    C18  179   5.015   0.522   2.640 -0.4718 -0.6606 -0.4532
    7phy    O01  180   4.940   0.465   2.748  0.9788  0.5115  0.3693
    7phy    H01  181   4.973   0.490   2.832  1.0897 -0.9237  0.7772
    7phy    C19  182   4.932   0.645   2.614 -0.4446 -0.5945 -0.2571
    7phy    C13  183   5.002   0.420   2.518  0.0840 -0.2873  0.4436
    7phy     H3  184   5.064   0.456   2.432 -0.8194  3.1623  1.0898
    7phy    O33  185   4.872   0.407   2.458 -0.4787  0.4798  0.1610
    7phy    H1B  186   4.825   0.488   2.447  1.3186  1.6202  0.3957
    7phy    C12  187   5.057   0.273   2.528  0.2799  0.0027  0.4442
    7phy    O11  188   4.977   0.185   2.604 -0.1045  0.1734 -0.1715
    7phy    H1A  189   4.893   0.225   2.617 -1.6162 -2.2497 -1.8115
    8phy    C35  190   1.052   4.995   1.085  0.1493 -0.5417 -0.3541
    8phy    C33  191   0.921   4.952   1.029  0.3861 -0.2209  0.5989
    8phy    C34  192   0.935   4.814   0.967  0.2765 -0.5735  0.0330
    8phy    C32  193   0.805   4.962   1.122  0.2459  0.5645 -0.5361
    8phy    C31  194   0.664   5.005   1.076  0.4124  0.3861 -0.1606
    8phy    C30  195   0.536   4.976   1.166 -0.4474 -0.7062  0.3855
    8phy    C28  196   0.405   4.981   1.084 -0.4112 -1.3447 -0.1620
    8phy    C29  197   0.309   4.881   1.135 -0.2327  0.1933  0.6906
    8phy    C27  198   0.347   5.127   1.094 -0.3731  0.2090 -0.4057
    8phy    C26  199   0.245   5.174   0.985  0.2900  0.0907 -0.0416
    8phy    C25  200   0.165   5.304   1.016  0.7431  0.3933 -0.1511
    8phy    C23  201   0.068   5.368   0.915 -0.1005  0.8612  0.5770
    8phy    C24  202  -0.047   5.428   0.994 -0.3666  0.2490 -0.4475
    8phy    C22  203   0.135   5.472   0.821  0.1739 -0.0568  0.1166
    8phy    C21  204   0.071   5.510   0.692  0.8123 -0.1429 -0.0208
    8phy    C20  205   0.147   5.627   0.620 -0.3247  0.1516  0.6859
    8phy    C18  206   0.100   5.655   0.469 -0.3333 -0.0457 -0.1010
    8phy    O01  207   0.100   5.535   0.385 -0.2423 -0.0150 -0.0350
    8phy    H01  208   0.038   5.474   0.419  1.1247  0.3641  3.5813
    8phy    C19  209   0.210   5.749   0.425  0.3380 -0.1896 -0.3729
    8phy    C13  210  -0.048   5.718   0.466 -0.2292  0.1149  0.1437
    8phy     H3  211  -0.115   5.630   0.484 -0.3099  0.1239 -0.1086
    8phy    O33  212  -0.093   5.798   0.577 -0.1382 -0.2398  0.1397
    8phy    H1B  213  -0.066   5.758   0.658 -1.1928  1.2541  1.2786
    8phy    C12  214  -0.140   5.731   0.337 -0.3741 -0.7145  0.1739
    8phy    O11  215  -0.146   5.856   0.269  0.2587  0.1872  0.0997
    8phy    H1A  216  -0.222   5.907   0.288  0.3439  0.3471  0.0208
    9phy    C35  217   0.332   0.707   1.981  0.7358  0.1804  0.1680
    9phy    C33  218   0.346   0.816   1.878 -0.5137 -0.3523 -0.0614
    9phy    C34  219   0.371   0.743   1.745  0.9353  0.8736  0.5032
    9phy    C32  220   0.222   0.899   1.855  0.2353 -0.3930  0.0262
    9phy    C31  221   0.222   1.031   1.938 -0.0955  0.1703  0.2604
    9phy    C30  222   0.085   1.097   1.940  0.5201  0.3450 -0.5207
    9phy    C28  223   0.066   1.204   2.056  0.0506 -0.0037  0.1950
    9phy    C29  224   0.065   1.345   1.987  0.3238  0.0731 -0.1300
    9phy    C27  225  -0.068   1.189   2.131  0.3547 -0.0961  0.8060
    9phy    C26  226  -0.062   1.188   2.286  0.3834 -0.3839  0.7147
    9phy    C25  227  -0.201   1.154   2.350  0.3908 -0.1985 -0.1244
    9phy    C23  228  -0.211   1.163   2.502 -0.0063 -0.5230 -0.2164
    9phy    C24  229  -0.236   1.304   2.551  0.2278  0.4643 -0.5223
    9phy    C22  230  -0.330   1.077   2.548 -0.2374  0.1630 -0.8334
    9phy    C21  231  -0.349   1.039   2.692 -0.0838 -0.2172  0.2453
    9phy    C20  232  -0.473   0.944   2.706  0.2152 -0.0113  0.2511
    9phy    C18  233  -0.520   0.904   2.853 -1.1006  0.1550  0.7675
    9phy    O01  234  -0.547   1.022   2.923 -0.4564 -0.3595  0.0804
    9phy    H01  235  -0.503   1.007   3.005  0.8713  1.5173 -0.2215
    9phy    C19  236  -0.656   0.842   2.833  0.3426  0.2400  0.5815
    9phy    C13  237  -0.408   0.802   2.929  0.8875 -0.3590 -0.4262
    9phy     H3  238  -0.303   0.841   2.921  0.7690  0.7100  2.1974
    9phy    O33  239  -0.397   0.668   2.880 -0.2476 -0.1556 -0.1293
    9phy    H1B  240  -0.325   0.627   2.925 -0.2026 -1.7242 -1.5430
    9phy    C12  241  -0.425   0.790   3.088 -0.0299 -0.1310 -0.3347
    9phy    O11  242  -0.443   0.914   3.149  0.3145 -0.1948 -0.3019
    9phy    H1A  243  -0.364   0.958   3.174  0.2628  1.0176 -2.0722
   10phy    C35  244   4.786   0.822   1.673 -0.3343  0.0612  0.2358
   10phy    C33  245   4.648   0.864   1.705  0.1315  0.0679 -0.4850
   10phy    C34  246   4.600   0.805   1.831 -0.0438 -0.1481  0.1482
   10phy    C32  247   4.644   1.019   1.719 -0.5775  0.2431  0.3140
   10phy    C31  248   4.548   1.093   1.635 -0.1493  0.3280  0.3559
   10phy    C30  249   4.589   1.238   1.607 -0.0150  0.0886 -0.2682
   10phy    C28  250   4.473   1.330   1.584  0.2987  0.0665  0.2030
   10phy    C29  251   4.452   1.429   1.701  0.4314  0.6752 -0.0415
   10phy    C27  252   4.509   1.417   1.467 -0.2536 -0.7111 -0.2211
   10phy    C26  253   4.429   1.387   1.334 -0.0893 -0.2759  0.0488
   10phy    C25  254   4.456   1.475   1.213 -0.7624 -0.2170 -0.0756
   10phy    C23  255   4.383   1.436   1.080  0.3522 -0.4194  0.2459
   10phy    C24  256   4.268   1.521   1.054 -0.0285 -0.1272 -0.0717
   10phy    C22  257   4.487   1.458   0.963  0.0613  0.5145 -0.2948
   10phy    C21  258   4.463   1.377   0.834  0.1982  0.1118 -0.5588
   10phy    C20  259   4.576   1.407   0.733  0.8080  0.8682  0.5141
   10phy    C18  260   4.558   1.362   0.582 -0.7432 -0.1896 -0.4521
   10phy    O01  261   4.538   1.222   0.581  0.0863 -0.1165  0.0827
   10phy    H01  262   4.594   1.176   0.641  0.3352  1.2110  0.8925
   10phy    C19  263   4.701   1.377   0.522  0.1458  0.2422  0.6856
   10phy    C13  264   4.450   1.444   0.493  0.1326 -0.0316  0.0296
   10phy     H3  265   4.355   1.433   0.550 -0.5179  0.3204 -0.9581
   10phy    O33  266   4.461   1.593   0.496  0.1422  0.1415  0.1679
   10phy    H1B  267   4.378   1.630   0.471  0.1487  0.3831  0.4961
   10phy    C12  268   4.380   1.408   0.367  0.7039  0.3710 -0.0458
   10phy    O11  269   4.447   1.434   0.250 -0.7637 -0.3274 -0.5403
   10phy    H1A  270   4.420   1.368   0.189  0.6864 -1.6990  0.2093
   11phy    C35  271   0.292   0.881   2.386  0.0450  0.2799  0.3357
   11phy    C33  272   0.404   0.956   2.454  0.3087  0.0317 -0.4121
   11phy    C34  273   0.526   0.868   2.472  0.3856  0.0156 -0.1473
   11phy    C32  274   0.423   1.076   2.362 -0.1778 -0.0071 -0.4187
   11phy    C31  275   0.385   1.220   2.415 -0.4566  0.1897  0.1518
   11phy    C30  276   0.419   1.314   2.297 -0.0630  0.5367 -0.2484
   11phy    C28  277   0.408   1.466   2.330 -0.1247 -0.5009 -0.4002
   11phy    C29  278   0.543   1.534   2.294  0.2878 -0.0259  0.8363
   11phy    C27  279   0.282   1.535   2.274  0.2937 -0.5196  0.1611
   11phy    C26  280   0.217   1.638   2.367 -0.1820  0.2876 -0.6442
   11phy    C25  281   0.111   1.717   2.294 -0.0024  0.3729 -0.6306
   11phy    C23  282   0.057   1.841   2.359 -0.0268 -0.2188 -0.1734
   11phy    C24  283   0.067   1.967   2.269  0.7814  0.1404  0.2158
   11phy    C22  284  -0.082   1.808   2.413  0.3686  0.3188 -0.6638
   11phy    C21  285  -0.137   1.903   2.518  0.2570 -0.0526  0.7353
   11phy    C20  286  -0.279   1.868   2.566  0.1081  0.4148 -0.1702
   11phy    C18  287  -0.353   1.951   2.671  1.1970  0.4635  0.0148
   11phy    O01  288  -0.362   2.090   2.629 -0.0056 -0.0677  0.3035
   11phy    H01  289  -0.275   2.122   2.636  0.0991 -0.1280 -0.6123
   11phy    C19  290  -0.500   1.907   2.658  0.3383 -0.2844 -0.0055
   11phy    C13  291  -0.287   1.937   2.818  0.0100 -0.1197  0.0154
   11phy     H3  292  -0.177   1.958   2.815  0.1730 -0.7550  1.0500
   11phy    O33  293  -0.280   1.803   2.863 -0.3951 -0.3352 -0.4538
   11phy    H1B  294  -0.224   1.758   2.803 -2.1641 -0.1692 -2.3170
   11phy    C12  295  -0.328   2.040   2.935 -0.0882 -0.0172 -0.3774
   11phy    O11  296  -0.405   2.008   3.046 -0.0064 -0.3828  0.2966
   11phy    H1A  297  -0.480   1.959   3.018  0.7802 -0.4179 -1.9485
   12phy    C35  298   0.581   1.317   1.912  0.0903  0.0048  0.3947
   12phy    C33  299   0.684   1.201   1.911  0.4398  0.3104 -0.4337
   12phy    C34  300   0.759   1.206   1.780  0.2742  0.4457  0.5099
   12phy    C32  301   0.788   1.208   2.026 -0.1464 -0.0576 -0.7949
   12phy    C31  302   0.761   1.128   2.157 -0.0043  0.5219  0.4072
   12phy    C30  303   0.872   1.155   2.252  0.2163  0.4010  0.4028
   12phy    C28  304   0.853   1.133   2.404 -0.1926 -0.3073  0.0805
   12phy    C29  305   0.969   1.056   2.467  0.4033  0.6704  0.0043
   12phy    C27  306   0.828   1.269   2.469  0.0496 -0.0025 -0.4208
   12phy    C26  307   0.738   1.264   2.601 -0.1311 -0.3277  0.2773
   12phy    C25  308   0.706   1.409   2.635  0.5187 -0.2571 -0.6143
   12phy    C23  309   0.606   1.420   2.755  0.6757 -0.5951 -0.5582
   12phy    C24  310   0.687   1.437   2.888 -0.1987  0.2858 -0.0181
   12phy    C22  311   0.521   1.551   2.749  0.2161  0.1489  0.0825
   12phy    C21  312   0.381   1.534   2.809 -0.0660  0.4321 -0.2975
   12phy    C20  313   0.303   1.662   2.817  0.3707  0.4003 -0.6450
   12phy    C18  314   0.148   1.656   2.862  0.2571  0.1618  0.0745
   12phy    O01  315   0.136   1.601   2.991 -0.1844 -0.0882  0.0423
   12phy    H01  316   0.210   1.627   3.042 -0.3063  1.5186 -0.5452
   12phy    C19  317   0.122   1.808   2.887 -0.1578 -0.4696 -0.2950
   12phy    C13  318   0.044   1.591   2.754 -0.5905 -0.0373  0.4932
   12phy     H3  319   0.056   1.639   2.653  0.7840 -1.5779 -0.1322
   12phy    O33  320  -0.085   1.628   2.789  0.3899 -0.1676 -0.0454
   12phy    H1B  321  -0.084   1.603   2.879 -1.1645 -0.8641 -0.1960
   12phy    C12  322   0.065   1.440   2.717 -0.5665 -0.6211 -0.1376
   12phy    O11  323   0.051   1.356   2.829  0.0870 -0.0418 -0.0110
   12phy    H1A  324   0.134   1.337   2.868 -0.9370 -0.8561  1.8615
   13phy    C35  325   0.920   2.878   1.700  0.4279 -0.1143 -0.1279
   13phy    C33  326   0.831   2.989   1.731  0.0834  0.1782 -0.0389
   13phy    C34  327   0.822   3.072   1.604  0.6047 -0.2917 -0.1493
   13phy    C32  328   0.691   2.939   1.786 -0.0782  0.1994 -0.3123
   13phy    C31  329   0.643   3.030   1.898 -0.6775  0.3352  0.0140
   13phy    C30  330   0.501   2.996   1.947 -0.7555  0.2404 -0.4188
   13phy    C28  331   0.425   3.094   2.032  0.1123  0.2372  0.7297
   13phy    C29  332   0.371   3.215   1.957 -0.3475 -0.1558 -0.0263
   13phy    C27  333   0.313   3.012   2.097 -0.0294  0.6043  0.6308
   13phy    C26  334   0.230   3.075   2.210 -0.1632  0.2281  0.0861
   13phy    C25  335   0.115   2.982   2.253  0.1787 -0.5021  0.1949
   13phy    C23  336   0.009   3.041   2.346  0.5356  0.0830 -0.0597
   13phy    C24  337  -0.100   3.116   2.263  0.1914  0.2949 -0.2998
   13phy    C22  338  -0.051   2.920   2.422  0.1151 -0.5606  0.0589
   13phy    C21  339  -0.127   2.951   2.554  0.4834  0.3226  0.1119
   13phy    C20  340  -0.130   2.837   2.659 -0.0914  0.3556  0.7746
   13phy    C18  341  -0.171   2.862   2.809 -0.5690 -0.1077  0.3903
   13phy    O01  342  -0.290   2.944   2.818  0.4523  0.1240 -0.2835
   13phy    H01  343  -0.289   3.022   2.765  0.1283 -1.1358 -2.2632
   13phy    C19  344  -0.220   2.721   2.844  0.3383 -0.2125 -0.1281
   13phy    C13  345  -0.057   2.939   2.893 -0.5599 -0.4528  0.6525
   13phy     H3  346  -0.012   3.021   2.831 -1.9548  1.7795  2.4173
   13phy    O33  347   0.063   2.856   2.917  0.3005 -0.1144 -0.4757
   13phy    H1B  348   0.068   2.814   3.001  1.1290  0.4326 -0.2426
   13phy    C12  349  -0.091   3.019   3.024  0.3753  0.0929  0.1423
   13phy    O11  350  -0.000   3.127   3.060 -0.3527 -0.2773 -0.1878
   13phy    H1A  351   0.079   3.091   3.096  0.8321  1.6995 -0.6519
   14phy    C35  352   0.071   4.132   1.234  0.2193 -1.1264 -0.3318
   14phy    C33  353   0.191   4.043   1.251 -0.7497  0.4908  0.6615
   14phy    C34  354   0.284   4.077   1.371  0.4615 -1.1161 -0.0412
   14phy    C32  355   0.148   3.892   1.256  0.2441 -0.4255  0.7444
   14phy    C31  356   0.232   3.808   1.161  0.1466  0.3351  0.0003
   14phy    C30  357   0.211   3.655   1.146 -0.2099 -0.2208  0.3093
   14phy    C28  358   0.319   3.578   1.056 -0.1821 -0.0827  0.0057
   14phy    C29  359   0.438   3.539   1.143  0.1920  0.2896  0.2577
   14phy    C27  360   0.253   3.446   1.005 -0.1478 -0.4645  0.1847
   14phy    C26  361   0.281   3.411   0.859 -0.3181  0.0529  0.6352
   14phy    C25  362   0.210   3.284   0.810 -0.3931  0.4398 -0.2271
   14phy    C23  363   0.246   3.251   0.660 -0.1881 -0.5256 -0.4662
   14phy    C24  364   0.259   3.103   0.633 -0.2505  0.1510  0.0004
   14phy    C22  365   0.142   3.312   0.564  0.1925  0.0297 -0.1436
   14phy    C21  366   0.198   3.413   0.458  0.3153 -0.0877 -0.0050
   14phy    C20  367   0.101   3.491   0.369  0.1933  0.1146 -0.2721
   14phy    C18  368   0.142   3.553   0.230 -0.2905  0.0794 -0.1572
   14phy    O01  369   0.270   3.605   0.249  0.0604 -0.3013 -0.0587
   14phy    H01  370   0.293   3.650   0.170 -0.2740 -2.2989 -1.3570
   14phy    C19  371   0.054   3.679   0.232  0.3067  0.0539  0.0407
   14phy    C13  372   0.132   3.468   0.092  0.2620 -0.3563  0.1993
   14phy     H3  373   0.055   3.389   0.111 -1.1813  0.4796 -1.7808
   14phy    O33  374   0.057   3.533  -0.017 -0.5272  0.1529  0.2347
   14phy    H1B  375  -0.033   3.507  -0.028 -0.7591  0.7188  0.7319
   14phy    C12  376   0.229   3.352   0.049 -0.4417 -0.1802 -0.0441
   14phy    O11  377   0.331   3.386  -0.036 -0.2250  0.4202  0.6222
   14phy    H1A  378   0.298   3.418  -0.118 -0.4699 -1.4086 -0.0407
   15phy    C35  379   0.200   4.648   2.120  0.1096  0.0791  0.3823
   15phy    C33  380   0.053   4.669   2.143  0.4020 -0.2981  0.4240
   15phy    C34  381   0.020   4.817   2.117 -0.6821  0.1006 -0.2019
   15phy    C32  382  -0.029   4.568   2.056 -0.4227  0.1852  0.2016
   15phy    C31  383  -0.153   4.512   2.126  0.3052  0.1915 -0.4849
   15phy    C30  384  -0.219   4.399   2.038 -0.5498 -0.2870  0.1834
   15phy    C28  385  -0.346   4.327   2.085 -0.5522 -0.5248  0.3595
   15phy    C29  386  -0.460   4.339   1.979 -0.5343  0.1992 -0.3779
   15phy    C27  387  -0.322   4.178   2.117 -0.4239  0.2488  0.2652
   15phy    C26  388  -0.403   4.136   2.239 -0.3878 -0.2235 -0.2852
   15phy    C25  389  -0.354   4.002   2.307  0.1021 -0.0270 -0.0371
   15phy    C23  390  -0.433   3.978   2.439  0.3697  0.7119 -0.3697
   15phy    C24  391  -0.475   3.827   2.442 -0.2068  0.4084 -0.8011
   15phy    C22  392  -0.342   3.996   2.564 -0.4963  0.0802  0.2714
   15phy    C21  393  -0.307   4.140   2.609  0.4385 -0.2644 -0.2164
   15phy    C20  394  -0.229   4.164   2.741  0.8932 -0.0287 -0.3164
   15phy    C18  395  -0.171   4.307   2.770  0.3978 -0.9248  0.1653
   15phy    O01  396  -0.277   4.403   2.730 -0.0569 -0.3487  0.2198
   15phy    H01  397  -0.250   4.493   2.740 -2.0398  0.5945 -2.0583
   15phy    C19  398  -0.167   4.309   2.926  0.0672 -0.3862  0.0400
   15phy    C13  399  -0.030   4.351   2.697 -0.3073  0.4382  0.0030
   15phy     H3  400   0.047   4.270   2.700 -0.3211  0.4250 -0.0016
   15phy    O33  401   0.040   4.455   2.762 -0.3114  0.3282 -0.4261
   15phy    H1B  402   0.034   4.533   2.710  1.4746  1.0357  0.3342
   15phy    C12  403  -0.021   4.389   2.544  0.0279 -0.0436 -0.5098
   15phy    O11  404  -0.064   4.517   2.514  0.0777 -0.4993  0.7703
   15phy    H1A  405  -0.143   4.512   2.463 -0.3570  1.4576  1.1855
   16phy    C35  406   4.942   4.129   1.664 -0.1571  0.7468  0.0991
   16phy    C33  407   4.912   3.987   1.614 -0.1242  0.0107 -0.4649
   16phy    C34  408   5.043   3.913   1.623  0.7450 -0.0081 -0.1267
   16phy    C32  409   4.816   3.921   1.710 -0.3028 -0.0246 -0.0924
   16phy    C31  410   4.663   3.940   1.693 -0.8208 -0.4226 -0.6439
   16phy    C30  411   4.581   3.861   1.786 -0.0007 -0.1057  0.0069
   16phy    C28  412   4.438   3.895   1.793  0.3842 -0.4509  0.2814
   16phy    C29  413   4.357   3.772   1.746  0.0172 -0.0647 -0.3121
   16phy    C27  414   4.396   3.933   1.936  1.1476  0.0203  0.1832
   16phy    C26  415   4.350   4.075   1.960  0.1610  0.1658 -0.3760
   16phy    C25  416   4.305   4.093   2.109 -0.0430 -0.0401  0.0966
   16phy    C23  417   4.286   4.237   2.154  0.6331  0.0041 -0.6783
   16phy    C24  418   4.137   4.266   2.183 -0.1210  0.0419 -0.3630
   16phy    C22  419   4.354   4.259   2.290  0.1743  0.2233  0.1871
   16phy    C21  420   4.427   4.390   2.307 -0.0677 -0.4946 -0.4797
   16phy    C20  421   4.484   4.403   2.458  0.0825  0.3955  0.2389
   16phy    C18  422   4.545   4.538   2.503  0.2238 -0.1615  1.3206
   16phy    O01  423   4.456   4.642   2.461  0.0297 -0.0332 -0.8126
   16phy    H01  424   4.367   4.612   2.455 -0.0192 -0.0012 -0.2869
   16phy    C19  425   4.538   4.523   2.657  0.2027 -0.1241  0.4852
   16phy    C13  426   4.688   4.574   2.437 -0.8266  0.3288  0.2112
   16phy     H3  427   4.684   4.553   2.327  0.9629 -1.9998  0.5276
   16phy    O33  428   4.785   4.482   2.479  0.2964  0.1978 -0.0797
   16phy    H1B  429   4.768   4.464   2.570  0.2071  1.6683  0.2187
   16phy    C12  430   4.748   4.727   2.450  0.4677  0.2167  0.6189
   16phy    O11  431   4.786   4.778   2.575 -0.0514 -0.0431 -0.0095
   16phy    H1A  432   4.817   4.865   2.564  0.7297 -0.1630  1.1007
   17phy    C35  433   4.106   4.084   1.618  0.4606 -0.1886 -0.2478
   17phy    C33  434   4.020   3.978   1.554  0.1821 -0.1800 -0.2230
   17phy    C34  435   4.112   3.916   1.454  0.1246  0.2656  0.4275
   17phy    C32  436   3.962   3.874   1.648  0.7692  0.3313  0.0020
   17phy    C31  437   3.834   3.924   1.708 -0.3516 -0.3782 -0.3241
   17phy    C30  438   3.754   3.817   1.780  0.3644  0.1135 -0.0882
   17phy    C28  439   3.615   3.847   1.831  0.0507 -0.6798  0.0130
   17phy    C29  440   3.503   3.829   1.730  0.4008 -0.0644 -0.4510
   17phy    C27  441   3.593   3.760   1.957 -0.1717 -0.3584  0.2018
   17phy    C26  442   3.582   3.855   2.079  0.6919 -0.2550  0.1360
   17phy    C25  443   3.549   3.764   2.200 -0.0062 -0.0748 -0.0921
   17phy    C23  444   3.527   3.825   2.341 -0.0631 -0.1005 -0.1256
   17phy    C24  445   3.383   3.872   2.347  0.0538 -0.2787  0.5232
   17phy    C22  446   3.551   3.724   2.460 -0.1882 -0.5257  0.3294
   17phy    C21  447   3.643   3.792   2.564  0.0837  0.5758 -0.3400
   17phy    C20  448   3.611   3.762   2.707 -0.6353  0.3232  0.1555
   17phy    C18  449   3.705   3.832   2.817 -0.3309  0.1447 -0.1022
   17phy    O01  450   3.704   3.972   2.791 -0.6242  0.1197  0.2739
   17phy    H01  451   3.712   4.033   2.862  0.1200 -0.4365  0.6751
   17phy    C19  452   3.615   3.805   2.941 -0.0016 -0.3755  0.0472
   17phy    C13  453   3.857   3.770   2.833  0.4192 -0.4983  0.0552
   17phy     H3  454   3.896   3.751   2.729 -1.8793  1.1716 -1.2185
   17phy    O33  455   3.855   3.637   2.888 -0.2318 -0.3879  0.1015
   17phy    H1B  456   3.856   3.570   2.823 -0.7437 -1.1749  0.8836
   17phy    C12  457   3.971   3.857   2.895 -0.0239 -0.1705  0.3162
   17phy    O11  458   3.983   3.984   2.845  0.0856 -0.2143 -0.0864
   17phy    H1A  459   3.903   4.006   2.801  1.0146  1.6207 -0.9824
   18phy    C35  460   0.388   2.792   0.985 -0.2239 -0.4625 -0.0123
   18phy    C33  461   0.287   2.819   1.095 -0.1606 -0.1457  0.1989
   18phy    C34  462   0.369   2.896   1.200  0.0025  0.4243 -0.4091
   18phy    C32  463   0.172   2.915   1.056  0.0404 -0.4015 -0.0466
   18phy    C31  464   0.055   2.854   0.977 -0.0353 -0.2712 -0.8112
   18phy    C30  465  -0.049   2.962   0.939  0.6523 -0.0002 -0.0866
   18phy    C28  466  -0.172   2.917   0.864  1.0525 -0.2435  0.2404
   18phy    C29  467  -0.300   2.942   0.949  0.0758 -0.2914 -0.2732
   18phy    C27  468  -0.184   2.999   0.740 -0.0129  0.1486  0.2768
   18phy    C26  469  -0.186   2.917   0.612  0.0453  0.9307 -0.4100
   18phy    C25  470  -0.204   3.004   0.489  0.1941 -0.0601 -0.7237
   18phy    C23  471  -0.149   2.942   0.360  0.3319 -0.6764  0.5490
   18phy    C24  472  -0.253   2.950   0.251  0.2537 -0.1885  0.2093
   18phy    C22  473  -0.017   3.010   0.311 -0.1610 -0.4765  0.2580
   18phy    C21  474   0.098   2.908   0.317  0.1848 -0.0364  0.3164
   18phy    C20  475   0.220   2.990   0.282 -0.1680 -0.1270  0.8070
   18phy    C18  476   0.348   2.924   0.218  0.3159 -0.0361  0.2060
   18phy    O01  477   0.373   2.796   0.281 -0.4380 -0.5678 -0.3223
   18phy    H01  478   0.298   2.741   0.274 -1.4502  0.8204 -0.8340
   18phy    C19  479   0.458   3.015   0.261  0.5658 -0.2270  0.2411
   18phy    C13  480   0.321   2.905   0.057  0.7056 -0.6528 -0.2989
   18phy     H3  481   0.244   2.824   0.062  0.6089 -0.5216  3.1323
   18phy    O33  482   0.240   3.003  -0.008 -0.4299 -0.5348 -0.5843
   18phy    H1B  483   0.283   3.040  -0.083 -2.4003  1.5953 -0.7869
   18phy    C12  484   0.405   2.819  -0.041 -0.4125  0.6388 -0.6067
   18phy    O11  485   0.516   2.885  -0.086  0.2192  0.4366  0.0168
   18phy    H1A  486   0.492   2.924  -0.168  1.5740  1.1143 -0.0963
   19phy    C35  487   3.583   3.684   1.208 -0.0458  0.4965  0.2480
   19phy    C33  488   3.682   3.802   1.206  0.5074  0.0250 -0.2853
   19phy    C34  489   3.712   3.842   1.353 -0.1193 -0.0745 -0.1005
   19phy    C32  490   3.810   3.753   1.127 -0.1332  0.0753 -0.1872
   19phy    C31  491   3.918   3.850   1.068 -0.0684  0.6596  0.4695
   19phy    C30  492   4.043   3.786   1.017  0.1645  0.0489  0.1874
   19phy    C28  493   4.147   3.889   0.967  0.1180 -0.8661 -0.1213
   19phy    C29  494   4.258   3.915   1.067  0.1710  0.3040 -0.2338
   19phy    C27  495   4.197   3.808   0.847 -0.1268  0.0277 -0.2484
   19phy    C26  496   4.275   3.886   0.738  0.3377  0.1101  0.5828
   19phy    C25  497   4.319   3.790   0.625  0.4923  0.2802 -0.5183
   19phy    C23  498   4.423   3.860   0.533  0.1306 -0.6631  0.3759
   19phy    C24  499   4.525   3.756   0.484  0.3713 -0.9675 -0.1821
   19phy    C22  500   4.353   3.935   0.414 -0.2319 -0.0581  0.0740
   19phy    C21  501   4.426   4.066   0.374  0.2317  0.3019  0.2179
   19phy    C20  502   4.347   4.138   0.256  0.2126  0.0765  0.1080
   19phy    C18  503   4.403   4.270   0.186 -0.3340 -0.4429 -0.0572
   19phy    O01  504   4.510   4.328   0.263  0.0913  0.7002  0.0631
   19phy    H01  505   4.504   4.309   0.355 -0.6189  1.6146  0.2128
   19phy    C19  506   4.291   4.369   0.177  0.6331  0.1314  0.4071
   19phy    C13  507   4.476   4.228   0.045  0.8075 -0.0112  0.3042
   19phy     H3  508   4.569   4.174   0.076 -0.5077 -1.9834  1.0235
   19phy    O33  509   4.418   4.119  -0.032 -0.0511  0.6876  0.2450
   19phy    H1B  510   4.331   4.138  -0.061  0.5315 -0.2185 -2.2832
   19phy    C12  511   4.562   4.327  -0.039  0.5697 -0.3456  0.1213
   19phy    O11  512   4.635   4.419   0.041  0.4676 -0.4160 -0.5253
   19phy    H1A  513   4.588   4.403   0.120  0.8646 -2.6828 -0.6673
   20phy    C35  514   4.113   0.514   0.871  0.5183  0.0954 -0.6902
   20phy    C33  515   4.239   0.450   0.927 -0.1234  0.2756  0.6914
   20phy    C34  516   4.347   0.479   0.823  0.2859  0.9406  0.1126
   20phy    C32  517   4.281   0.504   1.062 -0.1382  0.4161 -0.4607
   20phy    C31  518   4.235   0.412   1.182 -0.3645 -0.0380 -0.5835
   20phy    C30  519   4.294   0.461   1.319  0.0485 -0.0210 -1.2745
   20phy    C28  520   4.271   0.375   1.446 -0.1185 -0.7290  0.2271
   20phy    C29  521   4.360   0.255   1.447  0.1730  0.0659 -0.1879
   20phy    C27  522   4.285   0.465   1.566  0.1727  0.0369 -0.2729
   20phy    C26  523   4.198   0.427   1.685  0.6115 -0.2416  0.4790
   20phy    C25  524   4.228   0.529   1.799 -0.1127 -0.3500 -0.0107
   20phy    C23  525   4.159   0.509   1.931  0.2426  0.8721  0.2866
   20phy    C24  526   4.265   0.437   2.020  0.0525 -0.3968  0.0396
   20phy    C22  527   4.114   0.647   1.995 -0.2299 -0.2258  0.3430
   20phy    C21  528   4.008   0.627   2.106 -0.2902 -0.0755 -0.0790
   20phy    C20  529   3.954   0.759   2.161 -0.0504  0.5618  0.0725
   20phy    C18  530   3.894   0.757   2.310 -0.3990 -0.5863 -0.1555
   20phy    O01  531   3.995   0.720   2.402  0.7888  0.4703 -0.6153
   20phy    H01  532   4.031   0.637   2.379  1.8436  1.4225 -2.6716
   20phy    C19  533   3.894   0.912   2.326 -0.3591  0.0598 -0.1518
   20phy    C13  534   3.753   0.681   2.333 -0.2931 -0.2270  0.1027
   20phy     H3  535   3.675   0.721   2.263 -1.3349 -0.6452  0.9958
   20phy    O33  536   3.701   0.717   2.460  0.6083  0.2902 -0.7652
   20phy    H1B  537   3.762   0.760   2.516 -0.5531 -0.6556  1.3489
   20phy    C12  538   3.755   0.524   2.321  0.9709  0.0262  0.5534
   20phy    O11  539   3.802   0.457   2.433 -0.4262  0.0243 -0.6805
   20phy    H1A  540   3.785   0.506   2.511  2.7680  0.3985 -0.0875
   21phy    C35  541   4.802   3.772   1.328 -0.0508  0.2684 -0.0022
   21phy    C33  542   4.693   3.826   1.242  0.4986  0.2814  0.1658
   21phy    C34  543   4.586   3.868   1.333  0.4850 -0.3498  0.1022
   21phy    C32  544   4.738   3.945   1.157  0.1553 -0.7238  0.5614
   21phy    C31  545   4.663   3.968   1.025 -0.1848 -0.2539 -0.4432
   21phy    C30  546   4.722   4.066   0.921  0.3354 -0.2675  0.0155
   21phy    C28  547   4.666   4.063   0.779 -0.0740 -0.1442 -0.1290
   21phy    C29  548   4.546   4.152   0.743 -0.2489 -0.2327 -0.0023
   21phy    C27  549   4.788   4.101   0.693 -0.9644  0.3636  0.0481
   21phy    C26  550   4.789   4.044   0.551 -0.1337 -0.0979  0.1777
   21phy    C25  551   4.903   4.111   0.467 -0.3600  0.1713  0.1131
   21phy    C23  552   4.925   4.074   0.323  0.2425  0.2167  0.0793
   21phy    C24  553   4.819   4.122   0.223  0.4433  0.3916 -0.1419
   21phy    C22  554   5.063   4.138   0.286 -0.0609  0.1812 -0.6601
   21phy    C21  555   5.147   4.084   0.167 -0.1420 -0.4221  0.6060
   21phy    C20  556   5.289   4.157   0.164  0.0269 -0.2041 -0.1730
   21phy    C18  557   5.381   4.126   0.041  0.5160 -0.0871 -0.6904
   21phy    O01  558   5.345   3.994  -0.006  0.5686 -0.5869 -0.3361
   21phy    H01  559   5.264   3.990  -0.052  0.3916 -1.4468  0.0284
   21phy    C19  560   5.521   4.118   0.104 -0.0405  0.1691 -0.1594
   21phy    C13  561   5.379   4.228  -0.083 -0.0145  0.1558  0.6067
   21phy     H3  562   5.273   4.225  -0.117  0.1928 -1.0669 -0.0232
   21phy    O33  563   5.388   4.366  -0.045 -0.2423 -0.2879 -0.2234
   21phy    H1B  564   5.474   4.396  -0.021 -0.8035  1.6157 -0.3837
   21phy    C12  565   5.409   4.203  -0.237 -1.1780 -0.4460  0.0401
   21phy    O11  566   5.532   4.247  -0.293  0.7459 -0.5836  0.3738
   21phy    H1A  567   5.545   4.334  -0.263  1.0768 -0.4673 -0.1017
   22phy    C35  568   2.383   3.870   2.134 -0.1981  0.1551 -0.6705
   22phy    C33  569   2.313   3.768   2.048 -0.5599  0.2068  0.3199
   22phy    C34  570   2.345   3.625   2.106  0.6167 -0.3149 -0.0050
   22phy    C32  571   2.173   3.820   2.015 -0.2600 -0.6280  0.3870
   22phy    C31  572   2.102   3.767   1.889 -0.6540 -0.4388  0.0483
   22phy    C30  573   1.953   3.805   1.876 -0.1872  0.0224  0.2226
   22phy    C28  574   1.877   3.759   1.753 -0.3103 -0.6878  0.2460
   22phy    C29  575   1.740   3.705   1.795 -0.3468 -0.8399 -0.2819
   22phy    C27  576   1.859   3.880   1.653 -0.2963  0.0455  0.1863
   22phy    C26  577   1.839   3.850   1.502 -0.5507  0.1093  0.0698
   22phy    C25  578   1.852   3.976   1.404  0.1635  0.0134  0.4997
   22phy    C23  579   1.837   3.934   1.258  0.1840 -1.0441 -0.2933
   22phy    C24  580   1.695   3.962   1.204 -0.1743 -0.3993  0.1254
   22phy    C22  581   1.933   4.009   1.168  0.3036  0.1435 -0.6620
   22phy    C21  582   2.015   3.917   1.088 -0.1493 -0.5311 -0.3434
   22phy    C20  583   2.141   3.997   1.040 -0.4299 -0.0651 -0.2393
   22phy    C18  584   2.236   3.929   0.936 -0.3871 -0.1468  0.2054
   22phy    O01  585   2.273   3.796   0.965 -0.0689  0.0454  0.0315
   22phy    H01  586   2.269   3.792   1.059  1.4209  0.1961  0.1304
   22phy    C19  587   2.358   4.017   0.953 -0.3864  0.4823  0.2661
   22phy    C13  588   2.165   3.922   0.789  0.4527  0.1736  0.4909
   22phy     H3  589   2.078   3.851   0.798  0.3975 -0.2416 -2.4524
   22phy    O33  590   2.090   4.036   0.738  0.0624 -0.2746 -0.4033
   22phy    H1B  591   2.076   4.095   0.810  0.7802  1.2372 -1.4321
   22phy    C12  592   2.216   3.833   0.668  0.0938 -0.6171  0.6814
   22phy    O11  593   2.273   3.715   0.713  0.0573  0.8914  0.4686
   22phy    H1A  594   2.309   3.720   0.799  0.8481 -0.8502  0.2928
   23phy    C35  595   1.002   3.572   1.634 -0.6963 -0.7597 -0.1784
   23phy    C33  596   1.095   3.657   1.540 -0.0569 -0.4563  0.1290
   23phy    C34  597   1.028   3.673   1.403 -0.2163  0.6170 -0.3092
   23phy    C32  598   1.121   3.799   1.604 -0.2223 -0.0375  0.0205
   23phy    C31  599   1.236   3.807   1.707 -0.8965  0.1791 -0.0174
   23phy    C30  600   1.219   3.937   1.788  0.4929  0.0709 -0.1901
   23phy    C28  601   1.295   3.937   1.925  0.4011 -0.4331 -0.5954
   23phy    C29  602   1.420   4.012   1.916  0.1263  0.2427 -0.3716
   23phy    C27  603   1.203   3.992   2.041 -0.0509  0.5347  1.0919
   23phy    C26  604   1.204   3.904   2.165 -0.3586  0.8778  0.6121
   23phy    C25  605   1.107   3.952   2.267  0.8469  0.2362 -0.6364
   23phy    C23  606   1.104   3.880   2.404  0.3052  0.2767 -0.0878
   23phy    C24  607   1.221   3.911   2.495  0.0240 -0.0155 -0.0818
   23phy    C22  608   0.971   3.913   2.473 -0.2817 -0.2971 -0.4185
   23phy    C21  609   0.884   3.797   2.520  0.2259 -0.2967  0.1429
   23phy    C20  610   0.749   3.840   2.590  0.3459 -0.5483  0.0233
   23phy    C18  611   0.639   3.734   2.647 -0.3372  0.0228  0.2372
   23phy    O01  612   0.698   3.673   2.764 -0.2473  0.0205  0.7071
   23phy    H01  613   0.763   3.611   2.738 -0.5203  0.2491 -0.6443
   23phy    C19  614   0.537   3.834   2.707 -0.4491 -0.0623 -0.1037
   23phy    C13  615   0.574   3.629   2.546 -0.1334 -0.1669 -0.3296
   23phy     H3  616   0.556   3.679   2.447 -1.7720  1.2549  0.6364
   23phy    O33  617   0.435   3.596   2.582 -0.4443 -0.2168 -0.3922
   23phy    H1B  618   0.435   3.540   2.657  1.1262  0.2759  0.0081
   23phy    C12  619   0.655   3.495   2.528 -0.2084  0.2240  0.7783
   23phy    O11  620   0.645   3.411   2.645  0.4049 -0.1561  0.3004
   23phy    H1A  621   0.576   3.351   2.624  0.2645 -0.2051  0.9033
   24phy    C35  622   0.115   4.436   1.561  0.0982  0.4155 -0.3518
   24phy    C33  623   0.072   4.560   1.483 -0.0509 -0.1645 -0.1653
   24phy    C34  624  -0.070   4.543   1.440  0.1334  0.0383 -0.4256
   24phy    C32  625   0.094   4.696   1.550 -0.7283 -0.1939 -0.4053
   24phy    C31  626   0.233   4.760   1.564  0.5741 -0.6875  0.2031
   24phy    C30  627   0.223   4.906   1.604  0.3595 -0.2050  0.1442
   24phy    C28  628   0.361   4.968   1.628  0.3147  0.5419 -0.1805
   24phy    C29  629   0.384   5.086   1.530  0.4425  0.0660  0.5373
   24phy    C27  630   0.370   5.027   1.769 -0.3784 -0.1557  0.0200
   24phy    C26  631   0.427   4.931   1.876  0.2611 -0.3250 -0.3486
   24phy    C25  632   0.415   5.004   2.012 -0.2396  0.3880 -0.2962
   24phy    C23  633   0.471   4.921   2.133 -0.2504 -0.4974  0.2481
   24phy    C24  634   0.625   4.906   2.132  0.1670 -0.7145 -0.0853
   24phy    C22  635   0.432   4.995   2.263  0.0435 -0.2480  0.1881
   24phy    C21  636   0.381   4.919   2.387 -1.0516  0.0644  0.3889
   24phy    C20  637   0.360   5.016   2.501 -0.6444 -0.0170 -0.3414
   24phy    C18  638   0.309   4.971   2.645 -0.4245 -0.4593 -0.2338
   24phy    O01  639   0.376   4.846   2.678 -0.4206 -0.3344  0.1953
   24phy    H01  640   0.334   4.804   2.750  0.2579  0.9257  1.3915
   24phy    C19  641   0.375   5.084   2.736  0.4600  0.1975  0.0830
   24phy    C13  642   0.149   4.960   2.655 -0.7409  0.7629  0.0261
   24phy     H3  643   0.105   5.046   2.598 -2.3054 -1.1625 -1.8366
   24phy    O33  644   0.087   4.973   2.783  0.2560 -0.1541 -0.2151
   24phy    H1B  645   0.064   4.889   2.817  0.8097 -0.1048  0.2949
   24phy    C12  646   0.082   4.834   2.577  0.2722  0.3343  0.0566
   24phy    O11  647   0.108   4.705   2.621  0.3126 -0.1546 -0.6764
   24phy    H1A  648   0.047   4.655   2.570 -0.7635  0.7610 -0.3304
   25phy    C35  649   1.596   0.179   0.099 -0.1949  0.6309  0.3370
   25phy    C33  650   1.518   0.193   0.228  0.1630  0.2802 -0.4728
   25phy    C34  651   1.514   0.332   0.284 -0.7381 -0.0203  0.3916
   25phy    C32  652   1.383   0.125   0.222  0.5480 -0.0677 -0.7636
   25phy    C31  653   1.355   0.032   0.344  0.4116 -0.2644  0.2702
   25phy    C30  654   1.206  -0.005   0.354  0.1637 -0.1720 -0.2323
   25phy    C28  655   1.167  -0.111   0.461 -0.3565 -0.3941 -0.9148
   25phy    C29  656   1.024  -0.090   0.518 -0.2185  0.1304  0.0449
   25phy    C27  657   1.198  -0.261   0.437 -0.0523 -0.0896  0.5984
   25phy    C26  658   1.342  -0.304   0.439  0.1291 -0.1140  0.6087
   25phy    C25  659   1.365  -0.454   0.431  0.1935 -0.1179  0.4090
   25phy    C23  660   1.518  -0.491   0.397 -0.0506  0.3546 -0.2409
   25phy    C24  661   1.595  -0.514   0.527 -0.5994 -0.3516  0.4153
   25phy    C22  662   1.527  -0.624   0.317 -0.1548  0.5422 -0.3583
   25phy    C21  663   1.506  -0.598   0.167  0.1679  0.5555  0.1137
   25phy    C20  664   1.490  -0.733   0.089  0.6981 -0.2245 -0.0717
   25phy    C18  665   1.490  -0.725  -0.068  0.1399 -0.3377 -0.0833
   25phy    O01  666   1.368  -0.650  -0.111  0.0137  0.1911 -0.0923
   25phy    H01  667   1.294  -0.671  -0.057 -0.1418  0.6503 -0.1273
   25phy    C19  668   1.457  -0.871  -0.119 -0.0128 -0.5612  0.3638
   25phy    C13  669   1.618  -0.654  -0.139 -0.1994  0.0277  0.0991
   25phy     H3  670   1.613  -0.548  -0.105 -0.7283 -0.4433  1.5654
   25phy    O33  671   1.750  -0.686  -0.082 -0.3730 -0.0852  0.4774
   25phy    H1B  672   1.813  -0.725  -0.139  0.5784  0.2334  1.2723
   25phy    C12  673   1.625  -0.603  -0.294 -0.1807  0.2495 -0.0744
   25phy    O11  674   1.653  -0.708  -0.383  0.3217  0.2619  0.2092
   25phy    H1A  675   1.745  -0.697  -0.400  0.6091  2.2348  2.4267
   26phy    C35  676   0.646   4.163   1.555 -0.1971  0.1567 -0.6113
   26phy    C33  677   0.781   4.094   1.555  0.0752  0.2479  0.4093
   26phy    C34  678   0.787   3.972   1.456  0.2635 -0.0361  0.1219
   26phy    C32  679   0.895   4.196   1.522  0.0221  0.4788 -0.1955
   26phy    C31  680   0.994   4.202   1.641  0.0499 -0.1188  0.2808
   26phy    C30  681   1.087   4.312   1.604 -0.4119 -0.1136 -0.4438
   26phy    C28  682   1.227   4.317   1.670 -0.2787 -0.3973 -0.0920
   26phy    C29  683   1.328   4.261   1.572  0.6422 -0.4490  0.1792
   26phy    C27  684   1.261   4.466   1.705 -0.3253  0.6834  0.2406
   26phy    C26  685   1.367   4.492   1.812 -0.1243  0.2120  0.9660
   26phy    C25  686   1.414   4.639   1.806 -0.3242  0.3642  0.3372
   26phy    C23  687   1.528   4.681   1.902 -0.4761 -0.1015 -0.0627
   26phy    C24  688   1.670   4.644   1.852 -0.8499 -0.0915  0.0461
   26phy    C22  689   1.521   4.832   1.922  0.1803 -0.8477  0.2169
   26phy    C21  690   1.479   4.866   2.066  0.1361  0.0583  0.2885
   26phy    C20  691   1.456   5.015   2.088 -0.2214  0.2568 -0.4140
   26phy    C18  692   1.460   5.066   2.241 -0.1725 -0.1361  0.3266
   26phy    O01  693   1.595   5.064   2.287  0.6049 -0.3505 -0.2610
   26phy    H01  694   1.633   4.979   2.279 -0.4878 -1.0670  1.4606
   26phy    C19  695   1.443   5.219   2.219 -0.1338 -0.3589  0.0006
   26phy    C13  696   1.353   5.001   2.343 -0.1464  0.2574  0.0173
   26phy     H3  697   1.350   4.890   2.328  0.9240  0.1492  0.5158
   26phy    O33  698   1.214   5.033   2.313 -0.0468  0.3564 -0.4401
   26phy    H1B  699   1.170   4.968   2.262 -0.6952 -0.5248  1.1433
   26phy    C12  700   1.357   5.025   2.495  0.1245 -0.4625  0.2870
   26phy    O11  701   1.477   5.006   2.563 -0.4404 -0.6495  0.0115
   26phy    H1A  702   1.540   5.058   2.517 -1.9165  0.7667 -0.4820
   27phy    C35  703   1.195   0.828   0.551  0.6660  0.0257 -0.1710
   27phy    C33  704   1.132   0.895   0.428 -0.3934 -0.2844  0.1227
   27phy    C34  705   1.141   1.044   0.450 -0.4406 -0.7330  0.3154
   27phy    C32  706   1.212   0.859   0.302  0.0060 -0.0457 -0.3713
   27phy    C31  707   1.144   0.761   0.206 -0.2407 -0.1449 -0.1093
   27phy    C30  708   1.240   0.705   0.093  0.3317  0.4167  0.5620
   27phy    C28  709   1.188   0.618  -0.027 -0.0464 -0.1141  0.4703
   27phy    C29  710   1.119   0.707  -0.131  0.0572 -0.0274  0.5489
   27phy    C27  711   1.306   0.551  -0.103  0.1149  0.3365 -0.0055
   27phy    C26  712   1.278   0.421  -0.177  0.3939  0.3858 -0.6045
   27phy    C25  713   1.407   0.357  -0.225  0.0859 -0.4057  0.1401
   27phy    C23  714   1.392   0.228  -0.310 -0.3972 -0.4088 -1.0178
   27phy    C24  715   1.498   0.222  -0.410 -0.1421 -0.5107 -0.0613
   27phy    C22  716   1.401   0.104  -0.210 -0.4729 -0.1788  0.4374
   27phy    C21  717   1.304  -0.016  -0.217 -0.0066 -0.3252  0.0490
   27phy    C20  718   1.311  -0.106  -0.097  0.2556 -0.5786 -0.1189
   27phy    C18  719   1.207  -0.228  -0.084 -0.4753 -0.2173  0.1750
   27phy    O01  720   1.077  -0.174  -0.086  0.1636 -0.5097 -0.7250
   27phy    H01  721   1.056  -0.152  -0.175  1.3464 -0.7231 -1.0688
   27phy    C19  722   1.231  -0.286   0.058 -0.5610 -0.2362  0.2131
   27phy    C13  723   1.224  -0.347  -0.194 -0.0484 -0.0656  0.2355
   27phy     H3  724   1.210  -0.297  -0.293  1.4946 -1.2590 -0.6337
   27phy    O33  725   1.358  -0.394  -0.217 -0.1130 -0.4669 -0.4630
   27phy    H1B  726   1.372  -0.476  -0.175 -0.4086  1.8224  4.8117
   27phy    C12  727   1.108  -0.442  -0.242 -0.1355 -0.2174 -0.2305
   27phy    O11  728   1.117  -0.576  -0.190 -0.3739  0.0969  0.2099
   27phy    H1A  729   1.164  -0.625  -0.254  0.8463  0.2668  0.9533
   28phy    C35  730   2.755   1.471   0.427  0.8957  0.7118 -0.1952
   28phy    C33  731   2.671   1.559   0.525 -0.1768 -0.4735 -0.7714
   28phy    C34  732   2.767   1.607   0.629 -0.0430  0.0657  0.3232
   28phy    C32  733   2.599   1.672   0.449  0.0800  0.5884 -0.2735
   28phy    C31  734   2.449   1.647   0.418 -0.5427 -0.5119  0.1346
   28phy    C30  735   2.381   1.758   0.339 -0.0580 -0.6575 -0.1732
   28phy    C28  736   2.226   1.761   0.332  0.2818  0.2083 -0.1068
   28phy    C29  737   2.200   1.912   0.341  0.6405  0.4535 -0.0697
   28phy    C27  738   2.160   1.700   0.206  0.1978 -0.7224 -0.0581
   28phy    C26  739   2.118   1.557   0.223  0.2398  0.1174  0.7571
   28phy    C25  740   2.125   1.491   0.083 -0.0527 -0.1249  0.0021
   28phy    C23  741   2.113   1.337   0.069 -0.7504 -0.0752  0.1662
   28phy    C24  742   1.963   1.303   0.071 -0.5362  0.1146 -0.0208
   28phy    C22  743   2.168   1.309  -0.071 -0.1318 -0.3817 -0.0265
   28phy    C21  744   2.207   1.158  -0.089  0.0720  0.0960  0.1456
   28phy    C20  745   2.261   1.145  -0.233 -0.0775 -0.1358  0.4340
   28phy    C18  746   2.324   1.010  -0.281 -0.3081 -0.2525  0.0468
   28phy    O01  747   2.443   0.995  -0.197 -0.2480 -0.0473 -0.3333
   28phy    H01  748   2.426   0.974  -0.108 -1.6217  0.6759 -0.3959
   28phy    C19  749   2.381   1.032  -0.426  0.4718  0.6476  0.4336
   28phy    C13  750   2.224   0.884  -0.264  0.4943  0.1620  0.3527
   28phy     H3  751   2.198   0.877  -0.155 -2.9778 -1.8679 -0.4691
   28phy    O33  752   2.090   0.896  -0.309  0.3915 -0.2119  0.1979
   28phy    H1B  753   2.036   0.830  -0.271 -0.0470  0.2260  0.3496
   28phy    C12  754   2.276   0.733  -0.253  0.3276  0.4072  0.1245
   28phy    O11  755   2.214   0.630  -0.186  0.5469 -0.2597 -0.5657
   28phy    H1A  756   2.127   0.624  -0.221 -0.4428  0.5838  1.5788
   29phy    C35  757   0.349   3.893   0.483 -0.0218 -0.4768 -0.1325
   29phy    C33  758   0.382   3.892   0.636 -0.6029 -0.8948  0.1872
   29phy    C34  759   0.257   3.867   0.716 -0.1867 -0.1093 -0.2864
   29phy    C32  760   0.493   3.787   0.671  0.0393  0.1487 -0.0540
   29phy    C31  761   0.595   3.833   0.775  0.0049  0.1539  0.1905
   29phy    C30  762   0.691   3.716   0.809 -0.3577  0.1639  0.0770
   29phy    C28  763   0.823   3.749   0.877  0.4003  0.1914 -0.2211
   29phy    C29  764   0.811   3.747   1.032 -0.1577  0.9288 -0.5132
   29phy    C27  765   0.929   3.643   0.839 -0.7184 -0.3946  0.6888
   29phy    C26  766   1.061   3.707   0.806  0.2890  0.3115  0.1558
   29phy    C25  767   1.163   3.604   0.755  0.8780 -0.4314 -0.0681
   29phy    C23  768   1.304   3.653   0.725 -0.5549 -0.1058  0.2965
   29phy    C24  769   1.418   3.551   0.762  0.5178 -0.5155  0.5344
   29phy    C22  770   1.308   3.682   0.570  0.1971 -0.3847 -0.0692
   29phy    C21  771   1.270   3.816   0.507  0.2422  0.5385  0.0085
   29phy    C20  772   1.234   3.810   0.361 -0.3017 -0.7677  0.4302
   29phy    C18  773   1.098   3.743   0.314  0.1007 -0.0798  0.3828
   29phy    O01  774   1.085   3.605   0.362 -0.1042  0.3295 -0.1765
   29phy    H01  775   1.001   3.594   0.402  0.2875 -3.4221 -0.0809
   29phy    C19  776   1.116   3.735   0.159  0.1942 -0.4396 -0.1872
   29phy    C13  777   0.967   3.832   0.358  0.2006 -0.0163  0.2171
   29phy     H3  778   0.991   3.865   0.462 -0.7365 -0.7144  0.6720
   29phy    O33  779   0.938   3.960   0.304  0.4753  0.4947  0.0284
   29phy    H1B  780   0.864   3.959   0.247 -0.4232  2.1513  1.0605
   29phy    C12  781   0.834   3.764   0.403  0.0824 -0.3626  0.3412
   29phy    O11  782   0.858   3.639   0.456 -0.2982  0.3285  0.5038
   29phy    H1A  783   0.787   3.615   0.512 -0.8510  0.9999  0.0980
   30phy    C35  784   0.719   4.258   0.935  0.1907 -0.6418  0.4026
   30phy    C33  785   0.615   4.157   0.974  0.1954 -0.4283  0.4458
   30phy    C34  786   0.639   4.093   1.106  0.6178 -0.0307 -0.3609
   30phy    C32  787   0.468   4.213   0.965 -0.8663  0.3859 -0.4930
   30phy    C31  788   0.382   4.227   0.842 -0.8897 -0.0058  0.6481
   30phy    C30  789   0.239   4.270   0.865  0.0835  0.4554 -0.0831
   30phy    C28  790   0.155   4.288   0.740  0.8241  0.4240  0.5932
   30phy    C29  791   0.008   4.259   0.765 -0.1504 -0.0488 -0.1693
   30phy    C27  792   0.174   4.427   0.678  0.2441  0.9077 -0.2250
   30phy    C26  793   0.215   4.425   0.525 -0.6004  0.2015 -0.6661
   30phy    C25  794   0.161   4.556   0.456  0.3151  0.7162 -0.9964
   30phy    C23  795   0.202   4.566   0.311 -0.5404  0.0160 -0.7572
   30phy    C24  796   0.076   4.594   0.227  0.2463  0.1304  0.6599
   30phy    C22  797   0.326   4.661   0.297  0.0162 -0.4347 -0.7710
   30phy    C21  798   0.421   4.628   0.181  0.3850  0.1226 -0.7365
   30phy    C20  799   0.555   4.706   0.222  0.5041  0.0097 -0.0371
   30phy    C18  800   0.666   4.733   0.113 -0.2650 -0.2042 -0.3351
   30phy    O01  801   0.714   4.602   0.059 -0.1075 -0.4585 -0.1030
   30phy    H01  802   0.804   4.583   0.075 -0.7176 -2.7859  1.0199
   30phy    C19  803   0.780   4.796   0.198  0.1366  0.1566 -0.2830
   30phy    C13  804   0.617   4.828  -0.011 -0.0632  0.1162 -0.0325
   30phy     H3  805   0.546   4.761  -0.067 -0.4510  0.8306 -0.4072
   30phy    O33  806   0.526   4.926   0.025  0.4520 -0.0250 -0.2577
   30phy    H1B  807   0.561   5.003  -0.016  1.4301 -0.2981  0.0253
   30phy    C12  808   0.686   4.830  -0.156  0.7469  0.4030 -0.7770
   30phy    O11  809   0.772   4.932  -0.182 -0.5840 -0.5504  0.2806
   30phy    H1A  810   0.753   5.004  -0.125 -0.9698 -1.4088  1.2752
   31phy    C35  811   0.988   0.955   1.558  0.2048 -0.2390  0.2223
   31phy    C33  812   1.047   0.824   1.615  0.1913 -0.6520  0.0313
   31phy    C34  813   1.102   0.737   1.503  0.2109 -0.7492 -0.1687
   31phy    C32  814   1.152   0.847   1.722 -0.5542 -0.3472 -0.1885
   31phy    C31  815   1.117   0.870   1.872 -0.7739  0.3048 -0.0118
   31phy    C30  816   1.243   0.849   1.958 -0.4910  0.7392 -0.1771
   31phy    C28  817   1.219   0.785   2.093  0.1054  0.2172  0.1578
   31phy    C29  818   1.248   0.631   2.080  0.0486  0.1054 -0.7365
   31phy    C27  819   1.309   0.841   2.204 -0.2003  0.4576 -0.2109
   31phy    C26  820   1.250   0.829   2.349 -0.2265 -0.2536  0.2260
   31phy    C25  821   1.355   0.881   2.451 -0.4539  0.3422  0.5516
   31phy    C23  822   1.332   0.856   2.603  0.0043  0.4324 -0.5089
   31phy    C24  823   1.384   0.724   2.656  0.2316  0.2670  0.3010
   31phy    C22  824   1.389   0.972   2.685  0.1136 -0.0544 -0.6540
   31phy    C21  825   1.299   1.023   2.800 -0.8087 -0.0462 -0.3883
   31phy    C20  826   1.335   1.168   2.859 -0.4521 -0.1462  0.5119
   31phy    C18  827   1.438   1.203   2.969 -0.9834  0.5217 -0.0799
   31phy    O01  828   1.557   1.121   2.954  0.4557  0.9251  0.6854
   31phy    H01  829   1.529   1.035   2.980  0.5407  0.7623  0.2549
   31phy    C19  830   1.487   1.344   2.933 -0.6439 -0.4102 -0.0713
   31phy    C13  831   1.376   1.167   3.110  0.3834  0.3338 -0.2791
   31phy     H3  832   1.339   1.061   3.112  4.1910 -1.1629  1.7316
   31phy    O33  833   1.259   1.247   3.135 -0.1731  0.2029  0.1044
   31phy    H1B  834   1.280   1.332   3.169  1.1284  0.8514 -2.1464
   31phy    C12  835   1.468   1.167   3.240 -0.4254  0.3339  0.0579
   31phy    O11  836   1.583   1.083   3.247  0.2103 -0.1915 -0.1195
   31phy    H1A  837   1.606   1.083   3.338 -0.4255  0.2739  0.0476
   32phy    C35  838   1.384   1.141   1.575 -0.4918  0.3865 -0.0152
   32phy    C33  839   1.455   1.138   1.440  0.4336 -0.0534  0.9071
   32phy    C34  840   1.359   1.188   1.326 -0.3884  0.1856 -0.6602
   32phy    C32  841   1.578   1.223   1.456 -0.2497  0.0727 -0.0228
   32phy    C31  842   1.708   1.152   1.484  0.0768 -0.2862  0.0847
   32phy    C30  843   1.818   1.262   1.508  0.0873 -0.1974 -0.5375
   32phy    C28  844   1.958   1.211   1.517  0.8307 -0.0754  0.2133
   32phy    C29  845   2.045   1.301   1.427  0.0481 -0.3141 -0.8165
   32phy    C27  846   2.016   1.223   1.655  0.4217  0.0177  0.1246
   32phy    C26  847   2.080   1.089   1.707  0.0810  0.1213  0.1107
   32phy    C25  848   2.171   1.108   1.829  0.1635  0.4119 -0.4298
   32phy    C23  849   2.224   0.970   1.880 -0.3221  0.2921  0.0252
   32phy    C24  850   2.368   0.962   1.822 -0.0448 -0.6203 -0.1417
   32phy    C22  851   2.245   0.960   2.029  0.3950 -0.3838  0.1624
   32phy    C21  852   2.133   0.883   2.097 -0.7295  0.9354 -0.6009
   32phy    C20  853   2.148   0.867   2.252  0.0631  0.5010 -0.2515
   32phy    C18  854   2.020   0.842   2.343  0.2286 -0.3442  0.7670
   32phy    O01  855   1.956   0.740   2.269  0.6371 -0.4498  0.8727
   32phy    H01  856   1.977   0.653   2.297  0.4426 -0.8734 -0.2325
   32phy    C19  857   2.077   0.780   2.472 -0.2632  0.1948 -0.5381
   32phy    C13  858   1.933   0.980   2.357 -0.1431  0.1727  0.4759
   32phy     H3  859   1.929   1.030   2.257  0.9076 -3.5824 -1.6473
   32phy    O33  860   1.997   1.073   2.437  0.0680  0.4019 -0.5581
   32phy    H1B  861   2.004   1.040   2.525  0.4752  1.5676 -0.1345
   32phy    C12  862   1.784   0.963   2.408  0.2300 -0.1648 -0.1903
   32phy    O11  863   1.770   0.923   2.545  0.4997 -0.7068  0.4243
   32phy    H1A  864   1.792   0.992   2.605  0.6086 -0.0648 -0.3324
   33phy    C35  865   0.318   0.819   1.312  0.2165 -0.4306 -0.2104
   33phy    C33  866   0.326   0.667   1.308  0.4185 -0.2511 -0.1477
   33phy    C34  867   0.297   0.622   1.163  0.2201 -0.3398 -0.2516
   33phy    C32  868   0.454   0.613   1.372  0.1474  0.6008  0.5557
   33phy    C31  869   0.469   0.459   1.383  0.2207  0.4081 -0.1256
   33phy    C30  870   0.599   0.434   1.459 -0.8128  0.4330  0.4167
   33phy    C28  871   0.631   0.287   1.486 -0.3586  0.5218 -0.1912
   33phy    C29  872   0.699   0.229   1.363 -0.1039 -0.1396  0.3108
   33phy    C27  873   0.731   0.272   1.603 -0.1680  0.2536 -0.1607
   33phy    C26  874   0.689   0.173   1.719 -0.3351  0.0915 -0.8302
   33phy    C25  875   0.811   0.176   1.819  0.1266  0.5892  0.1140
   33phy    C23  876   0.804   0.089   1.948  0.0236 -0.1236  0.1848
   33phy    C24  877   0.853  -0.057   1.924  0.6361 -0.2042 -0.6887
   33phy    C22  878   0.905   0.160   2.050  0.3752  0.3413  0.1660
   33phy    C21  879   0.894   0.110   2.192 -0.0332  0.0244 -0.0898
   33phy    C20  880   0.961   0.182   2.308  0.3066 -0.9630  0.0992
   33phy    C18  881   0.969   0.128   2.460 -0.0044  0.0667  0.5929
   33phy    O01  882   1.005  -0.013   2.452  0.2725  0.0232  0.1725
   33phy    H01  883   1.066  -0.018   2.381  1.1284  1.0493  0.8169
   33phy    C19  884   1.100   0.205   2.499  0.7544 -0.1183  0.1173
   33phy    C13  885   0.840   0.141   2.562  0.0686  0.0452  0.1724
   33phy     H3  886   0.792   0.243   2.557 -0.1286  0.0389  1.5783
   33phy    O33  887   0.877   0.146   2.704  0.0662  0.2937 -0.0008
   33phy    H1B  888   0.910   0.067   2.741  2.2182  1.2138  0.1907
   33phy    C12  889   0.723   0.044   2.539 -0.2691 -0.5502  0.5058
   33phy    O11  890   0.763  -0.088   2.536 -0.3649  0.6062 -0.2763
   33phy    H1A  891   0.856  -0.093   2.528 -0.1778 -2.9384  2.0331
   34phy    C35  892   4.352   3.450   0.959  0.3848  0.3491  0.0965
   34phy    C33  893   4.434   3.539   1.047 -0.2572  0.2701  0.1112
   34phy    C34  894   4.414   3.505   1.193  0.0462  0.3760 -0.4663
   34phy    C32  895   4.586   3.524   1.008  0.3246 -0.1620 -0.3393
   34phy    C31  896   4.625   3.580   0.874 -0.0865 -0.3145 -0.3620
   34phy    C30  897   4.780   3.589   0.850  0.0935 -0.2609 -0.4652
   34phy    C28  898   4.829   3.633   0.710  0.2016  0.3764 -0.1993
   34phy    C29  899   4.950   3.718   0.724  0.1097  0.1187 -0.1433
   34phy    C27  900   4.851   3.513   0.622 -0.1775 -0.6019 -0.1022
   34phy    C26  901   4.815   3.529   0.472  0.0075 -0.6161  0.3312
   34phy    C25  902   4.840   3.408   0.381  0.0225  0.0530 -0.5196
   34phy    C23  903   4.785   3.414   0.235 -0.3584 -0.2744  0.3965
   34phy    C24  904   4.879   3.349   0.136  0.0517  0.2132 -0.5782
   34phy    C22  905   4.651   3.342   0.213  0.1813 -0.6551  0.6931
   34phy    C21  906   4.527   3.419   0.250 -0.0936  0.8659 -0.0213
   34phy    C20  907   4.397   3.343   0.212  0.3551 -0.6586 -0.4511
   34phy    C18  908   4.259   3.390   0.268 -0.1459  0.5735  0.3785
   34phy    O01  909   4.256   3.375   0.412  0.3376 -0.2948  0.0033
   34phy    H01  910   4.323   3.313   0.436  0.2615 -0.4988 -0.3110
   34phy    C19  911   4.165   3.283   0.211  0.1637  0.5943  0.3888
   34phy    C13  912   4.204   3.534   0.223  0.5718 -0.0537 -0.2169
   34phy     H3  913   4.278   3.602   0.271  0.6228 -1.2913  1.5535
   34phy    O33  914   4.231   3.570   0.089 -0.4159 -0.0384  0.6347
   34phy    H1B  915   4.153   3.580   0.038  0.2790 -0.7515 -0.6390
   34phy    C12  916   4.099   3.622   0.299 -0.0019  0.3759 -0.0204
   34phy    O11  917   3.961   3.597   0.268 -0.3722  0.1957  0.4827
   34phy    H1A  918   3.910   3.615   0.344 -0.6139  0.4745  0.2578
   35phy    C35  919   1.107   0.819   0.880 -0.1315 -0.1087  0.2450
   35phy    C33  920   1.190   0.910   0.968 -0.4067 -0.4525 -0.1176
   35phy    C34  921   1.185   0.867   1.114 -0.2428  0.2150 -0.7777
   35phy    C32  922   1.342   0.932   0.923  0.5829  0.3974  0.0957
   35phy    C31  923   1.416   1.061   0.969  0.2805  0.0698  0.0103
   35phy    C30  924   1.560   1.054   0.917 -0.0542  0.6805 -0.2599
   35phy    C28  925   1.642   1.174   0.957 -0.6911  0.2070 -0.0521
   35phy    C29  926   1.754   1.135   1.056  0.0150  0.4091 -0.3136
   35phy    C27  927   1.715   1.221   0.831 -0.0736  0.0495 -0.1290
   35phy    C26  928   1.701   1.369   0.797 -0.3500  0.4183  0.4138
   35phy    C25  929   1.767   1.403   0.661  0.7556 -0.0137 -0.0525
   35phy    C23  930   1.754   1.540   0.587  0.4543 -0.6042  0.1535
   35phy    C24  931   1.859   1.538   0.476 -0.1002 -0.6835 -0.0523
   35phy    C22  932   1.615   1.560   0.525 -0.1593  0.8491  0.2820
   35phy    C21  933   1.544   1.691   0.551  0.1046  0.1950 -0.2329
   35phy    C20  934   1.410   1.698   0.484 -0.0789 -0.0145 -0.2081
   35phy    C18  935   1.312   1.819   0.506  0.1029  0.0439 -0.6219
   35phy    O01  936   1.318   1.884   0.635  0.7725  0.1717  0.4658
   35phy    H01  937   1.281   1.829   0.701  0.6491 -0.5789 -0.2117
   35phy    C19  938   1.177   1.757   0.490  0.2114 -0.1736 -0.2877
   35phy    C13  939   1.350   1.934   0.400  0.6328 -0.2690 -0.3219
   35phy     H3  940   1.447   1.972   0.442 -0.5214  1.7847  0.6290
   35phy    O33  941   1.396   1.901   0.267  0.0891  0.3259 -0.3443
   35phy    H1B  942   1.337   1.927   0.199  1.5802  0.9552 -1.4397
   35phy    C12  943   1.305   2.082   0.405 -0.0881 -0.4038 -0.3757
   35phy    O11  944   1.198   2.110   0.323  0.3868 -0.4379 -0.0131
   35phy    H1A  945   1.226   2.185   0.274 -1.3193  0.7702  0.7912
   36phy    C35  946   1.728   2.189   1.375  0.3398 -0.1201  0.2422
   36phy    C33  947   1.616   2.104   1.446  0.0383 -0.3804  0.2321
   36phy    C34  948   1.496   2.079   1.349  0.0281  0.1846 -0.3367
   36phy    C32  949   1.682   1.974   1.499  0.2628  0.4923  0.9036
   36phy    C31  950   1.601   1.901   1.604 -0.4051 -0.3271 -0.5473
   36phy    C30  951   1.638   1.754   1.621 -0.5061  0.6432 -0.0312
   36phy    C28  952   1.542   1.664   1.704  0.1316  0.5030  0.2687
   36phy    C29  953   1.415   1.631   1.630 -0.4676 -0.1871  1.0347
   36phy    C27  954   1.611   1.528   1.723 -0.4984  0.1181  0.1649
   36phy    C26  955   1.653   1.494   1.871  0.4876  0.5532  0.3235
   36phy    C25  956   1.678   1.343   1.889  0.3127 -0.1934  0.2908
   36phy    C23  957   1.707   1.311   2.038 -0.1097 -0.2802 -0.3988
   36phy    C24  958   1.614   1.192   2.073 -0.5155  0.2837  0.1630
   36phy    C22  959   1.861   1.275   2.058 -0.1985  0.4784  0.0155
   36phy    C21  960   1.906   1.344   2.187 -0.0721 -0.5519  0.0398
   36phy    C20  961   2.056   1.328   2.203  0.1113  0.2112 -0.1375
   36phy    C18  962   2.137   1.368   2.329  0.4703 -0.8666  0.3585
   36phy    O01  963   2.061   1.329   2.445 -0.2015 -0.0334 -0.4503
   36phy    H01  964   2.055   1.236   2.437  1.0740 -0.1372 -0.3244
   36phy    C19  965   2.261   1.278   2.327  0.0861 -0.8843  0.3488
   36phy    C13  966   2.172   1.524   2.345 -0.5859  0.0162  0.4474
   36phy     H3  967   2.221   1.559   2.251  0.3376  0.0809  0.9352
   36phy    O33  968   2.279   1.544   2.442 -0.0694  0.0737 -0.0303
   36phy    H1B  969   2.266   1.468   2.496 -0.7813 -1.1343 -1.7891
   36phy    C12  970   2.059   1.628   2.370 -0.3593  0.0324  0.4401
   36phy    O11  971   2.002   1.629   2.496 -0.0359  0.1864 -0.0453
   36phy    H1A  972   1.951   1.549   2.495  1.1857 -0.6206 -1.4331
   37phy    C35  973   0.330   1.271   1.396  0.1922 -0.5338  0.6600
   37phy    C33  974   0.437   1.216   1.490 -0.0913 -0.0274 -0.1582
   37phy    C34  975   0.377   1.091   1.555  0.2094 -0.7001 -0.5440
   37phy    C32  976   0.570   1.176   1.426  0.0375 -0.5446 -0.2558
   37phy    C31  977   0.678   1.282   1.412 -0.1340 -0.4839  0.5475
   37phy    C30  978   0.815   1.226   1.370  0.3601  0.3181 -0.0326
   37phy    C28  979   0.919   1.328   1.319  0.3105 -0.5027  0.5848
   37phy    C29  980   1.012   1.361   1.435  0.2448  0.4885  0.2715
   37phy    C27  981   0.999   1.273   1.200  0.0877  0.3766  0.1156
   37phy    C26  982   0.992   1.352   1.071 -0.1918 -0.1781 -0.0763
   37phy    C25  983   1.079   1.301   0.951  0.6321  0.4282 -0.0931
   37phy    C23  984   1.056   1.355   0.809  0.5089  0.0053 -0.1021
   37phy    C24  985   1.192   1.374   0.747 -0.3294  0.0770 -0.4193
   37phy    C22  986   0.966   1.267   0.719  0.4259  0.2223 -1.0275
   37phy    C21  987   0.872   1.347   0.630  0.0527  0.2153  0.0827
   37phy    C20  988   0.828   1.261   0.512  0.3833  0.1174 -0.1687
   37phy    C18  989   0.781   1.326   0.379 -0.0775 -0.2682 -0.1488
   37phy    O01  990   0.674   1.410   0.401 -0.2381 -0.4859 -0.5708
   37phy    H01  991   0.596   1.381   0.357 -0.1170 -1.6528 -0.0505
   37phy    C19  992   0.731   1.197   0.308 -0.2016  0.1092  0.3468
   37phy    C13  993   0.904   1.400   0.297  0.3444 -0.0733 -0.1820
   37phy     H3  994   0.947   1.472   0.372  1.0256  0.0284 -0.6545
   37phy    O33  995   1.025   1.332   0.270 -0.1182  0.3904 -0.1513
   37phy    H1B  996   1.010   1.284   0.191 -1.3863  0.6958 -0.1316
   37phy    C12  997   0.880   1.513   0.189  0.4511  0.1441 -0.7787
   37phy    O11  998   0.776   1.611   0.213 -0.2745  0.7017  0.1245
   37phy    H1A  999   0.766   1.621   0.305  2.1510 -0.4628  0.6068
   38phy    C35 1000   1.164   1.541   1.928 -0.0146  0.5069 -0.2932
   38phy    C33 1001   1.173   1.420   2.015 -0.5368 -0.3496 -0.0639
   38phy    C34 1002   1.148   1.295   1.933 -0.1656  0.0862  0.4635
   38phy    C32 1003   1.312   1.428   2.085 -0.2114  0.1813  0.0302
   38phy    C31 1004   1.315   1.373   2.230  0.1064 -0.2894  0.2263
   38phy    C30 1005   1.436   1.415   2.311 -0.2503  0.2403  0.6592
   38phy    C28 1006   1.435   1.363   2.455 -0.0763  0.0091  0.5902
   38phy    C29 1007   1.573   1.318   2.499  0.0927  0.7358  0.4786
   38phy    C27 1008   1.377   1.468   2.551 -0.3865 -0.1931 -0.1970
   38phy    C26 1009   1.237   1.446   2.611  0.9155  0.1466 -0.1811
   38phy    C25 1010   1.217   1.579   2.692 -0.2796 -0.2807  0.5831
   38phy    C23 1011   1.093   1.583   2.785 -0.4685  0.0245 -0.0852
   38phy    C24 1012   1.111   1.519   2.924  0.0054 -0.0758  0.0656
   38phy    C22 1013   1.052   1.734   2.789  0.0580 -0.1729  0.1597
   38phy    C21 1014   0.902   1.766   2.823  0.0533 -0.5869 -0.3839
   38phy    C20 1015   0.887   1.917   2.861  0.2541  0.4492 -0.0785
   38phy    C18 1016   0.941   1.992   2.989 -0.5090  0.1896 -0.3585
   38phy    O01 1017   1.087   1.981   3.006  0.5195 -0.1944  0.3014
   38phy    H01 1018   1.133   2.029   2.940 -0.1838  1.9830  1.3038
   38phy    C19 1019   0.907   2.139   2.953 -0.3713  0.6600 -0.2847
   38phy    C13 1020   0.869   1.932   3.125 -0.5930  0.0475  0.2682
   38phy     H3 1021   0.875   1.821   3.134 -1.0209  0.0865  1.2319
   38phy    O33 1022   0.730   1.955   3.125 -0.3007 -0.2371  0.1783
   38phy    H1B 1023   0.710   2.039   3.162  0.4522 -0.6807  1.6935
   38phy    C12 1024   0.928   1.980   3.268 -0.0279  0.0146  0.3929
   38phy    O11 1025   1.048   1.919   3.305 -0.4748 -0.6098  0.2891
   38phy    H1A 1026   1.093   1.986   3.353 -0.5542 -1.1493  1.1518
   39phy    C35 1027   0.691   2.546   1.895  0.4159 -0.4962  0.3830
   39phy    C33 1028   0.824   2.468   1.905  0.4105  0.0677  0.1169
   39phy    C34 1029   0.916   2.518   1.796  0.1875  0.1423  0.0228
   39phy    C32 1030   0.897   2.482   2.039  0.1903 -0.2976  0.0755
   39phy    C31 1031   0.856   2.407   2.160  0.1026 -0.2196 -0.2064
   39phy    C30 1032   0.950   2.411   2.282  0.4477  0.4348  0.1628
   39phy    C28 1033   0.912   2.300   2.384  0.2121  0.1329  0.5705
   39phy    C29 1034   1.023   2.195   2.407 -0.2890 -0.3806 -0.8362
   39phy    C27 1035   0.886   2.361   2.520 -0.3391 -0.2953  0.1472
   39phy    C26 1036   0.753   2.436   2.546 -0.3694  0.2359 -0.0672
   39phy    C25 1037   0.739   2.484   2.694 -0.2897 -0.1554  0.3239
   39phy    C23 1038   0.604   2.558   2.727 -0.5370 -0.1616 -0.3861
   39phy    C24 1039   0.547   2.524   2.864  0.6597 -0.3834 -0.3517
   39phy    C22 1040   0.629   2.708   2.706  0.0017 -0.0016 -0.6774
   39phy    C21 1041   0.507   2.776   2.640  0.3422  0.0352 -0.2488
   39phy    C20 1042   0.538   2.894   2.555  0.0437 -0.9352 -0.3211
   39phy    C18 1043   0.543   3.046   2.602 -0.0422 -0.3730 -0.2166
   39phy    O01 1044   0.625   3.051   2.723  0.2025 -0.3486 -0.2822
   39phy    H01 1045   0.597   3.132   2.760 -1.0476 -0.7216 -0.3584
   39phy    C19 1046   0.628   3.119   2.495  0.2230  0.0421 -0.2617
   39phy    C13 1047   0.403   3.120   2.633 -0.4817 -0.2293 -0.4543
   39phy     H3 1048   0.337   3.127   2.542 -0.4069 -1.3630 -0.6106
   39phy    O33 1049   0.424   3.258   2.663  0.1517 -0.4614  0.3022
   39phy    H1B 1050   0.345   3.307   2.650  0.6285  0.0474 -0.7677
   39phy    C12 1051   0.310   3.065   2.750 -0.2901  0.3725  0.1453
   39phy    O11 1052   0.369   3.070   2.877  0.0322 -0.1097 -0.1981
   39phy    H1A 1053   0.417   3.150   2.883 -0.9145  0.3961  1.2778
   40phy    C35 1054   2.244   3.854   1.429  0.0800 -0.3612 -0.5430
   40phy    C33 1055   2.319   3.969   1.473  0.3187 -0.6844 -0.1742
   40phy    C34 1056   2.376   4.042   1.348 -0.2501 -0.1097  0.4652
   40phy    C32 1057   2.229   4.056   1.561 -0.2576  0.2057  0.3295
   40phy    C31 1058   2.301   4.137   1.670 -0.1898 -0.4541 -0.3280
   40phy    C30 1059   2.218   4.245   1.747 -0.0106 -0.3878  0.1062
   40phy    C28 1060   2.305   4.340   1.830 -0.0110  0.0486 -0.1314
   40phy    C29 1061   2.366   4.453   1.749 -0.0055 -0.3409 -0.1272
   40phy    C27 1062   2.222   4.401   1.948  0.1467  0.5856  0.0506
   40phy    C26 1063   2.303   4.432   2.076  0.0719  0.0586  0.0818
   40phy    C25 1064   2.231   4.486   2.194  0.3587 -0.6068 -0.4835
   40phy    C23 1065   2.308   4.530   2.315 -0.1815  0.4036 -0.1084
   40phy    C24 1066   2.349   4.678   2.296  0.4950  0.1419 -0.3423
   40phy    C22 1067   2.227   4.520   2.447 -0.2551  0.1393  0.3620
   40phy    C21 1068   2.293   4.431   2.556  0.0808  0.3210 -0.2225
   40phy    C20 1069   2.213   4.443   2.683  0.2042  0.2904  0.0501
   40phy    C18 1070   2.262   4.409   2.829 -0.0514  0.1881 -0.2287
   40phy    O01 1071   2.386   4.478   2.856  0.4835 -0.2991  0.1964
   40phy    H01 1072   2.424   4.462   2.940 -1.8884  0.0401  1.4139
   40phy    C19 1073   2.155   4.481   2.917  0.3179  0.1724  0.3747
   40phy    C13 1074   2.282   4.249   2.851  0.4553 -0.4196  0.2515
   40phy     H3 1075   2.339   4.206   2.765 -1.1458 -1.2072 -0.4786
   40phy    O33 1076   2.158   4.193   2.822 -0.4835  0.4040 -0.4993
   40phy    H1B 1077   2.176   4.101   2.823 -0.1147  0.3983 -2.6823
   40phy    C12 1078   2.355   4.194   2.986  0.1309 -0.0200  0.1294
   40phy    O11 1079   2.318   4.066   3.035 -0.0695  0.2261  0.5602
   40phy    H1A 1080   2.310   4.071   3.129 -2.8939 -2.6395  0.6672
   41phy    C35 1081   0.864   1.751   1.781  0.5883 -0.1117  0.4496
   41phy    C33 1082   0.950   1.832   1.688  0.3935  0.0608  0.2064
   41phy    C34 1083   0.888   1.816   1.548 -0.1570  0.3832 -0.8455
   41phy    C32 1084   0.956   1.979   1.730  0.5687  0.4550 -0.0813
   41phy    C31 1085   1.086   2.010   1.808  0.5189 -0.1477 -0.3163
   41phy    C30 1086   1.119   2.157   1.804 -0.8392 -0.4347  0.1256
   41phy    C28 1087   1.258   2.184   1.861 -0.4059  0.1743  0.2705
   41phy    C29 1088   1.358   2.190   1.747 -0.2215 -0.1691 -0.3450
   41phy    C27 1089   1.256   2.308   1.944 -0.1593  0.0082 -0.6179
   41phy    C26 1090   1.352   2.312   2.061  0.1837  0.3932 -0.2991
   41phy    C25 1091   1.366   2.450   2.119  0.2167 -0.2541 -0.5028
   41phy    C23 1092   1.456   2.449   2.245 -0.4346 -0.5116 -0.6061
   41phy    C24 1093   1.552   2.569   2.249  0.0384 -0.3083 -0.3338
   41phy    C22 1094   1.370   2.446   2.368 -0.1839 -0.4075  0.2554
   41phy    C21 1095   1.431   2.363   2.489 -0.1841 -0.3219  0.5411
   41phy    C20 1096   1.323   2.367   2.596 -0.2969  0.8917  0.8972
   41phy    C18 1097   1.342   2.291   2.737 -0.0449  0.3001  0.7982
   41phy    O01 1098   1.473   2.302   2.792  0.0509  0.0740  0.4984
   41phy    H01 1099   1.509   2.218   2.771 -0.4512 -0.1189  0.3795
   41phy    C19 1100   1.253   2.378   2.833 -0.3139  0.6137  0.2238
   41phy    C13 1101   1.298   2.133   2.736 -0.1571 -0.4049  0.0133
   41phy     H3 1102   1.212   2.117   2.665  0.8517 -0.8576 -1.1425
   41phy    O33 1103   1.239   2.081   2.852 -0.4921  0.2492 -0.1742
   41phy    H1B 1104   1.305   2.100   2.916 -0.0419  1.3529 -0.9264
   41phy    C12 1105   1.415   2.031   2.695  0.7535  0.4374  0.6329
   41phy    O11 1106   1.540   2.077   2.729 -0.3663 -0.3073 -0.1392
   41phy    H1A 1107   1.602   2.009   2.710  0.7024  0.2498  1.2104
   42phy    C35 1108   0.114   0.776   0.842  0.0823  0.2636  0.1547
   42phy    C33 1109   0.227   0.877   0.811 -0.2358  0.1209 -0.2773
   42phy    C34 1110   0.220   0.990   0.913  0.5452 -0.3692 -0.0430
   42phy    C32 1111   0.366   0.811   0.809  0.4571  0.3441  0.0953
   42phy    C31 1112   0.459   0.871   0.702  0.5240  0.1785 -0.3792
   42phy    C30 1113   0.590   0.792   0.701 -0.5469  0.2687 -0.5004
   42phy    C28 1114   0.690   0.847   0.595  0.5856 -0.3436  0.0395
   42phy    C29 1115   0.813   0.885   0.665 -0.6448  0.1815 -0.2107
   42phy    C27 1116   0.729   0.749   0.482  0.0393  0.2594 -0.3530
   42phy    C26 1117   0.628   0.720   0.370 -0.1029 -0.0123  0.3102
   42phy    C25 1118   0.676   0.611   0.285  0.8136 -0.6357  0.1112
   42phy    C23 1119   0.585   0.578   0.164 -0.8455  0.0130  0.1776
   42phy    C24 1120   0.675   0.583   0.035  0.0467 -0.4614 -0.3452
   42phy    C22 1121   0.516   0.442   0.186 -0.3165  0.0985 -0.4144
   42phy    C21 1122   0.385   0.425   0.114  0.5068  0.4424 -0.4290
   42phy    C20 1123   0.315   0.294   0.165 -0.1073 -0.6283 -0.4698
   42phy    C18 1124   0.177   0.243   0.117  0.3203 -0.3460  0.4415
   42phy    O01 1125   0.082   0.348   0.134 -0.7037 -0.6441 -0.6173
   42phy    H01 1126   0.088   0.380   0.222 -0.7927 -1.0425 -0.4616
   42phy    C19 1127   0.144   0.131   0.214  0.1454 -0.4030 -0.8618
   42phy    C13 1128   0.180   0.192  -0.037  0.3566  0.3129  0.0983
   42phy     H3 1129   0.191   0.286  -0.097 -0.1982  0.4793  0.2453
   42phy    O33 1130   0.304   0.130  -0.080 -0.2329  0.4025  0.0441
   42phy    H1B 1131   0.284   0.044  -0.111 -0.6064  0.8132 -0.8766
   42phy    C12 1132   0.058   0.161  -0.137 -0.0119 -0.4217 -0.4098
   42phy    O11 1133   0.006   0.033  -0.150  0.1870  0.1855  0.5479
   42phy    H1A 1134   0.055  -0.025  -0.205  0.9557 -2.0146  3.3048
   43phy    C35 1135   0.796   0.774   2.036 -0.3098  0.2143 -0.2274
   43phy    C33 1136   0.779   0.649   2.123  0.0574 -0.4464  0.2307
   43phy    C34 1137   0.810   0.524   2.042  0.5176  0.0763  0.0017
   43phy    C32 1138   0.881   0.640   2.238 -0.0804 -0.3348  0.4200
   43phy    C31 1139   0.823   0.638   2.378 -0.1871 -0.0365  0.2931
   43phy    C30 1140   0.931   0.625   2.486 -0.3775 -0.1928  0.0992
   43phy    C28 1141   0.874   0.614   2.634  0.5432 -0.3495  0.5852
   43phy    C29 1142   0.947   0.497   2.708  0.4348 -0.0171  0.1524
   43phy    C27 1143   0.879   0.743   2.721 -0.7337  0.3961  0.6184
   43phy    C26 1144   0.757   0.774   2.805  0.0103 -0.1549  0.0688
   43phy    C25 1145   0.769   0.915   2.866 -0.4056  0.3002 -0.4511
   43phy    C23 1146   0.661   0.945   2.971  0.0529 -0.0421  0.3700
   43phy    C24 1147   0.699   1.053   3.071  0.1297 -0.1677  0.0760
   43phy    C22 1148   0.524   0.974   2.897  0.5004 -0.8334  0.0724
   43phy    C21 1149   0.399   0.940   2.975 -0.8823  0.2711 -0.1807
   43phy    C20 1150   0.283   0.938   2.877  0.3233  0.0979  0.5125
   43phy    C18 1151   0.137   0.949   2.944 -0.1163 -0.2885 -0.1159
   43phy    O01 1152   0.133   1.057   3.038 -0.4578 -0.1075  0.2967
   43phy    H01 1153   0.165   1.023   3.120  1.4663  1.5588  0.3106
   43phy    C19 1154   0.051   0.984   2.829  0.0689  0.4246  0.4244
   43phy    C13 1155   0.075   0.813   3.017 -0.4829  0.4544  0.0727
   43phy     H3 1156   0.109   0.727   2.954 -1.7625  1.3133 -1.8812
   43phy    O33 1157  -0.067   0.795   3.014 -0.5347  0.4315 -0.8581
   43phy    H1B 1158  -0.102   0.856   3.076 -1.0573 -0.8232  0.1297
   43phy    C12 1159   0.134   0.771   3.159 -0.0085 -0.4146 -0.3692
   43phy    O11 1160   0.091   0.858   3.264 -0.1940 -0.0235  0.1227
   43phy    H1A 1161   0.003   0.839   3.291 -0.2203 -1.5199 -0.8863
   44phy    C35 1162   1.371   1.525   1.039  0.2361  0.1123  0.1967
   44phy    C33 1163   1.371   1.674   1.068 -0.0041  0.0064  0.0808
   44phy    C34 1164   1.369   1.692   1.216 -0.0102  0.6302 -1.2462
   44phy    C32 1165   1.487   1.746   1.001 -0.6002 -0.3914 -0.0448
   44phy    C31 1166   1.497   1.894   0.996 -0.4583 -0.4929  0.5566
   44phy    C30 1167   1.625   1.945   0.920 -0.5218  0.1579  0.1840
   44phy    C28 1168   1.647   2.099   0.888  0.0802  0.3303 -0.3544
   44phy    C29 1169   1.686   2.183   1.012 -0.4014  0.2965 -0.2091
   44phy    C27 1170   1.762   2.102   0.779  0.7417  0.0770 -0.1930
   44phy    C26 1171   1.718   2.151   0.644 -0.2602  0.5852  0.0783
   44phy    C25 1172   1.842   2.148   0.548 -0.7966  0.4237 -0.1502
   44phy    C23 1173   1.816   2.146   0.399 -0.0387  0.0867  0.0410
   44phy    C24 1174   1.922   2.228   0.324  0.7029 -0.1238 -0.2440
   44phy    C22 1175   1.817   2.001   0.356  0.4919 -0.3099 -0.3880
   44phy    C21 1176   1.720   1.968   0.241 -0.1301 -0.1922  0.0785
   44phy    C20 1177   1.749   1.825   0.187 -0.4372 -0.5342 -0.7020
   44phy    C18 1178   1.650   1.744   0.095  0.0770  0.0610 -0.2032
   44phy    O01 1179   1.527   1.708   0.164  0.0157 -0.3121 -0.1227
   44phy    H01 1180   1.493   1.780   0.214  1.9109 -0.3957  1.4120
   44phy    C19 1181   1.730   1.614   0.078 -0.2749 -0.4695  0.4877
   44phy    C13 1182   1.624   1.814  -0.046  0.1203 -0.4612  0.3690
   44phy     H3 1183   1.582   1.913  -0.016  0.9417 -0.4013  1.3574
   44phy    O33 1184   1.730   1.868  -0.118  0.1922 -0.0674 -0.0717
   44phy    H1B 1185   1.811   1.821  -0.109  0.4845  0.0689 -1.6339
   44phy    C12 1186   1.496   1.783  -0.137 -0.0299 -0.5325 -0.0784
   44phy    O11 1187   1.377   1.737  -0.077  0.2925  0.2419  0.2141
   44phy    H1A 1188   1.392   1.723   0.015  0.6091 -1.0272 -0.0076
   45phy    C35 1189   2.234   1.706   1.751  0.4907  0.8358 -0.1330
   45phy    C33 1190   2.091   1.725   1.713 -0.0128 -0.2236 -0.5390
   45phy    C34 1191   2.041   1.606   1.631 -0.0502  0.0243 -0.2855
   45phy    C32 1192   2.000   1.743   1.840  0.0322  0.3116 -0.7226
   45phy    C31 1193   1.986   1.881   1.899 -0.6654 -0.2170 -0.0138
   45phy    C30 1194   1.864   1.896   1.984 -0.1032  0.2916  0.0487
   45phy    C28 1195   1.850   2.041   2.050  0.6524 -0.0069  0.5159
   45phy    C29 1196   1.743   2.123   1.989 -0.8542 -0.2208 -0.4798
   45phy    C27 1197   1.833   2.025   2.201  0.6007  0.2983 -0.1728
   45phy    C26 1198   1.872   2.142   2.284  0.7896 -0.8205  0.1963
   45phy    C25 1199   1.810   2.157   2.419 -0.5240  0.8076  0.1031
   45phy    C23 1200   1.857   2.268   2.511 -0.5478  0.3631 -0.2747
   45phy    C24 1201   1.782   2.396   2.488  0.1657 -0.4255  0.4482
   45phy    C22 1202   1.830   2.216   2.654 -0.6228 -0.8382  0.1483
   45phy    C21 1203   1.912   2.274   2.771 -0.7040 -0.0552  0.1026
   45phy    C20 1204   1.946   2.161   2.875 -0.1123  0.2934  0.7114
   45phy    C18 1205   2.035   2.184   3.005 -0.4067 -0.3821  0.5149
   45phy    O01 1206   1.973   2.292   3.076 -0.2540  0.6541 -0.1327
   45phy    H01 1207   2.040   2.328   3.131 -0.6537 -1.1767  1.6898
   45phy    C19 1208   2.016   2.054   3.084  0.3481  0.1013 -0.0270
   45phy    C13 1209   2.188   2.227   2.968 -0.0848  0.0544 -0.2198
   45phy     H3 1210   2.181   2.316   2.902 -0.2437 -0.0624 -0.3622
   45phy    O33 1211   2.260   2.132   2.886  0.1525  0.3088  0.2767
   45phy    H1B 1212   2.345   2.111   2.918  0.2637 -1.3543 -0.9855
   45phy    C12 1213   2.277   2.283   3.088 -0.5258  0.2203  0.0837
   45phy    O11 1214   2.206   2.356   3.183  0.4513 -0.3436  0.2786
   45phy    H1A 1215   2.264   2.409   3.235 -0.6896  0.3889  0.8264
   46phy    C35 1216   0.780   3.362   2.195  0.1157 -0.1548 -0.1652
   46phy    C33 1217   0.857   3.353   2.066 -0.7677  0.4914  0.1365
   46phy    C34 1218   0.764   3.387   1.954 -0.4795 -0.1452  0.2949
   46phy    C32 1219   0.972   3.456   2.066  0.2970  0.0981  0.4228
   46phy    C31 1220   1.100   3.400   2.024  0.3704 -1.0850 -0.0814
   46phy    C30 1221   1.205   3.505   1.991  0.1307  0.1605  0.6904
   46phy    C28 1222   1.354   3.452   1.970  0.0736 -0.6043 -0.0442
   46phy    C29 1223   1.377   3.415   1.822 -0.0523  0.0178  0.4066
   46phy    C27 1224   1.452   3.563   1.997 -0.3023  0.3213  0.5354
   46phy    C26 1225   1.501   3.576   2.138 -0.7356  0.4241 -0.5365
   46phy    C25 1226   1.597   3.689   2.169  0.0418  0.4388  0.0522
   46phy    C23 1227   1.694   3.687   2.285  0.1981 -0.2139 -0.0899
   46phy    C24 1228   1.832   3.738   2.242  0.7762  0.2128  0.2228
   46phy    C22 1229   1.638   3.771   2.399 -0.0661 -0.0080 -0.1245
   46phy    C21 1230   1.583   3.698   2.525  0.4540 -0.0131 -0.1074
   46phy    C20 1231   1.560   3.788   2.646  0.0336  0.6840 -0.7907
   46phy    C18 1232   1.541   3.708   2.790  0.5519 -0.3817  0.3026
   46phy    O01 1233   1.631   3.597   2.801  0.1946  0.1281 -0.2626
   46phy    H01 1234   1.714   3.631   2.774 -0.6236  2.0288 -0.6004
   46phy    C19 1235   1.586   3.815   2.893  0.3648  0.0847 -0.1977
   46phy    C13 1236   1.388   3.656   2.808 -0.2573 -0.1196  0.3870
   46phy     H3 1237   1.367   3.593   2.718  0.0439  0.0209  0.2198
   46phy    O33 1238   1.287   3.760   2.788 -0.2418 -0.5423 -0.2043
   46phy    H1B 1239   1.207   3.724   2.754 -0.2120 -1.0572  0.2547
   46phy    C12 1240   1.345   3.563   2.929  0.0825  0.1378 -0.5349
   46phy    O11 1241   1.216   3.499   2.931 -0.2431 -0.0257  0.1223
   46phy    H1A 1242   1.212   3.440   3.003 -2.6224 -1.0240 -0.7423
   47phy    C35 1243   4.981   3.348   1.085 -0.7736  0.1708  0.2538
   47phy    C33 1244   5.010   3.343   1.236  0.1249  0.0660  0.0107
   47phy    C34 1245   5.000   3.493   1.278  0.0711  0.0163 -0.2216
   47phy    C32 1246   4.911   3.249   1.312  0.5172  0.0367  0.5282
   47phy    C31 1247   4.944   3.100   1.311  0.4721 -0.5171  0.0813
   47phy    C30 1248   4.878   3.017   1.419  0.3788 -0.9133  0.0552
   47phy    C28 1249   4.905   2.867   1.410 -0.3592  0.1537  0.3270
   47phy    C29 1250   4.905   2.802   1.550  0.1128  0.1657 -0.3194
   47phy    C27 1251   4.801   2.809   1.312 -0.9328 -0.4173  0.4875
   47phy    C26 1252   4.848   2.684   1.248 -0.6620 -0.0633  0.6695
   47phy    C25 1253   4.724   2.621   1.173 -0.0702 -0.3595  0.1552
   47phy    C23 1254   4.752   2.504   1.072 -0.2176 -0.2010  0.1909
   47phy    C24 1255   4.675   2.382   1.122  0.2015 -0.0037 -0.2140
   47phy    C22 1256   4.709   2.543   0.928  0.1333  0.4487 -0.2916
   47phy    C21 1257   4.814   2.515   0.818  0.3948  0.4346 -0.3097
   47phy    C20 1258   4.760   2.542   0.683  0.2448  0.2346 -0.0115
   47phy    C18 1259   4.806   2.462   0.553  0.6653 -0.1020 -0.1112
   47phy    O01 1260   4.949   2.476   0.534  0.1073  0.0260 -0.0119
   47phy    H01 1261   4.988   2.423   0.601  1.0120  0.1819 -0.3940
   47phy    C19 1262   4.733   2.536   0.439 -0.3986  0.0138 -0.2300
   47phy    C13 1263   4.771   2.305   0.567 -0.2722 -0.5112  0.2469
   47phy     H3 1264   4.821   2.273   0.662 -0.5353  0.9935  0.9298
   47phy    O33 1265   4.638   2.274   0.603  0.4554  0.4922  0.1684
   47phy    H1B 1266   4.631   2.202   0.663  0.3798  0.4458  0.1039
   47phy    C12 1267   4.846   2.186   0.500 -0.4179 -0.4695  0.2763
   47phy    O11 1268   4.801   2.056   0.538 -0.2665 -0.3389 -0.1399
   47phy    H1A 1269   4.796   2.005   0.459  3.1408 -1.1098 -0.0322
   48phy    C35 1270   2.715   2.610   1.735  0.4013 -0.2211  0.0581
   48phy    C33 1271   2.756   2.745   1.797 -0.3053  0.2722 -0.4688
   48phy    C34 1272   2.850   2.822   1.705  0.1938 -0.0637 -0.2418
   48phy    C32 1273   2.648   2.824   1.862 -0.1197 -0.0379 -0.5612
   48phy    C31 1274   2.632   2.800   2.016 -0.7039  0.2182 -0.1870
   48phy    C30 1275   2.487   2.841   2.059  0.4880 -0.2122 -0.1579
   48phy    C28 1276   2.456   2.830   2.212 -0.0116 -0.2398  0.0558
   48phy    C29 1277   2.378   2.954   2.253  0.5681 -0.3001  0.5373
   48phy    C27 1278   2.401   2.691   2.259 -0.6032  0.0814  0.0943
   48phy    C26 1279   2.428   2.653   2.398  0.2299 -0.2833  0.0940
   48phy    C25 1280   2.390   2.505   2.411  0.7019 -0.4616 -0.0589
   48phy    C23 1281   2.401   2.454   2.557  0.0564 -0.2103 -0.2037
   48phy    C24 1282   2.277   2.371   2.597 -0.3142  0.1930  0.1203
   48phy    C22 1283   2.530   2.373   2.581  0.3383 -0.6894 -0.5063
   48phy    C21 1284   2.593   2.370   2.721  0.4272 -0.6793  0.1498
   48phy    C20 1285   2.740   2.327   2.721  0.3993 -0.1938  0.0337
   48phy    C18 1286   2.803   2.335   2.859  0.0825 -0.5229 -0.1635
   48phy    O01 1287   2.735   2.270   2.962 -0.4942  0.6138 -0.1953
   48phy    H01 1288   2.781   2.287   3.042 -1.0613 -1.2116  0.5668
   48phy    C19 1289   2.923   2.239   2.850 -0.0371  0.3112 -0.0260
   48phy    C13 1290   2.846   2.486   2.909  0.0651  0.2478 -0.3701
   48phy     H3 1291   2.901   2.539   2.827  1.1702 -1.0215 -0.4873
   48phy    O33 1292   2.950   2.486   3.007  0.0289 -0.0628 -0.5229
   48phy    H1B 1293   2.997   2.566   2.996  1.9390 -0.9501  0.6188
   48phy    C12 1294   2.741   2.592   2.963  0.4254 -0.4546  0.1484
   48phy    O11 1295   2.782   2.722   2.950 -0.2974 -0.3142 -0.4781
   48phy    H1A 1296   2.740   2.763   3.023  2.7241 -0.8083  1.7273
   49phy    C35 1297   2.373   2.945   1.596 -0.6208 -0.5426 -0.1049
   49phy    C33 1298   2.261   2.875   1.674 -0.3512 -0.0126  0.3081
   49phy    C34 1299   2.113   2.927   1.634 -0.3530  0.7567  0.1744
   49phy    C32 1300   2.285   2.722   1.660 -0.1671 -0.0030 -0.0451
   49phy    C31 1301   2.232   2.646   1.774  0.0873  0.2834  0.0951
   49phy    C30 1302   2.266   2.496   1.755  0.4375 -0.8650 -0.3691
   49phy    C28 1303   2.197   2.402   1.853  0.3029 -0.5695 -0.0153
   49phy    C29 1304   2.058   2.362   1.801  0.3723  0.2149  0.0220
   49phy    C27 1305   2.291   2.289   1.898 -0.2026 -0.3919 -0.0943
   49phy    C26 1306   2.266   2.247   2.044 -0.0930 -0.0010  0.5664
   49phy    C25 1307   2.350   2.126   2.077  0.0529 -0.5907 -0.4828
   49phy    C23 1308   2.346   2.058   2.214  0.2497 -0.3086 -0.0734
   49phy    C24 1309   2.210   1.986   2.247 -0.2498  0.0683  0.2799
   49phy    C22 1310   2.459   1.947   2.229  0.3938 -0.5581 -0.1705
   49phy    C21 1311   2.498   1.921   2.370 -0.0065 -0.2077 -0.2367
   49phy    C20 1312   2.580   1.791   2.376 -0.1456 -0.5293  0.5015
   49phy    C18 1313   2.599   1.700   2.503  0.1446  0.1256 -0.2012
   49phy    O01 1314   2.474   1.688   2.577 -0.2243  0.3309 -0.0021
   49phy    H01 1315   2.405   1.659   2.521 -0.0511  0.3805 -0.2418
   49phy    C19 1316   2.624   1.558   2.448 -0.1082  0.4348 -0.1886
   49phy    C13 1317   2.715   1.749   2.610  0.1401 -0.2295  0.4484
   49phy     H3 1318   2.810   1.760   2.551 -0.0397 -2.0483 -0.2498
   49phy    O33 1319   2.755   1.651   2.702  0.2774  0.1451  0.6195
   49phy    H1B 1320   2.677   1.613   2.737  0.4260 -1.3266 -0.5039
   49phy    C12 1321   2.699   1.880   2.697  0.3179  0.2476 -0.4237
   49phy    O11 1322   2.591   1.877   2.782  0.0162  0.2299  0.6059
   49phy    H1A 1323   2.511   1.850   2.740 -0.5402  0.8008  1.2757
   50phy    C35 1324   0.757   2.815   1.344  0.2046  0.1991 -0.6511
   50phy    C33 1325   0.728   2.664   1.355 -0.4220  0.6227  0.1385
   50phy    C34 1326   0.695   2.636   1.504  0.1419  0.0345  0.2676
   50phy    C32 1327   0.654   2.609   1.237  0.4777 -0.1510 -0.0035
   50phy    C31 1328   0.694   2.473   1.185 -0.1052 -0.4461 -0.3142
   50phy    C30 1329   0.602   2.425   1.070 -0.0791 -0.3436  0.1955
   50phy    C28 1330   0.644   2.287   1.016 -0.4673 -0.0554 -0.2063
   50phy    C29 1331   0.569   2.168   1.080 -0.3319  0.2730  0.2719
   50phy    C27 1332   0.617   2.293   0.861  0.1359  0.5092 -0.3467
   50phy    C26 1333   0.732   2.267   0.768 -0.0773 -0.7433 -0.0733
   50phy    C25 1334   0.700   2.238   0.619  0.1611  0.0151  0.0522
   50phy    C23 1335   0.818   2.187   0.536  0.2116  0.0478  0.4528
   50phy    C24 1336   0.798   2.040   0.514 -0.0107 -0.2693  0.2015
   50phy    C22 1337   0.809   2.248   0.394  0.1552 -0.6863  0.3191
   50phy    C21 1338   0.892   2.378   0.377 -0.3253 -0.6956 -0.3303
   50phy    C20 1339   0.885   2.415   0.231  0.2061  0.0947  0.7701
   50phy    C18 1340   0.893   2.563   0.177 -0.2173  0.6109 -0.3106
   50phy    O01 1341   0.796   2.652   0.247 -0.0293  0.0049  0.3648
   50phy    H01 1342   0.778   2.616   0.332  0.3232  1.2859  0.9973
   50phy    C19 1343   0.850   2.552   0.028  0.5500  0.2137 -0.0098
   50phy    C13 1344   1.046   2.620   0.192 -0.0482 -0.0532  0.0725
   50phy     H3 1345   1.069   2.608   0.301  0.2811 -0.3870 -0.0297
   50phy    O33 1346   1.152   2.533   0.143  0.3199  0.4009  0.1051
   50phy    H1B 1347   1.204   2.586   0.085 -1.6570  0.6310 -1.5848
   50phy    C12 1348   1.100   2.767   0.211 -0.0883  0.2374 -0.2034
   50phy    O11 1349   1.152   2.839   0.102  0.1288  0.0515 -0.0106
   50phy    H1A 1350   1.082   2.876   0.051 -1.4090 -1.4127  0.9493
   51phy    C35 1351   0.893   1.717   0.843 -0.2109  0.2107 -0.0570
   51phy    C33 1352   0.923   1.818   0.957  1.0962  0.3864 -0.0107
   51phy    C34 1353   0.916   1.744   1.093  0.1558  0.3343  0.6027
   51phy    C32 1354   1.056   1.886   0.933  0.1427  0.1351  0.2688
   51phy    C31 1355   1.025   2.030   0.894 -0.8082  0.0478 -0.1436
   51phy    C30 1356   1.157   2.105   0.864 -0.0660 -0.3833  0.1061
   51phy    C28 1357   1.154   2.254   0.839  0.7505 -0.0508  0.2229
   51phy    C29 1358   1.139   2.330   0.971  0.0766  0.4432  0.2006
   51phy    C27 1359   1.287   2.307   0.778  0.0480 -0.2951 -0.0439
   51phy    C26 1360   1.277   2.408   0.667  0.0829  0.1741 -0.6197
   51phy    C25 1361   1.419   2.450   0.617  0.2051  0.4019  0.0344
   51phy    C23 1362   1.415   2.542   0.490  0.1266 -0.5068 -0.0330
   51phy    C24 1363   1.431   2.696   0.516  0.3706 -0.0800  0.1099
   51phy    C22 1364   1.536   2.495   0.403 -0.2175 -0.2008 -0.0979
   51phy    C21 1365   1.525   2.511   0.252  0.0153 -0.2222 -0.3826
   51phy    C20 1366   1.605   2.405   0.174  0.2825 -0.3301  0.0466
   51phy    C18 1367   1.598   2.396   0.018 -0.5548 -0.5149  0.3600
   51phy    O01 1368   1.460   2.392  -0.027  0.0871 -0.0241  0.6849
   51phy    H01 1369   1.435   2.478  -0.055 -0.8493 -0.7683 -0.9093
   51phy    C19 1370   1.654   2.256  -0.014  0.5922 -0.2008  0.3529
   51phy    C13 1371   1.685   2.515  -0.055  0.0969  0.3132 -0.6075
   51phy     H3 1372   1.643   2.608  -0.009 -0.0222  0.0105 -0.0912
   51phy    O33 1373   1.824   2.536  -0.019 -0.1461  0.3251  0.4751
   51phy    H1B 1374   1.874   2.457  -0.030  0.0212  0.0720  2.6988
   51phy    C12 1375   1.666   2.571  -0.199 -0.2051 -0.6304 -0.0776
   51phy    O11 1376   1.537   2.556  -0.248  0.1896 -0.1022 -0.2277
   51phy    H1A 1377   1.516   2.465  -0.264  0.9803 -0.0806 -1.6150
   52phy    C35 1378   1.744   1.513   1.201  0.1740  0.7859  0.0474
   52phy    C33 1379   1.856   1.612   1.178  0.2406 -0.0150 -0.2181
   52phy    C34 1380   1.894   1.686   1.306 -0.3154 -0.1074  0.2752
   52phy    C32 1381   1.971   1.534   1.111  0.1700 -0.3052  0.8132
   52phy    C31 1382   2.047   1.612   1.005 -0.4621 -0.0684 -0.1076
   52phy    C30 1383   2.165   1.527   0.956 -0.0076 -0.3221 -0.0946
   52phy    C28 1384   2.236   1.579   0.835 -0.3529 -0.2126  0.0358
   52phy    C29 1385   2.354   1.660   0.883  0.2029 -0.0652 -0.2518
   52phy    C27 1386   2.279   1.474   0.726 -0.1482  0.1875 -0.3740
   52phy    C26 1387   2.169   1.426   0.623  0.5319 -0.5853  0.2056
   52phy    C25 1388   2.201   1.288   0.573  0.8299  0.2313 -0.0655
   52phy    C23 1389   2.099   1.220   0.487  0.0327  0.4856  0.1604
   52phy    C24 1390   2.180   1.142   0.378 -0.0768  0.3349 -0.3316
   52phy    C22 1391   1.998   1.122   0.559  0.2845  0.2664 -0.2711
   52phy    C21 1392   1.884   1.071   0.471  0.1556 -0.6846  0.6194
   52phy    C20 1393   1.791   0.978   0.545  0.6603  0.1720 -0.0563
   52phy    C18 1394   1.682   0.899   0.467  0.3562  0.0445  0.1859
   52phy    O01 1395   1.599   0.986   0.390 -0.2608  0.5079 -0.3149
   52phy    H01 1396   1.558   1.053   0.442 -0.7464  0.5967 -0.8061
   52phy    C19 1397   1.593   0.846   0.576  0.4484  0.5505 -0.0374
   52phy    C13 1398   1.745   0.788   0.371 -0.0446 -0.3585  0.5288
   52phy     H3 1399   1.804   0.844   0.294 -0.4374 -1.7694 -0.8445
   52phy    O33 1400   1.852   0.707   0.420 -0.4467 -0.1792  0.1683
   52phy    H1B 1401   1.925   0.760   0.446  0.7464 -0.3169 -2.6211
   52phy    C12 1402   1.660   0.715   0.254 -0.4344 -0.3813  0.2092
   52phy    O11 1403   1.584   0.807   0.188 -0.5690 -0.3788  0.6210
   52phy    H1A 1404   1.541   0.855   0.256 -0.8037 -0.1992  0.3468
   53phy    C35 1405   2.071   2.473   1.143 -0.0002  0.2496 -0.2545
   53phy    C33 1406   1.993   2.499   1.279  0.1068 -0.4586  0.1858
   53phy    C34 1407   2.053   2.408   1.383  0.1140  0.1423 -0.7824
   53phy    C32 1408   2.018   2.647   1.326  0.3398 -0.3376 -0.0262
   53phy    C31 1409   1.893   2.727   1.294  0.1771  0.2450 -0.7929
   53phy    C30 1410   1.908   2.878   1.311  0.6369  0.5890 -0.1165
   53phy    C28 1411   1.774   2.954   1.314 -0.0195  0.2865  0.2729
   53phy    C29 1412   1.740   3.004   1.454  0.0765  0.8579  0.0228
   53phy    C27 1413   1.787   3.078   1.225  0.3258  0.0141  0.1635
   53phy    C26 1414   1.741   3.058   1.081 -0.3220  0.7210  0.5516
   53phy    C25 1415   1.722   3.187   1.001  0.1862 -0.9532 -0.7352
   53phy    C23 1416   1.668   3.160   0.860 -0.4324 -0.8592  0.0521
   53phy    C24 1417   1.510   3.160   0.848 -0.5423  0.5399 -0.4250
   53phy    C22 1418   1.732   3.276   0.785 -0.1124 -0.1065  0.6436
   53phy    C21 1419   1.736   3.284   0.632  0.6100 -0.1148  0.3869
   53phy    C20 1420   1.779   3.417   0.579 -0.2531  0.1285  0.1746
   53phy    C18 1421   1.780   3.441   0.428  0.0833  0.5075 -0.2362
   53phy    O01 1422   1.870   3.343   0.375  0.3685  0.3130  0.3448
   53phy    H01 1423   1.953   3.348   0.419  0.3079  1.2146  0.3747
   53phy    C19 1424   1.862   3.571   0.429  0.0100  0.2173  0.4456
   53phy    C13 1425   1.638   3.437   0.349 -0.3481  0.0300 -0.0045
   53phy     H3 1426   1.609   3.329   0.346 -0.8588  0.1771 -0.5446
   53phy    O33 1427   1.524   3.486   0.418  0.2067  0.3551  0.0658
   53phy    H1B 1428   1.549   3.528   0.498 -0.6735  2.5810 -0.7632
   53phy    C12 1429   1.629   3.445   0.189  0.2275 -0.2431 -0.1395
   53phy    O11 1430   1.608   3.577   0.143 -0.1123 -0.1710 -0.0230
   53phy    H1A 1431   1.547   3.614   0.204  1.1906  0.0108  1.2164
   54phy    C35 1432   2.679   2.420   2.155  0.1148  0.2139 -0.2930
   54phy    C33 1433   2.794   2.327   2.114 -0.4982  0.3992 -0.1644
   54phy    C34 1434   2.859   2.297   2.253 -0.0055 -0.5076  0.1054
   54phy    C32 1435   2.737   2.200   2.053 -0.1301 -0.5345  0.1150
   54phy    C31 1436   2.744   2.202   1.898 -0.0910  0.0345 -0.2236
   54phy    C30 1437   2.668   2.090   1.832 -0.2338  0.3962  0.0723
   54phy    C28 1438   2.673   2.089   1.680 -0.5465  0.7987 -0.0288
   54phy    C29 1439   2.644   1.949   1.638 -0.2654 -0.3096 -0.1025
   54phy    C27 1440   2.566   2.175   1.622 -0.4512  0.4526  0.2093
   54phy    C26 1441   2.617   2.276   1.518  0.1903  0.2970  0.1677
   54phy    C25 1442   2.505   2.360   1.457  0.1257  0.5110  0.0579
   54phy    C23 1443   2.532   2.421   1.320 -0.2196 -0.0535 -0.6442
   54phy    C24 1444   2.426   2.373   1.226  0.2929  0.2676 -0.1957
   54phy    C22 1445   2.545   2.577   1.324  0.4616 -0.2335 -0.4028
   54phy    C21 1446   2.681   2.625   1.258  0.2915 -0.3214 -0.4636
   54phy    C20 1447   2.689   2.780   1.269  0.0445  0.4780 -0.3259
   54phy    C18 1448   2.809   2.851   1.191 -0.0278 -0.1560 -0.1082
   54phy    O01 1449   2.927   2.780   1.225 -0.2577 -0.1743  0.0994
   54phy    H01 1450   2.962   2.795   1.311 -1.1036 -0.4277  0.5025
   54phy    C19 1451   2.833   2.988   1.265  0.7495 -0.4040  0.4281
   54phy    C13 1452   2.780   2.861   1.029 -0.6514  0.2141  0.1770
   54phy     H3 1453   2.768   2.754   0.996 -1.4639  0.2700  0.2812
   54phy    O33 1454   2.654   2.910   0.984  0.0111  0.2790  0.5664
   54phy    H1B 1455   2.589   2.903   1.051 -1.1529 -2.1064 -0.6852
   54phy    C12 1456   2.903   2.882   0.925 -0.0469  0.2697 -0.2504
   54phy    O11 1457   3.028   2.831   0.966  0.0761 -0.1007  0.4127
   54phy    H1A 1458   3.023   2.805   1.056  0.9715  1.2125  0.8786
   55phy    C35 1459   4.032   5.028   1.057 -0.2009 -0.2545  0.4564
   55phy    C33 1460   4.181   5.055   1.064 -0.0115  0.0496 -0.1742
   55phy    C34 1461   4.224   5.155   1.166 -0.5948  0.3100  0.0032
   55phy    C32 1462   4.242   4.914   1.087  0.3358 -0.9590  0.1443
   55phy    C31 1463   4.361   4.889   0.998 -0.1501  0.0924  0.0046
   55phy    C30 1464   4.418   4.752   1.031 -0.1120  0.1347 -0.1474
   55phy    C28 1465   4.540   4.702   0.953 -0.2160  0.0035  0.2838
   55phy    C29 1466   4.641   4.626   1.040 -0.0215  0.2396  0.3401
   55phy    C27 1467   4.521   4.631   0.820  0.2703  0.4238  0.2751
   55phy    C26 1468   4.606   4.683   0.703  0.1528  0.4953  0.0681
   55phy    C25 1469   4.592   4.583   0.589 -0.7209 -0.7564  0.4678
   55phy    C23 1470   4.656   4.634   0.460  0.2496 -0.5149  0.5982
   55phy    C24 1471   4.760   4.538   0.416  0.0947  0.2744  0.7722
   55phy    C22 1472   4.552   4.650   0.346 -0.6685  0.1328 -0.1691
   55phy    C21 1473   4.578   4.771   0.255  0.1204 -0.2889  0.5159
   55phy    C20 1474   4.454   4.799   0.171 -0.6012  0.1980  0.6941
   55phy    C18 1475   4.465   4.885   0.036 -0.2326 -0.2344 -0.1369
   55phy    O01 1476   4.530   5.006   0.061  0.1915  0.5568 -0.1960
   55phy    H01 1477   4.475   5.068   0.104  0.0057 -0.1017  0.5456
   55phy    C19 1478   4.318   4.922   0.004  0.0543 -0.4099  0.8887
   55phy    C13 1479   4.538   4.807  -0.084 -0.3626  0.5261  0.3153
   55phy     H3 1480   4.645   4.806  -0.051 -0.7160  0.0149  1.4949
   55phy    O33 1481   4.528   4.663  -0.096  0.0223 -0.3075 -0.6084
   55phy    H1B 1482   4.606   4.617  -0.071 -1.4388 -1.6288  2.0192
   55phy    C12 1483   4.584   4.864  -0.221  0.8413  0.0113 -0.0654
   55phy    O11 1484   4.606   4.998  -0.243  0.0956 -0.6596  0.3519
   55phy    H1A 1485   4.699   5.009  -0.252  0.0552  0.9177  1.4437
   56phy    C35 1486   1.839   3.328   2.023  0.1181 -0.1180 -0.4073
   56phy    C33 1487   1.765   3.201   1.990  0.1780 -0.5915 -0.0297
   56phy    C34 1488   1.693   3.211   1.857 -0.4447  0.3493 -0.2884
   56phy    C32 1489   1.863   3.081   1.986  0.2937 -0.5964  0.3683
   56phy    C31 1490   1.856   2.982   2.107 -0.1840 -0.6980 -0.3031
   56phy    C30 1491   1.947   2.857   2.087  0.5301  0.0714  0.5846
   56phy    C28 1492   1.923   2.758   2.204 -0.3085 -0.0530 -0.3761
   56phy    C29 1493   1.927   2.609   2.158  0.0238  0.0360 -0.1382
   56phy    C27 1494   2.021   2.777   2.323 -0.3255 -0.6362  0.3864
   56phy    C26 1495   1.943   2.789   2.457 -0.0765 -0.5514  0.2544
   56phy    C25 1496   2.030   2.827   2.581  0.2317 -0.1097  0.0252
   56phy    C23 1497   1.960   2.785   2.716  0.1119 -0.2241 -0.2149
   56phy    C24 1498   2.013   2.651   2.764 -0.4353  0.2908 -0.0855
   56phy    C22 1499   1.979   2.887   2.832 -0.3492  0.3922 -0.1237
   56phy    C21 1500   1.904   3.023   2.821 -0.1067  0.4115 -0.3110
   56phy    C20 1501   1.920   3.097   2.953 -0.7538  0.0156  0.0516
   56phy    C18 1502   1.983   3.233   2.973  0.4202  0.3266 -0.0978
   56phy    O01 1503   1.927   3.324   2.880  0.3045 -0.7847 -0.5166
   56phy    H01 1504   1.835   3.307   2.875  0.4074 -1.3800 -0.4257
   56phy    C19 1505   1.932   3.279   3.113  0.1071 -0.1249  0.0494
   56phy    C13 1506   2.143   3.228   2.947  0.2998  0.0519  0.2068
   56phy     H3 1507   2.162   3.166   2.856 -1.1850  0.8061 -0.6684
   56phy    O33 1508   2.211   3.157   3.050 -0.2716  0.1717 -0.3589
   56phy    H1B 1509   2.151   3.116   3.110  1.3150 -1.9318 -0.0846
   56phy    C12 1510   2.228   3.362   2.927 -0.1759 -0.5323  0.3690
   56phy    O11 1511   2.234   3.458   3.030 -0.1562  0.1080  0.3437
   56phy    H1A 1512   2.246   3.406   3.108  1.0134 -2.3552 -1.3667
   57phy    C35 1513   1.356   3.017   1.398 -0.1270 -0.6594 -0.1442
   57phy    C33 1514   1.224   3.073   1.448  0.6133  0.7232 -0.8711
   57phy    C34 1515   1.250   3.124   1.592 -0.5671  0.1742 -0.2940
   57phy    C32 1516   1.172   3.179   1.349  0.5587 -0.0075 -0.1050
   57phy    C31 1517   1.080   3.120   1.246 -0.5404  0.6193 -0.3550
   57phy    C30 1518   1.018   3.230   1.158  0.6044  0.5504 -0.0576
   57phy    C28 1519   0.886   3.181   1.088  0.5223 -0.4808 -1.0391
   57phy    C29 1520   0.764   3.190   1.174  0.1690 -0.0532 -0.2441
   57phy    C27 1521   0.859   3.260   0.960 -0.4433 -0.4399  0.5578
   57phy    C26 1522   0.846   3.176   0.828  0.0192 -0.4311  0.2721
   57phy    C25 1523   0.826   3.278   0.712 -0.0005  0.8233  0.1216
   57phy    C23 1524   0.790   3.222   0.569 -0.5502 -0.2880  0.9311
   57phy    C24 1525   0.654   3.156   0.554 -0.1065  0.1764 -0.7531
   57phy    C22 1526   0.817   3.327   0.462  0.1204  0.3015 -0.5168
   57phy    C21 1527   0.871   3.280   0.327 -0.2001 -0.7313 -0.2573
   57phy    C20 1528   0.862   3.389   0.219  0.1058  0.0234 -0.3960
   57phy    C18 1529   0.844   3.344   0.072  0.3316  0.0238  0.1948
   57phy    O01 1530   0.950   3.249   0.042  0.0137  0.4520  0.0387
   57phy    H01 1531   1.035   3.289   0.036  0.7680 -1.2451 -1.3806
   57phy    C19 1532   0.860   3.481  -0.002  0.3272  0.3955  0.1702
   57phy    C13 1533   0.699   3.286   0.034 -0.2509 -0.4398 -0.2203
   57phy     H3 1534   0.699   3.197   0.102  1.7798  0.0071  0.4472
   57phy    O33 1535   0.580   3.353   0.091 -0.1930  0.3416  0.5926
   57phy    H1B 1536   0.518   3.366   0.022 -2.0869 -1.8047  1.7422
   57phy    C12 1537   0.667   3.193  -0.088 -0.1102 -0.6300  0.0810
   57phy    O11 1538   0.567   3.235  -0.180 -0.4159 -0.8683  0.3300
   57phy    H1A 1539   0.587   3.324  -0.202 -0.6037 -1.1749 -1.2245
   58phy    C35 1540   1.648   2.463   1.798  0.0438  0.2790  0.5525
   58phy    C33 1541   1.689   2.607   1.808  0.0886 -0.2913  0.2781
   58phy    C34 1542   1.800   2.621   1.706  0.1976 -0.5791 -0.4045
   58phy    C32 1543   1.572   2.707   1.783  0.2124  0.1461  0.4795
   58phy    C31 1544   1.487   2.747   1.904 -0.2301 -0.0945 -0.0872
   58phy    C30 1545   1.406   2.872   1.893  0.3301 -0.1355 -0.1991
   58phy    C28 1546   1.339   2.920   2.018 -0.5888 -0.3748 -0.2839
   58phy    C29 1547   1.355   3.071   2.023 -0.3737  0.1747  0.2781
   58phy    C27 1548   1.189   2.879   2.024  0.3243 -0.4896 -0.3822
   58phy    C26 1549   1.107   2.915   2.152 -0.4275 -0.3661  0.6928
   58phy    C25 1550   0.960   2.869   2.138 -0.2353 -0.4407  0.1606
   58phy    C23 1551   0.879   2.881   2.266  0.0820 -0.1389  0.3006
   58phy    C24 1552   0.736   2.846   2.231 -0.0429 -0.3803  0.3088
   58phy    C22 1553   0.907   2.784   2.382 -0.3619  0.2745 -0.2021
   58phy    C21 1554   0.997   2.838   2.493 -0.0674 -0.0204 -1.0774
   58phy    C20 1555   1.013   2.737   2.611  0.4336 -0.2820 -0.0985
   58phy    C18 1556   1.111   2.774   2.727  0.1024  0.0368 -0.2384
   58phy    O01 1557   1.107   2.918   2.757 -0.1684 -0.4078  0.1738
   58phy    H01 1558   1.021   2.954   2.768 -0.9472 -1.3291 -2.1335
   58phy    C19 1559   1.049   2.700   2.848  0.6167 -0.0584 -0.2638
   58phy    C13 1560   1.274   2.744   2.708 -0.6259  0.5234  0.0664
   58phy     H3 1561   1.285   2.640   2.668 -2.1633  0.5858 -0.5697
   58phy    O33 1562   1.340   2.734   2.830  0.2133 -0.1129  0.3182
   58phy    H1B 1563   1.431   2.715   2.818  0.1238  0.7864 -2.5199
   58phy    C12 1564   1.353   2.836   2.611  0.1067  0.4194 -0.7083
   58phy    O11 1565   1.357   2.971   2.643 -0.1692  0.0376  0.3488
   58phy    H1A 1566   1.269   2.988   2.672 -1.0692  0.9888 -2.5140
   59phy    C35 1567   0.556   2.598   0.516 -0.2390 -0.1362  0.0319
   59phy    C33 1568   0.627   2.715   0.581 -0.2412  0.1212 -0.3410
   59phy    C34 1569   0.522   2.816   0.636 -0.0747  0.3204 -0.1539
   59phy    C32 1570   0.732   2.654   0.679 -0.1228 -0.1225  0.1725
   59phy    C31 1571   0.833   2.747   0.741 -0.4264  0.1524  0.2857
   59phy    C30 1572   0.940   2.677   0.827  0.4631 -0.3642  0.3455
   59phy    C28 1573   1.030   2.780   0.908  0.4336  0.1085  0.3605
   59phy    C29 1574   1.077   2.717   1.044  0.4032 -0.7203  0.2149
   59phy    C27 1575   1.152   2.845   0.830 -0.2347  0.2625  0.5185
   59phy    C26 1576   1.127   2.927   0.701 -0.1220 -0.0055  0.7379
   59phy    C25 1577   1.245   3.012   0.643 -0.3169  0.1102 -0.0118
   59phy    C23 1578   1.221   3.090   0.514  0.2102 -0.1598 -0.1234
   59phy    C24 1579   1.183   3.235   0.550 -0.7722 -0.1769  0.2208
   59phy    C22 1580   1.355   3.111   0.439  0.5219 -0.0271  0.5462
   59phy    C21 1581   1.342   3.068   0.291 -0.5398 -0.3100 -0.0415
   59phy    C20 1582   1.480   3.044   0.226  0.7817  0.2483  0.3035
   59phy    C18 1583   1.482   2.995   0.075  0.6806  0.5288  0.4227
   59phy    O01 1584   1.402   2.877   0.060  0.2130  0.1428  0.3075
   59phy    H01 1585   1.312   2.890   0.086 -0.3732  0.8527 -1.8516
   59phy    C19 1586   1.625   2.944   0.049 -0.2512 -0.0202  0.1286
   59phy    C13 1587   1.426   3.107  -0.026  0.1668 -0.4110  0.1601
   59phy     H3 1588   1.320   3.121   0.006 -0.3082  1.9027 -2.0892
   59phy    O33 1589   1.457   3.240  -0.009 -0.3481  0.4845 -0.3138
   59phy    H1B 1590   1.527   3.268  -0.065  1.0214  0.6454  1.3568
   59phy    C12 1591   1.379   3.085  -0.177 -0.0397  0.0264 -1.1165
   59phy    O11 1592   1.468   3.129  -0.277  0.3144 -0.5175  0.4657
   59phy    H1A 1593   1.419   3.102  -0.352  0.1610  0.8577  0.0406
   60phy    C35 1594   0.708   4.274   0.338 -0.5068 -0.1698  0.8916
   60phy    C33 1595   0.699   4.277   0.488  0.5711 -0.6607  0.1970
   60phy    C34 1596   0.783   4.166   0.541 -0.7426  0.3144 -0.0834
   60phy    C32 1597   0.745   4.417   0.541  0.0606  0.4225  0.0730
   60phy    C31 1598   0.631   4.500   0.596 -0.8316 -0.2999 -0.4670
   60phy    C30 1599   0.671   4.631   0.665 -0.2218  0.0577  0.1120
   60phy    C28 1600   0.557   4.728   0.700  0.1008  0.8472  0.1481
   60phy    C29 1601   0.479   4.688   0.827  0.3752 -0.7100  0.1844
   60phy    C27 1602   0.599   4.879   0.709  0.3093  0.1265 -0.5045
   60phy    C26 1603   0.545   4.976   0.599 -0.3738 -0.0366 -0.2794
   60phy    C25 1604   0.632   5.102   0.581  0.1686 -0.2989  0.1309
   60phy    C23 1605   0.590   5.175   0.454  0.5786 -0.5583  0.0383
   60phy    C24 1606   0.488   5.285   0.486  0.1465  0.1051 -0.4810
   60phy    C22 1607   0.713   5.232   0.384 -0.1538 -0.4030  0.1808
   60phy    C21 1608   0.730   5.197   0.236  0.0365  0.3204  0.1787
   60phy    C20 1609   0.847   5.269   0.173 -0.3506  0.2811 -0.2652
   60phy    C18 1610   0.877   5.246   0.020  0.0655 -0.1645 -0.6849
   60phy    O01 1611   0.871   5.106  -0.012  0.4087  0.4208  0.2265
   60phy    H01 1612   0.948   5.061   0.017 -1.5103 -2.4694  1.3308
   60phy    C19 1613   1.028   5.283   0.011  0.0855  0.3651 -0.1127
   60phy    C13 1614   0.789   5.323  -0.089  0.4584 -0.3514  1.0781
   60phy     H3 1615   0.742   5.409  -0.034  1.9482  2.0251 -1.1002
   60phy    O33 1616   0.847   5.406  -0.190  0.0971 -0.2692  0.3589
   60phy    H1B 1617   0.870   5.362  -0.269  0.1100  2.1332 -1.0499
   60phy    C12 1618   0.643   5.285  -0.126  0.2004 -0.2258  0.0492
   60phy    O11 1619   0.567   5.199  -0.045  0.5809 -0.0485 -0.2362
   60phy    H1A 1620   0.475   5.216  -0.045  0.5345 -0.2462 -1.1860
   61phy    C35 1621   1.639   4.957   1.574  0.4030  0.0655 -0.2720
   61phy    C33 1622   1.580   4.873   1.466  0.0994 -0.2289 -0.2774
   61phy    C34 1623   1.509   4.958   1.362 -0.3138  0.4338  0.6622
   61phy    C32 1624   1.672   4.760   1.421  0.2014  0.1658 -0.5682
   61phy    C31 1625   1.627   4.626   1.475  0.3701  0.1398 -0.5504
   61phy    C30 1626   1.724   4.515   1.438  0.4615  0.1231  0.1594
   61phy    C28 1627   1.697   4.370   1.499 -0.3447 -0.3599 -0.4167
   61phy    C29 1628   1.669   4.273   1.382 -0.1088 -0.0450 -0.8040
   61phy    C27 1629   1.802   4.338   1.606  0.1108 -0.0840  0.2934
   61phy    C26 1630   1.740   4.252   1.717  0.8644  0.2616  0.2712
   61phy    C25 1631   1.821   4.242   1.846  0.2083 -0.3134  0.2477
   61phy    C23 1632   1.752   4.202   1.978  0.1874  0.4267  0.0927
   61phy    C24 1633   1.844   4.105   2.056  0.2530  0.1057  0.1455
   61phy    C22 1634   1.718   4.323   2.068 -0.2924 -0.0054  0.6742
   61phy    C21 1635   1.569   4.325   2.106 -0.0803  0.2059 -0.5843
   61phy    C20 1636   1.529   4.440   2.204 -0.7429 -0.0596 -0.0020
   61phy    C18 1637   1.554   4.437   2.360  0.0864 -0.1872 -0.0589
   61phy    O01 1638   1.699   4.427   2.383  0.1566 -0.2294  0.1428
   61phy    H01 1639   1.741   4.505   2.354 -0.0486  0.3040  1.2118
   61phy    C19 1640   1.512   4.576   2.398 -0.2516 -0.1283 -0.6126
   61phy    C13 1641   1.467   4.328   2.445  0.8482  0.0046 -0.4425
   61phy     H3 1642   1.362   4.324   2.407  0.7507 -1.7543 -0.0662
   61phy    O33 1643   1.440   4.362   2.583 -0.1673  0.4263 -0.3391
   61phy    H1B 1644   1.522   4.355   2.627  0.1690 -1.2377 -1.1215
   61phy    C12 1645   1.530   4.181   2.443 -0.1055 -0.3958 -0.1449
   61phy    O11 1646   1.662   4.182   2.494  0.0582  0.1155  0.3042
   61phy    H1A 1647   1.708   4.241   2.437 -0.7487  0.5571  0.1053
   62phy    C35 1648   1.639   3.560   1.164  0.9332  0.2014  0.5003
   62phy    C33 1649   1.487   3.569   1.142 -0.2999 -0.5031 -0.2875
   62phy    C34 1650   1.417   3.474   1.244  0.3641  0.2617 -0.4499
   62phy    C32 1651   1.444   3.713   1.184  0.0333  0.2747  0.1746
   62phy    C31 1652   1.301   3.759   1.136  0.2601  0.1159  0.6046
   62phy    C30 1653   1.298   3.910   1.165 -0.2210  0.1369  1.1451
   62phy    C28 1654   1.172   3.985   1.114 -0.3712 -0.0989  0.1159
   62phy    C29 1655   1.076   4.014   1.230  0.2290  0.2779 -0.2863
   62phy    C27 1656   1.210   4.113   1.045  0.0517  0.3230  0.1238
   62phy    C26 1657   1.149   4.150   0.908 -0.0487 -0.5182 -0.1977
   62phy    C25 1658   1.234   4.263   0.857  0.7763 -0.0209  0.0182
   62phy    C23 1659   1.188   4.345   0.733  0.3343 -0.1455 -0.3244
   62phy    C24 1660   1.226   4.494   0.760  0.0253 -0.4077  0.3332
   62phy    C22 1661   1.232   4.279   0.597 -0.6184 -0.6341 -0.2630
   62phy    C21 1662   1.128   4.295   0.477 -0.0414 -0.0172  0.3121
   62phy    C20 1663   1.185   4.222   0.358 -0.7521 -0.3665  0.7811
   62phy    C18 1664   1.126   4.229   0.215 -0.1988  0.1369 -0.0678
   62phy    O01 1665   0.988   4.187   0.227 -0.6862  0.4499 -0.2457
   62phy    H01 1666   0.977   4.127   0.298 -0.1160  1.7939  1.0284
   62phy    C19 1667   1.202   4.116   0.139  0.7643  0.5306 -0.0493
   62phy    C13 1668   1.127   4.371   0.139 -0.5816 -0.7120 -0.1500
   62phy     H3 1669   1.213   4.425   0.186 -1.2365 -1.9863  2.7282
   62phy    O33 1670   1.171   4.384   0.006 -0.1903  0.0498  0.2258
   62phy    H1B 1671   1.137   4.317  -0.050  1.6796 -1.7170  1.0855
   62phy    C12 1672   1.030   4.493   0.177 -0.4855  0.5018 -0.2178
   62phy    O11 1673   0.961   4.547   0.072 -0.2789  0.2936  0.4085
   62phy    H1A 1674   1.016   4.543  -0.004  0.2160 -0.4508  0.7889
   63phy    C35 1675   1.066   3.448   2.461  0.0660 -0.4890 -0.0068
   63phy    C33 1676   1.115   3.319   2.523  0.6661 -0.2954 -0.0865
   63phy    C34 1677   1.004   3.214   2.501  0.1104 -0.5212  0.3866
   63phy    C32 1678   1.240   3.259   2.457 -0.1320 -0.2698  0.4639
   63phy    C31 1679   1.381   3.304   2.520  0.4900 -0.8360 -0.0730
   63phy    C30 1680   1.493   3.238   2.445 -0.4169  0.0340 -0.2006
   63phy    C28 1681   1.629   3.238   2.528 -0.5596  0.0927 -0.0576
   63phy    C29 1682   1.668   3.091   2.562  0.1727  0.0295 -0.2205
   63phy    C27 1683   1.748   3.303   2.464 -0.0304  0.1766  0.4255
   63phy    C26 1684   1.865   3.361   2.550  0.3259 -0.5167  0.4270
   63phy    C25 1685   1.978   3.403   2.455 -0.0311  0.0719  0.2194
   63phy    C23 1686   2.112   3.461   2.522  0.1238 -0.1987 -0.2380
   63phy    C24 1687   2.232   3.384   2.485  0.2315  0.3065  0.2410
   63phy    C22 1688   2.140   3.598   2.457 -0.5970  0.6529 -0.2365
   63phy    C21 1689   2.133   3.717   2.557  0.0050 -0.0068 -0.0982
   63phy    C20 1690   2.148   3.842   2.470 -0.2328  0.5691 -0.4320
   63phy    C18 1691   2.143   3.988   2.529 -0.4326 -0.4153  0.6082
   63phy    O01 1692   2.226   4.010   2.639  0.1604 -0.4868  0.2160
   63phy    H01 1693   2.223   3.943   2.705  2.0860  1.5053  2.5458
   63phy    C19 1694   2.221   4.067   2.424  0.2735 -0.4141 -0.1233
   63phy    C13 1695   1.991   4.037   2.562  1.0548  0.2954 -0.4227
   63phy     H3 1696   1.931   4.031   2.467  0.0445  0.5674  0.1876
   63phy    O33 1697   1.987   4.174   2.584 -0.0550  0.3583  0.0242
   63phy    H1B 1698   2.066   4.202   2.625 -0.6667  0.8550  0.8822
   63phy    C12 1699   1.904   3.972   2.682 -0.7864  0.4361  0.2985
   63phy    O11 1700   1.786   4.044   2.713  0.2448  0.3583 -0.1304
   63phy    H1A 1701   1.731   4.064   2.641 -0.8633 -1.2376  0.2221
   64phy    C35 1702   1.328   4.896   0.881 -0.5081 -0.4238 -0.6935
   64phy    C33 1703   1.467   4.833   0.880 -0.5222 -0.6490  0.2855
   64phy    C34 1704   1.564   4.941   0.909 -0.1637 -0.4198 -0.1799
   64phy    C32 1705   1.475   4.705   0.964 -0.0679 -1.0020 -0.5070
   64phy    C31 1706   1.580   4.598   0.915 -0.0513  0.4126 -0.0379
   64phy    C30 1707   1.583   4.471   1.001 -0.3351  0.0137 -0.0222
   64phy    C28 1708   1.681   4.367   0.948  0.4141  0.5428  0.6292
   64phy    C29 1709   1.822   4.357   1.012 -0.4020 -0.8939  0.1640
   64phy    C27 1710   1.611   4.235   0.927  0.4214 -0.1665  0.2734
   64phy    C26 1711   1.680   4.153   0.815 -0.4754 -0.4420 -0.2347
   64phy    C25 1712   1.617   4.014   0.798  0.1852  0.4410 -0.5383
   64phy    C23 1713   1.710   3.916   0.726  0.3576  0.3253  0.5387
   64phy    C24 1714   1.733   3.780   0.798  0.3926 -0.7506 -0.2688
   64phy    C22 1715   1.646   3.883   0.588 -0.3732  0.4498  0.0409
   64phy    C21 1716   1.707   3.952   0.473  0.0941 -0.1769 -0.2144
   64phy    C20 1717   1.642   3.918   0.340  0.3498  0.1735 -0.0033
   64phy    C18 1718   1.670   3.997   0.214  0.0233 -0.7696 -0.1077
   64phy    O01 1719   1.640   4.129   0.236  0.6248  0.4864  0.0245
   64phy    H01 1720   1.678   4.181   0.168 -0.5291 -0.6067 -1.5225
   64phy    C19 1721   1.557   3.940   0.125 -0.4801 -0.1603  0.0105
   64phy    C13 1722   1.818   3.977   0.157 -0.7368  0.3299 -0.1815
   64phy     H3 1723   1.883   4.032   0.230  0.5769 -0.1091 -1.0006
   64phy    O33 1724   1.893   3.850   0.164 -0.0486 -0.0666 -0.2253
   64phy    H1B 1725   1.869   3.780   0.107 -1.2077  0.4131 -0.3646
   64phy    C12 1726   1.876   4.068   0.041 -0.2837 -0.0618 -0.1435
   64phy    O11 1727   1.792   4.179   0.007 -0.4524 -0.3100 -0.5399
   64phy    H1A 1728   1.801   4.199  -0.085  1.2916  1.8006 -0.0032
   65phy    C35 1729   2.909   0.690   2.208 -0.0594 -0.0090  0.0314
   65phy    C33 1730   2.788   0.674   2.117  0.1006  0.3021  0.1704
   65phy    C34 1731   2.688   0.790   2.132  0.1479  0.2977 -0.8766
   65phy    C32 1732   2.838   0.669   1.971  0.2101 -0.0792  0.2874
   65phy    C31 1733   2.757   0.579   1.878 -0.3655  0.1635  0.3990
   65phy    C30 1734   2.794   0.588   1.728 -0.8052  0.3769  0.3180
   65phy    C28 1735   2.703   0.530   1.621  0.7481  0.2078 -0.3428
   65phy    C29 1736   2.589   0.627   1.593  0.5142 -0.0821 -0.5312
   65phy    C27 1737   2.789   0.502   1.495 -0.1193  0.3687  0.0097
   65phy    C26 1738   2.755   0.372   1.409 -0.5294  0.1111  0.1258
   65phy    C25 1739   2.842   0.365   1.278  0.6185 -0.4120  0.4343
   65phy    C23 1740   2.795   0.253   1.179 -0.5478  0.1784  0.2506
   65phy    C24 1741   2.669   0.295   1.110 -0.6855  0.0046  0.4140
   65phy    C22 1742   2.899   0.224   1.069 -0.2609  0.3954  0.0871
   65phy    C21 1743   2.958   0.089   1.080  0.0798 -0.1855 -0.0406
   65phy    C20 1744   3.088   0.073   0.993 -0.4044  0.2556 -0.5715
   65phy    C18 1745   3.135  -0.073   0.967  0.6028 -0.1926  0.0957
   65phy    O01 1746   3.187  -0.119   1.090 -0.0607 -0.0296  0.0262
   65phy    H01 1747   3.212  -0.041   1.135  1.0788  1.3289 -2.7257
   65phy    C19 1748   3.259  -0.060   0.875  0.1618 -0.2957  0.3090
   65phy    C13 1749   3.026  -0.177   0.899  0.2463 -0.6135 -0.1939
   65phy     H3 1750   2.937  -0.174   0.965 -0.7858  2.7306 -1.5101
   65phy    O33 1751   2.960  -0.132   0.784 -0.4622  0.1025 -0.0505
   65phy    H1B 1752   2.867  -0.147   0.789 -0.2364 -1.7997 -0.5478
   65phy    C12 1753   3.015  -0.331   0.924  0.1918  0.0119 -0.3335
   65phy    O11 1754   3.049  -0.423   0.820 -0.0212  0.2536  0.1761
   65phy    H1A 1755   2.979  -0.429   0.758  0.6416  1.8552 -0.7947
   66phy    C35 1756   1.041   0.365   1.257  0.0410 -0.3370  0.4391
   66phy    C33 1757   1.174   0.368   1.194 -0.5830  0.1220 -0.2241
   66phy    C34 1758   1.155   0.317   1.050  0.3154  0.0593  0.2257
   66phy    C32 1759   1.240   0.506   1.200 -0.0713 -0.2517 -0.4590
   66phy    C31 1760   1.392   0.508   1.237  0.5497 -0.3742  0.4010
   66phy    C30 1761   1.442   0.651   1.249  0.2660 -0.7146 -0.0843
   66phy    C28 1762   1.576   0.681   1.319  0.2167  0.5238  0.0773
   66phy    C29 1763   1.644   0.794   1.244  0.0772  0.0075  0.2556
   66phy    C27 1764   1.535   0.723   1.466  0.1114 -0.1387 -0.1237
   66phy    C26 1765   1.654   0.735   1.560 -0.0432  0.2567  0.4572
   66phy    C25 1766   1.606   0.792   1.697  0.1784 -0.1524  0.1322
   66phy    C23 1767   1.686   0.779   1.824  0.3511 -0.0257 -0.5355
   66phy    C24 1768   1.713   0.916   1.869 -0.3220  0.2637  0.5733
   66phy    C22 1769   1.613   0.689   1.933 -0.6588  0.2508  0.5342
   66phy    C21 1770   1.694   0.639   2.056 -0.0745 -1.2093 -0.2930
   66phy    C20 1771   1.607   0.561   2.152 -0.0116 -0.4030 -0.1379
   66phy    C18 1772   1.665   0.528   2.297  0.1744 -0.5943  0.1489
   66phy    O01 1773   1.724   0.645   2.346  0.1328 -0.0377 -0.3190
   66phy    H01 1774   1.785   0.680   2.284 -0.1552 -1.0358 -1.1865
   66phy    C19 1775   1.529   0.516   2.368  0.0551 -0.2504  0.1928
   66phy    C13 1776   1.759   0.404   2.311 -0.2998  0.2735 -0.3380
   66phy     H3 1777   1.721   0.317   2.250  2.1061 -0.4256 -0.9689
   66phy    O33 1778   1.766   0.349   2.436  0.5062  0.0854 -0.1335
   66phy    H1B 1779   1.788   0.413   2.500  0.8713 -1.1285  1.0139
   66phy    C12 1780   1.906   0.416   2.259 -0.6785 -0.4040  0.1176
   66phy    O11 1781   1.992   0.497   2.333  0.1658 -0.0335  0.2919
   66phy    H1A 1782   2.041   0.447   2.395 -1.8719 -2.0783  0.3410
   67phy    C35 1783   3.028   0.797   0.885 -0.4935 -0.1085 -0.2972
   67phy    C33 1784   3.081   0.760   1.026  0.2721  0.1029 -0.3506
   67phy    C34 1785   2.963   0.789   1.119 -0.2739 -0.0581  0.1343
   67phy    C32 1786   3.113   0.608   1.038 -0.0014 -0.1600 -0.0604
   67phy    C31 1787   3.254   0.573   1.020 -0.0973  0.0343 -0.2497
   67phy    C30 1788   3.286   0.435   1.081  0.3074  0.3049 -0.4741
   67phy    C28 1789   3.435   0.404   1.090  0.0447  0.0025 -0.3563
   67phy    C29 1790   3.471   0.401   1.240  0.1030  0.0182  0.3801
   67phy    C27 1791   3.480   0.279   1.019 -0.3459  0.2015 -0.0774
   67phy    C26 1792   3.532   0.288   0.873  0.5612  0.0872 -0.2357
   67phy    C25 1793   3.617   0.162   0.859  0.1708  0.2339  0.0351
   67phy    C23 1794   3.695   0.131   0.732  0.1037 -0.1213  0.0971
   67phy    C24 1795   3.839   0.097   0.754  0.2735 -0.0937 -0.4821
   67phy    C22 1796   3.637   0.012   0.654  0.0601 -0.1506  0.6242
   67phy    C21 1797   3.597   0.036   0.510 -0.0687  0.6757 -0.5641
   67phy    C20 1798   3.550  -0.092   0.446 -0.5151  0.2012 -0.1330
   67phy    C18 1799   3.496  -0.085   0.299  0.0679  1.1837  0.0525
   67phy    O01 1800   3.376  -0.004   0.298  0.0517 -0.1971 -0.4990
   67phy    H01 1801   3.314  -0.022   0.230  0.4965  2.5839 -1.7950
   67phy    C19 1802   3.455  -0.232   0.281  0.1388  0.1606 -0.0981
   67phy    C13 1803   3.598  -0.044   0.179  0.0905 -0.2054 -0.5766
   67phy     H3 1804   3.701  -0.066   0.216  0.9901  0.7491 -2.3756
   67phy    O33 1805   3.607  -0.113   0.056 -0.1996  0.3739  0.1150
   67phy    H1B 1806   3.518  -0.121   0.028  0.1083  1.7254 -1.3442
   67phy    C12 1807   3.634   0.104   0.154 -0.2779 -0.7282 -0.4417
   67phy    O11 1808   3.546   0.185   0.083 -0.3318 -0.1572 -0.3489
   67phy    H1A 1809   3.464   0.192   0.130 -1.0735  1.9424 -1.8348
   68phy    C35 1810   2.425   0.118   1.337  0.6734  0.2494 -0.3094
   68phy    C33 1811   2.370   0.142   1.471  0.2686  0.5465 -0.2490
   68phy    C34 1812   2.342   0.293   1.477  0.0981  0.2432 -0.1407
   68phy    C32 1813   2.242   0.060   1.507 -0.9059  0.0542  0.5788
   68phy    C31 1814   2.244  -0.094   1.531  0.0303 -0.5048  0.4796
   68phy    C30 1815   2.124  -0.150   1.612  0.1441  0.0688  0.5525
   68phy    C28 1816   2.119  -0.302   1.638  0.2242 -0.3225  0.1711
   68phy    C29 1817   2.077  -0.340   1.779 -0.0626  0.8790 -0.0205
   68phy    C27 1818   2.047  -0.379   1.525 -0.3361  0.0322 -0.4606
   68phy    C26 1819   2.134  -0.497   1.479  0.2848  0.3780 -1.0202
   68phy    C25 1820   2.075  -0.569   1.363 -0.1223  0.1083 -0.6738
   68phy    C23 1821   2.148  -0.685   1.304  0.0894  0.7281  0.1468
   68phy    C24 1822   2.056  -0.804   1.317  0.1070 -0.1069 -0.8147
   68phy    C22 1823   2.179  -0.650   1.155 -0.3078 -0.3726 -0.0210
   68phy    C21 1824   2.267  -0.733   1.061 -0.4896 -0.1143 -0.2192
   68phy    C20 1825   2.297  -0.679   0.917  0.1904  0.1558 -0.5978
   68phy    C18 1826   2.202  -0.718   0.798  0.2237 -0.3511 -0.8931
   68phy    O01 1827   2.088  -0.807   0.828  0.1320  0.6387 -0.3310
   68phy    H01 1828   2.004  -0.776   0.803  0.2846 -0.2990 -2.1655
   68phy    C19 1829   2.293  -0.799   0.707 -0.0989 -0.0452 -0.5165
   68phy    C13 1830   2.142  -0.576   0.737  0.4176  0.8624  0.4857
   68phy     H3 1831   2.085  -0.534   0.824 -1.0588 -0.0377 -0.0188
   68phy    O33 1832   2.220  -0.462   0.710 -0.3685 -0.1139 -0.3164
   68phy    H1B 1833   2.256  -0.460   0.624 -0.0705 -0.3410 -0.1995
   68phy    C12 1834   2.009  -0.577   0.651  0.2423 -0.5698 -0.2174
   68phy    O11 1835   1.919  -0.680   0.671 -0.4884  0.1862 -0.1560
   68phy    H1A 1836   1.869  -0.695   0.594  0.2119  1.2032 -0.8457
   69phy    C35 1837   2.988   2.869   2.524  0.5447 -0.2701 -0.2334
   69phy    C33 1838   2.862   2.833   2.447  0.4598 -0.6473 -0.4091
   69phy    C34 1839   2.803   2.703   2.501  0.0783  0.2656  0.2601
   69phy    C32 1840   2.766   2.953   2.443  0.3303  0.2415  0.6605
   69phy    C31 1841   2.793   3.073   2.350 -0.0664 -0.3967 -1.0725
   69phy    C30 1842   2.675   3.178   2.363  0.0474 -0.3757 -0.3103
   69phy    C28 1843   2.696   3.329   2.360 -0.8907 -0.5665  0.1532
   69phy    C29 1844   2.682   3.383   2.217  0.3166 -0.2262 -0.3552
   69phy    C27 1845   2.594   3.404   2.451 -0.8691 -0.2666  0.1766
   69phy    C26 1846   2.651   3.522   2.533  0.0666 -0.4531  0.2277
   69phy    C25 1847   2.538   3.621   2.567 -0.0780  0.4723  0.4831
   69phy    C23 1848   2.578   3.750   2.638 -0.0072  0.7863 -0.6485
   69phy    C24 1849   2.537   3.875   2.559  0.2282  0.3835 -0.1317
   69phy    C22 1850   2.510   3.763   2.781  0.2496  0.7662  0.4632
   69phy    C21 1851   2.594   3.715   2.903  0.4269  0.3179  0.0911
   69phy    C20 1852   2.517   3.702   3.033  0.0811 -0.0630  0.2539
   69phy    C18 1853   2.592   3.642   3.161 -0.3073 -0.4902  0.2577
   69phy    O01 1854   2.711   3.724   3.178 -0.0889  0.1853 -0.1195
   69phy    H01 1855   2.690   3.812   3.153 -0.4285  0.6633  1.6848
   69phy    C19 1856   2.493   3.691   3.266 -0.4205  0.3533  0.3652
   69phy    C13 1857   2.622   3.481   3.152  0.5473 -0.0976 -0.2413
   69phy     H3 1858   2.669   3.453   3.054 -0.1432 -3.2871  0.2396
   69phy    O33 1859   2.500   3.405   3.143 -0.2893  0.5343 -0.8423
   69phy    H1B 1860   2.435   3.449   3.091 -0.6750  2.6372  1.2203
   69phy    C12 1861   2.714   3.417   3.262 -0.2159  0.0249 -0.1946
   69phy    O11 1862   2.649   3.393   3.387  0.1353  0.5298 -0.1217
   69phy    H1A 1863   2.580   3.330   3.376 -0.1226  0.1588  2.7087
   70phy    C35 1864   1.056   0.424   0.371 -0.1432  0.2865 -0.2877
   70phy    C33 1865   1.066   0.440   0.525 -0.0754  0.3766  0.2755
   70phy    C34 1866   0.925   0.432   0.584 -0.1470 -0.3857 -0.3716
   70phy    C32 1867   1.157   0.336   0.589  0.1120 -0.0875  0.1085
   70phy    C31 1868   1.298   0.379   0.617  0.0374 -0.2148  0.4441
   70phy    C30 1869   1.377   0.261   0.681 -0.3429  0.5912 -0.1126
   70phy    C28 1870   1.523   0.302   0.712 -0.0027 -0.1928  0.1563
   70phy    C29 1871   1.543   0.377   0.840  0.5857  0.4541 -0.8081
   70phy    C27 1872   1.603   0.172   0.731  0.0973 -0.0112 -0.8036
   70phy    C26 1873   1.736   0.151   0.655 -0.2034  0.0625 -0.2992
   70phy    C25 1874   1.785   0.008   0.674  0.1298 -0.0814 -0.2542
   70phy    C23 1875   1.884  -0.041   0.566 -0.2994  0.0223  0.0193
   70phy    C24 1876   2.012  -0.105   0.624 -0.1159  0.4918  0.6237
   70phy    C22 1877   1.819  -0.137   0.462 -0.0842  0.0064  0.3628
   70phy    C21 1878   1.852  -0.108   0.319  0.1149  0.5450 -0.0770
   70phy    C20 1879   1.756  -0.175   0.226  0.0970 -0.3591  0.1946
   70phy    C18 1880   1.780  -0.183   0.070  0.6896 -0.6262 -0.4897
   70phy    O01 1881   1.794  -0.051   0.013  0.3696  0.1913  0.3081
   70phy    H01 1882   1.764  -0.041  -0.075  0.6182  0.9246  0.2975
   70phy    C19 1883   1.642  -0.235   0.030  0.0895 -0.3857 -0.1751
   70phy    C13 1884   1.900  -0.278   0.019  0.3352  0.5229  0.0693
   70phy     H3 1885   1.988  -0.220   0.058 -0.2302 -0.0033  2.2850
   70phy    O33 1886   1.922  -0.402   0.086 -0.4222 -0.2181 -0.0346
   70phy    H1B 1887   1.851  -0.463   0.080  0.5624 -1.3153 -1.1117
   70phy    C12 1888   1.970  -0.272  -0.119  0.5521 -0.3501 -0.3512
   70phy    O11 1889   2.111  -0.287  -0.136 -0.1290  0.6025 -0.3231
   70phy    H1A 1890   2.130  -0.300  -0.227 -2.8577 -1.5587 -0.7411
   71phy    C35 1891   2.289   1.095   0.886  0.0117  0.3843  0.3726
   71phy    C33 1892   2.212   1.036   0.998 -0.4418  0.4520  0.8491
   71phy    C34 1893   2.172   1.138   1.104  0.3286 -0.2807  0.4565
   71phy    C32 1894   2.092   0.968   0.933  0.0932 -0.1265  0.1346
   71phy    C31 1895   2.019   0.846   0.986 -0.4581  0.2806  0.0007
   71phy    C30 1896   1.915   0.796   0.888 -0.3758 -0.1214 -0.0559
   71phy    C28 1897   1.851   0.657   0.925  1.0375 -0.2580 -0.9095
   71phy    C29 1898   1.699   0.667   0.917  0.4422  0.1560  0.4052
   71phy    C27 1899   1.893   0.537   0.840  0.1103  0.0958  0.7811
   71phy    C26 1900   2.025   0.465   0.878 -0.6849  0.5488  0.0152
   71phy    C25 1901   2.068   0.354   0.788 -0.8817 -0.2013  0.4597
   71phy    C23 1902   2.208   0.288   0.811  0.2608  0.5249  0.2139
   71phy    C24 1903   2.212   0.167   0.906 -0.2928 -0.2769 -0.2225
   71phy    C22 1904   2.256   0.259   0.668 -0.6249  0.1759 -0.4088
   71phy    C21 1905   2.407   0.277   0.647 -0.7584 -0.0606 -0.0018
   71phy    C20 1906   2.447   0.297   0.496 -0.0596  0.2605 -0.0504
   71phy    C18 1907   2.441   0.181   0.391 -0.7156  0.4142  0.5864
   71phy    O01 1908   2.501   0.068   0.451 -0.2838 -0.4824  0.0972
   71phy    H01 1909   2.431   0.016   0.487 -1.2575  0.2446 -0.7102
   71phy    C19 1910   2.536   0.231   0.277  0.5154  0.1077  0.2056
   71phy    C13 1911   2.296   0.144   0.329 -0.9385 -0.0246  0.5537
   71phy     H3 1912   2.240   0.102   0.416  0.3289 -1.4363  0.7167
   71phy    O33 1913   2.209   0.253   0.300  0.4024  0.7467  0.3588
   71phy    H1B 1914   2.123   0.229   0.328  0.6382 -1.4059 -0.5665
   71phy    C12 1915   2.258   0.003   0.259 -0.2870  0.0333  0.8986
   71phy    O11 1916   2.247  -0.003   0.116 -0.5062  0.2472 -0.3052
   71phy    H1A 1917   2.171   0.045   0.092 -0.6081  0.2079 -0.0668
   72phy    C35 1918   2.316   1.598   1.339  0.3330  0.3310  0.0048
   72phy    C33 1919   2.456   1.541   1.352 -0.0896 -0.2681 -0.3417
   72phy    C34 1920   2.497   1.528   1.497 -0.4053  0.2977 -0.0285
   72phy    C32 1921   2.485   1.415   1.274  0.0684  0.0952  0.3056
   72phy    C31 1922   2.600   1.425   1.170  0.0395 -0.1691  0.4714
   72phy    C30 1923   2.635   1.289   1.111 -0.3733  0.3654  0.3961
   72phy    C28 1924   2.743   1.306   1.006 -0.1984  0.1444  0.1757
   72phy    C29 1925   2.879   1.323   1.074 -0.7909 -0.2309  0.1136
   72phy    C27 1926   2.764   1.187   0.910  0.4931  0.5432  0.0762
   72phy    C26 1927   2.681   1.177   0.778  0.5650 -0.8207  0.0734
   72phy    C25 1928   2.687   1.045   0.706 -0.0675 -0.1335 -0.2262
   72phy    C23 1929   2.605   1.043   0.577  0.2445  0.0742  0.4409
   72phy    C24 1930   2.688   1.059   0.452  0.3641 -0.2792 -0.4885
   72phy    C22 1931   2.539   0.903   0.565 -1.0075 -0.3088 -0.2123
   72phy    C21 1932   2.399   0.907   0.508  0.2833  0.0339 -0.4969
   72phy    C20 1933   2.346   0.762   0.496 -0.2165 -0.9444  0.1415
   72phy    C18 1934   2.210   0.740   0.419 -0.5907  0.0450 -0.8361
   72phy    O01 1935   2.099   0.802   0.490  0.1554  0.2411  0.1413
   72phy    H01 1936   2.125   0.821   0.578 -0.7227  0.7808  0.3001
   72phy    C19 1937   2.201   0.590   0.454 -0.1946 -0.4616 -0.2803
   72phy    C13 1938   2.215   0.763   0.259  0.8275 -0.6696  0.3189
   72phy     H3 1939   2.250   0.869   0.253  0.2128 -0.4695  0.1708
   72phy    O33 1940   2.318   0.713   0.175 -0.4118  0.3006  0.5582
   72phy    H1B 1941   2.297   0.633   0.130  1.7452  0.1728 -0.3505
   72phy    C12 1942   2.086   0.827   0.179 -0.2076  0.6254  0.0077
   72phy    O11 1943   1.996   0.735   0.125 -0.1000  0.2298  0.5156
   72phy    H1A 1944   1.942   0.772   0.058 -0.0044 -1.2125 -0.4025
   73phy    C35 1945   2.058   2.052   1.278  0.8848  0.4414  0.0108
   73phy    C33 1946   2.200   2.068   1.313 -0.1612  0.8195  0.0234
   73phy    C34 1947   2.205   2.095   1.465  0.1601  0.8889  0.5479
   73phy    C32 1948   2.287   1.957   1.252  0.4020  0.2662 -0.5773
   73phy    C31 1949   2.432   1.988   1.241  0.0664 -0.2852  0.8482
   73phy    C30 1950   2.517   1.888   1.162 -0.2913 -0.6181 -0.4138
   73phy    C28 1951   2.660   1.942   1.138  0.4735  0.3200  0.4126
   73phy    C29 1952   2.760   1.896   1.246 -0.0740 -0.1513  0.1940
   73phy    C27 1953   2.716   1.892   0.999  0.2870  0.0999 -0.0849
   73phy    C26 1954   2.826   1.968   0.925  0.3854  0.3217  0.9877
   73phy    C25 1955   2.883   1.894   0.812 -0.4857 -0.6236 -0.0370
   73phy    C23 1956   3.026   1.928   0.755  0.3734  0.5100 -0.3009
   73phy    C24 1957   3.093   1.793   0.707 -0.0667 -0.0154 -0.1745
   73phy    C22 1958   3.019   2.015   0.627  0.0055 -0.7721 -0.1797
   73phy    C21 1959   3.121   2.123   0.617 -0.3609 -0.5233  0.1630
   73phy    C20 1960   3.103   2.203   0.489 -0.3497 -0.1069  0.3990
   73phy    C18 1961   3.159   2.351   0.475 -0.2937 -1.1106 -0.3908
   73phy    O01 1962   3.117   2.423   0.596 -0.2115  0.0740 -0.0618
   73phy    H01 1963   3.066   2.369   0.654  0.8562  1.8274  2.6758
   73phy    C19 1964   3.083   2.412   0.353 -0.2247 -0.5363 -0.8411
   73phy    C13 1965   3.318   2.357   0.453 -0.5132 -0.0106  0.3482
   73phy     H3 1966   3.357   2.295   0.538  1.0527 -0.1765 -0.4491
   73phy    O33 1967   3.379   2.277   0.348 -0.5036 -0.1220  0.2807
   73phy    H1B 1968   3.421   2.338   0.290  1.7606 -0.5245  1.3851
   73phy    C12 1969   3.404   2.476   0.498  0.0950 -0.3597  0.2280
   73phy    O11 1970   3.437   2.572   0.406  0.0460 -0.5856 -0.4999
   73phy    H1A 1971   3.501   2.622   0.452  1.0958 -0.5164 -1.9876
   74phy    C35 1972   3.547   2.430   1.290  0.7467  0.2033  0.3146
   74phy    C33 1973   3.676   2.514   1.295 -0.0186  0.2280 -0.2376
   74phy    C34 1974   3.743   2.511   1.435  0.4228  0.2564 -0.1627
   74phy    C32 1975   3.776   2.468   1.185 -0.5291  0.1554  0.2726
   74phy    C31 1976   3.745   2.511   1.035  0.0635  0.0732 -0.3667
   74phy    C30 1977   3.826   2.433   0.927 -0.1509  0.1795  0.0342
   74phy    C28 1978   3.817   2.462   0.779 -0.5852  0.1297  0.2708
   74phy    C29 1979   3.883   2.592   0.734 -0.0628  0.2277 -0.9704
   74phy    C27 1980   3.882   2.347   0.697 -0.3639  0.1592  0.1075
   74phy    C26 1981   3.810   2.315   0.562 -0.1944 -0.2854 -0.7858
   74phy    C25 1982   3.878   2.188   0.508  0.1427 -0.2225 -0.3511
   74phy    C23 1983   3.813   2.126   0.385 -0.4140 -0.1900  0.2464
   74phy    C24 1984   3.929   2.058   0.310  0.3019  0.9458  0.2586
   74phy    C22 1985   3.696   2.031   0.411  0.4300  0.0120  0.1155
   74phy    C21 1986   3.597   2.028   0.297 -0.2205 -0.4977 -0.7968
   74phy    C20 1987   3.475   1.948   0.341 -0.1849 -0.5583 -0.4938
   74phy    C18 1988   3.349   1.945   0.239  0.1848  0.1749  0.2582
   74phy    O01 1989   3.301   2.081   0.210  0.0989 -0.2103 -0.5969
   74phy    H01 1990   3.340   2.143   0.268 -1.2991  0.3160 -0.1604
   74phy    C19 1991   3.238   1.878   0.319  0.7084 -0.1812 -0.0865
   74phy    C13 1992   3.392   1.869   0.098  0.2368  0.2208 -0.1147
   74phy     H3 1993   3.478   1.929   0.059 -0.0046  0.7083  0.0982
   74phy    O33 1994   3.452   1.735   0.107  0.6579 -0.2182 -0.3562
   74phy    H1B 1995   3.386   1.669   0.101 -0.0672  0.6282 -2.3562
   74phy    C12 1996   3.317   1.889  -0.036 -0.1871  0.2465  0.0000
   74phy    O11 1997   3.273   2.023  -0.064 -0.1792  0.2733 -0.1828
   74phy    H1A 1998   3.206   2.049  -0.004  0.4340  1.5431 -0.0034
   75phy    C35 1999   4.072   2.447   1.858 -0.0632 -0.0507 -0.1459
   75phy    C33 2000   4.174   2.366   1.936 -0.7537  0.2459 -0.4182
   75phy    C34 2001   4.133   2.362   2.075 -0.0292  0.5454 -0.3975
   75phy    C32 2002   4.182   2.228   1.871  0.1306  0.0032  0.9990
   75phy    C31 2003   4.316   2.149   1.878 -0.2029  0.5342  0.3300
   75phy    C30 2004   4.313   2.027   1.784 -0.2528  0.5848  0.1607
   75phy    C28 2005   4.420   1.914   1.800  0.2270 -0.2848  0.2515
   75phy    C29 2006   4.361   1.793   1.874  0.4488  0.1165  0.1012
   75phy    C27 2007   4.464   1.852   1.664  0.5331 -0.1621 -0.0087
   75phy    C26 2008   4.579   1.926   1.594  0.7591 -0.4867 -0.4775
   75phy    C25 2009   4.622   1.844   1.470  0.3422  0.1240  0.7891
   75phy    C23 2010   4.716   1.920   1.375 -0.5576 -0.3838 -0.1661
   75phy    C24 2011   4.852   1.968   1.433 -0.4115  0.5879 -0.1596
   75phy    C22 2012   4.741   1.816   1.258 -0.2942 -0.5829 -0.1815
   75phy    C21 2013   4.735   1.873   1.120 -0.6578  0.5242  0.4582
   75phy    C20 2014   4.800   1.777   1.016 -0.4131  0.3746 -0.4796
   75phy    C18 2015   4.818   1.822   0.863  0.1452  0.6840 -0.3464
   75phy    O01 2016   4.705   1.898   0.813 -0.2527 -0.1005 -0.1088
   75phy    H01 2017   4.686   1.892   0.721 -0.6474  1.7401 -0.1874
   75phy    C19 2018   4.819   1.687   0.782 -0.6908  0.2783  0.2553
   75phy    C13 2019   4.951   1.907   0.829  0.6434 -0.1292 -0.3465
   75phy     H3 2020   5.039   1.849   0.867  1.7200  1.2074 -0.7212
   75phy    O33 2021   4.988   1.930   0.694 -0.3048  0.2510 -0.2768
   75phy    H1B 2022   4.919   1.977   0.652  1.1125  1.0252 -1.8668
   75phy    C12 2023   4.993   2.032   0.914  0.0748  0.4404 -0.2270
   75phy    O11 2024   4.949   2.160   0.870 -0.4253  0.6315 -0.6095
   75phy    H1A 2025   4.855   2.158   0.871 -0.4082 -0.5664 -0.7466
   76phy    C35 2026   3.376   1.756   1.738 -0.2589  0.2091  0.3652
   76phy    C33 2027   3.403   1.609   1.757  0.4195 -0.1669  0.1625
   76phy    C34 2028   3.490   1.567   1.636 -0.2376 -0.3531  0.2406
   76phy    C32 2029   3.484   1.568   1.878 -0.5305  0.3210 -0.2115
   76phy    C31 2030   3.418   1.595   2.013  0.3483 -0.2767 -0.4175
   76phy    C30 2031   3.477   1.514   2.128  0.1925 -0.1229  0.1540
   76phy    C28 2032   3.421   1.548   2.270  0.2727  0.1536 -0.3734
   76phy    C29 2033   3.316   1.443   2.307 -0.6316  0.0289  0.3763
   76phy    C27 2034   3.539   1.551   2.373 -0.5411  0.2384 -0.4530
   76phy    C26 2035   3.528   1.666   2.473 -0.4399 -0.0983 -0.0551
   76phy    C25 2036   3.643   1.664   2.575 -0.2560  0.2925  0.0199
   76phy    C23 2037   3.610   1.731   2.711 -0.1462 -0.1084  0.2362
   76phy    C24 2038   3.649   1.643   2.827  0.2592  0.1029  0.3048
   76phy    C22 2039   3.699   1.858   2.718  0.0571  0.4060  0.6376
   76phy    C21 2040   3.642   1.973   2.802  0.5234 -0.2221 -0.2251
   76phy    C20 2041   3.743   2.081   2.831  0.0995 -0.3017 -0.4589
   76phy    C18 2042   3.720   2.199   2.939 -0.2455  0.0767 -0.6245
   76phy    O01 2043   3.686   2.148   3.073  0.2361 -0.3824  0.3116
   76phy    H01 2044   3.701   2.056   3.071 -0.0946 -0.4338 -0.2118
   76phy    C19 2045   3.871   2.248   2.954  0.0784  0.3114 -0.3636
   76phy    C13 2046   3.618   2.320   2.901 -0.2708  0.2179 -0.2273
   76phy     H3 2047   3.644   2.359   2.799  0.3147 -2.6550 -1.2583
   76phy    O33 2048   3.639   2.436   2.976  0.3421  0.0829 -0.1121
   76phy    H1B 2049   3.624   2.413   3.066 -3.0199 -0.2484 -0.6199
   76phy    C12 2050   3.462   2.294   2.899 -0.2646 -0.4305 -0.8117
   76phy    O11 2051   3.396   2.269   3.023 -0.1297 -0.1041  0.4651
   76phy    H1A 2052   3.371   2.179   3.018 -0.2224 -0.1506  1.5629
   77phy    C35 2053   2.829   0.996   1.418 -0.4615  0.6272  0.0370
   77phy    C33 2054   2.679   0.974   1.448 -0.0666  0.4528  0.1223
   77phy    C34 2055   2.617   1.090   1.528 -0.3541  0.4218  0.1472
   77phy    C32 2056   2.587   0.949   1.325  0.2170  0.0482 -0.0029
   77phy    C31 2057   2.600   0.805   1.266  0.1325 -0.2519 -0.2497
   77phy    C30 2058   2.510   0.794   1.145 -0.8111 -0.1135  0.1108
   77phy    C28 2059   2.507   0.652   1.086 -0.0273  0.3330  0.3427
   77phy    C29 2060   2.377   0.584   1.116  0.8554 -0.3052  0.1152
   77phy    C27 2061   2.525   0.641   0.932  0.5446 -0.3457 -0.1448
   77phy    C26 2062   2.667   0.617   0.886  0.3607  0.1989  0.3440
   77phy    C25 2063   2.674   0.579   0.738 -0.0805 -0.1918 -0.1687
   77phy    C23 2064   2.813   0.540   0.685 -0.3671 -1.2446 -0.2445
   77phy    C24 2065   2.862   0.405   0.722  0.7320 -0.1102  0.5081
   77phy    C22 2066   2.813   0.539   0.529  0.3840  0.3096  0.0028
   77phy    C21 2067   2.806   0.654   0.428  0.1762  0.2580 -0.2943
   77phy    C20 2068   2.886   0.647   0.295  0.2503  0.7335 -0.0527
   77phy    C18 2069   2.827   0.569   0.175 -0.7061  0.2325  0.2075
   77phy    O01 2070   2.785   0.434   0.219 -0.4427 -0.5371 -0.1319
   77phy    H01 2071   2.711   0.411   0.167 -0.1487 -0.9690 -0.3687
   77phy    C19 2072   2.947   0.552   0.073 -0.3723 -0.0347 -0.4694
   77phy    C13 2073   2.696   0.642   0.115 -0.0034 -0.8549  0.5231
   77phy     H3 2074   2.627   0.645   0.204 -0.0120  1.1462  0.4943
   77phy    O33 2075   2.704   0.783   0.095 -0.4412  0.5490  0.0325
   77phy    H1B 2076   2.782   0.806   0.047 -0.4440  0.6397  0.0711
   77phy    C12 2077   2.584   0.576   0.026  0.0610 -0.0251  0.5057
   77phy    O11 2078   2.588   0.434   0.031  0.1085  0.1777  0.4781
   77phy    H1A 2079   2.540   0.401  -0.042  1.4744  0.7288 -0.7062
   78phy    C35 2080   0.008   1.115   1.316 -0.3777  0.0561  0.1225
   78phy    C33 2081  -0.098   1.076   1.416  0.2320  0.3175 -0.7895
   78phy    C34 2082  -0.069   1.161   1.543 -0.7256  0.2639 -0.2076
   78phy    C32 2083  -0.234   1.120   1.360 -0.6385  0.3365 -0.0232
   78phy    C31 2084  -0.319   1.004   1.299 -0.2425  0.5054  0.0240
   78phy    C30 2085  -0.451   1.056   1.238  0.0439 -0.0309 -0.7989
   78phy    C28 2086  -0.541   0.948   1.178  0.2886  0.4533  0.1282
   78phy    C29 2087  -0.633   0.891   1.291  0.0571 -0.4579 -0.0975
   78phy    C27 2088  -0.632   1.011   1.062 -0.0964 -0.2009 -0.1947
   78phy    C26 2089  -0.703   0.911   0.964  0.3037  0.1856  0.3358
   78phy    C25 2090  -0.758   0.985   0.848 -0.2455 -0.0977  0.6156
   78phy    C23 2091  -0.855   0.924   0.751  0.5125 -0.4900 -0.5738
   78phy    C24 2092  -0.996   0.920   0.809  0.1331 -0.6352 -0.6037
   78phy    C22 2093  -0.852   0.994   0.618  0.0268 -0.3369  0.4237
   78phy    C21 2094  -0.865   0.907   0.498 -0.4234 -0.4192  0.0831
   78phy    C20 2095  -0.824   0.990   0.371 -0.4308  0.2758 -0.6839
   78phy    C18 2096  -0.794   0.924   0.229 -0.3744 -0.2968 -0.1240
   78phy    O01 2097  -0.690   0.823   0.245  0.2155  0.2129  0.5605
   78phy    H01 2098  -0.702   0.757   0.179  0.8739  0.5889  0.0511
   78phy    C19 2099  -0.732   1.039   0.149 -0.3427  0.0439 -0.0175
   78phy    C13 2100  -0.925   0.853   0.169  0.1147 -0.5303  0.1758
   78phy     H3 2101  -0.946   0.767   0.239  3.9289 -1.7708  0.0200
   78phy    O33 2102  -1.062   0.909   0.164 -0.1774 -0.0419  0.4592
   78phy    H1B 2103  -1.064   0.953   0.081  0.3113  0.2224  0.5840
   78phy    C12 2104  -0.908   0.753   0.046  0.1752  0.8571  0.0087
   78phy    O11 2105  -0.775   0.705   0.023 -0.2280  0.0833 -0.1668
   78phy    H1A 2106  -0.774   0.646  -0.050 -0.2749  0.2268 -0.2836
   79phy    C35 2107   3.426   0.945   1.326  0.2763 -0.3023  0.6397
   79phy    C33 2108   3.318   1.057   1.348 -0.3633  0.4779  0.5728
   79phy    C34 2109   3.334   1.104   1.485  0.6519 -0.6391 -0.7095
   79phy    C32 2110   3.334   1.160   1.235  0.9211 -0.3490  0.0135
   79phy    C31 2111   3.245   1.146   1.110 -0.4477  0.0361  0.1622
   79phy    C30 2112   3.261   1.268   1.015  0.3066 -0.4479  0.0200
   79phy    C28 2113   3.182   1.252   0.881 -0.5713 -0.3274 -1.0852
   79phy    C29 2114   3.166   1.395   0.829 -0.1621 -0.3704  0.0707
   79phy    C27 2115   3.253   1.178   0.765 -0.0463  0.1908 -0.0847
   79phy    C26 2116   3.170   1.083   0.681  0.2923  0.3413 -0.6322
   79phy    C25 2117   3.248   1.000   0.575  0.6289 -0.0317  0.4000
   79phy    C23 2118   3.161   0.900   0.495 -0.1974 -0.0169  0.0238
   79phy    C24 2119   3.089   0.965   0.374 -0.0467  0.2433 -0.2559
   79phy    C22 2120   3.255   0.784   0.449 -0.4665 -0.1088  0.1427
   79phy    C21 2121   3.211   0.651   0.513  0.0345  0.2666  0.4657
   79phy    C20 2122   3.299   0.544   0.451  0.9018  0.4839 -0.3116
   79phy    C18 2123   3.307   0.405   0.516  0.0238  0.3080  0.0801
   79phy    O01 2124   3.318   0.421   0.657  0.0843 -0.1073  0.2637
   79phy    H01 2125   3.394   0.473   0.673 -0.7134  1.2510 -0.1244
   79phy    C19 2126   3.449   0.357   0.462 -0.5399  0.7704  0.0250
   79phy    C13 2127   3.183   0.302   0.478 -0.6628 -0.7572 -0.0222
   79phy     H3 2128   3.096   0.340   0.537 -0.4221 -0.7732  0.3453
   79phy    O33 2129   3.121   0.309   0.348 -0.5742 -0.1350 -0.0228
   79phy    H1B 2130   3.036   0.270   0.356 -0.3896 -0.2357  2.6256
   79phy    C12 2131   3.158   0.172   0.555 -0.3983  0.1103 -0.0680
   79phy    O11 2132   3.185   0.058   0.486 -0.1478 -0.3944 -0.1116
   79phy    H1A 2133   3.267   0.070   0.443 -1.0130 -0.4572 -1.8800
   80phy    C35 2134   4.147   0.821   1.579 -0.0359 -0.2409 -0.3413
   80phy    C33 2135   4.108   0.949   1.646 -0.1631 -0.2484  0.6460
   80phy    C34 2136   4.212   0.989   1.747  0.1196 -0.1994 -0.1238
   80phy    C32 2137   4.103   1.065   1.545  0.2551  0.5432  0.3751
   80phy    C31 2138   3.961   1.120   1.499 -0.4657 -0.2819 -0.0265
   80phy    C30 2139   3.970   1.222   1.386 -0.0514  0.1548  0.4514
   80phy    C28 2140   3.834   1.282   1.345 -0.0465 -0.5920  0.6837
   80phy    C29 2141   3.803   1.418   1.398  0.3055  0.5599 -0.5208
   80phy    C27 2142   3.829   1.295   1.194 -0.2436  0.6646  0.6707
   80phy    C26 2143   3.800   1.174   1.102  0.1142 -0.1758  0.4035
   80phy    C25 2144   3.756   1.219   0.958  0.3634  0.0738  0.4709
   80phy    C23 2145   3.720   1.104   0.865  0.4167  0.1902 -0.7256
   80phy    C24 2146   3.574   1.048   0.881  0.0459 -0.1084 -0.4118
   80phy    C22 2147   3.735   1.148   0.717 -0.4353 -0.1869 -0.2514
   80phy    C21 2148   3.767   1.041   0.613  0.1422 -0.5582 -0.0155
   80phy    C20 2149   3.750   1.104   0.476  0.0403  0.2167 -0.2927
   80phy    C18 2150   3.770   1.007   0.354  0.5553  0.5726 -0.4802
   80phy    O01 2151   3.888   0.929   0.363  0.0969  0.0250 -0.1823
   80phy    H01 2152   3.965   0.967   0.324  0.5582 -0.9697 -0.2742
   80phy    C19 2153   3.797   1.113   0.244 -0.1173 -0.0689  0.0492
   80phy    C13 2154   3.638   0.911   0.323  0.2821 -0.5903  0.3753
   80phy     H3 2155   3.634   0.847   0.414  1.0439  0.7393  1.3838
   80phy    O33 2156   3.507   0.961   0.335 -0.1586 -0.2905  0.4021
   80phy    H1B 2157   3.493   1.000   0.419 -1.6055  0.8343 -0.2940
   80phy    C12 2158   3.642   0.778   0.242 -0.1793 -0.2413 -0.8139
   80phy    O11 2159   3.769   0.726   0.216 -0.4065 -0.1321  0.1083
   80phy    H1A 2160   3.831   0.777   0.265 -1.6028  1.2728  0.2225
   81phy    C35 2161   2.870   1.665   1.539  0.2679  0.4596 -0.2189
   81phy    C33 2162   2.968   1.546   1.539  0.0985 -0.1255  0.6581
   81phy    C34 2163   2.890   1.419   1.579 -0.8049  0.3558  0.1594
   81phy    C32 2164   3.037   1.510   1.403 -0.6114  0.3437 -0.0047
   81phy    C31 2165   3.152   1.599   1.354  0.0047 -0.2651  0.0626
   81phy    C30 2166   3.231   1.563   1.232 -0.5866 -0.1904  0.6236
   81phy    C28 2167   3.339   1.665   1.175  0.6911  0.1667 -0.4659
   81phy    C29 2168   3.446   1.712   1.275 -0.3884  0.2955  0.4694
   81phy    C27 2169   3.405   1.596   1.054 -0.4958  0.3520 -0.6628
   81phy    C26 2170   3.439   1.681   0.932 -0.4659  0.6317  0.6928
   81phy    C25 2171   3.489   1.596   0.811  0.0396  0.0190  0.2806
   81phy    C23 2172   3.478   1.668   0.669 -0.4344  0.0868 -0.3757
   81phy    C24 2173   3.590   1.762   0.634 -0.5493 -0.0756  0.1097
   81phy    C22 2174   3.497   1.560   0.558 -0.0285  0.1560  0.4665
   81phy    C21 2175   3.362   1.512   0.505 -0.5897 -0.3226  0.3838
   81phy    C20 2176   3.397   1.416   0.395 -0.6705 -0.1372  0.3228
   81phy    C18 2177   3.279   1.355   0.306 -0.2378 -0.1363 -0.5933
   81phy    O01 2178   3.197   1.284   0.401  0.2073  0.1376 -0.0521
   81phy    H01 2179   3.215   1.294   0.493  2.1047 -0.4267 -0.3278
   81phy    C19 2180   3.355   1.246   0.221  0.1540  0.7393  0.0774
   81phy    C13 2181   3.196   1.455   0.209 -0.3795 -0.2723  0.2647
   81phy     H3 2182   3.170   1.542   0.276  0.4243  0.2494 -0.0904
   81phy    O33 2183   3.257   1.531   0.107 -0.0468 -0.2419  0.6536
   81phy    H1B 2184   3.250   1.487   0.024 -0.3235  1.0657 -0.0544
   81phy    C12 2185   3.044   1.418   0.181 -0.4036  0.1995 -0.5978
   81phy    O11 2186   3.017   1.336   0.069  0.0072  0.1287  0.4878
   81phy    H1A 2187   3.041   1.247   0.088 -1.7299 -0.4437  0.1329
   82phy    C35 2188   2.145   2.012   0.832  0.2520  0.1319 -0.9275
   82phy    C33 2189   2.218   2.134   0.771 -0.0977 -0.1129 -0.5274
   82phy    C34 2190   2.219   2.257   0.861 -0.0648  0.4749 -0.0647
   82phy    C32 2191   2.359   2.088   0.723  0.3279  0.1192 -0.6817
   82phy    C31 2192   2.404   2.130   0.582 -0.4263 -0.1085  0.0837
   82phy    C30 2193   2.554   2.094   0.558 -0.1232  0.4383 -0.2096
   82phy    C28 2194   2.600   2.142   0.421 -0.5434  0.3344 -0.1240
   82phy    C29 2195   2.653   2.286   0.428  0.0927  0.1526  0.7015
   82phy    C27 2196   2.714   2.055   0.364 -0.6594 -0.2793 -0.4737
   82phy    C26 2197   2.687   1.998   0.223  0.4050 -0.4783 -0.2766
   82phy    C25 2198   2.809   1.928   0.166  0.2613 -0.0166  0.6697
   82phy    C23 2199   2.795   1.860   0.031 -0.1267  0.1145  0.2009
   82phy    C24 2200   2.908   1.899  -0.060 -0.0827  0.4425  0.0429
   82phy    C22 2201   2.785   1.708   0.055  0.2205 -0.2449 -0.1867
   82phy    C21 2202   2.721   1.611  -0.042  0.4900  0.3798 -0.1411
   82phy    C20 2203   2.708   1.461   0.017 -0.0332 -0.6849  0.1862
   82phy    C18 2204   2.652   1.350  -0.077 -0.2961 -0.1535 -0.1153
   82phy    O01 2205   2.522   1.393  -0.129  0.1013  0.0736 -0.3200
   82phy    H01 2206   2.527   1.457  -0.198  1.7137  1.2410  0.8074
   82phy    C19 2207   2.619   1.243   0.030 -0.0499  0.2720  0.0691
   82phy    C13 2208   2.751   1.296  -0.187 -0.1508 -0.1074  0.2857
   82phy     H3 2209   2.786   1.386  -0.243  1.1335 -0.6625  0.1603
   82phy    O33 2210   2.881   1.252  -0.142  0.6385 -0.3904  0.2808
   82phy    H1B 2211   2.899   1.307  -0.068 -0.3899  0.8105 -0.3156
   82phy    C12 2212   2.704   1.234  -0.325 -0.6053  0.0406  0.4055
   82phy    O11 2213   2.682   1.094  -0.324  0.4099 -0.2675  0.3130
   82phy    H1A 2214   2.610   1.083  -0.265 -1.9612  2.8623 -1.6198
   83phy    C35 2215   4.078   1.587   1.927  0.0292  0.3677 -0.0749
   83phy    C33 2216   4.001   1.501   1.826  0.0800 -0.0549 -0.4176
   83phy    C34 2217   4.070   1.508   1.694  0.1889  0.0956  0.2408
   83phy    C32 2218   3.971   1.364   1.882  0.7952 -0.7308 -0.3083
   83phy    C31 2219   3.826   1.314   1.869  0.2792 -0.1978 -0.0103
   83phy    C30 2220   3.790   1.184   1.929 -0.3641  0.3037 -0.4253
   83phy    C28 2221   3.648   1.128   1.921  0.5452 -0.2372  0.2890
   83phy    C29 2222   3.640   1.032   1.808 -0.5604 -0.3811  0.4424
   83phy    C27 2223   3.612   1.040   2.046 -0.1913 -0.3667  0.5165
   83phy    C26 2224   3.559   1.109   2.168  0.0095 -0.6488 -0.1241
   83phy    C25 2225   3.510   1.011   2.277 -0.1646  0.1755  0.2379
   83phy    C23 2226   3.445   1.072   2.400 -0.0102  0.1139 -0.2376
   83phy    C24 2227   3.307   1.022   2.425  0.2504  0.2297  0.1995
   83phy    C22 2228   3.516   1.024   2.528 -0.0991  0.0531  0.4658
   83phy    C21 2229   3.558   1.140   2.620  0.0668  0.2438 -0.0040
   83phy    C20 2230   3.622   1.094   2.752  0.2426  0.4793  0.2022
   83phy    C18 2231   3.708   1.187   2.848  0.1488 -0.2972 -0.3362
   83phy    O01 2232   3.645   1.318   2.858 -0.4898 -0.0763 -0.3912
   83phy    H01 2233   3.719   1.376   2.867  0.6459 -1.6860  1.3950
   83phy    C19 2234   3.681   1.117   2.982  0.1986 -0.4623  0.1904
   83phy    C13 2235   3.864   1.207   2.792  0.4330  0.7215 -0.4739
   83phy     H3 2236   3.862   1.224   2.681  2.4649 -0.7057 -0.7772
   83phy    O33 2237   3.940   1.089   2.797  0.3125 -0.0928  0.4468
   83phy    H1B 2238   3.889   1.022   2.755  1.6725 -1.5599  1.0244
   83phy    C12 2239   3.939   1.331   2.855 -0.4667  0.3185  0.3022
   83phy    O11 2240   3.862   1.441   2.897  0.5914  0.8932 -0.3529
   83phy    H1A 2241   3.921   1.502   2.936  0.2658  1.1257 -0.2237
   84phy    C35 2242   4.351   2.202   1.213 -0.9090 -0.1488  0.0143
   84phy    C33 2243   4.266   2.096   1.274 -0.2288 -0.0215 -0.0792
   84phy    C34 2244   4.237   2.133   1.417 -0.1589 -0.3087 -0.3383
   84phy    C32 2245   4.133   2.085   1.194 -0.3464 -0.1694 -0.6819
   84phy    C31 2246   4.086   1.944   1.157  0.3761  0.1662  0.8854
   84phy    C30 2247   3.964   1.940   1.059  0.0382 -0.3106 -0.5408
   84phy    C28 2248   3.908   1.795   1.044 -0.0606  0.6743 -0.1065
   84phy    C29 2249   3.777   1.797   1.128  0.4333 -0.0987  0.3514
   84phy    C27 2250   3.866   1.751   0.905  0.0806 -0.1926  0.7885
   84phy    C26 2251   3.978   1.690   0.823  0.2034  0.0625  0.6006
   84phy    C25 2252   3.911   1.607   0.710  0.7437 -0.0113  0.1759
   84phy    C23 2253   4.000   1.520   0.614 -0.6909 -0.1537 -0.1115
   84phy    C24 2254   4.061   1.403   0.675  0.0605 -0.0962 -0.6793
   84phy    C22 2255   3.917   1.477   0.494  0.4458 -0.1958 -0.1571
   84phy    C21 2256   3.899   1.576   0.379 -0.0687  0.2797 -0.2668
   84phy    C20 2257   3.808   1.525   0.267 -0.3521  0.0221  0.1751
   84phy    C18 2258   3.768   1.614   0.140 -0.4181 -0.2585 -0.4851
   84phy    O01 2259   3.694   1.728   0.190  0.0873  0.5273 -0.3335
   84phy    H01 2260   3.603   1.716   0.171 -0.0675  0.3733  0.4440
   84phy    C19 2261   3.680   1.520   0.053  0.1363  0.0688 -0.1609
   84phy    C13 2262   3.889   1.676   0.050  0.2358  0.2005  0.3068
   84phy     H3 2263   3.972   1.696   0.122  0.7680  1.3563 -0.5904
   84phy    O33 2264   3.962   1.586  -0.033  0.2126 -0.0143  0.1295
   84phy    H1B 2265   3.972   1.502   0.007 -0.0978  0.0011  0.2463
   84phy    C12 2266   3.881   1.811  -0.032 -0.2048 -0.2266 -0.3477
   84phy    O11 2267   3.799   1.919   0.025  0.0185  0.3087 -0.3506
   84phy    H1A 2268   3.774   1.891   0.111  1.8907 -2.0658 -0.4659
   85phy    C35 2269   2.299   0.227   1.918  0.2895  0.5687  0.2265
   85phy    C33 2270   2.324   0.374   1.954 -0.1917  0.0811 -0.6808
   85phy    C34 2271   2.228   0.459   1.872  0.4335  0.4121  0.2387
   85phy    C32 2272   2.311   0.408   2.107 -0.0597  0.2609  0.8444
   85phy    C31 2273   2.439   0.429   2.183 -0.2245  0.1347  0.2253
   85phy    C30 2274   2.397   0.476   2.325  0.3911 -0.0079 -0.3463
   85phy    C28 2275   2.505   0.537   2.412  0.1276 -0.1078 -0.1470
   85phy    C29 2276   2.487   0.689   2.422  0.7263  0.0339 -0.1805
   85phy    C27 2277   2.502   0.495   2.564 -0.3454 -0.1163  0.3702
   85phy    C26 2278   2.619   0.400   2.609 -0.2467 -0.1349  0.2343
   85phy    C25 2279   2.609   0.369   2.757  0.0331  0.3898  0.1474
   85phy    C23 2280   2.727   0.294   2.821  0.6812 -0.0252 -0.3863
   85phy    C24 2281   2.830   0.383   2.887 -0.3195 -0.0891  0.9380
   85phy    C22 2282   2.668   0.210   2.937 -0.2370  0.5305  0.0582
   85phy    C21 2283   2.702   0.059   2.938 -0.1686 -0.2857 -0.0277
   85phy    C20 2284   2.642  -0.008   3.061 -0.0367  0.2768  0.5347
   85phy    C18 2285   2.691  -0.145   3.112  0.3829 -0.0959  0.3087
   85phy    O01 2286   2.833  -0.129   3.134 -0.4723  0.0548  0.5027
   85phy    H01 2287   2.854  -0.038   3.136 -1.4070  0.3013 -0.1793
   85phy    C19 2288   2.626  -0.140   3.245  0.4321 -0.1564 -0.0741
   85phy    C13 2289   2.674  -0.273   3.013 -0.4704  0.4403 -0.2534
   85phy     H3 2290   2.735  -0.253   2.922  1.1665 -1.8232  0.2626
   85phy    O33 2291   2.537  -0.265   2.966  0.1796 -0.1951  0.3271
   85phy    H1B 2292   2.469  -0.258   3.031 -0.4099  1.3953 -0.3986
   85phy    C12 2293   2.740  -0.413   3.057 -0.1224 -0.1236 -0.4038
   85phy    O11 2294   2.693  -0.487   3.167 -0.3018 -0.6102  0.1034
   85phy    H1A 2295   2.770  -0.517   3.212  1.0606 -0.3609 -1.8965
   86phy    C35 2296   4.536   1.105   2.205  0.2718 -0.3026 -0.3859
   86phy    C33 2297   4.391   1.070   2.178  0.6674 -0.2274  0.0014
   86phy    C34 2298   4.367   0.921   2.153 -0.5774  0.8316 -0.1994
   86phy    C32 2299   4.308   1.132   2.288  0.0234 -0.1374 -0.2167
   86phy    C31 2300   4.180   1.198   2.243  0.4272  0.2281 -0.6751
   86phy    C30 2301   4.117   1.258   2.369  0.0659  0.0686 -0.1470
   86phy    C28 2302   3.997   1.359   2.351 -0.4728  0.0902 -0.4277
   86phy    C29 2303   3.865   1.286   2.362  0.3955 -0.2640  0.2316
   86phy    C27 2304   4.003   1.465   2.461 -0.2312  0.1423 -0.7865
   86phy    C26 2305   4.081   1.591   2.439  0.2151 -0.2783  0.2242
   86phy    C25 2306   4.056   1.695   2.556 -0.0474 -0.0600 -0.2793
   86phy    C23 2307   4.160   1.809   2.573  0.4513  0.6106 -0.0242
   86phy    C24 2308   4.152   1.913   2.458 -0.4757  0.3756 -0.0936
   86phy    C22 2309   4.123   1.879   2.706 -0.4243  0.3510 -0.3402
   86phy    C21 2310   4.242   1.884   2.801 -0.5991 -0.5124  0.2974
   86phy    C20 2311   4.208   1.958   2.930  0.3325 -0.7330  0.1558
   86phy    C18 2312   4.307   1.971   3.053  0.2809  0.1546 -0.1863
   86phy    O01 2313   4.432   2.034   3.017  0.2715 -0.0303  0.0657
   86phy    H01 2314   4.411   2.099   2.953 -0.7009  0.6536  1.0446
   86phy    C19 2315   4.233   2.083   3.132 -0.2473 -0.2822  0.1794
   86phy    C13 2316   4.323   1.836   3.146  0.0942 -0.1823 -0.2812
   86phy     H3 2317   4.223   1.794   3.176  0.5492 -0.6224  0.6738
   86phy    O33 2318   4.382   1.860   3.271  0.3185  0.2643 -0.3030
   86phy    H1B 2319   4.440   1.934   3.272  0.0313  0.5152  1.1683
   86phy    C12 2320   4.415   1.730   3.084 -0.0299 -0.1555 -0.4431
   86phy    O11 2321   4.400   1.600   3.137 -0.2119 -0.3188  0.3646
   86phy    H1A 2322   4.443   1.601   3.220  0.6980  2.9751 -0.0059
   87phy    C35 2323   3.444   2.932   2.040 -0.1070  0.0544 -0.3887
   87phy    C33 2324   3.298   2.951   1.987  0.1594 -0.6394  0.0727
   87phy    C34 2325   3.208   2.962   2.113 -0.0288  0.6135  0.1740
   87phy    C32 2326   3.274   3.069   1.894 -0.1235 -0.1034  0.0563
   87phy    C31 2327   3.147   3.069   1.803  0.8148  0.4655 -0.1538
   87phy    C30 2328   3.135   3.200   1.717  0.4092 -0.0411  0.0032
   87phy    C28 2329   3.003   3.207   1.641 -0.1677  0.0425  0.4881
   87phy    C29 2330   2.901   3.275   1.736  0.3608  0.1414  0.7208
   87phy    C27 2331   3.018   3.294   1.515 -0.2151  0.1577 -0.3153
   87phy    C26 2332   3.099   3.252   1.387  0.0832  0.3799  0.0987
   87phy    C25 2333   3.081   3.358   1.279 -0.2780  0.2949 -0.4947
   87phy    C23 2334   3.131   3.323   1.136 -0.2084 -0.0336 -0.3196
   87phy    C24 2335   3.019   3.285   1.045 -0.1298  0.3313  0.4096
   87phy    C22 2336   3.206   3.450   1.087 -0.6421  0.1805 -0.1367
   87phy    C21 2337   3.342   3.432   1.004  0.1832  0.0350  0.5113
   87phy    C20 2338   3.396   3.545   0.913 -0.6768 -0.6476  0.2116
   87phy    C18 2339   3.526   3.521   0.827 -0.2956 -0.0249 -0.1000
   87phy    O01 2340   3.629   3.466   0.912 -0.5774  0.0970  0.0568
   87phy    H01 2341   3.598   3.394   0.964  2.5066 -3.3074 -2.3238
   87phy    C19 2342   3.581   3.653   0.787  0.0046  0.3277  0.6899
   87phy    C13 2343   3.505   3.424   0.705 -0.0888  0.8864  0.8912
   87phy     H3 2344   3.453   3.335   0.750 -0.4598  0.8959  0.4821
   87phy    O33 2345   3.400   3.449   0.612 -0.5039 -0.3448  0.0712
   87phy    H1B 2346   3.431   3.521   0.560 -0.3566  0.0710  0.7220
   87phy    C12 2347   3.613   3.319   0.639  0.4888 -0.3746  0.2508
   87phy    O11 2348   3.669   3.357   0.517 -0.9625 -0.1568  0.2480
   87phy    H1A 2349   3.604   3.342   0.451 -0.7092 -0.5826  0.0932
   88phy    C35 2350   3.838   2.070   1.481 -0.0477  0.0514 -0.3655
   88phy    C33 2351   3.787   1.972   1.586 -0.0110  0.3201 -0.0346
   88phy    C34 2352   3.787   1.827   1.540 -0.5195  0.0929  0.3027
   88phy    C32 2353   3.871   1.986   1.707 -0.4422  0.1966 -0.2403
   88phy    C31 2354   3.794   1.982   1.844  0.5440  0.1382 -0.7434
   88phy    C30 2355   3.878   1.999   1.975  0.3418  0.1139  0.2747
   88phy    C28 2356   3.800   1.978   2.104 -0.5168  0.0997 -0.5318
   88phy    C29 2357   3.792   1.825   2.133 -0.3793  0.0741 -0.4107
   88phy    C27 2358   3.871   2.047   2.223  0.0411 -0.1769  0.3915
   88phy    C26 2359   3.794   2.172   2.261 -0.0100  0.9767 -0.6538
   88phy    C25 2360   3.822   2.225   2.402 -0.0871 -0.0946  0.2132
   88phy    C23 2361   3.756   2.356   2.451  0.1964  0.4246 -0.1390
   88phy    C24 2362   3.608   2.329   2.503 -1.0867  0.1932  0.2570
   88phy    C22 2363   3.848   2.408   2.564  0.1752  0.1248  0.2680
   88phy    C21 2364   3.847   2.558   2.600  0.2865  0.1661 -0.3301
   88phy    C20 2365   3.940   2.571   2.726  0.1725 -0.4251  0.5512
   88phy    C18 2366   3.966   2.707   2.799 -0.4047 -0.2136  0.4519
   88phy    O01 2367   3.842   2.785   2.784  0.0633  0.3288 -0.0843
   88phy    H01 2368   3.764   2.733   2.777  0.3795 -0.1589 -0.0065
   88phy    C19 2369   3.978   2.671   2.948  0.1694  0.2453  0.5929
   88phy    C13 2370   4.096   2.783   2.732  0.3685 -0.2322 -0.1269
   88phy     H3 2371   4.088   2.778   2.620  0.1378 -0.4575 -0.0998
   88phy    O33 2372   4.222   2.720   2.753  0.3085  0.2098 -0.2525
   88phy    H1B 2373   4.213   2.627   2.742  0.1497  0.2664 -0.6427
   88phy    C12 2374   4.101   2.941   2.753  0.1312  0.0488  0.1114
   88phy    O11 2375   3.996   3.008   2.691  0.0169 -0.7648 -0.2496
   88phy    H1A 2376   3.917   2.977   2.732  1.0944 -1.2750  1.5631
   89phy    C35 2377   1.092   2.053   1.374 -0.4445  1.0590 -0.3555
   89phy    C33 2378   0.997   2.167   1.333 -0.3671  0.1366 -0.0335
   89phy    C34 2379   0.870   2.117   1.269 -0.3614 -0.4399 -0.7202
   89phy    C32 2380   0.976   2.262   1.450  0.3550  0.0737  0.2312
   89phy    C31 2381   1.034   2.408   1.434  0.0355 -0.3423  0.2739
   89phy    C30 2382   1.186   2.421   1.454  0.1963 -0.1168 -0.7787
   89phy    C28 2383   1.246   2.561   1.467  0.7825 -0.6930 -0.8310
   89phy    C29 2384   1.259   2.573   1.615 -0.1261  0.1316 -0.4724
   89phy    C27 2385   1.386   2.579   1.400  0.1641 -0.1005  0.6037
   89phy    C26 2386   1.381   2.631   1.257 -0.1000 -0.1882  0.0380
   89phy    C25 2387   1.520   2.639   1.189 -0.0112 -0.5207 -0.2379
   89phy    C23 2388   1.523   2.667   1.036 -0.8463  0.2443 -0.2219
   89phy    C24 2389   1.485   2.804   1.000  0.5557  0.2746 -0.1643
   89phy    C22 2390   1.671   2.642   0.985 -0.0713  0.0189  0.6706
   89phy    C21 2391   1.696   2.574   0.848  0.2564  0.6108 -0.1614
   89phy    C20 2392   1.844   2.587   0.817  0.0357 -0.0570 -0.6493
   89phy    C18 2393   1.884   2.637   0.675 -0.5958  0.0816 -0.4292
   89phy    O01 2394   1.816   2.552   0.577 -0.1088 -0.2075 -0.4728
   89phy    H01 2395   1.757   2.495   0.623 -1.3997  0.4400 -1.2815
   89phy    C19 2396   2.035   2.606   0.666  0.3546 -0.0384  0.1909
   89phy    C13 2397   1.857   2.796   0.654 -0.1397 -0.5305 -0.4339
   89phy     H3 2398   1.750   2.807   0.684  0.2683 -0.0290  0.9089
   89phy    O33 2399   1.913   2.890   0.750 -0.1310  0.1368 -0.2819
   89phy    H1B 2400   1.945   2.844   0.826  0.3378 -0.6470 -0.9439
   89phy    C12 2401   1.813   2.873   0.526  0.0799 -0.1800  0.6175
   89phy    O11 2402   1.927   2.933   0.460  0.1863 -0.1124  0.2470
   89phy    H1A 2403   1.987   2.867   0.430  0.4039  0.4322 -0.5323
   90phy    C35 2404   3.161   2.530   2.556  0.1105  0.2051 -0.8267
   90phy    C33 2405   3.272   2.553   2.455 -0.0759 -0.1997  0.2586
   90phy    C34 2406   3.232   2.505   2.317  0.1909 -0.2875  0.0570
   90phy    C32 2407   3.303   2.706   2.442 -0.1562 -0.1466 -0.5449
   90phy    C31 2408   3.454   2.742   2.474  0.4218  0.0515  0.3079
   90phy    C30 2409   3.483   2.894   2.466  0.7762  0.1947 -0.8203
   90phy    C28 2410   3.620   2.952   2.481 -0.0783  0.4332  0.2167
   90phy    C29 2411   3.686   2.975   2.348  0.3406  0.0517 -0.1473
   90phy    C27 2412   3.608   3.087   2.549 -0.1378 -0.3137 -0.3629
   90phy    C26 2413   3.609   3.084   2.703  0.3384 -0.3731 -0.4898
   90phy    C25 2414   3.631   3.222   2.763  0.3588 -0.0305 -0.5461
   90phy    C23 2415   3.591   3.247   2.908  0.2260 -0.0920 -0.0372
   90phy    C24 2416   3.627   3.385   2.937 -0.3929  0.0805  0.1182
   90phy    C22 2417   3.443   3.234   2.947  0.1744 -0.3355  0.4159
   90phy    C21 2418   3.388   3.095   2.971 -0.2954  0.3262  0.2362
   90phy    C20 2419   3.237   3.085   2.985  0.8338  0.0228  0.1316
   90phy    C18 2420   3.166   2.943   3.009  0.3079  0.0065 -0.2202
   90phy    O01 2421   3.222   2.865   3.116  0.1526  0.1327 -0.4280
   90phy    H01 2422   3.159   2.805   3.150 -0.0306  0.4217 -0.2540
   90phy    C19 2423   3.030   2.995   3.057  0.0032  0.0699  0.0597
   90phy    C13 2424   3.150   2.835   2.888 -0.4769  0.5650  0.2658
   90phy     H3 2425   3.089   2.874   2.803 -0.5006 -2.3258 -1.1838
   90phy    O33 2426   3.073   2.722   2.922 -0.2181  0.3769 -0.1972
   90phy    H1B 2427   2.982   2.741   2.912 -0.3108  0.9433  1.3724
   90phy    C12 2428   3.281   2.769   2.820 -0.3939 -0.5561 -0.1873
   90phy    O11 2429   3.342   2.656   2.884 -0.0317 -0.0665 -0.6894
   90phy    H1A 2430   3.279   2.633   2.950  0.6727 -2.2044 -0.6761
   91phy    C35 2431   3.943   2.955   2.101  0.3452  0.2160 -0.3082
   91phy    C33 2432   4.063   2.863   2.122  0.1894  0.6303 -0.1737
   91phy    C34 2433   4.024   2.755   2.222 -0.2009  0.1673 -1.0962
   91phy    C32 2434   4.128   2.810   1.988 -0.2722 -0.4478 -0.3950
   91phy    C31 2435   4.227   2.908   1.936 -0.7903 -0.5036  0.3071
   91phy    C30 2436   4.319   2.841   1.830  0.4107  0.0280  0.0562
   91phy    C28 2437   4.426   2.940   1.779 -0.6125 -0.0179  0.1216
   91phy    C29 2438   4.561   2.936   1.853 -1.0711  0.0760  0.7306
   91phy    C27 2439   4.458   2.910   1.631 -0.0101  0.2917 -0.5221
   91phy    C26 2440   4.409   3.015   1.529 -0.4712  0.8508  0.3430
   91phy    C25 2441   4.457   2.984   1.386 -0.2100 -0.6951 -0.5385
   91phy    C23 2442   4.417   3.073   1.267  0.1369  0.3536  0.1352
   91phy    C24 2443   4.508   3.199   1.270 -0.4347  0.2634  0.1297
   91phy    C22 2444   4.433   2.993   1.141  0.4385  0.0227  0.7752
   91phy    C21 2445   4.380   3.045   1.007 -0.1593 -0.2676  0.0996
   91phy    C20 2446   4.449   2.959   0.896  0.0993 -0.2466  0.2222
   91phy    C18 2447   4.452   3.007   0.744  0.0821  0.3967  0.4867
   91phy    O01 2448   4.316   3.003   0.690  0.0813  0.7730 -0.0580
   91phy    H01 2449   4.263   3.065   0.737  0.7281  1.7065 -0.5032
   91phy    C19 2450   4.513   2.897   0.657 -0.3070  0.1856 -0.5083
   91phy    C13 2451   4.521   3.156   0.721  0.2485  0.5905 -0.1186
   91phy     H3 2452   4.444   3.224   0.766 -1.7198 -1.5092 -0.1285
   91phy    O33 2453   4.632   3.192   0.800 -0.3662  0.4856 -0.1501
   91phy    H1B 2454   4.639   3.144   0.881 -1.5128 -0.0548 -0.3599
   91phy    C12 2455   4.512   3.243   0.597  0.3725  0.6321 -0.0765
   91phy    O11 2456   4.417   3.207   0.498 -0.1195  0.6343  0.4846
   91phy    H1A 2457   4.451   3.136   0.447  0.3366  1.8338 -0.9411
   92phy    C35 2458   2.415   1.386   1.999 -0.5471  0.1225  0.4869
   92phy    C33 2459   2.557   1.389   1.948  0.0696 -0.2937  0.0033
   92phy    C34 2460   2.566   1.324   1.810  0.4255 -0.3687  0.3957
   92phy    C32 2461   2.614   1.532   1.940  0.3980  0.5469  0.0415
   92phy    C31 2462   2.759   1.545   1.994  0.0336  0.0001 -0.7654
   92phy    C30 2463   2.807   1.688   1.983  0.0645  0.0140 -0.4695
   92phy    C28 2464   2.940   1.709   2.054 -0.1126 -0.3077 -0.0460
   92phy    C29 2465   3.061   1.720   1.965 -0.8147  0.3250  0.5957
   92phy    C27 2466   2.939   1.828   2.156  0.2258 -0.3004 -0.3510
   92phy    C26 2467   3.046   1.822   2.266 -0.5510  0.4124  0.2765
   92phy    C25 2468   3.036   1.950   2.344 -0.0612  0.6245 -0.4976
   92phy    C23 2469   3.128   1.981   2.467  0.4058 -0.2540  0.3569
   92phy    C24 2470   3.114   2.129   2.500 -0.3725  0.6031  0.2218
   92phy    C22 2471   3.094   1.920   2.602 -0.0667  0.2268 -0.4832
   92phy    C21 2472   3.165   1.784   2.623  0.0262  0.0191 -0.7561
   92phy    C20 2473   3.108   1.723   2.759  0.2693 -0.1362  0.3719
   92phy    C18 2474   3.152   1.576   2.797 -0.3148  0.3621 -0.1617
   92phy    O01 2475   3.294   1.573   2.791 -0.0039 -0.4247 -0.9214
   92phy    H01 2476   3.332   1.506   2.844  0.3812 -0.2256 -0.9433
   92phy    C19 2477   3.109   1.575   2.946 -0.3330 -0.0393  0.3696
   92phy    C13 2478   3.092   1.459   2.704  0.0361 -0.1393  0.0743
   92phy     H3 2479   3.116   1.483   2.597  0.1336 -0.3876  0.0416
   92phy    O33 2480   2.944   1.471   2.702  0.2364  0.2549 -0.5598
   92phy    H1B 2481   2.913   1.560   2.695 -0.6176  0.0876  0.7866
   92phy    C12 2482   3.152   1.314   2.715 -0.0461 -0.5046  0.4109
   92phy    O11 2483   3.114   1.238   2.824  0.0027  0.3240  0.1678
   92phy    H1A 2484   3.029   1.267   2.853 -0.9700 -2.5657  0.5183
   93phy    C35 2485   3.177   0.533   1.640  0.0858  0.1923  0.2780
   93phy    C33 2486   3.197   0.667   1.571 -0.1425  0.0430  0.0459
   93phy    C34 2487   3.143   0.652   1.429  0.4972 -0.2317  0.2053
   93phy    C32 2488   3.118   0.783   1.633  0.4651 -0.1071  0.3149
   93phy    C31 2489   3.178   0.861   1.752 -0.1293  0.1341  1.0190
   93phy    C30 2490   3.087   0.974   1.787 -0.6636  0.4147 -0.0998
   93phy    C28 2491   3.137   1.077   1.894 -0.3409 -0.1016  0.1649
   93phy    C29 2492   3.225   1.195   1.838  0.3803 -0.1596  0.0328
   93phy    C27 2493   3.015   1.132   1.973 -0.5672 -0.4258  0.2873
   93phy    C26 2494   3.045   1.128   2.117  0.2997  0.6208  0.6355
   93phy    C25 2495   2.945   1.199   2.202  0.0824 -0.1671 -0.1801
   93phy    C23 2496   2.959   1.195   2.355 -0.2094  0.3225 -0.0023
   93phy    C24 2497   2.915   1.332   2.407 -0.0312  0.2498 -0.6685
   93phy    C22 2498   2.881   1.075   2.422  0.0265  0.3314 -0.2013
   93phy    C21 2499   2.931   1.007   2.548  0.0905 -0.5566  0.0412
   93phy    C20 2500   2.834   0.903   2.602 -0.7320  0.6604  0.0583
   93phy    C18 2501   2.874   0.841   2.742 -0.1454  0.1186 -0.1243
   93phy    O01 2502   2.892   0.950   2.832  0.0575  0.2508 -0.2238
   93phy    H01 2503   2.813   1.000   2.828  0.9089  1.6340 -0.3970
   93phy    C19 2504   2.746   0.770   2.788 -0.2053  0.3021  0.2053
   93phy    C13 2505   3.008   0.750   2.751 -0.1214  0.9119 -0.5521
   93phy     H3 2506   3.002   0.658   2.689  2.3163 -0.1901  0.6965
   93phy    O33 2507   3.018   0.688   2.881  0.4517 -0.4585 -0.1747
   93phy    H1B 2508   2.994   0.750   2.948 -0.8201 -0.9208 -0.1743
   93phy    C12 2509   3.152   0.813   2.719  0.4685 -0.5863  0.1454
   93phy    O11 2510   3.174   0.918   2.806 -0.1270  0.0810 -0.1090
   93phy    H1A 2511   3.095   0.967   2.817  0.6225  1.2491  0.3520
   94phy    C35 2512   4.775   2.445   1.627 -0.1451  0.2282 -0.0291
   94phy    C33 2513   4.628   2.428   1.631  0.0999  0.2545  0.6522
   94phy    C34 2514   4.584   2.434   1.776 -0.0380 -0.6194 -0.4658
   94phy    C32 2515   4.565   2.538   1.539 -0.2732  0.4779 -0.5220
   94phy    C31 2516   4.429   2.505   1.482 -0.1706  0.2143  0.4569
   94phy    C30 2517   4.399   2.619   1.386  0.3479  0.4727  0.1315
   94phy    C28 2518   4.264   2.606   1.312 -0.5654 -0.6327  0.4350
   94phy    C29 2519   4.162   2.706   1.370 -0.1667  0.3758 -0.3881
   94phy    C27 2520   4.296   2.643   1.167 -0.7050  0.4070  0.1072
   94phy    C26 2521   4.239   2.552   1.062  0.1139  0.1614 -0.3269
   94phy    C25 2522   4.311   2.568   0.935 -0.0998 -0.3831  0.1109
   94phy    C23 2523   4.300   2.467   0.815  0.0708 -0.5565  0.6700
   94phy    C24 2524   4.311   2.539   0.679 -0.6301 -0.1143 -0.4538
   94phy    C22 2525   4.368   2.329   0.816  0.4392 -0.0657 -0.3149
   94phy    C21 2526   4.268   2.218   0.779 -0.6480 -0.1122  0.0346
   94phy    C20 2527   4.340   2.078   0.784  0.3487  0.1043 -0.0300
   94phy    C18 2528   4.276   1.955   0.707  0.1071 -0.2589  0.1161
   94phy    O01 2529   4.132   1.933   0.748  0.1087  0.1356 -0.1036
   94phy    H01 2530   4.131   1.879   0.825  0.6074  0.5675  0.2131
   94phy    C19 2531   4.360   1.844   0.774  0.5314  0.0328 -0.4983
   94phy    C13 2532   4.292   1.965   0.546 -0.0125  0.0688  0.0381
   94phy     H3 2533   4.224   2.047   0.512  1.8880  1.2241 -1.1854
   94phy    O33 2534   4.411   2.021   0.491 -0.1253  0.3849  0.0674
   94phy    H1B 2535   4.477   1.955   0.498  0.1411  0.6608  0.1191
   94phy    C12 2536   4.216   1.867   0.453 -0.5666  0.2781  0.2779
   94phy    O11 2537   4.301   1.779   0.388 -0.3753  0.2412  0.3598
   94phy    H1A 2538   4.315   1.813   0.301 -0.7282 -4.1824 -1.7021
   95phy    C35 2539   4.155   3.332   1.371  0.6219 -0.1029 -0.5041
   95phy    C33 2540   4.021   3.410   1.352 -0.0254 -0.6581  0.2150
   95phy    C34 2541   4.003   3.452   1.203  0.2499 -0.1696  0.3880
   95phy    C32 2542   3.902   3.340   1.416 -0.2792  0.4568 -0.4760
   95phy    C31 2543   3.777   3.422   1.459 -0.4982  0.0986 -0.0417
   95phy    C30 2544   3.668   3.331   1.519  0.2205 -0.0755 -0.0558
   95phy    C28 2545   3.583   3.400   1.630 -0.4658 -0.0935 -0.0355
   95phy    C29 2546   3.446   3.455   1.587 -0.0437 -0.1398 -0.7730
   95phy    C27 2547   3.560   3.301   1.741  0.1013  0.1165 -0.1581
   95phy    C26 2548   3.640   3.334   1.868 -0.4383 -0.1754  0.3965
   95phy    C25 2549   3.580   3.275   2.001  0.2783  0.1972 -0.5703
   95phy    C23 2550   3.621   3.332   2.140  0.4584  0.1168 -0.4984
   95phy    C24 2551   3.512   3.294   2.239  0.1174  0.3553 -0.6999
   95phy    C22 2552   3.763   3.291   2.184  0.5432 -0.3977 -0.2833
   95phy    C21 2553   3.833   3.357   2.298 -0.3580  0.5162  0.0935
   95phy    C20 2554   3.973   3.286   2.316  0.0191  0.5616 -0.0356
   95phy    C18 2555   4.040   3.269   2.456  0.1513 -0.0756 -0.0994
   95phy    O01 2556   3.946   3.197   2.540  0.3562  0.0331 -0.3429
   95phy    H01 2557   3.984   3.120   2.579  0.8244  0.6916  0.5440
   95phy    C19 2558   4.149   3.168   2.411 -0.5300  0.1807  0.2115
   95phy    C13 2559   4.100   3.392   2.540  0.2629 -0.2570 -0.6400
   95phy     H3 2560   4.166   3.451   2.472  0.6708 -2.9086 -2.7327
   95phy    O33 2561   4.197   3.352   2.642  0.6912 -0.3619 -0.1178
   95phy    H1B 2562   4.141   3.300   2.697  0.2649  0.5775  0.3521
   95phy    C12 2563   3.998   3.490   2.602  0.6375  0.1545 -0.3072
   95phy    O11 2564   3.885   3.436   2.667  0.4317 -0.0870  0.3544
   95phy    H1A 2565   3.880   3.344   2.648 -0.6630 -0.1300  0.7756
   96phy    C35 2566   2.401   2.887   2.868  0.0645 -0.5061  0.0329
   96phy    C33 2567   2.502   2.943   2.769  0.4069  0.1304  0.1438
   96phy    C34 2568   2.425   2.942   2.636  0.3797 -0.4243 -1.0688
   96phy    C32 2569   2.537   3.089   2.810  0.1402  0.3013  0.4189
   96phy    C31 2570   2.685   3.111   2.805 -0.3147 -0.3190  0.1450
   96phy    C30 2571   2.728   3.258   2.823 -0.2845  0.2303  0.4845
   96phy    C28 2572   2.882   3.271   2.810  0.4212 -0.0701  0.1705
   96phy    C29 2573   2.935   3.245   2.667 -0.0647 -0.2334  0.3362
   96phy    C27 2574   2.924   3.413   2.855  0.0157 -0.0903  0.4727
   96phy    C26 2575   3.027   3.404   2.963 -0.3060  0.5377  0.7441
   96phy    C25 2576   3.076   3.543   3.001 -0.2264  0.0217  0.1913
   96phy    C23 2577   3.178   3.548   3.118  0.1881 -0.7264 -0.4672
   96phy    C24 2578   3.275   3.659   3.087 -0.6440 -0.4873  0.1554
   96phy    C22 2579   3.118   3.578   3.258  0.0249  0.3057  0.2420
   96phy    C21 2580   3.126   3.455   3.348  0.5144 -0.0879  0.4737
   96phy    C20 2581   3.068   3.481   3.492 -0.2937  0.1071  0.5408
   96phy    C18 2582   3.083   3.365   3.603 -0.5589 -0.6859  0.5113
   96phy    O01 2583   3.218   3.315   3.605 -0.1691 -0.0309 -0.2797
   96phy    H01 2584   3.274   3.363   3.664  1.0611 -0.5422 -0.9878
   96phy    C19 2585   3.056   3.435   3.736 -0.6950 -0.5321  0.1213
   96phy    C13 2586   2.986   3.233   3.585  0.1786 -0.2354 -0.1645
   96phy     H3 2587   2.881   3.270   3.583  0.1259 -0.1716  1.7234
   96phy    O33 2588   2.978   3.157   3.708 -0.2026  0.3818 -0.4678
   96phy    H1B 2589   2.904   3.101   3.695  0.2079  0.3012 -3.1800
   96phy    C12 2590   3.009   3.138   3.468 -0.3700 -0.0101  0.1380
   96phy    O11 2591   2.939   3.020   3.460  1.1634  0.3899  0.0087
   96phy    H1A 2592   2.989   2.953   3.503  2.6954 -1.1298 -3.6982
   97phy    C35 2593   3.538   2.131   0.825  0.1192  0.7621 -0.0774
   97phy    C33 2594   3.445   2.138   0.950 -0.0507  0.8161 -0.8887
   97phy    C34 2595   3.541   2.121   1.072 -0.5799 -0.5110  0.0364
   97phy    C32 2596   3.364   2.271   0.942  0.5747  0.0801 -0.1475
   97phy    C31 2597   3.227   2.257   1.010  0.5899 -0.6095 -0.0738
   97phy    C30 2598   3.146   2.377   0.966  0.3682 -0.3142  0.0476
   97phy    C28 2599   2.993   2.390   1.006  0.4652 -0.6069 -0.4402
   97phy    C29 2600   2.976   2.437   1.152  0.2313 -0.1711  0.5522
   97phy    C27 2601   2.926   2.497   0.919  0.4137 -0.1980  0.2343
   97phy    C26 2602   2.817   2.437   0.830  0.1794  0.3003  0.0652
   97phy    C25 2603   2.745   2.544   0.740 -0.0561  0.0133  0.0625
   97phy    C23 2604   2.599   2.518   0.712  0.6622 -0.2218 -0.0766
   97phy    C24 2605   2.501   2.531   0.829  0.5818  0.6359  0.0922
   97phy    C22 2606   2.556   2.622   0.607  0.2928 -0.8527 -0.2981
   97phy    C21 2607   2.458   2.574   0.500  0.0338  0.2894  0.5831
   97phy    C20 2608   2.447   2.671   0.381 -0.6608 -0.6428 -0.3078
   97phy    C18 2609   2.350   2.640   0.256 -0.1438 -0.0139  0.8193
   97phy    O01 2610   2.383   2.509   0.207  0.1039  0.2705  0.5014
   97phy    H01 2611   2.473   2.494   0.225  0.3539  0.9804 -0.1273
   97phy    C19 2612   2.399   2.735   0.138 -0.3152  0.0581 -0.0713
   97phy    C13 2613   2.197   2.658   0.294 -0.4147  0.1381 -0.0156
   97phy     H3 2614   2.187   2.570   0.362  1.3383  0.4129  0.6444
   97phy    O33 2615   2.162   2.757   0.389  0.1500 -0.2593 -0.2244
   97phy    H1B 2616   2.227   2.826   0.395  1.7118 -1.6631 -0.2732
   97phy    C12 2617   2.072   2.618   0.213 -0.5566 -0.0294  0.1592
   97phy    O11 2618   2.035   2.720   0.116  0.0550  0.0096  0.7062
   97phy    H1A 2619   1.975   2.680   0.055 -0.8262 -0.6709  1.9636
   98phy    C35 2620   3.315   3.380   2.657  0.3719 -0.1288 -0.2351
   98phy    C33 2621   3.267   3.436   2.520  0.0431  0.3403  0.4119
   98phy    C34 2622   3.222   3.318   2.434  0.3358  0.6902  0.7148
   98phy    C32 2623   3.155   3.538   2.536 -0.6338 -0.0442 -0.1419
   98phy    C31 2624   3.190   3.683   2.576  0.6861  0.7282 -0.3720
   98phy    C30 2625   3.061   3.755   2.614 -0.3973  0.1231  0.0693
   98phy    C28 2626   3.083   3.905   2.636  0.1624 -0.3110  0.3291
   98phy    C29 2627   2.988   3.982   2.548 -0.1997 -0.1040  0.5085
   98phy    C27 2628   3.086   3.957   2.783 -0.0529  0.0336 -0.1217
   98phy    C26 2629   3.217   4.020   2.826  0.0494 -0.3641  0.0472
   98phy    C25 2630   3.221   4.064   2.968  0.2225 -0.8041  0.2254
   98phy    C23 2631   3.340   4.141   3.028  0.3148  0.0293 -0.3829
   98phy    C24 2632   3.334   4.291   2.998 -0.4373 -0.5605  0.7326
   98phy    C22 2633   3.322   4.126   3.181  0.2313 -0.2430  0.2560
   98phy    C21 2634   3.398   4.010   3.250 -0.3067 -0.5430 -0.4901
   98phy    C20 2635   3.348   3.975   3.392  0.2082  0.0439 -0.1476
   98phy    C18 2636   3.436   3.881   3.489 -0.4380 -0.1400 -1.2602
   98phy    O01 2637   3.556   3.953   3.524 -0.3291  0.5497  0.4225
   98phy    H01 2638   3.592   3.987   3.445 -2.6536 -1.7767 -1.8015
   98phy    C19 2639   3.348   3.883   3.615 -0.1254  0.0250  0.2037
   98phy    C13 2640   3.464   3.723   3.459 -0.2316 -0.2040 -0.1399
   98phy     H3 2641   3.369   3.675   3.426 -1.1585  0.7466  1.0735
   98phy    O33 2642   3.504   3.645   3.574 -0.1989 -0.1522  0.0698
   98phy    H1B 2643   3.595   3.666   3.582  0.0201 -0.6965 -0.8358
   98phy    C12 2644   3.569   3.702   3.347  0.0490  0.4544 -0.0566
   98phy    O11 2645   3.588   3.563   3.314  0.1093 -0.2970  0.4118
   98phy    H1A 2646   3.524   3.511   3.357 -0.0142  0.0596  0.6669
   99phy    C35 2647   2.313   2.877   0.890  0.0428  0.2190 -0.0157
   99phy    C33 2648   2.262   2.972   0.997 -0.0968  0.1615  0.3698
   99phy    C34 2649   2.106   2.965   1.018 -0.5012  0.4574  0.1265
   99phy    C32 2650   2.358   2.971   1.121  0.0494  0.7750  0.1476
   99phy    C31 2651   2.362   3.103   1.194  0.8046  0.0443 -0.4172
   99phy    C30 2652   2.484   3.130   1.276 -0.1091 -0.1112  0.2730
   99phy    C28 2653   2.498   3.270   1.346  0.6536 -0.0618 -0.1755
   99phy    C29 2654   2.532   3.245   1.491  0.5307  0.4715  0.4377
   99phy    C27 2655   2.615   3.350   1.284 -0.4009 -0.0045 -0.3295
   99phy    C26 2656   2.583   3.498   1.248 -0.4620 -0.2407  0.1954
   99phy    C25 2657   2.714   3.564   1.197 -0.3842  0.4295 -0.1143
   99phy    C23 2658   2.689   3.692   1.111 -0.4445  0.4326 -0.0775
   99phy    C24 2659   2.729   3.821   1.181  0.2020 -0.2791  0.1603
   99phy    C22 2660   2.753   3.672   0.970  0.0965 -0.5831 -0.0322
   99phy    C21 2661   2.663   3.726   0.856  0.1860 -0.3755  0.3089
   99phy    C20 2662   2.735   3.756   0.727  0.2359  0.0029 -0.3669
   99phy    C18 2663   2.671   3.799   0.588 -0.4180  0.1665  0.4292
   99phy    O01 2664   2.543   3.739   0.582 -0.3902  0.1953 -0.2822
   99phy    H01 2665   2.554   3.647   0.568  0.3208 -0.0202  1.4506
   99phy    C19 2666   2.770   3.748   0.479  0.5569  0.8656  0.6075
   99phy    C13 2667   2.656   3.962   0.574  0.2358  0.5002  0.8840
   99phy     H3 2668   2.593   3.992   0.662 -1.2705  0.5984 -0.1880
   99phy    O33 2669   2.768   4.041   0.605 -0.5693  0.0950  0.0351
   99phy    H1B 2670   2.752   4.116   0.659 -0.4525  0.7950 -0.8802
   99phy    C12 2671   2.554   4.030   0.479  0.2899 -0.0630  0.9210
   99phy    O11 2672   2.457   3.952   0.413 -0.0044  0.4852 -0.3143
   99phy    H1A 2673   2.460   3.862   0.439 -2.6928  0.4543  0.1004
  100phy    C35 2674   3.108   2.059   1.321 -0.0780 -0.0174 -0.1150
  100phy    C33 2675   3.061   2.091   1.460  0.2709 -0.0191 -0.3322
  100phy    C34 2676   3.023   1.965   1.532 -0.3617  0.3994 -0.2810
  100phy    C32 2677   3.161   2.169   1.545  0.4826  0.6000 -0.0317
  100phy    C31 2678   3.130   2.323   1.553 -0.5749  0.0202 -0.4149
  100phy    C30 2679   3.248   2.409   1.605  0.0660 -0.1367 -0.4254
  100phy    C28 2680   3.214   2.555   1.637  0.0483  0.2713 -0.0560
  100phy    C29 2681   3.204   2.566   1.786  0.5790 -0.0040 -0.1144
  100phy    C27 2682   3.317   2.648   1.586  0.1991  0.3796  0.0842
  100phy    C26 2683   3.266   2.757   1.492 -0.0778 -0.1135  0.6285
  100phy    C25 2684   3.384   2.845   1.450 -0.1583 -0.2232 -0.0218
  100phy    C23 2685   3.353   2.945   1.333  0.0001 -0.0793 -0.1690
  100phy    C24 2686   3.437   3.074   1.346  0.0432 -0.2516 -0.4155
  100phy    C22 2687   3.402   2.892   1.195 -0.1486 -0.1100 -0.2884
  100phy    C21 2688   3.321   2.799   1.112  0.2704  0.2150  0.7749
  100phy    C20 2689   3.395   2.760   0.982 -0.6049 -0.0311 -0.1851
  100phy    C18 2690   3.349   2.822   0.849 -0.2860 -0.5116  0.0747
  100phy    O01 2691   3.225   2.758   0.810  0.0324  0.4909 -0.9306
  100phy    H01 2692   3.162   2.779   0.877  1.3367 -1.4093  1.0265
  100phy    C19 2693   3.447   2.762   0.751 -0.1405  0.2026 -0.1985
  100phy    C13 2694   3.336   2.980   0.834 -0.4266  0.1074  0.3052
  100phy     H3 2695   3.274   3.010   0.923  0.5122 -0.7607  1.2874
  100phy    O33 2696   3.450   3.056   0.868  0.3091 -0.2640  0.2231
  100phy    H1B 2697   3.528   3.036   0.821  1.8934 -1.4143  3.1004
  100phy    C12 2698   3.239   3.068   0.740 -0.4740 -0.3307  0.4346
  100phy    O11 2699   3.282   3.090   0.605  0.2872  0.0353 -0.4658
  100phy    H1A 2700   3.222   3.151   0.566 -0.4859 -1.1607 -1.1825
  101phy    C35 2701   2.512   3.678   1.622  0.2552  0.1008 -0.2141
  101phy    C33 2702   2.600   3.711   1.748  0.1238 -0.5707 -0.0428
  101phy    C34 2703   2.675   3.589   1.806 -0.5474 -0.4041 -0.3725
  101phy    C32 2704   2.709   3.816   1.714  0.2729 -0.1625 -0.0838
  101phy    C31 2705   2.678   3.966   1.712  0.5522  0.2740  0.2237
  101phy    C30 2706   2.798   4.048   1.669 -0.2491  0.2397  0.2841
  101phy    C28 2707   2.783   4.198   1.667 -0.0098  0.0419 -0.0559
  101phy    C29 2708   2.881   4.262   1.768 -0.1612 -0.2843 -0.1016
  101phy    C27 2709   2.822   4.247   1.524  0.2277 -0.1229 -0.3922
  101phy    C26 2710   2.704   4.310   1.445 -0.0060  0.5672 -0.6695
  101phy    C25 2711   2.765   4.368   1.313  0.2222  0.4009  0.4750
  101phy    C23 2712   2.672   4.419   1.199 -0.9691  0.1601 -0.1577
  101phy    C24 2713   2.615   4.552   1.228 -0.0956 -0.0962  0.6712
  101phy    C22 2714   2.764   4.431   1.076  0.1765  0.2298  0.4566
  101phy    C21 2715   2.706   4.402   0.932 -0.5249 -0.6233 -0.1500
  101phy    C20 2716   2.820   4.392   0.836  0.2849 -0.1675 -0.5780
  101phy    C18 2717   2.806   4.390   0.680 -0.1478 -0.2916  0.1638
  101phy    O01 2718   2.706   4.294   0.644 -0.0567  0.1345  0.3274
  101phy    H01 2719   2.672   4.327   0.563 -1.2023  1.3660  1.2704
  101phy    C19 2720   2.943   4.362   0.619 -0.1254 -0.1563  0.3714
  101phy    C13 2721   2.752   4.535   0.621 -0.0054  1.0412  0.4071
  101phy     H3 2722   2.658   4.550   0.680 -2.0328 -1.5069 -1.9224
  101phy    O33 2723   2.815   4.657   0.644 -0.1974 -0.3830 -0.2957
  101phy    H1B 2724   2.759   4.732   0.644  0.1617 -0.0845  1.2589
  101phy    C12 2725   2.672   4.542   0.477 -0.2913 -0.3721 -0.2996
  101phy    O11 2726   2.624   4.414   0.431 -0.2104 -0.5787  0.1997
  101phy    H1A 2727   2.558   4.425   0.365  1.5146 -3.3741 -2.2439
  102phy    C35 2728   1.052   4.755   1.652  0.6282  0.4964 -0.5165
  102phy    C33 2729   1.066   4.889   1.583 -0.1044  0.2887  0.1539
  102phy    C34 2730   0.949   4.922   1.491  0.3097  0.0331  0.1479
  102phy    C32 2731   1.101   4.999   1.682 -0.0423  0.2296 -0.2028
  102phy    C31 2732   1.197   5.105   1.638 -0.6608 -0.5217  0.1505
  102phy    C30 2733   1.217   5.220   1.745 -0.1625 -0.2768  0.1438
  102phy    C28 2734   1.318   5.327   1.705  0.1648 -0.3083  0.7230
  102phy    C29 2735   1.249   5.455   1.652  0.1193 -0.0542 -0.2157
  102phy    C27 2736   1.414   5.366   1.820  0.2039 -0.1804  0.2568
  102phy    C26 2737   1.550   5.295   1.796  0.2945  0.0716 -0.1026
  102phy    C25 2738   1.665   5.366   1.871  0.2852  0.2337 -0.3193
  102phy    C23 2739   1.801   5.292   1.853  0.3227 -0.6876 -0.0982
  102phy    C24 2740   1.893   5.391   1.780  0.1622  0.0927 -0.2437
  102phy    C22 2741   1.863   5.255   1.991  0.2713 -0.6335  0.1496
  102phy    C21 2742   1.907   5.109   2.011 -0.1200  0.5738  1.2346
  102phy    C20 2743   1.937   5.071   2.153  0.4611 -0.5939 -0.3765
  102phy    C18 2744   1.968   4.929   2.203 -0.2886  0.0956 -0.2577
  102phy    O01 2745   2.085   4.887   2.125  0.4982 -0.2832 -0.1368
  102phy    H01 2746   2.091   4.936   2.045  2.8803  0.4735  0.4160
  102phy    C19 2747   2.017   4.963   2.349  0.4059  0.1194  0.1497
  102phy    C13 2748   1.842   4.829   2.190  0.2390 -0.1705 -0.5716
  102phy     H3 2749   1.793   4.839   2.091  0.8181  1.2867 -0.7353
  102phy    O33 2750   1.736   4.871   2.280 -0.5365  0.0557  0.3371
  102phy    H1B 2751   1.748   4.833   2.365  1.8729 -0.4270 -0.1492
  102phy    C12 2752   1.866   4.672   2.205  0.2838 -0.1907 -0.2459
  102phy    O11 2753   1.853   4.627   2.339  0.2858  0.6797 -0.0330
  102phy    H1A 2754   1.926   4.658   2.387 -0.8393  1.1055  1.4683
  103phy    C35 2755   3.062   3.612   2.177  0.5681  0.2433 -0.1655
  103phy    C33 2756   3.023   3.741   2.115 -0.3633 -0.2858  0.2419
  103phy    C34 2757   3.060   3.753   1.968  0.1684  0.1419 -0.0048
  103phy    C32 2758   2.881   3.780   2.167 -0.0851  0.0385  0.2769
  103phy    C31 2759   2.867   3.931   2.157 -0.0976 -0.2440  0.0710
  103phy    C30 2760   2.743   3.998   2.210 -0.0033  0.1461  0.3320
  103phy    C28 2761   2.730   4.148   2.201 -0.2158 -0.0168  0.1227
  103phy    C29 2762   2.628   4.176   2.095  0.4893  0.3324  0.5404
  103phy    C27 2763   2.667   4.197   2.332  0.1389  0.5346  0.3772
  103phy    C26 2764   2.761   4.260   2.433 -0.7353  0.1098 -0.2061
  103phy    C25 2765   2.693   4.279   2.566 -0.0586 -0.2004  0.2272
  103phy    C23 2766   2.764   4.369   2.671  0.5054 -0.2541  0.1745
  103phy    C24 2767   2.730   4.512   2.652  0.0959 -0.5530 -0.1661
  103phy    C22 2768   2.712   4.327   2.811  0.2193  0.1632  0.6697
  103phy    C21 2769   2.812   4.295   2.917 -0.4912 -0.5559  0.2463
  103phy    C20 2770   2.753   4.274   3.051 -0.1824 -0.4082 -0.5534
  103phy    C18 2771   2.826   4.192   3.164  0.5966 -0.0320  0.4970
  103phy    O01 2772   2.951   4.258   3.172 -0.3667 -0.3690 -0.1213
  103phy    H01 2773   2.942   4.350   3.186 -2.4590 -0.3077 -1.4538
  103phy    C19 2774   2.742   4.219   3.289  0.7353 -0.1666  0.0820
  103phy    C13 2775   2.853   4.034   3.120 -0.0252 -0.6119 -0.0923
  103phy     H3 2776   2.898   4.029   3.018 -1.8942  0.9897 -1.0473
  103phy    O33 2777   2.727   3.961   3.098 -0.4524 -0.1041  0.2671
  103phy    H1B 2778   2.690   3.984   3.014 -1.5706  0.0398  0.7828
  103phy    C12 2779   2.947   3.945   3.207 -0.5799  0.4071 -0.7525
  103phy    O11 2780   2.913   3.882   3.323  0.3289  0.2940  0.0319
  103phy    H1A 2781   2.871   3.802   3.298 -0.8636  0.3663  1.6559
  104phy    C35 2782   2.233   0.713   1.440 -0.0389  0.0369 -0.3948
  104phy    C33 2783   2.083   0.688   1.454  0.0600  0.0015 -0.0057
  104phy    C34 2784   2.006   0.812   1.420  0.3758 -0.0230 -0.0664
  104phy    C32 2785   2.054   0.572   1.355  0.8358  0.3401 -0.0021
  104phy    C31 2786   2.001   0.433   1.402  0.3622  0.4357 -0.2623
  104phy    C30 2787   1.933   0.344   1.291  0.5060 -0.5488  0.2633
  104phy    C28 2788   1.864   0.211   1.333  0.1271 -0.0967  0.3261
  104phy    C29 2789   1.727   0.236   1.392 -0.4658  0.2930  0.2683
  104phy    C27 2790   1.855   0.129   1.203  0.0813 -0.2689  0.2915
  104phy    C26 2791   1.922  -0.009   1.230  0.3735 -0.0923  0.1661
  104phy    C25 2792   1.935  -0.073   1.087 -0.0072 -0.1377 -0.0519
  104phy    C23 2793   1.976  -0.221   1.114  0.1478 -0.6618  0.0419
  104phy    C24 2794   1.866  -0.320   1.066 -0.2233  0.4562 -0.1163
  104phy    C22 2795   2.109  -0.263   1.040  0.7856  0.0869  0.0914
  104phy    C21 2796   2.245  -0.217   1.097  0.1717  0.2435 -0.1383
  104phy    C20 2797   2.365  -0.297   1.048 -0.1957  0.0246 -0.0145
  104phy    C18 2798   2.444  -0.250   0.915 -0.8774  0.3026  0.1116
  104phy    O01 2799   2.352  -0.221   0.806 -0.4343 -0.3443 -0.1999
  104phy    H01 2800   2.294  -0.294   0.798 -1.2202  0.2664 -0.1992
  104phy    C19 2801   2.525  -0.376   0.874 -0.0586 -0.3676  0.3729
  104phy    C13 2802   2.540  -0.123   0.950 -0.6229  0.4569 -0.2453
  104phy     H3 2803   2.471  -0.057   1.007 -2.9175 -1.0094 -1.1953
  104phy    O33 2804   2.642  -0.148   1.053  0.0663 -0.6975 -0.5034
  104phy    H1B 2805   2.604  -0.171   1.136 -1.2345 -0.3602 -0.9714
  104phy    C12 2806   2.583  -0.013   0.849 -0.2069  0.1796 -0.3601
  104phy    O11 2807   2.707  -0.036   0.787  0.1654 -0.1341  0.6051
  104phy    H1A 2808   2.728   0.031   0.724  2.1090 -0.8390  0.4491
  105phy    C35 2809   2.418   3.289   1.958  0.4151  0.4479 -0.1341
  105phy    C33 2810   2.272   3.269   1.916 -0.7141  0.2410  0.0819
  105phy    C34 2811   2.202   3.292   2.046 -0.0126 -0.0566 -0.3920
  105phy    C32 2812   2.222   3.358   1.801 -0.1111  0.1216  0.2884
  105phy    C31 2813   2.115   3.306   1.704  0.2180 -0.3036 -0.2344
  105phy    C30 2814   2.090   3.411   1.593  0.2958  0.4813 -0.5197
  105phy    C28 2815   2.019   3.366   1.466 -0.0253 -0.2474 -0.0840
  105phy    C29 2816   1.865   3.366   1.487 -0.3610 -0.7009 -0.3070
  105phy    C27 2817   2.049   3.460   1.346 -0.2909  0.4566  0.0199
  105phy    C26 2818   2.028   3.409   1.197 -0.9262 -0.1714  0.1840
  105phy    C25 2819   2.093   3.509   1.095  0.5079 -0.5449 -1.1610
  105phy    C23 2820   2.115   3.447   0.956  0.5858  0.3108  0.4022
  105phy    C24 2821   2.021   3.512   0.848 -0.1875  0.0184  0.1606
  105phy    C22 2822   2.259   3.471   0.902 -0.5167 -0.1888  0.4411
  105phy    C21 2823   2.346   3.348   0.899 -0.4913 -0.6662 -0.0705
  105phy    C20 2824   2.490   3.369   0.839  0.5456 -0.1389 -0.3825
  105phy    C18 2825   2.587   3.245   0.821  0.0291  0.0613  0.2200
  105phy    O01 2826   2.600   3.161   0.936 -0.4114 -0.0202 -0.0809
  105phy    H01 2827   2.623   3.074   0.911  0.8079  0.6824 -1.6160
  105phy    C19 2828   2.721   3.318   0.809 -0.4522 -0.3239  0.2054
  105phy    C13 2829   2.554   3.150   0.696  0.2501 -0.0823 -0.4030
  105phy     H3 2830   2.463   3.092   0.726  0.7761 -1.2979 -1.0746
  105phy    O33 2831   2.508   3.218   0.574  0.2325  0.7671  0.2753
  105phy    H1B 2832   2.540   3.174   0.498  1.5552  0.3229  1.0448
  105phy    C12 2833   2.613   3.010   0.654  0.3765  0.1024  0.7701
  105phy    O11 2834   2.726   3.022   0.574  0.0521 -0.4569  0.4954
  105phy    H1A 2835   2.765   2.937   0.566  2.1938  0.6371 -3.2487
  106phy    C35 2836   3.368   0.118   1.593 -0.1469  0.5633 -0.4977
  106phy    C33 2837   3.229   0.171   1.569 -0.0832  0.1910 -0.1684
  106phy    C34 2838   3.196   0.146   1.420  0.1332  0.6902 -0.6006
  106phy    C32 2839   3.134   0.111   1.676 -0.2024  0.3882 -0.1819
  106phy    C31 2840   3.005   0.188   1.718  0.6254 -0.2863 -0.6103
  106phy    C30 2841   2.904   0.089   1.763  0.4853  0.1216 -0.2484
  106phy    C28 2842   2.792   0.155   1.841 -0.0212  0.3812  0.1276
  106phy    C29 2843   2.666   0.166   1.757  0.0992  0.4924 -0.0924
  106phy    C27 2844   2.766   0.070   1.965 -0.4556  0.4773 -0.2476
  106phy    C26 2845   2.680   0.118   2.082  0.5085  0.0629  0.5456
  106phy    C25 2846   2.641   0.006   2.180 -0.7159 -0.2058 -0.1539
  106phy    C23 2847   2.495   0.020   2.214 -0.2431  0.1748 -0.3173
  106phy    C24 2848   2.400  -0.066   2.119 -0.3256  0.3456  0.5377
  106phy    C22 2849   2.491  -0.040   2.358  0.1621 -1.2253  0.0290
  106phy    C21 2850   2.385   0.024   2.440  0.4387 -0.5944  0.4129
  106phy    C20 2851   2.389  -0.003   2.589  0.5078  0.0374 -0.2488
  106phy    C18 2852   2.267   0.049   2.686  0.1368  0.1108 -0.0711
  106phy    O01 2853   2.145  -0.029   2.662  0.1405 -0.3840 -0.2730
  106phy    H01 2854   2.172  -0.118   2.668  1.5645  0.0881  0.9827
  106phy    C19 2855   2.308  -0.004   2.827  0.1926 -0.0329 -0.7972
  106phy    C13 2856   2.226   0.211   2.694  0.4664 -0.2917 -0.3254
  106phy     H3 2857   2.320   0.272   2.685  0.5315 -0.2839  0.3793
  106phy    O33 2858   2.180   0.257   2.828 -0.3061 -0.2287  0.2387
  106phy    H1B 2859   2.090   0.236   2.840 -1.0813  1.8409 -1.2828
  106phy    C12 2860   2.122   0.260   2.583  0.1034 -0.5940 -0.4631
  106phy    O11 2861   2.101   0.397   2.560 -0.1568  0.4482 -0.4756
  106phy    H1A 2862   2.065   0.431   2.640  0.5037 -2.0930  1.0278
  107phy    C35 2863   3.146   4.192   2.134  0.0706 -0.1178 -0.1926
  107phy    C33 2864   3.251   4.286   2.077 -0.0326  0.3038  0.2208
  107phy    C34 2865   3.329   4.204   1.979  0.1242 -0.2972  0.6864
  107phy    C32 2866   3.178   4.384   1.984  0.5316 -0.4134 -0.0553
  107phy    C31 2867   3.224   4.531   1.989 -0.7359 -0.6809 -0.3495
  107phy    C30 2868   3.145   4.614   1.881 -0.2574  0.9524  0.0306
  107phy    C28 2869   3.176   4.763   1.901 -0.6983  0.3881 -0.0002
  107phy    C29 2870   3.181   4.826   1.764 -0.0096  0.0160  0.0615
  107phy    C27 2871   3.067   4.837   1.988 -0.1656  0.1703  0.2921
  107phy    C26 2872   3.129   4.924   2.102 -0.0361 -0.1132  0.0984
  107phy    C25 2873   3.039   5.033   2.162  0.3144 -0.5585  0.3587
  107phy    C23 2874   3.103   5.109   2.280  0.0311 -0.0170 -0.2642
  107phy    C24 2875   3.100   5.265   2.267  0.1040  1.0298  0.0739
  107phy    C22 2876   3.041   5.057   2.412  0.3513 -0.1113  0.6260
  107phy    C21 2877   3.141   5.063   2.529 -0.7760 -0.5392 -0.2382
  107phy    C20 2878   3.100   4.971   2.642  0.0253 -0.6461  0.5670
  107phy    C18 2879   3.165   4.989   2.784 -0.0509  0.2652 -0.2803
  107phy    O01 2880   3.168   5.128   2.815  0.6589  0.4263 -0.1892
  107phy    H01 2881   3.234   5.169   2.762 -0.4445  0.4951 -1.5618
  107phy    C19 2882   3.057   4.921   2.876  0.1267 -0.0278 -0.4313
  107phy    C13 2883   3.318   4.931   2.789 -0.2215 -0.5425 -0.1980
  107phy     H3 2884   3.373   4.968   2.698  0.0299  1.0779  0.5677
  107phy    O33 2885   3.333   4.791   2.774  0.4808  0.7797  0.4492
  107phy    H1B 2886   3.248   4.752   2.766  0.6616  0.5887 -0.7078
  107phy    C12 2887   3.407   4.985   2.906  0.2463 -0.1067 -0.4753
  107phy    O11 2888   3.363   4.968   3.038 -0.9822  0.1990 -0.0061
  107phy    H1A 2889   3.351   4.875   3.043 -2.1598  0.4015  2.0679
  108phy    C35 2890   3.905   0.602   1.290  0.3571 -0.4063 -0.1958
  108phy    C33 2891   3.816   0.706   1.219 -0.1086  0.0917  0.1164
  108phy    C34 2892   3.795   0.818   1.321  0.8574 -0.3347 -0.2730
  108phy    C32 2893   3.860   0.754   1.077  0.3127 -0.2184 -0.4554
  108phy    C31 2894   3.774   0.677   0.975 -0.1699 -0.7837 -0.2603
  108phy    C30 2895   3.769   0.728   0.834  1.0580  0.1748  0.1125
  108phy    C28 2896   3.689   0.648   0.727  0.4659  0.0603  0.1616
  108phy    C29 2897   3.556   0.707   0.689 -0.1284 -0.4767  0.4462
  108phy    C27 2898   3.771   0.626   0.599 -0.2563  0.0753  0.4377
  108phy    C26 2899   3.839   0.493   0.594  0.0038  0.2546 -0.0963
  108phy    C25 2900   3.914   0.478   0.458 -0.0539 -0.5226 -0.3003
  108phy    C23 2901   4.019   0.363   0.442  0.2766  0.0794 -0.4014
  108phy    C24 2902   3.947   0.232   0.396 -0.1701  0.0118  0.2869
  108phy    C22 2903   4.117   0.395   0.336 -0.0078  0.5651  0.1111
  108phy    C21 2904   4.257   0.424   0.391  0.2774 -0.2275 -0.2978
  108phy    C20 2905   4.373   0.430   0.287  0.2794 -0.8761 -0.0203
  108phy    C18 2906   4.514   0.488   0.342  0.2990 -0.3277 -0.3454
  108phy    O01 2907   4.489   0.612   0.417 -0.0686  0.7902 -0.0776
  108phy    H01 2908   4.478   0.686   0.360 -0.3521 -0.6756 -2.0251
  108phy    C19 2909   4.603   0.502   0.219 -0.5148  0.2865 -0.2592
  108phy    C13 2910   4.583   0.380   0.435  0.0599 -0.5788 -0.5298
  108phy     H3 2911   4.509   0.364   0.517 -1.3827  0.4872 -1.5715
  108phy    O33 2912   4.598   0.243   0.397  0.3645 -0.8559 -0.1405
  108phy    H1B 2913   4.522   0.210   0.353 -0.9124 -0.6047  1.7739
  108phy    C12 2914   4.678   0.414   0.556 -0.0914 -0.0936 -0.0986
  108phy    O11 2915   4.657   0.541   0.623 -0.1410  0.4017 -0.2563
  108phy    H1A 2916   4.600   0.586   0.564  0.4353 -0.5950 -1.6093
  109phy    C35 2917   0.201   1.749   1.723 -0.0303 -0.4228 -0.1235
  109phy    C33 2918   0.299   1.691   1.812 -0.2790  1.0375 -0.8408
  109phy    C34 2919   0.330   1.556   1.755  0.1598  0.1002  0.0719
  109phy    C32 2920   0.428   1.777   1.821  0.1305  0.0112 -0.2196
  109phy    C31 2921   0.431   1.876   1.933  0.2354  0.0670  0.1707
  109phy    C30 2922   0.556   1.964   1.936 -0.1687  0.0983 -0.2280
  109phy    C28 2923   0.576   2.058   2.053  0.0897 -0.1954  0.0611
  109phy    C29 2924   0.724   2.061   2.089  0.8957 -0.2946 -0.6703
  109phy    C27 2925   0.515   2.202   2.026  0.3565 -0.4180  0.4800
  109phy    C26 2926   0.468   2.290   2.141 -0.3343 -0.2428 -0.0254
  109phy    C25 2927   0.381   2.415   2.107  0.2311  0.5936  0.4473
  109phy    C23 2928   0.345   2.501   2.232  0.4664  0.5664 -0.2988
  109phy    C24 2929   0.366   2.639   2.181 -0.3637  0.0385 -0.0400
  109phy    C22 2930   0.192   2.488   2.255 -0.2241  0.1885 -0.1332
  109phy    C21 2931   0.145   2.452   2.398 -0.4961 -0.4813  0.0917
  109phy    C20 2932  -0.003   2.440   2.413  0.4494 -0.5049 -0.0651
  109phy    C18 2933  -0.074   2.407   2.548  0.3007 -0.1861  0.1342
  109phy    O01 2934  -0.026   2.483   2.658  0.3028 -0.3540 -0.0599
  109phy    H01 2935  -0.052   2.441   2.737  0.1958 -1.3470 -0.6043
  109phy    C19 2936  -0.222   2.449   2.532 -0.7743  0.1740 -0.1502
  109phy    C13 2937  -0.056   2.254   2.598  0.0484  0.0800 -0.1127
  109phy     H3 2938  -0.079   2.186   2.512  1.2041  0.1762 -0.5175
  109phy    O33 2939  -0.143   2.201   2.702  0.4347 -0.0844  0.1736
  109phy    H1B 2940  -0.145   2.249   2.783  0.3485 -0.1706  0.2230
  109phy    C12 2941   0.085   2.204   2.642  0.0334 -0.2820  0.3855
  109phy    O11 2942   0.128   2.235   2.769 -0.0162 -0.0842 -0.0023
  109phy    H1A 2943   0.068   2.204   2.834 -1.3377  0.3877 -0.9608
  110phy    C35 2944   0.545   0.306   0.844  0.0111 -0.2758  0.1029
  110phy    C33 2945   0.635   0.359   0.955  0.7051 -0.3032 -0.0657
  110phy    C34 2946   0.744   0.259   0.990 -0.1111 -0.1025 -0.1080
  110phy    C32 2947   0.698   0.501   0.932 -0.0790 -0.2261  0.1877
  110phy    C31 2948   0.684   0.599   1.052 -0.1761 -0.4191  0.1868
  110phy    C30 2949   0.758   0.733   1.028  0.2400 -0.0436  0.3916
  110phy    C28 2950   0.728   0.847   1.133  0.1774 -0.9709  0.5209
  110phy    C29 2951   0.822   0.841   1.259  0.4930 -0.0940  0.3841
  110phy    C27 2952   0.754   0.984   1.056  0.4621  0.6530 -0.5924
  110phy    C26 2953   0.621   1.057   1.033 -0.1262  0.0266 -0.4008
  110phy    C25 2954   0.628   1.179   0.946  0.1383 -0.1288  0.2121
  110phy    C23 2955   0.496   1.256   0.924 -0.4245 -0.2902  0.1756
  110phy    C24 2956   0.500   1.372   1.025 -0.1241  0.3220  0.1886
  110phy    C22 2957   0.498   1.325   0.786  0.3623  0.3780 -0.1795
  110phy    C21 2958   0.435   1.248   0.663  0.4598  0.3022 -0.5360
  110phy    C20 2959   0.351   1.334   0.568 -0.2226 -0.5596  0.4033
  110phy    C18 2960   0.341   1.300   0.413 -0.4239 -0.2443  0.6957
  110phy    O01 2961   0.456   1.356   0.340 -0.1350  0.7139 -0.2357
  110phy    H01 2962   0.446   1.353   0.246 -0.7990 -0.3974 -0.1555
  110phy    C19 2963   0.215   1.381   0.377 -0.0287  0.3775  0.5014
  110phy    C13 2964   0.316   1.146   0.371 -0.4777 -0.5755 -0.7744
  110phy     H3 2965   0.410   1.098   0.409 -0.5116 -0.0290  0.0536
  110phy    O33 2966   0.222   1.066   0.448 -0.6271  0.1385  0.1472
  110phy    H1B 2967   0.207   1.099   0.535  2.8069 -1.3848  1.5064
  110phy    C12 2968   0.346   1.083   0.227 -0.1202 -0.9523 -0.3239
  110phy    O11 2969   0.229   1.071   0.148  0.0491 -0.0111 -0.0961
  110phy    H1A 2970   0.179   1.009   0.196 -1.5714 -0.2676 -1.9586
  111phy    C35 2971   4.765   2.189   2.269 -0.0669  0.5490  0.5507
  111phy    C33 2972   4.627   2.123   2.253 -0.4216 -0.6876  0.2418
  111phy    C34 2973   4.524   2.193   2.163  0.1948 -0.7346 -0.8568
  111phy    C32 2974   4.663   1.976   2.212  0.2559 -0.1969 -0.5879
  111phy    C31 2975   4.572   1.856   2.257 -0.1365 -0.1477 -0.0354
  111phy    C30 2976   4.620   1.723   2.192 -0.2375 -0.5498  0.4690
  111phy    C28 2977   4.530   1.597   2.219  0.3347 -0.5405 -0.4689
  111phy    C29 2978   4.533   1.516   2.092 -0.1989  0.2991  0.0449
  111phy    C27 2979   4.562   1.500   2.339  0.1094 -0.9215 -0.5181
  111phy    C26 2980   4.526   1.556   2.474  0.4219 -0.2519  0.0463
  111phy    C25 2981   4.538   1.437   2.576  0.3446  0.1108  0.2494
  111phy    C23 2982   4.506   1.476   2.720 -0.1023  0.5408  0.5663
  111phy    C24 2983   4.357   1.453   2.747  0.0184  0.3909  0.3688
  111phy    C22 2984   4.572   1.373   2.811  0.0253  0.3795 -0.1291
  111phy    C21 2985   4.674   1.421   2.912  0.0536  0.2219 -0.5656
  111phy    C20 2986   4.702   1.317   3.024  0.2286  0.2189  0.0397
  111phy    C18 2987   4.791   1.349   3.150 -0.3755  0.0865 -0.9243
  111phy    O01 2988   4.750   1.473   3.209 -0.1193 -0.4354  0.4138
  111phy    H01 2989   4.759   1.547   3.154 -1.5166  0.2748  1.0822
  111phy    C19 2990   4.746   1.242   3.260  0.8196 -0.5988  0.3552
  111phy    C13 2991   4.949   1.350   3.111 -0.3090 -0.0162  0.4258
  111phy     H3 2992   4.958   1.406   3.014 -1.4802  0.5961  0.6464
  111phy    O33 2993   5.001   1.218   3.074  0.2643  0.2862 -0.1241
  111phy    H1B 2994   5.085   1.225   3.034  1.6678  1.4015  2.7229
  111phy    C12 2995   5.050   1.421   3.210 -0.4900 -0.1176 -0.0691
  111phy    O11 2996   5.183   1.410   3.179  0.1083  0.4350  0.1186
  111phy    H1A 2997   5.210   1.499   3.163  0.5510 -0.2529 -4.2952
  112phy    C35 2998   4.962   2.093   1.838 -0.2272 -0.6058 -0.2417
  112phy    C33 2999   5.057   2.174   1.925  0.1955  0.2246 -0.1374
  112phy    C34 3000   5.196   2.115   1.908  0.5125  0.1623 -0.0943
  112phy    C32 3001   5.061   2.318   1.889 -0.0859 -0.1932 -0.6138
  112phy    C31 3002   4.992   2.411   1.990  0.4905 -0.0123 -1.0435
  112phy    C30 3003   4.996   2.559   1.953  0.0185 -0.0762 -0.2841
  112phy    C28 3004   4.925   2.663   2.048 -1.0083 -0.2478 -0.3243
  112phy    C29 3005   5.001   2.790   2.017  0.4595 -0.3638  0.3804
  112phy    C27 3006   4.768   2.674   2.045 -0.3647 -0.3024  0.6254
  112phy    C26 3007   4.704   2.701   2.177 -0.1733  0.2308 -0.3558
  112phy    C25 3008   4.556   2.673   2.168 -0.2805  0.0919  0.0483
  112phy    C23 3009   4.485   2.700   2.306  0.2017  0.5041  0.5932
  112phy    C24 3010   4.394   2.827   2.303  0.2298  0.5700  0.2804
  112phy    C22 3011   4.413   2.566   2.340  0.2693  0.1744  0.3406
  112phy    C21 3012   4.414   2.529   2.490 -0.3209 -0.1201  0.5450
  112phy    C20 3013   4.324   2.410   2.534  0.1069 -0.8119  0.6681
  112phy    C18 3014   4.314   2.365   2.681 -0.4711 -0.1598  0.3676
  112phy    O01 3015   4.275   2.472   2.766  0.3553 -0.2808 -0.1925
  112phy    H01 3016   4.254   2.442   2.852 -4.0081  0.3592 -0.8010
  112phy    C19 3017   4.188   2.273   2.672  0.1877  0.2645  0.2605
  112phy    C13 3018   4.441   2.290   2.753 -0.7316  0.7709  0.1115
  112phy     H3 3019   4.470   2.204   2.688  1.2937  2.8956 -1.9936
  112phy    O33 3020   4.409   2.221   2.875  0.2640 -0.5164  0.0675
  112phy    H1B 3021   4.390   2.283   2.943  0.8005 -0.2863  0.0174
  112phy    C12 3022   4.572   2.367   2.781 -0.1499 -0.1420  0.2769
  112phy    O11 3023   4.565   2.449   2.895 -0.1974 -0.6998 -0.8823
  112phy    H1A 3024   4.509   2.523   2.883 -0.9083 -1.1827 -0.6599
  113phy    C35 3025   4.767   0.184   0.837  0.2790  0.4734 -0.2108
  113phy    C33 3026   4.661   0.080   0.852 -0.1187  0.4528  0.3026
  113phy    C34 3027   4.596   0.086   0.991  0.1397  0.0624 -0.2517
  113phy    C32 3028   4.557   0.103   0.740  0.2247  0.9923 -0.3530
  113phy    C31 3029   4.488  -0.022   0.679 -0.4686  0.1167 -0.0316
  113phy    C30 3030   4.390   0.012   0.564  0.7204 -0.3404  0.1559
  113phy    C28 3031   4.265  -0.084   0.562 -0.1688 -0.5769 -0.2032
  113phy    C29 3032   4.164  -0.028   0.667  0.0351 -0.2081  0.3390
  113phy    C27 3033   4.202  -0.086   0.424  0.3712  0.0485  0.1846
  113phy    C26 3034   4.132  -0.211   0.375 -0.0670  0.6777  0.1134
  113phy    C25 3035   4.028  -0.206   0.264  0.1204  0.5143  0.1143
  113phy    C23 3036   3.971  -0.345   0.228 -0.2709  0.3095 -0.2137
  113phy    C24 3037   3.844  -0.382   0.298  0.2938 -0.4671 -0.5399
  113phy    C22 3038   3.940  -0.345   0.076  0.2301  0.7248  0.0324
  113phy    C21 3039   3.938  -0.482  -0.003 -0.3723 -0.0962  0.1444
  113phy    C20 3040   3.931  -0.436  -0.149  0.8362  0.1209 -0.4657
  113phy    C18 3041   3.838  -0.519  -0.249 -0.1353 -0.1225  0.4968
  113phy    O01 3042   3.879  -0.657  -0.263  0.4498 -0.5146 -0.3185
  113phy    H01 3043   3.973  -0.660  -0.267  0.4709  0.9539 -3.1837
  113phy    C19 3044   3.866  -0.447  -0.379 -0.4823  0.3168  0.4993
  113phy    C13 3045   3.681  -0.503  -0.209 -0.5085  0.4255  0.2863
  113phy     H3 3046   3.672  -0.576  -0.124 -1.1242 -1.0132 -0.9791
  113phy    O33 3047   3.645  -0.383  -0.142  0.0265 -0.5045 -0.2633
  113phy    H1B 3048   3.711  -0.316  -0.151  1.0273 -1.6014 -1.4534
  113phy    C12 3049   3.562  -0.579  -0.284 -0.4613  0.0502  0.5378
  113phy    O11 3050   3.511  -0.526  -0.402 -0.9385  0.2766 -0.0564
  113phy    H1A 3051   3.462  -0.450  -0.376  1.2626  1.3755  1.2065
  114phy    C35 3052   0.524   3.660   1.696  0.1994  0.1975 -0.0900
  114phy    C33 3053   0.455   3.774   1.624  0.2218  0.2116  0.2046
  114phy    C34 3054   0.441   3.722   1.489 -0.1831  0.0933  0.6139
  114phy    C32 3055   0.322   3.824   1.688 -0.3616  0.2519  0.6486
  114phy    C31 3056   0.334   3.963   1.757  0.0729  1.2325 -0.3836
  114phy    C30 3057   0.210   3.984   1.849 -0.1394 -0.2390 -0.5665
  114phy    C28 3058   0.231   4.107   1.941  0.4650 -0.6786 -0.2265
  114phy    C29 3059   0.183   4.237   1.863 -0.1099 -0.1671 -0.0635
  114phy    C27 3060   0.136   4.082   2.063 -0.1044 -0.1418  0.1637
  114phy    C26 3061   0.201   4.098   2.200  0.5124  0.8519 -0.7902
  114phy    C25 3062   0.112   4.038   2.317 -0.1530 -0.5355 -0.0272
  114phy    C23 3063   0.180   3.975   2.441 -0.1113 -0.0241  0.5169
  114phy    C24 3064   0.242   4.088   2.529  0.0871 -0.2331  0.3645
  114phy    C22 3065   0.082   3.914   2.540 -0.3548 -0.3841  0.2610
  114phy    C21 3066   0.088   3.761   2.565 -0.1788  0.4669 -0.0139
  114phy    C20 3067  -0.052   3.718   2.600  0.1010  0.2711 -0.0091
  114phy    C18 3068  -0.083   3.576   2.661  0.0058  0.2182 -0.2835
  114phy    O01 3069  -0.030   3.567   2.794 -0.1149 -0.1552  0.3811
  114phy    H01 3070  -0.045   3.484   2.835  0.4070 -0.6179 -0.3424
  114phy    C19 3071  -0.234   3.595   2.681  0.2465 -0.2207 -0.1128
  114phy    C13 3072  -0.054   3.440   2.573 -0.1275 -0.0602  1.0663
  114phy     H3 3073  -0.111   3.446   2.477  0.8153  0.2733  0.5128
  114phy    O33 3074  -0.117   3.331   2.631  0.2742  0.9770 -0.0747
  114phy    H1B 3075  -0.079   3.318   2.717 -1.1966 -1.4826  0.2908
  114phy    C12 3076   0.094   3.401   2.541  0.5404  0.6745  0.0761
  114phy    O11 3077   0.177   3.361   2.649  0.4156  0.0316  0.2226
  114phy    H1A 3078   0.164   3.425   2.716 -1.1238 -0.1086  0.0883
  115phy    C35 3079   0.295   3.309   1.443 -0.0524  0.5245  0.2380
  115phy    C33 3080   0.371   3.194   1.515 -0.2898  0.1703  0.5478
  115phy    C34 3081   0.460   3.246   1.624  0.1962 -0.0790 -0.0043
  115phy    C32 3082   0.271   3.089   1.557 -0.4089  0.3994 -0.2021
  115phy    C31 3083   0.319   2.949   1.581  0.2647 -0.1067 -0.4318
  115phy    C30 3084   0.211   2.840   1.596  0.0004  0.4402  0.2130
  115phy    C28 3085   0.257   2.694   1.619 -0.3167  0.3929 -0.1271
  115phy    C29 3086   0.281   2.665   1.767  0.0367 -0.0982 -0.2036
  115phy    C27 3087   0.160   2.583   1.572 -0.1099 -0.1309  0.1225
  115phy    C26 3088   0.192   2.527   1.435 -0.1691 -0.5717  0.5828
  115phy    C25 3089   0.083   2.435   1.383  1.0705 -0.0122  0.0663
  115phy    C23 3090   0.116   2.363   1.247  0.4963  0.0216 -0.0030
  115phy    C24 3091   0.056   2.225   1.242 -0.5420  0.5480 -0.2155
  115phy    C22 3092   0.058   2.439   1.127 -0.0933 -0.5357  0.0374
  115phy    C21 3093   0.146   2.425   1.005  0.0868  0.6787 -0.1215
  115phy    C20 3094   0.107   2.506   0.889  0.3336 -0.1422 -0.0752
  115phy    C18 3095   0.172   2.474   0.750  0.3662 -0.0903 -0.4262
  115phy    O01 3096   0.319   2.467   0.754  0.2132 -0.0578  0.1882
  115phy    H01 3097   0.355   2.487   0.838  0.1365  0.0947  0.1861
  115phy    C19 3098   0.132   2.589   0.656 -0.3711  0.5202  0.6346
  115phy    C13 3099   0.117   2.335   0.685 -0.1716  0.7857 -0.1737
  115phy     H3 3100   0.139   2.257   0.762  0.0205 -0.2077 -1.2027
  115phy    O33 3101  -0.027   2.313   0.676 -0.2620  0.0724  0.1094
  115phy    H1B 3102  -0.052   2.254   0.744 -0.0360 -0.3176 -0.1425
  115phy    C12 3103   0.187   2.251   0.573 -0.6410  0.4435 -0.2226
  115phy    O11 3104   0.325   2.282   0.551  0.0787 -0.0088  0.2642
  115phy    H1A 3105   0.335   2.370   0.582 -5.6765  0.8916  0.7631
  116phy    C35 3106   3.612   4.248   1.234 -0.0709 -0.5534 -0.6486
  116phy    C33 3107   3.725   4.280   1.337  0.0157  0.2430 -0.4333
  116phy    C34 3108   3.688   4.213   1.471  0.6128 -0.2043 -0.1235
  116phy    C32 3109   3.859   4.212   1.292 -0.2990 -0.3905 -0.2074
  116phy    C31 3110   3.966   4.303   1.230 -0.0875 -0.2195  0.1251
  116phy    C30 3111   4.077   4.220   1.168  0.2093 -0.5683  0.1474
  116phy    C28 3112   4.196   4.305   1.108  0.2647  0.5878  0.2653
  116phy    C29 3113   4.320   4.270   1.188  0.2802  0.3960  0.1007
  116phy    C27 3114   4.206   4.272   0.960 -0.0359  0.2322  0.3650
  116phy    C26 3115   4.122   4.354   0.857 -0.2441  0.0172 -0.1368
  116phy    C25 3116   4.157   4.296   0.721 -0.7915 -0.9596  0.7742
  116phy    C23 3117   4.091   4.365   0.600  0.5951  0.1958 -0.3008
  116phy    C24 3118   4.176   4.480   0.541 -0.4384  0.5901 -0.3298
  116phy    C22 3119   4.066   4.262   0.497  0.1526 -0.0814  0.3193
  116phy    C21 3120   3.948   4.266   0.403  0.0465 -0.1416  0.3917
  116phy    C20 3121   3.946   4.137   0.318 -0.3314  0.2604 -0.4026
  116phy    C18 3122   3.846   4.096   0.198  0.2599 -0.1002  0.1374
  116phy    O01 3123   3.717   4.083   0.259  0.2485 -0.5364 -0.3558
  116phy    H01 3124   3.694   4.168   0.291 -0.5754 -0.0760 -2.0727
  116phy    C19 3125   3.899   3.959   0.161 -0.4096  0.1602 -0.1056
  116phy    C13 3126   3.840   4.202   0.082  0.4365  0.2976 -0.2186
  116phy     H3 3127   3.796   4.292   0.132 -0.1879 -0.1843  0.1011
  116phy    O33 3128   3.961   4.268   0.043  0.3929 -0.4057  0.0823
  116phy    H1B 3129   4.011   4.205  -0.005 -0.6643 -2.0119  1.0012
  116phy    C12 3130   3.732   4.200  -0.032  0.9053 -0.5921  0.0718
  116phy    O11 3131   3.758   4.127  -0.151  0.0399  0.0999  0.5429
  116phy    H1A 3132   3.818   4.188  -0.191 -0.3889  1.5067  1.9165
  117phy    C35 3133   4.585   4.980   2.157  0.6881 -0.2228  0.1614
  117phy    C33 3134   4.575   4.896   2.034  0.3618  0.2391  0.1464
  117phy    C34 3135   4.717   4.871   1.986  0.5893  0.3484 -0.2430
  117phy    C32 3136   4.484   4.778   2.070  0.0177  0.5989  0.1579
  117phy    C31 3137   4.403   4.734   1.947 -0.2686 -0.4557 -0.6443
  117phy    C30 3138   4.335   4.590   1.959  0.1066  0.2904  0.3390
  117phy    C28 3139   4.243   4.559   1.834  0.0790 -0.2853  0.2190
  117phy    C29 3140   4.335   4.509   1.724  0.5788 -0.4412  0.4186
  117phy    C27 3141   4.142   4.448   1.859 -0.4151 -0.3184 -0.3865
  117phy    C26 3142   3.995   4.488   1.900 -0.5035 -0.2500  0.1506
  117phy    C25 3143   3.906   4.364   1.926 -0.2653  0.0067 -0.1666
  117phy    C23 3144   3.769   4.385   1.993  0.1599  0.1210  0.2181
  117phy    C24 3145   3.662   4.385   1.885  0.0778  0.4673 -0.0967
  117phy    C22 3146   3.730   4.281   2.095 -0.3625  0.4372  0.0185
  117phy    C21 3147   3.762   4.320   2.239  0.3407 -0.3566  0.1709
  117phy    C20 3148   3.710   4.230   2.354  0.1239 -0.0477  0.6144
  117phy    C18 3149   3.732   4.277   2.500  0.3429  0.0024 -0.0088
  117phy    O01 3150   3.714   4.419   2.518  0.1683 -0.1993 -0.4355
  117phy    H01 3151   3.631   4.442   2.480  0.4871 -1.4651 -2.0031
  117phy    C19 3152   3.603   4.212   2.559 -0.1442  0.1775  0.4441
  117phy    C13 3153   3.862   4.225   2.582 -0.3785  0.2321 -0.3782
  117phy     H3 3154   3.879   4.115   2.565 -1.6329 -0.1975  0.8989
  117phy    O33 3155   3.851   4.225   2.723  0.0047 -0.0189  0.2192
  117phy    H1B 3156   3.845   4.317   2.743  0.0981  0.2284 -0.8346
  117phy    C12 3157   4.000   4.287   2.544  0.0487  0.2542 -0.0231
  117phy    O11 3158   4.035   4.412   2.597  0.4425  0.4932 -0.1870
  117phy    H1A 3159   3.976   4.476   2.560  2.5276  0.9748 -3.0162
  118phy    C35 3160   4.107   3.291   1.867 -0.1987  0.0123 -0.2223
  118phy    C33 3161   4.126   3.441   1.876  0.1786  0.2890 -0.0043
  118phy    C34 3162   4.116   3.507   1.735 -0.1636  0.6493 -0.3729
  118phy    C32 3163   4.031   3.504   1.974  0.2048 -0.7206  0.2157
  118phy    C31 3164   4.072   3.646   2.030  0.0032  0.3334  0.8134
  118phy    C30 3165   3.967   3.697   2.128  0.2445 -0.0223  0.1134
  118phy    C28 3166   4.015   3.827   2.203 -0.1598 -0.3414 -0.0503
  118phy    C29 3167   3.905   3.930   2.213  0.5496 -0.1440 -0.2552
  118phy    C27 3168   4.046   3.792   2.350 -0.4410 -0.1233 -0.2850
  118phy    C26 3169   4.191   3.835   2.394 -0.3924  0.1523  0.1646
  118phy    C25 3170   4.203   3.824   2.552  0.4085  0.5137 -0.3837
  118phy    C23 3171   4.314   3.908   2.623 -0.0919 -0.1675 -0.3189
  118phy    C24 3172   4.284   4.060   2.641  0.3410  0.3831  0.4260
  118phy    C22 3173   4.327   3.837   2.760 -0.2216 -0.5559 -0.2943
  118phy    C21 3174   4.461   3.856   2.829  0.2848 -0.5083 -0.1608
  118phy    C20 3175   4.448   3.800   2.968 -0.6436  0.4034 -0.1563
  118phy    C18 3176   4.563   3.812   3.071 -0.2021  0.1151  0.3708
  118phy    O01 3177   4.607   3.951   3.069  0.1757  0.2837 -0.0786
  118phy    H01 3178   4.529   4.003   3.073 -0.0299 -0.0766  0.5797
  118phy    C19 3179   4.501   3.807   3.211  0.4776 -0.3044  0.1824
  118phy    C13 3180   4.683   3.712   3.031  0.1990  0.5825 -0.2850
  118phy     H3 3181   4.684   3.688   2.921 -1.3788 -0.1850 -0.1452
  118phy    O33 3182   4.652   3.580   3.083 -0.1733 -0.6183 -0.1112
  118phy    H1B 3183   4.564   3.561   3.056 -0.7275  0.5162  0.8028
  118phy    C12 3184   4.835   3.751   3.066  0.1736 -0.0577  0.5262
  118phy    O11 3185   4.869   3.883   3.033 -0.2044  0.1857  0.0754
  118phy    H1A 3186   4.794   3.931   3.061 -1.0030 -1.4276  0.8157
  119phy    C35 3187   0.094   3.355   1.792  0.0788  0.4349 -0.3976
  119phy    C33 3188  -0.012   3.446   1.735 -0.1323  0.0916  0.1639
  119phy    C34 3189   0.050   3.538   1.637  0.6509 -0.1825  0.2079
  119phy    C32 3190  -0.128   3.365   1.678  0.4227 -0.0024  1.0734
  119phy    C31 3191  -0.266   3.427   1.706 -0.7207 -0.0601  0.2908
  119phy    C30 3192  -0.379   3.340   1.672 -0.2470  0.2520  0.2866
  119phy    C28 3193  -0.516   3.402   1.711 -0.3222 -0.2403 -0.0025
  119phy    C29 3194  -0.619   3.364   1.601 -0.1159 -0.4732  0.4008
  119phy    C27 3195  -0.577   3.347   1.844 -0.6924 -0.3658 -0.0837
  119phy    C26 3196  -0.589   3.450   1.962 -0.1096 -0.0064  0.2826
  119phy    C25 3197  -0.612   3.366   2.090 -0.4841 -0.0540  1.3184
  119phy    C23 3198  -0.585   3.425   2.230 -0.3424  0.4996  0.2494
  119phy    C24 3199  -0.701   3.516   2.270  0.4641  0.0171 -0.0877
  119phy    C22 3200  -0.567   3.300   2.325 -0.3204  0.0911 -0.1437
  119phy    C21 3201  -0.526   3.318   2.467 -0.1444  0.5376  0.4413
  119phy    C20 3202  -0.549   3.186   2.540 -0.0296  0.2177 -0.4757
  119phy    C18 3203  -0.548   3.171   2.692  0.6026  0.0092 -0.1899
  119phy    O01 3204  -0.676   3.231   2.731  0.0947 -0.2659 -0.1526
  119phy    H01 3205  -0.687   3.320   2.706 -0.2702 -0.5944 -1.2481
  119phy    C19 3206  -0.579   3.025   2.711 -0.1536 -0.0884  0.0784
  119phy    C13 3207  -0.417   3.237   2.764  0.3233 -0.1449  0.7467
  119phy     H3 3208  -0.401   3.339   2.721 -0.4720 -0.4609 -0.3220
  119phy    O33 3209  -0.298   3.170   2.730  0.2432  0.4930  0.6344
  119phy    H1B 3210  -0.259   3.219   2.661 -0.1904 -0.8469 -0.6289
  119phy    C12 3211  -0.427   3.265   2.921 -0.1647  0.3182  0.1756
  119phy    O11 3212  -0.326   3.340   2.986  0.1739  0.0265  0.5199
  119phy    H1A 3213  -0.378   3.385   3.050 -0.6901 -0.3224  0.0817
  120phy    C35 3214   3.354   2.001   1.994 -0.6180  0.2326  0.3297
  120phy    C33 3215   3.336   2.151   1.972  0.0049  0.6386  0.8611
  120phy    C34 3216   3.199   2.191   2.018  0.0902  0.4080 -0.2701
  120phy    C32 3217   3.461   2.232   2.012  0.4089  0.0505  0.1598
  120phy    C31 3218   3.474   2.372   1.953 -0.0224  0.3096 -0.6841
  120phy    C30 3219   3.614   2.435   1.973  0.0196  0.1764 -0.7419
  120phy    C28 3220   3.631   2.590   1.969  0.1373  0.2778 -0.2797
  120phy    C29 3221   3.679   2.635   2.102  0.1797 -0.3097 -0.0453
  120phy    C27 3222   3.722   2.624   1.855 -0.8482 -0.3187  0.7558
  120phy    C26 3223   3.717   2.765   1.804 -0.2089 -0.2810  0.0927
  120phy    C25 3224   3.818   2.802   1.692  0.7414 -0.4087 -1.0497
  120phy    C23 3225   3.799   2.935   1.617 -0.2350  0.0360 -0.2437
  120phy    C24 3226   3.885   3.039   1.680 -0.2528  0.0739 -0.1938
  120phy    C22 3227   3.863   2.904   1.481  0.4411  0.6498 -0.9331
  120phy    C21 3228   3.805   2.961   1.352 -0.3074  0.0215  0.7202
  120phy    C20 3229   3.897   2.924   1.232 -0.4658 -0.1988  0.1429
  120phy    C18 3230   3.864   2.965   1.086  0.1993  0.8017  0.1562
  120phy    O01 3231   3.749   2.900   1.043  0.2735  0.1062 -0.1546
  120phy    H01 3232   3.749   2.809   1.065  0.9699  0.2989  0.6923
  120phy    C19 3233   3.968   2.900   0.998 -0.1068  0.0793  0.3646
  120phy    C13 3234   3.837   3.121   1.050  0.0728 -0.1476 -0.7690
  120phy     H3 3235   3.893   3.180   1.127 -0.8993 -0.4384  0.1942
  120phy    O33 3236   3.904   3.172   0.932  0.0066  0.1716 -0.4219
  120phy    H1B 3237   3.858   3.130   0.862  0.3747  0.2696 -0.7215
  120phy    C12 3238   3.713   3.209   1.098  0.1518  0.4072 -0.6095
  120phy    O11 3239   3.606   3.224   1.003 -0.8644 -0.3572 -0.0643
  120phy    H1A 3240   3.576   3.137   0.988 -0.1481 -1.1125  2.3550
  121phy    C35 3241   1.480   2.002   2.280 -0.4291 -0.1407 -0.1553
  121phy    C33 3242   1.395   1.907   2.198  0.0417 -0.4129  0.0966
  121phy    C34 3243   1.492   1.829   2.111  0.1436  0.3806 -0.4166
  121phy    C32 3244   1.316   1.824   2.287 -0.0615 -0.0661 -0.3896
  121phy    C31 3245   1.164   1.858   2.277 -0.2272 -0.3817  0.1343
  121phy    C30 3246   1.062   1.774   2.355 -0.5463 -0.3816  0.2713
  121phy    C28 3247   0.922   1.790   2.289 -0.0303 -0.3334 -0.5270
  121phy    C29 3248   0.893   1.688   2.187  0.2882 -0.0792 -0.3041
  121phy    C27 3249   0.808   1.786   2.396  0.3545 -0.1572 -0.4667
  121phy    C26 3250   0.752   1.921   2.436  0.4463 -0.5641 -0.4506
  121phy    C25 3251   0.631   1.915   2.526  0.1694  0.0676 -0.3631
  121phy    C23 3252   0.576   2.049   2.583 -0.6891  0.2177  0.2251
  121phy    C24 3253   0.459   2.089   2.494  0.3064  0.2990 -0.1293
  121phy    C22 3254   0.535   2.027   2.733  0.2265 -0.0459  0.6527
  121phy    C21 3255   0.522   2.139   2.826  0.1232  0.5884 -0.2942
  121phy    C20 3256   0.485   2.078   2.963 -0.3277 -0.2445  0.3683
  121phy    C18 3257   0.423   2.159   3.085  0.0804  0.6160 -0.7152
  121phy    O01 3258   0.316   2.237   3.035  0.3630  0.0800 -0.2470
  121phy    H01 3259   0.347   2.296   2.969  0.3277 -1.5160 -1.7512
  121phy    C19 3260   0.348   2.046   3.163  0.1016  0.5750  0.1135
  121phy    C13 3261   0.532   2.254   3.157  0.2872 -0.2015 -0.2337
  121phy     H3 3262   0.604   2.293   3.081 -1.3956 -1.2443 -2.4641
  121phy    O33 3263   0.620   2.187   3.243  0.3753 -0.3133 -0.7720
  121phy    H1B 3264   0.577   2.147   3.316  0.3000  0.5090 -0.3502
  121phy    C12 3265   0.470   2.382   3.232  0.4351  0.1621  0.2861
  121phy    O11 3266   0.384   2.367   3.344 -0.0273 -0.1186  0.0069
  121phy    H1A 3267   0.403   2.291   3.395 -0.0845  0.7563  1.3678
  122phy    C35 3268   4.846   3.688   2.071  0.3622  0.5655  0.4123
  122phy    C33 3269   4.955   3.623   2.159  0.0444 -0.0061  0.5620
  122phy    C34 3270   4.909   3.481   2.202 -0.2455 -0.2667 -0.0022
  122phy    C32 3271   5.091   3.628   2.087 -0.3864  0.2503  0.1503
  122phy    C31 3272   5.211   3.616   2.184 -0.3106 -0.0218 -0.6179
  122phy    C30 3273   5.340   3.582   2.118 -0.1315  0.1804 -0.3483
  122phy    C28 3274   5.469   3.598   2.201  0.3022  0.3404 -0.4326
  122phy    C29 3275   5.515   3.462   2.251  0.2613  0.1782  0.5163
  122phy    C27 3276   5.574   3.657   2.112 -0.0780  0.0766  0.8130
  122phy    C26 3277   5.645   3.787   2.155  0.2431  0.0549 -0.7485
  122phy    C25 3278   5.724   3.853   2.046  0.0337 -0.0959  0.4391
  122phy    C23 3279   5.821   3.966   2.092 -0.1082  0.5990  0.7280
  122phy    C24 3280   5.938   3.968   1.995 -0.3579  0.2296 -0.0439
  122phy    C22 3281   5.761   4.109   2.103 -0.0542 -0.2643 -0.1884
  122phy    C21 3282   5.811   4.185   2.227 -0.0332  0.4436 -0.2308
  122phy    C20 3283   5.710   4.296   2.262  0.7733  0.0841 -0.0595
  122phy    C18 3284   5.730   4.397   2.386  0.4558  0.5235 -0.4460
  122phy    O01 3285   5.856   4.469   2.372  0.3034  0.1993 -0.2348
  122phy    H01 3286   5.898   4.459   2.289  1.4920 -0.9315  0.4520
  122phy    C19 3287   5.631   4.507   2.353  0.0702  0.4694 -0.3069
  122phy    C13 3288   5.720   4.334   2.539 -0.0276  0.2498 -0.4480
  122phy     H3 3289   5.621   4.285   2.553 -0.6149  1.8222  1.4282
  122phy    O33 3290   5.705   4.441   2.639  0.3725 -0.0718  0.3872
  122phy    H1B 3291   5.751   4.515   2.606 -1.2037  0.9011  0.2457
  122phy    C12 3292   5.829   4.238   2.601 -0.1969 -0.4664 -0.1459
  122phy    O11 3293   5.806   4.196   2.735 -0.1462 -0.2291 -0.1531
  122phy    H1A 3294   5.723   4.222   2.769  0.7266  0.3187  1.6892
  123phy    C35 3295   3.166   4.438   1.531 -0.0238  0.7397  0.3056
  123phy    C33 3296   3.284   4.342   1.541  0.2665  0.3436 -0.3334
  123phy    C34 3297   3.401   4.396   1.614 -0.3784  0.3995  0.3688
  123phy    C32 3298   3.239   4.201   1.587  0.1123  0.1003  0.1444
  123phy    C31 3299   3.277   4.095   1.490 -0.2556  0.1079  0.5446
  123phy    C30 3300   3.199   3.968   1.526  0.4921  0.0853 -0.5358
  123phy    C28 3301   3.191   3.860   1.422 -0.2192 -0.0697  0.7237
  123phy    C29 3302   3.163   3.729   1.484  0.6602  0.1958 -0.0524
  123phy    C27 3303   3.092   3.902   1.303 -0.4698 -0.5223  0.4073
  123phy    C26 3304   3.150   3.876   1.164  0.4019  0.0494 -0.1751
  123phy    C25 3305   3.094   3.959   1.051 -0.2282 -0.2415 -0.0493
  123phy    C23 3306   3.173   3.932   0.922 -0.3797  0.2665 -0.4797
  123phy    C24 3307   3.083   3.901   0.813  0.3863 -0.2116 -0.2561
  123phy    C22 3308   3.266   4.050   0.891 -0.1936  0.1742  0.2064
  123phy    C21 3309   3.409   4.011   0.858 -0.6416  0.0540 -0.1339
  123phy    C20 3310   3.500   4.133   0.847 -0.2349 -0.1028 -0.1941
  123phy    C18 3311   3.659   4.115   0.829  0.3079 -0.4768 -0.0272
  123phy    O01 3312   3.718   4.035   0.932 -0.2869 -0.3887  0.0021
  123phy    H01 3313   3.733   4.090   1.007 -2.4311 -1.3781  1.2450
  123phy    C19 3314   3.704   4.255   0.852  0.0450  0.0763 -0.4764
  123phy    C13 3315   3.700   4.058   0.682  0.5033 -0.2406  0.0979
  123phy     H3 3316   3.632   3.970   0.666  1.4665 -0.9287 -0.2993
  123phy    O33 3317   3.662   4.134   0.566 -0.3626  0.1557  0.4546
  123phy    H1B 3318   3.646   4.077   0.494  2.0130  0.6404 -0.5649
  123phy    C12 3319   3.822   3.964   0.643  0.3192  0.0275 -0.0971
  123phy    O11 3320   3.860   3.881   0.748 -0.1316 -0.1820  0.3179
  123phy    H1A 3321   3.825   3.919   0.827  0.2564 -1.5757  1.2045
  124phy    C35 3322   4.581   4.321   1.526  0.0399 -0.7024 -0.1544
  124phy    C33 3323   4.635   4.438   1.449  0.5805 -0.6533  0.3854
  124phy    C34 3324   4.715   4.382   1.334 -0.1534  0.2718  0.4615
  124phy    C32 3325   4.526   4.541   1.409 -0.0150 -0.0882 -0.0982
  124phy    C31 3326   4.559   4.692   1.423  0.1180  0.0306  0.0831
  124phy    C30 3327   4.439   4.780   1.425  0.1881  0.1017  0.1298
  124phy    C28 3328   4.467   4.922   1.482 -0.2398 -0.0318  0.5700
  124phy    C29 3329   4.537   5.014   1.382  0.0391  0.1426  0.2026
  124phy    C27 3330   4.332   4.983   1.520 -0.1593  0.0239 -0.2270
  124phy    C26 3331   4.308   4.989   1.669  0.0861 -0.4221 -0.4502
  124phy    C25 3332   4.165   5.029   1.694  0.4657 -0.1996 -0.7236
  124phy    C23 3333   4.132   5.068   1.843  0.2848 -0.1243 -0.1781
  124phy    C24 3334   4.078   5.212   1.858 -0.0850  0.3451 -0.0798
  124phy    C22 3335   4.031   4.967   1.899  0.2374 -0.2912  0.8707
  124phy    C21 3336   4.037   4.922   2.046 -0.3478 -0.2049  0.0316
  124phy    C20 3337   3.928   4.827   2.091  0.4170  0.1259 -0.8380
  124phy    C18 3338   3.894   4.773   2.236 -0.0645  0.2191 -0.6971
  124phy    O01 3339   3.860   4.879   2.328 -0.2383 -0.6287 -0.7453
  124phy    H01 3340   3.933   4.920   2.369  0.0869 -0.1257 -1.7874
  124phy    C19 3341   3.752   4.714   2.204 -0.4786  0.0135  0.1312
  124phy    C13 3342   4.000   4.669   2.307 -0.5096 -0.9037  0.0044
  124phy     H3 3343   4.003   4.572   2.250  0.3146 -0.9749  0.1503
  124phy    O33 3344   3.937   4.624   2.428  0.0685  0.3401  0.4697
  124phy    H1B 3345   3.849   4.657   2.432  0.7062  2.3496 -0.5892
  124phy    C12 3346   4.146   4.713   2.359 -0.1008 -0.8783  0.6407
  124phy    O11 3347   4.211   4.627   2.440  0.2807 -0.7423  0.2645
  124phy    H1A 3348   4.146   4.607   2.506  0.3611  0.4118  0.7084
  125phy    C35 3349   4.112   4.615   1.420 -0.4514  0.0557 -0.0788
  125phy    C33 3350   3.989   4.703   1.395 -0.2054 -0.0750 -0.1065
  125phy    C34 3351   3.942   4.703   1.255  0.0060  0.1762  0.1088
  125phy    C32 3352   3.885   4.673   1.498  0.4708  0.3474 -0.0623
  125phy    C31 3353   3.815   4.799   1.555 -0.3013  0.4101 -0.3274
  125phy    C30 3354   3.711   4.760   1.666 -0.3546  0.2276 -0.2748
  125phy    C28 3355   3.625   4.882   1.692 -0.0674 -0.4110  0.1286
  125phy    C29 3356   3.499   4.890   1.602  0.2076 -0.5245  0.6451
  125phy    C27 3357   3.582   4.886   1.842  0.4508 -0.0527  0.0239
  125phy    C26 3358   3.573   5.024   1.906 -0.1285  0.1288 -0.0208
  125phy    C25 3359   3.517   5.041   2.046  0.2116 -0.5344  0.3553
  125phy    C23 3360   3.553   5.177   2.106 -0.1304  0.0055 -0.9350
  125phy    C24 3361   3.433   5.268   2.131  0.6507 -0.0400 -0.0109
  125phy    C22 3362   3.641   5.162   2.225 -0.3340  0.3038  0.4415
  125phy    C21 3363   3.785   5.224   2.229  0.3574  0.3934  0.1085
  125phy    C20 3364   3.840   5.214   2.376 -0.0567  0.1272 -0.0757
  125phy    C18 3365   3.989   5.257   2.408 -0.1891  0.1806  0.1108
  125phy    O01 3366   4.018   5.376   2.340  0.1685  0.3061  0.5102
  125phy    H01 3367   3.939   5.426   2.330 -0.6631 -0.8321  1.1463
  125phy    C19 3368   3.991   5.297   2.560  0.1078 -0.2179  0.6451
  125phy    C13 3369   4.094   5.145   2.348 -0.5628 -0.1148  0.1199
  125phy     H3 3370   4.080   5.128   2.238  0.4643 -0.0478 -0.0304
  125phy    O33 3371   4.070   5.011   2.403 -0.1921 -0.1032  0.2409
  125phy    H1B 3372   4.078   5.014   2.496 -0.9246 -0.4291  0.3238
  125phy    C12 3373   4.253   5.192   2.345 -0.4589  0.3320  1.1310
  125phy    O11 3374   4.314   5.177   2.465 -0.1707 -0.2820  0.3984
  125phy    H1A 3375   4.311   5.091   2.501  1.1421  0.5095  2.6378
  126phy    C35 3376   3.059   4.818   1.343  0.1890 -0.0124 -0.0138
  126phy    C33 3377   2.934   4.871   1.400 -0.3181  0.1099 -0.2946
  126phy    C34 3378   2.818   4.884   1.291  0.5161  0.0608  0.2965
  126phy    C32 3379   2.883   4.781   1.516  0.0840 -0.0417  0.3741
  126phy    C31 3380   2.810   4.851   1.632 -0.3385  0.3782 -0.5531
  126phy    C30 3381   2.723   4.753   1.705  0.7056  0.1336 -0.6133
  126phy    C28 3382   2.629   4.810   1.810  0.1660  0.3704 -0.8862
  126phy    C29 3383   2.485   4.824   1.763  0.4866 -0.1194 -0.3522
  126phy    C27 3384   2.621   4.714   1.930  0.6217  0.8384  0.3108
  126phy    C26 3385   2.691   4.764   2.053 -0.4967 -0.1661 -0.1664
  126phy    C25 3386   2.691   4.670   2.178 -0.0240 -0.2636 -0.4477
  126phy    C23 3387   2.799   4.719   2.279  0.2961  0.5407 -0.2832
  126phy    C24 3388   2.723   4.771   2.401 -0.4456  0.5601 -0.0305
  126phy    C22 3389   2.884   4.603   2.336 -0.4525  0.0820  0.0135
  126phy    C21 3390   3.024   4.631   2.369 -0.2740 -0.0118  0.3317
  126phy    C20 3391   3.080   4.509   2.445  0.1100 -0.1582 -0.6171
  126phy    C18 3392   3.229   4.503   2.505 -0.7920  0.0730 -0.5233
  126phy    O01 3393   3.236   4.585   2.627 -0.2889 -0.1951 -0.3490
  126phy    H01 3394   3.172   4.551   2.687  0.4147 -0.2972  0.3584
  126phy    C19 3395   3.237   4.365   2.561  0.6072 -0.4828 -0.0796
  126phy    C13 3396   3.360   4.547   2.414  0.6830 -0.2375  0.1291
  126phy     H3 3397   3.344   4.502   2.313  0.2246  0.0591  0.0675
  126phy    O33 3398   3.481   4.488   2.451  0.0106 -0.2774  0.0695
  126phy    H1B 3399   3.490   4.500   2.543  1.4533  1.0406 -0.2028
  126phy    C12 3400   3.377   4.695   2.382  0.9439 -0.0381 -0.0955
  126phy    O11 3401   3.420   4.770   2.496 -0.1608  0.4413  0.3095
  126phy    H1A 3402   3.380   4.737   2.574  0.6466 -0.6376  0.2852
  127phy    C35 3403   3.337   4.473   0.932  0.0276  0.4375  0.3827
  127phy    C33 3404   3.274   4.515   1.066  0.1125  0.4298 -0.5279
  127phy    C34 3405   3.233   4.389   1.134 -0.6150  0.1025  0.0890
  127phy    C32 3406   3.366   4.603   1.161  0.0576  0.2030  0.4429
  127phy    C31 3407   3.420   4.733   1.109 -0.0261 -0.5885  0.2519
  127phy    C30 3408   3.499   4.819   1.208 -0.2858  0.0198 -0.0313
  127phy    C28 3409   3.574   4.944   1.160  0.4123  0.0831  0.1327
  127phy    C29 3410   3.591   5.034   1.278  0.1042 -0.0573  0.4567
  127phy    C27 3411   3.710   4.911   1.089  0.1003  0.1209 -0.8580
  127phy    C26 3412   3.702   4.884   0.935  0.3732  0.1046 -0.1309
  127phy    C25 3413   3.819   4.795   0.886  0.3875 -0.4922 -0.3228
  127phy    C23 3414   3.812   4.730   0.747  0.3374 -0.5343 -0.5924
  127phy    C24 3415   3.952   4.711   0.692  0.1418  0.4636 -0.3952
  127phy    C22 3416   3.723   4.606   0.727 -0.2072  0.5060 -1.0324
  127phy    C21 3417   3.637   4.597   0.604 -0.0665  1.0778 -0.5110
  127phy    C20 3418   3.553   4.473   0.602  0.0763 -0.2665  0.0154
  127phy    C18 3419   3.468   4.458   0.471 -0.0154  0.4872  0.1050
  127phy    O01 3420   3.398   4.578   0.434 -0.0951  0.6003 -0.2811
  127phy    H01 3421   3.379   4.628   0.510 -0.7091 -1.7697  1.2249
  127phy    C19 3422   3.352   4.364   0.512 -0.4999 -0.2015  0.1502
  127phy    C13 3423   3.549   4.405   0.339 -0.0622  0.3102 -0.3177
  127phy     H3 3424   3.633   4.479   0.331  0.6017 -0.5024 -1.1957
  127phy    O33 3425   3.627   4.292   0.356  0.2689 -0.2667  0.0614
  127phy    H1B 3426   3.646   4.282   0.448 -1.4901 -0.8402  0.3994
  127phy    C12 3427   3.516   4.435   0.189 -0.6131 -0.2487 -0.3800
  127phy    O11 3428   3.439   4.547   0.161  0.0389  0.1305  0.7749
  127phy    H1A 3429   3.378   4.557   0.231 -0.0731 -0.4963  0.7764
  128SOL     OW 3430   1.803   0.449   2.999  0.6274 -0.0567  0.0251
  128SOL    HW1 3431   1.807   0.353   2.997  0.0337 -0.0750 -1.1180
  128SOL    HW2 3432   1.874   0.473   3.059  1.2353  0.5512 -0.9203
  128SOL     MW 3433   1.813   0.439   3.007 -0.0049  0.0018  0.0035
  129SOL     OW 3434   5.039   3.341   2.908 -0.0394  0.2247 -0.5222
  129SOL    HW1 3435   4.946   3.327   2.925 -0.0856  1.1463  0.0413
  129SOL    HW2 3436   5.081   3.274   2.960  1.5921  2.2116  0.8948
  129SOL     MW 3437   5.032   3.331   2.917 -0.0049  0.0018  0.0035
  130SOL     OW 3438   0.651   1.653   0.476 -0.7641 -0.2257 -0.2616
  130SOL    HW1 3439   0.648   1.557   0.471  1.0347 -0.3788  0.7174
  130SOL    HW2 3440   0.703   1.676   0.553 -0.3600  0.2325 -0.6646
  130SOL     MW 3441   0.657   1.643   0.485 -0.0049  0.0018  0.0035
  131SOL     OW 3442   4.770   5.093   0.052  0.0973  0.4526 -0.3485
  131SOL    HW1 3443   4.680   5.060   0.057  1.0190 -2.6677 -1.7999
  131SOL    HW2 3444   4.814   5.010   0.072 -2.5551 -0.8561  0.4864
  131SOL     MW 3445   4.764   5.078   0.055 -0.0049  0.0018  0.0035
  132SOL     OW 3446   2.293   1.372   2.655  0.0809  0.5631 -0.1285
  132SOL    HW1 3447   2.334   1.431   2.718  1.2638 -0.1724 -0.1826
  132SOL    HW2 3448   2.206   1.358   2.693 -0.7414  1.2317 -1.6700
  132SOL     MW 3449   2.287   1.378   2.668 -0.0049  0.0018  0.0035
  133SOL     OW 3450   1.846   0.456   0.476 -0.7251 -0.1657  0.1126
  133SOL    HW1 3451   1.845   0.551   0.461 -0.9789  0.0213  1.1796
  133SOL    HW2 3452   1.846   0.444   0.571  0.0565  0.1667  0.1637
  133SOL     MW 3453   1.846   0.467   0.487 -0.0049  0.0018  0.0035
  134SOL     OW 3454   1.980   0.125   0.059 -0.2219 -0.2717  0.0708
  134SOL    HW1 3455   1.901   0.071   0.058 -0.5298  0.1749 -0.0362
  134SOL    HW2 3456   1.955   0.178   0.135  1.5014  0.3722  0.2266
  134SOL     MW 3457   1.966   0.125   0.069 -0.0049  0.0018  0.0035
  135SOL     OW 3458   4.743   1.887   0.325  0.4276  0.1463  0.1716
  135SOL    HW1 3459   4.675   1.943   0.287  0.3720 -0.1974 -0.2363
  135SOL    HW2 3460   4.721   1.803   0.285  1.1651  0.2795 -0.5510
  135SOL     MW 3461   4.731   1.883   0.315 -0.0049  0.0018  0.0035
  136SOL     OW 3462   0.471   2.098   0.362  0.3517  0.1576  0.2993
  136SOL    HW1 3463   0.471   2.003   0.370 -0.6915  0.0400 -0.7036
  136SOL    HW2 3464   0.439   2.124   0.449  1.4105 -2.0587  1.4082
  136SOL     MW 3465   0.467   2.089   0.375 -0.0049  0.0018  0.0035
  137SOL     OW 3466   0.634   4.798   2.620 -0.0338  0.2828  0.4845
  137SOL    HW1 3467   0.542   4.821   2.631  0.0387  0.5426  0.5333
  137SOL    HW2 3468   0.676   4.884   2.615  2.1195 -0.7471 -1.1262
  137SOL     MW 3469   0.628   4.812   2.621 -0.0049  0.0018  0.0035
  138SOL     OW 3470   0.327   1.641   0.035  0.1324 -0.3343  0.2228
  138SOL    HW1 3471   0.291   1.692   0.107 -0.3996 -2.3756  1.5013
  138SOL    HW2 3472   0.416   1.675   0.028 -0.2872  0.7670  0.0819
  138SOL     MW 3473   0.334   1.652   0.044 -0.0049  0.0018  0.0035
  139SOL     OW 3474   1.128   4.195   2.903 -0.2430 -0.7782 -0.0540
  139SOL    HW1 3475   1.173   4.112   2.917  1.7426  0.2067 -0.3103
  139SOL    HW2 3476   1.038   4.167   2.888  0.1500 -1.9725 -0.3141
  139SOL     MW 3477   1.122   4.180   2.903 -0.0049  0.0018  0.0035
  140SOL     OW 3478   1.262   2.296   0.097 -0.3630 -0.5269  0.2485
  140SOL    HW1 3479   1.228   2.382   0.120  0.4861  0.8468 -3.0614
  140SOL    HW2 3480   1.334   2.327   0.041  0.0265  0.0715  1.0652
  140SOL     MW 3481   1.267   2.312   0.093 -0.0049  0.0018  0.0035
  141SOL     OW 3482   4.392   3.486   3.025  0.5454 -0.8528  0.3159
  141SOL    HW1 3483   4.334   3.510   3.097 -1.2987  1.0742 -1.6302
  141SOL    HW2 3484   4.373   3.392   3.019  0.2676 -0.8324  0.8253
  141SOL     MW 3485   4.382   3.477   3.033 -0.0049  0.0018  0.0035
  142SOL     OW 3486   0.976   4.968   2.793 -0.3947  0.0607 -0.0767
  142SOL    HW1 3487   0.893   4.947   2.836 -0.4170  2.2986  1.1233
  142SOL    HW2 3488   0.984   4.913   2.715  0.7527 -0.6557  0.5217
  142SOL     MW 3489   0.966   4.958   2.789 -0.0049  0.0018  0.0035
  143SOL     OW 3490   2.436   4.709   2.752 -0.3609 -0.3083  0.3094
  143SOL    HW1 3491   2.414   4.624   2.791 -0.5971  0.0481  0.9602
  143SOL    HW2 3492   2.474   4.761   2.823  1.7482  0.4589 -1.2739
  143SOL     MW 3493   2.438   4.704   2.767 -0.0049  0.0018  0.0035
  144SOL     OW 3494   1.169   1.720   0.103 -0.0050 -0.0207 -0.2558
  144SOL    HW1 3495   1.116   1.793   0.133 -0.2112  0.8418 -2.5456
  144SOL    HW2 3496   1.208   1.759   0.025  0.1388  1.7087  0.6464
  144SOL     MW 3497   1.168   1.735   0.096 -0.0049  0.0018  0.0035
  145SOL     OW 3498   4.294   1.355   0.003 -0.2238  0.3164  0.0944
  145SOL    HW1 3499   4.352   1.425  -0.024  1.8741 -1.7923 -1.2959
  145SOL    HW2 3500   4.314   1.291  -0.066  1.5759  0.7038  0.2099
  145SOL     MW 3501   4.304   1.356  -0.009 -0.0049  0.0018  0.0035
  146SOL     OW 3502   0.943   3.824   2.965  0.1040 -0.0646  0.1878
  146SOL    HW1 3503   0.898   3.886   2.908  0.8162 -0.8140 -1.2432
  146SOL    HW2 3504   0.933   3.742   2.918 -0.4157  0.3733 -0.4771
  146SOL     MW 3505   0.936   3.821   2.952 -0.0049  0.0018  0.0035
  147SOL     OW 3506   4.446   2.683   0.255  0.4642 -0.5480  0.0243
  147SOL    HW1 3507   4.525   2.663   0.204  0.9637 -0.4966  0.7503
  147SOL    HW2 3508   4.408   2.597   0.273 -3.7363  0.8006 -1.4523
  147SOL     MW 3509   4.452   2.669   0.251 -0.0049  0.0018  0.0035
  148SOL     OW 3510   2.237   3.365   0.205  0.1182  0.1620 -0.2906
  148SOL    HW1 3511   2.200   3.448   0.237  0.2099  0.4822 -0.9945
  148SOL    HW2 3512   2.224   3.311   0.283  1.5254  0.2808  0.0522
  148SOL     MW 3513   2.230   3.369   0.219 -0.0049  0.0018  0.0035
  149SOL     OW 3514   0.495   4.540   2.846  0.3136  0.0571 -0.3706
  149SOL    HW1 3515   0.544   4.489   2.910  2.4031  1.2999 -0.8753
  149SOL    HW2 3516   0.523   4.507   2.760  0.7646  0.5317 -0.4090
  149SOL     MW 3517   0.506   4.529   2.843 -0.0049  0.0018  0.0035
  150SOL     OW 3518   4.545   2.047   0.246 -0.1714  0.1505  0.0125
  150SOL    HW1 3519   4.600   2.114   0.205 -0.8469  0.4453 -0.4209
  150SOL    HW2 3520   4.490   2.101   0.303 -1.6382 -2.0704  0.8484
  150SOL     MW 3521   4.545   2.063   0.248 -0.0049  0.0018  0.0035
  151SOL     OW 3522   4.239   4.794   2.761  0.4852 -0.8564  0.1005
  151SOL    HW1 3523   4.286   4.831   2.687 -0.4775  2.7367  1.1276
  151SOL    HW2 3524   4.166   4.855   2.763  0.6476 -0.6461 -0.2587
  151SOL     MW 3525   4.236   4.807   2.752 -0.0049  0.0018  0.0035
  152SOL     OW 3526   3.522   0.266   2.968 -0.8364 -0.2856 -0.1479
  152SOL    HW1 3527   3.532   0.224   3.054  2.3014 -2.8915 -1.5425
  152SOL    HW2 3528   3.608   0.245   2.930 -0.7746 -0.7790  0.2477
  152SOL     MW 3529   3.535   0.257   2.975 -0.0049  0.0018  0.0035
  153SOL     OW 3530   1.974   1.739   2.928  0.3036  0.2903  0.6970
  153SOL    HW1 3531   1.984   1.767   2.837 -2.1485 -0.5264  0.0771
  153SOL    HW2 3532   2.063   1.723   2.957 -0.2936 -2.0865  1.4480
  153SOL     MW 3533   1.987   1.741   2.920 -0.0049  0.0018  0.0035
  154SOL     OW 3534   1.826   0.969   0.026  0.6480 -0.0073 -0.4950
  154SOL    HW1 3535   1.742   0.993   0.065  1.0593 -0.5472  0.7917
  154SOL    HW2 3536   1.850   1.047  -0.024 -1.1686  1.1056  0.2817
  154SOL     MW 3537   1.818   0.983   0.025 -0.0049  0.0018  0.0035
  155SOL     OW 3538   2.167   4.811   2.719  0.7896 -0.1921 -0.2081
  155SOL    HW1 3539   2.255   4.775   2.704  0.8552  0.4111 -1.4112
  155SOL    HW2 3540   2.105   4.744   2.691  0.8863 -0.5155  0.3573
  155SOL     MW 3541   2.171   4.797   2.713 -0.0049  0.0018  0.0035
  156SOL     OW 3542   1.133   4.573   2.452 -0.6079  0.2958 -0.4201
  156SOL    HW1 3543   1.067   4.631   2.489 -0.0378  1.2021 -0.7744
  156SOL    HW2 3544   1.133   4.501   2.516  1.0612 -1.0945 -1.8621
  156SOL     MW 3545   1.124   4.571   2.465 -0.0049  0.0018  0.0035
  157SOL     OW 3546   1.015   1.170   0.027  0.3817  0.7287  0.0151
  157SOL    HW1 3547   0.967   1.172  -0.056 -0.6034  2.1130  0.5918
  157SOL    HW2 3548   1.107   1.187   0.003  1.0442 -1.4450  0.7646
  157SOL     MW 3549   1.021   1.172   0.013 -0.0049  0.0018  0.0035
  158SOL     OW 3550   1.877   5.060   2.654 -0.2026  0.0773  0.2704
  158SOL    HW1 3551   1.838   5.124   2.594 -1.0287  1.6231  2.3193
  158SOL    HW2 3552   1.971   5.076   2.650 -0.0438 -0.1541  2.2327
  158SOL     MW 3553   1.884   5.071   2.645 -0.0049  0.0018  0.0035
  159SOL     OW 3554   1.891   4.404   2.560  0.2617 -0.1504  0.3773
  159SOL    HW1 3555   1.925   4.315   2.564  0.0945 -0.2091  0.4984
  159SOL    HW2 3556   1.817   4.398   2.499  0.0096  1.1536  0.5216
  159SOL     MW 3557   1.885   4.391   2.553 -0.0049  0.0018  0.0035
  160SOL     OW 3558   4.323   4.567   2.908  0.2417 -0.3156  0.2014
  160SOL    HW1 3559   4.297   4.648   2.864 -1.3346 -1.0973 -0.3882
  160SOL    HW2 3560   4.395   4.603   2.960 -0.3104 -0.0272  0.7760
  160SOL     MW 3561   4.329   4.582   2.909 -0.0049  0.0018  0.0035
  161SOL     OW 3562   3.722   2.990   0.780 -0.2534 -0.1561 -0.1678
  161SOL    HW1 3563   3.788   2.950   0.723  1.5162  2.4732 -0.1451
  161SOL    HW2 3564   3.741   2.942   0.860  1.5071  1.2709  0.3438
  161SOL     MW 3565   3.733   2.978   0.783 -0.0049  0.0018  0.0035
  162SOL     OW 3566   0.473   1.814   0.324  0.3061  0.0274  0.0498
  162SOL    HW1 3567   0.532   1.760   0.377  1.6323  0.7277 -0.6425
  162SOL    HW2 3568   0.507   1.797   0.236  0.8365 -0.6325  0.3734
  162SOL     MW 3569   0.485   1.805   0.319 -0.0049  0.0018  0.0035
  163SOL     OW 3570   4.385   4.918   2.532 -0.0039  0.1857 -0.5242
  163SOL    HW1 3571   4.424   4.849   2.478 -0.5046 -0.0607 -0.5787
  163SOL    HW2 3572   4.459   4.978   2.540  0.2567 -0.0770 -0.9141
  163SOL     MW 3573   4.400   4.917   2.526 -0.0049  0.0018  0.0035
  164SOL     OW 3574   3.472   2.867   0.059  0.0233  0.3501  0.1332
  164SOL    HW1 3575   3.482   2.776   0.088  0.2506 -0.1761 -1.4804
  164SOL    HW2 3576   3.378   2.872   0.042 -0.3123 -1.3688  1.2516
  164SOL     MW 3577   3.461   2.856   0.060 -0.0049  0.0018  0.0035
  165SOL     OW 3578   3.291   1.154   2.994 -0.2874 -0.3179 -0.6211
  165SOL    HW1 3579   3.346   1.077   2.986 -0.3732 -0.4026 -0.3986
  165SOL    HW2 3580   3.258   1.172   2.906  0.1564  0.4142 -0.6435
  165SOL     MW 3581   3.294   1.147   2.981 -0.0049  0.0018  0.0035
  166SOL     OW 3582   1.553   4.856   2.774  0.2181  0.0155  0.1300
  166SOL    HW1 3583   1.497   4.890   2.704  0.3587  1.4723  0.6756
  166SOL    HW2 3584   1.494   4.793   2.816  1.5293 -1.2746  0.1106
  166SOL     MW 3585   1.538   4.852   2.770 -0.0049  0.0018  0.0035
  167SOL     OW 3586   2.471   4.473   3.117  0.8722 -0.4025  0.1141
  167SOL    HW1 3587   2.425   4.467   3.200  2.2323 -0.5158  0.8979
  167SOL    HW2 3588   2.548   4.527   3.137  0.4296  0.6402 -0.8627
  167SOL     MW 3589   2.475   4.480   3.131 -0.0049  0.0018  0.0035
  168SOL     OW 3590   0.956   3.002   3.061  0.2748 -0.1789 -0.5043
  168SOL    HW1 3591   0.968   3.087   3.104 -1.7306  0.0458 -0.3118
  168SOL    HW2 3592   0.886   2.956   3.107  0.9963 -2.5731 -1.6790
  168SOL     MW 3593   0.948   3.007   3.073 -0.0049  0.0018  0.0035
  169SOL     OW 3594   2.657   2.488   0.176 -0.3896  0.6500  0.1485
  169SOL    HW1 3595   2.712   2.415   0.148  0.5223  1.2448  0.3381
  169SOL    HW2 3596   2.720   2.551   0.211  0.5720 -0.3985  0.3593
  169SOL     MW 3597   2.673   2.487   0.177 -0.0049  0.0018  0.0035
  170SOL     OW 3598   1.005   4.823   2.549  0.6574  0.3291  0.1221
  170SOL    HW1 3599   0.928   4.806   2.495  0.6899  0.5827 -0.0016
  170SOL    HW2 3600   1.055   4.891   2.504 -0.2482  0.9020 -0.0418
  170SOL     MW 3601   1.001   4.829   2.536 -0.0049  0.0018  0.0035
  171SOL     OW 3602   4.063   2.606   0.405  0.0771  0.8184 -0.0287
  171SOL    HW1 3603   4.084   2.651   0.487  0.0797  1.0096 -0.1334
  171SOL    HW2 3604   4.053   2.679   0.343  2.4582  1.0008 -0.3033
  171SOL     MW 3605   4.064   2.621   0.407 -0.0049  0.0018  0.0035
  172SOL     OW 3606   1.898   0.193   2.923 -0.0200  0.5248 -0.2683
  172SOL    HW1 3607   1.870   0.105   2.898  1.5031  0.6805 -2.8017
  172SOL    HW2 3608   1.958   0.184   2.997  0.7033  1.7669 -0.6641
  172SOL     MW 3609   1.902   0.180   2.929 -0.0049  0.0018  0.0035
  173SOL     OW 3610   4.953   2.624   0.105  0.4065  0.4877 -0.3615
  173SOL    HW1 3611   4.903   2.562   0.052  1.1736  1.7414 -2.6896
  173SOL    HW2 3612   5.021   2.653   0.045  0.3158  2.4290  0.4045
  173SOL     MW 3613   4.956   2.620   0.090 -0.0049  0.0018  0.0035
  174SOL     OW 3614   1.807   1.190   2.927  0.0458 -0.1253  0.3202
  174SOL    HW1 3615   1.822   1.285   2.930  0.8070 -0.2406  0.4342
  174SOL    HW2 3616   1.715   1.177   2.948 -0.1944  1.9031  0.7671
  174SOL     MW 3617   1.797   1.201   2.930 -0.0049  0.0018  0.0035
  175SOL     OW 3618   3.720   2.868   3.037  0.3303 -0.0877 -0.0366
  175SOL    HW1 3619   3.629   2.881   3.062  0.2220 -0.1430 -0.3893
  175SOL    HW2 3620   3.716   2.797   2.973  0.3860 -0.3986  0.3020
  175SOL     MW 3621   3.708   2.860   3.032 -0.0049  0.0018  0.0035
  176SOL     OW 3622   0.995   3.588   2.815 -0.1392  0.6863 -0.0433
  176SOL    HW1 3623   1.080   3.565   2.851  0.3587  2.1193 -0.2484
  176SOL    HW2 3624   0.946   3.506   2.812 -1.1230  1.2424  0.2735
  176SOL     MW 3625   1.000   3.574   2.819 -0.0049  0.0018  0.0035
  177SOL     OW 3626   2.461   3.151   0.013 -0.0219  0.1213 -0.1352
  177SOL    HW1 3627   2.373   3.140  -0.021  0.2499 -1.3395 -0.4237
  177SOL    HW2 3628   2.480   3.245   0.017  2.1130 -0.2762  0.9681
  177SOL     MW 3629   2.452   3.162   0.009 -0.0049  0.0018  0.0035
  178SOL     OW 3630   0.745   2.869   0.068  0.3955 -0.2052  0.1227
  178SOL    HW1 3631   0.657   2.864   0.032 -0.4151  0.6469  1.8268
  178SOL    HW2 3632   0.750   2.791   0.122 -2.5703 -1.7970 -1.6680
  178SOL     MW 3633   0.734   2.858   0.070 -0.0049  0.0018  0.0035
  179SOL     OW 3634   4.391   3.482   2.728 -0.5148  0.1053  0.1925
  179SOL    HW1 3635   4.376   3.491   2.822 -1.0808 -0.3076  0.1433
  179SOL    HW2 3636   4.305   3.457   2.694 -0.5691  0.3788  0.1194
  179SOL     MW 3637   4.378   3.480   2.736 -0.0049  0.0018  0.0035
  180SOL     OW 3638   2.545   2.090   2.959  0.4823 -0.1136  0.5141
  180SOL    HW1 3639   2.578   2.030   2.892  0.5129  0.0950  0.3419
  180SOL    HW2 3640   2.601   2.167   2.958  0.9205 -0.3851 -1.7131
  180SOL     MW 3641   2.557   2.092   2.950 -0.0049  0.0018  0.0035
  181SOL     OW 3642   0.424   1.386   0.090 -0.4747  0.0961 -0.5485
  181SOL    HW1 3643   0.413   1.476   0.062 -0.5553  0.7005  1.3030
  181SOL    HW2 3644   0.371   1.341   0.024 -1.2042  0.3763 -0.1633
  181SOL     MW 3645   0.416   1.392   0.077 -0.0049  0.0018  0.0035
  182SOL     OW 3646   0.083   2.622   3.089 -0.4151  0.1415  0.6485
  182SOL    HW1 3647   0.131   2.555   3.040 -2.0372  1.3339 -2.9054
  182SOL    HW2 3648   0.114   2.615   3.179 -0.7403  1.7737  0.9081
  182SOL     MW 3649   0.093   2.612   3.094 -0.0049  0.0018  0.0035
  183SOL     OW 3650   1.497   1.215   0.482  0.1426  0.2260  0.2115
  183SOL    HW1 3651   1.496   1.249   0.571 -0.3447  1.3155 -0.1970
  183SOL    HW2 3652   1.436   1.270   0.433 -0.7565 -0.4648  0.5252
  183SOL     MW 3653   1.489   1.227   0.487 -0.0049  0.0018  0.0035
  184SOL     OW 3654   4.136   2.785   0.609  0.0208  0.0963  0.0691
  184SOL    HW1 3655   4.198   2.856   0.629 -0.4939  0.6225 -0.1665
  184SOL    HW2 3656   4.056   2.834   0.591 -0.4652 -1.1371 -1.4250
  184SOL     MW 3657   4.134   2.801   0.609 -0.0049  0.0018  0.0035
  185SOL     OW 3658   1.963   0.536   2.774  0.4357  0.3013  0.2089
  185SOL    HW1 3659   1.924   0.511   2.858  0.9419 -1.1262  0.0592
  185SOL    HW2 3660   1.899   0.586   2.724  1.9273  0.9715 -1.1279
  185SOL     MW 3661   1.950   0.539   2.778 -0.0049  0.0018  0.0035
  186SOL     OW 3662   2.266   1.730   2.952 -0.2215  0.3131  0.1608
  186SOL    HW1 3663   2.316   1.771   3.022  0.8062 -0.6928  0.0547
  186SOL    HW2 3664   2.270   1.795   2.882 -3.3571  1.4865  0.8893
  186SOL     MW 3665   2.273   1.744   2.952 -0.0049  0.0018  0.0035
  187SOL     OW 3666   2.003   0.478   0.082  0.0050 -0.4316  0.3682
  187SOL    HW1 3667   2.000   0.571   0.103  0.5711 -0.6040  1.2615
  187SOL    HW2 3668   2.097   0.465   0.095  0.1943  1.6607  1.5447
  187SOL     MW 3669   2.015   0.489   0.086 -0.0049  0.0018  0.0035
  188SOL     OW 3670   3.452   3.343   0.298 -0.0278  0.1087  0.2938
  188SOL    HW1 3671   3.457   3.257   0.255 -2.4586 -0.1128  0.2896
  188SOL    HW2 3672   3.364   3.339   0.335 -0.3308 -2.1795 -0.4791
  188SOL     MW 3673   3.441   3.331   0.297 -0.0049  0.0018  0.0035
  189SOL     OW 3674   4.141   2.930   0.011  0.3946  0.5878  0.3644
  189SOL    HW1 3675   4.220   2.983   0.007  1.0818 -0.3603  1.0709
  189SOL    HW2 3676   4.073   2.991  -0.018  1.3628  0.6562 -1.9567
  189SOL     MW 3677   4.142   2.945   0.006 -0.0049  0.0018  0.0035
  190SOL     OW 3678   0.240   1.292   3.027  0.3674  0.2717  0.0422
  190SOL    HW1 3679   0.186   1.328   3.097  1.5660  0.5296  0.8669
  190SOL    HW2 3680   0.220   1.199   3.024  1.2094  0.0917 -0.3419
  190SOL     MW 3681   0.230   1.285   3.036 -0.0049  0.0018  0.0035
  191SOL     OW 3682   1.197   3.940   2.965 -0.5086 -0.1694  0.8403
  191SOL    HW1 3683   1.246   3.884   2.905 -1.9336 -0.5212 -0.0374
  191SOL    HW2 3684   1.116   3.889   2.967 -1.3296  0.9921 -0.8274
  191SOL     MW 3685   1.193   3.926   2.957 -0.0049  0.0018  0.0035
  192SOL     OW 3686   0.045   2.212   3.044 -0.0646 -0.1689  0.1191
  192SOL    HW1 3687   0.007   2.203   3.131  0.4255  0.2328  0.3754
  192SOL    HW2 3688   0.136   2.210   3.072 -0.3765 -0.7906  1.1139
  192SOL     MW 3689   0.052   2.210   3.059 -0.0049  0.0018  0.0035
  193SOL     OW 3690   3.885   2.897   0.572 -0.1255 -0.3902 -0.1305
  193SOL    HW1 3691   3.904   2.970   0.513  0.9744  1.5987  2.5337
  193SOL    HW2 3692   3.814   2.851   0.527  0.4987  0.9885 -2.7296
  193SOL     MW 3693   3.878   2.901   0.558 -0.0049  0.0018  0.0035
  194SOL     OW 3694   4.434   3.032   0.009  0.1148 -0.3133  0.0591
  194SOL    HW1 3695   4.402   3.088  -0.062  0.5348 -1.1462 -0.8119
  194SOL    HW2 3696   4.515   2.993  -0.024  0.2292  0.2156 -0.2984
  194SOL     MW 3697   4.440   3.034  -0.005 -0.0049  0.0018  0.0035
  195SOL     OW 3698   3.783   3.608   0.488  0.1216  0.2578 -0.4964
  195SOL    HW1 3699   3.752   3.517   0.488  0.3041  0.1295  1.8381
  195SOL    HW2 3700   3.846   3.611   0.560 -0.2296  0.3114 -0.1935
  195SOL     MW 3701   3.787   3.596   0.497 -0.0049  0.0018  0.0035
  196SOL     OW 3702   3.521   3.109   0.202  0.0026  0.2718  0.3628
  196SOL    HW1 3703   3.614   3.128   0.201 -0.2651  1.7131  0.5385
  196SOL    HW2 3704   3.509   3.038   0.138  0.7773  1.3202 -0.9839
  196SOL     MW 3705   3.532   3.102   0.193 -0.0049  0.0018  0.0035
  197SOL     OW 3706   0.582   1.752   0.079 -0.7263 -0.2703 -0.8986
  197SOL    HW1 3707   0.654   1.691   0.096 -1.1991 -0.9923 -1.4129
  197SOL    HW2 3708   0.631   1.829   0.049  1.7482 -0.2783  2.5040
  197SOL     MW 3709   0.598   1.754   0.077 -0.0049  0.0018  0.0035
  198SOL     OW 3710   1.677   1.609   2.675 -0.2249  0.2951 -0.3839
  198SOL    HW1 3711   1.588   1.581   2.697 -0.6645  1.5394 -0.4892
  198SOL    HW2 3712   1.731   1.569   2.742 -0.1536  0.2305 -0.4809
  198SOL     MW 3713   1.672   1.600   2.687 -0.0049  0.0018  0.0035
  199SOL     OW 3714   4.320   3.223   2.970 -0.2652  0.1434  0.4293
  199SOL    HW1 3715   4.227   3.233   2.949  0.0306  0.9820 -0.5565
  199SOL    HW2 3716   4.353   3.204   2.883 -1.0226 -0.1415  0.2009
  199SOL     MW 3717   4.312   3.222   2.956 -0.0049  0.0018  0.0035
  200SOL     OW 3718   4.825   1.699   3.098  0.8634  0.0102  0.2245
  200SOL    HW1 3719   4.882   1.758   3.147  0.4993  0.2823  0.3204
  200SOL    HW2 3720   4.811   1.734   3.010  0.3023 -1.2571 -0.2206
  200SOL     MW 3721   4.831   1.711   3.093 -0.0049  0.0018  0.0035
  201SOL     OW 3722   4.502   0.280   3.089  0.0863  0.1626  0.3477
  201SOL    HW1 3723   4.462   0.227   3.020 -0.3080 -0.8724  1.3267
  201SOL    HW2 3724   4.594   0.269   3.064 -0.4931 -0.7585 -1.5505
  201SOL     MW 3725   4.509   0.271   3.077 -0.0049  0.0018  0.0035
  202SOL     OW 3726   1.316   1.386   0.356 -0.3522  0.0227  0.3229
  202SOL    HW1 3727   1.354   1.428   0.279  0.3231 -0.4661  0.3764
  202SOL    HW2 3728   1.227   1.370   0.325 -1.1589  0.2610  2.3345
  202SOL     MW 3729   1.309   1.390   0.342 -0.0049  0.0018  0.0035
  203SOL     OW 3730   3.828   0.543   0.028  0.3481 -0.3204 -0.3597
  203SOL    HW1 3731   3.812   0.607   0.097 -1.7650  0.9449 -1.8872
  203SOL    HW2 3732   3.738   0.520   0.007 -0.1558 -1.0962  2.2913
  203SOL     MW 3733   3.814   0.549   0.034 -0.0049  0.0018  0.0035
  204SOL     OW 3734   3.895   3.438   0.876  0.4186  0.4365  0.6455
  204SOL    HW1 3735   3.800   3.451   0.880 -0.3711 -2.4883 -2.8181
  204SOL    HW2 3736   3.898   3.344   0.896  1.5708  0.2414 -0.3490
  204SOL     MW 3737   3.883   3.427   0.879 -0.0049  0.0018  0.0035
  205SOL     OW 3738   3.906   3.132   0.423 -0.3701 -0.6726 -0.0029
  205SOL    HW1 3739   3.999   3.119   0.439 -0.5377 -2.5359 -0.3095
  205SOL    HW2 3740   3.881   3.203   0.482 -0.2175 -1.0040  0.4665
  205SOL     MW 3741   3.915   3.140   0.432 -0.0049  0.0018  0.0035
  206SOL     OW 3742   3.795   2.764   0.185 -0.0087  0.3361  0.1649
  206SOL    HW1 3743   3.779   2.802   0.098 -1.7252  2.1980  1.2057
  206SOL    HW2 3744   3.868   2.814   0.223  0.9356 -1.5593  0.9596
  206SOL     MW 3745   3.803   2.776   0.178 -0.0049  0.0018  0.0035
  207SOL     OW 3746   1.327   2.629   3.081 -0.0728  0.5924 -0.0138
  207SOL    HW1 3747   1.322   2.661   2.991  2.0019 -0.3555 -0.5177
  207SOL    HW2 3748   1.376   2.698   3.126 -1.4492  1.1472  0.6905
  207SOL     MW 3749   1.333   2.642   3.075 -0.0049  0.0018  0.0035
  208SOL     OW 3750   2.277   3.538   0.534 -0.0294 -0.2703 -0.0639
  208SOL    HW1 3751   2.365   3.518   0.502 -0.5505 -1.1810 -0.9956
  208SOL    HW2 3752   2.286   3.590   0.614 -0.7161  2.2019 -1.4897
  208SOL     MW 3753   2.290   3.542   0.540 -0.0049  0.0018  0.0035
  209SOL     OW 3754   1.825   3.639   3.115  0.2591 -0.1448  0.7919
  209SOL    HW1 3755   1.744   3.617   3.161 -1.2314  0.6834 -1.2693
  209SOL    HW2 3756   1.816   3.596   3.030 -1.7306  0.0440  0.8456
  209SOL     MW 3757   1.813   3.630   3.110 -0.0049  0.0018  0.0035
  210SOL     OW 3758   0.141   3.698   2.929 -0.0572 -0.1032 -0.1824
  210SOL    HW1 3759   0.089   3.680   2.850  0.0995 -1.0526 -0.0706
  210SOL    HW2 3760   0.105   3.641   2.996  1.2853 -0.7462  0.0209
  210SOL     MW 3761   0.129   3.688   2.927 -0.0049  0.0018  0.0035
  211SOL     OW 3762   2.957   0.108   0.054 -0.1388 -0.3446 -0.2757
  211SOL    HW1 3763   3.035   0.056   0.072 -0.4294 -1.0167 -0.9341
  211SOL    HW2 3764   2.995   0.169  -0.008  0.0781  0.9068  1.0306
  211SOL     MW 3765   2.972   0.109   0.049 -0.0049  0.0018  0.0035
  212SOL     OW 3766   2.269   0.439   0.126  0.1095  0.1824 -0.3578
  212SOL    HW1 3767   2.297   0.394   0.046  1.3973 -1.5190  0.9567
  212SOL    HW2 3768   2.253   0.369   0.189 -1.0847  1.0618  0.3573
  212SOL     MW 3769   2.270   0.424   0.124 -0.0049  0.0018  0.0035
  213SOL     OW 3770   2.548   3.462   0.495 -0.2023  0.3015 -0.1615
  213SOL    HW1 3771   2.605   3.456   0.418  2.1588 -1.0915  1.5641
  213SOL    HW2 3772   2.533   3.372   0.524  0.4319  0.6838  1.4167
  213SOL     MW 3773   2.554   3.449   0.488 -0.0049  0.0018  0.0035
  214SOL     OW 3774   0.853   4.077   2.893 -0.2417  0.0891 -0.4221
  214SOL    HW1 3775   0.802   4.133   2.834 -1.2337  0.2761  0.5809
  214SOL    HW2 3776   0.827   4.107   2.980  2.0177 -0.2161  0.4434
  214SOL     MW 3777   0.843   4.089   2.897 -0.0049  0.0018  0.0035
  215SOL     OW 3778   4.644   2.880   3.013 -0.0019 -0.3359  0.4664
  215SOL    HW1 3779   4.701   2.898   2.939 -0.7530  0.7428  0.1155
  215SOL    HW2 3780   4.565   2.844   2.971  0.6960  0.5955 -1.7955
  215SOL     MW 3781   4.641   2.878   2.998 -0.0049  0.0018  0.0035
  216SOL     OW 3782   2.912   4.807   0.382  0.1630  0.1469 -0.2052
  216SOL    HW1 3783   2.964   4.854   0.446 -0.9467 -1.6367  2.1379
  216SOL    HW2 3784   2.942   4.721   0.411 -0.7249  0.0229  0.3753
  216SOL     MW 3785   2.923   4.801   0.394 -0.0049  0.0018  0.0035
  217SOL     OW 3786   0.760   3.921   0.072  0.1948  0.2250  0.0618
  217SOL    HW1 3787   0.686   3.862   0.062  1.2066 -0.8645 -1.4762
  217SOL    HW2 3788   0.822   3.879   0.012 -0.7720 -0.6509 -0.3482
  217SOL     MW 3789   0.759   3.908   0.063 -0.0049  0.0018  0.0035
  218SOL     OW 3790   0.555   3.551   2.947  0.4388  0.7194 -0.1396
  218SOL    HW1 3791   0.560   3.614   3.020  1.7522  0.9832 -0.4377
  218SOL    HW2 3792   0.596   3.599   2.875  0.7205  0.1054 -0.3896
  218SOL     MW 3793   0.561   3.566   2.947 -0.0049  0.0018  0.0035
  219SOL     OW 3794   4.844   5.054   2.630 -0.7458 -0.2259 -0.2311
  219SOL    HW1 3795   4.899   5.126   2.598 -3.9893  2.2652 -0.7772
  219SOL    HW2 3796   4.856   5.060   2.725  1.0073 -0.6357 -0.3851
  219SOL     MW 3797   4.853   5.064   2.638 -0.0049  0.0018  0.0035
  220SOL     OW 3798   1.935   1.068   2.705  1.1242  0.0579 -0.1526
  220SOL    HW1 3799   1.886   1.102   2.780  1.5913  0.0843  0.1441
  220SOL    HW2 3800   1.998   1.012   2.749 -0.3067  0.4705  2.6328
  220SOL     MW 3801   1.937   1.065   2.721 -0.0049  0.0018  0.0035
  221SOL     OW 3802   2.107   3.338   0.486  0.5738  0.4250  0.5776
  221SOL    HW1 3803   2.182   3.385   0.523 -0.1757  0.6349  1.8969
  221SOL    HW2 3804   2.104   3.261   0.544 -2.0513  0.8699  1.1610
  221SOL     MW 3805   2.116   3.334   0.499 -0.0049  0.0018  0.0035
  222SOL     OW 3806   4.133   3.173   0.759 -0.0716  0.4364 -0.2252
  222SOL    HW1 3807   4.061   3.150   0.818  1.0681 -2.8606  0.0858
  222SOL    HW2 3808   4.097   3.250   0.715 -1.0826 -0.2392 -0.6411
  222SOL     MW 3809   4.119   3.180   0.761 -0.0049  0.0018  0.0035
  223SOL     OW 3810   0.315   3.764   0.023 -0.0059  0.7608  0.3773
  223SOL    HW1 3811   0.285   3.854   0.029 -0.8414  0.7202 -2.0085
  223SOL    HW2 3812   0.277   3.732  -0.059 -0.2137  0.8225  0.4487
  223SOL     MW 3813   0.306   3.772   0.013 -0.0049  0.0018  0.0035
  224SOL     OW 3814   2.104   2.985   0.154 -0.2169  0.2535 -0.2888
  224SOL    HW1 3815   2.093   2.892   0.137  2.5752  0.0229 -1.3122
  224SOL    HW2 3816   2.017   3.016   0.179 -0.3462  0.2979 -0.7744
  224SOL     MW 3817   2.091   2.977   0.155 -0.0049  0.0018  0.0035
  225SOL     OW 3818   1.711   5.050   2.873 -0.0713 -0.4366  0.1462
  225SOL    HW1 3819   1.645   4.985   2.850  1.1968 -1.2771 -1.3537
  225SOL    HW2 3820   1.764   5.048   2.793 -0.5111 -0.2270 -0.1571
  225SOL     MW 3821   1.709   5.041   2.859 -0.0049  0.0018  0.0035
  226SOL     OW 3822   3.306   0.885   0.117 -0.2274  0.1812 -0.1555
  226SOL    HW1 3823   3.349   0.934   0.188 -1.0214  0.4007  0.1872
  226SOL    HW2 3824   3.315   0.795   0.148  0.9431  0.1100 -0.6726
  226SOL     MW 3825   3.313   0.880   0.131 -0.0049  0.0018  0.0035
  227SOL     OW 3826   1.824   4.419   0.184  0.7609  0.1336 -0.6787
  227SOL    HW1 3827   1.793   4.393   0.097 -1.7045 -1.3834  0.5458
  227SOL    HW2 3828   1.919   4.403   0.179  0.8275 -0.1553  0.9597
  227SOL     MW 3829   1.833   4.413   0.172 -0.0049  0.0018  0.0035
  228SOL     OW 3830   2.691   4.896   0.549  0.2115 -0.2338  0.3522
  228SOL    HW1 3831   2.750   4.868   0.479 -1.4668  0.5877 -1.4848
  228SOL    HW2 3832   2.719   4.988   0.551  1.2241 -0.5059 -0.4909
  228SOL     MW 3833   2.702   4.905   0.540 -0.0049  0.0018  0.0035
  229SOL     OW 3834   1.876   3.599   2.842  0.2771  0.5852 -0.0108
  229SOL    HW1 3835   1.955   3.637   2.883  0.5627  0.7494 -0.6992
  229SOL    HW2 3836   1.902   3.508   2.823 -0.1092  0.4138  0.2777
  229SOL     MW 3837   1.890   3.592   2.845 -0.0049  0.0018  0.0035
  230SOL     OW 3838   1.284   2.038   0.041 -0.3180  0.1183 -0.7111
  230SOL    HW1 3839   1.204   2.015  -0.007 -1.1853  2.4313 -0.5390
  230SOL    HW2 3840   1.279   2.132   0.058 -1.5175 -0.3101  1.8615
  230SOL     MW 3841   1.272   2.047   0.037 -0.0049  0.0018  0.0035
  231SOL     OW 3842   3.965   3.629   0.688  0.0902  0.1076 -0.0109
  231SOL    HW1 3843   3.916   3.705   0.718  0.0443 -0.1348  0.5499
  231SOL    HW2 3844   3.965   3.570   0.764 -0.6599  1.1084  0.8040
  231SOL     MW 3845   3.958   3.631   0.702 -0.0049  0.0018  0.0035
  232SOL     OW 3846   3.793   3.155   0.162 -0.6768  0.1021 -0.1747
  232SOL    HW1 3847   3.799   3.250   0.155 -0.5947  0.4545  3.1682
  232SOL    HW2 3848   3.854   3.143   0.235 -0.8764  1.3067  0.2118
  232SOL     MW 3849   3.802   3.166   0.171 -0.0049  0.0018  0.0035
  233SOL     OW 3850   1.183   4.389   2.675 -0.1019 -0.2935 -0.0234
  233SOL    HW1 3851   1.186   4.313   2.734 -1.8998  1.4304  2.5025
  233SOL    HW2 3852   1.269   4.392   2.633 -0.6815 -0.1454 -1.2404
  233SOL     MW 3853   1.195   4.379   2.678 -0.0049  0.0018  0.0035
  234SOL     OW 3854   1.770   0.649   2.616 -0.5948  0.1456 -0.3615
  234SOL    HW1 3855   1.740   0.638   2.525 -0.5811 -1.5999 -0.1812
  234SOL    HW2 3856   1.773   0.744   2.620  2.2124  0.2285 -2.0676
  234SOL     MW 3857   1.766   0.660   2.604 -0.0049  0.0018  0.0035
  235SOL     OW 3858   2.191   3.891   2.872  0.0572 -0.2017  0.2939
  235SOL    HW1 3859   2.152   3.824   2.928 -2.0427  0.1112 -0.7015
  235SOL    HW2 3860   2.256   3.938   2.923 -0.3724  1.7751 -0.8928
  235SOL     MW 3861   2.194   3.888   2.886 -0.0049  0.0018  0.0035
  236SOL     OW 3862   2.861   0.216   0.313 -0.1252  0.1988 -0.2647
  236SOL    HW1 3863   2.837   0.305   0.287  2.3212  0.6978 -1.0795
  236SOL    HW2 3864   2.880   0.175   0.229 -1.7572  1.9980 -1.5765
  236SOL     MW 3865   2.860   0.222   0.299 -0.0049  0.0018  0.0035
  237SOL     OW 3866   3.074   4.561   0.358 -0.4311  0.3525  0.5627
  237SOL    HW1 3867   3.126   4.581   0.436 -1.5450  0.2941  1.3411
  237SOL    HW2 3868   3.079   4.465   0.352 -0.3347  0.3826  0.1604
  237SOL     MW 3869   3.081   4.551   0.368 -0.0049  0.0018  0.0035
  238SOL     OW 3870   5.004   0.227   0.424 -0.0186 -0.1951  0.1605
  238SOL    HW1 3871   5.005   0.164   0.497  1.7191 -0.5679 -0.1468
  238SOL    HW2 3872   4.922   0.209   0.377 -0.1581  1.0885 -0.1101
  238SOL     MW 3873   4.993   0.216   0.428 -0.0049  0.0018  0.0035
  239SOL     OW 3874   4.945   0.993   0.064  0.6259 -0.8465  0.0359
  239SOL    HW1 3875   4.969   1.074   0.020 -1.0334 -0.1093  0.4189
  239SOL    HW2 3876   4.987   1.011   0.148  1.3525 -0.7107 -0.3486
  239SOL     MW 3877   4.953   1.006   0.069 -0.0049  0.0018  0.0035
  240SOL     OW 3878   3.777   5.062   2.718 -0.0398  0.3868  0.2321
  240SOL    HW1 3879   3.760   5.031   2.807 -0.2201 -0.5086 -0.1103
  240SOL    HW2 3880   3.738   4.997   2.660  0.5860  0.7545 -0.6318
  240SOL     MW 3881   3.770   5.049   2.722 -0.0049  0.0018  0.0035
  241SOL     OW 3882   2.018   1.845   2.675  0.1887 -0.0222  0.3059
  241SOL    HW1 3883   2.011   1.770   2.616  0.4140  0.1483  0.0571
  241SOL    HW2 3884   1.931   1.885   2.669  0.2249  0.3550  1.9879
  241SOL     MW 3885   2.005   1.840   2.666 -0.0049  0.0018  0.0035
  242SOL     OW 3886   4.750   2.432   3.079 -0.5152 -0.4737  0.2583
  242SOL    HW1 3887   4.693   2.426   3.002  0.6515 -0.0157 -0.6787
  242SOL    HW2 3888   4.717   2.515   3.112  0.5913  0.8690 -1.8172
  242SOL     MW 3889   4.738   2.442   3.073 -0.0049  0.0018  0.0035
  243SOL     OW 3890   4.428   0.232   2.652 -0.2791 -0.0039 -0.1415
  243SOL    HW1 3891   4.386   0.184   2.581 -1.4153  1.1316 -0.2755
  243SOL    HW2 3892   4.521   0.212   2.639 -0.3667 -0.9190  0.5394
  243SOL     MW 3893   4.435   0.223   2.641 -0.0049  0.0018  0.0035
  244SOL     OW 3894   3.558   0.525   3.051 -0.0405 -0.3983 -0.3412
  244SOL    HW1 3895   3.542   0.441   3.010  0.7621  0.1480 -1.8534
  244SOL    HW2 3896   3.480   0.542   3.104 -0.3546  0.5329 -1.0613
  244SOL     MW 3897   3.546   0.516   3.053 -0.0049  0.0018  0.0035
  245SOL     OW 3898   1.921   0.283   0.274 -0.0605  0.0637  1.0862
  245SOL    HW1 3899   1.929   0.354   0.210 -1.6146 -2.0884 -1.7381
  245SOL    HW2 3900   1.872   0.329   0.342 -0.6904 -0.4881  1.0131
  245SOL     MW 3901   1.915   0.299   0.275 -0.0049  0.0018  0.0035
  246SOL     OW 3902   1.648   0.657   2.925 -0.4082 -0.1965  0.0678
  246SOL    HW1 3903   1.626   0.638   2.834  4.8283  1.8565 -2.0347
  246SOL    HW2 3904   1.673   0.571   2.959  2.5719  1.0690  1.4148
  246SOL     MW 3905   1.648   0.643   2.918 -0.0049  0.0018  0.0035
  247SOL     OW 3906   4.876   5.088   2.908 -0.6307 -0.1003 -0.1450
  247SOL    HW1 3907   4.847   5.057   2.994 -0.7087 -3.0482 -1.1114
  247SOL    HW2 3908   4.967   5.112   2.921 -0.6192  0.5233 -1.2474
  247SOL     MW 3909   4.884   5.087   2.921 -0.0049  0.0018  0.0035
  248SOL     OW 3910   4.418   0.104   2.897 -0.5052  0.4114  0.2837
  248SOL    HW1 3911   4.464   0.020   2.886 -2.1543 -0.4986  0.0509
  248SOL    HW2 3912   4.416   0.140   2.808 -1.7930  2.3822  1.0500
  248SOL     MW 3913   4.424   0.098   2.884 -0.0049  0.0018  0.0035
  249SOL     OW 3914   2.306   4.872   0.015 -0.2646 -0.1418  0.2392
  249SOL    HW1 3915   2.286   4.959   0.049 -0.7730  0.3842 -1.2916
  249SOL    HW2 3916   2.235   4.854  -0.047  0.1285 -0.5146 -0.1170
  249SOL     MW 3917   2.294   4.881   0.011 -0.0049  0.0018  0.0035
  250SOL     OW 3918   3.656   4.895   2.512  0.4206  0.1927 -0.7618
  250SOL    HW1 3919   3.698   4.894   2.426  0.4601 -2.5543 -0.7835
  250SOL    HW2 3920   3.571   4.852   2.500  1.1113 -1.2737 -0.5543
  250SOL     MW 3921   3.650   4.890   2.499 -0.0049  0.0018  0.0035
  251SOL     OW 3922   3.192   5.057   0.097  0.0087 -0.1288  0.1785
  251SOL    HW1 3923   3.236   5.042   0.013 -0.0327 -0.7320  0.2571
  251SOL    HW2 3924   3.147   4.973   0.105  0.0010 -0.3443 -1.7241
  251SOL     MW 3925   3.192   5.044   0.087 -0.0049  0.0018  0.0035
  252SOL     OW 3926   1.363   1.505   0.120 -0.0920  0.0618  0.0514
  252SOL    HW1 3927   1.288   1.564   0.123 -0.4792 -0.3672 -0.8086
  252SOL    HW2 3928   1.437   1.567   0.121 -1.4506  1.9421 -2.4065
  252SOL     MW 3929   1.363   1.521   0.120 -0.0049  0.0018  0.0035
  253SOL     OW 3930   3.273   0.292   0.129 -0.1885 -0.6482 -0.8257
  253SOL    HW1 3931   3.213   0.290   0.204  1.7111 -0.1846  0.8001
  253SOL    HW2 3932   3.227   0.253   0.055 -1.9179  0.4033 -0.3800
  253SOL     MW 3933   3.259   0.287   0.129 -0.0049  0.0018  0.0035
  254SOL     OW 3934   3.413   1.402   2.942 -0.1996 -0.1563 -0.2984
  254SOL    HW1 3935   3.503   1.377   2.921 -0.3257  0.6361 -1.9290
  254SOL    HW2 3936   3.373   1.316   2.952 -0.3779 -0.0113  0.2217
  254SOL     MW 3937   3.420   1.387   2.940 -0.0049  0.0018  0.0035
  255SOL     OW 3938   4.151   4.135   2.984 -0.5440 -0.2556  0.6444
  255SOL    HW1 3939   4.149   4.219   2.939  1.3132  0.2762  1.4721
  255SOL    HW2 3940   4.104   4.077   2.923  0.8108  0.3580 -1.0435
  255SOL     MW 3941   4.144   4.138   2.970 -0.0049  0.0018  0.0035
  256SOL     OW 3942   3.399   4.692   3.083  0.6073 -0.0541  0.2865
  256SOL    HW1 3943   3.423   4.636   3.157 -0.3798 -1.7065 -0.5709
  256SOL    HW2 3944   3.481   4.712   3.037  0.1726  2.3621  0.4700
  256SOL     MW 3945   3.413   4.687   3.086 -0.0049  0.0018  0.0035
  257SOL     OW 3946   3.827   2.513   0.249 -0.4306  0.4030 -0.0343
  257SOL    HW1 3947   3.904   2.522   0.306  0.0539  0.0376 -0.6168
  257SOL    HW2 3948   3.799   2.602   0.229  0.3246  1.1680  2.0549
  257SOL     MW 3949   3.833   2.526   0.254 -0.0049  0.0018  0.0035
  258SOL     OW 3950   4.708   2.205   0.106  0.3655 -0.0459 -0.6955
  258SOL    HW1 3951   4.717   2.290   0.064 -1.7149  0.2278 -0.7259
  258SOL    HW2 3952   4.720   2.143   0.033  1.0081 -0.1181 -0.5309
  258SOL     MW 3953   4.710   2.208   0.091 -0.0049  0.0018  0.0035
  259SOL     OW 3954   3.765   0.225   2.800 -0.0936 -0.3327 -0.1098
  259SOL    HW1 3955   3.699   0.245   2.734 -0.8700 -1.9642  0.1234
  259SOL    HW2 3956   3.799   0.141   2.768  1.0407 -0.6578  1.7736
  259SOL     MW 3957   3.761   0.217   2.787 -0.0049  0.0018  0.0035
  260SOL     OW 3958   4.141   0.841   2.595  0.0970 -0.1040  0.1299
  260SOL    HW1 3959   4.161   0.753   2.628 -0.7950 -0.2634  0.2833
  260SOL    HW2 3960   4.103   0.821   2.509  1.3589 -0.8069 -0.2847
  260SOL     MW 3961   4.139   0.827   2.588 -0.0049  0.0018  0.0035
  261SOL     OW 3962   1.854   3.084   0.263 -0.3815  0.1891  0.0813
  261SOL    HW1 3963   1.853   3.172   0.302  1.1110 -0.2472  1.1990
  261SOL    HW2 3964   1.886   3.035   0.339 -0.4595  1.0163  0.6693
  261SOL     MW 3965   1.858   3.089   0.278 -0.0049  0.0018  0.0035
  262SOL     OW 3966   0.131   4.558   2.983 -0.1905 -0.5022 -0.2990
  262SOL    HW1 3967   0.176   4.483   3.021 -0.2406 -0.5009 -0.2360
  262SOL    HW2 3968   0.099   4.514   2.903  1.2210 -1.9275 -0.1295
  262SOL     MW 3969   0.133   4.542   2.977 -0.0049  0.0018  0.0035
  263SOL     OW 3970   3.089   4.268   0.303  0.2806 -0.0903 -0.3140
  263SOL    HW1 3971   3.033   4.200   0.340 -0.2289 -0.6898 -2.0488
  263SOL    HW2 3972   3.071   4.262   0.209  0.4604 -0.0230 -0.3538
  263SOL     MW 3973   3.079   4.258   0.295 -0.0049  0.0018  0.0035
  264SOL     OW 3974   2.953   4.057   0.417 -0.6681 -0.7065 -0.1159
  264SOL    HW1 3975   2.947   3.982   0.358 -1.1756 -0.5025 -0.3352
  264SOL    HW2 3976   2.893   4.037   0.489 -0.8450  0.6585  0.1523
  264SOL     MW 3977   2.944   4.044   0.419 -0.0049  0.0018  0.0035
  265SOL     OW 3978   1.524   0.874   3.040 -0.2328 -0.0291  0.0712
  265SOL    HW1 3979   1.538   0.841   3.129  0.8421 -0.3461 -0.1996
  265SOL    HW2 3980   1.564   0.801   2.992  0.7740  1.0238 -0.7573
  265SOL     MW 3981   1.531   0.860   3.045 -0.0049  0.0018  0.0035
  266SOL     OW 3982   0.161   2.659   2.688 -0.0149  0.1371  0.0182
  266SOL    HW1 3983   0.088   2.598   2.679  0.9025 -0.9848 -0.0646
  266SOL    HW2 3984   0.119   2.730   2.736 -0.6033 -0.1667 -0.0415
  266SOL     MW 3985   0.146   2.660   2.693 -0.0049  0.0018  0.0035
  267SOL     OW 3986   1.201   3.345   0.049  0.3267  0.0169 -0.3378
  267SOL    HW1 3987   1.221   3.387   0.132  0.9227 -0.8794 -0.0055
  267SOL    HW2 3988   1.287   3.308   0.029 -0.7689 -1.6338 -2.5443
  267SOL     MW 3989   1.215   3.345   0.057 -0.0049  0.0018  0.0035
  268SOL     OW 3990   3.841   0.691   2.906  0.7646  0.3565 -0.1567
  268SOL    HW1 3991   3.848   0.649   2.992 -0.8080 -1.9143 -1.0208
  268SOL    HW2 3992   3.746   0.705   2.900  0.6403 -0.0740  0.5973
  268SOL     MW 3993   3.829   0.687   2.916 -0.0049  0.0018  0.0035
  269SOL     OW 3994   0.044   4.943   0.086  0.1459  0.0463  0.2226
  269SOL    HW1 3995   0.047   4.948   0.181 -1.0579 -0.1013  0.2852
  269SOL    HW2 3996   0.129   4.972   0.052  0.0435  0.2011  0.0981
  269SOL     MW 3997   0.055   4.948   0.094 -0.0049  0.0018  0.0035
  270SOL     OW 3998   1.747   1.878   2.727 -0.5720 -0.5751 -0.0524
  270SOL    HW1 3999   1.713   1.792   2.703 -0.2115 -1.0280  0.9891
  270SOL    HW2 4000   1.753   1.874   2.823 -0.2406 -1.1866 -0.0959
  270SOL     MW 4001   1.743   1.866   2.737 -0.0049  0.0018  0.0035
  271SOL     OW 4002   3.098   1.075   0.046 -0.7435  0.1264  0.3292
  271SOL    HW1 4003   3.147   1.000   0.079 -0.6163 -0.3077 -0.7981
  271SOL    HW2 4004   3.163   1.123  -0.006  0.7930  0.2466  2.2490
  271SOL     MW 4005   3.113   1.072   0.043 -0.0049  0.0018  0.0035
  272SOL     OW 4006   3.099   2.170   0.087  0.4190 -0.5731  0.3349
  272SOL    HW1 4007   3.172   2.144   0.144  0.7137 -3.0415 -1.0250
  272SOL    HW2 4008   3.124   2.261   0.069  0.6181 -1.1262 -2.7810
  272SOL     MW 4009   3.112   2.179   0.092 -0.0049  0.0018  0.0035
  273SOL     OW 4010   3.996   3.501   3.071 -0.7044 -0.4330 -0.4100
  273SOL    HW1 4011   3.927   3.486   3.136  0.7622 -0.8465  1.1193
  273SOL    HW2 4012   3.957   3.566   3.012 -0.1716 -0.8031 -1.1967
  273SOL     MW 4013   3.982   3.507   3.072 -0.0049  0.0018  0.0035
  274SOL     OW 4014   0.843   3.354   2.796  0.0163 -0.2306 -0.2285
  274SOL    HW1 4015   0.766   3.363   2.740  0.7105  0.9087 -1.0469
  274SOL    HW2 4016   0.864   3.261   2.798  0.0033 -0.2431 -0.7048
  274SOL     MW 4017   0.835   3.343   2.789 -0.0049  0.0018  0.0035
  275SOL     OW 4018   2.468   1.585   2.815 -0.1510  0.0168  0.1081
  275SOL    HW1 4019   2.401   1.626   2.870  1.6726  0.5331  2.0466
  275SOL    HW2 4020   2.468   1.625   2.727  1.5393 -1.4576 -0.6228
  275SOL     MW 4021   2.459   1.596   2.810 -0.0049  0.0018  0.0035
  276SOL     OW 4022   4.051   2.384   0.095  0.4389 -0.2427 -0.4556
  276SOL    HW1 4023   3.981   2.423   0.146  0.3472  0.3715 -1.0415
  276SOL    HW2 4024   4.128   2.396   0.151 -0.2602  0.7389  0.3092
  276SOL     MW 4025   4.052   2.390   0.109 -0.0049  0.0018  0.0035
  277SOL     OW 4026   2.875   2.797   0.513 -0.1815  0.0004  0.4338
  277SOL    HW1 4027   2.946   2.749   0.555  1.7378  0.8606 -1.6005
  277SOL    HW2 4028   2.870   2.745   0.432  0.0121 -1.4964  1.3503
  277SOL     MW 4029   2.884   2.784   0.508 -0.0049  0.0018  0.0035
  278SOL     OW 4030   2.099   4.408   0.136 -0.2629 -0.1638  0.1494
  278SOL    HW1 4031   2.115   4.499   0.163 -1.5584  0.0105  0.3867
  278SOL    HW2 4032   2.133   4.358   0.210  4.2503  1.6014 -0.3604
  278SOL     MW 4033   2.106   4.414   0.149 -0.0049  0.0018  0.0035
  279SOL     OW 4034   2.099   3.885   0.297  0.1613  0.4173 -0.0681
  279SOL    HW1 4035   2.023   3.870   0.241  0.4470  1.1629 -0.6661
  279SOL    HW2 4036   2.064   3.961   0.344 -2.1542  0.1397 -1.1733
  279SOL     MW 4037   2.084   3.893   0.296 -0.0049  0.0018  0.0035
  280SOL     OW 4038   4.241   2.421   3.027  0.1688  0.1146 -0.0872
  280SOL    HW1 4039   4.167   2.395   3.082  0.3817 -2.1113 -0.7510
  280SOL    HW2 4040   4.269   2.503   3.066 -0.3283 -0.1090  0.7622
  280SOL     MW 4041   4.235   2.429   3.039 -0.0049  0.0018  0.0035
  281SOL     OW 4042   1.286   3.459   0.292 -0.2010 -0.0576  0.2021
  281SOL    HW1 4043   1.212   3.509   0.327  0.1234  0.1354  0.6274
  281SOL    HW2 4044   1.360   3.470   0.351  1.1339 -3.1378 -0.6811
  281SOL     MW 4045   1.286   3.467   0.305 -0.0049  0.0018  0.0035
  282SOL     OW 4046   0.204   2.580   0.217  0.4439 -0.2308 -0.2610
  282SOL    HW1 4047   0.272   2.512   0.212  0.2340 -0.3514 -1.6946
  282SOL    HW2 4048   0.133   2.530   0.257  0.3660  0.2881  0.2608
  282SOL     MW 4049   0.204   2.564   0.222 -0.0049  0.0018  0.0035
  283SOL     OW 4050   2.326   0.401   2.983 -0.2021  0.1745 -0.0439
  283SOL    HW1 4051   2.304   0.488   2.949  0.3506  0.1823 -0.3933
  283SOL    HW2 4052   2.273   0.343   2.929 -1.7614  1.6081 -0.1423
  283SOL     MW 4053   2.316   0.405   2.971 -0.0049  0.0018  0.0035
  284SOL     OW 4054   4.273   2.679   3.121  0.4007  0.2539 -0.5778
  284SOL    HW1 4055   4.333   2.682   3.196  0.9966  0.3876 -1.0461
  284SOL    HW2 4056   4.221   2.758   3.133  1.3371  0.7226  0.4798
  284SOL     MW 4057   4.274   2.690   3.132 -0.0049  0.0018  0.0035
  285SOL     OW 4058   2.408   1.903   3.119 -0.4895  0.1743  0.3259
  285SOL    HW1 4059   2.468   1.963   3.074  0.3420  0.2377  1.4638
  285SOL    HW2 4060   2.421   1.919   3.213  0.5442 -0.7302  0.3674
  285SOL     MW 4061   2.418   1.913   3.126 -0.0049  0.0018  0.0035
  286SOL     OW 4062   3.248   2.473   0.010  0.3546  0.1330  0.1272
  286SOL    HW1 4063   3.317   2.524   0.053 -1.0054  1.7215  0.5017
  286SOL    HW2 4064   3.303   2.412  -0.040  0.4139 -0.1547  0.5405
  286SOL     MW 4065   3.265   2.472   0.009 -0.0049  0.0018  0.0035
  287SOL     OW 4066   1.840   1.492   2.856 -0.2744  0.3257  0.3009
  287SOL    HW1 4067   1.879   1.576   2.880  1.5802 -0.5411  0.5499
  287SOL    HW2 4068   1.908   1.451   2.802 -0.4405  0.9376 -0.3852
  287SOL     MW 4069   1.854   1.497   2.852 -0.0049  0.0018  0.0035
  288SOL     OW 4070   4.979   2.399   2.909  0.1827 -0.4789 -0.0165
  288SOL    HW1 4071   5.043   2.354   2.964 -0.5096 -1.6271 -0.0985
  288SOL    HW2 4072   4.905   2.406   2.970  0.1200  2.1489 -0.3161
  288SOL     MW 4073   4.977   2.394   2.924 -0.0049  0.0018  0.0035
  289SOL     OW 4074   4.416   2.989   0.308  0.0822  0.0612 -0.7007
  289SOL    HW1 4075   4.429   3.011   0.215  1.1974 -0.3197 -0.6508
  289SOL    HW2 4076   4.414   2.893   0.307 -1.2465  0.0781 -1.0825
  289SOL     MW 4077   4.417   2.979   0.295 -0.0049  0.0018  0.0035
  290SOL     OW 4078   3.805   3.416   0.136  0.4463 -0.0034  0.0112
  290SOL    HW1 4079   3.716   3.451   0.129  0.8910  0.9571 -1.4873
  290SOL    HW2 4080   3.849   3.480   0.193  0.3297 -0.0356  0.1372
  290SOL     MW 4081   3.799   3.429   0.143 -0.0049  0.0018  0.0035
  291SOL     OW 4082   4.622   1.805   0.565  0.0252  0.3264 -0.6099
  291SOL    HW1 4083   4.656   1.815   0.476  1.2599  0.9455 -0.0982
  291SOL    HW2 4084   4.554   1.738   0.557  0.5767 -0.1864 -1.1080
  291SOL     MW 4085   4.617   1.798   0.552 -0.0049  0.0018  0.0035
  292SOL     OW 4086   4.038   4.984   2.709 -0.6315 -0.0040  0.3624
  292SOL    HW1 4087   4.086   5.046   2.763  1.3817  1.0770 -2.4500
  292SOL    HW2 4088   3.946   5.013   2.713 -1.1667 -1.2556 -1.4935
  292SOL     MW 4089   4.032   4.996   2.717 -0.0049  0.0018  0.0035
  293SOL     OW 4090   4.159   3.032   0.451 -0.2085  0.1744 -0.0581
  293SOL    HW1 4091   4.183   3.052   0.541 -0.0369 -4.3845  1.1301
  293SOL    HW2 4092   4.246   3.013   0.416 -0.9101 -1.0739 -1.2132
  293SOL     MW 4093   4.173   3.032   0.458 -0.0049  0.0018  0.0035
  294SOL     OW 4094   4.075   3.275   2.890  0.6298  0.2998 -0.3177
  294SOL    HW1 4095   4.068   3.356   2.939 -2.2876 -0.0908  0.0970
  294SOL    HW2 4096   4.018   3.214   2.937  1.7504  1.1152  2.2318
  294SOL     MW 4097   4.066   3.277   2.902 -0.0049  0.0018  0.0035
  295SOL     OW 4098   4.676   2.666   0.085  0.0402 -0.3557  0.0585
  295SOL    HW1 4099   4.677   2.742   0.027  0.8783  0.2226  0.7926
  295SOL    HW2 4100   4.765   2.663   0.121  2.1339 -0.8558 -4.5039
  295SOL     MW 4101   4.688   2.675   0.082 -0.0049  0.0018  0.0035
  296SOL     OW 4102   3.573   0.734   2.862  0.6356 -0.3717 -0.1392
  296SOL    HW1 4103   3.508   0.799   2.888  0.7481 -0.1874 -0.3134
  296SOL    HW2 4104   3.562   0.667   2.930 -1.7843 -0.0952 -0.1537
  296SOL     MW 4105   3.563   0.734   2.875 -0.0049  0.0018  0.0035
  297SOL     OW 4106   3.931   3.085   3.052  0.0170 -0.0659  0.5228
  297SOL    HW1 4107   3.861   3.027   3.024 -1.1529  2.3865 -2.1685
  297SOL    HW2 4108   3.896   3.130   3.129  0.5838  2.1427 -0.4376
  297SOL     MW 4109   3.917   3.083   3.058 -0.0049  0.0018  0.0035
  298SOL     OW 4110   1.647   3.331   2.903  0.3819 -0.0669 -0.4301
  298SOL    HW1 4111   1.622   3.408   2.851 -0.1105 -1.4154 -2.2768
  298SOL    HW2 4112   1.599   3.261   2.861 -0.0197 -0.3239  0.4340
  298SOL     MW 4113   1.638   3.332   2.891 -0.0049  0.0018  0.0035
  299SOL     OW 4114   4.774   0.237   3.015 -0.4628  0.6335  0.0295
  299SOL    HW1 4115   4.826   0.304   3.059 -0.0864  1.2615 -1.3509
  299SOL    HW2 4116   4.801   0.158   3.062 -2.9288 -1.3456 -1.6021
  299SOL     MW 4117   4.784   0.235   3.027 -0.0049  0.0018  0.0035
  300SOL     OW 4118   2.848   2.330   0.067 -0.1029  0.2517 -0.2060
  300SOL    HW1 4119   2.899   2.394   0.018  0.6204  0.8404  1.2643
  300SOL    HW2 4120   2.915   2.265   0.090 -1.4530 -1.1185  0.0065
  300SOL     MW 4121   2.864   2.330   0.063 -0.0049  0.0018  0.0035
  301SOL     OW 4122   3.076   2.705   0.119  0.3871  0.6793  0.0172
  301SOL    HW1 4123   3.118   2.723   0.203 -0.4193  0.8639  0.3910
  301SOL    HW2 4124   3.120   2.627   0.085  1.5870  1.3605 -0.0752
  301SOL     MW 4125   3.088   2.697   0.126 -0.0049  0.0018  0.0035
  302SOL     OW 4126   5.083   2.471   0.320  0.2987 -0.4670  0.5416
  302SOL    HW1 4127   5.048   2.471   0.410  1.7255  1.6211  1.1600
  302SOL    HW2 4128   5.029   2.534   0.272  1.5875 -0.5095 -1.0502
  302SOL     MW 4129   5.071   2.479   0.326 -0.0049  0.0018  0.0035
  303SOL     OW 4130   1.926   4.659   2.653 -0.2216 -0.3499  0.0838
  303SOL    HW1 4131   1.853   4.708   2.613  1.1364  0.1517 -1.9736
  303SOL    HW2 4132   1.918   4.576   2.606 -1.9634 -0.5422  0.6237
  303SOL     MW 4133   1.915   4.655   2.641 -0.0049  0.0018  0.0035
  304SOL     OW 4134   4.088   0.547   2.653  0.1776  0.0469 -0.0387
  304SOL    HW1 4135   4.092   0.543   2.557  0.5172  2.1140 -0.1508
  304SOL    HW2 4136   3.994   0.536   2.670  0.2600 -1.5201 -0.4349
  304SOL     MW 4137   4.076   0.545   2.642 -0.0049  0.0018  0.0035
  305SOL     OW 4138   4.180   1.093   2.714 -0.5562 -0.2076 -0.2718
  305SOL    HW1 4139   4.178   1.018   2.654  0.3064  1.0585 -1.9912
  305SOL    HW2 4140   4.092   1.110   2.748 -0.1469  1.6384 -0.0223
  305SOL     MW 4141   4.169   1.085   2.710 -0.0049  0.0018  0.0035
  306SOL     OW 4142   3.079   4.932   0.543 -0.3793  0.6112 -0.1046
  306SOL    HW1 4143   3.037   4.934   0.629 -0.0657 -0.9920  0.1256
  306SOL    HW2 4144   3.109   5.022   0.529 -2.6609  1.2700 -1.2168
  306SOL     MW 4145   3.077   4.944   0.553 -0.0049  0.0018  0.0035
  307SOL     OW 4146   0.797   4.184   0.020 -0.0731  0.0522 -0.3956
  307SOL    HW1 4147   0.878   4.202   0.068  0.5831 -0.0750 -1.4038
  307SOL    HW2 4148   0.786   4.091   0.041  0.2717  0.4720  1.9389
  307SOL     MW 4149   0.806   4.174   0.029 -0.0049  0.0018  0.0035
  308SOL     OW 4150   3.073   4.547   2.820  0.1249  0.2089 -0.4988
  308SOL    HW1 4151   3.077   4.560   2.915 -1.0342  0.7314 -0.5181
  308SOL    HW2 4152   2.982   4.521   2.805  0.7152 -1.2656 -1.9384
  308SOL     MW 4153   3.062   4.545   2.830 -0.0049  0.0018  0.0035
  309SOL     OW 4154   0.280   4.960   3.077 -0.0756  0.0551 -0.2410
  309SOL    HW1 4155   0.279   4.893   3.008  1.4427 -1.0792  0.7764
  309SOL    HW2 4156   0.359   4.928   3.120  0.5148 -1.5419 -2.3342
  309SOL     MW 4157   0.290   4.947   3.074 -0.0049  0.0018  0.0035
  310SOL     OW 4158   3.014   4.838   0.127 -0.1687  0.5232  0.8075
  310SOL    HW1 4159   2.984   4.806   0.212  0.2930 -2.1953  0.0449
  310SOL    HW2 4160   2.936   4.883   0.093 -0.2725 -0.4819 -0.3524
  310SOL     MW 4161   3.000   4.840   0.133 -0.0049  0.0018  0.0035
  311SOL     OW 4162   3.500   0.632   2.629 -0.1624  0.3452  0.1451
  311SOL    HW1 4163   3.519   0.673   2.713  0.4119  0.8752 -0.2351
  311SOL    HW2 4164   3.571   0.662   2.572  0.2761  0.4760  0.7474
  311SOL     MW 4165   3.512   0.642   2.633 -0.0049  0.0018  0.0035
  312SOL     OW 4166   3.202   0.500   2.937 -0.0301 -0.5185  0.2126
  312SOL    HW1 4167   3.241   0.484   2.851 -0.7630  0.5620 -0.3262
  312SOL    HW2 4168   3.127   0.557   2.923  0.0368  0.0630  2.0317
  312SOL     MW 4169   3.198   0.505   2.924 -0.0049  0.0018  0.0035
  313SOL     OW 4170   2.332   4.012   0.186 -0.4221 -0.3851  0.3846
  313SOL    HW1 4171   2.408   3.996   0.243  0.7764  0.6598 -0.8735
  313SOL    HW2 4172   2.268   3.964   0.238  1.0660 -0.8613  1.8856
  313SOL     MW 4173   2.334   4.003   0.201 -0.0049  0.0018  0.0035
  314SOL     OW 4174   2.701   2.936   0.279  0.1569 -0.6607  0.6395
  314SOL    HW1 4175   2.645   3.011   0.299  0.0262 -0.1452 -1.4895
  314SOL    HW2 4176   2.789   2.968   0.296  0.3453  0.5245 -2.1260
  314SOL     MW 4177   2.705   2.950   0.284 -0.0049  0.0018  0.0035
  315SOL     OW 4178   2.222   4.242   0.330  0.5202  0.1604  0.5444
  315SOL    HW1 4179   2.291   4.188   0.292  0.3953  1.3955 -1.5791
  315SOL    HW2 4180   2.176   4.191   0.396 -1.0666 -0.4690 -0.9776
  315SOL     MW 4181   2.225   4.228   0.333 -0.0049  0.0018  0.0035
  316SOL     OW 4182   2.027   1.338   2.711  0.0675  0.2703 -0.2076
  316SOL    HW1 4183   2.029   1.356   2.617 -2.1414  1.6332 -0.0530
  316SOL    HW2 4184   1.997   1.247   2.714 -1.0563  0.6397  0.0331
  316SOL     MW 4185   2.023   1.328   2.699 -0.0049  0.0018  0.0035
  317SOL     OW 4186   1.741   4.832   2.563 -0.0063  0.7381 -0.2519
  317SOL    HW1 4187   1.675   4.823   2.632  1.0832  1.5282  0.9402
  317SOL    HW2 4188   1.789   4.911   2.588  0.3807  0.0633  1.1978
  317SOL     MW 4189   1.738   4.841   2.575 -0.0049  0.0018  0.0035
  318SOL     OW 4190   3.133   4.633   3.078 -0.6684 -0.5823 -0.9761
  318SOL    HW1 4191   3.226   4.658   3.075 -0.2210 -1.8383  0.5631
  318SOL    HW2 4192   3.104   4.712   3.124  2.7881  0.3181  0.0157
  318SOL     MW 4193   3.142   4.647   3.084 -0.0049  0.0018  0.0035
  319SOL     OW 4194   1.885   4.252   2.884  0.1480  0.0728 -0.2561
  319SOL    HW1 4195   1.839   4.217   2.808  0.0444 -1.2765  0.3982
  319SOL    HW2 4196   1.978   4.250   2.859  0.2171  2.1993 -0.3592
  319SOL     MW 4197   1.891   4.247   2.870 -0.0049  0.0018  0.0035
  320SOL     OW 4198   2.179   3.617   0.290 -0.2329  0.1469 -0.0329
  320SOL    HW1 4199   2.195   3.594   0.382 -1.4894  1.7284  0.6427
  320SOL    HW2 4200   2.161   3.711   0.301  0.9150  0.3609  0.1772
  320SOL     MW 4201   2.179   3.627   0.304 -0.0049  0.0018  0.0035
  321SOL     OW 4202   0.318   4.756   2.906  0.0323  0.0671 -0.4960
  321SOL    HW1 4203   0.256   4.683   2.916  1.1887 -0.7072  2.1652
  321SOL    HW2 4204   0.398   4.703   2.901  0.3018  0.3464  0.5291
  321SOL     MW 4205   0.320   4.739   2.907 -0.0049  0.0018  0.0035
  322SOL     OW 4206   4.251   2.447   0.283 -0.7291  0.2218 -0.0832
  322SOL    HW1 4207   4.295   2.381   0.336 -1.4752 -0.5297 -0.3640
  322SOL    HW2 4208   4.190   2.499   0.336 -0.6214  0.4543 -0.1841
  322SOL     MW 4209   4.249   2.445   0.297 -0.0049  0.0018  0.0035
  323SOL     OW 4210   3.146   0.234   2.989 -0.1058  0.4510  0.0867
  323SOL    HW1 4211   3.146   0.180   2.910 -0.6709 -0.2048  0.5210
  323SOL    HW2 4212   3.140   0.324   2.958 -3.7602  0.3232 -0.0442
  323SOL     MW 4213   3.145   0.239   2.974 -0.0049  0.0018  0.0035
  324SOL     OW 4214   3.783   4.970   2.981 -0.6892  0.1602  0.2896
  324SOL    HW1 4215   3.842   5.040   3.009  0.6978  0.2395 -2.4526
  324SOL    HW2 4216   3.712   4.975   3.045 -1.3342 -0.5705 -0.3387
  324SOL     MW 4217   3.781   4.980   2.993 -0.0049  0.0018  0.0035
  325SOL     OW 4218   2.323   4.703   0.451 -0.0436  0.4697 -0.6690
  325SOL    HW1 4219   2.357   4.780   0.497  1.6135 -0.4912 -0.2049
  325SOL    HW2 4220   2.265   4.734   0.382 -2.6981  0.1520  1.2631
  325SOL     MW 4221   2.320   4.718   0.448 -0.0049  0.0018  0.0035
  326SOL     OW 4222   2.450   0.912   0.067 -0.1750  0.0517 -0.3494
  326SOL    HW1 4223   2.540   0.886   0.087 -0.0484  1.0719  0.5001
  326SOL    HW2 4224   2.387   0.856   0.113 -0.0619 -0.0426 -0.3102
  326SOL     MW 4225   2.453   0.901   0.076 -0.0049  0.0018  0.0035
  327SOL     OW 4226   0.600   4.396   3.053  0.2799 -0.3841 -0.4848
  327SOL    HW1 4227   0.624   4.462   3.118 -0.1215 -1.8630  1.2300
  327SOL    HW2 4228   0.662   4.327   3.075  1.7289  0.4663 -1.7640
  327SOL     MW 4229   0.611   4.396   3.064 -0.0049  0.0018  0.0035
  328SOL     OW 4230   2.111   3.089   0.602 -0.0724 -0.1941  0.3809
  328SOL    HW1 4231   2.039   3.036   0.570  0.6775 -0.8687 -0.2410
  328SOL    HW2 4232   2.119   3.061   0.693  0.8124 -0.5974  0.1925
  328SOL     MW 4233   2.103   3.079   0.610 -0.0049  0.0018  0.0035
  329SOL     OW 4234   2.062   4.090   0.494  0.1803 -0.0247 -0.0122
  329SOL    HW1 4235   1.972   4.121   0.492 -0.2600 -1.2581 -0.3763
  329SOL    HW2 4236   2.077   4.071   0.587 -0.4498 -0.7432 -0.0406
  329SOL     MW 4237   2.052   4.091   0.506 -0.0049  0.0018  0.0035
  330SOL     OW 4238   1.826   4.311   0.438 -0.0072  0.1841  0.2930
  330SOL    HW1 4239   1.821   4.356   0.353  1.0055  1.6955  0.9884
  330SOL    HW2 4240   1.738   4.293   0.470  0.4996 -1.5088  0.8657
  330SOL     MW 4241   1.814   4.314   0.431 -0.0049  0.0018  0.0035
  331SOL     OW 4242   2.153   4.686   0.224  0.0787 -0.3035  0.3949
  331SOL    HW1 4243   2.208   4.731   0.160 -0.0103 -1.8129 -0.8093
  331SOL    HW2 4244   2.067   4.693   0.183  0.4090  0.7568 -0.1447
  331SOL     MW 4245   2.149   4.693   0.210 -0.0049  0.0018  0.0035
  332SOL     OW 4246   0.583   3.730   0.048  0.3088  0.4704 -0.0590
  332SOL    HW1 4247   0.583   3.673   0.125  1.1815 -0.3542 -0.6396
  332SOL    HW2 4248   0.488   3.745   0.044 -0.0777 -1.7753 -0.6604
  332SOL     MW 4249   0.570   3.724   0.058 -0.0049  0.0018  0.0035
  333SOL     OW 4250   0.225   2.460   2.877 -0.0674 -0.1414  0.7133
  333SOL    HW1 4251   0.227   2.537   2.820 -0.9661 -1.4132 -1.1756
  333SOL    HW2 4252   0.202   2.392   2.812 -0.0517  1.7879 -1.4348
  333SOL     MW 4253   0.222   2.461   2.861 -0.0049  0.0018  0.0035
  334SOL     OW 4254   4.736   0.299   2.713 -0.0937 -0.4858  0.3444
  334SOL    HW1 4255   4.797   0.372   2.699  1.0773 -1.9692 -3.1776
  334SOL    HW2 4256   4.752   0.277   2.805  0.1876 -1.0957  0.1480
  334SOL     MW 4257   4.746   0.306   2.723 -0.0049  0.0018  0.0035
  335SOL     OW 4258   4.590   0.005   2.533  0.3224  0.1175  0.3309
  335SOL    HW1 4259   4.600   0.084   2.479 -2.3201  0.4330  0.1848
  335SOL    HW2 4260   4.678  -0.013   2.567  0.2579  1.8892  1.5582
  335SOL     MW 4261   4.603   0.013   2.530 -0.0049  0.0018  0.0035
  336SOL     OW 4262   3.860   0.848   2.663 -0.2021 -0.3185  0.4827
  336SOL    HW1 4263   3.954   0.846   2.650 -0.3672  2.1129 -1.9476
  336SOL    HW2 4264   3.848   0.796   2.742  0.0325 -1.3264 -0.1231
  336SOL     MW 4265   3.871   0.841   2.671 -0.0049  0.0018  0.0035
  337SOL     OW 4266   3.111   2.685   0.591 -0.2863 -0.4984  0.1303
  337SOL    HW1 4267   3.168   2.722   0.658 -0.1624  1.2826 -0.9029
  337SOL    HW2 4268   3.106   2.590   0.604  0.4060 -0.5044  0.3600
  337SOL     MW 4269   3.118   2.677   0.601 -0.0049  0.0018  0.0035
  338SOL     OW 4270   5.085   1.040   0.329  0.1042 -0.2739 -0.0290
  338SOL    HW1 4271   5.025   1.008   0.397 -2.8657  2.0170 -1.3300
  338SOL    HW2 4272   5.168   1.057   0.372  0.3188  0.4172 -0.6939
  338SOL     MW 4273   5.088   1.038   0.344 -0.0049  0.0018  0.0035
  339SOL     OW 4274   3.831   0.494   2.711 -0.4124  0.6354 -0.0803
  339SOL    HW1 4275   3.843   0.536   2.796  0.7508  2.8315 -1.2360
  339SOL    HW2 4276   3.802   0.405   2.735 -2.7487  1.3288 -0.0676
  339SOL     MW 4277   3.829   0.488   2.725 -0.0049  0.0018  0.0035
  340SOL     OW 4278   4.941   0.380   0.093 -0.0123 -0.3766 -0.0307
  340SOL    HW1 4279   4.906   0.324   0.162  1.4580 -1.4930 -0.1237
  340SOL    HW2 4280   5.035   0.380   0.110  0.2174  2.0673 -0.8500
  340SOL     MW 4281   4.949   0.372   0.104 -0.0049  0.0018  0.0035
  341SOL     OW 4282   3.397   0.906   2.959  0.6675  0.6389  0.0482
  341SOL    HW1 4283   3.375   0.869   3.044  1.3008  0.5782  0.1950
  341SOL    HW2 4284   3.314   0.891   2.913  1.1933 -0.7156 -0.5074
  341SOL     MW 4285   3.383   0.899   2.964 -0.0049  0.0018  0.0035
  342SOL     OW 4286   1.743   0.083   2.464 -0.0109 -0.1261  0.0631
  342SOL    HW1 4287   1.688   0.050   2.393 -0.3033 -1.2909  0.7990
  342SOL    HW2 4288   1.761   0.174   2.441  0.7538 -0.4512 -0.6836
  342SOL     MW 4289   1.738   0.091   2.452 -0.0049  0.0018  0.0035
  343SOL     OW 4290   4.143   0.495   2.385 -0.0427 -0.6042 -0.0583
  343SOL    HW1 4291   4.237   0.495   2.368  0.3067 -0.4373  1.6844
  343SOL    HW2 4292   4.115   0.404   2.378 -0.3937 -0.6759  1.8502
  343SOL     MW 4293   4.152   0.483   2.381 -0.0049  0.0018  0.0035
  344SOL     OW 4294   4.139   0.111   2.856 -0.0090  0.3653  0.0329
  344SOL    HW1 4295   4.144   0.205   2.869  0.0696  0.5509 -1.2633
  344SOL    HW2 4296   4.230   0.090   2.878  0.3676  0.4006 -1.3997
  344SOL     MW 4297   4.152   0.120   2.861 -0.0049  0.0018  0.0035
  345SOL     OW 4298   0.545   3.560   0.255 -0.0905 -0.1525 -0.7828
  345SOL    HW1 4299   0.561   3.480   0.204 -0.2144  1.1168 -2.9516
  345SOL    HW2 4300   0.457   3.547   0.291  0.1016  1.6024  0.4419
  345SOL     MW 4301   0.536   3.548   0.253 -0.0049  0.0018  0.0035
  346SOL     OW 4302   4.059   3.361   0.570  0.0180 -0.4217 -0.0812
  346SOL    HW1 4303   4.132   3.363   0.509  0.6509  1.0401  0.6650
  346SOL    HW2 4304   4.041   3.452   0.593  0.6541 -0.1920 -0.4741
  346SOL     MW 4305   4.066   3.373   0.565 -0.0049  0.0018  0.0035
  347SOL     OW 4306   4.909   4.654   2.805 -0.6228 -0.0472  0.4215
  347SOL    HW1 4307   4.958   4.715   2.860 -0.9232 -0.4385  1.1411
  347SOL    HW2 4308   4.873   4.705   2.733  1.1994 -0.7756 -1.0690
  347SOL     MW 4309   4.910   4.669   2.803 -0.0049  0.0018  0.0035
  348SOL     OW 4310   3.953   0.071   3.086 -0.1007 -0.2407 -0.0501
  348SOL    HW1 4311   4.013   0.076   3.012 -0.0686 -1.9258 -0.1861
  348SOL    HW2 4312   3.938   0.164   3.102 -2.0807 -0.1513 -2.0151
  348SOL     MW 4313   3.959   0.084   3.079 -0.0049  0.0018  0.0035
  349SOL     OW 4314   4.891   4.865   0.127  0.1025  0.2334 -0.1204
  349SOL    HW1 4315   4.984   4.888   0.120  0.0658  0.3926 -0.0854
  349SOL    HW2 4316   4.881   4.775   0.094  0.8189  0.6768 -1.6357
  349SOL     MW 4317   4.902   4.856   0.121 -0.0049  0.0018  0.0035
  350SOL     OW 4318   3.179   2.786   0.358 -0.4300  0.4074 -0.0477
  350SOL    HW1 4319   3.252   2.844   0.378  1.1609 -1.7423  0.7643
  350SOL    HW2 4320   3.156   2.744   0.441  0.1540 -0.3755 -0.2689
  350SOL     MW 4321   3.186   2.788   0.372 -0.0049  0.0018  0.0035
  351SOL     OW 4322   4.036   1.325   0.075  0.4764  0.0294 -0.1579
  351SOL    HW1 4323   4.037   1.232   0.050  0.0508 -0.0287  0.0361
  351SOL    HW2 4324   4.128   1.341   0.055  0.3058 -0.1986 -1.1453
  351SOL     MW 4325   4.049   1.315   0.069 -0.0049  0.0018  0.0035
  352SOL     OW 4326   4.172   0.126   0.125  0.3573  0.0514 -0.0270
  352SOL    HW1 4327   4.141   0.211   0.093  0.5968  0.1457 -0.0060
  352SOL    HW2 4328   4.096   0.069   0.110 -0.0277  0.5343  0.0480
  352SOL     MW 4329   4.158   0.129   0.119 -0.0049  0.0018  0.0035
  353SOL     OW 4330   1.889   0.773   2.957  0.1737 -0.6983  0.1661
  353SOL    HW1 4331   1.858   0.852   3.001  2.8411  0.8642 -0.5761
  353SOL    HW2 4332   1.806   0.724   2.949 -1.0693  1.5158 -1.5799
  353SOL     MW 4333   1.874   0.777   2.962 -0.0049  0.0018  0.0035
  354SOL     OW 4334   2.427   4.947   0.557  0.5054  0.4931  0.8164
  354SOL    HW1 4335   2.414   4.934   0.651 -2.1073 -0.2770  0.4361
  354SOL    HW2 4336   2.521   4.936   0.543  0.3260  1.2942 -1.4349
  354SOL     MW 4337   2.438   4.944   0.568 -0.0049  0.0018  0.0035
  355SOL     OW 4338   4.560   0.508   2.755  0.2931 -0.0814  0.3219
  355SOL    HW1 4339   4.612   0.429   2.739  0.8227  0.2216  0.5234
  355SOL    HW2 4340   4.622   0.571   2.792 -0.2070  0.6944 -0.1293
  355SOL     MW 4341   4.575   0.506   2.758 -0.0049  0.0018  0.0035
  356SOL     OW 4342   4.328   1.146   2.929 -0.1087  0.0860 -0.3869
  356SOL    HW1 4343   4.286   1.120   2.846 -0.4123 -0.8712  0.0491
  356SOL    HW2 4344   4.406   1.091   2.930 -1.0248 -1.3820 -2.2689
  356SOL     MW 4345   4.333   1.135   2.918 -0.0049  0.0018  0.0035
  357SOL     OW 4346   4.371   0.477   2.982  0.1842 -0.1131 -0.3572
  357SOL    HW1 4347   4.439   0.483   2.915  1.1279 -1.1740  0.4627
  357SOL    HW2 4348   4.405   0.405   3.035  2.0401  0.4993 -0.6235
  357SOL     MW 4349   4.384   0.468   2.980 -0.0049  0.0018  0.0035
  358SOL     OW 4350   4.135   0.386   2.894 -0.0803 -0.1487  0.5681
  358SOL    HW1 4351   4.121   0.429   2.810 -1.2636  1.0971  1.3645
  358SOL    HW2 4352   4.215   0.423   2.931 -1.1153  0.6677  2.1408
  358SOL     MW 4353   4.144   0.397   2.888 -0.0049  0.0018  0.0035
  359SOL     OW 4354   2.085   3.676   3.004  0.6417  0.3076  0.1563
  359SOL    HW1 4355   2.021   3.668   3.075  1.5626 -1.1971  0.8660
  359SOL    HW2 4356   2.157   3.619   3.028  2.3955  2.5933  0.6368
  359SOL     MW 4357   2.086   3.667   3.016 -0.0049  0.0018  0.0035
  360SOL     OW 4358   4.078   1.083   3.053  0.2743 -0.0776 -0.2170
  360SOL    HW1 4359   4.161   1.100   3.007  0.3295  0.9465  0.2421
  360SOL    HW2 4360   4.012   1.088   2.984  0.0126 -1.6118 -0.0992
  360SOL     MW 4361   4.080   1.086   3.038 -0.0049  0.0018  0.0035
  361SOL     OW 4362   5.100   4.793   2.969  0.0454 -0.0384 -0.3748
  361SOL    HW1 4363   5.138   4.711   3.000 -0.5887 -0.0681  0.3348
  361SOL    HW2 4364   5.109   4.850   3.045  1.1041 -0.4727 -0.1584
  361SOL     MW 4365   5.106   4.790   2.983 -0.0049  0.0018  0.0035
  362SOL     OW 4366   2.665   2.931   0.003  0.6792 -0.1431 -0.3941
  362SOL    HW1 4367   2.688   2.946   0.095 -0.1747 -0.6110 -0.0944
  362SOL    HW2 4368   2.614   3.008  -0.023  0.1468 -1.1662 -2.5852
  362SOL     MW 4369   2.661   2.943   0.012 -0.0049  0.0018  0.0035
  363SOL     OW 4370   3.436   2.971   0.419  0.0420  0.1021 -0.1390
  363SOL    HW1 4371   3.400   3.024   0.490 -0.8350 -0.2084 -0.3367
  363SOL    HW2 4372   3.442   3.029   0.343 -0.3450  0.2290 -0.0728
  363SOL     MW 4373   3.432   2.985   0.418 -0.0049  0.0018  0.0035
  364SOL     OW 4374   4.430   2.714   2.901  0.2378 -0.4996 -0.2872
  364SOL    HW1 4375   4.358   2.720   2.838  0.2802  0.0496 -0.2830
  364SOL    HW2 4376   4.378   2.687   2.977  1.2607 -0.7253  0.3549
  364SOL     MW 4377   4.413   2.711   2.902 -0.0049  0.0018  0.0035
  365SOL     OW 4378   4.431   2.259   0.386 -0.3730 -0.6070 -0.1615
  365SOL    HW1 4379   4.509   2.287   0.436  0.5979 -1.8796 -0.9192
  365SOL    HW2 4380   4.402   2.178   0.426 -0.7203 -0.2451  0.3311
  365SOL     MW 4381   4.438   2.252   0.398 -0.0049  0.0018  0.0035
  366SOL     OW 4382   2.286   3.002   0.371  0.4972  0.1217 -0.3501
  366SOL    HW1 4383   2.243   3.046   0.444  0.4012 -0.3835 -0.0990
  366SOL    HW2 4384   2.227   3.010   0.296  0.8674  0.0153 -0.6577
  366SOL     MW 4385   2.272   3.009   0.371 -0.0049  0.0018  0.0035
  367SOL     OW 4386   3.453   2.591   0.147 -0.1453 -0.0826 -0.0425
  367SOL    HW1 4387   3.508   2.513   0.138 -1.1261 -0.6015 -2.5594
  367SOL    HW2 4388   3.438   2.602   0.240  2.6736  2.0496  0.2602
  367SOL     MW 4389   3.458   2.582   0.158 -0.0049  0.0018  0.0035
  368SOL     OW 4390   3.605   2.660   2.869  0.1319 -0.1672  0.3389
  368SOL    HW1 4391   3.510   2.663   2.882  0.0987  2.8227  0.0627
  368SOL    HW2 4392   3.630   2.574   2.900  1.1355  1.2137  3.7780
  368SOL     MW 4393   3.595   2.649   2.875 -0.0049  0.0018  0.0035
  369SOL     OW 4394   5.041   2.225   0.183 -0.5813 -0.4426  0.3377
  369SOL    HW1 4395   5.074   2.310   0.212  0.7148 -1.4917  2.1796
  369SOL    HW2 4396   4.948   2.226   0.206 -1.0146 -1.0033 -1.3173
  369SOL     MW 4397   5.033   2.236   0.190 -0.0049  0.0018  0.0035
  370SOL     OW 4398   0.323   3.520   2.831 -0.0045  0.2489 -0.8377
  370SOL    HW1 4399   0.269   3.593   2.863  0.2815  0.2786 -0.4229
  370SOL    HW2 4400   0.406   3.532   2.876 -1.6487  1.2179  2.2942
  370SOL     MW 4401   0.327   3.531   2.841 -0.0049  0.0018  0.0035
  371SOL     OW 4402   2.518   3.133   0.298 -0.1510 -0.0145  0.4803
  371SOL    HW1 4403   2.512   3.139   0.203  0.9057 -0.4325  0.3679
  371SOL    HW2 4404   2.433   3.096   0.322  0.4253 -0.1772  2.4683
  371SOL     MW 4405   2.506   3.129   0.289 -0.0049  0.0018  0.0035
  372SOL     OW 4406   0.794   4.751   2.394  0.1627 -0.1938 -0.0311
  372SOL    HW1 4407   0.725   4.781   2.453 -1.7268  0.2649 -2.3109
  372SOL    HW2 4408   0.782   4.656   2.403 -2.8930  0.2322  1.7910
  372SOL     MW 4409   0.783   4.742   2.403 -0.0049  0.0018  0.0035
  373SOL     OW 4410   2.945   4.506   0.123 -0.1359  0.5022 -0.6811
  373SOL    HW1 4411   2.987   4.535   0.204  1.6345  2.1441 -2.1024
  373SOL    HW2 4412   3.017   4.521   0.062  2.6126  1.3148  2.4290
  373SOL     MW 4413   2.960   4.512   0.126 -0.0049  0.0018  0.0035
  374SOL     OW 4414   4.634   1.634   0.272 -0.1488  0.5419  0.1692
  374SOL    HW1 4415   4.685   1.562   0.236 -0.4277  0.0254  0.7791
  374SOL    HW2 4416   4.554   1.591   0.302 -0.9040  2.8736  1.8978
  374SOL     MW 4417   4.630   1.619   0.271 -0.0049  0.0018  0.0035
  375SOL     OW 4418   2.282   1.904   2.748  0.2585  0.2851 -0.3393
  375SOL    HW1 4419   2.260   1.988   2.788  1.0668  0.3854 -0.1035
  375SOL    HW2 4420   2.209   1.890   2.687  0.0596 -2.0582  0.3594
  375SOL     MW 4421   2.269   1.914   2.745 -0.0049  0.0018  0.0035
  376SOL     OW 4422   4.661   2.149   0.859  0.2486  0.1075 -0.2611
  376SOL    HW1 4423   4.582   2.159   0.913 -0.1416 -0.9766 -0.5844
  376SOL    HW2 4424   4.674   2.054   0.851 -2.5389 -0.6613  2.2683
  376SOL     MW 4425   4.652   2.138   0.865 -0.0049  0.0018  0.0035
  377SOL     OW 4426   2.843   2.665   0.273 -0.2481  0.3180  0.2469
  377SOL    HW1 4427   2.912   2.698   0.216  0.7454 -2.3654 -0.2430
  377SOL    HW2 4428   2.772   2.729   0.264  1.2811  2.1437  0.4543
  377SOL     MW 4429   2.842   2.678   0.265 -0.0049  0.0018  0.0035
  378SOL     OW 4430   4.952   0.541   2.994 -0.6279  0.4103  0.4556
  378SOL    HW1 4431   5.007   0.619   2.988 -1.1200  0.7167 -0.1002
  378SOL    HW2 4432   4.961   0.511   3.085  0.0568  1.3981  0.7314
  378SOL     MW 4433   4.961   0.547   3.005 -0.0049  0.0018  0.0035
  379SOL     OW 4434   3.201   4.679   0.598 -0.0396  0.4048 -0.2878
  379SOL    HW1 4435   3.183   4.765   0.562 -0.6698 -0.1455 -1.3541
  379SOL    HW2 4436   3.182   4.693   0.691  2.5313  2.6496  0.0251
  379SOL     MW 4437   3.196   4.692   0.606 -0.0049  0.0018  0.0035
  380SOL     OW 4438   2.929   0.874   3.069  0.4585  0.4067  0.2122
  380SOL    HW1 4439   2.909   0.903   2.980  0.4503  0.6040  0.2776
  380SOL    HW2 4440   2.977   0.948   3.105  0.4033 -0.1785  1.5458
  380SOL     MW 4441   2.933   0.887   3.062 -0.0049  0.0018  0.0035
  381SOL     OW 4442   4.005   0.348   0.009 -0.6221  0.3118  0.6994
  381SOL    HW1 4443   4.036   0.363  -0.080 -1.2803  1.3666  0.6286
  381SOL    HW2 4444   3.935   0.413   0.023 -0.9061  0.4430 -1.1367
  381SOL     MW 4445   4.000   0.359  -0.001 -0.0049  0.0018  0.0035
  382SOL     OW 4446   3.333   0.587   0.069 -0.1150 -0.1215 -0.0299
  382SOL    HW1 4447   3.289   0.565  -0.013  1.0653  0.0899 -0.7568
  382SOL    HW2 4448   3.325   0.505   0.118 -1.0018 -0.2203 -0.3302
  382SOL     MW 4449   3.326   0.574   0.065 -0.0049  0.0018  0.0035
  383SOL     OW 4450   3.610   2.353   0.116  0.2108  0.5041 -0.2021
  383SOL    HW1 4451   3.628   2.263   0.089 -1.1052 -0.2847  1.3888
  383SOL    HW2 4452   3.683   2.381   0.171  0.3149  2.5944 -1.3232
  383SOL     MW 4453   3.622   2.345   0.119 -0.0049  0.0018  0.0035
  384SOL     OW 4454   4.439   0.122   0.180 -0.2334  0.4636 -0.1758
  384SOL    HW1 4455   4.343   0.126   0.185 -0.4622 -3.1822  1.6954
  384SOL    HW2 4456   4.462   0.180   0.107 -2.4186  1.8016  0.1032
  384SOL     MW 4457   4.429   0.130   0.171 -0.0049  0.0018  0.0035
  385SOL     OW 4458   3.652   2.769   0.441 -0.1510 -0.1412  0.3572
  385SOL    HW1 4459   3.685   2.769   0.351 -0.4212  1.4411  0.2309
  385SOL    HW2 4460   3.586   2.838   0.434 -0.7276 -0.8633 -3.3355
  385SOL     MW 4461   3.648   2.778   0.428 -0.0049  0.0018  0.0035
  386SOL     OW 4462   4.041   2.854   0.265  0.2610 -0.5925 -0.4340
  386SOL    HW1 4463   4.087   2.891   0.190 -1.2639  2.7207  0.0958
  386SOL    HW2 4464   4.080   2.903   0.338 -0.9038  0.1841 -0.3108
  386SOL     MW 4465   4.053   2.866   0.265 -0.0049  0.0018  0.0035
  387SOL     OW 4466   2.739   0.070   0.531 -0.2596  0.7626  0.4128
  387SOL    HW1 4467   2.790   0.113   0.462 -0.7311  3.0711  1.4205
  387SOL    HW2 4468   2.648   0.079   0.502 -0.1317 -0.4911 -0.4752
  387SOL     MW 4469   2.734   0.077   0.518 -0.0049  0.0018  0.0035
  388SOL     OW 4470   2.389   4.474   0.281  0.2934 -0.2524 -0.3068
  388SOL    HW1 4471   2.326   4.423   0.332  1.8789 -1.4630  0.5254
  388SOL    HW2 4472   2.380   4.563   0.316  0.5694 -0.7453  1.0948
  388SOL     MW 4473   2.379   4.479   0.292 -0.0049  0.0018  0.0035
  389SOL     OW 4474   0.892   3.065   2.806  0.3444  0.3712 -0.0979
  389SOL    HW1 4475   0.806   3.027   2.788  1.0279 -1.3823  0.1635
  389SOL    HW2 4476   0.907   3.035   2.896 -1.6006 -0.7715 -0.1123
  389SOL     MW 4477   0.883   3.056   2.816 -0.0049  0.0018  0.0035
  390SOL     OW 4478   4.796   0.186   0.240  0.0731  0.2393  0.4483
  390SOL    HW1 4479   4.784   0.110   0.183  1.2727  1.6142 -1.7886
  390SOL    HW2 4480   4.715   0.200   0.289 -0.4256  0.6080 -0.4776
  390SOL     MW 4481   4.784   0.178   0.239 -0.0049  0.0018  0.0035
  391SOL     OW 4482   0.003   3.969   2.972  0.2204  0.1062  0.0226
  391SOL    HW1 4483  -0.087   3.944   2.995  0.4257 -0.5039  0.1712
  391SOL    HW2 4484   0.038   3.893   2.927  0.6354  0.2015  0.1796
  391SOL     MW 4485  -0.005   3.956   2.969 -0.0049  0.0018  0.0035
  392SOL     OW 4486   4.817   4.602   3.108  0.5157  0.2427  0.4487
  392SOL    HW1 4487   4.830   4.594   3.014  1.1638  0.7381  0.4937
  392SOL    HW2 4488   4.772   4.520   3.130  1.2703 -0.5956 -1.0120
  392SOL     MW 4489   4.812   4.590   3.099 -0.0049  0.0018  0.0035
  393SOL     OW 4490   4.126   4.382   2.841  0.4112  0.1069 -0.1591
  393SOL    HW1 4491   4.193   4.445   2.866  0.1001  0.3310  0.1269
  393SOL    HW2 4492   4.112   4.398   2.748 -0.0352  0.6883  0.0006
  393SOL     MW 4493   4.133   4.392   2.832 -0.0049  0.0018  0.0035
   5.10923   5.10923   3.12161
