# Supplementary material for: Resolving liquid-to-glass transitions of water under soft nanoconfinement
Source: Nat Commun. 2026 May 8;17:6224. doi: 10.1038/s41467-026-72955-y (PMC13369869; doi:10.1038/s41467-026-72955-y)
Supplement: Supplementary file 3 — Supplementary Data 1 [file 41467_2026_72955_MOESM3_ESM.zip › 240K/sim2/final.gro]

Lamellar phy in tip4pice water
 4437
    1phy    C35    1   3.781   1.408   2.104 -0.0532 -0.5196 -0.0336
    1phy    C33    2   3.746   1.417   1.961  0.0193 -0.4101 -0.0387
    1phy    C34    3   3.813   1.534   1.894  0.4147 -0.2655  0.3650
    1phy    C32    4   3.791   1.283   1.893  0.6445  0.2788 -0.5016
    1phy    C31    5   3.666   1.202   1.859 -0.3013  0.1709 -0.5644
    1phy    C30    6   3.699   1.077   1.770 -0.4248  0.3390 -0.2952
    1phy    C28    7   3.585   0.974   1.746  0.0196 -0.5344  0.1219
    1phy    C29    8   3.592   0.918   1.606  0.2870 -0.3825 -0.2531
    1phy    C27    9   3.573   0.865   1.855 -0.4559  0.1580  0.0973
    1phy    C26   10   3.444   0.811   1.906 -0.2509  0.5872  0.5249
    1phy    C25   11   3.447   0.699   2.016  0.7424 -0.4704 -0.3896
    1phy    C23   12   3.310   0.684   2.094  0.3653  0.2231 -0.2109
    1phy    C24   13   3.243   0.547   2.056  0.2564 -0.3782  0.4007
    1phy    C22   14   3.322   0.700   2.244 -0.6816 -0.0606 -0.5483
    1phy    C21   15   3.204   0.758   2.321 -0.2597 -0.8222  0.1824
    1phy    C20   16   3.250   0.766   2.464  0.3004  0.1642 -0.0531
    1phy    C18   17   3.145   0.813   2.578  0.4262  0.0649 -0.0402
    1phy    O01   18   3.017   0.741   2.571  0.1002  0.1224 -0.0273
    1phy    H01   19   3.034   0.655   2.538 -2.5136 -0.0456 -1.2011
    1phy    C19   20   3.206   0.743   2.693 -0.0438  0.0917 -0.0116
    1phy    C13   21   3.126   0.973   2.596  0.2432  0.3073  0.6117
    1phy     H3   22   3.228   1.018   2.597  0.7115 -0.7163  0.8519
    1phy    O33   23   3.074   0.996   2.729  0.1765  0.3538  0.1278
    1phy    H1B   24   2.986   0.966   2.732  0.1912  0.0687 -1.2910
    1phy    C12   25   3.035   1.055   2.495  0.6468 -0.4240 -0.1412
    1phy    O11   26   2.906   1.006   2.467 -0.1735  0.7309 -0.6318
    1phy    H1A   27   2.920   0.914   2.454 -3.0895 -0.1741  1.5533
    2phy    C35   28   4.397   1.404   1.670  0.0355 -0.3337 -0.4484
    2phy    C33   29   4.354   1.257   1.626  0.0168 -0.4827  0.2030
    2phy    C34   30   4.266   1.198   1.726 -0.1438  0.5907  0.0194
    2phy    C32   31   4.290   1.247   1.488 -0.4754 -0.1895 -0.1094
    2phy    C31   32   4.364   1.135   1.408  0.0509 -0.6534 -0.4990
    2phy    C30   33   4.279   1.094   1.290 -0.3706 -0.9895 -0.0226
    2phy    C28   34   4.342   1.002   1.182 -0.0613 -0.1730  0.4552
    2phy    C29   35   4.272   0.866   1.180 -0.3684  0.1891  0.3974
    2phy    C27   36   4.324   1.066   1.046 -0.2202 -0.0817 -0.6713
    2phy    C26   37   4.462   1.092   0.988  0.1616 -0.1304 -0.2265
    2phy    C25   38   4.461   1.155   0.847 -0.5989 -0.0256 -0.3457
    2phy    C23   39   4.601   1.166   0.776 -0.1738  0.6647  0.3513
    2phy    C24   40   4.607   1.048   0.673  0.7854  0.0050  0.3242
    2phy    C22   41   4.608   1.299   0.700 -0.2589 -0.5585  0.5528
    2phy    C21   42   4.751   1.357   0.702  0.2483 -0.5929 -0.0158
    2phy    C20   43   4.766   1.493   0.631  0.6634  0.4763  0.2374
    2phy    C18   44   4.903   1.570   0.653  0.6156 -0.2823 -0.3571
    2phy    O01   45   4.932   1.582   0.792  0.0236 -0.3304 -0.4811
    2phy    H01   46   4.891   1.516   0.843  0.3454 -0.9095 -0.9560
    2phy    C19   47   4.856   1.712   0.604 -0.4428 -0.1682 -0.7597
    2phy    C13   48   5.029   1.508   0.581 -0.3320 -0.0281  0.3356
    2phy     H3   49   5.039   1.412   0.638 -1.0996  0.0524  0.6109
    2phy    O33   50   5.014   1.449   0.449  0.3361 -0.5401 -0.2445
    2phy    H1B   51   5.016   1.521   0.390  1.8526  0.8092  1.3555
    2phy    C12   52   5.178   1.543   0.609  0.2733  0.1436  0.8656
    2phy    O11   53   5.200   1.610   0.734 -0.1101 -0.3023 -0.3302
    2phy    H1A   54   5.125   1.660   0.760 -0.0610 -0.4280  0.0650
    3phy    C35   55   0.291   0.082   0.928 -0.5274 -0.4357  0.1246
    3phy    C33   56   0.392   0.083   1.043 -0.3395 -0.0693  0.3706
    3phy    C34   57   0.479   0.206   1.029 -0.2805  0.1574  0.0211
    3phy    C32   58   0.321   0.075   1.177 -0.1355 -0.0236  0.3372
    3phy    C31   59   0.361  -0.041   1.267  0.8161  0.0119  0.0840
    3phy    C30   60   0.259  -0.051   1.376  0.1906 -0.0049  0.1516
    3phy    C28   61   0.264  -0.173   1.472  0.4492 -0.5753  0.5408
    3phy    C29   62   0.358  -0.140   1.590  0.0290  0.0764  0.1551
    3phy    C27   63   0.123  -0.200   1.530  0.1391  0.2656  0.2872
    3phy    C26   64   0.015  -0.281   1.450  0.0895  0.1143 -0.1162
    3phy    C25   65  -0.127  -0.219   1.460 -0.3996 -0.3694 -0.0619
    3phy    C23   66  -0.253  -0.297   1.419 -0.0171 -0.9388  0.0408
    3phy    C24   67  -0.374  -0.241   1.492 -0.5289  0.2582  0.3020
    3phy    C22   68  -0.271  -0.289   1.264  0.1767 -0.1065 -0.3602
    3phy    C21   69  -0.362  -0.392   1.197 -0.0907 -0.2508  0.3919
    3phy    C20   70  -0.379  -0.356   1.047 -0.7818  0.3877  0.1690
    3phy    C18   71  -0.480  -0.443   0.962  0.0884  0.2813 -0.2545
    3phy    O01   72  -0.441  -0.585   0.970 -0.4852 -0.1459 -0.0805
    3phy    H01   73  -0.453  -0.625   0.886 -2.2302 -0.6166  0.3400
    3phy    C19   74  -0.459  -0.396   0.819  0.4677 -0.4781  0.3207
    3phy    C13   75  -0.633  -0.429   1.009 -0.0100 -0.2823  0.6915
    3phy     H3   76  -0.628  -0.425   1.121  0.1638  1.0865  0.6492
    3phy    O33   77  -0.694  -0.298   0.992 -0.0745 -0.0260  0.1407
    3phy    H1B   78  -0.674  -0.230   1.054 -0.9522 -0.2512  0.6788
    3phy    C12   79  -0.748  -0.535   1.011 -0.1168 -0.1022 -0.4978
    3phy    O11   80  -0.849  -0.529   0.915 -0.4500 -0.2842  0.1012
    3phy    H1A   81  -0.908  -0.458   0.932  0.0474  0.2311 -0.3117
    4phy    C35   82   1.305   4.793   1.752  0.4704  0.4012  0.7362
    4phy    C33   83   1.215   4.688   1.811 -0.5564  0.1259  0.7025
    4phy    C34   84   1.280   4.561   1.766 -0.5793  0.0720 -0.2023
    4phy    C32   85   1.195   4.712   1.956 -0.0197 -0.6549  0.4651
    4phy    C31   86   1.058   4.658   2.008 -0.4561 -0.3474 -0.1061
    4phy    C30   87   1.050   4.654   2.162 -0.0725  0.0248  0.0118
    4phy    C28   88   0.914   4.593   2.208 -0.3213 -0.0962  0.6656
    4phy    C29   89   0.928   4.444   2.239  0.1727 -0.0113 -0.7208
    4phy    C27   90   0.884   4.640   2.348  0.1051 -0.0199 -0.9087
    4phy    C26   91   0.809   4.775   2.354 -0.4893  0.6575 -0.4103
    4phy    C25   92   0.773   4.816   2.500  0.5966 -0.3144 -0.2425
    4phy    C23   93   0.740   4.966   2.531 -0.0571 -0.8528  0.7665
    4phy    C24   94   0.596   4.998   2.500 -0.2416 -0.0153 -0.4352
    4phy    C22   95   0.767   4.995   2.678 -0.6294 -0.4558 -0.2566
    4phy    C21   96   0.862   5.114   2.699 -0.1962 -0.2666 -0.3457
    4phy    C20   97   0.896   5.109   2.849  0.2704  0.2631 -0.0890
    4phy    C18   98   1.005   5.193   2.923 -0.2916  0.2017 -0.3623
    4phy    O01   99   0.978   5.336   2.902  0.3243  0.3336  0.2204
    4phy    H01  100   0.888   5.357   2.913 -0.7735 -2.3698 -2.1888
    4phy    C19  101   0.970   5.165   3.073  0.2492  0.0673 -0.2420
    4phy    C13  102   1.163   5.163   2.887 -0.2114 -0.3871  0.0640
    4phy     H3  103   1.180   5.053   2.879 -0.1613 -0.4178  0.5842
    4phy    O33  104   1.257   5.192   2.989  0.4235  0.0842  0.1331
    4phy    H1B  105   1.259   5.285   3.001  2.0184 -0.0735  1.5911
    4phy    C12  106   1.216   5.241   2.757 -0.9423 -0.0373 -0.2144
    4phy    O11  107   1.328   5.169   2.702  0.1312  0.3602 -0.7837
    4phy    H1A  108   1.379   5.228   2.650  3.4227  1.0358  2.7636
    5phy    C35  109   4.981   4.970   1.924 -0.8888  0.5504 -0.0919
    5phy    C33  110   4.986   5.118   1.902  0.0334 -0.2468 -0.2524
    5phy    C34  111   5.036   5.143   1.757 -0.2348  0.4137 -0.1455
    5phy    C32  112   4.847   5.178   1.938 -0.3378  0.0313  0.3234
    5phy    C31  113   4.842   5.325   1.996  0.2498 -0.1972 -0.3921
    5phy    C30  114   4.708   5.366   2.054  0.6945 -0.1918  0.3242
    5phy    C28  115   4.694   5.510   2.103  0.4852 -0.2682 -0.3626
    5phy    C29  116   4.615   5.596   1.999  0.2305 -0.1041 -0.3255
    5phy    C27  117   4.615   5.528   2.232 -0.0769 -0.2045  0.7264
    5phy    C26  118   4.699   5.578   2.352  0.1119  0.1415 -0.2756
    5phy    C25  119   4.625   5.607   2.485 -0.3179 -0.5312  0.1658
    5phy    C23  120   4.718   5.653   2.598 -0.4342 -0.1061 -0.4349
    5phy    C24  121   4.737   5.807   2.617  0.5818  0.3161 -0.1180
    5phy    C22  122   4.671   5.584   2.729  0.2407  0.2436  0.8488
    5phy    C21  123   4.756   5.459   2.769  0.1295  0.0128  0.0935
    5phy    C20  124   4.735   5.420   2.915  0.1894 -0.0647 -0.2087
    5phy    C18  125   4.796   5.296   2.986 -0.2019 -0.1751 -0.7521
    5phy    O01  126   4.935   5.317   2.976 -0.0164  0.1725 -0.0783
    5phy    H01  127   4.951   5.400   3.015 -1.5830 -0.2698  1.6571
    5phy    C19  128   4.751   5.322   3.132 -0.6064 -0.4090 -0.7070
    5phy    C13  129   4.754   5.157   2.916  0.3347 -0.0860  0.3562
    5phy     H3  130   4.766   5.163   2.805 -0.4903 -3.7424 -0.0863
    5phy    O33  131   4.618   5.135   2.929  0.2392 -0.1611  0.3302
    5phy    H1B  132   4.589   5.070   2.868  1.9738 -0.7725  0.1098
    5phy    C12  133   4.845   5.027   2.965 -0.0911 -0.2397  0.0176
    5phy    O11  134   4.992   5.048   2.979  0.1803  0.7253  0.6636
    5phy    H1A  135   5.005   5.137   2.954  3.3432  0.0304 -0.6522
    6phy    C35  136   0.444   2.270   1.299  0.2094 -0.2947 -0.5564
    6phy    C33  137   0.302   2.316   1.335  0.0193 -0.2282 -0.2584
    6phy    C34  138   0.308   2.367   1.473 -0.7418 -0.3398  0.2232
    6phy    C32  139   0.253   2.426   1.235 -0.1020  0.1115 -0.0628
    6phy    C31  140   0.219   2.393   1.086 -0.8203 -0.2763 -0.1033
    6phy    C30  141   0.155   2.511   1.013 -0.0178 -0.4470 -0.0105
    6phy    C28  142   0.127   2.496   0.863  0.1539 -0.1850  0.5408
    6phy    C29  143  -0.016   2.539   0.835  0.0916  0.6830 -0.6640
    6phy    C27  144   0.231   2.567   0.774 -0.1749  0.2604 -0.0738
    6phy    C26  145   0.236   2.520   0.627  0.4566  0.4022  0.0824
    6phy    C25  146   0.317   2.606   0.540  0.3086 -0.6598  0.2495
    6phy    C23  147   0.346   2.553   0.397  0.1638  0.7595  0.2880
    6phy    C24  148   0.295   2.653   0.287  1.0447  0.3973 -0.3275
    6phy    C22  149   0.495   2.535   0.386  0.4656  0.0976 -0.2531
    6phy    C21  150   0.543   2.431   0.283 -0.4770 -0.0945  0.0511
    6phy    C20  151   0.697   2.404   0.299  0.1287  0.7296 -0.0972
    6phy    C18  152   0.773   2.297   0.212  0.2375  0.3980 -0.0238
    6phy    O01  153   0.686   2.182   0.204  0.4058  0.2048 -0.1663
    6phy    H01  154   0.734   2.106   0.178 -1.1739 -0.9344  0.1119
    6phy    C19  155   0.894   2.248   0.293 -0.0515 -0.5780  0.2078
    6phy    C13  156   0.812   2.343   0.063  0.3492 -0.0301  0.5650
    6phy     H3  157   0.713   2.368   0.017 -0.1740  0.1298  1.7522
    6phy    O33  158   0.862   2.478   0.050 -0.0002  0.0441 -0.2807
    6phy    H1B  159   0.843   2.528   0.127  0.7923 -0.3236  0.1722
    6phy    C12  160   0.828   2.249  -0.075 -0.7151 -0.4947  0.3548
    6phy    O11  161   0.947   2.270  -0.151 -0.0772  0.2993 -0.0889
    6phy    H1A  162   0.950   2.364  -0.160 -0.1851  0.6996  2.9204
    7phy    C35  163   4.598   4.977   2.505  0.2275  0.0345  0.0163
    7phy    C33  164   4.667   5.056   2.392 -0.6171 -0.1472 -0.5865
    7phy    C34  165   4.553   5.115   2.305  0.2538 -0.0341  0.6427
    7phy    C32  166   4.756   5.179   2.429 -0.1320 -0.5396  0.8769
    7phy    C31  167   4.900   5.169   2.384 -0.3274 -0.4056 -0.0732
    7phy    C30  168   4.974   5.289   2.448 -0.0088 -0.0492  0.6524
    7phy    C28  169   5.118   5.335   2.397  0.4732  0.8241 -0.2502
    7phy    C29  170   5.123   5.397   2.260  0.6443 -0.1629  0.2937
    7phy    C27  171   5.178   5.439   2.493 -0.0778 -0.1058 -0.4786
    7phy    C26  172   5.327   5.410   2.538  0.0775 -0.2519  0.4200
    7phy    C25  173   5.389   5.502   2.645 -0.2337  0.0496 -0.6564
    7phy    C23  174   5.539   5.473   2.672  0.0788 -0.3263  0.2678
    7phy    C24  175   5.625   5.596   2.640  0.1859  0.1826  0.8535
    7phy    C22  176   5.567   5.439   2.818 -0.5021 -0.2108 -0.3381
    7phy    C21  177   5.560   5.287   2.846 -0.5155 -0.4004 -0.2210
    7phy    C20  178   5.579   5.235   2.988  0.2931 -0.7563 -0.2633
    7phy    C18  179   5.468   5.214   3.097 -0.0685  0.1806  0.9612
    7phy    O01  180   5.364   5.138   3.038  0.2054 -0.2709 -0.6622
    7phy    H01  181   5.311   5.192   2.983 -0.2770  1.3467  1.2367
    7phy    C19  182   5.533   5.123   3.202 -0.4726  0.0844 -0.1265
    7phy    C13  183   5.406   5.349   3.157  0.4824 -0.4373 -0.7344
    7phy     H3  184   5.396   5.427   3.077  0.3586 -0.1541 -0.4452
    7phy    O33  185   5.495   5.415   3.252  0.6470  0.3303 -0.0933
    7phy    H1B  186   5.545   5.471   3.197  0.3038  0.0204 -0.7271
    7phy    C12  187   5.264   5.333   3.228 -0.1628 -0.3242 -0.3107
    7phy    O11  188   5.183   5.447   3.265 -0.4901 -0.0420 -0.1483
    7phy    H1A  189   5.220   5.472   3.348 -0.0536  1.5470 -0.7881
    8phy    C35  190   0.169   0.962   1.300  0.3975 -0.4032 -0.4343
    8phy    C33  191   0.058   0.866   1.306  0.1935 -0.0282  0.0081
    8phy    C34  192   0.028   0.828   1.449 -0.5296  0.7621  0.4237
    8phy    C32  193  -0.061   0.910   1.219  0.0779 -0.6397  0.4403
    8phy    C31  194  -0.147   0.790   1.171 -0.6055 -0.4911  0.2433
    8phy    C30  195  -0.248   0.827   1.064  0.3338  0.3049  0.2637
    8phy    C28  196  -0.330   0.709   1.021  0.3043 -0.2654  0.2627
    8phy    C29  197  -0.465   0.704   1.098 -0.1343  0.1523  0.1356
    8phy    C27  198  -0.360   0.725   0.871 -0.1736 -0.3260  0.0173
    8phy    C26  199  -0.269   0.631   0.779  0.2673 -0.3304 -0.5082
    8phy    C25  200  -0.337   0.631   0.640 -0.0950  0.0801 -0.0075
    8phy    C23  201  -0.289   0.537   0.523 -0.0422  0.0929  0.3492
    8phy    C24  202  -0.406   0.529   0.429  0.0342  0.0075 -0.6919
    8phy    C22  203  -0.177   0.590   0.429  0.2091 -0.6018  0.1636
    8phy    C21  204  -0.030   0.596   0.470  0.2197  0.1475  0.6075
    8phy    C20  205   0.051   0.641   0.349 -0.8085  0.2540  0.2853
    8phy    C18  206   0.206   0.674   0.364 -0.0598 -0.2499  0.2825
    8phy    O01  207   0.219   0.789   0.447  0.5129 -0.6213 -0.1988
    8phy    H01  208   0.271   0.858   0.413 -2.9775  1.1746 -2.5577
    8phy    C19  209   0.242   0.712   0.215 -0.2000 -0.1375 -0.6861
    8phy    C13  210   0.298   0.553   0.418  0.4926 -0.2510 -0.4951
    8phy     H3  211   0.261   0.531   0.522  0.4325 -0.0253 -0.4681
    8phy    O33  212   0.275   0.427   0.363  0.1176 -0.0905  0.2056
    8phy    H1B  213   0.349   0.409   0.309  2.0593  0.5770  2.4519
    8phy    C12  214   0.434   0.569   0.487 -0.0822  0.4884 -0.1215
    8phy    O11  215   0.550   0.527   0.421 -0.0499  0.2204  0.2204
    8phy    H1A  216   0.549   0.433   0.418 -1.8388  0.2146 -0.1351
    9phy    C35  217   4.379   0.792   2.200 -0.0002 -0.5300  0.5157
    9phy    C33  218   4.406   0.915   2.114 -0.0661  0.4247 -0.4900
    9phy    C34  219   4.313   0.940   1.999  0.0783  0.2556  0.1812
    9phy    C32  220   4.407   1.040   2.205 -0.2262  0.5545 -0.3764
    9phy    C31  221   4.551   1.095   2.232  0.1948  0.1157  0.4252
    9phy    C30  222   4.552   1.196   2.350  0.0990  0.0878 -0.5841
    9phy    C28  223   4.681   1.276   2.373  1.2827  0.0330 -0.0970
    9phy    C29  224   4.641   1.420   2.348  0.1265  0.5792 -0.7036
    9phy    C27  225   4.723   1.265   2.515  0.0503  1.0218 -0.0064
    9phy    C26  226   4.853   1.185   2.547 -0.0637  0.2838  0.0689
    9phy    C25  227   4.913   1.218   2.681 -0.4095  0.0726 -0.1970
    9phy    C23  228   5.011   1.127   2.756 -0.1641 -0.0114 -0.0865
    9phy    C24  229   5.107   1.228   2.819 -0.3878  0.5001 -0.1718
    9phy    C22  230   4.951   1.027   2.854  0.3176  0.7869  0.4029
    9phy    C21  231   5.035   0.906   2.901 -0.2717 -0.0262  0.0019
    9phy    C20  232   4.934   0.819   2.973  0.0989 -0.2957 -0.8297
    9phy    C18  233   4.976   0.692   3.061 -0.3699 -0.4272  0.3141
    9phy    O01  234   5.077   0.723   3.162 -0.3990 -0.0384  0.2276
    9phy    H01  235   5.052   0.797   3.215 -0.2126  0.4095 -0.3047
    9phy    C19  236   4.845   0.659   3.136  0.2588  0.2787  0.8250
    9phy    C13  237   5.036   0.563   2.981 -0.2402 -0.6163 -0.2221
    9phy     H3  238   4.971   0.541   2.892 -1.6313  0.9729  0.3451
    9phy    O33  239   5.031   0.442   3.046  0.1313 -0.0005  0.1846
    9phy    H1B  240   5.104   0.429   3.104  1.5623 -1.9977 -1.8796
    9phy    C12  241   5.183   0.568   2.926 -0.2891 -0.0337  0.5163
    9phy    O11  242   5.280   0.596   3.026 -0.4146  0.2619 -0.2244
    9phy    H1A  243   5.229   0.630   3.097 -0.7098  0.2781 -0.4395
   10phy    C35  244   3.963   1.027   0.584 -0.8677  0.7031 -0.2548
   10phy    C33  245   4.087   1.083   0.537 -0.0146 -0.0284  0.3771
   10phy    C34  246   4.137   1.152   0.661 -0.4010  0.1516 -0.1469
   10phy    C32  247   4.176   0.973   0.490 -0.9565  0.2409 -0.5826
   10phy    C31  248   4.294   1.022   0.404 -0.1817 -0.6042 -0.2411
   10phy    C30  249   4.373   0.908   0.353  0.5031  0.6649  0.0961
   10phy    C28  250   4.497   0.945   0.268  0.4706  0.3190 -0.2403
   10phy    C29  251   4.611   0.847   0.311  0.1779 -0.3013 -0.4427
   10phy    C27  252   4.466   0.919   0.119  0.0625 -0.7135  0.6431
   10phy    C26  253   4.465   1.050   0.039 -0.4685 -0.4817  0.9015
   10phy    C25  254   4.440   1.028  -0.118 -0.9674 -0.7600 -0.8621
   10phy    C23  255   4.456   1.146  -0.211 -0.3801 -0.4177 -0.1037
   10phy    C24  256   4.603   1.154  -0.257 -0.0089 -0.1745  0.3304
   10phy    C22  257   4.377   1.130  -0.335  0.1493 -0.2557  0.5272
   10phy    C21  258   4.259   1.229  -0.342  0.8017 -0.3186 -0.0467
   10phy    C20  259   4.185   1.231  -0.484 -0.3702 -0.3769 -0.0187
   10phy    C18  260   4.057   1.322  -0.503 -0.2124  0.1361 -0.0700
   10phy    O01  261   3.962   1.288  -0.397  0.1580 -0.4615 -0.3190
   10phy    H01  262   3.994   1.295  -0.309 -0.7339 -1.9615  0.1740
   10phy    C19  263   4.005   1.282  -0.643 -0.2710 -0.0812 -0.2819
   10phy    C13  264   4.084   1.481  -0.488 -0.1475  0.6457  0.4693
   10phy     H3  265   4.114   1.492  -0.380 -1.3369  0.6507  0.8142
   10phy    O33  266   4.212   1.522  -0.537  0.1232 -0.3977 -0.2773
   10phy    H1B  267   4.206   1.577  -0.613  0.4288  1.7821  1.2076
   10phy    C12  268   3.983   1.599  -0.454  0.6704  0.1748 -0.2586
   10phy    O11  269   3.863   1.570  -0.395 -0.2071  0.0849 -0.0292
   10phy    H1A  270   3.873   1.571  -0.301  0.1581  1.5657 -0.0512
   11phy    C35  271   4.107   1.574   2.145  0.3033 -0.3409  0.4979
   11phy    C33  272   4.246   1.510   2.136  0.2208  0.4103  0.5156
   11phy    C34  273   4.222   1.360   2.105  0.2461 -0.1996  0.6736
   11phy    C32  274   4.336   1.567   2.018  0.3779 -0.0350 -0.5545
   11phy    C31  275   4.484   1.583   2.059  0.2446 -0.3653  0.5216
   11phy    C30  276   4.579   1.635   1.946  0.1814 -0.1335 -0.8545
   11phy    C28  277   4.716   1.683   2.001  0.4990  0.3026  0.0014
   11phy    C29  278   4.820   1.639   1.895 -0.0221 -0.1505 -0.5408
   11phy    C27  279   4.715   1.830   2.035 -0.1230 -0.3187 -0.9167
   11phy    C26  280   4.798   1.865   2.166 -0.6899  0.1442  0.1788
   11phy    C25  281   4.812   2.014   2.179 -0.2798  0.4661 -0.5265
   11phy    C23  282   4.867   2.076   2.309 -0.2115  0.0704  0.1554
   11phy    C24  283   4.935   2.205   2.272 -0.0585  0.3960 -0.3729
   11phy    C22  284   4.750   2.080   2.416  0.0897  0.2308 -0.0972
   11phy    C21  285   4.791   2.113   2.558 -0.2094  0.1423 -1.3295
   11phy    C20  286   4.666   2.140   2.647  0.4815 -0.0651  0.0205
   11phy    C18  287   4.686   2.143   2.802 -0.3185 -0.2052 -0.2534
   11phy    O01  288   4.792   2.237   2.829 -0.1099 -0.0195 -0.1861
   11phy    H01  289   4.869   2.204   2.785  0.5015 -0.2167  0.9727
   11phy    C19  290   4.559   2.216   2.852  0.2812  0.1461  0.6814
   11phy    C13  291   4.712   1.993   2.858 -0.1563  0.5693  0.3402
   11phy     H3  292   4.784   1.935   2.794  0.0774 -1.7460  2.5218
   11phy    O33  293   4.600   1.910   2.860 -0.2204  0.0337 -0.2419
   11phy    H1B  294   4.576   1.870   2.779 -2.7516 -1.7383  1.2470
   11phy    C12  295   4.781   1.992   3.001  0.3931  0.1749  0.1590
   11phy    O11  296   4.912   2.031   3.009  0.0834  0.4721 -0.2830
   11phy    H1A  297   4.932   2.013   3.099 -0.0835 -0.2467 -0.3772
   12phy    C35  298   4.947   0.961   2.023 -0.0446 -0.0234 -0.6286
   12phy    C33  299   5.059   1.056   2.029 -0.0670  0.0986  0.4948
   12phy    C34  300   5.141   1.038   1.900  0.4689 -0.1771 -0.2767
   12phy    C32  301   5.030   1.199   2.074  0.3888  0.3998 -0.3630
   12phy    C31  302   5.114   1.280   2.175  0.5776  0.2220  0.1370
   12phy    C30  303   5.038   1.405   2.233  0.5554  0.0454  0.6501
   12phy    C28  304   5.119   1.509   2.310 -0.0714  0.2526 -0.6807
   12phy    C29  305   5.184   1.609   2.223  0.1827 -0.5783 -0.0084
   12phy    C27  306   5.025   1.578   2.411  0.1800 -0.4937 -0.3836
   12phy    C26  307   5.066   1.554   2.553  0.5640  0.9627  0.1934
   12phy    C25  308   4.981   1.643   2.644  0.4364  0.1566 -0.2820
   12phy    C23  309   5.030   1.652   2.794  0.2643 -0.4337  0.3187
   12phy    C24  310   5.117   1.770   2.820 -0.3620  0.1891 -0.1492
   12phy    C22  311   4.898   1.649   2.876  0.1622  0.2776 -0.2104
   12phy    C21  312   4.905   1.549   2.993 -0.2203 -0.2337  0.4366
   12phy    C20  313   4.810   1.587   3.110 -1.0126  0.0679  0.2102
   12phy    C18  314   4.814   1.513   3.249  0.0052 -0.2418  0.4198
   12phy    O01  315   4.947   1.508   3.300  0.0876  0.0621 -0.6359
   12phy    H01  316   5.007   1.464   3.242  2.5732  0.3477  1.5564
   12phy    C19  317   4.728   1.610   3.330 -0.3825 -0.1154  0.7322
   12phy    C13  318   4.750   1.360   3.255 -0.7531 -0.3307 -0.9790
   12phy     H3  319   4.648   1.356   3.207 -1.8095 -0.0615  1.1318
   12phy    O33  320   4.719   1.312   3.385 -0.1621  0.4848 -0.1133
   12phy    H1B  321   4.783   1.336   3.449 -0.0472  1.1967 -0.4893
   12phy    C12  322   4.829   1.246   3.189  0.0760 -0.4252  0.4684
   12phy    O11  323   4.940   1.183   3.248  0.2321 -0.1547 -0.1352
   12phy    H1A  324   5.008   1.248   3.257  0.9472 -1.1707  3.0014
   13phy    C35  325   4.992   2.620   2.324 -0.4865  0.3948 -0.3033
   13phy    C33  326   5.044   2.764   2.313  0.1193  0.5872  0.7127
   13phy    C34  327   5.181   2.758   2.245 -0.5927  0.0966  0.7444
   13phy    C32  328   4.944   2.854   2.240  0.1257 -0.2841  0.2357
   13phy    C31  329   4.920   3.005   2.280 -0.2913  0.5358  0.5183
   13phy    C30  330   4.799   3.075   2.223 -0.1450  0.1446  0.3748
   13phy    C28  331   4.791   3.227   2.236  0.0551  0.1447  0.1416
   13phy    C29  332   4.797   3.285   2.094  0.6842  0.0971 -0.2378
   13phy    C27  333   4.662   3.266   2.303  0.0099 -0.2563 -0.0800
   13phy    C26  334   4.676   3.303   2.450  0.1750 -0.4406  0.4289
   13phy    C25  335   4.548   3.340   2.527  0.5944 -0.1625 -0.1080
   13phy    C23  336   4.546   3.350   2.683  0.7725  0.1382  0.2637
   13phy    C24  337   4.455   3.467   2.728 -0.1636 -0.2639  0.0521
   13phy    C22  338   4.526   3.222   2.774 -0.1819  0.3945 -1.2842
   13phy    C21  339   4.622   3.217   2.893 -0.1104 -0.7533 -0.5723
   13phy    C20  340   4.611   3.076   2.957 -0.0121  0.0618  0.4307
   13phy    C18  341   4.654   3.045   3.107  0.0899 -0.0227  0.0689
   13phy    O01  342   4.553   3.115   3.186 -0.5314 -0.1086  0.5538
   13phy    H01  343   4.559   3.208   3.187 -0.3502 -0.1169  1.9222
   13phy    C19  344   4.627   2.895   3.122 -0.1965 -0.1828 -0.1471
   13phy    C13  345   4.800   3.097   3.155 -0.1591  0.2496 -0.4504
   13phy     H3  346   4.817   3.199   3.114 -1.1170  0.8825  0.6861
   13phy    O33  347   4.905   3.026   3.090 -0.3109  0.1752 -0.0364
   13phy    H1B  348   4.931   2.955   3.145 -0.5482 -0.7649 -1.1038
   13phy    C12  349   4.842   3.099   3.317  0.5954  0.3809 -0.1494
   13phy    O11  350   4.962   3.162   3.362  0.0824  0.6689  0.0412
   13phy    H1A  351   4.946   3.188   3.451 -1.9413 -0.7546  0.1567
   14phy    C35  352   4.999   2.540   1.373  0.1366  0.3271 -0.2749
   14phy    C33  353   4.889   2.621   1.317  0.1743  0.2268  0.2167
   14phy    C34  354   4.777   2.528   1.275  0.1585 -0.0616 -0.7490
   14phy    C32  355   4.846   2.731   1.414 -0.4049 -0.0513  0.6980
   14phy    C31  356   4.779   2.859   1.358  0.1200 -0.2507  0.0019
   14phy    C30  357   4.769   2.967   1.468 -0.7047  0.0628 -0.0313
   14phy    C28  358   4.664   3.073   1.441  0.3011 -0.2680  0.0886
   14phy    C29  359   4.614   3.129   1.577 -0.7233  0.0981  0.2451
   14phy    C27  360   4.724   3.191   1.357 -0.2787  0.0923 -0.2741
   14phy    C26  361   4.695   3.209   1.205 -0.3546 -0.0912  0.1723
   14phy    C25  362   4.774   3.326   1.145  0.4940 -0.5144 -0.6596
   14phy    C23  363   4.752   3.364   0.997  0.1130 -0.8757 -0.5895
   14phy    C24  364   4.676   3.502   0.986 -0.1289 -0.0948  0.5442
   14phy    C22  365   4.888   3.366   0.924  0.0842  0.4360  0.5587
   14phy    C21  366   4.883   3.345   0.774  0.5667 -0.1951  0.0914
   14phy    C20  367   5.019   3.335   0.704 -0.0808  0.6076  0.2840
   14phy    C18  368   5.024   3.345   0.551  0.1678 -0.0533 -0.4227
   14phy    O01  369   4.939   3.243   0.504  0.4089 -0.3833 -0.1224
   14phy    H01  370   4.849   3.264   0.519 -0.2540 -0.4550 -3.3272
   14phy    C19  371   5.167   3.294   0.522  0.3179 -0.4126  0.4526
   14phy    C13  372   4.987   3.485   0.484  0.4942  0.0862  0.0787
   14phy     H3  373   4.881   3.502   0.515  0.7158  0.7434  0.4872
   14phy    O33  374   5.040   3.600   0.539 -0.1199  0.2232 -0.3064
   14phy    H1B  375   5.124   3.599   0.497 -0.8189 -0.6332 -1.7492
   14phy    C12  376   4.930   3.512   0.337  0.1594  0.6041 -0.3689
   14phy    O11  377   5.027   3.553   0.248 -0.3235 -0.5382  0.2365
   14phy    H1A  378   5.073   3.628   0.280 -2.5156  0.0300  2.3107
   15phy    C35  379   4.898   4.482   1.980 -0.0025 -0.3971  0.0392
   15phy    C33  380   5.025   4.531   1.905 -0.1721  0.2788  0.1444
   15phy    C34  381   5.006   4.603   1.768 -0.1238 -0.2476 -0.5029
   15phy    C32  382   5.117   4.608   1.996  0.3505 -0.3775 -0.4830
   15phy    C31  383   5.265   4.564   2.011 -0.0134  0.1442 -0.0967
   15phy    C30  384   5.345   4.665   2.095  0.0484 -0.1919  0.8762
   15phy    C28  385   5.481   4.618   2.137 -0.7583  0.0030 -0.0870
   15phy    C29  386   5.600   4.687   2.067  0.4021  0.1118  0.3396
   15phy    C27  387   5.496   4.632   2.293 -0.3870 -0.0048 -0.3714
   15phy    C26  388   5.532   4.504   2.355 -0.0152  0.6624 -0.2824
   15phy    C25  389   5.547   4.506   2.504 -0.0671  0.1361 -0.2604
   15phy    C23  390   5.565   4.380   2.591  0.1309 -0.6076 -0.0638
   15phy    C24  391   5.710   4.342   2.610 -0.4488  0.2123 -0.4530
   15phy    C22  392   5.509   4.408   2.735 -0.0955  0.1503  0.7387
   15phy    C21  393   5.374   4.356   2.772  0.0739 -0.3631  0.0312
   15phy    C20  394   5.367   4.362   2.928  0.3829  0.0367  0.8485
   15phy    C18  395   5.231   4.366   2.999 -0.6820  0.6086  0.1501
   15phy    O01  396   5.151   4.257   2.961  0.2074 -0.7447  0.4957
   15phy    H01  397   5.200   4.178   2.959 -0.5649 -1.2149 -0.1420
   15phy    C19  398   5.274   4.335   3.140 -0.4073 -0.0007  0.1662
   15phy    C13  399   5.147   4.507   2.995 -0.1884 -0.0979  0.4724
   15phy     H3  400   5.221   4.591   2.996  1.2614 -1.3295  0.8930
   15phy    O33  401   5.068   4.544   3.111 -0.8751  0.5331 -0.0714
   15phy    H1B  402   4.990   4.491   3.107 -0.3651 -0.2794  0.3930
   15phy    C12  403   5.059   4.527   2.864  0.2069  0.0357  0.4904
   15phy    O11  404   4.962   4.421   2.869  0.2813 -0.6486  0.2490
   15phy    H1A  405   5.007   4.339   2.876 -0.4892 -0.9804  1.9918
   16phy    C35  406   4.574   4.200   1.680 -0.1639 -0.1356 -0.1824
   16phy    C33  407   4.661   4.323   1.653  0.2633 -0.0400 -0.1220
   16phy    C34  408   4.723   4.320   1.519 -0.0066 -0.4616  0.0324
   16phy    C32  409   4.566   4.445   1.669  0.3175  0.0906  0.0218
   16phy    C31  410   4.577   4.530   1.791  0.7872 -0.0932 -0.3100
   16phy    C30  411   4.500   4.666   1.778 -0.6943 -0.1301 -0.2477
   16phy    C28  412   4.520   4.757   1.903 -1.0017 -0.2167 -0.3808
   16phy    C29  413   4.555   4.898   1.859  0.5037 -0.0687 -0.1726
   16phy    C27  414   4.391   4.750   1.990  0.1046 -0.0609  0.7551
   16phy    C26  415   4.403   4.787   2.139 -0.0652 -0.0233 -0.3956
   16phy    C25  416   4.275   4.776   2.221  0.0608 -0.2329 -0.7030
   16phy    C23  417   4.295   4.787   2.373  0.6405  0.0645 -0.6892
   16phy    C24  418   4.207   4.899   2.432 -0.2417 -0.4013  0.1977
   16phy    C22  419   4.280   4.645   2.438  0.5117 -0.5721 -0.0155
   16phy    C21  420   4.386   4.621   2.544  0.3096  0.2119  0.6571
   16phy    C20  421   4.387   4.475   2.597 -0.1193 -0.2202  0.3735
   16phy    C18  422   4.447   4.437   2.734  0.2947  0.2543  0.0713
   16phy    O01  423   4.386   4.511   2.842 -0.1754  0.2934  0.2740
   16phy    H01  424   4.442   4.585   2.857 -0.1344  0.5718 -1.1353
   16phy    C19  425   4.385   4.300   2.750 -0.2224  0.6142 -0.8850
   16phy    C13  426   4.605   4.451   2.746 -0.2348 -0.1883 -0.4993
   16phy     H3  427   4.660   4.403   2.661  0.4256 -1.5539  0.6662
   16phy    O33  428   4.659   4.372   2.856  0.4742  0.5152  0.2134
   16phy    H1B  429   4.752   4.362   2.848  0.3290 -1.4004  0.4942
   16phy    C12  430   4.666   4.595   2.768 -0.4420 -0.3788  0.5014
   16phy    O11  431   4.598   4.669   2.870  0.2611 -0.0952 -0.5240
   16phy    H1A  432   4.628   4.639   2.953  0.0137  1.4550  0.1559
   17phy    C35  433   4.703   3.847   1.829  0.0375 -0.2037  0.4569
   17phy    C33  434   4.738   3.861   1.978 -0.6173  0.2900  0.3300
   17phy    C34  435   4.864   3.788   2.009 -0.3762  0.4065 -0.2744
   17phy    C32  436   4.746   4.007   2.019  0.4875 -0.1850  0.5956
   17phy    C31  437   4.632   4.065   2.095  0.4009 -0.1479  0.5476
   17phy    C30  438   4.645   4.211   2.114 -0.0977 -0.1661 -0.3833
   17phy    C28  439   4.533   4.281   2.197  0.6339  0.6127 -0.5202
   17phy    C29  440   4.597   4.416   2.245 -0.0848 -0.1944  0.5568
   17phy    C27  441   4.394   4.296   2.122 -0.6456 -0.4489 -0.7419
   17phy    C26  442   4.275   4.344   2.200  0.0888 -0.5293 -0.5521
   17phy    C25  443   4.147   4.352   2.112  0.6945 -0.2856 -0.5192
   17phy    C23  444   4.020   4.418   2.166 -0.2426 -0.1094 -0.4662
   17phy    C24  445   3.973   4.522   2.061  0.2568 -0.0294  0.7266
   17phy    C22  446   3.909   4.320   2.204 -0.0129  0.1405 -0.5941
   17phy    C21  447   3.878   4.304   2.350  0.5912  0.0861  0.3115
   17phy    C20  448   3.765   4.197   2.362  0.2875 -0.5547 -0.1489
   17phy    C18  449   3.713   4.166   2.509  0.5726  0.9577  0.4210
   17phy    O01  450   3.683   4.293   2.571 -0.1685  0.0535  0.2700
   17phy    H01  451   3.763   4.342   2.580  0.7479 -1.1580 -0.8756
   17phy    C19  452   3.573   4.103   2.478 -0.0997  0.1202 -0.4022
   17phy    C13  453   3.802   4.076   2.606  0.0461  0.3033 -0.5857
   17phy     H3  454   3.826   3.978   2.558 -0.4150  0.0374 -0.2847
   17phy    O33  455   3.730   4.028   2.722  0.0997  0.3585 -0.7805
   17phy    H1B  456   3.739   4.070   2.806 -1.2953 -2.4959  0.9388
   17phy    C12  457   3.943   4.126   2.655  0.3136 -0.0259 -0.1213
   17phy    O11  458   3.942   4.238   2.742  0.1766  0.0433  0.3896
   17phy    H1A  459   4.015   4.238   2.800  0.9986  1.5291 -0.5603
   18phy    C35  460   1.205   2.865   1.196 -0.1193  0.0069 -0.1562
   18phy    C33  461   1.079   2.782   1.181 -0.3865  0.2914 -0.8808
   18phy    C34  462   1.027   2.739   1.319 -0.0553  0.0524  0.7645
   18phy    C32  463   0.973   2.847   1.086 -0.1636  0.7273  0.3197
   18phy    C31  464   0.862   2.760   1.026 -0.7279 -0.1187 -0.5271
   18phy    C30  465   0.757   2.854   0.964  0.1977 -0.4159  0.8189
   18phy    C28  466   0.619   2.804   0.909  0.2385  0.3772  0.5075
   18phy    C29  467   0.526   2.726   1.004  0.2055  0.2232 -0.3765
   18phy    C27  468   0.540   2.926   0.847 -0.3462  0.2580  0.7336
   18phy    C26  469   0.550   2.914   0.690  0.2974  0.2468 -0.3680
   18phy    C25  470   0.481   3.023   0.606  0.3165 -0.2737 -0.9741
   18phy    C23  471   0.499   3.014   0.451  0.3723  0.1984  0.9576
   18phy    C24  472   0.371   3.048   0.381  0.4986 -0.1285 -0.6168
   18phy    C22  473   0.619   3.095   0.392  0.2886  0.3111 -0.0225
   18phy    C21  474   0.681   3.041   0.258 -0.0943 -0.3347 -0.5633
   18phy    C20  475   0.803   3.116   0.211  0.1979 -0.3129 -0.0712
   18phy    C18  476   0.879   3.086   0.074 -0.1063 -0.6906  0.4384
   18phy    O01  477   0.894   2.941   0.058 -0.2032 -0.4775 -0.0758
   18phy    H01  478   0.975   2.917   0.018 -0.7092  0.9184 -2.1047
   18phy    C19  479   1.012   3.152   0.114 -0.0034  0.3944  0.1596
   18phy    C13  480   0.809   3.153  -0.053  0.0775 -0.2138  0.4394
   18phy     H3  481   0.713   3.096  -0.058  0.5698 -1.0027 -0.3215
   18phy    O33  482   0.753   3.283  -0.037  0.5289 -0.0125  0.2584
   18phy    H1B  483   0.817   3.345  -0.008  1.2598 -0.8037  0.4027
   18phy    C12  484   0.836   3.101  -0.200  0.4084  0.8950  0.3500
   18phy    O11  485   0.904   3.184  -0.290 -0.3555 -0.2280  0.5482
   18phy    H1A  486   0.845   3.251  -0.319  0.8392  0.7277  0.2575
   19phy    C35  487   5.096   2.882   1.684  0.1761  0.0141  0.1188
   19phy    C33  488   5.078   2.966   1.813  0.2486 -0.1756 -0.3298
   19phy    C34  489   5.185   2.933   1.921 -0.1223  0.1428 -0.0902
   19phy    C32  490   5.090   3.120   1.775  0.5471  0.3769  0.3309
   19phy    C31  491   4.961   3.192   1.732 -0.1678 -0.7060 -0.6723
   19phy    C30  492   4.980   3.347   1.726 -0.2005 -0.4989  0.6357
   19phy    C28  493   4.855   3.423   1.679  0.0530 -0.2060 -0.5865
   19phy    C29  494   4.751   3.446   1.794 -0.6254  0.3707  0.3688
   19phy    C27  495   4.897   3.564   1.631  0.1115  0.1085 -0.0733
   19phy    C26  496   4.836   3.599   1.490 -0.1780  0.3245  0.0163
   19phy    C25  497   4.878   3.735   1.436 -0.2612 -0.5488 -0.3151
   19phy    C23  498   4.828   3.780   1.299  0.4833  0.3926  0.2384
   19phy    C24  499   4.759   3.912   1.323  0.3483 -0.1319 -0.3810
   19phy    C22  500   4.934   3.807   1.192  0.3678 -0.5266  0.0267
   19phy    C21  501   4.890   3.815   1.043  0.1363 -0.7939  0.3100
   19phy    C20  502   5.014   3.806   0.958  0.2574 -0.1240 -0.1662
   19phy    C18  503   5.024   3.826   0.807  0.0158  0.2949  0.1021
   19phy    O01  504   4.934   3.736   0.744  0.3245  0.1970 -0.2999
   19phy    H01  505   4.977   3.707   0.665  1.3572  3.3100 -0.9983
   19phy    C19  506   5.174   3.785   0.782  0.7474  0.2979 -0.2351
   19phy    C13  507   5.003   3.977   0.758  0.0356 -0.4184 -0.0750
   19phy     H3  508   4.910   4.011   0.811 -0.1448 -0.2338 -0.5011
   19phy    O33  509   5.094   4.080   0.808  0.5495  0.1705  0.3231
   19phy    H1B  510   5.071   4.105   0.895 -1.0491  1.7916 -0.4990
   19phy    C12  511   4.937   4.018   0.617 -0.4149 -0.0812  0.0758
   19phy    O11  512   5.020   4.015   0.504  0.2193 -0.1815 -0.2978
   19phy    H1A  513   5.068   4.095   0.504 -0.6191  0.3415 -1.1117
   20phy    C35  514   3.736   0.884   2.222  0.2261  0.5861  0.5251
   20phy    C33  515   3.884   0.897   2.230  0.0768  0.7109 -0.2631
   20phy    C34  516   3.923   1.005   2.129  0.1597  0.0520 -0.0594
   20phy    C32  517   3.937   0.927   2.373 -0.2695  0.0576 -0.3637
   20phy    C31  518   4.012   0.812   2.439 -0.9235 -0.0286 -0.2369
   20phy    C30  519   4.094   0.846   2.564  0.3352  0.1118 -0.4718
   20phy    C28  520   4.202   0.739   2.600  0.2329 -0.3698 -0.4358
   20phy    C29  521   4.343   0.782   2.543  0.1285  0.3220 -0.0215
   20phy    C27  522   4.197   0.728   2.753 -0.2210 -0.1247 -0.3629
   20phy    C26  523   4.279   0.620   2.819 -0.5330  0.0174  0.4768
   20phy    C25  524   4.270   0.608   2.967  0.7699 -0.6910  0.6017
   20phy    C23  525   4.363   0.502   3.031 -0.1564 -0.5223 -0.0512
   20phy    C24  526   4.472   0.559   3.128 -0.0732  0.5858 -0.2647
   20phy    C22  527   4.287   0.383   3.088  0.3059  0.2998 -0.5343
   20phy    C21  528   4.329   0.247   3.024  0.3001 -0.0305 -0.1821
   20phy    C20  529   4.269   0.131   3.098  0.1589  0.7961 -0.4454
   20phy    C18  530   4.318  -0.025   3.079  0.0478 -0.5113  0.5281
   20phy    O01  531   4.459  -0.032   3.107  1.1043 -0.6559  0.1595
   20phy    H01  532   4.501   0.021   3.042 -0.4903  0.2800 -0.1635
   20phy    C19  533   4.252  -0.093   3.204 -0.3811  0.4336 -0.0464
   20phy    C13  534   4.279  -0.073   2.927  0.4116 -0.6236  0.0976
   20phy     H3  535   4.307   0.006   2.853 -0.0025 -1.7665 -1.3321
   20phy    O33  536   4.136  -0.072   2.909  0.2657 -0.0228  0.2324
   20phy    H1B  537   4.104   0.013   2.934  0.9802  0.7497 -1.2873
   20phy    C12  538   4.353  -0.197   2.870  0.2314  0.4420  0.3932
   20phy    O11  539   4.496  -0.189   2.855 -0.0907  0.1915 -0.0640
   20phy    H1A  540   4.541  -0.249   2.912  0.0583 -0.6805 -1.0708
   21phy    C35  541   1.296   3.776   1.355  0.4786  0.6894  0.0529
   21phy    C33  542   1.201   3.690   1.433 -0.2362  0.4559  0.3436
   21phy    C34  543   1.270   3.646   1.565 -0.0137 -0.5666  0.2850
   21phy    C32  544   1.062   3.753   1.462  0.0753 -0.2793  0.1380
   21phy    C31  545   0.945   3.665   1.504  0.2603 -0.2685  1.0715
   21phy    C30  546   0.821   3.756   1.523 -0.1748  0.5056 -0.2525
   21phy    C28  547   0.691   3.683   1.562 -0.0061 -0.3217  0.4151
   21phy    C29  548   0.680   3.652   1.713 -0.2301  0.2314 -0.5631
   21phy    C27  549   0.571   3.776   1.516 -0.2331  0.3038  0.0364
   21phy    C26  550   0.518   3.739   1.376 -0.3192  0.3229  0.6608
   21phy    C25  551   0.391   3.818   1.339  0.0375 -0.0047  0.4099
   21phy    C23  552   0.341   3.787   1.194 -0.5978  0.4642  0.4267
   21phy    C24  553   0.217   3.697   1.184 -0.1155 -0.1028 -0.3222
   21phy    C22  554   0.315   3.917   1.116 -0.6329 -0.2471 -0.1246
   21phy    C21  555   0.420   3.978   1.026  0.0722 -0.2229  0.3163
   21phy    C20  556   0.356   4.105   0.966  0.2696  0.0675  0.1449
   21phy    C18  557   0.431   4.207   0.867  0.2548  0.0795  0.1080
   21phy    O01  558   0.552   4.249   0.928 -0.5641  0.0155 -0.3984
   21phy    H01  559   0.545   4.270   1.019 -0.4880  1.3210 -0.6634
   21phy    C19  560   0.326   4.316   0.857  0.2169 -0.7631 -0.1958
   21phy    C13  561   0.453   4.143   0.720  0.2179  0.4707  0.4297
   21phy     H3  562   0.512   4.051   0.745 -0.0726  0.7048  2.0736
   21phy    O33  563   0.339   4.075   0.646  0.1375 -0.5230  0.0198
   21phy    H1B  564   0.263   4.130   0.648 -1.0206 -2.0931  1.2561
   21phy    C12  565   0.566   4.191   0.621  0.1095 -0.3747 -0.0119
   21phy    O11  566   0.661   4.277   0.678  0.1512 -0.3487 -0.2514
   21phy    H1A  567   0.672   4.245   0.765  0.4419  1.5813  0.4871
   22phy    C35  568   1.432   3.428   0.693 -0.7418 -0.2806  0.3436
   22phy    C33  569   1.487   3.566   0.712  0.6097  0.4485  0.1842
   22phy    C34  570   1.401   3.637   0.817 -0.5843  0.3062  0.0462
   22phy    C32  571   1.628   3.556   0.762 -0.0794  0.0074  0.2573
   22phy    C31  572   1.733   3.661   0.714 -0.3939 -0.3826 -0.4032
   22phy    C30  573   1.885   3.627   0.741 -0.0091 -0.5012  0.0913
   22phy    C28  574   1.980   3.745   0.721 -0.4807  0.5966  0.4369
   22phy    C29  575   2.010   3.830   0.842  0.3872  0.0148  0.7313
   22phy    C27  576   2.109   3.692   0.660  0.3159  0.0672 -0.0342
   22phy    C26  577   2.119   3.702   0.508 -0.0939  0.1428 -0.1137
   22phy    C25  578   2.263   3.666   0.466 -0.4667  0.0764  0.0369
   22phy    C23  579   2.305   3.674   0.316  0.2646 -0.2212 -0.5831
   22phy    C24  580   2.449   3.719   0.301 -0.2483 -0.1879  0.1784
   22phy    C22  581   2.293   3.534   0.249  0.6794 -0.1581  0.2448
   22phy    C21  582   2.173   3.541   0.151 -0.3010 -0.4202 -0.1019
   22phy    C20  583   2.159   3.410   0.068 -0.0530  0.2570 -0.1373
   22phy    C18  584   2.099   3.432  -0.074 -0.3459 -0.1649  0.0735
   22phy    O01  585   1.970   3.499  -0.064  0.1365  0.1913 -0.0010
   22phy    H01  586   1.918   3.462   0.005  0.8974 -0.3419  0.2929
   22phy    C19  587   2.071   3.291  -0.127  0.2021  0.2832  0.2697
   22phy    C13  588   2.192   3.504  -0.185 -0.3876  0.5740  0.6951
   22phy     H3  589   2.195   3.610  -0.150 -0.9316  0.7177  0.3293
   22phy    O33  590   2.331   3.480  -0.185  0.0801 -0.0849  0.3689
   22phy    H1B  591   2.362   3.535  -0.254  0.3733 -1.5070 -0.6763
   22phy    C12  592   2.141   3.581  -0.308  0.6067 -0.0201  0.6797
   22phy    O11  593   2.180   3.523  -0.430 -0.0056 -0.0009 -0.0285
   22phy    H1A  594   2.149   3.571  -0.504 -1.4072 -0.2211  0.3962
   23phy    C35  595   1.983   3.716   2.453  0.4342  0.3611  0.1147
   23phy    C33  596   1.925   3.640   2.336 -0.2937  0.2584  0.0905
   23phy    C34  597   1.954   3.493   2.353  0.3951 -0.1529  0.6767
   23phy    C32  598   1.777   3.664   2.313  0.7851  0.1233 -0.1115
   23phy    C31  599   1.735   3.660   2.164  0.0264  0.1680  0.1843
   23phy    C30  600   1.587   3.676   2.140 -0.4134 -0.4470  0.1124
   23phy    C28  601   1.559   3.742   2.006  0.1338  0.5736 -0.0611
   23phy    C29  602   1.514   3.644   1.899  0.2736  0.2275 -0.0540
   23phy    C27  603   1.449   3.846   2.010  1.2002  0.3876  0.1417
   23phy    C26  604   1.459   3.981   2.082  0.4551 -0.4802 -0.4488
   23phy    C25  605   1.326   4.055   2.079  0.7965 -0.3122 -0.3664
   23phy    C23  606   1.306   4.145   2.199  0.2124 -0.3424 -0.1961
   23phy    C24  607   1.315   4.296   2.158 -0.0873 -0.1329 -0.0636
   23phy    C22  608   1.166   4.118   2.259  0.4166 -0.0648 -0.5441
   23phy    C21  609   1.142   4.114   2.415  0.1395  0.0319 -0.3530
   23phy    C20  610   1.007   4.050   2.438  0.0786 -0.5616  0.5269
   23phy    C18  611   0.950   4.033   2.585  0.2042 -1.2623 -0.0874
   23phy    O01  612   0.948   4.157   2.653 -0.1052  0.1436  0.1089
   23phy    H01  613   0.910   4.141   2.737 -0.4371 -0.8773 -0.2265
   23phy    C19  614   0.801   3.989   2.555 -0.6352  0.2739 -0.4788
   23phy    C13  615   1.023   3.919   2.679  0.3782 -0.2059 -0.2839
   23phy     H3  616   1.041   3.828   2.616  0.4146 -0.5018  0.1407
   23phy    O33  617   0.945   3.863   2.786 -0.0231 -0.0898 -0.3201
   23phy    H1B  618   0.934   3.913   2.864 -0.6173 -2.9191  1.5808
   23phy    C12  619   1.169   3.946   2.737  0.2613  0.3081  0.4646
   23phy    O11  620   1.246   3.843   2.774  0.4552 -0.2583 -0.0871
   23phy    H1A  621   1.202   3.792   2.839  0.9269 -0.8465 -0.2208
   24phy    C35  622   4.952   4.541   2.453 -0.0162  0.2611 -0.4224
   24phy    C33  623   4.962   4.683   2.387  0.2580  0.1882 -0.2211
   24phy    C34  624   4.828   4.714   2.325 -0.0896 -0.0323 -0.3447
   24phy    C32  625   5.002   4.797   2.483  0.2374  0.2368  0.2433
   24phy    C31  626   5.153   4.814   2.509 -0.3625 -0.2920 -0.3490
   24phy    C30  627   5.182   4.914   2.628  0.0599  0.8837 -0.7238
   24phy    C28  628   5.332   4.925   2.669 -0.2127  0.0429  0.6084
   24phy    C29  629   5.387   5.064   2.623  0.6293  0.3425 -0.2649
   24phy    C27  630   5.377   4.888   2.813  0.0587 -0.3189 -0.4443
   24phy    C26  631   5.509   4.815   2.830 -0.5450  0.4452  0.4015
   24phy    C25  632   5.540   4.790   2.978 -0.1584  0.1884 -0.3625
   24phy    C23  633   5.679   4.728   3.008 -0.3795 -0.6656  0.6551
   24phy    C24  634   5.777   4.837   3.054 -0.1485 -0.1853  0.1018
   24phy    C22  635   5.666   4.602   3.100 -0.5662  0.1958  0.0437
   24phy    C21  636   5.781   4.501   3.088  0.4702 -0.1490 -0.1194
   24phy    C20  637   5.763   4.381   3.189 -0.0973  0.0892  0.2429
   24phy    C18  638   5.895   4.299   3.219  0.8072  0.4433 -0.8215
   24phy    O01  639   6.010   4.385   3.237 -0.0220 -0.1887 -0.0841
   24phy    H01  640   5.995   4.457   3.295  1.9717 -0.6434  1.0885
   24phy    C19  641   5.866   4.251   3.359  0.3452 -0.0440 -0.0510
   24phy    C13  642   5.938   4.173   3.123 -0.7075  0.1036  0.0304
   24phy     H3  643   5.848   4.109   3.108 -0.3958 -0.4672  0.5730
   24phy    O33  644   6.031   4.078   3.177 -0.1841  0.0444  0.6728
   24phy    H1B  645   6.110   4.119   3.206  1.2254 -0.9866 -1.4516
   24phy    C12  646   5.978   4.203   2.972 -0.1235  0.0510  0.2384
   24phy    O11  647   5.941   4.108   2.878 -0.0411  0.1064 -0.1122
   24phy    H1A  648   5.851   4.082   2.879  0.3452 -1.2800  0.6258
   25phy    C35  649   1.060   4.537   1.271  0.4199 -0.0068 -0.3941
   25phy    C33  650   1.088   4.680   1.221 -0.1076  0.6472 -0.7350
   25phy    C34  651   1.068   4.789   1.328  0.0871  0.3461  0.4693
   25phy    C32  652   1.227   4.680   1.164 -0.4029 -0.0583 -0.0807
   25phy    C31  653   1.261   4.766   1.046 -0.2285  0.5323  0.5635
   25phy    C30  654   1.414   4.773   1.022 -0.3400  0.6230 -0.5636
   25phy    C28  655   1.451   4.880   0.913  0.2983 -0.0097 -0.4356
   25phy    C29  656   1.455   5.020   0.966 -0.3983  0.0482 -0.4345
   25phy    C27  657   1.582   4.844   0.841  0.0013 -0.1145 -0.3050
   25phy    C26  658   1.566   4.795   0.703 -0.3222 -0.0641  0.2629
   25phy    C25  659   1.693   4.728   0.641 -0.1389  0.1150  0.2327
   25phy    C23  660   1.715   4.750   0.492 -0.4571 -0.0842  0.0092
   25phy    C24  661   1.776   4.890   0.466 -0.2631  0.4163 -0.4661
   25phy    C22  662   1.812   4.636   0.440  0.3416  0.1984  0.1335
   25phy    C21  663   1.759   4.586   0.306 -0.6641 -0.0740  0.1280
   25phy    C20  664   1.839   4.476   0.237  0.1363 -0.1987 -0.1698
   25phy    C18  665   1.785   4.424   0.100  0.7152 -0.3552 -0.1710
   25phy    O01  666   1.641   4.400   0.111  0.0901 -0.1504  0.0058
   25phy    H01  667   1.606   4.483   0.136  0.4931  0.0661 -0.1373
   25phy    C19  668   1.858   4.290   0.080 -0.3282  0.2705 -0.4915
   25phy    C13  669   1.806   4.538  -0.014 -0.3364  0.5605  0.0222
   25phy     H3  670   1.732   4.616   0.018  1.0001  1.1608  1.7721
   25phy    O33  671   1.922   4.621  -0.005 -0.0521  0.0311 -0.1685
   25phy    H1B  672   2.001   4.586  -0.041 -0.1984 -0.1862 -0.2781
   25phy    C12  673   1.738   4.546  -0.144 -0.5071  0.2987 -0.3956
   25phy    O11  674   1.812   4.503  -0.251 -0.3707  0.4135 -0.1240
   25phy    H1A  675   1.812   4.410  -0.254  0.0288  0.2509  2.2556
   26phy    C35  676   0.318   0.208   1.652 -0.2639  0.2769  0.5745
   26phy    C33  677   0.451   0.265   1.593 -0.4939 -0.0524 -0.0088
   26phy    C34  678   0.418   0.373   1.485  0.0792 -0.1075 -0.2236
   26phy    C32  679   0.530   0.326   1.712  0.1088 -0.0033  0.1695
   26phy    C31  680   0.675   0.296   1.726 -0.4078  0.7617  0.0446
   26phy    C30  681   0.746   0.399   1.815 -0.2470  0.5240 -0.1881
   26phy    C28  682   0.902   0.416   1.805 -0.2367  0.2920  0.0142
   26phy    C29  683   0.955   0.515   1.698 -0.0475 -0.3452  0.7797
   26phy    C27  684   0.955   0.464   1.941  0.2523  0.0758 -0.3489
   26phy    C26  685   1.099   0.427   1.978  0.1541 -0.5134  0.4338
   26phy    C25  686   1.130   0.473   2.121 -0.2412  0.0444  0.0040
   26phy    C23  687   1.281   0.504   2.155 -0.1885  0.8648  0.1030
   26phy    C24  688   1.341   0.641   2.108 -0.0230  0.5001  0.1062
   26phy    C22  689   1.297   0.501   2.308  0.3904  0.1168  0.3934
   26phy    C21  690   1.423   0.428   2.351  0.1340 -0.1736  0.4439
   26phy    C20  691   1.435   0.432   2.506  0.2784 -0.3433  0.8648
   26phy    C18  692   1.577   0.413   2.571 -0.6069  0.6974  0.2282
   26phy    O01  693   1.655   0.514   2.506 -0.1999 -0.4612 -0.1086
   26phy    H01  694   1.726   0.540   2.562  1.5512 -1.8486 -1.5369
   26phy    C19  695   1.571   0.452   2.720 -0.1963  0.2067 -0.4190
   26phy    C13  696   1.644   0.266   2.543 -0.1104 -0.5934  0.3999
   26phy     H3  697   1.627   0.243   2.435  0.0585  0.7104  0.0886
   26phy    O33  698   1.565   0.164   2.610  0.2895  0.2124 -0.0486
   26phy    H1B  699   1.606   0.080   2.615 -1.2321 -0.5063  1.4415
   26phy    C12  700   1.791   0.224   2.563 -0.1422  0.5842  0.1362
   26phy    O11  701   1.848   0.218   2.695  0.1830  0.1366  0.1998
   26phy    H1A  702   1.827   0.131   2.721 -1.9766  0.0717 -1.4540
   27phy    C35  703   0.422   0.666   1.175 -0.2510 -0.0105  0.2324
   27phy    C33  704   0.473   0.616   1.041  0.0014  0.0581 -0.0664
   27phy    C34  705   0.349   0.564   0.964 -0.1926  0.1735  0.2876
   27phy    C32  706   0.554   0.729   0.966 -0.5627 -0.3253  0.6934
   27phy    C31  707   0.638   0.695   0.846 -0.1104 -0.3553  0.5841
   27phy    C30  708   0.697   0.809   0.787 -0.3641 -0.2420 -0.4980
   27phy    C28  709   0.792   0.790   0.665 -0.0328 -0.3971  0.1723
   27phy    C29  710   0.803   0.929   0.597  0.1142  0.0026 -0.1407
   27phy    C27  711   0.927   0.721   0.673  0.0228  0.2897 -0.3031
   27phy    C26  712   0.980   0.658   0.541  0.2682 -0.6763  0.2654
   27phy    C25  713   1.100   0.565   0.549 -0.3918  0.3218 -0.3579
   27phy    C23  714   1.141   0.506   0.416 -0.0701  0.0346 -0.1100
   27phy    C24  715   1.242   0.600   0.342  0.4941  0.0826  0.1180
   27phy    C22  716   1.224   0.383   0.449  0.2403  0.2132  0.3696
   27phy    C21  717   1.186   0.255   0.371  0.0555 -0.0037  0.1111
   27phy    C20  718   1.271   0.139   0.421  0.5197  0.0619  0.1214
   27phy    C18  719   1.258  -0.002   0.361  0.4988 -0.5112 -0.3331
   27phy    O01  720   1.123  -0.046   0.379  0.1099 -0.6626  0.3015
   27phy    H01  721   1.113  -0.139   0.374 -0.8547 -0.4921 -1.8238
   27phy    C19  722   1.339  -0.080   0.463 -0.0850  0.1003  0.3566
   27phy    C13  723   1.302  -0.016   0.209  0.1253 -0.1846 -0.0558
   27phy     H3  724   1.214   0.027   0.154 -0.6992 -0.0267  1.3300
   27phy    O33  725   1.398   0.079   0.166  0.4581  0.0778  0.0800
   27phy    H1B  726   1.363   0.141   0.105  0.3809  1.1991  1.2418
   27phy    C12  727   1.300  -0.145   0.121 -0.7406 -0.0476  0.0110
   27phy    O11  728   1.346  -0.133  -0.012  0.3140 -0.0645 -0.2660
   27phy    H1A  729   1.318  -0.050  -0.045  1.3241  0.6472  0.5969
   28phy    C35  730   2.278   1.143   1.067  0.1493 -0.3564  0.5266
   28phy    C33  731   2.140   1.189   1.091  0.0459 -0.2568 -0.0864
   28phy    C34  732   2.101   1.157   1.238  0.2731 -0.0618 -0.3701
   28phy    C32  733   2.136   1.342   1.068 -0.1087 -0.1202 -0.6047
   28phy    C31  734   1.997   1.388   1.021  0.7426 -0.0100  0.0433
   28phy    C30  735   1.984   1.532   0.981 -0.7767  0.1186 -0.4224
   28phy    C28  736   1.863   1.565   0.899  0.4469 -0.4608  0.2547
   28phy    C29  737   1.738   1.600   0.989 -0.3613 -0.2440 -0.3673
   28phy    C27  738   1.897   1.688   0.813  0.4762 -0.6004 -0.0653
   28phy    C26  739   1.856   1.669   0.668 -0.2342 -0.2749  0.6816
   28phy    C25  740   1.882   1.792   0.578 -0.1172 -0.3557 -0.1788
   28phy    C23  741   1.862   1.806   0.423 -0.1586  0.0273 -0.5831
   28phy    C24  742   1.785   1.933   0.388  0.0506 -0.1817  0.5761
   28phy    C22  743   1.999   1.788   0.353  0.0311 -0.1098  0.3310
   28phy    C21  744   2.011   1.734   0.212  0.7874  0.1533  0.3702
   28phy    C20  745   2.159   1.716   0.186  0.4312  0.5366 -0.9452
   28phy    C18  746   2.232   1.647   0.061 -0.6043 -0.2484  0.2906
   28phy    O01  747   2.179   1.511   0.056  0.3699 -0.1831  0.0322
   28phy    H01  748   2.101   1.515   0.004  1.1137  0.3778 -1.0677
   28phy    C19  749   2.379   1.626   0.100  0.3643  0.4086  0.1328
   28phy    C13  750   2.221   1.738  -0.071  0.4570 -0.2819  0.3619
   28phy     H3  751   2.111   1.746  -0.086 -0.1530  0.9552  4.2551
   28phy    O33  752   2.242   1.880  -0.061 -0.1221  0.2004  0.2180
   28phy    H1B  753   2.276   1.901   0.024  0.3812 -0.5349  0.2085
   28phy    C12  754   2.248   1.693  -0.221  0.2271 -0.5866 -0.4376
   28phy    O11  755   2.376   1.732  -0.263  0.0876 -0.3602 -0.0502
   28phy    H1A  756   2.384   1.825  -0.263 -1.3989 -0.2019 -0.5862
   29phy    C35  757   0.569   4.643   0.871  0.0296 -0.4615  0.0364
   29phy    C33  758   0.694   4.692   0.925  0.2422  0.2039  0.0300
   29phy    C34  759   0.661   4.792   1.031 -0.2035  0.2119  0.1490
   29phy    C32  760   0.776   4.573   0.989 -0.3895 -0.1409  0.1669
   29phy    C31  761   0.862   4.479   0.904  0.2540 -0.4209  0.3029
   29phy    C30  762   0.909   4.347   0.967  0.0240 -0.0459 -0.0445
   29phy    C28  763   1.016   4.256   0.897  0.7090  0.1322  0.4748
   29phy    C29  764   1.116   4.233   1.007 -0.4391 -0.0924  0.1068
   29phy    C27  765   0.960   4.138   0.812 -0.1864  0.1883 -0.3567
   29phy    C26  766   1.051   4.069   0.712 -0.5424  0.0088 -0.1696
   29phy    C25  767   0.975   3.958   0.638  0.0008 -0.4574 -0.1267
   29phy    C23  768   1.055   3.887   0.531  0.0951 -0.1221 -0.2748
   29phy    C24  769   1.147   3.782   0.589 -0.2778 -0.4684  0.1911
   29phy    C22  770   0.951   3.821   0.438 -0.0891  0.5547 -0.4438
   29phy    C21  771   0.992   3.806   0.283 -0.2004  0.3008 -0.0038
   29phy    C20  772   0.866   3.767   0.199 -0.4400  0.2123 -0.3859
   29phy    C18  773   0.885   3.736   0.044  0.2084  0.2220  0.5919
   29phy    O01  774   0.956   3.847  -0.022  0.1771  0.1454 -0.6348
   29phy    H01  775   0.931   3.926   0.022 -0.8880 -0.5082 -0.0455
   29phy    C19  776   0.749   3.756  -0.016  0.1981  0.2213 -0.2525
   29phy    C13  777   0.960   3.599   0.016 -0.0361 -0.1726 -0.3721
   29phy     H3  778   1.059   3.610   0.068 -0.4654  0.4926  0.3232
   29phy    O33  779   0.918   3.485   0.089  0.0221 -0.0889  0.1798
   29phy    H1B  780   0.883   3.521   0.168  1.8751  0.1920  0.9074
   29phy    C12  781   1.043   3.564  -0.117  0.3274 -0.5900  0.3920
   29phy    O11  782   1.089   3.674  -0.188 -0.0256 -0.0296 -0.1178
   29phy    H1A  783   1.030   3.743  -0.164 -0.3562 -0.7022  1.1018
   30phy    C35  784   0.734   4.053   1.205  0.0514 -0.1960  0.0634
   30phy    C33  785   0.749   4.128   1.334 -0.0068 -0.3899  0.4430
   30phy    C34  786   0.893   4.113   1.379  0.3221 -0.6244  0.0012
   30phy    C32  787   0.706   4.273   1.326 -0.2268 -0.0641  0.3096
   30phy    C31  788   0.557   4.305   1.332  0.2645  0.1251 -0.1472
   30phy    C30  789   0.519   4.446   1.283  0.4071 -0.0542 -0.1226
   30phy    C28  790   0.378   4.504   1.304  0.7502 -0.4222 -0.4610
   30phy    C29  791   0.340   4.535   1.449 -0.0039 -0.3612 -0.3031
   30phy    C27  792   0.359   4.625   1.220  0.2600 -0.5482  0.0171
   30phy    C26  793   0.230   4.629   1.138 -0.3198  0.5765 -0.1777
   30phy    C25  794   0.228   4.759   1.057 -0.3332  0.2146 -0.5407
   30phy    C23  795   0.132   4.753   0.941  0.1857  0.3126 -0.5487
   30phy    C24  796   0.005   4.836   0.969  0.8003  0.1850  0.0133
   30phy    C22  797   0.192   4.822   0.820  0.3910  0.3552 -0.4204
   30phy    C21  798   0.261   4.731   0.719  0.1344  0.2911  0.4609
   30phy    C20  799   0.292   4.794   0.579  0.0107 -0.4728 -0.4888
   30phy    C18  800   0.369   4.705   0.472 -0.1838  0.3438 -0.4152
   30phy    O01  801   0.492   4.659   0.538 -0.3059 -0.4114 -0.2922
   30phy    H01  802   0.538   4.735   0.569  0.4031  0.0230 -2.2672
   30phy    C19  803   0.412   4.807   0.357 -0.1914 -0.2108 -0.0474
   30phy    C13  804   0.295   4.572   0.414 -0.1978 -1.0839 -0.4391
   30phy     H3  805   0.284   4.504   0.502  0.0996 -0.9734 -0.3168
   30phy    O33  806   0.154   4.580   0.383 -0.3504 -0.4552  0.0006
   30phy    H1B  807   0.140   4.622   0.301 -3.0858  0.6920  0.9411
   30phy    C12  808   0.363   4.455   0.334 -0.4954  0.3264 -0.2801
   30phy    O11  809   0.336   4.316   0.356 -0.4960 -0.2269 -0.7598
   30phy    H1A  810   0.247   4.299   0.331 -0.6715 -2.7812  1.2516
   31phy    C35  811   0.795   1.731   1.275  0.2311 -0.4395 -0.0807
   31phy    C33  812   0.860   1.600   1.260 -0.5744 -0.2921 -0.6802
   31phy    C34  813   0.836   1.546   1.125  0.2078 -0.8431 -0.2921
   31phy    C32  814   1.006   1.609   1.311  0.5024 -0.0549 -0.2217
   31phy    C31  815   1.056   1.487   1.392 -0.1748 -0.1894  0.0333
   31phy    C30  816   1.184   1.532   1.466 -0.6877  0.0838  0.5679
   31phy    C28  817   1.238   1.424   1.561  0.2134  0.0909  0.3347
   31phy    C29  818   1.371   1.375   1.503  0.1024  0.1321 -0.1763
   31phy    C27  819   1.245   1.474   1.708  0.0455  0.1838 -0.0871
   31phy    C26  820   1.237   1.376   1.825  0.7120  0.6949 -0.7669
   31phy    C25  821   1.208   1.443   1.959 -0.4529  0.3119 -0.0637
   31phy    C23  822   1.222   1.353   2.090  0.1542  0.0646  0.7364
   31phy    C24  823   1.370   1.311   2.112 -0.4862 -0.1776 -0.2012
   31phy    C22  824   1.187   1.443   2.207 -0.3383 -0.7313 -0.6259
   31phy    C21  825   1.154   1.383   2.340  0.3113  0.1892 -0.0259
   31phy    C20  826   1.138   1.471   2.459 -0.0494  0.2191 -0.0186
   31phy    C18  827   1.050   1.414   2.583 -0.2586 -0.3311 -0.0102
   31phy    O01  828   1.103   1.290   2.622 -0.7380  0.5642 -0.4307
   31phy    H01  829   1.088   1.280   2.714  0.3626  0.1386 -0.2850
   31phy    C19  830   1.106   1.507   2.691  0.2832 -0.3032 -0.4414
   31phy    C13  831   0.889   1.410   2.573  0.3041 -0.5006  0.6930
   31phy     H3  832   0.853   1.511   2.541 -0.8363 -1.3858 -0.9690
   31phy    O33  833   0.831   1.404   2.698  0.6000 -0.0665 -0.4522
   31phy    H1B  834   0.838   1.315   2.726  0.0316  0.2003  0.5730
   31phy    C12  835   0.827   1.304   2.483  0.1897  0.7680  0.6082
   31phy    O11  836   0.857   1.174   2.525  0.1921 -0.2039 -0.7912
   31phy    H1A  837   0.947   1.180   2.551 -0.5385  1.2810  1.7630
   32phy    C35  838   1.457   0.534   1.678 -0.0468  0.4056 -0.2864
   32phy    C33  839   1.609   0.511   1.656  0.2143 -0.3132 -0.1584
   32phy    C34  840   1.641   0.364   1.635  0.7752  0.4954 -0.0781
   32phy    C32  841   1.659   0.615   1.557 -0.2095 -0.3958  0.1343
   32phy    C31  842   1.810   0.638   1.558 -0.2419  0.3557 -0.1129
   32phy    C30  843   1.854   0.763   1.478  0.2760  0.0429  0.0030
   32phy    C28  844   2.007   0.788   1.469  0.0713 -0.0378 -0.0205
   32phy    C29  845   2.048   0.835   1.328  0.0863  0.4205  0.1880
   32phy    C27  846   2.051   0.890   1.573 -0.1939  0.1297  0.1300
   32phy    C26  847   2.157   0.846   1.672 -0.1031 -0.2077  0.0854
   32phy    C25  848   2.183   0.959   1.773  0.7991  0.0461  0.0345
   32phy    C23  849   2.311   0.957   1.853 -0.1421  0.0573  0.2300
   32phy    C24  850   2.428   1.013   1.775 -0.4847  0.3119 -0.1252
   32phy    C22  851   2.283   1.043   1.973  0.1705  0.0824 -0.2111
   32phy    C21  852   2.365   1.032   2.098 -0.0989 -0.5163 -0.1827
   32phy    C20  853   2.302   1.122   2.208  0.8492  0.1799  0.2688
   32phy    C18  854   2.370   1.146   2.346 -0.2018 -0.1151  0.3739
   32phy    O01  855   2.485   1.237   2.325  0.7619  0.1169  0.0192
   32phy    H01  856   2.562   1.199   2.362 -0.8113 -2.4024  0.9680
   32phy    C19  857   2.257   1.219   2.419  0.1019  0.3574  0.1873
   32phy    C13  858   2.417   1.005   2.417 -0.1624 -0.0344 -0.4801
   32phy     H3  859   2.459   0.936   2.338 -0.3438  1.2858 -1.7820
   32phy    O33  860   2.309   0.927   2.472 -0.1793 -0.0973  0.2575
   32phy    H1B  861   2.255   0.987   2.520  3.0485  1.7072  1.9514
   32phy    C12  862   2.538   1.017   2.519  0.5805  0.2600 -0.1808
   32phy    O11  863   2.648   1.088   2.468  0.2522 -0.0865  0.4234
   32phy    H1A  864   2.727   1.081   2.518  0.4037  2.5255  0.7064
   33phy    C35  865   0.077   0.818   2.518  0.4872 -0.5619  0.3017
   33phy    C33  866   0.045   0.740   2.393 -0.0404 -0.0538 -0.2855
   33phy    C34  867  -0.085   0.809   2.341  0.1384 -0.0599 -0.0367
   33phy    C32  868   0.165   0.744   2.295 -0.5487 -0.2348  0.7754
   33phy    C31  869   0.264   0.620   2.301  0.0136  0.0883  0.3241
   33phy    C30  870   0.383   0.650   2.217  0.4280 -0.0026 -0.1778
   33phy    C28  871   0.459   0.525   2.188  0.3419 -0.1275 -0.0871
   33phy    C29  872   0.439   0.477   2.046  0.1626 -0.6551 -0.1381
   33phy    C27  873   0.610   0.557   2.212  0.3522  0.5711  0.3780
   33phy    C26  874   0.676   0.453   2.307 -0.3893  0.2880 -0.5466
   33phy    C25  875   0.824   0.469   2.345 -0.0302 -0.0543  0.3090
   33phy    C23  876   0.869   0.399   2.477 -0.2172  0.9403 -0.3012
   33phy    C24  877   0.913   0.253   2.445  0.6390 -0.5218  0.5498
   33phy    C22  878   0.980   0.470   2.549  0.2554 -0.4328  0.6238
   33phy    C21  879   0.950   0.472   2.698  0.0952 -0.2984 -0.5232
   33phy    C20  880   1.076   0.542   2.759  0.1629  0.4276 -0.4642
   33phy    C18  881   1.088   0.556   2.917  0.4375 -0.2017 -0.0463
   33phy    O01  882   1.096   0.429   2.983 -0.8265 -0.0156 -0.2585
   33phy    H01  883   1.039   0.371   2.936  0.5572 -1.0752 -0.6906
   33phy    C19  884   1.232   0.621   2.927 -0.0947  0.1490  0.2928
   33phy    C13  885   0.977   0.663   2.976 -0.6790  0.3181 -0.1762
   33phy     H3  886   0.879   0.621   2.941  0.7783 -1.2505 -2.7008
   33phy    O33  887   0.981   0.794   2.919 -0.3807  0.0869  0.6520
   33phy    H1B  888   0.898   0.837   2.926  0.1499  1.7570 -1.8515
   33phy    C12  889   0.950   0.680   3.129  0.3988 -0.1502  0.4944
   33phy    O11  890   0.897   0.564   3.196 -0.4542 -0.0037  0.2383
   33phy    H1A  891   0.850   0.594   3.271 -0.1668  0.5302  0.2101
   34phy    C35  892   4.132   4.053   1.886  0.0518  0.0016 -0.5779
   34phy    C33  893   4.253   3.982   1.829 -0.0200  0.7020 -0.1890
   34phy    C34  894   4.321   3.898   1.932  0.4848  0.7230 -0.3024
   34phy    C32  895   4.213   3.899   1.708 -0.0949  0.0463 -0.2007
   34phy    C31  896   4.315   3.889   1.591 -0.3330 -0.2999 -0.1137
   34phy    C30  897   4.268   3.791   1.486 -0.2794 -0.1948  0.4080
   34phy    C28  898   4.367   3.709   1.404  0.3215 -0.0910 -0.3814
   34phy    C29  899   4.456   3.609   1.480  0.2385 -0.0428 -0.5164
   34phy    C27  900   4.279   3.645   1.293  0.1886 -0.1556  0.3058
   34phy    C26  901   4.341   3.593   1.164  0.0164 -0.3350  0.3938
   34phy    C25  902   4.232   3.553   1.061  0.3471 -0.4726 -0.2494
   34phy    C23  903   4.272   3.490   0.930  0.4896  0.7755  0.4434
   34phy    C24  904   4.311   3.341   0.938  0.0149  0.0985 -0.5440
   34phy    C22  905   4.159   3.504   0.828  0.1166  0.6256 -0.4128
   34phy    C21  906   4.202   3.591   0.711 -0.1193 -0.4133 -0.3739
   34phy    C20  907   4.087   3.603   0.610  0.2781 -0.3499 -0.4804
   34phy    C18  908   4.100   3.650   0.460 -0.1946 -0.3009 -0.5166
   34phy    O01  909   4.165   3.787   0.465 -0.6506  0.1490 -0.2641
   34phy    H01  910   4.249   3.800   0.506 -0.1581  1.6944 -1.6405
   34phy    C19  911   3.956   3.675   0.424  0.5331  0.3247  0.6585
   34phy    C13  912   4.178   3.547   0.367 -0.4604  0.4444  0.1795
   34phy     H3  913   4.284   3.552   0.403 -0.4084 -0.0937  0.1082
   34phy    O33  914   4.153   3.408   0.396 -0.0325  0.1324  0.1315
   34phy    H1B  915   4.216   3.384   0.461  0.5537 -0.6000 -0.6902
   34phy    C12  916   4.233   3.569   0.216 -0.2394  0.0543 -0.2994
   34phy    O11  917   4.319   3.472   0.165 -0.1860 -0.0717  0.1249
   34phy    H1A  918   4.263   3.400   0.144 -1.0640  0.2195  1.3147
   35phy    C35  919   1.154   2.073   0.932  0.3201  0.6129 -0.1748
   35phy    C33  920   1.119   1.957   1.024  0.0367 -0.1131 -0.2420
   35phy    C34  921   0.975   1.990   1.077 -0.2100  0.5583 -0.0083
   35phy    C32  922   1.122   1.818   0.954 -0.0576  0.1757  0.3402
   35phy    C31  923   1.243   1.735   0.991 -0.1851  0.1272 -0.4770
   35phy    C30  924   1.238   1.605   0.906 -0.5079 -0.2891 -0.2762
   35phy    C28  925   1.356   1.511   0.925 -0.2576 -0.5289  0.0992
   35phy    C29  926   1.313   1.410   1.038  0.3209  0.7440 -0.1908
   35phy    C27  927   1.384   1.419   0.806 -0.4546 -0.2485  0.0355
   35phy    C26  928   1.457   1.478   0.678  0.4556 -0.4083 -0.3801
   35phy    C25  929   1.478   1.369   0.569 -0.0971  0.0257  0.1391
   35phy    C23  930   1.477   1.415   0.426 -0.2455  0.1223  0.1618
   35phy    C24  931   1.611   1.461   0.377 -0.5991 -0.4398  0.4159
   35phy    C22  932   1.418   1.299   0.346 -0.2895 -0.0198 -0.2624
   35phy    C21  933   1.361   1.313   0.207 -0.0938  0.1648 -0.3182
   35phy    C20  934   1.319   1.171   0.152 -0.0992 -0.3462 -0.4712
   35phy    C18  935   1.307   1.156  -0.003 -0.1901  0.3016 -0.0218
   35phy    O01  936   1.231   1.268  -0.063  0.4429  0.2073  0.1113
   35phy    H01  937   1.189   1.232  -0.139 -0.4206 -1.5218  1.3590
   35phy    C19  938   1.234   1.020  -0.021  0.3258 -0.5678 -0.9881
   35phy    C13  939   1.452   1.152  -0.073 -0.4112 -0.4155  0.8280
   35phy     H3  940   1.501   1.248  -0.042  0.0344 -1.1837  2.6154
   35phy    O33  941   1.552   1.061  -0.024  0.3887 -0.2873 -0.0495
   35phy    H1B  942   1.627   1.110   0.003 -0.2306  1.5363 -1.4311
   35phy    C12  943   1.481   1.178  -0.229 -0.1501  0.1653 -0.5614
   35phy    O11  944   1.383   1.251  -0.295 -0.2164  0.1610 -0.6847
   35phy    H1A  945   1.414   1.282  -0.378  0.2749  1.3567 -0.0797
   36phy    C35  946   1.803   1.248   2.236  0.1301 -0.3916  0.3447
   36phy    C33  947   1.864   1.324   2.118 -0.0077 -0.6098  0.7023
   36phy    C34  948   1.940   1.215   2.044 -0.1421  0.0308 -0.0642
   36phy    C32  949   1.768   1.393   2.017  0.3697  0.2512  0.9219
   36phy    C31  950   1.703   1.524   2.056  0.0918 -0.1966 -1.0150
   36phy    C30  951   1.611   1.583   1.947  0.0414  0.4723  0.2773
   36phy    C28  952   1.548   1.721   1.962  0.4601 -0.4517  0.1870
   36phy    C29  953   1.504   1.780   1.828  0.3866  0.3021 -0.6582
   36phy    C27  954   1.436   1.723   2.066  0.4673  0.2775 -0.0543
   36phy    C26  955   1.424   1.858   2.137  0.1783 -0.4326  0.1402
   36phy    C25  956   1.303   1.850   2.240 -0.2920 -0.1628  0.7950
   36phy    C23  957   1.272   1.978   2.318  0.0522 -0.3586  0.5964
   36phy    C24  958   1.198   2.083   2.236  0.0631 -0.4212 -0.2179
   36phy    C22  959   1.196   1.930   2.445 -0.1536  0.2620  0.1531
   36phy    C21  960   1.202   1.995   2.579 -0.1172  0.1654 -0.2660
   36phy    C20  961   1.118   1.926   2.685 -0.4008 -0.0951 -0.1276
   36phy    C18  962   1.078   2.002   2.814 -0.2005 -0.3321 -0.0985
   36phy    O01  963   1.014   2.127   2.777  0.0092  0.1765  0.1131
   36phy    H01  964   0.983   2.175   2.851  0.7775  1.2385 -0.2339
   36phy    C19  965   0.957   1.919   2.859  0.0631  0.2169 -0.0941
   36phy    C13  966   1.185   2.029   2.931 -0.1396 -0.7317 -0.1874
   36phy     H3  967   1.243   1.936   2.952  0.0963 -0.5543 -0.0493
   36phy    O33  968   1.129   2.055   3.060 -0.0198 -0.3668 -0.4095
   36phy    H1B  969   1.078   2.134   3.058  0.1814 -0.2146 -2.7970
   36phy    C12  970   1.294   2.138   2.912  0.2812  0.1387 -0.0602
   36phy    O11  971   1.250   2.270   2.926 -0.2954  0.2147 -0.5478
   36phy    H1A  972   1.241   2.281   3.019  2.3050  0.3683 -0.2468
   37phy    C35  973   1.017   0.468   1.079  0.5601  0.5984  0.9019
   37phy    C33  974   1.001   0.572   1.193  0.5000  0.1989  0.3061
   37phy    C34  975   1.051   0.505   1.322 -0.0071  0.1829 -0.0320
   37phy    C32  976   1.070   0.707   1.163  0.4222 -0.2349 -0.3138
   37phy    C31  977   0.966   0.817   1.130  0.3832  0.3541  0.0998
   37phy    C30  978   1.037   0.947   1.105 -0.2434  0.2266  0.0342
   37phy    C28  979   0.943   1.062   1.083 -0.3928 -0.3949  0.3044
   37phy    C29  980   0.904   1.129   1.211 -0.2857  0.0090 -0.1189
   37phy    C27  981   1.014   1.175   1.003  0.0677  0.5292  0.0338
   37phy    C26  982   0.922   1.220   0.886 -0.0779  0.3601 -0.2932
   37phy    C25  983   0.984   1.327   0.797 -0.1178  0.4003  0.1879
   37phy    C23  984   0.897   1.395   0.695  0.3687  0.0367  0.4151
   37phy    C24  985   0.887   1.547   0.726 -0.5571 -0.1691  0.0308
   37phy    C22  986   0.948   1.369   0.555  0.1032  0.5145 -0.5914
   37phy    C21  987   0.836   1.328   0.459  0.1941 -0.3055  0.2384
   37phy    C20  988   0.876   1.262   0.328 -0.3236  0.2021  0.5769
   37phy    C18  989   0.777   1.221   0.215  0.6134  0.2564 -0.5958
   37phy    O01  990   0.677   1.139   0.277 -0.4000 -0.0412  0.1233
   37phy    H01  991   0.644   1.185   0.351  1.7504  0.7483  0.6632
   37phy    C19  992   0.865   1.127   0.130  0.3012  0.2343 -0.5884
   37phy    C13  993   0.714   1.347   0.137 -0.2980 -0.7675  0.2293
   37phy     H3  994   0.634   1.382   0.206 -0.8050 -0.9567 -0.2592
   37phy    O33  995   0.783   1.470   0.129 -0.5031 -0.2821 -0.5027
   37phy    H1B  996   0.861   1.451   0.081 -0.3912 -0.3676 -0.2851
   37phy    C12  997   0.600   1.332   0.026 -0.0009 -0.0223  0.3540
   37phy    O11  998   0.627   1.368  -0.108  0.0109 -0.4480 -0.3133
   37phy    H1A  999   0.699   1.427  -0.109 -0.2221 -0.1450  0.1373
   38phy    C35 1000   0.375   1.340   1.234 -0.5024  0.3736  0.1867
   38phy    C33 1001   0.458   1.244   1.311  0.1076 -0.2889 -0.0505
   38phy    C34 1002   0.542   1.150   1.229 -0.2772 -0.3851  0.0372
   38phy    C32 1003   0.542   1.327   1.411 -0.2600 -0.0837 -0.1940
   38phy    C31 1004   0.605   1.255   1.526 -0.3375 -0.5295 -0.3444
   38phy    C30 1005   0.670   1.366   1.618 -0.2208 -0.4182 -0.0889
   38phy    C28 1006   0.718   1.334   1.759  0.0441 -0.5607  0.2629
   38phy    C29 1007   0.860   1.272   1.750 -0.4899 -0.7265 -0.2300
   38phy    C27 1008   0.746   1.467   1.835  0.1344  0.1035 -0.1768
   38phy    C26 1009   0.733   1.467   1.989  0.2881 -0.3959  0.7112
   38phy    C25 1010   0.763   1.612   2.035 -0.0332  0.3958 -0.4625
   38phy    C23 1011   0.781   1.641   2.186  0.0898  0.5111  0.6829
   38phy    C24 1012   0.897   1.728   2.219  0.3757  0.1565  0.0483
   38phy    C22 1013   0.650   1.697   2.245  0.2511 -0.1956 -0.3525
   38phy    C21 1014   0.619   1.662   2.391 -0.1937  0.0875 -0.0410
   38phy    C20 1015   0.481   1.706   2.439 -0.0191 -0.7624 -0.1645
   38phy    C18 1016   0.442   1.716   2.597 -0.0410 -0.1365  0.0844
   38phy    O01 1017   0.546   1.757   2.683  0.4669  0.0192 -0.0088
   38phy    H01 1018   0.572   1.846   2.668 -0.5785  0.1121 -1.4492
   38phy    C19 1019   0.336   1.831   2.605 -0.3320  0.3485  0.0702
   38phy    C13 1020   0.397   1.571   2.655 -0.0411 -0.1783  0.3040
   38phy     H3 1021   0.310   1.531   2.596  1.1274 -0.8423 -1.0185
   38phy    O33 1022   0.339   1.584   2.782  0.7614  0.1884  0.1973
   38phy    H1B 1023   0.368   1.659   2.829 -1.6379  1.4882 -0.2342
   38phy    C12 1024   0.508   1.458   2.674  0.5498 -0.0932 -0.1250
   38phy    O11 1025   0.486   1.333   2.732 -0.2071  0.1442  0.2237
   38phy    H1A 1026   0.452   1.350   2.817  0.0635  0.9022  0.1879
   39phy    C35 1027   5.065   2.448   1.981 -0.1953  0.1592  0.0781
   39phy    C33 1028   5.167   2.446   1.875 -0.6267  0.0920 -0.1346
   39phy    C34 1029   5.099   2.439   1.739 -0.3430 -0.1987 -0.1963
   39phy    C32 1030   5.257   2.578   1.885 -0.2072 -0.0148  0.0738
   39phy    C31 1031   5.391   2.555   1.956 -0.2859  0.4206  0.1458
   39phy    C30 1032   5.470   2.685   1.978  0.7000 -0.1068 -0.1765
   39phy    C28 1033   5.589   2.671   2.072  0.3244 -0.1765  0.3097
   39phy    C29 1034   5.717   2.651   1.996  0.7570 -0.8134  0.2712
   39phy    C27 1035   5.597   2.793   2.168  0.1416 -0.0961  0.4964
   39phy    C26 1036   5.654   2.781   2.309 -0.7843 -0.3401  0.0064
   39phy    C25 1037   5.669   2.919   2.383 -0.1702  0.0543 -0.5303
   39phy    C23 1038   5.754   2.923   2.513 -0.0731  0.5432  0.1086
   39phy    C24 1039   5.868   3.028   2.528  0.2802  0.1792  0.7163
   39phy    C22 1040   5.661   2.952   2.637 -0.4412  0.3355 -0.2398
   39phy    C21 1041   5.638   2.827   2.717 -0.2202 -0.2212 -0.6328
   39phy    C20 1042   5.589   2.861   2.865 -0.3358  0.2937 -0.4884
   39phy    C18 1043   5.571   2.762   2.987  0.7306  0.0785 -0.1491
   39phy    O01 1044   5.703   2.706   3.004 -0.1884  0.3091 -0.2675
   39phy    H01 1045   5.709   2.647   2.932  0.5563  0.0749 -0.0272
   39phy    C19 1046   5.555   2.862   3.100 -0.1124 -0.6070 -0.2462
   39phy    C13 1047   5.450   2.652   2.962 -0.4591 -0.4711  1.0358
   39phy     H3 1048   5.460   2.610   2.859  2.9130 -0.5566  1.3012
   39phy    O33 1049   5.320   2.722   2.957 -0.1381 -0.1602  0.4086
   39phy    H1B 1050   5.295   2.783   3.024 -0.2318  0.0395  0.1936
   39phy    C12 1051   5.448   2.524   3.049 -0.4171  0.2005 -0.2420
   39phy    O11 1052   5.385   2.404   3.001  0.1796 -0.0263  0.1607
   39phy    H1A 1053   5.414   2.337   3.060  1.5322 -0.7090 -1.2112
   40phy    C35 1054   1.480   3.324   1.666  0.1386  0.0987 -0.0144
   40phy    C33 1055   1.611   3.252   1.643  0.1976  0.0500 -0.5662
   40phy    C34 1056   1.587   3.153   1.528 -0.3964 -0.0090 -0.0774
   40phy    C32 1057   1.740   3.339   1.614  0.5579 -0.5358  0.2180
   40phy    C31 1058   1.817   3.397   1.729 -0.0472 -0.4960  0.1523
   40phy    C30 1059   1.925   3.491   1.673 -0.0118 -0.5549  0.0443
   40phy    C28 1060   1.997   3.579   1.780  0.0345 -0.4107  0.1869
   40phy    C29 1061   2.148   3.563   1.761 -0.2303 -0.2352  0.7687
   40phy    C27 1062   1.961   3.734   1.765  0.3518  0.7047 -0.0520
   40phy    C26 1063   1.953   3.809   1.900  0.0274  0.2548 -0.5240
   40phy    C25 1064   1.955   3.960   1.903  0.2166 -0.2002 -0.0616
   40phy    C23 1065   1.980   4.023   2.043 -0.5994 -0.2349 -0.0562
   40phy    C24 1066   2.119   4.088   2.045 -0.8192 -0.1156 -0.2167
   40phy    C22 1067   1.865   4.117   2.098  0.0992  0.3339 -0.3364
   40phy    C21 1068   1.839   4.086   2.249 -0.5205  0.5084 -0.3176
   40phy    C20 1069   1.774   4.205   2.318 -0.2660  0.0663  0.3045
   40phy    C18 1070   1.752   4.222   2.472  0.3352  0.1090 -0.0279
   40phy    O01 1071   1.872   4.173   2.540 -0.2527 -0.1300 -0.2101
   40phy    H01 1072   1.853   4.188   2.631  0.3355  0.7328 -0.2180
   40phy    C19 1073   1.753   4.377   2.489  0.0751  0.0253 -0.3369
   40phy    C13 1074   1.627   4.141   2.533 -0.2278 -0.5955  0.8096
   40phy     H3 1075   1.543   4.149   2.460  1.6550  0.9523 -1.3250
   40phy    O33 1076   1.565   4.204   2.646  0.0122  0.2283  0.6282
   40phy    H1B 1077   1.498   4.261   2.614 -1.1570 -1.0399  0.7308
   40phy    C12 1078   1.644   3.989   2.553 -0.5622 -0.1812 -0.0927
   40phy    O11 1079   1.702   3.956   2.677 -0.4540 -0.2246  0.0886
   40phy    H1A 1080   1.659   4.004   2.744  0.7092  1.1341 -0.0725
   41phy    C35 1081   0.096   1.487   1.819 -0.0042 -0.2390  0.4215
   41phy    C33 1082   0.237   1.497   1.763  0.0356 -0.1026 -0.2257
   41phy    C34 1083   0.251   1.373   1.675 -0.0245 -0.1748  0.4416
   41phy    C32 1084   0.281   1.639   1.718 -0.2453  0.2234 -0.2111
   41phy    C31 1085   0.422   1.675   1.771 -0.4565  0.0514 -0.6842
   41phy    C30 1086   0.485   1.807   1.729  0.2262  0.5834  0.7496
   41phy    C28 1087   0.624   1.843   1.775 -0.2893  0.6291 -0.8616
   41phy    C29 1088   0.729   1.820   1.667  0.2322 -0.4950  0.4053
   41phy    C27 1089   0.612   1.997   1.796 -0.2572  0.4132  0.1829
   41phy    C26 1090   0.701   2.037   1.911 -0.7592 -0.1118  0.0499
   41phy    C25 1091   0.718   2.187   1.930  0.5668  0.2787  0.3956
   41phy    C23 1092   0.815   2.218   2.051  0.1596 -0.3150  0.0546
   41phy    C24 1093   0.930   2.305   1.996 -0.7056 -0.5499 -0.2599
   41phy    C22 1094   0.751   2.306   2.158 -0.1032 -0.4939 -0.5451
   41phy    C21 1095   0.753   2.263   2.299 -0.1083 -0.1620  0.4361
   41phy    C20 1096   0.671   2.361   2.378 -0.8603 -0.1497 -0.1524
   41phy    C18 1097   0.650   2.360   2.532  0.2844 -0.4660  0.1594
   41phy    O01 1098   0.766   2.408   2.601  0.1657  0.8747 -0.0712
   41phy    H01 1099   0.843   2.358   2.581  0.9853  0.1989  3.9304
   41phy    C19 1100   0.544   2.472   2.538  0.4490 -0.2741 -0.1707
   41phy    C13 1101   0.605   2.229   2.614  0.1917  0.3786  0.1216
   41phy     H3 1102   0.504   2.193   2.582  0.2064  1.2852 -1.0308
   41phy    O33 1103   0.574   2.267   2.749  0.0127  0.4541  0.2779
   41phy    H1B 1104   0.639   2.330   2.775  0.6722  0.1300 -0.5533
   41phy    C12 1105   0.693   2.100   2.619  0.2349 -0.1078 -0.3520
   41phy    O11 1106   0.639   1.991   2.695 -0.3918  0.1571  0.3613
   41phy    H1A 1107   0.622   2.027   2.780 -0.3572 -1.8433  1.2732
   42phy    C35 1108   4.652   0.636   1.505 -0.5034  0.2055 -0.2680
   42phy    C33 1109   4.615   0.786   1.529 -0.5489 -0.0329 -0.3425
   42phy    C34 1110   4.501   0.806   1.631 -0.3525 -0.1037 -0.0440
   42phy    C32 1111   4.745   0.856   1.571  0.1408  0.0499 -0.0112
   42phy    C31 1112   4.760   0.997   1.506  0.0468 -0.1722 -0.0834
   42phy    C30 1113   4.858   1.086   1.588 -0.2405 -0.0659  0.5247
   42phy    C28 1114   4.853   1.235   1.547 -0.3876  0.2088  0.2851
   42phy    C29 1115   4.860   1.313   1.674  0.5940 -0.6942 -0.5660
   42phy    C27 1116   4.981   1.281   1.474  0.2607 -0.2350 -0.5516
   42phy    C26 1117   4.957   1.304   1.325  1.0677 -0.0746  0.2678
   42phy    C25 1118   5.067   1.372   1.245 -0.2130  0.1938  0.3000
   42phy    C23 1119   5.066   1.383   1.092 -0.0826  0.2679  0.0256
   42phy    C24 1120   5.087   1.522   1.058  0.0163 -0.2422 -0.1701
   42phy    C22 1121   5.178   1.293   1.033 -0.0694 -0.4412 -0.0650
   42phy    C21 1122   5.126   1.184   0.946  0.9671 -0.3118  0.0551
   42phy    C20 1123   5.225   1.090   0.880 -0.1392  0.2348 -0.1475
   42phy    C18 1124   5.170   0.988   0.771  0.9206  0.3226 -0.0570
   42phy    O01 1125   5.065   0.917   0.834 -0.0537 -0.4546 -0.6578
   42phy    H01 1126   5.104   0.866   0.902 -1.4095  0.4107  0.8448
   42phy    C19 1127   5.283   0.891   0.740  0.2347 -0.3273  0.2768
   42phy    C13 1128   5.111   1.062   0.644  0.8899  0.2661  0.5337
   42phy     H3 1129   5.030   1.129   0.681  0.5884  0.2939 -0.1526
   42phy    O33 1130   5.189   1.164   0.581 -0.2148  0.1188  0.5779
   42phy    H1B 1131   5.244   1.211   0.642 -1.1011 -0.2901  1.7227
   42phy    C12 1132   5.017   0.993   0.533  0.3176  0.1678  0.3821
   42phy    O11 1133   5.084   0.926   0.428  0.0795  0.1975  0.5902
   42phy    H1A 1134   5.146   0.868   0.466  1.7674  0.7573 -1.1405
   43phy    C35 1135   5.005   0.571   1.763  0.2094  0.5651  0.3532
   43phy    C33 1136   5.144   0.563   1.828  0.8821  0.5789 -0.1784
   43phy    C34 1137   5.157   0.419   1.869 -0.1995  0.3844  0.5447
   43phy    C32 1138   5.254   0.614   1.736  0.1693  0.2794 -0.2780
   43phy    C31 1139   5.369   0.676   1.818 -0.4426  0.2369  0.8755
   43phy    C30 1140   5.484   0.730   1.732 -0.1680  0.2810  0.3258
   43phy    C28 1141   5.597   0.805   1.807  0.0486  0.1745  0.4344
   43phy    C29 1142   5.725   0.795   1.729 -0.0938  0.2549  0.1806
   43phy    C27 1143   5.559   0.953   1.835 -0.0521  0.3292 -0.3471
   43phy    C26 1144   5.598   0.996   1.978  0.0504 -0.1622  0.2515
   43phy    C25 1145   5.527   1.130   2.021 -0.1467  0.1075  0.2433
   43phy    C23 1146   5.548   1.200   2.153 -0.1999 -0.4382 -0.7386
   43phy    C24 1147   5.505   1.344   2.140 -0.1408 -0.4708  0.5480
   43phy    C22 1148   5.469   1.147   2.276 -0.1610  0.8209  0.6289
   43phy    C21 1149   5.561   1.106   2.384  0.3873  0.3379 -0.4382
   43phy    C20 1150   5.496   1.042   2.506 -0.0850 -0.1573  0.1433
   43phy    C18 1151   5.594   1.003   2.627 -0.2617 -0.4024  0.1738
   43phy    O01 1152   5.687   1.109   2.651 -0.5567  0.2232  0.4218
   43phy    H01 1153   5.644   1.192   2.653 -0.0269  0.5149 -0.0494
   43phy    C19 1154   5.501   0.998   2.748  0.1713 -0.1695  0.1440
   43phy    C13 1155   5.675   0.862   2.616 -0.1006 -0.2419 -0.0897
   43phy     H3 1156   5.608   0.788   2.565  0.3598 -0.6437 -0.1269
   43phy    O33 1157   5.697   0.791   2.739 -0.1951 -0.2583  0.0643
   43phy    H1B 1158   5.750   0.834   2.804  2.0385 -1.7321 -0.6867
   43phy    C12 1159   5.810   0.855   2.534 -0.0658  0.6555 -0.7408
   43phy    O11 1160   5.918   0.924   2.593  0.4419  0.1647  0.1969
   43phy    H1A 1161   5.903   1.012   2.567 -0.9503 -0.3102 -0.7413
   44phy    C35 1162   1.157   2.135   0.555 -0.2080 -0.1392 -0.1478
   44phy    C33 1163   1.166   2.001   0.488 -0.8245  0.1796  0.9927
   44phy    C34 1164   1.036   1.930   0.488  0.1508  0.2355 -0.1671
   44phy    C32 1165   1.238   2.011   0.351 -0.1249 -0.0478  0.0986
   44phy    C31 1166   1.334   1.895   0.317  0.0008  0.3848 -0.0505
   44phy    C30 1167   1.381   1.918   0.173  0.6506  0.2760  0.4976
   44phy    C28 1168   1.490   1.828   0.126 -0.2678 -0.4309  0.5590
   44phy    C29 1169   1.455   1.688   0.093  0.0709  0.3362  0.2923
   44phy    C27 1170   1.557   1.895   0.007 -0.0122  0.6981  0.0327
   44phy    C26 1171   1.709   1.883  -0.019  0.3972  0.1010 -0.4179
   44phy    C25 1172   1.752   1.968  -0.139 -0.2067  0.1765  0.3717
   44phy    C23 1173   1.899   1.997  -0.173  0.2357 -0.3683 -0.1291
   44phy    C24 1174   1.916   2.014  -0.315  0.0482 -0.4046  0.2395
   44phy    C22 1175   1.953   2.124  -0.100  0.0722  0.1852 -0.2008
   44phy    C21 1176   2.034   2.104   0.026  0.5973  0.2399 -0.6900
   44phy    C20 1177   2.092   2.237   0.067 -0.0441  0.3541 -0.1591
   44phy    C18 1178   2.047   2.295   0.210  0.2482  0.7788  0.1898
   44phy    O01 1179   1.902   2.280   0.220  0.1318  0.3309 -0.0496
   44phy    H01 1180   1.857   2.318   0.292  0.3899 -0.4305  0.5299
   44phy    C19 1181   2.063   2.450   0.191 -0.4109  0.2922  0.1374
   44phy    C13 1182   2.126   2.232   0.341 -0.0519 -0.6709  0.8551
   44phy     H3 1183   2.083   2.129   0.354 -0.0993 -0.7849 -0.1348
   44phy    O33 1184   2.257   2.190   0.331 -0.2747  0.1957 -0.3697
   44phy    H1B 1185   2.321   2.246   0.371  0.6371 -1.8509  1.2451
   44phy    C12 1186   2.083   2.262   0.489  0.0584 -0.0409 -0.3254
   44phy    O11 1187   2.167   2.351   0.557 -0.5556  0.3497 -0.3308
   44phy    H1A 1188   2.256   2.324   0.542 -0.5338  1.6670 -3.2070
   45phy    C35 1189   1.334   2.194   1.323  0.1565  0.4972  0.1305
   45phy    C33 1190   1.390   2.295   1.423 -0.0605  0.1767  0.0209
   45phy    C34 1191   1.512   2.350   1.364 -0.2519 -0.5544  0.2534
   45phy    C32 1192   1.284   2.399   1.462  0.0928  0.3765 -0.2158
   45phy    C31 1193   1.327   2.464   1.595  0.6636 -0.1640  0.2425
   45phy    C30 1194   1.219   2.566   1.644  0.4974  0.1356 -0.4849
   45phy    C28 1195   1.260   2.646   1.771  0.0190 -0.1302 -0.1162
   45phy    C29 1196   1.311   2.782   1.724 -0.2703 -0.2162  0.1696
   45phy    C27 1197   1.142   2.656   1.874  0.7266 -0.5607 -0.0069
   45phy    C26 1198   1.160   2.693   2.024 -0.2306  0.2657  0.0544
   45phy    C25 1199   1.055   2.633   2.115  0.8492  0.1364  0.0722
   45phy    C23 1200   1.072   2.635   2.267  0.1112 -0.4179 -0.2031
   45phy    C24 1201   0.933   2.622   2.334 -0.1668 -0.1684 -0.4869
   45phy    C22 1202   1.164   2.528   2.324 -0.7651  0.6794 -0.0877
   45phy    C21 1203   1.268   2.570   2.427  0.6357  0.8223 -0.5291
   45phy    C20 1204   1.353   2.454   2.465  0.2467 -0.9632 -0.0254
   45phy    C18 1205   1.471   2.474   2.573 -0.1149 -0.0587  0.1082
   45phy    O01 1206   1.414   2.525   2.695  0.2213  0.1879 -0.5353
   45phy    H01 1207   1.475   2.569   2.752 -0.7670 -0.5905  1.1955
   45phy    C19 1208   1.502   2.324   2.591  0.2675 -0.1301 -0.0755
   45phy    C13 1209   1.601   2.561   2.525  0.1852 -0.0994 -0.1263
   45phy     H3 1210   1.643   2.522   2.429 -1.5083 -1.2874 -0.4292
   45phy    O33 1211   1.713   2.546   2.618 -0.2456 -0.5268 -0.0859
   45phy    H1B 1212   1.787   2.591   2.581 -0.5532 -0.4014 -0.5678
   45phy    C12 1213   1.585   2.711   2.487 -0.3227 -0.1698 -0.5195
   45phy    O11 1214   1.575   2.800   2.594 -0.0399  0.3396  0.0946
   45phy    H1A 1215   1.554   2.883   2.556 -0.9992  0.4588  0.8491
   46phy    C35 1216   2.599   3.285   1.804 -0.5657  0.6513 -0.6327
   46phy    C33 1217   2.631   3.145   1.856  0.1305 -0.0356  0.6541
   46phy    C34 1218   2.781   3.141   1.858  0.0655  0.3364  0.1444
   46phy    C32 1219   2.587   3.121   2.004  0.2193 -0.4971 -0.0221
   46phy    C31 1220   2.447   3.062   2.014 -0.4234  0.0240  0.2676
   46phy    C30 1221   2.396   3.065   2.159  0.2354  0.1784 -0.2092
   46phy    C28 1222   2.256   3.006   2.184  0.0648 -0.3633 -0.5250
   46phy    C29 1223   2.246   2.849   2.179 -0.1647  0.0007  0.0181
   46phy    C27 1224   2.202   3.047   2.320 -0.2434 -0.8080 -0.2892
   46phy    C26 1225   2.052   3.088   2.328  0.3664 -0.0073 -0.3358
   46phy    C25 1226   2.002   3.079   2.471  0.3112 -0.8856  0.6657
   46phy    C23 1227   1.862   3.142   2.486 -0.1057  0.4106  0.2897
   46phy    C24 1228   1.754   3.033   2.479 -0.1440 -0.1683 -0.2507
   46phy    C22 1229   1.853   3.201   2.628 -0.3217  0.5122  0.2846
   46phy    C21 1230   1.763   3.329   2.657  0.0018 -0.1490 -0.1476
   46phy    C20 1231   1.751   3.354   2.807 -0.3336 -0.2474 -0.0907
   46phy    C18 1232   1.631   3.449   2.859  0.3651  0.4378  0.2574
   46phy    O01 1233   1.507   3.418   2.790  0.1127 -0.0783 -0.0912
   46phy    H01 1234   1.462   3.499   2.778  0.5690  0.0277 -1.1884
   46phy    C19 1235   1.620   3.407   3.009  0.3418 -0.3789 -0.2853
   46phy    C13 1236   1.671   3.606   2.823 -0.1301 -0.1156  0.6626
   46phy     H3 1237   1.707   3.611   2.717  0.1015 -0.3763  0.7270
   46phy    O33 1238   1.785   3.652   2.905  0.3270 -0.0612 -0.1773
   46phy    H1B 1239   1.848   3.584   2.923  1.0934  0.2966 -1.3590
   46phy    C12 1240   1.555   3.710   2.828  0.6833 -0.1605 -0.5241
   46phy    O11 1241   1.435   3.667   2.773  0.2211 -0.0850  0.6049
   46phy    H1A 1242   1.390   3.746   2.748  1.2665  0.0481 -1.0655
   47phy    C35 1243   0.848   2.387   1.362 -0.0510 -0.4515  0.0337
   47phy    C33 1244   0.768   2.458   1.472 -0.5630 -0.1869  0.1614
   47phy    C34 1245   0.856   2.479   1.591  0.0054 -0.4221  0.3436
   47phy    C32 1246   0.691   2.576   1.413  0.2589  0.0530 -0.2723
   47phy    C31 1247   0.570   2.627   1.486 -0.1188  0.4788  0.2823
   47phy    C30 1248   0.513   2.746   1.409  0.2677  1.0843 -0.4925
   47phy    C28 1249   0.380   2.808   1.441  0.6037  0.3434 -0.7194
   47phy    C29 1250   0.387   2.887   1.570 -0.2352 -0.0258 -0.0400
   47phy    C27 1251   0.343   2.900   1.330  0.0350  0.2040 -0.1375
   47phy    C26 1252   0.203   2.869   1.263 -0.1914  0.3905 -0.3019
   47phy    C25 1253   0.188   2.943   1.128  0.0565 -0.3415  0.0549
   47phy    C23 1254   0.046   2.935   1.064 -0.6783 -0.4156  0.3259
   47phy    C24 1255  -0.041   3.048   1.122  0.1537  0.0641  0.0880
   47phy    C22 1256   0.065   2.946   0.913 -0.1167  0.2131 -0.2051
   47phy    C21 1257  -0.044   2.897   0.819 -0.2040  0.4461  0.5020
   47phy    C20 1258  -0.009   2.904   0.670 -0.1776 -0.6067 -0.4492
   47phy    C18 1259  -0.094   2.830   0.557  0.2450  0.2574 -0.5221
   47phy    O01 1260  -0.092   2.687   0.599 -0.1350 -0.0418 -0.1958
   47phy    H01 1261  -0.013   2.675   0.647 -1.2718 -1.1601  1.4995
   47phy    C19 1262  -0.013   2.829   0.429  0.6170 -0.0600  0.0756
   47phy    C13 1263  -0.246   2.882   0.552 -0.3042  0.1367  0.2297
   47phy     H3 1264  -0.285   2.846   0.651 -0.4107  0.4247  0.2921
   47phy    O33 1265  -0.276   3.020   0.568  0.2682  0.3325 -0.0910
   47phy    H1B 1266  -0.199   3.070   0.587 -0.4041  0.4998  2.6928
   47phy    C12 1267  -0.366   2.808   0.481  0.4650 -0.1756  0.4160
   47phy    O11 1268  -0.343   2.672   0.448 -0.5451  0.3560  0.5101
   47phy    H1A 1269  -0.269   2.648   0.501 -0.1035 -1.4550 -0.8433
   48phy    C35 1270   1.541   3.286   2.261 -0.1090 -0.0722 -0.0096
   48phy    C33 1271   1.509   3.194   2.149 -0.7667  0.1228 -0.6738
   48phy    C34 1272   1.425   3.271   2.047  0.0233 -0.4455 -0.0351
   48phy    C32 1273   1.637   3.125   2.096  0.6499  0.6403  0.4677
   48phy    C31 1274   1.614   2.976   2.064 -0.0957  0.3523  0.4235
   48phy    C30 1275   1.744   2.903   2.021  0.1211 -0.5803  0.4975
   48phy    C28 1276   1.752   2.749   2.013 -0.1287  0.1933  0.3371
   48phy    C29 1277   1.659   2.689   1.902  0.3816 -0.0227 -0.2583
   48phy    C27 1278   1.899   2.698   1.999  0.1457 -0.0588  0.2617
   48phy    C26 1279   1.937   2.564   2.057  0.0955 -0.2123 -0.4981
   48phy    C25 1280   2.035   2.505   1.953 -0.0063  0.0920 -0.0155
   48phy    C23 1281   2.095   2.375   2.006 -0.8679  0.1609 -0.2641
   48phy    C24 1282   2.122   2.276   1.895 -0.1425 -0.2801 -0.0210
   48phy    C22 1283   2.205   2.388   2.119  0.2851 -0.1997  0.2778
   48phy    C21 1284   2.166   2.355   2.260 -0.2243  0.2203  0.4053
   48phy    C20 1285   2.284   2.382   2.361 -0.1913  0.6615  0.4819
   48phy    C18 1286   2.251   2.428   2.509  0.2661 -0.4826  0.4019
   48phy    O01 1287   2.159   2.340   2.578 -0.7014  0.1492 -0.0638
   48phy    H01 1288   2.180   2.251   2.558 -1.4199 -0.7106  2.5971
   48phy    C19 1289   2.385   2.400   2.588 -0.1593  0.0265  0.3218
   48phy    C13 1290   2.191   2.582   2.528 -0.4973  0.3458 -0.5148
   48phy     H3 1291   2.252   2.651   2.464  1.0157 -0.4563  0.0034
   48phy    O33 1292   2.229   2.632   2.657 -0.3560  0.2718 -0.0363
   48phy    H1B 1293   2.189   2.581   2.725 -0.1114  1.0895  0.7405
   48phy    C12 1294   2.042   2.604   2.490  0.0719 -0.1481 -0.6619
   48phy    O11 1295   1.948   2.507   2.518  0.3735 -0.1045  0.6853
   48phy    H1A 1296   1.998   2.432   2.544  1.3509  0.3944  0.3157
   49phy    C35 1297   1.087   1.909   1.808  0.0389  0.1948 -0.5990
   49phy    C33 1298   1.172   2.003   1.729  0.5567 -0.0313 -0.2627
   49phy    C34 1299   1.085   2.034   1.607  0.1533 -0.2003 -0.1178
   49phy    C32 1300   1.220   2.123   1.807  0.0263  0.2292 -0.4831
   49phy    C31 1301   1.372   2.123   1.833 -0.2057  0.0308  0.2708
   49phy    C30 1302   1.428   2.246   1.908  0.0210  0.5266 -0.6709
   49phy    C28 1303   1.579   2.239   1.931 -0.1050  0.2299  0.2134
   49phy    C29 1304   1.662   2.330   1.841  0.4055  0.2447  0.2580
   49phy    C27 1305   1.607   2.265   2.081  0.0196 -0.0186 -0.2215
   49phy    C26 1306   1.687   2.158   2.144  0.7654 -0.3781 -0.1719
   49phy    C25 1307   1.743   2.201   2.281  0.0323 -0.0168  0.3697
   49phy    C23 1308   1.809   2.084   2.358  0.3744 -0.1085  0.1433
   49phy    C24 1309   1.956   2.118   2.398  0.1955  0.8305 -0.2374
   49phy    C22 1310   1.721   2.039   2.477 -0.3955 -0.0232 -0.3069
   49phy    C21 1311   1.716   1.890   2.507 -0.1191  0.4842 -0.0370
   49phy    C20 1312   1.592   1.862   2.590  0.1348 -0.0503 -0.6686
   49phy    C18 1313   1.566   1.728   2.663 -0.1770  0.0909  0.0908
   49phy    O01 1314   1.688   1.687   2.732 -0.3006 -0.0288 -0.1341
   49phy    H01 1315   1.665   1.617   2.790 -2.7174  0.5431 -0.2934
   49phy    C19 1316   1.463   1.765   2.771  0.0853  0.4036 -0.5595
   49phy    C13 1317   1.514   1.605   2.566 -0.7824  0.0088 -0.2977
   49phy     H3 1318   1.423   1.640   2.510 -0.1624  0.8261 -0.8209
   49phy    O33 1319   1.456   1.503   2.644 -0.0822 -0.3922  0.2322
   49phy    H1B 1320   1.430   1.434   2.586  0.3023  0.1822 -0.6633
   49phy    C12 1321   1.617   1.546   2.459 -0.5299  0.2728  0.6890
   49phy    O11 1322   1.728   1.482   2.514 -0.4295 -0.3629  0.3534
   49phy    H1A 1323   1.788   1.542   2.554  0.7210 -0.8775 -0.5582
   50phy    C35 1324   0.670   1.768   0.463  0.1909  0.0814  0.5184
   50phy    C33 1325   0.598   1.892   0.520 -0.2523  0.1210 -0.0839
   50phy    C34 1326   0.456   1.851   0.523  0.4824  0.0118  0.3820
   50phy    C32 1327   0.647   1.945   0.652  0.1878  0.2583 -0.2053
   50phy    C31 1328   0.642   2.099   0.660  0.5748 -0.1584  1.4771
   50phy    C30 1329   0.716   2.159   0.774 -0.0429 -0.7475  0.4594
   50phy    C28 1330   0.715   2.316   0.775 -0.5654 -0.0934 -0.1737
   50phy    C29 1331   0.696   2.366   0.920 -0.0558 -0.1610 -0.3526
   50phy    C27 1332   0.847   2.374   0.728  0.0345  0.0096  0.0012
   50phy    C26 1333   0.837   2.478   0.614  0.1831  0.1353  0.7022
   50phy    C25 1334   0.979   2.540   0.574 -0.1295  0.1461  0.2642
   50phy    C23 1335   0.970   2.653   0.466  0.8371  0.4819  0.0349
   50phy    C24 1336   0.939   2.795   0.513  0.5189  0.4582  0.1682
   50phy    C22 1337   1.102   2.651   0.381  0.7518  0.4306 -0.2203
   50phy    C21 1338   1.076   2.670   0.231  0.1517 -0.1254  0.1847
   50phy    C20 1339   1.200   2.664   0.135 -0.3166  0.1613 -0.3095
   50phy    C18 1340   1.166   2.626  -0.011 -0.0722 -0.1530  0.2287
   50phy    O01 1341   1.099   2.497  -0.010  0.5402 -0.0671 -0.2900
   50phy    H01 1342   1.007   2.510   0.005  0.9258  1.2291  1.2673
   50phy    C19 1343   1.302   2.589  -0.074 -0.2209 -0.1764 -0.3582
   50phy    C13 1344   1.075   2.736  -0.086 -0.2937 -0.2058  0.2162
   50phy     H3 1345   0.978   2.730  -0.031  0.3453 -0.5837  1.3368
   50phy    O33 1346   1.095   2.880  -0.072  0.2801  0.2682  0.1331
   50phy    H1B 1347   1.156   2.912  -0.136 -0.5545  0.5900 -0.5141
   50phy    C12 1348   0.984   2.708  -0.212 -0.2290  0.2461 -0.0075
   50phy    O11 1349   0.949   2.571  -0.234  0.2885  0.5074 -0.1969
   50phy    H1A 1350   1.031   2.534  -0.261 -0.1380 -1.1597  0.6334
   51phy    C35 1351   2.039   1.999   1.664  0.0754 -0.1473  0.2947
   51phy    C33 1352   1.917   1.929   1.711  0.3747 -0.6116 -0.4598
   51phy    C34 1353   1.904   1.956   1.863  0.4590  0.1091 -0.2963
   51phy    C32 1354   1.797   1.988   1.625 -0.5101  0.2434 -0.0654
   51phy    C31 1355   1.776   1.906   1.492  0.9193  0.2388 -0.5374
   51phy    C30 1356   1.656   1.967   1.416 -0.1368  0.1737 -0.5294
   51phy    C28 1357   1.620   1.902   1.281 -0.1067 -0.0205  0.0182
   51phy    C29 1358   1.488   1.826   1.283  0.5875 -0.8872  0.3138
   51phy    C27 1359   1.624   2.013   1.169 -0.2466  0.6704  0.3076
   51phy    C26 1360   1.637   1.967   1.024  0.0859 -0.4587  0.3713
   51phy    C25 1361   1.582   2.075   0.930  0.0674 -0.5025  0.5997
   51phy    C23 1362   1.624   2.066   0.778 -0.4306 -0.0214  0.1708
   51phy    C24 1363   1.546   1.952   0.714 -0.0339 -0.0101 -0.3042
   51phy    C22 1364   1.586   2.204   0.716  0.4292  0.2264 -0.7472
   51phy    C21 1365   1.632   2.247   0.581 -0.4821 -0.2342  0.2133
   51phy    C20 1366   1.576   2.376   0.531  0.2917 -0.6099  0.5797
   51phy    C18 1367   1.609   2.424   0.384  0.9294  0.7729  0.2049
   51phy    O01 1368   1.749   2.423   0.364  0.5269 -0.1410  0.3709
   51phy    H01 1369   1.793   2.491   0.412 -1.8197  0.2683  2.1544
   51phy    C19 1370   1.574   2.575   0.378 -0.0785  0.2733 -0.1202
   51phy    C13 1371   1.541   2.327   0.270 -0.2873  0.5467 -0.0615
   51phy     H3 1372   1.587   2.226   0.285  0.6631  0.8230 -0.9706
   51phy    O33 1373   1.402   2.286   0.285  0.1838 -0.5749 -0.1185
   51phy    H1B 1374   1.389   2.258   0.373  0.4432  0.9697  0.4437
   51phy    C12 1375   1.575   2.322   0.119  0.0190  0.1297  0.0487
   51phy    O11 1376   1.692   2.390   0.080  0.0980 -0.5292 -0.4052
   51phy    H1A 1377   1.762   2.354   0.129  1.2056  0.6337 -1.0547
   52phy    C35 1378   1.227   0.981   0.551  0.2456  0.5652  0.5189
   52phy    C33 1379   1.310   0.984   0.674  0.1892  0.1567 -0.1515
   52phy    C34 1380   1.233   0.934   0.789 -0.0599  0.1046 -0.3448
   52phy    C32 1381   1.444   0.912   0.662 -0.2950  0.5437 -0.2401
   52phy    C31 1382   1.561   0.978   0.740  0.2938  0.8640 -0.1062
   52phy    C30 1383   1.689   0.893   0.742 -0.1524 -0.1662  0.1945
   52phy    C28 1384   1.799   0.955   0.829  0.2243 -0.4509 -0.4141
   52phy    C29 1385   1.826   0.868   0.953  0.3905 -0.0522  0.3743
   52phy    C27 1386   1.927   0.984   0.747 -0.3073  0.1740 -0.8046
   52phy    C26 1387   1.947   1.128   0.700  0.1719 -0.2064 -0.1052
   52phy    C25 1388   2.029   1.130   0.571 -0.3158  0.4490 -0.1612
   52phy    C23 1389   2.038   1.266   0.503 -0.3366  0.2110 -0.5769
   52phy    C24 1390   2.137   1.355   0.575  0.0022 -0.2670 -0.1172
   52phy    C22 1391   2.075   1.256   0.356  0.1959  0.4102 -0.5227
   52phy    C21 1392   1.956   1.276   0.262  0.1508  0.0129  0.1671
   52phy    C20 1393   1.992   1.235   0.118 -0.4468  0.3106  0.0848
   52phy    C18 1394   1.890   1.252   0.006  0.3055 -0.0100  0.2504
   52phy    O01 1395   1.772   1.183   0.049 -0.0773 -0.3061 -0.3353
   52phy    H01 1396   1.805   1.102   0.081  0.9440  0.3179  0.2277
   52phy    C19 1397   1.955   1.171  -0.111  0.4254 -0.5020 -0.5242
   52phy    C13 1398   1.860   1.409  -0.032  0.6771 -0.2996 -0.5851
   52phy     H3 1399   1.843   1.455   0.069 -1.1537 -1.8682 -0.1173
   52phy    O33 1400   1.972   1.489  -0.073 -0.2248  0.5948  0.4524
   52phy    H1B 1401   1.972   1.492  -0.167 -1.9106  1.7915  0.4384
   52phy    C12 1402   1.724   1.474  -0.086  0.1523 -0.0531  0.0263
   52phy    O11 1403   1.710   1.489  -0.224  0.4140  0.2446 -0.0072
   52phy    H1A 1404   1.717   1.403  -0.261  0.3745  0.9105 -1.6958
   53phy    C35 1405   0.726   3.813   0.928  0.2319  0.2246  0.4331
   53phy    C33 1406   0.810   3.692   0.975 -0.0366  0.9919  0.0705
   53phy    C34 1407   0.780   3.655   1.118 -0.4583  0.5972 -0.1381
   53phy    C32 1408   0.792   3.572   0.878 -0.3360 -0.0089 -0.0801
   53phy    C31 1409   0.908   3.513   0.803 -0.8700 -0.0833  0.6113
   53phy    C30 1410   0.866   3.383   0.721  0.3567 -0.9909  0.2834
   53phy    C28 1411   0.980   3.315   0.648 -0.5872  0.1142  0.0020
   53phy    C29 1412   0.963   3.163   0.630  0.2050 -0.0407 -0.1965
   53phy    C27 1413   0.998   3.381   0.507  0.2331 -0.0981 -0.3081
   53phy    C26 1414   1.148   3.397   0.470  0.5946 -0.5070 -0.6959
   53phy    C25 1415   1.168   3.456   0.333 -0.0335 -0.1643 -0.8677
   53phy    C23 1416   1.318   3.458   0.290 -0.2337  0.3417  0.4766
   53phy    C24 1417   1.331   3.370   0.165  0.2772 -0.2335 -0.0172
   53phy    C22 1418   1.373   3.599   0.272 -0.4358  0.2531 -0.0836
   53phy    C21 1419   1.524   3.611   0.249 -0.6170 -0.3309  0.6418
   53phy    C20 1420   1.576   3.751   0.282 -0.0604  0.1457  0.2223
   53phy    C18 1421   1.730   3.786   0.269 -0.6903 -0.1461  0.2716
   53phy    O01 1422   1.809   3.668   0.307  0.2184 -0.1011 -0.0425
   53phy    H01 1423   1.775   3.634   0.388 -2.1085 -2.0615 -1.6891
   53phy    C19 1424   1.755   3.898   0.364  0.2501  0.0911  0.2693
   53phy    C13 1425   1.766   3.824   0.115 -0.0726 -0.3929 -0.1500
   53phy     H3 1426   1.759   3.726   0.062 -1.1099 -0.1703 -0.4478
   53phy    O33 1427   1.664   3.891   0.038  0.3881  0.5459  0.0088
   53phy    H1B 1428   1.678   3.983   0.053 -0.5664  0.7737 -0.3720
   53phy    C12 1429   1.913   3.853   0.055  0.1358 -0.1284 -0.0534
   53phy    O11 1430   1.949   3.987   0.034  0.3241  0.3276 -0.3884
   53phy    H1A 1431   2.038   3.985   0.006  0.2761 -0.7179 -0.4826
   54phy    C35 1432   3.547   2.503   0.689  0.1788  0.0140 -0.0888
   54phy    C33 1433   3.505   2.499   0.835 -0.4340  0.2226 -0.2545
   54phy    C34 1434   3.609   2.417   0.911 -0.0144 -0.3900 -0.1105
   54phy    C32 1435   3.480   2.644   0.897 -0.3106  0.4093  0.1220
   54phy    C31 1436   3.380   2.652   1.014  0.7232  0.1862  0.0084
   54phy    C30 1437   3.370   2.796   1.054 -0.4305 -0.2214 -0.2927
   54phy    C28 1438   3.265   2.830   1.161 -0.4199  0.4343 -0.6988
   54phy    C29 1439   3.336   2.932   1.253  0.2198  0.1851 -0.0297
   54phy    C27 1440   3.147   2.906   1.095  0.2448  0.1646  0.6786
   54phy    C26 1441   3.035   2.824   1.034  0.2816 -0.2111  0.5167
   54phy    C25 1442   2.920   2.911   0.978 -0.0093  0.8714 -0.1366
   54phy    C23 1443   2.804   2.834   0.905 -0.5502 -0.6052  0.2271
   54phy    C24 1444   2.712   2.754   0.993  0.0406  0.3134  0.2581
   54phy    C22 1445   2.716   2.937   0.831  0.5696 -0.2997 -0.0046
   54phy    C21 1446   2.755   2.972   0.686 -0.0198 -0.1612 -0.1210
   54phy    C20 1447   2.641   3.056   0.614 -0.0493  0.0702  0.1725
   54phy    C18 1448   2.649   3.109   0.465 -0.7258 -0.4549 -0.3544
   54phy    O01 1449   2.774   3.174   0.443 -0.0621  0.3037  0.1450
   54phy    H01 1450   2.787   3.231   0.370  0.3462 -0.0034 -0.0224
   54phy    C19 1451   2.532   3.211   0.461  0.8959  0.1272  0.0775
   54phy    C13 1452   2.640   2.991   0.353  0.0457 -0.9305  0.8407
   54phy     H3 1453   2.738   2.939   0.363  0.7271  0.2742  0.6368
   54phy    O33 1454   2.552   2.884   0.391 -0.1520 -0.2545  0.0300
   54phy    H1B 1455   2.604   2.809   0.415  0.5609  0.8422  2.0989
   54phy    C12 1456   2.692   2.997   0.212 -0.2645 -0.2500 -0.7910
   54phy    O11 1457   2.596   2.990   0.111  0.4569 -0.2929  0.4827
   54phy    H1A 1458   2.630   3.017   0.028 -0.0157  0.1972  0.4433
   55phy    C35 1459   0.558   4.360   1.748 -0.1980  0.0804 -0.1557
   55phy    C33 1460   0.468   4.270   1.832  0.3242 -0.0692  1.0229
   55phy    C34 1461   0.492   4.294   1.977  0.1984 -0.0346 -0.3057
   55phy    C32 1462   0.322   4.296   1.798  0.2216 -0.0291 -0.5373
   55phy    C31 1463   0.273   4.192   1.695  0.3010  0.0673  0.5480
   55phy    C30 1464   0.136   4.238   1.642  0.1615 -0.8141  0.2498
   55phy    C28 1465   0.092   4.159   1.516  0.6643 -0.1037 -0.0565
   55phy    C29 1466   0.000   4.040   1.545  0.1351  0.5372 -0.2852
   55phy    C27 1467   0.020   4.266   1.420  0.1531  0.9478  0.0191
   55phy    C26 1468   0.004   4.220   1.282  0.4169  0.5019 -0.2422
   55phy    C25 1469  -0.063   4.322   1.195  0.4770 -0.4762  0.4948
   55phy    C23 1470  -0.137   4.288   1.062  0.2267 -0.4063  0.6012
   55phy    C24 1471  -0.276   4.230   1.092  0.2370 -0.2494 -0.3956
   55phy    C22 1472  -0.154   4.413   0.975  0.0442 -0.1002 -0.2770
   55phy    C21 1473  -0.107   4.399   0.832  0.0815 -0.4143 -0.0085
   55phy    C20 1474  -0.145   4.519   0.740 -0.1382 -0.5428 -0.0014
   55phy    C18 1475  -0.118   4.532   0.590  0.0173 -0.4319  0.2580
   55phy    O01 1476   0.021   4.489   0.568  0.5327 -0.2406  0.5087
   55phy    H01 1477   0.065   4.523   0.492  0.7727  2.3070  1.6958
   55phy    C19 1478  -0.136   4.686   0.565 -0.6021 -0.1380 -0.1615
   55phy    C13 1479  -0.215   4.434   0.505  0.2978 -0.7342 -0.3763
   55phy     H3 1480  -0.189   4.331   0.540  0.3189 -0.3317  0.8435
   55phy    O33 1481  -0.354   4.436   0.542 -0.0087  0.3722  0.2311
   55phy    H1B 1482  -0.415   4.442   0.472 -1.0951 -0.5623  1.0651
   55phy    C12 1483  -0.190   4.386   0.360  0.0111  0.4926  0.3974
   55phy    O11 1484  -0.267   4.454   0.261 -0.2994  0.0046  0.1266
   55phy    H1A 1485  -0.290   4.540   0.292  0.2220  1.3624 -2.8991
   56phy    C35 1486   3.468   3.038   2.561  0.2926  0.0503 -0.2488
   56phy    C33 1487   3.497   3.059   2.414  0.3538 -0.2139 -0.6112
   56phy    C34 1488   3.643   3.026   2.397 -0.0956 -0.1049  0.0835
   56phy    C32 1489   3.421   2.950   2.333 -0.3701 -0.4110 -0.2977
   56phy    C31 1490   3.291   2.998   2.276 -0.0345  0.4520 -0.2838
   56phy    C30 1491   3.229   2.890   2.185 -0.1458 -0.0747 -0.4617
   56phy    C28 1492   3.104   2.939   2.111  0.9847  0.1158  0.2363
   56phy    C29 1493   3.132   2.979   1.968 -0.0528 -0.1626 -0.2237
   56phy    C27 1494   3.013   2.817   2.130 -0.2157 -0.7145 -0.2445
   56phy    C26 1495   2.865   2.847   2.171  0.0406 -0.0484  0.3823
   56phy    C25 1496   2.791   2.716   2.209  0.1303 -0.3873 -0.2514
   56phy    C23 1497   2.648   2.727   2.265 -0.9053 -0.9617  0.1529
   56phy    C24 1498   2.549   2.640   2.189 -0.4542  0.2910 -0.4942
   56phy    C22 1499   2.646   2.715   2.420 -0.7458 -1.2999 -0.7510
   56phy    C21 1500   2.535   2.793   2.485  0.3488 -0.1928  0.0715
   56phy    C20 1501   2.540   2.809   2.643 -0.7689 -0.1835  1.0263
   56phy    C18 1502   2.430   2.899   2.706 -0.9679  0.7880  0.1482
   56phy    O01 1503   2.302   2.867   2.642  0.0615 -0.5603 -0.0735
   56phy    H01 1504   2.293   2.774   2.639 -1.5117 -0.4029 -1.4905
   56phy    C19 1505   2.409   2.842   2.845  0.3476 -0.4178  0.0224
   56phy    C13 1506   2.461   3.061   2.679  0.4830 -0.0250 -0.3036
   56phy     H3 1507   2.488   3.074   2.571  0.0374 -1.0174 -0.5516
   56phy    O33 1508   2.585   3.091   2.743 -0.4750  0.1481  0.0121
   56phy    H1B 1509   2.648   3.071   2.677 -0.3086 -1.0924  0.5338
   56phy    C12 1510   2.344   3.161   2.706 -0.3972  0.2211  0.4199
   56phy    O11 1511   2.385   3.297   2.698  0.3694 -0.2796 -0.6432
   56phy    H1A 1512   2.315   3.357   2.717  0.1770 -1.0714  1.3800
   57phy    C35 1513   1.260   3.496   1.120  0.3534 -0.1476 -0.6093
   57phy    C33 1514   1.215   3.353   1.135 -0.4322 -0.0531 -0.2411
   57phy    C34 1515   1.334   3.270   1.191  0.2957  0.4313 -0.1379
   57phy    C32 1516   1.090   3.344   1.222 -0.5608 -0.1330 -0.6888
   57phy    C31 1517   0.977   3.244   1.177  0.4237 -0.2410 -0.2457
   57phy    C30 1518   0.864   3.245   1.283  0.1832  0.1674  0.3071
   57phy    C28 1519   0.736   3.201   1.215 -0.1195  0.2601  0.7612
   57phy    C29 1520   0.684   3.072   1.281 -0.0121 -0.0124  0.5342
   57phy    C27 1521   0.625   3.305   1.208  0.0025 -0.0858  0.4881
   57phy    C26 1522   0.521   3.287   1.101 -0.1408 -0.4476  0.1186
   57phy    C25 1523   0.417   3.395   1.074 -0.1532  0.4388  0.2600
   57phy    C23 1524   0.352   3.376   0.932  0.2295  0.0396 -0.1902
   57phy    C24 1525   0.206   3.360   0.960 -0.0794 -0.5738  0.3563
   57phy    C22 1526   0.361   3.503   0.841  0.3674  0.4601 -0.3436
   57phy    C21 1527   0.448   3.477   0.717 -0.2659 -0.3187 -0.2043
   57phy    C20 1528   0.476   3.608   0.634  0.3480 -0.1674 -0.3356
   57phy    C18 1529   0.562   3.614   0.500  0.2903  0.3850  0.2477
   57phy    O01 1530   0.697   3.581   0.529 -0.1694 -0.0675 -0.2955
   57phy    H01 1531   0.710   3.607   0.618 -1.4578  1.1821 -0.4464
   57phy    C19 1532   0.553   3.767   0.461  0.1480  0.3453  0.1299
   57phy    C13 1533   0.507   3.523   0.382  0.5673 -0.6250 -0.0547
   57phy     H3 1534   0.492   3.423   0.430 -0.2623  0.4519  2.0537
   57phy    O33 1535   0.372   3.540   0.343  0.2116  0.6086 -0.6212
   57phy    H1B 1536   0.343   3.474   0.283 -0.2452 -1.0145  1.2769
   57phy    C12 1537   0.601   3.468   0.264  0.4924  0.2444  0.2274
   57phy    O11 1538   0.739   3.477   0.281  0.1734  0.1292  0.4232
   57phy    H1A 1539   0.751   3.524   0.361  0.5959 -0.1793  0.5499
   58phy    C35 1540   0.979   3.045   1.610  0.8927 -0.0750 -0.3742
   58phy    C33 1541   1.079   3.145   1.653  0.0085  0.8083  0.1963
   58phy    C34 1542   1.173   3.169   1.534  0.3758 -0.3858 -0.5729
   58phy    C32 1543   1.003   3.259   1.719 -0.4113  0.0657  0.4496
   58phy    C31 1544   1.081   3.373   1.792 -0.1175  0.0549  0.1355
   58phy    C30 1545   0.995   3.474   1.866 -0.2809  0.1524 -0.6367
   58phy    C28 1546   1.077   3.585   1.935  0.1805 -0.2870  0.1126
   58phy    C29 1547   1.049   3.717   1.871  0.1859 -0.1373  0.1661
   58phy    C27 1548   1.059   3.592   2.090  0.6272  0.0483  0.3283
   58phy    C26 1549   1.179   3.604   2.181 -0.0461 -0.6489  0.0750
   58phy    C25 1550   1.146   3.608   2.335 -0.0560 -0.3821 -0.6261
   58phy    C23 1551   1.270   3.577   2.424 -0.3948 -0.1411  0.1219
   58phy    C24 1552   1.333   3.707   2.472  0.8367  0.2347 -0.1181
   58phy    C22 1553   1.229   3.503   2.552 -0.1087 -0.7423  0.3479
   58phy    C21 1554   1.264   3.359   2.577 -0.8450 -0.0559 -0.0001
   58phy    C20 1555   1.229   3.311   2.714  0.0226  0.2619  0.4959
   58phy    C18 1556   1.298   3.181   2.775  0.5497  0.1876 -0.4031
   58phy    O01 1557   1.438   3.193   2.769 -0.2825 -0.3164  0.0350
   58phy    H01 1558   1.462   3.283   2.763  1.3445 -0.6337  0.9260
   58phy    C19 1559   1.257   3.197   2.922 -0.5381 -0.8732  0.0738
   58phy    C13 1560   1.249   3.039   2.718 -0.8524 -0.1543 -0.2617
   58phy     H3 1561   1.138   3.032   2.730 -1.1963  1.7688 -1.8147
   58phy    O33 1562   1.292   2.932   2.805  0.1758 -0.1867 -0.4982
   58phy    H1B 1563   1.385   2.919   2.798  0.3947  0.3444  1.0690
   58phy    C12 1564   1.286   3.009   2.569 -0.4626  0.3443 -0.1526
   58phy    O11 1565   1.425   3.026   2.531  0.2147 -0.3725  0.2123
   58phy    H1A 1566   1.454   3.110   2.561 -1.3028  0.8688 -1.5958
   59phy    C35 1567   1.290   2.376   0.800 -0.2581  0.0174  0.3320
   59phy    C33 1568   1.267   2.478   0.906 -0.2167 -0.2056 -0.0744
   59phy    C34 1569   1.309   2.412   1.040  0.0493  0.2307 -0.2919
   59phy    C32 1570   1.348   2.608   0.888 -0.0980  0.4100 -0.1807
   59phy    C31 1571   1.280   2.723   0.822 -0.2877  0.1484  0.0098
   59phy    C30 1572   1.374   2.834   0.792 -0.2546  0.2603  0.4397
   59phy    C28 1573   1.305   2.944   0.708 -0.4488 -0.4288  0.1947
   59phy    C29 1574   1.288   3.075   0.794 -0.3819  0.2854  0.5461
   59phy    C27 1575   1.394   3.005   0.601 -0.2220  0.0479  0.2731
   59phy    C26 1576   1.394   2.936   0.463 -0.5213  0.0869  0.0241
   59phy    C25 1577   1.472   3.026   0.363  0.1410  0.2007  0.4847
   59phy    C23 1578   1.496   2.963   0.225 -0.0596 -0.6242  0.8742
   59phy    C24 1579   1.383   3.013   0.129 -0.0587  0.1242  0.5234
   59phy    C22 1580   1.638   2.996   0.163  0.2658 -0.4587 -0.1577
   59phy    C21 1581   1.712   2.881   0.094 -0.9981 -0.2168 -0.0629
   59phy    C20 1582   1.858   2.929   0.070 -0.0664 -0.9661 -0.3476
   59phy    C18 1583   1.955   2.856  -0.033  0.1332 -0.0263  0.5111
   59phy    O01 1584   1.966   2.716  -0.010 -0.1512 -0.1202 -0.3797
   59phy    H01 1585   1.882   2.676  -0.020 -0.0904 -2.0860  4.1122
   59phy    C19 1586   2.090   2.921   0.005 -0.1762 -0.9343 -0.0945
   59phy    C13 1587   1.910   2.873  -0.191 -0.1878 -0.6393  0.0054
   59phy     H3 1588   1.825   2.803  -0.205 -2.3998  1.6580  1.1681
   59phy    O33 1589   1.836   2.986  -0.237 -0.0589 -0.0466 -0.5317
   59phy    H1B 1590   1.901   3.034  -0.284 -0.1513 -0.0450 -0.6582
   59phy    C12 1591   1.988   2.816  -0.314 -0.5162 -0.0486  0.6748
   59phy    O11 1592   2.055   2.915  -0.384  0.1527 -0.3132 -0.3744
   59phy    H1A 1593   2.129   2.875  -0.425 -0.7599 -2.0760 -0.4477
   60phy    C35 1594   5.054   0.474   1.365  0.1480  0.3682  0.2072
   60phy    C33 1595   5.046   0.333   1.339  0.1372  0.3752  0.4622
   60phy    C34 1596   5.011   0.248   1.460 -0.2667 -0.1876  0.0456
   60phy    C32 1597   4.946   0.303   1.224  0.1022 -0.0349 -0.3941
   60phy    C31 1598   4.991   0.180   1.137  0.0677 -1.1025 -0.2823
   60phy    C30 1599   4.902   0.162   1.009  0.4050  0.4310 -0.0235
   60phy    C28 1600   4.922   0.046   0.909 -0.5119 -0.0945 -0.4662
   60phy    C29 1601   4.794  -0.032   0.890  0.0692 -0.0827  0.2770
   60phy    C27 1602   4.957   0.109   0.769 -0.6130  0.3557 -0.1972
   60phy    C26 1603   5.063   0.027   0.693  0.1655  0.0416 -0.1888
   60phy    C25 1604   5.092   0.068   0.547  0.0547  0.0049  0.3502
   60phy    C23 1605   5.221   0.013   0.488  0.4905 -0.1776 -0.4396
   60phy    C24 1606   5.213  -0.058   0.353  0.3612  0.0605  0.2201
   60phy    C22 1607   5.343   0.113   0.501  0.5300 -0.3462 -0.1653
   60phy    C21 1608   5.488   0.063   0.517 -0.0343  0.0725 -0.0358
   60phy    C20 1609   5.586   0.174   0.561  0.4818 -0.1303 -0.1367
   60phy    C18 1610   5.738   0.154   0.531 -0.8783 -0.0397 -0.1592
   60phy    O01 1611   5.793   0.026   0.567 -0.1700  0.0155  0.6489
   60phy    H01 1612   5.877   0.020   0.526 -0.4675 -2.5647  0.2559
   60phy    C19 1613   5.799   0.257   0.631 -0.5006 -0.1437 -0.4365
   60phy    C13 1614   5.771   0.188   0.375 -0.0833  0.3250  0.2358
   60phy     H3 1615   5.730   0.097   0.324  0.6909 -0.3351  0.7581
   60phy    O33 1616   5.693   0.286   0.311 -0.6325 -0.2869 -0.2887
   60phy    H1B 1617   5.639   0.253   0.242 -0.6574  1.3067 -1.0731
   60phy    C12 1618   5.908   0.147   0.308 -0.6191 -0.3995 -0.1357
   60phy    O11 1619   5.978   0.048   0.387  0.1578  0.1617 -0.1787
   60phy    H1A 1620   6.070   0.056   0.374  0.5424 -2.8174  0.0268
   61phy    C35 1621   0.277   0.040   2.171 -0.0485 -0.2122 -0.7010
   61phy    C33 1622   0.370  -0.019   2.073  0.3763  0.0835  0.3335
   61phy    C34 1623   0.301  -0.037   1.934 -0.2180  0.6600 -0.2787
   61phy    C32 1624   0.497   0.062   2.052 -0.3109  0.1007 -0.4827
   61phy    C31 1625   0.625  -0.021   2.065 -0.7690 -0.0517 -0.0785
   61phy    C30 1626   0.743   0.068   2.032  0.3692 -0.0044 -0.4296
   61phy    C28 1627   0.887   0.001   2.029 -0.1423 -0.8099 -0.4275
   61phy    C29 1628   0.934   0.005   1.880 -0.7526 -0.4674  0.2539
   61phy    C27 1629   0.977   0.066   2.141 -0.1175 -0.0003  0.4682
   61phy    C26 1630   1.097  -0.023   2.184 -0.1735 -0.4747  0.2990
   61phy    C25 1631   1.190   0.024   2.299 -0.0905  0.0446 -0.4172
   61phy    C23 1632   1.276  -0.087   2.361 -0.5266  0.8435  0.6043
   61phy    C24 1633   1.415  -0.035   2.386 -0.1471 -0.1170 -0.5037
   61phy    C22 1634   1.215  -0.151   2.486 -0.0011  0.1381 -0.1504
   61phy    C21 1635   1.253  -0.293   2.520 -0.8210 -0.0139  0.0582
   61phy    C20 1636   1.201  -0.320   2.660  0.1992  0.0484 -0.0426
   61phy    C18 1637   1.209  -0.466   2.727 -1.0314 -0.3679  0.3570
   61phy    O01 1638   1.345  -0.492   2.782  0.1676  0.1516  0.1644
   61phy    H01 1639   1.379  -0.427   2.841  0.2887  0.9672 -0.7727
   61phy    C19 1640   1.115  -0.442   2.848 -0.2368 -0.1109  0.1650
   61phy    C13 1641   1.158  -0.599   2.646  0.1298 -0.1684 -0.0751
   61phy     H3 1642   1.063  -0.577   2.592 -0.1026 -1.1655 -0.0886
   61phy    O33 1643   1.118  -0.710   2.726  0.2439  0.0843 -0.2170
   61phy    H1B 1644   1.067  -0.767   2.672  0.2097  0.9293 -1.0829
   61phy    C12 1645   1.267  -0.656   2.549  0.0028  0.1451  0.1934
   61phy    O11 1646   1.385  -0.700   2.616 -0.0390 -0.2476  0.2216
   61phy    H1A 1647   1.409  -0.637   2.680 -1.2840 -0.7430  1.2208
   62phy    C35 1648   0.761   4.625   1.565 -0.1636  0.2598  0.2726
   62phy    C33 1649   0.699   4.745   1.632 -0.1559  0.6044  0.2842
   62phy    C34 1650   0.716   4.723   1.785 -0.0106 -0.2117 -0.3191
   62phy    C32 1651   0.761   4.870   1.577  0.2433 -0.1418  0.1711
   62phy    C31 1652   0.721   4.926   1.443  0.1287 -0.6761 -0.4387
   62phy    C30 1653   0.775   5.067   1.436  0.0625 -0.3383 -0.3249
   62phy    C28 1654   0.780   5.145   1.307 -0.1096  0.1696 -0.8522
   62phy    C29 1655   0.751   5.290   1.351 -0.0239 -0.2057  0.2634
   62phy    C27 1656   0.919   5.133   1.235  0.4621 -0.4846  0.2349
   62phy    C26 1657   0.913   5.134   1.074 -0.2452  0.0086 -0.0021
   62phy    C25 1658   1.047   5.175   1.010  0.0810 -0.3354  0.3521
   62phy    C23 1659   1.036   5.166   0.859 -0.1320 -0.0990 -0.2295
   62phy    C24 1660   1.106   5.290   0.793 -0.2993  0.2150  0.1963
   62phy    C22 1661   1.084   5.030   0.806  0.0470  0.3705  0.0709
   62phy    C21 1662   1.006   4.964   0.689 -0.8082  0.1788 -1.1690
   62phy    C20 1663   1.062   4.824   0.657 -0.8054 -0.2321  0.4152
   62phy    C18 1664   0.991   4.721   0.563 -0.7903  0.3198 -0.7754
   62phy    O01 1665   0.856   4.708   0.608  0.0694  0.2398  0.0743
   62phy    H01 1666   0.824   4.630   0.565 -0.7200  2.5201 -4.0250
   62phy    C19 1667   1.064   4.588   0.598  0.4683  0.2662 -0.1077
   62phy    C13 1668   0.989   4.756   0.410 -0.0430  0.2518  0.0817
   62phy     H3 1669   0.933   4.853   0.408 -0.2045  0.1715  0.5676
   62phy    O33 1670   1.110   4.806   0.355  0.3017  0.1264  0.3932
   62phy    H1B 1671   1.176   4.741   0.340  0.3567  0.4108 -0.6931
   62phy    C12 1672   0.902   4.698   0.289 -0.2070 -0.0209  0.3851
   62phy    O11 1673   0.860   4.560   0.294  0.1319 -0.1713 -0.2881
   62phy    H1A 1674   0.789   4.551   0.354  0.1316 -1.6704 -0.4638
   63phy    C35 1675   2.790   2.859   1.396  0.0767 -0.1725  0.4020
   63phy    C33 1676   2.915   2.850   1.482  0.3093  0.1014 -0.4346
   63phy    C34 1677   2.993   2.727   1.426  1.2695 -0.1372  0.2771
   63phy    C32 1678   2.997   2.983   1.480 -0.2294 -0.0446  0.0980
   63phy    C31 1679   3.014   3.062   1.609  0.1920  0.4742 -0.1184
   63phy    C30 1680   3.111   3.184   1.594 -0.2708  0.7889  0.1428
   63phy    C28 1681   3.120   3.289   1.711 -0.7316  0.1394 -0.0389
   63phy    C29 1682   3.266   3.305   1.747 -0.4800 -0.6538  0.1932
   63phy    C27 1683   3.054   3.421   1.671  0.1076 -0.8256 -0.5449
   63phy    C26 1684   2.994   3.490   1.796 -0.0661 -0.0929 -0.0930
   63phy    C25 1685   2.921   3.621   1.772  0.0948  0.0727 -0.2741
   63phy    C23 1686   2.879   3.699   1.896  0.3348  0.3928 -0.8000
   63phy    C24 1687   2.935   3.840   1.900 -0.3329  0.6045 -0.2429
   63phy    C22 1688   2.723   3.707   1.897  0.1687 -0.1287 -0.3399
   63phy    C21 1689   2.660   3.667   2.031  0.0896 -0.2039  0.1314
   63phy    C20 1690   2.504   3.678   2.020 -0.1908 -0.0084  0.2062
   63phy    C18 1691   2.431   3.669   2.165  0.5518  0.4530  0.3488
   63phy    O01 1692   2.468   3.777   2.253  0.0884 -0.0227  0.3109
   63phy    H01 1693   2.527   3.839   2.215 -0.2448  0.5819  0.7620
   63phy    C19 1694   2.286   3.705   2.107 -0.1676 -0.0256 -0.4349
   63phy    C13 1695   2.443   3.532   2.247 -0.6231  0.1646 -0.0498
   63phy     H3 1696   2.552   3.503   2.254 -0.7684 -0.9185 -1.6218
   63phy    O33 1697   2.394   3.422   2.175 -0.2550  0.1420 -0.0128
   63phy    H1B 1698   2.448   3.423   2.099 -0.8032  1.6973 -0.4101
   63phy    C12 1699   2.384   3.520   2.391  0.0497  0.1885  0.4320
   63phy    O11 1700   2.419   3.614   2.488  0.4506  0.7787  0.2948
   63phy    H1A 1701   2.414   3.697   2.445  0.3843  0.8788  0.4946
   64phy    C35 1702   1.810   3.574   1.143  0.2914 -0.1747  0.1705
   64phy    C33 1703   1.698   3.662   1.200 -0.0333  0.1462 -0.4960
   64phy    C34 1704   1.687   3.641   1.353  0.0094 -0.8379  0.0323
   64phy    C32 1705   1.730   3.803   1.155 -0.2185 -0.1150  0.2173
   64phy    C31 1706   1.605   3.878   1.107  0.3952 -0.0846 -0.1966
   64phy    C30 1707   1.642   4.005   1.034  0.3200 -0.0143 -0.3203
   64phy    C28 1708   1.533   4.104   0.990  0.4471  0.1308 -0.4225
   64phy    C29 1709   1.500   4.207   1.105 -0.2314 -0.7187 -0.0745
   64phy    C27 1710   1.577   4.163   0.857  0.2793 -0.1182 -0.3273
   64phy    C26 1711   1.466   4.221   0.765  0.0338 -0.2703  0.0615
   64phy    C25 1712   1.540   4.276   0.638 -0.0863 -0.4006 -0.2568
   64phy    C23 1713   1.439   4.323   0.535 -0.1831  0.1294  0.2852
   64phy    C24 1714   1.443   4.473   0.509 -0.5143  0.5128 -0.1276
   64phy    C22 1715   1.461   4.229   0.415  0.3060  0.2424 -0.4040
   64phy    C21 1716   1.344   4.212   0.321  0.0882  0.1279  0.3627
   64phy    C20 1717   1.365   4.102   0.216 -0.5757  0.1452  0.0606
   64phy    C18 1718   1.311   4.107   0.070 -0.4106  1.1673  0.2830
   64phy    O01 1719   1.179   4.159   0.079  0.0650 -0.0061  0.3064
   64phy    H01 1720   1.181   4.252   0.092 -1.4971  0.0310  0.4621
   64phy    C19 1721   1.301   3.957   0.018  0.0057  0.2016 -0.2270
   64phy    C13 1722   1.402   4.206  -0.015  0.9869  0.3578  0.5084
   64phy     H3 1723   1.393   4.302   0.042  0.2095  1.1917 -0.9708
   64phy    O33 1724   1.544   4.190  -0.008 -0.1904 -0.1435  0.0819
   64phy    H1B 1725   1.585   4.272   0.012 -0.9484  0.5223 -1.0212
   64phy    C12 1726   1.371   4.286  -0.148 -0.1569 -0.0335 -0.0236
   64phy    O11 1727   1.243   4.348  -0.153 -0.3406 -0.8792  0.3846
   64phy    H1A 1728   1.236   4.362  -0.245 -1.4250 -1.6775  0.3356
   65phy    C35 1729   2.041   0.402   0.956 -0.1862  0.0884 -0.2446
   65phy    C33 1730   2.080   0.424   1.103 -0.0376 -0.1223  0.0121
   65phy    C34 1731   1.959   0.437   1.195 -0.2547 -0.5052 -0.5675
   65phy    C32 1732   2.148   0.290   1.139  0.2320  0.4985  0.1878
   65phy    C31 1733   2.262   0.301   1.238 -0.4374 -0.0679 -0.4899
   65phy    C30 1734   2.328   0.166   1.272 -0.3317  0.4612 -0.0024
   65phy    C28 1735   2.443   0.180   1.377 -0.0602  0.2498  0.2647
   65phy    C29 1736   2.385   0.132   1.509  0.2788  0.3560 -0.3399
   65phy    C27 1737   2.555   0.076   1.347  0.6435  0.2081  0.1480
   65phy    C26 1738   2.666   0.111   1.248  0.2298  0.0643 -0.2127
   65phy    C25 1739   2.740  -0.007   1.202 -0.2200 -0.1650  0.4046
   65phy    C23 1740   2.866   0.010   1.108  0.2917 -0.1252  0.3927
   65phy    C24 1741   2.987  -0.015   1.207  0.0429  0.1221  0.2236
   65phy    C22 1742   2.866  -0.106   1.008 -0.0813  0.2553 -0.5066
   65phy    C21 1743   2.903  -0.055   0.870 -0.2245  0.1994  0.2274
   65phy    C20 1744   2.877  -0.161   0.765 -0.4567 -0.1205 -0.1122
   65phy    C18 1745   2.851  -0.111   0.618 -0.2039 -0.0541 -0.4034
   65phy    O01 1746   2.806   0.025   0.609  0.0092 -0.3619 -0.2086
   65phy    H01 1747   2.763   0.056   0.686  0.8346 -0.2760  0.2364
   65phy    C19 1748   2.744  -0.207   0.564  0.0672  0.2510 -0.4886
   65phy    C13 1749   2.993  -0.121   0.531  1.1701 -0.2559 -0.3167
   65phy     H3 1750   3.065  -0.061   0.593 -1.5248  1.1203  1.6674
   65phy    O33 1751   3.068  -0.241   0.536 -0.5005  0.1884 -0.2268
   65phy    H1B 1752   3.161  -0.225   0.536  0.1138 -2.7668 -1.1130
   65phy    C12 1753   3.021  -0.035   0.402  0.2407 -0.4583 -0.4959
   65phy    O11 1754   2.953   0.084   0.388  0.2403 -0.2020  0.0147
   65phy    H1A 1755   2.887   0.071   0.453  1.2879 -0.6026  1.0458
   66phy    C35 1756   2.296   1.438   1.924  0.5009 -0.3365 -0.3367
   66phy    C33 1757   2.297   1.488   1.778 -0.3234  0.0121 -0.0588
   66phy    C34 1758   2.435   1.480   1.719 -0.2562  0.0969 -0.1048
   66phy    C32 1759   2.223   1.399   1.674  0.0946  0.2178 -0.3434
   66phy    C31 1760   2.072   1.421   1.667  0.1852 -0.1031 -0.3002
   66phy    C30 1761   1.996   1.309   1.602 -0.2647  0.3287 -0.2190
   66phy    C28 1762   1.845   1.336   1.577  0.1672  0.6494 -0.0592
   66phy    C29 1763   1.829   1.397   1.431 -0.2784  0.2187  0.3355
   66phy    C27 1764   1.754   1.211   1.580  0.3287 -0.8360  0.6516
   66phy    C26 1765   1.717   1.167   1.722 -0.2284  0.2031 -0.3122
   66phy    C25 1766   1.625   1.044   1.715 -0.0024 -0.2746  0.4006
   66phy    C23 1767   1.589   0.988   1.856 -0.0401 -0.0011  0.1241
   66phy    C24 1768   1.440   0.944   1.864  0.4497  0.1756  0.3458
   66phy    C22 1769   1.680   0.867   1.888 -0.3221 -0.0929 -0.2697
   66phy    C21 1770   1.705   0.835   2.038  0.4815  0.0841 -0.1088
   66phy    C20 1771   1.775   0.698   2.066  0.2094 -0.3168  0.4584
   66phy    C18 1772   1.807   0.665   2.218 -0.1080  0.4794  0.1971
   66phy    O01 1773   1.698   0.670   2.314  0.2685  0.3313  0.1749
   66phy    H01 1774   1.691   0.594   2.368  0.6181  0.6834  0.7246
   66phy    C19 1775   1.830   0.511   2.202 -0.4618 -0.0102  0.0896
   66phy    C13 1776   1.936   0.731   2.283 -0.5586 -0.4234  0.2814
   66phy     H3 1777   2.017   0.730   2.206 -1.8749 -0.0259 -1.1510
   66phy    O33 1778   2.000   0.657   2.393  0.4830  0.3660  0.3978
   66phy    H1B 1779   1.943   0.630   2.462  1.5824 -0.4624  0.9980
   66phy    C12 1780   1.921   0.882   2.327  0.0545  0.2720 -0.3367
   66phy    O11 1781   1.832   0.903   2.442 -0.9192  0.5988  0.0945
   66phy    H1A 1782   1.746   0.873   2.419 -0.7907  0.3306 -0.0408
   67phy    C35 1783   3.792   0.771   1.108 -0.9166 -0.3322  0.0433
   67phy    C33 1784   3.857   0.821   0.977  0.3259 -0.7615 -0.0215
   67phy    C34 1785   3.890   0.968   1.012  0.3369  0.2232  0.1495
   67phy    C32 1786   3.992   0.754   0.962  0.2704  0.1702 -0.6931
   67phy    C31 1787   4.011   0.677   0.827  0.2445 -0.0749 -0.6898
   67phy    C30 1788   4.154   0.616   0.815  0.1214 -0.0311 -0.0113
   67phy    C28 1789   4.185   0.547   0.683 -0.3614 -0.0767 -0.3802
   67phy    C29 1790   4.332   0.575   0.636 -0.3861 -0.1490 -0.4358
   67phy    C27 1791   4.149   0.401   0.669  0.5176 -0.7235  0.2820
   67phy    C26 1792   4.078   0.357   0.540  0.8069  0.2787  0.4919
   67phy    C25 1793   4.044   0.206   0.535  0.1950 -0.4931  0.0647
   67phy    C23 1794   3.945   0.149   0.427  0.3248 -0.0840  0.0188
   67phy    C24 1795   3.968  -0.002   0.447 -0.0220 -0.1603  0.5308
   67phy    C22 1796   3.801   0.194   0.456 -0.2196  0.2838  0.0499
   67phy    C21 1797   3.726   0.197   0.321  0.1323 -0.4715 -0.3050
   67phy    C20 1798   3.581   0.221   0.342 -0.0991 -0.6131  0.1250
   67phy    C18 1799   3.471   0.177   0.234  0.3832 -0.2764  0.3272
   67phy    O01 1800   3.488   0.246   0.105 -0.3755 -0.4040 -0.5565
   67phy    H01 1801   3.562   0.209   0.062  2.2193  3.7981 -0.2429
   67phy    C19 1802   3.345   0.227   0.306 -0.1875  0.1763  0.5760
   67phy    C13 1803   3.456   0.018   0.206  0.3281 -0.0474  0.3036
   67phy     H3 1804   3.549  -0.009   0.149 -1.2771 -1.4852 -1.7703
   67phy    O33 1805   3.471  -0.067   0.321  0.0712  0.1275 -0.2722
   67phy    H1B 1806   3.560  -0.097   0.328 -0.6054 -2.0648 -0.0663
   67phy    C12 1807   3.389  -0.051   0.083 -0.1112 -0.1435  0.0788
   67phy    O11 1808   3.255  -0.090   0.096 -0.0554 -0.0809 -0.0168
   67phy    H1A 1809   3.258  -0.173   0.139 -1.4339  0.0513  0.3919
   68phy    C35 1810   2.570   3.532   0.670  0.4997  0.0539  0.6132
   68phy    C33 1811   2.552   3.591   0.808 -0.4975 -0.1858 -0.3371
   68phy    C34 1812   2.625   3.518   0.917 -0.3633  0.7563 -0.0355
   68phy    C32 1813   2.556   3.746   0.815 -0.2580  0.2577  0.0748
   68phy    C31 1814   2.436   3.821   0.875 -0.2007 -0.1543 -0.0218
   68phy    C30 1815   2.478   3.971   0.866 -0.2499 -0.1865 -0.6003
   68phy    C28 1816   2.390   4.082   0.925  0.1628 -0.7568  0.7211
   68phy    C29 1817   2.488   4.158   1.009  0.3667 -0.2231  0.1562
   68phy    C27 1818   2.328   4.185   0.824 -0.5210 -0.6370  0.0196
   68phy    C26 1819   2.211   4.136   0.737 -0.1892 -0.0206  0.4690
   68phy    C25 1820   2.161   4.231   0.631 -0.3295  0.5142  0.2102
   68phy    C23 1821   2.100   4.162   0.509  0.1926 -0.4935  0.3884
   68phy    C24 1822   1.951   4.195   0.500 -0.2188  0.9880  0.0912
   68phy    C22 1823   2.154   4.210   0.372 -0.1464  0.8584  0.3227
   68phy    C21 1824   2.285   4.142   0.314  0.2556  0.2179  0.5089
   68phy    C20 1825   2.332   4.196   0.178 -0.2574  0.0130 -0.1103
   68phy    C18 1826   2.431   4.119   0.082  0.0582 -0.2711  0.1218
   68phy    O01 1827   2.543   4.071   0.147  0.0104  0.3337  0.0558
   68phy    H01 1828   2.573   4.123   0.220  0.4858 -0.4062  0.3992
   68phy    C19 1829   2.479   4.228  -0.015  0.4638  0.1575  0.2520
   68phy    C13 1830   2.348   3.995   0.013 -0.0717 -0.1568 -0.0238
   68phy     H3 1831   2.320   3.928   0.099 -0.6518  1.6842  1.3020
   68phy    O33 1832   2.214   4.020  -0.038 -0.0594 -0.0785  0.1356
   68phy    H1B 1833   2.203   4.113  -0.034  0.8494  0.0655 -0.4557
   68phy    C12 1834   2.413   3.877  -0.068  0.0818  0.2354  0.1110
   68phy    O11 1835   2.426   3.913  -0.203  0.1479  0.5193  0.1223
   68phy    H1A 1836   2.341   3.921  -0.243 -0.2328  0.3947  0.8930
   69phy    C35 1837   1.662   4.594   1.608  0.4558  0.1753 -0.2862
   69phy    C33 1838   1.618   4.494   1.507 -0.7834  0.1113 -0.3328
   69phy    C34 1839   1.502   4.555   1.417  0.0543 -0.1821  0.1769
   69phy    C32 1840   1.741   4.464   1.424 -0.2421 -0.0738  0.0329
   69phy    C31 1841   1.806   4.321   1.446  0.6148  0.0874 -0.4424
   69phy    C30 1842   1.925   4.286   1.363 -0.4950 -0.1391  0.0888
   69phy    C28 1843   1.985   4.145   1.370  0.5407  0.5652 -0.3112
   69phy    C29 1844   1.972   4.068   1.239  0.0543  0.5304 -0.3217
   69phy    C27 1845   2.129   4.152   1.414  0.2714 -0.5171  0.6055
   69phy    C26 1846   2.158   4.074   1.537 -0.2241 -0.2662  0.1639
   69phy    C25 1847   2.302   4.071   1.578  0.6488  0.3070 -0.3593
   69phy    C23 1848   2.343   3.997   1.712  0.4263 -0.0624  0.8453
   69phy    C24 1849   2.368   3.845   1.680  0.3856 -0.2061 -0.5931
   69phy    C22 1850   2.474   4.056   1.767  0.9146  1.2791  0.0944
   69phy    C21 1851   2.493   4.053   1.920 -0.0019 -0.0157 -0.0704
   69phy    C20 1852   2.617   4.127   1.970  0.3772  0.4682  0.0137
   69phy    C18 1853   2.638   4.112   2.128 -0.2992  0.5248  0.2656
   69phy    O01 1854   2.608   3.972   2.169  0.1196  0.1444 -0.0034
   69phy    H01 1855   2.665   3.953   2.241 -0.2189 -0.2586  0.1603
   69phy    C19 1856   2.791   4.132   2.131 -0.0993  0.2086  0.4475
   69phy    C13 1857   2.561   4.215   2.228  0.4146  0.3855  0.2214
   69phy     H3 1858   2.582   4.321   2.197 -0.1077  0.7889  1.1817
   69phy    O33 1859   2.611   4.213   2.362  0.3134  0.3499 -0.4217
   69phy    H1B 1860   2.575   4.143   2.413 -0.0705  2.0806  1.8703
   69phy    C12 1861   2.405   4.210   2.227 -0.6848 -0.0957 -0.1416
   69phy    O11 1862   2.341   4.302   2.311  0.2154 -0.0244 -0.0245
   69phy    H1A 1863   2.273   4.267   2.365 -0.0579  0.0381 -0.3233
   70phy    C35 1864   1.402   5.011   1.459  0.4015 -0.2720  0.5146
   70phy    C33 1865   1.317   5.139   1.452  0.5797  0.4506 -0.6753
   70phy    C34 1866   1.226   5.139   1.576  0.5334 -0.2144 -0.0150
   70phy    C32 1867   1.405   5.260   1.436 -0.4462 -0.5447 -0.2429
   70phy    C31 1868   1.373   5.352   1.316  0.2284 -0.2352  0.1948
   70phy    C30 1869   1.499   5.421   1.259  0.4708 -0.1195 -0.1615
   70phy    C28 1870   1.464   5.503   1.134  0.1474 -0.3580 -0.5003
   70phy    C29 1871   1.443   5.656   1.170  0.0388  0.4035  0.3689
   70phy    C27 1872   1.567   5.485   1.028  0.0745  0.1850  0.4692
   70phy    C26 1873   1.523   5.497   0.883 -0.3745  0.0782  0.3463
   70phy    C25 1874   1.642   5.507   0.792  0.5380 -0.5862 -0.0963
   70phy    C23 1875   1.597   5.517   0.648 -0.3590 -0.1593 -0.0394
   70phy    C24 1876   1.583   5.658   0.592  0.2228 -0.2461  0.1673
   70phy    C22 1877   1.693   5.450   0.555 -0.4769 -0.6488 -0.4699
   70phy    C21 1878   1.645   5.383   0.428  0.7651  0.6032  0.0802
   70phy    C20 1879   1.754   5.310   0.352 -0.2961  0.0409 -0.1272
   70phy    C18 1880   1.734   5.251   0.208 -0.4835  0.0450  0.5142
   70phy    O01 1881   1.640   5.140   0.227  0.0643 -0.2616  0.2687
   70phy    H01 1882   1.551   5.166   0.213  0.4237  0.6519 -0.4469
   70phy    C19 1883   1.878   5.196   0.174 -0.2583  0.3501  0.2791
   70phy    C13 1884   1.687   5.361   0.098  0.3940 -0.3273 -0.2918
   70phy     H3 1885   1.584   5.383   0.134 -0.3222 -3.9278  0.2292
   70phy    O33 1886   1.741   5.497   0.095  0.0135  0.4078 -0.0748
   70phy    H1B 1887   1.823   5.499   0.050  0.7624 -1.3200  1.1002
   70phy    C12 1888   1.638   5.322  -0.048 -0.0404  0.3216 -0.1734
   70phy    O11 1889   1.583   5.194  -0.077 -0.0280  0.1956 -0.1473
   70phy    H1A 1890   1.527   5.161  -0.010  0.9640 -1.6761 -0.1558
   71phy    C35 1891   2.738   1.077   1.027  0.7510 -0.6314 -0.5810
   71phy    C33 1892   2.879   1.022   1.033 -0.3825  0.0739  0.4169
   71phy    C34 1893   2.961   1.125   1.094 -0.3520  0.0135  0.4605
   71phy    C32 1894   2.886   0.894   1.113 -0.0735 -0.2926 -0.2217
   71phy    C31 1895   2.850   0.769   1.034  0.1626  0.8922  0.3255
   71phy    C30 1896   2.868   0.637   1.118  0.0915  0.5896  0.0586
   71phy    C28 1897   2.884   0.504   1.045  0.0576  0.4322  0.5079
   71phy    C29 1898   2.970   0.406   1.126 -0.4803 -0.1537 -0.3483
   71phy    C27 1899   2.747   0.442   1.022  0.7285 -0.1406 -0.1071
   71phy    C26 1900   2.739   0.330   0.911 -0.0338 -0.2757  0.1462
   71phy    C25 1901   2.596   0.276   0.900  0.0102 -0.0152  0.1377
   71phy    C23 1902   2.554   0.180   0.788 -0.2224  0.1978 -0.5669
   71phy    C24 1903   2.459   0.074   0.841  0.1984  0.0771 -0.1282
   71phy    C22 1904   2.483   0.247   0.668  0.1787 -0.0229  0.1624
   71phy    C21 1905   2.533   0.181   0.533  0.5107  0.2493  0.2501
   71phy    C20 1906   2.449   0.224   0.409  0.1452 -0.7390 -0.0167
   71phy    C18 1907   2.493   0.191   0.259  0.5801 -0.1164  0.0385
   71phy    O01 1908   2.606   0.268   0.225 -0.0774 -0.1866  0.3425
   71phy    H01 1909   2.601   0.361   0.220  0.4344 -0.2050 -2.2279
   71phy    C19 1910   2.367   0.246   0.183  0.1514  0.2215 -0.1954
   71phy    C13 1911   2.515   0.031   0.240  0.8444 -0.1760 -0.0004
   71phy     H3 1912   2.585  -0.001   0.321 -0.7442 -2.5198  0.5709
   71phy    O33 1913   2.410  -0.061   0.277  0.2906 -0.5061  0.0937
   71phy    H1B 1914   2.441  -0.141   0.313  0.2885 -0.1485  0.9126
   71phy    C12 1915   2.613  -0.031   0.134 -0.4356 -0.5710  0.9925
   71phy    O11 1916   2.707   0.053   0.064  0.5096  0.7808  0.1719
   71phy    H1A 1917   2.741   0.115   0.125 -0.6202  0.9454  0.6548
   72phy    C35 1918   2.441   0.581   1.460  0.0036 -0.1382 -0.0095
   72phy    C33 1919   2.421   0.704   1.375  0.3914 -0.8774 -0.1543
   72phy    C34 1920   2.490   0.832   1.428 -0.1108 -0.0271 -0.3598
   72phy    C32 1921   2.457   0.662   1.228  0.8636 -0.2700  0.5016
   72phy    C31 1922   2.368   0.723   1.116 -0.3859 -0.4814 -0.1683
   72phy    C30 1923   2.441   0.702   0.986  0.3134  0.1424  0.3229
   72phy    C28 1924   2.372   0.749   0.854 -0.1159  0.2428  0.1660
   72phy    C29 1925   2.424   0.888   0.807  0.6761 -0.3274 -0.3923
   72phy    C27 1926   2.380   0.631   0.748 -0.3589 -0.1051  0.4030
   72phy    C26 1927   2.318   0.646   0.606  0.2737 -0.3576  0.2563
   72phy    C25 1928   2.168   0.608   0.603  0.0637 -0.0591  0.4087
   72phy    C23 1929   2.103   0.604   0.464  0.3712  0.7397 -0.8252
   72phy    C24 1930   2.082   0.465   0.414  0.1475  0.2987 -0.0351
   72phy    C22 1931   1.975   0.692   0.470 -0.5247  0.3126  0.8218
   72phy    C21 1932   1.931   0.765   0.339  0.0812  0.1260 -0.4221
   72phy    C20 1933   1.792   0.818   0.344 -0.1818 -0.1144  0.5014
   72phy    C18 1934   1.721   0.858   0.207  0.5257 -0.0690  0.1513
   72phy    O01 1935   1.798   0.938   0.115 -0.2810  0.2353  0.0211
   72phy    H01 1936   1.866   0.882   0.082 -0.6691  0.2035 -0.7554
   72phy    C19 1937   1.602   0.946   0.252  0.0131  0.2353 -0.4990
   72phy    C13 1938   1.674   0.724   0.131  0.3746 -0.0916  0.1362
   72phy     H3 1939   1.769   0.677   0.095 -0.2954 -1.9445  0.6634
   72phy    O33 1940   1.626   0.614   0.208  0.1541  0.1902 -0.1128
   72phy    H1B 1941   1.678   0.538   0.188 -0.8244 -0.3322 -0.7267
   72phy    C12 1942   1.604   0.709  -0.012 -0.0538 -0.0845 -0.4867
   72phy    O11 1943   1.640   0.802  -0.102 -0.3047 -0.2487 -0.5280
   72phy    H1A 1944   1.624   0.891  -0.075 -0.7077 -0.9093  1.6252
   73phy    C35 1945   1.734   2.419   0.981  0.1328  0.4384  0.0052
   73phy    C33 1946   1.830   2.521   0.922  0.5032 -0.2782  0.5088
   73phy    C34 1947   1.745   2.613   0.827  0.5128  0.2507  0.1854
   73phy    C32 1948   1.901   2.596   1.031 -0.2580  0.1813  0.1747
   73phy    C31 1949   2.047   2.630   1.006  0.2259  0.3505  0.2411
   73phy    C30 1950   2.112   2.715   1.106 -0.2815  0.2277 -0.0143
   73phy    C28 1951   2.266   2.706   1.109 -0.9711  0.2618 -0.1422
   73phy    C29 1952   2.319   2.848   1.103  0.4937 -0.0488  0.0283
   73phy    C27 1953   2.327   2.615   1.220  0.0168 -0.4073  0.2904
   73phy    C26 1954   2.471   2.565   1.201  0.2590  0.5903  0.0377
   73phy    C25 1955   2.515   2.490   1.320 -0.3448 -0.3289  0.1472
   73phy    C23 1956   2.654   2.426   1.289 -0.6741 -0.2632 -0.1571
   73phy    C24 1957   2.744   2.455   1.411 -0.9022  0.0226  0.3442
   73phy    C22 1958   2.656   2.273   1.271 -0.1955  0.3003  0.0138
   73phy    C21 1959   2.630   2.214   1.131 -0.2045  0.4050  0.0918
   73phy    C20 1960   2.624   2.060   1.121  0.7802 -0.4382 -0.5291
   73phy    C18 1961   2.642   1.993   0.983  0.3415 -0.0166 -0.3198
   73phy    O01 1962   2.586   2.073   0.879  0.4097  0.1443  0.2851
   73phy    H01 1963   2.613   2.039   0.795  0.2347  0.3331  0.1509
   73phy    C19 1964   2.578   1.855   0.988  0.0041  0.3263  0.0704
   73phy    C13 1965   2.798   1.978   0.952  0.2067  0.1830  0.3613
   73phy     H3 1966   2.835   2.083   0.942  0.5247  0.0584  0.2137
   73phy    O33 1967   2.890   1.942   1.055 -0.0113  0.2926  0.2198
   73phy    H1B 1968   2.876   1.992   1.133  0.3830 -2.4270  2.1636
   73phy    C12 1969   2.859   1.954   0.811 -0.3245  0.1901 -0.9363
   73phy    O11 1970   2.785   2.003   0.703  0.1173 -0.3740 -0.3773
   73phy    H1A 1971   2.814   1.954   0.629 -1.0204  0.1696 -1.2084
   74phy    C35 1972   4.079   2.267   2.886 -0.5529 -0.3760  0.5084
   74phy    C33 1973   4.094   2.224   3.030 -0.5268  0.0255 -0.4623
   74phy    C34 1974   4.244   2.229   3.066 -0.1010 -0.0187 -0.0961
   74phy    C32 1975   4.013   2.299   3.135  0.4790  0.1537 -0.0893
   74phy    C31 1976   3.960   2.208   3.248 -0.2480  0.4020 -0.4670
   74phy    C30 1977   3.920   2.275   3.382  0.2718  0.2231 -0.3920
   74phy    C28 1978   3.863   2.182   3.492  0.0985  0.0444  0.8661
   74phy    C29 1979   3.961   2.171   3.608 -0.5314  0.5409 -0.4292
   74phy    C27 1980   3.725   2.234   3.538  0.0017 -0.1379  0.4910
   74phy    C26 1981   3.632   2.118   3.582  0.1891 -0.2562  0.2426
   74phy    C25 1982   3.488   2.155   3.635 -0.5244  0.0801 -0.0153
   74phy    C23 1983   3.406   2.036   3.675 -0.1972 -0.6700  0.1868
   74phy    C24 1984   3.420   1.995   3.819  0.2330  0.0937  0.1259
   74phy    C22 1985   3.259   2.064   3.641  0.2391 -0.0466  0.5129
   74phy    C21 1986   3.201   1.973   3.535 -0.2606 -0.0847 -0.0177
   74phy    C20 1987   3.053   2.007   3.506  0.4855  0.1924  0.0614
   74phy    C18 1988   2.968   1.917   3.405  0.1858 -0.3170  0.1257
   74phy    O01 1989   3.060   1.849   3.314 -0.1233 -0.1321  0.1585
   74phy    H01 1990   3.035   1.760   3.302  2.1952 -0.6083 -2.1279
   74phy    C19 1991   2.892   2.025   3.333 -0.2487 -0.3283  1.0259
   74phy    C13 1992   2.870   1.822   3.489  0.3648 -0.1209 -0.1017
   74phy     H3 1993   2.936   1.772   3.564  0.5979  1.9502  1.1564
   74phy    O33 1994   2.772   1.878   3.582  0.0157 -0.3463  0.3613
   74phy    H1B 1995   2.715   1.939   3.541 -0.7118 -1.2691 -0.0423
   74phy    C12 1996   2.825   1.680   3.426  0.2819  0.2873 -0.9945
   74phy    O11 1997   2.893   1.635   3.314 -0.1720  0.1822  0.4361
   74phy    H1A 1998   2.830   1.595   3.258  3.2667 -2.1750 -2.2331
   75phy    C35 1999   4.279   2.018   1.321  0.0831  0.3743 -0.2593
   75phy    C33 2000   4.384   2.131   1.289  0.0823 -0.0689  0.7237
   75phy    C34 2001   4.377   2.228   1.406 -0.0385  0.0059  0.2907
   75phy    C32 2002   4.526   2.070   1.281  0.4296 -0.1051  0.0046
   75phy    C31 2003   4.631   2.152   1.206 -0.2586 -0.2652 -0.1349
   75phy    C30 2004   4.752   2.072   1.177 -0.0834 -0.4639 -0.2237
   75phy    C28 2005   4.875   2.145   1.116  0.3369 -0.2843 -0.0848
   75phy    C29 2006   4.950   2.223   1.221 -0.4413  0.2047 -0.2341
   75phy    C27 2007   4.950   2.044   1.026  0.1063 -0.4777 -0.5368
   75phy    C26 2008   5.040   2.105   0.920 -0.3930 -0.2437  0.0695
   75phy    C25 2009   5.110   2.003   0.825 -0.3021 -0.0084 -0.2366
   75phy    C23 2010   5.196   2.059   0.717  0.2564  0.0762  0.8415
   75phy    C24 2011   5.338   2.055   0.773 -0.0240 -0.5919 -0.2907
   75phy    C22 2012   5.199   1.963   0.591  0.1953 -0.1046  0.1805
   75phy    C21 2013   5.128   2.012   0.466 -0.5648  0.1317  0.2980
   75phy    C20 2014   5.152   1.915   0.350  0.1703  0.4827 -0.0090
   75phy    C18 2015   5.124   1.941   0.196 -0.2342  0.1091  0.2835
   75phy    O01 2016   4.994   2.006   0.167  0.1320 -0.2068 -0.2773
   75phy    H01 2017   4.984   2.089   0.210 -0.0544 -0.8530  0.9917
   75phy    C19 2018   5.114   1.800   0.139  0.0802  0.2790 -0.2541
   75phy    C13 2019   5.245   2.023   0.129 -0.5989  0.1973  0.0095
   75phy     H3 2020   5.246   2.117   0.190 -0.3199 -1.1448  2.1846
   75phy    O33 2021   5.383   1.983   0.161  0.0661 -0.1743 -0.0706
   75phy    H1B 2022   5.451   2.036   0.126  0.1602  0.6271  1.2501
   75phy    C12 2023   5.231   2.106  -0.005  0.2725  0.2095 -0.0984
   75phy    O11 2024   5.252   2.032  -0.121 -0.0232  0.3699  0.1842
   75phy    H1A 2025   5.302   2.090  -0.175  0.8671 -0.5991 -0.0537
   76phy    C35 2026   4.177   1.769   1.644  0.0115  0.3210  0.4813
   76phy    C33 2027   4.092   1.762   1.519 -0.3427 -0.1059 -0.1101
   76phy    C34 2028   4.161   1.661   1.423 -0.0869 -0.2689 -0.0349
   76phy    C32 2029   3.946   1.715   1.550  0.1859 -0.4524 -0.2635
   76phy    C31 2030   3.837   1.819   1.577  0.2964 -0.6257  0.3818
   76phy    C30 2031   3.705   1.745   1.580  0.3401  0.4655  0.0707
   76phy    C28 2032   3.569   1.821   1.573 -0.5712  0.1757 -0.0173
   76phy    C29 2033   3.522   1.805   1.424 -0.0186 -0.5092 -0.1182
   76phy    C27 2034   3.461   1.767   1.665  0.0612  0.2991  0.5699
   76phy    C26 2035   3.442   1.828   1.799  0.1151  0.0515 -0.1431
   76phy    C25 2036   3.317   1.760   1.863  0.0082 -0.2380  0.0812
   76phy    C23 2037   3.252   1.853   1.966  0.1637  0.0938  0.5517
   76phy    C24 2038   3.157   1.953   1.903  0.1641  0.4932 -0.2728
   76phy    C22 2039   3.186   1.758   2.073  0.0307 -0.2110  0.3031
   76phy    C21 2040   3.162   1.814   2.211  0.5970  0.0137  0.1792
   76phy    C20 2041   3.133   1.704   2.311 -0.1880  0.2912 -0.4298
   76phy    C18 2042   3.087   1.737   2.461 -0.3832 -0.2250  0.0254
   76phy    O01 2043   2.978   1.835   2.470  0.5140 -0.4000 -0.1187
   76phy    H01 2044   2.893   1.797   2.473  0.1182  0.5253  0.9332
   76phy    C19 2045   3.029   1.599   2.499 -0.4215 -0.0742  0.3991
   76phy    C13 2046   3.212   1.782   2.553 -0.4066  0.1016 -0.0225
   76phy     H3 2047   3.303   1.722   2.529 -1.0620  0.1108 -2.8363
   76phy    O33 2048   3.196   1.758   2.691  0.1052 -0.3070 -0.1206
   76phy    H1B 2049   3.280   1.748   2.731  0.3013  1.6085  0.0088
   76phy    C12 2050   3.254   1.935   2.554  0.2106 -0.2424  0.7726
   76phy    O11 2051   3.147   2.032   2.557 -0.3193  0.0338 -0.4424
   76phy    H1A 2052   3.071   1.983   2.534 -1.2170  1.0680  0.2464
   77phy    C35 2053   3.330   0.144   1.418  0.4443 -0.2551  0.2887
   77phy    C33 2054   3.410   0.191   1.301 -0.2441  0.0538 -0.0781
   77phy    C34 2055   3.551   0.182   1.332 -0.1815  0.4148  0.1184
   77phy    C32 2056   3.353   0.135   1.170  0.6365 -0.3407  0.2664
   77phy    C31 2057   3.338   0.240   1.051 -0.0854 -0.1316  1.0291
   77phy    C30 2058   3.239   0.181   0.938 -0.9707 -0.1482  0.1027
   77phy    C28 2059   3.270   0.263   0.807  0.4162  0.1575 -0.7932
   77phy    C29 2060   3.384   0.202   0.728  0.3858 -0.0687 -0.1095
   77phy    C27 2061   3.140   0.278   0.722 -0.7929  0.0346 -0.2119
   77phy    C26 2062   3.122   0.412   0.642 -0.1012  0.7307  0.8146
   77phy    C25 2063   3.021   0.397   0.535 -1.0979  0.1728  0.4781
   77phy    C23 2064   3.008   0.515   0.436  0.0748  0.1101  0.1257
   77phy    C24 2065   3.087   0.488   0.310  0.1279 -0.0522 -0.1366
   77phy    C22 2066   2.854   0.538   0.412 -0.9197  0.2377  0.0024
   77phy    C21 2067   2.821   0.670   0.351 -0.2070  0.4383  0.0549
   77phy    C20 2068   2.668   0.689   0.355  0.1002 -0.3853  0.1933
   77phy    C18 2069   2.597   0.749   0.223  0.0358 -0.2852 -0.1338
   77phy    O01 2070   2.667   0.861   0.174  0.3794  0.0117  0.5130
   77phy    H01 2071   2.610   0.905   0.114  0.5457  0.5059  0.7150
   77phy    C19 2072   2.466   0.803   0.283 -0.2349  0.2440  0.3191
   77phy    C13 2073   2.593   0.639   0.102  0.3345 -0.1252 -0.3368
   77phy     H3 2074   2.694   0.651   0.056 -0.3488 -0.2924 -1.9864
   77phy    O33 2075   2.610   0.501   0.133  0.9795 -0.2572 -0.4342
   77phy    H1B 2076   2.686   0.469   0.087 -0.5549 -1.0613 -2.5934
   77phy    C12 2077   2.536   0.664  -0.041  0.2076  0.4726  0.0472
   77phy    O11 2078   2.421   0.592  -0.083 -0.4251 -0.5103 -0.7310
   77phy    H1A 2079   2.450   0.503  -0.074  1.3027  0.1260  0.7245
   78phy    C35 2080   4.703   1.698   1.023  0.0283 -0.5520 -0.1059
   78phy    C33 2081   4.611   1.573   1.015 -0.0297 -0.0011  0.0623
   78phy    C34 2082   4.683   1.462   1.090 -0.1071  0.1038  0.1524
   78phy    C32 2083   4.472   1.613   1.060 -0.0010 -0.1257  0.3744
   78phy    C31 2084   4.364   1.534   0.985  0.0994  0.7243  0.5830
   78phy    C30 2085   4.221   1.556   1.032 -0.1941 -0.2325 -0.7075
   78phy    C28 2086   4.109   1.469   0.971 -0.4010 -0.0875 -0.2453
   78phy    C29 2087   4.064   1.363   1.070 -0.3287  0.5609  0.0472
   78phy    C27 2088   3.985   1.551   0.947 -0.4590  0.2911  0.5120
   78phy    C26 2089   3.913   1.538   0.810 -0.0215  0.4290  0.1776
   78phy    C25 2090   3.802   1.645   0.788 -0.6321 -0.3769  0.4371
   78phy    C23 2091   3.731   1.631   0.655 -0.1855  0.2177  0.2657
   78phy    C24 2092   3.578   1.659   0.662 -0.1184  0.5207 -0.0360
   78phy    C22 2093   3.792   1.726   0.549  0.6579  0.6872  0.4711
   78phy    C21 2094   3.808   1.662   0.415 -0.4986 -0.0859 -0.1629
   78phy    C20 2095   3.884   1.746   0.314 -0.0282  0.2115  0.1257
   78phy    C18 2096   3.898   1.707   0.163  0.6742  0.1930  0.2424
   78phy    O01 2097   3.996   1.603   0.145  0.2039  0.2782  1.0358
   78phy    H01 2098   3.980   1.531   0.202  0.8671 -1.1863 -0.5512
   78phy    C19 2099   3.969   1.829   0.117  0.0082 -0.2936  0.2841
   78phy    C13 2100   3.763   1.669   0.081  0.1425 -0.3462 -0.3039
   78phy     H3 2101   3.734   1.575   0.136  0.9660  1.3758  3.3825
   78phy    O33 2102   3.643   1.745   0.124 -0.1520  0.4197  0.0993
   78phy    H1B 2103   3.614   1.725   0.211 -3.0306  0.7053 -0.6572
   78phy    C12 2104   3.745   1.598  -0.057 -0.1634 -0.1663  0.5720
   78phy    O11 2105   3.862   1.541  -0.096 -0.3066  0.4940 -0.5852
   78phy    H1A 2106   3.925   1.548  -0.027  1.3743 -0.6378 -1.9193
   79phy    C35 2107   3.466   0.614   1.195  0.4644  0.3393 -0.5619
   79phy    C33 2108   3.374   0.718   1.132 -0.0065  0.1430 -0.3659
   79phy    C34 2109   3.238   0.692   1.189  0.0824  0.3011  0.3655
   79phy    C32 2110   3.423   0.860   1.161 -0.3240 -0.2287 -0.2967
   79phy    C31 2111   3.402   0.959   1.051 -0.0473  0.1944 -0.0846
   79phy    C30 2112   3.484   1.086   1.065  0.7997  0.4232  0.0118
   79phy    C28 2113   3.493   1.187   0.947 -0.0024 -0.2269  0.0704
   79phy    C29 2114   3.500   1.331   0.998  0.3893 -0.2840 -0.2877
   79phy    C27 2115   3.597   1.138   0.843 -0.0479 -0.0982 -0.6873
   79phy    C26 2116   3.568   1.194   0.706  0.5328 -0.1210 -0.0345
   79phy    C25 2117   3.664   1.151   0.594  0.1383 -0.1021  0.2266
   79phy    C23 2118   3.605   1.194   0.458  0.4162  0.6859 -0.1163
   79phy    C24 2119   3.676   1.309   0.409 -0.2944 -0.6810  0.8967
   79phy    C22 2120   3.620   1.075   0.357 -0.1372 -0.3808 -0.1336
   79phy    C21 2121   3.497   1.001   0.320  0.3982 -0.2991 -0.5214
   79phy    C20 2122   3.534   0.875   0.240  0.2800 -0.5249  0.0753
   79phy    C18 2123   3.422   0.787   0.169  0.6626 -0.0265 -0.1296
   79phy    O01 2124   3.299   0.762   0.246 -0.2897  0.4952  0.1166
   79phy    H01 2125   3.309   0.717   0.328  0.4607  0.0567 -0.2036
   79phy    C19 2126   3.487   0.646   0.140 -0.6729 -0.3826  0.2200
   79phy    C13 2127   3.376   0.862   0.031 -0.2840  0.0515  0.8462
   79phy     H3 2128   3.341   0.962   0.066  0.2407 -0.4462  2.9301
   79phy    O33 2129   3.477   0.907  -0.061  0.0303 -0.6246 -0.4443
   79phy    H1B 2130   3.563   0.900  -0.024 -0.1550 -0.9532 -0.0739
   79phy    C12 2131   3.243   0.841  -0.042  0.2696 -0.0854 -0.4965
   79phy    O11 2132   3.135   0.829   0.046 -0.3569  0.3590 -0.4094
   79phy    H1A 2133   3.175   0.826   0.131  0.5026  1.6154 -0.7472
   80phy    C35 2134   3.202   1.041   0.620 -0.1170  0.0687  0.2796
   80phy    C33 2135   3.195   0.905   0.688 -0.1801 -0.3299 -0.2576
   80phy    C34 2136   3.056   0.853   0.703  0.1114 -0.0728 -0.1219
   80phy    C32 2137   3.283   0.795   0.628 -0.5287  0.2183  0.2166
   80phy    C31 2138   3.428   0.770   0.677 -1.0453  0.0755 -0.2057
   80phy    C30 2139   3.498   0.673   0.579 -0.1801  0.2012  0.1021
   80phy    C28 2140   3.636   0.622   0.618  0.4275  0.4526  0.7126
   80phy    C29 2141   3.624   0.496   0.708  0.6224 -0.2254 -0.0103
   80phy    C27 2142   3.717   0.575   0.498 -0.6097 -0.4446  0.0279
   80phy    C26 2143   3.822   0.671   0.442  0.2341  0.4377 -0.2461
   80phy    C25 2144   3.879   0.612   0.309  0.0289 -0.6016  1.0121
   80phy    C23 2145   4.014   0.674   0.270  0.0499 -0.2093  0.1661
   80phy    C24 2146   4.133   0.577   0.283  0.1210 -0.0397 -0.2140
   80phy    C22 2147   4.004   0.726   0.124  0.5244 -0.0292 -0.0625
   80phy    C21 2148   3.956   0.871   0.109 -0.2066 -0.5574  0.3293
   80phy    C20 2149   3.954   0.911  -0.041 -0.4392  0.1001 -0.2647
   80phy    C18 2150   3.891   1.056  -0.082 -0.0227  0.2797 -0.7803
   80phy    O01 2151   3.759   1.067  -0.030  0.0816 -0.5014 -0.0403
   80phy    H01 2152   3.715   1.132  -0.082 -1.4652 -0.3880  1.3484
   80phy    C19 2153   3.861   1.033  -0.230  0.2442 -0.0760 -0.3002
   80phy    C13 2154   3.982   1.188  -0.056 -0.0426  0.0363  0.5156
   80phy     H3 2155   4.089   1.153  -0.063 -0.0797  0.0046  0.0614
   80phy    O33 2156   3.989   1.293  -0.153  0.0916 -0.3057  0.2022
   80phy    H1B 2157   3.913   1.346  -0.141  0.2720 -0.1612  0.7424
   80phy    C12 2158   4.012   1.247   0.089 -0.1675 -0.0895 -0.1639
   80phy    O11 2159   3.913   1.331   0.135  0.1728  0.1011  0.2691
   80phy    H1A 2160   3.838   1.277   0.147 -1.0522  1.7551  0.3384
   81phy    C35 2161   3.231   1.882   1.149 -0.1883 -0.7896 -0.4368
   81phy    C33 2162   3.268   1.761   1.071 -0.0906  0.1290 -0.2304
   81phy    C34 2163   3.314   1.652   1.167 -0.0554 -0.2232  0.1067
   81phy    C32 2164   3.150   1.718   0.981  0.0255  0.2831  0.4072
   81phy    C31 2165   3.195   1.648   0.853 -0.0014 -0.0334  0.5986
   81phy    C30 2166   3.068   1.574   0.797 -0.0869  0.1608  0.1679
   81phy    C28 2167   3.098   1.448   0.707  0.0232 -0.0201  0.3894
   81phy    C29 2168   3.017   1.330   0.756  0.3453 -0.3687  0.2607
   81phy    C27 2169   3.096   1.474   0.556  0.1953 -0.0238 -0.1429
   81phy    C26 2170   3.206   1.418   0.458 -0.5434 -0.5755  0.4814
   81phy    C25 2171   3.193   1.481   0.318 -0.3695  0.1659  0.0955
   81phy    C23 2172   3.314   1.479   0.224 -0.5345  0.1837  0.3586
   81phy    C24 2173   3.336   1.339   0.162  0.3174 -0.4047  0.6379
   81phy    C22 2174   3.290   1.575   0.102  0.1188 -0.0799 -0.6688
   81phy    C21 2175   3.320   1.728   0.132  0.0446  0.3027 -0.2145
   81phy    C20 2176   3.308   1.811   0.004  0.0357 -0.1275 -0.2909
   81phy    C18 2177   3.329   1.963  -0.010  0.1613  0.0346  0.4115
   81phy    O01 2178   3.235   2.027   0.079  0.7475  0.1616 -0.0224
   81phy    H01 2179   3.180   1.965   0.124 -1.5795  2.7006  0.8902
   81phy    C19 2180   3.286   1.984  -0.160 -0.1574  0.0108  0.0830
   81phy    C13 2181   3.477   2.022   0.024  0.4297  0.0619  0.2454
   81phy     H3 2182   3.492   1.990   0.130  1.2720 -1.0444 -0.1817
   81phy    O33 2183   3.592   1.951  -0.027  0.1453 -0.6971  0.1448
   81phy    H1B 2184   3.620   1.886   0.035 -0.7503  0.2413  1.5880
   81phy    C12 2185   3.514   2.168   0.066 -0.0846  0.5796 -0.5173
   81phy    O11 2186   3.550   2.263  -0.027 -0.1689  0.1819  0.1618
   81phy    H1A 2187   3.529   2.348   0.007  0.7554  0.2412  0.6179
   82phy    C35 2188   2.358   1.942   0.563  0.2381  0.1836  0.1713
   82phy    C33 2189   2.356   1.823   0.650 -0.0801  0.9598 -0.1628
   82phy    C34 2190   2.224   1.810   0.726  0.4040  0.0385 -0.2438
   82phy    C32 2191   2.391   1.693   0.582  0.0421  0.0607 -0.2851
   82phy    C31 2192   2.504   1.613   0.651  0.8439  0.0732  0.1691
   82phy    C30 2193   2.515   1.482   0.583 -0.2152  0.5288 -0.6497
   82phy    C28 2194   2.609   1.362   0.632 -0.1578 -0.4149 -0.0305
   82phy    C29 2195   2.567   1.303   0.765  0.0348  0.2220 -0.4689
   82phy    C27 2196   2.621   1.260   0.522  0.3271  0.6843 -0.0301
   82phy    C26 2197   2.761   1.252   0.472  0.4257  0.6485 -0.1401
   82phy    C25 2198   2.772   1.133   0.380 -0.4435  0.0764  0.0814
   82phy    C23 2199   2.903   1.136   0.296  0.2490  0.2158 -0.4755
   82phy    C24 2200   2.988   1.014   0.334 -0.3783 -0.3214  0.1896
   82phy    C22 2201   2.872   1.130   0.144  0.4145  0.3196  0.0333
   82phy    C21 2202   2.969   1.207   0.061 -0.0623 -0.3539  0.4286
   82phy    C20 2203   2.916   1.205  -0.086  0.0306  0.0483  0.1616
   82phy    C18 2204   2.968   1.321  -0.183  0.2130  0.0529  0.1635
   82phy    O01 2205   2.933   1.444  -0.118 -0.0641 -0.2354  0.1754
   82phy    H01 2206   2.973   1.511  -0.169  1.8630 -0.7618  0.9186
   82phy    C19 2207   2.885   1.300  -0.304 -0.1287 -0.3638 -0.0409
   82phy    C13 2208   3.122   1.301  -0.218 -0.3432  0.1497 -0.2215
   82phy     H3 2209   3.175   1.334  -0.125 -1.1411 -1.6588  0.9323
   82phy    O33 2210   3.173   1.167  -0.220  0.0413 -0.5704 -0.2022
   82phy    H1B 2211   3.107   1.105  -0.243 -2.2755  1.8002 -0.4579
   82phy    C12 2212   3.218   1.408  -0.281  0.1124 -0.5749  0.2458
   82phy    O11 2213   3.225   1.397  -0.423  0.3245 -0.0173 -0.1355
   82phy    H1A 2214   3.284   1.332  -0.456  1.0024  1.1416 -1.3098
   83phy    C35 2215   3.784   1.173   1.305  0.2288 -0.2558  0.0543
   83phy    C33 2216   3.728   1.298   1.374 -0.0777  0.3597  0.3034
   83phy    C34 2217   3.783   1.420   1.305  0.2542  0.0626  0.3074
   83phy    C32 2218   3.576   1.299   1.366 -0.3928 -0.0680  0.2949
   83phy    C31 2219   3.512   1.339   1.504 -0.3436 -0.7348  0.4125
   83phy    C30 2220   3.356   1.315   1.493  0.2978 -0.6934 -0.3779
   83phy    C28 2221   3.254   1.366   1.600  0.1819  0.3748  0.1653
   83phy    C29 2222   3.115   1.351   1.543  0.2125  0.0379  0.0582
   83phy    C27 2223   3.264   1.283   1.730 -0.4086  1.0349  0.6520
   83phy    C26 2224   3.245   1.356   1.860  0.6480  0.1249  0.4684
   83phy    C25 2225   3.253   1.253   1.976 -0.4434 -0.1431 -0.0943
   83phy    C23 2226   3.238   1.311   2.116 -0.7191 -0.2651  0.0644
   83phy    C24 2227   3.094   1.314   2.173 -0.3374 -0.4952 -0.3817
   83phy    C22 2228   3.343   1.241   2.204  0.6646  0.0762  0.1295
   83phy    C21 2229   3.384   1.300   2.337 -0.0817  0.0193  0.1344
   83phy    C20 2230   3.480   1.203   2.393  0.0012 -0.7082 -0.1213
   83phy    C18 2231   3.526   1.221   2.547  0.2643  0.3024 -0.3716
   83phy    O01 2232   3.412   1.216   2.633  0.2362  0.1034 -0.0801
   83phy    H01 2233   3.446   1.192   2.717  0.2012  0.8288  0.1445
   83phy    C19 2234   3.603   1.088   2.560 -0.6097 -0.0310 -0.1954
   83phy    C13 2235   3.614   1.347   2.585 -0.5137 -0.3052 -0.4241
   83phy     H3 2236   3.695   1.358   2.508 -0.9757 -0.7261 -0.9780
   83phy    O33 2237   3.687   1.330   2.710  0.2624  0.2106  0.8048
   83phy    H1B 2238   3.771   1.367   2.690 -0.8138  1.5202 -1.7545
   83phy    C12 2239   3.544   1.488   2.594  0.6238 -0.0019  0.2536
   83phy    O11 2240   3.630   1.593   2.609  0.2717  0.0287 -0.6117
   83phy    H1A 2241   3.700   1.569   2.666 -0.0980 -0.7079 -0.4576
   84phy    C35 2242   4.340   2.556   2.839  0.1018  0.5955  0.3322
   84phy    C33 2243   4.359   2.665   2.938 -0.1590 -0.1309 -0.2297
   84phy    C34 2244   4.315   2.802   2.889 -0.4319 -0.0371  0.1161
   84phy    C32 2245   4.283   2.631   3.066 -0.2082  0.1245 -0.2006
   84phy    C31 2246   4.376   2.609   3.185 -0.4839 -0.2822  0.1367
   84phy    C30 2247   4.298   2.574   3.316 -0.3995 -0.3322  0.5234
   84phy    C28 2248   4.392   2.523   3.425 -0.7796 -0.2808  0.3785
   84phy    C29 2249   4.384   2.619   3.548  0.3153 -0.4498 -0.2772
   84phy    C27 2250   4.361   2.379   3.470 -0.3778 -0.0941  0.6049
   84phy    C26 2251   4.455   2.276   3.401 -0.1042  0.2827 -0.3322
   84phy    C25 2252   4.417   2.129   3.426 -0.3518 -0.0103  0.3277
   84phy    C23 2253   4.508   2.021   3.372  0.2434  0.6207 -0.1042
   84phy    C24 2254   4.624   1.996   3.472  0.0730 -0.2805 -0.1679
   84phy    C22 2255   4.421   1.902   3.333 -0.2459 -0.6667 -0.1384
   84phy    C21 2256   4.449   1.854   3.196  0.0114 -0.2292  0.5183
   84phy    C20 2257   4.336   1.762   3.150 -0.2321 -0.1483 -0.0204
   84phy    C18 2258   4.331   1.732   2.994 -0.3345 -0.1532 -0.0115
   84phy    O01 2259   4.339   1.854   2.916 -0.0726  0.5598 -0.4415
   84phy    H01 2260   4.428   1.885   2.911  0.1401 -0.1416 -1.1583
   84phy    C19 2261   4.186   1.677   2.976 -0.3107 -0.3382  0.2219
   84phy    C13 2262   4.451   1.624   2.963  0.5685 -0.2466 -0.4744
   84phy     H3 2263   4.542   1.688   2.962  0.1909  0.3265  0.4665
   84phy    O33 2264   4.492   1.539   3.075 -0.2844  0.0010  0.1519
   84phy    H1B 2265   4.441   1.554   3.153  0.1404  0.5697  0.3273
   84phy    C12 2266   4.502   1.578   2.824 -0.0002  0.0769  0.3942
   84phy    O11 2267   4.423   1.626   2.716 -0.0954  0.4066 -0.2102
   84phy    H1A 2268   4.367   1.554   2.694  1.2926 -1.7140  2.5400
   85phy    C35 2269   1.606   0.994   1.263  0.7972  0.6424 -0.5845
   85phy    C33 2270   1.453   1.015   1.262  0.1365  0.0101 -0.1854
   85phy    C34 2271   1.411   0.931   1.142 -0.2461  0.0288 -0.4662
   85phy    C32 2272   1.399   0.956   1.395  0.1800 -0.6685  0.0130
   85phy    C31 2273   1.262   1.003   1.443  0.4111  0.3247  0.0575
   85phy    C30 2274   1.216   0.918   1.564  0.1252  0.3927 -0.3943
   85phy    C28 2275   1.077   0.955   1.622 -0.5359 -0.1080 -0.1120
   85phy    C29 2276   0.956   0.922   1.532 -0.4401  0.0259  0.3374
   85phy    C27 2277   1.072   0.872   1.753 -0.4207  0.2962  0.1395
   85phy    C26 2278   1.019   0.951   1.868  0.1992  0.2570 -0.7053
   85phy    C25 2279   0.971   0.860   1.982 -0.4383  0.1009  0.4206
   85phy    C23 2280   0.960   0.934   2.117 -0.0515 -0.1241 -0.0393
   85phy    C24 2281   0.817   0.953   2.158 -0.3607 -0.0783 -0.0940
   85phy    C22 2282   1.035   0.852   2.225  0.4161  0.2728 -0.1249
   85phy    C21 2283   1.114   0.948   2.317  0.0617 -0.4421  0.5958
   85phy    C20 2284   1.206   0.866   2.405  0.2995  0.5861  0.6770
   85phy    C18 2285   1.311   0.944   2.493  0.0351  0.2335  0.2352
   85phy    O01 2286   1.236   1.047   2.559 -0.0607 -0.0467  0.1138
   85phy    H01 2287   1.167   1.021   2.616  1.2130  1.6668  2.6150
   85phy    C19 2288   1.349   0.836   2.601  0.7801 -0.7713  0.1606
   85phy    C13 2289   1.436   1.015   2.410  0.0092  0.0945  0.4414
   85phy     H3 2290   1.403   1.043   2.307 -0.3573  0.8167  0.7502
   85phy    O33 2291   1.536   0.918   2.386 -0.0911 -0.1348  0.2191
   85phy    H1B 2292   1.500   0.847   2.337 -0.2174 -0.5805  0.9530
   85phy    C12 2293   1.497   1.152   2.468 -0.3231  0.3402  0.0059
   85phy    O11 2294   1.408   1.245   2.536 -0.3095 -0.8254 -0.2366
   85phy    H1A 2295   1.326   1.201   2.540 -1.2802  0.9890  1.4875
   86phy    C35 2296   3.884   2.768   2.209  0.0125  0.1231 -0.3166
   86phy    C33 2297   3.761   2.694   2.158  0.2584  0.4658 -0.1955
   86phy    C34 2298   3.662   2.798   2.095 -0.0406  0.6717 -0.3916
   86phy    C32 2299   3.797   2.570   2.080  0.3357  0.2601 -0.0937
   86phy    C31 2300   3.682   2.462   2.075 -0.2852  0.0947  0.1313
   86phy    C30 2301   3.710   2.341   1.982 -0.7280 -0.2814  0.0534
   86phy    C28 2302   3.615   2.229   1.971  1.0395  0.0001  0.4370
   86phy    C29 2303   3.579   2.217   1.820  0.1038  0.5314 -0.4425
   86phy    C27 2304   3.670   2.093   2.013 -0.3594 -0.2920 -0.5625
   86phy    C26 2305   3.602   2.012   2.124  0.4653  0.5904 -0.1337
   86phy    C25 2306   3.669   1.880   2.167  0.0722  0.3555  0.4794
   86phy    C23 2307   3.609   1.831   2.299  0.3913  0.2695  0.4298
   86phy    C24 2308   3.566   1.685   2.279  0.1026  0.2047 -0.3457
   86phy    C22 2309   3.706   1.844   2.416 -0.3083  0.1651 -0.2868
   86phy    C21 2310   3.663   1.938   2.525 -0.3145  0.1669  0.4733
   86phy    C20 2311   3.772   1.937   2.635  0.7005 -0.1255 -0.2900
   86phy    C18 2312   3.731   2.003   2.772 -0.3344  0.2077  0.2672
   86phy    O01 2313   3.621   1.938   2.830  0.0399  0.2744 -0.4362
   86phy    H01 2314   3.625   1.939   2.924  0.0112 -1.3090 -0.3863
   86phy    C19 2315   3.849   1.952   2.854 -0.2158 -0.6361 -0.2317
   86phy    C13 2316   3.720   2.166   2.781 -0.4365  0.3247  0.2966
   86phy     H3 2317   3.800   2.211   2.716 -0.3638  1.3703  1.0777
   86phy    O33 2318   3.756   2.217   2.904  0.7291 -0.0669  0.0360
   86phy    H1B 2319   3.702   2.190   2.976  0.4458 -0.7250 -0.4094
   86phy    C12 2320   3.583   2.224   2.735 -0.2555  0.3072  0.4619
   86phy    O11 2321   3.476   2.223   2.823  0.3182 -0.2038 -0.0005
   86phy    H1A 2322   3.501   2.262   2.905 -1.5339 -0.1744  0.6019
   87phy    C35 2323   3.836   3.955   1.394 -0.0507  0.3599  0.2158
   87phy    C33 2324   3.829   3.853   1.279  0.5722  0.3260 -0.4916
   87phy    C34 2325   3.961   3.837   1.212 -0.2670 -0.4039 -0.4329
   87phy    C32 2326   3.785   3.715   1.335  0.4738  0.0119  0.1872
   87phy    C31 2327   3.677   3.633   1.250  0.2589 -0.1329 -0.7695
   87phy    C30 2328   3.651   3.503   1.331 -0.3628  0.4368 -0.1168
   87phy    C28 2329   3.566   3.395   1.263  0.2024 -0.1042 -0.2774
   87phy    C29 2330   3.605   3.250   1.306 -0.6162 -0.0868 -0.4733
   87phy    C27 2331   3.412   3.412   1.283 -0.1552  0.4615 -0.2841
   87phy    C26 2332   3.316   3.360   1.176  0.1596  0.1096 -0.1150
   87phy    C25 2333   3.171   3.357   1.224 -0.2696 -1.1058 -0.3173
   87phy    C23 2334   3.071   3.354   1.109 -0.3679  0.2665 -0.2027
   87phy    C24 2335   2.957   3.255   1.145 -0.0528 -0.1308 -0.4479
   87phy    C22 2336   3.004   3.489   1.079  0.2121  0.0222  0.3432
   87phy    C21 2337   3.060   3.576   0.972 -0.1550 -0.4543  0.2853
   87phy    C20 2338   2.977   3.696   0.940  0.1996 -0.2545  0.1253
   87phy    C18 2339   2.987   3.776   0.806 -0.4642 -0.3485  0.2675
   87phy    O01 2340   3.115   3.818   0.773 -0.7696 -0.2976  0.2498
   87phy    H01 2341   3.186   3.757   0.780  0.0467  0.6469  0.3859
   87phy    C19 2342   2.900   3.902   0.837 -0.2980  0.0844 -0.0791
   87phy    C13 2343   2.931   3.701   0.673 -0.0324 -0.5440 -0.6875
   87phy     H3 2344   2.835   3.654   0.708  0.0308 -0.8378 -0.8998
   87phy    O33 2345   2.883   3.774   0.564 -0.4487  0.2645  0.0632
   87phy    H1B 2346   2.812   3.732   0.519 -1.8782  2.0896  0.5316
   87phy    C12 2347   2.978   3.561   0.613 -0.0531 -0.0359 -0.0749
   87phy    O11 2348   3.097   3.558   0.534  0.1688  0.1668  0.4756
   87phy    H1A 2349   3.109   3.472   0.498 -0.0891  0.3382 -0.0253
   88phy    C35 2350   2.399   2.745   1.860 -0.5467  0.6475  0.0042
   88phy    C33 2351   2.437   2.623   1.788 -0.5625  0.5190 -0.0295
   88phy    C34 2352   2.351   2.591   1.668  0.1774  0.4256  0.2412
   88phy    C32 2353   2.591   2.627   1.759 -0.4494  0.7162 -0.5013
   88phy    C31 2354   2.656   2.503   1.827 -0.8448 -0.3957  0.0367
   88phy    C30 2355   2.807   2.507   1.827 -0.2420 -0.3552 -0.0986
   88phy    C28 2356   2.881   2.386   1.889 -0.7708  0.2781  0.0534
   88phy    C29 2357   2.894   2.278   1.782  0.1321 -0.4196 -0.4826
   88phy    C27 2358   3.022   2.414   1.933  0.3294 -0.0661 -0.3231
   88phy    C26 2359   3.059   2.367   2.065  0.0503 -0.2403  0.2779
   88phy    C25 2360   3.197   2.425   2.107 -0.5090  0.5121 -0.5699
   88phy    C23 2361   3.240   2.356   2.242  0.6742  0.8898  0.3642
   88phy    C24 2362   3.306   2.217   2.225 -0.3542 -0.5570 -0.0036
   88phy    C22 2363   3.342   2.442   2.324 -0.8588  0.0484  0.4989
   88phy    C21 2364   3.265   2.512   2.441  0.1362 -0.0110 -0.3491
   88phy    C20 2365   3.340   2.606   2.533 -0.0352  0.1070  0.2563
   88phy    C18 2366   3.291   2.627   2.680  0.5750 -0.0014 -0.2942
   88phy    O01 2367   3.267   2.504   2.753  0.1414  0.2692 -0.1585
   88phy    H01 2368   3.249   2.428   2.701 -0.5011 -0.2452  0.7879
   88phy    C19 2369   3.423   2.675   2.755 -0.0856  0.2340  0.0792
   88phy    C13 2370   3.165   2.725   2.698  0.1051  0.0632 -0.0171
   88phy     H3 2371   3.177   2.815   2.632  0.2657  0.3305  0.3748
   88phy    O33 2372   3.166   2.782   2.825 -0.2710 -0.0598  0.3561
   88phy    H1B 2373   3.094   2.839   2.842 -1.2808 -1.5144  1.2260
   88phy    C12 2374   3.023   2.670   2.666  0.3048  0.4619  0.6124
   88phy    O11 2375   2.911   2.760   2.678 -0.3070 -0.0998  0.3326
   88phy    H1A 2376   2.854   2.723   2.743 -0.0091 -0.1548  0.5670
   89phy    C35 2377   2.052   2.916   1.618 -0.6391  0.0705  0.5108
   89phy    C33 2378   2.134   3.043   1.602 -0.8008  0.5020 -0.1138
   89phy    C34 2379   2.129   3.135   1.729  0.4365 -0.0616 -0.2307
   89phy    C32 2380   2.269   3.013   1.534  0.2898 -0.2672  0.2116
   89phy    C31 2381   2.315   3.131   1.450  0.4082 -0.2505 -0.1447
   89phy    C30 2382   2.462   3.126   1.402 -0.2688 -0.3353  0.0819
   89phy    C28 2383   2.507   3.240   1.300  0.1271 -0.3287 -0.9635
   89phy    C29 2384   2.648   3.280   1.333 -0.4063 -0.0011  0.1350
   89phy    C27 2385   2.496   3.196   1.155 -0.2000  0.4912  1.0742
   89phy    C26 2386   2.363   3.222   1.079  0.0058 -0.0029 -0.6012
   89phy    C25 2387   2.395   3.208   0.931 -0.6339 -0.0435 -0.2515
   89phy    C23 2388   2.264   3.185   0.856 -0.4046  0.4712  0.2989
   89phy    C24 2389   2.204   3.305   0.782  0.5233 -0.2730  0.9787
   89phy    C22 2390   2.304   3.070   0.758  0.1946 -0.3928 -0.1588
   89phy    C21 2391   2.208   2.949   0.762 -0.1702 -0.1883 -0.4661
   89phy    C20 2392   2.256   2.844   0.662 -0.0960 -0.1226  0.3665
   89phy    C18 2393   2.162   2.741   0.585  0.3143 -0.1588 -0.3859
   89phy    O01 2394   2.100   2.652   0.679  0.0155 -0.4105 -0.1261
   89phy    H01 2395   2.158   2.597   0.729 -0.3099  1.2069  2.1855
   89phy    C19 2396   2.267   2.662   0.500  0.9163  0.3212 -0.2305
   89phy    C13 2397   2.051   2.804   0.486 -0.6229 -0.1197  0.2233
   89phy     H3 2398   1.972   2.851   0.550 -1.5107  0.2340 -1.1046
   89phy    O33 2399   2.083   2.929   0.413  0.1051  0.8276  0.5948
   89phy    H1B 2400   2.170   2.926   0.376 -0.2565 -0.8808 -0.2352
   89phy    C12 2401   1.925   2.731   0.439  0.1591  0.1536  0.1482
   89phy    O11 2402   1.919   2.595   0.472  0.1638 -0.1627 -0.8063
   89phy    H1A 2403   1.968   2.578   0.550 -1.7389  1.3249  0.8155
   90phy    C35 2404   3.666   2.913   1.521 -0.1758 -0.0898  0.2356
   90phy    C33 2405   3.776   2.935   1.628 -0.2213  0.2370  0.5123
   90phy    C34 2406   3.905   2.915   1.557  0.0685  0.1927 -0.7929
   90phy    C32 2407   3.787   3.076   1.695  0.0953 -0.1546  0.5059
   90phy    C31 2408   3.716   3.079   1.830  0.0772  0.2912  0.2340
   90phy    C30 2409   3.705   3.222   1.881  0.7105 -0.0866 -0.0378
   90phy    C28 2410   3.645   3.232   2.019  0.5328 -0.5375  0.0225
   90phy    C29 2411   3.747   3.283   2.126  1.4470 -0.6309  0.2336
   90phy    C27 2412   3.523   3.334   2.019  0.5946  0.1049 -0.0488
   90phy    C26 2413   3.416   3.340   2.132 -0.5010  0.4849 -0.0677
   90phy    C25 2414   3.315   3.452   2.093 -0.1615  0.3996  0.5590
   90phy    C23 2415   3.190   3.469   2.183 -0.1698  0.0552  0.5464
   90phy    C24 2416   3.139   3.612   2.182  0.3177  0.7549  0.0598
   90phy    C22 2417   3.077   3.360   2.164 -0.2750  0.3925  0.0564
   90phy    C21 2418   3.026   3.319   2.299  0.4027 -0.0145  0.1985
   90phy    C20 2419   2.891   3.247   2.293  0.2118 -0.1442  0.7437
   90phy    C18 2420   2.825   3.216   2.438 -0.6753  0.3156  0.1684
   90phy    O01 2421   2.805   3.328   2.525  0.3511 -0.1409  0.4333
   90phy    H01 2422   2.845   3.407   2.495 -0.4826  0.3895  0.6873
   90phy    C19 2423   2.681   3.188   2.387  1.0189 -0.8241 -0.0394
   90phy    C13 2424   2.889   3.087   2.513 -0.1107 -0.3493  0.2836
   90phy     H3 2425   2.924   3.007   2.443 -0.0649  0.0002 -0.0884
   90phy    O33 2426   2.800   3.011   2.595 -0.1798  0.1503  0.0935
   90phy    H1B 2427   2.835   2.925   2.609  0.0688  0.1263 -0.6158
   90phy    C12 2428   3.022   3.119   2.596 -0.2408 -0.0687 -0.4536
   90phy    O11 2429   3.004   3.201   2.711  0.2797 -0.4420  0.8556
   90phy    H1A 2430   3.021   3.289   2.686  0.9367 -0.9142 -0.4194
   91phy    C35 2431   3.756   2.537   1.193  0.4491 -0.2645 -0.0659
   91phy    C33 2432   3.783   2.566   1.343 -0.2112  0.3763  0.0609
   91phy    C34 2433   3.678   2.484   1.425  0.2510  0.2179 -0.4561
   91phy    C32 2434   3.929   2.538   1.385 -0.1078  0.2098  0.0320
   91phy    C31 2435   4.027   2.655   1.360  0.3538  0.2223 -0.5021
   91phy    C30 2436   4.172   2.621   1.382  0.8280 -0.2473 -0.1356
   91phy    C28 2437   4.267   2.730   1.341  0.3247 -0.5202  0.8655
   91phy    C29 2438   4.358   2.767   1.459  0.1929  0.0108 -0.1201
   91phy    C27 2439   4.329   2.699   1.199  0.0684 -0.3622  0.1461
   91phy    C26 2440   4.392   2.821   1.122  0.3869 -0.2942  0.2370
   91phy    C25 2441   4.487   2.782   1.012  0.5034 -0.2190 -0.5349
   91phy    C23 2442   4.546   2.901   0.945  0.6613 -0.2048 -0.2250
   91phy    C24 2443   4.700   2.885   0.950  0.2284 -0.5001  0.2089
   91phy    C22 2444   4.496   2.918   0.799 -0.0910  0.1154 -0.5019
   91phy    C21 2445   4.451   3.050   0.752 -0.4334  0.0494 -0.6793
   91phy    C20 2446   4.459   3.053   0.603 -0.5096  0.0992  0.6676
   91phy    C18 2447   4.429   3.188   0.523 -0.4270 -0.1807  0.5161
   91phy    O01 2448   4.305   3.243   0.567  0.1328  0.4260 -0.2232
   91phy    H01 2449   4.241   3.190   0.610 -0.7960 -0.1636 -2.2230
   91phy    C19 2450   4.396   3.136   0.383  0.1166 -0.3897  0.5991
   91phy    C13 2451   4.550   3.298   0.519  0.0441  0.4792  0.4266
   91phy     H3 2452   4.560   3.325   0.627  0.5149 -1.8052  1.0103
   91phy    O33 2453   4.685   3.246   0.504  0.0015 -0.1422  0.1663
   91phy    H1B 2454   4.686   3.160   0.541 -0.3233 -0.2762 -0.1216
   91phy    C12 2455   4.548   3.451   0.496  0.7249 -0.8527 -0.8797
   91phy    O11 2456   4.603   3.501   0.380  0.3238  0.4496  0.1724
   91phy    H1A 2457   4.592   3.443   0.307 -0.4964  1.7286 -0.7708
   92phy    C35 2458   1.982   1.757   2.155 -0.4890 -0.0017 -0.0139
   92phy    C33 2459   2.123   1.756   2.204 -0.3731 -0.6517 -0.4249
   92phy    C34 2460   2.160   1.617   2.261  0.0484 -0.2924 -0.5050
   92phy    C32 2461   2.220   1.804   2.093  0.4208  0.2785  0.5932
   92phy    C31 2462   2.343   1.875   2.142 -0.0347 -0.4309 -0.6547
   92phy    C30 2463   2.436   1.925   2.033 -0.7738 -0.1330  0.0668
   92phy    C28 2464   2.584   1.957   2.068 -0.0199 -0.6040 -0.5193
   92phy    C29 2465   2.679   1.931   1.959 -0.0160  0.1823 -0.6726
   92phy    C27 2466   2.609   2.099   2.125 -0.6372 -0.3007  0.5304
   92phy    C26 2467   2.709   2.104   2.239 -0.2950 -0.8339  0.4973
   92phy    C25 2468   2.700   2.236   2.312 -0.3033 -0.0678 -0.3550
   92phy    C23 2469   2.784   2.236   2.439 -0.4464  0.2599  0.3262
   92phy    C24 2470   2.820   2.381   2.456 -0.5491  0.2684 -0.6704
   92phy    C22 2471   2.710   2.176   2.562  0.0966  0.0158 -0.0493
   92phy    C21 2472   2.805   2.121   2.669 -0.5381  1.2003  0.0616
   92phy    C20 2473   2.717   2.050   2.771  0.0912  0.1939  0.0334
   92phy    C18 2474   2.776   1.969   2.892 -0.3720  0.0244  0.2004
   92phy    O01 2475   2.863   2.057   2.967 -0.0449 -0.2819 -0.4292
   92phy    H01 2476   2.816   2.120   3.019  1.0376  0.3221 -0.1480
   92phy    C19 2477   2.662   1.944   2.993 -0.0750  0.3910  0.5977
   92phy    C13 2478   2.864   1.848   2.840 -0.3632  0.2986  0.8473
   92phy     H3 2479   2.935   1.884   2.762 -0.3131  0.9658  1.1963
   92phy    O33 2480   2.782   1.761   2.759 -0.2032  0.2497  0.5701
   92phy    H1B 2481   2.729   1.704   2.812 -0.7777  1.0384  0.8622
   92phy    C12 2482   2.954   1.758   2.936 -0.5975 -0.0848  1.0367
   92phy    O11 2483   3.016   1.644   2.877  0.2449  0.7670  0.2086
   92phy    H1A 2484   3.065   1.670   2.801 -1.2028 -1.1892 -1.4777
   93phy    C35 2485   2.394   2.129   1.711  0.5151  0.1737  0.0604
   93phy    C33 2486   2.446   2.041   1.603  0.2886 -0.4995 -0.4424
   93phy    C34 2487   2.377   2.091   1.472 -0.3105  0.3721 -0.3771
   93phy    C32 2488   2.600   2.029   1.610 -0.5925  0.2818  0.0635
   93phy    C31 2489   2.671   1.917   1.529  0.4168 -0.4183  0.2866
   93phy    C30 2490   2.818   1.923   1.558  0.2366  0.2695  0.1633
   93phy    C28 2491   2.885   1.789   1.518 -0.2633 -0.1819  0.1162
   93phy    C29 2492   3.013   1.818   1.439  0.3802  0.4726  0.0428
   93phy    C27 2493   2.922   1.716   1.649  0.1961  0.0424 -0.1710
   93phy    C26 2494   2.812   1.623   1.713  0.2151 -0.0344  0.1590
   93phy    C25 2495   2.863   1.557   1.846 -0.1377  0.3321 -0.1059
   93phy    C23 2496   2.764   1.463   1.920  0.1462 -0.4167 -0.2100
   93phy    C24 2497   2.787   1.317   1.884  0.0656  0.0400  0.4797
   93phy    C22 2498   2.780   1.457   2.073 -0.4510  0.0754 -0.0740
   93phy    C21 2499   2.682   1.546   2.154  0.1119 -0.3910 -0.1461
   93phy    C20 2500   2.697   1.512   2.306  0.0976  0.2198  0.4452
   93phy    C18 2501   2.605   1.570   2.413  0.3018 -0.1361  0.2214
   93phy    O01 2502   2.471   1.532   2.379  0.1488  0.4833  0.4936
   93phy    H01 2503   2.484   1.442   2.356 -0.9364  0.2085  0.9040
   93phy    C19 2504   2.648   1.478   2.527 -0.3047  0.3043 -0.0379
   93phy    C13 2505   2.607   1.733   2.438 -0.0119 -0.1820 -0.3616
   93phy     H3 2506   2.608   1.783   2.339 -0.7637  1.1007  0.2588
   93phy    O33 2507   2.728   1.773   2.496 -0.3521 -0.2764 -0.6931
   93phy    H1B 2508   2.721   1.766   2.589  0.4964  1.2077 -0.4757
   93phy    C12 2509   2.487   1.800   2.521 -0.2079  0.3096 -0.4299
   93phy    O11 2510   2.357   1.744   2.519 -0.2863 -0.6602  0.3568
   93phy    H1A 2511   2.373   1.656   2.491 -0.7037 -1.0880  1.3956
   94phy    C35 2512   3.683   2.101   1.231 -0.0496  0.5842 -0.2311
   94phy    C33 2513   3.818   2.033   1.194  0.5219  0.4509  0.3382
   94phy    C34 2514   3.782   1.886   1.168  0.3455  0.2650 -0.7034
   94phy    C32 2515   3.888   2.085   1.067 -0.2400 -0.1545  0.1253
   94phy    C31 2516   3.969   2.214   1.083  0.3984  0.2851  0.1777
   94phy    C30 2517   4.057   2.245   0.959  0.1718 -0.4268  0.3825
   94phy    C28 2518   4.109   2.391   0.949  0.3955  0.0303 -0.0434
   94phy    C29 2519   4.250   2.405   1.006  0.5181 -0.1139 -0.1251
   94phy    C27 2520   4.111   2.423   0.800  0.2334 -0.1895  0.2763
   94phy    C26 2521   4.001   2.520   0.745 -0.0044 -0.0327  0.0066
   94phy    C25 2522   4.023   2.571   0.600 -0.3403  0.5137 -0.3339
   94phy    C23 2523   3.902   2.655   0.540  0.1919  0.2508  0.2375
   94phy    C24 2524   3.917   2.802   0.564 -0.3316  0.5424  0.2486
   94phy    C22 2525   3.904   2.627   0.389 -0.5850 -0.4031  0.9228
   94phy    C21 2526   3.769   2.617   0.324 -0.0153 -0.3503  0.4405
   94phy    C20 2527   3.779   2.617   0.169  0.1970 -0.4659 -0.1131
   94phy    C18 2528   3.643   2.619   0.089  0.2923 -0.0988 -0.0320
   94phy    O01 2529   3.550   2.523   0.148 -0.2742  0.0648  0.3488
   94phy    H01 2530   3.494   2.551   0.218 -1.7724 -0.1500 -0.7179
   94phy    C19 2531   3.680   2.555  -0.044  0.1734  0.0652 -0.4416
   94phy    C13 2532   3.572   2.762   0.075  0.1277 -0.0842 -1.2425
   94phy     H3 2533   3.557   2.791   0.182  1.9304  0.0828 -1.0066
   94phy    O33 2534   3.657   2.873   0.043 -0.1538  0.4883 -0.1056
   94phy    H1B 2535   3.648   2.894  -0.048  1.5495  1.2098 -0.1467
   94phy    C12 2536   3.418   2.795   0.051 -0.4014  0.1334 -0.2908
   94phy    O11 2537   3.332   2.692   0.072  0.2358 -0.2386  0.1648
   94phy    H1A 2538   3.371   2.618   0.030  1.5039  0.8581 -0.6619
   95phy    C35 2539   4.376   3.764   2.531  0.1399  1.0483 -0.0020
   95phy    C33 2540   4.306   3.881   2.467  0.1977 -0.0896  0.0155
   95phy    C34 2541   4.419   3.985   2.459  0.2722  0.7258 -0.0842
   95phy    C32 2542   4.232   3.850   2.332 -0.1991 -0.0077  0.6315
   95phy    C31 2543   4.082   3.842   2.345  0.5256 -0.4193 -0.1721
   95phy    C30 2544   4.008   3.787   2.214  0.1057 -0.2654 -0.4294
   95phy    C28 2545   3.853   3.803   2.206 -0.8967  0.3048  0.0328
   95phy    C29 2546   3.801   3.836   2.067  0.1603  0.5116 -0.0868
   95phy    C27 2547   3.795   3.678   2.271  1.3770 -0.2833  0.1658
   95phy    C26 2548   3.684   3.717   2.370 -0.5865 -0.0823  0.4615
   95phy    C25 2549   3.590   3.598   2.424 -0.3760  0.3083  0.6820
   95phy    C23 2550   3.492   3.636   2.535  0.5701 -0.1615 -0.4860
   95phy    C24 2551   3.371   3.700   2.473 -0.1080  0.0497  0.3016
   95phy    C22 2552   3.430   3.514   2.606  0.2555 -0.4128 -0.0617
   95phy    C21 2553   3.485   3.477   2.745  0.5490  0.2200 -0.5475
   95phy    C20 2554   3.434   3.343   2.796  0.3170 -0.7951 -0.1189
   95phy    C18 2555   3.496   3.274   2.925 -0.0648  0.6555  0.5999
   95phy    O01 2556   3.521   3.359   3.034 -0.2677 -0.2980 -0.3268
   95phy    H01 2557   3.557   3.304   3.101 -0.2526 -0.2576 -0.3027
   95phy    C19 2558   3.377   3.195   2.972  0.3472 -0.2408 -0.1351
   95phy    C13 2559   3.628   3.187   2.896 -0.4210  0.1944  0.2034
   95phy     H3 2560   3.623   3.125   2.803 -0.5211  0.0909  0.2787
   95phy    O33 2561   3.644   3.085   2.992 -0.2607 -0.0380 -0.2414
   95phy    H1B 2562   3.659   3.122   3.077 -0.3412 -1.0021  0.2070
   95phy    C12 2563   3.772   3.264   2.893 -0.4685  0.1775  0.0620
   95phy    O11 2564   3.826   3.302   3.018 -0.3163  0.2137 -0.9514
   95phy    H1A 2565   3.841   3.222   3.063 -2.2405 -0.2989 -1.1595
   96phy    C35 2566   2.582   4.436   1.406 -0.3930 -0.3093 -0.1768
   96phy    C33 2567   2.722   4.495   1.394 -0.4151  0.8720 -0.1828
   96phy    C34 2568   2.696   4.633   1.340 -0.0661  0.3658  0.3833
   96phy    C32 2569   2.804   4.493   1.520 -0.2478 -0.4463 -0.1677
   96phy    C31 2570   2.904   4.383   1.533 -0.2169  0.9368 -0.4681
   96phy    C30 2571   3.008   4.415   1.640 -0.1586  0.2011  0.3360
   96phy    C28 2572   3.108   4.301   1.656  0.2838  0.5073 -0.1393
   96phy    C29 2573   3.239   4.327   1.585 -0.2410 -0.4552 -0.1527
   96phy    C27 2574   3.150   4.291   1.803  0.3498 -0.3034 -0.6371
   96phy    C26 2575   3.140   4.153   1.874 -0.2599 -0.4545  0.3878
   96phy    C25 2576   3.155   4.169   2.023  0.1836 -0.5142 -0.2402
   96phy    C23 2577   3.211   4.054   2.103 -0.4061 -0.1433  0.0448
   96phy    C24 2578   3.363   4.061   2.112  0.1821  0.0501  0.2056
   96phy    C22 2579   3.152   4.071   2.246  0.0570 -0.7770 -0.0934
   96phy    C21 2580   3.103   3.953   2.324  0.2840  0.5621 -0.0754
   96phy    C20 2581   3.012   3.990   2.446 -0.4314 -0.0067  0.6899
   96phy    C18 2582   2.942   3.873   2.523  0.3659  0.4090 -0.6792
   96phy    O01 2583   3.042   3.778   2.562  0.7175 -0.0566  0.2040
   96phy    H01 2584   3.104   3.819   2.619 -0.6363 -0.1623  1.8386
   96phy    C19 2585   2.885   3.957   2.643 -0.6384 -0.5091  0.6492
   96phy    C13 2586   2.837   3.797   2.426 -0.0502  0.7840 -0.1353
   96phy     H3 2587   2.889   3.769   2.331  3.7021  1.3758  1.5757
   96phy    O33 2588   2.728   3.887   2.384 -0.4834 -0.4603 -0.2242
   96phy    H1B 2589   2.655   3.894   2.443  0.1085  1.4296  0.3689
   96phy    C12 2590   2.784   3.657   2.468  0.0287 -0.2447  0.1392
   96phy    O11 2591   2.883   3.557   2.476 -0.2189  0.2638 -0.3497
   96phy    H1A 2592   2.958   3.599   2.513 -0.8044  1.3006 -0.2973
   97phy    C35 2593   2.737   1.478   1.157 -0.1596 -0.7354 -0.0444
   97phy    C33 2594   2.609   1.457   1.239  0.1399  0.1934  0.2108
   97phy    C34 2595   2.629   1.344   1.344 -0.8748 -0.0722  0.6624
   97phy    C32 2596   2.556   1.587   1.299 -0.1591 -0.1222 -0.0462
   97phy    C31 2597   2.411   1.604   1.248  0.3497  0.0512 -0.0674
   97phy    C30 2598   2.339   1.734   1.294 -0.3676 -0.2645 -0.3619
   97phy    C28 2599   2.189   1.743   1.253  0.6293  0.0329 -0.3847
   97phy    C29 2600   2.096   1.696   1.369 -0.0649 -0.2865 -0.1582
   97phy    C27 2601   2.153   1.886   1.221 -0.4537  0.1609 -0.0572
   97phy    C26 2602   2.119   1.924   1.077  0.2307  0.3060 -0.3844
   97phy    C25 2603   2.147   2.075   1.060  0.6894 -0.3356 -0.0949
   97phy    C23 2604   2.141   2.120   0.914 -0.1293  0.9362  0.5816
   97phy    C24 2605   1.996   2.152   0.871 -0.5548 -0.0231 -0.6348
   97phy    C22 2606   2.219   2.249   0.892  0.2046  0.6019 -0.0200
   97phy    C21 2607   2.355   2.241   0.815  0.1031 -0.1563 -0.5561
   97phy    C20 2608   2.427   2.376   0.797  0.0442 -0.8962  0.0734
   97phy    C18 2609   2.558   2.374   0.711  0.0005 -0.1540 -0.2458
   97phy    O01 2610   2.660   2.312   0.786  0.1429 -0.3945 -0.3374
   97phy    H01 2611   2.627   2.251   0.849 -3.7802  1.9607  0.1991
   97phy    C19 2612   2.598   2.521   0.710 -0.2923  0.1003 -0.2800
   97phy    C13 2613   2.544   2.309   0.563  0.1460  0.0509 -0.1485
   97phy     H3 2614   2.523   2.201   0.585 -0.1642  0.1451  0.0254
   97phy    O33 2615   2.434   2.333   0.479  0.4048  0.4688 -0.0334
   97phy    H1B 2616   2.445   2.410   0.425 -2.8346  1.4107  0.4607
   97phy    C12 2617   2.664   2.261   0.470  0.1083  0.4291  0.5781
   97phy    O11 2618   2.792   2.240   0.527  0.3993 -0.3846 -0.5138
   97phy    H1A 2619   2.784   2.255   0.619  2.8515  1.3495 -0.4598
   98phy    C35 2620   3.329   3.765   1.751  0.1718 -0.3753  0.4937
   98phy    C33 2621   3.473   3.734   1.751  0.1379 -0.2417  0.3080
   98phy    C34 2622   3.486   3.615   1.658 -0.0622  0.0314 -0.2067
   98phy    C32 2623   3.545   3.861   1.699  0.1526  0.0782 -0.3972
   98phy    C31 2624   3.603   3.960   1.800 -0.2347  0.0476  0.5571
   98phy    C30 2625   3.655   4.085   1.721  0.0372  0.3363  0.1968
   98phy    C28 2626   3.712   4.194   1.812  0.3243 -0.0651 -0.1533
   98phy    C29 2627   3.828   4.254   1.731 -0.0920 -0.2377  0.0437
   98phy    C27 2628   3.601   4.291   1.870  0.2934 -0.1755 -0.1909
   98phy    C26 2629   3.622   4.370   1.996  0.0170  0.2378  0.4209
   98phy    C25 2630   3.507   4.455   2.043  0.2208 -0.1699  0.5977
   98phy    C23 2631   3.546   4.551   2.155 -0.1505  0.1796  0.2512
   98phy    C24 2632   3.566   4.687   2.089  0.4736 -0.4576  0.1891
   98phy    C22 2633   3.447   4.571   2.261 -0.6447  0.7386 -0.3433
   98phy    C21 2634   3.470   4.478   2.380  0.0510  0.1287  0.3234
   98phy    C20 2635   3.404   4.534   2.508  0.6456 -0.4644  0.0517
   98phy    C18 2636   3.350   4.450   2.627 -0.5235  0.3242 -0.4672
   98phy    O01 2637   3.443   4.338   2.650  0.2342 -0.1422  0.1527
   98phy    H01 2638   3.526   4.357   2.611  1.0091 -4.5213 -0.8412
   98phy    C19 2639   3.369   4.540   2.754 -0.1395 -0.5338 -0.1962
   98phy    C13 2640   3.202   4.393   2.598 -0.3021  0.2079 -0.6128
   98phy     H3 2641   3.200   4.337   2.501  0.1414  1.4212 -1.3460
   98phy    O33 2642   3.110   4.497   2.579  0.8516  0.5282 -0.5158
   98phy    H1B 2643   3.026   4.459   2.564  0.3649  1.7882 -1.0660
   98phy    C12 2644   3.144   4.286   2.699  0.7862  0.1875  0.0315
   98phy    O11 2645   3.210   4.170   2.729  0.3343 -0.3207  0.4087
   98phy    H1A 2646   3.284   4.190   2.783  1.5153  0.6858 -1.4668
   99phy    C35 2647   2.176   3.731   1.159 -0.3359  0.1772 -0.1567
   99phy    C33 2648   2.248   3.665   1.275 -0.0961  0.0939 -0.7075
   99phy    C34 2649   2.188   3.529   1.297 -0.9241 -0.0840 -0.3136
   99phy    C32 2650   2.401   3.668   1.259 -0.4885  0.5311  0.0795
   99phy    C31 2651   2.467   3.794   1.305  0.1391 -0.3612  0.5028
   99phy    C30 2652   2.622   3.788   1.304  0.0932 -0.3567  0.2478
   99phy    C28 2653   2.699   3.905   1.365  0.3719  0.3350 -0.7786
   99phy    C29 2654   2.740   3.880   1.507 -0.0430  0.0575  0.2938
   99phy    C27 2655   2.824   3.937   1.289  0.4729 -0.1240 -0.5081
   99phy    C26 2656   2.837   4.079   1.240  0.4420  0.0528  0.3481
   99phy    C25 2657   2.972   4.103   1.172 -0.0698 -0.2999 -0.1740
   99phy    C23 2658   3.015   4.227   1.093 -0.8040  0.4535 -0.8346
   99phy    C24 2659   3.040   4.347   1.179 -0.0740 -0.3226  0.1036
   99phy    C22 2660   3.147   4.182   1.021  0.9353  0.5138  0.0383
   99phy    C21 2661   3.189   4.245   0.888 -0.3154 -0.4018 -0.2256
   99phy    C20 2662   3.301   4.164   0.816  0.5046  0.2013 -0.4488
   99phy    C18 2663   3.293   4.150   0.658 -0.0439 -0.3056  0.0322
   99phy    O01 2664   3.173   4.094   0.618 -0.1930 -0.1952  0.1694
   99phy    H01 2665   3.153   4.021   0.675 -0.8119  0.6177  1.0254
   99phy    C19 2666   3.396   4.039   0.634  0.3360  0.4103  0.5173
   99phy    C13 2667   3.336   4.288   0.580 -0.2576  0.4118 -0.1110
   99phy     H3 2668   3.279   4.368   0.634 -0.6511 -0.0540  0.1752
   99phy    O33 2669   3.467   4.335   0.613  0.0338 -0.3943  0.5160
   99phy    H1B 2670   3.525   4.291   0.552 -0.1272 -0.5520  0.4746
   99phy    C12 2671   3.269   4.350   0.457 -0.1291 -0.0204 -0.1271
   99phy    O11 2672   3.147   4.306   0.411  0.1344 -0.3233 -0.3541
   99phy    H1A 2673   3.138   4.215   0.433 -0.4659 -0.2018 -0.0435
  100phy    C35 2674   3.347   2.820   1.651 -0.1698  0.1877  0.3420
  100phy    C33 2675   3.379   2.686   1.715 -0.9817 -0.3252 -0.5639
  100phy    C34 2676   3.396   2.709   1.867  0.3803 -0.7104 -0.3214
  100phy    C32 2677   3.267   2.587   1.684 -0.0862  0.9372  0.3568
  100phy    C31 2678   3.293   2.480   1.574  0.1195 -0.6444 -0.6090
  100phy    C30 2679   3.191   2.364   1.571  0.2864 -0.4640 -0.1875
  100phy    C28 2680   3.201   2.247   1.469  0.2414 -0.5735  0.2688
  100phy    C29 2681   3.169   2.123   1.550 -0.4915 -0.0864  0.1464
  100phy    C27 2682   3.111   2.260   1.344  0.2063 -0.1729 -0.2773
  100phy    C26 2683   3.184   2.298   1.220 -0.3040 -0.2831  0.4269
  100phy    C25 2684   3.083   2.290   1.111  0.0910 -0.2020 -0.2348
  100phy    C23 2685   3.136   2.308   0.968 -0.4240  0.0459 -0.1967
  100phy    C24 2686   3.171   2.174   0.900  0.1090 -0.5187 -0.1297
  100phy    C22 2687   3.045   2.385   0.878  0.4254 -0.0794  0.0438
  100phy    C21 2688   3.112   2.489   0.787 -0.4460 -0.2405  0.3941
  100phy    C20 2689   3.025   2.536   0.663  0.6287  0.7171  0.4686
  100phy    C18 2690   3.102   2.585   0.535 -0.0411 -0.1108  0.4001
  100phy    O01 2691   3.224   2.655   0.567 -0.7406 -0.1698  0.2890
  100phy    H01 2692   3.207   2.745   0.591  0.5076  0.1694  0.0034
  100phy    C19 2693   2.998   2.679   0.476 -0.3398 -0.3848  0.1340
  100phy    C13 2694   3.125   2.464   0.431  0.0179 -0.5700  0.3597
  100phy     H3 2695   3.190   2.396   0.492  2.5125  2.5203  1.3907
  100phy    O33 2696   3.015   2.380   0.398  0.2584  0.9258  0.0233
  100phy    H1B 2697   2.953   2.377   0.469 -0.0832  1.7372 -0.2312
  100phy    C12 2698   3.240   2.457   0.328 -0.1977 -0.1673  0.3583
  100phy    O11 2699   3.341   2.560   0.351  0.2586  0.1080 -0.1219
  100phy    H1A 2700   3.306   2.619   0.415  0.4429 -0.8529  0.8897
  101phy    C35 2701   1.955   4.363   0.917  0.4043  0.3374 -0.2689
  101phy    C33 2702   1.988   4.506   0.907  0.7693  0.0561  0.4460
  101phy    C34 2703   1.877   4.597   0.954  0.1629  0.1804  0.0050
  101phy    C32 2704   2.116   4.537   0.983 -0.3717 -0.4582 -0.5816
  101phy    C31 2705   2.208   4.629   0.906 -0.6235 -0.2330 -0.5447
  101phy    C30 2706   2.326   4.646   1.003 -0.6769 -0.5955 -0.0673
  101phy    C28 2707   2.433   4.755   0.972  0.6492  0.3500 -0.1910
  101phy    C29 2708   2.441   4.857   1.085  0.3057 -0.0848  0.1436
  101phy    C27 2709   2.577   4.696   0.976  0.1861  0.0229  0.3771
  101phy    C26 2710   2.622   4.624   0.846 -0.5068 -0.0928 -0.1012
  101phy    C25 2711   2.768   4.588   0.851  0.1379 -0.1947 -0.0088
  101phy    C23 2712   2.822   4.534   0.719 -0.2578 -0.3008 -0.1177
  101phy    C24 2713   2.970   4.580   0.709  0.5275 -0.3767  0.3435
  101phy    C22 2714   2.801   4.389   0.700 -0.1722 -0.0994 -0.0050
  101phy    C21 2715   2.783   4.349   0.555  0.3193 -0.5669  0.0331
  101phy    C20 2716   2.751   4.201   0.556  0.2355  0.2774 -0.1472
  101phy    C18 2717   2.733   4.122   0.420 -0.0929  0.2879 -0.1629
  101phy    O01 2718   2.654   4.204   0.325  0.2478  0.5354 -0.3907
  101phy    H01 2719   2.701   4.280   0.297 -1.2553  1.5404 -0.2764
  101phy    C19 2720   2.634   4.005   0.469 -0.1324 -0.5192 -0.0082
  101phy    C13 2721   2.874   4.069   0.362  0.3206 -0.0374  0.6422
  101phy     H3 2722   2.930   4.165   0.345 -0.4668  0.4401  0.6752
  101phy    O33 2723   2.966   4.006   0.443  0.3599  0.0529  0.8528
  101phy    H1B 2724   2.913   3.948   0.495  0.2755 -0.7724 -0.1287
  101phy    C12 2725   2.887   4.021   0.206  0.5576 -0.5938 -0.0922
  101phy    O11 2726   2.802   4.068   0.107 -0.1855 -0.0816  0.1538
  101phy    H1A 2727   2.713   4.052   0.129 -0.4575  1.7013  0.5105
  102phy    C35 2728   2.532   4.469   1.860  0.0679 -0.4887  0.3232
  102phy    C33 2729   2.641   4.549   1.930  0.1959  0.0524 -0.1325
  102phy    C34 2730   2.778   4.481   1.924 -0.5983  0.4116 -0.1110
  102phy    C32 2731   2.644   4.686   1.864  0.2455  0.1697  0.3973
  102phy    C31 2732   2.577   4.797   1.940 -0.0538  0.0412 -0.2589
  102phy    C30 2733   2.521   4.919   1.861 -0.6183  0.3916  0.1924
  102phy    C28 2734   2.458   5.028   1.950  0.0835 -0.7116  0.3908
  102phy    C29 2735   2.504   5.170   1.919 -0.5975  0.5908  0.4274
  102phy    C27 2736   2.304   5.008   1.959 -0.4028  0.0658 -0.0360
  102phy    C26 2737   2.245   5.048   2.096 -0.6804  0.1634 -0.2052
  102phy    C25 2738   2.091   5.036   2.090  0.4080  0.2363 -0.4121
  102phy    C23 2739   2.013   5.098   2.204  0.6847 -0.3963 -0.4531
  102phy    C24 2740   1.936   5.224   2.147 -0.2404 -0.4022  0.2539
  102phy    C22 2741   1.930   4.989   2.277 -0.6163 -0.2912  0.1804
  102phy    C21 2742   1.901   5.017   2.426  0.2488  0.1459  0.7660
  102phy    C20 2743   1.818   4.899   2.479 -0.3581 -0.2038  0.0569
  102phy    C18 2744   1.768   4.902   2.632  0.5627 -0.1917  0.0781
  102phy    O01 2745   1.692   5.028   2.640  0.7634 -0.3644  0.3782
  102phy    H01 2746   1.626   5.018   2.706 -0.2591  0.6399 -0.4457
  102phy    C19 2747   1.658   4.789   2.635 -0.0999  0.3307 -0.3971
  102phy    C13 2748   1.890   4.897   2.741 -0.2433 -0.6537 -0.5656
  102phy     H3 2749   1.979   4.953   2.700  0.1409 -0.7284  0.1485
  102phy    O33 2750   1.944   4.768   2.744  0.2327  0.2073 -0.2244
  102phy    H1B 2751   1.890   4.722   2.806  0.5245 -1.8841 -1.4123
  102phy    C12 2752   1.884   4.967   2.881  0.4955  0.0224 -0.0507
  102phy    O11 2753   1.823   5.094   2.898 -0.1906 -0.3195  0.0796
  102phy    H1A 2754   1.799   5.104   2.988  1.0648 -1.5231  0.5758
  103phy    C35 2755   2.759   0.422   1.710 -0.3732  0.1896  0.1367
  103phy    C33 2756   2.802   0.331   1.602 -0.7206 -0.3465 -0.0301
  103phy    C34 2757   2.842   0.399   1.473 -0.0991 -0.5423 -0.2927
  103phy    C32 2758   2.914   0.247   1.664  0.3793 -0.4621  0.0122
  103phy    C31 2759   2.892   0.098   1.667  0.3759  0.2273 -0.1104
  103phy    C30 2760   2.999   0.016   1.740  0.5434 -0.4031  0.2198
  103phy    C28 2761   2.982  -0.143   1.732  1.1504  0.1683 -0.4811
  103phy    C29 2762   3.034  -0.190   1.598 -0.2287 -0.2512  0.0134
  103phy    C27 2763   3.084  -0.213   1.829  0.0823  0.0923 -0.2077
  103phy    C26 2764   3.023  -0.291   1.944  0.7517  0.1822  0.0033
  103phy    C25 2765   3.123  -0.335   2.058  0.1122 -0.0471  0.1167
  103phy    C23 2766   3.060  -0.409   2.179  0.1065  0.0569  0.2926
  103phy    C24 2767   3.080  -0.561   2.169 -0.4564 -0.2823 -0.0499
  103phy    C22 2768   3.120  -0.353   2.309  0.4220 -0.2505 -0.6327
  103phy    C21 2769   3.029  -0.349   2.434 -0.6514 -0.3789 -0.2177
  103phy    C20 2770   3.078  -0.275   2.560 -0.0734 -0.1661  0.4682
  103phy    C18 2771   3.015  -0.291   2.694  0.5646  0.1101  0.1249
  103phy    O01 2772   3.014  -0.423   2.735 -0.2922  0.0648 -0.4369
  103phy    H01 2773   3.049  -0.476   2.666 -0.1096  0.9361 -1.0235
  103phy    C19 2774   3.133  -0.241   2.780 -0.1431 -0.3477 -0.1002
  103phy    C13 2775   2.868  -0.218   2.717 -0.3612  0.0472  0.1829
  103phy     H3 2776   2.860  -0.120   2.664 -1.6206 -0.8287 -1.3211
  103phy    O33 2777   2.839  -0.184   2.851  0.0107 -0.1284 -0.1595
  103phy    H1B 2778   2.881  -0.242   2.911  2.3593  3.1172  1.6776
  103phy    C12 2779   2.741  -0.295   2.666  0.3414  0.3154 -0.4957
  103phy    O11 2780   2.706  -0.416   2.726  0.3012  0.3274 -0.4522
  103phy    H1A 2781   2.781  -0.472   2.717  1.2739  1.4515  0.2919
  104phy    C35 2782   2.377   4.789   1.536 -0.3929  0.0154 -0.1612
  104phy    C33 2783   2.275   4.710   1.459 -0.4754 -0.6388  0.2041
  104phy    C34 2784   2.219   4.589   1.527 -0.6184 -0.6133  0.5712
  104phy    C32 2785   2.159   4.811   1.428  0.1670 -0.6530 -0.0183
  104phy    C31 2786   2.085   4.792   1.295  0.1976 -0.2607 -0.1336
  104phy    C30 2787   1.989   4.908   1.270  0.5399  0.2337  0.1746
  104phy    C28 2788   1.929   4.929   1.130  0.1789 -0.0408  0.1960
  104phy    C29 2789   1.801   5.006   1.140 -0.7102  0.2273 -0.3363
  104phy    C27 2790   2.031   5.007   1.041  0.1091  0.2684  0.1830
  104phy    C26 2791   2.020   4.988   0.884  0.4982  0.5381  0.0251
  104phy    C25 2792   2.103   5.079   0.806  0.5960 -0.6226  0.3373
  104phy    C23 2793   2.111   5.048   0.656  0.1193 -0.3943  0.0368
  104phy    C24 2794   2.113   5.175   0.572  0.4640  0.5026  0.1107
  104phy    C22 2795   2.229   4.948   0.631 -0.2273 -0.2253  0.3661
  104phy    C21 2796   2.193   4.835   0.535 -0.0136 -0.6035  0.1407
  104phy    C20 2797   2.316   4.741   0.536  0.5918 -0.0631  0.6122
  104phy    C18 2798   2.337   4.635   0.429 -0.0451  0.4262  0.6201
  104phy    O01 2799   2.204   4.574   0.399 -0.5894  0.1731 -0.4130
  104phy    H01 2800   2.144   4.636   0.436 -0.2215  0.4016 -0.1968
  104phy    C19 2801   2.419   4.528   0.500  0.2022  0.1605 -0.2596
  104phy    C13 2802   2.402   4.693   0.296  0.4362 -0.0263  0.3140
  104phy     H3 2803   2.327   4.771   0.263 -0.4430 -0.4334  1.2892
  104phy    O33 2804   2.516   4.779   0.311 -0.0585 -0.2047  0.1751
  104phy    H1B 2805   2.595   4.729   0.304  0.4010  0.2193  1.7640
  104phy    C12 2806   2.393   4.628   0.153 -0.4968 -0.3165 -0.0357
  104phy    O11 2807   2.286   4.535   0.137 -0.0845 -0.5481  0.1534
  104phy    H1A 2808   2.246   4.536   0.221 -0.4214  1.3613  0.0271
  105phy    C35 2809   2.103   2.385   1.473 -0.3599  0.0019 -0.0656
  105phy    C33 2810   1.964   2.391   1.417  0.1342 -0.3494 -0.0568
  105phy    C34 2811   1.893   2.258   1.410  0.0298  0.3440  0.1438
  105phy    C32 2812   1.888   2.511   1.480  0.1575 -0.5447 -0.4380
  105phy    C31 2813   1.807   2.593   1.375  0.0753 -0.3978 -0.6137
  105phy    C30 2814   1.753   2.728   1.417  0.2980 -0.2403 -0.0821
  105phy    C28 2815   1.655   2.789   1.316  0.2614  0.2425  0.6056
  105phy    C29 2816   1.525   2.816   1.394  0.4151 -0.3215  0.2588
  105phy    C27 2817   1.709   2.914   1.246 -0.8339  0.2472  0.2176
  105phy    C26 2818   1.679   2.926   1.099  0.8440  0.5554  0.2673
  105phy    C25 2819   1.756   3.051   1.046 -0.6265  0.7442 -0.3665
  105phy    C23 2820   1.700   3.098   0.914 -0.0813 -0.1150 -0.4674
  105phy    C24 2821   1.601   3.215   0.933 -0.1866 -0.2863 -0.2389
  105phy    C22 2822   1.817   3.138   0.824 -0.1883  0.2246  0.1817
  105phy    C21 2823   1.786   3.124   0.675 -0.2809  0.2343  0.5429
  105phy    C20 2824   1.902   3.200   0.603 -0.3945  0.6979  0.6214
  105phy    C18 2825   1.926   3.213   0.446  0.1952 -0.2040  0.0698
  105phy    O01 2826   1.909   3.084   0.378 -0.5385  0.4169 -0.4331
  105phy    H01 2827   1.967   3.019   0.412  1.0459  1.2433 -1.4222
  105phy    C19 2828   2.069   3.273   0.441  0.1421 -0.3659 -0.4747
  105phy    C13 2829   1.815   3.315   0.390 -0.0684  0.4542  0.1361
  105phy     H3 2830   1.720   3.258   0.411  1.9062 -2.3405  2.3321
  105phy    O33 2831   1.787   3.434   0.466 -0.3924  0.5419  0.2551
  105phy    H1B 2832   1.800   3.426   0.559 -0.4791 -0.4222  0.1948
  105phy    C12 2833   1.776   3.332   0.236  0.1085  0.0499  0.3620
  105phy    O11 2834   1.838   3.433   0.160 -0.8841  0.4697  0.1659
  105phy    H1A 2835   1.846   3.516   0.203  2.5600  0.6289 -0.5510
  106phy    C35 2836   1.883   4.927   1.792 -0.0451 -0.1247 -0.1009
  106phy    C33 2837   1.878   5.027   1.677 -0.3963  0.0020  0.6562
  106phy    C34 2838   1.750   5.004   1.602  0.2615 -0.3594 -0.4645
  106phy    C32 2839   1.886   5.176   1.724 -0.1169 -1.0718 -0.1756
  106phy    C31 2840   2.026   5.236   1.728 -0.3991  0.0684  0.1675
  106phy    C30 2841   2.009   5.386   1.745 -0.3914 -0.0621  0.1645
  106phy    C28 2842   2.133   5.471   1.736 -0.0110  0.0680 -1.0175
  106phy    C29 2843   2.126   5.545   1.603 -0.1381  0.2159  0.6139
  106phy    C27 2844   2.134   5.575   1.853  0.5296 -0.2169 -0.3315
  106phy    C26 2845   2.211   5.526   1.978  0.5984  0.6754  0.8955
  106phy    C25 2846   2.201   5.630   2.092 -0.1217  0.2852 -0.2226
  106phy    C23 2847   2.303   5.619   2.212 -0.2722  0.1222  0.4380
  106phy    C24 2848   2.332   5.761   2.266 -0.8556 -0.0820  0.6800
  106phy    C22 2849   2.254   5.529   2.327 -0.6265 -0.1839  0.0785
  106phy    C21 2850   2.332   5.399   2.347  0.4512  0.2979 -0.4833
  106phy    C20 2851   2.266   5.289   2.433 -0.4608  0.0954  0.5286
  106phy    C18 2852   2.327   5.204   2.545 -0.7685 -0.1671 -1.1132
  106phy    O01 2853   2.392   5.291   2.642  0.5277  0.2403 -0.1406
  106phy    H01 2854   2.334   5.363   2.657 -0.2825 -0.5356  0.5846
  106phy    C19 2855   2.202   5.154   2.619 -0.3371  0.5933 -0.6098
  106phy    C13 2856   2.438   5.088   2.501 -0.5458 -0.1977  0.0128
  106phy     H3 2857   2.403   5.031   2.411 -0.1195  0.7865 -0.8001
  106phy    O33 2858   2.455   4.983   2.596 -0.2017 -0.2307  0.0891
  106phy    H1B 2859   2.495   5.021   2.673  1.2392  0.6114 -1.0164
  106phy    C12 2860   2.574   5.142   2.459 -0.0202 -0.8458 -0.2561
  106phy    O11 2861   2.645   5.214   2.559  0.2163  0.2928 -0.1211
  106phy    H1A 2862   2.586   5.263   2.613 -0.7546 -2.0202  1.0704
  107phy    C35 2863   3.232   0.394   1.634  0.8726 -0.3011  0.2971
  107phy    C33 2864   3.292   0.533   1.628  0.2781  0.1420 -0.0106
  107phy    C34 2865   3.425   0.537   1.555 -0.0400  0.4959 -0.4262
  107phy    C32 2866   3.184   0.613   1.549 -1.0727  0.5861  0.2535
  107phy    C31 2867   3.162   0.751   1.611 -0.6701  0.2944 -0.2423
  107phy    C30 2868   3.019   0.807   1.575 -0.6083 -1.0277 -0.3844
  107phy    C28 2869   2.979   0.936   1.652 -0.2423 -0.0889  0.2361
  107phy    C29 2870   2.931   1.032   1.542 -0.2688  0.2578  0.5974
  107phy    C27 2871   2.855   0.917   1.734  0.2731  0.7551 -0.0654
  107phy    C26 2872   2.888   0.912   1.887  0.2011  0.2945  0.2443
  107phy    C25 2873   2.770   0.875   1.979  0.5712 -0.3822  0.6208
  107phy    C23 2874   2.798   0.895   2.126  0.3646 -0.4828 -0.2095
  107phy    C24 2875   2.761   1.037   2.164 -0.4353  0.2047  0.3610
  107phy    C22 2876   2.712   0.794   2.207 -0.0358 -0.0480  0.5187
  107phy    C21 2877   2.762   0.737   2.340  0.1908  0.3533 -0.1130
  107phy    C20 2878   2.663   0.651   2.426 -0.2420 -0.3226 -0.1841
  107phy    C18 2879   2.711   0.592   2.570  0.3785 -0.3441  0.0612
  107phy    O01 2880   2.780   0.689   2.643 -0.6772 -0.2764  0.3739
  107phy    H01 2881   2.869   0.704   2.616  0.0177  1.3131  3.1016
  107phy    C19 2882   2.575   0.590   2.642 -0.1444 -0.2614 -0.3083
  107phy    C13 2883   2.798   0.458   2.570  0.6126 -0.0732 -0.1165
  107phy     H3 2884   2.738   0.368   2.540  2.5873 -0.7667 -2.2354
  107phy    O33 2885   2.829   0.436   2.708  0.5134  0.3155  0.2243
  107phy    H1B 2886   2.860   0.515   2.748  0.2292  2.0384 -2.6770
  107phy    C12 2887   2.926   0.429   2.490 -0.2027 -0.4122 -0.4181
  107phy    O11 2888   3.036   0.505   2.532 -0.6093  0.0162 -0.2208
  107phy    H1A 2889   3.075   0.456   2.602  1.2180  1.8401  0.1258
  108phy    C35 2890   4.284   4.892   1.412 -0.7317  0.6525 -0.0379
  108phy    C33 2891   4.238   4.981   1.304 -0.2187 -0.1000 -0.5314
  108phy    C34 2892   4.111   5.048   1.343 -0.2301  0.0238  0.3198
  108phy    C32 2893   4.356   5.062   1.250 -0.1326 -0.0879  0.2840
  108phy    C31 2894   4.340   5.114   1.108 -0.2274 -0.0390  0.4513
  108phy    C30 2895   4.440   5.225   1.066  0.4584 -0.5353  0.1403
  108phy    C28 2896   4.417   5.298   0.933  0.2376 -0.0057 -0.1006
  108phy    C29 2897   4.413   5.445   0.964  0.0850 -0.4015 -0.5220
  108phy    C27 2898   4.520   5.274   0.822  0.1489 -0.1356 -0.1895
  108phy    C26 2899   4.465   5.217   0.691 -0.3360 -0.3600  0.2208
  108phy    C25 2900   4.561   5.240   0.576 -0.0809 -0.0117 -0.2192
  108phy    C23 2901   4.501   5.190   0.441 -0.1052 -0.4816 -0.0099
  108phy    C24 2902   4.456   5.315   0.363  0.1238 -0.0922  0.2378
  108phy    C22 2903   4.603   5.113   0.352  0.3927  0.4768 -0.3256
  108phy    C21 2904   4.587   4.962   0.357  0.1462 -0.2381  0.2266
  108phy    C20 2905   4.691   4.904   0.264  0.0665  0.8672  0.8416
  108phy    C18 2906   4.702   4.753   0.210  0.2854  0.4283 -0.3051
  108phy    O01 2907   4.696   4.662   0.321 -0.1796 -0.1381 -0.4683
  108phy    H01 2908   4.630   4.688   0.382  0.8699  0.4801  0.4505
  108phy    C19 2909   4.836   4.740   0.140 -0.3408 -0.0694 -0.0710
  108phy    C13 2910   4.585   4.727   0.105  0.1628 -0.0212 -0.2328
  108phy     H3 2911   4.498   4.761   0.167  1.0522 -0.5922  1.3623
  108phy    O33 2912   4.570   4.820  -0.006  0.4688  0.4326 -0.0232
  108phy    H1B 2913   4.548   4.905   0.026  0.0306  0.6927 -0.9716
  108phy    C12 2914   4.519   4.591   0.081 -0.4374  0.9215  0.1483
  108phy    O11 2915   4.563   4.507  -0.019 -0.3539  0.4194 -0.0902
  108phy    H1A 2916   4.517   4.426  -0.011  0.3098  0.1531  1.2832
  109phy    C35 2917   4.237   3.042   1.806 -0.6182  0.1541  0.1035
  109phy    C33 2918   4.191   3.061   1.943 -0.7324 -0.0512 -0.1231
  109phy    C34 2919   4.048   3.117   1.960  0.3156 -0.1547 -0.0744
  109phy    C32 2920   4.219   2.938   2.028  0.0080  0.2888 -0.2265
  109phy    C31 2921   4.260   2.971   2.176 -0.6169  0.1264 -0.2941
  109phy    C30 2922   4.335   2.861   2.261 -0.3418  0.4300  0.6084
  109phy    C28 2923   4.363   2.885   2.410  0.4202  0.0716 -0.2102
  109phy    C29 2924   4.245   2.829   2.492 -0.3116  0.2896 -0.1745
  109phy    C27 2925   4.491   2.805   2.438 -0.0854 -0.3468 -0.1469
  109phy    C26 2926   4.586   2.846   2.547  0.0611 -0.3475 -0.1568
  109phy    C25 2927   4.701   2.751   2.558  0.1615  0.3069 -0.3653
  109phy    C23 2928   4.773   2.757   2.702 -0.2341 -0.2356 -0.0307
  109phy    C24 2929   4.761   2.627   2.767  0.2018  0.0619 -0.2519
  109phy    C22 2930   4.919   2.793   2.695  0.6731 -0.1631 -0.9795
  109phy    C21 2931   4.951   2.945   2.711  0.1797  0.0265  0.2437
  109phy    C20 2932   5.101   2.969   2.743  0.1422  0.2789 -0.2807
  109phy    C18 2933   5.160   3.103   2.817  0.3117  0.3309  0.0816
  109phy    O01 2934   5.079   3.136   2.935 -0.1046  0.2076  0.3244
  109phy    H01 2935   5.029   3.063   2.967  1.7015 -0.3419  2.0757
  109phy    C19 2936   5.293   3.054   2.869 -0.0038  0.6148  0.4435
  109phy    C13 2937   5.172   3.232   2.721  1.0597 -0.6036 -0.1168
  109phy     H3 2938   5.212   3.199   2.621 -2.0073  1.2690 -2.1386
  109phy    O33 2939   5.275   3.323   2.768  0.0533  0.0645  0.3189
  109phy    H1B 2940   5.246   3.360   2.849 -1.5471 -1.6200  0.5946
  109phy    C12 2941   5.035   3.319   2.697 -0.1431 -0.4139 -0.2884
  109phy    O11 2942   4.995   3.373   2.820  0.1679 -0.3108 -0.7385
  109phy    H1A 2943   5.012   3.315   2.891 -1.3025 -1.4332 -1.2319
  110phy    C35 2944   4.612   1.620   1.493 -0.0080 -0.1634  0.0019
  110phy    C33 2945   4.711   1.731   1.480  0.0632  0.0885 -0.0453
  110phy    C34 2946   4.678   1.829   1.596 -0.3091 -0.3121 -0.0888
  110phy    C32 2947   4.859   1.678   1.473  0.3960  0.6516 -0.3100
  110phy    C31 2948   4.953   1.767   1.403  0.0667  0.1427  0.4500
  110phy    C30 2949   5.100   1.737   1.443 -0.0762 -0.0666 -0.1500
  110phy    C28 2950   5.203   1.828   1.369  0.0684 -0.2002 -0.2973
  110phy    C29 2951   5.242   1.950   1.453  0.0496  0.2255  0.0754
  110phy    C27 2952   5.339   1.761   1.331  0.7662 -0.2679 -0.3810
  110phy    C26 2953   5.365   1.766   1.184  0.1370  0.1912  0.2192
  110phy    C25 2954   5.495   1.696   1.134 -0.2190 -0.2186 -0.1341
  110phy    C23 2955   5.520   1.699   0.984  0.6279 -0.4189  0.7892
  110phy    C24 2956   5.600   1.827   0.948 -0.1398 -0.3177 -0.1065
  110phy    C22 2957   5.614   1.578   0.950  0.4986 -0.9050 -0.0264
  110phy    C21 2958   5.543   1.504   0.837 -0.6017  0.2424 -0.1426
  110phy    C20 2959   5.603   1.366   0.808  0.7552  0.1210  0.0478
  110phy    C18 2960   5.537   1.282   0.693 -0.6522 -0.6488  0.2336
  110phy    O01 2961   5.395   1.289   0.713  0.2652 -0.1024  0.1259
  110phy    H01 2962   5.371   1.339   0.788  1.4578 -1.0544  1.1924
  110phy    C19 2963   5.573   1.146   0.744 -0.8514  0.1174 -0.2123
  110phy    C13 2964   5.574   1.328   0.536  0.3291  0.0490 -0.2438
  110phy     H3 2965   5.671   1.382   0.549  0.7415 -0.8285  0.4582
  110phy    O33 2966   5.620   1.230   0.443 -0.0320 -0.0299  0.8235
  110phy    H1B 2967   5.564   1.155   0.445 -0.4120  0.2528  1.1859
  110phy    C12 2968   5.516   1.453   0.460 -0.1733 -0.2874 -0.6686
  110phy    O11 2969   5.410   1.420   0.372  0.2176 -0.1471 -0.0264
  110phy    H1A 2970   5.364   1.344   0.403  0.5734 -1.1956 -1.9008
  111phy    C35 2971   4.776   2.693   1.905 -0.3695  0.3440 -0.0021
  111phy    C33 2972   4.641   2.761   1.926  0.1068 -0.7143 -0.3428
  111phy    C34 2973   4.645   2.913   1.895  0.0252  0.4289  0.4991
  111phy    C32 2974   4.535   2.696   1.833 -0.1928 -0.9279  0.0087
  111phy    C31 2975   4.415   2.637   1.890  0.5661  0.0384 -0.0451
  111phy    C30 2976   4.317   2.585   1.782  0.2133 -0.1216 -0.2301
  111phy    C28 2977   4.183   2.542   1.843  0.1772 -0.2797  0.1890
  111phy    C29 2978   4.059   2.632   1.806 -0.5884 -0.6151 -0.2180
  111phy    C27 2979   4.164   2.394   1.806  0.2728  0.0415  0.4361
  111phy    C26 2980   4.124   2.301   1.915  0.4310  0.0670  0.0878
  111phy    C25 2981   4.138   2.152   1.879  0.3517  0.0532  0.0647
  111phy    C23 2982   4.099   2.056   1.999 -0.4047 -0.5392  0.1454
  111phy    C24 2983   4.008   1.945   1.960 -0.2429 -0.2973 -1.2814
  111phy    C22 2984   4.233   2.002   2.061  0.4384  0.3244  0.6364
  111phy    C21 2985   4.224   1.982   2.210  0.0495 -0.3931 -0.4694
  111phy    C20 2986   4.353   1.922   2.261  0.2355 -0.3281 -0.2603
  111phy    C18 2987   4.352   1.849   2.406  0.0144 -0.0723  0.0398
  111phy    O01 2988   4.257   1.744   2.425 -0.0942  0.0973  0.5562
  111phy    H01 2989   4.180   1.771   2.378  0.8052  0.1307 -0.9784
  111phy    C19 2990   4.485   1.769   2.391 -0.2737 -0.0303  0.3108
  111phy    C13 2991   4.351   1.939   2.538 -0.4023 -0.2121 -0.2998
  111phy     H3 2992   4.401   2.036   2.512 -0.7277 -0.1846 -0.8675
  111phy    O33 2993   4.427   1.892   2.647  0.0455  0.5657  0.5571
  111phy    H1B 2994   4.406   1.801   2.660  2.4349 -0.3886 -1.5483
  111phy    C12 2995   4.214   1.985   2.597  0.3870 -0.0489 -0.4162
  111phy    O11 2996   4.166   1.907   2.704 -0.4438 -0.5208 -0.2890
  111phy    H1A 2997   4.236   1.891   2.764  0.4116 -0.1747 -1.1545
  112phy    C35 2998   4.651   2.445   2.255 -0.0632  0.1261 -0.1247
  112phy    C33 2999   4.510   2.408   2.225 -0.0273  0.6614 -0.4541
  112phy    C34 3000   4.519   2.282   2.137  0.4859 -0.2340  0.2319
  112phy    C32 3001   4.417   2.387   2.347  0.0260  0.3835 -0.3966
  112phy    C31 3002   4.276   2.436   2.324 -0.0457  0.2507  0.2467
  112phy    C30 3003   4.178   2.383   2.432 -0.1611  0.1924 -0.6621
  112phy    C28 3004   4.025   2.398   2.401 -0.0613  0.3832  0.2582
  112phy    C29 3005   3.979   2.258   2.348 -0.2729  0.4589  0.4011
  112phy    C27 3006   3.933   2.448   2.516 -0.5179  0.3359  0.2012
  112phy    C26 3007   3.955   2.589   2.567  0.1985  0.1381 -0.2720
  112phy    C25 3008   3.876   2.624   2.698  0.7035 -0.3455  0.0667
  112phy    C23 3009   3.885   2.772   2.733  0.0199 -0.2569 -0.5346
  112phy    C24 3010   3.754   2.841   2.690 -0.2479  0.0704 -0.0222
  112phy    C22 3011   3.910   2.780   2.885 -0.2669  0.3042  0.3749
  112phy    C21 3012   3.961   2.918   2.930  0.0416  0.3861 -0.1898
  112phy    C20 3013   4.017   2.899   3.075  0.6058 -0.3582 -0.7572
  112phy    C18 3014   4.066   3.023   3.164  0.2730  0.4255 -0.1739
  112phy    O01 3015   3.958   3.115   3.175 -0.1274  0.2201  0.2191
  112phy    H01 3016   3.967   3.180   3.242 -1.0587  0.9895 -0.3579
  112phy    C19 3017   4.086   2.956   3.304  0.1538  0.0165  0.2259
  112phy    C13 3018   4.198   3.105   3.115  0.4962 -0.1636 -0.6297
  112phy     H3 3019   4.279   3.034   3.085  0.6198  0.0169 -0.7235
  112phy    O33 3020   4.260   3.172   3.225  0.0926 -0.5330 -0.3368
  112phy    H1B 3021   4.353   3.170   3.215  0.1333  2.8805 -2.4078
  112phy    C12 3022   4.181   3.206   2.994 -0.1533  0.1188 -0.3648
  112phy    O11 3023   4.153   3.341   3.013  0.2274  0.1837 -0.3969
  112phy    H1A 3024   4.061   3.344   3.026  0.3302 -2.0929  1.4366
  113phy    C35 3025   4.671   0.161   1.458 -0.5062  0.1947  0.2034
  113phy    C33 3026   4.536   0.202   1.505 -0.0062  0.3710 -0.1368
  113phy    C34 3027   4.537   0.241   1.650  0.4103  0.1414 -0.1188
  113phy    C32 3028   4.474   0.293   1.399 -0.4566  0.3307  0.4302
  113phy    C31 3029   4.326   0.324   1.413  0.1875 -0.0471 -0.1654
  113phy    C30 3030   4.262   0.429   1.323  0.7950 -0.0819  0.5986
  113phy    C28 3031   4.116   0.461   1.362  0.0235  0.3233  0.1067
  113phy    C29 3032   4.115   0.592   1.426 -0.3017 -0.4670 -0.2680
  113phy    C27 3033   4.035   0.460   1.232 -0.2651 -0.2811 -0.0221
  113phy    C26 3034   3.974   0.327   1.199 -0.2251  0.3260 -0.2180
  113phy    C25 3035   3.916   0.313   1.054  0.1465 -0.0156  0.1035
  113phy    C23 3036   3.872   0.171   1.006  0.5672 -0.2833 -0.4663
  113phy    C24 3037   3.728   0.164   0.958 -0.5021  0.4939  0.4424
  113phy    C22 3038   3.974   0.113   0.905  0.2616  0.2931 -0.2933
  113phy    C21 3039   3.999  -0.038   0.910  0.2446  0.0349 -0.2106
  113phy    C20 3040   4.094  -0.089   0.803  0.4117  0.6859  0.1669
  113phy    C18 3041   4.106  -0.245   0.797  0.4355 -0.4181  0.0687
  113phy    O01 3042   4.159  -0.289   0.922 -0.6339 -0.1285  0.0846
  113phy    H01 3043   4.230  -0.232   0.945 -0.1120 -0.0495 -1.5813
  113phy    C19 3044   4.213  -0.266   0.694 -0.0808  0.5589 -0.1069
  113phy    C13 3045   3.971  -0.330   0.764 -0.2414  0.0932 -0.2162
  113phy     H3 3046   3.901  -0.299   0.847 -0.1158  2.4770 -0.9191
  113phy    O33 3047   3.889  -0.279   0.660  0.3818 -0.0507  0.7707
  113phy    H1B 3048   3.801  -0.264   0.688  0.5369  1.2479  0.6337
  113phy    C12 3049   3.948  -0.482   0.784 -0.5378  0.1285 -0.1500
  113phy    O11 3050   3.954  -0.559   0.668 -0.0761  0.5799 -0.0439
  113phy    H1A 3051   3.866  -0.573   0.638 -0.2789 -0.8652  1.1123
  114phy    C35 3052   1.017   3.206   2.304  0.5310  0.2859 -0.2511
  114phy    C33 3053   1.020   3.134   2.167 -0.2474 -0.4120  0.5440
  114phy    C34 3054   1.130   3.025   2.166  0.0546  0.0097 -0.3816
  114phy    C32 3055   0.886   3.085   2.109 -0.2518  0.5384  0.4081
  114phy    C31 3056   0.778   3.191   2.068 -0.3254  0.0914  0.1971
  114phy    C30 3057   0.645   3.145   2.004 -0.0742 -0.1713  0.2263
  114phy    C28 3058   0.552   3.248   1.946 -0.0700  0.1512 -0.0940
  114phy    C29 3059   0.569   3.253   1.798 -0.3599 -0.0117 -0.0495
  114phy    C27 3060   0.406   3.220   1.980 -0.3630  0.2381  0.4263
  114phy    C26 3061   0.332   3.330   2.052  0.4888 -0.0940 -0.0852
  114phy    C25 3062   0.193   3.291   2.101  0.1013 -0.3192  0.2893
  114phy    C23 3063   0.134   3.422   2.159 -0.2905  0.7311  0.3018
  114phy    C24 3064  -0.006   3.447   2.111 -0.0327  0.0502 -0.3879
  114phy    C22 3065   0.149   3.430   2.314  0.1945 -0.2256 -0.1709
  114phy    C21 3066   0.168   3.578   2.369  0.3943  1.1935  1.0780
  114phy    C20 3067   0.195   3.578   2.512 -0.9307  0.1229  0.0047
  114phy    C18 3068   0.188   3.714   2.587  0.3118 -0.1031  0.2157
  114phy    O01 3069   0.053   3.766   2.578  0.0301  0.4990 -0.5885
  114phy    H01 3070  -0.006   3.693   2.571  1.7182 -0.8294 -1.5989
  114phy    C19 3071   0.181   3.669   2.739  0.3101 -0.0283  0.4782
  114phy    C13 3072   0.312   3.810   2.551 -0.3453 -0.3513 -0.5187
  114phy     H3 3073   0.327   3.820   2.440  2.4514 -1.1567 -0.2845
  114phy    O33 3074   0.444   3.756   2.590 -0.2436  0.1462  0.3612
  114phy    H1B 3075   0.450   3.666   2.565  1.4149  0.0001  1.1772
  114phy    C12 3076   0.308   3.966   2.594 -0.0188  0.0239  0.4133
  114phy    O11 3077   0.305   3.996   2.731  0.4790  0.7383 -0.7578
  114phy    H1A 3078   0.396   4.017   2.742  0.8532 -0.5593 -1.1218
  115phy    C35 3079   4.410   1.433   0.350  0.4354  0.6255 -0.2626
  115phy    C33 3080   4.297   1.522   0.395  0.5449 -0.4898 -0.6642
  115phy    C34 3081   4.166   1.444   0.393 -0.2710 -0.1259  0.1667
  115phy    C32 3082   4.330   1.584   0.535 -0.9490  0.0341  0.3740
  115phy    C31 3083   4.294   1.729   0.563 -0.4974  0.4339  0.4018
  115phy    C30 3084   4.379   1.781   0.681 -0.5319 -0.0516 -0.0170
  115phy    C28 3085   4.333   1.919   0.739  0.5788  0.1950  0.6280
  115phy    C29 3086   4.228   1.903   0.847 -0.1425  0.1247  0.0188
  115phy    C27 3087   4.462   1.985   0.804  0.4015  0.4534  0.2442
  115phy    C26 3088   4.503   2.106   0.713  0.8594  0.2573  0.0400
  115phy    C25 3089   4.623   2.190   0.761  0.0496  0.3834 -0.6538
  115phy    C23 3090   4.643   2.320   0.681 -0.4123 -0.1115 -0.0260
  115phy    C24 3091   4.616   2.441   0.765  0.0131  0.3535 -0.0835
  115phy    C22 3092   4.790   2.340   0.629  1.0601  0.1007  0.1837
  115phy    C21 3093   4.809   2.317   0.473 -0.4321 -0.4912  0.3156
  115phy    C20 3094   4.921   2.398   0.411  0.0999 -0.3363 -0.0031
  115phy    C18 3095   4.938   2.390   0.255  0.0892  0.0090  0.3810
  115phy    O01 3096   4.953   2.257   0.214  0.2611 -0.3514  0.5044
  115phy    H01 3097   4.929   2.247   0.124 -4.0332 -0.6016  1.4785
  115phy    C19 3098   5.082   2.447   0.233  0.2158 -0.3359 -0.1165
  115phy    C13 3099   4.823   2.468   0.172  0.6020  0.3236 -0.4951
  115phy     H3 3100   4.727   2.419   0.201  0.8644 -0.3148 -0.6783
  115phy    O33 3101   4.786   2.606   0.194 -0.3994 -0.2778  0.1603
  115phy    H1B 3102   4.753   2.623   0.279 -0.2554 -1.3959  0.4634
  115phy    C12 3103   4.803   2.429   0.020  0.2198 -0.1187  0.5408
  115phy    O11 3104   4.850   2.299  -0.018  0.0490 -0.2771  0.3148
  115phy    H1A 3105   4.787   2.267  -0.079 -0.8863 -1.8955  2.0244
  116phy    C35 3106   3.713   4.739   1.089 -0.2374 -0.1688  0.4911
  116phy    C33 3107   3.811   4.782   1.199 -0.0592 -0.4772 -0.6047
  116phy    C34 3108   3.772   4.927   1.244 -0.2176 -0.1434  0.2073
  116phy    C32 3109   3.798   4.696   1.325 -0.0218  0.0924 -0.6835
  116phy    C31 3110   3.936   4.649   1.373 -1.0105  0.3149  0.6680
  116phy    C30 3111   3.949   4.561   1.502 -0.5758  0.9333  0.1565
  116phy    C28 3112   4.092   4.493   1.507  0.4519  0.1974 -0.0085
  116phy    C29 3113   4.136   4.484   1.652 -0.6739  0.2083 -0.3449
  116phy    C27 3114   4.100   4.359   1.430 -0.0971 -0.1773  0.6272
  116phy    C26 3115   4.232   4.332   1.355  0.1122  0.4712 -0.5657
  116phy    C25 3116   4.231   4.205   1.270  0.3935  0.2437 -0.1408
  116phy    C23 3117   4.366   4.178   1.198 -0.3257  0.2571 -0.0725
  116phy    C24 3118   4.452   4.090   1.279 -0.2674 -0.6412 -0.1160
  116phy    C22 3119   4.323   4.120   1.059  0.0749  0.0002  0.0393
  116phy    C21 3120   4.420   4.095   0.948  0.0282  0.3941 -0.8283
  116phy    C20 3121   4.344   4.097   0.815 -0.0750 -0.0703 -0.2247
  116phy    C18 3122   4.420   4.057   0.678  0.1942 -0.7771 -0.0282
  116phy    O01 3123   4.545   4.126   0.664  0.4447  0.4349  0.1985
  116phy    H01 3124   4.581   4.111   0.579 -1.6695 -0.9246 -0.5543
  116phy    C19 3125   4.334   4.128   0.574 -0.0879  0.7001 -0.0651
  116phy    C13 3126   4.440   3.899   0.667  0.4748  0.1157  0.1352
  116phy     H3 3127   4.356   3.857   0.729 -0.6905 -0.8175 -1.9718
  116phy    O33 3128   4.398   3.835   0.543 -0.0360 -0.0957  0.4437
  116phy    H1B 3129   4.470   3.824   0.483  0.9691  0.8580  1.4290
  116phy    C12 3130   4.547   3.808   0.739 -0.1902  0.3272  0.1836
  116phy    O11 3131   4.670   3.797   0.663  0.5511 -0.1550 -0.1004
  116phy    H1A 3132   4.738   3.773   0.722  0.2312  1.4775  0.9922
  117phy    C35 3133   2.799   5.048   2.120  0.6843 -0.1264  0.7650
  117phy    C33 3134   2.892   5.164   2.139  0.0375  0.6281  0.1649
  117phy    C34 3135   2.808   5.289   2.133  0.2317 -0.5230 -0.5591
  117phy    C32 3136   2.964   5.160   2.277  0.6874  0.5743 -0.6917
  117phy    C31 3137   3.109   5.202   2.274  0.2943 -0.7176  0.0842
  117phy    C30 3138   3.174   5.223   2.415  0.7990  0.6010  0.1723
  117phy    C28 3139   3.314   5.283   2.397 -0.9880  0.2729 -0.1932
  117phy    C29 3140   3.319   5.425   2.449 -0.3896 -0.1000  0.4764
  117phy    C27 3141   3.426   5.205   2.471 -0.3899 -0.1853  0.0463
  117phy    C26 3142   3.480   5.088   2.386  0.0430 -0.0100  0.2246
  117phy    C25 3143   3.618   5.042   2.444  0.1406  0.0326 -0.2667
  117phy    C23 3144   3.703   4.947   2.353  0.1892  0.2487 -0.2992
  117phy    C24 3145   3.791   5.034   2.263  0.5471 -0.0823  0.2963
  117phy    C22 3146   3.799   4.866   2.443 -0.6128  0.2707 -0.1614
  117phy    C21 3147   3.773   4.738   2.512 -0.1209  0.5887  0.1846
  117phy    C20 3148   3.890   4.697   2.601 -0.0113 -0.9073  0.1942
  117phy    C18 3149   3.882   4.575   2.702 -0.5347 -0.5946 -0.1245
  117phy    O01 3150   3.859   4.461   2.621  0.0387  0.1703  0.3995
  117phy    H01 3151   3.940   4.418   2.602 -1.3876 -2.9815  0.7896
  117phy    C19 3152   4.029   4.583   2.763 -0.1572 -0.1474 -0.2432
  117phy    C13 3153   3.764   4.588   2.812 -0.5412  0.5402 -0.4367
  117phy     H3 3154   3.670   4.602   2.752 -0.1030 -2.6141 -2.1069
  117phy    O33 3155   3.766   4.710   2.885  0.0643  0.8145 -0.0969
  117phy    H1B 3156   3.849   4.734   2.922  0.4709 -2.6412  1.6183
  117phy    C12 3157   3.733   4.469   2.910  0.2500  0.0700 -0.1529
  117phy    O11 3158   3.713   4.342   2.853 -0.2162  0.8684 -0.3508
  117phy    H1A 3159   3.711   4.349   2.759 -0.6721  1.4895 -0.3009
  118phy    C35 3160   0.140   3.336   1.368 -0.3484 -0.2452 -0.1368
  118phy    C33 3161   0.218   3.354   1.498 -0.6098  0.3195 -0.2191
  118phy    C34 3162   0.352   3.290   1.483 -0.2332 -0.0159 -0.2534
  118phy    C32 3163   0.223   3.503   1.530  0.0688 -0.0772  0.1422
  118phy    C31 3164   0.214   3.549   1.674  0.1557 -0.2759 -0.3792
  118phy    C30 3165   0.225   3.700   1.697  0.3245  0.3454 -0.7008
  118phy    C28 3166   0.234   3.735   1.845 -0.0813 -0.0346  0.1820
  118phy    C29 3167   0.378   3.741   1.898 -0.7511 -0.0533 -0.4557
  118phy    C27 3168   0.157   3.862   1.881  0.0687  0.1751  0.0533
  118phy    C26 3169   0.122   3.886   2.030  0.5821  0.2301 -0.1495
  118phy    C25 3170   0.074   4.025   2.056  0.0669 -0.3087  0.1028
  118phy    C23 3171   0.105   4.104   2.190 -0.5020 -0.1591 -0.3125
  118phy    C24 3172   0.161   4.238   2.155  0.0625  0.0977  0.4253
  118phy    C22 3173  -0.028   4.126   2.277  0.0401  0.1071 -0.4801
  118phy    C21 3174  -0.068   4.027   2.386  0.0184  0.5448 -0.5000
  118phy    C20 3175  -0.195   4.073   2.456  0.2716  0.2540 -0.6102
  118phy    C18 3176  -0.245   3.972   2.572  0.1992 -0.0180  0.0967
  118phy    O01 3177  -0.138   3.939   2.657  0.2558 -0.7038 -0.0336
  118phy    H01 3178  -0.059   3.910   2.614  1.5224  1.2722  0.8485
  118phy    C19 3179  -0.328   4.070   2.663 -0.1157 -0.5480 -0.2039
  118phy    C13 3180  -0.318   3.831   2.532  0.0142 -0.1301 -0.9724
  118phy     H3 3181  -0.405   3.854   2.465 -1.3495  0.8799  1.0435
  118phy    O33 3182  -0.381   3.767   2.640  0.1349  0.5990 -0.0978
  118phy    H1B 3183  -0.313   3.725   2.691  0.4057  0.1846 -0.7845
  118phy    C12 3184  -0.236   3.712   2.452  0.5998 -0.3305  0.2379
  118phy    O11 3185  -0.158   3.627   2.535  0.1144  0.4232  0.2791
  118phy    H1A 3186  -0.214   3.579   2.592  0.6595 -1.5866 -0.7880
  119phy    C35 3187   4.473   3.560   2.100 -0.0952 -0.2655 -0.3988
  119phy    C33 3188   4.359   3.488   2.045  0.3063  0.1269 -0.5446
  119phy    C34 3189   4.385   3.417   1.914 -0.0996  0.0477 -0.1183
  119phy    C32 3190   4.315   3.386   2.153 -0.1891 -0.4527  0.4391
  119phy    C31 3191   4.192   3.427   2.236 -0.0386  0.2123  0.1922
  119phy    C30 3192   4.178   3.350   2.365  0.7496 -0.1647  0.1477
  119phy    C28 3193   4.044   3.370   2.444  0.0694  0.1586  0.1697
  119phy    C29 3194   3.964   3.239   2.455  0.3760 -0.4980 -0.3039
  119phy    C27 3195   4.070   3.414   2.592  0.5083 -0.1186  0.2232
  119phy    C26 3196   4.010   3.556   2.624  0.3839  0.1467 -0.1029
  119phy    C25 3197   4.026   3.588   2.776 -0.2309  0.0701  0.3987
  119phy    C23 3198   3.970   3.719   2.833  0.0985 -0.4659  1.0906
  119phy    C24 3199   3.825   3.704   2.872 -0.0890  0.2894  0.3043
  119phy    C22 3200   4.036   3.754   2.968  0.7207 -0.3756  0.0064
  119phy    C21 3201   4.120   3.878   2.972  0.1498  0.2182 -0.1834
  119phy    C20 3202   4.188   3.894   3.113  0.6492 -0.4762  0.0502
  119phy    C18 3203   4.322   3.978   3.129 -0.1471 -0.7695 -0.2821
  119phy    O01 3204   4.317   4.100   3.054 -0.1006 -0.4966 -0.1271
  119phy    H01 3205   4.397   4.147   3.069 -2.0041  2.3210  2.5053
  119phy    C19 3206   4.331   4.027   3.271  0.3658  0.2755  0.0892
  119phy    C13 3207   4.449   3.883   3.090  0.1593 -0.6439 -0.4026
  119phy     H3 3208   4.422   3.778   3.119  0.0802 -0.7453 -0.8268
  119phy    O33 3209   4.576   3.905   3.162  0.5064 -0.1016 -0.5461
  119phy    H1B 3210   4.634   3.831   3.160  0.9306  0.2308 -0.9843
  119phy    C12 3211   4.486   3.869   2.937  0.2132  0.4156  0.4665
  119phy    O11 3212   4.572   3.763   2.899  0.0081 -0.0982 -0.0239
  119phy    H1A 3213   4.595   3.764   2.809  0.4834  0.8679  0.0882
  120phy    C35 3214   3.972   3.529   1.874  0.6292  0.2325 -0.4234
  120phy    C33 3215   3.942   3.534   1.722  0.1253  0.3111 -0.0655
  120phy    C34 3216   3.925   3.683   1.677  0.1618 -0.1393 -0.2604
  120phy    C32 3217   4.056   3.461   1.650  0.4217  0.7969  0.6780
  120phy    C31 3218   4.032   3.410   1.510  0.2415 -0.2772  0.2614
  120phy    C30 3219   4.136   3.305   1.469 -0.4128 -0.5772  0.0031
  120phy    C28 3220   4.138   3.262   1.320  0.1864  0.1143 -0.0957
  120phy    C29 3221   4.273   3.201   1.289 -0.0677 -0.2920  0.4849
  120phy    C27 3222   4.033   3.152   1.283  0.1245 -0.4421  0.1450
  120phy    C26 3223   3.969   3.170   1.148  0.3120 -0.1007 -0.3321
  120phy    C25 3224   3.864   3.068   1.117 -0.8539  0.0135 -0.0954
  120phy    C23 3225   3.839   3.041   0.965 -0.6912 -0.6683 -0.1885
  120phy    C24 3226   3.901   2.909   0.916 -0.7315  0.1318  0.0515
  120phy    C22 3227   3.688   3.043   0.952 -0.4092 -0.0629  0.5475
  120phy    C21 3228   3.619   3.080   0.822  0.6405  0.1938  0.2950
  120phy    C20 3229   3.469   3.090   0.832  0.2970  0.1676 -0.1417
  120phy    C18 3230   3.370   3.094   0.711  0.1363  0.2130 -0.1150
  120phy    O01 3231   3.391   3.205   0.621  0.3139  0.0441  0.0903
  120phy    H01 3232   3.482   3.217   0.599  0.2359  1.6085  0.4822
  120phy    C19 3233   3.242   3.148   0.775  0.0104 -0.6451  0.3878
  120phy    C13 3234   3.350   2.956   0.634 -0.6655  0.2958  0.3792
  120phy     H3 3235   3.384   2.879   0.708  3.0568  0.6976 -0.6838
  120phy    O33 3236   3.215   2.905   0.608 -0.2463 -0.1157  0.3971
  120phy    H1B 3237   3.149   2.961   0.573 -1.1489 -1.8947 -0.8828
  120phy    C12 3238   3.455   2.900   0.533  0.1413  0.4633  0.0949
  120phy    O11 3239   3.450   2.947   0.401 -0.1306  0.1512  0.2103
  120phy    H1A 3240   3.359   2.956   0.381 -0.6686  0.5752  2.5622
  121phy    C35 3241   4.620   2.400   1.627 -0.2929  0.0288  0.1281
  121phy    C33 3242   4.651   2.283   1.723  0.6263 -0.4355 -0.0063
  121phy    C34 3243   4.531   2.190   1.733  0.3125 -0.0450 -0.4976
  121phy    C32 3244   4.778   2.209   1.682  0.7914  0.3526 -0.1163
  121phy    C31 3245   4.852   2.145   1.799 -0.3544  0.3354 -0.0035
  121phy    C30 3246   4.978   2.066   1.740 -0.7416 -0.7071  0.7347
  121phy    C28 3247   5.054   1.996   1.848 -0.4086 -0.1907 -0.2139
  121phy    C29 3248   5.070   1.847   1.816 -0.0368  0.3309 -0.2384
  121phy    C27 3249   5.190   2.056   1.885 -0.1848  0.3015  0.2771
  121phy    C26 3250   5.214   2.052   2.035  0.3029  0.2941 -0.1765
  121phy    C25 3251   5.345   2.115   2.077 -0.6643  0.2851 -0.2455
  121phy    C23 3252   5.373   2.117   2.229  0.6965 -0.5384  0.0808
  121phy    C24 3253   5.511   2.055   2.263 -0.3241 -0.0824 -0.1170
  121phy    C22 3254   5.344   2.257   2.294  0.4146 -0.0775 -0.4026
  121phy    C21 3255   5.318   2.255   2.447 -0.1710 -0.3703  0.4713
  121phy    C20 3256   5.283   2.399   2.500 -0.1673 -0.2173 -0.5531
  121phy    C18 3257   5.225   2.411   2.649  0.2079  0.3562  0.5216
  121phy    O01 3258   5.338   2.383   2.737 -0.3749  0.4504  0.5466
  121phy    H01 3259   5.329   2.438   2.813 -2.9730  1.9928 -0.7500
  121phy    C19 3260   5.218   2.561   2.648 -0.3394 -0.4626  0.5525
  121phy    C13 3261   5.095   2.325   2.705 -0.5422 -0.1694 -0.2769
  121phy     H3 3262   5.003   2.348   2.646 -0.3735  1.1198 -0.0596
  121phy    O33 3263   5.055   2.388   2.828  0.0384 -0.0726  0.1251
  121phy    H1B 3264   4.976   2.350   2.861  1.2611 -1.0816  2.0815
  121phy    C12 3265   5.106   2.177   2.727 -0.1275  0.6080 -0.2300
  121phy    O11 3266   5.002   2.113   2.783 -0.5622  0.2073  0.0440
  121phy    H1A 3267   5.017   2.060   2.859 -1.5003 -0.7395 -0.4046
  122phy    C35 3268   1.555   4.178   1.723  0.3235  0.1936  0.4662
  122phy    C33 3269   1.449   4.143   1.619 -0.2533 -0.1255  0.0150
  122phy    C34 3270   1.526   4.047   1.531 -0.3910 -0.4314 -0.1603
  122phy    C32 3271   1.320   4.082   1.678  0.2623  0.0330  0.3518
  122phy    C31 3272   1.216   4.167   1.754  0.1188  0.3372  0.5963
  122phy    C30 3273   1.076   4.101   1.747  0.0653 -0.1023  0.0670
  122phy    C28 3274   0.960   4.152   1.839 -0.2672 -0.0420  0.0293
  122phy    C29 3275   0.885   4.277   1.787 -0.4961  0.5523 -0.1848
  122phy    C27 3276   0.860   4.040   1.865  0.2593  0.1136 -0.3406
  122phy    C26 3277   0.837   4.015   2.016  0.3755  0.3919  0.4375
  122phy    C25 3278   0.726   3.915   2.036 -0.2677  0.0459 -0.4031
  122phy    C23 3279   0.669   3.879   2.176 -1.0890  0.5403  0.6947
  122phy    C24 3280   0.533   3.946   2.184 -0.4367 -0.4537  1.3618
  122phy    C22 3281   0.667   3.726   2.184 -0.2075  0.1433  0.5226
  122phy    C21 3282   0.654   3.668   2.332 -0.3061 -0.8144  0.0930
  122phy    C20 3283   0.635   3.517   2.344 -0.0495  0.0252 -0.2403
  122phy    C18 3284   0.619   3.439   2.476  0.1330 -0.1213  0.4086
  122phy    O01 3285   0.524   3.501   2.566  0.0883  0.4640 -0.1735
  122phy    H01 3286   0.496   3.451   2.640  0.7981  1.8512  1.0846
  122phy    C19 3287   0.548   3.310   2.417 -0.8310 -0.3422 -0.2756
  122phy    C13 3288   0.752   3.421   2.571  0.2775 -0.2087 -0.1639
  122phy     H3 3289   0.822   3.344   2.529  0.3138 -1.4001  1.9328
  122phy    O33 3290   0.721   3.345   2.697 -0.2482  0.0720  0.3024
  122phy    H1B 3291   0.634   3.369   2.722 -1.0151 -1.3774 -0.8194
  122phy    C12 3292   0.840   3.542   2.620 -0.0113  0.0657  0.4932
  122phy    O11 3293   0.805   3.628   2.721  0.4817  0.2045 -0.1055
  122phy    H1A 3294   0.879   3.676   2.754  0.6988 -0.4598  0.4128
  123phy    C35 3295   3.308   3.760   1.173 -0.3099 -0.1035 -0.1219
  123phy    C33 3296   3.253   3.859   1.277 -0.2065  0.4323  0.1845
  123phy    C34 3297   3.186   3.768   1.385  0.2377 -0.1607  0.1446
  123phy    C32 3298   3.371   3.942   1.336 -0.2390 -0.1767  0.2156
  123phy    C31 3299   3.412   4.059   1.256 -0.4863 -0.1306 -0.1276
  123phy    C30 3300   3.535   4.139   1.299  0.6649  0.1616  0.6211
  123phy    C28 3301   3.567   4.272   1.230  0.5384 -0.1842 -0.3818
  123phy    C29 3302   3.546   4.389   1.330  0.3386  0.1145 -0.3106
  123phy    C27 3303   3.713   4.265   1.182  0.4004  0.1148 -0.3993
  123phy    C26 3304   3.728   4.224   1.033 -0.2334  0.2928  0.6548
  123phy    C25 3305   3.865   4.178   0.991  0.1138  0.0139 -0.6581
  123phy    C23 3306   3.869   4.144   0.839  0.0863 -0.7274  0.3409
  123phy    C24 3307   3.995   4.195   0.775 -0.8436 -0.8380 -0.7112
  123phy    C22 3308   3.890   3.989   0.824  0.2911 -0.0555 -0.1446
  123phy    C21 3309   3.753   3.918   0.807  0.6540 -0.6282  0.1156
  123phy    C20 3310   3.767   3.762   0.806  0.7825 -0.2843  0.6602
  123phy    C18 3311   3.646   3.666   0.827  0.0717  0.0604 -0.4498
  123phy    O01 3312   3.560   3.732   0.922  0.6032  0.1495  0.6104
  123phy    H01 3313   3.572   3.697   1.009 -2.2139 -2.3924  0.1603
  123phy    C19 3314   3.712   3.539   0.880  0.6041 -0.0931 -0.2443
  123phy    C13 3315   3.558   3.652   0.690  0.0144 -0.2402 -0.0677
  123phy     H3 3316   3.537   3.754   0.650  1.0807 -0.3037 -0.8384
  123phy    O33 3317   3.619   3.602   0.579  0.1708  0.4737  0.4012
  123phy    H1B 3318   3.610   3.508   0.577  0.2636  0.4473  1.0683
  123phy    C12 3319   3.406   3.609   0.693  0.6570 -0.2512  0.2705
  123phy    O11 3320   3.335   3.681   0.796  0.1811  0.4951 -0.1575
  123phy    H1A 3321   3.402   3.719   0.849  0.1468  0.6062 -0.1947
  124phy    C35 3322   3.778   0.537   1.710  0.4682 -0.3100 -0.3368
  124phy    C33 3323   3.825   0.398   1.730  0.0535  0.3574  0.1359
  124phy    C34 3324   3.774   0.314   1.613  0.6354  0.2480 -0.0222
  124phy    C32 3325   3.979   0.396   1.737  0.0365 -0.1178  0.4999
  124phy    C31 3326   4.024   0.302   1.853 -0.2579  0.2491 -0.3104
  124phy    C30 3327   4.174   0.279   1.878  0.6884 -0.5967 -0.4429
  124phy    C28 3328   4.210   0.179   1.995 -0.1641 -0.5324  0.0763
  124phy    C29 3329   4.338   0.100   1.954 -0.0314 -0.0752  0.7114
  124phy    C27 3330   4.226   0.241   2.136 -0.1495  0.1077 -0.1989
  124phy    C26 3331   4.174   0.168   2.264 -0.1299 -0.5811  0.0105
  124phy    C25 3332   4.141   0.272   2.367 -0.1864 -0.8480  0.1745
  124phy    C23 3333   4.147   0.219   2.514  0.1627  0.1178  0.2701
  124phy    C24 3334   4.292   0.246   2.570 -0.6412  0.1074 -0.5838
  124phy    C22 3335   4.033   0.277   2.603  0.5169 -0.1059 -0.0534
  124phy    C21 3336   4.004   0.185   2.728 -0.2281 -0.5190  0.4267
  124phy    C20 3337   3.971   0.262   2.857  0.9549 -0.1962  0.0815
  124phy    C18 3338   3.884   0.197   2.973 -0.3536  0.0747  0.2545
  124phy    O01 3339   3.959   0.085   3.014  0.0234 -0.1156  0.2913
  124phy    H01 3340   3.914   0.022   3.067 -0.8310 -0.5167 -0.8670
  124phy    C19 3341   3.903   0.310   3.083  0.0271 -0.2481 -0.4409
  124phy    C13 3342   3.726   0.155   2.960 -0.1153 -0.2204 -0.0831
  124phy     H3 3343   3.661   0.240   2.928 -0.5848  0.3951  2.3383
  124phy    O33 3344   3.664   0.124   3.084  0.1063 -0.2335  0.0853
  124phy    H1B 3345   3.709   0.048   3.117  0.3445  0.3153  1.0419
  124phy    C12 3346   3.692   0.034   2.864  0.2392  0.0089  0.4425
  124phy    O11 3347   3.723  -0.095   2.913 -0.6140 -0.3207  0.3272
  124phy    H1A 3348   3.815  -0.100   2.895 -0.7695 -0.6906 -0.4120
  125phy    C35 3349   3.335   0.030   1.999 -0.0820 -0.3505 -0.2455
  125phy    C33 3350   3.454   0.103   1.936 -0.3804  0.1788  0.2262
  125phy    C34 3351   3.435   0.096   1.787  0.2123  0.1377 -0.2982
  125phy    C32 3352   3.476   0.255   1.973  0.3134 -0.1838  0.0141
  125phy    C31 3353   3.565   0.271   2.099 -0.4807 -0.2102  0.4311
  125phy    C30 3354   3.632   0.403   2.104 -0.1945 -0.0985 -0.0312
  125phy    C28 3355   3.752   0.424   2.201  0.5711 -0.2566  0.3391
  125phy    C29 3356   3.856   0.501   2.131 -0.2499 -0.2761 -0.0133
  125phy    C27 3357   3.700   0.511   2.316 -0.0367  0.1447 -0.2916
  125phy    C26 3358   3.737   0.475   2.459  0.1178  0.7557  0.0428
  125phy    C25 3359   3.686   0.581   2.553  0.4980  0.2101 -0.3242
  125phy    C23 3360   3.710   0.562   2.705 -0.7770 -0.4251 -0.0723
  125phy    C24 3361   3.799   0.675   2.759  0.0252 -0.1645  0.3398
  125phy    C22 3362   3.582   0.574   2.785 -0.4158  0.4094 -0.1326
  125phy    C21 3363   3.497   0.456   2.808 -0.0346 -0.3345 -0.2886
  125phy    C20 3364   3.384   0.484   2.910  0.0048  0.2454 -0.0155
  125phy    C18 3365   3.274   0.371   2.953  0.0128 -0.4499  0.4052
  125phy    O01 3366   3.346   0.259   3.008 -0.3363 -0.1799 -0.0257
  125phy    H01 3367   3.401   0.271   3.083 -0.3330  0.3952 -0.1090
  125phy    C19 3368   3.192   0.438   3.069  0.4357 -0.0420 -0.3345
  125phy    C13 3369   3.189   0.319   2.824 -0.3607  0.1106 -0.5772
  125phy     H3 3370   3.260   0.294   2.740  0.7815 -2.7032  1.0778
  125phy    O33 3371   3.118   0.430   2.766 -0.1630 -0.2755 -0.2509
  125phy    H1B 3372   3.065   0.476   2.828  1.0271  0.0866  0.5396
  125phy    C12 3373   3.097   0.193   2.837  0.3892 -0.2651  0.8262
  125phy    O11 3374   3.148   0.087   2.918  0.2134  0.2300  0.1103
  125phy    H1A 3375   3.232   0.115   2.948  0.9513 -0.8109 -0.8924
  126phy    C35 3376   1.479   0.191   1.890 -0.4876  0.1142  0.0179
  126phy    C33 3377   1.548   0.106   1.997  0.7061  0.0284 -0.5353
  126phy    C34 3378   1.567   0.184   2.128  0.0393  0.4007 -0.2212
  126phy    C32 3379   1.490  -0.033   2.013 -0.3993 -0.1605  0.3886
  126phy    C31 3380   1.589  -0.148   2.047  0.3152  0.0483  0.0832
  126phy    C30 3381   1.537  -0.286   2.088  0.5366 -0.0307  0.2697
  126phy    C28 3382   1.622  -0.405   2.133 -0.2939  0.1361 -0.2558
  126phy    C29 3383   1.533  -0.502   2.198 -0.2069 -0.1764  0.2543
  126phy    C27 3384   1.696  -0.475   2.022  0.3800 -0.3116  0.9921
  126phy    C26 3385   1.847  -0.483   2.045 -0.3296  0.3666 -0.7805
  126phy    C25 3386   1.923  -0.548   1.929 -0.6096  0.1438 -0.1072
  126phy    C23 3387   2.056  -0.622   1.951 -0.1897 -0.3094  0.6505
  126phy    C24 3388   2.087  -0.699   1.816  0.8957  0.4420 -0.1409
  126phy    C22 3389   2.170  -0.529   1.988  0.6532 -0.0175 -0.5083
  126phy    C21 3390   2.204  -0.541   2.142 -0.0993 -0.2886  0.2791
  126phy    C20 3391   2.316  -0.443   2.187 -0.0795  0.0474 -0.4658
  126phy    C18 3392   2.364  -0.443   2.337 -0.4584  0.3456 -0.2622
  126phy    O01 3393   2.426  -0.568   2.367 -0.2487  0.4520  0.3750
  126phy    H01 3394   2.378  -0.645   2.342  3.1353 -1.0337 -2.3646
  126phy    C19 3395   2.480  -0.342   2.318 -0.3152  0.4459  0.1134
  126phy    C13 3396   2.256  -0.418   2.458  0.2341  0.2216  0.3465
  126phy     H3 3397   2.192  -0.328   2.437 -0.9367 -0.6296  0.1960
  126phy    O33 3398   2.320  -0.375   2.586 -0.0253 -0.0172 -0.0903
  126phy    H1B 3399   2.392  -0.317   2.569 -0.2298  0.2319 -0.1154
  126phy    C12 3400   2.151  -0.527   2.496  0.0608 -0.2729  0.0110
  126phy    O11 3401   2.192  -0.630   2.583 -0.2752  0.6423  0.0545
  126phy    H1A 3402   2.242  -0.592   2.653  0.8934  0.3320 -0.5876
  127phy    C35 3403   3.964   5.056   1.715 -0.3091  0.1572 -0.3622
  127phy    C33 3404   3.931   4.907   1.708 -0.0874  0.0773 -0.6888
  127phy    C34 3405   4.030   4.822   1.795  0.5998  0.0437  0.8647
  127phy    C32 3406   3.788   4.877   1.758 -0.0217 -0.4235  0.4833
  127phy    C31 3407   3.692   4.842   1.644  0.3013  0.0898  0.0579
  127phy    C30 3408   3.547   4.843   1.696 -0.1533 -0.1054  0.7297
  127phy    C28 3409   3.453   4.744   1.617  0.4327 -0.0958 -0.5970
  127phy    C29 3410   3.355   4.686   1.717  0.3159 -0.0496  0.1717
  127phy    C27 3411   3.380   4.811   1.498 -0.1090  0.8496 -0.5450
  127phy    C26 3412   3.353   4.722   1.380 -0.8915 -0.5012  0.4091
  127phy    C25 3413   3.268   4.798   1.275  0.0060  0.6159 -0.1056
  127phy    C23 3414   3.259   4.728   1.137 -0.0659 -0.0912  0.2196
  127phy    C24 3415   3.121   4.674   1.119 -0.0750 -0.0397  0.4566
  127phy    C22 3416   3.289   4.835   1.022 -0.2894  0.0434  0.1265
  127phy    C21 3417   3.399   4.795   0.926 -0.1961 -0.8512 -0.1461
  127phy    C20 3418   3.449   4.906   0.830  0.0432 -0.3848  0.2478
  127phy    C18 3419   3.525   4.870   0.692  0.3511  0.2857 -0.6702
  127phy    O01 3420   3.625   4.773   0.728 -0.8287  0.1001  0.1185
  127phy    H01 3421   3.593   4.687   0.746  2.2784 -1.9107 -2.6491
  127phy    C19 3422   3.607   4.995   0.651  0.2220  0.4190  0.1356
  127phy    C13 3423   3.431   4.816   0.569 -0.9686  0.2910 -0.6673
  127phy     H3 3424   3.372   4.736   0.619  1.7076 -0.4695  1.5465
  127phy    O33 3425   3.330   4.896   0.520  0.4715 -0.3395 -0.4560
  127phy    H1B 3426   3.368   4.949   0.451  0.4613 -1.0361 -1.0085
  127phy    C12 3427   3.467   4.712   0.454 -0.0920 -0.2613  0.5600
  127phy    O11 3428   3.562   4.616   0.490 -0.1735  0.1887  0.0263
  127phy    H1A 3429   3.540   4.600   0.580 -2.2770  0.8488 -0.3139
  128SOL     OW 3430   4.105   4.230   2.980  0.2086  0.5783 -0.1139
  128SOL    HW1 3431   4.047   4.223   3.056 -1.4629 -2.2537 -1.4797
  128SOL    HW2 3432   4.178   4.171   2.998  0.0450  0.2261 -0.5747
  128SOL     MW 3433   4.107   4.221   2.992  0.0032 -0.0040 -0.0095
  129SOL     OW 3434   0.030   1.378   0.043  0.0958 -0.0371  0.3631
  129SOL    HW1 3435   0.110   1.409   0.086 -0.1754  1.6220 -0.2617
  129SOL    HW2 3436   0.056   1.379  -0.049 -2.3246 -0.5941 -0.3722
  129SOL     MW 3437   0.044   1.382   0.037  0.0032 -0.0040 -0.0095
  130SOL     OW 3438   0.284   1.121   3.054 -0.5096  0.0688  0.3371
  130SOL    HW1 3439   0.256   1.209   3.029  1.9780  0.8500  0.0092
  130SOL    HW2 3440   0.255   1.111   3.145 -0.9102 -0.3532  0.1692
  130SOL     MW 3441   0.276   1.131   3.063  0.0032 -0.0040 -0.0095
  131SOL     OW 3442   2.197   0.678   2.568  0.1340 -0.1934  0.0113
  131SOL    HW1 3443   2.256   0.747   2.538  0.4746 -0.6087 -0.2790
  131SOL    HW2 3444   2.133   0.675   2.497 -1.2145  0.1657  1.1622
  131SOL     MW 3445   2.196   0.687   2.555  0.0032 -0.0040 -0.0095
  132SOL     OW 3446   0.736   0.931   2.945 -0.1661  0.4157  0.5183
  132SOL    HW1 3447   0.755   1.023   2.929  2.2598  0.1519  1.4490
  132SOL    HW2 3448   0.654   0.929   2.995 -1.9385  0.3984 -2.1752
  132SOL     MW 3449   0.728   0.943   2.949  0.0032 -0.0040 -0.0095
  133SOL     OW 3450   3.078   2.614   3.029  0.2382  0.3937  0.0551
  133SOL    HW1 3451   3.112   2.681   2.970 -0.0240 -0.0084 -0.5605
  133SOL    HW2 3452   3.157   2.574   3.066  0.9248  0.4630 -1.2946
  133SOL     MW 3453   3.093   2.618   3.026  0.0032 -0.0040 -0.0095
  134SOL     OW 3454   4.883   4.153   3.059 -0.1638 -0.3454 -0.0447
  134SOL    HW1 3455   4.882   4.247   3.072 -0.2215 -0.2808 -0.4834
  134SOL    HW2 3456   4.959   4.125   3.108  1.3454  0.9945 -1.5024
  134SOL     MW 3457   4.893   4.161   3.067  0.0032 -0.0040 -0.0095
  135SOL     OW 3458   2.856   4.452   2.662 -0.3869 -0.4257 -0.0654
  135SOL    HW1 3459   2.817   4.403   2.735 -1.9423 -0.9110 -1.1827
  135SOL    HW2 3460   2.782   4.453   2.602 -0.1869  2.1253 -0.3926
  135SOL     MW 3461   2.841   4.446   2.664  0.0032 -0.0040 -0.0095
  136SOL     OW 3462   1.324   1.500   2.949  0.2093 -0.4341 -0.2392
  136SOL    HW1 3463   1.375   1.501   2.868 -0.4776 -1.6946 -0.7019
  136SOL    HW2 3464   1.335   1.409   2.976  0.9644 -0.1140  0.5927
  136SOL     MW 3465   1.332   1.488   2.942  0.0032 -0.0040 -0.0095
  137SOL     OW 3466   2.781   2.864   2.900 -0.2751  0.5627  0.5398
  137SOL    HW1 3467   2.734   2.807   2.961  1.2485 -0.2095  1.0168
  137SOL    HW2 3468   2.742   2.951   2.913  0.2576  0.8185  0.4357
  137SOL     MW 3469   2.769   2.868   2.910  0.0032 -0.0040 -0.0095
  138SOL     OW 3470   2.607   4.405   2.518  0.0747 -0.5610 -0.4559
  138SOL    HW1 3471   2.564   4.467   2.460  0.1749 -0.5595 -0.5288
  138SOL    HW2 3472   2.631   4.334   2.458 -0.9804  0.3016 -1.9532
  138SOL     MW 3473   2.605   4.404   2.503  0.0032 -0.0040 -0.0095
  139SOL     OW 3474   3.535   4.519   0.764 -0.6645  0.3394  0.7503
  139SOL    HW1 3475   3.568   4.477   0.843  1.3851  0.4080  0.0084
  139SOL    HW2 3476   3.510   4.447   0.707  0.2134  0.6981 -0.1300
  139SOL     MW 3477   3.536   4.504   0.767  0.0032 -0.0040 -0.0095
  140SOL     OW 3478   3.154   3.964   3.039 -0.0912 -0.0670  0.0995
  140SOL    HW1 3479   3.077   4.020   3.027 -0.1572 -0.2526 -0.3534
  140SOL    HW2 3480   3.170   3.938   2.948 -3.2391  0.1342 -0.6605
  140SOL     MW 3481   3.146   3.968   3.025  0.0032 -0.0040 -0.0095
  141SOL     OW 3482   3.462   1.746   2.781  0.2431 -0.1295  0.2643
  141SOL    HW1 3483   3.516   1.822   2.802 -0.7596  1.3374 -2.0490
  141SOL    HW2 3484   3.518   1.693   2.724 -0.1587  0.2709 -0.5225
  141SOL     MW 3485   3.477   1.749   2.776  0.0032 -0.0040 -0.0095
  142SOL     OW 3486   1.668   4.891   0.126 -0.0776 -0.8709 -0.7478
  142SOL    HW1 3487   1.650   4.954   0.196 -1.5307 -1.7930 -0.2440
  142SOL    HW2 3488   1.762   4.873   0.134 -0.1914 -2.0355 -1.8247
  142SOL     MW 3489   1.678   4.897   0.137  0.0032 -0.0040 -0.0095
  143SOL     OW 3490   3.020   5.037   3.113 -0.3150  0.3162 -0.5061
  143SOL    HW1 3491   3.101   5.042   3.164 -2.4876  2.6210  3.0943
  143SOL    HW2 3492   3.042   5.070   3.025 -0.5045 -0.6153 -0.9182
  143SOL     MW 3493   3.034   5.042   3.108  0.0032 -0.0040 -0.0095
  144SOL     OW 3494   2.240   3.936   2.553 -0.0507 -0.0638 -0.0813
  144SOL    HW1 3495   2.209   4.024   2.531 -0.3836 -0.3678 -0.8482
  144SOL    HW2 3496   2.207   3.930   2.643  0.9266 -0.6147  0.2538
  144SOL     MW 3497   2.231   3.947   2.562  0.0032 -0.0040 -0.0095
  145SOL     OW 3498   2.518   1.291   0.102  0.0446 -0.0141 -0.6756
  145SOL    HW1 3499   2.596   1.344   0.089  1.5522 -1.9337  0.1220
  145SOL    HW2 3500   2.493   1.305   0.194 -1.8678 -3.4939 -0.4740
  145SOL     MW 3501   2.525   1.300   0.113  0.0032 -0.0040 -0.0095
  146SOL     OW 3502   3.714   4.904   0.290 -0.0216 -0.4521 -0.1079
  146SOL    HW1 3503   3.781   4.864   0.345  1.1633  0.7872 -0.5992
  146SOL    HW2 3504   3.684   4.833   0.233  0.3394  0.7204 -1.8364
  146SOL     MW 3505   3.719   4.890   0.290  0.0032 -0.0040 -0.0095
  147SOL     OW 3506   2.293   1.301   3.083 -0.0503  0.3715  0.0957
  147SOL    HW1 3507   2.250   1.371   3.131 -0.7173  0.1650 -0.1834
  147SOL    HW2 3508   2.382   1.299   3.118 -0.0167 -0.6591 -0.0125
  147SOL     MW 3509   2.299   1.310   3.094  0.0032 -0.0040 -0.0095
  148SOL     OW 3510   1.150   4.411   0.072  0.1454  0.3342 -0.1941
  148SOL    HW1 3511   1.055   4.418   0.071  0.0340 -0.8043 -2.0086
  148SOL    HW2 3512   1.175   4.391  -0.018  1.6580 -0.8753  0.4523
  148SOL     MW 3513   1.141   4.410   0.060  0.0032 -0.0040 -0.0095
  149SOL     OW 3514   2.837   0.379   3.103  0.1749  0.0561 -0.2455
  149SOL    HW1 3515   2.880   0.311   3.155 -1.2821 -0.4596  0.3491
  149SOL    HW2 3516   2.793   0.330   3.033  1.7954 -0.3585 -1.0046
  149SOL     MW 3517   2.837   0.364   3.101  0.0032 -0.0040 -0.0095
  150SOL     OW 3518   4.307   4.368   0.206 -0.1569  0.7246  0.4331
  150SOL    HW1 3519   4.224   4.349   0.249 -0.4850  0.1063 -0.4539
  150SOL    HW2 3520   4.286   4.383   0.114  1.6596  1.0466  0.0211
  150SOL     MW 3521   4.294   4.368   0.200  0.0032 -0.0040 -0.0095
  151SOL     OW 3522   3.824   3.993   0.098 -0.3940  0.5061 -0.0811
  151SOL    HW1 3523   3.793   3.903   0.096 -1.4451  0.7822  1.6120
  151SOL    HW2 3524   3.805   4.020   0.008  0.5559  0.7981 -0.2128
  151SOL     MW 3525   3.818   3.985   0.086  0.0032 -0.0040 -0.0095
  152SOL     OW 3526   1.034   1.420   0.034  0.0351 -0.1045  0.0553
  152SOL    HW1 3527   1.071   1.466   0.109  1.5781  0.3707 -0.9489
  152SOL    HW2 3528   1.110   1.371   0.003  1.1541  1.0882  0.7999
  152SOL     MW 3529   1.049   1.420   0.040  0.0032 -0.0040 -0.0095
  153SOL     OW 3530   2.590   2.457   2.939 -0.2666 -0.3206  0.3937
  153SOL    HW1 3531   2.595   2.533   2.997 -0.3593  0.4524 -0.6006
  153SOL    HW2 3532   2.675   2.466   2.898 -0.1651  1.0849  0.8803
  153SOL     MW 3533   2.602   2.468   2.942  0.0032 -0.0040 -0.0095
  154SOL     OW 3534   1.516   5.031   2.823  0.9479 -0.1372 -0.4752
  154SOL    HW1 3535   1.437   5.070   2.786 -0.0354 -0.8584  0.7778
  154SOL    HW2 3536   1.552   5.100   2.879  0.2814 -0.9747  1.0649
  154SOL     MW 3537   1.510   5.045   2.826  0.0032 -0.0040 -0.0095
  155SOL     OW 3538   3.940   3.291   0.276  0.3293 -0.4100 -0.0382
  155SOL    HW1 3539   4.008   3.333   0.328 -0.8363  2.8238 -0.8494
  155SOL    HW2 3540   3.898   3.365   0.232  1.0829  0.1895  0.2308
  155SOL     MW 3541   3.943   3.307   0.277  0.0032 -0.0040 -0.0095
  156SOL     OW 3542   4.711   3.558   3.076 -0.3828  0.6240  0.3013
  156SOL    HW1 3543   4.704   3.584   2.984  0.2216 -1.2724 -0.3492
  156SOL    HW2 3544   4.753   3.640   3.101 -0.8626  0.8961  0.2120
  156SOL     MW 3545   4.716   3.572   3.067  0.0032 -0.0040 -0.0095
  157SOL     OW 3546   0.462   4.073   0.265 -0.4896 -0.2712 -0.2475
  157SOL    HW1 3547   0.436   4.065   0.173 -1.5830 -0.0443  0.0274
  157SOL    HW2 3548   0.435   4.164   0.282 -2.3994 -0.7077 -0.6669
  157SOL     MW 3549   0.455   4.084   0.255  0.0032 -0.0040 -0.0095
  158SOL     OW 3550   1.864   1.002   2.685  0.6882  0.5064 -0.3961
  158SOL    HW1 3551   1.867   0.923   2.739  0.6021  0.3043 -0.6848
  158SOL    HW2 3552   1.867   0.967   2.596  1.3734 -0.7030  0.0821
  158SOL     MW 3553   1.865   0.987   2.681  0.0032 -0.0040 -0.0095
  159SOL     OW 3554   3.956   4.235   0.084  0.2139  0.3578 -0.0554
  159SOL    HW1 3555   3.918   4.148   0.087  0.9642 -0.0248 -1.1777
  159SOL    HW2 3556   3.992   4.238   0.173 -0.2172  0.3715  0.1228
  159SOL     MW 3557   3.956   4.224   0.096  0.0032 -0.0040 -0.0095
  160SOL     OW 3558   2.491   3.611   2.733  0.4740  0.0943  0.5827
  160SOL    HW1 3559   2.554   3.540   2.725 -0.0688 -0.3797  0.5105
  160SOL    HW2 3560   2.450   3.604   2.647  0.2940  0.4715  0.6354
  160SOL     MW 3561   2.494   3.601   2.721  0.0032 -0.0040 -0.0095
  161SOL     OW 3562   1.033   1.842   0.084  0.1250  0.4319 -0.0648
  161SOL    HW1 3563   1.048   1.771   0.022 -1.5223 -0.8249  0.9108
  161SOL    HW2 3564   1.086   1.912   0.047  0.4444 -0.2545 -0.9304
  161SOL     MW 3565   1.042   1.842   0.071  0.0032 -0.0040 -0.0095
  162SOL     OW 3566   4.908   3.619   2.835  0.1119  0.3692  0.0566
  162SOL    HW1 3567   4.972   3.659   2.893  0.0806 -0.2068  0.4963
  162SOL    HW2 3568   4.935   3.527   2.845 -0.3256  0.3343  1.0504
  162SOL     MW 3569   4.920   3.612   2.844  0.0032 -0.0040 -0.0095
  163SOL     OW 3570   2.538   1.326   2.788  0.4970  0.2943 -0.0730
  163SOL    HW1 3571   2.550   1.237   2.821 -0.8285 -1.0505 -2.8743
  163SOL    HW2 3572   2.446   1.324   2.763  0.6713 -0.9254 -0.6556
  163SOL     MW 3573   2.527   1.314   2.789  0.0032 -0.0040 -0.0095
  164SOL     OW 3574   2.946   0.160   0.140  0.0742  0.2751  0.2374
  164SOL    HW1 3575   2.977   0.083   0.093  1.9146  1.3312 -0.3851
  164SOL    HW2 3576   2.954   0.135   0.232 -1.3581 -0.1128  0.2914
  164SOL     MW 3577   2.951   0.147   0.146  0.0032 -0.0040 -0.0095
  165SOL     OW 3578   2.864   0.819   3.077  0.3149 -0.8260 -0.1605
  165SOL    HW1 3579   2.810   0.862   3.144  2.0483  0.6601  0.3835
  165SOL    HW2 3580   2.953   0.834   3.108  0.7290 -1.7198 -0.8791
  165SOL     MW 3581   2.869   0.827   3.090  0.0032 -0.0040 -0.0095
  166SOL     OW 3582   0.322   1.821   2.956  0.6128  0.4669 -0.0271
  166SOL    HW1 3583   0.338   1.797   3.047 -0.3383  1.6621  0.4795
  166SOL    HW2 3584   0.246   1.879   2.959  0.3486  0.2617 -1.6826
  166SOL     MW 3585   0.314   1.825   2.968  0.0032 -0.0040 -0.0095
  167SOL     OW 3586   2.532   4.636   2.925 -0.2668 -0.2573 -0.0477
  167SOL    HW1 3587   2.595   4.655   2.855  1.8081  0.8370  1.9651
  167SOL    HW2 3588   2.490   4.720   2.941 -0.3767 -0.0928 -1.1224
  167SOL     MW 3589   2.535   4.649   2.918  0.0032 -0.0040 -0.0095
  168SOL     OW 3590   4.700   4.119   0.128 -0.1774  0.1453  0.2068
  168SOL    HW1 3591   4.773   4.120   0.066 -0.8516 -1.9811 -0.6750
  168SOL    HW2 3592   4.654   4.040   0.100  1.9331 -0.7107 -1.1052
  168SOL     MW 3593   4.704   4.109   0.116  0.0032 -0.0040 -0.0095
  169SOL     OW 3594   3.096   3.436   3.029  0.2595 -0.1014 -0.4795
  169SOL    HW1 3595   3.037   3.366   3.001  0.3386 -0.5715  0.4640
  169SOL    HW2 3596   3.045   3.517   3.033 -2.4710 -1.7370  1.5888
  169SOL     MW 3597   3.081   3.437   3.026  0.0032 -0.0040 -0.0095
  170SOL     OW 3598   0.149   4.700   0.119 -0.0945  0.3967  0.1031
  170SOL    HW1 3599   0.091   4.649   0.063  1.1930 -1.1348  0.0509
  170SOL    HW2 3600   0.127   4.792   0.105  1.8718  1.1488  1.4722
  170SOL     MW 3601   0.139   4.705   0.110  0.0032 -0.0040 -0.0095
  171SOL     OW 3602   2.768   4.290   2.869  0.9211  0.0546 -0.1974
  171SOL    HW1 3603   2.700   4.225   2.848  0.7680 -0.2843  1.2929
  171SOL    HW2 3604   2.847   4.240   2.893  0.3747  0.7874  3.7555
  171SOL     MW 3605   2.769   4.275   2.869  0.0032 -0.0040 -0.0095
  172SOL     OW 3606   3.752   4.038   0.354 -0.3909  0.0369  0.1140
  172SOL    HW1 3607   3.784   4.026   0.265 -0.2328  2.9284 -0.3132
  172SOL    HW2 3608   3.703   3.959   0.377 -2.2240  1.1060  0.0422
  172SOL     MW 3609   3.750   4.026   0.345  0.0032 -0.0040 -0.0095
  173SOL     OW 3610   0.354   1.734   0.109  0.0020 -0.4447 -0.2072
  173SOL    HW1 3611   0.341   1.819   0.151 -0.7234  0.5394 -2.2445
  173SOL    HW2 3612   0.443   1.718   0.139 -0.5395 -0.8114  1.2389
  173SOL     MW 3613   0.364   1.743   0.118  0.0032 -0.0040 -0.0095
  174SOL     OW 3614   0.665   0.679   0.228 -0.7342  0.6913 -0.0433
  174SOL    HW1 3615   0.640   0.770   0.237 -0.5327  0.6073  1.6559
  174SOL    HW2 3616   0.636   0.639   0.310  1.0182 -2.7316 -0.8625
  174SOL     MW 3617   0.658   0.685   0.240  0.0032 -0.0040 -0.0095
  175SOL     OW 3618   4.241   4.464   3.061  0.1403 -0.6233 -0.5278
  175SOL    HW1 3619   4.188   4.393   3.025 -2.6922 -0.4059  2.6896
  175SOL    HW2 3620   4.299   4.493   2.991  1.0006 -0.9065  0.0470
  175SOL     MW 3621   4.242   4.458   3.047  0.0032 -0.0040 -0.0095
  176SOL     OW 3622   4.373   4.513   0.677  0.3472 -0.7517 -0.4657
  176SOL    HW1 3623   4.336   4.538   0.762  2.6146 -0.4787  0.5284
  176SOL    HW2 3624   4.434   4.445   0.704 -0.1360 -1.2394 -0.5835
  176SOL     MW 3625   4.376   4.507   0.692  0.0032 -0.0040 -0.0095
  177SOL     OW 3626   2.949   2.379   0.144 -0.2665 -0.1707  0.2967
  177SOL    HW1 3627   2.976   2.371   0.235  1.5761  0.4513 -0.1531
  177SOL    HW2 3628   3.025   2.354   0.092 -0.5659  0.0514 -0.2550
  177SOL     MW 3629   2.963   2.375   0.149  0.0032 -0.0040 -0.0095
  178SOL     OW 3630   1.196   2.285   0.102 -0.0731 -0.0234  0.1126
  178SOL    HW1 3631   1.273   2.285   0.160  0.3413 -0.0127 -0.4234
  178SOL    HW2 3632   1.172   2.375   0.084  0.3156  0.1753  0.5691
  178SOL     MW 3633   1.203   2.297   0.107  0.0032 -0.0040 -0.0095
  179SOL     OW 3634   3.497   3.792   3.041 -0.1331 -0.2432 -0.1005
  179SOL    HW1 3635   3.432   3.721   3.037 -0.8015  0.3186  0.7350
  179SOL    HW2 3636   3.484   3.838   2.958  0.1514 -1.2977 -0.7614
  179SOL     MW 3637   3.487   3.788   3.029  0.0032 -0.0040 -0.0095
  180SOL     OW 3638   4.478   4.651   0.480  0.2167 -0.1151  0.6647
  180SOL    HW1 3639   4.449   4.607   0.559 -0.9459 -1.0437 -0.2395
  180SOL    HW2 3640   4.398   4.689   0.443  1.1963  0.5517 -0.9011
  180SOL     MW 3641   4.463   4.651   0.485  0.0032 -0.0040 -0.0095
  181SOL     OW 3642   2.688   3.132   2.989  0.5267 -0.0576  0.4150
  181SOL    HW1 3643   2.657   3.124   2.898  1.9971 -2.2037  0.0222
  181SOL    HW2 3644   2.777   3.165   2.974 -0.1413  1.3390 -0.8099
  181SOL     MW 3645   2.696   3.135   2.975  0.0032 -0.0040 -0.0095
  182SOL     OW 3646   2.504   3.340   3.069  0.2015 -0.0795 -0.0419
  182SOL    HW1 3647   2.546   3.293   2.998 -1.2244 -2.3711  0.5334
  182SOL    HW2 3648   2.432   3.385   3.026  0.1261  0.3045  0.4735
  182SOL     MW 3649   2.500   3.340   3.054  0.0032 -0.0040 -0.0095
  183SOL     OW 3650   1.007   2.302   2.595  0.1478  0.2277 -0.1523
  183SOL    HW1 3651   1.076   2.365   2.614  0.1953  0.0147  0.3933
  183SOL    HW2 3652   1.029   2.229   2.653 -0.5749 -0.1910 -0.3858
  183SOL     MW 3653   1.019   2.301   2.605  0.0032 -0.0040 -0.0095
  184SOL     OW 3654   3.349   3.549   3.084  0.7526  0.1551 -0.3388
  184SOL    HW1 3655   3.414   3.487   3.053 -0.6245 -0.7742 -1.4764
  184SOL    HW2 3656   3.272   3.512   3.041  1.0557 -1.2591  0.2945
  184SOL     MW 3657   3.348   3.536   3.074  0.0032 -0.0040 -0.0095
  185SOL     OW 3658   1.867   4.230   2.823  0.1933  0.0586 -0.1204
  185SOL    HW1 3659   1.940   4.215   2.884  0.9864  0.1564 -1.0252
  185SOL    HW2 3660   1.799   4.168   2.852 -0.1060  0.2546 -0.3995
  185SOL     MW 3661   1.868   4.220   2.835  0.0032 -0.0040 -0.0095
  186SOL     OW 3662   3.666   4.289   0.429 -0.1038  0.6258  0.0964
  186SOL    HW1 3663   3.707   4.207   0.401  1.3221  0.4469  2.4206
  186SOL    HW2 3664   3.731   4.355   0.407 -0.5559  1.0539  0.0166
  186SOL     MW 3665   3.680   4.287   0.423  0.0032 -0.0040 -0.0095
  187SOL     OW 3666   0.751   1.198   2.851 -0.8907 -0.2610 -0.0470
  187SOL    HW1 3667   0.685   1.183   2.783 -1.4015 -0.3232  0.4564
  187SOL    HW2 3668   0.712   1.263   2.908  2.3453  0.2519  1.8008
  187SOL     MW 3669   0.738   1.204   2.849  0.0032 -0.0040 -0.0095
  188SOL     OW 3670   3.379   3.990   0.108 -0.3863 -0.2504  0.3986
  188SOL    HW1 3671   3.424   3.922   0.059  1.2026  1.3391 -0.4933
  188SOL    HW2 3672   3.308   4.013   0.047  0.9119  1.3230 -0.6239
  188SOL     MW 3673   3.375   3.984   0.093  0.0032 -0.0040 -0.0095
  189SOL     OW 3674   2.186   2.595   2.991  0.3471 -0.4850 -0.0341
  189SOL    HW1 3675   2.150   2.519   2.946  2.4844 -1.1485 -0.7556
  189SOL    HW2 3676   2.107   2.642   3.017  0.0783 -1.0427  0.1618
  189SOL     MW 3677   2.171   2.592   2.989  0.0032 -0.0040 -0.0095
  190SOL     OW 3678   0.620   1.683   0.129 -0.2327  0.0034  0.0063
  190SOL    HW1 3679   0.671   1.609   0.160 -0.5543  0.3447  1.4293
  190SOL    HW2 3680   0.624   1.678   0.034 -0.9734 -0.8476  0.0098
  190SOL     MW 3681   0.627   1.672   0.121  0.0032 -0.0040 -0.0095
  191SOL     OW 3682   2.712   1.476   0.032  0.2854  0.5294 -0.0332
  191SOL    HW1 3683   2.791   1.437  -0.006 -0.5963 -2.6708  1.1142
  191SOL    HW2 3684   2.669   1.506  -0.048 -1.5922 -1.1369  0.2780
  191SOL     MW 3685   2.717   1.474   0.017  0.0032 -0.0040 -0.0095
  192SOL     OW 3686   2.335   0.925   2.842  0.2707 -0.0459  0.0096
  192SOL    HW1 3687   2.273   0.976   2.791  1.6800 -0.0069 -1.7388
  192SOL    HW2 3688   2.301   0.933   2.931  1.6976 -0.2118  0.6027
  192SOL     MW 3689   2.322   0.933   2.847  0.0032 -0.0040 -0.0095
  193SOL     OW 3690   1.809   2.371   2.807  0.5446  0.4447 -0.4144
  193SOL    HW1 3691   1.774   2.403   2.724  0.2475  2.9720  0.5882
  193SOL    HW2 3692   1.786   2.436   2.873 -0.0296  0.6113 -0.7670
  193SOL     MW 3693   1.802   2.384   2.805  0.0032 -0.0040 -0.0095
  194SOL     OW 3694   2.096   2.395   2.830  0.5264 -0.4268  0.3486
  194SOL    HW1 3695   2.007   2.359   2.827 -0.0195  0.8306  0.5400
  194SOL    HW2 3696   2.128   2.363   2.746  0.6888 -1.0909  0.6561
  194SOL     MW 3697   2.088   2.386   2.818  0.0032 -0.0040 -0.0095
  195SOL     OW 3698   3.847   3.496   0.092 -0.2234 -0.4391 -0.3879
  195SOL    HW1 3699   3.808   3.450   0.017 -0.6388 -2.1116  0.8119
  195SOL    HW2 3700   3.833   3.589   0.074  2.4818  0.3184  0.9136
  195SOL     MW 3701   3.840   3.502   0.079  0.0032 -0.0040 -0.0095
  196SOL     OW 3702   2.327   2.901   0.260  0.3426 -0.2701 -0.2134
  196SOL    HW1 3703   2.413   2.902   0.302 -0.3158 -1.6175  1.2791
  196SOL    HW2 3704   2.328   2.982   0.210 -0.0554  0.9869  1.7110
  196SOL     MW 3705   2.339   2.912   0.259  0.0032 -0.0040 -0.0095
  197SOL     OW 3706   2.194   4.748   2.811 -0.0155  0.4012  0.0884
  197SOL    HW1 3707   2.111   4.776   2.772 -0.1911 -1.1168 -0.7247
  197SOL    HW2 3708   2.248   4.736   2.733 -0.1024  1.5177 -0.1586
  197SOL     MW 3709   2.191   4.750   2.795  0.0032 -0.0040 -0.0095
  198SOL     OW 3710   0.619   1.711   2.932  0.1162  0.6824 -0.5377
  198SOL    HW1 3711   0.588   1.724   2.843  3.0109 -0.9927 -1.9280
  198SOL    HW2 3712   0.683   1.641   2.921 -1.5834 -1.2514  0.8499
  198SOL     MW 3713   0.623   1.703   2.919  0.0032 -0.0040 -0.0095
  199SOL     OW 3714   1.859   0.788   2.853 -0.6229  0.7161 -0.5698
  199SOL    HW1 3715   1.951   0.781   2.880 -0.5026 -1.2751 -1.3051
  199SOL    HW2 3716   1.806   0.789   2.932 -0.1369 -0.5808 -0.1995
  199SOL     MW 3717   1.864   0.787   2.867  0.0032 -0.0040 -0.0095
  200SOL     OW 3718   4.928   3.886   0.297 -0.1456 -0.1504 -0.6815
  200SOL    HW1 3719   4.841   3.861   0.329  0.3940 -1.0635  0.1085
  200SOL    HW2 3720   4.977   3.912   0.375  0.8995 -0.3246 -1.2687
  200SOL     MW 3721   4.923   3.886   0.312  0.0032 -0.0040 -0.0095
  201SOL     OW 3722   0.431   3.348   2.759  0.5166 -0.0887  0.2269
  201SOL    HW1 3723   0.458   3.307   2.841  0.5856 -2.1013 -0.7488
  201SOL    HW2 3724   0.337   3.333   2.762  0.1351  2.0826  0.7629
  201SOL     MW 3725   0.422   3.341   2.770  0.0032 -0.0040 -0.0095
  202SOL     OW 3726   2.319   2.039   2.854 -0.1497  0.8189 -0.0689
  202SOL    HW1 3727   2.333   2.125   2.894  0.9449  0.0649  1.2876
  202SOL    HW2 3728   2.270   1.985   2.916  0.5866 -2.4902 -2.1368
  202SOL     MW 3729   2.315   2.043   2.868  0.0032 -0.0040 -0.0095
  203SOL     OW 3730   2.769   3.665   0.343  0.0015 -0.5530  0.3273
  203SOL    HW1 3731   2.775   3.570   0.331  2.3043 -0.5624  0.9141
  203SOL    HW2 3732   2.856   3.693   0.313 -0.5168 -0.3050 -0.9925
  203SOL     MW 3733   2.782   3.656   0.338  0.0032 -0.0040 -0.0095
  204SOL     OW 3734   4.845   3.785   0.037 -0.6204 -0.5088 -0.1140
  204SOL    HW1 3735   4.907   3.799  -0.033  0.8315  0.1546  1.2506
  204SOL    HW2 3736   4.891   3.791   0.121 -1.2563 -1.6941  0.3532
  204SOL     MW 3737   4.859   3.787   0.039  0.0032 -0.0040 -0.0095
  205SOL     OW 3738   2.244   1.254   2.821 -0.1158  0.0976  0.1429
  205SOL    HW1 3739   2.193   1.333   2.801 -0.7440 -0.6544 -1.4898
  205SOL    HW2 3740   2.276   1.268   2.910  0.5778  0.6193 -0.1792
  205SOL     MW 3741   2.241   1.266   2.830  0.0032 -0.0040 -0.0095
  206SOL     OW 3742   0.552   0.507   0.022 -0.1180 -0.4737 -0.1673
  206SOL    HW1 3743   0.520   0.577  -0.034 -1.0337 -1.2709 -0.6535
  206SOL    HW2 3744   0.604   0.557   0.085 -1.5344 -0.0881  0.7516
  206SOL     MW 3745   0.555   0.523   0.023  0.0032 -0.0040 -0.0095
  207SOL     OW 3746   3.394   3.508   0.231 -0.4637  0.5427  0.5703
  207SOL    HW1 3747   3.386   3.520   0.136  0.4269 -0.8631  0.2879
  207SOL    HW2 3748   3.375   3.596   0.262 -0.1613  1.2821 -1.2011
  207SOL     MW 3749   3.390   3.521   0.222  0.0032 -0.0040 -0.0095
  208SOL     OW 3750   3.030   3.705   3.091  0.4206  0.2935 -0.1521
  208SOL    HW1 3751   2.936   3.721   3.101  0.3434 -1.5329  4.6060
  208SOL    HW2 3752   3.070   3.789   3.066  0.0685 -0.2335 -2.7240
  208SOL     MW 3753   3.023   3.718   3.089  0.0032 -0.0040 -0.0095
  209SOL     OW 3754   0.106   2.885   0.046 -0.1249  0.6042 -0.3034
  209SOL    HW1 3755   0.077   2.972   0.074 -1.8597  0.1285 -0.4921
  209SOL    HW2 3756   0.022   2.838   0.053 -1.4252  2.7178 -0.7539
  209SOL     MW 3757   0.091   2.890   0.050  0.0032 -0.0040 -0.0095
  210SOL     OW 3758   0.644   4.864   0.590 -0.1486  0.1060 -0.1256
  210SOL    HW1 3759   0.729   4.833   0.619 -1.5019 -1.2266  2.8633
  210SOL    HW2 3760   0.649   4.959   0.597 -0.0556  0.1040 -0.1736
  210SOL     MW 3761   0.656   4.872   0.595  0.0032 -0.0040 -0.0095
  211SOL     OW 3762   1.909   3.839   2.762 -0.5897  0.1253 -0.0591
  211SOL    HW1 3763   1.833   3.876   2.717 -0.9758 -0.6893 -0.0970
  211SOL    HW2 3764   1.870   3.766   2.808  0.1202  0.4743  1.1445
  211SOL     MW 3765   1.894   3.835   2.762  0.0032 -0.0040 -0.0095
  212SOL     OW 3766   2.672   0.312   2.887  0.0447 -0.0258 -0.2898
  212SOL    HW1 3767   2.689   0.219   2.879 -1.3919 -0.3534  0.1993
  212SOL    HW2 3768   2.715   0.353   2.813 -2.1373  1.3585 -0.9021
  212SOL     MW 3769   2.680   0.305   2.876  0.0032 -0.0040 -0.0095
  213SOL     OW 3770   3.036   3.091   0.476  0.2911 -0.5992 -0.5953
  213SOL    HW1 3771   2.943   3.111   0.488 -0.0926 -1.7022 -1.4888
  213SOL    HW2 3772   3.084   3.173   0.471  0.5120 -0.6883  0.0138
  213SOL     MW 3773   3.030   3.104   0.477  0.0032 -0.0040 -0.0095
  214SOL     OW 3774   0.489   3.311   3.044  0.3244 -0.0123 -0.5985
  214SOL    HW1 3775   0.585   3.305   3.044  0.3239 -0.0282  0.0226
  214SOL    HW2 3776   0.472   3.403   3.025 -3.8998 -0.1295  1.4912
  214SOL     MW 3777   0.499   3.322   3.041  0.0032 -0.0040 -0.0095
  215SOL     OW 3778   1.173   2.442   2.763  0.1827 -0.0839 -0.2344
  215SOL    HW1 3779   1.253   2.483   2.728  0.1309 -0.7059 -1.1053
  215SOL    HW2 3780   1.204   2.376   2.825 -0.3662 -0.0659  0.0566
  215SOL     MW 3781   1.188   2.439   2.767  0.0032 -0.0040 -0.0095
  216SOL     OW 3782   0.493   0.958   3.085 -0.4084 -0.4067  0.7356
  216SOL    HW1 3783   0.414   1.012   3.080  0.8152  1.3174 -1.2056
  216SOL    HW2 3784   0.460   0.874   3.051 -1.7372  0.4809 -0.2821
  216SOL     MW 3785   0.478   0.954   3.080  0.0032 -0.0040 -0.0095
  217SOL     OW 3786   2.112   1.838   2.547 -0.0664  0.1111  0.4173
  217SOL    HW1 3787   2.204   1.814   2.548 -0.3558 -1.0548  1.1308
  217SOL    HW2 3788   2.087   1.829   2.455 -2.1931  0.3791  0.9179
  217SOL     MW 3789   2.120   1.834   2.535  0.0032 -0.0040 -0.0095
  218SOL     OW 3790   2.750   2.268   3.103  0.0680  0.1952  0.1084
  218SOL    HW1 3791   2.730   2.342   3.044  1.8251 -0.0381 -0.8424
  218SOL    HW2 3792   2.818   2.306   3.158  0.2968  0.2089 -0.1804
  218SOL     MW 3793   2.756   2.283   3.102  0.0032 -0.0040 -0.0095
  219SOL     OW 3794   2.648   2.706   3.081  0.7401  0.0234 -0.6163
  219SOL    HW1 3795   2.702   2.697   3.160  0.1446 -0.2557 -0.2229
  219SOL    HW2 3796   2.562   2.711   3.124  0.3542 -4.4186 -0.4155
  219SOL     MW 3797   2.643   2.705   3.097  0.0032 -0.0040 -0.0095
  220SOL     OW 3798   4.569   3.379   0.122  0.1245 -0.7155 -0.7253
  220SOL    HW1 3799   4.488   3.421   0.150  0.7944 -1.1820  2.2265
  220SOL    HW2 3800   4.605   3.441   0.058  2.1637 -1.6988 -0.5973
  220SOL     MW 3801   4.563   3.393   0.117  0.0032 -0.0040 -0.0095
  221SOL     OW 3802   0.262   1.484   0.126  0.5187 -0.2253  0.0689
  221SOL    HW1 3803   0.300   1.467   0.212  0.1483  0.0363  0.2841
  221SOL    HW2 3804   0.269   1.579   0.123 -1.1210  0.0657  2.3399
  221SOL     MW 3805   0.268   1.494   0.137  0.0032 -0.0040 -0.0095
  222SOL     OW 3806   1.805   1.286   2.712 -0.0798  0.2707  0.1383
  222SOL    HW1 3807   1.767   1.306   2.627 -1.0526 -0.5499  0.3518
  222SOL    HW2 3808   1.826   1.193   2.702  0.9465  0.3967  0.9829
  222SOL     MW 3809   1.803   1.276   2.700  0.0032 -0.0040 -0.0095
  223SOL     OW 3810   4.821   4.409   3.113 -0.0141 -0.1169 -0.3608
  223SOL    HW1 3811   4.744   4.460   3.090 -0.4953 -0.9956 -0.7517
  223SOL    HW2 3812   4.819   4.404   3.209 -2.0633 -0.0687 -0.3638
  223SOL     MW 3813   4.811   4.415   3.123  0.0032 -0.0040 -0.0095
  224SOL     OW 3814   3.836   5.014   0.079 -0.1223 -0.1723  0.3952
  224SOL    HW1 3815   3.807   4.985   0.165  0.6622  2.1968  1.5366
  224SOL    HW2 3816   3.875   4.935   0.040  1.7550 -0.0613  1.9161
  224SOL     MW 3817   3.838   5.000   0.085  0.0032 -0.0040 -0.0095
  225SOL     OW 3818   4.990   3.411   0.023  0.2207 -0.1176 -0.3674
  225SOL    HW1 3819   5.015   3.434   0.113 -2.0235 -0.9606  0.5710
  225SOL    HW2 3820   4.900   3.443   0.019  1.0161  2.2626 -0.6304
  225SOL     MW 3821   4.981   3.418   0.035  0.0032 -0.0040 -0.0095
  226SOL     OW 3822   0.334   2.174   2.837  0.2917  0.0603 -0.1275
  226SOL    HW1 3823   0.425   2.199   2.823  0.0332  1.0125 -0.2195
  226SOL    HW2 3824   0.285   2.246   2.796 -1.2932 -0.6218  0.4840
  226SOL     MW 3825   0.339   2.187   2.829  0.0032 -0.0040 -0.0095
  227SOL     OW 3826   5.019   0.952   0.172 -0.6549 -0.0741  0.2739
  227SOL    HW1 3827   5.022   0.953   0.268 -0.2058  0.5535  0.2630
  227SOL    HW2 3828   4.979   1.035   0.147  1.4082  0.7180 -0.6824
  227SOL     MW 3829   5.014   0.963   0.182  0.0032 -0.0040 -0.0095
  228SOL     OW 3830   1.253   4.622   0.210 -0.0914  0.0338 -0.0963
  228SOL    HW1 3831   1.336   4.638   0.166  0.4116 -0.2201  0.7370
  228SOL    HW2 3832   1.215   4.541   0.177  1.5136 -1.4712  1.5721
  228SOL     MW 3833   1.259   4.614   0.200  0.0032 -0.0040 -0.0095
  229SOL     OW 3834   2.959   4.157   3.012 -0.6137  0.0803 -0.2147
  229SOL    HW1 3835   3.016   4.224   3.050  0.8067 -1.0343 -0.2893
  229SOL    HW2 3836   2.903   4.127   3.083  0.5413  1.0561  1.1752
  229SOL     MW 3837   2.959   4.162   3.026  0.0032 -0.0040 -0.0095
  230SOL     OW 3838   1.770   2.565   3.013 -0.2006 -0.9272 -0.1067
  230SOL    HW1 3839   1.694   2.613   2.979 -0.5502  0.0203  1.8742
  230SOL    HW2 3840   1.732   2.516   3.086  0.9752 -0.5641  0.7814
  230SOL     MW 3841   1.755   2.565   3.018  0.0032 -0.0040 -0.0095
  231SOL     OW 3842   0.060   1.263   0.335 -0.0106  0.1605  0.1389
  231SOL    HW1 3843   0.068   1.208   0.414 -0.8723 -0.7220 -0.3737
  231SOL    HW2 3844   0.005   1.334   0.367 -2.0318 -0.6857 -1.2479
  231SOL     MW 3845   0.054   1.265   0.350  0.0032 -0.0040 -0.0095
  232SOL     OW 3846   3.047   3.395   0.186  0.1088  0.0361  0.1437
  232SOL    HW1 3847   3.058   3.405   0.091 -0.6061 -1.6302 -0.1349
  232SOL    HW2 3848   3.068   3.482   0.220 -1.1021  0.4669 -0.1723
  232SOL     MW 3849   3.051   3.408   0.178  0.0032 -0.0040 -0.0095
  233SOL     OW 3850   3.634   3.232   0.122  0.1415 -0.0385  0.0295
  233SOL    HW1 3851   3.648   3.304   0.183 -0.1614 -0.3245  0.4433
  233SOL    HW2 3852   3.671   3.166   0.181  0.4878  1.8529  2.0566
  233SOL     MW 3853   3.641   3.233   0.138  0.0032 -0.0040 -0.0095
  234SOL     OW 3854   3.817   4.514   0.385  0.3610  0.2379  0.5530
  234SOL    HW1 3855   3.728   4.550   0.392 -0.9242 -2.7420  0.9146
  234SOL    HW2 3856   3.835   4.526   0.292  0.3556  2.8480  0.7946
  234SOL     MW 3857   3.808   4.521   0.374  0.0032 -0.0040 -0.0095
  235SOL     OW 3858   2.373   3.117   0.070  0.0512 -0.2143 -0.1757
  235SOL    HW1 3859   2.458   3.077   0.085 -0.3194 -0.8362  0.3295
  235SOL    HW2 3860   2.399   3.201   0.034 -0.2110 -0.2909 -0.5550
  235SOL     MW 3861   2.387   3.123   0.067  0.0032 -0.0040 -0.0095
  236SOL     OW 3862   1.932   1.657   2.617  0.5559  0.4199  0.1592
  236SOL    HW1 3863   2.003   1.721   2.613 -0.0354  1.0241 -1.7353
  236SOL    HW2 3864   1.871   1.694   2.681  0.1827 -0.0252  0.0672
  236SOL     MW 3865   1.933   1.670   2.625  0.0032 -0.0040 -0.0095
  237SOL     OW 3866   2.145   1.045   2.689 -0.4137  0.3589  0.0455
  237SOL    HW1 3867   2.153   1.132   2.728 -1.8850  0.5567 -0.0143
  237SOL    HW2 3868   2.051   1.024   2.682 -0.2643  0.1487 -1.7188
  237SOL     MW 3869   2.133   1.054   2.693  0.0032 -0.0040 -0.0095
  238SOL     OW 3870   3.899   4.511   0.120  0.1625  0.3599  0.1368
  238SOL    HW1 3871   3.966   4.568   0.082  0.2363 -0.5702 -1.1796
  238SOL    HW2 3872   3.918   4.425   0.084  0.8392  0.8067 -0.6204
  238SOL     MW 3873   3.910   4.507   0.110  0.0032 -0.0040 -0.0095
  239SOL     OW 3874   3.038   3.658   0.249 -0.4721  0.2634 -0.5355
  239SOL    HW1 3875   3.093   3.717   0.301  0.5390  0.3368 -1.6412
  239SOL    HW2 3876   3.053   3.690   0.160  0.0209 -0.5073 -0.7419
  239SOL     MW 3877   3.048   3.670   0.244  0.0032 -0.0040 -0.0095
  240SOL     OW 3878   2.877   4.807   3.095 -0.2518  0.1884  0.2352
  240SOL    HW1 3879   2.834   4.784   3.178 -0.2386 -1.5856 -0.2168
  240SOL    HW2 3880   2.920   4.892   3.111 -0.6517  0.3640  0.3870
  240SOL     MW 3881   2.877   4.815   3.108  0.0032 -0.0040 -0.0095
  241SOL     OW 3882   3.021   4.667   0.341  0.2726 -0.4998 -0.2680
  241SOL    HW1 3883   3.042   4.720   0.418  0.1642 -0.0930 -0.5188
  241SOL    HW2 3884   3.087   4.694   0.276 -0.1714 -1.4008 -1.1190
  241SOL     MW 3885   3.033   4.677   0.343  0.0032 -0.0040 -0.0095
  242SOL     OW 3886   4.996   3.919   2.935 -0.1013 -0.1722  0.4566
  242SOL    HW1 3887   4.995   3.918   2.840 -0.9479 -1.4962  0.4466
  242SOL    HW2 3888   4.941   3.991   2.964  1.1609  0.5402  1.1673
  242SOL     MW 3889   4.989   3.928   2.927  0.0032 -0.0040 -0.0095
  243SOL     OW 3890   2.126   4.267   2.988 -0.4505  0.0721 -0.2583
  243SOL    HW1 3891   2.184   4.246   2.915 -1.0724 -0.0493 -0.7298
  243SOL    HW2 3892   2.131   4.363   2.989 -1.1765  0.1394 -1.3476
  243SOL     MW 3893   2.134   4.277   2.978  0.0032 -0.0040 -0.0095
  244SOL     OW 3894   3.129   4.362   3.100 -0.2042  0.3208  0.3868
  244SOL    HW1 3895   3.098   4.387   3.187  0.4089 -1.1828  1.0787
  244SOL    HW2 3896   3.104   4.437   3.046 -0.5899  0.7780  1.1953
  244SOL     MW 3897   3.122   4.375   3.104  0.0032 -0.0040 -0.0095
  245SOL     OW 3898   1.034   0.961   2.730  0.0047  0.0638  0.2320
  245SOL    HW1 3899   1.029   0.894   2.799 -0.6474 -0.7127 -0.5491
  245SOL    HW2 3900   0.957   0.938   2.678 -0.4498 -0.2429  1.0192
  245SOL     MW 3901   1.023   0.949   2.733  0.0032 -0.0040 -0.0095
  246SOL     OW 3902   2.917   0.576   2.930  0.1606 -0.1308 -0.1544
  246SOL    HW1 3903   2.886   0.654   2.978 -0.1735 -1.2882  1.6130
  246SOL    HW2 3904   2.909   0.506   2.995  1.6123 -0.3284 -0.1594
  246SOL     MW 3905   2.912   0.577   2.945  0.0032 -0.0040 -0.0095
  247SOL     OW 3906   2.366   0.309   2.921 -0.3216  0.0285 -0.2740
  247SOL    HW1 3907   2.328   0.340   2.839  0.9482 -0.8782 -1.2491
  247SOL    HW2 3908   2.458   0.324   2.899  0.0809 -1.5968  0.1176
  247SOL     MW 3909   2.373   0.315   2.908  0.0032 -0.0040 -0.0095
  248SOL     OW 3910   0.095   0.147   2.867 -0.1099 -0.8182 -0.4079
  248SOL    HW1 3911   0.122   0.179   2.781  0.6610  0.8631  0.4084
  248SOL    HW2 3912   0.008   0.182   2.882  0.5320  0.3570  0.8486
  248SOL     MW 3913   0.087   0.156   2.858  0.0032 -0.0040 -0.0095
  249SOL     OW 3914   0.828   1.538   2.912 -0.1981 -0.4214 -0.1029
  249SOL    HW1 3915   0.908   1.589   2.914  0.0663 -0.7778 -1.0278
  249SOL    HW2 3916   0.831   1.497   2.826  0.3977 -1.0899  0.2258
  249SOL     MW 3917   0.839   1.539   2.901  0.0032 -0.0040 -0.0095
  250SOL     OW 3918   5.053   4.067   0.141 -1.1608  0.0088  0.7748
  250SOL    HW1 3919   4.992   4.006   0.182 -1.2904  0.5872  1.4715
  250SOL    HW2 3920   5.104   4.098   0.216 -1.1484  2.1393 -0.0413
  250SOL     MW 3921   5.052   4.063   0.157  0.0032 -0.0040 -0.0095
  251SOL     OW 3922   3.200   2.994   0.286  0.6309 -0.3792 -0.0550
  251SOL    HW1 3923   3.232   3.076   0.247 -1.6480 -0.0351 -1.4157
  251SOL    HW2 3924   3.135   3.023   0.349  0.5604 -2.9416  1.1784
  251SOL     MW 3925   3.196   3.009   0.289  0.0032 -0.0040 -0.0095
  252SOL     OW 3926   2.161   4.532   2.996 -0.1224  0.2045 -0.0520
  252SOL    HW1 3927   2.219   4.554   3.069 -0.4338 -0.1181  0.2955
  252SOL    HW2 3928   2.171   4.606   2.935 -0.3123 -0.1579 -0.5283
  252SOL     MW 3929   2.170   4.545   2.997  0.0032 -0.0040 -0.0095
  253SOL     OW 3930   2.158   0.614   3.108 -0.1089 -0.0528  0.0479
  253SOL    HW1 3931   2.252   0.601   3.118 -0.1647 -0.7606 -0.3044
  253SOL    HW2 3932   2.154   0.619   3.012  0.4991  1.3745  0.0652
  253SOL     MW 3933   2.170   0.613   3.096  0.0032 -0.0040 -0.0095
  254SOL     OW 3934   3.041   2.258   2.884 -0.3036 -0.1378 -0.0376
  254SOL    HW1 3935   2.988   2.179   2.890 -0.8164  0.2114  0.0636
  254SOL    HW2 3936   3.098   2.242   2.809 -0.2640  0.2185 -0.0846
  254SOL     MW 3937   3.042   2.245   2.875  0.0032 -0.0040 -0.0095
  255SOL     OW 3938   0.699   2.534   2.823  0.1454 -1.1403 -0.2495
  255SOL    HW1 3939   0.720   2.500   2.736 -2.3192  1.5270 -2.0569
  255SOL    HW2 3940   0.788   2.544   2.855  0.7271 -0.6546 -1.8977
  255SOL     MW 3941   0.714   2.531   2.816  0.0032 -0.0040 -0.0095
  256SOL     OW 3942   0.576   3.720   2.811  0.3645  0.1317  0.3193
  256SOL    HW1 3943   0.532   3.736   2.727  3.7683  1.5623 -1.3816
  256SOL    HW2 3944   0.657   3.680   2.777 -3.0020 -3.3909 -5.1798
  256SOL     MW 3945   0.581   3.717   2.795  0.0032 -0.0040 -0.0095
  257SOL     OW 3946   2.732   3.474   0.026  0.0951 -0.8588 -0.7126
  257SOL    HW1 3947   2.778   3.465  -0.057 -0.2011  0.7310 -1.0893
  257SOL    HW2 3948   2.641   3.448   0.010  0.2378 -2.0099  0.2789
  257SOL     MW 3949   2.726   3.470   0.013  0.0032 -0.0040 -0.0095
  258SOL     OW 3950   3.636   3.793   0.391  0.1017  0.3894 -0.0191
  258SOL    HW1 3951   3.544   3.786   0.364 -0.3835  0.9954  1.3620
  258SOL    HW2 3952   3.647   3.723   0.455  0.3089  1.1139  0.7463
  258SOL     MW 3953   3.625   3.783   0.396  0.0032 -0.0040 -0.0095
  259SOL     OW 3954   3.038   2.935   3.003 -0.1251  0.4630  0.0243
  259SOL    HW1 3955   2.953   2.903   2.974 -0.5665  2.1611 -0.6586
  259SOL    HW2 3956   3.039   2.900   3.092  2.0781 -0.4540 -0.3116
  259SOL     MW 3957   3.027   2.926   3.011  0.0032 -0.0040 -0.0095
  260SOL     OW 3958   3.206   3.311   0.465 -0.3673  0.0951 -0.1856
  260SOL    HW1 3959   3.261   3.293   0.389  0.6859  0.8886  0.3721
  260SOL    HW2 3960   3.266   3.292   0.537 -0.0122  0.8245 -0.2772
  260SOL     MW 3961   3.221   3.306   0.465  0.0032 -0.0040 -0.0095
  261SOL     OW 3962   1.248   0.327   0.039 -0.5508  0.5496  0.0434
  261SOL    HW1 3963   1.262   0.395   0.104 -1.8177  1.0355 -0.1611
  261SOL    HW2 3964   1.187   0.370  -0.021 -0.4013  0.0043 -0.5203
  261SOL     MW 3965   1.241   0.341   0.040  0.0032 -0.0040 -0.0095
  262SOL     OW 3966   3.659   3.454   0.284  0.3465  0.2330  0.5131
  262SOL    HW1 3967   3.571   3.492   0.272 -0.4619 -1.3425  1.2031
  262SOL    HW2 3968   3.710   3.498   0.216 -0.8956  0.3288 -0.4041
  262SOL     MW 3969   3.654   3.465   0.273  0.0032 -0.0040 -0.0095
  263SOL     OW 3970   2.426   4.462   2.738 -0.1763  0.1189  0.8196
  263SOL    HW1 3971   2.495   4.442   2.675 -1.0856 -0.9938  0.1427
  263SOL    HW2 3972   2.472   4.520   2.799  1.0354 -0.8287  0.8444
  263SOL     MW 3973   2.441   4.467   2.738  0.0032 -0.0040 -0.0095
  264SOL     OW 3974   3.452   4.195   2.875  0.2235  0.7080  0.0788
  264SOL    HW1 3975   3.486   4.247   2.802  1.6364  0.2787  0.3862
  264SOL    HW2 3976   3.435   4.259   2.945  1.8927  1.7755 -0.4034
  264SOL     MW 3977   3.454   4.210   2.875  0.0032 -0.0040 -0.0095
  265SOL     OW 3978   0.569   3.998   2.892  0.4361 -0.5689  0.0879
  265SOL    HW1 3979   0.580   3.904   2.882 -0.7870 -0.5584 -1.8939
  265SOL    HW2 3980   0.525   4.009   2.976 -1.3736 -2.2490 -0.5746
  265SOL     MW 3981   0.565   3.987   2.901  0.0032 -0.0040 -0.0095
  266SOL     OW 3982   4.074   3.107   0.664 -0.1808 -0.2872  0.1972
  266SOL    HW1 3983   4.011   3.093   0.594 -0.5097 -0.7271  0.5716
  266SOL    HW2 3984   4.026   3.062   0.734 -2.9131  1.2266 -0.5756
  266SOL     MW 3985   4.059   3.099   0.664  0.0032 -0.0040 -0.0095
  267SOL     OW 3986   0.204   3.453   3.005 -0.1841 -0.5122  0.3562
  267SOL    HW1 3987   0.131   3.513   3.015 -0.6460 -0.5940 -1.9952
  267SOL    HW2 3988   0.213   3.408   3.090 -2.3395  1.0512  1.4908
  267SOL     MW 3989   0.196   3.455   3.018  0.0032 -0.0040 -0.0095
  268SOL     OW 3990   4.523   4.234   3.059  0.0677  0.0489  0.0193
  268SOL    HW1 3991   4.584   4.204   3.126 -1.1006  1.1173  1.6321
  268SOL    HW2 3992   4.580   4.278   2.995  0.7976 -0.2649  0.4439
  268SOL     MW 3993   4.539   4.236   3.059  0.0032 -0.0040 -0.0095
  269SOL     OW 3994   2.859   2.489   2.896 -0.2734  0.1699  0.3207
  269SOL    HW1 3995   2.927   2.539   2.941 -1.2431 -0.3537  2.4868
  269SOL    HW2 3996   2.914   2.417   2.866  0.5737  0.9197  0.0022
  269SOL     MW 3997   2.875   2.486   2.898  0.0032 -0.0040 -0.0095
  270SOL     OW 3998   3.218   2.242   2.695  0.3333  0.0612 -0.4116
  270SOL    HW1 3999   3.300   2.210   2.734 -1.0122 -0.6712  1.9898
  270SOL    HW2 4000   3.201   2.175   2.629  0.2181  0.0893 -0.4088
  270SOL     MW 4001   3.227   2.229   2.691  0.0032 -0.0040 -0.0095
  271SOL     OW 4002   2.747   4.415   0.212 -0.1129  0.7491 -0.4585
  271SOL    HW1 4003   2.842   4.411   0.222 -0.2993  0.5167  1.5725
  271SOL    HW2 4004   2.730   4.419   0.118 -0.7765 -1.0151 -0.4454
  271SOL     MW 4005   2.757   4.415   0.201  0.0032 -0.0040 -0.0095
  272SOL     OW 4006   3.394   4.385   3.077  0.3437  0.4389  0.4964
  272SOL    HW1 4007   3.422   4.327   3.148 -0.7366 -0.6438  0.0800
  272SOL    HW2 4008   3.300   4.381   3.089  0.3085 -0.5518  0.0027
  272SOL     MW 4009   3.386   4.377   3.088  0.0032 -0.0040 -0.0095
  273SOL     OW 4010   4.009   4.036   0.451 -0.3604  0.2467  0.3287
  273SOL    HW1 4011   4.043   3.947   0.443 -0.7201  0.0752  0.7054
  273SOL    HW2 4012   3.922   4.030   0.412  0.8986  2.5805 -3.3673
  273SOL     MW 4013   4.002   4.024   0.445  0.0032 -0.0040 -0.0095
  274SOL     OW 4014   2.454   2.461   0.250 -0.1294 -0.3698 -0.1700
  274SOL    HW1 4015   2.430   2.524   0.181  1.4190  0.2668 -0.1884
  274SOL    HW2 4016   2.474   2.381   0.202 -0.4049 -0.7984  0.4224
  274SOL     MW 4017   2.454   2.459   0.234  0.0032 -0.0040 -0.0095
  275SOL     OW 4018   3.009   4.413   0.226 -0.0846  0.2930 -0.0985
  275SOL    HW1 4019   3.015   4.504   0.256  1.0497  0.0584  0.4434
  275SOL    HW2 4020   3.050   4.371   0.302  0.3236 -0.8872 -0.9474
  275SOL     MW 4021   3.015   4.420   0.240  0.0032 -0.0040 -0.0095
  276SOL     OW 4022   2.213   2.095   2.605 -0.0837  0.2320  0.0085
  276SOL    HW1 4023   2.255   2.085   2.690  0.7837  1.1974 -0.2962
  276SOL    HW2 4024   2.175   2.007   2.593  2.6013 -1.0186  0.0905
  276SOL     MW 4025   2.213   2.082   2.614  0.0032 -0.0040 -0.0095
  277SOL     OW 4026   2.797   3.368   0.266 -0.5082  0.2034 -0.0186
  277SOL    HW1 4027   2.887   3.376   0.236  0.0062 -1.3603  0.9646
  277SOL    HW2 4028   2.753   3.389   0.184  0.5784  0.0241 -0.6714
  277SOL     MW 4029   2.803   3.372   0.252  0.0032 -0.0040 -0.0095
  278SOL     OW 4030   0.701   4.500   0.519 -0.1268 -0.0576 -0.2004
  278SOL    HW1 4031   0.618   4.543   0.540  0.4150 -0.3842  3.0869
  278SOL    HW2 4032   0.692   4.414   0.560 -0.3936 -0.0816 -0.3011
  278SOL     MW 4033   0.689   4.495   0.527  0.0032 -0.0040 -0.0095
  279SOL     OW 4034   2.394   2.661   0.070  0.0840 -0.2828 -0.1042
  279SOL    HW1 4035   2.327   2.644   0.004 -0.6159  0.0020  0.5198
  279SOL    HW2 4036   2.347   2.714   0.134  1.4947  1.6855 -0.6083
  279SOL     MW 4037   2.379   2.666   0.070  0.0032 -0.0040 -0.0095
  280SOL     OW 4038   2.242   0.417   2.695 -0.4771 -0.2130  0.0690
  280SOL    HW1 4039   2.157   0.441   2.730 -0.6648 -1.6759  0.7150
  280SOL    HW2 4040   2.255   0.496   2.643 -1.1776  0.6058  1.0971
  280SOL     MW 4041   2.233   0.430   2.693  0.0032 -0.0040 -0.0095
  281SOL     OW 4042   4.595   4.366   0.767  0.3133 -0.5340 -0.2212
  281SOL    HW1 4043   4.646   4.396   0.691 -0.0370  0.7167  0.0172
  281SOL    HW2 4044   4.600   4.271   0.765 -1.4784 -0.6912  0.8476
  281SOL     MW 4045   4.602   4.358   0.756  0.0032 -0.0040 -0.0095
  282SOL     OW 4046   0.390   3.766   0.090 -0.2680  0.1713  0.2583
  282SOL    HW1 4047   0.295   3.776   0.085 -0.4044 -1.4520 -1.3276
  282SOL    HW2 4048   0.413   3.694   0.031  1.3121  0.5396  0.3712
  282SOL     MW 4049   0.381   3.758   0.081  0.0032 -0.0040 -0.0095
  283SOL     OW 4050   2.704   3.738   2.885  0.0031 -0.0667 -0.5212
  283SOL    HW1 4051   2.622   3.727   2.836 -0.9231 -2.7903  1.3715
  283SOL    HW2 4052   2.687   3.810   2.946  1.2382  0.4794 -0.7887
  283SOL     MW 4053   2.691   3.746   2.887  0.0032 -0.0040 -0.0095
  284SOL     OW 4054   3.685   3.011   0.280 -0.2503  0.6847  0.2251
  284SOL    HW1 4055   3.597   2.995   0.314 -0.2204 -1.0783 -0.4319
  284SOL    HW2 4056   3.681   2.960   0.199 -0.9829  0.0484  0.6596
  284SOL     MW 4057   3.673   3.002   0.274  0.0032 -0.0040 -0.0095
  285SOL     OW 4058   2.374   2.012   0.160  0.4497  0.0294 -0.0496
  285SOL    HW1 4059   2.322   2.065   0.220 -0.3661  0.7623 -1.3435
  285SOL    HW2 4060   2.434   2.078   0.125  0.4653  0.3155  0.5166
  285SOL     MW 4061   2.375   2.027   0.163  0.0032 -0.0040 -0.0095
  286SOL     OW 4062   0.410   4.031   3.114 -0.6732  0.4761 -0.4715
  286SOL    HW1 4063   0.329   4.022   3.063 -0.3975  1.8163 -1.2043
  286SOL    HW2 4064   0.427   3.942   3.144  1.8025  1.3233  0.9383
  286SOL     MW 4065   0.401   4.018   3.111  0.0032 -0.0040 -0.0095
  287SOL     OW 4066   2.733   4.500   3.070  0.1415  0.3549 -0.0712
  287SOL    HW1 4067   2.667   4.559   3.034 -0.9788 -0.9531 -0.2533
  287SOL    HW2 4068   2.740   4.425   3.010  0.8697  0.5925 -0.2992
  287SOL     MW 4069   2.725   4.498   3.057  0.0032 -0.0040 -0.0095
  288SOL     OW 4070   4.124   4.676   0.054 -0.5156  0.0309 -0.0406
  288SOL    HW1 4071   4.174   4.697   0.134 -1.1382 -1.1113  0.6644
  288SOL    HW2 4072   4.168   4.600   0.017  0.0553 -0.2887  1.2309
  288SOL     MW 4073   4.137   4.669   0.060  0.0032 -0.0040 -0.0095
  289SOL     OW 4074   3.671   4.677   0.113  0.0283  0.4404  0.3427
  289SOL    HW1 4075   3.584   4.656   0.078 -0.3435  1.8379  0.3555
  289SOL    HW2 4076   3.731   4.606   0.089 -0.9021  0.1907 -1.4913
  289SOL     MW 4077   3.668   4.665   0.105  0.0032 -0.0040 -0.0095
  290SOL     OW 4078   3.963   4.754   0.415  0.1749  0.5264  0.1156
  290SOL    HW1 4079   3.953   4.775   0.508  0.7856  0.4767  0.1952
  290SOL    HW2 4080   3.913   4.673   0.404 -0.8467  0.8497  1.8853
  290SOL     MW 4081   3.955   4.746   0.426  0.0032 -0.0040 -0.0095
  291SOL     OW 4082   2.513   3.986   2.536 -0.2919  0.0272  0.3610
  291SOL    HW1 4083   2.542   4.014   2.623  1.5807  0.2969 -0.2941
  291SOL    HW2 4084   2.422   3.959   2.546  0.1741 -1.3596  1.0337
  291SOL     MW 4085   2.505   3.986   2.549  0.0032 -0.0040 -0.0095
  292SOL     OW 4086   0.114   4.169   0.354 -0.5677 -0.6028 -0.0042
  292SOL    HW1 4087   0.160   4.087   0.373  2.2518  0.9412  0.4760
  292SOL    HW2 4088   0.116   4.204   0.443  0.2279 -2.0810  0.5947
  292SOL     MW 4089   0.120   4.163   0.368  0.0032 -0.0040 -0.0095
  293SOL     OW 4090   1.865   0.593   2.636  0.0991  0.3319 -0.1633
  293SOL    HW1 4091   1.828   0.655   2.698  0.2647 -1.2798  1.6294
  293SOL    HW2 4092   1.899   0.528   2.698 -1.1521  0.4506  0.6658
  293SOL     MW 4093   1.865   0.592   2.652  0.0032 -0.0040 -0.0095
  294SOL     OW 4094   3.636   1.285   2.955 -0.0696 -0.2965 -0.0449
  294SOL    HW1 4095   3.663   1.301   2.864 -0.1262 -1.0671 -0.2013
  294SOL    HW2 4096   3.556   1.235   2.944 -0.2297  0.0858 -0.6702
  294SOL     MW 4097   3.629   1.281   2.942  0.0032 -0.0040 -0.0095
  295SOL     OW 4098   1.983   0.411   2.812 -0.2803 -0.3297  0.0635
  295SOL    HW1 4099   1.948   0.327   2.784  0.3983 -1.0561  1.3254
  295SOL    HW2 4100   2.001   0.395   2.904  1.1453  1.3631  0.1302
  295SOL     MW 4101   1.981   0.398   2.820  0.0032 -0.0040 -0.0095
  296SOL     OW 4102   2.522   1.023   0.027  0.2638 -0.1765 -0.4041
  296SOL    HW1 4103   2.555   1.016  -0.063 -0.5419 -0.0420 -0.7230
  296SOL    HW2 4104   2.531   1.117   0.041 -0.6760  0.1021 -1.5193
  296SOL     MW 4105   2.527   1.034   0.017  0.0032 -0.0040 -0.0095
  297SOL     OW 4106   3.833   3.120   0.490 -0.7398 -0.5553 -0.3619
  297SOL    HW1 4107   3.862   3.181   0.423  2.2632 -0.1177  1.1432
  297SOL    HW2 4108   3.788   3.049   0.445 -1.8755  0.0252 -0.1788
  297SOL     MW 4109   3.831   3.119   0.475  0.0032 -0.0040 -0.0095
  298SOL     OW 4110   1.670   4.060   2.946 -0.1607  0.5941 -0.4070
  298SOL    HW1 4111   1.629   4.124   3.004 -0.9491  0.9783 -1.3660
  298SOL    HW2 4112   1.665   3.977   2.993  1.5130  1.1144  0.7821
  298SOL     MW 4113   1.664   4.058   2.960  0.0032 -0.0040 -0.0095
  299SOL     OW 4114   2.744   3.739   0.076  0.3335 -0.4889  0.4753
  299SOL    HW1 4115   2.729   3.650   0.043 -0.6789  0.2068 -1.0510
  299SOL    HW2 4116   2.739   3.727   0.171  1.5503 -1.6218  0.4279
  299SOL     MW 4117   2.741   3.726   0.084  0.0032 -0.0040 -0.0095
  300SOL     OW 4118   1.121   1.588   0.225  0.0144 -0.7527 -0.3387
  300SOL    HW1 4119   1.173   1.607   0.303 -1.4314 -0.8894  0.6850
  300SOL    HW2 4120   1.107   1.677   0.192  2.7281 -0.5076 -1.0940
  300SOL     MW 4121   1.126   1.602   0.231  0.0032 -0.0040 -0.0095
  301SOL     OW 4122   0.184   1.078   0.180  0.4285  0.1707  0.2209
  301SOL    HW1 4123   0.110   1.018   0.171  0.3102  0.1767  1.1378
  301SOL    HW2 4124   0.145   1.155   0.219  0.3852  1.3156 -1.9128
  301SOL     MW 4125   0.169   1.080   0.184  0.0032 -0.0040 -0.0095
  302SOL     OW 4126   2.752   0.051   2.909 -1.0372 -0.1450  0.0850
  302SOL    HW1 4127   2.748   0.042   3.005 -0.6937 -1.0170  0.0267
  302SOL    HW2 4128   2.787  -0.034   2.881  0.1466  0.1422  0.6550
  302SOL     MW 4129   2.756   0.038   2.918  0.0032 -0.0040 -0.0095
  303SOL     OW 4130   5.078   2.611   2.978  0.4126 -0.0394 -0.0609
  303SOL    HW1 4131   5.157   2.653   2.944  0.7666 -1.1625 -0.6679
  303SOL    HW2 4132   5.071   2.540   2.914  1.9636 -1.2098  0.9952
  303SOL     MW 4133   5.088   2.608   2.965  0.0032 -0.0040 -0.0095
  304SOL     OW 4134   2.150   3.935   2.818  0.0748 -0.2686 -0.2133
  304SOL    HW1 4135   2.077   3.882   2.788  0.7269 -0.7344 -1.0369
  304SOL    HW2 4136   2.122   3.978   2.899  0.2987 -0.3429 -0.0938
  304SOL     MW 4137   2.137   3.934   2.825  0.0032 -0.0040 -0.0095
  305SOL     OW 4138   2.158   0.113   3.037  0.1381  0.0605 -0.0574
  305SOL    HW1 4139   2.239   0.161   3.020 -0.4772  1.9964  2.0378
  305SOL    HW2 4140   2.187   0.046   3.099 -0.2641  0.0807  0.1509
  305SOL     MW 4141   2.173   0.110   3.043  0.0032 -0.0040 -0.0095
  306SOL     OW 4142   4.223   4.686   0.347  0.1814 -0.4743  0.4999
  306SOL    HW1 4143   4.222   4.599   0.386 -0.7493 -0.0502  1.4496
  306SOL    HW2 4144   4.134   4.719   0.353  1.2606  2.9337  0.1219
  306SOL     MW 4145   4.211   4.679   0.353  0.0032 -0.0040 -0.0095
  307SOL     OW 4146   0.544   2.010   2.987 -0.3853 -0.0002 -0.7616
  307SOL    HW1 4147   0.466   1.957   2.973  1.1397 -3.4676  2.0931
  307SOL    HW2 4148   0.606   1.939   3.008 -0.9660 -0.6710 -1.2759
  307SOL     MW 4149   0.542   1.993   2.988  0.0032 -0.0040 -0.0095
  308SOL     OW 4150   5.098   3.650   3.041 -0.3796  0.0939  0.1658
  308SOL    HW1 4151   5.048   3.585   3.090 -1.7398  0.5521 -0.5480
  308SOL    HW2 4152   5.134   3.711   3.105  0.0362  1.9654 -1.7377
  308SOL     MW 4153   5.096   3.650   3.056  0.0032 -0.0040 -0.0095
  309SOL     OW 4154   3.409   4.656   0.014  0.0152 -0.3207  0.0379
  309SOL    HW1 4155   3.400   4.564  -0.011  0.9047 -0.6411  0.8215
  309SOL    HW2 4156   3.433   4.696  -0.070 -0.6512 -1.8960 -0.9463
  309SOL     MW 4157   3.411   4.649  -0.000  0.0032 -0.0040 -0.0095
  310SOL     OW 4158   1.581   2.692   2.866  0.2339  0.4288  0.1725
  310SOL    HW1 4159   1.551   2.775   2.902 -1.5351 -0.2817  0.4478
  310SOL    HW2 4160   1.606   2.716   2.777 -0.2772 -2.8664 -0.9976
  310SOL     MW 4161   1.581   2.706   2.859  0.0032 -0.0040 -0.0095
  311SOL     OW 4162   0.073   3.160   0.087  0.5150 -0.0503 -0.0628
  311SOL    HW1 4163  -0.004   3.162   0.144  0.4020 -1.3662 -0.1351
  311SOL    HW2 4164   0.039   3.167  -0.002 -0.2686  0.6939  0.2866
  311SOL     MW 4165   0.059   3.161   0.083  0.0032 -0.0040 -0.0095
  312SOL     OW 4166   2.837   3.491   2.887  0.2917  0.1439  0.3618
  312SOL    HW1 4167   2.804   3.580   2.879 -0.7032 -0.2700 -0.2901
  312SOL    HW2 4168   2.771   3.452   2.830  0.7331  1.0923 -0.8264
  312SOL     MW 4169   2.824   3.498   2.879  0.0032 -0.0040 -0.0095
  313SOL     OW 4170   2.770   4.694   0.232 -0.1070  0.5375  0.1283
  313SOL    HW1 4171   2.846   4.689   0.290 -0.7356 -0.1595  0.9081
  313SOL    HW2 4172   2.758   4.604   0.200 -1.7437  0.3436  1.1769
  313SOL     MW 4173   2.778   4.681   0.235  0.0032 -0.0040 -0.0095
  314SOL     OW 4174   2.558   4.104   2.781 -0.0064  0.0070 -0.4749
  314SOL    HW1 4175   2.480   4.160   2.773 -0.1665 -0.2308 -0.6040
  314SOL    HW2 4176   2.520   4.031   2.830  2.1363 -0.0867  1.1709
  314SOL     MW 4177   2.543   4.102   2.786  0.0032 -0.0040 -0.0095
  315SOL     OW 4178   1.501   4.671   0.098  0.0334 -0.4999  0.0509
  315SOL    HW1 4179   1.562   4.741   0.120 -0.3867 -0.9111  2.8119
  315SOL    HW2 4180   1.480   4.685   0.006  2.2401  0.0151 -0.4439
  315SOL     MW 4181   1.507   4.682   0.089  0.0032 -0.0040 -0.0095
  316SOL     OW 4182   2.247   1.020   3.097  0.4262 -0.0338 -0.1692
  316SOL    HW1 4183   2.242   1.114   3.081 -2.5335  0.2335  1.4475
  316SOL    HW2 4184   2.334   1.009   3.134  0.2655 -2.0375 -0.2398
  316SOL     MW 4185   2.258   1.031   3.100  0.0032 -0.0040 -0.0095
  317SOL     OW 4186   2.010   0.854   3.103 -0.2928  0.2594  0.1918
  317SOL    HW1 4187   2.061   0.776   3.123  2.2682  1.2711 -1.8147
  317SOL    HW2 4188   2.083   0.915   3.109 -0.2434  0.1429  0.8062
  317SOL     MW 4189   2.026   0.852   3.106  0.0032 -0.0040 -0.0095
  318SOL     OW 4190   3.493   3.941   2.801 -0.3967  0.0518 -0.4992
  318SOL    HW1 4191   3.481   4.028   2.841 -0.1894 -0.1078 -0.0744
  318SOL    HW2 4192   3.581   3.951   2.764 -0.0423  2.1948  0.7114
  318SOL     MW 4193   3.503   3.954   2.802  0.0032 -0.0040 -0.0095
  319SOL     OW 4194   2.021   0.356   3.079 -0.3231  0.0558 -0.1723
  319SOL    HW1 4195   2.093   0.418   3.083 -0.7832  0.6260 -0.5741
  319SOL    HW2 4196   2.061   0.270   3.064 -1.0266 -0.3794  0.3846
  319SOL     MW 4197   2.036   0.353   3.077  0.0032 -0.0040 -0.0095
  320SOL     OW 4198   0.546   0.926   0.228  0.2230  0.3336  0.0826
  320SOL    HW1 4199   0.604   1.001   0.234 -1.9504  2.1297  0.1572
  320SOL    HW2 4200   0.525   0.939   0.135 -0.1478  0.8927  0.2368
  320SOL     MW 4201   0.551   0.938   0.216  0.0032 -0.0040 -0.0095
  321SOL     OW 4202   1.945   4.839   0.129  0.2985  0.2726  0.4326
  321SOL    HW1 4203   2.016   4.895   0.098  1.6490 -1.4196  0.3128
  321SOL    HW2 4204   1.946   4.758   0.078  1.8707 -0.4601  1.5656
  321SOL     MW 4205   1.955   4.836   0.118  0.0032 -0.0040 -0.0095
  322SOL     OW 4206   2.632   3.373   2.726  0.4803  0.2311 -0.3037
  322SOL    HW1 4207   2.686   3.349   2.650  0.5504 -1.8950  0.3543
  322SOL    HW2 4208   2.559   3.311   2.723 -0.1370  0.7169  2.3828
  322SOL     MW 4209   2.630   3.362   2.715  0.0032 -0.0040 -0.0095
  323SOL     OW 4210   0.257   3.950   0.423 -0.1236 -0.0264  0.3000
  323SOL    HW1 4211   0.328   3.951   0.359 -1.1287  1.4800 -0.8534
  323SOL    HW2 4212   0.303   3.982   0.501  1.5767 -1.3512 -0.0972
  323SOL     MW 4213   0.273   3.955   0.425  0.0032 -0.0040 -0.0095
  324SOL     OW 4214   0.432   3.567   3.022  0.3726  0.3629  0.1049
  324SOL    HW1 4215   0.458   3.606   2.938 -0.3475  0.1899 -0.2129
  324SOL    HW2 4216   0.345   3.531   3.003  0.2012  1.4324 -1.3649
  324SOL     MW 4217   0.424   3.567   3.008  0.0032 -0.0040 -0.0095
  325SOL     OW 4218   0.779   1.944   0.120 -0.2069  0.2984 -0.3107
  325SOL    HW1 4219   0.864   1.901   0.114 -0.2776 -0.0906  1.1789
  325SOL    HW2 4220   0.717   1.874   0.140  0.5145 -0.8885 -1.9312
  325SOL     MW 4221   0.782   1.929   0.122  0.0032 -0.0040 -0.0095
  326SOL     OW 4222   3.519   4.219   0.153  0.3145 -0.1849 -0.0144
  326SOL    HW1 4223   3.474   4.136   0.169 -1.6140  0.7055 -0.5023
  326SOL    HW2 4224   3.545   4.241   0.242  0.3500 -0.5512  0.0655
  326SOL     MW 4225   3.516   4.211   0.167  0.0032 -0.0040 -0.0095
  327SOL     OW 4226   2.646   2.621   0.382 -0.1438 -0.1688  0.2255
  327SOL    HW1 4227   2.711   2.626   0.312 -1.8318 -0.5164 -1.4259
  327SOL    HW2 4228   2.576   2.579   0.333  1.8154 -1.7485 -1.4114
  327SOL     MW 4229   2.645   2.616   0.366  0.0032 -0.0040 -0.0095
  328SOL     OW 4230   3.716   4.127   2.997 -0.1990  0.3257  0.2331
  328SOL    HW1 4231   3.740   4.215   2.967 -0.0590 -0.5158 -2.4283
  328SOL    HW2 4232   3.633   4.140   3.042 -0.0080 -0.7143  0.9099
  328SOL     MW 4233   3.708   4.140   2.999  0.0032 -0.0040 -0.0095
  329SOL     OW 4234   3.277   3.263   0.206 -0.1289  0.0749 -0.5937
  329SOL    HW1 4235   3.328   3.344   0.199 -1.3604  0.8162 -1.3738
  329SOL    HW2 4236   3.189   3.296   0.188  0.1241  1.2732  0.2178
  329SOL     MW 4237   3.272   3.278   0.203  0.0032 -0.0040 -0.0095
  330SOL     OW 4238   2.368   4.879   2.988 -0.6121  0.0527  0.0352
  330SOL    HW1 4239   2.409   4.952   2.942  0.4746 -0.1434  0.6553
  330SOL    HW2 4240   2.318   4.835   2.919  0.8322  2.0392 -2.4212
  330SOL     MW 4241   2.367   4.883   2.973  0.0032 -0.0040 -0.0095
  331SOL     OW 4242   3.171   2.285   3.114 -0.2225  0.1589 -0.1067
  331SOL    HW1 4243   3.182   2.197   3.150 -0.5701  0.4039  0.6227
  331SOL    HW2 4244   3.134   2.278   3.026 -1.9202 -0.8751  0.6384
  331SOL     MW 4245   3.168   2.273   3.107  0.0032 -0.0040 -0.0095
  332SOL     OW 4246   1.054   1.188   2.868 -0.8284 -0.1597  0.0460
  332SOL    HW1 4247   1.058   1.107   2.819 -1.4016 -0.8115  1.0375
  332SOL    HW2 4248   0.958   1.192   2.875 -1.0931 -2.0571 -1.7215
  332SOL     MW 4249   1.042   1.178   2.863  0.0032 -0.0040 -0.0095
  333SOL     OW 4250   4.519   4.392   0.389 -0.5648  0.0225 -0.3914
  333SOL    HW1 4251   4.449   4.367   0.328 -0.3407 -2.2121  0.2124
  333SOL    HW2 4252   4.484   4.472   0.429 -1.3741  0.8725 -2.6472
  333SOL     MW 4253   4.505   4.400   0.386  0.0032 -0.0040 -0.0095
  334SOL     OW 4254   2.136   0.700   2.838 -0.3689  0.4372 -0.3414
  334SOL    HW1 4255   2.126   0.691   2.743 -1.7109 -0.1342 -0.1709
  334SOL    HW2 4256   2.215   0.753   2.845 -0.9132  1.2226 -0.0282
  334SOL     MW 4257   2.145   0.706   2.826  0.0032 -0.0040 -0.0095
  335SOL     OW 4258   3.076   3.471   2.754  0.1126 -0.1764 -0.3795
  335SOL    HW1 4259   3.121   3.449   2.836  2.5644 -0.4021 -1.6952
  335SOL    HW2 4260   2.990   3.500   2.785  0.1175  0.0849 -0.6100
  335SOL     MW 4261   3.070   3.472   2.769  0.0032 -0.0040 -0.0095
  336SOL     OW 4262   0.463   2.197   0.053  0.1298 -0.8646  0.0931
  336SOL    HW1 4263   0.544   2.190   0.104  0.7712  0.1471 -0.7675
  336SOL    HW2 4264   0.487   2.150  -0.027  1.0756  0.8958 -0.7008
  336SOL     MW 4265   0.477   2.190   0.049  0.0032 -0.0040 -0.0095
  337SOL     OW 4266   1.448   4.768   2.969 -0.2275 -0.2239 -0.0051
  337SOL    HW1 4267   1.486   4.842   2.923 -2.1141  0.1563 -1.0148
  337SOL    HW2 4268   1.392   4.822   3.025 -0.5154 -0.2644 -0.2596
  337SOL     MW 4269   1.446   4.785   2.971  0.0032 -0.0040 -0.0095
  338SOL     OW 4270   3.352   2.462   3.040 -0.3808 -0.2930  0.2856
  338SOL    HW1 4271   3.297   2.390   3.073 -1.4204  1.2667  2.1594
  338SOL    HW2 4272   3.320   2.470   2.950 -3.5658 -1.7085  1.1388
  338SOL     MW 4273   3.340   2.453   3.033  0.0032 -0.0040 -0.0095
  339SOL     OW 4274   2.224   4.991   0.092  0.4063 -0.3303 -0.0880
  339SOL    HW1 4275   2.292   5.012   0.157  1.3750 -0.3341 -1.0685
  339SOL    HW2 4276   2.273   4.946   0.023 -1.3971 -1.4504 -0.7027
  339SOL     MW 4277   2.240   4.988   0.091  0.0032 -0.0040 -0.0095
  340SOL     OW 4278   1.104   1.643   3.010  0.3851 -0.3616 -0.6474
  340SOL    HW1 4279   1.187   1.607   2.977 -0.2378 -0.2142 -2.4849
  340SOL    HW2 4280   1.069   1.570   3.060  1.1452  0.5769  1.3880
  340SOL     MW 4281   1.111   1.629   3.012  0.0032 -0.0040 -0.0095
  341SOL     OW 4282   0.090   4.232   0.619 -0.2063 -0.0827 -0.6753
  341SOL    HW1 4283   0.049   4.197   0.698 -0.7912  1.8254 -0.0744
  341SOL    HW2 4284   0.073   4.326   0.621 -0.0702 -0.0543 -0.8871
  341SOL     MW 4285   0.083   4.240   0.630  0.0032 -0.0040 -0.0095
  342SOL     OW 4286   2.494   5.077   2.861  0.1133 -0.7116 -0.0937
  342SOL    HW1 4287   2.588   5.092   2.862 -0.2087  1.7478  0.6224
  342SOL    HW2 4288   2.460   5.165   2.880 -0.5748 -0.7488 -1.0655
  342SOL     MW 4289   2.502   5.091   2.864  0.0032 -0.0040 -0.0095
  343SOL     OW 4290   3.053   4.597   2.979  0.2171 -0.4212 -0.5146
  343SOL    HW1 4291   3.044   4.621   2.887 -2.4847  0.1588 -0.1971
  343SOL    HW2 4292   2.983   4.651   3.016  0.6266  0.8433 -1.5464
  343SOL     MW 4293   3.043   4.607   2.972  0.0032 -0.0040 -0.0095
  344SOL     OW 4294   2.028   1.437   2.749  0.6519 -0.3355 -0.2917
  344SOL    HW1 4295   2.003   1.516   2.703  1.3341 -0.7542 -1.4162
  344SOL    HW2 4296   1.954   1.379   2.731  1.2417 -1.4421  0.6949
  344SOL     MW 4297   2.015   1.440   2.741  0.0032 -0.0040 -0.0095
  345SOL     OW 4298   0.438   0.698   2.983 -0.8610 -1.1446 -0.7013
  345SOL    HW1 4299   0.346   0.671   2.984 -1.6166  1.2674  0.1366
  345SOL    HW2 4300   0.450   0.703   2.888 -1.4153 -0.3121 -0.7370
  345SOL     MW 4301   0.428   0.695   2.970  0.0032 -0.0040 -0.0095
  346SOL     OW 4302   4.656   4.151   0.417 -0.3518  0.6258 -0.2871
  346SOL    HW1 4303   4.667   4.141   0.323 -0.6604  1.5775 -0.4406
  346SOL    HW2 4304   4.618   4.239   0.418 -1.0638  0.3320  1.4313
  346SOL     MW 4305   4.652   4.161   0.405  0.0032 -0.0040 -0.0095
  347SOL     OW 4306   3.069   2.803   0.159  0.3470 -0.9471  0.2943
  347SOL    HW1 4307   3.107   2.876   0.208 -0.2560  0.4229 -1.1907
  347SOL    HW2 4308   3.142   2.753   0.122  0.4595 -0.9001  0.4526
  347SOL     MW 4309   3.084   2.806   0.160  0.0032 -0.0040 -0.0095
  348SOL     OW 4310   3.183   4.750   0.154  0.0275  0.0065 -0.2119
  348SOL    HW1 4311   3.269   4.720   0.124 -0.5760 -1.8462 -0.2420
  348SOL    HW2 4312   3.125   4.741   0.079 -0.8226 -0.6022  0.4978
  348SOL     MW 4313   3.187   4.745   0.140  0.0032 -0.0040 -0.0095
  349SOL     OW 4314   0.169   4.018   2.952 -0.1015 -0.0504 -0.0613
  349SOL    HW1 4315   0.087   3.972   2.933 -0.9441  1.0443  0.8260
  349SOL    HW2 4316   0.214   4.010   2.868  2.0209  0.6120  0.9499
  349SOL     MW 4317   0.164   4.011   2.938  0.0032 -0.0040 -0.0095
  350SOL     OW 4318   3.526   4.797   2.918 -0.0559 -0.2216  0.5784
  350SOL    HW1 4319   3.538   4.889   2.895 -0.0326 -0.3944 -0.1504
  350SOL    HW2 4320   3.614   4.762   2.906 -0.2357  0.1937 -3.2081
  350SOL     MW 4321   3.539   4.805   2.913  0.0032 -0.0040 -0.0095
  351SOL     OW 4322   2.597   1.574   2.890 -0.0200 -0.0890 -0.1202
  351SOL    HW1 4323   2.575   1.492   2.846  0.3437  0.5861 -1.6336
  351SOL    HW2 4324   2.514   1.622   2.895  0.2845  0.3893  0.4212
  351SOL     MW 4325   2.583   1.570   2.885  0.0032 -0.0040 -0.0095
  352SOL     OW 4326   2.306   4.217   2.774  0.1708 -0.5842 -0.6147
  352SOL    HW1 4327   2.269   4.207   2.686 -0.9529  0.6444 -0.3127
  352SOL    HW2 4328   2.355   4.299   2.771  1.4446 -1.3309 -0.6461
  352SOL     MW 4329   2.307   4.226   2.762  0.0032 -0.0040 -0.0095
  353SOL     OW 4330   2.143   4.217   2.515 -0.4164 -0.4651 -0.2777
  353SOL    HW1 4331   2.050   4.197   2.520 -0.2732 -0.9870  0.4304
  353SOL    HW2 4332   2.141   4.306   2.547 -2.0800 -0.7265  0.4054
  353SOL     MW 4333   2.131   4.226   2.520  0.0032 -0.0040 -0.0095
  354SOL     OW 4334   3.634   3.323   0.543  0.1634 -0.2042 -0.2217
  354SOL    HW1 4335   3.639   3.354   0.453  0.6505  0.1533 -0.0803
  354SOL    HW2 4336   3.692   3.248   0.550  0.2789 -0.2658 -1.5981
  354SOL     MW 4337   3.642   3.317   0.532  0.0032 -0.0040 -0.0095
  355SOL     OW 4338   0.272   1.389   2.957  0.0684  0.5066 -0.1603
  355SOL    HW1 4339   0.304   1.433   3.036 -0.1576  0.5555 -0.0969
  355SOL    HW2 4340   0.276   1.463   2.895  0.9846  0.3736 -0.2731
  355SOL     MW 4341   0.277   1.405   2.959  0.0032 -0.0040 -0.0095
  356SOL     OW 4342   3.715   3.739   0.089  0.3393  0.1864  0.1160
  356SOL    HW1 4343   3.647   3.759   0.024  0.2615  1.3876  0.5318
  356SOL    HW2 4344   3.670   3.744   0.173  0.8589  2.3138  0.3320
  356SOL     MW 4345   3.700   3.743   0.091  0.0032 -0.0040 -0.0095
  357SOL     OW 4346   4.148   4.478   0.516 -0.2011  0.0915  0.4103
  357SOL    HW1 4347   4.072   4.511   0.565  0.4877  1.6881  0.4580
  357SOL    HW2 4348   4.217   4.479   0.583  1.0270 -2.1866 -0.6866
  357SOL     MW 4349   4.147   4.482   0.531  0.0032 -0.0040 -0.0095
  358SOL     OW 4350   3.162   3.811   0.452  0.1051  0.0650 -0.0677
  358SOL    HW1 4351   3.125   3.736   0.498  0.3100 -1.5636 -2.3697
  358SOL    HW2 4352   3.105   3.885   0.474  1.1559  1.1851 -0.9933
  358SOL     MW 4353   3.150   3.811   0.461  0.0032 -0.0040 -0.0095
  359SOL     OW 4354   1.555   2.982   2.865  0.0916  0.1442  0.0592
  359SOL    HW1 4355   1.537   3.074   2.845  0.8562  0.5611  1.1698
  359SOL    HW2 4356   1.651   2.982   2.859  0.1610 -0.1997  0.9612
  359SOL     MW 4357   1.566   2.994   2.861  0.0032 -0.0040 -0.0095
  360SOL     OW 4358   0.104   4.955   0.018  0.1497 -0.2450 -0.1421
  360SOL    HW1 4359   0.032   4.975  -0.042 -1.4852 -1.0175  1.4702
  360SOL    HW2 4360   0.175   5.004  -0.024 -0.5653  1.1345  0.1885
  360SOL     MW 4361   0.104   4.964   0.005  0.0032 -0.0040 -0.0095
  361SOL     OW 4362   2.846   2.659   0.168  0.2256  0.3596 -0.7724
  361SOL    HW1 4363   2.928   2.708   0.170  0.8350 -0.6252 -0.2984
  361SOL    HW2 4364   2.883   2.577   0.135  1.5047  0.7818 -0.4550
  361SOL     MW 4365   2.862   2.654   0.164  0.0032 -0.0040 -0.0095
  362SOL     OW 4366   0.074   3.815   0.130 -0.2667 -0.2389 -0.1950
  362SOL    HW1 4367   0.036   3.903   0.134  1.5054  0.5620  0.1257
  362SOL    HW2 4368   0.102   3.803   0.221 -0.9555 -1.2420 -0.1023
  362SOL     MW 4369   0.073   3.825   0.143  0.0032 -0.0040 -0.0095
  363SOL     OW 4370   3.211   3.910   2.744 -0.1360 -0.0948 -0.4304
  363SOL    HW1 4371   3.190   3.993   2.701 -0.5561 -0.3398 -0.7054
  363SOL    HW2 4372   3.307   3.904   2.747 -0.0861  0.6897 -0.1595
  363SOL     MW 4373   3.221   3.920   2.739  0.0032 -0.0040 -0.0095
  364SOL     OW 4374   3.985   4.846   3.017  0.0896  0.1871  0.8617
  364SOL    HW1 4375   4.042   4.796   3.075 -2.0177 -1.2186  1.8761
  364SOL    HW2 4376   4.036   4.908   2.965 -0.8829 -1.0964 -1.8687
  364SOL     MW 4377   3.999   4.847   3.018  0.0032 -0.0040 -0.0095
  365SOL     OW 4378   2.490   2.237   0.086 -0.6012 -0.1189  0.4343
  365SOL    HW1 4379   2.437   2.251   0.008 -0.8226  0.8340  0.7442
  365SOL    HW2 4380   2.579   2.236   0.051  0.0109 -1.5747  1.9149
  365SOL     MW 4381   2.495   2.239   0.071  0.0032 -0.0040 -0.0095
  366SOL     OW 4382   0.295   3.342   0.141  0.0914  0.3969 -0.0477
  366SOL    HW1 4383   0.236   3.267   0.132  2.1997 -1.5780  1.7009
  366SOL    HW2 4384   0.372   3.313   0.093  0.9307  1.0017  0.9179
  366SOL     MW 4385   0.297   3.329   0.133  0.0032 -0.0040 -0.0095
  367SOL     OW 4386   0.741   2.707   0.126 -0.5955  0.3268  0.2418
  367SOL    HW1 4387   0.699   2.698   0.040  0.4468 -1.2338 -0.1434
  367SOL    HW2 4388   0.786   2.791   0.119 -1.2404  0.5968 -1.0827
  367SOL     MW 4389   0.741   2.717   0.114  0.0032 -0.0040 -0.0095
  368SOL     OW 4390   0.160   3.702   0.370 -0.4471 -0.6210 -0.0216
  368SOL    HW1 4391   0.182   3.786   0.412  0.3646 -0.4462 -0.7636
  368SOL    HW2 4392   0.246   3.660   0.367  0.3326  0.9328 -0.6878
  368SOL     MW 4393   0.174   3.708   0.375  0.0032 -0.0040 -0.0095
  369SOL     OW 4394   4.062   4.291   0.326  0.1455  0.2603 -0.2347
  369SOL    HW1 4395   4.086   4.348   0.399  2.6554 -2.3107  1.1720
  369SOL    HW2 4396   4.050   4.206   0.370  1.6599  0.0174 -0.2283
  369SOL     MW 4397   4.064   4.287   0.342  0.0032 -0.0040 -0.0095
  370SOL     OW 4398   2.585   1.042   2.876 -0.4177 -0.0764  0.3814
  370SOL    HW1 4399   2.511   0.990   2.844 -1.2400  1.3373 -0.1022
  370SOL    HW2 4400   2.659   0.990   2.846 -0.2723  0.2065  0.2455
  370SOL     MW 4401   2.585   1.028   2.868  0.0032 -0.0040 -0.0095
  371SOL     OW 4402   3.379   3.787   0.300 -0.3657 -0.3638 -0.3761
  371SOL    HW1 4403   3.358   3.859   0.241 -0.0541 -0.2495 -0.3482
  371SOL    HW2 4404   3.303   3.784   0.359 -1.0462 -0.1903 -1.2206
  371SOL     MW 4405   3.366   3.796   0.300  0.0032 -0.0040 -0.0095
  372SOL     OW 4406   4.950   2.759   0.068  0.4298  0.4860  0.1791
  372SOL    HW1 4407   4.978   2.696   0.001  0.3057 -0.5052  1.0342
  372SOL    HW2 4408   4.888   2.704   0.117  0.2161  0.1274 -0.4891
  372SOL     MW 4409   4.946   2.744   0.066  0.0032 -0.0040 -0.0095
  373SOL     OW 4410   2.961   3.197   2.967 -0.4964 -0.0698 -0.0094
  373SOL    HW1 4411   2.976   3.196   2.873 -1.1832 -0.5524 -0.1186
  373SOL    HW2 4412   2.990   3.110   2.994  0.3949  0.4380  0.7074
  373SOL     MW 4413   2.967   3.185   2.958  0.0032 -0.0040 -0.0095
  374SOL     OW 4414   3.432   1.112   2.882 -0.3870  0.0337 -0.1603
  374SOL    HW1 4415   3.452   1.035   2.935 -0.9730 -0.2515 -0.3418
  374SOL    HW2 4416   3.336   1.112   2.889 -0.3429  0.4895  0.5013
  374SOL     MW 4417   3.422   1.102   2.890  0.0032 -0.0040 -0.0095
  375SOL     OW 4418   2.806   0.895   2.793  0.1880  0.1132  0.5275
  375SOL    HW1 4419   2.827   0.864   2.881 -1.2165  1.3658  1.3501
  375SOL    HW2 4420   2.780   0.817   2.743 -1.4146  0.3553  0.9431
  375SOL     MW 4421   2.805   0.881   2.798  0.0032 -0.0040 -0.0095
  376SOL     OW 4422   2.358   2.291   2.966  0.5215 -0.6510  0.2697
  376SOL    HW1 4423   2.284   2.350   2.950  1.5579  0.6935  0.2071
  376SOL    HW2 4424   2.433   2.346   2.941  1.1872 -1.2024  1.0177
  376SOL     MW 4425   2.358   2.306   2.960  0.0032 -0.0040 -0.0095
  377SOL     OW 4426   4.655   3.769   0.388 -0.3690  0.1938 -0.0139
  377SOL    HW1 4427   4.650   3.674   0.372  1.2443 -0.1014  0.9682
  377SOL    HW2 4428   4.675   3.772   0.481  0.8653 -2.6777 -0.0567
  377SOL     MW 4429   4.657   3.757   0.398  0.0032 -0.0040 -0.0095
  378SOL     OW 4430   0.781   0.359   3.018  0.2629  0.0615 -0.1547
  378SOL    HW1 4431   0.686   0.365   3.029 -0.0894  0.8795 -2.7547
  378SOL    HW2 4432   0.821   0.427   3.072 -0.5838  0.6836 -0.2790
  378SOL     MW 4433   0.773   0.369   3.026  0.0032 -0.0040 -0.0095
  379SOL     OW 4434   0.342   1.009   0.386  0.2762 -0.2240  0.1895
  379SOL    HW1 4435   0.419   0.984   0.335  0.6628  0.6849  0.3036
  379SOL    HW2 4436   0.281   1.037   0.318 -0.7528  0.4058  1.3460
  379SOL     MW 4437   0.344   1.010   0.370  0.0032 -0.0040 -0.0095
   5.09982   5.09982   3.11462
