# Supplementary material for: Resolving liquid-to-glass transitions of water under soft nanoconfinement
Source: Nat Commun. 2026 May 8;17:6224. doi: 10.1038/s41467-026-72955-y (PMC13369869; doi:10.1038/s41467-026-72955-y)
Supplement: Supplementary file 3 — Supplementary Data 1 [file 41467_2026_72955_MOESM3_ESM.zip › 240K/sim2/initial.gro]

Lamellar phy in tip4pice water
 4437
    1phy    C35    1   3.765   1.303   2.179 -0.0188  0.1711  0.1506
    1phy    C33    2   3.714   1.336   2.032  0.2793  0.7098  0.2776
    1phy    C34    3   3.786   1.465   1.996 -0.2349  0.1089 -0.2362
    1phy    C32    4   3.752   1.231   1.925  0.2020  0.0174 -0.7738
    1phy    C31    5   3.624   1.163   1.873 -0.6198  0.0085 -0.3841
    1phy    C30    6   3.655   1.047   1.785 -0.0431  0.3662  0.8115
    1phy    C28    7   3.541   0.952   1.759  0.5484 -0.0241  0.1621
    1phy    C29    8   3.549   0.917   1.610  0.2197  0.1449  0.2570
    1phy    C27    9   3.525   0.833   1.854 -0.0817 -0.0748 -0.2000
    1phy    C26   10   3.391   0.821   1.930  1.1284 -0.1263 -0.0387
    1phy    C25   11   3.388   0.692   2.012  0.1022 -0.3048 -0.0120
    1phy    C23   12   3.268   0.675   2.108  0.6428 -0.7918  0.4911
    1phy    C24   13   3.190   0.546   2.076 -0.1106  0.8142 -0.0015
    1phy    C22   14   3.310   0.697   2.257  0.2194  0.6898 -0.1971
    1phy    C21   15   3.199   0.770   2.336  0.3770  0.5314  0.1995
    1phy    C20   16   3.230   0.749   2.483  0.4224 -0.4714  0.0965
    1phy    C18   17   3.119   0.783   2.582  0.0201  0.1720  0.2220
    1phy    O01   18   2.997   0.716   2.557  0.2851 -0.3473  0.3361
    1phy    H01   19   3.017   0.625   2.548  2.6020  0.2206 -1.3580
    1phy    C19   20   3.174   0.717   2.714 -0.4456  0.2953  0.0813
    1phy    C13   21   3.090   0.945   2.617 -1.0027  0.2235 -0.0595
    1phy     H3   22   3.189   0.996   2.625 -0.0654 -1.5786  0.3263
    1phy    O33   23   3.036   0.978   2.746 -0.1257  0.0897  0.4362
    1phy    H1B   24   2.959   0.927   2.760  0.0743  0.1510  1.8681
    1phy    C12   25   3.004   1.023   2.518 -0.1352  0.0499  0.2735
    1phy    O11   26   2.866   0.991   2.539 -0.5980  0.4205  0.0283
    1phy    H1A   27   2.865   0.904   2.574  2.7225 -0.6769 -2.1576
    2phy    C35   28   4.174   1.327   1.657 -0.3556  0.0843  0.7306
    2phy    C33   29   4.306   1.272   1.599  0.6210  0.0445 -0.2875
    2phy    C34   30   4.420   1.267   1.702  0.6242 -0.5702  0.1466
    2phy    C32   31   4.274   1.140   1.518  0.4580  0.1912 -0.2715
    2phy    C31   32   4.370   1.100   1.411  0.0877  0.0292 -0.2565
    2phy    C30   33   4.349   0.962   1.337  0.1112  0.8450 -0.5236
    2phy    C28   34   4.444   0.911   1.231 -0.1330 -0.3215  0.2123
    2phy    C29   35   4.435   0.761   1.238  0.3423  0.4787 -0.0209
    2phy    C27   36   4.435   0.980   1.095 -0.0903 -0.2797 -0.2651
    2phy    C26   37   4.562   0.975   1.013  0.2003 -0.9980  0.0547
    2phy    C25   38   4.536   1.041   0.873  0.5226 -0.1670 -0.0753
    2phy    C23   39   4.665   1.076   0.801 -0.1045  0.4143  0.2193
    2phy    C24   40   4.695   0.963   0.700  0.1444 -0.4794  0.2341
    2phy    C22   41   4.644   1.208   0.732 -0.1164 -0.2057  0.0396
    2phy    C21   42   4.773   1.290   0.734  0.2225 -0.4792  0.4048
    2phy    C20   43   4.766   1.411   0.642  0.2112 -0.3958 -0.7182
    2phy    C18   44   4.899   1.500   0.629  0.4336  0.3169 -0.0777
    2phy    O01   45   4.965   1.513   0.754  0.8647  0.1216 -0.0574
    2phy    H01   46   4.903   1.504   0.823  1.6811 -0.6177  0.6078
    2phy    C19   47   4.854   1.640   0.584 -0.8157 -0.1644 -0.3394
    2phy    C13   48   5.006   1.428   0.531  0.5570  0.0134  0.0223
    2phy     H3   49   5.030   1.333   0.585  2.2052  0.9545  1.0298
    2phy    O33   50   4.943   1.371   0.414 -0.0473  0.4336 -0.1951
    2phy    H1B   51   4.956   1.431   0.343  1.4580 -1.8885 -2.0080
    2phy    C12   52   5.156   1.453   0.519  0.0937 -0.3243 -0.0175
    2phy    O11   53   5.218   1.471   0.644 -0.0186 -0.1566 -0.4341
    2phy    H1A   54   5.149   1.503   0.698 -0.4658 -1.0999 -0.4312
    3phy    C35   55   0.269   0.178   0.934  0.0645  0.6706 -0.0091
    3phy    C33   56   0.367   0.084   1.005 -0.2364  0.4033 -0.2980
    3phy    C34   57   0.509   0.111   0.966 -0.3630 -0.2037  0.2679
    3phy    C32   58   0.347   0.106   1.152  0.2697  0.7212 -0.8002
    3phy    C31   59   0.323  -0.018   1.236  0.6042  0.0998  0.3110
    3phy    C30   60   0.290   0.020   1.384  0.0702 -0.0510  0.2532
    3phy    C28   61   0.239  -0.098   1.474  0.2678  0.0909  0.4536
    3phy    C29   62   0.306  -0.094   1.611  0.3883 -0.9768 -0.3751
    3phy    C27   63   0.082  -0.091   1.484  0.3965  0.2794  0.0259
    3phy    C26   64  -0.007  -0.188   1.399  0.2047 -0.6651 -0.5875
    3phy    C25   65  -0.150  -0.188   1.463  0.2094  0.7789 -0.3714
    3phy    C23   66  -0.241  -0.299   1.413  0.2165  0.4892  0.2565
    3phy    C24   67  -0.341  -0.329   1.530 -0.2549  0.3471 -0.1084
    3phy    C22   68  -0.310  -0.270   1.276  0.6105 -0.8435  0.5262
    3phy    C21   69  -0.348  -0.391   1.189 -0.0800 -0.8390 -0.3950
    3phy    C20   70  -0.417  -0.360   1.053 -0.2397 -0.4420  0.1364
    3phy    C18   71  -0.507  -0.452   0.968  0.0244 -0.0493 -0.3109
    3phy    O01   72  -0.435  -0.576   0.941  0.1139 -0.0653  0.0969
    3phy    H01   73  -0.473  -0.618   0.867  0.3442 -1.1476  0.5637
    3phy    C19   74  -0.516  -0.378   0.833  0.1741  0.3732 -0.2355
    3phy    C13   75  -0.652  -0.486   1.033 -0.0385 -0.8721 -0.3420
    3phy     H3   76  -0.625  -0.533   1.131  0.0214 -1.5332 -0.6755
    3phy    O33   77  -0.729  -0.380   1.084  0.0921 -0.0080 -0.5236
    3phy    H1B   78  -0.680  -0.332   1.148  0.3994 -1.8221  0.6642
    3phy    C12   79  -0.737  -0.613   1.007  0.0369  0.0331 -0.3668
    3phy    O11   80  -0.848  -0.614   0.928  0.1863 -0.4435 -0.3151
    3phy    H1A   81  -0.897  -0.541   0.962  2.1326  0.6531  0.2679
    4phy    C35   82   1.122   4.735   1.686  0.4439  0.3163 -0.3475
    4phy    C33   83   1.162   4.610   1.770  0.7799  0.1144 -0.1155
    4phy    C34   84   1.304   4.568   1.732 -0.4609  0.0966 -0.0846
    4phy    C32   85   1.157   4.631   1.924  0.0729 -0.1309  0.5072
    4phy    C31   86   1.023   4.599   1.989 -0.5127 -0.3391 -0.2602
    4phy    C30   87   1.045   4.583   2.137  0.0034  0.3867 -0.1141
    4phy    C28   88   0.910   4.559   2.211  0.6439  0.2672  0.2252
    4phy    C29   89   0.898   4.408   2.250  0.0967 -0.0153  0.4314
    4phy    C27   90   0.911   4.639   2.344  0.4197 -0.2053 -0.0531
    4phy    C26   91   0.865   4.785   2.356  0.5177 -0.0404  0.4203
    4phy    C25   92   0.834   4.827   2.498  0.1773 -0.2424 -0.2597
    4phy    C23   93   0.772   4.967   2.513  0.5558 -0.0158 -0.4640
    4phy    C24   94   0.624   4.970   2.485  0.0582 -0.1989 -0.2784
    4phy    C22   95   0.791   5.012   2.659 -0.0286 -0.0629 -0.0457
    4phy    C21   96   0.902   5.115   2.691 -0.0730 -0.5121 -0.1041
    4phy    C20   97   0.919   5.129   2.846  0.0109 -0.2173 -0.0875
    4phy    C18   98   1.024   5.222   2.909 -0.4624 -0.1376 -0.0088
    4phy    O01   99   0.997   5.362   2.883  0.2436 -0.0088  0.3970
    4phy    H01  100   0.918   5.388   2.927 -1.0885 -0.5330 -1.5436
    4phy    C19  101   0.979   5.193   3.056 -0.0833 -0.1314  0.0588
    4phy    C13  102   1.185   5.199   2.891  0.3341  0.0915 -0.0476
    4phy     H3  103   1.209   5.090   2.883  1.1615  0.3424 -1.4420
    4phy    O33  104   1.263   5.244   3.006  0.3667 -0.0954  0.7035
    4phy    H1B  105   1.258   5.337   3.002 -1.2374 -0.2025 -1.4895
    4phy    C12  106   1.247   5.248   2.756  0.2293  0.1276  0.0920
    4phy    O11  107   1.357   5.178   2.706  0.2622 -0.4656 -0.1149
    4phy    H1A  108   1.395   5.231   2.638 -0.9714 -0.3592 -0.7516
    5phy    C35  109   4.961   4.945   2.014 -0.0075 -0.2683 -0.0013
    5phy    C33  110   4.954   5.086   1.963  0.2602  0.4307 -0.4212
    5phy    C34  111   5.003   5.071   1.816  0.5776 -0.0694  0.4525
    5phy    C32  112   4.815   5.152   1.987 -0.4880  0.8566 -0.1320
    5phy    C31  113   4.826   5.290   2.050  0.7933  0.1270  0.4119
    5phy    C30  114   4.689   5.346   2.065  0.6261 -0.1130 -0.2696
    5phy    C28  115   4.683   5.482   2.131  0.0882  0.1656 -0.0333
    5phy    C29  116   4.617   5.596   2.044 -0.6080  0.4304 -0.1492
    5phy    C27  117   4.619   5.491   2.266  0.0078 -0.4924  0.3202
    5phy    C26  118   4.712   5.561   2.372  0.1658  0.3887  0.3666
    5phy    C25  119   4.647   5.567   2.505  0.3647  0.1095  0.0201
    5phy    C23  120   4.725   5.627   2.622 -0.3149 -0.1350 -0.2265
    5phy    C24  121   4.693   5.771   2.631  0.0858 -0.1781 -0.2010
    5phy    C22  122   4.685   5.568   2.761 -0.0574  0.1894  0.3281
    5phy    C21  123   4.777   5.453   2.807  0.3919 -0.4628  0.4564
    5phy    C20  124   4.745   5.407   2.947 -0.3669 -0.1619 -0.2971
    5phy    C18  125   4.818   5.284   3.015 -0.0929  0.1174 -0.7976
    5phy    O01  126   4.959   5.310   2.998  0.1082 -0.1176  0.0075
    5phy    H01  127   4.971   5.402   3.009  0.7211 -0.1225 -0.5498
    5phy    C19  128   4.790   5.298   3.165 -0.2549 -0.1674  0.5933
    5phy    C13  129   4.787   5.143   2.945 -0.1183  0.1834  0.6100
    5phy     H3  130   4.809   5.149   2.835 -0.5015  1.9020  0.5961
    5phy    O33  131   4.646   5.126   2.941 -0.1100 -0.4203 -0.2616
    5phy    H1B  132   4.618   5.079   2.865  0.8283 -1.1127 -0.1957
    5phy    C12  133   4.871   5.016   2.989 -0.0493  0.0660  0.3641
    5phy    O11  134   5.009   5.020   2.985  0.1173 -0.0581  0.3251
    5phy    H1A  135   5.026   5.109   2.960 -2.0393  0.4416  0.4198
    6phy    C35  136   0.427   2.211   1.246 -0.1698 -0.0654  0.6355
    6phy    C33  137   0.295   2.272   1.301  0.3755  0.7787  0.0209
    6phy    C34  138   0.314   2.323   1.440 -0.1993  0.2319  0.1542
    6phy    C32  139   0.240   2.386   1.216  0.0642  0.5025 -0.3023
    6phy    C31  140   0.184   2.353   1.077 -0.1724 -0.6078  0.7262
    6phy    C30  141   0.148   2.481   0.999 -0.2222  0.1043  0.2048
    6phy    C28  142   0.102   2.448   0.857  0.2921 -0.3639 -0.2919
    6phy    C29  143  -0.048   2.485   0.824  0.3522 -0.0743  0.5624
    6phy    C27  144   0.194   2.527   0.766 -0.2227 -0.0325 -0.1826
    6phy    C26  145   0.240   2.464   0.634 -0.9273 -0.2758  0.1942
    6phy    C25  146   0.338   2.562   0.564 -0.8553 -0.2871 -0.3699
    6phy    C23  147   0.379   2.538   0.420 -0.0943  0.0830 -0.5125
    6phy    C24  148   0.357   2.661   0.332 -0.7184  0.1523 -0.8120
    6phy    C22  149   0.519   2.490   0.408  0.4758 -0.8921 -0.7697
    6phy    C21  150   0.554   2.394   0.298 -0.1154  0.0133 -0.5295
    6phy    C20  151   0.702   2.354   0.309 -0.5668 -0.4040 -0.4143
    6phy    C18  152   0.773   2.259   0.214  0.6573 -0.4110 -0.6241
    6phy    O01  153   0.693   2.139   0.202  0.4068  0.0990 -0.4926
    6phy    H01  154   0.745   2.065   0.178  1.0983  0.4947 -0.2540
    6phy    C19  155   0.897   2.217   0.294  0.6387 -0.4095 -0.4433
    6phy    C13  156   0.798   2.319   0.067 -0.2892 -0.5178 -0.0340
    6phy     H3  157   0.696   2.323   0.023 -0.0975 -0.3681 -0.4680
    6phy    O33  158   0.832   2.460   0.048  0.1841 -0.4833 -0.3116
    6phy    H1B  159   0.786   2.515   0.109  0.9102 -0.9512  0.6840
    6phy    C12  160   0.841   2.246  -0.060  0.2871 -0.2786  0.2738
    6phy    O11  161   0.978   2.256  -0.091 -0.1167 -0.1075 -0.2631
    6phy    H1A  162   1.000   2.344  -0.065  0.4060 -0.8614  2.1223
    7phy    C35  163   4.714   4.960   2.581  0.8324  0.5868 -0.2989
    7phy    C33  164   4.751   5.041   2.458 -0.5372 -0.1980  0.0085
    7phy    C34  165   4.641   5.056   2.356 -0.4154  0.3291  0.3524
    7phy    C32  166   4.824   5.176   2.498 -0.1541  0.1547  0.7242
    7phy    C31  167   4.947   5.212   2.404  0.1285 -0.1186  0.1123
    7phy    C30  168   5.032   5.323   2.462 -0.2166 -0.1751  0.3121
    7phy    C28  169   5.171   5.331   2.418 -0.9280 -0.3848  0.0523
    7phy    C29  170   5.188   5.369   2.268 -0.0271  0.1745 -0.3589
    7phy    C27  171   5.249   5.430   2.500 -0.3463 -0.2624 -0.6667
    7phy    C26  172   5.387   5.381   2.546 -0.0682  0.0790  0.6978
    7phy    C25  173   5.458   5.491   2.623 -0.0241  0.3138 -0.2009
    7phy    C23  174   5.591   5.446   2.688  0.0160 -0.1644 -0.4909
    7phy    C24  175   5.675   5.569   2.674  0.1297 -0.4902  0.4267
    7phy    C22  176   5.590   5.403   2.837  0.7884  0.0950 -0.0688
    7phy    C21  177   5.579   5.249   2.862  0.5055  0.3899 -0.4724
    7phy    C20  178   5.580   5.208   3.008 -0.3748 -0.2409 -0.3604
    7phy    C18  179   5.456   5.194   3.100  0.0246  0.1056  0.1245
    7phy    O01  180   5.356   5.117   3.024  0.5394 -0.3564  0.1330
    7phy    H01  181   5.316   5.175   2.962  1.9991  0.8217  0.2164
    7phy    C19  182   5.506   5.097   3.207 -0.2430 -0.0086  0.3760
    7phy    C13  183   5.403   5.342   3.147 -0.1414  0.4197 -0.0157
    7phy     H3  184   5.405   5.412   3.060  0.6045  1.3961  0.7631
    7phy    O33  185   5.497   5.398   3.235  0.2837 -0.5571 -0.3816
    7phy    H1B  186   5.523   5.479   3.196 -1.4144 -0.2723 -1.0419
    7phy    C12  187   5.257   5.344   3.203 -0.3342  0.0354  0.1965
    7phy    O11  188   5.211   5.476   3.232  0.6916  0.3816 -0.1566
    7phy    H1A  189   5.266   5.492   3.306  0.9244  0.9732 -0.4509
    8phy    C35  190   0.199   0.883   1.239 -0.4748 -0.4810  0.2930
    8phy    C33  191   0.077   0.831   1.309 -0.0335 -0.4841  0.4478
    8phy    C34  192   0.055   0.908   1.437  0.0482 -0.0269 -0.7435
    8phy    C32  193  -0.052   0.830   1.221 -0.0742  0.2764 -0.1160
    8phy    C31  194  -0.079   0.710   1.130  0.5236 -0.1718 -0.2136
    8phy    C30  195  -0.225   0.714   1.077 -0.0562  0.2388 -0.0220
    8phy    C28  196  -0.265   0.588   1.003  0.2387 -0.3991  0.0862
    8phy    C29  197  -0.394   0.527   1.061 -0.1645  0.0782 -0.3128
    8phy    C27  198  -0.284   0.613   0.856 -0.3204  0.2909 -0.0342
    8phy    C26  199  -0.217   0.519   0.757  0.2461 -0.0721  0.2576
    8phy    C25  200  -0.236   0.577   0.622  0.1189 -0.3315  0.1437
    8phy    C23  201  -0.193   0.480   0.514 -0.0252  0.7767  0.4564
    8phy    C24  202  -0.314   0.411   0.455  0.2709  0.0563 -0.3008
    8phy    C22  203  -0.130   0.554   0.397  0.2523  0.0446 -0.5003
    8phy    C21  204   0.022   0.576   0.413  0.1718  0.0220 -0.0708
    8phy    C20  205   0.092   0.644   0.294 -0.1056  0.2486 -0.1134
    8phy    C18  206   0.241   0.700   0.320  0.6130  0.4457  0.0832
    8phy    O01  207   0.237   0.791   0.433  0.2821 -0.3207 -0.0812
    8phy    H01  208   0.320   0.831   0.452  0.2818 -0.3744  0.0310
    8phy    C19  209   0.271   0.786   0.200 -0.8708  0.4959  0.1243
    8phy    C13  210   0.354   0.592   0.358  0.6609  0.0066 -0.1076
    8phy     H3  211   0.330   0.564   0.464 -0.9184  1.1399 -0.1262
    8phy    O33  212   0.324   0.466   0.302  0.0907  0.0900 -0.0262
    8phy    H1B  213   0.401   0.438   0.257 -0.5101 -3.5515  0.8350
    8phy    C12  214   0.490   0.600   0.426 -0.3663  0.1575  0.3682
    8phy    O11  215   0.596   0.540   0.346  0.4942 -0.1725 -0.2825
    8phy    H1A  216   0.603   0.447   0.355 -1.7177 -0.3622 -0.0771
    9phy    C35  217   4.319   0.806   2.144 -0.6473  0.2616  0.5574
    9phy    C33  218   4.379   0.937   2.090  0.0900  0.1718 -0.0675
    9phy    C34  219   4.292   1.009   1.985  0.0942  0.1525 -1.2874
    9phy    C32  220   4.407   1.032   2.213 -0.0744 -0.1033 -0.2744
    9phy    C31  221   4.535   1.118   2.205  0.3982  0.2002  0.5027
    9phy    C30  222   4.556   1.196   2.334 -0.4051  0.5240  0.3300
    9phy    C28  223   4.705   1.244   2.350  0.6106  0.9144 -0.1286
    9phy    C29  224   4.714   1.389   2.304  0.5542  0.3727 -0.0717
    9phy    C27  225   4.757   1.242   2.493 -0.4660  0.0105 -0.6106
    9phy    C26  226   4.901   1.190   2.525  0.2984 -0.2736  0.3271
    9phy    C25  227   4.933   1.218   2.673 -0.0643  0.0283 -0.0912
    9phy    C23  228   5.031   1.126   2.741  0.0499 -0.0192 -0.1680
    9phy    C24  229   5.139   1.208   2.824  0.0039 -0.9813  1.0946
    9phy    C22  230   4.959   1.027   2.839  0.0919 -0.3927  0.7096
    9phy    C21  231   5.017   0.885   2.867 -0.4805 -0.2457 -0.5171
    9phy    C20  232   4.932   0.784   2.945 -0.4968  0.5529 -0.2640
    9phy    C18  233   5.001   0.670   3.019 -0.5438 -0.1974  0.3239
    9phy    O01  234   5.107   0.713   3.113  0.0607  0.2308 -0.3027
    9phy    H01  235   5.071   0.787   3.157 -1.8373 -0.9407  0.2362
    9phy    C19  236   4.885   0.626   3.107  0.2122  0.5870  0.2005
    9phy    C13  237   5.068   0.551   2.932 -0.3287 -0.8247  0.6081
    9phy     H3  238   5.002   0.524   2.846 -0.0901 -0.6712  0.3762
    9phy    O33  239   5.077   0.427   2.999 -0.4153 -0.1689 -0.0008
    9phy    H1B  240   5.105   0.439   3.088 -0.3363 -3.5734  0.5887
    9phy    C12  241   5.210   0.581   2.870 -0.3369 -0.0400  0.1952
    9phy    O11  242   5.303   0.636   2.961  0.5079  0.3190 -0.0465
    9phy    H1A  243   5.250   0.672   3.030  2.4710  1.9574  0.7059
   10phy    C35  244   4.013   0.907   0.667  0.0563  0.8231 -0.1684
   10phy    C33  245   4.111   1.009   0.625 -0.3225 -0.0677 -0.2490
   10phy    C34  246   4.144   1.113   0.731  0.2023  0.1398  0.0624
   10phy    C32  247   4.236   0.934   0.578  0.1831  0.1671  0.0203
   10phy    C31  248   4.311   0.981   0.457 -0.4023 -0.2992 -0.0147
   10phy    C30  249   4.433   0.891   0.433 -0.4626 -0.5592  0.2229
   10phy    C28  250   4.524   0.934   0.316 -0.0389  0.2512 -0.4244
   10phy    C29  251   4.651   0.848   0.338 -0.1801  0.0862  0.1311
   10phy    C27  252   4.476   0.901   0.170 -0.3216 -0.0142  0.0263
   10phy    C26  253   4.462   1.019   0.074 -0.3687  0.0049  0.1018
   10phy    C25  254   4.410   0.981  -0.067 -0.1426 -0.0136 -0.1189
   10phy    C23  255   4.443   1.079  -0.182  0.0797 -0.0146 -0.2287
   10phy    C24  256   4.574   1.041  -0.249  0.0643  0.1243  0.1765
   10phy    C22  257   4.340   1.063  -0.294  0.4870  0.1466  0.1410
   10phy    C21  258   4.230   1.161  -0.305  0.3192  0.4309 -0.5322
   10phy    C20  259   4.174   1.152  -0.451  0.1149 -0.1547  0.2128
   10phy    C18  260   4.069   1.261  -0.507  0.4027  0.0329 -0.3209
   10phy    O01  261   3.951   1.246  -0.425  0.5200 -0.2309  0.3097
   10phy    H01  262   3.966   1.276  -0.338 -0.9583  0.9862  0.1881
   10phy    C19  263   4.031   1.220  -0.649 -0.1775  0.7483 -0.2099
   10phy    C13  264   4.115   1.414  -0.501 -0.4855 -0.0606 -0.3938
   10phy     H3  265   4.130   1.429  -0.391 -0.0654  1.6601 -0.6543
   10phy    O33  266   4.249   1.445  -0.546  0.1630 -0.0221  0.2091
   10phy    H1B  267   4.260   1.472  -0.635  0.2116 -0.1794  0.1657
   10phy    C12  268   4.030   1.546  -0.506  0.2990 -0.2197 -0.1751
   10phy    O11  269   3.900   1.547  -0.458  0.6556  0.6679 -0.0439
   10phy    H1A  270   3.839   1.528  -0.527 -1.9156 -0.5136  2.3440
   11phy    C35  271   4.142   1.536   2.222  0.4761 -0.7545 -0.4016
   11phy    C33  272   4.222   1.451   2.124  0.1676  0.3545 -0.4395
   11phy    C34  273   4.134   1.350   2.050  0.2341  0.3888  0.4118
   11phy    C32  274   4.300   1.534   2.021 -0.2151  0.7038 -0.2072
   11phy    C31  275   4.445   1.568   2.057 -0.3985 -0.1074  0.1290
   11phy    C30  276   4.514   1.644   1.951 -0.0150 -0.1061 -0.0212
   11phy    C28  277   4.663   1.677   1.982  0.2029 -0.4086  0.6966
   11phy    C29  278   4.746   1.634   1.861 -0.6801 -0.3092  0.1411
   11phy    C27  279   4.683   1.824   2.027  0.1335  0.2391 -0.6406
   11phy    C26  280   4.759   1.840   2.162  0.0781  0.5936  0.0112
   11phy    C25  281   4.774   1.987   2.201 -0.0456 -0.3913  0.1590
   11phy    C23  282   4.851   2.011   2.331  0.9249  0.7029 -0.3276
   11phy    C24  283   4.979   2.096   2.313 -0.1484  0.6207  0.1885
   11phy    C22  284   4.759   2.080   2.434  0.4319 -0.1147 -0.0815
   11phy    C21  285   4.785   2.079   2.590 -0.4569 -0.1774  0.2867
   11phy    C20  286   4.673   2.148   2.673 -0.6203 -0.0663 -0.3951
   11phy    C18  287   4.695   2.147   2.830 -0.1203 -0.1344 -0.5066
   11phy    O01  288   4.813   2.223   2.861  0.5413  0.5126 -0.0096
   11phy    H01  289   4.884   2.175   2.821 -0.0384 -0.7981  0.4779
   11phy    C19  290   4.585   2.239   2.886 -0.1912  0.1554  0.2524
   11phy    C13  291   4.696   1.997   2.896  0.0875 -0.1796 -0.3065
   11phy     H3  292   4.742   1.928   2.821 -1.4388 -2.0212  0.3591
   11phy    O33  293   4.566   1.937   2.907  0.0729 -0.1147  0.5878
   11phy    H1B  294   4.534   1.914   2.822 -2.1801  0.3238  1.2503
   11phy    C12  295   4.775   1.966   3.024 -0.6580 -0.6710 -0.1800
   11phy    O11  296   4.913   2.006   3.036 -0.1023  0.2967  0.2705
   11phy    H1A  297   4.948   1.991   3.122 -2.2528 -1.8784  0.8577
   12phy    C35  298   4.891   1.062   1.994  0.3005  0.0583  0.2463
   12phy    C33  299   5.018   1.137   1.998  0.0350 -0.3233 -0.1835
   12phy    C34  300   5.107   1.113   1.874  0.0645  0.5616  0.0750
   12phy    C32  301   4.988   1.283   2.032  0.5560 -0.3495  0.2375
   12phy    C31  302   5.077   1.356   2.126 -0.9198  0.2286 -0.1563
   12phy    C30  303   5.030   1.486   2.185 -0.6254  0.0132 -0.3294
   12phy    C28  304   5.133   1.557   2.275  0.4265 -0.4638  0.3412
   12phy    C29  305   5.222   1.648   2.187 -0.4697  0.1178 -0.3142
   12phy    C27  306   5.057   1.643   2.377  0.0499 -0.7282 -0.4665
   12phy    C26  307   5.081   1.595   2.519  0.4323  0.3361  0.3640
   12phy    C25  308   4.992   1.661   2.624 -0.0108  0.0282 -0.2774
   12phy    C23  309   5.032   1.619   2.763 -0.0727 -0.1923  0.4771
   12phy    C24  310   5.131   1.729   2.810  0.2965 -0.1462 -0.1525
   12phy    C22  311   4.913   1.622   2.862  0.1996 -0.3226 -0.0530
   12phy    C21  312   4.926   1.516   2.974  0.8346 -0.4192  0.0879
   12phy    C20  313   4.820   1.543   3.084 -0.2622  0.4373  0.6863
   12phy    C18  314   4.819   1.485   3.229  0.3392 -0.3186  0.5845
   12phy    O01  315   4.944   1.494   3.298  0.2354  0.3539  0.5037
   12phy    H01  316   5.010   1.450   3.248 -0.5043 -0.1786 -0.0326
   12phy    C19  317   4.726   1.589   3.292  0.7207 -0.2155 -0.3741
   12phy    C13  318   4.761   1.337   3.242 -0.4863  0.4855 -0.5353
   12phy     H3  319   4.662   1.336   3.189 -0.5212  0.9424 -0.4775
   12phy    O33  320   4.723   1.306   3.380  0.0192 -0.3317 -0.3788
   12phy    H1B  321   4.791   1.325   3.441 -1.2836 -2.0462  1.7826
   12phy    C12  322   4.846   1.219   3.186  0.4223 -0.1334  0.3084
   12phy    O11  323   4.826   1.103   3.253  0.1257  0.4959 -0.3234
   12phy    H1A  324   4.746   1.115   3.299  0.5882  0.4181  0.5206
   13phy    C35  325   0.153   2.872   2.372 -0.3615 -0.2053  0.0241
   13phy    C33  326   0.105   3.016   2.355 -0.4628 -0.0103  0.1646
   13phy    C34  327   0.206   3.091   2.261 -0.3115  0.0198 -0.2692
   13phy    C32  328  -0.034   3.011   2.304  0.4502  0.2719  0.1461
   13phy    C31  329  -0.116   3.140   2.328 -0.2741  0.2000  0.7189
   13phy    C30  330  -0.263   3.143   2.283 -0.1568  0.3409 -0.4957
   13phy    C28  331  -0.333   3.278   2.265  0.2245 -0.0602 -0.0251
   13phy    C29  332  -0.397   3.271   2.124  0.4173 -0.4592 -0.0941
   13phy    C27  333  -0.454   3.295   2.361 -0.1738  0.3627  0.1441
   13phy    C26  334  -0.423   3.335   2.507 -0.1525  0.1065  0.7346
   13phy    C25  335  -0.541   3.371   2.589  0.0571 -0.1238  0.2825
   13phy    C23  336  -0.525   3.374   2.739 -0.1165 -0.4642 -0.2055
   13phy    C24  337  -0.632   3.458   2.803  0.1964 -0.5989 -0.3160
   13phy    C22  338  -0.542   3.231   2.794 -0.8146 -0.0865  0.1263
   13phy    C21  339  -0.451   3.215   2.922  0.3066 -0.1971  0.7152
   13phy    C20  340  -0.461   3.075   2.983 -0.0383  0.3611 -0.6474
   13phy    C18  341  -0.434   3.064   3.139  0.6042 -0.4512 -0.3592
   13phy    O01  342  -0.545   3.122   3.210 -1.2160  0.5484 -0.2920
   13phy    H01  343  -0.540   3.215   3.209 -1.0691  0.5368 -0.6082
   13phy    C19  344  -0.454   2.913   3.138  0.3646  0.4723 -0.8813
   13phy    C13  345  -0.293   3.120   3.193 -0.9195 -0.1681  0.0432
   13phy     H3  346  -0.289   3.230   3.169 -1.5735 -0.2770 -0.6426
   13phy    O33  347  -0.179   3.070   3.115  0.0827  0.4674  0.3056
   13phy    H1B  348  -0.157   2.988   3.156 -0.1113  0.7782  1.0522
   13phy    C12  349  -0.256   3.105   3.343 -0.2030 -0.0285 -0.2186
   13phy    O11  350  -0.131   3.140   3.398 -0.1535 -0.1106  0.2007
   13phy    H1A  351  -0.145   3.173   3.485 -0.4890  1.2343 -0.3422
   14phy    C35  352   4.885   2.631   1.144 -0.2285 -0.0439 -0.3404
   14phy    C33  353   4.838   2.611   1.286 -0.3857 -0.5209  0.5667
   14phy    C34  354   4.938   2.508   1.342  0.7999  0.4148  0.1463
   14phy    C32  355   4.836   2.734   1.383  0.1877  0.2604 -0.2283
   14phy    C31  356   4.728   2.838   1.358  0.0704  0.6308  0.0867
   14phy    C30  357   4.758   2.976   1.424  0.4015  0.0051  0.2747
   14phy    C28  358   4.656   3.087   1.393 -0.1189  0.2018  0.1771
   14phy    C29  359   4.572   3.119   1.516  0.3354  0.4727  0.6114
   14phy    C27  360   4.718   3.221   1.357  0.1775  0.6503 -0.1705
   14phy    C26  361   4.703   3.252   1.206 -0.2176 -0.6068  0.1835
   14phy    C25  362   4.787   3.378   1.164  0.0202  0.1173  0.0638
   14phy    C23  363   4.748   3.424   1.025 -0.1048 -0.2975  0.0531
   14phy    C24  364   4.685   3.556   1.033  0.0532 -0.0354  0.2651
   14phy    C22  365   4.873   3.437   0.932 -0.4211  0.2254 -0.2041
   14phy    C21  366   4.862   3.382   0.791  0.1203  0.3565  0.5410
   14phy    C20  367   5.002   3.399   0.717  0.0594 -0.2785  0.3359
   14phy    C18  368   5.023   3.370   0.562 -0.1046 -0.3333 -0.3298
   14phy    O01  369   4.955   3.251   0.524 -0.0797  0.2519  0.2170
   14phy    H01  370   4.862   3.267   0.530 -0.0945 -0.2335  2.3784
   14phy    C19  371   5.174   3.339   0.530  0.3731 -0.6213 -0.0226
   14phy    C13  372   4.975   3.501   0.482  0.4758 -0.3088  1.1786
   14phy     H3  373   4.866   3.509   0.505 -0.1283 -1.3810 -1.0050
   14phy    O33  374   5.014   3.629   0.531  0.1830  0.3716 -0.4244
   14phy    H1B  375   5.088   3.664   0.485  0.8698 -0.3252  0.1092
   14phy    C12  376   4.920   3.496   0.334  0.6625 -0.1839 -0.1373
   14phy    O11  377   5.005   3.544   0.234  0.1316 -0.4012 -0.1953
   14phy    H1A  378   5.050   3.615   0.275 -0.1758 -0.8270  0.9382
   15phy    C35  379   5.011   4.398   1.949  0.3360 -0.2741  0.0534
   15phy    C33  380   5.082   4.498   1.856 -0.6946  0.5847 -0.1187
   15phy    C34  381   4.980   4.568   1.764  0.2595  0.7529 -0.6927
   15phy    C32  382   5.156   4.597   1.935 -0.1239 -0.2133  0.0654
   15phy    C31  383   5.303   4.571   1.971  0.1335 -0.3921  0.3269
   15phy    C30  384   5.360   4.667   2.067 -0.2611  0.3211 -0.6833
   15phy    C28  385   5.499   4.628   2.112  0.5475  0.1551 -0.3588
   15phy    C29  386   5.613   4.717   2.055 -0.1308 -0.3965 -0.7350
   15phy    C27  387   5.498   4.648   2.266  0.6640 -0.2128 -0.4218
   15phy    C26  388   5.577   4.532   2.331 -0.0409  0.1746 -0.0503
   15phy    C25  389   5.585   4.551   2.487 -0.6129  0.4623 -0.0016
   15phy    C23  390   5.633   4.434   2.576 -0.3680  0.5608  0.1420
   15phy    C24  391   5.786   4.443   2.594  0.4248  0.7130 -0.0236
   15phy    C22  392   5.580   4.440   2.720  1.1954 -0.2616 -0.5509
   15phy    C21  393   5.436   4.384   2.749 -0.2430 -0.4101  0.0914
   15phy    C20  394   5.409   4.359   2.896  0.1025 -0.0986 -0.7124
   15phy    C18  395   5.263   4.345   2.950 -0.7720 -0.3820  0.1978
   15phy    O01  396   5.196   4.229   2.899 -0.3040 -0.0215  0.0339
   15phy    H01  397   5.241   4.148   2.917 -2.5686 -1.3717  0.0822
   15phy    C19  398   5.299   4.313   3.097  0.0238  0.2585 -0.6810
   15phy    C13  399   5.166   4.480   2.936  0.0461  0.4195 -0.1011
   15phy     H3  400   5.223   4.574   2.915 -1.7784  1.5015 -0.4661
   15phy    O33  401   5.098   4.519   3.053 -0.5360 -0.4206  0.3743
   15phy    H1B  402   5.014   4.479   3.064  0.6684 -3.0935  0.6151
   15phy    C12  403   5.061   4.475   2.815 -0.6879  0.3440 -0.6885
   15phy    O11  404   4.963   4.374   2.828 -0.0278 -0.0433 -0.4467
   15phy    H1A  405   5.010   4.302   2.867  0.5676  0.8568  0.5638
   16phy    C35  406   4.614   4.151   1.656  0.0187 -0.4728  0.1475
   16phy    C33  407   4.659   4.290   1.634  0.1639 -0.0253 -0.6825
   16phy    C34  408   4.690   4.322   1.490  0.0915  0.0586 -0.5989
   16phy    C32  409   4.557   4.386   1.706  0.3999  0.1733 -0.1323
   16phy    C31  410   4.597   4.516   1.767 -0.5232 -0.1222  0.0605
   16phy    C30  411   4.471   4.600   1.805 -0.2068  0.0352  0.0478
   16phy    C28  412   4.509   4.733   1.879  0.1278 -0.5833  0.0942
   16phy    C29  413   4.530   4.855   1.790  0.0555  0.1699  0.0038
   16phy    C27  414   4.397   4.763   1.977 -0.0953 -0.2408  0.0166
   16phy    C26  415   4.420   4.766   2.130  0.4105 -0.2545  0.1176
   16phy    C25  416   4.290   4.785   2.214  0.3531  0.6477 -0.3017
   16phy    C23  417   4.311   4.794   2.367  0.2979  0.7163  0.4004
   16phy    C24  418   4.209   4.888   2.437  0.5648  0.1564 -0.1347
   16phy    C22  419   4.309   4.652   2.430 -0.0721  0.0600 -0.3582
   16phy    C21  420   4.402   4.633   2.552  0.0342  0.2945  0.0751
   16phy    C20  421   4.386   4.486   2.605  0.1646 -0.2156 -0.5647
   16phy    C18  422   4.455   4.440   2.736  0.9865  0.5564 -0.3359
   16phy    O01  423   4.397   4.506   2.852 -0.0517 -0.2265  0.1361
   16phy    H01  424   4.436   4.589   2.870  0.1790 -0.4414  0.6331
   16phy    C19  425   4.393   4.300   2.734  0.2802 -0.5916 -0.0701
   16phy    C13  426   4.620   4.444   2.740 -0.0854  0.1126 -0.2720
   16phy     H3  427   4.666   4.387   2.656 -1.7075 -2.2417  0.3195
   16phy    O33  428   4.676   4.372   2.851 -0.2075  0.3859 -0.3079
   16phy    H1B  429   4.767   4.392   2.864 -0.5864  2.3694 -0.5432
   16phy    C12  430   4.688   4.589   2.747 -0.5908  0.1734  0.3226
   16phy    O11  431   4.636   4.682   2.844 -0.0492  0.1591 -0.3307
   16phy    H1A  432   4.682   4.666   2.924 -0.5523 -1.2249 -0.2883
   17phy    C35  433   4.910   3.884   1.863  0.3747  0.1066 -0.2109
   17phy    C33  434   4.825   3.894   1.989  0.2142  0.6003 -0.4394
   17phy    C34  435   4.898   3.817   2.105  0.1391  0.0301  0.1747
   17phy    C32  436   4.819   4.046   2.027  0.1841 -0.4819 -0.0321
   17phy    C31  437   4.692   4.090   2.104 -0.5206  0.1767 -0.0388
   17phy    C30  438   4.710   4.240   2.139 -0.3374  0.0579  0.1653
   17phy    C28  439   4.588   4.292   2.214  0.1224 -0.6378 -0.4545
   17phy    C29  440   4.638   4.386   2.323  0.1069  0.1309 -0.0121
   17phy    C27  441   4.476   4.351   2.121  0.7861 -0.6305 -0.1543
   17phy    C26  442   4.332   4.357   2.181  0.3698  0.7758  0.2372
   17phy    C25  443   4.212   4.387   2.086 -0.2950 -0.1203  0.9262
   17phy    C23  444   4.081   4.424   2.157 -0.1359  0.3311  0.1217
   17phy    C24  445   4.015   4.543   2.089 -0.4385 -0.0578 -0.0238
   17phy    C22  446   3.989   4.305   2.179  0.2159 -0.1687 -0.0725
   17phy    C21  447   3.924   4.306   2.308 -0.1410  0.1971  0.8214
   17phy    C20  448   3.797   4.222   2.326  0.2737  0.0564  0.6603
   17phy    C18  449   3.730   4.226   2.467  0.1358  0.2461  0.0527
   17phy    O01  450   3.698   4.361   2.511 -0.2606 -0.3227 -0.0064
   17phy    H01  451   3.772   4.419   2.511  0.1024 -0.6746 -2.8052
   17phy    C19  452   3.588   4.176   2.438 -0.2029 -0.6275  0.2662
   17phy    C13  453   3.796   4.133   2.581 -0.2559 -0.1577 -0.4234
   17phy     H3  454   3.809   4.032   2.536  0.4870  0.6770 -2.1812
   17phy    O33  455   3.709   4.106   2.693  0.1622 -0.2344 -0.4952
   17phy    H1B  456   3.709   4.186   2.742  0.2397 -0.8558  0.5546
   17phy    C12  457   3.936   4.172   2.638  0.3315 -0.3041  0.3564
   17phy    O11  458   3.943   4.281   2.724 -0.0856 -0.0291 -0.4068
   17phy    H1A  459   4.015   4.272   2.783 -1.1103 -0.1800  0.8704
   18phy    C35  460   1.142   2.872   1.180 -0.5579  0.6744  0.1724
   18phy    C33  461   1.040   2.767   1.220 -0.5412 -0.0668  0.1618
   18phy    C34  462   1.075   2.725   1.358 -0.2297 -0.1915 -0.3537
   18phy    C32  463   0.896   2.831   1.219 -0.3226 -0.6321  0.1295
   18phy    C31  464   0.833   2.806   1.079 -0.4813 -0.2822 -0.2561
   18phy    C30  465   0.685   2.781   1.087  0.1090  0.5327 -0.2876
   18phy    C28  466   0.605   2.758   0.961  0.5777 -0.1791  0.1368
   18phy    C29  467   0.472   2.687   0.997  0.2309 -0.5286  0.0666
   18phy    C27  468   0.570   2.889   0.880  0.1222  0.5380 -0.3614
   18phy    C26  469   0.559   2.891   0.730 -0.8561 -0.9595 -0.1391
   18phy    C25  470   0.527   3.034   0.679 -0.1077  0.2348  0.2235
   18phy    C23  471   0.513   3.043   0.529  0.3858  0.4007 -0.3964
   18phy    C24  472   0.387   3.121   0.491  0.0885  0.4811  0.3518
   18phy    C22  473   0.639   3.112   0.468 -0.5469 -0.1976  0.0487
   18phy    C21  474   0.688   3.052   0.330  0.7938  0.4113 -0.2244
   18phy    C20  475   0.801   3.131   0.283 -0.2027 -0.0427 -0.3974
   18phy    C18  476   0.884   3.110   0.153  0.1152  0.4197 -0.3054
   18phy    O01  477   0.896   2.965   0.132  0.3380  0.3266 -0.1464
   18phy    H01  478   0.977   2.943   0.089  0.5625  1.6602 -0.4293
   18phy    C19  479   1.023   3.161   0.190 -0.0869  0.1133  0.1110
   18phy    C13  480   0.809   3.177   0.025 -0.7450 -0.5688 -0.0499
   18phy     H3  481   0.720   3.111   0.010 -1.2058 -0.0388  0.3244
   18phy    O33  482   0.737   3.302   0.034 -0.1675  0.2446 -0.0187
   18phy    H1B  483   0.794   3.375   0.049 -0.4182  0.1938  1.4044
   18phy    C12  484   0.848   3.155  -0.126  0.1012  0.3063  0.0695
   18phy    O11  485   0.897   3.267  -0.198  0.2497 -0.4233 -0.2918
   18phy    H1A  486   0.844   3.281  -0.275  1.8932  0.2785 -1.3646
   19phy    C35  487   0.139   3.053   1.729  0.8154 -0.0353  0.5700
   19phy    C33  488   0.001   3.034   1.787  0.2998 -0.3255  0.3178
   19phy    C34  489   0.007   2.946   1.905 -0.4769 -0.2299  0.0937
   19phy    C32  490  -0.054   3.167   1.837 -0.3540 -0.2867  0.1964
   19phy    C31  491  -0.150   3.239   1.738  0.0744  0.3837 -0.2807
   19phy    C30  492  -0.192   3.380   1.784  0.3555 -0.5471  0.9962
   19phy    C28  493  -0.281   3.467   1.684 -0.5614  0.4669 -0.1442
   19phy    C29  494  -0.398   3.522   1.762 -0.2679 -0.0578 -0.0669
   19phy    C27  495  -0.196   3.587   1.620  0.8299 -0.3059  0.4330
   19phy    C26  496  -0.250   3.653   1.496  0.3919  0.0199 -0.1619
   19phy    C25  497  -0.167   3.749   1.413 -0.5620 -0.5799  0.0514
   19phy    C23  498  -0.239   3.822   1.299  0.2946  0.1661 -0.6436
   19phy    C24  499  -0.312   3.948   1.346  0.4843  0.0690 -0.2370
   19phy    C22  500  -0.139   3.854   1.190 -0.7159  0.1777 -0.4052
   19phy    C21  501  -0.176   3.839   1.043  0.2041 -0.0643 -0.1346
   19phy    C20  502  -0.056   3.852   0.947  0.3105  0.1291  0.2161
   19phy    C18  503  -0.071   3.843   0.788  0.6965 -0.0295  0.2413
   19phy    O01  504  -0.182   3.758   0.748  0.0250  0.5706  0.4419
   19phy    H01  505  -0.163   3.706   0.673 -2.2446  0.2614 -0.0094
   19phy    C19  506   0.067   3.784   0.747 -0.2616  0.0293 -0.1681
   19phy    C13  507  -0.089   3.996   0.729 -0.1371 -0.4039  0.4285
   19phy     H3  508  -0.186   4.033   0.772  0.4519  3.0586 -0.8909
   19phy    O33  509  -0.006   4.101   0.780  0.1018  0.2198 -0.3570
   19phy    H1B  510  -0.014   4.101   0.873  1.1379  0.5374 -0.2621
   19phy    C12  511  -0.152   4.043   0.587 -0.0428  0.0271 -0.1781
   19phy    O11  512  -0.232   3.939   0.529 -0.0046  0.0020 -0.0651
   19phy    H1A  513  -0.322   3.966   0.533 -0.2685 -0.9637  1.6674
   20phy    C35  514   3.696   0.829   2.239  0.3752 -0.0441  0.0036
   20phy    C33  515   3.846   0.834   2.240 -0.5876  0.5248  0.2881
   20phy    C34  516   3.896   0.960   2.168 -0.4961 -0.4528  0.2216
   20phy    C32  517   3.897   0.830   2.383  0.3874 -0.3712  0.1971
   20phy    C31  518   4.032   0.754   2.411  0.3966  0.5034  0.2630
   20phy    C30  519   4.084   0.755   2.558 -0.0364  0.4642 -0.6079
   20phy    C28  520   4.227   0.707   2.588 -0.1943  0.2859 -0.7429
   20phy    C29  521   4.343   0.794   2.530 -0.6834  0.2706  0.3831
   20phy    C27  522   4.233   0.687   2.746 -0.6293  0.5376  0.2695
   20phy    C26  523   4.348   0.606   2.813  0.3816  0.7102 -0.2339
   20phy    C25  524   4.319   0.589   2.964  0.2688 -0.5253  0.0765
   20phy    C23  525   4.416   0.496   3.040  0.0177 -0.1535  0.5990
   20phy    C24  526   4.496   0.569   3.154 -0.3282  0.0026 -0.5539
   20phy    C22  527   4.347   0.373   3.104  0.4709  0.7189  0.3080
   20phy    C21  528   4.400   0.235   3.053 -0.1595  1.1361 -0.3889
   20phy    C20  529   4.319   0.121   3.113 -0.0752 -0.1671  0.0738
   20phy    C18  530   4.337  -0.032   3.078 -0.5288 -0.1876  0.0216
   20phy    O01  531   4.474  -0.064   3.113 -0.3063  0.1767  0.1255
   20phy    H01  532   4.530  -0.028   3.047  1.1280  0.0806  1.2197
   20phy    C19  533   4.254  -0.105   3.189 -0.0428 -0.4398  0.2432
   20phy    C13  534   4.300  -0.066   2.922  0.1837 -0.1095  0.5186
   20phy     H3  535   4.330   0.015   2.851 -0.9927 -1.0150 -1.0897
   20phy    O33  536   4.155  -0.064   2.904 -0.2094 -0.0870  0.5633
   20phy    H1B  537   4.120   0.020   2.925 -0.7133 -0.0301 -0.4621
   20phy    C12  538   4.363  -0.193   2.857  0.2392 -0.1687  0.2785
   20phy    O11  539   4.503  -0.180   2.824  0.2206  0.5006 -0.0983
   20phy    H1A  540   4.549  -0.261   2.831  1.6212  0.8898 -3.2644
   21phy    C35  541   1.292   3.813   1.342 -0.2674 -0.0611  0.1356
   21phy    C33  542   1.223   3.704   1.413 -0.0665 -0.0067 -0.0730
   21phy    C34  543   1.314   3.636   1.516 -0.3142 -0.4426  0.5441
   21phy    C32  544   1.083   3.761   1.457 -0.7051  0.2527  0.1973
   21phy    C31  545   0.964   3.664   1.454  0.1612  0.3578 -0.3010
   21phy    C30  546   0.842   3.720   1.526  0.6961 -0.1473  0.4869
   21phy    C28  547   0.720   3.631   1.527  0.0257  0.3915 -0.1369
   21phy    C29  548   0.707   3.571   1.668  0.0031 -0.8805 -0.1818
   21phy    C27  549   0.596   3.715   1.489 -0.1674 -0.1568  0.4401
   21phy    C26  550   0.550   3.702   1.343  0.6297 -0.0522 -1.0067
   21phy    C25  551   0.420   3.780   1.317 -0.0341 -0.0673 -0.4830
   21phy    C23  552   0.368   3.750   1.175 -0.6095 -0.1459  0.3619
   21phy    C24  553   0.256   3.647   1.171  0.0377 -0.4434  0.1511
   21phy    C22  554   0.304   3.875   1.117 -0.8063  0.0567  0.9273
   21phy    C21  555   0.392   3.974   1.044 -0.4560 -0.4262  0.4152
   21phy    C20  556   0.318   4.099   0.987 -0.4883  0.2794 -0.1190
   21phy    C18  557   0.407   4.196   0.897 -0.3230 -0.5021  0.0412
   21phy    O01  558   0.528   4.222   0.963  0.0189  0.0183 -0.1095
   21phy    H01  559   0.522   4.189   1.050 -1.0702 -0.1154 -0.2285
   21phy    C19  560   0.323   4.323   0.913  0.8190  0.4745  0.1690
   21phy    C13  561   0.436   4.148   0.747 -0.2917 -0.1664  0.1427
   21phy     H3  562   0.508   4.064   0.767  0.4715  0.6935  1.1471
   21phy    O33  563   0.327   4.067   0.688 -0.3956 -0.1136  0.4424
   21phy    H1B  564   0.260   4.124   0.655  0.7268  0.5787 -0.7438
   21phy    C12  565   0.537   4.197   0.642 -0.6359 -0.1469  0.4146
   21phy    O11  566   0.644   4.283   0.685 -0.1615 -0.2900  0.2769
   21phy    H1A  567   0.630   4.307   0.774 -1.8904 -3.7040  1.0733
   22phy    C35  568   1.379   3.515   0.771  0.3088 -0.6259  0.1214
   22phy    C33  569   1.445   3.651   0.791  0.2594  0.1438  0.2516
   22phy    C34  570   1.362   3.725   0.893 -0.1506 -0.4251  0.3583
   22phy    C32  571   1.591   3.643   0.836 -0.2524  0.4109  0.7375
   22phy    C31  572   1.684   3.707   0.735 -0.1820  0.1216 -0.0311
   22phy    C30  573   1.829   3.688   0.783  0.1615  0.3061 -0.0969
   22phy    C28  574   1.936   3.781   0.734 -0.5632  0.1050 -0.3510
   22phy    C29  575   1.965   3.883   0.843 -0.3637 -0.5737 -0.5120
   22phy    C27  576   2.065   3.710   0.696 -0.1052  0.3285  0.2985
   22phy    C26  577   2.091   3.705   0.551  0.0994  0.0257  0.0239
   22phy    C25  578   2.226   3.639   0.521  0.0074  0.2211  0.4453
   22phy    C23  579   2.271   3.665   0.371 -0.2923  0.3397 -0.1079
   22phy    C24  580   2.420   3.706   0.367  0.3195  0.4632  0.6300
   22phy    C22  581   2.251   3.537   0.285 -0.6611  0.5044 -0.6095
   22phy    C21  582   2.183   3.572   0.151 -0.5746  0.3055 -0.3251
   22phy    C20  583   2.161   3.445   0.073  0.9910 -0.1318 -0.0664
   22phy    C18  584   2.097   3.454  -0.070  0.0470 -0.4196  0.6098
   22phy    O01  585   1.959   3.502  -0.066 -0.0458 -0.2512  0.4945
   22phy    H01  586   1.917   3.459   0.006 -1.3845 -2.0178 -1.2361
   22phy    C19  587   2.088   3.307  -0.110  0.2571  0.1848  0.3355
   22phy    C13  588   2.182   3.535  -0.181 -0.0933  0.1234  0.1938
   22phy     H3  589   2.152   3.641  -0.162 -0.5302 -0.1077  0.8051
   22phy    O33  590   2.323   3.555  -0.161 -0.3904  0.2959 -0.0876
   22phy    H1B  591   2.364   3.592  -0.237  0.2555 -1.1270 -0.4720
   22phy    C12  592   2.149   3.564  -0.334 -0.0957 -0.4354  0.5230
   22phy    O11  593   2.190   3.474  -0.438  0.1383  0.0629  0.6037
   22phy    H1A  594   2.161   3.511  -0.519  0.1826  2.2932  1.5497
   23phy    C35  595   1.963   3.600   2.444 -0.1969  0.2297 -0.3224
   23phy    C33  596   1.929   3.580   2.295 -0.5729  0.2896 -0.5888
   23phy    C34  597   2.007   3.463   2.237  0.6383 -0.5900 -0.0498
   23phy    C32  598   1.776   3.563   2.272  0.0357 -0.1683 -0.2668
   23phy    C31  599   1.728   3.679   2.191 -0.2002 -0.7414 -0.0263
   23phy    C30  600   1.622   3.626   2.085  0.1469 -0.0818 -0.0645
   23phy    C28  601   1.579   3.723   1.972 -0.1424 -0.1013 -0.6234
   23phy    C29  602   1.520   3.637   1.863  0.2041  0.1655 -0.7904
   23phy    C27  603   1.463   3.826   1.999 -0.2816 -0.4216 -0.1394
   23phy    C26  604   1.474   3.939   2.106 -0.4822  0.1260  0.4833
   23phy    C25  605   1.348   4.027   2.096 -0.1095  0.4522  0.1719
   23phy    C23  606   1.338   4.133   2.204 -0.1416 -0.1826  0.1636
   23phy    C24  607   1.370   4.268   2.130  0.1312  0.1354 -0.2288
   23phy    C22  608   1.191   4.147   2.248 -0.0966 -0.1805 -0.1596
   23phy    C21  609   1.172   4.078   2.387  0.4603 -0.3551  0.5401
   23phy    C20  610   1.025   4.098   2.426 -0.7875  0.0649  0.3096
   23phy    C18  611   0.968   4.063   2.574  0.5235 -0.8707 -0.0780
   23phy    O01  612   0.970   4.179   2.658  0.7516 -0.4987 -0.1552
   23phy    H01  613   0.911   4.156   2.727  0.6844  0.9765  0.2898
   23phy    C19  614   0.819   4.052   2.541  0.5546  0.4833  0.3083
   23phy    C13  615   1.027   3.938   2.661 -0.3287 -0.2024 -0.2628
   23phy     H3  616   1.055   3.852   2.595  0.1067 -1.1870  1.1349
   23phy    O33  617   0.948   3.877   2.759  0.2592  0.1526  0.2476
   23phy    H1B  618   0.949   3.939   2.830  4.6711  2.3003 -1.3270
   23phy    C12  619   1.166   3.969   2.742 -0.0450 -0.2218 -0.1229
   23phy    O11  620   1.222   3.850   2.793 -0.0975 -0.4343 -0.7768
   23phy    H1A  621   1.159   3.810   2.850 -3.7895  0.8906 -3.5435
   24phy    C35  622   4.973   4.481   2.392 -0.2854 -0.5647 -0.1370
   24phy    C33  623   5.010   4.625   2.352  0.2811  0.2509 -0.0915
   24phy    C34  624   4.911   4.665   2.246  0.2979 -0.2220  0.2230
   24phy    C32  625   5.036   4.722   2.469 -0.0665  0.3171 -0.1062
   24phy    C31  626   5.186   4.740   2.503 -0.5965 -0.0489  0.2424
   24phy    C30  627   5.205   4.825   2.631  0.1398 -0.5135 -1.0210
   24phy    C28  628   5.346   4.877   2.670  0.3482 -0.1087  0.0905
   24phy    C29  629   5.359   5.022   2.628 -0.4021  0.1050  0.2055
   24phy    C27  630   5.379   4.856   2.819 -0.3129 -0.0850  0.0963
   24phy    C26  631   5.520   4.822   2.843  0.0136 -0.0413  0.7567
   24phy    C25  632   5.550   4.778   2.987 -0.0471  0.5341  0.0894
   24phy    C23  633   5.688   4.716   3.008 -0.0548 -0.0539  0.6487
   24phy    C24  634   5.780   4.835   3.054  0.0153  0.6643  0.4227
   24phy    C22  635   5.680   4.616   3.123 -0.2522 -0.0659  0.0547
   24phy    C21  636   5.755   4.484   3.093  0.0768 -0.4506  0.2459
   24phy    C20  637   5.770   4.394   3.215  0.5082  0.2435  0.1183
   24phy    C18  638   5.901   4.302   3.225 -0.7302  0.0558  0.1392
   24phy    O01  639   6.012   4.392   3.229 -0.1079 -0.6239  0.2839
   24phy    H01  640   6.006   4.440   3.310  0.2887  0.5644 -0.3550
   24phy    C19  641   5.897   4.250   3.367  0.3222 -0.3546  0.3669
   24phy    C13  642   5.933   4.178   3.123  0.7907 -0.0301  0.0053
   24phy     H3  643   5.842   4.114   3.115 -0.8231  2.0181  0.9058
   24phy    O33  644   6.040   4.086   3.167  0.3065  0.0719  0.4972
   24phy    H1B  645   6.119   4.135   3.177  0.8037 -0.5600 -0.2409
   24phy    C12  646   5.964   4.210   2.976  0.1879  0.0565 -0.5178
   24phy    O11  647   5.967   4.103   2.882 -0.0452  0.2722 -0.4827
   24phy    H1A  648   5.876   4.099   2.859 -0.4194 -2.6616  0.9554
   25phy    C35  649   1.053   4.526   1.354 -0.4307  0.6946 -0.2102
   25phy    C33  650   1.082   4.635   1.251 -0.2314 -0.1598 -0.3060
   25phy    C34  651   1.060   4.772   1.323  0.8413  0.3789  0.1710
   25phy    C32  652   1.228   4.626   1.193  0.6881 -0.0876 -0.3799
   25phy    C31  653   1.258   4.705   1.061 -0.1088 -0.1290 -0.3516
   25phy    C30  654   1.408   4.734   1.038 -0.8396 -0.4644 -0.2817
   25phy    C28  655   1.448   4.827   0.922  0.2429  0.4231  0.1109
   25phy    C29  656   1.474   4.965   0.979 -0.3070  0.0319  0.0150
   25phy    C27  657   1.582   4.776   0.856 -0.1759 -0.8545  0.0034
   25phy    C26  658   1.584   4.795   0.704 -0.1156 -0.0187  0.3211
   25phy    C25  659   1.711   4.737   0.638 -0.5206 -0.7620  0.0636
   25phy    C23  660   1.724   4.775   0.485 -0.3920  0.2949 -0.2777
   25phy    C24  661   1.785   4.913   0.465 -0.1810 -0.9798 -0.0093
   25phy    C22  662   1.803   4.655   0.433 -0.0427  0.2603  0.0748
   25phy    C21  663   1.762   4.621   0.287  0.2527 -0.1846  0.6128
   25phy    C20  664   1.852   4.515   0.212  0.1830 -0.1457  0.0192
   25phy    C18  665   1.794   4.467   0.072 -0.2290 -0.3474  0.1636
   25phy    O01  666   1.654   4.444   0.073  0.4523 -0.0211  0.3642
   25phy    H01  667   1.613   4.528   0.082  0.8040  0.0396  1.5431
   25phy    C19  668   1.853   4.322   0.063  0.6071 -0.1763 -0.2684
   25phy    C13  669   1.822   4.573  -0.041 -0.0642 -0.7408 -0.4470
   25phy     H3  670   1.764   4.662  -0.003  0.3404 -1.1809  1.3234
   25phy    O33  671   1.951   4.636  -0.055 -0.8647 -0.0271 -0.5673
   25phy    H1B  672   2.000   4.588  -0.119 -1.2546 -1.5625  0.2291
   25phy    C12  673   1.740   4.586  -0.176 -0.2601 -0.0065 -0.0443
   25phy    O11  674   1.811   4.551  -0.291 -0.6369  0.4206 -0.5928
   25phy    H1A  675   1.802   4.459  -0.308 -0.4012  0.3880 -0.5357
   26phy    C35  676   0.300   0.338   1.674 -0.1350 -0.9681  0.1040
   26phy    C33  677   0.420   0.359   1.587  0.2406  0.5352  0.0617
   26phy    C34  678   0.384   0.452   1.470  0.2754 -0.0669  0.1384
   26phy    C32  679   0.537   0.402   1.673 -0.9196 -0.1961  0.5099
   26phy    C31  680   0.677   0.364   1.630 -0.1841  0.3567 -0.5639
   26phy    C30  681   0.787   0.429   1.719 -0.2802  0.0463  0.0190
   26phy    C28  682   0.941   0.413   1.710 -0.1157 -0.5708  0.6418
   26phy    C29  683   1.003   0.497   1.598 -0.2777  0.7512 -0.0320
   26phy    C27  684   0.998   0.461   1.842  0.0501 -0.3766 -0.0208
   26phy    C26  685   1.142   0.440   1.899  0.3209  0.0626  0.5335
   26phy    C25  686   1.158   0.492   2.044  0.3167 -0.2490 -0.4829
   26phy    C23  687   1.303   0.509   2.091  0.3608  0.2394 -0.1701
   26phy    C24  688   1.349   0.649   2.074  0.2351 -0.4668 -0.1397
   26phy    C22  689   1.317   0.477   2.239 -0.2917  0.8385  0.3950
   26phy    C21  690   1.452   0.425   2.287  0.6678 -0.4675 -0.1572
   26phy    C20  691   1.464   0.422   2.442  0.1895 -0.5346  0.1711
   26phy    C18  692   1.600   0.404   2.519 -0.4632  0.3249  0.1806
   26phy    O01  693   1.692   0.506   2.469  0.4780 -0.3854 -0.0462
   26phy    H01  694   1.757   0.520   2.535 -0.6858 -1.1629  1.3219
   26phy    C19  695   1.560   0.441   2.667 -0.1649 -0.0290 -0.3486
   26phy    C13  696   1.658   0.250   2.501  0.4020  0.6857 -0.3026
   26phy     H3  697   1.646   0.211   2.397  1.9900 -2.2527  0.4859
   26phy    O33  698   1.579   0.151   2.572 -0.3120 -0.0349 -0.0216
   26phy    H1B  699   1.599   0.069   2.532  0.6468  1.8119 -3.8234
   26phy    C12  700   1.811   0.218   2.533 -0.3790  0.9846 -0.3250
   26phy    O11  701   1.854   0.222   2.664 -0.0671  0.0202 -0.0887
   26phy    H1A  702   1.804   0.150   2.698 -0.3566  0.1142 -0.3118
   27phy    C35  703   0.493   0.490   1.109 -0.4266  0.6726 -0.0766
   27phy    C33  704   0.476   0.542   0.966  0.0998  0.1563 -0.2600
   27phy    C34  705   0.331   0.561   0.947 -0.4264 -0.5781  0.1577
   27phy    C32  706   0.570   0.662   0.950  0.5015  0.4695 -0.3470
   27phy    C31  707   0.628   0.657   0.807 -0.3465 -0.1455 -0.3680
   27phy    C30  708   0.693   0.790   0.769 -0.2337  0.4551  0.6317
   27phy    C28  709   0.780   0.799   0.642  0.1059  0.2997  0.4537
   27phy    C29  710   0.788   0.945   0.591 -0.1125 -0.1592  0.0805
   27phy    C27  711   0.920   0.733   0.646  0.2124 -0.3348  0.1860
   27phy    C26  712   0.959   0.666   0.510  0.1538  0.3216  0.0318
   27phy    C25  713   1.102   0.607   0.518  0.2762 -0.4849 -0.3764
   27phy    C23  714   1.147   0.544   0.385 -0.1399 -0.3629  0.2252
   27phy    C24  715   1.243   0.643   0.307 -0.2868  0.0946  0.0039
   27phy    C22  716   1.230   0.417   0.417 -0.0338  0.1536  0.2678
   27phy    C21  717   1.179   0.282   0.366 -0.3872  0.2168 -0.9055
   27phy    C20  718   1.253   0.163   0.437  0.1426 -0.0872 -0.2117
   27phy    C18  719   1.247   0.016   0.381 -0.4731 -0.6739 -0.1739
   27phy    O01  720   1.114  -0.033   0.398  0.5638 -0.4676 -0.2224
   27phy    H01  721   1.123  -0.126   0.394  0.9357 -0.5316  1.2836
   27phy    C19  722   1.338  -0.060   0.480 -0.4012 -0.4862  0.0581
   27phy    C13  723   1.312   0.011   0.232  0.3338 -0.2498 -0.1581
   27phy     H3  724   1.234   0.063   0.170  0.1495  1.3820  1.3612
   27phy    O33  725   1.419   0.094   0.195  0.5707  0.2462  0.1523
   27phy    H1B  726   1.401   0.153   0.125  2.0191  0.4978 -0.0537
   27phy    C12  727   1.301  -0.113   0.140 -0.8694 -0.5050 -0.3733
   27phy    O11  728   1.332  -0.089   0.006  0.3467 -0.3220  0.0058
   27phy    H1A  729   1.311  -0.001  -0.021 -2.0775 -0.5356  0.9381
   28phy    C35  730   2.346   1.127   1.011 -0.2340  0.0006  0.1511
   28phy    C33  731   2.197   1.167   1.024 -0.1582  0.1714 -0.0020
   28phy    C34  732   2.150   1.144   1.170  0.2430  0.3632  0.4621
   28phy    C32  733   2.188   1.313   0.982  0.3154  0.1334 -0.1447
   28phy    C31  734   2.055   1.353   0.926 -0.5763  0.2529  0.4449
   28phy    C30  735   2.040   1.501   0.906 -0.2317  0.2350 -0.6244
   28phy    C28  736   1.907   1.545   0.845  0.1617  0.1048 -0.0114
   28phy    C29  737   1.810   1.573   0.951  0.2866  0.1322  0.0025
   28phy    C27  738   1.929   1.673   0.769  0.2190 -0.1118 -0.3340
   28phy    C26  739   1.855   1.673   0.631  0.0224 -0.0061 -0.1158
   28phy    C25  740   1.880   1.810   0.558  0.2395 -0.4986 -0.1393
   28phy    C23  741   1.875   1.809   0.407  0.4866 -0.5761  0.1785
   28phy    C24  742   1.813   1.940   0.354  0.1736 -0.3725 -0.1010
   28phy    C22  743   2.018   1.805   0.349 -0.6063  0.4984  0.2787
   28phy    C21  744   2.043   1.748   0.208 -0.1657  0.0363 -0.5754
   28phy    C20  745   2.188   1.714   0.189 -0.0672  0.1871  0.1412
   28phy    C18  746   2.248   1.656   0.059  1.1059  0.1211  0.3259
   28phy    O01  747   2.179   1.530   0.037 -0.4603  0.0591 -0.0450
   28phy    H01  748   2.087   1.543   0.027 -0.2881  0.8653 -0.6809
   28phy    C19  749   2.393   1.623   0.103  0.4339 -0.0464  0.1879
   28phy    C13  750   2.237   1.752  -0.071  0.1427  0.3687  0.5180
   28phy     H3  751   2.127   1.754  -0.093  0.1680  0.1495  0.3704
   28phy    O33  752   2.257   1.889  -0.062  0.4057 -0.6639 -0.2817
   28phy    H1B  753   2.269   1.917   0.026 -0.8698  0.1089 -0.3318
   28phy    C12  754   2.268   1.693  -0.220 -0.2130 -0.4335 -0.2893
   28phy    O11  755   2.399   1.703  -0.274  0.3646  0.0391  0.4187
   28phy    H1A  756   2.403   1.791  -0.307  0.7568 -0.0943  0.1051
   29phy    C35  757   0.551   4.624   0.940 -0.1615 -0.2068 -0.0761
   29phy    C33  758   0.697   4.668   0.948 -0.0165 -0.4611  0.7976
   29phy    C34  759   0.695   4.806   1.013  0.4767 -0.3624  0.2758
   29phy    C32  760   0.781   4.563   1.022  0.1781  0.7402  0.4702
   29phy    C31  761   0.853   4.463   0.931  0.6516  0.1583 -0.5689
   29phy    C30  762   0.925   4.351   1.007 -0.2914  0.7104 -0.7284
   29phy    C28  763   1.015   4.261   0.919  0.1656  0.8397 -0.0460
   29phy    C29  764   1.101   4.184   1.010 -0.2282  0.2639 -0.3741
   29phy    C27  765   0.941   4.163   0.820 -0.3228 -0.2914  0.2525
   29phy    C26  766   1.021   4.124   0.698  0.5259  0.1609  0.0224
   29phy    C25  767   0.967   3.993   0.634  0.0458  0.4502 -0.0667
   29phy    C23  768   1.058   3.933   0.522 -0.4865  0.5433  0.3655
   29phy    C24  769   1.159   3.839   0.598  0.2961 -0.6549  0.1282
   29phy    C22  770   0.973   3.862   0.417  0.1577  0.0934  0.3613
   29phy    C21  771   1.028   3.829   0.274 -0.1775 -0.0555 -0.7727
   29phy    C20  772   0.909   3.792   0.189 -0.0629 -0.1637 -0.2114
   29phy    C18  773   0.929   3.756   0.036 -0.4663 -0.2573  0.1952
   29phy    O01  774   0.998   3.867  -0.026 -0.0648  0.3154  0.4418
   29phy    H01  775   0.978   3.947   0.018  2.0681  2.5532 -2.2752
   29phy    C19  776   0.790   3.758  -0.030  0.7213 -0.1063 -0.7249
   29phy    C13  777   1.003   3.611   0.016  0.3977 -0.3907 -0.7064
   29phy     H3  778   1.096   3.623   0.077  0.8658  1.6906 -1.7100
   29phy    O33  779   0.947   3.499   0.091  0.0203  0.3045  0.2877
   29phy    H1B  780   0.888   3.530   0.157  1.0190  1.1095  0.8455
   29phy    C12  781   1.102   3.575  -0.105 -0.2609  0.4191 -0.6594
   29phy    O11  782   1.054   3.509  -0.216 -0.5938  0.5599  0.9702
   29phy    H1A  783   1.003   3.436  -0.186 -1.6740  2.0598  3.0287
   30phy    C35  784   0.673   4.061   1.251  0.2088  0.4974 -0.0421
   30phy    C33  785   0.677   4.158   1.367 -0.0810 -0.0534  0.0749
   30phy    C34  786   0.817   4.155   1.411  0.0964  0.0469  0.0856
   30phy    C32  787   0.639   4.300   1.321 -0.3271 -0.0047 -0.8243
   30phy    C31  788   0.501   4.343   1.365 -0.0082  0.1470 -0.1170
   30phy    C30  789   0.469   4.495   1.336  0.9775 -0.0983  0.1508
   30phy    C28  790   0.327   4.536   1.380  0.1927  0.5122 -0.0207
   30phy    C29  791   0.308   4.584   1.523 -0.0089 -0.5265 -0.8745
   30phy    C27  792   0.287   4.660   1.294 -0.1828 -0.1016 -0.4587
   30phy    C26  793   0.208   4.635   1.168  0.2816 -0.5076  0.3580
   30phy    C25  794   0.206   4.765   1.079  0.0009  0.1960  0.1988
   30phy    C23  795   0.116   4.740   0.952  0.4972 -0.1227  0.1435
   30phy    C24  796  -0.019   4.801   0.988  0.0126  0.3617 -0.4901
   30phy    C22  797   0.165   4.817   0.833 -0.1937  0.5402 -0.2663
   30phy    C21  798   0.245   4.726   0.743 -0.1719  0.2871 -0.2300
   30phy    C20  799   0.252   4.773   0.592 -0.1436  0.1028  0.4276
   30phy    C18  800   0.351   4.700   0.493  0.5738 -0.0078 -1.0404
   30phy    O01  801   0.481   4.676   0.561  0.4471 -0.8142 -0.6623
   30phy    H01  802   0.509   4.756   0.601 -3.0229  0.0673  0.3672
   30phy    C19  803   0.380   4.801   0.384  0.6066 -0.3828 -0.0324
   30phy    C13  804   0.290   4.559   0.442  0.3765 -0.0431 -0.2042
   30phy     H3  805   0.277   4.494   0.533 -1.5643  0.8726  0.2262
   30phy    O33  806   0.153   4.555   0.394 -0.4692 -0.3180 -0.5731
   30phy    H1B  807   0.147   4.592   0.308 -0.6196  0.2107 -0.3423
   30phy    C12  808   0.372   4.448   0.367  0.0290 -0.0294 -0.2417
   30phy    O11  809   0.315   4.321   0.359  0.2339  0.4803 -0.2163
   30phy    H1A  810   0.222   4.330   0.355  0.2316  0.6521  0.1217
   31phy    C35  811   0.725   1.685   1.331 -0.3329 -0.3597  0.1364
   31phy    C33  812   0.814   1.580   1.251 -0.2031 -0.0972 -0.3576
   31phy    C34  813   0.796   1.611   1.101  0.4172  0.6486 -0.7298
   31phy    C32  814   0.966   1.605   1.273  0.5425 -0.5936  0.2613
   31phy    C31  815   1.029   1.496   1.365 -0.0672 -0.6813  0.6756
   31phy    C30  816   1.182   1.513   1.389  0.0795 -0.2984 -0.1917
   31phy    C28  817   1.228   1.394   1.477  0.7151 -0.4333  0.1027
   31phy    C29  818   1.366   1.343   1.428 -0.8534 -0.3284 -0.3604
   31phy    C27  819   1.238   1.436   1.623  0.1378 -0.4154 -0.4701
   31phy    C26  820   1.218   1.326   1.729 -0.0128  0.1127  0.4513
   31phy    C25  821   1.229   1.390   1.868 -0.3048 -0.0312 -0.3250
   31phy    C23  822   1.214   1.304   1.996 -0.3192  0.0786  0.2699
   31phy    C24  823   1.332   1.212   2.020  0.1760 -0.2778  0.2393
   31phy    C22  824   1.200   1.406   2.113  0.5732 -0.3200 -0.3775
   31phy    C21  825   1.159   1.357   2.253 -0.4245  0.2750 -0.6934
   31phy    C20  826   1.115   1.469   2.349  0.5219 -0.3122  0.0026
   31phy    C18  827   1.092   1.444   2.499  0.6543  0.0311 -0.2353
   31phy    O01  828   1.184   1.346   2.549 -0.3953  0.0699  0.5359
   31phy    H01  829   1.221   1.379   2.629  0.6257  0.5728 -0.1192
   31phy    C19  830   1.132   1.580   2.553  0.4156 -0.2122  0.5827
   31phy    C13  831   0.943   1.394   2.541  0.4300  0.4359  0.3723
   31phy     H3  832   0.866   1.474   2.526  1.1011  0.9688 -0.2612
   31phy    O33  833   0.939   1.373   2.683 -0.4471 -0.3662 -0.1320
   31phy    H1B  834   1.006   1.317   2.717  0.1868  0.9601  0.9151
   31phy    C12  835   0.879   1.263   2.479  0.2899 -0.1375  0.4263
   31phy    O11  836   0.964   1.151   2.492  0.2437  0.5706  0.4406
   31phy    H1A  837   1.047   1.184   2.464  0.3237 -0.9847 -1.3323
   32phy    C35  838   1.450   0.517   1.639  0.0361  0.9837 -0.1172
   32phy    C33  839   1.601   0.505   1.627  0.0361 -0.0263  0.5498
   32phy    C34  840   1.636   0.365   1.570 -1.2935  0.0143 -0.1183
   32phy    C32  841   1.655   0.616   1.539 -0.3342 -0.3199  0.3666
   32phy    C31  842   1.802   0.647   1.566 -0.0350 -0.4648  0.2573
   32phy    C30  843   1.856   0.757   1.473 -0.0422  0.6362  0.0521
   32phy    C28  844   2.005   0.795   1.477 -0.7645 -0.7763 -0.0836
   32phy    C29  845   2.046   0.827   1.331  0.1891  0.5505  0.2570
   32phy    C27  846   2.043   0.899   1.582 -0.2092  0.8501  0.2059
   32phy    C26  847   2.185   0.884   1.631 -0.1045  0.2606  0.0028
   32phy    C25  848   2.209   0.986   1.735 -0.1521  0.5659 -0.1502
   32phy    C23  849   2.320   0.956   1.837 -0.1377 -0.2250 -0.0613
   32phy    C24  850   2.462   0.993   1.795  0.4916  0.3850  0.8551
   32phy    C22  851   2.276   1.049   1.955  0.7902  0.0431  0.3170
   32phy    C21  852   2.330   1.034   2.088  0.5006 -0.0732  0.0730
   32phy    C20  853   2.259   1.117   2.196 -0.5374 -0.0442 -0.4680
   32phy    C18  854   2.336   1.145   2.335  0.1882 -0.2149  0.4117
   32phy    O01  855   2.450   1.233   2.307 -1.1713  0.3814  0.0238
   32phy    H01  856   2.524   1.194   2.350 -1.8979 -0.1189  0.8741
   32phy    C19  857   2.238   1.243   2.403 -0.2324  0.1786 -0.0453
   32phy    C13  858   2.382   1.012   2.413 -0.7317  0.4629 -0.3326
   32phy     H3  859   2.421   0.938   2.338  0.2983  0.1347  0.4956
   32phy    O33  860   2.284   0.931   2.476  0.4278  0.1634  0.0910
   32phy    H1B  861   2.229   0.991   2.521 -1.9367 -1.4961 -0.4004
   32phy    C12  862   2.502   1.023   2.516 -0.6637  0.0452 -0.4164
   32phy    O11  863   2.616   1.101   2.478  0.0776 -0.0139  0.1360
   32phy    H1A  864   2.694   1.072   2.521 -0.2690 -0.9066  0.1631
   33phy    C35  865   0.035   0.762   2.529  0.2512 -0.2144 -0.0330
   33phy    C33  866   0.052   0.786   2.374 -0.4483 -0.0562 -0.1939
   33phy    C34  867  -0.038   0.899   2.326 -0.4155  0.4961  0.0310
   33phy    C32  868   0.199   0.796   2.326 -0.8282  0.0108  0.0923
   33phy    C31  869   0.249   0.664   2.265  0.1045 -0.2996 -0.3044
   33phy    C30  870   0.401   0.661   2.245  0.0556 -0.4859 -0.3992
   33phy    C28  871   0.462   0.533   2.193  0.4045  0.2272  0.3249
   33phy    C29  872   0.426   0.523   2.045 -0.2131  0.4712  0.3702
   33phy    C27  873   0.616   0.544   2.194 -0.5018 -0.0391 -0.2722
   33phy    C26  874   0.676   0.461   2.313 -0.1829  0.4025  0.0980
   33phy    C25  875   0.825   0.484   2.326 -0.5653  0.1191 -0.1549
   33phy    C23  876   0.900   0.405   2.439 -0.8620  0.4111  0.0295
   33phy    C24  877   0.947   0.267   2.385 -0.1557  0.2060 -0.0208
   33phy    C22  878   1.030   0.481   2.493 -0.0248  0.1924  0.3877
   33phy    C21  879   1.027   0.495   2.640  0.1327 -0.2134  0.3195
   33phy    C20  880   1.141   0.582   2.707  0.3165  0.2638  0.2049
   33phy    C18  881   1.145   0.587   2.867  0.3271  0.1623  0.4520
   33phy    O01  882   1.156   0.458   2.924 -0.1272  0.1404 -0.0062
   33phy    H01  883   1.101   0.397   2.878 -1.0865 -0.1738  1.5010
   33phy    C19  884   1.283   0.649   2.890  0.0685 -0.0630  0.0228
   33phy    C13  885   1.021   0.670   2.934  0.3559 -0.2844 -0.2036
   33phy     H3  886   0.924   0.646   2.883 -0.7347  1.2236  1.0862
   33phy    O33  887   1.036   0.805   2.893 -0.1427 -0.0045 -0.0812
   33phy    H1B  888   0.961   0.859   2.911 -0.0637  0.1754 -0.2836
   33phy    C12  889   0.988   0.664   3.089  0.1817  0.2123  0.1866
   33phy    O11  890   0.964   0.534   3.150  0.2400  0.2032 -0.5012
   33phy    H1A  891   0.950   0.550   3.241  0.1061 -2.3124 -0.0060
   34phy    C35  892   4.202   4.037   1.874 -0.2462 -0.9040  0.2682
   34phy    C33  893   4.312   3.942   1.835 -0.3515 -0.1567  0.1309
   34phy    C34  894   4.410   3.931   1.952 -0.4876 -0.1097  0.8239
   34phy    C32  895   4.264   3.808   1.770  0.3294  0.2944  0.2466
   34phy    C31  896   4.342   3.758   1.656 -0.1484  0.1900 -0.1624
   34phy    C30  897   4.271   3.642   1.580 -0.2616 -0.0286 -0.3280
   34phy    C28  898   4.353   3.582   1.461 -0.0058 -0.2140 -0.0708
   34phy    C29  899   4.418   3.455   1.513 -0.0047  0.3676  0.2973
   34phy    C27  900   4.268   3.538   1.343  0.5086  0.7963 -0.3848
   34phy    C26  901   4.329   3.537   1.207  0.0562  0.0431 -0.1270
   34phy    C25  902   4.225   3.511   1.103 -0.3425 -0.0350  0.1901
   34phy    C23  903   4.274   3.453   0.966  0.3210 -0.1588  0.7681
   34phy    C24  904   4.298   3.301   0.963  0.0525 -0.7205  0.0730
   34phy    C22  905   4.164   3.482   0.862 -0.1399 -0.2820  0.3940
   34phy    C21  906   4.209   3.541   0.727 -0.1915  0.2454 -0.3205
   34phy    C20  907   4.093   3.570   0.636  0.4854  0.0331 -0.8529
   34phy    C18  908   4.111   3.624   0.487 -0.2298 -0.2077 -0.5109
   34phy    O01  909   4.153   3.760   0.491  0.4168 -0.5786  0.1213
   34phy    H01  910   4.244   3.766   0.513  0.5482 -1.9288  0.0566
   34phy    C19  911   3.961   3.629   0.440  0.7016  0.9878 -0.4282
   34phy    C13  912   4.201   3.538   0.385 -0.2942  0.2547  0.3505
   34phy     H3  913   4.303   3.548   0.431  1.4016 -0.7747 -2.8554
   34phy    O33  914   4.190   3.395   0.387 -0.3193 -0.3702  0.6185
   34phy    H1B  915   4.227   3.359   0.466  0.0910 -0.8837  0.1999
   34phy    C12  916   4.265   3.589   0.255  0.5794 -0.0524  0.3253
   34phy    O11  917   4.350   3.494   0.187  0.3027 -0.0697 -0.2019
   34phy    H1A  918   4.297   3.419   0.168  0.3174 -0.1374  0.0244
   35phy    C35  919   1.090   1.971   0.898  0.1653  0.2113 -0.2005
   35phy    C33  920   1.164   1.929   1.027  0.4508 -0.5714 -0.2624
   35phy    C34  921   1.073   1.965   1.136  0.0133 -0.0222 -0.1223
   35phy    C32  922   1.174   1.779   1.043 -0.4760  0.3105  0.5018
   35phy    C31  923   1.286   1.705   0.965 -0.3046 -0.7224  0.1391
   35phy    C30  924   1.298   1.556   1.001 -0.0479 -0.3137 -0.0034
   35phy    C28  925   1.415   1.487   0.925  0.2702  0.3651 -0.4907
   35phy    C29  926   1.484   1.377   1.012 -0.2192 -0.8446  0.2384
   35phy    C27  927   1.368   1.408   0.800 -0.1561 -0.0819 -0.3160
   35phy    C26  928   1.380   1.467   0.659 -0.1667  0.0208  0.1661
   35phy    C25  929   1.444   1.362   0.565  0.2669 -0.7405  0.0859
   35phy    C23  930   1.485   1.396   0.421 -0.0990  0.7507 -0.2029
   35phy    C24  931   1.640   1.410   0.419 -0.4851  0.0210  0.1897
   35phy    C22  932   1.434   1.278   0.339  0.5200 -0.3474 -0.1215
   35phy    C21  933   1.420   1.281   0.189  0.5657  0.6263 -0.5305
   35phy    C20  934   1.340   1.153   0.145  0.3131 -0.4221 -0.1107
   35phy    C18  935   1.311   1.126  -0.009  0.3147  0.2374 -0.6851
   35phy    O01  936   1.237   1.240  -0.051 -0.4480 -0.6935 -0.1405
   35phy    H01  937   1.175   1.224  -0.120  0.2640  1.3096 -1.3253
   35phy    C19  938   1.227   0.996  -0.000  0.6359 -0.6495  0.2076
   35phy    C13  939   1.440   1.097  -0.103 -0.3656  0.2070  0.2485
   35phy     H3  940   1.477   1.201  -0.124 -2.6691  0.6248 -2.3279
   35phy    O33  941   1.552   1.047  -0.035 -0.0433  0.2499 -0.2809
   35phy    H1B  942   1.594   1.114   0.014 -0.3159 -0.0695  0.4061
   35phy    C12  943   1.452   1.086  -0.258  0.3171 -0.1970  0.3383
   35phy    O11  944   1.349   1.163  -0.332 -0.2270  0.1162 -0.6911
   35phy    H1A  945   1.352   1.126  -0.418  2.0540  1.2737 -1.1599
   36phy    C35  946   1.872   1.277   2.206 -0.4166 -0.1874  0.0594
   36phy    C33  947   1.863   1.327   2.063 -0.1087  0.3059 -0.1530
   36phy    C34  948   1.913   1.226   1.971 -0.1180  0.4978 -0.1024
   36phy    C32  949   1.721   1.370   2.020  0.3623 -0.7256 -0.2113
   36phy    C31  950   1.686   1.513   2.039 -0.1477  0.4223  0.1984
   36phy    C30  951   1.565   1.563   1.953 -0.0027  0.1902  0.5385
   36phy    C28  952   1.526   1.715   1.961  0.1928  0.0681  0.5478
   36phy    C29  953   1.477   1.766   1.832 -0.6225 -0.1489  0.3381
   36phy    C27  954   1.414   1.733   2.066  0.2521 -0.1569  0.1357
   36phy    C26  955   1.410   1.858   2.153  0.7511  0.5259 -0.0249
   36phy    C25  956   1.270   1.887   2.205 -0.1074  0.3312 -0.3855
   36phy    C23  957   1.264   1.993   2.317  0.8012 -0.3323 -0.1191
   36phy    C24  958   1.234   2.135   2.261  0.2424  0.0688  0.1633
   36phy    C22  959   1.171   1.951   2.427  0.4614  0.2587 -0.3735
   36phy    C21  960   1.200   1.992   2.565  0.5858  0.1650  0.2545
   36phy    C20  961   1.095   1.940   2.668  0.7494 -0.1409  0.0218
   36phy    C18  962   1.077   2.004   2.812  0.3498 -0.1048 -0.3476
   36phy    O01  963   1.015   2.131   2.801  0.2193 -0.3376  0.2475
   36phy    H01  964   0.997   2.179   2.879 -0.8150  0.9372 -0.7132
   36phy    C19  965   0.949   1.922   2.856 -0.2714  0.6423  0.3808
   36phy    C13  966   1.194   2.003   2.919  0.1670 -0.6368 -0.7173
   36phy     H3  967   1.236   1.900   2.926  0.3988 -0.4753  0.5898
   36phy    O33  968   1.149   2.017   3.059  0.7668  0.0471  0.1365
   36phy    H1B  969   1.103   2.098   3.073 -2.8345 -1.2575 -2.6311
   36phy    C12  970   1.308   2.106   2.899  0.0207 -0.3363 -0.6656
   36phy    O11  971   1.287   2.240   2.936  0.4988 -0.0899 -0.1244
   36phy    H1A  972   1.253   2.235   3.023 -1.6440 -1.6826 -0.9485
   37phy    C35  973   1.040   0.507   0.913 -0.3083 -0.0284 -0.1709
   37phy    C33  974   0.981   0.541   1.058 -0.0868 -0.0317  0.1910
   37phy    C34  975   1.043   0.456   1.167  0.1340  0.1904  0.1605
   37phy    C32  976   1.006   0.686   1.104  0.2248 -0.0064 -0.4996
   37phy    C31  977   0.907   0.798   1.057 -0.7996  0.2036  0.0420
   37phy    C30  978   0.938   0.938   1.114  0.1313 -0.0152  0.6790
   37phy    C28  979   0.855   1.059   1.075 -0.0449  0.1202 -0.2818
   37phy    C29  980   0.795   1.116   1.207  0.0027 -0.2293  0.2343
   37phy    C27  981   0.945   1.169   1.016 -0.0634 -0.0614  0.7366
   37phy    C26  982   0.883   1.230   0.886 -0.6248  0.1838  0.4358
   37phy    C25  983   0.971   1.350   0.839 -0.2030 -0.0801  0.3053
   37phy    C23  984   0.915   1.439   0.726  0.0560 -0.2301  0.0359
   37phy    C24  985   0.944   1.583   0.748  0.6115  0.3677  0.1232
   37phy    C22  986   0.962   1.385   0.590  0.1952  0.1661  0.0998
   37phy    C21  987   0.860   1.369   0.476 -0.0555  0.1410 -0.5437
   37phy    C20  988   0.920   1.298   0.347 -0.7246  0.2569 -0.1299
   37phy    C18  989   0.824   1.236   0.241 -0.0554 -0.2366 -0.6695
   37phy    O01  990   0.730   1.154   0.309  0.2372  0.1228 -0.4499
   37phy    H01  991   0.700   1.189   0.391  1.0673 -0.9983  0.3598
   37phy    C19  992   0.923   1.147   0.159  0.4250 -0.3497 -0.0135
   37phy    C13  993   0.741   1.340   0.144 -0.3324  0.0555 -0.0797
   37phy     H3  994   0.666   1.383   0.215  0.0957 -1.5199  1.4025
   37phy    O33  995   0.814   1.462   0.126  0.4678  0.0465  0.4888
   37phy    H1B  996   0.890   1.437   0.077 -0.9034 -3.5538 -0.1140
   37phy    C12  997   0.624   1.304   0.044 -0.1417 -0.5479 -0.0617
   37phy    O11  998   0.661   1.335  -0.083 -0.0237 -0.1477  0.9290
   37phy    H1A  999   0.635   1.422  -0.107  2.9662  0.9764  1.3698
   38phy    C35 1000   0.399   1.413   1.353 -1.0580 -0.0562 -0.3848
   38phy    C33 1001   0.448   1.279   1.410 -0.7728 -0.0131  0.5438
   38phy    C34 1002   0.433   1.175   1.301  0.1866 -0.3964 -0.3786
   38phy    C32 1003   0.594   1.287   1.472 -0.5706 -0.0383  0.2737
   38phy    C31 1004   0.594   1.324   1.622 -0.0137 -0.1162 -1.1735
   38phy    C30 1005   0.736   1.364   1.665  0.4089 -0.3524  0.7703
   38phy    C28 1006   0.753   1.383   1.813  0.4861  0.3940  0.5412
   38phy    C29 1007   0.853   1.277   1.869 -0.1479  0.0634  0.7168
   38phy    C27 1008   0.774   1.531   1.848  0.0304 -0.1428  0.5034
   38phy    C26 1009   0.740   1.571   1.992  0.1377  0.3427  0.4041
   38phy    C25 1010   0.773   1.715   2.041 -0.2522 -0.4904  0.0969
   38phy    C23 1011   0.767   1.730   2.192 -0.3815  0.4607 -0.8281
   38phy    C24 1012   0.859   1.847   2.225 -0.4379 -0.0705 -0.1812
   38phy    C22 1013   0.632   1.752   2.264 -0.2965 -0.1577 -0.1682
   38phy    C21 1014   0.625   1.720   2.414  0.2951 -0.3944  0.7065
   38phy    C20 1015   0.478   1.732   2.461 -0.4218 -0.3533 -0.3758
   38phy    C18 1016   0.451   1.720   2.613  0.2100 -0.2861 -1.0874
   38phy    O01 1017   0.557   1.762   2.699 -0.3407  0.2866 -0.2466
   38phy    H01 1018   0.589   1.842   2.662  0.3039 -0.4177 -1.2739
   38phy    C19 1019   0.333   1.824   2.629  0.4010  0.0138 -0.0615
   38phy    C13 1020   0.411   1.572   2.663 -0.7107  0.5596 -0.1827
   38phy     H3 1021   0.331   1.534   2.594 -0.4092  0.3812 -0.4342
   38phy    O33 1022   0.343   1.576   2.791 -0.0121  0.2427  0.1653
   38phy    H1B 1023   0.364   1.656   2.836  0.6002 -0.8555  1.9454
   38phy    C12 1024   0.515   1.455   2.676 -0.0814  0.4790  0.2969
   38phy    O11 1025   0.476   1.342   2.753  0.5006  1.2946 -0.4187
   38phy    H1A 1026   0.425   1.371   2.826  0.5062 -1.1573  0.6630
   39phy    C35 1027   0.079   2.461   1.802 -0.3803  0.4663 -0.0984
   39phy    C33 1028   0.188   2.548   1.743 -0.6182  0.4450 -0.1049
   39phy    C34 1029   0.124   2.623   1.625  0.6382  0.0347 -0.1319
   39phy    C32 1030   0.237   2.661   1.835  0.2419  0.5598  1.3241
   39phy    C31 1031   0.359   2.625   1.921  1.4316  0.1689 -0.5706
   39phy    C30 1032   0.419   2.749   1.985 -0.1331  0.1499 -0.5890
   39phy    C28 1033   0.553   2.732   2.062 -0.3940 -0.0731  0.2317
   39phy    C29 1034   0.672   2.757   1.976 -0.0341 -0.4830  0.1063
   39phy    C27 1035   0.554   2.826   2.185 -0.1288 -0.2875 -0.5446
   39phy    C26 1036   0.656   2.804   2.298 -0.4201  0.2501  0.5421
   39phy    C25 1037   0.607   2.900   2.411 -0.1414  0.0177  0.6435
   39phy    C23 1038   0.688   2.901   2.539 -0.3912 -0.0753  0.6162
   39phy    C24 1039   0.821   2.989   2.540 -0.3817 -0.3792  0.0161
   39phy    C22 1040   0.609   2.950   2.659 -0.4433 -0.4587 -0.6881
   39phy    C21 1041   0.584   2.841   2.762  0.1515  0.3947 -0.0312
   39phy    C20 1042   0.534   2.894   2.899 -0.5190  0.4692  0.7800
   39phy    C18 1043   0.493   2.787   3.006  0.3343  0.2577 -0.2676
   39phy    O01 1044   0.615   2.721   3.039 -0.0477  0.2496 -0.2588
   39phy    H01 1045   0.645   2.670   2.966 -1.1375  0.8900 -1.1890
   39phy    C19 1046   0.473   2.886   3.128 -0.4287 -0.1564 -0.0666
   39phy    C13 1047   0.374   2.679   2.976 -0.1692  0.2796  0.3528
   39phy     H3 1048   0.397   2.638   2.874  1.7249  1.5927  0.1993
   39phy    O33 1049   0.248   2.743   2.951  0.3575  0.5846  0.0518
   39phy    H1B 1050   0.240   2.817   3.008  4.0791  0.6398  0.7927
   39phy    C12 1051   0.360   2.549   3.070  0.9742 -0.1033 -0.0396
   39phy    O11 1052   0.277   2.447   3.019 -0.4349  0.0286  0.6108
   39phy    H1A 1053   0.189   2.480   3.016 -0.1792  0.7105 -2.1893
   40phy    C35 1054   1.495   3.279   1.726  0.0916  0.4616  0.3304
   40phy    C33 1055   1.627   3.196   1.707  0.2712  0.1508 -0.5864
   40phy    C34 1056   1.583   3.091   1.609  0.0753 -0.5939 -0.1575
   40phy    C32 1057   1.753   3.272   1.660  0.1414  0.1313  0.4563
   40phy    C31 1058   1.828   3.349   1.764  0.3336 -0.0389  0.8902
   40phy    C30 1059   1.964   3.401   1.723  0.0726 -0.3002  0.3080
   40phy    C28 1060   2.039   3.476   1.831  0.8004 -0.7488  0.4758
   40phy    C29 1061   2.177   3.423   1.848 -0.2335  0.1938  0.5872
   40phy    C27 1062   2.028   3.630   1.801 -0.3882  0.0191  0.7942
   40phy    C26 1063   2.028   3.726   1.920  0.7473 -0.0017  0.0004
   40phy    C25 1064   1.983   3.875   1.895 -0.3405 -0.2307 -0.9317
   40phy    C23 1065   2.000   3.964   2.020  0.1477  0.2200  0.1973
   40phy    C24 1066   2.108   4.071   1.990 -0.1234  0.1905  0.4342
   40phy    C22 1067   1.872   4.034   2.069  0.5400 -0.2939 -0.3274
   40phy    C21 1068   1.869   4.052   2.224  0.0972 -0.4556  0.4597
   40phy    C20 1069   1.794   4.185   2.260  0.0416  0.1185  0.2348
   40phy    C18 1070   1.757   4.220   2.415  0.0957 -0.0155  0.1530
   40phy    O01 1071   1.877   4.247   2.495 -0.2463  0.5623  0.0282
   40phy    H01 1072   1.852   4.254   2.585 -0.6238  0.4398 -0.0679
   40phy    C19 1073   1.701   4.364   2.391  0.1238  0.3059  0.0305
   40phy    C13 1074   1.658   4.115   2.496  0.3600 -0.1776  0.2832
   40phy     H3 1075   1.569   4.087   2.434  0.1365 -0.2426  0.6301
   40phy    O33 1076   1.592   4.178   2.606  0.6781  0.2060 -0.5157
   40phy    H1B 1077   1.543   4.256   2.590 -0.3132 -0.1162  0.7167
   40phy    C12 1078   1.720   3.969   2.538 -0.2655 -0.4128  0.4162
   40phy    O11 1079   1.800   3.988   2.654 -0.6263 -0.3480  0.0606
   40phy    H1A 1080   1.784   4.074   2.688 -0.5785  0.2129 -1.2758
   41phy    C35 1081   0.248   1.489   1.860 -0.4470 -0.4230  0.2863
   41phy    C33 1082   0.271   1.530   1.714  0.6420  0.3857  0.7984
   41phy    C34 1083   0.135   1.512   1.644  0.0532  0.0161 -0.1068
   41phy    C32 1084   0.299   1.681   1.690  0.1640  0.6814 -0.3211
   41phy    C31 1085   0.434   1.742   1.733  0.0550 -0.1092  0.3513
   41phy    C30 1086   0.458   1.885   1.677 -0.2554 -0.1546  0.3414
   41phy    C28 1087   0.594   1.949   1.691  0.0806 -0.7276  0.6315
   41phy    C29 1088   0.650   1.998   1.556 -0.8141  0.2784 -0.1696
   41phy    C27 1089   0.576   2.073   1.780 -0.3954 -0.0815  0.2780
   41phy    C26 1090   0.686   2.075   1.886 -0.7475 -0.1798 -0.5907
   41phy    C25 1091   0.680   2.211   1.950 -0.1935  0.9255  0.0243
   41phy    C23 1092   0.785   2.239   2.063 -0.3743  0.0137 -0.2805
   41phy    C24 1093   0.922   2.285   2.004 -0.1035 -0.1132  0.1087
   41phy    C22 1094   0.729   2.343   2.156 -0.1996 -0.0172  0.1762
   41phy    C21 1095   0.764   2.320   2.307 -0.5232  0.5014 -0.1702
   41phy    C20 1096   0.667   2.402   2.390  0.4069 -0.0176  1.0953
   41phy    C18 1097   0.644   2.398   2.549  0.3598 -0.3693  0.9668
   41phy    O01 1098   0.762   2.444   2.609 -0.0040 -0.0105 -0.2798
   41phy    H01 1099   0.840   2.395   2.597 -0.0495  0.2245 -1.7063
   41phy    C19 1100   0.546   2.518   2.546  0.3249 -0.6173  0.0108
   41phy    C13 1101   0.578   2.270   2.625  0.0477  0.2000  0.9448
   41phy     H3 1102   0.472   2.258   2.591  0.4467  0.1241 -0.3248
   41phy    O33 1103   0.567   2.298   2.765 -0.0250 -0.2149  0.2061
   41phy    H1B 1104   0.628   2.367   2.782  0.0430 -0.0319 -0.7030
   41phy    C12 1105   0.646   2.136   2.612 -0.3539 -0.1082  0.8385
   41phy    O11 1106   0.586   2.023   2.670  0.5544 -0.2895  0.1990
   41phy    H1A 1107   0.595   2.036   2.762  1.6363 -0.4826  0.1319
   42phy    C35 1108   4.732   0.649   1.543 -0.2236  0.1455 -0.1973
   42phy    C33 1109   4.656   0.768   1.590  0.4490 -0.1071  0.9859
   42phy    C34 1110   4.563   0.730   1.712 -0.5746  0.6202  0.3116
   42phy    C32 1111   4.762   0.877   1.624  1.3075 -0.2598  0.1001
   42phy    C31 1112   4.745   1.010   1.547 -0.1991  0.1301  0.2763
   42phy    C30 1113   4.837   1.118   1.605 -0.0958 -0.2507 -0.7946
   42phy    C28 1114   4.835   1.258   1.543 -0.3344 -0.4782 -0.4548
   42phy    C29 1115   4.785   1.354   1.650 -0.3033 -0.1184  0.3271
   42phy    C27 1116   4.959   1.314   1.472  0.9233  0.3720  0.1841
   42phy    C26 1117   4.958   1.293   1.315 -0.1687 -0.1260 -0.3391
   42phy    C25 1118   5.092   1.330   1.251  0.8135 -0.0423 -0.6864
   42phy    C23 1119   5.095   1.339   1.099  0.1968 -0.0112 -0.3180
   42phy    C24 1120   5.144   1.472   1.051  0.3602 -0.2303 -0.0398
   42phy    C22 1121   5.175   1.227   1.032  0.0226 -0.0394 -0.5812
   42phy    C21 1122   5.098   1.139   0.939  0.1540  0.0605 -0.5721
   42phy    C20 1123   5.179   1.023   0.880 -0.0958  0.0858 -0.0127
   42phy    C18 1124   5.137   0.932   0.762  0.9574 -0.3540  0.5733
   42phy    O01 1125   5.013   0.879   0.796  0.2968 -0.2693  0.0170
   42phy    H01 1126   5.021   0.814   0.864  2.8709 -0.9385 -0.7923
   42phy    C19 1127   5.239   0.817   0.758  0.3251 -0.3041  0.4380
   42phy    C13 1128   5.123   1.017   0.623  0.6327  0.2251  1.1018
   42phy     H3 1129   5.047   1.097   0.645 -0.7684 -0.6181 -0.3918
   42phy    O33 1130   5.231   1.106   0.584  0.0606 -0.1659 -0.3694
   42phy    H1B 1131   5.254   1.158   0.658 -4.9175 -0.6810  1.8927
   42phy    C12 1132   5.034   0.973   0.494  0.1799  0.3657 -0.1819
   42phy    O11 1133   5.103   0.925   0.379 -0.2967  0.3362 -0.3108
   42phy    H1A 1134   5.185   0.888   0.403 -0.0902  0.2740 -1.0805
   43phy    C35 1135   4.980   0.506   1.802 -0.6352 -0.0556 -0.6658
   43phy    C33 1136   5.069   0.598   1.883 -0.3364  0.2837 -0.1636
   43phy    C34 1137   5.108   0.518   2.003  0.3185  0.3834 -0.2040
   43phy    C32 1138   5.187   0.645   1.799  0.1952  0.3897 -0.2443
   43phy    C31 1139   5.275   0.757   1.850  0.1226  0.0251 -0.4449
   43phy    C30 1140   5.353   0.812   1.724  0.0470  0.0217  0.0542
   43phy    C28 1141   5.488   0.881   1.755  0.0617 -0.0459  0.3576
   43phy    C29 1142   5.571   0.888   1.622  0.0671  0.0505 -0.1048
   43phy    C27 1143   5.477   1.021   1.814 -0.1450 -0.8570 -0.4835
   43phy    C26 1144   5.518   1.032   1.959 -0.1494 -0.2037 -0.1099
   43phy    C25 1145   5.480   1.154   2.030 -0.2483 -0.4151  0.3246
   43phy    C23 1146   5.555   1.196   2.158 -0.3085  0.5900 -0.4081
   43phy    C24 1147   5.598   1.344   2.159  1.1487 -0.3566 -0.0886
   43phy    C22 1148   5.490   1.136   2.287  0.2067  0.0317  0.0653
   43phy    C21 1149   5.601   1.099   2.396 -0.1350  0.0892 -0.7166
   43phy    C20 1150   5.527   1.037   2.517  0.1965  0.1176  0.2028
   43phy    C18 1151   5.594   1.005   2.656  0.1784  0.2324  0.7159
   43phy    O01 1152   5.676   1.119   2.689  0.3129  0.3019 -0.4810
   43phy    H01 1153   5.618   1.193   2.690 -0.2947 -0.1615 -1.0351
   43phy    C19 1154   5.470   1.007   2.755  0.2639  0.0579  0.2563
   43phy    C13 1155   5.678   0.867   2.651  0.4219  0.0805  0.0578
   43phy     H3 1156   5.617   0.793   2.594  0.3154  0.7158 -0.6720
   43phy    O33 1157   5.688   0.810   2.776 -0.1898 -0.3587 -0.4773
   43phy    H1B 1158   5.769   0.834   2.816 -0.2145 -1.0020 -0.0151
   43phy    C12 1159   5.819   0.860   2.573  0.1533  0.8029  0.2034
   43phy    O11 1160   5.930   0.925   2.633  0.0790  0.0147  0.6645
   43phy    H1A 1161   5.930   1.013   2.602  0.9580  0.3190  1.4799
   44phy    C35 1162   1.171   2.139   0.547 -0.1985 -0.1760  0.6208
   44phy    C33 1163   1.227   2.002   0.504  0.0778 -0.2247 -0.1526
   44phy    C34 1164   1.122   1.894   0.531  0.0685 -0.0427 -0.2589
   44phy    C32 1165   1.255   1.995   0.353 -0.0896 -0.3418 -0.1462
   44phy    C31 1166   1.383   1.922   0.312 -0.0971  0.0301 -0.0981
   44phy    C30 1167   1.406   1.910   0.159  0.1237 -0.4615 -0.3149
   44phy    C28 1168   1.513   1.818   0.100  0.1900 -0.0605  0.1661
   44phy    C29 1169   1.439   1.690   0.061  0.1732 -0.3060 -1.1696
   44phy    C27 1170   1.562   1.869  -0.037 -0.1753  0.3252 -0.2167
   44phy    C26 1171   1.715   1.890  -0.045  0.3535 -0.0259  0.2850
   44phy    C25 1172   1.762   1.959  -0.173 -1.3783 -0.1423  0.6746
   44phy    C23 1173   1.915   1.979  -0.184  0.0032  0.0547  0.2446
   44phy    C24 1174   1.945   1.961  -0.328  0.6937  0.5936  0.0227
   44phy    C22 1175   1.980   2.099  -0.119 -0.3416  0.3582 -0.7386
   44phy    C21 1176   2.009   2.093   0.030 -0.2540 -0.4201  0.0211
   44phy    C20 1177   2.068   2.227   0.075 -0.5314  0.4163 -0.0256
   44phy    C18 1178   2.045   2.279   0.225  0.0866  0.0777  0.5009
   44phy    O01 1179   1.899   2.263   0.251  0.0514  0.1743  0.1796
   44phy    H01 1180   1.863   2.319   0.317  2.0307  1.0157  0.6333
   44phy    C19 1181   2.082   2.425   0.195 -0.6442 -0.2101 -0.1316
   44phy    C13 1182   2.133   2.214   0.344  0.4036 -0.1432  0.7403
   44phy     H3 1183   2.089   2.113   0.362 -0.5123  0.6565  3.4892
   44phy    O33 1184   2.262   2.170   0.310  0.4867 -0.0896 -0.0195
   44phy    H1B 1185   2.310   2.250   0.303  1.4075 -0.6354 -0.0607
   44phy    C12 1186   2.109   2.238   0.498  0.0663  0.1286 -0.0401
   44phy    O11 1187   2.183   2.349   0.540  0.6631 -0.0807 -0.5171
   44phy    H1A 1188   2.274   2.328   0.529  0.3187 -1.6326 -0.6084
   45phy    C35 1189   1.208   2.244   1.367  0.1456  0.0924  0.1470
   45phy    C33 1190   1.336   2.281   1.433 -0.1690  0.0134  0.2320
   45phy    C34 1191   1.462   2.245   1.359 -0.1411  0.4120 -0.0795
   45phy    C32 1192   1.330   2.432   1.463 -0.6272 -0.1282  0.5595
   45phy    C31 1193   1.314   2.479   1.607 -0.3440  0.3762  0.4842
   45phy    C30 1194   1.299   2.628   1.620  0.2618 -0.0951  0.2013
   45phy    C28 1195   1.286   2.704   1.755  0.5180 -0.3077  0.4808
   45phy    C29 1196   1.320   2.853   1.725  0.0644 -0.1293  0.1305
   45phy    C27 1197   1.159   2.674   1.842  0.0780 -0.4392  0.3268
   45phy    C26 1198   1.193   2.701   1.992 -0.0787  0.2207 -0.0971
   45phy    C25 1199   1.098   2.634   2.094  0.2431  0.0695  0.0686
   45phy    C23 1200   1.134   2.650   2.243  0.1576  0.1406 -0.0542
   45phy    C24 1201   1.006   2.671   2.320  0.3923 -0.7806 -0.4654
   45phy    C22 1202   1.221   2.534   2.292 -0.0112  0.4445 -0.4107
   45phy    C21 1203   1.305   2.561   2.415  0.4226  0.4738 -0.2224
   45phy    C20 1204   1.380   2.442   2.474 -0.1443 -0.2130 -0.0227
   45phy    C18 1205   1.485   2.474   2.593  0.0066  0.1888 -0.3044
   45phy    O01 1206   1.418   2.544   2.703  0.0946  0.0089  0.3608
   45phy    H01 1207   1.473   2.606   2.747  0.1922  0.9111 -0.9779
   45phy    C19 1208   1.519   2.334   2.654 -0.7722 -0.7762  0.1058
   45phy    C13 1209   1.620   2.556   2.555 -0.2852 -0.7977  0.0025
   45phy     H3 1210   1.674   2.497   2.477 -1.9699 -3.1023  0.4815
   45phy    O33 1211   1.722   2.560   2.660 -0.0878  0.0058 -0.0842
   45phy    H1B 1212   1.806   2.555   2.618 -0.7890 -0.7766 -1.4718
   45phy    C12 1213   1.618   2.701   2.499  0.1451 -0.2894  0.0880
   45phy    O11 1214   1.599   2.799   2.602 -0.3077 -0.0853  0.4487
   45phy    H1A 1215   1.532   2.861   2.581  0.4358  0.1831 -1.3217
   46phy    C35 1216   2.647   3.325   1.817 -0.1242 -0.3018 -0.1346
   46phy    C33 1217   2.590   3.191   1.852 -0.1302 -0.0220 -0.0496
   46phy    C34 1218   2.688   3.087   1.807 -0.2912  0.6632  0.6837
   46phy    C32 1219   2.559   3.167   2.004 -0.1379  0.1891 -0.2736
   46phy    C31 1220   2.425   3.090   2.018 -0.6751 -0.0830 -0.0915
   46phy    C30 1221   2.387   3.042   2.153 -0.2448  0.0986  0.2394
   46phy    C28 1222   2.239   2.999   2.168 -1.0123  0.4997  0.2606
   46phy    C29 1223   2.229   2.842   2.155 -0.1347  0.2281 -0.1157
   46phy    C27 1224   2.172   3.041   2.295 -0.1413  0.6753 -0.3915
   46phy    C26 1225   2.030   3.083   2.307  0.1109  0.8263  0.1420
   46phy    C25 1226   1.993   3.125   2.450  0.1630  0.2385  0.3101
   46phy    C23 1227   1.846   3.165   2.471  0.1031  0.2041 -0.2179
   46phy    C24 1228   1.750   3.048   2.470 -0.0708  0.2499  0.0435
   46phy    C22 1229   1.840   3.225   2.614  0.1700 -0.6108  0.2097
   46phy    C21 1230   1.725   3.326   2.646  0.3136  0.3197  0.0840
   46phy    C20 1231   1.711   3.334   2.798 -0.4872  0.0234 -0.3401
   46phy    C18 1232   1.618   3.428   2.871  0.1257  0.3056  0.4505
   46phy    O01 1233   1.486   3.402   2.821 -0.7580  0.1823  0.1320
   46phy    H01 1234   1.441   3.484   2.819  0.3369  0.8231  0.5828
   46phy    C19 1235   1.631   3.386   3.018  0.0061  0.1330  0.0473
   46phy    C13 1236   1.648   3.583   2.837  0.0074 -0.3123  0.7213
   46phy     H3 1237   1.656   3.591   2.726  2.3880 -0.9141  0.7917
   46phy    O33 1238   1.782   3.617   2.873 -0.7946  0.2355 -0.2868
   46phy    H1B 1239   1.817   3.553   2.932 -0.1470 -0.2567 -1.1610
   46phy    C12 1240   1.542   3.688   2.883  0.3457 -0.4289 -0.4432
   46phy    O11 1241   1.417   3.651   2.828  0.1646  0.1690  0.2209
   46phy    H1A 1242   1.378   3.729   2.794 -0.9998 -0.6916 -0.4728
   47phy    C35 1243   0.806   2.326   1.478  0.0273 -0.2746  0.5122
   47phy    C33 1244   0.781   2.458   1.548 -0.2889  0.0067 -0.5057
   47phy    C34 1245   0.900   2.504   1.638  0.0169  0.5834  0.0664
   47phy    C32 1246   0.738   2.571   1.453  0.3051 -0.5786  0.4561
   47phy    C31 1247   0.606   2.645   1.502 -0.8277 -0.4611  0.7757
   47phy    C30 1248   0.555   2.772   1.419 -0.1259 -0.3751  0.0170
   47phy    C28 1249   0.442   2.855   1.496 -0.0232 -0.1499 -0.6791
   47phy    C29 1250   0.493   2.957   1.597  0.1329 -0.1436  0.0058
   47phy    C27 1251   0.368   2.937   1.387  0.1298 -0.0188 -0.1029
   47phy    C26 1252   0.253   2.882   1.301 -0.1310  0.2826  0.1332
   47phy    C25 1253   0.210   2.951   1.176  0.4638  0.0586 -0.0393
   47phy    C23 1254   0.080   2.910   1.107 -0.1202 -0.4850  0.7552
   47phy    C24 1255  -0.041   2.984   1.172  0.6605  0.0704 -0.1187
   47phy    C22 1256   0.097   2.949   0.960 -0.0467  0.3235  0.0635
   47phy    C21 1257   0.006   2.889   0.854  0.2084  0.1121 -0.2472
   47phy    C20 1258   0.037   2.932   0.709  0.3578  0.4735  0.2972
   47phy    C18 1259  -0.040   2.863   0.591 -0.2620  0.1347 -0.7224
   47phy    O01 1260  -0.019   2.717   0.596 -0.3189 -0.8007 -0.6575
   47phy    H01 1261   0.073   2.705   0.607  0.0449  2.4144  1.4187
   47phy    C19 1262   0.033   2.923   0.469  0.0223 -0.1186  0.0053
   47phy    C13 1263  -0.195   2.895   0.588 -0.4854 -0.0647 -0.4038
   47phy     H3 1264  -0.238   2.859   0.685  1.4860  1.2706  1.0511
   47phy    O33 1265  -0.239   3.027   0.610 -0.0900  0.3725 -0.5576
   47phy    H1B 1266  -0.174   3.091   0.629 -0.5654  1.3303 -1.9225
   47phy    C12 1267  -0.302   2.820   0.512 -0.2124 -0.4923 -0.0488
   47phy    O11 1268  -0.269   2.688   0.476  0.2592 -0.0023 -0.2184
   47phy    H1A 1269  -0.192   2.665   0.526 -0.2327  0.2987  0.7074
   48phy    C35 1270   1.538   3.225   2.204 -0.1411 -0.0120  0.4814
   48phy    C33 1271   1.482   3.086   2.150 -0.4446  0.1645  0.1777
   48phy    C34 1272   1.369   3.118   2.049  0.9402 -0.3047 -0.8933
   48phy    C32 1273   1.607   3.006   2.107 -0.3808  0.1359  0.1090
   48phy    C31 1274   1.584   2.868   2.055 -0.9907  0.3230  0.1234
   48phy    C30 1275   1.726   2.810   2.025 -0.0037 -0.5194  0.4440
   48phy    C28 1276   1.746   2.674   1.962 -0.5449 -0.5820  0.5538
   48phy    C29 1277   1.705   2.665   1.818 -0.3243 -0.2908 -0.3007
   48phy    C27 1278   1.891   2.635   1.975 -0.3210 -0.1740 -0.4717
   48phy    C26 1279   1.928   2.489   1.983 -0.0896 -0.3949  0.2112
   48phy    C25 1280   2.078   2.476   2.014  0.2435  0.6278 -0.3980
   48phy    C23 1281   2.121   2.333   2.068  0.2307 -0.0976  0.1535
   48phy    C24 1282   2.175   2.246   1.954  0.2364  0.4897 -1.2038
   48phy    C22 1283   2.243   2.348   2.160  0.1192 -0.4375 -0.2277
   48phy    C21 1284   2.208   2.303   2.304 -0.1166  0.6508 -0.2263
   48phy    C20 1285   2.321   2.354   2.397 -0.2271 -0.3398 -0.2415
   48phy    C18 1286   2.276   2.423   2.536 -0.4267  0.3313  0.4063
   48phy    O01 1287   2.178   2.340   2.604 -0.0545 -0.1350 -0.4895
   48phy    H01 1288   2.202   2.250   2.595  0.3066  0.1290 -2.8683
   48phy    C19 1289   2.402   2.425   2.620 -0.0250  0.4812 -0.2272
   48phy    C13 1290   2.209   2.573   2.529  0.1716 -0.5218 -0.2236
   48phy     H3 1291   2.275   2.643   2.472 -0.5408  1.2787  1.1164
   48phy    O33 1292   2.207   2.640   2.658  0.2958  0.3055  1.2095
   48phy    H1B 1293   2.162   2.584   2.719 -2.6022  0.2954 -0.7273
   48phy    C12 1294   2.063   2.588   2.466  0.0071 -0.1219  0.1815
   48phy    O11 1295   1.956   2.534   2.536  0.2119  0.0621 -0.5374
   48phy    H1A 1296   1.987   2.454   2.575 -1.5014 -0.1251  0.5368
   49phy    C35 1297   1.091   1.842   1.795 -0.2295 -0.9743  0.1728
   49phy    C33 1298   1.126   1.979   1.738  0.0269 -0.6063 -0.0037
   49phy    C34 1299   1.003   2.026   1.669 -0.0527  0.2660 -0.9245
   49phy    C32 1300   1.186   2.075   1.844 -0.4805  0.3455  0.1278
   49phy    C31 1301   1.339   2.098   1.819  0.0836 -0.0757 -0.4293
   49phy    C30 1302   1.396   2.207   1.908 -0.9278  0.1299  0.3754
   49phy    C28 1303   1.551   2.218   1.910  0.1761  0.2255 -0.1095
   49phy    C29 1304   1.605   2.303   1.796 -0.6459  0.1682  0.3599
   49phy    C27 1305   1.607   2.275   2.038 -0.1625  0.3199  0.1841
   49phy    C26 1306   1.696   2.187   2.124  0.1922  0.5646  0.1499
   49phy    C25 1307   1.732   2.239   2.260  0.2319  0.0190  0.4562
   49phy    C23 1308   1.791   2.138   2.367 -0.7310 -0.0058  0.3779
   49phy    C24 1309   1.899   2.210   2.456 -0.0495  0.2103 -0.0516
   49phy    C22 1310   1.673   2.059   2.426  0.3241  0.0885  0.1142
   49phy    C21 1311   1.704   1.914   2.469 -0.1392  0.2603 -0.8162
   49phy    C20 1312   1.590   1.861   2.555 -0.1341 -0.2706  0.4323
   49phy    C18 1313   1.578   1.712   2.619 -0.1471  0.0065  0.2672
   49phy    O01 1314   1.691   1.678   2.702 -0.2741 -0.1746 -0.7354
   49phy    H01 1315   1.670   1.596   2.741 -0.9908  1.0115  1.5397
   49phy    C19 1316   1.464   1.733   2.720  0.1743 -0.1752 -0.2092
   49phy    C13 1317   1.549   1.593   2.519  0.4262  0.6131 -0.3166
   49phy     H3 1318   1.456   1.615   2.460 -0.5280  0.0725  0.9446
   49phy    O33 1319   1.510   1.476   2.595  0.0711  0.3105 -0.3425
   49phy    H1B 1320   1.509   1.396   2.547  2.7607 -0.0454  0.0043
   49phy    C12 1321   1.657   1.552   2.412 -0.0791 -0.1882 -0.2009
   49phy    O11 1322   1.768   1.494   2.472  0.2970 -0.0798 -0.1401
   49phy    H1A 1323   1.831   1.563   2.466  1.2708 -1.0448 -1.1817
   50phy    C35 1324   0.786   1.818   0.419 -0.1430 -0.1686 -0.6104
   50phy    C33 1325   0.664   1.850   0.501  0.1806 -0.3834  0.3569
   50phy    C34 1326   0.576   1.727   0.507 -0.1103  0.0037 -0.3653
   50phy    C32 1327   0.692   1.895   0.646  0.5631 -0.6088  0.3453
   50phy    C31 1328   0.679   2.051   0.665  0.1398  0.6693 -0.2065
   50phy    C30 1329   0.758   2.111   0.779  0.1648  0.1131  1.2862
   50phy    C28 1330   0.748   2.263   0.801  1.0202 -0.1387 -0.0200
   50phy    C29 1331   0.727   2.303   0.949 -0.2619  0.0185  0.0574
   50phy    C27 1332   0.872   2.333   0.741  0.3828  0.3031  0.1654
   50phy    C26 1333   0.843   2.461   0.659  0.6187  0.1793 -0.0033
   50phy    C25 1334   0.969   2.528   0.609 -0.3311  0.3142  0.0737
   50phy    C23 1335   0.953   2.653   0.523 -0.2980 -0.0456 -0.1545
   50phy    C24 1336   0.937   2.780   0.606  0.2442 -0.8986  0.1244
   50phy    C22 1337   1.078   2.668   0.437  0.1105 -0.0302  0.4819
   50phy    C21 1338   1.041   2.641   0.287 -0.4293 -0.1452 -0.1708
   50phy    C20 1339   1.162   2.654   0.195  0.0855  0.0332  0.1375
   50phy    C18 1340   1.152   2.622   0.043 -0.2755 -0.1569 -0.5194
   50phy    O01 1341   1.081   2.496   0.024 -0.9197  0.5942 -0.0974
   50phy    H01 1342   0.990   2.515   0.037 -0.8561  0.9479 -0.1811
   50phy    C19 1343   1.304   2.605   0.001  0.2929 -0.4684 -0.2583
   50phy    C13 1344   1.075   2.739  -0.042 -0.3412 -0.5089  0.0029
   50phy     H3 1345   0.970   2.731  -0.003  0.0972 -2.8200  0.9058
   50phy    O33 1346   1.098   2.872  -0.002 -0.2391 -0.0786  0.2629
   50phy    H1B 1347   1.164   2.902  -0.062  0.2293 -0.9450  0.3236
   50phy    C12 1348   1.010   2.724  -0.188 -0.1510 -0.4464  0.2526
   50phy    O11 1349   0.981   2.590  -0.221 -0.0139 -0.2206  0.3029
   50phy    H1A 1350   1.056   2.557  -0.267  0.1852 -0.8864  1.0920
   51phy    C35 1351   2.002   2.000   1.734 -0.0074 -0.3072 -0.3623
   51phy    C33 1352   1.932   1.873   1.695 -0.0384 -0.3928  0.2291
   51phy    C34 1353   1.928   1.770   1.806  0.3107  0.0517  0.3982
   51phy    C32 1354   1.797   1.895   1.628  0.0373  0.0946  0.4300
   51phy    C31 1355   1.777   1.823   1.485 -0.0394  0.3095 -0.7626
   51phy    C30 1356   1.657   1.885   1.412 -0.0528  0.7957  0.4977
   51phy    C28 1357   1.644   1.829   1.271 -0.0861  0.2593  0.1289
   51phy    C29 1358   1.527   1.731   1.263 -0.3976  0.1212 -0.0088
   51phy    C27 1359   1.610   1.941   1.170 -0.4158 -0.5055  0.5067
   51phy    C26 1360   1.684   1.926   1.036 -0.2398  0.1274  0.5866
   51phy    C25 1361   1.624   2.030   0.943  0.8739 -0.4481 -0.2732
   51phy    C23 1362   1.643   2.026   0.790 -0.1924 -0.2355  0.2407
   51phy    C24 1363   1.563   1.930   0.710  0.0812  0.7618 -0.2064
   51phy    C22 1364   1.607   2.170   0.743 -0.2729 -0.2601 -0.0507
   51phy    C21 1365   1.679   2.229   0.620  0.1946 -0.2901  0.0258
   51phy    C20 1366   1.614   2.362   0.574  0.3445  0.0612 -0.5574
   51phy    C18 1367   1.646   2.413   0.430  0.2452  0.8383  0.5674
   51phy    O01 1368   1.787   2.407   0.404 -0.7480  0.0221 -0.0866
   51phy    H01 1369   1.823   2.470   0.464  0.4952  0.6674 -1.4373
   51phy    C19 1370   1.592   2.560   0.439 -0.2417  0.2040 -0.0066
   51phy    C13 1371   1.554   2.331   0.317  0.3999  0.0295  0.2036
   51phy     H3 1372   1.602   2.230   0.318  2.9273  1.1328 -1.5580
   51phy    O33 1373   1.420   2.291   0.351 -0.1752 -0.2077  0.2193
   51phy    H1B 1374   1.411   2.272   0.443 -1.2158 -0.6418  0.0347
   51phy    C12 1375   1.578   2.339   0.160 -0.3918  0.0453 -0.1907
   51phy    O11 1376   1.705   2.382   0.116 -0.4444  0.6883 -0.1555
   51phy    H1A 1377   1.768   2.316   0.138 -1.0322 -0.4945 -1.8421
   52phy    C35 1378   1.241   0.957   0.512 -0.5866 -0.3058  0.1697
   52phy    C33 1379   1.294   1.005   0.646  0.1795 -0.4189  0.3856
   52phy    C34 1380   1.187   1.008   0.755  0.1628  0.1337  0.2461
   52phy    C32 1381   1.427   0.922   0.677  0.3950 -0.9195 -0.5017
   52phy    C31 1382   1.543   0.986   0.753  0.6715 -0.4417 -0.5184
   52phy    C30 1383   1.660   0.895   0.767 -0.8699  0.2327  0.0916
   52phy    C28 1384   1.794   0.960   0.815 -0.3162  0.1921 -0.3078
   52phy    C29 1385   1.839   0.906   0.949  0.0196  0.4189 -0.3471
   52phy    C27 1386   1.914   0.955   0.713 -0.4302  0.3050 -0.0081
   52phy    C26 1387   1.934   1.089   0.637 -0.1593 -0.0119 -0.1831
   52phy    C25 1388   2.062   1.096   0.552  0.2535 -0.3853  0.2572
   52phy    C23 1389   2.088   1.232   0.485 -0.1087  0.1548  0.1030
   52phy    C24 1390   2.210   1.301   0.545 -0.0471 -0.5001  0.2951
   52phy    C22 1391   2.116   1.223   0.332  0.4545 -0.0308  0.0982
   52phy    C21 1392   2.013   1.293   0.237  0.3181 -0.1764  0.4132
   52phy    C20 1393   2.003   1.233   0.094  0.3706 -0.4645 -0.0523
   52phy    C18 1394   1.877   1.245   0.004  0.1154 -0.1290  0.5980
   52phy    O01 1395   1.771   1.195   0.088 -0.3758  0.0568 -0.2386
   52phy    H01 1396   1.794   1.113   0.128 -0.8661 -0.1725 -0.4098
   52phy    C19 1397   1.900   1.134  -0.101  0.3424 -0.1272 -0.0272
   52phy    C13 1398   1.850   1.391  -0.051 -0.3887 -0.3347 -0.0073
   52phy     H3 1399   1.826   1.450   0.042  1.4106  0.1384  0.2002
   52phy    O33 1400   1.968   1.467  -0.093  0.1829 -0.1134 -0.2560
   52phy    H1B 1401   1.991   1.467  -0.184  1.6722 -0.2746  0.0950
   52phy    C12 1402   1.703   1.452  -0.102  0.3446  0.0788  0.1171
   52phy    O11 1403   1.684   1.454  -0.246  0.0038 -0.7472 -0.0821
   52phy    H1A 1404   1.750   1.397  -0.279  0.0134 -0.8459  0.1076
   53phy    C35 1405   0.698   3.860   0.899 -0.2626 -0.2786  0.7355
   53phy    C33 1406   0.815   3.764   0.941  0.0429 -0.2988 -0.2577
   53phy    C34 1407   0.860   3.782   1.087 -0.0765  0.1345  0.6464
   53phy    C32 1408   0.781   3.624   0.885 -0.2623  0.1076  0.2457
   53phy    C31 1409   0.897   3.538   0.835 -0.0077 -0.2470 -0.1752
   53phy    C30 1410   0.871   3.406   0.760 -0.0017 -0.2762 -0.4132
   53phy    C28 1411   0.996   3.350   0.684 -0.3591  0.1103  0.1016
   53phy    C29 1412   0.992   3.193   0.691  0.5300 -0.0681  0.3344
   53phy    C27 1413   1.018   3.409   0.542  0.1118 -0.4074  0.1652
   53phy    C26 1414   1.166   3.417   0.493  0.2494 -0.3459  0.1486
   53phy    C25 1415   1.187   3.469   0.350  0.4560 -0.5465 -0.2547
   53phy    C23 1416   1.332   3.470   0.305  0.0295  0.6629 -0.3507
   53phy    C24 1417   1.346   3.395   0.168  0.1618 -0.2102 -0.4213
   53phy    C22 1418   1.401   3.607   0.315  0.1220 -0.8780 -0.1769
   53phy    C21 1419   1.554   3.617   0.310 -0.0161 -0.3097  0.2003
   53phy    C20 1420   1.603   3.756   0.337 -0.1426 -0.2688  0.5392
   53phy    C18 1421   1.750   3.804   0.283  0.0669  1.0184 -0.3065
   53phy    O01 1422   1.846   3.691   0.286  0.2966 -0.3030 -0.0757
   53phy    H01 1423   1.802   3.616   0.321 -0.1375 -0.1727 -0.3251
   53phy    C19 1424   1.782   3.918   0.383  0.0543  1.0439  0.3958
   53phy    C13 1425   1.748   3.838   0.129  0.1999  0.4778  0.3877
   53phy     H3 1426   1.725   3.738   0.084 -3.9082  1.6624 -0.5482
   53phy    O33 1427   1.631   3.903   0.076  0.6227  0.3005  0.0445
   53phy    H1B 1428   1.648   3.995   0.068 -0.5297  0.4605 -0.8475
   53phy    C12 1429   1.879   3.869   0.042 -0.0572  0.1316 -0.0913
   53phy    O11 1430   1.882   4.004   0.010 -0.1234  0.3320 -0.3009
   53phy    H1A 1431   1.974   4.009  -0.008 -0.0741 -2.5718 -1.3914
   54phy    C35 1432   3.568   2.517   0.729  0.0181  0.4775  0.8272
   54phy    C33 1433   3.557   2.520   0.876 -0.1676 -0.1684  0.1770
   54phy    C34 1434   3.697   2.495   0.925  0.0332  0.3892 -0.4571
   54phy    C32 1435   3.498   2.653   0.924 -0.2640  0.2434  0.4915
   54phy    C31 1436   3.412   2.651   1.052  0.4071 -0.1519 -0.1766
   54phy    C30 1437   3.351   2.794   1.062 -0.1679 -0.4203 -0.0467
   54phy    C28 1438   3.234   2.806   1.161 -0.0207  0.5348  0.0186
   54phy    C29 1439   3.299   2.876   1.285 -0.7544  0.3130  0.2909
   54phy    C27 1440   3.136   2.909   1.109 -0.1502 -0.6026  0.4693
   54phy    C26 1441   3.028   2.860   1.014  0.5221  0.1466 -0.3076
   54phy    C25 1442   2.914   2.956   0.981  0.2007 -0.4020 -0.0283
   54phy    C23 1443   2.792   2.914   0.899 -0.6891  0.1706 -0.3435
   54phy    C24 1444   2.682   2.857   0.988  0.3506 -0.6751 -0.2656
   54phy    C22 1445   2.734   3.026   0.814 -0.6646 -0.5560 -0.8376
   54phy    C21 1446   2.785   3.036   0.676 -1.2275  0.0084  0.2832
   54phy    C20 1447   2.699   3.131   0.590  0.5029  0.4716 -0.3504
   54phy    C18 1448   2.709   3.139   0.427 -0.0002  0.4025  0.3538
   54phy    O01 1449   2.841   3.187   0.399 -0.0565  0.0778  0.1396
   54phy    H01 1450   2.847   3.243   0.324 -1.9197  1.0322  0.6630
   54phy    C19 1451   2.590   3.236   0.398  0.5568 -0.5541  0.4894
   54phy    C13 1452   2.679   2.995   0.350  0.3968 -0.8274  0.5510
   54phy     H3 1453   2.764   2.929   0.383  0.6684 -0.8995 -0.2768
   54phy    O33 1454   2.569   2.913   0.394  0.2361 -0.3117 -0.6915
   54phy    H1B 1455   2.594   2.823   0.403  0.6784 -0.0292  1.3460
   54phy    C12 1456   2.723   2.959   0.207 -0.4907  0.1400  0.4893
   54phy    O11 1457   2.641   3.007   0.096  0.0622  0.3413 -0.1662
   54phy    H1A 1458   2.691   2.990   0.018  0.0367 -0.0263 -0.1036
   55phy    C35 1459   0.566   4.383   1.778  0.6296 -0.4922 -0.4119
   55phy    C33 1460   0.502   4.262   1.839 -0.0545 -0.5914 -0.1330
   55phy    C34 1461   0.550   4.261   1.986 -0.0950  0.0038  0.6498
   55phy    C32 1462   0.353   4.252   1.813 -0.4675  0.2203  0.8457
   55phy    C31 1463   0.309   4.162   1.694  0.3202 -0.5081  0.4979
   55phy    C30 1464   0.175   4.202   1.633 -0.2012  0.3957 -0.5266
   55phy    C28 1465   0.129   4.138   1.508  0.2839  0.2524  0.3101
   55phy    C29 1466   0.068   3.997   1.540 -0.7051 -0.3489  0.5001
   55phy    C27 1467   0.021   4.236   1.448 -0.1412  0.0041  0.4647
   55phy    C26 1468  -0.004   4.224   1.294 -0.3270 -0.0889 -0.3565
   55phy    C25 1469  -0.112   4.311   1.233  0.6779 -0.7153  0.0051
   55phy    C23 1470  -0.147   4.280   1.086 -0.0574 -0.3173  0.0009
   55phy    C24 1471  -0.285   4.210   1.070  0.1206  0.8566 -0.3000
   55phy    C22 1472  -0.152   4.411   1.001  0.6161  0.4132  0.0150
   55phy    C21 1473  -0.100   4.403   0.857 -0.3303 -0.1785 -0.0008
   55phy    C20 1474  -0.134   4.520   0.769  0.1198  0.3606 -0.1753
   55phy    C18 1475  -0.109   4.526   0.611  0.2364  0.0356 -0.3435
   55phy    O01 1476   0.027   4.480   0.585  0.1266  0.5696 -0.2115
   55phy    H01 1477   0.072   4.523   0.516  0.7122 -0.6770 -0.6308
   55phy    C19 1478  -0.117   4.674   0.585  0.0961  0.0280 -0.0283
   55phy    C13 1479  -0.204   4.437   0.519  1.4251  0.2147  0.3342
   55phy     H3 1480  -0.192   4.336   0.567  1.7154  0.6128  1.0958
   55phy    O33 1481  -0.349   4.454   0.541 -0.5331  0.2077 -0.2612
   55phy    H1B 1482  -0.369   4.546   0.538  1.0144  0.5691  0.0569
   55phy    C12 1483  -0.175   4.372   0.371  0.1617  0.6918 -0.1257
   55phy    O11 1484  -0.230   4.438   0.254  0.0069  0.6852  0.2393
   55phy    H1A 1485  -0.305   4.484   0.287 -0.2013 -0.0929  0.8932
   56phy    C35 1486   3.452   2.953   2.544 -0.0171 -0.5089  0.2032
   56phy    C33 1487   3.420   3.053   2.432  0.4775  0.3781 -0.5986
   56phy    C34 1488   3.562   3.120   2.412 -0.6257  0.2405  0.2844
   56phy    C32 1489   3.383   2.989   2.297 -0.0127  0.6838 -0.3677
   56phy    C31 1490   3.235   2.968   2.267  0.0483 -0.2147  0.2986
   56phy    C30 1491   3.203   2.905   2.128 -0.1014 -0.2327  0.6617
   56phy    C28 1492   3.054   2.915   2.081  0.0080 -0.6041  0.5161
   56phy    C29 1493   3.039   2.967   1.939 -0.4565 -0.6080  0.3026
   56phy    C27 1494   2.982   2.786   2.118  0.3937 -0.2959  0.5348
   56phy    C26 1495   2.834   2.815   2.149 -0.5315  0.1729  0.2965
   56phy    C25 1496   2.766   2.685   2.193  0.5836 -0.0216  0.1409
   56phy    C23 1497   2.622   2.710   2.250  0.3889  0.6974  0.6003
   56phy    C24 1498   2.530   2.606   2.191 -0.0578  0.3351  0.0938
   56phy    C22 1499   2.619   2.704   2.405 -0.2547 -0.3793  0.2332
   56phy    C21 1500   2.521   2.795   2.469  0.4196  0.2305  0.3066
   56phy    C20 1501   2.521   2.796   2.620  0.5694 -0.4278 -0.2076
   56phy    C18 1502   2.424   2.896   2.699 -0.2069  0.0641  0.5151
   56phy    O01 1503   2.291   2.871   2.648 -0.5441  0.4962  0.0805
   56phy    H01 1504   2.273   2.779   2.660 -0.0387  0.4544  0.5715
   56phy    C19 1505   2.434   2.830   2.836  0.4469 -0.0909  0.3870
   56phy    C13 1506   2.470   3.053   2.686 -0.6529  0.3525 -0.0309
   56phy     H3 1507   2.481   3.084   2.579  1.0927  4.5497  1.1443
   56phy    O33 1508   2.606   3.069   2.734 -0.0939 -0.2772  0.1457
   56phy    H1B 1509   2.665   3.092   2.664 -1.3447  0.1144 -0.8147
   56phy    C12 1510   2.369   3.159   2.746  0.0633 -0.0655  0.3570
   56phy    O11 1511   2.401   3.289   2.724 -0.2190 -0.1636  0.3941
   56phy    H1A 1512   2.335   3.334   2.675 -2.4157 -4.6052 -1.2254
   57phy    C35 1513   1.383   3.355   1.156  0.1494 -0.1238  0.1663
   57phy    C33 1514   1.272   3.282   1.228  0.3642 -0.8077 -0.1233
   57phy    C34 1515   1.308   3.282   1.376  0.7579 -0.3080  0.0098
   57phy    C32 1516   1.135   3.352   1.215  0.7128 -0.2780 -0.0275
   57phy    C31 1517   1.012   3.264   1.226 -0.3490 -0.2242  0.3329
   57phy    C30 1518   0.885   3.351   1.218 -0.3289  0.7079 -0.1998
   57phy    C28 1519   0.753   3.269   1.224 -0.4886  0.1494 -0.6481
   57phy    C29 1520   0.703   3.245   1.366 -0.1912 -0.0157  0.3252
   57phy    C27 1521   0.652   3.353   1.150  0.3218  0.1981 -0.3080
   57phy    C26 1522   0.552   3.285   1.049  0.3964  0.2937 -0.0173
   57phy    C25 1523   0.464   3.396   1.012 -0.0624 -0.5463  0.4790
   57phy    C23 1524   0.359   3.368   0.899  0.2570 -0.0965  0.3814
   57phy    C24 1525   0.216   3.348   0.960  0.1445  0.2405 -0.3538
   57phy    C22 1526   0.357   3.493   0.813 -0.5556  0.5760  0.1292
   57phy    C21 1527   0.456   3.490   0.695 -0.0877 -0.6653  0.1094
   57phy    C20 1528   0.468   3.618   0.610 -0.3916 -0.6060  0.1898
   57phy    C18 1529   0.564   3.634   0.487 -0.1039 -0.3793 -0.4945
   57phy    O01 1530   0.689   3.602   0.542 -0.4171 -0.3972  0.2478
   57phy    H01 1531   0.682   3.598   0.635 -1.8910 -1.5661  0.1178
   57phy    C19 1532   0.568   3.781   0.455 -0.2941 -0.1420 -0.2102
   57phy    C13 1533   0.524   3.541   0.363 -0.2264  0.3404 -0.1753
   57phy     H3 1534   0.526   3.439   0.409  1.5473 -0.0251 -0.9726
   57phy    O33 1535   0.388   3.543   0.319 -0.2797  0.7030 -0.3545
   57phy    H1B 1536   0.363   3.475   0.260 -1.8428  1.1741 -0.2710
   57phy    C12 1537   0.617   3.487   0.254 -0.1021 -0.3947  0.3703
   57phy    O11 1538   0.754   3.507   0.287  0.2744  0.2967  0.5553
   57phy    H1A 1539   0.763   3.525   0.378 -0.6779 -0.2260  0.7649
   58phy    C35 1540   0.866   3.056   1.757  0.4583 -0.5706 -0.0092
   58phy    C33 1541   0.991   3.125   1.718  0.2408 -0.2079 -0.1459
   58phy    C34 1542   1.022   3.090   1.576  0.3388  0.3617 -0.0909
   58phy    C32 1543   0.982   3.281   1.726  0.4735  0.4438  0.2968
   58phy    C31 1544   1.091   3.347   1.815  0.5016 -0.3632  0.2092
   58phy    C30 1545   1.045   3.490   1.849  0.0627 -0.4314 -0.2655
   58phy    C28 1546   1.142   3.572   1.936  0.6649 -0.4775  0.3708
   58phy    C29 1547   1.153   3.703   1.866  0.2275 -0.2833  0.1619
   58phy    C27 1548   1.099   3.577   2.083 -0.3872  0.1753 -0.2114
   58phy    C26 1549   1.216   3.570   2.185  0.0239 -0.6192  0.0133
   58phy    C25 1550   1.173   3.564   2.334  0.6393  0.1627 -0.3237
   58phy    C23 1551   1.285   3.556   2.443  0.1191  0.8378 -0.1987
   58phy    C24 1552   1.332   3.699   2.479 -0.7660 -0.6758 -0.3876
   58phy    C22 1553   1.240   3.484   2.570 -0.2607 -0.3561 -0.3338
   58phy    C21 1554   1.271   3.334   2.581  0.0463 -0.0084 -0.0863
   58phy    C20 1555   1.219   3.281   2.715  0.4092  0.3013 -0.3511
   58phy    C18 1556   1.269   3.152   2.791 -0.6211 -0.4656  0.0581
   58phy    O01 1557   1.416   3.161   2.782  0.1088 -0.1756 -0.1249
   58phy    H01 1558   1.440   3.248   2.808 -0.8886 -0.2246  1.0409
   58phy    C19 1559   1.241   3.181   2.938  0.3437  0.3103 -0.2689
   58phy    C13 1560   1.225   3.002   2.742  0.0893 -0.6617  0.4990
   58phy     H3 1561   1.113   2.998   2.744  0.0927 -1.2994  2.9550
   58phy    O33 1562   1.256   2.902   2.840 -0.3272  0.1977 -0.6328
   58phy    H1B 1563   1.349   2.896   2.854 -0.3086 -1.7396 -1.1958
   58phy    C12 1564   1.268   2.951   2.595 -0.5558 -0.5881  0.2709
   58phy    O11 1565   1.401   2.987   2.561  0.2056  0.0874  0.0679
   58phy    H1A 1566   1.419   3.068   2.605  1.3537  0.6196 -1.3088
   59phy    C35 1567   1.281   2.421   0.862  0.0729  0.4922  0.0246
   59phy    C33 1568   1.292   2.526   0.969 -0.8887  0.5483  0.6805
   59phy    C34 1569   1.361   2.457   1.085  0.0334 -0.0557 -0.3331
   59phy    C32 1570   1.399   2.629   0.916 -0.0839  0.6741  0.7022
   59phy    C31 1571   1.329   2.742   0.842  0.5024  0.2048  0.2570
   59phy    C30 1572   1.407   2.863   0.822 -0.2457  0.0838  0.1268
   59phy    C28 1573   1.329   2.973   0.749  0.2577  0.4294  0.4273
   59phy    C29 1574   1.308   3.089   0.843 -0.3307  0.2011 -0.5343
   59phy    C27 1575   1.409   3.030   0.626  0.0922  0.0187 -0.2198
   59phy    C26 1576   1.436   2.945   0.498  0.1798 -0.0859 -0.0228
   59phy    C25 1577   1.513   3.029   0.399 -0.1850 -0.8747  0.1802
   59phy    C23 1578   1.525   2.957   0.264  0.2162 -0.9160  0.5969
   59phy    C24 1579   1.417   3.005   0.164  0.0945  0.0916 -0.0127
   59phy    C22 1580   1.668   2.979   0.210  0.4031 -0.4387 -0.0524
   59phy    C21 1581   1.734   2.891   0.106 -0.0606 -0.0808 -0.3922
   59phy    C20 1582   1.876   2.933   0.076 -0.5139 -0.5669  0.2882
   59phy    C18 1583   1.966   2.873  -0.038 -0.2939 -0.2888  0.1222
   59phy    O01 1584   1.979   2.730  -0.017 -0.5361  0.1787  0.3020
   59phy    H01 1585   1.899   2.682  -0.024 -0.1762 -0.4470  0.4276
   59phy    C19 1586   2.093   2.943  -0.006 -0.7877 -0.0868  0.0198
   59phy    C13 1587   1.907   2.901  -0.187 -0.4028  0.0660  0.0302
   59phy     H3 1588   1.840   2.814  -0.205 -1.1748  0.5398  0.5729
   59phy    O33 1589   1.810   3.005  -0.226  0.1536  0.5246  0.4138
   59phy    H1B 1590   1.860   3.066  -0.277 -0.0040 -0.3877 -0.9091
   59phy    C12 1591   1.981   2.858  -0.326 -0.1922  0.3907 -0.3641
   59phy    O11 1592   2.050   2.960  -0.390 -0.2608 -0.0374 -0.3121
   59phy    H1A 1593   2.133   2.939  -0.431  0.0751  0.9464 -0.1651
   60phy    C35 1594   0.008   0.458   1.396  0.5971 -0.0129 -0.4763
   60phy    C33 1595  -0.020   0.313   1.370 -0.6517  0.0426  0.1099
   60phy    C34 1596  -0.071   0.250   1.491 -0.2571 -0.0889 -0.4487
   60phy    C32 1597  -0.109   0.299   1.249 -0.1225 -0.0069  0.3510
   60phy    C31 1598  -0.114   0.166   1.168 -0.3836 -0.3444 -0.3068
   60phy    C30 1599  -0.203   0.172   1.047 -0.2354  0.1703  0.0367
   60phy    C28 1600  -0.187   0.051   0.952 -0.1965 -0.0128 -0.5110
   60phy    C29 1601  -0.300  -0.053   0.964  0.4991  0.1321  0.1956
   60phy    C27 1602  -0.172   0.098   0.806  0.4709 -0.3331  0.0116
   60phy    C26 1603  -0.048   0.046   0.739  0.0661  0.2454 -0.0650
   60phy    C25 1604  -0.028   0.114   0.605 -0.2257  0.2394 -0.3036
   60phy    C23 1605   0.094   0.051   0.534  0.1342  0.1783  0.4515
   60phy    C24 1606   0.053  -0.016   0.398 -0.2650  0.2976 -0.2116
   60phy    C22 1607   0.211   0.153   0.514  0.7564  0.0484  0.5131
   60phy    C21 1608   0.348   0.092   0.526  0.2812  0.2491  0.0245
   60phy    C20 1609   0.457   0.197   0.569  0.2069  0.1886 -0.1756
   60phy    C18 1610   0.611   0.173   0.547 -1.1192 -0.1957  0.0092
   60phy    O01 1611   0.643   0.043   0.592 -0.1651  0.2665 -0.2103
   60phy    H01 1612   0.701  -0.004   0.535 -1.4560  0.9425 -2.1832
   60phy    C19 1613   0.679   0.272   0.640  0.3480 -0.0281  0.0049
   60phy    C13 1614   0.651   0.187   0.390 -0.6452 -0.0876  0.0702
   60phy     H3 1615   0.601   0.097   0.345  1.9281 -1.6579  0.1442
   60phy    O33 1616   0.598   0.285   0.307  0.0975  0.0197  0.3170
   60phy    H1B 1617   0.535   0.252   0.245 -0.9458  4.0656 -1.0376
   60phy    C12 1618   0.789   0.130   0.328 -0.2197 -0.0872 -0.1934
   60phy    O11 1619   0.848   0.019   0.391  0.0886  0.0300 -0.2940
   60phy    H1A 1620   0.940   0.009   0.379 -0.0511 -1.0866 -0.5564
   61phy    C35 1621   0.392   0.094   2.222  0.1587  0.0186  0.1741
   61phy    C33 1622   0.432   0.050   2.079  0.2581  0.0941 -0.2968
   61phy    C34 1623   0.320   0.104   1.996 -0.2159  0.1203 -0.1605
   61phy    C32 1624   0.565   0.107   2.027  0.5074  0.3330  0.1826
   61phy    C31 1625   0.686   0.021   2.069  0.1798 -0.7277  0.5534
   61phy    C30 1626   0.808   0.086   2.003 -0.3580  0.7692  0.5544
   61phy    C28 1627   0.927  -0.005   1.993 -0.3104 -0.3273 -0.1565
   61phy    C29 1628   1.003  -0.004   1.858  0.0558  0.5595  0.0718
   61phy    C27 1629   1.025   0.028   2.112  0.2618 -0.1944  0.0802
   61phy    C26 1630   1.117  -0.077   2.165 -0.2371  0.0701  0.3356
   61phy    C25 1631   1.204  -0.011   2.279  0.0540 -0.0126 -0.1399
   61phy    C23 1632   1.298  -0.110   2.350  0.0630 -0.0554 -0.6254
   61phy    C24 1633   1.435  -0.048   2.356 -0.2571 -0.3183 -0.7969
   61phy    C22 1634   1.245  -0.159   2.489 -0.2926 -0.1619  0.0232
   61phy    C21 1635   1.296  -0.297   2.530  0.1519  0.2429  0.4321
   61phy    C20 1636   1.212  -0.343   2.652  0.0213 -0.1571  0.6828
   61phy    C18 1637   1.231  -0.487   2.720  0.7694  0.0436  0.4568
   61phy    O01 1638   1.354  -0.498   2.786  0.1701  0.1886  0.1723
   61phy    H01 1639   1.357  -0.428   2.850 -0.0069  0.3032  0.0559
   61phy    C19 1640   1.131  -0.474   2.839  0.0263 -0.3527 -0.6370
   61phy    C13 1641   1.205  -0.620   2.629 -0.0394  0.5074 -0.2892
   61phy     H3 1642   1.118  -0.606   2.560  0.0930  1.0878 -0.3474
   61phy    O33 1643   1.162  -0.732   2.709 -0.1301 -0.5152  0.2956
   61phy    H1B 1644   1.122  -0.797   2.655  1.1005  0.4268 -1.8943
   61phy    C12 1645   1.328  -0.669   2.544  0.4986  1.1856 -0.5597
   61phy    O11 1646   1.439  -0.710   2.620  0.4616  0.1404  0.1940
   61phy    H1A 1647   1.435  -0.655   2.696 -0.7764 -1.6418  1.5075
   62phy    C35 1648   0.720   4.659   1.569  0.1272  0.3991  0.5333
   62phy    C33 1649   0.697   4.791   1.641  0.5798  0.3747 -0.0628
   62phy    C34 1650   0.725   4.767   1.788  0.1449  0.0895 -0.2171
   62phy    C32 1651   0.776   4.904   1.575 -0.0501  0.5426 -0.2158
   62phy    C31 1652   0.730   4.965   1.443  0.0972  0.2255 -0.0752
   62phy    C30 1653   0.807   5.094   1.414  0.0821 -0.2670  0.7578
   62phy    C28 1654   0.787   5.157   1.272  0.1833 -0.3989 -0.3729
   62phy    C29 1655   0.714   5.292   1.285 -0.0781 -0.2539 -0.0153
   62phy    C27 1656   0.925   5.166   1.200  0.3735  0.4875  0.2460
   62phy    C26 1657   0.934   5.170   1.044  0.3391 -0.0605  0.8953
   62phy    C25 1658   1.077   5.155   1.000 -0.0280  0.3889  0.2225
   62phy    C23 1659   1.104   5.174   0.851  0.5101  0.4716 -0.2777
   62phy    C24 1660   1.234   5.258   0.840 -0.0431 -0.3565  0.1252
   62phy    C22 1661   1.131   5.043   0.778  0.0264  0.2152 -0.5751
   62phy    C21 1662   1.006   4.974   0.726  0.3985  0.0565  0.1687
   62phy    C20 1663   1.057   4.836   0.683  0.0227 -0.4886 -0.4953
   62phy    C18 1664   0.973   4.744   0.590 -0.8734 -0.4659 -0.1440
   62phy    O01 1665   0.840   4.727   0.639  0.2379 -0.2681  0.2226
   62phy    H01 1666   0.803   4.644   0.616 -2.2703  0.8422 -0.1297
   62phy    C19 1667   1.042   4.604   0.620 -0.2481 -0.6063  0.2756
   62phy    C13 1668   0.976   4.784   0.433 -0.1009  0.0293  0.4590
   62phy     H3 1669   0.919   4.881   0.435  0.7280  0.5201  0.8876
   62phy    O33 1670   1.096   4.834   0.372  0.1505 -0.0889 -0.3243
   62phy    H1B 1671   1.145   4.760   0.340  0.6803 -0.5265  1.4013
   62phy    C12 1672   0.866   4.724   0.332 -0.4120  0.7991 -0.1138
   62phy    O11 1673   0.866   4.584   0.313  0.1793 -0.1948  0.1844
   62phy    H1A 1674   0.815   4.547   0.382 -0.1705  0.3643  0.2321
   63phy    C35 1675   2.664   2.948   1.367 -0.2587 -0.5131 -0.1074
   63phy    C33 1676   2.792   2.945   1.441 -0.0007 -0.3045 -0.2438
   63phy    C34 1677   2.859   2.810   1.428 -0.3840 -0.3191 -0.0858
   63phy    C32 1678   2.887   3.068   1.421 -0.0030 -0.2561 -0.1943
   63phy    C31 1679   2.952   3.118   1.555  0.0589 -0.5105 -0.1962
   63phy    C30 1680   3.031   3.245   1.536 -1.0374 -0.2664 -0.2619
   63phy    C28 1681   3.094   3.301   1.668 -0.3430  0.1161 -0.3774
   63phy    C29 1682   3.246   3.280   1.687  0.2004  0.1325 -0.0284
   63phy    C27 1683   3.078   3.453   1.678 -0.4694  0.5231  0.7840
   63phy    C26 1684   2.990   3.491   1.799  0.2026 -0.0885 -0.1910
   63phy    C25 1685   2.954   3.644   1.810 -0.2058  0.6617 -0.2624
   63phy    C23 1686   2.905   3.683   1.953 -0.6414 -0.0241 -0.2959
   63phy    C24 1687   2.958   3.817   1.987  0.5445  0.6925  0.3303
   63phy    C22 1688   2.752   3.673   1.956 -0.2253 -0.2807 -0.6380
   63phy    C21 1689   2.685   3.621   2.084 -0.1628  0.0328 -0.1193
   63phy    C20 1690   2.534   3.618   2.086 -0.4266 -0.0942 -0.3045
   63phy    C18 1691   2.452   3.614   2.220 -0.0274 -0.7769 -0.3566
   63phy    O01 1692   2.523   3.702   2.313  0.2260 -0.1352  0.5162
   63phy    H01 1693   2.560   3.768   2.258  1.9499 -1.8423 -0.4923
   63phy    C19 1694   2.327   3.689   2.180  0.8042 -0.0916 -0.5654
   63phy    C13 1695   2.436   3.466   2.277 -0.0181  0.5569 -0.0549
   63phy     H3 1696   2.535   3.415   2.264  0.0024  0.4229  0.6245
   63phy    O33 1697   2.353   3.382   2.192 -0.2382 -0.1418 -0.4790
   63phy    H1B 1698   2.366   3.394   2.100 -0.6226  1.4632 -0.3419
   63phy    C12 1699   2.397   3.436   2.422 -0.2731  0.2420  0.0801
   63phy    O11 1700   2.260   3.425   2.429  0.5396 -0.2031 -0.3518
   63phy    H1A 1701   2.238   3.383   2.348 -3.7559  1.1407 -0.1048
   64phy    C35 1702   1.793   3.566   1.156  0.0457 -0.3844  0.0551
   64phy    C33 1703   1.717   3.673   1.234  0.8712 -0.0088  0.1809
   64phy    C34 1704   1.697   3.636   1.385 -0.3020  0.6868  0.4805
   64phy    C32 1705   1.766   3.809   1.208 -0.0255 -0.4467  0.2317
   64phy    C31 1706   1.659   3.899   1.160 -0.5055  0.1880 -0.5646
   64phy    C30 1707   1.696   4.044   1.127 -0.4091 -0.3187  0.3053
   64phy    C28 1708   1.588   4.104   1.033 -0.3745 -0.1232 -0.4669
   64phy    C29 1709   1.550   4.234   1.101  0.6958  0.0343  0.1405
   64phy    C27 1710   1.631   4.121   0.891  0.6283  0.1047  0.2913
   64phy    C26 1711   1.518   4.158   0.791  0.0854 -0.3252  0.2055
   64phy    C25 1712   1.574   4.217   0.660 -0.0608 -0.1422 -0.1036
   64phy    C23 1713   1.472   4.271   0.558 -0.1371 -0.0050 -1.0473
   64phy    C24 1714   1.479   4.419   0.531 -0.0318  0.7269 -0.4561
   64phy    C22 1715   1.476   4.178   0.432  0.4918  0.0530  0.1201
   64phy    C21 1716   1.374   4.203   0.316 -0.0716 -0.3471 -0.3671
   64phy    C20 1717   1.374   4.091   0.213 -0.7359  0.1001 -0.0523
   64phy    C18 1718   1.324   4.113   0.065 -0.5571 -0.6464 -0.0232
   64phy    O01 1719   1.194   4.176   0.074  0.3895 -0.1167  0.2590
   64phy    H01 1720   1.203   4.258   0.119  0.2880 -0.6852  1.3568
   64phy    C19 1721   1.309   3.975   0.001  0.4082 -0.4320 -0.1701
   64phy    C13 1722   1.426   4.210  -0.021  0.2066 -0.5653  0.0659
   64phy     H3 1723   1.430   4.302   0.043  2.6945 -0.6059  0.0584
   64phy    O33 1724   1.565   4.180  -0.009  0.0639 -0.0375  0.3316
   64phy    H1B 1725   1.605   4.244   0.047  0.9727  0.0175 -0.3677
   64phy    C12 1726   1.392   4.295  -0.146  0.2420 -0.9607 -0.1031
   64phy    O11 1727   1.265   4.361  -0.153 -0.3797 -0.4703  0.2960
   64phy    H1A 1728   1.253   4.383  -0.244  0.2675 -0.2066  0.2739
   65phy    C35 1729   2.054   0.467   0.925  0.5338  0.4103  0.3045
   65phy    C33 1730   2.067   0.458   1.080  0.2040 -0.7459 -0.1260
   65phy    C34 1731   1.941   0.488   1.151  0.0733 -0.0651  0.8120
   65phy    C32 1732   2.130   0.325   1.116 -0.4470 -0.1934 -0.4618
   65phy    C31 1733   2.274   0.337   1.178 -0.4260  0.4502 -0.5231
   65phy    C30 1734   2.305   0.196   1.240  0.6454  0.0100 -0.1997
   65phy    C28 1735   2.445   0.187   1.304  1.0939 -0.2199  0.0649
   65phy    C29 1736   2.430   0.168   1.463 -0.3079  0.2131  0.0137
   65phy    C27 1737   2.520   0.064   1.242 -0.4609 -0.1847 -0.4661
   65phy    C26 1738   2.674   0.071   1.241  0.0281 -0.1700  0.5545
   65phy    C25 1739   2.727  -0.044   1.160 -0.0405  0.1971 -0.2293
   65phy    C23 1740   2.875  -0.064   1.125  0.2871  0.0956 -0.1979
   65phy    C24 1741   2.948  -0.129   1.236 -0.1415 -0.2408 -0.3367
   65phy    C22 1742   2.892  -0.148   0.993 -0.1845  0.8514  0.2955
   65phy    C21 1743   2.904  -0.077   0.858  0.4969 -0.6850  0.0389
   65phy    C20 1744   2.854  -0.159   0.743 -0.2376 -0.0205  0.7393
   65phy    C18 1745   2.874  -0.121   0.590  0.2454 -0.0234 -0.3311
   65phy    O01 1746   2.853   0.017   0.577  0.7272  0.6705  0.2897
   65phy    H01 1747   2.806   0.052   0.650  0.1834  1.4926 -0.4456
   65phy    C19 1748   2.762  -0.203   0.516  0.4504  0.2388 -0.0759
   65phy    C13 1749   3.020  -0.142   0.536 -0.0043  0.2475 -0.4459
   65phy     H3 1750   3.084  -0.097   0.616 -0.6935 -0.9614  0.8281
   65phy    O33 1751   3.082  -0.276   0.547 -0.2563 -0.3524 -0.1648
   65phy    H1B 1752   3.175  -0.279   0.561 -0.3332 -0.3969  0.3484
   65phy    C12 1753   3.090  -0.068   0.418  0.3795  0.1369 -0.2120
   65phy    O11 1754   3.033   0.053   0.379  0.3498 -0.3259 -0.1983
   65phy    H1A 1755   2.972   0.075   0.447  0.3084  0.9587 -0.6279
   66phy    C35 1756   2.274   1.415   1.864 -0.2218 -0.7445 -0.3984
   66phy    C33 1757   2.221   1.498   1.749  0.1274  0.0866  0.4419
   66phy    C34 1758   2.334   1.591   1.709  0.0058  0.2723  0.6770
   66phy    C32 1759   2.172   1.406   1.640 -0.0373  0.3149 -0.5901
   66phy    C31 1760   2.020   1.433   1.638  0.2312 -0.2470  0.1971
   66phy    C30 1761   1.953   1.349   1.529  0.8132 -0.7058  0.2276
   66phy    C28 1762   1.801   1.342   1.548  0.4429 -0.0136  0.0921
   66phy    C29 1763   1.741   1.401   1.424 -0.4200 -0.2077 -0.1474
   66phy    C27 1764   1.751   1.195   1.543  0.3873 -0.2806 -0.1183
   66phy    C26 1765   1.689   1.150   1.674  0.0032  0.4191  0.1496
   66phy    C25 1766   1.650   1.006   1.690 -0.2610 -0.4289  0.4077
   66phy    C23 1767   1.605   0.953   1.827 -0.0160  0.1373  0.0645
   66phy    C24 1768   1.462   0.899   1.824 -0.1422 -0.1405  0.3560
   66phy    C22 1769   1.707   0.851   1.875 -0.2855  0.6460 -0.1969
   66phy    C21 1770   1.714   0.830   2.024 -0.1382 -0.2031  0.1995
   66phy    C20 1771   1.801   0.714   2.051 -0.1072  0.4923  0.6816
   66phy    C18 1772   1.831   0.674   2.199  0.0246  0.4537  0.2014
   66phy    O01 1773   1.709   0.669   2.277 -0.1745  0.0443 -0.0188
   66phy    H01 1774   1.707   0.606   2.346 -0.9033 -0.2505 -0.2985
   66phy    C19 1775   1.864   0.524   2.178 -0.3456 -0.1447  0.2700
   66phy    C13 1776   1.942   0.762   2.276 -0.2785 -0.5820 -0.2475
   66phy     H3 1777   2.026   0.775   2.203 -0.6146 -0.0761 -0.5497
   66phy    O33 1778   2.002   0.688   2.381  0.2787 -0.6947  0.6218
   66phy    H1B 1779   1.928   0.659   2.430 -1.1378  1.3801 -0.1484
   66phy    C12 1780   1.908   0.906   2.327 -0.3224 -0.0965  0.1941
   66phy    O11 1781   1.815   0.921   2.427  0.0600  0.2477 -0.8729
   66phy    H1A 1782   1.729   0.913   2.390 -0.2478  1.1360 -0.3898
   67phy    C35 1783   4.031   0.682   1.286  0.2311  0.0711  0.0550
   67phy    C33 1784   4.021   0.703   1.139 -0.5159  0.1506 -0.4521
   67phy    C34 1785   3.999   0.852   1.112  0.2392 -0.2051 -0.2849
   67phy    C32 1786   4.141   0.643   1.057 -0.0178 -0.3113  0.4924
   67phy    C31 1787   4.126   0.627   0.913  0.4720 -0.0969  0.2001
   67phy    C30 1788   4.258   0.567   0.870 -0.1983 -0.4229 -0.5776
   67phy    C28 1789   4.261   0.519   0.725 -0.6234  0.0483  0.6588
   67phy    C29 1790   4.408   0.532   0.671  0.6825  0.0383 -0.8431
   67phy    C27 1791   4.199   0.375   0.706 -0.1748 -0.7475 -0.2516
   67phy    C26 1792   4.112   0.346   0.584 -0.7361 -0.0211  0.1365
   67phy    C25 1793   4.068   0.198   0.568 -0.4962 -0.7285 -0.8939
   67phy    C23 1794   4.001   0.152   0.435 -0.4837 -0.5247  0.0183
   67phy    C24 1795   4.017  -0.001   0.426  0.6887  0.2583  0.4601
   67phy    C22 1796   3.856   0.191   0.422 -0.1388  0.0316 -0.2370
   67phy    C21 1797   3.770   0.183   0.293  0.5224 -0.2826 -0.4466
   67phy    C20 1798   3.621   0.203   0.320  0.6498 -0.2310  0.3281
   67phy    C18 1799   3.518   0.159   0.208  0.5808 -0.1870  0.4790
   67phy    O01 1800   3.541   0.233   0.084 -0.0861  0.7056 -0.1107
   67phy    H01 1801   3.622   0.210   0.042 -0.0292 -1.3303  0.9713
   67phy    C19 1802   3.385   0.213   0.257 -0.3023  0.4477 -0.3843
   67phy    C13 1803   3.520  -0.001   0.185  0.5059  0.2889 -0.1385
   67phy     H3 1804   3.620  -0.026   0.139 -0.8833 -2.7116 -1.8849
   67phy    O33 1805   3.537  -0.091   0.296  0.1315 -0.0741 -0.1925
   67phy    H1B 1806   3.623  -0.129   0.298  0.1541 -0.0540 -0.5555
   67phy    C12 1807   3.447  -0.075   0.059 -0.3304  0.0913 -0.0105
   67phy    O11 1808   3.447  -0.006  -0.060 -0.2209  0.0831  0.2705
   67phy    H1A 1809   3.435   0.084  -0.034 -1.6755 -0.0377  0.1229
   68phy    C35 1810   2.594   3.603   0.666 -0.2181 -0.4149  0.3148
   68phy    C33 1811   2.553   3.612   0.814 -0.1274  0.6225  0.1852
   68phy    C34 1812   2.640   3.500   0.884 -0.1544  0.3817 -0.4047
   68phy    C32 1813   2.592   3.749   0.871 -0.0348  0.1609 -0.1600
   68phy    C31 1814   2.495   3.862   0.854  0.2883  0.1315 -0.1877
   68phy    C30 1815   2.532   3.994   0.925  0.0003 -0.3869  0.2482
   68phy    C28 1816   2.418   4.104   0.939 -0.1491  0.1271 -0.6685
   68phy    C29 1817   2.462   4.200   1.053 -0.0865  0.3329 -0.0221
   68phy    C27 1818   2.394   4.193   0.814 -0.2677  0.3508  0.3031
   68phy    C26 1819   2.260   4.159   0.737  0.0032  0.2900 -0.4345
   68phy    C25 1820   2.236   4.264   0.627 -0.0277  0.2501  0.2465
   68phy    C23 1821   2.127   4.224   0.525  0.4273  0.1041  0.6353
   68phy    C24 1822   1.993   4.288   0.567  0.7914 -0.1693  0.0353
   68phy    C22 1823   2.158   4.274   0.385  0.1478 -0.4605  0.6651
   68phy    C21 1824   2.190   4.167   0.286  0.1111  0.2566  0.3245
   68phy    C20 1825   2.265   4.225   0.163 -0.6756 -0.7119  0.0255
   68phy    C18 1826   2.351   4.141   0.065  0.2473 -0.1810 -0.3177
   68phy    O01 1827   2.459   4.072   0.132  0.4379 -0.5057  0.0880
   68phy    H01 1828   2.485   4.116   0.211 -1.7935  1.3666 -0.1240
   68phy    C19 1829   2.416   4.248  -0.027  0.6063  0.0370  0.1070
   68phy    C13 1830   2.273   4.031  -0.019 -0.2118 -0.3405  0.0321
   68phy     H3 1831   2.241   3.954   0.056 -2.0724 -0.1032 -0.4669
   68phy    O33 1832   2.136   4.069  -0.059 -0.2961 -0.5443  0.2442
   68phy    H1B 1833   2.142   4.133  -0.128 -1.5689 -0.8321 -0.1570
   68phy    C12 1834   2.340   3.908  -0.090 -0.2180  0.9651  0.0719
   68phy    O11 1835   2.376   3.920  -0.226  0.7556  0.5502 -0.7069
   68phy    H1A 1836   2.298   3.929  -0.277 -0.6589 -1.4354  0.9573
   69phy    C35 1837   1.652   4.537   1.560  0.3981 -0.3439 -0.1896
   69phy    C33 1838   1.698   4.480   1.428 -0.4270 -0.5946  0.4574
   69phy    C34 1839   1.657   4.572   1.315  0.1034  0.4960 -0.2505
   69phy    C32 1840   1.845   4.468   1.419 -0.3426 -0.2443  0.0987
   69phy    C31 1841   1.890   4.320   1.409 -0.9225 -0.2859  0.5950
   69phy    C30 1842   2.043   4.309   1.374 -0.3791 -0.2695 -0.7096
   69phy    C28 1843   2.087   4.163   1.361 -0.0399 -0.1333 -0.3116
   69phy    C29 1844   2.083   4.114   1.213 -0.1278  0.1311  0.1882
   69phy    C27 1845   2.225   4.132   1.420 -0.1649  0.1278 -0.6198
   69phy    C26 1846   2.223   4.063   1.551 -0.5180  0.1031  0.9862
   69phy    C25 1847   2.368   4.035   1.598  0.1080 -0.1785  0.3546
   69phy    C23 1848   2.388   3.950   1.723  0.2177 -0.1815 -0.5120
   69phy    C24 1849   2.412   3.802   1.691 -0.1781 -0.1324 -0.1440
   69phy    C22 1850   2.511   4.005   1.800 -0.3585 -0.8794 -0.2277
   69phy    C21 1851   2.491   4.008   1.950  0.6859  0.0993  0.0471
   69phy    C20 1852   2.617   4.063   2.019  0.0657  0.6433 -0.9100
   69phy    C18 1853   2.642   4.053   2.175 -0.2208 -1.4350  0.6848
   69phy    O01 1854   2.624   3.921   2.223  0.0587 -0.6551 -0.1501
   69phy    H01 1855   2.682   3.919   2.297 -0.9382 -1.2510  0.6234
   69phy    C19 1856   2.790   4.075   2.179 -0.1953  0.0183 -0.2270
   69phy    C13 1857   2.554   4.156   2.270 -0.3839 -0.7862  0.3360
   69phy     H3 1858   2.559   4.258   2.226  0.0945 -0.3399  1.3748
   69phy    O33 1859   2.616   4.182   2.394 -0.4204  0.1494 -0.2161
   69phy    H1B 1860   2.591   4.122   2.462 -0.9242  1.5267  0.8390
   69phy    C12 1861   2.402   4.136   2.288 -0.7130  0.1424 -0.3192
   69phy    O11 1862   2.331   4.245   2.342  0.2011  0.0624 -0.0399
   69phy    H1A 1863   2.246   4.212   2.362  0.4404 -1.8384 -1.8477
   70phy    C35 1864   1.341   4.931   1.437  0.0771  0.1212 -0.2864
   70phy    C33 1865   1.301   5.073   1.405  0.4598 -0.2890 -0.0994
   70phy    C34 1866   1.210   5.134   1.511 -0.2748 -0.0061  0.3724
   70phy    C32 1867   1.420   5.155   1.356 -0.2580 -0.0630  0.1054
   70phy    C31 1868   1.380   5.274   1.262 -0.6008  0.6219 -1.0878
   70phy    C30 1869   1.499   5.370   1.233  0.1566  0.1409  0.0264
   70phy    C28 1870   1.476   5.483   1.125 -0.1200 -0.1530 -0.1321
   70phy    C29 1871   1.444   5.615   1.182 -0.3914 -0.4686 -0.3753
   70phy    C27 1872   1.594   5.493   1.029  0.1079  0.2764  0.2933
   70phy    C26 1873   1.548   5.497   0.881 -0.3044  0.1403  0.4705
   70phy    C25 1874   1.652   5.515   0.773 -0.0986 -0.9999  0.0143
   70phy    C23 1875   1.603   5.542   0.629 -0.2814  0.3557 -0.5321
   70phy    C24 1876   1.569   5.687   0.593 -0.3153  0.3813  0.1002
   70phy    C22 1877   1.708   5.482   0.529  0.5147  0.7931 -0.3062
   70phy    C21 1878   1.652   5.408   0.401 -0.3362 -0.1767 -0.4369
   70phy    C20 1879   1.773   5.353   0.326 -0.3468  0.1748  0.1804
   70phy    C18 1880   1.756   5.276   0.192 -0.5921 -0.4568  0.4467
   70phy    O01 1881   1.659   5.174   0.210  0.2118 -0.3236 -0.4406
   70phy    H01 1882   1.569   5.201   0.207 -0.1821 -1.4173  0.5761
   70phy    C19 1883   1.900   5.224   0.166  0.1055  0.4276 -0.0506
   70phy    C13 1884   1.713   5.375   0.069  0.2631 -0.2587 -0.6735
   70phy     H3 1885   1.609   5.408   0.095  0.6238 -0.0030  0.4808
   70phy    O33 1886   1.775   5.506   0.076 -0.0558  0.3497  0.8914
   70phy    H1B 1887   1.863   5.506   0.043 -0.5773 -0.2617 -0.6064
   70phy    C12 1888   1.646   5.345  -0.075 -0.6612 -0.3932  0.1807
   70phy    O11 1889   1.603   5.210  -0.098 -0.1254  0.0444  0.2662
   70phy    H1A 1890   1.627   5.155  -0.026  3.5131  0.8675 -0.1015
   71phy    C35 1891   2.812   1.033   1.071  0.0606  0.1777 -0.4218
   71phy    C33 1892   2.941   0.966   1.037  0.2274 -0.2204 -0.1870
   71phy    C34 1893   3.062   1.046   1.086 -0.2507 -0.4536 -0.6014
   71phy    C32 1894   2.941   0.835   1.111 -0.6148  0.3541 -0.3811
   71phy    C31 1895   2.935   0.709   1.022 -0.8112  0.3381  0.2358
   71phy    C30 1896   2.908   0.588   1.109  0.1312 -0.0296 -0.1094
   71phy    C28 1897   2.891   0.451   1.042  0.0787  0.3268  0.0651
   71phy    C29 1898   2.943   0.338   1.133  0.0821 -0.1024 -0.1158
   71phy    C27 1899   2.744   0.424   0.992 -0.4206 -0.1953 -0.0329
   71phy    C26 1900   2.738   0.337   0.867 -0.3247  0.3574 -0.4040
   71phy    C25 1901   2.590   0.321   0.817 -0.4750  0.3469  0.1324
   71phy    C23 1902   2.578   0.202   0.717  0.0349  0.4387 -0.1324
   71phy    C24 1903   2.550   0.067   0.786  0.4180 -0.2886  1.0033
   71phy    C22 1904   2.469   0.220   0.612  0.1123  0.3194 -0.3606
   71phy    C21 1905   2.522   0.189   0.470 -0.3530  0.4630  0.6040
   71phy    C20 1906   2.396   0.200   0.373 -0.6985 -0.1041 -0.0441
   71phy    C18 1907   2.424   0.184   0.214 -0.4409 -0.8287 -0.3366
   71phy    O01 1908   2.532   0.274   0.173  0.3821  0.2355  0.4088
   71phy    H01 1909   2.513   0.364   0.193  0.4986  0.0115  1.6199
   71phy    C19 1910   2.294   0.237   0.141 -0.6086  0.2558  0.2039
   71phy    C13 1911   2.462   0.031   0.170  0.7529 -1.4454 -0.0333
   71phy     H3 1912   2.540  -0.001   0.244  0.7890 -1.4081 -0.0546
   71phy    O33 1913   2.368  -0.072   0.198  0.2603 -0.1548 -0.5656
   71phy    H1B 1914   2.408  -0.148   0.237 -0.5938 -0.3154  0.0312
   71phy    C12 1915   2.557  -0.008   0.050  0.1605  0.7551 -0.1460
   71phy    O11 1916   2.626  -0.132   0.057  0.1932 -0.2393 -0.3196
   71phy    H1A 1917   2.562  -0.197   0.082 -0.0212  1.0902  3.1705
   72phy    C35 1918   2.469   0.633   1.410 -0.2897 -0.2853 -0.2885
   72phy    C33 1919   2.523   0.743   1.315  0.0145  0.0446 -0.2584
   72phy    C34 1920   2.654   0.797   1.369 -0.1863 -0.7223  0.7132
   72phy    C32 1921   2.530   0.687   1.172 -0.2041  0.2047 -0.0178
   72phy    C31 1922   2.506   0.792   1.059 -0.4767  0.3004 -0.4685
   72phy    C30 1923   2.545   0.723   0.928 -0.4041 -0.3544  0.6439
   72phy    C28 1924   2.507   0.802   0.800  0.3761  0.3225 -0.3822
   72phy    C29 1925   2.625   0.873   0.745 -0.0406  0.0731  0.1430
   72phy    C27 1926   2.459   0.686   0.711 -0.2566 -0.5322 -0.7161
   72phy    C26 1927   2.335   0.721   0.623 -0.2520 -0.1936 -0.2330
   72phy    C25 1928   2.247   0.594   0.593 -0.1364 -0.0363 -0.2355
   72phy    C23 1929   2.154   0.596   0.469  0.4360  0.1232  0.4848
   72phy    C24 1930   2.127   0.458   0.428 -0.3436  0.3822  0.5521
   72phy    C22 1931   2.029   0.689   0.474  0.7189 -0.1038 -0.0632
   72phy    C21 1932   1.967   0.729   0.342  0.4397  0.2736  0.8021
   72phy    C20 1933   1.819   0.781   0.351  0.1758 -0.4172 -0.8188
   72phy    C18 1934   1.754   0.836   0.229  0.0390 -0.3077  0.2169
   72phy    O01 1935   1.836   0.927   0.147 -0.4477 -0.2227  0.0620
   72phy    H01 1936   1.910   0.880   0.115 -1.2820 -1.3221 -0.3305
   72phy    C19 1937   1.649   0.932   0.288 -0.2401  0.5978 -0.0817
   72phy    C13 1938   1.696   0.711   0.144  0.0170  0.1403  0.1460
   72phy     H3 1939   1.788   0.663   0.101 -0.5768 -1.9816  1.1046
   72phy    O33 1940   1.645   0.601   0.210  0.2253 -0.0794 -0.3133
   72phy    H1B 1941   1.682   0.522   0.175  0.5791 -0.4150  0.7739
   72phy    C12 1942   1.639   0.715  -0.003  0.0398 -0.2386 -0.1185
   72phy    O11 1943   1.675   0.822  -0.088  0.5184 -0.6140  0.2672
   72phy    H1A 1944   1.638   0.902  -0.057 -0.4117 -0.8188 -0.2761
   73phy    C35 1945   1.757   2.408   0.979 -0.7639  0.5606 -0.4838
   73phy    C33 1946   1.862   2.508   0.929 -0.6203 -0.4333  0.2877
   73phy    C34 1947   1.793   2.614   0.846  0.3028 -0.2394  0.1855
   73phy    C32 1948   1.950   2.555   1.050  0.5111 -0.1551 -0.7690
   73phy    C31 1949   2.084   2.621   1.016 -0.3474 -0.0579 -0.8490
   73phy    C30 1950   2.159   2.638   1.144  0.1517  0.0142  0.4626
   73phy    C28 1951   2.299   2.705   1.134 -0.0897 -0.3868 -0.3764
   73phy    C29 1952   2.299   2.848   1.185  0.4897  0.5076  0.1665
   73phy    C27 1953   2.390   2.632   1.236 -0.1481 -0.1940  0.6238
   73phy    C26 1954   2.515   2.560   1.182  0.0451  0.0700  0.2074
   73phy    C25 1955   2.606   2.518   1.290  0.0620  0.3199  0.5374
   73phy    C23 1956   2.735   2.439   1.254  0.4190 -0.1085 -0.0846
   73phy    C24 1957   2.837   2.455   1.367 -0.0364 -0.4696  0.1484
   73phy    C22 1958   2.709   2.288   1.253  0.0206  0.4729 -0.7215
   73phy    C21 1959   2.724   2.211   1.116  0.1499  0.8122 -0.0135
   73phy    C20 1960   2.691   2.064   1.123  0.4348  0.3746  0.0902
   73phy    C18 1961   2.697   1.967   0.989  0.5765  0.4440 -0.5832
   73phy    O01 1962   2.625   2.026   0.883 -0.4556  0.1772 -0.3136
   73phy    H01 1963   2.651   1.979   0.805 -2.2897  2.1427 -2.2512
   73phy    C19 1964   2.616   1.840   1.017 -0.3755 -0.4428  0.3503
   73phy    C13 1965   2.848   1.955   0.941 -0.2401  0.6321 -0.5469
   73phy     H3 1966   2.883   2.059   0.920  2.1787 -0.1643 -0.8442
   73phy    O33 1967   2.949   1.925   1.041  0.1439  0.3645  0.3805
   73phy    H1B 1968   2.938   1.839   1.077 -1.3863 -0.2156 -1.2829
   73phy    C12 1969   2.893   1.925   0.794  0.6050 -0.0236  0.0297
   73phy    O11 1970   2.790   1.954   0.701  0.4397 -0.4054 -0.3070
   73phy    H1A 1971   2.812   1.934   0.611  0.3401  1.3227 -0.7378
   74phy    C35 1972   4.031   2.271   2.911 -0.2374  0.2764  0.2881
   74phy    C33 1973   4.057   2.191   3.037 -0.3345 -0.6121  0.1625
   74phy    C34 1974   4.205   2.160   3.052  0.0474 -0.4926  0.1357
   74phy    C32 1975   3.996   2.254   3.165  0.4500  0.5165  0.1082
   74phy    C31 1976   3.950   2.149   3.267 -0.4272 -0.0815  0.3551
   74phy    C30 1977   3.881   2.208   3.393  0.4680 -0.1402  0.6042
   74phy    C28 1978   3.853   2.108   3.505  0.3811 -0.4512  0.5038
   74phy    C29 1979   3.961   2.116   3.610  0.4489  0.1929 -0.5690
   74phy    C27 1980   3.711   2.127   3.564 -0.4667  0.2561  0.0026
   74phy    C26 1981   3.628   1.998   3.589 -0.1116 -0.2577 -0.1016
   74phy    C25 1982   3.488   2.050   3.637  0.4253 -0.2380  0.3926
   74phy    C23 1983   3.383   1.940   3.644 -0.3043 -0.3690  0.1038
   74phy    C24 1984   3.382   1.857   3.767  0.3145 -0.2443  0.0569
   74phy    C22 1985   3.244   2.014   3.626 -0.0330 -0.4619  0.4465
   74phy    C21 1986   3.148   1.928   3.546  0.3236  0.2160 -0.3159
   74phy    C20 1987   3.024   1.994   3.482 -0.2209 -0.1610 -0.0213
   74phy    C18 1988   2.938   1.905   3.386 -0.2155  0.0373  0.3364
   74phy    O01 1989   3.032   1.833   3.301 -0.4100 -0.2072 -0.4036
   74phy    H01 1990   2.987   1.757   3.269 -1.4768 -0.1095  0.8015
   74phy    C19 1991   2.861   2.001   3.296 -0.6359  0.4013  0.0226
   74phy    C13 1992   2.851   1.790   3.459 -0.0907  0.4598  0.4821
   74phy     H3 1993   2.929   1.721   3.502 -0.0832  0.0545 -0.1710
   74phy    O33 1994   2.795   1.837   3.579 -0.7275  0.0972  0.1507
   74phy    H1B 1995   2.702   1.841   3.572 -0.7508  2.1358  0.8349
   74phy    C12 1996   2.793   1.660   3.383 -0.0374 -0.1717 -0.6211
   74phy    O11 1997   2.869   1.615   3.274 -0.0429 -0.1976 -0.3116
   74phy    H1A 1998   2.817   1.551   3.231 -0.2129  0.9269 -1.8577
   75phy    C35 1999   4.235   2.055   1.214  0.2851 -0.5556  0.2001
   75phy    C33 2000   4.368   2.119   1.245 -0.4934 -0.2704  0.2967
   75phy    C34 2001   4.373   2.157   1.394  0.1947  0.0782  0.1442
   75phy    C32 2002   4.491   2.036   1.199  0.4096 -0.1952 -0.5000
   75phy    C31 2003   4.618   2.120   1.167 -0.0880  0.0820  0.0635
   75phy    C30 2004   4.739   2.038   1.131  0.4500 -0.3034  0.5698
   75phy    C28 2005   4.851   2.106   1.054  0.2225 -0.2565  0.1667
   75phy    C29 2006   4.942   2.165   1.156  0.0797 -0.3694 -0.0068
   75phy    C27 2007   4.927   2.003   0.967 -0.1319  0.4075  0.4000
   75phy    C26 2008   5.001   2.046   0.843 -0.3283  0.1103  0.3758
   75phy    C25 2009   5.133   1.973   0.826  0.2422  0.6717  0.1410
   75phy    C23 2010   5.214   2.028   0.707  0.5342  0.0763 -0.0461
   75phy    C24 2011   5.365   2.018   0.728  0.5304  0.4028 -0.0148
   75phy    C22 2012   5.198   1.947   0.581  0.4649  0.4140  0.1730
   75phy    C21 2013   5.126   1.999   0.459  0.2316  0.0879 -0.8411
   75phy    C20 2014   5.135   1.890   0.351 -0.2569 -0.5714 -0.1990
   75phy    C18 2015   5.107   1.926   0.202  0.2391  0.2832  0.3502
   75phy    O01 2016   4.985   1.994   0.182  0.0815 -0.2524  0.2572
   75phy    H01 2017   4.983   2.068   0.240  0.6331 -0.1265  0.1232
   75phy    C19 2018   5.103   1.781   0.148  0.3175  0.3646 -0.8243
   75phy    C13 2019   5.236   2.009   0.147 -0.0721 -0.0909  0.0807
   75phy     H3 2020   5.226   2.106   0.201 -0.6495 -0.7005  1.1142
   75phy    O33 2021   5.373   1.981   0.185 -0.5400  0.0390  0.0869
   75phy    H1B 2022   5.432   2.049   0.156 -1.1677 -0.3965 -2.4097
   75phy    C12 2023   5.230   2.092   0.018  0.3222 -0.2562 -0.3181
   75phy    O11 2024   5.291   2.041  -0.090 -0.1453  0.3836 -0.1658
   75phy    H1A 2025   5.347   2.106  -0.128  0.7639  0.1753  0.7734
   76phy    C35 2026   4.212   1.808   1.657 -0.0527  0.7079 -0.0052
   76phy    C33 2027   4.105   1.785   1.554  0.0958 -0.3861  0.0552
   76phy    C34 2028   4.155   1.684   1.455 -0.1128 -0.5788  0.0097
   76phy    C32 2029   3.983   1.735   1.630  0.3234 -0.1900 -0.0385
   76phy    C31 2030   3.864   1.838   1.636 -0.3130 -0.2953 -0.2479
   76phy    C30 2031   3.742   1.779   1.709 -0.3766 -0.2511 -0.0762
   76phy    C28 2032   3.611   1.861   1.693  0.6261  0.2342 -0.3620
   76phy    C29 2033   3.558   1.870   1.548  0.1090  0.6734  0.0431
   76phy    C27 2034   3.507   1.791   1.785  0.0407  0.1762 -0.2927
   76phy    C26 2035   3.387   1.869   1.841  0.4289  0.7117  0.1304
   76phy    C25 2036   3.296   1.768   1.911  0.1817  0.2735  0.3007
   76phy    C23 2037   3.171   1.815   1.988  0.3040 -0.5598 -0.4421
   76phy    C24 2038   3.046   1.838   1.899 -0.1966  0.0329 -0.0038
   76phy    C22 2039   3.150   1.705   2.088  0.5644  0.3497 -0.0895
   76phy    C21 2040   3.092   1.766   2.222  0.1968 -0.1279 -0.0998
   76phy    C20 2041   3.108   1.665   2.334  0.3995  0.0638 -0.4459
   76phy    C18 2042   3.094   1.696   2.490  0.2113 -0.2373 -0.6382
   76phy    O01 2043   2.995   1.801   2.512  0.2382 -0.3323 -0.1657
   76phy    H01 2044   2.911   1.765   2.491  0.0957 -1.3885  1.9435
   76phy    C19 2045   3.035   1.563   2.545 -0.3056 -0.2432 -0.1536
   76phy    C13 2046   3.232   1.735   2.573  0.3374 -0.3761 -0.0292
   76phy     H3 2047   3.317   1.672   2.537  0.6696 -0.0554  0.1866
   76phy    O33 2048   3.229   1.707   2.714  0.0775  0.0396 -0.1911
   76phy    H1B 2049   3.311   1.678   2.749  0.0441  0.9030  0.6309
   76phy    C12 2050   3.285   1.878   2.561 -0.6510 -0.0409 -0.0870
   76phy    O11 2051   3.185   1.979   2.570  0.1368 -0.1372 -0.5344
   76phy    H1A 2052   3.106   1.940   2.535  0.4138 -0.5616 -0.6926
   77phy    C35 2053   3.312   0.035   1.379  0.1571 -0.1578 -0.7927
   77phy    C33 2054   3.402   0.104   1.275  0.0690 -0.9639 -0.0587
   77phy    C34 2055   3.543   0.084   1.296  0.5406 -0.0891  0.4729
   77phy    C32 2056   3.359   0.067   1.129 -0.0205 -0.0798 -0.5921
   77phy    C31 2057   3.335   0.183   1.036  0.3993 -0.5773  0.8306
   77phy    C30 2058   3.261   0.153   0.901  0.4591 -0.0733 -0.0957
   77phy    C28 2059   3.262   0.265   0.792 -0.1232  0.6130 -0.3282
   77phy    C29 2060   3.390   0.249   0.710 -0.1882  0.1433  0.1646
   77phy    C27 2061   3.136   0.250   0.705 -0.2313  0.4055 -0.0227
   77phy    C26 2062   3.106   0.382   0.623  0.2361  0.4817 -0.7474
   77phy    C25 2063   2.966   0.378   0.552  0.2287 -0.4525 -0.0614
   77phy    C23 2064   2.935   0.479   0.440  0.0721  0.0923 -0.8631
   77phy    C24 2065   2.939   0.406   0.306  0.2179 -0.6024 -0.5515
   77phy    C22 2066   2.805   0.559   0.476 -0.0806 -0.6778  0.0501
   77phy    C21 2067   2.771   0.664   0.376 -0.2796  0.1443 -0.7389
   77phy    C20 2068   2.620   0.711   0.376  0.3213  0.1297 -0.0193
   77phy    C18 2069   2.564   0.743   0.235 -0.2476  0.4430 -0.3345
   77phy    O01 2070   2.646   0.823   0.151 -0.3933  0.3012 -0.0044
   77phy    H01 2071   2.606   0.907   0.135 -0.4667  0.5328  1.2986
   77phy    C19 2072   2.440   0.830   0.274 -0.5476  0.4456  0.5919
   77phy    C13 2073   2.521   0.604   0.156  0.5238 -0.5786 -0.7097
   77phy     H3 2074   2.618   0.551   0.138 -0.2872 -2.2670 -0.2976
   77phy    O33 2075   2.458   0.504   0.227 -0.6164 -0.2998  0.2520
   77phy    H1B 2076   2.382   0.541   0.269 -0.4691  1.4751 -0.9104
   77phy    C12 2077   2.486   0.606   0.000  0.5983  0.2707  0.0312
   77phy    O11 2078   2.371   0.683  -0.036  0.2539  0.2404  0.0260
   77phy    H1A 2079   2.394   0.758  -0.087 -0.4792  0.1070 -0.5332
   78phy    C35 2080   4.585   1.654   0.910  0.4895 -0.4063  0.6878
   78phy    C33 2081   4.576   1.532   0.993 -0.2812  0.1254 -0.1001
   78phy    C34 2082   4.677   1.559   1.104 -0.1855 -0.2244 -0.6438
   78phy    C32 2083   4.440   1.528   1.067  0.2615  0.4684 -0.5162
   78phy    C31 2084   4.322   1.443   1.012 -0.7370  0.0872  0.3342
   78phy    C30 2085   4.204   1.445   1.109 -0.4867  0.1267 -0.2148
   78phy    C28 2086   4.091   1.339   1.082 -0.1650 -0.1206 -0.0357
   78phy    C29 2087   4.087   1.228   1.188 -0.1682 -0.3777 -0.0543
   78phy    C27 2088   3.958   1.412   1.062  0.0089 -0.1214  0.3857
   78phy    C26 2089   3.915   1.430   0.915  0.4683 -0.6245  0.2102
   78phy    C25 2090   3.791   1.517   0.911 -0.6444 -0.3388  0.6368
   78phy    C23 2091   3.719   1.551   0.778  0.0908 -0.2266 -0.5919
   78phy    C24 2092   3.587   1.626   0.815  0.1222 -0.2452  0.1315
   78phy    C22 2093   3.805   1.634   0.680 -0.1606 -0.2446 -0.0650
   78phy    C21 2094   3.763   1.625   0.534  0.4074 -0.1534 -0.1922
   78phy    C20 2095   3.862   1.702   0.449  0.1900  0.2707 -0.9510
   78phy    C18 2096   3.873   1.658   0.297 -0.3234 -0.1089 -0.0090
   78phy    O01 2097   3.915   1.521   0.301  0.3730  0.0540  0.0363
   78phy    H01 2098   3.877   1.474   0.373  1.7286  0.7092  1.2365
   78phy    C19 2099   3.991   1.744   0.249  0.2632 -0.5803 -0.4630
   78phy    C13 2100   3.744   1.674   0.201  0.3970 -0.2204 -0.4431
   78phy     H3 2101   3.671   1.603   0.248  1.0201  0.4389  1.6232
   78phy    O33 2102   3.661   1.788   0.220 -0.1357  0.2900  0.0789
   78phy    H1B 2103   3.717   1.852   0.259  1.7228 -1.9131  1.3204
   78phy    C12 2104   3.718   1.604   0.061  0.0379 -0.5525 -0.5783
   78phy    O11 2105   3.684   1.692  -0.046  0.2670  0.0649  0.2019
   78phy    H1A 2106   3.708   1.653  -0.128 -0.4109  0.0835 -0.0148
   79phy    C35 2107   3.583   0.519   1.180 -0.3694 -0.1166 -0.4562
   79phy    C33 2108   3.483   0.614   1.118  0.3102 -0.3139 -0.5070
   79phy    C34 2109   3.340   0.584   1.160 -0.2881 -0.3058 -0.4821
   79phy    C32 2110   3.526   0.757   1.153 -0.0105 -0.1026  0.1434
   79phy    C31 2111   3.508   0.852   1.042  0.2949  0.4493  0.5666
   79phy    C30 2112   3.561   0.990   1.075 -0.3532  0.2923  0.7795
   79phy    C28 2113   3.539   1.098   0.970 -0.0475 -0.3495  0.3330
   79phy    C29 2114   3.507   1.238   1.037 -0.2974 -0.0977 -0.4533
   79phy    C27 2115   3.644   1.095   0.855  0.7082  0.0152 -0.1542
   79phy    C26 2116   3.594   1.139   0.716  0.3477 -0.8988  0.1062
   79phy    C25 2117   3.680   1.078   0.604  0.0223 -0.5390 -0.2451
   79phy    C23 2118   3.638   1.128   0.460 -0.1423  0.2036  0.1809
   79phy    C24 2119   3.724   1.248   0.415  0.3951  0.2538  0.0537
   79phy    C22 2120   3.653   1.020   0.354  0.1669  0.2563 -0.1942
   79phy    C21 2121   3.526   0.964   0.299  0.0610  0.2698  0.0645
   79phy    C20 2122   3.548   0.824   0.231  0.4856 -0.1514 -0.6185
   79phy    C18 2123   3.423   0.759   0.157  0.8172 -0.4435  0.0419
   79phy    O01 2124   3.311   0.741   0.244 -0.0936 -0.3494 -0.4248
   79phy    H01 2125   3.343   0.720   0.330  1.8747  2.5553 -0.3093
   79phy    C19 2126   3.485   0.619   0.123 -0.0252  0.0373 -0.0844
   79phy    C13 2127   3.377   0.853   0.026  0.0986  0.3922 -0.3803
   79phy     H3 2128   3.354   0.953   0.073  1.3211 -0.1864  1.5768
   79phy    O33 2129   3.478   0.901  -0.063  0.0641  0.1175  0.4576
   79phy    H1B 2130   3.556   0.934  -0.023  0.3968  0.8624 -0.7728
   79phy    C12 2131   3.233   0.844  -0.032  0.0719 -0.5667 -0.6823
   79phy    O11 2132   3.133   0.789   0.052  0.1330 -0.4153 -0.1121
   79phy    H1A 2133   3.167   0.768   0.137 -3.2751 -0.6311  1.3871
   80phy    C35 2134   3.241   0.981   0.536  0.4353  0.0878  0.3752
   80phy    C33 2135   3.240   0.886   0.650  0.1965  0.1413 -0.2599
   80phy    C34 2136   3.094   0.864   0.680  0.1933  0.1870  0.1910
   80phy    C32 2137   3.307   0.749   0.626  0.0183 -0.4325  0.1350
   80phy    C31 2138   3.458   0.747   0.638 -0.3585 -0.3785 -0.7978
   80phy    C30 2139   3.512   0.613   0.583  0.1369  0.2963  0.3620
   80phy    C28 2140   3.665   0.594   0.604  0.0480  0.5860 -0.4563
   80phy    C29 2141   3.687   0.476   0.700 -0.3876 -0.0005 -0.1769
   80phy    C27 2142   3.734   0.564   0.472 -0.0398  0.1717  0.2609
   80phy    C26 2143   3.850   0.656   0.423 -0.0796 -0.6387 -0.5701
   80phy    C25 2144   3.938   0.578   0.324  0.1212  0.1835  0.0346
   80phy    C23 2145   4.045   0.670   0.247  0.9706  0.4539 -0.5990
   80phy    C24 2146   4.178   0.595   0.245  0.5222  0.4821  0.6210
   80phy    C22 2147   4.004   0.721   0.105  0.4090  0.3135 -0.1569
   80phy    C21 2148   3.935   0.859   0.102  0.0046 -0.1556  0.1281
   80phy    C20 2149   3.911   0.897  -0.049 -0.2963 -0.0935 -0.2840
   80phy    C18 2150   3.843   1.034  -0.092  0.3804 -0.3705 -0.7020
   80phy    O01 2151   3.714   1.049  -0.021  0.1044  0.1156 -0.2199
   80phy    H01 2152   3.668   1.121  -0.061 -1.3372 -1.2833 -1.1639
   80phy    C19 2153   3.806   1.001  -0.236  0.0175 -0.1038  0.1531
   80phy    C13 2154   3.928   1.173  -0.069  0.3646  0.5143 -0.1276
   80phy     H3 2155   4.035   1.141  -0.081  0.6048  0.9753  0.7188
   80phy    O33 2156   3.922   1.276  -0.169  0.2398 -0.0223  0.0124
   80phy    H1B 2157   3.862   1.341  -0.138 -0.0362 -1.2320  2.2034
   80phy    C12 2158   3.971   1.226   0.073  0.0072 -0.3514  0.2444
   80phy    O11 2159   3.879   1.315   0.134 -0.2729 -0.2916  0.3184
   80phy    H1A 2160   3.930   1.376   0.184 -0.4994 -0.1689  0.4020
   81phy    C35 2161   3.377   1.842   1.107 -0.2180  0.1676 -0.2215
   81phy    C33 2162   3.311   1.704   1.144  0.6552  0.0776 -0.7197
   81phy    C34 2163   3.234   1.736   1.272  0.0007  0.0897  0.3484
   81phy    C32 2164   3.221   1.654   1.026 -0.2290  0.0377  0.6198
   81phy    C31 2165   3.263   1.524   0.956 -0.6196 -0.3516 -0.3819
   81phy    C30 2166   3.186   1.506   0.828 -0.0141  0.0014  0.1663
   81phy    C28 2167   3.195   1.380   0.741 -0.4167 -0.8594 -0.1850
   81phy    C29 2168   3.097   1.271   0.784  0.1324 -0.3709 -0.0046
   81phy    C27 2169   3.156   1.410   0.595 -0.4423 -0.2077 -0.9720
   81phy    C26 2170   3.283   1.410   0.506 -0.1809 -0.0569  0.3665
   81phy    C25 2171   3.238   1.442   0.367 -0.0460  0.2652  0.2627
   81phy    C23 2172   3.360   1.445   0.270  0.1574  0.1164 -0.3835
   81phy    C24 2173   3.374   1.310   0.204 -0.3535  0.7539  0.4148
   81phy    C22 2174   3.323   1.539   0.155  0.3595 -0.3177  0.1120
   81phy    C21 2175   3.337   1.690   0.167  0.2726  0.2109 -0.3088
   81phy    C20 2176   3.336   1.754   0.029 -0.1644  0.0657  0.2057
   81phy    C18 2177   3.326   1.916   0.012  0.0815  0.6158 -0.1031
   81phy    O01 2178   3.224   1.970   0.095  0.0650 -0.0322 -1.0345
   81phy    H01 2179   3.166   1.902   0.125  0.2602 -0.1112 -0.8316
   81phy    C19 2180   3.286   1.930  -0.137 -0.0030  0.1865 -0.1221
   81phy    C13 2181   3.470   1.990   0.032  0.2895 -0.1955  0.4650
   81phy     H3 2182   3.505   1.957   0.133 -1.6538  0.6379  1.4531
   81phy    O33 2183   3.580   1.950  -0.048  0.2422 -0.2108 -0.2903
   81phy    H1B 2184   3.607   1.865  -0.019 -1.7991 -1.3223 -1.4067
   81phy    C12 2185   3.483   2.135   0.087  0.0491 -0.1065 -0.0419
   81phy    O11 2186   3.495   2.226  -0.019  0.0363 -0.2428 -0.0104
   81phy    H1A 2187   3.496   2.313   0.014 -0.2857 -0.3735  0.3573
   82phy    C35 2188   2.431   1.887   0.493 -0.1974  0.2835 -0.0264
   82phy    C33 2189   2.422   1.818   0.627  0.2607 -0.4550  0.0701
   82phy    C34 2190   2.281   1.844   0.682 -0.0785 -0.2064  0.2443
   82phy    C32 2191   2.437   1.674   0.608  0.2578  0.4060 -0.1050
   82phy    C31 2192   2.571   1.611   0.646 -0.3447 -0.0013 -0.5606
   82phy    C30 2193   2.566   1.464   0.619 -0.9048  0.2548  0.3694
   82phy    C28 2194   2.705   1.385   0.629  0.1103  0.5530  0.1940
   82phy    C29 2195   2.749   1.361   0.770  0.3715  0.7353  0.3609
   82phy    C27 2196   2.684   1.249   0.555 -0.2034  0.2044 -0.3127
   82phy    C26 2197   2.793   1.230   0.443 -0.1802 -0.5272 -0.1564
   82phy    C25 2198   2.803   1.096   0.371 -0.1567  0.3510 -0.0899
   82phy    C23 2199   2.923   1.078   0.279 -0.4635  0.5236 -0.3766
   82phy    C24 2200   2.984   0.936   0.295 -0.2075 -0.3371 -0.4956
   82phy    C22 2201   2.883   1.094   0.132 -0.3836 -0.6940  0.1390
   82phy    C21 2202   2.984   1.161   0.044 -0.1425  0.2108  0.0012
   82phy    C20 2203   2.948   1.167  -0.106 -0.2483  0.8299  0.3102
   82phy    C18 2204   3.002   1.290  -0.187  0.7463  0.5844  0.6101
   82phy    O01 2205   2.962   1.412  -0.117 -0.0560  0.3268 -0.4127
   82phy    H01 2206   2.997   1.489  -0.159  1.3969 -0.4526 -0.7065
   82phy    C19 2207   2.911   1.291  -0.315  0.0685  0.4728 -0.2827
   82phy    C13 2208   3.159   1.277  -0.213  0.3297 -0.5265 -0.3170
   82phy     H3 2209   3.205   1.292  -0.112  0.7085  1.2981 -0.7195
   82phy    O33 2210   3.214   1.152  -0.254  0.6225  0.3101 -0.2242
   82phy    H1B 2211   3.148   1.095  -0.288  0.7492  0.5476 -0.8973
   82phy    C12 2212   3.258   1.397  -0.250  0.3612  0.3274 -0.0591
   82phy    O11 2213   3.309   1.398  -0.383 -0.3015 -0.0419  0.0658
   82phy    H1A 2214   3.357   1.319  -0.398 -0.4811 -0.1871  0.2596
   83phy    C35 2215   3.799   1.287   1.530 -0.3938 -0.2922 -0.6890
   83phy    C33 2216   3.715   1.399   1.481 -0.1975 -0.1317  0.4943
   83phy    C34 2217   3.798   1.489   1.390 -0.3404  0.1150 -0.3772
   83phy    C32 2218   3.580   1.358   1.436 -0.0538  0.0373  0.5719
   83phy    C31 2219   3.467   1.415   1.529  0.0676  0.0093 -0.0974
   83phy    C30 2220   3.328   1.343   1.506 -0.1487  0.0611  0.2293
   83phy    C28 2221   3.230   1.379   1.619  0.2876  0.7418  0.4246
   83phy    C29 2222   3.099   1.437   1.568 -0.2655 -0.3756 -0.0042
   83phy    C27 2223   3.212   1.264   1.721  0.2657  0.4611  0.9014
   83phy    C26 2224   3.188   1.312   1.863 -0.2666  0.0767 -0.2357
   83phy    C25 2225   3.180   1.204   1.969 -0.3192 -0.3756 -0.2315
   83phy    C23 2226   3.187   1.257   2.113 -0.3932  0.0956 -0.4710
   83phy    C24 2227   3.038   1.280   2.169 -0.4987  0.8888 -0.3381
   83phy    C22 2228   3.275   1.167   2.209  0.0408  0.1082  0.0296
   83phy    C21 2229   3.338   1.224   2.343 -1.0542 -0.1225 -0.0022
   83phy    C20 2230   3.424   1.116   2.410  0.5086  0.2253  0.3083
   83phy    C18 2231   3.511   1.133   2.539  0.2608  0.2683  0.2207
   83phy    O01 2232   3.421   1.150   2.653 -0.2406  0.0878  0.6125
   83phy    H01 2233   3.467   1.127   2.731 -0.7397 -2.5737  0.1958
   83phy    C19 2234   3.573   0.993   2.549 -0.2150 -0.1736  0.4330
   83phy    C13 2235   3.618   1.252   2.548 -0.0161  0.1733  0.3110
   83phy     H3 2236   3.702   1.235   2.477 -0.7959  0.1946 -0.6394
   83phy    O33 2237   3.685   1.244   2.679  0.2740  0.5038  0.1531
   83phy    H1B 2238   3.777   1.233   2.669  0.3088  0.8281  0.1287
   83phy    C12 2239   3.578   1.404   2.533 -0.4950  0.2609  0.6832
   83phy    O11 2240   3.669   1.510   2.549  0.0933  0.1468  0.1283
   83phy    H1A 2241   3.617   1.568   2.602  0.9232  0.2720  0.8276
   84phy    C35 2242   4.316   2.520   2.751 -0.4114 -0.0600 -0.5886
   84phy    C33 2243   4.387   2.605   2.859 -0.2370  0.3040  0.6023
   84phy    C34 2244   4.359   2.754   2.830 -0.3582  0.6458 -0.1206
   84phy    C32 2245   4.336   2.570   2.998  0.3935  0.3273  0.4079
   84phy    C31 2246   4.424   2.560   3.125  0.4956  0.3627  0.5568
   84phy    C30 2247   4.334   2.559   3.257 -0.2938 -0.1964  0.3181
   84phy    C28 2248   4.415   2.506   3.379  0.2914  0.1088 -0.8619
   84phy    C29 2249   4.382   2.599   3.502  0.2824 -0.0009 -0.2728
   84phy    C27 2250   4.381   2.366   3.434 -0.3141 -0.0085  0.0543
   84phy    C26 2251   4.462   2.260   3.363 -0.5072 -0.0683 -0.6586
   84phy    C25 2252   4.435   2.121   3.436 -0.0973 -0.4312  0.3437
   84phy    C23 2253   4.521   2.014   3.378  0.1078  0.0575  0.3832
   84phy    C24 2254   4.637   1.980   3.471 -0.4666  0.5834 -0.7079
   84phy    C22 2255   4.435   1.889   3.339  0.0472 -0.4304  0.1804
   84phy    C21 2256   4.447   1.848   3.188  0.2904  0.1687  0.0982
   84phy    C20 2257   4.333   1.754   3.151  0.3516 -0.2634 -0.5014
   84phy    C18 2258   4.323   1.705   3.004 -0.1261 -0.6145  0.4799
   84phy    O01 2259   4.349   1.808   2.910 -0.5507  0.4114 -0.0659
   84phy    H01 2260   4.418   1.861   2.946  1.8948 -1.6912 -1.3744
   84phy    C19 2261   4.175   1.666   2.997  0.2867 -0.2988 -0.7037
   84phy    C13 2262   4.432   1.591   2.973 -0.7711  0.3622 -0.0470
   84phy     H3 2263   4.527   1.649   2.965 -1.2688  1.2949  0.5942
   84phy    O33 2264   4.471   1.500   3.078  0.7530  0.3234 -0.1781
   84phy    H1B 2265   4.459   1.540   3.162 -0.1679  0.5742 -0.4071
   84phy    C12 2266   4.471   1.516   2.838  0.0600 -0.6665  0.2818
   84phy    O11 2267   4.457   1.585   2.713  0.2296  0.3442  0.0796
   84phy    H1A 2268   4.393   1.543   2.659  1.1917  0.1936 -0.9789
   85phy    C35 2269   1.605   0.910   1.270  0.1607  0.0816 -0.3105
   85phy    C33 2270   1.468   0.963   1.287  0.7637 -0.0892 -0.2509
   85phy    C34 2271   1.393   0.969   1.155  0.0725 -0.0435 -0.0311
   85phy    C32 2272   1.394   0.877   1.392  0.5239 -0.3726  0.1040
   85phy    C31 2273   1.283   0.946   1.474 -0.2852  0.7354  0.2569
   85phy    C30 2274   1.176   0.859   1.536  0.5510 -0.4363  0.0508
   85phy    C28 2275   1.066   0.939   1.615  0.1951  0.2628 -0.2289
   85phy    C29 2276   0.943   0.975   1.538 -0.4971  0.1537 -0.6540
   85phy    C27 2277   1.020   0.847   1.730 -0.3844 -0.3700  0.1318
   85phy    C26 2278   1.012   0.918   1.866  0.3963 -0.1538 -0.4857
   85phy    C25 2279   0.932   0.842   1.973  0.4049 -0.4499 -0.0082
   85phy    C23 2280   0.933   0.895   2.118  0.2243 -0.7708 -0.3218
   85phy    C24 2281   0.802   0.870   2.190 -0.5748 -0.3227  0.2840
   85phy    C22 2282   1.043   0.826   2.200  0.2651  0.0772  0.5494
   85phy    C21 2283   1.126   0.924   2.289 -0.0410 -0.2074  0.3144
   85phy    C20 2284   1.236   0.848   2.354 -0.3383 -0.0656 -0.5017
   85phy    C18 2285   1.340   0.931   2.452  0.4135 -0.5733  0.0965
   85phy    O01 2286   1.263   1.026   2.528 -0.1746  0.0295 -0.2145
   85phy    H01 2287   1.190   0.993   2.576 -0.1573 -0.8532 -0.7732
   85phy    C19 2288   1.392   0.818   2.538 -0.1743 -0.0773 -0.6342
   85phy    C13 2289   1.458   1.013   2.365  0.9083 -0.2503 -0.0897
   85phy     H3 2290   1.416   1.047   2.267  0.4360  1.1810  0.5682
   85phy    O33 2291   1.555   0.923   2.316  0.0151  0.1894  0.2160
   85phy    H1B 2292   1.517   0.863   2.254 -0.2539  1.2109 -0.6358
   85phy    C12 2293   1.518   1.144   2.433 -0.6920 -0.7042  0.3035
   85phy    O11 2294   1.440   1.237   2.508  0.6299 -0.1460 -0.1682
   85phy    H1A 2295   1.349   1.221   2.490  0.1403  1.2443  0.9108
   86phy    C35 2296   3.944   2.693   2.224 -0.0831  0.3555  0.0932
   86phy    C33 2297   3.799   2.703   2.190  0.3394 -0.0540  1.0210
   86phy    C34 2298   3.780   2.842   2.152 -0.6318 -0.3223 -0.0680
   86phy    C32 2299   3.759   2.622   2.062 -0.7773  0.4536 -0.5357
   86phy    C31 2300   3.686   2.486   2.083  0.3265  0.2123  0.0998
   86phy    C30 2301   3.674   2.395   1.958  0.1455  0.0470 -0.3995
   86phy    C28 2302   3.585   2.271   1.969 -0.1676  0.1394  0.2394
   86phy    C29 2303   3.534   2.237   1.834 -0.3154  0.8584  0.5929
   86phy    C27 2304   3.681   2.149   1.999 -0.3921 -0.2406  0.5813
   86phy    C26 2305   3.635   2.068   2.118  0.4908  0.4357 -0.0380
   86phy    C25 2306   3.692   1.925   2.137  0.0779 -0.5659  0.0351
   86phy    C23 2307   3.636   1.856   2.256 -0.3717  0.4231 -0.2812
   86phy    C24 2308   3.596   1.717   2.216  0.1961  0.0931 -0.3522
   86phy    C22 2309   3.733   1.855   2.381 -0.4604 -0.0803  0.7149
   86phy    C21 2310   3.668   1.906   2.514 -0.1928  0.4445  0.3675
   86phy    C20 2311   3.772   1.905   2.628 -0.2952  0.0595  0.3374
   86phy    C18 2312   3.735   1.949   2.770  0.0430 -0.7826  0.1379
   86phy    O01 2313   3.630   1.869   2.830  0.7566 -0.7984 -0.0922
   86phy    H01 2314   3.590   1.921   2.897 -1.3981  0.3613 -2.1051
   86phy    C19 2315   3.859   1.911   2.854  0.0193 -0.6004  0.9908
   86phy    C13 2316   3.708   2.107   2.800 -0.0157  0.0132  0.1863
   86phy     H3 2317   3.786   2.176   2.760  0.2698  1.4564  2.9324
   86phy    O33 2318   3.723   2.140   2.941  0.0454  0.1102  0.6346
   86phy    H1B 2319   3.667   2.084   2.992 -0.4333  0.5389  0.5927
   86phy    C12 2320   3.566   2.173   2.752 -0.1888 -0.1714 -0.0922
   86phy    O11 2321   3.448   2.159   2.823  0.1845  0.1958 -0.0487
   86phy    H1A 2322   3.468   2.176   2.913  1.4073  0.6640 -0.3898
   87phy    C35 2323   3.839   3.864   1.529  0.5299  0.1113  0.5632
   87phy    C33 2324   3.824   3.790   1.402  0.8634  0.0227  0.3148
   87phy    C34 2325   3.959   3.795   1.328 -0.6081 -0.1285 -0.4238
   87phy    C32 2326   3.781   3.647   1.431  0.1007 -0.0005 -0.2921
   87phy    C31 2327   3.703   3.571   1.326  0.5434  0.1506  0.1477
   87phy    C30 2328   3.634   3.443   1.381 -0.4674 -0.0102  0.0473
   87phy    C28 2329   3.565   3.362   1.270 -0.1759 -0.2903  0.0891
   87phy    C29 2330   3.627   3.218   1.265  0.2789  0.0449  0.1019
   87phy    C27 2331   3.413   3.343   1.296  0.0465  0.0978 -0.2838
   87phy    C26 2332   3.324   3.348   1.173  0.0099  0.3133  0.0917
   87phy    C25 2333   3.173   3.347   1.202 -0.7805  0.2621 -0.1799
   87phy    C23 2334   3.079   3.359   1.078 -0.4613 -0.5788  0.4091
   87phy    C24 2335   2.956   3.277   1.094 -0.0900  1.4595  0.3980
   87phy    C22 2336   3.043   3.510   1.043 -0.1258 -0.3030 -0.1599
   87phy    C21 2337   3.040   3.536   0.892 -0.5470  0.0374  0.7354
   87phy    C20 2338   2.994   3.680   0.854  0.1997  0.1290  0.4880
   87phy    C18 2339   3.028   3.749   0.709 -0.3696  0.2226 -0.2838
   87phy    O01 2340   3.166   3.796   0.703  0.2010  0.0701  0.3703
   87phy    H01 2341   3.226   3.743   0.751  1.3580  0.6152 -0.4239
   87phy    C19 2342   2.942   3.873   0.724 -0.0802 -0.2247  0.0803
   87phy    C13 2343   2.975   3.656   0.584 -0.4357  0.1034  0.3372
   87phy     H3 2344   2.904   3.582   0.629 -0.3397 -0.5472 -0.5486
   87phy    O33 2345   2.885   3.714   0.485  0.4846  0.2060  0.1236
   87phy    H1B 2346   2.878   3.655   0.413  0.4845 -1.5194  1.4836
   87phy    C12 2347   3.050   3.537   0.522 -0.3406 -0.2374  0.1654
   87phy    O11 2348   3.153   3.552   0.423 -0.2477  0.4487 -0.0512
   87phy    H1A 2349   3.186   3.467   0.401 -2.0404 -0.5336  0.8065
   88phy    C35 2350   2.390   2.635   1.848  0.3652 -0.2632  0.1403
   88phy    C33 2351   2.483   2.606   1.731  0.0529  0.5050  0.4617
   88phy    C34 2352   2.477   2.719   1.634 -0.2158  0.1357  0.2390
   88phy    C32 2353   2.629   2.591   1.777 -0.3889  0.2560 -0.2178
   88phy    C31 2354   2.669   2.447   1.808  0.0743 -0.1617  0.4280
   88phy    C30 2355   2.817   2.430   1.809 -0.4157  0.4089 -0.1265
   88phy    C28 2356   2.869   2.289   1.854 -0.3930  0.0642  0.1324
   88phy    C29 2357   2.858   2.181   1.747 -0.1427 -0.1194  0.3203
   88phy    C27 2358   3.019   2.317   1.890 -0.0471  0.0993 -0.1314
   88phy    C26 2359   3.060   2.270   2.030 -0.5677 -0.0033 -0.0675
   88phy    C25 2360   3.199   2.328   2.070  0.2400 -0.4442 -0.1989
   88phy    C23 2361   3.225   2.294   2.220 -0.4194  0.2148 -0.2530
   88phy    C24 2362   3.310   2.167   2.249 -0.1668 -0.2168  0.2279
   88phy    C22 2363   3.296   2.410   2.290 -0.0124 -0.4254 -0.4848
   88phy    C21 2364   3.223   2.456   2.419 -0.5625 -0.0132  0.6418
   88phy    C20 2365   3.319   2.539   2.513 -0.6186 -0.0691 -0.1349
   88phy    C18 2366   3.275   2.571   2.659 -0.4044 -0.6804  0.3722
   88phy    O01 2367   3.224   2.460   2.737  0.2003  0.6514  0.0437
   88phy    H01 2368   3.228   2.375   2.699 -0.2215 -0.3873  2.1481
   88phy    C19 2369   3.416   2.600   2.716 -0.2497 -0.0630 -0.2002
   88phy    C13 2370   3.177   2.697   2.675  0.2281  0.4335 -0.4180
   88phy     H3 2371   3.212   2.786   2.616  0.5272  1.0379  0.6397
   88phy    O33 2372   3.178   2.747   2.805  0.2148 -0.1756  0.1583
   88phy    H1B 2373   3.140   2.683   2.863 -0.2347  0.1679  0.2492
   88phy    C12 2374   3.025   2.672   2.633 -0.1358  0.5457  0.0668
   88phy    O11 2375   2.939   2.780   2.630  0.4242  0.0503  0.2447
   88phy    H1A 2376   2.904   2.791   2.716  0.2183  1.2897  0.0165
   89phy    C35 2377   2.056   2.780   1.614  0.0401  0.2083 -0.2945
   89phy    C33 2378   2.059   2.935   1.611  0.3472  0.3225  0.0583
   89phy    C34 2379   2.003   2.977   1.747 -0.0582 -0.1679  0.0420
   89phy    C32 2380   2.204   2.979   1.575  0.1663  0.1046 -0.4300
   89phy    C31 2381   2.203   3.115   1.497  0.2443  0.7963  0.2035
   89phy    C30 2382   2.351   3.157   1.481 -0.4675  0.2260  0.5696
   89phy    C28 2383   2.379   3.281   1.394  0.0126  0.6339 -0.4277
   89phy    C29 2384   2.480   3.357   1.474  0.0146 -0.1616 -0.1035
   89phy    C27 2385   2.444   3.234   1.260  0.3752  0.3861  0.1926
   89phy    C26 2386   2.343   3.227   1.150 -0.1239 -0.2261  0.3553
   89phy    C25 2387   2.388   3.171   1.015  0.0794  0.6044 -0.4021
   89phy    C23 2388   2.268   3.148   0.915 -0.3606 -0.1498 -0.7763
   89phy    C24 2389   2.225   3.272   0.840  0.1363  0.2337  0.1548
   89phy    C22 2390   2.319   3.040   0.822  0.3168  0.0559 -0.1301
   89phy    C21 2391   2.216   2.936   0.775 -0.5598 -0.9383  0.0825
   89phy    C20 2392   2.264   2.851   0.660  0.8094 -0.2505  0.2634
   89phy    C18 2393   2.175   2.736   0.587 -0.0134 -0.1557 -0.3133
   89phy    O01 2394   2.125   2.645   0.686 -0.4391  0.2536  0.1732
   89phy    H01 2395   2.199   2.603   0.724 -0.4454 -0.8710 -0.9934
   89phy    C19 2396   2.274   2.669   0.491 -0.1508  0.0635 -0.5136
   89phy    C13 2397   2.057   2.810   0.510 -0.1309  0.1429  0.3459
   89phy     H3 2398   2.002   2.864   0.591  0.8694  1.6602  0.0447
   89phy    O33 2399   2.089   2.920   0.431  0.2533 -0.7211  0.4961
   89phy    H1B 2400   2.161   2.912   0.371 -1.4300 -1.8016 -1.5217
   89phy    C12 2401   1.920   2.741   0.478  0.1604 -0.0272 -0.2918
   89phy    O11 2402   1.903   2.606   0.528  0.2727  0.0530  0.4402
   89phy    H1A 2403   1.973   2.592   0.589 -0.4409 -0.0972  1.2427
   90phy    C35 2404   3.688   2.868   1.411 -0.3534 -0.0420  0.2915
   90phy    C33 2405   3.718   2.875   1.554  0.2268 -0.1349 -0.2337
   90phy    C34 2406   3.855   2.817   1.564 -0.3156 -0.0059  0.0164
   90phy    C32 2407   3.680   3.014   1.612 -0.3404 -0.0227 -0.2264
   90phy    C31 2408   3.656   3.019   1.765  0.1283  0.4796  0.1814
   90phy    C30 2409   3.629   3.168   1.801  0.1869 -0.4243  0.2366
   90phy    C28 2410   3.625   3.185   1.957 -0.0175 -0.2290 -0.1889
   90phy    C29 2411   3.750   3.200   2.045 -0.2101  0.4540  0.1400
   90phy    C27 2412   3.536   3.309   1.981  0.5492 -0.2950  0.1068
   90phy    C26 2413   3.422   3.304   2.081  0.0865  0.4005 -0.0083
   90phy    C25 2414   3.348   3.441   2.100  0.3100 -0.1518  0.3012
   90phy    C23 2415   3.256   3.464   2.217  0.0532 -0.3675 -0.0829
   90phy    C24 2416   3.240   3.617   2.218  0.8562  0.2629 -0.1639
   90phy    C22 2417   3.123   3.393   2.215 -0.3395  0.3740  0.4563
   90phy    C21 2418   3.059   3.354   2.346 -0.1436  0.4495  0.8111
   90phy    C20 2419   2.926   3.283   2.323 -0.3003 -0.0339  0.7674
   90phy    C18 2420   2.841   3.220   2.439  0.1185  0.7317 -0.0114
   90phy    O01 2421   2.791   3.326   2.517  0.4856 -0.0920  0.1811
   90phy    H01 2422   2.838   3.405   2.502 -3.0371  2.2338  0.0708
   90phy    C19 2423   2.721   3.172   2.355  0.1800  0.7553 -0.2735
   90phy    C13 2424   2.900   3.100   2.529  0.1130 -0.0123  0.1277
   90phy     H3 2425   2.967   3.039   2.463  0.5310  1.0520 -0.4597
   90phy    O33 2426   2.810   3.002   2.579 -0.2270  0.0033 -0.0317
   90phy    H1B 2427   2.851   2.918   2.568 -0.5525  0.0559 -1.8315
   90phy    C12 2428   3.000   3.143   2.643  0.0145 -0.0920  0.2554
   90phy    O11 2429   2.947   3.178   2.768  0.4080 -0.6308  0.2904
   90phy    H1A 2430   2.930   3.099   2.815 -1.1838  0.8198  2.2990
   91phy    C35 2431   3.801   2.235   1.383 -0.4169 -0.0463  0.0890
   91phy    C33 2432   3.838   2.381   1.390 -0.1179  0.2341 -0.6967
   91phy    C34 2433   3.744   2.439   1.493 -0.1488  0.3043  0.2578
   91phy    C32 2434   3.990   2.402   1.393 -0.5974 -0.3448  0.0470
   91phy    C31 2435   4.049   2.538   1.352  0.1878 -0.2675  0.1351
   91phy    C30 2436   4.204   2.546   1.367  0.0517 -0.0533 -0.2225
   91phy    C28 2437   4.271   2.680   1.331  0.0447 -0.0533  0.3208
   91phy    C29 2438   4.311   2.759   1.459  0.1669  0.1315 -0.8571
   91phy    C27 2439   4.392   2.648   1.242 -0.3867 -0.1432 -0.1396
   91phy    C26 2440   4.396   2.741   1.122  0.0648 -0.0853  0.4370
   91phy    C25 2441   4.515   2.734   1.029 -0.3030  0.5105 -0.1056
   91phy    C23 2442   4.560   2.874   0.980  0.6169 -0.0379 -0.3025
   91phy    C24 2443   4.711   2.907   0.994  0.5711 -0.1134 -0.3816
   91phy    C22 2444   4.512   2.887   0.833 -0.0921  0.3769 -0.5800
   91phy    C21 2445   4.497   3.032   0.782  0.4208  0.2437  0.0528
   91phy    C20 2446   4.462   3.035   0.631  0.4109  0.3610  0.1692
   91phy    C18 2447   4.443   3.163   0.537 -0.0148 -0.3099  0.2553
   91phy    O01 2448   4.317   3.224   0.574  0.3358 -0.0956  0.3793
   91phy    H01 2449   4.251   3.159   0.583  1.0666 -0.7869  0.9433
   91phy    C19 2450   4.419   3.116   0.397  0.3351 -0.2401 -0.5533
   91phy    C13 2451   4.569   3.264   0.552  0.3172  0.1099 -0.0467
   91phy     H3 2452   4.564   3.285   0.662 -1.9019  0.0794 -0.0963
   91phy    O33 2453   4.704   3.214   0.550 -0.6434 -0.3885  0.2771
   91phy    H1B 2454   4.710   3.142   0.610  2.4624  0.3712  1.0610
   91phy    C12 2455   4.555   3.425   0.544 -0.7116 -0.2330 -0.1647
   91phy    O11 2456   4.619   3.483   0.434  0.2905 -0.4252 -0.0626
   91phy    H1A 2457   4.610   3.430   0.357  0.9331 -0.5203 -0.0806
   92phy    C35 2458   1.962   1.713   2.186  0.4183 -0.1312  0.1862
   92phy    C33 2459   2.112   1.701   2.213 -0.0844  0.1550 -0.7714
   92phy    C34 2460   2.150   1.558   2.248  0.0925 -0.0339  0.5790
   92phy    C32 2461   2.199   1.766   2.105 -0.3005  0.2370 -0.2666
   92phy    C31 2462   2.340   1.808   2.126 -0.6187 -0.4069  0.2565
   92phy    C30 2463   2.408   1.891   2.016  0.3797  0.7743  0.0273
   92phy    C28 2464   2.556   1.917   2.047  0.4161 -0.2180  0.3256
   92phy    C29 2465   2.638   1.926   1.916  0.2820 -0.2702 -0.0087
   92phy    C27 2466   2.579   2.051   2.124  0.4890 -0.1598 -0.3150
   92phy    C26 2467   2.687   2.066   2.238 -0.0550 -0.5264 -0.0050
   92phy    C25 2468   2.693   2.200   2.310  0.4340  0.4248 -0.2709
   92phy    C23 2469   2.778   2.217   2.436  0.4292 -0.4826 -0.4017
   92phy    C24 2470   2.800   2.369   2.468  0.0269 -0.1627  0.4479
   92phy    C22 2471   2.711   2.155   2.565  0.0675  0.1385  0.2732
   92phy    C21 2472   2.806   2.082   2.662  0.6676 -0.9871  0.1723
   92phy    C20 2473   2.712   2.013   2.763 -0.4201 -0.4155  0.4093
   92phy    C18 2474   2.775   1.936   2.880 -0.1419  0.1540  0.3402
   92phy    O01 2475   2.865   2.029   2.946  0.1602 -0.2404  0.1124
   92phy    H01 2476   2.816   2.076   3.010  0.0650 -1.0433  0.6539
   92phy    C19 2477   2.648   1.911   2.969  0.1345 -0.6046 -0.6305
   92phy    C13 2478   2.853   1.804   2.828 -0.4434  0.0038 -0.0606
   92phy     H3 2479   2.922   1.833   2.745  1.1351 -1.3126  0.7211
   92phy    O33 2480   2.769   1.714   2.756 -0.0009  0.0642  0.5281
   92phy    H1B 2481   2.729   1.654   2.815  0.5068  0.3164  1.1405
   92phy    C12 2482   2.943   1.727   2.934 -0.2267 -0.5406  0.1738
   92phy    O11 2483   3.023   1.622   2.882 -0.8924  0.0577 -0.2773
   92phy    H1A 2484   3.070   1.660   2.810 -0.1682  0.9757  0.6454
   93phy    C35 2485   2.304   2.090   1.640  0.9148 -0.3127  0.4037
   93phy    C33 2486   2.369   2.116   1.503 -0.1828  0.2257  0.0391
   93phy    C34 2487   2.358   2.267   1.458 -0.4095 -0.0462  0.4820
   93phy    C32 2488   2.516   2.081   1.515  0.2595 -0.1186 -0.4683
   93phy    C31 2489   2.551   1.926   1.492 -0.0687 -0.5137  0.1999
   93phy    C30 2490   2.708   1.910   1.492  0.9221 -0.0533 -0.3497
   93phy    C28 2491   2.777   1.773   1.467  0.3023 -0.3545  0.0903
   93phy    C29 2492   2.903   1.786   1.380  0.3294  0.7752 -0.7238
   93phy    C27 2493   2.830   1.714   1.599  0.1083  0.0772 -0.0756
   93phy    C26 2494   2.730   1.621   1.672  0.7410 -0.4155  0.2632
   93phy    C25 2495   2.785   1.574   1.806  0.2441 -0.2973 -0.5412
   93phy    C23 2496   2.704   1.477   1.901 -0.5526  0.1406  0.3569
   93phy    C24 2497   2.678   1.335   1.846 -0.2024  0.0903 -0.0783
   93phy    C22 2498   2.766   1.474   2.043  0.1281  0.8062  0.3960
   93phy    C21 2499   2.661   1.499   2.146  0.5928  0.0045 -0.4807
   93phy    C20 2500   2.715   1.505   2.290 -0.0373  0.5852 -0.1359
   93phy    C18 2501   2.617   1.538   2.408  0.1609 -0.3106  0.1726
   93phy    O01 2502   2.482   1.508   2.370 -0.0759 -0.3465 -0.0119
   93phy    H01 2503   2.468   1.416   2.357 -0.3081 -0.2837 -0.2184
   93phy    C19 2504   2.646   1.427   2.509  0.2487  0.3494  0.3132
   93phy    C13 2505   2.631   1.697   2.450 -0.1083 -0.3187 -0.2686
   93phy     H3 2506   2.631   1.756   2.355 -1.2197 -1.0913 -0.7663
   93phy    O33 2507   2.758   1.734   2.501 -0.2627  0.1024  0.5895
   93phy    H1B 2508   2.764   1.695   2.586  1.3996  1.3591  1.0762
   93phy    C12 2509   2.515   1.762   2.541  0.1163 -0.1593 -0.4244
   93phy    O11 2510   2.383   1.716   2.513  0.2193  0.0096 -0.2838
   93phy    H1A 2511   2.398   1.642   2.458 -1.0059 -0.1608 -0.4198
   94phy    C35 2512   3.642   2.025   0.959 -0.0714  0.5057  0.0415
   94phy    C33 2513   3.770   2.025   1.043  0.0232  0.0475  0.7799
   94phy    C34 2514   3.784   1.883   1.090  0.2429  0.3243  0.2945
   94phy    C32 2515   3.892   2.061   0.958 -0.2619  0.1760 -0.1488
   94phy    C31 2516   3.944   2.199   0.992  0.1665 -0.2600 -0.4451
   94phy    C30 2517   4.038   2.248   0.880  0.0705  0.3335  0.2530
   94phy    C28 2518   4.096   2.391   0.903  0.5333  0.5948  0.3752
   94phy    C29 2519   4.236   2.378   0.967  0.0764 -0.5202 -0.1078
   94phy    C27 2520   4.117   2.447   0.759 -0.2885  0.4425 -0.6757
   94phy    C26 2521   3.995   2.511   0.695  0.3040  0.9505  0.1510
   94phy    C25 2522   4.030   2.559   0.551  0.0451 -0.5196 -0.2082
   94phy    C23 2523   3.913   2.639   0.488  0.6858  0.4350  0.3900
   94phy    C24 2524   3.928   2.791   0.514 -0.1046  0.7817 -0.6125
   94phy    C22 2525   3.899   2.595   0.341  0.2101  0.4732 -0.4996
   94phy    C21 2526   3.755   2.610   0.288 -0.1654  0.3782  0.2223
   94phy    C20 2527   3.755   2.581   0.138  0.0954  0.2453 -0.6881
   94phy    C18 2528   3.620   2.588   0.061  0.0639  0.4785  0.4523
   94phy    O01 2529   3.531   2.481   0.104  0.2971 -0.3090 -0.1495
   94phy    H01 2530   3.489   2.501   0.186 -0.7633  0.0685 -0.7601
   94phy    C19 2531   3.666   2.543  -0.082  0.1666 -0.3278 -0.1931
   94phy    C13 2532   3.547   2.729   0.061 -0.3788  0.0329 -0.7139
   94phy     H3 2533   3.511   2.739   0.166 -1.8314  3.0068 -1.3975
   94phy    O33 2534   3.624   2.845   0.056 -0.5193  0.3276  0.4358
   94phy    H1B 2535   3.632   2.876  -0.032  1.6528 -0.6754  0.2091
   94phy    C12 2536   3.399   2.763   0.011  0.0899 -0.1187 -0.1874
   94phy    O11 2537   3.307   2.659   0.024  1.0936 -0.0934 -0.2422
   94phy    H1A 2538   3.326   2.581  -0.024 -2.0392 -0.7010 -0.7180
   95phy    C35 2539   4.310   3.909   2.599 -0.0674 -0.3948  0.5969
   95phy    C33 2540   4.302   3.941   2.448  0.3157 -0.0234 -0.6663
   95phy    C34 2541   4.446   3.930   2.393  0.0563 -0.0092 -0.5146
   95phy    C32 2542   4.213   3.840   2.377 -0.0005 -0.0166 -0.2459
   95phy    C31 2543   4.082   3.894   2.324 -0.8678 -0.5235 -0.0613
   95phy    C30 2544   4.004   3.777   2.261 -0.1236  0.1965  0.1226
   95phy    C28 2545   3.864   3.820   2.202  0.2202  0.9605 -0.5708
   95phy    C29 2546   3.882   3.814   2.052  0.5007  0.0472  0.1479
   95phy    C27 2547   3.743   3.729   2.230 -0.0519  0.0665 -0.4596
   95phy    C26 2548   3.682   3.736   2.377 -0.2267 -0.7259 -0.2344
   95phy    C25 2549   3.620   3.607   2.423 -0.4389  0.3113 -0.2028
   95phy    C23 2550   3.533   3.611   2.551 -0.1748 -0.7315  0.0273
   95phy    C24 2551   3.399   3.676   2.539  0.1314  0.3159  0.4520
   95phy    C22 2552   3.506   3.466   2.592  0.2031  0.0557  0.3110
   95phy    C21 2553   3.568   3.427   2.722  0.2123  0.1100  0.0755
   95phy    C20 2554   3.500   3.295   2.771  0.7634 -0.4862  0.5437
   95phy    C18 2555   3.556   3.223   2.901  0.4444 -1.0708  0.4252
   95phy    O01 2556   3.553   3.327   3.000 -0.5466 -0.0220  0.2088
   95phy    H01 2557   3.598   3.300   3.078  1.6596  0.2480 -0.8889
   95phy    C19 2558   3.435   3.133   2.926 -0.0720  0.7565  0.7224
   95phy    C13 2559   3.695   3.145   2.904 -0.1782 -0.2283 -0.4109
   95phy     H3 2560   3.702   3.084   2.810 -1.5473 -0.3743 -0.4402
   95phy    O33 2561   3.695   3.046   3.003  0.0631 -0.3474 -0.0828
   95phy    H1B 2562   3.705   3.101   3.079 -3.3014 -0.9784  1.0098
   95phy    C12 2563   3.825   3.233   2.906 -0.0114 -0.2902 -0.0707
   95phy    O11 2564   3.863   3.255   3.037  0.1477  0.0742  0.3405
   95phy    H1A 2565   3.904   3.175   3.061 -0.4191 -0.2855  0.1353
   96phy    C35 2566   2.589   4.432   1.464 -0.2256 -0.1581  0.6789
   96phy    C33 2567   2.730   4.399   1.411 -0.4841 -0.2074  0.5859
   96phy    C34 2568   2.755   4.470   1.283 -0.1627 -0.3430  0.3944
   96phy    C32 2569   2.841   4.439   1.513  0.5761 -0.2761 -0.1434
   96phy    C31 2570   2.924   4.315   1.549 -0.2576  0.2666 -0.5204
   96phy    C30 2571   3.019   4.334   1.668  1.0046  0.3168 -0.5769
   96phy    C28 2572   3.099   4.213   1.714 -0.4906  0.4630 -0.7182
   96phy    C29 2573   3.225   4.183   1.636 -0.1829 -0.0071  0.2403
   96phy    C27 2574   3.140   4.240   1.865 -0.0007 -0.6141 -0.0110
   96phy    C26 2575   3.170   4.111   1.948  0.0889 -0.4347 -0.4367
   96phy    C25 2576   3.236   4.146   2.080 -0.0359  0.1905  0.1511
   96phy    C23 2577   3.248   4.020   2.166  0.1449 -0.2282  0.1636
   96phy    C24 2578   3.388   3.967   2.172 -0.1064 -0.3118  0.2445
   96phy    C22 2579   3.201   4.057   2.308  0.1008 -0.7683  0.5955
   96phy    C21 2580   3.146   3.945   2.393  0.0364  0.4533  0.3256
   96phy    C20 2581   3.032   3.995   2.485 -0.4718  1.0010 -0.1838
   96phy    C18 2582   2.958   3.889   2.569  0.0449  0.5904 -0.1709
   96phy    O01 2583   3.047   3.789   2.614 -0.5383  0.0494  0.3209
   96phy    H01 2584   3.119   3.824   2.662  0.7819 -1.7910 -0.2381
   96phy    C19 2585   2.906   3.971   2.688  0.3181 -0.4348 -0.3140
   96phy    C13 2586   2.851   3.814   2.470  0.1430  0.8042 -0.2072
   96phy     H3 2587   2.891   3.810   2.365  1.6568 -1.3374  0.3865
   96phy    O33 2588   2.735   3.897   2.448  0.1294 -0.5039 -0.1011
   96phy    H1B 2589   2.687   3.915   2.527  0.4400  1.5991 -0.3209
   96phy    C12 2590   2.792   3.666   2.500 -0.4180 -0.3404 -0.3458
   96phy    O11 2591   2.888   3.570   2.526 -0.1838 -0.1631  0.0984
   96phy    H1A 2592   2.965   3.611   2.561  0.0397 -0.6425  0.1754
   97phy    C35 2593   2.679   1.288   1.460  0.3810  0.0487 -0.0554
   97phy    C33 2594   2.558   1.290   1.369 -0.5658 -0.0137  0.2945
   97phy    C34 2595   2.456   1.200   1.438  0.6855 -0.1289 -0.0059
   97phy    C32 2596   2.515   1.435   1.361  0.1728  0.1234 -0.4002
   97phy    C31 2597   2.401   1.476   1.266 -0.0293  0.0526  0.0571
   97phy    C30 2598   2.363   1.620   1.292 -0.4787 -0.2701 -0.3721
   97phy    C28 2599   2.239   1.670   1.223  0.8519 -0.3255  0.4399
   97phy    C29 2600   2.113   1.646   1.310 -0.1067  0.5048  0.1104
   97phy    C27 2601   2.257   1.821   1.203  0.1724  0.8396 -0.9311
   97phy    C26 2602   2.194   1.890   1.079  0.0282  0.0718 -0.3070
   97phy    C25 2603   2.214   2.040   1.087 -0.1310  0.0139 -0.1145
   97phy    C23 2604   2.171   2.115   0.961  0.4964 -0.1096 -0.0571
   97phy    C24 2605   2.025   2.146   0.965  0.1038 -0.0601  0.5442
   97phy    C22 2606   2.251   2.245   0.934  0.5958 -0.2631  0.3229
   97phy    C21 2607   2.369   2.214   0.842  0.3607 -0.2866 -0.0661
   97phy    C20 2608   2.454   2.340   0.828  0.7565  0.0367 -0.4401
   97phy    C18 2609   2.589   2.341   0.745 -0.2390 -0.6388 -0.4171
   97phy    O01 2610   2.689   2.252   0.800  0.3683 -0.1046  0.6586
   97phy    H01 2611   2.641   2.183   0.841 -0.6116  0.3554  0.3132
   97phy    C19 2612   2.632   2.487   0.780  0.0417 -0.4074 -0.3739
   97phy    C13 2613   2.578   2.310   0.587 -0.0741  0.1666 -0.1979
   97phy     H3 2614   2.583   2.198   0.585 -0.1078  0.1046  1.6029
   97phy    O33 2615   2.452   2.323   0.522 -0.1710  0.9895  0.0888
   97phy    H1B 2616   2.457   2.365   0.439  1.7666 -1.9799 -1.4727
   97phy    C12 2617   2.704   2.293   0.488  0.1837 -0.1532  0.4916
   97phy    O11 2618   2.827   2.286   0.549  0.3771 -0.2479 -0.3545
   97phy    H1A 2619   2.805   2.272   0.639  0.6579 -0.1703 -0.2755
   98phy    C35 2620   3.315   3.719   1.825 -0.6361 -0.2928  0.4659
   98phy    C33 2621   3.463   3.736   1.775  0.0687 -0.1266 -0.4785
   98phy    C34 2622   3.491   3.627   1.673  0.1674  0.2916 -0.8517
   98phy    C32 2623   3.491   3.875   1.723  0.3280  0.6174  0.5539
   98phy    C31 2624   3.579   3.962   1.807  0.1019  0.3026 -0.0916
   98phy    C30 2625   3.625   4.093   1.743 -0.2524  0.0586 -0.9920
   98phy    C28 2626   3.692   4.194   1.834 -0.4418  0.2986 -0.4664
   98phy    C29 2627   3.823   4.255   1.790  0.2354  0.4828  0.2756
   98phy    C27 2628   3.590   4.304   1.872  0.1427  0.2600 -0.3898
   98phy    C26 2629   3.607   4.375   2.005  0.3593  0.4155 -0.1344
   98phy    C25 2630   3.549   4.514   1.999 -0.2340 -0.1524  0.1213
   98phy    C23 2631   3.579   4.623   2.110  0.0442  0.2116  0.1300
   98phy    C24 2632   3.585   4.760   2.051  0.2984 -0.0864 -0.1309
   98phy    C22 2633   3.471   4.623   2.221  0.3003 -0.2564 -0.3663
   98phy    C21 2634   3.474   4.515   2.334 -0.6155 -1.1562 -0.1276
   98phy    C20 2635   3.410   4.575   2.467  0.7260  0.2391 -0.0071
   98phy    C18 2636   3.366   4.497   2.599  0.1057 -0.2885  0.0472
   98phy    O01 2637   3.475   4.409   2.620  0.5153 -0.0577 -0.0546
   98phy    H01 2638   3.536   4.416   2.549  0.2083  0.4886 -0.2734
   98phy    C19 2639   3.378   4.600   2.714  0.1905  0.0014  0.3390
   98phy    C13 2640   3.228   4.411   2.580 -1.1621  0.5387  0.3174
   98phy     H3 2641   3.236   4.362   2.480  0.6363 -1.2015  1.2482
   98phy    O33 2642   3.118   4.495   2.566 -0.1768 -0.6901  0.1005
   98phy    H1B 2643   3.041   4.446   2.546 -1.3338  0.7628  0.7490
   98phy    C12 2644   3.196   4.290   2.681  0.0034 -0.5530 -0.2458
   98phy    O11 2645   3.293   4.194   2.688 -0.1799  0.1727 -0.4207
   98phy    H1A 2646   3.369   4.238   2.722  0.8989 -2.3415  0.7019
   99phy    C35 2647   2.209   3.636   1.069 -0.4071 -0.2381  0.0594
   99phy    C33 2648   2.240   3.682   1.211  0.3290 -0.4528  0.1496
   99phy    C34 2649   2.150   3.621   1.321 -0.1397  0.4161  0.8279
   99phy    C32 2650   2.392   3.657   1.235  0.1355 -0.1984  0.3514
   99phy    C31 2651   2.473   3.784   1.265 -0.6582  0.5612 -0.4799
   99phy    C30 2652   2.628   3.769   1.265 -0.3375 -0.2902 -0.4191
   99phy    C28 2653   2.697   3.901   1.304 -0.2462 -0.3456  0.0930
   99phy    C29 2654   2.719   3.897   1.454 -0.0338 -0.3298 -0.6174
   99phy    C27 2655   2.831   3.922   1.228 -0.1604  0.5025  0.2761
   99phy    C26 2656   2.864   4.058   1.157  0.2542 -0.4843 -0.4456
   99phy    C25 2657   3.008   4.070   1.118 -0.0572 -0.1603 -0.3779
   99phy    C23 2658   3.075   4.202   1.072  0.2082 -0.6477 -0.0478
   99phy    C24 2659   3.112   4.289   1.190 -0.9507 -0.1895 -0.2668
   99phy    C22 2660   3.199   4.181   0.995  0.0879  0.7326 -0.2900
   99phy    C21 2661   3.185   4.158   0.841 -0.0512  0.1008 -0.2078
   99phy    C20 2662   3.301   4.090   0.773 -0.2109  0.1671  0.4140
   99phy    C18 2663   3.300   4.086   0.617  0.0771 -0.1675  0.0308
   99phy    O01 2664   3.176   4.029   0.572 -0.4637 -0.2012 -0.2862
   99phy    H01 2665   3.164   3.948   0.617 -0.6718 -0.5439 -0.9438
   99phy    C19 2666   3.407   3.988   0.574 -0.5118  0.1691 -0.6868
   99phy    C13 2667   3.328   4.229   0.552  0.0547 -0.5592 -0.2442
   99phy     H3 2668   3.244   4.291   0.592  0.8053  0.5755 -0.3872
   99phy    O33 2669   3.437   4.310   0.604  0.2731  0.5915 -0.5356
   99phy    H1B 2670   3.512   4.294   0.551  0.6639 -0.4203  0.2839
   99phy    C12 2671   3.271   4.275   0.412 -0.4475  0.1447 -0.6670
   99phy    O11 2672   3.150   4.222   0.364  0.2232  0.0912  0.5189
   99phy    H1A 2673   3.129   4.148   0.417 -0.0810 -0.4239 -0.2967
  100phy    C35 2674   3.255   2.891   1.650 -0.9562 -0.7382 -0.5591
  100phy    C33 2675   3.307   2.754   1.688 -0.8663 -0.2504  0.2188
  100phy    C34 2676   3.322   2.734   1.838  0.3483 -0.3775  0.2332
  100phy    C32 2677   3.214   2.643   1.635 -0.4584  0.4387  0.2539
  100phy    C31 2678   3.289   2.515   1.581 -0.0464 -0.2100 -0.1488
  100phy    C30 2679   3.197   2.401   1.536 -0.5580 -0.3938 -0.4434
  100phy    C28 2680   3.273   2.292   1.470 -0.0719 -0.2047 -0.2847
  100phy    C29 2681   3.290   2.175   1.570 -0.5200 -0.3074  0.1376
  100phy    C27 2682   3.194   2.238   1.356 -0.2230  0.1756  0.6101
  100phy    C26 2683   3.224   2.298   1.215 -0.1387 -0.3390 -0.0581
  100phy    C25 2684   3.122   2.279   1.103  0.0870 -0.8918  0.7351
  100phy    C23 2685   3.187   2.282   0.963  0.5332  0.3668 -0.1966
  100phy    C24 2686   3.196   2.139   0.912  0.6033 -0.5122 -0.3058
  100phy    C22 2687   3.096   2.370   0.872 -0.7173  0.8205 -0.0861
  100phy    C21 2688   3.171   2.444   0.757 -0.2550 -0.6459 -0.3313
  100phy    C20 2689   3.074   2.510   0.662 -0.0287 -0.2471  0.2655
  100phy    C18 2690   3.126   2.550   0.515 -0.6311 -0.1168 -0.3158
  100phy    O01 2691   3.251   2.618   0.533  0.1817  0.0580  0.2381
  100phy    H01 2692   3.228   2.700   0.573  0.1868 -1.7610  4.5235
  100phy    C19 2693   3.020   2.644   0.463 -0.0057 -0.4675 -0.2295
  100phy    C13 2694   3.147   2.423   0.414 -0.1670 -0.0467  0.1679
  100phy     H3 2695   3.211   2.351   0.470 -0.2910  0.3376  0.8118
  100phy    O33 2696   3.040   2.333   0.396 -0.0625  0.0151  0.0735
  100phy    H1B 2697   2.980   2.334   0.469  0.3341  0.1091  0.4028
  100phy    C12 2698   3.241   2.424   0.294 -0.4127  0.1825  0.2504
  100phy    O11 2699   3.354   2.506   0.309  0.4346 -0.3183 -0.3480
  100phy    H1A 2700   3.343   2.563   0.383 -3.3026 -2.2515  0.8444
  101phy    C35 2701   1.922   4.346   0.971  0.0623 -0.2824 -0.2593
  101phy    C33 2702   1.977   4.480   0.937  0.0229  0.5473  0.3048
  101phy    C34 2703   1.886   4.588   1.004  0.0150  0.1255  0.1341
  101phy    C32 2704   2.128   4.477   0.967 -0.0480  0.3293  0.2147
  101phy    C31 2705   2.215   4.589   0.920 -0.1451 -0.4555  0.2855
  101phy    C30 2706   2.363   4.567   0.968 -0.2706 -0.1404  0.0029
  101phy    C28 2707   2.457   4.670   0.902 -0.2647 -0.8443 -0.7114
  101phy    C29 2708   2.463   4.804   0.975  0.1117  0.3092 -0.1802
  101phy    C27 2709   2.601   4.622   0.913 -0.2228 -0.3615  0.2606
  101phy    C26 2710   2.670   4.565   0.786 -0.2610 -0.3412  0.3101
  101phy    C25 2711   2.814   4.525   0.808  0.5934 -0.5175 -0.4653
  101phy    C23 2712   2.898   4.494   0.685 -0.0742  0.5781 -0.0830
  101phy    C24 2713   3.041   4.538   0.708 -0.5713 -0.3099 -0.0272
  101phy    C22 2714   2.879   4.346   0.648 -0.2152  0.3546 -0.0004
  101phy    C21 2715   2.799   4.313   0.523  0.3152  0.3239 -0.4170
  101phy    C20 2716   2.723   4.176   0.521 -0.1556  0.3011 -0.4746
  101phy    C18 2717   2.681   4.099   0.396  0.0715 -0.5592 -0.0333
  101phy    O01 2718   2.600   4.186   0.310 -0.0926 -0.1217 -0.6499
  101phy    H01 2719   2.651   4.257   0.277  0.2485  0.0487  0.2251
  101phy    C19 2720   2.586   3.994   0.456  0.1565 -0.0168 -0.1479
  101phy    C13 2721   2.805   4.034   0.310  0.1071  0.7174 -0.2391
  101phy     H3 2722   2.856   4.125   0.269 -1.5002  0.8347 -2.1021
  101phy    O33 2723   2.917   3.980   0.384  0.1042 -0.6591 -0.3028
  101phy    H1B 2724   2.889   3.908   0.437 -1.1829  0.1060  0.1211
  101phy    C12 2725   2.797   3.981   0.160 -0.1284 -0.1453 -0.3713
  101phy    O11 2726   2.679   3.924   0.118 -0.0545 -0.2484 -0.0109
  101phy    H1A 2727   2.609   3.986   0.122  0.2438  0.1379 -0.6677
  102phy    C35 2728   2.463   4.426   1.824 -0.3656 -0.2877  0.2008
  102phy    C33 2729   2.574   4.504   1.889 -0.0535 -0.1473  0.1997
  102phy    C34 2730   2.709   4.448   1.857 -0.0189  0.3641 -0.2402
  102phy    C32 2731   2.569   4.647   1.827  0.6045  0.1212 -0.6830
  102phy    C31 2732   2.563   4.772   1.919  0.2666  0.3634 -0.0895
  102phy    C30 2733   2.536   4.892   1.829  0.4579 -0.6301 -0.0509
  102phy    C28 2734   2.470   5.016   1.892 -0.0263  0.0904 -0.7206
  102phy    C29 2735   2.514   5.145   1.822 -0.2433 -0.6974  0.2602
  102phy    C27 2736   2.314   4.998   1.911  0.1800  0.0824 -0.2609
  102phy    C26 2737   2.251   5.044   2.039  0.0039  0.8548 -0.5470
  102phy    C25 2738   2.099   5.016   2.046 -0.1388 -0.2504  0.4478
  102phy    C23 2739   2.024   5.063   2.171 -0.4373  0.2895  0.4117
  102phy    C24 2740   1.957   5.203   2.142 -0.4857  0.2341  0.4132
  102phy    C22 2741   1.923   4.957   2.219  0.1762  0.2014  0.2523
  102phy    C21 2742   1.905   4.969   2.369  0.1190 -0.1040  0.0675
  102phy    C20 2743   1.819   4.861   2.437  0.1770  0.2432  0.1602
  102phy    C18 2744   1.773   4.884   2.588  0.4364  0.1463  0.1060
  102phy    O01 2745   1.688   5.006   2.599  0.5198  0.1922  0.0495
  102phy    H01 2746   1.642   5.004   2.681  0.2130  1.0857 -0.0841
  102phy    C19 2747   1.678   4.763   2.604  0.6049  0.1544 -0.2083
  102phy    C13 2748   1.905   4.883   2.685  0.2827  0.5664  0.0643
  102phy     H3 2749   1.991   4.939   2.639  2.3062  0.7629  3.7029
  102phy    O33 2750   1.958   4.754   2.701 -0.5251  0.4584  0.1737
  102phy    H1B 2751   1.898   4.689   2.734 -0.6460  0.1406 -0.6589
  102phy    C12 2752   1.889   4.959   2.824 -0.4490 -0.1678  0.7743
  102phy    O11 2753   1.861   5.094   2.800 -0.1495 -0.0479 -0.1203
  102phy    H1A 2754   1.917   5.150   2.851  1.0870 -2.9050  1.9730
  103phy    C35 2755   2.742   0.333   1.785 -0.3247 -0.4369 -0.3722
  103phy    C33 2756   2.798   0.296   1.652 -0.0781  0.0324  0.2494
  103phy    C34 2757   2.854   0.431   1.594  0.5726  0.4279 -0.0311
  103phy    C32 2758   2.915   0.184   1.657 -0.0780  0.1106  0.4241
  103phy    C31 2759   2.864   0.045   1.684  0.0496  0.0214  0.3757
  103phy    C30 2760   2.960  -0.072   1.672  0.0902  0.1342 -0.3744
  103phy    C28 2761   2.910  -0.212   1.718  0.0480 -0.1339  0.1038
  103phy    C29 2762   2.858  -0.296   1.598  0.4662  0.0625  0.2594
  103phy    C27 2763   3.017  -0.292   1.806 -0.2330  0.3174  0.3156
  103phy    C26 2764   2.960  -0.381   1.919  0.6153 -0.2127  0.3274
  103phy    C25 2765   3.068  -0.451   2.004 -0.3725 -0.1985  0.2797
  103phy    C23 2766   3.010  -0.492   2.144 -0.1272 -0.9116 -0.0569
  103phy    C24 2767   3.044  -0.642   2.168  0.3740 -0.1876  0.4891
  103phy    C22 2768   3.063  -0.394   2.246  0.5473 -0.1860  0.1320
  103phy    C21 2769   2.981  -0.375   2.374  0.1372 -0.2597  0.5607
  103phy    C20 2770   3.060  -0.296   2.477 -0.2496 -0.2950 -0.7982
  103phy    C18 2771   3.011  -0.271   2.623  0.5019  0.5380 -0.6524
  103phy    O01 2772   3.010  -0.397   2.695 -0.3642  0.4485 -0.1493
  103phy    H01 2773   3.039  -0.462   2.634 -2.1068  0.1422 -0.7053
  103phy    C19 2774   3.129  -0.194   2.679 -0.4680 -0.1060  0.0321
  103phy    C13 2775   2.867  -0.196   2.645  0.4267  0.2974  0.3433
  103phy     H3 2776   2.862  -0.111   2.572  0.5685 -2.7056 -3.5571
  103phy    O33 2777   2.853  -0.132   2.769 -0.1688  0.0766  0.3145
  103phy    H1B 2778   2.855  -0.194   2.839 -0.1833  0.6531  0.8290
  103phy    C12 2779   2.736  -0.280   2.626 -0.1858  0.2935 -0.5577
  103phy    O11 2780   2.726  -0.391   2.709 -0.1214 -0.3271  0.2305
  103phy    H1A 2781   2.779  -0.462   2.679 -0.2231 -0.8637  1.3154
  104phy    C35 2782   2.383   4.732   1.401  0.0462 -0.5440  0.3853
  104phy    C33 2783   2.241   4.713   1.448  0.6390 -0.4322  0.1413
  104phy    C34 2784   2.246   4.675   1.599 -0.4355  0.8314  0.7968
  104phy    C32 2785   2.156   4.845   1.425  0.1446  0.3074  0.7249
  104phy    C31 2786   2.071   4.847   1.297  0.1488  0.2308 -0.4512
  104phy    C30 2787   2.023   4.986   1.260  0.6227 -0.4825  0.3252
  104phy    C28 2788   1.934   5.010   1.138  0.1661  0.0026  0.0957
  104phy    C29 2789   1.802   5.082   1.170 -0.0617 -0.0616  0.1117
  104phy    C27 2790   2.019   5.074   1.026 -0.0665  0.2688  0.0448
  104phy    C26 2791   2.004   5.012   0.887  0.1416  0.4817 -0.6156
  104phy    C25 2792   2.111   5.065   0.789 -0.3785 -0.0272  0.2849
  104phy    C23 2793   2.120   5.025   0.639  0.1250 -0.0533 -0.1405
  104phy    C24 2794   2.097   5.149   0.559 -0.0766  0.3885 -0.4884
  104phy    C22 2795   2.239   4.938   0.604 -0.2914 -0.3827  0.5549
  104phy    C21 2796   2.230   4.844   0.482 -0.0826 -0.1248  0.5368
  104phy    C20 2797   2.329   4.737   0.480 -0.5024 -0.5847  0.1808
  104phy    C18 2798   2.342   4.639   0.364 -0.3551 -0.6860  0.0383
  104phy    O01 2799   2.208   4.592   0.337  0.2938  0.4918 -0.6866
  104phy    H01 2800   2.179   4.559   0.420  2.3615 -3.2110 -1.1702
  104phy    C19 2801   2.427   4.516   0.412  0.0024 -0.3916  0.1942
  104phy    C13 2802   2.395   4.703   0.224 -0.7796 -0.1422 -0.2736
  104phy     H3 2803   2.315   4.776   0.194  0.1025  0.5228 -1.1208
  104phy    O33 2804   2.504   4.792   0.225  0.4158 -0.0101 -0.2183
  104phy    H1B 2805   2.576   4.742   0.257  0.4595  0.2924  0.1666
  104phy    C12 2806   2.388   4.631   0.086  0.0369 -0.0840 -0.2576
  104phy    O11 2807   2.267   4.568   0.065  0.5244  0.1880 -0.0143
  104phy    H1A 2808   2.224   4.538   0.143  1.8498 -1.1588  0.2470
  105phy    C35 2809   2.020   2.391   1.591 -0.1929 -0.3145 -1.1360
  105phy    C33 2810   1.914   2.387   1.479 -0.2156  0.2587  0.1929
  105phy    C34 2811   1.840   2.256   1.482 -0.1794 -0.5879  0.2608
  105phy    C32 2812   1.818   2.507   1.482 -0.2228  0.5082  0.3974
  105phy    C31 2813   1.760   2.572   1.357 -0.6583  0.3135  0.1281
  105phy    C30 2814   1.653   2.675   1.391 -0.0971 -0.0226 -0.0846
  105phy    C28 2815   1.599   2.761   1.272 -0.8577  0.1457  0.0083
  105phy    C29 2816   1.464   2.812   1.318  0.2816 -0.7068  0.2621
  105phy    C27 2817   1.686   2.881   1.227  0.3598 -0.5595 -0.0926
  105phy    C26 2818   1.667   2.938   1.087 -0.2028 -0.5010 -0.1729
  105phy    C25 2819   1.741   3.066   1.066  0.0792  0.1502  0.2953
  105phy    C23 2820   1.709   3.143   0.938 -0.1482 -0.0682 -0.4759
  105phy    C24 2821   1.655   3.284   0.975 -0.3944  0.0539 -0.0872
  105phy    C22 2822   1.828   3.147   0.839 -0.5458  0.3424 -0.7991
  105phy    C21 2823   1.815   3.161   0.691 -0.2290  0.4644  0.1045
  105phy    C20 2824   1.944   3.205   0.617  0.0563  0.2651  0.4769
  105phy    C18 2825   1.945   3.215   0.458  0.8325  0.0222 -0.7746
  105phy    O01 2826   1.900   3.090   0.405 -0.1864  0.6073 -0.8170
  105phy    H01 2827   1.971   3.031   0.421  0.3858  1.9562  2.3834
  105phy    C19 2828   2.091   3.227   0.411  0.5306 -0.1510  0.0910
  105phy    C13 2829   1.852   3.332   0.400 -0.1414  0.4529 -0.1365
  105phy     H3 2830   1.749   3.301   0.430 -0.5453 -0.0931 -1.9392
  105phy    O33 2831   1.852   3.461   0.466 -0.2655  0.3034  0.1494
  105phy    H1B 2832   1.930   3.486   0.512 -0.4260  0.1928  0.4909
  105phy    C12 2833   1.797   3.339   0.247  0.0078  0.0286 -0.0716
  105phy    O11 2834   1.857   3.431   0.158 -0.4569 -0.0379  0.0460
  105phy    H1A 2835   1.895   3.501   0.208 -0.3526 -0.7707  1.0219
  106phy    C35 2836   1.900   4.905   1.767  0.4796  0.3995 -0.3538
  106phy    C33 2837   1.849   5.007   1.667 -0.1984 -0.1478  0.3021
  106phy    C34 2838   1.704   4.974   1.648  0.5448  0.0563 -0.1955
  106phy    C32 2839   1.856   5.152   1.701 -0.1408  0.3009 -0.4576
  106phy    C31 2840   1.990   5.222   1.676 -0.1380  0.0773 -0.2672
  106phy    C30 2841   1.976   5.370   1.696 -0.1700  0.6332  0.1407
  106phy    C28 2842   2.112   5.446   1.689  0.7302 -0.0553  0.3410
  106phy    C29 2843   2.139   5.521   1.562  0.1288  0.2576  0.4338
  106phy    C27 2844   2.109   5.558   1.795 -0.8095 -0.1829  0.2403
  106phy    C26 2845   2.220   5.546   1.901  0.4575 -0.3788  0.4853
  106phy    C25 2846   2.205   5.652   2.020  0.0565  0.0455  0.3665
  106phy    C23 2847   2.296   5.627   2.139  0.1231  0.0876  0.3501
  106phy    C24 2848   2.332   5.759   2.209 -0.0550 -0.3373  0.0258
  106phy    C22 2849   2.233   5.521   2.232  0.0523 -0.2192  0.8034
  106phy    C21 2850   2.328   5.431   2.311 -0.5204  0.3085 -0.0182
  106phy    C20 2851   2.236   5.326   2.384 -0.2570 -0.2889 -0.2833
  106phy    C18 2852   2.304   5.225   2.486  0.1710  0.0220  0.5416
  106phy    O01 2853   2.381   5.287   2.596 -0.3307  0.2807  0.3397
  106phy    H01 2854   2.334   5.366   2.617  0.5471  0.4994  1.5948
  106phy    C19 2855   2.179   5.176   2.567 -0.4102  0.2083 -0.4881
  106phy    C13 2856   2.398   5.104   2.429  0.1489 -0.2275  0.7887
  106phy     H3 2857   2.348   5.069   2.335  1.1987  0.6595 -0.1263
  106phy    O33 2858   2.401   4.984   2.505 -0.1298 -0.0291 -0.3618
  106phy    H1B 2859   2.419   5.006   2.595  0.6009 -0.3743 -0.4132
  106phy    C12 2860   2.542   5.146   2.378  0.6817 -0.0452  0.2888
  106phy    O11 2861   2.632   5.187   2.478  0.4652  0.8717  0.1875
  106phy    H1A 2862   2.583   5.232   2.545 -1.0848 -0.2603 -0.1332
  107phy    C35 2863   3.242   0.367   1.554  0.2077 -0.4235  0.5182
  107phy    C33 2864   3.303   0.501   1.591 -0.3987 -0.1155 -0.1997
  107phy    C34 2865   3.447   0.509   1.547  0.0020  0.4647  0.1043
  107phy    C32 2866   3.221   0.608   1.518 -0.1034 -0.2595 -0.2891
  107phy    C31 2867   3.158   0.716   1.609  0.4200 -0.1225 -0.6930
  107phy    C30 2868   3.045   0.791   1.550  0.0876  0.0842  0.2373
  107phy    C28 2869   3.013   0.920   1.626  0.5246 -0.5258  0.4231
  107phy    C29 2870   2.980   1.038   1.531 -0.2618  0.2868 -0.1204
  107phy    C27 2871   2.898   0.899   1.725  0.5888 -0.3586  0.1519
  107phy    C26 2872   2.937   0.867   1.871 -0.0574  0.1645  0.2246
  107phy    C25 2873   2.811   0.845   1.953 -0.2381  0.6643 -0.9601
  107phy    C23 2874   2.817   0.861   2.111 -0.0666 -0.2333 -0.3996
  107phy    C24 2875   2.787   1.006   2.159 -0.1165  0.1300 -0.1049
  107phy    C22 2876   2.718   0.765   2.182 -0.1801 -0.1728  0.5443
  107phy    C21 2877   2.759   0.722   2.324 -0.4804  0.6206 -0.5156
  107phy    C20 2878   2.651   0.639   2.400 -0.3243  0.0915 -0.2316
  107phy    C18 2879   2.691   0.582   2.543  0.9238 -0.4992 -0.4903
  107phy    O01 2880   2.770   0.676   2.611 -0.2476  0.2515  0.5246
  107phy    H01 2881   2.858   0.673   2.579 -0.2903  1.6870  0.2192
  107phy    C19 2882   2.557   0.587   2.619 -0.3502  1.0305 -0.2506
  107phy    C13 2883   2.751   0.428   2.551  0.5867 -0.7620  0.4053
  107phy     H3 2884   2.683   0.359   2.495  2.3083 -1.5053 -0.8616
  107phy    O33 2885   2.753   0.368   2.677  0.4150  0.2219 -0.1102
  107phy    H1B 2886   2.794   0.413   2.748 -0.3503  0.2308  0.3297
  107phy    C12 2887   2.893   0.406   2.495  0.6648 -0.5590 -0.3750
  107phy    O11 2888   3.003   0.464   2.566  0.5233 -0.2911  0.2620
  107phy    H1A 2889   3.012   0.417   2.646 -0.8997 -0.9031  0.1030
  108phy    C35 2890   4.372   4.752   1.411 -0.0164 -0.2457  0.1542
  108phy    C33 2891   4.328   4.890   1.390  0.2976  0.0717  0.2066
  108phy    C34 2892   4.300   4.961   1.525 -0.6472  0.1079  0.7242
  108phy    C32 2893   4.424   4.960   1.294  0.2773 -0.6731  0.2497
  108phy    C31 2894   4.357   5.065   1.211 -0.7542 -0.3480  0.0452
  108phy    C30 2895   4.456   5.117   1.100  0.6295 -0.2515 -0.1193
  108phy    C28 2896   4.405   5.233   1.010 -0.0876 -0.4878 -0.2653
  108phy    C29 2897   4.415   5.370   1.073  0.0334  0.1240 -0.1767
  108phy    C27 2898   4.488   5.251   0.880 -0.2413 -0.3967 -0.0507
  108phy    C26 2899   4.456   5.177   0.747 -0.2838  0.2627 -0.0096
  108phy    C25 2900   4.558   5.201   0.630  0.5691 -0.0455 -0.1130
  108phy    C23 2901   4.504   5.164   0.485 -0.9265 -0.3186 -0.2276
  108phy    C24 2902   4.456   5.285   0.409 -0.6179 -0.2178  0.2883
  108phy    C22 2903   4.615   5.106   0.401 -0.2150  0.1277  0.3405
  108phy    C21 2904   4.599   4.957   0.368  0.3017  0.2478  0.4730
  108phy    C20 2905   4.722   4.903   0.284 -0.2862 -0.0639 -0.0599
  108phy    C18 2906   4.725   4.755   0.237  0.0451  0.6194  0.4382
  108phy    O01 2907   4.714   4.663   0.352  0.3085 -0.1136  0.2881
  108phy    H01 2908   4.625   4.638   0.368  0.6418 -1.0144  0.8210
  108phy    C19 2909   4.869   4.744   0.191  0.6496 -0.0173  0.4260
  108phy    C13 2910   4.623   4.721   0.114  0.3271 -0.2028 -0.5203
  108phy     H3 2911   4.524   4.759   0.150  0.0318 -1.2442 -0.1896
  108phy    O33 2912   4.630   4.797  -0.004 -0.5661 -0.6783 -0.3014
  108phy    H1B 2913   4.577   4.874   0.006  0.4116  0.0859 -0.7232
  108phy    C12 2914   4.552   4.583   0.080 -0.1362 -0.0321  0.7517
  108phy    O11 2915   4.617   4.500  -0.018 -0.2182  0.1900  0.2353
  108phy    H1A 2916   4.548   4.461  -0.066  0.2761 -0.9061  0.3886
  109phy    C35 2917   4.330   3.102   1.830  0.1477 -0.4849 -0.5616
  109phy    C33 2918   4.226   3.078   1.940 -0.0589  0.1727  0.7551
  109phy    C34 2919   4.098   3.019   1.882  0.4834 -0.2269  0.2489
  109phy    C32 2920   4.283   2.972   2.031  0.1931 -0.1697  0.4451
  109phy    C31 2921   4.296   3.004   2.182  0.3910  0.0613  0.2548
  109phy    C30 2922   4.345   2.886   2.257 -0.2854 -0.2731 -0.1219
  109phy    C28 2923   4.386   2.906   2.406  0.9647 -0.1674 -0.1345
  109phy    C29 2924   4.284   2.828   2.484 -0.5853 -0.4329  0.4458
  109phy    C27 2925   4.528   2.850   2.414 -0.5532 -0.0282  0.2133
  109phy    C26 2926   4.611   2.865   2.546 -0.2511  0.1741  1.0590
  109phy    C25 2927   4.758   2.819   2.553  0.0063 -0.6308  0.1618
  109phy    C23 2928   4.802   2.808   2.697 -0.2406  0.1693 -0.1041
  109phy    C24 2929   4.790   2.667   2.754  0.2838  0.4459 -0.2533
  109phy    C22 2930   4.946   2.851   2.723 -0.1490  0.2512 -0.1541
  109phy    C21 2931   4.973   2.994   2.755 -0.3745  0.1139 -0.1037
  109phy    C20 2932   5.122   3.012   2.795 -0.4807 -0.3126 -0.0645
  109phy    C18 2933   5.189   3.144   2.857  0.6682  0.5025  0.0617
  109phy    O01 2934   5.115   3.185   2.977  0.2873  0.1833  0.5043
  109phy    H01 2935   5.039   3.132   2.991  0.5421 -0.7142 -1.2787
  109phy    C19 2936   5.322   3.093   2.919 -0.2458 -0.0869 -0.7505
  109phy    C13 2937   5.218   3.272   2.757 -0.2482  0.6578  0.9241
  109phy     H3 2938   5.249   3.234   2.656 -1.5775 -0.4891  0.9071
  109phy    O33 2939   5.327   3.358   2.792 -0.3088  0.2726 -0.2227
  109phy    H1B 2940   5.296   3.402   2.869 -3.0660  0.2537 -1.2315
  109phy    C12 2941   5.081   3.350   2.727 -0.6069 -0.2403 -0.5458
  109phy    O11 2942   5.050   3.444   2.827 -0.1882 -0.3271  0.6961
  109phy    H1A 2943   5.054   3.402   2.911  0.3565 -0.9641  0.3616
  110phy    C35 2944   4.581   1.620   1.514  0.4139  0.5776  0.1181
  110phy    C33 2945   4.660   1.747   1.484  0.3199 -0.4561  0.0202
  110phy    C34 2946   4.587   1.866   1.543 -0.2253 -0.3371  0.0234
  110phy    C32 2947   4.809   1.726   1.514  0.0391 -0.3746 -0.1983
  110phy    C31 2948   4.892   1.808   1.417  0.5325  0.4591  0.3371
  110phy    C30 2949   5.041   1.809   1.445 -0.5639 -0.3637  0.5525
  110phy    C28 2950   5.140   1.880   1.346 -0.2194  0.1697 -0.1304
  110phy    C29 2951   5.174   2.016   1.402 -0.1978 -0.1730 -0.1072
  110phy    C27 2952   5.276   1.812   1.338 -0.2995  0.2244 -0.6496
  110phy    C26 2953   5.316   1.802   1.193  0.3645 -0.2319  0.0927
  110phy    C25 2954   5.455   1.744   1.173 -0.2240 -0.1766  0.4670
  110phy    C23 2955   5.503   1.730   1.024 -0.0754 -0.7807 -0.4703
  110phy    C24 2956   5.595   1.847   0.986 -0.1079 -0.5740  0.1627
  110phy    C22 2957   5.552   1.588   0.995 -0.7726  0.2486 -0.0575
  110phy    C21 2958   5.513   1.521   0.856 -0.1159 -0.2810  0.0974
  110phy    C20 2959   5.566   1.378   0.853 -0.0914 -0.1332  0.1053
  110phy    C18 2960   5.528   1.275   0.734 -0.2866 -0.3819 -0.8022
  110phy    O01 2961   5.388   1.272   0.714  0.0325 -0.1720  0.1885
  110phy    H01 2962   5.354   1.356   0.691  0.5463 -0.2597 -0.9434
  110phy    C19 2963   5.556   1.143   0.811 -0.5208  0.2537  0.2473
  110phy    C13 2964   5.609   1.295   0.595  0.4097  0.0151  0.0098
  110phy     H3 2965   5.690   1.370   0.613 -0.8382  1.7375 -1.0541
  110phy    O33 2966   5.689   1.191   0.542 -0.4705  0.4450  0.0253
  110phy    H1B 2967   5.644   1.110   0.553 -0.5735  0.4291 -0.4891
  110phy    C12 2968   5.554   1.385   0.475 -0.0488  0.4818 -0.1751
  110phy    O11 2969   5.469   1.336   0.382  0.3635 -0.2213  0.2098
  110phy    H1A 2970   5.476   1.384   0.301 -0.3723  0.5027  0.5579
  111phy    C35 2971   4.758   2.682   1.987 -0.3279 -0.5520  0.1488
  111phy    C33 2972   4.661   2.783   1.920 -0.1893  0.4862  0.1869
  111phy    C34 2973   4.740   2.892   1.846 -0.1937  0.4916 -0.6205
  111phy    C32 2974   4.569   2.704   1.817  0.1745  0.0683  0.0007
  111phy    C31 2975   4.449   2.645   1.890  0.1976  0.2017  0.3441
  111phy    C30 2976   4.344   2.579   1.805 -0.4689 -0.4688  0.5568
  111phy    C28 2977   4.227   2.514   1.880 -0.6289  0.1256 -0.3063
  111phy    C29 2978   4.104   2.602   1.876 -0.3030 -0.9650  0.5506
  111phy    C27 2979   4.192   2.367   1.837 -0.1586 -0.1801 -0.1220
  111phy    C26 2980   4.163   2.277   1.960 -0.1275 -0.1323  0.7394
  111phy    C25 2981   4.127   2.132   1.917  0.2991  0.3071  0.3111
  111phy    C23 2982   4.096   2.036   2.032 -0.0035 -0.2464  0.4905
  111phy    C24 2983   4.010   1.922   1.984  0.2383  0.2572 -0.0295
  111phy    C22 2984   4.223   1.975   2.099  0.1021 -0.1263 -0.0181
  111phy    C21 2985   4.218   1.944   2.248  0.5177 -0.7651  1.1907
  111phy    C20 2986   4.351   1.876   2.285  0.1950 -0.2397  0.3788
  111phy    C18 2987   4.363   1.811   2.430 -0.6958 -0.3925  0.1294
  111phy    O01 2988   4.249   1.724   2.457  0.0844 -0.6361  0.3726
  111phy    H01 2989   4.204   1.775   2.522  1.1953  1.7411 -0.6050
  111phy    C19 2990   4.476   1.711   2.403  0.1997 -0.1158 -0.5474
  111phy    C13 2991   4.400   1.917   2.546  0.1342 -0.3783 -0.6731
  111phy     H3 2992   4.466   2.001   2.512  0.5600  0.0079  0.9888
  111phy    O33 2993   4.479   1.867   2.653  0.0492  0.2280  0.1337
  111phy    H1B 2994   4.457   1.778   2.672 -0.2904  0.1642 -0.5210
  111phy    C12 2995   4.281   1.986   2.620 -0.3245  0.2199 -0.4669
  111phy    O11 2996   4.203   1.898   2.701  0.1165 -0.5114  0.0222
  111phy    H1A 2997   4.247   1.864   2.776 -0.9013  0.3591  1.0601
  112phy    C35 2998   4.594   2.502   2.344  0.1761  0.3611  0.0522
  112phy    C33 2999   4.480   2.430   2.277 -1.2172  0.1692  0.2892
  112phy    C34 3000   4.539   2.330   2.175  0.5094  0.1252  0.0981
  112phy    C32 3001   4.386   2.363   2.382  0.2850 -0.2273 -0.0423
  112phy    C31 3002   4.239   2.373   2.344  0.0569  0.2298  0.0838
  112phy    C30 3003   4.148   2.304   2.436 -0.1605  0.3604  0.0107
  112phy    C28 3004   3.997   2.342   2.397 -0.3666 -0.5067  0.1285
  112phy    C29 3005   3.922   2.224   2.334  0.5260 -0.5370  0.3165
  112phy    C27 3006   3.925   2.388   2.525 -0.1410 -0.3192  0.1569
  112phy    C26 3007   3.947   2.534   2.569  0.2124 -0.1113  0.5397
  112phy    C25 3008   3.851   2.586   2.683 -0.0691  0.0600  0.2009
  112phy    C23 3009   3.891   2.723   2.731 -0.4251 -0.7593 -0.0384
  112phy    C24 3010   3.780   2.826   2.699  0.1526  0.0574 -0.5488
  112phy    C22 3011   3.930   2.719   2.885  0.0303 -0.4169 -0.1137
  112phy    C21 3012   4.012   2.843   2.928  0.5898  0.0748  0.8330
  112phy    C20 3013   4.066   2.836   3.068  0.0709 -0.2155 -0.3650
  112phy    C18 3014   4.105   2.973   3.138 -0.0844  0.3193 -0.3962
  112phy    O01 3015   3.981   3.046   3.146 -0.0647  0.1523  0.3259
  112phy    H01 3016   3.926   3.005   3.209 -0.7311  0.3581 -0.1118
  112phy    C19 3017   4.137   2.921   3.277  0.3123  0.4084 -0.5693
  112phy    C13 3018   4.222   3.051   3.059 -0.3137  0.1658  0.0434
  112phy     H3 3019   4.197   3.048   2.950 -1.7983 -1.5086  0.3888
  112phy    O33 3020   4.345   2.980   3.065  0.0544  0.0780  0.4615
  112phy    H1B 3021   4.397   3.020   3.132  0.5764 -1.0118  0.7194
  112phy    C12 3022   4.240   3.210   3.089 -0.0888  0.0195  0.0959
  112phy    O11 3023   4.272   3.244   3.222 -0.5531 -0.1413  0.0308
  112phy    H1A 3024   4.196   3.215   3.269 -0.4763 -1.2955 -0.5094
  113phy    C35 3025   4.606   0.273   1.431  0.1086 -0.2300 -0.1609
  113phy    C33 3026   4.502   0.262   1.544 -0.0747 -0.1180 -0.0129
  113phy    C34 3027   4.566   0.318   1.671  0.4265  0.6731 -0.0410
  113phy    C32 3028   4.369   0.334   1.519 -0.4352  0.5764 -0.2828
  113phy    C31 3029   4.238   0.259   1.499  0.3440  0.2693 -0.2808
  113phy    C30 3030   4.119   0.355   1.502  0.1838  0.1234 -0.6154
  113phy    C28 3031   3.978   0.298   1.468  0.2105  0.3119  0.2081
  113phy    C29 3032   3.878   0.374   1.552 -0.4362 -0.0469  0.3985
  113phy    C27 3033   3.936   0.328   1.325  0.5084 -0.6506  0.4193
  113phy    C26 3034   3.953   0.218   1.218  0.6910  0.5263  0.4075
  113phy    C25 3035   3.887   0.252   1.081 -0.3037  0.4604  0.0256
  113phy    C23 3036   3.844   0.132   0.994  0.6983 -0.2825  0.2562
  113phy    C24 3037   3.721   0.179   0.908  0.3319 -0.0124  0.3537
  113phy    C22 3038   3.963   0.070   0.911  0.1777 -0.2942 -0.0007
  113phy    C21 3039   3.957  -0.082   0.903  0.2058  0.2099 -0.3256
  113phy    C20 3040   4.064  -0.153   0.819  0.6170  0.2459 -0.6835
  113phy    C18 3041   4.077  -0.305   0.796  0.1343 -0.2056 -0.0276
  113phy    O01 3042   4.133  -0.365   0.916  0.1307 -0.4757 -0.7650
  113phy    H01 3043   4.173  -0.301   0.971 -1.8374  0.4309 -0.3089
  113phy    C19 3044   4.183  -0.314   0.684 -0.0438  0.6341 -0.3157
  113phy    C13 3045   3.943  -0.376   0.744 -0.8648  0.0409 -0.4784
  113phy     H3 3046   3.868  -0.359   0.825 -1.5432 -0.1805 -1.0429
  113phy    O33 3047   3.863  -0.306   0.645  0.0576  0.3474  0.0463
  113phy    H1B 3048   3.771  -0.315   0.661 -0.1718  3.3505  0.9543
  113phy    C12 3049   3.912  -0.534   0.761  0.3057  0.4166 -0.0957
  113phy    O11 3050   3.951  -0.609   0.650  0.5053  0.2330 -0.7507
  113phy    H1A 3051   4.034  -0.579   0.618  0.4414  1.2991  0.0216
  114phy    C35 3052   1.000   3.255   2.290  0.2487  0.1692  0.3758
  114phy    C33 3053   0.982   3.147   2.187 -0.3651  0.1541  0.2342
  114phy    C34 3054   1.031   3.018   2.249  0.1293  0.5261 -0.2849
  114phy    C32 3055   0.833   3.120   2.153 -0.8350  0.1595 -0.0150
  114phy    C31 3056   0.764   3.226   2.059  0.7655 -0.2839 -0.1859
  114phy    C30 3057   0.619   3.186   2.036 -0.2617  0.2380  0.9984
  114phy    C28 3058   0.544   3.290   1.946  0.2205  0.5286 -0.0429
  114phy    C29 3059   0.564   3.261   1.797 -0.2336 -0.0945  0.1091
  114phy    C27 3060   0.399   3.274   1.974  0.3628  0.6662 -0.1991
  114phy    C26 3061   0.341   3.405   2.023  0.3173  0.1575 -0.0361
  114phy    C25 3062   0.195   3.382   2.056 -0.6025  0.1528  0.0002
  114phy    C23 3063   0.118   3.496   2.121 -0.0285 -0.4399 -0.0704
  114phy    C24 3064  -0.029   3.493   2.083 -0.6337  0.7221 -0.2246
  114phy    C22 3065   0.132   3.488   2.273  0.4693  0.4074  0.0032
  114phy    C21 3066   0.161   3.618   2.345 -0.1360 -0.4679 -0.0289
  114phy    C20 3067   0.204   3.612   2.488  0.1832  0.4910 -0.3707
  114phy    C18 3068   0.202   3.743   2.578  0.1553  0.2709 -0.5583
  114phy    O01 3069   0.071   3.799   2.561  0.0891 -0.5035  0.5192
  114phy    H01 3070   0.003   3.735   2.552 -0.0589 -0.3222  0.3433
  114phy    C19 3071   0.204   3.682   2.714  0.2913 -0.1698 -0.3675
  114phy    C13 3072   0.327   3.845   2.542  0.3797  0.1861 -0.4188
  114phy     H3 3073   0.340   3.858   2.431 -0.5753  2.0561 -0.3487
  114phy    O33 3074   0.450   3.787   2.575 -0.1059  0.1500 -0.3594
  114phy    H1B 3075   0.455   3.694   2.569  2.0838  0.2024 -0.1677
  114phy    C12 3076   0.320   3.993   2.591 -0.3450  0.3376 -0.2452
  114phy    O11 3077   0.329   4.020   2.729 -0.1071 -0.2039 -0.0369
  114phy    H1A 3078   0.413   4.045   2.760 -1.0813  1.9943  1.1017
  115phy    C35 3079   4.346   1.380   0.278 -0.1344 -0.1679 -0.3339
  115phy    C33 3080   4.267   1.454   0.386 -0.6986 -0.1295  1.0626
  115phy    C34 3081   4.191   1.351   0.463 -0.2881  0.5054  0.2477
  115phy    C32 3082   4.352   1.552   0.466  0.1879 -0.1444  0.2879
  115phy    C31 3083   4.284   1.671   0.533 -0.1280 -0.2711  0.2681
  115phy    C30 3084   4.370   1.751   0.635  0.1610 -0.0270 -0.0427
  115phy    C28 3085   4.322   1.889   0.691  0.4737  0.9112 -0.0321
  115phy    C29 3086   4.208   1.879   0.792 -0.2777  0.4404 -0.2098
  115phy    C27 3087   4.443   1.964   0.746 -0.4344 -0.7123 -0.1229
  115phy    C26 3088   4.456   2.114   0.713  0.0394  0.0246 -0.5151
  115phy    C25 3089   4.602   2.163   0.745  0.7617 -0.1085 -0.0546
  115phy    C23 3090   4.631   2.309   0.698  0.7533  0.0305  0.3743
  115phy    C24 3091   4.619   2.401   0.820  0.1998  0.1697  0.1055
  115phy    C22 3092   4.772   2.336   0.640  0.8020 -0.2994  0.0327
  115phy    C21 3093   4.783   2.312   0.490 -0.1876 -0.2889  0.0019
  115phy    C20 3094   4.920   2.367   0.448  0.1101 -0.5190 -0.1287
  115phy    C18 3095   4.956   2.360   0.296 -0.0174  0.0431  0.3651
  115phy    O01 3096   4.949   2.218   0.265  0.1146 -0.4918 -0.1829
  115phy    H01 3097   4.906   2.212   0.181 -1.3237  0.0253  0.4907
  115phy    C19 3098   5.104   2.399   0.301 -0.4428  0.1062  0.2180
  115phy    C13 3099   4.870   2.459   0.201  0.2536  0.4435  0.2208
  115phy     H3 3100   4.764   2.432   0.226 -0.0957 -0.0305 -1.5937
  115phy    O33 3101   4.860   2.603   0.226  0.3554  0.2316 -0.1496
  115phy    H1B 3102   4.838   2.617   0.316 -0.8986 -1.1417 -0.1931
  115phy    C12 3103   4.834   2.429   0.052  0.1465 -0.4301 -0.0058
  115phy    O11 3104   4.860   2.301   0.011 -0.1885 -0.3433 -0.0162
  115phy    H1A 3105   4.856   2.295  -0.083  1.1584 -1.9678 -0.0287
  116phy    C35 3106   3.732   4.790   1.117 -0.2684 -0.5522  0.1939
  116phy    C33 3107   3.845   4.803   1.217  0.0339  0.0067 -0.2054
  116phy    C34 3108   3.829   4.936   1.296 -0.6853  0.2306  0.0886
  116phy    C32 3109   3.854   4.680   1.306 -0.0827 -0.3966  0.4940
  116phy    C31 3110   3.998   4.629   1.339  0.1697  0.0660 -0.2176
  116phy    C30 3111   3.994   4.511   1.437 -0.2521  0.1959 -0.3988
  116phy    C28 3112   4.130   4.452   1.471 -0.6158 -0.1774  0.3422
  116phy    C29 3113   4.156   4.449   1.616  0.2374  0.6362 -0.4824
  116phy    C27 3114   4.125   4.304   1.413  0.0113 -0.5674 -0.1284
  116phy    C26 3115   4.253   4.268   1.336 -0.2838  0.3001 -0.1176
  116phy    C25 3116   4.246   4.123   1.295  0.3314  0.1371 -0.1546
  116phy    C23 3117   4.362   4.063   1.205  0.3816 -0.2319 -0.2837
  116phy    C24 3118   4.378   3.919   1.252 -0.2328  0.0952  0.0781
  116phy    C22 3119   4.327   4.077   1.054  0.3044  0.1659  0.1007
  116phy    C21 3120   4.428   4.079   0.947 -0.4113  0.5399 -0.3550
  116phy    C20 3121   4.358   4.103   0.814  0.0129 -0.0084 -0.3343
  116phy    C18 3122   4.425   4.051   0.673 -0.0944 -0.3306 -0.2434
  116phy    O01 3123   4.553   4.111   0.645 -0.2869  0.7339  0.0692
  116phy    H01 3124   4.582   4.090   0.559  1.7507  1.6342  0.4725
  116phy    C19 3125   4.327   4.108   0.570 -0.2673  0.4559  0.0051
  116phy    C13 3126   4.439   3.891   0.650 -0.4128  0.1453 -0.2174
  116phy     H3 3127   4.366   3.847   0.723  0.6512 -0.0871  0.7256
  116phy    O33 3128   4.391   3.818   0.536  0.2318 -0.0233  0.3912
  116phy    H1B 3129   4.447   3.824   0.461 -0.7369 -1.6868 -0.5405
  116phy    C12 3130   4.554   3.811   0.728  0.6660  0.2311  0.1400
  116phy    O11 3131   4.662   3.782   0.648 -0.8713  0.3581 -0.0398
  116phy    H1A 3132   4.735   3.772   0.707 -0.9262 -0.8681 -0.1525
  117phy    C35 3133   2.793   4.981   2.128 -0.0300 -0.3535  0.3495
  117phy    C33 3134   2.883   5.093   2.107  0.2070 -0.0486  0.6845
  117phy    C34 3135   2.796   5.209   2.060 -0.4147  0.3065  0.3995
  117phy    C32 3136   2.958   5.125   2.237 -0.0513 -0.2211 -0.1874
  117phy    C31 3137   3.089   5.202   2.233 -0.3115 -0.2258  0.2247
  117phy    C30 3138   3.162   5.219   2.365  0.0915 -0.4905 -0.0161
  117phy    C28 3139   3.296   5.298   2.355 -0.3158  0.3777 -0.3745
  117phy    C29 3140   3.276   5.433   2.415 -0.2663 -0.0644 -0.4983
  117phy    C27 3141   3.414   5.236   2.439  0.1871 -0.6852  0.6822
  117phy    C26 3142   3.502   5.128   2.363  0.2260  0.2849  0.3463
  117phy    C25 3143   3.632   5.090   2.438 -0.2421  0.1770  0.0631
  117phy    C23 3144   3.723   4.978   2.371 -0.0559 -0.2226  0.3340
  117phy    C24 3145   3.816   5.028   2.249  0.1731 -0.3750 -0.3818
  117phy    C22 3146   3.817   4.933   2.487  0.4576  0.4118 -0.0581
  117phy    C21 3147   3.803   4.786   2.531  0.1786 -0.2514 -0.0074
  117phy    C20 3148   3.905   4.749   2.649  0.2356  0.4054  0.6266
  117phy    C18 3149   3.903   4.611   2.717  0.4599  0.1179  0.1989
  117phy    O01 3150   3.895   4.507   2.624 -0.4293  0.2684 -0.0523
  117phy    H01 3151   3.914   4.421   2.658  1.6896  0.3538 -0.8947
  117phy    C19 3152   4.048   4.608   2.770 -0.0273 -0.3118  0.0822
  117phy    C13 3153   3.780   4.611   2.817  0.1023  0.2661 -0.0032
  117phy     H3 3154   3.691   4.645   2.759  0.5334  1.4119 -0.0054
  117phy    O33 3155   3.787   4.712   2.914 -0.2176 -0.0006  0.3039
  117phy    H1B 3156   3.872   4.752   2.913  0.7611 -1.9290  0.7622
  117phy    C12 3157   3.732   4.478   2.883 -0.0946  0.6476 -0.0720
  117phy    O11 3158   3.684   4.370   2.807  0.7020  0.1244 -0.5003
  117phy    H1A 3159   3.665   4.405   2.722  0.5634  0.9707 -0.1308
  118phy    C35 3160   0.151   3.336   1.362  0.3727  0.6402 -0.7447
  118phy    C33 3161   0.232   3.366   1.490 -0.2170 -0.5835 -0.1147
  118phy    C34 3162   0.383   3.348   1.453 -0.1186  0.2727 -0.1298
  118phy    C32 3163   0.196   3.512   1.525 -0.3336  0.6358  0.2941
  118phy    C31 3164   0.233   3.568   1.667  0.4391  0.7062  0.3468
  118phy    C30 3165   0.192   3.710   1.702 -0.0816  0.4297 -0.2352
  118phy    C28 3166   0.256   3.760   1.833  0.3338  0.3136  0.2985
  118phy    C29 3167   0.406   3.804   1.809  0.5164  0.6039 -0.2361
  118phy    C27 3168   0.176   3.875   1.894 -0.5412  0.4147  0.1122
  118phy    C26 3169   0.189   3.905   2.041 -0.2738  0.0338  0.0322
  118phy    C25 3170   0.114   4.032   2.080  0.6019  0.0901 -0.3104
  118phy    C23 3171   0.140   4.092   2.221  0.2177 -0.0039  0.0627
  118phy    C24 3172   0.225   4.220   2.209 -0.1033 -0.0193  0.1600
  118phy    C22 3173   0.007   4.131   2.286 -0.1377 -0.5290  0.3527
  118phy    C21 3174  -0.046   4.023   2.372  0.7019 -0.3939 -0.0756
  118phy    C20 3175  -0.167   4.059   2.467  0.1011 -0.3491 -0.1292
  118phy    C18 3176  -0.218   3.978   2.591  0.3586  0.0126  0.2833
  118phy    O01 3177  -0.103   3.941   2.668  0.3060  0.0226 -0.5445
  118phy    H01 3178  -0.033   3.917   2.611  0.5094  0.7473 -0.6092
  118phy    C19 3179  -0.293   4.088   2.667 -0.2036  0.1439  0.1065
  118phy    C13 3180  -0.303   3.843   2.563  0.2812 -0.3108 -0.2474
  118phy     H3 3181  -0.391   3.864   2.497  0.3893 -1.3850 -0.7617
  118phy    O33 3182  -0.360   3.800   2.692 -0.0612  0.1008  0.0035
  118phy    H1B 3183  -0.286   3.767   2.738 -0.3377 -0.1135  0.3051
  118phy    C12 3184  -0.231   3.717   2.489 -0.4356  0.3519  0.3273
  118phy    O11 3185  -0.126   3.643   2.552  0.6947 -0.0197  0.0199
  118phy    H1A 3186  -0.169   3.583   2.611  0.6711  1.1308  1.2205
  119phy    C35 3187   4.516   3.590   2.172  0.3830  0.3317  0.1061
  119phy    C33 3188   4.378   3.535   2.126 -0.8879 -1.0310 -0.1518
  119phy    C34 3189   4.377   3.511   1.978 -0.1882 -0.2336 -0.4715
  119phy    C32 3190   4.341   3.417   2.214 -0.0079  0.4587  0.0549
  119phy    C31 3191   4.211   3.425   2.290  0.5447  0.0845  0.1978
  119phy    C30 3192   4.202   3.312   2.398  0.1035 -0.0396 -0.8130
  119phy    C28 3193   4.069   3.313   2.478  0.0861 -0.0950  0.0070
  119phy    C29 3194   4.036   3.170   2.515 -1.0433 -0.4016 -0.0927
  119phy    C27 3195   4.079   3.389   2.607  0.1064  0.4141 -0.7378
  119phy    C26 3196   4.019   3.528   2.607 -0.2648  0.0364  0.3829
  119phy    C25 3197   3.987   3.569   2.757 -0.1226  0.4911 -0.2955
  119phy    C23 3198   3.977   3.718   2.786 -0.4302  0.3370  0.0178
  119phy    C24 3199   3.833   3.760   2.774 -0.1453 -0.4704  0.4571
  119phy    C22 3200   4.028   3.755   2.933 -0.1303 -0.2949  0.6246
  119phy    C21 3201   4.164   3.820   2.940  0.4402  0.6790 -0.3486
  119phy    C20 3202   4.191   3.857   3.075  0.2556 -0.1725  0.2995
  119phy    C18 3203   4.318   3.948   3.112  0.2323  0.2532 -0.7552
  119phy    O01 3204   4.314   4.074   3.035 -0.0070  0.0817  0.0879
  119phy    H01 3205   4.393   4.122   3.050  0.3314 -0.3106 -0.4231
  119phy    C19 3206   4.279   3.994   3.253 -0.2178 -0.2931  0.4759
  119phy    C13 3207   4.462   3.870   3.098  0.3313 -0.1094  0.0637
  119phy     H3 3208   4.452   3.765   3.134 -1.5999  0.3060  0.8586
  119phy    O33 3209   4.559   3.921   3.191 -0.5306  0.4923 -0.0328
  119phy    H1B 3210   4.612   3.848   3.217 -1.0988 -0.0671 -0.4070
  119phy    C12 3211   4.532   3.869   2.954  0.0658  0.4037 -0.6796
  119phy    O11 3212   4.627   3.763   2.941  0.1378  0.5325 -0.1305
  119phy    H1A 3213   4.678   3.787   2.865 -0.0619 -1.7450 -1.0743
  120phy    C35 3214   3.859   3.558   1.783 -0.3850 -0.0528  0.6715
  120phy    C33 3215   3.987   3.470   1.783 -0.5931  0.6193 -0.4304
  120phy    C34 3216   4.015   3.442   1.932 -0.2448 -0.2463  0.3162
  120phy    C32 3217   3.969   3.338   1.711  0.2463  0.4210  0.6291
  120phy    C31 3218   4.026   3.323   1.569 -0.3236  0.8935  0.4046
  120phy    C30 3219   4.036   3.176   1.523 -0.1841 -0.1242 -0.2620
  120phy    C28 3220   4.094   3.157   1.384 -0.6762 -0.1308  0.1281
  120phy    C29 3221   4.245   3.133   1.372  0.1085 -0.0377 -0.2597
  120phy    C27 3222   4.016   3.055   1.301 -0.2272  0.0656 -0.5250
  120phy    C26 3223   3.995   3.077   1.151 -0.0315 -0.1864 -0.1787
  120phy    C25 3224   3.887   2.988   1.088 -0.2716 -0.3157  0.5323
  120phy    C23 3225   3.850   2.999   0.935 -0.3181 -0.2491  0.0168
  120phy    C24 3226   3.940   2.914   0.848 -0.5723  0.2600  0.2183
  120phy    C22 3227   3.704   2.954   0.922 -0.1077 -0.4565  0.2644
  120phy    C21 3228   3.636   3.007   0.790  0.0964 -0.0038 -0.2929
  120phy    C20 3229   3.486   3.032   0.811  0.2466 -0.4570  0.0105
  120phy    C18 3230   3.382   3.046   0.688  0.0683 -0.2005 -0.4869
  120phy    O01 3231   3.416   3.166   0.612  0.3433  0.1327  0.4857
  120phy    H01 3232   3.509   3.174   0.614  0.2986  0.7672  0.1427
  120phy    C19 3233   3.256   3.085   0.770  0.2929  0.4443 -0.3947
  120phy    C13 3234   3.365   2.924   0.588  0.7709 -0.2284  0.1139
  120phy     H3 3235   3.394   2.835   0.650  0.1957 -0.0594  0.6357
  120phy    O33 3236   3.232   2.879   0.565  0.4835  0.3942  0.6304
  120phy    H1B 3237   3.171   2.941   0.530 -0.4140 -1.0965 -0.5927
  120phy    C12 3238   3.467   2.884   0.479 -0.2758  0.2813  0.0126
  120phy    O11 3239   3.425   2.899   0.347 -0.3922 -0.4961  0.6109
  120phy    H1A 3240   3.335   2.872   0.346 -0.5649  0.0508 -0.7187
  121phy    C35 3241   4.689   2.334   1.602  0.3755 -0.0980 -0.0247
  121phy    C33 3242   4.680   2.242   1.720 -0.1316  0.0264  0.0554
  121phy    C34 3243   4.535   2.204   1.747  0.2566  0.4820  0.2322
  121phy    C32 3244   4.776   2.125   1.699 -0.2424 -0.1400 -0.0175
  121phy    C31 3245   4.864   2.095   1.825 -0.2101  0.4382  0.2598
  121phy    C30 3246   4.987   2.008   1.788 -0.3412 -0.7710 -0.0101
  121phy    C28 3247   5.068   1.957   1.902 -0.1702 -0.4651 -0.2586
  121phy    C29 3248   5.115   1.817   1.865 -0.1254  0.1830  0.4219
  121phy    C27 3249   5.186   2.055   1.927 -0.1613 -0.6489 -0.0011
  121phy    C26 3250   5.236   2.052   2.067 -0.1210 -0.3382 -0.3358
  121phy    C25 3251   5.372   2.131   2.099  0.0656  0.2155 -0.1468
  121phy    C23 3252   5.405   2.133   2.244 -0.3657 -0.1417  0.3975
  121phy    C24 3253   5.551   2.085   2.262 -0.2021 -0.4513  0.4360
  121phy    C22 3254   5.379   2.272   2.305  0.4735  0.1659 -0.2183
  121phy    C21 3255   5.330   2.266   2.451  0.0920  0.1822  0.5338
  121phy    C20 3256   5.263   2.395   2.487 -0.0789 -0.0355 -0.0060
  121phy    C18 3257   5.233   2.427   2.644  0.1710  0.2774  0.4373
  121phy    O01 3258   5.355   2.426   2.724 -0.1152  0.2023  0.0613
  121phy    H01 3259   5.374   2.346   2.768 -0.4251  0.3852  0.5410
  121phy    C19 3260   5.196   2.578   2.622 -0.2110  0.0426  0.1304
  121phy    C13 3261   5.111   2.335   2.704  0.2745 -0.8530 -1.1408
  121phy     H3 3262   5.027   2.320   2.632 -2.0284 -1.4917  1.4654
  121phy    O33 3263   5.039   2.402   2.813 -0.1350 -0.4157 -0.2090
  121phy    H1B 3264   4.951   2.373   2.828 -0.6063  1.4119  0.9031
  121phy    C12 3265   5.145   2.189   2.754  0.1002 -0.2336  0.6365
  121phy    O11 3266   5.037   2.106   2.785 -0.2301  0.0165 -0.1786
  121phy    H1A 3267   5.064   2.042   2.848 -0.9013 -0.2636 -0.1664
  122phy    C35 3268   1.574   4.035   1.558  0.6110  0.0068 -0.6565
  122phy    C33 3269   1.453   4.127   1.590 -0.4897 -0.3772 -0.0411
  122phy    C34 3270   1.422   4.216   1.472 -0.3516 -0.0839  0.0074
  122phy    C32 3271   1.336   4.050   1.656 -0.0129 -0.5791  0.7205
  122phy    C31 3272   1.233   4.129   1.741 -0.7695 -0.3406  0.0871
  122phy    C30 3273   1.098   4.065   1.749  0.3497  0.3023 -0.4834
  122phy    C28 3274   1.000   4.117   1.851 -0.4510 -0.5561 -0.3783
  122phy    C29 3275   0.914   4.224   1.794  0.1447  0.1459 -0.0697
  122phy    C27 3276   0.909   4.004   1.899  0.5499  0.0854 -0.1028
  122phy    C26 3277   0.846   4.007   2.034  0.4243 -0.3386  0.1842
  122phy    C25 3278   0.753   3.888   2.049 -0.0777 -0.2378  0.2260
  122phy    C23 3279   0.672   3.874   2.182  0.3750 -0.1735  0.0493
  122phy    C24 3280   0.536   3.939   2.185  0.0788  0.5729 -0.0516
  122phy    C22 3281   0.665   3.723   2.210 -0.2784 -0.0634 -0.0187
  122phy    C21 3282   0.691   3.665   2.347 -0.1454  0.3874  0.2579
  122phy    C20 3283   0.665   3.517   2.357  0.4353  0.1819  0.5134
  122phy    C18 3284   0.637   3.455   2.500 -0.2853 -0.5343  0.0279
  122phy    O01 3285   0.545   3.542   2.570 -0.2123  0.3713  0.0226
  122phy    H01 3286   0.541   3.502   2.655  3.2392  0.3534  0.3440
  122phy    C19 3287   0.551   3.332   2.465  0.0291  0.1348 -0.1166
  122phy    C13 3288   0.761   3.417   2.601  0.8249 -0.0565  0.5227
  122phy     H3 3289   0.832   3.349   2.548  0.4033 -0.5961  0.6421
  122phy    O33 3290   0.731   3.337   2.713 -0.8928 -0.3436  0.2274
  122phy    H1B 3291   0.648   3.363   2.748 -0.5790  0.2340  0.5530
  122phy    C12 3292   0.855   3.534   2.643 -0.5561  0.1966  0.0699
  122phy    O11 3293   0.807   3.635   2.725 -0.4323  0.6725 -0.4301
  122phy    H1A 3294   0.879   3.691   2.747 -0.4459  0.2380  0.7577
  123phy    C35 3295   3.266   3.801   1.165 -0.1768 -0.2541 -0.2612
  123phy    C33 3296   3.266   3.853   1.303 -0.0917  0.3536  0.2030
  123phy    C34 3297   3.238   3.731   1.392 -0.4372  0.8647 -0.3592
  123phy    C32 3298   3.406   3.909   1.336  0.4003  0.2171  0.0000
  123phy    C31 3299   3.420   4.058   1.314  0.7215 -0.0428  0.3710
  123phy    C30 3300   3.554   4.116   1.342 -0.7834 -0.1319 -0.4883
  123phy    C28 3301   3.602   4.230   1.254  0.5268 -0.3996  0.0082
  123phy    C29 3302   3.592   4.364   1.322  0.5217  0.3636 -0.4411
  123phy    C27 3303   3.745   4.203   1.208 -0.3094 -0.2975 -0.0602
  123phy    C26 3304   3.754   4.133   1.067  0.6728 -0.3937 -0.0199
  123phy    C25 3305   3.902   4.125   1.015  0.3253 -0.4259 -0.2956
  123phy    C23 3306   3.902   4.075   0.872 -0.4944  0.1085  0.0404
  123phy    C24 3307   4.010   4.142   0.790 -0.6898 -0.2590 -0.3723
  123phy    C22 3308   3.927   3.923   0.866  0.6057  0.3986  0.2327
  123phy    C21 3309   3.796   3.843   0.862 -0.1868 -0.5084 -0.3029
  123phy    C20 3310   3.818   3.693   0.856  0.3440  0.1588  0.7372
  123phy    C18 3311   3.695   3.600   0.876  0.1991 -0.2062 -0.1741
  123phy    O01 3312   3.628   3.643   0.993  0.3608  0.1916  0.8672
  123phy    H01 3313   3.682   3.652   1.069  0.1773  1.3487  0.8818
  123phy    C19 3314   3.761   3.467   0.919 -0.6808 -0.7726 -0.0759
  123phy    C13 3315   3.594   3.595   0.752  0.2504  0.7994  0.3093
  123phy     H3 3316   3.577   3.703   0.728  1.3228  1.0113  0.4916
  123phy    O33 3317   3.641   3.557   0.624  0.8688 -0.0515  0.7539
  123phy    H1B 3318   3.647   3.464   0.622  0.3189 -0.1317  1.9077
  123phy    C12 3319   3.432   3.575   0.770  0.8837 -0.2936  0.0328
  123phy    O11 3320   3.358   3.672   0.841  0.0088  0.4444  0.6523
  123phy    H1A 3321   3.416   3.688   0.914 -1.3785 -0.8597  2.1346
  124phy    C35 3322   4.028   0.924   1.769 -0.3957 -0.0648  0.0065
  124phy    C33 3323   3.982   0.778   1.779  0.6094 -0.9459  0.1372
  124phy    C34 3324   3.893   0.745   1.654  0.0579  0.1892 -0.5086
  124phy    C32 3325   4.096   0.682   1.807 -0.7400 -0.1361  0.3141
  124phy    C31 3326   4.070   0.547   1.876  0.3337 -0.7344  0.0814
  124phy    C30 3327   4.192   0.457   1.876  0.2363  0.4270  0.1895
  124phy    C28 3328   4.186   0.322   1.957 -0.5458 -0.6219 -0.0353
  124phy    C29 3329   4.282   0.219   1.899 -0.0741  0.4128  0.3152
  124phy    C27 3330   4.216   0.352   2.108  0.3723  0.7083 -0.0363
  124phy    C26 3331   4.170   0.262   2.220 -0.0741 -0.5947 -0.7656
  124phy    C25 3332   4.220   0.317   2.355 -0.3269  0.1046  0.5807
  124phy    C23 3333   4.200   0.221   2.473 -0.3077  0.3652 -1.1646
  124phy    C24 3334   4.328   0.155   2.523 -0.5939  0.0052 -0.2881
  124phy    C22 3335   4.116   0.290   2.585 -0.3355  0.2563  0.0489
  124phy    C21 3336   4.052   0.209   2.699 -0.2453  0.3506  0.0923
  124phy    C20 3337   3.989   0.304   2.804 -0.2508 -0.3138 -0.1396
  124phy    C18 3338   3.936   0.247   2.944 -0.1778  0.2005  0.1983
  124phy    O01 3339   4.018   0.147   3.000  0.3359 -0.1696 -0.2788
  124phy    H01 3340   4.008   0.144   3.093 -0.5215 -1.0122 -0.3860
  124phy    C19 3341   3.950   0.373   3.031  0.0563 -0.7370  0.1902
  124phy    C13 3342   3.788   0.183   2.944 -0.2513 -0.0890 -0.2199
  124phy     H3 3343   3.716   0.257   2.900  1.0409  0.4554 -1.4755
  124phy    O33 3344   3.740   0.167   3.079  0.4576  0.6660  0.8001
  124phy    H1B 3345   3.797   0.107   3.125 -0.4494 -0.8033  0.0602
  124phy    C12 3346   3.760   0.038   2.875 -0.7607  0.0126  0.1345
  124phy    O11 3347   3.630  -0.013   2.857  0.0462  0.2328  0.2071
  124phy    H1A 3348   3.585  -0.011   2.940 -1.0456 -2.8393 -0.1828
  125phy    C35 3349   3.367   5.077   1.981  0.4195  0.2837 -0.0028
  125phy    C33 3350   3.426   5.162   1.878 -0.1048 -0.1332 -0.2765
  125phy    C34 3351   3.332   5.170   1.759 -0.3566  0.3383  0.3429
  125phy    C32 3352   3.453   5.310   1.924 -0.4609  0.3326 -0.1862
  125phy    C31 3353   3.591   5.330   1.992  0.1424 -0.0392 -0.0317
  125phy    C30 3354   3.587   5.463   2.060  0.2521  0.3536  0.0851
  125phy    C28 3355   3.691   5.488   2.173 -0.3922 -0.7181 -0.1658
  125phy    C29 3356   3.814   5.568   2.120 -0.2923  0.1818  0.2312
  125phy    C27 3357   3.623   5.572   2.281  0.0045 -0.5280  0.1588
  125phy    C26 3358   3.665   5.552   2.430 -0.0581  0.2363  0.5246
  125phy    C25 3359   3.588   5.632   2.533 -0.0007 -0.6006 -0.1794
  125phy    C23 3360   3.639   5.631   2.680  0.0212 -0.2816  0.3694
  125phy    C24 3361   3.735   5.745   2.703  0.5531  0.4481  0.0078
  125phy    C22 3362   3.531   5.645   2.791  0.4867  0.2026 -0.0830
  125phy    C21 3363   3.454   5.510   2.828 -0.0608  0.3179  0.2990
  125phy    C20 3364   3.335   5.545   2.922 -0.7919 -0.0800  0.3837
  125phy    C18 3365   3.242   5.439   2.984  0.4947 -0.0042 -0.7106
  125phy    O01 3366   3.330   5.341   3.037 -0.1333  0.1544 -0.3494
  125phy    H01 3367   3.391   5.375   3.100 -0.2916  1.2768 -0.7860
  125phy    C19 3368   3.176   5.510   3.110 -0.2284 -0.1636  0.0028
  125phy    C13 3369   3.142   5.361   2.878 -0.2571 -0.4624 -0.7253
  125phy     H3 3370   3.203   5.346   2.785  1.0102 -0.7702  0.1247
  125phy    O33 3371   3.044   5.454   2.834 -0.6177 -0.8224  0.1781
  125phy    H1B 3372   2.986   5.482   2.902 -0.5852  0.6309 -0.3548
  125phy    C12 3373   3.061   5.231   2.920 -0.3391  0.7665 -0.0600
  125phy    O11 3374   3.135   5.132   2.991  0.6799 -0.0037  0.3565
  125phy    H1A 3375   3.218   5.168   3.016 -0.0665  2.0852 -0.0048
  126phy    C35 3376   1.424   0.129   1.778 -0.2071 -0.3733  0.2207
  126phy    C33 3377   1.514   0.087   1.891 -0.2561 -0.1808  0.0631
  126phy    C34 3378   1.544   0.189   2.002 -0.0526  0.2612  0.1001
  126phy    C32 3379   1.460  -0.052   1.937 -0.0779  0.2215  0.6934
  126phy    C31 3380   1.567  -0.149   1.991 -0.0936  0.4542 -0.5638
  126phy    C30 3381   1.497  -0.279   2.030 -0.1257  0.1641 -0.4415
  126phy    C28 3382   1.579  -0.395   2.087 -0.0090  0.1161  0.1032
  126phy    C29 3383   1.494  -0.467   2.187  0.4602  0.0705 -0.2591
  126phy    C27 3384   1.650  -0.473   1.978  0.1823 -0.9587  0.0139
  126phy    C26 3385   1.769  -0.569   2.007  0.1313  0.2434 -0.4336
  126phy    C25 3386   1.866  -0.571   1.886  0.0633 -0.2122 -0.2535
  126phy    C23 3387   2.010  -0.632   1.913 -0.2837  0.0535 -0.2664
  126phy    C24 3388   2.058  -0.705   1.791 -0.0473  0.4653 -0.0294
  126phy    C22 3389   2.117  -0.532   1.958 -0.2108  0.5457 -0.3709
  126phy    C21 3390   2.166  -0.566   2.097 -0.2144  0.3587  0.3552
  126phy    C20 3391   2.276  -0.469   2.146 -0.3740  0.1299  0.5566
  126phy    C18 3392   2.334  -0.479   2.294  0.0147 -0.1387  0.7274
  126phy    O01 3393   2.400  -0.609   2.307  0.1762 -0.0196 -0.0220
  126phy    H01 3394   2.346  -0.685   2.315 -0.6361  0.5402 -0.1102
  126phy    C19 3395   2.454  -0.380   2.286  0.1733  0.3348 -0.5248
  126phy    C13 3396   2.233  -0.442   2.415 -0.0886 -1.1225 -0.3108
  126phy     H3 3397   2.167  -0.358   2.382 -0.5567 -2.2124 -2.3072
  126phy    O33 3398   2.296  -0.387   2.534 -0.1005 -0.2968 -0.0371
  126phy    H1B 3399   2.341  -0.309   2.506 -1.7128  0.0294 -1.9600
  126phy    C12 3400   2.124  -0.555   2.453  0.5104  0.2385  0.5153
  126phy    O11 3401   2.175  -0.661   2.527 -0.3942  0.1278 -0.0534
  126phy    H1A 3402   2.253  -0.639   2.575 -2.3049 -1.3426  4.1398
  127phy    C35 3403   3.919   5.058   1.758  0.1805  0.5248 -0.2759
  127phy    C33 3404   3.863   4.919   1.750  0.2062 -0.4127 -0.3521
  127phy    C34 3405   3.890   4.848   1.888 -0.1497 -0.2850  0.2828
  127phy    C32 3406   3.715   4.922   1.699  0.2345 -0.2073 -0.9821
  127phy    C31 3407   3.664   4.784   1.653 -0.2017  0.0752  0.4027
  127phy    C30 3408   3.518   4.794   1.619  0.4205  0.4568  0.3785
  127phy    C28 3409   3.447   4.668   1.550  0.4425 -0.0750 -0.1607
  127phy    C29 3410   3.396   4.560   1.649 -0.3514 -0.7359  0.1508
  127phy    C27 3411   3.325   4.726   1.472 -0.7921  0.1035 -0.4654
  127phy    C26 3412   3.317   4.665   1.332 -0.1042  0.1525  0.4002
  127phy    C25 3413   3.238   4.754   1.238 -0.1013 -0.2428 -0.4324
  127phy    C23 3414   3.229   4.713   1.087  0.4361 -0.3323 -0.3118
  127phy    C24 3415   3.094   4.654   1.045  0.7204 -0.5012 -0.1910
  127phy    C22 3416   3.251   4.820   0.985 -0.4045  0.0697  0.2699
  127phy    C21 3417   3.364   4.781   0.893 -0.4652 -0.0167 -0.2029
  127phy    C20 3418   3.405   4.883   0.782  0.4295  0.2411 -0.4100
  127phy    C18 3419   3.509   4.840   0.677  0.3586  0.0478 -0.3529
  127phy    O01 3420   3.601   4.745   0.741  0.6903 -0.0622  0.4379
  127phy    H01 3421   3.548   4.678   0.780 -1.1078  0.6256 -0.6711
  127phy    C19 3422   3.586   4.973   0.665  0.0340 -0.7243  0.0450
  127phy    C13 3423   3.436   4.777   0.547 -0.0032 -0.4736 -0.1958
  127phy     H3 3424   3.364   4.703   0.590  1.0748 -0.3140  2.0708
  127phy    O33 3425   3.346   4.864   0.475  0.3881  0.2055 -0.0176
  127phy    H1B 3426   3.378   4.888   0.390 -0.0786 -1.0560 -0.5867
  127phy    C12 3427   3.494   4.670   0.456 -0.2571  0.7165  0.2937
  127phy    O11 3428   3.594   4.587   0.512  0.1401 -0.1577 -0.0256
  127phy    H1A 3429   3.564   4.547   0.591 -0.5561  1.4561  0.5823
  128SOL     OW 3430   4.108   4.191   2.937  0.3777  0.0178  0.1612
  128SOL    HW1 3431   4.032   4.134   2.949 -0.3922  0.5963 -1.6880
  128SOL    HW2 3432   4.186   4.141   2.961  1.5108  1.1662 -0.9716
  128SOL     MW 3433   4.108   4.177   2.942  0.0022 -0.0100  0.0032
  129SOL     OW 3434   0.080   1.410   0.064  0.3072  0.0633 -0.3655
  129SOL    HW1 3435   0.089   1.319   0.091 -1.0518 -0.1476 -0.5750
  129SOL    HW2 3436   0.142   1.459   0.119 -1.8695  0.4034  1.9909
  129SOL     MW 3437   0.089   1.405   0.075  0.0022 -0.0100  0.0032
  130SOL     OW 3438   0.339   1.133   3.054 -0.2258 -0.1803  0.1402
  130SOL    HW1 3439   0.327   1.220   3.017  0.9218 -0.7918 -1.7770
  130SOL    HW2 3440   0.257   1.108   3.098 -0.5548  0.5963 -0.0188
  130SOL     MW 3441   0.326   1.141   3.055  0.0022 -0.0100  0.0032
  131SOL     OW 3442   2.208   0.676   2.528 -0.2909 -0.2355  0.1070
  131SOL    HW1 3443   2.252   0.758   2.504  0.8710 -0.7408  0.4611
  131SOL    HW2 3444   2.123   0.690   2.486  0.2247  1.3215 -0.5142
  131SOL     MW 3445   2.203   0.689   2.519  0.0022 -0.0100  0.0032
  132SOL     OW 3446   0.781   0.914   2.943  0.4297 -0.6403 -0.1196
  132SOL    HW1 3447   0.772   1.003   2.911  0.5234 -0.5491  0.1020
  132SOL    HW2 3448   0.715   0.923   3.012 -0.6973  2.5368 -1.4123
  132SOL     MW 3449   0.771   0.927   2.948  0.0022 -0.0100  0.0032
  133SOL     OW 3450   3.032   2.580   2.992  0.1270  0.0463 -0.5764
  133SOL    HW1 3451   3.115   2.534   2.995  0.9120  1.3745 -1.0039
  133SOL    HW2 3452   3.036   2.631   3.073  1.9086  0.0440 -0.6319
  133SOL     MW 3453   3.043   2.581   3.003  0.0022 -0.0100  0.0032
  134SOL     OW 3454   4.891   4.116   3.049  0.1810 -0.1319 -0.2171
  134SOL    HW1 3455   4.957   4.090   3.114  0.6355  0.2129 -0.5414
  134SOL    HW2 3456   4.877   4.208   3.070 -0.2945 -0.4108  0.7901
  134SOL     MW 3457   4.898   4.125   3.060  0.0022 -0.0100  0.0032
  135SOL     OW 3458   2.843   4.439   2.602  0.2250  0.1765 -0.6242
  135SOL    HW1 3459   2.797   4.385   2.666 -0.3952  1.0503 -0.3083
  135SOL    HW2 3460   2.767   4.454   2.546  0.5052 -0.6986 -1.2555
  135SOL     MW 3461   2.827   4.434   2.603  0.0022 -0.0100  0.0032
  136SOL     OW 3462   1.317   1.428   2.817 -0.4128  0.3117 -0.0394
  136SOL    HW1 3463   1.411   1.431   2.798 -0.0023 -0.5370  1.6391
  136SOL    HW2 3464   1.307   1.334   2.828 -1.0923  0.1767 -1.6149
  136SOL     MW 3465   1.328   1.416   2.816  0.0022 -0.0100  0.0032
  137SOL     OW 3466   2.823   2.818   2.888  0.3686 -0.0909  0.1119
  137SOL    HW1 3467   2.781   2.758   2.949 -1.5715  0.1923 -0.8622
  137SOL    HW2 3468   2.780   2.900   2.911 -0.0061 -0.1223 -0.4636
  137SOL     MW 3469   2.812   2.821   2.899  0.0022 -0.0100  0.0032
  138SOL     OW 3470   2.606   4.434   2.468 -0.1571  0.1502 -0.0318
  138SOL    HW1 3471   2.534   4.464   2.412 -0.4796 -0.3281  0.1238
  138SOL    HW2 3472   2.611   4.343   2.439  0.1930  0.2706 -0.3619
  138SOL     MW 3473   2.597   4.426   2.456  0.0022 -0.0100  0.0032
  139SOL     OW 3474   3.525   4.492   0.781  0.4740  0.0599  0.5360
  139SOL    HW1 3475   3.567   4.450   0.856  0.7319 -0.3729  0.1550
  139SOL    HW2 3476   3.467   4.425   0.745 -1.4381  1.4168  0.9659
  139SOL     MW 3477   3.523   4.478   0.786  0.0022 -0.0100  0.0032
  140SOL     OW 3478   3.266   4.110   0.109 -0.2550  0.5242 -0.1220
  140SOL    HW1 3479   3.218   4.077   0.034 -0.8831 -0.5206  0.7208
  140SOL    HW2 3480   3.288   4.200   0.082 -2.3840  2.1149  2.8730
  140SOL     MW 3481   3.263   4.118   0.096  0.0022 -0.0100  0.0032
  141SOL     OW 3482   3.528   1.644   2.756  0.2244 -0.0929 -0.2728
  141SOL    HW1 3483   3.576   1.726   2.768  1.1527 -0.6844  0.1509
  141SOL    HW2 3484   3.591   1.577   2.780 -0.6215 -1.0885 -0.7265
  141SOL     MW 3485   3.542   1.646   2.760  0.0022 -0.0100  0.0032
  142SOL     OW 3486   1.670   4.937   0.065 -0.0791 -0.4165 -0.1689
  142SOL    HW1 3487   1.764   4.919   0.053  0.2165 -0.1870  1.4660
  142SOL    HW2 3488   1.675   4.982   0.150  0.6855  1.3457 -1.0854
  142SOL     MW 3489   1.683   4.941   0.075  0.0022 -0.0100  0.0032
  143SOL     OW 3490   3.094   4.904   3.106 -0.3398  0.0682  0.0977
  143SOL    HW1 3491   3.019   4.910   3.165  0.1115  0.4436  0.6265
  143SOL    HW2 3492   3.113   4.988   3.065  1.5057 -1.0587 -1.5384
  143SOL     MW 3493   3.087   4.916   3.108  0.0022 -0.0100  0.0032
  144SOL     OW 3494   2.368   3.791   2.586 -0.2722  0.0250 -0.0879
  144SOL    HW1 3495   2.369   3.767   2.493 -0.7385 -0.1989 -0.0345
  144SOL    HW2 3496   2.283   3.825   2.611 -1.0105 -1.7129 -0.1174
  144SOL     MW 3497   2.357   3.792   2.577  0.0022 -0.0100  0.0032
  145SOL     OW 3498   2.547   1.269   0.121  0.0221  0.0452  0.0484
  145SOL    HW1 3499   2.615   1.316   0.073  1.0678 -0.8087  0.6513
  145SOL    HW2 3500   2.582   1.265   0.210  1.4805 -2.0667 -0.5297
  145SOL     MW 3501   2.560   1.275   0.126  0.0022 -0.0100  0.0032
  146SOL     OW 3502   3.806   4.888   0.249 -0.4430  0.3569  0.0419
  146SOL    HW1 3503   3.786   4.818   0.187  0.2901 -0.9829  1.2675
  146SOL    HW2 3504   3.880   4.855   0.301  0.2623  0.7959 -0.6552
  146SOL     MW 3505   3.813   4.874   0.248  0.0022 -0.0100  0.0032
  147SOL     OW 3506   2.282   1.310   3.092 -0.3815  0.1682 -0.1323
  147SOL    HW1 3507   2.244   1.393   3.121 -0.9639 -0.7008  1.7744
  147SOL    HW2 3508   2.367   1.304   3.135  0.1058  1.2576 -0.9243
  147SOL     MW 3509   2.288   1.321   3.102  0.0022 -0.0100  0.0032
  148SOL     OW 3510   1.170   4.436   0.089 -0.5260  0.2025  0.0879
  148SOL    HW1 3511   1.205   4.422   0.001 -0.7591  0.4829 -0.0497
  148SOL    HW2 3512   1.078   4.408   0.081 -0.6549  0.4098  0.7307
  148SOL     MW 3513   1.162   4.430   0.076  0.0022 -0.0100  0.0032
  149SOL     OW 3514   2.734   0.266   0.014  0.1308  0.1550 -0.2931
  149SOL    HW1 3515   2.796   0.207   0.056  1.3373  1.1890 -0.5376
  149SOL    HW2 3516   2.663   0.270   0.078  0.0767 -2.5340 -0.0656
  149SOL     MW 3517   2.733   0.259   0.028  0.0022 -0.0100  0.0032
  150SOL     OW 3518   4.252   4.339   0.210 -0.2532  0.3543  0.0037
  150SOL    HW1 3519   4.164   4.306   0.194  1.0670 -2.1016 -3.4447
  150SOL    HW2 3520   4.271   4.368   0.121 -0.6921  1.0054  0.1106
  150SOL     MW 3521   4.243   4.339   0.196  0.0022 -0.0100  0.0032
  151SOL     OW 3522   3.889   3.906   0.185  0.4159  0.1359  0.9990
  151SOL    HW1 3523   3.858   3.818   0.163 -0.5136  1.1301 -2.2400
  151SOL    HW2 3524   3.823   3.945   0.242  1.3894  1.1513  1.4528
  151SOL     MW 3525   3.876   3.899   0.189  0.0022 -0.0100  0.0032
  152SOL     OW 3526   1.075   1.453   0.066  0.1438 -0.0372  0.0134
  152SOL    HW1 3527   1.102   1.511   0.136 -0.7026 -0.2865  0.5542
  152SOL    HW2 3528   1.150   1.394   0.053  1.1641  1.4739 -1.3897
  152SOL     MW 3529   1.088   1.453   0.073  0.0022 -0.0100  0.0032
  153SOL     OW 3530   2.573   2.495   2.914  0.1263 -0.6202 -0.2703
  153SOL    HW1 3531   2.599   2.572   2.965  1.4479 -1.4601  0.3631
  153SOL    HW2 3532   2.656   2.456   2.889 -0.1482 -1.4501  0.0967
  153SOL     MW 3533   2.587   2.500   2.917  0.0022 -0.0100  0.0032
  154SOL     OW 3534   1.551   5.031   2.822 -0.1649 -0.4295  0.1823
  154SOL    HW1 3535   1.480   5.076   2.776  0.7000  0.5376 -0.2374
  154SOL    HW2 3536   1.563   5.092   2.895 -4.4145 -1.9078  2.4926
  154SOL     MW 3537   1.543   5.045   2.826  0.0022 -0.0100  0.0032
  155SOL     OW 3538   4.024   3.224   0.280  0.0815 -0.0627 -0.0310
  155SOL    HW1 3539   4.096   3.279   0.312  0.6784 -0.2753 -0.9688
  155SOL    HW2 3540   3.977   3.283   0.222 -1.0640  0.1724  1.1024
  155SOL     MW 3541   4.028   3.239   0.277  0.0022 -0.0100  0.0032
  156SOL     OW 3542   4.722   3.563   3.096 -0.2695  0.3740 -0.3453
  156SOL    HW1 3543   4.696   3.613   3.018 -0.9830  0.3918 -0.1090
  156SOL    HW2 3544   4.746   3.633   3.156  0.0784  0.6134 -0.7613
  156SOL     MW 3545   4.722   3.579   3.093  0.0022 -0.0100  0.0032
  157SOL     OW 3546   0.427   4.091   0.281  0.4064  0.7378  0.6759
  157SOL    HW1 3547   0.440   4.081   0.186 -1.1776 -0.4426  0.5422
  157SOL    HW2 3548   0.395   4.180   0.295 -0.4356  0.5136  0.2564
  157SOL     MW 3549   0.425   4.101   0.270  0.0022 -0.0100  0.0032
  158SOL     OW 3550   1.815   1.023   2.680  0.4698 -0.0219  0.1710
  158SOL    HW1 3551   1.812   0.948   2.740 -1.8222  1.3675  1.9727
  158SOL    HW2 3552   1.817   0.984   2.593 -1.4045  0.0201  0.0866
  158SOL     MW 3553   1.815   1.008   2.676  0.0022 -0.0100  0.0032
  159SOL     OW 3554   4.004   4.269   0.135  0.1631  0.3410  0.0117
  159SOL    HW1 3555   3.961   4.203   0.080  0.0674 -0.2070  0.7266
  159SOL    HW2 3556   3.968   4.249   0.222 -2.6020  2.4389 -0.5035
  159SOL     MW 3557   3.994   4.258   0.139  0.0022 -0.0100  0.0032
  160SOL     OW 3558   2.509   3.625   2.768 -0.2247  0.4583 -0.3893
  160SOL    HW1 3559   2.553   3.544   2.743 -0.5690  0.3980 -0.7935
  160SOL    HW2 3560   2.465   3.656   2.689 -1.0919 -1.0867 -0.5389
  160SOL     MW 3561   2.509   3.619   2.754  0.0022 -0.0100  0.0032
  161SOL     OW 3562   1.064   1.801   0.060 -0.2024 -0.2529 -0.1546
  161SOL    HW1 3563   1.088   1.729   0.001 -1.0419 -1.2458  0.6908
  161SOL    HW2 3564   1.112   1.873   0.019 -0.4499  0.1908  0.3229
  161SOL     MW 3565   1.073   1.801   0.047  0.0022 -0.0100  0.0032
  162SOL     OW 3566   4.931   3.675   2.839  0.6819 -0.2043 -0.0541
  162SOL    HW1 3567   4.980   3.593   2.846  0.0969 -0.6095 -0.6132
  162SOL    HW2 3568   4.996   3.743   2.857 -0.6723  0.7663  1.5068
  162SOL     MW 3569   4.946   3.674   2.843  0.0022 -0.0100  0.0032
  163SOL     OW 3570   2.486   1.304   2.820 -0.1208  0.2476  0.0524
  163SOL    HW1 3571   2.529   1.221   2.799  0.0417  0.3160  0.1152
  163SOL    HW2 3572   2.392   1.286   2.810 -0.2495 -0.0004  1.5764
  163SOL     MW 3573   2.479   1.291   2.816  0.0022 -0.0100  0.0032
  164SOL     OW 3574   2.888   0.074   0.160 -0.4800  0.4154  0.2211
  164SOL    HW1 3575   2.868  -0.020   0.158 -1.9137  0.6853 -2.2884
  164SOL    HW2 3576   2.963   0.081   0.219 -0.3834  1.7498 -0.0150
  164SOL     MW 3577   2.895   0.063   0.168  0.0022 -0.0100  0.0032
  165SOL     OW 3578   2.882   0.745   3.077 -0.2804  0.2397  0.1122
  165SOL    HW1 3579   2.823   0.772   3.147 -1.9859 -0.7084 -0.8946
  165SOL    HW2 3580   2.971   0.766   3.106 -0.6891  0.3619  1.3388
  165SOL     MW 3581   2.886   0.751   3.090  0.0022 -0.0100  0.0032
  166SOL     OW 3582   0.359   1.813   2.980 -0.0592  0.1434  0.0405
  166SOL    HW1 3583   0.379   1.793   3.071  2.3509 -0.8973 -0.6161
  166SOL    HW2 3584   0.291   1.880   2.989  0.3283  0.5171  0.2113
  166SOL     MW 3585   0.353   1.819   2.993  0.0022 -0.0100  0.0032
  167SOL     OW 3586   2.527   4.634   2.868 -0.6568  0.0253 -0.1593
  167SOL    HW1 3587   2.594   4.668   2.809 -0.6257  0.1305 -0.0656
  167SOL    HW2 3588   2.484   4.714   2.899  1.4692  1.4629 -0.7538
  167SOL     MW 3589   2.530   4.649   2.865  0.0022 -0.0100  0.0032
  168SOL     OW 3590   4.684   4.128   0.137  0.0983 -0.1352  0.0086
  168SOL    HW1 3591   4.633   4.049   0.118 -0.9731  0.2682  1.1043
  168SOL    HW2 3592   4.769   4.119   0.094 -0.1827  0.5325 -0.6990
  168SOL     MW 3593   4.688   4.116   0.129  0.0022 -0.0100  0.0032
  169SOL     OW 3594   2.990   3.748   2.998  0.2194  0.2303  0.5045
  169SOL    HW1 3595   3.034   3.833   2.995 -0.4530  0.5596 -2.0220
  169SOL    HW2 3596   2.912   3.765   2.945  0.5584  0.0098 -0.0685
  169SOL     MW 3597   2.986   3.762   2.991  0.0022 -0.0100  0.0032
  170SOL     OW 3598   0.155   4.652   0.121 -0.0967 -0.3267 -0.2988
  170SOL    HW1 3599   0.093   4.599   0.069  1.1535 -0.1060 -2.1003
  170SOL    HW2 3600   0.129   4.738   0.088 -1.4653  0.1972  1.9291
  170SOL     MW 3601   0.143   4.656   0.110  0.0022 -0.0100  0.0032
  171SOL     OW 3602   2.748   4.283   2.820  0.1227 -1.0968  0.2730
  171SOL    HW1 3603   2.714   4.349   2.881  0.0176  0.2308 -1.1577
  171SOL    HW2 3604   2.687   4.210   2.831 -1.7355  0.5558  1.8183
  171SOL     MW 3605   2.735   4.282   2.830  0.0022 -0.0100  0.0032
  172SOL     OW 3606   3.696   3.970   0.376  0.2480  0.1030  0.0454
  172SOL    HW1 3607   3.695   3.886   0.424 -0.1546 -0.5855 -1.1411
  172SOL    HW2 3608   3.618   3.962   0.321 -0.8802  0.1695  1.5491
  172SOL     MW 3609   3.685   3.958   0.375  0.0022 -0.0100  0.0032
  173SOL     OW 3610   0.418   1.752   0.124  0.0988  0.1989 -0.8295
  173SOL    HW1 3611   0.380   1.827   0.169 -0.1602 -1.0305  1.1357
  173SOL    HW2 3612   0.513   1.766   0.121  0.4132 -1.7829 -2.3417
  173SOL     MW 3613   0.425   1.764   0.130  0.0022 -0.0100  0.0032
  174SOL     OW 3614   0.739   0.696   0.208 -0.0878 -0.0101 -0.3604
  174SOL    HW1 3615   0.705   0.784   0.225  0.8197  0.0611  1.3672
  174SOL    HW2 3616   0.688   0.639   0.265 -1.0378 -1.0220 -2.1545
  174SOL     MW 3617   0.728   0.700   0.218  0.0022 -0.0100  0.0032
  175SOL     OW 3618   4.231   4.426   3.052  0.3039 -0.1733  0.4706
  175SOL    HW1 3619   4.169   4.357   3.030  1.1693 -0.6508 -0.5391
  175SOL    HW2 3620   4.281   4.428   2.971  1.9407  1.5030  1.4441
  175SOL     MW 3621   4.229   4.417   3.039  0.0022 -0.0100  0.0032
  176SOL     OW 3622   4.359   4.475   0.662  0.1592  0.4727  0.2238
  176SOL    HW1 3623   4.309   4.480   0.743  0.9522  2.3547  0.6320
  176SOL    HW2 3624   4.424   4.408   0.685 -1.3014 -1.7334 -1.5868
  176SOL     MW 3625   4.361   4.467   0.676  0.0022 -0.0100  0.0032
  177SOL     OW 3626   2.937   2.343   0.153  0.0512  0.2503  0.1587
  177SOL    HW1 3627   2.963   2.338   0.245 -0.4466 -1.6359  0.2470
  177SOL    HW2 3628   3.013   2.302   0.113 -0.6068  0.8507 -1.8008
  177SOL     MW 3629   2.950   2.337   0.160  0.0022 -0.0100  0.0032
  178SOL     OW 3630   1.213   2.282   0.101 -0.2892  0.7325 -0.3095
  178SOL    HW1 3631   1.245   2.303   0.188  0.7453  0.6425 -0.6443
  178SOL    HW2 3632   1.165   2.362   0.080 -1.4806  0.0726 -0.1466
  178SOL     MW 3633   1.211   2.295   0.110  0.0022 -0.0100  0.0032
  179SOL     OW 3634   3.539   3.828   3.055 -0.1669  0.6949 -0.2656
  179SOL    HW1 3635   3.496   3.744   3.041  1.0441  0.0124 -0.0794
  179SOL    HW2 3636   3.547   3.857   2.964  1.7249 -0.2902 -0.4789
  179SOL     MW 3637   3.535   3.821   3.041  0.0022 -0.0100  0.0032
  180SOL     OW 3638   4.474   4.592   0.436 -0.1774 -0.1854  0.2323
  180SOL    HW1 3639   4.397   4.634   0.397 -0.2100 -1.1568 -0.7956
  180SOL    HW2 3640   4.447   4.568   0.524 -1.0223 -0.2973 -0.0469
  180SOL     MW 3641   4.460   4.595   0.442  0.0022 -0.0100  0.0032
  181SOL     OW 3642   2.717   3.081   2.954  0.2113 -0.6811 -0.1189
  181SOL    HW1 3643   2.657   3.082   2.879 -1.4104  1.9809  1.0666
  181SOL    HW2 3644   2.726   3.176   2.967  0.3452 -0.6250 -0.5908
  181SOL     MW 3645   2.710   3.094   2.946  0.0022 -0.0100  0.0032
  182SOL     OW 3646   2.488   3.448   0.016  0.7162 -0.3100 -0.6118
  182SOL    HW1 3647   2.531   3.527   0.049 -1.1207  0.5270 -0.1341
  182SOL    HW2 3648   2.417   3.479  -0.040  1.8304 -1.1631 -2.6401
  182SOL     MW 3649   2.485   3.463   0.013  0.0022 -0.0100  0.0032
  183SOL     OW 3650   0.994   2.332   2.602  0.6656  0.2327 -0.3980
  183SOL    HW1 3651   0.997   2.247   2.646  0.3182  0.2302 -0.3753
  183SOL    HW2 3652   1.063   2.374   2.653  0.3088 -0.6631  0.8952
  183SOL     MW 3653   1.003   2.326   2.615  0.0022 -0.0100  0.0032
  184SOL     OW 3654   3.439   3.552   3.023 -0.1245  0.3099 -0.4180
  184SOL    HW1 3655   3.481   3.467   3.008  0.7447  0.1120  2.5144
  184SOL    HW2 3656   3.358   3.549   2.973 -1.3710 -0.5809  1.5683
  184SOL     MW 3657   3.434   3.541   3.014  0.0022 -0.0100  0.0032
  185SOL     OW 3658   1.858   4.261   2.758  0.0789 -0.0085  0.1277
  185SOL    HW1 3659   1.951   4.243   2.773  0.2283  0.9938  0.4441
  185SOL    HW2 3660   1.808   4.202   2.814 -0.8389 -0.0303 -0.6963
  185SOL     MW 3661   1.864   4.251   2.767  0.0022 -0.0100  0.0032
  186SOL     OW 3662   3.654   4.241   0.448 -0.4667  0.0270  0.4811
  186SOL    HW1 3663   3.674   4.148   0.440 -0.0674  0.1322  0.2254
  186SOL    HW2 3664   3.738   4.282   0.469 -0.4821  0.6992 -0.6614
  186SOL     MW 3665   3.668   4.234   0.450  0.0022 -0.0100  0.0032
  187SOL     OW 3666   0.770   1.163   2.844  0.1167 -0.0453 -0.1761
  187SOL    HW1 3667   0.696   1.152   2.784  0.0279  1.7202 -0.4433
  187SOL    HW2 3668   0.739   1.234   2.900  3.7329  0.3418  1.5747
  187SOL     MW 3669   0.756   1.171   2.844  0.0022 -0.0100  0.0032
  188SOL     OW 3670   3.503   3.978   0.183  0.0978 -0.1620  0.1744
  188SOL    HW1 3671   3.486   3.926   0.104  0.6238  0.2910 -0.2394
  188SOL    HW2 3672   3.429   4.038   0.183 -0.3873 -0.7349 -0.2313
  188SOL     MW 3673   3.491   3.979   0.172  0.0022 -0.0100  0.0032
  189SOL     OW 3674   2.208   2.609   3.037 -0.0620  0.4257  0.0162
  189SOL    HW1 3675   2.203   2.531   2.982  2.1447  0.3752 -0.2002
  189SOL    HW2 3676   2.119   2.644   3.039  0.1097  1.0109 -1.4537
  189SOL     MW 3677   2.196   2.603   3.030  0.0022 -0.0100  0.0032
  190SOL     OW 3678   0.687   1.702   0.038 -0.6902 -0.1189  0.3641
  190SOL    HW1 3679   0.737   1.630   0.076 -2.1132 -0.7388  1.1031
  190SOL    HW2 3680   0.668   1.671  -0.051  1.2204  0.4906 -0.3112
  190SOL     MW 3681   0.691   1.688   0.031  0.0022 -0.0100  0.0032
  191SOL     OW 3682   2.737   1.413   3.099 -0.1988 -0.0730  0.7667
  191SOL    HW1 3683   2.820   1.393   3.056 -1.7469 -1.1787 -1.9445
  191SOL    HW2 3684   2.687   1.449   3.026 -0.3598 -2.2097 -0.2291
  191SOL     MW 3685   2.741   1.415   3.084  0.0022 -0.0100  0.0032
  192SOL     OW 3686   2.378   0.894   2.870 -0.4244 -0.0634  0.6944
  192SOL    HW1 3687   2.312   0.835   2.833  0.5112  0.1836 -1.4885
  192SOL    HW2 3688   2.320   0.951   2.920  0.4996  1.4837  0.0860
  192SOL     MW 3689   2.362   0.894   2.872  0.0022 -0.0100  0.0032
  193SOL     OW 3690   1.839   2.434   2.857  0.6007 -0.2040  0.2489
  193SOL    HW1 3691   1.818   2.461   2.947  2.2889 -0.9473  0.9186
  193SOL    HW2 3692   1.771   2.472   2.803 -0.3234 -0.6594  1.0680
  193SOL     MW 3693   1.828   2.442   2.862  0.0022 -0.0100  0.0032
  194SOL     OW 3694   2.120   2.402   2.850 -0.5433 -0.4246  0.5772
  194SOL    HW1 3695   2.028   2.377   2.856 -0.9933  1.3370  1.5569
  194SOL    HW2 3696   2.145   2.375   2.762  0.4631  1.0436  0.3958
  194SOL     MW 3697   2.111   2.395   2.839  0.0022 -0.0100  0.0032
  195SOL     OW 3698   3.876   3.431   0.139  0.0478 -0.1316 -0.0862
  195SOL    HW1 3699   3.843   3.406   0.052 -1.1353  1.1082 -0.0256
  195SOL    HW2 3700   3.833   3.516   0.150  2.9646  1.2255  1.9798
  195SOL     MW 3701   3.866   3.439   0.129  0.0022 -0.0100  0.0032
  196SOL     OW 3702   2.355   2.943   0.246 -0.3346  0.2540 -0.0539
  196SOL    HW1 3703   2.436   2.937   0.297 -1.3748 -1.1914  1.5151
  196SOL    HW2 3704   2.372   3.005   0.176  0.0351  0.2701  0.0472
  196SOL     MW 3705   2.368   2.950   0.243  0.0022 -0.0100  0.0032
  197SOL     OW 3706   2.210   4.704   2.772  0.7589 -0.2135 -0.0097
  197SOL    HW1 3707   2.124   4.723   2.735  1.1020 -0.4625 -0.9417
  197SOL    HW2 3708   2.257   4.695   2.690 -1.9008 -0.2701 -1.6685
  197SOL     MW 3709   2.204   4.705   2.757  0.0022 -0.0100  0.0032
  198SOL     OW 3710   0.643   1.622   2.914 -0.3304  0.6138  0.1516
  198SOL    HW1 3711   0.607   1.665   2.837  1.4780  0.5388 -0.7848
  198SOL    HW2 3712   0.734   1.603   2.889 -0.4785  2.0120 -1.6388
  198SOL     MW 3713   0.650   1.625   2.901  0.0022 -0.0100  0.0032
  199SOL     OW 3714   1.834   0.799   2.827 -0.4943  0.7127 -0.0277
  199SOL    HW1 3715   1.920   0.794   2.867 -0.0750 -1.2881 -1.0708
  199SOL    HW2 3716   1.773   0.811   2.900 -1.1276 -1.0991 -0.2166
  199SOL     MW 3717   1.837   0.800   2.842  0.0022 -0.0100  0.0032
  200SOL     OW 3718   5.010   3.829   0.323 -0.3345  0.9138 -0.0835
  200SOL    HW1 3719   5.035   3.896   0.260 -0.2046  0.5560 -0.4161
  200SOL    HW2 3720   4.977   3.874   0.401 -1.0218 -0.5128  0.5004
  200SOL     MW 3721   5.009   3.844   0.325  0.0022 -0.0100  0.0032
  201SOL     OW 3722   0.477   3.395   2.800  0.1993  0.3708  0.3738
  201SOL    HW1 3723   0.490   3.336   2.874 -0.4737 -1.2194 -0.7070
  201SOL    HW2 3724   0.387   3.372   2.777 -0.5723  0.7334  2.7399
  201SOL     MW 3725   0.467   3.384   2.806  0.0022 -0.0100  0.0032
  202SOL     OW 3726   2.348   2.045   2.847 -0.1900  0.0803 -0.4685
  202SOL    HW1 3727   2.358   2.133   2.883  0.7141 -0.5803  1.0327
  202SOL    HW2 3728   2.328   1.998   2.928  1.7931  0.0189  0.0351
  202SOL     MW 3729   2.346   2.051   2.863  0.0022 -0.0100  0.0032
  203SOL     OW 3730   2.848   3.590   0.250 -0.4071 -0.3728  0.7209
  203SOL    HW1 3731   2.845   3.498   0.222 -0.9566  0.2070 -1.2579
  203SOL    HW2 3732   2.934   3.612   0.212 -1.0769  0.9791 -0.0729
  203SOL     MW 3733   2.859   3.581   0.241  0.0022 -0.0100  0.0032
  204SOL     OW 3734   4.767   3.755   0.178  0.1229 -0.5829  0.0833
  204SOL    HW1 3735   4.854   3.782   0.207  0.4261 -0.7591 -0.6451
  204SOL    HW2 3736   4.719   3.754   0.261 -0.5941  0.4416 -0.2889
  204SOL     MW 3737   4.772   3.759   0.193  0.0022 -0.0100  0.0032
  205SOL     OW 3738   2.225   1.226   2.836  0.2829 -0.2095  0.2623
  205SOL    HW1 3739   2.168   1.296   2.805 -0.4378 -0.5993  0.6832
  205SOL    HW2 3740   2.240   1.244   2.928 -1.0006 -0.0766  0.4598
  205SOL     MW 3741   2.220   1.238   2.844  0.0022 -0.0100  0.0032
  206SOL     OW 3742   0.579   0.510   0.024  0.5668  0.2758 -0.5294
  206SOL    HW1 3743   0.547   0.566  -0.046  1.4569 -0.8133 -1.8567
  206SOL    HW2 3744   0.635   0.568   0.077 -0.8741  0.9218  0.3540
  206SOL     MW 3745   0.583   0.525   0.022  0.0022 -0.0100  0.0032
  207SOL     OW 3746   3.359   3.483   0.171  0.1092  0.0983  0.1979
  207SOL    HW1 3747   3.365   3.516   0.081 -1.5304  0.7706  0.2963
  207SOL    HW2 3748   3.344   3.564   0.220  3.8349  0.9766  0.2008
  207SOL     MW 3749   3.358   3.498   0.166  0.0022 -0.0100  0.0032
  208SOL     OW 3750   3.153   3.985   2.996  0.2850 -0.0252  0.0238
  208SOL    HW1 3751   3.192   3.963   2.912  1.1682  1.1784  0.0930
  208SOL    HW2 3752   3.095   4.060   2.981  0.6729  0.0448 -1.2370
  208SOL     MW 3753   3.150   3.992   2.983  0.0022 -0.0100  0.0032
  209SOL     OW 3754   0.114   2.873   0.062 -0.1960  0.8089 -0.2233
  209SOL    HW1 3755   0.110   2.955   0.110 -1.1127 -1.3741  3.8629
  209SOL    HW2 3756   0.024   2.839   0.066  0.4123 -0.8318  0.5183
  209SOL     MW 3757   0.101   2.879   0.069  0.0022 -0.0100  0.0032
  210SOL     OW 3758   0.606   4.863   0.675 -0.0634  0.5585  0.2123
  210SOL    HW1 3759   0.697   4.835   0.675  0.1975  1.3848 -0.1496
  210SOL    HW2 3760   0.614   4.959   0.675 -0.9187  0.7708 -3.2667
  210SOL     MW 3761   0.619   4.872   0.675  0.0022 -0.0100  0.0032
  211SOL     OW 3762   1.919   3.837   2.806 -0.1266 -0.3683 -0.1259
  211SOL    HW1 3763   1.863   3.896   2.756  0.2904 -0.5342 -0.8009
  211SOL    HW2 3764   1.864   3.762   2.826  1.1767 -1.1125  0.8921
  211SOL     MW 3765   1.905   3.835   2.802  0.0022 -0.0100  0.0032
  212SOL     OW 3766   2.572   0.261   2.908 -0.1213  0.2279 -0.0263
  212SOL    HW1 3767   2.622   0.236   2.831  0.2883  2.2490 -0.4916
  212SOL    HW2 3768   2.628   0.247   2.984 -0.4179 -0.1293  0.1322
  212SOL     MW 3769   2.586   0.256   2.908  0.0022 -0.0100  0.0032
  213SOL     OW 3770   3.069   3.089   0.468  0.2931 -0.1260  0.1319
  213SOL    HW1 3771   2.979   3.123   0.472  0.8705  1.5635 -0.3831
  213SOL    HW2 3772   3.126   3.165   0.461  1.7516 -1.2544 -0.9049
  213SOL     MW 3773   3.065   3.103   0.468  0.0022 -0.0100  0.0032
  214SOL     OW 3774   0.504   3.271   3.029 -0.1246  0.0943 -0.1579
  214SOL    HW1 3775   0.596   3.281   3.053  0.4387  1.2102 -2.4485
  214SOL    HW2 3776   0.457   3.291   3.110  0.8022  0.4713  0.2917
  214SOL     MW 3777   0.510   3.275   3.043  0.0022 -0.0100  0.0032
  215SOL     OW 3778   1.187   2.440   2.786  0.0746  0.9838 -0.1064
  215SOL    HW1 3779   1.267   2.463   2.740  0.1383  0.8804 -0.0483
  215SOL    HW2 3780   1.208   2.355   2.825  0.6698  0.8130 -0.7994
  215SOL     MW 3781   1.200   2.432   2.785  0.0022 -0.0100  0.0032
  216SOL     OW 3782   0.548   0.914   3.091 -0.0590  0.0009 -0.3681
  216SOL    HW1 3783   0.489   0.988   3.076  0.1103  0.1974 -0.0951
  216SOL    HW2 3784   0.515   0.839   3.042 -0.1160 -1.0413  1.1623
  216SOL     MW 3785   0.536   0.914   3.083  0.0022 -0.0100  0.0032
  217SOL     OW 3786   2.131   1.835   2.542  0.1238  0.3025 -0.0568
  217SOL    HW1 3787   2.126   1.870   2.453  1.6194  2.3492  0.5734
  217SOL    HW2 3788   2.217   1.793   2.546 -0.7263 -1.4854  0.0371
  217SOL     MW 3789   2.142   1.834   2.531  0.0022 -0.0100  0.0032
  218SOL     OW 3790   2.761   2.241   3.076  0.4422 -0.3512  0.3811
  218SOL    HW1 3791   2.769   2.309   3.008  2.8491  1.1578  2.0180
  218SOL    HW2 3792   2.819   2.278   3.142  0.6376  1.9970 -1.0060
  218SOL     MW 3793   2.770   2.255   3.075  0.0022 -0.0100  0.0032
  219SOL     OW 3794   2.663   2.685   3.095  0.1118  0.2003 -0.3050
  219SOL    HW1 3795   2.715   2.657   3.171  1.4937  2.0487 -0.4916
  219SOL    HW2 3796   2.578   2.709   3.133 -0.6342 -1.7415 -0.6344
  219SOL     MW 3797   2.659   2.685   3.110  0.0022 -0.0100  0.0032
  220SOL     OW 3798   4.583   3.382   0.159  0.3128 -0.2893 -0.0321
  220SOL    HW1 3799   4.494   3.418   0.162  0.7437  0.7156  1.8812
  220SOL    HW2 3800   4.626   3.430   0.088  0.0366 -0.9792 -0.6803
  220SOL     MW 3801   4.577   3.393   0.150  0.0022 -0.0100  0.0032
  221SOL     OW 3802   0.339   1.489   0.138  0.3879 -0.1124 -0.6090
  221SOL    HW1 3803   0.356   1.489   0.044 -0.2439 -0.0985 -0.7342
  221SOL    HW2 3804   0.371   1.573   0.169 -1.0625 -0.4589  2.1448
  221SOL     MW 3805   0.345   1.500   0.129  0.0022 -0.0100  0.0032
  222SOL     OW 3806   1.813   1.299   2.658  0.0342 -0.1706 -0.2612
  222SOL    HW1 3807   1.767   1.333   2.581 -1.2970 -1.2994  0.0019
  222SOL    HW2 3808   1.775   1.212   2.666  0.7805 -0.3345  2.1780
  222SOL     MW 3809   1.802   1.292   2.649  0.0022 -0.0100  0.0032
  223SOL     OW 3810   4.838   4.371   0.011 -1.0455  0.4484  0.0180
  223SOL    HW1 3811   4.756   4.410  -0.021 -0.0932  0.6938 -2.3457
  223SOL    HW2 3812   4.846   4.401   0.102 -0.9576 -2.4321  1.0719
  223SOL     MW 3813   4.828   4.380   0.019  0.0022 -0.0100  0.0032
  224SOL     OW 3814   3.911   5.063   0.076  0.1130  0.2188  0.3974
  224SOL    HW1 3815   3.910   5.010  -0.004 -0.4286  1.0420 -0.1556
  224SOL    HW2 3816   3.880   5.001   0.142 -1.4069 -1.4447 -1.7252
  224SOL     MW 3817   3.907   5.048   0.074  0.0022 -0.0100  0.0032
  225SOL     OW 3818   4.987   3.469   3.090 -0.2083 -0.0003  0.1908
  225SOL    HW1 3819   4.986   3.462   3.185 -1.5914  2.3847  0.4180
  225SOL    HW2 3820   4.895   3.488   3.078 -0.0520  1.8718  1.5917
  225SOL     MW 3821   4.975   3.470   3.101  0.0022 -0.0100  0.0032
  226SOL     OW 3822   0.365   2.239   2.892  0.5388 -0.0047  0.3138
  226SOL    HW1 3823   0.346   2.310   2.953 -0.6913  0.9747 -1.1394
  226SOL    HW2 3824   0.449   2.264   2.853  0.8764  0.6277  1.3896
  226SOL     MW 3825   0.374   2.252   2.895  0.0022 -0.0100  0.0032
  227SOL     OW 3826   5.028   0.924   0.131 -0.0923 -0.3813  0.3536
  227SOL    HW1 3827   5.033   0.931   0.226 -0.9306  0.1420  0.3711
  227SOL    HW2 3828   4.949   0.975   0.114  0.3008  0.4920  1.0419
  227SOL     MW 3829   5.018   0.931   0.141  0.0022 -0.0100  0.0032
  228SOL     OW 3830   1.276   4.646   0.265  0.0187 -0.0994 -0.2117
  228SOL    HW1 3831   1.357   4.650   0.215 -0.3541  0.6553 -0.7702
  228SOL    HW2 3832   1.225   4.582   0.215  0.4439 -1.6914  1.2839
  228SOL     MW 3833   1.280   4.638   0.252  0.0022 -0.0100  0.0032
  229SOL     OW 3834   2.969   4.196   2.968  0.2590 -0.4654  0.2278
  229SOL    HW1 3835   3.002   4.281   2.996 -0.6902  0.1545 -0.4486
  229SOL    HW2 3836   2.894   4.221   2.914 -0.5393 -0.2305  1.4150
  229SOL     MW 3837   2.963   4.210   2.965  0.0022 -0.0100  0.0032
  230SOL     OW 3838   1.776   2.584   3.076  0.0199  0.5168  0.1264
  230SOL    HW1 3839   1.698   2.599   3.023 -1.6317 -1.8691  1.6697
  230SOL    HW2 3840   1.742   2.519   3.137 -0.2361  0.7086  0.1863
  230SOL     MW 3841   1.761   2.577   3.077  0.0022 -0.0100  0.0032
  231SOL     OW 3842   0.240   1.123   0.348  0.3634 -0.2044 -0.5216
  231SOL    HW1 3843   0.195   1.116   0.432  0.2022 -1.4645 -0.7042
  231SOL    HW2 3844   0.290   1.204   0.361 -0.4115 -0.0247  1.9668
  231SOL     MW 3845   0.241   1.133   0.361  0.0022 -0.0100  0.0032
  232SOL     OW 3846   3.127   3.363   0.024  0.6483  0.0045  0.2302
  232SOL    HW1 3847   3.181   3.403   0.093 -0.7524 -0.3965  1.6160
  232SOL    HW2 3848   3.136   3.427  -0.047 -0.3864  0.2059  0.2694
  232SOL     MW 3849   3.136   3.377   0.024  0.0022 -0.0100  0.0032
  233SOL     OW 3850   3.638   3.213   0.142 -0.4185 -0.1122 -0.0033
  233SOL    HW1 3851   3.660   3.299   0.179 -0.1015 -0.2202  0.0647
  233SOL    HW2 3852   3.551   3.194   0.175  0.2754  1.0095  2.7326
  233SOL     MW 3853   3.630   3.222   0.151  0.0022 -0.0100  0.0032
  234SOL     OW 3854   3.843   4.511   0.420 -0.6343  0.3275 -0.3505
  234SOL    HW1 3855   3.750   4.533   0.432 -0.8331 -0.8708  0.5003
  234SOL    HW2 3856   3.873   4.502   0.510  2.0905  0.4622 -1.1433
  234SOL     MW 3857   3.835   4.513   0.433  0.0022 -0.0100  0.0032
  235SOL     OW 3858   2.401   3.150   0.068 -0.7016  0.0991 -0.4097
  235SOL    HW1 3859   2.494   3.125   0.070 -0.4267  1.1215  0.5606
  235SOL    HW2 3860   2.414   3.243   0.088 -0.0239 -0.1552  0.4362
  235SOL     MW 3861   2.415   3.159   0.071  0.0022 -0.0100  0.0032
  236SOL     OW 3862   1.933   1.638   2.625 -0.4404 -0.4331  0.7704
  236SOL    HW1 3863   1.976   1.723   2.614 -2.6448  0.5852 -0.6778
  236SOL    HW2 3864   1.844   1.660   2.653 -1.0491 -0.2672 -1.1842
  236SOL     MW 3865   1.927   1.652   2.627  0.0022 -0.0100  0.0032
  237SOL     OW 3866   2.117   1.047   2.665 -0.1030  0.1583  0.3384
  237SOL    HW1 3867   2.154   1.108   2.729 -1.2339  1.4203 -0.1732
  237SOL    HW2 3868   2.025   1.072   2.673  0.0166  0.2272  1.5972
  237SOL     MW 3869   2.110   1.059   2.674  0.0022 -0.0100  0.0032
  238SOL     OW 3870   3.910   4.532   0.145  0.4954 -0.1302  0.3950
  238SOL    HW1 3871   3.936   4.440   0.141  1.1430  0.0758 -0.3654
  238SOL    HW2 3872   3.881   4.533   0.236 -3.1730 -1.2071 -0.5736
  238SOL     MW 3873   3.910   4.520   0.156  0.0022 -0.0100  0.0032
  239SOL     OW 3874   3.084   3.656   0.129  0.4400 -0.2106  0.1254
  239SOL    HW1 3875   3.094   3.746   0.162 -2.1559  0.1360  0.1580
  239SOL    HW2 3876   3.063   3.673   0.037 -0.0984 -2.3950 -0.1983
  239SOL     MW 3877   3.082   3.670   0.121  0.0022 -0.0100  0.0032
  240SOL     OW 3878   2.854   4.888   0.126  0.2679 -0.2563 -0.1135
  240SOL    HW1 3879   2.772   4.905   0.079  0.3726 -0.9353 -0.5596
  240SOL    HW2 3880   2.846   4.804   0.171  1.3678  0.0087  0.6084
  240SOL     MW 3881   2.842   4.879   0.126  0.0022 -0.0100  0.0032
  241SOL     OW 3882   3.014   4.654   0.340 -0.3199  0.4582  0.1885
  241SOL    HW1 3883   3.020   4.728   0.401  1.2125  2.9970 -2.7981
  241SOL    HW2 3884   3.068   4.675   0.264  2.3179 -0.1703  1.7619
  241SOL     MW 3885   3.022   4.667   0.338  0.0022 -0.0100  0.0032
  242SOL     OW 3886   5.039   3.925   2.928  0.2210 -0.0748 -0.0838
  242SOL    HW1 3887   5.006   3.933   2.839 -0.7887 -1.5014  0.1319
  242SOL    HW2 3888   4.985   3.993   2.969  1.9801 -0.4561  3.2208
  242SOL     MW 3889   5.027   3.935   2.922  0.0022 -0.0100  0.0032
  243SOL     OW 3890   2.118   4.244   2.851  0.2984 -0.0890 -0.0932
  243SOL    HW1 3891   2.203   4.219   2.814 -0.6494  0.7493 -3.2168
  243SOL    HW2 3892   2.133   4.330   2.890 -0.1435  0.1775 -0.4918
  243SOL     MW 3893   2.131   4.252   2.851  0.0022 -0.0100  0.0032
  244SOL     OW 3894   3.062   4.468   3.065 -0.0533  0.3922  0.3066
  244SOL    HW1 3895   3.040   4.471   3.158  0.4549 -1.1309  0.5085
  244SOL    HW2 3896   3.015   4.543   3.029  2.3076  1.3510 -1.0357
  244SOL     MW 3897   3.053   4.478   3.072  0.0022 -0.0100  0.0032
  245SOL     OW 3898   1.087   0.952   2.696  0.2949 -0.3969 -0.3223
  245SOL    HW1 3899   1.091   0.892   2.770 -0.8990 -0.4224 -0.2686
  245SOL    HW2 3900   1.000   0.939   2.660 -0.4079  3.4055 -0.3748
  245SOL     MW 3901   1.076   0.942   2.701  0.0022 -0.0100  0.0032
  246SOL     OW 3902   2.800   0.502   2.942  0.2482 -0.6854  0.2116
  246SOL    HW1 3903   2.834   0.574   2.996  2.1777 -0.0428 -1.6973
  246SOL    HW2 3904   2.761   0.440   3.003 -3.3161  1.8474  0.8189
  246SOL     MW 3905   2.800   0.503   2.958  0.0022 -0.0100  0.0032
  247SOL     OW 3906   2.309   0.315   2.909  0.2811  0.0496  0.2898
  247SOL    HW1 3907   2.307   0.380   2.840  1.6703 -0.0317  0.1527
  247SOL    HW2 3908   2.404   0.303   2.914  0.6864  3.0107  1.8049
  247SOL     MW 3909   2.321   0.322   2.901  0.0022 -0.0100  0.0032
  248SOL     OW 3910   0.086   0.161   2.866 -0.0686 -0.2603 -0.4167
  248SOL    HW1 3911   0.010   0.202   2.908  1.6361  2.0732  0.5519
  248SOL    HW2 3912   0.072   0.173   2.772  0.0575  1.8516 -0.2063
  248SOL     MW 3913   0.074   0.168   2.859  0.0022 -0.0100  0.0032
  249SOL     OW 3914   0.893   1.567   2.833  0.2207 -0.1147 -0.2785
  249SOL    HW1 3915   0.982   1.580   2.866  0.5755 -2.3376 -0.1540
  249SOL    HW2 3916   0.908   1.494   2.773  3.6302 -2.1838  2.6627
  249SOL     MW 3917   0.907   1.559   2.830  0.0022 -0.0100  0.0032
  250SOL     OW 3918   5.063   4.020   0.127 -0.0706 -0.0588 -0.0273
  250SOL    HW1 3919   5.111   4.075   0.189  1.6937 -0.4483 -0.9914
  250SOL    HW2 3920   5.128   3.952   0.115 -0.3997 -0.5864  1.0282
  250SOL     MW 3921   5.078   4.018   0.134  0.0022 -0.0100  0.0032
  251SOL     OW 3922   3.136   2.933   0.264  0.6310 -0.3161 -0.0466
  251SOL    HW1 3923   3.124   2.975   0.179 -0.6897 -0.9110 -0.1872
  251SOL    HW2 3924   3.107   2.993   0.332 -1.1954 -1.3289  0.1341
  251SOL     MW 3925   3.130   2.946   0.262  0.0022 -0.0100  0.0032
  252SOL     OW 3926   2.189   4.496   2.951  0.0257 -0.3168 -0.3741
  252SOL    HW1 3927   2.206   4.525   3.040 -1.1633 -1.0493  0.1152
  252SOL    HW2 3928   2.210   4.571   2.895  2.1766 -0.8355 -0.3381
  252SOL     MW 3929   2.194   4.510   2.955  0.0022 -0.0100  0.0032
  253SOL     OW 3930   2.143   0.599   2.986 -0.1228  0.5625  0.3448
  253SOL    HW1 3931   2.220   0.633   3.031 -0.5035  1.5771  0.2591
  253SOL    HW2 3932   2.151   0.623   2.894  1.1626 -1.5033 -0.1389
  253SOL     MW 3933   2.154   0.607   2.980  0.0022 -0.0100  0.0032
  254SOL     OW 3934   3.027   2.210   2.861 -0.2091  0.0337  0.3034
  254SOL    HW1 3935   2.963   2.139   2.861 -1.1834  0.8902  0.1309
  254SOL    HW2 3936   3.090   2.186   2.794  0.8142  0.0593  1.2277
  254SOL     MW 3937   3.027   2.198   2.852  0.0022 -0.0100  0.0032
  255SOL     OW 3938   0.719   2.530   2.853  0.6141  0.5049  0.4928
  255SOL    HW1 3939   0.750   2.525   2.762 -0.0391 -3.1662  0.3412
  255SOL    HW2 3940   0.799   2.526   2.905  1.5023  0.7094 -0.8185
  255SOL     MW 3941   0.734   2.529   2.848  0.0022 -0.0100  0.0032
  256SOL     OW 3942   0.614   3.812   2.769 -0.0128 -0.0492 -0.1199
  256SOL    HW1 3943   0.558   3.808   2.691  0.2497 -0.1107 -0.3044
  256SOL    HW2 3944   0.681   3.745   2.755 -1.3109 -1.2062 -1.1725
  256SOL     MW 3945   0.615   3.802   2.757  0.0022 -0.0100  0.0032
  257SOL     OW 3946   2.724   3.341   3.048 -0.4102  0.0215  0.5737
  257SOL    HW1 3947   2.763   3.401   2.984  0.0037 -0.7529  0.0790
  257SOL    HW2 3948   2.643   3.384   3.077 -0.2561 -1.0770  2.8327
  257SOL     MW 3949   2.719   3.355   3.043  0.0022 -0.0100  0.0032
  258SOL     OW 3950   3.613   3.684   0.396 -0.2398  0.9649 -0.2494
  258SOL    HW1 3951   3.522   3.707   0.382 -0.4318  1.0939  1.0969
  258SOL    HW2 3952   3.614   3.652   0.486 -0.2022  0.4169 -0.4435
  258SOL     MW 3953   3.601   3.683   0.406  0.0022 -0.0100  0.0032
  259SOL     OW 3954   3.050   2.953   2.936 -0.0393 -0.2099 -0.1927
  259SOL    HW1 3955   2.970   2.902   2.928  0.2650 -0.4537 -2.1890
  259SOL    HW2 3956   3.118   2.888   2.916 -0.8220 -1.8234  1.9693
  259SOL     MW 3957   3.049   2.938   2.933  0.0022 -0.0100  0.0032
  260SOL     OW 3958   3.269   3.288   0.426  0.0431  0.3506  0.3854
  260SOL    HW1 3959   3.312   3.258   0.346 -1.5882 -0.1954 -0.3218
  260SOL    HW2 3960   3.329   3.258   0.494  1.4434  1.0329 -0.4941
  260SOL     MW 3961   3.283   3.280   0.424  0.0022 -0.0100  0.0032
  261SOL     OW 3962   1.283   0.380   0.028  0.1528  0.0685 -0.5168
  261SOL    HW1 3963   1.327   0.459   0.059 -0.0794  0.3902 -1.0016
  261SOL    HW2 3964   1.227   0.415  -0.042 -0.0762 -1.1857 -0.9877
  261SOL     MW 3965   1.282   0.395   0.023  0.0022 -0.0100  0.0032
  262SOL     OW 3966   3.582   3.429   0.303 -0.3847 -0.2690  0.0070
  262SOL    HW1 3967   3.615   3.515   0.330  1.2438 -0.8868  0.1385
  262SOL    HW2 3968   3.498   3.451   0.263 -1.8428  0.5147  3.2121
  262SOL     MW 3969   3.576   3.444   0.301  0.0022 -0.0100  0.0032
  263SOL     OW 3970   2.427   4.454   2.675  0.1218 -0.5686  0.1395
  263SOL    HW1 3971   2.499   4.464   2.613  0.1650  0.8615  0.3987
  263SOL    HW2 3972   2.439   4.529   2.732  0.5629  0.5433 -1.3489
  263SOL     MW 3973   2.438   4.465   2.674  0.0022 -0.0100  0.0032
  264SOL     OW 3974   3.480   4.231   2.913  0.3147  0.2270  0.0942
  264SOL    HW1 3975   3.548   4.290   2.882 -1.5341  1.7204 -1.3385
  264SOL    HW2 3976   3.420   4.288   2.960 -0.6356  0.1359 -0.9772
  264SOL     MW 3977   3.481   4.246   2.915  0.0022 -0.0100  0.0032
  265SOL     OW 3978   0.567   4.069   2.870  0.1880  0.4908 -0.2490
  265SOL    HW1 3979   0.572   3.976   2.848  0.8785 -0.0027  1.7541
  265SOL    HW2 3980   0.525   4.061   2.956  2.2182 -0.5990  0.7129
  265SOL     MW 3981   0.562   4.055   2.878  0.0022 -0.0100  0.0032
  266SOL     OW 3982   4.095   3.084   0.618 -0.2359 -0.2166 -0.0939
  266SOL    HW1 3983   4.090   3.015   0.684  0.6742 -0.0718  0.1340
  266SOL    HW2 3984   4.004   3.087   0.587 -1.2405 -1.6309  2.3893
  266SOL     MW 3985   4.082   3.075   0.623  0.0022 -0.0100  0.0032
  267SOL     OW 3986   0.230   3.513   3.022  0.3282 -0.3527  0.1624
  267SOL    HW1 3987   0.302   3.574   3.006 -0.4954  0.3425 -1.0954
  267SOL    HW2 3988   0.157   3.575   3.021  1.2540  0.8376 -2.0986
  267SOL     MW 3989   0.229   3.529   3.020  0.0022 -0.0100  0.0032
  268SOL     OW 3990   4.533   4.235   3.035  0.8341  0.5948  0.7582
  268SOL    HW1 3991   4.592   4.262   2.966 -0.4917  0.6661 -0.3883
  268SOL    HW2 3992   4.588   4.203   3.107 -1.0493 -0.9049  1.6290
  268SOL     MW 3993   4.548   4.234   3.036  0.0022 -0.0100  0.0032
  269SOL     OW 3994   2.830   2.409   2.895  0.2675  0.2941 -0.3929
  269SOL    HW1 3995   2.887   2.470   2.942  1.2631 -0.1276 -1.0162
  269SOL    HW2 3996   2.896   2.360   2.846 -0.6641 -1.2305 -0.1915
  269SOL     MW 3997   2.846   2.411   2.895  0.0022 -0.0100  0.0032
  270SOL     OW 3998   3.236   2.216   2.684 -0.3375 -0.7437 -0.1830
  270SOL    HW1 3999   3.320   2.201   2.728  0.2213  2.7681  0.2269
  270SOL    HW2 4000   3.231   2.144   2.621  1.4704 -1.4155  0.3722
  270SOL     MW 4001   3.247   2.204   2.681  0.0022 -0.0100  0.0032
  271SOL     OW 4002   2.697   4.402   0.176  0.2242 -0.3177 -0.4408
  271SOL    HW1 4003   2.791   4.388   0.180  0.2495  0.1158  0.9214
  271SOL    HW2 4004   2.682   4.424   0.084  1.5073 -0.2534 -0.6446
  271SOL     MW 4005   2.707   4.403   0.164  0.0022 -0.0100  0.0032
  272SOL     OW 4006   3.308   4.381   3.064  0.2082 -0.3424  0.3117
  272SOL    HW1 4007   3.223   4.424   3.058  0.2577  0.0954  2.1246
  272SOL    HW2 4008   3.366   4.454   3.087 -1.3359  0.1045  3.2677
  272SOL     MW 4009   3.305   4.396   3.066  0.0022 -0.0100  0.0032
  273SOL     OW 4010   4.028   3.981   0.426  0.2108  0.1677  0.0022
  273SOL    HW1 4011   4.086   3.907   0.443  0.4065  0.0609 -1.0744
  273SOL    HW2 4012   4.004   3.957   0.336  0.6445 -2.9730  0.6493
  273SOL     MW 4013   4.032   3.968   0.416  0.0022 -0.0100  0.0032
  274SOL     OW 4014   2.441   2.449   0.272  0.1577  0.1521 -0.3025
  274SOL    HW1 4015   2.411   2.525   0.223  0.0312  0.1893 -0.1691
  274SOL    HW2 4016   2.478   2.392   0.205 -0.9591  0.5608 -1.2942
  274SOL     MW 4017   2.442   2.452   0.257  0.0022 -0.0100  0.0032
  275SOL     OW 4018   2.964   4.387   0.228  0.2103  0.0232 -0.1472
  275SOL    HW1 4019   2.991   4.472   0.261  0.1937 -0.6071  1.5789
  275SOL    HW2 4020   3.028   4.326   0.264  0.0502  0.4212  0.8444
  275SOL     MW 4021   2.976   4.390   0.237  0.0022 -0.0100  0.0032
  276SOL     OW 4022   2.245   2.090   2.604 -0.6578  0.2809 -0.0880
  276SOL    HW1 4023   2.188   2.015   2.589 -0.1209 -0.3189  0.8196
  276SOL    HW2 4024   2.283   2.067   2.689  0.5423 -1.1450 -0.9531
  276SOL     MW 4025   2.243   2.077   2.613  0.0022 -0.0100  0.0032
  277SOL     OW 4026   2.873   3.332   0.176 -0.2688 -0.1258 -0.1084
  277SOL    HW1 4027   2.954   3.301   0.136  0.5260  0.1980  1.2130
  277SOL    HW2 4028   2.811   3.324   0.103  0.5291 -3.1988 -0.5967
  277SOL     MW 4029   2.876   3.327   0.161  0.0022 -0.0100  0.0032
  278SOL     OW 4030   0.700   4.511   0.561  0.1998  0.4441  0.0254
  278SOL    HW1 4031   0.613   4.550   0.561 -0.1759 -0.2806 -1.6714
  278SOL    HW2 4032   0.688   4.441   0.625 -3.9733  3.0227  2.5979
  278SOL     MW 4033   0.687   4.507   0.569  0.0022 -0.0100  0.0032
  279SOL     OW 4034   2.398   2.675   0.110 -0.2255 -0.1522  0.1280
  279SOL    HW1 4035   2.326   2.672   0.047  1.5213 -1.3410 -1.9647
  279SOL    HW2 4036   2.376   2.760   0.147 -1.9075 -0.1897 -0.6989
  279SOL     MW 4037   2.386   2.686   0.106  0.0022 -0.0100  0.0032
  280SOL     OW 4038   2.261   0.438   2.653 -0.1077  0.1957 -0.1555
  280SOL    HW1 4039   2.167   0.434   2.668 -0.0525  1.1977  0.5319
  280SOL    HW2 4040   2.268   0.513   2.595  0.8704 -0.6929 -1.2557
  280SOL     MW 4041   2.250   0.447   2.647  0.0022 -0.0100  0.0032
  281SOL     OW 4042   4.595   4.345   0.722 -0.3383  0.0556 -0.0311
  281SOL    HW1 4043   4.643   4.381   0.648  0.1668 -2.3956 -0.9906
  281SOL    HW2 4044   4.576   4.259   0.685 -0.2156 -0.2981  0.7156
  281SOL     MW 4045   4.599   4.338   0.707  0.0022 -0.0100  0.0032
  282SOL     OW 4046   0.451   3.768   0.070 -0.4210 -0.2270 -0.1209
  282SOL    HW1 4047   0.439   3.719  -0.012 -3.0047 -0.3671  0.2605
  282SOL    HW2 4048   0.364   3.765   0.109 -0.8544  2.8160 -0.5859
  282SOL     MW 4049   0.438   3.761   0.064  0.0022 -0.0100  0.0032
  283SOL     OW 4050   2.725   3.757   2.918  0.2248 -0.0306  0.3042
  283SOL    HW1 4051   2.699   3.724   3.004 -0.4431 -0.1399  0.0663
  283SOL    HW2 4052   2.651   3.732   2.863  1.5030 -2.0433 -0.6085
  283SOL     MW 4053   2.712   3.749   2.922  0.0022 -0.0100  0.0032
  284SOL     OW 4054   3.783   2.985   0.223 -0.1650 -0.4850 -0.1996
  284SOL    HW1 4055   3.733   3.064   0.205 -0.0609 -0.2099  0.6505
  284SOL    HW2 4056   3.744   2.918   0.167  0.9287 -1.1164 -0.2383
  284SOL     MW 4057   3.772   2.987   0.213  0.0022 -0.0100  0.0032
  285SOL     OW 4058   2.381   1.998   0.165 -0.6246  0.4461  0.1183
  285SOL    HW1 4059   2.331   2.047   0.230  0.0987  2.7136 -0.8935
  285SOL    HW2 4060   2.436   2.068   0.128  0.4343 -0.6460 -0.4414
  285SOL     MW 4061   2.382   2.014   0.168  0.0022 -0.0100  0.0032
  286SOL     OW 4062   0.431   4.027   3.105 -0.2644  0.4247 -0.2851
  286SOL    HW1 4063   0.347   4.012   3.060 -0.9847  3.7099 -0.2811
  286SOL    HW2 4064   0.436   3.941   3.147 -0.4775 -0.0714 -1.2277
  286SOL     MW 4065   0.421   4.013   3.105  0.0022 -0.0100  0.0032
  287SOL     OW 4066   2.723   4.496   3.021 -0.0400  0.4172  0.0885
  287SOL    HW1 4067   2.650   4.549   2.989  2.3369  2.3915 -2.6861
  287SOL    HW2 4068   2.793   4.562   3.012  0.8735 -0.7512 -2.3288
  287SOL     MW 4069   2.723   4.512   3.015  0.0022 -0.0100  0.0032
  288SOL     OW 4070   4.134   4.659   0.044  0.0064  0.1467 -0.2182
  288SOL    HW1 4071   4.149   4.579  -0.005  0.7862  0.4200 -0.4500
  288SOL    HW2 4072   4.052   4.641   0.089 -0.1566  0.8994 -0.1896
  288SOL     MW 4073   4.125   4.646   0.043  0.0022 -0.0100  0.0032
  289SOL     OW 4074   3.561   4.365   0.195  0.3413 -0.0174  0.1400
  289SOL    HW1 4075   3.604   4.318   0.123  1.0074  1.6504 -0.6069
  289SOL    HW2 4076   3.590   4.314   0.271 -1.0667 -1.3252 -0.1501
  289SOL     MW 4077   3.571   4.352   0.196  0.0022 -0.0100  0.0032
  290SOL     OW 4078   3.984   4.766   0.409  0.0941  0.4164  0.0477
  290SOL    HW1 4079   3.941   4.796   0.490 -0.0702  0.5684 -0.0965
  290SOL    HW2 4080   3.941   4.681   0.402 -1.5223  1.2538 -0.8331
  290SOL     MW 4081   3.972   4.759   0.419  0.0022 -0.0100  0.0032
  291SOL     OW 4082   2.538   4.015   2.610  0.0336 -0.4764 -0.1743
  291SOL    HW1 4083   2.562   4.008   2.703 -2.3999  0.5721  0.6183
  291SOL    HW2 4084   2.492   3.932   2.600 -1.1001  0.1237 -0.0362
  291SOL     MW 4085   2.535   4.003   2.621  0.0022 -0.0100  0.0032
  292SOL     OW 4086   0.078   4.118   0.352 -0.5400 -0.0782  0.2763
  292SOL    HW1 4087   0.058   4.169   0.431  0.4352 -0.4266  0.7682
  292SOL    HW2 4088   0.134   4.049   0.388  0.6852  0.3321 -0.7562
  292SOL     MW 4089   0.083   4.116   0.368  0.0022 -0.0100  0.0032
  293SOL     OW 4090   1.876   0.587   2.626  0.3187  0.0956  0.3421
  293SOL    HW1 4091   1.840   0.640   2.697  0.8781 -0.0980  0.7718
  293SOL    HW2 4092   1.925   0.520   2.674  0.4424 -0.0836 -0.0272
  293SOL     MW 4093   1.877   0.585   2.642  0.0022 -0.0100  0.0032
  294SOL     OW 4094   3.731   1.441   2.836 -0.0693 -0.0898  0.0416
  294SOL    HW1 4095   3.707   1.356   2.799  0.1766 -0.8545  1.5683
  294SOL    HW2 4096   3.793   1.475   2.771 -0.0814  0.0511  0.1031
  294SOL     MW 4097   3.736   1.435   2.822  0.0022 -0.0100  0.0032
  295SOL     OW 4098   2.008   0.394   2.764  0.1466 -0.1116 -0.2182
  295SOL    HW1 4099   1.949   0.322   2.744 -1.1833  0.7907  0.2915
  295SOL    HW2 4100   2.005   0.390   2.860 -0.2564 -1.1412 -0.2640
  295SOL     MW 4101   2.000   0.384   2.774  0.0022 -0.0100  0.0032
  296SOL     OW 4102   2.533   1.018   0.012  0.0812  0.2173 -0.2125
  296SOL    HW1 4103   2.581   1.018  -0.071  0.9150  0.0467  0.2538
  296SOL    HW2 4104   2.545   1.109   0.039 -0.9258  0.5894 -0.9708
  296SOL     MW 4105   2.541   1.030   0.005  0.0022 -0.0100  0.0032
  297SOL     OW 4106   3.857   3.115   0.457 -0.0846 -0.4099 -0.1119
  297SOL    HW1 4107   3.913   3.173   0.405  0.6124 -0.3819  0.6554
  297SOL    HW2 4108   3.832   3.055   0.388 -1.4476 -0.7890  0.6632
  297SOL     MW 4109   3.861   3.115   0.441  0.0022 -0.0100  0.0032
  298SOL     OW 4110   1.732   4.088   2.918  0.1021  0.0693  0.1417
  298SOL    HW1 4111   1.649   4.104   2.963  0.3845 -0.3563  0.8371
  298SOL    HW2 4112   1.779   4.035   2.982 -0.5570 -0.0853  0.5038
  298SOL     MW 4113   1.728   4.083   2.933  0.0022 -0.0100  0.0032
  299SOL     OW 4114   2.649   3.664   0.068 -0.5652 -0.2451  0.3214
  299SOL    HW1 4115   2.716   3.630   0.128 -1.1120  0.9893  1.6928
  299SOL    HW2 4116   2.654   3.759   0.080  0.0932  0.1383 -2.3487
  299SOL     MW 4117   2.659   3.672   0.078  0.0022 -0.0100  0.0032
  300SOL     OW 4118   1.111   1.624   0.274 -0.3484 -0.2281 -0.1511
  300SOL    HW1 4119   1.157   1.661   0.350 -0.7369 -0.1114  0.0306
  300SOL    HW2 4120   1.093   1.704   0.226 -1.8319  0.1672  0.9893
  300SOL     MW 4121   1.115   1.640   0.278  0.0022 -0.0100  0.0032
  301SOL     OW 4122   0.119   1.114   0.104  0.6677 -0.0008 -0.0513
  301SOL    HW1 4123   0.060   1.040   0.116  1.6043 -0.9939 -1.3251
  301SOL    HW2 4124   0.176   1.120   0.182 -0.0267 -0.0688  0.4670
  301SOL     MW 4125   0.119   1.105   0.116  0.0022 -0.0100  0.0032
  302SOL     OW 4126   2.728   0.094   2.742 -0.2326  0.5847 -0.2905
  302SOL    HW1 4127   2.769   0.145   2.672 -1.9214  1.8021 -0.4296
  302SOL    HW2 4128   2.791   0.023   2.756  0.5144  1.3888  0.5745
  302SOL     MW 4129   2.742   0.091   2.735  0.0022 -0.0100  0.0032
  303SOL     OW 4130   0.007   2.628   2.961  0.0319 -0.0844 -0.1359
  303SOL    HW1 4131   0.090   2.667   2.931  0.0711 -0.1462 -0.1087
  303SOL    HW2 4132  -0.013   2.554   2.903 -0.4062  1.0146 -1.4423
  303SOL     MW 4133   0.015   2.623   2.949  0.0022 -0.0100  0.0032
  304SOL     OW 4134   2.161   3.923   2.711 -0.0319 -0.8987  0.0130
  304SOL    HW1 4135   2.081   3.881   2.740 -1.7613  1.9105 -0.2895
  304SOL    HW2 4136   2.128   3.996   2.659 -1.8234 -1.1204  0.7890
  304SOL     MW 4137   2.146   3.927   2.708  0.0022 -0.0100  0.0032
  305SOL     OW 4138   2.069   0.130   2.962  0.4619 -0.3856 -0.4069
  305SOL    HW1 4139   2.144   0.166   2.914  1.0667 -1.4692 -0.2941
  305SOL    HW2 4140   2.105   0.064   3.021 -1.8063 -1.3655 -0.0569
  305SOL     MW 4141   2.084   0.126   2.963  0.0022 -0.0100  0.0032
  306SOL     OW 4142   4.258   4.732   0.294  0.0088  0.3652 -0.4738
  306SOL    HW1 4143   4.223   4.707   0.208 -0.0234  2.0643 -0.9997
  306SOL    HW2 4144   4.179   4.753   0.344 -0.4254  0.4230 -1.1617
  306SOL     MW 4145   4.243   4.732   0.289  0.0022 -0.0100  0.0032
  307SOL     OW 4146   0.631   1.964   2.975  0.2042  0.0336 -0.6251
  307SOL    HW1 4147   0.565   1.895   2.966  1.0147 -0.9507  0.7648
  307SOL    HW2 4148   0.685   1.942   3.050 -0.9151  0.8221  0.4590
  307SOL     MW 4149   0.629   1.952   2.984  0.0022 -0.0100  0.0032
  308SOL     OW 4150   0.031   3.699   3.061 -0.4868 -0.2460  0.1709
  308SOL    HW1 4151  -0.012   3.775   3.021  1.5274  1.6562  1.3626
  308SOL    HW2 4152  -0.030   3.626   3.070 -0.8584  0.2731  2.5455
  308SOL     MW 4153   0.018   3.699   3.057  0.0022 -0.0100  0.0032
  309SOL     OW 4154   3.448   4.596   0.087  0.4028  0.1926  0.1604
  309SOL    HW1 4155   3.473   4.520   0.140 -1.0896  0.1829  0.9136
  309SOL    HW2 4156   3.532   4.641   0.084  1.1449 -1.1897 -2.6292
  309SOL     MW 4157   3.462   4.592   0.094  0.0022 -0.0100  0.0032
  310SOL     OW 4158   1.573   2.673   2.861  0.2769  0.1692 -0.2919
  310SOL    HW1 4159   1.568   2.768   2.849 -0.6647  0.3753  1.3524
  310SOL    HW2 4160   1.624   2.649   2.784  0.4430 -0.0820 -0.1072
  310SOL     MW 4161   1.579   2.682   2.849  0.0022 -0.0100  0.0032
  311SOL     OW 4162   0.097   3.157   0.128  0.0660 -0.1197 -0.2315
  311SOL    HW1 4163   0.021   3.173   0.184  0.0966  0.1117 -0.2551
  311SOL    HW2 4164   0.066   3.171   0.038 -0.3698  2.8832  0.2827
  311SOL     MW 4165   0.083   3.161   0.123  0.0022 -0.0100  0.0032
  312SOL     OW 4166   2.909   3.421   2.837 -0.0749 -0.3113  0.1031
  312SOL    HW1 4167   2.892   3.333   2.804 -1.4544  0.5806 -1.7497
  312SOL    HW2 4168   2.838   3.469   2.795  0.0847  0.3737  0.5829
  312SOL     MW 4169   2.898   3.416   2.827  0.0022 -0.0100  0.0032
  313SOL     OW 4170   2.755   4.651   0.241  0.1900 -0.5877 -0.7688
  313SOL    HW1 4171   2.837   4.643   0.289 -0.2600 -1.1819 -0.0798
  313SOL    HW2 4172   2.734   4.560   0.220  1.8447 -1.2161  0.1509
  313SOL     MW 4173   2.763   4.638   0.245  0.0022 -0.0100  0.0032
  314SOL     OW 4174   2.631   4.030   2.883 -0.2493 -0.3566  0.0762
  314SOL    HW1 4175   2.543   4.000   2.907  0.7126 -2.5879  1.1461
  314SOL    HW2 4176   2.679   3.957   2.922 -2.5005 -1.5677  0.7656
  314SOL     MW 4177   2.625   4.016   2.891  0.0022 -0.0100  0.0032
  315SOL     OW 4178   1.506   4.710   0.081  0.1164  0.3005 -0.2127
  315SOL    HW1 4179   1.566   4.784   0.085  1.3750 -0.6566 -0.6553
  315SOL    HW2 4180   1.462   4.727  -0.002 -1.4773  0.1541  0.5748
  315SOL     MW 4181   1.508   4.722   0.070  0.0022 -0.0100  0.0032
  316SOL     OW 4182   2.248   1.004   3.095  0.5304  0.1586 -0.1963
  316SOL    HW1 4183   2.241   1.099   3.091  0.9736  0.2246  0.4185
  316SOL    HW2 4184   2.336   0.990   3.130  0.1072 -0.0999  0.8029
  316SOL     MW 4185   2.258   1.014   3.099  0.0022 -0.0100  0.0032
  317SOL     OW 4186   2.034   0.815   0.005 -0.2110  0.3494 -0.2121
  317SOL    HW1 4187   2.073   0.735  -0.031  0.5748  0.7768 -0.3269
  317SOL    HW2 4188   2.099   0.880  -0.017  0.1089 -0.1647 -0.8037
  317SOL     MW 4189   2.047   0.813  -0.002  0.0022 -0.0100  0.0032
  318SOL     OW 4190   3.529   3.962   2.819 -0.4222 -0.2916 -0.2833
  318SOL    HW1 4191   3.493   4.044   2.852  0.7575  0.3545 -0.5513
  318SOL    HW2 4192   3.607   3.989   2.771 -0.7736 -0.2655 -0.8552
  318SOL     MW 4193   3.535   3.976   2.817  0.0022 -0.0100  0.0032
  319SOL     OW 4194   1.999   0.380   3.045  0.0318  0.0896  0.1878
  319SOL    HW1 4195   2.050   0.460   3.033 -2.1007  1.8113  1.7544
  319SOL    HW2 4196   2.059   0.309   3.024  0.0821  0.0670  0.4019
  319SOL     MW 4197   2.014   0.381   3.041  0.0022 -0.0100  0.0032
  320SOL     OW 4198   0.597   0.928   0.243 -0.3235 -0.2084  0.3651
  320SOL    HW1 4199   0.653   1.004   0.257  0.0360  0.1003 -2.3287
  320SOL    HW2 4200   0.573   0.934   0.151  0.0723  0.0540  0.2785
  320SOL     MW 4201   0.601   0.939   0.233  0.0022 -0.0100  0.0032
  321SOL     OW 4202   1.938   4.868   0.069  0.1123 -0.3117 -0.3628
  321SOL    HW1 4203   2.014   4.923   0.051  1.5213 -1.6138  1.3077
  321SOL    HW2 4204   1.978   4.784   0.046  3.6570  0.9894  0.3710
  321SOL     MW 4205   1.953   4.864   0.063  0.0022 -0.0100  0.0032
  322SOL     OW 4206   2.647   3.378   2.726  0.1551 -0.0721  0.2251
  322SOL    HW1 4207   2.684   3.349   2.642  0.3712  2.3637 -0.6257
  322SOL    HW2 4208   2.568   3.324   2.731  0.4699 -0.5087  0.5351
  322SOL     MW 4209   2.642   3.367   2.715  0.0022 -0.0100  0.0032
  323SOL     OW 4210   0.263   3.948   0.462 -0.2699 -0.1739 -0.3546
  323SOL    HW1 4211   0.326   3.974   0.394  1.5792  1.4587  1.8169
  323SOL    HW2 4212   0.314   3.969   0.541  0.3289  0.0783 -0.7987
  323SOL     MW 4213   0.278   3.954   0.463  0.0022 -0.0100  0.0032
  324SOL     OW 4214   0.459   3.642   2.931  0.0533 -0.5743 -0.8496
  324SOL    HW1 4215   0.512   3.706   2.882  0.3580 -1.9998 -2.4571
  324SOL    HW2 4216   0.478   3.561   2.884  0.0846 -0.8040 -0.4368
  324SOL     MW 4217   0.469   3.640   2.918  0.0022 -0.0100  0.0032
  325SOL     OW 4218   0.818   1.928   0.077  0.1252 -0.8560 -0.1073
  325SOL    HW1 4219   0.912   1.911   0.084  0.3697  0.9031  1.7710
  325SOL    HW2 4220   0.775   1.842   0.075 -2.6303  0.3481  1.5496
  325SOL     MW 4221   0.825   1.914   0.078  0.0022 -0.0100  0.0032
  326SOL     OW 4222   3.626   4.166   0.020 -0.1373 -0.8486  0.1477
  326SOL    HW1 4223   3.583   4.169  -0.066  0.4150 -0.6383 -0.1291
  326SOL    HW2 4224   3.583   4.099   0.072 -0.4933 -0.8977 -0.2006
  326SOL     MW 4225   3.615   4.158   0.015  0.0022 -0.0100  0.0032
  327SOL     OW 4226   2.653   2.637   0.389  0.3773  0.4213  0.2468
  327SOL    HW1 4227   2.723   2.611   0.329  0.3147 -1.3290  0.8826
  327SOL    HW2 4228   2.581   2.587   0.352  0.3434  0.4299  0.3024
  327SOL     MW 4229   2.653   2.627   0.376  0.0022 -0.0100  0.0032
  328SOL     OW 4230   3.885   4.072   3.086  0.2905  0.3542 -0.0717
  328SOL    HW1 4231   3.899   3.999   3.146  0.2299  1.4042  1.2549
  328SOL    HW2 4232   3.792   4.091   3.098  0.1012 -1.1887  1.1748
  328SOL     MW 4233   3.875   4.065   3.095  0.0022 -0.0100  0.0032
  329SOL     OW 4234   3.369   3.138   0.214 -0.5852  0.5594 -0.4436
  329SOL    HW1 4235   3.403   3.057   0.253 -0.8355  0.3349 -0.6900
  329SOL    HW2 4236   3.296   3.106   0.161  0.0459  1.4172 -1.8898
  329SOL     MW 4237   3.364   3.123   0.212  0.0022 -0.0100  0.0032
  330SOL     OW 4238   2.341   4.882   2.916  0.0244  0.5572  0.1316
  330SOL    HW1 4239   2.365   4.955   2.859 -0.7168  0.2883 -0.5495
  330SOL    HW2 4240   2.281   4.824   2.869  1.3234  0.6103 -1.7372
  330SOL     MW 4241   2.336   4.884   2.902  0.0022 -0.0100  0.0032
  331SOL     OW 4242   3.124   2.230   0.006 -0.7225 -0.2987 -0.0715
  331SOL    HW1 4243   3.150   2.144   0.041  1.2468  0.6052  0.8667
  331SOL    HW2 4244   3.081   2.215  -0.078  0.5234  0.6208 -0.9120
  331SOL     MW 4245   3.122   2.216  -0.000  0.0022 -0.0100  0.0032
  332SOL     OW 4246   1.069   1.191   2.838 -0.1917  0.3690 -0.3764
  332SOL    HW1 4247   1.086   1.114   2.783 -2.0222 -1.1948  1.0694
  332SOL    HW2 4248   0.980   1.174   2.871  0.0037  0.6091  0.2821
  332SOL     MW 4249   1.059   1.178   2.835  0.0022 -0.0100  0.0032
  333SOL     OW 4250   4.497   4.341   0.349  0.2159  0.0845  0.1008
  333SOL    HW1 4251   4.417   4.307   0.308  0.2427 -2.1042  1.7210
  333SOL    HW2 4252   4.477   4.433   0.367  0.1497  0.2839 -0.9161
  333SOL     MW 4253   4.484   4.349   0.346  0.0022 -0.0100  0.0032
  334SOL     OW 4254   2.140   0.798   2.766 -0.1755 -0.0958 -0.3445
  334SOL    HW1 4255   2.148   0.752   2.683 -1.0305  2.0345 -1.6895
  334SOL    HW2 4256   2.126   0.889   2.740  1.6545  0.2454 -0.2886
  334SOL     MW 4257   2.139   0.804   2.752  0.0022 -0.0100  0.0032
  335SOL     OW 4258   3.161   3.536   2.914 -0.0733  0.2737  0.2498
  335SOL    HW1 4259   3.094   3.495   2.860 -0.9010  0.6418  0.9625
  335SOL    HW2 4260   3.113   3.615   2.940 -1.3209 -0.4104  0.0725
  335SOL     MW 4261   3.146   3.541   2.911  0.0022 -0.0100  0.0032
  336SOL     OW 4262   0.479   2.088   0.051  0.9008 -0.1213 -0.0569
  336SOL    HW1 4263   0.548   2.115   0.112 -0.4988  2.2759  0.5809
  336SOL    HW2 4264   0.525   2.051  -0.025  0.5892 -0.2155 -0.2032
  336SOL     MW 4265   0.494   2.086   0.049  0.0022 -0.0100  0.0032
  337SOL     OW 4266   1.403   4.805   2.959  0.1793 -0.1252 -0.3518
  337SOL    HW1 4267   1.482   4.842   2.919 -0.5881  1.1372 -0.7702
  337SOL    HW2 4268   1.372   4.876   3.015 -1.8112 -0.8165 -0.5018
  337SOL     MW 4269   1.409   4.819   2.961  0.0022 -0.0100  0.0032
  338SOL     OW 4270   3.277   2.436   2.991 -0.2068  0.1069 -0.0212
  338SOL    HW1 4271   3.237   2.364   3.041 -2.4689  1.8547  0.9225
  338SOL    HW2 4272   3.264   2.408   2.901  0.0933 -1.7529  0.4715
  338SOL     MW 4273   3.270   2.422   2.986  0.0022 -0.0100  0.0032
  339SOL     OW 4274   2.197   5.000   3.107  0.2188 -0.2161  0.2020
  339SOL    HW1 4275   2.247   5.000   3.188  0.0781 -1.2267  0.3026
  339SOL    HW2 4276   2.257   4.952   3.050  0.7229 -2.0158  2.1525
  339SOL     MW 4277   2.211   4.994   3.110  0.0022 -0.0100  0.0032
  340SOL     OW 4278   1.147   1.599   2.958  0.0447  0.2562 -0.4440
  340SOL    HW1 4279   1.212   1.552   2.905  1.4976  0.7349  0.8397
  340SOL    HW2 4280   1.128   1.541   3.032  0.5068  0.2373 -0.3356
  340SOL     MW 4281   1.153   1.585   2.961  0.0022 -0.0100  0.0032
  341SOL     OW 4282   0.122   4.249   0.599 -0.0029 -0.2857 -0.3548
  341SOL    HW1 4283   0.063   4.208   0.663 -2.4256  0.3542 -2.0053
  341SOL    HW2 4284   0.081   4.336   0.593 -0.1279 -0.3068  0.1122
  341SOL     MW 4285   0.109   4.255   0.607  0.0022 -0.0100  0.0032
  342SOL     OW 4286   2.467   5.084   2.781  0.1813  0.1633  0.0624
  342SOL    HW1 4287   2.420   5.158   2.743 -0.8439 -0.5426 -0.0950
  342SOL    HW2 4288   2.555   5.104   2.751  0.0048  0.4503 -0.2710
  342SOL     MW 4289   2.472   5.096   2.772  0.0022 -0.0100  0.0032
  343SOL     OW 4290   2.940   4.698   2.952 -0.1835  0.0401 -0.0860
  343SOL    HW1 4291   2.962   4.710   2.860  1.4814 -1.3606  0.0817
  343SOL    HW2 4292   2.986   4.771   2.993 -0.2894 -0.0793  0.2516
  343SOL     MW 4293   2.949   4.709   2.946  0.0022 -0.0100  0.0032
  344SOL     OW 4294   2.038   1.415   2.743  0.4673  0.0505 -0.1440
  344SOL    HW1 4295   2.020   1.502   2.708 -0.3485  0.0984  0.3544
  344SOL    HW2 4296   1.966   1.362   2.709  0.0421  0.6082 -0.1286
  344SOL     MW 4297   2.026   1.420   2.734  0.0022 -0.0100  0.0032
  345SOL     OW 4298   0.468   0.685   2.967  0.0348  0.1770 -0.1235
  345SOL    HW1 4299   0.375   0.664   2.959 -0.0185 -0.0745  1.0354
  345SOL    HW2 4300   0.494   0.726   2.884 -0.5532 -2.1400 -1.5515
  345SOL     MW 4301   0.459   0.688   2.955  0.0022 -0.0100  0.0032
  346SOL     OW 4302   4.672   4.117   0.414  0.1759 -0.1740 -0.2745
  346SOL    HW1 4303   4.690   4.099   0.322  1.9192 -0.2058  0.0393
  346SOL    HW2 4304   4.616   4.195   0.407  0.8171  0.3710  0.5215
  346SOL     MW 4305   4.667   4.125   0.401  0.0022 -0.0100  0.0032
  347SOL     OW 4306   3.063   2.701   0.137 -0.4760  0.1348  0.2047
  347SOL    HW1 4307   3.144   2.652   0.126 -1.0810 -0.6723 -0.8959
  347SOL    HW2 4308   3.087   2.779   0.186  0.7407  1.6706 -2.5723
  347SOL     MW 4309   3.077   2.704   0.142  0.0022 -0.0100  0.0032
  348SOL     OW 4310   3.184   4.687   0.119 -0.2308 -0.3522 -0.0575
  348SOL    HW1 4311   3.275   4.664   0.101  0.7229  0.9627  2.5314
  348SOL    HW2 4312   3.172   4.767   0.068 -0.8417 -1.5399 -1.8585
  348SOL     MW 4313   3.194   4.695   0.110  0.0022 -0.0100  0.0032
  349SOL     OW 4314   0.204   3.991   2.944 -0.5677 -0.0596 -0.0676
  349SOL    HW1 4315   0.114   3.958   2.935 -0.9958  0.1687  2.6587
  349SOL    HW2 4316   0.242   3.987   2.856  0.4280  1.4871  0.2563
  349SOL     MW 4317   0.197   3.986   2.931  0.0022 -0.0100  0.0032
  350SOL     OW 4318   3.711   4.719   0.065 -0.8252  0.0572  0.1469
  350SOL    HW1 4319   3.764   4.640   0.071  0.4402  0.6070 -2.3113
  350SOL    HW2 4320   3.732   4.747  -0.024  0.1968  3.6126  1.3368
  350SOL     MW 4321   3.721   4.713   0.054  0.0022 -0.0100  0.0032
  351SOL     OW 4322   2.593   1.542   2.899  0.8559  0.4686  0.5907
  351SOL    HW1 4323   2.554   1.462   2.864  0.4520  0.6488  0.6301
  351SOL    HW2 4324   2.515   1.598   2.898  0.3638 -0.2035  0.6612
  351SOL     MW 4325   2.578   1.539   2.894  0.0022 -0.0100  0.0032
  352SOL     OW 4326   2.369   4.182   2.739  0.6051  0.4639 -0.0323
  352SOL    HW1 4327   2.406   4.131   2.666 -1.3226  0.4131 -1.0211
  352SOL    HW2 4328   2.405   4.270   2.724 -0.4600  1.1902  1.4397
  352SOL     MW 4329   2.379   4.187   2.727  0.0022 -0.0100  0.0032
  353SOL     OW 4330   2.113   4.151   2.509 -0.2191 -0.1999 -0.4786
  353SOL    HW1 4331   2.020   4.172   2.497 -0.3627  0.1237  0.9289
  353SOL    HW2 4332   2.142   4.232   2.550 -1.7836 -0.1354  0.6182
  353SOL     MW 4333   2.104   4.164   2.513  0.0022 -0.0100  0.0032
  354SOL     OW 4334   3.660   3.286   0.546  0.6554  0.2456  0.1704
  354SOL    HW1 4335   3.631   3.336   0.469 -1.0473 -1.3014 -0.2574
  354SOL    HW2 4336   3.727   3.229   0.507 -2.3228 -1.7974 -2.4539
  354SOL     MW 4337   3.665   3.285   0.531  0.0022 -0.0100  0.0032
  355SOL     OW 4338   0.288   1.400   2.981 -0.6575  0.1614 -0.2433
  355SOL    HW1 4339   0.203   1.389   3.024  0.2816 -1.9431  1.2218
  355SOL    HW2 4340   0.282   1.480   2.929 -0.4461 -0.8175 -1.8264
  355SOL     MW 4341   0.276   1.409   2.980  0.0022 -0.0100  0.0032
  356SOL     OW 4342   3.743   3.688   0.144 -0.4972  0.4322 -0.0571
  356SOL    HW1 4343   3.689   3.734   0.079 -1.1309 -0.5890 -0.2683
  356SOL    HW2 4344   3.695   3.704   0.225 -0.4827 -1.8279  0.4625
  356SOL     MW 4345   3.730   3.696   0.146  0.0022 -0.0100  0.0032
  357SOL     OW 4346   4.165   4.425   0.472 -0.1026  0.4498 -0.1878
  357SOL    HW1 4347   4.193   4.395   0.385  0.3488  0.0520  0.0919
  357SOL    HW2 4348   4.245   4.427   0.523 -0.2562 -2.2604  0.3437
  357SOL     MW 4349   4.179   4.421   0.467  0.0022 -0.0100  0.0032
  358SOL     OW 4350   3.123   3.911   0.248  0.1601 -0.4600 -0.8635
  358SOL    HW1 4351   3.053   3.937   0.308  2.0898 -0.9084  1.7262
  358SOL    HW2 4352   3.132   3.994   0.202  0.8916 -0.0252  0.0466
  358SOL     MW 4353   3.115   3.925   0.250  0.0022 -0.0100  0.0032
  359SOL     OW 4354   1.529   2.948   2.877  0.1571 -0.0865 -0.0279
  359SOL    HW1 4355   1.623   2.969   2.878  0.2749 -0.5546 -0.7908
  359SOL    HW2 4356   1.488   3.031   2.853 -0.6930 -0.6374 -0.5388
  359SOL     MW 4357   1.536   2.962   2.874  0.0022 -0.0100  0.0032
  360SOL     OW 4358   0.087   4.910   0.010  0.3204  0.2825  0.1114
  360SOL    HW1 4359   0.016   4.946  -0.043  1.0290 -0.8322 -1.6959
  360SOL    HW2 4360   0.162   4.965  -0.011  0.0258  0.8123  0.4338
  360SOL     MW 4361   0.088   4.922   0.000  0.0022 -0.0100  0.0032
  361SOL     OW 4362   2.825   2.587   0.190 -0.1808  0.0604  0.3407
  361SOL    HW1 4363   2.897   2.644   0.163  0.1178 -0.2734  0.4255
  361SOL    HW2 4364   2.860   2.501   0.169  1.8802  1.3705 -2.0958
  361SOL     MW 4365   2.839   2.583   0.184  0.0022 -0.0100  0.0032
  362SOL     OW 4366   0.166   3.824   0.141 -0.1895 -0.1727  0.3535
  362SOL    HW1 4367   0.153   3.773   0.221  0.0510 -0.3045  0.3108
  362SOL    HW2 4368   0.124   3.772   0.073  1.4133  1.7552 -2.3142
  362SOL     MW 4369   0.159   3.810   0.143  0.0022 -0.0100  0.0032
  363SOL     OW 4370   3.263   3.937   2.747  0.1583  0.2778 -0.2310
  363SOL    HW1 4371   3.255   4.029   2.722 -0.4621  0.0537 -0.9266
  363SOL    HW2 4372   3.355   3.926   2.768 -0.0976  0.7520  1.2669
  363SOL     MW 4373   3.274   3.948   2.746  0.0022 -0.0100  0.0032
  364SOL     OW 4374   3.988   4.869   2.990 -0.2593 -0.1933 -0.6539
  364SOL    HW1 4375   4.031   4.816   3.057  1.0131  1.3807 -0.1591
  364SOL    HW2 4376   4.064   4.919   2.959  1.5555 -0.5823  2.6635
  364SOL     MW 4377   4.004   4.868   2.995  0.0022 -0.0100  0.0032
  365SOL     OW 4378   2.506   2.232   0.070  0.1894  0.0837 -0.0883
  365SOL    HW1 4379   2.451   2.266  -0.000  0.9214  1.9662  0.2025
  365SOL    HW2 4380   2.595   2.244   0.037  0.5906  0.2136  0.9784
  365SOL     MW 4381   2.511   2.238   0.057  0.0022 -0.0100  0.0032
  366SOL     OW 4382   0.317   3.324   0.114 -0.1621 -0.5738 -0.5545
  366SOL    HW1 4383   0.245   3.260   0.118  1.2577 -2.2031  0.1808
  366SOL    HW2 4384   0.285   3.385   0.048 -1.6733 -1.5651 -0.8026
  366SOL     MW 4385   0.303   3.323   0.106  0.0022 -0.0100  0.0032
  367SOL     OW 4386   0.757   2.722   0.144 -0.1584  0.2991  0.2786
  367SOL    HW1 4387   0.708   2.738   0.064 -1.8684  2.1008  1.5952
  367SOL    HW2 4388   0.780   2.811   0.171 -1.5894  1.0595 -0.9272
  367SOL     MW 4389   0.754   2.736   0.137  0.0022 -0.0100  0.0032
  368SOL     OW 4390   0.179   3.683   0.374 -0.1051 -0.1448 -0.0697
  368SOL    HW1 4391   0.207   3.768   0.406 -0.2449 -0.7473  1.7314
  368SOL    HW2 4392   0.257   3.635   0.346 -0.9537 -0.9223 -1.2196
  368SOL     MW 4393   0.193   3.688   0.374  0.0022 -0.0100  0.0032
  369SOL     OW 4394   3.947   4.242   0.392  0.0491 -0.2853  0.2481
  369SOL    HW1 4395   4.016   4.300   0.425  0.0226 -0.8658  1.3903
  369SOL    HW2 4396   3.970   4.161   0.438 -0.0115 -0.3038  0.2465
  369SOL     MW 4397   3.959   4.239   0.403  0.0022 -0.0100  0.0032
  370SOL     OW 4398   2.623   1.042   2.853 -0.2111 -0.0308 -0.0164
  370SOL    HW1 4399   2.541   0.992   2.855 -0.7015  0.6278 -1.7904
  370SOL    HW2 4400   2.693   0.979   2.844  0.7368  0.9771  0.1184
  370SOL     MW 4401   2.621   1.027   2.852  0.0022 -0.0100  0.0032
  371SOL     OW 4402   3.348   3.715   0.351  0.1447  0.3905  0.2015
  371SOL    HW1 4403   3.296   3.791   0.328  1.5850  1.1015 -0.8421
  371SOL    HW2 4404   3.280   3.661   0.392  0.2394 -0.0824 -0.2504
  371SOL     MW 4405   3.332   3.718   0.354  0.0022 -0.0100  0.0032
  372SOL     OW 4406   4.953   2.767   0.040  0.0410 -0.2076  0.0122
  372SOL    HW1 4407   4.997   2.701  -0.013  1.1855  0.9232 -0.5152
  372SOL    HW2 4408   4.920   2.714   0.112  0.4323  0.2748  0.5554
  372SOL     MW 4409   4.955   2.752   0.043  0.0022 -0.0100  0.0032
  373SOL     OW 4410   3.155   3.086   0.037 -0.2281 -0.2310  0.2556
  373SOL    HW1 4411   3.149   3.179   0.016 -0.9270 -0.1232  0.8453
  373SOL    HW2 4412   3.100   3.043  -0.028  0.5314 -1.1447  0.1908
  373SOL     MW 4413   3.147   3.093   0.026  0.0022 -0.0100  0.0032
  374SOL     OW 4414   3.491   1.117   2.903 -0.1217  0.2343 -0.0502
  374SOL    HW1 4415   3.479   1.032   2.946  1.1665  0.6586  1.2157
  374SOL    HW2 4416   3.401   1.149   2.898 -0.4376 -0.5176  0.6570
  374SOL     MW 4417   3.477   1.110   2.908  0.0022 -0.0100  0.0032
  375SOL     OW 4418   2.804   0.834   2.822  0.3245  0.3895 -0.1442
  375SOL    HW1 4419   2.817   0.785   2.903 -1.0183 -0.5432 -0.4529
  375SOL    HW2 4420   2.756   0.765   2.775 -1.6858  0.5893  1.4600
  375SOL     MW 4421   2.799   0.818   2.826  0.0022 -0.0100  0.0032
  376SOL     OW 4422   2.362   2.319   2.965  0.0019  0.6920  0.5714
  376SOL    HW1 4423   2.276   2.349   2.935  0.6684  1.0322 -1.1110
  376SOL    HW2 4424   2.421   2.387   2.933  0.5575 -0.1902 -0.3367
  376SOL     MW 4425   2.359   2.332   2.956  0.0022 -0.0100  0.0032
  377SOL     OW 4426   4.616   3.742   0.390  0.0075 -0.5808 -0.3188
  377SOL    HW1 4427   4.649   3.759   0.478 -1.3041 -1.2046  0.3302
  377SOL    HW2 4428   4.585   3.651   0.390 -0.9657 -0.2597 -0.4189
  377SOL     MW 4429   4.616   3.732   0.401  0.0022 -0.0100  0.0032
  378SOL     OW 4430   0.795   0.380   3.014  0.0222 -0.1465 -0.2170
  378SOL    HW1 4431   0.710   0.406   3.049  0.2977 -2.0768  2.1881
  378SOL    HW2 4432   0.855   0.441   3.058 -0.5946  1.0695 -1.0012
  378SOL     MW 4433   0.792   0.391   3.024  0.0022 -0.0100  0.0032
  379SOL     OW 4434   0.429   0.972   0.473  0.1342  0.5713 -0.6697
  379SOL    HW1 4435   0.488   0.950   0.401 -0.6923 -0.8848 -0.9243
  379SOL    HW2 4436   0.368   1.032   0.430 -0.4681  1.3352  1.1311
  379SOL     MW 4437   0.429   0.977   0.458  0.0022 -0.0100  0.0032
   5.09982   5.09982   3.11462
