# Supplementary material for: Resolving liquid-to-glass transitions of water under soft nanoconfinement
Source: Nat Commun. 2026 May 8;17:6224. doi: 10.1038/s41467-026-72955-y (PMC13369869; doi:10.1038/s41467-026-72955-y)
Supplement: Supplementary file 3 — Supplementary Data 1 [file 41467_2026_72955_MOESM3_ESM.zip › 240K/sim3/final.gro]

Lamellar phy in tip4pice water
 4437
    1phy    C35    1   3.809   1.102   2.075  0.5668  0.2935  0.0984
    1phy    C33    2   3.774   1.081   1.928 -0.3259 -0.2738  0.3095
    1phy    C34    3   3.908   1.092   1.848  0.5742  0.2109  0.0027
    1phy    C32    4   3.708   0.947   1.910 -0.4375  0.8737  0.5993
    1phy    C31    5   3.554   0.965   1.901  0.0757 -0.0559  0.1223
    1phy    C30    6   3.473   0.838   1.868  0.3652  0.6166 -0.4272
    1phy    C28    7   3.327   0.873   1.837  0.5050  0.3852  0.0134
    1phy    C29    8   3.311   0.853   1.688  0.2905  0.3455  0.4494
    1phy    C27    9   3.223   0.793   1.922  0.4101 -0.2055  0.5776
    1phy    C26   10   3.175   0.854   2.057  0.6467  0.1912 -0.1602
    1phy    C25   11   3.060   0.776   2.112  0.3007 -0.1763 -0.1468
    1phy    C23   12   3.010   0.829   2.252 -0.6023 -0.2187  0.1916
    1phy    C24   13   2.871   0.888   2.235 -0.1464  0.2363 -0.0880
    1phy    C22   14   3.014   0.712   2.355 -0.3382  0.3851  0.5299
    1phy    C21   15   3.062   0.742   2.493 -0.3307 -0.0788 -0.1809
    1phy    C20   16   3.104   0.621   2.583 -0.2092 -0.4743 -0.0223
    1phy    C18   17   3.158   0.638   2.733 -0.1776  0.7416  0.2004
    1phy    O01   18   3.045   0.679   2.813  0.0119 -0.1365  0.1836
    1phy    H01   19   3.081   0.688   2.899 -0.3757 -0.3847  0.3706
    1phy    C19   20   3.178   0.491   2.769 -0.4249  0.5369  0.5442
    1phy    C13   21   3.283   0.738   2.766 -0.0470  0.3073 -0.4245
    1phy     H3   22   3.364   0.724   2.690  1.0706 -0.3162  0.8426
    1phy    O33   23   3.351   0.707   2.885 -0.1808 -0.2557  0.2939
    1phy    H1B   24   3.302   0.745   2.956 -0.7807  0.7801 -0.6392
    1phy    C12   25   3.257   0.889   2.766  0.0351 -0.4295 -0.3564
    1phy    O11   26   3.171   0.949   2.857 -0.0800 -0.2890 -0.3473
    1phy    H1A   27   3.212   0.959   2.941 -2.3752  0.4359  0.7563
    2phy    C35   28   3.418   1.160   1.349  0.1225 -0.5455 -0.7671
    2phy    C33   29   3.483   1.243   1.465  0.7289  0.0855  0.6870
    2phy    C34   30   3.401   1.210   1.595  0.4459  0.4782 -0.2662
    2phy    C32   31   3.629   1.219   1.478  0.2453 -0.1604 -0.1903
    2phy    C31   32   3.712   1.342   1.477  0.2838 -0.5481 -0.0497
    2phy    C30   33   3.856   1.309   1.508  0.0171 -0.1333 -0.5196
    2phy    C28   34   3.963   1.417   1.475 -0.2885  0.7265 -0.4105
    2phy    C29   35   3.993   1.524   1.576  0.4420  0.9029  0.0229
    2phy    C27   36   4.098   1.341   1.454 -0.4234 -0.4245  0.3294
    2phy    C26   37   4.182   1.384   1.330 -0.2979 -0.0078 -0.2956
    2phy    C25   38   4.306   1.301   1.295 -0.3418  0.0380 -0.0516
    2phy    C23   39   4.412   1.364   1.205  0.0475  0.0228  0.1534
    2phy    C24   40   4.528   1.435   1.273  0.2743  0.4847 -0.1718
    2phy    C22   41   4.447   1.264   1.092 -0.1467 -0.3283 -0.4794
    2phy    C21   42   4.484   1.320   0.957 -0.2375 -0.3811 -0.2512
    2phy    C20   43   4.545   1.222   0.854  0.1900 -0.8652 -0.2447
    2phy    C18   44   4.584   1.283   0.713 -0.0914  0.3472  0.8419
    2phy    O01   45   4.507   1.388   0.666  0.2322  0.4986  0.1827
    2phy    H01   46   4.528   1.398   0.575 -1.5396 -1.3666 -0.5099
    2phy    C19   47   4.551   1.174   0.609  0.1918 -0.3434  0.7456
    2phy    C13   48   4.738   1.329   0.709  0.0098  0.4512  0.4976
    2phy     H3   49   4.737   1.416   0.780  0.1041  0.9300 -0.0850
    2phy    O33   50   4.844   1.254   0.771  0.0647 -0.1248  0.3509
    2phy    H1B   51   4.820   1.255   0.862 -0.7898  1.9710  0.1676
    2phy    C12   52   4.806   1.420   0.604  0.3945 -0.4914  0.5809
    2phy    O11   53   4.892   1.361   0.501 -0.1911 -0.0505  0.0394
    2phy    H1A   54   4.983   1.358   0.527 -0.3565  0.1475  0.6595
    3phy    C35   55   4.384   4.311   0.887  0.1626 -0.5468 -0.1551
    3phy    C33   56   4.251   4.381   0.929 -0.2915  0.1931 -0.1096
    3phy    C34   57   4.140   4.275   0.939  0.2781  0.0122 -0.9231
    3phy    C32   58   4.271   4.464   1.052 -0.2627  0.0783  0.1577
    3phy    C31   59   4.218   4.607   1.040 -0.0608 -0.4808  0.3352
    3phy    C30   60   4.234   4.694   1.166  0.2108 -0.1948 -0.3295
    3phy    C28   61   4.185   4.839   1.137  0.6141 -0.6445 -0.3203
    3phy    C29   62   4.085   4.879   1.246  0.2691  0.4568 -0.2969
    3phy    C27   63   4.299   4.935   1.146  0.0146 -0.0576 -0.1132
    3phy    C26   64   4.321   5.011   1.012 -0.4811 -0.0512 -0.0564
    3phy    C25   65   4.451   5.094   1.013 -0.0520 -0.0617  0.6621
    3phy    C23   66   4.487   5.175   0.883 -0.1446  0.1846 -0.2971
    3phy    C24   67   4.536   5.307   0.913  0.2417 -0.4860 -0.0758
    3phy    C22   68   4.584   5.104   0.791 -0.1712 -0.9469 -0.8709
    3phy    C21   69   4.550   5.055   0.649 -0.2555  0.7141  0.2656
    3phy    C20   70   4.661   4.993   0.564  0.4013  0.4348 -0.1946
    3phy    C18   71   4.634   4.941   0.418  0.2157  0.4506  0.2708
    3phy    O01   72   4.525   4.841   0.413 -0.0681  0.2753  0.3625
    3phy    H01   73   4.458   4.866   0.474  1.7624  0.9769  2.1949
    3phy    C19   74   4.764   4.867   0.394  0.2516  0.5456  0.1099
    3phy    C13   75   4.608   5.059   0.313 -0.2205  0.2265  0.1873
    3phy     H3   76   4.520   5.110   0.359 -0.3725 -0.5012  0.7191
    3phy    O33   77   4.698   5.172   0.320  0.7407  0.2328 -0.1856
    3phy    H1B   78   4.753   5.174   0.244 -0.8903 -0.8716 -1.4575
    3phy    C12   79   4.542   5.053   0.176 -1.0483  0.9049 -0.4698
    3phy    O11   80   4.609   4.975   0.074 -0.6393  0.5082  0.3752
    3phy    H1A   81   4.601   5.016  -0.010  1.7764  1.4781  0.5296
    4phy    C35   82   1.209   3.839   1.998  0.0155  0.0270 -0.0641
    4phy    C33   83   1.306   3.924   1.920 -0.0436 -0.3058  0.0296
    4phy    C34   84   1.340   3.866   1.784  1.5336  0.2372 -0.3729
    4phy    C32   85   1.244   4.066   1.913 -0.0193 -0.0298 -0.9717
    4phy    C31   86   1.342   4.183   1.924  0.1665 -0.8291  0.3619
    4phy    C30   87   1.276   4.322   1.900 -0.9394 -0.4525 -0.0327
    4phy    C28   88   1.364   4.448   1.909  0.4265  0.4330  0.0689
    4phy    C29   89   1.419   4.475   1.769 -0.2246  0.1811  0.2898
    4phy    C27   90   1.271   4.562   1.960 -0.0025  0.3668  0.5609
    4phy    C26   91   1.355   4.676   2.036  0.5381  0.2191  0.0058
    4phy    C25   92   1.253   4.761   2.112  0.3541  0.4288  0.4162
    4phy    C23   93   1.311   4.886   2.181 -0.3776  0.5411  0.2947
    4phy    C24   94   1.306   5.011   2.098 -0.5200 -0.7487 -0.1704
    4phy    C22   95   1.244   4.925   2.308 -0.3772 -0.3157  0.2711
    4phy    C21   96   1.291   4.859   2.434 -0.2673 -0.0811  0.0946
    4phy    C20   97   1.226   4.896   2.569  0.3766  0.2793 -0.0734
    4phy    C18   98   1.280   4.824   2.710  0.0567 -0.2764  0.7160
    4phy    O01   99   1.423   4.851   2.708  0.1335  0.5747  0.2999
    4phy    H01  100   1.462   4.810   2.634  0.8781  2.1960 -0.2446
    4phy    C19  101   1.218   4.910   2.818  0.6454  0.3848 -0.2521
    4phy    C13  102   1.257   4.661   2.714  0.0159 -0.6452  0.6693
    4phy     H3  103   1.282   4.619   2.614 -0.4378  1.6556 -0.4873
    4phy    O33  104   1.120   4.626   2.724  0.2923  0.5492  0.2586
    4phy    H1B  105   1.062   4.698   2.704 -0.7302  0.1771  1.7289
    4phy    C12  106   1.352   4.583   2.812 -0.2456  0.4122  0.1783
    4phy    O11  107   1.326   4.596   2.949  0.3628  0.1511  0.2365
    4phy    H1A  108   1.407   4.622   2.987  0.2109  0.9110  0.0693
    5phy    C35  109   0.136   0.342   1.813 -0.2737 -0.0902 -0.2306
    5phy    C33  110   0.113   0.437   1.935 -0.6600  0.9015  0.2348
    5phy    C34  111   0.199   0.567   1.919 -0.1563 -0.8046  0.7361
    5phy    C32  112  -0.035   0.458   1.952 -0.9858 -0.3791 -0.7632
    5phy    C31  113  -0.103   0.488   2.088 -0.2367  0.3886 -0.0319
    5phy    C30  114  -0.252   0.519   2.075 -0.2760 -0.5334  0.1356
    5phy    C28  115  -0.308   0.582   2.203  0.1598 -0.7808  1.1129
    5phy    C29  116  -0.315   0.737   2.185  0.4345 -0.5909  0.0410
    5phy    C27  117  -0.454   0.534   2.214  0.0461  0.4017  0.1212
    5phy    C26  118  -0.500   0.495   2.354  0.6173 -0.1280 -0.7744
    5phy    C25  119  -0.644   0.432   2.373 -0.0427 -0.6489 -0.0520
    5phy    C23  120  -0.680   0.376   2.512  0.4981  0.1354 -0.6870
    5phy    C24  121  -0.830   0.376   2.536 -0.6712  0.4076  0.0354
    5phy    C22  122  -0.630   0.227   2.530  0.5188 -0.0756 -0.4823
    5phy    C21  123  -0.572   0.212   2.674  0.3206 -0.2657  0.6260
    5phy    C20  124  -0.516   0.072   2.691 -0.2328 -0.2846 -0.7471
    5phy    C18  125  -0.457   0.029   2.830 -0.2102  0.1088  0.2279
    5phy    O01  126  -0.558   0.042   2.938 -0.0067 -0.1562 -0.4074
    5phy    H01  127  -0.619   0.107   2.908 -2.3660 -1.6960  0.8165
    5phy    C19  128  -0.446  -0.121   2.805  0.4711  0.1774  0.3162
    5phy    C13  129  -0.318   0.101   2.875 -1.1350  0.1283  0.6613
    5phy     H3  130  -0.328   0.212   2.863 -1.7715  0.3864  3.0897
    5phy    O33  131  -0.207   0.075   2.782 -0.0424  0.2281 -0.1638
    5phy    H1B  132  -0.229   0.100   2.694  0.3047 -0.6490 -0.5122
    5phy    C12  133  -0.266   0.084   3.024  0.3042 -0.2567 -0.0519
    5phy    O11  134  -0.341   0.141   3.128  0.8540  0.5966  0.2698
    5phy    H1A  135  -0.423   0.170   3.092  1.3422  1.8858  0.1392
    6phy    C35  136   4.949   2.144   0.918  0.0071 -0.5511  0.2491
    6phy    C33  137   5.015   2.256   1.004 -0.4862  0.1135  0.3770
    6phy    C34  138   4.962   2.248   1.143 -0.7319 -0.3782 -0.0780
    6phy    C32  139   5.165   2.238   1.016 -0.9549 -0.0768  0.9333
    6phy    C31  140   5.258   2.298   0.904 -0.5754  0.3233 -0.4155
    6phy    C30  141   5.385   2.346   0.973  0.1035  0.2975 -0.4012
    6phy    C28  142   5.491   2.395   0.871 -0.0171 -0.0289 -0.0777
    6phy    C29  143   5.502   2.546   0.885  0.4527 -0.4106 -0.2475
    6phy    C27  144   5.627   2.336   0.908  0.4493 -0.0545 -0.2822
    6phy    C26  145   5.677   2.235   0.800  1.0983  0.2255  0.1632
    6phy    C25  146   5.818   2.196   0.836  0.1344  0.1894  0.1931
    6phy    C23  147   5.901   2.116   0.729  0.2013  0.0074  0.1515
    6phy    C24  148   6.032   2.192   0.705  0.4383  0.0673  0.4552
    6phy    C22  149   5.921   1.966   0.773 -0.4239  0.1080 -0.8023
    6phy    C21  150   5.952   1.861   0.665  0.3080 -0.0255 -0.2504
    6phy    C20  151   5.974   1.733   0.744 -0.0832  0.8218  0.2562
    6phy    C18  152   5.977   1.598   0.665  0.0721 -0.6970 -0.6850
    6phy    O01  153   5.852   1.572   0.598 -0.2018  0.1739 -0.0374
    6phy    H01  154   5.789   1.628   0.638 -3.1313 -2.3805 -0.6412
    6phy    C19  155   5.990   1.488   0.777  0.7160 -0.5814 -0.1010
    6phy    C13  156   6.103   1.581   0.562 -0.1703 -0.9183  0.1648
    6phy     H3  157   6.084   1.666   0.491  0.1403  1.0374  2.3011
    6phy    O33  158   6.225   1.627   0.609 -0.1128  0.2763 -0.1882
    6phy    H1B  159   6.250   1.694   0.548 -0.4705  0.6219  0.0438
    6phy    C12  160   6.107   1.485   0.435  0.0532  0.1013  0.0738
    6phy    O11  161   5.991   1.409   0.397  0.3044 -0.5813  0.2235
    6phy    H1A  162   5.932   1.433   0.467  0.8618  0.0004  0.5008
    7phy    C35  163   0.023   4.563   1.736 -0.3191  0.6601  0.2659
    7phy    C33  164   0.039   4.705   1.684 -0.2793  0.3728  0.5050
    7phy    C34  165   0.120   4.706   1.552 -0.5121  0.2198  0.0030
    7phy    C32  166  -0.092   4.785   1.700 -0.0874 -0.3492 -0.2674
    7phy    C31  167  -0.074   4.937   1.727  0.3046 -0.5659 -0.5336
    7phy    C30  168  -0.209   5.010   1.770 -0.2212  1.2946 -0.2741
    7phy    C28  169  -0.191   5.164   1.795  0.4159  0.3556 -0.1145
    7phy    C29  170  -0.258   5.232   1.683  0.4149  0.8048 -0.0949
    7phy    C27  171  -0.252   5.207   1.929  0.3918 -0.8476  0.1778
    7phy    C26  172  -0.184   5.182   2.066 -0.1825  0.0941 -0.4012
    7phy    C25  173  -0.260   5.225   2.194  0.3602  0.1331  0.4436
    7phy    C23  174  -0.186   5.237   2.328  0.0429 -0.2965  0.0793
    7phy    C24  175  -0.257   5.347   2.414  0.8653  0.4513  0.0503
    7phy    C22  176  -0.174   5.102   2.399 -0.4301  0.6917  0.0948
    7phy    C21  177  -0.059   5.095   2.496 -0.1527  0.3695  0.2161
    7phy    C20  178  -0.069   4.979   2.595 -0.2848 -0.2193 -0.3169
    7phy    C18  179   0.022   4.979   2.724  0.4428 -0.5088 -0.2849
    7phy    O01  180   0.013   5.110   2.784  0.5020  0.1901  0.9373
    7phy    H01  181  -0.076   5.139   2.782  0.7905  1.1219 -0.3894
    7phy    C19  182  -0.071   4.879   2.812  0.1631  0.1171 -0.2272
    7phy    C13  183   0.173   4.934   2.699 -0.5564 -0.1724 -0.1563
    7phy     H3  184   0.206   4.984   2.604 -2.0987 -0.8907 -1.1126
    7phy    O33  185   0.184   4.797   2.664  0.0762 -0.2237 -0.7041
    7phy    H1B  186   0.241   4.778   2.592 -0.4017 -1.2131 -0.8438
    7phy    C12  187   0.275   4.961   2.809 -0.0535  0.1002  0.5434
    7phy    O11  188   0.295   5.099   2.831 -0.1619 -0.2173 -0.1381
    7phy    H1A  189   0.206   5.126   2.843  0.3806  1.2733  0.7769
    8phy    C35  190   4.794   5.012   1.181  0.2010  0.2897 -0.2754
    8phy    C33  191   4.724   5.039   1.314 -0.0176 -0.3367  0.1798
    8phy    C34  192   4.773   4.940   1.419  0.3411 -0.2361 -0.0027
    8phy    C32  193   4.738   5.187   1.363  0.4660 -0.7327 -0.0523
    8phy    C31  194   4.641   5.281   1.287  0.0178 -0.2185  0.3630
    8phy    C30  195   4.670   5.430   1.325 -0.0749  0.1610  0.4435
    8phy    C28  196   4.587   5.540   1.251  0.0662  0.0213 -0.7795
    8phy    C29  197   4.482   5.592   1.352  0.8289  0.1012  0.1556
    8phy    C27  198   4.673   5.658   1.200  0.1602  0.1657 -0.3702
    8phy    C26  199   4.641   5.675   1.047  0.2934 -0.2438 -0.1535
    8phy    C25  200   4.735   5.775   0.981  0.0712  0.5642 -0.3734
    8phy    C23  201   4.706   5.801   0.832  0.3025 -0.1855 -0.0331
    8phy    C24  202   4.664   5.948   0.812  0.1463 -0.2596  0.1148
    8phy    C22  203   4.808   5.743   0.731 -0.1717  0.5321  0.4645
    8phy    C21  204   4.748   5.716   0.589 -0.0247  0.3086  0.0103
    8phy    C20  205   4.856   5.666   0.491  0.2418  0.0454 -0.0651
    8phy    C18  206   4.815   5.647   0.342  0.4076  0.0070  1.4082
    8phy    O01  207   4.691   5.581   0.319 -0.0821 -0.8125  0.2171
    8phy    H01  208   4.692   5.496   0.360  1.6316 -0.3946  1.1346
    8phy    C19  209   4.925   5.544   0.298  0.3569 -0.1530  0.1772
    8phy    C13  210   4.815   5.779   0.254 -0.0015 -0.1594 -0.5624
    8phy     H3  211   4.724   5.833   0.290  0.3625 -1.0011  1.7809
    8phy    O33  212   4.913   5.883   0.281  0.5455  0.1480  0.1151
    8phy    H1B  213   4.863   5.954   0.314  0.1803 -0.5427  1.0754
    8phy    C12  214   4.752   5.791   0.109 -0.9644  0.4782 -0.3420
    8phy    O11  215   4.648   5.704   0.072 -0.1979  0.3091 -0.5162
    8phy    H1A  216   4.625   5.644   0.141  1.0717  1.0017  0.5473
    9phy    C35  217   0.117   0.957   1.801 -0.1461  0.5350  0.2456
    9phy    C33  218   0.009   0.968   1.691 -0.1589  0.3932  0.2513
    9phy    C34  219   0.086   0.965   1.559  0.5394 -0.3546 -0.1837
    9phy    C32  220  -0.090   0.848   1.701  0.0472 -0.1331 -0.3006
    9phy    C31  221  -0.235   0.876   1.668  0.3254 -0.1034  1.2609
    9phy    C30  222  -0.328   0.769   1.715  0.5168 -0.1884 -0.2767
    9phy    C28  223  -0.473   0.803   1.690  0.5163 -0.1246 -0.1796
    9phy    C29  224  -0.521   0.746   1.557 -0.1541  0.2861 -0.0510
    9phy    C27  225  -0.564   0.759   1.803  0.4010 -0.0113  0.0897
    9phy    C26  226  -0.591   0.870   1.907  0.2057  0.1810  0.0018
    9phy    C25  227  -0.700   0.838   2.007 -0.6935 -0.0486  0.2638
    9phy    C23  228  -0.740   0.952   2.107 -0.1406 -0.4772 -0.4511
    9phy    C24  229  -0.874   1.021   2.068 -0.0810 -0.2914 -0.5421
    9phy    C22  230  -0.768   0.877   2.233  1.0183 -0.2643  0.5839
    9phy    C21  231  -0.700   0.931   2.358  0.2999  0.7985 -0.4001
    9phy    C20  232  -0.728   0.842   2.477 -0.4837  0.2157 -0.3714
    9phy    C18  233  -0.673   0.874   2.614 -0.8994 -0.1808 -0.1684
    9phy    O01  234  -0.681   1.013   2.652 -0.2693  0.1611  0.6605
    9phy    H01  235  -0.643   1.030   2.736  0.6868  0.9966  0.0911
    9phy    C19  236  -0.781   0.796   2.693  0.4558 -0.3205 -0.0158
    9phy    C13  237  -0.522   0.825   2.647  0.2914  0.2570 -0.2146
    9phy     H3  238  -0.515   0.719   2.612  1.0334  0.0903  0.4243
    9phy    O33  239  -0.507   0.808   2.790  0.0964 -0.6231  0.2057
    9phy    H1B  240  -0.513   0.892   2.831  0.8992 -1.0456  1.2552
    9phy    C12  241  -0.402   0.892   2.577  0.4320 -0.6084 -0.2530
    9phy    O11  242  -0.364   1.018   2.629  0.2003  0.3027  0.6042
    9phy    H1A  243  -0.439   1.071   2.645 -0.0566  0.1243  0.0066
   10phy    C35  244   0.773   1.311   1.474 -0.2526 -0.1340 -0.5088
   10phy    C33  245   0.654   1.398   1.528 -0.1676  0.4261 -0.0985
   10phy    C34  246   0.651   1.406   1.679 -0.0094  0.1610  0.0595
   10phy    C32  247   0.654   1.544   1.475 -0.1540 -0.1354 -0.1245
   10phy    C31  248   0.540   1.582   1.385 -0.9212 -0.3106  0.3740
   10phy    C30  249   0.550   1.727   1.325 -0.4226 -0.5243  0.1482
   10phy    C28  250   0.436   1.792   1.245 -0.1077  0.3356  0.4976
   10phy    C29  251   0.421   1.937   1.294  0.3361  0.9318 -0.0363
   10phy    C27  252   0.467   1.778   1.093 -0.0087 -0.5702 -0.0399
   10phy    C26  253   0.350   1.800   0.997 -0.6691 -0.4262  0.5780
   10phy    C25  254   0.406   1.784   0.853 -0.1971  0.3214 -0.4620
   10phy    C23  255   0.299   1.794   0.736 -0.0433 -0.4450  0.2583
   10phy    C24  256   0.312   1.929   0.665  0.2294  0.3865  0.2027
   10phy    C22  257   0.327   1.680   0.639  0.5735  0.0635  0.6840
   10phy    C21  258   0.199   1.602   0.592  0.4132 -0.3094  0.5411
   10phy    C20  259   0.234   1.487   0.493 -0.3181  0.6157 -0.6630
   10phy    C18  260   0.130   1.423   0.403  0.5657  0.0597 -0.6218
   10phy    O01  261   0.028   1.355   0.489  0.0264 -0.4046  0.4161
   10phy    H01  262   0.079   1.302   0.547 -0.0042  0.9031  1.6943
   10phy    C19  263   0.216   1.308   0.345  0.2703  0.1145 -0.3988
   10phy    C13  264   0.066   1.522   0.292 -0.3604  0.3707  0.3017
   10phy     H3  265  -0.007   1.583   0.351 -1.2235  1.2598 -1.5717
   10phy    O33  266   0.134   1.634   0.233  0.7617  0.5555  0.0689
   10phy    H1B  267   0.215   1.603   0.196  3.1606  2.6774  3.0612
   10phy    C12  268  -0.056   1.493   0.192 -0.0360 -0.2258  0.9989
   10phy    O11  269  -0.019   1.451   0.061  0.3419  0.3641  0.2215
   10phy    H1A  270   0.028   1.522   0.022  0.0244 -0.4805 -1.8164
   11phy    C35  271   0.216   2.008   1.844 -0.0507  0.5930 -0.1167
   11phy    C33  272   0.183   1.897   1.745  0.2928  0.6199 -0.3026
   11phy    C34  273   0.207   1.942   1.599 -0.1364  0.3986 -0.6642
   11phy    C32  274   0.259   1.761   1.776  0.2547  0.2398  0.2248
   11phy    C31  275   0.167   1.665   1.844  0.3510  0.2126  0.3897
   11phy    C30  276   0.245   1.532   1.867  0.5066  0.2143 -0.7156
   11phy    C28  277   0.172   1.401   1.912 -1.1606 -0.2874  0.0434
   11phy    C29  278   0.264   1.280   1.888  0.4507 -0.4366 -0.0346
   11phy    C27  279   0.139   1.392   2.064 -0.4419 -0.2635  0.6993
   11phy    C26  280  -0.008   1.372   2.099 -0.2084 -0.3106 -0.6462
   11phy    C25  281  -0.031   1.259   2.203 -0.1153 -0.3116 -0.2439
   11phy    C23  282  -0.173   1.263   2.272 -0.2856 -0.4544  0.2815
   11phy    C24  283  -0.231   1.123   2.284 -0.0386 -0.2021  0.2724
   11phy    C22  284  -0.175   1.322   2.414 -1.1027  0.2187  0.4586
   11phy    C21  285  -0.212   1.468   2.441 -0.1000  0.0362  0.3797
   11phy    C20  286  -0.201   1.497   2.591 -0.9225  0.5291  0.6290
   11phy    C18  287  -0.210   1.645   2.647 -0.1897  0.1050 -0.3450
   11phy    O01  288  -0.337   1.704   2.599  0.0780  0.1417 -0.3185
   11phy    H01  289  -0.410   1.649   2.621 -0.0260  0.3497 -0.1379
   11phy    C19  290  -0.215   1.620   2.802  0.2621 -0.8455 -0.0883
   11phy    C13  291  -0.080   1.732   2.594 -0.1458 -0.6290  0.2153
   11phy     H3  292  -0.048   1.691   2.495 -0.6774 -0.2760 -0.1111
   11phy    O33  293   0.038   1.707   2.669  0.1089  0.3646 -0.0136
   11phy    H1B  294   0.099   1.649   2.628  0.0442 -1.2928  2.0397
   11phy    C12  295  -0.093   1.889   2.578 -0.0361 -0.5175  0.4977
   11phy    O11  296  -0.213   1.929   2.517  0.2986  0.0748 -0.1295
   11phy    H1A  297  -0.275   1.864   2.543 -0.0481  0.8574  1.0548
   12phy    C35  298   1.293   1.779   2.210  0.3528 -0.7739 -0.4797
   12phy    C33  299   1.234   1.911   2.255 -0.7378 -0.1183  0.4584
   12phy    C34  300   1.347   2.021   2.249 -0.1292  0.4769 -0.7788
   12phy    C32  301   1.104   1.930   2.169 -0.7606 -0.0020 -0.0139
   12phy    C31  302   0.988   1.980   2.250 -0.0381  0.8744  0.0764
   12phy    C30  303   0.865   2.007   2.158 -0.3070 -0.0693  0.2574
   12phy    C28  304   0.748   2.079   2.231  0.5066 -0.3194 -0.4995
   12phy    C29  305   0.757   2.230   2.210  0.4835  0.2156 -0.1936
   12phy    C27  306   0.610   2.034   2.185  0.0165 -0.0459 -0.5000
   12phy    C26  307   0.489   2.031   2.279  0.6071  0.2312  0.0936
   12phy    C25  308   0.367   1.975   2.197  0.0695  0.6571 -0.4164
   12phy    C23  309   0.246   1.928   2.278  0.0007 -0.3863 -0.5644
   12phy    C24  310   0.119   1.977   2.213 -0.5322 -0.3937 -0.1551
   12phy    C22  311   0.241   1.774   2.287  0.1801 -0.0987  0.0353
   12phy    C21  312   0.270   1.727   2.435 -0.3295  0.2231 -0.2427
   12phy    C20  313   0.264   1.574   2.425  0.8498  0.3696  0.1828
   12phy    C18  314   0.297   1.484   2.551 -0.2098  0.4080  0.0902
   12phy    O01  315   0.207   1.513   2.658 -0.2874 -0.1741 -0.1337
   12phy    H01  316   0.206   1.446   2.724 -0.4277 -1.8623 -1.7716
   12phy    C19  317   0.266   1.340   2.504 -0.0983 -0.0864  0.0040
   12phy    C13  318   0.445   1.518   2.609  1.0302 -0.2541 -0.1566
   12phy     H3  319   0.451   1.629   2.624  1.8256 -0.3849  0.5200
   12phy    O33  320   0.535   1.498   2.504 -0.2752  0.0365 -0.1729
   12phy    H1B  321   0.532   1.565   2.439  0.2221  0.6169  0.3837
   12phy    C12  322   0.493   1.458   2.749 -0.2179  0.1547 -0.1199
   12phy    O11  323   0.540   1.323   2.754  0.1267  0.3241  0.4954
   12phy    H1A  324   0.589   1.294   2.679  0.4132  1.0322  0.4032
   13phy    C35  325   4.579   2.345   1.538 -0.5063  0.6080  0.1119
   13phy    C33  326   4.719   2.333   1.481 -0.0719 -0.1701  0.1240
   13phy    C34  327   4.704   2.215   1.388 -0.2948  0.3223  0.4100
   13phy    C32  328   4.758   2.455   1.398  0.5912  0.1269  0.2428
   13phy    C31  329   4.794   2.585   1.481  0.0033  0.2157 -0.0218
   13phy    C30  330   4.817   2.692   1.380 -0.2923 -0.4087  0.1177
   13phy    C28  331   4.844   2.833   1.446 -0.6445  0.4164  0.2820
   13phy    C29  332   4.932   2.913   1.351 -0.2522  0.4299 -0.2844
   13phy    C27  333   4.721   2.915   1.469  0.2434  0.1575  0.0565
   13phy    C26  334   4.708   2.929   1.624 -0.2821 -0.1568  0.1483
   13phy    C25  335   4.588   3.007   1.678 -0.3059 -0.0506  0.3855
   13phy    C23  336   4.585   3.002   1.830 -0.2385  0.2939 -0.3445
   13phy    C24  337   4.587   3.147   1.885 -0.2388 -0.3310  0.1930
   13phy    C22  338   4.450   2.940   1.874 -0.1444  0.0250 -0.9653
   13phy    C21  339   4.456   2.845   1.999 -0.4332 -0.6625  0.2450
   13phy    C20  340   4.312   2.824   2.039  0.4570  0.0718 -0.3201
   13phy    C18  341   4.266   2.799   2.189 -0.3874 -0.7763 -0.6269
   13phy    O01  342   4.326   2.902   2.273  0.0112  0.6737  0.6057
   13phy    H01  343   4.413   2.871   2.290 -0.4766 -0.4330  1.1419
   13phy    C19  344   4.118   2.847   2.184  0.6483  0.3562  0.0641
   13phy    C13  345   4.282   2.649   2.254  0.4410  0.3018 -0.2730
   13phy     H3  346   4.211   2.580   2.201  0.4609  0.2470 -0.2272
   13phy    O33  347   4.226   2.647   2.392 -0.2789  0.1498 -0.3885
   13phy    H1B  348   4.259   2.709   2.453  0.7478 -2.9063  2.4739
   13phy    C12  349   4.421   2.574   2.267 -0.0162  0.5735  0.2512
   13phy    O11  350   4.515   2.637   2.351 -0.3012  0.0645 -0.3951
   13phy    H1A  351   4.504   2.605   2.438  1.7580  0.6355  0.1232
   14phy    C35  352   4.504   2.829   1.122 -0.3815 -0.2366 -0.5042
   14phy    C33  353   4.466   2.964   1.059  0.3275 -0.3876  0.8758
   14phy    C34  354   4.314   2.961   1.035 -0.6779  0.0760 -0.0603
   14phy    C32  355   4.519   3.084   1.142  0.0478 -0.3422  0.0004
   14phy    C31  356   4.531   3.210   1.057 -0.1866  0.2677  0.1255
   14phy    C30  357   4.581   3.339   1.124 -0.4875 -0.0603 -0.6666
   14phy    C28  358   4.558   3.469   1.044  0.0192  0.1633  0.3627
   14phy    C29  359   4.515   3.576   1.136  0.1663  0.0712  0.2800
   14phy    C27  360   4.677   3.529   0.975 -0.3143  0.0390  0.4416
   14phy    C26  361   4.674   3.536   0.823  0.2557 -0.1316  0.2016
   14phy    C25  362   4.812   3.601   0.784 -0.1751  0.0931 -0.1799
   14phy    C23  363   4.853   3.621   0.636  0.1827 -0.3353  0.6037
   14phy    C24  364   4.834   3.769   0.590 -0.1569  0.2656 -0.0864
   14phy    C22  365   4.996   3.567   0.599  0.0494  0.3236 -0.2218
   14phy    C21  366   5.002   3.494   0.460  0.0810  0.0888 -0.0512
   14phy    C20  367   5.148   3.479   0.408  0.7332 -0.3212 -0.2100
   14phy    C18  368   5.169   3.393   0.279 -0.0748 -0.6887 -0.1155
   14phy    O01  369   5.058   3.307   0.250  0.2397 -0.2889 -0.0299
   14phy    H01  370   4.980   3.359   0.244 -0.5274 -1.3146  0.6678
   14phy    C19  371   5.284   3.300   0.313  0.4191 -0.3750  0.2206
   14phy    C13  372   5.201   3.496   0.161  0.2997 -0.8725  0.5542
   14phy     H3  373   5.110   3.560   0.152  1.4953  0.7693 -0.6567
   14phy    O33  374   5.292   3.606   0.194 -0.3499  0.4876  0.6041
   14phy    H1B  375   5.373   3.564   0.169 -0.4736 -0.7917  2.2108
   14phy    C12  376   5.189   3.478   0.009 -0.0501 -0.3186  0.0004
   14phy    O11  377   5.306   3.427  -0.057 -0.2942  0.4185  0.1935
   14phy    H1A  378   5.306   3.439  -0.150  3.9614 -1.2465 -0.2352
   15phy    C35  379   0.924   4.215   1.618  0.1307  0.2178  0.4511
   15phy    C33  380   0.940   4.363   1.658  0.3888 -0.5608  0.3687
   15phy    C34  381   1.044   4.428   1.577 -0.3647  0.5273  0.1338
   15phy    C32  382   0.817   4.447   1.638  0.3250  0.1097 -0.7041
   15phy    C31  383   0.724   4.465   1.757 -0.2492 -0.2590 -0.2318
   15phy    C30  384   0.607   4.554   1.723  0.0321  0.3206 -0.7433
   15phy    C28  385   0.506   4.591   1.834  0.1832  0.3379 -0.2444
   15phy    C29  386   0.437   4.722   1.787 -0.4636  0.4171 -0.4874
   15phy    C27  387   0.388   4.487   1.845 -0.2788 -0.6738  0.2757
   15phy    C26  388   0.375   4.434   1.987  0.8003 -0.4189 -0.5878
   15phy    C25  389   0.245   4.346   2.008  0.5205  0.8999  0.2272
   15phy    C23  390   0.219   4.304   2.151 -0.1404  0.0486 -0.3728
   15phy    C24  391   0.067   4.313   2.188  0.1308  0.0753  0.1848
   15phy    C22  392   0.287   4.167   2.181 -0.0410 -0.0465 -0.7078
   15phy    C21  393   0.322   4.150   2.330 -0.2789  0.1237 -0.4377
   15phy    C20  394   0.350   4.003   2.358 -0.0483 -0.0895 -0.3313
   15phy    C18  395   0.384   3.957   2.507 -0.0464  0.2782  0.0058
   15phy    O01  396   0.301   4.024   2.603  0.1108  0.3661 -0.0865
   15phy    H01  397   0.336   3.993   2.685  1.2428 -0.5853 -0.8938
   15phy    C19  398   0.333   3.808   2.506 -0.0584 -0.3678  0.2120
   15phy    C13  399   0.542   3.972   2.540 -0.0915 -0.1123  0.5524
   15phy     H3  400   0.600   3.918   2.461  0.3394  1.5276 -0.2925
   15phy    O33  401   0.578   3.896   2.659  0.2396 -1.1181  0.3538
   15phy    H1B  402   0.657   3.921   2.704  0.1765 -0.2381 -0.0036
   15phy    C12  403   0.602   4.121   2.557 -0.3238 -0.1909 -0.5692
   15phy    O11  404   0.540   4.208   2.654  0.6086 -0.4422  0.2481
   15phy    H1A  405   0.507   4.278   2.601  1.4606 -0.3396 -0.1538
   16phy    C35  406   5.107   3.843   1.743  0.4280 -0.4505  0.2957
   16phy    C33  407   5.081   3.993   1.728  0.8390  0.3344  0.7070
   16phy    C34  408   5.107   4.031   1.580  0.4078 -0.2201 -0.4624
   16phy    C32  409   4.942   4.035   1.778 -0.6497 -0.4929  0.0488
   16phy    C31  410   4.907   4.182   1.815 -0.0930 -0.4509 -0.6296
   16phy    C30  411   4.764   4.207   1.850  0.3103 -0.0456 -0.1716
   16phy    C28  412   4.729   4.357   1.865  0.0311  0.4759  0.9203
   16phy    C29  413   4.592   4.370   1.800 -0.1096  0.2048  0.0423
   16phy    C27  414   4.721   4.413   2.006  0.2379 -0.3521 -0.1871
   16phy    C26  415   4.847   4.485   2.050 -0.1985 -0.5600  0.5171
   16phy    C25  416   4.826   4.580   2.164 -0.2231  0.5038 -0.1532
   16phy    C23  417   4.945   4.663   2.210  0.0941 -0.6446 -0.1432
   16phy    C24  418   4.936   4.809   2.167  0.5659 -0.4570 -0.4078
   16phy    C22  419   4.935   4.659   2.366  0.1717  0.0336  0.3437
   16phy    C21  420   5.015   4.558   2.446 -0.5357  0.7793 -0.2765
   16phy    C20  421   4.949   4.522   2.583 -0.5879 -0.2634  0.1300
   16phy    C18  422   5.014   4.422   2.680 -0.4586 -0.0964 -0.3289
   16phy    O01  423   5.140   4.477   2.716  0.1333  0.2470  0.3259
   16phy    H01  424   5.197   4.411   2.682 -2.3089 -1.8845  0.0466
   16phy    C19  425   4.931   4.449   2.807 -0.4976  0.6078  0.4304
   16phy    C13  426   5.014   4.260   2.642  0.0975  0.4598 -0.2525
   16phy     H3  427   4.918   4.231   2.591 -0.7096 -1.5467  2.1855
   16phy    O33  428   5.006   4.170   2.762  0.3000 -0.6470  0.2381
   16phy    H1B  429   5.073   4.185   2.825 -0.6901  1.9280  0.8051
   16phy    C12  430   5.135   4.202   2.560 -0.4396 -0.0368  0.4307
   16phy    O11  431   5.261   4.244   2.613  0.1373  0.2546  0.0757
   16phy    H1A  432   5.326   4.180   2.591  0.4397  0.5113  0.1997
   17phy    C35  433   4.081   4.712   2.164 -0.5428 -0.1921 -0.0987
   17phy    C33  434   4.131   4.642   2.038  0.2649  1.0796 -0.4954
   17phy    C34  435   4.172   4.736   1.931  0.2083 -0.0609 -0.3714
   17phy    C32  436   4.245   4.553   2.080 -0.0307  0.5770 -0.5398
   17phy    C31  437   4.234   4.407   2.032  0.2583 -0.3677 -0.4641
   17phy    C30  438   4.321   4.312   2.105  0.0033 -0.0772  0.5192
   17phy    C28  439   4.292   4.161   2.075 -0.3000  0.6343  0.0382
   17phy    C29  440   4.425   4.090   2.034  0.2394 -0.0613 -0.5358
   17phy    C27  441   4.225   4.095   2.201  0.2491  0.3746 -0.4597
   17phy    C26  442   4.087   4.025   2.190 -0.2616 -0.4028  0.6457
   17phy    C25  443   4.051   3.947   2.315 -0.1395 -0.1316  0.6234
   17phy    C23  444   3.934   3.850   2.288 -0.0935 -0.2371  0.0907
   17phy    C24  445   3.988   3.716   2.242 -0.5628 -0.4049 -0.5442
   17phy    C22  446   3.843   3.822   2.410 -0.2840 -0.6572  0.9596
   17phy    C21  447   3.715   3.901   2.398  0.5841  0.1159 -0.2125
   17phy    C20  448   3.621   3.849   2.503  0.2258 -0.6951  0.0353
   17phy    C18  449   3.504   3.944   2.563  0.1004  0.5064 -0.2213
   17phy    O01  450   3.437   4.000   2.449 -0.5182  0.2122 -0.1439
   17phy    H01  451   3.440   3.940   2.377 -0.2619  0.3891 -0.2823
   17phy    C19  452   3.406   3.835   2.617  0.3602 -0.3169  0.2400
   17phy    C13  453   3.562   4.056   2.671  0.3044  0.2677 -0.0569
   17phy     H3  454   3.665   4.083   2.636  0.3577 -2.2009 -2.2021
   17phy    O33  455   3.593   3.995   2.798  0.0210  0.0839 -0.2078
   17phy    H1B  456   3.515   3.992   2.849 -1.0001 -2.2377 -1.6914
   17phy    C12  457   3.487   4.189   2.692  0.3387  0.2932 -0.2217
   17phy    O11  458   3.375   4.201   2.778 -0.1043  0.3965  0.0092
   17phy    H1A  459   3.359   4.293   2.785 -3.6529 -0.1278  0.6597
   18phy    C35  460   0.554   3.581   1.151 -0.1568  0.3292 -0.3552
   18phy    C33  461   0.640   3.453   1.158  0.8031 -0.3017 -0.5006
   18phy    C34  462   0.702   3.474   1.301 -0.1260  0.1767 -0.2931
   18phy    C32  463   0.550   3.333   1.155  0.2758 -0.1796  0.2214
   18phy    C31  464   0.559   3.251   1.021 -0.1753  0.1157 -0.6585
   18phy    C30  465   0.461   3.132   1.037 -0.2233  0.2342 -0.1247
   18phy    C28  466   0.481   3.016   0.934 -0.1465 -0.2947 -0.2274
   18phy    C29  467   0.566   2.901   0.989 -0.3611 -0.4087  0.4339
   18phy    C27  468   0.344   2.977   0.876  0.1475  0.3129  0.9270
   18phy    C26  469   0.343   2.966   0.720  0.5200  0.3211 -0.0296
   18phy    C25  470   0.207   2.917   0.681  0.2435 -0.6166 -0.1327
   18phy    C23  471   0.182   2.887   0.531 -0.1591 -0.0382 -0.7841
   18phy    C24  472   0.223   2.740   0.495  0.6917 -0.5072 -0.1458
   18phy    C22  473   0.032   2.909   0.495  0.3732  0.1957 -0.0689
   18phy    C21  474   0.002   2.943   0.348 -0.0169 -0.2964 -0.2918
   18phy    C20  475  -0.146   2.969   0.317 -0.3094 -0.0088 -0.4061
   18phy    C18  476  -0.192   2.995   0.168 -0.5577 -0.2008  0.0065
   18phy    O01  477  -0.123   3.114   0.117  0.2490 -0.0354 -0.4718
   18phy    H01  478  -0.101   3.165   0.193 -1.1077 -1.3264  0.8647
   18phy    C19  479  -0.345   3.023   0.188 -0.0869 -0.1793  0.8760
   18phy    C13  480  -0.166   2.872   0.065 -0.4840 -0.5465  0.2619
   18phy     H3  481  -0.054   2.863   0.060 -0.4461 -1.6951  2.1843
   18phy    O33  482  -0.184   2.748   0.124  0.1721 -0.2638 -0.0072
   18phy    H1B  483  -0.271   2.748   0.156  0.0258  1.3021 -0.2880
   18phy    C12  484  -0.165   2.874  -0.091  0.0825 -0.0031  0.0928
   18phy    O11  485  -0.284   2.873  -0.164 -0.2950 -0.2797  0.3059
   18phy    H1A  486  -0.323   2.788  -0.160  1.2974 -1.0183  0.5876
   19phy    C35  487   3.841   4.013   1.127 -0.2250 -0.4066 -0.1495
   19phy    C33  488   3.892   4.117   1.228  0.2226 -0.3091 -0.1062
   19phy    C34  489   3.779   4.165   1.321 -0.8310 -0.3481  0.6326
   19phy    C32  490   3.998   4.060   1.314  0.2285 -0.3242 -0.0176
   19phy    C31  491   4.133   4.121   1.283 -0.0102  0.6258 -0.5032
   19phy    C30  492   4.242   4.070   1.379 -0.1384  0.0168  0.7454
   19phy    C28  493   4.391   4.101   1.349 -0.2042 -0.2924  0.2673
   19phy    C29  494   4.471   4.105   1.481 -0.3373  0.8480 -0.4164
   19phy    C27  495   4.446   4.006   1.237 -0.1713  0.0142 -0.6969
   19phy    C26  496   4.544   4.081   1.150 -0.4983  0.1542  0.4319
   19phy    C25  497   4.618   3.979   1.057  0.4035  0.0098  0.1384
   19phy    C23  498   4.717   4.046   0.960 -0.0476 -0.6320  0.2995
   19phy    C24  499   4.861   3.992   0.988 -0.0532 -0.4820  0.0912
   19phy    C22  500   4.683   4.011   0.816  0.4190  0.0863 -0.2925
   19phy    C21  501   4.713   4.129   0.715 -0.2527  0.3822  0.0364
   19phy    C20  502   4.672   4.096   0.573  0.0944 -0.3530  0.3725
   19phy    C18  503   4.643   4.206   0.467 -0.1338 -0.4543 -0.4547
   19phy    O01  504   4.541   4.292   0.525  0.3628 -0.2211 -0.7139
   19phy    H01  505   4.478   4.239   0.571 -0.6275  1.1144 -0.4527
   19phy    C19  506   4.590   4.122   0.351 -0.1243 -0.1789 -0.1003
   19phy    C13  507   4.764   4.305   0.428  0.2484 -0.7596  0.1133
   19phy     H3  508   4.785   4.352   0.527 -2.4939 -0.2153  0.5166
   19phy    O33  509   4.890   4.247   0.408  0.4519  0.1270  0.1413
   19phy    H1B  510   4.903   4.227   0.317 -2.8994 -0.4120 -0.3589
   19phy    C12  511   4.752   4.448   0.364 -0.3260 -0.4362  0.3843
   19phy    O11  512   4.756   4.443   0.227 -0.4503 -0.0041  0.0202
   19phy    H1A  513   4.820   4.381   0.197 -0.6188 -0.1281 -0.0840
   20phy    C35  514   4.490   0.198   1.990 -0.2867  0.3469  0.4615
   20phy    C33  515   4.447   0.339   1.945  0.1450 -0.4391 -0.1205
   20phy    C34  516   4.500   0.361   1.804  0.2554  0.0819 -0.1026
   20phy    C32  517   4.292   0.353   1.947  0.0926  0.1794 -0.3235
   20phy    C31  518   4.244   0.463   2.042  0.0768  0.1209  0.2131
   20phy    C30  519   4.093   0.476   2.047 -1.0372  0.4797  0.3706
   20phy    C28  520   4.042   0.596   2.131 -0.1271  0.5605  0.3295
   20phy    C29  521   3.952   0.682   2.050  0.0887  0.2890  0.4342
   20phy    C27  522   3.967   0.541   2.259  0.0915 -0.2561 -0.2848
   20phy    C26  523   3.999   0.624   2.389 -0.1723 -0.4121 -0.3013
   20phy    C25  524   3.941   0.549   2.510  0.3626  0.0416 -0.1271
   20phy    C23  525   3.943   0.619   2.646 -0.8053 -0.0406 -0.0242
   20phy    C24  526   3.807   0.678   2.691  0.3162  0.0997  0.4228
   20phy    C22  527   3.957   0.506   2.754 -0.2601 -0.4794 -0.4649
   20phy    C21  528   4.085   0.498   2.840  0.2724 -0.2831  0.4391
   20phy    C20  529   4.084   0.372   2.925 -0.2060  0.3663 -0.5036
   20phy    C18  530   4.183   0.337   3.044  0.2900  0.9357  0.4307
   20phy    O01  531   4.187   0.451   3.133  0.2123  0.3491  0.1556
   20phy    H01  532   4.211   0.528   3.085  0.7830  0.2073  0.2037
   20phy    C19  533   4.097   0.218   3.101 -0.2742  0.0042 -0.2520
   20phy    C13  534   4.333   0.301   2.989  0.2070 -0.0923 -0.5141
   20phy     H3  535   4.361   0.379   2.914 -0.5570 -0.1650 -0.8896
   20phy    O33  536   4.339   0.186   2.904  0.5116 -0.5507 -0.8662
   20phy    H1B  537   4.300   0.108   2.937  0.3849 -0.8434 -1.6833
   20phy    C12  538   4.450   0.287   3.091  0.6430  0.2219 -0.4144
   20phy    O11  539   4.579   0.301   3.037  0.7482 -0.0685 -0.3666
   20phy    H1A  540   4.583   0.384   2.994  0.3362 -0.4355 -1.1508
   21phy    C35  541   4.880   4.493   1.474 -0.2724  0.4752 -0.1879
   21phy    C33  542   4.825   4.433   1.347  0.1891 -0.0730  0.1950
   21phy    C34  543   4.722   4.322   1.369 -0.2771 -0.2619  0.1280
   21phy    C32  544   4.771   4.548   1.256  0.7173 -0.0751 -0.5677
   21phy    C31  545   4.783   4.531   1.100 -0.3832  0.4684 -0.3462
   21phy    C30  546   4.707   4.640   1.019 -0.1961 -0.0158 -0.2176
   21phy    C28  547   4.705   4.622   0.868 -0.3917  0.2251  0.2549
   21phy    C29  548   4.574   4.675   0.814 -0.5421 -0.3322 -0.1399
   21phy    C27  549   4.822   4.706   0.807 -0.0292 -0.4500 -0.4507
   21phy    C26  550   4.919   4.630   0.714 -0.1697  0.0309 -0.1413
   21phy    C25  551   5.057   4.695   0.694  0.5766 -0.2249 -0.2372
   21phy    C23  552   5.148   4.627   0.593  0.1900 -0.3780  0.2156
   21phy    C24  553   5.270   4.718   0.574 -0.4293 -0.1689  0.0426
   21phy    C22  554   5.199   4.489   0.644  0.0784  0.2182 -0.6717
   21phy    C21  555   5.138   4.361   0.594  0.1453 -0.0724 -0.1409
   21phy    C20  556   5.190   4.231   0.647  0.4358 -0.5354 -0.6065
   21phy    C18  557   5.133   4.096   0.586 -0.5746 -0.2858  0.6598
   21phy    O01  558   4.992   4.091   0.576 -0.0797 -0.2901  0.0647
   21phy    H01  559   4.959   4.154   0.516 -0.8215 -1.2264 -0.5327
   21phy    C19  560   5.178   3.988   0.690 -0.0551  0.1069 -0.5269
   21phy    C13  561   5.195   4.063   0.439  0.2089  0.8363 -0.0719
   21phy     H3  562   5.162   4.152   0.380 -1.1274  0.1781 -0.3859
   21phy    O33  563   5.338   4.077   0.416  0.3877  0.1550  0.5870
   21phy    H1B  564   5.372   4.143   0.474  0.8778  1.9153 -1.5411
   21phy    C12  565   5.134   3.970   0.328  0.3883  0.7444  0.2207
   21phy    O11  566   5.001   3.932   0.351 -0.2606 -0.1453 -0.4279
   21phy    H1A  567   4.971   3.982   0.425 -0.3426 -1.0938  0.1947
   22phy    C35  568   2.695   2.927   0.798 -0.6796 -0.2671 -0.5344
   22phy    C33  569   2.626   2.995   0.914  0.1132 -0.1279 -0.6567
   22phy    C34  570   2.725   2.991   1.031  0.6699 -0.1349  0.3702
   22phy    C32  571   2.593   3.144   0.888  0.1544  0.0836 -0.4634
   22phy    C31  572   2.455   3.167   0.823 -0.0807 -0.7727 -0.1129
   22phy    C30  573   2.425   3.308   0.780 -0.1756 -0.0597 -0.0937
   22phy    C28  574   2.285   3.327   0.710 -0.4893  0.2117  0.3278
   22phy    C29  575   2.174   3.365   0.805 -0.3991  0.4691  0.4939
   22phy    C27  576   2.306   3.431   0.595  0.0687  0.0897 -0.3606
   22phy    C26  577   2.263   3.379   0.456  0.2036 -0.2487  0.0532
   22phy    C25  578   2.267   3.494   0.349 -0.7594 -0.0822  0.1700
   22phy    C23  579   2.204   3.461   0.211 -0.6898 -0.1451  0.3682
   22phy    C24  580   2.059   3.508   0.209  0.6328 -0.5038  0.0460
   22phy    C22  581   2.293   3.520   0.094  0.1086  0.2122 -0.5156
   22phy    C21  582   2.277   3.451  -0.041 -0.8924  0.2311  0.6384
   22phy    C20  583   2.369   3.513  -0.140 -0.2261 -0.2741  0.2979
   22phy    C18  584   2.375   3.450  -0.286  0.2329 -0.1714 -0.0861
   22phy    O01  585   2.424   3.318  -0.277 -0.1882  0.4304 -0.1505
   22phy    H01  586   2.494   3.321  -0.215  0.2005 -0.1051 -0.5577
   22phy    C19  587   2.491   3.529  -0.352 -0.6206 -0.1349  0.3823
   22phy    C13  588   2.235   3.462  -0.367 -0.7172 -0.5092 -0.0131
   22phy     H3  589   2.167   3.392  -0.313  0.2826 -2.1520 -0.8159
   22phy    O33  590   2.153   3.578  -0.358  0.4634 -0.2907  0.1119
   22phy    H1B  591   2.186   3.645  -0.415  0.3161 -0.6917 -0.4535
   22phy    C12  592   2.207   3.392  -0.506 -0.2602 -0.1676 -0.5491
   22phy    O11  593   2.239   3.467  -0.623 -0.2231  0.2609 -0.1750
   22phy    H1A  594   2.163   3.513  -0.655  0.2563  0.6459 -0.7808
   23phy    C35  595   0.974   3.591   1.800  0.1699 -0.4125  0.3351
   23phy    C33  596   0.829   3.633   1.813  0.0303 -0.4424 -0.2092
   23phy    C34  597   0.730   3.517   1.798  0.1327 -0.0666  0.3683
   23phy    C32  598   0.800   3.703   1.944  0.1678 -0.3100 -0.3673
   23phy    C31  599   0.803   3.856   1.940  0.3429  0.5297 -0.5330
   23phy    C30  600   0.795   3.916   2.083  0.2494 -0.3193  0.2498
   23phy    C28  601   0.806   4.072   2.084 -0.1770 -0.1828  0.2456
   23phy    C29  602   0.676   4.145   2.084  0.3752 -0.1625  0.0715
   23phy    C27  603   0.868   4.117   2.218  0.1023  0.2679 -0.7018
   23phy    C26  604   0.981   4.218   2.205  0.1012  0.1440  0.0350
   23phy    C25  605   1.002   4.291   2.339  0.1962 -0.3887 -0.0431
   23phy    C23  606   1.119   4.394   2.351  0.2207  0.1561 -0.0369
   23phy    C24  607   1.063   4.521   2.405  0.1660 -0.1105 -0.1345
   23phy    C22  608   1.239   4.335   2.427  0.0843  0.1818  0.0798
   23phy    C21  609   1.386   4.367   2.391  0.3627 -0.4530 -0.1537
   23phy    C20  610   1.475   4.300   2.493 -0.2193  0.6502  0.7441
   23phy    C18  611   1.629   4.308   2.479 -0.0896  0.1943 -0.4173
   23phy    O01  612   1.660   4.450   2.468  0.7398 -0.4200 -0.3638
   23phy    H01  613   1.753   4.464   2.469  0.4211  2.6382  2.1719
   23phy    C19  614   1.670   4.266   2.626  0.0100 -0.5502  0.3983
   23phy    C13  615   1.691   4.208   2.362 -0.1129 -0.0712 -0.5796
   23phy     H3  616   1.626   4.118   2.349  0.5927 -0.5257 -1.0418
   23phy    O33  617   1.819   4.140   2.385 -0.5640  0.0551  0.1594
   23phy    H1B  618   1.888   4.202   2.368 -0.2050 -0.7881 -1.7478
   23phy    C12  619   1.694   4.276   2.221 -0.9241 -0.4193 -0.1415
   23phy    O11  620   1.819   4.315   2.171  0.6299 -0.1872 -0.1281
   23phy    H1A  621   1.866   4.235   2.159 -0.2479 -0.5171 -1.5772
   24phy    C35  622   0.774   4.778   1.364  0.2362 -0.7522  0.1847
   24phy    C33  623   0.704   4.914   1.345  0.0458  0.4203 -0.0123
   24phy    C34  624   0.709   4.952   1.197  0.3455  0.5709 -0.2110
   24phy    C32  625   0.561   4.920   1.407  0.2302  0.8091 -0.4810
   24phy    C31  626   0.533   5.045   1.486  0.4381  0.0399  0.4019
   24phy    C30  627   0.405   5.031   1.564 -0.6639 -0.6094  0.3984
   24phy    C28  628   0.359   5.155   1.650  0.2660  0.8296 -0.0980
   24phy    C29  629   0.269   5.250   1.585  0.1542 -0.0876  0.0813
   24phy    C27  630   0.281   5.085   1.758  0.9592 -0.5188  0.2925
   24phy    C26  631   0.328   5.109   1.899  0.2799  0.2669 -0.0757
   24phy    C25  632   0.248   5.011   1.983 -0.0071  0.5357 -0.6061
   24phy    C23  633   0.292   4.996   2.132 -0.4690  0.3155  0.2039
   24phy    C24  634   0.226   5.105   2.225 -0.1081  0.5888 -0.1499
   24phy    C22  635   0.268   4.853   2.180 -0.4995 -0.1927 -0.3459
   24phy    C21  636   0.350   4.805   2.306 -0.7033  0.3764 -0.5186
   24phy    C20  637   0.325   4.665   2.351  0.0637 -0.2816 -0.9945
   24phy    C18  638   0.396   4.611   2.482 -0.0275  0.1283 -0.3441
   24phy    O01  639   0.413   4.727   2.575  0.7149  0.1212  0.5442
   24phy    H01  640   0.457   4.704   2.654  1.0552 -0.7474  0.1208
   24phy    C19  641   0.295   4.508   2.537 -0.0553  0.3720 -0.2678
   24phy    C13  642   0.541   4.542   2.458  0.0830 -0.1051  0.1284
   24phy     H3  643   0.540   4.474   2.370  0.2166  1.2592 -0.9585
   24phy    O33  644   0.587   4.457   2.565 -0.0386 -0.0463 -0.0736
   24phy    H1B  645   0.628   4.514   2.628 -1.1947  0.8258 -0.0818
   24phy    C12  646   0.667   4.638   2.431  0.2883  0.1690 -0.0818
   24phy    O11  647   0.684   4.741   2.523 -0.1755  0.3942  0.4549
   24phy    H1A  648   0.596   4.773   2.533 -0.7752 -1.0050 -0.1510
   25phy    C35  649   1.447   4.159   1.433  0.6798  0.0304 -0.1085
   25phy    C33  650   1.331   4.112   1.347  0.2748 -0.3443 -0.0875
   25phy    C34  651   1.254   4.002   1.418  0.2071 -0.2525  0.4040
   25phy    C32  652   1.252   4.240   1.313 -0.1818  0.5626 -0.1851
   25phy    C31  653   1.208   4.250   1.162  0.0735  0.6055 -0.0322
   25phy    C30  654   1.122   4.370   1.135 -0.1013  0.0721  0.1525
   25phy    C28  655   1.061   4.409   0.995 -0.2400 -0.4178 -1.1372
   25phy    C29  656   0.950   4.321   0.942  0.2787 -0.6317 -0.1935
   25phy    C27  657   1.003   4.549   1.014 -0.2744 -0.1129  0.2779
   25phy    C26  658   0.989   4.640   0.890 -0.4681  0.8390 -0.1798
   25phy    C25  659   0.976   4.792   0.911  0.1540  0.4210 -0.0507
   25phy    C23  660   0.943   4.874   0.790 -0.3488  0.3302  0.2919
   25phy    C24  661   0.879   5.011   0.831 -0.4233  0.0356 -0.2761
   25phy    C22  662   1.063   4.908   0.700 -0.1761  0.1555  0.1493
   25phy    C21  663   1.104   4.805   0.589 -0.6746  0.1446 -0.3946
   25phy    C20  664   1.215   4.865   0.496  0.3073  0.8182 -0.5068
   25phy    C18  665   1.231   4.799   0.352 -0.5154 -0.1250  0.2452
   25phy    O01  666   1.250   4.656   0.367  0.3593  0.0171 -0.0829
   25phy    H01  667   1.279   4.621   0.285  0.3440  0.6802 -0.3797
   25phy    C19  668   1.365   4.861   0.306 -0.0790  0.0892  0.2519
   25phy    C13  669   1.113   4.827   0.247  0.5816  0.0460  0.6181
   25phy     H3  670   1.021   4.790   0.299  0.8782 -0.7419  0.5909
   25phy    O33  671   1.067   4.964   0.226  0.1251  0.3458  0.2844
   25phy    H1B  672   1.069   5.008   0.308  1.4802 -0.0171  0.4726
   25phy    C12  673   1.080   4.742   0.114 -0.0860 -0.1099 -0.5164
   25phy    O11  674   1.141   4.615   0.110  0.2370 -0.3238 -0.0963
   25phy    H1A  675   1.073   4.575   0.059  0.0120  1.2776 -1.1298
   26phy    C35  676   0.754   0.424   1.956 -0.2821 -0.2782 -0.3681
   26phy    C33  677   0.627   0.345   1.985  0.2870 -0.0333 -0.4718
   26phy    C34  678   0.546   0.329   1.861  0.0043  0.2557  0.6163
   26phy    C32  679   0.648   0.213   2.051  0.3577  0.4537  0.0508
   26phy    C31  680   0.617   0.210   2.200 -0.4819  0.3595 -1.0235
   26phy    C30  681   0.647   0.073   2.265  0.1242  0.2636  0.7866
   26phy    C28  682   0.660   0.062   2.417 -0.2728 -0.0563  0.3387
   26phy    C29  683   0.575  -0.051   2.469 -0.6508  0.2087 -0.5728
   26phy    C27  684   0.806   0.050   2.465  0.2978  0.1777  0.3809
   26phy    C26  685   0.841   0.129   2.592  0.3651 -0.3183  0.1608
   26phy    C25  686   0.980   0.101   2.642 -0.1893  0.7512  0.6454
   26phy    C23  687   1.019   0.196   2.755  0.6336  0.2714 -0.2038
   26phy    C24  688   1.091   0.121   2.872 -0.1314  0.4476  0.4355
   26phy    C22  689   1.085   0.328   2.710 -0.2877 -0.1153  0.5852
   26phy    C21  690   1.059   0.448   2.798 -0.1695 -0.3019  0.6894
   26phy    C20  691   1.127   0.579   2.748  0.5847  0.6178  0.0323
   26phy    C18  692   1.166   0.697   2.844 -0.1582 -0.1951  0.2421
   26phy    O01  693   1.279   0.668   2.933  0.1030 -0.2885  0.2962
   26phy    H01  694   1.305   0.749   2.972 -1.3075 -0.0384  0.7770
   26phy    C19  695   1.231   0.790   2.735  0.1689 -0.1763  0.1006
   26phy    C13  696   1.046   0.780   2.917 -0.7940  0.1008  0.4926
   26phy     H3  697   0.964   0.802   2.844  0.6222  0.5603 -1.0071
   26phy    O33  698   1.084   0.910   2.959 -0.1662 -0.1220  0.0681
   26phy    H1B  699   1.128   0.915   3.042 -0.6352 -0.3656  0.3382
   26phy    C12  700   0.975   0.710   3.035  0.2982  0.0999 -0.3539
   26phy    O11  701   0.864   0.765   3.100 -0.3014  0.3538  0.3236
   26phy    H1A  702   0.875   0.857   3.112 -1.4807  0.3173  2.0177
   27phy    C35  703   0.477   0.094   1.040 -0.0742  0.2216  0.0375
   27phy    C33  704   0.526   0.228   1.095 -0.8584  0.5183  0.0132
   27phy    C34  705   0.471   0.259   1.235  0.1338 -0.1222  0.3585
   27phy    C32  706   0.673   0.242   1.071  0.1466  0.2483  0.2222
   27phy    C31  707   0.726   0.384   1.067 -0.2525 -0.7295  0.7483
   27phy    C30  708   0.877   0.383   1.081 -0.0464  0.0970  0.0254
   27phy    C28  709   0.945   0.522   1.085  0.0443 -0.0665  0.1998
   27phy    C29  710   0.940   0.584   1.230 -0.0366 -0.0828  0.0317
   27phy    C27  711   1.091   0.509   1.033  0.5753  0.1297 -0.9468
   27phy    C26  712   1.132   0.616   0.936  0.4308  0.2843  0.6418
   27phy    C25  713   1.278   0.615   0.920 -0.3841  0.1597  0.1172
   27phy    C23  714   1.319   0.703   0.802 -0.2994 -0.3359 -0.6000
   27phy    C24  715   1.350   0.850   0.843 -0.2847 -0.3435 -0.6311
   27phy    C22  716   1.447   0.639   0.740 -0.5971  0.0686 -0.0298
   27phy    C21  717   1.478   0.652   0.591 -0.0759  0.0252 -0.4695
   27phy    C20  718   1.601   0.581   0.540 -0.5833  0.2011  0.4610
   27phy    C18  719   1.662   0.602   0.396 -0.3334 -0.1622  0.3135
   27phy    O01  720   1.557   0.589   0.300 -0.1006 -0.3865  0.0943
   27phy    H01  721   1.523   0.502   0.294 -1.4522  0.0416  0.9154
   27phy    C19  722   1.762   0.490   0.366 -0.8114  0.1257  0.4174
   27phy    C13  723   1.727   0.749   0.369 -1.0373  0.1996 -0.5010
   27phy     H3  724   1.636   0.813   0.356  0.9894  3.2312 -0.8490
   27phy    O33  725   1.776   0.820   0.483  0.1223 -0.0938 -0.6596
   27phy    H1B  726   1.726   0.898   0.494 -0.2811 -0.1150 -2.1539
   27phy    C12  727   1.776   0.817   0.233 -0.2285  0.0151  0.0998
   27phy    O11  728   1.707   0.787   0.119  0.3850  0.9863  0.0330
   27phy    H1A  729   1.673   0.700   0.131  0.7597  0.9063  0.5536
   28phy    C35  730   1.478   2.380   0.996  0.2028 -0.3112 -0.2575
   28phy    C33  731   1.487   2.388   1.152  0.1622  0.1235  0.6031
   28phy    C34  732   1.358   2.343   1.219 -0.1083  0.0961  0.0725
   28phy    C32  733   1.610   2.318   1.206  0.6812  0.1548  0.0928
   28phy    C31  734   1.745   2.390   1.198 -0.7625 -0.0651  0.2228
   28phy    C30  735   1.847   2.320   1.283 -0.3997  0.6735 -0.3091
   28phy    C28  736   1.993   2.376   1.274 -0.3776  0.1881 -0.1877
   28phy    C29  737   2.028   2.463   1.401  0.5429 -0.0856 -0.0899
   28phy    C27  738   2.092   2.254   1.274 -0.2722 -0.1606 -0.0109
   28phy    C26  739   2.178   2.254   1.145 -0.0431  0.1562  0.0528
   28phy    C25  740   2.297   2.155   1.153 -0.0335 -0.6416  0.1107
   28phy    C23  741   2.357   2.128   1.014 -0.7925 -0.1568 -0.2331
   28phy    C24  742   2.505   2.099   1.044 -0.2613  0.7178 -0.2777
   28phy    C22  743   2.306   2.010   0.931 -0.3265  0.4923  0.1258
   28phy    C21  744   2.319   2.011   0.776  1.1230  0.9166  0.1374
   28phy    C20  745   2.272   1.879   0.709  0.0317 -0.1999 -0.0088
   28phy    C18  746   2.268   1.858   0.552  0.8241 -0.1334  0.4039
   28phy    O01  747   2.177   1.953   0.488  0.1342 -1.1229 -0.2502
   28phy    H01  748   2.088   1.923   0.479  0.1776 -1.3705  0.1125
   28phy    C19  749   2.205   1.719   0.543  0.0881  0.5007 -0.4068
   28phy    C13  750   2.419   1.853   0.487  0.0490 -0.1080 -0.3117
   28phy     H3  751   2.454   1.958   0.503 -0.9194  0.4333 -1.6698
   28phy    O33  752   2.520   1.792   0.571 -0.4920  0.7325  0.6145
   28phy    H1B  753   2.551   1.845   0.641 -1.9526 -0.3388  2.1579
   28phy    C12  754   2.459   1.864   0.336 -0.5464 -0.1154 -0.5503
   28phy    O11  755   2.354   1.903   0.253 -0.2108  0.0836 -0.4629
   28phy    H1A  756   2.355   1.995   0.235  1.9423 -0.0094 -1.0732
   29phy    C35  757   0.810   3.385   0.599 -0.7405  0.5748 -0.5140
   29phy    C33  758   0.872   3.457   0.714  0.1926  0.1947 -0.2272
   29phy    C34  759   0.934   3.351   0.799  0.0027 -0.4721  0.1199
   29phy    C32  760   0.981   3.560   0.674  0.0493  0.0583 -0.2085
   29phy    C31  761   0.990   3.689   0.763  0.2016 -0.1579 -0.4791
   29phy    C30  762   1.088   3.795   0.719 -0.0007  0.5601 -0.0874
   29phy    C28  763   1.071   3.928   0.796 -1.2539 -0.5235  0.6340
   29phy    C29  764   1.160   3.934   0.922 -0.1952 -0.1848 -0.1984
   29phy    C27  765   1.117   4.049   0.707 -0.0694 -0.2140 -0.2025
   29phy    C26  766   1.009   4.102   0.610  0.0887  0.2644 -0.4322
   29phy    C25  767   1.053   4.227   0.530  0.2508 -0.3535 -0.1787
   29phy    C23  768   0.949   4.295   0.434 -0.0151  0.0353  0.3195
   29phy    C24  769   0.908   4.431   0.497  0.6907  0.0686 -0.4742
   29phy    C22  770   1.026   4.326   0.305 -0.2474 -0.4364  0.3580
   29phy    C21  771   0.954   4.288   0.178 -0.5767  0.3540  0.3061
   29phy    C20  772   1.050   4.282   0.057  0.3938 -0.2928 -0.2937
   29phy    C18  773   1.002   4.282  -0.092  0.2321  0.1805 -0.3294
   29phy    O01  774   0.918   4.166  -0.106  0.2164 -0.5170  0.3476
   29phy    H01  775   0.837   4.184  -0.061  0.5572  2.5004 -0.0824
   29phy    C19  776   1.127   4.242  -0.169  0.5227 -0.1915  0.3524
   29phy    C13  777   0.935   4.416  -0.148 -0.0494 -0.1608 -0.0615
   29phy     H3  778   0.844   4.425  -0.083 -0.0217 -1.5011  0.1896
   29phy    O33  779   0.994   4.543  -0.117 -0.1776 -0.1180 -0.0580
   29phy    H1B  780   1.055   4.573  -0.182  0.4015  0.0048  0.5391
   29phy    C12  781   0.849   4.418  -0.285  0.4430 -0.0454 -0.7276
   29phy    O11  782   0.777   4.538  -0.301 -0.1175  0.2925  0.0739
   29phy    H1A  783   0.828   4.597  -0.354  1.7000 -0.8538  0.4784
   30phy    C35  784   0.877   3.821   1.232 -0.1528 -0.1878 -0.1272
   30phy    C33  785   0.764   3.891   1.314 -0.4253  0.2273  0.0249
   30phy    C34  786   0.760   3.832   1.452  0.0372 -0.0162 -0.1180
   30phy    C32  787   0.792   4.038   1.311  0.2340 -0.0647  0.2101
   30phy    C31  788   0.667   4.121   1.272 -0.0127  0.1228  0.3875
   30phy    C30  789   0.685   4.270   1.267  0.0899 -0.4432 -0.2528
   30phy    C28  790   0.559   4.358   1.259 -0.4640  0.5424  0.2078
   30phy    C29  791   0.495   4.364   1.396  0.3007  0.0030 -0.0168
   30phy    C27  792   0.596   4.492   1.193 -0.6236 -0.0302 -0.0331
   30phy    C26  793   0.504   4.522   1.082  0.0429  0.3759  0.9387
   30phy    C25  794   0.548   4.652   1.010  0.5058 -0.1208 -0.0802
   30phy    C23  795   0.468   4.674   0.875 -0.0457  0.1408  0.2526
   30phy    C24  796   0.417   4.821   0.854 -0.1812  0.2099 -0.0529
   30phy    C22  797   0.541   4.608   0.757  0.1788 -0.1590  0.7665
   30phy    C21  798   0.464   4.511   0.663  0.4714 -1.1464 -0.3285
   30phy    C20  799   0.541   4.444   0.549  0.1019  0.1888  0.2994
   30phy    C18  800   0.461   4.368   0.440 -0.9303 -0.0209 -0.5430
   30phy    O01  801   0.363   4.274   0.504 -0.6032  0.1918 -0.0306
   30phy    H01  802   0.408   4.246   0.582  1.7436  3.0686 -0.1947
   30phy    C19  803   0.575   4.279   0.381 -0.1096  0.6011 -0.7878
   30phy    C13  804   0.385   4.461   0.336 -0.3884 -0.3119  0.2116
   30phy     H3  805   0.314   4.522   0.397  0.7261  2.5664 -1.1995
   30phy    O33  806   0.454   4.572   0.283 -0.0110  0.1505 -0.0714
   30phy    H1B  807   0.438   4.657   0.318 -0.5188  0.0138  0.0459
   30phy    C12  808   0.269   4.409   0.248 -0.5176 -0.4368 -0.3396
   30phy    O11  809   0.309   4.395   0.116 -0.2379  0.1704  0.0469
   30phy    H1A  810   0.349   4.471   0.080 -0.3621 -0.5239 -1.6302
   31phy    C35  811   1.188   0.238   2.289  0.3133 -0.0153  0.5409
   31phy    C33  812   1.324   0.280   2.346 -0.3337  0.6013  0.3286
   31phy    C34  813   1.425   0.161   2.344  0.1815 -0.1716  0.0966
   31phy    C32  814   1.378   0.415   2.302  0.1317 -0.2322  0.6729
   31phy    C31  815   1.476   0.500   2.382  0.0931  0.0361  0.1567
   31phy    C30  816   1.496   0.634   2.313  0.5545 -0.5808 -0.1111
   31phy    C28  817   1.590   0.739   2.368  0.0351 -0.2869  0.1087
   31phy    C29  818   1.718   0.725   2.285  0.5510  0.0295  0.3166
   31phy    C27  819   1.535   0.881   2.352 -0.4224 -0.0441  0.7664
   31phy    C26  820   1.569   0.971   2.470 -0.2376 -0.2678 -0.3035
   31phy    C25  821   1.483   1.096   2.469  0.1679  0.8123 -0.1040
   31phy    C23  822   1.527   1.202   2.563 -0.1809  0.0216 -0.5868
   31phy    C24  823   1.560   1.331   2.483 -0.5266  0.6531 -0.4518
   31phy    C22  824   1.412   1.243   2.658 -0.1699 -0.0039  0.2650
   31phy    C21  825   1.417   1.219   2.806  0.4456 -0.4884 -0.0557
   31phy    C20  826   1.329   1.325   2.875 -0.1579 -0.0823 -0.9162
   31phy    C18  827   1.288   1.316   3.029  0.3034 -0.2775  0.1785
   31phy    O01  828   1.407   1.320   3.108 -0.3028  0.0438  0.7667
   31phy    H01  829   1.460   1.386   3.067  0.2596 -1.0605 -0.3116
   31phy    C19  830   1.221   1.447   3.067 -0.5145 -0.2806  0.1332
   31phy    C13  831   1.200   1.182   3.059 -0.0942 -0.2514  0.3371
   31phy     H3  832   1.243   1.096   3.001  0.8142 -0.0107  0.6477
   31phy    O33  833   1.068   1.183   3.008  0.1149  0.1010  0.0996
   31phy    H1B  834   1.051   1.115   2.945 -3.6110  0.8473  0.0799
   31phy    C12  835   1.190   1.121   3.207 -0.4176  0.4746 -0.1577
   31phy    O11  836   1.152   0.985   3.224  0.2701 -0.2594 -0.2980
   31phy    H1A  837   1.160   0.963   3.315 -1.9389  0.0178  0.0227
   32phy    C35  838   2.685   1.666   2.025  0.5145  0.0034  0.5117
   32phy    C33  839   2.550   1.742   2.035  0.0728 -0.3763  0.1528
   32phy    C34  840   2.572   1.888   2.075 -0.1763  0.1453 -0.3447
   32phy    C32  841   2.457   1.719   1.915  0.1888 -0.1243  0.1944
   32phy    C31  842   2.314   1.696   1.960 -0.0814 -0.0397 -0.1470
   32phy    C30  843   2.248   1.581   1.877  0.3253 -0.0622 -0.0038
   32phy    C28  844   2.098   1.542   1.904 -0.2039 -0.5680 -0.1605
   32phy    C29  845   2.023   1.531   1.770 -0.0393 -0.0190  0.0577
   32phy    C27  846   2.098   1.407   1.978 -0.1201  0.2225  0.1818
   32phy    C26  847   2.001   1.393   2.092  0.5758  0.1010 -0.2870
   32phy    C25  848   2.005   1.244   2.132  0.3021 -0.5598 -0.4290
   32phy    C23  849   1.918   1.211   2.257 -0.0269  0.4932 -0.5680
   32phy    C24  850   1.820   1.096   2.235 -0.3212 -0.1145  0.3804
   32phy    C22  851   2.006   1.211   2.384  0.2212  0.2405 -0.2421
   32phy    C21  852   1.939   1.247   2.521 -0.2103 -0.1138 -0.3193
   32phy    C20  853   2.022   1.210   2.644 -0.3489  0.7583 -0.3906
   32phy    C18  854   1.961   1.214   2.794 -0.2778 -0.1085  0.3328
   32phy    O01  855   1.838   1.143   2.807  0.1337  0.1292  0.1883
   32phy    H01  856   1.835   1.057   2.769 -0.8481 -0.4745  1.5604
   32phy    C19  857   2.053   1.119   2.868 -0.3941  0.4966  0.6604
   32phy    C13  858   1.960   1.366   2.862 -0.2061 -0.1840 -0.0157
   32phy     H3  859   2.053   1.422   2.835 -0.3547 -0.4598 -1.1603
   32phy    O33  860   1.961   1.364   3.004  0.1443 -0.2266  0.0917
   32phy    H1B  861   2.015   1.434   3.036  2.8381 -2.5171  1.0168
   32phy    C12  862   1.844   1.456   2.819  0.1437  0.2810  0.5719
   32phy    O11  863   1.714   1.401   2.837 -0.2628  0.6057  0.3269
   32phy    H1A  864   1.708   1.314   2.803 -1.9855 -0.0914  2.1997
   33phy    C35  865   0.934   0.752   2.076 -0.0951  0.9518 -0.5373
   33phy    C33  866   1.065   0.760   2.159 -0.2233  0.5129 -0.0572
   33phy    C34  867   1.177   0.768   2.058 -0.0045  0.3475  0.6200
   33phy    C32  868   1.079   0.889   2.243  0.0948 -0.0054 -0.4631
   33phy    C31  869   1.044   0.883   2.389  0.4321 -0.2039 -0.2644
   33phy    C30  870   1.001   1.019   2.447 -0.1410  0.1620 -0.1125
   33phy    C28  871   0.945   1.017   2.595  0.6163 -0.3829  0.4513
   33phy    C29  872   1.013   1.118   2.689  0.0331 -0.2506  0.2850
   33phy    C27  873   0.792   1.023   2.584 -0.0920  0.1081 -0.3658
   33phy    C26  874   0.711   0.953   2.688  0.3321  0.3476  0.2047
   33phy    C25  875   0.563   0.971   2.673  0.3676  0.2802  0.6181
   33phy    C23  876   0.475   0.905   2.785 -0.1833  0.0676  0.5997
   33phy    C24  877   0.345   0.983   2.812 -0.0878 -0.1464  0.6303
   33phy    C22  878   0.441   0.755   2.769 -0.0008 -0.6558  0.5943
   33phy    C21  879   0.500   0.664   2.874  0.2453  0.1399 -0.1589
   33phy    C20  880   0.441   0.521   2.869 -0.1888 -0.0192 -0.0865
   33phy    C18  881   0.477   0.413   2.975 -0.3772 -0.1715  0.4400
   33phy    O01  882   0.465   0.467   3.110 -0.0409 -0.3987 -0.1028
   33phy    H01  883   0.530   0.531   3.130 -0.9962 -0.3149  3.3658
   33phy    C19  884   0.363   0.308   2.969 -0.4404 -0.2145  0.3125
   33phy    C13  885   0.613   0.327   2.946 -0.5301 -0.4506  0.3554
   33phy     H3  886   0.617   0.300   2.837 -2.1434 -1.0397  0.4130
   33phy    O33  887   0.638   0.196   3.002  0.0741 -0.0107  0.2116
   33phy    H1B  888   0.673   0.201   3.089 -1.8762  1.1339  1.0087
   33phy    C12  889   0.749   0.405   2.970  0.3147  0.4248 -0.0897
   33phy    O11  890   0.811   0.402   3.097 -0.3036  0.1162 -0.1138
   33phy    H1A  891   0.757   0.448   3.158 -0.4274  0.5348 -0.5366
   34phy    C35  892   4.128   3.316   0.635  0.4102 -0.5376 -0.4439
   34phy    C33  893   4.162   3.284   0.780 -0.0467  0.1156  0.1957
   34phy    C34  894   4.238   3.399   0.830  0.0201 -0.2611  0.3234
   34phy    C32  895   4.034   3.259   0.865  0.3155 -0.2407  0.1090
   34phy    C31  896   3.983   3.114   0.873  0.2861  0.5182  0.2364
   34phy    C30  897   3.876   3.097   0.979 -0.1888  0.2610 -0.7301
   34phy    C28  898   3.809   2.959   0.995 -0.4884  0.4380  0.0059
   34phy    C29  899   3.831   2.905   1.134 -0.3836  0.6130  0.0574
   34phy    C27  900   3.658   2.964   0.964 -0.1460  0.4516  0.1447
   34phy    C26  901   3.617   2.964   0.816 -0.1990  0.4417  0.6705
   34phy    C25  902   3.469   2.952   0.798  0.1680 -0.5437  0.1575
   34phy    C23  903   3.414   2.991   0.661 -0.2660 -0.4119 -0.0086
   34phy    C24  904   3.345   2.872   0.600  0.9525 -0.2714  0.1270
   34phy    C22  905   3.309   3.108   0.671 -0.2128  0.5397 -0.0220
   34phy    C21  906   3.348   3.235   0.598 -0.3866  0.1675 -0.3625
   34phy    C20  907   3.266   3.355   0.648 -0.5344 -0.2268 -0.3394
   34phy    C18  908   3.272   3.487   0.566  0.6053 -0.1199 -0.2855
   34phy    O01  909   3.398   3.533   0.513  0.0115  0.4527  0.0974
   34phy    H01  910   3.447   3.576   0.580  0.3155  1.3485 -0.6746
   34phy    C19  911   3.227   3.590   0.676  0.2990  0.1812  0.8036
   34phy    C13  912   3.171   3.490   0.435 -0.5908  0.3989 -0.3906
   34phy     H3  913   3.106   3.399   0.440 -0.2686  0.1406 -0.8093
   34phy    O33  914   3.061   3.587   0.429  0.1889 -0.2592 -0.0398
   34phy    H1B  915   2.981   3.538   0.431  0.7084 -1.1305  0.5409
   34phy    C12  916   3.209   3.441   0.288  0.1166 -0.0759 -0.4469
   34phy    O11  917   3.237   3.542   0.188 -0.0165 -0.0469  0.4596
   34phy    H1A  918   3.172   3.609   0.187  0.8055  0.8655 -2.7528
   35phy    C35  919   1.638   1.329   1.872  0.0553  0.3489 -0.5368
   35phy    C33  920   1.504   1.342   1.927  0.5401  0.1229 -0.0733
   35phy    C34  921   1.502   1.315   2.079  0.4425  0.2922  0.1565
   35phy    C32  922   1.450   1.473   1.873 -0.0437 -0.2149  0.2592
   35phy    C31  923   1.310   1.470   1.803  1.0808 -0.1947 -0.1798
   35phy    C30  924   1.253   1.612   1.785  0.9805  0.1583 -0.6710
   35phy    C28  925   1.105   1.618   1.728  0.0686 -0.0410 -0.1609
   35phy    C29  926   1.018   1.712   1.819 -0.8165 -0.0656 -0.5873
   35phy    C27  927   1.099   1.684   1.589  0.8250 -0.4077 -0.3059
   35phy    C26  928   1.060   1.597   1.469  0.0718  0.6901 -0.0307
   35phy    C25  929   1.035   1.676   1.338  0.2327 -0.4208  0.1867
   35phy    C23  930   1.004   1.592   1.212  0.1168  0.2144 -0.2458
   35phy    C24  931   0.883   1.642   1.141  0.6397 -0.3768  0.3583
   35phy    C22  932   1.126   1.580   1.118 -0.1844  0.1151  0.0153
   35phy    C21  933   1.133   1.445   1.038  0.4017 -0.2959 -0.1856
   35phy    C20  934   1.268   1.461   0.969 -0.1832 -0.4335 -0.1995
   35phy    C18  935   1.317   1.337   0.881 -0.6696 -0.3920 -0.0175
   35phy    O01  936   1.259   1.211   0.920  0.2380 -0.2797  0.5541
   35phy    H01  937   1.241   1.201   1.012 -2.4934 -1.2190  0.0025
   35phy    C19  938   1.468   1.318   0.915  0.0745  0.4895 -0.0985
   35phy    C13  939   1.286   1.361   0.724 -0.0065 -0.0342  0.4715
   35phy     H3  940   1.175   1.374   0.717  0.0732  1.1629  1.1237
   35phy    O33  941   1.328   1.493   0.671 -0.2308  0.6215  0.6950
   35phy    H1B  942   1.256   1.537   0.631 -0.8279 -0.4837  0.5142
   35phy    C12  943   1.271   1.252   0.611  0.3390  0.4830  0.0042
   35phy    O11  944   1.222   1.131   0.669 -0.2659  0.1513 -0.3295
   35phy    H1A  945   1.208   1.149   0.760  0.6703  2.4043 -0.5704
   36phy    C35  946   2.469   1.692   0.003  0.2964 -0.6295  0.0810
   36phy    C33  947   2.437   1.773  -0.124 -0.3227 -0.1221 -0.4099
   36phy    C34  948   2.558   1.855  -0.165  0.1359  0.5986  0.1937
   36phy    C32  949   2.384   1.672  -0.231 -0.1772 -0.3216  1.0955
   36phy    C31  950   2.307   1.725  -0.355 -0.0167  0.0562  0.1199
   36phy    C30  951   2.269   1.620  -0.465  0.6047 -0.2386 -0.1547
   36phy    C28  952   2.206   1.684  -0.589 -0.5498 -0.2018  0.2690
   36phy    C29  953   2.305   1.673  -0.709  0.7597 -0.5374 -0.0135
   36phy    C27  954   2.080   1.608  -0.618  0.4242 -0.2737  0.2604
   36phy    C26  955   1.952   1.692  -0.615 -0.4260 -0.3259  0.3587
   36phy    C25  956   1.838   1.627  -0.696 -0.0805 -0.1932 -0.2837
   36phy    C23  957   1.707   1.698  -0.713  0.2737 -0.1971  0.0186
   36phy    C24  958   1.648   1.646  -0.839  0.1612 -0.0266 -0.1868
   36phy    C22  959   1.610   1.675  -0.596 -0.3548 -0.0348  0.3121
   36phy    C21  960   1.604   1.793  -0.501 -0.7401 -0.0989 -0.4825
   36phy    C20  961   1.521   1.754  -0.378  0.5872  0.4406 -0.2230
   36phy    C18  962   1.520   1.838  -0.244  0.2191  0.7006 -0.5444
   36phy    O01  963   1.475   1.977  -0.252  0.0732  0.2176 -0.0320
   36phy    H01  964   1.388   1.973  -0.285  0.4549 -2.1242 -0.9394
   36phy    C19  965   1.405   1.763  -0.164 -0.6248  0.2762 -0.2030
   36phy    C13  966   1.662   1.831  -0.167  0.2955  0.4978 -0.4920
   36phy     H3  967   1.674   1.727  -0.129  1.2934  0.9914  0.6101
   36phy    O33  968   1.647   1.903  -0.040  0.2674 -0.3786  0.0267
   36phy    H1B  969   1.606   1.986  -0.057  0.2379 -0.3174  0.3988
   36phy    C12  970   1.799   1.869  -0.227 -0.3415  0.2700  0.0251
   36phy    O11  971   1.907   1.819  -0.152 -0.0041 -0.0657  0.1989
   36phy    H1A  972   1.926   1.883  -0.086 -2.6711  0.7525  0.2581
   37phy    C35  973   1.791   1.464   1.463  0.1472  0.3684 -0.3746
   37phy    C33  974   1.730   1.329   1.448 -0.2494  0.0424 -0.0943
   37phy    C34  975   1.798   1.235   1.545  0.0786  0.2145  0.2413
   37phy    C32  976   1.579   1.336   1.465  0.1992  0.0889 -0.1459
   37phy    C31  977   1.491   1.223   1.414  0.8533  0.0264  0.6668
   37phy    C30  978   1.345   1.264   1.384  0.7138 -0.1503 -0.2425
   37phy    C28  979   1.248   1.146   1.386  0.0253  0.2462  0.4158
   37phy    C29  980   1.219   1.116   1.537  0.2750  0.3936  0.6306
   37phy    C27  981   1.117   1.161   1.302 -0.5865  0.0085 -0.5945
   37phy    C26  982   1.075   1.041   1.212 -0.2689 -0.2675 -0.3443
   37phy    C25  983   0.969   1.075   1.107  0.1009 -0.2190 -0.0329
   37phy    C23  984   0.925   0.952   1.018  0.4067  0.0405 -0.0092
   37phy    C24  985   0.806   0.881   1.078 -0.2405  0.6290 -0.2208
   37phy    C22  986   0.886   1.011   0.881  0.3057 -0.4874  0.7835
   37phy    C21  987   0.912   0.911   0.760 -0.1371  0.0012  0.0467
   37phy    C20  988   0.884   0.978   0.624  0.2224  0.5547  0.0244
   37phy    C18  989   0.961   0.932   0.494  0.1028 -0.4587 -0.1039
   37phy    O01  990   1.102   0.966   0.505 -0.0688  0.1366  0.0881
   37phy    H01  991   1.122   1.013   0.583 -1.2209  0.6499  0.0922
   37phy    C19  992   0.908   1.024   0.381 -0.2101 -0.4669 -0.4384
   37phy    C13  993   0.943   0.775   0.454 -0.1374 -0.6907 -0.1204
   37phy     H3  994   0.968   0.722   0.549  0.5567  1.7621  1.1609
   37phy    O33  995   0.804   0.726   0.435 -0.2511 -0.6739 -0.0796
   37phy    H1B  996   0.743   0.796   0.449  1.6039  1.0002  0.0907
   37phy    C12  997   1.048   0.690   0.377  0.5044  0.2699 -0.1160
   37phy    O11  998   1.177   0.737   0.389 -0.2270 -1.0546  0.0191
   37phy    H1A  999   1.177   0.815   0.441 -1.4706 -0.5731 -0.6574
   38phy    C35 1000   0.924   1.176   1.842 -0.2920  0.2287  0.0304
   38phy    C33 1001   1.007   1.171   1.970  0.9563  0.0046  0.0002
   38phy    C34 1002   1.139   1.108   1.934  0.0122 -0.4466 -0.1397
   38phy    C32 1003   1.005   1.308   2.042 -0.8340  0.3046  0.0891
   38phy    C31 1004   1.050   1.308   2.188 -0.6076 -0.0964  0.3073
   38phy    C30 1005   1.051   1.450   2.249  0.1819 -0.1097 -0.0824
   38phy    C28 1006   1.096   1.459   2.395  0.3058 -0.1266 -0.2542
   38phy    C29 1007   1.248   1.471   2.406  0.1856  0.1527 -0.5750
   38phy    C27 1008   1.013   1.569   2.463  0.7706  0.0167 -0.1372
   38phy    C26 1009   1.013   1.562   2.616 -0.0784  0.0061 -0.2263
   38phy    C25 1010   0.906   1.657   2.689  0.0113  0.4955  0.6346
   38phy    C23 1011   0.940   1.656   2.841  0.1128 -0.0613 -0.2150
   38phy    C24 1012   0.987   1.788   2.885 -0.2248 -0.4434 -0.1285
   38phy    C22 1013   0.816   1.610   2.927  0.5009  0.0525 -0.1629
   38phy    C21 1014   0.841   1.487   3.016  0.0187 -0.0110  0.3018
   38phy    C20 1015   0.722   1.467   3.107  0.5381 -0.1239  0.1048
   38phy    C18 1016   0.708   1.318   3.169 -0.7075  0.0849 -0.5053
   38phy    O01 1017   0.836   1.294   3.240 -0.2004  0.2948  0.0990
   38phy    H01 1018   0.849   1.352   3.312 -1.6736  0.6011  0.1552
   38phy    C19 1019   0.593   1.343   3.275 -0.3377 -0.0316  0.3476
   38phy    C13 1020   0.684   1.204   3.057  0.2709 -0.1849  0.1240
   38phy     H3 1021   0.748   1.223   2.967  0.2418  0.0379  0.1520
   38phy    O33 1022   0.550   1.208   2.998  0.0273  0.0370  0.1397
   38phy    H1B 1023   0.562   1.244   2.912  1.7265  1.2582  0.8189
   38phy    C12 1024   0.720   1.058   3.096 -0.5600 -0.2997 -0.2357
   38phy    O11 1025   0.847   1.032   3.146  0.0449 -0.2961 -0.4521
   38phy    H1A 1026   0.874   1.113   3.185  0.2860 -0.9609  0.8495
   39phy    C35 1027   0.629   2.383   1.492  0.4370 -0.0789 -0.4114
   39phy    C33 1028   0.613   2.476   1.373  0.3312  0.1761  0.2068
   39phy    C34 1029   0.543   2.406   1.258  0.3534  0.2775 -0.3909
   39phy    C32 1030   0.543   2.612   1.404 -0.4395 -0.4316  0.2341
   39phy    C31 1031   0.633   2.721   1.456 -0.1203  0.4984 -0.2852
   39phy    C30 1032   0.567   2.852   1.506  0.3332  0.4059  0.2864
   39phy    C28 1033   0.662   2.966   1.550 -0.4621  0.1636 -0.0211
   39phy    C29 1034   0.686   3.048   1.425  0.3971  0.2082  0.4047
   39phy    C27 1035   0.601   3.061   1.651  0.3704  0.1366 -0.0145
   39phy    C26 1036   0.606   3.026   1.800 -0.1919 -0.3186  0.1124
   39phy    C25 1037   0.550   3.148   1.881 -0.5548 -0.0132  0.2300
   39phy    C23 1038   0.525   3.106   2.030 -0.1787 -0.2004  0.2347
   39phy    C24 1039   0.650   3.127   2.108  0.1922  0.8734  0.0508
   39phy    C22 1040   0.400   3.188   2.070 -0.0747 -0.2079 -0.4536
   39phy    C21 1041   0.323   3.132   2.190 -0.0933 -0.3624 -0.3687
   39phy    C20 1042   0.193   3.220   2.208 -0.5231  0.5889 -0.6816
   39phy    C18 1043   0.113   3.193   2.340 -0.2179  0.1059  0.0508
   39phy    O01 1044   0.201   3.204   2.455  0.1901 -0.0957  0.0405
   39phy    H01 1045   0.159   3.169   2.531 -2.0412  1.5680 -0.3432
   39phy    C19 1046   0.024   3.324   2.347  0.2545  0.4688  0.0130
   39phy    C13 1047   0.035   3.053   2.348  0.5281 -0.0713 -0.6368
   39phy     H3 1048  -0.032   3.040   2.258 -0.2217  0.6591 -0.2016
   39phy    O33 1049  -0.059   3.054   2.457  0.0892 -0.1077 -0.1328
   39phy    H1B 1050  -0.014   3.027   2.535 -2.1478  0.3636  1.4385
   39phy    C12 1051   0.118   2.918   2.356  0.3104  0.2905  0.1437
   39phy    O11 1052   0.200   2.909   2.465  0.2415 -0.2800  0.2584
   39phy    H1A 1053   0.225   2.992   2.499 -0.3883 -0.3846  1.0291
   40phy    C35 1054   0.882   4.823   2.151 -0.3969  0.1315 -0.2856
   40phy    C33 1055   0.832   4.852   2.008  0.0487 -0.7404 -0.1801
   40phy    C34 1056   0.694   4.918   2.007 -0.1199  0.3267  0.0625
   40phy    C32 1057   0.925   4.950   1.927 -0.2213  0.2754  0.1553
   40phy    C31 1058   1.009   4.866   1.832 -1.0645  0.3133  0.3934
   40phy    C30 1059   1.089   4.956   1.738  0.2576  0.2529  0.4809
   40phy    C28 1060   1.187   4.895   1.637 -0.1665  0.0070 -0.6628
   40phy    C29 1061   1.115   4.905   1.504 -0.0667 -0.4728 -0.2613
   40phy    C27 1062   1.322   4.972   1.622  0.2530 -0.7863 -0.1473
   40phy    C26 1063   1.448   4.927   1.695  0.0356 -0.2331 -0.0455
   40phy    C25 1064   1.564   5.014   1.638 -0.1770  0.3798  0.4588
   40phy    C23 1065   1.703   5.002   1.704 -0.5585  0.1639 -0.1661
   40phy    C24 1066   1.804   5.056   1.605  0.0417  0.2397 -0.3212
   40phy    C22 1067   1.728   5.064   1.845  0.2765  0.0430 -0.5158
   40phy    C21 1068   1.783   4.956   1.944  0.0857 -0.3857  0.1749
   40phy    C20 1069   1.771   5.012   2.086 -0.0015 -0.3660 -0.2659
   40phy    C18 1070   1.822   4.950   2.222 -0.0035  0.0408 -0.2734
   40phy    O01 1071   1.959   4.919   2.196  0.0980  0.0430 -0.5593
   40phy    H01 1072   2.008   4.994   2.171  0.3066  0.2452  0.4097
   40phy    C19 1073   1.823   5.065   2.331  0.0748 -0.0380  0.0044
   40phy    C13 1074   1.747   4.816   2.279 -0.5410 -0.2777 -0.1261
   40phy     H3 1075   1.637   4.836   2.283 -0.6644 -0.6130 -1.3696
   40phy    O33 1076   1.784   4.786   2.412 -0.1434 -0.0370 -0.3657
   40phy    H1B 1077   1.877   4.773   2.418 -0.0639  0.8298  0.4627
   40phy    C12 1078   1.754   4.676   2.205  0.1538 -0.2838 -0.7568
   40phy    O11 1079   1.877   4.613   2.211 -0.2855 -0.1156 -0.0433
   40phy    H1A 1080   1.868   4.533   2.163  1.2335  0.0541 -0.6779
   41phy    C35 1081   0.620   2.111   1.818  0.1564  0.2199 -0.5184
   41phy    C33 1082   0.722   2.020   1.749  0.3245 -0.2138  0.4475
   41phy    C34 1083   0.646   1.933   1.651 -0.2097 -0.2943 -0.5148
   41phy    C32 1084   0.825   2.107   1.671 -0.2690 -0.2262 -0.0849
   41phy    C31 1085   0.957   2.120   1.751  0.0287  0.1681  0.4673
   41phy    C30 1086   1.059   2.202   1.674 -0.2557  0.2646 -0.1364
   41phy    C28 1087   1.200   2.203   1.743  0.4178  0.1140  0.3529
   41phy    C29 1088   1.306   2.209   1.637 -0.4463  0.4394 -0.0756
   41phy    C27 1089   1.206   2.334   1.832 -0.6041  0.0126  0.3841
   41phy    C26 1090   1.260   2.322   1.973 -0.6866 -0.3866 -0.0102
   41phy    C25 1091   1.263   2.463   2.035 -0.0766  0.2709 -0.1574
   41phy    C23 1092   1.288   2.453   2.189 -0.3542  0.3079  0.2510
   41phy    C24 1093   1.381   2.574   2.224  0.4596  0.0175 -0.5750
   41phy    C22 1094   1.159   2.450   2.269 -0.1083  0.1080 -0.3731
   41phy    C21 1095   1.179   2.378   2.399  0.0719 -0.6008 -0.1188
   41phy    C20 1096   1.058   2.385   2.487 -0.0168  0.6280  0.2458
   41phy    C18 1097   1.064   2.329   2.633 -0.0974 -0.6111  0.0167
   41phy    O01 1098   1.182   2.368   2.707  0.0664 -0.4005  0.2605
   41phy    H01 1099   1.215   2.291   2.748 -0.4946 -0.3058  0.9020
   41phy    C19 1100   0.946   2.408   2.688  0.6488 -0.3375 -0.0447
   41phy    C13 1101   1.044   2.170   2.659  0.4802 -0.2075 -0.5733
   41phy     H3 1102   0.961   2.136   2.591  0.2120 -1.5502  0.3773
   41phy    O33 1103   0.988   2.134   2.786 -0.8613  0.7143 -0.0126
   41phy    H1B 1104   0.894   2.137   2.780 -1.0062 -1.7658  0.0633
   41phy    C12 1105   1.157   2.066   2.616 -0.1973  0.0878  0.1047
   41phy    O11 1106   1.225   2.009   2.722 -0.3983 -0.1465 -0.0517
   41phy    H1A 1107   1.158   1.971   2.775 -0.6902 -0.9137 -0.9418
   42phy    C35 1108   0.623   0.724   1.771 -0.2972 -0.6325  0.0629
   42phy    C33 1109   0.509   0.803   1.702  0.4730  0.0064  0.0288
   42phy    C34 1110   0.491   0.930   1.793  0.9857 -0.1726  0.1444
   42phy    C32 1111   0.550   0.841   1.559 -0.6195 -0.0029 -0.4786
   42phy    C31 1112   0.489   0.775   1.437  0.2155  0.2145  0.2289
   42phy    C30 1113   0.488   0.854   1.306 -0.7630 -0.2580 -0.1642
   42phy    C28 1114   0.391   0.804   1.197 -0.3747  0.3528 -0.3602
   42phy    C29 1115   0.243   0.856   1.213  0.0218 -0.7969 -0.1797
   42phy    C27 1116   0.446   0.844   1.058  0.2076 -0.6023 -0.0023
   42phy    C26 1117   0.446   0.723   0.961  0.1308 -0.1064 -0.3542
   42phy    C25 1118   0.526   0.745   0.834 -0.3889 -0.1064  0.0138
   42phy    C23 1119   0.533   0.618   0.741 -0.3412 -0.4326 -0.7813
   42phy    C24 1120   0.452   0.653   0.612  0.1106  0.2497 -0.0975
   42phy    C22 1121   0.683   0.601   0.719  0.3437  0.8536 -0.7386
   42phy    C21 1122   0.715   0.452   0.691  0.3619  0.3736 -0.7901
   42phy    C20 1123   0.863   0.438   0.662 -0.1513 -0.4071 -0.1948
   42phy    C18 1124   0.922   0.292   0.631  0.2233  0.1098 -0.2918
   42phy    O01 1125   0.885   0.204   0.743 -0.2038 -0.0941 -0.1688
   42phy    H01 1126   0.830   0.253   0.801  0.2540 -1.4336  1.4645
   42phy    C19 1127   1.074   0.315   0.650  0.2749  0.1186 -0.6326
   42phy    C13 1128   0.874   0.232   0.492  0.1856 -0.5198  0.2105
   42phy     H3 1129   0.762   0.241   0.496  0.2443  0.1043  0.4968
   42phy    O33 1130   0.892   0.307   0.373  0.0485  0.4938  0.0002
   42phy    H1B 1131   0.906   0.250   0.300 -2.3670 -0.0757 -0.0723
   42phy    C12 1132   0.870   0.076   0.462 -0.2805 -0.2068 -0.0970
   42phy    O11 1133   0.991   0.023   0.407  0.4040  0.6489 -0.6588
   42phy    H1A 1134   1.056   0.090   0.412  2.1152 -1.0247  3.0307
   43phy    C35 1135   0.798   0.614   2.621 -0.0371  0.2509 -0.0842
   43phy    C33 1136   0.736   0.578   2.483 -0.6021 -0.1831  0.4959
   43phy    C34 1137   0.847   0.530   2.394 -0.3678 -0.2634  0.2405
   43phy    C32 1138   0.636   0.462   2.484 -0.1087 -0.3238  0.4043
   43phy    C31 1139   0.486   0.502   2.469  0.0734  0.9130  0.3368
   43phy    C30 1140   0.401   0.373   2.474  0.1579  0.1701  0.9116
   43phy    C28 1141   0.256   0.396   2.459  0.0324 -0.1836  0.7318
   43phy    C29 1142   0.197   0.339   2.328  0.1093  0.0490  0.2364
   43phy    C27 1143   0.195   0.347   2.588  0.1989 -0.4606  0.0993
   43phy    C26 1144   0.076   0.436   2.641 -0.1190  0.0705  0.4255
   43phy    C25 1145   0.026   0.399   2.778 -0.8078  0.1413 -0.2621
   43phy    C23 1146  -0.042   0.521   2.846 -0.0556  0.3312  0.2802
   43phy    C24 1147  -0.187   0.486   2.853 -0.4902  0.1627 -0.4322
   43phy    C22 1148   0.012   0.524   2.995 -0.1319  0.3450 -0.1817
   43phy    C21 1149   0.051   0.657   3.055 -0.2927 -0.2651 -0.3509
   43phy    C20 1150   0.099   0.626   3.199 -0.3316 -0.2380 -0.0908
   43phy    C18 1151   0.119   0.743   3.311  0.2614  0.4345 -0.0624
   43phy    O01 1152   0.012   0.839   3.308  0.0075  0.2016  0.9262
   43phy    H01 1153  -0.069   0.796   3.325 -0.9172  1.4041 -0.2736
   43phy    C19 1154   0.107   0.662   3.443 -0.4279  0.7572 -0.4888
   43phy    C13 1155   0.261   0.818   3.302 -0.3657 -0.2156  0.1498
   43phy     H3 1156   0.337   0.740   3.277 -0.0955 -0.4197  1.5469
   43phy    O33 1157   0.316   0.874   3.421  0.2500 -0.7322  0.2187
   43phy    H1B 1158   0.251   0.909   3.478  1.9322  3.2807  0.0011
   43phy    C12 1159   0.277   0.928   3.191 -1.3078  0.1957  0.2039
   43phy    O11 1160   0.201   1.049   3.193 -0.8447 -0.3226 -0.3726
   43phy    H1A 1161   0.141   1.038   3.264  1.4527  1.8072  2.1008
   44phy    C35 1162   2.147   1.912   1.457 -0.1325 -0.3767 -0.3360
   44phy    C33 1163   2.034   1.927   1.558 -0.1701  0.5028 -0.1028
   44phy    C34 1164   2.083   2.027   1.660  0.5237 -0.4813 -0.2041
   44phy    C32 1165   1.908   1.979   1.494  0.9271 -0.6226  0.1034
   44phy    C31 1166   1.806   1.875   1.451 -0.2460 -0.4576 -0.0411
   44phy    C30 1167   1.661   1.931   1.447  0.1733  0.2804  0.3644
   44phy    C28 1168   1.556   1.838   1.384  0.1769  0.3704  0.5634
   44phy    C29 1169   1.463   1.756   1.480 -0.2942 -0.1571  0.6381
   44phy    C27 1170   1.478   1.935   1.290  0.4083  0.2874 -0.0965
   44phy    C26 1171   1.430   1.873   1.157 -0.3066  0.5913 -0.1502
   44phy    C25 1172   1.386   1.991   1.070  0.2179 -0.1045  0.5113
   44phy    C23 1173   1.325   1.935   0.934  0.0322  0.4514 -0.1508
   44phy    C24 1174   1.203   2.021   0.895  0.1188  0.5701  0.5288
   44phy    C22 1175   1.430   1.935   0.818 -0.3133  0.4416  0.1504
   44phy    C21 1176   1.448   1.796   0.760  0.1473 -0.1703 -0.0163
   44phy    C20 1177   1.569   1.784   0.660 -0.2640  0.6816 -0.1721
   44phy    C18 1178   1.599   1.647   0.585  0.3057  0.6160 -0.2294
   44phy    O01 1179   1.571   1.530   0.661 -0.4000  0.1854  0.2647
   44phy    H01 1180   1.478   1.521   0.660 -0.4683  0.5909  1.6159
   44phy    C19 1181   1.750   1.658   0.566  0.0856 -0.4267  0.0337
   44phy    C13 1182   1.515   1.650   0.447  0.0950  0.4671 -0.1726
   44phy     H3 1183   1.410   1.638   0.482  0.8253  0.7361  2.3229
   44phy    O33 1184   1.496   1.778   0.377 -0.5174  0.2257  0.1140
   44phy    H1B 1185   1.567   1.798   0.318 -0.2816 -2.5752 -0.6755
   44phy    C12 1186   1.492   1.528   0.350  0.0883 -0.1076  0.3475
   44phy    O11 1187   1.505   1.408   0.416  0.8056  0.1057  0.4318
   44phy    H1A 1188   1.527   1.345   0.350 -0.1132 -1.2375  1.3661
   45phy    C35 1189   1.027   2.564   1.492 -0.1216  0.6711 -0.1053
   45phy    C33 1190   1.134   2.679   1.485  0.1037  0.1752 -0.1420
   45phy    C34 1191   1.207   2.677   1.355 -0.0211  0.0433  0.3373
   45phy    C32 1192   1.046   2.811   1.493 -0.1834 -0.2300 -0.0059
   45phy    C31 1193   1.121   2.922   1.565 -0.1817  0.2243  0.5211
   45phy    C30 1194   1.039   3.047   1.603  0.0114 -0.2500 -0.2633
   45phy    C28 1195   1.114   3.133   1.704  0.3280 -0.4997 -0.1692
   45phy    C29 1196   1.162   3.266   1.649  0.3803  0.0475 -0.3241
   45phy    C27 1197   1.032   3.158   1.833 -0.2888  0.3566 -0.3509
   45phy    C26 1198   1.114   3.145   1.967  0.1932  0.4394 -0.2580
   45phy    C25 1199   1.027   3.143   2.098 -0.2489  0.1425 -0.0008
   45phy    C23 1200   1.100   3.153   2.235 -0.2601  0.1479  0.2609
   45phy    C24 1201   1.083   3.294   2.278  0.0484 -0.0613 -0.1308
   45phy    C22 1202   1.024   3.072   2.340  0.3437 -0.1267  0.1514
   45phy    C21 1203   1.116   2.986   2.423  0.1905 -0.1484  0.2467
   45phy    C20 1204   1.040   2.901   2.527 -0.1570 -0.2645  0.4388
   45phy    C18 1205   1.120   2.844   2.656 -0.1148 -0.0429 -0.2015
   45phy    O01 1206   1.174   2.955   2.727  0.3753  0.1643 -0.1844
   45phy    H01 1207   1.126   3.033   2.709  0.1876 -0.0774 -0.7590
   45phy    C19 1208   0.994   2.805   2.743 -0.2173 -0.1483 -0.1111
   45phy    C13 1209   1.210   2.713   2.639 -0.0095 -0.6124 -0.0276
   45phy     H3 1210   1.169   2.651   2.556 -0.2020 -0.8018  0.2075
   45phy    O33 1211   1.224   2.627   2.752  0.1838  0.4827  0.0868
   45phy    H1B 1212   1.214   2.536   2.731  0.8072  0.1636  1.0841
   45phy    C12 1213   1.365   2.749   2.606 -0.1150 -0.1546  0.0591
   45phy    O11 1214   1.432   2.859   2.667 -0.3667 -0.0681  0.0646
   45phy    H1A 1215   1.371   2.914   2.713  0.5355  2.0667 -1.1366
   46phy    C35 1216   1.738   2.887   2.264 -0.3727 -0.7024  0.1711
   46phy    C33 1217   1.682   2.915   2.126 -0.0838 -0.2663 -0.1632
   46phy    C34 1218   1.667   2.781   2.055 -0.3992 -0.6024 -0.2290
   46phy    C32 1219   1.564   3.011   2.123  0.5874 -0.1102 -0.4020
   46phy    C31 1220   1.576   3.133   2.036 -0.8505 -0.0131 -0.2551
   46phy    C30 1221   1.457   3.233   2.053 -0.1638 -0.4591  0.2165
   46phy    C28 1222   1.501   3.377   2.040 -0.2632  0.3044 -0.0768
   46phy    C29 1223   1.453   3.430   1.904  0.2785  0.1393 -0.5276
   46phy    C27 1224   1.423   3.447   2.153  0.7963  0.2474 -0.0323
   46phy    C26 1225   1.479   3.578   2.199 -0.1395  0.3762  0.3419
   46phy    C25 1226   1.393   3.639   2.310 -0.0722  0.0232 -0.1425
   46phy    C23 1227   1.456   3.760   2.367  0.2003  0.1312 -0.4568
   46phy    C24 1228   1.430   3.895   2.296 -0.4716 -0.3921  0.0171
   46phy    C22 1229   1.399   3.778   2.504 -0.2420  0.0569 -0.2057
   46phy    C21 1230   1.510   3.807   2.612  0.0939 -0.2973 -0.4516
   46phy    C20 1231   1.438   3.861   2.742  0.1228  0.1407 -0.7202
   46phy    C18 1232   1.509   3.896   2.876 -0.0878  0.6418  0.0380
   46phy    O01 1233   1.620   3.981   2.837 -0.6540  0.2093  0.6227
   46phy    H01 1234   1.677   3.931   2.782 -0.6743  1.2866 -0.4025
   46phy    C19 1235   1.421   3.987   2.958  0.2238 -0.0443 -0.1150
   46phy    C13 1236   1.561   3.756   2.949 -0.0289 -0.3591 -0.2042
   46phy     H3 1237   1.622   3.693   2.880  0.2236 -2.8921  2.1640
   46phy    O33 1238   1.451   3.671   2.978  0.3967  0.2827  0.7940
   46phy    H1B 1239   1.455   3.589   2.931 -0.0243  1.1175 -0.7911
   46phy    C12 1240   1.663   3.768   3.066  0.5385 -0.0533 -0.1083
   46phy    O11 1241   1.753   3.876   3.079 -0.1344 -0.3780 -0.0517
   46phy    H1A 1242   1.722   3.956   3.043  0.4711 -0.5503 -0.9941
   47phy    C35 1243   3.777   2.387   1.275  0.0242  0.0644  0.1589
   47phy    C33 1244   3.738   2.405   1.416  0.3826 -0.0507 -0.4331
   47phy    C34 1245   3.858   2.381   1.508 -0.2852  0.0958  0.0598
   47phy    C32 1246   3.679   2.546   1.447  0.5461  0.0577 -0.1385
   47phy    C31 1247   3.530   2.579   1.405  0.0869  0.1812 -0.0655
   47phy    C30 1248   3.495   2.725   1.441  0.1610 -0.2971  0.0677
   47phy    C28 1249   3.368   2.786   1.370 -0.7321 -0.5743  0.1411
   47phy    C29 1250   3.237   2.762   1.433  0.0301 -0.0887  0.3184
   47phy    C27 1251   3.397   2.935   1.347 -0.6128 -0.3562  0.0737
   47phy    C26 1252   3.348   3.002   1.218 -0.1422  0.2748  0.2243
   47phy    C25 1253   3.347   3.160   1.220  0.1582 -0.0570 -0.0336
   47phy    C23 1254   3.324   3.214   1.080 -0.3085  0.3701  0.3968
   47phy    C24 1255   3.177   3.237   1.045 -0.7520  0.0628  0.1033
   47phy    C22 1256   3.405   3.348   1.074  0.0767  0.1704 -0.2604
   47phy    C21 1257   3.494   3.361   0.944  0.3991 -0.4725  0.4145
   47phy    C20 1258   3.547   3.503   0.949 -0.4068  0.2495 -0.0787
   47phy    C18 1259   3.674   3.561   0.870  0.3423 -0.4693 -0.7246
   47phy    O01 1260   3.777   3.465   0.899 -0.2777 -0.1130 -0.0193
   47phy    H01 1261   3.757   3.424   0.981  1.2163 -0.3948  0.2395
   47phy    C19 1262   3.692   3.689   0.953 -0.1023  0.1877 -0.3206
   47phy    C13 1263   3.659   3.577   0.713  0.1518 -0.1627  0.4468
   47phy     H3 1264   3.628   3.475   0.680  0.4738 -0.0227 -0.3234
   47phy    O33 1265   3.550   3.656   0.659  0.5773  0.5198 -0.0961
   47phy    H1B 1266   3.586   3.738   0.632  0.7647  0.3326 -0.4288
   47phy    C12 1267   3.779   3.571   0.606 -0.0964  1.1031 -0.1211
   47phy    O11 1268   3.911   3.564   0.667  0.3034 -0.3671  0.0451
   47phy    H1A 1269   3.900   3.525   0.751  0.5090 -1.0784 -0.2483
   48phy    C35 1270   2.570   2.291   2.372 -0.2641 -0.2696 -0.0022
   48phy    C33 1271   2.474   2.267   2.261  0.1387  0.2697 -0.2695
   48phy    C34 1272   2.559   2.253   2.138  0.2040 -0.2102 -0.0020
   48phy    C32 1273   2.381   2.149   2.285 -0.2851  0.5806 -0.6687
   48phy    C31 1274   2.234   2.176   2.263 -0.7658 -0.1774 -0.0246
   48phy    C30 1275   2.141   2.068   2.315  0.0330  0.1303  0.1000
   48phy    C28 1276   1.998   2.099   2.278 -0.2063 -0.2413 -0.0810
   48phy    C29 1277   1.942   1.983   2.196 -0.3210  0.2773  0.3674
   48phy    C27 1278   1.915   2.109   2.407 -0.4806 -0.2431 -0.4375
   48phy    C26 1279   1.793   2.212   2.405 -0.1655 -0.0522  0.3229
   48phy    C25 1280   1.730   2.247   2.546 -0.5905 -0.3919  0.3742
   48phy    C23 1281   1.622   2.359   2.551  0.0449 -0.7558  0.0184
   48phy    C24 1282   1.497   2.301   2.607  0.3330  0.3357 -1.1419
   48phy    C22 1283   1.661   2.467   2.651  0.1499  0.3472 -0.1172
   48phy    C21 1284   1.705   2.599   2.589 -0.2801 -0.1615 -0.2988
   48phy    C20 1285   1.734   2.694   2.707  0.1225 -0.3298  0.3850
   48phy    C18 1286   1.779   2.845   2.700  0.5712 -0.1258  0.0815
   48phy    O01 1287   1.682   2.899   2.608  0.6498 -0.1314 -0.7590
   48phy    H01 1288   1.596   2.877   2.639  0.7773  0.0715 -0.2557
   48phy    C19 1289   1.758   2.895   2.845  0.4933 -0.3710  0.4317
   48phy    C13 1290   1.924   2.867   2.634 -0.8052  0.1966 -0.2020
   48phy     H3 1291   1.936   2.797   2.548 -0.4810 -0.9030  0.7273
   48phy    O33 1292   2.031   2.831   2.720 -0.5047  0.2391 -0.7782
   48phy    H1B 1293   2.114   2.868   2.697  0.9837 -1.0978  1.9153
   48phy    C12 1294   1.963   3.012   2.572  0.1267  0.0740  0.2511
   48phy    O11 1295   1.968   3.115   2.663  0.0760 -0.2666  0.2395
   48phy    H1A 1296   1.897   3.172   2.640 -1.0128 -1.1969  1.1967
   49phy    C35 1297   1.494   2.030   1.898  0.4338  0.0701  0.5042
   49phy    C33 1298   1.644   2.016   1.896  0.0134  0.1739 -0.3243
   49phy    C34 1299   1.680   1.881   1.842  0.1101 -0.0936 -0.0632
   49phy    C32 1300   1.698   2.144   1.826 -0.6792  0.1616 -0.0379
   49phy    C31 1301   1.831   2.189   1.880 -0.6655  0.8570  0.3577
   49phy    C30 1302   1.882   2.322   1.828  0.2463 -0.5354  0.5840
   49phy    C28 1303   2.021   2.374   1.872  0.0013 -0.4284 -0.4496
   49phy    C29 1304   2.102   2.420   1.748 -0.4553 -0.1953 -0.1110
   49phy    C27 1305   2.008   2.481   1.978  0.0461  0.1101 -0.5923
   49phy    C26 1306   2.106   2.474   2.097  0.2087  0.3511  0.4875
   49phy    C25 1307   2.074   2.584   2.197 -0.6819  0.2736  0.6011
   49phy    C23 1308   2.167   2.583   2.317 -0.6626 -0.0769 -0.1382
   49phy    C24 1309   2.207   2.728   2.345  0.2269  0.1606  0.3215
   49phy    C22 1310   2.086   2.519   2.435  0.2176  0.4127 -0.0769
   49phy    C21 1311   2.173   2.467   2.550  0.3924  0.8221  0.1363
   49phy    C20 1312   2.077   2.403   2.647 -0.4016 -0.3256 -0.2729
   49phy    C18 1313   2.125   2.356   2.791  0.4100 -0.2179  0.3521
   49phy    O01 1314   2.190   2.478   2.838  0.2228  0.0433 -0.5335
   49phy    H01 1315   2.132   2.543   2.871  1.8976  0.7415  1.2357
   49phy    C19 1316   1.981   2.336   2.848  0.5226 -0.3426 -0.1598
   49phy    C13 1317   2.217   2.219   2.805  0.3624 -0.1196  0.3738
   49phy     H3 1318   2.168   2.140   2.743  1.8090 -0.9211  0.2108
   49phy    O33 1319   2.207   2.163   2.939 -0.1252 -0.1882  0.1578
   49phy    H1B 1320   2.191   2.229   3.003  0.4151 -1.0046  1.1754
   49phy    C12 1321   2.368   2.217   2.758  0.1457 -0.6097  0.2081
   49phy    O11 1322   2.455   2.275   2.854 -0.2538  0.0022  0.3939
   49phy    H1A 1323   2.542   2.249   2.830 -0.4143  0.6553 -0.9802
   50phy    C35 1324   0.869   2.765   0.521  0.1711 -0.2140  1.2597
   50phy    C33 1325   0.724   2.796   0.535  0.6142  0.3586  0.3646
   50phy    C34 1326   0.688   2.940   0.498  0.2669 -0.7874 -0.8239
   50phy    C32 1327   0.645   2.703   0.437  0.4361 -0.0909 -0.1748
   50phy    C31 1328   0.575   2.572   0.493 -0.2557  0.5663 -0.0922
   50phy    C30 1329   0.497   2.490   0.390  0.0160  0.4245  0.0586
   50phy    C28 1330   0.459   2.349   0.439  0.5684  0.0236  0.7461
   50phy    C29 1331   0.319   2.345   0.497  0.2076  0.1529 -0.6818
   50phy    C27 1332   0.462   2.253   0.318  0.0736 -0.1315  0.2018
   50phy    C26 1333   0.550   2.130   0.339 -0.4745 -0.1876  0.2192
   50phy    C25 1334   0.553   2.039   0.213  0.3599 -0.0951  0.6106
   50phy    C23 1335   0.618   1.904   0.248 -0.1138 -0.3337 -0.3458
   50phy    C24 1336   0.524   1.799   0.196 -0.1753 -0.3645 -0.0480
   50phy    C22 1337   0.747   1.879   0.173  0.0386  0.5553 -0.3381
   50phy    C21 1338   0.873   1.916   0.246  0.2667 -0.2634 -0.4626
   50phy    C20 1339   1.004   1.876   0.185  0.2493  0.2695 -0.4061
   50phy    C18 1340   1.139   1.940   0.233 -0.5693  0.2219  0.2215
   50phy    O01 1341   1.145   2.076   0.189 -0.3641 -0.6370  0.0417
   50phy    H01 1342   1.142   2.083   0.095 -2.0524 -1.2422  0.0129
   50phy    C19 1343   1.239   1.854   0.158  0.5123 -0.3801 -0.0997
   50phy    C13 1344   1.172   1.933   0.394  0.8690 -0.2961  0.3535
   50phy     H3 1345   1.071   1.944   0.440  0.4484  1.6166 -0.9097
   50phy    O33 1346   1.203   1.806   0.452 -0.0621 -0.1910 -0.3145
   50phy    H1B 1347   1.296   1.813   0.467  0.2022 -1.6270 -1.0782
   50phy    C12 1348   1.216   2.054   0.487 -0.2918 -0.2647  0.4766
   50phy    O11 1349   1.259   2.167   0.417 -0.3129 -0.4440 -0.1601
   50phy    H1A 1350   1.196   2.201   0.357  0.4308  2.0625  0.3938
   51phy    C35 1351   0.992   2.056   1.307 -0.2704  0.5066  0.0660
   51phy    C33 1352   0.922   2.128   1.194 -0.0335 -0.0001 -0.3513
   51phy    C34 1353   0.766   2.102   1.194 -0.5232 -0.2606  0.2085
   51phy    C32 1354   0.961   2.277   1.207 -0.1463 -0.5082  0.1650
   51phy    C31 1355   0.991   2.347   1.072 -0.2924  0.1592 -0.9074
   51phy    C30 1356   1.016   2.497   1.091  0.2917 -0.1608  0.3849
   51phy    C28 1357   1.001   2.564   0.950  0.3900  0.0813 -0.4707
   51phy    C29 1358   0.890   2.671   0.945 -0.0074  0.5955 -0.1161
   51phy    C27 1359   1.142   2.613   0.914 -0.0192  0.3910  0.4038
   51phy    C26 1360   1.174   2.597   0.770  0.1599  0.1605 -0.6572
   51phy    C25 1361   1.304   2.670   0.723  0.2291 -0.1450 -0.5236
   51phy    C23 1362   1.333   2.651   0.570 -0.3024  0.0731 -0.3287
   51phy    C24 1363   1.398   2.779   0.524 -0.1624 -0.1499 -0.1400
   51phy    C22 1364   1.437   2.536   0.561  0.0811 -0.4417 -0.0741
   51phy    C21 1365   1.453   2.466   0.431 -0.7582  0.0142  0.0759
   51phy    C20 1366   1.541   2.338   0.461  0.0294  0.2707  0.2040
   51phy    C18 1367   1.574   2.238   0.339  0.7524  0.0392  0.3812
   51phy    O01 1368   1.454   2.196   0.274 -0.8541  0.2369 -0.8103
   51phy    H01 1369   1.393   2.176   0.342 -2.0740 -0.7338 -2.1165
   51phy    C19 1370   1.627   2.114   0.413 -0.0747 -0.0111  0.0568
   51phy    C13 1371   1.676   2.292   0.221  0.3170  0.2208  0.1627
   51phy     H3 1372   1.624   2.383   0.180 -0.3254 -0.5888 -0.8900
   51phy    O33 1373   1.795   2.360   0.260 -0.0929 -0.5165 -0.0880
   51phy    H1B 1374   1.867   2.300   0.257 -1.5279 -2.4948  1.8629
   51phy    C12 1375   1.683   2.244   0.073 -0.6398 -0.2066 -0.4232
   51phy    O11 1376   1.568   2.205   0.012  0.1676  0.7194  0.4562
   51phy    H1A 1377   1.512   2.192   0.087  1.3881 -0.7365  1.1742
   52phy    C35 1378   2.621   0.638   1.553 -0.1393  0.1481 -0.5466
   52phy    C33 1379   2.517   0.569   1.647  0.0521  0.4214 -0.3888
   52phy    C34 1380   2.579   0.551   1.786 -0.2357  0.2746  0.1661
   52phy    C32 1381   2.382   0.639   1.650  0.6713  0.1173 -0.1085
   52phy    C31 1382   2.279   0.609   1.543 -0.4596  0.4967 -0.0751
   52phy    C30 1383   2.152   0.695   1.564 -0.1402  0.0727  0.0149
   52phy    C28 1384   2.041   0.671   1.461  0.2697 -0.1516 -0.7568
   52phy    C29 1385   1.938   0.573   1.510 -0.2777 -0.1168  0.2021
   52phy    C27 1386   1.967   0.804   1.429 -0.1211  0.0681 -0.1801
   52phy    C26 1387   1.923   0.819   1.284  0.0532 -0.5497  0.3705
   52phy    C25 1388   1.852   0.947   1.246  0.7546  0.0791  0.2264
   52phy    C23 1389   1.795   0.942   1.103  0.1276 -0.3064 -0.0472
   52phy    C24 1390   1.648   0.929   1.109  0.0807 -0.5035 -0.0640
   52phy    C22 1391   1.830   1.079   1.038 -0.1841  0.8087 -0.4410
   52phy    C21 1392   1.867   1.068   0.891  0.3039  0.8752 -0.1225
   52phy    C20 1393   1.891   1.206   0.834  0.6522  0.2689  0.1588
   52phy    C18 1394   1.899   1.222   0.674 -0.1612 -0.1671 -0.1163
   52phy    O01 1395   1.983   1.120   0.614  0.2262  0.1674  0.3212
   52phy    H01 1396   1.971   1.037   0.656  1.3507  0.0015  0.3473
   52phy    C19 1397   1.987   1.348   0.642  0.2875 -0.2029 -0.0834
   52phy    C13 1398   1.751   1.229   0.613  0.3387 -0.2994 -0.0399
   52phy     H3 1399   1.687   1.272   0.694 -0.4717 -0.2850 -0.6701
   52phy    O33 1400   1.722   1.333   0.517  0.2899  0.7407 -0.0228
   52phy    H1B 1401   1.667   1.398   0.556  1.0581  1.0810  0.5117
   52phy    C12 1402   1.649   1.106   0.603  0.4882  0.6128  0.7111
   52phy    O11 1403   1.609   1.059   0.479  0.6902  0.2512 -0.4342
   52phy    H1A 1404   1.594   1.133   0.423  0.5941  0.1193 -0.5857
   53phy    C35 1405   1.486   3.415   1.004 -0.6647  0.7768  0.2060
   53phy    C33 1406   1.642   3.413   0.993 -0.0132  0.2836 -0.3396
   53phy    C34 1407   1.697   3.420   1.135 -0.3211 -0.1327 -0.2025
   53phy    C32 1408   1.693   3.282   0.937 -0.7428  0.1398 -0.0248
   53phy    C31 1409   1.744   3.281   0.792 -0.3050 -0.1610  0.1620
   53phy    C30 1410   1.816   3.152   0.760 -0.5201 -0.4584 -0.3923
   53phy    C28 1411   1.880   3.155   0.618  0.1458 -0.1094  0.0550
   53phy    C29 1412   1.993   3.056   0.613  0.1732 -0.3190 -0.4668
   53phy    C27 1413   1.784   3.119   0.505  0.0883 -0.6489  0.5226
   53phy    C26 1414   1.773   3.233   0.395 -0.3055  0.0439  0.3175
   53phy    C25 1415   1.657   3.211   0.296 -0.0257  0.2775  0.2284
   53phy    C23 1416   1.648   3.322   0.192 -0.3250  0.2306  0.6392
   53phy    C24 1417   1.719   3.281   0.064 -0.0988 -0.0543  0.1414
   53phy    C22 1418   1.501   3.354   0.155  0.1206 -0.7604 -0.1237
   53phy    C21 1419   1.439   3.480   0.222 -0.0521 -0.0022 -0.1167
   53phy    C20 1420   1.290   3.485   0.190 -0.1634 -0.0704  0.4092
   53phy    C18 1421   1.206   3.612   0.233  0.1860  0.1713  0.6477
   53phy    O01 1422   1.245   3.646   0.369 -0.2213  0.2452 -0.1251
   53phy    H01 1423   1.276   3.573   0.419  0.3805  2.2329  2.6350
   53phy    C19 1424   1.063   3.563   0.249 -0.5200 -0.1377 -0.2192
   53phy    C13 1425   1.219   3.740   0.135 -0.2509  0.0421 -0.7315
   53phy     H3 1426   1.329   3.757   0.133 -0.0379 -1.0985 -0.0177
   53phy    O33 1427   1.201   3.724  -0.006  0.2759 -0.2211  0.2248
   53phy    H1B 1428   1.284   3.719  -0.049  1.1140  0.3045  1.7147
   53phy    C12 1429   1.200   3.893   0.182 -0.1058  0.0157  0.4861
   53phy    O11 1430   1.229   3.925   0.313 -0.0969 -0.1635 -0.7573
   53phy    H1A 1431   1.208   3.851   0.367 -0.9648  1.2565  0.9343
   54phy    C35 1432   2.941   3.024   1.386 -0.1127  0.2333  0.6478
   54phy    C33 1433   2.866   2.944   1.492 -0.6991 -0.2743  0.1989
   54phy    C34 1434   2.891   3.004   1.632  0.0601  0.1585  0.1509
   54phy    C32 1435   2.715   2.955   1.456 -0.4343 -0.2042  0.3381
   54phy    C31 1436   2.645   2.818   1.441 -0.3167  0.0655 -0.2432
   54phy    C30 1437   2.495   2.812   1.417  0.0491 -0.5637 -0.3354
   54phy    C28 1438   2.444   2.678   1.366  0.2006 -0.4386  0.7917
   54phy    C29 1439   2.356   2.606   1.464 -0.4256 -0.0214 -0.2704
   54phy    C27 1440   2.360   2.715   1.244 -0.3461 -0.1567  0.3913
   54phy    C26 1441   2.408   2.644   1.113 -0.5871 -0.1734  0.4908
   54phy    C25 1442   2.315   2.661   0.992 -0.4906 -0.1302 -0.2049
   54phy    C23 1443   2.381   2.624   0.856 -0.3812  0.7397 -0.2133
   54phy    C24 1444   2.381   2.472   0.829 -0.1994 -0.0134  0.0848
   54phy    C22 1445   2.319   2.703   0.741 -0.0457  0.2582  0.0952
   54phy    C21 1446   2.419   2.744   0.638  0.1479 -0.4791  0.0663
   54phy    C20 1447   2.373   2.855   0.542 -0.5876  0.0773  0.1307
   54phy    C18 1448   2.465   2.878   0.416 -0.2442 -0.0240  0.5315
   54phy    O01 1449   2.594   2.926   0.462  0.1730  0.5288 -0.4604
   54phy    H01 1450   2.602   3.015   0.491  1.5598  0.5369 -0.7983
   54phy    C19 1451   2.402   2.995   0.337  0.4356  0.1988 -1.0942
   54phy    C13 1452   2.496   2.746   0.321 -0.1507  0.2933  0.2175
   54phy     H3 1453   2.559   2.682   0.386  2.6780  1.5506 -1.1073
   54phy    O33 1454   2.388   2.652   0.298 -0.3588  0.1314 -0.3195
   54phy    H1B 1455   2.367   2.651   0.206  0.0897  0.9455 -0.4418
   54phy    C12 1456   2.619   2.727   0.225 -0.2378 -0.4698  0.1380
   54phy    O11 1457   2.727   2.813   0.249 -0.2260 -0.1457  0.3003
   54phy    H1A 1458   2.723   2.842   0.338 -0.6869  1.2551 -0.1520
   55phy    C35 1459   0.078   4.313   1.009 -0.0697  0.0311 -0.1429
   55phy    C33 1460   0.043   4.409   1.120  0.3456 -0.2780 -0.0547
   55phy    C34 1461   0.092   4.342   1.254  0.3422 -0.2012 -0.3234
   55phy    C32 1462   0.125   4.537   1.107 -0.5094  0.2701 -0.6568
   55phy    C31 1463   0.049   4.667   1.136  0.4176 -0.2364 -0.2800
   55phy    C30 1464   0.126   4.797   1.109  0.8892 -0.3071 -0.6420
   55phy    C28 1465   0.033   4.918   1.137  0.2913 -0.1499  0.1053
   55phy    C29 1466   0.067   4.983   1.272  0.3411  0.1822  0.1575
   55phy    C27 1467   0.050   5.018   1.022  0.0490  0.2434 -0.2800
   55phy    C26 1468  -0.055   5.008   0.903 -0.6473  0.3509  0.0068
   55phy    C25 1469  -0.021   5.114   0.795 -0.1550 -0.2657 -0.5907
   55phy    C23 1470  -0.118   5.137   0.681  0.5226  1.1199 -0.2678
   55phy    C24 1471  -0.210   5.254   0.718  0.0467 -0.0655 -0.1308
   55phy    C22 1472  -0.058   5.175   0.546 -0.3934  0.4181 -0.1147
   55phy    C21 1473  -0.006   5.068   0.453 -0.3990 -0.5360  0.1513
   55phy    C20 1474   0.040   5.124   0.317 -0.2842  0.0516  0.2263
   55phy    C18 1475   0.092   5.017   0.213  0.1655 -0.9064  0.6263
   55phy    O01 1476   0.201   4.946   0.278 -0.4854 -0.3965  0.0075
   55phy    H01 1477   0.197   4.869   0.225 -1.7988 -0.0808 -0.3934
   55phy    C19 1478   0.148   5.100   0.094 -0.2083  0.1069  0.0114
   55phy    C13 1479  -0.017   4.905   0.173  0.0478  0.1712  0.2305
   55phy     H3 1480  -0.051   4.868   0.273 -0.6346 -0.9658 -0.4051
   55phy    O33 1481  -0.147   4.956   0.134 -0.0973  0.4442  0.7411
   55phy    H1B 1482  -0.213   4.890   0.130  1.0198 -0.9604  3.0121
   55phy    C12 1483   0.021   4.752   0.132  0.0959 -0.4128  0.0886
   55phy    O11 1484   0.149   4.698   0.146 -0.5210 -0.4606 -0.0724
   55phy    H1A 1485   0.178   4.674   0.060  2.2037  0.2036  0.5549
   56phy    C35 1486   2.392   2.168   1.791 -0.3810  0.0150  0.0788
   56phy    C33 1487   2.478   2.214   1.673  0.3984  0.3676 -0.5016
   56phy    C34 1488   2.390   2.220   1.550 -0.4765  0.0206 -0.0550
   56phy    C32 1489   2.529   2.356   1.696  0.5054  0.0188  0.4083
   56phy    C31 1490   2.667   2.360   1.765  0.2211 -0.1960 -0.1152
   56phy    C30 1491   2.728   2.502   1.761 -0.1717  0.1074  0.3090
   56phy    C28 1492   2.866   2.519   1.822  0.8501  0.6465 -0.5349
   56phy    C29 1493   2.978   2.460   1.737 -0.0549 -0.5086 -0.4334
   56phy    C27 1494   2.893   2.666   1.858 -0.4433 -0.0679  0.5058
   56phy    C26 1495   2.971   2.687   1.989 -0.6484  0.2554  0.2803
   56phy    C25 1496   2.990   2.840   2.009 -0.0828 -0.1729 -0.5220
   56phy    C23 1497   3.051   2.898   2.142 -0.2469  0.4918  0.2247
   56phy    C24 1498   3.202   2.881   2.157 -0.1225 -0.4302 -0.0805
   56phy    C22 1499   3.004   3.041   2.161 -0.3256  0.7083 -0.0166
   56phy    C21 1500   2.906   3.039   2.279  0.1956  0.2647 -0.2703
   56phy    C20 1501   2.876   3.180   2.331  0.3707  0.3113 -0.3310
   56phy    C18 1502   2.756   3.195   2.438  0.1536 -0.2111 -0.6497
   56phy    O01 1503   2.799   3.119   2.555  0.3376  0.3176  0.0939
   56phy    H01 1504   2.755   3.036   2.558  0.1509  0.0331 -4.1915
   56phy    C19 1505   2.779   3.341   2.463  0.0744 -0.5485  0.6645
   56phy    C13 1506   2.607   3.147   2.386 -0.2651  0.1315  0.9531
   56phy     H3 1507   2.613   3.043   2.346  0.7121  0.1498  1.0224
   56phy    O33 1508   2.579   3.214   2.267 -0.1988  0.3222  0.0857
   56phy    H1B 1509   2.556   3.302   2.291  2.1178  0.9421  0.2843
   56phy    C12 1510   2.488   3.144   2.490 -0.1852 -0.4892 -0.1502
   56phy    O11 1511   2.386   3.046   2.477  0.2232 -0.0133  0.0379
   56phy    H1A 1512   2.380   3.014   2.388 -0.6838 -0.6826  0.3222
   57phy    C35 1513   0.050   3.786   1.048 -0.1079 -0.1976 -0.3036
   57phy    C33 1514   0.132   3.878   1.138  0.2084 -0.3261 -0.7881
   57phy    C34 1515   0.112   3.829   1.273  0.2332 -0.4128 -0.4305
   57phy    C32 1516   0.281   3.883   1.108  0.2661 -0.0408 -0.2294
   57phy    C31 1517   0.314   3.981   0.992  0.2796 -0.0534  0.2247
   57phy    C30 1518   0.454   3.961   0.935 -0.5344  0.2252 -0.0123
   57phy    C28 1519   0.494   4.049   0.808  0.1052  0.3534 -0.1882
   57phy    C29 1520   0.553   4.177   0.851  0.3406 -0.0233  0.6495
   57phy    C27 1521   0.610   3.973   0.740 -0.4188 -0.0414  0.6629
   57phy    C26 1522   0.608   3.949   0.592  0.1871 -0.3677  0.2684
   57phy    C25 1523   0.697   3.840   0.537 -0.1599 -0.6904  0.2245
   57phy    C23 1524   0.704   3.844   0.382 -0.4116  0.3693 -0.1863
   57phy    C24 1525   0.834   3.922   0.339  0.0014  0.8128  0.2455
   57phy    C22 1526   0.709   3.701   0.338 -0.5344  0.5084  0.4880
   57phy    C21 1527   0.619   3.682   0.216 -0.5365  0.2850  0.3170
   57phy    C20 1528   0.606   3.525   0.187  0.0871 -0.2442 -0.2108
   57phy    C18 1529   0.533   3.474   0.061 -0.2604  0.9425 -0.0115
   57phy    O01 1530   0.405   3.533   0.069 -0.2332  0.1086  0.4290
   57phy    H01 1531   0.350   3.483   0.011  1.2195 -0.4722 -0.5151
   57phy    C19 1532   0.516   3.324   0.081  0.0303 -0.1478  0.0514
   57phy    C13 1533   0.608   3.514  -0.077 -0.0772  0.5051 -0.2555
   57phy     H3 1534   0.589   3.624  -0.086  0.8952  0.5705 -1.9491
   57phy    O33 1535   0.747   3.513  -0.082 -0.9430 -0.5247 -0.0631
   57phy    H1B 1536   0.784   3.588  -0.041  2.5634  0.2410 -3.9341
   57phy    C12 1537   0.559   3.497  -0.227  0.3336 -0.1179  0.5033
   57phy    O11 1538   0.417   3.516  -0.251  0.3307 -0.3105 -0.6389
   57phy    H1A 1539   0.413   3.485  -0.339  2.9813  0.2606 -1.0522
   58phy    C35 1540   1.017   2.710   1.873 -0.3581 -0.5607  0.2177
   58phy    C33 1541   0.869   2.694   1.911 -0.0092 -0.2526  0.1120
   58phy    C34 1542   0.798   2.609   1.808  0.2762 -0.3669  0.3775
   58phy    C32 1543   0.864   2.639   2.055 -0.3433 -0.2898  0.8252
   58phy    C31 1544   0.749   2.702   2.135 -0.0608 -0.1018 -0.4288
   58phy    C30 1545   0.760   2.658   2.284 -0.1612 -0.0962  0.4917
   58phy    C28 1546   0.631   2.667   2.363  0.2039 -0.1554 -0.1065
   58phy    C29 1547   0.596   2.527   2.408  0.5662 -0.1580  0.2278
   58phy    C27 1548   0.667   2.726   2.500 -0.2664  0.3291  0.3239
   58phy    C26 1549   0.593   2.862   2.517 -0.4692 -0.0490 -0.1529
   58phy    C25 1550   0.594   2.898   2.667  0.2007 -0.2897 -0.5025
   58phy    C23 1551   0.604   3.049   2.695  0.1767  0.1189  0.0514
   58phy    C24 1552   0.468   3.100   2.742 -0.0745  0.4082 -0.6786
   58phy    C22 1553   0.696   3.074   2.814 -0.7107  0.3485 -0.3436
   58phy    C21 1554   0.779   3.202   2.784 -0.6527 -0.1638  0.5516
   58phy    C20 1555   0.906   3.217   2.866 -0.7059  0.1040 -0.2132
   58phy    C18 1556   1.004   3.343   2.839 -0.6038  0.0934 -0.2017
   58phy    O01 1557   0.929   3.465   2.840 -0.2148 -0.1407  0.2445
   58phy    H01 1558   0.866   3.458   2.909  0.0600  0.3741  0.5492
   58phy    C19 1559   1.097   3.359   2.961  0.1004  0.4425  0.4338
   58phy    C13 1560   1.080   3.326   2.692 -0.1770  0.3249 -0.0890
   58phy     H3 1561   1.005   3.292   2.617 -1.5450 -1.4533  1.9732
   58phy    O33 1562   1.165   3.205   2.701 -0.0909  0.1056 -0.5232
   58phy    H1B 1563   1.243   3.214   2.753  0.6163 -0.7342 -1.4080
   58phy    C12 1564   1.150   3.452   2.615 -0.0417  0.0659  0.1753
   58phy    O11 1565   1.269   3.511   2.660  0.5369 -0.3313  0.0624
   58phy    H1A 1566   1.248   3.560   2.737 -2.3697 -0.4531 -0.5606
   59phy    C35 1567   0.347   3.011   0.178 -0.5239  0.2227  0.2458
   59phy    C33 1568   0.293   2.934   0.060  0.3604 -0.1545  0.3445
   59phy    C34 1569   0.232   3.027  -0.045  0.0753  0.5302  0.0957
   59phy    C32 1570   0.412   2.867  -0.003 -0.3502 -0.1107  0.6086
   59phy    C31 1571   0.424   2.711  -0.013  0.4666 -0.2475 -0.2206
   59phy    C30 1572   0.557   2.650  -0.053  0.0047  0.0612  0.0841
   59phy    C28 1573   0.556   2.495  -0.070 -0.4159 -0.0228 -0.2709
   59phy    C29 1574   0.505   2.457  -0.210  0.4840 -0.2207 -0.0247
   59phy    C27 1575   0.698   2.432  -0.053 -0.3397 -0.0965 -0.0172
   59phy    C26 1576   0.738   2.377   0.084 -0.0315  0.4368 -0.1675
   59phy    C25 1577   0.879   2.323   0.115 -0.2238  0.3112 -0.0607
   59phy    C23 1578   0.970   2.423   0.201  0.2717 -0.0720  0.0363
   59phy    C24 1579   0.968   2.382   0.345  0.6842 -0.3942 -0.1764
   59phy    C22 1580   1.117   2.421   0.153  0.4381 -0.4046 -0.4171
   59phy    C21 1581   1.162   2.559   0.098  0.2393  0.0484  0.6355
   59phy    C20 1582   1.311   2.548   0.052  0.0799 -0.2055  0.5116
   59phy    C18 1583   1.380   2.670  -0.013  0.3813  0.1110  0.1870
   59phy    O01 1584   1.287   2.731  -0.100 -0.1924  0.6281 -0.1013
   59phy    H01 1585   1.248   2.671  -0.161 -0.6331 -0.2884  1.0476
   59phy    C19 1586   1.489   2.606  -0.102 -0.1087 -0.1751 -0.0486
   59phy    C13 1587   1.434   2.780   0.088  0.4518  0.5217 -0.0120
   59phy     H3 1588   1.345   2.821   0.142  0.3083  1.3413 -0.8376
   59phy    O33 1589   1.511   2.737   0.203 -0.4305  0.0759 -0.0328
   59phy    H1B 1590   1.458   2.705   0.274  0.4074  0.1413  0.6497
   59phy    C12 1591   1.461   2.934   0.049  0.5700 -0.3343 -0.2286
   59phy    O11 1592   1.405   2.981  -0.075 -0.0631  0.3195  1.0282
   59phy    H1A 1593   1.338   2.919  -0.097  1.3559 -0.6956 -0.6835
   60phy    C35 1594   0.102   0.449   1.475  0.1866 -0.2660 -0.4322
   60phy    C33 1595  -0.041   0.441   1.422  0.0324 -0.1949 -0.3848
   60phy    C34 1596  -0.144   0.492   1.530  0.1719 -0.4943  0.0986
   60phy    C32 1597  -0.057   0.509   1.289  0.3275 -0.3888  0.3049
   60phy    C31 1598  -0.009   0.432   1.165  0.3680  0.3294  0.4691
   60phy    C30 1599   0.061   0.529   1.069 -0.8856  0.5307  0.0302
   60phy    C28 1600   0.063   0.508   0.920 -0.1446  0.3672 -0.3377
   60phy    C29 1601   0.079   0.639   0.846  0.0699  0.0853  0.1485
   60phy    C27 1602   0.181   0.423   0.878  0.2168 -0.0208  0.8183
   60phy    C26 1603   0.179   0.352   0.737 -0.0365  0.0843 -0.0328
   60phy    C25 1604   0.310   0.276   0.706  0.1719  0.4861  0.2874
   60phy    C23 1605   0.317   0.210   0.566 -0.2940 -0.1646  0.2410
   60phy    C24 1606   0.372   0.312   0.459  0.1542 -0.2590  0.1648
   60phy    C22 1607   0.417   0.091   0.585  0.3225  0.6490 -0.4923
   60phy    C21 1608   0.398  -0.026   0.489 -0.0106  0.1196 -0.2312
   60phy    C20 1609   0.524  -0.115   0.489  0.2248 -0.4897 -0.1126
   60phy    C18 1610   0.531  -0.218   0.366 -0.6936  0.2090 -0.1584
   60phy    O01 1611   0.414  -0.298   0.362 -0.1079  0.1846 -0.0415
   60phy    H01 1612   0.341  -0.247   0.330  0.6598  1.4331  0.1300
   60phy    C19 1613   0.656  -0.309   0.401  0.4216 -0.2282  0.2780
   60phy    C13 1614   0.555  -0.147   0.220 -0.1059  0.0760 -0.0264
   60phy     H3 1615   0.458  -0.093   0.206  0.4890  1.3459  0.5532
   60phy    O33 1616   0.644  -0.025   0.201  0.5311 -0.6864  0.1713
   60phy    H1B 1617   0.608   0.051   0.244 -0.3096 -1.4209  0.8083
   60phy    C12 1618   0.516  -0.215   0.087 -0.6637  0.4215 -0.2419
   60phy    O11 1619   0.406  -0.301   0.080  0.2772  0.0767  0.4647
   60phy    H1A 1620   0.428  -0.388   0.050  0.6251  0.3118  0.0214
   61phy    C35 1621   1.241   3.683   1.229 -0.0204 -0.3293  0.5340
   61phy    C33 1622   1.270   3.619   1.363 -0.1822  0.1008 -0.1471
   61phy    C34 1623   1.140   3.615   1.444  0.3800  0.2995 -0.0260
   61phy    C32 1624   1.337   3.485   1.344 -0.1400  0.0724  0.2127
   61phy    C31 1625   1.414   3.431   1.470  0.4371 -0.6882  0.1769
   61phy    C30 1626   1.508   3.308   1.454 -0.5758  0.0182  0.3774
   61phy    C28 1627   1.613   3.283   1.563  0.3138  0.0081  0.5203
   61phy    C29 1628   1.629   3.137   1.590 -0.2782  0.2138  0.1135
   61phy    C27 1629   1.745   3.331   1.517  0.1456  0.3158  0.1585
   61phy    C26 1630   1.814   3.423   1.621 -0.4795  0.0766  0.3269
   61phy    C25 1631   1.963   3.446   1.582 -0.1387  0.1195 -0.1840
   61phy    C23 1632   2.060   3.488   1.696 -0.1738  0.4657 -0.1421
   61phy    C24 1633   2.199   3.440   1.662 -0.0666 -0.1105 -0.2963
   61phy    C22 1634   2.065   3.640   1.706 -0.4433 -0.4089 -0.7801
   61phy    C21 1635   2.075   3.705   1.854 -0.2213  0.2503  0.7260
   61phy    C20 1636   2.124   3.855   1.837  0.0393 -0.0460  0.0248
   61phy    C18 1637   2.143   3.955   1.967  0.8807  0.5223 -0.1417
   61phy    O01 1638   2.221   3.895   2.073 -0.1438 -0.2555  0.4521
   61phy    H01 1639   2.241   3.958   2.139  3.4678  1.1774 -1.7008
   61phy    C19 1640   2.232   4.066   1.912  0.1705 -0.1162 -0.1630
   61phy    C13 1641   2.005   4.010   2.039  0.0894 -0.1439  0.5381
   61phy     H3 1642   1.951   4.075   1.965  1.4176  0.3000 -0.0651
   61phy    O33 1643   2.034   4.102   2.145  0.9023  0.2174  0.2316
   61phy    H1B 1644   2.097   4.071   2.207 -0.0168 -0.5921  0.7929
   61phy    C12 1645   1.900   3.911   2.111  0.1605 -0.3903  0.0627
   61phy    O11 1646   1.955   3.843   2.223  0.7786 -0.3007 -0.6657
   61phy    H1A 1647   1.960   3.894   2.302  1.2428  0.9623 -1.4632
   62phy    C35 1648   0.904   3.102   0.153 -0.4199  0.2151 -0.7091
   62phy    C33 1649   1.010   2.998   0.199  0.2909 -0.1242 -0.4677
   62phy    C34 1650   1.038   2.915   0.077 -0.3183  0.0695  0.2670
   62phy    C32 1651   1.145   3.046   0.258  0.5318  0.6203  0.0974
   62phy    C31 1652   1.142   3.116   0.397  0.1426 -0.0667 -0.0207
   62phy    C30 1653   1.281   3.139   0.467  0.3136  0.0460 -0.2221
   62phy    C28 1654   1.290   3.222   0.595 -0.9070  0.3521 -0.0442
   62phy    C29 1655   1.286   3.134   0.720  0.0812 -0.8266  0.3536
   62phy    C27 1656   1.419   3.310   0.587 -0.3989  0.0198  0.7976
   62phy    C26 1657   1.387   3.456   0.608 -0.0346  0.7613 -0.2133
   62phy    C25 1658   1.510   3.540   0.628  0.0519 -0.5980  0.8525
   62phy    C23 1659   1.470   3.689   0.643 -0.2538  0.7361 -0.0499
   62phy    C24 1660   1.454   3.733   0.787  0.3220  0.5311 -0.6343
   62phy    C22 1661   1.568   3.774   0.563 -0.3256  0.4498  0.3094
   62phy    C21 1662   1.507   3.891   0.490  0.0724  0.7568  0.3156
   62phy    C20 1663   1.599   3.981   0.410 -0.5023 -0.5252  0.6521
   62phy    C18 1664   1.544   4.124   0.368 -0.2108  0.2224 -0.4715
   62phy    O01 1665   1.431   4.113   0.281 -0.0874 -0.0264 -0.3149
   62phy    H01 1666   1.365   4.054   0.313 -1.3415  0.1933 -2.3682
   62phy    C19 1667   1.662   4.165   0.289 -0.1297 -0.0656  0.6331
   62phy    C13 1668   1.515   4.223   0.493 -0.0452 -0.0841 -0.4879
   62phy     H3 1669   1.422   4.181   0.539  0.0901  0.3815  0.2303
   62phy    O33 1670   1.595   4.219   0.611 -0.5986  0.0359 -0.2696
   62phy    H1B 1671   1.557   4.281   0.671  0.8985  2.0904 -1.3101
   62phy    C12 1672   1.430   4.355   0.471 -0.5357 -0.0278 -0.0171
   62phy    O11 1673   1.488   4.481   0.486  0.1095  0.3094 -0.2339
   62phy    H1A 1674   1.417   4.540   0.504 -0.7630 -0.9597  0.5928
   63phy    C35 1675   1.488   2.724   1.714 -0.1161  0.0886  0.2648
   63phy    C33 1676   1.622   2.659   1.672 -0.5078  0.3847 -0.1426
   63phy    C34 1677   1.600   2.545   1.565 -0.4217  0.4417  0.0100
   63phy    C32 1678   1.713   2.770   1.616  0.3919 -0.3672  0.0347
   63phy    C31 1679   1.866   2.777   1.642 -0.1155 -0.1380  0.1128
   63phy    C30 1680   1.933   2.913   1.613 -0.5552  0.4505  0.0562
   63phy    C28 1681   2.068   2.925   1.682  0.6336  0.1271 -0.3317
   63phy    C29 1682   2.183   2.949   1.578 -0.0445  0.9434 -0.3020
   63phy    C27 1683   2.064   3.056   1.771  0.5676 -0.1118  0.4469
   63phy    C26 1684   2.005   3.053   1.910 -0.3168 -0.0997 -0.3475
   63phy    C25 1685   2.054   3.183   1.975  0.3137 -0.2864  0.2428
   63phy    C23 1686   2.038   3.192   2.127 -0.0901 -0.0676  0.5801
   63phy    C24 1687   2.180   3.185   2.191 -0.1193 -0.0722  0.2700
   63phy    C22 1688   1.949   3.311   2.165 -0.1787 -0.2513 -0.6167
   63phy    C21 1689   1.875   3.295   2.296  0.4804  0.4792  0.1332
   63phy    C20 1690   1.838   3.431   2.360 -0.0134 -0.3009  0.2619
   63phy    C18 1691   1.761   3.428   2.498 -0.2056 -0.0277  0.0021
   63phy    O01 1692   1.840   3.349   2.588 -0.3250 -0.0410 -0.2948
   63phy    H01 1693   1.828   3.363   2.680  1.1626 -2.3017  0.3427
   63phy    C19 1694   1.795   3.573   2.544  0.1050  0.0054  0.0011
   63phy    C13 1695   1.609   3.379   2.505 -0.7084 -0.2241  0.0851
   63phy     H3 1696   1.556   3.421   2.416  0.2153 -0.0918 -0.4117
   63phy    O33 1697   1.543   3.444   2.612  0.2382 -0.4030 -0.3734
   63phy    H1B 1698   1.466   3.490   2.585 -0.2320 -0.1337  1.3247
   63phy    C12 1699   1.571   3.228   2.515  0.6977 -0.1685  0.1265
   63phy    O11 1700   1.592   3.157   2.636 -0.0515 -0.1768  0.1236
   63phy    H1A 1701   1.635   3.074   2.624  1.7447  0.8083 -0.8077
   64phy    C35 1702   1.761   4.108   1.086  0.4456  0.3667 -0.3497
   64phy    C33 1703   1.666   4.161   0.986  0.0482 -0.5671  0.3269
   64phy    C34 1704   1.541   4.074   0.987  0.1984  0.1939  0.2801
   64phy    C32 1705   1.647   4.314   1.011 -0.2198  0.0035 -0.1319
   64phy    C31 1706   1.592   4.399   0.893 -0.3888  0.3508  0.0545
   64phy    C30 1707   1.620   4.547   0.902 -0.0660 -0.1223 -0.8220
   64phy    C28 1708   1.537   4.627   0.795 -0.1267  0.1613  0.2366
   64phy    C29 1709   1.420   4.701   0.855  0.2317 -0.1997 -0.4019
   64phy    C27 1710   1.624   4.751   0.747  0.0591  0.0944  0.0676
   64phy    C26 1711   1.658   4.765   0.591  0.1781  0.3824 -0.0080
   64phy    C25 1712   1.727   4.897   0.553  0.4953  0.5430  0.5027
   64phy    C23 1713   1.738   4.929   0.403  0.7603 -0.2133  0.6603
   64phy    C24 1714   1.755   5.083   0.393 -0.2638 -0.3015  0.2405
   64phy    C22 1715   1.847   4.847   0.331  0.0059 -0.2613 -0.2252
   64phy    C21 1716   1.833   4.825   0.181  0.3679 -0.3335  0.9099
   64phy    C20 1717   1.940   4.731   0.132  0.2553 -0.3725  0.2557
   64phy    C18 1718   1.894   4.620   0.030 -0.5430 -0.3056 -0.4368
   64phy    O01 1719   1.774   4.555   0.082  0.1668  0.5149  0.3027
   64phy    H01 1720   1.783   4.530   0.172 -0.7855  0.2857  0.3375
   64phy    C19 1721   2.001   4.513   0.039 -0.1598 -0.2977 -0.0281
   64phy    C13 1722   1.864   4.684  -0.113  0.4667 -0.2132  0.3296
   64phy     H3 1723   1.779   4.755  -0.096  0.6607  0.2378 -0.4930
   64phy    O33 1724   1.958   4.779  -0.170  0.1297 -0.0016 -0.4010
   64phy    H1B 1725   1.907   4.849  -0.207  0.2649  1.4354  1.9280
   64phy    C12 1726   1.779   4.615  -0.223  0.3548 -0.1299  0.4591
   64phy    O11 1727   1.850   4.534  -0.315  0.1959  0.8124  0.5533
   64phy    H1A 1728   1.802   4.535  -0.396 -1.0440 -2.3819  1.0913
   65phy    C35 1729   2.028   4.784   1.505 -0.5239  0.2258  0.4194
   65phy    C33 1730   2.162   4.705   1.484  0.2804 -0.5262  0.0836
   65phy    C34 1731   2.150   4.552   1.506 -0.3126  0.0649 -0.4103
   65phy    C32 1732   2.231   4.722   1.345 -0.2592 -0.5861  0.4267
   65phy    C31 1733   2.308   4.856   1.324  0.3755  0.3611  0.3269
   65phy    C30 1734   2.376   4.835   1.191  0.0425 -0.9104 -0.2004
   65phy    C28 1735   2.485   4.937   1.147 -0.4736  0.6196  0.4222
   65phy    C29 1736   2.622   4.916   1.215  0.1453  0.5568  0.3618
   65phy    C27 1737   2.491   4.931   0.995  0.1996 -0.4877  0.1231
   65phy    C26 1738   2.571   5.033   0.917  0.3752 -0.0849  0.1699
   65phy    C25 1739   2.579   4.999   0.770  0.7974 -0.0009  0.0785
   65phy    C23 1740   2.679   5.095   0.700  0.3220  0.3292  0.0563
   65phy    C24 1741   2.785   5.002   0.643  0.0759  0.6087 -0.1935
   65phy    C22 1742   2.610   5.174   0.584 -0.1913  0.5023  0.3521
   65phy    C21 1743   2.587   5.323   0.624  0.2925  0.0486  0.3579
   65phy    C20 1744   2.551   5.424   0.519 -0.1500  0.8414 -0.5033
   65phy    C18 1745   2.539   5.577   0.540 -0.6615  0.0281  0.6121
   65phy    O01 1746   2.425   5.606   0.627 -0.1437  0.0978 -0.6938
   65phy    H01 1747   2.403   5.526   0.671  0.4151  1.2940  2.0116
   65phy    C19 1748   2.509   5.632   0.402  0.2290 -0.3867 -0.0535
   65phy    C13 1749   2.678   5.631   0.594 -0.3178 -0.4032  0.6845
   65phy     H3 1750   2.692   5.584   0.695  0.0279 -0.7027  0.4993
   65phy    O33 1751   2.798   5.579   0.536 -0.7157 -0.1123  0.5669
   65phy    H1B 1752   2.823   5.628   0.460  1.6511  0.0365  1.3817
   65phy    C12 1753   2.693   5.766   0.677  0.3328  0.0315  0.0271
   65phy    O11 1754   2.574   5.834   0.713  0.3035  0.1431  0.4355
   65phy    H1A 1755   2.510   5.768   0.732  1.4442 -1.5143 -1.1635
   66phy    C35 1756   1.490   0.826   1.846  0.1146 -0.5904 -0.3640
   66phy    C33 1757   1.612   0.861   1.756  0.5521  0.3110 -0.1601
   66phy    C34 1758   1.568   0.953   1.644 -0.3912  0.6024  0.0964
   66phy    C32 1759   1.724   0.930   1.829  0.2023 -0.1507 -0.2035
   66phy    C31 1760   1.827   0.821   1.864 -0.2540 -0.1937  0.3679
   66phy    C30 1761   1.961   0.867   1.926  0.2198 -0.1327  0.4190
   66phy    C28 1762   2.045   0.774   2.011  0.7824  0.5972 -0.3014
   66phy    C29 1763   2.116   0.670   1.927 -0.5540  0.1112  0.6852
   66phy    C27 1764   2.134   0.840   2.119  0.4831 -0.2492  0.2155
   66phy    C26 1765   2.180   0.762   2.234  0.1652  0.4959  0.3399
   66phy    C25 1766   2.252   0.858   2.326 -0.0773  0.4001  0.2863
   66phy    C23 1767   2.307   0.783   2.451 -0.0052 -0.4823 -0.0071
   66phy    C24 1768   2.454   0.822   2.465 -0.1164 -0.1551  0.4342
   66phy    C22 1769   2.242   0.807   2.590 -0.6513 -0.7080 -0.0295
   66phy    C21 1770   2.115   0.730   2.614 -0.4866 -0.3895 -0.5490
   66phy    C20 1771   2.077   0.750   2.761 -0.0092  0.2350  0.2243
   66phy    C18 1772   1.943   0.688   2.812  0.1896  0.6671  0.2951
   66phy    O01 1773   1.951   0.541   2.802  0.4415 -0.7132  0.3144
   66phy    H01 1774   2.034   0.498   2.802 -0.2083 -2.0255  0.0835
   66phy    C19 1775   1.954   0.713   2.964 -0.1611 -0.2271  0.2712
   66phy    C13 1776   1.809   0.751   2.740 -0.0421 -0.1265  0.1324
   66phy     H3 1777   1.826   0.756   2.629  0.4731 -2.5398  0.0343
   66phy    O33 1778   1.784   0.887   2.766  0.0562 -0.3062 -0.3723
   66phy    H1B 1779   1.730   0.895   2.842  1.0311  1.5191  0.1655
   66phy    C12 1780   1.667   0.684   2.758  0.1774  0.6137  0.3275
   66phy    O11 1781   1.612   0.703   2.883 -0.5239  0.2809 -0.4315
   66phy    H1A 1782   1.527   0.741   2.873 -0.2567  1.5953  1.6468
   67phy    C35 1783   4.187   4.635   1.573 -0.0851  0.5031  0.0358
   67phy    C33 1784   4.090   4.530   1.542  0.6736  0.1233  0.3179
   67phy    C34 1785   4.123   4.406   1.630  0.2149 -0.4891 -0.1189
   67phy    C32 1786   3.951   4.575   1.564 -0.4949 -0.2815  0.5705
   67phy    C31 1787   3.858   4.536   1.456 -0.2750 -0.0430 -0.0254
   67phy    C30 1788   3.720   4.592   1.471 -0.1851 -0.4596 -0.0805
   67phy    C28 1789   3.640   4.561   1.341  0.3819  0.0539  0.1267
   67phy    C29 1790   3.510   4.491   1.368  0.1845 -0.1903 -0.1552
   67phy    C27 1791   3.608   4.696   1.280  0.0084 -0.1036  0.6465
   67phy    C26 1792   3.651   4.720   1.135  0.1871  0.3730 -0.0161
   67phy    C25 1793   3.632   4.867   1.114 -0.1104 -0.4602 -0.7242
   67phy    C23 1794   3.638   4.911   0.965 -0.0150 -0.0440 -0.1190
   67phy    C24 1795   3.498   4.961   0.931  0.2142  0.0807 -0.0104
   67phy    C22 1796   3.743   5.022   0.956 -0.8054 -0.6124 -0.2123
   67phy    C21 1797   3.814   5.040   0.821 -0.5960  0.1137  0.7649
   67phy    C20 1798   3.884   5.175   0.801 -0.3517 -0.8213  0.8061
   67phy    C18 1799   3.945   5.207   0.663  0.0195  0.0589  0.3971
   67phy    O01 1800   4.026   5.095   0.624 -0.3609  0.4062  0.2555
   67phy    H01 1801   3.978   5.016   0.638 -0.5281  0.5950  0.7638
   67phy    C19 1802   4.049   5.323   0.683 -0.0929  0.1105 -0.5514
   67phy    C13 1803   3.839   5.235   0.544 -0.0088  0.0956  0.1856
   67phy     H3 1804   3.787   5.138   0.524  0.2706  0.3589 -2.0669
   67phy    O33 1805   3.717   5.306   0.583 -0.1627 -0.3607 -0.1288
   67phy    H1B 1806   3.721   5.397   0.560 -1.7294 -0.4099 -0.7609
   67phy    C12 1807   3.868   5.252   0.390 -0.1568 -0.1765  0.1076
   67phy    O11 1808   3.891   5.379   0.349 -0.2527  0.5148  0.4842
   67phy    H1A 1809   3.807   5.416   0.331 -0.5025 -0.3046 -0.0945
   68phy    C35 1810   1.443   4.557   1.294  0.0138 -0.1313  0.1207
   68phy    C33 1811   1.416   4.687   1.215  0.0690  0.2542  0.0306
   68phy    C34 1812   1.271   4.726   1.245  0.3865 -0.7748  0.0351
   68phy    C32 1813   1.518   4.786   1.273  0.3889  0.6674  0.0510
   68phy    C31 1814   1.570   4.891   1.172  0.5303  0.2330 -0.6817
   68phy    C30 1815   1.681   4.973   1.232 -0.1050 -0.1224  0.0533
   68phy    C28 1816   1.770   5.057   1.133 -0.1432 -0.3117  0.5498
   68phy    C29 1817   1.800   5.196   1.195  0.7195  0.2468  0.6394
   68phy    C27 1818   1.901   4.988   1.105 -0.2967  0.0381 -0.0672
   68phy    C26 1819   1.928   4.972   0.953  0.2331 -0.2153 -0.1629
   68phy    C25 1820   2.030   4.855   0.923 -0.1020 -0.2588  0.3249
   68phy    C23 1821   2.050   4.801   0.777  0.0234  0.2195  0.1876
   68phy    C24 1822   2.170   4.861   0.704 -0.4041 -0.1566  0.0412
   68phy    C22 1823   2.048   4.649   0.798  0.3031  0.2189  0.5889
   68phy    C21 1824   2.012   4.561   0.676  0.2632  0.1205  0.2045
   68phy    C20 1825   1.995   4.420   0.711 -0.0514  0.4084 -0.0622
   68phy    C18 1826   1.960   4.313   0.596  0.1117 -0.1320 -0.1549
   68phy    O01 1827   1.832   4.345   0.539  0.0035 -0.1503  0.2547
   68phy    H01 1828   1.766   4.285   0.568 -2.3749  1.3694 -1.6919
   68phy    C19 1829   1.923   4.179   0.670 -0.6286  0.1825 -0.3195
   68phy    C13 1830   2.068   4.303   0.478 -0.2343  0.0388 -0.5858
   68phy     H3 1831   2.038   4.211   0.421 -0.2064 -0.2229 -0.1846
   68phy    O33 1832   2.050   4.402   0.377 -0.2156 -0.0288  0.9940
   68phy    H1B 1833   1.970   4.450   0.387 -0.3850  0.0895 -0.6346
   68phy    C12 1834   2.216   4.259   0.472  0.4211  0.1308 -0.5544
   68phy    O11 1835   2.264   4.239   0.347  0.4029  0.0439 -0.0309
   68phy    H1A 1836   2.255   4.321   0.302 -0.0833 -0.1233 -0.2319
   69phy    C35 1837   3.595   3.552   2.152  0.1910  0.1123 -0.4379
   69phy    C33 1838   3.633   3.638   2.028  0.9378 -0.0289  0.1565
   69phy    C34 1839   3.734   3.554   1.961  0.5079 -0.3227 -0.0050
   69phy    C32 1840   3.516   3.660   1.928  0.6653  0.6145  0.4015
   69phy    C31 1841   3.433   3.781   1.977 -0.0786 -0.0929  0.3830
   69phy    C30 1842   3.330   3.829   1.873 -0.3122 -0.7360 -0.1137
   69phy    C28 1843   3.218   3.930   1.919 -0.0546  0.1125 -0.5723
   69phy    C29 1844   3.270   4.069   1.919  0.6539 -0.3047 -0.2481
   69phy    C27 1845   3.105   3.924   1.825  0.2233 -0.2083  0.2447
   69phy    C26 1846   2.961   3.923   1.873  0.1720 -0.1314 -0.1260
   69phy    C25 1847   2.843   3.945   1.770 -0.1659  0.2156  0.2753
   69phy    C23 1848   2.702   3.963   1.821  0.2682  0.2346  0.5358
   69phy    C24 1849   2.610   4.048   1.732  0.2372  0.0928 -0.4004
   69phy    C22 1850   2.636   3.822   1.839 -0.2274 -0.5725 -0.4246
   69phy    C21 1851   2.575   3.802   1.977  0.2356  0.0360  0.0567
   69phy    C20 1852   2.504   3.666   2.000 -0.2111  0.9972 -0.4638
   69phy    C18 1853   2.442   3.624   2.137  0.3039 -0.1277 -0.2120
   69phy    O01 1854   2.331   3.707   2.176  0.4864  0.3436 -0.0414
   69phy    H01 1855   2.310   3.764   2.104 -0.6021  0.5406  0.4045
   69phy    C19 1856   2.360   3.492   2.094  0.2598  0.2058 -0.3215
   69phy    C13 1857   2.543   3.589   2.260  0.3618 -0.1901 -0.4230
   69phy     H3 1858   2.636   3.542   2.219  0.0250 -2.5139  1.2774
   69phy    O33 1859   2.509   3.482   2.339  0.1624 -0.0249 -0.1379
   69phy    H1B 1860   2.420   3.491   2.366 -0.7561 -2.1577 -2.0985
   69phy    C12 1861   2.590   3.708   2.332  0.1159 -0.3429 -0.3463
   69phy    O11 1862   2.513   3.773   2.423 -0.0492 -0.1875 -0.2239
   69phy    H1A 1863   2.563   3.848   2.447 -0.7082  0.4077 -0.6738
   70phy    C35 1864   0.758   0.369   1.509  0.3728 -0.1527  0.2355
   70phy    C33 1865   0.849   0.251   1.553  0.2261  0.1775 -0.1854
   70phy    C34 1866   0.767   0.164   1.642  0.6112 -0.2551  0.1690
   70phy    C32 1867   0.909   0.178   1.441  0.1650  0.3512 -0.0360
   70phy    C31 1868   1.050   0.214   1.394  0.5330 -0.1755 -0.6806
   70phy    C30 1869   1.082   0.129   1.266  0.5948 -0.3431  0.0025
   70phy    C28 1870   1.224   0.151   1.209 -0.3362 -0.2111  0.2381
   70phy    C29 1871   1.326   0.068   1.289 -0.0279 -0.4178 -0.0264
   70phy    C27 1872   1.228   0.087   1.068 -0.3084 -0.4973 -0.0903
   70phy    C26 1873   1.330   0.164   0.979 -0.3938 -0.0926 -0.1699
   70phy    C25 1874   1.369   0.082   0.853  0.7216 -0.0982 -0.4191
   70phy    C23 1875   1.470   0.148   0.747 -0.6802 -0.0741 -0.6251
   70phy    C24 1876   1.621   0.119   0.785  0.3125 -0.2189 -0.5052
   70phy    C22 1877   1.454   0.088   0.611 -0.2902  0.4208 -0.3708
   70phy    C21 1878   1.395   0.177   0.501 -0.1618 -0.4571 -0.3340
   70phy    C20 1879   1.386   0.107   0.364 -0.1775  0.1396  0.6195
   70phy    C18 1880   1.315   0.184   0.245  0.1146 -0.1387  0.3142
   70phy    O01 1881   1.178   0.212   0.278 -0.1255 -0.1964  0.0065
   70phy    H01 1882   1.129   0.218   0.198  1.1311  0.8519 -0.7198
   70phy    C19 1883   1.313   0.082   0.126 -0.5093 -0.4094 -0.4672
   70phy    C13 1884   1.381   0.324   0.204 -0.1546  0.2476  1.0197
   70phy     H3 1885   1.352   0.390   0.289 -0.0546 -0.6900  1.7903
   70phy    O33 1886   1.528   0.338   0.230  0.4080 -0.3697  0.6937
   70phy    H1B 1887   1.576   0.270   0.189  0.3104 -0.1513  0.2097
   70phy    C12 1888   1.316   0.430   0.103  0.4322 -0.4152  0.2829
   70phy    O11 1889   1.384   0.455  -0.015 -0.3040  0.2094 -0.1189
   70phy    H1A 1890   1.339   0.519  -0.067  0.1331  1.4160  0.9291
   71phy    C35 1891   1.022   0.800   1.528  0.3223  0.1833 -0.4102
   71phy    C33 1892   1.068   0.702   1.641 -0.1243  0.3221  0.2173
   71phy    C34 1893   0.951   0.671   1.729 -0.1599 -0.3623 -0.4019
   71phy    C32 1894   1.143   0.580   1.583  0.1238  0.3358  0.2282
   71phy    C31 1895   1.287   0.609   1.534  0.3990 -0.3207  0.0075
   71phy    C30 1896   1.342   0.491   1.452 -0.0785 -0.2629 -0.6311
   71phy    C28 1897   1.493   0.494   1.415  0.0146  0.4984  0.4713
   71phy    C29 1898   1.580   0.392   1.491 -0.0824 -0.0527 -0.0080
   71phy    C27 1899   1.502   0.492   1.262 -0.6091  0.6395  0.1228
   71phy    C26 1900   1.627   0.545   1.193  0.1706  0.1162  0.3377
   71phy    C25 1901   1.667   0.477   1.057  0.2231  0.2741 -0.1515
   71phy    C23 1902   1.807   0.521   1.016  0.7078  0.4018  0.3643
   71phy    C24 1903   1.900   0.406   1.055 -0.2558 -0.6571 -0.1486
   71phy    C22 1904   1.821   0.552   0.862  0.5811 -0.6005 -0.3041
   71phy    C21 1905   1.918   0.662   0.825 -0.0282 -0.1362 -0.3506
   71phy    C20 1906   1.987   0.627   0.693  0.2295 -0.5133 -0.2112
   71phy    C18 1907   2.072   0.736   0.618  0.1413 -0.2311  0.2836
   71phy    O01 1908   1.989   0.853   0.587  0.2678  0.6707  0.0900
   71phy    H01 1909   1.909   0.825   0.547  0.1234  0.7215  0.3417
   71phy    C19 1910   2.108   0.657   0.490 -0.0781 -0.3048  0.0839
   71phy    C13 1911   2.206   0.786   0.704  0.4496 -0.0095  0.0429
   71phy     H3 1912   2.158   0.834   0.793 -1.0492 -1.4278  0.0348
   71phy    O33 1913   2.278   0.687   0.773  0.0199 -0.3589  0.6287
   71phy    H1B 1914   2.271   0.607   0.724 -0.5945 -0.6287  1.1379
   71phy    C12 1915   2.288   0.920   0.675 -0.3159 -0.1410  0.5595
   71phy    O11 1916   2.409   0.905   0.609  0.1421  0.8060  0.0066
   71phy    H1A 1917   2.470   0.856   0.660 -0.2189  0.8568  0.5013
   72phy    C35 1918   3.166   2.030   0.901 -0.1429  0.2736  0.4632
   72phy    C33 1919   3.164   1.917   1.007  0.0989 -0.4609  0.4262
   72phy    C34 1920   3.267   1.928   1.115  0.0742 -0.1093 -0.2769
   72phy    C32 1921   3.026   1.894   1.059 -0.0723 -0.0067 -0.6103
   72phy    C31 1922   2.988   1.745   1.052 -0.3660  0.3990 -0.1837
   72phy    C30 1923   2.840   1.714   1.089  0.1416  0.2757  0.0903
   72phy    C28 1924   2.797   1.567   1.073  1.4641 -0.0890 -0.4306
   72phy    C29 1925   2.790   1.478   1.202  0.2020  0.1608 -0.5854
   72phy    C27 1926   2.660   1.573   1.001  0.0691 -0.0556  0.2604
   72phy    C26 1927   2.624   1.460   0.900  0.0092 -0.3233  0.3013
   72phy    C25 1928   2.479   1.481   0.854 -0.2487  0.0464 -0.1597
   72phy    C23 1929   2.426   1.364   0.767 -0.2065  0.1942 -0.6279
   72phy    C24 1930   2.296   1.310   0.824 -0.2494 -0.2876 -0.5635
   72phy    C22 1931   2.410   1.399   0.620 -0.8488  0.1736  0.7534
   72phy    C21 1932   2.408   1.290   0.507 -0.8805 -0.4824  0.4283
   72phy    C20 1933   2.340   1.328   0.379  0.7576  0.2240  0.4401
   72phy    C18 1934   2.294   1.227   0.268 -0.0529  0.6456 -0.2180
   72phy    O01 1935   2.408   1.144   0.242 -0.1046 -0.3470 -0.1686
   72phy    H01 1936   2.417   1.071   0.300 -2.0403  0.3069  1.0631
   72phy    C19 1937   2.282   1.322   0.147  0.1775 -0.0247  0.2264
   72phy    C13 1938   2.176   1.126   0.300  0.4294 -0.6026  0.8667
   72phy     H3 1939   2.205   1.065   0.390 -0.7063 -0.2331  1.5025
   72phy    O33 1940   2.059   1.192   0.358  0.0733 -0.6429  0.0187
   72phy    H1B 1941   2.040   1.164   0.446  0.5391  0.5880  0.5364
   72phy    C12 1942   2.136   0.998   0.228  0.6229 -0.4293  0.4055
   72phy    O11 1943   2.067   1.028   0.117  0.4906 -0.3765  0.5352
   72phy    H1A 1944   1.997   1.086   0.141 -0.3482 -1.5387  1.0305
   73phy    C35 1945   3.166   1.430   0.900  0.3679 -0.3139 -0.2061
   73phy    C33 1946   3.305   1.478   0.945 -0.0899  0.4056  0.1844
   73phy    C34 1947   3.362   1.368   1.032  0.0927  0.0937  0.4709
   73phy    C32 1948   3.387   1.533   0.828  0.3922 -0.0525 -0.1677
   73phy    C31 1949   3.430   1.679   0.843 -0.2287  0.0796  0.6917
   73phy    C30 1950   3.545   1.732   0.754  0.2186 -0.2979 -0.7605
   73phy    C28 1951   3.571   1.886   0.772 -0.4897 -0.3364 -0.6228
   73phy    C29 1952   3.716   1.908   0.833  0.4538  0.2890  0.3020
   73phy    C27 1953   3.565   1.966   0.639 -0.1592  0.1540 -0.2415
   73phy    C26 1954   3.433   2.044   0.614  0.4803  0.2877 -0.2554
   73phy    C25 1955   3.448   2.152   0.511 -0.1212 -0.7391 -0.1295
   73phy    C23 1956   3.311   2.216   0.485  0.0817 -0.2333 -0.6842
   73phy    C24 1957   3.331   2.369   0.460  0.2289  0.1031 -0.3943
   73phy    C22 1958   3.232   2.144   0.368 -0.1654 -0.1136 -0.2368
   73phy    C21 1959   3.083   2.158   0.390  0.4372 -0.4645  0.5417
   73phy    C20 1960   3.000   2.071   0.292  0.3727 -0.7901 -0.2782
   73phy    C18 1961   2.845   2.090   0.264  0.2075 -0.2538  0.4451
   73phy    O01 1962   2.789   2.070   0.394 -0.2631  0.0485 -0.0642
   73phy    H01 1963   2.799   1.980   0.420  2.7492  0.2981 -0.0779
   73phy    C19 1964   2.803   1.968   0.174 -0.2666 -0.4131  0.6291
   73phy    C13 1965   2.812   2.241   0.217  0.4671 -0.9018 -0.3105
   73phy     H3 1966   2.836   2.305   0.306  1.9797  0.4443 -1.6038
   73phy    O33 1967   2.904   2.310   0.130 -0.0816 -0.2068  0.3184
   73phy    H1B 1968   2.902   2.403   0.143  0.9974 -0.0903 -0.2199
   73phy    C12 1969   2.666   2.305   0.215  0.0222  0.1056  0.1333
   73phy    O11 1970   2.589   2.286   0.098  0.1415 -0.5206  0.1442
   73phy    H1A 1971   2.632   2.338   0.033 -1.4222  0.3463 -0.2317
   74phy    C35 1972   3.600   2.342   0.194  0.7272  0.1646  0.5915
   74phy    C33 1973   3.600   2.395   0.050 -0.0907  0.3164 -0.6632
   74phy    C34 1974   3.697   2.516   0.037  0.3064 -0.3247 -0.3382
   74phy    C32 1975   3.652   2.295  -0.048  0.1120  0.7120  0.3488
   74phy    C31 1976   3.540   2.197  -0.087  0.2380 -0.4441 -0.3384
   74phy    C30 1977   3.578   2.111  -0.204  0.0882  0.0669 -0.0273
   74phy    C28 1978   3.507   1.980  -0.227 -0.1006  0.2243  0.4427
   74phy    C29 1979   3.397   2.004  -0.334 -0.4953 -0.3718 -0.2901
   74phy    C27 1980   3.611   1.872  -0.282 -0.3486 -0.1673  0.3817
   74phy    C26 1981   3.671   1.768  -0.184  0.3123 -0.0801  0.0782
   74phy    C25 1982   3.770   1.674  -0.249  0.1784  0.1145  0.0201
   74phy    C23 1983   3.819   1.565  -0.153 -0.6029 -0.1470  0.2507
   74phy    C24 1984   3.732   1.444  -0.146 -0.0907  0.1488  0.5540
   74phy    C22 1985   3.955   1.517  -0.197 -0.1636  0.3450 -0.3510
   74phy    C21 1986   4.060   1.507  -0.086  0.2832  0.1424 -0.0484
   74phy    C20 1987   4.182   1.433  -0.132 -0.1133  0.1938  1.1094
   74phy    C18 1988   4.299   1.407  -0.025  0.7142  0.1806  0.3574
   74phy    O01 1989   4.324   1.532   0.049 -0.2017  0.4663 -0.0312
   74phy    H01 1990   4.312   1.606  -0.006 -0.2290  1.1129  0.8311
   74phy    C19 1991   4.417   1.373  -0.120  0.2016 -0.2572 -0.4344
   74phy    C13 1992   4.263   1.283   0.072 -0.1111 -0.1797 -0.0914
   74phy     H3 1993   4.169   1.319   0.121  0.2534 -0.2189  0.6444
   74phy    O33 1994   4.216   1.161   0.020 -0.4623  0.2707  0.1593
   74phy    H1B 1995   4.122   1.165   0.023 -0.4085  3.0154  0.3897
   74phy    C12 1996   4.329   1.274   0.211  0.7093  0.0017  0.2810
   74phy    O11 1997   4.446   1.200   0.225 -0.5251  0.0762  0.1288
   74phy    H1A 1998   4.427   1.117   0.265  2.1652  0.5219  2.6913
   75phy    C35 1999   0.464   1.304   0.853  0.2277  0.0549 -0.7993
   75phy    C33 2000   0.423   1.280   0.999 -0.1621 -0.8557  0.2606
   75phy    C34 2001   0.553   1.292   1.081  0.2712 -0.3395  0.0678
   75phy    C32 2002   0.311   1.379   1.038 -0.2785 -0.3972 -0.1838
   75phy    C31 2003   0.164   1.338   1.009 -0.1452 -0.7234 -0.1884
   75phy    C30 2004   0.087   1.469   1.037 -0.4104 -0.1700 -0.4300
   75phy    C28 2005  -0.042   1.487   0.960  0.1042  0.4220 -0.0985
   75phy    C29 2006  -0.155   1.449   1.048  0.2737 -0.2098 -0.3824
   75phy    C27 2007  -0.046   1.632   0.920  0.3306 -0.1147 -0.0896
   75phy    C26 2008  -0.122   1.673   0.792 -0.4695  0.5683  0.1759
   75phy    C25 2009  -0.117   1.815   0.742 -0.1553 -0.4260 -0.2279
   75phy    C23 2010  -0.170   1.835   0.601  0.2779  0.1611 -0.4110
   75phy    C24 2011  -0.298   1.920   0.595 -0.5167 -0.2484  0.2980
   75phy    C22 2012  -0.066   1.899   0.515  1.0035 -0.3314 -0.7412
   75phy    C21 2013  -0.079   1.872   0.361  0.1522 -0.0882 -0.0508
   75phy    C20 2014   0.041   1.949   0.293  0.3018  0.1723 -0.4847
   75phy    C18 2015   0.048   1.943   0.138  0.0661 -0.6619  0.3730
   75phy    O01 2016   0.032   1.809   0.096 -0.1691  0.4218  0.2297
   75phy    H01 2017   0.059   1.753   0.166  1.6581  0.2982 -0.5217
   75phy    C19 2018   0.193   1.984   0.094  0.0904 -0.1939  0.5437
   75phy    C13 2019  -0.060   2.041   0.066  0.3937 -0.0602 -0.1011
   75phy     H3 2020  -0.160   2.003   0.101 -0.6970  3.0153  0.4051
   75phy    O33 2021  -0.080   2.174   0.117  0.0916  0.0673  0.1322
   75phy    H1B 2022  -0.004   2.187   0.171 -0.6646 -1.8223  1.7871
   75phy    C12 2023  -0.097   2.014  -0.084  0.2666  0.5514  0.3555
   75phy    O11 2024  -0.032   2.098  -0.181  0.2804  0.5531  0.0928
   75phy    H1A 2025  -0.085   2.119  -0.256  2.1473 -0.1934 -1.5125
   76phy    C35 2026   3.598   1.456   2.093 -0.0617 -0.6722 -0.1685
   76phy    C33 2027   3.604   1.525   1.956  0.1889 -0.0238 -0.0799
   76phy    C34 2028   3.540   1.432   1.852 -0.2930  0.2613  0.2056
   76phy    C32 2029   3.540   1.665   1.961  0.5973  0.6670 -0.1686
   76phy    C31 2030   3.620   1.772   1.883 -0.1487  0.7404  0.1330
   76phy    C30 2031   3.570   1.914   1.908  0.3378  0.2054 -0.1241
   76phy    C28 2032   3.644   2.016   1.813 -0.3018  0.3079 -0.5590
   76phy    C29 2033   3.590   2.031   1.672  0.2538  0.4508 -0.1306
   76phy    C27 2034   3.657   2.158   1.872 -0.7087  0.2768 -0.0634
   76phy    C26 2035   3.802   2.208   1.899 -0.0862 -0.7220 -0.1327
   76phy    C25 2036   3.790   2.342   1.965 -0.3320 -0.2737 -0.4186
   76phy    C23 2037   3.919   2.420   2.002  0.0987 -0.0444  0.2892
   76phy    C24 2038   3.960   2.515   1.891 -0.5064  0.3097 -0.2188
   76phy    C22 2039   3.886   2.514   2.122 -0.1025  0.7179  0.3073
   76phy    C21 2040   3.896   2.450   2.260  0.1982  0.1516 -0.5082
   76phy    C20 2041   3.892   2.532   2.384  0.1307 -0.2559 -0.0577
   76phy    C18 2042   3.954   2.487   2.529  0.2965 -0.0595 -1.1642
   76phy    O01 2043   4.096   2.456   2.523 -0.4509  0.1892 -0.3174
   76phy    H01 2044   4.138   2.508   2.457  0.9597 -1.2935 -0.6583
   76phy    C19 2045   3.959   2.619   2.608  0.3256  0.0608  0.1522
   76phy    C13 2046   3.861   2.365   2.594  0.0582 -0.0643 -0.3564
   76phy     H3 2047   3.833   2.294   2.513 -0.3199  0.0205 -0.3006
   76phy    O33 2048   3.735   2.402   2.643  0.4081 -0.7640  0.8029
   76phy    H1B 2049   3.691   2.467   2.593 -1.2932 -0.6980  2.2687
   76phy    C12 2050   3.926   2.270   2.705  0.6646  0.2440 -0.0717
   76phy    O11 2051   3.932   2.329   2.834  0.0708 -0.9780  0.5848
   76phy    H1A 2052   3.847   2.362   2.857 -0.0138  0.3571 -1.3513
   77phy    C35 2053   4.177   0.863   1.641  0.1387  0.0984  0.2094
   77phy    C33 2054   4.119   0.726   1.595  0.2183  0.3472 -0.9413
   77phy    C34 2055   4.233   0.632   1.612 -0.2940  0.1489 -0.0672
   77phy    C32 2056   3.985   0.682   1.659  0.0567  0.0050  0.2205
   77phy    C31 2057   3.915   0.561   1.596 -0.1895  0.0514 -0.0945
   77phy    C30 2058   3.785   0.527   1.673 -0.1327  0.1268 -0.3999
   77phy    C28 2059   3.694   0.415   1.619 -0.0935 -0.0420 -0.1205
   77phy    C29 2060   3.721   0.288   1.699  0.2207  0.3826  0.1513
   77phy    C27 2061   3.545   0.435   1.647  0.0612  0.4361 -0.2423
   77phy    C26 2062   3.462   0.453   1.524  0.8061  0.0859  0.3872
   77phy    C25 2063   3.317   0.503   1.556 -0.1666  0.6467  0.0062
   77phy    C23 2064   3.215   0.511   1.442 -1.0171  0.0880  0.2984
   77phy    C24 2065   3.081   0.462   1.489 -0.2750 -0.4273  0.0343
   77phy    C22 2066   3.195   0.651   1.382  0.1660  0.5214 -0.5623
   77phy    C21 2067   3.237   0.656   1.235 -0.1666  0.1224 -0.0997
   77phy    C20 2068   3.242   0.798   1.179  0.2172  0.3754 -0.0996
   77phy    C18 2069   3.303   0.820   1.031 -0.2879  0.0472  0.2240
   77phy    O01 2070   3.435   0.758   1.017  0.2917 -0.3256 -0.4256
   77phy    H01 2071   3.425   0.667   1.035 -0.9588 -0.0424  0.4052
   77phy    C19 2072   3.330   0.969   1.022 -0.3484  0.4707 -0.2115
   77phy    C13 2073   3.201   0.765   0.917  0.1423  0.1686 -0.8031
   77phy     H3 2074   3.184   0.659   0.950  0.3395  0.9843  2.1873
   77phy    O33 2075   3.065   0.808   0.926  0.3035 -0.1207 -0.7531
   77phy    H1B 2076   3.057   0.876   0.862  0.5533  0.3464 -0.2987
   77phy    C12 2077   3.240   0.711   0.773  0.1065 -0.0628  0.1221
   77phy    O11 2078   3.374   0.703   0.742 -0.1900  0.3335 -0.2982
   77phy    H1A 2079   3.417   0.743   0.816  0.4923 -0.8533 -0.0234
   78phy    C35 2080   4.123   0.192   1.077 -0.2279 -0.1245 -0.4157
   78phy    C33 2081   4.054   0.325   1.124 -0.4797  0.3561 -0.1173
   78phy    C34 2082   4.032   0.330   1.274 -0.7143 -0.1235 -0.0842
   78phy    C32 2083   4.154   0.432   1.087  0.4328 -0.3689  0.7546
   78phy    C31 2084   4.109   0.578   1.060  0.4763 -0.2572 -0.1501
   78phy    C30 2085   4.234   0.662   1.061  0.4187 -0.2415  0.8797
   78phy    C28 2086   4.210   0.815   1.055 -0.2134 -0.1108 -0.0609
   78phy    C29 2087   4.294   0.871   1.173 -0.2316  0.5015  0.1373
   78phy    C27 2088   4.253   0.877   0.924  0.1945  0.5756  0.7152
   78phy    C26 2089   4.145   0.942   0.838  0.3747 -0.4320  0.1486
   78phy    C25 2090   4.197   1.031   0.724  0.0074 -0.0863  0.1363
   78phy    C23 2091   4.100   1.093   0.622  0.1764 -0.3053 -0.1813
   78phy    C24 2092   4.140   1.236   0.602 -0.2406  0.4084  0.5057
   78phy    C22 2093   4.102   1.015   0.490 -0.4947  0.3266  0.3872
   78phy    C21 2094   3.980   1.000   0.395  0.4816 -0.1439  0.0146
   78phy    C20 2095   4.029   0.926   0.266  0.5791  0.4163 -0.3916
   78phy    C18 2096   3.920   0.875   0.158  0.5016 -0.2891  0.4398
   78phy    O01 2097   3.812   0.809   0.228  0.4594  0.3182  0.2605
   78phy    H01 2098   3.827   0.716   0.227 -1.7856 -0.2225 -3.5853
   78phy    C19 2099   3.993   0.767   0.070 -0.2054 -0.0643  0.7008
   78phy    C13 2100   3.859   1.001   0.075  0.0909  0.6809 -0.2344
   78phy     H3 2101   3.822   1.067   0.158  0.2226  0.5687 -0.0845
   78phy    O33 2102   3.955   1.094   0.016  0.1959  0.2333  0.3443
   78phy    H1B 2103   3.953   1.091  -0.078 -0.5552  0.9965  0.3257
   78phy    C12 2104   3.715   1.001   0.000 -0.1681  0.0897  0.1371
   78phy    O11 2105   3.620   0.905   0.043  0.0616 -0.1555  0.0202
   78phy    H1A 2106   3.667   0.852   0.105  1.5701 -0.4225 -1.2786
   79phy    C35 2107   2.174   0.074   1.342 -0.3080  0.4000  0.0806
   79phy    C33 2108   2.221   0.188   1.429  0.6940 -0.0770  0.7352
   79phy    C34 2109   2.113   0.214   1.537 -0.3788  0.1709  0.1584
   79phy    C32 2110   2.346   0.131   1.495  0.5933 -0.6174  0.3497
   79phy    C31 2111   2.477   0.182   1.438 -0.2264  0.4680 -0.1403
   79phy    C30 2112   2.602   0.114   1.500 -0.3040 -0.6330 -0.2127
   79phy    C28 2113   2.725   0.205   1.507  0.0613  0.1984 -0.4005
   79phy    C29 2114   2.809   0.173   1.632  0.1851 -0.3312  0.2638
   79phy    C27 2115   2.824   0.177   1.393  0.0397 -0.3136  0.1804
   79phy    C26 2116   2.813   0.284   1.289 -0.1949  0.2154 -0.4110
   79phy    C25 2117   2.930   0.302   1.189 -0.2432 -0.1592 -0.1332
   79phy    C23 2118   2.903   0.368   1.052  0.3510  0.6944 -0.0991
   79phy    C24 2119   2.915   0.516   1.058 -0.6667 -0.1574 -0.1188
   79phy    C22 2120   3.005   0.297   0.956  0.0741  0.3559 -0.0588
   79phy    C21 2121   2.989   0.309   0.799 -0.3282 -0.4498 -0.1929
   79phy    C20 2122   3.045   0.196   0.713  0.1815 -0.2653 -0.4259
   79phy    C18 2123   3.043   0.210   0.558  0.6642 -0.3943 -0.1974
   79phy    O01 2124   2.907   0.223   0.508 -0.4407  0.2978  0.6758
   79phy    H01 2125   2.866   0.297   0.549 -0.5884  0.6345 -0.0634
   79phy    C19 2126   3.081   0.068   0.515  0.0922  0.5485  0.6786
   79phy    C13 2127   3.125   0.333   0.494 -0.4107  0.2713 -0.7536
   79phy     H3 2128   3.071   0.422   0.534  0.9036  0.1398  1.4326
   79phy    O33 2129   3.248   0.359   0.556  0.2270  0.2075  0.5650
   79phy    H1B 2130   3.272   0.288   0.613  1.2203  0.7156  0.8108
   79phy    C12 2131   3.108   0.402   0.357 -0.2761  0.2018 -0.0848
   79phy    O11 2132   3.200   0.361   0.259  0.0504 -0.3708 -0.3864
   79phy    H1A 2133   3.284   0.380   0.295  0.2152 -0.3537 -0.7703
   80phy    C35 2134   3.704   0.632   1.257  0.0709  0.0053  0.1095
   80phy    C33 2135   3.655   0.779   1.266 -0.1647  0.1890  0.0730
   80phy    C34 2136   3.650   0.814   1.413  0.1042 -0.6582 -0.1390
   80phy    C32 2137   3.754   0.858   1.178 -0.0449  0.1606 -0.3330
   80phy    C31 2138   3.719   1.002   1.125  0.6726  0.5224  0.6767
   80phy    C30 2139   3.828   1.061   1.035 -0.3055 -0.1586  0.0341
   80phy    C28 2140   3.780   1.206   0.997  0.0622 -0.4506 -0.2632
   80phy    C29 2141   3.879   1.315   1.033  0.2029 -0.0682  0.5636
   80phy    C27 2142   3.749   1.219   0.846 -0.0599 -0.5363  0.4995
   80phy    C26 2143   3.607   1.196   0.797  0.1138 -0.1008  0.1369
   80phy    C25 2144   3.619   1.189   0.642  0.2111 -0.3325 -0.3555
   80phy    C23 2145   3.484   1.158   0.572 -0.5364  0.6160  0.4699
   80phy    C24 2146   3.410   1.278   0.520 -0.6198 -0.4268  0.1073
   80phy    C22 2147   3.522   1.065   0.459 -0.1444  0.0190  0.2120
   80phy    C21 2148   3.410   0.971   0.421  0.1093  0.4537  0.2875
   80phy    C20 2149   3.471   0.871   0.318 -0.0998 -0.4441 -0.0939
   80phy    C18 2150   3.377   0.766   0.253  0.6624 -0.3955  0.2659
   80phy    O01 2151   3.295   0.706   0.356  0.4174  0.2052 -0.2952
   80phy    H01 2152   3.361   0.674   0.415  2.2681  2.1996 -1.1607
   80phy    C19 2153   3.470   0.655   0.203  0.2985  0.8857 -0.4134
   80phy    C13 2154   3.289   0.823   0.133  0.0450 -1.0331 -0.1252
   80phy     H3 2155   3.240   0.911   0.183  0.9145  0.5534 -1.9232
   80phy    O33 2156   3.343   0.896   0.027  0.3791 -0.2654 -0.2168
   80phy    H1B 2157   3.436   0.909   0.026  0.5807 -1.3908 -2.4474
   80phy    C12 2158   3.155   0.764   0.093 -0.0394  0.3725  0.3016
   80phy    O11 2159   3.134   0.676  -0.015 -0.0731 -0.4907  0.1359
   80phy    H1A 2160   3.147   0.587   0.012 -0.7058 -1.3808 -2.2999
   81phy    C35 2161   4.022   1.697   0.980 -0.1890  0.2378 -0.6260
   81phy    C33 2162   4.064   1.631   0.846 -0.6952  0.4606  0.2814
   81phy    C34 2163   4.163   1.519   0.872 -0.0597 -0.0731  0.0152
   81phy    C32 2164   3.943   1.592   0.765  0.1503 -0.2373 -0.0155
   81phy    C31 2165   3.944   1.631   0.620 -0.0729 -0.5742 -0.4485
   81phy    C30 2166   3.851   1.537   0.547  0.2679  0.5286 -0.3085
   81phy    C28 2167   3.840   1.563   0.398  0.2353  0.3919  0.4129
   81phy    C29 2168   3.941   1.486   0.323  0.3498  0.5062  0.7720
   81phy    C27 2169   3.695   1.538   0.342  0.1478  0.1236 -0.1786
   81phy    C26 2170   3.591   1.651   0.347 -0.3451  0.1806  0.2344
   81phy    C25 2171   3.468   1.616   0.265  0.1693 -0.4961  0.3021
   81phy    C23 2172   3.358   1.720   0.240 -0.0415 -0.3700 -0.0768
   81phy    C24 2173   3.359   1.772   0.099  0.4470  0.3613  0.4343
   81phy    C22 2174   3.213   1.665   0.276  0.0312  0.0888  0.0582
   81phy    C21 2175   3.150   1.720   0.396  0.2594 -0.2061 -0.1194
   81phy    C20 2176   3.026   1.635   0.447  0.0668  0.1350 -0.0905
   81phy    C18 2177   2.958   1.668   0.587 -0.0838  0.1667  0.2531
   81phy    O01 2178   3.060   1.666   0.688  0.5471  0.4357 -0.3278
   81phy    H01 2179   3.135   1.717   0.663  1.2424 -0.5192 -0.2356
   81phy    C19 2180   2.866   1.546   0.604  0.5277  0.4041  0.6295
   81phy    C13 2181   2.877   1.806   0.588  1.0542 -0.0715 -0.0420
   81phy     H3 2182   2.959   1.879   0.566  0.0702  0.9223 -0.5040
   81phy    O33 2183   2.792   1.840   0.475 -0.3781 -0.5410 -0.0129
   81phy    H1B 2184   2.703   1.834   0.505 -0.7811  0.8943 -0.8006
   81phy    C12 2185   2.822   1.883   0.719 -0.0518 -0.0564  0.3711
   81phy    O11 2186   2.685   1.860   0.752 -0.5104 -0.2142  0.6210
   81phy    H1A 2187   2.688   1.792   0.816 -0.2001 -0.5014  0.3100
   82phy    C35 2188   3.346   1.589   1.334 -0.1329  0.7858 -0.1848
   82phy    C33 2189   3.292   1.623   1.473  0.5978 -0.2839  0.4586
   82phy    C34 2190   3.327   1.759   1.526  0.6836  0.5772 -0.4622
   82phy    C32 2191   3.142   1.595   1.483 -0.1033 -0.3933 -0.4721
   82phy    C31 2192   3.094   1.452   1.530 -0.2072 -0.2545 -0.0917
   82phy    C30 2193   2.943   1.447   1.549  0.4945 -0.0575  0.2380
   82phy    C28 2194   2.892   1.321   1.621 -0.1019  0.0226 -0.2899
   82phy    C29 2195   2.787   1.371   1.730 -0.3833  0.1749 -0.3435
   82phy    C27 2196   2.804   1.241   1.528  0.7476 -0.0104 -0.2851
   82phy    C26 2197   2.871   1.151   1.429 -0.5980  0.3753 -0.1288
   82phy    C25 2198   2.790   1.060   1.337  0.1393 -0.3521  0.1929
   82phy    C23 2199   2.864   0.969   1.232  0.0403  0.3393  0.5889
   82phy    C24 2200   2.868   0.833   1.303  0.3001  0.1230  0.5521
   82phy    C22 2201   2.792   0.958   1.096 -0.5837 -0.1610  0.3420
   82phy    C21 2202   2.840   1.053   0.986 -0.2292 -0.0805  0.3426
   82phy    C20 2203   2.781   1.015   0.852 -0.2944  0.5140  0.7729
   82phy    C18 2204   2.821   1.094   0.725 -0.2188  0.2417  0.0732
   82phy    O01 2205   2.807   1.239   0.745  0.4101  0.3089  0.2686
   82phy    H01 2206   2.727   1.264   0.788 -0.6109  1.8616 -2.2899
   82phy    C19 2207   2.712   1.046   0.629  0.0862  0.1922 -0.4810
   82phy    C13 2208   2.975   1.071   0.671 -0.3047  0.0394 -0.7187
   82phy     H3 2209   3.033   1.134   0.744  0.4151  0.6111 -1.7490
   82phy    O33 2210   3.042   0.950   0.701  0.7758  0.1486 -0.0561
   82phy    H1B 2211   3.038   0.887   0.631 -0.5121 -0.0748  0.1919
   82phy    C12 2212   3.054   1.151   0.566 -0.0541  0.1004  0.7320
   82phy    O11 2213   3.050   1.085   0.441 -0.5380 -0.9370 -0.7222
   82phy    H1A 2214   3.029   0.996   0.459 -0.5800 -0.6188  0.9354
   83phy    C35 2215   4.691   1.593   2.113  0.0718  0.3403 -0.3212
   83phy    C33 2216   4.709   1.727   2.187  0.5232  0.3795 -0.5955
   83phy    C34 2217   4.838   1.797   2.136  0.1849 -0.5400  0.1578
   83phy    C32 2218   4.589   1.819   2.150  0.2226  0.1385 -0.8308
   83phy    C31 2219   4.484   1.838   2.251  0.2482 -0.3771 -0.3038
   83phy    C30 2220   4.386   1.934   2.183  0.3541 -0.0562  0.1964
   83phy    C28 2221   4.271   1.987   2.265  0.2866  0.0228 -0.3456
   83phy    C29 2222   4.242   2.131   2.243  0.0024 -0.4757  0.1368
   83phy    C27 2223   4.138   1.910   2.228 -0.1289  0.1496 -0.0888
   83phy    C26 2224   4.083   1.831   2.346 -0.0028  0.0942 -0.3627
   83phy    C25 2225   3.946   1.766   2.304 -0.0383  0.0118 -0.2933
   83phy    C23 2226   3.888   1.664   2.401  0.0535 -0.4882 -0.0224
   83phy    C24 2227   3.744   1.697   2.423  0.1349 -0.0035 -0.2607
   83phy    C22 2228   3.922   1.520   2.361 -0.4347 -0.0856 -0.2557
   83phy    C21 2229   3.938   1.423   2.470 -0.1216  0.0210  0.0489
   83phy    C20 2230   3.982   1.282   2.415  0.5680  0.0114 -0.2738
   83phy    C18 2231   3.977   1.157   2.509  0.5050  0.6229  0.3758
   83phy    O01 2232   3.858   1.165   2.585  0.4461 -0.3413 -0.2829
   83phy    H01 2233   3.808   1.240   2.559  1.0351 -0.5572 -2.1576
   83phy    C19 2234   3.975   1.029   2.416 -0.0465 -0.3441 -0.3590
   83phy    C13 2235   4.102   1.158   2.617  1.1713  0.1579 -0.1668
   83phy     H3 2236   4.102   1.262   2.658 -2.1333  0.3345 -0.3593
   83phy    O33 2237   4.235   1.160   2.563  0.0635 -0.4595 -0.2838
   83phy    H1B 2238   4.281   1.078   2.568  0.7904  0.0352  1.6849
   83phy    C12 2239   4.093   1.069   2.749  0.1336 -0.3420  0.0462
   83phy    O11 2240   3.972   1.068   2.820 -0.0798  0.3335  0.2801
   83phy    H1A 2241   3.908   1.073   2.752 -0.1826 -1.0670  0.2519
   84phy    C35 2242   3.722   1.744   1.452 -0.7649  0.0127  0.7433
   84phy    C33 2243   3.763   1.814   1.326  0.2259  0.1318 -0.2624
   84phy    C34 2244   3.653   1.810   1.224  0.2499 -0.0635 -0.3383
   84phy    C32 2245   3.829   1.950   1.352 -0.2959  0.2426  0.2998
   84phy    C31 2246   3.935   1.992   1.251  0.0751 -0.3733  0.7383
   84phy    C30 2247   4.061   2.045   1.317  0.0516  0.0213 -0.0782
   84phy    C28 2248   4.169   2.084   1.216  0.1445  0.3726  0.0368
   84phy    C29 2249   4.211   2.232   1.226  0.1851  0.1208 -0.5035
   84phy    C27 2250   4.292   1.990   1.232 -0.1485  0.0588 -0.1383
   84phy    C26 2251   4.379   1.967   1.103 -0.4941  0.3215 -0.0473
   84phy    C25 2252   4.448   1.830   1.095 -0.1236 -0.1909 -0.7239
   84phy    C23 2253   4.532   1.787   0.969 -0.5532  0.0517 -0.3939
   84phy    C24 2254   4.640   1.691   1.018  0.7090 -0.4635 -0.2129
   84phy    C22 2255   4.449   1.724   0.854  0.4424  0.0967  0.4647
   84phy    C21 2256   4.496   1.752   0.706 -0.0893  0.5553  0.5964
   84phy    C20 2257   4.409   1.685   0.600 -0.1705  0.1624  0.6784
   84phy    C18 2258   4.423   1.699   0.438 -0.1260  0.3269  0.2726
   84phy    O01 2259   4.458   1.833   0.416 -0.0973  0.3128  0.0305
   84phy    H01 2260   4.429   1.886   0.488 -0.5719  0.5521 -0.3258
   84phy    C19 2261   4.277   1.673   0.387 -0.2939  0.0733 -0.2270
   84phy    C13 2262   4.538   1.600   0.378 -0.6167 -0.1607 -0.4137
   84phy     H3 2263   4.626   1.624   0.442 -1.1072 -1.6704  0.9063
   84phy    O33 2264   4.520   1.462   0.422  0.0321  0.2455  0.7112
   84phy    H1B 2265   4.511   1.410   0.345  1.1626 -1.8154  1.8850
   84phy    C12 2266   4.626   1.615   0.243 -0.2135 -0.1409 -0.7502
   84phy    O11 2267   4.589   1.531   0.136  0.4793  0.2611  0.6524
   84phy    H1A 2268   4.503   1.560   0.111  0.5526  0.0797  0.1788
   85phy    C35 2269   2.314   1.075   1.649  0.1261 -0.0083 -0.1700
   85phy    C33 2270   2.405   1.052   1.765 -0.8765  0.2448 -0.5191
   85phy    C34 2271   2.528   0.986   1.701 -0.0570 -0.1750  0.2095
   85phy    C32 2272   2.437   1.170   1.867 -0.3705  0.3632  0.0434
   85phy    C31 2273   2.458   1.148   2.019 -0.3207  0.1299  0.2654
   85phy    C30 2274   2.494   1.281   2.092  0.1477 -0.0002  0.4369
   85phy    C28 2275   2.553   1.276   2.232 -0.1633 -0.9204 -0.5098
   85phy    C29 2276   2.653   1.389   2.239 -0.0348 -0.3540  0.3098
   85phy    C27 2277   2.453   1.269   2.357 -0.6086 -0.1126 -0.4237
   85phy    C26 2278   2.520   1.230   2.493 -0.3364  0.5328  0.2010
   85phy    C25 2279   2.426   1.226   2.611 -0.3315 -0.2935 -0.1862
   85phy    C23 2280   2.495   1.210   2.748 -0.2914  0.2064  0.5869
   85phy    C24 2281   2.518   1.339   2.829 -0.2419  0.3604  0.2249
   85phy    C22 2282   2.425   1.104   2.833  0.0951  0.0643 -0.5442
   85phy    C21 2283   2.503   0.974   2.860  0.3457 -0.0794  0.5082
   85phy    C20 2284   2.440   0.881   2.964 -0.2933 -0.5200  0.4847
   85phy    C18 2285   2.514   0.761   3.032  0.3948 -0.7484 -0.5837
   85phy    O01 2286   2.616   0.825   3.107  0.4590 -0.2409 -0.3955
   85phy    H01 2287   2.618   0.918   3.094 -1.6084  0.3155  2.1507
   85phy    C19 2288   2.412   0.721   3.145  0.1275 -0.3155  0.1612
   85phy    C13 2289   2.567   0.633   2.953 -0.2673  0.7047  0.4834
   85phy     H3 2290   2.487   0.592   2.887  0.1332  1.5354 -0.5333
   85phy    O33 2291   2.602   0.519   3.040 -0.2194 -0.3796  0.3545
   85phy    H1B 2292   2.680   0.541   3.087 -0.4342 -1.4126  1.2421
   85phy    C12 2293   2.689   0.657   2.853 -0.4631 -0.2403  0.1270
   85phy    O11 2294   2.802   0.708   2.909  0.3611  0.0582  0.0625
   85phy    H1A 2295   2.868   0.731   2.847 -0.2876  0.3198 -0.5541
   86phy    C35 2296   4.492   2.313   1.961  0.3964 -0.5287 -0.2967
   86phy    C33 2297   4.348   2.330   1.901  0.1612  0.7556 -0.2769
   86phy    C34 2298   4.335   2.465   1.840 -0.1439 -0.3269 -0.2437
   86phy    C32 2299   4.321   2.228   1.791 -0.7217 -0.1477  0.0276
   86phy    C31 2300   4.203   2.146   1.832  0.3793 -0.0850 -0.3490
   86phy    C30 2301   4.201   2.028   1.736  0.3837 -0.2168 -0.1949
   86phy    C28 2302   4.107   1.912   1.784  0.1006 -0.1679 -0.4257
   86phy    C29 2303   3.998   1.887   1.682 -0.4868  0.2511 -0.6400
   86phy    C27 2304   4.187   1.784   1.827  0.4432 -0.1098 -0.1702
   86phy    C26 2305   4.127   1.701   1.939  0.6776 -0.8725 -0.1345
   86phy    C25 2306   4.218   1.593   1.983  0.5606  0.3145 -0.0823
   86phy    C23 2307   4.162   1.492   2.088 -1.2350  0.3414 -0.0362
   86phy    C24 2308   4.078   1.373   2.029 -0.2162  0.0248 -0.3634
   86phy    C22 2309   4.285   1.427   2.159 -0.3855 -0.0847  0.1609
   86phy    C21 2310   4.300   1.475   2.302  0.0276 -0.7218  0.1554
   86phy    C20 2311   4.421   1.410   2.362 -0.6666  0.3797 -0.2068
   86phy    C18 2312   4.457   1.429   2.512  0.0376 -0.4429  0.1652
   86phy    O01 2313   4.356   1.387   2.610 -0.6062  0.3348  0.0604
   86phy    H01 2314   4.316   1.307   2.584  1.9521 -1.0417  0.0709
   86phy    C19 2315   4.560   1.319   2.540 -0.6995  0.0453 -0.0168
   86phy    C13 2316   4.504   1.581   2.555  0.1033  0.0219  0.4475
   86phy     H3 2317   4.563   1.622   2.469 -0.3955 -0.7719 -0.3000
   86phy    O33 2318   4.592   1.588   2.670  0.1183  0.5444 -0.2242
   86phy    H1B 2319   4.576   1.513   2.724 -1.4925  0.7061 -0.4354
   86phy    C12 2320   4.391   1.684   2.586  0.4898  0.0058  0.0732
   86phy    O11 2321   4.294   1.659   2.679  0.0883 -0.1210  0.2348
   86phy    H1A 2322   4.280   1.568   2.665 -1.3619  0.2719 -1.2598
   87phy    C35 2323   3.058   2.777   0.881  0.2386  0.4013  0.2585
   87phy    C33 2324   3.131   2.701   0.994 -0.2656 -0.1177 -0.1010
   87phy    C34 2325   3.045   2.685   1.114  0.4916 -0.3479 -0.2246
   87phy    C32 2326   3.171   2.559   0.953  0.4532 -0.4464  0.2495
   87phy    C31 2327   3.321   2.541   0.964 -0.1819  0.3814 -0.0015
   87phy    C30 2328   3.356   2.391   0.958  0.3368 -0.4507 -0.0499
   87phy    C28 2329   3.501   2.349   0.980 -0.4067  0.2403  0.5143
   87phy    C29 2330   3.505   2.225   1.066 -0.1987  0.6733 -0.1667
   87phy    C27 2331   3.572   2.319   0.846 -0.3889 -0.2244  0.6000
   87phy    C26 2332   3.650   2.442   0.790 -0.6986 -0.5404 -0.1094
   87phy    C25 2333   3.726   2.416   0.664 -0.2063 -0.2396 -0.1391
   87phy    C23 2334   3.812   2.535   0.615  0.1041  0.0287 -0.8454
   87phy    C24 2335   3.953   2.491   0.585 -0.1532 -0.0576 -0.2014
   87phy    C22 2336   3.759   2.604   0.489  0.4720  0.4086  0.2481
   87phy    C21 2337   3.765   2.752   0.492 -0.2000 -0.0890 -0.3395
   87phy    C20 2338   3.770   2.810   0.348 -0.0071  0.3711 -0.6144
   87phy    C18 2339   3.754   2.961   0.316 -0.3764  0.3698 -0.3897
   87phy    O01 2340   3.624   2.993   0.362  0.2045 -0.2555 -0.2556
   87phy    H01 2341   3.554   2.952   0.316 -2.1576  1.4200  1.5772
   87phy    C19 2342   3.757   2.964   0.163 -0.0335 -0.2593  0.1120
   87phy    C13 2343   3.856   3.066   0.387 -0.0695  0.2016  0.6264
   87phy     H3 2344   3.843   3.051   0.497  1.2148 -1.6787  0.5647
   87phy    O33 2345   4.000   3.052   0.380 -0.5169  0.2267 -0.1187
   87phy    H1B 2346   4.028   2.967   0.350  0.1592 -0.7667  2.9358
   87phy    C12 2347   3.818   3.221   0.400 -0.7165 -0.0127  0.0971
   87phy    O11 2348   3.684   3.252   0.427 -0.5945 -0.0481 -0.2904
   87phy    H1A 2349   3.637   3.171   0.420 -2.0201  0.8295 -1.4379
   88phy    C35 2350   2.608   1.858   2.489  0.1914 -0.6543  0.5406
   88phy    C33 2351   2.719   1.772   2.540  0.4540  0.4550  1.1510
   88phy    C34 2352   2.681   1.627   2.546 -0.1654 -0.1486 -0.2602
   88phy    C32 2353   2.835   1.798   2.444 -0.1931  0.2086 -0.4652
   88phy    C31 2354   2.973   1.787   2.510 -0.0197  0.3744  0.2552
   88phy    C30 2355   3.084   1.790   2.403  0.2409 -0.4425  0.3090
   88phy    C28 2356   3.231   1.774   2.451 -0.3429 -0.0662  0.4760
   88phy    C29 2357   3.269   1.637   2.507  0.9097 -0.5624 -0.3486
   88phy    C27 2358   3.330   1.812   2.341  0.3314 -0.0385  0.0364
   88phy    C26 2359   3.457   1.879   2.383 -0.3493 -0.6748  0.0143
   88phy    C25 2360   3.502   1.986   2.278  0.0064  0.1841  0.5084
   88phy    C23 2361   3.609   2.094   2.322 -0.2334  0.0672 -0.3419
   88phy    C24 2362   3.744   2.071   2.253  0.3221 -0.0612  0.4141
   88phy    C22 2363   3.567   2.234   2.277 -0.2967 -0.3649  0.0094
   88phy    C21 2364   3.541   2.325   2.399 -0.7821  0.5678  0.1827
   88phy    C20 2365   3.481   2.464   2.359 -0.5741 -0.2772  0.1828
   88phy    C18 2366   3.454   2.574   2.472 -0.8351 -0.1499  0.0192
   88phy    O01 2367   3.585   2.607   2.530  0.2962  0.3584 -0.0640
   88phy    H01 2368   3.586   2.700   2.545  1.5488  0.2817  0.3758
   88phy    C19 2369   3.414   2.690   2.381  0.1297 -0.4241  0.1303
   88phy    C13 2370   3.347   2.555   2.592 -0.0761  0.8098 -0.2191
   88phy     H3 2371   3.252   2.508   2.553 -0.2166 -0.3002  1.3808
   88phy    O33 2372   3.303   2.672   2.655  0.1672  0.2601 -0.0604
   88phy    H1B 2373   3.249   2.648   2.727  1.8340  0.6420  1.4044
   88phy    C12 2374   3.402   2.451   2.701 -0.2690  0.0311 -0.1078
   88phy    O11 2375   3.514   2.491   2.779  0.2045  0.1512 -0.1117
   88phy    H1A 2376   3.595   2.472   2.735 -0.3973  0.1841 -1.2784
   89phy    C35 2377   0.911   3.033   1.120 -0.6599 -0.1345  0.2016
   89phy    C33 2378   1.038   3.112   1.130 -0.4021 -0.5912  0.0622
   89phy    C34 2379   1.015   3.219   1.232 -0.4907 -0.2261  0.0954
   89phy    C32 2380   1.156   3.014   1.147  0.4270  0.3992  0.5387
   89phy    C31 2381   1.300   3.046   1.118 -0.4473  0.2667 -0.1446
   89phy    C30 2382   1.386   2.918   1.121 -0.2976 -0.1713 -0.0848
   89phy    C28 2383   1.539   2.941   1.091  0.5261  0.0660  0.2490
   89phy    C29 2384   1.626   2.974   1.214  0.6210 -0.2833  0.2149
   89phy    C27 2385   1.576   2.805   1.025  0.3315  0.2068 -0.3236
   89phy    C26 2386   1.683   2.821   0.919 -0.0061 -0.2717  0.6075
   89phy    C25 2387   1.715   2.694   0.841 -0.3284 -0.2284 -0.7337
   89phy    C23 2388   1.836   2.716   0.746  0.3592 -0.6680  0.6790
   89phy    C24 2389   1.961   2.655   0.802 -0.2264 -0.3730 -0.5080
   89phy    C22 2390   1.804   2.649   0.612  0.2586 -0.2419  0.2852
   89phy    C21 2391   1.843   2.735   0.491 -0.5797  0.1987  0.0856
   89phy    C20 2392   1.834   2.668   0.349 -0.2190  0.1293  0.1270
   89phy    C18 2393   1.854   2.758   0.219  0.5026 -0.5481 -0.1377
   89phy    O01 2394   1.748   2.856   0.220  0.0540  0.0831 -0.4722
   89phy    H01 2395   1.668   2.814   0.194 -0.5276  1.2135 -0.5782
   89phy    C19 2396   1.832   2.662   0.102 -0.0211 -0.3013  0.1816
   89phy    C13 2397   1.992   2.834   0.205  0.0958 -0.0683 -0.3161
   89phy     H3 2398   1.998   2.895   0.299  1.0269  2.8619 -2.1329
   89phy    O33 2399   2.117   2.764   0.221 -0.3905 -0.4218  0.1569
   89phy    H1B 2400   2.092   2.693   0.277 -0.2926 -0.1086  0.6083
   89phy    C12 2401   2.006   2.969   0.125  0.6140  0.6060 -0.6203
   89phy    O11 2402   2.028   2.949  -0.012 -0.2578 -1.2643  0.4867
   89phy    H1A 2403   2.052   3.032  -0.050  1.8525 -1.2984  1.5913
   90phy    C35 2404   2.545   1.894   1.402 -0.0108  0.0614 -0.3777
   90phy    C33 2405   2.608   1.841   1.531 -0.3679 -0.2635 -0.0795
   90phy    C34 2406   2.626   1.686   1.516  0.0033  0.7145  0.0944
   90phy    C32 2407   2.734   1.919   1.570  0.1175 -0.0796 -0.0450
   90phy    C31 2408   2.750   1.921   1.726  0.3936 -0.0610  0.1712
   90phy    C30 2409   2.878   2.004   1.770 -0.5447  0.2667  0.3298
   90phy    C28 2410   2.917   1.976   1.913 -0.9457  0.8610  0.2140
   90phy    C29 2411   3.033   1.878   1.927  0.0521  0.3043  0.3872
   90phy    C27 2412   2.946   2.110   1.978  0.1624 -0.0144  0.0671
   90phy    C26 2413   2.922   2.129   2.126 -0.1717 -0.2400 -0.1324
   90phy    C25 2414   2.997   2.254   2.178 -0.5347 -0.0153 -0.4275
   90phy    C23 2415   3.001   2.280   2.332 -0.0221  0.2446 -0.3993
   90phy    C24 2416   3.127   2.215   2.389 -0.1877  0.4146  0.0467
   90phy    C22 2417   2.994   2.432   2.336 -0.2704 -0.1182 -0.0215
   90phy    C21 2418   2.920   2.495   2.448 -0.3389 -0.0854 -0.1239
   90phy    C20 2419   2.941   2.646   2.464 -0.0358 -0.1884  0.6003
   90phy    C18 2420   2.886   2.730   2.585 -0.2259  0.6949 -0.2031
   90phy    O01 2421   2.889   2.652   2.711  0.4218 -0.3198 -0.0886
   90phy    H01 2422   2.807   2.611   2.731  1.1256 -1.0972  1.4215
   90phy    C19 2423   2.997   2.838   2.605  0.2049 -0.4628  0.0014
   90phy    C13 2424   2.744   2.793   2.556  0.2861  0.3924  0.9147
   90phy     H3 2425   2.745   2.843   2.455  0.0509 -0.8280  0.2903
   90phy    O33 2426   2.710   2.903   2.641  0.0086 -0.1038  0.5229
   90phy    H1B 2427   2.688   2.871   2.727  0.2837 -0.2368  0.5434
   90phy    C12 2428   2.617   2.693   2.554 -0.3572 -0.2405 -0.4890
   90phy    O11 2429   2.608   2.607   2.666  0.4921  0.0949  0.2633
   90phy    H1A 2430   2.518   2.589   2.689  1.0967 -2.2936  1.0642
   91phy    C35 2431   4.113   3.332   1.600 -0.1812 -0.0279 -0.1369
   91phy    C33 2432   4.188   3.243   1.504 -0.0624  0.0610  0.3166
   91phy    C34 2433   4.317   3.314   1.472 -0.7538 -0.6723  0.3980
   91phy    C32 2434   4.199   3.105   1.569  0.6246  0.2486 -0.3284
   91phy    C31 2435   4.250   2.990   1.481 -0.0465 -0.0957  0.1953
   91phy    C30 2436   4.245   2.852   1.546  0.2227  0.3907 -0.0442
   91phy    C28 2437   4.273   2.731   1.455 -0.0117 -0.3860  0.0588
   91phy    C29 2438   4.360   2.623   1.518  0.0583  0.0230  0.5869
   91phy    C27 2439   4.149   2.679   1.389 -0.0855  0.6164  0.6330
   91phy    C26 2440   4.185   2.651   1.240 -0.2300 -0.2046  0.2741
   91phy    C25 2441   4.069   2.602   1.149 -0.5523  0.0448 -0.5571
   91phy    C23 2442   4.109   2.555   1.006 -0.5225 -0.1805  0.0057
   91phy    C24 2443   4.024   2.435   0.968  0.2465 -0.2207 -0.4504
   91phy    C22 2444   4.099   2.677   0.907 -0.4259 -0.0769  0.1593
   91phy    C21 2445   4.222   2.674   0.813  0.5459 -0.1680 -0.3640
   91phy    C20 2446   4.206   2.784   0.707 -0.2737 -0.2206 -0.2633
   91phy    C18 2447   4.339   2.810   0.622  0.3922  0.1711  0.4388
   91phy    O01 2448   4.454   2.834   0.704  0.2719  0.0719  0.2792
   91phy    H01 2449   4.450   2.771   0.773  0.7346 -2.7594 -2.0993
   91phy    C19 2450   4.304   2.952   0.567  0.1436  0.0606  0.4855
   91phy    C13 2451   4.367   2.695   0.514  0.4468 -0.5943 -0.0091
   91phy     H3 2452   4.388   2.604   0.577 -0.5377 -0.7482  0.1040
   91phy    O33 2453   4.258   2.648   0.430  0.1990  0.3146  0.0644
   91phy    H1B 2454   4.185   2.703   0.407  0.3779  1.1706  1.4305
   91phy    C12 2455   4.501   2.655   0.446 -0.5238 -0.3240  0.0334
   91phy    O11 2456   4.540   2.733   0.337  0.4416  0.1251  0.3855
   91phy    H1A 2457   4.464   2.782   0.312  0.1085  0.8598  2.5919
   92phy    C35 2458   3.124   1.422   2.050 -0.5391  0.1390  0.8016
   92phy    C33 2459   3.151   1.286   2.114  0.0691 -0.2602  0.3823
   92phy    C34 2460   3.281   1.236   2.052  0.2571  0.0167 -0.4656
   92phy    C32 2461   3.171   1.299   2.263  0.0266  0.1398  0.0009
   92phy    C31 2462   3.047   1.271   2.340  0.3871 -0.1652  0.7952
   92phy    C30 2463   3.073   1.300   2.485  0.6694  0.0334 -0.9983
   92phy    C28 2464   2.960   1.267   2.584  0.4426 -0.6048 -0.3387
   92phy    C29 2465   2.944   1.115   2.596 -0.2813 -0.0504  0.6454
   92phy    C27 2466   2.981   1.323   2.728 -0.0128 -0.1394  0.0347
   92phy    C26 2467   2.935   1.468   2.760  0.3567  0.2929 -0.0191
   92phy    C25 2468   2.959   1.494   2.910 -0.6280  0.4509 -0.0442
   92phy    C23 2469   2.911   1.629   2.959 -0.0076 -0.2464  0.0660
   92phy    C24 2470   2.859   1.621   3.103  0.0480 -0.3750  0.0769
   92phy    C22 2471   3.016   1.742   2.936 -0.5508  0.0746 -0.6823
   92phy    C21 2472   2.954   1.873   2.888  0.2798  0.2271 -0.0228
   92phy    C20 2473   3.064   1.984   2.902 -0.7524  0.4108 -0.1048
   92phy    C18 2474   3.010   2.130   2.922  0.1567  0.1005  0.0692
   92phy    O01 2475   2.903   2.133   3.017  1.0550  0.5553  0.1307
   92phy    H01 2476   2.904   2.201   3.081  0.9818  1.0575 -0.4031
   92phy    C19 2477   3.135   2.193   2.994 -0.5653  0.1688 -0.1749
   92phy    C13 2478   2.961   2.210   2.793  0.1795 -0.2486  0.1499
   92phy     H3 2479   3.043   2.193   2.718  1.2066 -0.0557  1.1954
   92phy    O33 2480   2.971   2.349   2.808  1.0395 -0.2101 -0.7397
   92phy    H1B 2481   2.892   2.380   2.848  2.1982  1.6740  0.2315
   92phy    C12 2482   2.822   2.165   2.723 -0.5261  1.0087  0.6803
   92phy    O11 2483   2.713   2.171   2.818  0.3286 -0.1491  0.2624
   92phy    H1A 2484   2.751   2.136   2.897 -0.6963 -3.1198 -0.4592
   93phy    C35 2485   3.475   0.666   2.403 -0.2247  0.1302  0.1503
   93phy    C33 2486   3.572   0.789   2.389  0.3673  0.2654  0.5908
   93phy    C34 2487   3.640   0.791   2.251 -0.1934 -0.3156 -0.5201
   93phy    C32 2488   3.481   0.907   2.421  0.2894  0.3320  0.4244
   93phy    C31 2489   3.542   1.029   2.475  0.5094 -0.1194 -0.1356
   93phy    C30 2490   3.436   1.136   2.513  0.0635 -0.2073  0.0402
   93phy    C28 2491   3.507   1.255   2.587  0.1425 -0.0683  0.0076
   93phy    C29 2492   3.536   1.365   2.484 -0.0676  0.6186 -0.3130
   93phy    C27 2493   3.421   1.309   2.701  0.1390  0.0814  0.2288
   93phy    C26 2494   3.441   1.245   2.835  0.2359  0.0496  0.2421
   93phy    C25 2495   3.352   1.321   2.938 -0.3527  0.3732 -0.3917
   93phy    C23 2496   3.336   1.252   3.082 -0.0300  0.6211  0.2466
   93phy    C24 2497   3.454   1.248   3.172 -0.2348  0.1332 -0.2452
   93phy    C22 2498   3.217   1.322   3.158  0.1557 -0.2784 -0.2310
   93phy    C21 2499   3.101   1.230   3.216 -0.5108  0.7118  0.9193
   93phy    C20 2500   2.968   1.287   3.256  0.2390  0.3480  0.1148
   93phy    C18 2501   2.836   1.195   3.259 -0.4000 -0.2871  0.1342
   93phy    O01 2502   2.870   1.085   3.342  0.1747 -0.2730 -0.6127
   93phy    H01 2503   2.946   1.091   3.396 -0.5614 -0.8703  0.5547
   93phy    C19 2504   2.744   1.300   3.326  0.1571  0.2746 -0.4824
   93phy    C13 2505   2.772   1.140   3.118  0.3167  0.6281 -0.3427
   93phy     H3 2506   2.747   1.230   3.056  1.4019  2.3345  1.5773
   93phy    O33 2507   2.646   1.080   3.134  0.1981  0.0632  0.4630
   93phy    H1B 2508   2.584   1.123   3.189 -0.5879 -0.2249 -0.1722
   93phy    C12 2509   2.845   1.039   3.021 -0.4804 -0.0945  0.6780
   93phy    O11 2510   2.979   1.069   2.982  0.0980  0.2210  0.5620
   93phy    H1A 2511   3.007   1.005   2.919  1.7597 -0.1058  1.5632
   94phy    C35 2512   4.643   2.470   0.877  0.4075  0.0587  0.2533
   94phy    C33 2513   4.575   2.339   0.881  0.0198 -0.2067  0.0824
   94phy    C34 2514   4.551   2.303   1.031 -0.2965  0.1113 -0.6575
   94phy    C32 2515   4.438   2.355   0.805 -0.3329 -0.2718  0.1949
   94phy    C31 2516   4.376   2.219   0.763  0.2152  0.0734 -0.8522
   94phy    C30 2517   4.244   2.238   0.689  0.4880  0.7708 -0.5160
   94phy    C28 2518   4.161   2.109   0.663 -0.4164  0.0857 -0.4608
   94phy    C29 2519   4.060   2.078   0.774 -0.4490 -0.1221  0.4235
   94phy    C27 2520   4.069   2.145   0.541  0.3969  0.1422 -0.7718
   94phy    C26 2521   4.042   2.036   0.439 -0.9199 -0.3398  0.2119
   94phy    C25 2522   3.941   2.083   0.334 -0.5007 -0.0509  0.3794
   94phy    C23 2523   3.899   1.978   0.227 -0.1672  0.5540  0.5357
   94phy    C24 2524   3.753   1.977   0.220  0.3558 -0.1774  0.0934
   94phy    C22 2525   3.955   2.001   0.079  0.7049  0.0578 -0.5127
   94phy    C21 2526   4.106   1.965   0.056  0.2420  0.0785 -0.1208
   94phy    C20 2527   4.140   1.987  -0.091 -0.7557 -0.0273  0.2146
   94phy    C18 2528   4.293   1.986  -0.147 -0.4628  0.1325 -0.4505
   94phy    O01 2529   4.356   2.101  -0.083 -0.0722  0.2168  0.0367
   94phy    H01 2530   4.290   2.160  -0.052 -0.4086  0.3332 -0.8873
   94phy    C19 2531   4.273   2.017  -0.298 -0.3580  0.3730 -0.1975
   94phy    C13 2532   4.377   1.851  -0.113  0.0824  0.0755  0.6175
   94phy     H3 2533   4.383   1.847  -0.002 -0.2523  1.0820  0.6781
   94phy    O33 2534   4.311   1.723  -0.128  0.5644 -0.2594 -0.1043
   94phy    H1B 2535   4.289   1.708  -0.218  2.7090  0.6304 -0.8438
   94phy    C12 2536   4.537   1.832  -0.126  0.4811  0.0243  0.1592
   94phy    O11 2537   4.614   1.945  -0.136  0.0048 -0.4103 -0.3030
   94phy    H1A 2538   4.579   2.007  -0.076 -0.6321 -0.2588 -0.8081
   95phy    C35 2539   3.046   3.692   1.502  0.0704 -0.4473 -0.1380
   95phy    C33 2540   3.062   3.553   1.528 -0.0466 -0.3133  0.0229
   95phy    C34 2541   3.028   3.473   1.400 -0.3174 -0.2530 -0.1354
   95phy    C32 2542   3.201   3.529   1.590  0.1342 -0.3007  0.1779
   95phy    C31 2543   3.186   3.423   1.698 -0.9919  0.2232 -0.6607
   95phy    C30 2544   3.315   3.334   1.708 -0.4943 -0.1935 -0.0133
   95phy    C28 2545   3.304   3.217   1.809  0.3580  0.5142  0.0948
   95phy    C29 2546   3.265   3.084   1.751  0.4148  0.8608  0.2241
   95phy    C27 2547   3.440   3.208   1.877 -0.0202  0.0745  0.2053
   95phy    C26 2548   3.446   3.174   2.027 -0.1144  0.1348  0.3442
   95phy    C25 2549   3.592   3.133   2.062 -0.7162  0.1729 -0.1794
   95phy    C23 2550   3.620   3.101   2.210 -0.5833 -0.3384  0.0833
   95phy    C24 2551   3.731   2.998   2.207  0.1447 -0.0448 -0.9354
   95phy    C22 2552   3.641   3.215   2.311  0.4718  0.3984 -0.4336
   95phy    C21 2553   3.551   3.210   2.433  0.7372  0.3441 -0.3069
   95phy    C20 2554   3.574   3.334   2.523  0.1519 -1.0168  0.8306
   95phy    C18 2555   3.466   3.344   2.645 -0.0483 -0.1864 -0.0029
   95phy    O01 2556   3.462   3.225   2.725  0.3754 -0.2190  0.3523
   95phy    H01 2557   3.402   3.238   2.795  0.8053  0.7117  0.5578
   95phy    C19 2558   3.532   3.459   2.729  0.0547  0.3701 -0.0853
   95phy    C13 2559   3.305   3.373   2.606 -0.5332  0.2894 -0.4297
   95phy     H3 2560   3.301   3.465   2.541 -1.1361  1.0791  0.6904
   95phy    O33 2561   3.232   3.422   2.723 -0.4130  0.3689  0.7528
   95phy    H1B 2562   3.242   3.361   2.794  0.1647  0.2853  0.6056
   95phy    C12 2563   3.217   3.264   2.540  0.3730 -0.1871 -0.5532
   95phy    O11 2564   3.179   3.154   2.622 -0.0432 -0.2037 -0.3940
   95phy    H1A 2565   3.239   3.087   2.598  0.5695  0.6059 -1.1949
   96phy    C35 2566   2.340   2.876   2.023  0.3488 -0.3301  0.5757
   96phy    C33 2567   2.477   2.917   1.963  0.2352  0.0246  0.2831
   96phy    C34 2568   2.496   2.831   1.832 -0.0485 -0.2565  0.0386
   96phy    C32 2569   2.479   3.070   1.947 -0.8826 -0.2725  0.2046
   96phy    C31 2570   2.619   3.135   1.954 -0.0776  0.1970 -0.5648
   96phy    C30 2571   2.631   3.281   1.905 -0.5662 -0.1782  0.4813
   96phy    C28 2572   2.781   3.329   1.890  0.0163  0.0748 -0.1232
   96phy    C29 2573   2.816   3.347   1.741  0.1767 -0.0067  0.4875
   96phy    C27 2574   2.811   3.463   1.962 -0.0964 -0.4713  0.0817
   96phy    C26 2575   2.925   3.447   2.062  0.5889 -0.2782 -0.2323
   96phy    C25 2576   2.973   3.588   2.109 -0.1121  0.0585  0.4670
   96phy    C23 2577   3.076   3.594   2.218  0.2032  0.3872 -0.2184
   96phy    C24 2578   3.218   3.567   2.175 -0.0007 -0.2276  0.0195
   96phy    C22 2579   3.067   3.731   2.291 -0.2528  0.5507 -0.1711
   96phy    C21 2580   3.060   3.729   2.444  0.8451  0.1733  0.7189
   96phy    C20 2581   3.054   3.875   2.499 -0.1841  0.2905 -0.2815
   96phy    C18 2582   3.000   3.898   2.647 -0.2488 -0.3108 -0.1047
   96phy    O01 2583   3.077   3.807   2.730 -0.0184  0.3807 -0.0059
   96phy    H01 2584   3.053   3.717   2.717  0.4872  0.1123  0.8348
   96phy    C19 2585   3.043   4.043   2.679  0.3483 -0.3389 -0.5732
   96phy    C13 2586   2.841   3.866   2.662 -0.3842 -0.3313  0.3862
   96phy     H3 2587   2.824   3.760   2.629 -1.3086 -0.7768  2.2093
   96phy    O33 2588   2.750   3.942   2.579 -0.3535 -0.2502  0.2619
   96phy    H1B 2589   2.727   4.025   2.615  0.2245  0.1030 -0.1724
   96phy    C12 2590   2.776   3.865   2.813 -0.6804  0.1101  0.5466
   96phy    O11 2591   2.854   3.790   2.903  0.2619 -0.3316  0.0646
   96phy    H1A 2592   2.941   3.813   2.877  0.4981 -1.5746 -0.3100
   97phy    C35 2593   2.266   1.552   1.470  0.1228 -0.4330 -0.1313
   97phy    C33 2594   2.295   1.529   1.324  0.1487 -0.4825 -0.7842
   97phy    C34 2595   2.386   1.405   1.319 -0.0364  0.5044  0.6323
   97phy    C32 2596   2.158   1.506   1.258  0.1129 -0.0122 -0.4720
   97phy    C31 2597   2.140   1.542   1.112  0.3621 -0.1532 -0.5197
   97phy    C30 2598   1.988   1.567   1.082 -0.0534  0.5385 -0.1680
   97phy    C28 2599   1.940   1.648   0.956  0.0027  0.3150  0.3227
   97phy    C29 2600   1.800   1.594   0.927  0.8431 -0.0864  0.3024
   97phy    C27 2601   1.935   1.803   0.974  0.5013 -0.1649  0.1293
   97phy    C26 2602   1.928   1.886   0.839 -0.1335 -0.2374  0.3508
   97phy    C25 2603   1.883   2.024   0.869  0.2493 -0.1445  0.1504
   97phy    C23 2604   1.864   2.124   0.752 -0.3575  0.5956  0.1596
   97phy    C24 2605   1.755   2.221   0.787 -0.5324 -0.0888 -0.3162
   97phy    C22 2606   1.990   2.204   0.730  0.5044 -0.6299  0.2719
   97phy    C21 2607   2.013   2.245   0.583  0.0809 -0.1270 -0.2946
   97phy    C20 2608   2.156   2.293   0.568 -0.4299 -0.3751  0.4494
   97phy    C18 2609   2.227   2.308   0.429 -0.2354  0.0735 -0.0359
   97phy    O01 2610   2.218   2.177   0.369 -0.3144 -0.0672  0.6063
   97phy    H01 2611   2.229   2.103   0.426  1.7362  0.2586  0.7089
   97phy    C19 2612   2.379   2.333   0.466  0.1618  0.0212 -0.1357
   97phy    C13 2613   2.175   2.420   0.329  0.2616 -0.1263 -0.1311
   97phy     H3 2614   2.065   2.399   0.324 -0.2001  1.6212  1.4076
   97phy    O33 2615   2.159   2.549   0.388 -0.9765 -0.0642 -0.3313
   97phy    H1B 2616   2.241   2.595   0.387  0.1064 -1.7527  1.9441
   97phy    C12 2617   2.172   2.414   0.170 -0.3486 -0.1969  0.1235
   97phy    O11 2618   2.169   2.289   0.105  0.3442 -0.1515 -0.0599
   97phy    H1A 2619   2.241   2.241   0.140 -0.8846 -1.6180  0.5693
   98phy    C35 2620   2.621   3.989   1.246  0.3891 -0.2105  0.2343
   98phy    C33 2621   2.725   3.941   1.341 -0.6160 -0.0574 -0.1368
   98phy    C34 2622   2.721   3.792   1.331 -0.0618 -0.1508  0.1300
   98phy    C32 2623   2.859   4.002   1.306  0.4565  0.2349 -0.6235
   98phy    C31 2624   2.933   4.087   1.413 -0.1475  0.2492 -0.3259
   98phy    C30 2625   3.073   4.124   1.362 -0.5223 -0.2313 -0.1582
   98phy    C28 2626   3.183   4.162   1.467  0.2924  0.2199  0.3900
   98phy    C29 2627   3.320   4.157   1.392  0.2307  0.0389  0.1761
   98phy    C27 2628   3.160   4.302   1.537  0.1630 -0.0992 -0.2144
   98phy    C26 2629   3.257   4.338   1.647 -0.0238 -0.1056 -0.7190
   98phy    C25 2630   3.235   4.484   1.687 -0.0385  0.3174  0.4563
   98phy    C23 2631   3.322   4.518   1.811  0.0841 -0.1695 -0.1256
   98phy    C24 2632   3.441   4.601   1.770  0.4469  0.1926 -0.0742
   98phy    C22 2633   3.239   4.586   1.924  0.5791 -0.0662  0.4768
   98phy    C21 2634   3.272   4.529   2.057  0.0198 -0.0972 -0.2721
   98phy    C20 2635   3.165   4.577   2.162  0.0907 -0.0927  0.1987
   98phy    C18 2636   3.152   4.520   2.314 -0.1067  0.2227 -0.5031
   98phy    O01 2637   3.270   4.537   2.395 -0.2576 -0.0524  0.3750
   98phy    H01 2638   3.309   4.452   2.387  1.8893  0.9129  0.0887
   98phy    C19 2639   3.053   4.625   2.369  0.1123  0.0199 -0.1707
   98phy    C13 2640   3.085   4.372   2.333  0.2660  0.5140 -0.2526
   98phy     H3 2641   3.016   4.349   2.248 -1.3096  0.5548  0.9458
   98phy    O33 2642   2.995   4.355   2.443 -0.3712 -0.1319  0.1280
   98phy    H1B 2643   2.954   4.272   2.428  0.3912 -0.2108 -1.7118
   98phy    C12 2644   3.197   4.257   2.335 -0.1177  0.0398 -0.2429
   98phy    O11 2645   3.323   4.282   2.395  0.1363 -0.1238  0.5882
   98phy    H1A 2646   3.371   4.202   2.408 -1.2879 -1.8211 -3.2209
   99phy    C35 2647   2.003   3.193   1.086  0.4278 -0.3190  0.2405
   99phy    C33 2648   2.081   3.083   1.164  0.7291  0.1066  0.2774
   99phy    C34 2649   2.055   2.948   1.093  0.0981 -0.1304 -0.4147
   99phy    C32 2650   2.232   3.096   1.173 -0.2003 -0.4158 -0.1219
   99phy    C31 2651   2.293   3.207   1.255 -0.1583 -0.0004  0.2288
   99phy    C30 2652   2.441   3.204   1.258  0.1789 -0.5421  0.2038
   99phy    C28 2653   2.511   3.327   1.319  0.1592 -0.2974 -0.4907
   99phy    C29 2654   2.544   3.305   1.466 -0.5506  0.0845  0.1455
   99phy    C27 2655   2.648   3.353   1.251  0.1664 -0.3441 -0.4093
   99phy    C26 2656   2.651   3.464   1.144  0.5311  0.4929  0.2065
   99phy    C25 2657   2.773   3.449   1.058  0.0650  0.0349  0.2488
   99phy    C23 2658   2.787   3.541   0.934 -0.1269  0.2089 -0.6840
   99phy    C24 2659   2.873   3.662   0.967  0.1886  0.1412 -0.1536
   99phy    C22 2660   2.855   3.458   0.821  0.0495 -1.0603  0.1067
   99phy    C21 2661   2.778   3.407   0.701 -0.1835  0.2183 -0.1814
   99phy    C20 2662   2.854   3.305   0.614  0.4178 -0.0420 -0.3958
   99phy    C18 2663   2.785   3.243   0.487  0.5052  0.2155 -0.7226
   99phy    O01 2664   2.671   3.166   0.527 -0.1317  0.1317  0.2413
   99phy    H01 2665   2.639   3.215   0.600  2.1600 -0.7703  1.9730
   99phy    C19 2666   2.882   3.140   0.436 -0.4549 -0.8312  0.0589
   99phy    C13 2667   2.752   3.345   0.369  0.5031 -0.1582  0.6966
   99phy     H3 2668   2.688   3.423   0.419  0.1522  0.1068 -0.1474
   99phy    O33 2669   2.857   3.434   0.320  0.3853  0.5342  0.1755
   99phy    H1B 2670   2.878   3.410   0.231 -0.1587  1.1964 -0.1384
   99phy    C12 2671   2.623   3.342   0.273  0.2860  0.2967 -0.2698
   99phy    O11 2672   2.637   3.283   0.147  0.8419 -0.2560  0.3059
   99phy    H1A 2673   2.650   3.190   0.138 -1.5948 -0.4980 -2.4422
  100phy    C35 2674   3.351   2.217   1.444 -0.2583 -0.1677  0.2127
  100phy    C33 2675   3.202   2.186   1.479 -0.6728  0.0141 -0.5092
  100phy    C34 2676   3.180   2.160   1.629 -0.2577  0.6130  0.1246
  100phy    C32 2677   3.131   2.303   1.414  0.3461  0.5751 -0.1135
  100phy    C31 2678   3.001   2.266   1.346 -0.1620  0.5316 -0.2366
  100phy    C30 2679   2.916   2.379   1.297  0.2179 -0.3125  0.6099
  100phy    C28 2680   2.779   2.344   1.232 -0.0733  0.2223  0.2047
  100phy    C29 2681   2.664   2.382   1.323 -0.3221  0.3604 -0.4706
  100phy    C27 2682   2.756   2.414   1.095  0.3075  0.0894  0.1180
  100phy    C26 2683   2.815   2.354   0.966  0.0234  0.0781  0.6334
  100phy    C25 2684   2.769   2.422   0.836 -0.6265 -0.0370  0.2174
  100phy    C23 2685   2.846   2.371   0.712 -0.1678 -0.5095  0.1214
  100phy    C24 2686   2.774   2.254   0.643  0.6526  0.0028 -0.7676
  100phy    C22 2687   2.845   2.480   0.604  0.0722  0.9800 -0.2353
  100phy    C21 2688   2.975   2.499   0.524 -0.0417  0.1464  0.3532
  100phy    C20 2689   2.974   2.639   0.461 -0.5360  0.1083 -0.0716
  100phy    C18 2690   3.078   2.674   0.346 -0.4324  0.0826 -0.3544
  100phy    O01 2691   3.212   2.657   0.402 -0.2765 -0.1228  0.3789
  100phy    H01 2692   3.196   2.614   0.484 -2.1620 -0.1239  0.0659
  100phy    C19 2693   3.060   2.823   0.327  0.2966  0.0680 -0.2821
  100phy    C13 2694   3.065   2.589   0.211 -0.2199 -0.2188 -0.2390
  100phy     H3 2695   3.086   2.485   0.246  1.9019  0.3288  0.2164
  100phy    O33 2696   2.935   2.569   0.160  0.3078 -0.2480 -0.0491
  100phy    H1B 2697   2.909   2.636   0.100  0.1079 -0.3247 -0.0504
  100phy    C12 2698   3.172   2.563   0.101 -0.0366 -0.3423 -0.0379
  100phy    O11 2699   3.190   2.669   0.015 -0.6534  0.4323  0.3264
  100phy    H1A 2700   3.123   2.663  -0.050 -2.8242 -2.3434  2.5360
  101phy    C35 2701   2.319   4.394   0.920  0.3324  0.3454 -0.4156
  101phy    C33 2702   2.260   4.266   0.982  0.7812  0.3362  0.2623
  101phy    C34 2703   2.120   4.294   1.038 -0.1617 -0.5506 -0.1148
  101phy    C32 2704   2.241   4.160   0.869  0.1643 -0.4112 -0.1217
  101phy    C31 2705   2.354   4.061   0.865 -0.3322 -0.7502  0.3378
  101phy    C30 2706   2.348   3.968   0.746 -0.7319 -0.1463  0.1292
  101phy    C28 2707   2.453   3.854   0.732 -0.3258  0.0759  0.8260
  101phy    C29 2708   2.411   3.729   0.807  0.2903 -0.5198 -0.1724
  101phy    C27 2709   2.461   3.804   0.582  0.3712 -0.2602 -0.1653
  101phy    C26 2710   2.574   3.850   0.495 -0.3181 -0.3709 -0.1285
  101phy    C25 2711   2.566   3.786   0.354 -0.0780  0.0412 -0.1657
  101phy    C23 2712   2.661   3.830   0.243 -0.3617  0.4408 -0.0048
  101phy    C24 2713   2.664   3.717   0.142 -0.0220 -0.1764  0.2508
  101phy    C22 2714   2.595   3.937   0.160  0.3091  0.2203  0.3965
  101phy    C21 2715   2.635   4.081   0.185  0.1633 -0.1141 -0.1180
  101phy    C20 2716   2.561   4.189   0.107  0.0278 -0.0908  0.4581
  101phy    C18 2717   2.556   4.341   0.160  0.0842 -0.1464 -0.7113
  101phy    O01 2718   2.518   4.341   0.300  0.1494  0.6275  0.2707
  101phy    H01 2719   2.459   4.271   0.318  0.6375  0.6586  2.1461
  101phy    C19 2720   2.448   4.406   0.070 -0.0463 -0.4435  0.0967
  101phy    C13 2721   2.702   4.415   0.147  0.2612  0.4636  0.2085
  101phy     H3 2722   2.766   4.358   0.220 -0.6209 -0.3302  0.3849
  101phy    O33 2723   2.786   4.393   0.030  0.2876 -0.3346 -0.0190
  101phy    H1B 2724   2.876   4.394   0.056  0.1508  0.2923  0.4384
  101phy    C12 2725   2.732   4.546   0.218  0.1607 -0.5044  0.3853
  101phy    O11 2726   2.724   4.665   0.138 -0.2117 -0.6182 -0.2297
  101phy    H1A 2727   2.770   4.732   0.184  1.0008 -0.9832 -0.8512
  102phy    C35 2728   1.138   0.304   1.927 -0.6158  0.0192  0.1809
  102phy    C33 2729   1.267   0.245   1.861  0.4728  0.1778 -0.2240
  102phy    C34 2730   1.233   0.211   1.715  0.5583 -0.1470  0.2187
  102phy    C32 2731   1.379   0.350   1.874  0.7199  0.7789 -0.2190
  102phy    C31 2732   1.523   0.290   1.897  0.0301  0.9375 -0.3545
  102phy    C30 2733   1.633   0.388   1.899 -0.3250  0.1905 -0.0462
  102phy    C28 2734   1.769   0.314   1.905  0.8350 -0.1595 -0.5051
  102phy    C29 2735   1.852   0.313   1.777 -0.8385  0.6016  0.1864
  102phy    C27 2736   1.850   0.392   2.008  0.1704  0.1709  0.0645
  102phy    C26 2737   1.869   0.309   2.139 -0.1237  0.2819  0.3396
  102phy    C25 2738   1.964   0.373   2.237  0.4414 -0.2275 -0.1395
  102phy    C23 2739   1.973   0.322   2.384 -0.3888 -0.2583  0.1722
  102phy    C24 2740   2.094   0.367   2.460 -0.3364  0.0999  0.1557
  102phy    C22 2741   1.847   0.342   2.471 -0.2994  0.4659 -0.0336
  102phy    C21 2742   1.814   0.225   2.567 -0.0912 -0.2326  0.1837
  102phy    C20 2743   1.688   0.252   2.649  0.3884 -0.5477 -0.1806
  102phy    C18 2744   1.643   0.159   2.770  0.2162  0.2318 -0.1077
  102phy    O01 2745   1.734   0.163   2.877 -0.1116  0.2545 -0.1834
  102phy    H01 2746   1.777   0.246   2.881 -1.1704  0.7735  1.1256
  102phy    C19 2747   1.517   0.237   2.816  0.5037  0.2540 -0.0532
  102phy    C13 2748   1.611   0.003   2.730 -0.0627 -0.2926  0.0221
  102phy     H3 2749   1.548   0.008   2.638 -1.0507  1.6342  0.7333
  102phy    O33 2750   1.517  -0.060   2.820  0.1193 -0.0393 -0.0129
  102phy    H1B 2751   1.473  -0.134   2.784  0.8092 -0.4256 -0.0848
  102phy    C12 2752   1.732  -0.095   2.723  0.0495 -0.0700 -0.2775
  102phy    O11 2753   1.785  -0.148   2.841 -0.0821 -0.5016  0.0141
  102phy    H1A 2754   1.719  -0.146   2.907  0.0051 -0.3130  0.0992
  103phy    C35 2755   1.675   3.730   1.754  0.1605 -0.1020  0.1037
  103phy    C33 2756   1.713   3.828   1.648  0.1496  0.0283 -0.5069
  103phy    C34 2757   1.672   3.788   1.507  0.0331  0.1922  0.3211
  103phy    C32 2758   1.668   3.967   1.695 -0.9075 -0.2737  0.1402
  103phy    C31 2759   1.758   4.087   1.661 -0.3361  0.4506  0.1203
  103phy    C30 2760   1.711   4.226   1.714 -0.3024  0.6498  0.4404
  103phy    C28 2761   1.817   4.337   1.697 -1.0431  0.2025 -0.8615
  103phy    C29 2762   1.770   4.452   1.606 -0.0427 -0.7566 -0.1942
  103phy    C27 2763   1.873   4.386   1.832 -0.1544  0.5452  0.5791
  103phy    C26 2764   2.027   4.422   1.828 -0.5375  0.2070 -0.1820
  103phy    C25 2765   2.073   4.447   1.970 -0.0331 -0.7121  0.0003
  103phy    C23 2766   2.208   4.519   1.996 -0.4787 -0.6075  0.5846
  103phy    C24 2767   2.191   4.670   2.005  0.4860  0.4794  0.1236
  103phy    C22 2768   2.259   4.474   2.134  0.0993 -0.6687  0.2669
  103phy    C21 2769   2.393   4.409   2.129  0.1955  0.5612  0.5947
  103phy    C20 2770   2.454   4.394   2.268  0.1415  0.0399 -0.3037
  103phy    C18 2771   2.601   4.337   2.292  0.1801 -0.1310 -0.1607
  103phy    O01 2772   2.692   4.410   2.207  0.0420 -0.0526  0.1598
  103phy    H01 2773   2.687   4.503   2.212 -1.6674  0.1814 -3.2573
  103phy    C19 2774   2.628   4.397   2.437  0.0375  0.6642 -0.5976
  103phy    C13 2775   2.604   4.176   2.274  0.3460 -0.4611 -0.5394
  103phy     H3 2776   2.545   4.149   2.184 -0.9082 -1.0367  0.4206
  103phy    O33 2777   2.531   4.106   2.374 -0.3931  0.3711 -0.2823
  103phy    H1B 2778   2.560   4.130   2.460  0.6820 -1.4606 -0.0841
  103phy    C12 2779   2.740   4.103   2.252 -0.0929 -0.4202 -0.1273
  103phy    O11 2780   2.828   4.116   2.361 -0.1959 -0.3499 -0.2313
  103phy    H1A 2781   2.827   4.042   2.419 -0.2953  0.5312  0.9222
  104phy    C35 2782   2.210   0.945   1.088 -0.3514 -0.4674 -0.5575
  104phy    C33 2783   2.351   0.894   1.119  0.5483  0.3411 -0.2690
  104phy    C34 2784   2.416   0.986   1.222 -0.2080 -0.0523 -0.2216
  104phy    C32 2785   2.346   0.751   1.171  0.0739 -0.2237  0.2270
  104phy    C31 2786   2.389   0.648   1.064  0.1734  0.0770 -0.1570
  104phy    C30 2787   2.362   0.507   1.126 -0.0151  0.4176 -0.2248
  104phy    C28 2788   2.402   0.389   1.036 -0.2129  0.5498  0.1181
  104phy    C29 2789   2.507   0.303   1.103 -0.4323 -0.8525 -0.9249
  104phy    C27 2790   2.270   0.319   0.989  0.1364  0.4693  0.0231
  104phy    C26 2791   2.278   0.240   0.853 -0.0809  0.0040  0.2920
  104phy    C25 2792   2.137   0.221   0.804 -0.0788  0.4263  0.4551
  104phy    C23 2793   2.109   0.134   0.678  0.2347  0.2066 -0.7065
  104phy    C24 2794   1.975   0.071   0.699 -0.1340 -0.3090 -0.2960
  104phy    C22 2795   2.106   0.227   0.555 -0.3045 -0.5375  0.0165
  104phy    C21 2796   2.136   0.158   0.423  0.2711  0.1002 -0.1218
  104phy    C20 2797   2.109   0.252   0.310  0.6189 -0.4289  0.2333
  104phy    C18 2798   2.160   0.232   0.163 -0.1875  0.1678 -0.0256
  104phy    O01 2799   2.289   0.165   0.151  0.3702 -0.0223 -0.2339
  104phy    H01 2800   2.337   0.212   0.086  1.9606 -0.4737  0.5456
  104phy    C19 2801   2.175   0.384   0.123 -0.0470  0.0586  0.1720
  104phy    C13 2802   2.051   0.146   0.081 -0.6851  0.6856  0.1663
  104phy     H3 2803   2.027   0.059   0.147 -1.7283  0.6988 -0.1769
  104phy    O33 2804   1.918   0.197   0.073 -0.2796 -0.1217  0.1169
  104phy    H1B 2805   1.917   0.249  -0.005  0.0962 -1.3705 -0.7390
  104phy    C12 2806   2.071   0.045  -0.033 -0.2298  0.0660 -0.4995
  104phy    O11 2807   2.083   0.110  -0.153 -0.2835 -0.8297 -0.3930
  104phy    H1A 2808   2.007   0.090  -0.205 -1.1685 -0.6205  0.7684
  105phy    C35 2809   2.163   4.178   1.502 -0.2403  0.4609  0.5398
  105phy    C33 2810   2.235   4.063   1.435  0.2028 -0.4430 -0.5039
  105phy    C34 2811   2.311   4.001   1.554  1.1254  0.2643 -0.1857
  105phy    C32 2812   2.133   3.964   1.386 -0.2676 -0.4918 -0.6252
  105phy    C31 2813   2.187   3.867   1.277 -0.5550  0.0435 -0.4542
  105phy    C30 2814   2.067   3.817   1.197  0.1099  0.1516  0.8130
  105phy    C28 2815   2.100   3.717   1.086 -0.1785  0.1525 -0.6924
  105phy    C29 2816   2.088   3.571   1.144  0.2566  0.0011 -0.0695
  105phy    C27 2817   2.007   3.737   0.971  0.6418  0.6904 -0.2177
  105phy    C26 2818   2.061   3.702   0.831  0.0646 -0.9343  0.2069
  105phy    C25 2819   1.942   3.716   0.736  0.0114 -0.0692 -0.2462
  105phy    C23 2820   1.974   3.693   0.586  0.0294  0.3166 -0.9249
  105phy    C24 2821   1.899   3.571   0.539  0.4311 -0.1360  0.4086
  105phy    C22 2822   1.957   3.817   0.497 -0.1272  0.0856 -0.1916
  105phy    C21 2823   2.063   3.833   0.388 -0.1105  0.1508 -0.1050
  105phy    C20 2824   2.017   3.941   0.284 -0.0644 -0.1812  0.1729
  105phy    C18 2825   2.106   3.985   0.163  0.4905  0.0493  0.1086
  105phy    O01 2826   2.228   4.027   0.222 -0.0112 -0.3833 -0.1255
  105phy    H01 2827   2.228   4.111   0.265  1.1920 -0.0501 -0.7498
  105phy    C19 2828   2.042   4.120   0.115  0.0023  0.5168  0.4562
  105phy    C13 2829   2.125   3.884   0.043 -0.0481  0.0514  0.5234
  105phy     H3 2830   2.187   3.800   0.083  0.7210 -0.6846 -2.0037
  105phy    O33 2831   2.018   3.807   0.005  0.6490  0.2538 -0.1302
  105phy    H1B 2832   1.940   3.847   0.038  1.1884 -0.0218  1.6121
  105phy    C12 2833   2.239   3.900  -0.073  0.2680  0.0097 -0.4632
  105phy    O11 2834   2.339   3.992  -0.050  0.1870  0.4497  0.2710
  105phy    H1A 2835   2.324   4.019   0.038 -0.3557 -0.1604  0.3687
  106phy    C35 2836   2.867   4.428   1.928  0.0878  0.3595 -0.6861
  106phy    C33 2837   2.814   4.450   1.790 -0.1444 -0.5070  0.1891
  106phy    C34 2838   2.844   4.328   1.714 -0.4651  0.4199  0.2790
  106phy    C32 2839   2.668   4.493   1.790  0.3033  0.3546  0.5822
  106phy    C31 2840   2.660   4.644   1.800 -0.4584  0.2496  0.2562
  106phy    C30 2841   2.517   4.701   1.776 -1.0429  0.3461  0.0191
  106phy    C28 2842   2.525   4.854   1.764 -0.3643 -0.0506 -0.6429
  106phy    C29 2843   2.551   4.902   1.618  0.1863 -0.0980 -0.1644
  106phy    C27 2844   2.386   4.907   1.810  0.3476  0.3514 -0.4489
  106phy    C26 2845   2.401   5.028   1.902 -0.3983 -0.7630 -0.5203
  106phy    C25 2846   2.259   5.069   1.949 -0.2261  0.2755  0.8280
  106phy    C23 2847   2.269   5.200   2.033 -0.2812  0.1994  0.0571
  106phy    C24 2848   2.188   5.306   1.954 -1.4762  0.2240  0.0309
  106phy    C22 2849   2.203   5.177   2.175 -0.3254  0.6682  0.5740
  106phy    C21 2850   2.274   5.078   2.274  0.1625 -0.3892  0.3919
  106phy    C20 2851   2.188   5.060   2.402 -0.0503  0.1300 -0.0084
  106phy    C18 2852   2.223   4.933   2.493 -0.0138 -0.0097  0.1690
  106phy    O01 2853   2.365   4.937   2.513  0.2514  0.1658 -0.1772
  106phy    H01 2854   2.416   4.897   2.445  1.9029 -0.5752  1.4120
  106phy    C19 2855   2.153   4.964   2.630 -0.2479 -0.0321  0.0350
  106phy    C13 2856   2.185   4.795   2.416 -0.3701  0.4040  0.0432
  106phy     H3 2857   2.228   4.798   2.313 -1.2929  2.2900 -0.3288
  106phy    O33 2858   2.047   4.781   2.393 -0.2792  0.1925  0.3746
  106phy    H1B 2859   2.023   4.819   2.310  0.0868  1.2203  0.7345
  106phy    C12 2860   2.234   4.659   2.478  0.4940 -0.5446  0.3738
  106phy    O11 2861   2.164   4.617   2.592  0.5506 -0.2178  0.1732
  106phy    H1A 2862   2.081   4.596   2.555  0.6555 -0.9500  0.3409
  107phy    C35 2863   3.559   0.224   2.084  0.1039 -0.0440 -0.7078
  107phy    C33 2864   3.460   0.341   2.100 -0.6598 -0.2121 -0.6557
  107phy    C34 2865   3.546   0.475   2.103  0.7491 -0.2203 -0.0163
  107phy    C32 2866   3.345   0.333   1.999 -0.9815 -0.6137 -0.0260
  107phy    C31 2867   3.215   0.404   2.035 -0.1120  0.0088  0.4352
  107phy    C30 2868   3.099   0.355   1.951  0.5692 -0.1322 -0.1865
  107phy    C28 2869   2.965   0.428   1.980 -0.4749 -0.0638  0.5773
  107phy    C29 2870   2.927   0.497   1.846 -0.4822 -0.1071  0.0123
  107phy    C27 2871   2.857   0.345   2.042 -0.4641 -0.0169  0.0780
  107phy    C26 2872   2.750   0.427   2.107 -0.1633  0.2645 -0.3839
  107phy    C25 2873   2.637   0.343   2.166 -0.0870 -0.1200 -0.2120
  107phy    C23 2874   2.529   0.423   2.243  0.4447 -0.2628 -0.0367
  107phy    C24 2875   2.423   0.476   2.143 -0.0787  0.3639 -0.5419
  107phy    C22 2876   2.456   0.324   2.340  0.1775 -0.0094  0.2514
  107phy    C21 2877   2.483   0.335   2.492  0.3216  0.3052 -0.4994
  107phy    C20 2878   2.437   0.213   2.571  0.6016  0.2294 -0.2710
  107phy    C18 2879   2.474   0.205   2.726 -0.4777 -0.1258 -0.9169
  107phy    O01 2880   2.416   0.310   2.799 -0.2743 -0.0390 -0.2785
  107phy    H01 2881   2.432   0.295   2.891  0.2964  0.4691 -0.2900
  107phy    C19 2882   2.377   0.102   2.771 -0.2659 -0.2474  0.0843
  107phy    C13 2883   2.628   0.171   2.769  0.1496  0.3771 -0.1334
  107phy     H3 2884   2.657   0.077   2.715 -0.5225  0.7094 -1.0849
  107phy    O33 2885   2.650   0.129   2.905 -0.2015  0.1262  0.9350
  107phy    H1B 2886   2.678   0.039   2.907 -0.6218 -0.1661 -2.0149
  107phy    C12 2887   2.739   0.278   2.732 -0.0363 -0.1246  0.9375
  107phy    O11 2888   2.878   0.256   2.751 -0.1577  0.0765  0.4831
  107phy    H1A 2889   2.901   0.293   2.834 -1.5380  3.0230 -0.3147
  108phy    C35 2890   3.399   5.006   1.420 -0.0658 -0.2004  0.3553
  108phy    C33 2891   3.325   5.139   1.391 -0.1801 -0.2112 -0.4003
  108phy    C34 2892   3.286   5.204   1.522  0.1224 -0.1329 -0.9614
  108phy    C32 2893   3.415   5.248   1.328 -0.1355 -0.1039  0.0115
  108phy    C31 2894   3.423   5.258   1.173 -0.1001 -0.2759 -0.8562
  108phy    C30 2895   3.477   5.395   1.125 -0.6382  0.0148 -0.3147
  108phy    C28 2896   3.493   5.423   0.974  0.3042 -0.3733  0.0511
  108phy    C29 2897   3.366   5.468   0.911  0.5540 -0.9216 -0.1017
  108phy    C27 2898   3.592   5.542   0.966 -0.7914  0.2777 -0.0087
  108phy    C26 2899   3.661   5.584   0.827 -0.0595  0.4003 -0.9060
  108phy    C25 2900   3.723   5.720   0.841  0.1617 -0.1104  0.1717
  108phy    C23 2901   3.779   5.781   0.711  0.6151 -0.0187 -0.6589
  108phy    C24 2902   3.729   5.916   0.685  0.6360 -0.2591 -0.2764
  108phy    C22 2903   3.927   5.793   0.727 -0.0194 -0.4341  0.4747
  108phy    C21 2904   4.009   5.741   0.611 -0.0601 -0.6525 -0.3484
  108phy    C20 2905   4.147   5.723   0.666 -0.0497 -0.0279  0.2622
  108phy    C18 2906   4.257   5.662   0.565  0.3183 -0.0956 -0.0361
  108phy    O01 2907   4.209   5.543   0.497 -0.0483  0.0895  0.2012
  108phy    H01 2908   4.155   5.564   0.423  1.2949 -0.5409 -1.0150
  108phy    C19 2909   4.373   5.616   0.661 -0.0702 -0.5466  0.2640
  108phy    C13 2910   4.310   5.767   0.459 -0.3921  0.3685  0.0640
  108phy     H3 2911   4.219   5.792   0.398 -0.3743  1.4858  0.4754
  108phy    O33 2912   4.330   5.901   0.516 -0.3528  0.1722 -0.6073
  108phy    H1B 2913   4.267   5.921   0.583 -0.8409  1.3652 -1.3750
  108phy    C12 2914   4.393   5.740   0.331 -0.2495 -0.4893  0.2131
  108phy    O11 2915   4.386   5.840   0.226 -0.3435 -0.4589 -0.3424
  108phy    H1A 2916   4.352   5.800   0.148 -0.7599  1.8444 -1.4263
  109phy    C35 2917   4.577   1.312   1.836  0.3815 -0.0151  0.4717
  109phy    C33 2918   4.493   1.347   1.716  0.8229  0.6001 -0.8101
  109phy    C34 2919   4.371   1.255   1.721 -0.1081  0.0354 -0.0602
  109phy    C32 2920   4.464   1.499   1.710 -0.1744 -0.0816 -0.0023
  109phy    C31 2921   4.578   1.596   1.660  0.1115 -0.2890 -0.0016
  109phy    C30 2922   4.530   1.740   1.654 -0.3162  0.2463 -0.0926
  109phy    C28 2923   4.646   1.826   1.605 -0.0414  0.8054 -0.1415
  109phy    C29 2924   4.630   1.872   1.462 -0.2332 -0.3004  0.0114
  109phy    C27 2925   4.652   1.954   1.694  0.5409  0.5707  0.3486
  109phy    C26 2926   4.781   1.978   1.761 -0.3644  0.4629  0.3164
  109phy    C25 2927   4.783   2.110   1.829  0.3150  0.5438  0.1491
  109phy    C23 2928   4.906   2.135   1.911  0.1139  0.2917  0.0228
  109phy    C24 2929   5.015   2.201   1.834  0.4523 -0.3269 -0.6115
  109phy    C22 2930   4.861   2.234   2.016  0.3988  0.0641 -0.1346
  109phy    C21 2931   4.878   2.185   2.165  0.4652 -0.2044  0.6420
  109phy    C20 2932   4.836   2.294   2.268  0.3050 -0.5546  0.6440
  109phy    C18 2933   4.795   2.268   2.418  0.1262 -0.3236  0.2993
  109phy    O01 2934   4.898   2.199   2.487 -0.0622 -0.3315  0.5380
  109phy    H01 2935   4.909   2.114   2.449  2.3582  0.2516 -0.2323
  109phy    C19 2936   4.798   2.418   2.459  0.0259  0.0170  0.2138
  109phy    C13 2937   4.654   2.189   2.429  0.7160  0.4229 -0.1419
  109phy     H3 2938   4.655   2.091   2.374 -0.5615  0.8157 -0.9152
  109phy    O33 2939   4.546   2.254   2.356  0.5283 -0.5936 -0.0413
  109phy    H1B 2940   4.488   2.291   2.419  0.3051  0.4497 -0.8256
  109phy    C12 2941   4.613   2.147   2.577  0.5627  0.3665  0.5474
  109phy    O11 2942   4.568   2.248   2.664 -0.5851 -0.2906 -0.1936
  109phy    H1A 2943   4.497   2.290   2.621 -0.0803 -0.1374 -0.8954
  110phy    C35 2944   4.926   1.882   1.239 -0.1953 -0.2879 -0.3540
  110phy    C33 2945   5.049   1.788   1.276 -0.1896  0.4285  0.2128
  110phy    C34 2946   5.174   1.879   1.267  0.3110 -0.5568  0.9145
  110phy    C32 2947   5.041   1.731   1.416 -0.5503  0.2320 -0.1183
  110phy    C31 2948   5.045   1.574   1.413  0.1477 -0.4205 -0.2547
  110phy    C30 2949   4.948   1.515   1.517  0.2342  0.1503 -0.8259
  110phy    C28 2950   4.971   1.363   1.542  0.6636 -0.4687  0.1661
  110phy    C29 2951   4.909   1.320   1.673 -0.1063 -0.3236 -0.3128
  110phy    C27 2952   4.908   1.264   1.439 -0.5870 -0.1652 -0.6941
  110phy    C26 2953   4.997   1.185   1.340  0.1002  0.3469 -0.2481
  110phy    C25 2954   4.925   1.094   1.241 -0.1344 -0.4546  0.0015
  110phy    C23 2955   5.012   0.986   1.175 -0.4037  0.2566 -0.6968
  110phy    C24 2956   4.987   0.861   1.255 -0.1489  0.2321  0.4575
  110phy    C22 2957   4.984   0.953   1.027  0.4292  0.0208 -0.3354
  110phy    C21 2958   5.066   1.025   0.925  0.0385 -0.2231  0.1853
  110phy    C20 2959   5.040   0.959   0.788  0.1845 -0.2223 -0.6966
  110phy    C18 2960   5.080   1.042   0.664  0.0080 -0.0808 -0.1521
  110phy    O01 2961   5.068   1.186   0.696 -0.0442  0.0617  0.1371
  110phy    H01 2962   4.982   1.202   0.731 -0.6095  0.4245 -1.3167
  110phy    C19 2963   4.959   1.018   0.569  0.0090  0.0948  0.1744
  110phy    C13 2964   5.223   1.007   0.594 -0.1478 -0.2777  0.3104
  110phy     H3 2965   5.227   0.896   0.607 -0.1138 -0.1380  1.6044
  110phy    O33 2966   5.241   1.013   0.448 -0.2396  0.2284  0.5797
  110phy    H1B 2967   5.165   1.042   0.402  0.7136  0.6854 -0.7539
  110phy    C12 2968   5.356   1.033   0.668  0.5313  0.6238  0.1500
  110phy    O11 2969   5.459   0.940   0.643  0.2521 -0.1598 -0.7819
  110phy    H1A 2970   5.438   0.870   0.702 -0.4819  0.8544  0.1938
  111phy    C35 2971   0.636   1.690   2.206 -0.5220 -0.0584 -0.6224
  111phy    C33 2972   0.617   1.567   2.122  0.0635 -0.3185 -0.4005
  111phy    C34 2973   0.712   1.578   2.002 -0.3892  0.3331 -0.3481
  111phy    C32 2974   0.623   1.440   2.213  0.2287  0.7716 -0.1669
  111phy    C31 2975   0.534   1.323   2.168  0.2562  0.0636  0.0150
  111phy    C30 2976   0.552   1.200   2.258  0.3139  0.1915 -0.1581
  111phy    C28 2977   0.497   1.073   2.189 -0.2740  0.2665 -0.4367
  111phy    C29 2978   0.605   0.986   2.123  0.1645  0.4856  0.5295
  111phy    C27 2979   0.442   0.978   2.298  0.1395  0.7431  0.1035
  111phy    C26 2980   0.292   0.959   2.298 -0.0700 -0.4487  0.5436
  111phy    C25 2981   0.240   0.862   2.407 -0.3908 -0.3391 -0.6044
  111phy    C23 2982   0.091   0.850   2.436 -0.4149  0.4171 -0.0853
  111phy    C24 2983   0.030   0.730   2.371 -0.1014 -0.6659 -0.0379
  111phy    C22 2984   0.061   0.835   2.587 -0.0965 -0.0722 -0.4076
  111phy    C21 2985  -0.010   0.959   2.645 -0.1813 -0.2831  0.0013
  111phy    C20 2986  -0.062   0.938   2.790 -0.0816  0.0740  0.1646
  111phy    C18 2987  -0.115   1.062   2.872  0.1271  0.1581 -0.0105
  111phy    O01 2988  -0.227   1.112   2.802 -0.2545  0.0935  0.0074
  111phy    H01 2989  -0.257   1.044   2.745 -0.6819  0.5112 -0.2711
  111phy    C19 2990  -0.182   0.974   2.982 -0.3350  0.3726  0.5923
  111phy    C13 2991  -0.002   1.168   2.924 -0.0859  0.3601  0.4923
  111phy     H3 2992   0.096   1.114   2.929  0.2625  0.9858  0.5076
  111phy    O33 2993  -0.019   1.204   3.059 -0.1025  0.2467 -0.0520
  111phy    H1B 2994  -0.047   1.294   3.058 -0.9553 -0.0112 -0.8500
  111phy    C12 2995   0.026   1.283   2.820 -0.8431 -0.1364 -0.3078
  111phy    O11 2996   0.137   1.363   2.844 -0.4844  0.2339 -0.5111
  111phy    H1A 2997   0.186   1.322   2.912  1.0043  2.6446  0.0081
  112phy    C35 2998   3.338   2.598   2.013 -0.2679 -0.4202  0.2196
  112phy    C33 2999   3.440   2.564   1.908  0.0056  0.2297  0.7600
  112phy    C34 3000   3.390   2.468   1.797 -0.0942  0.6411  0.0167
  112phy    C32 3001   3.482   2.695   1.841 -0.2412 -0.4028  0.2978
  112phy    C31 3002   3.639   2.711   1.844  0.1965 -0.0009 -0.3442
  112phy    C30 3003   3.671   2.850   1.790 -0.0370 -0.2605 -0.2144
  112phy    C28 3004   3.815   2.892   1.754 -0.1751  0.0656  0.7291
  112phy    C29 3005   3.837   2.893   1.600  0.4862  0.1050  0.1043
  112phy    C27 3006   3.847   3.030   1.806  0.8740 -0.8887  0.0896
  112phy    C26 3007   3.980   3.059   1.871 -0.0492  0.0645  0.3603
  112phy    C25 3008   3.986   3.200   1.936 -0.3290 -0.1392  0.1989
  112phy    C23 3009   4.094   3.228   2.035 -0.4857  0.1872 -0.4080
  112phy    C24 3010   4.200   3.305   1.970 -0.1422  0.2395 -0.3710
  112phy    C22 3011   4.036   3.323   2.137  0.3379  0.1271 -0.5650
  112phy    C21 3012   4.036   3.246   2.268  0.2729 -0.5787 -0.2531
  112phy    C20 3013   3.989   3.336   2.388 -0.0485 -0.1028 -0.0523
  112phy    C18 3014   4.017   3.297   2.539  0.2848 -0.2313 -0.1684
  112phy    O01 3015   4.157   3.277   2.549  0.1894  0.1788 -0.0780
  112phy    H01 3016   4.183   3.195   2.513 -0.8949 -0.9235  1.5109
  112phy    C19 3017   4.008   3.428   2.619  0.1913  0.0877 -0.4581
  112phy    C13 3018   3.928   3.180   2.610 -0.1377 -0.5019  0.6018
  112phy     H3 3019   3.819   3.199   2.595 -0.1160 -0.7178  0.1550
  112phy    O33 3020   3.934   3.176   2.752  0.6090 -0.7744 -0.0925
  112phy    H1B 3021   3.844   3.166   2.777  0.6372 -0.1980  0.2670
  112phy    C12 3022   3.958   3.032   2.563  0.6631  0.1663 -0.4047
  112phy    O11 3023   3.858   2.927   2.580 -0.4722 -0.4062 -0.0789
  112phy    H1A 3024   3.868   2.902   2.670 -0.7406 -0.5872 -0.0984
  113phy    C35 3025   3.131   5.037   0.932 -0.2750  0.1508 -0.2339
  113phy    C33 3026   3.046   4.947   1.007  0.6105  0.2552 -0.1040
  113phy    C34 3027   2.921   5.020   1.053  0.0126 -0.0939 -0.6481
  113phy    C32 3028   3.017   4.811   0.933 -0.0454 -0.2565 -0.1262
  113phy    C31 3029   3.083   4.683   0.992  0.3257 -0.1092 -0.3545
  113phy    C30 3030   3.062   4.558   0.899  0.3436 -0.3186 -0.0993
  113phy    C28 3031   3.135   4.435   0.950  0.3015  0.3285  0.2254
  113phy    C29 3032   3.037   4.315   0.960 -0.4807 -0.3945 -0.2817
  113phy    C27 3033   3.251   4.393   0.858 -0.5495  0.3895 -0.2431
  113phy    C26 3034   3.383   4.451   0.896  0.0342 -0.4921 -0.5994
  113phy    C25 3035   3.495   4.408   0.799 -0.0196  0.3615  0.0804
  113phy    C23 3036   3.639   4.459   0.830 -0.1002  0.2179  0.0890
  113phy    C24 3037   3.724   4.375   0.927 -0.6771  0.1428  0.2662
  113phy    C22 3038   3.710   4.473   0.695  0.9622  0.1236  0.3104
  113phy    C21 3039   3.828   4.576   0.702  0.1123 -0.0783  0.4841
  113phy    C20 3040   3.886   4.598   0.562  0.0655 -0.2249  0.5992
  113phy    C18 3041   3.979   4.723   0.542  0.3202  0.0367 -0.4003
  113phy    O01 3042   3.906   4.835   0.597 -0.1299 -0.4922  0.2006
  113phy    H01 3043   3.825   4.851   0.552 -0.4958 -1.2806  0.5676
  113phy    C19 3044   3.985   4.729   0.389 -0.1530  0.6125  0.3078
  113phy    C13 3045   4.123   4.701   0.608 -0.0509 -0.2637  0.5105
  113phy     H3 3046   4.099   4.679   0.715  0.6283 -1.0447  0.5119
  113phy    O33 3047   4.200   4.579   0.585  0.7618 -0.2265 -0.4289
  113phy    H1B 3048   4.272   4.595   0.527  1.7513 -0.4339  0.7100
  113phy    C12 3049   4.219   4.811   0.655  0.8720 -0.1133 -0.0075
  113phy    O11 3050   4.308   4.855   0.555  0.1066 -0.7851 -0.5279
  113phy    H1A 3051   4.265   4.924   0.508 -1.6226 -0.4199  1.4104
  114phy    C35 3052   0.125   3.566   1.518 -0.3624  0.0676  0.5373
  114phy    C33 3053   0.247   3.477   1.486 -0.1807  0.1370 -0.0676
  114phy    C34 3054   0.365   3.563   1.501 -0.2236 -0.2315  0.1349
  114phy    C32 3055   0.255   3.361   1.589  0.1797  0.6265 -0.1226
  114phy    C31 3056   0.158   3.240   1.566  0.1190  0.3951 -0.2224
  114phy    C30 3057   0.202   3.120   1.653  0.0463 -0.6508 -0.1051
  114phy    C28 3058   0.097   3.011   1.657 -0.3965 -0.8261  0.1119
  114phy    C29 3059   0.122   2.914   1.539  0.2808 -0.2634 -0.1915
  114phy    C27 3060   0.112   2.928   1.791  0.0524  0.3276  0.6112
  114phy    C26 3061  -0.023   2.878   1.830  0.7562 -0.1646 -0.0363
  114phy    C25 3062  -0.023   2.787   1.955  0.3302  0.2332 -0.4504
  114phy    C23 3063  -0.163   2.728   1.991  0.0499 -0.1291 -0.4764
  114phy    C24 3064  -0.160   2.589   1.943 -0.2916 -0.1105  0.1977
  114phy    C22 3065  -0.196   2.722   2.141 -0.2271 -0.2496 -0.9653
  114phy    C21 3066  -0.318   2.796   2.192  0.4517 -0.0184 -0.1352
  114phy    C20 3067  -0.316   2.822   2.345  0.0114  0.0218  0.7002
  114phy    C18 3068  -0.429   2.933   2.377 -0.1719 -0.3648  0.0040
  114phy    O01 3069  -0.557   2.877   2.336  0.0552 -0.2253 -0.1669
  114phy    H01 3070  -0.555   2.783   2.337  1.5435 -0.2228  1.2435
  114phy    C19 3071  -0.416   2.929   2.533 -0.2304  0.1026  0.1427
  114phy    C13 3072  -0.404   3.083   2.313  0.3784  0.2152  0.1393
  114phy     H3 3073  -0.374   3.072   2.206  0.6020 -1.9416  0.3728
  114phy    O33 3074  -0.293   3.151   2.365 -0.4743 -0.3039 -0.3457
  114phy    H1B 3075  -0.219   3.095   2.379 -2.1543 -2.3095  1.1972
  114phy    C12 3076  -0.530   3.184   2.311 -0.3336  0.5271 -0.4302
  114phy    O11 3077  -0.597   3.221   2.428 -0.0522 -0.4275 -0.4530
  114phy    H1A 3078  -0.537   3.225   2.500  0.2134  0.4086 -0.7161
  115phy    C35 3079   0.361   3.664   0.580 -0.0610 -0.4395 -0.1419
  115phy    C33 3080   0.330   3.517   0.610  0.3765 -0.1400  0.5731
  115phy    C34 3081   0.448   3.427   0.589  0.7287 -0.1432 -0.5404
  115phy    C32 3082   0.272   3.498   0.749 -0.4813 -0.1147 -0.2474
  115phy    C31 3083   0.202   3.365   0.782  0.1566  0.4235 -0.0656
  115phy    C30 3084   0.132   3.393   0.916 -0.2402 -0.2896 -0.4997
  115phy    C28 3085   0.040   3.279   0.974  0.0853 -0.3347 -0.0533
  115phy    C29 3086   0.040   3.298   1.126 -0.3018  0.7636  0.1107
  115phy    C27 3087  -0.111   3.273   0.931  0.2758 -0.6433 -0.0557
  115phy    C26 3088  -0.142   3.195   0.801  0.0935 -0.4663 -0.4642
  115phy    C25 3089  -0.296   3.181   0.792 -0.7692  1.0188  0.3253
  115phy    C23 3090  -0.347   3.114   0.667 -0.1412 -1.0221  0.2122
  115phy    C24 3091  -0.372   2.969   0.666  0.4276  0.4018  0.0492
  115phy    C22 3092  -0.483   3.184   0.639  0.3096 -0.4525 -0.2030
  115phy    C21 3093  -0.483   3.251   0.501  0.0547 -0.2889  0.0660
  115phy    C20 3094  -0.616   3.322   0.482 -0.1582 -0.4914  0.5054
  115phy    C18 3095  -0.639   3.395   0.345  0.5456  0.3429  0.3534
  115phy    O01 3096  -0.527   3.482   0.319  0.2785 -0.3704  0.5720
  115phy    H01 3097  -0.546   3.567   0.356  1.1175 -0.7539  1.9663
  115phy    C19 3098  -0.764   3.486   0.376  0.1564  0.0150  0.3445
  115phy    C13 3099  -0.668   3.300   0.223 -0.1285 -0.0153  0.1816
  115phy     H3 3100  -0.570   3.246   0.209 -0.0739  0.1256  0.0113
  115phy    O33 3101  -0.747   3.188   0.256  0.0847  0.0286 -0.2522
  115phy    H1B 3102  -0.833   3.212   0.283  0.0141 -1.5532  1.1401
  115phy    C12 3103  -0.651   3.315   0.067  0.0916 -0.5355  0.4496
  115phy    O11 3104  -0.761   3.329  -0.014  0.3933 -0.2321  0.3324
  115phy    H1A 3105  -0.809   3.248  -0.010 -0.1951 -0.0418 -1.7587
  116phy    C35 3106   3.634   4.254   1.650 -0.0734 -0.6973  0.2979
  116phy    C33 3107   3.749   4.238   1.744  1.0227  0.2075 -0.0992
  116phy    C34 3108   3.733   4.355   1.838 -0.1738  0.0249 -0.6168
  116phy    C32 3109   3.754   4.097   1.811  0.1157 -0.0150  0.4750
  116phy    C31 3110   3.890   4.038   1.793  0.4664  0.0712  0.0440
  116phy    C30 3111   3.893   3.881   1.791  0.0755  0.1162 -0.0857
  116phy    C28 3112   4.022   3.810   1.736 -0.1614  0.3383  0.1268
  116phy    C29 3113   4.091   3.726   1.842 -0.5487  0.4643 -0.1937
  116phy    C27 3114   3.974   3.739   1.606 -0.0739  0.2857 -0.0928
  116phy    C26 3115   4.085   3.710   1.501 -0.7155  0.2122  0.3128
  116phy    C25 3116   4.021   3.664   1.367  0.3564  0.7304 -0.9407
  116phy    C23 3117   4.105   3.649   1.238 -0.0486  0.6302 -0.6568
  116phy    C24 3118   4.127   3.499   1.216 -0.5787  0.0604  0.3883
  116phy    C22 3119   4.029   3.699   1.118  0.0004  0.0407 -0.4207
  116phy    C21 3120   4.121   3.755   1.006  0.3647  0.0755  0.2361
  116phy    C20 3121   4.047   3.810   0.879  0.4284  0.0482 -0.1509
  116phy    C18 3122   4.142   3.874   0.770 -0.1168  0.2697 -0.2345
  116phy    O01 3123   4.215   3.984   0.825  0.2109 -0.2838 -0.0498
  116phy    H01 3124   4.174   4.017   0.902 -2.8704 -1.0640 -1.2049
  116phy    C19 3125   4.034   3.937   0.673  0.0129  0.0897  0.1259
  116phy    C13 3126   4.241   3.764   0.700 -0.6922  0.1701  0.5628
  116phy     H3 3127   4.287   3.709   0.786 -2.0042 -0.4458  0.8868
  116phy    O33 3128   4.188   3.649   0.633  0.1756 -0.4315  0.3923
  116phy    H1B 3129   4.099   3.646   0.662  0.6329  0.1276  1.9402
  116phy    C12 3130   4.387   3.801   0.645 -0.3420 -0.0912 -0.2219
  116phy    O11 3131   4.393   3.843   0.511  0.2449 -0.4210  0.1098
  116phy    H1A 3132   4.472   3.801   0.483  0.4141 -0.2427  0.3119
  117phy    C35 3133   3.635   4.941   2.334  0.6282  0.4992  0.2139
  117phy    C33 3134   3.518   4.847   2.292 -0.0317  0.2866 -0.4069
  117phy    C34 3135   3.428   4.921   2.204 -0.1962  0.8801  0.4629
  117phy    C32 3136   3.569   4.725   2.208  0.0540  0.3920  0.2660
  117phy    C31 3137   3.588   4.597   2.289 -0.4072  0.2711 -0.4606
  117phy    C30 3138   3.625   4.484   2.196  0.6219  0.1641 -0.0887
  117phy    C28 3139   3.659   4.348   2.257  0.1019  0.0499  0.3869
  117phy    C29 3140   3.605   4.231   2.169 -0.1811 -0.4042 -0.0838
  117phy    C27 3141   3.810   4.325   2.274 -0.3910 -0.4280  0.4974
  117phy    C26 3142   3.849   4.329   2.421  0.6117 -0.4588  0.2124
  117phy    C25 3143   4.000   4.324   2.438 -0.4765  0.0423  0.2737
  117phy    C23 3144   4.052   4.305   2.584  0.1416  0.1813 -0.5206
  117phy    C24 3145   4.059   4.159   2.633  0.4954 -1.3294 -0.1676
  117phy    C22 3146   4.179   4.386   2.593 -0.0250  0.3131 -0.4981
  117phy    C21 3147   4.232   4.454   2.723 -0.6851  0.1207  0.2143
  117phy    C20 3148   4.364   4.539   2.710 -0.0215  0.5552  0.3042
  117phy    C18 3149   4.438   4.584   2.845  0.3132 -0.5247 -0.5096
  117phy    O01 3150   4.453   4.480   2.940 -0.4641  0.2519  0.0767
  117phy    H01 3151   4.514   4.503   3.007  0.8112 -0.0642 -0.9300
  117phy    C19 3152   4.580   4.623   2.807  0.4113 -0.1726 -0.3092
  117phy    C13 3153   4.359   4.711   2.910  0.0270 -0.0454 -0.0502
  117phy     H3 3154   4.334   4.784   2.829  1.9041  0.4667 -0.2132
  117phy    O33 3155   4.444   4.795   2.991  0.1127  0.1293  0.3263
  117phy    H1B 3156   4.490   4.737   3.048  0.0325  0.3409  0.6058
  117phy    C12 3157   4.228   4.690   2.989  0.4637  0.3561 -0.5528
  117phy    O11 3158   4.220   4.633   3.125 -0.5920 -0.1336 -0.1993
  117phy    H1A 3159   4.261   4.692   3.186 -0.0109 -0.3818 -0.3393
  118phy    C35 3160   4.890   3.276   1.987 -0.6428  0.2298  0.5200
  118phy    C33 3161   4.974   3.405   1.985 -0.4321 -0.2401  0.0646
  118phy    C34 3162   5.040   3.419   1.851 -0.2006 -0.4811 -0.2007
  118phy    C32 3163   4.890   3.531   2.021  0.0841  0.0831  0.2556
  118phy    C31 3164   4.956   3.641   2.105  0.2349 -0.3560 -0.2494
  118phy    C30 3165   4.882   3.779   2.102 -0.4838  0.5823 -0.2615
  118phy    C28 3166   4.930   3.889   2.202  0.4913  0.2971 -0.4208
  118phy    C29 3167   5.050   3.965   2.160  0.3464 -0.1968  0.0227
  118phy    C27 3168   4.812   3.988   2.208  0.0221  0.2273 -0.0686
  118phy    C26 3169   4.781   4.053   2.349  0.0253  0.5706  0.1203
  118phy    C25 3170   4.664   4.147   2.348 -0.3216 -0.0977 -0.1974
  118phy    C23 3171   4.621   4.203   2.488 -0.0153  0.2098  0.0638
  118phy    C24 3172   4.577   4.346   2.480 -0.4274 -0.0217 -0.1227
  118phy    C22 3173   4.508   4.117   2.542 -0.0157 -0.0121  0.5333
  118phy    C21 3174   4.483   4.097   2.688  0.4269 -0.2857 -0.0681
  118phy    C20 3175   4.375   3.982   2.704  0.2833  0.5768  0.0509
  118phy    C18 3176   4.312   3.932   2.835  0.1424  0.1191  0.0437
  118phy    O01 3177   4.239   4.049   2.886  0.1165  0.6008  0.5637
  118phy    H01 3178   4.297   4.121   2.900  1.0091  0.0731 -0.3368
  118phy    C19 3179   4.205   3.830   2.782  0.2464  0.4927  0.2589
  118phy    C13 3180   4.425   3.880   2.941  0.0025  0.2474  0.3621
  118phy     H3 3181   4.514   3.948   2.934 -0.9909  1.5066 -0.4568
  118phy    O33 3182   4.485   3.754   2.901 -0.3597 -0.0863  0.1762
  118phy    H1B 3183   4.427   3.681   2.911  0.1641 -0.2646  2.3017
  118phy    C12 3184   4.394   3.869   3.096  0.1510 -0.6396  0.8066
  118phy    O11 3185   4.501   3.822   3.176  0.0603  0.1414 -0.3263
  118phy    H1A 3186   4.579   3.850   3.132  0.8039  0.7997  1.3378
  119phy    C35 3187   4.838   3.287   1.426 -0.0074 -0.0054  0.4092
  119phy    C33 3188   4.855   3.441   1.445  0.4166 -0.0349  0.6439
  119phy    C34 3189   4.900   3.497   1.312  0.1895  0.4642 -0.1203
  119phy    C32 3190   4.721   3.501   1.492 -0.2193 -0.3783 -0.2621
  119phy    C31 3191   4.702   3.537   1.643  0.6776 -0.4922 -0.0196
  119phy    C30 3192   4.555   3.586   1.666 -0.3949  0.3450 -0.3875
  119phy    C28 3193   4.534   3.679   1.781 -0.2387  0.6698 -0.2069
  119phy    C29 3194   4.438   3.783   1.733 -0.6884 -0.1224 -0.0055
  119phy    C27 3195   4.495   3.599   1.908  0.3771 -0.5266 -0.6003
  119phy    C26 3196   4.505   3.673   2.041 -0.3810  0.1826 -0.6036
  119phy    C25 3197   4.507   3.581   2.170  0.6473 -0.5388  0.4270
  119phy    C23 3198   4.474   3.650   2.305  0.0485 -0.3075  0.1279
  119phy    C24 3199   4.328   3.652   2.342  0.5888 -0.1115 -0.4739
  119phy    C22 3200   4.549   3.579   2.417  0.4016  0.0290 -0.8951
  119phy    C21 3201   4.642   3.657   2.505 -0.4231  0.2830  0.4035
  119phy    C20 3202   4.674   3.586   2.638 -0.5132  0.3433  0.1807
  119phy    C18 3203   4.778   3.654   2.733  0.1114  0.2169  0.1370
  119phy    O01 3204   4.724   3.784   2.761  0.7778 -0.1688  0.4915
  119phy    H01 3205   4.636   3.773   2.793  0.4286  0.1266 -0.3346
  119phy    C19 3206   4.766   3.576   2.868 -0.3673 -0.6431  0.3955
  119phy    C13 3207   4.928   3.669   2.669  0.2005 -0.1423 -0.0887
  119phy     H3 3208   4.917   3.715   2.567 -1.5484  0.4347  0.3230
  119phy    O33 3209   4.985   3.537   2.638 -0.0785  0.7181 -0.2232
  119phy    H1B 3210   4.918   3.480   2.605 -0.5727 -0.4661  2.5585
  119phy    C12 3211   5.031   3.764   2.738  0.4750  0.2285 -0.3627
  119phy    O11 3212   5.090   3.712   2.856 -0.2680  0.1111  0.1665
  119phy    H1A 3213   5.179   3.682   2.848 -0.2940  0.1894 -0.5120
  120phy    C35 3214   4.882   2.763   1.006 -0.3824  0.5168  0.4095
  120phy    C33 3215   5.020   2.755   0.928  0.7730 -0.6774  0.1704
  120phy    C34 3216   5.132   2.774   1.024  0.0487  0.2966 -0.2547
  120phy    C32 3217   5.046   2.640   0.831  0.3906 -0.3980 -0.1271
  120phy    C31 3218   4.959   2.637   0.704 -0.2497 -0.4962 -0.1095
  120phy    C30 3219   4.984   2.510   0.624  0.2260 -0.4977  0.5394
  120phy    C28 3220   4.930   2.514   0.479  0.0471  0.0868  0.1016
  120phy    C29 3221   5.034   2.560   0.376  0.3855  0.6937  0.4115
  120phy    C27 3222   4.887   2.371   0.455  0.1068 -0.3717 -0.0549
  120phy    C26 3223   4.783   2.347   0.350 -0.1978  0.0348  0.4670
  120phy    C25 3224   4.745   2.196   0.346  0.0185 -0.1109  0.0444
  120phy    C23 3225   4.633   2.170   0.243  0.1216 -0.1393  0.0920
  120phy    C24 3226   4.639   2.030   0.199  0.1518  0.5129 -0.3214
  120phy    C22 3227   4.482   2.191   0.282  0.0904 -0.2415 -0.1502
  120phy    C21 3228   4.433   2.317   0.220  0.1852 -0.5098  0.0080
  120phy    C20 3229   4.277   2.329   0.222  0.2929  0.3888 -0.2139
  120phy    C18 3230   4.206   2.439   0.135  1.0360 -0.1232 -0.6867
  120phy    O01 3231   4.272   2.564   0.174  0.4725 -0.1599 -0.0304
  120phy    H01 3232   4.277   2.567   0.268  1.5042 -0.8919 -0.0458
  120phy    C19 3233   4.061   2.443   0.187  0.7146  0.0210  0.4308
  120phy    C13 3234   4.217   2.423  -0.025  0.3999  0.1656 -0.1660
  120phy     H3 3235   4.328   2.408  -0.032  0.2331 -1.9889  0.9134
  120phy    O33 3236   4.185   2.300  -0.079 -0.3438 -0.2055  0.5656
  120phy    H1B 3237   4.107   2.305  -0.131  0.3638 -2.3535 -0.8775
  120phy    C12 3238   4.225   2.546  -0.129 -0.2444  0.8104  0.3297
  120phy    O11 3239   4.235   2.678  -0.076  0.6326  0.3587  0.4330
  120phy    H1A 3240   4.262   2.663   0.013  1.0565  0.8156  0.3855
  121phy    C35 3241   0.050   2.535   1.436 -0.0165  0.0741 -0.0734
  121phy    C33 3242   0.140   2.429   1.501 -0.4129 -0.0782  0.2383
  121phy    C34 3243   0.206   2.331   1.401  0.2838  0.5174  0.2074
  121phy    C32 3244   0.233   2.501   1.598 -0.4404  0.6087 -0.3242
  121phy    C31 3245   0.244   2.425   1.731  0.3014  0.2290 -0.0067
  121phy    C30 3246   0.340   2.502   1.828 -0.6296 -0.5533  0.1151
  121phy    C28 3247   0.381   2.422   1.959  0.7685  0.3022  0.5831
  121phy    C29 3248   0.523   2.439   2.003 -0.1506  0.1744  0.5123
  121phy    C27 3249   0.277   2.459   2.066  0.2329 -0.0974 -0.6182
  121phy    C26 3250   0.275   2.369   2.187 -0.0093  0.1487 -0.5014
  121phy    C25 3251   0.143   2.388   2.271  0.3606 -0.1483  0.2322
  121phy    C23 3252   0.156   2.398   2.424 -0.2188 -0.3397 -0.1108
  121phy    C24 3253   0.054   2.506   2.473  0.4537 -0.1117 -0.0322
  121phy    C22 3254   0.151   2.273   2.507  0.1901 -0.0145  0.3421
  121phy    C21 3255   0.283   2.227   2.565 -0.4194 -0.0461  0.0404
  121phy    C20 3256   0.269   2.101   2.651  0.0389  0.0027  0.4408
  121phy    C18 3257   0.387   2.053   2.740 -0.6607 -0.3969 -0.5102
  121phy    O01 3258   0.409   2.163   2.837 -0.1801 -0.1448  0.1027
  121phy    H01 3259   0.326   2.186   2.872  0.6258  0.5313  1.6985
  121phy    C19 3260   0.311   1.941   2.821 -0.4477 -0.0290 -0.0263
  121phy    C13 3261   0.521   2.017   2.653 -0.0760  0.6536 -1.0941
  121phy     H3 3262   0.542   2.101   2.582 -0.5957  1.3155 -0.4834
  121phy    O33 3263   0.497   1.907   2.566  0.3982 -0.0748  0.0648
  121phy    H1B 3264   0.451   1.936   2.489 -2.3707 -1.1791  1.1697
  121phy    C12 3265   0.656   1.996   2.739  0.0063  0.0409  0.3128
  121phy    O11 3266   0.687   2.114   2.814 -0.2089  0.2218 -0.1335
  121phy    H1A 3267   0.603   2.148   2.839 -1.0027 -0.7466 -1.3809
  122phy    C35 3268   0.547   4.123   1.680  0.2655 -0.2017  0.1070
  122phy    C33 3269   0.412   4.047   1.681 -0.1670  0.5455  0.5898
  122phy    C34 3270   0.367   4.047   1.534 -0.2015  0.0951 -0.4894
  122phy    C32 3271   0.441   3.902   1.724 -0.8208  0.0838 -0.5671
  122phy    C31 3272   0.381   3.869   1.862 -0.3005  0.3060 -0.9059
  122phy    C30 3273   0.368   3.716   1.882  0.2936 -0.2064 -0.0672
  122phy    C28 3274   0.327   3.684   2.030  0.1171  0.1610  0.3944
  122phy    C29 3275   0.185   3.622   2.046  0.8220 -0.2357  0.2928
  122phy    C27 3276   0.434   3.593   2.089  0.0056 -0.0416  0.2298
  122phy    C26 3277   0.482   3.614   2.236 -0.4305  0.0405  0.0324
  122phy    C25 3278   0.603   3.525   2.261  0.5147  0.5404 -0.9297
  122phy    C23 3279   0.648   3.515   2.407  0.3672  0.3966 -0.2195
  122phy    C24 3280   0.702   3.372   2.429  0.2233  0.3738  0.3805
  122phy    C22 3281   0.760   3.617   2.430  0.0932 -0.1902 -0.8274
  122phy    C21 3282   0.804   3.645   2.575  1.0263 -0.0852 -0.6377
  122phy    C20 3283   0.899   3.762   2.589 -0.0414  0.1697  0.3763
  122phy    C18 3284   0.952   3.807   2.735 -0.2586 -0.7768  0.6448
  122phy    O01 3285   1.045   3.702   2.775 -0.3367  0.6519 -0.1487
  122phy    H01 3286   0.993   3.624   2.773 -0.1526  0.5358 -1.2654
  122phy    C19 3287   1.054   3.921   2.697  0.0960  0.5920  0.5487
  122phy    C13 3288   0.839   3.845   2.840  0.3239  0.6008 -0.0567
  122phy     H3 3289   0.750   3.779   2.825 -0.4762  1.5094  0.6117
  122phy    O33 3290   0.784   3.976   2.812  0.1123  0.2980 -0.0723
  122phy    H1B 3291   0.840   4.038   2.853 -1.2034  1.5831 -0.1098
  122phy    C12 3292   0.874   3.830   2.994 -0.5170 -0.1207 -0.0148
  122phy    O11 3293   0.923   3.707   3.028  0.5356  0.4059 -0.2742
  122phy    H1A 3294   1.016   3.708   3.021  0.8803 -0.6806  2.8774
  123phy    C35 3295   3.840   3.289   1.260 -0.2676 -0.1807 -0.7439
  123phy    C33 3296   3.706   3.299   1.345 -0.0211 -0.2657 -0.0977
  123phy    C34 3297   3.683   3.178   1.428  0.0403 -0.5195 -0.1797
  123phy    C32 3298   3.709   3.435   1.425 -0.4702  0.4952  0.5480
  123phy    C31 3299   3.585   3.525   1.415 -0.2426 -0.2582  0.2129
  123phy    C30 3300   3.622   3.672   1.413  0.1967  0.1942 -0.1407
  123phy    C28 3301   3.498   3.759   1.430  0.4432 -0.2516 -0.1350
  123phy    C29 3302   3.501   3.850   1.552 -0.5137  0.4530 -0.3219
  123phy    C27 3303   3.486   3.840   1.308  0.1199 -0.3324  0.5745
  123phy    C26 3304   3.388   3.803   1.187 -0.7409 -0.3358 -0.6143
  123phy    C25 3305   3.373   3.930   1.087  0.4899  0.0045 -0.2894
  123phy    C23 3306   3.283   3.907   0.957 -1.1274  1.0647 -0.6120
  123phy    C24 3307   3.137   3.942   0.979 -0.2670  0.1835 -0.1168
  123phy    C22 3308   3.341   4.003   0.851 -0.1779 -0.1313 -0.0310
  123phy    C21 3309   3.400   3.933   0.731 -0.3587  0.2445  0.1242
  123phy    C20 3310   3.447   4.033   0.632 -0.1983 -0.4413  0.0756
  123phy    C18 3311   3.527   3.988   0.504 -0.2450  0.2086  0.5889
  123phy    O01 3312   3.638   3.904   0.544  0.4342  0.5803 -0.2455
  123phy    H01 3313   3.708   3.920   0.484 -0.3614 -1.8276 -1.9625
  123phy    C19 3314   3.585   4.127   0.464 -0.3239 -0.7066  0.1764
  123phy    C13 3315   3.435   3.911   0.390  0.2713 -0.6834 -0.1493
  123phy     H3 3316   3.375   3.833   0.444 -0.2316 -0.3794 -0.2647
  123phy    O33 3317   3.318   3.981   0.327 -0.0525 -0.3676 -0.0188
  123phy    H1B 3318   3.242   3.927   0.313 -1.2411  1.4620 -1.1820
  123phy    C12 3319   3.494   3.796   0.298 -0.2853  0.0082  0.3559
  123phy    O11 3320   3.515   3.835   0.166  0.5824 -0.3970  0.5228
  123phy    H1A 3321   3.460   3.780   0.113  0.3586 -0.1075  0.4494
  124phy    C35 3322   4.161   0.200   1.588  0.2694  0.0698  0.0550
  124phy    C33 3323   4.178   0.051   1.620  0.5337 -0.4797  0.3205
  124phy    C34 3324   4.090  -0.042   1.527 -0.2507  0.3443 -0.6794
  124phy    C32 3325   4.327   0.019   1.626 -0.4568 -0.1349 -0.1530
  124phy    C31 3326   4.361  -0.076   1.746 -0.1801 -0.9481 -0.8030
  124phy    C30 3327   4.495  -0.144   1.740  0.1013  0.7082  0.1217
  124phy    C28 3328   4.521  -0.256   1.846 -0.1284  0.0184  0.0488
  124phy    C29 3329   4.587  -0.376   1.786 -0.5568 -0.1919  0.0709
  124phy    C27 3330   4.575  -0.200   1.978  0.0048  0.3314 -0.8126
  124phy    C26 3331   4.518  -0.263   2.106 -0.4374 -0.0431 -0.2427
  124phy    C25 3332   4.569  -0.191   2.235 -0.4739 -0.2184  0.1215
  124phy    C23 3333   4.501  -0.240   2.366  0.3467 -0.5622 -0.3011
  124phy    C24 3334   4.615  -0.280   2.463  0.2137  0.0398  0.3686
  124phy    C22 3335   4.393  -0.144   2.423  0.7348 -0.0782 -0.1686
  124phy    C21 3336   4.281  -0.192   2.517 -0.8304 -0.5529  0.1233
  124phy    C20 3337   4.186  -0.083   2.576 -0.2377 -0.4473  0.1439
  124phy    C18 3338   4.065  -0.106   2.678  0.2035 -0.2579 -0.5388
  124phy    O01 3339   4.103  -0.165   2.807 -0.0687 -0.1218 -0.1980
  124phy    H01 3340   4.179  -0.124   2.845  1.7367 -3.1110 -0.2980
  124phy    C19 3341   4.051   0.039   2.717 -0.2245 -0.2001  0.1783
  124phy    C13 3342   3.931  -0.176   2.623  0.3806 -0.2009 -0.1234
  124phy     H3 3343   3.908  -0.136   2.521 -0.3453 -0.1276  0.0631
  124phy    O33 3344   3.814  -0.140   2.695 -0.4503  0.1986  0.0509
  124phy    H1B 3345   3.744  -0.186   2.653  0.2756 -1.8418  0.9435
  124phy    C12 3346   3.933  -0.335   2.608 -0.0899  0.2706 -0.1782
  124phy    O11 3347   3.959  -0.394   2.734  0.1143  0.0484  0.2315
  124phy    H1A 3348   3.997  -0.323   2.782 -0.7815  1.5129 -1.1385
  125phy    C35 3349   3.726   4.984   1.663  0.0665  0.0767  0.0794
  125phy    C33 3350   3.737   4.954   1.814 -0.1390 -0.4395  0.1047
  125phy    C34 3351   3.734   4.803   1.841 -0.2153  1.0368  0.2656
  125phy    C32 3352   3.860   5.031   1.863  0.0470  0.6226  1.1692
  125phy    C31 3353   3.859   5.072   2.010  0.7004  0.2986 -0.1666
  125phy    C30 3354   3.984   5.151   2.045  0.0098  0.1513  0.3447
  125phy    C28 3355   3.993   5.181   2.195 -0.7072 -0.2267 -0.1767
  125phy    C29 3356   4.142   5.195   2.228 -0.0333 -0.1321 -0.3716
  125phy    C27 3357   3.919   5.301   2.260  0.3363  0.4645 -0.5955
  125phy    C26 3358   3.837   5.253   2.377 -0.0311  0.2438 -0.6323
  125phy    C25 3359   3.747   5.359   2.434  0.3975  0.4369 -0.1409
  125phy    C23 3360   3.653   5.304   2.540  0.2168 -0.0563 -0.1308
  125phy    C24 3361   3.691   5.361   2.677 -0.0243  0.2996  0.1786
  125phy    C22 3362   3.506   5.309   2.502  0.1778 -0.6856  0.8774
  125phy    C21 3363   3.403   5.235   2.582 -0.0333 -0.1681  0.4284
  125phy    C20 3364   3.271   5.258   2.509 -0.4339  0.1500  0.1018
  125phy    C18 3365   3.125   5.221   2.562  0.2626  0.4270 -0.4686
  125phy    O01 3366   3.110   5.277   2.694  0.7365  0.0051 -0.5266
  125phy    H01 3367   3.030   5.320   2.721  2.1705  1.5741  1.5727
  125phy    C19 3368   3.045   5.325   2.481  0.3190  0.0815  0.6318
  125phy    C13 3369   3.071   5.068   2.548 -0.6707 -0.0612 -0.4594
  125phy     H3 3370   3.099   5.030   2.447  1.6710  1.2362 -0.3780
  125phy    O33 3371   2.926   5.057   2.550  0.3016  0.3746 -0.3930
  125phy    H1B 3372   2.890   5.066   2.636 -0.6881 -0.7932 -0.6617
  125phy    C12 3373   3.134   4.967   2.654  0.4407 -0.1978 -0.5562
  125phy    O11 3374   3.099   4.832   2.633 -0.0152 -0.1454 -0.0198
  125phy    H1A 3375   3.177   4.781   2.627 -0.9276 -1.4023 -2.0515
  126phy    C35 3376   2.481   4.443   1.259 -0.1187 -0.1109 -0.2025
  126phy    C33 3377   2.638   4.432   1.277  0.0557 -0.2978  0.4079
  126phy    C34 3378   2.677   4.339   1.163 -0.2452  0.2080 -0.4345
  126phy    C32 3379   2.712   4.569   1.281  0.5484  0.5656  0.3119
  126phy    C31 3380   2.850   4.572   1.352 -0.0760 -0.1340 -0.6642
  126phy    C30 3381   2.905   4.713   1.349  0.4621  0.1113  0.4294
  126phy    C28 3382   3.024   4.746   1.445  0.7527  0.1817 -0.0909
  126phy    C29 3383   3.157   4.757   1.364  0.0787  0.8205 -0.0969
  126phy    C27 3384   3.004   4.874   1.527 -0.4554  0.8255  0.0505
  126phy    C26 3385   3.035   4.877   1.677 -0.1242  0.2286 -0.3787
  126phy    C25 3386   3.010   5.016   1.742  0.5459 -0.0740  0.4912
  126phy    C23 3387   3.066   5.025   1.886 -0.2569  0.4966 -0.1414
  126phy    C24 3388   3.197   5.105   1.891 -0.5234 -0.0787  0.1561
  126phy    C22 3389   2.964   5.083   1.977 -0.5601 -0.3389  0.1562
  126phy    C21 3390   2.918   5.000   2.097 -0.3973  0.1261 -0.0316
  126phy    C20 3391   2.803   5.068   2.176 -0.2008 -0.1289  0.3026
  126phy    C18 3392   2.732   4.988   2.293  0.4487  0.4229  0.6626
  126phy    O01 3393   2.826   4.917   2.373 -0.1193  0.9406 -0.5323
  126phy    H01 3394   2.864   4.970   2.441 -1.3100 -0.0741  0.9901
  126phy    C19 3395   2.676   5.103   2.379 -0.2681  0.4808  0.3022
  126phy    C13 3396   2.614   4.885   2.248  0.5096 -0.2721 -0.4056
  126phy     H3 3397   2.546   4.940   2.178 -0.5792  0.1710  0.9513
  126phy    O33 3398   2.525   4.852   2.352 -0.0766  0.3343  0.0228
  126phy    H1B 3399   2.571   4.787   2.402  0.3689  1.3433  0.9703
  126phy    C12 3400   2.658   4.755   2.169 -0.0131  0.0390 -0.2882
  126phy    O11 3401   2.731   4.667   2.251  0.1934  0.0413  0.7123
  126phy    H1A 3402   2.804   4.710   2.291 -0.1697 -0.5084  2.0190
  127phy    C35 3403   2.329   4.731   0.168 -0.0334 -0.4892  0.0742
  127phy    C33 3404   2.361   4.789   0.303 -0.2165 -0.6642 -0.4305
  127phy    C34 3405   2.270   4.905   0.344 -0.5038  0.6093 -0.7109
  127phy    C32 3406   2.375   4.674   0.408 -0.1360  0.2466 -0.0001
  127phy    C31 3407   2.481   4.692   0.520 -0.5736 -0.2448  0.2039
  127phy    C30 3408   2.487   4.564   0.597  0.6079  0.4267 -0.3040
  127phy    C28 3409   2.619   4.541   0.673  0.4333  0.2840 -0.1191
  127phy    C29 3410   2.617   4.592   0.819 -0.1076 -0.2528 -0.0856
  127phy    C27 3411   2.636   4.390   0.692  0.7000 -0.4244 -0.1122
  127phy    C26 3412   2.777   4.343   0.647 -0.9618  0.2673  0.2426
  127phy    C25 3413   2.803   4.188   0.643 -0.0627 -0.2651  0.4073
  127phy    C23 3414   2.936   4.121   0.602  0.4477 -0.5535  0.4623
  127phy    C24 3415   2.925   3.975   0.642 -0.1932 -0.7389 -0.2128
  127phy    C22 3416   2.957   4.116   0.451 -0.4091  0.2151  0.9079
  127phy    C21 3417   3.042   4.219   0.380  0.2109  1.1891  0.1667
  127phy    C20 3418   3.053   4.171   0.240  0.0936 -0.4714  0.2264
  127phy    C18 3419   3.110   4.262   0.122  0.6077 -0.7087  0.0230
  127phy    O01 3420   3.050   4.396   0.130 -0.1338  0.2626  0.2059
  127phy    H01 3421   3.036   4.434   0.214 -1.0908 -1.4476  0.8632
  127phy    C19 3422   3.052   4.196  -0.006 -0.5868  0.0466 -0.1951
  127phy    C13 3423   3.272   4.267   0.117 -0.4795 -0.2313 -0.5704
  127phy     H3 3424   3.298   4.292   0.224 -0.9000  2.5446 -1.0338
  127phy    O33 3425   3.344   4.139   0.106  0.0683 -0.2061 -0.1936
  127phy    H1B 3426   3.363   4.096   0.187  0.6069  0.6573  0.1466
  127phy    C12 3427   3.363   4.390   0.088 -0.0335 -0.1153  0.1055
  127phy    O11 3428   3.426   4.389  -0.034 -0.3937 -0.0094  0.0605
  127phy    H1A 3429   3.483   4.314  -0.029 -0.5938 -0.2558 -1.0234
  128SOL     OW 3430   2.048   4.354   2.719 -0.5874  0.0776 -0.4846
  128SOL    HW1 3431   2.139   4.369   2.746  0.6172 -4.2864 -1.2360
  128SOL    HW2 3432   1.993   4.430   2.735 -2.3436 -0.9409 -1.3783
  128SOL     MW 3433   2.053   4.366   2.725  0.0050  0.0070  0.0036
  129SOL     OW 3434   1.944   1.876   0.387  0.3891 -0.1618 -0.4400
  129SOL    HW1 3435   1.867   1.869   0.331  0.0351 -0.0965  0.0298
  129SOL    HW2 3436   2.010   1.831   0.334  0.1496 -0.1367 -0.7585
  129SOL     MW 3437   1.943   1.869   0.373  0.0050  0.0070  0.0036
  130SOL     OW 3438   2.617   3.244   2.964  0.5582 -0.1638  0.1888
  130SOL    HW1 3439   2.636   3.279   3.051 -0.2079  1.8765 -0.4129
  130SOL    HW2 3440   2.629   3.150   2.982 -0.1122 -0.2785  0.0699
  130SOL     MW 3441   2.621   3.236   2.978  0.0050  0.0070  0.0036
  131SOL     OW 3442   1.412   0.876   3.034  0.1138  0.4758  0.4908
  131SOL    HW1 3443   1.489   0.932   3.044 -0.3325  0.9342  1.5246
  131SOL    HW2 3444   1.412   0.834   3.120 -1.2107  1.8024  1.1920
  131SOL     MW 3445   1.422   0.877   3.047  0.0050  0.0070  0.0036
  132SOL     OW 3446   1.955   3.648   2.876  0.1248 -0.3616 -0.2599
  132SOL    HW1 3447   2.024   3.612   2.820  0.0201 -1.2233  0.1547
  132SOL    HW2 3448   1.995   3.698   2.947 -1.0650 -0.9081  0.8321
  132SOL     MW 3449   1.970   3.650   2.878  0.0050  0.0070  0.0036
  133SOL     OW 3450   3.656   4.971   0.206 -0.1831  0.0898  0.1895
  133SOL    HW1 3451   3.588   5.033   0.181 -1.3908 -1.9252 -1.7837
  133SOL    HW2 3452   3.628   4.895   0.155  1.9897 -0.3216 -0.4781
  133SOL     MW 3453   3.643   4.969   0.196  0.0050  0.0070  0.0036
  134SOL     OW 3454   2.140   0.354   2.830 -0.1096 -0.1642  0.4810
  134SOL    HW1 3455   2.232   0.340   2.806 -0.1043 -2.7274  1.6078
  134SOL    HW2 3456   2.105   0.267   2.849  2.1171 -1.7107 -1.7739
  134SOL     MW 3457   2.148   0.340   2.829  0.0050  0.0070  0.0036
  135SOL     OW 3458   0.096   3.083   2.693 -0.0447 -0.6039 -0.0448
  135SOL    HW1 3459   0.079   3.001   2.737 -0.0372 -0.2415  0.6461
  135SOL    HW2 3460   0.026   3.138   2.728  0.0519  0.1838 -1.0328
  135SOL     MW 3461   0.085   3.080   2.703  0.0050  0.0070  0.0036
  136SOL     OW 3462   3.413   0.551   0.533 -0.3583  0.3526 -0.4428
  136SOL    HW1 3463   3.344   0.486   0.541 -0.5712  0.5658 -0.5510
  136SOL    HW2 3464   3.415   0.591   0.620 -0.0416 -1.9463  0.6701
  136SOL     MW 3465   3.404   0.548   0.546  0.0050  0.0070  0.0036
  137SOL     OW 3466   3.663   4.032   0.074  0.1074  0.4656 -0.7197
  137SOL    HW1 3467   3.708   3.978   0.008 -1.5796 -0.4712 -1.1583
  137SOL    HW2 3468   3.616   3.966   0.125 -0.1728 -0.1471 -1.7545
  137SOL     MW 3469   3.663   4.016   0.072  0.0050  0.0070  0.0036
  138SOL     OW 3470   4.367   0.943   3.065  0.3996  0.4033 -0.1330
  138SOL    HW1 3471   4.449   0.963   3.109 -0.6805 -1.5484  3.1192
  138SOL    HW2 3472   4.317   1.025   3.061  0.2098  0.2475 -1.6559
  138SOL     MW 3473   4.371   0.956   3.070  0.0050  0.0070  0.0036
  139SOL     OW 3474   3.719   4.452   0.201 -0.3592 -0.2359  0.1431
  139SOL    HW1 3475   3.789   4.410   0.250 -1.4530 -1.4780  0.6975
  139SOL    HW2 3476   3.709   4.384   0.134  0.7285 -1.2717  0.9959
  139SOL     MW 3477   3.727   4.438   0.199  0.0050  0.0070  0.0036
  140SOL     OW 3478   2.181   4.049   2.577  0.0399 -0.0830 -0.1288
  140SOL    HW1 3479   2.229   3.973   2.609 -1.8435 -0.2165  2.6887
  140SOL    HW2 3480   2.096   4.009   2.557  0.7371 -1.3271 -0.7622
  140SOL     MW 3481   2.176   4.034   2.578  0.0050  0.0070  0.0036
  141SOL     OW 3482   3.348   4.544   0.435  0.2304 -0.4895 -0.1386
  141SOL    HW1 3483   3.430   4.585   0.408  0.3318 -0.4466  0.2306
  141SOL    HW2 3484   3.318   4.606   0.502 -0.6402 -0.4365 -0.5640
  141SOL     MW 3485   3.355   4.557   0.440  0.0050  0.0070  0.0036
  142SOL     OW 3486   2.504   0.278   3.063  0.6715 -0.1533 -0.0316
  142SOL    HW1 3487   2.529   0.370   3.059  1.2897 -0.3585 -1.2215
  142SOL    HW2 3488   2.574   0.238   3.012  0.8057  0.9067 -0.6911
  142SOL     MW 3489   2.517   0.285   3.056  0.0050  0.0070  0.0036
  143SOL     OW 3490   1.845   3.869   2.743  0.0994  0.3769  0.2649
  143SOL    HW1 3491   1.896   3.941   2.779 -0.7333  1.2779 -0.3075
  143SOL    HW2 3492   1.870   3.789   2.789  0.1618  0.0388 -0.3507
  143SOL     MW 3493   1.855   3.868   2.754  0.0050  0.0070  0.0036
  144SOL     OW 3494   3.465   0.134   0.598 -0.3939  0.1066 -0.6439
  144SOL    HW1 3495   3.558   0.147   0.617 -0.6885 -0.5644  1.6662
  144SOL    HW2 3496   3.456   0.042   0.574  0.2626  0.2651 -1.5371
  144SOL     MW 3497   3.476   0.124   0.598  0.0050  0.0070  0.0036
  145SOL     OW 3498   1.368   4.516   0.179 -0.0881  0.3880  0.0914
  145SOL    HW1 3499   1.293   4.548   0.129 -1.0531 -0.0348  1.2263
  145SOL    HW2 3500   1.438   4.576   0.153 -0.1044  0.3985  0.0705
  145SOL     MW 3501   1.368   4.529   0.169  0.0050  0.0070  0.0036
  146SOL     OW 3502   1.593   4.968   3.049  0.5596  0.3144  0.1010
  146SOL    HW1 3503   1.544   5.007   2.976  0.0813  0.4517  0.4941
  146SOL    HW2 3504   1.611   5.040   3.108  1.5832  1.2870 -1.3212
  146SOL     MW 3505   1.589   4.982   3.047  0.0050  0.0070  0.0036
  147SOL     OW 3506   3.559   4.808   2.719  0.4324  0.5473 -0.1203
  147SOL    HW1 3507   3.512   4.750   2.659  1.6673  0.3967 -0.9717
  147SOL    HW2 3508   3.592   4.743   2.781  0.3827 -0.3530 -1.0124
  147SOL     MW 3509   3.557   4.792   2.719  0.0050  0.0070  0.0036
  148SOL     OW 3510   4.687   4.177   3.045  0.1068 -0.1529  0.2619
  148SOL    HW1 3511   4.599   4.194   3.010 -0.2315 -1.0039  0.6666
  148SOL    HW2 3512   4.730   4.134   2.971 -0.3565 -1.5909  0.8097
  148SOL     MW 3513   4.681   4.174   3.030  0.0050  0.0070  0.0036
  149SOL     OW 3514   0.571   0.001   2.846 -0.2492  0.1367 -0.0725
  149SOL    HW1 3515   0.589   0.070   2.910 -1.1258 -1.0701  1.5598
  149SOL    HW2 3516   0.475  -0.005   2.844 -0.1597 -1.6692 -1.1222
  149SOL     MW 3517   0.561   0.009   2.854  0.0050  0.0070  0.0036
  150SOL     OW 3518   3.063   0.785   0.473 -0.1854 -0.5472  1.1851
  150SOL    HW1 3519   3.142   0.761   0.425 -1.2111 -0.7387 -0.4928
  150SOL    HW2 3520   2.999   0.745   0.414  0.9238  1.9958 -2.0740
  150SOL     MW 3521   3.065   0.777   0.459  0.0050  0.0070  0.0036
  151SOL     OW 3522   0.324   1.562   0.033 -0.3009 -0.0601  0.2511
  151SOL    HW1 3523   0.274   1.594  -0.041 -0.8920 -2.1343 -0.3006
  151SOL    HW2 3524   0.321   1.469   0.011 -1.5171  0.4031 -1.7333
  151SOL     MW 3525   0.317   1.553   0.021  0.0050  0.0070  0.0036
  152SOL     OW 3526   2.883   2.750   3.006  0.2999  0.0081 -0.0637
  152SOL    HW1 3527   2.928   2.834   3.003  0.3865 -0.0642 -1.9505
  152SOL    HW2 3528   2.796   2.773   2.974 -0.0451  1.0019  1.4977
  152SOL     MW 3529   2.878   2.764   3.001  0.0050  0.0070  0.0036
  153SOL     OW 3530   2.856   0.568   0.081 -0.0783 -0.0012  0.2275
  153SOL    HW1 3531   2.848   0.633   0.011 -0.6225  0.7944  1.0143
  153SOL    HW2 3532   2.885   0.491   0.030 -0.5394  0.1359 -0.2525
  153SOL     MW 3533   2.859   0.566   0.065  0.0050  0.0070  0.0036
  154SOL     OW 3534   2.937   0.092   0.048  0.1837 -0.1198 -0.2067
  154SOL    HW1 3535   2.909   0.009   0.010  1.0495  0.0108 -1.1913
  154SOL    HW2 3536   2.903   0.084   0.137 -1.9692  0.0560 -0.9706
  154SOL     MW 3537   2.929   0.080   0.055  0.0050  0.0070  0.0036
  155SOL     OW 3538   2.123   1.792   0.188 -0.2333 -0.0107  0.1629
  155SOL    HW1 3539   2.103   1.865   0.130  0.1578 -0.0019  0.0314
  155SOL    HW2 3540   2.215   1.813   0.209 -0.0919  0.5494 -0.9607
  155SOL     MW 3541   2.133   1.804   0.183  0.0050  0.0070  0.0036
  156SOL     OW 3542   4.834   1.231   0.281 -0.1809  0.2808  0.0878
  156SOL    HW1 3543   4.845   1.280   0.363 -0.3312 -1.6450  1.3261
  156SOL    HW2 3544   4.925   1.207   0.261  0.3419  3.1279 -1.4063
  156SOL     MW 3545   4.848   1.234   0.289  0.0050  0.0070  0.0036
  157SOL     OW 3546   3.104   4.579   0.327  0.3101 -0.3649  0.4516
  157SOL    HW1 3547   3.086   4.669   0.355 -0.3971 -0.3632  0.0331
  157SOL    HW2 3548   3.191   4.555   0.359  0.5530 -1.7597 -1.1381
  157SOL     MW 3549   3.113   4.588   0.335  0.0050  0.0070  0.0036
  158SOL     OW 3550   2.614   4.678   2.983 -0.6577  0.1772  0.0111
  158SOL    HW1 3551   2.535   4.731   2.978 -0.4756  0.3896 -0.7758
  158SOL    HW2 3552   2.644   4.684   3.074 -2.1421  0.6033  0.4959
  158SOL     MW 3553   2.608   4.686   2.994  0.0050  0.0070  0.0036
  159SOL     OW 3554   3.260   4.844   0.018  0.2982  0.1812  0.1487
  159SOL    HW1 3555   3.310   4.884  -0.053  2.1777 -0.4179  1.0621
  159SOL    HW2 3556   3.201   4.781  -0.024  0.3943  0.2985 -0.1596
  159SOL     MW 3557   3.259   4.841   0.003  0.0050  0.0070  0.0036
  160SOL     OW 3558   3.317   2.998   2.888  0.5478 -0.1828  0.2794
  160SOL    HW1 3559   3.227   2.982   2.913  0.0349  0.0068 -1.3051
  160SOL    HW2 3560   3.315   2.974   2.795  0.2320  0.1444  0.1997
  160SOL     MW 3561   3.305   2.993   2.879  0.0050  0.0070  0.0036
  161SOL     OW 3562   4.494   2.603   2.639  0.2845  0.2002 -0.2716
  161SOL    HW1 3563   4.571   2.624   2.692 -0.2270 -0.6159  0.8395
  161SOL    HW2 3564   4.443   2.684   2.643  0.0177 -0.0137  1.3368
  161SOL     MW 3565   4.498   2.617   2.647  0.0050  0.0070  0.0036
  162SOL     OW 3566   2.764   2.485   2.958 -0.0567  0.1706 -0.1600
  162SOL    HW1 3567   2.814   2.564   2.975 -0.4087  0.6520 -1.2474
  162SOL    HW2 3568   2.674   2.513   2.974 -1.3051 -1.7307 -2.9439
  162SOL     MW 3569   2.758   2.499   2.962  0.0050  0.0070  0.0036
  163SOL     OW 3570   0.129   4.632   2.877 -0.0439  0.0855 -0.1369
  163SOL    HW1 3571   0.069   4.567   2.839  0.4024  0.6869 -2.0081
  163SOL    HW2 3572   0.142   4.681   2.796  0.4438 -0.0468 -0.1435
  163SOL     MW 3573   0.123   4.630   2.861  0.0050  0.0070  0.0036
  164SOL     OW 3574   1.839   3.391   2.850  0.1465 -0.0253 -0.0723
  164SOL    HW1 3575   1.745   3.389   2.866  0.4224  0.3260  1.7737
  164SOL    HW2 3576   1.860   3.481   2.875 -1.6292  0.6280 -0.8148
  164SOL     MW 3577   1.829   3.402   2.855  0.0050  0.0070  0.0036
  165SOL     OW 3578   4.708   0.989   0.336 -0.1918 -0.1673 -0.3270
  165SOL    HW1 3579   4.615   0.995   0.357  0.1488  0.4264  1.1034
  165SOL    HW2 3580   4.740   1.079   0.341  1.1847 -0.5800 -1.1061
  165SOL     MW 3581   4.700   1.002   0.339  0.0050  0.0070  0.0036
  166SOL     OW 3582   0.272   4.162   0.014 -0.0289  0.2656  0.4545
  166SOL    HW1 3583   0.273   4.246   0.061  0.5110  0.6498 -0.2125
  166SOL    HW2 3584   0.302   4.099   0.078  1.3634  0.3271 -0.1124
  166SOL     MW 3585   0.276   4.165   0.028  0.0050  0.0070  0.0036
  167SOL     OW 3586   3.293   3.260   2.931  0.3608 -0.3641  0.0627
  167SOL    HW1 3587   3.299   3.166   2.916  0.8179 -0.0527 -1.9680
  167SOL    HW2 3588   3.343   3.272   3.012 -1.0245 -0.2064  0.9224
  167SOL     MW 3589   3.300   3.249   2.940  0.0050  0.0070  0.0036
  168SOL     OW 3590   4.871   3.265   3.015 -0.2911 -0.2667 -0.2938
  168SOL    HW1 3591   4.916   3.219   3.086 -1.0148 -0.0139  0.3445
  168SOL    HW2 3592   4.841   3.345   3.057 -2.2568 -1.3424  0.5090
  168SOL     MW 3593   4.873   3.269   3.030  0.0050  0.0070  0.0036
  169SOL     OW 3594   4.842   3.301   2.573 -0.1192  0.2266 -0.5223
  169SOL    HW1 3595   4.758   3.280   2.615 -0.4719  1.5118 -0.5475
  169SOL    HW2 3596   4.840   3.246   2.495 -1.0889 -0.5763  0.0447
  169SOL     MW 3597   4.831   3.291   2.568  0.0050  0.0070  0.0036
  170SOL     OW 3598   3.520   0.093   0.176 -0.3497  0.2152 -0.1734
  170SOL    HW1 3599   3.523   0.149   0.253  1.8954 -0.1906  0.1194
  170SOL    HW2 3600   3.433   0.108   0.139 -1.1367 -2.3435  0.4376
  170SOL     MW 3601   3.509   0.103   0.181  0.0050  0.0070  0.0036
  171SOL     OW 3602   2.119   3.678   2.325  0.2102 -0.1176 -0.0104
  171SOL    HW1 3603   2.064   3.734   2.271  1.4375  1.8499  0.6699
  171SOL    HW2 3604   2.200   3.699   2.278 -1.0988 -0.7795 -2.7342
  171SOL     MW 3605   2.123   3.688   2.312  0.0050  0.0070  0.0036
  172SOL     OW 3606   2.724   0.878   0.271 -0.9756 -0.0990 -0.3538
  172SOL    HW1 3607   2.784   0.952   0.273 -0.9117 -0.1540 -0.1523
  172SOL    HW2 3608   2.695   0.872   0.180 -0.1627 -1.5283 -0.5561
  172SOL     MW 3609   2.728   0.887   0.259  0.0050  0.0070  0.0036
  173SOL     OW 3610   4.650   2.735   0.101  0.2264 -0.4938  0.1179
  173SOL    HW1 3611   4.630   2.645   0.075 -4.9261  0.7576 -1.1988
  173SOL    HW2 3612   4.616   2.747   0.189 -0.6850  0.2301 -0.3255
  173SOL     MW 3613   4.643   2.724   0.109  0.0050  0.0070  0.0036
  174SOL     OW 3614   2.960   3.406   0.060 -0.3023 -0.0508  0.3029
  174SOL    HW1 3615   2.971   3.501   0.059  0.0578 -0.0731  1.5241
  174SOL    HW2 3616   2.914   3.395  -0.024 -0.5368  0.3869  0.3714
  174SOL     MW 3617   2.955   3.417   0.049  0.0050  0.0070  0.0036
  175SOL     OW 3618   3.294   4.993   0.249  0.0354  0.6094 -0.3367
  175SOL    HW1 3619   3.296   4.949   0.165  2.3541  0.5407 -0.3322
  175SOL    HW2 3620   3.288   5.084   0.222  1.2495  1.2522  1.3727
  175SOL     MW 3621   3.294   4.999   0.235  0.0050  0.0070  0.0036
  176SOL     OW 3622   4.374   2.931   0.231  0.5185 -0.8098  0.0247
  176SOL    HW1 3623   4.372   3.026   0.244  2.6229 -0.4904 -1.5541
  176SOL    HW2 3624   4.418   2.929   0.146  1.3813 -0.8738  0.4626
  176SOL     MW 3625   4.379   2.943   0.221  0.0050  0.0070  0.0036
  177SOL     OW 3626   4.588   1.087   2.863  0.0070 -0.2587 -0.0699
  177SOL    HW1 3627   4.630   1.173   2.861 -1.3196  0.4279 -1.1045
  177SOL    HW2 3628   4.574   1.068   2.956  1.9499  0.1288  0.3383
  177SOL     MW 3629   4.592   1.096   2.875  0.0050  0.0070  0.0036
  178SOL     OW 3630   4.288   3.518   2.892  0.0612 -0.1673 -0.3775
  178SOL    HW1 3631   4.317   3.450   2.952  0.7884 -0.2184 -0.7795
  178SOL    HW2 3632   4.319   3.485   2.808  0.8336 -3.8160  1.1357
  178SOL     MW 3633   4.296   3.505   2.889  0.0050  0.0070  0.0036
  179SOL     OW 3634   1.821   1.179   0.095 -0.0777  0.0962 -0.0133
  179SOL    HW1 3635   1.835   1.232   0.174 -0.1347 -0.2733  0.2447
  179SOL    HW2 3636   1.839   1.244   0.028  2.9857  1.1770  1.6518
  179SOL     MW 3637   1.825   1.195   0.097  0.0050  0.0070  0.0036
  180SOL     OW 3638   5.084   1.093   0.238  0.1573 -0.1566  0.0980
  180SOL    HW1 3639   5.089   1.000   0.217 -1.3241  0.1273 -1.9358
  180SOL    HW2 3640   5.099   1.130   0.150 -0.9719  0.2209  0.0439
  180SOL     MW 3641   5.086   1.086   0.223  0.0050  0.0070  0.0036
  181SOL     OW 3642   2.853   4.907   0.278  0.0343 -0.4164  0.5948
  181SOL    HW1 3643   2.936   4.895   0.323  1.7762  1.6171 -1.7777
  181SOL    HW2 3644   2.837   5.001   0.282 -1.3952 -0.6256  0.2218
  181SOL     MW 3645   2.862   4.918   0.285  0.0050  0.0070  0.0036
  182SOL     OW 3646   2.767   3.047   0.126 -0.1470 -0.1131 -0.1147
  182SOL    HW1 3647   2.770   2.958   0.160  1.7758 -0.3273 -0.7634
  182SOL    HW2 3648   2.857   3.077   0.135 -0.1935  0.0598 -0.2061
  182SOL     MW 3649   2.779   3.040   0.132  0.0050  0.0070  0.0036
  183SOL     OW 3650   3.271   0.078   2.879 -0.1863  0.4090 -0.0087
  183SOL    HW1 3651   3.209   0.096   2.808 -1.1389 -1.0535  0.4037
  183SOL    HW2 3652   3.315  -0.004   2.857 -1.4927 -0.9071  1.9608
  183SOL     MW 3653   3.269   0.069   2.867  0.0050  0.0070  0.0036
  184SOL     OW 3654   0.400   4.299   2.861 -0.3545  0.0828  0.0192
  184SOL    HW1 3655   0.349   4.235   2.910  0.9703  0.0675  1.4357
  184SOL    HW2 3656   0.449   4.246   2.798  0.9065  0.1833  0.8827
  184SOL     MW 3657   0.400   4.284   2.859  0.0050  0.0070  0.0036
  185SOL     OW 3658   3.610   2.865   2.602  0.3853  0.4420  0.0518
  185SOL    HW1 3659   3.702   2.887   2.592  0.3677  1.2946  1.5370
  185SOL    HW2 3660   3.604   2.839   2.694  0.0973 -0.1989 -0.1381
  185SOL     MW 3661   3.621   2.864   2.613  0.0050  0.0070  0.0036
  186SOL     OW 3662   4.697   2.472   3.061 -0.0102  0.1288  0.1453
  186SOL    HW1 3663   4.639   2.409   3.018 -0.0237  0.9585 -1.1108
  186SOL    HW2 3664   4.781   2.426   3.059  0.4160  0.8244  1.1645
  186SOL     MW 3665   4.700   2.458   3.055  0.0050  0.0070  0.0036
  187SOL     OW 3666   2.594   5.011   0.033  0.0951 -0.5725  0.0463
  187SOL    HW1 3667   2.524   4.965  -0.015 -1.2399  0.7539  0.6490
  187SOL    HW2 3668   2.544   5.066   0.094 -0.8905 -1.2671 -0.1030
  187SOL     MW 3669   2.578   5.012   0.035  0.0050  0.0070  0.0036
  188SOL     OW 3670   1.770   4.132   2.989  0.2024  0.2378  0.2371
  188SOL    HW1 3671   1.699   4.103   2.932  1.7183 -3.3241 -0.0669
  188SOL    HW2 3672   1.735   4.218   3.015  1.4125  0.2709  1.9645
  188SOL     MW 3673   1.756   4.140   2.985  0.0050  0.0070  0.0036
  189SOL     OW 3674   3.668   3.111   2.835  0.3322  0.0267 -0.4377
  189SOL    HW1 3675   3.598   3.150   2.783  0.8650  1.7025  0.0169
  189SOL    HW2 3676   3.679   3.175   2.906  0.0061  0.8109 -1.0801
  189SOL     MW 3677   3.660   3.125   2.838  0.0050  0.0070  0.0036
  190SOL     OW 3678   5.025   3.244   2.780  0.2719 -0.5123 -0.4255
  190SOL    HW1 3679   4.974   3.252   2.860 -0.8256  2.3846 -1.2878
  190SOL    HW2 3680   4.955   3.246   2.715 -0.2820 -0.1877  0.1746
  190SOL     MW 3681   5.009   3.245   2.782  0.0050  0.0070  0.0036
  191SOL     OW 3682   3.102   3.803   0.273  0.1999  0.1080  0.2954
  191SOL    HW1 3683   3.085   3.728   0.330 -2.5737  0.2163 -0.2681
  191SOL    HW2 3684   3.034   3.796   0.206  0.2877 -0.5048  0.2645
  191SOL     MW 3685   3.091   3.792   0.272  0.0050  0.0070  0.0036
  192SOL     OW 3686   3.883   4.658   0.072  0.0585  0.4872  0.1068
  192SOL    HW1 3687   3.826   4.598   0.121 -1.3879  2.1279  0.5258
  192SOL    HW2 3688   3.876   4.616  -0.014  1.1447  0.1783  0.1529
  192SOL     MW 3689   3.875   4.645   0.067  0.0050  0.0070  0.0036
  193SOL     OW 3690   4.583   3.745   0.338 -0.2554 -0.1459 -0.5885
  193SOL    HW1 3691   4.542   3.772   0.256 -0.3240 -1.2259 -0.9137
  193SOL    HW2 3692   4.675   3.747   0.314  0.1622  1.4192  0.8679
  193SOL     MW 3693   4.589   3.749   0.324  0.0050  0.0070  0.0036
  194SOL     OW 3694   3.817   0.531   0.252  0.0926 -0.3470 -0.0927
  194SOL    HW1 3695   3.805   0.490   0.166  1.0348  0.2563 -0.5400
  194SOL    HW2 3696   3.913   0.527   0.257  0.0897 -0.2790  0.0167
  194SOL     MW 3697   3.828   0.525   0.241  0.0050  0.0070  0.0036
  195SOL     OW 3698   1.827   1.568   0.127 -0.2135  0.0648  0.1045
  195SOL    HW1 3699   1.905   1.601   0.082 -2.0713  1.7406 -2.1184
  195SOL    HW2 3700   1.859   1.497   0.183 -1.5600 -2.0504 -1.6400
  195SOL     MW 3701   1.842   1.563   0.128  0.0050  0.0070  0.0036
  196SOL     OW 3702   1.387   0.751   0.199 -0.0105 -0.4542  0.0086
  196SOL    HW1 3703   1.452   0.697   0.243  2.6809  1.1028 -1.7906
  196SOL    HW2 3704   1.315   0.772   0.259 -0.7391  1.6017 -1.4368
  196SOL     MW 3705   1.386   0.747   0.213  0.0050  0.0070  0.0036
  197SOL     OW 3706   2.352   4.132   2.798 -0.3968 -0.3998  0.0024
  197SOL    HW1 3707   2.274   4.114   2.745  0.3553  0.4706 -1.4859
  197SOL    HW2 3708   2.343   4.092   2.884  0.2766 -0.7076 -0.0660
  197SOL     MW 3709   2.341   4.124   2.802  0.0050  0.0070  0.0036
  198SOL     OW 3710   3.415   3.618   3.053  0.2698 -0.3246  0.1165
  198SOL    HW1 3711   3.353   3.670   3.002  0.2612 -0.4672 -0.0197
  198SOL    HW2 3712   3.359   3.568   3.112  0.1798  0.6336  0.8659
  198SOL     MW 3713   3.399   3.618   3.054  0.0050  0.0070  0.0036
  199SOL     OW 3714   3.694   4.293   3.054 -0.3338  0.2425 -0.0845
  199SOL    HW1 3715   3.683   4.206   3.092  2.5800 -0.7247 -1.1921
  199SOL    HW2 3716   3.783   4.283   3.019 -0.3811  0.5433 -0.2930
  199SOL     MW 3717   3.704   4.280   3.054  0.0050  0.0070  0.0036
  200SOL     OW 3718   4.967   2.567   2.717 -0.1643 -0.2441 -0.2430
  200SOL    HW1 3719   5.051   2.600   2.748  0.0237  1.1699 -2.0600
  200SOL    HW2 3720   4.969   2.603   2.628  3.7367 -0.7396 -0.5079
  200SOL     MW 3721   4.978   2.576   2.709  0.0050  0.0070  0.0036
  201SOL     OW 3722   4.107   3.233   0.223 -0.2516  0.1980 -0.0059
  201SOL    HW1 3723   4.076   3.186   0.301 -0.6469 -1.0078 -0.8468
  201SOL    HW2 3724   4.075   3.323   0.226 -0.0035  0.3608 -1.5498
  201SOL     MW 3725   4.099   3.238   0.234  0.0050  0.0070  0.0036
  202SOL     OW 3726   4.118   4.347   0.488  0.0359 -0.0535 -0.0250
  202SOL    HW1 3727   4.148   4.421   0.543  0.3148  0.7417 -1.2143
  202SOL    HW2 3728   4.169   4.272   0.518 -0.1218  0.4129  1.5606
  202SOL     MW 3729   4.128   4.347   0.499  0.0050  0.0070  0.0036
  203SOL     OW 3730   2.461   0.932   0.351 -0.0055  0.4543  0.0509
  203SOL    HW1 3731   2.439   0.916   0.442  0.0513  2.1025  0.3800
  203SOL    HW2 3732   2.556   0.919   0.343 -0.2904 -1.1091 -1.3156
  203SOL     MW 3733   2.471   0.928   0.362  0.0050  0.0070  0.0036
  204SOL     OW 3734   4.420   0.940   0.334 -0.1747  0.6064  0.0539
  204SOL    HW1 3735   4.417   0.863   0.278 -1.5579  0.3999  0.3778
  204SOL    HW2 3736   4.387   0.897   0.413 -0.7380 -0.6814 -0.8398
  204SOL     MW 3737   4.415   0.924   0.337  0.0050  0.0070  0.0036
  205SOL     OW 3738   0.725   0.503   0.308 -0.6199 -0.2177  0.1109
  205SOL    HW1 3739   0.771   0.432   0.353  0.0300 -0.5751 -1.0613
  205SOL    HW2 3740   0.751   0.576   0.364  1.0841 -1.0940  0.5340
  205SOL     MW 3741   0.734   0.503   0.321  0.0050  0.0070  0.0036
  206SOL     OW 3742   2.071   4.263   2.445 -0.2767 -0.8596 -0.1076
  206SOL    HW1 3743   2.072   4.293   2.536  2.1915  1.2187 -0.6906
  206SOL    HW2 3744   2.137   4.194   2.451  0.0620 -0.4648  1.1703
  206SOL     MW 3745   2.080   4.258   2.458  0.0050  0.0070  0.0036
  207SOL     OW 3746   1.761   4.497   0.334  0.3706 -0.1537 -0.4972
  207SOL    HW1 3747   1.801   4.456   0.411  0.8391  1.0927 -0.0520
  207SOL    HW2 3748   1.667   4.492   0.353  0.0003 -1.3035 -2.3715
  207SOL     MW 3749   1.754   4.491   0.347  0.0050  0.0070  0.0036
  208SOL     OW 3750   0.552   3.983   0.003  0.1395 -0.1236 -0.0785
  208SOL    HW1 3751   0.592   4.070   0.006  1.1967 -0.5592 -0.9550
  208SOL    HW2 3752   0.502   3.977   0.084  0.6321 -1.0412  0.1700
  208SOL     MW 3753   0.551   3.994   0.014  0.0050  0.0070  0.0036
  209SOL     OW 3754   3.460   0.279   0.358  0.4690 -0.4705 -0.5313
  209SOL    HW1 3755   3.454   0.213   0.427  1.0776 -2.0430 -1.8996
  209SOL    HW2 3756   3.525   0.337   0.399 -0.0169  0.2367 -0.7477
  209SOL     MW 3757   3.468   0.278   0.372  0.0050  0.0070  0.0036
  210SOL     OW 3758   3.411   2.800   3.050 -0.1953  0.1946 -0.0853
  210SOL    HW1 3759   3.335   2.745   3.065  0.9427 -1.2520  0.6606
  210SOL    HW2 3760   3.378   2.888   3.033  1.6097  0.5045 -2.6576
  210SOL     MW 3761   3.397   2.804   3.049  0.0050  0.0070  0.0036
  211SOL     OW 3762   0.169   2.277   2.914 -0.3888 -0.3071 -0.4438
  211SOL    HW1 3763   0.182   2.304   3.005  1.5817  0.7254 -0.9580
  211SOL    HW2 3764   0.093   2.220   2.919 -0.1373 -0.6641 -0.5939
  211SOL     MW 3765   0.161   2.273   2.927  0.0050  0.0070  0.0036
  212SOL     OW 3766   3.766   0.424   0.016 -0.3319 -0.3802 -0.4334
  212SOL    HW1 3767   3.756   0.333  -0.013  0.3499 -0.2597 -1.0485
  212SOL    HW2 3768   3.702   0.464  -0.043 -0.5573 -2.4875 -1.7227
  212SOL     MW 3769   3.756   0.417   0.005  0.0050  0.0070  0.0036
  213SOL     OW 3770   3.209   0.391   0.009  0.0530  0.2137 -0.2583
  213SOL    HW1 3771   3.289   0.339   0.001 -0.0618  0.3501 -2.8763
  213SOL    HW2 3772   3.190   0.381   0.103  1.5286 -1.8533 -0.0860
  213SOL     MW 3773   3.217   0.383   0.021  0.0050  0.0070  0.0036
  214SOL     OW 3774   2.209   4.708   2.862  0.3350  0.0900  0.1511
  214SOL    HW1 3775   2.191   4.667   2.777 -1.0265 -2.5164  1.5698
  214SOL    HW2 3776   2.120   4.732   2.888 -0.2892 -0.2678 -1.5024
  214SOL     MW 3777   2.195   4.706   2.854  0.0050  0.0070  0.0036
  215SOL     OW 3778   4.119   2.815   0.274 -0.4306  0.5136  0.2944
  215SOL    HW1 3779   4.204   2.858   0.268 -0.3181  0.2978  0.3534
  215SOL    HW2 3780   4.083   2.826   0.186  0.1111 -1.0786 -0.1574
  215SOL     MW 3781   4.125   2.822   0.262  0.0050  0.0070  0.0036
  216SOL     OW 3782   0.322   3.404   2.572  0.2391 -0.1281  0.3736
  216SOL    HW1 3783   0.245   3.433   2.622 -0.8383  1.4033 -1.9666
  216SOL    HW2 3784   0.285   3.344   2.507  2.1562 -0.1071 -0.8067
  216SOL     MW 3785   0.307   3.400   2.570  0.0050  0.0070  0.0036
  217SOL     OW 3786   4.645   0.246   0.474 -0.5298 -0.5573 -0.1780
  217SOL    HW1 3787   4.685   0.175   0.424 -1.1124 -0.3453 -0.9634
  217SOL    HW2 3788   4.664   0.227   0.566 -1.8817 -0.5052  0.1392
  217SOL     MW 3789   4.653   0.234   0.480  0.0050  0.0070  0.0036
  218SOL     OW 3790   0.397   3.948   2.849  0.1026  0.3388  0.3312
  218SOL    HW1 3791   0.462   3.910   2.790  0.4190  1.1163  0.1654
  218SOL    HW2 3792   0.454   3.971   2.923 -0.3079  2.7278 -0.0231
  218SOL     MW 3793   0.413   3.946   2.851  0.0050  0.0070  0.0036
  219SOL     OW 3794   4.612   1.042   0.061  0.1829 -0.0906 -0.0173
  219SOL    HW1 3795   4.561   1.112   0.101 -0.8694  0.7850 -2.6656
  219SOL    HW2 3796   4.670   1.019   0.134 -0.6224 -1.1916  0.3038
  219SOL     MW 3797   4.613   1.048   0.076  0.0050  0.0070  0.0036
  220SOL     OW 3798   3.333   4.022   2.951  0.0604  0.4136 -0.1021
  220SOL    HW1 3799   3.349   4.091   2.886  2.6773 -0.9681 -1.0986
  220SOL    HW2 3800   3.351   4.066   3.034  0.3148 -2.0514  1.2323
  220SOL     MW 3801   3.337   4.037   2.953  0.0050  0.0070  0.0036
  221SOL     OW 3802   0.753   4.706   3.023 -0.4056  0.3885  0.0628
  221SOL    HW1 3803   0.755   4.769   2.951 -1.3474 -0.0702 -0.3822
  221SOL    HW2 3804   0.830   4.649   3.017 -0.2961  0.3731  1.2734
  221SOL     MW 3805   0.764   4.707   3.013  0.0050  0.0070  0.0036
  222SOL     OW 3806   0.088   2.579   2.837 -0.4975 -0.0098 -0.0169
  222SOL    HW1 3807   0.116   2.488   2.830  1.2216  0.3281  1.6566
  222SOL    HW2 3808   0.094   2.599   2.930 -0.2253  1.5941 -0.3507
  222SOL     MW 3809   0.092   2.570   2.848  0.0050  0.0070  0.0036
  223SOL     OW 3810   3.421   2.863   0.252  0.2438  0.1497 -0.4019
  223SOL    HW1 3811   3.381   2.785   0.289  0.5467 -0.5340 -1.4795
  223SOL    HW2 3812   3.422   2.842   0.159 -2.3479  1.2163 -0.7606
  223SOL     MW 3813   3.416   2.850   0.244  0.0050  0.0070  0.0036
  224SOL     OW 3814   3.593   2.730   2.854  0.2188 -0.6463  0.3386
  224SOL    HW1 3815   3.555   2.645   2.834 -1.1635 -0.0443  0.2621
  224SOL    HW2 3816   3.528   2.760   2.917 -2.3698 -1.0379 -1.9614
  224SOL     MW 3817   3.580   2.723   2.860  0.0050  0.0070  0.0036
  225SOL     OW 3818   2.800   0.053   0.286 -0.7132 -0.6411  0.0676
  225SOL    HW1 3819   2.710   0.083   0.272  0.2012  2.1303 -0.3909
  225SOL    HW2 3820   2.828   0.099   0.364  1.8262  1.5177 -1.9603
  225SOL     MW 3821   2.792   0.063   0.294  0.0050  0.0070  0.0036
  226SOL     OW 3822   4.514   2.933   3.068 -0.0049 -0.2924  0.0118
  226SOL    HW1 3823   4.569   2.858   3.090 -0.2895 -0.2251  1.0105
  226SOL    HW2 3824   4.570   2.987   3.012  0.6170 -0.0228  0.8832
  226SOL     MW 3825   4.529   2.930   3.063  0.0050  0.0070  0.0036
  227SOL     OW 3826   1.366   2.225   2.912  0.7778 -0.4722  0.5080
  227SOL    HW1 3827   1.406   2.151   2.867  1.4355 -0.9072  1.7649
  227SOL    HW2 3828   1.424   2.241   2.987  0.1583 -0.2100  0.9421
  227SOL     MW 3829   1.379   2.218   2.916  0.0050  0.0070  0.0036
  228SOL     OW 3830   3.681   4.875   0.466  0.0369 -0.5965  0.3884
  228SOL    HW1 3831   3.660   4.786   0.439 -0.2444 -0.3057 -0.3956
  228SOL    HW2 3832   3.684   4.924   0.383 -1.6063 -2.2653 -0.7534
  228SOL     MW 3833   3.679   4.870   0.451  0.0050  0.0070  0.0036
  229SOL     OW 3834   1.672   0.096   0.066  0.0174  0.2005  0.5504
  229SOL    HW1 3835   1.756   0.128   0.098 -0.2753 -0.3080  1.9077
  229SOL    HW2 3836   1.679   0.107  -0.029 -2.1017  1.0108  0.4434
  229SOL     MW 3837   1.684   0.101   0.058  0.0050  0.0070  0.0036
  230SOL     OW 3838   3.266   4.786   0.607 -0.3740 -0.0001 -0.5192
  230SOL    HW1 3839   3.269   4.792   0.702 -1.1583 -2.2287 -0.2861
  230SOL    HW2 3840   3.338   4.843   0.581  0.8529 -1.5030 -0.5566
  230SOL     MW 3841   3.276   4.794   0.616  0.0050  0.0070  0.0036
  231SOL     OW 3842   1.683   0.973   3.025 -0.2564 -0.5310 -0.3427
  231SOL    HW1 3843   1.712   0.906   3.087  2.7098 -0.3035 -1.3300
  231SOL    HW2 3844   1.751   1.038   3.040  0.4795 -1.4336  0.3377
  231SOL     MW 3845   1.696   0.973   3.035  0.0050  0.0070  0.0036
  232SOL     OW 3846   2.947   0.346   3.009  0.0068  0.0592  0.1696
  232SOL    HW1 3847   3.042   0.358   3.013  0.0041 -0.0720  0.7310
  232SOL    HW2 3848   2.934   0.253   3.030  0.2254  0.5632  2.9237
  232SOL     MW 3849   2.958   0.335   3.012  0.0050  0.0070  0.0036
  233SOL     OW 3850   2.485   2.501   3.008 -0.6584  0.2241 -0.8062
  233SOL    HW1 3851   2.439   2.558   2.947 -0.3916  0.0847 -1.1389
  233SOL    HW2 3852   2.484   2.416   2.963  1.3524  0.7248 -1.8919
  233SOL     MW 3853   2.478   2.497   2.994  0.0050  0.0070  0.0036
  234SOL     OW 3854   3.897   4.928   0.066  0.1944 -0.6766  0.2366
  234SOL    HW1 3855   3.912   4.835   0.079  2.2769 -0.5484 -0.7949
  234SOL    HW2 3856   3.824   4.953   0.123 -1.4240 -1.0851 -1.5442
  234SOL     MW 3857   3.890   4.919   0.075  0.0050  0.0070  0.0036
  235SOL     OW 3858   0.900   4.789   2.692 -0.4094 -0.1412 -0.0046
  235SOL    HW1 3859   0.830   4.789   2.626  0.7909  1.4870 -1.3424
  235SOL    HW2 3860   0.871   4.858   2.751 -1.5617 -0.8505  0.2947
  235SOL     MW 3861   0.887   4.798   2.691  0.0050  0.0070  0.0036
  236SOL     OW 3862   3.097   2.579   2.835 -0.5169 -0.7843  0.1411
  236SOL    HW1 3863   3.022   2.628   2.802 -0.0434  0.9805  1.4966
  236SOL    HW2 3864   3.072   2.488   2.824  0.0885 -0.9973  0.4681
  236SOL     MW 3865   3.084   2.573   2.829  0.0050  0.0070  0.0036
  237SOL     OW 3866   4.342   2.824   2.604  0.3355  0.4036 -0.1632
  237SOL    HW1 3867   4.321   2.904   2.555  0.2102  0.1770 -0.4856
  237SOL    HW2 3868   4.320   2.850   2.693 -0.7811  1.1830 -0.6394
  237SOL     MW 3869   4.337   2.838   2.609  0.0050  0.0070  0.0036
  238SOL     OW 3870   2.807   5.016   2.806 -0.1677  0.3397 -0.8070
  238SOL    HW1 3871   2.813   4.971   2.891 -0.1977 -1.4993 -1.7236
  238SOL    HW2 3872   2.726   4.983   2.768 -0.2079 -1.2870  0.5541
  238SOL     MW 3873   2.797   5.006   2.812  0.0050  0.0070  0.0036
  239SOL     OW 3874   1.838   0.394   2.961 -0.1694 -0.6653 -0.4228
  239SOL    HW1 3875   1.873   0.459   2.900 -0.5890 -0.8799 -0.8973
  239SOL    HW2 3876   1.782   0.449   3.016  1.4498  0.1053  0.5385
  239SOL     MW 3877   1.836   0.410   2.961  0.0050  0.0070  0.0036
  240SOL     OW 3878   4.332   0.672   3.035  0.1674 -0.4201 -0.4333
  240SOL    HW1 3879   4.347   0.765   3.049  2.1599 -0.6275 -0.8461
  240SOL    HW2 3880   4.406   0.648   2.979  0.9877  0.8649  0.0477
  240SOL     MW 3881   4.344   0.681   3.030  0.0050  0.0070  0.0036
  241SOL     OW 3882   0.243   3.720   2.905 -0.7586 -0.1201 -0.2094
  241SOL    HW1 3883   0.296   3.798   2.891  0.7327 -1.2604 -1.1894
  241SOL    HW2 3884   0.301   3.658   2.862  0.1567  0.1236  0.6390
  241SOL     MW 3885   0.257   3.723   2.898  0.0050  0.0070  0.0036
  242SOL     OW 3886   4.559   0.576   2.897 -0.1957  0.2785  0.1477
  242SOL    HW1 3887   4.581   0.656   2.849  0.0040 -0.2378 -0.6387
  242SOL    HW2 3888   4.608   0.589   2.978 -1.0285  0.9881  0.5547
  242SOL     MW 3889   4.569   0.589   2.901  0.0050  0.0070  0.0036
  243SOL     OW 3890   2.966   4.443   2.702 -0.2175 -0.0377  0.0104
  243SOL    HW1 3891   2.944   4.534   2.682  3.0139  0.6244 -1.0838
  243SOL    HW2 3892   2.980   4.410   2.613 -0.9704  0.7082 -0.4039
  243SOL     MW 3893   2.965   4.451   2.688  0.0050  0.0070  0.0036
  244SOL     OW 3894   4.297   5.044   2.969 -0.4066 -0.1323 -0.3970
  244SOL    HW1 3895   4.245   5.040   3.050 -1.8689 -0.8813 -1.3248
  244SOL    HW2 3896   4.352   4.967   2.983  0.5995  0.4039 -1.3251
  244SOL     MW 3897   4.297   5.033   2.982  0.0050  0.0070  0.0036
  245SOL     OW 3898   4.790   4.028   2.833 -0.4344 -0.3675 -0.1397
  245SOL    HW1 3899   4.761   3.945   2.795 -0.3206  0.4671 -2.1476
  245SOL    HW2 3900   4.861   4.060   2.778 -0.2295 -0.0451  0.3029
  245SOL     MW 3901   4.795   4.021   2.821  0.0050  0.0070  0.0036
  246SOL     OW 3902   4.730   1.360   0.032 -0.5203  0.6748 -0.4449
  246SOL    HW1 3903   4.675   1.427   0.071 -1.0458  0.0660 -0.1152
  246SOL    HW2 3904   4.764   1.316   0.111 -1.7588 -1.9292 -1.2542
  246SOL     MW 3905   4.728   1.363   0.048  0.0050  0.0070  0.0036
  247SOL     OW 3906   3.003   3.668   0.044  0.2434 -0.4980 -0.4213
  247SOL    HW1 3907   3.078   3.710   0.001 -0.3644  0.9775 -0.0831
  247SOL    HW2 3908   2.928   3.676  -0.015 -0.8815  0.6390  1.0858
  247SOL     MW 3909   3.003   3.674   0.030  0.0050  0.0070  0.0036
  248SOL     OW 3910   2.848   3.388   2.881 -0.0641 -0.5384  0.7093
  248SOL    HW1 3911   2.769   3.340   2.905 -0.3982  0.3956  1.5942
  248SOL    HW2 3912   2.897   3.323   2.831 -0.3871  0.9961 -1.7905
  248SOL     MW 3913   2.844   3.373   2.878  0.0050  0.0070  0.0036
  249SOL     OW 3914   3.857   3.837   0.354 -0.3714  0.5969 -0.0219
  249SOL    HW1 3915   3.907   3.909   0.316 -0.3116 -0.8366 -2.9090
  249SOL    HW2 3916   3.931   3.785   0.388 -1.1972 -0.5996  0.0023
  249SOL     MW 3917   3.874   3.840   0.353  0.0050  0.0070  0.0036
  250SOL     OW 3918   2.019   3.203   2.909 -0.1402 -0.3429  0.2230
  250SOL    HW1 3919   1.962   3.280   2.902 -0.5563 -0.7697 -1.8998
  250SOL    HW2 3920   2.014   3.170   2.819 -2.5743 -0.2083  0.2272
  250SOL     MW 3921   2.011   3.209   2.897  0.0050  0.0070  0.0036
  251SOL     OW 3922   2.297   4.388   2.824 -0.0553 -0.0382 -0.1040
  251SOL    HW1 3923   2.341   4.304   2.828  1.4564  0.7812  2.4157
  251SOL    HW2 3924   2.371   4.446   2.807  0.9366 -0.2232  2.9830
  251SOL     MW 3925   2.313   4.385   2.822  0.0050  0.0070  0.0036
  252SOL     OW 3926   4.007   4.045   0.248 -0.2428  0.2289 -0.3740
  252SOL    HW1 3927   3.973   4.135   0.244  1.2615  0.7972 -1.7375
  252SOL    HW2 3928   4.014   4.035   0.153 -0.5724 -0.7824 -0.3030
  252SOL     MW 3929   4.004   4.056   0.235  0.0050  0.0070  0.0036
  253SOL     OW 3930   1.544   4.702   0.045  0.2036 -0.2394 -0.2362
  253SOL    HW1 3931   1.630   4.665   0.060 -0.6291 -0.9968  3.6377
  253SOL    HW2 3932   1.558   4.795   0.027  0.7129 -0.1560  0.5769
  253SOL     MW 3933   1.557   4.709   0.044  0.0050  0.0070  0.0036
  254SOL     OW 3934   4.692   3.090   2.905 -0.4207 -0.7392 -0.3352
  254SOL    HW1 3935   4.751   3.144   2.958 -1.6724  0.8156 -0.4632
  254SOL    HW2 3936   4.745   3.017   2.872 -1.8088 -0.4256 -3.6275
  254SOL     MW 3937   4.707   3.087   2.908  0.0050  0.0070  0.0036
  255SOL     OW 3938   5.121   4.132   3.018 -0.6805 -0.1333 -0.1858
  255SOL    HW1 3939   5.083   4.045   3.029  0.0372 -0.5447 -0.8307
  255SOL    HW2 3940   5.212   4.118   3.043 -0.4468  0.4220 -0.6796
  255SOL     MW 3941   5.128   4.119   3.022  0.0050  0.0070  0.0036
  256SOL     OW 3942   4.732   1.324   2.838  0.8481  0.4509 -0.6634
  256SOL    HW1 3943   4.808   1.267   2.830  1.1022  0.7710 -0.5772
  256SOL    HW2 3944   4.738   1.356   2.928  0.4094  1.0534 -0.8398
  256SOL     MW 3945   4.743   1.321   2.849  0.0050  0.0070  0.0036
  257SOL     OW 3946   3.448   3.271   0.076 -0.3953  0.2172 -0.3680
  257SOL    HW1 3947   3.532   3.257   0.033 -0.3715 -2.1915  0.3535
  257SOL    HW2 3948   3.459   3.348   0.132  0.8367 -0.6055  0.5566
  257SOL     MW 3949   3.460   3.280   0.077  0.0050  0.0070  0.0036
  258SOL     OW 3950   4.614   3.235   2.687  0.3242  0.4035 -0.3741
  258SOL    HW1 3951   4.519   3.243   2.691  0.0643 -2.1280  2.4800
  258SOL    HW2 3952   4.624   3.174   2.760  0.5438 -0.9943 -1.5344
  258SOL     MW 3953   4.603   3.228   2.697  0.0050  0.0070  0.0036
  259SOL     OW 3954   1.918   4.491   2.442 -0.1702 -1.3048 -0.3389
  259SOL    HW1 3955   1.925   4.535   2.357  1.9213 -0.0430  0.4112
  259SOL    HW2 3956   1.981   4.420   2.435 -0.2219 -1.2762 -1.2082
  259SOL     MW 3957   1.927   4.488   2.430  0.0050  0.0070  0.0036
  260SOL     OW 3958   0.079   2.810   2.694 -0.0402 -0.0908  0.1597
  260SOL    HW1 3959   0.098   2.722   2.726 -2.7399 -1.1023 -0.7998
  260SOL    HW2 3960   0.146   2.826   2.627 -0.0446  0.9421  0.3772
  260SOL     MW 3961   0.091   2.801   2.689  0.0050  0.0070  0.0036
  261SOL     OW 3962   4.950   2.341   3.022 -0.4211  0.4397 -0.3786
  261SOL    HW1 3963   4.951   2.298   2.936 -1.3818 -1.5434  0.5441
  261SOL    HW2 3964   4.989   2.274   3.078 -0.4741  0.0625 -0.7874
  261SOL     MW 3965   4.955   2.327   3.018  0.0050  0.0070  0.0036
  262SOL     OW 3966   2.480   2.985   3.015  0.3236  0.1389  0.1591
  262SOL    HW1 3967   2.422   3.017   2.947 -0.7887  0.2878  1.1606
  262SOL    HW2 3968   2.422   2.926   3.063  1.7552 -0.5735  1.1197
  262SOL     MW 3969   2.465   2.981   3.012  0.0050  0.0070  0.0036
  263SOL     OW 3970   1.146   2.107   2.994  0.4620 -0.1077 -0.4516
  263SOL    HW1 3971   1.074   2.115   2.932 -0.0420 -3.3322 -0.4846
  263SOL    HW2 3972   1.218   2.160   2.962 -0.1870  1.5929  0.7400
  263SOL     MW 3973   1.146   2.115   2.982  0.0050  0.0070  0.0036
  264SOL     OW 3974   4.597   4.577   0.078  0.0379 -0.4604  0.5474
  264SOL    HW1 3975   4.662   4.527   0.128  0.9420 -2.0207 -2.0360
  264SOL    HW2 3976   4.550   4.624   0.146  0.5222 -0.9898  1.2685
  264SOL     MW 3977   4.600   4.577   0.094  0.0050  0.0070  0.0036
  265SOL     OW 3978   1.855   1.367   0.310  0.3743  0.5287 -0.0098
  265SOL    HW1 3979   1.791   1.355   0.380 -1.4875 -0.2158 -1.7462
  265SOL    HW2 3980   1.928   1.309   0.333  1.4812  1.3169 -1.3391
  265SOL     MW 3981   1.857   1.358   0.322  0.0050  0.0070  0.0036
  266SOL     OW 3982   0.987   0.219   0.108  0.0621  0.0347  0.4829
  266SOL    HW1 3983   0.942   0.139   0.080 -0.0213 -0.3035  1.5471
  266SOL    HW2 3984   0.939   0.288   0.063  0.0601 -1.1001 -1.3773
  266SOL     MW 3985   0.975   0.218   0.098  0.0050  0.0070  0.0036
  267SOL     OW 3986   0.569   0.275   0.189  0.2726 -0.6580 -0.7141
  267SOL    HW1 3987   0.593   0.354   0.237 -1.0408 -0.6401 -0.0259
  267SOL    HW2 3988   0.518   0.309   0.116 -0.5749 -2.0714 -0.8261
  267SOL     MW 3989   0.565   0.290   0.186  0.0050  0.0070  0.0036
  268SOL     OW 3990   5.002   2.288   2.730 -0.0880  0.0433 -0.1240
  268SOL    HW1 3991   4.983   2.381   2.722  0.1364  0.3938  2.4201
  268SOL    HW2 3992   4.970   2.249   2.649  1.3986  0.3699 -0.9039
  268SOL     MW 3993   4.996   2.295   2.718  0.0050  0.0070  0.0036
  269SOL     OW 3994   0.884   5.087   0.066  0.1225 -0.1082  0.8538
  269SOL    HW1 3995   0.942   5.040   0.125  0.1423 -1.4812 -0.2068
  269SOL    HW2 3996   0.801   5.084   0.112 -0.6563  1.5288 -0.3048
  269SOL     MW 3997   0.881   5.080   0.080  0.0050  0.0070  0.0036
  270SOL     OW 3998   4.345   0.198   0.420  0.0325  0.1207  0.0400
  270SOL    HW1 3999   4.277   0.260   0.446 -0.5136 -0.1808 -0.6333
  270SOL    HW2 4000   4.425   0.241   0.449  1.0898  0.2546 -2.7525
  270SOL     MW 4001   4.346   0.212   0.427  0.0050  0.0070  0.0036
  271SOL     OW 4002   4.322   4.180   0.578  0.2626  0.0489 -0.6665
  271SOL    HW1 4003   4.325   4.109   0.643 -2.0397  0.9502  0.5473
  271SOL    HW2 4004   4.294   4.138   0.497  1.7137 -0.4771 -0.9283
  271SOL     MW 4005   4.318   4.165   0.576  0.0050  0.0070  0.0036
  272SOL     OW 4006   3.559   0.543   2.956 -0.0130  0.1789 -0.0106
  272SOL    HW1 4007   3.519   0.462   2.923  0.5993 -0.1295 -0.0075
  272SOL    HW2 4008   3.492   0.606   2.930  0.6492  0.4752 -1.0615
  272SOL     MW 4009   3.545   0.541   2.948  0.0050  0.0070  0.0036
  273SOL     OW 4010   0.639   0.665   0.111  0.1748 -0.2499 -0.5861
  273SOL    HW1 4011   0.678   0.625   0.189 -0.5265 -0.3828 -0.3046
  273SOL    HW2 4012   0.717   0.710   0.076  0.5843 -0.2432  0.3029
  273SOL     MW 4013   0.655   0.665   0.116  0.0050  0.0070  0.0036
  274SOL     OW 4014   3.329   2.921   2.620  0.2375  0.2736  0.0421
  274SOL    HW1 4015   3.424   2.932   2.614  0.3223 -0.9310 -1.5851
  274SOL    HW2 4016   3.317   2.826   2.619 -3.5534  0.5779  0.8608
  274SOL     MW 4017   3.340   2.910   2.619  0.0050  0.0070  0.0036
  275SOL     OW 4018   4.156   5.028   0.145 -0.3420  0.5413  0.5646
  275SOL    HW1 4019   4.062   5.020   0.129 -0.2529 -0.6817  0.5195
  275SOL    HW2 4020   4.164   5.046   0.238  2.5069  0.5076  0.4093
  275SOL     MW 4021   4.145   5.029   0.155  0.0050  0.0070  0.0036
  276SOL     OW 4022   0.315   1.265   3.066 -0.0665  0.1876 -0.3832
  276SOL    HW1 4023   0.271   1.192   3.109  0.6565  0.6899  1.2716
  276SOL    HW2 4024   0.403   1.234   3.047  0.7035  1.3386  1.1410
  276SOL     MW 4025   0.321   1.251   3.069  0.0050  0.0070  0.0036
  277SOL     OW 4026   2.628   2.810   2.882  0.4162  0.3078 -0.1323
  277SOL    HW1 4027   2.578   2.870   2.937  1.0087  0.4536  0.2642
  277SOL    HW2 4028   2.560   2.745   2.864  1.2674 -0.8653  0.7284
  277SOL     MW 4029   2.613   2.809   2.887  0.0050  0.0070  0.0036
  278SOL     OW 4030   3.705   3.300   3.038  0.4847  0.3261  0.3971
  278SOL    HW1 4031   3.696   3.394   3.023  0.2437  0.1571 -0.5823
  278SOL    HW2 4032   3.801   3.297   3.042  0.4768 -1.2999  0.2213
  278SOL     MW 4033   3.717   3.312   3.037  0.0050  0.0070  0.0036
  279SOL     OW 4034   0.108   1.651   2.951  0.4166  0.3758 -0.7490
  279SOL    HW1 4035   0.078   1.683   2.865  0.1064  0.0956 -0.7450
  279SOL    HW2 4036   0.075   1.716   3.013 -0.1418 -0.5467 -0.0489
  279SOL     MW 4037   0.100   1.664   2.948  0.0050  0.0070  0.0036
  280SOL     OW 4038   3.797   3.926   2.940 -0.2531  0.3550  0.2177
  280SOL    HW1 4039   3.725   3.942   2.880 -0.7355 -0.8643  0.4346
  280SOL    HW2 4040   3.836   3.849   2.897 -0.7429  0.7717 -0.9975
  280SOL     MW 4041   3.793   3.918   2.927  0.0050  0.0070  0.0036
  281SOL     OW 4042   4.917   4.255   0.099  0.1449  0.2320 -0.2516
  281SOL    HW1 4043   4.839   4.217   0.059 -0.3170  0.6264  0.2564
  281SOL    HW2 4044   4.992   4.218   0.053  0.4151  1.1394 -0.5616
  281SOL     MW 4045   4.917   4.245   0.088  0.0050  0.0070  0.0036
  282SOL     OW 4046   3.691   3.570   3.026 -0.5920 -0.2032 -0.1111
  282SOL    HW1 4047   3.734   3.609   3.103 -1.9021  0.9119  0.1053
  282SOL    HW2 4048   3.599   3.596   3.038  0.0713  2.0939  0.4061
  282SOL     MW 4049   3.684   3.579   3.038  0.0050  0.0070  0.0036
  283SOL     OW 4050   3.203   3.793   2.981 -0.5909 -0.0689 -0.0802
  283SOL    HW1 4051   3.231   3.884   2.979  0.0029 -0.1259  2.1388
  283SOL    HW2 4052   3.177   3.771   2.892  1.3835  2.6703 -1.4752
  283SOL     MW 4053   3.203   3.802   2.969  0.0050  0.0070  0.0036
  284SOL     OW 4054   4.405   4.684   0.251  0.0640  0.0435  0.1441
  284SOL    HW1 4055   4.448   4.747   0.309  0.3488  1.3809 -1.4142
  284SOL    HW2 4056   4.392   4.605   0.302  2.7695  0.3252  1.4628
  284SOL     MW 4057   4.409   4.682   0.265  0.0050  0.0070  0.0036
  285SOL     OW 4058   4.026   3.495   0.229  0.1458  0.3690  0.0351
  285SOL    HW1 4059   3.936   3.528   0.236  0.1146  0.4021 -0.4537
  285SOL    HW2 4060   4.053   3.513   0.139  2.6245 -0.2204  0.5791
  285SOL     MW 4061   4.018   3.502   0.218  0.0050  0.0070  0.0036
  286SOL     OW 4062   1.579   1.205   0.220  0.4589  0.3321  0.0953
  286SOL    HW1 4063   1.649   1.197   0.155  0.1155  1.3425 -0.4174
  286SOL    HW2 4064   1.515   1.251   0.165 -0.0113 -0.2495  0.1518
  286SOL     MW 4065   1.580   1.210   0.204  0.0050  0.0070  0.0036
  287SOL     OW 4066   3.525   4.768   0.083  0.0788 -0.6673  0.6431
  287SOL    HW1 4067   3.559   4.724   0.005  2.1287 -0.9088  1.6151
  287SOL    HW2 4068   3.432   4.784   0.068  0.4527  0.3680 -0.7386
  287SOL     MW 4069   3.517   4.764   0.071  0.0050  0.0070  0.0036
  288SOL     OW 4070   5.115   2.552   0.035  0.5031 -0.5025  0.4084
  288SOL    HW1 4071   5.049   2.604   0.080 -2.1966 -3.2676 -0.0294
  288SOL    HW2 4072   5.062   2.484  -0.006 -0.5048 -0.0257  0.8864
  288SOL     MW 4073   5.099   2.550   0.036  0.0050  0.0070  0.0036
  289SOL     OW 4074   0.794   4.975   2.878  0.6565  0.2670  0.5043
  289SOL    HW1 4075   0.716   5.029   2.869 -0.3394 -0.7149  2.5412
  289SOL    HW2 4076   0.835   5.004   2.960  0.9783  1.0095  0.0990
  289SOL     MW 4077   0.789   4.986   2.887  0.0050  0.0070  0.0036
  290SOL     OW 4078   3.650   0.437   0.463  0.4951 -0.1567  0.8143
  290SOL    HW1 4079   3.589   0.493   0.512 -2.7589 -1.6818 -1.1790
  290SOL    HW2 4080   3.702   0.497   0.409 -0.8775 -0.5404 -1.0185
  290SOL     MW 4081   3.649   0.452   0.463  0.0050  0.0070  0.0036
  291SOL     OW 4082   0.652   4.255   0.013  0.2406 -0.1331  0.3291
  291SOL    HW1 4083   0.668   4.337   0.060  1.0624 -1.0326  1.7054
  291SOL    HW2 4084   0.577   4.277  -0.042 -1.2520 -1.0718  1.8918
  291SOL     MW 4085   0.644   4.268   0.012  0.0050  0.0070  0.0036
  292SOL     OW 4086   3.331   4.666   2.614 -0.8530  0.0308  0.4622
  292SOL    HW1 4087   3.312   4.585   2.661  0.5878  0.4597  1.9066
  292SOL    HW2 4088   3.314   4.646   2.522 -0.6798  1.9787 -0.0313
  292SOL     MW 4089   3.326   4.653   2.608  0.0050  0.0070  0.0036
  293SOL     OW 4090   4.401   4.226   2.985  0.0329 -0.3302 -0.1313
  293SOL    HW1 4091   4.409   4.320   2.968 -0.9454 -0.1490  0.3224
  293SOL    HW2 4092   4.370   4.222   3.075  0.3582 -1.1969 -0.0553
  293SOL     MW 4093   4.398   4.238   2.995  0.0050  0.0070  0.0036
  294SOL     OW 4094   2.879   4.683   2.941 -0.4297  0.0692  0.0636
  294SOL    HW1 4095   2.786   4.664   2.954 -0.4943  0.8007  0.7426
  294SOL    HW2 4096   2.879   4.776   2.966  2.3266  0.6928 -1.7799
  294SOL     MW 4097   2.867   4.693   2.946  0.0050  0.0070  0.0036
  295SOL     OW 4098   3.844   4.568   2.887  0.3828  0.1783  0.6755
  295SOL    HW1 4099   3.876   4.478   2.876  1.3974  0.2758  2.4098
  295SOL    HW2 4100   3.889   4.620   2.821  0.3141 -1.0550 -0.3774
  295SOL     MW 4101   3.854   4.563   2.877  0.0050  0.0070  0.0036
  296SOL     OW 4102   2.554   4.511   2.750  0.0469 -0.4231 -0.8745
  296SOL    HW1 4103   2.575   4.572   2.821 -1.1744  0.5992 -1.3456
  296SOL    HW2 4104   2.613   4.438   2.767  1.8378  0.5753 -2.4048
  296SOL     MW 4105   2.564   4.509   2.761  0.0050  0.0070  0.0036
  297SOL     OW 4106   0.080   3.465   2.712 -0.2679  0.3839  0.1225
  297SOL    HW1 4107  -0.003   3.503   2.683 -1.1789 -1.5428  0.0069
  297SOL    HW2 4108   0.039   3.382   2.736 -2.1942  1.7001  1.7322
  297SOL     MW 4109   0.063   3.459   2.711  0.0050  0.0070  0.0036
  298SOL     OW 4110   4.095   4.392   0.084 -0.4276 -0.6123 -0.6086
  298SOL    HW1 4111   4.164   4.344   0.130 -0.3583  0.6685  0.6806
  298SOL    HW2 4112   4.127   4.482   0.077 -1.1966 -0.4269 -2.1191
  298SOL     MW 4113   4.108   4.397   0.089  0.0050  0.0070  0.0036
  299SOL     OW 4114   4.571   2.251   2.926 -1.0130  0.0758 -0.7117
  299SOL    HW1 4115   4.608   2.231   2.840 -0.4531 -1.0533 -0.2377
  299SOL    HW2 4116   4.495   2.193   2.921 -1.6494  0.8192  0.0431
  299SOL     MW 4117   4.566   2.240   2.914  0.0050  0.0070  0.0036
  300SOL     OW 4118   3.448   0.290   2.915  0.2699  0.3929  0.7694
  300SOL    HW1 4119   3.391   0.223   2.878  0.1919 -0.2320  1.9404
  300SOL    HW2 4120   3.516   0.233   2.953 -0.4985 -0.2679  1.1832
  300SOL     MW 4121   3.450   0.273   2.915  0.0050  0.0070  0.0036
  301SOL     OW 4122   4.293   4.233   0.164  0.6572 -0.1694 -0.0603
  301SOL    HW1 4123   4.272   4.154   0.214  0.0576  0.1082  0.1307
  301SOL    HW2 4124   4.332   4.293   0.227 -0.8576 -0.8087  1.5646
  301SOL     MW 4125   4.295   4.231   0.179  0.0050  0.0070  0.0036
  302SOL     OW 4126   4.342   2.371   2.552 -0.0112 -0.0399  0.5489
  302SOL    HW1 4127   4.373   2.457   2.580 -0.9338  0.3098  0.5294
  302SOL    HW2 4128   4.249   2.389   2.569  0.2782  2.6478 -0.2976
  302SOL     MW 4129   4.334   2.385   2.558  0.0050  0.0070  0.0036
  303SOL     OW 4130   1.965   4.108   2.815  0.2887  0.7888  0.2403
  303SOL    HW1 4131   2.004   4.188   2.779  0.9502 -0.1246 -1.1724
  303SOL    HW2 4132   1.900   4.138   2.878 -0.4375  1.9890 -1.0450
  303SOL     MW 4133   1.962   4.122   2.819  0.0050  0.0070  0.0036
  304SOL     OW 4134   3.681   0.155   3.039 -0.2344  0.4330 -0.4369
  304SOL    HW1 4135   3.627   0.138   3.116  2.9904  0.0495  1.9819
  304SOL    HW2 4136   3.709   0.068   3.011 -1.9167 -0.8131  1.4710
  304SOL     MW 4137   3.678   0.141   3.046  0.0050  0.0070  0.0036
  305SOL     OW 4138   0.164   2.338   0.123  0.6682 -0.5463 -0.2638
  305SOL    HW1 4139   0.091   2.400   0.116  1.9795  0.9844 -0.9616
  305SOL    HW2 4140   0.218   2.382   0.188 -1.7503  1.6105  0.4773
  305SOL     MW 4141   0.161   2.352   0.130  0.0050  0.0070  0.0036
  306SOL     OW 4142   1.967   2.117   0.249 -0.2032 -0.3366  0.3019
  306SOL    HW1 4143   2.043   2.157   0.293 -1.5017  2.0787  0.5138
  306SOL    HW2 4144   1.959   2.032   0.293 -2.2446  0.0322  0.7150
  306SOL     MW 4145   1.976   2.111   0.261  0.0050  0.0070  0.0036
  307SOL     OW 4146   2.262   4.060   2.313 -0.0077  0.3393  0.1997
  307SOL    HW1 4147   2.352   4.089   2.325  0.1664  0.3402 -0.9945
  307SOL    HW2 4148   2.243   4.022   2.399  1.1431 -1.4790 -0.3049
  307SOL     MW 4149   2.271   4.059   2.326  0.0050  0.0070  0.0036
  308SOL     OW 4150   3.445   4.993   0.505 -0.2038 -0.0674 -0.3497
  308SOL    HW1 4151   3.535   4.965   0.490  0.5201  0.7813  1.9902
  308SOL    HW2 4152   3.412   5.001   0.415 -0.1847  0.3682 -0.3199
  308SOL     MW 4153   3.453   4.991   0.491  0.0050  0.0070  0.0036
  309SOL     OW 4154   4.704   2.641   2.822 -0.2922 -0.2788  0.3752
  309SOL    HW1 4155   4.781   2.607   2.777 -1.1717  0.3220 -1.7164
  309SOL    HW2 4156   4.692   2.575   2.890 -1.2071 -0.4851  0.0256
  309SOL     MW 4157   4.713   2.628   2.825  0.0050  0.0070  0.0036
  310SOL     OW 4158   3.954   4.306   2.938 -0.2947 -0.2202  0.1702
  310SOL    HW1 4159   3.981   4.214   2.941  2.1686  0.3295 -1.4350
  310SOL    HW2 4160   4.009   4.338   3.010 -0.2534  0.2610 -0.0737
  310SOL     MW 4161   3.965   4.298   2.948  0.0050  0.0070  0.0036
  311SOL     OW 4162   4.090   3.707   0.383 -0.4957 -0.4763  0.0073
  311SOL    HW1 4163   4.144   3.679   0.457  0.3239 -0.1873 -0.4701
  311SOL    HW2 4164   4.079   3.626   0.332 -0.8657 -0.9841  0.8540
  311SOL     MW 4165   4.095   3.692   0.386  0.0050  0.0070  0.0036
  312SOL     OW 4166   2.877   4.697   2.669 -0.2271 -0.2689  0.3482
  312SOL    HW1 4167   2.945   4.765   2.667  0.5719 -1.0584  0.0527
  312SOL    HW2 4168   2.863   4.686   2.763  0.9647 -0.8812  0.4671
  312SOL     MW 4169   2.884   4.705   2.681  0.0050  0.0070  0.0036
  313SOL     OW 4170   0.356   3.991   0.189 -0.1871 -0.4068 -0.0536
  313SOL    HW1 4171   0.294   3.923   0.164 -0.1061 -0.2783 -0.6058
  313SOL    HW2 4172   0.316   4.021   0.271 -2.0470 -0.2729 -0.9472
  313SOL     MW 4173   0.342   3.986   0.197  0.0050  0.0070  0.0036
  314SOL     OW 4174   3.881   3.674   2.864 -0.0322  0.3967 -0.7536
  314SOL    HW1 4175   3.951   3.645   2.922 -1.4965  0.5557  1.2195
  314SOL    HW2 4176   3.803   3.633   2.901 -0.1495  0.4313 -0.9622
  314SOL     MW 4177   3.880   3.665   2.876  0.0050  0.0070  0.0036
  315SOL     OW 4178   3.568   4.652   0.342  0.3527  0.5231 -0.6869
  315SOL    HW1 4179   3.535   4.698   0.265 -1.3097 -1.9009 -1.5193
  315SOL    HW2 4180   3.605   4.572   0.307 -0.4374 -0.2228  0.1393
  315SOL     MW 4181   3.568   4.648   0.327  0.0050  0.0070  0.0036
  316SOL     OW 4182   2.047   1.627   3.054 -0.1406  0.7402  0.4515
  316SOL    HW1 4183   2.007   1.690   2.994 -1.0559  0.2306  0.5144
  316SOL    HW2 4184   2.085   1.679   3.125  1.8303 -0.5727  0.4304
  316SOL     MW 4185   2.047   1.642   3.055  0.0050  0.0070  0.0036
  317SOL     OW 4186   2.527   0.098   0.212 -0.3703  0.3784 -0.1043
  317SOL    HW1 4187   2.560   0.142   0.133 -0.2052 -0.7630 -0.6962
  317SOL    HW2 4188   2.433   0.116   0.211 -0.8034 -1.6122  0.9103
  317SOL     MW 4189   2.519   0.106   0.201  0.0050  0.0070  0.0036
  318SOL     OW 4190   3.092   4.858   0.398  0.2537 -0.8458  0.2331
  318SOL    HW1 4191   3.161   4.899   0.347 -0.1589 -0.7676 -0.2697
  318SOL    HW2 4192   3.133   4.823   0.477 -0.1578  0.3944  1.0321
  318SOL     MW 4193   3.106   4.859   0.402  0.0050  0.0070  0.0036
  319SOL     OW 4194   3.246   4.451   2.764 -0.0773  0.1224  0.1584
  319SOL    HW1 4195   3.155   4.422   2.753 -0.5206  1.2810  0.6102
  319SOL    HW2 4196   3.243   4.501   2.846  2.4383  0.3815  0.1626
  319SOL     MW 4197   3.234   4.454   2.773  0.0050  0.0070  0.0036
  320SOL     OW 4198   4.796   4.771   0.027 -0.1287  0.1551  0.0749
  320SOL    HW1 4199   4.727   4.836   0.044  0.2490  0.2909  1.1722
  320SOL    HW2 4200   4.764   4.697   0.078 -0.5533  0.0151 -0.3789
  320SOL     MW 4201   4.783   4.770   0.036  0.0050  0.0070  0.0036
  321SOL     OW 4202   3.066   2.965   2.953  0.0530 -0.4423  0.1183
  321SOL    HW1 4203   3.062   3.010   3.037  0.5149 -0.2551  0.0450
  321SOL    HW2 4204   3.016   3.024   2.896  3.5363  2.2661 -0.4870
  321SOL     MW 4205   3.059   2.979   2.957  0.0050  0.0070  0.0036
  322SOL     OW 4206   2.379   2.121   0.081 -0.2679  0.0923  0.4159
  322SOL    HW1 4207   2.348   2.138  -0.008  2.9773  1.8494 -0.5961
  322SOL    HW2 4208   2.468   2.158   0.084 -0.0036 -0.5800  2.6961
  322SOL     MW 4209   2.387   2.128   0.070  0.0050  0.0070  0.0036
  323SOL     OW 4210   1.420   3.185   2.833 -0.2129  0.1091  0.3278
  323SOL    HW1 4211   1.428   3.104   2.884 -0.1088 -0.3195 -0.3472
  323SOL    HW2 4212   1.482   3.175   2.760  0.6118  0.8592  0.8952
  323SOL     MW 4213   1.429   3.173   2.830  0.0050  0.0070  0.0036
  324SOL     OW 4214   3.141   4.597   2.995 -0.1348  0.1705 -0.0054
  324SOL    HW1 4215   3.109   4.550   3.072 -1.2251  1.1099  0.1366
  324SOL    HW2 4216   3.056   4.618   2.957 -0.3038 -1.9622 -0.9296
  324SOL     MW 4217   3.126   4.594   3.000  0.0050  0.0070  0.0036
  325SOL     OW 4218   4.179   3.141   2.897 -0.1278 -0.6702  0.1288
  325SOL    HW1 4219   4.225   3.060   2.873  0.4082 -0.1808 -0.5005
  325SOL    HW2 4220   4.110   3.151   2.831 -0.6786 -1.0742  0.6259
  325SOL     MW 4221   4.176   3.131   2.885  0.0050  0.0070  0.0036
  326SOL     OW 4222   0.545   0.915   0.459  0.5722  0.1620 -0.1357
  326SOL    HW1 4223   0.495   0.936   0.538 -0.1502 -0.3005 -0.4586
  326SOL    HW2 4224   0.477   0.878   0.402 -0.5844  2.2611 -0.2321
  326SOL     MW 4225   0.530   0.913   0.462  0.0050  0.0070  0.0036
  327SOL     OW 4226   1.949   3.942   2.484  0.1331  0.1300 -0.3472
  327SOL    HW1 4227   1.886   4.010   2.461  0.8673  0.5756 -1.1083
  327SOL    HW2 4228   1.914   3.900   2.563 -0.1169  0.4560 -0.2837
  327SOL     MW 4229   1.936   3.946   2.492  0.0050  0.0070  0.0036
  328SOL     OW 4230   4.261   4.018   0.358 -0.1544  0.3875  0.4542
  328SOL    HW1 4231   4.282   3.942   0.412  1.5446  0.6604  0.2224
  328SOL    HW2 4232   4.169   4.000   0.337 -0.0979 -1.4023  1.5672
  328SOL     MW 4233   4.252   4.006   0.363  0.0050  0.0070  0.0036
  329SOL     OW 4234   2.288   2.778   0.034  0.3080  0.5304 -0.3801
  329SOL    HW1 4235   2.223   2.743  -0.027 -0.4944  1.8849 -0.3383
  329SOL    HW2 4236   2.237   2.803   0.111  1.0118 -3.0755  1.4812
  329SOL     MW 4237   2.273   2.777   0.036  0.0050  0.0070  0.0036
  330SOL     OW 4238   4.071   0.446   0.285 -0.0481 -0.3580 -0.0048
  330SOL    HW1 4239   4.027   0.363   0.302  2.3405 -1.7769 -0.3219
  330SOL    HW2 4240   4.108   0.443   0.197  0.2202  3.0505 -0.1450
  330SOL     MW 4241   4.070   0.435   0.276  0.0050  0.0070  0.0036
  331SOL     OW 4242   0.165   3.837   0.068  0.3203 -0.1955  0.0752
  331SOL    HW1 4243   0.161   3.763   0.129 -0.4180 -0.4237 -0.2459
  331SOL    HW2 4244   0.204   3.799  -0.011 -0.0511 -1.8977  0.6569
  331SOL     MW 4245   0.170   3.822   0.066  0.0050  0.0070  0.0036
  332SOL     OW 4246   3.031   3.107   0.101 -0.2413  0.1865  0.2826
  332SOL    HW1 4247   3.026   3.202   0.091 -0.5252  0.2791  1.2306
  332SOL    HW2 4248   3.116   3.090   0.142  0.2697  2.4890  0.3061
  332SOL     MW 4249   3.042   3.117   0.105  0.0050  0.0070  0.0036
  333SOL     OW 4250   0.385   4.548   2.962 -0.0300 -0.2231  0.4628
  333SOL    HW1 4251   0.303   4.590   2.936 -0.6279 -1.9360 -0.5490
  333SOL    HW2 4252   0.371   4.461   2.926 -0.8002  0.7672 -1.7551
  333SOL     MW 4253   0.373   4.542   2.954  0.0050  0.0070  0.0036
  334SOL     OW 4254   3.778   3.607   0.209 -0.0442  0.1497 -0.0486
  334SOL    HW1 4255   3.782   3.691   0.256  1.0373  0.4510 -0.6334
  334SOL    HW2 4256   3.693   3.568   0.226  0.5704 -1.0635  0.3136
  334SOL     MW 4257   3.768   3.613   0.218  0.0050  0.0070  0.0036
  335SOL     OW 4258   3.017   3.566   2.759  0.2613 -0.0315  0.1817
  335SOL    HW1 4259   3.098   3.516   2.746  0.2998  0.2926 -0.9434
  335SOL    HW2 4260   2.957   3.504   2.799 -0.7163  0.6554 -0.1864
  335SOL     MW 4261   3.020   3.552   2.762  0.0050  0.0070  0.0036
  336SOL     OW 4262   2.592   4.136   2.674 -0.0566  0.1547  0.3760
  336SOL    HW1 4263   2.643   4.195   2.730  0.7573 -0.1570 -0.0221
  336SOL    HW2 4264   2.506   4.143   2.715 -0.2364  2.0984 -0.2109
  336SOL     MW 4265   2.588   4.145   2.687  0.0050  0.0070  0.0036
  337SOL     OW 4266   0.545   4.688   2.798 -0.5416  0.0902  0.6432
  337SOL    HW1 4267   0.476   4.644   2.849 -0.3651  0.7641  1.5054
  337SOL    HW2 4268   0.623   4.645   2.834 -0.0520 -0.4935 -1.0440
  337SOL     MW 4269   0.546   4.677   2.810  0.0050  0.0070  0.0036
  338SOL     OW 4270   4.324   2.892   2.869  0.3345  0.1334  0.1162
  338SOL    HW1 4271   4.289   2.810   2.904 -0.9345  0.7404  0.3057
  338SOL    HW2 4272   4.388   2.907   2.939 -0.4408 -0.2949  0.9533
  338SOL     MW 4273   4.328   2.883   2.883  0.0050  0.0070  0.0036
  339SOL     OW 4274   4.064   3.521   3.040 -0.2113 -0.5978  0.1319
  339SOL    HW1 4275   4.037   3.430   3.032 -1.4366 -0.3509  1.1508
  339SOL    HW2 4276   4.145   3.527   2.988 -0.1160 -1.9141  0.1111
  339SOL     MW 4277   4.071   3.510   3.032  0.0050  0.0070  0.0036
  340SOL     OW 4278   1.639   0.544   0.019 -0.0860 -0.1931 -0.5343
  340SOL    HW1 4279   1.610   0.588  -0.061 -2.5451 -2.0509 -0.8084
  340SOL    HW2 4280   1.561   0.491   0.036  0.4394 -0.8801 -0.2326
  340SOL     MW 4281   1.625   0.543   0.010  0.0050  0.0070  0.0036
  341SOL     OW 4282   2.384   2.661   2.806 -0.1566  0.1378 -0.2341
  341SOL    HW1 4283   2.359   2.753   2.795  1.8206  0.6859 -0.5095
  341SOL    HW2 4284   2.304   2.607   2.807 -1.0493  1.4140  0.5735
  341SOL     MW 4285   2.370   2.666   2.805  0.0050  0.0070  0.0036
  342SOL     OW 4286   3.432   4.965   2.915  0.2359 -0.4035  0.4757
  342SOL    HW1 4287   3.508   5.011   2.951  1.5618 -2.4369  0.4208
  342SOL    HW2 4288   3.468   4.917   2.841  0.1891 -0.7952  0.7056
  342SOL     MW 4289   3.447   4.965   2.910  0.0050  0.0070  0.0036
  343SOL     OW 4290   2.865   0.650   0.343 -0.4815  0.2615  0.0636
  343SOL    HW1 4291   2.863   0.618   0.253 -2.5488 -1.5641  0.6791
  343SOL    HW2 4292   2.806   0.725   0.340  0.3967  1.2151  2.8365
  343SOL     MW 4293   2.857   0.655   0.331  0.0050  0.0070  0.0036
  344SOL     OW 4294   2.731   4.334   2.839  0.4638  0.2910 -0.8725
  344SOL    HW1 4295   2.808   4.379   2.805  1.3542  0.0019  0.6744
  344SOL    HW2 4296   2.730   4.358   2.931  0.4592 -2.6510  0.0059
  344SOL     MW 4297   2.741   4.343   2.846  0.0050  0.0070  0.0036
  345SOL     OW 4298   3.584   4.613   2.933 -0.2984 -0.6220  0.6811
  345SOL    HW1 4299   3.678   4.595   2.936  0.2252  1.0620 -2.0782
  345SOL    HW2 4300   3.547   4.526   2.948  0.6767 -0.8868  1.7251
  345SOL     MW 4301   3.591   4.599   2.936  0.0050  0.0070  0.0036
  346SOL     OW 4302   3.846   2.878   2.864  0.5923 -0.4430 -0.3655
  346SOL    HW1 4303   3.776   2.815   2.879  0.6055 -0.3904 -0.0903
  346SOL    HW2 4304   3.795   2.958   2.873  1.2236 -0.1982  1.5467
  346SOL     MW 4305   3.830   2.880   2.867  0.0050  0.0070  0.0036
  347SOL     OW 4306   1.571   4.704   2.517  0.8405 -0.2419  0.1102
  347SOL    HW1 4307   1.596   4.612   2.514  1.4899 -0.0870  0.6748
  347SOL    HW2 4308   1.634   4.737   2.453  0.9893  0.0863  0.4233
  347SOL     MW 4309   1.582   4.696   2.508  0.0050  0.0070  0.0036
  348SOL     OW 4310   1.403   4.272   0.070 -0.4149  0.1305 -0.1160
  348SOL    HW1 4311   1.374   4.354   0.109 -0.2609  0.0531  0.1683
  348SOL    HW2 4312   1.403   4.214   0.146  1.4090 -0.1731 -0.3037
  348SOL     MW 4313   1.399   4.275   0.085  0.0050  0.0070  0.0036
  349SOL     OW 4314   2.302   2.912   2.713 -0.1150  0.1461 -0.1375
  349SOL    HW1 4315   2.304   2.988   2.771 -1.0686 -0.7606  1.1480
  349SOL    HW2 4316   2.314   2.949   2.626 -0.8484  0.0606 -0.2769
  349SOL     MW 4317   2.304   2.927   2.709  0.0050  0.0070  0.0036
  350SOL     OW 4318   2.629   4.705   2.568  0.0649  0.0192  0.1378
  350SOL    HW1 4319   2.723   4.701   2.585  0.0356  1.3124  0.6778
  350SOL    HW2 4320   2.596   4.630   2.617  2.7052 -0.4553  1.3143
  350SOL     MW 4321   2.637   4.695   2.577  0.0050  0.0070  0.0036
  351SOL     OW 4322   2.044   1.999   0.011 -0.1635 -0.1837  0.2488
  351SOL    HW1 4323   2.094   2.056  -0.048 -0.3854  1.0504  1.2238
  351SOL    HW2 4324   2.022   2.058   0.083 -0.5989  0.0483 -0.0700
  351SOL     MW 4325   2.048   2.015   0.012  0.0050  0.0070  0.0036
  352SOL     OW 4326   2.275   3.133   2.878  0.4430  0.0570 -0.3624
  352SOL    HW1 4327   2.188   3.164   2.905  0.7652  1.0568 -0.4249
  352SOL    HW2 4328   2.320   3.206   2.834  1.1534 -0.4699 -0.5294
  352SOL     MW 4329   2.270   3.147   2.876  0.0050  0.0070  0.0036
  353SOL     OW 4330   1.643   4.351   3.023  0.3953 -0.6776  0.1926
  353SOL    HW1 4331   1.647   4.446   3.029  0.4391 -0.6297 -0.4927
  353SOL    HW2 4332   1.554   4.329   3.051  1.2925 -1.6751  2.5495
  353SOL     MW 4333   1.632   4.361   3.027  0.0050  0.0070  0.0036
  354SOL     OW 4334   4.837   3.440   0.177  0.0668 -0.6704 -0.1260
  354SOL    HW1 4335   4.760   3.423   0.232 -1.1698  1.3830 -1.0842
  354SOL    HW2 4336   4.850   3.531   0.203 -1.2835 -0.9690  1.7941
  354SOL     MW 4337   4.828   3.450   0.188  0.0050  0.0070  0.0036
  355SOL     OW 4338   2.078   2.695   2.929  0.0272 -0.5815  0.1335
  355SOL    HW1 4339   2.055   2.734   2.844  0.6618 -1.4236 -0.4409
  355SOL    HW2 4340   2.064   2.771   2.985  1.1454  1.0727 -1.6625
  355SOL     MW 4341   2.073   2.710   2.925  0.0050  0.0070  0.0036
  356SOL     OW 4342   2.416   4.874   2.924 -0.0277  0.5224 -0.6578
  356SOL    HW1 4343   2.445   4.890   2.834 -0.3820  0.0741 -0.8525
  356SOL    HW2 4344   2.350   4.807   2.909  0.8335  0.1547 -3.2367
  356SOL     MW 4345   2.411   4.867   2.911  0.0050  0.0070  0.0036
  357SOL     OW 4346   2.563   4.953   2.683  0.3092 -0.2828 -0.2786
  357SOL    HW1 4347   2.598   4.869   2.654  1.2346 -0.4716  1.2399
  357SOL    HW2 4348   2.486   4.959   2.627 -0.2501 -0.0802  0.4982
  357SOL     MW 4349   2.558   4.943   2.672  0.0050  0.0070  0.0036
  358SOL     OW 4350   1.746   1.828   0.195 -0.1477  0.0480 -0.0488
  358SOL    HW1 4351   1.799   1.755   0.161  0.4231  0.2615  0.3760
  358SOL    HW2 4352   1.713   1.864   0.113  0.4322  1.0352  0.1301
  358SOL     MW 4353   1.749   1.823   0.180  0.0050  0.0070  0.0036
  359SOL     OW 4354   4.342   3.295   2.722  0.4268 -0.1844 -0.4258
  359SOL    HW1 4355   4.277   3.306   2.653  0.6598  1.5930 -0.4074
  359SOL    HW2 4356   4.306   3.236   2.787  0.5988  0.9146  0.7082
  359SOL     MW 4357   4.329   3.289   2.722  0.0050  0.0070  0.0036
  360SOL     OW 4358   3.938   4.314   0.290 -0.1707 -0.4026 -0.1087
  360SOL    HW1 4359   3.983   4.356   0.217  0.1715  0.5190  0.6028
  360SOL    HW2 4360   3.990   4.348   0.364  0.1152  0.4875 -0.6929
  360SOL     MW 4361   3.951   4.324   0.290  0.0050  0.0070  0.0036
  361SOL     OW 4362   2.863   4.933   0.002  0.5383  0.0650 -0.3277
  361SOL    HW1 4363   2.901   4.902   0.084 -0.4653  0.2585  0.2339
  361SOL    HW2 4364   2.775   4.960   0.030  0.2569 -0.1733 -0.9579
  361SOL     MW 4365   2.856   4.932   0.016  0.0050  0.0070  0.0036
  362SOL     OW 4366   4.276   3.059   2.467 -0.1865  0.0570  0.0463
  362SOL    HW1 4367   4.266   3.016   2.382  0.9023  0.5251 -0.3347
  362SOL    HW2 4368   4.366   3.093   2.461 -0.4690  0.8109  0.0068
  362SOL     MW 4369   4.287   3.057   2.455  0.0050  0.0070  0.0036
  363SOL     OW 4370   2.964   3.144   2.773  0.2421 -0.5446  0.3008
  363SOL    HW1 4371   2.896   3.141   2.706 -0.7797  1.1106  1.1997
  363SOL    HW2 4372   3.044   3.152   2.720 -0.0505  1.4315  0.0718
  363SOL     MW 4373   2.966   3.145   2.757  0.0050  0.0070  0.0036
  364SOL     OW 4374   3.730   5.033   2.946 -0.5115 -0.2264  0.0192
  364SOL    HW1 4375   3.766   5.026   2.858  2.6620  1.1770  1.0685
  364SOL    HW2 4376   3.785   4.973   2.997 -0.2378 -0.4594 -0.5483
  364SOL     MW 4377   3.742   5.024   2.941  0.0050  0.0070  0.0036
  365SOL     OW 4378   4.356   4.429   0.376  0.4577 -0.3204 -0.1105
  365SOL    HW1 4379   4.279   4.387   0.415  0.3287 -2.2380 -2.2286
  365SOL    HW2 4380   4.427   4.403   0.435  2.0205  1.1139 -1.2410
  365SOL     MW 4381   4.355   4.420   0.389  0.0050  0.0070  0.0036
  366SOL     OW 4382   3.555   3.455   0.306  0.1400 -0.0966 -0.3165
  366SOL    HW1 4383   3.481   3.461   0.366  2.9973  1.1130  3.5482
  366SOL    HW2 4384   3.603   3.391   0.360 -1.3161 -0.4410  0.6479
  366SOL     MW 4385   3.552   3.447   0.321  0.0050  0.0070  0.0036
  367SOL     OW 4386   2.271   3.775   2.542 -0.0001  0.4277 -0.5608
  367SOL    HW1 4387   2.212   3.746   2.473 -0.4059 -1.2227  0.4175
  367SOL    HW2 4388   2.356   3.736   2.522 -0.8932 -1.5958 -0.6545
  367SOL     MW 4389   2.274   3.766   2.530  0.0050  0.0070  0.0036
  368SOL     OW 4390   3.961   3.260   3.045 -0.2001 -0.3361 -0.0974
  368SOL    HW1 4391   4.008   3.207   2.980  0.2713 -1.2046  0.9205
  368SOL    HW2 4392   4.006   3.235   3.125 -0.0178 -0.9189 -0.3772
  368SOL     MW 4393   3.973   3.249   3.047  0.0050  0.0070  0.0036
  369SOL     OW 4394   0.675   4.525   0.146 -0.1687  0.3427 -0.5491
  369SOL    HW1 4395   0.694   4.596   0.084  1.5021  2.1929  1.9032
  369SOL    HW2 4396   0.604   4.559   0.200  0.8535  1.0299  0.3968
  369SOL     MW 4397   0.668   4.539   0.145  0.0050  0.0070  0.0036
  370SOL     OW 4398   3.280   3.083   0.200  0.6035  0.4956 -0.2923
  370SOL    HW1 4399   3.324   3.005   0.234 -1.5175 -0.1299  1.1718
  370SOL    HW2 4400   3.354   3.131   0.162  0.6664 -0.1112 -0.9591
  370SOL     MW 4401   3.296   3.079   0.199  0.0050  0.0070  0.0036
  371SOL     OW 4402   1.602   1.489   3.059  0.0149 -0.4472 -0.1313
  371SOL    HW1 4403   1.682   1.514   3.106 -0.1158  0.2601 -0.2700
  371SOL    HW2 4404   1.635   1.451   2.978 -2.1018 -0.3416 -1.0829
  371SOL     MW 4405   1.617   1.487   3.055  0.0050  0.0070  0.0036
  372SOL     OW 4406   1.560   3.428   2.874  0.0975  0.2265 -0.0377
  372SOL    HW1 4407   1.511   3.348   2.890  2.1203 -1.3839 -1.3375
  372SOL    HW2 4408   1.558   3.430   2.778 -0.8689 -0.9897 -0.0660
  372SOL     MW 4409   1.554   3.418   2.864  0.0050  0.0070  0.0036
  373SOL     OW 4410   5.036   3.876   0.005  0.6740  0.3065  0.3801
  373SOL    HW1 4411   5.121   3.862   0.047  0.6824  0.1131  0.2993
  373SOL    HW2 4412   5.046   3.832  -0.079 -1.5957  3.0834 -1.4868
  373SOL     MW 4413   5.049   3.868  -0.000  0.0050  0.0070  0.0036
  374SOL     OW 4414   4.190   5.081   0.415 -0.3673 -0.1451  0.1119
  374SOL    HW1 4415   4.257   5.148   0.414 -1.0742  0.5944 -1.9174
  374SOL    HW2 4416   4.138   5.096   0.495  0.3681 -1.5057  0.8871
  374SOL     MW 4417   4.192   5.092   0.425  0.0050  0.0070  0.0036
  375SOL     OW 4418   4.028   4.057   3.038  0.5800  0.0099  0.4903
  375SOL    HW1 4419   4.097   4.033   2.977  0.6104 -1.7914  1.1676
  375SOL    HW2 4420   3.951   4.009   3.008  0.3315 -0.0347  1.1699
  375SOL     MW 4421   4.027   4.047   3.026  0.0050  0.0070  0.0036
  376SOL     OW 4422   4.845   3.740   0.241 -0.1494  0.0781 -0.0594
  376SOL    HW1 4423   4.904   3.802   0.285 -0.0606  0.5030 -0.7614
  376SOL    HW2 4424   4.823   3.793   0.165 -1.8563  1.4991  1.3315
  376SOL     MW 4425   4.850   3.755   0.237  0.0050  0.0070  0.0036
  377SOL     OW 4426   4.018   2.835   0.009  0.2861 -0.0448  0.5002
  377SOL    HW1 4427   4.064   2.762  -0.031 -0.4306 -0.4369  0.3743
  377SOL    HW2 4428   3.961   2.860  -0.064  1.5244 -1.4956 -1.0422
  377SOL     MW 4429   4.016   2.829  -0.006  0.0050  0.0070  0.0036
  378SOL     OW 4430   3.244   0.092   0.092  0.0310  0.2093  0.1482
  378SOL    HW1 4431   3.225   0.078  -0.001 -0.2085  0.7105  0.1160
  378SOL    HW2 4432   3.160   0.123   0.124 -0.9474 -1.8470 -0.2908
  378SOL     MW 4433   3.231   0.094   0.084  0.0050  0.0070  0.0036
  379SOL     OW 4434   4.766   3.907   0.047  0.4642  0.1904  0.0414
  379SOL    HW1 4435   4.856   3.916   0.017  0.0407  2.1861 -0.7500
  379SOL    HW2 4436   4.737   3.997   0.034 -0.1393 -0.1149 -0.8007
  379SOL     MW 4437   4.774   3.920   0.041  0.0050  0.0070  0.0036
   5.12837   5.12837   3.07179
