# Supplementary material for: Resolving liquid-to-glass transitions of water under soft nanoconfinement
Source: Nat Commun. 2026 May 8;17:6224. doi: 10.1038/s41467-026-72955-y (PMC13369869; doi:10.1038/s41467-026-72955-y)
Supplement: Supplementary file 3 — Supplementary Data 1 [file 41467_2026_72955_MOESM3_ESM.zip › 240K/sim3/initial.gro]

Lamellar phy in tip4pice water
 4437
    1phy    C35    1   3.757   1.068   2.065  0.2356  0.0975  0.4850
    1phy    C33    2   3.718   1.062   1.915  0.8501 -0.8298  0.2174
    1phy    C34    3   3.842   1.032   1.833 -0.4782 -0.2649 -0.0162
    1phy    C32    4   3.610   0.955   1.883  0.3842 -0.0482  0.0742
    1phy    C31    5   3.464   1.010   1.876 -0.3468 -0.6008  0.5723
    1phy    C30    6   3.365   0.899   1.854  0.0757  0.0457 -0.5240
    1phy    C28    7   3.218   0.942   1.846 -0.7904 -0.6233  0.8815
    1phy    C29    8   3.180   0.951   1.693 -0.4379  0.0669 -0.1660
    1phy    C27    9   3.125   0.848   1.919 -0.0406 -0.1156 -1.0410
    1phy    C26   10   3.104   0.885   2.070  0.3818  0.0732  0.4315
    1phy    C25   11   3.036   0.770   2.148  0.5515  0.0640 -0.0623
    1phy    C23   12   2.975   0.802   2.286 -0.6387  0.2040  0.2976
    1phy    C24   13   2.830   0.855   2.281  0.8429  0.1642  0.0091
    1phy    C22   14   2.991   0.679   2.374  0.2622  0.2165  0.1025
    1phy    C21   15   3.020   0.714   2.516 -0.1096  0.3683 -0.9585
    1phy    C20   16   3.090   0.599   2.596 -0.6238  0.4844  0.1935
    1phy    C18   17   3.154   0.611   2.746  1.0660 -0.1167 -0.2946
    1phy    O01   18   3.047   0.648   2.841 -0.2418  0.4081 -0.2493
    1phy    H01   19   3.082   0.655   2.928 -1.0091  1.3829 -0.0040
    1phy    C19   20   3.194   0.463   2.762 -0.3736  0.1828  0.0359
    1phy    C13   21   3.278   0.714   2.768 -0.1352 -0.0554 -0.1507
    1phy     H3   22   3.351   0.704   2.684 -0.9072  0.5069 -0.8987
    1phy    O33   23   3.361   0.682   2.878  0.7188  0.3393  0.1789
    1phy    H1B   24   3.310   0.688   2.956 -1.3243  3.4460 -1.1956
    1phy    C12   25   3.245   0.863   2.766  0.2518  0.9911  0.0997
    1phy    O11   26   3.193   0.922   2.886  0.5800  0.7963  0.9538
    1phy    H1A   27   3.254   0.911   2.957  0.1141 -0.6922  1.1726
    2phy    C35   28   3.392   1.190   1.498  0.7885 -0.3952 -0.1040
    2phy    C33   29   3.483   1.298   1.551 -0.7494 -0.3119 -0.0514
    2phy    C34   30   3.443   1.330   1.692 -0.6088 -0.1119  0.4398
    2phy    C32   31   3.628   1.255   1.536  0.7742  0.3897 -0.1155
    2phy    C31   32   3.723   1.364   1.485 -0.4069 -0.0252 -0.6887
    2phy    C30   33   3.870   1.323   1.489 -0.1769  0.5243 -0.5788
    2phy    C28   34   3.982   1.415   1.439 -0.2711  0.1796  0.1190
    2phy    C29   35   4.015   1.525   1.543 -0.1504 -0.1378  0.2289
    2phy    C27   36   4.109   1.332   1.407 -0.0418 -0.4670 -0.0380
    2phy    C26   37   4.210   1.377   1.298 -0.0407 -0.2354 -0.1494
    2phy    C25   38   4.338   1.294   1.311 -0.5297  0.4561  0.5057
    2phy    C23   39   4.465   1.330   1.227 -0.3810  0.7794 -0.5035
    2phy    C24   40   4.584   1.291   1.317 -0.0277 -0.1186  0.0256
    2phy    C22   41   4.462   1.264   1.087  0.0412 -0.1234 -0.1134
    2phy    C21   42   4.556   1.321   0.977  0.5473  0.4220 -0.3958
    2phy    C20   43   4.546   1.239   0.852  0.0625  0.3463 -0.4035
    2phy    C18   44   4.616   1.282   0.715 -0.4311 -0.0366 -0.1876
    2phy    O01   45   4.560   1.409   0.672  0.3991 -0.6135  0.1595
    2phy    H01   46   4.548   1.400   0.580 -0.7024 -1.7761  0.3879
    2phy    C19   47   4.566   1.173   0.615  0.0105 -0.7369  0.0476
    2phy    C13   48   4.779   1.301   0.721  0.0581  0.3358  0.2663
    2phy     H3   49   4.785   1.393   0.784 -1.8833  1.1966 -0.7200
    2phy    O33   50   4.848   1.208   0.810 -0.7321  0.0637  0.1390
    2phy    H1B   51   4.795   1.191   0.885 -0.1383 -1.2399  0.2945
    2phy    C12   52   4.872   1.378   0.616 -0.0557  0.4228 -0.3773
    2phy    O11   53   4.947   1.302   0.518 -0.2433  0.0555 -0.0675
    2phy    H1A   54   5.022   1.263   0.559  0.7170  2.5169  0.7022
    3phy    C35   55   4.379   4.255   0.954  0.0588 -0.3308 -0.5456
    3phy    C33   56   4.257   4.343   0.949 -0.4078 -0.1999 -0.0875
    3phy    C34   57   4.131   4.253   0.940  0.1910 -0.4025 -0.3457
    3phy    C32   58   4.248   4.432   1.076 -0.4023  0.0357  0.0666
    3phy    C31   59   4.200   4.573   1.044 -0.3542  0.3056 -0.6941
    3phy    C30   60   4.186   4.661   1.169 -0.3252 -0.3055  0.3184
    3phy    C28   61   4.155   4.808   1.126  0.3411 -0.0923 -0.3185
    3phy    C29   62   4.069   4.872   1.239  0.4666  0.0382 -0.2537
    3phy    C27   63   4.288   4.888   1.116 -0.1887  0.1308 -0.3489
    3phy    C26   64   4.295   4.972   0.990  0.3086 -0.0002 -0.5003
    3phy    C25   65   4.434   5.026   0.954  0.3407 -0.3498  0.1455
    3phy    C23   66   4.443   5.118   0.835 -0.3736 -0.3905  0.3473
    3phy    C24   67   4.494   5.263   0.878  0.1645  0.0839  0.0955
    3phy    C22   68   4.559   5.075   0.748 -0.0541  0.2296  0.4993
    3phy    C21   69   4.522   5.052   0.604  0.1652  0.4701  0.3634
    3phy    C20   70   4.648   5.001   0.539 -0.4762  0.0709  0.5897
    3phy    C18   71   4.634   4.923   0.394  0.0614 -0.1531 -0.3592
    3phy    O01   72   4.524   4.830   0.415  0.1410 -0.5975  0.3183
    3phy    H01   73   4.460   4.867   0.471 -0.2386  0.2644 -0.6492
    3phy    C19   74   4.764   4.839   0.380  0.6559 -0.1819  0.4151
    3phy    C13   75   4.600   5.021   0.272  0.1342 -0.0051  0.0631
    3phy     H3   76   4.503   5.071   0.300  0.2587  0.6442 -0.6260
    3phy    O33   77   4.681   5.141   0.276  0.0407 -0.1956  0.0073
    3phy    H1B   78   4.747   5.138   0.210  1.3769  1.1109  1.2086
    3phy    C12   79   4.529   4.985   0.147 -0.3481 -1.2937  0.1855
    3phy    O11   80   4.612   4.992   0.033  0.4365 -0.3310  0.0791
    3phy    H1A   81   4.593   5.066  -0.022 -0.5846 -0.2544  0.5208
    4phy    C35   82   1.532   3.994   1.937  0.2207 -0.1478 -0.1107
    4phy    C33   83   1.388   4.007   1.880 -0.7429 -0.2254 -0.2875
    4phy    C34   84   1.316   3.876   1.874 -0.1669 -0.2350 -0.1993
    4phy    C32   85   1.308   4.119   1.950  0.0680 -0.3279  0.3005
    4phy    C31   86   1.326   4.259   1.892  0.2504  0.1663 -0.5387
    4phy    C30   87   1.257   4.383   1.954 -0.1050  0.0774  0.0859
    4phy    C28   88   1.321   4.521   1.917  0.3306  0.0565  0.2449
    4phy    C29   89   1.275   4.568   1.780 -0.0787  0.4722 -0.0942
    4phy    C27   90   1.238   4.619   2.004  0.3345 -0.1467 -0.6200
    4phy    C26   91   1.309   4.739   2.065 -0.5120  0.1273  0.0825
    4phy    C25   92   1.232   4.838   2.158  0.2323 -0.4769 -0.2229
    4phy    C23   93   1.329   4.936   2.224  0.0109 -0.4279 -0.1775
    4phy    C24   94   1.306   5.076   2.158 -0.3560  0.6431  0.0934
    4phy    C22   95   1.289   4.968   2.373  0.3365  0.3644 -0.0802
    4phy    C21   96   1.364   4.886   2.478 -0.0260  0.0249  0.1826
    4phy    C20   97   1.291   4.882   2.615  0.2556  0.6804 -0.1602
    4phy    C18   98   1.345   4.802   2.735 -0.4535  0.3100 -0.1667
    4phy    O01   99   1.481   4.830   2.765 -0.0870 -0.0306  0.0863
    4phy    H01  100   1.535   4.791   2.698 -1.7548 -1.7853 -0.3315
    4phy    C19  101   1.271   4.863   2.859 -0.2634 -0.2041 -0.1754
    4phy    C13  102   1.326   4.642   2.719  0.0156 -0.8412 -0.2486
    4phy     H3  103   1.360   4.614   2.616  3.1499  1.4970  0.0197
    4phy    O33  104   1.186   4.611   2.716  0.3430 -0.1593  0.0276
    4phy    H1B  105   1.138   4.688   2.693  0.3120 -0.0665  0.4031
    4phy    C12  106   1.400   4.545   2.818  0.0972  0.1156  0.5639
    4phy    O11  107   1.544   4.544   2.793 -0.5143 -0.0510 -0.1707
    4phy    H1A  108   1.579   4.506   2.872  0.2645  0.1755 -0.3905
    5phy    C35  109   0.181   0.244   1.953 -0.1897 -0.1243 -0.1542
    5phy    C33  110   0.111   0.353   2.036 -0.0231  0.3775  0.3347
    5phy    C34  111   0.211   0.457   2.063 -0.3678  0.2116  0.1048
    5phy    C32  112  -0.021   0.407   1.972 -1.0774  0.5667  0.3335
    5phy    C31  113  -0.124   0.459   2.075 -0.0801 -0.2315 -0.5099
    5phy    C30  114  -0.249   0.532   2.025 -0.0530 -0.9216 -0.4654
    5phy    C28  115  -0.326   0.597   2.139  0.2441  0.3773  0.2046
    5phy    C29  116  -0.357   0.747   2.112 -0.4305  0.3100  0.4405
    5phy    C27  117  -0.456   0.515   2.160 -0.2997  0.0817 -0.5203
    5phy    C26  118  -0.488   0.482   2.311 -0.2822  0.1622  0.2072
    5phy    C25  119  -0.622   0.401   2.311 -0.0595  0.2542  0.4865
    5phy    C23  120  -0.672   0.353   2.448 -0.2722  0.1176  0.0432
    5phy    C24  121  -0.828   0.354   2.455 -0.2743  0.1196  0.1554
    5phy    C22  122  -0.604   0.220   2.490  0.4078 -0.3378 -0.0801
    5phy    C21  123  -0.572   0.197   2.642  0.6780  0.0473 -0.1801
    5phy    C20  124  -0.511   0.063   2.670  0.0183 -0.3321 -0.0728
    5phy    C18  125  -0.463   0.019   2.811  0.4593  0.0346 -0.6795
    5phy    O01  126  -0.568   0.035   2.902 -0.1611  0.0737 -0.8439
    5phy    H01  127  -0.636   0.087   2.865 -0.3172  0.2602 -0.3112
    5phy    C19  128  -0.435  -0.137   2.796 -0.6026 -0.3561 -0.2530
    5phy    C13  129  -0.333   0.113   2.866  0.7168  0.1008 -0.2002
    5phy     H3  130  -0.363   0.221   2.862  1.5320  0.3703  0.6876
    5phy    O33  131  -0.229   0.114   2.772 -0.1656 -0.3003 -0.0905
    5phy    H1B  132  -0.254   0.097   2.684 -1.4134 -2.4852  0.5941
    5phy    C12  133  -0.267   0.090   3.005  0.6439 -0.1559  0.0360
    5phy    O11  134  -0.345   0.115   3.119  0.5551  0.1634 -0.0995
    5phy    H1A  135  -0.406   0.184   3.098 -1.1870 -1.5392 -0.9419
    6phy    C35  136   0.104   2.007   1.037  0.3795 -0.0696  0.2106
    6phy    C33  137   0.044   2.140   0.992  0.0726  0.6046 -0.5399
    6phy    C34  138  -0.079   2.172   1.076 -0.1479 -0.6133  0.5277
    6phy    C32  139   0.138   2.255   1.025 -0.3431  0.4126  0.3851
    6phy    C31  140   0.217   2.311   0.907  0.0696  0.2175  0.0666
    6phy    C30  141   0.341   2.381   0.957  0.3708 -0.1755 -0.3119
    6phy    C28  142   0.456   2.402   0.855 -0.1212 -0.2102 -0.1130
    6phy    C29  143   0.501   2.546   0.837 -0.0147  0.0358  0.2504
    6phy    C27  144   0.573   2.306   0.892 -0.0310 -0.1053 -0.3171
    6phy    C26  145   0.640   2.248   0.772 -0.6264  0.1802 -0.5402
    6phy    C25  146   0.733   2.135   0.805  0.3200 -0.3046 -0.0897
    6phy    C23  147   0.817   2.086   0.685 -0.0774  0.3319 -0.5886
    6phy    C24  148   0.938   2.170   0.649  0.5588  0.0169  0.1171
    6phy    C22  149   0.872   1.945   0.732  0.0809 -0.1570  0.1753
    6phy    C21  150   0.868   1.823   0.638 -0.1755 -0.0666 -0.3390
    6phy    C20  151   0.902   1.690   0.705  0.6200  0.1451 -0.0586
    6phy    C18  152   0.912   1.562   0.612 -0.1908  0.0816 -0.3133
    6phy    O01  153   0.786   1.538   0.538  0.5575 -0.2971  0.4184
    6phy    H01  154   0.806   1.473   0.474  0.1128 -1.6900  1.6360
    6phy    C19  155   0.908   1.441   0.707 -0.2336 -0.1763 -0.6391
    6phy    C13  156   1.036   1.566   0.510  0.7984  0.5525  0.1550
    6phy     H3  157   1.011   1.652   0.443 -1.3901  1.3580  1.9122
    6phy    O33  158   1.164   1.617   0.562  0.3057  0.0924  0.5756
    6phy    H1B  159   1.182   1.699   0.521  0.7831  0.3930  1.3689
    6phy    C12  160   1.046   1.488   0.380 -0.2388  0.4901  0.0842
    6phy    O11  161   0.934   1.413   0.349  0.0865  0.3639  0.0218
    6phy    H1A  162   0.937   1.399   0.256  0.2386  1.9217 -0.2451
    7phy    C35  163   5.090   4.493   1.739 -0.8553  0.1229  0.8458
    7phy    C33  164   5.121   4.638   1.722  0.3331 -0.1427  0.1681
    7phy    C34  165   5.146   4.659   1.578 -0.6387 -0.0703 -0.3351
    7phy    C32  166   5.001   4.720   1.773  0.0536  0.1061 -0.4912
    7phy    C31  167   5.026   4.875   1.798  0.5645 -0.1082 -0.0038
    7phy    C30  168   4.895   4.945   1.832  0.7934 -0.1369 -0.0907
    7phy    C28  169   4.897   5.100   1.857 -0.4805 -0.2644  0.6700
    7phy    C29  170   4.817   5.174   1.749 -0.3407 -0.4174  0.3813
    7phy    C27  171   4.828   5.133   1.988  0.3691 -0.1595  0.3773
    7phy    C26  172   4.928   5.176   2.093  0.1783 -0.6921 -0.5601
    7phy    C25  173   4.874   5.216   2.234 -0.3209  0.2100 -0.3329
    7phy    C23  174   4.969   5.252   2.347 -0.3517 -0.0284  0.0212
    7phy    C24  175   4.921   5.369   2.429  0.1744  0.4771  0.2883
    7phy    C22  176   4.966   5.125   2.433  0.3393  0.0443 -0.1836
    7phy    C21  177   5.097   5.092   2.502 -0.5909 -0.3137  0.0065
    7phy    C20  178   5.078   4.992   2.626 -0.1233  0.4400  0.1195
    7phy    C18  179   5.182   4.994   2.740 -0.8394  0.0565  0.1604
    7phy    O01  180   5.191   5.132   2.781 -0.4345 -0.7051  0.2763
    7phy    H01  181   5.108   5.167   2.808  0.9397  2.6728  0.6577
    7phy    C19  182   5.108   4.915   2.854 -0.1600 -0.6757 -0.3762
    7phy    C13  183   5.330   4.939   2.698  0.9132  0.4207 -1.0428
    7phy     H3  184   5.344   4.969   2.591 -0.6376  0.6928 -1.1984
    7phy    O33  185   5.332   4.797   2.682  0.0428  0.0660 -0.4442
    7phy    H1B  186   5.396   4.769   2.620 -0.1480 -1.1816 -0.1131
    7phy    C12  187   5.451   4.987   2.785  0.0078  0.1155 -0.2208
    7phy    O11  188   5.467   5.123   2.800  0.0072  0.0992 -0.4485
    7phy    H1A  189   5.381   5.161   2.796 -0.8286 -1.7231 -0.7234
    8phy    C35  190   4.841   4.968   1.437 -0.1171 -0.3075  0.1322
    8phy    C33  191   4.730   5.016   1.357  0.0777 -0.2619 -0.1710
    8phy    C34  192   4.604   4.939   1.397  0.6605  0.0077  0.2088
    8phy    C32  193   4.720   5.165   1.380  0.2416 -0.8548 -0.5679
    8phy    C31  194   4.671   5.243   1.259  0.0477 -0.0314  0.0102
    8phy    C30  195   4.708   5.399   1.273 -0.9556  0.2099  0.4173
    8phy    C28  196   4.620   5.481   1.179 -0.0762 -0.1459 -0.0449
    8phy    C29  197   4.509   5.546   1.266  0.3196  0.1596 -0.0984
    8phy    C27  198   4.700   5.585   1.104  0.2174 -0.0233 -0.4186
    8phy    C26  199   4.646   5.630   0.969 -0.1787  0.2574 -0.6014
    8phy    C25  200   4.687   5.776   0.931 -0.1999  0.2336 -0.1701
    8phy    C23  201   4.661   5.830   0.789 -0.5771  0.4233 -0.0215
    8phy    C24  202   4.676   5.978   0.801  0.5821 -0.1277  0.6633
    8phy    C22  203   4.763   5.774   0.687  0.3901  0.8481  0.1914
    8phy    C21  204   4.711   5.717   0.557  0.6724 -0.0827 -0.0574
    8phy    C20  205   4.815   5.639   0.474 -0.4992  0.3033 -0.8304
    8phy    C18  206   4.792   5.625   0.316 -0.3501 -0.9143 -0.3746
    8phy    O01  207   4.661   5.577   0.288  0.0389  0.1335  0.1360
    8phy    H01  208   4.647   5.499   0.337 -1.0410  0.6370  0.6619
    8phy    C19  209   4.887   5.513   0.273 -0.3077 -0.5022  0.1336
    8phy    C13  210   4.814   5.765   0.243  0.4667 -0.0652  0.1482
    8phy     H3  211   4.729   5.826   0.283 -1.0285 -0.7273 -1.8931
    8phy    O33  212   4.919   5.856   0.291  0.2244  0.1450  0.8546
    8phy    H1B  213   4.884   5.942   0.299  0.6730  0.5471 -0.9611
    8phy    C12  214   4.763   5.805   0.102 -0.3159  0.1579  0.4579
    8phy    O11  215   4.655   5.733   0.053  0.1166  0.2719  0.0379
    8phy    H1A  216   4.636   5.665   0.115 -0.6639  0.5902  0.1666
    9phy    C35  217   0.158   0.730   1.846 -0.1884  0.4705 -0.2785
    9phy    C33  218   0.071   0.830   1.763  0.2091 -0.0908  0.3654
    9phy    C34  219   0.152   0.872   1.640  0.0642 -0.1160  0.6000
    9phy    C32  220  -0.072   0.770   1.734 -0.1309 -0.0959  0.6670
    9phy    C31  221  -0.180   0.885   1.707 -0.4502  0.5175  0.3505
    9phy    C30  222  -0.309   0.821   1.661 -0.2490  0.5330 -0.3386
    9phy    C28  223  -0.437   0.900   1.652  0.5277 -0.1535 -0.0276
    9phy    C29  224  -0.484   0.913   1.507 -0.0488 -0.0742 -0.1578
    9phy    C27  225  -0.556   0.851   1.738 -0.0535 -0.1218  0.5124
    9phy    C26  226  -0.574   0.929   1.872 -0.2512 -0.4780  0.2803
    9phy    C25  227  -0.712   0.907   1.928  0.4397  0.0189 -0.0563
    9phy    C23  228  -0.734   0.984   2.059 -0.6024  0.1527 -0.0231
    9phy    C24  229  -0.849   1.085   2.049  0.2103  0.1922 -0.0351
    9phy    C22  230  -0.752   0.885   2.172  0.6257 -0.0346  0.3692
    9phy    C21  231  -0.701   0.925   2.307 -0.4727 -0.1295  0.3621
    9phy    C20  232  -0.714   0.809   2.400  0.1694  0.1555  0.1203
    9phy    C18  233  -0.668   0.823   2.550  0.0312  1.1086  0.0056
    9phy    O01  234  -0.709   0.946   2.613 -0.2653  0.5265  0.0742
    9phy    H01  235  -0.654   0.950   2.689  0.8870  0.9058 -0.7531
    9phy    C19  236  -0.760   0.724   2.625  0.3922 -0.1728 -0.0266
    9phy    C13  237  -0.515   0.792   2.580  0.5235 -0.0008  0.6298
    9phy     H3  238  -0.489   0.698   2.526  1.1293  1.7085 -2.2280
    9phy    O33  239  -0.486   0.760   2.720  0.7071  0.0468  0.0681
    9phy    H1B  240  -0.471   0.838   2.770  1.4346 -0.1808  0.2279
    9phy    C12  241  -0.410   0.895   2.535  0.6483  0.0298  0.4410
    9phy    O11  242  -0.383   1.008   2.617 -0.1521  0.0884 -0.5984
    9phy    H1A  243  -0.465   1.027   2.659 -0.1379  0.1868 -0.6179
   10phy    C35  244   0.712   1.249   1.431 -0.4519  0.5332 -0.6084
   10phy    C33  245   0.637   1.362   1.505 -1.2234 -0.1448  0.1910
   10phy    C34  246   0.691   1.363   1.647  0.0358 -0.0264  0.0574
   10phy    C32  247   0.673   1.496   1.442  0.0753  0.1851 -0.1898
   10phy    C31  248   0.556   1.551   1.359 -0.4861  0.5061  0.1498
   10phy    C30  249   0.592   1.683   1.289 -0.4452  0.3579  0.0954
   10phy    C28  250   0.484   1.758   1.208 -1.1892  0.0669  0.2419
   10phy    C29  251   0.423   1.880   1.286 -0.0036  0.2490 -0.0145
   10phy    C27  252   0.538   1.801   1.071 -0.3586  0.4146 -0.4867
   10phy    C26  253   0.433   1.781   0.956  0.0402  0.0884 -0.4422
   10phy    C25  254   0.491   1.794   0.811  0.2858 -0.3292 -0.4717
   10phy    C23  255   0.376   1.775   0.711  0.0684  0.0294  0.5952
   10phy    C24  256   0.366   1.905   0.638 -0.2897 -0.1552  0.3156
   10phy    C22  257   0.416   1.665   0.605 -0.3038 -0.0099 -0.2748
   10phy    C21  258   0.295   1.577   0.577  0.1340  0.1455 -0.1797
   10phy    C20  259   0.343   1.473   0.478 -0.3753  0.3101  0.0575
   10phy    C18  260   0.232   1.396   0.400 -0.3384 -0.4278 -0.1209
   10phy    O01  261   0.155   1.322   0.498  0.1593 -0.1881  0.0539
   10phy    H01  262   0.199   1.299   0.578 -0.1947 -2.0167 -0.2062
   10phy    C19  263   0.310   1.287   0.327 -0.2308  0.5514 -0.3598
   10phy    C13  264   0.140   1.484   0.298  0.2819 -0.0660 -0.7441
   10phy     H3  265   0.071   1.543   0.365  1.0782 -1.0193  0.9665
   10phy    O33  266   0.202   1.595   0.238  0.3167  0.0870 -0.3181
   10phy    H1B  267   0.286   1.576   0.200  0.8281 -0.2528  0.9211
   10phy    C12  268  -0.002   1.441   0.229 -0.5799 -0.1331 -0.1032
   10phy    O11  269   0.011   1.411   0.090  0.3165 -0.0240  0.0386
   10phy    H1A  270   0.028   1.491   0.044 -1.6364 -0.4311 -1.5542
   11phy    C35  271   0.270   1.857   1.735 -0.4899  0.0219 -0.3885
   11phy    C33  272   0.316   1.713   1.731  0.2955 -0.0707  0.0690
   11phy    C34  273   0.456   1.704   1.699 -0.9093 -0.0204  0.1257
   11phy    C32  274   0.282   1.642   1.860 -0.2230  0.4147  0.0191
   11phy    C31  275   0.227   1.503   1.836 -0.0037  0.6166  0.2476
   11phy    C30  276   0.232   1.419   1.962  0.2275 -0.5450 -0.2848
   11phy    C28  277   0.189   1.274   1.939  0.0397  0.1160  0.1353
   11phy    C29  278   0.301   1.188   1.878  0.1525 -0.0527 -0.0855
   11phy    C27  279   0.146   1.210   2.070  0.4053 -0.3165  0.5798
   11phy    C26  280  -0.008   1.221   2.099  0.0941  0.6806 -0.2012
   11phy    C25  281  -0.042   1.210   2.254 -0.3454  0.5753 -0.0535
   11phy    C23  282  -0.188   1.248   2.304 -0.6007  0.1170 -0.0936
   11phy    C24  283  -0.279   1.124   2.276 -0.7495 -0.0119 -0.0502
   11phy    C22  284  -0.188   1.284   2.452 -0.0700  0.1027  0.1130
   11phy    C21  285  -0.245   1.422   2.489  0.4701  0.0034 -0.6030
   11phy    C20  286  -0.229   1.453   2.637  0.0427  0.3328 -0.1478
   11phy    C18  287  -0.226   1.604   2.692  0.1598  0.6991 -0.2011
   11phy    O01  288  -0.349   1.664   2.641  0.0457 -0.3905  0.5648
   11phy    H01  289  -0.422   1.607   2.657 -1.4432  1.6722  1.5820
   11phy    C19  290  -0.245   1.587   2.845 -0.1767 -0.4351 -0.3101
   11phy    C13  291  -0.091   1.684   2.651  0.0384  0.4734 -0.0833
   11phy     H3  292  -0.057   1.647   2.551  1.1359  0.7106  0.1876
   11phy    O33  293   0.026   1.654   2.733 -0.0157  0.0906  0.2900
   11phy    H1B  294   0.101   1.638   2.678 -0.9713  2.1501 -1.7761
   11phy    C12  295  -0.110   1.837   2.621 -0.0017 -0.0712  0.2253
   11phy    O11  296  -0.221   1.883   2.548  0.3239 -0.0122 -0.0303
   11phy    H1A  297  -0.287   1.823   2.576  0.9062 -0.9882 -0.6895
   12phy    C35  298   1.189   1.902   1.982  0.1679 -0.3096 -0.1777
   12phy    C33  299   1.113   1.866   2.109 -0.6211 -0.3166 -0.3738
   12phy    C34  300   1.209   1.837   2.225 -0.2814  0.1929  0.4796
   12phy    C32  301   1.025   1.983   2.138  0.3216  0.3246 -0.1716
   12phy    C31  302   0.891   1.957   2.205 -0.2656 -0.6413 -0.0170
   12phy    C30  303   0.819   2.088   2.236 -0.3287 -0.3984  0.2449
   12phy    C28  304   0.681   2.094   2.294 -0.0224 -0.2569 -0.0532
   12phy    C29  305   0.661   2.234   2.339 -0.0549 -0.2054  0.2867
   12phy    C27  306   0.573   2.054   2.195  0.0085  0.0395  0.0926
   12phy    C26  307   0.474   1.964   2.266  0.3283 -0.0796  0.3653
   12phy    C25  308   0.354   1.921   2.186  0.0127 -0.0505 -0.1449
   12phy    C23  309   0.243   1.859   2.269  0.2516 -0.5983 -0.0578
   12phy    C24  310   0.108   1.899   2.214 -0.0295 -0.1345  0.5069
   12phy    C22  311   0.261   1.706   2.275 -0.0697  0.5018 -0.1310
   12phy    C21  312   0.273   1.651   2.414  0.4274 -0.6547  0.4056
   12phy    C20  313   0.285   1.495   2.415  0.2225  0.1026  0.6433
   12phy    C18  314   0.303   1.425   2.553  0.2023  0.5420 -0.3931
   12phy    O01  315   0.209   1.480   2.649  0.5870 -0.7925 -0.2771
   12phy    H01  316   0.209   1.428   2.728 -0.0770  1.7731  1.5261
   12phy    C19  317   0.253   1.286   2.517  0.1549  0.2386 -0.0312
   12phy    C13  318   0.454   1.437   2.606  0.0509 -0.3099  0.8037
   12phy     H3  319   0.482   1.544   2.590 -0.7500 -0.3845 -1.4509
   12phy    O33  320   0.549   1.373   2.519  0.2183  0.1988  0.5856
   12phy    H1B  321   0.596   1.435   2.465 -1.1544  1.0829  0.3470
   12phy    C12  322   0.492   1.400   2.753  0.1355 -0.4128 -0.3602
   12phy    O11  323   0.542   1.273   2.777 -0.3531  0.1227  0.1603
   12phy    H1A  324   0.594   1.257   2.701  1.0050  0.9177  0.8807
   13phy    C35  325   4.714   2.293   1.386  0.2662  0.4378  0.1681
   13phy    C33  326   4.821   2.396   1.433  0.5169  0.5441  0.8059
   13phy    C34  327   4.956   2.337   1.413  0.1399 -0.4265 -0.1170
   13phy    C32  328   4.795   2.540   1.375 -0.1076  0.2146  0.3413
   13phy    C31  329   4.857   2.655   1.455 -0.4505 -0.8991 -0.2554
   13phy    C30  330   4.857   2.795   1.394  0.2578 -0.1138  0.4335
   13phy    C28  331   4.876   2.910   1.492  0.3095 -0.0466 -0.8585
   13phy    C29  332   4.952   3.026   1.422  0.1746 -0.0616 -0.1423
   13phy    C27  333   4.746   2.966   1.561 -1.0292 -0.0867  0.0720
   13phy    C26  334   4.748   2.967   1.714 -0.0103  0.3031 -0.3224
   13phy    C25  335   4.631   3.046   1.771  0.0385  0.1935  0.0545
   13phy    C23  336   4.638   3.062   1.923  0.5186 -0.2095 -0.1962
   13phy    C24  337   4.642   3.206   1.965 -0.2484 -0.3397  0.2637
   13phy    C22  338   4.510   3.012   1.999 -0.2803 -0.3005 -0.3797
   13phy    C21  339   4.495   2.857   2.030 -0.1269 -0.3965 -0.1376
   13phy    C20  340   4.350   2.834   2.069  0.1972  0.1501 -0.6809
   13phy    C18  341   4.311   2.781   2.217  0.2682 -0.5823  0.4432
   13phy    O01  342   4.389   2.850   2.315 -0.3352  0.0662 -0.0357
   13phy    H01  343   4.480   2.832   2.303 -0.2740  0.1764  0.2505
   13phy    C19  344   4.169   2.837   2.229 -0.2400 -0.2311  0.1681
   13phy    C13  345   4.319   2.619   2.244 -0.0356  0.1283 -1.2174
   13phy     H3  346   4.251   2.564   2.174  1.4674 -1.7846 -1.2727
   13phy    O33  347   4.264   2.582   2.371 -0.3479  0.3644 -0.0244
   13phy    H1B  348   4.296   2.641   2.437 -1.3873  1.2066 -0.2576
   13phy    C12  349   4.461   2.547   2.233 -0.2625 -0.0007 -0.7043
   13phy    O11  350   4.568   2.581   2.320 -0.0199  0.5930 -0.3006
   13phy    H1A  351   4.545   2.544   2.403  0.0173  1.9110  0.3209
   14phy    C35  352   4.599   2.863   0.994 -0.4126  0.0002  0.3163
   14phy    C33  353   4.519   2.989   1.010 -0.3258 -0.2878  0.2457
   14phy    C34  354   4.372   2.957   1.048 -0.1434 -0.2424  0.2098
   14phy    C32  355   4.593   3.093   1.094 -0.0528 -0.2239 -0.9341
   14phy    C31  356   4.572   3.240   1.063  0.3738 -0.1399 -0.1973
   14phy    C30  357   4.653   3.343   1.146  0.2806 -0.0582  0.0327
   14phy    C28  358   4.638   3.492   1.107 -0.8030  0.3600 -0.7993
   14phy    C29  359   4.623   3.586   1.229  0.2831 -0.3355 -0.3559
   14phy    C27  360   4.749   3.546   1.021  0.0821 -0.2810  0.0167
   14phy    C26  361   4.746   3.571   0.869  0.4974 -0.6906 -0.1959
   14phy    C25  362   4.884   3.624   0.824  0.7824 -0.2007  0.7731
   14phy    C23  363   4.895   3.620   0.670  0.1903 -0.1058  0.1213
   14phy    C24  364   4.873   3.754   0.599  0.1952 -0.5524 -0.0198
   14phy    C22  365   5.037   3.564   0.628  0.2326  0.0049  0.4906
   14phy    C21  366   5.039   3.494   0.493 -0.3022  0.0313 -0.0190
   14phy    C20  367   5.178   3.435   0.460  0.3552 -0.3289 -0.3686
   14phy    C18  368   5.220   3.358   0.331  0.3607 -0.5522  0.4609
   14phy    O01  369   5.114   3.266   0.301  0.1940 -0.0881 -0.3486
   14phy    H01  370   5.038   3.315   0.276  0.6971 -0.6559 -3.4678
   14phy    C19  371   5.344   3.277   0.361  0.1585 -0.3658  0.2305
   14phy    C13  372   5.246   3.466   0.211 -0.7813  0.3144 -1.2625
   14phy     H3  373   5.156   3.532   0.219 -0.5424  0.5113  0.1869
   14phy    O33  374   5.342   3.568   0.240 -0.1648 -0.6277 -0.2795
   14phy    H1B  375   5.426   3.544   0.206  1.2906  1.4607  1.5724
   14phy    C12  376   5.220   3.457   0.060 -0.9388 -0.1569  0.0001
   14phy    O11  377   5.337   3.445  -0.024  0.1431  0.0040  0.1851
   14phy    H1A  378   5.312   3.443  -0.114  0.4866  0.2998  0.0780
   15phy    C35  379   1.011   4.207   1.702  0.1052  0.4320  0.3698
   15phy    C33  380   0.938   4.339   1.694 -0.0791 -0.1517  0.0547
   15phy    C34  381   1.004   4.423   1.579  0.2734  0.1524  0.5116
   15phy    C32  382   0.785   4.319   1.684 -0.0906 -0.1744  0.3410
   15phy    C31  383   0.713   4.413   1.782  0.0763  0.2981  0.1084
   15phy    C30  384   0.563   4.374   1.767  0.1593 -0.3687  0.1263
   15phy    C28  385   0.458   4.462   1.840  0.6044 -0.0508 -0.1277
   15phy    C29  386   0.432   4.604   1.790  0.2971  0.2536 -0.4728
   15phy    C27  387   0.323   4.385   1.851  0.5424 -0.1785 -0.1183
   15phy    C26  388   0.284   4.360   1.999 -0.3575 -0.7737 -0.0731
   15phy    C25  389   0.176   4.259   2.026 -0.0851  0.3374 -0.1642
   15phy    C23  390   0.162   4.219   2.178  0.3254 -0.6231  0.6737
   15phy    C24  391   0.022   4.229   2.236 -0.1867  0.1483 -0.4306
   15phy    C22  392   0.247   4.096   2.213 -0.3403  0.0154 -0.0586
   15phy    C21  393   0.309   4.092   2.351 -0.1896  0.2200 -0.2148
   15phy    C20  394   0.358   3.949   2.387  0.0419  0.5510  0.2143
   15phy    C18  395   0.418   3.925   2.531  0.4175  0.1492  0.4572
   15phy    O01  396   0.331   3.976   2.632  0.1134 -0.2248 -0.3778
   15phy    H01  397   0.381   3.983   2.711 -1.8651  1.1250  0.8643
   15phy    C19  398   0.401   3.769   2.541 -0.0636  0.3596  0.3426
   15phy    C13  399   0.572   3.974   2.555 -0.2568  0.6456  0.3045
   15phy     H3  400   0.637   3.932   2.475  0.0731 -0.8861  1.3368
   15phy    O33  401   0.631   3.904   2.670  0.7163 -0.4751  0.5424
   15phy    H1B  402   0.711   3.941   2.701  1.4439 -1.0391 -0.6318
   15phy    C12  403   0.612   4.124   2.557 -0.2410  0.4410 -0.3733
   15phy    O11  404   0.561   4.205   2.657 -0.0864  0.4099  0.1784
   15phy    H1A  405   0.549   4.285   2.609 -2.2116 -0.3460 -0.6676
   16phy    C35  406   0.017   3.879   1.688  0.0979 -0.1528  0.0068
   16phy    C33  407  -0.085   3.985   1.664 -0.2492 -0.0433 -0.2009
   16phy    C34  408  -0.173   3.939   1.543 -0.2400 -0.2950  0.0595
   16phy    C32  409  -0.163   4.012   1.795 -0.0006 -0.6177 -0.2114
   16phy    C31  410  -0.216   4.155   1.800  0.1708 -1.1126  0.4002
   16phy    C30  411  -0.303   4.183   1.919  0.2564 -0.7885 -0.6462
   16phy    C28  412  -0.378   4.320   1.933  0.0770 -0.1440  0.1757
   16phy    C29  413  -0.523   4.307   1.880 -0.0961 -0.0548  0.0541
   16phy    C27  414  -0.388   4.378   2.078  0.1195 -0.1894 -0.2802
   16phy    C26  415  -0.254   4.443   2.137  0.1788 -0.1476  0.1432
   16phy    C25  416  -0.275   4.541   2.250  0.5878  0.0654 -0.2668
   16phy    C23  417  -0.152   4.624   2.280 -0.5733  0.6059 -0.5036
   16phy    C24  418  -0.163   4.766   2.227  0.0333 -0.4058  0.0499
   16phy    C22  419  -0.135   4.639   2.434  0.1787  0.2758 -0.0822
   16phy    C21  420  -0.053   4.529   2.511  0.1804  0.0121 -0.3117
   16phy    C20  421  -0.104   4.513   2.654 -0.2463  0.0402 -0.0438
   16phy    C18  422  -0.052   4.397   2.746 -0.8136 -0.4759  0.3181
   16phy    O01  423   0.090   4.424   2.772 -0.2779 -0.1018 -0.1346
   16phy    H01  424   0.136   4.353   2.732 -1.9501 -0.0262 -2.3682
   16phy    C19  425  -0.134   4.434   2.875 -0.3377 -0.0588  0.6262
   16phy    C13  426  -0.080   4.242   2.695 -0.3937 -0.5281 -0.0265
   16phy     H3  427  -0.176   4.239   2.637  0.0337 -1.2524 -0.7154
   16phy    O33  428  -0.108   4.148   2.798  0.2072 -0.6828  0.0594
   16phy    H1B  429  -0.064   4.142   2.881  0.4245  0.9961  0.0969
   16phy    C12  430   0.035   4.178   2.606  0.1276  0.0830 -0.3214
   16phy    O11  431   0.170   4.186   2.644 -0.7970 -0.2014 -0.2307
   16phy    H1A  432   0.208   4.103   2.626 -0.5404 -0.0533 -0.3860
   17phy    C35  433   4.073   4.643   2.259  0.1596 -0.0357  0.1675
   17phy    C33  434   4.093   4.572   2.125 -0.2033 -0.3763 -0.4689
   17phy    C34  435   4.098   4.686   2.026 -0.0550 -0.2350 -0.3262
   17phy    C32  436   4.217   4.482   2.106 -0.3457  0.6069  0.5635
   17phy    C31  437   4.188   4.333   2.124  0.4499  0.7596  0.0565
   17phy    C30  438   4.308   4.232   2.109 -0.2275  0.0675 -0.6661
   17phy    C28  439   4.283   4.074   2.111 -0.0124  0.1551 -0.2060
   17phy    C29  440   4.415   4.008   2.069 -0.1043  0.5236 -0.1542
   17phy    C27  441   4.227   4.016   2.244  0.0715 -0.8485 -0.4597
   17phy    C26  442   4.101   3.939   2.223  0.1914 -0.1811 -0.1103
   17phy    C25  443   4.037   3.873   2.350 -0.1512  0.6163 -0.4701
   17phy    C23  444   3.913   3.793   2.316 -0.0456 -0.2867 -0.4540
   17phy    C24  445   3.944   3.647   2.273 -0.1809  0.0519 -0.1727
   17phy    C22  446   3.827   3.788   2.442  0.7516 -0.3190 -1.0048
   17phy    C21  447   3.705   3.877   2.440  0.8938 -0.6370 -0.4674
   17phy    C20  448   3.594   3.845   2.539 -0.0435 -0.4389 -0.3720
   17phy    C18  449   3.500   3.960   2.596  0.2455  0.1686 -0.4982
   17phy    O01  450   3.432   4.034   2.490  0.1756  0.8475  0.0571
   17phy    H01  451   3.502   4.047   2.429  0.2876 -1.8269 -0.4865
   17phy    C19  452   3.396   3.862   2.655 -0.5176 -0.1076  0.0434
   17phy    C13  453   3.571   4.061   2.703 -0.0025 -0.6442  0.1870
   17phy     H3  454   3.665   4.098   2.655 -0.1206 -1.1461 -0.4505
   17phy    O33  455   3.623   3.994   2.819 -0.1944 -0.0741 -0.1030
   17phy    H1B  456   3.564   3.993   2.892  2.0314 -0.1306  1.8070
   17phy    C12  457   3.495   4.195   2.741 -0.8645  0.1124 -0.3770
   17phy    O11  458   3.392   4.199   2.839 -0.0158 -0.1445  0.2302
   17phy    H1A  459   3.343   4.277   2.825  1.2417  0.4581 -1.1013
   18phy    C35  460   0.582   3.660   1.191  0.5080  0.4291 -0.3179
   18phy    C33  461   0.659   3.561   1.104 -0.1110 -0.0570 -0.1454
   18phy    C34  462   0.802   3.566   1.141 -0.0659 -0.0349  0.4091
   18phy    C32  463   0.607   3.422   1.121  0.3243 -0.6357 -0.4980
   18phy    C31  464   0.585   3.361   0.987 -0.5773 -0.1104 -0.1199
   18phy    C30  465   0.597   3.209   0.990 -0.1949  0.5734 -0.2762
   18phy    C28  466   0.580   3.143   0.851  0.7542 -0.2668 -0.4709
   18phy    C29  467   0.704   3.065   0.823 -0.3115 -0.0557  0.0291
   18phy    C27  468   0.446   3.069   0.841 -0.4095 -0.1699  0.0745
   18phy    C26  469   0.389   3.039   0.704  0.4359  0.1812 -0.0939
   18phy    C25  470   0.275   2.935   0.710 -0.1792  0.0697 -0.0147
   18phy    C23  471   0.240   2.880   0.574  0.0181 -0.2413  0.0670
   18phy    C24  472   0.293   2.737   0.552 -0.6128 -0.4715 -0.1994
   18phy    C22  473   0.090   2.890   0.548  0.0349 -0.8407  0.7910
   18phy    C21  474   0.055   2.922   0.401  0.2111  0.2877 -0.0329
   18phy    C20  475  -0.095   2.921   0.376  0.9141 -0.0168  0.6813
   18phy    C18  476  -0.144   2.937   0.219  0.4555  0.2192 -0.0669
   18phy    O01  477  -0.081   3.058   0.167  0.1109  0.6803  0.1700
   18phy    H01  478  -0.036   3.097   0.240  1.5128  0.2478 -0.4390
   18phy    C19  479  -0.296   2.964   0.236 -0.3174 -0.0274 -0.2518
   18phy    C13  480  -0.106   2.817   0.119 -0.1657 -0.0863  0.1165
   18phy     H3  481   0.002   2.801   0.141 -0.5039 -1.4597  0.9200
   18phy    O33  482  -0.150   2.686   0.153  0.1597 -0.3538  0.0485
   18phy    H1B  483  -0.240   2.677   0.129  0.5380 -3.3467 -0.6320
   18phy    C12  484  -0.072   2.822  -0.035  0.1527 -0.1812  0.2748
   18phy    O11  485  -0.181   2.774  -0.112  0.2515 -0.6154 -0.1410
   18phy    H1A  486  -0.150   2.705  -0.168  2.6485 -0.3689  0.7852
   19phy    C35  487   3.955   4.036   1.147 -0.1374  0.3952  0.0429
   19phy    C33  488   3.949   4.115   1.277  0.5816 -0.4234 -0.7587
   19phy    C34  489   3.811   4.085   1.340  0.0985  0.4635  0.0029
   19phy    C32  490   4.052   4.074   1.381 -0.6162  0.0299 -0.1169
   19phy    C31  491   4.196   4.122   1.356  0.4254 -0.4536 -0.6007
   19phy    C30  492   4.303   4.061   1.449  0.4171  0.0910  0.3642
   19phy    C28  493   4.448   4.084   1.401 -0.0429 -0.5023 -0.0554
   19phy    C29  494   4.535   4.073   1.527  0.2239 -0.0567  0.6104
   19phy    C27  495   4.498   3.993   1.283  0.0965 -0.5636  0.1587
   19phy    C26  496   4.607   4.052   1.195 -0.0141 -0.1799 -0.0159
   19phy    C25  497   4.632   3.976   1.067 -0.2171 -0.2920  0.0365
   19phy    C23  498   4.734   4.044   0.974 -0.4254  0.0792  0.0862
   19phy    C24  499   4.876   4.003   1.003  0.1063  0.4281 -0.7028
   19phy    C22  500   4.713   4.003   0.826 -0.4444 -0.5268 -0.0585
   19phy    C21  501   4.706   4.122   0.727  0.1005 -0.0579  0.3270
   19phy    C20  502   4.669   4.092   0.575 -0.6733  0.2882 -0.5295
   19phy    C18  503   4.642   4.219   0.481  0.0695  0.5031 -0.1513
   19phy    O01  504   4.557   4.313   0.543  0.5386  0.4270 -0.6905
   19phy    H01  505   4.490   4.255   0.576  1.0263 -0.1452 -0.6916
   19phy    C19  506   4.574   4.153   0.361  0.7531 -0.8247 -0.1486
   19phy    C13  507   4.782   4.297   0.447 -0.1458 -0.3081 -0.2806
   19phy     H3  508   4.811   4.348   0.542 -0.1724  1.9930 -1.4390
   19phy    O33  509   4.901   4.225   0.424  0.0005 -0.0350  0.0275
   19phy    H1B  510   4.927   4.233   0.334  1.9968  0.4337  0.6054
   19phy    C12  511   4.781   4.439   0.376 -1.0149 -0.3508  0.3066
   19phy    O11  512   4.794   4.437   0.236 -0.1685 -0.2638  0.8266
   19phy    H1A  513   4.867   4.382   0.217  0.5809  0.5285  1.3195
   20phy    C35  514   4.513   0.233   1.893 -0.3626 -0.0349  0.2427
   20phy    C33  515   4.453   0.368   1.893  0.2479 -0.0656 -0.1821
   20phy    C34  516   4.468   0.437   1.758 -0.5367 -0.2851 -0.1780
   20phy    C32  517   4.315   0.368   1.959  0.0888  0.0971 -0.4494
   20phy    C31  518   4.252   0.497   2.015  0.4009 -0.7601  0.0885
   20phy    C30  519   4.116   0.492   2.090 -0.5239  0.6269  0.3155
   20phy    C28  520   4.089   0.622   2.174  0.2296  0.5132  0.3638
   20phy    C29  521   4.028   0.743   2.092 -0.2601  0.0572 -0.2708
   20phy    C27  522   3.987   0.587   2.288  0.5082  0.7168  0.3023
   20phy    C26  523   4.029   0.636   2.424 -0.3451  0.1881 -0.6654
   20phy    C25  524   3.925   0.598   2.527 -0.0296 -0.2147 -1.0890
   20phy    C23  525   3.971   0.620   2.670 -0.1025 -0.2467 -0.3608
   20phy    C24  526   3.870   0.704   2.750 -0.1786 -0.0287  0.3166
   20phy    C22  527   3.974   0.487   2.750  0.2052  0.0296 -0.5567
   20phy    C21  528   4.096   0.472   2.846 -0.6443  0.9026 -0.2568
   20phy    C20  529   4.095   0.333   2.913 -0.3340 -0.1661 -0.1216
   20phy    C18  530   4.188   0.308   3.035 -0.1211  0.2909 -0.6391
   20phy    O01  531   4.172   0.413   3.133  0.0374  0.5173  0.5306
   20phy    H01  532   4.213   0.491   3.101  0.7266 -0.2676 -0.5854
   20phy    C19  533   4.129   0.180   3.095  0.2614  0.4218 -0.4067
   20phy    C13  534   4.346   0.289   2.992 -0.0194  0.0174  0.4449
   20phy     H3  535   4.370   0.377   2.928 -2.6969  0.2311 -0.3827
   20phy    O33  536   4.364   0.181   2.904  0.1150  0.0896 -0.5495
   20phy    H1B  537   4.322   0.105   2.937  0.3966 -0.9745 -2.5107
   20phy    C12  538   4.464   0.287   3.100 -0.7520  0.0376 -0.5159
   20phy    O11  539   4.595   0.303   3.046 -0.0269  0.1167  0.9160
   20phy    H1A  540   4.597   0.377   2.988 -1.5568  2.1610  3.2357
   21phy    C35  541   4.815   4.547   1.447  0.6448 -0.4604 -0.3650
   21phy    C33  542   4.682   4.494   1.391  0.1184 -0.1501 -0.2760
   21phy    C34  543   4.602   4.481   1.518 -0.1920  0.4379  0.3826
   21phy    C32  544   4.605   4.568   1.278 -0.4865 -0.0628  0.2399
   21phy    C31  545   4.664   4.545   1.137  0.0562  0.1575  0.1776
   21phy    C30  546   4.612   4.627   1.024 -0.1187  0.0493 -0.0103
   21phy    C28  547   4.662   4.591   0.881  0.0084  0.0671  0.3269
   21phy    C29  548   4.548   4.591   0.784  0.1830 -0.4129 -0.1147
   21phy    C27  549   4.785   4.665   0.831 -0.0457  0.5466  0.7428
   21phy    C26  550   4.881   4.573   0.752  0.1759 -0.7705 -0.1658
   21phy    C25  551   5.021   4.640   0.729  0.2398 -0.4868 -0.0240
   21phy    C23  552   5.129   4.579   0.636  0.2594  0.2929  0.3423
   21phy    C24  553   5.233   4.688   0.607  0.2052 -0.1720 -0.1946
   21phy    C22  554   5.195   4.462   0.703  0.6247  0.0702  0.3024
   21phy    C21  555   5.147   4.341   0.625  0.1447 -0.2068 -0.2517
   21phy    C20  556   5.217   4.210   0.666 -0.5022  0.8408  0.1248
   21phy    C18  557   5.174   4.069   0.602 -0.1685 -0.7842  0.1931
   21phy    O01  558   5.029   4.068   0.598  0.3975 -0.1853  0.5623
   21phy    H01  559   4.998   4.120   0.527 -0.9692  0.0233  1.2787
   21phy    C19  560   5.204   3.974   0.719  0.4388  0.0680 -0.2837
   21phy    C13  561   5.231   4.031   0.456 -0.2060 -0.1388 -0.5127
   21phy     H3  562   5.207   4.118   0.390 -2.6951 -0.9241 -0.7479
   21phy    O33  563   5.376   4.037   0.443  0.1725 -0.4018  0.3669
   21phy    H1B  564   5.402   4.116   0.488 -1.3880  0.3554 -0.0109
   21phy    C12  565   5.159   3.949   0.348 -0.8094 -0.0780  0.4246
   21phy    O11  566   5.024   3.924   0.370 -0.1551  0.2661  0.2890
   21phy    H1A  567   5.005   3.933   0.461 -1.2324  0.1149  0.0919
   22phy    C35  568   2.804   3.075   0.994 -0.1757 -0.5220  0.0029
   22phy    C33  569   2.669   3.043   0.938 -0.0948 -0.0141  0.0010
   22phy    C34  570   2.582   2.947   1.028 -0.2948 -0.0571  0.1718
   22phy    C32  571   2.593   3.174   0.918  0.4280 -0.2758  0.8250
   22phy    C31  572   2.492   3.183   0.808  0.2608  0.6562  0.1703
   22phy    C30  573   2.428   3.322   0.806 -0.4477 -0.0981 -0.0025
   22phy    C28  574   2.306   3.343   0.717 -0.0431 -0.3874  0.1606
   22phy    C29  575   2.186   3.400   0.798 -0.6101  0.2696  0.9354
   22phy    C27  576   2.349   3.422   0.590 -0.1357 -0.7364  0.5882
   22phy    C26  577   2.258   3.384   0.471 -0.1130  0.4775 -0.4357
   22phy    C25  578   2.279   3.474   0.351 -0.1789  0.0029  0.1662
   22phy    C23  579   2.207   3.445   0.219 -0.1935  0.0786  0.6416
   22phy    C24  580   2.060   3.502   0.212 -0.0595  0.3107 -0.5498
   22phy    C22  581   2.292   3.499   0.098  0.6594  0.1599 -0.1424
   22phy    C21  582   2.263   3.449  -0.044 -0.1056 -0.5434 -0.0001
   22phy    C20  583   2.370   3.515  -0.127  0.4409 -0.1812 -0.3196
   22phy    C18  584   2.380   3.465  -0.274 -0.6539  0.5543 -0.5199
   22phy    O01  585   2.423   3.332  -0.272  0.3194  0.1888 -0.4824
   22phy    H01  586   2.513   3.319  -0.248  0.3716  0.3612 -0.5840
   22phy    C19  587   2.508   3.538  -0.326  0.0801  0.0944 -0.2439
   22phy    C13  588   2.250   3.477  -0.369 -0.1679 -0.4879  0.0806
   22phy     H3  589   2.166   3.424  -0.316 -1.5126  1.1831 -0.2803
   22phy    O33  590   2.187   3.609  -0.370  0.1132  0.0817 -0.0547
   22phy    H1B  591   2.228   3.650  -0.444  1.1014 -2.5501 -1.1103
   22phy    C12  592   2.220   3.391  -0.498  0.0623 -0.2796 -0.3209
   22phy    O11  593   2.256   3.438  -0.625  0.1989  0.3123  0.4353
   22phy    H1A  594   2.180   3.480  -0.659  0.1491 -0.8857 -1.0124
   23phy    C35  595   0.979   3.507   1.850 -0.1261 -0.3697 -0.1263
   23phy    C33  596   0.909   3.640   1.828 -0.3796 -0.4750  0.2714
   23phy    C34  597   0.821   3.633   1.707 -0.2815 -0.3187 -0.4319
   23phy    C32  598   0.852   3.703   1.956 -0.5298  0.0852  0.4327
   23phy    C31  599   0.838   3.852   1.956  0.0596 -0.2723  0.4705
   23phy    C30  600   0.823   3.915   2.093 -0.3203  0.3061 -0.1063
   23phy    C28  601   0.823   4.070   2.091 -1.4332 -0.7465  0.6851
   23phy    C29  602   0.697   4.133   2.031  0.2893 -0.4171 -0.8153
   23phy    C27  603   0.832   4.125   2.232  0.2923  0.4256 -0.3934
   23phy    C26  604   0.944   4.228   2.251  0.2089  0.1563 -0.3999
   23phy    C25  605   1.017   4.245   2.390 -0.4491 -0.2799  0.0131
   23phy    C23  606   1.146   4.328   2.384  0.2895 -0.5674 -0.2731
   23phy    C24  607   1.127   4.480   2.402 -0.2764 -0.0677 -0.1381
   23phy    C22  608   1.249   4.283   2.494  1.1139  0.1513 -0.1716
   23phy    C21  609   1.398   4.279   2.446 -0.4082 -0.5868  0.4090
   23phy    C20  610   1.510   4.261   2.549  0.8916 -0.3248  0.1239
   23phy    C18  611   1.659   4.292   2.517 -0.2168  0.2456  0.1842
   23phy    O01  612   1.675   4.429   2.493 -0.1427 -0.3749  0.1030
   23phy    H01  613   1.766   4.444   2.474 -0.5151  0.8513 -0.9305
   23phy    C19  614   1.730   4.280   2.651  0.3565 -0.2701  0.0044
   23phy    C13  615   1.724   4.196   2.399 -0.3097 -0.0768  0.5351
   23phy     H3  616   1.667   4.099   2.392 -0.2925  0.0165 -1.4519
   23phy    O33  617   1.858   4.145   2.425  0.5690  0.8667 -0.3619
   23phy    H1B  618   1.921   4.212   2.407  1.1328  0.5134  0.2400
   23phy    C12  619   1.704   4.245   2.249 -0.7403  0.6076 -0.0274
   23phy    O11  620   1.816   4.304   2.183  0.3485 -0.1924  0.3100
   23phy    H1A  621   1.869   4.232   2.157  0.1875 -0.3079  0.2949
   24phy    C35  622   0.870   4.727   1.387  0.8539  0.4475 -0.0637
   24phy    C33  623   0.786   4.859   1.365 -0.2772  0.1678  0.1754
   24phy    C34  624   0.751   4.891   1.223  0.3241  0.1118  0.1325
   24phy    C32  625   0.651   4.843   1.450 -0.0821 -0.0094 -0.1544
   24phy    C31  626   0.606   4.962   1.528  0.5864 -0.3495  0.1251
   24phy    C30  627   0.464   4.929   1.583 -0.2605  0.2288  0.4727
   24phy    C28  628   0.400   5.048   1.664 -0.2435  0.4189 -0.3624
   24phy    C29  629   0.312   5.142   1.584 -0.2445 -0.0048  0.1568
   24phy    C27  630   0.302   4.992   1.773  0.2977 -0.0983 -0.6496
   24phy    C26  631   0.341   5.007   1.919 -0.4842  0.0682  0.1589
   24phy    C25  632   0.231   4.959   2.014  0.3011 -0.5028  0.2353
   24phy    C23  633   0.277   4.985   2.161  0.7648 -0.0823  0.1202
   24phy    C24  634   0.189   5.092   2.227 -0.1084 -0.1734  0.2995
   24phy    C22  635   0.251   4.852   2.229  0.4427  0.2872 -0.1723
   24phy    C21  636   0.360   4.803   2.328 -0.3311 -0.1317 -0.6991
   24phy    C20  637   0.332   4.659   2.372  0.0131 -0.5169  0.2052
   24phy    C18  638   0.426   4.596   2.486  1.1188 -0.2259 -0.4895
   24phy    O01  639   0.423   4.668   2.611  0.1870  0.1303  0.4793
   24phy    H01  640   0.483   4.628   2.671 -0.2085 -0.1082  0.7242
   24phy    C19  641   0.352   4.464   2.519 -0.1420 -0.1582  0.0014
   24phy    C13  642   0.581   4.559   2.449 -0.4409 -0.1097  0.0244
   24phy     H3  643   0.591   4.519   2.345 -0.4875  0.0511 -0.0423
   24phy    O33  644   0.642   4.454   2.527  0.1419 -0.5980 -0.4101
   24phy    H1B  645   0.721   4.484   2.568 -1.4315  0.8735  1.7790
   24phy    C12  646   0.688   4.677   2.449 -0.0942 -0.0910  0.0481
   24phy    O11  647   0.736   4.717   2.578  0.1489 -0.3070  0.3503
   24phy    H1A  648   0.667   4.703   2.640 -0.3103  1.5514  0.3195
   25phy    C35  649   1.359   4.167   1.463 -0.1501  0.5582 -0.0465
   25phy    C33  650   1.326   4.168   1.316 -0.1630  0.2213  0.5883
   25phy    C34  651   1.374   4.043   1.243  0.1150  0.3382  0.1785
   25phy    C32  652   1.186   4.226   1.290  0.1909 -0.4604 -0.5353
   25phy    C31  653   1.168   4.296   1.155 -0.3911  0.1833 -0.4479
   25phy    C30  654   1.040   4.379   1.146  1.1212 -0.3304  0.0365
   25phy    C28  655   1.003   4.434   1.007 -0.1697  0.1232  0.4665
   25phy    C29  656   0.878   4.379   0.947  0.7146 -0.2754 -0.1292
   25phy    C27  657   1.001   4.590   1.020  0.2441 -0.1390  0.0240
   25phy    C26  658   1.031   4.667   0.889 -0.2832  0.4154 -0.5634
   25phy    C25  659   1.035   4.816   0.906 -0.0415  0.0294  0.3243
   25phy    C23  660   0.992   4.907   0.791  0.2430 -0.8626 -0.0766
   25phy    C24  661   0.943   5.036   0.856 -0.1973 -0.3530  0.0475
   25phy    C22  662   1.106   4.940   0.696  0.4108  0.3130  0.2018
   25phy    C21  663   1.122   4.840   0.577  0.5572 -0.3601 -0.2310
   25phy    C20  664   1.226   4.884   0.472 -0.3310 -0.0476  0.1810
   25phy    C18  665   1.243   4.807   0.336  0.4321  0.3357  0.1062
   25phy    O01  666   1.267   4.670   0.377  0.1374  0.3647 -0.1808
   25phy    H01  667   1.270   4.624   0.295 -0.0218  1.2656 -0.7138
   25phy    C19  668   1.375   4.854   0.277  0.0458  0.0491  0.3765
   25phy    C13  669   1.109   4.824   0.247 -1.0441 -0.1791  1.2556
   25phy     H3  670   1.030   4.776   0.310  0.4843 -2.1725  1.7414
   25phy    O33  671   1.051   4.953   0.243 -0.6094 -0.8958  0.1555
   25phy    H1B  672   1.067   5.014   0.313 -2.6902  1.5012 -1.2699
   25phy    C12  673   1.065   4.738   0.120 -0.8725  0.0402 -1.0166
   25phy    O11  674   1.151   4.629   0.083  0.0951  0.3575  0.1617
   25phy    H1A  675   1.100   4.595   0.011 -0.2343 -2.4200  1.5473
   26phy    C35  676   0.764   0.383   1.957  0.2488 -0.3181  0.3558
   26phy    C33  677   0.631   0.315   1.980  0.2145  0.2294 -0.2211
   26phy    C34  678   0.544   0.315   1.854  0.1981  0.2985 -0.1509
   26phy    C32  679   0.639   0.174   2.051 -0.0094 -0.9052  0.0136
   26phy    C31  680   0.667   0.169   2.202  0.1412  0.3123 -0.1020
   26phy    C30  681   0.696   0.032   2.260 -0.2522  0.0459  0.3320
   26phy    C28  682   0.696   0.040   2.416  0.2487  0.1952 -0.6482
   26phy    C29  683   0.604  -0.066   2.480  0.2557  0.7157  0.2171
   26phy    C27  684   0.838   0.013   2.472 -0.0425 -0.2460 -0.1275
   26phy    C26  685   0.872   0.118   2.582 -0.0566  0.4461 -0.0113
   26phy    C25  686   1.016   0.093   2.633  0.4392 -0.1575  0.3746
   26phy    C23  687   1.055   0.185   2.749 -0.8173 -0.1738  0.3108
   26phy    C24  688   1.117   0.102   2.867  0.2398 -0.1439 -0.1335
   26phy    C22  689   1.123   0.322   2.703 -0.0919 -0.1623 -0.2374
   26phy    C21  690   1.118   0.432   2.807  0.1906  0.1370 -0.2663
   26phy    C20  691   1.164   0.579   2.759 -0.2146 -0.3485  0.0282
   26phy    C18  692   1.195   0.694   2.867 -0.6403  0.9645  0.4796
   26phy    O01  693   1.298   0.644   2.959 -0.0972  0.3576  0.4445
   26phy    H01  694   1.342   0.713   3.006 -0.3691  1.7687 -1.2593
   26phy    C19  695   1.261   0.802   2.777 -0.3805  0.4107  0.4425
   26phy    C13  696   1.065   0.750   2.947 -0.5389  0.0340 -0.0189
   26phy     H3  697   0.983   0.777   2.875  0.8822  2.0358 -0.9927
   26phy    O33  698   1.084   0.884   3.000  0.1856 -0.7713 -0.4269
   26phy    H1B  699   1.130   0.882   3.082 -0.7540 -0.7915  0.1083
   26phy    C12  700   1.006   0.664   3.068 -0.2392  0.2224 -0.0688
   26phy    O11  701   0.876   0.707   3.087 -0.6390  0.1230 -0.6458
   26phy    H1A  702   0.882   0.800   3.093  1.0371 -0.0383  0.7535
   27phy    C35  703   0.456   0.053   1.015  0.2388 -0.3059 -0.3700
   27phy    C33  704   0.505   0.151   1.117  0.2291  0.3146 -1.1224
   27phy    C34  705   0.486   0.097   1.260  0.1149 -0.5996 -0.4196
   27phy    C32  706   0.650   0.188   1.079 -0.2682 -0.0074 -0.2632
   27phy    C31  707   0.671   0.336   1.079 -0.4560 -0.1724  0.0718
   27phy    C30  708   0.823   0.367   1.058  0.7059  0.1297  0.0989
   27phy    C28  709   0.888   0.503   1.088  0.1258  0.7374  0.8429
   27phy    C29  710   0.898   0.547   1.235  0.2506 -0.5245 -0.0258
   27phy    C27  711   1.032   0.474   1.040  0.1018 -0.2580  0.2440
   27phy    C26  712   1.090   0.582   0.944  0.0959  0.1762 -0.3237
   27phy    C25  713   1.242   0.567   0.924  0.5704  1.0233 -0.3941
   27phy    C23  714   1.293   0.659   0.816 -1.0124  0.3957 -0.4610
   27phy    C24  715   1.340   0.789   0.878  0.4224 -0.2611  0.2724
   27phy    C22  716   1.415   0.595   0.745  0.1899 -0.7549  0.1526
   27phy    C21  717   1.466   0.653   0.609  0.3693  0.5177 -0.2944
   27phy    C20  718   1.584   0.569   0.556 -0.3244  0.0951  0.5383
   27phy    C18  719   1.653   0.597   0.418  0.2666  0.6237 -0.1146
   27phy    O01  720   1.552   0.563   0.315  0.2885  0.8032  0.1001
   27phy    H01  721   1.562   0.473   0.294 -0.1051  0.5648  0.8761
   27phy    C19  722   1.761   0.484   0.409 -0.1015 -0.1635  0.0522
   27phy    C13  723   1.710   0.748   0.395  0.2337 -0.6516 -0.0605
   27phy     H3  724   1.616   0.809   0.388  0.7187  0.1733  0.3567
   27phy    O33  725   1.763   0.807   0.510  0.1346 -0.0898 -0.3497
   27phy    H1B  726   1.701   0.866   0.548 -0.5502 -0.4687 -0.8378
   27phy    C12  727   1.758   0.823   0.265  0.5078  0.2961  0.4188
   27phy    O11  728   1.691   0.773   0.151 -0.4145  0.2927 -0.1786
   27phy    H1A  729   1.700   0.680   0.157  0.6672  0.3241 -0.9306
   28phy    C35  730   1.479   2.404   1.048  0.3418 -0.4670  0.1166
   28phy    C33  731   1.539   2.399   1.189 -0.2421 -0.0261 -0.0317
   28phy    C34  732   1.437   2.362   1.295  0.9871 -0.0073  0.5234
   28phy    C32  733   1.657   2.308   1.204 -0.9879 -0.2715 -0.0478
   28phy    C31  734   1.793   2.381   1.207 -0.0056  0.0805 -0.1002
   28phy    C30  735   1.912   2.284   1.239  0.0741 -0.3594 -0.2062
   28phy    C28  736   2.055   2.339   1.242 -0.4070 -0.2170  0.4823
   28phy    C29  737   2.090   2.404   1.375 -0.2292  0.6652 -0.0977
   28phy    C27  738   2.148   2.218   1.230  0.3939 -0.4021  0.1600
   28phy    C26  739   2.214   2.202   1.094 -0.0068  0.2884  0.4332
   28phy    C25  740   2.282   2.062   1.084  0.1436 -0.3957 -0.4030
   28phy    C23  741   2.368   2.048   0.961  0.1079  0.1086  0.1880
   28phy    C24  742   2.515   2.048   1.002  0.0959 -0.0075  0.3470
   28phy    C22  743   2.325   1.924   0.876  0.0059 -0.3016 -0.5554
   28phy    C21  744   2.313   1.939   0.728 -0.3296  0.5556 -0.0561
   28phy    C20  745   2.275   1.808   0.654  0.4364  0.1829 -0.3470
   28phy    C18  746   2.270   1.802   0.500  0.6508 -0.3002  0.6662
   28phy    O01  747   2.192   1.922   0.463  0.4269  0.2473 -0.2116
   28phy    H01  748   2.105   1.888   0.459  1.1905 -1.6847 -1.8577
   28phy    C19  749   2.190   1.670   0.469  0.2800  0.6077  0.3820
   28phy    C13  750   2.416   1.810   0.430 -0.4613  0.0202  0.7129
   28phy     H3  751   2.464   1.904   0.469  3.1311 -1.2437 -0.3139
   28phy    O33  752   2.522   1.724   0.475  0.1689 -0.2691  0.3772
   28phy    H1B  753   2.555   1.761   0.555 -0.0115 -1.2986  0.9393
   28phy    C12  754   2.444   1.852   0.278 -0.3786  0.3535 -0.3901
   28phy    O11  755   2.353   1.936   0.217  0.2614 -0.2518 -0.6115
   28phy    H1A  756   2.403   1.978   0.149 -0.3950 -0.5959 -1.3280
   29phy    C35  757   0.905   3.410   0.711  0.1362  0.1741 -0.1617
   29phy    C33  758   0.970   3.511   0.800 -0.6101 -0.4923  0.0060
   29phy    C34  759   1.055   3.436   0.901 -0.2040 -0.0544  0.3176
   29phy    C32  760   1.038   3.633   0.727  0.1786  0.1408  0.7526
   29phy    C31  761   1.022   3.766   0.800 -0.3727 -0.5002 -0.0550
   29phy    C30  762   1.110   3.880   0.750 -0.1459  0.3785  0.3023
   29phy    C28  763   1.110   4.027   0.808  0.2157  0.0943  0.2041
   29phy    C29  764   1.227   4.040   0.903  0.7878  0.2283 -0.5920
   29phy    C27  765   1.133   4.134   0.702 -0.0919 -0.0786 -0.4925
   29phy    C26  766   1.006   4.190   0.638  0.0383 -0.1692 -0.3756
   29phy    C25  767   1.046   4.301   0.542 -0.1972 -0.9676  0.0998
   29phy    C23  768   0.954   4.379   0.444  0.2934 -0.1750 -0.5022
   29phy    C24  769   0.940   4.516   0.499  0.0338 -0.5826  0.6183
   29phy    C22  770   1.031   4.376   0.307 -0.0060  0.5430  0.1419
   29phy    C21  771   0.959   4.344   0.178 -0.2922 -0.0044 -0.1909
   29phy    C20  772   1.061   4.338   0.055  0.3962  0.1601 -0.5388
   29phy    C18  773   1.017   4.303  -0.095  0.1074  0.0076 -0.8154
   29phy    O01  774   0.925   4.196  -0.098  0.2121 -0.3769  0.9060
   29phy    H01  775   0.848   4.220  -0.049 -0.3851 -1.0819  0.3335
   29phy    C19  776   1.152   4.258  -0.152 -0.3821  0.0675 -0.2123
   29phy    C13  777   0.951   4.428  -0.172 -0.3113 -0.1734 -0.5292
   29phy     H3  778   0.863   4.451  -0.107  1.3067 -0.0513  1.7218
   29phy    O33  779   1.013   4.558  -0.155 -0.1203 -0.2271  0.2157
   29phy    H1B  780   1.081   4.558  -0.220 -0.7988 -0.3384 -0.5016
   29phy    C12  781   0.856   4.421  -0.290 -0.2443 -0.6572 -0.3247
   29phy    O11  782   0.904   4.450  -0.414 -0.4137  0.0706 -0.7008
   29phy    H1A  783   0.974   4.510  -0.397 -0.5001 -0.5271  2.2263
   30phy    C35  784   0.810   3.958   1.184  0.1369 -0.1492  0.4952
   30phy    C33  785   0.763   4.006   1.319  0.5574 -0.0571  0.5155
   30phy    C34  786   0.861   3.949   1.420  0.7903  0.2473 -0.2053
   30phy    C32  787   0.761   4.158   1.322  0.1278 -0.2671 -0.2086
   30phy    C31  788   0.617   4.211   1.327 -0.1566 -0.6009 -0.0819
   30phy    C30  789   0.603   4.366   1.331 -0.3692 -0.1459 -0.1616
   30phy    C28  790   0.470   4.430   1.288 -0.0081  0.4300  0.2799
   30phy    C29  791   0.386   4.460   1.416 -0.0912  0.5197 -0.5722
   30phy    C27  792   0.510   4.558   1.217 -0.3302 -0.0058  0.6001
   30phy    C26  793   0.449   4.576   1.080  0.5465 -0.0237 -0.0889
   30phy    C25  794   0.501   4.701   1.010 -0.6827  0.5638  0.2031
   30phy    C23  795   0.464   4.713   0.861  0.7882 -0.1377 -0.0447
   30phy    C24  796   0.482   4.852   0.814  0.0052 -0.1911  0.7453
   30phy    C22  797   0.551   4.618   0.773  0.6377  0.0303  0.3980
   30phy    C21  798   0.470   4.527   0.680 -0.1473 -0.1889 -0.0306
   30phy    C20  799   0.532   4.452   0.569 -0.0212 -0.3322  1.1017
   30phy    C18  800   0.449   4.364   0.465 -0.1131  0.2143 -0.1846
   30phy    O01  801   0.361   4.277   0.541 -0.1133 -0.4160  0.0788
   30phy    H01  802   0.409   4.273   0.622  0.8914 -2.5161 -0.5613
   30phy    C19  803   0.557   4.271   0.404 -0.5731 -0.7171 -0.0718
   30phy    C13  804   0.356   4.453   0.369  0.8088 -0.2090 -0.1647
   30phy     H3  805   0.285   4.508   0.436  1.9214  0.9901  0.0759
   30phy    O33  806   0.422   4.570   0.314  0.0377 -0.0915  0.1903
   30phy    H1B  807   0.447   4.623   0.387 -0.5378 -1.3722  1.3771
   30phy    C12  808   0.236   4.403   0.276 -0.2478  0.3799 -0.2201
   30phy    O11  809   0.277   4.396   0.145  0.4588 -0.1635  0.7697
   30phy    H1A  810   0.316   4.479   0.126  1.5700 -0.9903 -0.7791
   31phy    C35  811   1.246   0.246   2.344  0.0168 -0.8272 -0.7235
   31phy    C33  812   1.382   0.291   2.393  0.5308 -0.0400  0.7441
   31phy    C34  813   1.486   0.183   2.399  0.2760  0.5978 -0.6204
   31phy    C32  814   1.424   0.409   2.309 -0.1968  0.6779 -0.2097
   31phy    C31  815   1.488   0.524   2.391  0.1111  0.1558  0.0303
   31phy    C30  816   1.528   0.645   2.300 -0.2927 -0.0927  0.0397
   31phy    C28  817   1.630   0.741   2.360  0.3048 -0.8349  0.0380
   31phy    C29  818   1.739   0.771   2.258  0.0381  0.1552  0.1357
   31phy    C27  819   1.542   0.868   2.380 -0.2156  0.2682  0.1877
   31phy    C26  820   1.577   0.953   2.506 -0.6095 -0.1631 -0.0344
   31phy    C25  821   1.476   1.071   2.525  0.0207 -0.1946  0.2530
   31phy    C23  822   1.531   1.195   2.593  0.1413  0.0443 -0.0845
   31phy    C24  823   1.569   1.300   2.489  0.1908  0.0577  0.4241
   31phy    C22  824   1.435   1.264   2.688  0.4308 -0.3741 -0.1109
   31phy    C21  825   1.447   1.229   2.835 -0.5209 -0.3013  0.0571
   31phy    C20  826   1.344   1.313   2.912  0.2115  0.6447 -0.0140
   31phy    C18  827   1.317   1.298   3.069 -0.2684  0.0294  0.3580
   31phy    O01  828   1.442   1.309   3.140 -0.2797 -0.3255  0.1824
   31phy    H01  829   1.479   1.393   3.124 -2.2926  0.6835  0.5243
   31phy    C19  830   1.243   1.431   3.098 -0.5072 -0.5023  0.0451
   31phy    C13  831   1.235   1.160   3.099  0.3910 -0.3896  0.3737
   31phy     H3  832   1.282   1.078   3.040 -2.1561 -1.3035 -0.5400
   31phy    O33  833   1.103   1.158   3.046  0.6992 -0.0316  0.5041
   31phy    H1B  834   1.092   1.071   3.014  0.3139 -0.4814  1.7930
   31phy    C12  835   1.223   1.114   3.247  0.1375  0.0502  0.2053
   31phy    O11  836   1.194   0.980   3.269 -0.6598 -0.0600 -0.2484
   31phy    H1A  837   1.273   0.941   3.301  0.7490  2.0849 -0.8943
   32phy    C35  838   2.690   1.756   2.004  0.2277  0.0871 -0.0469
   32phy    C33  839   2.545   1.728   1.969  0.3217  0.4675 -0.3351
   32phy    C34  840   2.486   1.854   1.905 -0.1038 -0.4273 -0.1292
   32phy    C32  841   2.526   1.600   1.884 -0.0807 -0.2719 -0.0460
   32phy    C31  842   2.380   1.546   1.890  0.3827  0.4199  0.2117
   32phy    C30  843   2.360   1.408   1.824 -0.1053  0.2289 -0.0792
   32phy    C28  844   2.217   1.348   1.827 -0.2574  0.0818 -0.0907
   32phy    C29  845   2.194   1.236   1.727 -0.3528  0.0874  0.2889
   32phy    C27  846   2.185   1.289   1.969  0.2657 -0.2298  0.2354
   32phy    C26  847   2.046   1.285   2.031  0.1396  0.2745  0.2859
   32phy    C25  848   2.056   1.214   2.169  0.7045 -1.1595  0.2149
   32phy    C23  849   1.945   1.233   2.269  0.0966 -0.2696  0.4050
   32phy    C24  850   1.819   1.151   2.226 -0.3587 -0.2806  0.4046
   32phy    C22  851   1.989   1.172   2.399 -0.2438 -0.9286 -0.1241
   32phy    C21  852   1.959   1.252   2.521 -0.1757 -0.2478 -0.1282
   32phy    C20  853   1.996   1.173   2.651 -0.2005 -0.0164 -0.3711
   32phy    C18  854   1.951   1.213   2.802 -0.0765  0.1116  0.6115
   32phy    O01  855   1.812   1.175   2.816  0.6259  0.0347 -0.1464
   32phy    H01  856   1.798   1.089   2.782  1.0921 -0.4176  0.7744
   32phy    C19  857   2.040   1.118   2.881  0.6650  0.7293  0.0417
   32phy    C13  858   1.967   1.370   2.852  0.7963 -0.3873  0.6169
   32phy     H3  859   2.074   1.402   2.839  0.9486 -0.5712  1.3713
   32phy    O33  860   1.957   1.372   2.996  0.2283 -0.3454  0.0008
   32phy    H1B  861   1.983   1.459   3.018  0.1209 -0.8318  2.3024
   32phy    C12  862   1.870   1.470   2.782 -0.3810 -0.3107 -0.2352
   32phy    O11  863   1.736   1.442   2.804 -0.0435  0.2358  0.1526
   32phy    H1A  864   1.727   1.361   2.758 -0.2422 -0.0565  0.6980
   33phy    C35  865   1.006   0.807   2.117 -0.6892 -0.2715  0.5981
   33phy    C33  866   1.132   0.830   2.189 -0.0281 -0.4802 -0.6483
   33phy    C34  867   1.247   0.867   2.098  0.5623  0.2512 -0.2103
   33phy    C32  868   1.107   0.948   2.288  0.2061  0.2525 -0.3920
   33phy    C31  869   1.030   0.912   2.418  0.1374 -0.8193 -0.4377
   33phy    C30  870   1.004   1.037   2.506  0.0138 -1.0322  0.0405
   33phy    C28  871   0.938   1.001   2.638  0.0836 -0.3545  0.0220
   33phy    C29  872   0.990   1.098   2.748  0.1773  0.1734  0.2144
   33phy    C27  873   0.785   1.004   2.614 -0.2924 -0.2464 -0.2319
   33phy    C26  874   0.705   0.918   2.709  0.5320 -0.2052  0.6114
   33phy    C25  875   0.558   0.895   2.676 -0.5107 -0.3451  0.5788
   33phy    C23  876   0.473   0.857   2.800  0.7239 -0.0911 -0.3673
   33phy    C24  877   0.357   0.955   2.798 -0.1840 -0.4024 -0.4360
   33phy    C22  878   0.422   0.707   2.798  0.0973 -0.0596 -0.4878
   33phy    C21  879   0.479   0.622   2.911  0.0846  0.7423 -0.1920
   33phy    C20  880   0.397   0.500   2.965  0.3928  0.1827 -0.4122
   33phy    C18  881   0.465   0.386   3.060 -0.4616 -0.2861 -0.5220
   33phy    O01  882   0.513   0.435   3.189 -0.0119 -0.0213  0.3717
   33phy    H01  883   0.511   0.529   3.186 -3.0289 -0.0011 -0.1011
   33phy    C19  884   0.338   0.303   3.091  0.0154 -0.2099  0.2338
   33phy    C13  885   0.578   0.296   2.987  0.5806 -0.1605  0.3211
   33phy     H3  886   0.546   0.282   2.881 -0.5993  0.6034  0.5537
   33phy    O33  887   0.599   0.167   3.037 -0.3112  0.3790  0.4005
   33phy    H1B  888   0.636   0.168   3.124 -0.1753 -3.2835  0.5161
   33phy    C12  889   0.726   0.363   2.971  0.6369  0.0226 -0.5055
   33phy    O11  890   0.799   0.376   3.090 -0.3179  0.4981 -0.0880
   33phy    H1A  891   0.752   0.435   3.145 -0.8841  0.1701 -0.2149
   34phy    C35  892   4.224   3.254   0.616 -0.3276 -0.8695  0.1301
   34phy    C33  893   4.240   3.245   0.766 -0.2612  0.0960 -0.0838
   34phy    C34  894   4.288   3.381   0.814  0.5207 -1.4159  0.0018
   34phy    C32  895   4.101   3.215   0.828  0.0245  0.1015 -0.1534
   34phy    C31  896   4.061   3.068   0.824  0.1497  0.4324  0.5103
   34phy    C30  897   3.925   3.056   0.899  0.0935  0.0064  0.6602
   34phy    C28  898   3.855   2.921   0.904  0.0504 -0.1059  0.0784
   34phy    C29  899   3.896   2.838   1.023 -0.4251 -0.2358  0.1588
   34phy    C27  900   3.701   2.946   0.919 -0.5356  0.5821  0.0433
   34phy    C26  901   3.620   2.959   0.790  0.1911  0.4095  0.0671
   34phy    C25  902   3.467   2.957   0.814 -0.4115  0.2409  1.0557
   34phy    C23  903   3.398   2.973   0.676 -0.8313 -0.1928 -0.3174
   34phy    C24  904   3.326   2.839   0.643 -0.3398 -0.3598 -0.1098
   34phy    C22  905   3.289   3.085   0.690  0.1750  0.4946  0.2644
   34phy    C21  906   3.331   3.206   0.602  0.5445 -0.9393  0.7011
   34phy    C20  907   3.255   3.330   0.659  0.3083 -0.4025  0.5553
   34phy    C18  908   3.256   3.467   0.577 -0.5111  0.3265  0.7947
   34phy    O01  909   3.393   3.513   0.566 -0.1164 -0.2064  0.5640
   34phy    H01  910   3.431   3.522   0.651  0.3734 -0.6912  0.4054
   34phy    C19  911   3.201   3.570   0.677  0.2485 -0.5436 -0.3770
   34phy    C13  912   3.171   3.470   0.436 -0.6265 -0.6120 -0.7485
   34phy     H3  913   3.113   3.374   0.438 -2.2951  0.3689 -0.7836
   34phy    O33  914   3.050   3.551   0.437  0.0410  0.3402 -0.0582
   34phy    H1B  915   2.976   3.502   0.405 -0.1106 -0.4700  1.4248
   34phy    C12  916   3.229   3.441   0.296  0.2116  0.1768 -0.3495
   34phy    O11  917   3.241   3.548   0.205 -0.0087 -0.1905 -0.1243
   34phy    H1A  918   3.161   3.598   0.205 -0.2321 -0.5414 -0.1051
   35phy    C35  919   1.651   1.477   1.813 -0.5156 -0.0576 -0.4541
   35phy    C33  920   1.539   1.385   1.857  0.2098  0.1538 -0.0902
   35phy    C34  921   1.581   1.321   1.989 -0.4738 -0.1627 -0.0071
   35phy    C32  922   1.414   1.468   1.882 -0.2469  0.0025  0.3478
   35phy    C31  923   1.309   1.482   1.772 -0.2490  0.0268  0.4827
   35phy    C30  924   1.198   1.588   1.795 -0.3205  0.1274 -0.3682
   35phy    C28  925   1.082   1.577   1.692  0.8629  0.1264  0.1723
   35phy    C29  926   0.949   1.608   1.760 -0.5649 -0.3546  0.0316
   35phy    C27  927   1.097   1.676   1.576 -0.0891  0.3689  0.0671
   35phy    C26  928   1.093   1.604   1.435 -0.0027 -0.0023  0.1698
   35phy    C25  929   1.053   1.705   1.327 -0.2618  0.2945 -0.5303
   35phy    C23  930   1.025   1.638   1.193 -0.4425 -0.4318  0.4721
   35phy    C24  931   0.911   1.716   1.121 -0.5833 -0.5145  0.3878
   35phy    C22  932   1.149   1.618   1.101  0.2715 -0.1984  0.2296
   35phy    C21  933   1.165   1.484   1.033  0.1627  0.8561 -0.4777
   35phy    C20  934   1.307   1.475   0.979  0.1394  0.2508  0.2372
   35phy    C18  935   1.353   1.352   0.887 -0.2698 -0.2281 -0.0401
   35phy    O01  936   1.294   1.230   0.930  0.7375 -0.2646  0.0490
   35phy    H01  937   1.311   1.201   1.018 -2.2493 -3.0969 -0.1255
   35phy    C19  938   1.506   1.341   0.909  0.0426  0.1227 -0.1076
   35phy    C13  939   1.319   1.375   0.734  0.0236 -0.5737  0.3157
   35phy     H3  940   1.214   1.414   0.730  0.4697  0.7439  0.8596
   35phy    O33  941   1.387   1.484   0.669  0.7090  0.4239  0.0153
   35phy    H1B  942   1.320   1.524   0.617  0.7284  0.2902 -0.1118
   35phy    C12  943   1.281   1.256   0.630  0.2758 -0.3853 -0.0207
   35phy    O11  944   1.201   1.155   0.684  0.2744  0.0475 -0.2111
   35phy    H1A  945   1.213   1.165   0.776 -0.6624  1.4948 -0.2064
   36phy    C35  946   2.323   1.886   2.881  0.2055 -0.1847  0.3138
   36phy    C33  947   2.371   1.748   2.848 -0.1502  0.0517  0.0177
   36phy    C34  948   2.413   1.690   2.978  0.7537  0.2107  0.3461
   36phy    C32  949   2.259   1.667   2.775 -0.4267 -0.7464  0.1902
   36phy    C31  950   2.268   1.685   2.621  0.2800  0.3560  0.0597
   36phy    C30  951   2.163   1.611   2.540 -0.3787  0.0860 -0.3991
   36phy    C28  952   2.157   1.637   2.386  0.0597 -0.0452 -0.6102
   36phy    C29  953   2.257   1.542   2.313 -0.3070 -0.5977  0.0927
   36phy    C27  954   2.022   1.595   2.329  0.0750  0.7306 -0.0597
   36phy    C26  955   1.903   1.691   2.352 -0.3517 -0.0496  0.3227
   36phy    C25  956   1.776   1.632   2.291  0.1203  0.2145 -0.3738
   36phy    C23  957   1.656   1.720   2.294  0.1200 -0.3121 -0.2929
   36phy    C24  958   1.563   1.691   2.172  0.0285 -0.1768  0.4181
   36phy    C22  959   1.571   1.703   2.423  0.1210  0.1867 -0.0543
   36phy    C21  960   1.582   1.809   2.532 -0.0988  0.2976  0.2579
   36phy    C20  961   1.546   1.753   2.674  0.1350 -0.6820 -0.5225
   36phy    C18  962   1.536   1.851   2.803  0.5085 -0.4104  0.5448
   36phy    O01  963   1.497   1.979   2.750  0.5581  0.4566 -0.0651
   36phy    H01  964   1.428   1.963   2.689  1.3207  2.2843 -1.4923
   36phy    C19  965   1.415   1.790   2.871 -0.2600 -0.3300 -0.0292
   36phy    C13  966   1.662   1.855   2.901 -0.8744 -0.5862 -0.0688
   36phy     H3  967   1.689   1.751   2.934 -1.2167 -0.8118 -0.4965
   36phy    O33  968   1.635   1.915   3.028  0.2096  0.5755  0.4863
   36phy    H1B  969   1.590   1.994   3.008 -0.9813 -0.1805  0.0838
   36phy    C12  970   1.788   1.917   2.839  0.0738  0.0389 -0.2338
   36phy    O11  971   1.912   1.873   2.887 -0.4593  1.1610 -0.1414
   36phy    H1A  972   1.955   1.938   2.939 -1.6689  1.4458  0.5432
   37phy    C35  973   1.924   1.242   1.385 -0.4916  0.0984 -0.3045
   37phy    C33  974   1.814   1.327   1.451 -0.3843 -0.2773 -0.0430
   37phy    C34  975   1.878   1.463   1.482 -0.5496  0.6144 -0.3095
   37phy    C32  976   1.690   1.365   1.364 -0.0918  0.3740  0.3566
   37phy    C31  977   1.593   1.248   1.370  0.3343 -0.1880  0.0765
   37phy    C30  978   1.457   1.265   1.301 -0.1623  0.1693  0.0117
   37phy    C28  979   1.342   1.185   1.359  0.8733  0.0760  0.1599
   37phy    C29  980   1.287   1.242   1.490  0.1608 -0.0127  0.4275
   37phy    C27  981   1.227   1.198   1.260  0.5237  0.4451  0.2583
   37phy    C26  982   1.158   1.070   1.218 -0.4680 -0.0274 -0.0372
   37phy    C25  983   1.064   1.093   1.106  0.5653  0.0122  0.6035
   37phy    C23  984   0.982   0.970   1.065 -0.0198  0.8233  0.1847
   37phy    C24  985   0.862   0.963   1.163  0.1594 -0.0969 -0.6212
   37phy    C22  986   0.907   0.998   0.927 -0.1001  0.0782 -0.8806
   37phy    C21  987   0.973   0.949   0.804  0.4238 -0.5745 -0.1657
   37phy    C20  988   0.887   0.965   0.683 -0.1011  0.1405  0.3099
   37phy    C18  989   0.953   0.947   0.542  0.7479 -0.2636 -0.0803
   37phy    O01  990   1.090   0.986   0.543  0.2699 -0.4370 -0.4551
   37phy    H01  991   1.116   1.036   0.618 -0.4132 -0.4951 -0.1695
   37phy    C19  992   0.872   1.052   0.459 -0.1873  0.2781  0.6931
   37phy    C13  993   0.925   0.798   0.490  0.4331 -0.1778 -0.0587
   37phy     H3  994   0.942   0.733   0.580  3.9084 -1.4072 -1.4307
   37phy    O33  995   0.803   0.740   0.452  0.6183  0.0726  0.3073
   37phy    H1B  996   0.733   0.803   0.451  0.7042  0.1715  0.4667
   37phy    C12  997   1.038   0.717   0.418 -0.2368 -0.3201  0.5904
   37phy    O11  998   1.173   0.752   0.442 -0.2737  0.1335 -0.1554
   37phy    H1A  999   1.171   0.815   0.511  1.2299  1.4613 -1.2489
   38phy    C35 1000   0.844   1.114   1.872 -0.3496 -0.1721  0.3696
   38phy    C33 1001   0.987   1.149   1.912  0.8979  0.2224  0.3046
   38phy    C34 1002   1.078   1.156   1.794 -0.4642 -0.0259 -0.1008
   38phy    C32 1003   0.989   1.285   1.984 -0.3123 -0.4381  0.6530
   38phy    C31 1004   1.084   1.302   2.103  0.2374 -0.0458 -0.5323
   38phy    C30 1005   1.082   1.439   2.178  0.1415  0.5149 -0.1775
   38phy    C28 1006   1.146   1.416   2.318 -0.2570  0.3803  0.7717
   38phy    C29 1007   1.284   1.482   2.318  0.3514  0.3289  0.2621
   38phy    C27 1008   1.052   1.480   2.418  0.2620  0.3000 -0.3903
   38phy    C26 1009   1.071   1.490   2.571 -0.2526  0.0249  0.3717
   38phy    C25 1010   0.987   1.597   2.641  0.2383  0.8466 -0.3808
   38phy    C23 1011   1.012   1.611   2.794 -0.8264 -0.7887 -0.5457
   38phy    C24 1012   1.022   1.754   2.825 -0.1212 -0.5128 -0.1927
   38phy    C22 1013   0.891   1.560   2.875  0.4445  0.1118 -0.0733
   38phy    C21 1014   0.903   1.419   2.930  0.3297  0.6672 -0.5364
   38phy    C20 1015   0.783   1.402   3.023  0.1185  0.1408 -0.5603
   38phy    C18 1016   0.784   1.296   3.132 -0.2670  1.1103 -0.2435
   38phy    O01 1017   0.917   1.278   3.186 -0.0100 -0.5765 -0.2212
   38phy    H01 1018   0.975   1.252   3.117  1.8699  1.9873  0.2195
   38phy    C19 1019   0.690   1.363   3.237 -0.4816 -0.1884  0.1033
   38phy    C13 1020   0.721   1.155   3.064  0.6578 -0.0661  0.5345
   38phy     H3 1021   0.762   1.142   2.961 -1.8645  0.2263 -0.5808
   38phy    O33 1022   0.582   1.170   3.035 -0.3630 -0.4724  0.0239
   38phy    H1B 1023   0.564   1.179   2.944 -0.6110  0.9904  0.1887
   38phy    C12 1024   0.754   1.014   3.133  0.5460  0.2939 -0.1640
   38phy    O11 1025   0.892   0.987   3.151  0.1016  0.7499 -0.1865
   38phy    H1A 1026   0.928   1.060   3.197  0.9699  1.0514 -1.3094
   39phy    C35 1027   0.473   2.776   1.163  0.1192 -0.3139  0.0673
   39phy    C33 1028   0.607   2.820   1.218  0.1836  0.8130  0.0537
   39phy    C34 1029   0.712   2.815   1.113 -0.1972 -0.2337  0.0078
   39phy    C32 1030   0.593   2.958   1.280 -0.4843  0.5638  0.0184
   39phy    C31 1031   0.696   2.987   1.393  0.5905 -0.1594  0.2045
   39phy    C30 1032   0.673   3.128   1.449 -0.2457  0.2878  0.1115
   39phy    C28 1033   0.766   3.173   1.562 -0.2725 -0.0007 -0.3035
   39phy    C29 1034   0.864   3.275   1.503  0.3497  0.1519 -0.2869
   39phy    C27 1035   0.701   3.229   1.687  0.7283  0.1175  0.1476
   39phy    C26 1036   0.693   3.140   1.815 -0.3092 -0.2638 -0.7292
   39phy    C25 1037   0.601   3.198   1.927 -0.3279  0.2008  0.1393
   39phy    C23 1038   0.595   3.115   2.058 -0.1268  0.0002 -0.8139
   39phy    C24 1039   0.718   3.122   2.148  0.3471 -0.0655  0.6643
   39phy    C22 1040   0.458   3.157   2.130 -0.0683  0.7973 -0.0031
   39phy    C21 1041   0.402   3.101   2.258 -0.3288 -0.0729  0.0854
   39phy    C20 1042   0.254   3.141   2.273 -0.0505  0.1289 -0.1174
   39phy    C18 1043   0.178   3.095   2.403 -0.8050 -0.2255 -0.0821
   39phy    O01 1044   0.264   3.106   2.519 -0.6454 -0.0687  0.5592
   39phy    H01 1045   0.220   3.076   2.596  0.8478 -1.7421  0.8403
   39phy    C19 1046   0.075   3.213   2.410 -0.3901 -0.2243  0.2447
   39phy    C13 1047   0.103   2.949   2.390  0.1668  0.3149  0.2070
   39phy     H3 1048   0.040   2.949   2.297  0.4407 -2.3830 -0.0475
   39phy    O33 1049   0.002   2.932   2.487  0.4343  0.0039 -0.6532
   39phy    H1B 1050   0.043   2.934   2.571  1.3165 -0.5636 -1.0525
   39phy    C12 1051   0.197   2.822   2.393 -0.4092  0.1514 -0.6965
   39phy    O11 1052   0.252   2.797   2.518 -0.0444  0.5247  0.1590
   39phy    H1A 1053   0.330   2.849   2.527  0.2197  0.3389 -0.8544
   40phy    C35 1054   0.860   4.685   2.089  0.1959  0.1164  0.1771
   40phy    C33 1055   0.783   4.771   1.990  0.5166  0.0357  0.4895
   40phy    C34 1056   0.654   4.818   2.057 -0.0554 -0.4952 -0.0005
   40phy    C32 1057   0.880   4.886   1.942  0.8277 -0.3577 -0.3893
   40phy    C31 1058   0.990   4.847   1.843  0.1864  0.1656  0.0790
   40phy    C30 1059   1.060   4.972   1.792  0.1392 -0.0048  0.3776
   40phy    C28 1060   1.168   4.932   1.692  0.2715 -0.5719  0.3966
   40phy    C29 1061   1.116   4.926   1.547 -0.0397  0.3719 -0.0766
   40phy    C27 1062   1.277   5.040   1.707 -0.1979 -0.5978  0.1938
   40phy    C26 1063   1.420   4.987   1.707 -0.5650  0.1263 -0.2732
   40phy    C25 1064   1.527   5.090   1.727 -0.1981 -0.4707 -0.1933
   40phy    C23 1065   1.668   5.034   1.738  0.0562  0.5586  0.5616
   40phy    C24 1066   1.766   5.102   1.649 -0.4299 -0.5144  0.6321
   40phy    C22 1067   1.715   5.075   1.877  0.4403 -0.4278 -0.1971
   40phy    C21 1068   1.762   4.953   1.956  0.3412 -0.2073 -0.0287
   40phy    C20 1069   1.787   4.988   2.106  0.6188  0.3404 -0.4249
   40phy    C18 1070   1.792   4.868   2.211  0.1719  0.1654 -0.3698
   40phy    O01 1071   1.926   4.813   2.212 -0.2193 -0.8000 -0.1308
   40phy    H01 1072   1.919   4.732   2.164 -1.3883 -1.2094  0.6864
   40phy    C19 1073   1.775   4.946   2.343 -0.0450 -0.2070 -0.2881
   40phy    C13 1074   1.682   4.750   2.213  0.1010  0.5464 -0.1191
   40phy     H3 1075   1.579   4.790   2.196 -0.6561 -1.1363  0.3050
   40phy    O33 1076   1.666   4.683   2.341 -0.3611 -0.3862  0.2002
   40phy    H1B 1077   1.703   4.597   2.333 -1.0978 -0.7389  0.4437
   40phy    C12 1078   1.700   4.636   2.102 -0.2331  0.5748 -0.5460
   40phy    O11 1079   1.825   4.573   2.127 -0.1173 -0.3796 -0.0828
   40phy    H1A 1080   1.823   4.482   2.149  0.6215 -0.0764  1.3618
   41phy    C35 1081   0.676   2.007   1.800  0.1076 -0.2733  0.0320
   41phy    C33 1082   0.765   2.026   1.677  0.0155 -0.5712  0.3240
   41phy    C34 1083   0.665   2.040   1.561 -0.0763  0.0288  0.1743
   41phy    C32 1084   0.841   2.163   1.683 -0.4623  0.2362 -0.1440
   41phy    C31 1085   0.983   2.150   1.737 -0.1350 -0.0838 -0.0742
   41phy    C30 1086   1.063   2.275   1.703  0.1403  0.2005  0.2127
   41phy    C28 1087   1.213   2.263   1.742 -0.2542 -0.0642  0.2135
   41phy    C29 1088   1.299   2.250   1.622 -0.0814 -0.5581  0.1531
   41phy    C27 1089   1.262   2.383   1.824 -0.2902 -0.3025  0.0482
   41phy    C26 1090   1.304   2.352   1.971 -0.4203  0.7970  0.0408
   41phy    C25 1091   1.349   2.468   2.056 -0.1138 -0.0520 -0.6379
   41phy    C23 1092   1.372   2.436   2.203  0.4161  0.3657  0.1859
   41phy    C24 1093   1.496   2.514   2.252  0.3482  0.2535  0.5240
   41phy    C22 1094   1.247   2.453   2.297 -0.6385  0.2017  0.0103
   41phy    C21 1095   1.222   2.357   2.418 -0.7235 -0.0246 -0.0171
   41phy    C20 1096   1.098   2.390   2.492  0.1138  0.1365 -0.5300
   41phy    C18 1097   1.065   2.314   2.628  0.6579  0.1791  0.1993
   41phy    O01 1098   1.176   2.344   2.717 -0.9727  0.0200 -0.1851
   41phy    H01 1099   1.246   2.281   2.713  0.0454  1.0079  1.1304
   41phy    C19 1100   0.957   2.404   2.687  0.3457 -0.8950 -0.6611
   41phy    C13 1101   1.022   2.161   2.633  0.0602  0.2505 -0.2474
   41phy     H3 1102   0.936   2.144   2.563 -0.4137  0.0737  0.3722
   41phy    O33 1103   0.964   2.110   2.757  0.4583  0.2008  0.1582
   41phy    H1B 1104   0.871   2.106   2.757  0.4054  1.0549  0.8260
   41phy    C12 1105   1.133   2.062   2.585  1.0507  0.6569  0.2600
   41phy    O11 1106   1.227   2.012   2.676 -0.2989 -0.3180 -0.3336
   41phy    H1A 1107   1.191   1.996   2.761  0.7789  1.1561  0.4379
   42phy    C35 1108   0.747   0.742   1.838 -0.2427 -0.5559 -0.1500
   42phy    C33 1109   0.623   0.742   1.762  0.1020 -0.1557  0.0342
   42phy    C34 1110   0.512   0.814   1.843 -0.6635 -0.2807 -0.0956
   42phy    C32 1111   0.649   0.807   1.630 -0.1513  0.2862  0.2742
   42phy    C31 1112   0.590   0.734   1.509 -0.5024  0.0791  0.0777
   42phy    C30 1113   0.589   0.818   1.382  0.4235  0.2031 -0.4407
   42phy    C28 1114   0.468   0.776   1.291  0.1607  0.1184 -0.0564
   42phy    C29 1115   0.342   0.843   1.338 -0.3552  0.6039  0.1269
   42phy    C27 1116   0.512   0.808   1.151  0.1256 -0.0677 -0.6393
   42phy    C26 1117   0.493   0.699   1.050 -0.0392  0.0515  0.0619
   42phy    C25 1118   0.551   0.742   0.911  0.4288 -0.3261  0.3768
   42phy    C23 1119   0.534   0.635   0.801 -0.6014  0.3321  0.4786
   42phy    C24 1120   0.429   0.666   0.708  0.0865 -0.0534 -0.3815
   42phy    C22 1121   0.667   0.597   0.730 -0.4568 -0.2698 -0.2656
   42phy    C21 1122   0.698   0.453   0.691 -0.0189  0.1791 -0.0181
   42phy    C20 1123   0.843   0.438   0.655  0.2493  0.3379  0.2542
   42phy    C18 1124   0.912   0.299   0.646 -0.2415  0.1052  0.8089
   42phy    O01 1125   0.880   0.211   0.753 -0.1371 -0.3789  0.7355
   42phy    H01 1126   0.859   0.256   0.832 -0.6941 -1.2922  1.1331
   42phy    C19 1127   1.065   0.318   0.662 -0.2110  0.1654 -0.2490
   42phy    C13 1128   0.878   0.234   0.497  0.0702  0.0397  0.1979
   42phy     H3 1129   0.767   0.225   0.498 -0.2626  2.6661 -1.8129
   42phy    O33 1130   0.886   0.316   0.379 -0.0006  0.3774  0.1770
   42phy    H1B 1131   0.946   0.278   0.318 -0.4228  2.0729 -1.3693
   42phy    C12 1132   0.884   0.080   0.464 -0.4376 -0.3885  0.4874
   42phy    O11 1133   0.998   0.032   0.399 -0.2388 -0.2583 -0.1356
   42phy    H1A 1134   1.050   0.106   0.375  0.6637 -1.0992 -0.8347
   43phy    C35 1135   0.879   0.612   2.518 -0.5464  0.3949 -0.1393
   43phy    C33 1136   0.764   0.544   2.450  0.1983 -0.1042 -0.4211
   43phy    C34 1137   0.829   0.463   2.336 -0.0659 -0.0505 -0.0722
   43phy    C32 1138   0.660   0.476   2.540  0.1823 -0.3471 -0.0517
   43phy    C31 1139   0.512   0.489   2.504  0.1844 -0.2997 -0.0643
   43phy    C30 1140   0.438   0.367   2.556 -0.1493 -0.1778 -0.2395
   43phy    C28 1141   0.292   0.368   2.516  0.3522 -0.3311 -0.1207
   43phy    C29 1142   0.259   0.265   2.409  0.2221  0.0535 -0.3221
   43phy    C27 1143   0.207   0.331   2.642 -0.3967  0.5033  0.2947
   43phy    C26 1144   0.081   0.415   2.661  0.3956  0.8220 -0.0028
   43phy    C25 1145   0.026   0.379   2.799 -0.2481 -0.3922 -0.5145
   43phy    C23 1146  -0.045   0.501   2.865  0.0942 -0.5566  0.6410
   43phy    C24 1147  -0.200   0.505   2.831 -0.2277  1.0893 -0.0605
   43phy    C22 1148  -0.008   0.489   3.014  0.2032 -0.5214 -0.3336
   43phy    C21 1149   0.030   0.622   3.083 -0.4710 -0.2055  0.0381
   43phy    C20 1150   0.089   0.594   3.224 -0.0395 -0.3526  0.3750
   43phy    C18 1151   0.121   0.705   3.329  0.4535 -0.0987 -0.0768
   43phy    O01 1152   0.019   0.807   3.330 -0.1315 -0.4596 -0.2895
   43phy    H01 1153  -0.060   0.762   3.354  0.2354 -0.7707  0.3648
   43phy    C19 1154   0.103   0.634   3.460 -0.1003 -0.3987 -0.3086
   43phy    C13 1155   0.265   0.772   3.315 -0.1036  0.0708  0.1549
   43phy     H3 1156   0.344   0.693   3.311  2.0218  1.9703  1.5862
   43phy    O33 1157   0.307   0.839   3.436  0.1236 -0.5671  0.4631
   43phy    H1B 1158   0.249   0.907   3.465  2.3235  2.0485 -0.8796
   43phy    C12 1159   0.295   0.878   3.201  0.2248  0.3907 -0.4695
   43phy    O11 1160   0.250   1.010   3.216 -0.5359  0.0375 -0.1446
   43phy    H1A 1161   0.216   1.016   3.303  1.3574 -0.8642  0.7165
   44phy    C35 1162   2.165   1.942   1.456 -0.0600  0.1529 -0.4696
   44phy    C33 1163   2.081   1.831   1.517 -0.4846  0.6916 -0.3933
   44phy    C34 1164   2.150   1.787   1.650 -0.3372  0.3900  0.1022
   44phy    C32 1165   1.939   1.891   1.538 -0.3261 -0.4171  0.1187
   44phy    C31 1166   1.833   1.860   1.426 -0.4676 -0.6578 -0.6059
   44phy    C30 1167   1.694   1.916   1.459 -0.0745 -0.3500  0.2993
   44phy    C28 1168   1.574   1.851   1.381  0.0144  0.5538 -0.6161
   44phy    C29 1169   1.495   1.768   1.485 -0.0667  0.1583 -0.0853
   44phy    C27 1170   1.503   1.955   1.291  0.0795  0.2218  0.3393
   44phy    C26 1171   1.455   1.888   1.162  0.1928 -0.0110  0.3239
   44phy    C25 1172   1.383   1.975   1.058 -0.2722 -0.0612  0.0831
   44phy    C23 1173   1.354   1.902   0.928 -0.2612 -0.2861  0.1288
   44phy    C24 1174   1.224   1.954   0.865 -0.3750 -0.1397 -0.7121
   44phy    C22 1175   1.464   1.911   0.817 -0.3612  0.5355 -0.0252
   44phy    C21 1176   1.480   1.784   0.737  0.4893 -0.0486  0.8596
   44phy    C20 1177   1.604   1.795   0.642  0.4333 -0.3726 -0.3085
   44phy    C18 1178   1.625   1.669   0.545  0.3865 -0.1854  0.1470
   44phy    O01 1179   1.617   1.545   0.617 -0.4069 -0.2813 -0.2150
   44phy    H01 1180   1.531   1.536   0.653 -1.1561  0.2779 -1.7729
   44phy    C19 1181   1.777   1.677   0.505  0.1563  0.2154  0.5047
   44phy    C13 1182   1.527   1.660   0.418 -0.2520  0.0150 -0.0269
   44phy     H3 1183   1.427   1.635   0.460 -0.7879 -0.1449 -1.3440
   44phy    O33 1184   1.494   1.789   0.362  0.2800  0.2615  0.0323
   44phy    H1B 1185   1.557   1.815   0.299 -0.0651  0.0690 -0.3984
   44phy    C12 1186   1.504   1.537   0.326 -0.0712 -0.2829  0.3909
   44phy    O11 1187   1.517   1.415   0.390 -0.0578  0.6209  0.5646
   44phy    H1A 1188   1.564   1.354   0.336 -1.4585 -0.4660  0.5150
   45phy    C35 1189   0.923   2.569   1.455  0.4553  0.2195  0.4581
   45phy    C33 1190   1.057   2.653   1.450 -0.5199  0.0786 -0.1560
   45phy    C34 1191   1.128   2.670   1.311  0.0344  0.2134  0.1532
   45phy    C32 1192   1.042   2.789   1.516  0.5355 -0.1219 -0.2754
   45phy    C31 1193   1.158   2.824   1.602  0.0961 -0.0215  0.6740
   45phy    C30 1194   1.122   2.959   1.662 -0.2064 -0.7658 -0.0311
   45phy    C28 1195   1.222   3.045   1.742  0.0751 -0.0523 -0.0818
   45phy    C29 1196   1.298   3.151   1.650 -0.0242  0.4183 -0.0261
   45phy    C27 1197   1.141   3.119   1.849 -0.0272  0.8138  0.3675
   45phy    C26 1198   1.204   3.114   1.989  0.2697 -0.1770  0.0992
   45phy    C25 1199   1.132   3.177   2.111  0.5460 -0.1375 -0.0218
   45phy    C23 1200   1.199   3.175   2.243  0.1191  0.2534  0.4218
   45phy    C24 1201   1.223   3.315   2.305 -0.1823 -0.0880  0.4070
   45phy    C22 1202   1.107   3.094   2.339 -0.1185 -0.4632 -0.2938
   45phy    C21 1203   1.177   3.014   2.455 -0.0295  0.2061  0.2177
   45phy    C20 1204   1.078   2.948   2.553  0.1164 -0.3478 -0.0504
   45phy    C18 1205   1.132   2.870   2.680  0.4404 -0.2944  0.7701
   45phy    O01 1206   1.223   2.953   2.761  0.5521  0.6161  0.1596
   45phy    H01 1207   1.210   3.046   2.751 -1.1477  0.3039 -0.9017
   45phy    C19 1208   1.004   2.874   2.765  0.1608 -0.3018 -0.2796
   45phy    C13 1209   1.205   2.723   2.655  0.4101 -1.1365 -0.0825
   45phy     H3 1210   1.144   2.665   2.581 -2.4174  0.2199  1.0233
   45phy    O33 1211   1.192   2.634   2.770 -0.1597  0.0003 -0.1620
   45phy    H1B 1212   1.178   2.545   2.744  1.5797 -0.5544  0.6855
   45phy    C12 1213   1.354   2.735   2.599  0.0208 -0.0193 -0.1832
   45phy    O11 1214   1.447   2.815   2.666 -0.0616 -0.1156 -0.0754
   45phy    H1A 1215   1.390   2.874   2.711 -2.0047 -0.8348 -1.4458
   46phy    C35 1216   1.559   2.901   2.237 -0.2791  0.0878 -0.2609
   46phy    C33 1217   1.655   2.981   2.154 -0.2447 -0.2254 -0.1963
   46phy    C34 1218   1.734   2.869   2.095  0.0630 -0.3693 -0.1301
   46phy    C32 1219   1.604   3.076   2.040  0.3890  0.1418 -0.3181
   46phy    C31 1220   1.601   3.221   2.090 -0.1375  0.2482 -0.1071
   46phy    C30 1221   1.560   3.323   1.987  0.2277  0.1706 -0.3428
   46phy    C28 1222   1.588   3.473   2.027 -0.2214 -0.2932 -0.2826
   46phy    C29 1223   1.597   3.553   1.904 -0.5088  0.1579  0.1122
   46phy    C27 1224   1.480   3.541   2.119 -0.0967  0.0284 -0.3143
   46phy    C26 1225   1.506   3.668   2.198  0.4490  0.7600 -0.3971
   46phy    C25 1226   1.382   3.708   2.279  0.3122 -0.4164 -0.1842
   46phy    C23 1227   1.401   3.834   2.367 -0.1849 -0.1099 -0.1780
   46phy    C24 1228   1.265   3.903   2.370 -0.2755  0.1241  0.0603
   46phy    C22 1229   1.448   3.790   2.509 -0.0790  0.4742 -0.0749
   46phy    C21 1230   1.499   3.895   2.607  0.2050 -0.2726 -0.0886
   46phy    C20 1231   1.521   3.832   2.743 -0.7180  0.5284 -0.4179
   46phy    C18 1232   1.567   3.916   2.875  0.7915  0.2625 -0.4444
   46phy    O01 1233   1.681   3.992   2.835  0.0923  0.1239  0.7696
   46phy    H01 1234   1.745   3.942   2.787  0.1043  0.6373  0.2491
   46phy    C19 1235   1.454   4.014   2.924 -0.1893 -0.2552 -0.4094
   46phy    C13 1236   1.616   3.807   2.988  0.1437  0.5072 -0.0284
   46phy     H3 1237   1.688   3.736   2.940 -1.6919 -1.7385  0.3007
   46phy    O33 1238   1.510   3.718   3.026 -0.1349  0.5727 -0.1617
   46phy    H1B 1239   1.531   3.631   2.997 -0.1199  0.8984 -1.1385
   46phy    C12 1240   1.706   3.857   3.115  0.6673  1.3314  0.5507
   46phy    O11 1241   1.821   3.927   3.089 -0.6607 -0.2473  0.3584
   46phy    H1A 1242   1.805   3.997   3.028  2.3771 -1.7303 -2.4821
   47phy    C35 1243   3.882   2.426   1.555  0.2786  0.1482 -0.2772
   47phy    C33 1244   3.834   2.508   1.441  0.3330  0.0340  0.6692
   47phy    C34 1245   3.821   2.429   1.317  0.2463  0.0866  0.4691
   47phy    C32 1246   3.706   2.583   1.479  0.3167 -0.0898 -0.7487
   47phy    C31 1247   3.672   2.720   1.406 -0.2848  0.5951 -0.2353
   47phy    C30 1248   3.540   2.781   1.446 -0.2564 -0.2452 -0.0865
   47phy    C28 1249   3.431   2.795   1.339 -0.0605 -0.3277 -0.7988
   47phy    C29 1250   3.307   2.715   1.387  0.0325  0.2982  0.2911
   47phy    C27 1251   3.407   2.944   1.321  0.9607  0.0687  0.2175
   47phy    C26 1252   3.355   3.003   1.186  0.4160 -0.3326  0.2081
   47phy    C25 1253   3.345   3.152   1.199  0.4196 -0.0858 -0.6864
   47phy    C23 1254   3.313   3.241   1.079 -0.6294 -0.5485 -0.0866
   47phy    C24 1255   3.168   3.265   1.042 -0.4995 -0.5515 -0.3147
   47phy    C22 1256   3.377   3.375   1.097 -0.2299  0.0215 -0.0469
   47phy    C21 1257   3.512   3.385   1.024  0.4076  0.0150  0.1892
   47phy    C20 1258   3.574   3.529   1.044 -0.0110  0.0528  0.1381
   47phy    C18 1259   3.706   3.569   0.971 -0.3566  0.1468 -0.1954
   47phy    O01 1260   3.815   3.483   1.014 -0.4401  0.1076 -0.0037
   47phy    H01 1261   3.856   3.509   1.095  3.0553 -0.8576 -1.2518
   47phy    C19 1262   3.725   3.707   1.025  0.2060 -0.5623 -0.0366
   47phy    C13 1263   3.700   3.565   0.810  0.3924  0.0246  0.0747
   47phy     H3 1264   3.694   3.457   0.784 -1.0516 -0.0792  0.7193
   47phy    O33 1265   3.579   3.606   0.749  0.5757 -0.4650  0.6327
   47phy    H1B 1266   3.589   3.693   0.715 -0.5841 -0.6265 -0.1830
   47phy    C12 1267   3.823   3.556   0.711  0.1251 -0.3424 -0.4616
   47phy    O11 1268   3.941   3.520   0.780  0.2483 -0.3546  0.0612
   47phy    H1A 1269   3.916   3.468   0.854 -3.2768  0.3138 -0.4525
   48phy    C35 1270   2.634   2.315   2.202 -0.2889  0.2890  0.2638
   48phy    C33 1271   2.593   2.169   2.202 -0.1589  0.4017 -0.6774
   48phy    C34 1272   2.711   2.080   2.234  0.2457 -0.0558 -0.3247
   48phy    C32 1273   2.488   2.134   2.308  0.1887 -0.1002 -0.1331
   48phy    C31 1274   2.345   2.134   2.250 -0.1997  0.0311  0.2837
   48phy    C30 1275   2.223   2.112   2.344  0.3696  0.5974  0.5930
   48phy    C28 1276   2.083   2.140   2.287  0.3614  0.6090  0.2244
   48phy    C29 1277   2.033   2.027   2.197 -0.6752 -0.5378  0.5439
   48phy    C27 1278   1.990   2.159   2.404 -0.1407  0.2866 -0.3127
   48phy    C26 1279   1.863   2.236   2.391  0.7877  0.3640 -0.2150
   48phy    C25 1280   1.827   2.274   2.537 -0.1760 -0.3504  0.6461
   48phy    C23 1281   1.696   2.349   2.555  0.5185  0.0359  0.6699
   48phy    C24 1282   1.585   2.252   2.596 -0.1396  0.0659 -0.0474
   48phy    C22 1283   1.719   2.455   2.665  0.8038 -0.2711 -0.5925
   48phy    C21 1284   1.717   2.604   2.620  0.4190 -0.0868  0.0536
   48phy    C20 1285   1.759   2.706   2.731  0.2098 -0.0279  0.3883
   48phy    C18 1286   1.777   2.858   2.697  0.2456 -0.1226 -0.1244
   48phy    O01 1287   1.667   2.909   2.623 -0.4924 -0.3028 -0.0951
   48phy    H01 1288   1.592   2.857   2.645 -0.4179 -0.6460 -0.6487
   48phy    C19 1289   1.775   2.914   2.844 -0.0370  0.2148 -0.3737
   48phy    C13 1290   1.920   2.872   2.622  0.3095  0.1454  0.3278
   48phy     H3 1291   1.925   2.800   2.535  0.1984  2.3011 -1.5493
   48phy    O33 1292   2.036   2.829   2.692 -0.3022  0.1548  0.2996
   48phy    H1B 1293   2.110   2.863   2.645 -1.4331  0.0037 -1.6683
   48phy    C12 1294   1.953   3.009   2.559 -0.5370  0.0004  0.4342
   48phy    O11 1295   1.967   3.125   2.640 -0.0909 -0.0399 -0.2163
   48phy    H1A 1296   1.925   3.199   2.602 -0.1207 -0.5999 -1.3271
   49phy    C35 1297   1.535   2.063   2.068  0.1790 -0.0671 -0.1273
   49phy    C33 1298   1.654   2.037   1.979  0.1052  0.2265  0.0891
   49phy    C34 1299   1.617   1.950   1.863 -0.5041 -0.0076  0.2475
   49phy    C32 1300   1.701   2.176   1.935  0.1721  0.1946 -0.4010
   49phy    C31 1301   1.850   2.199   1.907 -0.3166  0.6453 -0.2760
   49phy    C30 1302   1.875   2.348   1.880  0.0930  0.2611 -0.4252
   49phy    C28 1303   2.022   2.388   1.888 -0.1265 -0.6884 -0.2567
   49phy    C29 1304   2.097   2.410   1.756  0.0248  0.0954 -0.4314
   49phy    C27 1305   2.030   2.524   1.970  0.2507  0.1434  0.2960
   49phy    C26 1306   2.142   2.531   2.071  0.3585 -0.3118 -0.5839
   49phy    C25 1307   2.130   2.653   2.161  0.3137  0.3183 -0.4601
   49phy    C23 1308   2.216   2.648   2.291  0.3819 -0.2455 -0.5137
   49phy    C24 1309   2.248   2.797   2.323  0.2452 -0.7829 -0.1061
   49phy    C22 1310   2.135   2.612   2.420 -0.4075 -0.5865 -0.8751
   49phy    C21 1311   2.210   2.520   2.523  0.2930 -0.4016 -0.3212
   49phy    C20 1312   2.118   2.470   2.639 -0.4120 -0.1307 -0.1484
   49phy    C18 1313   2.165   2.408   2.779 -0.3898  0.1624 -0.3322
   49phy    O01 1314   2.248   2.508   2.845 -0.0674 -0.2737  0.3051
   49phy    H01 1315   2.196   2.573   2.888  0.6608 -0.0439  0.8520
   49phy    C19 1316   2.030   2.406   2.858 -0.4161  0.2722 -0.0562
   49phy    C13 1317   2.247   2.267   2.781 -0.4385  0.2876  0.1723
   49phy     H3 1318   2.184   2.190   2.729 -1.5195  1.8526 -0.9245
   49phy    O33 1319   2.255   2.217   2.914  0.1219  0.8528 -0.1741
   49phy    H1B 1320   2.269   2.284   2.978  1.8984 -0.7470  1.2546
   49phy    C12 1321   2.392   2.267   2.712 -0.0569 -0.3879 -0.2260
   49phy    O11 1322   2.506   2.312   2.776 -0.0843  0.7103 -0.0313
   49phy    H1A 1323   2.573   2.246   2.772  0.0250  0.7280  1.1710
   50phy    C35 1324   0.881   2.748   0.404 -0.2168 -0.5102  0.4504
   50phy    C33 1325   0.740   2.761   0.456 -0.0887 -0.2977  0.1125
   50phy    C34 1326   0.698   2.907   0.462  0.0577 -0.4208  0.2214
   50phy    C32 1327   0.640   2.680   0.377 -0.1333  0.5782  0.1384
   50phy    C31 1328   0.617   2.536   0.432  0.0082 -0.6359  0.0571
   50phy    C30 1329   0.529   2.447   0.336  0.0165 -0.3046  0.0119
   50phy    C28 1330   0.530   2.302   0.381 -0.0413  0.1929  0.1835
   50phy    C29 1331   0.391   2.257   0.429  0.4543  0.6260  0.8171
   50phy    C27 1332   0.572   2.219   0.258  0.2134  0.1855 -0.0866
   50phy    C26 1333   0.616   2.072   0.284 -0.5493 -0.2890 -0.6267
   50phy    C25 1334   0.635   1.997   0.152  0.0420  0.0180  0.4769
   50phy    C23 1335   0.695   1.855   0.166  0.5337 -0.9863 -0.0024
   50phy    C24 1336   0.612   1.765   0.078  0.2163  0.0443 -0.0005
   50phy    C22 1337   0.840   1.846   0.115 -0.2302 -0.1045  0.2480
   50phy    C21 1338   0.947   1.882   0.218 -0.2716 -0.1440 -0.1707
   50phy    C20 1339   1.092   1.874   0.173 -0.1625  0.0208 -0.0522
   50phy    C18 1340   1.192   1.975   0.223 -0.6943 -0.4637 -0.1422
   50phy    O01 1341   1.146   2.102   0.175  0.4402 -0.4713 -0.0666
   50phy    H01 1342   1.142   2.100   0.081  0.8509 -0.5476 -0.0868
   50phy    C19 1343   1.325   1.956   0.143 -0.4324 -0.4623 -0.0606
   50phy    C13 1344   1.218   1.984   0.380 -0.0836  0.1776 -0.9511
   50phy     H3 1345   1.117   2.005   0.424 -0.1773  1.0499 -1.5403
   50phy    O33 1346   1.244   1.859   0.446 -0.1572  0.3527  0.1739
   50phy    H1B 1347   1.337   1.846   0.447 -0.2637 -0.5135 -0.0933
   50phy    C12 1348   1.260   2.113   0.465  0.2249 -0.2287  0.3171
   50phy    O11 1349   1.251   2.231   0.395  0.1388  0.2475  0.4137
   50phy    H1A 1350   1.199   2.212   0.319  0.9688 -0.2690 -0.0408
   51phy    C35 1351   1.074   2.097   1.225 -0.7173  0.3662  0.3090
   51phy    C33 1352   0.962   2.165   1.148 -0.2990  0.1806  0.3892
   51phy    C34 1353   0.828   2.130   1.198 -0.1010  0.4748 -0.2321
   51phy    C32 1354   0.996   2.316   1.145  0.1774  0.4245  0.1720
   51phy    C31 1355   1.010   2.357   1.002 -0.3683  0.2773  0.7548
   51phy    C30 1356   0.997   2.509   0.987  0.4463  0.0067  0.1853
   51phy    C28 1357   1.013   2.577   0.847  0.2092 -0.0949  0.1684
   51phy    C29 1358   0.891   2.662   0.832  0.1402 -0.4413  0.1954
   51phy    C27 1359   1.143   2.659   0.839  0.0452 -0.6637  0.6922
   51phy    C26 1360   1.204   2.660   0.700 -0.1068 -0.1260  0.1045
   51phy    C25 1361   1.344   2.727   0.692  0.5345  0.4490 -0.0968
   51phy    C23 1362   1.410   2.719   0.553 -0.7750 -0.3749 -0.2048
   51phy    C24 1363   1.499   2.846   0.528  0.3682  0.4309  0.6700
   51phy    C22 1364   1.507   2.602   0.539 -0.2588  0.1650  0.1493
   51phy    C21 1365   1.495   2.508   0.419  0.0625 -0.0321 -0.5959
   51phy    C20 1366   1.592   2.385   0.423 -0.2108 -0.0720 -0.2891
   51phy    C18 1367   1.603   2.285   0.302  0.2326 -0.2092 -0.1001
   51phy    O01 1368   1.470   2.253   0.253  0.4177 -0.3479 -0.1446
   51phy    H01 1369   1.403   2.267   0.317  0.1492  2.1114 -0.8725
   51phy    C19 1370   1.649   2.159   0.378 -0.6453 -0.3075  0.0710
   51phy    C13 1371   1.701   2.316   0.179  0.6174 -0.1554 -0.3512
   51phy     H3 1372   1.656   2.411   0.138 -1.0026 -0.8999 -0.3948
   51phy    O33 1373   1.832   2.359   0.211 -0.2569 -0.0960  0.3080
   51phy    H1B 1374   1.893   2.288   0.218  0.7145  0.7611  0.8705
   51phy    C12 1375   1.690   2.244   0.036 -0.1421  0.3092 -0.0463
   51phy    O11 1376   1.568   2.177   0.002  0.0638  0.1481  0.4090
   51phy    H1A 1377   1.513   2.199   0.075  0.4780  0.5957  0.5932
   52phy    C35 1378   2.640   0.537   1.531 -0.7676  0.5635  0.0025
   52phy    C33 1379   2.505   0.520   1.595  0.3049 -0.0711  0.5284
   52phy    C34 1380   2.520   0.514   1.747  0.4172 -0.3116 -0.1938
   52phy    C32 1381   2.410   0.631   1.556  0.5186  0.1720 -0.0392
   52phy    C31 1382   2.263   0.582   1.522  0.1583 -0.4630 -0.2347
   52phy    C30 1383   2.166   0.702   1.505 -0.0157  0.5793  0.2560
   52phy    C28 1384   2.034   0.662   1.435 -0.8796  0.2821  0.1235
   52phy    C29 1385   1.942   0.561   1.504 -0.3396 -0.0994  0.7857
   52phy    C27 1386   1.951   0.789   1.407 -0.5503  0.1354  0.5705
   52phy    C26 1387   1.915   0.817   1.262 -0.1745 -0.3293 -0.2600
   52phy    C25 1388   1.800   0.917   1.237 -0.0432 -0.0423  0.3594
   52phy    C23 1389   1.763   0.940   1.089  0.0134  0.4131 -0.2581
   52phy    C24 1390   1.612   0.942   1.073 -0.0047  0.2145 -0.3244
   52phy    C22 1391   1.845   1.058   1.032  0.1387  0.0607 -0.3868
   52phy    C21 1392   1.866   1.063   0.883 -0.2235  0.9226 -0.0704
   52phy    C20 1393   1.926   1.194   0.836 -0.5596 -0.5017 -0.3991
   52phy    C18 1394   1.910   1.231   0.684  0.0741  0.5000  0.2732
   52phy    O01 1395   1.985   1.139   0.599  0.6074  0.0064  0.4460
   52phy    H01 1396   1.996   1.054   0.637  1.4400 -1.3769 -2.5699
   52phy    C19 1397   1.996   1.360   0.673 -0.1236 -0.4221 -0.0044
   52phy    C13 1398   1.765   1.248   0.613 -0.1272  0.4406  0.6293
   52phy     H3 1399   1.708   1.303   0.692  2.0359  2.6239  0.8179
   52phy    O33 1400   1.747   1.345   0.506  0.2592  0.7261 -0.1046
   52phy    H1B 1401   1.679   1.407   0.519  0.2020  0.5484  0.4660
   52phy    C12 1402   1.644   1.140   0.601 -0.0777  0.3855  0.0678
   52phy    O11 1403   1.628   1.054   0.487  0.5399  0.2909  0.0056
   52phy    H1A 1404   1.625   1.104   0.407  0.0804 -1.1275 -0.8851
   53phy    C35 1405   1.537   3.401   1.052  0.2140  0.5961  0.3730
   53phy    C33 1406   1.680   3.390   1.020  0.0550 -0.0154 -0.5920
   53phy    C34 1407   1.766   3.428   1.140  0.4369  0.0354 -0.3072
   53phy    C32 1408   1.706   3.267   0.940  0.2018  0.3466 -0.0560
   53phy    C31 1409   1.821   3.276   0.841  0.1372  0.4629  0.3834
   53phy    C30 1410   1.839   3.143   0.766  0.2374  0.5101  0.1720
   53phy    C28 1411   1.915   3.156   0.644  0.0643  0.7015  0.3221
   53phy    C29 1412   2.022   3.046   0.633  0.2248  0.3005 -0.2729
   53phy    C27 1413   1.810   3.149   0.525  0.3289 -0.1809 -0.3445
   53phy    C26 1414   1.835   3.225   0.394 -0.1775  0.0166 -0.2030
   53phy    C25 1415   1.717   3.213   0.304 -0.7895 -0.4333  0.0025
   53phy    C23 1416   1.695   3.345   0.229 -0.5953 -0.1864  0.0150
   53phy    C24 1417   1.742   3.336   0.087  0.5439 -0.0928  0.2013
   53phy    C22 1418   1.546   3.374   0.206  0.1425  0.4450  0.2505
   53phy    C21 1419   1.481   3.510   0.241  0.0888  0.3407 -0.5788
   53phy    C20 1420   1.325   3.509   0.230 -0.0142 -0.4824  0.4891
   53phy    C18 1421   1.244   3.636   0.274  0.4202 -0.5928  0.6280
   53phy    O01 1422   1.289   3.675   0.406  0.7850  0.2440  0.1204
   53phy    H01 1423   1.299   3.594   0.453 -0.1396  0.1988  0.2546
   53phy    C19 1424   1.096   3.589   0.290 -0.3479 -0.5668 -0.1295
   53phy    C13 1425   1.265   3.762   0.170 -0.2346  0.3166 -0.0357
   53phy     H3 1426   1.375   3.778   0.166  0.0315 -1.2538  0.3403
   53phy    O33 1427   1.246   3.730   0.030 -0.0734  0.1979 -0.1799
   53phy    H1B 1428   1.331   3.714  -0.005 -1.0880 -1.9641 -1.8674
   53phy    C12 1429   1.233   3.913   0.195  0.0242 -0.4459  0.4119
   53phy    O11 1430   1.285   3.964   0.315 -0.5109  0.1860  0.1040
   53phy    H1A 1431   1.270   3.902   0.384  0.2692 -0.2048 -0.0644
   54phy    C35 1432   2.876   3.181   1.325  0.6532 -0.1151  0.6691
   54phy    C33 1433   2.863   3.041   1.390  0.3937  0.2583 -0.2654
   54phy    C34 1434   2.948   3.041   1.517  0.9221  0.0393  0.3771
   54phy    C32 1435   2.721   2.992   1.402 -0.2366 -0.3080  0.3067
   54phy    C31 1436   2.690   2.840   1.413 -0.0586 -0.0841 -0.1888
   54phy    C30 1437   2.540   2.825   1.388  0.7017  0.4158 -0.1559
   54phy    C28 1438   2.479   2.681   1.383 -0.0679 -0.2106  0.3681
   54phy    C29 1439   2.403   2.646   1.518 -0.0225 -0.3720 -0.6747
   54phy    C27 1440   2.368   2.677   1.271 -0.1775 -0.3254 -0.0360
   54phy    C26 1441   2.433   2.626   1.135  0.6839  0.0912 -0.1759
   54phy    C25 1442   2.341   2.632   1.016 -0.0226  0.1555 -0.2132
   54phy    C23 1443   2.414   2.591   0.887 -0.2737  0.2615 -0.3158
   54phy    C24 1444   2.405   2.442   0.841  0.2170  0.2202 -0.0920
   54phy    C22 1445   2.362   2.680   0.774 -0.0531  0.2640  0.2928
   54phy    C21 1446   2.466   2.725   0.668  0.0154 -0.0528  0.4973
   54phy    C20 1447   2.417   2.827   0.568  0.3045 -0.3962 -0.2707
   54phy    C18 1448   2.500   2.871   0.442 -0.6393  0.2271  0.1572
   54phy    O01 1449   2.623   2.938   0.486  0.0565 -0.0598  0.3103
   54phy    H01 1450   2.603   3.029   0.494  0.6526  0.0028  1.2132
   54phy    C19 1451   2.418   2.986   0.367  0.3307 -0.3575 -0.2417
   54phy    C13 1452   2.537   2.751   0.339 -0.0568 -0.2272  0.5029
   54phy     H3 1453   2.591   2.677   0.403 -1.2132 -0.5847  1.0991
   54phy    O33 1454   2.431   2.671   0.296  0.3874  0.4836  0.5250
   54phy    H1B 1455   2.390   2.698   0.216 -0.7392 -0.4191  0.7679
   54phy    C12 1456   2.662   2.745   0.244 -0.0394  0.4815  0.1131
   54phy    O11 1457   2.771   2.833   0.274 -0.2187  0.3394 -0.5372
   54phy    H1A 1458   2.744   2.863   0.359  0.5008 -1.1668  0.2629
   55phy    C35 1459   0.050   4.247   1.048 -0.0076 -0.6141  0.2972
   55phy    C33 1460   0.009   4.356   1.145  0.0072  0.1249 -0.5402
   55phy    C34 1461   0.052   4.317   1.285  0.2684 -0.1893 -0.4948
   55phy    C32 1462   0.079   4.491   1.118  0.1776 -0.5658 -0.3756
   55phy    C31 1463   0.004   4.625   1.143  0.2088 -0.1978  0.4771
   55phy    C30 1464   0.087   4.742   1.110 -0.2188 -0.0184  0.3587
   55phy    C28 1465   0.020   4.879   1.129 -0.3203  0.3522 -0.0046
   55phy    C29 1466   0.069   4.939   1.258 -0.0576 -0.0143 -0.6873
   55phy    C27 1467   0.054   4.978   1.014  0.2045 -0.5866 -0.0148
   55phy    C26 1468  -0.052   4.985   0.908  0.1757  0.0821  0.1346
   55phy    C25 1469  -0.017   5.090   0.800  0.1950  0.2026 -0.2676
   55phy    C23 1470  -0.115   5.119   0.685  0.4902  0.5991 -0.4279
   55phy    C24 1471  -0.200   5.236   0.722  0.2048  0.3681  0.2590
   55phy    C22 1472  -0.040   5.159   0.556  0.0105 -0.2014  0.0405
   55phy    C21 1473   0.004   5.032   0.471  0.3157 -0.4299 -0.7793
   55phy    C20 1474   0.072   5.061   0.339 -0.4463  0.2217 -0.3052
   55phy    C18 1475   0.111   4.955   0.228  0.0642  0.4481 -0.2362
   55phy    O01 1476   0.223   4.876   0.268 -0.3232 -0.2282  0.0551
   55phy    H01 1477   0.236   4.813   0.200 -0.3518 -0.0615 -0.1066
   55phy    C19 1478   0.158   5.038   0.113 -0.5219 -0.5405  0.1907
   55phy    C13 1479  -0.009   4.860   0.193  0.0027  0.1030 -0.0024
   55phy     H3 1480  -0.036   4.813   0.291  2.5314  1.3258  1.3865
   55phy    O33 1481  -0.139   4.911   0.157  0.1841 -0.4146 -0.0815
   55phy    H1B 1482  -0.191   4.848   0.109  0.5947 -0.8142 -0.0051
   55phy    C12 1483   0.009   4.715   0.128  0.0340 -0.0452 -0.0995
   55phy    O11 1484   0.138   4.675   0.082 -0.3505  0.1821 -0.7328
   55phy    H1A 1485   0.138   4.702  -0.008 -1.2548  0.2047 -0.7347
   56phy    C35 1486   2.438   2.249   1.851  0.1028  0.7718  0.1547
   56phy    C33 1487   2.521   2.229   1.725 -0.2549 -0.7537 -0.2231
   56phy    C34 1488   2.418   2.190   1.622 -0.1109 -0.7553  0.4666
   56phy    C32 1489   2.595   2.358   1.672  0.3520 -1.1372  1.0775
   56phy    C31 1490   2.725   2.389   1.745  0.1035 -0.0072 -0.4548
   56phy    C30 1491   2.800   2.502   1.670 -0.8498  0.5880 -0.6535
   56phy    C28 1492   2.945   2.518   1.723  0.1366 -0.1370 -0.4329
   56phy    C29 1493   3.041   2.475   1.617  0.5265  0.2618  0.1308
   56phy    C27 1494   2.962   2.669   1.754 -0.0755 -0.5200 -0.0248
   56phy    C26 1495   3.027   2.698   1.893 -0.6669  0.3038 -0.7434
   56phy    C25 1496   3.027   2.846   1.935  0.5296 -0.7508 -0.1216
   56phy    C23 1497   3.048   2.876   2.084 -0.1406 -0.0359  0.6268
   56phy    C24 1498   3.201   2.867   2.124  0.3928  0.1553 -0.2522
   56phy    C22 1499   3.006   3.020   2.114  0.3189  0.0120  0.1132
   56phy    C21 1500   2.928   3.031   2.252 -0.4976  0.3002  0.3613
   56phy    C20 1501   2.893   3.173   2.304  0.2141  0.8394 -0.1259
   56phy    C18 1502   2.801   3.186   2.438 -0.1519 -0.2580  0.1386
   56phy    O01 1503   2.857   3.093   2.536 -0.2692  0.6539  0.1304
   56phy    H01 1504   2.810   3.013   2.548 -1.1132  1.3330  1.7603
   56phy    C19 1505   2.849   3.323   2.499  0.0407 -0.2081 -0.2717
   56phy    C13 1506   2.644   3.149   2.414 -0.3741 -0.2277  0.1921
   56phy     H3 1507   2.642   3.049   2.364  0.9710 -0.3319  0.3050
   56phy    O33 1508   2.580   3.232   2.314  0.1942  0.5158 -0.6334
   56phy    H1B 1509   2.590   3.321   2.343 -1.4883 -0.4403  3.7484
   56phy    C12 1510   2.544   3.132   2.538 -0.0841  0.1756 -0.2866
   56phy    O11 1511   2.416   3.084   2.505  0.1045  0.0549  0.6395
   56phy    H1A 1512   2.398   3.123   2.421  0.2047 -0.0034  0.5907
   57phy    C35 1513   0.206   3.761   1.349 -0.0856  0.6365 -0.3587
   57phy    C33 1514   0.193   3.806   1.205 -0.0738 -0.1550 -0.8880
   57phy    C34 1515   0.057   3.865   1.189  0.5737  0.2264  0.0093
   57phy    C32 1516   0.310   3.899   1.164 -0.1272  0.2703 -0.5203
   57phy    C31 1517   0.343   3.923   1.014  0.3305  0.1425 -0.2539
   57phy    C30 1518   0.461   4.023   1.005 -1.0083  0.8631  0.0995
   57phy    C28 1519   0.510   4.055   0.869 -0.4227 -0.3609  0.1356
   57phy    C29 1520   0.568   4.201   0.857 -0.6895 -0.0581 -0.0256
   57phy    C27 1521   0.614   3.960   0.813  0.0097  0.2076 -0.3116
   57phy    C26 1522   0.598   3.942   0.659 -0.3353  0.2881 -0.6153
   57phy    C25 1523   0.713   3.865   0.590  0.8559 -0.2233 -0.3786
   57phy    C23 1524   0.714   3.870   0.438  0.1319  0.3660  0.1889
   57phy    C24 1525   0.800   3.978   0.380 -0.8031 -0.4138 -0.0493
   57phy    C22 1526   0.731   3.727   0.369  0.0806 -0.1795  0.4608
   57phy    C21 1527   0.650   3.698   0.238  0.2797  0.5946 -0.2557
   57phy    C20 1528   0.646   3.550   0.206 -0.5493  1.0083 -0.3081
   57phy    C18 1529   0.571   3.486   0.082  0.4182  0.1878  0.1861
   57phy    O01 1530   0.431   3.521   0.079  0.5600 -0.0218 -0.0194
   57phy    H01 1531   0.367   3.473   0.031 -0.1707 -1.6864  2.4546
   57phy    C19 1532   0.562   3.339   0.116  0.3740  0.3172  0.1011
   57phy    C13 1533   0.636   3.528  -0.056 -0.5573 -0.7588  0.3482
   57phy     H3 1534   0.622   3.639  -0.061  2.2183 -0.3363  0.5497
   57phy    O33 1535   0.784   3.533  -0.063 -0.0294 -0.2804 -0.2706
   57phy    H1B 1536   0.813   3.604  -0.010 -0.2874  0.4404 -1.0662
   57phy    C12 1537   0.580   3.523  -0.201 -0.0234  0.6091  0.1238
   57phy    O11 1538   0.440   3.525  -0.227 -0.0481  0.0741  0.5525
   57phy    H1A 1539   0.427   3.495  -0.315 -1.9986 -0.6408  1.0333
   58phy    C35 1540   1.042   2.699   1.978  0.3824 -0.1177 -0.6033
   58phy    C33 1541   0.911   2.633   2.023  0.2091  0.0164  0.7722
   58phy    C34 1542   0.872   2.505   1.945 -0.1848  0.1247  0.0496
   58phy    C32 1543   0.914   2.625   2.176  0.5451  0.5762 -0.1391
   58phy    C31 1544   0.790   2.692   2.233  0.5831  0.8745 -0.1463
   58phy    C30 1545   0.782   2.667   2.391  0.4022  0.0187  0.3638
   58phy    C28 1546   0.635   2.680   2.456 -0.2681  0.2439  0.0414
   58phy    C29 1547   0.539   2.561   2.440  0.6880 -0.6650 -0.5106
   58phy    C27 1548   0.642   2.732   2.602 -0.9684  0.5013  0.1515
   58phy    C26 1549   0.589   2.873   2.617  0.3366  0.2958  0.2305
   58phy    C25 1550   0.610   2.926   2.756  0.4573  0.0211  0.1044
   58phy    C23 1551   0.594   3.080   2.758 -0.0588 -0.6444 -0.3058
   58phy    C24 1552   0.457   3.132   2.798 -0.5652  0.8638 -0.1316
   58phy    C22 1553   0.694   3.134   2.862 -0.1588 -0.0933 -0.4795
   58phy    C21 1554   0.799   3.229   2.812  0.0200 -0.0093 -0.1766
   58phy    C20 1555   0.925   3.244   2.897 -0.2700 -0.2613  0.0825
   58phy    C18 1556   1.032   3.356   2.866  0.0302 -0.1026  0.1458
   58phy    O01 1557   0.963   3.480   2.848 -0.3684  0.7885  0.2232
   58phy    H01 1558   0.885   3.487   2.900 -1.8636  0.2022 -1.7714
   58phy    C19 1559   1.104   3.370   3.003 -0.1191 -0.0285 -0.7243
   58phy    C13 1560   1.121   3.325   2.735 -0.2152  0.0177  0.3942
   58phy     H3 1561   1.050   3.289   2.656 -1.9341  4.3325 -0.2901
   58phy    O33 1562   1.203   3.206   2.759 -0.4495  0.4253 -0.2047
   58phy    H1B 1563   1.285   3.229   2.799  0.4462  0.7603 -2.1352
   58phy    C12 1564   1.211   3.437   2.660  0.1070  0.2322  0.1339
   58phy    O11 1565   1.298   3.513   2.739 -0.0653 -0.4137 -0.6972
   58phy    H1A 1566   1.254   3.582   2.784  3.2004 -1.1994  4.5016
   59phy    C35 1567   0.473   2.934   0.150  0.4895  0.4274  0.0760
   59phy    C33 1568   0.342   2.880   0.091 -0.1103 -0.4562  0.3574
   59phy    C34 1569   0.249   3.001   0.087 -1.1814 -0.0231 -0.1437
   59phy    C32 1570   0.358   2.803  -0.038 -0.1951  0.3589  0.1300
   59phy    C31 1571   0.407   2.656  -0.026  0.3103  0.2515 -0.1766
   59phy    C30 1572   0.461   2.597  -0.159  0.2885  0.3623 -0.2984
   59phy    C28 1573   0.540   2.460  -0.147  0.0420  0.6384 -0.2502
   59phy    C29 1574   0.535   2.384  -0.280 -0.3679 -0.3562  0.1826
   59phy    C27 1575   0.691   2.459  -0.110  0.2726  0.6520  0.3787
   59phy    C26 1576   0.743   2.477   0.036  0.2572  0.3658  0.2969
   59phy    C25 1577   0.879   2.412   0.050  0.2801  0.0933 -0.4821
   59phy    C23 1578   0.954   2.443   0.175 -0.9584  0.1394 -0.3832
   59phy    C24 1579   0.944   2.341   0.288 -0.0897  0.2283  0.2469
   59phy    C22 1580   1.103   2.456   0.148 -0.1326  0.3342 -0.8988
   59phy    C21 1581   1.163   2.603   0.132 -0.4305  0.3911 -0.4565
   59phy    C20 1582   1.302   2.594   0.069  0.2519  0.2300 -0.1267
   59phy    C18 1583   1.361   2.726   0.004  0.1266  0.6034 -0.1245
   59phy    O01 1584   1.263   2.787  -0.083  0.3019  0.5175 -0.0739
   59phy    H01 1585   1.227   2.730  -0.149 -0.1276  0.9195 -0.1966
   59phy    C19 1586   1.479   2.667  -0.078 -0.2290 -0.0896  0.3360
   59phy    C13 1587   1.412   2.834   0.111 -0.1552 -0.0747  0.3876
   59phy     H3 1588   1.315   2.863   0.159 -2.0404 -1.3285 -2.4011
   59phy    O33 1589   1.487   2.793   0.225 -0.4264  0.1330  0.2609
   59phy    H1B 1590   1.429   2.778   0.297 -0.4336  0.1783  0.2647
   59phy    C12 1591   1.452   2.983   0.073  0.7445  0.0950  0.0431
   59phy    O11 1592   1.426   3.028  -0.062  0.2409 -0.3113 -0.0779
   59phy    H1A 1593   1.352   2.981  -0.094 -0.1522 -0.3289  0.8187
   60phy    C35 1594   0.111   0.415   1.584 -0.3247  0.3880 -1.0370
   60phy    C33 1595   0.006   0.399   1.471  0.8654  0.1181  0.4442
   60phy    C34 1596  -0.130   0.455   1.508 -0.0079 -0.5447  0.1547
   60phy    C32 1597   0.068   0.448   1.339  0.0868 -0.1947 -0.0989
   60phy    C31 1598   0.014   0.387   1.204  0.7334 -0.2537  0.0053
   60phy    C30 1599   0.079   0.456   1.083  0.5676  0.1840 -0.3076
   60phy    C28 1600   0.039   0.413   0.940  1.0238  0.2848 -0.2306
   60phy    C29 1601  -0.070   0.506   0.881  0.0578  0.0786 -0.5923
   60phy    C27 1602   0.169   0.405   0.862 -0.4048  0.5299  0.0578
   60phy    C26 1603   0.177   0.331   0.729  0.4144 -0.5861  0.1909
   60phy    C25 1604   0.320   0.297   0.683 -0.4204 -0.0039  0.8999
   60phy    C23 1605   0.333   0.208   0.557 -0.3334 -0.1374  0.1759
   60phy    C24 1606   0.337   0.289   0.428  0.0545 -0.8998  0.7217
   60phy    C22 1607   0.448   0.106   0.554 -0.4659  0.0124  0.2780
   60phy    C21 1608   0.426  -0.036   0.500  0.3345  0.3127  0.5559
   60phy    C20 1609   0.558  -0.107   0.476 -0.4848  0.1099 -0.2944
   60phy    C18 1610   0.561  -0.231   0.377 -0.4993  0.6858 -0.5426
   60phy    O01 1611   0.445  -0.315   0.406  0.1563  0.2062  0.3761
   60phy    H01 1612   0.366  -0.286   0.365 -0.1744 -1.1437  0.0375
   60phy    C19 1613   0.682  -0.315   0.419  0.2723 -0.6372 -0.1087
   60phy    C13 1614   0.560  -0.188   0.222  0.1082 -0.2722 -0.3292
   60phy     H3 1615   0.466  -0.128   0.214  0.8391  1.2846  1.8511
   60phy    O33 1616   0.653  -0.081   0.190  0.0679 -0.4162 -0.0444
   60phy    H1B 1617   0.638  -0.003   0.240 -0.2883  0.5052 -1.5148
   60phy    C12 1618   0.513  -0.283   0.103  0.5806 -0.6376  0.2182
   60phy    O11 1619   0.405  -0.370   0.108  0.1987 -0.4612 -0.2770
   60phy    H1A 1620   0.413  -0.439   0.170 -1.1298  0.0904  0.5605
   61phy    C35 1621   1.281   3.746   1.442  0.1844 -1.2278  0.0312
   61phy    C33 1622   1.285   3.603   1.391 -0.1250  0.2446 -0.1436
   61phy    C34 1623   1.217   3.594   1.263  0.9228 -0.0542 -0.6208
   61phy    C32 1624   1.428   3.548   1.377  0.4391 -0.7776  0.2794
   61phy    C31 1625   1.497   3.476   1.495  0.3339 -0.2339 -0.1606
   61phy    C30 1626   1.599   3.363   1.457  1.0010 -0.2058 -0.4932
   61phy    C28 1627   1.697   3.322   1.569 -0.6086  0.3881  0.2962
   61phy    C29 1628   1.676   3.173   1.601 -0.1979 -0.0667  0.1299
   61phy    C27 1629   1.840   3.367   1.533  0.0714  0.1440  0.8695
   61phy    C26 1630   1.928   3.383   1.659 -0.0395 -0.4598 -0.2070
   61phy    C25 1631   2.063   3.446   1.624  0.1506 -0.3468  0.5208
   61phy    C23 1632   2.154   3.483   1.747 -0.3137  0.0455  0.1008
   61phy    C24 1633   2.283   3.403   1.741 -0.1093  0.0798 -0.1191
   61phy    C22 1634   2.182   3.631   1.753 -0.1528  0.0096  0.0265
   61phy    C21 1635   2.126   3.700   1.880 -0.1974 -0.5453 -0.3076
   61phy    C20 1636   2.161   3.846   1.882 -0.2601 -0.3118  0.0573
   61phy    C18 1637   2.155   3.929   2.014 -0.5436 -0.2533 -0.2466
   61phy    O01 1638   2.222   3.874   2.132 -0.2463 -0.5462  0.1888
   61phy    H01 1639   2.240   3.943   2.193  1.7016 -0.1370 -0.7571
   61phy    C19 1640   2.252   4.046   1.971  0.2219  0.2408 -0.2073
   61phy    C13 1641   2.003   3.987   2.044 -0.0803  0.8445 -0.1265
   61phy     H3 1642   1.953   4.034   1.956 -1.6757 -0.4255  0.0552
   61phy    O33 1643   2.008   4.103   2.124  0.2044  0.2691  0.0343
   61phy    H1B 1644   2.080   4.102   2.184  1.4653  1.9415 -1.3603
   61phy    C12 1645   1.893   3.890   2.107 -0.3247  0.2090  0.0652
   61phy    O11 1646   1.921   3.855   2.236 -0.4009  0.0482 -0.3823
   61phy    H1A 1647   1.879   3.916   2.293 -0.5384 -0.5044  0.1106
   62phy    C35 1648   0.934   3.219   0.266 -0.2152 -0.7274 -0.1163
   62phy    C33 1649   1.022   3.100   0.283  0.5137 -0.8014  0.4204
   62phy    C34 1650   1.051   3.029   0.151 -0.3073 -0.3575  0.2308
   62phy    C32 1651   1.163   3.140   0.344  1.3355 -0.0794 -0.2530
   62phy    C31 1652   1.163   3.169   0.494  0.1137 -0.2445  0.3687
   62phy    C30 1653   1.309   3.182   0.540  0.4550  0.3516  0.1357
   62phy    C28 1654   1.330   3.251   0.676 -0.2164  0.0290 -0.5420
   62phy    C29 1655   1.362   3.147   0.784  0.6282 -0.2528  0.1598
   62phy    C27 1656   1.447   3.349   0.670  0.8813  0.6919  0.5240
   62phy    C26 1657   1.417   3.497   0.649  0.8200 -0.3769  0.1925
   62phy    C25 1658   1.540   3.587   0.636 -0.1882 -0.4248 -0.4964
   62phy    C23 1659   1.505   3.738   0.650  0.1158  0.3350 -0.6817
   62phy    C24 1660   1.493   3.786   0.797  0.4668  0.4383  0.3498
   62phy    C22 1661   1.608   3.826   0.582  0.2664  0.2342  0.9886
   62phy    C21 1662   1.537   3.939   0.502 -0.8057 -0.0701 -0.0404
   62phy    C20 1663   1.632   4.021   0.417  0.1726  0.4409  0.1225
   62phy    C18 1664   1.581   4.163   0.369 -0.2275  0.7199 -0.0552
   62phy    O01 1665   1.471   4.147   0.277  0.3664 -0.0054 -0.3176
   62phy    H01 1666   1.412   4.081   0.310  0.9221 -1.0773 -1.3702
   62phy    C19 1667   1.699   4.206   0.284 -0.0686  0.1395  0.5002
   62phy    C13 1668   1.553   4.269   0.486 -0.4345 -0.1428  0.2025
   62phy     H3 1669   1.473   4.220   0.548 -1.3372  1.0103 -0.0156
   62phy    O33 1670   1.648   4.286   0.591  0.0265  0.0668 -0.1344
   62phy    H1B 1671   1.601   4.296   0.672 -0.8492 -0.0942 -0.6142
   62phy    C12 1672   1.453   4.390   0.473 -0.6316  0.4580  0.2243
   62phy    O11 1673   1.506   4.519   0.458 -0.7553 -0.0610  0.6083
   62phy    H1A 1674   1.443   4.586   0.472  0.5464  1.3317  0.0193
   63phy    C35 1675   1.521   2.718   1.761  0.6357 -0.0987 -0.2822
   63phy    C33 1676   1.636   2.646   1.688 -0.3274 -0.0370  0.2634
   63phy    C34 1677   1.579   2.537   1.596  0.0353  0.2717  0.1827
   63phy    C32 1678   1.728   2.739   1.603  0.6046  0.0645  0.2909
   63phy    C31 1679   1.855   2.779   1.678  0.1786  0.3068 -0.1015
   63phy    C30 1680   1.954   2.874   1.609  0.1712  0.7207 -0.2276
   63phy    C28 1681   2.072   2.934   1.692  0.5459  0.3906  0.1006
   63phy    C29 1682   2.183   2.967   1.602  0.6343  0.7449  0.1010
   63phy    C27 1683   2.038   3.055   1.780 -0.1188 -0.7569  0.1545
   63phy    C26 1684   2.072   3.053   1.932  0.2230 -0.0798  0.1220
   63phy    C25 1685   2.052   3.188   2.010  0.1071 -0.2207 -0.2437
   63phy    C23 1686   2.033   3.190   2.162 -0.4177  0.4988 -1.1068
   63phy    C24 1687   2.159   3.148   2.238  0.1324 -0.1440  0.5475
   63phy    C22 1688   1.978   3.329   2.206 -0.1229  0.1293 -0.2465
   63phy    C21 1689   1.881   3.320   2.320  0.2912  0.3314  0.3166
   63phy    C20 1690   1.830   3.450   2.379 -0.0312 -0.5089  0.0003
   63phy    C18 1691   1.776   3.455   2.526  0.1794 -0.0858  0.2423
   63phy    O01 1692   1.863   3.379   2.616  0.0316 -0.1738 -0.1649
   63phy    H01 1693   1.863   3.398   2.708  1.0322 -0.4359 -0.1008
   63phy    C19 1694   1.810   3.602   2.549 -0.0170 -0.1249 -0.2021
   63phy    C13 1695   1.615   3.424   2.542 -0.0277  0.3543  0.2285
   63phy     H3 1696   1.556   3.463   2.455  0.4857 -0.6764 -0.6118
   63phy    O33 1697   1.549   3.486   2.651 -0.3605  0.0652 -0.0147
   63phy    H1B 1698   1.457   3.479   2.635 -0.3480  1.5265 -0.8606
   63phy    C12 1699   1.588   3.262   2.557  0.0319  0.2722 -0.1934
   63phy    O11 1700   1.624   3.197   2.678 -0.4094  0.1056 -0.0592
   63phy    H1A 1701   1.642   3.105   2.667  0.3511  0.0551  1.3707
   64phy    C35 1702   1.774   4.218   1.056 -0.1638  0.7023  0.1292
   64phy    C33 1703   1.664   4.297   1.128  0.6857  0.0825  0.0701
   64phy    C34 1704   1.700   4.290   1.272  0.1594 -0.0503 -0.6122
   64phy    C32 1705   1.660   4.447   1.086 -0.0233  0.7882  0.4291
   64phy    C31 1706   1.592   4.473   0.950  0.0177 -0.1711 -0.2147
   64phy    C30 1707   1.605   4.621   0.915  0.8900 -0.6043 -0.0290
   64phy    C28 1708   1.544   4.679   0.785 -0.4061 -0.5423  0.2129
   64phy    C29 1709   1.397   4.727   0.804  0.1418 -0.3889  0.5740
   64phy    C27 1710   1.622   4.802   0.729  0.3347  0.0683 -0.4530
   64phy    C26 1711   1.647   4.793   0.580 -0.5277  0.0765 -0.5564
   64phy    C25 1712   1.728   4.916   0.537 -0.1753  0.0697 -0.1243
   64phy    C23 1713   1.757   4.950   0.388  0.3795  0.3539  0.7278
   64phy    C24 1714   1.749   5.101   0.364 -0.0325 -0.1676 -0.2368
   64phy    C22 1715   1.882   4.884   0.334 -0.1219  0.3571 -0.0372
   64phy    C21 1716   1.872   4.830   0.193  0.1518 -0.2541 -0.2084
   64phy    C20 1717   1.985   4.738   0.160  0.4291  0.0456 -0.1172
   64phy    C18 1718   1.963   4.637   0.037  0.0655 -0.1564  0.0266
   64phy    O01 1719   1.849   4.559   0.076  0.1738  0.4385 -0.0306
   64phy    H01 1720   1.835   4.554   0.169 -0.3564 -2.5449 -0.1734
   64phy    C19 1721   2.088   4.543   0.049  0.4639 -0.1922  0.1079
   64phy    C13 1722   1.937   4.702  -0.112  0.1547 -0.3667  0.1261
   64phy     H3 1723   1.836   4.748  -0.103 -0.4513 -1.2962 -1.4448
   64phy    O33 1724   2.005   4.820  -0.151  0.1652 -0.7383 -0.8942
   64phy    H1B 1725   1.944   4.873  -0.198  0.3720 -0.6373 -1.0490
   64phy    C12 1726   1.878   4.624  -0.237  0.3951 -0.2079 -0.2944
   64phy    O11 1727   1.970   4.570  -0.325  0.0228  0.4589  0.4794
   64phy    H1A 1728   1.932   4.568  -0.411  1.0226 -0.4965  0.0289
   65phy    C35 1729   1.923   4.610   1.372 -0.2812 -0.1969 -0.5035
   65phy    C33 1730   2.026   4.715   1.405 -0.4544 -0.1029  0.6474
   65phy    C34 1731   2.049   4.713   1.554 -0.3295 -0.0614  0.2524
   65phy    C32 1732   2.141   4.703   1.306  0.4911 -0.4040  0.0922
   65phy    C31 1733   2.219   4.842   1.279  0.7282 -0.0587  0.0435
   65phy    C30 1734   2.325   4.798   1.180  0.3039 -0.4883 -0.3831
   65phy    C28 1735   2.428   4.908   1.141  0.4123  0.1086 -0.1923
   65phy    C29 1736   2.557   4.887   1.218 -0.3843 -0.9596  0.1047
   65phy    C27 1737   2.451   4.902   0.986  0.2145 -0.3365 -0.3482
   65phy    C26 1738   2.495   5.034   0.917  0.3534  0.3999  0.0494
   65phy    C25 1739   2.537   5.012   0.771 -0.4316  0.8880 -0.2017
   65phy    C23 1740   2.637   5.113   0.715  0.3942 -0.7441  0.6687
   65phy    C24 1741   2.748   5.031   0.661  0.1410  0.5333  0.2277
   65phy    C22 1742   2.573   5.201   0.602  0.0343  0.7774 -0.0230
   65phy    C21 1743   2.529   5.340   0.647 -0.0109  0.3092 -0.2007
   65phy    C20 1744   2.517   5.447   0.534 -0.0018 -0.5425  0.2104
   65phy    C18 1745   2.517   5.601   0.568 -0.3344  0.2377  0.3321
   65phy    O01 1746   2.409   5.620   0.663  0.1248 -0.4896 -0.2804
   65phy    H01 1747   2.402   5.561   0.736 -1.4571  0.3049  0.2776
   65phy    C19 1748   2.477   5.678   0.442 -0.5932  0.3383  0.2784
   65phy    C13 1749   2.662   5.647   0.632 -0.1939 -0.3143 -0.4809
   65phy     H3 1750   2.667   5.603   0.735  0.6624 -0.3859 -0.5504
   65phy    O33 1751   2.776   5.582   0.579  0.1853 -0.0004  0.0414
   65phy    H1B 1752   2.782   5.621   0.493 -0.5429 -0.6119 -0.3004
   65phy    C12 1753   2.694   5.788   0.700  0.0602 -1.0090  0.2239
   65phy    O11 1754   2.576   5.860   0.739 -0.1634  0.6296 -0.0628
   65phy    H1A 1755   2.511   5.799   0.768 -0.7721  1.3774  0.1892
   66phy    C35 1756   1.566   0.939   1.874  0.0313  0.6193 -0.1677
   66phy    C33 1757   1.661   0.900   1.763 -0.3273  0.3292 -0.2821
   66phy    C34 1758   1.603   0.941   1.631  0.2962  0.3072  0.2896
   66phy    C32 1759   1.806   0.949   1.788  0.9280 -0.1084 -0.1414
   66phy    C31 1760   1.895   0.854   1.869  0.3167  0.4780  0.1391
   66phy    C30 1761   2.032   0.917   1.902 -0.8704 -0.2761  0.3966
   66phy    C28 1762   2.132   0.822   1.964 -0.4874 -0.1995  0.0797
   66phy    C29 1763   2.210   0.725   1.875  0.1717 -0.1750 -0.4485
   66phy    C27 1764   2.203   0.889   2.085  0.1392  0.0003  0.5509
   66phy    C26 1765   2.227   0.797   2.210 -0.4393 -0.6412  0.7279
   66phy    C25 1766   2.298   0.873   2.322  0.1066  0.5037 -0.1103
   66phy    C23 1767   2.315   0.784   2.447 -0.0775  0.0975  0.1768
   66phy    C24 1768   2.469   0.779   2.468  0.0615 -0.2771  0.1727
   66phy    C22 1769   2.250   0.831   2.577 -1.0715  0.1966  0.0812
   66phy    C21 1770   2.109   0.772   2.597  0.1683 -0.0662  0.2451
   66phy    C20 1771   2.075   0.776   2.751 -0.1518 -0.1458 -0.1597
   66phy    C18 1772   1.948   0.723   2.824 -0.0316 -0.1259 -0.7454
   66phy    O01 1773   1.963   0.578   2.810  0.0267  0.3673  0.0269
   66phy    H01 1774   2.054   0.565   2.796  0.4020  2.0857  0.6347
   66phy    C19 1775   1.980   0.750   2.975  0.2961  0.3821  0.2075
   66phy    C13 1776   1.813   0.777   2.757  0.6865  0.7320 -0.1346
   66phy     H3 1777   1.821   0.772   2.645 -1.2678  1.2326 -0.3360
   66phy    O33 1778   1.785   0.917   2.771  0.1233  0.4686 -0.1134
   66phy    H1B 1779   1.735   0.935   2.848  0.3916 -0.3809  0.2754
   66phy    C12 1780   1.677   0.701   2.779  0.2175 -0.5606 -0.4904
   66phy    O11 1781   1.631   0.696   2.910 -0.0161 -0.5540  0.3566
   66phy    H1A 1782   1.570   0.766   2.923 -0.4260 -0.6110 -1.1299
   67phy    C35 1783   4.263   4.605   1.530  0.1161  0.0483 -0.1255
   67phy    C33 1784   4.187   4.474   1.563  0.0883 -0.0697  0.2235
   67phy    C34 1785   4.259   4.391   1.673  0.0520  0.0316  0.3909
   67phy    C32 1786   4.037   4.513   1.596 -0.0301  0.0204  0.0814
   67phy    C31 1787   3.930   4.501   1.478 -0.0541  0.0038  0.6179
   67phy    C30 1788   3.794   4.556   1.514 -0.6544 -0.2970  0.3491
   67phy    C28 1789   3.691   4.561   1.399 -0.1092 -0.0785 -0.0597
   67phy    C29 1790   3.551   4.522   1.447 -0.2933  0.1721 -0.0399
   67phy    C27 1791   3.686   4.702   1.340 -0.1725  0.4051  0.3537
   67phy    C26 1792   3.713   4.717   1.188  0.3461 -0.0704 -0.4642
   67phy    C25 1793   3.704   4.862   1.129 -0.1472 -0.1138 -0.4082
   67phy    C23 1794   3.685   4.868   0.976 -0.2467  0.0720  0.0857
   67phy    C24 1795   3.548   4.841   0.912  0.0975 -0.0460  0.3383
   67phy    C22 1796   3.738   5.004   0.947  0.1077 -0.1353 -0.1422
   67phy    C21 1797   3.823   5.007   0.818 -0.3064 -0.4809  0.1097
   67phy    C20 1798   3.897   5.142   0.788  0.2325 -0.2889  0.1418
   67phy    C18 1799   3.952   5.165   0.644 -0.0068  0.2278 -0.3860
   67phy    O01 1800   4.007   5.045   0.589  0.5615  0.2267  0.2448
   67phy    H01 1801   3.957   4.967   0.605 -0.1800  0.3671 -1.2053
   67phy    C19 1802   4.062   5.271   0.669 -0.0826  0.3630  0.1070
   67phy    C13 1803   3.839   5.214   0.540 -0.0310 -0.0317 -0.6611
   67phy     H3 1804   3.783   5.120   0.518 -1.7383  0.7930 -0.0543
   67phy    O33 1805   3.722   5.285   0.591 -0.0757 -0.5167 -0.0913
   67phy    H1B 1806   3.740   5.377   0.600 -0.7697 -0.4425  0.5980
   67phy    C12 1807   3.852   5.227   0.383 -0.0139 -0.2313  0.4648
   67phy    O11 1808   3.854   5.362   0.337  0.0278 -0.0698 -0.2764
   67phy    H1A 1809   3.768   5.388   0.362 -0.1375 -1.3176  0.5786
   68phy    C35 1810   1.405   4.621   1.414 -0.1623  0.1210 -0.0841
   68phy    C33 1811   1.412   4.712   1.293 -0.4392  0.2793  0.3053
   68phy    C34 1812   1.266   4.767   1.275  0.3533  0.3371 -0.1664
   68phy    C32 1813   1.520   4.821   1.324 -0.4316  0.4325 -0.4819
   68phy    C31 1814   1.583   4.898   1.202  0.7854  0.4210 -0.0028
   68phy    C30 1815   1.673   5.011   1.245  0.6018 -0.4755  0.3757
   68phy    C28 1816   1.756   5.081   1.135 -0.0564  0.0546  0.7683
   68phy    C29 1817   1.799   5.216   1.188 -0.2072  0.6601 -0.2675
   68phy    C27 1818   1.888   5.008   1.102 -0.0034  0.6492  0.2431
   68phy    C26 1819   1.894   4.910   0.989  0.1357 -0.0704 -0.3579
   68phy    C25 1820   2.032   4.905   0.926  0.6226 -0.0200 -0.2808
   68phy    C23 1821   2.056   4.832   0.791 -0.7369 -0.1567 -0.2741
   68phy    C24 1822   2.172   4.901   0.721 -0.2351 -0.1154 -0.3903
   68phy    C22 1823   2.062   4.682   0.804  0.6361 -0.5219  0.0714
   68phy    C21 1824   2.012   4.608   0.682  0.0566  0.4076 -0.0729
   68phy    C20 1825   2.006   4.458   0.709 -0.0154 -0.0533  0.9818
   68phy    C18 1826   1.981   4.368   0.577  0.2853 -0.0588  0.2510
   68phy    O01 1827   1.858   4.408   0.523 -0.2025  0.5364 -0.1438
   68phy    H01 1828   1.785   4.372   0.570  0.9278  0.8587  1.9860
   68phy    C19 1829   1.945   4.233   0.651  0.3170  0.0244 -0.2411
   68phy    C13 1830   2.092   4.371   0.461  0.5181 -0.4169 -0.3626
   68phy     H3 1831   2.068   4.282   0.398 -0.5192 -0.8017  0.5490
   68phy    O33 1832   2.063   4.468   0.366 -0.5720 -0.5497 -0.7179
   68phy    H1B 1833   1.973   4.492   0.376  0.0685  2.6556 -1.7841
   68phy    C12 1834   2.246   4.326   0.451 -0.1211  0.0966  0.0483
   68phy    O11 1835   2.293   4.297   0.322 -0.1093  0.2402  0.1526
   68phy    H1A 1836   2.246   4.356   0.265  0.6954  0.0862 -0.7065
   69phy    C35 1837   3.601   3.546   2.155  0.7096  0.3821  0.0666
   69phy    C33 1838   3.622   3.591   2.014  0.0346 -0.0746 -0.0905
   69phy    C34 1839   3.704   3.492   1.927 -0.0106 -0.1210  0.0109
   69phy    C32 1840   3.501   3.639   1.943  0.1616 -0.3902 -0.1945
   69phy    C31 1841   3.445   3.777   1.983  0.5179  0.6326  0.3602
   69phy    C30 1842   3.323   3.812   1.893  0.2793 -0.3613  0.2698
   69phy    C28 1843   3.222   3.916   1.946  0.4688  0.8740  0.4056
   69phy    C29 1844   3.278   4.056   1.956 -0.2116 -0.1128  0.2015
   69phy    C27 1845   3.105   3.915   1.844 -0.1510  0.0604 -0.4981
   69phy    C26 1846   2.963   3.917   1.906  0.3815 -0.1739  0.2352
   69phy    C25 1847   2.861   3.919   1.793  0.5685 -0.5188 -0.2039
   69phy    C23 1848   2.718   3.917   1.851 -0.1352 -0.7860 -0.5826
   69phy    C24 1849   2.632   4.017   1.770  0.2104  0.3482 -0.0761
   69phy    C22 1850   2.652   3.781   1.873 -0.6145 -0.1657 -0.8516
   69phy    C21 1851   2.569   3.777   2.002 -0.1238 -0.9676  0.1660
   69phy    C20 1852   2.502   3.643   2.034  0.6021 -0.3630  0.3126
   69phy    C18 1853   2.453   3.595   2.175  0.0464 -0.2858  0.3963
   69phy    O01 1854   2.353   3.689   2.220 -0.1981  0.0343  0.0786
   69phy    H01 1855   2.328   3.746   2.150 -1.4337 -0.1279  0.3730
   69phy    C19 1856   2.372   3.469   2.142 -0.0599 -0.0859 -0.1481
   69phy    C13 1857   2.560   3.565   2.289 -0.6749  0.1455  0.0411
   69phy     H3 1858   2.642   3.504   2.244 -0.3443  0.3388  0.3804
   69phy    O33 1859   2.520   3.476   2.397 -0.1536  0.0958 -0.2876
   69phy    H1B 1860   2.430   3.488   2.421  0.3883  1.2945  1.3239
   69phy    C12 1861   2.636   3.687   2.356  0.1646 -0.0386 -0.1068
   69phy    O11 1862   2.564   3.786   2.427  0.1790  0.0388  0.1213
   69phy    H1A 1863   2.630   3.809   2.489  0.1554 -0.8020  0.4761
   70phy    C35 1864   0.757   0.346   1.538  0.6450  0.1588  0.8065
   70phy    C33 1865   0.861   0.234   1.547  0.0744 -0.4185 -0.1476
   70phy    C34 1866   0.821   0.129   1.653 -0.2221 -0.1150 -0.0295
   70phy    C32 1867   0.912   0.184   1.404  0.2634 -0.2584 -0.4058
   70phy    C31 1868   1.058   0.191   1.377 -0.2749 -0.1280 -0.1027
   70phy    C30 1869   1.097   0.098   1.268  0.0883  0.1420 -0.1920
   70phy    C28 1870   1.237   0.114   1.215 -0.6678  0.1293  0.0651
   70phy    C29 1871   1.347   0.051   1.301 -0.0192  0.3844  0.1100
   70phy    C27 1872   1.247   0.062   1.074  0.5055 -0.1073  0.4135
   70phy    C26 1873   1.312   0.146   0.970 -0.5426  0.1990 -0.6494
   70phy    C25 1874   1.359   0.075   0.844 -0.3184 -0.1783  0.1597
   70phy    C23 1875   1.454   0.153   0.755 -0.4667  0.1410  0.5967
   70phy    C24 1876   1.601   0.138   0.800 -0.0244  0.3411 -0.2423
   70phy    C22 1877   1.449   0.088   0.614  0.3304 -0.4458  0.4057
   70phy    C21 1878   1.360   0.159   0.518 -0.0460  0.3168 -0.0564
   70phy    C20 1879   1.371   0.105   0.375  0.3229  0.3173 -0.4259
   70phy    C18 1880   1.306   0.181   0.251  0.1153  0.1140  0.2277
   70phy    O01 1881   1.164   0.211   0.275 -0.0878  0.0181  0.1481
   70phy    H01 1882   1.108   0.189   0.203 -0.7426 -1.7858  1.1269
   70phy    C19 1883   1.303   0.069   0.142  0.2314  0.3998 -0.0671
   70phy    C13 1884   1.382   0.319   0.211  0.3066 -0.0819  0.4128
   70phy     H3 1885   1.358   0.387   0.297  0.3033 -1.0614  1.2061
   70phy    O33 1886   1.523   0.323   0.228 -0.3880  0.4490  0.3989
   70phy    H1B 1887   1.564   0.261   0.170  0.6973 -0.8362  2.4167
   70phy    C12 1888   1.326   0.416   0.105  0.1147 -0.4700 -0.0613
   70phy    O11 1889   1.388   0.413  -0.018  0.2935  0.2255 -0.5092
   70phy    H1A 1890   1.351   0.479  -0.073  0.9617  0.4919 -0.6589
   71phy    C35 1891   1.056   0.899   1.534  0.2818  0.0837 -0.3279
   71phy    C33 1892   1.195   0.835   1.560 -0.1023  0.1310 -0.6470
   71phy    C34 1893   1.227   0.844   1.709  0.5125 -0.1712 -0.1332
   71phy    C32 1894   1.191   0.692   1.499 -0.2330 -0.1380 -0.5723
   71phy    C31 1895   1.331   0.655   1.452 -0.0657  0.0120  0.6104
   71phy    C30 1896   1.338   0.520   1.387  0.4367  0.0501  0.3843
   71phy    C28 1897   1.486   0.467   1.388  0.6894  0.5415 -0.2620
   71phy    C29 1898   1.502   0.363   1.497 -0.0001 -0.1207 -0.2766
   71phy    C27 1899   1.528   0.402   1.252  0.0708 -0.2993  0.6660
   71phy    C26 1900   1.627   0.492   1.181 -0.1787  0.4295 -0.0763
   71phy    C25 1901   1.688   0.440   1.048  0.7697 -0.5759  0.4428
   71phy    C23 1902   1.827   0.508   1.015 -0.9159 -0.3110  0.5442
   71phy    C24 1903   1.954   0.444   1.082 -0.0786 -0.6001 -0.0156
   71phy    C22 1904   1.847   0.526   0.862 -0.2130 -0.0305 -0.3780
   71phy    C21 1905   1.900   0.659   0.817  0.3062  0.2565  0.4958
   71phy    C20 1906   1.975   0.641   0.680 -0.5673  0.3566  0.5967
   71phy    C18 1907   2.065   0.765   0.632 -0.1172 -0.2315 -0.4504
   71phy    O01 1908   1.982   0.878   0.616 -0.0819 -0.4732  0.1283
   71phy    H01 1909   1.901   0.851   0.577 -0.0382 -0.8366  0.2868
   71phy    C19 1910   2.104   0.725   0.486 -0.0606 -0.2367  0.3823
   71phy    C13 1911   2.197   0.806   0.720  0.1662 -0.2677 -0.0936
   71phy     H3 1912   2.153   0.857   0.809 -0.7233  1.3208 -1.3945
   71phy    O33 1913   2.276   0.707   0.790  0.1736 -0.1852  0.2002
   71phy    H1B 1914   2.302   0.644   0.727 -1.5498  0.8751 -1.6934
   71phy    C12 1915   2.279   0.944   0.702  0.0120  0.3252 -0.2557
   71phy    O11 1916   2.414   0.946   0.673 -0.3813  0.5538  0.0625
   71phy    H1A 1917   2.468   0.902   0.736 -0.7741  2.8538  2.1366
   72phy    C35 1918   3.143   2.145   0.943 -0.1556  0.4137  0.2251
   72phy    C33 1919   3.143   1.996   0.977 -0.0974 -0.0547 -0.0147
   72phy    C34 1920   3.271   1.969   1.052  0.7603 -0.5289  0.0526
   72phy    C32 1921   3.013   1.949   1.044 -0.8952  0.2093  0.3879
   72phy    C31 1922   2.991   1.801   1.040  0.3616 -0.1121  0.5290
   72phy    C30 1923   2.852   1.761   1.101 -0.8227 -0.1347 -0.5231
   72phy    C28 1924   2.821   1.614   1.068  0.3528  0.1477  0.6489
   72phy    C29 1925   2.829   1.530   1.193  0.1402  0.5079  0.4463
   72phy    C27 1926   2.678   1.614   1.001  0.2924  0.3020 -0.4422
   72phy    C26 1927   2.648   1.500   0.904  0.3016  0.1675 -0.3466
   72phy    C25 1928   2.509   1.519   0.850  0.0688 -0.3720  0.0981
   72phy    C23 1929   2.457   1.400   0.768  0.2138  0.1222 -0.1291
   72phy    C24 1930   2.341   1.330   0.840  0.5106 -0.2051 -0.1449
   72phy    C22 1931   2.425   1.440   0.621 -0.0844 -0.2338 -0.2545
   72phy    C21 1932   2.438   1.328   0.518  0.0241  0.2322 -0.0666
   72phy    C20 1933   2.406   1.374   0.370  0.7376  0.0297 -0.9773
   72phy    C18 1934   2.355   1.275   0.266 -0.1132 -0.0194 -0.2746
   72phy    O01 1935   2.467   1.184   0.248 -0.4446 -0.3926  0.1393
   72phy    H01 1936   2.473   1.129   0.323 -1.3175  0.4974  0.8796
   72phy    C19 1937   2.339   1.345   0.131  0.2021 -0.0543  0.2649
   72phy    C13 1938   2.219   1.189   0.312  0.3150  0.4151  0.0172
   72phy     H3 1939   2.255   1.130   0.400 -0.5746  0.2667  0.2957
   72phy    O33 1940   2.114   1.264   0.383 -0.7504  0.0234  0.0397
   72phy    H1B 1941   2.093   1.214   0.460 -1.5030 -0.5336 -0.5047
   72phy    C12 1942   2.167   1.057   0.248  0.5128 -0.2124 -0.0650
   72phy    O11 1943   2.266   0.982   0.181 -0.2760 -0.2380 -0.0719
   72phy    H1A 1944   2.340   1.038   0.169 -0.8824  0.4628 -0.6858
   73phy    C35 1945   3.220   1.398   0.761  0.1764 -0.0129  0.2794
   73phy    C33 1946   3.279   1.481   0.874  0.3827  0.2592  0.2466
   73phy    C34 1947   3.252   1.405   1.008  0.1996 -0.1298  0.0264
   73phy    C32 1948   3.423   1.522   0.851  0.2930 -0.0736  0.5979
   73phy    C31 1949   3.432   1.675   0.832  0.0826 -0.6197  0.2729
   73phy    C30 1950   3.570   1.713   0.777  0.1210 -0.3469  0.1543
   73phy    C28 1951   3.619   1.862   0.779  0.0246  0.1296  0.4872
   73phy    C29 1952   3.769   1.866   0.803  0.5691 -0.1879 -0.0837
   73phy    C27 1953   3.588   1.941   0.649 -0.0955 -0.4354  0.4483
   73phy    C26 1954   3.459   2.018   0.643 -0.3124  0.3782 -0.2620
   73phy    C25 1955   3.427   2.079   0.507  0.0536 -0.3362  0.5830
   73phy    C23 1956   3.301   2.164   0.482 -0.3691 -0.2036  0.3418
   73phy    C24 1957   3.336   2.309   0.461  0.0055 -0.2606 -0.0861
   73phy    C22 1958   3.221   2.098   0.369  0.0367  0.1676 -0.3480
   73phy    C21 1959   3.068   2.132   0.361 -0.6846 -0.6709  0.1675
   73phy    C20 1960   2.991   2.071   0.240  0.1506  0.0488  0.5560
   73phy    C18 1961   2.838   2.111   0.221 -0.5081  0.3022  0.4035
   73phy    O01 1962   2.767   2.098   0.343 -0.0996  0.4740  0.3716
   73phy    H01 1963   2.785   2.015   0.382  0.5228 -0.3086 -1.4788
   73phy    C19 1964   2.786   1.999   0.125 -0.3162 -0.1639 -0.1266
   73phy    C13 1965   2.826   2.261   0.161  0.2347  0.3754  0.3568
   73phy     H3 1966   2.856   2.326   0.247  0.1098 -2.3427  2.5779
   73phy    O33 1967   2.916   2.305   0.060  0.3925  0.0397  0.1523
   73phy    H1B 1968   2.940   2.394   0.080 -1.9360  0.6790  0.3867
   73phy    C12 1969   2.695   2.344   0.156  0.0907 -0.2961 -0.2974
   73phy    O11 1970   2.609   2.337   0.047 -0.5406 -0.3650  0.3358
   73phy    H1A 1971   2.659   2.372  -0.025  0.3355 -1.5286  0.3540
   74phy    C35 1972   3.706   2.315   0.275  0.1021 -0.3601  0.4179
   74phy    C33 1973   3.690   2.383   0.129  0.4681  0.1853 -0.0460
   74phy    C34 1974   3.766   2.511   0.134 -0.0964  0.3609  0.2052
   74phy    C32 1975   3.728   2.295   0.006  0.1579  0.1989  0.1304
   74phy    C31 1976   3.608   2.213  -0.054 -0.1670  0.2501  0.2611
   74phy    C30 1977   3.658   2.144  -0.180  0.1032 -0.7821 -0.1051
   74phy    C28 1978   3.583   2.017  -0.219 -0.6234 -0.0462 -0.4400
   74phy    C29 1979   3.484   2.044  -0.331 -0.0676  0.0483 -0.6764
   74phy    C27 1980   3.674   1.905  -0.270 -0.7037 -0.5409 -0.8105
   74phy    C26 1981   3.706   1.809  -0.152 -0.5435  0.3249 -0.2229
   74phy    C25 1982   3.786   1.691  -0.210 -0.5508 -0.2711 -0.3864
   74phy    C23 1983   3.831   1.583  -0.108 -0.5291 -0.0832  0.1568
   74phy    C24 1984   3.717   1.487  -0.085 -0.0525  0.2062  0.0435
   74phy    C22 1985   3.961   1.524  -0.169  0.1640  0.1151 -0.1477
   74phy    C21 1986   4.058   1.480  -0.062 -0.1069 -0.1018 -0.1389
   74phy    C20 1987   4.178   1.404  -0.117 -0.0813  0.5642  0.3707
   74phy    C18 1988   4.294   1.372  -0.014  0.6586 -0.3771 -0.3311
   74phy    O01 1989   4.352   1.502   0.027 -0.5056 -0.2276 -0.1569
   74phy    H01 1990   4.333   1.570  -0.034  1.2838  0.3247 -0.1635
   74phy    C19 1991   4.409   1.314  -0.100 -0.2256 -0.2327  0.1908
   74phy    C13 1992   4.263   1.270   0.108 -0.1192 -0.6576 -0.3582
   74phy     H3 1993   4.163   1.310   0.141  0.4740  1.9395 -1.4445
   74phy    O33 1994   4.225   1.135   0.082  0.0540  0.2017  0.1713
   74phy    H1B 1995   4.138   1.128   0.047  0.3538  0.5410 -0.6671
   74phy    C12 1996   4.310   1.291   0.256 -0.2754 -0.2219 -0.0160
   74phy    O11 1997   4.443   1.255   0.273 -0.1517  0.3928 -0.1334
   74phy    H1A 1998   4.456   1.171   0.234 -0.5210 -1.3096  3.0521
   75phy    C35 1999   0.619   1.398   0.950  0.9734  0.4540  0.2948
   75phy    C33 2000   0.517   1.279   0.961 -0.2638 -0.0553 -1.0889
   75phy    C34 2001   0.585   1.157   1.021 -0.0489  0.3050 -0.0165
   75phy    C32 2002   0.389   1.308   1.041 -0.2618 -0.2723 -0.0221
   75phy    C31 2003   0.278   1.374   0.960 -0.0664  0.2968  0.4039
   75phy    C30 2004   0.141   1.390   1.032  0.2376 -0.3401 -0.9421
   75phy    C28 2005   0.025   1.436   0.941  0.6877 -0.0478  0.7166
   75phy    C29 2006  -0.104   1.403   1.014 -0.1875  0.1170 -0.3457
   75phy    C27 2007   0.028   1.590   0.914 -0.0668  0.2759 -0.0492
   75phy    C26 2008  -0.030   1.628   0.776  0.3448  0.2333 -0.2379
   75phy    C25 2009  -0.077   1.774   0.763 -0.8635  0.3296 -0.1901
   75phy    C23 2010  -0.131   1.823   0.629 -0.0214 -0.3405 -0.2559
   75phy    C24 2011  -0.257   1.902   0.660 -0.2402 -0.0570  0.3531
   75phy    C22 2012  -0.031   1.904   0.544  0.3737  0.8100 -0.7164
   75phy    C21 2013  -0.039   1.859   0.401  0.4132 -0.3569  0.0647
   75phy    C20 2014   0.075   1.930   0.322 -0.2104  0.1045 -0.5786
   75phy    C18 2015   0.092   1.895   0.165  0.8398 -0.1537  0.1399
   75phy    O01 2016   0.059   1.762   0.141 -0.0228 -0.0883 -0.2711
   75phy    H01 2017   0.109   1.704   0.195 -0.3359  0.3460  0.4872
   75phy    C19 2018   0.241   1.906   0.128  0.5571  0.0072  0.3265
   75phy    C13 2019  -0.010   1.990   0.084  0.0423  0.3725  0.1472
   75phy     H3 2020  -0.110   1.964   0.127  0.3601 -0.1222  0.6098
   75phy    O33 2021  -0.013   2.127   0.128  0.0992  0.1366  0.2390
   75phy    H1B 2022   0.053   2.159   0.187 -0.1930  2.3921 -0.5904
   75phy    C12 2023  -0.077   1.973  -0.058 -0.2523  0.5887 -0.1154
   75phy    O11 2024  -0.014   2.048  -0.158  0.3179 -0.7896 -0.5466
   75phy    H1A 2025  -0.076   2.092  -0.214 -0.6087 -2.8604 -1.3014
   76phy    C35 2026   3.519   1.565   2.133  0.0335 -0.4465 -0.2412
   76phy    C33 2027   3.618   1.586   2.017 -0.2512  0.2076 -0.0997
   76phy    C34 2028   3.670   1.454   1.963 -0.2898  0.2578  0.2732
   76phy    C32 2029   3.571   1.691   1.909  0.0259  0.6356 -0.0895
   76phy    C31 2030   3.680   1.794   1.878  0.4580 -1.4174  0.6550
   76phy    C30 2031   3.614   1.899   1.784 -0.0979 -0.1407  0.1724
   76phy    C28 2032   3.701   2.018   1.745  0.2401 -0.6922  0.0075
   76phy    C29 2033   3.682   2.056   1.599 -0.1470  0.1485  0.7310
   76phy    C27 2034   3.674   2.147   1.824  0.4081 -0.0297  0.1415
   76phy    C26 2035   3.804   2.195   1.891 -0.4362  0.0572  0.2306
   76phy    C25 2036   3.798   2.336   1.948  0.4105 -0.3939 -0.5395
   76phy    C23 2037   3.919   2.363   2.037 -0.9844  0.3743 -0.7604
   76phy    C24 2038   4.037   2.418   1.949 -0.4284 -0.1823 -0.3811
   76phy    C22 2039   3.880   2.465   2.149 -0.0005  0.4980  0.4073
   76phy    C21 2040   3.956   2.419   2.267  0.1196  0.0677 -0.6015
   76phy    C20 2041   3.946   2.512   2.390  0.2986  0.3571 -0.2150
   76phy    C18 2042   3.999   2.451   2.524 -0.0713  0.2357  0.4689
   76phy    O01 2043   4.131   2.401   2.498 -0.4167  0.0648  0.1777
   76phy    H01 2044   4.173   2.453   2.432  0.8351  0.3705  1.1923
   76phy    C19 2045   4.013   2.575   2.607  0.1765  0.0408  0.0893
   76phy    C13 2046   3.906   2.328   2.588 -0.1497  0.1464  0.0175
   76phy     H3 2047   3.891   2.249   2.511  0.8278  0.2976 -0.3387
   76phy    O33 2048   3.768   2.367   2.605 -0.0969 -0.8999  0.0298
   76phy    H1B 2049   3.744   2.419   2.531  0.7491  1.0636  1.0650
   76phy    C12 2050   3.973   2.243   2.707  0.4854 -0.3366  0.0204
   76phy    O11 2051   3.958   2.281   2.841 -0.2376 -0.1971  0.3803
   76phy    H1A 2052   3.881   2.335   2.845 -1.1861 -1.2765 -1.5707
   77phy    C35 2053   4.173   0.888   1.554  0.4917 -0.6043  0.0986
   77phy    C33 2054   4.159   0.740   1.536 -0.1099 -0.5433 -0.4640
   77phy    C34 2055   4.298   0.680   1.513  0.5705 -0.0916 -0.3974
   77phy    C32 2056   4.078   0.683   1.656 -0.2084  0.2822  0.2436
   77phy    C31 2057   3.982   0.570   1.615  0.6376  0.2453 -0.3868
   77phy    C30 2058   3.897   0.532   1.739 -0.0278  0.1427  0.0339
   77phy    C28 2059   3.783   0.438   1.701  1.0230 -0.2681 -0.0514
   77phy    C29 2060   3.773   0.315   1.779 -0.0203  0.1194 -0.2894
   77phy    C27 2061   3.647   0.515   1.716 -0.1436 -0.0812 -0.5229
   77phy    C26 2062   3.545   0.486   1.604  0.3052  0.4729 -0.0293
   77phy    C25 2063   3.427   0.586   1.605  0.3422  0.5824  0.5339
   77phy    C23 2064   3.328   0.566   1.488 -0.6342  0.2327 -0.2560
   77phy    C24 2065   3.204   0.486   1.527 -0.2178 -0.4762 -0.0950
   77phy    C22 2066   3.300   0.703   1.427  0.2654 -0.0405 -0.2239
   77phy    C21 2067   3.324   0.713   1.273 -0.1379 -0.3198  0.4749
   77phy    C20 2068   3.298   0.852   1.202  0.8633  0.8679 -0.0171
   77phy    C18 2069   3.321   0.853   1.041  0.0208  0.7053  0.6096
   77phy    O01 2070   3.455   0.808   1.017 -0.1791  0.6219 -0.2054
   77phy    H01 2071   3.502   0.817   1.098 -0.4821 -2.0362  0.3590
   77phy    C19 2072   3.322   1.005   1.006  0.3960 -0.3845 -0.1522
   77phy    C13 2073   3.216   0.768   0.958  0.8623  1.1137 -0.3367
   77phy     H3 2074   3.228   0.670   1.011  1.6937  3.0543  3.3712
   77phy    O33 2075   3.073   0.785   0.971 -0.5428  0.2252 -0.5141
   77phy    H1B 2076   3.030   0.808   0.891  1.6376  1.2470 -1.4762
   77phy    C12 2077   3.234   0.692   0.822 -0.3445 -0.2826 -0.2642
   77phy    O11 2078   3.368   0.700   0.772  0.3387  0.1314  0.2692
   77phy    H1A 2079   3.420   0.720   0.847  1.1926  0.7018 -0.4528
   78phy    C35 2080   3.919   0.326   1.042 -0.0311 -0.3921 -0.1792
   78phy    C33 2081   4.035   0.332   1.139 -0.1779  0.4669 -0.5366
   78phy    C34 2082   4.086   0.191   1.150  0.6557  0.5130  0.7422
   78phy    C32 2083   4.157   0.412   1.088  0.1108  0.4228 -0.6896
   78phy    C31 2084   4.155   0.564   1.102 -0.0456 -0.1623  0.4231
   78phy    C30 2085   4.260   0.629   1.012 -0.6604 -0.1717  0.1288
   78phy    C28 2086   4.261   0.782   1.014 -0.0409 -0.4800 -0.8187
   78phy    C29 2087   4.359   0.834   1.121 -0.1130 -0.3912  0.1641
   78phy    C27 2088   4.298   0.845   0.882 -0.2336 -0.6402 -0.2197
   78phy    C26 2089   4.176   0.908   0.811  0.1321  0.1058 -0.0703
   78phy    C25 2090   4.226   0.954   0.675 -0.1814 -0.1975  0.4739
   78phy    C23 2091   4.113   1.005   0.579 -0.1895  0.3709 -0.6191
   78phy    C24 2092   4.123   1.159   0.571 -0.1531 -0.5212 -0.1608
   78phy    C22 2093   4.125   0.949   0.440  0.2520  0.2135 -0.3676
   78phy    C21 2094   3.997   0.932   0.363  0.0320 -0.4496  0.2637
   78phy    C20 2095   4.022   0.878   0.224  0.4044  0.4544  0.1173
   78phy    C18 2096   3.909   0.854   0.121  0.8161 -0.5451  0.3399
   78phy    O01 2097   3.794   0.776   0.170 -0.1427 -0.2655 -0.0571
   78phy    H01 2098   3.824   0.703   0.220  0.2126 -1.2257 -1.5746
   78phy    C19 2099   3.985   0.766   0.017  0.1459 -0.4991 -0.7247
   78phy    C13 2100   3.844   0.996   0.065 -0.2492 -0.4185 -0.0156
   78phy     H3 2101   3.792   1.039   0.155 -0.7935 -0.7408 -0.1692
   78phy    O33 2102   3.925   1.108   0.028 -0.3189 -0.0478  0.4188
   78phy    H1B 2103   3.955   1.096  -0.060 -0.4456  0.3035  0.3237
   78phy    C12 2104   3.711   1.012  -0.007 -0.3970  0.5038  0.3887
   78phy    O11 2105   3.604   0.920   0.017  0.1917 -0.4190  0.3775
   78phy    H1A 2106   3.637   0.858   0.079  1.9208 -0.6592 -0.7432
   79phy    C35 2107   2.170   0.127   1.347 -0.1034 -0.8135  0.4090
   79phy    C33 2108   2.220   0.116   1.491 -0.6794 -0.2163 -0.3060
   79phy    C34 2109   2.119   0.026   1.552  0.1442 -0.0236  0.4170
   79phy    C32 2110   2.355   0.049   1.503 -0.0273 -0.4167 -0.3238
   79phy    C31 2111   2.471   0.157   1.512 -0.0770 -0.6793  0.4070
   79phy    C30 2112   2.609   0.091   1.501  0.3615 -0.3101 -0.2044
   79phy    C28 2113   2.734   0.173   1.538  0.1785 -0.0302  0.3232
   79phy    C29 2114   2.799   0.106   1.659 -0.2566 -0.0799  0.2423
   79phy    C27 2115   2.844   0.163   1.435 -0.1127  0.3265  0.3465
   79phy    C26 2116   2.828   0.271   1.328 -0.0419 -0.4529  0.9852
   79phy    C25 2117   2.916   0.251   1.207 -0.2400  0.4334  0.3112
   79phy    C23 2118   2.930   0.347   1.086 -0.3617 -0.1650 -0.2341
   79phy    C24 2119   2.983   0.489   1.120 -0.8006  0.4264  0.0981
   79phy    C22 2120   3.005   0.273   0.973 -0.0230  0.2216  0.4634
   79phy    C21 2121   2.978   0.308   0.827 -0.5474  0.1631 -0.1469
   79phy    C20 2122   3.061   0.219   0.733  0.1350 -0.0020  0.3892
   79phy    C18 2123   3.058   0.221   0.574  0.2832 -0.6409  0.2024
   79phy    O01 2124   2.920   0.235   0.531  0.2940 -0.3665  0.1911
   79phy    H01 2125   2.891   0.322   0.553  1.4467 -0.3276  1.7852
   79phy    C19 2126   3.107   0.080   0.538  0.0898  0.3842  0.2485
   79phy    C13 2127   3.148   0.341   0.514 -0.8714 -0.0724 -0.4132
   79phy     H3 2128   3.091   0.434   0.539 -0.9698  0.0508 -1.0640
   79phy    O33 2129   3.269   0.374   0.586 -0.2214 -0.2788  0.1374
   79phy    H1B 2130   3.312   0.295   0.613 -0.4775 -0.5198 -0.1541
   79phy    C12 2131   3.146   0.383   0.364 -0.4565 -0.3769  0.1404
   79phy    O11 2132   3.252   0.346   0.274 -0.2358  0.2959  0.2747
   79phy    H1A 2133   3.333   0.325   0.317  1.0141  1.2481 -1.4869
   80phy    C35 2134   3.714   0.680   1.268 -0.2091  0.2438 -0.2218
   80phy    C33 2135   3.718   0.827   1.300  0.0288 -0.5436  0.6097
   80phy    C34 2136   3.768   0.857   1.442 -0.4171 -0.2848  0.6794
   80phy    C32 2137   3.792   0.907   1.198 -0.2966 -0.0360  0.3675
   80phy    C31 2138   3.720   1.029   1.152 -0.5678  0.8084 -0.0142
   80phy    C30 2139   3.802   1.117   1.055 -0.1927  0.4609  1.0560
   80phy    C28 2140   3.728   1.241   1.006 -0.2505  0.1040 -0.0749
   80phy    C29 2141   3.783   1.367   1.078 -0.4412  0.1243 -0.1504
   80phy    C27 2142   3.744   1.262   0.858  0.4802  0.5692  0.1724
   80phy    C26 2143   3.649   1.175   0.774 -0.3954 -0.2850  0.6437
   80phy    C25 2144   3.642   1.201   0.623 -0.0645 -0.3750  0.1193
   80phy    C23 2145   3.527   1.141   0.544  0.6632 -1.0290 -0.4511
   80phy    C24 2146   3.458   1.249   0.457  0.4059  0.3797 -0.2435
   80phy    C22 2147   3.569   1.037   0.449  0.3783  0.0934  0.1298
   80phy    C21 2148   3.460   0.933   0.421  0.3674 -0.1367 -0.3144
   80phy    C20 2149   3.498   0.841   0.309  0.2944  0.2081 -0.1769
   80phy    C18 2150   3.381   0.746   0.255 -0.1581  0.8416 -0.2267
   80phy    O01 2151   3.297   0.711   0.369 -0.1582  0.3326  0.5085
   80phy    H01 2152   3.343   0.669   0.440  1.5538 -1.0995 -1.3303
   80phy    C19 2153   3.471   0.622   0.210 -0.4878  0.4353 -0.2458
   80phy    C13 2154   3.285   0.811   0.142  0.4389  0.2344 -0.2778
   80phy     H3 2155   3.227   0.890   0.196 -0.2547 -0.4150 -0.0640
   80phy    O33 2156   3.333   0.899   0.048 -0.0535 -0.0805 -0.0801
   80phy    H1B 2157   3.421   0.925   0.066  0.0971 -0.7009  0.1347
   80phy    C12 2158   3.147   0.741   0.100 -0.0249 -0.6991 -0.4069
   80phy    O11 2159   3.156   0.649  -0.005  0.3230  0.2586 -0.1417
   80phy    H1A 2160   3.174   0.565   0.033  0.7641  0.6447  0.5166
   81phy    C35 2161   4.085   1.638   0.955 -0.6778  0.3081  0.2216
   81phy    C33 2162   4.125   1.563   0.830 -0.2209 -0.0817 -0.0599
   81phy    C34 2163   4.206   1.441   0.866  0.2797  0.4795  0.0228
   81phy    C32 2164   4.001   1.531   0.744 -0.1632 -0.1412 -0.2135
   81phy    C31 2165   3.995   1.553   0.592  0.1580  0.0447  0.0088
   81phy    C30 2166   3.871   1.479   0.531  0.0244  0.0118 -0.2207
   81phy    C28 2167   3.851   1.494   0.378 -0.0330 -0.1491  0.1791
   81phy    C29 2168   3.902   1.368   0.307  0.4804 -0.0122 -0.1854
   81phy    C27 2169   3.700   1.497   0.343 -0.2670  0.4144  0.6130
   81phy    C26 2170   3.619   1.628   0.358 -0.2833 -0.0154  0.0926
   81phy    C25 2171   3.471   1.599   0.330  0.0575  0.2470 -0.5457
   81phy    C23 2172   3.375   1.708   0.284 -0.5536  0.0787 -0.1273
   81phy    C24 2173   3.380   1.733   0.133 -0.0294 -0.8834  0.2915
   81phy    C22 2174   3.235   1.655   0.300 -0.0847 -0.2368 -0.0267
   81phy    C21 2175   3.152   1.697   0.417 -1.3619  0.2299  0.0676
   81phy    C20 2176   3.026   1.610   0.435  0.2155  0.8958 -0.2892
   81phy    C18 2177   2.929   1.655   0.555 -0.0041 -0.1071  0.3466
   81phy    O01 2178   3.004   1.649   0.679  0.4635 -0.0657  0.0006
   81phy    H01 2179   3.090   1.680   0.661  0.8535 -1.4751 -0.6706
   81phy    C19 2180   2.814   1.545   0.566  0.3122  0.1260 -0.0834
   81phy    C13 2181   2.863   1.803   0.537  0.4556 -0.1858 -0.5145
   81phy     H3 2182   2.948   1.876   0.540  0.4576 -0.2295  0.7608
   81phy    O33 2183   2.807   1.841   0.415 -0.1349  0.0765  0.2380
   81phy    H1B 2184   2.744   1.776   0.391  1.2062 -0.4144 -2.2628
   81phy    C12 2185   2.794   1.896   0.647  0.3529  0.4052 -0.2524
   81phy    O11 2186   2.652   1.887   0.657 -0.2572  0.3570 -0.6042
   81phy    H1A 2187   2.621   1.953   0.717  1.4090  1.0546 -0.4470
   82phy    C35 2188   3.389   1.597   1.291 -0.1414 -0.4707 -0.1140
   82phy    C33 2189   3.317   1.664   1.410  0.1723  0.4792 -0.1349
   82phy    C34 2190   3.325   1.812   1.395  0.1746  0.1366  0.2955
   82phy    C32 2191   3.170   1.625   1.406 -0.1048 -0.3454  0.4475
   82phy    C31 2192   3.127   1.554   1.529 -0.4282  0.3923  0.0388
   82phy    C30 2193   2.979   1.541   1.524 -0.3146 -0.0012 -0.3272
   82phy    C28 2194   2.944   1.414   1.608 -0.6920 -0.8131 -0.2978
   82phy    C29 2195   2.858   1.443   1.729 -0.1429 -0.3635  0.5142
   82phy    C27 2196   2.866   1.318   1.521 -0.1186  0.3709 -0.4489
   82phy    C26 2197   2.942   1.207   1.454  0.0123 -0.0096 -0.0108
   82phy    C25 2198   2.860   1.131   1.349 -0.5782 -0.1887 -0.1525
   82phy    C23 2199   2.929   1.010   1.279 -0.3815  0.1079  0.6209
   82phy    C24 2200   2.922   0.876   1.363 -0.1661  0.2522  0.6133
   82phy    C22 2201   2.854   0.980   1.149  0.6992  0.1137 -0.7454
   82phy    C21 2202   2.897   1.038   1.016  0.6793 -0.1122  0.5435
   82phy    C20 2203   2.808   1.028   0.894  0.3171  0.3057  0.3902
   82phy    C18 2204   2.864   1.096   0.762  0.1105 -0.6603  0.3885
   82phy    O01 2205   2.909   1.234   0.791  0.0262  0.1963 -0.1077
   82phy    H01 2206   2.942   1.232   0.879  1.9016  0.0524 -0.7560
   82phy    C19 2207   2.735   1.115   0.673 -0.1166  0.1296  0.4545
   82phy    C13 2208   2.976   1.004   0.689  0.1336  0.2561 -0.2089
   82phy     H3 2209   3.061   1.010   0.762  1.6659 -1.4274 -1.7384
   82phy    O33 2210   2.965   0.859   0.694  0.2039 -0.1603 -0.2195
   82phy    H1B 2211   2.979   0.816   0.612  0.0114  1.7396 -1.3130
   82phy    C12 2212   3.087   1.055   0.578  0.1866  0.3836 -0.2928
   82phy    O11 2213   3.046   1.017   0.453 -0.2883 -0.0890 -0.0207
   82phy    H1A 2214   3.070   0.927   0.450 -1.4867 -0.4082 -0.9074
   83phy    C35 2215   4.742   1.656   2.029 -0.1283  0.0001  0.3853
   83phy    C33 2216   4.667   1.693   2.154  0.1216  0.3243  0.3520
   83phy    C34 2217   4.753   1.683   2.276  0.1678 -0.3212  0.1931
   83phy    C32 2218   4.577   1.818   2.131 -0.3031 -0.9525 -0.8147
   83phy    C31 2219   4.430   1.815   2.179  0.1727 -0.5173  0.2056
   83phy    C30 2220   4.363   1.958   2.166  0.3836  0.1890  0.5033
   83phy    C28 2221   4.234   1.973   2.251  0.4157  0.0319 -0.6020
   83phy    C29 2222   4.190   2.119   2.238 -0.0688  0.2237  0.3079
   83phy    C27 2223   4.113   1.876   2.234  0.3886  0.3106 -0.2363
   83phy    C26 2224   4.052   1.818   2.367  0.2259 -0.1074  0.2613
   83phy    C25 2225   3.926   1.736   2.343 -0.4108 -0.0208  0.6028
   83phy    C23 2226   3.872   1.655   2.458  0.1142  0.4715 -0.5790
   83phy    C24 2227   3.730   1.687   2.484  0.8830 -0.4131 -0.0249
   83phy    C22 2228   3.906   1.502   2.428 -0.1254 -0.3198  0.3599
   83phy    C21 2229   3.930   1.394   2.537  0.0157 -0.1619 -0.2495
   83phy    C20 2230   3.971   1.259   2.469  0.2898 -0.5500  0.0078
   83phy    C18 2231   3.979   1.124   2.547  0.1130  0.5790 -0.5142
   83phy    O01 2232   3.861   1.099   2.633 -0.5090 -0.1863  0.0548
   83phy    H01 2233   3.790   1.151   2.601  0.1139 -0.6225 -2.2447
   83phy    C19 2234   3.966   1.013   2.438 -0.1527 -0.0708 -0.0874
   83phy    C13 2235   4.118   1.119   2.635  0.0278 -0.2271  0.1091
   83phy     H3 2236   4.129   1.215   2.693 -1.5901 -1.4448  2.6071
   83phy    O33 2237   4.231   1.123   2.548  0.0791 -0.0126 -0.5399
   83phy    H1B 2238   4.252   1.033   2.530  1.2210  0.0040  0.6279
   83phy    C12 2239   4.126   1.013   2.754  0.0732 -0.1869 -0.0065
   83phy    O11 2240   4.022   1.028   2.842  0.2361  0.2905  0.0354
   83phy    H1A 2241   3.945   1.015   2.789  1.0348 -0.4253 -0.9897
   84phy    C35 2242   3.795   1.747   1.253  0.0400 -0.2494 -0.1126
   84phy    C33 2243   3.790   1.883   1.182  0.3534  0.4007  0.2368
   84phy    C34 2244   3.651   1.930   1.193  0.0197  0.0330 -0.1346
   84phy    C32 2245   3.895   1.986   1.238  0.4445  0.3487  0.0364
   84phy    C31 2246   4.030   1.997   1.166 -0.3065  0.1295 -0.3497
   84phy    C30 2247   4.128   2.060   1.262  0.0343 -0.4388 -0.1608
   84phy    C28 2248   4.277   2.069   1.227 -0.3269 -0.1641 -0.5475
   84phy    C29 2249   4.340   2.172   1.320  0.0627 -0.0062  0.3097
   84phy    C27 2250   4.345   1.922   1.222  0.1869 -0.7995 -0.2409
   84phy    C26 2251   4.424   1.905   1.089  0.4796 -0.8739  0.6535
   84phy    C25 2252   4.505   1.778   1.079 -0.4023  0.5380 -0.1578
   84phy    C23 2253   4.588   1.748   0.952 -0.4178  0.1928  0.3156
   84phy    C24 2254   4.712   1.667   0.987  0.2152  0.2983 -0.3869
   84phy    C22 2255   4.502   1.684   0.837 -0.3080 -0.3608  0.2598
   84phy    C21 2256   4.555   1.709   0.694  0.1967 -0.4270  0.0624
   84phy    C20 2257   4.441   1.680   0.595  0.1843 -0.1483  0.0793
   84phy    C18 2258   4.467   1.698   0.440  0.4835  0.1396  0.0663
   84phy    O01 2259   4.511   1.837   0.413  0.4907  0.1371  0.3128
   84phy    H01 2260   4.459   1.891   0.470  0.7575  0.8423 -0.1088
   84phy    C19 2261   4.318   1.683   0.398 -0.2211 -0.1412  0.0327
   84phy    C13 2262   4.570   1.585   0.383  0.3122 -0.4032 -0.2479
   84phy     H3 2263   4.669   1.612   0.429  0.1746  0.6514 -0.5520
   84phy    O33 2264   4.560   1.449   0.429 -0.3138  0.1505  0.2273
   84phy    H1B 2265   4.520   1.396   0.362 -2.0148  0.2783  1.0897
   84phy    C12 2266   4.645   1.591   0.248 -0.5897 -0.0168 -0.2735
   84phy    O11 2267   4.596   1.504   0.151 -0.0512 -0.1591 -0.0447
   84phy    H1A 2268   4.505   1.524   0.142  0.1860  0.6364 -0.7392
   85phy    C35 2269   2.670   0.819   1.819  0.6938 -0.1878 -0.5333
   85phy    C33 2270   2.651   0.970   1.799  0.0736  0.1199  0.1388
   85phy    C34 2271   2.590   0.991   1.664 -0.1916  0.4094 -0.1605
   85phy    C32 2272   2.563   1.030   1.909 -0.3317  0.0056  0.1926
   85phy    C31 2273   2.638   1.091   2.024 -0.3425  0.3513  0.1907
   85phy    C30 2274   2.548   1.159   2.121  0.6026 -0.1100  0.3332
   85phy    C28 2275   2.609   1.243   2.231 -0.2339 -0.3083 -0.6521
   85phy    C29 2276   2.660   1.379   2.185 -0.3343  0.3227  0.0135
   85phy    C27 2277   2.497   1.263   2.337 -0.2989  0.3151  0.3484
   85phy    C26 2278   2.531   1.197   2.475 -0.0493 -0.0842  0.2610
   85phy    C25 2279   2.449   1.261   2.586  0.1326 -0.2083 -0.0815
   85phy    C23 2280   2.509   1.220   2.724 -0.4239  0.0136 -0.1309
   85phy    C24 2281   2.544   1.340   2.816  0.0282 -0.0432  0.2970
   85phy    C22 2282   2.426   1.109   2.788  0.1805  0.0150  0.1282
   85phy    C21 2283   2.504   0.994   2.852  0.1414 -0.6518  0.0729
   85phy    C20 2284   2.418   0.900   2.944 -0.3285  0.2829  0.3389
   85phy    C18 2285   2.496   0.779   3.012  0.2506  0.0279  0.0156
   85phy    O01 2286   2.592   0.824   3.107 -0.1110 -0.1927 -0.1249
   85phy    H01 2287   2.610   0.914   3.086 -3.4877  0.8779  0.9838
   85phy    C19 2288   2.388   0.723   3.108 -0.1582  0.1645  0.2158
   85phy    C13 2289   2.555   0.667   2.906 -0.0598 -0.2178  0.0010
   85phy     H3 2290   2.495   0.667   2.812  0.0198 -0.8543 -0.0543
   85phy    O33 2291   2.536   0.531   2.941 -0.1719  0.1450 -0.0112
   85phy    H1B 2292   2.577   0.513   3.023 -0.6961 -0.2078  0.1802
   85phy    C12 2293   2.703   0.682   2.859 -0.0194  0.1730 -0.3477
   85phy    O11 2294   2.804   0.636   2.942  0.1763  0.1184  0.0921
   85phy    H1A 2295   2.876   0.648   2.883  0.2269 -1.5708 -0.2399
   86phy    C35 2296   4.617   2.339   1.919  0.2274 -0.1561 -0.1582
   86phy    C33 2297   4.464   2.341   1.889 -0.5969  0.1115 -0.5937
   86phy    C34 2298   4.417   2.478   1.853  0.5035  0.0259 -0.0823
   86phy    C32 2299   4.421   2.229   1.793 -0.3558 -0.2264 -0.1484
   86phy    C31 2300   4.300   2.139   1.824 -0.1591  0.4321 -0.5113
   86phy    C30 2301   4.290   2.022   1.729 -0.1951  0.1318  0.1610
   86phy    C28 2302   4.170   1.925   1.746  0.4487  0.1662  0.3421
   86phy    C29 2303   4.082   1.926   1.620 -0.2336  0.7898 -0.0136
   86phy    C27 2304   4.224   1.786   1.785 -0.5427  0.2042 -0.0721
   86phy    C26 2305   4.133   1.714   1.887 -0.0443  0.4171 -0.2596
   86phy    C25 2306   4.201   1.583   1.936  0.1476 -0.1461  0.3397
   86phy    C23 2307   4.121   1.509   2.047  0.6805  0.1459  0.1231
   86phy    C24 2308   4.041   1.394   1.985  0.0377  0.0102  0.0322
   86phy    C22 2309   4.228   1.440   2.132 -0.2015  1.2845  0.5741
   86phy    C21 2310   4.250   1.471   2.278  0.6281 -0.1082 -0.0117
   86phy    C20 2311   4.373   1.396   2.325 -0.2660 -0.5321 -0.2707
   86phy    C18 2312   4.423   1.395   2.481 -0.1035 -0.5442  0.2392
   86phy    O01 2313   4.320   1.352   2.568  0.5406 -0.5814  0.6868
   86phy    H01 2314   4.290   1.266   2.547  0.8330  0.0434 -2.8565
   86phy    C19 2315   4.514   1.272   2.478 -0.0806  0.0466  0.4880
   86phy    C13 2316   4.493   1.531   2.542 -0.2513  0.0940  0.1882
   86phy     H3 2317   4.572   1.567   2.471 -2.1013  1.3355 -1.3404
   86phy    O33 2318   4.571   1.512   2.661 -0.3219  0.3488  0.2799
   86phy    H1B 2319   4.564   1.425   2.696 -2.0712  0.7771  1.1036
   86phy    C12 2320   4.389   1.647   2.568 -0.3179  0.2924  0.1432
   86phy    O11 2321   4.287   1.610   2.659 -0.6524 -0.4344 -0.2618
   86phy    H1A 2322   4.284   1.516   2.656 -0.0832 -0.5111  0.7859
   87phy    C35 2323   3.033   2.755   0.879  0.4243 -0.3193 -0.0494
   87phy    C33 2324   3.136   2.701   0.978 -0.2147 -0.4691  0.1410
   87phy    C34 2325   3.064   2.716   1.111 -0.3290  0.2204  0.2587
   87phy    C32 2326   3.176   2.554   0.960 -0.1457 -0.3056 -0.0595
   87phy    C31 2327   3.324   2.537   0.986 -0.6830  0.0197 -0.2931
   87phy    C30 2328   3.385   2.403   0.968 -0.4954 -0.3844  0.2111
   87phy    C28 2329   3.538   2.388   0.965  0.0275  0.3210  0.9082
   87phy    C29 2330   3.587   2.272   1.050  0.1032 -0.7377  0.0901
   87phy    C27 2331   3.600   2.375   0.824 -0.6166 -0.2588  0.1376
   87phy    C26 2332   3.733   2.452   0.793 -0.2883  0.5458  0.0169
   87phy    C25 2333   3.774   2.420   0.651  0.0180  0.2723  0.9411
   87phy    C23 2334   3.899   2.495   0.613  0.2179 -0.0746 -0.4361
   87phy    C24 2335   4.013   2.399   0.578  0.3435  0.0385 -0.2603
   87phy    C22 2336   3.873   2.581   0.494  0.1647  0.0478  0.3287
   87phy    C21 2337   3.811   2.717   0.501  0.3998 -0.3308 -0.3426
   87phy    C20 2338   3.825   2.784   0.368  0.3341  0.1400 -0.0239
   87phy    C18 2339   3.788   2.934   0.354  0.5446 -0.0173 -0.2698
   87phy    O01 2340   3.655   2.949   0.413  0.1465 -0.0646 -0.0228
   87phy    H01 2341   3.594   2.893   0.370 -0.7685  0.6880  0.2642
   87phy    C19 2342   3.781   2.957   0.197  0.4519  0.3450 -0.1892
   87phy    C13 2343   3.883   3.040   0.435 -0.5128 -0.3575 -0.0639
   87phy     H3 2344   3.889   3.004   0.541  0.2184 -1.1257 -0.3632
   87phy    O33 2345   4.027   3.035   0.411  0.1932 -0.0567  0.1965
   87phy    H1B 2346   4.047   2.945   0.391  0.9123  0.1031  0.1519
   87phy    C12 2347   3.833   3.185   0.483 -0.3148  0.4642  0.4773
   87phy    O11 2348   3.694   3.195   0.500  0.3650 -0.4896 -0.4444
   87phy    H1A 2349   3.656   3.109   0.503 -0.6275 -0.0534  2.3823
   88phy    C35 2350   2.573   1.760   2.385 -0.0911 -0.3265  0.0499
   88phy    C33 2351   2.678   1.712   2.476 -0.5970 -0.2063 -0.0313
   88phy    C34 2352   2.631   1.584   2.542 -0.1044 -0.3339 -0.0198
   88phy    C32 2353   2.802   1.699   2.388 -0.0095 -0.0481 -0.0772
   88phy    C31 2354   2.934   1.731   2.470  0.4035  0.1739  0.0114
   88phy    C30 2355   3.060   1.739   2.382  0.1624 -0.6125  0.3144
   88phy    C28 2356   3.188   1.766   2.459  0.0973  0.2059  0.4228
   88phy    C29 2357   3.250   1.652   2.538  0.1229 -0.5543  0.1405
   88phy    C27 2358   3.294   1.809   2.354  0.0878 -0.1246  0.0321
   88phy    C26 2359   3.426   1.880   2.394  0.5692 -0.0547  0.1918
   88phy    C25 2360   3.501   1.937   2.271 -0.4377  0.2784 -0.2273
   88phy    C23 2361   3.606   2.045   2.296  0.1676 -0.4819  0.2806
   88phy    C24 2362   3.742   2.018   2.225  0.3912 -0.2492  0.0242
   88phy    C22 2363   3.552   2.186   2.258 -0.0390  0.1052 -0.0725
   88phy    C21 2364   3.562   2.288   2.373 -0.2508 -0.4202 -0.3191
   88phy    C20 2365   3.496   2.422   2.343 -0.3241  0.0157 -0.2855
   88phy    C18 2366   3.500   2.538   2.450  0.1773 -0.2454  0.3391
   88phy    O01 2367   3.629   2.570   2.489  0.4286 -0.1092 -0.1680
   88phy    H01 2368   3.634   2.650   2.537  0.4365  0.4746 -1.1236
   88phy    C19 2369   3.454   2.647   2.352 -0.2308  0.7486 -0.2696
   88phy    C13 2370   3.401   2.528   2.580 -0.3223 -0.5427 -0.3701
   88phy     H3 2371   3.302   2.486   2.548  0.2898 -1.7099 -0.7794
   88phy    O33 2372   3.364   2.655   2.635  0.1478 -0.1925  0.2821
   88phy    H1B 2373   3.287   2.645   2.687  0.2798  1.2825  0.8230
   88phy    C12 2374   3.448   2.432   2.698 -0.1287 -0.0915 -0.4262
   88phy    O11 2375   3.570   2.453   2.770 -0.6588  0.2036  0.3565
   88phy    H1A 2376   3.643   2.412   2.727 -1.9945 -0.8269 -1.0220
   89phy    C35 2377   1.004   3.018   1.135 -0.1018 -0.2009  0.3468
   89phy    C33 2378   1.135   3.095   1.140 -0.5668  0.2355 -0.1143
   89phy    C34 2379   1.112   3.221   1.222  0.1203 -0.5408 -0.0737
   89phy    C32 2380   1.232   3.006   1.217  0.1570  0.3891  0.1327
   89phy    C31 2381   1.370   3.002   1.154  0.2744  0.2352 -0.2148
   89phy    C30 2382   1.449   2.888   1.214 -0.0812  0.1716  0.3496
   89phy    C28 2383   1.596   2.885   1.170 -0.2348  0.6079 -0.7968
   89phy    C29 2384   1.691   2.866   1.288  0.0823  0.5318  0.2812
   89phy    C27 2385   1.614   2.791   1.050 -0.1180 -0.0704  0.1602
   89phy    C26 2386   1.737   2.817   0.959  0.1122 -0.1199 -0.6182
   89phy    C25 2387   1.754   2.709   0.854 -0.2523 -0.3983 -0.6033
   89phy    C23 2388   1.884   2.708   0.767 -0.1515  0.2722 -0.7117
   89phy    C24 2389   1.991   2.620   0.825 -0.1432  0.1125 -0.2021
   89phy    C22 2390   1.855   2.649   0.627 -0.0448  0.2930  0.0200
   89phy    C21 2391   1.866   2.743   0.504 -0.0782 -0.1537  0.4431
   89phy    C20 2392   1.869   2.683   0.362  0.7062  0.7479  0.0268
   89phy    C18 2393   1.860   2.782   0.235  0.0550 -0.0164  0.1542
   89phy    O01 2394   1.751   2.877   0.264  0.2226  0.1307  0.0188
   89phy    H01 2395   1.665   2.840   0.261 -0.7972  2.1307  1.7290
   89phy    C19 2396   1.817   2.685   0.121  0.0128  0.2342 -0.0834
   89phy    C13 2397   1.999   2.857   0.201 -0.4102  0.1365 -0.0773
   89phy     H3 2398   2.022   2.919   0.291  0.6571 -1.7619  1.0194
   89phy    O33 2399   2.121   2.782   0.216  0.0348 -0.3528  0.0482
   89phy    H1B 2400   2.100   2.709   0.271 -1.8824  1.3281  1.7165
   89phy    C12 2401   2.011   2.982   0.107 -0.2201 -0.6699  0.0248
   89phy    O11 2402   2.059   2.959  -0.024  0.1080 -0.4080  0.1133
   89phy    H1A 2403   2.050   3.040  -0.071  1.6063  0.3181  0.9923
   90phy    C35 2404   2.577   1.943   1.370  0.1383 -0.6715  0.0323
   90phy    C33 2405   2.655   1.880   1.483  0.1294 -0.2980 -0.7856
   90phy    C34 2406   2.634   1.721   1.485 -0.3396 -1.0547  0.3164
   90phy    C32 2407   2.799   1.941   1.487 -0.1013  0.7017 -0.4623
   90phy    C31 2408   2.855   1.953   1.622 -0.2959 -0.2567 -0.1030
   90phy    C30 2409   3.000   1.999   1.639 -0.1196 -0.1624  0.1921
   90phy    C28 2410   3.055   1.981   1.783 -0.2810 -0.4405  0.3357
   90phy    C29 2411   3.195   1.910   1.776 -0.3701 -0.3917  0.5269
   90phy    C27 2412   3.064   2.119   1.852 -0.3807 -0.1789  0.0360
   90phy    C26 2413   3.079   2.113   2.005  0.5809 -0.2140  0.0857
   90phy    C25 2414   3.089   2.246   2.071 -0.2779 -1.0589 -0.4825
   90phy    C23 2415   3.053   2.254   2.223 -0.5409 -0.2027  0.1059
   90phy    C24 2416   3.151   2.191   2.317  0.4771  0.1981  0.2951
   90phy    C22 2417   3.079   2.405   2.261 -0.0849 -0.0390 -0.2959
   90phy    C21 2418   2.976   2.464   2.360 -0.0364 -0.0847  0.3226
   90phy    C20 2419   3.011   2.605   2.402 -0.2096 -0.4080 -0.2160
   90phy    C18 2420   2.930   2.683   2.516 -0.1534  0.0379  0.1509
   90phy    O01 2421   2.899   2.602   2.632 -0.5284  0.3346 -0.1937
   90phy    H01 2422   2.830   2.543   2.608  2.1002 -2.9151 -0.5958
   90phy    C19 2423   3.035   2.784   2.559  0.1168  0.1086 -0.2128
   90phy    C13 2424   2.785   2.751   2.471 -0.0505  0.1001  0.1948
   90phy     H3 2425   2.805   2.814   2.381  1.5585  0.3138  0.6745
   90phy    O33 2426   2.753   2.857   2.564 -0.0344 -0.5314  0.3627
   90phy    H1B 2427   2.743   2.806   2.642  0.7197 -1.2706 -0.0035
   90phy    C12 2428   2.670   2.645   2.450 -0.0002 -0.1369 -0.3294
   90phy    O11 2429   2.641   2.566   2.561 -0.2296 -0.3670  0.0730
   90phy    H1A 2430   2.559   2.601   2.592 -0.9455 -0.9840 -1.0744
   91phy    C35 2431   4.089   3.278   1.602  0.3850  0.0018  0.2067
   91phy    C33 2432   4.229   3.232   1.583 -0.1547 -0.2865 -0.1336
   91phy    C34 2433   4.328   3.326   1.651 -0.2084  0.0210 -0.2876
   91phy    C32 2434   4.244   3.086   1.630 -0.2236  0.4720  0.7055
   91phy    C31 2435   4.302   2.996   1.517  0.0439 -0.3675 -0.4458
   91phy    C30 2436   4.319   2.851   1.558 -0.1899 -0.0637 -0.6610
   91phy    C28 2437   4.363   2.765   1.443  0.0858  0.2381  0.2104
   91phy    C29 2438   4.462   2.661   1.490 -0.4832  0.0921  0.5595
   91phy    C27 2439   4.245   2.699   1.367 -0.0804 -0.0749 -0.2415
   91phy    C26 2440   4.264   2.642   1.228  0.9339  0.4343 -0.1472
   91phy    C25 2441   4.139   2.568   1.174  0.8678 -0.1178 -0.1123
   91phy    C23 2442   4.158   2.495   1.038  0.2613 -0.7879 -0.5465
   91phy    C24 2443   4.057   2.383   1.044 -0.3110 -0.1119 -0.0370
   91phy    C22 2444   4.137   2.578   0.911 -0.0525  0.2137 -0.1335
   91phy    C21 2445   4.266   2.610   0.838 -0.1156  0.4989  0.3048
   91phy    C20 2446   4.244   2.705   0.718  0.4537 -0.1229  0.1830
   91phy    C18 2447   4.356   2.735   0.610 -0.3738 -0.5284  0.3587
   91phy    O01 2448   4.481   2.744   0.682 -0.0205  0.3654 -0.0398
   91phy    H01 2449   4.486   2.820   0.737 -1.3756  0.6560 -0.2842
   91phy    C19 2450   4.330   2.882   0.568 -0.5828  0.0823  0.2082
   91phy    C13 2451   4.372   2.629   0.495 -0.5161 -0.1487 -0.0439
   91phy     H3 2452   4.380   2.530   0.548 -0.5096 -1.4078 -2.2965
   91phy    O33 2453   4.263   2.589   0.409 -0.9942  0.1115 -0.1920
   91phy    H1B 2454   4.207   2.661   0.388 -0.7160 -0.0126 -1.4153
   91phy    C12 2455   4.508   2.599   0.422 -0.2421 -0.1546 -0.0093
   91phy    O11 2456   4.527   2.671   0.305 -0.0643  0.0836 -0.3115
   91phy    H1A 2457   4.456   2.732   0.300 -0.1443  0.2000  1.5550
   92phy    C35 2458   3.050   1.490   2.069 -0.0096 -0.0416  0.1293
   92phy    C33 2459   3.100   1.345   2.080 -0.0329  0.0586 -0.4013
   92phy    C34 2460   3.219   1.336   1.992  0.1726 -0.2943 -0.1759
   92phy    C32 2461   3.129   1.297   2.226  0.2081  0.1194  0.4464
   92phy    C31 2462   3.016   1.241   2.309  0.0009 -0.0566 -0.1083
   92phy    C30 2463   3.063   1.214   2.450 -0.0964 -0.5591  0.9535
   92phy    C28 2464   2.964   1.232   2.566  0.1656 -0.4173  0.4107
   92phy    C29 2465   2.896   1.099   2.607  0.4241  0.2937 -0.9347
   92phy    C27 2466   3.040   1.317   2.674  0.1672 -0.2174 -0.4365
   92phy    C26 2467   2.952   1.414   2.751  0.1732  0.2997 -0.0903
   92phy    C25 2468   3.033   1.501   2.849  0.0708 -0.0428  0.3845
   92phy    C23 2469   2.962   1.621   2.915 -0.0904  0.0961 -0.4887
   92phy    C24 2470   2.934   1.589   3.066  0.0145  0.0789 -0.2972
   92phy    C22 2471   3.060   1.739   2.914  0.1107  0.2102 -0.1128
   92phy    C21 2472   2.997   1.859   2.844  0.1273 -0.3528  0.1419
   92phy    C20 2473   3.091   1.977   2.851 -0.3864 -0.3448  0.6939
   92phy    C18 2474   3.035   2.127   2.851  0.2527  0.2057  0.1689
   92phy    O01 2475   2.938   2.134   2.955 -0.1492 -0.4109  0.1163
   92phy    H01 2476   2.932   2.215   3.003 -0.5135 -1.0162  1.1303
   92phy    C19 2477   3.161   2.192   2.902  0.2104 -0.4428  0.7338
   92phy    C13 2478   2.976   2.187   2.714  0.1732 -0.2563 -0.3490
   92phy     H3 2479   3.046   2.169   2.628  1.0132 -0.0668  0.2865
   92phy    O33 2480   2.975   2.330   2.715  0.1269 -0.1293 -0.4334
   92phy    H1B 2481   2.897   2.362   2.756  1.5982  0.4643  2.0532
   92phy    C12 2482   2.835   2.126   2.667 -0.1240 -0.1797  0.1517
   92phy    O11 2483   2.729   2.142   2.767  0.0163  0.2149  0.1888
   92phy    H1A 2484   2.770   2.127   2.850 -1.9453 -0.9333  1.0138
   93phy    C35 2485   3.437   0.673   2.350 -0.4120 -0.1999 -0.0565
   93phy    C33 2486   3.544   0.785   2.353 -0.0047 -0.1384 -0.5643
   93phy    C34 2487   3.616   0.784   2.217  0.6648 -0.5851 -0.0672
   93phy    C32 2488   3.474   0.922   2.372  0.3186 -0.4272  0.4746
   93phy    C31 2489   3.523   1.018   2.481 -0.1631 -0.0914 -0.1543
   93phy    C30 2490   3.434   1.136   2.517 -0.0730 -0.3613 -0.7005
   93phy    C28 2491   3.505   1.251   2.591  0.6614 -0.0440  0.6580
   93phy    C29 2492   3.526   1.357   2.489  0.8218 -0.6580  0.2368
   93phy    C27 2493   3.420   1.301   2.713 -0.4091 -0.2478 -0.5463
   93phy    C26 2494   3.454   1.232   2.844 -0.3397  0.5045  0.0075
   93phy    C25 2495   3.359   1.287   2.949  0.1839 -0.4362 -0.3271
   93phy    C23 2496   3.362   1.239   3.095 -0.3752  0.5476  0.0574
   93phy    C24 2497   3.475   1.292   3.167  0.3976 -0.4703 -0.2380
   93phy    C22 2498   3.238   1.288   3.168 -0.4663 -0.0597  0.0438
   93phy    C21 2499   3.145   1.177   3.215 -0.2123  0.2167 -0.0878
   93phy    C20 2500   3.007   1.242   3.239 -0.6954 -0.0157 -0.0136
   93phy    C18 2501   2.873   1.165   3.256 -0.4104 -0.3130 -0.0212
   93phy    O01 2502   2.882   1.048   3.342 -0.6804  0.8541  0.3948
   93phy    H01 2503   2.949   1.064   3.406 -0.2539  2.2668 -0.3611
   93phy    C19 2504   2.789   1.266   3.335  0.0874  0.2627 -0.1669
   93phy    C13 2505   2.799   1.131   3.114  0.4904  0.1618 -0.9575
   93phy     H3 2506   2.781   1.223   3.053 -1.4756 -0.3083 -1.1251
   93phy    O33 2507   2.661   1.084   3.136  0.1468  0.5715  0.2399
   93phy    H1B 2508   2.629   1.123   3.215  0.6679  0.7085  0.3823
   93phy    C12 2509   2.876   1.029   3.020  0.3444  0.0771  0.6841
   93phy    O11 2510   2.968   1.103   2.945 -0.2030  0.4409  1.3465
   93phy    H1A 2511   3.043   1.051   2.922  0.5761  1.4128  1.6475
   94phy    C35 2512   4.692   2.466   0.842  0.2586  0.1981  0.0396
   94phy    C33 2513   4.655   2.319   0.866 -0.2833  0.1078  0.0759
   94phy    C34 2514   4.638   2.289   1.017  0.0722 -0.3448 -0.1208
   94phy    C32 2515   4.519   2.308   0.791 -0.4068  0.1278 -0.6022
   94phy    C31 2516   4.485   2.161   0.751  0.4961  0.0066 -0.5876
   94phy    C30 2517   4.341   2.161   0.699  0.0414 -0.9447  0.7300
   94phy    C28 2518   4.271   2.029   0.664  0.5406 -0.2641 -0.6375
   94phy    C29 2519   4.208   1.964   0.786  0.6399 -0.2958 -0.1063
   94phy    C27 2520   4.160   2.078   0.570 -0.1868 -0.3082 -0.0882
   94phy    C26 2521   4.115   1.983   0.464  0.0268  0.1383  0.2251
   94phy    C25 2522   3.988   2.028   0.387  0.3829 -0.2129  0.1484
   94phy    C23 2523   3.934   1.925   0.278 -0.1379  0.5535 -0.1964
   94phy    C24 2524   3.782   1.933   0.289 -0.0888  0.3562  0.1741
   94phy    C22 2525   3.981   1.937   0.127 -0.5743 -0.4595 -0.4082
   94phy    C21 2526   4.126   1.901   0.085  0.9823  0.0394 -0.3539
   94phy    C20 2527   4.146   1.920  -0.070  0.1191 -0.0480 -0.3167
   94phy    C18 2528   4.290   1.942  -0.124 -0.5807  0.1301  0.5321
   94phy    O01 2529   4.350   2.051  -0.061 -0.1731 -0.1929 -0.1097
   94phy    H01 2530   4.295   2.127  -0.066  0.8592  0.6522  1.0142
   94phy    C19 2531   4.266   1.972  -0.275  0.1825  0.1961 -0.8365
   94phy    C13 2532   4.385   1.811  -0.109 -0.0110  0.1213  0.5334
   94phy     H3 2533   4.394   1.793   0.002  0.7212  0.6948  0.5722
   94phy    O33 2534   4.324   1.681  -0.143  0.0118 -0.4465 -0.2261
   94phy    H1B 2535   4.323   1.670  -0.236  1.1348  2.4440 -0.6828
   94phy    C12 2536   4.539   1.819  -0.115 -0.3905  0.5301 -0.1675
   94phy    O11 2537   4.599   1.948  -0.085  0.4680  0.3923  0.1006
   94phy    H1A 2538   4.524   2.001  -0.069 -0.1234 -0.6246  0.7930
   95phy    C35 2539   3.063   3.652   1.627 -0.1982  0.0636  0.4048
   95phy    C33 2540   3.074   3.539   1.528  0.5159 -0.0675 -0.7908
   95phy    C34 2541   3.042   3.580   1.383  0.5071  0.0976 -0.1351
   95phy    C32 2542   3.208   3.461   1.549  0.0271 -0.4819 -0.1596
   95phy    C31 2543   3.199   3.347   1.643 -0.6911  0.0050  0.2773
   95phy    C30 2544   3.325   3.270   1.681 -0.1668  0.0985  0.2178
   95phy    C28 2545   3.308   3.171   1.798  0.5025 -0.3611  0.0777
   95phy    C29 2546   3.260   3.033   1.744  0.1325  0.5867 -0.7388
   95phy    C27 2547   3.449   3.158   1.867 -0.6180 -0.2655 -0.4493
   95phy    C26 2548   3.455   3.145   2.018 -0.4152  0.5327 -0.1214
   95phy    C25 2549   3.601   3.135   2.073  0.3484 -0.1107  0.1022
   95phy    C23 2550   3.602   3.064   2.212  0.1440  0.1006 -0.2336
   95phy    C24 2551   3.705   2.950   2.197  0.4314  0.4776  0.4213
   95phy    C22 2552   3.648   3.166   2.318  0.5409 -0.0809  0.2345
   95phy    C21 2553   3.586   3.159   2.456  0.4651  0.4090  0.1202
   95phy    C20 2554   3.605   3.291   2.531  0.0685  0.2827 -0.0032
   95phy    C18 2555   3.523   3.315   2.660 -0.6017 -0.2389 -0.0969
   95phy    O01 2556   3.546   3.199   2.742  0.1443 -0.0039 -0.2479
   95phy    H01 2557   3.505   3.211   2.826 -1.0257  0.0583 -0.8083
   95phy    C19 2558   3.591   3.443   2.720  0.3043 -0.1149  0.3583
   95phy    C13 2559   3.357   3.340   2.641  0.3063 -0.1307  0.2073
   95phy     H3 2560   3.341   3.430   2.576 -0.3569 -1.6036 -1.7332
   95phy    O33 2561   3.301   3.383   2.763 -0.2332 -0.1476  0.3601
   95phy    H1B 2562   3.330   3.323   2.829  0.0482  0.7581  1.0861
   95phy    C12 2563   3.258   3.231   2.581  0.3337 -0.0146 -0.3048
   95phy    O11 2564   3.225   3.131   2.668 -0.0976  0.1613 -0.0824
   95phy    H1A 2565   3.293   3.067   2.667 -0.8465 -0.6444 -0.4057
   96phy    C35 2566   2.554   2.808   2.086 -0.4306 -0.5683 -0.0071
   96phy    C33 2567   2.538   2.886   1.957 -0.5687  0.6645  0.6216
   96phy    C34 2568   2.419   2.836   1.872  0.6945  0.3152  0.7483
   96phy    C32 2569   2.547   3.035   1.986 -0.1642  0.1306  0.6678
   96phy    C31 2570   2.671   3.097   1.914 -0.0960  0.4773 -0.1633
   96phy    C30 2571   2.674   3.252   1.923  0.1931 -0.4206  0.1697
   96phy    C28 2572   2.783   3.322   1.840  0.2305 -0.0419 -0.0507
   96phy    C29 2573   2.728   3.369   1.701  0.1002 -0.1368  0.2240
   96phy    C27 2574   2.828   3.450   1.911  0.1719  0.1492  0.1883
   96phy    C26 2575   2.920   3.439   2.033 -0.4453  0.3918 -0.4354
   96phy    C25 2576   2.968   3.568   2.093  0.7700 -0.1915  0.3231
   96phy    C23 2577   3.041   3.556   2.226  0.0745 -0.7387  0.0946
   96phy    C24 2578   3.190   3.527   2.208 -0.2990  0.2396 -0.6727
   96phy    C22 2579   3.020   3.697   2.288  0.0603 -0.2369  0.8333
   96phy    C21 2580   3.028   3.713   2.442  0.7873 -0.0027  0.1769
   96phy    C20 2581   2.994   3.852   2.505  0.1258 -0.4039  0.6322
   96phy    C18 2582   2.967   3.870   2.659  0.2096  0.2528 -0.1839
   96phy    O01 2583   3.060   3.790   2.733 -0.2035 -0.1701 -0.0690
   96phy    H01 2584   3.062   3.703   2.698 -0.0189 -0.3467  0.3737
   96phy    C19 2585   3.011   4.017   2.680 -0.1510 -0.6056  0.5356
   96phy    C13 2586   2.815   3.825   2.702 -0.8947  0.1960  0.7469
   96phy     H3 2587   2.795   3.721   2.665  1.2631 -0.9251  2.4792
   96phy    O33 2588   2.717   3.896   2.631 -0.5023 -0.1679 -0.3553
   96phy    H1B 2589   2.697   3.973   2.680  0.0109  0.3097 -0.8788
   96phy    C12 2590   2.774   3.807   2.853  0.0922 -0.2583 -0.0551
   96phy    O11 2591   2.869   3.745   2.935 -0.6582  0.7389  0.1065
   96phy    H1A 2592   2.942   3.717   2.883  0.1515 -0.0285  1.5794
   97phy    C35 2593   2.370   1.471   1.348 -0.2404  0.2096  0.2767
   97phy    C33 2594   2.293   1.437   1.222 -0.4065 -0.3192  0.6850
   97phy    C34 2595   2.283   1.284   1.211 -0.2927 -0.1882 -0.2236
   97phy    C32 2596   2.163   1.518   1.210  0.4611  0.8150  0.2372
   97phy    C31 2597   2.103   1.555   1.076 -0.1815  0.1335 -0.4268
   97phy    C30 2598   1.987   1.660   1.082  0.0038  0.0582 -0.5904
   97phy    C28 2599   1.900   1.700   0.960  0.1988  0.4799  0.4038
   97phy    C29 2600   1.783   1.604   0.929 -0.1249 -0.1849 -0.1281
   97phy    C27 2601   1.859   1.849   0.976 -0.0750 -0.7093 -0.1868
   97phy    C26 2602   1.883   1.941   0.856 -0.6193 -0.0184 -0.9152
   97phy    C25 2603   1.851   2.088   0.875  0.2348 -0.3569  0.3422
   97phy    C23 2604   1.858   2.159   0.741  0.0179 -0.4789  0.2708
   97phy    C24 2605   1.749   2.271   0.755  0.3189 -0.4697  0.3907
   97phy    C22 2606   1.994   2.214   0.696 -0.7356  0.4225  0.4664
   97phy    C21 2607   2.024   2.240   0.551  0.1185 -0.2021  0.1374
   97phy    C20 2608   2.172   2.289   0.541 -0.3859  0.6552  0.1507
   97phy    C18 2609   2.257   2.303   0.404 -0.3031  0.0389 -0.1635
   97phy    O01 2610   2.251   2.177   0.330 -0.0065 -0.6337 -0.4741
   97phy    H01 2611   2.270   2.103   0.385 -0.4483 -0.6269 -0.3088
   97phy    C19 2612   2.400   2.321   0.458 -0.7173  0.0287 -0.2232
   97phy    C13 2613   2.209   2.430   0.317 -0.2844  0.0586  0.0465
   97phy     H3 2614   2.102   2.414   0.289 -0.1859  0.8230 -0.8077
   97phy    O33 2615   2.197   2.560   0.372 -0.0023  0.5082 -0.5985
   97phy    H1B 2616   2.282   2.590   0.397 -0.4415  0.4406  1.0905
   97phy    C12 2617   2.250   2.443   0.166  0.0648  0.3623  0.0040
   97phy    O11 2618   2.253   2.320   0.090 -0.4080  0.3203  0.4876
   97phy    H1A 2619   2.322   2.269   0.127  1.1458  1.5359 -0.6095
   98phy    C35 2620   2.769   3.846   1.413  0.1062  0.5185  0.0163
   98phy    C33 2621   2.800   3.916   1.283  0.3290  0.0174  0.5108
   98phy    C34 2622   2.680   3.927   1.183 -0.3133 -0.3031 -0.0740
   98phy    C32 2623   2.871   4.050   1.313  0.1304  0.2623 -0.7351
   98phy    C31 2624   3.019   4.036   1.354 -0.3761 -0.2968  0.3489
   98phy    C30 2625   3.070   4.183   1.377  0.4513 -0.0992 -0.0259
   98phy    C28 2626   3.206   4.203   1.445 -0.8474  0.7595 -0.7738
   98phy    C29 2627   3.318   4.212   1.348 -0.0192 -0.0724 -0.2664
   98phy    C27 2628   3.203   4.327   1.530 -0.2019 -1.0301 -0.3417
   98phy    C26 2629   3.298   4.336   1.650 -0.1561 -0.1814  0.0362
   98phy    C25 2630   3.281   4.469   1.720  0.0502  0.0168 -0.6321
   98phy    C23 2631   3.356   4.495   1.850 -0.0904 -0.2786  0.1248
   98phy    C24 2632   3.478   4.582   1.813 -0.2538  0.3346 -0.0981
   98phy    C22 2633   3.268   4.579   1.949 -0.0460 -0.3690  0.0814
   98phy    C21 2634   3.268   4.513   2.088 -0.0046  0.2747 -0.1070
   98phy    C20 2635   3.157   4.575   2.171  0.4187  0.0780 -0.9687
   98phy    C18 2636   3.125   4.513   2.315 -0.1196 -0.4303 -0.2024
   98phy    O01 2637   3.248   4.495   2.392 -0.0743 -0.5360  0.5242
   98phy    H01 2638   3.260   4.404   2.374  1.3159 -0.1524 -0.7366
   98phy    C19 2639   3.057   4.638   2.381  0.1910 -0.1782  0.0162
   98phy    C13 2640   3.039   4.375   2.314 -0.2811  0.4050  0.0367
   98phy     H3 2641   2.962   4.384   2.233 -0.7721 -1.6929  0.2239
   98phy    O33 2642   2.958   4.347   2.430  0.1569 -0.2097  0.3272
   98phy    H1B 2643   2.880   4.298   2.409  0.9662 -1.2633 -0.2820
   98phy    C12 2644   3.119   4.248   2.281 -0.4088  0.1582 -0.0074
   98phy    O11 2645   3.237   4.225   2.358  0.9585  0.3463 -0.1401
   98phy    H1A 2646   3.254   4.135   2.377  2.7082  1.1608  2.8514
   99phy    C35 2647   2.163   3.014   1.025 -0.4241 -0.4107 -0.4516
   99phy    C33 2648   2.142   3.092   1.156 -0.5400 -0.6998  0.3057
   99phy    C34 2649   2.062   2.997   1.243  0.0610  0.3140  0.5617
   99phy    C32 2650   2.274   3.132   1.227 -0.0132 -0.5133 -0.1388
   99phy    C31 2651   2.305   3.281   1.251 -0.1589  0.1802  0.4111
   99phy    C30 2652   2.436   3.301   1.316 -0.0478 -0.0181  0.1097
   99phy    C28 2653   2.498   3.448   1.310  0.1775 -0.0747  0.0035
   99phy    C29 2654   2.511   3.513   1.440  0.3718  0.0371 -0.2309
   99phy    C27 2655   2.643   3.431   1.259  0.1194  0.3843  0.6477
   99phy    C26 2656   2.664   3.509   1.127 -0.0164 -0.0451  0.1953
   99phy    C25 2657   2.794   3.499   1.055 -0.5496 -0.0484 -0.6751
   99phy    C23 2658   2.793   3.562   0.916 -0.4602 -0.0458  0.1287
   99phy    C24 2659   2.861   3.697   0.904  0.2813  0.0684  0.7325
   99phy    C22 2660   2.853   3.456   0.814  0.0283  0.7850  0.1919
   99phy    C21 2661   2.766   3.437   0.691  0.3394 -0.5248  0.2746
   99phy    C20 2662   2.827   3.336   0.597 -0.0964  0.0043 -0.2506
   99phy    C18 2663   2.745   3.260   0.482  0.5194 -0.4487  0.3166
   99phy    O01 2664   2.626   3.198   0.528 -0.2262 -0.2971  0.2097
   99phy    H01 2665   2.630   3.194   0.622 -1.4887 -0.9262  0.2530
   99phy    C19 2666   2.845   3.148   0.443 -0.1647  0.5144  0.3001
   99phy    C13 2667   2.715   3.352   0.352 -0.0778  0.6446 -0.4500
   99phy     H3 2668   2.643   3.427   0.394  0.5921  1.1382 -0.1556
   99phy    O33 2669   2.813   3.444   0.314 -0.1838 -0.0315 -0.0878
   99phy    H1B 2670   2.833   3.446   0.223  2.5190  0.8862  0.4279
   99phy    C12 2671   2.619   3.326   0.227 -0.3961 -0.3638 -0.0060
   99phy    O11 2672   2.686   3.280   0.113  0.1618 -0.2814  0.2978
   99phy    H1A 2673   2.721   3.195   0.132  0.1743 -0.1429  0.9011
  100phy    C35 2674   3.431   2.341   1.372  0.2792  0.1251  0.4044
  100phy    C33 2675   3.314   2.243   1.365 -0.9016 -0.0772 -0.3325
  100phy    C34 2676   3.313   2.150   1.484  0.1529  0.2527  0.2156
  100phy    C32 2677   3.187   2.327   1.342  0.4034  0.1188  0.0421
  100phy    C31 2678   3.062   2.256   1.298  0.3692  0.2209  0.0616
  100phy    C30 2679   2.950   2.362   1.265 -0.6028 -0.2931  0.2302
  100phy    C28 2680   2.826   2.307   1.194 -0.1325  0.1403 -0.6924
  100phy    C29 2681   2.708   2.322   1.288  0.9918 -0.2977 -0.1582
  100phy    C27 2682   2.785   2.397   1.071  0.0847  0.2308  0.0833
  100phy    C26 2683   2.843   2.342   0.935  0.2391 -0.4378  0.2980
  100phy    C25 2684   2.811   2.439   0.820  0.0648  0.6973 -0.2119
  100phy    C23 2685   2.853   2.403   0.674 -0.3170  0.6193 -0.5646
  100phy    C24 2686   2.752   2.305   0.616 -0.0455  0.5794 -0.3276
  100phy    C22 2687   2.875   2.533   0.588  0.4918  0.2817 -0.2604
  100phy    C21 2688   3.007   2.531   0.518 -0.7876  0.4736 -0.1717
  100phy    C20 2689   3.009   2.652   0.429 -0.4856  0.7031  0.3258
  100phy    C18 2690   3.126   2.675   0.325 -0.2708  0.4621  0.3699
  100phy    O01 2691   3.252   2.662   0.386  0.1689  0.1763  0.4442
  100phy    H01 2692   3.247   2.654   0.479 -1.6626  2.2766  0.6275
  100phy    C19 2693   3.117   2.826   0.290  0.7577 -0.1938  0.5304
  100phy    C13 2694   3.124   2.579   0.192  0.4504 -0.1885 -0.7045
  100phy     H3 2695   3.126   2.476   0.237 -3.3320 -0.2075 -0.2705
  100phy    O33 2696   2.996   2.566   0.128  0.1756 -0.2708  0.1913
  100phy    H1B 2697   2.997   2.622   0.052 -0.1117 -1.3375 -0.6313
  100phy    C12 2698   3.244   2.546   0.096 -0.8912 -0.4487  0.0147
  100phy    O11 2699   3.270   2.639  -0.001 -0.1891  0.1072  0.4620
  100phy    H1A 2700   3.213   2.625  -0.074 -1.3316  0.8870  1.1708
  101phy    C35 2701   2.358   4.452   0.939  0.0935  0.4440 -0.2293
  101phy    C33 2702   2.297   4.339   1.016 -0.1997  0.3159 -0.1400
  101phy    C34 2703   2.184   4.385   1.111 -0.5314 -0.5410 -0.4372
  101phy    C32 2704   2.250   4.224   0.923  0.0368 -0.1627 -0.1314
  101phy    C31 2705   2.364   4.127   0.901  0.4344  0.1702 -0.3877
  101phy    C30 2706   2.334   4.017   0.796  0.0080  0.3899 -0.0364
  101phy    C28 2707   2.453   3.925   0.756  0.1512  0.2937 -0.2856
  101phy    C29 2708   2.441   3.795   0.837  0.5284  0.2532 -0.5826
  101phy    C27 2709   2.444   3.879   0.608  0.1653 -0.2394 -0.3690
  101phy    C26 2710   2.575   3.917   0.538 -0.0841  0.2824  0.1034
  101phy    C25 2711   2.557   3.853   0.399 -0.4458  0.2329 -0.0190
  101phy    C23 2712   2.666   3.870   0.290 -0.4463 -0.5578 -0.0021
  101phy    C24 2713   2.667   3.738   0.213  0.4239  0.3426 -0.2209
  101phy    C22 2714   2.631   3.968   0.178 -0.5762 -0.0209 -0.1184
  101phy    C21 2715   2.658   4.111   0.221 -0.0623  0.5938  0.2820
  101phy    C20 2716   2.601   4.211   0.129  0.1768 -0.2584 -0.4125
  101phy    C18 2717   2.591   4.364   0.157 -0.2569 -0.1904 -0.5206
  101phy    O01 2718   2.546   4.377   0.296  0.4243 -0.0157 -0.9230
  101phy    H01 2719   2.474   4.320   0.315  0.5526  0.3895  0.9572
  101phy    C19 2720   2.477   4.422   0.067  0.0020  0.0375 -0.3447
  101phy    C13 2721   2.729   4.442   0.146 -0.3862  0.2179 -0.4295
  101phy     H3 2722   2.788   4.394   0.227 -2.3833 -1.3331  0.1959
  101phy    O33 2723   2.815   4.413   0.035 -0.1269 -0.3924  0.2203
  101phy    H1B 2724   2.904   4.406   0.065  0.0127  2.2407  0.6758
  101phy    C12 2725   2.759   4.574   0.226  0.2533  0.5742 -0.4147
  101phy    O11 2726   2.740   4.695   0.160  0.2255 -0.3090 -0.3833
  101phy    H1A 2727   2.739   4.759   0.228 -0.3896 -2.1224  1.4038
  102phy    C35 2728   1.137   0.514   1.897  0.1250  0.6341 -0.5786
  102phy    C33 2729   1.238   0.412   1.887 -0.2955 -0.3880 -0.1816
  102phy    C34 2730   1.196   0.305   1.789  0.1037  0.4160  0.2367
  102phy    C32 2731   1.374   0.474   1.858  0.5457 -0.6693  1.3085
  102phy    C31 2732   1.494   0.399   1.912  0.2073  0.2353 -0.1763
  102phy    C30 2733   1.628   0.476   1.898  0.1662 -0.5668 -0.0529
  102phy    C28 2734   1.752   0.388   1.934  0.0403  0.1795 -0.3160
  102phy    C29 2735   1.836   0.342   1.812  0.1142 -0.6045 -0.1264
  102phy    C27 2736   1.830   0.464   2.044  0.0732 -0.1710  0.1814
  102phy    C26 2737   1.862   0.372   2.165  0.1994  0.3019 -0.1603
  102phy    C25 2738   1.966   0.424   2.258  0.1698 -0.3878 -0.1432
  102phy    C23 2739   2.001   0.334   2.376 -0.5649 -0.0706  0.1685
  102phy    C24 2740   2.151   0.350   2.418 -0.1554  0.1713 -0.3868
  102phy    C22 2741   1.906   0.358   2.496 -0.0599 -0.0886  0.1559
  102phy    C21 2742   1.866   0.232   2.577 -0.1407  0.0872  0.5497
  102phy    C20 2743   1.739   0.266   2.658  0.2230 -0.0633 -0.3220
  102phy    C18 2744   1.674   0.172   2.764  0.0411 -0.1399  0.2773
  102phy    O01 2745   1.758   0.176   2.882 -0.1335 -0.2120 -0.1101
  102phy    H01 2746   1.794   0.261   2.902  1.1459 -0.4501 -1.2778
  102phy    C19 2747   1.540   0.251   2.807  0.5023 -0.2209 -0.1803
  102phy    C13 2748   1.639   0.016   2.727 -0.9063 -0.1305 -0.4908
  102phy     H3 2749   1.596   0.005   2.624  0.3451 -1.7055 -0.8719
  102phy    O33 2750   1.529  -0.043   2.801 -0.1165  0.3116  0.2297
  102phy    H1B 2751   1.497  -0.111   2.745  1.4080  0.7748 -1.3029
  102phy    C12 2752   1.758  -0.085   2.735 -0.2983 -0.3884  0.3454
  102phy    O11 2753   1.793  -0.154   2.850 -0.4020 -0.0585 -0.1529
  102phy    H1A 2754   1.715  -0.168   2.900  0.1949  3.4108  2.1035
  103phy    C35 2755   1.804   3.778   1.562  0.4047  0.2156 -0.0948
  103phy    C33 2756   1.797   3.921   1.505 -0.4212  0.7594  0.6505
  103phy    C34 2757   1.725   3.903   1.366  0.2899 -0.0855  0.0908
  103phy    C32 2758   1.715   4.011   1.595 -0.3674 -0.2128 -0.7989
  103phy    C31 2759   1.786   4.146   1.596 -0.3341  0.4216 -0.1308
  103phy    C30 2760   1.721   4.252   1.682 -0.0133  0.1930  0.1903
  103phy    C28 2761   1.799   4.379   1.713  0.1440  0.3967  0.0667
  103phy    C29 2762   1.704   4.494   1.731 -0.0845 -0.3189  0.2625
  103phy    C27 2763   1.881   4.350   1.843  0.2891  0.7443 -0.0730
  103phy    C26 2764   2.012   4.436   1.849  0.6541  0.2055 -0.8380
  103phy    C25 2765   2.069   4.437   1.995  0.3417 -0.3013  0.4830
  103phy    C23 2766   2.192   4.518   2.025  0.4733 -0.2329  0.1415
  103phy    C24 2767   2.165   4.667   2.048 -0.1957 -0.0768 -0.6599
  103phy    C22 2768   2.242   4.457   2.158 -0.2198  0.1477  0.3586
  103phy    C21 2769   2.392   4.408   2.151 -0.0567 -0.0365  0.6343
  103phy    C20 2770   2.438   4.389   2.294 -0.0871  0.4511 -0.0833
  103phy    C18 2771   2.586   4.338   2.333 -0.4020  0.7312  0.0679
  103phy    O01 2772   2.677   4.399   2.241 -0.0700  0.6062 -0.6250
  103phy    H01 2773   2.654   4.487   2.221 -1.4050  0.1857 -1.0126
  103phy    C19 2774   2.617   4.394   2.474  0.6880 -0.3761 -0.6450
  103phy    C13 2775   2.589   4.174   2.315 -0.2451  0.3174  0.5568
  103phy     H3 2776   2.541   4.145   2.218  0.4558  2.1673 -0.3886
  103phy    O33 2777   2.504   4.111   2.413 -0.1768  0.2473 -0.1566
  103phy    H1B 2778   2.542   4.143   2.493  0.4296  0.9318 -0.6941
  103phy    C12 2779   2.731   4.100   2.310 -0.0293 -0.0586  0.6868
  103phy    O11 2780   2.810   4.111   2.428  0.2152  0.0771 -0.1848
  103phy    H1A 2781   2.766   4.055   2.489  0.5659 -1.1094 -0.9892
  104phy    C35 2782   2.295   0.901   1.099  0.2909  0.0846  0.1912
  104phy    C33 2783   2.440   0.871   1.135  0.3971  0.1077  0.3569
  104phy    C34 2784   2.480   0.964   1.249  0.0873  0.4389 -0.1369
  104phy    C32 2785   2.440   0.733   1.197 -0.4745  0.3798 -0.1430
  104phy    C31 2786   2.443   0.616   1.092  0.3274  0.0049  0.1620
  104phy    C30 2787   2.420   0.481   1.157  0.6706  0.1340  0.2091
  104phy    C28 2788   2.418   0.366   1.055 -0.4784  0.0392 -0.0718
  104phy    C29 2789   2.494   0.247   1.101 -0.6414 -0.2169 -0.3164
  104phy    C27 2790   2.276   0.339   1.006 -0.1310  0.6502  0.5330
  104phy    C26 2791   2.256   0.259   0.874  0.1622 -0.1458  0.1697
  104phy    C25 2792   2.113   0.266   0.813 -0.1442 -0.4121 -0.0303
  104phy    C23 2793   2.085   0.186   0.687 -0.2368  0.2955  0.4076
  104phy    C24 2794   1.949   0.128   0.703 -0.2094  0.1236  0.1386
  104phy    C22 2795   2.109   0.268   0.555  0.1268 -0.0158 -0.2331
  104phy    C21 2796   2.129   0.177   0.430 -0.0284  0.2088 -0.1987
  104phy    C20 2797   2.168   0.269   0.305  0.5623 -0.6540 -0.2570
  104phy    C18 2798   2.188   0.219   0.157 -0.1425  0.0739 -0.0681
  104phy    O01 2799   2.293   0.117   0.160  0.5264 -0.3297 -0.0088
  104phy    H01 2800   2.272   0.069   0.082  0.6881 -0.1070 -0.1909
  104phy    C19 2801   2.228   0.343   0.072 -0.2536 -0.1339  0.3946
  104phy    C13 2802   2.051   0.154   0.103 -0.0023 -0.2411 -0.3468
  104phy     H3 2803   2.033   0.067   0.171  0.4084 -0.3838 -0.4170
  104phy    O33 2804   1.932   0.226   0.135 -0.0269  0.3511  0.4389
  104phy    H1B 2805   1.920   0.295   0.073 -0.3931 -0.8973 -0.9328
  104phy    C12 2806   2.029   0.057  -0.015  0.0350  0.0566  0.4678
  104phy    O11 2807   2.136  -0.030  -0.056  0.2670 -0.0319  0.2124
  104phy    H1A 2808   2.098  -0.104  -0.100 -0.1304  0.2457  0.0761
  105phy    C35 2809   2.365   4.206   1.560  0.7473  0.0083  0.3881
  105phy    C33 2810   2.372   4.078   1.479  0.4849  0.3469 -0.2963
  105phy    C34 2811   2.355   3.965   1.579 -0.0591  0.1790  0.7283
  105phy    C32 2812   2.265   4.082   1.367 -0.3823 -0.5356 -0.1038
  105phy    C31 2813   2.262   3.969   1.257 -0.3387  0.0706  0.0451
  105phy    C30 2814   2.118   3.951   1.194 -0.2922  0.2337 -0.2156
  105phy    C28 2815   2.105   3.821   1.113 -0.5562 -0.1247  0.5580
  105phy    C29 2816   2.036   3.718   1.199 -0.0430  0.1487  0.7290
  105phy    C27 2817   2.018   3.860   0.990  0.2795 -1.1666  0.1637
  105phy    C26 2818   2.045   3.782   0.861  0.0258  0.3947 -0.0060
  105phy    C25 2819   1.979   3.840   0.733 -0.4863  0.3765  0.5406
  105phy    C23 2820   2.016   3.766   0.595  0.6882 -0.2257  0.2486
  105phy    C24 2821   1.938   3.634   0.572 -0.2393 -0.5069  0.4323
  105phy    C22 2822   1.983   3.861   0.477  0.2863 -0.3007  0.1056
  105phy    C21 2823   2.101   3.897   0.389  0.1078 -0.0298 -0.5303
  105phy    C20 2824   2.060   3.996   0.279 -0.4269  0.1070  0.2315
  105phy    C18 2825   2.162   4.025   0.163 -0.0304 -0.2972  0.0363
  105phy    O01 2826   2.293   4.054   0.216  0.4538 -0.5722  0.4740
  105phy    H01 2827   2.289   4.136   0.262  1.6685  0.2663 -0.8113
  105phy    C19 2828   2.105   4.153   0.102  0.8559 -0.3241  0.2072
  105phy    C13 2829   2.173   3.903   0.054  0.2508 -0.0893 -0.1966
  105phy     H3 2830   2.228   3.825   0.113  0.1029 -1.0630 -1.3176
  105phy    O33 2831   2.062   3.820   0.026  0.2538 -0.6575 -0.8686
  105phy    H1B 2832   1.982   3.868   0.020  0.0033 -0.9640 -0.0835
  105phy    C12 2833   2.287   3.878  -0.051 -0.0283 -0.4715  0.0887
  105phy    O11 2834   2.400   3.964  -0.038 -0.5653 -0.2888 -0.1201
  105phy    H1A 2835   2.414   3.979   0.054  0.6763  0.6348 -0.4381
  106phy    C35 2836   2.842   4.328   1.933  0.1661  0.0273  0.0257
  106phy    C33 2837   2.799   4.412   1.811  0.4174  0.0454 -0.6217
  106phy    C34 2838   2.845   4.357   1.671  0.2617  0.0153  0.3695
  106phy    C32 2839   2.649   4.438   1.816  0.7294 -0.1447 -0.0929
  106phy    C31 2840   2.621   4.580   1.767 -0.1045  0.1016  0.2047
  106phy    C30 2841   2.481   4.635   1.764  0.0872 -0.1588  0.0441
  106phy    C28 2842   2.475   4.785   1.711  0.1625  0.3922  0.3059
  106phy    C29 2843   2.505   4.802   1.559  0.0192 -0.3555 -0.0598
  106phy    C27 2844   2.341   4.850   1.752  0.1468  0.2629 -0.4023
  106phy    C26 2845   2.357   4.958   1.859  0.1560  0.2125  0.2249
  106phy    C25 2846   2.226   5.016   1.902 -0.3811 -0.2999  0.6382
  106phy    C23 2847   2.237   5.132   1.998  0.2066 -0.3453  0.0742
  106phy    C24 2848   2.157   5.251   1.944  0.2356  0.2997  0.4895
  106phy    C22 2849   2.158   5.110   2.128 -0.2145 -0.3856  0.2272
  106phy    C21 2850   2.235   5.045   2.247  0.2440 -0.4549 -0.1575
  106phy    C20 2851   2.170   5.038   2.385 -0.2553  0.2451  0.2229
  106phy    C18 2852   2.227   4.943   2.497  0.2925  0.1187  0.1197
  106phy    O01 2853   2.365   4.971   2.511 -0.1569  0.0976 -0.0116
  106phy    H01 2854   2.420   4.942   2.441  0.1114  0.1918  0.1569
  106phy    C19 2855   2.163   5.004   2.622 -0.0619 -0.0289 -0.0093
  106phy    C13 2856   2.200   4.788   2.470  0.6653  0.4248  0.4272
  106phy     H3 2857   2.236   4.769   2.365  1.9590 -0.6266  1.0325
  106phy    O33 2858   2.061   4.754   2.460  0.4322  0.0000  0.0254
  106phy    H1B 2859   2.032   4.814   2.394  0.2982 -1.6499 -1.5026
  106phy    C12 2860   2.278   4.674   2.546 -0.2018  0.8072  0.0078
  106phy    O11 2861   2.239   4.659   2.681  0.2845 -0.3322 -0.2051
  106phy    H1A 2862   2.155   4.618   2.683 -0.6339  1.3846  3.0501
  107phy    C35 2863   3.541   0.148   2.044 -0.2744 -0.3211  0.0682
  107phy    C33 2864   3.450   0.266   2.067  0.8214  0.3007 -0.6401
  107phy    C34 2865   3.526   0.398   2.075  0.2547 -0.6482 -0.1650
  107phy    C32 2866   3.337   0.265   1.967  0.5581  0.2931  0.3390
  107phy    C31 2867   3.201   0.320   2.017  0.0373  0.4759 -0.2559
  107phy    C30 2868   3.098   0.321   1.900 -0.0884  0.1320  0.1813
  107phy    C28 2869   2.972   0.404   1.930 -0.3254  0.1706 -0.0379
  107phy    C29 2870   2.924   0.470   1.800  0.3634  0.5725  0.0428
  107phy    C27 2871   2.868   0.312   2.001 -0.2465 -0.2389  0.2800
  107phy    C26 2872   2.748   0.380   2.066  0.0493  0.3326 -0.0143
  107phy    C25 2873   2.648   0.287   2.136  0.4545 -0.6867  0.1365
  107phy    C23 2874   2.529   0.360   2.197 -0.0166 -0.4360 -0.5546
  107phy    C24 2875   2.405   0.360   2.098 -0.0532 -0.5546 -0.4970
  107phy    C22 2876   2.478   0.270   2.319 -0.1203 -0.1227  0.0119
  107phy    C21 2877   2.517   0.324   2.454 -0.1330  0.5997  0.6957
  107phy    C20 2878   2.481   0.227   2.571  0.0403  0.4818 -0.1450
  107phy    C18 2879   2.504   0.258   2.725  0.8345  0.7009  0.4220
  107phy    O01 2880   2.462   0.393   2.756  0.4436 -0.1458 -0.0740
  107phy    H01 2881   2.501   0.420   2.837  1.2604 -1.0200 -0.1436
  107phy    C19 2882   2.403   0.166   2.799  0.0438 -0.6418  0.2993
  107phy    C13 2883   2.647   0.222   2.790  0.5317 -0.0005  0.3251
  107phy     H3 2884   2.663   0.112   2.786 -1.6363 -0.5776  3.5958
  107phy    O33 2885   2.646   0.250   2.930  0.2119  0.1420 -0.6625
  107phy    H1B 2886   2.647   0.170   2.978 -2.3525  0.8783  0.8166
  107phy    C12 2887   2.777   0.297   2.732  0.2948  0.5194 -0.4947
  107phy    O11 2888   2.902   0.245   2.763  0.1025  0.1615  0.0655
  107phy    H1A 2889   2.912   0.254   2.855 -0.5407  1.2355  0.0400
  108phy    C35 2890   3.525   0.064   1.553  0.2862 -0.7091  0.1576
  108phy    C33 2891   3.406   0.052   1.451 -0.4903 -0.3636  0.0868
  108phy    C34 2892   3.278   0.060   1.527 -0.4939  0.0604 -0.2687
  108phy    C32 2893   3.404   0.164   1.343  0.5184  0.2599 -0.2203
  108phy    C31 2894   3.455   0.146   1.200  0.0057  0.0118 -0.2048
  108phy    C30 2895   3.420   0.276   1.127 -0.2709 -0.1901 -0.1731
  108phy    C28 2896   3.483   0.300   0.988  0.4434 -0.0749  0.0736
  108phy    C29 2897   3.401   0.248   0.872 -0.3028  0.1346 -0.0897
  108phy    C27 2898   3.531   0.445   0.972  0.2873  0.5718 -0.2121
  108phy    C26 2899   3.644   0.472   0.874 -0.3679  0.6500  0.6555
  108phy    C25 2900   3.692   0.611   0.844 -0.1055 -0.1806  0.5906
  108phy    C23 2901   3.781   0.647   0.724 -0.3172 -0.7560 -0.0692
  108phy    C24 2902   3.779   0.797   0.704  0.2018  0.1898  0.0543
  108phy    C22 2903   3.927   0.595   0.747  0.2246  0.1679  0.1996
  108phy    C21 2904   4.020   0.575   0.620 -0.1557 -0.5919 -0.1604
  108phy    C20 2905   4.163   0.530   0.662  0.5332  0.2379  0.1539
  108phy    C18 2906   4.277   0.491   0.559  0.5111 -0.2949 -0.5414
  108phy    O01 2907   4.222   0.385   0.482 -0.3813 -0.1500  0.3316
  108phy    H01 2908   4.156   0.411   0.420 -1.5289  0.0060  1.5673
  108phy    C19 2909   4.384   0.426   0.644 -0.2093 -0.8108  0.3864
  108phy    C13 2910   4.327   0.619   0.470 -0.1354  0.0325  0.7952
  108phy     H3 2911   4.235   0.677   0.445  0.7628 -0.0091 -3.2206
  108phy    O33 2912   4.398   0.724   0.536  0.3634 -0.0197 -0.9271
  108phy    H1B 2913   4.367   0.735   0.623 -2.0572  1.7404 -1.9013
  108phy    C12 2914   4.369   0.617   0.317  0.1872  0.8570 -0.2762
  108phy    O11 2915   4.356   0.735   0.246 -0.1268  0.0636  0.2551
  108phy    H1A 2916   4.314   0.712   0.165  2.9645  0.3683 -1.5803
  109phy    C35 2917   4.564   1.314   1.858 -0.4474  0.4999  0.5919
  109phy    C33 2918   4.511   1.359   1.723  0.5622  0.6783 -0.3603
  109phy    C34 2919   4.384   1.285   1.690  0.6165  0.5435  0.1657
  109phy    C32 2920   4.489   1.515   1.726  0.0694 -0.1095 -0.3441
  109phy    C31 2921   4.601   1.593   1.657 -0.1375 -0.0386 -0.0738
  109phy    C30 2922   4.588   1.745   1.662 -0.3334 -0.5566  0.1113
  109phy    C28 2923   4.706   1.835   1.614  0.1915 -0.1020 -0.1031
  109phy    C29 2924   4.687   1.893   1.471 -0.1897  0.1079  0.3942
  109phy    C27 2925   4.716   1.960   1.702 -0.2286 -0.4641  0.1355
  109phy    C26 2926   4.827   1.964   1.807  0.2370  0.2108 -0.1448
  109phy    C25 2927   4.876   2.101   1.856  0.0202 -0.2352  0.4508
  109phy    C23 2928   4.991   2.104   1.958 -0.2024 -0.2091 -0.3319
  109phy    C24 2929   5.127   2.131   1.901  0.2500  0.6252 -0.1437
  109phy    C22 2930   4.971   2.190   2.085 -0.0625 -0.5867  0.2718
  109phy    C21 2931   4.896   2.127   2.199  0.4137 -0.3498  0.0594
  109phy    C20 2932   4.853   2.238   2.299  0.3468 -0.3136 -0.2675
  109phy    C18 2933   4.784   2.205   2.438 -0.3445  0.4246 -0.2881
  109phy    O01 2934   4.885   2.145   2.527 -0.3171 -0.3454 -0.4249
  109phy    H01 2935   4.920   2.064   2.495  1.4720  0.5406 -0.8444
  109phy    C19 2936   4.754   2.349   2.492 -0.1017 -0.0740 -0.2126
  109phy    C13 2937   4.654   2.106   2.426 -0.3081 -0.5019 -0.1056
  109phy     H3 2938   4.680   2.027   2.352  0.3522  0.6022 -1.0876
  109phy    O33 2939   4.534   2.166   2.367 -0.6792  0.2211  0.2790
  109phy    H1B 2940   4.481   2.214   2.428 -0.8383 -0.2115  0.4891
  109phy    C12 2941   4.613   2.024   2.551 -0.0259 -0.4097 -0.0709
  109phy    O11 2942   4.553   2.083   2.659  0.4245  0.0175  0.6279
  109phy    H1A 2943   4.475   2.126   2.630  0.1195 -0.1311  1.2136
  110phy    C35 2944   5.036   1.797   1.271  0.7249 -0.7024 -0.3896
  110phy    C33 2945   5.111   1.795   1.403 -0.1046  0.2503 -0.2260
  110phy    C34 2946   5.092   1.930   1.475  0.5317 -0.0317  0.4841
  110phy    C32 2947   5.046   1.691   1.495  0.0480  0.3742  0.2431
  110phy    C31 2948   5.072   1.539   1.486  0.6111 -0.1932  0.2886
  110phy    C30 2949   4.963   1.453   1.548  0.2299  0.7335 -0.1850
  110phy    C28 2950   4.999   1.298   1.547  0.2099  0.2268 -0.0124
  110phy    C29 2951   4.943   1.250   1.682 -0.7365  0.1660  0.3672
  110phy    C27 2952   4.936   1.224   1.425  0.3376  0.3060 -0.0183
  110phy    C26 2953   5.012   1.101   1.372  0.0444  0.4319 -0.0179
  110phy    C25 2954   4.943   1.041   1.246 -0.1435  0.5591 -0.9508
  110phy    C23 2955   5.005   0.911   1.195 -0.1893 -0.2967  0.0562
  110phy    C24 2956   4.926   0.793   1.259  0.0041 -0.3569  0.0115
  110phy    C22 2957   4.984   0.895   1.044  0.0735  0.6533 -0.4260
  110phy    C21 2958   5.089   0.952   0.946  0.5359 -0.0235  0.4804
  110phy    C20 2959   5.069   0.907   0.803  0.8833 -0.0700  0.0582
  110phy    C18 2960   5.101   1.001   0.680  0.1813  0.2888  0.4586
  110phy    O01 2961   5.079   1.141   0.706  0.5907  0.1961  0.1056
  110phy    H01 2962   4.995   1.152   0.747  0.8508 -0.3443  0.8112
  110phy    C19 2963   4.989   0.962   0.574 -0.2830 -0.2309  0.2111
  110phy    C13 2964   5.252   1.002   0.622 -0.5559 -0.0354 -0.0355
  110phy     H3 2965   5.289   0.897   0.628  1.4518  0.6066 -0.3149
  110phy    O33 2966   5.271   1.020   0.476 -0.3303  0.2418  0.0590
  110phy    H1B 2967   5.249   1.109   0.457  4.2401  1.9660  1.5329
  110phy    C12 2968   5.381   1.046   0.699 -0.2843 -0.0594 -0.5570
  110phy    O11 2969   5.413   1.182   0.689  0.3459 -0.5566  0.1800
  110phy    H1A 2970   5.450   1.200   0.773 -1.1700  0.5191  0.6590
  111phy    C35 2971   0.696   1.636   2.243 -0.2049  0.0184  0.0377
  111phy    C33 2972   0.627   1.535   2.159 -0.0060  0.1805  0.1863
  111phy    C34 2973   0.660   1.552   2.012 -0.1017 -0.0746  0.4417
  111phy    C32 2974   0.661   1.395   2.224  0.2902 -0.3422  0.1007
  111phy    C31 2975   0.579   1.271   2.182 -0.2009  0.1800 -0.5657
  111phy    C30 2976   0.602   1.152   2.279  0.0831  0.5906 -0.0733
  111phy    C28 2977   0.537   1.023   2.228 -0.0710 -0.0771  0.5248
  111phy    C29 2978   0.641   0.924   2.192  0.0982 -0.3374 -0.5327
  111phy    C27 2979   0.454   0.964   2.339 -0.1389 -0.3583 -0.5381
  111phy    C26 2980   0.331   0.884   2.297  0.7093  0.1197 -0.4300
  111phy    C25 2981   0.252   0.824   2.414 -0.3818 -0.4295 -0.2200
  111phy    C23 2982   0.102   0.804   2.411  0.0510 -0.1270 -0.7539
  111phy    C24 2983   0.070   0.660   2.371  0.1462  0.1722  0.0797
  111phy    C22 2984   0.038   0.799   2.554 -0.0583 -0.2215  0.2969
  111phy    C21 2985  -0.003   0.930   2.630 -0.6672 -0.3355  0.0985
  111phy    C20 2986  -0.071   0.896   2.764 -0.1504  0.3400  0.2762
  111phy    C18 2987  -0.121   1.016   2.852  0.0762  0.0423 -0.5992
  111phy    O01 2988  -0.222   1.092   2.784 -0.4012  0.7916  0.0533
  111phy    H01 2989  -0.233   1.055   2.698  0.9506  1.3162 -0.3676
  111phy    C19 2990  -0.209   0.951   2.959  0.0904  0.4156  0.0565
  111phy    C13 2991  -0.006   1.112   2.924  0.0333 -0.0934  0.3888
  111phy     H3 2992   0.090   1.054   2.932 -0.6723 -1.3248  0.1679
  111phy    O33 2993  -0.023   1.149   3.064 -0.4648  0.4999  0.4251
  111phy    H1B 2994   0.001   1.238   3.076  0.1752  0.5052 -0.7416
  111phy    C12 2995   0.029   1.240   2.840  0.2510  0.4228  0.4934
  111phy    O11 2996   0.140   1.318   2.861  0.5747  0.2868  0.5074
  111phy    H1A 2997   0.189   1.272   2.926  2.0748 -2.1984 -2.1132
  112phy    C35 2998   3.372   2.562   1.991  0.4324  0.2567  0.2137
  112phy    C33 2999   3.471   2.571   1.879 -0.1930 -0.5329 -0.1953
  112phy    C34 3000   3.398   2.531   1.746 -0.0384  0.1079 -0.0354
  112phy    C32 3001   3.526   2.717   1.857  0.0613 -0.3649 -0.2374
  112phy    C31 3002   3.677   2.727   1.842  0.1764  0.0799 -0.2036
  112phy    C30 3003   3.715   2.869   1.803 -0.4091  0.4732  0.0019
  112phy    C28 3004   3.869   2.884   1.792  0.5675  0.5431 -0.0247
  112phy    C29 3005   3.918   2.870   1.647  0.2796  0.3818  0.5982
  112phy    C27 3006   3.903   3.027   1.831  0.3350 -0.2426  0.2997
  112phy    C26 3007   4.002   3.048   1.942  0.6677  0.3366  0.2138
  112phy    C25 3008   4.034   3.198   1.962  0.4360  0.4672  0.5361
  112phy    C23 3009   4.134   3.224   2.074 -0.0375  0.0015  0.4013
  112phy    C24 3010   4.229   3.330   2.032  0.2273 -0.2261  0.6075
  112phy    C22 3011   4.065   3.278   2.196 -0.5150 -0.2365 -0.3170
  112phy    C21 3012   4.123   3.239   2.337 -0.2896  0.1107  0.0464
  112phy    C20 3013   4.055   3.308   2.453 -0.1838 -0.0872 -0.0860
  112phy    C18 3014   4.083   3.256   2.595 -0.3168  0.1384  0.3380
  112phy    O01 3015   4.222   3.218   2.612 -0.6527  0.4081 -0.2604
  112phy    H01 3016   4.254   3.155   2.550  0.6002 -0.1469  0.8918
  112phy    C19 3017   4.078   3.393   2.668  0.5538  0.3010 -0.0328
  112phy    C13 3018   3.993   3.142   2.660  0.1696  0.0531 -0.1735
  112phy     H3 3019   3.886   3.173   2.653  0.6032  1.4142 -1.2833
  112phy    O33 3020   4.012   3.134   2.797  0.2799  0.1352  0.5678
  112phy    H1B 3021   3.928   3.104   2.828  0.4382 -0.7218  0.1856
  112phy    C12 3022   4.002   2.997   2.602  0.5091 -0.0447  0.4389
  112phy    O11 3023   3.908   2.901   2.656  0.0574  0.0665  0.2805
  112phy    H1A 3024   3.939   2.886   2.743 -2.3663  1.1601  1.4419
  113phy    C35 3025   3.210   5.015   0.901 -0.0489 -0.5488 -0.2414
  113phy    C33 3026   3.141   4.945   1.018 -0.0851  0.2283  0.8099
  113phy    C34 3027   3.029   5.035   1.064  0.1435 -0.3025 -0.4138
  113phy    C32 3028   3.075   4.817   0.961 -0.3052  0.2349 -0.5579
  113phy    C31 3029   3.174   4.699   0.978  0.5245  0.1092  0.3629
  113phy    C30 3030   3.107   4.571   0.941 -0.1089  0.6608  0.3623
  113phy    C28 3031   3.174   4.438   0.978  0.0271  0.9294  0.1618
  113phy    C29 3032   3.065   4.331   0.995  0.6731 -0.0561  0.1565
  113phy    C27 3033   3.280   4.382   0.882  0.4531  0.2327  0.2351
  113phy    C26 3034   3.428   4.395   0.910 -0.1975 -0.5592  0.2968
  113phy    C25 3035   3.516   4.369   0.789  0.5349  0.1233 -0.4919
  113phy    C23 3036   3.664   4.391   0.822 -0.3684 -0.4637 -0.3639
  113phy    C24 3037   3.731   4.253   0.859 -0.4468 -0.5732  0.0129
  113phy    C22 3038   3.743   4.430   0.696 -0.2176  0.2092  0.4564
  113phy    C21 3039   3.838   4.552   0.718 -0.4804 -0.2530  0.1390
  113phy    C20 3040   3.910   4.580   0.583 -0.6875  0.0823 -0.0259
  113phy    C18 3041   3.995   4.708   0.558 -0.1691  0.1114 -0.0719
  113phy    O01 3042   3.919   4.827   0.587  0.0760 -0.2639 -0.0406
  113phy    H01 3043   3.830   4.803   0.571  0.4593 -0.8544 -1.4761
  113phy    C19 3044   4.010   4.717   0.403  0.0287 -0.5035 -0.5755
  113phy    C13 3045   4.135   4.710   0.639 -0.1209  0.1667  0.2851
  113phy     H3 3046   4.098   4.726   0.743 -0.1509 -0.0244  0.3048
  113phy    O33 3047   4.198   4.586   0.663 -0.5584  0.1430 -0.0466
  113phy    H1B 3048   4.280   4.593   0.619 -0.5074  1.7015  0.2447
  113phy    C12 3049   4.238   4.827   0.653 -0.1413  0.3849  0.1069
  113phy    O11 3050   4.310   4.855   0.537 -0.4246  0.1599  0.0093
  113phy    H1A 3051   4.270   4.930   0.497 -0.0752 -0.2608 -1.1454
  114phy    C35 3052   0.260   3.506   1.652 -0.1773  0.4818 -0.1723
  114phy    C33 3053   0.313   3.411   1.547  0.5462 -0.3768 -0.2504
  114phy    C34 3054   0.431   3.476   1.483  0.0138  0.2769 -0.1544
  114phy    C32 3055   0.337   3.272   1.600  0.2671 -0.3631 -0.5578
  114phy    C31 3056   0.234   3.165   1.566 -0.0090 -0.5080  0.2759
  114phy    C30 3057   0.272   3.022   1.609  0.0742  0.1334  0.0361
  114phy    C28 3058   0.169   2.911   1.586 -0.9061  0.1732  0.2128
  114phy    C29 3059   0.222   2.820   1.479 -0.1768  0.2037 -0.0018
  114phy    C27 3060   0.157   2.823   1.709  0.0297 -0.6084 -0.0568
  114phy    C26 3061   0.022   2.803   1.765  0.2628  0.0751 -0.4906
  114phy    C25 3062   0.022   2.725   1.898 -0.0530 -0.4692 -0.0618
  114phy    C23 3063  -0.120   2.681   1.937  0.2400 -0.2462 -0.2645
  114phy    C24 3064  -0.152   2.541   1.882 -0.2972  0.2857  0.1492
  114phy    C22 3065  -0.133   2.674   2.089 -0.2914  0.3417  0.1191
  114phy    C21 3066  -0.244   2.760   2.141  0.5908  0.0910 -1.0698
  114phy    C20 3067  -0.242   2.766   2.301 -0.0191 -0.3477 -0.6807
  114phy    C18 3068  -0.352   2.859   2.370 -0.2155 -0.2615  0.1222
  114phy    O01 3069  -0.482   2.821   2.321  0.3986  0.3923 -0.4574
  114phy    H01 3070  -0.489   2.728   2.306 -0.6968 -0.0030  1.9637
  114phy    C19 3071  -0.355   2.805   2.517 -0.5965 -0.2182 -0.0161
  114phy    C13 3072  -0.328   3.019   2.352 -0.4580 -0.1651  1.2520
  114phy     H3 3073  -0.276   3.035   2.254 -1.4452 -2.3313  0.3313
  114phy    O33 3074  -0.230   3.067   2.443 -0.6836  0.3704  0.6316
  114phy    H1B 3075  -0.159   3.005   2.445 -1.1450 -0.1637  1.0510
  114phy    C12 3076  -0.444   3.120   2.362  0.1879  0.0037 -0.4295
  114phy    O11 3077  -0.521   3.108   2.481 -0.2913 -0.3584 -0.2110
  114phy    H1A 3078  -0.466   3.116   2.556 -0.2890  1.0224 -0.3515
  115phy    C35 3079   0.316   3.706   0.619 -0.2267  0.5294  0.1236
  115phy    C33 3080   0.345   3.564   0.662  0.7546  0.0588 -0.2975
  115phy    C34 3081   0.495   3.538   0.653 -0.0866  0.0407  0.3546
  115phy    C32 3082   0.279   3.547   0.803 -0.8467 -0.6254 -0.1307
  115phy    C31 3083   0.215   3.407   0.826 -0.4056 -0.4754 -0.5114
  115phy    C30 3084   0.156   3.397   0.962 -0.2963 -0.4610  0.0221
  115phy    C28 3085   0.116   3.250   0.994  0.1355 -0.3801 -0.3873
  115phy    C29 3086   0.167   3.213   1.132 -0.5359 -0.3700 -0.1094
  115phy    C27 3087  -0.035   3.228   0.976 -0.3113  0.1917 -0.0714
  115phy    C26 3088  -0.082   3.182   0.839 -0.4831  0.4589  0.4367
  115phy    C25 3089  -0.229   3.173   0.814  0.5133  0.1189 -0.8458
  115phy    C23 3090  -0.277   3.136   0.676 -0.2980 -0.5016 -0.3513
  115phy    C24 3091  -0.309   2.984   0.660  0.0370  0.0721 -0.1930
  115phy    C22 3092  -0.412   3.212   0.657  0.4601  0.3934  0.0641
  115phy    C21 3093  -0.430   3.267   0.513 -0.3349 -0.5035 -0.8095
  115phy    C20 3094  -0.565   3.345   0.487  0.3188  0.0659  0.4733
  115phy    C18 3095  -0.603   3.390   0.344  0.6171 -1.3338 -0.4117
  115phy    O01 3096  -0.495   3.470   0.296  0.4949 -0.1716 -0.4723
  115phy    H01 3097  -0.504   3.561   0.312 -0.7795 -0.4172  0.3023
  115phy    C19 3098  -0.736   3.473   0.352  0.0254 -0.2022 -0.0741
  115phy    C13 3099  -0.630   3.263   0.249  0.0171 -0.1603 -0.6163
  115phy     H3 3100  -0.533   3.208   0.258 -0.0165 -0.1511 -0.1985
  115phy    O33 3101  -0.722   3.155   0.291 -1.1052  0.4304  0.2651
  115phy    H1B 3102  -0.810   3.184   0.309 -1.6007 -1.5199  1.2261
  115phy    C12 3103  -0.605   3.269   0.096  0.5705  0.0557  0.5441
  115phy    O11 3104  -0.717   3.273   0.014  0.5490  0.5304  0.5091
  115phy    H1A 3105  -0.775   3.207   0.047 -0.0266  1.2621  1.0010
  116phy    C35 3106   3.704   4.264   1.690 -0.2287 -0.7738  0.4446
  116phy    C33 3107   3.828   4.224   1.768  0.6425  0.3012 -0.2361
  116phy    C34 3108   3.843   4.309   1.890  0.6231  0.1607 -0.1875
  116phy    C32 3109   3.814   4.075   1.809  0.5944  0.0701 -0.4753
  116phy    C31 3110   3.933   4.001   1.751 -0.1045 -0.3068 -0.0779
  116phy    C30 3111   3.925   3.849   1.787 -0.2029 -0.2953 -0.0432
  116phy    C28 3112   4.053   3.772   1.753 -0.0529 -0.0314  0.7524
  116phy    C29 3113   4.128   3.715   1.874 -0.4742 -0.4010  0.3269
  116phy    C27 3114   4.025   3.671   1.636  0.1279  0.0504  0.0362
  116phy    C26 3115   4.106   3.682   1.509 -0.8605  0.3001  0.2450
  116phy    C25 3116   4.068   3.584   1.391  0.2793  0.1386  0.0170
  116phy    C23 3117   4.161   3.579   1.266 -0.6437  0.0388  0.3595
  116phy    C24 3118   4.186   3.435   1.225  0.0191  0.3460 -0.0235
  116phy    C22 3119   4.108   3.672   1.151  0.2682  0.2468  0.2660
  116phy    C21 3120   4.194   3.710   1.029 -0.6876 -0.5383 -0.4528
  116phy    C20 3121   4.111   3.785   0.929 -0.1466 -0.3966 -0.1546
  116phy    C18 3122   4.174   3.848   0.798  0.1086 -0.0518  1.1763
  116phy    O01 3123   4.254   3.959   0.844  0.2540 -0.2744 -0.8275
  116phy    H01 3124   4.256   3.955   0.938  1.8023 -1.5788 -0.8652
  116phy    C19 3125   4.058   3.908   0.720  0.5394 -0.0384 -0.1857
  116phy    C13 3126   4.255   3.741   0.704  0.5137 -0.1665  0.2268
  116phy     H3 3127   4.324   3.683   0.772 -0.4002 -0.3146  1.0425
  116phy    O33 3128   4.176   3.633   0.651 -0.0834 -0.1919 -0.4012
  116phy    H1B 3129   4.129   3.597   0.723 -0.9085 -0.8011 -1.2188
  116phy    C12 3130   4.387   3.771   0.618  0.0240  0.1131 -0.3282
  116phy    O11 3131   4.375   3.814   0.488  0.1640 -0.5829 -0.0025
  116phy    H1A 3132   4.457   3.803   0.445 -0.5155 -0.6993 -1.3272
  117phy    C35 3133   3.623   4.960   2.269 -0.2786 -0.0561  0.3090
  117phy    C33 3134   3.560   4.826   2.319  0.2163 -0.6552 -0.1432
  117phy    C34 3135   3.411   4.838   2.290 -0.1259 -0.7732  0.0773
  117phy    C32 3136   3.607   4.704   2.233 -0.2898 -0.6367 -0.7947
  117phy    C31 3137   3.624   4.570   2.311 -0.2394  0.1814 -0.0630
  117phy    C30 3138   3.654   4.454   2.210  0.0545  0.9009 -0.1643
  117phy    C28 3139   3.663   4.306   2.269 -0.8228  0.1246  0.6724
  117phy    C29 3140   3.616   4.210   2.158  0.2305  0.4279 -0.0893
  117phy    C27 3141   3.807   4.272   2.320 -0.0097  0.4658 -0.6408
  117phy    C26 3142   3.845   4.297   2.468 -0.5796 -0.0646 -0.1751
  117phy    C25 3143   3.992   4.282   2.494 -0.5027 -0.2766 -0.5930
  117phy    C23 3144   4.052   4.268   2.633 -0.5171  0.4271  0.1154
  117phy    C24 3145   4.031   4.124   2.682 -0.1234 -0.0115 -0.3454
  117phy    C22 3146   4.205   4.302   2.615  0.2583 -0.8000 -0.4061
  117phy    C21 3147   4.268   4.355   2.747  0.3812 -0.0129  0.7121
  117phy    C20 3148   4.398   4.438   2.725 -0.0281 -0.5238  0.5676
  117phy    C18 3149   4.457   4.531   2.845  0.8108  0.1343 -0.6869
  117phy    O01 3150   4.484   4.446   2.961  0.6833  0.4802  0.2484
  117phy    H01 3151   4.530   4.492   3.029 -1.2041 -0.4653  2.2818
  117phy    C19 3152   4.591   4.568   2.786 -0.1365  0.0996 -0.2942
  117phy    C13 3153   4.374   4.663   2.885  1.0088 -0.0008  0.1866
  117phy     H3 3154   4.328   4.709   2.794 -1.7237  0.2771  1.6123
  117phy    O33 3155   4.447   4.775   2.938 -0.1425 -0.0627  0.2335
  117phy    H1B 3156   4.504   4.748   3.008 -0.1576  0.4261  0.4407
  117phy    C12 3157   4.246   4.641   2.966  0.4566  0.5296 -0.9070
  117phy    O11 3158   4.265   4.607   3.101 -0.5446  0.2040 -0.1831
  117phy    H1A 3159   4.324   4.668   3.141 -0.9087  1.9168 -2.0322
  118phy    C35 3160   5.022   3.284   1.785 -0.0561 -0.2999  0.0578
  118phy    C33 3161   5.062   3.315   1.926  0.0054 -0.0459  0.7274
  118phy    C34 3162   5.196   3.248   1.952 -0.3372  0.0086  0.2938
  118phy    C32 3163   5.054   3.469   1.953  0.0100  0.4488 -0.1790
  118phy    C31 3164   5.025   3.517   2.099  0.0503 -0.1223 -0.1433
  118phy    C30 3165   5.000   3.665   2.107 -0.3863 -0.0815  0.3214
  118phy    C28 3166   5.007   3.758   2.231 -0.8625 -1.0034  0.2607
  118phy    C29 3167   5.154   3.797   2.251 -0.7238  0.3308 -0.2939
  118phy    C27 3168   4.920   3.885   2.213  0.0741  0.0607 -0.5506
  118phy    C26 3169   4.838   3.919   2.339 -0.3539  0.0608  0.5000
  118phy    C25 3170   4.752   4.043   2.321  0.2019  0.1422 -0.6201
  118phy    C23 3171   4.680   4.109   2.443  0.5072 -0.3406  0.0343
  118phy    C24 3172   4.660   4.260   2.418  0.1556  0.7533 -0.3847
  118phy    C22 3173   4.548   4.035   2.482 -0.4951  0.5269  0.2357
  118phy    C21 3174   4.522   4.028   2.633  0.7755 -0.0183 -0.5242
  118phy    C20 3175   4.418   3.919   2.659  0.0512 -1.0271  0.1983
  118phy    C18 3176   4.359   3.886   2.804 -0.5068  0.6339  0.7385
  118phy    O01 3177   4.311   4.007   2.869  0.0031 -0.0643  0.0427
  118phy    H01 3178   4.376   4.074   2.863 -0.1336  0.0781  0.1595
  118phy    C19 3179   4.230   3.803   2.772  0.2407  0.0073 -0.1489
  118phy    C13 3180   4.472   3.826   2.902  0.0214  0.8727 -0.5093
  118phy     H3 3181   4.556   3.900   2.910 -0.0959  1.0006 -0.4590
  118phy    O33 3182   4.539   3.711   2.849 -0.1962 -0.0499  0.0375
  118phy    H1B 3183   4.507   3.629   2.882  0.8822 -0.9582 -1.0761
  118phy    C12 3184   4.438   3.805   3.060  0.0075 -0.4643 -0.1604
  118phy    O11 3185   4.549   3.795   3.152  0.9667  0.3047 -0.0501
  118phy    H1A 3186   4.603   3.868   3.131 -1.4880  1.7060 -2.0773
  119phy    C35 3187   5.041   3.414   1.447  0.3659  0.4844  0.1986
  119phy    C33 3188   4.972   3.546   1.477 -0.9205  0.1542 -0.0618
  119phy    C34 3189   4.955   3.621   1.346 -0.2549  0.2186  0.0402
  119phy    C32 3190   4.833   3.517   1.531  0.0834  0.5426 -0.2505
  119phy    C31 3191   4.781   3.600   1.654 -0.6298  0.0001 -0.4435
  119phy    C30 3192   4.658   3.545   1.745  0.1379 -0.1020 -0.1840
  119phy    C28 3193   4.605   3.646   1.848 -0.3553 -0.7032  0.1166
  119phy    C29 3194   4.510   3.750   1.784  0.0567 -0.0257 -0.3920
  119phy    C27 3195   4.537   3.565   1.962 -0.1488  0.0856  0.4659
  119phy    C26 3196   4.541   3.621   2.102 -0.0231  0.4925  0.2676
  119phy    C25 3197   4.490   3.522   2.202  0.0803  0.1412 -0.1906
  119phy    C23 3198   4.476   3.592   2.338  0.3871 -0.0665 -0.1470
  119phy    C24 3199   4.338   3.580   2.401 -0.3008  0.5532  0.0296
  119phy    C22 3200   4.573   3.538   2.444  0.2963 -0.4168 -0.3283
  119phy    C21 3201   4.658   3.636   2.524  0.0203  0.8272 -0.6643
  119phy    C20 3202   4.746   3.557   2.624  0.1872 -0.7172 -0.5915
  119phy    C18 3203   4.842   3.631   2.728 -0.4314 -0.1818 -0.0819
  119phy    O01 3204   4.772   3.756   2.758 -0.7483 -0.1030 -0.6234
  119phy    H01 3205   4.684   3.736   2.783 -1.1949  0.1768 -1.9103
  119phy    C19 3206   4.829   3.534   2.845  0.2039  0.0245 -0.2575
  119phy    C13 3207   4.988   3.662   2.664 -0.1003 -0.3546  0.2319
  119phy     H3 3208   4.978   3.705   2.561  2.7457 -0.3764 -0.1470
  119phy    O33 3209   5.068   3.542   2.640  0.2361  0.1899  0.8357
  119phy    H1B 3210   5.010   3.480   2.600  0.7978  0.6421 -0.7453
  119phy    C12 3211   5.087   3.760   2.735  0.2193  0.3287  0.0505
  119phy    O11 3212   5.158   3.716   2.849  0.1573 -0.0220  0.6038
  119phy    H1A 3213   5.235   3.676   2.814  0.4549  0.9195  0.1528
  120phy    C35 3214   4.992   2.818   1.034  0.3869  0.5516 -0.3174
  120phy    C33 3215   5.108   2.744   0.957  0.0433  0.0569 -0.1739
  120phy    C34 3216   5.233   2.730   1.044 -0.2199  0.0528 -0.2524
  120phy    C32 3217   5.061   2.613   0.904  0.3149 -0.1840  0.3271
  120phy    C31 3218   5.080   2.605   0.751  1.1152 -0.0460 -0.6392
  120phy    C30 3219   5.034   2.472   0.683  0.0655  0.2408 -0.7097
  120phy    C28 3220   5.020   2.464   0.531 -0.0363 -0.1100  0.1476
  120phy    C29 3221   5.151   2.493   0.455  0.1589 -0.1785  0.1836
  120phy    C27 3222   4.964   2.322   0.497 -0.2053 -0.1271 -0.3866
  120phy    C26 3223   4.845   2.322   0.404 -0.4401  0.3206 -0.2002
  120phy    C25 3224   4.804   2.182   0.358 -0.4239  0.9142 -0.0695
  120phy    C23 3225   4.699   2.154   0.246  0.3829 -0.5073 -0.0440
  120phy    C24 3226   4.729   2.014   0.196  0.2048 -0.3401  0.2022
  120phy    C22 3227   4.550   2.162   0.285 -0.2742 -0.1031 -0.1112
  120phy    C21 3228   4.475   2.273   0.214  0.2666 -0.2521  0.0328
  120phy    C20 3229   4.325   2.279   0.222 -0.3995  0.2226 -0.0001
  120phy    C18 3230   4.251   2.391   0.128 -0.0186 -0.6605  0.3025
  120phy    O01 3231   4.322   2.514   0.162  0.6299 -0.2001 -0.7727
  120phy    H01 3232   4.305   2.530   0.253  0.9855 -0.8399 -0.5924
  120phy    C19 3233   4.105   2.392   0.179 -0.0791 -0.1736  0.0603
  120phy    C13 3234   4.266   2.365  -0.037  0.0225  0.1052  0.0393
  120phy     H3 3235   4.373   2.336  -0.052  0.0668  0.3428 -0.1108
  120phy    O33 3236   4.212   2.241  -0.094  0.0667 -0.1131  0.6071
  120phy    H1B 3237   4.141   2.264  -0.150  1.3989  0.9472 -0.7317
  120phy    C12 3238   4.276   2.486  -0.139 -0.2653 -0.2031 -0.1112
  120phy    O11 3239   4.340   2.600  -0.087 -0.0584 -0.4648 -0.0348
  120phy    H1A 3240   4.388   2.575  -0.011 -0.2290 -0.6357  0.0176
  121phy    C35 3241   0.185   2.265   1.408  0.4945 -0.0561 -0.0871
  121phy    C33 3242   0.305   2.294   1.491 -0.0797  0.1388  0.1086
  121phy    C34 3243   0.420   2.341   1.398  0.0115  0.3862 -0.5613
  121phy    C32 3244   0.280   2.414   1.595  0.1120  0.0354 -0.3836
  121phy    C31 3245   0.340   2.378   1.731 -0.0874 -0.4617 -0.0860
  121phy    C30 3246   0.346   2.492   1.833 -0.2453 -0.4615 -0.4752
  121phy    C28 3247   0.388   2.454   1.980 -0.2089 -0.0850  0.1369
  121phy    C29 3248   0.474   2.577   2.035  0.5951 -0.3674 -0.3847
  121phy    C27 3249   0.266   2.413   2.071 -0.5239 -0.4026  0.0454
  121phy    C26 3250   0.296   2.375   2.216  0.2133  0.2267 -0.0789
  121phy    C25 3251   0.169   2.352   2.297  0.4427  0.6207  0.3715
  121phy    C23 3252   0.194   2.335   2.444 -0.3289  0.0318 -0.6011
  121phy    C24 3253   0.086   2.408   2.521 -0.3705 -0.3249  0.3025
  121phy    C22 3254   0.190   2.194   2.505 -0.2025 -0.7028  0.3447
  121phy    C21 3255   0.298   2.155   2.605  0.0952 -0.1109 -0.3786
  121phy    C20 3256   0.280   2.018   2.664 -0.8575 -0.4287  0.4030
  121phy    C18 3257   0.398   1.976   2.758  0.4504  0.1209 -0.0977
  121phy    O01 3258   0.434   2.078   2.850  0.1792 -0.3263  0.6898
  121phy    H01 3259   0.357   2.123   2.881 -1.5244 -2.1083 -0.6959
  121phy    C19 3260   0.338   1.863   2.841  0.2295 -0.1700  0.1491
  121phy    C13 3261   0.535   1.945   2.675 -0.4421  0.3892 -0.5502
  121phy     H3 3262   0.555   2.029   2.604  1.1021 -0.8119 -1.5801
  121phy    O33 3263   0.517   1.837   2.589 -0.1594  0.4151 -0.0853
  121phy    H1B 3264   0.469   1.857   2.511 -0.0933 -0.5924 -0.3894
  121phy    C12 3265   0.672   1.923   2.753  0.6156  0.7992 -0.1770
  121phy    O11 3266   0.706   2.033   2.834 -0.1628 -0.2919 -0.2174
  121phy    H1A 3267   0.633   2.055   2.888  0.2974  1.3381 -0.2050
  122phy    C35 3268   0.558   3.913   1.670  0.2804 -0.1812 -0.1633
  122phy    C33 3269   0.440   3.967   1.751  0.3800 -0.2155  0.5687
  122phy    C34 3270   0.364   4.058   1.649 -0.6453 -0.0101 -0.4899
  122phy    C32 3271   0.349   3.858   1.813  0.0634  0.5929  0.2463
  122phy    C31 3272   0.397   3.808   1.954  0.0020 -0.1650  0.4009
  122phy    C30 3273   0.329   3.680   2.002  0.3733 -0.5173  0.7583
  122phy    C28 3274   0.375   3.623   2.135 -0.4004  0.0093 -0.1073
  122phy    C29 3275   0.266   3.542   2.206  0.3627  0.4726 -0.0090
  122phy    C27 3276   0.519   3.556   2.140 -0.4772  0.1887  0.0150
  122phy    C26 3277   0.598   3.589   2.265  0.1177  0.4022 -0.4315
  122phy    C25 3278   0.724   3.503   2.280 -0.7265  0.0579 -0.3301
  122phy    C23 3279   0.785   3.494   2.424 -0.1496 -0.3211  0.2131
  122phy    C24 3280   0.863   3.365   2.441  0.3634  0.1857  0.1184
  122phy    C22 3281   0.886   3.610   2.456 -0.3405 -0.3770  0.0199
  122phy    C21 3282   0.875   3.679   2.595 -0.2483 -0.4007  0.3858
  122phy    C20 3283   0.971   3.788   2.626  0.0430 -0.4791  0.2341
  122phy    C18 3284   1.014   3.811   2.776 -0.3439  0.0250  0.5607
  122phy    O01 3285   1.078   3.689   2.821  0.1439 -0.5031 -0.8906
  122phy    H01 3286   1.019   3.617   2.831  0.1187 -0.5576 -1.3796
  122phy    C19 3287   1.129   3.912   2.748 -0.7226  0.4320  0.0296
  122phy    C13 3288   0.896   3.857   2.876  0.5778 -0.3229 -0.4531
  122phy     H3 3289   0.808   3.788   2.867  1.0828 -0.8254 -1.6925
  122phy    O33 3290   0.837   3.980   2.829  0.0426 -0.1071 -0.1924
  122phy    H1B 3291   0.883   4.055   2.861  0.3568 -1.2003  2.2073
  122phy    C12 3292   0.917   3.855   3.029  0.2191  0.2785  0.0713
  122phy    O11 3293   0.953   3.733   3.086  0.2548  0.3077 -0.2423
  122phy    H1A 3294   1.046   3.720   3.080  0.2915  0.1016  0.6787
  123phy    C35 3295   3.739   3.159   1.312 -0.2339 -0.0318  0.4704
  123phy    C33 3296   3.676   3.245   1.427 -0.1978  0.4289 -0.2496
  123phy    C34 3297   3.728   3.209   1.568  0.0596  0.0859  0.3871
  123phy    C32 3298   3.692   3.402   1.394 -0.5876 -0.5892  0.3293
  123phy    C31 3299   3.602   3.507   1.465 -0.2960  0.0533 -0.1841
  123phy    C30 3300   3.628   3.650   1.425  0.1219 -0.0575 -0.2374
  123phy    C28 3301   3.519   3.752   1.454  0.5636  0.1877 -0.0063
  123phy    C29 3302   3.553   3.844   1.575  0.2116  0.0458 -0.0082
  123phy    C27 3303   3.521   3.848   1.333 -0.3221  0.5292  0.0887
  123phy    C26 3304   3.408   3.826   1.227 -0.4217 -0.7208 -0.2109
  123phy    C25 3305   3.414   3.930   1.111 -0.1544 -0.0644 -0.0131
  123phy    C23 3306   3.322   3.896   0.995 -0.3329  0.0616  0.1260
  123phy    C24 3307   3.169   3.920   1.016 -0.4382 -0.7125  0.2948
  123phy    C22 3308   3.369   3.983   0.878 -0.2930  0.2807  0.0665
  123phy    C21 3309   3.437   3.906   0.766  0.0246 -0.0588 -0.0012
  123phy    C20 3310   3.477   3.995   0.649 -0.2840  0.1531 -0.5664
  123phy    C18 3311   3.563   3.942   0.528  0.1334  0.7878  0.4111
  123phy    O01 3312   3.662   3.849   0.568 -0.1451 -0.2348 -0.0158
  123phy    H01 3313   3.729   3.854   0.503  0.4687  0.9720  0.6884
  123phy    C19 3314   3.626   4.073   0.472 -0.3060  0.0967  0.3176
  123phy    C13 3315   3.467   3.871   0.417  0.1337 -0.0281 -0.3844
  123phy     H3 3316   3.413   3.788   0.469  0.9826 -1.2417 -1.3781
  123phy    O33 3317   3.356   3.956   0.379  0.3180 -0.3645 -0.0250
  123phy    H1B 3318   3.274   3.911   0.389 -0.0549  0.2513 -0.2390
  123phy    C12 3319   3.500   3.768   0.307 -0.8358 -0.2995 -0.2980
  123phy    O11 3320   3.534   3.819   0.175  0.7950  0.0108  0.1094
  123phy    H1A 3321   3.480   3.775   0.112 -1.0915 -1.3450  2.4713
  124phy    C35 3322   4.254   0.198   1.512 -0.3296 -0.3064 -0.2141
  124phy    C33 3323   4.208   0.080   1.586  0.0142  0.4729 -0.0833
  124phy    C34 3324   4.088   0.021   1.522  0.1614  0.1657 -0.0287
  124phy    C32 3325   4.327  -0.019   1.608 -0.0506  0.2491 -0.3589
  124phy    C31 3326   4.328  -0.126   1.720  0.2816 -0.1747  0.2730
  124phy    C30 3327   4.459  -0.205   1.741  0.0110  0.3705 -0.2443
  124phy    C28 3328   4.457  -0.303   1.860 -0.1890 -0.6939 -0.3611
  124phy    C29 3329   4.551  -0.422   1.824 -0.1145  0.0468  0.1001
  124phy    C27 3330   4.497  -0.243   1.994 -0.1412  0.6400  0.3589
  124phy    C26 3331   4.452  -0.319   2.116 -0.0448 -0.0519  0.4313
  124phy    C25 3332   4.500  -0.242   2.237  0.1981  0.3437 -0.2032
  124phy    C23 3333   4.458  -0.304   2.371 -0.1969 -0.1118 -1.2742
  124phy    C24 3334   4.580  -0.327   2.459 -0.4662  0.0590  0.1587
  124phy    C22 3335   4.361  -0.218   2.449 -0.3940  0.2580  0.2335
  124phy    C21 3336   4.260  -0.277   2.539  0.1067 -0.0752 -0.5908
  124phy    C20 3337   4.178  -0.158   2.591  0.1649  0.1911  0.2524
  124phy    C18 3338   4.058  -0.175   2.691 -0.3272 -0.5733  0.1696
  124phy    O01 3339   4.104  -0.226   2.816  0.0902  0.1151 -0.3462
  124phy    H01 3340   4.182  -0.181   2.845  0.4859 -0.5756 -0.3110
  124phy    C19 3341   4.040  -0.026   2.728 -0.2364 -0.2103 -0.7643
  124phy    C13 3342   3.915  -0.240   2.628  0.1307  0.0088 -0.1939
  124phy     H3 3343   3.902  -0.204   2.523 -0.8070  0.8786  0.1962
  124phy    O33 3344   3.789  -0.194   2.683 -0.0575  0.0572  0.4730
  124phy    H1B 3345   3.714  -0.231   2.640 -0.3981 -0.8521  1.8042
  124phy    C12 3346   3.907  -0.393   2.630 -1.0933 -0.3582 -0.4079
  124phy    O11 3347   3.933  -0.452   2.754 -0.3616  0.1531  0.1009
  124phy    H1A 3348   4.005  -0.405   2.789 -0.3076  0.1925 -0.0613
  125phy    C35 3349   3.639   4.944   1.825  0.0646  0.2112  0.6424
  125phy    C33 3350   3.784   4.918   1.848  0.3324 -0.2421 -0.3183
  125phy    C34 3351   3.853   4.846   1.732  0.1324 -0.0661 -0.3793
  125phy    C32 3352   3.847   5.052   1.884 -0.4453  0.0266 -0.0255
  125phy    C31 3353   3.928   5.050   2.012  0.2210 -0.4693  0.0475
  125phy    C30 3354   3.995   5.188   2.047  0.2291 -0.4125  0.0620
  125phy    C28 3355   4.037   5.195   2.189  0.2346 -0.3559  0.5135
  125phy    C29 3356   4.185   5.214   2.198  0.2137  0.5026  0.2166
  125phy    C27 3357   3.964   5.309   2.266  0.2156  0.5721  0.2570
  125phy    C26 3358   3.832   5.268   2.328  0.0211 -0.2574 -0.1394
  125phy    C25 3359   3.784   5.365   2.434 -0.2927  0.2426  0.6148
  125phy    C23 3360   3.676   5.305   2.526 -0.1252 -0.0232 -0.3399
  125phy    C24 3361   3.695   5.372   2.664  0.3460  0.2435  0.5398
  125phy    C22 3362   3.526   5.314   2.481  0.1495  0.1171  0.3033
  125phy    C21 3363   3.425   5.227   2.540  0.1782  0.0896 -0.0222
  125phy    C20 3364   3.287   5.240   2.471 -0.1099 -0.7420 -0.7052
  125phy    C18 3365   3.144   5.201   2.544  0.6999 -0.5455  0.0578
  125phy    O01 3366   3.120   5.252   2.676  0.1468  0.0804  0.0109
  125phy    H01 3367   3.030   5.277   2.683  0.5393  1.5553  0.0169
  125phy    C19 3368   3.052   5.298   2.460  0.4211  0.7993  0.1065
  125phy    C13 3369   3.106   5.043   2.546  0.1998 -0.4776 -0.0670
  125phy     H3 3370   3.116   4.998   2.444 -0.8494  0.0552 -0.4093
  125phy    O33 3371   2.968   5.025   2.564 -0.0666 -0.1712  0.0529
  125phy    H1B 3372   2.938   5.051   2.649 -1.7537  2.1647 -1.1511
  125phy    C12 3373   3.184   4.949   2.648 -0.8144 -0.1961  0.0808
  125phy    O11 3374   3.153   4.809   2.642  0.1084  0.1728  0.2807
  125phy    H1A 3375   3.230   4.760   2.665 -0.2146  0.1620  1.3985
  126phy    C35 3376   2.495   4.454   1.356 -0.1698 -0.2485 -0.6404
  126phy    C33 3377   2.638   4.443   1.309 -0.5385  0.4621 -0.3130
  126phy    C34 3378   2.652   4.383   1.172 -0.7840  0.3843  0.8379
  126phy    C32 3379   2.703   4.576   1.316 -0.3188  0.6090  0.0197
  126phy    C31 3380   2.829   4.586   1.403  0.2871 -0.1202 -0.1564
  126phy    C30 3381   2.877   4.729   1.412 -0.7861 -0.0036 -0.2788
  126phy    C28 3382   3.004   4.741   1.494 -0.0984  0.3493  0.1061
  126phy    C29 3383   3.128   4.736   1.402 -0.6825 -0.7504 -0.3664
  126phy    C27 3384   2.998   4.869   1.572  0.0448 -0.3291  0.3047
  126phy    C26 3385   3.064   4.862   1.709  0.0786 -0.3830  0.5002
  126phy    C25 3386   3.064   4.991   1.790  0.0209  0.0768  0.5519
  126phy    C23 3387   3.121   4.972   1.934  0.5723 -0.0918  0.3451
  126phy    C24 3388   3.254   5.030   1.938  0.5553  0.0074  0.3793
  126phy    C22 3389   3.033   5.056   2.030 -0.0775  0.4931 -0.4735
  126phy    C21 3390   2.951   4.967   2.121  0.4224  0.4838 -0.4684
  126phy    C20 3391   2.846   5.052   2.197  0.1235  0.2619 -0.6919
  126phy    C18 3392   2.756   4.983   2.309 -0.0804  0.5260  0.6451
  126phy    O01 3393   2.840   4.900   2.397 -0.5935  0.2403 -0.0911
  126phy    H01 3394   2.890   4.946   2.460  0.8954 -1.6152  0.1678
  126phy    C19 3395   2.712   5.105   2.388  0.1011 -0.7430 -0.0010
  126phy    C13 3396   2.627   4.901   2.254  0.1042  0.4232 -0.1689
  126phy     H3 3397   2.562   4.970   2.194 -0.8886 -0.0436  0.3547
  126phy    O33 3398   2.538   4.861   2.365  0.0516  0.4377 -0.1343
  126phy    H1B 3399   2.589   4.824   2.434 -0.3811 -2.1435 -1.0964
  126phy    C12 3400   2.652   4.763   2.172 -0.2751  0.0874 -0.3591
  126phy    O11 3401   2.693   4.648   2.245  0.0966 -0.2307 -0.1775
  126phy    H1A 3402   2.742   4.690   2.313 -0.8209  1.4219 -0.4839
  127phy    C35 3403   2.391   4.830   0.200 -0.4407  0.4255  0.0400
  127phy    C33 3404   2.366   4.847   0.350 -0.1388  0.2393 -0.3429
  127phy    C34 3405   2.240   4.925   0.379 -0.2782 -0.5235  0.3811
  127phy    C32 3406   2.379   4.711   0.421  0.0497  1.0197  0.1634
  127phy    C31 3407   2.498   4.714   0.517  0.3462 -0.4553  0.6440
  127phy    C30 3408   2.507   4.603   0.611  0.8149  0.3296 -0.2133
  127phy    C28 3409   2.644   4.577   0.678 -0.1521  0.5654  0.1391
  127phy    C29 3410   2.658   4.625   0.822 -0.3146 -0.3818 -0.2248
  127phy    C27 3411   2.674   4.427   0.668 -0.2633  0.6098  0.3426
  127phy    C26 3412   2.817   4.365   0.688  0.0525  0.5644  0.1325
  127phy    C25 3413   2.799   4.216   0.645  0.2174  0.0911  0.0128
  127phy    C23 3414   2.934   4.136   0.631  0.5021 -0.7192  0.1303
  127phy    C24 3415   2.929   4.008   0.711  0.0337 -0.2264 -0.5047
  127phy    C22 3416   2.964   4.103   0.482  0.1767 -0.1394  0.4525
  127phy    C21 3417   3.049   4.207   0.405  0.2100  0.1202 -0.6245
  127phy    C20 3418   3.060   4.171   0.256  0.4321 -0.3125 -0.0871
  127phy    C18 3419   3.139   4.248   0.145 -0.5552 -0.4964  0.1958
  127phy    O01 3420   3.081   4.382   0.126 -0.3068  0.3015 -0.1585
  127phy    H01 3421   3.118   4.446   0.183 -0.9489 -0.4219  1.1242
  127phy    C19 3422   3.100   4.167   0.018 -0.3941  0.1839  0.5336
  127phy    C13 3423   3.301   4.249   0.160 -0.0170 -0.2625 -0.5178
  127phy     H3 3424   3.320   4.280   0.266  0.4271 -0.8982 -0.4011
  127phy    O33 3425   3.374   4.121   0.170  0.0504  0.1067  0.2226
  127phy    H1B 3426   3.353   4.089   0.256 -0.2493  2.4731  1.0761
  127phy    C12 3427   3.392   4.370   0.123 -0.2903 -0.1917 -0.2011
  127phy    O11 3428   3.474   4.355   0.006 -0.1420  0.1093 -0.6349
  127phy    H1A 3429   3.546   4.299   0.029  2.6858  3.5829 -0.2357
  128SOL     OW 3430   2.113   4.357   2.711 -0.4305 -0.1829 -0.0715
  128SOL    HW1 3431   2.203   4.382   2.731 -0.4369 -0.9281  0.9495
  128SOL    HW2 3432   2.063   4.433   2.740  0.7266  0.3993  0.4967
  128SOL     MW 3433   2.119   4.370   2.717 -0.0097 -0.0049 -0.0108
  129SOL     OW 3434   1.949   1.922   0.322  0.4965 -0.1265  0.5947
  129SOL    HW1 3435   1.875   1.889   0.271  0.8646 -0.4693  0.2766
  129SOL    HW2 3436   2.024   1.894   0.270  0.5654 -1.0659  1.1876
  129SOL     MW 3437   1.949   1.914   0.309 -0.0097 -0.0049 -0.0108
  130SOL     OW 3438   2.652   3.255   2.919  0.3734  0.0956 -1.0316
  130SOL    HW1 3439   2.650   3.277   3.012  2.0885 -1.0473 -0.6756
  130SOL    HW2 3440   2.654   3.160   2.912  1.7848  0.1492 -1.6609
  130SOL     MW 3441   2.652   3.245   2.930 -0.0097 -0.0049 -0.0108
  131SOL     OW 3442   1.432   0.840   3.071 -0.5511  0.8139 -0.1726
  131SOL    HW1 3443   1.500   0.907   3.082 -0.8874  1.1461 -0.1302
  131SOL    HW2 3444   1.430   0.798   3.157 -0.7462 -0.4669 -0.7762
  131SOL     MW 3445   1.441   0.843   3.084 -0.0097 -0.0049 -0.0108
  132SOL     OW 3446   2.007   3.666   2.876  0.0634  0.2624 -0.2967
  132SOL    HW1 3447   2.071   3.639   2.810 -0.3203 -2.0866  0.1966
  132SOL    HW2 3448   2.054   3.694   2.954  1.1102  0.3233 -0.9418
  132SOL     MW 3449   2.021   3.666   2.877 -0.0097 -0.0049 -0.0108
  133SOL     OW 3450   3.693   4.961   0.232  0.5854  0.6250  0.5263
  133SOL    HW1 3451   3.659   5.047   0.205  2.4393  0.7404 -1.8278
  133SOL    HW2 3452   3.630   4.898   0.197  0.0301  0.0966  2.3802
  133SOL     MW 3453   3.680   4.964   0.224 -0.0097 -0.0049 -0.0108
  134SOL     OW 3454   2.241   0.516   2.866  0.3229  0.2371  0.1347
  134SOL    HW1 3455   2.278   0.461   2.797  0.4604 -0.0408  0.4281
  134SOL    HW2 3456   2.322   0.532   2.915  0.7064 -0.1877 -0.3465
  134SOL     MW 3457   2.257   0.511   2.864 -0.0097 -0.0049 -0.0108
  135SOL     OW 3458   0.135   3.009   2.729  0.0436  0.0920  0.5288
  135SOL    HW1 3459   0.131   2.923   2.770  0.9383  0.9525  2.5197
  135SOL    HW2 3460   0.080   3.067   2.783 -0.7139  1.0925 -1.2154
  135SOL     MW 3461   0.127   3.006   2.741 -0.0097 -0.0049 -0.0108
  136SOL     OW 3462   3.443   0.552   0.559 -0.2885 -0.3295  0.1568
  136SOL    HW1 3463   3.375   0.487   0.578 -1.2116  0.6479  0.2696
  136SOL    HW2 3464   3.438   0.610   0.635  1.2243 -1.4671  1.1773
  136SOL     MW 3465   3.433   0.551   0.571 -0.0097 -0.0049 -0.0108
  137SOL     OW 3466   3.749   3.971   0.126 -0.0509  0.2681  0.1268
  137SOL    HW1 3467   3.795   3.930   0.053 -0.1936 -1.1746  0.8221
  137SOL    HW2 3468   3.682   3.907   0.146  0.5419 -0.7429 -0.9709
  137SOL     MW 3469   3.747   3.957   0.119 -0.0097 -0.0049 -0.0108
  138SOL     OW 3470   4.405   0.949   3.030  0.3140 -0.4822 -0.7042
  138SOL    HW1 3471   4.467   0.970   3.100  0.8769  0.3357 -1.4278
  138SOL    HW2 3472   4.352   1.029   3.030  0.2488 -0.5154 -0.0790
  138SOL     MW 3473   4.406   0.962   3.039 -0.0097 -0.0049 -0.0108
  139SOL     OW 3474   3.742   4.427   0.314  0.0740 -0.4120  0.4507
  139SOL    HW1 3475   3.822   4.400   0.359 -0.3409  0.3522  1.6899
  139SOL    HW2 3476   3.731   4.363   0.244 -1.5608 -0.2518  0.5203
  139SOL     MW 3477   3.751   4.415   0.311 -0.0097 -0.0049 -0.0108
  140SOL     OW 3478   2.279   4.035   2.655 -0.7319 -0.0887 -0.0430
  140SOL    HW1 3479   2.312   3.960   2.605 -0.3192  0.8059 -1.1456
  140SOL    HW2 3480   2.184   4.023   2.644 -0.4153 -2.1427 -1.2013
  140SOL     MW 3481   2.270   4.023   2.647 -0.0097 -0.0049 -0.0108
  141SOL     OW 3482   3.265   4.513   0.467  0.0158  0.0540 -0.1241
  141SOL    HW1 3483   3.238   4.580   0.530  1.1434  0.0270  0.4039
  141SOL    HW2 3484   3.359   4.528   0.463 -0.2601  2.0997 -0.3178
  141SOL     MW 3485   3.274   4.524   0.475 -0.0097 -0.0049 -0.0108
  142SOL     OW 3486   2.588   0.375   0.097 -0.3592  0.2369 -0.4061
  142SOL    HW1 3487   2.671   0.416   0.122 -0.7216  0.9245 -0.2889
  142SOL    HW2 3488   2.619   0.336   0.015  0.1975  0.2027 -0.1837
  142SOL     MW 3489   2.603   0.376   0.089 -0.0097 -0.0049 -0.0108
  143SOL     OW 3490   1.892   3.876   2.744  0.5129 -0.2875  0.1897
  143SOL    HW1 3491   1.948   3.941   2.785  1.6453 -2.4549  2.2921
  143SOL    HW2 3492   1.916   3.794   2.788 -1.2526 -1.9150 -1.5973
  143SOL     MW 3493   1.903   3.873   2.755 -0.0097 -0.0049 -0.0108
  144SOL     OW 3494   3.457   0.063   0.614 -0.1118 -0.2887 -0.2832
  144SOL    HW1 3495   3.544   0.090   0.643 -0.9858  0.9256  1.3216
  144SOL    HW2 3496   3.465  -0.032   0.598  0.4846 -0.1846 -0.6712
  144SOL     MW 3497   3.470   0.054   0.616 -0.0097 -0.0049 -0.0108
  145SOL     OW 3498   1.400   4.552   0.112 -0.0904 -0.4777 -0.0121
  145SOL    HW1 3499   1.309   4.569   0.087  0.1433  1.0863  0.1350
  145SOL    HW2 3500   1.450   4.627   0.080  0.8816 -1.2384 -0.3424
  145SOL     MW 3501   1.395   4.564   0.105 -0.0097 -0.0049 -0.0108
  146SOL     OW 3502   1.544   5.028   3.060 -0.5773 -0.0592  0.4337
  146SOL    HW1 3503   1.519   5.041   2.969  0.4251 -0.6246  0.0526
  146SOL    HW2 3504   1.595   5.106   3.081  1.0225 -1.5776  2.5953
  146SOL     MW 3505   1.548   5.040   3.050 -0.0097 -0.0049 -0.0108
  147SOL     OW 3506   3.539   4.746   2.740  0.1834 -0.7350 -0.1378
  147SOL    HW1 3507   3.482   4.686   2.693 -0.4455 -2.3735  2.4966
  147SOL    HW2 3508   3.553   4.700   2.823  1.4104 -0.2562 -0.0681
  147SOL     MW 3509   3.533   4.732   2.745 -0.0097 -0.0049 -0.0108
  148SOL     OW 3510   4.720   4.062   0.047 -0.3715  0.2487 -0.5701
  148SOL    HW1 3511   4.641   4.102   0.012 -1.8719 -2.6943 -0.8432
  148SOL    HW2 3512   4.770   4.037  -0.031 -0.0059 -0.8453 -0.0006
  148SOL     MW 3513   4.716   4.064   0.032 -0.0097 -0.0049 -0.0108
  149SOL     OW 3514   0.632   5.117   2.848 -0.3670  0.0719  0.2936
  149SOL    HW1 3515   0.623   5.181   2.918 -0.5408  0.5692 -0.1771
  149SOL    HW2 3516   0.542   5.098   2.821 -0.3564  0.6652 -0.1863
  149SOL     MW 3517   0.619   5.123   2.854 -0.0097 -0.0049 -0.0108
  150SOL     OW 3518   3.048   0.727   0.453 -0.3653  0.2391  0.4757
  150SOL    HW1 3519   3.136   0.714   0.416  0.4586 -0.5707  2.5496
  150SOL    HW2 3520   2.991   0.674   0.398  1.9331 -0.4728 -1.4106
  150SOL     MW 3521   3.052   0.719   0.441 -0.0097 -0.0049 -0.0108
  151SOL     OW 3522   0.339   1.516   0.009  0.0119  0.5353 -0.1678
  151SOL    HW1 3523   0.271   1.558  -0.045  0.0801  1.7872  0.6699
  151SOL    HW2 3524   0.309   1.425   0.013 -1.9266  1.1010 -0.7544
  151SOL     MW 3525   0.326   1.510   0.003 -0.0097 -0.0049 -0.0108
  152SOL     OW 3526   2.963   2.741   2.967  0.1318 -0.7072 -0.4338
  152SOL    HW1 3527   2.990   2.832   2.979 -1.2096 -0.1419 -1.4522
  152SOL    HW2 3528   2.886   2.747   2.912  0.9125 -0.4012 -1.5288
  152SOL     MW 3529   2.957   2.754   2.961 -0.0097 -0.0049 -0.0108
  153SOL     OW 3530   2.837   0.486   0.077 -0.0040 -0.3591 -0.4062
  153SOL    HW1 3531   2.828   0.554   0.010 -2.2480  1.2180  1.2973
  153SOL    HW2 3532   2.877   0.408   0.040  1.7923  0.1508  0.3593
  153SOL     MW 3533   2.841   0.485   0.063 -0.0097 -0.0049 -0.0108
  154SOL     OW 3534   3.027   0.065   0.156 -0.1419 -0.5448 -0.0793
  154SOL    HW1 3535   2.985  -0.008   0.111 -1.2619  0.0702 -0.0800
  154SOL    HW2 3536   2.967   0.078   0.230  0.2223 -0.5352  0.2213
  154SOL     MW 3537   3.013   0.057   0.160 -0.0097 -0.0049 -0.0108
  155SOL     OW 3538   2.129   1.851   0.128  0.1703  0.4183 -0.0169
  155SOL    HW1 3539   2.116   1.927   0.071 -0.4023 -1.1935 -2.1871
  155SOL    HW2 3540   2.215   1.868   0.167  0.5537 -0.5167 -0.4076
  155SOL     MW 3541   2.139   1.863   0.125 -0.0097 -0.0049 -0.0108
  156SOL     OW 3542   4.892   1.202   0.293 -0.1866  0.1284  0.2742
  156SOL    HW1 3543   4.907   1.239   0.380  1.0847 -1.7537  0.9068
  156SOL    HW2 3544   4.961   1.137   0.279 -1.5859 -1.2870 -0.2712
  156SOL     MW 3545   4.903   1.198   0.303 -0.0097 -0.0049 -0.0108
  157SOL     OW 3546   3.117   4.624   0.249 -0.1614  0.2877 -0.1120
  157SOL    HW1 3547   3.057   4.693   0.279 -1.2387  0.6091 -2.7749
  157SOL    HW2 3548   3.168   4.592   0.323  1.2788 -0.2376 -1.2835
  157SOL     MW 3549   3.116   4.629   0.263 -0.0097 -0.0049 -0.0108
  158SOL     OW 3550   2.660   4.756   2.989  0.1904  0.8635  0.1015
  158SOL    HW1 3551   2.681   4.733   3.080 -1.2290 -0.3327  0.1547
  158SOL    HW2 3552   2.584   4.813   2.990 -1.3838 -1.1298  1.4632
  158SOL     MW 3553   2.653   4.760   3.001 -0.0097 -0.0049 -0.0108
  159SOL     OW 3554   3.300   4.823   0.006 -0.3837 -0.0692  0.0649
  159SOL    HW1 3555   3.323   4.875  -0.071 -1.5113  0.5850  0.1517
  159SOL    HW2 3556   3.250   4.748  -0.026  1.5311 -0.7593 -1.5239
  159SOL     MW 3557   3.296   4.820  -0.008 -0.0097 -0.0049 -0.0108
  160SOL     OW 3558   3.388   2.951   2.925 -0.2068 -0.4868 -0.3715
  160SOL    HW1 3559   3.292   2.960   2.928 -0.1150  1.6408 -1.7674
  160SOL    HW2 3560   3.412   2.955   2.833  1.8282 -0.7497  0.1113
  160SOL     MW 3561   3.378   2.953   2.914 -0.0097 -0.0049 -0.0108
  161SOL     OW 3562   4.464   2.536   2.592  0.3945  0.0190 -0.0412
  161SOL    HW1 3563   4.539   2.555   2.649 -0.0996 -1.3581  1.1045
  161SOL    HW2 3564   4.411   2.616   2.591  1.3619  0.6860 -0.2044
  161SOL     MW 3565   4.467   2.549   2.600 -0.0097 -0.0049 -0.0108
  162SOL     OW 3566   2.711   2.455   2.877 -0.2829 -0.0011  0.2261
  162SOL    HW1 3567   2.630   2.441   2.828 -0.7936 -1.8085  1.4908
  162SOL    HW2 3568   2.725   2.549   2.866  1.5929 -0.3088 -0.4412
  162SOL     MW 3569   2.702   2.466   2.869 -0.0097 -0.0049 -0.0108
  163SOL     OW 3570   0.211   4.631   2.878  0.0396 -0.2096 -0.3314
  163SOL    HW1 3571   0.158   4.555   2.853 -0.6036 -0.3442  1.3281
  163SOL    HW2 3572   0.197   4.689   2.803 -1.9696 -0.3241 -0.0979
  163SOL     MW 3573   0.202   4.628   2.865 -0.0097 -0.0049 -0.0108
  164SOL     OW 3574   1.872   3.427   2.866 -0.0985 -0.0515  0.3478
  164SOL    HW1 3575   1.779   3.439   2.885 -0.7199  0.3082 -2.5080
  164SOL    HW2 3576   1.915   3.512   2.875  0.9852 -0.4555 -0.7300
  164SOL     MW 3577   1.865   3.440   2.870 -0.0097 -0.0049 -0.0108
  165SOL     OW 3578   4.761   0.969   0.299 -0.1610 -0.1159 -0.1690
  165SOL    HW1 3579   4.668   0.969   0.323 -0.4918 -0.5931 -1.4047
  165SOL    HW2 3580   4.797   1.052   0.329  0.7391 -0.8167  0.8038
  165SOL     MW 3581   4.754   0.980   0.306 -0.0097 -0.0049 -0.0108
  166SOL     OW 3582   0.288   4.164   3.072 -0.8437 -0.1207  0.0234
  166SOL    HW1 3583   0.305   4.246   3.118 -0.8873 -0.6082  0.9270
  166SOL    HW2 3584   0.344   4.103   3.121  1.2723  0.6159 -1.3265
  166SOL     MW 3585   0.298   4.167   3.084 -0.0097 -0.0049 -0.0108
  167SOL     OW 3586   3.422   3.231   2.971  0.2502 -0.2479  0.5659
  167SOL    HW1 3587   3.407   3.136   2.974  2.6915 -0.6979  0.6156
  167SOL    HW2 3588   3.441   3.255   3.062 -0.0729 -2.3798  1.2576
  167SOL     MW 3589   3.423   3.221   2.984 -0.0097 -0.0049 -0.0108
  168SOL     OW 3590   4.924   3.183   3.060  1.2788  0.1474  0.7132
  168SOL    HW1 3591   4.967   3.125   3.122  0.7455 -2.9350 -1.5551
  168SOL    HW2 3592   4.886   3.251   3.116  2.5038 -0.8762  2.9172
  168SOL     MW 3593   4.924   3.184   3.076 -0.0097 -0.0049 -0.0108
  169SOL     OW 3594   4.938   3.269   2.633  0.0640  0.2933  0.4512
  169SOL    HW1 3595   4.859   3.249   2.683  0.4719  2.1905  2.0001
  169SOL    HW2 3596   4.936   3.204   2.563 -2.3077  0.9800 -0.2234
  169SOL     MW 3597   4.927   3.258   2.631 -0.0097 -0.0049 -0.0108
  170SOL     OW 3598   3.549   0.064   0.169  0.3029  0.0240 -0.5202
  170SOL    HW1 3599   3.545   0.127   0.240 -0.4163 -0.0327 -0.4980
  170SOL    HW2 3600   3.458   0.060   0.137  0.0157 -0.1213  0.3041
  170SOL     MW 3601   3.536   0.072   0.174 -0.0097 -0.0049 -0.0108
  171SOL     OW 3602   2.117   3.682   2.338  0.1099  0.4329 -0.2877
  171SOL    HW1 3603   2.055   3.741   2.294 -2.5628  1.2315  3.8681
  171SOL    HW2 3604   2.182   3.665   2.271 -1.7955 -1.6078 -1.7534
  171SOL     MW 3605   2.117   3.688   2.324 -0.0097 -0.0049 -0.0108
  172SOL     OW 3606   2.705   0.849   0.282 -0.3398  0.3272 -0.7294
  172SOL    HW1 3607   2.773   0.916   0.288 -1.0280  1.0160 -0.5361
  172SOL    HW2 3608   2.687   0.840   0.189 -0.3180  0.7093 -0.7709
  172SOL     MW 3609   2.712   0.857   0.271 -0.0097 -0.0049 -0.0108
  173SOL     OW 3610   4.676   2.626   0.089  0.0994  0.0374  0.0615
  173SOL    HW1 3611   4.653   2.540   0.055 -0.7679  0.8544 -1.5629
  173SOL    HW2 3612   4.627   2.627   0.171 -0.8245 -1.3514 -0.4487
  173SOL     MW 3613   4.667   2.615   0.096 -0.0097 -0.0049 -0.0108
  174SOL     OW 3614   2.946   3.442   0.066  0.1649 -0.3674  0.3569
  174SOL    HW1 3615   2.971   3.533   0.055 -1.6381 -0.0567 -1.9800
  174SOL    HW2 3616   2.940   3.428  -0.029  3.4829  2.7775 -0.5374
  174SOL     MW 3617   2.949   3.452   0.052 -0.0097 -0.0049 -0.0108
  175SOL     OW 3618   3.252   4.948   0.278 -0.2012 -0.2471 -0.4928
  175SOL    HW1 3619   3.257   4.885   0.206  1.2599  0.4483 -1.0413
  175SOL    HW2 3620   3.237   5.025   0.224  2.1754 -1.5067 -3.2274
  175SOL     MW 3621   3.251   4.950   0.261 -0.0097 -0.0049 -0.0108
  176SOL     OW 3622   4.418   2.908   0.224  0.1740 -0.7355 -0.3915
  176SOL    HW1 3623   4.414   3.001   0.245 -2.6690 -0.2688 -2.4095
  176SOL    HW2 3624   4.454   2.902   0.136  1.1166  0.5121 -0.1142
  176SOL     MW 3625   4.422   2.919   0.215 -0.0097 -0.0049 -0.0108
  177SOL     OW 3626   4.560   0.994   2.835 -0.1680 -0.0672 -0.0580
  177SOL    HW1 3627   4.595   1.074   2.875 -0.7045 -0.0612  0.4101
  177SOL    HW2 3628   4.502   0.964   2.904 -0.6363 -1.4758 -1.0206
  177SOL     MW 3629   4.557   1.001   2.849 -0.0097 -0.0049 -0.0108
  178SOL     OW 3630   4.370   3.484   2.915  0.5886 -0.5833 -0.3628
  178SOL    HW1 3631   4.406   3.440   2.992 -2.3117  0.2529  1.6677
  178SOL    HW2 3632   4.379   3.418   2.847  0.6774  1.2956 -2.2814
  178SOL     MW 3633   4.375   3.470   2.916 -0.0097 -0.0049 -0.0108
  179SOL     OW 3634   1.867   1.195   0.116  0.1654  0.6217 -0.0357
  179SOL    HW1 3635   1.894   1.246   0.040  0.8245 -1.6309 -1.4031
  179SOL    HW2 3636   1.891   1.251   0.190 -0.6593  1.2185 -0.1996
  179SOL     MW 3637   1.874   1.209   0.116 -0.0097 -0.0049 -0.0108
  180SOL     OW 3638   0.004   1.075   0.234 -0.5046  0.1371  0.1025
  180SOL    HW1 3639  -0.005   0.980   0.247  0.7288  0.0574  0.4813
  180SOL    HW2 3640   0.014   1.079   0.139 -1.7391 -3.4316 -0.3413
  180SOL     MW 3641   0.004   1.063   0.224 -0.0097 -0.0049 -0.0108
  181SOL     OW 3642   2.807   4.923   0.307 -0.0070 -0.5281  0.3690
  181SOL    HW1 3643   2.885   4.908   0.361  0.7568 -0.7493 -0.7664
  181SOL    HW2 3644   2.786   5.015   0.322 -3.0542 -0.5824 -2.4534
  181SOL     MW 3645   2.815   4.933   0.316 -0.0097 -0.0049 -0.0108
  182SOL     OW 3646   2.813   3.028   0.111  0.1614 -0.1820 -0.0727
  182SOL    HW1 3647   2.783   2.955   0.165 -0.0872  0.2746  0.4138
  182SOL    HW2 3648   2.904   3.034   0.138  0.4642 -1.4489 -0.7287
  182SOL     MW 3649   2.821   3.019   0.122 -0.0097 -0.0049 -0.0108
  183SOL     OW 3650   3.294   0.079   2.870  0.1326 -0.5491  0.2227
  183SOL    HW1 3651   3.222   0.069   2.808  0.3541 -1.0922  0.0557
  183SOL    HW2 3652   3.353   0.006   2.852  0.3343 -0.8575  1.9816
  183SOL     MW 3653   3.292   0.068   2.859 -0.0097 -0.0049 -0.0108
  184SOL     OW 3654   0.485   4.265   2.897  0.2358 -0.1588  0.2420
  184SOL    HW1 3655   0.409   4.212   2.923  0.1384 -0.3488 -0.4087
  184SOL    HW2 3656   0.521   4.226   2.818 -1.1113 -0.9451 -0.0271
  184SOL     MW 3657   0.480   4.253   2.890 -0.0097 -0.0049 -0.0108
  185SOL     OW 3658   3.661   2.795   2.630 -0.4616  0.5521  0.3724
  185SOL    HW1 3659   3.743   2.844   2.633 -0.1036 -0.0423  0.4104
  185SOL    HW2 3660   3.664   2.740   2.708 -3.1248 -0.0866  0.1244
  185SOL     MW 3661   3.672   2.794   2.641 -0.0097 -0.0049 -0.0108
  186SOL     OW 3662   4.682   2.375   3.017  0.1326 -0.0406  0.0111
  186SOL    HW1 3663   4.758   2.348   3.069  0.1818 -0.1788 -0.1324
  186SOL    HW2 3664   4.657   2.300   2.963 -0.4917  2.1568 -2.9799
  186SOL     MW 3665   4.689   2.361   3.017 -0.0097 -0.0049 -0.0108
  187SOL     OW 3666   2.640   0.012   0.041  0.3652 -0.0273 -0.0531
  187SOL    HW1 3667   2.571  -0.046   0.009  1.3152 -0.5932 -1.1639
  187SOL    HW2 3668   2.603   0.061   0.114  1.9932 -1.8689  2.1901
  187SOL     MW 3669   2.626   0.011   0.047 -0.0097 -0.0049 -0.0108
  188SOL     OW 3670   1.813   4.168   2.970  0.1816  0.1143  0.1187
  188SOL    HW1 3671   1.758   4.130   2.902  0.7743  0.2920 -0.4700
  188SOL    HW2 3672   1.767   4.249   2.995 -0.7989 -0.2322 -0.5310
  188SOL     MW 3673   1.800   4.174   2.964 -0.0097 -0.0049 -0.0108
  189SOL     OW 3674   3.744   3.071   2.876  0.2428 -0.0028  0.1309
  189SOL    HW1 3675   3.695   3.107   2.802  0.3342 -0.7576 -0.3015
  189SOL    HW2 3676   3.745   3.141   2.942 -0.3722 -0.7907  1.0025
  189SOL     MW 3677   3.738   3.085   2.875 -0.0097 -0.0049 -0.0108
  190SOL     OW 3678   5.097   3.192   2.830 -0.4129 -0.1409  0.2905
  190SOL    HW1 3679   5.042   3.195   2.909 -0.7586 -0.8017  0.0823
  190SOL    HW2 3680   5.039   3.230   2.764  0.8194  0.7248 -0.3248
  190SOL     MW 3681   5.082   3.197   2.832 -0.0097 -0.0049 -0.0108
  191SOL     OW 3682   3.129   3.793   0.336  0.3281  0.0869  0.4979
  191SOL    HW1 3683   3.086   3.721   0.381 -0.5188  0.5271  0.4025
  191SOL    HW2 3684   3.075   3.805   0.258 -0.4424  4.7988  1.4458
  191SOL     MW 3685   3.116   3.785   0.332 -0.0097 -0.0049 -0.0108
  192SOL     OW 3686   3.799   4.627   0.101 -0.1099  0.4915 -0.8255
  192SOL    HW1 3687   3.806   4.573   0.180  1.9206  0.5258 -0.9280
  192SOL    HW2 3688   3.807   4.560   0.033  0.9989 -0.7385  0.4480
  192SOL     MW 3689   3.801   4.611   0.103 -0.0097 -0.0049 -0.0108
  193SOL     OW 3690   4.598   3.742   0.325  0.0192  0.1423 -0.2466
  193SOL    HW1 3691   4.573   3.750   0.233  0.2055 -1.5221 -0.4643
  193SOL    HW2 3692   4.686   3.781   0.328  0.5570 -1.0378 -0.3024
  193SOL     MW 3693   4.606   3.748   0.313 -0.0097 -0.0049 -0.0108
  194SOL     OW 3694   3.847   0.539   0.294 -0.1992 -0.1130  0.4530
  194SOL    HW1 3695   3.801   0.493   0.224  0.2671 -3.9260  2.3706
  194SOL    HW2 3696   3.933   0.498   0.294 -1.0210 -1.8967  0.1492
  194SOL     MW 3697   3.852   0.528   0.285 -0.0097 -0.0049 -0.0108
  195SOL     OW 3698   1.810   1.564   0.122  0.0360 -0.4308  0.0857
  195SOL    HW1 3699   1.886   1.588   0.068  0.2156 -1.1037  0.0200
  195SOL    HW2 3700   1.855   1.506   0.184  2.1800 -0.0370 -1.0005
  195SOL     MW 3701   1.826   1.559   0.123 -0.0097 -0.0049 -0.0108
  196SOL     OW 3702   1.371   0.745   0.271 -0.2441  0.1293  0.0489
  196SOL    HW1 3703   1.438   0.683   0.300 -0.5948 -0.4044 -0.2549
  196SOL    HW2 3704   1.294   0.729   0.325 -0.7862 -0.2909 -0.8145
  196SOL     MW 3705   1.369   0.734   0.282 -0.0097 -0.0049 -0.0108
  197SOL     OW 3706   2.408   4.154   2.847 -0.5272  0.2580 -0.2964
  197SOL    HW1 3707   2.358   4.114   2.776  2.0758 -0.0835 -2.0913
  197SOL    HW2 3708   2.414   4.088   2.917 -0.7742  0.9925  0.4407
  197SOL     MW 3709   2.403   4.140   2.847 -0.0097 -0.0049 -0.0108
  198SOL     OW 3710   3.418   3.592   0.003 -0.5875 -0.3448  0.4762
  198SOL    HW1 3711   3.358   3.622  -0.065  0.5700 -2.2765 -1.5436
  198SOL    HW2 3712   3.358   3.572   0.075 -1.5912 -1.1745 -0.5388
  198SOL     MW 3713   3.402   3.593   0.003 -0.0097 -0.0049 -0.0108
  199SOL     OW 3714   3.727   4.251   0.089  0.2682  0.1455 -0.1406
  199SOL    HW1 3715   3.714   4.159   0.111 -0.2240 -0.1080 -1.4427
  199SOL    HW2 3716   3.808   4.258   0.040  0.1670  1.0511 -0.2097
  199SOL     MW 3717   3.736   4.240   0.085 -0.0097 -0.0049 -0.0108
  200SOL     OW 3718   4.945   2.546   2.778 -0.0646 -0.5817  0.7442
  200SOL    HW1 3719   4.965   2.453   2.791 -1.4340 -0.9202  0.6152
  200SOL    HW2 3720   5.031   2.582   2.756  0.0968 -1.3295  0.0858
  200SOL     MW 3721   4.959   2.539   2.777 -0.0097 -0.0049 -0.0108
  201SOL     OW 3722   4.150   3.212   0.261 -0.0797  0.3045  0.1169
  201SOL    HW1 3723   4.102   3.154   0.321 -1.1943  2.5692  1.5539
  201SOL    HW2 3724   4.127   3.301   0.288  0.1454  0.0172  1.2953
  201SOL     MW 3725   4.141   3.216   0.272 -0.0097 -0.0049 -0.0108
  202SOL     OW 3726   4.176   4.345   0.554  0.2638  0.3236  0.3720
  202SOL    HW1 3727   4.184   4.429   0.600 -0.0502  0.1776  0.6934
  202SOL    HW2 3728   4.225   4.284   0.609  2.2737  0.5166 -1.0968
  202SOL     MW 3729   4.184   4.348   0.567 -0.0097 -0.0049 -0.0108
  203SOL     OW 3730   2.501   0.992   0.419 -0.6214 -0.2395  0.0590
  203SOL    HW1 3731   2.471   0.956   0.502 -1.5147  0.2339 -0.0492
  203SOL    HW2 3732   2.573   0.937   0.388 -1.6303 -1.1694 -0.6862
  203SOL     MW 3733   2.507   0.980   0.426 -0.0097 -0.0049 -0.0108
  204SOL     OW 3734   4.501   0.925   0.357 -0.2446  0.5887 -0.2703
  204SOL    HW1 3735   4.481   0.872   0.434 -0.7112  0.1405 -0.6906
  204SOL    HW2 3736   4.450   0.871   0.296 -1.8440  0.4964  1.0906
  204SOL     MW 3737   4.492   0.911   0.359 -0.0097 -0.0049 -0.0108
  205SOL     OW 3738   0.751   0.534   0.315 -0.2481  0.1490 -0.0799
  205SOL    HW1 3739   0.812   0.477   0.362 -2.0075  0.1758  2.4848
  205SOL    HW2 3740   0.773   0.618   0.354  1.2541  0.6525 -1.8559
  205SOL     MW 3741   0.762   0.537   0.326 -0.0097 -0.0049 -0.0108
  206SOL     OW 3742   2.096   4.304   2.433  0.3296  0.0137  0.7371
  206SOL    HW1 3743   2.107   4.307   2.528  2.4814 -0.9767  0.5682
  206SOL    HW2 3744   2.142   4.226   2.405  0.6466  0.3070  0.4250
  206SOL     MW 3745   2.103   4.294   2.442 -0.0097 -0.0049 -0.0108
  207SOL     OW 3746   1.756   4.550   0.325 -0.2013 -0.2786 -0.3472
  207SOL    HW1 3747   1.782   4.493   0.397 -1.6452  0.3829  0.7426
  207SOL    HW2 3748   1.668   4.578   0.351 -0.9490 -1.5623 -1.3530
  207SOL     MW 3749   1.748   4.546   0.338 -0.0097 -0.0049 -0.0108
  208SOL     OW 3750   0.600   3.988   0.052 -0.5915 -0.2215  0.1812
  208SOL    HW1 3751   0.636   4.077   0.051  0.5013 -0.6457  0.4896
  208SOL    HW2 3752   0.545   3.995   0.130  1.1198  0.8072  1.3461
  208SOL     MW 3753   0.597   4.001   0.062 -0.0097 -0.0049 -0.0108
  209SOL     OW 3754   3.487   0.233   0.383  0.3984  0.5653 -0.1393
  209SOL    HW1 3755   3.477   0.174   0.458  3.4604 -0.6662 -0.5467
  209SOL    HW2 3756   3.555   0.292   0.414 -0.2143  0.8700  0.6659
  209SOL     MW 3757   3.494   0.233   0.397 -0.0097 -0.0049 -0.0108
  210SOL     OW 3758   3.512   2.727   3.023  0.3455  0.2088 -0.8238
  210SOL    HW1 3759   3.437   2.672   3.045  1.8809 -2.8889 -2.5427
  210SOL    HW2 3760   3.479   2.813   2.998  2.6583  1.0993 -1.0229
  210SOL     MW 3761   3.498   2.731   3.022 -0.0097 -0.0049 -0.0108
  211SOL     OW 3762   0.204   2.210   2.950 -0.0626 -0.2897  0.3629
  211SOL    HW1 3763   0.196   2.227   3.044 -1.6927 -0.7992  0.3503
  211SOL    HW2 3764   0.129   2.153   2.933  1.0560 -1.4339 -0.9269
  211SOL     MW 3765   0.193   2.205   2.960 -0.0097 -0.0049 -0.0108
  212SOL     OW 3766   3.756   0.422   0.070 -0.2012 -0.1508 -0.2861
  212SOL    HW1 3767   3.761   0.333   0.035  0.0138 -0.0241 -0.5806
  212SOL    HW2 3768   3.722   0.468  -0.006 -1.4279 -1.0189 -0.2948
  212SOL     MW 3769   3.752   0.416   0.055 -0.0097 -0.0049 -0.0108
  213SOL     OW 3770   3.224   0.363   0.012 -0.1487  0.3075 -0.2653
  213SOL    HW1 3771   3.314   0.354  -0.019  1.0279  3.0519  1.9813
  213SOL    HW2 3772   3.237   0.332   0.102  0.8571 -3.5825 -1.5086
  213SOL     MW 3773   3.238   0.358   0.020 -0.0097 -0.0049 -0.0108
  214SOL     OW 3774   2.254   4.780   2.920  0.0503  0.1424 -0.0603
  214SOL    HW1 3775   2.256   4.740   2.833 -0.0365 -1.9316  0.8363
  214SOL    HW2 3776   2.161   4.772   2.941 -0.0416 -1.8279 -0.9410
  214SOL     MW 3777   2.242   4.773   2.911 -0.0097 -0.0049 -0.0108
  215SOL     OW 3778   4.168   2.830   0.302  0.3634 -0.3879  0.6738
  215SOL    HW1 3779   4.252   2.871   0.280 -1.1674  1.5931 -2.0315
  215SOL    HW2 3780   4.126   2.810   0.218  0.6004  0.2572  0.3977
  215SOL     MW 3781   4.174   2.833   0.288 -0.0097 -0.0049 -0.0108
  216SOL     OW 3782   0.355   3.377   2.572  0.1180  0.0587 -0.1399
  216SOL    HW1 3783   0.338   3.289   2.538 -0.5492  0.5403 -1.0990
  216SOL    HW2 3784   0.272   3.402   2.612 -0.2317  0.6123 -1.1642
  216SOL     MW 3785   0.342   3.369   2.573 -0.0097 -0.0049 -0.0108
  217SOL     OW 3786   4.596   0.205   0.421 -0.5952  0.1949  0.3467
  217SOL    HW1 3787   4.615   0.125   0.372 -0.7294 -1.2467  2.5267
  217SOL    HW2 3788   4.649   0.193   0.500 -0.2912  0.4226  0.1812
  217SOL     MW 3789   4.606   0.193   0.425 -0.0097 -0.0049 -0.0108
  218SOL     OW 3790   0.482   3.956   2.888  0.2519 -0.3282  0.1262
  218SOL    HW1 3791   0.552   3.940   2.825  1.9644 -0.2239  1.9199
  218SOL    HW2 3792   0.526   3.964   2.972 -1.2022 -1.3253  1.0344
  218SOL     MW 3793   0.497   3.955   2.891 -0.0097 -0.0049 -0.0108
  219SOL     OW 3794   4.594   1.088   0.092  0.4110  0.0444 -0.2873
  219SOL    HW1 3795   4.631   1.175   0.079 -0.2690  0.6627  1.5380
  219SOL    HW2 3796   4.666   1.043   0.137  0.7808  1.9041  1.1149
  219SOL     MW 3797   4.608   1.094   0.097 -0.0097 -0.0049 -0.0108
  220SOL     OW 3798   3.379   3.978   3.006 -0.1939 -0.2303  0.1197
  220SOL    HW1 3799   3.345   4.062   2.973 -0.9551 -0.4890  0.2255
  220SOL    HW2 3800   3.392   4.007   3.097  1.8503  0.8044 -0.4474
  220SOL     MW 3801   3.376   3.993   3.014 -0.0097 -0.0049 -0.0108
  221SOL     OW 3802   0.792   4.712   2.990  0.3534 -0.4449 -0.7206
  221SOL    HW1 3803   0.862   4.661   2.949  1.4929  0.1152  0.4515
  221SOL    HW2 3804   0.817   4.801   2.965 -0.1421 -0.2487 -0.5223
  221SOL     MW 3805   0.805   4.717   2.981 -0.0097 -0.0049 -0.0108
  222SOL     OW 3806   0.106   2.473   2.896 -0.4031  0.2213 -0.4467
  222SOL    HW1 3807   0.156   2.392   2.909  1.1971  1.0348 -1.2160
  222SOL    HW2 3808   0.093   2.496   2.988  2.3341 -0.1591  0.1494
  222SOL     MW 3809   0.111   2.465   2.910 -0.0097 -0.0049 -0.0108
  223SOL     OW 3810   3.448   2.838   0.289 -0.2342  0.0334  0.0829
  223SOL    HW1 3811   3.397   2.761   0.315 -0.2656 -0.7082 -2.0223
  223SOL    HW2 3812   3.470   2.812   0.200  0.4901 -1.0821  0.5560
  223SOL     MW 3813   3.444   2.824   0.281 -0.0097 -0.0049 -0.0108
  224SOL     OW 3814   3.717   2.639   2.855  0.6307  0.1371 -0.4330
  224SOL    HW1 3815   3.667   2.567   2.818 -0.0840  1.4481 -2.1880
  224SOL    HW2 3816   3.655   2.667   2.923  0.5348  0.0065 -0.4689
  224SOL     MW 3817   3.702   2.633   2.859 -0.0097 -0.0049 -0.0108
  225SOL     OW 3818   2.807   0.079   0.336 -0.1593  0.3175  0.3143
  225SOL    HW1 3819   2.719   0.114   0.320 -0.2678 -0.8418 -2.2101
  225SOL    HW2 3820   2.829   0.118   0.420 -0.9452 -0.4787  0.9204
  225SOL     MW 3821   2.798   0.089   0.345 -0.0097 -0.0049 -0.0108
  226SOL     OW 3822   4.568   2.869   3.035  0.0944  0.4551 -0.0862
  226SOL    HW1 3823   4.597   2.780   3.055 -0.0759  0.4537  0.1453
  226SOL    HW2 3824   4.646   2.911   2.998  0.3289  0.4459  0.3955
  226SOL     MW 3825   4.582   2.863   3.032 -0.0097 -0.0049 -0.0108
  227SOL     OW 3826   1.394   2.168   2.881 -0.0518 -0.1836  0.1654
  227SOL    HW1 3827   1.453   2.168   2.956  0.3227  0.0359 -0.1257
  227SOL    HW2 3828   1.439   2.111   2.819  0.8767  0.8137 -0.1124
  227SOL     MW 3829   1.408   2.161   2.883 -0.0097 -0.0049 -0.0108
  228SOL     OW 3830   3.646   4.808   0.483  0.3734  0.4827  0.1178
  228SOL    HW1 3831   3.608   4.724   0.459  1.2362  0.5964 -1.8154
  228SOL    HW2 3832   3.686   4.838   0.401  0.8076 -1.6865 -0.5177
  228SOL     MW 3833   3.646   4.801   0.469 -0.0097 -0.0049 -0.0108
  229SOL     OW 3834   1.677   0.136   0.060  0.3929 -0.2859  0.1869
  229SOL    HW1 3835   1.746   0.155   0.124  0.6396 -2.5469  0.6594
  229SOL    HW2 3836   1.717   0.148  -0.026 -0.1663  0.5525  0.0262
  229SOL     MW 3837   1.691   0.140   0.057 -0.0097 -0.0049 -0.0108
  230SOL     OW 3838   3.203   4.762   0.617  0.5868  0.8916 -0.3938
  230SOL    HW1 3839   3.182   4.778   0.709  1.2817  0.7839 -0.2120
  230SOL    HW2 3840   3.282   4.815   0.609  1.3819  0.2213  2.2631
  230SOL     MW 3841   3.210   4.771   0.628 -0.0097 -0.0049 -0.0108
  231SOL     OW 3842   1.683   0.986   3.040 -0.1154 -0.8207 -0.1217
  231SOL    HW1 3843   1.699   0.916   3.103 -0.3676 -0.5348  0.2560
  231SOL    HW2 3844   1.739   1.059   3.064 -0.6326 -0.3646 -0.2696
  231SOL     MW 3845   1.692   0.986   3.051 -0.0097 -0.0049 -0.0108
  232SOL     OW 3846   2.954   0.255   3.047 -0.0976  0.1650  0.0045
  232SOL    HW1 3847   3.047   0.277   3.058  0.8439 -2.9838 -0.8202
  232SOL    HW2 3848   2.947   0.177   3.101 -0.9139 -0.3074 -0.7517
  232SOL     MW 3849   2.965   0.248   3.055 -0.0097 -0.0049 -0.0108
  233SOL     OW 3850   2.707   2.754   2.821 -0.1627  0.1753  0.3159
  233SOL    HW1 3851   2.613   2.737   2.809 -0.1885 -0.6315  1.5548
  233SOL    HW2 3852   2.712   2.849   2.837  2.2696  0.5735 -2.0229
  233SOL     MW 3853   2.695   2.764   2.821 -0.0097 -0.0049 -0.0108
  234SOL     OW 3854   3.880   4.906   0.047 -0.0592  0.2909  0.1945
  234SOL    HW1 3855   3.866   4.811   0.049 -0.3839  0.3408  0.7044
  234SOL    HW2 3856   3.814   4.936   0.110  0.7258  2.7034 -0.0227
  234SOL     MW 3857   3.869   4.897   0.056 -0.0097 -0.0049 -0.0108
  235SOL     OW 3858   0.952   4.745   2.719  0.4625 -0.4279  0.7033
  235SOL    HW1 3859   0.873   4.721   2.671  0.2686 -0.5902  1.0964
  235SOL    HW2 3860   0.924   4.828   2.759  0.0335 -0.0367 -0.3791
  235SOL     MW 3861   0.938   4.753   2.718 -0.0097 -0.0049 -0.0108
  236SOL     OW 3862   3.135   2.587   2.825  0.5688 -0.2820  0.2227
  236SOL    HW1 3863   3.079   2.534   2.768 -0.6155  1.2927 -0.1464
  236SOL    HW2 3864   3.068   2.641   2.867 -0.6048 -1.2762 -0.3001
  236SOL     MW 3865   3.119   2.587   2.823 -0.0097 -0.0049 -0.0108
  237SOL     OW 3866   4.320   2.768   2.604 -0.2225  0.4007 -0.2016
  237SOL    HW1 3867   4.341   2.828   2.532 -1.1302 -0.0697 -0.8741
  237SOL    HW2 3868   4.345   2.810   2.686 -1.5897  0.0601  0.4016
  237SOL     MW 3869   4.326   2.781   2.605 -0.0097 -0.0049 -0.0108
  238SOL     OW 3870   2.853   5.025   2.820 -0.2391  0.0877 -0.3264
  238SOL    HW1 3871   2.898   4.967   2.882  0.7809  1.3515  0.1704
  238SOL    HW2 3872   2.768   4.985   2.806  0.7450 -1.3005 -3.1212
  238SOL     MW 3873   2.848   5.012   2.826 -0.0097 -0.0049 -0.0108
  239SOL     OW 3874   1.860   0.395   2.998 -0.0384 -0.2648 -0.0488
  239SOL    HW1 3875   1.885   0.461   2.933  0.7217 -1.0092 -0.5314
  239SOL    HW2 3876   1.784   0.439   3.037 -0.2022 -0.1777 -0.4605
  239SOL     MW 3877   1.853   0.410   2.995 -0.0097 -0.0049 -0.0108
  240SOL     OW 3878   4.334   0.676   3.031 -0.3851 -0.4393 -0.2277
  240SOL    HW1 3879   4.357   0.769   3.022 -0.3764 -0.0837  2.6174
  240SOL    HW2 3880   4.401   0.632   2.979 -0.0222  1.4537 -1.4656
  240SOL     MW 3881   4.346   0.683   3.023 -0.0097 -0.0049 -0.0108
  241SOL     OW 3882   0.309   3.741   2.902  0.0426 -0.1834 -0.5041
  241SOL    HW1 3883   0.378   3.805   2.915 -0.1246 -0.4713  2.5416
  241SOL    HW2 3884   0.360   3.662   2.882  1.3270  0.6566 -0.6126
  241SOL     MW 3885   0.325   3.739   2.901 -0.0097 -0.0049 -0.0108
  242SOL     OW 3886   4.554   0.564   2.877 -0.0305 -0.2477 -0.1744
  242SOL    HW1 3887   4.594   0.603   2.800 -0.8762  1.1965  0.0751
  242SOL    HW2 3888   4.600   0.605   2.950  0.8133 -0.5636 -0.5160
  242SOL     MW 3889   4.565   0.575   2.877 -0.0097 -0.0049 -0.0108
  243SOL     OW 3890   2.994   4.395   2.709 -0.0793 -0.1703 -0.2938
  243SOL    HW1 3891   2.947   4.478   2.703 -0.1323 -0.2986 -2.4903
  243SOL    HW2 3892   3.006   4.379   2.615 -1.6400 -2.8162 -0.1733
  243SOL     MW 3893   2.989   4.404   2.696 -0.0097 -0.0049 -0.0108
  244SOL     OW 3894   4.308   5.019   2.974 -0.1096  0.6736 -0.3024
  244SOL    HW1 3895   4.249   4.999   3.047 -0.7509 -1.3183 -1.3001
  244SOL    HW2 3896   4.361   4.939   2.969 -0.7731  0.2957 -2.3869
  244SOL     MW 3897   4.307   5.006   2.983 -0.0097 -0.0049 -0.0108
  245SOL     OW 3898   4.819   3.987   2.885  0.1186  0.2084 -0.2225
  245SOL    HW1 3899   4.809   3.902   2.842  0.5534  0.3463 -0.6096
  245SOL    HW2 3900   4.890   4.032   2.839  1.4386 -1.2633  0.2804
  245SOL     MW 3901   4.827   3.982   2.873 -0.0097 -0.0049 -0.0108
  246SOL     OW 3902   4.769   1.322   0.061 -0.3940  0.4278  0.6222
  246SOL    HW1 3903   4.702   1.383   0.092 -1.3779 -0.8035  1.0071
  246SOL    HW2 3904   4.820   1.296   0.138  0.4443 -1.8682 -0.5888
  246SOL     MW 3905   4.767   1.326   0.076 -0.0097 -0.0049 -0.0108
  247SOL     OW 3906   3.029   3.712   0.091  0.1065 -0.2693  0.2351
  247SOL    HW1 3907   3.097   3.727   0.026  0.5379 -0.8968  0.5359
  247SOL    HW2 3908   2.951   3.727   0.038  1.6159  0.0782 -2.0065
  247SOL     MW 3909   3.028   3.716   0.075 -0.0097 -0.0049 -0.0108
  248SOL     OW 3910   2.897   3.363   2.882 -0.1581  0.1469  0.4246
  248SOL    HW1 3911   2.808   3.334   2.902 -1.4385  2.8456 -0.8224
  248SOL    HW2 3912   2.941   3.284   2.848  0.0114  0.2711  0.3526
  248SOL     MW 3913   2.891   3.349   2.880 -0.0097 -0.0049 -0.0108
  249SOL     OW 3914   3.854   3.793   0.394  0.8851 -0.4023  0.0770
  249SOL    HW1 3915   3.860   3.879   0.355  0.8993 -0.3839  0.1191
  249SOL    HW2 3916   3.946   3.767   0.395  0.9728 -0.1049  0.7775
  249SOL     MW 3917   3.867   3.801   0.389 -0.0097 -0.0049 -0.0108
  250SOL     OW 3918   2.053   3.193   2.884  0.1555  0.2457 -0.0004
  250SOL    HW1 3919   2.004   3.271   2.907 -0.1828 -0.0943  0.4512
  250SOL    HW2 3920   2.015   3.169   2.799 -1.7148  0.4883  0.7052
  250SOL     MW 3921   2.041   3.200   2.876 -0.0097 -0.0049 -0.0108
  251SOL     OW 3922   2.361   4.410   2.795 -0.3164  0.7910  0.6536
  251SOL    HW1 3923   2.374   4.321   2.827 -1.3528  0.3524 -0.0649
  251SOL    HW2 3924   2.439   4.455   2.826  0.1149  1.0037 -0.6590
  251SOL     MW 3925   2.373   4.405   2.803 -0.0097 -0.0049 -0.0108
  252SOL     OW 3926   3.962   4.031   0.297 -0.0133 -0.4253 -0.0133
  252SOL    HW1 3927   3.963   4.125   0.316 -0.5344  0.0896 -2.2187
  252SOL    HW2 3928   3.899   4.024   0.224  1.8246 -3.2971 -1.5054
  252SOL     MW 3929   3.953   4.042   0.290 -0.0097 -0.0049 -0.0108
  253SOL     OW 3930   1.538   4.754   3.042 -0.1263  0.1725  0.1244
  253SOL    HW1 3931   1.545   4.848   3.061 -1.4946  0.8362 -2.1082
  253SOL    HW2 3932   1.503   4.764   2.953 -1.4191 -1.7569  0.3723
  253SOL     MW 3933   1.534   4.768   3.032 -0.0097 -0.0049 -0.0108
  254SOL     OW 3934   4.771   2.993   2.921  0.6776  0.2239  0.7824
  254SOL    HW1 3935   4.816   3.062   2.971  0.2167  2.0074 -1.1369
  254SOL    HW2 3936   4.837   2.926   2.905  1.5393  0.9263  1.2308
  254SOL     MW 3937   4.786   2.993   2.926 -0.0097 -0.0049 -0.0108
  255SOL     OW 3938   0.007   4.106   3.049 -0.1951 -0.7857  0.1477
  255SOL    HW1 3939  -0.004   4.011   3.058  3.5864 -1.6186 -1.8630
  255SOL    HW2 3940   0.102   4.121   3.049 -0.2866 -0.2082 -0.3214
  255SOL     MW 3941   0.018   4.095   3.050 -0.0097 -0.0049 -0.0108
  256SOL     OW 3942   4.716   1.243   2.870  0.0711  0.0082  0.2737
  256SOL    HW1 3943   4.791   1.190   2.845  1.6328  1.4497  1.6078
  256SOL    HW2 3944   4.752   1.277   2.952  2.4401  0.9634 -1.0892
  256SOL     MW 3945   4.730   1.240   2.878 -0.0097 -0.0049 -0.0108
  257SOL     OW 3946   3.556   3.251   0.175  0.0681  0.1467  0.0026
  257SOL    HW1 3947   3.629   3.283   0.121  0.9236 -0.1881  0.9412
  257SOL    HW2 3948   3.556   3.313   0.248  1.0731  0.7593 -0.4965
  257SOL     MW 3949   3.565   3.264   0.177 -0.0097 -0.0049 -0.0108
  258SOL     OW 3950   4.701   3.181   2.736  0.0883  0.0945 -0.4025
  258SOL    HW1 3951   4.615   3.209   2.768  0.4611  0.5192  0.2539
  258SOL    HW2 3952   4.730   3.112   2.796  0.6849  1.6637  1.2269
  258SOL     MW 3953   4.694   3.176   2.748 -0.0097 -0.0049 -0.0108
  259SOL     OW 3954   1.935   4.513   2.459  0.5426  0.4437 -0.2910
  259SOL    HW1 3955   1.973   4.595   2.428  0.0957  0.8375  0.1902
  259SOL    HW2 3956   1.998   4.453   2.419 -0.3549 -0.1462 -0.8662
  259SOL     MW 3957   1.949   4.516   2.450 -0.0097 -0.0049 -0.0108
  260SOL     OW 3958   0.092   2.723   2.736 -0.0427  0.4831 -0.1946
  260SOL    HW1 3959   0.118   2.642   2.780  0.9077 -0.0185 -1.6083
  260SOL    HW2 3960   0.154   2.729   2.664  0.7080 -0.4382  0.3503
  260SOL     MW 3961   0.104   2.713   2.732 -0.0097 -0.0049 -0.0108
  261SOL     OW 3962   4.965   2.296   3.068 -0.5530 -0.1584 -0.6804
  261SOL    HW1 3963   4.990   2.295   2.976 -1.4771 -0.3300 -0.9366
  261SOL    HW2 3964   5.010   2.218   3.102  0.4259  0.8524  0.4765
  261SOL     MW 3965   4.975   2.286   3.061 -0.0097 -0.0049 -0.0108
  262SOL     OW 3966   2.494   2.993   0.014  0.2989  0.2834  0.7644
  262SOL    HW1 3967   2.426   3.047  -0.027 -0.5757 -0.4159  1.2630
  262SOL    HW2 3968   2.432   2.929   0.048 -3.0555  1.7265 -2.0041
  262SOL     MW 3969   2.477   2.992   0.013 -0.0097 -0.0049 -0.0108
  263SOL     OW 3970   1.135   2.092   2.951  0.3538  0.2101  0.0376
  263SOL    HW1 3971   1.078   2.131   2.884  0.4381  1.5684  0.7206
  263SOL    HW2 3972   1.217   2.138   2.933 -0.0637  0.3443 -1.7102
  263SOL     MW 3973   1.138   2.104   2.940 -0.0097 -0.0049 -0.0108
  264SOL     OW 3974   4.617   4.587   0.077 -0.5915  0.1348 -0.0193
  264SOL    HW1 3975   4.672   4.534   0.135  0.3552  1.9062  0.8025
  264SOL    HW2 3976   4.550   4.616   0.139 -1.3853  0.0051 -0.8063
  264SOL     MW 3977   4.616   4.584   0.093 -0.0097 -0.0049 -0.0108
  265SOL     OW 3978   1.917   1.396   0.309  0.1111 -0.1831  0.1828
  265SOL    HW1 3979   1.852   1.369   0.374 -0.4533  2.7222  0.9493
  265SOL    HW2 3980   1.997   1.357   0.345  1.6251  1.7763 -0.8548
  265SOL     MW 3981   1.919   1.387   0.322 -0.0097 -0.0049 -0.0108
  266SOL     OW 3982   0.949   0.199   0.133  0.0356 -0.3367  0.0024
  266SOL    HW1 3983   0.924   0.108   0.115  0.2827 -0.8163  1.8639
  266SOL    HW2 3984   0.894   0.252   0.076 -0.5237 -0.4869  0.3876
  266SOL     MW 3985   0.939   0.194   0.123 -0.0097 -0.0049 -0.0108
  267SOL     OW 3986   0.634   0.214   0.241 -0.4040  0.1607 -0.7029
  267SOL    HW1 3987   0.703   0.267   0.281 -0.7831  0.7137 -0.7703
  267SOL    HW2 3988   0.580   0.279   0.196 -1.5598 -0.4248 -0.2029
  267SOL     MW 3989   0.636   0.230   0.241 -0.0097 -0.0049 -0.0108
  268SOL     OW 3990   4.950   2.265   2.777  0.1081 -0.0014  0.3240
  268SOL    HW1 3991   4.958   2.252   2.682  1.0191  0.5762  0.3059
  268SOL    HW2 3992   4.867   2.222   2.797  0.4801 -1.8036 -1.5742
  268SOL     MW 3993   4.940   2.258   2.767 -0.0097 -0.0049 -0.0108
  269SOL     OW 3994   0.880   5.063   0.075 -0.3569  0.4830  0.5011
  269SOL    HW1 3995   0.935   5.009   0.132  0.8728  0.8027 -0.3333
  269SOL    HW2 3996   0.794   5.061   0.116  0.4998  0.6623  2.4130
  269SOL     MW 3997   0.876   5.055   0.088 -0.0097 -0.0049 -0.0108
  270SOL     OW 3998   4.319   0.142   0.419 -0.1676  0.1419 -0.2718
  270SOL    HW1 3999   4.294   0.234   0.426  0.3474  0.3118 -0.7109
  270SOL    HW2 4000   4.414   0.153   0.423  0.2464 -2.7982  0.8762
  270SOL     MW 4001   4.328   0.155   0.421 -0.0097 -0.0049 -0.0108
  271SOL     OW 4002   4.328   4.147   0.648 -0.0930 -0.2440 -0.2837
  271SOL    HW1 4003   4.311   4.083   0.717  0.7311 -0.2794 -0.1037
  271SOL    HW2 4004   4.293   4.103   0.571  2.6572 -0.1866 -1.7044
  271SOL     MW 4005   4.321   4.133   0.647 -0.0097 -0.0049 -0.0108
  272SOL     OW 4006   3.594   0.554   2.948  0.0927  0.2481  0.7557
  272SOL    HW1 4007   3.534   0.617   2.907  1.0331  0.9945  0.5054
  272SOL    HW2 4008   3.557   0.468   2.928  0.1571  0.0644  1.4173
  272SOL     MW 4009   3.581   0.551   2.940 -0.0097 -0.0049 -0.0108
  273SOL     OW 4010   0.608   0.689   0.151  0.1616 -0.1522 -0.0878
  273SOL    HW1 4011   0.643   0.629   0.218 -1.5931 -0.8851  0.2167
  273SOL    HW2 4012   0.682   0.708   0.094 -0.6055  1.5564 -0.5567
  273SOL     MW 4013   0.623   0.683   0.153 -0.0097 -0.0049 -0.0108
  274SOL     OW 4014   3.410   2.905   2.643  0.8053 -0.5111 -0.5029
  274SOL    HW1 4015   3.503   2.904   2.622  0.4690  0.0613 -2.2603
  274SOL    HW2 4016   3.391   2.812   2.631 -0.6388  0.0047 -3.1346
  274SOL     MW 4017   3.420   2.893   2.639 -0.0097 -0.0049 -0.0108
  275SOL     OW 4018   4.144   4.953   0.124  0.6087  1.0136  0.3899
  275SOL    HW1 4019   4.055   4.931   0.096  1.2423 -0.2465 -0.7351
  275SOL    HW2 4020   4.145   4.979   0.216  1.4255  3.0898 -0.1380
  275SOL     MW 4021   4.133   4.954   0.133 -0.0097 -0.0049 -0.0108
  276SOL     OW 4022   0.307   1.234   3.064  0.3608  0.0332  0.1733
  276SOL    HW1 4023   0.259   1.156   3.093  0.9776  0.2410  1.8661
  276SOL    HW2 4024   0.400   1.213   3.071  0.5725  0.2635 -1.4839
  276SOL     MW 4025   0.313   1.221   3.068 -0.0097 -0.0049 -0.0108
  277SOL     OW 4026   2.706   2.995   2.927 -0.8207  0.1949  0.0974
  277SOL    HW1 4027   2.773   3.009   2.994  0.2373 -2.1444 -0.3645
  277SOL    HW2 4028   2.633   2.979   2.987  0.6145 -0.8696  1.6517
  277SOL     MW 4029   2.705   2.995   2.944 -0.0097 -0.0049 -0.0108
  278SOL     OW 4030   3.768   3.268   3.055 -0.1213  0.0435 -0.1454
  278SOL    HW1 4031   3.757   3.361   3.035  0.9801  0.1830 -0.1626
  278SOL    HW2 4032   3.863   3.257   3.055  0.1855  2.1663  0.5302
  278SOL     MW 4033   3.779   3.279   3.052 -0.0097 -0.0049 -0.0108
  279SOL     OW 4034   0.099   1.608   2.988  0.7169  0.6477  0.1580
  279SOL    HW1 4035   0.080   1.622   2.895  0.0610  1.1795  0.3628
  279SOL    HW2 4036   0.096   1.696   3.027  0.0557  1.4613 -1.6552
  279SOL     MW 4037   0.096   1.622   2.981 -0.0097 -0.0049 -0.0108
  280SOL     OW 4038   3.854   3.914   2.928 -0.0319 -0.3394 -0.0254
  280SOL    HW1 4039   3.783   3.953   2.877  0.3694  0.8495  0.2968
  280SOL    HW2 4040   3.867   3.831   2.881  0.5594  0.0118 -0.4896
  280SOL     MW 4041   3.846   3.908   2.915 -0.0097 -0.0049 -0.0108
  281SOL     OW 4042   4.956   4.242   0.143  0.4359  1.0100 -0.0774
  281SOL    HW1 4043   4.885   4.190   0.106  1.3338 -1.3422  1.2781
  281SOL    HW2 4044   5.027   4.223   0.081  0.0712  0.1529 -0.2426
  281SOL     MW 4045   4.956   4.233   0.130 -0.0097 -0.0049 -0.0108
  282SOL     OW 4046   3.691   3.531   3.050 -0.2508  0.5296 -0.0212
  282SOL    HW1 4047   3.722   3.549   3.138  2.5594  0.1938 -0.8564
  282SOL    HW2 4048   3.598   3.555   3.049  0.0741  1.9771  1.1944
  282SOL     MW 4049   3.683   3.536   3.062 -0.0097 -0.0049 -0.0108
  283SOL     OW 4050   3.222   3.762   2.949 -0.2268  0.3870  0.0102
  283SOL    HW1 4051   3.262   3.849   2.959  1.8807 -0.0340 -3.3376
  283SOL    HW2 4052   3.173   3.774   2.868 -1.2146 -1.8304  0.2049
  283SOL     MW 4053   3.221   3.775   2.940 -0.0097 -0.0049 -0.0108
  284SOL     OW 4054   4.416   4.678   0.248 -0.6894 -0.1625  0.2697
  284SOL    HW1 4055   4.477   4.727   0.304  0.3730 -0.3520 -0.6766
  284SOL    HW2 4056   4.400   4.603   0.305 -0.0835 -1.6634 -1.4359
  284SOL     MW 4057   4.422   4.675   0.263 -0.0097 -0.0049 -0.0108
  285SOL     OW 4058   4.082   3.492   0.246 -0.1276  0.6157  0.2268
  285SOL    HW1 4059   3.987   3.498   0.230 -0.3008 -0.7853  0.5819
  285SOL    HW2 4060   4.122   3.515   0.163 -0.4353 -0.4518 -0.2365
  285SOL     MW 4061   4.075   3.496   0.233 -0.0097 -0.0049 -0.0108
  286SOL     OW 4062   1.605   1.182   0.226  0.2655  0.2933 -0.0962
  286SOL    HW1 4063   1.687   1.178   0.177 -1.2979  2.8366 -3.3170
  286SOL    HW2 4064   1.548   1.204   0.152 -0.2788 -1.1328 -0.1204
  286SOL     MW 4065   1.608   1.185   0.210 -0.0097 -0.0049 -0.0108
  287SOL     OW 4066   3.537   4.740   0.149 -0.0049  0.5808 -0.4789
  287SOL    HW1 4067   3.597   4.684   0.099  0.5085  0.3472  0.3805
  287SOL    HW2 4068   3.468   4.770   0.090 -0.5928 -1.8720 -1.1497
  287SOL     MW 4069   3.536   4.737   0.135 -0.0097 -0.0049 -0.0108
  288SOL     OW 4070   0.026   2.494   0.091  0.6471  0.2807  0.3511
  288SOL    HW1 4071  -0.030   2.568   0.117  2.7108  2.0415  0.0721
  288SOL    HW2 4072  -0.035   2.426   0.062 -0.3952  1.9006 -1.5395
  288SOL     MW 4073   0.011   2.495   0.091 -0.0097 -0.0049 -0.0108
  289SOL     OW 4074   0.872   4.972   2.890 -0.0646 -0.0057 -0.5289
  289SOL    HW1 4075   0.798   5.028   2.867  1.1374  1.5123 -0.8160
  289SOL    HW2 4076   0.900   4.998   2.978  0.5046 -0.3244 -0.6121
  289SOL     MW 4077   0.866   4.983   2.899 -0.0097 -0.0049 -0.0108
  290SOL     OW 4078   3.682   0.414   0.482  0.0462  0.6349 -0.4643
  290SOL    HW1 4079   3.620   0.487   0.488  0.3058  0.8493 -0.3531
  290SOL    HW2 4080   3.760   0.452   0.441  0.2531  0.9841  0.2409
  290SOL     MW 4081   3.684   0.429   0.477 -0.0097 -0.0049 -0.0108
  291SOL     OW 4082   0.689   4.248   0.019 -0.1318  0.1836 -0.3782
  291SOL    HW1 4083   0.686   4.332   0.064 -1.2438  0.1223 -0.3042
  291SOL    HW2 4084   0.613   4.256  -0.039 -1.5140  1.2900  1.4627
  291SOL     MW 4085   0.678   4.260   0.017 -0.0097 -0.0049 -0.0108
  292SOL     OW 4086   3.338   4.606   2.615  0.2816 -0.0946 -0.1848
  292SOL    HW1 4087   3.320   4.540   2.682  0.2900  0.2672  0.1763
  292SOL    HW2 4088   3.308   4.568   2.532 -0.2905  0.7245 -0.3700
  292SOL     MW 4089   3.331   4.592   2.613 -0.0097 -0.0049 -0.0108
  293SOL     OW 4090   4.494   4.186   3.003 -0.0275 -0.4827  0.4553
  293SOL    HW1 4091   4.492   4.279   2.982 -1.1263  0.1168  2.8493
  293SOL    HW2 4092   4.423   4.181   3.068 -1.0948 -2.2184 -0.7337
  293SOL     MW 4093   4.484   4.197   3.009 -0.0097 -0.0049 -0.0108
  294SOL     OW 4094   2.934   4.774   2.962 -0.3125 -0.2347 -0.5943
  294SOL    HW1 4095   2.843   4.744   2.958 -0.6073  0.3060  1.3439
  294SOL    HW2 4096   2.930   4.827   3.041 -1.7676 -0.0749 -0.7407
  294SOL     MW 4097   2.921   4.777   2.972 -0.0097 -0.0049 -0.0108
  295SOL     OW 4098   3.815   4.485   2.914  0.2946  0.3424  0.0326
  295SOL    HW1 4099   3.890   4.430   2.935 -0.1045  0.0576  0.7542
  295SOL    HW2 4100   3.841   4.531   2.834 -0.5469  0.9113  0.0697
  295SOL     MW 4101   3.828   4.484   2.906 -0.0097 -0.0049 -0.0108
  296SOL     OW 4102   2.598   4.527   2.838 -0.0178  0.6631  0.0518
  296SOL    HW1 4103   2.618   4.605   2.891 -0.9974  1.9731 -1.4403
  296SOL    HW2 4104   2.670   4.469   2.862  0.1764  0.4755 -0.9360
  296SOL     MW 4105   2.610   4.529   2.848 -0.0097 -0.0049 -0.0108
  297SOL     OW 4106   0.139   3.424   2.759  0.3423  0.4474  0.2277
  297SOL    HW1 4107   0.058   3.468   2.735 -1.1400 -1.8552  0.7189
  297SOL    HW2 4108   0.111   3.335   2.780  3.3502 -1.3767 -2.5437
  297SOL     MW 4109   0.125   3.418   2.759 -0.0097 -0.0049 -0.0108
  298SOL     OW 4110   4.130   4.404   0.160 -0.5835 -0.0544 -0.0670
  298SOL    HW1 4111   4.190   4.331   0.145  1.3258  1.4800 -0.1516
  298SOL    HW2 4112   4.172   4.477   0.115  1.4780  0.1908  2.0926
  298SOL     MW 4113   4.143   4.404   0.152 -0.0097 -0.0049 -0.0108
  299SOL     OW 4114   4.718   2.137   2.866  0.1928  0.3424  0.2865
  299SOL    HW1 4115   4.649   2.120   2.801  0.8994  0.4735 -0.5134
  299SOL    HW2 4116   4.701   2.066   2.928  0.0950 -1.5219 -1.7500
  299SOL     MW 4117   4.707   2.125   2.866 -0.0097 -0.0049 -0.0108
  300SOL     OW 4118   3.470   0.297   2.953  0.1130 -0.1049  0.2574
  300SOL    HW1 4119   3.403   0.247   2.906 -0.3277  0.0038  0.7659
  300SOL    HW2 4120   3.543   0.238   2.970  1.7092  1.8567  0.6261
  300SOL     MW 4121   3.471   0.283   2.949 -0.0097 -0.0049 -0.0108
  301SOL     OW 4122   4.266   4.166   0.126 -0.4122 -0.1373  0.2160
  301SOL    HW1 4123   4.203   4.111   0.078  1.4471 -0.9256 -1.5091
  301SOL    HW2 4124   4.288   4.120   0.207  2.4357 -0.1977 -0.4495
  301SOL     MW 4125   4.261   4.152   0.130 -0.0097 -0.0049 -0.0108
  302SOL     OW 4126   4.352   2.280   2.553  0.3349 -0.0703  0.3652
  302SOL    HW1 4127   4.386   2.365   2.579  1.3886 -1.1012  2.6626
  302SOL    HW2 4128   4.263   2.297   2.522  0.2871  0.7800  0.9244
  302SOL     MW 4129   4.344   2.293   2.552 -0.0097 -0.0049 -0.0108
  303SOL     OW 4130   2.041   4.118   2.826  0.0582  0.3481  0.6342
  303SOL    HW1 4131   2.066   4.205   2.794  0.2211  0.9738  2.3599
  303SOL    HW2 4132   1.963   4.140   2.878 -0.9139 -0.7437 -0.3120
  303SOL     MW 4133   2.034   4.133   2.829 -0.0097 -0.0049 -0.0108
  304SOL     OW 4134   3.732   0.154   3.051  0.1848 -0.2932  0.4184
  304SOL    HW1 4135   3.742   0.073   3.001  0.2188  0.0919 -0.2052
  304SOL    HW2 4136   3.672   0.130   3.121  0.8968 -1.2132  0.7532
  304SOL     MW 4137   3.726   0.140   3.054 -0.0097 -0.0049 -0.0108
  305SOL     OW 4138   0.206   2.294   0.165  0.1860  0.7417 -0.4317
  305SOL    HW1 4139   0.159   2.377   0.163 -0.4814  0.5099  2.3190
  305SOL    HW2 4140   0.284   2.319   0.214  0.9193  0.5363 -1.4642
  305SOL     MW 4141   0.210   2.308   0.171 -0.0097 -0.0049 -0.0108
  306SOL     OW 4142   2.008   2.153   0.215 -0.9741 -0.5473  0.0157
  306SOL    HW1 4143   2.095   2.173   0.251 -0.9630 -1.5834  0.6023
  306SOL    HW2 4144   1.974   2.084   0.272 -1.8327 -0.4932 -0.4275
  306SOL     MW 4145   2.015   2.147   0.227 -0.0097 -0.0049 -0.0108
  307SOL     OW 4146   2.231   4.061   2.329  0.1491  0.3109 -0.0941
  307SOL    HW1 4147   2.320   4.086   2.352  0.7578 -1.1907 -0.6196
  307SOL    HW2 4148   2.203   4.009   2.405  1.2816  1.2384  0.9863
  307SOL     MW 4149   2.239   4.057   2.342 -0.0097 -0.0049 -0.0108
  308SOL     OW 4150   3.419   4.942   0.523 -0.3243 -0.3840 -0.2363
  308SOL    HW1 4151   3.500   4.893   0.508  0.9334  1.9068 -1.6419
  308SOL    HW2 4152   3.384   4.943   0.434  0.2347  1.3600 -0.4896
  308SOL     MW 4153   3.425   4.936   0.509 -0.0097 -0.0049 -0.0108
  309SOL     OW 4154   4.662   2.546   2.788  0.3339 -0.1431  0.3035
  309SOL    HW1 4155   4.755   2.566   2.779  0.6334 -0.2051  2.5857
  309SOL    HW2 4156   4.659   2.497   2.870 -1.6821  0.0559  0.4034
  309SOL     MW 4157   4.674   2.542   2.798 -0.0097 -0.0049 -0.0108
  310SOL     OW 4158   3.985   4.308   3.030 -0.1320 -0.0799  0.0718
  310SOL    HW1 4159   4.026   4.222   3.016  1.0337  0.4965 -0.1622
  310SOL    HW2 4160   4.034   4.341   3.105  1.9282 -1.3139 -0.6330
  310SOL     MW 4161   3.997   4.301   3.038 -0.0097 -0.0049 -0.0108
  311SOL     OW 4162   4.135   3.735   0.354 -0.4727  0.1346  0.2583
  311SOL    HW1 4163   4.154   3.701   0.441  0.3126  1.2049  0.5255
  311SOL    HW2 4164   4.126   3.653   0.305  0.7802 -0.4398  0.9414
  311SOL     MW 4165   4.136   3.720   0.359 -0.0097 -0.0049 -0.0108
  312SOL     OW 4166   2.921   4.689   2.690 -0.5309 -1.1139 -0.2270
  312SOL    HW1 4167   2.993   4.733   2.645 -1.1326 -0.1945 -0.3323
  312SOL    HW2 4168   2.935   4.723   2.778 -0.4647 -1.6667 -0.0189
  312SOL     MW 4169   2.932   4.699   2.696 -0.0097 -0.0049 -0.0108
  313SOL     OW 4170   0.383   4.007   0.220 -0.3943  0.4577 -0.1723
  313SOL    HW1 4171   0.348   3.927   0.181  1.4746  0.8347 -2.8218
  313SOL    HW2 4172   0.353   4.014   0.311  2.6291  0.4338  0.9492
  313SOL     MW 4173   0.374   3.998   0.227 -0.0097 -0.0049 -0.0108
  314SOL     OW 4174   3.913   3.656   2.889  0.3406  0.0333  0.2851
  314SOL    HW1 4175   3.983   3.627   2.947  0.3827 -2.8824 -1.0519
  314SOL    HW2 4176   3.831   3.634   2.934 -0.7307 -0.8543 -1.9476
  314SOL     MW 4177   3.911   3.649   2.903 -0.0097 -0.0049 -0.0108
  315SOL     OW 4178   3.524   4.580   0.390 -0.1150  0.3058  0.4725
  315SOL    HW1 4179   3.490   4.624   0.312  1.0676  3.0475  1.3676
  315SOL    HW2 4180   3.591   4.518   0.363  1.1911  1.3350  1.2582
  315SOL     MW 4181   3.528   4.578   0.377 -0.0097 -0.0049 -0.0108
  316SOL     OW 4182   2.006   1.661   3.031  0.1116  0.4664 -0.3483
  316SOL    HW1 4183   1.975   1.733   2.975 -0.2098  0.6643  0.0735
  316SOL    HW2 4184   2.076   1.694   3.087  0.7775 -1.4248 -0.0011
  316SOL     MW 4185   2.011   1.675   3.031 -0.0097 -0.0049 -0.0108
  317SOL     OW 4186   2.554   0.151   0.259  0.5574 -0.7672 -0.0888
  317SOL    HW1 4187   2.553   0.229   0.204 -2.0632  0.4121  1.4754
  317SOL    HW2 4188   2.464   0.120   0.263  0.6502 -1.3931 -1.7031
  317SOL     MW 4189   2.542   0.157   0.252 -0.0097 -0.0049 -0.0108
  318SOL     OW 4190   3.057   4.878   0.435 -0.7263  0.3239  0.2072
  318SOL    HW1 4191   3.123   4.920   0.379 -1.0740 -0.3296 -0.7175
  318SOL    HW2 4192   3.109   4.861   0.513  1.0777 -0.5466 -1.1142
  318SOL     MW 4193   3.073   4.881   0.438 -0.0097 -0.0049 -0.0108
  319SOL     OW 4194   3.228   4.435   2.817  0.4322 -0.2292 -0.2195
  319SOL    HW1 4195   3.143   4.400   2.790  0.1668  0.9612 -1.0084
  319SOL    HW2 4196   3.203   4.493   2.889 -0.3482 -0.1690 -0.5363
  319SOL     MW 4197   3.214   4.438   2.823 -0.0097 -0.0049 -0.0108
  320SOL     OW 4198   4.791   4.787   0.005  0.2284  0.2080  0.5472
  320SOL    HW1 4199   4.738   4.863   0.029 -1.7978 -1.2820  1.0728
  320SOL    HW2 4200   4.729   4.720   0.035  0.0077  0.5727  0.9049
  320SOL     MW 4201   4.776   4.788   0.012 -0.0097 -0.0049 -0.0108
  321SOL     OW 4202   3.112   2.988   2.978  0.5294 -0.0698 -0.6038
  321SOL    HW1 4203   3.102   3.054   3.046  1.3280  0.4477 -0.9617
  321SOL    HW2 4204   3.066   3.027   2.904  1.5486  1.1668 -0.6310
  321SOL     MW 4205   3.105   3.002   2.977 -0.0097 -0.0049 -0.0108
  322SOL     OW 4206   2.466   2.129   0.020  0.1387  1.1255  0.2369
  322SOL    HW1 4207   2.412   2.144  -0.057 -1.2403 -1.0561  0.6836
  322SOL    HW2 4208   2.516   2.210   0.030  1.2690  0.3522  1.0991
  322SOL     MW 4209   2.465   2.142   0.011 -0.0097 -0.0049 -0.0108
  323SOL     OW 4210   1.453   3.255   2.896 -0.1422 -0.0315  0.1866
  323SOL    HW1 4211   1.443   3.175   2.948 -2.3459  1.0538  1.5637
  323SOL    HW2 4212   1.523   3.237   2.833 -0.1152  2.3850 -0.5618
  323SOL     MW 4213   1.461   3.242   2.894 -0.0097 -0.0049 -0.0108
  324SOL     OW 4214   3.138   4.601   3.010  0.4536 -0.3508 -0.3123
  324SOL    HW1 4215   3.125   4.596   3.105  0.1596 -0.7024 -0.3680
  324SOL    HW2 4216   3.059   4.650   2.985  0.4163 -1.3857 -2.4379
  324SOL     MW 4217   3.126   4.607   3.019 -0.0097 -0.0049 -0.0108
  325SOL     OW 4218   4.267   3.106   2.915  0.3514  0.2823  0.1174
  325SOL    HW1 4219   4.287   3.013   2.917 -0.5333  0.0825  0.1793
  325SOL    HW2 4220   4.184   3.107   2.867 -0.6655  0.6879  1.8028
  325SOL     MW 4221   4.258   3.094   2.909 -0.0097 -0.0049 -0.0108
  326SOL     OW 4222   0.574   0.873   0.362  0.3638  0.1014 -0.0229
  326SOL    HW1 4223   0.478   0.877   0.362  0.3073 -0.3923 -1.7726
  326SOL    HW2 4224   0.593   0.822   0.283  1.1273 -0.5775  0.5723
  326SOL     MW 4225   0.564   0.867   0.352 -0.0097 -0.0049 -0.0108
  327SOL     OW 4226   2.016   3.946   2.518  0.1669 -0.6290  0.2931
  327SOL    HW1 4227   1.943   4.004   2.495  0.2428  0.0325  1.6190
  327SOL    HW2 4228   1.983   3.906   2.599 -1.2612 -1.3357 -0.6022
  327SOL     MW 4229   2.002   3.949   2.526 -0.0097 -0.0049 -0.0108
  328SOL     OW 4230   4.236   4.026   0.377  0.0995  0.1477 -0.0004
  328SOL    HW1 4231   4.262   3.938   0.404  0.7185  0.3212 -0.0197
  328SOL    HW2 4232   4.146   4.015   0.346  0.3275 -1.4038 -0.2087
  328SOL     MW 4233   4.227   4.013   0.377 -0.0097 -0.0049 -0.0108
  329SOL     OW 4234   2.320   2.777   0.055  0.1032  0.3034  0.0760
  329SOL    HW1 4235   2.286   2.761  -0.033  0.6440  1.8071 -0.4356
  329SOL    HW2 4236   2.240   2.791   0.106  0.6273 -1.5736  1.5656
  329SOL     MW 4237   2.305   2.776   0.050 -0.0097 -0.0049 -0.0108
  330SOL     OW 4238   4.066   0.374   0.288 -0.1956  0.6402  0.5105
  330SOL    HW1 4239   3.989   0.317   0.286 -0.2002  0.6025  1.3628
  330SOL    HW2 4240   4.097   0.378   0.198  0.2666  1.3832  0.6963
  330SOL     MW 4241   4.060   0.367   0.276 -0.0097 -0.0049 -0.0108
  331SOL     OW 4242   0.248   3.790   0.114 -0.3145  0.2282  0.8014
  331SOL    HW1 4243   0.234   3.715   0.171 -0.2038  1.0866  2.0032
  331SOL    HW2 4244   0.274   3.750   0.031 -1.9006  0.2552  0.2743
  331SOL     MW 4245   0.250   3.775   0.110 -0.0097 -0.0049 -0.0108
  332SOL     OW 4246   3.068   3.161   0.124  0.3918  0.3141  0.0939
  332SOL    HW1 4247   3.057   3.255   0.112  1.9767  0.1986 -3.8343
  332SOL    HW2 4248   3.153   3.147   0.165  0.1130 -1.0338  0.2552
  332SOL     MW 4249   3.078   3.171   0.128 -0.0097 -0.0049 -0.0108
  333SOL     OW 4250   0.420   4.507   2.993 -0.0154 -0.0236 -0.1336
  333SOL    HW1 4251   0.342   4.545   2.953 -0.3449 -1.5708 -1.0443
  333SOL    HW2 4252   0.427   4.418   2.959  0.3815 -0.6133  1.3947
  333SOL     MW 4253   0.411   4.500   2.983 -0.0097 -0.0049 -0.0108
  334SOL     OW 4254   3.804   3.546   0.244 -0.1983 -0.0533  0.0645
  334SOL    HW1 4255   3.801   3.628   0.293 -2.9533 -0.1478  0.2130
  334SOL    HW2 4256   3.734   3.493   0.283  0.2060 -0.2345  0.5681
  334SOL     MW 4257   3.795   3.550   0.256 -0.0097 -0.0049 -0.0108
  335SOL     OW 4258   3.074   3.529   2.751 -0.4450 -0.0800 -0.3252
  335SOL    HW1 4259   3.145   3.465   2.763  0.2385  0.6043 -0.6634
  335SOL    HW2 4260   2.995   3.479   2.769  0.3777 -0.6607  2.1652
  335SOL     MW 4261   3.073   3.514   2.755 -0.0097 -0.0049 -0.0108
  336SOL     OW 4262   2.629   4.145   2.680  0.2519 -0.4929 -0.0145
  336SOL    HW1 4263   2.680   4.221   2.708 -0.0875  0.1782 -1.1577
  336SOL    HW2 4264   2.560   4.140   2.746 -1.2053  3.0320 -1.0743
  336SOL     MW 4265   2.626   4.154   2.693 -0.0097 -0.0049 -0.0108
  337SOL     OW 4266   0.595   4.630   2.810  0.2517 -0.6806 -0.2866
  337SOL    HW1 4267   0.530   4.594   2.870  0.4494  0.1375  0.4395
  337SOL    HW2 4268   0.662   4.670   2.866  0.3684  0.5040 -1.2252
  337SOL     MW 4269   0.595   4.631   2.825 -0.0097 -0.0049 -0.0108
  338SOL     OW 4270   4.349   2.826   2.873 -0.5229  0.1681  0.0840
  338SOL    HW1 4271   4.337   2.732   2.890  3.3070 -0.3923  0.4408
  338SOL    HW2 4272   4.428   2.843   2.924 -2.7482  0.6147  3.6789
  338SOL     MW 4273   4.358   2.815   2.882 -0.0097 -0.0049 -0.0108
  339SOL     OW 4274   4.129   3.510   3.042  0.1228  0.2800  0.2231
  339SOL    HW1 4275   4.114   3.416   3.048  1.0797  0.0973 -0.0529
  339SOL    HW2 4276   4.211   3.513   2.992  0.8781  1.1095  1.4504
  339SOL     MW 4277   4.138   3.498   3.036 -0.0097 -0.0049 -0.0108
  340SOL     OW 4278   1.637   0.522   0.023  0.1350  0.6284 -0.1255
  340SOL    HW1 4279   1.639   0.582  -0.051  2.4340  1.2340  0.3707
  340SOL    HW2 4280   1.548   0.489   0.037  0.1844  0.6811  0.3144
  340SOL     MW 4281   1.625   0.526   0.015 -0.0097 -0.0049 -0.0108
  341SOL     OW 4282   2.458   2.694   2.733 -0.7566 -0.3068 -0.6058
  341SOL    HW1 4283   2.382   2.639   2.752 -0.7227 -0.6279 -1.3512
  341SOL    HW2 4284   2.422   2.776   2.699  0.7298  1.2223  1.2882
  341SOL     MW 4285   2.443   2.698   2.731 -0.0097 -0.0049 -0.0108
  342SOL     OW 4286   3.460   4.994   2.876  0.8641 -0.1350  0.4297
  342SOL    HW1 4287   3.547   5.030   2.895  0.1166  1.1007  1.6958
  342SOL    HW2 4288   3.484   4.916   2.826  0.5932  1.2353 -2.0259
  342SOL     MW 4289   3.474   4.989   2.872 -0.0097 -0.0049 -0.0108
  343SOL     OW 4290   2.828   0.607   0.339 -0.0762  0.4284  0.2945
  343SOL    HW1 4291   2.836   0.575   0.249 -0.0213  1.7477 -0.1966
  343SOL    HW2 4292   2.778   0.688   0.336  0.1428  0.6310  1.6827
  343SOL     MW 4293   2.822   0.613   0.326 -0.0097 -0.0049 -0.0108
  344SOL     OW 4294   2.779   4.298   2.853 -0.3940  0.1390 -0.5300
  344SOL    HW1 4295   2.859   4.330   2.810  0.5776  1.7933  2.1994
  344SOL    HW2 4296   2.805   4.313   2.944  0.1666  1.1300 -0.8380
  344SOL     MW 4297   2.793   4.304   2.860 -0.0097 -0.0049 -0.0108
  345SOL     OW 4298   3.541   4.572   2.935  0.4642 -0.0451 -0.1753
  345SOL    HW1 4299   3.615   4.521   2.902  1.4461  2.3826 -1.9626
  345SOL    HW2 4300   3.501   4.511   2.996  0.4241 -0.3210 -0.4737
  345SOL     MW 4301   3.546   4.557   2.939 -0.0097 -0.0049 -0.0108
  346SOL     OW 4302   3.894   2.838   2.921 -0.0730  0.2469  0.4243
  346SOL    HW1 4303   3.827   2.771   2.908 -0.1779  0.6724 -1.7289
  346SOL    HW2 4304   3.838   2.916   2.921  0.3705  0.5890 -0.6466
  346SOL     MW 4305   3.878   2.839   2.919 -0.0097 -0.0049 -0.0108
  347SOL     OW 4306   1.639   4.706   2.593  0.1140  0.0086  0.8424
  347SOL    HW1 4307   1.597   4.625   2.623 -0.0381  0.1970  1.1327
  347SOL    HW2 4308   1.634   4.692   2.498  0.6572 -1.4157  0.9999
  347SOL     MW 4309   1.633   4.693   2.584 -0.0097 -0.0049 -0.0108
  348SOL     OW 4310   1.440   4.291   0.071  0.5371  0.2570  0.1912
  348SOL    HW1 4311   1.433   4.378   0.110  3.5382  0.2638  0.9699
  348SOL    HW2 4312   1.452   4.231   0.144 -0.4482  0.9185  0.9224
  348SOL     MW 4313   1.441   4.295   0.086 -0.0097 -0.0049 -0.0108
  349SOL     OW 4314   2.308   2.921   2.674 -0.2763  0.6418  0.3354
  349SOL    HW1 4315   2.304   2.978   2.750  0.4653  0.4382  0.5365
  349SOL    HW2 4316   2.336   2.981   2.605 -1.4556  0.0880 -0.6721
  349SOL     MW 4317   2.311   2.936   2.675 -0.0097 -0.0049 -0.0108
  350SOL     OW 4318   2.650   4.708   2.597  0.1471  0.1738 -0.3725
  350SOL    HW1 4319   2.740   4.722   2.623 -0.4075  0.7126  1.4114
  350SOL    HW2 4320   2.621   4.638   2.657 -0.0623  0.5899  0.0222
  350SOL     MW 4321   2.658   4.701   2.608 -0.0097 -0.0049 -0.0108
  351SOL     OW 4322   2.067   2.070   3.026  0.0845  0.0134  0.5669
  351SOL    HW1 4323   2.145   2.111   2.988  0.4579 -0.4783  0.7806
  351SOL    HW2 4324   2.045   2.122   3.103 -2.4738 -0.7431  0.4176
  351SOL     MW 4325   2.075   2.082   3.031 -0.0097 -0.0049 -0.0108
  352SOL     OW 4326   2.326   3.092   2.886 -0.1169 -0.0651  0.5659
  352SOL    HW1 4327   2.237   3.127   2.889  0.1571  0.7019  0.0504
  352SOL    HW2 4328   2.372   3.172   2.862 -1.1178  0.4351  0.2438
  352SOL     MW 4329   2.320   3.107   2.883 -0.0097 -0.0049 -0.0108
  353SOL     OW 4330   1.662   4.404   3.032 -0.3679 -0.2309 -0.4060
  353SOL    HW1 4331   1.686   4.469   3.099 -0.1970  0.3255 -0.9916
  353SOL    HW2 4332   1.585   4.360   3.068  1.1646 -2.8329 -0.1341
  353SOL     MW 4333   1.655   4.407   3.045 -0.0097 -0.0049 -0.0108
  354SOL     OW 4334   4.880   3.396   0.202 -0.3916  0.1156 -0.2353
  354SOL    HW1 4335   4.791   3.398   0.238 -0.4271 -2.1400 -0.0039
  354SOL    HW2 4336   4.887   3.489   0.181 -2.2444  0.7967  1.7603
  354SOL     MW 4337   4.869   3.408   0.204 -0.0097 -0.0049 -0.0108
  355SOL     OW 4338   2.116   2.733   2.918  0.2673  0.2959 -0.2644
  355SOL    HW1 4339   2.079   2.761   2.834 -0.3705  0.6697  0.1361
  355SOL    HW2 4340   2.089   2.805   2.975 -1.0766 -0.1216 -0.3514
  355SOL     MW 4341   2.108   2.746   2.914 -0.0097 -0.0049 -0.0108
  356SOL     OW 4342   2.478   4.947   2.948 -0.4673  0.0196 -0.4258
  356SOL    HW1 4343   2.502   4.961   2.857 -0.1408  0.9574 -0.2113
  356SOL    HW2 4344   2.396   4.899   2.939 -0.9096  0.4709  0.9060
  356SOL     MW 4345   2.470   4.943   2.935 -0.0097 -0.0049 -0.0108
  357SOL     OW 4346   2.552   4.963   2.700  0.2349 -0.5318  0.2449
  357SOL    HW1 4347   2.590   4.878   2.677  0.6783 -1.4581  3.8037
  357SOL    HW2 4348   2.493   4.983   2.628  0.8183  1.1350  0.1832
  357SOL     MW 4349   2.549   4.955   2.687 -0.0097 -0.0049 -0.0108
  358SOL     OW 4350   1.726   1.811   0.177  0.4694 -0.3827  0.2903
  358SOL    HW1 4351   1.755   1.723   0.153  1.0685  0.1958 -1.1639
  358SOL    HW2 4352   1.689   1.846   0.097  0.0524  1.3207  1.1764
  358SOL     MW 4353   1.725   1.804   0.163 -0.0097 -0.0049 -0.0108
  359SOL     OW 4354   4.438   3.256   2.771  0.0015 -0.3712  0.2006
  359SOL    HW1 4355   4.369   3.251   2.704 -0.6807 -0.9784  0.9183
  359SOL    HW2 4356   4.393   3.207   2.840 -1.0462 -0.4398 -0.5057
  359SOL     MW 4357   4.423   3.249   2.772 -0.0097 -0.0049 -0.0108
  360SOL     OW 4358   3.996   4.284   0.357  0.3287 -0.2841 -0.2365
  360SOL    HW1 4359   4.038   4.327   0.282  0.4035  1.3252  0.6705
  360SOL    HW2 4360   4.056   4.308   0.427 -0.9395  0.9280  0.4938
  360SOL     MW 4361   4.009   4.293   0.356 -0.0097 -0.0049 -0.0108
  361SOL     OW 4362   2.889   4.988   0.057 -0.2012 -0.2079  0.1495
  361SOL    HW1 4363   2.858   4.963   0.144 -1.3553  0.6699  0.0139
  361SOL    HW2 4364   2.811   5.036   0.030  0.3366 -0.2182 -1.5052
  361SOL     MW 4365   2.875   4.991   0.065 -0.0097 -0.0049 -0.0108
  362SOL     OW 4366   4.351   3.032   2.480  0.0885  0.1659 -0.3652
  362SOL    HW1 4367   4.349   2.986   2.396 -1.5371  0.7424 -0.6792
  362SOL    HW2 4368   4.436   3.074   2.490  0.0370  0.1409  0.2774
  362SOL     MW 4369   4.362   3.031   2.471 -0.0097 -0.0049 -0.0108
  363SOL     OW 4370   2.991   3.110   2.767  0.2217  0.3538  0.3340
  363SOL    HW1 4371   2.938   3.104   2.687  1.7392  0.9514 -0.7704
  363SOL    HW2 4372   3.080   3.106   2.732  1.4843 -0.8766  3.3360
  363SOL     MW 4373   2.996   3.109   2.752 -0.0097 -0.0049 -0.0108
  364SOL     OW 4374   3.730   5.048   2.917  0.1518 -0.2527  0.3574
  364SOL    HW1 4375   3.751   4.999   2.837  0.3737  0.1601  0.1641
  364SOL    HW2 4376   3.778   4.999   2.984 -1.6262 -0.5641  1.4743
  364SOL     MW 4377   3.739   5.035   2.915 -0.0097 -0.0049 -0.0108
  365SOL     OW 4378   4.391   4.496   0.454 -0.0647  0.2950 -0.5270
  365SOL    HW1 4379   4.320   4.433   0.464 -0.5683  1.0779  1.4753
  365SOL    HW2 4380   4.469   4.452   0.488 -1.9216 -2.5020  0.3866
  365SOL     MW 4381   4.392   4.482   0.460 -0.0097 -0.0049 -0.0108
  366SOL     OW 4382   3.603   3.408   0.407 -0.5452  0.0227  0.1078
  366SOL    HW1 4383   3.541   3.439   0.473 -1.3227  1.6333 -1.2828
  366SOL    HW2 4384   3.636   3.325   0.441  0.1416  0.2021 -0.1102
  366SOL     MW 4385   3.599   3.401   0.420 -0.0097 -0.0049 -0.0108
  367SOL     OW 4386   2.321   3.798   2.520 -0.3731  0.2699  0.3276
  367SOL    HW1 4387   2.258   3.797   2.447 -0.1208  0.9237  0.0914
  367SOL    HW2 4388   2.404   3.803   2.473  0.2870  0.5859  1.4986
  367SOL     MW 4389   2.323   3.799   2.504 -0.0097 -0.0049 -0.0108
  368SOL     OW 4390   4.050   3.239   0.012  0.5981 -0.0696  0.5811
  368SOL    HW1 4391   4.114   3.180  -0.029 -0.7985 -0.4575 -1.1740
  368SOL    HW2 4392   4.075   3.231   0.104  2.0565 -0.0507  0.2160
  368SOL     MW 4393   4.062   3.230   0.019 -0.0097 -0.0049 -0.0108
  369SOL     OW 4394   0.663   4.510   0.082 -0.2191  0.8606 -0.4811
  369SOL    HW1 4395   0.717   4.582   0.050 -0.4090  0.7202 -1.1337
  369SOL    HW2 4396   0.577   4.528   0.044 -0.2116 -0.8199 -1.3946
  369SOL     MW 4397   0.659   4.522   0.073 -0.0097 -0.0049 -0.0108
  370SOL     OW 4398   3.335   3.079   0.202  0.3240 -0.1126  0.6070
  370SOL    HW1 4399   3.365   3.000   0.247 -0.7620  0.5410  2.5952
  370SOL    HW2 4400   3.417   3.129   0.194 -0.6081  1.1704 -2.0383
  370SOL     MW 4401   3.350   3.076   0.207 -0.0097 -0.0049 -0.0108
  371SOL     OW 4402   1.585   1.517   3.047 -0.2864 -0.3888 -0.3480
  371SOL    HW1 4403   1.653   1.538   3.111 -0.8723 -0.3713  0.2829
  371SOL    HW2 4404   1.632   1.483   2.971  0.9825 -0.1040  0.2809
  371SOL     MW 4405   1.601   1.516   3.045 -0.0097 -0.0049 -0.0108
  372SOL     OW 4406   1.606   3.480   2.898  0.0062  0.1253 -0.3263
  372SOL    HW1 4407   1.560   3.399   2.918  0.8410 -0.6160 -1.3378
  372SOL    HW2 4408   1.588   3.486   2.805 -0.1717 -0.4350 -0.3297
  372SOL     MW 4409   1.598   3.470   2.889 -0.0097 -0.0049 -0.0108
  373SOL     OW 4410   5.111   3.833   0.005 -0.2806  0.4532  0.7364
  373SOL    HW1 4411   5.197   3.835   0.047 -0.6132  1.4467  1.3928
  373SOL    HW2 4412   5.127   3.781  -0.074 -1.3105  1.5541 -0.2324
  373SOL     MW 4413   5.124   3.826   0.000 -0.0097 -0.0049 -0.0108
  374SOL     OW 4414   4.170   5.045   0.379  0.0589  0.0566  0.2843
  374SOL    HW1 4415   4.212   5.131   0.372  0.3526 -0.1670 -0.9597
  374SOL    HW2 4416   4.113   5.047   0.456 -0.5036  2.8765 -0.0973
  374SOL     MW 4417   4.168   5.057   0.388 -0.0097 -0.0049 -0.0108
  375SOL     OW 4418   4.088   4.055   3.009 -0.0121 -0.3371 -0.2001
  375SOL    HW1 4419   4.162   4.047   2.950  0.0658  0.6737 -0.2583
  375SOL    HW2 4420   4.017   4.003   2.972 -1.9345  2.0925 -0.2328
  375SOL     MW 4421   4.088   4.047   2.996 -0.0097 -0.0049 -0.0108
  376SOL     OW 4422   4.934   3.646   0.133 -0.0701 -0.0423  0.1889
  376SOL    HW1 4423   4.879   3.710   0.180 -0.8728 -0.8670  0.4141
  376SOL    HW2 4424   4.999   3.704   0.094  0.1168  0.9028  1.7884
  376SOL     MW 4425   4.935   3.662   0.134 -0.0097 -0.0049 -0.0108
  377SOL     OW 4426   4.072   2.767   0.044  0.0056  0.0476 -0.6132
  377SOL    HW1 4427   4.154   2.752  -0.003 -0.3247 -0.7241 -0.9718
  377SOL    HW2 4428   4.018   2.804  -0.026  0.8320 -1.2799 -2.0442
  377SOL     MW 4429   4.076   2.770   0.029 -0.0097 -0.0049 -0.0108
  378SOL     OW 4430   3.276   0.028   0.064  0.7131 -0.4540  0.1477
  378SOL    HW1 4431   3.263   0.051  -0.028 -1.3377  0.5554  0.6419
  378SOL    HW2 4432   3.194   0.056   0.104  0.2861 -0.5156 -0.6532
  378SOL     MW 4433   3.264   0.035   0.057 -0.0097 -0.0049 -0.0108
  379SOL     OW 4434   4.821   3.878   0.237 -0.5703 -0.1770 -0.1606
  379SOL    HW1 4435   4.816   3.948   0.172 -1.2290  1.5206  1.6321
  379SOL    HW2 4436   4.899   3.908   0.284 -1.5634 -0.0257  1.4822
  379SOL     MW 4437   4.830   3.891   0.235 -0.0097 -0.0049 -0.0108
   5.12837   5.12837   3.07179
