# Supplementary material for: Resolving liquid-to-glass transitions of water under soft nanoconfinement
Source: Nat Commun. 2026 May 8;17:6224. doi: 10.1038/s41467-026-72955-y (PMC13369869; doi:10.1038/s41467-026-72955-y)
Supplement: Supplementary file 3 — Supplementary Data 1 [file 41467_2026_72955_MOESM3_ESM.zip › 240K/sim4/final.gro]

Lamellar phy in tip4pice water
 4417
    1phy    C35    1   3.401   1.685   1.662  0.1261 -0.0028 -0.2712
    1phy    C33    2   3.330   1.679   1.802 -0.0617  0.2625 -0.1058
    1phy    C34    3   3.220   1.784   1.818 -0.1192  0.4757  0.4530
    1phy    C32    4   3.277   1.533   1.820  0.0090  0.0944  0.0632
    1phy    C31    5   3.218   1.484   1.953  0.2432  0.1081 -0.0997
    1phy    C30    6   3.164   1.342   1.970 -0.0233  0.2002  0.4179
    1phy    C28    7   3.091   1.332   2.100  0.2713  0.5484  0.0047
    1phy    C29    8   2.940   1.341   2.083  0.4006 -0.2252  0.1617
    1phy    C27    9   3.117   1.186   2.149  0.1088 -0.0331  0.3140
    1phy    C26   10   3.196   1.186   2.282 -0.3621 -0.1017 -0.8037
    1phy    C25   11   3.216   1.048   2.343 -0.2132  0.5840 -0.6211
    1phy    C23   12   3.305   1.045   2.473 -0.1372 -0.1064  0.4652
    1phy    C24   13   3.229   0.968   2.581 -0.5502 -0.3516 -0.2716
    1phy    C22   14   3.448   1.006   2.444 -0.0076  0.2362  0.0991
    1phy    C21   15   3.563   1.089   2.504  1.1123 -0.8851 -0.1226
    1phy    C20   16   3.700   1.035   2.462  0.1375 -0.1607 -0.1674
    1phy    C18   17   3.819   1.060   2.561 -0.7068  0.7234 -0.2966
    1phy    O01   18   3.790   1.005   2.690  0.0149  0.4790 -0.2059
    1phy    H01   19   3.859   1.013   2.754 -0.1728 -3.1799  0.7182
    1phy    C19   20   3.925   0.959   2.505 -0.4321 -0.3991 -0.3772
    1phy    C13   21   3.877   1.212   2.570  0.1898 -0.3507 -0.1415
    1phy     H3   22   3.899   1.253   2.468 -1.7665  0.4356 -0.2832
    1phy    O33   23   4.008   1.220   2.636 -0.2731  0.1778  0.0174
    1phy    H1B   24   4.053   1.301   2.624  0.7057 -0.2792  0.4925
    1phy    C12   25   3.783   1.321   2.636 -0.1864  0.1451 -0.2316
    1phy    O11   26   3.819   1.452   2.624 -0.3965  0.2584  0.0626
    1phy    H1A   27   3.907   1.444   2.657 -0.3758 -0.1922 -0.0926
    2phy    C35   28   3.881   1.155   1.566 -0.5870  0.1229  0.1771
    2phy    C33   29   4.015   1.191   1.504 -0.4481 -0.3398  0.7955
    2phy    C34   30   4.065   1.325   1.560 -0.1083  0.2104  0.2611
    2phy    C32   31   4.121   1.083   1.524  0.2356  0.3278 -0.1938
    2phy    C31   32   4.244   1.069   1.437 -0.0844 -0.0518  0.1913
    2phy    C30   33   4.340   0.965   1.495 -0.1063  0.2531  0.1342
    2phy    C28   34   4.476   0.935   1.426  0.4601 -0.0216  0.0782
    2phy    C29   35   4.558   0.893   1.542  0.2352 -0.4352  0.4045
    2phy    C27   36   4.476   0.831   1.311 -0.2160  0.2573 -0.4551
    2phy    C26   37   4.576   0.859   1.191  0.2684  0.0086  0.1422
    2phy    C25   38   4.586   0.753   1.081 -0.4212  0.4736  0.2122
    2phy    C23   39   4.700   0.783   0.976  0.1063  0.2617 -0.1782
    2phy    C24   40   4.777   0.659   0.940  0.1077  0.4507 -0.2108
    2phy    C22   41   4.642   0.857   0.850 -0.2449  0.2649 -0.4984
    2phy    C21   42   4.741   0.931   0.757  0.4571  0.0831  0.2834
    2phy    C20   43   4.661   0.986   0.633  0.4111 -0.3647  0.1982
    2phy    C18   44   4.753   1.041   0.510  0.0684  0.2504 -0.4415
    2phy    O01   45   4.839   1.146   0.566  0.3687 -0.3837  0.2415
    2phy    H01   46   4.790   1.218   0.601  1.8979 -0.2139  2.1802
    2phy    C19   47   4.654   1.105   0.415  0.3829 -0.4545  0.3454
    2phy    C13   48   4.849   0.938   0.431 -0.4243  0.2343 -0.0853
    2phy     H3   49   4.909   0.884   0.509  0.1006 -1.5885 -1.6797
    2phy    O33   50   4.794   0.824   0.373  0.0787  0.4002  0.0271
    2phy    H1B   51   4.780   0.841   0.282 -1.0170  1.3645  0.3534
    2phy    C12   52   4.988   0.974   0.356  0.1237 -0.1843  0.1930
    2phy    O11   53   5.073   1.056   0.428 -0.2634 -0.2214 -0.5095
    2phy    H1A   54   5.013   1.114   0.471  1.9241  0.9883  1.1588
    3phy    C35   55   5.091   4.610   1.084 -0.3468  0.2693 -0.5138
    3phy    C33   56   5.098   4.679   1.229 -0.3997  0.2384 -0.0471
    3phy    C34   57   5.240   4.661   1.270  0.2093  0.3198 -0.1380
    3phy    C32   58   5.069   4.827   1.223  0.6021 -0.1434  0.3064
    3phy    C31   59   4.927   4.872   1.266 -0.6450 -0.1088 -0.4380
    3phy    C30   60   4.914   5.017   1.228 -0.2570  0.1442 -0.4761
    3phy    C28   61   4.781   5.095   1.224  0.0203  0.2311  0.2651
    3phy    C29   62   4.710   5.114   1.358 -0.0705  0.3146  0.7655
    3phy    C27   63   4.796   5.222   1.137  0.2997 -0.2751  0.0698
    3phy    C26   64   4.686   5.256   1.028  0.0669  0.2118  0.0298
    3phy    C25   65   4.717   5.398   0.968 -0.1752  0.1860  0.2681
    3phy    C23   66   4.616   5.437   0.861 -0.1349 -0.6869 -0.3071
    3phy    C24   67   4.508   5.531   0.917 -0.3333  0.0700 -0.0095
    3phy    C22   68   4.701   5.509   0.758 -0.0238 -0.4395 -0.1612
    3phy    C21   69   4.651   5.486   0.616  0.7153  0.2755 -0.5633
    3phy    C20   70   4.743   5.565   0.519 -0.5928 -0.4092 -0.5681
    3phy    C18   71   4.707   5.581   0.366  0.0897  0.5923 -0.4554
    3phy    O01   72   4.674   5.458   0.307  0.5928  0.0185 -0.4641
    3phy    H01   73   4.746   5.401   0.321  1.3731  1.2645  0.8583
    3phy    C19   74   4.831   5.643   0.305 -0.5466 -0.5924 -0.0829
    3phy    C13   75   4.585   5.681   0.358  0.2102  0.2467 -0.0315
    3phy     H3   76   4.502   5.625   0.410  0.2501 -0.6356 -0.8934
    3phy    O33   77   4.584   5.799   0.440  0.2254 -0.0925 -0.3196
    3phy    H1B   78   4.666   5.845   0.438  0.4989 -0.5514  0.0340
    3phy    C12   79   4.493   5.707   0.232 -0.4521 -0.6580 -0.1611
    3phy    O11   80   4.487   5.599   0.145  0.3709 -0.4407 -0.3371
    3phy    H1A   81   4.509   5.522   0.194  1.2974  0.9344  1.5129
    4phy    C35   82   1.692   4.734   1.893  0.1964 -0.2282 -0.2072
    4phy    C33   83   1.656   4.666   1.757 -0.8161  0.5026  0.3973
    4phy    C34   84   1.692   4.516   1.771  0.4478  0.5834 -0.2464
    4phy    C32   85   1.510   4.683   1.723  0.2270 -0.0137 -0.5789
    4phy    C31   86   1.469   4.803   1.636 -0.3053  0.1411 -0.0707
    4phy    C30   87   1.329   4.793   1.567 -0.2632 -0.0762 -0.0115
    4phy    C28   88   1.222   4.896   1.620 -0.3119 -0.4555 -0.2363
    4phy    C29   89   1.234   5.032   1.544  0.3502  0.0905  0.3599
    4phy    C27   90   1.086   4.831   1.613  0.5613  0.5155  0.2684
    4phy    C26   91   1.002   4.875   1.735  0.1183  0.7414 -0.1902
    4phy    C25   92   0.860   4.832   1.727  0.4386 -0.1510 -0.4753
    4phy    C23   93   0.781   4.852   1.855  0.1409  0.7074 -0.6067
    4phy    C24   94   0.675   4.953   1.845  0.4055 -0.4963  0.4066
    4phy    C22   95   0.723   4.710   1.885 -0.0926 -0.5473 -0.0681
    4phy    C21   96   0.719   4.686   2.033  0.3635  0.1416  0.4939
    4phy    C20   97   0.684   4.534   2.043 -1.0545 -0.2810  0.1353
    4phy    C18   98   0.682   4.464   2.184 -0.6910 -0.2412 -0.7809
    4phy    O01   99   0.617   4.549   2.285  0.3521 -0.3072  0.3460
    4phy    H01  100   0.597   4.489   2.355 -2.1331  0.5618  0.4916
    4phy    C19  101   0.590   4.348   2.153  0.5861  0.4956 -0.1953
    4phy    C13  102   0.833   4.417   2.236 -0.2835  0.1476  0.2776
    4phy     H3  103   0.882   4.355   2.156 -0.9948  0.0408 -0.0862
    4phy    O33  104   0.820   4.322   2.346  0.0979 -0.3387  0.2152
    4phy    H1B  105   0.806   4.372   2.424 -0.0733  1.2797 -0.7899
    4phy    C12  106   0.935   4.526   2.279 -0.3342 -0.7770 -0.1529
    4phy    O11  107   0.887   4.633   2.360 -0.1639 -0.0923  0.2729
    4phy    H1A  108   0.813   4.663   2.310 -0.5481 -3.9252 -1.8376
    5phy    C35  109   4.836   0.421   1.322 -0.2170 -0.5232  0.7811
    5phy    C33  110   4.873   0.532   1.419  0.0960  0.3131 -0.5495
    5phy    C34  111   4.897   0.669   1.361  0.3306 -0.0312  0.2026
    5phy    C32  112   4.768   0.527   1.531  0.0688  0.5306 -0.0053
    5phy    C31  113   4.803   0.554   1.680  0.7721  0.2779  0.5647
    5phy    C30  114   4.683   0.526   1.769  0.4907  0.2488  0.2898
    5phy    C28  115   4.722   0.557   1.918 -0.2874  0.1577  0.0638
    5phy    C29  116   4.690   0.695   1.956 -0.2614 -0.5713 -0.0228
    5phy    C27  117   4.649   0.451   2.004 -0.1112 -0.3377 -0.2320
    5phy    C26  118   4.699   0.420   2.147  0.1439  0.1085 -0.1555
    5phy    C25  119   4.597   0.340   2.222  0.2327  0.4493  0.6056
    5phy    C23  120   4.640   0.287   2.362  0.7816 -0.4185  0.1066
    5phy    C24  121   4.643   0.389   2.479  0.4077 -0.2896  0.4361
    5phy    C22  122   4.532   0.189   2.400  0.3200  0.2778 -0.2696
    5phy    C21  123   4.593   0.063   2.470  0.5037 -0.4341  0.2559
    5phy    C20  124   4.488  -0.027   2.532 -0.5141  0.0413  0.2878
    5phy    C18  125   4.524  -0.140   2.636  0.5787  0.5463 -0.0297
    5phy    O01  126   4.610  -0.084   2.739  0.8258  0.0038  0.0485
    5phy    H01  127   4.561  -0.016   2.781  2.2705 -0.2167  2.2943
    5phy    C19  128   4.388  -0.173   2.707  0.1902 -0.1743  0.2007
    5phy    C13  129   4.599  -0.266   2.562 -0.3846 -0.2112 -0.8718
    5phy     H3  130   4.688  -0.226   2.506  0.4958 -1.6603 -0.5432
    5phy    O33  131   4.528  -0.328   2.460  0.1349 -0.2684  0.2626
    5phy    H1B  132   4.506  -0.262   2.396 -0.6920  0.2811  1.0896
    5phy    C12  133   4.671  -0.373   2.653  0.4105 -0.5341  0.1809
    5phy    O11  134   4.582  -0.453   2.728 -0.2392 -0.4722  0.4468
    5phy    H1A  135   4.544  -0.505   2.659  2.5681 -0.8088 -0.9991
    6phy    C35  136   0.710   1.845   1.154  0.3827 -0.3489  0.1424
    6phy    C33  137   0.594   1.889   1.245  0.1915 -0.5332  0.0836
    6phy    C34  138   0.639   1.852   1.384 -0.0514 -0.0472 -0.1256
    6phy    C32  139   0.560   2.036   1.228  0.1362 -0.6224 -0.9053
    6phy    C31  140   0.469   2.081   1.121  0.5206  0.0293 -0.2865
    6phy    C30  141   0.455   2.232   1.098 -0.6474 -0.1642  0.1384
    6phy    C28  142   0.354   2.263   0.987 -0.5921  0.2463  0.3610
    6phy    C29  143   0.212   2.267   1.040 -0.2097 -0.0904  0.1354
    6phy    C27  144   0.395   2.399   0.930  0.0852  0.1513 -0.2228
    6phy    C26  145   0.344   2.433   0.791 -0.3390  0.1934 -0.4364
    6phy    C25  146   0.373   2.581   0.752 -0.1720  0.3085  0.0086
    6phy    C23  147   0.299   2.616   0.628  0.3785 -0.1235  0.1791
    6phy    C24  148   0.218   2.739   0.656 -0.0035 -0.7710 -0.0877
    6phy    C22  149   0.397   2.626   0.511  0.0388 -0.1209  0.6539
    6phy    C21  150   0.368   2.544   0.386 -0.4752 -0.0364 -0.2339
    6phy    C20  151   0.476   2.558   0.276  0.4024  0.2338  0.2700
    6phy    C18  152   0.482   2.460   0.154  0.5520 -0.3321  0.0553
    6phy    O01  153   0.467   2.324   0.197 -0.1003  0.2957 -0.3167
    6phy    H01  154   0.387   2.317   0.246  0.0881  0.1923 -0.0238
    6phy    C19  155   0.626   2.460   0.098  0.2981 -0.4389  0.1408
    6phy    C13  156   0.386   2.494   0.032  0.4773  0.3989 -0.6491
    6phy     H3  157   0.286   2.493   0.081  0.9054  1.1038  0.2926
    6phy    O33  158   0.372   2.627  -0.009  0.2907 -0.5312  0.2376
    6phy    H1B  159   0.436   2.681   0.032  2.4174 -2.0319 -0.9109
    6phy    C12  160   0.347   2.406  -0.087  0.3525 -0.2693 -0.1351
    6phy    O11  161   0.371   2.270  -0.085 -0.4587  0.0245 -0.2942
    6phy    H1A  162   0.463   2.260  -0.071 -0.1860  0.6170 -1.5228
    7phy    C35  163   4.899   0.112   1.663 -0.1367  0.3383 -0.1741
    7phy    C33  164   4.937   0.120   1.807  0.2435  0.1421 -0.2293
    7phy    C34  165   4.993  -0.015   1.855 -0.9420 -0.2929  0.2269
    7phy    C32  166   5.027   0.239   1.832  0.0841 -0.0878  0.1827
    7phy    C31  167   5.025   0.299   1.973 -0.2761 -0.3221  0.1458
    7phy    C30  168   5.108   0.428   1.969  0.4549 -0.1766 -0.0410
    7phy    C28  169   5.164   0.491   2.103  0.0827  0.6170  0.4811
    7phy    C29  170   5.313   0.512   2.080  0.6762 -0.1305  0.2942
    7phy    C27  171   5.080   0.610   2.156 -0.0218 -0.0630  0.0061
    7phy    C26  172   5.078   0.614   2.312 -0.5521 -0.3725  0.0424
    7phy    C25  173   4.989   0.717   2.386 -0.0189 -0.2382 -0.2169
    7phy    C23  174   5.018   0.719   2.537  0.2151  0.0220 -0.7255
    7phy    C24  175   5.130   0.819   2.578 -0.2797 -0.0936 -0.0832
    7phy    C22  176   4.893   0.763   2.613 -0.0933 -0.3564 -0.3360
    7phy    C21  177   4.843   0.689   2.734 -0.0687 -0.7127  0.1258
    7phy    C20  178   4.703   0.742   2.767 -0.2257 -0.0669  0.0230
    7phy    C18  179   4.619   0.675   2.884  0.2479 -0.1455  0.6669
    7phy    O01  180   4.690   0.660   3.005 -0.4525  0.1995  0.1820
    7phy    H01  181   4.703   0.570   3.028  2.6430  0.1941 -1.0962
    7phy    C19  182   4.518   0.784   2.910 -0.1708  0.2773 -0.6092
    7phy    C13  183   4.550   0.536   2.852  0.7006 -0.2188  0.4367
    7phy     H3  184   4.511   0.541   2.747 -1.0010  2.2677  1.1102
    7phy    O33  185   4.430   0.507   2.922  0.4645  0.0391 -0.4625
    7phy    H1B  186   4.456   0.485   3.009 -0.5998  0.6516  0.0292
    7phy    C12  187   4.643   0.405   2.876 -0.2815 -0.3303 -0.6997
    7phy    O11  188   4.691   0.406   3.003 -0.2470  0.4189  0.1308
    7phy    H1A  189   4.724   0.321   3.023 -0.9655  0.5035  1.9024
    8phy    C35  190   5.127   0.839   1.617  0.1021  0.5080  0.2978
    8phy    C33  191   5.257   0.799   1.691  0.0427 -0.3156  0.1875
    8phy    C34  192   5.280   0.879   1.819 -0.3763 -0.3251  0.5585
    8phy    C32  193   5.284   0.648   1.690 -0.3943  0.2432  0.8144
    8phy    C31  194   5.424   0.605   1.641 -0.2290  0.1002 -0.0423
    8phy    C30  195   5.447   0.454   1.664  0.6087 -0.2719  0.2579
    8phy    C28  196   5.565   0.402   1.582 -0.5971  0.1762  0.2822
    8phy    C29  197   5.644   0.290   1.659 -0.6276 -0.7936 -0.5527
    8phy    C27  198   5.524   0.360   1.436 -0.4271  0.1332 -0.1467
    8phy    C26  199   5.640   0.376   1.330  0.9519  0.3130  0.1286
    8phy    C25  200   5.598   0.343   1.183 -0.1645  0.3797 -0.1575
    8phy    C23  201   5.711   0.376   1.087  0.1926  0.3114 -0.1923
    8phy    C24  202   5.788   0.256   1.050  0.2925  0.2204 -0.4698
    8phy    C22  203   5.651   0.444   0.962 -0.4374 -0.5095 -0.1440
    8phy    C21  204   5.721   0.574   0.913  0.1689  0.2986  0.6312
    8phy    C20  205   5.666   0.618   0.776 -0.4685  0.0073  0.6585
    8phy    C18  206   5.736   0.721   0.681 -0.3534  0.5071  0.5868
    8phy    O01  207   5.782   0.835   0.756  0.3123 -0.4235 -0.2854
    8phy    H01  208   5.720   0.875   0.813  1.6989  0.0750  0.9261
    8phy    C19  209   5.612   0.769   0.608  0.2272  0.6718  0.5619
    8phy    C13  210   5.860   0.662   0.599  0.5411  0.0228 -0.1331
    8phy     H3  211   5.930   0.634   0.681  0.7040  1.3399  0.2073
    8phy    O33  212   5.838   0.526   0.547 -0.0938 -0.6023 -0.5498
    8phy    H1B  213   5.789   0.526   0.467  0.4302  0.0881 -0.8731
    8phy    C12  214   5.972   0.745   0.541 -0.1297  0.2221  0.6588
    8phy    O11  215   5.988   0.877   0.584  0.3506  0.4318  0.2802
    8phy    H1A  216   5.917   0.892   0.643  0.0067 -0.1518  0.0332
    9phy    C35  217   3.568   0.902   1.999 -0.3269  0.0756  0.3660
    9phy    C33  218   3.714   0.871   1.981 -0.1815  0.3159  0.0848
    9phy    C34  219   3.742   0.800   1.847  0.4677 -0.0160 -0.0354
    9phy    C32  220   3.796   0.994   2.028 -0.0852  0.0007 -0.1769
    9phy    C31  221   3.944   0.975   2.044 -0.0706 -0.4823  0.2525
    9phy    C30  222   4.017   1.103   2.075 -0.6031 -0.4334 -0.4064
    9phy    C28  223   4.169   1.091   2.076 -0.0821 -0.4707  0.1068
    9phy    C29  224   4.224   1.125   1.937  0.0725 -0.0145 -0.7122
    9phy    C27  225   4.235   1.191   2.178 -0.0453  0.1340  0.0274
    9phy    C26  226   4.238   1.140   2.321  0.0728 -0.3762 -0.6555
    9phy    C25  227   4.312   1.223   2.424 -0.4815 -0.3321 -0.5109
    9phy    C23  228   4.377   1.143   2.542  0.1062 -0.2519  0.4033
    9phy    C24  229   4.517   1.085   2.511 -0.1582 -0.0778  0.0419
    9phy    C22  230   4.384   1.241   2.658  0.3201 -0.1964 -0.2734
    9phy    C21  231   4.374   1.171   2.794  0.2981  0.1191 -0.0087
    9phy    C20  232   4.385   1.267   2.911 -0.5106  0.1395  0.1875
    9phy    C18  233   4.391   1.214   3.063  0.8064  0.9334  0.1757
    9phy    O01  234   4.492   1.115   3.081  0.3131  0.4875  0.2641
    9phy    H01  235   4.454   1.052   3.139 -0.2563  1.2795  0.7758
    9phy    C19  236   4.437   1.345   3.135  0.2904 -0.0877  0.1200
    9phy    C13  237   4.257   1.144   3.111  0.0191 -0.4648 -0.2050
    9phy     H3  238   4.229   1.060   3.042  2.5367 -1.8296  0.3145
    9phy    O33  239   4.142   1.227   3.104  0.6256  0.2427 -0.1216
    9phy    H1B  240   4.162   1.318   3.096  1.0016  0.1218 -0.6256
    9phy    C12  241   4.265   1.062   3.251 -0.0430 -0.0932 -0.9073
    9phy    O11  242   4.367   0.970   3.253  0.3040  0.8880  0.7222
    9phy    H1A  243   4.374   0.921   3.333  0.2821 -0.4265 -0.0532
   10phy    C35  244   4.983   1.024   1.257 -0.4205  0.6047  0.0077
   10phy    C33  245   4.996   1.158   1.323 -0.1469 -0.3091  0.1120
   10phy    C34  246   4.908   1.176   1.442 -0.0465  0.3210  0.0085
   10phy    C32  247   5.142   1.205   1.347  0.4211 -0.6576 -0.1532
   10phy    C31  248   5.168   1.357   1.322 -0.0592 -0.3663 -0.2261
   10phy    C30  249   5.320   1.396   1.322 -0.1639  0.2626  0.1340
   10phy    C28  250   5.355   1.546   1.312  0.3026  0.1177  0.4218
   10phy    C29  251   5.471   1.580   1.406 -0.8368 -0.0172  0.0066
   10phy    C27  252   5.392   1.608   1.175 -0.2703 -0.1396 -0.2839
   10phy    C26  253   5.266   1.666   1.111 -0.3016  0.2772  0.0272
   10phy    C25  254   5.304   1.730   0.977  0.1396 -0.0211  0.1071
   10phy    C23  255   5.198   1.818   0.909 -0.2893  0.6142 -0.1896
   10phy    C24  256   5.247   1.962   0.925  0.5474 -0.2044 -0.3249
   10phy    C22  257   5.180   1.789   0.760 -0.0111  0.5984 -0.5863
   10phy    C21  258   5.089   1.671   0.735  0.0113  0.3269 -0.1763
   10phy    C20  259   5.068   1.615   0.590 -0.3106 -0.0803 -0.1420
   10phy    C18  260   4.964   1.499   0.567  0.2916  0.8714  0.4490
   10phy    O01  261   4.983   1.394   0.668 -0.1423  0.0937 -0.2685
   10phy    H01  262   5.068   1.359   0.647 -0.0036 -0.8174  1.5830
   10phy    C19  263   5.001   1.435   0.433  0.2446  0.7917  0.1866
   10phy    C13  264   4.809   1.549   0.566  0.0922  0.4294 -0.0955
   10phy     H3  265   4.796   1.600   0.665 -0.4482 -0.3631  0.2460
   10phy    O33  266   4.759   1.658   0.485  0.0122  0.1207  0.6799
   10phy    H1B  267   4.716   1.624   0.409  1.7508 -1.7903  0.4512
   10phy    C12  268   4.690   1.453   0.596  0.1190 -0.4159 -0.3776
   10phy    O11  269   4.724   1.334   0.671 -0.1985  0.0035  0.6389
   10phy    H1A  270   4.811   1.346   0.703  0.6034 -0.4094 -1.2655
   11phy    C35  271   0.262   2.360   2.405  0.1731  0.0653  0.2381
   11phy    C33  272   0.134   2.343   2.316 -0.7274 -0.1362 -0.6219
   11phy    C34  273   0.104   2.475   2.236  0.4149 -0.2014 -0.1509
   11phy    C32  274   0.156   2.209   2.253 -0.2014 -0.1668  0.4111
   11phy    C31  275   0.032   2.133   2.208 -0.0926 -0.0872 -0.2091
   11phy    C30  276   0.069   1.997   2.160 -0.0353 -0.2122 -0.0110
   11phy    C28  277  -0.033   1.917   2.071 -0.6890  0.3434  0.4830
   11phy    C29  278   0.019   1.901   1.926  0.3401 -0.2503 -0.2251
   11phy    C27  279  -0.034   1.772   2.124 -0.2247 -0.5525  0.0247
   11phy    C26  280  -0.175   1.719   2.159  0.7124  0.1289 -0.3184
   11phy    C25  281  -0.173   1.571   2.184  0.5431  0.3737  0.6742
   11phy    C23  282  -0.301   1.527   2.260  0.6000  0.2422 -0.2559
   11phy    C24  283  -0.418   1.490   2.168  0.0438  0.7134  0.0369
   11phy    C22  284  -0.260   1.403   2.348 -0.3274 -0.3625  0.0424
   11phy    C21  285  -0.291   1.408   2.497 -0.1047  0.4227 -0.3830
   11phy    C20  286  -0.231   1.302   2.591 -0.1554  0.2697 -0.1638
   11phy    C18  287  -0.271   1.293   2.745  0.4143  0.0362  0.0419
   11phy    O01  288  -0.412   1.270   2.756 -0.2888  0.0072 -0.2004
   11phy    H01  289  -0.427   1.214   2.829 -0.8225 -0.2918 -0.5373
   11phy    C19  290  -0.214   1.154   2.774  0.0430  0.6575 -0.3585
   11phy    C13  291  -0.213   1.407   2.839  0.0346 -0.5979  0.1119
   11phy     H3  292  -0.111   1.435   2.803 -0.7306  0.9592 -0.9399
   11phy    O33  293  -0.185   1.361   2.971  0.1579  0.0395  0.0896
   11phy    H1B  294  -0.131   1.417   3.023 -1.2466  0.7887  0.7869
   11phy    C12  295  -0.300   1.539   2.855  0.3539 -0.2436 -0.2131
   11phy    O11  296  -0.436   1.522   2.866  0.0567 -0.0883 -0.7743
   11phy    H1A  297  -0.448   1.443   2.817  2.6392  0.2408 -2.1888
   12phy    C35  298   1.300   1.575   2.269 -0.1144  0.1037  0.5760
   12phy    C33  299   1.216   1.493   2.177  0.0984 -0.1752  0.2586
   12phy    C34  300   1.294   1.389   2.093 -0.0961 -0.2902 -0.1248
   12phy    C32  301   1.117   1.426   2.269 -0.7751  0.3598 -0.5665
   12phy    C31  302   0.966   1.427   2.236 -0.3381 -0.1853 -0.4721
   12phy    C30  303   0.873   1.339   2.324 -0.2501  0.0165 -0.0845
   12phy    C28  304   0.722   1.352   2.299  0.5099 -0.1555 -0.4247
   12phy    C29  305   0.673   1.268   2.182 -0.6460  0.1457  0.4933
   12phy    C27  306   0.644   1.303   2.420 -0.1313 -0.0649 -0.0311
   12phy    C26  307   0.532   1.395   2.462  0.7072 -0.4804  0.4571
   12phy    C25  308   0.418   1.338   2.551 -0.5192 -0.0592  0.2584
   12phy    C23  309   0.311   1.438   2.601 -0.4040 -0.1904 -0.0660
   12phy    C24  310   0.208   1.484   2.497 -0.7213  0.0391  0.1554
   12phy    C22  311   0.243   1.376   2.731 -0.2838 -0.3208  0.6036
   12phy    C21  312   0.190   1.462   2.844 -0.6945  0.2094 -0.5757
   12phy    C20  313   0.168   1.376   2.966  0.1239 -0.0042 -0.3406
   12phy    C18  314   0.117   1.438   3.104 -0.4470  0.4498 -0.1428
   12phy    O01  315   0.005   1.523   3.078  0.1143 -0.4057 -0.0788
   12phy    H01  316   0.038   1.598   3.033  0.2759  0.0462  0.7596
   12phy    C19  317   0.069   1.308   3.171 -0.1372  0.1841  0.2036
   12phy    C13  318   0.236   1.520   3.173 -0.6206 -0.2268 -0.3008
   12phy     H3  319   0.282   1.589   3.098  0.6987 -0.1739  0.5274
   12phy    O33  320   0.349   1.431   3.199  0.0907 -0.0543  0.2668
   12phy    H1B  321   0.320   1.374   3.268 -0.4058  1.2028  1.1242
   12phy    C12  322   0.201   1.595   3.313 -0.5959  0.1921  0.3632
   12phy    O11  323   0.080   1.672   3.314 -0.8265 -0.0408 -0.1252
   12phy    H1A  324   0.103   1.746   3.367 -0.9811 -0.5152  0.6176
   13phy    C35  325   4.412   2.660   1.286 -0.2887 -0.6130 -0.0268
   13phy    C33  326   4.421   2.522   1.346 -0.1710  0.0922 -0.3466
   13phy    C34  327   4.351   2.419   1.257 -0.1824  0.3877 -0.0981
   13phy    C32  328   4.568   2.479   1.364  0.1031 -0.2625  0.0191
   13phy    C31  329   4.614   2.462   1.509  0.5926 -0.4457 -0.4254
   13phy    C30  330   4.765   2.439   1.532 -0.3745  0.0046 -0.4278
   13phy    C28  331   4.819   2.416   1.676  0.3754 -0.5400  0.4473
   13phy    C29  332   4.943   2.328   1.665 -0.0148 -0.5164  0.4083
   13phy    C27  333   4.850   2.558   1.740 -0.1219  0.0690  0.0855
   13phy    C26  334   4.839   2.549   1.897 -0.0388 -0.2824 -0.3058
   13phy    C25  335   4.868   2.688   1.963  0.7086  0.1731  0.0375
   13phy    C23  336   4.869   2.682   2.116  0.6573 -0.8979 -0.1255
   13phy    C24  337   4.929   2.811   2.169  0.2625 -0.0298  0.2391
   13phy    C22  338   4.727   2.678   2.178 -0.1338 -0.5627 -0.1745
   13phy    C21  339   4.720   2.614   2.318 -0.5937 -0.6421 -0.6040
   13phy    C20  340   4.575   2.617   2.370  0.4625  0.2185  0.0666
   13phy    C18  341   4.539   2.590   2.522  0.1479  0.2754  0.0948
   13phy    O01  342   4.600   2.683   2.606 -0.4107 -0.6262 -0.5125
   13phy    H01  343   4.674   2.653   2.655 -1.3218  1.0729  2.1941
   13phy    C19  344   4.392   2.626   2.517 -0.1675  0.0034  0.0988
   13phy    C13  345   4.569   2.439   2.578  0.3264 -0.1889 -0.3928
   13phy     H3  346   4.669   2.398   2.549 -0.6975 -2.8552 -0.4671
   13phy    O33  347   4.483   2.341   2.514 -0.0860 -0.5084 -0.2518
   13phy    H1B  348   4.514   2.255   2.535  1.2443 -0.0924 -0.3560
   13phy    C12  349   4.565   2.421   2.738 -0.6749  0.1107  0.0430
   13phy    O11  350   4.605   2.297   2.785 -0.4599 -0.1733  0.3553
   13phy    H1A  351   4.683   2.273   2.738 -0.3349  3.3618 -1.6055
   14phy    C35  352   1.206   3.611   1.304 -0.4164  0.0771  0.2447
   14phy    C33  353   1.052   3.621   1.302 -0.9521 -0.0999  0.1127
   14phy    C34  354   0.988   3.535   1.415 -0.3553  0.2188  0.2294
   14phy    C32  355   1.008   3.764   1.308  0.1658 -0.2069  0.4402
   14phy    C31  356   0.882   3.795   1.221 -0.4581 -0.3090 -0.5312
   14phy    C30  357   0.845   3.944   1.218 -0.2029  0.0459  0.1237
   14phy    C28  358   0.711   3.968   1.139  0.2192 -0.1207  0.1329
   14phy    C29  359   0.614   4.055   1.225 -0.4439 -0.1957  0.1004
   14phy    C27  360   0.739   4.024   0.999  0.5237  0.6583  0.6503
   14phy    C26  361   0.638   3.993   0.887  0.5237  0.0544  0.5225
   14phy    C25  362   0.660   4.039   0.746 -0.2256  0.0557 -0.6545
   14phy    C23  363   0.552   3.994   0.646  0.5251 -0.0553  0.4296
   14phy    C24  364   0.450   4.101   0.614 -0.3314 -0.0896 -0.2870
   14phy    C22  365   0.618   3.959   0.511 -0.2086  0.4240  0.0570
   14phy    C21  366   0.596   3.810   0.487 -0.0974  0.0660 -0.2540
   14phy    C20  367   0.675   3.750   0.371  0.6247 -0.3919  0.1058
   14phy    C18  368   0.636   3.608   0.322  0.4681  0.5699 -0.0920
   14phy    O01  369   0.649   3.520   0.434  0.0092 -0.1381 -0.2016
   14phy    H01  370   0.740   3.521   0.458 -0.0969  1.6028  0.2770
   14phy    C19  371   0.745   3.565   0.219  0.1579 -0.6839  0.4812
   14phy    C13  372   0.483   3.593   0.266  0.8559  0.1717  0.3855
   14phy     H3  373   0.416   3.613   0.354 -0.8732 -2.3253 -0.2996
   14phy    O33  374   0.438   3.701   0.187 -0.7249  0.0615  0.3300
   14phy    H1B  375   0.518   3.742   0.159 -1.3140  0.8216 -0.2823
   14phy    C12  376   0.403   3.454   0.246 -0.6420 -0.5369  0.1797
   14phy    O11  377   0.410   3.402   0.113 -0.0579  0.4698 -0.2504
   14phy    H1A  378   0.407   3.477   0.057  1.0923 -0.1204 -1.1606
   15phy    C35  379   0.927   4.088   1.927 -0.6842 -0.4345  0.2802
   15phy    C33  380   0.886   4.073   1.785  0.2939  0.0439 -0.0413
   15phy    C34  381   0.986   3.988   1.709  0.3516 -0.0145 -0.1620
   15phy    C32  382   0.748   4.010   1.775  0.1122  0.5918 -0.2391
   15phy    C31  383   0.626   4.106   1.762 -0.4911  0.0278  0.2918
   15phy    C30  384   0.493   4.022   1.751 -0.2811  0.2693 -0.0452
   15phy    C28  385   0.362   4.108   1.750 -0.6086  0.0720 -0.0674
   15phy    C29  386   0.292   4.092   1.611 -0.4621 -0.1233  0.3333
   15phy    C27  387   0.261   4.066   1.862 -0.4675 -0.2668 -0.7910
   15phy    C26  388   0.226   4.173   1.970  0.2576  0.5792  0.0637
   15phy    C25  389   0.122   4.125   2.068 -0.4940 -0.4583 -0.6230
   15phy    C23  390   0.104   4.225   2.186  0.3198  0.1660 -0.0601
   15phy    C24  391  -0.037   4.259   2.218 -0.0354 -0.4377  0.6533
   15phy    C22  392   0.185   4.179   2.311 -0.7233 -0.0576 -0.3905
   15phy    C21  393   0.227   4.287   2.415 -0.5457 -0.4306 -0.2293
   15phy    C20  394   0.339   4.238   2.507  0.1182 -0.0813  0.4781
   15phy    C18  395   0.390   4.329   2.623  1.0211  0.5106  0.8594
   15phy    O01  396   0.282   4.372   2.708  0.2394 -0.5538  0.0856
   15phy    H01  397   0.230   4.298   2.732 -1.2625  0.0901 -1.0601
   15phy    C19  398   0.462   4.220   2.698 -0.3557  0.0815 -0.1664
   15phy    C13  399   0.475   4.456   2.568 -0.4427  0.2374 -0.0828
   15phy     H3  400   0.422   4.517   2.491 -0.4369  0.0475 -0.2365
   15phy    O33  401   0.591   4.414   2.490  0.2657 -0.2778 -0.6303
   15phy    H1B  402   0.664   4.397   2.546  0.6100  1.7294 -0.3862
   15phy    C12  403   0.522   4.565   2.674  0.5280 -0.4271  0.4902
   15phy    O11  404   0.425   4.617   2.762  0.5531  0.0214 -0.2174
   15phy    H1A  405   0.347   4.564   2.757  1.5598 -1.5250 -0.1431
   16phy    C35  406   4.694   4.935   2.193  0.5381  0.7123 -0.2176
   16phy    C33  407   4.828   5.005   2.184 -0.6851  0.0966 -0.5264
   16phy    C34  408   4.798   5.153   2.166 -0.3207 -0.0312  0.0657
   16phy    C32  409   4.911   4.991   2.314 -0.4444  0.3466  0.1351
   16phy    C31  410   5.010   4.871   2.315 -0.0552  0.7709 -0.0176
   16phy    C30  411   5.127   4.896   2.415  0.1108  0.0417 -0.3028
   16phy    C28  412   5.214   4.767   2.421 -0.4735 -0.1069  0.0350
   16phy    C29  413   5.356   4.813   2.413  0.4518  0.8014  0.0013
   16phy    C27  414   5.191   4.683   2.550 -0.0291 -0.5274 -0.0076
   16phy    C26  415   5.068   4.588   2.551  0.2949  0.6831  0.2214
   16phy    C25  416   5.078   4.468   2.643 -0.6227  0.6567 -0.0589
   16phy    C23  417   4.945   4.393   2.679  0.0721  0.2653 -0.2410
   16phy    C24  418   4.943   4.255   2.613 -0.0223  0.5158 -0.7160
   16phy    C22  419   4.937   4.376   2.831  0.0016  0.5065 -0.4697
   16phy    C21  420   4.853   4.478   2.908  0.3778 -0.4679  0.7528
   16phy    C20  421   4.858   4.431   3.055  0.1323  0.5086  0.3600
   16phy    C18  422   4.761   4.475   3.175  0.0757  0.1000 -0.2506
   16phy    O01  423   4.632   4.478   3.118 -0.0898  0.4481  0.2260
   16phy    H01  424   4.616   4.560   3.076 -2.1887  0.1335  0.3150
   16phy    C19  425   4.760   4.364   3.282 -0.0777  0.4267 -0.0846
   16phy    C13  426   4.806   4.619   3.235 -0.0314 -0.3269 -0.6928
   16phy     H3  427   4.822   4.691   3.150  1.2593 -0.7752 -0.8561
   16phy    O33  428   4.941   4.610   3.288  0.5298 -0.3567 -0.0245
   16phy    H1B  429   4.994   4.677   3.248 -0.2612 -0.0760 -0.6476
   16phy    C12  430   4.715   4.711   3.331  0.5462 -0.6661 -0.2660
   16phy    O11  431   4.751   4.852   3.338  0.5138 -0.1328  0.2189
   16phy    H1A  432   4.842   4.868   3.357  0.5323 -1.1353  1.0684
   17phy    C35  433   4.066   4.519   1.349  0.4195 -0.2221  0.0757
   17phy    C33  434   3.964   4.501   1.460  0.0907  0.3312  0.5579
   17phy    C34  435   3.868   4.610   1.461  0.1009 -0.1785 -0.1762
   17phy    C32  436   3.892   4.367   1.427  0.4401 -0.2809 -0.1562
   17phy    C31  437   3.836   4.283   1.547 -0.5147 -0.2296 -0.2158
   17phy    C30  438   3.760   4.163   1.489  0.2055 -0.2192 -0.1112
   17phy    C28  439   3.716   4.069   1.601  0.5703  0.0067 -0.4882
   17phy    C29  440   3.587   4.000   1.560  0.2016 -0.0943  0.4556
   17phy    C27  441   3.818   3.967   1.647 -0.2265  0.1485  0.0745
   17phy    C26  442   3.827   3.938   1.794 -0.9870  0.4192 -0.1547
   17phy    C25  443   3.964   3.873   1.833 -0.1889 -0.0965 -0.2435
   17phy    C23  444   4.005   3.878   1.980  0.1951 -0.0986  0.6187
   17phy    C24  445   3.991   3.736   2.046  0.2293  0.1510  0.1281
   17phy    C22  446   4.145   3.928   2.008  0.6968  0.2596 -0.2328
   17phy    C21  447   4.160   4.018   2.132  0.0812 -0.4397 -0.6909
   17phy    C20  448   4.305   4.035   2.175  0.1322  0.3923  0.3542
   17phy    C18  449   4.349   4.089   2.316  0.4186 -0.0804  0.4806
   17phy    O01  450   4.265   4.044   2.426  0.1173  0.4500  0.3462
   17phy    H01  451   4.307   3.974   2.473  1.4403  2.1181  1.7630
   17phy    C19  452   4.491   4.024   2.323 -0.4114 -0.5446  0.0449
   17phy    C13  453   4.358   4.253   2.325  0.1136  0.1809 -0.2535
   17phy     H3  454   4.422   4.292   2.242  0.3080 -0.1354 -0.2519
   17phy    O33  455   4.433   4.292   2.442 -0.6981  0.0071  0.4771
   17phy    H1B  456   4.429   4.384   2.458 -1.4149  0.2767 -1.0488
   17phy    C12  457   4.223   4.335   2.326  0.2507  0.0927 -0.3445
   17phy    O11  458   4.148   4.362   2.439 -0.1026 -0.0676 -0.4377
   17phy    H1A  459   4.125   4.281   2.478  0.7030  0.0612  0.3447
   18phy    C35  460   0.339   2.880   1.063  0.1279 -0.0181  0.0871
   18phy    C33  461   0.486   2.924   1.077  0.1001  0.4831 -0.3036
   18phy    C34  462   0.569   2.801   1.027 -0.6014 -0.1407 -0.1135
   18phy    C32  463   0.516   3.054   1.000 -0.4139 -0.1132  0.2045
   18phy    C31  464   0.502   3.189   1.074 -0.7568 -0.1283  0.8110
   18phy    C30  465   0.520   3.314   0.982 -0.4827  0.3430  0.1689
   18phy    C28  466   0.484   3.448   1.052 -0.1493  0.2853  0.1930
   18phy    C29  467   0.609   3.489   1.141 -0.3439 -0.0622  0.1965
   18phy    C27  468   0.468   3.554   0.947  0.3773  0.1629 -0.3445
   18phy    C26  469   0.319   3.599   0.937  0.1064 -0.0539 -0.1382
   18phy    C25  470   0.309   3.722   0.843 -0.2581  0.2927 -0.0694
   18phy    C23  471   0.168   3.747   0.789  1.1166 -0.4542 -0.2799
   18phy    C24  472   0.140   3.900   0.800  1.0593  0.0430  0.2261
   18phy    C22  473   0.149   3.693   0.644 -0.8085  0.4258  0.4934
   18phy    C21  474   0.020   3.622   0.605 -0.2439  0.0222  0.0324
   18phy    C20  475   0.035   3.589   0.456 -0.2542 -0.0362 -0.4485
   18phy    C18  476  -0.083   3.513   0.381 -0.2216  0.0672  0.1960
   18phy    O01  477  -0.116   3.394   0.454 -0.1607 -0.2861 -0.1164
   18phy    H01  478  -0.208   3.379   0.448 -0.1217 -0.4935 -0.2168
   18phy    C19  479  -0.016   3.462   0.250  0.1815  0.3494 -0.1399
   18phy    C13  480  -0.219   3.591   0.353 -0.0406  0.4126 -0.0514
   18phy     H3  481  -0.259   3.622   0.453  0.7097  0.2977  0.2905
   18phy    O33  482  -0.205   3.724   0.292  0.7510 -0.3395 -0.1237
   18phy    H1B  483  -0.121   3.760   0.314 -0.2011  1.3550  0.9670
   18phy    C12  484  -0.362   3.531   0.328 -0.0193  0.1310  0.0609
   18phy    O11  485  -0.378   3.400   0.379 -0.0322  0.7920  0.2497
   18phy    H1A  486  -0.469   3.378   0.377 -0.0889  1.0604 -0.5298
   19phy    C35  487   0.043   4.450   1.613  0.0133  0.3897  0.5021
   19phy    C33  488  -0.037   4.320   1.632 -0.4001 -0.1873  0.4455
   19phy    C34  489  -0.076   4.319   1.779  0.3828  0.0865  0.0229
   19phy    C32  490  -0.156   4.296   1.536 -0.5130  0.0053 -0.0168
   19phy    C31  491  -0.148   4.171   1.447 -0.0889 -0.0768 -0.5961
   19phy    C30  492  -0.253   4.180   1.334 -0.0179  0.5371  0.1887
   19phy    C28  493  -0.265   4.055   1.242 -0.2489  0.5809 -0.4571
   19phy    C29  494  -0.338   3.935   1.298  0.1891  0.3167 -0.1555
   19phy    C27  495  -0.314   4.090   1.106 -0.0098 -0.3662  0.7795
   19phy    C26  496  -0.235   4.028   0.992  0.3987 -0.4995 -0.4864
   19phy    C25  497  -0.311   4.035   0.851  0.4331  0.0169 -0.2927
   19phy    C23  498  -0.254   3.949   0.734  0.6659  0.0419  0.0306
   19phy    C24  499  -0.340   3.830   0.724 -0.4070  0.3836 -0.0671
   19phy    C22  500  -0.265   4.020   0.596  0.2459  0.6801  0.6785
   19phy    C21  501  -0.127   4.054   0.537 -0.1262 -0.8003 -0.4852
   19phy    C20  502  -0.128   4.075   0.387  0.1052  0.4207  0.6663
   19phy    C18  503   0.003   4.095   0.296  0.1973  0.0103 -0.2471
   19phy    O01  504   0.075   4.210   0.341 -0.1404 -0.4206 -0.0862
   19phy    H01  505   0.018   4.284   0.354  0.8314  0.3416 -0.0698
   19phy    C19  506  -0.048   4.136   0.156  0.4238  0.6993  0.7109
   19phy    C13  507   0.098   3.965   0.297 -0.3222  0.2257  0.0861
   19phy     H3  508   0.109   3.940   0.406  0.4891  1.0060  0.1873
   19phy    O33  509   0.040   3.835   0.255  0.0249  0.2727 -0.1791
   19phy    H1B  510   0.033   3.826   0.162 -0.4579  0.5366 -0.1690
   19phy    C12  511   0.255   3.967   0.283 -0.1605  0.1528  0.3903
   19phy    O11  512   0.302   3.928   0.154 -0.1261  0.3022 -0.3931
   19phy    H1A  513   0.362   3.857   0.166  0.0858 -0.0769 -3.0492
   20phy    C35  514   3.889   0.107   1.684  0.0790  0.7201 -0.1568
   20phy    C33  515   3.916   0.244   1.623 -0.0931  0.0643  0.0491
   20phy    C34  516   3.809   0.274   1.514  0.0252  0.1152 -0.6300
   20phy    C32  517   3.921   0.366   1.725  0.0107  0.4535 -0.2881
   20phy    C31  518   4.069   0.408   1.763 -0.4725  0.3493 -0.4211
   20phy    C30  519   4.072   0.516   1.872  0.2123 -0.0784  0.2290
   20phy    C28  520   4.211   0.567   1.919 -0.2556  0.3054 -0.1437
   20phy    C29  521   4.264   0.682   1.828  0.4422  0.5012 -0.0509
   20phy    C27  522   4.179   0.637   2.053  0.0846  0.1536  0.3911
   20phy    C26  523   4.251   0.588   2.180 -0.0570 -0.4085 -0.1772
   20phy    C25  524   4.253   0.697   2.286 -0.7703 -0.4434 -0.1018
   20phy    C23  525   4.354   0.668   2.396 -0.3039 -0.0227  0.4427
   20phy    C24  526   4.495   0.712   2.353  0.2437 -0.3075  0.3427
   20phy    C22  527   4.316   0.744   2.525 -0.3623 -0.4017 -0.1043
   20phy    C21  528   4.231   0.653   2.617 -0.0617  0.6311  0.4131
   20phy    C20  529   4.185   0.707   2.750 -0.2262 -0.1482  0.6600
   20phy    C18  530   4.118   0.615   2.854  0.1815  0.5791  0.0372
   20phy    O01  531   4.192   0.497   2.885  0.5187 -0.7599  0.1383
   20phy    H01  532   4.284   0.512   2.891  0.4030  0.1591 -0.1950
   20phy    C19  533   4.132   0.700   2.980 -0.2625  0.2436 -0.0409
   20phy    C13  534   3.962   0.568   2.835  0.0740  0.7276  0.5278
   20phy     H3  535   3.897   0.658   2.824  1.2713  1.4515 -0.9050
   20phy    O33  536   3.905   0.503   2.945  0.1856  0.1343  0.1126
   20phy    H1B  537   3.948   0.420   2.941 -0.1174 -0.0100 -0.2180
   20phy    C12  538   3.927   0.468   2.717  0.1355 -0.3466 -0.6036
   20phy    O11  539   3.798   0.468   2.673 -0.3801 -0.2872  0.3846
   20phy    H1A  540   3.746   0.431   2.741 -0.5422 -2.5988 -0.8979
   21phy    C35  541   0.216   3.627   1.373  0.1691  0.1709  0.0677
   21phy    C33  542   0.133   3.754   1.400 -0.7663  0.4530  0.2857
   21phy    C34  543   0.077   3.768   1.541  0.0529 -0.6985 -0.1629
   21phy    C32  544   0.212   3.872   1.344  0.0520  0.0002 -0.2662
   21phy    C31  545   0.134   3.979   1.266 -0.4509  0.5437 -0.1506
   21phy    C30  546   0.237   4.084   1.210 -0.0843  0.0638 -0.6323
   21phy    C28  547   0.176   4.210   1.154  0.1476 -0.0579 -0.4979
   21phy    C29  548   0.150   4.318   1.264 -0.5189  0.2320  0.7093
   21phy    C27  549   0.269   4.259   1.038 -0.1973 -0.0137  0.9224
   21phy    C26  550   0.190   4.324   0.921  0.1409 -0.2943  0.2394
   21phy    C25  551   0.284   4.385   0.814  0.6573  0.3014 -0.3534
   21phy    C23  552   0.218   4.472   0.706  0.0920  1.0663  0.3479
   21phy    C24  553   0.188   4.612   0.746 -0.1077 -0.2439  0.0953
   21phy    C22  554   0.318   4.486   0.590 -0.0243 -0.1119 -0.0158
   21phy    C21  555   0.267   4.446   0.453  0.4265 -0.0608  0.8921
   21phy    C20  556   0.370   4.461   0.344  0.7520 -1.1789  0.0190
   21phy    C18  557   0.336   4.423   0.196  0.6527  0.2375 -0.0844
   21phy    O01  558   0.286   4.287   0.199  0.5298  0.4329 -0.4934
   21phy    H01  559   0.218   4.283   0.264 -0.6718  1.5189 -1.6120
   21phy    C19  560   0.476   4.419   0.138  0.2851  0.3764  0.2384
   21phy    C13  561   0.236   4.524   0.117 -0.0859 -0.3406 -0.2962
   21phy     H3  562   0.147   4.517   0.185  0.8985 -3.5049  0.8855
   21phy    O33  563   0.255   4.667   0.118  0.1105  0.0648  0.1789
   21phy    H1B  564   0.282   4.700   0.034  1.6460  2.2961  1.4624
   21phy    C12  565   0.144   4.487  -0.009  0.4157  0.2345 -0.2812
   21phy    O11  566   0.186   4.534  -0.131 -0.2555 -0.4702 -0.4075
   21phy    H1A  567   0.125   4.508  -0.198 -0.5192  0.4103 -0.5200
   22phy    C35  568   2.481   4.657   1.489 -0.0573 -0.0182 -0.4461
   22phy    C33  569   2.542   4.561   1.587  0.1133  0.7037  0.1188
   22phy    C34  570   2.481   4.612   1.718  0.1565  0.4579  0.3044
   22phy    C32  571   2.509   4.412   1.567 -0.2698  0.0131 -0.1111
   22phy    C31  572   2.609   4.333   1.480  0.0217  0.5203 -0.6614
   22phy    C30  573   2.563   4.184   1.486 -0.1859 -0.1479  0.3500
   22phy    C28  574   2.673   4.087   1.443 -0.0497  0.3397  0.0113
   22phy    C29  575   2.709   3.990   1.559  0.3169  0.0694  0.3400
   22phy    C27  576   2.644   4.007   1.310  0.3715  0.3339  0.2712
   22phy    C26  577   2.732   4.023   1.186 -0.2410 -0.4408 -0.1226
   22phy    C25  578   2.671   3.976   1.053  0.2777  0.0769  0.2313
   22phy    C23  579   2.743   4.018   0.924  0.2246 -0.0540  0.5738
   22phy    C24  580   2.890   3.970   0.902  0.5349  0.6875  0.4072
   22phy    C22  581   2.656   3.977   0.803 -0.2396  0.3975 -0.1480
   22phy    C21  582   2.657   4.054   0.671  0.2635  0.3595 -0.1688
   22phy    C20  583   2.573   3.980   0.562 -0.0305 -0.2215 -0.1368
   22phy    C18  584   2.567   4.026   0.413 -0.0670 -0.4678  0.1335
   22phy    O01  585   2.510   4.159   0.418  0.0393 -0.2320  0.1439
   22phy    H01  586   2.498   4.198   0.334  0.7557 -1.2477 -0.4527
   22phy    C19  587   2.466   3.923   0.355  0.1925  0.0653  0.0571
   22phy    C13  588   2.710   4.027   0.340 -0.0308 -0.0682  0.0858
   22phy     H3  589   2.760   4.118   0.380 -0.6368  0.3355 -0.0637
   22phy    O33  590   2.810   3.935   0.386  0.1720  0.5385 -0.4210
   22phy    H1B  591   2.895   3.976   0.384  0.4082  0.1159  0.5974
   22phy    C12  592   2.745   4.076   0.193 -0.1852  0.0070 -0.5744
   22phy    O11  593   2.665   4.173   0.133 -0.2076 -0.2044  0.2707
   22phy    H1A  594   2.689   4.203   0.048 -2.9040  2.0031  0.1424
   23phy    C35  595   0.931   3.168   1.903 -0.2867  0.2709 -0.3627
   23phy    C33  596   1.074   3.107   1.892  0.3798  0.2803  0.1447
   23phy    C34  597   1.078   3.054   1.751 -0.2270 -0.2766  0.0815
   23phy    C32  598   1.191   3.201   1.921  0.8773 -0.0734 -0.0327
   23phy    C31  599   1.212   3.243   2.068 -0.2492 -0.1359 -0.0680
   23phy    C30  600   1.318   3.357   2.081 -0.2929  0.3536 -0.1402
   23phy    C28  601   1.344   3.404   2.226 -0.1911  0.2211  0.3868
   23phy    C29  602   1.437   3.305   2.301  0.3203 -0.4233 -0.2070
   23phy    C27  603   1.406   3.545   2.210  0.0608 -0.5962 -0.2652
   23phy    C26  604   1.381   3.644   2.323  0.0920 -0.0373 -0.0791
   23phy    C25  605   1.389   3.789   2.273  0.0739 -0.1103  0.0745
   23phy    C23  606   1.324   3.901   2.353  0.2556 -0.0919 -0.0099
   23phy    C24  607   1.408   4.026   2.353 -0.5871  0.1200 -0.1831
   23phy    C22  608   1.184   3.925   2.300 -0.5915 -0.0016  0.4491
   23phy    C21  609   1.075   3.940   2.404  0.3834  0.5711  0.0507
   23phy    C20  610   0.928   3.947   2.345  0.0805 -0.2779  0.9118
   23phy    C18  611   0.804   3.978   2.432 -0.0251 -0.0547 -0.0308
   23phy    O01  612   0.820   4.116   2.479  0.3522 -0.1063 -0.6833
   23phy    H01  613   0.821   4.175   2.407 -0.7109  1.3375  0.4217
   23phy    C19  614   0.695   3.987   2.325 -0.4823 -0.0680 -0.3811
   23phy    C13  615   0.783   3.875   2.553 -0.7987  0.5503 -0.0627
   23phy     H3  616   0.883   3.855   2.599 -0.2039 -0.0350 -1.5617
   23phy    O33  617   0.757   3.744   2.500  0.1255 -0.4426  0.0855
   23phy    H1B  618   0.789   3.665   2.537 -0.8693 -2.0354 -2.1969
   23phy    C12  619   0.690   3.892   2.670  0.4932  0.0247 -0.0591
   23phy    O11  620   0.721   3.994   2.764 -0.0473  0.2956  0.0764
   23phy    H1A  621   0.811   3.990   2.787  0.2895 -1.4344 -1.3336
   24phy    C35  622   0.076   4.715   1.980 -0.0958  0.0915  0.2626
   24phy    C33  623   0.197   4.795   1.931 -0.0166  0.6522  0.3573
   24phy    C34  624   0.220   4.748   1.787 -0.5220 -0.1715 -0.3432
   24phy    C32  625   0.196   4.943   1.938  0.4887 -0.7140 -0.1584
   24phy    C31  626   0.227   5.000   2.072  0.5816 -0.5654 -0.1915
   24phy    C30  627   0.243   5.156   2.079 -0.2996  0.4056  0.4016
   24phy    C28  628   0.266   5.210   2.223 -0.2201 -0.3723 -0.3410
   24phy    C29  629   0.391   5.305   2.221  0.3979 -0.2410  0.4056
   24phy    C27  630   0.141   5.285   2.274  0.4744 -0.2050  0.6003
   24phy    C26  631   0.108   5.287   2.421  0.2404  0.3923  0.0808
   24phy    C25  632  -0.013   5.374   2.454  0.4493  0.2620  0.4686
   24phy    C23  633  -0.070   5.381   2.600 -0.1075  0.1291  0.6224
   24phy    C24  634  -0.143   5.510   2.605  0.9360  0.2937 -0.4438
   24phy    C22  635  -0.164   5.267   2.636  0.2811 -0.8110 -0.3100
   24phy    C21  636  -0.103   5.190   2.756 -0.7115  0.2855 -0.0965
   24phy    C20  637  -0.202   5.089   2.821  0.5847  0.0048  0.0603
   24phy    C18  638  -0.183   4.999   2.951  0.0769  0.0566 -0.2963
   24phy    O01  639  -0.141   5.087   3.054  0.1180  0.8560  0.2196
   24phy    H01  640  -0.147   5.042   3.136  0.5405  0.6157  0.1226
   24phy    C19  641  -0.324   4.951   2.993 -0.0690 -0.0327  0.0685
   24phy    C13  642  -0.080   4.873   2.938 -0.2442 -0.2970  0.7889
   24phy     H3  643  -0.113   4.816   2.847  1.1476  2.0664 -1.3246
   24phy    O33  644  -0.082   4.778   3.044  0.3064  0.1774  0.3144
   24phy    H1B  645  -0.023   4.812   3.108  0.1402  3.4992 -1.1105
   24phy    C12  646   0.076   4.902   2.909  0.1797 -0.1901 -0.1148
   24phy    O11  647   0.164   4.904   3.018 -0.0440  0.1293  0.5494
   24phy    H1A  648   0.245   4.890   2.973 -1.4645 -0.8113 -1.9219
   25phy    C35  649   2.004   0.067   0.316 -0.1197  0.2432  0.0536
   25phy    C33  650   1.956  -0.060   0.376  0.3036  0.1997 -0.0582
   25phy    C34  651   2.066  -0.123   0.460  0.1087  0.0140  0.2503
   25phy    C32  652   1.822  -0.044   0.447 -0.1686 -0.3814 -0.4784
   25phy    C31  653   1.727  -0.164   0.452 -0.1577  0.2685 -0.5569
   25phy    C30  654   1.603  -0.147   0.539  0.0894 -0.8844  0.2039
   25phy    C28  655   1.508  -0.270   0.567  0.6330 -0.2907  0.0452
   25phy    C29  656   1.571  -0.349   0.686  0.2329 -0.0512 -0.4580
   25phy    C27  657   1.367  -0.213   0.595  0.4201 -0.0027 -0.0697
   25phy    C26  658   1.243  -0.302   0.593  0.4078 -0.1221 -0.2214
   25phy    C25  659   1.116  -0.235   0.641  0.2581 -0.2981 -0.4278
   25phy    C23  660   0.978  -0.280   0.597  0.0779  0.9015 -0.3426
   25phy    C24  661   0.885  -0.247   0.721 -0.2402 -0.2760 -0.2796
   25phy    C22  662   0.943  -0.213   0.466 -0.3463 -0.2267  0.0913
   25phy    C21  663   0.807  -0.243   0.402  0.4669  0.1363 -0.6007
   25phy    C20  664   0.770  -0.171   0.271  0.3144  0.3597 -0.2116
   25phy    C18  665   0.824  -0.228   0.131 -0.2363 -0.1778 -0.2777
   25phy    O01  666   0.969  -0.238   0.150 -0.3562  0.0040 -0.3023
   25phy    H01  667   0.998  -0.149   0.152 -0.5591  0.0803 -0.6784
   25phy    C19  668   0.790  -0.112   0.031  0.0286  0.1713  0.7747
   25phy    C13  669   0.759  -0.373   0.104 -0.7351  0.2799  0.2232
   25phy     H3  670   0.778  -0.430   0.199 -1.0806  1.1053  0.8003
   25phy    O33  671   0.616  -0.382   0.113 -0.0531  0.0753  0.2012
   25phy    H1B  672   0.593  -0.342   0.194 -1.5754  0.0708 -0.2099
   25phy    C12  673   0.822  -0.489   0.020 -0.1229  0.2813 -0.1692
   25phy    O11  674   0.961  -0.492   0.025 -0.2693  0.1235 -0.0850
   25phy    H1A  675   0.986  -0.405   0.048  2.4801 -1.1676  2.4406
   26phy    C35  676   1.728   0.234   2.507  0.2855  0.0078  0.1450
   26phy    C33  677   1.808   0.117   2.460 -0.7323 -0.2305 -0.3609
   26phy    C34  678   1.943   0.133   2.531  0.0874  0.3754  0.2028
   26phy    C32  679   1.750  -0.024   2.494 -0.3266  0.0901  0.7127
   26phy    C31  680   1.639  -0.066   2.390 -0.2826 -0.3166  0.1998
   26phy    C30  681   1.575  -0.204   2.401  0.5941  0.1019 -0.1532
   26phy    C28  682   1.443  -0.213   2.316  0.5497  0.1677  0.2519
   26phy    C29  683   1.465  -0.292   2.188  0.3594 -0.8812 -0.1647
   26phy    C27  684   1.341  -0.298   2.391 -0.4318  0.2150 -0.5946
   26phy    C26  685   1.239  -0.220   2.478 -0.1031  0.0784  0.4677
   26phy    C25  686   1.148  -0.290   2.580  0.1665  0.4360 -0.1070
   26phy    C23  687   1.087  -0.202   2.690  0.2178 -0.2713  0.3934
   26phy    C24  688   0.952  -0.265   2.717  0.0344  0.0660  0.0109
   26phy    C22  689   1.177  -0.195   2.818  0.2655 -0.2761 -0.0202
   26phy    C21  690   1.155  -0.068   2.899  0.4758  0.2240 -0.1459
   26phy    C20  691   1.231  -0.068   3.033  0.0070  0.7066  0.5266
   26phy    C18  692   1.199   0.030   3.153  0.5279 -0.1389  0.0401
   26phy    O01  693   1.077  -0.009   3.213  0.1366  0.4406 -0.1367
   26phy    H01  694   1.056   0.035   3.292 -4.2195  0.5886 -1.1034
   26phy    C19  695   1.313  -0.015   3.246  0.2657 -0.1947 -0.0633
   26phy    C13  696   1.206   0.189   3.119 -0.2154 -0.0147  1.0472
   26phy     H3  697   1.279   0.203   3.035 -2.1442  2.0494 -0.4173
   26phy    O33  698   1.261   0.269   3.225 -1.2051  0.1993  0.0825
   26phy    H1B  699   1.285   0.347   3.179 -2.0707  0.0477 -0.6413
   26phy    C12  700   1.072   0.251   3.071  0.3599 -0.3303  0.0029
   26phy    O11  701   0.987   0.287   3.178 -0.0737  0.2602  0.6887
   26phy    H1A  702   1.011   0.369   3.216 -0.1584  0.4284  0.3840
   27phy    C35  703   0.166   0.722   1.248 -0.7078 -0.0379 -0.0460
   27phy    C33  704   0.279   0.806   1.201  0.5658  0.0215  0.1113
   27phy    C34  705   0.215   0.939   1.158  0.3239  0.2215 -0.4813
   27phy    C32  706   0.383   0.839   1.309 -0.1441  0.0338  0.0230
   27phy    C31  707   0.525   0.835   1.249  0.1279  0.3020 -0.1869
   27phy    C30  708   0.638   0.845   1.352 -0.2841  0.0637  0.1336
   27phy    C28  709   0.779   0.831   1.294  0.2708  0.8303  0.3477
   27phy    C29  710   0.871   0.909   1.386 -0.5287  0.3271 -0.4246
   27phy    C27  711   0.836   0.687   1.288 -0.4661 -0.2051 -0.0894
   27phy    C26  712   0.912   0.665   1.155 -0.1228 -0.0907  0.4374
   27phy    C25  713   0.970   0.529   1.130  0.0402  0.2623  0.1782
   27phy    C23  714   1.046   0.500   0.997  0.2443 -0.5405  0.6222
   27phy    C24  715   1.190   0.476   1.025 -0.6466  0.0970 -0.1845
   27phy    C22  716   0.983   0.370   0.932 -0.9081  0.0226  0.1718
   27phy    C21  717   0.947   0.391   0.789 -0.1775 -0.6194  0.3278
   27phy    C20  718   0.879   0.269   0.715 -0.3300 -0.1226  0.2173
   27phy    C18  719   0.896   0.249   0.554  0.4390 -0.4545  0.2532
   27phy    O01  720   0.879   0.372   0.490  0.4788 -0.3960  0.3857
   27phy    H01  721   0.815   0.431   0.525  1.3565  1.8555 -1.5476
   27phy    C19  722   0.769   0.168   0.515 -0.0318 -0.2063  0.0258
   27phy    C13  723   1.031   0.184   0.498 -0.3116  0.6457  0.2701
   27phy     H3  724   1.037   0.085   0.549 -2.4948 -1.1492 -2.6776
   27phy    O33  725   1.035   0.131   0.366  0.1593 -0.1613  0.0159
   27phy    H1B  726   1.016   0.201   0.308  0.6318  2.0417  2.3386
   27phy    C12  727   1.181   0.223   0.546 -0.6120  0.2452  0.5400
   27phy    O11  728   1.244   0.310   0.455  0.0260  0.2160 -0.4910
   27phy    H1A  729   1.256   0.261   0.375 -3.4575 -1.2604 -0.2980
   28phy    C35  730   3.310   2.054   0.773  0.1217 -0.1992  0.1412
   28phy    C33  731   3.297   1.930   0.859  0.1494 -0.2635 -0.5398
   28phy    C34  732   3.342   1.966   1.003  0.0750  0.0379  0.2984
   28phy    C32  733   3.152   1.887   0.874 -0.0401 -0.3031 -0.6285
   28phy    C31  734   3.111   1.771   0.786 -0.4445  0.2092  0.3108
   28phy    C30  735   2.971   1.730   0.824 -0.0105 -0.5777 -0.5267
   28phy    C28  736   2.895   1.630   0.733 -0.0649 -0.2503  0.1687
   28phy    C29  737   2.945   1.488   0.744  0.7788  0.3828 -0.1585
   28phy    C27  738   2.748   1.628   0.777  0.7460  0.1748  0.1313
   28phy    C26  739   2.650   1.671   0.666 -0.1007  0.3755 -0.2897
   28phy    C25  740   2.523   1.730   0.731 -0.7075  0.0188  0.0919
   28phy    C23  741   2.410   1.764   0.635 -0.1232 -0.1202 -0.2249
   28phy    C24  742   2.282   1.715   0.703  0.1467 -0.4606 -0.0157
   28phy    C22  743   2.405   1.915   0.603 -0.0505  0.2413 -0.2921
   28phy    C21  744   2.379   1.958   0.461 -0.0206  0.3620  0.2823
   28phy    C20  745   2.423   2.100   0.428 -0.2288  0.0045 -0.3100
   28phy    C18  746   2.372   2.164   0.287 -0.0663  0.4108 -0.3400
   28phy    O01  747   2.371   2.065   0.187  0.3081 -0.1654 -0.0310
   28phy    H01  748   2.453   2.055   0.143 -0.6269 -1.8282 -1.5503
   28phy    C19  749   2.479   2.266   0.245  0.0590  0.5239 -0.1167
   28phy    C13  750   2.220   2.220   0.300 -0.3665 -0.0489 -0.2880
   28phy     H3  751   2.158   2.127   0.310 -0.8716  0.1048 -1.6790
   28phy    O33  752   2.181   2.277   0.426 -0.1776 -0.5804  0.3157
   28phy    H1B  753   2.242   2.345   0.446  0.5908 -1.3799  0.7561
   28phy    C12  754   2.127   2.262   0.176 -0.0589  0.4475  0.1385
   28phy    O11  755   2.130   2.404   0.152  0.2968 -0.4570 -0.4491
   28phy    H1A  756   2.108   2.438   0.236  1.7882 -3.5391  1.3369
   29phy    C35  757   0.927   4.918   1.272  0.1808 -0.4971 -0.4379
   29phy    C33  758   0.987   4.940   1.130 -0.3047 -0.1566 -0.2678
   29phy    C34  759   1.008   5.088   1.097  0.2113 -0.0924 -0.0049
   29phy    C32  760   1.121   4.859   1.112  0.3139 -0.7109  0.2162
   29phy    C31  761   1.152   4.767   0.992  0.2669  0.1962 -0.0867
   29phy    C30  762   1.278   4.688   1.004 -0.0109 -0.3046  0.3383
   29phy    C28  763   1.310   4.581   0.899  0.2120 -0.2202  0.1372
   29phy    C29  764   1.463   4.568   0.906 -0.3627 -0.3946 -0.2358
   29phy    C27  765   1.252   4.437   0.937 -0.1960  0.5392  0.0970
   29phy    C26  766   1.225   4.340   0.819 -0.0023 -0.5755 -0.8046
   29phy    C25  767   1.145   4.219   0.856  0.2067  0.0108  0.1789
   29phy    C23  768   1.143   4.101   0.753 -0.0784 -0.0532  0.2699
   29phy    C24  769   1.107   3.970   0.829 -0.0217 -0.1531  0.3457
   29phy    C22  770   1.050   4.116   0.629  0.1436  0.0224 -0.0515
   29phy    C21  771   1.110   4.065   0.496 -0.1756  0.0227  0.5216
   29phy    C20  772   1.008   4.086   0.382 -0.1635 -0.3489 -0.4263
   29phy    C18  773   1.030   4.059   0.230  0.1703  0.7278  0.2900
   29phy    O01  774   1.165   4.093   0.200  0.1791  0.2106  0.1948
   29phy    H01  775   1.176   4.103   0.107  1.3173 -0.1297  0.2755
   29phy    C19  776   0.941   4.166   0.154 -0.1654  0.4972  0.1532
   29phy    C13  777   1.002   3.911   0.171 -0.1118 -0.3317 -0.3297
   29phy     H3  778   0.953   3.854   0.254 -0.9588 -0.9561 -1.2368
   29phy    O33  779   0.898   3.892   0.071  0.2777  0.1936 -0.5451
   29phy    H1B  780   0.936   3.902  -0.014  1.1138 -0.7481 -0.2911
   29phy    C12  781   1.110   3.798   0.150 -0.5718 -0.3565  0.3932
   29phy    O11  782   1.108   3.716   0.036  0.2244 -0.2291  0.3581
   29phy    H1A  783   1.038   3.654   0.045  0.6710 -0.6515  1.0239
   30phy    C35  784   1.130   4.432   1.414 -0.2915 -1.0473  0.2709
   30phy    C33  785   0.996   4.387   1.365  0.2811 -0.2117  0.2324
   30phy    C34  786   0.910   4.344   1.484  0.1607  0.0625 -0.1721
   30phy    C32  787   0.933   4.497   1.281 -0.2800  0.2361 -0.0506
   30phy    C31  788   0.853   4.466   1.164 -0.0001  0.1672  0.0393
   30phy    C30  789   0.752   4.572   1.122  0.5586  0.5962  0.2393
   30phy    C28  790   0.657   4.511   1.018 -0.4350 -0.0568 -0.5703
   30phy    C29  791   0.519   4.554   1.057 -0.1367 -0.2478  0.3725
   30phy    C27  792   0.677   4.567   0.879  0.2610  0.0607  0.1735
   30phy    C26  793   0.738   4.476   0.774 -0.2739 -0.6016  0.0102
   30phy    C25  794   0.751   4.541   0.635  0.0755  0.2720  0.0846
   30phy    C23  795   0.819   4.449   0.537  0.6186 -0.3269  0.0634
   30phy    C24  796   0.722   4.362   0.468  0.2132 -0.7927  0.0014
   30phy    C22  797   0.902   4.534   0.440  0.8251  0.3769 -0.0572
   30phy    C21  798   1.051   4.515   0.427  0.0577  0.7936  0.5777
   30phy    C20  799   1.110   4.598   0.315  0.3004 -0.2603 -0.4421
   30phy    C18  800   1.246   4.578   0.250 -0.5315 -0.4719  0.1041
   30phy    O01  801   1.331   4.545   0.360  0.5864  0.0372  0.3086
   30phy    H01  802   1.313   4.611   0.425 -0.7158 -0.0850  0.0950
   30phy    C19  803   1.297   4.711   0.194  0.3479  0.5336  0.1679
   30phy    C13  804   1.243   4.464   0.140 -0.3298  0.1961 -0.3767
   30phy     H3  805   1.189   4.379   0.189  1.7763 -1.1024 -0.1580
   30phy    O33  806   1.162   4.477   0.023 -0.2678  0.1414  0.0995
   30phy    H1B  807   1.078   4.515   0.041 -1.4589 -2.9860  2.0812
   30phy    C12  808   1.366   4.377   0.102  0.4740 -0.6294  0.3563
   30phy    O11  809   1.436   4.307   0.199 -0.3031 -0.1643 -0.5113
   30phy    H1A  810   1.416   4.345   0.282  0.2981 -2.1680  0.6274
   31phy    C35  811   0.783   0.081   1.624  0.0423 -0.1264  0.0569
   31phy    C33  812   0.892   0.176   1.578 -0.1251  0.3388  0.1663
   31phy    C34  813   0.954   0.135   1.449 -0.3372  0.1328 -0.0087
   31phy    C32  814   0.853   0.324   1.584 -0.0832 -0.2817  0.2132
   31phy    C31  815   0.952   0.412   1.661  0.3187  0.2648  0.0530
   31phy    C30  816   0.910   0.559   1.677  0.5301 -0.0828  0.3525
   31phy    C28  817   1.018   0.648   1.738 -0.4153 -0.2387  0.0439
   31phy    C29  818   1.113   0.703   1.634  0.0455  0.0814 -0.5997
   31phy    C27  819   0.946   0.757   1.815  0.1595  0.3990 -0.0536
   31phy    C26  820   1.000   0.778   1.958  0.1581 -0.5693  0.2538
   31phy    C25  821   0.916   0.875   2.040 -0.0854 -0.1259 -0.2279
   31phy    C23  822   0.982   0.922   2.171 -0.1025 -0.2597 -0.1862
   31phy    C24  823   1.061   1.055   2.140  0.5891 -0.0448  0.1243
   31phy    C22  824   0.873   0.949   2.273  0.2110 -0.7191  0.3279
   31phy    C21  825   0.893   0.917   2.422  0.6796  0.2343 -0.1467
   31phy    C20  826   0.770   0.956   2.506 -0.2087 -0.7520  0.2360
   31phy    C18  827   0.770   0.941   2.663 -0.7644  0.0204 -0.5720
   31phy    O01  828   0.879   1.021   2.720 -0.1229  0.2229  0.0596
   31phy    H01  829   0.878   1.106   2.680 -0.7609  0.2900  0.1972
   31phy    C19  830   0.636   1.004   2.699  0.3850 -0.1021  0.5848
   31phy    C13  831   0.785   0.794   2.734 -0.1561  0.2212 -0.5533
   31phy     H3  832   0.695   0.733   2.705  0.4838 -1.0711  0.0832
   31phy    O33  833   0.763   0.803   2.873  0.0530  0.1388  0.0623
   31phy    H1B  834   0.839   0.844   2.909  0.7846  0.2326 -1.5212
   31phy    C12  835   0.916   0.712   2.715 -0.1432  0.0463  0.0473
   31phy    O11  836   1.034   0.753   2.775 -0.2052 -0.1543 -0.0501
   31phy    H1A  837   1.061   0.836   2.740  2.6104 -0.5078  1.0771
   32phy    C35  838   1.583   0.636   1.779  0.4831  0.5068 -0.3885
   32phy    C33  839   1.699   0.719   1.732 -0.2718 -0.3566  0.7972
   32phy    C34  840   1.777   0.652   1.618 -0.1367  0.5519  0.1076
   32phy    C32  841   1.635   0.855   1.687  0.4567 -0.1595  0.0605
   32phy    C31  842   1.722   0.983   1.684 -0.4335  0.2079 -0.1047
   32phy    C30  843   1.643   1.116   1.669  0.6133  0.7544 -0.3381
   32phy    C28  844   1.729   1.233   1.699  0.1828 -0.4553 -0.1067
   32phy    C29  845   1.759   1.312   1.564  0.2930  0.1278 -0.7230
   32phy    C27  846   1.652   1.321   1.803 -0.2711 -0.7915  0.7224
   32phy    C26  847   1.729   1.422   1.889  0.2703  0.1229 -0.1680
   32phy    C25  848   1.646   1.482   2.002 -0.0050 -0.1216 -0.0709
   32phy    C23  849   1.737   1.563   2.104  0.2802 -0.0012  0.0200
   32phy    C24  850   1.709   1.715   2.098 -0.8698  0.3132 -0.3262
   32phy    C22  851   1.707   1.526   2.248 -0.4607 -0.3022  0.1648
   32phy    C21  852   1.821   1.474   2.337  0.1565 -0.1023 -0.7424
   32phy    C20  853   1.794   1.459   2.485  0.3645 -0.1451 -0.1571
   32phy    C18  854   1.917   1.447   2.585 -0.5963  0.2700 -0.1284
   32phy    O01  855   1.964   1.587   2.595  0.2714 -0.0105  0.2606
   32phy    H01  856   1.885   1.636   2.584  0.3408  0.0716  0.1216
   32phy    C19  857   1.844   1.435   2.723  0.5387 -0.0624  0.5371
   32phy    C13  858   2.024   1.329   2.542 -0.2419  0.2759  0.0159
   32phy     H3  859   2.042   1.327   2.432  2.1052 -0.2239  0.3603
   32phy    O33  860   1.956   1.203   2.552  0.8208  0.0133  0.1956
   32phy    H1B  861   1.982   1.161   2.632 -1.4903 -3.6933 -0.7185
   32phy    C12  862   2.173   1.328   2.608 -0.0461  0.6418 -0.1312
   32phy    O11  863   2.166   1.289   2.746  0.1216  0.6111  0.0480
   32phy    H1A  864   2.195   1.351   2.810  1.7318  0.6954 -0.7036
   33phy    C35  865   1.101   0.077   2.175  0.4045  0.1206 -0.0201
   33phy    C33  866   1.047  -0.045   2.102 -0.0477  0.0377  0.3772
   33phy    C34  867   1.166  -0.117   2.041 -0.6150  0.4077 -0.1470
   33phy    C32  868   0.971  -0.145   2.191  0.4915 -0.3576  0.1620
   33phy    C31  869   0.827  -0.107   2.233 -0.0951  0.6741  0.8452
   33phy    C30  870   0.779  -0.201   2.343  0.5991  0.3143 -0.2800
   33phy    C28  871   0.633  -0.177   2.391  0.3066  0.9052  0.2080
   33phy    C29  872   0.529  -0.273   2.315 -0.1348 -0.4365 -0.1930
   33phy    C27  873   0.620  -0.190   2.547  0.0351 -0.3775  0.6052
   33phy    C26  874   0.522  -0.082   2.594 -0.7523 -0.2304  0.3128
   33phy    C25  875   0.472  -0.085   2.735  0.4510  0.0687 -0.0180
   33phy    C23  876   0.420   0.051   2.794  0.1497 -0.2557 -0.3471
   33phy    C24  877   0.268   0.066   2.769 -0.5741  0.5618 -0.0414
   33phy    C22  878   0.465   0.074   2.941 -0.3126 -0.0376 -0.3890
   33phy    C21  879   0.519   0.211   2.978  0.7360 -0.0212  0.0155
   33phy    C20  880   0.511   0.235   3.132 -0.3624 -0.1649 -0.3673
   33phy    C18  881   0.527   0.380   3.195 -0.7447  0.0219 -0.1761
   33phy    O01  882   0.434   0.469   3.124 -0.4206  0.1649 -1.0770
   33phy    H01  883   0.481   0.528   3.068  0.2315 -0.1962 -0.9186
   33phy    C19  884   0.469   0.353   3.331 -0.2427 -0.1241  0.0291
   33phy    C13  885   0.673   0.444   3.191 -0.4485  0.5674 -0.0377
   33phy     H3  886   0.749   0.369   3.227 -1.3912 -0.5647 -0.3477
   33phy    O33  887   0.684   0.542   3.292  0.6330 -0.0086  0.2573
   33phy    H1B  888   0.651   0.625   3.262  1.1675  0.1820  0.1895
   33phy    C12  889   0.737   0.505   3.058  0.2682 -0.0871  0.0380
   33phy    O11  890   0.646   0.598   2.999 -0.3048  0.1944 -0.3238
   33phy    H1A  891   0.682   0.684   2.988  1.5415 -0.5940 -0.7584
   34phy    C35  892   4.542   3.066   1.145 -0.8390  0.7673 -0.0729
   34phy    C33  893   4.448   3.167   1.202  0.4636 -1.0385 -0.3389
   34phy    C34  894   4.410   3.131   1.347  0.4869 -0.3457  0.1259
   34phy    C32  895   4.505   3.312   1.198  0.1229 -0.7546  0.7210
   34phy    C31  896   4.400   3.418   1.155  0.0243 -0.1418 -0.5991
   34phy    C30  897   4.472   3.552   1.137 -0.1974  0.0063 -0.0947
   34phy    C28  898   4.382   3.662   1.082 -0.0012  0.5549  0.3480
   34phy    C29  899   4.435   3.796   1.137  0.0774 -0.2449 -0.2033
   34phy    C27  900   4.388   3.677   0.930 -0.5753 -0.0650  0.0821
   34phy    C26  901   4.289   3.607   0.837  0.2447 -0.0330  0.1166
   34phy    C25  902   4.310   3.643   0.689 -0.1803 -0.2400  0.0782
   34phy    C23  903   4.226   3.564   0.588  0.1509  0.6423  0.4842
   34phy    C24  904   4.095   3.632   0.557 -0.0965 -0.5148 -0.0504
   34phy    C22  905   4.295   3.563   0.453  0.3526 -0.8098 -0.4399
   34phy    C21  906   4.314   3.422   0.398  0.1171  0.0954 -0.2181
   34phy    C20  907   4.393   3.414   0.268  0.1004 -0.3169  0.3949
   34phy    C18  908   4.448   3.277   0.212 -0.6153 -0.4437  0.0484
   34phy    O01  909   4.551   3.243   0.303  0.7871  0.4551  0.2336
   34phy    H01  910   4.541   3.154   0.331 -1.7125  0.5690 -0.1186
   34phy    C19  911   4.521   3.321   0.081  0.0441  0.4944 -0.0953
   34phy    C13  912   4.341   3.162   0.197  0.9899 -0.1668  0.5617
   34phy     H3  913   4.278   3.160   0.289 -2.7311  1.1907 -1.7170
   34phy    O33  914   4.231   3.175   0.100 -0.1276  0.4217 -0.3434
   34phy    H1B  915   4.266   3.167   0.014 -1.8726  1.0359 -1.1546
   34phy    C12  916   4.383   3.008   0.205 -0.0212 -0.7090  0.6902
   34phy    O11  917   4.505   2.979   0.270 -0.2552 -0.1960 -0.2926
   34phy    H1A  918   4.533   2.891   0.254 -2.5331 -0.9706 -0.4290
   35phy    C35  919   0.892   2.045   1.582  0.0062  0.4659  0.5465
   35phy    C33  920   1.044   2.046   1.565 -0.0287  0.0757  0.1599
   35phy    C34  921   1.105   2.182   1.572  0.0228 -0.8549  0.0904
   35phy    C32  922   1.118   1.957   1.665  0.3690 -0.0961  0.9364
   35phy    C31  923   1.216   1.866   1.584  0.5900 -0.5465  0.1464
   35phy    C30  924   1.292   1.766   1.668  0.0197  0.1906  0.0940
   35phy    C28  925   1.414   1.706   1.598  0.2807 -0.0089 -0.0834
   35phy    C29  926   1.531   1.696   1.692  0.3253 -0.2769 -0.0486
   35phy    C27  927   1.407   1.565   1.543  0.3637  0.3195  0.1205
   35phy    C26  928   1.398   1.566   1.386  0.1471 -0.0285 -0.8683
   35phy    C25  929   1.388   1.422   1.332 -0.3182 -0.4766 -0.0218
   35phy    C23  930   1.354   1.410   1.180 -0.0560  0.0981  0.1484
   35phy    C24  931   1.479   1.395   1.092 -0.3972 -0.1992  0.3556
   35phy    C22  932   1.265   1.289   1.153  0.2865  0.5624 -0.2225
   35phy    C21  933   1.161   1.312   1.051 -0.5890 -0.1059 -0.0694
   35phy    C20  934   1.075   1.188   1.024 -0.2350  0.3971 -0.4529
   35phy    C18  935   0.950   1.186   0.928 -0.1969 -0.4377 -0.7887
   35phy    O01  936   0.844   1.267   0.985 -0.4081  0.0485  0.1610
   35phy    H01  937   0.850   1.279   1.078  1.7781  1.2651 -0.0671
   35phy    C19  938   0.897   1.045   0.943  0.1680 -0.3080 -0.0955
   35phy    C13  939   0.979   1.242   0.780  0.1282 -0.0868  0.1851
   35phy     H3  940   0.994   1.352   0.796 -2.9613  0.4654 -0.0853
   35phy    O33  941   1.103   1.215   0.706  0.5327 -0.4951  0.3469
   35phy    H1B  942   1.162   1.168   0.761  2.7352 -0.3234 -1.7248
   35phy    C12  943   0.869   1.269   0.670  0.1424 -0.2982  0.6054
   35phy    O11  944   0.736   1.283   0.725  0.1703 -0.2915 -0.0921
   35phy    H1A  945   0.750   1.318   0.811  0.4678 -2.6852  0.9271
   36phy    C35  946   2.203   2.193   1.555  0.6826  0.0624  0.0801
   36phy    C33  947   2.080   2.250   1.484  0.6779  0.0196  0.2775
   36phy    C34  948   2.115   2.241   1.336 -0.4261 -0.2276  0.5109
   36phy    C32  949   1.944   2.185   1.514 -0.0850 -0.6298 -0.2264
   36phy    C31  950   1.834   2.276   1.560  0.7229 -0.2944 -0.1403
   36phy    C30  951   1.715   2.187   1.602  0.1432 -0.2667  0.1637
   36phy    C28  952   1.584   2.270   1.628 -0.0089  0.0690 -0.1336
   36phy    C29  953   1.492   2.289   1.513  0.6671 -0.1873  0.4354
   36phy    C27  954   1.501   2.207   1.741  0.4246  0.4130  0.3706
   36phy    C26  955   1.541   2.254   1.876 -0.0188 -0.6945 -0.0700
   36phy    C25  956   1.449   2.202   1.990 -0.0391  0.1050 -0.0820
   36phy    C23  957   1.511   2.218   2.132  0.0801 -0.1830 -0.3887
   36phy    C24  958   1.502   2.364   2.192  0.0713 -0.3976 -0.1728
   36phy    C22  959   1.449   2.112   2.233  0.1923 -0.4225  0.1024
   36phy    C21  960   1.531   2.069   2.350 -0.4112  0.1437 -0.3886
   36phy    C20  961   1.488   1.933   2.410 -0.3272  1.1633  0.4733
   36phy    C18  962   1.558   1.885   2.545  0.1317 -0.1954 -0.5860
   36phy    O01  963   1.531   1.977   2.652  0.4176 -0.1167 -0.4470
   36phy    H01  964   1.574   1.947   2.729 -0.9047  0.4483  0.5561
   36phy    C19  965   1.478   1.754   2.561  0.1615 -0.4338  0.4809
   36phy    C13  966   1.719   1.857   2.533  0.3115  0.1495  0.1114
   36phy     H3  967   1.740   1.814   2.432 -0.1652 -1.6592  0.7411
   36phy    O33  968   1.763   1.745   2.626  0.3474  0.6305 -0.0831
   36phy    H1B  969   1.764   1.779   2.713  1.1217  0.9272 -0.2054
   36phy    C12  970   1.818   1.983   2.548 -0.4236  0.2818  0.3026
   36phy    O11  971   1.871   2.012   2.675 -0.5963  0.1004  0.0530
   36phy    H1A  972   1.950   1.965   2.696 -0.4165  0.8767  1.1927
   37phy    C35  973   0.728   0.344   1.954 -0.5545 -0.1646 -0.0563
   37phy    C33  974   0.681   0.375   2.097 -0.0479  0.0106 -0.0842
   37phy    C34  975   0.791   0.304   2.189  0.2061 -0.3480  0.0281
   37phy    C32  976   0.674   0.527   2.125  0.0730 -0.3519 -0.0564
   37phy    C31  977   0.546   0.605   2.081 -0.1098 -0.1334  0.1085
   37phy    C30  978   0.566   0.749   2.139 -0.3284 -0.0772  0.1024
   37phy    C28  979   0.453   0.843   2.113 -0.5343 -0.4161 -0.2545
   37phy    C29  980   0.396   0.867   2.251  0.3784  1.2792 -0.0612
   37phy    C27  981   0.495   0.978   2.043 -0.0032 -0.6428  0.0854
   37phy    C26  982   0.505   0.971   1.893  0.0419 -0.0796  0.5939
   37phy    C25  983   0.513   1.107   1.826  0.2699 -0.3913 -0.4184
   37phy    C23  984   0.493   1.108   1.672 -0.9054 -0.3409 -0.2989
   37phy    C24  985   0.352   1.147   1.642  0.5076  0.1289 -0.5070
   37phy    C22  986   0.581   1.227   1.618  0.4050  0.0230 -0.0736
   37phy    C21  987   0.625   1.227   1.472  0.3425 -0.2766 -0.3117
   37phy    C20  988   0.715   1.343   1.441 -0.3919  0.4209 -0.3452
   37phy    C18  989   0.750   1.369   1.288 -0.4078 -0.2059  0.1066
   37phy    O01  990   0.826   1.256   1.241  0.0239  0.2948  0.1818
   37phy    H01  991   0.821   1.186   1.304  2.1854  0.8051  1.0461
   37phy    C19  992   0.837   1.498   1.295 -0.1489 -0.0680 -0.7141
   37phy    C13  993   0.631   1.380   1.179 -0.2691 -0.2389 -0.4952
   37phy     H3  994   0.546   1.426   1.236 -0.3982 -1.9388  0.7586
   37phy    O33  995   0.640   1.470   1.063  0.0361 -0.1199  0.0242
   37phy    H1B  996   0.728   1.483   1.033  0.0461 -0.9601 -0.3207
   37phy    C12  997   0.533   1.263   1.138  0.3953  0.2727  0.1173
   37phy    O11  998   0.594   1.184   1.034  0.3507 -0.0608 -0.0068
   37phy    H1A  999   0.683   1.211   1.018  0.8740 -0.9095  1.3106
   38phy    C35 1000   1.205   1.104   1.760  0.5618  0.1683 -0.2716
   38phy    C33 1001   1.166   1.238   1.691 -0.1087  0.3422  0.7641
   38phy    C34 1002   1.170   1.208   1.539 -0.0586  0.1125  0.1509
   38phy    C32 1003   1.035   1.292   1.747  0.0659  0.0829  0.0598
   38phy    C31 1004   1.016   1.441   1.731 -0.0300  0.4503 -0.1566
   38phy    C30 1005   0.896   1.495   1.811  0.0751 -0.1426  0.3401
   38phy    C28 1006   0.857   1.642   1.782 -0.1625 -0.0438  0.1305
   38phy    C29 1007   0.736   1.651   1.684 -0.5890 -0.0359  0.0026
   38phy    C27 1008   0.815   1.724   1.909  0.0248  0.1937 -0.5927
   38phy    C26 1009   0.926   1.808   1.978 -0.0355 -0.0190  0.3642
   38phy    C25 1010   0.887   1.888   2.106  0.2279 -0.3427  0.2154
   38phy    C23 1011   1.003   1.975   2.158 -0.0255 -0.5392 -0.0659
   38phy    C24 1012   1.002   2.118   2.102  0.3362  0.2104 -0.4257
   38phy    C22 1013   1.012   2.000   2.312  0.4161 -0.2589  0.2869
   38phy    C21 1014   1.051   1.889   2.405  0.9291  0.2276  0.0977
   38phy    C20 1015   1.046   1.927   2.552 -0.1585  0.2005 -0.1086
   38phy    C18 1016   1.050   1.823   2.670  0.3473 -0.0641  0.6014
   38phy    O01 1017   1.148   1.716   2.647 -0.5622 -0.2246  0.3421
   38phy    H01 1018   1.186   1.694   2.729  2.2786 -0.0243 -0.8072
   38phy    C19 1019   1.111   1.916   2.777  0.2596  0.2468  0.0370
   38phy    C13 1020   0.912   1.747   2.718  0.2351  0.4309 -0.3145
   38phy     H3 1021   0.825   1.816   2.719  0.5951  0.8896  0.2905
   38phy    O33 1022   0.911   1.707   2.858  0.1270  0.2767  0.0847
   38phy    H1B 1023   0.973   1.637   2.864  1.2147  0.8862 -2.8600
   38phy    C12 1024   0.869   1.627   2.627  0.4196  0.5769 -0.5397
   38phy    O11 1025   0.967   1.527   2.622 -0.0329 -0.5714 -0.0038
   38phy    H1A 1026   1.045   1.576   2.606 -1.1076  0.8070 -1.4298
   39phy    C35 1027   0.083   2.535   1.812  0.7007 -0.7061  0.1854
   39phy    C33 1028   0.208   2.480   1.866 -0.9406  0.5489  0.2111
   39phy    C34 1029   0.194   2.333   1.849 -0.8985  0.1320  0.3653
   39phy    C32 1030   0.333   2.541   1.803  0.0380  0.0968 -0.7341
   39phy    C31 1031   0.394   2.635   1.905  0.2476  0.4879  0.3901
   39phy    C30 1032   0.527   2.696   1.851  0.0389  0.3896 -0.9146
   39phy    C28 1033   0.602   2.797   1.945  0.1926  0.3259  0.5658
   39phy    C29 1034   0.747   2.774   1.914 -0.1162  0.4531  0.1721
   39phy    C27 1035   0.548   2.944   1.915  0.7897  0.5228  0.2751
   39phy    C26 1036   0.578   3.055   2.025 -0.4201 -0.0510  0.1214
   39phy    C25 1037   0.525   3.186   1.974  0.3109  0.1951  0.2401
   39phy    C23 1038   0.526   3.301   2.082 -0.4435 -0.0784  0.2176
   39phy    C24 1039   0.561   3.433   2.014  0.0338  0.5682 -0.0948
   39phy    C22 1040   0.394   3.304   2.163 -0.1981 -0.1107 -0.3664
   39phy    C21 1041   0.410   3.324   2.309 -0.7807 -0.0221 -0.1618
   39phy    C20 1042   0.282   3.302   2.388  0.0692  0.1670 -0.3277
   39phy    C18 1043   0.267   3.304   2.542 -0.4767 -0.1452  0.1858
   39phy    O01 1044   0.326   3.423   2.601 -0.2427  0.1477  0.1985
   39phy    H01 1045   0.412   3.432   2.565  0.1757 -0.2502  1.0674
   39phy    C19 1046   0.115   3.310   2.562  0.3793 -0.1378 -0.5763
   39phy    C13 1047   0.336   3.189   2.632 -0.6620 -0.2119  0.8729
   39phy     H3 1048   0.295   3.094   2.589  0.3717  0.6925 -2.4542
   39phy    O33 1049   0.291   3.190   2.766 -0.1010  0.3542 -0.1373
   39phy    H1B 1050   0.308   3.276   2.798  0.0381  0.8180 -1.3908
   39phy    C12 1051   0.498   3.174   2.632  0.0095 -0.6591  0.1988
   39phy    O11 1052   0.558   3.280   2.700 -0.8523  0.4219  0.4388
   39phy    H1A 1053   0.573   3.253   2.788  0.2136 -0.6061 -0.0435
   40phy    C35 1054   1.984   4.347   1.488 -0.4024  0.0941 -0.5454
   40phy    C33 1055   2.039   4.475   1.431 -0.0222  0.1162 -0.2591
   40phy    C34 1056   2.024   4.479   1.280 -0.4561  0.0668  0.2209
   40phy    C32 1057   1.988   4.606   1.489 -0.5094  0.5640 -0.2815
   40phy    C31 1058   2.074   4.665   1.600  0.1037  0.3865  0.0366
   40phy    C30 1059   2.046   4.821   1.619 -0.2659  0.6288  0.1266
   40phy    C28 1060   2.119   4.892   1.734  0.1527 -0.2950  0.7554
   40phy    C29 1061   2.172   5.028   1.674 -0.1897  0.1657  0.0251
   40phy    C27 1062   2.032   4.916   1.856 -0.2780  0.6827  0.3651
   40phy    C26 1063   2.117   4.901   1.986 -0.0224 -0.2701 -0.2815
   40phy    C25 1064   2.040   4.913   2.115  0.0347 -0.0715 -0.3154
   40phy    C23 1065   2.111   4.872   2.247  0.0232  0.3430 -0.1297
   40phy    C24 1066   2.173   4.993   2.319  0.1323 -0.2583 -0.3584
   40phy    C22 1067   2.013   4.806   2.346  0.6908  0.0863 -0.7594
   40phy    C21 1068   2.084   4.695   2.433  0.2524 -0.3679 -0.3050
   40phy    C20 1069   1.999   4.635   2.554  0.2041 -0.0642  0.2250
   40phy    C18 1070   2.051   4.524   2.660 -0.5090 -0.1675  0.5553
   40phy    O01 1071   2.171   4.577   2.722 -0.5725  0.1527 -0.0403
   40phy    H01 1072   2.219   4.622   2.655 -0.6324  0.3298  0.0348
   40phy    C19 1073   1.930   4.531   2.758 -0.0934 -0.0533  0.1063
   40phy    C13 1074   2.087   4.378   2.605 -0.3631  0.1759 -0.0865
   40phy     H3 1075   1.998   4.333   2.554 -1.0342  0.8672  0.4477
   40phy    O33 1076   2.112   4.285   2.712 -0.1026 -0.6653 -0.3192
   40phy    H1B 1077   2.161   4.326   2.781 -1.5339 -1.0629  1.0125
   40phy    C12 1078   2.210   4.363   2.499 -0.3456  0.0244 -0.0586
   40phy    O11 1079   2.332   4.380   2.558  0.2664  0.4852  0.4208
   40phy    H1A 1080   2.338   4.471   2.580  0.6819  0.6661 -0.3942
   41phy    C35 1081   0.384   1.990   1.785  0.1353 -0.0776 -0.1766
   41phy    C33 1082   0.511   2.070   1.819 -0.4447  1.1879  0.7378
   41phy    C34 1083   0.541   2.151   1.693  0.2980 -0.5923  0.2535
   41phy    C32 1084   0.488   2.149   1.951 -0.1405  0.2107 -0.0480
   41phy    C31 1085   0.617   2.201   2.025 -0.4706  0.2091 -0.0975
   41phy    C30 1086   0.575   2.266   2.152 -0.3943  0.5469 -0.1582
   41phy    C28 1087   0.683   2.334   2.237 -0.0265 -0.4897  0.4938
   41phy    C29 1088   0.680   2.484   2.197 -0.4895 -0.3063  0.1487
   41phy    C27 1089   0.639   2.330   2.386  0.4869 -0.1764 -0.5306
   41phy    C26 1090   0.762   2.295   2.475  0.7272 -0.1923  0.1756
   41phy    C25 1091   0.710   2.303   2.619 -0.0325 -0.0403 -0.8465
   41phy    C23 1092   0.808   2.273   2.732  0.0626 -0.4116 -0.1412
   41phy    C24 1093   0.871   2.404   2.785  0.0128 -0.2471 -0.0482
   41phy    C22 1094   0.724   2.213   2.845 -0.4840  0.0394 -0.2652
   41phy    C21 1095   0.778   2.077   2.896  0.2877 -0.2269  0.2276
   41phy    C20 1096   0.679   2.034   2.999  0.4933  0.1847  0.1525
   41phy    C18 1097   0.630   1.885   3.018  0.1293 -0.7957  0.4963
   41phy    O01 1098   0.747   1.809   3.039 -0.0243  0.1968  0.7248
   41phy    H01 1099   0.779   1.773   2.959 -3.9974 -1.3260 -0.4302
   41phy    C19 1100   0.577   1.901   3.161  0.5978  0.0462  0.0015
   41phy    C13 1101   0.539   1.843   2.892  0.1606  0.2782  0.2773
   41phy     H3 1102   0.590   1.867   2.795  0.6238 -1.0956  0.1593
   41phy    O33 1103   0.411   1.918   2.887  0.0815  0.7954  0.7711
   41phy    H1B 1104   0.390   1.964   2.967  1.5491 -1.9776  2.9272
   41phy    C12 1105   0.490   1.697   2.877 -0.3045  0.1948 -0.1049
   41phy    O11 1106   0.590   1.603   2.877 -0.3716  0.0729 -0.4339
   41phy    H1A 1107   0.566   1.545   2.946  0.4526 -0.1739 -0.3365
   42phy    C35 1108   2.046   0.157   1.335  0.2443  0.3579 -0.5294
   42phy    C33 1109   1.910   0.092   1.356 -0.0588  0.5072  0.4818
   42phy    C34 1110   1.927  -0.055   1.413  0.3004  0.2258  0.1108
   42phy    C32 1111   1.832   0.178   1.455 -0.7101  0.4859 -0.7308
   42phy    C31 1112   1.691   0.219   1.406 -0.2758  0.0308 -0.3159
   42phy    C30 1113   1.593   0.280   1.514  0.6605  0.5709  0.1943
   42phy    C28 1114   1.461   0.334   1.458  0.1188  0.3612 -0.3583
   42phy    C29 1115   1.352   0.263   1.544  0.0457 -0.1522 -0.1688
   42phy    C27 1116   1.472   0.480   1.469 -0.1582  0.2038  0.4410
   42phy    C26 1117   1.386   0.565   1.375 -0.1738  0.1021 -0.3665
   42phy    C25 1118   1.399   0.720   1.394  0.1947  0.7797 -0.2847
   42phy    C23 1119   1.330   0.805   1.286 -0.0932  0.7825 -0.0707
   42phy    C24 1120   1.291   0.945   1.333 -0.5991  0.2092 -0.3176
   42phy    C22 1121   1.419   0.823   1.161 -0.0465  0.4173 -0.0974
   42phy    C21 1122   1.346   0.792   1.024 -0.4375  0.3123  0.1850
   42phy    C20 1123   1.443   0.800   0.908 -0.3434  0.1452 -0.4024
   42phy    C18 1124   1.386   0.789   0.763  0.3793 -0.0416 -0.7442
   42phy    O01 1125   1.323   0.658   0.742  0.2673 -0.1096 -0.5843
   42phy    H01 1126   1.302   0.622   0.825 -1.2725  1.2351 -0.3429
   42phy    C19 1127   1.511   0.787   0.682 -0.2383  0.4664  0.5590
   42phy    C13 1128   1.275   0.901   0.727  0.2298 -0.2000 -0.6976
   42phy     H3 1129   1.187   0.874   0.790 -1.2685  1.3457 -2.0349
   42phy    O33 1130   1.295   1.037   0.783 -0.6824  0.6116  0.1162
   42phy    H1B 1131   1.360   1.085   0.737  1.2829  0.5772  2.6446
   42phy    C12 1132   1.179   0.906   0.610  0.0354  0.6394 -0.1046
   42phy    O11 1133   1.200   1.000   0.506 -0.0723  0.1161  0.1294
   42phy    H1A 1134   1.186   0.964   0.421 -0.6520  1.2463 -0.2721
   43phy    C35 1135   0.845   0.228   2.766 -0.4380 -0.4718 -0.0693
   43phy    C33 1136   0.837   0.281   2.620 -0.3521 -0.3221  0.0903
   43phy    C34 1137   0.897   0.175   2.537 -0.0875 -0.3470 -0.0067
   43phy    C32 1138   0.689   0.290   2.573 -0.2150  0.0011  0.2385
   43phy    C31 1139   0.634   0.436   2.577 -1.2377  0.7052  0.0654
   43phy    C30 1140   0.482   0.426   2.580 -0.1660  0.3725  0.0701
   43phy    C28 1141   0.398   0.554   2.578  0.1695 -0.3003 -0.4290
   43phy    C29 1142   0.262   0.537   2.503  0.1219  0.8957  0.0521
   43phy    C27 1143   0.387   0.626   2.717 -0.1293 -0.5230 -0.4624
   43phy    C26 1144   0.337   0.772   2.730  0.2314  0.2025  0.2456
   43phy    C25 1145   0.328   0.815   2.877  0.0002 -0.4690  0.2275
   43phy    C23 1146   0.299   0.966   2.894  0.2242  0.3996 -0.2878
   43phy    C24 1147   0.152   0.997   2.920  0.1368 -0.1286 -0.1442
   43phy    C22 1148   0.376   1.018   3.018  0.1870 -0.5886  0.4508
   43phy    C21 1149   0.447   1.152   2.991 -0.1567 -0.1856 -0.4906
   43phy    C20 1150   0.524   1.181   3.123 -0.3069 -0.4675  0.1680
   43phy    C18 1151   0.621   1.308   3.131  0.0940 -0.2565  0.1352
   43phy    O01 1152   0.557   1.430   3.082 -0.1359  0.0564  0.0890
   43phy    H01 1153   0.474   1.435   3.126 -0.7948  0.7735 -1.1700
   43phy    C19 1154   0.634   1.332   3.284  0.9421  0.3277  0.0683
   43phy    C13 1155   0.760   1.286   3.051 -0.0311 -0.4789  0.9290
   43phy     H3 1156   0.742   1.231   2.955  1.9714  0.3285  0.0290
   43phy    O33 1157   0.843   1.192   3.120 -0.2401  0.1234 -0.4275
   43phy    H1B 1158   0.885   1.223   3.197  0.9869 -3.0454  0.3269
   43phy    C12 1159   0.849   1.413   3.007  0.3937 -0.2367  0.1537
   43phy    O11 1160   0.957   1.385   2.919 -0.1869  0.1903 -0.4600
   43phy    H1A 1161   0.915   1.350   2.843  1.4364  1.3177 -1.9438
   44phy    C35 1162   0.586   1.643   0.519 -0.3230  0.0081 -0.1560
   44phy    C33 1163   0.580   1.726   0.640  0.1851  0.2529  0.2349
   44phy    C34 1164   0.434   1.734   0.693  0.2709  0.0521 -0.0723
   44phy    C32 1165   0.667   1.661   0.753  0.0438  0.0898  0.6348
   44phy    C31 1166   0.808   1.711   0.756 -0.2720  0.2835  0.0870
   44phy    C30 1167   0.883   1.646   0.875 -0.2264 -0.0842 -0.7257
   44phy    C28 1168   1.023   1.697   0.895  0.4139 -0.1724 -0.0589
   44phy    C29 1169   1.047   1.707   1.048 -0.1417  0.0088 -0.3198
   44phy    C27 1170   1.130   1.599   0.837  0.5515  0.0205 -0.2032
   44phy    C26 1171   1.255   1.667   0.776  0.1989  0.3209 -0.1865
   44phy    C25 1172   1.385   1.579   0.750  0.5164  0.6557  0.2753
   44phy    C23 1173   1.488   1.661   0.674  0.0088 -0.0599  0.0896
   44phy    C24 1174   1.621   1.648   0.747  0.0711 -0.2672  0.4980
   44phy    C22 1175   1.519   1.584   0.542 -0.2667 -0.6318  0.1889
   44phy    C21 1176   1.486   1.661   0.413 -0.2646  0.6475  0.4109
   44phy    C20 1177   1.514   1.579   0.284 -0.1963  0.3062  0.0799
   44phy    C18 1178   1.479   1.622   0.131 -0.3279  0.0111 -1.0628
   44phy    O01 1179   1.337   1.617   0.108  0.3751  0.0405  0.2182
   44phy    H01 1180   1.295   1.585   0.185  2.3997  0.2372  1.4595
   44phy    C19 1181   1.551   1.511   0.052  0.1833  0.2195  0.2206
   44phy    C13 1182   1.546   1.763   0.092  0.7693  0.5367  0.7730
   44phy     H3 1183   1.492   1.835   0.157  0.5267  0.9661  0.1113
   44phy    O33 1184   1.683   1.799   0.133  0.1461 -0.1505  0.0275
   44phy    H1B 1185   1.723   1.737   0.191 -0.1761 -0.0013  0.4098
   44phy    C12 1186   1.496   1.852  -0.031 -0.3164 -0.0221 -0.4469
   44phy    O11 1187   1.590   1.867  -0.132  0.0096  0.1849 -0.1528
   44phy    H1A 1188   1.675   1.853  -0.095  0.6555  2.2783 -0.6672
   45phy    C35 1189   1.669   2.848   1.751 -0.3226  0.3412 -0.3060
   45phy    C33 1190   1.578   2.756   1.674  0.6418  0.1876 -0.3367
   45phy    C34 1191   1.657   2.671   1.579  0.1747 -0.3432  0.3157
   45phy    C32 1192   1.498   2.668   1.772  0.4523 -0.2696 -0.3561
   45phy    C31 1193   1.347   2.683   1.762  0.0562 -0.5206  0.0452
   45phy    C30 1194   1.291   2.573   1.842  0.4996  0.0099  0.0585
   45phy    C28 1195   1.138   2.581   1.883 -0.3613  0.2864  0.0802
   45phy    C29 1196   1.039   2.536   1.771 -0.2581  0.6702  0.2480
   45phy    C27 1197   1.108   2.491   2.002 -0.1165 -0.1639  0.0223
   45phy    C26 1198   1.112   2.548   2.147 -0.5101  0.2299 -0.1437
   45phy    C25 1199   1.109   2.440   2.255  0.1470  0.3151 -0.4398
   45phy    C23 1200   1.141   2.476   2.400  0.0914  0.4195  0.6197
   45phy    C24 1201   1.028   2.556   2.467 -0.4161  0.2239  0.3047
   45phy    C22 1202   1.163   2.352   2.485 -0.1387  0.4148 -0.2407
   45phy    C21 1203   1.289   2.362   2.565  0.6177 -0.1724 -0.6082
   45phy    C20 1204   1.322   2.266   2.676  0.2087  0.8669 -0.1391
   45phy    C18 1205   1.412   2.319   2.800 -0.0051 -0.4180  0.2918
   45phy    O01 1206   1.366   2.449   2.851  0.3586 -0.1387  0.1279
   45phy    H01 1207   1.414   2.472   2.929  1.0005  0.0616 -0.3146
   45phy    C19 1208   1.370   2.224   2.915 -0.8977  0.3558  0.4507
   45phy    C13 1209   1.579   2.327   2.778  0.2533  0.0715  0.8406
   45phy     H3 1210   1.612   2.234   2.725 -1.9608 -0.1347 -0.2870
   45phy    O33 1211   1.652   2.324   2.898 -0.2720 -0.1210 -0.8555
   45phy    H1B 1212   1.620   2.393   2.953 -1.3112 -1.8604  0.8398
   45phy    C12 1213   1.633   2.434   2.682 -0.1856 -0.9446 -0.9125
   45phy    O11 1214   1.627   2.568   2.729 -0.2269 -0.3938 -0.0887
   45phy    H1A 1215   1.539   2.598   2.723 -0.6986 -1.8303 -0.5922
   46phy    C35 1216   1.679   3.213   1.853 -0.8816  0.9156 -0.7570
   46phy    C33 1217   1.705   3.320   1.758  0.1514  0.7793 -0.1329
   46phy    C34 1218   1.798   3.255   1.653 -0.3008  0.3636 -0.3109
   46phy    C32 1219   1.572   3.361   1.693  0.0388  0.2420 -0.1431
   46phy    C31 1220   1.516   3.494   1.743 -0.2606  0.1957 -0.2136
   46phy    C30 1221   1.391   3.537   1.664 -0.2346  0.4998  0.3063
   46phy    C28 1222   1.304   3.648   1.725  0.6046  0.4893 -0.2753
   46phy    C29 1223   1.271   3.756   1.626  0.0666 -0.7630 -0.2426
   46phy    C27 1224   1.177   3.579   1.782  0.2187  0.1884 -0.8163
   46phy    C26 1225   1.122   3.631   1.917 -0.5218 -0.0691 -0.1917
   46phy    C25 1226   0.983   3.574   1.959  0.5522 -0.1771  0.3094
   46phy    C23 1227   0.933   3.631   2.089 -0.3023  0.0959  0.5186
   46phy    C24 1228   0.809   3.721   2.065 -0.2336  0.4397 -0.3984
   46phy    C22 1229   0.913   3.519   2.195 -0.1820  0.5810  0.3933
   46phy    C21 1230   0.936   3.549   2.346  0.7076  0.3252  0.6801
   46phy    C20 1231   0.916   3.423   2.423 -0.0254  0.3783 -0.6776
   46phy    C18 1232   0.929   3.419   2.581  0.2273 -0.7821  0.2906
   46phy    O01 1233   0.813   3.485   2.631  0.0394 -0.0568 -0.2236
   46phy    H01 1234   0.794   3.439   2.711  1.0051 -1.1588 -0.5988
   46phy    C19 1235   0.896   3.272   2.612 -0.2403 -0.1748 -0.1362
   46phy    C13 1236   1.068   3.461   2.656 -0.0019 -0.3966 -0.2763
   46phy     H3 1237   1.153   3.417   2.598  1.0661  1.3629 -0.1281
   46phy    O33 1238   1.091   3.404   2.787  0.4938  0.1627  0.1877
   46phy    H1B 1239   1.136   3.323   2.778 -0.1630 -0.0137 -1.9121
   46phy    C12 1240   1.106   3.614   2.670 -0.0696  0.5574  0.3528
   46phy    O11 1241   1.033   3.694   2.762 -0.2122  0.3181  0.2595
   46phy    H1A 1242   1.011   3.646   2.840  1.1010 -0.8753 -0.0686
   47phy    C35 1243   0.243   3.092   1.339 -0.7090  0.6024 -0.1976
   47phy    C33 1244   0.116   3.173   1.347 -0.2565  0.2088  0.1177
   47phy    C34 1245   0.117   3.256   1.472 -0.0690  0.1806 -0.4080
   47phy    C32 1246   0.092   3.245   1.213 -0.0506 -0.1223 -0.0825
   47phy    C31 1247  -0.047   3.295   1.188 -0.5003  0.2338 -0.4098
   47phy    C30 1248  -0.047   3.407   1.084 -0.1983  0.1277 -0.3533
   47phy    C28 1249  -0.179   3.474   1.054 -0.3545 -0.1709  0.0375
   47phy    C29 1250  -0.151   3.622   1.066  0.1492  0.0921  0.5902
   47phy    C27 1251  -0.227   3.441   0.917  0.2896 -0.6128  0.9855
   47phy    C26 1252  -0.314   3.319   0.895  0.3345  0.0941  0.1945
   47phy    C25 1253  -0.403   3.324   0.759 -0.4997 -0.8618  0.4556
   47phy    C23 1254  -0.472   3.195   0.722  0.6027  0.0316  0.2934
   47phy    C24 1255  -0.622   3.223   0.752 -0.1436  0.3818  0.3446
   47phy    C22 1256  -0.465   3.145   0.576  0.1442 -0.4485  0.2639
   47phy    C21 1257  -0.328   3.098   0.523 -0.3897  0.6403  0.0312
   47phy    C20 1258  -0.343   3.045   0.381  0.2842 -0.4603 -0.1574
   47phy    C18 1259  -0.230   2.999   0.280 -0.0616  0.0438 -0.2364
   47phy    O01 1260  -0.128   3.098   0.256 -0.0077 -0.0954 -0.2640
   47phy    H01 1261  -0.079   3.111   0.335  0.2556  1.1720 -0.6112
   47phy    C19 1262  -0.304   2.997   0.141  0.7593  0.6170 -0.3675
   47phy    C13 1263  -0.167   2.859   0.328 -0.1290  0.2391  0.2573
   47phy     H3 1264  -0.125   2.881   0.429  0.5635 -0.3715  0.1179
   47phy    O33 1265  -0.264   2.756   0.366  0.2436  0.5063  0.0892
   47phy    H1B 1266  -0.227   2.690   0.422  0.7139  0.6953  0.0110
   47phy    C12 1267  -0.024   2.809   0.286  0.0224  0.5147 -0.1056
   47phy    O11 1268  -0.009   2.713   0.185 -0.1203  0.2376  0.2860
   47phy    H1A 1269   0.038   2.746   0.111 -0.6217 -1.1384 -0.6814
   48phy    C35 1270   2.028   2.759   1.697 -0.2548 -0.2814 -0.3039
   48phy    C33 1271   2.061   2.624   1.765  0.1100 -0.0029 -0.0445
   48phy    C34 1272   2.203   2.582   1.721  0.0583 -0.0557 -0.3361
   48phy    C32 1273   2.068   2.638   1.918 -0.4743 -0.0466  0.0870
   48phy    C31 1274   1.949   2.584   2.005  0.1356  0.4392  0.7206
   48phy    C30 1275   1.979   2.597   2.152  0.0240 -0.5076 -1.2150
   48phy    C28 1276   1.865   2.592   2.257  0.4203  0.1774 -0.0468
   48phy    C29 1277   1.868   2.447   2.309 -0.0398  0.4877  0.2435
   48phy    C27 1278   1.902   2.679   2.380  0.1576  0.3382 -0.1827
   48phy    C26 1279   1.834   2.814   2.396  0.1587  0.2484 -0.2794
   48phy    C25 1280   1.798   2.856   2.540 -0.0481 -0.2473  0.5416
   48phy    C23 1281   1.830   3.004   2.577 -0.2431 -0.2441 -0.7714
   48phy    C24 1282   1.721   3.104   2.544 -0.6276 -0.1131  0.4714
   48phy    C22 1283   1.839   3.019   2.731  0.2004 -0.0592 -0.0476
   48phy    C21 1284   1.973   2.992   2.799  0.0956  0.0117 -0.1378
   48phy    C20 1285   1.975   3.049   2.944  0.0975 -0.1693  0.2529
   48phy    C18 1286   2.089   3.009   3.051 -0.7615  0.4999  0.7938
   48phy    O01 1287   2.223   2.995   2.990 -0.8107 -0.1264  0.2432
   48phy    H01 1288   2.219   2.930   2.923  1.9800  0.3969 -0.5422
   48phy    C19 1289   2.093   3.142   3.138  0.5266  0.1244  0.3355
   48phy    C13 1290   2.053   2.867   3.124 -0.0689 -0.1162 -0.3444
   48phy     H3 1291   2.036   2.785   3.049 -1.9892 -0.9722  0.9513
   48phy    O33 1292   1.923   2.872   3.182  0.1118 -1.0846 -0.0569
   48phy    H1B 1293   1.929   2.930   3.255 -0.3573  0.1333 -0.9658
   48phy    C12 1294   2.158   2.802   3.221 -0.0969  0.1451 -0.4984
   48phy    O11 1295   2.128   2.677   3.273 -0.0444  0.3248  0.1415
   48phy    H1A 1296   2.036   2.674   3.290 -0.2702 -2.5400 -0.9381
   49phy    C35 1297   2.905   1.947   1.793 -0.1274  0.5743  0.1365
   49phy    C33 1298   2.893   2.004   1.652 -0.4736  0.1896  0.1810
   49phy    C34 1299   2.868   1.880   1.569 -0.6096 -0.7216 -0.1764
   49phy    C32 1300   2.786   2.107   1.616 -0.0628 -0.4448  0.2487
   49phy    C31 1301   2.812   2.255   1.663  0.4516  0.1193 -0.3496
   49phy    C30 1302   2.691   2.351   1.657  0.2419 -0.2100 -0.0556
   49phy    C28 1303   2.713   2.497   1.695 -0.6888 -0.1037 -0.1586
   49phy    C29 1304   2.726   2.575   1.565 -0.1811 -0.0325 -0.0370
   49phy    C27 1305   2.592   2.553   1.769 -0.1559  0.0381  0.1984
   49phy    C26 1306   2.615   2.583   1.917 -0.1842 -0.5353  0.2676
   49phy    C25 1307   2.486   2.609   1.992  0.1773 -0.3893 -0.0883
   49phy    C23 1308   2.508   2.633   2.145 -0.3840  0.0609 -0.1389
   49phy    C24 1309   2.511   2.789   2.163 -0.3381 -0.1231  0.5894
   49phy    C22 1310   2.387   2.579   2.229 -0.2014 -0.4847  0.4577
   49phy    C21 1311   2.423   2.453   2.298  0.4978  0.0110  0.3834
   49phy    C20 1312   2.308   2.379   2.366  0.4896  0.5127  0.3060
   49phy    C18 1313   2.315   2.298   2.498  0.2791  0.8776 -0.0288
   49phy    O01 1314   2.341   2.374   2.609 -0.0954 -0.3572 -0.7939
   49phy    H01 1315   2.328   2.465   2.590  0.5356 -0.1893 -0.4335
   49phy    C19 1316   2.164   2.270   2.516  0.1623  0.0671  0.3977
   49phy    C13 1317   2.406   2.161   2.499  0.8058  0.7427  0.2831
   49phy     H3 1318   2.397   2.103   2.404 -0.4101  1.3777 -0.0168
   49phy    O33 1319   2.359   2.063   2.593 -0.3172  0.1498  0.1535
   49phy    H1B 1320   2.431   2.046   2.650  0.6087  1.9365 -0.4167
   49phy    C12 1321   2.555   2.183   2.523 -0.3374 -0.2872 -0.2781
   49phy    O11 1322   2.601   2.183   2.656 -0.2316  0.5089 -0.4301
   49phy    H1A 1323   2.575   2.259   2.704  0.2628  0.8432 -0.6810
   50phy    C35 1324   1.482   1.890   1.031  0.9564 -0.1980  0.1895
   50phy    C33 1325   1.430   1.912   1.173  0.0625 -0.0691 -0.2071
   50phy    C34 1326   1.550   1.923   1.267  0.5818  0.2695 -0.2787
   50phy    C32 1327   1.349   2.043   1.181 -0.2970  0.6353  0.3717
   50phy    C31 1328   1.198   2.027   1.162  0.2719  0.0757 -0.0742
   50phy    C30 1329   1.132   2.170   1.143  0.8247  0.3192  0.0772
   50phy    C28 1330   0.980   2.172   1.099  0.1407 -0.8602  0.0002
   50phy    C29 1331   0.895   2.226   1.212  0.9842  0.1814 -0.1178
   50phy    C27 1332   0.939   2.261   0.976 -0.2079  0.6383 -0.2899
   50phy    C26 1333   0.898   2.172   0.854 -0.3510  0.4648  0.2223
   50phy    C25 1334   0.849   2.244   0.727  0.0048  0.0384  0.0403
   50phy    C23 1335   0.770   2.149   0.635 -0.6462  0.3556 -0.1868
   50phy    C24 1336   0.623   2.210   0.627  0.1059 -0.2535 -0.0490
   50phy    C22 1337   0.833   2.140   0.492  0.1778  0.0391  0.4177
   50phy    C21 1338   0.931   2.025   0.468 -0.1893  0.2820 -0.2414
   50phy    C20 1339   0.965   1.988   0.329  0.5861  0.8860 -0.5235
   50phy    C18 1340   1.048   1.862   0.285  0.0342 -0.0416 -0.8272
   50phy    O01 1341   1.178   1.859   0.352  0.1577  0.1160  0.1195
   50phy    H01 1342   1.194   1.773   0.385 -2.5088  0.3989  2.5069
   50phy    C19 1343   1.095   1.895   0.136 -0.7622 -0.0706 -0.1932
   50phy    C13 1344   0.967   1.726   0.310  0.4770 -0.0398 -0.0607
   50phy     H3 1345   0.954   1.731   0.421 -1.8744  0.9940 -0.3171
   50phy    O33 1346   0.828   1.715   0.277 -0.7255 -0.1396  0.1980
   50phy    H1B 1347   0.816   1.759   0.195  3.1535  0.8337 -0.0303
   50phy    C12 1348   1.034   1.590   0.327  0.0418 -0.3497 -0.0671
   50phy    O11 1349   1.177   1.583   0.339  0.3614  0.1760  0.3194
   50phy    H1A 1350   1.202   1.518   0.401  2.9384  1.4280  0.7227
   51phy    C35 1351   1.958   2.080   0.546  0.2978 -0.7508  0.2846
   51phy    C33 1352   1.853   1.977   0.511 -0.0538  0.5900  0.0762
   51phy    C34 1353   1.927   1.847   0.521 -0.2034 -0.2512  0.3943
   51phy    C32 1354   1.741   1.971   0.613 -0.1063 -0.7628  0.0542
   51phy    C31 1355   1.624   2.071   0.578 -0.6891 -0.2792 -0.0928
   51phy    C30 1356   1.503   2.049   0.669 -0.0120 -0.5053 -0.3828
   51phy    C28 1357   1.390   2.148   0.641  0.1818  0.2760  0.4700
   51phy    C29 1358   1.255   2.074   0.612 -0.2461 -0.2135  0.0785
   51phy    C27 1359   1.376   2.245   0.753 -0.2700 -0.1310 -0.2105
   51phy    C26 1360   1.359   2.392   0.709  0.3378  0.0292  0.3293
   51phy    C25 1361   1.331   2.486   0.831  0.7983  0.8157 -0.0594
   51phy    C23 1362   1.301   2.633   0.793  0.0246 -0.1549 -0.2459
   51phy    C24 1363   1.195   2.683   0.893 -0.1645 -0.2538 -0.0008
   51phy    C22 1364   1.428   2.721   0.825  0.2919 -0.4757 -0.1189
   51phy    C21 1365   1.519   2.763   0.706  0.4219  0.2296 -0.3709
   51phy    C20 1366   1.635   2.841   0.769  0.2627  0.1139  0.0502
   51phy    C18 1367   1.750   2.896   0.677  0.5381  0.1591  0.7270
   51phy    O01 1368   1.810   2.787   0.600  0.0718 -0.6509 -0.5195
   51phy    H01 1369   1.759   2.711   0.622 -1.6527  0.6521  0.1926
   51phy    C19 1370   1.860   2.939   0.769 -0.1376 -0.0462 -0.5222
   51phy    C13 1371   1.704   3.018   0.576  0.0041  0.0977  0.1628
   51phy     H3 1372   1.626   2.971   0.511  0.6111  0.0038 -0.5182
   51phy    O33 1373   1.627   3.128   0.626 -0.5136  0.0089 -0.5412
   51phy    H1B 1374   1.671   3.211   0.625 -0.9530  0.2597  0.2805
   51phy    C12 1375   1.773   3.065   0.439  0.3812 -0.5223 -0.1177
   51phy    O11 1376   1.845   2.961   0.385 -0.1739 -0.1490  0.6908
   51phy    H1A 1377   1.831   2.889   0.443 -1.4459  0.0697  0.6767
   52phy    C35 1378   1.420   5.135   0.986 -0.0087 -0.2220 -0.0776
   52phy    C33 1379   1.412   5.286   1.017  0.8086 -0.3996  0.2136
   52phy    C34 1380   1.313   5.312   1.132 -0.0775  0.1205 -0.0279
   52phy    C32 1381   1.556   5.334   1.043  0.1221  0.2040 -0.7204
   52phy    C31 1382   1.589   5.485   1.023  0.2197 -0.1573  0.0316
   52phy    C30 1383   1.738   5.519   1.026 -0.2405 -0.1243  0.1254
   52phy    C28 1384   1.763   5.666   0.996  0.2296  0.9654  0.6559
   52phy    C29 1385   1.786   5.737   1.128 -0.5424  0.6547  0.0200
   52phy    C27 1386   1.894   5.676   0.917 -0.7004 -0.0409  0.7877
   52phy    C26 1387   1.887   5.792   0.814 -0.4995 -0.1836 -0.1402
   52phy    C25 1388   2.021   5.855   0.766 -0.1204  0.5096  0.1676
   52phy    C23 1389   2.000   5.982   0.676 -0.3657  0.4105 -0.0289
   52phy    C24 1390   2.124   6.068   0.695  0.4699 -0.1380  0.4784
   52phy    C22 1391   1.975   5.943   0.530  0.4744  0.1480  0.6379
   52phy    C21 1392   1.860   6.028   0.478 -0.1141 -0.1703  0.1304
   52phy    C20 1393   1.811   5.985   0.343  0.0455  0.4406 -0.1142
   52phy    C18 1394   1.694   6.071   0.281 -0.3805  0.0814  0.1524
   52phy    O01 1395   1.572   6.051   0.355  0.6209  0.0918 -0.0593
   52phy    H01 1396   1.530   5.971   0.332 -0.0073  0.2691  0.4300
   52phy    C19 1397   1.673   6.004   0.144  0.2263 -0.4024 -0.2834
   52phy    C13 1398   1.727   6.234   0.274  0.0775  0.2800 -0.3354
   52phy     H3 1399   1.713   6.267   0.380 -0.1298 -1.3783  0.1801
   52phy    O33 1400   1.860   6.288   0.255  0.6067  0.1816  0.0172
   52phy    H1B 1401   1.893   6.281   0.167  1.7289 -1.8842  0.5392
   52phy    C12 1402   1.621   6.345   0.239  0.4128  0.2966 -0.1890
   52phy    O11 1403   1.484   6.318   0.257 -0.1272 -0.0106 -0.2211
   52phy    H1A 1404   1.475   6.229   0.227  2.9086 -0.3870 -0.2740
   53phy    C35 1405   1.004   2.686   1.273  0.1458  0.3305 -0.6103
   53phy    C33 1406   1.123   2.665   1.364  0.5824  0.3578  0.4664
   53phy    C34 1407   1.126   2.515   1.375 -0.4183  0.1064  0.0849
   53phy    C32 1408   1.251   2.710   1.296  0.4734  0.1634 -0.5516
   53phy    C31 1409   1.293   2.849   1.348  0.2664  0.0049 -0.0533
   53phy    C30 1410   1.374   2.934   1.254 -0.6376  0.0481  0.0314
   53phy    C28 1411   1.391   3.082   1.294  0.1554  0.0738 -0.2084
   53phy    C29 1412   1.469   3.120   1.424  0.4004  0.1607 -0.2694
   53phy    C27 1413   1.449   3.165   1.180 -0.2439  0.3980  0.0051
   53phy    C26 1414   1.358   3.283   1.126 -0.2922  0.7694 -0.0973
   53phy    C25 1415   1.449   3.370   1.050  0.3394 -0.5735  0.4490
   53phy    C23 1416   1.377   3.458   0.950  0.2950 -0.1762 -0.5606
   53phy    C24 1417   1.420   3.603   0.965 -0.4739  0.1818  0.0186
   53phy    C22 1418   1.407   3.421   0.802 -0.1683 -0.2197 -0.0501
   53phy    C21 1419   1.325   3.315   0.735 -0.2914  0.3202  0.0834
   53phy    C20 1420   1.364   3.314   0.590  0.0085 -0.4757 -0.3337
   53phy    C18 1421   1.323   3.188   0.503  0.7174 -0.1335 -0.8929
   53phy    O01 1422   1.390   3.076   0.562 -0.3166 -0.2091 -0.5417
   53phy    H01 1423   1.470   3.095   0.607 -0.9797 -1.6003  1.3771
   53phy    C19 1424   1.395   3.221   0.370 -0.4763  0.5975 -0.2825
   53phy    C13 1425   1.165   3.160   0.469 -0.3701  0.1988  0.4028
   53phy     H3 1426   1.119   3.149   0.571 -1.0382 -0.1426  0.0771
   53phy    O33 1427   1.078   3.262   0.426 -0.3017 -0.3746 -0.5611
   53phy    H1B 1428   1.097   3.300   0.342 -0.8857 -2.1534 -1.5372
   53phy    C12 1429   1.107   3.014   0.437 -0.6034 -0.0511 -0.1367
   53phy    O11 1430   1.097   2.980   0.302  0.4423 -0.0380  0.2028
   53phy    H1A 1431   1.184   2.986   0.267  1.0208  0.1060  1.5887
   54phy    C35 1432   3.148   3.887   1.502 -0.2892 -0.1210  0.2120
   54phy    C33 1433   3.080   3.795   1.394  0.0408  0.0587  0.4954
   54phy    C34 1434   3.196   3.733   1.311  0.3391 -0.0487 -0.3163
   54phy    C32 1435   2.983   3.703   1.469 -0.1347  0.0524 -0.2567
   54phy    C31 1436   2.868   3.648   1.387  0.4055  0.4722  0.8424
   54phy    C30 1437   2.743   3.597   1.465 -0.5399 -0.3085  0.0754
   54phy    C28 1438   2.648   3.507   1.384 -0.2793  0.0309 -0.1556
   54phy    C29 1439   2.590   3.400   1.473 -0.1172  0.0583 -0.5380
   54phy    C27 1440   2.539   3.592   1.312  0.0216 -0.4178 -0.4797
   54phy    C26 1441   2.502   3.556   1.176 -0.1918  0.5899 -0.0598
   54phy    C25 1442   2.428   3.661   1.098  0.0604  0.1659 -0.3430
   54phy    C23 1443   2.380   3.633   0.953 -0.4699  0.7449  0.1234
   54phy    C24 1444   2.265   3.727   0.907  0.3434  0.0228 -0.7327
   54phy    C22 1445   2.497   3.653   0.856  0.5308 -0.3411  0.3503
   54phy    C21 1446   2.522   3.541   0.758  0.6201 -0.1724  0.0182
   54phy    C20 1447   2.651   3.547   0.677 -0.5372  0.0465 -0.0432
   54phy    C18 1448   2.673   3.424   0.578  0.0002 -0.2209  0.2713
   54phy    O01 1449   2.641   3.294   0.635  0.6057 -0.3815  0.4660
   54phy    H01 1450   2.576   3.305   0.701  0.0951  3.0022 -0.4299
   54phy    C19 1451   2.825   3.415   0.555 -0.1374 -0.3470 -0.4119
   54phy    C13 1452   2.578   3.436   0.448 -0.2071 -0.1412 -0.7450
   54phy     H3 1453   2.477   3.415   0.491 -0.1661 -1.0792 -1.0809
   54phy    O33 1454   2.551   3.569   0.391  0.5131  0.5426 -0.1312
   54phy    H1B 1455   2.458   3.581   0.396  0.0320 -2.4246 -0.1183
   54phy    C12 1456   2.545   3.325   0.342  0.2055 -0.0367  0.5106
   54phy    O11 1457   2.596   3.336   0.215 -0.5299 -0.3313 -0.4560
   54phy    H1A 1458   2.529   3.315   0.154  0.1998 -0.6983 -1.1548
   55phy    C35 1459   0.500   4.400   1.430  0.0948 -0.7362 -0.6080
   55phy    C33 1460   0.486   4.506   1.542  0.0601  0.1989 -0.0412
   55phy    C34 1461   0.519   4.447   1.681  0.1733  0.5940 -0.3915
   55phy    C32 1462   0.578   4.631   1.514 -0.4080 -0.1550  0.1959
   55phy    C31 1463   0.499   4.740   1.440 -0.2555 -0.3442  0.4327
   55phy    C30 1464   0.594   4.851   1.414  0.3329 -0.0340 -0.7010
   55phy    C28 1465   0.535   4.964   1.328  0.0880  0.1580  0.5096
   55phy    C29 1466   0.559   5.110   1.373  0.1524  0.1351  0.1440
   55phy    C27 1467   0.574   4.950   1.181  0.0634 -0.1985 -0.2101
   55phy    C26 1468   0.459   4.994   1.086  0.1362 -0.4509 -0.2542
   55phy    C25 1469   0.510   5.010   0.941  0.8049  0.1049 -0.3263
   55phy    C23 1470   0.414   5.066   0.838 -0.1223 -0.1609 -0.2421
   55phy    C24 1471   0.392   5.214   0.864 -0.1068 -0.7416 -0.1539
   55phy    C22 1472   0.470   5.037   0.697 -0.2027 -0.1204  0.3834
   55phy    C21 1473   0.375   4.976   0.602  0.3059  0.1320 -0.1403
   55phy    C20 1474   0.397   5.012   0.453 -0.2871 -0.1541 -0.2165
   55phy    C18 1475   0.326   4.937   0.333 -0.3183 -0.5436  0.2887
   55phy    O01 1476   0.391   4.807   0.309  0.2365 -0.2478  0.3201
   55phy    H01 1477   0.345   4.756   0.244  1.7411  0.0947 -1.0683
   55phy    C19 1478   0.380   5.015   0.207  0.4098 -0.4581  0.2522
   55phy    C13 1479   0.166   4.930   0.320  0.1965 -0.7565  0.3679
   55phy     H3 1480   0.130   4.982   0.413  1.6337 -0.2680  0.6638
   55phy    O33 1481   0.089   5.021   0.228  0.2108 -0.3577  0.2904
   55phy    H1B 1482   0.126   5.026   0.142  0.6649  1.0296  0.5361
   55phy    C12 1483   0.082   4.804   0.368  0.5526 -0.3228  0.1764
   55phy    O11 1484   0.023   4.738   0.262 -0.2719 -0.2160  0.0051
   55phy    H1A 1485   0.088   4.706   0.203 -0.9658 -0.1526 -0.8199
   56phy    C35 1486   2.556   3.106   1.844  0.0092 -0.3797 -0.0388
   56phy    C33 1487   2.435   3.050   1.769  0.3316  0.2046  0.6892
   56phy    C34 1488   2.476   2.938   1.669 -0.6704 -0.1803  0.6794
   56phy    C32 1489   2.321   2.995   1.861 -0.6331 -0.0471 -0.2043
   56phy    C31 1490   2.225   3.086   1.945  0.0949  0.5691 -0.6585
   56phy    C30 1491   2.133   3.000   2.034  0.3955 -0.6217  0.0214
   56phy    C28 1492   2.063   3.079   2.142  0.1204 -0.2786 -0.4304
   56phy    C29 1493   1.915   3.031   2.153  0.0719 -0.0717  0.0725
   56phy    C27 1494   2.136   3.072   2.275  0.2050 -0.1402  0.1250
   56phy    C26 1495   2.132   3.195   2.368  0.0600  0.2686  0.4241
   56phy    C25 1496   2.242   3.196   2.478 -0.0447 -0.3434 -0.1625
   56phy    C23 1497   2.229   3.298   2.591  0.6946  0.3037  0.0837
   56phy    C24 1498   2.290   3.234   2.714 -0.1039 -0.0068  0.0015
   56phy    C22 1499   2.292   3.435   2.554 -0.3699 -0.5772 -0.1977
   56phy    C21 1500   2.250   3.554   2.644 -0.0972  0.5748  0.3776
   56phy    C20 1501   2.323   3.682   2.591 -0.1459 -0.0449  0.3595
   56phy    C18 1502   2.341   3.820   2.669 -0.2754 -0.2436 -0.0128
   56phy    O01 1503   2.404   3.790   2.800  0.1612 -0.0207 -0.3398
   56phy    H01 1504   2.411   3.861   2.861  0.0828 -0.8482  0.6640
   56phy    C19 1505   2.457   3.877   2.586  0.1411 -0.2248 -0.7966
   56phy    C13 1506   2.216   3.925   2.689  0.8666  0.2327  0.1653
   56phy     H3 1507   2.163   3.933   2.591  1.2381 -0.0338 -0.0572
   56phy    O33 1508   2.261   4.057   2.712  0.7129 -0.0485  0.4743
   56phy    H1B 1509   2.181   4.105   2.702 -0.0794 -1.0586  1.7699
   56phy    C12 1510   2.106   3.890   2.798 -0.2316 -0.1775  0.0785
   56phy    O11 1511   2.001   3.980   2.801  0.0154 -0.1505 -0.0602
   56phy    H1A 1512   2.027   4.053   2.854  0.0679 -0.1425 -0.0963
   57phy    C35 1513   0.586   3.691   1.467  0.1953 -0.2451  0.1134
   57phy    C33 1514   0.588   3.580   1.573 -0.0300  0.1204 -0.1779
   57phy    C34 1515   0.519   3.645   1.691  0.1605 -0.2321 -0.2461
   57phy    C32 1516   0.523   3.452   1.526 -0.6224  0.2328 -0.3697
   57phy    C31 1517   0.629   3.331   1.546  0.0369 -0.3828 -0.5357
   57phy    C30 1518   0.585   3.195   1.489  0.0349 -0.3753 -0.1336
   57phy    C28 1519   0.703   3.094   1.488 -0.5482  0.3860 -0.3356
   57phy    C29 1520   0.645   2.971   1.556 -0.1003  0.1367 -0.0838
   57phy    C27 1521   0.752   3.043   1.351  0.1561 -0.1480  0.6095
   57phy    C26 1522   0.863   3.123   1.280 -0.0928  0.0035  0.3229
   57phy    C25 1523   0.897   3.049   1.146 -0.2226 -0.1072  0.6379
   57phy    C23 1524   0.996   3.117   1.046 -0.3254  0.5867  0.3979
   57phy    C24 1525   1.087   3.011   0.980  0.0654  0.1655 -0.5594
   57phy    C22 1526   0.915   3.206   0.952  0.3649 -0.1985 -0.3823
   57phy    C21 1527   0.982   3.331   0.891 -0.4307  0.0389  0.3529
   57phy    C20 1528   0.892   3.427   0.817  0.3399  0.0385 -0.5422
   57phy    C18 1529   0.945   3.570   0.765 -0.0294 -0.1519 -0.5218
   57phy    O01 1530   1.063   3.615   0.844  0.2705  0.4478  0.0915
   57phy    H01 1531   1.042   3.594   0.933 -3.0775 -1.9537 -1.0769
   57phy    C19 1532   0.817   3.660   0.790 -0.2035  0.1545  0.0381
   57phy    C13 1533   0.994   3.564   0.606  0.1645 -1.0025  0.2018
   57phy     H3 1534   1.081   3.494   0.610  0.5021 -0.6023 -0.0422
   57phy    O33 1535   0.909   3.481   0.522 -0.1739  0.4356 -0.5973
   57phy    H1B 1536   0.955   3.400   0.510 -1.3522 -0.6800  1.6811
   57phy    C12 1537   1.081   3.674   0.535 -0.0528 -0.3893 -0.1176
   57phy    O11 1538   1.168   3.730   0.628  0.1311 -0.0551 -0.5630
   57phy    H1A 1539   1.117   3.729   0.707 -2.5177  2.5241 -2.0409
   58phy    C35 1540   1.454   2.752   2.314 -0.0211 -0.7872  0.1394
   58phy    C33 1541   1.417   2.896   2.276  0.7073  0.3412  0.1067
   58phy    C34 1542   1.516   2.938   2.171  0.5964  0.4421 -0.6749
   58phy    C32 1543   1.278   2.917   2.215  0.2332  0.1628 -0.2503
   58phy    C31 1544   1.167   2.918   2.320  0.2748 -0.8172 -0.1838
   58phy    C30 1545   1.030   2.905   2.255 -0.4216  0.1350 -0.1695
   58phy    C28 1546   0.911   2.955   2.334 -0.2837  0.2386  0.1597
   58phy    C29 1547   0.850   3.078   2.276 -0.0266  0.2517  0.3823
   58phy    C27 1548   0.808   2.841   2.355 -0.1047  0.1698 -0.4735
   58phy    C26 1549   0.742   2.845   2.491 -0.5609 -0.1276 -0.6415
   58phy    C25 1550   0.672   2.716   2.540  0.1172 -0.4602  0.3928
   58phy    C23 1551   0.560   2.739   2.645 -0.4145 -0.9436 -0.1866
   58phy    C24 1552   0.459   2.631   2.615 -0.1954  0.4085  0.0907
   58phy    C22 1553   0.613   2.719   2.791  0.1440 -0.5981 -0.8279
   58phy    C21 1554   0.675   2.835   2.863 -1.2016  0.3391  0.0057
   58phy    C20 1555   0.712   2.815   3.007 -0.0788 -0.1570 -0.3733
   58phy    C18 1556   0.729   2.934   3.107 -1.4109 -0.2042 -0.8651
   58phy    O01 1557   0.613   3.017   3.106 -0.1633  0.2308  0.1724
   58phy    H01 1558   0.538   2.962   3.117  0.8238 -1.4365 -0.8982
   58phy    C19 1559   0.723   2.864   3.245 -0.2732  0.0314  0.4144
   58phy    C13 1560   0.862   3.019   3.067  0.6838 -0.4022  0.1999
   58phy     H3 1561   0.872   3.024   2.956  1.4340  0.5173  0.2914
   58phy    O33 1562   0.973   2.940   3.102 -0.4969  0.5553 -0.2738
   58phy    H1B 1563   0.992   2.963   3.191 -2.7965 -0.3266  0.5187
   58phy    C12 1564   0.882   3.171   3.114  0.8198  0.1817 -0.2408
   58phy    O11 1565   0.993   3.233   3.061 -0.4996  0.0667 -0.2979
   58phy    H1A 1566   0.989   3.324   3.080  0.6288 -0.4889  3.2401
   59phy    C35 1567   0.684   3.219   0.407  0.1152  0.0027  0.3732
   59phy    C33 1568   0.661   3.192   0.561 -0.6129  0.0064  0.4557
   59phy    C34 1569   0.552   3.280   0.608 -0.3980 -0.2493  0.0387
   59phy    C32 1570   0.620   3.044   0.593 -0.4799 -0.1697  0.1061
   59phy    C31 1571   0.745   2.963   0.621 -0.2039  0.0100  0.1506
   59phy    C30 1572   0.699   2.815   0.636  0.0877  0.4108 -0.1306
   59phy    C28 1573   0.816   2.709   0.648 -0.0436 -0.2554  0.2312
   59phy    C29 1574   0.802   2.611   0.768  0.0784  0.0671 -0.2810
   59phy    C27 1575   0.817   2.612   0.523 -0.2538 -0.0653  0.7345
   59phy    C26 1576   0.955   2.601   0.454  0.7623 -0.0099  0.2034
   59phy    C25 1577   0.955   2.518   0.327 -0.2561 -0.2556  0.9891
   59phy    C23 1578   1.090   2.512   0.253  0.3887 -1.0772 -0.3271
   59phy    C24 1579   1.143   2.371   0.265 -0.1577  0.3533 -0.0962
   59phy    C22 1580   1.067   2.554   0.108 -0.0100  0.5414 -0.0340
   59phy    C21 1581   1.170   2.647   0.046 -0.3215 -0.0883  0.2551
   59phy    C20 1582   1.123   2.685  -0.094 -0.1363  0.3980  0.5474
   59phy    C18 1583   1.185   2.812  -0.169 -0.2485  0.7855  1.1127
   59phy    O01 1584   1.183   2.922  -0.076 -0.0247  0.2420 -0.2352
   59phy    H01 1585   1.112   2.916  -0.016  0.8819  1.0688  0.9517
   59phy    C19 1586   1.081   2.846  -0.281 -0.6732  0.3238 -0.1938
   59phy    C13 1587   1.332   2.785  -0.232 -0.3830 -0.1850 -0.1067
   59phy     H3 1588   1.396   2.744  -0.149  0.2431 -1.0425 -0.9821
   59phy    O33 1589   1.354   2.672  -0.318 -0.0892  0.3421 -0.7799
   59phy    H1B 1590   1.321   2.594  -0.278 -0.2127 -0.1423 -1.7882
   59phy    C12 1591   1.442   2.899  -0.256 -0.8456  0.1256 -0.6482
   59phy    O11 1592   1.426   3.023  -0.195 -0.7838 -0.2785  0.0503
   59phy    H1A 1593   1.340   3.045  -0.163 -0.9084  2.4159 -1.7532
   60phy    C35 1594   4.948   4.411   0.804  0.2006  0.6542  0.0072
   60phy    C33 1595   4.908   4.491   0.677  0.9166  0.2046 -0.0098
   60phy    C34 1596   4.796   4.414   0.612 -0.0168  0.1795  0.7239
   60phy    C32 1597   4.874   4.632   0.725 -0.2285  0.5491  0.1728
   60phy    C31 1598   4.935   4.748   0.653  0.1721 -0.1779  0.1218
   60phy    C30 1599   4.895   4.873   0.721 -0.8755 -0.1313 -0.0064
   60phy    C28 1600   4.906   5.006   0.650  0.0601 -0.4275  0.0743
   60phy    C29 1601   4.785   5.093   0.683  0.5004 -0.1118  0.2041
   60phy    C27 1602   5.044   5.074   0.669  0.6223  0.2050 -0.2874
   60phy    C26 1603   5.073   5.187   0.571 -0.2044 -0.0798 -0.3736
   60phy    C25 1604   5.214   5.252   0.594 -0.4534  0.0651 -0.2596
   60phy    C23 1605   5.260   5.381   0.523 -0.4712 -0.1699  0.2440
   60phy    C24 1606   5.385   5.428   0.587 -0.3464 -0.4970  0.2407
   60phy    C22 1607   5.298   5.356   0.375  0.0562 -0.1510  0.2712
   60phy    C21 1608   5.210   5.442   0.282 -0.0433 -0.3200  0.6083
   60phy    C20 1609   5.267   5.465   0.139  0.2839 -0.3168 -0.1223
   60phy    C18 1610   5.192   5.567   0.050  0.1922 -0.4853  0.5656
   60phy    O01 1611   5.050   5.540   0.048  0.3212  0.0022 -0.0856
   60phy    H01 1612   5.008   5.623   0.034  0.1852 -0.3314 -1.8446
   60phy    C19 1613   5.239   5.519  -0.090 -0.5406  0.2473 -0.3954
   60phy    C13 1614   5.228   5.722   0.082  0.1127  0.5901  0.2580
   60phy     H3 1615   5.219   5.729   0.194  0.5037 -0.1504  0.3372
   60phy    O33 1616   5.362   5.765   0.079  0.5791 -0.3181  0.1378
   60phy    H1B 1617   5.423   5.700   0.050  0.0972  0.1239 -2.0656
   60phy    C12 1618   5.134   5.849   0.067 -0.0711 -0.6235  0.3108
   60phy    O11 1619   4.999   5.809   0.067  0.0464  0.1309  0.5356
   60phy    H1A 1620   4.943   5.882   0.050 -1.2775 -0.6875  1.2146
   61phy    C35 1621   1.252   4.588   2.007 -0.2153 -0.0347 -0.2303
   61phy    C33 1622   1.209   4.448   1.965 -0.0124  0.6259  0.8798
   61phy    C34 1623   1.089   4.462   1.869 -0.4880  0.3867  0.1992
   61phy    C32 1624   1.332   4.383   1.896  0.2065  0.3873 -0.3493
   61phy    C31 1625   1.352   4.233   1.941  0.1223  0.0115  0.1357
   61phy    C30 1626   1.490   4.184   1.901  0.1646 -0.1323 -0.0234
   61phy    C28 1627   1.521   4.045   1.951  0.0496  0.0227  0.0550
   61phy    C29 1628   1.500   3.935   1.846  0.2334  0.0956 -0.0782
   61phy    C27 1629   1.672   4.043   1.985  0.1767 -0.6846 -0.3341
   61phy    C26 1630   1.722   3.978   2.115 -0.1820  0.5874  0.4230
   61phy    C25 1631   1.855   4.022   2.166  0.2486 -0.3050  0.5223
   61phy    C23 1632   1.907   3.952   2.295  0.0562 -0.7002 -0.3504
   61phy    C24 1633   2.055   3.918   2.286  0.0553  0.2547  0.0444
   61phy    C22 1634   1.885   4.042   2.421  0.5696 -0.1675  0.2975
   61phy    C21 1635   1.772   4.009   2.511  0.6561  0.3310  0.1020
   61phy    C20 1636   1.747   4.111   2.625 -0.4302  0.1044 -0.1182
   61phy    C18 1637   1.693   4.085   2.775  0.1801  0.1672  0.0234
   61phy    O01 1638   1.761   3.976   2.827 -1.1626 -0.5625 -0.1970
   61phy    H01 1639   1.849   3.970   2.795 -1.0650 -1.3595  0.2020
   61phy    C19 1640   1.721   4.214   2.856 -0.3824 -0.2581  0.0566
   61phy    C13 1641   1.527   4.050   2.781 -0.0142 -1.0181 -0.0452
   61phy     H3 1642   1.474   4.121   2.712  0.2908 -1.0337 -0.2986
   61phy    O33 1643   1.461   4.085   2.907  0.0357  0.0981 -0.3356
   61phy    H1B 1644   1.512   4.061   2.982 -0.4438 -0.1405 -0.0774
   61phy    C12 1645   1.465   3.913   2.740 -0.0542  0.1537  0.9043
   61phy    O11 1646   1.508   3.793   2.796  0.0659 -0.5642 -0.2587
   61phy    H1A 1647   1.447   3.758   2.858  0.0119  0.4696  0.2832
   62phy    C35 1648   1.488   4.188   0.499 -0.6009  0.5021  0.1098
   62phy    C33 1649   1.556   4.320   0.536  0.6303 -0.0832  0.5491
   62phy    C34 1650   1.571   4.319   0.687 -0.0232  0.5511  0.0756
   62phy    C32 1651   1.689   4.354   0.455  0.0175 -0.0317  0.2408
   62phy    C31 1652   1.703   4.498   0.422  0.1468 -0.0030  0.4711
   62phy    C30 1653   1.831   4.529   0.347 -0.7416 -0.1188 -0.2182
   62phy    C28 1654   1.833   4.661   0.268  0.6048  0.0451  0.2419
   62phy    C29 1655   1.975   4.720   0.279  0.3922  0.7429 -0.2577
   62phy    C27 1656   1.805   4.635   0.118 -0.3867  0.2654 -0.2588
   62phy    C26 1657   1.663   4.662   0.073  0.4540 -0.4869  0.2620
   62phy    C25 1658   1.652   4.633  -0.076 -0.5323 -0.1185 -0.1512
   62phy    C23 1659   1.536   4.691  -0.152 -0.0127  0.3051  0.3345
   62phy    C24 1660   1.585   4.811  -0.230 -0.2251 -0.2535 -0.2297
   62phy    C22 1661   1.481   4.594  -0.264 -0.7172 -0.0288  0.1590
   62phy    C21 1662   1.341   4.538  -0.237  0.1362 -0.1874 -0.2511
   62phy    C20 1663   1.306   4.424  -0.330  0.3544 -0.3276  0.2811
   62phy    C18 1664   1.167   4.358  -0.325 -1.0042 -0.2289  0.1187
   62phy    O01 1665   1.154   4.308  -0.190  0.1196  0.0115 -0.1596
   62phy    H01 1666   1.180   4.379  -0.136  2.0221 -0.6278 -0.1567
   62phy    C19 1667   1.187   4.237  -0.421  0.0517  0.5108 -0.1662
   62phy    C13 1668   1.043   4.457  -0.358 -0.5383  0.4052  0.6784
   62phy     H3 1669   1.038   4.528  -0.272 -0.9759  1.6586 -0.3462
   62phy    O33 1670   1.062   4.552  -0.454 -0.0978 -1.1646 -0.2350
   62phy    H1B 1671   0.992   4.547  -0.516 -0.6874 -0.0624  0.3152
   62phy    C12 1672   0.892   4.421  -0.324 -0.1387  0.4280 -0.1085
   62phy    O11 1673   0.828   4.339  -0.422 -0.0638  0.4550 -0.3272
   62phy    H1A 1674   0.869   4.255  -0.420 -0.5605  0.1750 -1.2997
   63phy    C35 1675   2.699   2.995   2.447  0.1749  0.1388 -0.2256
   63phy    C33 1676   2.662   3.141   2.424 -0.2149 -0.1805  0.2643
   63phy    C34 1677   2.764   3.234   2.492 -0.1591 -0.1388 -0.1191
   63phy    C32 1678   2.633   3.175   2.276  0.5220  0.0241 -0.2533
   63phy    C31 1679   2.534   3.288   2.258 -0.0295  0.3440  0.4165
   63phy    C30 1680   2.464   3.314   2.119 -0.4118  0.2205 -0.3450
   63phy    C28 1681   2.381   3.443   2.097  0.2851  0.6039  0.3781
   63phy    C29 1682   2.422   3.505   1.968  0.2741  0.0144  0.1434
   63phy    C27 1683   2.231   3.407   2.077  0.1063 -0.1109  0.0707
   63phy    C26 1684   2.130   3.511   2.121  0.0751 -0.2719 -0.3693
   63phy    C25 1685   1.981   3.481   2.090 -0.7487  0.3966 -0.5386
   63phy    C23 1686   1.887   3.568   2.166  0.2555 -0.2469  0.6261
   63phy    C24 1687   1.767   3.609   2.076 -0.0157 -0.2431  0.3359
   63phy    C22 1688   1.823   3.482   2.284 -0.1465 -0.6173  0.3923
   63phy    C21 1689   1.778   3.556   2.406  0.3738  0.3130 -0.1226
   63phy    C20 1690   1.750   3.458   2.522  0.1946  0.0332 -0.0634
   63phy    C18 1691   1.694   3.516   2.659 -0.4125 -0.1852 -0.2571
   63phy    O01 1692   1.719   3.654   2.669  0.0057  0.7157 -0.0665
   63phy    H01 1693   1.651   3.691   2.722  0.0968  1.3705 -0.3970
   63phy    C19 1694   1.534   3.503   2.659  0.0304 -0.1459 -0.0023
   63phy    C13 1695   1.754   3.443   2.791 -0.2093 -0.4146 -0.2158
   63phy     H3 1696   1.729   3.334   2.786  1.8280 -0.8996 -0.9892
   63phy    O33 1697   1.690   3.481   2.912 -0.4589 -0.3171 -0.1174
   63phy    H1B 1698   1.713   3.572   2.920  1.8853 -0.8494 -0.1912
   63phy    C12 1699   1.914   3.443   2.813 -0.1410 -0.3372 -0.3645
   63phy    O11 1700   1.973   3.571   2.799  0.0180  0.1067  0.2637
   63phy    H1A 1701   1.915   3.625   2.748 -0.9406  1.2663  2.4605
   64phy    C35 1702   1.604   4.178   1.253 -0.3486  0.1246 -0.1345
   64phy    C33 1703   1.496   4.259   1.321  0.2407  0.2589  0.1542
   64phy    C34 1704   1.444   4.171   1.441  0.2996 -0.0471  0.3046
   64phy    C32 1705   1.544   4.397   1.379 -0.3801  0.2199 -0.0214
   64phy    C31 1706   1.555   4.511   1.271 -0.6451 -0.0951 -0.4747
   64phy    C30 1707   1.627   4.629   1.342 -0.0014  0.7291 -0.1605
   64phy    C28 1708   1.643   4.754   1.250 -0.1841 -0.4035  0.1416
   64phy    C29 1709   1.623   4.886   1.325 -0.0097  0.0764 -0.0182
   64phy    C27 1710   1.771   4.769   1.172  0.0005 -0.0378  0.3745
   64phy    C26 1711   1.781   4.707   1.034 -0.7888 -0.0990  0.0006
   64phy    C25 1712   1.916   4.718   0.956 -0.0189  0.0004  0.4804
   64phy    C23 1713   1.925   4.641   0.822  0.0100 -0.2465  0.3115
   64phy    C24 1714   1.985   4.738   0.717  0.1047  0.2607  0.0725
   64phy    C22 1715   2.011   4.509   0.845 -0.2442 -0.3577 -0.2786
   64phy    C21 1716   1.988   4.402   0.741  0.4458  0.4234 -0.4362
   64phy    C20 1717   2.083   4.282   0.772 -0.1499  0.1123  0.5767
   64phy    C18 1718   2.098   4.175   0.660  0.0418 -0.0415  0.1789
   64phy    O01 1719   1.969   4.110   0.647  0.0352 -0.4453  0.0428
   64phy    H01 1720   1.952   4.038   0.704 -2.0826  0.0461  0.1243
   64phy    C19 1721   2.196   4.077   0.726  0.1217  0.0470  0.4514
   64phy    C13 1722   2.151   4.228   0.517 -0.2938  0.5126 -0.0699
   64phy     H3 1723   2.096   4.323   0.496 -1.1952  0.2048  0.8455
   64phy    O33 1724   2.283   4.276   0.498  0.1082 -0.0296 -0.1549
   64phy    H1B 1725   2.345   4.209   0.474  0.0799 -0.2760  0.4516
   64phy    C12 1726   2.102   4.175   0.378  0.5426 -0.2807  0.8337
   64phy    O11 1727   1.964   4.155   0.375  0.0704 -0.6281  0.1871
   64phy    H1A 1728   1.931   4.126   0.457 -1.6878  3.0054  0.9823
   65phy    C35 1729   2.929   1.154   1.075  0.4211  0.1403 -0.2774
   65phy    C33 1730   3.020   1.038   1.089  0.3717  0.2310 -0.3613
   65phy    C34 1731   3.138   1.072   1.179 -0.2441 -0.2165  0.0237
   65phy    C32 1732   2.940   0.914   1.141 -0.1445 -0.9140  0.2016
   65phy    C31 1733   2.974   0.776   1.093  0.3338  0.4783 -0.4051
   65phy    C30 1734   2.889   0.666   1.165 -0.6439 -1.1119  0.7865
   65phy    C28 1735   2.917   0.529   1.115 -0.0842  0.0936  0.1334
   65phy    C29 1736   2.876   0.427   1.219  0.1358  0.1868  0.6764
   65phy    C27 1737   2.841   0.501   0.982  0.0021 -0.5913  0.1072
   65phy    C26 1738   2.925   0.423   0.875 -0.1932 -0.1777  0.3857
   65phy    C25 1739   2.853   0.387   0.756 -0.4843  0.0380  0.3646
   65phy    C23 1740   2.939   0.320   0.640  0.2141  0.8098 -0.6747
   65phy    C24 1741   2.945   0.162   0.650 -0.1164  0.5616 -0.3457
   65phy    C22 1742   2.867   0.340   0.506 -0.4385 -0.7331 -0.0412
   65phy    C21 1743   2.948   0.412   0.402  0.2424 -0.0213  0.1580
   65phy    C20 1744   2.863   0.390   0.273 -0.4447  0.1034  0.1131
   65phy    C18 1745   2.917   0.444   0.133  0.5926 -0.0372 -0.6181
   65phy    O01 1746   2.948   0.578   0.158 -0.9381 -0.4816 -0.4249
   65phy    H01 1747   2.995   0.589   0.238  2.9337 -2.0901 -2.2589
   65phy    C19 1748   2.782   0.445   0.053 -0.1071 -0.1913  0.3748
   65phy    C13 1749   3.047   0.367   0.073 -0.0002 -0.0650 -0.0279
   65phy     H3 1750   3.113   0.366   0.163 -1.1528 -0.4118  0.8393
   65phy    O33 1751   3.036   0.224   0.053  0.1767 -0.1223 -0.5934
   65phy    H1B 1752   2.958   0.200   0.007 -0.6725  1.8767 -0.3157
   65phy    C12 1753   3.161   0.438  -0.000  0.3380 -0.2949  0.1387
   65phy    O11 1754   3.161   0.416  -0.142  0.2393 -0.5343 -0.6415
   65phy    H1A 1755   3.158   0.324  -0.157  3.0392 -0.9095  0.5281
   66phy    C35 1756   1.262   0.349   2.689  0.4008  0.2666 -0.2880
   66phy    C33 1757   1.332   0.297   2.565  0.4235 -0.0733 -0.3274
   66phy    C34 1758   1.359   0.144   2.573  0.0361  0.2289  0.3987
   66phy    C32 1759   1.244   0.341   2.447 -0.2474 -0.0865  0.6650
   66phy    C31 1760   1.313   0.400   2.321 -0.3932  0.2844 -0.0176
   66phy    C30 1761   1.226   0.447   2.201 -0.5369 -0.2870  0.3723
   66phy    C28 1762   1.302   0.482   2.074  0.1391  0.0842  0.2706
   66phy    C29 1763   1.231   0.403   1.965  0.4843  0.0610  0.2203
   66phy    C27 1764   1.311   0.636   2.056  0.0300 -0.3874  0.2321
   66phy    C26 1765   1.451   0.687   2.086  0.3736 -0.0311 -1.2084
   66phy    C25 1766   1.444   0.837   2.091  0.1521 -0.3669 -0.3933
   66phy    C23 1767   1.552   0.924   2.159  0.1074 -0.1028 -0.2425
   66phy    C24 1768   1.679   0.950   2.083  0.2345 -0.2857 -0.2972
   66phy    C22 1769   1.491   1.066   2.193  0.3897  0.0305  0.1420
   66phy    C21 1770   1.517   1.103   2.340 -0.2707 -0.8428  0.4746
   66phy    C20 1771   1.451   1.227   2.398  0.5123  0.2240 -0.0233
   66phy    C18 1772   1.391   1.222   2.546 -0.2139 -0.1176  0.3293
   66phy    O01 1773   1.490   1.169   2.642 -0.1422  0.3520 -0.0181
   66phy    H01 1774   1.441   1.141   2.717  1.9500 -0.4012  1.1410
   66phy    C19 1775   1.386   1.374   2.585  0.5286 -0.1756 -0.0909
   66phy    C13 1776   1.243   1.154   2.560  0.2636 -0.3670  0.0972
   66phy     H3 1777   1.182   1.181   2.470  1.3148  2.3637  0.1133
   66phy    O33 1778   1.155   1.198   2.666 -0.1573  0.1348  0.6043
   66phy    H1B 1779   1.206   1.207   2.744  1.0429  0.6515 -0.2120
   66phy    C12 1780   1.237   1.001   2.571  0.1276 -0.1735 -0.1237
   66phy    O11 1781   1.267   0.935   2.692 -0.1788 -0.4944  0.6851
   66phy    H1A 1782   1.358   0.920   2.672 -0.2727 -0.4212  0.2082
   67phy    C35 1783   3.742   1.174   1.008  0.9642  0.1758  0.1955
   67phy    C33 1784   3.673   1.129   1.140  0.1298 -0.4132 -0.2647
   67phy    C34 1785   3.626   1.257   1.213  0.2398  0.4358  0.3074
   67phy    C32 1786   3.548   1.042   1.120 -0.1348 -0.3342 -0.0509
   67phy    C31 1787   3.578   0.893   1.113  0.2153  0.4463  0.2718
   67phy    C30 1788   3.461   0.794   1.137 -0.5730 -0.0597 -0.0112
   67phy    C28 1789   3.497   0.645   1.139 -0.6384  0.6019 -0.5883
   67phy    C29 1790   3.533   0.588   1.277 -0.2763 -0.4492 -0.3794
   67phy    C27 1791   3.382   0.565   1.086 -0.3786 -0.2578  0.4971
   67phy    C26 1792   3.416   0.434   1.019  0.4326  0.8199 -0.0797
   67phy    C25 1793   3.298   0.343   0.994 -0.1886  0.7176 -0.3761
   67phy    C23 1794   3.328   0.219   0.908  0.2392 -0.5279  0.4570
   67phy    C24 1795   3.222   0.114   0.952  0.1868  0.1147 -0.3485
   67phy    C22 1796   3.316   0.246   0.757  0.6249 -0.2501 -0.6802
   67phy    C21 1797   3.398   0.156   0.660 -0.0393  0.8067 -0.3310
   67phy    C20 1798   3.405   0.211   0.516 -0.2610  0.1230 -0.2902
   67phy    C18 1799   3.475   0.141   0.399  0.3310  0.1018  0.5316
   67phy    O01 1800   3.606   0.093   0.446  0.1078  0.0381  0.2406
   67phy    H01 1801   3.638   0.176   0.477  1.7721  0.4616 -2.2849
   67phy    C19 1802   3.498   0.248   0.292 -0.4187 -0.1641  0.3589
   67phy    C13 1803   3.400   0.005   0.344  0.0115 -0.1561 -0.2449
   67phy     H3 1804   3.373  -0.049   0.438 -0.0223  0.5213  0.1455
   67phy    O33 1805   3.266   0.025   0.298 -0.2821 -0.4690 -0.0097
   67phy    H1B 1806   3.209  -0.028   0.349 -0.1736  0.7561  1.4456
   67phy    C12 1807   3.463  -0.127   0.284 -0.3444  0.0836 -0.7097
   67phy    O11 1808   3.590  -0.157   0.340  0.2478 -0.1027  0.1650
   67phy    H1A 1809   3.617  -0.084   0.394 -1.2201  0.2240  0.4973
   68phy    C35 1810   1.591   3.784   1.232  0.3582 -0.6923 -0.4685
   68phy    C33 1811   1.688   3.806   1.350 -0.5174 -0.1367  0.2622
   68phy    C34 1812   1.658   3.703   1.460  0.0917 -0.5336  0.1255
   68phy    C32 1813   1.834   3.794   1.298 -0.6416  0.1249 -0.3640
   68phy    C31 1814   1.931   3.906   1.339 -0.2670  0.2194  0.3613
   68phy    C30 1815   2.072   3.885   1.272  0.1642 -0.2774 -0.4482
   68phy    C28 1816   2.168   4.004   1.302 -0.3896 -0.0315 -0.4947
   68phy    C29 1817   2.266   3.956   1.408 -0.1796 -0.2681  0.4346
   68phy    C27 1818   2.248   4.042   1.174 -0.2935  0.6872 -0.7256
   68phy    C26 1819   2.279   4.192   1.163 -0.3716 -0.1148 -0.7432
   68phy    C25 1820   2.386   4.231   1.062  0.1807 -0.3200  0.1261
   68phy    C23 1821   2.409   4.384   1.044 -0.1062 -0.5093  0.4084
   68phy    C24 1822   2.492   4.460   1.151  0.4999 -0.0044  0.0137
   68phy    C22 1823   2.480   4.390   0.905 -0.0035  0.3775 -0.1799
   68phy    C21 1824   2.434   4.496   0.805  0.4152  0.0045  0.3259
   68phy    C20 1825   2.512   4.476   0.673 -0.2802  0.0683  0.1101
   68phy    C18 1826   2.466   4.556   0.545  0.9082  0.0277  0.3966
   68phy    O01 1827   2.328   4.524   0.504  0.3273 -0.3289  0.1490
   68phy    H01 1828   2.307   4.434   0.519 -1.4420  0.2516  1.4368
   68phy    C19 1829   2.561   4.498   0.440 -0.3390 -0.1986 -0.5208
   68phy    C13 1830   2.468   4.719   0.546 -0.1750 -0.2554  0.4854
   68phy     H3 1831   2.383   4.744   0.614  0.6807  0.0721  1.4681
   68phy    O33 1832   2.573   4.782   0.622  0.4033  0.5286 -0.3436
   68phy    H1B 1833   2.548   4.799   0.710  0.8084  0.5222 -0.2237
   68phy    C12 1834   2.387   4.816   0.453  0.1120  0.0614 -0.0657
   68phy    O11 1835   2.463   4.865   0.346 -0.0047 -0.1086 -0.0251
   68phy    H1A 1836   2.537   4.908   0.386  1.7052 -0.7769 -2.2950
   69phy    C35 1837   1.626   4.470   2.454 -0.3614  0.2507  0.2060
   69phy    C33 1838   1.620   4.406   2.321 -0.0284  0.6986  0.4834
   69phy    C34 1839   1.489   4.432   2.250 -0.1292  0.0067  0.3348
   69phy    C32 1840   1.726   4.482   2.241 -0.1113  0.3896 -0.1924
   69phy    C31 1841   1.807   4.393   2.147  0.3031 -0.3148 -0.2840
   69phy    C30 1842   1.923   4.477   2.088  0.6870 -0.2746 -0.2513
   69phy    C28 1843   2.038   4.406   2.023 -0.7497  0.5545  0.7935
   69phy    C29 1844   2.015   4.388   1.872  0.4809 -0.0572  0.0918
   69phy    C27 1845   2.153   4.509   2.034 -0.1909  0.1102  0.2732
   69phy    C26 1846   2.293   4.452   2.050 -0.0939 -0.1883 -0.0761
   69phy    C25 1847   2.379   4.572   2.097  0.2260  0.8545  0.2431
   69phy    C23 1848   2.528   4.546   2.123  0.4018 -0.1307 -0.0395
   69phy    C24 1849   2.611   4.662   2.067  0.1680 -0.1332  0.2001
   69phy    C22 1850   2.558   4.512   2.270 -0.1825  0.5652  0.2090
   69phy    C21 1851   2.688   4.443   2.307 -0.9174 -0.3969  0.3301
   69phy    C20 1852   2.697   4.412   2.459  0.4680  0.4638  0.2513
   69phy    C18 1853   2.826   4.348   2.527  0.1715  0.0782  0.0343
   69phy    O01 1854   2.943   4.416   2.489 -0.3273 -0.1779 -0.3131
   69phy    H01 1855   2.930   4.509   2.492 -1.7109 -0.3691  1.6913
   69phy    C19 1856   2.813   4.398   2.674  0.2409 -0.1132  0.5464
   69phy    C13 1857   2.846   4.187   2.513  0.1628  0.5859  0.0074
   69phy     H3 1858   2.752   4.129   2.533  0.5052 -0.0143 -0.0926
   69phy    O33 1859   2.936   4.132   2.616 -0.1570  0.6806  0.2152
   69phy    H1B 1860   3.022   4.159   2.592  0.7403 -0.3117  2.1151
   69phy    C12 1861   2.905   4.135   2.380  0.1605 -0.0634 -0.3508
   69phy    O11 1862   2.914   3.996   2.375  0.2639 -0.7167 -0.0281
   69phy    H1A 1863   2.981   3.975   2.437  0.0751 -0.2650  0.3317
   70phy    C35 1864   1.791   0.352   0.518  0.3588 -0.2505  0.1761
   70phy    C33 1865   1.645   0.327   0.473  0.1843 -0.0369  0.2567
   70phy    C34 1866   1.548   0.394   0.573 -0.3944 -0.7847 -0.1522
   70phy    C32 1867   1.610   0.359   0.326 -0.5131 -0.3626  0.4755
   70phy    C31 1868   1.627   0.238   0.236  0.3078  0.6370  0.3585
   70phy    C30 1869   1.623   0.272   0.089 -0.5494  0.2358 -0.0600
   70phy    C28 1870   1.655   0.169  -0.021  0.6934 -0.5283 -0.8594
   70phy    C29 1871   1.584   0.227  -0.146  0.1546 -0.4696 -1.0213
   70phy    C27 1872   1.799   0.123  -0.040 -0.0821  0.9681 -0.2382
   70phy    C26 1873   1.829  -0.026  -0.080  0.7085 -0.1133  0.3364
   70phy    C25 1874   1.983  -0.039  -0.104 -0.0455  0.1882 -0.6318
   70phy    C23 1875   2.042  -0.180  -0.126 -0.1474 -0.2531  0.1237
   70phy    C24 1876   2.033  -0.214  -0.276  0.3934  0.0233 -0.0734
   70phy    C22 1877   2.190  -0.172  -0.076 -0.2515 -0.1435 -0.2241
   70phy    C21 1878   2.261  -0.302  -0.032  0.6777 -0.1675 -0.1716
   70phy    C20 1879   2.413  -0.289  -0.018 -0.1656 -0.0027  0.0288
   70phy    C18 1880   2.498  -0.408   0.028 -0.1058 -0.7254  1.2301
   70phy    O01 1881   2.438  -0.466   0.146 -0.2484 -0.1437  0.0688
   70phy    H01 1882   2.451  -0.400   0.211  0.2320  0.4663 -0.6240
   70phy    C19 1883   2.631  -0.348   0.069 -0.3217  0.3778  0.0644
   70phy    C13 1884   2.511  -0.517  -0.089  0.0225  0.3728 -0.2476
   70phy     H3 1885   2.406  -0.555  -0.092 -0.1189  0.7531 -0.1481
   70phy    O33 1886   2.523  -0.483  -0.224 -0.3597  0.1949 -0.5061
   70phy    H1B 1887   2.614  -0.468  -0.244  0.3646 -0.2963  2.0316
   70phy    C12 1888   2.544  -0.674  -0.064  0.3725  0.1998  0.0184
   70phy    O11 1889   2.577  -0.723   0.060  0.1017 -0.5957  0.2752
   70phy    H1A 1890   2.664  -0.689   0.069  0.1010 -0.0243 -1.5231
   71phy    C35 1891   2.465   0.520   1.018 -0.3779 -0.1203  0.3369
   71phy    C33 1892   2.415   0.378   1.036  0.0702 -0.0517  0.6700
   71phy    C34 1893   2.281   0.393   1.105  0.6103  0.4197  0.4906
   71phy    C32 1894   2.399   0.314   0.901  0.3787 -0.0037  0.1749
   71phy    C31 1895   2.499   0.208   0.865 -0.8409 -0.1196 -0.2672
   71phy    C30 1896   2.458   0.152   0.731  0.3826  0.0387 -0.1764
   71phy    C28 1897   2.539   0.041   0.659  0.2058  0.6515  0.0915
   71phy    C29 1898   2.529  -0.089   0.732  0.6738  0.2742  0.1836
   71phy    C27 1899   2.496   0.010   0.520 -0.5478  0.2198  0.6249
   71phy    C26 1900   2.507   0.114   0.403 -0.0337  0.7411  0.1617
   71phy    C25 1901   2.455   0.059   0.269  0.5764  0.2355  0.1012
   71phy    C23 1902   2.467   0.151   0.145  0.2818  0.5427 -0.1275
   71phy    C24 1903   2.532   0.096   0.022 -0.3693  0.5161  0.5456
   71phy    C22 1904   2.322   0.194   0.110 -0.2866 -0.5277  0.2122
   71phy    C21 1905   2.299   0.332   0.043  0.1921  0.8850 -0.6300
   71phy    C20 1906   2.149   0.359   0.038  0.4495  0.2052  0.1148
   71phy    C18 1907   2.112   0.474  -0.062  0.3865  0.0607  0.4211
   71phy    O01 1908   2.198   0.583  -0.057  0.4574 -0.0481  0.1081
   71phy    H01 1909   2.154   0.654  -0.098  0.7308 -0.5619 -1.1186
   71phy    C19 1910   1.975   0.522  -0.002  0.1411 -0.0416  0.1494
   71phy    C13 1911   2.096   0.435  -0.220 -0.1634 -0.2011 -0.3479
   71phy     H3 1912   2.015   0.358  -0.216 -0.4231  0.1145  0.7084
   71phy    O33 1913   2.024   0.533  -0.301 -0.2407  0.0317  0.4291
   71phy    H1B 1914   2.083   0.603  -0.324  0.4096 -0.5772  0.2223
   71phy    C12 1915   2.187   0.353  -0.305  0.0593 -0.1918 -0.2283
   71phy    O11 1916   2.292   0.425  -0.364 -0.0172 -0.1278 -0.4689
   71phy    H1A 1917   2.251   0.487  -0.422  0.1121  0.2595 -0.1464
   72phy    C35 1918   2.516   1.008   1.177  0.0449 -0.1631  0.2690
   72phy    C33 1919   2.450   0.870   1.193 -0.4287  0.1037 -0.1745
   72phy    C34 1920   2.528   0.793   1.301  0.2666  0.5543 -0.0037
   72phy    C32 1921   2.308   0.872   1.242  0.2823  0.0729  0.0847
   72phy    C31 1922   2.194   0.893   1.143 -0.1710 -0.1455 -0.0611
   72phy    C30 1923   2.075   0.926   1.231 -0.3904 -0.0008  0.4538
   72phy    C28 1924   1.937   0.936   1.170 -0.4223 -0.0261  0.0103
   72phy    C29 1925   1.843   0.923   1.284  0.1290  0.5475  0.2368
   72phy    C27 1926   1.907   1.064   1.089  0.0277 -0.1160 -0.0749
   72phy    C26 1927   1.826   1.051   0.962 -0.2454 -0.2959  0.2842
   72phy    C25 1928   1.798   1.192   0.901  0.0566  0.2686 -0.1131
   72phy    C23 1929   1.765   1.187   0.753 -0.2425 -0.3587 -0.5360
   72phy    C24 1930   1.612   1.183   0.745 -0.0736 -0.2741  0.6774
   72phy    C22 1931   1.814   1.317   0.689  0.7058 -0.2103 -0.2027
   72phy    C21 1932   1.847   1.310   0.540 -0.0775 -0.5691  0.6198
   72phy    C20 1933   1.925   1.433   0.499 -0.3769  0.0020  0.3935
   72phy    C18 1934   1.997   1.431   0.357 -0.2703 -0.3370 -0.3474
   72phy    O01 1935   2.052   1.298   0.320  0.0242 -0.1036  0.2551
   72phy    H01 1936   1.979   1.240   0.310 -1.2437  1.4331  0.2237
   72phy    C19 1937   2.129   1.513   0.382 -0.2179  0.6274  0.2225
   72phy    C13 1938   1.902   1.503   0.241  0.2948 -0.0917  0.5240
   72phy     H3 1939   1.812   1.437   0.242 -0.2175  0.5660  2.1762
   72phy    O33 1940   1.836   1.627   0.267  0.4855  0.3712 -0.1591
   72phy    H1B 1941   1.890   1.700   0.243 -0.6392  0.7349 -1.7849
   72phy    C12 1942   1.918   1.472   0.083  0.1483 -0.2683  0.4171
   72phy    O11 1943   1.976   1.353   0.041 -0.6241 -0.3451  0.3789
   72phy    H1A 1944   2.068   1.366   0.030 -0.8226  0.8311 -0.0076
   73phy    C35 1945   2.358   1.734   1.288  0.4283 -0.3351 -0.1756
   73phy    C33 1946   2.370   1.887   1.304 -0.2683  0.3312  0.4653
   73phy    C34 1947   2.367   1.904   1.455  0.0423 -0.4035  0.1230
   73phy    C32 1948   2.496   1.938   1.242 -0.1823 -0.4097  0.6275
   73phy    C31 1949   2.484   2.001   1.105 -0.3536  0.6500  0.3607
   73phy    C30 1950   2.611   2.071   1.052  0.2960  0.3031 -0.4186
   73phy    C28 1951   2.597   2.114   0.907  0.7957  0.2728  0.0884
   73phy    C29 1952   2.554   2.258   0.917  0.1544 -0.1912  0.0851
   73phy    C27 1953   2.736   2.111   0.839 -0.5248 -0.3401  0.1066
   73phy    C26 1954   2.730   2.104   0.690  0.2022  0.1742  0.0066
   73phy    C25 1955   2.870   2.094   0.629 -0.1412 -0.0020  0.1348
   73phy    C23 1956   2.871   2.090   0.474 -0.0623  0.3338 -0.2441
   73phy    C24 1957   2.991   2.153   0.414 -0.2307  0.0292  0.2998
   73phy    C22 1958   2.866   1.939   0.433  0.1241  0.1954 -0.3487
   73phy    C21 1959   2.773   1.902   0.310 -0.2668  0.2145  0.0930
   73phy    C20 1960   2.729   1.753   0.316  0.2127 -0.1358  0.5362
   73phy    C18 1961   2.691   1.667   0.192  0.1228  0.0986  0.8127
   73phy    O01 1962   2.576   1.729   0.138  0.2333 -0.0366 -0.2043
   73phy    H01 1963   2.585   1.822   0.128 -2.4647  0.2910 -0.2095
   73phy    C19 1964   2.648   1.528   0.250  0.0572 -0.1709 -0.0869
   73phy    C13 1965   2.805   1.647   0.078 -0.1441  0.1326  0.3674
   73phy     H3 1966   2.841   1.752   0.063 -0.6461  0.0368 -1.8066
   73phy    O33 1967   2.928   1.589   0.118 -0.1469  0.2889  0.0152
   73phy    H1B 1968   2.918   1.499   0.093 -1.1245  0.3417  0.1366
   73phy    C12 1969   2.786   1.649  -0.080 -0.5835 -0.4592  0.3193
   73phy    O11 1970   2.779   1.524  -0.137  0.5423 -0.2465  0.4168
   73phy    H1A 1971   2.706   1.531  -0.195  1.8818  1.6861 -1.1755
   74phy    C35 1972   3.075   2.323   1.265  0.1574 -0.5234  0.2474
   74phy    C33 1973   3.003   2.342   1.133 -0.1927 -0.2199 -0.4285
   74phy    C34 1974   2.858   2.386   1.160 -0.4624 -0.3519  0.1723
   74phy    C32 1975   3.096   2.421   1.042 -0.3390  0.3500  0.6200
   74phy    C31 1976   3.077   2.398   0.896 -0.1607  0.0709  0.5201
   74phy    C30 1977   3.170   2.483   0.814 -0.1170  0.4986  0.0469
   74phy    C28 1978   3.166   2.463   0.659  0.2162  0.3400 -0.0139
   74phy    C29 1979   3.084   2.576   0.587 -0.1778  0.4887 -0.2261
   74phy    C27 1980   3.305   2.438   0.598  0.4408 -0.1183  0.3902
   74phy    C26 1981   3.306   2.350   0.477  0.6065 -0.8091 -0.1938
   74phy    C25 1982   3.434   2.295   0.426 -0.1218  0.0590  0.4266
   74phy    C23 1983   3.423   2.191   0.308 -0.3613  0.2682  0.3908
   74phy    C24 1984   3.551   2.193   0.225 -0.2256  0.0225 -0.0575
   74phy    C22 1985   3.389   2.049   0.366  0.0130 -0.2763 -0.0733
   74phy    C21 1986   3.320   1.940   0.279 -0.5513 -0.3496 -0.5288
   74phy    C20 1987   3.296   1.803   0.341  0.6830 -0.4169 -0.2591
   74phy    C18 1988   3.228   1.696   0.245  0.1136  0.1054 -0.2353
   74phy    O01 1989   3.105   1.757   0.196 -0.8305 -0.2632  0.2807
   74phy    H01 1990   3.034   1.697   0.188 -1.4774  0.5526 -0.3006
   74phy    C19 1991   3.171   1.588   0.345 -0.4659 -0.1562  0.3522
   74phy    C13 1992   3.322   1.646   0.123 -0.1810 -0.1602 -0.2260
   74phy     H3 1993   3.335   1.739   0.062  1.0756 -0.2790 -0.1563
   74phy    O33 1994   3.462   1.621   0.139 -0.0886 -0.4357  0.5949
   74phy    H1B 1995   3.463   1.530   0.161  0.4857 -0.4225  0.6369
   74phy    C12 1996   3.261   1.579  -0.006  0.4414 -0.1266 -0.0839
   74phy    O11 1997   3.274   1.437  -0.004 -0.0599 -0.1240  0.2601
   74phy    H1A 1998   3.204   1.398  -0.053  1.6945 -1.3626 -1.3764
   75phy    C35 1999   0.241   2.054   1.413  0.7964 -0.3614  0.2131
   75phy    C33 2000   0.095   2.007   1.418 -0.5480  0.1003 -0.2419
   75phy    C34 2001   0.065   1.929   1.546 -0.1893 -0.3958 -0.0969
   75phy    C32 2002   0.009   2.123   1.380  0.4225 -0.0587  0.6833
   75phy    C31 2003  -0.090   2.084   1.273  0.0253 -0.1294 -0.4116
   75phy    C30 2004  -0.206   2.186   1.272 -0.0678 -0.3073  0.3117
   75phy    C28 2005  -0.308   2.165   1.159  0.2162 -0.5000 -0.4359
   75phy    C29 2006  -0.451   2.153   1.202 -0.1349 -0.2325  0.3774
   75phy    C27 2007  -0.284   2.287   1.063 -0.7484  0.2856  0.5700
   75phy    C26 2008  -0.250   2.252   0.920  0.1866 -0.1762 -0.6087
   75phy    C25 2009  -0.188   2.372   0.840 -0.3514  0.3092  0.7973
   75phy    C23 2010  -0.152   2.336   0.690  0.2167 -1.0207  0.4091
   75phy    C24 2011  -0.183   2.464   0.606  0.1005  0.0332 -0.0089
   75phy    C22 2012  -0.007   2.287   0.680 -0.4018  0.4667  0.3335
   75phy    C21 2013   0.025   2.204   0.555 -0.1895  0.4166  0.1784
   75phy    C20 2014   0.169   2.144   0.539  0.4520 -0.7151 -0.2727
   75phy    C18 2015   0.200   2.061   0.407 -0.1880  0.4069 -0.7194
   75phy    O01 2016   0.116   1.951   0.414 -0.3665 -0.5315  0.1365
   75phy    H01 2017   0.029   1.987   0.412  0.2834  1.0674 -0.6768
   75phy    C19 2018   0.349   2.023   0.432  0.7282 -0.3994  0.0331
   75phy    C13 2019   0.182   2.142   0.266 -0.1103 -0.3903  0.2987
   75phy     H3 2020   0.073   2.165   0.259 -0.1842 -0.6694  0.4804
   75phy    O33 2021   0.233   2.274   0.255  0.2622  0.4634  0.4348
   75phy    H1B 2022   0.160   2.333   0.257  0.9995  1.5287 -1.3532
   75phy    C12 2023   0.170   2.074   0.131  0.5165 -0.0498 -0.1345
   75phy    O11 2024   0.288   2.061   0.063  0.3299  0.3497  0.2596
   75phy    H1A 2025   0.328   2.145   0.059 -0.2506  0.6688  1.0267
   76phy    C35 2026   2.930   1.161   1.622  0.2408  0.2451  0.8887
   76phy    C33 2027   2.778   1.148   1.621 -0.1579 -0.2086  0.1350
   76phy    C34 2028   2.725   1.009   1.620  0.3866 -0.1418 -0.3634
   76phy    C32 2029   2.716   1.215   1.747 -0.2885 -0.0293  0.0050
   76phy    C31 2030   2.723   1.369   1.753  0.3837  0.2832 -0.1946
   76phy    C30 2031   2.652   1.425   1.879  0.0268  0.3817  0.0824
   76phy    C28 2032   2.676   1.574   1.911  0.4324  0.2812 -0.5440
   76phy    C29 2033   2.584   1.670   1.833  0.4592  0.8057  0.3613
   76phy    C27 2034   2.631   1.582   2.058 -0.1973 -0.5854 -0.3957
   76phy    C26 2035   2.717   1.662   2.156  0.0018 -0.4555  0.5184
   76phy    C25 2036   2.696   1.634   2.301 -0.4503 -0.1823  0.4805
   76phy    C23 2037   2.800   1.706   2.393  0.6073  0.5038 -0.1972
   76phy    C24 2038   2.730   1.788   2.506 -0.0535 -0.0259  0.0148
   76phy    C22 2039   2.907   1.603   2.441 -0.0590  0.0645 -0.3735
   76phy    C21 2040   3.046   1.653   2.461 -0.2268 -0.2484  0.1743
   76phy    C20 2041   3.141   1.534   2.484  0.0070  0.1709 -0.3856
   76phy    C18 2042   3.297   1.564   2.492 -0.8743 -1.0388  0.2539
   76phy    O01 2043   3.318   1.680   2.578 -0.2306  0.2455 -0.2393
   76phy    H01 2044   3.277   1.759   2.547 -0.1322 -0.2212 -1.6153
   76phy    C19 2045   3.345   1.441   2.569 -0.3228 -0.4730 -0.0659
   76phy    C13 2046   3.369   1.592   2.346  0.1650 -0.2834  0.3062
   76phy     H3 2047   3.351   1.501   2.283  1.4488 -1.2964  1.3244
   76phy    O33 2048   3.516   1.586   2.353 -0.2380 -0.0617 -0.5860
   76phy    H1B 2049   3.551   1.663   2.393 -1.1016  0.0723 -0.0663
   76phy    C12 2050   3.341   1.724   2.259 -0.1304 -0.0427  0.2788
   76phy    O11 2051   3.390   1.843   2.316 -0.1232 -0.4402  0.5474
   76phy    H1A 2052   3.469   1.866   2.271 -0.6893  0.2088 -0.1549
   77phy    C35 2053   2.283   0.561   0.342 -0.1175  0.2684 -0.5514
   77phy    C33 2054   2.293   0.534   0.490  0.9922 -0.3031 -0.0669
   77phy    C34 2055   2.231   0.397   0.529 -0.0703 -0.1022 -0.0740
   77phy    C32 2056   2.435   0.551   0.537  0.1928 -0.0241 -0.3877
   77phy    C31 2057   2.469   0.653   0.645 -0.1131  0.5661 -0.3793
   77phy    C30 2058   2.618   0.688   0.654  0.6363 -0.4543  0.5957
   77phy    C28 2059   2.636   0.824   0.728  0.2934  0.0843 -0.1736
   77phy    C29 2060   2.662   0.808   0.877 -0.0899 -0.2416  0.0322
   77phy    C27 2061   2.761   0.894   0.685 -0.3927  0.0595 -0.3899
   77phy    C26 2062   2.743   0.993   0.564 -0.2336  0.0161 -0.2419
   77phy    C25 2063   2.879   1.054   0.536 -0.1309 -0.0262  0.1586
   77phy    C23 2064   2.873   1.133   0.407 -0.5171 -0.4355  0.2240
   77phy    C24 2065   2.927   1.274   0.440  0.2696  0.5764 -0.0764
   77phy    C22 2066   2.964   1.065   0.302  0.1708  0.7230 -0.2184
   77phy    C21 2067   2.881   1.003   0.188 -0.5176  0.0929 -0.0542
   77phy    C20 2068   2.982   0.963   0.080  0.2686 -0.1586  0.0249
   77phy    C18 2069   2.941   0.871  -0.040 -0.1352 -0.9036 -0.6873
   77phy    O01 2070   2.856   0.768   0.004 -0.2754 -0.1225  0.2344
   77phy    H01 2071   2.908   0.699   0.039  0.6231  0.3327 -0.1715
   77phy    C19 2072   3.073   0.808  -0.080 -0.0917  0.1374 -0.0262
   77phy    C13 2073   2.871   0.954  -0.156  0.6249 -0.0495 -0.5085
   77phy     H3 2074   2.787   1.003  -0.101  0.4523 -1.8503  0.9479
   77phy    O33 2075   2.928   1.077  -0.205 -0.2589  0.0553 -0.8010
   77phy    H1B 2076   2.869   1.104  -0.272 -0.6758 -1.6119 -1.1573
   77phy    C12 2077   2.765   0.895  -0.262 -0.3910 -0.0948 -0.7044
   77phy    O11 2078   2.673   0.982  -0.315  0.1903  0.4142 -0.5564
   77phy    H1A 2079   2.594   0.987  -0.264 -0.8564 -1.4628 -1.8661
   78phy    C35 2080   3.340   4.910   0.702  0.4578 -0.3457  0.3689
   78phy    C33 2081   3.337   4.877   0.848  0.1303 -0.3936  0.9960
   78phy    C34 2082   3.275   4.738   0.876  0.1059 -0.4955 -0.4144
   78phy    C32 2083   3.480   4.900   0.903  0.2639 -0.1835  0.1701
   78phy    C31 2084   3.500   4.936   1.047  0.0125 -0.6023 -0.3055
   78phy    C30 2085   3.650   4.955   1.066 -0.0849 -0.6044  0.5014
   78phy    C28 2086   3.684   5.018   1.203  0.0776  0.7954 -0.3249
   78phy    C29 2087   3.725   4.906   1.298 -0.0370  0.0642  0.2241
   78phy    C27 2088   3.800   5.121   1.201 -0.6323 -0.1600  0.4395
   78phy    C26 2089   3.774   5.261   1.138 -0.3607  0.3446 -0.1478
   78phy    C25 2090   3.902   5.346   1.130 -0.0981 -0.0182  0.1480
   78phy    C23 2091   3.881   5.470   1.045 -0.0062 -0.0220  0.4371
   78phy    C24 2092   3.851   5.602   1.117 -0.1862  0.1809  0.2699
   78phy    C22 2093   4.015   5.500   0.977  0.9068  0.1307 -0.3635
   78phy    C21 2094   4.004   5.511   0.826 -0.0496 -0.7397  0.6160
   78phy    C20 2095   4.137   5.538   0.753 -0.5348  0.3202 -0.0296
   78phy    C18 2096   4.149   5.537   0.594  0.4808  0.1525 -0.7005
   78phy    O01 2097   4.030   5.481   0.537 -0.1652  0.1527  0.0181
   78phy    H01 2098   4.018   5.504   0.447 -1.2955 -2.2291 -0.5167
   78phy    C19 2099   4.260   5.443   0.568  0.3847 -0.1951 -0.0046
   78phy    C13 2100   4.172   5.687   0.536  0.0436 -0.1248  0.0372
   78phy     H3 2101   4.080   5.743   0.567 -0.5966 -0.4100 -1.2914
   78phy    O33 2102   4.271   5.777   0.591  0.3104  0.5283  0.1901
   78phy    H1B 2103   4.302   5.753   0.677  0.0269 -0.7511 -0.0513
   78phy    C12 2104   4.131   5.734   0.387 -0.3455 -0.4200  0.4454
   78phy    O11 2105   4.041   5.658   0.309  0.2848 -0.4092 -0.1301
   78phy    H1A 2106   4.003   5.712   0.241  0.2709 -0.6766 -0.3358
   79phy    C35 2107   2.602   1.460   1.151  0.2505 -0.3109  0.5394
   79phy    C33 2108   2.692   1.548   1.237 -0.0736 -0.6115 -0.4514
   79phy    C34 2109   2.659   1.546   1.389 -0.2605  0.2084  0.6804
   79phy    C32 2110   2.833   1.482   1.232  0.5387  0.1932  0.2153
   79phy    C31 2111   2.953   1.572   1.229  0.1626 -0.2629 -0.5680
   79phy    C30 2112   3.084   1.506   1.274  0.0681 -0.2925 -0.7139
   79phy    C28 2113   3.206   1.583   1.216  0.0872 -0.5683  0.5112
   79phy    C29 2114   3.272   1.648   1.338 -0.2979 -0.0205 -0.3318
   79phy    C27 2115   3.297   1.484   1.143  0.4720  0.1720  0.5160
   79phy    C26 2116   3.262   1.455   1.003 -0.1497 -0.4398  0.2877
   79phy    C25 2117   3.336   1.335   0.943 -0.1214 -0.6026  0.0785
   79phy    C23 2118   3.310   1.308   0.798  0.1724 -0.7063  0.8857
   79phy    C24 2119   3.396   1.391   0.696 -0.2218  0.1109 -0.1980
   79phy    C22 2120   3.341   1.163   0.761 -0.5199  0.5404  0.1627
   79phy    C21 2121   3.241   1.073   0.689 -0.7853  0.6256  0.1425
   79phy    C20 2122   3.287   0.923   0.699 -0.3520 -0.4892  1.0709
   79phy    C18 2123   3.237   0.810   0.599  0.0959  0.3990  0.5596
   79phy    O01 2124   3.097   0.809   0.595  0.1940 -0.1792 -0.2371
   79phy    H01 2125   3.062   0.833   0.678 -0.8332 -0.8745 -0.4446
   79phy    C19 2126   3.276   0.678   0.673 -0.0837  0.6443  0.5543
   79phy    C13 2127   3.288   0.833   0.444  0.4781  0.7781 -0.2432
   79phy     H3 2128   3.238   0.928   0.414  0.2149  0.9392  0.6868
   79phy    O33 2129   3.419   0.868   0.410 -0.5265  0.1530  0.5251
   79phy    H1B 2130   3.470   0.869   0.489 -0.9197  0.5523  0.7811
   79phy    C12 2131   3.216   0.764   0.320 -0.1425  0.4810 -0.1903
   79phy    O11 2132   3.084   0.719   0.335 -0.0843 -0.0755 -0.7695
   79phy    H1A 2133   3.063   0.732   0.426 -1.6790 -0.4941 -1.0405
   80phy    C35 2134   4.415   1.356   0.873  0.2904 -0.2614  0.0772
   80phy    C33 2135   4.438   1.257   0.978 -0.6684  0.6379 -0.3317
   80phy    C34 2136   4.469   1.342   1.107  0.8639 -0.2093 -0.3301
   80phy    C32 2137   4.318   1.170   1.024  0.2213  0.7732  0.2315
   80phy    C31 2138   4.314   1.037   0.945  0.5566  0.3496  0.3871
   80phy    C30 2139   4.191   0.953   0.999  0.1263  0.2949  0.1417
   80phy    C28 2140   4.146   0.831   0.919  0.4480 -0.6174  0.6575
   80phy    C29 2141   4.213   0.702   0.964 -0.4908  0.0776 -0.5912
   80phy    C27 2142   3.994   0.822   0.902  0.1593  0.1728 -0.2237
   80phy    C26 2143   3.947   0.752   0.773 -0.3231  0.8639  0.6172
   80phy    C25 2144   3.796   0.743   0.773  0.0099  0.6447 -0.6215
   80phy    C23 2145   3.739   0.656   0.662  0.8647  0.0010  0.7535
   80phy    C24 2146   3.630   0.562   0.710  0.4428  0.3911 -0.3061
   80phy    C22 2147   3.697   0.738   0.537  0.1062  0.6054  0.2525
   80phy    C21 2148   3.738   0.681   0.399  0.4565 -0.7449  0.1651
   80phy    C20 2149   3.731   0.777   0.286  0.3643  0.5046 -0.2342
   80phy    C18 2150   3.745   0.706   0.145  0.3963 -0.3446 -0.3198
   80phy    O01 2151   3.860   0.618   0.143  0.0275  0.0197  0.3005
   80phy    H01 2152   3.847   0.565   0.067 -0.3627 -0.6803  0.8407
   80phy    C19 2153   3.784   0.820   0.045  0.5534  0.0030  0.3140
   80phy    C13 2154   3.606   0.639   0.102  0.0610  0.2552 -0.0969
   80phy     H3 2155   3.577   0.577   0.191  2.3745  0.2658  0.7171
   80phy    O33 2156   3.484   0.714   0.084  0.0170 -0.4471  0.1238
   80phy    H1B 2157   3.483   0.792   0.136 -3.3795  0.5270 -1.1135
   80phy    C12 2158   3.595   0.498   0.027  0.8554  0.4897  0.1470
   80phy    O11 2159   3.563   0.509  -0.112 -0.0437 -0.3877 -0.5143
   80phy    H1A 2160   3.568   0.601  -0.132 -0.2225 -0.4764 -0.9845
   81phy    C35 2161   4.325   2.085   0.745 -0.3493 -0.0598  0.0801
   81phy    C33 2162   4.356   1.950   0.798  0.2130  0.3657 -0.0603
   81phy    C34 2163   4.456   1.969   0.907 -0.0243  0.0483  0.3736
   81phy    C32 2164   4.227   1.876   0.838  0.0844 -0.5084 -0.1163
   81phy    C31 2165   4.215   1.720   0.837  0.5629 -0.5545  0.2642
   81phy    C30 2166   4.079   1.682   0.884 -0.0336 -0.1695 -0.4418
   81phy    C28 2167   4.061   1.533   0.917  0.2747 -0.4478  0.5631
   81phy    C29 2168   4.043   1.519   1.071 -0.3230 -0.4828  0.1135
   81phy    C27 2169   3.937   1.478   0.844 -0.0467 -0.3083  0.2287
   81phy    C26 2170   3.969   1.381   0.725 -0.1944 -0.2414  0.3660
   81phy    C25 2171   3.834   1.321   0.679 -0.8900 -0.5851  0.3964
   81phy    C23 2172   3.841   1.228   0.556  0.6332 -0.6626  0.0597
   81phy    C24 2173   3.903   1.097   0.589 -0.2671 -0.1334 -0.2251
   81phy    C22 2174   3.693   1.218   0.510  0.2983  0.0199  0.5723
   81phy    C21 2175   3.664   1.205   0.362 -0.5574 -0.1900 -0.0678
   81phy    C20 2176   3.512   1.207   0.355 -0.0490 -0.1013 -0.5748
   81phy    C18 2177   3.435   1.219   0.219 -0.1705 -0.0358  0.2308
   81phy    O01 2178   3.469   1.348   0.154 -0.4203 -0.3971  0.2939
   81phy    H01 2179   3.395   1.373   0.103 -1.3629  1.2453  2.3035
   81phy    C19 2180   3.290   1.227   0.258 -0.0392 -0.2752 -0.5321
   81phy    C13 2181   3.461   1.100   0.117  0.3406 -0.1696 -0.2804
   81phy     H3 2182   3.572   1.105   0.101  0.4635 -1.7195 -0.0974
   81phy    O33 2183   3.452   0.969   0.165 -0.7225  0.0151  0.1932
   81phy    H1B 2184   3.418   0.968   0.252  1.0603  0.1022  0.9379
   81phy    C12 2185   3.442   1.104  -0.036 -0.3616  0.2667  0.4801
   81phy    O11 2186   3.322   1.047  -0.085  0.2102 -0.2237 -0.1640
   81phy    H1A 2187   3.352   0.985  -0.148  0.8251  0.8172 -0.9362
   82phy    C35 2188   2.068   2.088   0.916 -0.2772  0.8525 -0.2148
   82phy    C33 2189   1.966   1.996   0.997  0.6036 -0.1240 -0.3273
   82phy    C34 2190   1.838   2.071   0.990  0.0226  0.2419  0.1735
   82phy    C32 2191   1.955   1.852   0.941 -0.5255 -0.2081  0.0758
   82phy    C31 2192   2.039   1.751   1.016 -0.3054 -0.7119 -0.4681
   82phy    C30 2193   1.989   1.608   0.990  0.2827 -0.3670 -0.3125
   82phy    C28 2194   2.074   1.515   1.082  0.7720  0.9642  0.0957
   82phy    C29 2195   1.986   1.469   1.199 -0.2286  0.0353  0.2538
   82phy    C27 2196   2.114   1.390   0.996 -0.2257  0.4253 -0.3760
   82phy    C26 2197   2.234   1.417   0.904  0.3393 -0.6323 -0.2992
   82phy    C25 2198   2.257   1.296   0.814 -0.2992 -0.2327 -1.0309
   82phy    C23 2199   2.380   1.304   0.721  0.3793  0.1922  0.1334
   82phy    C24 2200   2.518   1.289   0.776 -0.0853  0.0684 -0.0525
   82phy    C22 2201   2.353   1.197   0.614 -0.5522  0.4577 -0.5050
   82phy    C21 2202   2.376   1.233   0.465  0.6194 -0.2571  0.1485
   82phy    C20 2203   2.318   1.123   0.381 -0.3429 -0.1045  0.0559
   82phy    C18 2204   2.327   1.125   0.219 -0.3078  0.3339 -0.4458
   82phy    O01 2205   2.270   1.246   0.181  0.3517  0.3670  0.4552
   82phy    H01 2206   2.200   1.265   0.241 -0.6811  0.9281 -0.8523
   82phy    C19 2207   2.236   1.004   0.185  0.2103 -0.2498  0.5007
   82phy    C13 2208   2.474   1.115   0.153  0.3277  0.1232  0.2574
   82phy     H3 2209   2.521   1.210   0.190  1.1625  0.2194 -0.9797
   82phy    O33 2210   2.564   1.025   0.214 -0.5096 -0.0541 -0.5272
   82phy    H1B 2211   2.543   1.007   0.304  1.8124  0.1792  0.1289
   82phy    C12 2212   2.528   1.169   0.015  0.3924  0.0216 -0.2347
   82phy    O11 2213   2.551   1.088  -0.095 -0.5172 -0.0221 -0.1722
   82phy    H1A 2214   2.511   1.004  -0.079 -0.4224 -0.1652 -0.6778
   83phy    C35 2215   4.816   1.531   1.249 -0.0125 -0.0128  0.0907
   83phy    C33 2216   4.754   1.669   1.230  0.8447  0.0139 -0.2977
   83phy    C34 2217   4.830   1.757   1.131  0.1899 -0.2638  0.0836
   83phy    C32 2218   4.603   1.649   1.198 -0.1230  0.1664 -0.3335
   83phy    C31 2219   4.513   1.757   1.270 -0.1852 -0.3380 -0.2976
   83phy    C30 2220   4.365   1.724   1.262 -0.2534  0.6310  0.3412
   83phy    C28 2221   4.272   1.822   1.327  0.8497 -0.6398  0.6517
   83phy    C29 2222   4.243   1.943   1.236 -0.5851  0.6722 -0.1753
   83phy    C27 2223   4.148   1.750   1.380 -0.1829 -0.3262 -0.2847
   83phy    C26 2224   4.091   1.810   1.515  0.0085  0.2554 -0.2783
   83phy    C25 2225   3.967   1.723   1.558  0.6272  0.2378 -0.0931
   83phy    C23 2226   3.874   1.767   1.672  0.2679  0.1003  0.2333
   83phy    C24 2227   3.768   1.877   1.638 -0.0370  0.0499 -0.2926
   83phy    C22 2228   3.795   1.649   1.726 -0.2673 -0.0407  0.6564
   83phy    C21 2229   3.807   1.621   1.875 -0.1528 -0.3494 -0.1014
   83phy    C20 2230   3.731   1.492   1.917 -0.7011  0.7879 -0.8862
   83phy    C18 2231   3.672   1.469   2.068 -0.0998  0.0177 -0.5983
   83phy    O01 2232   3.584   1.571   2.109 -0.4308 -0.5251 -0.5107
   83phy    H01 2233   3.563   1.555   2.199 -0.5643 -0.7952 -0.5894
   83phy    C19 2234   3.572   1.355   2.044  0.2086  0.2876 -0.3465
   83phy    C13 2235   3.778   1.440   2.190  0.0707  0.2045 -0.0293
   83phy     H3 2236   3.850   1.362   2.155 -1.1756 -0.5602 -0.9724
   83phy    O33 2237   3.715   1.373   2.305  0.0814  0.0420  0.2637
   83phy    H1B 2238   3.644   1.426   2.336  0.9171  0.7082  1.1587
   83phy    C12 2239   3.861   1.562   2.244 -0.0089 -0.2748  0.1700
   83phy    O11 2240   3.785   1.670   2.297  0.5952 -0.2090 -0.3418
   83phy    H1A 2241   3.760   1.654   2.386 -1.8673 -0.6022 -1.0079
   84phy    C35 2242   3.898   2.121   0.832 -0.2798  0.5537 -0.0313
   84phy    C33 2243   3.763   2.068   0.811  0.2096  0.4095 -0.4432
   84phy    C34 2244   3.661   2.167   0.864  0.0959  0.0703 -0.2427
   84phy    C32 2245   3.734   2.025   0.668 -0.5788 -0.3403  0.0173
   84phy    C31 2246   3.701   1.875   0.644  0.4908  0.4170  0.9498
   84phy    C30 2247   3.698   1.825   0.500  0.5448 -0.0193  0.1045
   84phy    C28 2248   3.744   1.679   0.477  0.3651 -0.1759  0.4091
   84phy    C29 2249   3.631   1.608   0.405  0.3852  0.2373 -0.2876
   84phy    C27 2250   3.872   1.659   0.389 -0.0044  0.3349 -0.3156
   84phy    C26 2251   4.005   1.639   0.471 -0.0087 -0.6673 -0.5161
   84phy    C25 2252   4.128   1.601   0.385  0.0151 -0.5411 -0.0336
   84phy    C23 2253   4.259   1.588   0.456  0.4937 -0.2834 -0.4184
   84phy    C24 2254   4.306   1.445   0.486  0.0068  0.1496 -0.0569
   84phy    C22 2255   4.370   1.649   0.371  0.2839  0.1314 -0.2444
   84phy    C21 2256   4.426   1.783   0.420  0.0741  0.0344  0.3703
   84phy    C20 2257   4.543   1.818   0.331  0.4910 -0.3803  0.1494
   84phy    C18 2258   4.600   1.966   0.320 -0.3454  0.0406 -0.2517
   84phy    O01 2259   4.488   2.061   0.301  0.2211  0.1664 -0.5532
   84phy    H01 2260   4.518   2.141   0.339 -0.5602 -0.7088  2.1559
   84phy    C19 2261   4.683   1.966   0.192  0.7535 -0.0373  0.4916
   84phy    C13 2262   4.691   2.011   0.453  0.6570  0.0666  0.2156
   84phy     H3 2263   4.626   1.999   0.543  0.8927  0.8673  0.5013
   84phy    O33 2264   4.795   1.925   0.494 -0.0938  0.1326  0.3040
   84phy    H1B 2265   4.774   1.834   0.484  2.0329 -0.3014 -0.8439
   84phy    C12 2266   4.700   2.156   0.505  0.1203 -0.2893  0.7399
   84phy    O11 2267   4.646   2.257   0.421 -0.7409 -0.0100 -0.2121
   84phy    H1A 2268   4.716   2.298   0.373 -0.1673 -0.9555 -0.2096
   85phy    C35 2269   2.426   0.020   1.393 -0.0823  0.3360  0.0311
   85phy    C33 2270   2.554   0.080   1.451  0.1152 -0.2687 -0.6044
   85phy    C34 2271   2.676   0.023   1.374 -0.0502  0.5607 -0.0139
   85phy    C32 2272   2.538   0.233   1.441  0.0511  0.1797 -0.3026
   85phy    C31 2273   2.609   0.293   1.566 -0.5907  0.0198  0.0079
   85phy    C30 2274   2.613   0.446   1.559  0.0021  0.3311 -0.7485
   85phy    C28 2275   2.714   0.510   1.658  0.4117 -0.2878  0.1347
   85phy    C29 2276   2.826   0.574   1.582 -0.5366 -0.4067 -0.2223
   85phy    C27 2277   2.632   0.622   1.729 -0.0118 -0.4190  0.6401
   85phy    C26 2278   2.682   0.671   1.862 -0.1435 -0.1441 -0.0518
   85phy    C25 2279   2.599   0.783   1.920 -0.2446 -0.6092 -0.7510
   85phy    C23 2280   2.645   0.858   2.048  0.3642 -0.0209 -0.3735
   85phy    C24 2281   2.767   0.948   2.036 -0.2530  0.1276 -0.6065
   85phy    C22 2282   2.519   0.933   2.100 -0.0720 -0.2947  0.2795
   85phy    C21 2283   2.489   0.898   2.248 -0.2841  0.3223  0.2586
   85phy    C20 2284   2.351   0.926   2.301 -0.5635  0.4281  0.1306
   85phy    C18 2285   2.305   0.885   2.447  0.2454  0.0767  0.6121
   85phy    O01 2286   2.378   0.963   2.544  0.3048  0.6536  0.0120
   85phy    H01 2287   2.449   1.016   2.514 -0.6749  1.6572 -0.6413
   85phy    C19 2288   2.162   0.940   2.457  0.0451  0.4083  0.0141
   85phy    C13 2289   2.305   0.725   2.487 -0.1884  0.7234 -0.2931
   85phy     H3 2290   2.263   0.662   2.404  0.5226 -0.2263  0.0477
   85phy    O33 2291   2.216   0.693   2.596 -0.0069 -0.2316  0.2688
   85phy    H1B 2292   2.189   0.765   2.650 -0.7800 -0.2773 -0.0467
   85phy    C12 2293   2.449   0.660   2.511  0.8106 -0.0759 -0.0254
   85phy    O11 2294   2.495   0.678   2.644 -0.7275 -0.0318  0.2303
   85phy    H1A 2295   2.525   0.595   2.675  0.4033  0.5635  0.7633
   86phy    C35 2296   3.689   1.670   1.285  0.1064 -0.7474  0.2056
   86phy    C33 2297   3.733   1.763   1.166  0.8917  0.3392  0.6979
   86phy    C34 2298   3.645   1.720   1.051 -0.6808  0.0227 -0.2439
   86phy    C32 2299   3.721   1.910   1.186  0.3283 -0.2161 -0.0720
   86phy    C31 2300   3.842   1.981   1.244 -0.3848  0.2833 -0.1744
   86phy    C30 2301   3.813   2.133   1.271  0.0781  0.1887  0.2301
   86phy    C28 2302   3.928   2.207   1.338  0.1955 -0.0231  0.6226
   86phy    C29 2303   4.038   2.232   1.239  0.0039 -0.0638 -0.1703
   86phy    C27 2304   3.873   2.338   1.396 -0.5276  0.5397  0.1310
   86phy    C26 2305   3.916   2.332   1.545 -0.0764 -0.2340  0.0389
   86phy    C25 2306   3.864   2.452   1.623 -0.1279 -0.0084  0.5305
   86phy    C23 2307   3.875   2.445   1.776  0.4778 -0.2342 -0.2216
   86phy    C24 2308   3.895   2.576   1.837  0.2613  0.4208  0.3629
   86phy    C22 2309   3.742   2.393   1.843  0.5388  0.2480 -0.4337
   86phy    C21 2310   3.757   2.286   1.956  0.2929 -0.1169 -0.2442
   86phy    C20 2311   3.626   2.214   1.980  0.5821 -0.3429 -0.4389
   86phy    C18 2312   3.595   2.104   2.089  0.6337 -0.0134  0.0161
   86phy    O01 2313   3.613   2.157   2.220 -0.2594  0.2189  0.1912
   86phy    H01 2314   3.624   2.250   2.215  0.3366  0.1061 -3.7248
   86phy    C19 2315   3.443   2.096   2.074 -0.6671  0.2690  0.1653
   86phy    C13 2316   3.675   1.965   2.074  0.8550 -0.5069  0.3987
   86phy     H3 2317   3.686   1.936   1.967 -0.9089  0.4365 -0.0695
   86phy    O33 2318   3.606   1.851   2.118 -0.0638  0.5500  0.0406
   86phy    H1B 2319   3.644   1.775   2.079 -0.0537  0.6069 -0.0588
   86phy    C12 2320   3.819   1.960   2.123  0.3517 -0.1100 -0.5596
   86phy    O11 2321   3.852   1.928   2.255  0.0920 -0.2538  0.1016
   86phy    H1A 2322   3.814   1.843   2.266  0.5124 -0.7745 -2.0409
   87phy    C35 2323   4.086   2.811   0.462 -0.0301 -0.0447  0.2048
   87phy    C33 2324   4.101   2.917   0.574  0.1344 -0.5276  0.2330
   87phy    C34 2325   4.249   2.954   0.595  0.1346 -0.5196 -0.5731
   87phy    C32 2326   4.013   3.039   0.530  0.0723 -0.3629  0.4588
   87phy    C31 2327   3.867   3.040   0.577 -0.2871  0.1403  0.5579
   87phy    C30 2328   3.790   3.170   0.576  0.3862 -0.1741  0.0115
   87phy    C28 2329   3.653   3.176   0.645 -0.0053 -0.3857 -1.0187
   87phy    C29 2330   3.682   3.265   0.768  0.0009 -0.4561 -0.0797
   87phy    C27 2331   3.548   3.254   0.563 -0.4464  0.5150  0.4435
   87phy    C26 2332   3.457   3.161   0.478  0.1136 -0.1622  0.3252
   87phy    C25 2333   3.360   3.237   0.387 -0.3204  0.4240 -0.4128
   87phy    C23 2334   3.279   3.141   0.301 -0.0271  0.8323 -0.1695
   87phy    C24 2335   3.133   3.163   0.329  0.5297 -0.4060 -0.4163
   87phy    C22 2336   3.316   3.175   0.155  0.3098  0.2558 -0.2071
   87phy    C21 2337   3.286   3.059   0.056 -0.1083  0.3186 -0.1722
   87phy    C20 2338   3.322   3.107  -0.087 -0.1786 -0.1332 -0.2474
   87phy    C18 2339   3.284   3.019  -0.211  0.5287 -0.1347  0.0068
   87phy    O01 2340   3.337   2.888  -0.198  0.2047 -0.2123 -0.0569
   87phy    H01 2341   3.308   2.845  -0.120 -1.3603 -1.3438 -1.2183
   87phy    C19 2342   3.364   3.070  -0.331 -1.0874  0.0857 -0.2477
   87phy    C13 2343   3.124   3.026  -0.232 -0.2933  0.3168 -0.3521
   87phy     H3 2344   3.082   2.968  -0.147 -0.2324  1.0095  0.1511
   87phy    O33 2345   3.059   3.148  -0.207 -0.6363  0.1406  0.0425
   87phy    H1B 2346   2.987   3.147  -0.148 -1.9491 -0.2097 -1.4980
   87phy    C12 2347   3.028   2.942  -0.333 -0.4972 -0.2997 -0.0529
   87phy    O11 2348   2.900   2.916  -0.286 -0.0416  0.4992 -0.1928
   87phy    H1A 2349   2.845   2.992  -0.282  0.5299  0.9617 -0.8690
   88phy    C35 2350   3.842   2.875   1.444  0.1125 -0.4643 -0.6356
   88phy    C33 2351   3.959   2.879   1.546  0.4342 -0.5562  0.0867
   88phy    C34 2352   4.076   2.795   1.496 -0.2452 -0.4299  0.4609
   88phy    C32 2353   3.993   3.022   1.599 -0.3131  0.3057 -0.6820
   88phy    C31 2354   4.032   3.041   1.752  0.2025 -0.1242  0.0075
   88phy    C30 2355   4.047   3.182   1.806  0.2233  0.2831 -0.6015
   88phy    C28 2356   4.037   3.206   1.959 -0.6451 -0.3976  0.5330
   88phy    C29 2357   4.133   3.316   1.997  0.1638  0.7783 -0.0799
   88phy    C27 2358   3.898   3.231   2.022 -0.3140  0.3883  0.5370
   88phy    C26 2359   3.839   3.139   2.127  0.1911 -0.5972 -0.0356
   88phy    C25 2360   3.690   3.176   2.170  0.4649  0.0183  0.4869
   88phy    C23 2361   3.621   3.104   2.280  0.6486  0.0395 -0.3764
   88phy    C24 2362   3.549   3.212   2.368  0.1384  0.8116 -0.2823
   88phy    C22 2363   3.536   2.985   2.231 -0.6229 -0.1322 -0.3130
   88phy    C21 2364   3.529   2.874   2.339 -0.2656 -0.1695  0.3264
   88phy    C20 2365   3.462   2.745   2.284  0.4265  0.2837  0.0173
   88phy    C18 2366   3.505   2.604   2.345 -0.1562 -0.6834  0.5703
   88phy    O01 2367   3.536   2.608   2.483 -0.3831  1.2590  0.0768
   88phy    H01 2368   3.560   2.520   2.505  0.2492  1.7202  1.3406
   88phy    C19 2369   3.373   2.529   2.343  0.3055  0.1618 -0.0540
   88phy    C13 2370   3.626   2.529   2.265  0.1189 -0.3406 -0.3607
   88phy     H3 2371   3.604   2.543   2.156 -2.7414  1.9988  0.4012
   88phy    O33 2372   3.628   2.388   2.279  0.0204 -0.0589 -0.0455
   88phy    H1B 2373   3.653   2.367   2.367 -2.0943  0.2387  0.6889
   88phy    C12 2374   3.768   2.585   2.287  0.0066  0.2346  0.2832
   88phy    O11 2375   3.837   2.549   2.398  0.5505 -0.1356  0.3098
   88phy    H1A 2376   3.814   2.617   2.458  0.6833  0.6322 -0.4754
   89phy    C35 2377   1.711   2.588   1.186 -0.4562  0.0525  0.2626
   89phy    C33 2378   1.743   2.464   1.108  0.5423  0.3370 -0.0908
   89phy    C34 2379   1.611   2.380   1.094 -0.1192  0.6796  0.1711
   89phy    C32 2380   1.810   2.496   0.971  0.1034  0.5376  0.1559
   89phy    C31 2381   1.964   2.512   0.968  0.0132  0.4192 -0.3208
   89phy    C30 2382   2.016   2.533   0.826  0.0709 -0.3396  0.2787
   89phy    C28 2383   2.170   2.535   0.805 -0.0804 -0.1669  0.3971
   89phy    C29 2384   2.212   2.396   0.763 -0.0669 -0.1034  0.3035
   89phy    C27 2385   2.214   2.632   0.695  0.1198  0.0099  0.7799
   89phy    C26 2386   2.269   2.769   0.735  0.0131 -0.1816 -0.2801
   89phy    C25 2387   2.250   2.859   0.615 -0.3297 -0.0807  0.6253
   89phy    C23 2388   2.290   3.003   0.624 -0.6525 -0.9254  0.2410
   89phy    C24 2389   2.443   3.020   0.600 -0.0847 -0.7542  0.6673
   89phy    C22 2390   2.212   3.082   0.513 -0.4192 -0.2451 -0.0890
   89phy    C21 2391   2.165   3.217   0.553 -0.3194  0.3061 -0.3863
   89phy    C20 2392   2.104   3.304   0.439  0.0410  0.2982 -0.3545
   89phy    C18 2393   2.063   3.456   0.456 -0.3468  0.5713  0.0747
   89phy    O01 2394   1.984   3.475   0.573  0.2288 -0.1164  0.1218
   89phy    H01 2395   1.901   3.432   0.570  1.2766 -2.2582 -0.7149
   89phy    C19 2396   1.972   3.478   0.334  0.1081  0.1763  0.1150
   89phy    C13 2397   2.180   3.568   0.470 -0.0915 -0.0406  0.6923
   89phy     H3 2398   2.253   3.530   0.546  2.5891 -0.3766 -1.8590
   89phy    O33 2399   2.270   3.572   0.359 -0.3971 -0.1434  0.3689
   89phy    H1B 2400   2.233   3.619   0.287  1.6572  0.8017 -0.1200
   89phy    C12 2401   2.182   3.702   0.546 -0.3162  0.0207 -0.8974
   89phy    O11 2402   2.075   3.716   0.640 -0.0678  0.2104  0.2305
   89phy    H1A 2403   2.046   3.629   0.661 -1.1355  0.5349  0.1886
   90phy    C35 2404   3.198   3.384   2.357 -0.2862 -0.0998  0.1333
   90phy    C33 2405   3.169   3.355   2.211  0.3561  0.3602 -0.0357
   90phy    C34 2406   3.255   3.441   2.129 -0.1375 -0.0006  0.0220
   90phy    C32 2407   3.201   3.214   2.177  0.2586 -0.2410 -0.3244
   90phy    C31 2408   3.083   3.119   2.155  0.2205 -0.4144 -0.2389
   90phy    C30 2409   3.126   2.977   2.126 -0.5706 -0.5542  0.0686
   90phy    C28 2410   3.005   2.877   2.120  0.0002 -0.6977  0.2175
   90phy    C29 2411   2.985   2.838   1.972  0.0946  0.3778 -0.1574
   90phy    C27 2412   3.033   2.762   2.215  0.1361 -0.2454 -0.1988
   90phy    C26 2413   2.915   2.694   2.281  0.0095 -0.3381  0.0593
   90phy    C25 2414   2.945   2.625   2.414  0.5973 -0.1414  0.4123
   90phy    C23 2415   2.841   2.542   2.484 -0.2005 -0.0645 -0.0308
   90phy    C24 2416   2.902   2.407   2.524  0.0898 -0.0614  0.3178
   90phy    C22 2417   2.804   2.618   2.612 -0.0883  0.7981  0.1477
   90phy    C21 2418   2.654   2.637   2.627  0.1406  0.0908 -0.1114
   90phy    C20 2419   2.621   2.725   2.749  0.0567 -0.0997 -0.6901
   90phy    C18 2420   2.477   2.719   2.817 -0.0488 -0.0512  0.1058
   90phy    O01 2421   2.441   2.586   2.852 -0.5203 -0.1701  0.0258
   90phy    H01 2422   2.371   2.597   2.914 -0.0671  2.0166  0.2331
   90phy    C19 2423   2.505   2.787   2.949 -0.0988 -0.4585  0.2736
   90phy    C13 2424   2.355   2.793   2.739 -0.1344 -0.4001 -0.8835
   90phy     H3 2425   2.389   2.896   2.712 -0.0540 -0.6514 -1.7734
   90phy    O33 2426   2.240   2.818   2.825  0.1660  0.1658 -0.1230
   90phy    H1B 2427   2.191   2.739   2.823  1.4874 -0.8364  2.3182
   90phy    C12 2428   2.300   2.738   2.605  0.1816  0.1852  0.1737
   90phy    O11 2429   2.243   2.609   2.600  0.3987  0.2180 -0.8362
   90phy    H1A 2430   2.156   2.615   2.635  0.7642 -0.3168  0.2197
   91phy    C35 2431   4.070   3.312   0.924  0.3632  0.2310 -0.3468
   91phy    C33 2432   4.010   3.246   1.050 -0.0987  0.2171  0.4821
   91phy    C34 2433   3.884   3.321   1.079  0.2470 -0.2020  0.3356
   91phy    C32 2434   3.969   3.099   1.029  0.2505  0.3617  0.6179
   91phy    C31 2435   4.074   2.985   1.064  0.0193 -0.1776  0.0761
   91phy    C30 2436   4.011   2.852   1.030  0.8137  0.4059 -0.3377
   91phy    C28 2437   4.090   2.729   1.060 -0.1113  0.0168 -0.7057
   91phy    C29 2438   4.004   2.622   1.126  0.3195 -0.3922 -0.0330
   91phy    C27 2439   4.141   2.655   0.939 -0.3145 -0.3178 -0.7218
   91phy    C26 2440   4.292   2.671   0.903 -0.0178 -0.1432  0.1462
   91phy    C25 2441   4.337   2.573   0.789  0.0945 -0.4274 -0.0307
   91phy    C23 2442   4.487   2.578   0.749 -0.0170 -0.1921 -0.5554
   91phy    C24 2443   4.592   2.496   0.833  0.4886 -0.1919  0.9320
   91phy    C22 2444   4.492   2.522   0.605  0.0271  0.1029  0.3062
   91phy    C21 2445   4.592   2.570   0.506 -0.0541 -0.0490 -0.9532
   91phy    C20 2446   4.538   2.557   0.361  0.6993  0.0090  0.0898
   91phy    C18 2447   4.609   2.619   0.238 -0.0284  0.3393  1.2284
   91phy    O01 2448   4.645   2.752   0.270  0.1768 -0.5799  0.0179
   91phy    H01 2449   4.737   2.763   0.288 -0.6401  2.7217  3.6304
   91phy    C19 2450   4.492   2.643   0.138 -0.0893 -0.0202  0.1880
   91phy    C13 2451   4.729   2.531   0.182  0.3180  0.7564  0.4123
   91phy     H3 2452   4.809   2.543   0.260 -0.4986  0.6411  1.2857
   91phy    O33 2453   4.722   2.388   0.187  0.0864  0.0253  0.3074
   91phy    H1B 2454   4.634   2.358   0.179  0.3111 -0.4768 -0.4821
   91phy    C12 2455   4.835   2.581   0.075 -0.0464  0.0825  0.5589
   91phy    O11 2456   4.825   2.532  -0.056  0.5348  0.4780 -0.1220
   91phy    H1A 2457   4.809   2.442  -0.038  2.0725  0.5640  2.0030
   92phy    C35 2458   2.290   1.723   2.480 -0.4242  0.0920  0.1743
   92phy    C33 2459   2.255   1.730   2.332 -0.2872 -0.1263  0.4209
   92phy    C34 2460   2.107   1.696   2.309 -0.1521  0.2213 -0.2848
   92phy    C32 2461   2.284   1.872   2.272  0.0545 -0.2912  0.5126
   92phy    C31 2462   2.413   1.892   2.186 -0.0061 -0.1653 -0.5339
   92phy    C30 2463   2.403   2.014   2.096 -0.2571 -0.1384 -1.0386
   92phy    C28 2464   2.528   2.057   2.017  0.0805 -0.1618  0.3121
   92phy    C29 2465   2.502   2.093   1.868  0.1302  0.2383 -0.1739
   92phy    C27 2466   2.620   2.155   2.092  0.3434 -0.4835 -0.8183
   92phy    C26 2467   2.767   2.124   2.091 -0.3062 -0.1784  0.4444
   92phy    C25 2468   2.857   2.227   2.151 -0.1605  0.2194  0.0024
   92phy    C23 2469   3.005   2.215   2.116 -0.1590 -0.7639  0.8841
   92phy    C24 2470   3.033   2.328   2.012  0.3753  0.1902 -0.4652
   92phy    C22 2471   3.101   2.241   2.233 -0.8754  0.3506  0.0132
   92phy    C21 2472   3.126   2.124   2.327  0.2192 -0.0600 -0.3076
   92phy    C20 2473   3.231   2.154   2.437 -0.0874  0.3778 -0.1726
   92phy    C18 2474   3.249   2.036   2.554  0.2983 -0.4120  0.1465
   92phy    O01 2475   3.245   1.902   2.498  0.0626  0.2158 -0.0506
   92phy    H01 2476   3.303   1.902   2.425  0.8964 -0.0694  0.6019
   92phy    C19 2477   3.398   2.060   2.602 -0.5920  0.2854  0.5006
   92phy    C13 2478   3.137   2.042   2.674 -0.5860  0.4360 -0.0653
   92phy     H3 2479   3.035   2.055   2.630  0.2025  1.3999 -1.7275
   92phy    O33 2480   3.144   2.158   2.757 -0.0074 -0.6602  0.1869
   92phy    H1B 2481   3.197   2.154   2.834  1.4750  1.9802 -0.5595
   92phy    C12 2482   3.131   1.918   2.774 -0.2142 -0.6271 -0.5325
   92phy    O11 2483   3.020   1.910   2.861 -0.0076  0.2380  0.2208
   92phy    H1A 2484   2.945   1.917   2.805  1.5740 -0.7897 -2.2001
   93phy    C35 2485   1.998   2.086   2.169  0.3788 -0.2715  0.1696
   93phy    C33 2486   1.952   2.082   2.027  0.0333  0.0642  0.1967
   93phy    C34 2487   1.931   2.224   1.971 -0.1449  0.1336  0.2595
   93phy    C32 2488   2.061   2.023   1.938 -0.6361 -0.2246 -0.0621
   93phy    C31 2489   2.017   1.888   1.886  0.0622  0.1904  0.1722
   93phy    C30 2490   2.122   1.807   1.813  0.1805 -0.2869  0.4248
   93phy    C28 2491   2.069   1.669   1.767 -0.3979 -0.1171  0.1636
   93phy    C29 2492   2.067   1.678   1.619 -0.2710  0.4654  0.1070
   93phy    C27 2493   2.165   1.556   1.809  0.2044 -0.3510 -0.1973
   93phy    C26 2494   2.149   1.496   1.952 -0.0708 -0.7215 -0.7978
   93phy    C25 2495   2.254   1.398   1.981 -0.5226  0.7038 -0.5437
   93phy    C23 2496   2.261   1.334   2.124  0.1083 -0.1103 -0.4227
   93phy    C24 2497   2.169   1.211   2.127  0.0720  0.0947  0.0671
   93phy    C22 2498   2.411   1.313   2.162 -0.2790  0.4482 -0.2144
   93phy    C21 2499   2.453   1.297   2.307 -0.1478  0.2866  0.1684
   93phy    C20 2500   2.604   1.254   2.325 -0.3398 -0.1374 -0.6495
   93phy    C18 2501   2.657   1.203   2.466 -0.1929 -0.0376  0.2077
   93phy    O01 2502   2.591   1.085   2.519  0.2664 -0.7214 -0.4110
   93phy    H01 2503   2.646   1.036   2.577 -1.3049  0.2009  2.0050
   93phy    C19 2504   2.789   1.152   2.396  0.5567 -0.4024  0.2276
   93phy    C13 2505   2.678   1.311   2.583  0.6134  0.7699  0.3381
   93phy     H3 2506   2.737   1.400   2.549  1.2066 -0.1576 -1.1739
   93phy    O33 2507   2.765   1.254   2.682 -0.1079  0.2456  0.1059
   93phy    H1B 2508   2.765   1.301   2.763 -0.3694  0.0003  0.2494
   93phy    C12 2509   2.549   1.365   2.659 -0.2134  0.0461 -0.3430
   93phy    O11 2510   2.563   1.462   2.763  0.3584  0.0669  0.0045
   93phy    H1A 2511   2.489   1.519   2.755  0.5650  0.0697 -2.6656
   94phy    C35 2512   3.472   2.000   1.456  0.1451  0.1896  0.1123
   94phy    C33 2513   3.412   2.126   1.513 -0.1510  0.4475 -0.0529
   94phy    C34 2514   3.421   2.107   1.660 -0.2769  0.0842 -0.3084
   94phy    C32 2515   3.487   2.251   1.471  0.0781  0.7229  0.5082
   94phy    C31 2516   3.436   2.316   1.339  0.1827 -0.6741 -0.3895
   94phy    C30 2517   3.514   2.440   1.296  0.7316  0.0741  0.0877
   94phy    C28 2518   3.482   2.503   1.158  0.0502 -0.4649 -0.1643
   94phy    C29 2519   3.407   2.634   1.170  0.5369 -0.1258 -0.3164
   94phy    C27 2520   3.612   2.517   1.077  0.3747 -0.6709  0.3074
   94phy    C26 2521   3.597   2.523   0.924  0.1325  0.5991 -0.0145
   94phy    C25 2522   3.726   2.572   0.859  0.0282  0.0004 -0.5131
   94phy    C23 2523   3.715   2.551   0.706  0.0143 -0.0966  0.1702
   94phy    C24 2524   3.681   2.688   0.646  0.2052 -0.2901 -0.4174
   94phy    C22 2525   3.858   2.523   0.655 -0.0780  0.1632  0.2974
   94phy    C21 2526   3.853   2.420   0.536  0.2120  0.2494 -0.4251
   94phy    C20 2527   3.990   2.422   0.475 -0.1681  0.3941 -0.2610
   94phy    C18 2528   4.048   2.296   0.406  0.1668 -0.6125  0.0105
   94phy    O01 2529   4.029   2.191   0.504 -0.4709  0.0073 -0.0569
   94phy    H01 2530   4.023   2.233   0.588  1.0041  0.3008 -0.0624
   94phy    C19 2531   4.199   2.314   0.400 -0.1594  0.0238 -0.1252
   94phy    C13 2532   3.988   2.267   0.261  0.1475  0.0599 -0.8092
   94phy     H3 2533   3.877   2.273   0.276  0.2532  0.8370 -0.3021
   94phy    O33 2534   3.993   2.377   0.167 -0.4002 -0.3398 -0.0484
   94phy    H1B 2535   3.918   2.382   0.112  0.0189  0.0822 -0.6016
   94phy    C12 2536   3.957   2.120   0.216 -0.1123  0.2871 -0.1507
   94phy    O11 2537   3.985   2.019   0.312  0.1865  0.1460  0.5256
   94phy    H1A 2538   3.986   2.059   0.396 -0.3318  2.3857 -0.4775
   95phy    C35 2539   4.078   3.430   1.413  0.7352  0.2136  0.1243
   95phy    C33 2540   3.990   3.542   1.471 -0.2682  0.1456 -0.2974
   95phy    C34 2541   3.972   3.646   1.360 -0.0214  0.0168  0.2314
   95phy    C32 2542   3.867   3.472   1.538  0.1605  0.0947 -0.1112
   95phy    C31 2543   3.796   3.555   1.644  0.4901  0.6717  0.1581
   95phy    C30 2544   3.678   3.472   1.704  0.1120  0.1534  0.0849
   95phy    C28 2545   3.582   3.549   1.801  0.3730  0.0460 -0.2420
   95phy    C29 2546   3.442   3.506   1.760 -0.2879 -0.3916 -0.4750
   95phy    C27 2547   3.614   3.534   1.953  0.7513  0.5817 -0.4923
   95phy    C26 2548   3.577   3.654   2.041 -0.2359 -0.8955 -0.2213
   95phy    C25 2549   3.610   3.635   2.188  0.1181  0.3681  0.1550
   95phy    C23 2550   3.565   3.745   2.288  0.0909 -0.6475  0.3342
   95phy    C24 2551   3.420   3.732   2.336  0.1858  0.4051 -0.0901
   95phy    C22 2552   3.661   3.744   2.402  0.6043 -0.4249 -0.1652
   95phy    C21 2553   3.693   3.870   2.483  0.0425 -0.1173  0.4483
   95phy    C20 2554   3.754   3.826   2.612  0.2233  0.3416  0.1570
   95phy    C18 2555   3.825   3.924   2.714  0.2640 -0.2630 -0.2894
   95phy    O01 2556   3.740   4.038   2.731  0.1424  0.1517  0.1171
   95phy    H01 2557   3.705   4.046   2.817 -0.0783  0.0821  0.0334
   95phy    C19 2558   3.814   3.851   2.848  0.0079  0.2417 -0.1282
   95phy    C13 2559   3.978   3.954   2.655  0.1860 -0.0985  0.4335
   95phy     H3 2560   3.977   3.952   2.543 -1.2452  0.5821  0.4187
   95phy    O33 2561   4.077   3.852   2.684  0.0569 -0.0015 -0.1627
   95phy    H1B 2562   4.080   3.790   2.613  0.9367  0.0999 -0.2258
   95phy    C12 2563   4.029   4.093   2.698 -0.2215 -0.2139  0.1078
   95phy    O11 2564   4.126   4.158   2.618  0.5570  0.1896  0.2504
   95phy    H1A 2565   4.198   4.104   2.594  0.2696 -0.7620  1.3812
   96phy    C35 2566   2.911   2.751   1.312  0.5048  0.3372 -0.2641
   96phy    C33 2567   3.006   2.825   1.402  0.2993 -0.2036 -0.4258
   96phy    C34 2568   3.144   2.828   1.342 -0.3979 -0.3525  0.2308
   96phy    C32 2569   2.949   2.965   1.429  0.0670 -0.2401 -0.0272
   96phy    C31 2570   2.979   3.030   1.564 -0.1005 -0.4878  0.0976
   96phy    C30 2571   2.939   3.174   1.575  0.1586  0.1232 -0.4497
   96phy    C28 2572   3.024   3.265   1.669  0.2572  0.0504  0.2177
   96phy    C29 2573   3.160   3.314   1.616 -0.0606  0.5595 -0.1173
   96phy    C27 2574   2.942   3.389   1.698 -0.2087  0.1493 -0.0081
   96phy    C26 2575   2.936   3.445   1.842 -0.6551  0.7462 -0.3007
   96phy    C25 2576   2.847   3.575   1.841  0.1234 -0.6750  0.4646
   96phy    C23 2577   2.856   3.673   1.959 -0.6876  0.2072  0.2720
   96phy    C24 2578   2.766   3.792   1.916 -0.0761 -0.3888  0.0859
   96phy    C22 2579   2.828   3.610   2.099 -0.3505  0.5778 -0.0285
   96phy    C21 2580   2.888   3.670   2.227  0.6662 -0.3610 -0.8205
   96phy    C20 2581   2.825   3.602   2.349  0.1373  0.3164 -0.0197
   96phy    C18 2582   2.843   3.677   2.490  0.5521 -0.4193  0.8193
   96phy    O01 2583   2.781   3.809   2.488 -0.4031  0.0385 -0.0001
   96phy    H01 2584   2.812   3.866   2.421  0.8470  0.2925  0.7569
   96phy    C19 2585   2.740   3.599   2.571  0.2091  0.4112  0.0877
   96phy    C13 2586   2.990   3.670   2.557 -0.0556  0.1147  0.2210
   96phy     H3 2587   3.033   3.569   2.536 -0.9394 -0.7502  2.3430
   96phy    O33 2588   2.984   3.664   2.700 -0.1887 -0.5231  0.0888
   96phy    H1B 2589   3.010   3.578   2.727 -0.0380 -0.3961  0.3560
   96phy    C12 2590   3.099   3.770   2.520 -0.5168  0.3233 -0.1360
   96phy    O11 2591   3.083   3.896   2.573  0.3024 -0.1773 -0.0417
   96phy    H1A 2592   3.054   3.892   2.662  2.2479 -1.2754  0.6165
   97phy    C35 2593   1.831   3.020   1.148 -0.5883  0.4255  0.1060
   97phy    C33 2594   1.924   2.967   1.262 -0.3140  0.0130 -0.0899
   97phy    C34 2595   1.844   2.982   1.388  0.0468  0.0639 -0.2798
   97phy    C32 2596   1.995   2.832   1.249  0.3281  0.6601 -0.0209
   97phy    C31 2597   2.149   2.831   1.250 -0.7119 -0.1364  0.0284
   97phy    C30 2598   2.212   2.693   1.233 -0.1422 -0.3337  0.6124
   97phy    C28 2599   2.360   2.688   1.268 -0.3096 -0.0552 -0.5332
   97phy    C29 2600   2.375   2.631   1.412  0.1072 -0.0007 -0.1218
   97phy    C27 2601   2.437   2.598   1.174  0.2117 -0.2105 -0.1769
   97phy    C26 2602   2.499   2.692   1.067 -0.5407  0.8671  0.3393
   97phy    C25 2603   2.607   2.613   0.987  0.2384  0.2938  0.2105
   97phy    C23 2604   2.676   2.698   0.884 -0.5447 -0.1464  0.2592
   97phy    C24 2605   2.806   2.748   0.945 -0.2945  0.1711  0.4109
   97phy    C22 2606   2.713   2.618   0.760 -0.0190  0.5886  0.8530
   97phy    C21 2607   2.660   2.678   0.625  0.0963  0.9863 -0.1674
   97phy    C20 2608   2.720   2.613   0.495  0.2050  0.0720  0.0302
   97phy    C18 2609   2.673   2.684   0.362  0.0558 -0.5257 -0.1097
   97phy    O01 2610   2.530   2.693   0.361 -0.3711 -0.2091  0.2072
   97phy    H01 2611   2.516   2.784   0.345  1.3651  0.2398  1.0003
   97phy    C19 2612   2.709   2.590   0.240 -0.1590 -0.4689 -0.7836
   97phy    C13 2613   2.748   2.829   0.336 -0.1057 -0.2750  0.5556
   97phy     H3 2614   2.735   2.887   0.431 -1.2275  2.0666 -0.9406
   97phy    O33 2615   2.889   2.821   0.339  0.0196 -0.0296  0.3195
   97phy    H1B 2616   2.921   2.839   0.425  1.0505  0.1039 -0.0909
   97phy    C12 2617   2.678   2.962   0.284 -0.2866  0.2817  0.0543
   97phy    O11 2618   2.544   2.941   0.229 -0.7241  0.0761 -0.0756
   97phy    H1A 2619   2.520   3.017   0.179 -0.9323 -0.3701 -0.6700
   98phy    C35 2620   4.237   3.594   1.760 -0.2600  0.1270  0.1410
   98phy    C33 2621   4.359   3.611   1.671  0.0374 -0.6394 -0.4120
   98phy    C34 2622   4.395   3.481   1.596 -0.3995 -0.1654  0.2891
   98phy    C32 2623   4.325   3.719   1.565 -0.3920  0.0634  0.0142
   98phy    C31 2624   4.413   3.840   1.572  0.5694 -0.2450  0.0486
   98phy    C30 2625   4.350   3.969   1.509 -0.6174  0.2766  0.0661
   98phy    C28 2626   4.437   4.098   1.531  0.1293  0.8812  0.2036
   98phy    C29 2627   4.522   4.131   1.410  0.2831 -0.2405 -0.0483
   98phy    C27 2628   4.356   4.222   1.569  0.6062  0.0505 -0.1830
   98phy    C26 2629   4.333   4.250   1.719 -0.0275 -0.8113  0.5868
   98phy    C25 2630   4.268   4.389   1.746  0.5285 -0.4960 -0.1738
   98phy    C23 2631   4.221   4.412   1.898 -0.5098 -0.2651  0.4984
   98phy    C24 2632   4.308   4.522   1.961 -0.2235  0.4524 -0.3518
   98phy    C22 2633   4.076   4.455   1.907  0.3252 -0.1680  0.3121
   98phy    C21 2634   3.996   4.399   2.022  0.4817 -0.2300  0.2783
   98phy    C20 2635   3.848   4.434   2.011  0.5961 -0.0826  0.1584
   98phy    C18 2636   3.730   4.414   2.113 -0.2069  0.4863 -0.6840
   98phy    O01 2637   3.744   4.502   2.228  0.3925  0.4338  0.0944
   98phy    H01 2638   3.814   4.471   2.282  0.3645  1.2264  0.5971
   98phy    C19 2639   3.610   4.479   2.046  0.2040 -0.3962  0.5156
   98phy    C13 2640   3.695   4.258   2.160  0.1984 -0.0331  0.3798
   98phy     H3 2641   3.686   4.194   2.069 -0.0720 -0.9452  1.0375
   98phy    O33 2642   3.568   4.249   2.223 -0.1150 -0.5354  0.0115
   98phy    H1B 2643   3.546   4.327   2.270  2.2033  0.1247  0.1479
   98phy    C12 2644   3.805   4.196   2.250  0.0240 -0.6969  0.2060
   98phy    O11 2645   3.838   4.270   2.362 -0.1854  0.1010  0.0318
   98phy    H1A 2646   3.775   4.252   2.429  0.2136  1.7447  0.9017
   99phy    C35 2647   2.480   3.147   0.968  0.8414  0.7682 -0.5251
   99phy    C33 2648   2.551   3.171   1.093 -0.1590 -0.0722  0.4228
   99phy    C34 2649   2.486   3.107   1.209  0.0888  0.8359 -0.7014
   99phy    C32 2650   2.705   3.151   1.087  0.0931  0.4425 -0.1914
   99phy    C31 2651   2.780   3.286   1.096  0.0902 -0.4755  0.3848
   99phy    C30 2652   2.929   3.274   1.056 -0.2592 -0.2504  0.4942
   99phy    C28 2653   3.003   3.406   1.087 -0.0438  0.0877  0.0672
   99phy    C29 2654   3.076   3.369   1.217  0.1709 -0.2538  0.7494
   99phy    C27 2655   3.115   3.440   0.985  0.0458  0.5873  0.0807
   99phy    C26 2656   3.087   3.559   0.894 -0.4551 -0.0067 -0.5812
   99phy    C25 2657   3.185   3.568   0.783 -0.3707 -0.0666  0.0610
   99phy    C23 2658   3.150   3.678   0.679  0.0429 -0.0798  0.2907
   99phy    C24 2659   3.220   3.816   0.710  0.4620 -0.0994 -0.3518
   99phy    C22 2660   3.182   3.629   0.535 -0.3672  0.0297  0.0238
   99phy    C21 2661   3.091   3.672   0.414 -0.6494  0.3612  0.3518
   99phy    C20 2662   3.156   3.629   0.287 -0.4415 -0.1320 -0.3385
   99phy    C18 2663   3.087   3.639   0.148 -0.0241 -0.1380  0.5992
   99phy    O01 2664   2.958   3.573   0.147 -0.1129  0.5467 -0.7330
   99phy    H01 2665   2.893   3.632   0.181 -1.0816 -0.4745 -0.7848
   99phy    C19 2666   3.181   3.562   0.055  0.8330  0.3831  0.2431
   99phy    C13 2667   3.067   3.788   0.092  0.4119 -0.7978  0.4150
   99phy     H3 2668   2.980   3.819   0.154 -0.6559 -0.8313 -1.0255
   99phy    O33 2669   3.158   3.887   0.138 -0.6359  0.0446  0.1484
   99phy    H1B 2670   3.131   3.915   0.223  1.3109 -1.0477  1.1953
   99phy    C12 2671   2.986   3.833  -0.035  0.0609 -0.0526  1.0127
   99phy    O11 2672   2.890   3.749  -0.094  0.0134  0.1849 -0.0268
   99phy    H1A 2673   2.893   3.762  -0.187  0.9162  1.5323  0.1558
  100phy    C35 2674   3.247   2.461   1.629 -0.1817  0.3967 -0.4144
  100phy    C33 2675   3.288   2.568   1.737  0.1339 -0.1217  0.3295
  100phy    C34 2676   3.317   2.500   1.864 -0.5163 -0.3155  0.3559
  100phy    C32 2677   3.400   2.657   1.692 -0.4428 -0.8378 -0.2020
  100phy    C31 2678   3.392   2.802   1.750  0.3007  0.6192  0.0189
  100phy    C30 2679   3.520   2.881   1.714  0.0758  0.5113 -0.1485
  100phy    C28 2680   3.494   3.030   1.716 -0.5118 -0.0930  0.8543
  100phy    C29 2681   3.549   3.111   1.836 -0.1462  0.6347  0.5897
  100phy    C27 2682   3.541   3.092   1.579  0.4699  0.3944 -0.0414
  100phy    C26 2683   3.439   3.136   1.471 -0.0608  0.2351 -0.0292
  100phy    C25 2684   3.506   3.141   1.330 -0.6930 -0.2053  0.2389
  100phy    C23 2685   3.427   3.205   1.217 -0.2129 -0.0137  0.1806
  100phy    C24 2686   3.481   3.346   1.176  0.2935  0.6854 -0.0912
  100phy    C22 2687   3.441   3.112   1.093 -0.1876  0.4561 -0.4349
  100phy    C21 2688   3.314   3.068   1.018 -0.2710  0.2606 -0.3158
  100phy    C20 2689   3.358   2.984   0.894  0.2257 -0.0207 -0.2588
  100phy    C18 2690   3.239   2.924   0.800 -0.5336 -0.5032  0.0775
  100phy    O01 2691   3.176   2.827   0.884  0.2674  0.5245 -0.2455
  100phy    H01 2692   3.190   2.844   0.975  1.3260  1.6154 -0.5773
  100phy    C19 2693   3.322   2.861   0.688  0.0407  0.2899 -0.0253
  100phy    C13 2694   3.130   3.027   0.739 -0.6267  0.0593 -0.4337
  100phy     H3 2695   3.070   3.064   0.826 -1.9030  0.7976 -1.5871
  100phy    O33 2696   3.170   3.155   0.696 -0.6413 -0.4886 -0.0114
  100phy    H1B 2697   3.262   3.164   0.707 -1.0103  2.0090  1.8038
  100phy    C12 2698   2.994   2.981   0.685  0.0032  0.1228  0.1325
  100phy    O11 2699   2.989   2.979   0.545  0.4489  0.0470  0.1189
  100phy    H1A 2700   3.061   3.027   0.509  1.1057 -0.8912  0.1375
  101phy    C35 2701   3.278   0.172   1.361 -0.0244  0.3317  0.2087
  101phy    C33 2702   3.303   0.034   1.427 -0.1503  0.0247  0.2443
  101phy    C34 2703   3.429   0.042   1.517  0.4011 -0.2993 -0.4236
  101phy    C32 2704   3.178  -0.013   1.496  0.1314  0.0013  0.1629
  101phy    C31 2705   3.153  -0.165   1.490  0.5320 -0.4328 -0.3543
  101phy    C30 2706   3.026  -0.207   1.561 -0.2453  0.0632  1.0268
  101phy    C28 2707   3.000  -0.361   1.568 -0.0090  0.0738  0.1118
  101phy    C29 2708   2.937  -0.380   1.703  0.8177  0.8841  0.2959
  101phy    C27 2709   2.908  -0.417   1.458  0.0541 -0.4254 -1.1821
  101phy    C26 2710   2.976  -0.527   1.378 -0.0525  0.2219  0.0567
  101phy    C25 2711   2.889  -0.584   1.266 -0.2613  0.1332 -0.3834
  101phy    C23 2712   2.968  -0.694   1.188 -0.5604 -0.0098  0.6238
  101phy    C24 2713   2.955  -0.828   1.256  0.0450 -0.1617  0.3798
  101phy    C22 2714   2.903  -0.690   1.042 -0.0657 -0.1500 -0.4663
  101phy    C21 2715   2.999  -0.686   0.922 -0.5200  0.1573 -0.4672
  101phy    C20 2716   2.928  -0.727   0.794 -0.1685  0.3283 -0.0390
  101phy    C18 2717   3.019  -0.766   0.672  0.5950 -0.6739 -0.5524
  101phy    O01 2718   3.100  -0.653   0.646  0.7886 -0.3474  0.4774
  101phy    H01 2719   3.188  -0.685   0.657  0.7075 -1.3380 -1.3320
  101phy    C19 2720   2.915  -0.766   0.558 -0.2214  0.3916 -0.0769
  101phy    C13 2721   3.104  -0.903   0.670  0.8860 -0.4433  0.0301
  101phy     H3 2722   3.114  -0.924   0.780 -1.9125  1.8729  0.8468
  101phy    O33 2723   3.041  -1.026   0.632  0.0974 -0.0591  0.2152
  101phy    H1B 2724   2.969  -1.035   0.692  1.6807 -1.1810  2.0819
  101phy    C12 2725   3.256  -0.908   0.658  0.2502 -0.3246 -0.4175
  101phy    O11 2726   3.318  -0.782   0.652  0.4714 -0.2316 -0.0719
  101phy    H1A 2727   3.387  -0.796   0.590  0.9837 -3.3748  1.0406
  102phy    C35 2728   2.387   1.350   1.586  0.1826  0.0204  0.1109
  102phy    C33 2729   2.282   1.240   1.562 -0.0030  0.3720 -0.0211
  102phy    C34 2730   2.265   1.218   1.414  0.1443  0.4038  0.0082
  102phy    C32 2731   2.279   1.123   1.667 -0.0682 -0.3508  0.0012
  102phy    C31 2732   2.158   1.039   1.673  0.5513  0.3353 -0.5253
  102phy    C30 2733   2.182   0.937   1.784  0.0109  0.0096 -0.1759
  102phy    C28 2734   2.117   0.797   1.793  0.0810  0.7093  0.2586
  102phy    C29 2735   2.177   0.692   1.704 -0.2253 -0.0580 -0.3292
  102phy    C27 2736   2.144   0.747   1.933  0.2300  0.2583  0.2506
  102phy    C26 2737   2.014   0.723   2.009 -0.4472  0.4871 -0.6491
  102phy    C25 2738   2.034   0.663   2.153  0.0737 -0.2974  0.1063
  102phy    C23 2739   1.912   0.599   2.212  0.0182 -0.1871  0.8682
  102phy    C24 2740   1.899   0.452   2.180  0.1585 -0.6288  0.1857
  102phy    C22 2741   1.920   0.629   2.364 -0.1099 -0.3519  0.6233
  102phy    C21 2742   1.786   0.633   2.451  0.0573 -0.1201  0.2782
  102phy    C20 2743   1.817   0.721   2.576  0.3012 -0.3376 -0.1753
  102phy    C18 2744   1.742   0.705   2.713  0.2841 -0.6982  0.2490
  102phy    O01 2745   1.780   0.578   2.770 -0.1594  0.0767  0.2537
  102phy    H01 2746   1.871   0.565   2.757 -0.6400 -0.8648 -2.8426
  102phy    C19 2747   1.820   0.810   2.796  0.0553 -0.0229  0.6616
  102phy    C13 2748   1.581   0.721   2.700  0.1688 -0.0943  0.5766
  102phy     H3 2749   1.546   0.656   2.616  1.5615  0.4251 -0.4541
  102phy    O33 2750   1.540   0.844   2.648  0.4362 -0.3585  0.4481
  102phy    H1B 2751   1.612   0.896   2.618  1.1223 -0.8366  1.2261
  102phy    C12 2752   1.488   0.688   2.813  0.3310 -0.4654  0.5891
  102phy    O11 2753   1.533   0.587   2.897  0.1601  0.0488 -0.5118
  102phy    H1A 2754   1.603   0.544   2.851 -0.6604 -1.5624 -0.3073
  103phy    C35 2755   2.424   4.087   2.265  0.0385 -0.1371  0.6212
  103phy    C33 2756   2.554   4.039   2.204 -0.4226 -0.9617  0.5928
  103phy    C34 2757   2.564   3.888   2.213  0.1778  1.0323 -0.3288
  103phy    C32 2758   2.574   4.110   2.064 -0.4927 -0.1676 -0.2281
  103phy    C31 2759   2.717   4.157   2.040 -0.5846  0.9096 -0.4038
  103phy    C30 2760   2.735   4.229   1.905  1.0802 -0.0723  0.4777
  103phy    C28 2761   2.870   4.284   1.862  0.4770  0.1153 -0.0159
  103phy    C29 2762   2.898   4.279   1.713  0.0334  0.4379  0.0049
  103phy    C27 2763   2.897   4.420   1.931 -0.1872 -0.1649 -0.0150
  103phy    C26 2764   3.040   4.467   1.973  0.2929  0.3666  0.2794
  103phy    C25 2765   3.016   4.607   2.035  0.1649  0.0525 -0.4304
  103phy    C23 2766   3.144   4.685   2.077  0.2367 -0.1432 -0.0926
  103phy    C24 2767   3.126   4.835   2.040 -0.1763  0.4916  0.6321
  103phy    C22 2768   3.177   4.676   2.227 -0.3217  0.1771 -0.0653
  103phy    C21 2769   3.265   4.554   2.266  0.3231 -0.0406  0.4958
  103phy    C20 2770   3.284   4.545   2.417 -0.6358 -0.5195  0.3370
  103phy    C18 2771   3.358   4.418   2.490 -0.0342  0.0631  0.3997
  103phy    O01 2772   3.489   4.417   2.430 -0.3984  0.4572  0.0196
  103phy    H01 2773   3.531   4.500   2.436  0.5757  0.0140 -0.4001
  103phy    C19 2774   3.382   4.473   2.632  0.3109 -0.0521 -0.1818
  103phy    C13 2775   3.278   4.273   2.484  0.1779  0.8294 -0.1893
  103phy     H3 2776   3.237   4.255   2.381 -1.9302 -0.9812  0.8788
  103phy    O33 2777   3.158   4.271   2.559  0.3249  0.0263 -0.3752
  103phy    H1B 2778   3.098   4.335   2.526 -0.6553 -1.5654 -1.8364
  103phy    C12 2779   3.364   4.138   2.505 -0.5140 -0.1634  0.2739
  103phy    O11 2780   3.490   4.118   2.439  0.2734  0.1380  0.2881
  103phy    H1A 2781   3.477   4.145   2.350  0.3670  0.6221  0.4139
  104phy    C35 2782   2.065   0.170   0.828 -0.1115  0.0353  0.3224
  104phy    C33 2783   2.013   0.048   0.898 -0.2047  0.4750 -0.0124
  104phy    C34 2784   1.868   0.024   0.851 -0.1036  0.2144 -0.1361
  104phy    C32 2785   2.094  -0.086   0.893 -0.2379 -0.8139  0.9070
  104phy    C31 2786   2.189  -0.108   1.009 -0.5147  0.2991 -0.0114
  104phy    C30 2787   2.280  -0.234   1.006 -0.1727  0.5165 -0.2781
  104phy    C28 2788   2.385  -0.232   1.115 -0.0849  0.0179  0.3893
  104phy    C29 2789   2.332  -0.297   1.242 -0.5912  0.2599  0.1972
  104phy    C27 2790   2.508  -0.312   1.073 -0.1836  0.1861 -0.0832
  104phy    C26 2791   2.632  -0.224   1.047 -0.2254 -0.5545 -0.4113
  104phy    C25 2792   2.752  -0.311   1.024 -0.0860  0.2308  0.2504
  104phy    C23 2793   2.869  -0.231   0.962  0.3746 -0.2745 -0.5698
  104phy    C24 2794   2.974  -0.196   1.061 -0.5037  0.1137  0.3381
  104phy    C22 2795   2.920  -0.308   0.838 -0.4558  0.3257 -0.0841
  104phy    C21 2796   2.879  -0.241   0.705  0.1101 -0.0820 -0.3801
  104phy    C20 2797   2.920  -0.323   0.582 -0.2130 -0.0945  0.2275
  104phy    C18 2798   2.870  -0.284   0.439 -0.4090 -0.0778 -0.6136
  104phy    O01 2799   2.732  -0.267   0.438  0.2039 -0.3899  0.0603
  104phy    H01 2800   2.698  -0.299   0.519 -0.0134  0.2946  0.2394
  104phy    C19 2801   2.889  -0.418   0.364 -0.4267  0.1391 -0.3373
  104phy    C13 2802   2.935  -0.153   0.370 -0.0187  0.0155 -0.3385
  104phy     H3 2803   2.919  -0.071   0.445 -2.2344  1.1176 -1.8822
  104phy    O33 2804   3.080  -0.144   0.366 -0.2270  0.4257  0.4831
  104phy    H1B 2805   3.120  -0.220   0.329  0.6055  1.4474 -0.8124
  104phy    C12 2806   2.865  -0.064   0.264  0.2954 -0.0101 -0.1051
  104phy    O11 2807   2.903  -0.098   0.132  0.2370 -0.3694 -0.0304
  104phy    H1A 2808   2.890  -0.019   0.083 -1.0793 -0.5176  0.0347
  105phy    C35 2809   2.045   3.995   1.846 -0.4415  0.2656  0.8200
  105phy    C33 2810   2.150   3.894   1.813 -0.2599 -0.1748 -0.4318
  105phy    C34 2811   2.255   3.881   1.926  0.2489  0.0633  0.3181
  105phy    C32 2812   2.085   3.760   1.771  0.1504  0.2771 -0.0822
  105phy    C31 2813   2.161   3.666   1.677  0.4913  0.2781 -0.4982
  105phy    C30 2814   2.078   3.543   1.642 -0.5526 -0.0238  0.2913
  105phy    C28 2815   2.140   3.467   1.523 -0.3365  0.3786 -1.0673
  105phy    C29 2816   2.205   3.338   1.571 -0.2743  0.4389  0.2813
  105phy    C27 2817   2.030   3.433   1.425  0.2993  0.2108  0.4452
  105phy    C26 2818   2.074   3.430   1.276  0.4337  0.2378 -0.2511
  105phy    C25 2819   1.950   3.408   1.190 -0.8038 -0.1373 -0.2622
  105phy    C23 2820   1.976   3.422   1.038 -0.3341 -0.3509  0.3003
  105phy    C24 2821   1.991   3.307   0.943 -0.0991  0.0097 -0.3248
  105phy    C22 2822   1.866   3.515   0.985 -0.1220  0.1618 -0.3146
  105phy    C21 2823   1.898   3.635   0.904 -0.6751 -0.2615 -0.3773
  105phy    C20 2824   1.775   3.713   0.861  0.2716 -0.8384 -0.2353
  105phy    C18 2825   1.780   3.827   0.747  0.5407  0.2055  0.1698
  105phy    O01 2826   1.911   3.889   0.741  0.2428 -0.1127  0.0765
  105phy    H01 2827   1.973   3.827   0.708 -1.4334 -1.2902 -1.0310
  105phy    C19 2828   1.683   3.934   0.807  0.4619 -0.1812  0.8369
  105phy    C13 2829   1.741   3.762   0.603  0.1704 -0.1471 -0.2495
  105phy     H3 2830   1.826   3.692   0.584 -0.3606 -1.5707  2.1755
  105phy    O33 2831   1.635   3.663   0.603  0.0100  0.0179 -0.2980
  105phy    H1B 2832   1.555   3.697   0.569  0.2440 -0.2741 -1.1507
  105phy    C12 2833   1.759   3.833   0.463 -0.4123 -0.0875 -0.5619
  105phy    O11 2834   1.743   3.752   0.343 -0.3112 -0.6842 -0.0158
  105phy    H1A 2835   1.728   3.662   0.367 -2.9735 -0.3239 -0.0475
  106phy    C35 2836   1.604   0.179   2.006  0.0269  0.5995  0.1945
  106phy    C33 2837   1.732   0.104   1.989  0.2005 -0.8856  0.6572
  106phy    C34 2838   1.697  -0.033   1.943 -0.1952  0.5633  0.2551
  106phy    C32 2839   1.816   0.175   1.883 -0.6349 -0.2584 -1.1588
  106phy    C31 2840   1.970   0.165   1.905  0.3980 -0.3798  0.3822
  106phy    C30 2841   2.034   0.261   1.808 -0.4731  0.2169  0.7583
  106phy    C28 2842   2.188   0.248   1.810 -0.1080 -0.0360 -0.5313
  106phy    C29 2843   2.245   0.289   1.677 -0.5917 -0.4188  0.3360
  106phy    C27 2844   2.252   0.347   1.910  0.1181  0.1289 -0.6396
  106phy    C26 2845   2.373   0.298   1.995 -0.7749  0.5300 -0.4359
  106phy    C25 2846   2.402   0.380   2.119 -0.4869 -0.5218 -0.5287
  106phy    C23 2847   2.524   0.331   2.199  0.2211 -0.0977  0.7566
  106phy    C24 2848   2.623   0.449   2.223 -0.1861 -0.5275  0.4086
  106phy    C22 2849   2.478   0.267   2.326  0.0968 -0.8359 -0.2468
  106phy    C21 2850   2.549   0.141   2.357  0.4419 -0.4390 -0.9253
  106phy    C20 2851   2.464   0.048   2.450 -0.3798  0.2467 -0.0161
  106phy    C18 2852   2.535  -0.080   2.518  0.6013  0.1304 -0.1279
  106phy    O01 2853   2.653  -0.032   2.578  0.0795  0.4731  0.4051
  106phy    H01 2854   2.631   0.045   2.626  2.1738  1.3602  0.0524
  106phy    C19 2855   2.435  -0.115   2.633 -0.0480 -0.2956 -0.1358
  106phy    C13 2856   2.563  -0.204   2.419  0.2453 -0.3080  0.1580
  106phy     H3 2857   2.472  -0.218   2.356  1.3642  0.0295 -1.6005
  106phy    O33 2858   2.572  -0.335   2.483 -0.3915  0.1992 -0.3344
  106phy    H1B 2859   2.648  -0.341   2.539  0.2258 -0.4029 -1.2130
  106phy    C12 2860   2.682  -0.198   2.315  0.0006  0.6373  0.1242
  106phy    O11 2861   2.810  -0.225   2.363 -0.2482  0.0758  0.2282
  106phy    H1A 2862   2.821  -0.318   2.372 -0.8560 -0.0894 -0.6318
  107phy    C35 2863   2.484   5.113   1.984 -0.3164 -0.3045 -0.1174
  107phy    C33 2864   2.598   5.036   1.922  0.4886 -0.3776 -0.3558
  107phy    C34 2865   2.525   4.951   1.818 -0.4165  0.3181 -0.0683
  107phy    C32 2866   2.700   5.127   1.853 -0.2852  0.3185  0.0956
  107phy    C31 2867   2.830   5.177   1.920  0.3276 -0.1879 -0.1556
  107phy    C30 2868   2.888   5.294   1.842  0.8445 -0.0493  0.3176
  107phy    C28 2869   3.010   5.350   1.919 -0.4902  0.3422 -0.5297
  107phy    C29 2870   3.144   5.289   1.870 -0.1666  0.0581 -0.2360
  107phy    C27 2871   3.018   5.502   1.886 -0.2014  0.3193  0.4998
  107phy    C26 2872   3.051   5.596   2.003 -0.0021  0.2542 -0.5746
  107phy    C25 2873   3.066   5.750   1.980  0.3001 -0.0417  0.4501
  107phy    C23 2874   3.128   5.827   2.098 -0.6699 -0.7989 -0.5269
  107phy    C24 2875   3.159   5.972   2.049  0.2608  0.3672  0.4644
  107phy    C22 2876   3.033   5.845   2.221  0.2842  0.0099  0.2545
  107phy    C21 2877   3.065   5.747   2.340 -0.3850 -0.4513 -0.2579
  107phy    C20 2878   2.962   5.751   2.456  0.0791 -0.9838 -0.6005
  107phy    C18 2879   2.972   5.630   2.557 -0.5424 -0.0625 -0.0615
  107phy    O01 2880   3.113   5.603   2.579  0.1968 -0.0799  0.2578
  107phy    H01 2881   3.156   5.668   2.632  0.8725 -1.2859  1.2593
  107phy    C19 2882   2.925   5.701   2.689  0.0202  0.5662 -0.1087
  107phy    C13 2883   2.891   5.490   2.523  0.3155  0.1267 -0.1426
  107phy     H3 2884   2.781   5.512   2.513  0.3941  1.2651  1.0837
  107phy    O33 2885   2.895   5.406   2.636 -0.0223 -0.1100 -0.2150
  107phy    H1B 2886   2.980   5.373   2.656 -0.1722 -0.2347  0.2419
  107phy    C12 2887   2.935   5.405   2.394  0.4269 -0.3115  0.3382
  107phy    O11 2888   3.048   5.325   2.413 -0.1860  0.4127 -0.2032
  107phy    H1A 2889   3.112   5.382   2.450  1.5034 -0.6777 -1.3246
  108phy    C35 2890   4.558   4.729   1.248  0.1216  0.4945 -0.0698
  108phy    C33 2891   4.563   4.608   1.152 -0.3142  0.2001 -1.4325
  108phy    C34 2892   4.619   4.486   1.223  0.1315 -0.6915  0.0052
  108phy    C32 2893   4.414   4.570   1.125 -0.0005 -0.6116 -0.3211
  108phy    C31 2894   4.371   4.598   0.975 -0.2677 -0.3533  0.6104
  108phy    C30 2895   4.223   4.559   0.964  0.4792 -0.0046  0.4725
  108phy    C28 2896   4.136   4.589   0.841 -0.2916 -0.3022  0.1552
  108phy    C29 2897   4.088   4.453   0.799  0.3203  0.2554  0.2660
  108phy    C27 2898   4.048   4.716   0.863 -0.4645 -0.1201 -0.1024
  108phy    C26 2899   4.001   4.790   0.739 -0.0411 -0.0059 -0.2718
  108phy    C25 2900   3.927   4.916   0.778 -0.3391 -0.1038  0.1864
  108phy    C23 2901   3.860   4.998   0.662  0.3318 -0.1054 -0.3038
  108phy    C24 2902   3.746   5.083   0.723 -0.1055 -0.3923 -0.0995
  108phy    C22 2903   3.958   5.082   0.581  0.3639  0.0744  0.3212
  108phy    C21 2904   3.937   5.087   0.427 -0.0316 -0.5277  0.2775
  108phy    C20 2905   4.055   5.172   0.374  0.1199 -0.0715 -0.3325
  108phy    C18 2906   4.055   5.218   0.224  0.4334 -0.2601 -0.3795
  108phy    O01 2907   4.060   5.095   0.147 -0.6172 -0.0044 -0.4490
  108phy    H01 2908   3.994   5.034   0.172 -0.5529 -0.0967 -0.5030
  108phy    C19 2909   4.198   5.276   0.221 -0.3195  0.5032 -0.3052
  108phy    C13 2910   3.933   5.309   0.170  0.4199  0.7090 -1.3730
  108phy     H3 2911   3.842   5.246   0.188  0.0781  1.4304 -0.4684
  108phy    O33 2912   3.898   5.417   0.257  0.0638  0.1343 -0.1604
  108phy    H1B 2913   3.926   5.499   0.221 -0.6126 -0.8743 -3.4134
  108phy    C12 2914   3.894   5.320   0.022 -0.6507 -0.5790  0.4620
  108phy    O11 2915   3.987   5.396  -0.056 -0.3479 -0.6605 -0.3882
  108phy    H1A 2916   4.073   5.362  -0.066  0.7584  1.9391 -0.5076
  109phy    C35 2917   5.064   1.388   1.750 -0.6309  0.2726  0.4839
  109phy    C33 2918   5.094   1.532   1.747  0.0074  0.1564 -0.1014
  109phy    C34 2919   5.228   1.560   1.691  0.0007  1.0171 -0.0862
  109phy    C32 2920   4.981   1.604   1.673  0.7387 -0.4422  0.2841
  109phy    C31 2921   4.919   1.736   1.710 -0.8728 -0.2370 -0.0915
  109phy    C30 2922   4.805   1.787   1.625 -0.3496  0.3149 -0.0949
  109phy    C28 2923   4.740   1.922   1.661 -0.5156  0.7328  0.2058
  109phy    C29 2924   4.663   1.965   1.540 -0.0350 -0.8082  0.3015
  109phy    C27 2925   4.638   1.923   1.775 -0.0790  0.2387  0.0031
  109phy    C26 2926   4.691   1.951   1.919  0.0019  0.4609  0.3801
  109phy    C25 2927   4.635   2.087   1.963  0.1712  0.2700 -0.2643
  109phy    C23 2928   4.658   2.145   2.107  0.4536  0.4967 -0.3515
  109phy    C24 2929   4.796   2.208   2.108 -0.3047 -0.3330  0.1976
  109phy    C22 2930   4.560   2.258   2.140  0.4135  0.7038  0.4658
  109phy    C21 2931   4.441   2.215   2.224 -0.0225 -0.1686 -0.2312
  109phy    C20 2932   4.328   2.315   2.201  0.4708 -0.3639 -0.1258
  109phy    C18 2933   4.200   2.311   2.292 -0.5733 -0.3568 -0.2274
  109phy    O01 2934   4.248   2.373   2.414 -0.2168  0.0336 -0.0345
  109phy    H01 2935   4.340   2.361   2.421  0.3013  3.2745  0.1880
  109phy    C19 2936   4.108   2.421   2.234  0.3109 -0.0204 -0.2252
  109phy    C13 2937   4.109   2.178   2.315  0.0791  0.6121  0.6895
  109phy     H3 2938   4.065   2.145   2.217  2.2399  1.6315 -0.6964
  109phy    O33 2939   3.991   2.212   2.389 -0.0303  0.4179  0.1434
  109phy    H1B 2940   3.996   2.295   2.433 -0.7439 -0.2638  1.5950
  109phy    C12 2941   4.177   2.052   2.381  0.2596 -0.3133  0.3114
  109phy    O11 2942   4.095   1.937   2.405 -0.2364 -0.0198  0.1211
  109phy    H1A 2943   4.005   1.958   2.386  0.0469  1.0108 -0.1377
  110phy    C35 2944   0.218   0.003   1.642  0.4502 -0.2310  0.1692
  110phy    C33 2945   0.166  -0.028   1.506  0.1801  0.2898  0.3921
  110phy    C34 2946   0.078  -0.154   1.517 -0.1521 -0.3815  0.3564
  110phy    C32 2947   0.094   0.095   1.449  0.0469  0.2808 -0.4672
  110phy    C31 2948   0.116   0.101   1.297 -0.4944 -0.8406  0.1132
  110phy    C30 2949   0.033   0.211   1.225 -0.2014  0.1916  0.2889
  110phy    C28 2950   0.042   0.228   1.069 -0.0052  0.0873 -0.3012
  110phy    C29 2951  -0.029   0.113   0.993 -0.2479  0.0330 -0.0903
  110phy    C27 2952  -0.014   0.367   1.026 -0.2996  0.1836  0.0420
  110phy    C26 2953   0.070   0.445   0.914  0.2389  0.7470  0.1582
  110phy    C25 2954   0.000   0.578   0.887 -0.0266  0.4073 -0.6676
  110phy    C23 2955   0.065   0.679   0.789  0.2043  0.4070 -0.4450
  110phy    C24 2956   0.062   0.630   0.644  0.3124 -0.3220  0.3492
  110phy    C22 2957  -0.003   0.812   0.789 -0.1199  0.2082 -0.3894
  110phy    C21 2958   0.092   0.935   0.786  0.2999  0.6179 -0.2009
  110phy    C20 2959   0.020   1.062   0.826 -0.2995 -0.3094  0.3940
  110phy    C18 2960   0.099   1.196   0.851  0.2385 -0.2194 -0.1532
  110phy    O01 2961   0.220   1.176   0.935 -0.4141  0.0438 -0.1891
  110phy    H01 2962   0.281   1.242   0.908 -0.5230 -0.1461 -0.9291
  110phy    C19 2963  -0.009   1.272   0.934  0.2153 -0.0104 -0.7578
  110phy    C13 2964   0.144   1.276   0.718  0.8708  0.0868 -0.2429
  110phy     H3 2965   0.224   1.208   0.678  1.6976  0.2931  1.0058
  110phy    O33 2966   0.061   1.287   0.602 -0.0673 -0.0341 -0.1565
  110phy    H1B 2967   0.103   1.253   0.525  1.3455 -1.7446  1.2791
  110phy    C12 2968   0.251   1.396   0.722  0.2698 -0.5319 -0.1160
  110phy    O11 2969   0.363   1.363   0.805 -0.5687 -0.0856  0.8069
  110phy    H1A 2970   0.416   1.437   0.829 -1.6071  0.3247  1.9288
  111phy    C35 2971   4.719   1.069   2.132 -0.1976  0.2590 -0.2104
  111phy    C33 2972   4.763   1.149   2.002  0.1157 -0.2436 -0.4373
  111phy    C34 2973   4.866   1.059   1.931 -0.1961  0.1014  0.3252
  111phy    C32 2974   4.651   1.172   1.902 -0.0735 -0.0473  0.5222
  111phy    C31 2975   4.660   1.303   1.821 -0.1031 -0.2894  0.1087
  111phy    C30 2976   4.553   1.304   1.714 -0.1413  0.0303 -0.8903
  111phy    C28 2977   4.506   1.441   1.665 -0.2738 -0.3129 -0.6416
  111phy    C29 2978   4.474   1.440   1.522  0.5270 -0.1843  0.3584
  111phy    C27 2979   4.378   1.486   1.739 -0.1206 -0.3949 -0.0014
  111phy    C26 2980   4.390   1.572   1.871  0.5091  0.5833 -0.5245
  111phy    C25 2981   4.266   1.603   1.957  0.1570 -0.0192  0.0730
  111phy    C23 2982   4.298   1.714   2.058  0.6285  0.0851  0.4206
  111phy    C24 2983   4.174   1.804   2.060  0.1548 -0.0152 -0.2667
  111phy    C22 2984   4.334   1.650   2.196 -0.1082  0.0058  0.0868
  111phy    C21 2985   4.415   1.736   2.289  0.3493 -0.5652 -0.0488
  111phy    C20 2986   4.445   1.662   2.418  0.6133  0.4632 -0.2811
  111phy    C18 2987   4.499   1.739   2.546 -0.0050 -0.0068  0.2835
  111phy    O01 2988   4.397   1.815   2.609  0.2284  0.4201  0.0858
  111phy    H01 2989   4.309   1.787   2.595  0.4480 -0.3393  0.2124
  111phy    C19 2990   4.520   1.622   2.639  0.2038  0.6237  0.2011
  111phy    C13 2991   4.642   1.819   2.536  0.0156 -1.1661 -0.5048
  111phy     H3 2992   4.712   1.770   2.462  2.4384 -0.1190  0.9660
  111phy    O33 2993   4.727   1.813   2.651 -0.4132  0.4357 -0.3818
  111phy    H1B 2994   4.811   1.773   2.637  0.1919  1.5899 -0.1955
  111phy    C12 2995   4.627   1.972   2.500  0.1268 -0.3541 -0.0703
  111phy    O11 2996   4.541   2.054   2.575 -0.6136 -0.3125 -0.2857
  111phy    H1A 2997   4.475   1.993   2.603  0.2023 -0.5953  1.1355
  112phy    C35 2998   4.221   2.092   1.802  0.0570 -0.6083 -0.4368
  112phy    C33 2999   4.321   2.195   1.755  0.5575  0.0094  0.0504
  112phy    C34 3000   4.353   2.163   1.614 -0.0018  0.4216 -0.2758
  112phy    C32 3001   4.251   2.333   1.778  0.5182  0.2053  0.8542
  112phy    C31 3002   4.353   2.441   1.821 -0.2803 -0.0927  0.1872
  112phy    C30 3003   4.284   2.579   1.837  0.4190  0.2037  0.0500
  112phy    C28 3004   4.378   2.687   1.892 -0.0047  0.2870  0.7180
  112phy    C29 3005   4.442   2.772   1.780 -0.0499  0.5194  0.1103
  112phy    C27 3006   4.291   2.772   1.983  0.2696  0.5465  0.3971
  112phy    C26 3007   4.350   2.834   2.110  0.0126 -0.3404 -0.0322
  112phy    C25 3008   4.252   2.932   2.167  0.0671 -0.4390  0.0844
  112phy    C23 3009   4.284   3.005   2.299  0.4033  0.6039  0.0661
  112phy    C24 3010   4.383   3.116   2.282  0.3634  0.6239 -0.2136
  112phy    C22 3011   4.161   3.060   2.373 -0.6485 -0.6738  0.4692
  112phy    C21 3012   4.124   2.982   2.499 -0.5714  0.1521  0.2312
  112phy    C20 3013   3.985   3.025   2.557 -0.5537 -0.3344  0.1485
  112phy    C18 3014   3.919   2.969   2.686 -0.3105  0.0457  0.1547
  112phy    O01 3015   4.006   3.008   2.790 -0.1332 -0.2386  0.3153
  112phy    H01 3016   4.090   2.966   2.782 -0.2478 -0.5333  0.6130
  112phy    C19 3017   3.787   3.050   2.690 -0.3602  0.4457 -0.9339
  112phy    C13 3018   3.906   2.807   2.681  0.2655 -0.1037 -0.0388
  112phy     H3 3019   3.996   2.763   2.631 -0.8140 -0.1665 -2.0143
  112phy    O33 3020   3.804   2.756   2.593  0.1121  0.0026 -0.2610
  112phy    H1B 3021   3.727   2.740   2.644  0.2206  0.8687  0.1830
  112phy    C12 3022   3.881   2.726   2.819  0.2069 -0.1825  0.3446
  112phy    O11 3023   3.930   2.599   2.825  0.2326 -0.0272 -0.2185
  112phy    H1A 3024   4.019   2.600   2.796  0.8174 -2.1325  1.2826
  113phy    C35 3025   4.247   4.939   1.190 -0.0955 -0.0446  0.4245
  113phy    C33 3026   4.244   5.064   1.107 -0.1402 -0.6822  0.1369
  113phy    C34 3027   4.293   5.182   1.191  0.4841  0.8709 -0.0649
  113phy    C32 3028   4.346   5.051   0.991  0.1314  0.1166 -0.7253
  113phy    C31 3029   4.297   5.035   0.846 -0.0618 -0.0896  0.1065
  113phy    C30 3030   4.414   5.037   0.752  0.3613  0.0750 -0.0261
  113phy    C28 3031   4.376   5.020   0.601 -0.1897 -0.7151 -0.4859
  113phy    C29 3032   4.450   5.113   0.506 -0.3196  0.1767 -0.3817
  113phy    C27 3033   4.400   4.878   0.558  0.2132  0.2117  0.4201
  113phy    C26 3034   4.303   4.813   0.460  0.0818  0.1573 -0.4057
  113phy    C25 3035   4.321   4.662   0.431 -0.2754  0.5791 -0.0216
  113phy    C23 3036   4.210   4.602   0.345  0.1624  0.2602  0.8847
  113phy    C24 3037   4.272   4.483   0.273  0.3256 -0.0641 -0.3890
  113phy    C22 3038   4.086   4.553   0.423 -0.1301 -0.2359  0.4225
  113phy    C21 3039   3.973   4.605   0.350 -0.1545 -0.7486  0.3032
  113phy    C20 3040   3.839   4.592   0.421  0.8214 -0.7340 -0.1056
  113phy    C18 3041   3.716   4.664   0.363 -0.7765 -0.4797 -0.1759
  113phy    O01 3042   3.753   4.800   0.332  0.0347  0.3380  0.1271
  113phy    H01 3043   3.688   4.862   0.360 -1.0873 -1.0548  0.6829
  113phy    C19 3044   3.622   4.682   0.483  0.2379  0.2489 -0.1186
  113phy    C13 3045   3.653   4.591   0.234 -0.3249 -0.2118 -0.2945
  113phy     H3 3046   3.733   4.598   0.157  0.2334  1.1058  0.3915
  113phy    O33 3047   3.637   4.449   0.230  0.0305 -0.0707 -1.0751
  113phy    H1B 3048   3.575   4.416   0.292  0.9777  0.8980  0.4348
  113phy    C12 3049   3.546   4.646   0.132 -0.5401 -0.2915  0.3439
  113phy    O11 3050   3.410   4.607   0.144 -0.2130  0.0080  0.4391
  113phy    H1A 3051   3.396   4.517   0.121 -1.9328  0.0662  1.0570
  114phy    C35 3052   4.715   2.924   1.523  0.2698 -0.0074  0.2768
  114phy    C33 3053   4.862   2.922   1.503 -0.4672 -0.2300 -0.7697
  114phy    C34 3054   4.880   3.000   1.373 -0.3817  0.1114 -0.2785
  114phy    C32 3055   4.938   2.991   1.617  0.0417  0.1651  0.0606
  114phy    C31 3056   5.055   2.909   1.673  0.1479  0.1432  0.1087
  114phy    C30 3057   5.151   2.994   1.754 -0.3249 -0.4303  0.0335
  114phy    C28 3058   5.276   2.929   1.817 -0.2553  0.2313 -0.0175
  114phy    C29 3059   5.399   2.962   1.729 -0.5852 -0.1927 -0.3231
  114phy    C27 3060   5.299   2.998   1.954 -0.2592 -0.5353  0.6543
  114phy    C26 3061   5.313   2.900   2.072  0.0225  0.1295  0.0702
  114phy    C25 3062   5.344   2.974   2.204  0.0407 -0.0197 -0.2569
  114phy    C23 3063   5.369   2.867   2.314  0.1163 -0.3034  0.1091
  114phy    C24 3064   5.523   2.869   2.341  0.5275  0.1062 -0.6228
  114phy    C22 3065   5.275   2.890   2.439  0.2115  0.4222 -0.2546
  114phy    C21 3066   5.257   2.780   2.540  0.1286  0.0166 -0.2741
  114phy    C20 3067   5.146   2.829   2.637 -0.5087  0.3873  0.2427
  114phy    C18 3068   5.060   2.727   2.727  0.3284 -0.2616  0.1279
  114phy    O01 3069   5.143   2.641   2.812  0.5171  0.0032 -0.3277
  114phy    H01 3070   5.204   2.685   2.868  0.1608  0.0041  0.0599
  114phy    C19 3071   5.006   2.829   2.832 -0.1848  0.4330  0.1121
  114phy    C13 3072   4.946   2.641   2.643 -0.0992  0.2066 -0.0330
  114phy     H3 3073   4.918   2.698   2.550  1.1164  0.3894 -0.3074
  114phy    O33 3074   4.821   2.628   2.708 -0.2072  0.2509 -0.2618
  114phy    H1B 3075   4.842   2.612   2.798 -0.8348 -1.3061 -0.3603
  114phy    C12 3076   4.994   2.500   2.589 -0.1199 -0.5033  0.0468
  114phy    O11 3077   5.017   2.399   2.685  0.0097 -0.1633  0.0118
  114phy    H1A 3078   5.066   2.446   2.750 -1.3343  0.5634  0.5332
  115phy    C35 3079   0.651   2.573   1.302  0.5245  0.1379  0.6402
  115phy    C33 3080   0.569   2.546   1.425  0.3807 -0.0815 -0.2605
  115phy    C34 3081   0.656   2.527   1.551  0.0062  0.1374 -0.4574
  115phy    C32 3082   0.458   2.651   1.428  0.1416 -0.2455  0.4358
  115phy    C31 3083   0.319   2.586   1.396 -0.1100 -0.1087 -0.5030
  115phy    C30 3084   0.209   2.687   1.376 -0.4560 -0.8012 -0.5838
  115phy    C28 3085   0.076   2.624   1.326 -0.4780  0.2602  0.2461
  115phy    C29 3086  -0.003   2.559   1.440 -0.1966  0.4104  0.1255
  115phy    C27 3087  -0.002   2.730   1.248  0.0845 -0.5180 -0.4822
  115phy    C26 3088  -0.062   2.687   1.112 -0.6973 -0.0481 -0.4486
  115phy    C25 3089  -0.161   2.802   1.081 -0.0744 -0.6913 -0.2850
  115phy    C23 3090  -0.179   2.833   0.928  0.2444  0.2965 -0.5586
  115phy    C24 3091  -0.329   2.833   0.890  0.2934  0.2751  0.3358
  115phy    C22 3092  -0.125   2.970   0.888 -0.4106  0.6323 -0.8402
  115phy    C21 3093  -0.029   2.967   0.773  0.1786 -0.1211  0.6013
  115phy    C20 3094   0.012   3.110   0.749 -0.1370 -0.1827 -0.0970
  115phy    C18 3095   0.140   3.144   0.659 -0.0134  0.2099 -0.2675
  115phy    O01 3096   0.243   3.063   0.707  0.1222  0.5655  0.0735
  115phy    H01 3097   0.199   2.997   0.757  1.4119 -0.4660 -0.0973
  115phy    C19 3098   0.174   3.288   0.713  0.2058  0.1253 -0.0215
  115phy    C13 3099   0.131   3.121   0.501  0.1382 -0.0533  0.3799
  115phy     H3 3100   0.116   3.010   0.497  0.2113 -0.0579  0.2234
  115phy    O33 3101   0.011   3.155   0.443  0.1088  0.5959 -0.3388
  115phy    H1B 3102  -0.006   3.247   0.452  3.0454  1.1420  0.9686
  115phy    C12 3103   0.257   3.119   0.402 -0.0909 -0.1473  0.6645
  115phy    O11 3104   0.236   3.031   0.295  0.6164  0.6391  0.0755
  115phy    H1A 3105   0.188   3.078   0.230  1.7107 -0.0650 -1.3271
  116phy    C35 3106   4.000   3.925   1.092  0.7397  0.1523 -0.3413
  116phy    C33 3107   4.019   4.061   1.012 -0.2929 -0.4680  0.1707
  116phy    C34 3108   3.960   4.165   1.103  0.8816 -0.2938  0.2722
  116phy    C32 3109   4.174   4.087   0.992  0.2878  0.6915  0.2032
  116phy    C31 3110   4.217   4.074   0.844  0.3077 -0.2729 -0.4935
  116phy    C30 3111   4.345   4.153   0.807  0.2261  0.0662  0.3792
  116phy    C28 3112   4.355   4.182   0.653  0.2879  0.5782  0.1883
  116phy    C29 3113   4.396   4.324   0.633  0.2068 -0.2555 -0.2390
  116phy    C27 3114   4.447   4.079   0.578  0.6994 -0.7433  0.4028
  116phy    C26 3115   4.440   4.053   0.430 -0.0830  0.2928  0.5623
  116phy    C25 3116   4.538   3.951   0.386 -0.6518 -0.0318  0.0658
  116phy    C23 3117   4.551   3.915   0.239 -0.3246  0.1622  0.4818
  116phy    C24 3118   4.705   3.899   0.208 -0.0997 -0.0300 -0.3006
  116phy    C22 3119   4.465   3.796   0.192  1.0909  0.0215 -0.1092
  116phy    C21 3120   4.440   3.787   0.040  0.0655 -0.0889 -0.6525
  116phy    C20 3121   4.350   3.674  -0.008 -0.2563 -0.4633 -0.2224
  116phy    C18 3122   4.295   3.689  -0.157 -0.0706  0.3036 -0.5975
  116phy    O01 3123   4.243   3.819  -0.172  0.3136 -0.2299 -0.6437
  116phy    H01 3124   4.191   3.827  -0.249 -0.0280 -2.6626 -0.7191
  116phy    C19 3125   4.173   3.594  -0.162  0.1624 -0.5354 -0.1972
  116phy    C13 3126   4.410   3.661  -0.268 -0.3082  0.2698 -0.2391
  116phy     H3 3127   4.486   3.739  -0.242 -0.5332  0.7005 -0.8486
  116phy    O33 3128   4.490   3.547  -0.250  0.1101  0.0706  0.1921
  116phy    H1B 3129   4.439   3.469  -0.259  0.1168  0.0041  0.6850
  116phy    C12 3130   4.410   3.712  -0.419  0.0453  0.5729 -0.0781
  116phy    O11 3131   4.332   3.829  -0.449 -0.5587  0.2540 -0.0185
  116phy    H1A 3132   4.335   3.896  -0.384 -0.7424  0.5129 -0.2768
  117phy    C35 3133   4.700   4.323   2.186 -0.3557  0.7467  0.0977
  117phy    C33 3134   4.692   4.475   2.165  0.0461 -0.1612  0.7131
  117phy    C34 3135   4.753   4.548   2.283  0.0446 -0.3179  0.0086
  117phy    C32 3136   4.752   4.501   2.021  0.5309  0.0756  0.5680
  117phy    C31 3137   4.673   4.614   1.945  0.4164  0.0298  0.5170
  117phy    C30 3138   4.700   4.628   1.789 -0.1343 -0.1170  0.5641
  117phy    C28 3139   4.648   4.752   1.711  0.5738  0.3098 -0.3362
  117phy    C29 3140   4.754   4.788   1.610 -0.1288  0.1359 -0.2015
  117phy    C27 3141   4.511   4.727   1.642  0.6980 -0.0491 -0.3617
  117phy    C26 3142   4.411   4.837   1.662 -0.5709  0.4097 -0.2579
  117phy    C25 3143   4.275   4.815   1.597  0.1082 -0.0956  0.1310
  117phy    C23 3144   4.165   4.920   1.628 -0.0129  0.3527  0.6504
  117phy    C24 3145   4.090   4.954   1.497  0.2843  0.1512 -0.4427
  117phy    C22 3146   4.051   4.881   1.727 -0.3399  0.4084  0.0099
  117phy    C21 3147   4.075   4.912   1.872 -0.4086 -0.1414  0.6232
  117phy    C20 3148   3.992   4.837   1.976  0.0161 -0.5649  0.8360
  117phy    C18 3149   4.002   4.864   2.133  0.1185  0.2314  0.5150
  117phy    O01 3150   4.008   5.003   2.153  0.1423 -0.7780 -0.4383
  117phy    H01 3151   3.927   5.046   2.133  0.2587  0.8309  2.0668
  117phy    C19 3152   3.859   4.829   2.182 -0.0954  0.0930  0.0883
  117phy    C13 3153   4.127   4.792   2.210 -0.2082  0.0503  0.3981
  117phy     H3 3154   4.123   4.685   2.178 -0.9875  0.1509  0.1158
  117phy    O33 3155   4.113   4.772   2.349 -0.6094 -0.3876 -0.3959
  117phy    H1B 3156   4.138   4.850   2.395  2.2200 -1.2122 -0.3344
  117phy    C12 3157   4.275   4.844   2.193  0.1631  0.0653 -0.2590
  117phy    O11 3158   4.320   4.950   2.272  0.2074 -0.9568 -0.1811
  117phy    H1A 3159   4.272   5.028   2.252  2.6018  0.8638  0.6021
  118phy    C35 3160   4.952   3.466   1.489  0.8034  0.5775 -0.0969
  118phy    C33 3161   4.853   3.581   1.470 -0.2660  0.0899 -0.2791
  118phy    C34 3162   4.724   3.540   1.393  0.0561  0.6009 -0.0046
  118phy    C32 3163   4.807   3.638   1.608  0.0401 -0.2693 -0.4994
  118phy    C31 3164   4.846   3.774   1.658 -0.3192 -0.3547  0.3474
  118phy    C30 3165   4.794   3.799   1.797 -0.1838 -0.1390  0.2207
  118phy    C28 3166   4.842   3.926   1.870  0.1209 -0.0577 -0.2436
  118phy    C29 3167   4.780   4.054   1.808  0.5229  0.1833 -0.2829
  118phy    C27 3168   4.804   3.915   2.020  0.0894  0.3540 -0.0472
  118phy    C26 3169   4.908   3.876   2.123 -0.6357  0.0760  0.0042
  118phy    C25 3170   4.855   3.890   2.268 -0.5985  0.2753 -0.3321
  118phy    C23 3171   4.938   3.840   2.394 -0.5261  0.5103 -0.2996
  118phy    C24 3172   5.036   3.948   2.435 -0.3101  0.2002 -0.3044
  118phy    C22 3173   4.854   3.791   2.512 -0.4117  0.4482  0.4696
  118phy    C21 3174   4.898   3.670   2.591 -0.4848  0.0335 -0.3350
  118phy    C20 3175   4.815   3.671   2.722  0.0803  0.2145  0.3923
  118phy    C18 3176   4.855   3.577   2.847  0.4633 -0.0016 -0.2336
  118phy    O01 3177   4.991   3.605   2.880 -0.0501  0.5790  0.1880
  118phy    H01 3178   5.006   3.647   2.962  0.0232 -0.0952  0.5246
  118phy    C19 3179   4.762   3.636   2.952 -0.2867  0.4699  0.2833
  118phy    C13 3180   4.838   3.413   2.826  0.2322  0.3990 -0.2574
  118phy     H3 3181   4.877   3.387   2.725  0.3870  0.8416 -0.3163
  118phy    O33 3182   4.705   3.371   2.810 -0.5939 -0.0816 -0.5895
  118phy    H1B 3183   4.651   3.442   2.783 -1.6868 -0.6892 -0.0692
  118phy    C12 3184   4.910   3.317   2.931  0.1763 -0.4680  0.0272
  118phy    O11 3185   5.042   3.336   2.970  0.0464 -0.3144 -0.2466
  118phy    H1A 3186   5.068   3.411   2.919  1.0454 -0.7933 -0.4767
  119phy    C35 3187   4.011   3.550   2.555  0.4502 -0.0456  0.1893
  119phy    C33 3188   4.041   3.483   2.422 -0.1115 -0.4764  0.1878
  119phy    C34 3189   3.922   3.484   2.323 -0.3133 -0.0400 -0.4980
  119phy    C32 3190   4.154   3.559   2.356 -0.1540  0.6294  0.1287
  119phy    C31 3191   4.275   3.490   2.300 -0.1291  0.3842  0.0421
  119phy    C30 3192   4.376   3.598   2.245  0.0586 -0.7975  0.0749
  119phy    C28 3193   4.504   3.546   2.176 -0.2652  0.3773 -0.3170
  119phy    C29 3194   4.552   3.658   2.081 -0.1856  0.2233 -0.5776
  119phy    C27 3195   4.621   3.515   2.274  0.3772 -0.4693 -0.0103
  119phy    C26 3196   4.680   3.378   2.259 -0.3416 -0.8896 -0.2689
  119phy    C25 3197   4.775   3.337   2.377 -0.6753  0.2278 -0.0315
  119phy    C23 3198   4.831   3.196   2.350  0.3467  0.4404 -0.3035
  119phy    C24 3199   4.982   3.208   2.335  0.1257 -0.1992  0.3651
  119phy    C22 3200   4.826   3.106   2.475 -0.3533 -0.0259 -0.3875
  119phy    C21 3201   4.697   3.048   2.530  0.4029 -0.2090 -0.0131
  119phy    C20 3202   4.708   3.000   2.675  0.2041 -0.6365  0.1133
  119phy    C18 3203   4.574   2.972   2.757 -0.0889  0.5615 -0.3139
  119phy    O01 3204   4.485   2.882   2.686  0.0969 -0.4011 -0.5252
  119phy    H01 3205   4.541   2.812   2.656  0.2771  0.3494 -2.0239
  119phy    C19 3206   4.626   2.889   2.880  0.1509 -0.4783  0.0244
  119phy    C13 3207   4.488   3.104   2.802 -0.2012 -0.4581  0.2741
  119phy     H3 3208   4.557   3.172   2.859  0.8020 -0.8553 -0.4226
  119phy    O33 3209   4.382   3.079   2.897  0.0079  0.0105  0.1962
  119phy    H1B 3210   4.317   3.028   2.853 -0.2742  1.7586 -1.5140
  119phy    C12 3211   4.411   3.190   2.689 -0.5955  0.0256 -0.0894
  119phy    O11 3212   4.346   3.309   2.726  0.8573 -0.5018  0.1137
  119phy    H1A 3213   4.271   3.294   2.781  0.7334  1.8557  0.6773
  120phy    C35 3214   3.430   3.555   2.734  0.1025 -0.5424  0.4419
  120phy    C33 3215   3.535   3.448   2.755 -0.0568 -0.1002 -0.6237
  120phy    C34 3216   3.620   3.429   2.629  0.4659  0.1908  0.0120
  120phy    C32 3217   3.618   3.471   2.884 -0.0012  0.3276 -0.3850
  120phy    C31 3218   3.681   3.354   2.955 -0.6252  0.4613  0.2120
  120phy    C30 3219   3.757   3.387   3.082 -0.0399 -0.5230 -0.2028
  120phy    C28 3220   3.844   3.277   3.146 -0.1853  0.1207 -0.1136
  120phy    C29 3221   3.959   3.331   3.232  0.0751 -0.6047 -0.0819
  120phy    C27 3222   3.772   3.172   3.229  0.7843  0.3685  0.0173
  120phy    C26 3223   3.763   3.030   3.163  0.4441  0.3898 -0.6909
  120phy    C25 3224   3.729   2.925   3.269  0.2468  0.4611 -0.0838
  120phy    C23 3225   3.713   2.783   3.207  0.1720  0.3414  0.5242
  120phy    C24 3226   3.825   2.694   3.255 -0.3279  0.2677  0.7988
  120phy    C22 3227   3.579   2.727   3.254  0.0570 -0.7314 -0.1442
  120phy    C21 3228   3.483   2.705   3.140  0.4448 -0.3362 -0.4125
  120phy    C20 3229   3.346   2.642   3.179  0.6942  0.4626  0.3387
  120phy    C18 3230   3.234   2.624   3.076  0.0032 -0.0849  0.5826
  120phy    O01 3231   3.200   2.757   3.023 -0.1154  0.9993 -0.7344
  120phy    H01 3232   3.127   2.797   3.065  0.1269  1.1606 -0.4601
  120phy    C19 3233   3.129   2.570   3.175 -0.1022 -0.2358  0.3754
  120phy    C13 3234   3.270   2.519   2.954  0.4868  0.8911  0.4076
  120phy     H3 3235   3.334   2.584   2.890 -1.1576  2.6245  0.4402
  120phy    O33 3236   3.368   2.408   2.967  0.1772 -0.4387  0.3634
  120phy    H1B 3237   3.333   2.321   2.972  2.0490 -1.2809 -0.3248
  120phy    C12 3238   3.180   2.499   2.831  0.2203  0.1880 -0.1670
  120phy    O11 3239   3.079   2.401   2.834  0.4803 -0.0588 -0.2247
  120phy    H1A 3240   3.118   2.327   2.792  0.6085 -0.7155  0.9918
  121phy    C35 3241   0.101   1.166   2.356 -0.3142 -0.3297 -0.6533
  121phy    C33 3242   0.125   1.148   2.210  0.0026  0.0919 -0.0351
  121phy    C34 3243   0.031   1.035   2.163 -0.6377  0.3754  0.2973
  121phy    C32 3244   0.120   1.278   2.127 -0.5748  0.9773 -0.0872
  121phy    C31 3245   0.259   1.344   2.119 -0.3756  0.3466 -0.1050
  121phy    C30 3246   0.260   1.480   2.062  0.3050  0.0797  0.2244
  121phy    C28 3247   0.401   1.530   2.018  0.5068  0.7701  0.0294
  121phy    C29 3248   0.423   1.516   1.865 -0.7284  0.0700 -0.2053
  121phy    C27 3249   0.412   1.677   2.054 -0.2664 -0.7108  0.4455
  121phy    C26 3250   0.486   1.697   2.188 -0.3293 -0.1571 -0.3960
  121phy    C25 3251   0.467   1.843   2.233  0.2517 -0.3438 -0.4828
  121phy    C23 3252   0.509   1.868   2.383  0.2113 -0.1069 -0.7679
  121phy    C24 3253   0.660   1.901   2.395 -0.0174 -0.0755  0.5169
  121phy    C22 3254   0.436   1.981   2.452  0.2346 -0.0567 -0.6054
  121phy    C21 3255   0.310   1.934   2.527 -0.2861 -0.3615 -0.3883
  121phy    C20 3256   0.235   2.044   2.603 -0.0895 -0.3846  0.0012
  121phy    C18 3257   0.110   2.011   2.688  0.3096 -0.2003 -0.0226
  121phy    O01 3258   0.151   1.920   2.793  0.0944 -0.0908  0.1734
  121phy    H01 3259   0.242   1.933   2.809  0.6561 -0.4417 -2.2567
  121phy    C19 3260   0.089   2.144   2.763  0.0120  0.5057  0.1881
  121phy    C13 3261  -0.028   1.962   2.619  0.2972 -0.3616  0.1103
  121phy     H3 3262  -0.044   2.018   2.523  0.6018 -1.3954 -0.5689
  121phy    O33 3263  -0.148   1.989   2.694 -0.0914 -0.0919  0.0263
  121phy    H1B 3264  -0.153   1.924   2.762 -0.1142 -1.7312 -1.4623
  121phy    C12 3265  -0.040   1.816   2.571  0.4790  0.3444  0.1697
  121phy    O11 3266  -0.084   1.725   2.664  0.2676  0.3663 -0.2849
  121phy    H1A 3267  -0.019   1.703   2.728  0.0645 -3.4824 -1.1801
  122phy    C35 3268   4.664   3.083   1.985  0.0902 -0.3347 -0.2649
  122phy    C33 3269   4.678   3.161   1.857 -0.0059 -0.7860  0.0520
  122phy    C34 3270   4.545   3.197   1.795  1.0859  0.1865 -0.3216
  122phy    C32 3271   4.758   3.293   1.877 -0.0809 -0.2727 -0.3078
  122phy    C31 3272   4.908   3.284   1.897 -0.3000  0.7768  0.0138
  122phy    C30 3273   4.978   3.421   1.893  0.1050 -0.0971  0.2571
  122phy    C28 3274   5.130   3.415   1.926  0.3005 -0.0727  0.2091
  122phy    C29 3275   5.223   3.398   1.799 -0.1757 -0.2896 -0.2676
  122phy    C27 3276   5.177   3.548   1.987 -0.6913  0.0763  0.4125
  122phy    C26 3277   5.292   3.556   2.087 -0.2327 -0.0929  0.0696
  122phy    C25 3278   5.341   3.707   2.096  0.4269  0.7310 -0.0342
  122phy    C23 3279   5.456   3.732   2.194  0.4626  0.4618  0.2690
  122phy    C24 3280   5.557   3.824   2.131 -0.0281  0.0425 -0.0705
  122phy    C22 3281   5.401   3.779   2.328 -0.3894  0.6738  0.5538
  122phy    C21 3282   5.449   3.709   2.454 -0.2756  0.0148  0.2278
  122phy    C20 3283   5.428   3.791   2.577 -0.6225  0.5891 -0.4246
  122phy    C18 3284   5.451   3.734   2.724  0.6006  0.2181 -0.0717
  122phy    O01 3285   5.577   3.661   2.726 -0.0713 -0.0882  0.1088
  122phy    H01 3286   5.609   3.655   2.638 -1.8015  2.1018 -0.7698
  122phy    C19 3287   5.482   3.865   2.800 -0.1662 -0.0787  0.5878
  122phy    C13 3288   5.320   3.646   2.767 -0.1943  0.1817 -0.4337
  122phy     H3 3289   5.288   3.581   2.681  1.5636 -0.0700 -0.9459
  122phy    O33 3290   5.205   3.730   2.784  0.0796 -0.2060 -0.2750
  122phy    H1B 3291   5.131   3.679   2.811  1.0626 -1.3541  0.3327
  122phy    C12 3292   5.344   3.554   2.895  0.1599 -0.2675 -0.3497
  122phy    O11 3293   5.451   3.466   2.884  0.1874 -0.1049 -0.3309
  122phy    H1A 3294   5.492   3.481   2.801 -0.8784 -2.2484 -1.3356
  123phy    C35 3295   3.227   4.080   1.052 -0.6293 -0.5668  0.1078
  123phy    C33 3296   3.376   4.062   1.107 -0.1519  0.4725 -0.0312
  123phy    C34 3297   3.376   4.108   1.248  0.8594 -0.4570  0.0021
  123phy    C32 3298   3.420   3.915   1.088 -0.0158  0.6243  0.3949
  123phy    C31 3299   3.527   3.898   0.977 -0.4315  0.1183 -0.0326
  123phy    C30 3300   3.571   3.757   0.960  0.6161 -0.0417 -0.2919
  123phy    C28 3301   3.672   3.741   0.850 -0.9241  0.6313  0.0590
  123phy    C29 3302   3.778   3.642   0.900  0.3469 -0.7095  0.4280
  123phy    C27 3303   3.620   3.695   0.715 -0.3197  0.5383  0.1885
  123phy    C26 3304   3.710   3.744   0.601 -0.4260  0.6035 -0.5353
  123phy    C25 3305   3.654   3.695   0.460 -0.1382 -0.0020 -0.0855
  123phy    C23 3306   3.731   3.750   0.337 -0.5647  0.1957 -0.2320
  123phy    C24 3307   3.855   3.667   0.303 -0.4339 -0.0152  0.2831
  123phy    C22 3308   3.644   3.753   0.205 -0.4946 -0.4419 -0.2171
  123phy    C21 3309   3.557   3.868   0.181 -0.3857  0.6141 -0.4035
  123phy    C20 3310   3.500   3.874   0.040  0.2041 -0.0184 -0.3885
  123phy    C18 3311   3.437   4.009  -0.008  0.1673  0.3474  0.2188
  123phy    O01 3312   3.332   4.050   0.078  0.1630  0.1070  0.3676
  123phy    H01 3313   3.271   3.982   0.098  1.3410 -1.7036 -1.7119
  123phy    C19 3314   3.375   3.959  -0.140 -0.1656 -0.1412 -0.7572
  123phy    C13 3315   3.537   4.134  -0.023  0.1996 -0.4197 -0.2100
  123phy     H3 3316   3.558   4.162   0.084 -2.3095 -0.3728  0.3510
  123phy    O33 3317   3.676   4.113  -0.066  0.3493 -0.2733 -0.0466
  123phy    H1B 3318   3.733   4.181  -0.034 -0.5674  0.4874  0.0182
  123phy    C12 3319   3.494   4.281  -0.051 -0.5501  0.1897  0.0204
  123phy    O11 3320   3.361   4.317  -0.017  0.1857 -0.0424 -0.2760
  123phy    H1A 3321   3.313   4.238  -0.031  0.0896 -0.2410  1.0099
  124phy    C35 3322   3.833   0.733   1.514 -0.3570 -0.2329 -0.0587
  124phy    C33 3323   3.930   0.695   1.399 -0.1492 -0.6601 -0.0954
  124phy    C34 3324   3.952   0.810   1.298  0.0770 -0.2404 -0.2700
  124phy    C32 3325   4.058   0.641   1.459 -0.5266  0.2786 -0.9613
  124phy    C31 3326   4.134   0.538   1.380 -0.1015 -0.2382 -0.3961
  124phy    C30 3327   4.269   0.497   1.440  0.4156  0.4114 -0.0981
  124phy    C28 3328   4.335   0.365   1.396 -0.5521  0.1063  0.3670
  124phy    C29 3329   4.411   0.405   1.265 -0.4188 -0.3427 -0.5449
  124phy    C27 3330   4.438   0.328   1.510  0.7659 -0.0766  0.0382
  124phy    C26 3331   4.385   0.201   1.582 -0.0531  0.0775 -0.7084
  124phy    C25 3332   4.481   0.175   1.700 -0.0085 -0.0665 -0.3168
  124phy    C23 3333   4.427   0.076   1.806 -0.0311 -0.1914 -0.4807
  124phy    C24 3334   4.531  -0.017   1.858  0.0269 -0.0433 -0.2147
  124phy    C22 3335   4.366   0.151   1.927  0.2692  0.1738  0.5618
  124phy    C21 3336   4.241   0.093   2.002  0.1939  0.9879 -0.3473
  124phy    C20 3337   4.220   0.179   2.127  0.3041 -0.0903  0.3973
  124phy    C18 3338   4.109   0.145   2.232  0.8475  0.1143  0.1577
  124phy    O01 3339   4.111   0.013   2.280  0.4402  0.1036 -0.0124
  124phy    H01 3340   4.056  -0.043   2.228 -0.6305 -0.4821  1.6786
  124phy    C19 3341   4.162   0.223   2.352  0.5247 -0.1174 -0.0395
  124phy    C13 3342   3.963   0.203   2.179  0.1726  0.7160 -0.3725
  124phy     H3 3343   3.974   0.309   2.144  1.6730  0.5447 -0.5051
  124phy    O33 3344   3.874   0.214   2.294  0.2509  0.1122 -0.0940
  124phy    H1B 3345   3.869   0.136   2.345 -1.9068  1.0183  1.2242
  124phy    C12 3346   3.878   0.118   2.075  0.1982 -0.3681 -0.3359
  124phy    O11 3347   3.820   0.001   2.138 -0.2913 -0.0146 -0.4363
  124phy    H1A 3348   3.730   0.016   2.162 -0.4149  0.2445 -1.0353
  125phy    C35 3349   3.559   1.250   1.669  0.1069  0.0396 -0.2001
  125phy    C33 3350   3.426   1.211   1.607  0.1816 -0.0425 -0.2938
  125phy    C34 3351   3.394   1.335   1.520  0.0153  0.2751  0.6043
  125phy    C32 3352   3.426   1.075   1.529 -0.1583 -0.2079  0.0989
  125phy    C31 3353   3.323   0.979   1.590  0.0195 -0.7464 -0.3200
  125phy    C30 3354   3.320   0.855   1.499 -0.2140 -0.0356 -0.1732
  125phy    C28 3355   3.257   0.729   1.546 -0.2222 -0.2994 -1.0849
  125phy    C29 3356   3.158   0.675   1.452  0.4384  0.2200  0.3192
  125phy    C27 3357   3.361   0.618   1.572  0.6515  0.3581  0.6754
  125phy    C26 3358   3.358   0.550   1.710  0.1905  0.4724  0.3727
  125phy    C25 3359   3.477   0.453   1.726 -0.3671  0.3016 -0.5550
  125phy    C23 3360   3.508   0.377   1.856  0.3500 -0.1361  0.0116
  125phy    C24 3361   3.546   0.233   1.838 -0.0220 -0.1845 -0.3090
  125phy    C22 3362   3.611   0.455   1.940 -0.4324 -0.0445  0.3787
  125phy    C21 3363   3.597   0.446   2.090  0.3016 -0.0346  0.3888
  125phy    C20 3364   3.719   0.500   2.155  0.5721  0.0730 -0.0095
  125phy    C18 3365   3.733   0.516   2.309 -0.1053 -0.3293 -0.0210
  125phy    O01 3366   3.726   0.389   2.375  0.6096  0.1538  0.2178
  125phy    H01 3367   3.783   0.326   2.336  0.2618 -0.7393  1.1211
  125phy    C19 3368   3.881   0.561   2.315 -0.2353  0.2750 -0.0623
  125phy    C13 3369   3.636   0.614   2.394 -0.0655  0.2221 -0.1707
  125phy     H3 3370   3.627   0.714   2.344 -1.0613  0.1928 -0.0772
  125phy    O33 3371   3.694   0.652   2.520 -0.1295  0.5223 -0.2929
  125phy    H1B 3372   3.732   0.577   2.561 -0.9756  0.3949  0.2929
  125phy    C12 3373   3.489   0.574   2.412  0.2294 -0.9245  0.4828
  125phy    O11 3374   3.448   0.485   2.516  0.3120  0.7867 -0.0101
  125phy    H1A 3375   3.431   0.524   2.599 -1.9362  0.4699 -0.2672
  126phy    C35 3376   3.275   4.078   2.111 -0.2870 -0.4687  0.1189
  126phy    C33 3377   3.344   4.088   1.984  0.0141 -0.1500 -0.5319
  126phy    C34 3378   3.364   3.943   1.926  0.6479 -0.5570  0.0184
  126phy    C32 3379   3.287   4.187   1.883  0.2886  0.1019 -0.1799
  126phy    C31 3380   3.388   4.276   1.806  0.4049  0.2322 -0.1943
  126phy    C30 3381   3.333   4.341   1.680  0.1639  0.2196  0.1590
  126phy    C28 3382   3.421   4.446   1.602 -0.6704 -0.9960 -0.1026
  126phy    C29 3383   3.400   4.423   1.458  0.0274 -0.0368  0.6262
  126phy    C27 3384   3.381   4.591   1.635 -0.4012  0.3599  0.5292
  126phy    C26 3385   3.482   4.659   1.725 -0.2084  0.3548 -0.2866
  126phy    C25 3386   3.459   4.812   1.731  0.2104  0.0535 -0.4438
  126phy    C23 3387   3.561   4.890   1.820  0.3583 -0.5080 -0.2060
  126phy    C24 3388   3.679   4.936   1.738  0.3906 -0.5833  0.8785
  126phy    C22 3389   3.497   5.015   1.880 -0.3303  0.0796 -0.5664
  126phy    C21 3390   3.538   5.055   2.022 -0.1288  0.1654 -0.7121
  126phy    C20 3391   3.425   5.139   2.087  0.8408 -0.1619  0.0479
  126phy    C18 3392   3.439   5.192   2.237 -0.0737  0.4079  0.4311
  126phy    O01 3393   3.576   5.238   2.255 -0.1631 -0.3650  0.5341
  126phy    H01 3394   3.577   5.296   2.329  0.7205  0.0808  0.1839
  126phy    C19 3395   3.355   5.325   2.234 -0.0326  0.3443 -0.1599
  126phy    C13 3396   3.389   5.087   2.352  0.1462  0.3818 -0.0946
  126phy     H3 3397   3.296   5.035   2.319  1.8125 -1.8072 -1.6405
  126phy    O33 3398   3.352   5.151   2.478  0.2278 -0.2897 -0.0970
  126phy    H1B 3399   3.310   5.234   2.461 -0.8173 -0.0964  2.6882
  126phy    C12 3400   3.484   4.971   2.382  0.0225  0.4653  0.5302
  126phy    O11 3401   3.434   4.868   2.467 -0.3782 -0.2062  0.1732
  126phy    H1A 3402   3.491   4.795   2.452 -2.1800 -1.8009  0.7180
  127phy    C35 3403   3.682   4.571   1.069 -0.4953 -0.1069 -0.2336
  127phy    C33 3404   3.616   4.461   1.002  0.3742 -0.5547  0.7909
  127phy    C34 3405   3.468   4.447   1.044 -0.1911  1.0083 -0.3539
  127phy    C32 3406   3.651   4.450   0.848  0.3777 -0.4052 -0.6814
  127phy    C31 3407   3.707   4.320   0.797  0.0077  0.3466  0.6407
  127phy    C30 3408   3.726   4.321   0.644  0.5328  0.1091  0.3459
  127phy    C28 3409   3.758   4.188   0.572 -0.0342 -0.5299  0.0312
  127phy    C29 3410   3.636   4.112   0.535  0.4956  0.4152  0.1545
  127phy    C27 3411   3.856   4.212   0.452  0.4593  0.2406 -0.1404
  127phy    C26 3412   3.955   4.106   0.402  0.0021  0.1643 -0.5968
  127phy    C25 3413   3.967   4.110   0.251  0.1268 -0.2002  0.0651
  127phy    C23 3414   4.099   4.067   0.191  0.0983 -0.1274 -0.2422
  127phy    C24 3415   4.092   3.919   0.157 -0.0522  0.0036 -0.0576
  127phy    C22 3416   4.128   4.152   0.065 -0.0836  0.0691  0.0314
  127phy    C21 3417   4.276   4.171   0.026 -0.2172  0.0647  0.1130
  127phy    C20 3418   4.306   4.261  -0.094 -0.4260  0.3258  0.3789
  127phy    C18 3419   4.460   4.255  -0.162  0.3074 -0.6628  0.6113
  127phy    O01 3420   4.559   4.247  -0.054 -0.4041  0.2020  0.6340
  127phy    H01 3421   4.574   4.331  -0.015 -0.1846  0.6534 -0.4038
  127phy    C19 3422   4.472   4.399  -0.234 -0.0373  0.3750  0.0542
  127phy    C13 3423   4.485   4.131  -0.257 -0.6062  0.0035  0.4018
  127phy     H3 3424   4.440   4.047  -0.199  2.1794 -1.4633  0.6028
  127phy    O33 3425   4.406   4.114  -0.370 -0.2673 -0.4468 -0.8760
  127phy    H1B 3426   4.429   4.170  -0.441  1.8903 -1.2203 -0.8490
  127phy    C12 3427   4.621   4.044  -0.265  0.5342  0.1788  0.2654
  127phy    O11 3428   4.696   4.035  -0.142  0.0166 -0.1311  0.1542
  127phy    H1A 3429   4.671   4.105  -0.085  1.0242  0.6728 -0.3497
  128SOL     OW 3430   1.263   1.307   0.184  0.3945  0.3133  0.2739
  128SOL    HW1 3431   1.326   1.242   0.214  0.9223  0.4987 -0.3927
  128SOL    HW2 3432   1.182   1.285   0.229  0.1669  0.0746 -0.2466
  128SOL     MW 3433   1.261   1.296   0.194 -0.0050 -0.0021  0.0076
  129SOL     OW 3434   3.426   0.766   2.862  0.6561  0.3627 -0.2138
  129SOL    HW1 3435   3.454   0.757   2.953 -1.7015 -1.0854  0.4368
  129SOL    HW2 3436   3.507   0.779   2.812  1.3755 -0.5622  0.6736
  129SOL     MW 3437   3.441   0.767   2.867 -0.0050 -0.0021  0.0076
  130SOL     OW 3438   1.225   1.306   2.946 -0.0142 -0.5072 -0.0425
  130SOL    HW1 3439   1.242   1.295   3.039  0.1026 -0.1373 -0.0196
  130SOL    HW2 3440   1.130   1.305   2.940 -0.3460  1.3103  2.9013
  130SOL     MW 3441   1.215   1.304   2.957 -0.0050 -0.0021  0.0076
  131SOL     OW 3442   3.676   4.625   2.823  0.1618  0.1378 -0.1514
  131SOL    HW1 3443   3.748   4.657   2.878  0.0464  0.1038  0.0172
  131SOL    HW2 3444   3.704   4.545   2.780  1.3125  0.4686 -0.0739
  131SOL     MW 3445   3.689   4.619   2.824 -0.0050 -0.0021  0.0076
  132SOL     OW 3446   2.184   3.566   3.002 -0.0483 -0.4477  0.1007
  132SOL    HW1 3447   2.180   3.649   3.051 -0.7247  0.2500 -1.0786
  132SOL    HW2 3448   2.116   3.569   2.935 -0.9645  1.9548  1.0052
  132SOL     MW 3449   2.175   3.577   2.999 -0.0050 -0.0021  0.0076
  133SOL     OW 3450   4.965   1.891   2.973  0.2282 -0.1334 -0.2395
  133SOL    HW1 3451   4.877   1.902   2.937  0.3167  0.1165 -0.3849
  133SOL    HW2 3452   4.947   1.824   3.038  0.1718 -0.8723 -1.0000
  133SOL     MW 3453   4.951   1.884   2.977 -0.0050 -0.0021  0.0076
  134SOL     OW 3454   3.723   4.781   2.623  0.0186  0.2406  0.1562
  134SOL    HW1 3455   3.819   4.788   2.622  0.1420 -0.9343 -1.5149
  134SOL    HW2 3456   3.707   4.720   2.695 -2.0749  0.6245  0.0802
  134SOL     MW 3457   3.734   4.774   2.633 -0.0050 -0.0021  0.0076
  135SOL     OW 3458   2.122   1.675   2.785  0.4624 -0.0344 -0.2334
  135SOL    HW1 3459   2.076   1.628   2.715  0.2966 -2.1238  1.2032
  135SOL    HW2 3460   2.144   1.760   2.747  0.2265  0.4576  0.7036
  135SOL     MW 3461   2.119   1.680   2.771 -0.0050 -0.0021  0.0076
  136SOL     OW 3462   3.467   0.069   2.942  0.0992  0.7469  0.4645
  136SOL    HW1 3463   3.385   0.083   2.990 -0.6875 -1.0419 -0.2971
  136SOL    HW2 3464   3.441   0.025   2.862 -0.0547  0.6402  0.5730
  136SOL     MW 3465   3.453   0.065   2.938 -0.0050 -0.0021  0.0076
  137SOL     OW 3466   0.918   1.271   2.660 -0.7837  0.6468 -0.0216
  137SOL    HW1 3467   0.936   1.363   2.640 -1.1911  0.3409 -2.1214
  137SOL    HW2 3468   1.006   1.235   2.665 -0.3856  1.5724 -0.2060
  137SOL     MW 3469   0.932   1.278   2.658 -0.0050 -0.0021  0.0076
  138SOL     OW 3470   1.850   4.091   0.142  0.0183  1.0250  0.1844
  138SOL    HW1 3471   1.883   4.134   0.222  2.0566  0.5440 -0.3497
  138SOL    HW2 3472   1.905   4.131   0.074  0.1591 -1.0620 -0.9789
  138SOL     MW 3473   1.862   4.102   0.144 -0.0050 -0.0021  0.0076
  139SOL     OW 3474   2.157   0.805   2.842 -0.2176 -0.3110  0.3821
  139SOL    HW1 3475   2.251   0.824   2.835  0.2871 -2.7681 -0.4551
  139SOL    HW2 3476   2.112   0.887   2.820  1.0785  0.7112  1.3689
  139SOL     MW 3477   2.163   0.818   2.839 -0.0050 -0.0021  0.0076
  140SOL     OW 3478   4.024   1.844   2.865 -0.0889 -0.2455 -0.5232
  140SOL    HW1 3479   4.107   1.893   2.861  0.4742 -0.9374  1.4787
  140SOL    HW2 3480   4.020   1.804   2.951  3.7105 -2.7376 -1.2631
  140SOL     MW 3481   4.034   1.846   2.876 -0.0050 -0.0021  0.0076
  141SOL     OW 3482   2.767   2.014   2.769 -0.3622 -0.1437 -0.2146
  141SOL    HW1 3483   2.720   2.088   2.729  0.3555  0.8337  0.7134
  141SOL    HW2 3484   2.794   2.055   2.851  0.7668  0.8848 -1.0774
  141SOL     MW 3485   2.764   2.029   2.774 -0.0050 -0.0021  0.0076
  142SOL     OW 3486   2.106   2.085   2.924  0.4281  0.4758 -0.1290
  142SOL    HW1 3487   2.013   2.104   2.920  0.5006  0.6778 -1.8377
  142SOL    HW2 3488   2.152   2.169   2.930  1.9940 -0.4200  1.5190
  142SOL     MW 3489   2.100   2.098   2.924 -0.0050 -0.0021  0.0076
  143SOL     OW 3490   4.251   4.680   2.939 -0.3347 -0.0884  0.4648
  143SOL    HW1 3491   4.175   4.627   2.964  0.4097 -0.5876  1.7545
  143SOL    HW2 3492   4.238   4.765   2.982  0.2277  0.2870 -0.0986
  143SOL     MW 3493   4.239   4.684   2.948 -0.0050 -0.0021  0.0076
  144SOL     OW 3494   0.444   1.009   0.886  0.0528 -0.1308 -0.2789
  144SOL    HW1 3495   0.356   1.039   0.910 -0.4927 -2.4587  0.9515
  144SOL    HW2 3496   0.505   1.067   0.932  0.5122 -0.4279 -0.5077
  144SOL     MW 3497   0.440   1.021   0.895 -0.0050 -0.0021  0.0076
  145SOL     OW 3498   3.578   2.439   2.818  0.1926  0.0903  0.4531
  145SOL    HW1 3499   3.499   2.424   2.871  0.0055 -0.0274  0.1432
  145SOL    HW2 3500   3.549   2.525   2.785 -0.6553 -0.3122  0.1106
  145SOL     MW 3501   3.564   2.449   2.821 -0.0050 -0.0021  0.0076
  146SOL     OW 3502   1.364   2.067   0.307 -0.0548 -0.6038 -0.0497
  146SOL    HW1 3503   1.274   2.034   0.303 -0.6622  0.8058  1.1904
  146SOL    HW2 3504   1.392   2.033   0.392 -0.7290 -0.0237  0.4107
  146SOL     MW 3505   1.356   2.058   0.317 -0.0050 -0.0021  0.0076
  147SOL     OW 3506   3.814   2.418   2.977 -0.2538 -0.3415 -0.1792
  147SOL    HW1 3507   3.724   2.416   2.945 -1.1151  0.2605  2.0139
  147SOL    HW2 3508   3.853   2.486   2.922 -0.0197 -1.0848 -0.9581
  147SOL     MW 3509   3.808   2.427   2.966 -0.0050 -0.0021  0.0076
  148SOL     OW 3510   5.008   1.988   0.344 -0.5179 -0.1739  0.4670
  148SOL    HW1 3511   4.981   2.070   0.302 -1.1570  1.1319  3.2337
  148SOL    HW2 3512   4.945   1.977   0.415 -2.2599 -1.1144 -1.1213
  148SOL     MW 3513   4.996   1.997   0.348 -0.0050 -0.0021  0.0076
  149SOL     OW 3514   2.388   4.647   2.597 -0.2837 -0.5783  0.3693
  149SOL    HW1 3515   2.435   4.664   2.679 -1.3175 -0.1972  0.9033
  149SOL    HW2 3516   2.435   4.695   2.529 -1.1448 -1.0075 -0.5481
  149SOL     MW 3517   2.401   4.655   2.599 -0.0050 -0.0021  0.0076
  150SOL     OW 3518   4.142   1.759   2.621 -0.3226 -0.3644  0.0437
  150SOL    HW1 3519   4.102   1.784   2.704  0.5235 -2.8365  1.2872
  150SOL    HW2 3520   4.089   1.805   2.555 -0.4115  1.8446  1.5444
  150SOL     MW 3521   4.129   1.769   2.623 -0.0050 -0.0021  0.0076
  151SOL     OW 3522   4.849   2.186   2.689 -0.3428 -0.0744 -0.3418
  151SOL    HW1 3523   4.906   2.262   2.679  1.2032 -1.3858 -2.2634
  151SOL    HW2 3524   4.910   2.113   2.679 -0.6118 -0.2636 -0.6167
  151SOL     MW 3525   4.865   2.187   2.687 -0.0050 -0.0021  0.0076
  152SOL     OW 3526   3.075   2.003   0.081 -0.2932  0.1072  0.1249
  152SOL    HW1 3527   3.053   1.991  -0.011  1.6479 -2.8242 -0.0954
  152SOL    HW2 3528   3.085   1.912   0.110 -1.7058  0.6294  2.5501
  152SOL     MW 3529   3.073   1.989   0.073 -0.0050 -0.0021  0.0076
  153SOL     OW 3530   4.824   0.089   0.313 -0.2812  0.4003  0.0791
  153SOL    HW1 3531   4.874   0.106   0.233 -0.1832  0.2156  0.1010
  153SOL    HW2 3532   4.759   0.024   0.285  1.1597 -0.7422 -0.7347
  153SOL     MW 3533   4.822   0.083   0.298 -0.0050 -0.0021  0.0076
  154SOL     OW 3534   2.842   5.052   2.731 -0.3104 -0.1854 -0.1905
  154SOL    HW1 3535   2.924   5.068   2.685 -0.7881 -0.1397 -1.0489
  154SOL    HW2 3536   2.782   5.068   2.658 -0.9775 -0.6215  0.2535
  154SOL     MW 3537   2.845   5.057   2.715 -0.0050 -0.0021  0.0076
  155SOL     OW 3538   4.032   4.500   3.000  0.5818 -0.2308 -0.5131
  155SOL    HW1 3539   4.042   4.451   2.919  0.1225 -1.0241 -0.0927
  155SOL    HW2 3540   3.967   4.447   3.046  0.2035 -0.0620 -0.8551
  155SOL     MW 3541   4.025   4.487   2.996 -0.0050 -0.0021  0.0076
  156SOL     OW 3542   3.589   0.232   2.509  0.0462 -0.0985  0.0350
  156SOL    HW1 3543   3.593   0.254   2.602  1.3439 -1.9173  0.4531
  156SOL    HW2 3544   3.627   0.308   2.463 -0.9421 -0.0026 -0.6572
  156SOL     MW 3545   3.594   0.245   2.515 -0.0050 -0.0021  0.0076
  157SOL     OW 3546   3.615   2.373   2.553 -0.1886 -0.3845 -0.0033
  157SOL    HW1 3547   3.654   2.286   2.542 -1.3500 -0.6381 -2.9195
  157SOL    HW2 3548   3.620   2.392   2.647  1.2763 -1.6386  0.2232
  157SOL     MW 3549   3.621   2.364   2.564 -0.0050 -0.0021  0.0076
  158SOL     OW 3550   1.037   1.233   0.320 -0.0485 -0.0314 -0.1129
  158SOL    HW1 3551   0.978   1.163   0.347 -0.0118 -0.7394 -1.7554
  158SOL    HW2 3552   1.079   1.262   0.401 -0.1730 -0.4843  0.1149
  158SOL     MW 3553   1.035   1.228   0.334 -0.0050 -0.0021  0.0076
  159SOL     OW 3554   1.233   0.937   0.009  0.0793 -0.5513  0.0239
  159SOL    HW1 3555   1.210   0.859  -0.042 -1.0377  1.1981 -2.3521
  159SOL    HW2 3556   1.164   0.994  -0.024  0.9010  1.1524  1.1579
  159SOL     MW 3557   1.221   0.934  -0.002 -0.0050 -0.0021  0.0076
  160SOL     OW 3558   2.555   3.584   2.853  0.5901  0.0038  0.1739
  160SOL    HW1 3559   2.558   3.630   2.937  0.4938 -1.7854  1.2207
  160SOL    HW2 3560   2.519   3.656   2.802  2.0225  0.5512 -0.1148
  160SOL     MW 3561   2.551   3.599   2.857 -0.0050 -0.0021  0.0076
  161SOL     OW 3562   2.440   3.139   0.018  0.2528  0.3724  0.1421
  161SOL    HW1 3563   2.358   3.091  -0.000  0.0202 -0.7183  3.3619
  161SOL    HW2 3564   2.421   3.232   0.003  0.6296  0.4015 -0.1702
  161SOL     MW 3565   2.426   3.145   0.014 -0.0050 -0.0021  0.0076
  162SOL     OW 3566   4.707   1.890   2.892  0.4203  0.3616  0.0897
  162SOL    HW1 3567   4.661   1.974   2.896  0.2126  0.2712 -0.3279
  162SOL    HW2 3568   4.704   1.878   2.797 -2.0922  1.4376 -0.0621
  162SOL     MW 3569   4.701   1.900   2.880 -0.0050 -0.0021  0.0076
  163SOL     OW 3570   1.499   3.736   0.127  0.5890 -0.0420  0.1028
  163SOL    HW1 3571   1.483   3.823   0.164 -0.6077  0.0272 -0.5183
  163SOL    HW2 3572   1.573   3.743   0.066 -0.3271 -1.9494 -1.3386
  163SOL     MW 3573   1.507   3.749   0.124 -0.0050 -0.0021  0.0076
  164SOL     OW 3574   4.534   4.688   2.964  0.2186 -0.4974 -0.1509
  164SOL    HW1 3575   4.445   4.654   2.953  0.9294 -2.6658  0.2674
  164SOL    HW2 3576   4.568   4.700   2.875  0.5747 -0.3257  0.0049
  164SOL     MW 3577   4.527   4.685   2.951 -0.0050 -0.0021  0.0076
  165SOL     OW 3578   3.172   4.590   0.399  0.5561 -0.1995  0.3393
  165SOL    HW1 3579   3.139   4.592   0.489  0.8179  2.0341  0.4314
  165SOL    HW2 3580   3.161   4.680   0.370  0.4581 -0.7093 -1.2817
  165SOL     MW 3581   3.166   4.602   0.407 -0.0050 -0.0021  0.0076
  166SOL     OW 3582   2.149   1.940   2.691  0.6076  0.2019  0.0499
  166SOL    HW1 3583   2.150   1.987   2.774 -2.1364 -0.6281  0.6515
  166SOL    HW2 3584   2.222   1.975   2.640 -0.2614 -0.1736 -1.5060
  166SOL     MW 3585   2.159   1.951   2.695 -0.0050 -0.0021  0.0076
  167SOL     OW 3586   4.302   1.786   0.009  0.1284 -0.3734  0.4953
  167SOL    HW1 3587   4.389   1.745   0.013 -0.3012 -1.5704 -1.4022
  167SOL    HW2 3588   4.300   1.847   0.083 -0.2508 -2.1144  2.0165
  167SOL     MW 3589   4.313   1.789   0.019 -0.0050 -0.0021  0.0076
  168SOL     OW 3590   1.392   3.591   0.327 -0.1336  0.1187  0.5028
  168SOL    HW1 3591   1.401   3.662   0.391 -0.6441  0.5540  0.1054
  168SOL    HW2 3592   1.438   3.631   0.253 -0.4987  1.1272  0.7992
  168SOL     MW 3593   1.399   3.606   0.326 -0.0050 -0.0021  0.0076
  169SOL     OW 3594   4.731   1.113   3.019  0.5342  0.3252 -0.2384
  169SOL    HW1 3595   4.765   1.170   3.088 -0.8061  2.2631 -1.0796
  169SOL    HW2 3596   4.636   1.113   3.032  0.5783 -0.4853  0.0790
  169SOL     MW 3597   4.723   1.121   3.030 -0.0050 -0.0021  0.0076
  170SOL     OW 3598   0.152   4.183   2.825 -0.3724 -0.3739 -0.2143
  170SOL    HW1 3599   0.204   4.148   2.897  1.0025 -1.8112 -1.8383
  170SOL    HW2 3600   0.099   4.109   2.796 -0.0625 -1.1263  1.0560
  170SOL     MW 3601   0.152   4.169   2.831 -0.0050 -0.0021  0.0076
  171SOL     OW 3602   4.540   0.156   0.125 -0.2531  0.0257 -0.1043
  171SOL    HW1 3603   4.591   0.202   0.191  0.2327 -0.1624 -0.3379
  171SOL    HW2 3604   4.551   0.066   0.158  0.1350 -0.4012 -1.3384
  171SOL     MW 3605   4.548   0.150   0.138 -0.0050 -0.0021  0.0076
  172SOL     OW 3606   4.181   2.440   2.666  0.3487 -0.1986 -0.1218
  172SOL    HW1 3607   4.201   2.367   2.724 -0.3121 -1.0954 -0.9709
  172SOL    HW2 3608   4.224   2.418   2.583  1.8584 -0.6489  0.7431
  172SOL     MW 3609   4.189   2.427   2.663 -0.0050 -0.0021  0.0076
  173SOL     OW 3610   1.915   1.106   3.007 -0.2810  0.0142  0.0372
  173SOL    HW1 3611   1.835   1.103   2.954  1.5851  0.4701 -3.0695
  173SOL    HW2 3612   1.915   1.198   3.035 -2.4683 -0.7446  3.0281
  173SOL     MW 3613   1.904   1.118   3.003 -0.0050 -0.0021  0.0076
  174SOL     OW 3614   2.061   4.179   3.010  0.3833  0.1714  0.1853
  174SOL    HW1 3615   2.129   4.128   3.055  0.5582 -0.7538 -1.0555
  174SOL    HW2 3616   2.089   4.270   3.004  0.2815  0.2616  1.0747
  174SOL     MW 3617   2.074   4.184   3.015 -0.0050 -0.0021  0.0076
  175SOL     OW 3618   3.498   1.693   2.766 -0.0271 -0.2001  0.4190
  175SOL    HW1 3619   3.577   1.686   2.713  0.4707  0.8416  0.9793
  175SOL    HW2 3620   3.429   1.674   2.701 -0.0265 -0.1673  0.4081
  175SOL     MW 3621   3.499   1.690   2.750 -0.0050 -0.0021  0.0076
  176SOL     OW 3622   5.151   2.422   0.198 -0.1762  0.3652 -0.6448
  176SOL    HW1 3623   5.168   2.511   0.229  2.8034  0.3745 -1.9569
  176SOL    HW2 3624   5.144   2.432   0.103 -1.5081  1.4175 -0.4713
  176SOL     MW 3625   5.152   2.435   0.190 -0.0050 -0.0021  0.0076
  177SOL     OW 3626   2.883   4.466   0.096  0.2847  0.3159  0.0067
  177SOL    HW1 3627   2.907   4.532   0.030  0.3768  0.2389 -0.0388
  177SOL    HW2 3628   2.903   4.381   0.057  0.1643  0.2740  0.0379
  177SOL     MW 3629   2.889   4.464   0.082 -0.0050 -0.0021  0.0076
  178SOL     OW 3630   4.128   5.032   2.497  0.2641  0.6093  0.5129
  178SOL    HW1 3631   4.136   5.099   2.429  0.2837  0.0876 -0.0077
  178SOL    HW2 3632   4.122   5.083   2.578  1.0712  0.0088  0.9673
  178SOL     MW 3633   4.128   5.048   2.499 -0.0050 -0.0021  0.0076
  179SOL     OW 3634   1.731   1.071   2.586 -0.0777 -0.2215  0.1097
  179SOL    HW1 3635   1.807   1.121   2.557  0.1475 -0.4470  0.3152
  179SOL    HW2 3636   1.656   1.126   2.562  1.4563  0.8782 -2.5212
  179SOL     MW 3637   1.731   1.085   2.579 -0.0050 -0.0021  0.0076
  180SOL     OW 3638   3.258   4.235   0.256 -0.0937  0.2780 -0.0739
  180SOL    HW1 3639   3.222   4.315   0.217 -0.6100  0.1442  0.1299
  180SOL    HW2 3640   3.310   4.204   0.182  1.8321  0.2141  1.2336
  180SOL     MW 3641   3.260   4.242   0.241 -0.0050 -0.0021  0.0076
  181SOL     OW 3642   1.400   3.795   0.521 -0.2371  0.7076  0.4043
  181SOL    HW1 3643   1.403   3.854   0.445  2.0355  0.9356  0.5827
  181SOL    HW2 3644   1.306   3.789   0.539 -0.2692  1.0051  0.3574
  181SOL     MW 3645   1.388   3.802   0.513 -0.0050 -0.0021  0.0076
  182SOL     OW 3646   1.257   0.571   0.502  0.1497 -0.5292  0.1326
  182SOL    HW1 3647   1.302   0.605   0.579  0.2470 -0.9862  0.2854
  182SOL    HW2 3648   1.256   0.475   0.512 -0.5348 -0.4704  0.6630
  182SOL     MW 3649   1.263   0.563   0.513 -0.0050 -0.0021  0.0076
  183SOL     OW 3650   1.390   3.949   0.289 -0.0395  0.1148 -0.3074
  183SOL    HW1 3651   1.466   3.998   0.260  0.6623  0.0438  1.3719
  183SOL    HW2 3652   1.315   3.999   0.257 -0.8931 -1.3435 -0.7149
  183SOL     MW 3653   1.390   3.962   0.281 -0.0050 -0.0021  0.0076
  184SOL     OW 3654   1.473   2.735   0.203 -0.4004 -0.5512 -0.1844
  184SOL    HW1 3655   1.499   2.684   0.280 -0.5642 -0.4798 -0.0822
  184SOL    HW2 3656   1.555   2.758   0.158 -1.4726  0.0493 -1.8963
  184SOL     MW 3657   1.487   2.731   0.207 -0.0050 -0.0021  0.0076
  185SOL     OW 3658   1.840   2.451   0.083 -0.0107 -0.2490 -0.1025
  185SOL    HW1 3659   1.852   2.514   0.154  0.0124 -1.0418  0.6155
  185SOL    HW2 3660   1.823   2.508   0.008  0.5371  0.3913  0.2503
  185SOL     MW 3661   1.840   2.467   0.083 -0.0050 -0.0021  0.0076
  186SOL     OW 3662   1.189   0.856   0.267 -0.6172 -0.0813 -0.3104
  186SOL    HW1 3663   1.261   0.792   0.268 -1.6252 -1.2533 -0.0241
  186SOL    HW2 3664   1.198   0.894   0.180 -0.0387  0.2383 -0.1193
  186SOL     MW 3665   1.200   0.852   0.256 -0.0050 -0.0021  0.0076
  187SOL     OW 3666   0.629   3.887   0.053 -0.0228 -0.1438 -0.2101
  187SOL    HW1 3667   0.612   3.978   0.029 -0.4467 -0.0817  0.3135
  187SOL    HW2 3668   0.725   3.892   0.055 -0.0610  0.4936  0.3493
  187SOL     MW 3669   0.640   3.900   0.050 -0.0050 -0.0021  0.0076
  188SOL     OW 3670   3.216   4.794   0.220 -0.0933  0.2901  0.0839
  188SOL    HW1 3671   3.273   4.721   0.198 -0.5599 -0.4518  1.2347
  188SOL    HW2 3672   3.173   4.811   0.136  0.6600  1.0464 -0.1643
  188SOL     MW 3673   3.218   4.787   0.206 -0.0050 -0.0021  0.0076
  189SOL     OW 3674   3.817   0.070   2.546 -0.0041 -0.3111 -0.3021
  189SOL    HW1 3675   3.733   0.105   2.517 -0.1108 -2.4546 -3.0451
  189SOL    HW2 3676   3.785   0.004   2.607  0.6734  0.8997  1.4196
  189SOL     MW 3677   3.802   0.066   2.550 -0.0050 -0.0021  0.0076
  190SOL     OW 3678   2.524   0.393   2.815 -0.0200  0.1176 -0.3693
  190SOL    HW1 3679   2.443   0.400   2.765 -0.9822 -1.2721  0.9216
  190SOL    HW2 3680   2.525   0.467   2.876  1.6995 -0.5468  0.4755
  190SOL     MW 3681   2.514   0.404   2.817 -0.0050 -0.0021  0.0076
  191SOL     OW 3682   0.307   1.278   0.406  0.2863 -0.4946  0.5757
  191SOL    HW1 3683   0.270   1.189   0.409  0.4503 -0.6147 -0.5163
  191SOL    HW2 3684   0.363   1.277   0.483  0.7470 -0.5905  0.2400
  191SOL     MW 3685   0.309   1.266   0.416 -0.0050 -0.0021  0.0076
  192SOL     OW 3686   1.702   2.457   0.635 -0.0103  0.0420 -0.1064
  192SOL    HW1 3687   1.788   2.439   0.596 -0.0825 -0.2289 -0.1416
  192SOL    HW2 3688   1.700   2.400   0.712  1.8751 -0.7181 -0.5551
  192SOL     MW 3689   1.713   2.447   0.640 -0.0050 -0.0021  0.0076
  193SOL     OW 3690   1.011   3.963   2.822  0.1031  0.0865 -0.4778
  193SOL    HW1 3691   1.073   4.008   2.879  0.4953 -0.7220 -0.2528
  193SOL    HW2 3692   1.061   3.885   2.801 -0.0729 -0.0577 -0.3678
  193SOL     MW 3693   1.026   3.959   2.827 -0.0050 -0.0021  0.0076
  194SOL     OW 3694   3.929   1.787   0.092  0.5832 -0.6165  0.2060
  194SOL    HW1 3695   3.954   1.850   0.160 -1.2838  0.6057 -0.1382
  194SOL    HW2 3696   3.833   1.786   0.100  0.5319 -1.0853 -0.4350
  194SOL     MW 3697   3.919   1.795   0.102 -0.0050 -0.0021  0.0076
  195SOL     OW 3698   1.134   0.682   2.992 -0.3218 -0.2463  0.0111
  195SOL    HW1 3699   1.089   0.672   2.908  1.7887 -1.7745 -1.0249
  195SOL    HW2 3700   1.068   0.700   3.058 -0.9956 -1.0488 -0.4335
  195SOL     MW 3701   1.120   0.683   2.989 -0.0050 -0.0021  0.0076
  196SOL     OW 3702   1.973   1.844   0.117  0.4190  0.3162 -0.0839
  196SOL    HW1 3703   2.066   1.867   0.122  0.2643  1.1445 -0.8083
  196SOL    HW2 3704   1.930   1.929   0.119 -0.2554 -0.0389  0.9387
  196SOL     MW 3705   1.980   1.858   0.118 -0.0050 -0.0021  0.0076
  197SOL     OW 3706   1.899   1.795   2.880 -0.1097 -0.7731 -0.1039
  197SOL    HW1 3707   1.978   1.753   2.847 -0.1601  0.8189 -2.4603
  197SOL    HW2 3708   1.922   1.835   2.964  0.0001  1.3941 -1.1129
  197SOL     MW 3709   1.912   1.795   2.887 -0.0050 -0.0021  0.0076
  198SOL     OW 3710   2.650   3.750   0.025 -0.3206 -0.7253 -0.1084
  198SOL    HW1 3711   2.672   3.738   0.118  0.7500  1.1861 -0.0573
  198SOL    HW2 3712   2.735   3.739  -0.017  0.1667  1.0094  0.3525
  198SOL     MW 3713   2.664   3.747   0.032 -0.0050 -0.0021  0.0076
  199SOL     OW 3714   4.005   4.802   2.629 -0.1559 -0.4239 -0.1160
  199SOL    HW1 3715   4.087   4.755   2.637  1.1883  1.8382  0.2341
  199SOL    HW2 3716   4.029   4.875   2.571 -1.8301 -1.1830 -1.8847
  199SOL     MW 3717   4.019   4.806   2.622 -0.0050 -0.0021  0.0076
  200SOL     OW 3718   3.287   0.583   2.735  0.3170 -0.2308 -0.2769
  200SOL    HW1 3719   3.244   0.529   2.801 -0.7483 -0.7056 -1.3239
  200SOL    HW2 3720   3.343   0.644   2.784  1.0106 -0.9230 -0.1760
  200SOL     MW 3721   3.289   0.584   2.750 -0.0050 -0.0021  0.0076
  201SOL     OW 3722   0.577   3.534   2.513 -0.5153  0.2986 -0.0189
  201SOL    HW1 3723   0.644   3.497   2.570  0.2497 -0.0154 -1.0877
  201SOL    HW2 3724   0.623   3.608   2.475  1.0877  0.0847  1.4179
  201SOL     MW 3725   0.592   3.539   2.515 -0.0050 -0.0021  0.0076
  202SOL     OW 3726   3.987   1.051   2.857  0.4828  0.4479  0.0621
  202SOL    HW1 3727   3.958   1.090   2.939  1.8592  2.3518 -0.2822
  202SOL    HW2 3728   3.994   1.124   2.796 -2.6596  1.1455  0.3967
  202SOL     MW 3729   3.984   1.066   2.860 -0.0050 -0.0021  0.0076
  203SOL     OW 3730   4.578   1.673   3.026  0.1536 -0.1225 -0.2078
  203SOL    HW1 3731   4.622   1.748   2.987  1.5014 -0.3259  0.8335
  203SOL    HW2 3732   4.626   1.608   2.975  1.3264  1.3775 -1.0834
  203SOL     MW 3733   4.590   1.674   3.014 -0.0050 -0.0021  0.0076
  204SOL     OW 3734   3.396   4.433   0.395  0.1337 -0.1656 -0.5952
  204SOL    HW1 3735   3.326   4.497   0.406  0.5966  0.3398 -0.4947
  204SOL    HW2 3736   3.351   4.356   0.363  0.7328 -1.2998  1.1287
  204SOL     MW 3737   3.381   4.432   0.392 -0.0050 -0.0021  0.0076
  205SOL     OW 3738   1.205   4.095   2.964 -0.0803  0.2468  0.1757
  205SOL    HW1 3739   1.187   4.180   2.924  1.9254 -0.3265 -2.1628
  205SOL    HW2 3740   1.296   4.088   2.935  0.5682  0.9072  1.8792
  205SOL     MW 3741   1.215   4.105   2.955 -0.0050 -0.0021  0.0076
  206SOL     OW 3742   4.239   2.611   2.874  0.1694 -0.7317  0.4831
  206SOL    HW1 3743   4.223   2.554   2.949 -0.9062  0.9572  1.5884
  206SOL    HW2 3744   4.228   2.551   2.800 -0.4579 -0.8710  0.6926
  206SOL     MW 3745   4.236   2.596   2.874 -0.0050 -0.0021  0.0076
  207SOL     OW 3746   4.460   0.082   2.899  0.1942 -0.0336  1.0744
  207SOL    HW1 3747   4.490   0.123   2.980 -1.7086  2.7201  0.5194
  207SOL    HW2 3748   4.383   0.132   2.873  0.8021 -0.0059 -0.8364
  207SOL     MW 3749   4.453   0.094   2.906 -0.0050 -0.0021  0.0076
  208SOL     OW 3750   2.256   1.894   0.040 -0.1402 -0.1241  0.1856
  208SOL    HW1 3751   2.210   1.954  -0.019  0.5186  0.9007  0.6774
  208SOL    HW2 3752   2.301   1.954   0.098  3.6135 -0.7665 -1.7395
  208SOL     MW 3753   2.256   1.910   0.040 -0.0050 -0.0021  0.0076
  209SOL     OW 3754   5.127   3.976   2.760  0.6042  0.6278  0.1848
  209SOL    HW1 3755   5.182   3.898   2.768 -0.0133 -0.0167 -1.4928
  209SOL    HW2 3756   5.115   3.983   2.665 -1.0577 -3.1875 -0.0710
  209SOL     MW 3757   5.133   3.967   2.749 -0.0050 -0.0021  0.0076
  210SOL     OW 3758   2.813   3.942   2.723  0.2364  0.0644 -0.0127
  210SOL    HW1 3759   2.853   4.018   2.680  1.8522 -1.0214 -0.5350
  210SOL    HW2 3760   2.796   3.885   2.649  0.9524 -0.6690  0.3675
  210SOL     MW 3761   2.816   3.944   2.708 -0.0050 -0.0021  0.0076
  211SOL     OW 3762   2.167   4.432   2.969 -0.5367 -0.4469  0.2978
  211SOL    HW1 3763   2.192   4.476   3.050  0.6524  0.8052 -0.6985
  211SOL    HW2 3764   2.182   4.495   2.898 -0.4189  0.5121  1.1450
  211SOL     MW 3765   2.172   4.446   2.970 -0.0050 -0.0021  0.0076
  212SOL     OW 3766   1.210   1.602   2.907  0.0549 -0.0788 -0.6205
  212SOL    HW1 3767   1.212   1.507   2.894 -0.8713 -0.1519 -0.3150
  212SOL    HW2 3768   1.260   1.623   2.985  2.3344 -0.3233 -1.9334
  212SOL     MW 3769   1.217   1.592   2.915 -0.0050 -0.0021  0.0076
  213SOL     OW 3770   3.163   4.843   2.560  0.1571 -0.1062  0.5230
  213SOL    HW1 3771   3.116   4.926   2.550  0.6707  0.0595 -0.7797
  213SOL    HW2 3772   3.235   4.862   2.499  0.9046  0.9090  1.6697
  213SOL     MW 3773   3.166   4.856   2.550 -0.0050 -0.0021  0.0076
  214SOL     OW 3774   3.741   2.143   2.458  0.0102  0.3966  0.0641
  214SOL    HW1 3775   3.712   2.127   2.368  1.8549 -1.9059 -0.2141
  214SOL    HW2 3776   3.833   2.157   2.436  0.2219 -0.5943  0.2704
  214SOL     MW 3777   3.750   2.143   2.443 -0.0050 -0.0021  0.0076
  215SOL     OW 3778   2.762   3.696   0.270  0.1947  0.2800 -0.2309
  215SOL    HW1 3779   2.706   3.637   0.322 -2.4868  1.8980 -1.0855
  215SOL    HW2 3780   2.755   3.775   0.323 -2.8502  0.8852 -1.3553
  215SOL     MW 3781   2.754   3.698   0.284 -0.0050 -0.0021  0.0076
  216SOL     OW 3782   4.246   2.863   2.779 -0.6276  0.1304  0.1054
  216SOL    HW1 3783   4.329   2.862   2.732 -1.0434  0.7940 -0.6720
  216SOL    HW2 3784   4.247   2.777   2.821 -1.8099 -0.2040 -0.4855
  216SOL     MW 3785   4.257   2.852   2.778 -0.0050 -0.0021  0.0076
  217SOL     OW 3786   1.388   1.175   0.493  0.8311  0.4715 -0.5574
  217SOL    HW1 3787   1.330   1.098   0.493  2.4234 -0.7956  0.3034
  217SOL    HW2 3788   1.454   1.153   0.428  1.6363  0.8631  0.1175
  217SOL     MW 3789   1.389   1.162   0.484 -0.0050 -0.0021  0.0076
  218SOL     OW 3790   0.954   0.732   0.197  0.0002  0.4627  0.2607
  218SOL    HW1 3791   0.959   0.656   0.253 -0.3074 -0.1882 -0.5703
  218SOL    HW2 3792   1.031   0.780   0.228 -0.7634  1.2900  0.9427
  218SOL     MW 3793   0.965   0.729   0.208 -0.0050 -0.0021  0.0076
  219SOL     OW 3794   0.184   1.036   0.395 -0.3410 -0.1180  0.0201
  219SOL    HW1 3795   0.203   0.954   0.350 -0.4102 -0.2397  0.2148
  219SOL    HW2 3796   0.091   1.019   0.411 -0.0119  0.2153  2.6983
  219SOL     MW 3797   0.174   1.023   0.391 -0.0050 -0.0021  0.0076
  220SOL     OW 3798   3.497   4.835   2.849  0.2403  0.7633 -0.1174
  220SOL    HW1 3799   3.537   4.878   2.925  0.4307 -0.4445  0.4989
  220SOL    HW2 3800   3.541   4.750   2.851  2.1401  1.6712 -0.5236
  220SOL     MW 3801   3.508   4.829   2.859 -0.0050 -0.0021  0.0076
  221SOL     OW 3802   3.761   0.307   0.488  0.3553  0.0499  0.1926
  221SOL    HW1 3803   3.829   0.304   0.556  0.0913 -0.2314  0.4492
  221SOL    HW2 3804   3.809   0.275   0.412 -0.6870  1.2731 -1.0341
  221SOL     MW 3805   3.777   0.302   0.487 -0.0050 -0.0021  0.0076
  222SOL     OW 3806   0.555   3.237   3.001 -0.2837  0.1238  0.5180
  222SOL    HW1 3807   0.576   3.150   3.034 -0.0446  0.6938  1.9188
  222SOL    HW2 3808   0.501   3.276   3.069  0.7591  0.5232  1.1318
  222SOL     MW 3809   0.551   3.230   3.014 -0.0050 -0.0021  0.0076
  223SOL     OW 3810   2.881   2.723   2.970 -0.5507  0.2127 -0.0781
  223SOL    HW1 3811   2.894   2.759   2.882 -0.7912 -0.1743 -0.2729
  223SOL    HW2 3812   2.923   2.784   3.031 -1.2843  0.2204  0.4304
  223SOL     MW 3813   2.888   2.736   2.966 -0.0050 -0.0021  0.0076
  224SOL     OW 3814   2.080   1.052   2.793  0.6798 -0.1053 -0.3950
  224SOL    HW1 3815   2.134   1.131   2.787  1.0349 -0.4161 -1.5827
  224SOL    HW2 3816   2.026   1.069   2.871  1.1836  0.5332 -0.1738
  224SOL     MW 3817   2.080   1.065   2.803 -0.0050 -0.0021  0.0076
  225SOL     OW 3818   2.619   0.799   0.081  0.1982  0.0949 -0.3859
  225SOL    HW1 3819   2.620   0.883   0.126 -0.5376  0.0108 -0.2115
  225SOL    HW2 3820   2.713   0.789   0.065  0.0898 -0.8921 -0.5073
  225SOL     MW 3821   2.632   0.809   0.085 -0.0050 -0.0021  0.0076
  226SOL     OW 3822   4.873   2.256   2.962  0.4462 -0.4915 -0.5824
  226SOL    HW1 3823   4.862   2.223   2.873  2.3292 -0.4060 -0.8848
  226SOL    HW2 3824   4.919   2.183   3.004  1.4897  1.0502  1.1359
  226SOL     MW 3825   4.878   2.242   2.956 -0.0050 -0.0021  0.0076
  227SOL     OW 3826   1.335   3.630   2.969  0.1232  0.8802 -0.1848
  227SOL    HW1 3827   1.244   3.657   2.984 -0.5984 -1.3432 -0.1320
  227SOL    HW2 3828   1.385   3.674   3.038  1.1398  0.9104 -0.9230
  227SOL     MW 3829   1.329   3.640   2.980 -0.0050 -0.0021  0.0076
  228SOL     OW 3830   2.166   3.775   0.175 -0.4925  0.4891 -0.1903
  228SOL    HW1 3831   2.073   3.795   0.183 -0.3614  0.8716  0.5234
  228SOL    HW2 3832   2.199   3.863   0.158 -2.4749  1.8822  2.4642
  228SOL     MW 3833   2.158   3.789   0.174 -0.0050 -0.0021  0.0076
  229SOL     OW 3834   3.655   0.794   2.739 -0.6156  0.6220  0.0303
  229SOL    HW1 3835   3.672   0.741   2.661  0.7181  0.7599  0.2023
  229SOL    HW2 3836   3.700   0.876   2.719  0.6594  0.4537  1.9206
  229SOL     MW 3837   3.663   0.798   2.726 -0.0050 -0.0021  0.0076
  230SOL     OW 3838   3.907   4.736   2.954  0.3018 -0.3697  0.2418
  230SOL    HW1 3839   3.964   4.661   2.973  0.4644 -0.7459 -1.5509
  230SOL    HW2 3840   3.919   4.794   3.028 -0.5778 -1.5500  1.3475
  230SOL     MW 3841   3.916   4.734   2.966 -0.0050 -0.0021  0.0076
  231SOL     OW 3842   4.468   2.287   0.123 -0.2829 -0.0131 -0.4503
  231SOL    HW1 3843   4.482   2.220   0.055  2.0658 -0.3138  0.2572
  231SOL    HW2 3844   4.396   2.336   0.084 -0.9098 -0.0735  0.5916
  231SOL     MW 3845   4.460   2.284   0.109 -0.0050 -0.0021  0.0076
  232SOL     OW 3846   1.824   2.133   2.909  0.1936  0.2949  0.1646
  232SOL    HW1 3847   1.767   2.208   2.895 -2.8042 -1.6831  0.8190
  232SOL    HW2 3848   1.822   2.101   2.818 -1.2874  3.0916 -0.8962
  232SOL     MW 3849   1.816   2.138   2.895 -0.0050 -0.0021  0.0076
  233SOL     OW 3850   2.472   0.625   2.943  0.5354  0.0100 -0.4431
  233SOL    HW1 3851   2.382   0.619   2.977  0.5386  0.2811 -0.3824
  233SOL    HW2 3852   2.513   0.690   3.001 -2.0569  2.6161 -1.2568
  233SOL     MW 3853   2.465   0.633   2.955 -0.0050 -0.0021  0.0076
  234SOL     OW 3854   2.886   1.323   0.014  0.3064 -0.3863  0.7196
  234SOL    HW1 3855   2.866   1.393  -0.048 -1.1475  2.0873  3.6976
  234SOL    HW2 3856   2.966   1.279  -0.013  0.7551 -0.7605  2.5015
  234SOL     MW 3857   2.894   1.327   0.003 -0.0050 -0.0021  0.0076
  235SOL     OW 3858   4.186   1.547   2.928  0.3934  0.1007 -0.2553
  235SOL    HW1 3859   4.142   1.518   3.008  0.9120 -0.9036 -0.3186
  235SOL    HW2 3860   4.240   1.619   2.960  1.5554 -0.8647  0.0296
  235SOL     MW 3861   4.187   1.552   2.943 -0.0050 -0.0021  0.0076
  236SOL     OW 3862   0.140   2.759   2.974 -0.2336  0.3125  0.1043
  236SOL    HW1 3863   0.218   2.723   3.014 -1.6228 -1.1559  1.6350
  236SOL    HW2 3864   0.155   2.853   2.962 -0.2984  0.5231  1.4694
  236SOL     MW 3865   0.152   2.767   2.978 -0.0050 -0.0021  0.0076
  237SOL     OW 3866   1.513   2.504   0.022  0.3595  0.7223 -0.8639
  237SOL    HW1 3867   1.505   2.432   0.084  0.8587  1.1260 -0.3241
  237SOL    HW2 3868   1.491   2.579   0.077  1.0591 -1.1681  2.2426
  237SOL     MW 3869   1.509   2.504   0.037 -0.0050 -0.0021  0.0076
  238SOL     OW 3870   4.908   0.173   0.071  0.3386 -0.0225 -0.3656
  238SOL    HW1 3871   4.947   0.094   0.034  2.5256  0.8808 -0.1218
  238SOL    HW2 3872   4.970   0.245   0.063 -0.2336  0.3679 -1.4084
  238SOL     MW 3873   4.921   0.172   0.065 -0.0050 -0.0021  0.0076
  239SOL     OW 3874   4.725   1.552   0.200  0.6956  0.3011  0.1758
  239SOL    HW1 3875   4.807   1.600   0.191  0.8331  0.1859  0.7956
  239SOL    HW2 3876   4.669   1.588   0.131  1.7365 -1.0852 -1.4675
  239SOL     MW 3877   4.729   1.563   0.190 -0.0050 -0.0021  0.0076
  240SOL     OW 3878   3.891   2.221   2.808 -0.0641  0.2424  0.0727
  240SOL    HW1 3879   3.862   2.282   2.875  1.4046 -0.5554  1.4827
  240SOL    HW2 3880   3.878   2.267   2.725 -1.4530  2.3698  1.3816
  240SOL     MW 3881   3.885   2.235   2.806 -0.0050 -0.0021  0.0076
  241SOL     OW 3882   3.814   4.337   0.072 -0.1619 -0.0675 -0.4676
  241SOL    HW1 3883   3.861   4.273   0.126  0.4604  1.4307  0.8421
  241SOL    HW2 3884   3.752   4.381   0.130  0.9272 -0.7765  1.3204
  241SOL     MW 3885   3.812   4.334   0.087 -0.0050 -0.0021  0.0076
  242SOL     OW 3886   1.639   3.454   0.346 -0.0127  0.0417 -0.3407
  242SOL    HW1 3887   1.550   3.487   0.355  0.3743  0.6187  2.2901
  242SOL    HW2 3888   1.639   3.406   0.263 -0.7542 -1.1500  0.3312
  242SOL     MW 3889   1.628   3.452   0.336 -0.0050 -0.0021  0.0076
  243SOL     OW 3890   3.990   4.995   2.859  0.6195 -0.8796 -0.2292
  243SOL    HW1 3891   3.972   4.904   2.836 -1.6423 -0.9673  1.5213
  243SOL    HW2 3892   4.059   4.982   2.925 -1.5281 -1.9188  1.9758
  243SOL     MW 3893   3.997   4.982   2.865 -0.0050 -0.0021  0.0076
  244SOL     OW 3894   4.471   4.936   0.012 -0.2172 -0.7713 -0.1899
  244SOL    HW1 3895   4.483   4.846  -0.016  1.2658 -0.5701 -0.2409
  244SOL    HW2 3896   4.482   4.991  -0.066 -1.3869 -0.5673 -0.2372
  244SOL     MW 3897   4.474   4.931  -0.002 -0.0050 -0.0021  0.0076
  245SOL     OW 3898   2.484   3.965   3.013  0.5460  0.1481  1.0109
  245SOL    HW1 3899   2.531   4.037   2.971 -2.6574  1.4064 -0.8620
  245SOL    HW2 3900   2.549   3.898   3.032  2.1317  1.6946  1.3034
  245SOL     MW 3901   2.498   3.966   3.010 -0.0050 -0.0021  0.0076
  246SOL     OW 3902   3.981   1.505   0.102 -0.0096 -0.3004 -0.3034
  246SOL    HW1 3903   3.954   1.596   0.118 -2.2136 -0.7440 -1.2043
  246SOL    HW2 3904   3.894   1.466   0.103 -1.5536  2.7304 -1.6869
  246SOL     MW 3905   3.966   1.512   0.104 -0.0050 -0.0021  0.0076
  247SOL     OW 3906   5.087   4.419   0.370 -0.2371  0.1071 -0.7503
  247SOL    HW1 3907   5.049   4.503   0.343  0.5274  0.3055 -1.2431
  247SOL    HW2 3908   5.073   4.428   0.465  0.3295 -1.5368 -0.4842
  247SOL     MW 3909   5.080   4.432   0.379 -0.0050 -0.0021  0.0076
  248SOL     OW 3910   3.011   3.382   2.733 -0.1872  0.2041 -0.1153
  248SOL    HW1 3911   3.035   3.299   2.772 -0.3908 -0.2554 -0.9403
  248SOL    HW2 3912   2.926   3.398   2.774  0.0760 -2.4349  1.6725
  248SOL     MW 3913   3.003   3.373   2.743 -0.0050 -0.0021  0.0076
  249SOL     OW 3914   3.494   1.933   2.911  0.0435 -0.0775  0.2933
  249SOL    HW1 3915   3.580   1.961   2.879  0.6693  0.5507  2.3614
  249SOL    HW2 3916   3.477   1.854   2.859 -2.0183  0.0112  0.7683
  249SOL     MW 3917   3.503   1.926   2.900 -0.0050 -0.0021  0.0076
  250SOL     OW 3918   0.734   3.415   2.902 -0.0823 -0.1863 -0.2052
  250SOL    HW1 3919   0.675   3.490   2.908  0.5275  0.1831  2.0850
  250SOL    HW2 3920   0.683   3.346   2.943 -0.6084 -0.2950 -1.0173
  250SOL     MW 3921   0.719   3.416   2.908 -0.0050 -0.0021  0.0076
  251SOL     OW 3922   2.340   1.638   0.074  0.1055  0.0966  0.2224
  251SOL    HW1 3923   2.300   1.722   0.052  1.0274 -0.0569 -2.4561
  251SOL    HW2 3924   2.417   1.668   0.122  0.4296 -0.1715 -0.1236
  251SOL     MW 3925   2.345   1.653   0.077 -0.0050 -0.0021  0.0076
  252SOL     OW 3926   3.518   2.709   2.727  0.3384 -0.3062  0.3392
  252SOL    HW1 3927   3.498   2.695   2.635  1.3407 -0.5134  0.1409
  252SOL    HW2 3928   3.469   2.788   2.749 -0.0732 -0.0938 -1.2443
  252SOL     MW 3929   3.509   2.717   2.718 -0.0050 -0.0021  0.0076
  253SOL     OW 3930   2.405   3.417   0.012  0.0423  0.3774  0.2307
  253SOL    HW1 3931   2.461   3.463  -0.050  1.2611  1.0331  1.7372
  253SOL    HW2 3932   2.328   3.475   0.011  0.4226  0.9069  0.8503
  253SOL     MW 3933   2.402   3.431   0.004 -0.0050 -0.0021  0.0076
  254SOL     OW 3934   2.569   2.349   2.874  0.2075  0.1572  0.3947
  254SOL    HW1 3935   2.657   2.382   2.896  0.1498  0.0458  0.8122
  254SOL    HW2 3936   2.517   2.429   2.868 -1.0712 -0.6563  0.2861
  254SOL     MW 3937   2.574   2.364   2.876 -0.0050 -0.0021  0.0076
  255SOL     OW 3938   1.223   3.199   2.930  0.1035  0.0249  0.0620
  255SOL    HW1 3939   1.278   3.242   2.995 -0.9492 -0.9686  1.6867
  255SOL    HW2 3940   1.139   3.183   2.973 -0.2798  1.5636 -0.0373
  255SOL     MW 3941   1.219   3.203   2.944 -0.0050 -0.0021  0.0076
  256SOL     OW 3942   2.255   4.043   0.092 -0.0352 -0.4253 -0.0058
  256SOL    HW1 3943   2.293   4.116   0.140  1.4151 -0.3484 -1.1895
  256SOL    HW2 3944   2.324   4.018   0.030 -2.3678 -0.7103 -2.6795
  256SOL     MW 3945   2.269   4.049   0.090 -0.0050 -0.0021  0.0076
  257SOL     OW 3946   3.730   1.385   0.074  0.1040 -0.0040 -0.4325
  257SOL    HW1 3947   3.654   1.375   0.132  0.6261  1.3316  0.5068
  257SOL    HW2 3948   3.700   1.454   0.016 -4.7132 -0.6203  0.8856
  257SOL     MW 3949   3.716   1.393   0.074 -0.0050 -0.0021  0.0076
  258SOL     OW 3950   4.096   1.505   2.666 -0.0035 -0.0650 -0.5089
  258SOL    HW1 3951   4.121   1.596   2.649 -0.8369  0.1615 -0.5751
  258SOL    HW2 3952   4.118   1.497   2.759 -2.2211  0.1015  0.0770
  258SOL     MW 3953   4.102   1.516   2.676 -0.0050 -0.0021  0.0076
  259SOL     OW 3954   3.229   4.746   2.816 -0.2546  0.0254 -0.2162
  259SOL    HW1 3955   3.315   4.786   2.824 -0.7987  1.1832  0.0965
  259SOL    HW2 3956   3.203   4.774   2.729 -0.2292  0.1452 -0.1853
  259SOL     MW 3957   3.237   4.755   2.806 -0.0050 -0.0021  0.0076
  260SOL     OW 3958   4.962   1.694   0.152  0.3140 -0.5544  0.0852
  260SOL    HW1 3959   5.041   1.641   0.144  0.8224 -0.0080  1.2391
  260SOL    HW2 3960   4.993   1.758   0.216  0.8694  0.7149 -1.3880
  260SOL     MW 3961   4.976   1.696   0.160 -0.0050 -0.0021  0.0076
  261SOL     OW 3962   5.054   3.745   0.046 -0.2578 -0.0240 -0.2620
  261SOL    HW1 3963   5.010   3.815  -0.003  2.0661  0.6091 -1.6603
  261SOL    HW2 3964   5.007   3.726   0.127 -1.4792  0.2973 -0.8799
  261SOL     MW 3965   5.042   3.752   0.050 -0.0050 -0.0021  0.0076
  262SOL     OW 3966   1.784   2.037   0.137  0.4969 -0.3012  0.3784
  262SOL    HW1 3967   1.733   1.960   0.163 -1.2275  0.5015 -0.4657
  262SOL    HW2 3968   1.764   2.050   0.045  1.7029  1.8531  0.3757
  262SOL     MW 3969   1.775   2.028   0.129 -0.0050 -0.0021  0.0076
  263SOL     OW 3970   1.854   2.611   0.301 -0.5168 -0.3428  0.5244
  263SOL    HW1 3971   1.761   2.614   0.324 -1.3445  2.2879 -2.3405
  263SOL    HW2 3972   1.894   2.549   0.361  0.4559 -0.5178 -0.2821
  263SOL     MW 3973   1.847   2.603   0.312 -0.0050 -0.0021  0.0076
  264SOL     OW 3974   1.561   3.075   0.016  0.0719 -0.0933  0.2156
  264SOL    HW1 3975   1.490   3.051   0.075 -1.0164  2.0191 -0.1356
  264SOL    HW2 3976   1.532   3.039  -0.067  0.0808 -2.2086  1.0723
  264SOL     MW 3977   1.548   3.067   0.013 -0.0050 -0.0021  0.0076
  265SOL     OW 3978   4.825   1.308   0.147  0.3130  0.4452 -0.5520
  265SOL    HW1 3979   4.867   1.319   0.062  1.0963  0.0857 -0.2160
  265SOL    HW2 3980   4.778   1.388   0.170  0.6193  0.2864  0.7308
  265SOL     MW 3981   4.824   1.320   0.139 -0.0050 -0.0021  0.0076
  266SOL     OW 3982   1.171   3.441   0.234 -0.1771 -0.2734 -0.4304
  266SOL    HW1 3983   1.228   3.416   0.160  1.2730  0.0949  0.5118
  266SOL    HW2 3984   1.229   3.498   0.285 -0.0912 -0.2596 -0.5432
  266SOL     MW 3985   1.186   3.445   0.231 -0.0050 -0.0021  0.0076
  267SOL     OW 3986   1.010   1.073   2.929 -0.1205 -0.4572  0.3935
  267SOL    HW1 3987   0.947   1.128   2.976 -1.6077 -0.7157 -1.1605
  267SOL    HW2 3988   0.954   1.043   2.857 -0.6468 -0.2247  0.6975
  267SOL     MW 3989   0.994   1.076   2.926 -0.0050 -0.0021  0.0076
  268SOL     OW 3990   2.378   1.640   2.824  0.4536 -0.8847  0.2195
  268SOL    HW1 3991   2.283   1.642   2.809  0.4544 -0.4686  0.2626
  268SOL    HW2 3992   2.379   1.648   2.919  0.1509  0.4961  0.1321
  268SOL     MW 3993   2.365   1.641   2.834 -0.0050 -0.0021  0.0076
  269SOL     OW 3994   1.902   3.830   0.162  0.1229 -0.0950  0.1645
  269SOL    HW1 3995   1.833   3.805   0.224 -0.3970 -0.8638 -0.6965
  269SOL    HW2 3996   1.881   3.922   0.147 -1.0459 -0.6219 -1.7642
  269SOL     MW 3997   1.890   3.839   0.168 -0.0050 -0.0021  0.0076
  270SOL     OW 3998   2.759   4.786   2.697 -0.3710 -0.1959  0.1053
  270SOL    HW1 3999   2.811   4.735   2.760 -0.4541 -0.1607  0.2034
  270SOL    HW2 4000   2.790   4.875   2.710  0.3046 -0.6387  1.7538
  270SOL     MW 4001   2.770   4.791   2.707 -0.0050 -0.0021  0.0076
  271SOL     OW 4002   0.035   3.162   0.073  0.0274 -0.7678 -0.0558
  271SOL    HW1 4003  -0.007   3.238   0.033 -0.9953 -0.0129  2.2624
  271SOL    HW2 4004  -0.023   3.150   0.148  0.1546  0.8515  0.3419
  271SOL     MW 4005   0.022   3.170   0.078 -0.0050 -0.0021  0.0076
  272SOL     OW 4006   2.577   1.987   0.057 -0.7008 -0.1381 -0.2295
  272SOL    HW1 4007   2.543   1.969  -0.030  0.6592 -2.6831 -0.3316
  272SOL    HW2 4008   2.657   2.037   0.038 -1.7652  1.7232 -0.0420
  272SOL     MW 4009   2.583   1.991   0.043 -0.0050 -0.0021  0.0076
  273SOL     OW 4010   2.218   2.512   2.980  0.1917 -0.2770  0.2430
  273SOL    HW1 4011   2.180   2.476   3.060  1.3661  0.1469  1.0203
  273SOL    HW2 4012   2.254   2.434   2.938  0.6831  0.0391  0.0665
  273SOL     MW 4013   2.218   2.497   2.985 -0.0050 -0.0021  0.0076
  274SOL     OW 4014   4.193   4.914   0.017 -0.0432 -0.3691 -0.1722
  274SOL    HW1 4015   4.150   4.983   0.068  0.8242 -1.0867  1.6130
  274SOL    HW2 4016   4.286   4.933   0.029  0.5538 -2.1941 -1.5213
  274SOL     MW 4017   4.199   4.926   0.025 -0.0050 -0.0021  0.0076
  275SOL     OW 4018   2.410   4.273   0.199 -0.0703 -0.5130  0.8616
  275SOL    HW1 4019   2.352   4.349   0.202 -0.7133 -1.0178  2.2636
  275SOL    HW2 4020   2.481   4.301   0.142 -0.0718  1.0483  1.5738
  275SOL     MW 4021   2.412   4.287   0.192 -0.0050 -0.0021  0.0076
  276SOL     OW 4022   1.930   2.415   0.460  0.0525  0.2579  0.1327
  276SOL    HW1 4023   1.879   2.347   0.416 -0.2270  0.4948  0.0847
  276SOL    HW2 4024   2.019   2.381   0.454 -1.4034 -3.8297 -1.5764
  276SOL     MW 4025   1.935   2.402   0.453 -0.0050 -0.0021  0.0076
  277SOL     OW 4026   0.264   0.798   0.264  0.3261  0.1057  0.6417
  277SOL    HW1 4027   0.206   0.750   0.206  0.7779 -0.1522  0.3981
  277SOL    HW2 4028   0.352   0.767   0.243  0.1431 -0.1867  0.2903
  277SOL     MW 4029   0.268   0.788   0.254 -0.0050 -0.0021  0.0076
  278SOL     OW 4030   0.968   3.494   2.996  0.0691 -0.3638 -0.0291
  278SOL    HW1 4031   0.878   3.471   2.971  0.7256 -2.3925 -0.7263
  278SOL    HW2 4032   1.017   3.446   2.930 -0.6894 -2.4479  0.8438
  278SOL     MW 4033   0.962   3.485   2.984 -0.0050 -0.0021  0.0076
  279SOL     OW 4034   1.031   0.507   0.332 -0.3959  0.9091 -0.4994
  279SOL    HW1 4035   1.093   0.533   0.400 -1.6714 -0.0676  1.1263
  279SOL    HW2 4036   0.969   0.456   0.385  0.9082 -0.6060 -0.3446
  279SOL     MW 4037   1.031   0.504   0.348 -0.0050 -0.0021  0.0076
  280SOL     OW 4038   2.409   0.886   2.807 -0.4430 -0.1114 -0.4274
  280SOL    HW1 4039   2.437   0.796   2.793  1.1055  0.0065  1.5445
  280SOL    HW2 4040   2.395   0.925   2.721 -0.4193  1.2939  0.1772
  280SOL     MW 4041   2.411   0.879   2.794 -0.0050 -0.0021  0.0076
  281SOL     OW 4042   1.600   2.549   0.397  0.2385 -0.2710 -0.4044
  281SOL    HW1 4043   1.564   2.471   0.356  1.2100 -0.1619 -1.5362
  281SOL    HW2 4044   1.619   2.512   0.483 -0.3914 -0.3142 -0.2755
  281SOL     MW 4045   1.598   2.534   0.403 -0.0050 -0.0021  0.0076
  282SOL     OW 4046   3.295   2.138   3.001  0.1322 -0.0598 -0.1007
  282SOL    HW1 4047   3.234   2.103   3.066  2.8076 -0.2489  2.5684
  282SOL    HW2 4048   3.351   2.065   2.974  1.7473  1.5808 -1.3936
  282SOL     MW 4049   3.295   2.124   3.006 -0.0050 -0.0021  0.0076
  283SOL     OW 4050   1.578   4.072   0.138 -0.1092  0.1872  0.9341
  283SOL    HW1 4051   1.532   4.151   0.164 -1.3777 -0.1558 -0.1192
  283SOL    HW2 4052   1.671   4.084   0.157  1.1509 -3.1667 -1.7992
  283SOL     MW 4053   1.584   4.084   0.144 -0.0050 -0.0021  0.0076
  284SOL     OW 4054   1.419   1.107   2.893  0.0624 -0.3254 -0.4395
  284SOL    HW1 4055   1.359   1.035   2.912 -2.0348  1.7197  1.2177
  284SOL    HW2 4056   1.356   1.172   2.922  0.8720 -1.0677  3.5425
  284SOL     MW 4057   1.403   1.106   2.899 -0.0050 -0.0021  0.0076
  285SOL     OW 4058   3.860   4.920   0.134  0.3956 -0.1277 -0.2149
  285SOL    HW1 4059   3.787   4.944   0.076  0.5877  0.4013 -0.2493
  285SOL    HW2 4060   3.818   4.884   0.212  0.5897  1.4555  0.6631
  285SOL     MW 4061   3.845   4.919   0.137 -0.0050 -0.0021  0.0076
  286SOL     OW 4062   3.697   4.251   2.600 -0.2710 -0.2434 -0.5201
  286SOL    HW1 4063   3.713   4.171   2.651 -0.4312  0.2627  0.3264
  286SOL    HW2 4064   3.614   4.233   2.556 -2.2506  1.2770  2.2949
  286SOL     MW 4065   3.689   4.238   2.601 -0.0050 -0.0021  0.0076
  287SOL     OW 4066   0.425   4.779   2.969  0.0201  0.1499 -0.1250
  287SOL    HW1 4067   0.432   4.703   2.911 -0.0181 -0.7971  1.0809
  287SOL    HW2 4068   0.495   4.764   3.032 -0.5403 -0.7975  0.2944
  287SOL     MW 4069   0.435   4.767   2.970 -0.0050 -0.0021  0.0076
  288SOL     OW 4070   2.906   4.633   2.897  0.3136  0.1917  0.2572
  288SOL    HW1 4071   2.948   4.706   2.943  0.1554  0.4201  0.0464
  288SOL    HW2 4072   2.974   4.566   2.889  0.5748  0.5247 -0.4542
  288SOL     MW 4073   2.921   4.634   2.902 -0.0050 -0.0021  0.0076
  289SOL     OW 4074   1.715   3.759   2.996 -0.0275  0.3903 -0.0744
  289SOL    HW1 4075   1.714   3.837   2.940  1.3625  0.4439 -0.0682
  289SOL    HW2 4076   1.797   3.770   3.045  1.0987  1.0042 -2.0218
  289SOL     MW 4077   1.726   3.771   2.995 -0.0050 -0.0021  0.0076
  290SOL     OW 4078   3.867   1.892   2.573  1.0096  0.2250 -0.4082
  290SOL    HW1 4079   3.845   1.897   2.666  1.6104 -0.2345 -0.2375
  290SOL    HW2 4080   3.828   1.972   2.539  0.4802  0.4357  0.6436
  290SOL     MW 4081   3.859   1.903   2.581 -0.0050 -0.0021  0.0076
  291SOL     OW 4082   2.669   3.082   2.860 -0.3124 -0.2676 -0.2249
  291SOL    HW1 4083   2.680   3.170   2.824 -0.2910 -0.5851 -1.0154
  291SOL    HW2 4084   2.587   3.090   2.907 -1.0945  0.4721 -1.6467
  291SOL     MW 4085   2.660   3.094   2.861 -0.0050 -0.0021  0.0076
  292SOL     OW 4086   4.080   4.430   2.735 -0.1611 -0.0311  0.5392
  292SOL    HW1 4087   4.115   4.353   2.690  2.1741  1.2076  0.0966
  292SOL    HW2 4088   3.995   4.449   2.696 -0.4934  1.9110  2.0863
  292SOL     MW 4089   4.074   4.422   2.724 -0.0050 -0.0021  0.0076
  293SOL     OW 4090   0.346   4.134   3.026  0.1379  0.1828 -0.3763
  293SOL    HW1 4091   0.319   4.200   3.090  0.5317 -0.0506  0.0383
  293SOL    HW2 4092   0.329   4.051   3.072  1.9723  0.1829  0.3714
  293SOL     MW 4093   0.340   4.132   3.041 -0.0050 -0.0021  0.0076
  294SOL     OW 4094   0.749   0.907   0.096 -0.8881  0.1378  0.1891
  294SOL    HW1 4095   0.827   0.876   0.142 -0.2627 -2.6749 -2.4503
  294SOL    HW2 4096   0.765   1.000   0.080 -1.9769  0.0679 -1.5108
  294SOL     MW 4097   0.761   0.915   0.100 -0.0050 -0.0021  0.0076
  295SOL     OW 4098   1.201   1.375   0.527  0.1370 -0.5789 -0.2106
  295SOL    HW1 4099   1.272   1.311   0.519 -0.1581 -0.7933 -1.2136
  295SOL    HW2 4100   1.148   1.335   0.596 -2.5723  1.1543 -1.1517
  295SOL     MW 4101   1.204   1.361   0.535 -0.0050 -0.0021  0.0076
  296SOL     OW 4102   3.150   4.466   0.164  0.6908 -0.1592 -0.3576
  296SOL    HW1 4103   3.160   4.518   0.243 -1.0436  1.2556 -1.0145
  296SOL    HW2 4104   3.057   4.469   0.143  0.9571  0.5137 -1.5423
  296SOL     MW 4105   3.139   4.473   0.172 -0.0050 -0.0021  0.0076
  297SOL     OW 4106   0.494   1.007   0.401 -0.2610 -0.1553 -0.1397
  297SOL    HW1 4107   0.399   1.010   0.390 -0.0906  1.6059 -1.5750
  297SOL    HW2 4108   0.514   1.052   0.482 -1.8759 -0.9239  0.7470
  297SOL     MW 4109   0.484   1.013   0.410 -0.0050 -0.0021  0.0076
  298SOL     OW 4110   2.744   3.377   2.826 -0.1531 -0.3599 -0.3111
  298SOL    HW1 4111   2.769   3.390   2.918 -0.9368  0.8460 -0.2602
  298SOL    HW2 4112   2.681   3.447   2.811  0.0133 -0.2973 -0.7236
  298SOL     MW 4113   2.739   3.388   2.836 -0.0050 -0.0021  0.0076
  299SOL     OW 4114   5.109   2.421   2.947 -0.5621 -0.0354 -0.6128
  299SOL    HW1 4115   5.110   2.510   2.914 -0.0604  1.2674  2.5131
  299SOL    HW2 4116   5.019   2.390   2.938 -0.6117 -0.1058  0.0291
  299SOL     MW 4117   5.097   2.428   2.942 -0.0050 -0.0021  0.0076
  300SOL     OW 4118   2.466   4.207   2.729  0.1754 -0.0830  0.0088
  300SOL    HW1 4119   2.423   4.268   2.669  0.3304 -0.8200 -0.8779
  300SOL    HW2 4120   2.397   4.140   2.730  0.4837 -0.4611 -1.2153
  300SOL     MW 4121   2.451   4.206   2.721 -0.0050 -0.0021  0.0076
  301SOL     OW 4122   0.568   3.645   2.948 -0.0119 -0.1240 -0.0351
  301SOL    HW1 4123   0.591   3.736   2.969 -1.7403  0.4360 -0.3677
  301SOL    HW2 4124   0.511   3.656   2.872  0.7422  0.2670 -0.5648
  301SOL     MW 4125   0.564   3.659   2.941 -0.0050 -0.0021  0.0076
  302SOL     OW 4126   3.748   5.029   2.735  0.0904  0.4774 -0.3216
  302SOL    HW1 4127   3.741   4.945   2.690  0.0061  0.3840 -0.1328
  302SOL    HW2 4128   3.833   5.032   2.778  0.2262  1.2101 -0.6234
  302SOL     MW 4129   3.758   5.018   2.735 -0.0050 -0.0021  0.0076
  303SOL     OW 4130   0.835   1.068   0.392  0.9601 -0.5327 -0.2998
  303SOL    HW1 4131   0.840   0.993   0.452  0.0840  0.9943  1.8074
  303SOL    HW2 4132   0.745   1.064   0.361  0.1965  1.3326  1.3901
  303SOL     MW 4133   0.824   1.058   0.396 -0.0050 -0.0021  0.0076
  304SOL     OW 4134   1.684   2.821   0.063 -0.1103  0.4611 -0.3206
  304SOL    HW1 4135   1.647   2.906   0.040 -1.2139  0.0762 -0.0418
  304SOL    HW2 4136   1.772   2.837   0.096 -0.2090 -0.6692  0.5594
  304SOL     MW 4137   1.690   2.834   0.064 -0.0050 -0.0021  0.0076
  305SOL     OW 4138   2.834   3.362   0.070 -0.5648  0.2218  0.2377
  305SOL    HW1 4139   2.769   3.373   0.139 -1.1158  1.0931 -0.4028
  305SOL    HW2 4140   2.894   3.429   0.102 -0.4785  0.1983  0.1272
  305SOL     MW 4141   2.833   3.372   0.083 -0.0050 -0.0021  0.0076
  306SOL     OW 4142   3.926   2.402   2.594 -0.1395  0.2216 -0.1823
  306SOL    HW1 4143   4.013   2.430   2.623  0.4958 -1.7376 -0.0771
  306SOL    HW2 4144   3.905   2.458   2.520  0.6888 -0.9963 -1.3761
  306SOL     MW 4145   3.935   2.413   2.588 -0.0050 -0.0021  0.0076
  307SOL     OW 4146   4.988   5.007   0.275 -0.2344 -1.0079 -0.3150
  307SOL    HW1 4147   4.958   5.093   0.307 -1.6826 -1.2967 -0.7918
  307SOL    HW2 4148   5.082   5.021   0.280 -0.5059  1.0158  0.1816
  307SOL     MW 4149   4.996   5.020   0.280 -0.0050 -0.0021  0.0076
  308SOL     OW 4150   2.940   4.691   2.493  0.2954 -0.1544  0.4319
  308SOL    HW1 4151   3.022   4.727   2.527  0.4869  0.2147 -0.4110
  308SOL    HW2 4152   2.877   4.714   2.561  1.0131  0.1998  0.9879
  308SOL     MW 4153   2.942   4.699   2.507 -0.0050 -0.0021  0.0076
  309SOL     OW 4154   3.606   4.645   2.406  0.4832 -0.3343  0.6125
  309SOL    HW1 4155   3.661   4.607   2.338 -1.1949 -2.3162  0.2516
  309SOL    HW2 4156   3.664   4.666   2.479  0.4501  1.3309  0.1892
  309SOL     MW 4157   3.621   4.643   2.407 -0.0050 -0.0021  0.0076
  310SOL     OW 4158   3.107   1.221   2.921  0.4279 -0.0069 -0.2599
  310SOL    HW1 4159   3.046   1.164   2.875  0.9076 -1.8003  1.2429
  310SOL    HW2 4160   3.183   1.163   2.926  0.8948  0.5756 -0.4020
  310SOL     MW 4161   3.109   1.206   2.915 -0.0050 -0.0021  0.0076
  311SOL     OW 4162   2.490   1.929   2.824  0.2146  0.5220  0.1358
  311SOL    HW1 4163   2.453   1.843   2.804 -0.3680  0.5354  1.0865
  311SOL    HW2 4164   2.582   1.933   2.800  0.5802 -0.2632  1.3165
  311SOL     MW 4165   2.497   1.918   2.818 -0.0050 -0.0021  0.0076
  312SOL     OW 4166   2.679   0.185   2.769  0.4437  0.1547 -0.0134
  312SOL    HW1 4167   2.635   0.270   2.770  0.8237  0.3794  2.1739
  312SOL    HW2 4168   2.755   0.202   2.713  0.6949 -0.1606  0.2299
  312SOL     MW 4169   2.683   0.199   2.762 -0.0050 -0.0021  0.0076
  313SOL     OW 4170   4.929   3.944   2.953  0.1735 -0.0605 -0.0401
  313SOL    HW1 4171   4.987   3.968   2.881  0.8967 -0.1648  0.4992
  313SOL    HW2 4172   4.842   3.975   2.926 -0.3124 -0.7017  0.7167
  313SOL     MW 4173   4.925   3.951   2.940 -0.0050 -0.0021  0.0076
  314SOL     OW 4174   0.378   2.886   0.112 -0.2970 -0.1796  0.1745
  314SOL    HW1 4175   0.333   2.932   0.040 -0.4873 -0.7857 -0.1020
  314SOL    HW2 4176   0.332   2.910   0.192 -0.1139 -2.3982  1.0063
  314SOL     MW 4177   0.366   2.895   0.113 -0.0050 -0.0021  0.0076
  315SOL     OW 4178   3.159   4.246   2.829  0.6849  0.2387  0.5121
  315SOL    HW1 4179   3.167   4.339   2.851 -1.4914  0.2132  1.6152
  315SOL    HW2 4180   3.165   4.237   2.733  0.6845 -0.7047  0.5866
  315SOL     MW 4181   3.161   4.257   2.819 -0.0050 -0.0021  0.0076
  316SOL     OW 4182   3.135   4.507   2.925  0.1908 -0.5868  0.0356
  316SOL    HW1 4183   3.168   4.502   3.015 -0.2622 -1.5466  0.1630
  316SOL    HW2 4184   3.168   4.590   2.892  0.7483 -0.1972  1.4877
  316SOL     MW 4185   3.143   4.517   2.933 -0.0050 -0.0021  0.0076
  317SOL     OW 4186   3.027   4.865   0.013 -0.1591 -0.2952  0.0199
  317SOL    HW1 4187   3.050   4.924  -0.058 -1.0030 -0.6525 -0.5653
  317SOL    HW2 4188   2.979   4.922   0.074  0.0955  0.9364 -0.9041
  317SOL     MW 4189   3.024   4.881   0.012 -0.0050 -0.0021  0.0076
  318SOL     OW 4190   1.802   2.663   2.914 -0.2402 -0.0270  0.1585
  318SOL    HW1 4191   1.738   2.636   2.848 -0.6918  0.9256  0.1902
  318SOL    HW2 4192   1.751   2.706   2.982 -1.4902 -0.1955 -0.6356
  318SOL     MW 4193   1.787   2.665   2.914 -0.0050 -0.0021  0.0076
  319SOL     OW 4194   3.297   0.254   2.561 -0.0529 -0.5112  0.3156
  319SOL    HW1 4195   3.388   0.283   2.551 -0.3136 -0.1070 -1.0708
  319SOL    HW2 4196   3.247   0.335   2.552 -0.2966 -0.5886  0.9468
  319SOL     MW 4197   3.303   0.268   2.558 -0.0050 -0.0021  0.0076
  320SOL     OW 4198   3.889   1.149   0.079 -0.6711 -0.0337  0.1584
  320SOL    HW1 4199   3.834   1.227   0.070 -0.9960 -0.2281  0.4417
  320SOL    HW2 4200   3.974   1.185   0.106 -0.8325 -0.8830  1.9344
  320SOL     MW 4201   3.893   1.164   0.082 -0.0050 -0.0021  0.0076
  321SOL     OW 4202   3.643   5.005   2.995 -0.2991 -0.1783  0.2397
  321SOL    HW1 4203   3.668   5.026   2.905  2.1481  1.3348  1.1590
  321SOL    HW2 4204   3.583   5.078   3.012  0.6791  0.4602  1.1347
  321SOL     MW 4205   3.638   5.018   2.986 -0.0050 -0.0021  0.0076
  322SOL     OW 4206   4.236   4.646   2.666  0.9828 -0.2262 -0.1925
  322SOL    HW1 4207   4.244   4.673   2.758 -0.7587  0.1861 -0.1099
  322SOL    HW2 4208   4.185   4.565   2.672 -0.7767  0.7639 -0.8761
  322SOL     MW 4209   4.230   4.639   2.679 -0.0050 -0.0021  0.0076
  323SOL     OW 4210   4.616   5.049   0.231  0.2310 -0.5932  0.0332
  323SOL    HW1 4211   4.654   4.973   0.274  1.3588 -0.6015 -0.9264
  323SOL    HW2 4212   4.572   5.005   0.158  1.5281 -0.4127 -0.9010
  323SOL     MW 4213   4.615   5.033   0.227 -0.0050 -0.0021  0.0076
  324SOL     OW 4214   0.229   3.015   2.959 -0.5677  0.4298 -0.3920
  324SOL    HW1 4215   0.178   3.082   3.005 -1.9051  0.6285 -2.0531
  324SOL    HW2 4216   0.261   3.056   2.879  2.4283 -2.3137 -0.7825
  324SOL     MW 4217   0.226   3.029   2.955 -0.0050 -0.0021  0.0076
  325SOL     OW 4218   1.337   2.970   0.150 -1.0860  0.4560 -0.3077
  325SOL    HW1 4219   1.297   2.948   0.065 -0.5124  0.2597 -0.5292
  325SOL    HW2 4220   1.372   2.890   0.189 -0.7540  0.3065 -0.9057
  325SOL     MW 4221   1.336   2.956   0.144 -0.0050 -0.0021  0.0076
  326SOL     OW 4222   3.831   4.488   2.623  0.5144 -0.5511  0.3186
  326SOL    HW1 4223   3.778   4.412   2.597  0.6587 -0.9923  1.2835
  326SOL    HW2 4224   3.868   4.516   2.540 -1.7232  0.5574 -0.3993
  326SOL     MW 4225   3.829   4.481   2.609 -0.0050 -0.0021  0.0076
  327SOL     OW 4226   4.382   0.806   0.460  0.1860  0.9867 -0.0104
  327SOL    HW1 4227   4.326   0.746   0.509 -0.7060  2.6195  1.1022
  327SOL    HW2 4228   4.463   0.758   0.449 -0.1838  0.3148  0.1669
  327SOL     MW 4229   4.385   0.792   0.465 -0.0050 -0.0021  0.0076
  328SOL     OW 4230   1.484   2.308   0.215  0.3356 -0.2843  0.3486
  328SOL    HW1 4231   1.576   2.282   0.229  0.3459 -0.2274  0.3889
  328SOL    HW2 4232   1.434   2.235   0.250  0.0520  0.4581  1.5252
  328SOL     MW 4233   1.490   2.295   0.222 -0.0050 -0.0021  0.0076
  329SOL     OW 4234   4.799   0.873   0.089  0.2654 -0.0381  0.0308
  329SOL    HW1 4235   4.757   0.806   0.035 -1.4712  0.0929  1.1451
  329SOL    HW2 4236   4.771   0.957   0.052 -0.8680 -1.2128 -1.9431
  329SOL     MW 4237   4.790   0.875   0.077 -0.0050 -0.0021  0.0076
  330SOL     OW 4238   3.756   1.966   2.818 -0.1885 -0.3217  0.6525
  330SOL    HW1 4239   3.794   2.050   2.793  0.2792 -0.4679  0.8545
  330SOL    HW2 4240   3.828   1.930   2.870  0.4369 -1.6075 -1.0014
  330SOL     MW 4241   3.771   1.972   2.821 -0.0050 -0.0021  0.0076
  331SOL     OW 4242   1.354   3.369   0.041  0.4790  0.5482 -0.0539
  331SOL    HW1 4243   1.449   3.368   0.055  0.5253 -0.5205 -0.2956
  331SOL    HW2 4244   1.346   3.450  -0.008  2.6106  0.2265 -1.0569
  331SOL     MW 4245   1.366   3.379   0.036 -0.0050 -0.0021  0.0076
  332SOL     OW 4246   2.819   2.134   3.027 -0.0070 -0.1599 -0.2156
  332SOL    HW1 4247   2.831   2.228   3.037 -1.3168  0.0661 -0.6717
  332SOL    HW2 4248   2.890   2.102   3.083  0.8262 -1.8880 -2.1044
  332SOL     MW 4249   2.830   2.142   3.036 -0.0050 -0.0021  0.0076
  333SOL     OW 4250   4.934   2.256   0.228 -0.2815 -0.2749  0.7108
  333SOL    HW1 4251   5.008   2.317   0.225 -1.8793  1.7427 -1.0526
  333SOL    HW2 4252   4.862   2.305   0.188  0.0979 -0.5193 -0.2972
  333SOL     MW 4253   4.934   2.271   0.222 -0.0050 -0.0021  0.0076
  334SOL     OW 4254   3.082   4.042   0.367 -0.0447  0.4780 -0.2633
  334SOL    HW1 4255   3.098   4.055   0.460 -0.3007  1.4763 -0.3436
  334SOL    HW2 4256   3.128   4.118   0.331 -0.3920  0.8956  0.1472
  334SOL     MW 4257   3.090   4.054   0.375 -0.0050 -0.0021  0.0076
  335SOL     OW 4258   2.852   0.071   2.948 -0.4202 -0.1190  0.0631
  335SOL    HW1 4259   2.859  -0.001   2.884  2.0211  1.8100 -2.0737
  335SOL    HW2 4260   2.781   0.117   2.903 -0.7144 -0.2084  0.4365
  335SOL     MW 4261   2.844   0.067   2.933 -0.0050 -0.0021  0.0076
  336SOL     OW 4262   4.430   4.580   2.505  0.0590  0.3419 -0.0080
  336SOL    HW1 4263   4.448   4.660   2.457 -3.6017  0.0794 -2.1339
  336SOL    HW2 4264   4.353   4.610   2.553 -0.6790  0.9999 -1.5537
  336SOL     MW 4265   4.422   4.594   2.505 -0.0050 -0.0021  0.0076
  337SOL     OW 4266   1.411   0.681   0.296 -0.4622 -0.1478  0.0153
  337SOL    HW1 4267   1.403   0.620   0.223  1.7961 -1.0158  0.4101
  337SOL    HW2 4268   1.360   0.638   0.364  0.0206  0.9007  1.0800
  337SOL     MW 4269   1.404   0.668   0.296 -0.0050 -0.0021  0.0076
  338SOL     OW 4270   2.034   2.596   2.791  0.2708 -0.1572 -0.0537
  338SOL    HW1 4271   2.072   2.542   2.860 -2.1887 -0.7791  0.9241
  338SOL    HW2 4272   1.960   2.633   2.839  0.7857  0.2176  0.4539
  338SOL     MW 4273   2.029   2.593   2.807 -0.0050 -0.0021  0.0076
  339SOL     OW 4274   0.633   4.168   2.995 -0.4634  0.1275  0.1746
  339SOL    HW1 4275   0.537   4.175   2.994 -0.4904  0.2047 -2.1624
  339SOL    HW2 4276   0.656   4.127   2.912 -0.6537 -0.5058  0.4215
  339SOL     MW 4277   0.623   4.163   2.984 -0.0050 -0.0021  0.0076
  340SOL     OW 4278   2.823   2.440   2.955 -0.0021 -0.4736 -0.0060
  340SOL    HW1 4279   2.910   2.415   2.924  0.7765  1.2291  0.6414
  340SOL    HW2 4280   2.833   2.534   2.970 -0.3785 -0.4931  0.4019
  340SOL     MW 4281   2.836   2.449   2.953 -0.0050 -0.0021  0.0076
  341SOL     OW 4282   1.618   3.341   0.087 -0.0231 -0.5018  0.5458
  341SOL    HW1 4283   1.608   3.248   0.068 -2.1385 -0.5304  1.5699
  341SOL    HW2 4284   1.647   3.389   0.009 -1.7108 -1.1465 -0.5134
  341SOL     MW 4285   1.621   3.335   0.074 -0.0050 -0.0021  0.0076
  342SOL     OW 4286   2.238   1.400   3.004  0.9481 -0.1234  0.2151
  342SOL    HW1 4287   2.275   1.342   3.071  2.0531 -0.8296 -0.9485
  342SOL    HW2 4288   2.274   1.486   3.028  2.5782 -0.5714 -0.4887
  342SOL     MW 4289   2.248   1.404   3.016 -0.0050 -0.0021  0.0076
  343SOL     OW 4290   2.309   2.269   2.873 -0.5815 -0.3340  0.1997
  343SOL    HW1 4291   2.318   2.294   2.781 -0.1411 -2.1778 -0.2802
  343SOL    HW2 4292   2.400   2.265   2.902 -0.6124 -0.7379  0.2478
  343SOL     MW 4293   2.322   2.272   2.864 -0.0050 -0.0021  0.0076
  344SOL     OW 4294   2.684   4.111   2.880 -0.1044  0.3845 -0.2714
  344SOL    HW1 4295   2.622   4.155   2.822  0.0548  1.0803  0.0751
  344SOL    HW2 4296   2.732   4.048   2.827  3.2268  1.3171  1.3279
  344SOL     MW 4297   2.682   4.108   2.866 -0.0050 -0.0021  0.0076
  345SOL     OW 4298   2.869   3.112   0.017  0.1382 -0.4314  0.2986
  345SOL    HW1 4299   2.858   3.204   0.043 -0.5344 -0.5143  0.3279
  345SOL    HW2 4300   2.790   3.098  -0.035  0.5474  2.9848 -1.5177
  345SOL     MW 4301   2.857   3.123   0.013 -0.0050 -0.0021  0.0076
  346SOL     OW 4302   3.230   0.064   0.040 -0.2210 -0.2692 -0.0518
  346SOL    HW1 4303   3.253   0.040   0.129 -1.5612 -0.3277  0.3009
  346SOL    HW2 4304   3.159   0.127   0.054 -1.0926 -1.3279  0.4181
  346SOL     MW 4305   3.224   0.069   0.053 -0.0050 -0.0021  0.0076
  347SOL     OW 4306   0.539   0.797   0.235 -0.5486 -0.2129  0.0086
  347SOL    HW1 4307   0.538   0.868   0.299  0.5906 -0.1638  0.0017
  347SOL    HW2 4308   0.600   0.829   0.168 -0.9027 -1.2514 -0.8288
  347SOL     MW 4309   0.547   0.811   0.235 -0.0050 -0.0021  0.0076
  348SOL     OW 4310   3.006   5.067   2.500  0.0069  0.0038  0.2893
  348SOL    HW1 4311   2.928   5.034   2.455  0.7984  2.2253 -3.0323
  348SOL    HW2 4312   3.017   5.154   2.463  0.0431  0.1457  0.6307
  348SOL     MW 4313   2.997   5.074   2.489 -0.0050 -0.0021  0.0076
  349SOL     OW 4314   4.288   1.943   2.814 -0.1083 -0.1254  0.1972
  349SOL    HW1 4315   4.303   1.911   2.903 -0.4711 -0.2676  0.2088
  349SOL    HW2 4316   4.328   1.876   2.760 -0.8297 -1.0040  0.7181
  349SOL     MW 4317   4.295   1.930   2.819 -0.0050 -0.0021  0.0076
  350SOL     OW 4318   4.293   2.009   0.154 -0.1593  0.6025  0.5037
  350SOL    HW1 4319   4.365   2.036   0.211 -0.8355  2.1432  0.6848
  350SOL    HW2 4320   4.215   2.029   0.207 -0.5835 -0.0111  0.1199
  350SOL     MW 4321   4.292   2.016   0.169 -0.0050 -0.0021  0.0076
  351SOL     OW 4322   2.919   4.240   2.977 -0.0827  0.3668  0.3556
  351SOL    HW1 4323   3.000   4.247   2.927  0.0853 -0.3190  0.5152
  351SOL    HW2 4324   2.858   4.194   2.919  0.9555  0.1003 -0.5451
  351SOL     MW 4325   2.922   4.235   2.963 -0.0050 -0.0021  0.0076
  352SOL     OW 4326   1.745   2.274   0.273 -0.2181 -0.0311 -0.5118
  352SOL    HW1 4327   1.782   2.325   0.201  0.7431  0.0158  0.0017
  352SOL    HW2 4328   1.747   2.185   0.238  0.0046 -0.3740  0.3694
  352SOL     MW 4329   1.750   2.269   0.259 -0.0050 -0.0021  0.0076
  353SOL     OW 4330   3.958   4.570   2.401 -0.4673 -0.0995 -0.5053
  353SOL    HW1 4331   4.022   4.498   2.398 -0.7498 -0.3327 -1.5637
  353SOL    HW2 4332   4.014   4.647   2.402 -2.6363  1.5788  0.5255
  353SOL     MW 4333   3.974   4.570   2.401 -0.0050 -0.0021  0.0076
  354SOL     OW 4334   1.368   0.520   0.060 -0.4465 -0.2422 -0.2058
  354SOL    HW1 4335   1.288   0.564   0.032 -1.5610 -1.8852  0.2952
  354SOL    HW2 4336   1.428   0.543  -0.011 -0.2456  0.0508  0.0558
  354SOL     MW 4337   1.366   0.529   0.047 -0.0050 -0.0021  0.0076
  355SOL     OW 4338   0.520   1.122   0.637 -0.0938  0.3886 -0.6138
  355SOL    HW1 4339   0.591   1.178   0.668 -0.2330  1.1809 -1.6650
  355SOL    HW2 4340   0.501   1.065   0.711  2.8684  0.2029  0.1100
  355SOL     MW 4341   0.527   1.122   0.650 -0.0050 -0.0021  0.0076
  356SOL     OW 4342   4.218   2.417   0.038  0.5145  0.2587 -0.4941
  356SOL    HW1 4343   4.210   2.331  -0.005  1.4874 -0.5509  0.8743
  356SOL    HW2 4344   4.140   2.417   0.093  0.5772 -1.7877 -0.3141
  356SOL     MW 4345   4.206   2.405   0.039 -0.0050 -0.0021  0.0076
  357SOL     OW 4346   4.518   2.107   2.923  0.3271  0.0792  0.1992
  357SOL    HW1 4347   4.439   2.066   2.887  0.8174 -0.2593 -0.5197
  357SOL    HW2 4348   4.533   2.177   2.860 -1.9440 -0.3355 -0.8884
  357SOL     MW 4349   4.510   2.111   2.910 -0.0050 -0.0021  0.0076
  358SOL     OW 4350   1.745   3.391   0.603 -0.3810  0.2907 -0.0628
  358SOL    HW1 4351   1.707   3.459   0.659 -3.2920 -0.4915 -0.9160
  358SOL    HW2 4352   1.706   3.411   0.519  2.5222 -0.8021 -1.8292
  358SOL     MW 4353   1.735   3.402   0.600 -0.0050 -0.0021  0.0076
  359SOL     OW 4354   3.576   0.281   2.772 -0.0910 -0.3381 -0.2372
  359SOL    HW1 4355   3.567   0.205   2.831  1.6036  0.3285  0.9808
  359SOL    HW2 4356   3.546   0.352   2.829 -0.7321 -0.7053 -0.1024
  359SOL     MW 4357   3.571   0.280   2.787 -0.0050 -0.0021  0.0076
  360SOL     OW 4358   0.027   1.740   2.942  0.0811 -0.2273 -0.0118
  360SOL    HW1 4359  -0.042   1.805   2.955  0.4849  0.7345 -2.1380
  360SOL    HW2 4360   0.089   1.798   2.898  1.8669 -1.7836  0.3040
  360SOL     MW 4361   0.026   1.756   2.938 -0.0050 -0.0021  0.0076
  361SOL     OW 4362   4.173   2.205   2.840 -0.2054 -0.2534 -0.3655
  361SOL    HW1 4363   4.078   2.206   2.825 -0.2607  0.9023  0.0225
  361SOL    HW2 4364   4.204   2.114   2.840 -2.6724 -1.2130 -2.0284
  361SOL     MW 4365   4.164   2.193   2.838 -0.0050 -0.0021  0.0076
  362SOL     OW 4366   4.111   3.226   2.863 -0.1007 -0.2160 -0.1582
  362SOL    HW1 4367   4.066   3.149   2.827  0.9605 -1.0117  0.1643
  362SOL    HW2 4368   4.059   3.240   2.941 -2.1611 -2.4398 -0.9793
  362SOL     MW 4369   4.098   3.218   2.868 -0.0050 -0.0021  0.0076
  363SOL     OW 4370   2.265   4.503   0.232 -0.0560  0.2900  0.8380
  363SOL    HW1 4371   2.278   4.491   0.326  0.6329 -2.8047  0.4481
  363SOL    HW2 4372   2.330   4.564   0.197 -1.2298  0.5481 -1.0062
  363SOL     MW 4373   2.276   4.510   0.240 -0.0050 -0.0021  0.0076
  364SOL     OW 4374   3.694   1.676   2.566 -0.1086  0.1981 -0.0493
  364SOL    HW1 4375   3.736   1.596   2.597  0.6194  0.5057 -0.2123
  364SOL    HW2 4376   3.756   1.746   2.587 -0.8294  0.8742 -0.1002
  364SOL     MW 4377   3.708   1.675   2.573 -0.0050 -0.0021  0.0076
  365SOL     OW 4378   4.263   0.249   2.858  0.0357 -0.3957  0.2262
  365SOL    HW1 4379   4.235   0.338   2.879 -1.1460 -0.6608 -0.1545
  365SOL    HW2 4380   4.200   0.223   2.791  0.4827  1.3595 -0.9323
  365SOL     MW 4381   4.251   0.257   2.852 -0.0050 -0.0021  0.0076
  366SOL     OW 4382   3.139   5.051   2.861  0.2131  0.3592 -0.3496
  366SOL    HW1 4383   3.178   5.098   2.934 -3.2361  0.6470  1.5105
  366SOL    HW2 4384   3.213   5.012   2.813 -0.3273 -0.7164 -0.3374
  366SOL     MW 4385   3.154   5.052   2.864 -0.0050 -0.0021  0.0076
  367SOL     OW 4386   2.319   2.524   0.402  0.3030  0.0725 -0.1450
  367SOL    HW1 4387   2.274   2.566   0.329 -1.3546 -0.3289  0.5793
  367SOL    HW2 4388   2.405   2.564   0.397 -0.4954  1.8827 -0.2043
  367SOL     MW 4389   2.324   2.535   0.392 -0.0050 -0.0021  0.0076
  368SOL     OW 4390   3.667   1.576   2.947  0.5947  0.0183  0.1084
  368SOL    HW1 4391   3.672   1.647   3.010 -0.5809  0.7711 -0.6342
  368SOL    HW2 4392   3.603   1.610   2.885 -0.1142  0.0637  0.8503
  368SOL     MW 4393   3.660   1.590   2.947 -0.0050 -0.0021  0.0076
  369SOL     OW 4394   3.390   5.066   2.718 -0.6047 -0.3115 -0.1449
  369SOL    HW1 4395   3.392   5.091   2.626 -0.4445 -1.3766 -0.4467
  369SOL    HW2 4396   3.431   4.979   2.716 -0.9128 -0.5165  1.4575
  369SOL     MW 4397   3.395   5.058   2.705 -0.0050 -0.0021  0.0076
  370SOL     OW 4398   3.121   0.162   2.761 -0.1524 -0.0559 -0.5535
  370SOL    HW1 4399   3.206   0.163   2.718  0.4654  0.5785  0.6070
  370SOL    HW2 4400   3.116   0.073   2.796 -0.6624 -0.1692 -0.9096
  370SOL     MW 4401   3.132   0.151   2.760 -0.0050 -0.0021  0.0076
  371SOL     OW 4402   1.682   1.138   2.857 -0.0541 -0.0123 -0.0776
  371SOL    HW1 4403   1.587   1.136   2.867  0.0453  1.2289  1.5707
  371SOL    HW2 4404   1.694   1.125   2.763  1.2036 -0.3266  0.1014
  371SOL     MW 4405   1.671   1.136   2.846 -0.0050 -0.0021  0.0076
  372SOL     OW 4406   2.992   2.896   0.110 -0.5451  0.0159 -0.3242
  372SOL    HW1 4407   2.944   2.971   0.074 -0.1092 -0.3307 -1.6701
  372SOL    HW2 4408   2.946   2.886   0.193 -1.1550  1.8917 -0.3841
  372SOL     MW 4409   2.980   2.905   0.116 -0.0050 -0.0021  0.0076
  373SOL     OW 4410   4.079   0.062   2.696  0.1883  0.3982 -0.2313
  373SOL    HW1 4411   4.060  -0.015   2.749  1.0307 -0.6450 -1.3749
  373SOL    HW2 4412   3.995   0.078   2.653  0.7768 -0.6804 -1.8690
  373SOL     MW 4413   4.066   0.054   2.697 -0.0050 -0.0021  0.0076
  374SOL     OW 4414   3.643   1.794   0.084  0.0476 -0.0797 -0.6398
  374SOL    HW1 4415   3.592   1.854   0.030 -0.7589 -0.0544  0.1291
  374SOL    HW2 4416   3.574   1.749   0.134 -1.4785  0.9289 -1.7524
  374SOL     MW 4417   3.627   1.796   0.084 -0.0050 -0.0021  0.0076
   5.15734   5.15734   3.03129
