# Supplementary material for: Resolving liquid-to-glass transitions of water under soft nanoconfinement
Source: Nat Commun. 2026 May 8;17:6224. doi: 10.1038/s41467-026-72955-y (PMC13369869; doi:10.1038/s41467-026-72955-y)
Supplement: Supplementary file 3 — Supplementary Data 1 [file 41467_2026_72955_MOESM3_ESM.zip › 240K/sim4/initial.gro]

Lamellar phy in tip4pice water
 4417
    1phy    C35    1   3.459   1.745   1.844 -0.0284 -0.7155 -0.1718
    1phy    C33    2   3.307   1.742   1.837  0.3631 -0.0247 -0.3671
    1phy    C34    3   3.267   1.793   1.697 -0.0354  0.2660 -0.0642
    1phy    C32    4   3.241   1.600   1.850 -0.1718  0.0153  0.1388
    1phy    C31    5   3.229   1.550   1.993 -0.6098 -0.7032  0.6573
    1phy    C30    6   3.171   1.408   1.996 -0.1484  0.3787  0.1136
    1phy    C28    7   3.124   1.361   2.136  0.0067  0.0193 -0.1664
    1phy    C29    8   2.973   1.374   2.158  0.3045  0.6312 -0.5477
    1phy    C27    9   3.179   1.217   2.171  0.6305  0.4313  0.2337
    1phy    C26   10   3.212   1.194   2.314 -0.1549 -0.2430 -0.6435
    1phy    C25   11   3.277   1.060   2.345 -0.2045  0.3855  0.5252
    1phy    C23   12   3.345   1.060   2.482  0.3255 -0.3831  0.4001
    1phy    C24   13   3.282   0.967   2.586  0.0407  0.4257 -0.1178
    1phy    C22   14   3.500   1.027   2.456 -0.1761  0.1388  0.1722
    1phy    C21   15   3.600   1.065   2.566  0.6613 -0.0200 -0.3506
    1phy    C20   16   3.747   1.027   2.517 -0.7768  0.4624 -0.4401
    1phy    C18   17   3.859   1.051   2.622 -0.6736  0.2319 -0.6748
    1phy    O01   18   3.814   0.985   2.746  0.0651  0.2735  0.7016
    1phy    H01   19   3.891   0.993   2.799  0.4759  0.0606  0.1476
    1phy    C19   20   3.966   0.961   2.557 -0.6918 -0.4583 -0.2901
    1phy    C13   21   3.915   1.203   2.651  0.5756  0.3762  0.1962
    1phy     H3   22   3.942   1.255   2.556 -2.4234  2.6386  0.4426
    1phy    O33   23   4.037   1.197   2.721 -0.6526  0.6473 -0.4859
    1phy    H1B   24   4.085   1.277   2.726 -0.5533  0.6223 -0.9885
    1phy    C12   25   3.817   1.300   2.736 -0.1840 -0.0690  0.0020
    1phy    O11   26   3.847   1.434   2.707  0.4383 -0.8292 -0.5593
    1phy    H1A   27   3.936   1.453   2.731  0.4589 -1.1220 -0.3900
    2phy    C35   28   3.939   1.283   1.477  0.1645  0.4191  0.2968
    2phy    C33   29   4.081   1.255   1.525 -0.5658  0.1552  0.1675
    2phy    C34   30   4.082   1.270   1.678 -0.7269 -0.1129  0.1677
    2phy    C32   31   4.150   1.128   1.469  0.1452 -0.0922 -0.0783
    2phy    C31   32   4.301   1.112   1.458 -0.6113  0.0433 -0.5614
    2phy    C30   33   4.335   0.981   1.393  0.0896  0.1129  0.3577
    2phy    C28   34   4.483   0.943   1.393  0.1115 -0.2221  0.3824
    2phy    C29   35   4.533   0.884   1.522  0.1883 -0.1687 -0.1373
    2phy    C27   36   4.501   0.837   1.282  0.2342  0.2703 -0.2784
    2phy    C26   37   4.626   0.860   1.197  0.2993 -0.0609  0.1258
    2phy    C25   38   4.627   0.776   1.070 -0.1362  0.3347  0.1208
    2phy    C23   39   4.745   0.807   0.978 -0.4327  0.1985  0.0809
    2phy    C24   40   4.847   0.694   0.955 -0.2136  0.1649  0.0985
    2phy    C22   41   4.699   0.848   0.841  0.1284  0.1511 -0.5534
    2phy    C21   42   4.781   0.931   0.748 -0.2496 -0.5155  0.0981
    2phy    C20   43   4.714   0.971   0.617 -0.4463 -1.0652  0.4170
    2phy    C18   44   4.793   1.044   0.500  0.3281 -0.2433  0.7643
    2phy    O01   45   4.870   1.154   0.556 -0.4020 -0.3094  0.3370
    2phy    H01   46   4.812   1.212   0.602 -1.0465 -2.0329  1.8413
    2phy    C19   47   4.673   1.093   0.415  0.2545  0.5884  0.9403
    2phy    C13   48   4.891   0.939   0.422  0.4559 -0.2697  0.1013
    2phy     H3   49   4.953   0.894   0.504  1.3197  1.4975  0.4671
    2phy    O33   50   4.845   0.815   0.367 -0.3328 -0.6569  0.0110
    2phy    H1B   51   4.835   0.817   0.274  0.6271 -0.5359 -0.0954
    2phy    C12   52   5.021   0.981   0.338  0.2484 -0.2222 -0.3835
    2phy    O11   53   5.090   1.087   0.400 -0.4081  0.4790 -0.1889
    2phy    H1A   54   5.031   1.133   0.457  2.2224  1.5883  1.8840
    3phy    C35   55   0.005   4.688   1.098  0.1012 -0.1561  0.2749
    3phy    C33   56  -0.147   4.717   1.099 -0.3511 -0.6653  0.0707
    3phy    C34   57  -0.233   4.599   1.122 -0.2039  0.8126 -0.0747
    3phy    C32   58  -0.175   4.837   1.194  0.0433 -0.5014  0.2206
    3phy    C31   59  -0.295   4.929   1.154  0.0290 -0.2547 -0.4215
    3phy    C30   60  -0.320   5.031   1.264  0.3691 -0.5475 -0.0952
    3phy    C28   61  -0.442   5.126   1.231 -0.3623  0.4267  0.1611
    3phy    C29   62  -0.545   5.131   1.347 -0.3128 -0.2103  0.0368
    3phy    C27   63  -0.390   5.263   1.186 -0.3693 -0.3862  0.2607
    3phy    C26   64  -0.470   5.310   1.063 -0.3731 -0.1243  0.6537
    3phy    C25   65  -0.413   5.440   0.995  0.6545  0.0217 -0.0772
    3phy    C23   66  -0.498   5.471   0.869  0.2679  0.2259  0.2520
    3phy    C24   67  -0.613   5.575   0.901  0.1850 -0.9738 -0.2287
    3phy    C22   68  -0.414   5.517   0.750 -0.8003 -0.2316  0.1638
    3phy    C21   69  -0.473   5.510   0.602  0.0152 -0.1108  0.0267
    3phy    C20   70  -0.376   5.577   0.491  0.4811  0.1692 -0.3006
    3phy    C18   71  -0.418   5.626   0.348  0.4885 -0.1400 -0.4250
    3phy    O01   72  -0.464   5.505   0.289 -0.3041  0.1029  0.1802
    3phy    H01   73  -0.399   5.443   0.316  1.1174  1.6811  0.5960
    3phy    C19   74  -0.289   5.663   0.263 -0.1719 -0.2961 -0.0707
    3phy    C13   75  -0.534   5.741   0.350  0.2309  0.5273  0.9204
    3phy     H3   76  -0.619   5.685   0.397  1.3248 -1.7193  0.3409
    3phy    O33   77  -0.527   5.837   0.452 -0.0892  0.6668  0.1658
    3phy    H1B   78  -0.443   5.877   0.457  0.9503 -1.4576  0.7803
    3phy    C12   79  -0.627   5.775   0.231 -0.2083 -0.1909  0.0315
    3phy    O11   80  -0.641   5.670   0.135 -0.0026  0.4222 -0.0650
    3phy    H1A   81  -0.627   5.588   0.179 -1.7276 -0.1893 -0.5821
    4phy    C35   82   1.665   4.587   1.765 -0.0632 -0.0770 -0.0484
    4phy    C33   83   1.581   4.705   1.815  0.6425 -0.1968  0.0166
    4phy    C34   84   1.666   4.790   1.914  0.2936 -0.3040  0.2822
    4phy    C32   85   1.505   4.772   1.701  0.5303  0.2957  0.0840
    4phy    C31   86   1.372   4.832   1.746 -0.2116 -0.1484  0.6366
    4phy    C30   87   1.299   4.902   1.637 -0.0208 -0.3500  0.1003
    4phy    C28   88   1.168   4.974   1.671 -0.4784  1.0585  0.0330
    4phy    C29   89   1.186   5.108   1.610 -0.2252  0.2187  0.0436
    4phy    C27   90   1.033   4.906   1.630 -0.4221  0.1743 -0.3979
    4phy    C26   91   0.947   4.860   1.742  0.6280 -0.1628  0.0464
    4phy    C25   92   0.792   4.859   1.720 -0.4257  0.5409 -0.0848
    4phy    C23   93   0.701   4.826   1.840  0.1932 -0.4434 -0.3926
    4phy    C24   94   0.569   4.901   1.822 -0.4655  0.2559  0.5438
    4phy    C22   95   0.687   4.678   1.861  0.0563 -0.0017 -0.5722
    4phy    C21   96   0.696   4.636   2.009  0.3345 -0.0701  0.0510
    4phy    C20   97   0.681   4.483   2.016 -0.9215 -0.4538  0.0477
    4phy    C18   98   0.669   4.422   2.163 -0.1893  0.3825  1.0667
    4phy    O01   99   0.583   4.498   2.249  0.2095 -0.5537 -0.0491
    4phy    H01  100   0.577   4.458   2.333  0.8777 -0.6758 -0.0517
    4phy    C19  101   0.594   4.292   2.141  0.5559 -0.5534 -0.5194
    4phy    C13  102   0.813   4.403   2.243  0.3605  0.7332  0.0855
    4phy     H3  103   0.886   4.355   2.173 -0.5532  2.4163 -2.1738
    4phy    O33  104   0.806   4.308   2.347 -0.7045 -0.3089 -0.0653
    4phy    H1B  105   0.734   4.330   2.403 -0.8229 -1.8095  0.4040
    4phy    C12  106   0.889   4.531   2.299  0.2377  0.1705 -0.3448
    4phy    O11  107   0.818   4.594   2.403 -0.2193 -0.2114  0.6097
    4phy    H1A  108   0.752   4.650   2.368  0.1438 -0.1863 -0.0530
    5phy    C35  109   5.047   0.461   1.462 -0.3577 -0.4001  0.1562
    5phy    C33  110   4.930   0.557   1.422 -0.5179  0.2783  0.4807
    5phy    C34  111   4.884   0.526   1.284  0.1723  0.0185 -0.7563
    5phy    C32  112   4.809   0.534   1.511 -0.0648 -0.0323 -0.6869
    5phy    C31  113   4.804   0.597   1.658 -0.0808 -0.0859 -0.5065
    5phy    C30  114   4.672   0.565   1.720  0.0020 -0.2977 -0.0312
    5phy    C28  115   4.671   0.588   1.871 -0.0447 -0.8781 -0.1302
    5phy    C29  116   4.586   0.712   1.898  0.2678 -0.4415  0.3818
    5phy    C27  117   4.609   0.471   1.951 -0.4865  0.6551 -0.1731
    5phy    C26  118   4.692   0.427   2.074 -0.0305  1.0895  0.1102
    5phy    C25  119   4.598   0.339   2.165  0.0133  0.5756 -0.3458
    5phy    C23  120   4.661   0.273   2.294 -0.0758  0.0415  0.3350
    5phy    C24  121   4.704   0.382   2.406  0.1965  0.0802  0.1294
    5phy    C22  122   4.559   0.175   2.352 -0.0301 -0.5072 -0.7024
    5phy    C21  123   4.601   0.075   2.458  0.1994  0.0913 -0.0349
    5phy    C20  124   4.492  -0.017   2.504 -0.0380  0.3764  0.1727
    5phy    C18  125   4.523  -0.129   2.614 -0.1478  0.3805  0.1723
    5phy    O01  126   4.605  -0.070   2.725 -0.2058  0.1423  0.2809
    5phy    H01  127   4.562   0.007   2.756 -2.2077  0.0819 -1.9932
    5phy    C19  128   4.389  -0.172   2.677 -0.0514  0.2068 -0.1183
    5phy    C13  129   4.612  -0.250   2.539  0.3264 -0.2730 -0.3371
    5phy     H3  130   4.692  -0.200   2.478  0.5740  0.0671  0.2603
    5phy    O33  131   4.534  -0.312   2.434 -0.2133 -0.3929  0.0076
    5phy    H1B  132   4.506  -0.250   2.370  1.2426 -0.4125 -0.6890
    5phy    C12  133   4.692  -0.353   2.623  0.3052  0.3104  0.3211
    5phy    O11  134   4.617  -0.455   2.692 -0.4741  0.3975  0.3477
    5phy    H1A  135   4.565  -0.494   2.624 -0.1418  1.2132 -0.4036
    6phy    C35  136   0.704   1.812   1.171  0.0973 -0.0513  0.0661
    6phy    C33  137   0.602   1.874   1.264  0.1308 -0.1661  0.0793
    6phy    C34  138   0.649   1.872   1.405 -0.3658  0.4772 -0.0789
    6phy    C32  139   0.562   2.021   1.225 -0.6007  0.2270 -0.5952
    6phy    C31  140   0.456   2.044   1.114  0.1502  0.7533 -0.5234
    6phy    C30  141   0.443   2.195   1.100 -0.1672  0.1587  0.1459
    6phy    C28  142   0.329   2.254   1.017  0.3109 -0.0779  0.1820
    6phy    C29  143   0.196   2.256   1.094 -0.6610  0.1920  0.5131
    6phy    C27  144   0.355   2.399   0.977  0.2937 -0.3364 -0.0094
    6phy    C26  145   0.314   2.421   0.828 -0.0433 -0.1274  0.0653
    6phy    C25  146   0.299   2.562   0.776 -0.0268  0.4535  0.4978
    6phy    C23  147   0.274   2.589   0.624 -0.0685 -0.3645  0.0835
    6phy    C24  148   0.190   2.717   0.601  0.0014  0.3510 -0.2329
    6phy    C22  149   0.403   2.584   0.536 -0.2579 -0.1843 -0.6500
    6phy    C21  150   0.383   2.518   0.401 -0.1463 -0.5089 -0.3490
    6phy    C20  151   0.506   2.514   0.313 -0.3938 -0.0485 -0.3342
    6phy    C18  152   0.499   2.440   0.175 -0.2013 -0.2418  0.2265
    6phy    O01  153   0.465   2.297   0.192  0.6734 -1.0173  0.0562
    6phy    H01  154   0.374   2.286   0.209  0.2625 -0.7019 -1.7376
    6phy    C19  155   0.644   2.445   0.121 -0.1260 -0.2141 -0.1399
    6phy    C13  156   0.398   2.509   0.069 -0.0752  0.3631  0.0767
    6phy     H3  157   0.297   2.496   0.116  0.3005  0.5228  0.9391
    6phy    O33  158   0.392   2.650   0.058 -0.2251  0.2167  0.2029
    6phy    H1B  159   0.448   2.700   0.115 -1.9139  2.0607  0.3688
    6phy    C12  160   0.345   2.444  -0.068 -0.2504 -0.0718 -0.1989
    6phy    O11  161   0.334   2.303  -0.062 -0.2168 -0.6396  0.4506
    6phy    H1A  162   0.403   2.259  -0.016  0.3759  0.3342  0.5101
    7phy    C35  163   4.840   0.069   1.652 -0.2519  0.3195  0.6610
    7phy    C33  164   4.934   0.089   1.768 -0.4370  0.4128 -0.1655
    7phy    C34  165   5.052  -0.006   1.757  0.4354 -0.2808 -0.5739
    7phy    C32  166   4.975   0.237   1.782  0.1870  0.2391  0.0955
    7phy    C31  167   5.029   0.294   1.912 -0.4716 -0.0230  0.0351
    7phy    C30  168   5.106   0.429   1.898 -0.2572 -0.5502 -0.0525
    7phy    C28  169   5.168   0.483   2.030 -0.6870  0.3787 -0.3779
    7phy    C29  170   5.308   0.544   2.009 -0.0956  0.0247 -0.1413
    7phy    C27  171   5.080   0.587   2.095 -0.0447  0.0129 -0.3315
    7phy    C26  172   5.091   0.595   2.250  0.6877 -0.1836 -0.8250
    7phy    C25  173   5.016   0.696   2.333 -0.5699  0.3968  0.3093
    7phy    C23  174   5.033   0.707   2.485  0.4596  0.4350  0.0469
    7phy    C24  175   5.155   0.784   2.521 -0.6132 -0.1404 -0.0199
    7phy    C22  176   4.902   0.753   2.548  0.1406 -0.2480  0.1275
    7phy    C21  177   4.854   0.670   2.661  0.3546 -0.2607 -0.0760
    7phy    C20  178   4.722   0.731   2.718 -0.2011 -0.2985 -0.2183
    7phy    C18  179   4.641   0.666   2.839  0.0442 -0.8012  0.3062
    7phy    O01  180   4.736   0.659   2.949 -0.4276  0.4118 -0.0581
    7phy    H01  181   4.755   0.568   2.963  0.7244  0.7004  0.2842
    7phy    C19  182   4.548   0.787   2.883 -0.3112 -0.0393 -0.3862
    7phy    C13  183   4.565   0.523   2.811 -0.3015  0.3511  0.6590
    7phy     H3  184   4.512   0.526   2.712  0.4637  0.8113  0.2532
    7phy    O33  185   4.458   0.504   2.904  0.6790 -0.3644 -0.6894
    7phy    H1B  186   4.492   0.493   2.991  0.9673  2.0071 -0.4472
    7phy    C12  187   4.653   0.394   2.820  0.1594  0.1842  0.1364
    7phy    O11  188   4.745   0.393   2.924  0.1084  0.3316  0.2239
    7phy    H1A  189   4.767   0.304   2.941 -2.1606 -0.1235  1.1127
    8phy    C35  190   5.063   0.937   1.648  0.0068 -0.2123 -0.0025
    8phy    C33  191   5.199   0.904   1.703  0.5513  0.2472 -0.2229
    8phy    C34  192   5.205   0.931   1.849 -0.8044 -0.0781 -0.5719
    8phy    C32  193   5.241   0.759   1.671 -0.2200 -0.3128  0.7173
    8phy    C31  194   5.391   0.729   1.638 -0.4898  0.5715 -0.7457
    8phy    C30  195   5.399   0.581   1.597  0.4375  0.0630 -0.2979
    8phy    C28  196   5.537   0.512   1.584  0.2054 -0.5874 -0.2107
    8phy    C29  197   5.550   0.410   1.701 -0.4147  0.0880  0.6821
    8phy    C27  198   5.532   0.442   1.446  0.1424  0.4903 -0.7868
    8phy    C26  199   5.632   0.477   1.341  0.0813 -0.0307  0.4512
    8phy    C25  200   5.608   0.400   1.207  0.0727 -0.4905  0.0098
    8phy    C23  201   5.712   0.424   1.099  0.0920 -0.1955 -0.3871
    8phy    C24  202   5.771   0.289   1.051 -0.1616  0.3164 -0.3148
    8phy    C22  203   5.635   0.490   0.985 -0.0740  0.1865  0.0541
    8phy    C21  204   5.720   0.574   0.889  0.4102  0.1423  0.1354
    8phy    C20  205   5.641   0.605   0.755  0.0322  0.1847 -0.3133
    8phy    C18  206   5.712   0.714   0.665 -0.1465  0.1018  0.2200
    8phy    O01  207   5.752   0.828   0.744  0.2669 -0.3339  0.0064
    8phy    H01  208   5.684   0.842   0.807  0.0202  1.7005 -0.6139
    8phy    C19  209   5.595   0.761   0.574  0.0512 -0.2314 -0.4787
    8phy    C13  210   5.833   0.659   0.576 -0.2637 -0.0914 -0.1946
    8phy     H3  211   5.911   0.624   0.648  1.7312  0.0386 -2.1862
    8phy    O33  212   5.812   0.531   0.510 -0.1514 -0.2869 -0.2305
    8phy    H1B  213   5.766   0.541   0.429 -2.2907 -1.0885  0.8209
    8phy    C12  214   5.943   0.758   0.508  0.1981  0.4607 -0.2943
    8phy    O11  215   5.986   0.876   0.572  0.5732 -0.5811 -0.0837
    8phy    H1A  216   5.917   0.893   0.634  1.1726 -0.6541  0.6079
    9phy    C35  217   3.557   0.940   2.004 -0.5156  0.2672  0.1383
    9phy    C33  218   3.697   0.928   1.937  0.0748 -0.2705  0.3091
    9phy    C34  219   3.664   0.909   1.790 -0.0431  0.3439  0.1897
    9phy    C32  220   3.800   1.043   1.955  0.3279 -0.4610  0.3669
    9phy    C31  221   3.920   1.013   2.048 -0.2514  0.2322 -0.2197
    9phy    C30  222   4.026   1.123   2.038  0.1957 -0.1747  0.2186
    9phy    C28  223   4.160   1.087   2.097 -0.6607  0.5054  0.1787
    9phy    C29  224   4.267   1.104   1.989  0.2133 -0.2200  0.2903
    9phy    C27  225   4.192   1.167   2.226 -0.1645  0.4195 -0.1432
    9phy    C26  226   4.285   1.102   2.334  0.4445 -0.0210 -0.3403
    9phy    C25  227   4.311   1.182   2.462 -0.0667  0.1303 -0.4219
    9phy    C23  228   4.398   1.115   2.571  0.1605 -0.2141 -0.3026
    9phy    C24  229   4.547   1.101   2.529 -0.2125  0.1888 -0.1117
    9phy    C22  230   4.400   1.210   2.693  0.0117  0.2021 -0.1413
    9phy    C21  231   4.400   1.141   2.828  0.0059  0.3646 -0.1981
    9phy    C20  232   4.421   1.244   2.941 -0.2609  0.5106  0.5242
    9phy    C18  233   4.405   1.198   3.090 -0.4214  0.3436  0.4647
    9phy    O01  234   4.508   1.096   3.111 -0.1329 -0.0525  0.2638
    9phy    H01  235   4.463   1.041   3.171 -1.6811  0.5022 -0.3416
    9phy    C19  236   4.455   1.329   3.155  0.2427 -0.1815 -0.1196
    9phy    C13  237   4.264   1.137   3.137  0.0206  0.1030  0.2163
    9phy     H3  238   4.231   1.063   3.060 -1.5627  0.7278  0.2588
    9phy    O33  239   4.161   1.241   3.120 -0.7623  0.2604 -0.0663
    9phy    H1B  240   4.203   1.314   3.079 -1.2508 -0.2549 -1.5794
    9phy    C12  241   4.248   1.058   3.268 -0.8292  0.1069 -0.2507
    9phy    O11  242   4.358   0.980   3.290 -0.1980 -0.0532 -0.1325
    9phy    H1A  243   4.335   0.935   3.369 -0.5737 -1.0809 -0.8010
   10phy    C35  244   4.940   1.095   1.279 -0.0302  0.3424  0.1643
   10phy    C33  245   4.969   1.236   1.328 -0.0784  0.6665  0.2872
   10phy    C34  246   4.892   1.264   1.453  0.0866  0.6164  0.2318
   10phy    C32  247   5.122   1.260   1.335  0.5060  0.0275 -0.1121
   10phy    C31  248   5.166   1.413   1.340  0.1192  0.4596 -0.2354
   10phy    C30  249   5.317   1.426   1.337 -0.3694  0.1382 -0.0751
   10phy    C28  250   5.367   1.571   1.326  0.6008  0.0092 -0.5396
   10phy    C29  251   5.494   1.560   1.415 -0.1227  0.1326 -0.3971
   10phy    C27  252   5.392   1.622   1.180 -0.4354  0.2590 -0.5361
   10phy    C26  253   5.287   1.689   1.100  0.1483  0.2611 -0.2077
   10phy    C25  254   5.342   1.751   0.966  0.2635 -0.3040  0.3829
   10phy    C23  255   5.243   1.817   0.864  0.0480  1.1065 -0.0335
   10phy    C24  256   5.311   1.941   0.817 -0.5771 -0.2465  0.1516
   10phy    C22  257   5.231   1.717   0.745  0.2944  0.1267 -0.5216
   10phy    C21  258   5.085   1.693   0.694  0.3895  0.0450 -1.0408
   10phy    C20  259   5.098   1.589   0.586 -0.5662  0.0454  0.3304
   10phy    C18  260   4.988   1.478   0.573  0.2385  0.4387  0.0948
   10phy    O01  261   4.999   1.385   0.682  0.1419  0.0128  0.2296
   10phy    H01  262   5.080   1.342   0.665 -0.2421  0.0699 -2.0496
   10phy    C19  263   5.027   1.417   0.441 -0.6159 -0.2454  0.2432
   10phy    C13  264   4.842   1.533   0.561  0.4757  0.0029  0.2421
   10phy     H3  265   4.821   1.589   0.656  1.8460  2.2266 -0.6899
   10phy    O33  266   4.813   1.640   0.472 -0.4550 -0.2959  0.2247
   10phy    H1B  267   4.809   1.603   0.386 -1.0767 -0.4352  0.3057
   10phy    C12  268   4.712   1.439   0.588  0.2590 -0.1249  0.4749
   10phy    O11  269   4.732   1.328   0.669 -0.0695 -0.1317 -0.4339
   10phy    H1A  270   4.812   1.340   0.716  0.7887 -1.0713 -1.5930
   11phy    C35  271   0.269   2.444   2.374 -0.2004 -0.0107 -0.0430
   11phy    C33  272   0.151   2.382   2.316 -0.1096 -0.4791 -0.0360
   11phy    C34  273   0.094   2.473   2.201  0.5919  0.1105  0.3355
   11phy    C32  274   0.173   2.236   2.267  0.1607  0.3931  0.4444
   11phy    C31  275   0.047   2.151   2.234 -0.0119  0.2639  0.0796
   11phy    C30  276   0.092   2.011   2.200  0.2226 -0.1218  0.0230
   11phy    C28  277  -0.014   1.941   2.103 -0.2070  0.0415 -0.4185
   11phy    C29  278   0.034   1.954   1.956 -0.5465  0.0763 -0.5251
   11phy    C27  279  -0.020   1.792   2.142  0.6331  0.3569  0.1932
   11phy    C26  280  -0.164   1.734   2.157 -0.0898  0.0240  0.0416
   11phy    C25  281  -0.155   1.580   2.198 -0.0907  0.1646  0.3948
   11phy    C23  282  -0.282   1.513   2.245  0.4064  0.4821 -0.2839
   11phy    C24  283  -0.370   1.472   2.134 -0.1186  0.1875  0.3136
   11phy    C22  284  -0.250   1.393   2.339  0.5510  0.2370 -0.2943
   11phy    C21  285  -0.270   1.417   2.488 -0.3078  0.3435  0.1098
   11phy    C20  286  -0.209   1.300   2.569 -0.3432 -0.2607 -0.1339
   11phy    C18  287  -0.241   1.272   2.723 -0.1187  0.0912 -0.0972
   11phy    O01  288  -0.380   1.230   2.740 -0.0190 -0.0547  0.0312
   11phy    H01  289  -0.384   1.157   2.798  1.3796 -1.6075 -1.6723
   11phy    C19  290  -0.163   1.141   2.748 -0.1068 -0.4617  0.1422
   11phy    C13  291  -0.200   1.389   2.835 -0.1263  0.4495 -0.2990
   11phy     H3  292  -0.105   1.437   2.799  0.7553 -2.4279 -2.1400
   11phy    O33  293  -0.164   1.344   2.967  0.1522  0.5062  0.2851
   11phy    H1B  294  -0.101   1.402   3.006 -0.1029  0.5498  0.6357
   11phy    C12  295  -0.290   1.511   2.847  0.2270 -0.2113 -0.4934
   11phy    O11  296  -0.417   1.488   2.905 -0.0140 -0.3870 -0.2981
   11phy    H1A  297  -0.437   1.396   2.896 -0.9841 -0.2051 -0.1565
   12phy    C35  298   1.243   1.599   2.246  0.0388 -0.3576 -0.1283
   12phy    C33  299   1.160   1.503   2.165  0.6635 -0.6396 -0.6157
   12phy    C34  300   1.248   1.414   2.070  0.0553  0.1140 -0.1249
   12phy    C32  301   1.056   1.432   2.254 -0.4030  0.2403  0.5531
   12phy    C31  302   0.904   1.459   2.226 -0.3693 -0.3159 -0.3371
   12phy    C30  303   0.815   1.366   2.312  0.0918 -0.2164 -0.2829
   12phy    C28  304   0.679   1.329   2.256  0.3773 -0.4894  0.2851
   12phy    C29  305   0.695   1.217   2.150  0.1946 -0.4253 -0.4842
   12phy    C27  306   0.581   1.274   2.363  0.1117  0.0510 -0.3070
   12phy    C26  307   0.478   1.379   2.417 -0.3463 -0.3052 -0.1851
   12phy    C25  308   0.374   1.314   2.506  0.6424  0.6670 -0.0300
   12phy    C23  309   0.285   1.415   2.577 -0.3121 -0.1940  0.5157
   12phy    C24  310   0.166   1.471   2.496  0.6181 -0.1041 -0.0423
   12phy    C22  311   0.233   1.352   2.708 -0.2536  0.9949 -0.2447
   12phy    C21  312   0.216   1.450   2.827 -0.1483  0.9297  0.3468
   12phy    C20  313   0.191   1.379   2.961  0.5464 -0.1638  0.3285
   12phy    C18  314   0.143   1.449   3.089  0.0371  0.4276  0.1436
   12phy    O01  315   0.020   1.527   3.060 -0.6071 -0.2009 -0.4258
   12phy    H01  316   0.025   1.591   2.993 -0.4734 -1.3800 -1.5798
   12phy    C19  317   0.102   1.320   3.169  0.2196  0.0062  0.2319
   12phy    C13  318   0.259   1.541   3.157 -0.4552  0.3648  0.2661
   12phy     H3  319   0.298   1.611   3.079 -1.4449  1.1211  0.4459
   12phy    O33  320   0.382   1.467   3.191 -0.3435 -0.4121  0.1320
   12phy    H1B  321   0.362   1.416   3.267 -0.5735 -0.1122  0.2783
   12phy    C12  322   0.226   1.623   3.290  0.1486 -0.2819  0.7288
   12phy    O11  323   0.113   1.704   3.297 -0.4839 -0.2711  0.4190
   12phy    H1A  324   0.110   1.737   3.385 -0.6713 -0.2981  0.4240
   13phy    C35  325   4.564   2.629   1.203 -0.5173  0.3249  0.5100
   13phy    C33  326   4.538   2.560   1.335  0.0086  0.2267  0.5473
   13phy    C34  327   4.406   2.482   1.327  0.2942 -0.1850 -0.0855
   13phy    C32  328   4.663   2.471   1.368  0.3348 -0.2968 -0.6961
   13phy    C31  329   4.676   2.433   1.512  0.6383  0.6474 -0.3717
   13phy    C30  330   4.816   2.388   1.559  0.1996 -0.8154  0.7333
   13phy    C28  331   4.842   2.355   1.707 -0.3432  0.3164 -0.1846
   13phy    C29  332   4.968   2.264   1.704  0.4674 -0.1904 -0.0794
   13phy    C27  333   4.871   2.485   1.788  0.1524 -0.1309 -0.4964
   13phy    C26  334   4.862   2.489   1.940 -0.0050  0.4874  0.1671
   13phy    C25  335   4.871   2.634   1.997  0.2734  0.5578 -0.2532
   13phy    C23  336   4.864   2.653   2.156 -0.3914  0.0735 -0.3688
   13phy    C24  337   4.924   2.787   2.199  0.2056 -0.1189  0.2246
   13phy    C22  338   4.724   2.649   2.219  0.5123  0.5442  0.5403
   13phy    C21  339   4.715   2.606   2.365 -0.4185  0.1969  0.0670
   13phy    C20  340   4.567   2.592   2.408  0.1473  0.4497 -0.0192
   13phy    C18  341   4.535   2.570   2.556  0.3573  0.1613  0.3378
   13phy    O01  342   4.601   2.669   2.629 -0.3800  0.3424  0.0504
   13phy    H01  343   4.684   2.639   2.661  0.1739  1.9530  0.2532
   13phy    C19  344   4.386   2.611   2.568 -0.2080  0.1997  0.2052
   13phy    C13  345   4.574   2.422   2.604  0.3836 -0.0832 -0.1476
   13phy     H3  346   4.684   2.411   2.587  0.0354 -2.1727 -1.3891
   13phy    O33  347   4.526   2.327   2.515  0.1256  0.3056  0.5386
   13phy    H1B  348   4.564   2.243   2.531 -0.2392  0.0833  0.2652
   13phy    C12  349   4.555   2.372   2.753 -0.0414 -0.2372 -0.1330
   13phy    O11  350   4.609   2.243   2.779 -0.0571  0.1385  0.1626
   13phy    H1A  351   4.690   2.242   2.731  0.0847  0.7743  0.3861
   14phy    C35  352   1.189   3.693   1.351 -0.0860 -0.1386  0.3862
   14phy    C33  353   1.064   3.667   1.267 -0.4498  0.1035  0.2847
   14phy    C34  354   1.005   3.530   1.313  0.0938 -0.3844 -0.6986
   14phy    C32  355   0.976   3.788   1.286  0.5066 -0.4653  0.2762
   14phy    C31  356   0.870   3.831   1.189 -0.1192  0.4386 -0.5452
   14phy    C30  357   0.790   3.952   1.237 -0.4891 -0.0524 -0.1445
   14phy    C28  358   0.668   3.999   1.162 -0.3902  1.0498  0.0712
   14phy    C29  359   0.577   4.068   1.264  0.3016  1.0105 -0.2359
   14phy    C27  360   0.682   4.071   1.028 -0.2701 -0.3790  0.0029
   14phy    C26  361   0.595   4.014   0.923 -0.0654 -0.1549  0.4380
   14phy    C25  362   0.631   4.058   0.781 -0.3297 -0.5428 -0.1706
   14phy    C23  363   0.541   4.035   0.662 -0.1813 -0.0548  0.2516
   14phy    C24  364   0.462   4.162   0.625 -0.5685 -0.0281  0.0106
   14phy    C22  365   0.607   3.981   0.540 -0.1131 -0.2219  0.1326
   14phy    C21  366   0.562   3.840   0.500  0.1465 -0.1024 -0.3056
   14phy    C20  367   0.640   3.772   0.385  0.1212 -0.0848  0.1083
   14phy    C18  368   0.605   3.627   0.350 -0.4206  0.1067  0.4218
   14phy    O01  369   0.613   3.539   0.465 -0.0873  0.7428  0.0838
   14phy    H01  370   0.696   3.527   0.507  0.0471 -0.3675 -0.4915
   14phy    C19  371   0.725   3.594   0.253  0.1626 -0.6290 -0.0116
   14phy    C13  372   0.463   3.608   0.284 -0.3223  0.4781 -0.1871
   14phy     H3  373   0.393   3.628   0.369  0.6856  3.2550  0.0808
   14phy    O33  374   0.413   3.705   0.184 -0.6211  0.5539 -0.1990
   14phy    H1B  375   0.484   3.761   0.158  0.2612  0.4678  1.7620
   14phy    C12  376   0.395   3.471   0.250  0.5536 -0.0390 -0.3241
   14phy    O11  377   0.415   3.425   0.119 -0.2590  0.0113 -0.5703
   14phy    H1A  378   0.399   3.505   0.072 -1.4799  0.2434  0.2057
   15phy    C35  379   1.003   4.060   1.886  0.2849  0.2439 -0.2745
   15phy    C33  380   0.895   4.083   1.785  0.5702 -0.2372 -0.1830
   15phy    C34  381   0.946   4.056   1.640 -0.4166 -0.5851  0.3267
   15phy    C32  382   0.761   4.016   1.821 -0.2844  0.0422 -0.0737
   15phy    C31  383   0.640   4.095   1.788 -0.1104  0.5984 -0.2241
   15phy    C30  384   0.513   4.012   1.797  0.2219  0.5864 -0.1490
   15phy    C28  385   0.389   4.098   1.757 -0.3744 -0.3335  0.2011
   15phy    C29  386   0.355   4.076   1.604 -0.2963  0.6368 -0.3224
   15phy    C27  387   0.263   4.067   1.836 -0.4238 -0.0685  0.1694
   15phy    C26  388   0.220   4.179   1.933 -0.2460 -0.2650 -0.7790
   15phy    C25  389   0.104   4.150   2.025 -0.0370  0.2719  0.5275
   15phy    C23  390   0.091   4.243   2.146 -0.1655 -0.1160  0.0087
   15phy    C24  391  -0.056   4.280   2.181 -0.1449  0.0579  0.2642
   15phy    C22  392   0.168   4.193   2.271  0.5640  0.0434 -0.0627
   15phy    C21  393   0.215   4.308   2.368 -0.5223  0.1396 -0.0477
   15phy    C20  394   0.317   4.253   2.466  0.1291  0.8630 -0.6728
   15phy    C18  395   0.366   4.339   2.588 -0.2146  0.1204 -0.4511
   15phy    O01  396   0.250   4.389   2.652 -0.1216 -0.8942  0.0430
   15phy    H01  397   0.202   4.327   2.701 -0.6132  0.7978  1.8355
   15phy    C19  398   0.431   4.236   2.688  0.0301 -0.1495  0.2871
   15phy    C13  399   0.468   4.463   2.542 -0.9183 -0.0536 -0.3592
   15phy     H3  400   0.426   4.515   2.452  0.7588  2.1672  0.0601
   15phy    O33  401   0.591   4.411   2.491 -0.1002  0.0671  0.0593
   15phy    H1B  402   0.660   4.414   2.554  0.7467  0.3792 -0.8476
   15phy    C12  403   0.496   4.588   2.637 -0.0416 -0.0950  0.4120
   15phy    O11  404   0.401   4.620   2.737  0.2063 -0.4030 -0.0066
   15phy    H1A  405   0.333   4.556   2.733 -0.0486 -0.1470  0.2253
   16phy    C35  406   4.699   4.983   2.171  0.7227  0.2513  0.2655
   16phy    C33  407   4.822   4.899   2.141  0.5041  0.4536 -0.0554
   16phy    C34  408   4.853   4.887   1.992  0.0792 -0.4584 -0.2896
   16phy    C32  409   4.929   4.945   2.241 -0.3115  0.2081  0.9275
   16phy    C31  410   5.049   4.864   2.269 -0.4728  0.2814  0.2066
   16phy    C30  411   5.125   4.903   2.399  0.1036  0.2472  0.2468
   16phy    C28  412   5.234   4.797   2.429 -0.0037  0.6092  0.0722
   16phy    C29  413   5.352   4.870   2.487 -0.1347  0.2285  0.5643
   16phy    C27  414   5.193   4.697   2.541 -0.2374  0.1064  0.1670
   16phy    C26  415   5.086   4.582   2.528 -0.1912  0.2496 -0.1684
   16phy    C25  416   5.090   4.500   2.654  0.1331 -0.3297  0.1318
   16phy    C23  417   4.968   4.403   2.673  0.3118 -0.2060  0.5895
   16phy    C24  418   4.990   4.273   2.600 -0.4748 -0.0592  0.6204
   16phy    C22  419   4.933   4.360   2.816 -0.3413 -0.5563  0.3148
   16phy    C21  420   4.859   4.462   2.907 -0.3450 -0.4564 -0.2097
   16phy    C20  421   4.863   4.416   3.049 -0.1707  0.6807 -0.2560
   16phy    C18  422   4.773   4.492   3.155  0.5201 -0.6411 -0.6030
   16phy    O01  423   4.641   4.515   3.097 -0.2734 -0.4250 -0.1834
   16phy    H01  424   4.643   4.597   3.050 -1.1596  0.1596  0.7450
   16phy    C19  425   4.754   4.375   3.259  0.5471  0.3626 -0.1886
   16phy    C13  426   4.837   4.635   3.203 -0.5932  0.7674  0.0470
   16phy     H3  427   4.859   4.693   3.110 -1.5520  0.2949 -0.4949
   16phy    O33  428   4.965   4.620   3.264  0.1840  0.2410  0.4737
   16phy    H1B  429   5.021   4.686   3.227  0.0952 -0.6436 -1.2961
   16phy    C12  430   4.751   4.733   3.288  0.1502 -0.3022  0.0263
   16phy    O11  431   4.788   4.868   3.288 -0.1709 -0.6806  0.1467
   16phy    H1A  432   4.879   4.880   3.305 -0.3834  2.8665 -0.4065
   17phy    C35  433   3.998   4.630   1.377  0.5623 -0.5736  0.1617
   17phy    C33  434   3.892   4.559   1.462  0.2985 -0.5889  0.4774
   17phy    C34  435   3.765   4.644   1.451 -0.0360 -0.0659 -0.0440
   17phy    C32  436   3.878   4.415   1.421  0.0107 -0.0456  0.1679
   17phy    C31  437   3.833   4.309   1.520  0.6415  0.2576  0.1069
   17phy    C30  438   3.843   4.168   1.468  0.2612 -0.3145 -0.3954
   17phy    C28  439   3.805   4.058   1.566 -0.3895 -0.4529  0.2322
   17phy    C29  440   3.728   3.953   1.495  0.3947 -0.0677  0.5157
   17phy    C27  441   3.927   4.013   1.647 -0.3173  0.3821 -0.2334
   17phy    C26  442   3.899   3.958   1.788  0.0428  0.2649  0.3289
   17phy    C25  443   4.030   3.921   1.860  0.6856  0.2326  0.3109
   17phy    C23  444   4.044   3.867   2.001  0.0530  0.6100 -0.1471
   17phy    C24  445   4.006   3.716   2.012 -0.3402  0.1716  0.1967
   17phy    C22  446   4.187   3.888   2.062  0.1207  0.1682 -0.2488
   17phy    C21  447   4.183   3.975   2.182  0.1581 -0.1938  0.4486
   17phy    C20  448   4.323   4.029   2.219  0.3033  0.2800  0.0067
   17phy    C18  449   4.363   4.106   2.345 -0.3033  0.4102 -0.1574
   17phy    O01  450   4.284   4.062   2.456  0.0146  0.3325  0.2936
   17phy    H01  451   4.327   3.996   2.506  2.7519  0.9797 -0.9697
   17phy    C19  452   4.498   4.040   2.372  0.0567 -0.2404  0.3895
   17phy    C13  453   4.361   4.265   2.344  0.1939  0.1436  0.4296
   17phy     H3  454   4.430   4.304   2.265  0.7276  1.1672  1.3750
   17phy    O33  455   4.422   4.316   2.459  0.1087 -0.2453 -0.3270
   17phy    H1B  456   4.427   4.410   2.458 -1.4969 -0.0207  2.3432
   17phy    C12  457   4.224   4.341   2.329 -0.0047 -0.3549 -0.2097
   17phy    O11  458   4.130   4.318   2.431 -0.4258 -0.5119 -0.0485
   17phy    H1A  459   4.149   4.229   2.456  0.3209 -0.1439  0.7599
   18phy    C35  460   0.274   2.923   1.001  0.1843  0.1096  0.5778
   18phy    C33  461   0.404   2.973   1.056 -0.5244  0.3182  0.0654
   18phy    C34  462   0.504   2.856   1.035  0.2759  0.0844  0.0359
   18phy    C32  463   0.446   3.106   0.989 -0.3891  0.6123  0.5960
   18phy    C31  464   0.415   3.226   1.079 -0.0446  0.1017  0.2262
   18phy    C30  465   0.471   3.355   1.014  0.4713  0.1747 -0.3424
   18phy    C28  466   0.434   3.486   1.090 -0.1667 -0.2599 -0.1563
   18phy    C29  467   0.559   3.527   1.169 -0.3518 -0.3051  0.3345
   18phy    C27  468   0.418   3.604   0.989  0.7499 -0.6571  0.0872
   18phy    C26  469   0.276   3.628   0.932 -0.6871 -0.4335  0.2827
   18phy    C25  470   0.290   3.728   0.813  0.0056 -0.6308 -0.2746
   18phy    C23  471   0.157   3.775   0.753 -0.2456 -0.0109 -0.5440
   18phy    C24  472   0.156   3.930   0.743  0.1658 -0.3106  0.8068
   18phy    C22  473   0.136   3.703   0.617 -0.0967  0.2086 -0.4124
   18phy    C21  474   0.013   3.609   0.607  0.6916 -0.3138 -0.3795
   18phy    C20  475   0.002   3.566   0.457  0.0970  0.0304  0.2350
   18phy    C18  476  -0.124   3.511   0.403  0.3103 -0.2317 -0.3029
   18phy    O01  477  -0.172   3.397   0.480  0.0285 -0.0222  0.0723
   18phy    H01  478  -0.266   3.395   0.474 -0.0309 -0.7194  0.9997
   18phy    C19  479  -0.080   3.454   0.268  0.2889  0.0438 -0.1621
   18phy    C13  480  -0.247   3.619   0.391  0.1033  0.4293  0.4714
   18phy     H3  481  -0.269   3.649   0.496 -2.2836 -2.0406  0.7819
   18phy    O33  482  -0.216   3.751   0.343  0.2786  0.1673 -0.0298
   18phy    H1B  483  -0.136   3.778   0.383 -0.8813  1.0939  1.7672
   18phy    C12  484  -0.402   3.583   0.380  0.1000 -0.1947  0.5054
   18phy    O11  485  -0.421   3.446   0.386 -0.2256  0.3463  0.5341
   18phy    H1A  486  -0.514   3.432   0.387  0.1211 -2.5088  0.3896
   19phy    C35  487   5.000   4.614   1.506 -0.4483 -0.1804  0.2871
   19phy    C33  488   5.034   4.469   1.533 -0.2226 -0.1013 -0.1824
   19phy    C34  489   5.056   4.436   1.684 -0.1068  0.2320  0.0679
   19phy    C32  490   4.921   4.388   1.471  0.2150  0.3172  0.5981
   19phy    C31  491   4.962   4.262   1.398 -0.6286  0.1136 -0.3532
   19phy    C30  492   4.855   4.188   1.312  0.0174  0.0460 -0.5355
   19phy    C28  493   4.887   4.067   1.227 -0.3974  0.7603 -0.1269
   19phy    C29  494   4.855   3.940   1.308 -0.0833 -0.0618 -0.9320
   19phy    C27  495   4.802   4.065   1.094 -0.0412 -0.1899 -0.1312
   19phy    C26  496   4.851   3.981   0.981 -0.7807 -0.0954  0.0714
   19phy    C25  497   4.792   4.022   0.840  0.9931  0.3430 -0.0465
   19phy    C23  498   4.855   3.939   0.727  0.1591 -0.5776  0.3811
   19phy    C24  499   4.770   3.814   0.703  0.6132 -0.4481  0.3890
   19phy    C22  500   4.852   4.022   0.595  0.3289  0.1992  0.0081
   19phy    C21  501   4.991   4.053   0.539 -0.3425 -0.7649  0.2982
   19phy    C20  502   4.997   4.096   0.395 -0.3070  0.9528  0.5661
   19phy    C18  503   5.134   4.126   0.326 -0.0994  0.6045  0.0763
   19phy    O01  504   5.184   4.247   0.379 -0.1172 -0.4576 -0.5570
   19phy    H01  505   5.118   4.309   0.403  0.0543 -0.7632  0.8034
   19phy    C19  506   5.093   4.161   0.178  0.3107 -0.1284 -0.1359
   19phy    C13  507   5.234   3.999   0.318 -0.6846 -0.3881  0.7057
   19phy     H3  508   5.279   3.996   0.420  1.9007 -0.1453 -0.3391
   19phy    O33  509   5.182   3.867   0.310  0.2285 -0.1573 -0.1620
   19phy    H1B  510   5.165   3.843   0.222  1.5170  0.3848 -0.5891
   19phy    C12  511   5.387   4.005   0.278 -0.0471  0.2473 -0.3872
   19phy    O11  512   5.422   3.944   0.159 -0.0699  0.2993 -0.1749
   19phy    H1A  513   5.452   3.856   0.176 -2.1498 -0.9582 -2.3794
   20phy    C35  514   3.806   0.111   1.684  0.5606  0.7272 -0.1352
   20phy    C33  515   3.937   0.182   1.645 -0.4260  0.3702  0.2806
   20phy    C34  516   3.956   0.188   1.487  0.3074  0.2715 -0.3986
   20phy    C32  517   3.930   0.325   1.704  0.5165  0.5858 -0.1714
   20phy    C31  518   4.052   0.365   1.786  0.2830  0.0268  0.7918
   20phy    C30  519   4.037   0.509   1.827  0.4508 -0.3103 -0.0474
   20phy    C28  520   4.166   0.573   1.888 -0.3688 -0.2403 -0.3683
   20phy    C29  521   4.206   0.695   1.802  0.0347  0.1397  0.1599
   20phy    C27  522   4.147   0.600   2.040 -0.3479  0.1168 -0.0472
   20phy    C26  523   4.278   0.589   2.125  0.5431  0.4159  0.1624
   20phy    C25  524   4.271   0.675   2.250 -0.4010  0.3664 -0.8850
   20phy    C23  525   4.368   0.638   2.366 -0.1280 -0.0653 -0.0739
   20phy    C24  526   4.500   0.718   2.357 -0.4587  0.2325  0.0734
   20phy    C22  527   4.312   0.691   2.498  0.1955 -0.0485  0.0161
   20phy    C21  528   4.241   0.599   2.596  0.0842 -0.2949  0.4440
   20phy    C20  529   4.214   0.674   2.724 -0.6346  0.3862 -0.2235
   20phy    C18  530   4.151   0.588   2.844  0.1658  0.2491  0.2913
   20phy    O01  531   4.228   0.473   2.873 -0.4462  0.4534  0.9513
   20phy    H01  532   4.313   0.508   2.892 -0.0052 -0.7734  1.3391
   20phy    C19  533   4.177   0.669   2.973  0.9344 -0.0921 -0.7732
   20phy    C13  534   3.990   0.557   2.835 -0.2761 -0.2302 -0.1209
   20phy     H3  535   3.938   0.655   2.816  1.4668  0.8087  0.2941
   20phy    O33  536   3.926   0.518   2.956 -0.8250 -0.0438 -0.4694
   20phy    H1B  537   3.930   0.425   2.968 -1.1736 -0.0677 -0.5477
   20phy    C12  538   3.935   0.459   2.721 -0.1787  0.3813 -0.0869
   20phy    O11  539   3.798   0.452   2.693  0.0013  0.8533  0.3594
   20phy    H1A  540   3.769   0.367   2.719 -0.8929  0.6715 -1.1037
   21phy    C35  541   0.155   3.640   1.406 -0.4043 -0.5120 -0.5778
   21phy    C33  542   0.093   3.776   1.378  0.2896  0.6734 -0.0324
   21phy    C34  543   0.047   3.828   1.516 -0.7042  0.3328 -0.1416
   21phy    C32  544   0.190   3.874   1.311  0.1847 -0.6139  0.3721
   21phy    C31  545   0.120   3.990   1.239  0.3861  0.5054  0.5287
   21phy    C30  546   0.216   4.086   1.164 -0.8199 -0.2971 -0.3274
   21phy    C28  547   0.138   4.200   1.100 -0.6303  0.5229  0.2608
   21phy    C29  548   0.109   4.313   1.199 -0.0319 -0.0422 -0.0768
   21phy    C27  549   0.216   4.250   0.981 -0.4104 -0.3213  0.2403
   21phy    C26  550   0.130   4.329   0.874  0.5141  0.3186  0.0002
   21phy    C25  551   0.221   4.421   0.789 -0.0531 -0.4584 -0.4056
   21phy    C23  552   0.150   4.512   0.688  0.4439  0.3201  0.4365
   21phy    C24  553   0.108   4.646   0.746  0.2122 -0.4249 -0.2516
   21phy    C22  554   0.252   4.536   0.579 -0.5472 -0.2779 -0.1684
   21phy    C21  555   0.223   4.494   0.437 -0.3588  0.0272  0.7394
   21phy    C20  556   0.344   4.480   0.337  0.4427  0.4950  0.1955
   21phy    C18  557   0.315   4.440   0.186 -0.4344  0.1455 -0.1904
   21phy    O01  558   0.249   4.315   0.192 -0.0065  0.1482 -0.1465
   21phy    H01  559   0.188   4.311   0.263 -0.9670  0.8735 -0.9093
   21phy    C19  560   0.456   4.435   0.128 -0.3904  0.6218  0.3017
   21phy    C13  561   0.223   4.550   0.104  0.2458 -0.4749 -0.1163
   21phy     H3  562   0.130   4.552   0.167  0.5911  1.5169  0.3914
   21phy    O33  563   0.253   4.691   0.118  0.0824  0.1180  0.0866
   21phy    H1B  564   0.280   4.724   0.035  1.2652  1.4481  0.9562
   21phy    C12  565   0.131   4.512  -0.016 -0.2512 -0.2839  0.2519
   21phy    O11  566   0.201   4.486  -0.135 -0.2900 -0.1792 -0.1867
   21phy    H1A  567   0.145   4.447  -0.199 -0.7866  0.3234 -0.0678
   22phy    C35  568   2.589   4.642   1.465 -0.6818  0.0261 -0.1933
   22phy    C33  569   2.548   4.559   1.585 -0.5493  0.3951  0.3169
   22phy    C34  570   2.433   4.636   1.655 -0.6084 -0.0308  0.0598
   22phy    C32  571   2.497   4.418   1.553 -0.1113  0.6931 -0.2559
   22phy    C31  572   2.605   4.315   1.526 -1.0353  0.6657  0.2785
   22phy    C30  573   2.561   4.191   1.454  0.2666 -0.9051 -0.3154
   22phy    C28  574   2.659   4.074   1.438 -0.7340 -0.1683 -0.6425
   22phy    C29  575   2.638   3.970   1.546 -0.2145  0.5409 -0.0971
   22phy    C27  576   2.639   3.998   1.304 -0.0494 -0.0189 -0.4542
   22phy    C26  577   2.746   4.036   1.192  0.4264  0.0968 -0.0903
   22phy    C25  578   2.724   3.960   1.062 -0.7644 -0.0234 -0.2767
   22phy    C23  579   2.804   3.995   0.935 -0.5738 -0.0966  0.2760
   22phy    C24  580   2.940   3.928   0.928 -0.0042 -0.1499 -0.2133
   22phy    C22  581   2.721   3.939   0.820 -0.2846 -0.1017 -0.2427
   22phy    C21  582   2.689   4.034   0.705 -0.1968  0.1885  0.2012
   22phy    C20  583   2.609   3.959   0.598  0.4039  0.8737  0.4150
   22phy    C18  584   2.581   4.017   0.454 -0.4561  0.1593  0.1035
   22phy    O01  585   2.511   4.143   0.466 -0.6311 -0.0713 -0.3889
   22phy    H01  586   2.472   4.170   0.385 -0.2806  1.2734 -0.1438
   22phy    C19  587   2.484   3.912   0.392 -0.0348 -0.1522  0.1140
   22phy    C13  588   2.720   4.032   0.375 -0.1523 -0.1298 -0.4372
   22phy     H3  589   2.776   4.107   0.435  0.0824  0.8413 -1.8137
   22phy    O33  590   2.817   3.921   0.385 -0.2673  0.1472 -0.0824
   22phy    H1B  591   2.904   3.954   0.400 -0.7400  0.1182  3.3968
   22phy    C12  592   2.756   4.133   0.257 -0.4987 -0.5916 -0.3156
   22phy    O11  593   2.666   4.237   0.216 -0.3360  0.6475 -0.6190
   22phy    H1A  594   2.716   4.316   0.210  1.0929 -0.1769  0.0066
   23phy    C35  595   1.182   3.145   1.692 -0.9119 -0.0972 -0.1956
   23phy    C33  596   1.172   3.134   1.844  0.1667  0.2917  0.4419
   23phy    C34  597   1.118   2.996   1.878  0.0222  0.2134 -0.2779
   23phy    C32  598   1.298   3.165   1.925 -0.0108 -0.0388 -0.3328
   23phy    C31  599   1.270   3.263   2.036  0.3357 -0.2632 -0.1179
   23phy    C30  600   1.398   3.297   2.112  0.4940 -0.0761 -0.0508
   23phy    C28  601   1.388   3.386   2.237  0.4342 -0.7411  0.4219
   23phy    C29  602   1.471   3.339   2.351 -0.1569 -0.3767  0.3880
   23phy    C27  603   1.412   3.532   2.215  0.1290 -0.5114  0.1825
   23phy    C26  604   1.325   3.640   2.288  0.5455 -0.3082 -0.4083
   23phy    C25  605   1.366   3.781   2.239  0.5993 -0.0369  0.5640
   23phy    C23  606   1.287   3.901   2.298  0.6065  0.4332  0.6019
   23phy    C24  607   1.355   4.040   2.277 -0.2827  0.5543  0.5553
   23phy    C22  608   1.141   3.923   2.257  0.0399 -0.2787  0.3844
   23phy    C21  609   1.049   3.949   2.376 -0.1861  0.5181  0.1721
   23phy    C20  610   0.899   3.937   2.339  0.0098  0.0206  0.3022
   23phy    C18  611   0.785   3.978   2.440  0.5637  0.2258 -0.2574
   23phy    O01  612   0.815   4.109   2.476 -0.8201 -0.2963 -0.5235
   23phy    H01  613   0.827   4.165   2.402  0.1864  0.2574  0.0521
   23phy    C19  614   0.659   3.985   2.350 -0.3205  0.5200  0.1701
   23phy    C13  615   0.781   3.875   2.568 -0.1497 -0.3386 -0.4252
   23phy     H3  616   0.885   3.861   2.606  0.8405  0.5723 -2.5922
   23phy    O33  617   0.749   3.743   2.529  0.4168 -0.4138  0.0745
   23phy    H1B  618   0.824   3.694   2.555  0.5204 -0.1924  0.2020
   23phy    C12  619   0.699   3.913   2.695  0.5326  0.0071 -0.3267
   23phy    O11  620   0.749   4.017   2.772  0.4770  0.3860  0.0297
   23phy    H1A  621   0.838   4.000   2.795  0.0362 -2.1504  0.1453
   24phy    C35  622   0.029   4.709   1.879  0.4236 -0.0120  0.3209
   24phy    C33  623   0.153   4.747   1.961 -0.1876  0.2702 -0.1937
   24phy    C34  624   0.255   4.639   1.940  0.1978 -0.3345 -0.5810
   24phy    C32  625   0.187   4.896   1.932  0.4302  0.4389 -0.1927
   24phy    C31  626   0.207   4.984   2.063 -0.3604  0.8043 -0.2401
   24phy    C30  627   0.231   5.137   2.050 -0.4289  0.3620  1.1794
   24phy    C28  628   0.241   5.217   2.180  0.0565 -0.8811 -0.2720
   24phy    C29  629   0.373   5.301   2.161 -0.3322 -0.0958 -0.3127
   24phy    C27  630   0.122   5.312   2.215  0.2762  0.7085 -0.2291
   24phy    C26  631   0.116   5.340   2.363  0.7389 -0.4255  0.1704
   24phy    C25  632  -0.034   5.357   2.407 -0.2705 -0.2198  0.1243
   24phy    C23  633  -0.056   5.368   2.558 -0.0086 -0.1309 -0.6669
   24phy    C24  634  -0.129   5.495   2.594 -0.6454  0.0263 -0.4759
   24phy    C22  635  -0.142   5.248   2.597  0.3379  0.0218 -0.5155
   24phy    C21  636  -0.099   5.184   2.733  0.5135  0.2957 -0.0493
   24phy    C20  637  -0.196   5.068   2.778  0.2587 -0.1581 -0.0569
   24phy    C18  638  -0.176   5.011   2.924 -0.1592 -0.1245 -0.2031
   24phy    O01  639  -0.148   5.112   3.025 -0.0282 -0.2862  0.0346
   24phy    H01  640  -0.160   5.076   3.111 -2.1500 -0.3672 -0.2558
   24phy    C19  641  -0.324   4.979   2.961 -0.2542 -0.5155  0.4290
   24phy    C13  642  -0.074   4.883   2.950  0.0869  0.0184  0.8547
   24phy     H3  643  -0.107   4.796   2.888  0.1599 -0.1117  0.9957
   24phy    O33  644  -0.089   4.828   3.082  0.4803 -0.2322 -0.2663
   24phy    H1B  645  -0.034   4.865   3.149 -0.2424 -1.3016  0.9828
   24phy    C12  646   0.074   4.898   2.915 -0.1901  0.2055  0.2722
   24phy    O11  647   0.164   4.957   2.999 -0.5182 -0.3737  0.3569
   24phy    H1A  648   0.249   4.943   2.961 -0.2579 -1.9090  1.4052
   25phy    C35  649   1.992   0.044   0.324 -0.3497 -0.4489  0.2219
   25phy    C33  650   1.979  -0.087   0.388  0.6192  0.4415  0.0721
   25phy    C34  651   2.103  -0.146   0.454 -0.4267 -0.1692 -0.3008
   25phy    C32  652   1.863  -0.078   0.484  0.1120  0.5962 -0.9291
   25phy    C31  653   1.751  -0.180   0.465 -0.3268 -0.5582  0.2558
   25phy    C30  654   1.632  -0.160   0.558  0.7980 -0.7125  0.0222
   25phy    C28  655   1.531  -0.276   0.556  0.0187  0.1433 -0.0471
   25phy    C29  656   1.577  -0.402   0.632 -0.1212  0.6063 -0.0336
   25phy    C27  657   1.402  -0.224   0.627 -0.3534 -0.0935 -0.4335
   25phy    C26  658   1.264  -0.229   0.558 -0.1033 -0.1514 -0.2346
   25phy    C25  659   1.151  -0.161   0.646 -0.4708  0.1340 -0.0406
   25phy    C23  660   1.005  -0.197   0.618 -0.5298  0.5648  0.5601
   25phy    C24  661   0.914  -0.145   0.728 -0.4195  0.3753  0.3646
   25phy    C22  662   0.946  -0.151   0.482  0.0161 -0.2372 -0.6170
   25phy    C21  663   0.830  -0.228   0.412 -0.7067  0.4565 -0.3407
   25phy    C20  664   0.792  -0.161   0.277  0.3963  0.0126  0.3921
   25phy    C18  665   0.824  -0.221   0.140  0.5693 -0.0187  0.1501
   25phy    O01  666   0.970  -0.241   0.131  0.0982 -0.2717 -0.5560
   25phy    H01  667   1.017  -0.170   0.170 -1.0283  0.3644 -0.3285
   25phy    C19  668   0.779  -0.103   0.056 -0.1148  0.2077 -0.3942
   25phy    C13  669   0.747  -0.361   0.111  0.1504  0.2172 -0.2747
   25phy     H3  670   0.781  -0.428   0.194 -0.4509  0.2020 -0.0426
   25phy    O33  671   0.603  -0.369   0.140  0.0157  0.0990  0.1576
   25phy    H1B  672   0.586  -0.332   0.225 -0.6904  0.5381 -0.1684
   25phy    C12  673   0.796  -0.476   0.012  0.2375  0.1016  0.0899
   25phy    O11  674   0.935  -0.485  -0.011 -0.0753  0.4059 -0.0016
   25phy    H1A  675   0.973  -0.406   0.020  0.7358 -0.5880  1.7098
   26phy    C35  676   1.785   0.216   2.548  0.2273  0.1218  0.1217
   26phy    C33  677   1.840   0.100   2.464  0.1633 -0.6218  0.1135
   26phy    C34  678   1.987   0.071   2.504 -0.1070 -0.8163  0.0966
   26phy    C32  679   1.772  -0.034   2.489  0.4604  0.2263 -0.0096
   26phy    C31  680   1.646  -0.053   2.402 -0.5232  0.1919 -0.6805
   26phy    C30  681   1.590  -0.190   2.428 -0.4751 -0.1876  0.1645
   26phy    C28  682   1.463  -0.224   2.349  0.2040  0.4460  0.3126
   26phy    C29  683   1.496  -0.308   2.231 -0.3436  0.7724  0.1815
   26phy    C27  684   1.370  -0.310   2.435  0.3576  0.5605 -0.3508
   26phy    C26  685   1.282  -0.226   2.534 -0.6394  0.5004  0.1003
   26phy    C25  686   1.190  -0.314   2.617 -0.1285 -0.4554 -0.0190
   26phy    C23  687   1.102  -0.232   2.711  0.0827  0.5304 -0.1484
   26phy    C24  688   0.958  -0.289   2.725 -0.5406 -0.2299  0.6640
   26phy    C22  689   1.168  -0.222   2.846  0.0556 -0.2498 -0.1764
   26phy    C21  690   1.161  -0.081   2.910 -0.3383  0.5807 -0.0581
   26phy    C20  691   1.251  -0.074   3.036 -0.1648  0.2012  0.6996
   26phy    C18  692   1.216   0.017   3.160  0.1213  0.3961 -0.9284
   26phy    O01  693   1.106  -0.041   3.232  0.3009 -0.4534  0.2593
   26phy    H01  694   1.097   0.007   3.312  0.4121  0.2074 -0.1207
   26phy    C19  695   1.328  -0.038   3.254 -0.0570 -0.1719 -0.5000
   26phy    C13  696   1.225   0.174   3.132  0.0631 -0.7740 -0.2934
   26phy     H3  697   1.300   0.195   3.051  0.5339  0.4913  0.4425
   26phy    O33  698   1.281   0.253   3.243  0.0954 -0.2149 -0.0630
   26phy    H1B  699   1.321   0.334   3.219 -1.2695  0.9177  1.3019
   26phy    C12  700   1.078   0.237   3.083  0.1170 -0.4533 -0.3931
   26phy    O11  701   1.006   0.292   3.193 -0.4816  0.3854 -0.1550
   26phy    H1A  702   1.053   0.363   3.233  1.9722  0.0401 -2.1176
   27phy    C35  703   0.186   0.725   1.215  0.3346 -0.7363 -0.9615
   27phy    C33  704   0.240   0.860   1.239 -0.7663 -0.2309 -0.6410
   27phy    C34  705   0.149   0.937   1.324  0.0593 -0.5113 -0.3631
   27phy    C32  706   0.382   0.867   1.306 -0.2196 -0.0259  0.3193
   27phy    C31  707   0.511   0.858   1.227 -0.0678  0.3277  0.1715
   27phy    C30  708   0.633   0.841   1.325 -0.1656  0.3369  0.4929
   27phy    C28  709   0.768   0.833   1.252 -0.3283 -0.0613 -0.1800
   27phy    C29  710   0.866   0.922   1.326  0.0385 -0.2831  0.1059
   27phy    C27  711   0.826   0.685   1.253  0.5232 -0.0331  0.2797
   27phy    C26  712   0.903   0.646   1.131 -0.5895  0.2201  0.1896
   27phy    C25  713   0.961   0.511   1.144 -0.1383  0.5262 -0.3094
   27phy    C23  714   1.033   0.458   1.019 -0.4857  0.0798 -0.5964
   27phy    C24  715   1.152   0.382   1.051 -0.1494 -0.3817  0.2660
   27phy    C22  716   0.942   0.375   0.931 -0.1666 -0.2273 -0.0203
   27phy    C21  717   0.933   0.422   0.785  0.1180 -0.3133 -0.0244
   27phy    C20  718   0.853   0.316   0.705  0.7853  0.1838 -0.3720
   27phy    C18  719   0.882   0.295   0.553 -0.0510  0.3536  0.0185
   27phy    O01  720   0.877   0.426   0.483  0.2575  0.0084 -1.2215
   27phy    H01  721   0.794   0.464   0.503  0.8622  0.2922  1.0160
   27phy    C19  722   0.760   0.226   0.498 -0.1278 -0.1313  0.3116
   27phy    C13  723   1.021   0.223   0.504 -0.4952 -0.0216  0.5116
   27phy     H3  724   1.035   0.137   0.575  0.6583  0.3835  0.7892
   27phy    O33  725   1.028   0.143   0.384 -0.1089 -0.1253  0.0666
   27phy    H1B  726   1.006   0.196   0.309 -0.5141 -1.1139 -0.5234
   27phy    C12  727   1.165   0.274   0.550 -0.3557 -1.0677  0.5968
   27phy    O11  728   1.257   0.342   0.463 -0.2339  0.7437 -0.0082
   27phy    H1A  729   1.306   0.281   0.411  1.7315 -0.6609  3.2305
   28phy    C35  730   3.238   2.048   0.959 -0.0950 -0.1893  0.0713
   28phy    C33  731   3.204   1.945   0.854 -0.1850  0.3663 -0.1184
   28phy    C34  732   3.317   1.846   0.839 -0.5151 -0.2985 -0.6190
   28phy    C32  733   3.082   1.870   0.908  0.1656 -0.0462  0.2640
   28phy    C31  734   3.000   1.771   0.828 -0.1220  0.2597  0.8000
   28phy    C30  735   2.882   1.704   0.900  0.2731  0.1111  0.0342
   28phy    C28  736   2.802   1.616   0.802  0.1959  0.0272  0.4703
   28phy    C29  737   2.835   1.466   0.817  0.5059 -0.7026  0.0838
   28phy    C27  738   2.648   1.639   0.837 -0.1036  0.0012  0.6260
   28phy    C26  739   2.549   1.665   0.722  0.7219 -0.6033  0.1401
   28phy    C25  740   2.413   1.708   0.782 -0.3165  0.4710  0.0448
   28phy    C23  741   2.311   1.769   0.684 -0.1565  0.3670 -0.6216
   28phy    C24  742   2.168   1.732   0.724 -0.5249 -0.2554  0.1061
   28phy    C22  743   2.341   1.918   0.665 -0.5813 -0.1772 -0.7551
   28phy    C21  744   2.323   1.975   0.525 -0.0608 -0.4808 -0.2899
   28phy    C20  745   2.386   2.115   0.500  0.1878 -0.0601  0.0210
   28phy    C18  746   2.363   2.198   0.363  0.2243  0.1830 -0.1693
   28phy    O01  747   2.369   2.093   0.257 -0.3709  0.2904 -0.0524
   28phy    H01  748   2.449   2.082   0.211 -1.4557  0.4302 -2.0802
   28phy    C19  749   2.484   2.287   0.347 -0.3659 -0.2373  0.1826
   28phy    C13  750   2.218   2.269   0.359 -0.4846  0.1066  0.1380
   28phy     H3  751   2.148   2.182   0.355  0.0106 -0.2586 -2.9114
   28phy    O33  752   2.168   2.330   0.480  0.3293 -0.2256  0.1847
   28phy    H1B  753   2.226   2.400   0.503  0.7223 -0.1583 -0.9809
   28phy    C12  754   2.154   2.326   0.227  0.2122  0.0753  0.0178
   28phy    O11  755   2.180   2.453   0.173 -0.2181  0.0497 -0.3985
   28phy    H1A  756   2.160   2.514   0.241 -0.6016  1.4786 -1.7415
   29phy    C35  757   0.948   5.072   1.131 -0.2436 -0.1705 -0.0037
   29phy    C33  758   1.097   5.043   1.139 -0.5660 -0.3951  0.0207
   29phy    C34  759   1.153   5.129   1.256  0.2000  0.0951 -0.5768
   29phy    C32  760   1.137   4.895   1.155 -0.5932 -0.0804  0.4275
   29phy    C31  761   1.176   4.820   1.023 -0.2648 -0.4391 -0.1986
   29phy    C30  762   1.198   4.675   1.039  0.0313  0.5910 -0.4216
   29phy    C28  763   1.219   4.595   0.908 -0.0545 -0.2844  0.2872
   29phy    C29  764   1.370   4.600   0.872 -0.5094  0.3941 -0.0682
   29phy    C27  765   1.172   4.453   0.935 -0.1351 -0.2915 -0.1345
   29phy    C26  766   1.146   4.375   0.807 -0.1741  0.7824 -0.3170
   29phy    C25  767   1.087   4.235   0.845 -0.2910  0.0874 -0.0180
   29phy    C23  768   1.118   4.117   0.745  0.6902  0.0204 -0.1902
   29phy    C24  769   1.095   3.977   0.818  0.2683  0.3024 -0.0577
   29phy    C22  770   1.025   4.129   0.622  0.8925 -0.1979  0.1047
   29phy    C21  771   1.069   4.072   0.484 -0.1000 -0.0711  0.1449
   29phy    C20  772   0.973   4.114   0.369  0.9710 -0.4422  0.2953
   29phy    C18  773   1.014   4.058   0.229 -0.2082  0.3161  0.4620
   29phy    O01  774   1.150   4.089   0.205  0.0223 -0.2882 -0.4902
   29phy    H01  775   1.167   4.089   0.113 -0.1637  0.5716 -0.5341
   29phy    C19  776   0.931   4.150   0.133  0.0292  0.1371 -0.2709
   29phy    C13  777   0.971   3.904   0.200 -0.3910  0.1667 -0.3938
   29phy     H3  778   0.932   3.866   0.298  3.2752 -1.0579  0.7433
   29phy    O33  779   0.855   3.867   0.120 -0.0097 -0.1887 -0.2291
   29phy    H1B  780   0.886   3.882   0.033 -1.8295  1.3223 -0.6850
   29phy    C12  781   1.080   3.792   0.204  0.1704 -0.3068  0.0181
   29phy    O11  782   1.110   3.734   0.083 -0.2362  0.6567  0.8808
   29phy    H1A  783   1.039   3.679   0.055  1.0118 -0.0356 -1.1626
   30phy    C35  784   1.092   4.510   1.492 -0.6364  0.6688  0.1152
   30phy    C33  785   0.950   4.470   1.443 -0.1079 -0.3362 -0.3310
   30phy    C34  786   0.856   4.450   1.565 -0.4816 -0.0154  0.2977
   30phy    C32  787   0.900   4.572   1.336  0.0289 -0.1206  0.5696
   30phy    C31  788   0.801   4.510   1.231  0.2825 -0.6040  0.2476
   30phy    C30  789   0.764   4.610   1.121 -0.2739 -0.2503 -0.2684
   30phy    C28  790   0.667   4.555   1.014  0.3026 -0.2876  0.1001
   30phy    C29  791   0.516   4.570   1.055 -0.2141  0.3288 -0.4043
   30phy    C27  792   0.695   4.619   0.878 -0.8126 -0.0867  0.4406
   30phy    C26  793   0.727   4.511   0.768 -0.8989 -0.1199 -0.0258
   30phy    C25  794   0.772   4.570   0.629 -0.2532  0.1956 -0.1586
   30phy    C23  795   0.820   4.470   0.517  0.3663  0.0371 -0.7886
   30phy    C24  796   0.701   4.404   0.444 -0.0051 -0.1530 -0.0591
   30phy    C22  797   0.890   4.561   0.413 -0.4339  0.4017  0.2317
   30phy    C21  798   1.030   4.511   0.366  0.4997  0.0685  0.9264
   30phy    C20  799   1.118   4.610   0.278  0.6809 -0.6739 -0.0698
   30phy    C18  800   1.261   4.579   0.229  0.0896 -0.3894 -0.0479
   30phy    O01  801   1.341   4.558   0.346 -0.0278  0.0730 -0.0583
   30phy    H01  802   1.310   4.617   0.411 -0.9441  1.1571 -1.4114
   30phy    C19  803   1.317   4.705   0.170 -0.2407 -0.6869  0.1277
   30phy    C13  804   1.264   4.445   0.138  0.0716  0.2564 -0.3023
   30phy     H3  805   1.225   4.366   0.207  1.8830 -0.2594  0.1787
   30phy    O33  806   1.167   4.435   0.030  0.3263 -0.4087  0.1707
   30phy    H1B  807   1.111   4.510   0.032  0.6088 -0.2018  0.4994
   30phy    C12  808   1.387   4.346   0.124  0.0137 -0.1360  0.2040
   30phy    O11  809   1.512   4.368   0.182  0.0459  0.1784 -0.0894
   30phy    H1A  810   1.499   4.417   0.261  0.2718 -0.9071  0.6489
   31phy    C35  811   0.672   0.218   1.536 -0.2032 -0.1788 -0.4162
   31phy    C33  812   0.817   0.253   1.542  0.2929 -0.7672  0.5671
   31phy    C34  813   0.890   0.190   1.425  0.0258  0.3258 -0.0564
   31phy    C32  814   0.834   0.409   1.548  0.9600  0.0954  0.8012
   31phy    C31  815   0.931   0.454   1.661  0.4462 -0.2216 -0.2126
   31phy    C30  816   0.941   0.601   1.667 -0.6918  0.3547 -0.4190
   31phy    C28  817   1.060   0.655   1.757  0.4359 -0.0644  0.2277
   31phy    C29  818   1.190   0.679   1.669  0.1881  0.1796 -0.7433
   31phy    C27  819   1.009   0.782   1.832  0.6747  0.1080  0.7269
   31phy    C26  820   1.066   0.777   1.974  0.1746  0.2684 -0.1590
   31phy    C25  821   1.040   0.909   2.045  0.3342 -0.3558 -0.1888
   31phy    C23  822   1.099   0.927   2.186  0.4612  0.2009 -0.0451
   31phy    C24  823   1.230   1.006   2.179 -0.1608  0.4050  0.0972
   31phy    C22  824   0.983   0.981   2.278  0.0299  0.5447  0.1036
   31phy    C21  825   0.942   0.899   2.399  0.5021  0.1549 -0.1322
   31phy    C20  826   0.822   0.968   2.466  0.2655  0.6017 -0.1802
   31phy    C18  827   0.805   0.954   2.620  0.0230 -0.0804  0.0350
   31phy    O01  828   0.912   1.027   2.680  0.1132 -0.1733 -0.2431
   31phy    H01  829   0.916   1.113   2.642  1.3289 -0.0099  0.2252
   31phy    C19  830   0.691   1.053   2.646 -0.0877 -0.5129  0.1730
   31phy    C13  831   0.787   0.805   2.690  0.3237 -0.6857  0.7513
   31phy     H3  832   0.724   0.744   2.622 -0.3011  0.0457  0.6621
   31phy    O33  833   0.713   0.803   2.812  0.0101 -0.0727  0.1343
   31phy    H1B  834   0.740   0.872   2.870 -0.8783  0.5727 -0.1931
   31phy    C12  835   0.923   0.723   2.724  0.5843 -0.5083 -0.0881
   31phy    O11  836   1.012   0.776   2.818 -0.1474 -0.2737  0.0643
   31phy    H1A  837   0.997   0.869   2.824  1.0244 -0.1513  1.6103
   32phy    C35  838   1.653   0.592   1.730  0.0997  0.0479  0.2774
   32phy    C33  839   1.736   0.706   1.671  0.1500  0.1129 -0.2839
   32phy    C34  840   1.799   0.668   1.539  0.1064 -0.2257  0.0445
   32phy    C32  841   1.651   0.833   1.683 -0.1996  0.5244  0.1901
   32phy    C31  842   1.721   0.967   1.686  0.0408 -0.4685  0.1252
   32phy    C30  843   1.632   1.087   1.715 -0.8774  0.4394 -0.1717
   32phy    C28  844   1.720   1.215   1.740  0.2287  0.1678  0.8244
   32phy    C29  845   1.758   1.281   1.604  0.7887  0.1108 -0.3918
   32phy    C27  846   1.643   1.315   1.833  0.3179  0.5130  0.0745
   32phy    C26  847   1.730   1.386   1.940 -0.1523 -0.4483  0.1786
   32phy    C25  848   1.638   1.499   1.999 -0.6633 -0.1706  0.0716
   32phy    C23  849   1.699   1.568   2.121 -0.4750  0.0649 -0.4003
   32phy    C24  850   1.632   1.700   2.134 -0.0717 -0.1020  0.3199
   32phy    C22  851   1.692   1.491   2.256  0.0623  0.1839  0.0911
   32phy    C21  852   1.814   1.499   2.344  0.1984 -0.3146 -0.3271
   32phy    C20  853   1.785   1.435   2.484 -0.3374  0.2560 -0.0381
   32phy    C18  854   1.898   1.452   2.592  0.0779 -0.2553  0.1528
   32phy    O01  855   1.943   1.589   2.609  0.4929  0.2723 -0.2109
   32phy    H01  856   1.869   1.646   2.616 -0.4878 -0.6789 -1.9358
   32phy    C19  857   1.820   1.429   2.724  0.2259  0.3253  0.1458
   32phy    C13  858   2.022   1.345   2.563  0.2565  0.2231  0.6557
   32phy     H3  859   2.061   1.358   2.459  0.6805  0.7387  0.8744
   32phy    O33  860   1.976   1.209   2.561  0.3759  0.2057 -0.5073
   32phy    H1B  861   2.027   1.157   2.620 -1.6925  0.6837  1.8527
   32phy    C12  862   2.156   1.358   2.654 -0.3177 -0.2792  0.0733
   32phy    O11  863   2.177   1.284   2.774  0.2283  0.1231 -0.4142
   32phy    H1A  864   2.208   1.336   2.845 -2.2473  0.2849  0.6589
   33phy    C35  865   1.135   5.129   2.164 -0.3194  0.1421 -0.0323
   33phy    C33  866   1.065   5.001   2.114  0.1705 -0.1482 -0.3982
   33phy    C34  867   1.165   4.901   2.057 -0.6190 -0.1604  0.4301
   33phy    C32  868   0.986   4.934   2.225 -0.4454  0.4760 -0.1881
   33phy    C31  869   0.844   4.983   2.231  0.3553  0.1961 -0.4711
   33phy    C30  870   0.770   4.920   2.356  0.0157 -0.0871  1.0530
   33phy    C28  871   0.617   4.956   2.357 -0.1135 -0.1746  0.0049
   33phy    C29  872   0.545   4.847   2.286  0.5460  0.6843  0.1448
   33phy    C27  873   0.570   4.961   2.504  0.3601 -0.0764 -0.1746
   33phy    C26  874   0.576   5.091   2.584  0.2306  0.1802 -0.1269
   33phy    C25  875   0.507   5.090   2.718 -0.2155  0.0506 -0.4929
   33phy    C23  876   0.434   5.216   2.768  0.2143 -0.3983  0.0224
   33phy    C24  877   0.285   5.184   2.764 -0.5664  0.1747 -0.2607
   33phy    C22  878   0.483   5.258   2.906  0.0059 -0.3704  0.1513
   33phy    C21  879   0.514   5.408   2.945  0.1756  0.0208  0.2298
   33phy    C20  880   0.539   5.411   3.092 -0.7166 -0.4693 -0.2483
   33phy    C18  881   0.537   5.546   3.167  0.5143 -0.1511 -0.1562
   33phy    O01  882   0.428   5.633   3.123  0.0746 -0.4738 -0.4274
   33phy    H01  883   0.475   5.702   3.081 -0.1533  0.9458  1.5349
   33phy    C19  884   0.476   5.499   3.300 -0.4127  0.2416 -0.3777
   33phy    C13  885   0.667   5.636   3.186 -0.7470 -0.0723 -0.3641
   33phy     H3  886   0.752   5.576   3.227  1.0595  1.4076 -1.7892
   33phy    O33  887   0.654   5.733   3.291 -0.2352  0.0762 -0.3691
   33phy    H1B  888   0.625   5.819   3.268  0.6717  0.3350 -0.5992
   33phy    C12  889   0.717   5.703   3.058 -0.1365  1.0232  0.3061
   33phy    O11  890   0.618   5.792   3.006 -0.1868  0.3557  0.1406
   33phy    H1A  891   0.665   5.852   2.952  1.6761 -1.3707 -0.2672
   34phy    C35  892   4.441   3.050   1.106  0.4184  0.0687 -0.2734
   34phy    C33  893   4.398   3.180   1.185  0.6909 -0.3426 -0.0179
   34phy    C34  894   4.425   3.165   1.337 -0.0708 -0.0912 -0.0596
   34phy    C32  895   4.499   3.291   1.142  0.0539 -0.2041  0.8583
   34phy    C31  896   4.441   3.431   1.161  0.6381 -0.4733  0.1248
   34phy    C30  897   4.523   3.544   1.092  0.5349  0.3567 -0.0972
   34phy    C28  898   4.439   3.669   1.061 -0.1293  0.6377 -0.6640
   34phy    C29  899   4.494   3.798   1.135 -0.2612  0.0708 -0.0711
   34phy    C27  900   4.433   3.694   0.912  0.7180 -0.0717 -0.3019
   34phy    C26  901   4.309   3.626   0.839 -0.0277 -0.5758  0.2542
   34phy    C25  902   4.300   3.677   0.695  0.0804 -0.0261  0.7887
   34phy    C23  903   4.198   3.616   0.596 -0.3943 -0.1233  0.7223
   34phy    C24  904   4.057   3.673   0.604 -0.0460 -0.1804  0.1748
   34phy    C22  905   4.252   3.625   0.454 -0.0690 -0.2239  0.3003
   34phy    C21  906   4.314   3.493   0.411  0.5135 -0.1079  0.4300
   34phy    C20  907   4.343   3.470   0.262  0.1356 -0.3848  0.3522
   34phy    C18  908   4.412   3.335   0.215 -0.3556  0.0336  0.1666
   34phy    O01  909   4.528   3.311   0.295  0.4106  0.0217 -0.0177
   34phy    H01  910   4.555   3.222   0.284 -2.1274 -1.0266  1.3550
   34phy    C19  911   4.486   3.364   0.082  0.5521  0.1544 -0.5196
   34phy    C13  912   4.313   3.210   0.199  0.2200 -0.1394 -0.0297
   34phy     H3  913   4.256   3.201   0.295 -0.0358  1.9709  0.0434
   34phy    O33  914   4.198   3.232   0.112 -0.8757  0.3089 -0.0193
   34phy    H1B  915   4.229   3.217   0.024  1.3524 -1.0357  0.9293
   34phy    C12  916   4.363   3.061   0.213 -0.3170  0.3663 -0.2743
   34phy    O11  917   4.493   3.031   0.263 -0.3703 -0.2569  0.6490
   34phy    H1A  918   4.493   2.941   0.289 -5.4435 -0.8191 -0.3429
   35phy    C35  919   0.907   2.093   1.487 -0.5738 -0.1855 -0.1372
   35phy    C33  920   1.056   2.093   1.536  0.1098  0.7083  0.7585
   35phy    C34  921   1.087   2.223   1.612 -0.0262 -0.4455  0.1699
   35phy    C32  922   1.093   1.972   1.625  0.0478  0.2112  0.4988
   35phy    C31  923   1.215   1.896   1.575 -0.2227 -0.0967  0.4098
   35phy    C30  924   1.236   1.769   1.659 -0.6272 -0.1119  0.1617
   35phy    C28  925   1.379   1.711   1.627 -0.0664 -0.0892 -0.3172
   35phy    C29  926   1.462   1.717   1.756 -0.5566  0.4469  0.1956
   35phy    C27  927   1.369   1.573   1.556 -0.2670  0.4370 -0.2168
   35phy    C26  928   1.333   1.577   1.403 -0.5882  0.1707 -0.8369
   35phy    C25  929   1.355   1.442   1.346  0.4216  0.1363  0.6410
   35phy    C23  930   1.346   1.422   1.194  0.7730  0.3978  0.4312
   35phy    C24  931   1.476   1.439   1.128 -0.0691  0.4439  0.5408
   35phy    C22  932   1.280   1.286   1.162  0.3159 -0.3355  0.6236
   35phy    C21  933   1.145   1.305   1.093 -0.0665  0.0507  0.4145
   35phy    C20  934   1.106   1.182   1.013  0.3785  0.6175  0.5575
   35phy    C18  935   0.966   1.165   0.930  0.6129 -0.0144 -0.0089
   35phy    O01  936   0.862   1.195   1.020 -0.6332 -0.2022 -0.0091
   35phy    H01  937   0.897   1.204   1.106 -0.3680 -1.1814  0.0039
   35phy    C19  938   0.961   1.016   0.895  0.2996  0.2663 -0.3088
   35phy    C13  939   0.960   1.264   0.806  0.0285  0.2604  0.3667
   35phy     H3  940   0.965   1.364   0.855 -1.1060  1.0901 -1.0962
   35phy    O33  941   1.074   1.276   0.719  0.5098 -0.0090  0.6558
   35phy    H1B  942   1.140   1.216   0.747  0.9234  0.3320  0.4282
   35phy    C12  943   0.822   1.315   0.738 -0.4104  0.2486  0.7321
   35phy    O11  944   0.703   1.300   0.806  0.0710 -0.0978  0.1413
   35phy    H1A  945   0.695   1.343   0.889  0.0820 -2.4499  1.4383
   36phy    C35  946   2.188   2.171   1.593  0.0339 -0.2904  0.2153
   36phy    C33  947   2.063   2.197   1.512  0.5616  0.1941  0.3629
   36phy    C34  948   2.087   2.158   1.360  0.2434 -0.0519 -0.1202
   36phy    C32  949   1.944   2.118   1.563 -0.4700  0.1014  0.3510
   36phy    C31  950   1.828   2.212   1.608  0.3737 -0.1769  0.0771
   36phy    C30  951   1.687   2.154   1.602  0.1672  0.3511  0.1567
   36phy    C28  952   1.578   2.249   1.647 -0.4818  0.1533 -0.1005
   36phy    C29  953   1.470   2.248   1.541 -0.5226 -0.3484 -0.3915
   36phy    C27  954   1.506   2.197   1.771  0.1545  0.1297 -0.1151
   36phy    C26  955   1.541   2.272   1.904  0.3985  0.1964  0.1179
   36phy    C25  956   1.457   2.226   2.026  0.1861 -0.4707 -0.6696
   36phy    C23  957   1.517   2.268   2.163  0.2832  0.2573 -0.6099
   36phy    C24  958   1.474   2.412   2.209  0.0895  1.0506  0.1475
   36phy    C22  959   1.455   2.177   2.276  0.3635  0.0199 -0.3595
   36phy    C21  960   1.558   2.119   2.375  0.1583  0.2798 -0.2462
   36phy    C20  961   1.505   2.004   2.464  0.4374 -0.2238  0.2442
   36phy    C18  962   1.575   1.923   2.585 -0.0589  0.0808  0.5743
   36phy    O01  963   1.551   1.996   2.702  0.5072 -0.2041  0.1402
   36phy    H01  964   1.593   1.957   2.777  0.6631 -0.2083  0.0509
   36phy    C19  965   1.478   1.796   2.591  0.0058 -0.1427  0.2895
   36phy    C13  966   1.723   1.864   2.565 -0.7048  0.4411 -0.4674
   36phy     H3  967   1.733   1.810   2.467  4.9628  0.0855  0.0038
   36phy    O33  968   1.755   1.759   2.662 -0.1966 -0.1742  0.0347
   36phy    H1B  969   1.741   1.795   2.747  1.1841 -0.8444  0.5813
   36phy    C12  970   1.836   1.972   2.552  0.1850 -0.1131 -0.9064
   36phy    O11  971   1.871   2.022   2.679  0.0176 -0.3448 -0.3615
   36phy    H1A  972   1.949   1.979   2.710  0.8376  1.9082  0.9693
   37phy    C35  973   0.997   0.394   2.132 -0.0335  0.1125  0.1222
   37phy    C33  974   0.853   0.378   2.086  0.4471 -0.5469 -0.2514
   37phy    C34  975   0.790   0.251   2.134 -0.5223  0.3419 -0.1309
   37phy    C32  976   0.775   0.497   2.140  0.3705  0.0970  0.1039
   37phy    C31  977   0.672   0.565   2.050  0.1248 -0.1665 -0.1777
   37phy    C30  978   0.644   0.706   2.106 -0.8335 -0.6407 -0.3026
   37phy    C28  979   0.531   0.784   2.033  0.5939  0.6382 -0.1627
   37phy    C29  980   0.441   0.837   2.143 -0.1656 -0.0626  0.1457
   37phy    C27  981   0.582   0.901   1.947  0.7180  0.4195 -0.0335
   37phy    C26  982   0.487   0.940   1.835 -0.1342  0.1040  0.1483
   37phy    C25  983   0.544   1.065   1.774 -0.2215 -0.3889  0.5590
   37phy    C23  984   0.468   1.134   1.657 -0.3479  0.1873  0.0288
   37phy    C24  985   0.326   1.193   1.682  0.1116 -0.0701  0.2944
   37phy    C22  986   0.555   1.248   1.599 -0.1730 -0.4173  0.0088
   37phy    C21  987   0.598   1.230   1.453 -0.1604 -0.2149 -0.1000
   37phy    C20  988   0.690   1.350   1.415 -0.1544  0.2095  0.1256
   37phy    C18  989   0.750   1.360   1.273 -0.0588  0.1385  0.3483
   37phy    O01  990   0.838   1.244   1.256 -0.2342  0.2731  0.1558
   37phy    H01  991   0.849   1.208   1.342  0.8236  0.3888  0.0739
   37phy    C19  992   0.842   1.485   1.302  0.0982  0.3572  0.0646
   37phy    C13  993   0.654   1.376   1.142 -0.2045  0.2764  0.2840
   37phy     H3  994   0.574   1.448   1.173 -0.0708  0.7004 -0.3290
   37phy    O33  995   0.704   1.454   1.027  0.0832 -0.3326 -0.4026
   37phy    H1B  996   0.739   1.533   1.064  1.4896 -1.4388  0.7874
   37phy    C12  997   0.544   1.273   1.097 -0.1554 -0.3064 -0.1906
   37phy    O11  998   0.602   1.167   1.031  0.5049  0.0159  0.6226
   37phy    H1A  999   0.695   1.168   1.036  0.6031 -0.3906 -0.6143
   38phy    C35 1000   1.234   1.170   1.775  0.8986 -0.5328  0.6635
   38phy    C33 1001   1.117   1.212   1.683 -0.3950  0.1992  0.4117
   38phy    C34 1002   1.070   1.095   1.593 -0.0085  0.2642  0.1643
   38phy    C32 1003   0.999   1.261   1.767  0.1796  0.4187  0.1548
   38phy    C31 1004   0.962   1.408   1.749  0.0744 -0.1234  0.4739
   38phy    C30 1005   0.845   1.456   1.832 -0.0955 -0.1317 -0.0298
   38phy    C28 1006   0.805   1.603   1.801 -0.1209  0.1852  0.1011
   38phy    C29 1007   0.677   1.609   1.720  0.1842  0.4647 -0.0625
   38phy    C27 1008   0.786   1.695   1.924 -0.5307 -0.6473  0.3567
   38phy    C26 1009   0.913   1.773   1.963  0.1081 -0.5167 -0.4930
   38phy    C25 1010   0.886   1.859   2.089 -0.1612  0.0106  0.1475
   38phy    C23 1011   1.002   1.945   2.144  0.7557  0.1907 -0.3905
   38phy    C24 1012   1.010   2.077   2.060 -0.0207 -0.4475  0.8447
   38phy    C22 1013   0.993   1.992   2.292 -0.6604 -0.2618  0.0395
   38phy    C21 1014   1.041   1.884   2.389  0.1100  0.2087  0.3944
   38phy    C20 1015   1.018   1.928   2.534  0.5799  0.5222 -0.0762
   38phy    C18 1016   1.047   1.838   2.660  0.5357 -0.7473  0.6743
   38phy    O01 1017   1.144   1.735   2.624  0.2747 -0.1322 -0.2004
   38phy    H01 1018   1.170   1.696   2.705 -2.4412  0.7551  1.2129
   38phy    C19 1019   1.108   1.943   2.756  0.2995  0.1228 -0.3942
   38phy    C13 1020   0.913   1.764   2.721 -0.1839 -0.7544 -0.1026
   38phy     H3 1021   0.827   1.836   2.721 -0.4064 -0.9847 -1.9362
   38phy    O33 1022   0.929   1.740   2.862 -0.2425 -0.6496  0.3155
   38phy    H1B 1023   0.996   1.677   2.877  0.1565 -0.3116 -0.0488
   38phy    C12 1024   0.862   1.631   2.653 -0.0122  0.5231  0.1134
   38phy    O11 1025   0.971   1.545   2.628 -0.3801 -0.2428  0.3648
   38phy    H1A 1026   1.020   1.599   2.569 -0.9223 -0.1049  0.0272
   39phy    C35 1027   0.102   2.468   1.779 -0.1254  0.2106 -0.1476
   39phy    C33 1028   0.233   2.396   1.809 -0.5770 -0.4604 -0.6889
   39phy    C34 1029   0.225   2.278   1.716 -0.7158 -0.2644 -0.2423
   39phy    C32 1030   0.357   2.487   1.776 -0.1902 -0.9199 -0.2181
   39phy    C31 1031   0.399   2.578   1.890 -0.3835  0.3818 -0.2121
   39phy    C30 1032   0.524   2.668   1.860  0.1381 -0.5235 -0.3075
   39phy    C28 1033   0.562   2.772   1.966 -0.2021  0.2970 -0.4543
   39phy    C29 1034   0.715   2.774   1.979 -0.3361 -0.5416 -0.2542
   39phy    C27 1035   0.502   2.902   1.918 -0.5981  0.5202  0.0843
   39phy    C26 1036   0.509   3.027   2.003 -0.1835  0.5672 -0.7156
   39phy    C25 1037   0.442   3.157   1.960 -0.9736 -0.2571  0.6730
   39phy    C23 1038   0.443   3.275   2.063  0.2934 -0.2809  0.4857
   39phy    C24 1039   0.426   3.406   1.983 -0.3879 -0.2569 -0.3722
   39phy    C22 1040   0.332   3.264   2.168 -0.1925 -0.1178  0.1171
   39phy    C21 1041   0.380   3.285   2.312  0.0114 -0.2634 -0.2572
   39phy    C20 1042   0.260   3.254   2.407  0.0449  0.5907  0.1021
   39phy    C18 1043   0.256   3.284   2.564  0.2771  0.4037  0.4581
   39phy    O01 1044   0.291   3.425   2.585 -0.2059  0.1176 -0.4588
   39phy    H01 1045   0.381   3.442   2.562 -0.9498  3.2890 -1.4856
   39phy    C19 1046   0.103   3.279   2.595 -0.2167 -0.1502  0.2053
   39phy    C13 1047   0.340   3.186   2.660 -0.2153  0.2552 -0.4373
   39phy     H3 1048   0.314   3.078   2.643  0.2233 -0.0026  0.4627
   39phy    O33 1049   0.317   3.204   2.800 -0.1277 -0.2817  0.1995
   39phy    H1B 1050   0.332   3.294   2.820  0.7034 -0.7206  1.6659
   39phy    C12 1051   0.500   3.176   2.649  0.3446  0.1671 -0.1392
   39phy    O11 1052   0.574   3.280   2.705  0.3134  0.3394  0.4637
   39phy    H1A 1053   0.567   3.282   2.799  1.0600  0.0626  0.5304
   40phy    C35 1054   2.010   4.308   1.491  0.2131 -0.3895  0.2825
   40phy    C33 1055   2.046   4.425   1.401 -0.0721 -0.1247  0.2073
   40phy    C34 1056   1.987   4.395   1.262 -0.7892  0.0430  0.0900
   40phy    C32 1057   2.002   4.562   1.455 -0.4929  0.4375  0.0355
   40phy    C31 1058   2.058   4.625   1.583 -0.5886 -0.4671 -0.4139
   40phy    C30 1059   2.032   4.771   1.614 -0.4037  0.0376  0.1162
   40phy    C28 1060   2.103   4.836   1.728 -0.4175 -0.1175  0.4930
   40phy    C29 1061   2.169   4.965   1.670 -0.3151  0.0750 -0.3685
   40phy    C27 1062   2.012   4.864   1.850 -0.0313  0.0205  0.1569
   40phy    C26 1063   2.080   4.829   1.979  0.2171  0.5478 -0.5210
   40phy    C25 1064   2.008   4.894   2.099 -0.1679  0.1312 -0.5036
   40phy    C23 1065   2.080   4.864   2.231 -0.4404  0.0311 -0.0473
   40phy    C24 1066   2.132   5.001   2.274  0.0631  0.0334 -0.1051
   40phy    C22 1067   1.994   4.807   2.344  0.2249 -0.0380 -0.2740
   40phy    C21 1068   2.056   4.682   2.403 -0.0434  0.0841  0.2391
   40phy    C20 1069   1.984   4.625   2.536 -0.5479 -0.1744 -0.0447
   40phy    C18 1070   2.049   4.514   2.631 -0.2281  0.1428 -0.6168
   40phy    O01 1071   2.156   4.564   2.708  0.1295  0.4050 -0.4076
   40phy    H01 1072   2.206   4.629   2.662 -1.4827  2.4934  0.6326
   40phy    C19 1073   1.931   4.490   2.728  0.0469  0.3194  0.2774
   40phy    C13 1074   2.095   4.377   2.558  0.4204  0.0533  0.5203
   40phy     H3 1075   2.016   4.348   2.484  0.8499 -0.1553  0.1362
   40phy    O33 1076   2.090   4.264   2.645  0.1119  0.2785 -0.2977
   40phy    H1B 1077   2.131   4.281   2.728  0.2675 -1.7982  0.1196
   40phy    C12 1078   2.232   4.373   2.478 -0.0201  0.4682  0.0507
   40phy    O11 1079   2.353   4.403   2.537 -0.7540 -0.0201 -0.3307
   40phy    H1A 1080   2.371   4.494   2.522 -1.4220  0.1567 -0.0972
   41phy    C35 1081   0.408   1.915   1.786 -0.5064  0.4275 -0.4230
   41phy    C33 1082   0.521   2.009   1.815 -0.6048 -0.5887 -0.2330
   41phy    C34 1083   0.533   2.101   1.696 -0.8114 -0.2613 -0.3532
   41phy    C32 1084   0.495   2.064   1.959 -0.4644 -0.6627 -0.5439
   41phy    C31 1085   0.607   2.153   2.026 -0.6953 -0.0726 -0.5499
   41phy    C30 1086   0.568   2.205   2.165  0.0883  0.2580 -0.1974
   41phy    C28 1087   0.673   2.302   2.232 -0.1383  0.2855  0.2027
   41phy    C29 1088   0.672   2.445   2.175  0.2583  0.4922  0.1207
   41phy    C27 1089   0.639   2.314   2.383 -0.3759  0.2762  0.1171
   41phy    C26 1090   0.752   2.282   2.479  0.1219  0.1062 -0.3336
   41phy    C25 1091   0.721   2.328   2.623 -0.2993 -0.2920 -0.2917
   41phy    C23 1092   0.826   2.297   2.731 -0.4559  0.2861 -0.0647
   41phy    C24 1093   0.899   2.427   2.762  0.1608 -0.7220 -0.0772
   41phy    C22 1094   0.762   2.247   2.864 -0.0054 -0.4325  0.2610
   41phy    C21 1095   0.720   2.101   2.863  0.6044  0.1125  0.1324
   41phy    C20 1096   0.630   2.056   2.979 -0.1264  0.3724 -0.1786
   41phy    C18 1097   0.596   1.902   2.994 -0.4411  0.2345 -0.3789
   41phy    O01 1098   0.724   1.841   3.012 -0.1542 -0.2560 -0.7961
   41phy    H01 1099   0.763   1.808   2.933  0.5733 -0.3798 -0.3911
   41phy    C19 1100   0.540   1.898   3.144  0.5657 -0.4604  0.5061
   41phy    C13 1101   0.508   1.848   2.871  0.4355 -0.1257  0.0541
   41phy     H3 1102   0.551   1.887   2.775 -0.8527  0.8918 -0.1361
   41phy    O33 1103   0.380   1.910   2.874  0.0726 -0.2537  0.0976
   41phy    H1B 1104   0.382   1.964   2.951  1.4053  1.1996 -0.8930
   41phy    C12 1105   0.496   1.690   2.853  0.2623 -0.5883 -0.5181
   41phy    O11 1106   0.615   1.621   2.843  0.1669  0.0471 -0.0623
   41phy    H1A 1107   0.622   1.550   2.904  0.6504  0.0086 -0.1560
   42phy    C35 1108   1.975   0.117   1.414  0.4947 -0.3191  0.0902
   42phy    C33 1109   1.835   0.051   1.408 -0.7698 -0.1203  0.4216
   42phy    C34 1110   1.838  -0.099   1.449 -0.3416 -0.4686 -0.0169
   42phy    C32 1111   1.732   0.136   1.485 -0.6160 -0.8983 -0.0970
   42phy    C31 1112   1.623   0.209   1.409  0.2069 -0.0889 -0.2076
   42phy    C30 1113   1.518   0.262   1.509  0.5529  0.2448  0.4948
   42phy    C28 1114   1.396   0.339   1.446  0.2534  0.4592  0.0230
   42phy    C29 1115   1.270   0.322   1.530 -0.1298 -0.3859  0.1333
   42phy    C27 1116   1.435   0.484   1.421 -0.1982  0.2751 -0.5477
   42phy    C26 1117   1.368   0.557   1.311 -0.6796  0.3392  0.3182
   42phy    C25 1118   1.409   0.704   1.309  0.3998 -0.3756 -0.1736
   42phy    C23 1119   1.310   0.788   1.218 -0.3834  0.1884 -0.2813
   42phy    C24 1120   1.256   0.897   1.318 -0.0592  0.1374  0.7129
   42phy    C22 1121   1.377   0.849   1.097  0.2552  0.4458 -0.4650
   42phy    C21 1122   1.315   0.792   0.966  0.3515 -0.6308 -0.6774
   42phy    C20 1123   1.404   0.830   0.848 -0.8397 -0.3354  0.0446
   42phy    C18 1124   1.365   0.828   0.699  0.2753  0.4689 -0.7942
   42phy    O01 1125   1.314   0.698   0.664 -0.0598  0.2483 -0.0335
   42phy    H01 1126   1.318   0.646   0.742  1.0638 -1.6028 -1.2590
   42phy    C19 1127   1.505   0.842   0.632  0.6079  0.4338 -0.1205
   42phy    C13 1128   1.262   0.945   0.659 -0.3305 -0.0361 -0.4936
   42phy     H3 1129   1.171   0.921   0.718  0.0210  0.9953  0.4918
   42phy    O33 1130   1.278   1.075   0.711 -0.1926  0.4559  0.6268
   42phy    H1B 1131   1.318   1.123   0.641  0.4835  0.0708  0.7464
   42phy    C12 1132   1.176   0.930   0.523  0.6969 -0.2665 -0.6617
   42phy    O11 1133   1.214   1.009   0.414 -0.2790  0.1749  0.4431
   42phy    H1A 1134   1.222   0.946   0.345 -0.1385 -0.5017  1.0645
   43phy    C35 1135   0.818   0.223   2.732  0.0247  0.0141  0.1481
   43phy    C33 1136   0.831   0.273   2.589 -0.4157  0.4863 -0.0457
   43phy    C34 1137   0.903   0.160   2.515  0.4519 -0.4468  0.5519
   43phy    C32 1138   0.690   0.303   2.538 -0.1629 -0.0070  0.5574
   43phy    C31 1139   0.646   0.447   2.544  0.1890 -0.4690  0.3092
   43phy    C30 1140   0.491   0.459   2.513 -0.2426  0.1556  0.4782
   43phy    C28 1141   0.413   0.584   2.548  0.0086 -0.1646  0.2274
   43phy    C29 1142   0.288   0.583   2.460 -0.0677  0.0810 -0.2254
   43phy    C27 1143   0.397   0.615   2.697  0.6010  0.2649 -0.2974
   43phy    C26 1144   0.380   0.772   2.718  0.4137  0.1431  0.1716
   43phy    C25 1145   0.356   0.816   2.861 -0.2112 -0.3969 -0.1708
   43phy    C23 1146   0.332   0.968   2.876 -0.4327  0.1276  0.5909
   43phy    C24 1147   0.183   1.006   2.861  0.1526  0.4243 -0.5586
   43phy    C22 1148   0.397   1.023   2.999 -0.7788  0.1614 -0.0380
   43phy    C21 1149   0.499   1.135   2.973 -0.1231  0.1765  0.3853
   43phy    C20 1150   0.561   1.190   3.100  0.0329 -0.4093  0.0077
   43phy    C18 1151   0.661   1.314   3.089 -0.0458  0.6181  0.0862
   43phy    O01 1152   0.587   1.425   3.032  0.2550 -0.0086  0.2430
   43phy    H01 1153   0.512   1.451   3.081  1.2044 -0.3158  1.9199
   43phy    C19 1154   0.680   1.358   3.235  0.4113  0.2835 -0.2387
   43phy    C13 1155   0.797   1.267   3.012  1.0897 -0.2065  0.3348
   43phy     H3 1156   0.772   1.200   2.926 -1.7237 -0.3704  1.1784
   43phy    O33 1157   0.877   1.176   3.095 -0.6021 -0.3889  0.3904
   43phy    H1B 1158   0.934   1.223   3.153 -1.5197  1.7964 -0.3815
   43phy    C12 1159   0.889   1.384   2.961 -0.4572  0.2467  0.2958
   43phy    O11 1160   0.997   1.343   2.879  0.1392  0.5360 -0.5340
   43phy    H1A 1161   0.964   1.335   2.792 -0.5552  0.3166 -0.2537
   44phy    C35 1162   0.627   1.627   0.517 -0.0684  0.4376  0.4068
   44phy    C33 1163   0.612   1.722   0.632  0.3637 -0.3763 -0.0604
   44phy    C34 1164   0.459   1.729   0.660 -0.3473  0.5982  0.1518
   44phy    C32 1165   0.685   1.681   0.763 -0.0084 -0.2094  0.1608
   44phy    C31 1166   0.831   1.730   0.777  0.5142  0.5237  0.2392
   44phy    C30 1167   0.895   1.678   0.906  0.7861 -0.2411 -0.0338
   44phy    C28 1168   1.047   1.710   0.914  1.3103  0.2264  0.1012
   44phy    C29 1169   1.075   1.738   1.061  0.8828 -0.3886  0.7483
   44phy    C27 1170   1.146   1.612   0.852  0.3199 -0.0299  0.1697
   44phy    C26 1171   1.264   1.680   0.785  0.1110 -0.2760  0.3520
   44phy    C25 1172   1.381   1.582   0.748  0.1892 -0.1898  0.3753
   44phy    C23 1173   1.491   1.651   0.656  0.0048 -0.1713 -0.4124
   44phy    C24 1174   1.628   1.628   0.722  0.6002  0.1396 -0.7834
   44phy    C22 1175   1.511   1.578   0.521 -0.6406 -0.2725  0.3164
   44phy    C21 1176   1.456   1.656   0.398  0.3371  0.0277  1.1039
   44phy    C20 1177   1.498   1.578   0.265  0.1514 -0.5077  0.0047
   44phy    C18 1178   1.477   1.649   0.129  0.3467  0.0563 -0.3479
   44phy    O01 1179   1.342   1.675   0.115 -0.6474  0.0593  0.2002
   44phy    H01 1180   1.297   1.639   0.189 -0.0908  0.3148  0.6657
   44phy    C19 1181   1.515   1.534   0.034  0.1454  0.2341  0.5556
   44phy    C13 1182   1.555   1.787   0.115  0.5060  0.7259  0.6017
   44phy     H3 1183   1.504   1.857   0.185  1.0612  1.4844  0.2681
   44phy    O33 1184   1.686   1.788   0.172 -0.0048 -0.0081 -0.2577
   44phy    H1B 1185   1.710   1.718   0.230  1.2754 -2.4907 -3.4790
   44phy    C12 1186   1.537   1.895   0.002 -0.0470  1.3257  0.1421
   44phy    O11 1187   1.620   1.882  -0.110 -0.5831 -0.2480 -0.7741
   44phy    H1A 1188   1.696   1.837  -0.079 -1.3126 -0.3528  0.9638
   45phy    C35 1189   1.643   2.807   1.858  0.1098 -0.6042  0.1995
   45phy    C33 1190   1.539   2.800   1.747 -0.9435 -0.1324 -0.7064
   45phy    C34 1191   1.605   2.816   1.608 -0.0968 -0.5612 -0.2251
   45phy    C32 1192   1.450   2.674   1.751  0.1869  0.5161 -0.3310
   45phy    C31 1193   1.316   2.700   1.814  0.3203 -0.2332  0.5585
   45phy    C30 1194   1.236   2.571   1.811 -0.3561  0.2960 -0.1310
   45phy    C28 1195   1.104   2.579   1.887  0.1274 -0.2144  0.4461
   45phy    C29 1196   0.987   2.550   1.789  0.1883  0.7345 -0.2958
   45phy    C27 1197   1.093   2.458   1.985 -0.1635  0.1188 -0.4452
   45phy    C26 1198   1.094   2.516   2.127 -0.7358 -0.3796  0.5444
   45phy    C25 1199   1.082   2.420   2.239 -0.5445  0.3225  0.3379
   45phy    C23 1200   1.123   2.490   2.373  0.1796 -0.2711  0.3021
   45phy    C24 1201   1.014   2.571   2.436  0.6801  0.0265  0.2825
   45phy    C22 1202   1.153   2.374   2.468 -0.2545  0.0085 -0.5726
   45phy    C21 1203   1.257   2.418   2.574  0.2002  0.2740  0.1305
   45phy    C20 1204   1.274   2.308   2.681  0.0120 -0.3517  0.1457
   45phy    C18 1205   1.379   2.329   2.789  0.0784  0.2012  0.1356
   45phy    O01 1206   1.345   2.445   2.865  0.2122 -0.3216 -0.1303
   45phy    H01 1207   1.402   2.454   2.938 -0.6446 -1.0440  0.6587
   45phy    C19 1208   1.352   2.211   2.884 -0.4176 -0.0556  0.4062
   45phy    C13 1209   1.538   2.332   2.748 -0.4071 -0.5829  0.0257
   45phy     H3 1210   1.557   2.238   2.690 -1.6620 -1.4459  0.9472
   45phy    O33 1211   1.628   2.313   2.862  0.5879 -0.3924 -0.6384
   45phy    H1B 1212   1.616   2.385   2.921  0.9892  0.6985 -1.8197
   45phy    C12 1213   1.598   2.456   2.667  0.2208 -0.0037  0.0971
   45phy    O11 1214   1.590   2.580   2.729 -0.3067 -0.0592  0.2256
   45phy    H1A 1215   1.511   2.626   2.707  0.3970  2.4376  2.3356
   46phy    C35 1216   1.806   3.278   1.899 -0.4020 -0.0121 -0.6354
   46phy    C33 1217   1.765   3.392   1.808  0.2585  0.2011  0.0328
   46phy    C34 1218   1.833   3.373   1.669  0.0088 -0.2906 -0.5927
   46phy    C32 1219   1.612   3.379   1.790 -0.3335 -0.0444 -0.2981
   46phy    C31 1220   1.546   3.513   1.805  0.4241 -0.3510 -0.2329
   46phy    C30 1221   1.396   3.519   1.774 -0.7353  0.4705 -0.0739
   46phy    C28 1222   1.333   3.657   1.792  0.3836  0.5144  0.6795
   46phy    C29 1223   1.354   3.749   1.668 -0.0408 -0.1682 -0.4471
   46phy    C27 1224   1.183   3.630   1.795 -0.3092 -0.1216  0.0242
   46phy    C26 1225   1.110   3.642   1.926  0.0493  0.3287  0.0696
   46phy    C25 1226   0.965   3.588   1.941  0.2746  0.1584  0.0746
   46phy    C23 1227   0.893   3.614   2.077  0.1924  0.7889 -0.0181
   46phy    C24 1228   0.743   3.634   2.060  0.1997 -0.6868  0.1977
   46phy    C22 1229   0.928   3.507   2.185  0.1597 -0.0902 -0.0928
   46phy    C21 1230   0.920   3.546   2.333 -0.3232 -0.2456  0.2807
   46phy    C20 1231   0.934   3.418   2.416  0.7742 -0.4493  0.0742
   46phy    C18 1232   0.945   3.429   2.573  0.1594 -0.5992  0.0206
   46phy    O01 1233   0.828   3.502   2.623  0.4257  0.2462  0.0057
   46phy    H01 1234   0.812   3.470   2.709  2.0323 -0.9511 -0.0867
   46phy    C19 1235   0.931   3.283   2.618  0.5076 -0.6069 -0.2198
   46phy    C13 1236   1.082   3.484   2.636  0.0174 -0.2779 -0.4103
   46phy     H3 1237   1.169   3.425   2.596  1.2906 -0.6112  2.5740
   46phy    O33 1238   1.100   3.456   2.777  0.0297  0.0607 -0.0849
   46phy    H1B 1239   1.141   3.372   2.783  1.5175  0.6714 -1.0912
   46phy    C12 1240   1.117   3.636   2.640  0.3816 -0.5408  0.3768
   46phy    O11 1241   1.035   3.714   2.719  0.6816 -0.4910  0.6174
   46phy    H1A 1242   0.989   3.664   2.784 -0.8301 -1.1402 -0.8608
   47phy    C35 1243   0.096   3.036   1.300  0.3658  0.5486  0.1262
   47phy    C33 1244   0.077   3.177   1.358 -0.3446 -0.1934  0.2411
   47phy    C34 1245   0.199   3.215   1.448  0.2773 -0.0691  0.2717
   47phy    C32 1246   0.065   3.282   1.248 -0.0277  0.7240 -0.5853
   47phy    C31 1247  -0.076   3.316   1.192  0.3066  0.0996 -0.2549
   47phy    C30 1248  -0.061   3.419   1.083  0.3532 -0.2607 -0.4133
   47phy    C28 1249  -0.203   3.472   1.048 -0.2902 -0.2701 -0.1536
   47phy    C29 1250  -0.205   3.623   1.065 -0.2865  0.3326 -0.0858
   47phy    C27 1251  -0.249   3.454   0.905  0.0597 -0.1097  0.1581
   47phy    C26 1252  -0.332   3.328   0.872  0.1365 -0.2253 -0.6732
   47phy    C25 1253  -0.412   3.327   0.741  0.4215  0.2467 -0.2287
   47phy    C23 1254  -0.479   3.190   0.705  0.3312 -0.3311 -0.2953
   47phy    C24 1255  -0.627   3.196   0.737 -0.3134  0.2907  0.2896
   47phy    C22 1256  -0.478   3.170   0.555 -0.0816 -0.6840  0.1892
   47phy    C21 1257  -0.344   3.118   0.499  0.2892  0.7128  0.1105
   47phy    C20 1258  -0.373   3.049   0.359  0.0804 -0.1275 -0.0711
   47phy    C18 1259  -0.246   2.999   0.279 -0.5422  0.0925  0.6289
   47phy    O01 1260  -0.132   3.088   0.264 -0.0335 -0.0076 -0.4808
   47phy    H01 1261  -0.126   3.122   0.351  0.1032  0.1554 -0.5532
   47phy    C19 1262  -0.295   2.983   0.133  0.4271 -0.0010 -0.3773
   47phy    C13 1263  -0.196   2.858   0.341  1.2761  0.6674 -0.2602
   47phy     H3 1264  -0.144   2.892   0.434  1.7883 -0.8131  0.0306
   47phy    O33 1265  -0.284   2.760   0.405  0.3870 -0.2986 -0.3577
   47phy    H1B 1266  -0.233   2.715   0.470  2.0166  1.3522 -0.4006
   47phy    C12 1267  -0.055   2.801   0.296  0.1159  0.1504 -0.0919
   47phy    O11 1268  -0.042   2.711   0.190 -0.0429 -0.0302  0.3944
   47phy    H1A 1269   0.010   2.762   0.130  0.2496  2.0737  2.2696
   48phy    C35 1270   2.152   2.696   1.759  0.5019  0.1491 -0.1468
   48phy    C33 1271   2.138   2.560   1.838 -0.8069 -0.0922  0.1248
   48phy    C34 1272   2.245   2.459   1.799 -0.1633 -0.2968  0.2154
   48phy    C32 1273   2.142   2.573   1.991  0.2398 -0.0885  0.5449
   48phy    C31 1274   2.005   2.594   2.056 -0.1370  0.3269 -0.4688
   48phy    C30 1275   2.008   2.585   2.214  0.5890 -0.0060 -0.0062
   48phy    C28 1276   1.872   2.560   2.285  0.1191 -0.1899 -0.3891
   48phy    C29 1277   1.859   2.404   2.311 -0.2125  0.1837  0.0060
   48phy    C27 1278   1.870   2.626   2.429 -0.4356  0.5917  0.1318
   48phy    C26 1279   1.852   2.782   2.434 -0.1971  0.3125  0.0107
   48phy    C25 1280   1.825   2.839   2.572 -0.1189  0.1927  0.0317
   48phy    C23 1281   1.841   2.993   2.582  0.5977  0.3087 -0.2353
   48phy    C24 1282   1.719   3.067   2.528  0.5021  0.4038 -0.4924
   48phy    C22 1283   1.848   3.041   2.730 -0.3976 -0.0873  0.0023
   48phy    C21 1284   1.982   3.025   2.798 -0.5692  0.2432 -0.0593
   48phy    C20 1285   2.000   3.089   2.941  0.2082  0.1309  0.4635
   48phy    C18 1286   2.117   3.048   3.037  0.2124 -0.0645 -0.0350
   48phy    O01 1287   2.235   3.021   2.959 -0.4694  0.5872  0.0214
   48phy    H01 1288   2.219   2.968   2.883  2.2750  0.5061 -0.5971
   48phy    C19 1289   2.136   3.180   3.118  0.6980  0.7072 -0.3084
   48phy    C13 1290   2.080   2.913   3.116  0.0326  0.2880  0.0834
   48phy     H3 1291   2.058   2.830   3.044  0.6811  0.4391 -0.3025
   48phy    O33 1292   1.951   2.931   3.180 -0.0711 -0.0775  0.0674
   48phy    H1B 1293   1.964   2.951   3.271  0.6244 -0.9645  0.1805
   48phy    C12 1294   2.186   2.847   3.213  0.3801 -0.5167 -0.0022
   48phy    O11 1295   2.140   2.729   3.284  0.2999 -0.4381  0.1053
   48phy    H1A 1296   2.049   2.736   3.307  0.6696 -1.2640  1.9749
   49phy    C35 1297   2.887   1.830   1.649  0.5186 -0.5556 -0.0167
   49phy    C33 1298   2.905   1.944   1.556  0.0213 -0.1238 -0.8860
   49phy    C34 1299   2.882   1.882   1.422 -0.0663  0.0028 -0.5626
   49phy    C32 1300   2.801   2.055   1.583 -0.0129  0.5850  0.5223
   49phy    C31 1301   2.854   2.194   1.614 -0.1109 -0.3160 -0.2163
   49phy    C30 1302   2.749   2.302   1.647 -0.3758  0.5574 -0.1077
   49phy    C28 1303   2.798   2.425   1.719 -0.5722  0.4029 -0.3085
   49phy    C29 1304   2.874   2.532   1.638 -0.6579 -0.2568 -0.0977
   49phy    C27 1305   2.676   2.484   1.788 -0.8639 -0.7680  0.0643
   49phy    C26 1306   2.691   2.544   1.928  0.0517 -0.0643 -0.1217
   49phy    C25 1307   2.556   2.580   1.990 -0.3758  0.2391  0.3011
   49phy    C23 1308   2.549   2.597   2.143  0.2586  0.2218  0.1328
   49phy    C24 1309   2.522   2.746   2.172 -0.0024 -0.2677  0.3502
   49phy    C22 1310   2.430   2.506   2.190 -0.1376  0.2920  0.1806
   49phy    C21 1311   2.452   2.448   2.329 -0.1238  0.4605 -0.3902
   49phy    C20 1312   2.324   2.372   2.377 -0.3703  0.1084  0.8296
   49phy    C18 1313   2.318   2.309   2.523 -0.0689 -0.6417 -0.2877
   49phy    O01 1314   2.357   2.404   2.623  0.4009 -0.2206 -0.5283
   49phy    H01 1315   2.327   2.491   2.608 -1.9775 -0.1342  3.4646
   49phy    C19 1316   2.164   2.291   2.544 -0.1977 -0.4218 -0.1791
   49phy    C13 1317   2.391   2.166   2.548  0.8372  0.4507 -0.0969
   49phy     H3 1318   2.366   2.096   2.463  1.9358 -0.7082  0.5015
   49phy    O33 1319   2.349   2.086   2.658  0.1353  0.5865 -0.5401
   49phy    H1B 1320   2.408   2.096   2.731 -0.3620 -0.8660  0.1045
   49phy    C12 1321   2.543   2.165   2.552 -0.3427 -0.3506 -0.0848
   49phy    O11 1322   2.606   2.183   2.677 -0.5857  0.1780  0.3258
   49phy    H1A 1323   2.585   2.268   2.710 -0.3412 -0.4697  2.3210
   50phy    C35 1324   1.512   1.877   1.062 -0.5290 -0.0941 -0.1566
   50phy    C33 1325   1.453   1.923   1.191  0.4307 -0.1094 -0.1609
   50phy    C34 1326   1.554   1.902   1.304  0.2975 -0.5513 -0.3380
   50phy    C32 1327   1.398   2.067   1.202 -0.3369  0.2155  0.2381
   50phy    C31 1328   1.256   2.088   1.149  0.4021 -0.8103 -0.4418
   50phy    C30 1329   1.207   2.232   1.165 -0.5227  0.1957 -0.0862
   50phy    C28 1330   1.058   2.255   1.131  0.9147  0.1219 -0.0559
   50phy    C29 1331   0.996   2.371   1.207 -0.2917  0.9947 -0.0640
   50phy    C27 1332   1.014   2.271   0.985 -0.3174 -0.4146 -0.4299
   50phy    C26 1333   0.914   2.170   0.926 -0.4448 -0.0028 -0.2434
   50phy    C25 1334   0.888   2.210   0.782 -0.1737 -0.0170 -0.9245
   50phy    C23 1335   0.787   2.123   0.697 -0.7800 -0.2422  0.2982
   50phy    C24 1336   0.639   2.152   0.712  0.0582 -0.1138  0.1209
   50phy    C22 1337   0.808   2.141   0.542  0.1013 -0.3937 -0.1264
   50phy    C21 1338   0.861   2.008   0.484  0.1786  0.6363  0.4361
   50phy    C20 1339   0.909   2.033   0.340 -0.8578  0.1730 -0.2238
   50phy    C18 1340   1.001   1.921   0.276 -0.2306  0.0250 -0.6998
   50phy    O01 1341   1.128   1.922   0.344  0.1770  0.4032 -0.0890
   50phy    H01 1342   1.164   1.838   0.323 -2.2632 -0.5751 -0.7299
   50phy    C19 1343   1.024   1.972   0.132 -0.3596 -0.3537  0.0097
   50phy    C13 1344   0.934   1.773   0.273  0.1709  0.1253  0.1159
   50phy     H3 1345   0.920   1.742   0.380 -2.1670 -1.5046 -0.5806
   50phy    O33 1346   0.799   1.757   0.235  0.4033 -0.9701  0.3925
   50phy    H1B 1347   0.784   1.766   0.143 -0.6543  0.9615  0.7032
   50phy    C12 1348   1.023   1.643   0.253 -0.1544  0.0451  0.3487
   50phy    O11 1349   1.153   1.645   0.311 -0.0560 -0.0217  0.4508
   50phy    H1A 1350   1.150   1.587   0.385 -2.7776  0.5624  0.9155
   51phy    C35 1351   1.982   2.102   0.591 -0.1295  0.0631  0.4022
   51phy    C33 1352   1.868   2.021   0.527  0.4261 -0.3786 -0.3214
   51phy    C34 1353   1.925   1.885   0.496 -0.4832  0.0960  0.5661
   51phy    C32 1354   1.750   2.000   0.623 -0.1979 -0.5132  0.0623
   51phy    C31 1355   1.635   2.097   0.619 -0.2360  0.5015 -0.1473
   51phy    C30 1356   1.510   2.070   0.705 -0.6265 -0.6520 -0.0695
   51phy    C28 1357   1.387   2.155   0.674 -0.1448 -0.3662  0.2433
   51phy    C29 1358   1.259   2.069   0.651 -0.5367  0.5792  0.1793
   51phy    C27 1359   1.370   2.255   0.794  0.0361 -0.0652 -0.3286
   51phy    C26 1360   1.313   2.391   0.753 -0.3836 -0.0851 -0.8803
   51phy    C25 1361   1.350   2.496   0.857 -0.4588  0.8782  0.2050
   51phy    C23 1362   1.294   2.637   0.832  0.2931 -0.2481 -0.2322
   51phy    C24 1363   1.188   2.672   0.937  0.0147 -0.0558 -0.6305
   51phy    C22 1364   1.404   2.741   0.861 -0.1281 -0.0922  0.2464
   51phy    C21 1365   1.477   2.800   0.742 -0.4901  0.1271  0.5945
   51phy    C20 1366   1.608   2.871   0.784  0.7842  0.2626  0.2743
   51phy    C18 1367   1.716   2.918   0.680  0.0585 -0.2414 -0.3528
   51phy    O01 1368   1.767   2.799   0.617  0.0003  0.7686 -0.2554
   51phy    H01 1369   1.744   2.721   0.665 -1.1634  1.2430  0.0014
   51phy    C19 1370   1.813   2.971   0.792 -0.0560  0.2378 -0.6468
   51phy    C13 1371   1.685   3.036   0.575 -0.2843 -0.2203 -0.0009
   51phy     H3 1372   1.601   2.997   0.512 -1.1406  1.7261 -0.1515
   51phy    O33 1373   1.618   3.148   0.627  0.1092  0.0089  0.4927
   51phy    H1B 1374   1.677   3.221   0.621  1.2147 -0.7959  1.1689
   51phy    C12 1375   1.767   3.050   0.439 -0.1250  0.1654  0.1483
   51phy    O11 1376   1.852   2.948   0.401 -0.1165 -0.1223 -0.3919
   51phy    H1A 1377   1.844   2.878   0.463 -1.9681 -0.2359 -0.7001
   52phy    C35 1378   1.507   5.082   0.966 -0.1931 -0.2550 -0.0252
   52phy    C33 1379   1.480   5.222   0.912  0.3149  0.5497 -0.4712
   52phy    C34 1380   1.328   5.246   0.885  0.7953  0.9122 -0.4615
   52phy    C32 1381   1.542   5.322   1.012 -0.5775 -0.1706 -0.3931
   52phy    C31 1382   1.635   5.428   0.948 -0.4618  0.9919 -0.0197
   52phy    C30 1383   1.699   5.518   1.048 -0.5438 -0.4209  0.2263
   52phy    C28 1384   1.734   5.658   0.999 -0.5079 -0.4704  0.1499
   52phy    C29 1385   1.733   5.751   1.131  0.3872  0.9725  0.0199
   52phy    C27 1386   1.862   5.674   0.915  0.4480 -0.6499  0.1060
   52phy    C26 1387   1.853   5.802   0.824 -0.1210 -0.4803 -0.2065
   52phy    C25 1388   1.983   5.824   0.748 -0.6012 -0.2188  0.0479
   52phy    C23 1389   1.987   5.962   0.678  0.2228  0.5256 -0.2688
   52phy    C24 1390   2.123   6.024   0.710  0.1244 -0.1664  0.1829
   52phy    C22 1391   1.959   5.946   0.527 -0.3938  0.2165  0.3175
   52phy    C21 1392   1.841   6.035   0.477  0.2290 -0.3073  0.2746
   52phy    C20 1393   1.804   6.011   0.330  0.4694  0.0541  0.1227
   52phy    C18 1394   1.688   6.094   0.256  0.3902 -0.0173 -0.3381
   52phy    O01 1395   1.562   6.071   0.326 -0.2017  0.1709  0.2652
   52phy    H01 1396   1.546   5.979   0.317  0.3077  0.1126 -0.1045
   52phy    C19 1397   1.684   6.032   0.115 -0.6834  0.0820  0.2393
   52phy    C13 1398   1.719   6.251   0.262 -0.3263  0.1651 -0.2416
   52phy     H3 1399   1.713   6.277   0.371  0.6637  0.0433 -0.1484
   52phy    O33 1400   1.855   6.294   0.242  0.3938  0.2285  0.0798
   52phy    H1B 1401   1.902   6.262   0.167 -2.7764 -1.5548 -1.3102
   52phy    C12 1402   1.612   6.361   0.221 -0.6778 -0.0641  0.0434
   52phy    O11 1403   1.481   6.322   0.263 -0.0531 -0.0346  0.2322
   52phy    H1A 1404   1.478   6.229   0.260  0.4231 -0.0241 -1.5298
   53phy    C35 1405   1.063   2.750   1.426  0.3775 -0.2495  0.0300
   53phy    C33 1406   1.210   2.740   1.427 -0.2742  0.2032 -0.7589
   53phy    C34 1407   1.233   2.591   1.400  0.3619 -0.1770  0.2641
   53phy    C32 1408   1.268   2.830   1.316  0.1527 -0.0447 -0.0120
   53phy    C31 1409   1.316   2.975   1.354 -0.0311  0.4310  0.0742
   53phy    C30 1410   1.409   3.041   1.254  0.9504 -0.3041 -0.0311
   53phy    C28 1411   1.440   3.185   1.297  0.0885 -0.6769  0.0367
   53phy    C29 1412   1.554   3.193   1.403  0.7104  0.0589  0.5399
   53phy    C27 1413   1.507   3.269   1.181 -0.2468 -0.6390 -0.3031
   53phy    C26 1414   1.405   3.351   1.106  0.2611 -0.7868 -0.8220
   53phy    C25 1415   1.474   3.440   1.007 -0.1760  0.7526 -0.3354
   53phy    C23 1416   1.365   3.515   0.925  0.2869  0.3399 -0.1069
   53phy    C24 1417   1.372   3.663   0.958  0.0093 -0.0027 -0.3546
   53phy    C22 1418   1.386   3.493   0.771 -0.3357 -0.1678  0.5758
   53phy    C21 1419   1.338   3.356   0.727  1.1050  0.2540 -0.2645
   53phy    C20 1420   1.341   3.340   0.576  0.2347  0.2465 -0.4317
   53phy    C18 1421   1.307   3.202   0.519  0.2351  0.1857 -0.5200
   53phy    O01 1422   1.372   3.098   0.598 -0.1421 -0.2696  0.0325
   53phy    H01 1423   1.464   3.112   0.610 -0.1451  0.6386 -0.9133
   53phy    C19 1424   1.370   3.205   0.374  0.0661 -0.1798 -0.1861
   53phy    C13 1425   1.150   3.172   0.510 -0.0913 -0.0028  0.2696
   53phy     H3 1426   1.121   3.164   0.618 -1.0214  1.0850  0.1251
   53phy    O33 1427   1.066   3.276   0.473  0.5824  0.6411  0.0444
   53phy    H1B 1428   1.090   3.301   0.386  0.0500  0.1010 -0.2700
   53phy    C12 1429   1.086   3.026   0.487 -0.0689 -0.0649 -0.1405
   53phy    O11 1430   1.079   2.975   0.350 -0.1954  0.7079  0.5105
   53phy    H1A 1431   1.166   2.957   0.319 -0.7970 -1.5819  0.0153
   54phy    C35 1432   3.187   3.963   1.476  0.1697 -0.4650  0.4847
   54phy    C33 1433   3.165   3.820   1.426  0.1519 -0.4701  0.5402
   54phy    C34 1434   3.284   3.733   1.470  0.3522 -0.0650  0.5893
   54phy    C32 1435   3.035   3.764   1.487 -0.3230  0.7210  0.2931
   54phy    C31 1436   2.943   3.683   1.392 -0.4479 -0.2024  0.3975
   54phy    C30 1437   2.808   3.654   1.456 -0.1973  0.4063  0.5115
   54phy    C28 1438   2.724   3.544   1.389  0.0043  0.1662 -0.4635
   54phy    C29 1439   2.667   3.448   1.494 -0.4576 -0.1852  0.2873
   54phy    C27 1440   2.612   3.616   1.311 -0.4014  0.3543  0.4842
   54phy    C26 1441   2.577   3.556   1.180 -0.0348 -0.2989  0.3275
   54phy    C25 1442   2.470   3.637   1.104 -0.0074 -0.4543  0.5465
   54phy    C23 1443   2.428   3.576   0.962 -0.0474 -0.4918 -0.7156
   54phy    C24 1444   2.286   3.625   0.929  0.7085 -0.0549  0.1109
   54phy    C22 1445   2.539   3.605   0.854  0.8496  0.2137 -0.2495
   54phy    C21 1446   2.551   3.491   0.749  0.5798 -0.0103  0.1175
   54phy    C20 1447   2.669   3.482   0.652  0.5823 -0.1175 -0.1637
   54phy    C18 1448   2.675   3.381   0.528 -0.2631  0.0074 -0.5875
   54phy    O01 1449   2.638   3.250   0.573  0.4401 -0.0941 -0.2903
   54phy    H01 1450   2.671   3.220   0.655  0.6062 -3.4290 -1.4315
   54phy    C19 1451   2.829   3.386   0.492 -0.6820  0.1462 -0.1691
   54phy    C13 1452   2.580   3.429   0.406  0.1403 -0.3279 -0.4511
   54phy     H3 1453   2.480   3.390   0.438  1.1926 -2.6614  0.2142
   54phy    O33 1454   2.543   3.570   0.400 -0.4268  0.2752  0.2812
   54phy    H1B 1455   2.459   3.588   0.440 -0.1622  1.8344  0.2187
   54phy    C12 1456   2.549   3.347   0.278 -0.1929 -0.5659  0.3891
   54phy    O11 1457   2.603   3.393   0.158  0.0208 -0.4259 -0.0306
   54phy    H1A 1458   2.537   3.380   0.093 -0.1078 -1.2022  0.2518
   55phy    C35 1459   0.436   4.393   1.424 -0.4117 -0.2734  0.5999
   55phy    C33 1460   0.381   4.525   1.469  0.2001  0.8209 -0.1221
   55phy    C34 1461   0.319   4.518   1.607 -0.1883 -0.3744  0.0796
   55phy    C32 1462   0.502   4.618   1.453  0.3694  0.0183  0.7317
   55phy    C31 1463   0.467   4.751   1.384 -0.3456  0.1912 -0.3176
   55phy    C30 1464   0.584   4.846   1.362  0.1443 -0.4781  0.0631
   55phy    C28 1465   0.546   4.973   1.282 -0.5013 -0.1974  0.2604
   55phy    C29 1466   0.610   5.099   1.335 -0.2096 -0.2567 -0.2438
   55phy    C27 1467   0.575   4.955   1.133  0.1830  0.0970  0.2431
   55phy    C26 1468   0.487   5.042   1.040  0.0362 -0.0934  0.4802
   55phy    C25 1469   0.551   5.059   0.897  0.8412 -0.5178  0.2446
   55phy    C23 1470   0.457   5.113   0.787  0.2626  0.3663 -0.6592
   55phy    C24 1471   0.437   5.264   0.798  0.0934  0.0183  0.1176
   55phy    C22 1472   0.515   5.071   0.653  0.1455 -0.5906  0.0502
   55phy    C21 1473   0.416   5.008   0.550  0.0274  0.3315 -0.1537
   55phy    C20 1474   0.426   5.065   0.410  0.6903  0.3061  0.4264
   55phy    C18 1475   0.343   4.987   0.298  0.3674 -0.1631  0.0635
   55phy    O01 1476   0.395   4.859   0.283  0.3198  0.5009 -0.4644
   55phy    H01 1477   0.344   4.795   0.238  1.9469 -0.4950 -0.9686
   55phy    C19 1478   0.393   5.055   0.174 -0.3328 -0.7202  0.1574
   55phy    C13 1479   0.180   4.987   0.302  0.6353  0.4421 -0.3673
   55phy     H3 1480   0.159   5.058   0.387  0.5648  0.9434 -0.7980
   55phy    O33 1481   0.097   5.054   0.202  0.4271 -0.5692  0.0311
   55phy    H1B 1482   0.145   5.049   0.122 -0.5409 -1.3988 -0.5271
   55phy    C12 1483   0.102   4.864   0.380  0.3025 -0.1931 -0.1336
   55phy    O11 1484   0.047   4.782   0.277 -0.1058 -0.5788  0.3014
   55phy    H1A 1485   0.118   4.735   0.240 -1.1835  0.3155 -3.2318
   56phy    C35 1486   2.638   2.960   1.802  0.0096 -0.8485  0.5242
   56phy    C33 1487   2.537   3.073   1.830 -0.9212 -0.3073  0.2274
   56phy    C34 1488   2.524   3.163   1.705  0.1693 -0.1957 -0.2953
   56phy    C32 1489   2.408   3.002   1.872  0.0961  0.1703 -0.1293
   56phy    C31 1490   2.308   3.089   1.957  0.2967 -0.0192  0.1121
   56phy    C30 1491   2.219   2.995   2.038 -0.3655 -0.8149 -0.0908
   56phy    C28 1492   2.104   3.061   2.118 -0.6211 -0.0551 -0.3062
   56phy    C29 1493   1.973   2.981   2.121 -0.5628 -0.3043 -0.1971
   56phy    C27 1494   2.158   3.077   2.260  0.0788 -0.3157 -0.5089
   56phy    C26 1495   2.135   3.205   2.342  0.5839 -0.5842 -0.2806
   56phy    C25 1496   2.228   3.197   2.459 -0.5792  0.2982 -0.3661
   56phy    C23 1497   2.213   3.299   2.573 -0.1034  0.1438 -0.2919
   56phy    C24 1498   2.277   3.247   2.696 -0.3930 -0.0415  0.1631
   56phy    C22 1499   2.265   3.436   2.532 -0.0191  0.0940 -0.3871
   56phy    C21 1500   2.243   3.568   2.612  0.0257 -0.1754 -0.1657
   56phy    C20 1501   2.314   3.688   2.560 -0.7297 -0.2187 -0.6330
   56phy    C18 1502   2.348   3.811   2.653 -0.0207 -0.0031 -0.3352
   56phy    O01 1503   2.396   3.775   2.784 -0.1986  0.1770 -0.1236
   56phy    H01 1504   2.432   3.852   2.825  1.2327 -2.2505  3.7207
   56phy    C19 1505   2.467   3.876   2.575  0.6261  0.8288 -0.1606
   56phy    C13 1506   2.216   3.914   2.673 -0.2810  1.0419  0.4181
   56phy     H3 1507   2.161   3.917   2.576 -1.7157 -1.3916  1.0807
   56phy    O33 1508   2.254   4.050   2.690 -0.4904  0.1493 -0.0842
   56phy    H1B 1509   2.182   4.103   2.662 -0.0406  1.1544  0.5994
   56phy    C12 1510   2.107   3.875   2.777 -0.0061 -0.1939  0.6799
   56phy    O11 1511   1.991   3.957   2.771  0.6284 -0.1986 -0.5410
   56phy    H1A 1512   2.015   4.036   2.816  2.4588 -0.7682 -0.4494
   57phy    C35 1513   0.684   3.721   1.516 -0.0179 -0.2933  0.3606
   57phy    C33 1514   0.626   3.621   1.616 -0.0548 -0.3034 -0.1407
   57phy    C34 1515   0.494   3.675   1.657  0.2637  0.0128 -0.1879
   57phy    C32 1516   0.615   3.481   1.554  0.6784 -0.0503 -0.2728
   57phy    C31 1517   0.707   3.376   1.607 -0.0827 -0.1407 -0.1260
   57phy    C30 1518   0.720   3.264   1.498  0.1624  0.5384  0.1687
   57phy    C28 1519   0.829   3.151   1.514  0.0204  0.0643  0.6047
   57phy    C29 1520   0.787   3.061   1.631  0.0063 -0.8099 -0.2276
   57phy    C27 1521   0.843   3.059   1.388  0.1620 -1.2230 -0.6125
   57phy    C26 1522   0.931   3.117   1.270 -0.0238 -0.0707  0.7516
   57phy    C25 1523   0.928   3.034   1.142  0.1936 -0.5788 -0.2397
   57phy    C23 1524   0.993   3.109   1.027 -0.2920 -0.0611  0.6576
   57phy    C24 1525   1.051   3.019   0.919  0.3755  0.2116  0.2337
   57phy    C22 1526   0.899   3.217   0.958  0.2451  0.0630  0.0263
   57phy    C21 1527   0.960   3.340   0.896  0.1467 -0.6591  0.1281
   57phy    C20 1528   0.849   3.447   0.874  0.2490  0.3259 -0.3344
   57phy    C18 1529   0.892   3.579   0.797 -0.0975 -0.2138 -0.0286
   57phy    O01 1530   1.004   3.636   0.868 -0.2394  0.2704 -0.1508
   57phy    H01 1531   0.991   3.640   0.960  0.1799 -0.1995 -0.0683
   57phy    C19 1532   0.771   3.678   0.807 -0.6688 -0.2504  0.0319
   57phy    C13 1533   0.931   3.549   0.643  0.2070 -0.6346  0.1655
   57phy     H3 1534   1.023   3.485   0.649  0.3713 -0.5069 -0.8558
   57phy    O33 1535   0.849   3.457   0.570  0.1335  0.0458 -0.0213
   57phy    H1B 1536   0.905   3.381   0.569  0.5364  0.3379 -0.7375
   57phy    C12 1537   1.020   3.643   0.562 -0.1478 -0.9385 -0.7879
   57phy    O11 1538   1.126   3.701   0.638  0.1052  0.1756  0.2580
   57phy    H1A 1539   1.097   3.710   0.726  0.5021 -0.8552  0.5031
   58phy    C35 1540   1.458   2.763   2.379 -0.7671  0.2877  0.4003
   58phy    C33 1541   1.427   2.895   2.307  0.2181  0.3919 -0.1170
   58phy    C34 1542   1.525   2.914   2.193 -0.1686  0.3812 -0.3627
   58phy    C32 1543   1.287   2.894   2.250  0.4137  0.5618 -0.0032
   58phy    C31 1544   1.169   2.928   2.344  0.2495 -0.8508  0.5593
   58phy    C30 1545   1.043   2.912   2.257 -0.1575  0.1158  0.0393
   58phy    C28 1546   0.914   2.969   2.310 -0.1347 -0.1450 -0.2651
   58phy    C29 1547   0.839   3.077   2.225 -0.3242  0.1408  0.1098
   58phy    C27 1548   0.812   2.856   2.341  0.1736 -0.0996  0.0367
   58phy    C26 1549   0.753   2.866   2.482 -0.2976  0.0002 -0.4810
   58phy    C25 1550   0.672   2.741   2.538 -0.5806 -0.2763  0.4420
   58phy    C23 1551   0.595   2.757   2.671 -0.1427 -0.1465 -0.0261
   58phy    C24 1552   0.486   2.645   2.664 -0.1621 -0.0335 -0.2832
   58phy    C22 1553   0.674   2.728   2.802 -0.4380 -0.5140  0.1753
   58phy    C21 1554   0.652   2.844   2.906  0.1387  0.1990  0.5276
   58phy    C20 1555   0.722   2.820   3.039 -0.0017  0.0453  0.5434
   58phy    C18 1556   0.738   2.943   3.135 -0.4948  0.0980  0.6590
   58phy    O01 1557   0.624   3.029   3.135 -0.0121 -0.2458  0.6079
   58phy    H01 1558   0.546   2.994   3.175 -0.2974 -0.0798  0.1981
   58phy    C19 1559   0.741   2.879   3.280 -0.1165  0.1573  0.5998
   58phy    C13 1560   0.878   3.023   3.091  0.6813 -0.3714 -0.3721
   58phy     H3 1561   0.885   3.023   2.979  0.3435  0.5552 -0.4049
   58phy    O33 1562   0.995   2.952   3.126  0.0253  0.6447 -0.0927
   58phy    H1B 1563   1.007   2.962   3.219 -0.1848  2.9817 -0.2677
   58phy    C12 1564   0.891   3.174   3.122 -0.7802  0.6324  0.2496
   58phy    O11 1565   0.994   3.241   3.050  0.6466 -0.0171 -0.3927
   58phy    H1A 1566   1.015   3.322   3.092 -0.2366 -0.4721  0.9618
   59phy    C35 1567   0.719   3.200   0.465  0.3208  0.3964 -0.0745
   59phy    C33 1568   0.655   3.161   0.601 -0.0789 -0.0388 -0.4933
   59phy    C34 1569   0.531   3.239   0.623  0.2234 -0.5429  0.0591
   59phy    C32 1570   0.629   3.010   0.631 -0.1610  0.2453  0.7017
   59phy    C31 1571   0.757   2.931   0.660  0.4469 -0.2020 -0.3151
   59phy    C30 1572   0.729   2.782   0.677 -0.3295  0.2567  0.3126
   59phy    C28 1573   0.854   2.693   0.674  0.2378 -0.4282 -0.5474
   59phy    C29 1574   0.858   2.600   0.790 -0.2208  0.1538  0.3531
   59phy    C27 1575   0.857   2.622   0.534 -0.0555  0.3631 -0.0886
   59phy    C26 1576   0.985   2.611   0.459 -0.3729 -0.3790 -0.4169
   59phy    C25 1577   0.972   2.544   0.323  1.3104  0.2164 -0.0711
   59phy    C23 1578   1.106   2.520   0.251  0.2407 -0.1179 -0.3172
   59phy    C24 1579   1.154   2.375   0.262 -0.2130  0.0620  0.3311
   59phy    C22 1580   1.089   2.547   0.097 -0.1474  0.2139 -0.0545
   59phy    C21 1581   1.182   2.658   0.046  0.7662 -0.0011 -0.6770
   59phy    C20 1582   1.129   2.697  -0.093 -0.3227  0.1896  0.0844
   59phy    C18 1583   1.187   2.826  -0.161  0.9460  0.8330 -0.3335
   59phy    O01 1584   1.188   2.932  -0.065 -0.7721 -0.2136  0.0051
   59phy    H01 1585   1.104   2.939  -0.024 -0.1770 -0.5750  1.3496
   59phy    C19 1586   1.084   2.854  -0.276  0.1779 -0.5450 -0.2216
   59phy    C13 1587   1.334   2.814  -0.225 -0.3988  0.1563 -0.1172
   59phy     H3 1588   1.400   2.785  -0.139  0.0919 -0.0048 -0.5410
   59phy    O33 1589   1.351   2.701  -0.312 -0.3007 -0.3017 -0.6846
   59phy    H1B 1590   1.300   2.629  -0.280 -1.5555  1.3566  1.2965
   59phy    C12 1591   1.441   2.923  -0.252  0.2344  0.7239 -0.3354
   59phy    O11 1592   1.432   3.037  -0.175  0.3181 -0.2780 -0.2636
   59phy    H1A 1593   1.344   3.068  -0.166  0.3240 -0.5689  0.9566
   60phy    C35 1594   4.696   4.436   0.615  0.8115 -0.0727 -0.4363
   60phy    C33 1595   4.655   4.577   0.653  0.1954  0.6789  0.1250
   60phy    C34 1596   4.545   4.569   0.763 -0.7702 -0.3249  0.3279
   60phy    C32 1597   4.777   4.660   0.694  0.1443 -0.2354 -0.2114
   60phy    C31 1598   4.784   4.810   0.661 -0.0965 -0.7599 -0.0088
   60phy    C30 1599   4.905   4.894   0.713 -0.1542 -0.1461  0.0765
   60phy    C28 1600   4.906   5.044   0.693  0.5434 -1.0224 -0.2641
   60phy    C29 1601   4.830   5.111   0.808  0.3882  0.1883  0.3160
   60phy    C27 1602   5.050   5.095   0.690 -0.6317  0.1206 -0.5558
   60phy    C26 1603   5.070   5.221   0.603 -0.2625 -0.3571 -0.5025
   60phy    C25 1604   5.219   5.257   0.581 -0.2797  0.1478  0.2494
   60phy    C23 1605   5.250   5.383   0.505 -0.4666 -0.0358 -0.6587
   60phy    C24 1606   5.392   5.435   0.547 -0.4104 -0.5972  0.3221
   60phy    C22 1607   5.256   5.359   0.354  0.1050 -0.1952 -0.3044
   60phy    C21 1608   5.194   5.456   0.261  0.2632 -0.2026  0.0458
   60phy    C20 1609   5.272   5.462   0.126  0.2677  0.0832  0.4223
   60phy    C18 1610   5.215   5.564   0.018  0.6763 -0.2933 -0.0319
   60phy    O01 1611   5.069   5.542   0.013 -0.5247 -0.6657 -0.1119
   60phy    H01 1612   5.030   5.622  -0.017  0.0823 -0.8211 -1.3851
   60phy    C19 1613   5.269   5.514  -0.120 -0.2204  0.0944  0.1196
   60phy    C13 1614   5.231   5.719   0.061 -0.2679 -0.3672  0.6743
   60phy     H3 1615   5.169   5.722   0.154 -0.7459 -2.0631  0.4429
   60phy    O33 1616   5.356   5.777   0.103 -0.0641  0.3590  0.5013
   60phy    H1B 1617   5.426   5.715   0.091 -0.2013  0.3210 -0.1235
   60phy    C12 1618   5.138   5.834   0.008  0.0511 -0.0309  0.1624
   60phy    O11 1619   5.007   5.793  -0.033  0.5673  0.1086 -0.1338
   60phy    H1A 1620   4.949   5.865  -0.047  1.5689  0.6128 -2.1192
   61phy    C35 1621   1.219   4.542   2.047 -0.1749 -0.5600 -0.3168
   61phy    C33 1622   1.207   4.430   1.939 -0.6271 -0.0815 -0.3773
   61phy    C34 1623   1.093   4.467   1.847  0.0954 -0.5645 -0.1469
   61phy    C32 1624   1.340   4.403   1.871  0.2521 -0.5605 -0.5767
   61phy    C31 1625   1.378   4.255   1.875 -0.8876 -0.3504 -0.7874
   61phy    C30 1626   1.516   4.223   1.814 -0.0260  0.2727  0.5708
   61phy    C28 1627   1.560   4.078   1.857  0.3009 -0.0354  0.0109
   61phy    C29 1628   1.587   3.994   1.733 -0.6226 -0.6392  0.1110
   61phy    C27 1629   1.687   4.083   1.951  0.6912  0.4776 -0.2615
   61phy    C26 1630   1.692   4.009   2.083 -0.2605  0.4852 -0.3059
   61phy    C25 1631   1.822   4.038   2.155  0.1806  0.5949  0.2259
   61phy    C23 1632   1.854   3.982   2.297  0.1765 -0.1225  0.3798
   61phy    C24 1633   2.005   3.960   2.291  0.2334  0.0975  0.1335
   61phy    C22 1634   1.819   4.074   2.411  0.4547 -0.4376 -0.0648
   61phy    C21 1635   1.772   3.995   2.534 -0.7415  0.3215 -0.0652
   61phy    C20 1636   1.751   4.093   2.644 -0.0104 -0.1336  0.2512
   61phy    C18 1637   1.682   4.058   2.783  0.3359  0.4993 -0.1316
   61phy    O01 1638   1.736   3.939   2.846  0.2754 -0.0428 -0.4329
   61phy    H01 1639   1.817   3.922   2.801 -0.5566  1.8857 -2.8931
   61phy    C19 1640   1.730   4.174   2.871  0.2354 -0.0149 -0.2866
   61phy    C13 1641   1.518   4.044   2.788 -0.4401 -0.3799  0.1134
   61phy     H3 1642   1.469   4.139   2.756 -1.4665 -0.8398  0.2753
   61phy    O33 1643   1.465   4.031   2.920  0.3372  0.1125  0.1673
   61phy    H1B 1644   1.541   4.015   2.972  0.6160  2.7507  0.7390
   61phy    C12 1645   1.450   3.930   2.705  0.0136  0.2597  0.2458
   61phy    O11 1646   1.469   3.801   2.747 -0.3381  0.0308 -0.5437
   61phy    H1A 1647   1.432   3.802   2.834  0.2749  2.3614 -0.2524
   62phy    C35 1648   1.496   4.216   0.523 -0.0321  0.0594  0.0387
   62phy    C33 1649   1.575   4.339   0.556  0.1732  0.0310 -0.0051
   62phy    C34 1650   1.599   4.360   0.710 -0.0933 -0.7106  0.1658
   62phy    C32 1651   1.708   4.340   0.477 -0.4647 -0.2027  0.1695
   62phy    C31 1652   1.735   4.479   0.410 -0.7267  0.5713 -0.0579
   62phy    C30 1653   1.856   4.481   0.313 -0.1828  0.1412  0.1757
   62phy    C28 1654   1.862   4.608   0.225  0.3112  0.1085 -0.2124
   62phy    C29 1655   2.004   4.666   0.218 -0.4017  0.0540  0.4413
   62phy    C27 1656   1.792   4.579   0.096  0.2148  0.8007  0.4798
   62phy    C26 1657   1.695   4.688   0.029  0.0524  0.1607  0.3910
   62phy    C25 1658   1.637   4.629  -0.102 -0.1641 -0.3730 -0.0735
   62phy    C23 1659   1.523   4.701  -0.182  0.1881 -0.1891  0.1303
   62phy    C24 1660   1.578   4.823  -0.257 -0.0399 -0.0510  0.6442
   62phy    C22 1661   1.460   4.602  -0.286 -0.8990 -0.0904 -0.0663
   62phy    C21 1662   1.338   4.531  -0.242 -0.5368  0.7127  0.0059
   62phy    C20 1663   1.291   4.423  -0.336  0.5085  0.2575 -0.0856
   62phy    C18 1664   1.158   4.336  -0.305  0.3181  0.7791 -0.1295
   62phy    O01 1665   1.173   4.272  -0.173  0.4930  0.1228 -0.2986
   62phy    H01 1666   1.208   4.338  -0.116 -0.7399  0.3497  0.2206
   62phy    C19 1667   1.168   4.228  -0.408 -0.0399  0.4190  0.3398
   62phy    C13 1668   1.021   4.411  -0.307  0.5860 -0.8368 -0.0821
   62phy     H3 1669   1.020   4.473  -0.214 -0.2843  1.2916 -1.4186
   62phy    O33 1670   1.001   4.524  -0.395  0.3121 -0.0343 -0.2690
   62phy    H1B 1671   0.934   4.501  -0.456 -1.1045 -0.7256  1.4812
   62phy    C12 1672   0.876   4.352  -0.273  0.5408 -0.2147  0.1220
   62phy    O11 1673   0.791   4.323  -0.382  0.4062  0.3317  0.2162
   62phy    H1A 1674   0.812   4.241  -0.421  1.0466  0.8880 -0.6477
   63phy    C35 1675   2.622   3.029   2.458 -0.1876 -0.5294  0.2296
   63phy    C33 1676   2.656   3.173   2.428 -0.4098  0.4318 -0.4265
   63phy    C34 1677   2.803   3.196   2.478  0.5266 -0.6399  0.1439
   63phy    C32 1678   2.628   3.211   2.281 -0.6040  0.4601  0.4303
   63phy    C31 1679   2.548   3.343   2.274  1.2052 -0.2615  0.1530
   63phy    C30 1680   2.522   3.390   2.132  1.0615 -0.3988  0.3334
   63phy    C28 1681   2.427   3.512   2.112 -0.5892  0.1873 -0.4638
   63phy    C29 1682   2.476   3.606   2.005 -0.9827 -0.1435  0.0629
   63phy    C27 1683   2.280   3.469   2.099 -0.3341 -0.3136  0.2861
   63phy    C26 1684   2.170   3.565   2.155 -0.6676 -0.1314  0.0702
   63phy    C25 1685   2.036   3.492   2.172  0.2114  0.0578  0.0118
   63phy    C23 1686   1.919   3.574   2.227 -0.6361  0.0543 -0.1252
   63phy    C24 1687   1.822   3.615   2.115  0.2457 -0.0548 -0.0561
   63phy    C22 1688   1.835   3.490   2.324 -0.1685 -0.7213 -0.3608
   63phy    C21 1689   1.840   3.543   2.469  0.1650 -0.2062  0.5683
   63phy    C20 1690   1.731   3.463   2.554  0.4708  0.0087  0.1170
   63phy    C18 1691   1.684   3.522   2.695 -0.1696 -0.0430 -0.5564
   63phy    O01 1692   1.692   3.664   2.702  0.1270 -0.4673  0.0867
   63phy    H01 1693   1.608   3.702   2.689  0.9842  1.1736 -1.1401
   63phy    C19 1694   1.532   3.498   2.685  0.6247  0.6323 -0.0650
   63phy    C13 1695   1.749   3.463   2.833  0.5307 -0.0557  0.6956
   63phy     H3 1696   1.746   3.352   2.832  1.4353 -0.0844  0.1789
   63phy    O33 1697   1.678   3.491   2.948  0.4035  0.3115  0.6844
   63phy    H1B 1698   1.677   3.584   2.964 -2.0311  0.2270  1.4431
   63phy    C12 1699   1.899   3.495   2.856  0.5631  0.4411  0.2278
   63phy    O11 1700   1.928   3.622   2.922  0.1571  0.3364 -0.7993
   63phy    H1A 1701   1.894   3.694   2.872 -0.6812 -0.1459 -0.9338
   64phy    C35 1702   1.348   4.095   1.160 -0.2896  0.1137  0.2532
   64phy    C33 1703   1.326   4.164   1.295  0.3425  0.5157 -0.0453
   64phy    C34 1704   1.306   4.057   1.411 -0.0128 -0.1229  0.3000
   64phy    C32 1705   1.451   4.246   1.313 -0.1727 -0.0228 -0.2000
   64phy    C31 1706   1.435   4.393   1.273  0.4805 -0.3199  0.2596
   64phy    C30 1707   1.559   4.473   1.264  0.3508  0.2312  0.3228
   64phy    C28 1708   1.547   4.617   1.207 -0.1656  0.8309  0.0753
   64phy    C29 1709   1.520   4.722   1.313 -0.1258  0.0359 -1.0313
   64phy    C27 1710   1.679   4.665   1.143  0.3930 -0.5612  1.0204
   64phy    C26 1711   1.712   4.612   1.008  0.7618  0.1142  0.1003
   64phy    C25 1712   1.847   4.673   0.962 -0.0916 -0.3313 -0.1451
   64phy    C23 1713   1.903   4.617   0.829  0.2649  0.4475  0.1636
   64phy    C24 1714   1.937   4.737   0.740 -0.5041  0.8117  0.1425
   64phy    C22 1715   2.024   4.524   0.848  0.0254  0.0082 -0.3353
   64phy    C21 1716   1.982   4.389   0.779 -0.3842 -0.5669  0.6026
   64phy    C20 1717   2.082   4.273   0.786  0.3626 -0.1942  0.2980
   64phy    C18 1718   2.085   4.153   0.683 -0.1575  0.1631 -0.0975
   64phy    O01 1719   1.960   4.088   0.651  0.3637 -0.2668 -0.0647
   64phy    H01 1720   1.934   4.029   0.718  0.4755  0.6943  0.8483
   64phy    C19 1721   2.181   4.046   0.744  0.3331 -0.2410  0.1143
   64phy    C13 1722   2.151   4.194   0.539  0.0654  0.1228  0.7171
   64phy     H3 1723   2.093   4.284   0.506  0.1026 -0.0748  0.1032
   64phy    O33 1724   2.284   4.251   0.538  0.1833  0.5434  0.0505
   64phy    H1B 1725   2.355   4.190   0.535  0.4202  0.7030  1.6518
   64phy    C12 1726   2.113   4.132   0.400  0.0161 -0.4161 -0.3665
   64phy    O11 1727   1.977   4.093   0.387 -0.0009 -0.0702  0.1791
   64phy    H1A 1728   1.944   4.091   0.475 -1.5069  0.0995 -0.3470
   65phy    C35 1729   2.963   1.156   0.996  0.0092 -0.2146  0.1904
   65phy    C33 1730   3.039   1.053   1.076 -0.0868 -0.2424 -0.3318
   65phy    C34 1731   3.136   1.114   1.172  0.3229 -0.3314 -0.4252
   65phy    C32 1732   2.947   0.940   1.128 -0.1564  0.3940  0.0211
   65phy    C31 1733   3.015   0.805   1.099 -0.0830  0.3018  0.2869
   65phy    C30 1734   2.915   0.697   1.139  0.2936 -0.3761  0.6190
   65phy    C28 1735   2.953   0.551   1.107  0.0930  0.5886 -0.8669
   65phy    C29 1736   2.939   0.458   1.226  0.2683 -0.1131 -0.5190
   65phy    C27 1737   2.883   0.503   0.974  0.1424 -0.3135  0.1554
   65phy    C26 1738   2.960   0.438   0.857 -0.7300 -0.4588 -0.0553
   65phy    C25 1739   2.873   0.375   0.753  0.5462 -0.0085 -0.1235
   65phy    C23 1740   2.948   0.297   0.646  0.2774  0.1368  0.2753
   65phy    C24 1741   2.963   0.152   0.675 -0.3183  0.7434  0.2714
   65phy    C22 1742   2.879   0.301   0.508  0.2367  0.2125  0.3904
   65phy    C21 1743   2.959   0.396   0.414 -0.5335 -0.0823  0.2255
   65phy    C20 1744   2.884   0.409   0.284  0.5866 -0.3954  0.2695
   65phy    C18 1745   2.947   0.468   0.158  0.0475  0.7306 -0.1395
   65phy    O01 1746   2.979   0.607   0.179  0.4529 -0.1255  0.2860
   65phy    H01 1747   3.018   0.623   0.262  1.1998  2.4855 -0.4549
   65phy    C19 1748   2.818   0.458   0.064  0.0071 -0.0863 -0.1787
   65phy    C13 1749   3.071   0.384   0.095  0.4218 -0.0314 -0.2350
   65phy     H3 1750   3.140   0.377   0.182  1.8860  0.8667 -1.2724
   65phy    O33 1751   3.054   0.245   0.075  0.4945 -0.0704  0.1407
   65phy    H1B 1752   2.981   0.233   0.018 -0.3652 -0.5081  1.3119
   65phy    C12 1753   3.190   0.449   0.015  0.1016 -0.4521 -0.7232
   65phy    O11 1754   3.189   0.436  -0.122  0.0460 -0.4107 -0.0196
   65phy    H1A 1755   3.167   0.347  -0.142  0.3113 -0.3841 -0.4419
   66phy    C35 1756   1.217   0.359   2.740 -0.1187 -0.1327  0.2065
   66phy    C33 1757   1.315   0.319   2.631  0.4266  0.7754 -0.2508
   66phy    C34 1758   1.295   0.171   2.598  0.4590  0.1410  0.8086
   66phy    C32 1759   1.310   0.422   2.521 -0.6858  0.1418  0.6273
   66phy    C31 1760   1.416   0.417   2.412  0.9737 -0.2581  0.0028
   66phy    C30 1761   1.386   0.516   2.297  0.2416 -0.0017  0.0281
   66phy    C28 1762   1.468   0.516   2.165  0.5599 -0.0117  0.2068
   66phy    C29 1763   1.381   0.448   2.055  0.0635 -0.1417  0.5331
   66phy    C27 1764   1.471   0.663   2.112 -0.4977  0.3370  0.3901
   66phy    C26 1765   1.600   0.741   2.149 -0.5632 -0.4552 -0.2259
   66phy    C25 1766   1.587   0.890   2.111 -0.1968  0.8612 -0.0970
   66phy    C23 1767   1.694   0.981   2.186 -0.0206  0.5277  0.3305
   66phy    C24 1768   1.796   1.026   2.079 -0.7470 -0.6033 -0.7494
   66phy    C22 1769   1.616   1.110   2.225 -0.6539  0.1339  0.1702
   66phy    C21 1770   1.556   1.103   2.366 -0.0001 -0.0182  0.4446
   66phy    C20 1771   1.467   1.219   2.405 -0.0639 -0.0569 -0.5817
   66phy    C18 1772   1.404   1.225   2.551 -0.2832 -0.5906 -0.0259
   66phy    O01 1773   1.507   1.186   2.643 -0.1734 -0.4036 -0.2365
   66phy    H01 1774   1.475   1.163   2.728 -0.8157 -0.3061 -0.4501
   66phy    C19 1775   1.390   1.373   2.577 -0.0962 -0.4020  0.2305
   66phy    C13 1776   1.271   1.137   2.577  0.5858  0.0430 -0.1511
   66phy     H3 1777   1.194   1.159   2.499 -0.7603  3.0420  1.8142
   66phy    O33 1778   1.196   1.182   2.689 -0.1618  0.0370  0.7835
   66phy    H1B 1779   1.244   1.164   2.767 -0.6532 -2.2730  0.6266
   66phy    C12 1780   1.285   0.980   2.577 -0.2928 -0.4079 -0.0370
   66phy    O11 1781   1.367   0.940   2.682  0.0583 -0.1433 -0.1602
   66phy    H1A 1782   1.455   0.929   2.652  0.0556 -2.0933  0.3989
   67phy    C35 1783   3.625   1.285   1.107  0.0825  0.3666  0.0484
   67phy    C33 1784   3.680   1.145   1.107 -0.3157  0.1132  0.1850
   67phy    C34 1785   3.822   1.147   1.167  0.0521  0.1951  0.3322
   67phy    C32 1786   3.586   1.043   1.180 -0.1411 -0.6101 -0.1898
   67phy    C31 1787   3.603   0.895   1.155 -0.2690  0.3076 -0.9079
   67phy    C30 1788   3.487   0.814   1.216  0.4720 -0.3929  0.0108
   67phy    C28 1789   3.517   0.661   1.219  0.4084 -0.1208 -0.5557
   67phy    C29 1790   3.552   0.614   1.365  0.2188 -0.4943  0.0840
   67phy    C27 1791   3.396   0.596   1.154  0.2578  0.5207  0.3203
   67phy    C26 1792   3.427   0.449   1.107  0.1428  0.0678 -0.7510
   67phy    C25 1793   3.306   0.387   1.039 -0.2277 -0.0182 -0.2408
   67phy    C23 1794   3.341   0.256   0.961  0.1495  0.2089 -0.6871
   67phy    C24 1795   3.240   0.146   0.995  0.2982 -0.1045  0.0715
   67phy    C22 1796   3.357   0.281   0.811 -0.0747  0.1216  0.5749
   67phy    C21 1797   3.422   0.171   0.726 -0.2593 -0.4079  0.1698
   67phy    C20 1798   3.426   0.232   0.581 -0.3604 -0.3570 -0.6829
   67phy    C18 1799   3.483   0.152   0.462  0.4313 -0.1784  0.3628
   67phy    O01 1800   3.611   0.100   0.506  0.1158 -0.1263 -0.1034
   67phy    H01 1801   3.680   0.162   0.498 -1.0232  0.9608 -3.2385
   67phy    C19 1802   3.501   0.258   0.346  0.1873  0.1627 -0.5462
   67phy    C13 1803   3.386   0.032   0.414  0.0258 -0.1404  0.3015
   67phy     H3 1804   3.369  -0.027   0.507  0.0371 -2.5940 -1.1669
   67phy    O33 1805   3.250   0.056   0.383  0.0479  0.4910  0.0722
   67phy    H1B 1806   3.196   0.002   0.438 -0.6104  1.4237  0.3748
   67phy    C12 1807   3.437  -0.107   0.349 -0.3717 -0.3855 -0.4850
   67phy    O11 1808   3.568  -0.145   0.385  0.0209 -0.2072  0.1553
   67phy    H1A 1809   3.616  -0.076   0.425 -1.6544  0.6160  0.8482
   68phy    C35 1810   1.596   3.833   1.344  0.5030 -0.0969  0.4501
   68phy    C33 1811   1.715   3.743   1.372  0.4375 -0.2814  0.1908
   68phy    C34 1812   1.669   3.598   1.374  0.1121  0.3337 -0.7390
   68phy    C32 1813   1.833   3.763   1.274  0.1967 -0.2176  0.1282
   68phy    C31 1814   1.941   3.864   1.317  0.0957 -0.6768  0.2880
   68phy    C30 1815   2.065   3.856   1.236 -0.0608 -0.7884 -0.1671
   68phy    C28 1816   2.172   3.967   1.276 -0.3468  0.7784 -0.0316
   68phy    C29 1817   2.270   3.911   1.376 -0.2512  0.4033  0.1645
   68phy    C27 1818   2.254   4.009   1.155 -0.0256  0.3755 -1.0070
   68phy    C26 1819   2.263   4.156   1.132  0.1016  0.6716  0.3418
   68phy    C25 1820   2.398   4.194   1.065  0.1995  0.2180  0.4869
   68phy    C23 1821   2.420   4.348   1.039 -0.3255  0.4698 -0.5101
   68phy    C24 1822   2.471   4.416   1.164  0.1132 -0.6710  0.1900
   68phy    C22 1823   2.508   4.365   0.912 -0.0597 -0.4363 -0.0735
   68phy    C21 1824   2.453   4.464   0.810 -0.5156 -0.1994  0.0858
   68phy    C20 1825   2.523   4.460   0.671  0.2506  0.8497 -0.2632
   68phy    C18 1826   2.474   4.545   0.549 -0.3443  0.2027  0.8906
   68phy    O01 1827   2.344   4.500   0.505 -0.0066 -0.4694  0.0991
   68phy    H01 1828   2.317   4.422   0.548 -0.7796 -0.0324  0.4255
   68phy    C19 1829   2.565   4.491   0.440 -0.3498  0.0407 -0.2029
   68phy    C13 1830   2.465   4.706   0.565 -0.1055 -0.0098 -0.4606
   68phy     H3 1831   2.377   4.726   0.632  0.8100  1.3231  0.3904
   68phy    O33 1832   2.561   4.765   0.655 -0.0443  0.4144 -0.5461
   68phy    H1B 1833   2.542   4.744   0.744 -0.8157 -0.6469 -0.9292
   68phy    C12 1834   2.406   4.812   0.462  0.0115  0.5685  0.2786
   68phy    O11 1835   2.487   4.842   0.352 -0.0123 -0.0153  0.0500
   68phy    H1A 1836   2.567   4.886   0.373 -0.5132  0.2547  1.4833
   69phy    C35 1837   1.642   4.532   2.401 -0.3341  0.2640 -0.7209
   69phy    C33 1838   1.657   4.428   2.296 -0.5765  0.0155 -0.2043
   69phy    C34 1839   1.526   4.363   2.264  0.5597 -0.2368  0.2576
   69phy    C32 1840   1.720   4.474   2.164 -0.4445 -0.2180  0.1611
   69phy    C31 1841   1.866   4.440   2.151  0.0434  0.4717 -0.7316
   69phy    C30 1842   1.913   4.418   2.004  0.0539  0.1590 -0.9504
   69phy    C28 1843   2.063   4.368   1.994  0.1231  0.5973 -0.2216
   69phy    C29 1844   2.081   4.291   1.870  0.5018 -0.2053  0.0435
   69phy    C27 1845   2.170   4.481   2.010 -0.1862 -0.2105 -0.4231
   69phy    C26 1846   2.314   4.444   2.055  0.3414  0.3164 -0.3447
   69phy    C25 1847   2.409   4.566   2.056 -0.0403  0.1106 -0.4250
   69phy    C23 1848   2.554   4.528   2.093  0.1309  0.6062  0.2658
   69phy    C24 1849   2.627   4.622   1.996 -0.3659 -0.4171  0.5062
   69phy    C22 1850   2.596   4.553   2.233  0.2738 -0.2730  0.3798
   69phy    C21 1851   2.715   4.462   2.280  0.0348 -0.6349 -0.0569
   69phy    C20 1852   2.715   4.452   2.434  0.7433 -0.3014  0.6586
   69phy    C18 1853   2.830   4.386   2.518  0.3446 -0.2951 -0.0004
   69phy    O01 1854   2.953   4.452   2.485 -0.1518 -0.1100 -0.2852
   69phy    H01 1855   2.945   4.546   2.487  1.7567  0.1035  2.0445
   69phy    C19 1856   2.786   4.440   2.658  0.1341 -0.2073  0.1859
   69phy    C13 1857   2.850   4.226   2.511 -0.1341  0.3287 -0.2163
   69phy     H3 1858   2.754   4.172   2.533 -0.1932  0.2209 -0.7380
   69phy    O33 1859   2.933   4.176   2.616  0.2562  0.5347  0.1492
   69phy    H1B 1860   3.016   4.220   2.605  0.2825  0.5135  0.2654
   69phy    C12 1861   2.903   4.165   2.378 -0.1153 -0.2601 -0.4793
   69phy    O11 1862   2.965   4.042   2.380 -0.3895  0.2341 -0.3178
   69phy    H1A 1863   3.039   4.043   2.438  0.3079 -1.3290 -1.1086
   70phy    C35 1864   1.825   0.387   0.494 -0.0231 -0.0073 -0.0994
   70phy    C33 1865   1.679   0.363   0.457 -0.1207  0.5215 -0.0226
   70phy    C34 1866   1.586   0.462   0.528  0.0737 -0.1053 -0.1677
   70phy    C32 1867   1.661   0.378   0.306  0.0144 -0.0631 -0.2428
   70phy    C31 1868   1.657   0.247   0.227  0.0047  0.7642 -0.2091
   70phy    C30 1869   1.623   0.259   0.077 -0.0190 -0.1117  0.4898
   70phy    C28 1870   1.651   0.134  -0.013  0.2563 -0.1204 -0.1128
   70phy    C29 1871   1.569   0.153  -0.137 -0.5301  0.0725 -0.2276
   70phy    C27 1872   1.800   0.114  -0.056 -0.2675  0.4819 -0.1888
   70phy    C26 1873   1.844  -0.036  -0.063 -0.2593 -0.8236 -0.6639
   70phy    C25 1874   1.982  -0.047  -0.129  0.0727  0.0119 -0.1817
   70phy    C23 1875   2.028  -0.190  -0.147  0.2696  0.6294  0.8292
   70phy    C24 1876   2.013  -0.232  -0.290 -0.2345  0.0643 -0.3215
   70phy    C22 1877   2.181  -0.195  -0.119  0.0544  0.1127  0.0533
   70phy    C21 1878   2.242  -0.326  -0.067  1.1544 -0.3588  0.1129
   70phy    C20 1879   2.388  -0.307  -0.049  0.1900  0.1033 -0.2129
   70phy    C18 1880   2.480  -0.425   0.010  0.4766 -0.0585 -0.5077
   70phy    O01 1881   2.434  -0.474   0.140  0.1729 -0.0197 -0.0281
   70phy    H01 1882   2.455  -0.413   0.208  1.1086 -0.4341  0.0690
   70phy    C19 1883   2.614  -0.351   0.038 -0.4158  0.2038 -0.5545
   70phy    C13 1884   2.497  -0.550  -0.085  0.0257  0.5520 -0.6694
   70phy     H3 1885   2.395  -0.596  -0.099  0.6409 -1.3413  0.6261
   70phy    O33 1886   2.518  -0.515  -0.221  0.0118 -0.4705  0.3673
   70phy    H1B 1887   2.605  -0.480  -0.228 -0.4551  0.5053 -0.7026
   70phy    C12 1888   2.549  -0.695  -0.045  0.0455  0.1670  0.2024
   70phy    O11 1889   2.491  -0.808  -0.102  0.5576  0.2941  0.0037
   70phy    H1A 1890   2.551  -0.858  -0.154 -2.4707 -1.3661 -2.1827
   71phy    C35 1891   2.308   0.563   0.948  0.2153  0.1204 -0.0766
   71phy    C33 1892   2.357   0.441   1.014  0.4774 -0.2717 -0.9028
   71phy    C34 1893   2.301   0.420   1.157  0.7701 -0.0225  0.3975
   71phy    C32 1894   2.318   0.317   0.938  0.2871 -0.5131  0.4339
   71phy    C31 1895   2.442   0.261   0.867  0.6451  0.2990  0.1210
   71phy    C30 1896   2.414   0.146   0.766  0.2970 -0.2067 -0.2511
   71phy    C28 1897   2.544   0.098   0.692  0.1530  0.3253  0.0456
   71phy    C29 1898   2.625  -0.010   0.763  0.1111 -0.2764 -0.1818
   71phy    C27 1899   2.512   0.025   0.563  0.0975 -0.0474  0.1930
   71phy    C26 1900   2.515   0.119   0.442 -0.7296 -0.1183 -0.1902
   71phy    C25 1901   2.463   0.046   0.320  0.1938  0.2325  0.5274
   71phy    C23 1902   2.483   0.118   0.183 -0.1611 -0.5371  0.6056
   71phy    C24 1903   2.563   0.042   0.075 -0.0654 -0.3343  0.0659
   71phy    C22 1904   2.339   0.159   0.136  0.2348  0.2105 -0.1660
   71phy    C21 1905   2.323   0.281   0.046 -0.4766 -0.0240 -0.2264
   71phy    C20 1906   2.172   0.309   0.034 -0.2825 -0.1582  0.2637
   71phy    C18 1907   2.126   0.429  -0.065 -0.1624  0.5884 -0.4064
   71phy    O01 1908   2.210   0.546  -0.053  0.5276  0.0432 -0.5969
   71phy    H01 1909   2.168   0.625  -0.081  0.6391  0.6287  0.7833
   71phy    C19 1910   1.993   0.471   0.000 -0.3319  0.2100  0.2643
   71phy    C13 1911   2.117   0.406  -0.221  0.5401  0.1252 -0.1508
   71phy     H3 1912   2.048   0.318  -0.231  0.9442 -0.0269 -1.7416
   71phy    O33 1913   2.038   0.500  -0.297  0.3772 -0.0343  0.1822
   71phy    H1B 1914   2.090   0.565  -0.339 -0.6053 -0.0579 -1.1519
   71phy    C12 1915   2.230   0.341  -0.307  0.1586  0.2632  0.7583
   71phy    O11 1916   2.322   0.421  -0.375  0.2800 -0.6126  0.1191
   71phy    H1A 1917   2.279   0.470  -0.442 -2.3347 -1.9378  0.6964
   72phy    C35 1918   2.322   0.969   1.067  0.2274  0.2975 -0.3172
   72phy    C33 1919   2.286   0.875   1.185 -0.5154  0.4402 -0.4625
   72phy    C34 1920   2.402   0.855   1.276  0.0270 -0.1842 -0.0349
   72phy    C32 1921   2.165   0.933   1.262  0.5300  0.5986  0.0736
   72phy    C31 1922   2.025   0.884   1.216 -0.3635 -0.0250  0.1854
   72phy    C30 1923   1.920   0.983   1.267  0.0654  0.3988 -0.0141
   72phy    C28 1924   1.792   0.990   1.183 -0.0354  0.3351  0.0800
   72phy    C29 1925   1.672   0.968   1.278  0.4093 -0.5160  0.5961
   72phy    C27 1926   1.775   1.133   1.117 -0.0094 -0.9650  0.2468
   72phy    C26 1927   1.726   1.125   0.976 -0.2900 -0.1148 -0.5701
   72phy    C25 1928   1.754   1.238   0.885 -0.3070 -0.2585 -0.1618
   72phy    C23 1929   1.725   1.229   0.732 -0.4815 -0.3770 -0.4372
   72phy    C24 1930   1.580   1.221   0.696 -0.2170  0.1311  0.8047
   72phy    C22 1931   1.807   1.337   0.667  0.5830 -0.2538  0.0342
   72phy    C21 1932   1.861   1.330   0.524 -0.0310  0.2333 -0.0050
   72phy    C20 1933   1.979   1.423   0.499  0.3096 -0.0861  0.1818
   72phy    C18 1934   2.023   1.427   0.348 -0.3566 -0.8562 -0.2303
   72phy    O01 1935   2.062   1.295   0.302 -0.0871  0.0223 -0.1033
   72phy    H01 1936   1.986   1.253   0.267  0.4726  0.6940 -2.2827
   72phy    C19 1937   2.159   1.506   0.360 -0.5593  0.0479 -0.4751
   72phy    C13 1938   1.921   1.502   0.250  0.0072 -0.0055  0.5182
   72phy     H3 1939   1.829   1.439   0.260  0.0369 -0.0601  0.4505
   72phy    O33 1940   1.861   1.619   0.299 -0.5347 -0.2499 -0.2237
   72phy    H1B 1941   1.924   1.688   0.295  2.9745 -3.1035  0.9917
   72phy    C12 1942   1.921   1.486   0.090 -0.2886 -0.4579 -0.1502
   72phy    O11 1943   2.010   1.392   0.039  0.2762 -0.6546 -0.3051
   72phy    H1A 1944   2.085   1.434   0.002  1.2234 -1.5332  0.5615
   73phy    C35 1945   2.364   1.635   1.429  0.2113 -0.3017 -0.4007
   73phy    C33 1946   2.393   1.785   1.425  0.5069 -0.1455  0.6300
   73phy    C34 1947   2.418   1.825   1.572 -0.2418 -0.2141  0.1435
   73phy    C32 1948   2.509   1.826   1.329  0.1237 -0.2836 -0.3232
   73phy    C31 1949   2.460   1.911   1.214  0.3244  0.5865 -0.4861
   73phy    C30 1950   2.579   1.972   1.136 -0.0423  0.2607 -0.0171
   73phy    C28 1951   2.542   2.049   1.004 -0.3310 -0.1311  0.0534
   73phy    C29 1952   2.486   2.187   1.028  0.4166 -0.1417  0.1975
   73phy    C27 1953   2.681   2.068   0.937  0.5671 -0.4339  0.3276
   73phy    C26 1954   2.679   2.054   0.786 -0.3003  0.6078  0.0378
   73phy    C25 1955   2.813   2.094   0.717  0.1653  0.1237  0.4450
   73phy    C23 1956   2.809   2.077   0.564 -0.4131  0.5496  0.0372
   73phy    C24 1957   2.888   2.186   0.496  0.6830  0.6937 -0.4469
   73phy    C22 1958   2.821   1.931   0.514 -0.0910 -0.2316  0.7536
   73phy    C21 1959   2.759   1.893   0.381 -0.5585 -0.0159 -0.3553
   73phy    C20 1960   2.724   1.741   0.378 -0.1146 -0.2038 -0.1055
   73phy    C18 1961   2.670   1.677   0.243  0.0018 -0.1559  0.1854
   73phy    O01 1962   2.551   1.747   0.201 -0.0046 -0.0813  0.2205
   73phy    H01 1963   2.572   1.839   0.201  1.1622 -0.3159  0.9396
   73phy    C19 1964   2.635   1.531   0.280  0.3497 -0.1923 -0.1082
   73phy    C13 1965   2.780   1.684   0.123  0.0243 -0.1891  0.0358
   73phy     H3 1966   2.798   1.794   0.112  1.8902 -0.5567 -0.8817
   73phy    O33 1967   2.916   1.649   0.169 -0.1867  0.1641  0.1653
   73phy    H1B 1968   2.941   1.560   0.154  0.4071  0.0514  1.6170
   73phy    C12 1969   2.759   1.679  -0.030  0.3288  0.5929 -0.1795
   73phy    O11 1970   2.785   1.550  -0.090  0.5231 -0.8328 -0.1465
   73phy    H1A 1971   2.761   1.548  -0.180 -1.4726  1.7285  0.2216
   74phy    C35 1972   2.971   2.224   1.163 -0.4364  0.0662  0.1637
   74phy    C33 1973   2.954   2.373   1.147 -0.3190 -0.4283  0.1971
   74phy    C34 1974   2.960   2.429   1.289 -0.7930  0.1493 -0.1416
   74phy    C32 1975   3.050   2.442   1.042  0.4631  0.4030 -0.2863
   74phy    C31 1976   3.032   2.393   0.900 -0.4871  0.5192  0.3819
   74phy    C30 1977   3.131   2.464   0.804  0.3161 -0.3903  0.3428
   74phy    C28 1978   3.112   2.454   0.651  0.0781  0.0519 -0.1553
   74phy    C29 1979   3.038   2.575   0.601  0.2818 -0.0447  0.3925
   74phy    C27 1980   3.252   2.431   0.587  0.3836 -0.2065  0.4235
   74phy    C26 1981   3.256   2.344   0.461  0.2492 -0.5109  0.1485
   74phy    C25 1982   3.407   2.312   0.437  0.1709  0.7164  0.5493
   74phy    C23 1983   3.430   2.203   0.329 -0.1978 -0.4531 -0.1998
   74phy    C24 1984   3.569   2.212   0.270  0.6428 -0.3665  0.0493
   74phy    C22 1985   3.402   2.065   0.377  0.0297  0.4428  0.0175
   74phy    C21 1986   3.314   1.973   0.295  0.5900  0.2802  0.0621
   74phy    C20 1987   3.273   1.840   0.366 -0.1405  0.0845  0.2056
   74phy    C18 1988   3.198   1.729   0.280  0.0613 -0.2988  1.0538
   74phy    O01 1989   3.084   1.799   0.229  0.8259 -0.3019 -0.1209
   74phy    H01 1990   3.015   1.736   0.221  0.9544 -0.8300  2.2655
   74phy    C19 1991   3.165   1.614   0.372 -0.0049  0.4121 -0.7673
   74phy    C13 1992   3.285   1.677   0.151 -0.6363 -0.6350  0.1915
   74phy     H3 1993   3.309   1.773   0.097 -2.3411 -0.3010 -0.0281
   74phy    O33 1994   3.421   1.639   0.172  0.1479  0.1991 -0.9466
   74phy    H1B 1995   3.424   1.549   0.198  0.2731  0.8828  1.6569
   74phy    C12 1996   3.221   1.629   0.012  0.0259  0.4780  0.4120
   74phy    O11 1997   3.274   1.511  -0.051 -0.1833  0.4044  1.0507
   74phy    H1A 1998   3.204   1.455  -0.078  0.1566  0.2709  0.4278
   75phy    C35 1999   0.164   2.061   1.394  0.0906 -0.0273  0.2449
   75phy    C33 2000   0.039   1.977   1.429 -0.5322  0.1387 -0.2703
   75phy    C34 2001   0.042   1.952   1.581 -0.0023  0.2179  0.7832
   75phy    C32 2002  -0.093   2.050   1.395 -0.0331 -0.3984  0.2919
   75phy    C31 2003  -0.156   2.024   1.258  0.4958 -0.0189 -0.4129
   75phy    C30 2004  -0.268   2.121   1.238  0.2415 -0.3652 -0.5567
   75phy    C28 2005  -0.317   2.123   1.089  0.3069  0.0076 -0.8637
   75phy    C29 2006  -0.467   2.094   1.080 -0.2739  0.2280 -0.1281
   75phy    C27 2007  -0.274   2.250   1.018  0.3723  0.5354  0.1926
   75phy    C26 2008  -0.259   2.250   0.865  0.0786  0.2452 -0.5132
   75phy    C25 2009  -0.192   2.371   0.806 -0.3272 -0.1160 -0.4509
   75phy    C23 2010  -0.163   2.369   0.657  0.3479  0.7838  0.5038
   75phy    C24 2011  -0.156   2.505   0.595  0.1031  0.3587  0.0420
   75phy    C22 2012  -0.019   2.318   0.632  0.0469  0.6087 -0.2600
   75phy    C21 2013  -0.012   2.206   0.533  0.0967  0.3012  0.1790
   75phy    C20 2014   0.130   2.149   0.523 -0.3862  0.6649  0.6621
   75phy    C18 2015   0.176   2.043   0.407  0.6012  0.5265 -0.2424
   75phy    O01 2016   0.101   1.922   0.435  0.3176  0.3551 -0.2067
   75phy    H01 2017   0.007   1.926   0.433  0.3333  0.5527 -1.0728
   75phy    C19 2018   0.319   2.010   0.445  0.1609 -0.6160  0.0061
   75phy    C13 2019   0.164   2.107   0.258  0.4777 -0.2009  0.5788
   75phy     H3 2020   0.055   2.130   0.250  0.6737  0.3163 -1.1116
   75phy    O33 2021   0.219   2.239   0.231  0.0079  0.2088 -0.3708
   75phy    H1B 2022   0.149   2.300   0.222 -1.1688 -1.1211 -0.7338
   75phy    C12 2023   0.143   2.034   0.120 -0.5334 -0.1711 -0.3934
   75phy    O11 2024   0.256   2.044   0.037 -0.0657 -0.3745 -0.3339
   75phy    H1A 2025   0.253   2.134   0.012  1.3783 -0.4655 -0.9308
   76phy    C35 2026   2.967   1.141   1.763 -0.2131  0.1703  0.2685
   76phy    C33 2027   2.869   1.229   1.687  0.2227 -0.7029  0.2616
   76phy    C34 2028   2.824   1.152   1.569  0.4093  0.0022 -0.3415
   76phy    C32 2029   2.750   1.280   1.773 -0.0530 -0.2685 -0.6826
   76phy    C31 2030   2.773   1.414   1.844  0.3588 -0.3203  0.2789
   76phy    C30 2031   2.645   1.466   1.908 -0.2425 -0.2465 -0.1611
   76phy    C28 2032   2.639   1.618   1.943 -1.0251  0.4118 -0.2833
   76phy    C29 2033   2.508   1.668   1.883 -0.6380  0.1550  0.2837
   76phy    C27 2034   2.632   1.638   2.093  0.3280  0.3877  0.1798
   76phy    C26 2035   2.751   1.701   2.166 -0.3076 -0.2269  0.2375
   76phy    C25 2036   2.706   1.702   2.317  0.1362  0.2473  0.2348
   76phy    C23 2037   2.819   1.744   2.418  0.2046  0.2952  0.2789
   76phy    C24 2038   2.748   1.794   2.538 -0.4452  0.8842 -0.0977
   76phy    C22 2039   2.924   1.633   2.447 -0.3176 -0.3205  0.4734
   76phy    C21 2040   3.061   1.667   2.514 -0.4456  0.0130  0.2936
   76phy    C20 2041   3.148   1.542   2.529 -0.1577 -0.8106  0.5238
   76phy    C18 2042   3.306   1.570   2.532  0.0442 -0.4704  0.5039
   76phy    O01 2043   3.337   1.677   2.624 -0.0422 -0.1308 -0.3390
   76phy    H01 2044   3.273   1.745   2.618 -0.1105 -0.2724 -1.4369
   76phy    C19 2045   3.360   1.450   2.605 -0.0088 -0.5151 -0.0485
   76phy    C13 2046   3.382   1.596   2.386 -0.1555 -0.1414 -0.0215
   76phy     H3 2047   3.358   1.509   2.321  1.9442 -2.5553  2.1797
   76phy    O33 2048   3.528   1.582   2.387  1.1031 -0.1678 -0.0624
   76phy    H1B 2049   3.557   1.657   2.436  0.1373 -1.4605  2.6613
   76phy    C12 2050   3.348   1.723   2.307 -0.6871  0.5219  0.3325
   76phy    O11 2051   3.400   1.843   2.360  0.5156 -0.2966 -0.3298
   76phy    H1A 2052   3.494   1.841   2.349  0.5116  1.9262 -1.4311
   77phy    C35 2053   2.319   0.580   0.275  0.4220 -0.1906 -0.6263
   77phy    C33 2054   2.308   0.553   0.425 -0.1132 -0.1380  0.3922
   77phy    C34 2055   2.221   0.427   0.459 -0.4168  0.3548 -0.2406
   77phy    C32 2056   2.454   0.540   0.485  0.2142 -0.1100  0.3819
   77phy    C31 2057   2.471   0.664   0.574  0.8673  0.0941 -0.0865
   77phy    C30 2058   2.611   0.683   0.626 -0.1633  0.3938 -0.4863
   77phy    C28 2059   2.634   0.801   0.732 -0.0821 -0.3270 -0.4425
   77phy    C29 2060   2.623   0.755   0.881  0.4554  0.7254  0.3894
   77phy    C27 2061   2.766   0.883   0.708  0.5153 -0.0545 -0.4150
   77phy    C26 2062   2.746   0.999   0.613  0.0400 -0.5401 -0.0863
   77phy    C25 2063   2.885   1.055   0.560 -0.3574  0.4376 -0.1536
   77phy    C23 2064   2.868   1.161   0.451 -0.0650  0.0971  0.0225
   77phy    C24 2065   2.920   1.291   0.506 -0.5157  0.1356  0.2256
   77phy    C22 2066   2.943   1.138   0.323 -0.5240 -0.8050  0.0099
   77phy    C21 2067   2.896   1.039   0.218  0.4065  0.1560 -0.3356
   77phy    C20 2068   3.000   1.009   0.109 -0.0669  0.1127 -0.5622
   77phy    C18 2069   2.969   0.918  -0.015 -0.3717  0.1477 -0.7952
   77phy    O01 2070   2.883   0.811   0.032 -0.1904 -0.0303 -0.2228
   77phy    H01 2071   2.934   0.769   0.098 -0.2021  0.4702  0.1056
   77phy    C19 2072   3.101   0.846  -0.050  0.3598 -0.1486  0.5042
   77phy    C13 2073   2.890   1.003  -0.132  0.0896 -0.1465  0.7981
   77phy     H3 2074   2.796   1.038  -0.082 -0.8811  0.4737 -1.3718
   77phy    O33 2075   2.937   1.131  -0.172 -0.1293 -0.2373 -0.2942
   77phy    H1B 2076   2.877   1.168  -0.233 -0.7979  0.0681  0.5242
   77phy    C12 2077   2.804   0.940  -0.245  0.1659  0.0205  0.1544
   77phy    O11 2078   2.694   1.018  -0.295 -0.7059  0.1581 -0.3647
   77phy    H1A 2079   2.629   1.032  -0.230  0.4955  1.3031  0.6471
   78phy    C35 2080   3.319   4.899   0.678  0.1010 -0.2823 -0.2375
   78phy    C33 2081   3.321   4.835   0.817  0.5237  0.1020 -0.4897
   78phy    C34 2082   3.297   4.688   0.806  0.1992 -0.0425 -0.4067
   78phy    C32 2083   3.454   4.843   0.897  0.1407  0.2020  0.0245
   78phy    C31 2084   3.479   4.959   0.993  0.5509  0.5240 -0.0447
   78phy    C30 2085   3.611   4.946   1.068  0.0095  0.3180 -0.3477
   78phy    C28 2086   3.631   5.049   1.183  0.4827 -0.6393  0.4362
   78phy    C29 2087   3.661   4.975   1.314  0.0198 -0.2543  0.3743
   78phy    C27 2088   3.755   5.139   1.146 -0.0886 -0.5804  0.3204
   78phy    C26 2089   3.745   5.287   1.108  0.1728  0.3586 -0.0773
   78phy    C25 2090   3.888   5.353   1.100 -0.1172  0.2388 -0.4172
   78phy    C23 2091   3.896   5.490   1.035  0.2172  0.3150  0.2950
   78phy    C24 2092   3.866   5.610   1.124 -0.5296  0.1968 -0.3827
   78phy    C22 2093   4.038   5.508   0.977 -0.2062 -0.4967 -0.1498
   78phy    C21 2094   4.036   5.541   0.830  0.3020  0.1648  0.0257
   78phy    C20 2095   4.169   5.524   0.757  0.1158  0.2040  0.4871
   78phy    C18 2096   4.186   5.560   0.604  0.4239 -0.6604  0.1664
   78phy    O01 2097   4.087   5.490   0.533 -0.3008  0.0868 -0.3098
   78phy    H01 2098   4.090   5.520   0.444  2.0387  0.8725 -0.0236
   78phy    C19 2099   4.319   5.494   0.575  0.2043 -0.4650 -0.4173
   78phy    C13 2100   4.176   5.712   0.554  0.6339 -0.0818  0.0092
   78phy     H3 2101   4.069   5.739   0.571  0.7915  0.5348  0.0639
   78phy    O33 2102   4.241   5.811   0.632 -0.0455 -0.4640 -0.3935
   78phy    H1B 2103   4.250   5.796   0.724  0.7529  0.8295 -0.2370
   78phy    C12 2104   4.146   5.758   0.405  0.3525 -0.3824 -0.1669
   78phy    O11 2105   4.062   5.663   0.335  0.5584 -0.0801 -0.0461
   78phy    H1A 2106   4.008   5.717   0.281  0.0164 -0.4119  0.1574
   79phy    C35 2107   2.636   1.209   1.263  0.5371  0.4912 -0.2367
   79phy    C33 2108   2.675   1.344   1.213  0.1963  0.2617  0.5029
   79phy    C34 2109   2.554   1.434   1.192  0.7264 -0.0257 -0.0730
   79phy    C32 2110   2.782   1.402   1.299  0.3887  0.1003 -0.0968
   79phy    C31 2111   2.905   1.448   1.223 -0.1958 -0.2578  0.1833
   79phy    C30 2112   3.019   1.506   1.301 -0.3906  0.1036  0.1260
   79phy    C28 2113   3.132   1.581   1.217 -0.6681 -0.7595  0.2910
   79phy    C29 2114   3.197   1.687   1.304  0.0890  0.3450 -0.5136
   79phy    C27 2115   3.233   1.486   1.145  0.1283  0.0103  0.5787
   79phy    C26 2116   3.221   1.480   0.993 -0.6114 -0.0994  0.0806
   79phy    C25 2117   3.312   1.369   0.951 -0.4965  0.1372  0.0107
   79phy    C23 2118   3.323   1.333   0.799 -0.1636  0.4123 -0.3718
   79phy    C24 2119   3.423   1.423   0.724  0.0080 -0.2019  0.4690
   79phy    C22 2120   3.385   1.190   0.789 -0.8130  0.1558  0.1004
   79phy    C21 2121   3.300   1.091   0.718 -0.1822 -0.0670  0.6794
   79phy    C20 2122   3.343   0.945   0.726  0.2952  0.4714  0.4461
   79phy    C18 2123   3.280   0.834   0.636 -0.4648 -0.3313  0.0857
   79phy    O01 2124   3.141   0.836   0.664 -0.0780  0.2288 -0.2684
   79phy    H01 2125   3.123   0.854   0.755 -0.4604 -1.4088  0.0095
   79phy    C19 2126   3.335   0.708   0.707  0.1119 -0.2451 -0.1205
   79phy    C13 2127   3.313   0.833   0.478 -0.1816 -0.0009  0.2186
   79phy     H3 2128   3.244   0.912   0.440  0.8498  0.7517 -0.1185
   79phy    O33 2129   3.431   0.894   0.426 -0.3326  0.2290 -0.2316
   79phy    H1B 2130   3.485   0.928   0.495 -1.2917 -2.0278  1.7726
   79phy    C12 2131   3.233   0.731   0.380 -0.4659 -0.0060 -0.3747
   79phy    O11 2132   3.100   0.691   0.408 -0.1296 -0.3008  0.3994
   79phy    H1A 2133   3.074   0.740   0.483 -0.8176  2.4892 -1.4916
   80phy    C35 2134   4.466   1.370   0.905 -0.4474 -0.7754  1.2171
   80phy    C33 2135   4.485   1.231   0.950 -0.0706  0.2144 -0.0395
   80phy    C34 2136   4.589   1.214   1.060  0.3178  0.4517  0.5057
   80phy    C32 2137   4.350   1.185   1.006  0.0096 -0.1807 -0.2220
   80phy    C31 2138   4.313   1.056   0.940 -0.4406 -0.3928 -0.3252
   80phy    C30 2139   4.194   0.998   1.017  0.2961  0.0944  0.5563
   80phy    C28 2140   4.149   0.867   0.955 -0.0138  0.5491  0.3542
   80phy    C29 2141   4.220   0.745   1.020  0.0556  0.4869 -0.3892
   80phy    C27 2142   3.997   0.857   0.942  0.4555 -0.2144 -0.1949
   80phy    C26 2143   3.953   0.786   0.816 -0.1016 -0.0176  0.0530
   80phy    C25 2144   3.802   0.762   0.809 -0.3527  0.4962  0.1935
   80phy    C23 2145   3.765   0.665   0.694 -0.2090 -0.2219  0.4879
   80phy    C24 2146   3.677   0.552   0.742  0.1530  0.4864 -0.1561
   80phy    C22 2147   3.721   0.739   0.564  0.4321 -0.2316  0.1959
   80phy    C21 2148   3.760   0.680   0.428  0.6101 -0.3707  0.0832
   80phy    C20 2149   3.763   0.775   0.307 -0.5229  0.0378  0.0879
   80phy    C18 2150   3.776   0.709   0.159 -0.1137 -0.6679 -0.5827
   80phy    O01 2151   3.886   0.615   0.161  0.1546  0.0126 -0.0444
   80phy    H01 2152   3.897   0.607   0.068  1.0749 -0.2616  0.0716
   80phy    C19 2153   3.810   0.832   0.071 -0.6912 -0.3996  0.7427
   80phy    C13 2154   3.639   0.640   0.111  0.4529  0.3127 -0.3840
   80phy     H3 2155   3.620   0.570   0.197  1.2344  0.7797  0.1850
   80phy    O33 2156   3.516   0.713   0.122 -0.0438  0.1146 -0.2651
   80phy    H1B 2157   3.526   0.793   0.170  0.5034  0.3781 -0.8008
   80phy    C12 2158   3.626   0.513   0.026 -0.1315 -0.1166 -0.1088
   80phy    O11 2159   3.609   0.527  -0.112  0.3160 -0.7229 -0.4785
   80phy    H1A 2160   3.656   0.602  -0.143  1.9005 -1.0032  1.0565
   81phy    C35 2161   4.214   2.088   0.782  0.7149  0.0717 -0.3451
   81phy    C33 2162   4.246   1.937   0.797  0.2924 -0.4728 -0.0498
   81phy    C34 2163   4.396   1.921   0.829  0.0109  0.2436 -0.2327
   81phy    C32 2164   4.143   1.863   0.892 -0.0711  0.1091  0.2238
   81phy    C31 2165   4.133   1.713   0.883 -0.7114  0.6952  0.4242
   81phy    C30 2166   4.089   1.636   1.009 -0.3040 -0.4305  0.0517
   81phy    C28 2167   4.080   1.483   0.989 -0.1312  0.4775 -0.3821
   81phy    C29 2168   4.077   1.424   1.132  0.4073 -0.1542 -0.4246
   81phy    C27 2169   3.957   1.425   0.916  0.1931  0.0222  0.0872
   81phy    C26 2170   3.987   1.354   0.788 -0.6765 -0.2561  0.5348
   81phy    C25 2171   3.864   1.270   0.746  0.2757 -0.1291  0.4727
   81phy    C23 2172   3.853   1.210   0.606 -0.1833 -0.4273  0.1491
   81phy    C24 2173   3.945   1.091   0.584 -0.3660 -0.5710  0.2652
   81phy    C22 2174   3.708   1.177   0.562  0.3037 -0.8237  0.0023
   81phy    C21 2175   3.675   1.212   0.411 -0.7975 -0.1990  0.4237
   81phy    C20 2176   3.527   1.209   0.383 -0.0403  0.0652  0.4410
   81phy    C18 2177   3.461   1.234   0.248  0.1150  0.5140 -0.5366
   81phy    O01 2178   3.496   1.371   0.211  0.0950 -0.4348 -0.2059
   81phy    H01 2179   3.567   1.382   0.151 -0.1879  0.3836 -0.4096
   81phy    C19 2180   3.310   1.250   0.279 -0.0816 -0.2110  0.1487
   81phy    C13 2181   3.481   1.124   0.133 -0.3377 -0.0399 -0.1499
   81phy     H3 2182   3.592   1.116   0.125 -0.2834  0.6135 -0.1401
   81phy    O33 2183   3.461   0.991   0.174  0.2602  1.0349  0.1463
   81phy    H1B 2184   3.420   0.988   0.259 -0.5361 -0.3319 -0.2629
   81phy    C12 2185   3.484   1.152  -0.023 -0.1715  0.6712 -0.2555
   81phy    O11 2186   3.377   1.095  -0.096 -0.3008 -0.1349 -0.5180
   81phy    H1A 2187   3.392   1.003  -0.087  2.3338  0.1154 -1.4815
   82phy    C35 2188   2.045   2.084   0.953 -0.5154  0.1719  0.7025
   82phy    C33 2189   1.930   2.017   1.033  0.4674  0.1447  0.0915
   82phy    C34 2190   1.817   2.118   1.031 -0.1748  0.1977 -0.6913
   82phy    C32 2191   1.883   1.875   0.992 -0.6012 -0.2312  0.0293
   82phy    C31 2192   1.984   1.758   1.039  0.2716  0.2140  0.3809
   82phy    C30 2193   1.929   1.614   1.037 -0.2484 -0.3945  0.6701
   82phy    C28 2194   2.022   1.511   1.109  0.0844 -0.3351  0.3005
   82phy    C29 2195   1.946   1.469   1.238  0.3048 -0.1626 -0.2664
   82phy    C27 2196   2.067   1.393   1.026  0.1585 -0.4846  0.6800
   82phy    C26 2197   2.188   1.419   0.926 -0.3165  0.0049 -0.3509
   82phy    C25 2198   2.208   1.298   0.835 -0.5092  0.1293  0.0808
   82phy    C23 2199   2.323   1.289   0.731 -0.0840  0.5260 -0.2422
   82phy    C24 2200   2.459   1.263   0.798 -0.4127  0.2280  0.0265
   82phy    C22 2201   2.294   1.184   0.618 -0.5627 -0.0612  0.5500
   82phy    C21 2202   2.350   1.205   0.477 -0.1573  0.0246 -0.1293
   82phy    C20 2203   2.316   1.086   0.385 -0.2064  0.2196  0.0776
   82phy    C18 2204   2.335   1.106   0.229 -0.2912  0.0081 -0.2623
   82phy    O01 2205   2.269   1.227   0.184 -0.3145 -0.1755  0.3352
   82phy    H01 2206   2.195   1.249   0.238 -1.2843  0.6481 -1.2365
   82phy    C19 2207   2.257   0.992   0.164 -0.2248  0.7101 -0.1743
   82phy    C13 2208   2.490   1.116   0.179 -0.0699  0.2244  0.8020
   82phy     H3 2209   2.528   1.200   0.242 -1.7567  1.3122  0.4415
   82phy    O33 2210   2.586   1.012   0.218 -0.1639 -0.4038  0.1667
   82phy    H1B 2211   2.651   1.038   0.280 -0.9240 -1.5900  1.5319
   82phy    C12 2212   2.537   1.206   0.057 -0.1537  0.1629 -0.4899
   82phy    O11 2213   2.582   1.132  -0.056  0.6443 -0.3077  0.3933
   82phy    H1A 2214   2.542   1.047  -0.055  2.6520 -1.3172  0.1081
   83phy    C35 2215   4.883   1.664   1.297 -0.3985  0.6760  0.6300
   83phy    C33 2216   4.801   1.663   1.168 -0.4481 -0.0631  0.2218
   83phy    C34 2217   4.866   1.568   1.071 -0.3143  0.1144 -0.3861
   83phy    C32 2218   4.651   1.624   1.189  0.1408 -0.4293  0.1003
   83phy    C31 2219   4.553   1.727   1.257  0.2716  0.2789 -0.4370
   83phy    C30 2220   4.410   1.679   1.276 -0.6323  0.0395  0.3248
   83phy    C28 2221   4.315   1.776   1.349  0.1012 -0.7022 -0.3093
   83phy    C29 2222   4.240   1.863   1.249 -0.5533 -0.0914  0.4236
   83phy    C27 2223   4.216   1.691   1.429 -0.1277 -0.7957 -0.3803
   83phy    C26 2224   4.148   1.741   1.554 -0.1265 -0.0432  0.1072
   83phy    C25 2225   4.024   1.661   1.601 -0.2492 -0.1630  0.4341
   83phy    C23 2226   3.946   1.707   1.728  0.0848  0.6557 -0.1968
   83phy    C24 2227   3.821   1.793   1.695  0.0510  0.7527 -0.5637
   83phy    C22 2228   3.902   1.578   1.801  0.7752 -0.0739 -0.0637
   83phy    C21 2229   3.878   1.587   1.954 -0.1793 -0.6448 -0.1332
   83phy    C20 2230   3.809   1.459   2.010  0.2102 -0.2909  0.6040
   83phy    C18 2231   3.749   1.452   2.155  0.0297 -0.3387  0.5271
   83phy    O01 2232   3.682   1.574   2.183  0.2256 -0.5465 -0.4845
   83phy    H01 2233   3.626   1.542   2.251  0.6876 -1.6315 -0.6036
   83phy    C19 2234   3.634   1.345   2.136 -0.4190 -0.2586  0.3964
   83phy    C13 2235   3.852   1.418   2.276 -0.2678  0.3917 -0.4058
   83phy     H3 2236   3.916   1.332   2.242 -0.2549  0.8519 -1.5798
   83phy    O33 2237   3.787   1.361   2.391  0.7963 -0.0551  0.3561
   83phy    H1B 2238   3.742   1.428   2.438  0.4103 -0.8659  1.1571
   83phy    C12 2239   3.948   1.534   2.320  0.1052 -0.4408 -0.7746
   83phy    O11 2240   3.881   1.649   2.365  0.6293  0.0707  0.1464
   83phy    H1A 2241   3.824   1.673   2.294 -1.3602  0.9557  1.9368
   84phy    C35 2242   3.822   2.225   0.866  0.2736  0.3854 -0.4055
   84phy    C33 2243   3.778   2.074   0.858 -0.4903 -0.6194  0.1504
   84phy    C34 2244   3.640   2.066   0.923  0.3227 -0.6539  0.3195
   84phy    C32 2245   3.765   2.023   0.715  0.2243 -0.6456  0.1856
   84phy    C31 2246   3.760   1.873   0.694 -0.2463 -0.2344 -0.5730
   84phy    C30 2247   3.735   1.839   0.546  0.0969  0.7396 -0.2038
   84phy    C28 2248   3.754   1.688   0.517 -0.4147  0.1815 -0.0791
   84phy    C29 2249   3.644   1.639   0.426  0.0010  0.2531  0.4480
   84phy    C27 2250   3.886   1.663   0.448 -0.1649  0.2093 -0.2247
   84phy    C26 2251   4.002   1.618   0.532  0.1918 -0.1602 -0.3940
   84phy    C25 2252   4.125   1.594   0.444 -0.0143 -0.3958 -0.2613
   84phy    C23 2253   4.257   1.554   0.512  0.4981 -0.0042 -0.9913
   84phy    C24 2254   4.269   1.407   0.540 -0.1822  0.4095 -0.1757
   84phy    C22 2255   4.380   1.596   0.436 -0.2142 -0.2030  0.2010
   84phy    C21 2256   4.406   1.745   0.431 -0.6487 -0.4075  0.6634
   84phy    C20 2257   4.553   1.764   0.369 -0.1015 -0.2158 -0.2816
   84phy    C18 2258   4.598   1.911   0.345 -0.5508 -0.9881 -0.2280
   84phy    O01 2259   4.484   1.994   0.311  0.3134 -0.4731  0.2832
   84phy    H01 2260   4.498   2.086   0.301  1.0762 -0.4709  1.1786
   84phy    C19 2261   4.703   1.908   0.228 -0.5873  0.1985 -0.3172
   84phy    C13 2262   4.661   1.968   0.481  0.1442 -0.1982 -0.0588
   84phy     H3 2263   4.585   1.944   0.560 -0.7355  1.8265 -0.2243
   84phy    O33 2264   4.774   1.906   0.543 -0.7625  0.0342  0.3820
   84phy    H1B 2265   4.788   1.821   0.506  1.5465  0.7051 -0.4908
   84phy    C12 2266   4.657   2.120   0.523  0.4247 -0.0232  0.9117
   84phy    O11 2267   4.765   2.201   0.479  0.6060 -0.0801 -0.4225
   84phy    H1A 2268   4.832   2.201   0.544 -0.4541 -0.3223  0.7042
   85phy    C35 2269   2.706   0.019   1.467  0.6732  0.1729 -0.0295
   85phy    C33 2270   2.748   0.135   1.376  0.3808 -0.4380 -0.4732
   85phy    C34 2271   2.727   0.094   1.229 -0.5205 -0.7274  0.3367
   85phy    C32 2272   2.667   0.261   1.402 -0.0125  0.4560 -0.1181
   85phy    C31 2273   2.720   0.353   1.513 -0.2279 -0.2450 -0.3413
   85phy    C30 2274   2.633   0.479   1.543  0.3262  0.2382 -0.1205
   85phy    C28 2275   2.702   0.605   1.583 -0.6622 -0.0107 -0.0520
   85phy    C29 2276   2.712   0.703   1.466 -0.4219  0.1261 -0.3180
   85phy    C27 2277   2.613   0.679   1.680 -0.0456 -0.2709  0.4080
   85phy    C26 2278   2.674   0.736   1.807 -0.1194 -0.3390 -0.3149
   85phy    C25 2279   2.596   0.860   1.859  0.1201  0.1686  0.4051
   85phy    C23 2280   2.626   0.889   2.010 -0.0778 -0.2665  0.2936
   85phy    C24 2281   2.683   1.032   2.026  0.1065  0.5731  0.0350
   85phy    C22 2282   2.496   0.874   2.091 -0.4463  0.6118 -0.3405
   85phy    C21 2283   2.491   0.883   2.243 -0.6363 -0.3855 -0.0380
   85phy    C20 2284   2.347   0.893   2.302 -0.5836  0.3521 -0.3419
   85phy    C18 2285   2.322   0.871   2.454 -0.3865  0.1619  0.6685
   85phy    O01 2286   2.380   0.968   2.540 -0.1155 -0.2929 -0.0452
   85phy    H01 2287   2.445   1.025   2.502 -0.9523  0.4583 -0.3959
   85phy    C19 2288   2.177   0.918   2.461  0.3066 -0.0996  0.1036
   85phy    C13 2289   2.328   0.715   2.509  0.5208  0.1956 -0.0634
   85phy     H3 2290   2.318   0.645   2.422  1.2010 -0.1475  0.1285
   85phy    O33 2291   2.223   0.664   2.593 -0.7086 -0.1713  0.1724
   85phy    H1B 2292   2.218   0.718   2.669  1.3428 -0.9040  0.8817
   85phy    C12 2293   2.472   0.688   2.564  0.3456 -0.4487 -0.4833
   85phy    O11 2294   2.487   0.720   2.702 -0.6195 -0.1786  0.4453
   85phy    H1A 2295   2.440   0.654   2.749 -0.7846  0.7592  1.6485
   86phy    C35 2296   3.593   1.727   1.215 -0.3183 -0.7417 -0.2052
   86phy    C33 2297   3.708   1.749   1.300  0.2166  0.6505 -0.3536
   86phy    C34 2298   3.785   1.624   1.333 -0.2858 -0.6705  0.0051
   86phy    C32 2299   3.788   1.867   1.246 -0.2590  0.6342 -0.7869
   86phy    C31 2300   3.833   1.961   1.354 -0.4909  0.6867  0.5392
   86phy    C30 2301   3.898   2.084   1.284 -0.3625 -0.2083  0.3924
   86phy    C28 2302   3.984   2.178   1.369  0.1868  0.0294  0.7262
   86phy    C29 2303   4.117   2.221   1.296  0.3475 -0.2018  0.3047
   86phy    C27 2304   3.892   2.290   1.426 -0.1651 -0.1929  0.6939
   86phy    C26 2305   3.907   2.321   1.573  0.2500  0.3414 -0.0905
   86phy    C25 2306   3.804   2.419   1.632  0.1927 -0.7203  0.2184
   86phy    C23 2307   3.823   2.422   1.779  0.6320  0.0852  0.1355
   86phy    C24 2308   3.869   2.555   1.841  0.2746 -0.1669 -0.1245
   86phy    C22 2309   3.711   2.338   1.847  0.2185  0.1371 -0.0862
   86phy    C21 2310   3.751   2.251   1.965  0.3956 -0.3791  0.2811
   86phy    C20 2311   3.626   2.204   2.049 -0.5238 -0.3056  0.3727
   86phy    C18 2312   3.627   2.102   2.167  0.2115 -0.6310 -0.1117
   86phy    O01 2313   3.697   2.154   2.287 -0.1274 -0.0276 -0.3900
   86phy    H01 2314   3.655   2.232   2.318 -0.8705 -0.7927  0.6096
   86phy    C19 2315   3.477   2.101   2.197  0.1938 -0.0260 -0.1792
   86phy    C13 2316   3.688   1.958   2.124 -0.3727 -0.1600  0.4767
   86phy     H3 2317   3.641   1.928   2.027 -1.8548 -0.5396  1.2722
   86phy    O33 2318   3.639   1.852   2.212  0.2261 -0.3187 -0.1777
   86phy    H1B 2319   3.648   1.768   2.172 -0.0184  0.1672 -1.2991
   86phy    C12 2320   3.847   1.943   2.111  0.7872  0.5364  0.6906
   86phy    O11 2321   3.912   1.948   2.237  0.0611  0.6901 -0.4571
   86phy    H1A 2322   3.898   2.035   2.267  0.1865  0.0446  1.6720
   87phy    C35 2323   4.207   2.817   0.462  0.5710  0.5087  0.6625
   87phy    C33 2324   4.146   2.886   0.578 -0.0241  0.6149  0.2867
   87phy    C34 2325   4.256   2.937   0.665  0.7052 -0.6033  0.2633
   87phy    C32 2326   4.047   2.993   0.531  0.3728  0.1498 -0.0770
   87phy    C31 2327   3.930   3.018   0.620 -0.3218  0.4470 -0.5348
   87phy    C30 2328   3.850   3.142   0.567 -0.0302 -0.1209 -0.1832
   87phy    C28 2329   3.714   3.165   0.633 -0.8789  0.1684  0.3460
   87phy    C29 2330   3.726   3.252   0.749 -0.1925 -0.3382 -0.5190
   87phy    C27 2331   3.623   3.247   0.531 -0.0868 -0.0192 -0.5462
   87phy    C26 2332   3.522   3.156   0.470  0.2178  0.1517 -0.0336
   87phy    C25 2333   3.422   3.232   0.382 -0.1579 -0.3739  0.4652
   87phy    C23 2334   3.317   3.148   0.309 -0.2608 -0.1537  0.3054
   87phy    C24 2335   3.178   3.200   0.344  0.2653 -0.2966 -0.1764
   87phy    C22 2336   3.336   3.166   0.153 -0.1091  0.0223 -0.1299
   87phy    C21 2337   3.294   3.047   0.060 -0.2447  0.1693  0.5064
   87phy    C20 2338   3.319   3.075  -0.086 -0.0951  0.4369  0.0792
   87phy    C18 2339   3.271   2.985  -0.207 -0.4393  0.7261  0.3349
   87phy    O01 2340   3.304   2.847  -0.185  0.4278  0.5599 -0.0863
   87phy    H01 2341   3.248   2.815  -0.116 -1.4648 -1.3106 -2.3350
   87phy    C19 2342   3.358   3.044  -0.322 -0.2145 -0.5724 -0.3577
   87phy    C13 2343   3.112   3.003  -0.225  0.5989 -0.2169  0.3448
   87phy     H3 2344   3.065   2.957  -0.134  0.0700  0.8314  0.6107
   87phy    O33 2345   3.067   3.142  -0.207  0.1721  0.3718 -0.6183
   87phy    H1B 2346   3.036   3.150  -0.119 -0.2142 -0.4709 -0.6735
   87phy    C12 2347   3.003   2.922  -0.311 -0.2544  0.5071  0.2206
   87phy    O11 2348   2.892   2.869  -0.243  0.1900  0.4676  0.1008
   87phy    H1A 2349   2.841   2.944  -0.219  0.8628  1.4304 -1.3608
   88phy    C35 2350   3.973   2.754   1.458 -0.3904 -0.0534 -0.0463
   88phy    C33 2351   4.084   2.833   1.527  0.2458  0.2386 -0.8185
   88phy    C34 2352   4.198   2.850   1.431  0.6100  0.4021 -0.1241
   88phy    C32 2353   4.026   2.962   1.583  0.4789 -0.2009 -0.1219
   88phy    C31 2354   4.003   2.960   1.731  0.2769 -0.0854 -0.3370
   88phy    C30 2355   3.997   3.105   1.790 -0.4552 -0.0026 -0.5250
   88phy    C28 2356   3.988   3.125   1.938 -0.1401 -0.2479  0.0147
   88phy    C29 2357   4.066   3.250   1.983  0.2010  0.7423 -0.1246
   88phy    C27 2358   3.839   3.121   1.980  0.5520 -0.6652  0.1259
   88phy    C26 2359   3.809   3.089   2.127 -0.2862 -0.9806 -0.0413
   88phy    C25 2360   3.658   3.067   2.139  0.1548  0.0421 -0.1130
   88phy    C23 2361   3.602   3.053   2.286  0.3664  0.0941 -0.4264
   88phy    C24 2362   3.555   3.192   2.330  0.0628 -0.1282 -0.0946
   88phy    C22 2363   3.499   2.936   2.297 -0.0749  0.5350 -0.0797
   88phy    C21 2364   3.533   2.823   2.395  0.6280 -0.4628  0.0538
   88phy    C20 2365   3.434   2.711   2.383 -0.2643  0.0201  0.0817
   88phy    C18 2366   3.479   2.575   2.438 -0.0707 -0.2836  0.2893
   88phy    O01 2367   3.525   2.587   2.571  0.1592  0.1113  0.2478
   88phy    H01 2368   3.577   2.514   2.598  0.1309 -0.3807 -0.9584
   88phy    C19 2369   3.347   2.496   2.454  0.3743 -0.7745 -0.6984
   88phy    C13 2370   3.587   2.489   2.349  0.3299 -0.0705 -0.1665
   88phy     H3 2371   3.550   2.484   2.243  1.2828  1.2855 -0.6006
   88phy    O33 2372   3.598   2.350   2.381 -0.0388  0.5699  0.0902
   88phy    H1B 2373   3.588   2.338   2.474 -0.9350 -1.0246 -0.1799
   88phy    C12 2374   3.736   2.541   2.324 -0.3242  0.0897 -0.6290
   88phy    O11 2375   3.827   2.572   2.426  0.0345 -0.2249 -0.0799
   88phy    H1A 2376   3.802   2.654   2.465  0.3366 -0.7111  1.1692
   89phy    C35 2377   1.614   2.729   1.166  0.1559 -0.2555 -0.3659
   89phy    C33 2378   1.677   2.594   1.158 -0.2057 -0.2558  0.6294
   89phy    C34 2379   1.562   2.496   1.184 -0.3314  0.4722 -0.0791
   89phy    C32 2380   1.743   2.570   1.021 -0.1457  0.4013 -0.3392
   89phy    C31 2381   1.889   2.616   1.005 -0.0510  0.2239  0.7085
   89phy    C30 2382   1.948   2.544   0.883  0.1147 -0.1295  0.3488
   89phy    C28 2383   2.096   2.578   0.848  0.7851 -0.9660 -0.7090
   89phy    C29 2384   2.175   2.446   0.829 -0.4988 -0.0142 -0.1316
   89phy    C27 2385   2.093   2.673   0.724  0.6420 -0.0421  0.1471
   89phy    C26 2386   2.193   2.787   0.731 -0.4845 -0.0891  0.8453
   89phy    C25 2387   2.199   2.869   0.597 -0.8412 -0.5218 -0.2999
   89phy    C23 2388   2.252   3.012   0.613  0.4897 -0.0467  0.3616
   89phy    C24 2389   2.400   3.017   0.621  0.0384 -0.1497  0.0105
   89phy    C22 2390   2.202   3.105   0.496 -0.6750 -0.0345 -0.3140
   89phy    C21 2391   2.161   3.246   0.547  0.1674  0.9934  0.4815
   89phy    C20 2392   2.090   3.325   0.443  0.3121  0.2595  0.0300
   89phy    C18 2393   2.042   3.468   0.471 -0.2183 -0.0414 -0.2074
   89phy    O01 2394   1.956   3.464   0.587  0.3206 -0.6743 -0.3745
   89phy    H01 2395   1.867   3.444   0.564 -0.6723  0.8106  1.8192
   89phy    C19 2396   1.965   3.496   0.336 -0.0942  0.3147  0.1022
   89phy    C13 2397   2.161   3.578   0.494  0.2960 -0.2788 -0.0305
   89phy     H3 2398   2.217   3.541   0.584  0.1899 -0.0605  0.1247
   89phy    O33 2399   2.267   3.579   0.403 -0.0821 -0.1011 -0.0389
   89phy    H1B 2400   2.242   3.612   0.319 -0.7068  0.1905  0.2524
   89phy    C12 2401   2.142   3.717   0.562  0.3917 -0.3351 -0.3565
   89phy    O11 2402   2.052   3.725   0.670 -0.3021  0.1251 -0.1286
   89phy    H1A 2403   2.021   3.638   0.686  0.7144  0.0087  1.4892
   90phy    C35 2404   3.199   3.275   2.434 -0.1004  0.2956  0.2256
   90phy    C33 2405   3.150   3.301   2.290 -0.1770 -0.9793 -0.0458
   90phy    C34 2406   3.221   3.430   2.247  0.2061  0.3573  0.4069
   90phy    C32 2407   3.188   3.192   2.195 -0.0179  0.4201 -0.0455
   90phy    C31 2408   3.084   3.081   2.188 -0.3356 -0.0767  0.2145
   90phy    C30 2409   3.120   2.968   2.085  0.0301 -0.0492 -0.9227
   90phy    C28 2410   3.028   2.846   2.071  0.0482 -0.3896  0.6729
   90phy    C29 2411   3.037   2.776   1.939 -0.1095 -0.6722  0.4889
   90phy    C27 2412   3.070   2.744   2.181  0.0160 -0.2286  0.6856
   90phy    C26 2413   2.949   2.691   2.254  0.2472 -0.1669 -0.3346
   90phy    C25 2414   2.955   2.615   2.389 -0.0402 -0.2836 -0.7525
   90phy    C23 2415   2.828   2.559   2.452  0.3924 -0.0124  0.2736
   90phy    C24 2416   2.839   2.409   2.479 -0.0070  0.3998 -0.2289
   90phy    C22 2417   2.777   2.652   2.563  1.0218  0.3620  0.2035
   90phy    C21 2418   2.632   2.657   2.584  0.6702 -0.1709  0.1706
   90phy    C20 2419   2.606   2.743   2.717  0.3207 -0.0526  0.2319
   90phy    C18 2420   2.460   2.734   2.780  0.1613 -0.1623 -0.5710
   90phy    O01 2421   2.423   2.600   2.814 -0.0806 -0.5510 -0.3476
   90phy    H01 2422   2.349   2.604   2.870 -0.8346  2.7462 -1.3527
   90phy    C19 2423   2.492   2.785   2.926  0.1188  0.4197  0.2136
   90phy    C13 2424   2.343   2.812   2.707 -0.2779 -0.1715  0.5613
   90phy     H3 2425   2.380   2.914   2.679  0.8067 -0.0467  2.2673
   90phy    O33 2426   2.236   2.839   2.791  0.3466  0.1505 -0.3606
   90phy    H1B 2427   2.172   2.770   2.784  1.2702 -1.0640  1.9413
   90phy    C12 2428   2.286   2.755   2.565 -0.2505 -0.1807 -0.3563
   90phy    O11 2429   2.251   2.618   2.565  0.0132  0.6126  0.7913
   90phy    H1A 2430   2.171   2.611   2.613 -0.0330 -0.7769  0.5471
   91phy    C35 2431   3.998   3.215   1.013  0.1014 -0.1581 -0.1535
   91phy    C33 2432   3.945   3.121   1.119 -0.6419 -0.0430 -0.0040
   91phy    C34 2433   3.829   3.179   1.190 -0.0477 -0.0483 -0.4329
   91phy    C32 2434   3.905   2.982   1.061 -0.5604  0.4549 -0.4155
   91phy    C31 2435   4.025   2.884   1.080 -0.0519 -0.4456  0.2632
   91phy    C30 2436   4.019   2.750   1.004  0.3847 -0.0898 -0.4870
   91phy    C28 2437   4.109   2.645   1.071 -0.0237  0.1345  0.0735
   91phy    C29 2438   4.016   2.549   1.145 -0.9288  0.1467 -0.0970
   91phy    C27 2439   4.168   2.555   0.960  0.1229 -0.3286 -0.1363
   91phy    C26 2440   4.296   2.594   0.892  0.5407  0.2042 -0.0560
   91phy    C25 2441   4.365   2.475   0.826  0.5259  0.0388 -0.0430
   91phy    C23 2442   4.491   2.514   0.743 -0.0848  0.3356  0.5483
   91phy    C24 2443   4.602   2.414   0.780 -0.1046  0.4214 -0.4781
   91phy    C22 2444   4.462   2.517   0.590 -0.2762  0.9652  0.6032
   91phy    C21 2445   4.560   2.588   0.496  0.2457  0.4064 -0.4364
   91phy    C20 2446   4.519   2.557   0.352 -0.1965 -0.7207  0.8640
   91phy    C18 2447   4.589   2.625   0.229  0.4333 -0.1813  0.7300
   91phy    O01 2448   4.626   2.758   0.252 -0.7327 -0.5041  0.0314
   91phy    H01 2449   4.695   2.767   0.315 -0.1192  1.4015 -0.8234
   91phy    C19 2450   4.484   2.628   0.119  0.3992  0.1211 -0.0267
   91phy    C13 2451   4.718   2.537   0.188  0.0021  0.2430 -0.0946
   91phy     H3 2452   4.795   2.568   0.263  1.2482  0.6307 -1.4648
   91phy    O33 2453   4.726   2.393   0.214  0.2331  0.1380  0.5570
   91phy    H1B 2454   4.645   2.349   0.198  1.0432 -0.9951 -0.5674
   91phy    C12 2455   4.820   2.576   0.066 -0.1259  0.1364  0.2914
   91phy    O11 2456   4.791   2.519  -0.060 -0.5587  0.4397 -0.0888
   91phy    H1A 2457   4.813   2.428  -0.051  1.5958  0.9355  0.2534
   92phy    C35 2458   2.249   1.677   2.468 -0.0382  0.4030 -0.2496
   92phy    C33 2459   2.236   1.709   2.323 -0.1657 -0.0794  0.8174
   92phy    C34 2460   2.090   1.715   2.274 -0.0597 -0.1217 -0.3686
   92phy    C32 2461   2.302   1.844   2.296 -0.7200 -0.6147  0.1118
   92phy    C31 2462   2.365   1.877   2.162 -0.2142  0.4596  0.4490
   92phy    C30 2463   2.415   2.025   2.159  0.3784  0.4546 -0.4171
   92phy    C28 2464   2.486   2.056   2.031 -0.4038  0.1873  0.6780
   92phy    C29 2465   2.391   2.119   1.931 -0.0165  0.7326 -0.2150
   92phy    C27 2466   2.599   2.157   2.058  0.1621 -0.1677 -0.2326
   92phy    C26 2467   2.738   2.097   2.067  0.3246 -0.8889 -0.0515
   92phy    C25 2468   2.851   2.202   2.096  0.5457  0.2681 -0.4731
   92phy    C23 2469   2.985   2.128   2.114 -0.1139  0.4623  0.2597
   92phy    C24 2470   3.063   2.140   1.982  0.7360  0.1709  0.5579
   92phy    C22 2471   3.057   2.170   2.246  0.4449 -0.0055 -0.2809
   92phy    C21 2472   3.085   2.064   2.352 -0.0911  0.0203  0.0586
   92phy    C20 2473   3.173   2.120   2.462 -0.1928  0.0285  0.3337
   92phy    C18 2474   3.210   2.039   2.597 -0.5021 -0.2089  0.0698
   92phy    O01 2475   3.249   1.907   2.550  0.3336  0.1302  0.8094
   92phy    H01 2476   3.296   1.898   2.469 -2.3624 -0.7838 -0.7939
   92phy    C19 2477   3.344   2.106   2.642 -0.1581  0.6335 -0.5327
   92phy    C13 2478   3.093   2.034   2.704  0.4401  0.3337  0.6001
   92phy     H3 2479   2.992   2.036   2.657  0.7490  0.6137 -0.0575
   92phy    O33 2480   3.086   2.158   2.780 -0.4217  0.2873  0.1143
   92phy    H1B 2481   3.117   2.137   2.866  0.5300 -1.4759 -0.6169
   92phy    C12 2482   3.088   1.912   2.804 -0.1318  0.2427 -0.7343
   92phy    O11 2483   2.995   1.917   2.908 -0.1969 -0.0778 -0.3113
   92phy    H1A 2484   2.912   1.923   2.864  0.2952  1.9373 -1.0763
   93phy    C35 2485   1.983   2.055   2.163 -0.5152 -0.2912 -0.3281
   93phy    C33 2486   1.942   2.072   2.015  0.0264  0.2894  0.2944
   93phy    C34 2487   1.963   2.223   1.984  0.6781  0.6794 -0.3292
   93phy    C32 2488   2.019   1.981   1.918  0.1915  0.2954  0.3668
   93phy    C31 2489   1.976   1.836   1.898  0.3809 -0.2333  0.0504
   93phy    C30 2490   2.046   1.765   1.781  0.4743 -0.1434 -0.1237
   93phy    C28 2491   2.013   1.617   1.763 -0.1737 -0.0736  0.4544
   93phy    C29 2492   2.023   1.597   1.612 -0.1515 -0.2579  0.6770
   93phy    C27 2493   2.112   1.507   1.812  0.3154  0.5622  0.5469
   93phy    C26 2494   2.115   1.473   1.961  0.0144 -0.5644 -0.5410
   93phy    C25 2495   2.220   1.372   2.009 -0.2066 -0.5895 -0.0060
   93phy    C23 2496   2.231   1.339   2.158  0.1942 -0.2786 -0.6821
   93phy    C24 2497   2.126   1.235   2.201 -0.3342  0.4789  0.3214
   93phy    C22 2498   2.373   1.294   2.193 -0.3417 -1.0090 -0.1115
   93phy    C21 2499   2.418   1.297   2.340  0.1643 -0.2098  0.7627
   93phy    C20 2500   2.570   1.278   2.342  0.4670  0.1055 -0.7940
   93phy    C18 2501   2.643   1.238   2.481  0.1467  0.8152 -0.1073
   93phy    O01 2502   2.577   1.120   2.529  0.0235  0.1207  0.1424
   93phy    H01 2503   2.622   1.076   2.599  0.4228 -0.2047 -0.3136
   93phy    C19 2504   2.771   1.184   2.418  0.0030  0.1070  0.2648
   93phy    C13 2505   2.683   1.346   2.600 -0.1502  0.9165  0.2002
   93phy     H3 2506   2.758   1.420   2.562  2.6096 -1.0787  1.4312
   93phy    O33 2507   2.768   1.287   2.702  0.1146 -0.2328 -0.0130
   93phy    H1B 2508   2.718   1.265   2.778 -0.1369 -0.3610 -0.2150
   93phy    C12 2509   2.570   1.424   2.671 -0.0922  0.3849  0.3837
   93phy    O11 2510   2.608   1.534   2.747  0.5720 -0.0113  0.4423
   93phy    H1A 2511   2.534   1.591   2.754 -1.4100 -2.4001  0.3219
   94phy    C35 2512   3.463   2.121   1.546 -0.4970  0.1508  0.6343
   94phy    C33 2513   3.398   2.181   1.420 -0.3966  0.1764 -0.0906
   94phy    C34 2514   3.246   2.152   1.415  0.6166 -0.3873  0.3538
   94phy    C32 2515   3.442   2.323   1.397 -0.2772 -0.5788 -0.3705
   94phy    C31 2516   3.431   2.382   1.257 -0.1417  0.2041  0.1004
   94phy    C30 2517   3.492   2.523   1.244 -0.6421 -0.6103  0.6171
   94phy    C28 2518   3.453   2.590   1.109 -0.0653 -0.0188  0.2384
   94phy    C29 2519   3.353   2.697   1.130  0.2134  0.1273  0.1205
   94phy    C27 2520   3.579   2.633   1.026 -0.3230 -0.0417 -0.2899
   94phy    C26 2521   3.571   2.594   0.873 -0.3372  0.4386 -0.4961
   94phy    C25 2522   3.698   2.641   0.794  0.4666 -0.3779 -0.7772
   94phy    C23 2523   3.686   2.619   0.640 -0.5720  0.5800 -0.1353
   94phy    C24 2524   3.621   2.744   0.576 -0.4252  0.0500  0.2755
   94phy    C22 2525   3.818   2.594   0.574  0.4117  0.1133 -0.3843
   94phy    C21 2526   3.837   2.454   0.515  0.2912  0.0269 -0.2635
   94phy    C20 2527   3.978   2.430   0.458  0.2386  0.1438 -0.3930
   94phy    C18 2528   4.022   2.292   0.392 -0.2382 -0.2865  0.0521
   94phy    O01 2529   3.960   2.189   0.468  0.0207  0.1895 -0.5892
   94phy    H01 2530   3.888   2.221   0.520  0.9192  0.0724  0.7901
   94phy    C19 2531   4.174   2.286   0.408  0.0390  0.0939  0.3959
   94phy    C13 2532   3.980   2.292   0.234  0.0577  0.3276 -0.3822
   94phy     H3 2533   3.869   2.305   0.239  0.1561  0.7118  1.6786
   94phy    O33 2534   4.012   2.409   0.151 -0.0133  0.3479  0.0808
   94phy    H1B 2535   3.948   2.416   0.083  1.2077 -0.6684 -1.2453
   94phy    C12 2536   3.955   2.163   0.145 -0.0748 -0.4563  0.0097
   94phy    O11 2537   3.978   2.038   0.201 -0.8426 -0.7686 -0.3292
   94phy    H1A 2538   3.962   2.040   0.293 -1.4430 -1.9574 -0.3912
   95phy    C35 2539   3.887   3.583   1.373  0.4971 -0.0494 -0.0022
   95phy    C33 2540   3.744   3.590   1.428 -0.6958 -0.5893 -0.1163
   95phy    C34 2541   3.644   3.575   1.311 -0.2491 -0.0862  0.4433
   95phy    C32 2542   3.717   3.477   1.533  0.1540 -0.1601  0.2342
   95phy    C31 2543   3.665   3.518   1.670  0.5226  0.1348 -0.2400
   95phy    C30 2544   3.626   3.395   1.756  0.4700 -0.5192 -0.2505
   95phy    C28 2545   3.525   3.429   1.873  0.4888  0.4959  0.3245
   95phy    C29 2546   3.437   3.301   1.894  0.2045  0.3503  0.4411
   95phy    C27 2547   3.605   3.475   1.999 -0.1752  0.2285  0.0177
   95phy    C26 2548   3.549   3.599   2.068  0.1168  0.4157 -0.2984
   95phy    C25 2549   3.613   3.631   2.206  0.2505 -0.0078 -0.0803
   95phy    C23 2550   3.576   3.758   2.288  0.0332  0.0511  0.2324
   95phy    C24 2551   3.427   3.785   2.304 -0.2448  0.6393  0.0330
   95phy    C22 2552   3.628   3.741   2.434 -0.6281 -0.0468 -0.2127
   95phy    C21 2553   3.716   3.850   2.496  0.0049 -0.0253 -0.0737
   95phy    C20 2554   3.762   3.819   2.640  0.4525 -0.2581 -0.5111
   95phy    C18 2555   3.823   3.921   2.735  0.2608 -0.0985 -0.2063
   95phy    O01 2556   3.734   4.031   2.751  0.2615 -0.3553 -0.1361
   95phy    H01 2557   3.712   4.044   2.841  0.0712 -2.1559  0.1142
   95phy    C19 2558   3.822   3.847   2.869  0.1874  0.7482 -0.0393
   95phy    C13 2559   3.968   3.977   2.689  0.1062 -0.7340 -0.0499
   95phy     H3 2560   3.958   4.012   2.583 -0.9838  0.8571  0.5402
   95phy    O33 2561   4.066   3.871   2.672  0.4076  0.1538 -0.1724
   95phy    H1B 2562   4.060   3.846   2.581  0.0073 -0.8900  0.1269
   95phy    C12 2563   4.029   4.110   2.760 -0.4473  0.1085  0.0331
   95phy    O11 2564   4.120   4.191   2.691  1.0255  1.0627 -0.3850
   95phy    H1A 2565   4.193   4.135   2.675 -1.2667 -2.2823 -0.2283
   96phy    C35 2566   2.808   2.817   1.381 -0.1711  0.2645 -0.4218
   96phy    C33 2567   2.933   2.903   1.366  0.8754 -0.1468 -0.0557
   96phy    C34 2568   2.968   2.917   1.217  0.4197  0.0045  0.0665
   96phy    C32 2569   2.910   3.035   1.435 -0.0714  0.7128  0.3579
   96phy    C31 2570   3.025   3.074   1.535  0.2012  0.1400 -0.0878
   96phy    C30 2571   3.007   3.221   1.576 -0.1537 -0.2218  0.3333
   96phy    C28 2572   3.107   3.309   1.645 -0.0831 -0.3003 -0.1083
   96phy    C29 2573   3.215   3.372   1.551  0.7119  0.2736  0.4720
   96phy    C27 2574   3.019   3.418   1.705 -0.0125 -0.2355 -0.1448
   96phy    C26 2575   3.065   3.510   1.821  0.1840  0.4293  0.5118
   96phy    C25 2576   2.947   3.605   1.843  0.6463 -0.6225 -0.1773
   96phy    C23 2577   2.941   3.715   1.954  0.0128 -0.1180  0.0982
   96phy    C24 2578   2.853   3.824   1.905 -0.1996  0.0016 -0.0299
   96phy    C22 2579   2.909   3.653   2.094 -0.5336 -0.4570  0.0349
   96phy    C21 2580   2.931   3.719   2.235 -0.2880 -0.1625  0.1362
   96phy    C20 2581   2.871   3.631   2.338  0.4805 -0.1726 -0.3535
   96phy    C18 2582   2.882   3.694   2.485 -0.1849 -0.1871 -0.4718
   96phy    O01 2583   2.840   3.832   2.488 -0.3540 -0.0106 -0.1516
   96phy    H01 2584   2.880   3.883   2.420  1.7135 -0.6276  0.5082
   96phy    C19 2585   2.773   3.621   2.553  0.6588 -0.2875 -0.2340
   96phy    C13 2586   3.024   3.680   2.564 -0.0284  0.7291  0.0879
   96phy     H3 2587   3.075   3.582   2.545 -0.2600  0.8664 -1.3268
   96phy    O33 2588   3.010   3.676   2.706  0.1977 -0.0332  0.1979
   96phy    H1B 2589   3.023   3.588   2.734  0.1924 -0.1750 -0.2423
   96phy    C12 2590   3.136   3.782   2.531  0.4248 -0.3837  0.1224
   96phy    O11 2591   3.098   3.902   2.593  0.1733 -0.5811 -0.2600
   96phy    H1A 2592   3.051   3.883   2.672 -0.3997  0.1224 -0.4219
   97phy    C35 2593   1.902   2.975   1.245 -0.0513  0.2654  0.2254
   97phy    C33 2594   2.006   2.928   1.355  0.7239  0.1685  0.3866
   97phy    C34 2595   1.943   2.959   1.491 -0.0920 -0.3166  0.0241
   97phy    C32 2596   2.055   2.788   1.343 -0.8771  0.3790 -0.1890
   97phy    C31 2597   2.206   2.770   1.365 -0.1682 -0.5861 -0.0287
   97phy    C30 2598   2.246   2.625   1.342 -0.8700  0.1766 -0.0110
   97phy    C28 2599   2.399   2.614   1.328  0.0322 -0.0046  0.4862
   97phy    C29 2600   2.446   2.520   1.434 -0.5620 -0.5424 -0.1202
   97phy    C27 2601   2.440   2.555   1.193  0.1566  0.2005 -0.6061
   97phy    C26 2602   2.481   2.667   1.101  0.5507  0.1561  0.0488
   97phy    C25 2603   2.565   2.604   0.989  0.1476  0.3862  0.2083
   97phy    C23 2604   2.634   2.690   0.884  0.8914 -0.0357 -0.1029
   97phy    C24 2605   2.760   2.734   0.947 -0.2304 -0.0046  0.4173
   97phy    C22 2606   2.659   2.607   0.759 -0.4261  0.5921 -0.5427
   97phy    C21 2607   2.608   2.684   0.637 -0.6108  0.0716  0.3462
   97phy    C20 2608   2.638   2.624   0.498  0.4264  0.0434 -0.2629
   97phy    C18 2609   2.610   2.714   0.369 -0.3001  0.6448  0.2449
   97phy    O01 2610   2.474   2.752   0.363  0.4235 -0.0132 -0.0963
   97phy    H01 2611   2.461   2.829   0.311 -2.7342 -0.5842 -0.3256
   97phy    C19 2612   2.636   2.607   0.266  0.1358 -0.5285 -0.0514
   97phy    C13 2613   2.702   2.844   0.356  0.6013  0.2031  0.0681
   97phy     H3 2614   2.674   2.895   0.452 -1.6004 -0.4852 -0.1553
   97phy    O33 2615   2.847   2.833   0.381  0.2377  0.0952 -0.0333
   97phy    H1B 2616   2.863   2.812   0.471  1.0446  1.0580  0.0729
   97phy    C12 2617   2.664   2.966   0.263  0.1566 -0.4807  0.1425
   97phy    O11 2618   2.521   2.974   0.237 -0.1035 -0.2200  0.6985
   97phy    H1A 2619   2.515   3.025   0.159 -0.2321 -0.7053  0.3927
   98phy    C35 2620   4.205   3.470   1.511 -0.2501  0.9851  0.1909
   98phy    C33 2621   4.273   3.550   1.618 -0.8445 -0.2511 -0.4564
   98phy    C34 2622   4.347   3.455   1.710 -0.7339 -0.1226 -0.4227
   98phy    C32 2623   4.357   3.663   1.552  0.4232  0.4893 -1.1284
   98phy    C31 2624   4.351   3.792   1.635 -0.1061 -0.3020  0.1373
   98phy    C30 2625   4.437   3.907   1.575  0.3502 -0.4472  0.4811
   98phy    C28 2626   4.447   4.031   1.663 -0.4014  0.0754  0.5274
   98phy    C29 2627   4.589   4.093   1.637  0.3072  0.0723  0.2457
   98phy    C27 2628   4.337   4.138   1.633 -0.3218  0.1639  0.0033
   98phy    C26 2629   4.286   4.214   1.756  0.0503 -0.1585 -0.2156
   98phy    C25 2630   4.211   4.337   1.708  0.3871  0.0235 -0.0031
   98phy    C23 2631   4.165   4.429   1.824  0.1015 -0.3366 -0.2615
   98phy    C24 2632   4.231   4.568   1.813  0.1141  0.5604 -0.4244
   98phy    C22 2633   4.013   4.445   1.832 -0.0789  0.3706  0.1262
   98phy    C21 2634   3.950   4.429   1.971  0.2571  0.3854 -0.2769
   98phy    C20 2635   3.799   4.424   1.963  0.2328  0.0328  0.0654
   98phy    C18 2636   3.703   4.399   2.087 -0.1684  0.3909  0.3778
   98phy    O01 2637   3.757   4.464   2.205  0.3170  0.1892 -0.1806
   98phy    H01 2638   3.818   4.408   2.249 -0.5546  0.8511  2.0282
   98phy    C19 2639   3.571   4.470   2.046 -0.5835  0.6692  0.2988
   98phy    C13 2640   3.671   4.241   2.132 -0.1774 -0.0183  0.2495
   98phy     H3 2641   3.615   4.186   2.053 -1.2161  0.6872  0.4795
   98phy    O33 2642   3.579   4.229   2.239  0.4762  0.4963  0.1229
   98phy    H1B 2643   3.565   4.311   2.283  0.0488 -0.5161  1.9751
   98phy    C12 2644   3.790   4.157   2.175 -0.0312 -0.0276 -0.7670
   98phy    O11 2645   3.871   4.213   2.275 -0.3257 -0.0691  0.3433
   98phy    H1A 2646   3.831   4.220   2.360  1.6867  0.6832  1.2992
   99phy    C35 2647   2.403   3.090   1.018 -0.3571  0.8978 -0.2290
   99phy    C33 2648   2.526   3.128   1.098  0.2292 -0.2362  0.0087
   99phy    C34 2649   2.532   3.058   1.230  0.2189  0.6532  0.0791
   99phy    C32 2650   2.659   3.125   1.023 -0.2932  0.6199  0.0331
   99phy    C31 2651   2.728   3.257   1.037 -0.0312 -0.1262  0.0783
   99phy    C30 2652   2.873   3.247   0.982 -0.0203  0.0019 -0.8591
   99phy    C28 2653   2.964   3.368   1.028 -0.0753  0.0121 -0.1099
   99phy    C29 2654   3.032   3.359   1.165  0.0617  0.0284 -0.0244
   99phy    C27 2655   3.080   3.391   0.929  0.2534 -0.1695 -0.4994
   99phy    C26 2656   3.070   3.528   0.859 -0.2041 -0.3211  0.2346
   99phy    C25 2657   3.188   3.556   0.762 -0.3800 -0.6862  0.2899
   99phy    C23 2658   3.159   3.677   0.668  0.3111 -0.3793  0.0798
   99phy    C24 2659   3.236   3.796   0.715  0.2141  0.2622 -0.2131
   99phy    C22 2660   3.220   3.652   0.529 -0.3428  0.0142 -0.6758
   99phy    C21 2661   3.116   3.670   0.418  0.2941  0.2917 -0.1540
   99phy    C20 2662   3.166   3.613   0.282  0.3126 -0.2283  0.0803
   99phy    C18 2663   3.080   3.644   0.151 -0.7417  0.4078 -0.3596
   99phy    O01 2664   2.959   3.576   0.158 -0.2529 -0.2516 -0.0930
   99phy    H01 2665   2.904   3.629   0.214  0.1186  0.1787 -0.1311
   99phy    C19 2666   3.168   3.576   0.044 -0.3812 -0.2880  0.2685
   99phy    C13 2667   3.065   3.797   0.110  0.2047  0.3991 -0.7800
   99phy     H3 2668   2.983   3.830   0.179  1.4708 -1.1917  1.6320
   99phy    O33 2669   3.163   3.884   0.162 -0.3685  0.0809  0.0283
   99phy    H1B 2670   3.145   3.909   0.250 -1.8695 -1.4980  0.2324
   99phy    C12 2671   2.984   3.865  -0.005  0.0445  1.0176  0.0897
   99phy    O11 2672   2.898   3.785  -0.086 -0.4224  0.7997 -0.5594
   99phy    H1A 2673   2.908   3.804  -0.178 -1.8047 -0.3856 -0.9931
  100phy    C35 2674   3.213   2.356   1.738 -0.0989 -0.1998 -0.0707
  100phy    C33 2675   3.268   2.486   1.796  0.5352 -0.5054  0.5326
  100phy    C34 2676   3.316   2.460   1.937  0.7439 -0.1328  0.0616
  100phy    C32 2677   3.371   2.552   1.698  0.4275  0.0090 -0.4626
  100phy    C31 2678   3.377   2.707   1.706 -0.5012 -0.0850 -0.3876
  100phy    C30 2679   3.493   2.765   1.638  0.0800 -0.6721  0.0965
  100phy    C28 2680   3.502   2.920   1.635 -0.1367 -0.1986  0.6308
  100phy    C29 2681   3.608   2.968   1.734  0.0652 -0.5027 -0.2484
  100phy    C27 2682   3.548   2.984   1.498  0.0018  0.3454  0.3450
  100phy    C26 2683   3.435   3.046   1.415 -0.3426 -0.6234 -0.2144
  100phy    C25 2684   3.477   3.092   1.276  0.4542 -0.3217  0.1379
  100phy    C23 2685   3.376   3.153   1.180 -0.4360 -0.2604  0.2835
  100phy    C24 2686   3.382   3.305   1.186  0.2998  0.3168  0.5157
  100phy    C22 2687   3.404   3.107   1.036 -0.4398  0.3021  0.4171
  100phy    C21 2688   3.276   3.083   0.962  0.4315 -0.2919  0.5359
  100phy    C20 2689   3.312   3.027   0.824 -0.1784 -0.7201  0.0303
  100phy    C18 2690   3.199   2.945   0.744 -0.3217 -0.4516  0.1274
  100phy    O01 2691   3.149   2.850   0.834 -0.1172  0.3088 -0.1418
  100phy    H01 2692   3.213   2.842   0.902  0.0712  0.3517 -0.3128
  100phy    C19 2693   3.266   2.884   0.624 -0.3623 -0.0863 -0.1167
  100phy    C13 2694   3.080   3.035   0.697  0.0042 -0.2543 -0.2085
  100phy     H3 2695   3.035   3.073   0.793  0.9918 -0.6889  0.4424
  100phy    O33 2696   3.114   3.161   0.645  0.3082 -0.4805 -0.1893
  100phy    H1B 2697   3.093   3.174   0.554 -0.0621  0.0378 -0.0316
  100phy    C12 2698   2.932   2.991   0.663  0.0373 -0.3921 -0.2812
  100phy    O11 2699   2.915   2.855   0.638  0.4506 -0.3270 -0.0160
  100phy    H1A 2700   2.957   2.815   0.712  1.8024 -0.1308 -0.6383
  101phy    C35 2701   3.451   0.125   1.390  0.1685 -0.3146  0.2311
  101phy    C33 2702   3.328   0.132   1.473  0.0086 -0.8966  0.4872
  101phy    C34 2703   3.276   0.274   1.471  0.1931  0.0362  0.0648
  101phy    C32 2704   3.219   0.036   1.420  0.2039  0.0186  0.3162
  101phy    C31 2705   3.201  -0.084   1.506  0.0524  0.5531  0.2349
  101phy    C30 2706   3.090  -0.170   1.461  1.1083 -0.1454 -0.4237
  101phy    C28 2707   3.075  -0.301   1.541 -1.3581  0.0453  0.0231
  101phy    C29 2708   2.992  -0.294   1.669 -0.3039 -0.1674  0.9480
  101phy    C27 2709   2.987  -0.392   1.448  0.1630 -0.1853  0.0689
  101phy    C26 2710   3.057  -0.516   1.396 -0.5174  0.1046  0.0975
  101phy    C25 2711   2.973  -0.596   1.293  0.9417 -0.2068  0.0550
  101phy    C23 2712   3.047  -0.709   1.215 -0.1918 -0.1516  0.2146
  101phy    C24 2713   3.036  -0.847   1.287  0.5858 -0.3696  0.5609
  101phy    C22 2714   2.982  -0.724   1.074 -0.2661  0.0535  0.1436
  101phy    C21 2715   3.078  -0.755   0.957  0.5586 -1.1212  0.2204
  101phy    C20 2716   2.997  -0.767   0.826 -0.5010 -0.3894  0.1979
  101phy    C18 2717   3.061  -0.799   0.688  0.9598  0.1714 -0.9286
  101phy    O01 2718   3.153  -0.692   0.653 -0.4325 -0.0463 -0.3465
  101phy    H01 2719   3.235  -0.723   0.687 -1.1931 -1.2786  0.4723
  101phy    C19 2720   2.937  -0.781   0.593  0.1096  0.1006 -0.0935
  101phy    C13 2721   3.119  -0.948   0.677 -0.3287  0.3560  0.6718
  101phy     H3 2722   3.135  -0.977   0.783 -2.6211 -0.5384  0.8295
  101phy    O33 2723   3.037  -1.064   0.646 -0.4256  0.0965 -0.6367
  101phy    H1B 2724   2.962  -1.060   0.702  1.4784  1.8479  2.0213
  101phy    C12 2725   3.270  -0.970   0.636 -0.0508 -0.7952 -0.0846
  101phy    O11 2726   3.353  -0.862   0.637  0.1790 -0.6119  0.3228
  101phy    H1A 2727   3.419  -0.868   0.570  0.2161 -1.0614  0.3919
  102phy    C35 2728   2.392   1.322   1.584  0.0072 -0.8460  0.7572
  102phy    C33 2729   2.261   1.238   1.576 -0.6880 -0.0307  0.7286
  102phy    C34 2730   2.194   1.257   1.441  0.7713  0.1590 -0.1940
  102phy    C32 2731   2.288   1.096   1.617 -0.0359 -0.1728 -0.2460
  102phy    C31 2732   2.177   1.012   1.688 -0.4404 -0.0628 -0.0836
  102phy    C30 2733   2.238   0.870   1.724 -0.0949  0.4658  0.0401
  102phy    C28 2734   2.142   0.758   1.774  0.0808  0.0963  0.2732
  102phy    C29 2735   2.168   0.622   1.707 -0.3577 -0.4040 -0.2898
  102phy    C27 2736   2.149   0.750   1.927  0.0242 -0.3047  0.1389
  102phy    C26 2737   2.031   0.691   2.008  0.4083  0.0709  0.0590
  102phy    C25 2738   2.077   0.645   2.149  0.2009 -0.4842 -0.6216
  102phy    C23 2739   1.977   0.570   2.233  0.5341  0.3416 -0.0623
  102phy    C24 2740   2.017   0.423   2.245  0.4144 -0.0191  0.0886
  102phy    C22 2741   1.974   0.631   2.376  0.6349 -0.2756 -0.4670
  102phy    C21 2742   1.867   0.596   2.481  0.0683  0.1246 -0.9961
  102phy    C20 2743   1.854   0.706   2.589  0.1005 -0.7813  0.2144
  102phy    C18 2744   1.782   0.673   2.728 -0.2947 -0.2381  0.1615
  102phy    O01 2745   1.807   0.542   2.767 -0.3558  0.5015  0.0410
  102phy    H01 2746   1.897   0.519   2.753 -0.5988 -0.7647  0.4193
  102phy    C19 2747   1.850   0.773   2.825 -0.2739 -0.4716  0.0263
  102phy    C13 2748   1.622   0.695   2.700  0.1356  0.5813  0.1284
  102phy     H3 2749   1.599   0.632   2.610  0.2741 -0.9981  1.1467
  102phy    O33 2750   1.593   0.830   2.648 -0.3669 -0.1295  0.2307
  102phy    H1B 2751   1.672   0.878   2.632  0.2554 -0.0689  3.0109
  102phy    C12 2752   1.520   0.647   2.814 -0.1851 -0.6253  0.5244
  102phy    O11 2753   1.550   0.523   2.866  0.0916  0.9923 -0.1132
  102phy    H1A 2754   1.641   0.501   2.854  0.0027  0.9080 -0.6461
  103phy    C35 2755   2.416   4.083   2.193  0.1978  0.2041 -0.2174
  103phy    C33 2756   2.563   4.058   2.159 -0.5676  0.1386 -0.6745
  103phy    C34 2757   2.591   3.908   2.169  0.0101  0.1535 -0.1114
  103phy    C32 2758   2.596   4.106   2.022 -0.1541 -0.2067 -0.2200
  103phy    C31 2759   2.738   4.162   2.007 -0.1641 -0.0935 -0.4066
  103phy    C30 2760   2.767   4.223   1.866 -0.3525  0.0890  0.1135
  103phy    C28 2761   2.910   4.275   1.850  0.9014 -0.0033 -0.5663
  103phy    C29 2762   2.958   4.255   1.708  0.3491  0.2848  0.3125
  103phy    C27 2763   2.905   4.423   1.886 -0.7207 -0.0163  0.2080
  103phy    C26 2764   3.030   4.485   1.958 -0.0832 -0.1059 -0.2980
  103phy    C25 2765   3.012   4.627   2.018  0.1352  0.7398 -0.0100
  103phy    C23 2766   3.133   4.694   2.084 -0.7261  0.2025  0.1636
  103phy    C24 2767   3.127   4.846   2.059 -0.3407  0.1985  0.3949
  103phy    C22 2768   3.136   4.669   2.236 -0.3531  0.6685 -0.4654
  103phy    C21 2769   3.247   4.561   2.271 -0.4199 -0.0480  0.2379
  103phy    C20 2770   3.275   4.545   2.420 -0.5447 -0.1012 -0.2526
  103phy    C18 2771   3.374   4.433   2.471 -0.0806 -0.0302 -0.4207
  103phy    O01 2772   3.488   4.430   2.391  0.1620 -0.1832  0.5078
  103phy    H01 2773   3.522   4.518   2.386 -0.8425  0.2804  1.4592
  103phy    C19 2774   3.429   4.496   2.600  0.1231 -0.4112  0.3196
  103phy    C13 2775   3.294   4.292   2.478  0.8261 -0.1449 -0.4451
  103phy     H3 2776   3.261   4.268   2.374  0.2494  1.1869 -0.5864
  103phy    O33 2777   3.165   4.307   2.542  0.1506  0.0394  0.2281
  103phy    H1B 2778   3.118   4.377   2.502  2.5148  1.3929 -0.4114
  103phy    C12 2779   3.368   4.155   2.521 -0.1336  0.1038  0.5851
  103phy    O11 2780   3.496   4.132   2.471  0.3633  0.0188  0.2575
  103phy    H1A 2781   3.495   4.127   2.377 -0.3143  2.5813  0.0511
  104phy    C35 2782   2.014   0.116   0.771  1.1048 -0.5314  0.3916
  104phy    C33 2783   1.998   0.021   0.893 -0.2793 -0.1149  0.2611
  104phy    C34 2784   1.872  -0.062   0.868 -0.1207  0.2818  0.1441
  104phy    C32 2785   2.114  -0.085   0.893  0.0723 -0.0210  0.7483
  104phy    C31 2786   2.193  -0.075   1.018 -0.3446 -0.1427  0.2061
  104phy    C30 2787   2.297  -0.179   1.019  0.4117  0.6604  0.0951
  104phy    C28 2788   2.371  -0.202   1.153 -0.5329 -0.3860  0.1169
  104phy    C29 2789   2.291  -0.262   1.266 -0.2479  0.4554 -0.6407
  104phy    C27 2790   2.480  -0.310   1.133  0.0691 -0.1131 -0.3404
  104phy    C26 2791   2.615  -0.272   1.070  0.0743  0.5439  0.2211
  104phy    C25 2792   2.716  -0.384   1.026  0.1493  0.3594 -0.1250
  104phy    C23 2793   2.829  -0.311   0.946 -0.0205 -0.9333 -0.5900
  104phy    C24 2794   2.954  -0.290   1.031 -0.5629 -0.6894  0.7441
  104phy    C22 2795   2.866  -0.389   0.819 -0.1827 -0.4989  0.3340
  104phy    C21 2796   2.896  -0.298   0.701  0.1352  0.0114 -0.5884
  104phy    C20 2797   2.931  -0.370   0.567 -0.5401 -0.2467 -0.3906
  104phy    C18 2798   2.880  -0.303   0.437  0.2623 -0.6606  0.6772
  104phy    O01 2799   2.742  -0.275   0.461 -0.0509  0.2938 -0.0516
  104phy    H01 2800   2.719  -0.298   0.549  1.1911  0.4913  0.3473
  104phy    C19 2801   2.887  -0.419   0.331  0.1358 -0.0484  0.3424
  104phy    C13 2802   2.952  -0.162   0.397  0.4638 -0.0707  0.3820
  104phy     H3 2803   2.928  -0.092   0.481  0.6003  0.9810 -0.4324
  104phy    O33 2804   3.099  -0.164   0.413  0.6683  0.5404  0.0058
  104phy    H1B 2805   3.124  -0.241   0.365  0.4560  0.6599 -0.2975
  104phy    C12 2806   2.900  -0.056   0.294  0.3258 -0.1603  0.1951
  104phy    O11 2807   2.911  -0.088   0.158 -0.2291  0.3405 -0.3387
  104phy    H1A 2808   2.883  -0.017   0.103 -1.7174  0.9211  1.0938
  105phy    C35 2809   1.990   3.917   1.735  0.1643  0.8034  0.0064
  105phy    C33 2810   2.133   3.870   1.724 -0.4827  0.3364 -0.3858
  105phy    C34 2811   2.190   3.923   1.856  0.0138  0.1380  0.2307
  105phy    C32 2812   2.150   3.714   1.721  0.2868  0.0371 -0.1541
  105phy    C31 2813   2.168   3.636   1.592 -0.3039 -0.6791 -0.5860
  105phy    C30 2814   2.196   3.486   1.600 -0.0586  0.2147  0.1163
  105phy    C28 2815   2.214   3.419   1.461 -0.5936  0.3944  0.8383
  105phy    C29 2816   2.292   3.288   1.478  0.4331 -0.0013  0.5577
  105phy    C27 2817   2.088   3.397   1.372  0.1429  0.1404  0.3728
  105phy    C26 2818   2.088   3.437   1.229 -0.3538 -0.2335 -0.2172
  105phy    C25 2819   1.978   3.367   1.150 -0.0853 -0.1975 -0.6547
  105phy    C23 2820   1.959   3.416   1.007  0.4896 -0.0569 -0.3217
  105phy    C24 2821   1.949   3.297   0.911 -0.0197  0.0479  0.1289
  105phy    C22 2822   1.845   3.517   0.997  0.1857 -0.2900 -0.6064
  105phy    C21 2823   1.857   3.621   0.890 -0.0751  0.7915 -0.1379
  105phy    C20 2824   1.744   3.719   0.883  0.0659 -0.1886  0.2398
  105phy    C18 2825   1.753   3.829   0.768 -0.1642  0.4970  0.2108
  105phy    O01 2826   1.882   3.891   0.766  0.4983 -0.2589  0.0397
  105phy    H01 2827   1.945   3.822   0.757 -0.6240 -1.3181 -0.0857
  105phy    C19 2828   1.646   3.924   0.814  0.0053  0.5412 -0.1852
  105phy    C13 2829   1.716   3.767   0.625  0.1553  0.0685  0.0389
  105phy     H3 2830   1.808   3.707   0.600 -0.2319 -1.3463  1.7710
  105phy    O33 2831   1.621   3.660   0.601 -0.4248 -0.3676  0.4397
  105phy    H1B 2832   1.533   3.690   0.598 -0.3273 -0.0885  0.3479
  105phy    C12 2833   1.730   3.848   0.483  0.0556 -0.0768 -0.4807
  105phy    O11 2834   1.761   3.773   0.368 -0.0833  0.0448 -0.2020
  105phy    H1A 2835   1.692   3.713   0.348 -0.5192  0.3495  0.3687
  106phy    C35 2836   1.598   0.105   2.089 -0.0884  0.3064 -0.2003
  106phy    C33 2837   1.691   0.075   1.974 -0.4481  0.0923 -0.1476
  106phy    C34 2838   1.617   0.058   1.842  0.1226  0.1144  0.4466
  106phy    C32 2839   1.803   0.180   1.974 -0.3330 -0.0233 -0.1474
  106phy    C31 2840   1.932   0.133   1.912 -0.5129 -0.1297 -0.1893
  106phy    C30 2841   2.030   0.253   1.900 -0.1974 -1.0375  0.2144
  106phy    C28 2842   2.178   0.223   1.856  0.5046  0.0762 -0.0290
  106phy    C29 2843   2.186   0.229   1.703  0.4185 -0.1079 -0.1968
  106phy    C27 2844   2.277   0.331   1.915  0.5646  0.5286  0.0677
  106phy    C26 2845   2.377   0.274   2.013  0.0802 -0.2903 -0.1601
  106phy    C25 2846   2.428   0.371   2.119 -0.2177  0.0178  0.1873
  106phy    C23 2847   2.533   0.320   2.209  0.0240 -0.3655  0.0243
  106phy    C24 2848   2.599   0.454   2.254  0.3905 -0.1826  0.8058
  106phy    C22 2849   2.479   0.240   2.331 -0.0875 -0.0170  0.3571
  106phy    C21 2850   2.566   0.128   2.382  0.5133  0.4732  0.2930
  106phy    C20 2851   2.491   0.041   2.479  0.0449 -0.4302 -0.2856
  106phy    C18 2852   2.559  -0.084   2.545  0.0595 -0.7122 -0.0315
  106phy    O01 2853   2.677  -0.036   2.608 -0.6237  0.8347  0.0075
  106phy    H01 2854   2.660   0.041   2.658  0.9992  1.3880 -0.2312
  106phy    C19 2855   2.469  -0.124   2.663 -0.2519 -0.0796 -0.1298
  106phy    C13 2856   2.587  -0.213   2.449  0.0406  0.0167 -0.0277
  106phy     H3 2857   2.503  -0.239   2.380 -0.1199 -0.1412  0.2266
  106phy    O33 2858   2.601  -0.337   2.519 -0.0573  0.4601  0.0561
  106phy    H1B 2859   2.665  -0.331   2.588 -0.3582 -0.4063  0.4212
  106phy    C12 2860   2.709  -0.209   2.352 -0.1196  0.2901 -0.1458
  106phy    O11 2861   2.840  -0.201   2.407  0.1415  0.3439 -0.3574
  106phy    H1A 2862   2.872  -0.289   2.411 -2.2206 -0.5442  1.5375
  107phy    C35 2863   2.472   5.029   1.975  0.3918  0.0223 -0.5607
  107phy    C33 2864   2.596   5.028   1.889  0.6437 -0.5123  0.0238
  107phy    C34 2865   2.572   4.938   1.772 -0.0669 -0.0305 -0.4438
  107phy    C32 2866   2.645   5.173   1.852 -0.4085  0.0744 -0.4000
  107phy    C31 2867   2.771   5.222   1.927  0.6723 -0.4364 -0.3165
  107phy    C30 2868   2.824   5.349   1.859  0.1657  0.1656  0.1867
  107phy    C28 2869   2.952   5.399   1.927  0.9503  0.2015  0.2199
  107phy    C29 2870   3.081   5.342   1.866 -0.0228 -0.3438  0.1038
  107phy    C27 2871   2.953   5.551   1.899 -0.0159  0.2356  0.0956
  107phy    C26 2872   2.996   5.629   2.027  0.0902 -0.0571  0.4174
  107phy    C25 2873   2.993   5.779   2.016 -0.0297 -0.5797  0.2010
  107phy    C23 2874   3.064   5.873   2.117 -0.0715 -0.2984 -0.7303
  107phy    C24 2875   3.060   6.011   2.064  0.1586 -0.1396 -0.0003
  107phy    C22 2876   2.998   5.880   2.258  0.6203  0.3897 -0.3817
  107phy    C21 2877   3.044   5.771   2.351 -0.4385  0.4442 -0.2920
  107phy    C20 2878   2.977   5.775   2.490 -0.4317 -0.0499  0.4482
  107phy    C18 2879   3.007   5.661   2.593  0.0963  1.3175  0.6531
  107phy    O01 2880   3.147   5.620   2.599  0.5290  0.0200 -0.0108
  107phy    H01 2881   3.199   5.692   2.630 -1.4379  1.0444  1.1824
  107phy    C19 2882   2.963   5.729   2.727 -0.0320  0.0958  0.6360
  107phy    C13 2883   2.921   5.525   2.565 -0.0828 -0.0051  0.5537
  107phy     H3 2884   2.812   5.549   2.556 -0.3496 -1.4253 -0.5283
  107phy    O33 2885   2.924   5.451   2.685  0.4666  0.2852  0.2757
  107phy    H1B 2886   3.009   5.420   2.708 -0.1687 -1.6388  0.2729
  107phy    C12 2887   2.960   5.420   2.451  0.2276  0.0097  0.1341
  107phy    O11 2888   3.074   5.337   2.474 -0.0132  0.1101  0.4201
  107phy    H1A 2889   3.134   5.386   2.528 -1.0141 -1.4868  3.2203
  108phy    C35 2890   4.479   4.347   1.364  0.3164  0.0573 -0.0185
  108phy    C33 2891   4.440   4.314   1.223 -0.1758 -0.3416  0.2631
  108phy    C34 2892   4.420   4.161   1.209 -0.4268 -0.4974 -0.2111
  108phy    C32 2893   4.312   4.396   1.190  0.1316 -0.1499  0.8447
  108phy    C31 2894   4.283   4.441   1.047  0.0417 -0.2120 -0.4216
  108phy    C30 2895   4.152   4.531   1.040  0.0519 -0.1237  0.4295
  108phy    C28 2896   4.109   4.562   0.893  0.6216  0.0332  0.0371
  108phy    C29 2897   4.040   4.442   0.827  0.0765 -0.4684 -0.6068
  108phy    C27 2898   4.019   4.692   0.897 -0.8455  0.1274 -0.1127
  108phy    C26 2899   4.004   4.774   0.762 -0.1977 -0.3270 -0.4223
  108phy    C25 2900   3.927   4.899   0.799 -0.2740 -0.5168 -0.1666
  108phy    C23 2901   3.863   4.995   0.688  0.8055  0.5748  0.0892
  108phy    C24 2902   3.743   5.065   0.742  0.3256 -0.0183  0.0593
  108phy    C22 2903   3.962   5.090   0.623  0.7779 -0.0584 -0.2478
  108phy    C21 2904   3.935   5.109   0.471 -0.1811  0.6665 -0.6026
  108phy    C20 2905   4.045   5.188   0.405 -0.2208 -0.0132  0.5516
  108phy    C18 2906   4.048   5.233   0.255  0.2431  0.3028 -0.3682
  108phy    O01 2907   4.055   5.108   0.185  0.1326 -0.0241 -0.0470
  108phy    H01 2908   3.969   5.071   0.186  0.6399 -1.4225 -2.3307
  108phy    C19 2909   4.189   5.296   0.238  0.5025  0.1454  0.6013
  108phy    C13 2910   3.929   5.324   0.198  0.0293 -0.2332  0.4453
  108phy     H3 2911   3.839   5.264   0.227 -1.3600  1.5039 -0.1173
  108phy    O33 2912   3.887   5.445   0.270 -0.7667  0.9563  0.3214
  108phy    H1B 2913   3.949   5.513   0.252 -0.6625  1.1797  1.4127
  108phy    C12 2914   3.871   5.315   0.053 -0.4301 -0.0061  0.5481
  108phy    O11 2915   3.931   5.406  -0.034  0.4646 -0.1865  0.1952
  108phy    H1A 2916   4.011   5.369  -0.066 -0.0910 -0.2138 -1.2575
  109phy    C35 2917   5.042   1.317   1.828 -0.1458  0.2036 -0.2068
  109phy    C33 2918   5.063   1.461   1.793  0.0749 -0.0080  0.4885
  109phy    C34 2919   5.181   1.483   1.700 -0.3327  0.2161 -0.0341
  109phy    C32 2920   4.934   1.519   1.733 -0.0298 -0.6220 -0.3756
  109phy    C31 2921   4.920   1.677   1.744 -0.2099  0.4080 -0.4070
  109phy    C30 2922   4.780   1.721   1.693  0.2656  0.3433  0.3186
  109phy    C28 2923   4.764   1.877   1.701 -0.5285 -0.1145  0.0912
  109phy    C29 2924   4.719   1.919   1.559 -0.1130  0.3733 -0.3881
  109phy    C27 2925   4.649   1.928   1.794  0.5729  0.2030 -0.2359
  109phy    C26 2926   4.679   1.956   1.944 -0.0590 -0.2206 -0.5780
  109phy    C25 2927   4.710   2.103   1.976  0.1822  0.1001 -0.1041
  109phy    C23 2928   4.687   2.136   2.118  0.1846 -0.0583  0.5788
  109phy    C24 2929   4.805   2.211   2.183 -0.0492 -0.6278  0.0004
  109phy    C22 2930   4.560   2.222   2.130 -0.6161  0.2495  0.5313
  109phy    C21 2931   4.473   2.197   2.252  0.2351 -0.3837 -0.0199
  109phy    C20 2932   4.341   2.279   2.238 -0.2743  0.5132  0.0002
  109phy    C18 2933   4.223   2.284   2.343  0.3331  0.7626 -0.0022
  109phy    O01 2934   4.276   2.323   2.473 -0.5725  0.3856  0.0510
  109phy    H01 2935   4.366   2.299   2.463 -0.2187  2.3284 -2.1530
  109phy    C19 2936   4.148   2.404   2.279  0.5237 -0.0749  0.8747
  109phy    C13 2937   4.133   2.147   2.346 -0.7673  0.0745 -0.6634
  109phy     H3 2938   4.124   2.111   2.240 -0.4962  0.0556 -0.6800
  109phy    O33 2939   3.997   2.167   2.385  0.1073  0.2885 -0.3101
  109phy    H1B 2940   3.987   2.232   2.452  1.4419 -0.4068  0.6260
  109phy    C12 2941   4.186   2.021   2.434  0.1404  0.0440 -0.3124
  109phy    O11 2942   4.101   1.914   2.430  0.2140 -0.0277  0.3165
  109phy    H1A 2943   4.046   1.925   2.355  1.7135  0.6929 -0.7425
  110phy    C35 2944   0.260   5.149   1.657  0.0698  0.1116  0.3051
  110phy    C33 2945   0.242   5.114   1.517 -0.2585  0.1047 -0.0053
  110phy    C34 2946   0.174   4.975   1.506 -0.5278 -0.4453 -0.6289
  110phy    C32 2947   0.169   5.229   1.448  0.4761 -0.8242 -0.0308
  110phy    C31 2948   0.190   5.252   1.297 -0.8281 -0.0503 -0.3999
  110phy    C30 2949   0.088   5.351   1.228  0.1634  0.6278 -0.1298
  110phy    C28 2950   0.087   5.352   1.076  0.1923 -0.1471  0.1257
  110phy    C29 2951  -0.002   5.243   1.013 -0.0267  0.1107  0.2941
  110phy    C27 2952   0.029   5.495   1.042  0.1147  0.5865  0.2889
  110phy    C26 2953   0.080   5.568   0.921  0.1496 -1.2736  0.7049
  110phy    C25 2954   0.010   5.701   0.913 -0.5378 -0.3738 -0.2851
  110phy    C23 2955   0.054   5.807   0.806 -0.4380 -0.5033 -0.7662
  110phy    C24 2956   0.025   5.764   0.658 -0.1900  0.0328  0.1035
  110phy    C22 2957   0.002   5.950   0.839 -0.0771 -0.5477 -0.0477
  110phy    C21 2958   0.091   6.070   0.815 -0.5430 -0.6301 -0.3017
  110phy    C20 2959   0.028   6.199   0.857  0.7889 -0.5215 -0.3165
  110phy    C18 2960   0.115   6.323   0.881  0.2711 -0.0517 -0.1248
  110phy    O01 2961   0.223   6.282   0.967 -0.6155  0.2967 -0.3447
  110phy    H01 2962   0.199   6.306   1.054 -1.4657 -0.0992 -0.4626
  110phy    C19 2963   0.016   6.417   0.962 -0.0757  0.6887 -0.6089
  110phy    C13 2964   0.165   6.396   0.748  0.1990  0.0205  0.0163
  110phy     H3 2965   0.239   6.324   0.705  1.3857  2.0588 -1.5121
  110phy    O33 2966   0.078   6.409   0.630 -0.7276  0.2477 -0.3051
  110phy    H1B 2967   0.117   6.363   0.558 -1.4618  0.3149 -0.7577
  110phy    C12 2968   0.279   6.511   0.751 -0.0486  0.1663  0.1359
  110phy    O11 2969   0.371   6.509   0.650 -0.3688  0.5562 -0.3263
  110phy    H1A 2970   0.432   6.441   0.670 -0.0495  0.6574 -0.9184
  111phy    C35 2971   4.668   1.003   2.144 -0.4041  0.0649  0.0236
  111phy    C33 2972   4.753   1.050   2.029  0.5135 -0.2868  0.1203
  111phy    C34 2973   4.871   0.963   2.003  0.3164 -0.5147  0.1648
  111phy    C32 2974   4.680   1.070   1.895 -0.1557  0.1975  0.0582
  111phy    C31 2975   4.636   1.217   1.883 -0.0849 -0.8063 -0.0134
  111phy    C30 2976   4.549   1.249   1.754 -1.0287  0.0927 -0.1790
  111phy    C28 2977   4.517   1.400   1.732  0.0722 -0.9194  0.8534
  111phy    C29 2978   4.496   1.423   1.578  0.0999 -0.5538  0.1074
  111phy    C27 2979   4.400   1.448   1.820  0.2113 -0.3587  0.4213
  111phy    C26 2980   4.440   1.568   1.907  0.2213 -0.3770  0.0750
  111phy    C25 2981   4.312   1.618   1.987 -0.0812  0.3245  0.4044
  111phy    C23 2982   4.334   1.729   2.082 -0.1789  0.1001 -0.6803
  111phy    C24 2983   4.218   1.832   2.065 -0.6977  0.0542 -0.1793
  111phy    C22 2984   4.350   1.673   2.223  0.5152 -0.2617 -0.1252
  111phy    C21 2985   4.427   1.760   2.328 -0.3916  0.8070 -0.5075
  111phy    C20 2986   4.492   1.657   2.427  0.2502  0.2146 -0.6775
  111phy    C18 2987   4.541   1.715   2.568  0.2245  0.2637 -0.8020
  111phy    O01 2988   4.432   1.779   2.639 -0.0536 -0.5184 -0.4312
  111phy    H01 2989   4.352   1.730   2.633  0.8980 -2.2467  0.3065
  111phy    C19 2990   4.540   1.583   2.651 -0.0194 -0.0092  0.6305
  111phy    C13 2991   4.680   1.798   2.561 -0.5537  0.4319 -0.0830
  111phy     H3 2992   4.754   1.743   2.496  1.2092 -0.9724  2.8910
  111phy    O33 2993   4.755   1.794   2.685  0.2532  0.3014 -0.0546
  111phy    H1B 2994   4.845   1.777   2.662 -0.1362 -1.1246 -0.6652
  111phy    C12 2995   4.683   1.944   2.506  0.1274 -0.5131 -0.6472
  111phy    O11 2996   4.609   2.049   2.563 -0.1949 -0.3298  0.0051
  111phy    H1A 2997   4.577   2.021   2.647  1.0730 -2.3394 -0.1119
  112phy    C35 2998   4.135   2.088   1.749  0.4989  0.2124  0.2866
  112phy    C33 2999   4.270   2.151   1.722 -0.1513 -0.4818 -0.2433
  112phy    C34 3000   4.351   2.091   1.609  0.2340 -0.0392  0.0619
  112phy    C32 3001   4.254   2.301   1.704 -0.0202  0.3428  0.0876
  112phy    C31 3002   4.331   2.369   1.815  0.1429 -0.2935  0.1016
  112phy    C30 3003   4.295   2.516   1.825  0.2750 -0.1557  0.0764
  112phy    C28 3004   4.404   2.612   1.887 -0.4557 -0.0562 -0.3128
  112phy    C29 3005   4.483   2.682   1.769  0.6042 -0.2582 -0.4873
  112phy    C27 3006   4.325   2.728   1.943 -0.1600  0.3581  0.1558
  112phy    C26 3007   4.324   2.746   2.094 -0.0296 -0.2510  0.2942
  112phy    C25 3008   4.235   2.867   2.131 -0.2648  0.0330 -0.1089
  112phy    C23 3009   4.254   2.926   2.275  0.1347  0.0837  0.1704
  112phy    C24 3010   4.334   3.055   2.267 -0.6201  0.0645  0.0225
  112phy    C22 3011   4.115   2.963   2.334 -0.0292 -0.1857  0.3056
  112phy    C21 3012   4.101   2.956   2.487  0.3921 -0.0119  0.2672
  112phy    C20 3013   3.962   3.004   2.542 -0.1931  0.4739 -0.2422
  112phy    C18 3014   3.929   2.962   2.689 -0.2130 -0.3449 -0.5920
  112phy    O01 3015   4.036   2.989   2.778 -0.4402 -0.2678  0.3126
  112phy    H01 3016   4.110   2.932   2.769  0.6727  0.9460  1.3844
  112phy    C19 3017   3.818   3.066   2.722  0.3270 -0.1674 -0.1424
  112phy    C13 3018   3.896   2.803   2.691 -0.1930  0.6717  0.2979
  112phy     H3 3019   3.973   2.748   2.631 -1.7767 -0.6384 -0.6280
  112phy    O33 3020   3.780   2.771   2.616  0.0289 -0.0103  0.3292
  112phy    H1B 3021   3.701   2.766   2.665  0.7790 -1.3967  1.5065
  112phy    C12 3022   3.895   2.723   2.822 -0.2530  0.0094 -0.1188
  112phy    O11 3023   3.955   2.596   2.831 -0.0905  0.1885 -0.4541
  112phy    H1A 3024   4.049   2.604   2.830 -0.0155 -0.5852 -1.6082
  113phy    C35 3025   4.144   5.029   1.085 -0.3079  0.1392 -0.1004
  113phy    C33 3026   4.237   5.146   1.050 -0.4452 -0.0362 -0.5710
  113phy    C34 3027   4.284   5.210   1.178 -0.3649 -0.0356 -0.3611
  113phy    C32 3028   4.362   5.116   0.963 -0.3847 -0.3122  0.3564
  113phy    C31 3029   4.325   5.112   0.810  0.4576 -0.0794  0.0215
  113phy    C30 3030   4.455   5.093   0.729  0.5441  0.5542  0.2337
  113phy    C28 3031   4.423   5.075   0.581 -0.1762  0.1365  0.2940
  113phy    C29 3032   4.528   5.153   0.496  0.4038  0.3242  0.0881
  113phy    C27 3033   4.418   4.923   0.546  0.1219  0.2670 -0.1668
  113phy    C26 3034   4.332   4.880   0.425 -0.2216 -0.2327 -0.2593
  113phy    C25 3035   4.343   4.725   0.407  0.4163  0.4506  0.0334
  113phy    C23 3036   4.237   4.662   0.312  0.2177 -0.8887  0.6330
  113phy    C24 3037   4.302   4.543   0.240 -0.2167  0.2397 -0.4158
  113phy    C22 3038   4.117   4.610   0.384  0.0349 -0.2873 -0.0761
  113phy    C21 3039   3.979   4.644   0.318 -0.2850 -0.0650 -0.7540
  113phy    C20 3040   3.861   4.653   0.415  0.1301 -0.0819  0.5651
  113phy    C18 3041   3.720   4.700   0.362 -0.1914 -0.2530 -0.1281
  113phy    O01 3042   3.733   4.834   0.318 -0.0789  0.1950 -0.2560
  113phy    H01 3043   3.673   4.891   0.363  0.1204  0.7815 -0.7270
  113phy    C19 3044   3.631   4.684   0.494  0.3177  0.1569  0.7356
  113phy    C13 3045   3.662   4.614   0.233 -0.3044 -0.5612 -0.4858
  113phy     H3 3046   3.725   4.651   0.148  1.3265 -2.0608  0.0243
  113phy    O33 3047   3.695   4.469   0.227  0.2344 -0.0968  0.0367
  113phy    H1B 3048   3.622   4.419   0.259 -0.1196 -0.1543 -0.8462
  113phy    C12 3049   3.528   4.649   0.154 -0.3822 -0.1486  0.1617
  113phy    O11 3050   3.477   4.777   0.167 -0.4760  0.2019 -0.1472
  113phy    H1A 3051   3.542   4.831   0.127 -0.7275 -0.6507 -1.8154
  114phy    C35 3052   4.665   2.882   1.469  0.2315 -0.1210 -0.2797
  114phy    C33 3053   4.809   2.916   1.451 -0.1585  0.0525  0.5406
  114phy    C34 3054   4.825   3.022   1.340  0.5289 -0.0424  0.5016
  114phy    C32 3055   4.877   2.964   1.583 -0.2643  0.4735 -0.1776
  114phy    C31 3056   5.012   2.892   1.618  0.1349  0.1978 -0.1495
  114phy    C30 3057   5.078   2.942   1.752  0.6754 -0.5260  0.2491
  114phy    C28 3058   5.215   2.888   1.803 -0.2113 -0.0639 -0.2623
  114phy    C29 3059   5.337   2.925   1.715 -0.0488 -0.6479 -0.5591
  114phy    C27 3060   5.245   2.949   1.939 -0.1337 -0.3204  0.6835
  114phy    C26 3061   5.266   2.848   2.049  0.0751  0.0797  0.2046
  114phy    C25 3062   5.295   2.927   2.179 -0.4481 -0.2657  0.0443
  114phy    C23 3063   5.346   2.839   2.295  0.3824  0.3754  0.2897
  114phy    C24 3064   5.497   2.839   2.327 -0.1370 -0.0792  0.6279
  114phy    C22 3065   5.251   2.873   2.411 -0.0385  0.0799 -0.1751
  114phy    C21 3066   5.239   2.781   2.528  0.1392 -0.3979  0.2250
  114phy    C20 3067   5.139   2.821   2.631  0.0818  0.0934  0.4949
  114phy    C18 3068   5.069   2.711   2.722 -0.4418 -0.3897  0.5566
  114phy    O01 3069   5.165   2.631   2.786 -0.0877  0.2639 -0.3708
  114phy    H01 3070   5.210   2.684   2.848  0.1759  0.3592 -0.6401
  114phy    C19 3071   5.016   2.802   2.833  0.4512  0.1068  0.4775
  114phy    C13 3072   4.953   2.620   2.645 -0.2649 -0.8272 -0.3733
  114phy     H3 3073   4.915   2.681   2.559  2.3531 -0.4100 -1.3394
  114phy    O33 3074   4.833   2.590   2.716  0.4631 -0.8759  0.6888
  114phy    H1B 3075   4.847   2.578   2.808  0.0615  1.5402  1.1131
  114phy    C12 3076   5.009   2.491   2.573  0.5019  0.5612 -1.0844
  114phy    O11 3077   5.042   2.384   2.653  0.1076 -0.4017 -0.1539
  114phy    H1A 3078   5.116   2.409   2.705 -0.0667 -0.0792 -0.0587
  115phy    C35 3079   0.717   2.679   1.473 -0.3109  0.2649 -0.1061
  115phy    C33 3080   0.606   2.601   1.404 -0.2367 -0.2383 -0.0349
  115phy    C34 3081   0.606   2.450   1.426 -0.3336  0.0784 -0.3589
  115phy    C32 3082   0.473   2.676   1.430 -0.3572  0.8378  0.0276
  115phy    C31 3083   0.365   2.651   1.325  0.1497  0.1152  0.1023
  115phy    C30 3084   0.222   2.651   1.391 -0.7925  0.2098  0.1784
  115phy    C28 3085   0.111   2.590   1.305  0.2753  0.5023 -0.2639
  115phy    C29 3086   0.041   2.484   1.392  0.2113  0.1014 -0.1043
  115phy    C27 3087   0.002   2.693   1.268  0.2026  0.2310 -0.1125
  115phy    C26 3088  -0.048   2.681   1.127 -0.4065  0.0804  0.3664
  115phy    C25 3089  -0.163   2.775   1.087  0.2440  0.1157 -0.0891
  115phy    C23 3090  -0.205   2.759   0.938  0.0291  0.3347  0.0818
  115phy    C24 3091  -0.355   2.729   0.934  0.2076 -0.3059 -0.0576
  115phy    C22 3092  -0.189   2.888   0.856 -0.2442 -0.2087 -0.1951
  115phy    C21 3093  -0.065   2.918   0.775  0.1834 -0.1883 -0.0983
  115phy    C20 3094  -0.034   3.066   0.768  0.1004 -0.7491  0.0698
  115phy    C18 3095   0.087   3.123   0.696 -0.5532 -0.5473  0.2859
  115phy    O01 3096   0.207   3.052   0.736 -0.1791  0.3206  0.1873
  115phy    H01 3097   0.195   3.006   0.817  1.4885 -0.0462  0.2656
  115phy    C19 3098   0.097   3.268   0.754 -0.1000 -0.3383  0.0279
  115phy    C13 3099   0.072   3.122   0.534  0.4627 -0.0289 -0.3881
  115phy     H3 3100   0.061   3.013   0.514  1.0772 -0.9735  3.5851
  115phy    O33 3101  -0.045   3.168   0.476  0.2195  0.0307 -0.2957
  115phy    H1B 3102  -0.054   3.259   0.495 -0.1039 -0.2411  0.9823
  115phy    C12 3103   0.190   3.140   0.424  0.7512  0.2793  0.2768
  115phy    O11 3104   0.186   3.066   0.305  0.0724  0.5567 -0.0143
  115phy    H1A 3105   0.114   3.086   0.247 -0.4843 -2.8508 -0.7160
  116phy    C35 3106   3.942   3.924   1.154  0.2441  0.0334 -0.0403
  116phy    C33 3107   3.962   4.016   1.042 -0.3163  0.2054  0.0744
  116phy    C34 3108   3.916   4.153   1.082  0.0341  0.5736 -0.2171
  116phy    C32 3109   4.099   3.999   0.970  0.2950 -0.4010 -0.0363
  116phy    C31 3110   4.112   4.066   0.835  0.1454  0.5900 -0.0296
  116phy    C30 3111   4.260   4.055   0.781 -0.5802 -0.1963  0.1953
  116phy    C28 3112   4.292   4.109   0.637  0.2335  0.6290  0.1542
  116phy    C29 3113   4.325   4.258   0.639  0.2851  0.4683 -0.5922
  116phy    C27 3114   4.411   4.034   0.577 -0.5382 -0.3542  0.2480
  116phy    C26 3115   4.418   4.032   0.426  0.4670  0.2171 -0.5467
  116phy    C25 3116   4.550   3.977   0.366  0.4863  0.3414 -0.2473
  116phy    C23 3117   4.556   3.953   0.218 -0.1920 -0.4550 -0.1097
  116phy    C24 3118   4.704   3.975   0.169 -0.3755 -0.2361 -0.1847
  116phy    C22 3119   4.476   3.828   0.162 -0.5248 -0.7721 -0.0503
  116phy    C21 3120   4.417   3.848   0.023 -0.0571 -0.3704  0.2192
  116phy    C20 3121   4.328   3.726  -0.016 -0.3280 -0.2996 -0.3360
  116phy    C18 3122   4.286   3.718  -0.168 -0.1274  0.1791  0.5837
  116phy    O01 3123   4.252   3.849  -0.210  0.3021 -0.5192  0.2795
  116phy    H01 3124   4.170   3.849  -0.256 -0.7484  0.0878  2.0449
  116phy    C19 3125   4.157   3.635  -0.158  0.3035  0.2757  0.2456
  116phy    C13 3126   4.407   3.663  -0.264 -0.0491 -0.1336 -0.1758
  116phy     H3 3127   4.499   3.718  -0.233  1.0459 -1.5229 -0.8159
  116phy    O33 3128   4.464   3.540  -0.231 -0.2244 -0.1424 -0.0076
  116phy    H1B 3129   4.422   3.476  -0.285 -0.2926 -0.3503  0.2909
  116phy    C12 3130   4.432   3.707  -0.412  0.2077  0.3278 -0.0006
  116phy    O11 3131   4.374   3.826  -0.445 -0.2493 -0.4033  0.6276
  116phy    H1A 3132   4.350   3.862  -0.362  1.2515 -0.0111  0.9192
  117phy    C35 3133   4.646   4.259   2.039  0.2599  0.2351 -0.1929
  117phy    C33 3134   4.639   4.412   2.013 -0.7529  0.7048 -0.0646
  117phy    C34 3135   4.720   4.485   2.124 -0.0999  0.7583  0.4579
  117phy    C32 3136   4.677   4.442   1.864 -0.2304  0.0005 -0.1259
  117phy    C31 3137   4.607   4.561   1.803 -0.2552  0.7189  0.5694
  117phy    C30 3138   4.647   4.606   1.659 -0.4757 -0.1793  0.1959
  117phy    C28 3139   4.600   4.750   1.632  0.4212 -0.4512 -0.2791
  117phy    C29 3140   4.704   4.827   1.561  0.0768 -0.3121 -0.1771
  117phy    C27 3141   4.465   4.766   1.565 -0.1577 -1.1001  0.2049
  117phy    C26 3142   4.367   4.862   1.634  0.1164  0.0051 -0.3392
  117phy    C25 3143   4.239   4.870   1.560  0.3418 -0.1157 -0.7655
  117phy    C23 3144   4.120   4.950   1.615 -0.0285  0.2664 -0.7180
  117phy    C24 3145   4.029   4.975   1.497 -0.1494 -0.6086 -0.1814
  117phy    C22 3146   4.035   4.875   1.720  0.6835 -0.5449  0.2724
  117phy    C21 3147   4.062   4.906   1.868 -0.1838 -0.1823  0.0142
  117phy    C20 3148   3.974   4.818   1.956 -0.4546  0.4662 -0.0522
  117phy    C18 3149   3.983   4.840   2.111  0.1143  0.2128 -0.1804
  117phy    O01 3150   3.985   4.978   2.151 -0.0904  0.4414 -0.1471
  117phy    H01 3151   3.914   5.028   2.116  0.0125  0.9434  0.3315
  117phy    C19 3152   3.843   4.796   2.149 -0.1045  0.1287  0.1496
  117phy    C13 3153   4.097   4.751   2.187  0.0863  1.1647 -0.5680
  117phy     H3 3154   4.113   4.651   2.138  0.9351  0.7727  0.4701
  117phy    O33 3155   4.061   4.712   2.326 -0.7413 -0.2176  0.4152
  117phy    H1B 3156   4.066   4.788   2.381 -0.6564  0.7212 -0.8265
  117phy    C12 3157   4.239   4.812   2.194  0.1588 -0.3576 -0.0778
  117phy    O11 3158   4.244   4.934   2.265  0.2110  0.0543 -0.8865
  117phy    H1A 3159   4.158   4.972   2.262 -0.2338 -0.8752 -0.3481
  118phy    C35 3160   4.912   3.457   1.536 -0.1379 -0.4711 -0.2056
  118phy    C33 3161   4.833   3.583   1.505 -0.6919  0.1018 -0.1152
  118phy    C34 3162   4.718   3.552   1.400 -0.2175  0.0855  0.1457
  118phy    C32 3163   4.773   3.644   1.636 -0.1674  0.0938  0.2827
  118phy    C31 3164   4.867   3.741   1.717 -0.1444  0.6399  0.1964
  118phy    C30 3165   4.804   3.827   1.825  0.3796  0.2378  0.2143
  118phy    C28 3166   4.895   3.912   1.918  0.6615  0.2873  0.6036
  118phy    C29 3167   4.944   4.044   1.851  0.0485  0.0618 -0.5595
  118phy    C27 3168   4.824   3.931   2.047 -0.1451  0.3319 -0.1310
  118phy    C26 3169   4.912   3.893   2.166 -0.1488  0.3641  0.1835
  118phy    C25 3170   4.849   3.905   2.312  0.7580  0.3970  0.4305
  118phy    C23 3171   4.942   3.847   2.416 -0.2355 -0.9029 -0.0961
  118phy    C24 3172   5.064   3.941   2.453 -0.2360 -0.0410  0.0952
  118phy    C22 3173   4.868   3.821   2.552 -0.0417  0.4256  0.6606
  118phy    C21 3174   4.919   3.704   2.638 -0.7564  0.1800  0.4052
  118phy    C20 3175   4.845   3.691   2.770  0.2024  0.3105  0.1292
  118phy    C18 3176   4.861   3.587   2.885  0.3237  0.4027  0.0916
  118phy    O01 3177   4.998   3.598   2.933 -0.0630  0.1537 -0.0377
  118phy    H01 3178   5.009   3.662   3.001  1.6446 -0.2579  0.1153
  118phy    C19 3179   4.768   3.623   3.004 -0.4476 -0.6278 -0.0139
  118phy    C13 3180   4.839   3.438   2.832 -0.2590  1.1320 -0.1516
  118phy     H3 3181   4.891   3.425   2.733 -0.7397  0.5320 -0.3308
  118phy    O33 3182   4.708   3.407   2.790 -0.7507  0.2300 -0.2941
  118phy    H1B 3183   4.646   3.466   2.829 -0.4762  0.2517  0.1166
  118phy    C12 3184   4.893   3.311   2.913 -0.4567 -0.3264 -0.2392
  118phy    O11 3185   5.016   3.313   2.973 -0.2271 -0.0649 -0.4821
  118phy    H1A 3186   5.030   3.404   2.988 -2.4997  0.1385  0.8392
  119phy    C35 3187   4.086   3.450   2.554  0.0275  0.3673 -0.0872
  119phy    C33 3188   4.067   3.393   2.415  0.1134  0.2624  0.7501
  119phy    C34 3189   3.912   3.391   2.392 -0.1406  0.2063 -0.3821
  119phy    C32 3190   4.137   3.480   2.311  0.3468  0.0677 -0.0342
  119phy    C31 3191   4.280   3.440   2.262  0.0981  0.0510  0.4548
  119phy    C30 3192   4.361   3.556   2.211  0.2434 -0.2695  0.7213
  119phy    C28 3193   4.500   3.536   2.150 -0.1717 -0.0965 -0.0839
  119phy    C29 3194   4.548   3.660   2.076  0.2865 -0.4902  0.2863
  119phy    C27 3195   4.596   3.514   2.272  0.0625 -0.3170 -0.1861
  119phy    C26 3196   4.654   3.372   2.284  0.1623  0.0426  0.2829
  119phy    C25 3197   4.777   3.353   2.362  0.4138  0.2772  0.2012
  119phy    C23 3198   4.838   3.212   2.364 -0.7679  0.0372 -0.1637
  119phy    C24 3199   4.985   3.220   2.313  0.3913  0.0222 -0.0237
  119phy    C22 3200   4.833   3.152   2.508 -0.1756  0.1784 -0.0526
  119phy    C21 3201   4.717   3.057   2.534  0.3586 -0.5601 -0.5174
  119phy    C20 3202   4.704   3.017   2.677  0.1579 -0.1921  0.1661
  119phy    C18 3203   4.562   2.986   2.744  0.5284 -0.2934 -0.1831
  119phy    O01 3204   4.474   2.899   2.663 -0.0568  0.1146  0.5223
  119phy    H01 3205   4.533   2.836   2.626 -1.0355  0.4320 -1.7311
  119phy    C19 3206   4.599   2.896   2.864 -0.7998  0.4701 -0.2265
  119phy    C13 3207   4.482   3.122   2.793  0.1837 -0.1968  0.7328
  119phy     H3 3208   4.552   3.196   2.838  0.0236  0.7519 -0.5291
  119phy    O33 3209   4.394   3.097   2.895  0.1720 -0.3939 -0.1187
  119phy    H1B 3210   4.349   3.015   2.890 -0.6224 -0.2090  2.3492
  119phy    C12 3211   4.407   3.198   2.670  0.2660 -0.2763  0.5645
  119phy    O11 3212   4.338   3.309   2.718 -0.2829 -0.2629 -0.4010
  119phy    H1A 3213   4.274   3.278   2.779 -0.7282 -2.2567 -1.7893
  120phy    C35 3214   3.548   3.420   2.679  0.2659  0.3942  0.0346
  120phy    C33 3215   3.543   3.523   2.791  0.2243  0.3921 -0.5076
  120phy    C34 3216   3.411   3.597   2.777 -0.5371 -0.1366  0.1755
  120phy    C32 3217   3.563   3.462   2.930 -0.0239  0.2632  0.0225
  120phy    C31 3218   3.702   3.434   2.987  0.3593  0.1905 -0.4685
  120phy    C30 3219   3.700   3.344   3.112 -0.6726 -0.0743 -0.1787
  120phy    C28 3220   3.826   3.263   3.147 -0.0955  0.6424  0.4602
  120phy    C29 3221   3.915   3.350   3.233  0.2645 -0.0767  0.0169
  120phy    C27 3222   3.813   3.131   3.225 -0.6948 -0.3220 -0.7629
  120phy    C26 3223   3.759   3.006   3.147 -0.0397  0.0594 -0.3439
  120phy    C25 3224   3.737   2.891   3.249 -0.3453  0.4510 -0.4763
  120phy    C23 3225   3.722   2.746   3.195  0.2950  0.2914 -0.5602
  120phy    C24 3226   3.830   2.659   3.241 -0.4030  0.0025  0.1705
  120phy    C22 3227   3.581   2.691   3.240  0.0667 -0.8098 -0.2161
  120phy    C21 3228   3.464   2.706   3.144  0.1398  0.4109  0.2881
  120phy    C20 3229   3.336   2.627   3.192 -0.4751 -0.5497 -0.0074
  120phy    C18 3230   3.207   2.617   3.097  0.7236 -0.3265  0.0935
  120phy    O01 3231   3.169   2.756   3.058 -0.5693 -0.0777 -0.8713
  120phy    H01 3232   3.120   2.793   3.129 -0.5611 -2.5236  0.4811
  120phy    C19 3233   3.097   2.554   3.187 -0.1097  0.6420  0.2895
  120phy    C13 3234   3.234   2.534   2.961  0.3120  0.1129  0.1691
  120phy     H3 3235   3.309   2.598   2.907  0.0660  0.1467 -0.1373
  120phy    O33 3236   3.320   2.419   2.977 -0.1418 -0.3422  0.3865
  120phy    H1B 3237   3.265   2.349   3.006 -1.2943  0.5255  0.3651
  120phy    C12 3238   3.149   2.528   2.825  0.2727  0.3537  0.1782
  120phy    O11 3239   3.047   2.436   2.810 -0.3348  0.6477 -0.0116
  120phy    H1A 3240   3.091   2.362   2.774  0.6402  1.9349 -1.6000
  121phy    C35 3241   0.166   1.077   2.335 -0.2916 -0.5099  0.2513
  121phy    C33 3242   0.089   1.114   2.203 -0.4254 -0.1003 -0.1428
  121phy    C34 3243  -0.055   1.087   2.233  0.1322 -0.2989 -0.0003
  121phy    C32 3244   0.109   1.262   2.148  0.1838 -0.3230  0.6369
  121phy    C31 3245   0.238   1.303   2.076 -0.1724 -0.1638 -0.6083
  121phy    C30 3246   0.234   1.453   2.045 -0.0950  0.3403 -0.5759
  121phy    C28 3247   0.372   1.512   1.996  0.3127 -0.3444  0.3882
  121phy    C29 3248   0.372   1.517   1.840  0.1156 -0.4299 -0.2511
  121phy    C27 3249   0.383   1.652   2.054 -0.0086 -0.3013 -0.2989
  121phy    C26 3250   0.464   1.656   2.180  0.3093 -0.0826  0.0323
  121phy    C25 3251   0.439   1.791   2.257  0.5788  0.1881  0.0810
  121phy    C23 3252   0.502   1.814   2.394 -0.0611 -0.2877 -0.2595
  121phy    C24 3253   0.654   1.827   2.396 -0.4236 -0.3984  0.2545
  121phy    C22 3254   0.433   1.930   2.469 -0.0187 -0.3344  0.4664
  121phy    C21 3255   0.296   1.899   2.527  0.5511  0.1806 -0.2343
  121phy    C20 3256   0.245   2.022   2.602 -0.0521 -0.0524  0.0628
  121phy    C18 3257   0.118   2.004   2.692  0.5761  0.8631  0.0802
  121phy    O01 3258   0.145   1.905   2.795 -0.5430 -0.2128 -0.1676
  121phy    H01 3259   0.234   1.916   2.823  0.0039 -0.2280 -1.7782
  121phy    C19 3260   0.123   2.135   2.774  0.3068  0.3819  0.1835
  121phy    C13 3261  -0.027   1.972   2.629  0.0427  0.3535 -0.1423
  121phy     H3 3262  -0.039   2.031   2.535  0.7869 -0.3606 -0.7141
  121phy    O33 3263  -0.138   2.010   2.708 -0.4210  0.1938  0.2780
  121phy    H1B 3264  -0.135   1.980   2.797 -0.5911 -0.0961  0.1880
  121phy    C12 3265  -0.056   1.822   2.576  0.0170 -0.1849 -0.3720
  121phy    O11 3266  -0.126   1.743   2.665  0.2248  0.3109  0.1171
  121phy    H1A 3267  -0.068   1.738   2.739 -0.8117  0.1798  0.9400
  122phy    C35 3268   4.663   3.066   2.066 -0.3562 -0.5171  0.2366
  122phy    C33 3269   4.702   3.091   1.919 -0.0418 -0.2783  0.3356
  122phy    C34 3270   4.573   3.060   1.838  0.4100  0.0011  0.2216
  122phy    C32 3271   4.747   3.240   1.905  0.2217  0.3521 -0.5829
  122phy    C31 3272   4.899   3.254   1.920 -0.1208 -1.2271 -0.0714
  122phy    C30 3273   4.946   3.400   1.918 -0.3077 -0.0340  0.4482
  122phy    C28 3274   5.097   3.418   1.948  0.3597 -0.4806  0.3962
  122phy    C29 3275   5.181   3.407   1.815 -0.1161  0.0244  0.4061
  122phy    C27 3276   5.124   3.556   2.007  0.0654 -0.4389  0.3107
  122phy    C26 3277   5.245   3.571   2.101 -0.1301 -0.3726 -0.2409
  122phy    C25 3278   5.275   3.716   2.152  0.0422  0.2958  0.5584
  122phy    C23 3279   5.405   3.729   2.228 -0.0427  0.1426 -0.3888
  122phy    C24 3280   5.489   3.814   2.130 -0.6286 -0.4727  0.4122
  122phy    C22 3281   5.393   3.813   2.356  0.1749  0.0194  0.1376
  122phy    C21 3282   5.433   3.734   2.474  0.0475 -0.4385  0.0571
  122phy    C20 3283   5.434   3.816   2.610 -0.1905  0.4060  0.4341
  122phy    C18 3284   5.447   3.753   2.752  0.1851  0.6839 -0.5726
  122phy    O01 3285   5.577   3.690   2.748 -0.3049  0.4071  0.2616
  122phy    H01 3286   5.596   3.646   2.667  1.5819  0.4154  0.6460
  122phy    C19 3287   5.464   3.870   2.849  0.3979 -0.1763 -0.1649
  122phy    C13 3288   5.325   3.650   2.782  0.0752  0.6406 -0.2340
  122phy     H3 3289   5.296   3.586   2.694 -2.0677 -0.1397  0.9759
  122phy    O33 3290   5.199   3.722   2.804  0.2847  0.1107  0.0505
  122phy    H1B 3291   5.132   3.662   2.831  0.7919 -0.3139  0.3749
  122phy    C12 3292   5.338   3.541   2.897  0.3354 -0.2944 -0.7491
  122phy    O11 3293   5.460   3.472   2.903 -0.3590  0.1014  0.1140
  122phy    H1A 3294   5.534   3.530   2.891  0.0094 -0.5184 -0.7325
  123phy    C35 3295   3.249   4.017   1.116  0.0237 -0.1545 -0.2292
  123phy    C33 3296   3.399   4.018   1.076  0.4375  0.3871 -0.2066
  123phy    C34 3297   3.482   4.096   1.171  0.2812 -0.4638  0.4389
  123phy    C32 3298   3.432   3.872   1.056 -0.6426 -0.6895 -0.1345
  123phy    C31 3299   3.544   3.840   0.957  1.0630 -0.5253  0.2077
  123phy    C30 3300   3.594   3.698   0.955  0.1071  0.1708  0.1190
  123phy    C28 3301   3.707   3.666   0.849  0.3054 -0.1786 -0.0059
  123phy    C29 3302   3.804   3.571   0.911 -0.0543  0.0485  0.1342
  123phy    C27 3303   3.659   3.615   0.709 -0.0349 -0.2422  0.1710
  123phy    C26 3304   3.702   3.697   0.582 -0.7262 -0.0677 -0.2432
  123phy    C25 3305   3.647   3.646   0.451  0.1029  0.7054 -0.0131
  123phy    C23 3306   3.680   3.734   0.334  0.0742 -0.0614 -0.3971
  123phy    C24 3307   3.808   3.702   0.268  0.0098  0.1430  0.5258
  123phy    C22 3308   3.577   3.729   0.218 -0.5146  0.0840  0.2750
  123phy    C21 3309   3.520   3.871   0.189 -0.1335 -0.7911 -0.0144
  123phy    C20 3310   3.476   3.881   0.044 -0.2962 -0.1739 -0.0880
  123phy    C18 3311   3.425   4.014  -0.017 -0.1610  0.2677 -0.4162
  123phy    O01 3312   3.303   4.048   0.055 -0.0559  0.1672  0.3386
  123phy    H01 3313   3.263   3.970   0.089  3.1177 -2.1182 -0.6480
  123phy    C19 3314   3.366   3.967  -0.147 -0.0549 -0.0936 -0.0705
  123phy    C13 3315   3.526   4.138  -0.025  0.2770 -0.1390  0.3565
  123phy     H3 3316   3.548   4.161   0.082 -0.0483 -0.6701  0.5399
  123phy    O33 3317   3.667   4.121  -0.061 -0.3290 -0.0090 -0.0371
  123phy    H1B 3318   3.717   4.189  -0.022  1.9007 -1.4389 -0.1843
  123phy    C12 3319   3.472   4.292  -0.050  0.0029  0.0238 -0.2226
  123phy    O11 3320   3.341   4.324  -0.017  0.5489  0.2513 -0.2650
  123phy    H1A 3321   3.301   4.239  -0.010  1.5859 -0.2287  0.0165
  124phy    C35 3322   3.882   0.734   1.560 -0.3504 -0.2668  0.3107
  124phy    C33 3323   3.964   0.702   1.430 -0.2001  0.0460 -0.0001
  124phy    C34 3324   3.936   0.813   1.332  0.3728  0.0585 -0.3719
  124phy    C32 3325   4.116   0.688   1.449  0.0400  0.2743 -0.7138
  124phy    C31 3326   4.160   0.538   1.410  0.3446  0.3065  0.1155
  124phy    C30 3327   4.309   0.510   1.429 -0.0108 -0.0954 -0.3261
  124phy    C28 3328   4.363   0.377   1.380  0.1998 -0.2220 -0.0219
  124phy    C29 3329   4.446   0.415   1.256  0.1784  0.2389 -0.4595
  124phy    C27 3330   4.454   0.313   1.488  0.3576 -0.2972  0.3072
  124phy    C26 3331   4.375   0.221   1.586 -0.3861 -0.4957 -0.4032
  124phy    C25 3332   4.467   0.168   1.700 -0.1309 -0.1540  0.4399
  124phy    C23 3333   4.408   0.074   1.811 -0.4606 -0.1325  0.1306
  124phy    C24 3334   4.509  -0.019   1.876  0.1471  0.1345  0.1741
  124phy    C22 3335   4.336   0.148   1.930 -0.0580 -0.0926  0.0726
  124phy    C21 3336   4.217   0.085   2.005  0.0374  0.4149  0.1412
  124phy    C20 3337   4.186   0.172   2.128 -0.5391  0.3853  0.9821
  124phy    C18 3338   4.059   0.149   2.221  0.2827 -0.3727 -0.2976
  124phy    O01 3339   4.055   0.026   2.289 -0.2010  0.0490  0.2701
  124phy    H01 3340   4.027  -0.042   2.231  1.4047 -1.9500  1.6891
  124phy    C19 3341   4.092   0.236   2.342 -0.4239 -0.0973  0.5536
  124phy    C13 3342   3.915   0.189   2.163 -0.0362  0.0198 -0.3443
  124phy     H3 3343   3.924   0.291   2.118  0.3737  0.2307  0.2201
  124phy    O33 3344   3.812   0.212   2.255 -0.4763  0.1963 -0.4216
  124phy    H1B 3345   3.803   0.140   2.315 -2.2010  1.2116  0.5811
  124phy    C12 3346   3.859   0.086   2.053  0.4262 -0.0733  0.5072
  124phy    O11 3347   3.789  -0.020   2.115  0.1014  0.2194  0.3032
  124phy    H1A 3348   3.701   0.005   2.136 -0.4654 -0.0754 -1.5214
  125phy    C35 3349   3.480   1.425   1.518  0.2632  0.7054  0.4666
  125phy    C33 3350   3.486   1.296   1.593  0.1934  0.3910 -0.0644
  125phy    C34 3351   3.557   1.331   1.728  0.5712 -0.6106  0.7695
  125phy    C32 3352   3.353   1.220   1.607 -0.2921  0.6923 -0.2457
  125phy    C31 3353   3.365   1.075   1.654  0.3997 -0.2362  0.2817
  125phy    C30 3354   3.253   0.979   1.592  0.3936 -0.2112 -0.1243
  125phy    C28 3355   3.222   0.852   1.671 -0.0070  0.2646 -0.5782
  125phy    C29 3356   3.089   0.796   1.621  0.1856 -0.5253 -0.2284
  125phy    C27 3357   3.323   0.739   1.666 -0.3844 -0.0184 -0.6448
  125phy    C26 3358   3.332   0.648   1.791 -0.1236 -0.2657 -0.4275
  125phy    C25 3359   3.427   0.530   1.761  0.6069 -0.5738  0.3656
  125phy    C23 3360   3.460   0.441   1.881 -0.1759  0.0641  0.1063
  125phy    C24 3361   3.482   0.296   1.831 -0.4184  0.0445  0.0357
  125phy    C22 3362   3.588   0.496   1.946 -0.5471  0.0307  0.5906
  125phy    C21 3363   3.578   0.494   2.100 -0.4138  0.1963 -0.0982
  125phy    C20 3364   3.708   0.541   2.170  0.0920  0.6677 -0.2841
  125phy    C18 3365   3.728   0.527   2.328 -0.1847 -0.5623  0.4895
  125phy    O01 3366   3.706   0.390   2.373 -0.3181 -0.2212 -0.0266
  125phy    H01 3367   3.774   0.343   2.329  0.0294  0.2497 -0.0131
  125phy    C19 3368   3.880   0.552   2.355 -0.0898  0.0702  0.3467
  125phy    C13 3369   3.635   0.634   2.415  0.2473  0.3458 -0.2187
  125phy     H3 3370   3.642   0.735   2.367 -0.8217  0.3095 -0.4678
  125phy    O33 3371   3.687   0.661   2.549 -0.4983 -0.2459 -0.4948
  125phy    H1B 3372   3.723   0.583   2.586 -1.2377 -0.2669  0.1982
  125phy    C12 3373   3.483   0.604   2.434  0.4225  0.5990  0.1765
  125phy    O11 3374   3.452   0.518   2.533  0.0658  0.6206 -0.1168
  125phy    H1A 3375   3.436   0.571   2.609  1.8193 -0.2762  0.9264
  126phy    C35 3376   3.247   3.970   1.975  0.3272 -0.6559  0.5862
  126phy    C33 3377   3.365   4.032   1.902  0.3046 -0.1975  0.2724
  126phy    C34 3378   3.470   3.920   1.878 -0.2588  0.5420 -0.1916
  126phy    C32 3379   3.308   4.105   1.780  0.2890 -0.1792  0.2482
  126phy    C31 3380   3.385   4.224   1.735  0.0635  0.0616  0.0876
  126phy    C30 3381   3.325   4.292   1.613  0.0693  0.2068  0.7789
  126phy    C28 3382   3.414   4.399   1.551  0.0540 -0.2809  0.4360
  126phy    C29 3383   3.381   4.400   1.403 -0.2829 -0.4578 -0.0403
  126phy    C27 3384   3.382   4.549   1.601 -0.1371 -0.6108 -0.0460
  126phy    C26 3385   3.455   4.616   1.720 -0.3852 -0.3220  0.2005
  126phy    C25 3386   3.441   4.771   1.718 -0.3879  0.1482  0.9406
  126phy    C23 3387   3.523   4.855   1.819  0.4488 -0.3549  0.1675
  126phy    C24 3388   3.644   4.908   1.747 -0.0098  0.1171 -0.3713
  126phy    C22 3389   3.445   4.977   1.866  0.4068 -0.2192 -0.4038
  126phy    C21 3390   3.468   5.011   2.012 -0.2552  0.2981 -0.3972
  126phy    C20 3391   3.385   5.125   2.072  0.5947 -0.0261 -0.4562
  126phy    C18 3392   3.403   5.185   2.212 -0.0532  0.3447 -0.4322
  126phy    O01 3393   3.545   5.213   2.225  0.1070  0.4374  0.3699
  126phy    H01 3394   3.548   5.261   2.306 -2.2148 -0.4770  1.0640
  126phy    C19 3395   3.331   5.320   2.204  0.4266  0.4555 -0.2917
  126phy    C13 3396   3.352   5.088   2.337 -0.2949 -0.4989 -0.0060
  126phy     H3 3397   3.254   5.042   2.312 -0.1795 -0.0984 -1.2676
  126phy    O33 3398   3.320   5.157   2.456  0.1970 -0.2312  0.2870
  126phy    H1B 3399   3.294   5.247   2.447 -2.3401 -0.5559  2.7220
  126phy    C12 3400   3.451   4.980   2.382  0.0925  0.0866 -0.0397
  126phy    O11 3401   3.397   4.862   2.442 -0.0795 -0.0611 -0.0179
  126phy    H1A 3402   3.453   4.789   2.422  1.5371  1.2537 -0.4450
  127phy    C35 3403   3.656   4.557   1.058 -0.4495  0.6737  0.1844
  127phy    C33 3404   3.601   4.428   1.000 -0.6859  0.4097  0.4381
  127phy    C34 3405   3.451   4.402   1.038 -0.2059  0.0136  0.0531
  127phy    C32 3406   3.622   4.422   0.850 -0.0790  0.0224  0.6692
  127phy    C31 3407   3.672   4.284   0.808 -0.3424  0.5579  0.1373
  127phy    C30 3408   3.699   4.280   0.658  0.1520 -0.2571  0.3008
  127phy    C28 3409   3.741   4.151   0.592 -0.4137 -0.3455 -0.4761
  127phy    C29 3410   3.640   4.040   0.593  0.3624 -0.1802  0.0788
  127phy    C27 3411   3.797   4.190   0.453  0.4586  0.2181 -0.4261
  127phy    C26 3412   3.908   4.100   0.399  0.0848 -0.3538  0.1179
  127phy    C25 3413   3.972   4.179   0.278 -0.0431 -0.2939 -0.8707
  127phy    C23 3414   4.081   4.109   0.190  0.1576  0.0025  0.2516
  127phy    C24 3415   4.033   3.984   0.117  0.0162  0.0369  0.4074
  127phy    C22 3416   4.140   4.219   0.097  0.0205  0.2046 -0.5593
  127phy    C21 3417   4.279   4.194   0.039  0.3292 -0.1087  0.0655
  127phy    C20 3418   4.313   4.296  -0.068 -0.8271  0.3100  0.3242
  127phy    C18 3419   4.461   4.297  -0.138  0.6649 -0.1117  0.2857
  127phy    O01 3420   4.557   4.298  -0.032  0.0117 -0.2068  0.1897
  127phy    H01 3421   4.559   4.382   0.010  1.0714 -1.1521  2.1084
  127phy    C19 3422   4.472   4.426  -0.216 -0.1498 -0.5045 -0.1352
  127phy    C13 3423   4.481   4.174  -0.240 -0.8226  0.0609  0.0406
  127phy     H3 3424   4.444   4.087  -0.179 -1.4761 -0.2662 -0.8127
  127phy    O33 3425   4.380   4.150  -0.340  0.0861 -0.0434  0.4499
  127phy    H1B 3426   4.418   4.185  -0.419  1.2602  1.8157  1.7667
  127phy    C12 3427   4.612   4.095  -0.267  0.0880 -0.3430  0.1435
  127phy    O11 3428   4.718   4.120  -0.173 -0.0055  0.9795 -0.0749
  127phy    H1A 3429   4.688   4.185  -0.113 -0.5456  0.5220  0.1605
  128SOL     OW 3430   1.256   1.325   0.173  0.0715 -0.3473 -0.3716
  128SOL    HW1 3431   1.317   1.260   0.209 -0.5994 -1.0160 -0.4400
  128SOL    HW2 3432   1.180   1.299   0.224 -0.0384 -1.7807 -1.2112
  128SOL     MW 3433   1.254   1.313   0.184 -0.0027 -0.0013  0.0073
  129SOL     OW 3434   3.430   0.815   2.909 -0.1549 -0.1168  0.2532
  129SOL    HW1 3435   3.449   0.770   2.992  0.3123  0.8498  0.6829
  129SOL    HW2 3436   3.511   0.813   2.859 -1.3572  0.7165 -1.8252
  129SOL     MW 3437   3.443   0.808   2.913 -0.0027 -0.0013  0.0073
  130SOL     OW 3438   1.251   1.334   2.935 -0.2762 -0.1695  0.3830
  130SOL    HW1 3439   1.259   1.330   3.030 -0.5003  1.6403  0.5067
  130SOL    HW2 3440   1.159   1.320   2.912  0.5756 -1.8401 -2.6405
  130SOL     MW 3441   1.240   1.331   2.944 -0.0027 -0.0013  0.0073
  131SOL     OW 3442   3.697   4.556   2.884  0.2291  0.0642  0.2302
  131SOL    HW1 3443   3.761   4.624   2.908  0.8853 -0.6291  0.4753
  131SOL    HW2 3444   3.732   4.518   2.803  0.4882  1.8651 -0.5641
  131SOL     MW 3445   3.710   4.560   2.876 -0.0027 -0.0013  0.0073
  132SOL     OW 3446   2.159   3.572   0.023  0.0252  0.3463 -0.3666
  132SOL    HW1 3447   2.180   3.652   0.071 -0.0174  0.5316 -0.6546
  132SOL    HW2 3448   2.069   3.581  -0.008  0.3668 -0.8530 -1.8771
  132SOL     MW 3449   2.150   3.584   0.025 -0.0027 -0.0013  0.0073
  133SOL     OW 3450   4.953   1.887   2.979  0.0177 -0.0204  0.0616
  133SOL    HW1 3451   4.861   1.871   2.958 -0.9516  0.7519  3.1907
  133SOL    HW2 3452   4.959   1.840   3.062  0.1908  0.9561  0.6140
  133SOL     MW 3453   4.942   1.878   2.987 -0.0027 -0.0013  0.0073
  134SOL     OW 3454   3.766   4.865   2.517 -0.1761  0.0004  0.3486
  134SOL    HW1 3455   3.860   4.854   2.535 -0.1836 -0.9531 -0.1326
  134SOL    HW2 3456   3.764   4.961   2.519  4.0812  0.2931  0.6441
  134SOL     MW 3457   3.778   4.876   2.520 -0.0027 -0.0013  0.0073
  135SOL     OW 3458   2.110   1.699   2.796 -0.2090  0.2497 -0.0460
  135SOL    HW1 3459   2.070   1.666   2.715  0.6391  1.0565 -0.8225
  135SOL    HW2 3460   2.131   1.789   2.771 -0.6193  0.9763  2.0659
  135SOL     MW 3461   2.108   1.707   2.782 -0.0027 -0.0013  0.0073
  136SOL     OW 3462   3.485   0.122   0.001  0.6582  0.0556 -0.3652
  136SOL    HW1 3463   3.402   0.125   0.049  0.1903 -0.9526 -1.0728
  136SOL    HW2 3464   3.468   0.176  -0.075  0.1508  0.4101 -0.0059
  136SOL     MW 3465   3.472   0.129  -0.003 -0.0027 -0.0013  0.0073
  137SOL     OW 3466   0.968   1.261   2.610 -0.4425 -0.3500  0.0220
  137SOL    HW1 3467   0.972   1.348   2.571 -1.5202 -0.3527 -0.1323
  137SOL    HW2 3468   1.057   1.235   2.634 -0.4213  0.9633  1.5406
  137SOL     MW 3469   0.980   1.269   2.608 -0.0027 -0.0013  0.0073
  138SOL     OW 3470   1.884   4.097   0.142 -0.1291 -0.7380 -0.1804
  138SOL    HW1 3471   1.940   4.110   0.219  0.5455 -0.8110 -0.6494
  138SOL    HW2 3472   1.941   4.123   0.070  1.2925 -2.0508  0.4075
  138SOL     MW 3473   1.899   4.102   0.142 -0.0027 -0.0013  0.0073
  139SOL     OW 3474   2.209   0.787   2.835 -0.3680 -0.2410 -0.4952
  139SOL    HW1 3475   2.298   0.824   2.841 -0.0019 -1.2930  1.3442
  139SOL    HW2 3476   2.163   0.871   2.827 -0.4451 -0.0939  1.1316
  139SOL     MW 3477   2.215   0.803   2.835 -0.0027 -0.0013  0.0073
  140SOL     OW 3478   4.010   1.794   2.862 -0.2138  0.1879  0.1868
  140SOL    HW1 3479   3.976   1.815   2.948 -3.1643 -0.7691 -0.6228
  140SOL    HW2 3480   3.934   1.754   2.821 -0.8802  0.9681  0.6263
  140SOL     MW 3481   3.995   1.792   2.868 -0.0027 -0.0013  0.0073
  141SOL     OW 3482   2.752   2.025   2.826  0.2604 -0.2436 -0.0904
  141SOL    HW1 3483   2.721   2.091   2.763  0.6020  0.0082  0.0038
  141SOL    HW2 3484   2.770   2.076   2.905  2.8365 -2.4937  0.9260
  141SOL     MW 3485   2.750   2.041   2.828 -0.0027 -0.0013  0.0073
  142SOL     OW 3486   2.123   2.131   2.967  0.3305  0.2221 -0.4619
  142SOL    HW1 3487   2.033   2.158   2.946  0.7565  1.6509 -0.5723
  142SOL    HW2 3488   2.182   2.190   2.920  0.9359  0.2188  0.2773
  142SOL     MW 3489   2.119   2.142   2.958 -0.0027 -0.0013  0.0073
  143SOL     OW 3490   4.275   4.724   2.919 -0.2182  0.3649  0.1824
  143SOL    HW1 3491   4.204   4.664   2.943 -0.2486  0.1544 -0.4294
  143SOL    HW2 3492   4.251   4.808   2.960  0.3861 -0.1568  1.7058
  143SOL     MW 3493   4.263   4.727   2.928 -0.0027 -0.0013  0.0073
  144SOL     OW 3494   0.435   0.958   0.912 -0.2001 -0.0826 -0.2228
  144SOL    HW1 3495   0.347   0.992   0.927 -0.3526 -0.5913  0.0611
  144SOL    HW2 3496   0.486   1.017   0.967  0.8906 -0.1240 -1.1495
  144SOL     MW 3497   0.430   0.970   0.921 -0.0027 -0.0013  0.0073
  145SOL     OW 3498   3.560   2.459   2.903 -0.5109 -0.3460 -0.1887
  145SOL    HW1 3499   3.474   2.431   2.934  0.4201 -2.2495  0.8199
  145SOL    HW2 3500   3.542   2.550   2.877 -0.2610  0.3292  1.7884
  145SOL     MW 3501   3.546   2.468   2.904 -0.0027 -0.0013  0.0073
  146SOL     OW 3502   1.338   2.067   0.311 -0.0312 -0.2741 -0.3576
  146SOL    HW1 3503   1.349   2.123   0.388 -1.6584 -3.3652  2.3829
  146SOL    HW2 3504   1.254   2.027   0.334 -0.0533  0.8126  1.7016
  146SOL     MW 3505   1.328   2.069   0.324 -0.0027 -0.0013  0.0073
  147SOL     OW 3506   3.813   2.416   2.985 -0.1050 -0.0183 -0.4405
  147SOL    HW1 3507   3.720   2.435   2.974 -0.1798 -0.2192 -0.1587
  147SOL    HW2 3508   3.850   2.474   2.919 -0.6946  0.2013 -0.5803
  147SOL     MW 3509   3.805   2.426   2.975 -0.0027 -0.0013  0.0073
  148SOL     OW 3510   5.004   1.944   0.404  0.4590 -0.3562 -0.1628
  148SOL    HW1 3511   4.979   2.018   0.349  1.4449  0.3955  0.3773
  148SOL    HW2 3512   4.932   1.938   0.467  1.1580  1.8370  0.9387
  148SOL     MW 3513   4.991   1.953   0.405 -0.0027 -0.0013  0.0073
  149SOL     OW 3514   2.401   4.670   2.595  0.0114  0.1412  0.2523
  149SOL    HW1 3515   2.432   4.660   2.685 -0.2783  0.4109  0.3853
  149SOL    HW2 3516   2.468   4.726   2.556 -0.8777  1.8129  1.0105
  149SOL     MW 3517   2.414   4.676   2.602 -0.0027 -0.0013  0.0073
  150SOL     OW 3518   4.168   1.744   2.638  0.1799  0.3410  0.2870
  150SOL    HW1 3519   4.108   1.773   2.707  0.3143 -0.7202  0.8673
  150SOL    HW2 3520   4.134   1.789   2.561 -3.2216  0.9574  1.9686
  150SOL     MW 3521   4.156   1.754   2.637 -0.0027 -0.0013  0.0073
  151SOL     OW 3522   4.868   2.226   2.716  0.8086 -0.3356 -0.1541
  151SOL    HW1 3523   4.932   2.290   2.685 -0.7248  2.1899  1.5215
  151SOL    HW2 3524   4.899   2.138   2.696 -4.7656 -2.6653 -0.4872
  151SOL     MW 3525   4.880   2.223   2.709 -0.0027 -0.0013  0.0073
  152SOL     OW 3526   3.017   2.024   0.126 -0.0873  0.2074  0.0866
  152SOL    HW1 3527   3.011   1.966   0.050 -2.6895 -0.3446  0.5928
  152SOL    HW2 3528   3.067   1.966   0.183 -0.8151  0.7277  1.2914
  152SOL     MW 3529   3.023   2.009   0.124 -0.0027 -0.0013  0.0073
  153SOL     OW 3530   4.841   0.134   0.272 -0.2600 -0.1553 -0.0780
  153SOL    HW1 3531   4.870   0.139   0.180  0.5379  0.6487  0.1981
  153SOL    HW2 3532   4.769   0.072   0.268  2.2038 -3.3095 -0.0527
  153SOL     MW 3533   4.835   0.126   0.259 -0.0027 -0.0013  0.0073
  154SOL     OW 3534   2.886   5.038   2.774  0.1038  0.3731 -0.3930
  154SOL    HW1 3535   2.957   5.038   2.710  0.5228  1.4756  0.0585
  154SOL    HW2 3536   2.813   5.078   2.726 -0.7207 -0.0600  0.4601
  154SOL     MW 3537   2.885   5.043   2.759 -0.0027 -0.0013  0.0073
  155SOL     OW 3538   4.037   4.578   2.971  0.2216  0.5628 -0.1019
  155SOL    HW1 3539   4.067   4.527   2.895  2.8613 -0.0677  1.2404
  155SOL    HW2 3540   3.982   4.513   3.016  1.6422 -0.0199  0.8775
  155SOL     MW 3541   4.034   4.563   2.967 -0.0027 -0.0013  0.0073
  156SOL     OW 3542   3.566   0.177   2.455  0.0520  0.3138  0.0735
  156SOL    HW1 3543   3.482   0.207   2.489  0.5043  0.3856  1.1388
  156SOL    HW2 3544   3.600   0.263   2.430 -0.8660  0.2246 -1.6991
  156SOL     MW 3545   3.560   0.192   2.456 -0.0027 -0.0013  0.0073
  157SOL     OW 3546   3.639   2.363   2.657  0.0013  0.1616 -0.3187
  157SOL    HW1 3547   3.732   2.387   2.665  0.7871 -2.8303  0.6361
  157SOL    HW2 3548   3.622   2.350   2.750  1.3096 -0.1577 -0.1079
  157SOL     MW 3549   3.649   2.365   2.670 -0.0027 -0.0013  0.0073
  158SOL     OW 3550   1.020   1.261   0.309 -0.3558  0.8038  0.0334
  158SOL    HW1 3551   0.969   1.190   0.349  1.2069 -0.8126 -0.7375
  158SOL    HW2 3552   1.039   1.322   0.380 -0.2752 -0.2051  0.8878
  158SOL     MW 3553   1.015   1.260   0.323 -0.0027 -0.0013  0.0073
  159SOL     OW 3554   1.293   0.904   2.940  0.7121  0.1262  0.2711
  159SOL    HW1 3555   1.307   0.874   2.850  0.1793  1.8017 -0.4206
  159SOL    HW2 3556   1.211   0.954   2.937  0.3977 -0.4044 -0.5128
  159SOL     MW 3557   1.284   0.907   2.928 -0.0027 -0.0013  0.0073
  160SOL     OW 3558   2.547   3.573   2.852 -0.3934  0.4906  0.1077
  160SOL    HW1 3559   2.583   3.607   2.934 -1.1638 -0.6802  0.9680
  160SOL    HW2 3560   2.500   3.653   2.827  0.2581  1.0182  0.5626
  160SOL     MW 3561   2.545   3.588   2.860 -0.0027 -0.0013  0.0073
  161SOL     OW 3562   2.460   3.131   3.019  0.2492 -0.1841 -0.1608
  161SOL    HW1 3563   2.373   3.091   3.012 -0.0388  0.4405 -0.1942
  161SOL    HW2 3564   2.431   3.222   3.023 -0.8947 -0.5573  1.2251
  161SOL     MW 3565   2.444   3.138   3.019 -0.0027 -0.0013  0.0073
  162SOL     OW 3566   4.701   1.858   2.915 -0.0606 -0.2022  0.1404
  162SOL    HW1 3567   4.662   1.945   2.918  0.1329 -0.1440  1.0605
  162SOL    HW2 3568   4.700   1.828   2.824  1.7387 -1.1458  0.3819
  162SOL     MW 3569   4.696   1.865   2.903 -0.0027 -0.0013  0.0073
  163SOL     OW 3570   1.498   3.783   0.200 -0.3427 -0.5496 -0.1534
  163SOL    HW1 3571   1.468   3.861   0.247  1.6281 -0.0632  0.4227
  163SOL    HW2 3572   1.559   3.819   0.135  0.9097  2.1243  2.2445
  163SOL     MW 3573   1.502   3.798   0.198 -0.0027 -0.0013  0.0073
  164SOL     OW 3574   4.554   4.744   2.947 -0.2373 -0.1498 -0.3607
  164SOL    HW1 3575   4.461   4.727   2.932  0.0427 -0.4932 -1.9262
  164SOL    HW2 3576   4.582   4.746   2.855  1.0670 -1.0420  0.0013
  164SOL     MW 3577   4.545   4.742   2.933 -0.0027 -0.0013  0.0073
  165SOL     OW 3578   3.284   4.541   0.419 -0.4516 -0.0697  0.1147
  165SOL    HW1 3579   3.251   4.623   0.381  1.2225  0.8142  0.5093
  165SOL    HW2 3580   3.231   4.523   0.497  0.6816  2.4091  1.5708
  165SOL     MW 3581   3.272   4.550   0.424 -0.0027 -0.0013  0.0073
  166SOL     OW 3582   2.138   1.959   2.740  0.3825 -0.1401  0.2386
  166SOL    HW1 3583   2.148   2.000   2.826  1.3535 -1.4802  0.7913
  166SOL    HW2 3584   2.207   1.997   2.686  1.2370 -1.3215  0.4569
  166SOL     MW 3585   2.148   1.969   2.744 -0.0027 -0.0013  0.0073
  167SOL     OW 3586   4.307   1.721   0.006 -0.0220  0.0763  0.4311
  167SOL    HW1 3587   4.400   1.702   0.011 -0.3960 -2.1502 -0.2817
  167SOL    HW2 3588   4.293   1.790   0.071  0.4729 -1.3232  2.1061
  167SOL     MW 3589   4.317   1.728   0.015 -0.0027 -0.0013  0.0073
  168SOL     OW 3590   1.352   3.590   0.340 -0.5430 -0.1616 -0.0294
  168SOL    HW1 3591   1.346   3.647   0.417 -3.3141 -2.5087  1.7217
  168SOL    HW2 3592   1.392   3.647   0.274 -0.0163  0.5391  0.8794
  168SOL     MW 3593   1.356   3.605   0.341 -0.0027 -0.0013  0.0073
  169SOL     OW 3594   4.732   1.111   2.994 -0.2112  0.5167  0.2494
  169SOL    HW1 3595   4.780   1.167   3.055 -0.2538  0.9579 -0.1174
  169SOL    HW2 3596   4.650   1.105   3.045 -0.4762  0.2743 -0.1996
  169SOL     MW 3597   4.727   1.117   3.009 -0.0027 -0.0013  0.0073
  170SOL     OW 3598   0.106   4.220   2.822  0.4628  0.3223 -0.2635
  170SOL    HW1 3599   0.158   4.213   2.902  0.7138 -1.4101 -0.5390
  170SOL    HW2 3600   0.086   4.127   2.811  1.2636 -0.1572  1.8866
  170SOL     MW 3601   0.110   4.206   2.831 -0.0027 -0.0013  0.0073
  171SOL     OW 3602   4.564   0.208   0.086 -0.1133 -0.3489 -0.2699
  171SOL    HW1 3603   4.595   0.262   0.159  0.2029 -1.5915  0.5311
  171SOL    HW2 3604   4.592   0.121   0.111 -0.7225 -0.6405 -0.5792
  171SOL     MW 3605   4.572   0.204   0.099 -0.0027 -0.0013  0.0073
  172SOL     OW 3606   4.168   2.387   2.714  0.4392  0.0180  0.2475
  172SOL    HW1 3607   4.157   2.299   2.749 -1.4283  0.4423  0.8414
  172SOL    HW2 3608   4.197   2.367   2.625  0.4182 -0.2172  0.2924
  172SOL     MW 3609   4.171   2.373   2.707 -0.0027 -0.0013  0.0073
  173SOL     OW 3610   1.977   1.123   0.001 -0.2403 -0.3028 -0.5546
  173SOL    HW1 3611   1.898   1.117  -0.052 -1.2051  2.0805  0.4767
  173SOL    HW2 3612   1.984   1.218   0.010 -0.0588 -0.3599 -0.0299
  173SOL     MW 3613   1.968   1.135  -0.005 -0.0027 -0.0013  0.0073
  174SOL     OW 3614   2.070   4.156   2.989  0.8434 -0.2078 -0.0532
  174SOL    HW1 3615   2.135   4.132   3.055  0.8845  0.6260  0.2210
  174SOL    HW2 3616   2.105   4.233   2.946 -1.4716  1.1246  0.2952
  174SOL     MW 3617   2.083   4.163   2.992 -0.0027 -0.0013  0.0073
  175SOL     OW 3618   3.516   1.772   2.784  0.2363 -0.2806  0.6901
  175SOL    HW1 3619   3.603   1.735   2.769 -0.9758 -2.6840 -1.2380
  175SOL    HW2 3620   3.460   1.724   2.722  0.1156 -0.1168  0.6715
  175SOL     MW 3621   3.520   1.761   2.774 -0.0027 -0.0013  0.0073
  176SOL     OW 3622   0.022   2.465   0.182 -0.3737  0.2853  0.1531
  176SOL    HW1 3623   0.006   2.556   0.208  0.2084  0.7465 -1.0376
  176SOL    HW2 3624  -0.062   2.424   0.202 -1.9149  2.4396 -1.4187
  176SOL     MW 3625   0.009   2.472   0.188 -0.0027 -0.0013  0.0073
  177SOL     OW 3626   2.854   4.449   0.110 -0.0223  0.0368 -0.0511
  177SOL    HW1 3627   2.874   4.519   0.047  1.9490  0.3915  0.9154
  177SOL    HW2 3628   2.881   4.379   0.051 -0.8199 -0.3854  0.0735
  177SOL     MW 3629   2.860   4.449   0.094 -0.0027 -0.0013  0.0073
  178SOL     OW 3630   3.841   5.135   2.467 -0.4130 -0.0724  0.2308
  178SOL    HW1 3631   3.848   5.192   2.544  0.2538  0.1662 -0.0044
  178SOL    HW2 3632   3.933   5.121   2.444 -0.0217  0.7225  1.2139
  178SOL     MW 3633   3.854   5.140   2.474 -0.0027 -0.0013  0.0073
  179SOL     OW 3634   1.774   1.055   2.603 -0.0608  0.5012 -0.5911
  179SOL    HW1 3635   1.844   1.108   2.565 -0.5921  0.2554 -1.9408
  179SOL    HW2 3636   1.697   1.109   2.587 -0.5011  0.1331  0.2259
  179SOL     MW 3637   1.773   1.069   2.596 -0.0027 -0.0013  0.0073
  180SOL     OW 3638   3.250   4.180   0.276  0.0680 -0.1066  0.4891
  180SOL    HW1 3639   3.193   4.254   0.257 -0.4819 -0.8383 -0.8670
  180SOL    HW2 3640   3.274   4.143   0.191  0.2218  0.1419  0.4239
  180SOL     MW 3641   3.246   4.185   0.263 -0.0027 -0.0013  0.0073
  181SOL     OW 3642   1.362   3.767   0.538  0.2412 -0.1350 -0.2620
  181SOL    HW1 3643   1.342   3.857   0.513 -3.6969 -0.1462  1.9453
  181SOL    HW2 3644   1.274   3.736   0.563  0.1084  0.0080 -0.5499
  181SOL     MW 3645   1.348   3.775   0.538 -0.0027 -0.0013  0.0073
  182SOL     OW 3646   1.263   0.606   0.435 -0.5660 -0.3388 -0.0192
  182SOL    HW1 3647   1.285   0.643   0.521  1.6169  0.5707 -0.9061
  182SOL    HW2 3648   1.265   0.511   0.450  1.1522 -0.4107 -0.5239
  182SOL     MW 3649   1.266   0.598   0.448 -0.0027 -0.0013  0.0073
  183SOL     OW 3650   1.387   4.005   0.303  0.3166  0.1784  0.4746
  183SOL    HW1 3651   1.452   4.059   0.259  0.0078  0.4796  0.3856
  183SOL    HW2 3652   1.307   4.047   0.272  0.7017  0.4375 -0.1908
  183SOL     MW 3653   1.385   4.018   0.293 -0.0027 -0.0013  0.0073
  184SOL     OW 3654   1.509   2.744   0.159  0.7112  0.0015 -0.2183
  184SOL    HW1 3655   1.550   2.724   0.243 -0.5643 -0.7030  0.2502
  184SOL    HW2 3656   1.567   2.798   0.104 -2.4357  2.6283 -1.2723
  184SOL     MW 3657   1.522   2.749   0.162 -0.0027 -0.0013  0.0073
  185SOL     OW 3658   1.779   2.485   0.113 -0.0894  0.6691  0.1489
  185SOL    HW1 3659   1.685   2.497   0.099 -0.0730 -0.3275 -0.8815
  185SOL    HW2 3660   1.816   2.521   0.032  2.0723  0.8088  1.1234
  185SOL     MW 3661   1.772   2.492   0.101 -0.0027 -0.0013  0.0073
  186SOL     OW 3662   1.272   0.851   0.195 -0.0821 -0.2519  0.3851
  186SOL    HW1 3663   1.330   0.779   0.219  0.9449  0.7227  0.9140
  186SOL    HW2 3664   1.278   0.841   0.100  1.7646 -1.1969  0.5449
  186SOL     MW 3665   1.281   0.840   0.185 -0.0027 -0.0013  0.0073
  187SOL     OW 3666   0.600   3.897   0.081 -0.3764 -0.3242  0.1170
  187SOL    HW1 3667   0.593   3.987   0.049  0.0209 -0.0778  0.6987
  187SOL    HW2 3668   0.687   3.897   0.121 -0.0004 -0.2075 -0.6743
  187SOL     MW 3669   0.611   3.909   0.082 -0.0027 -0.0013  0.0073
  188SOL     OW 3670   3.219   4.783   0.268 -0.3085  0.4034  0.6601
  188SOL    HW1 3671   3.313   4.780   0.254 -0.3810  1.3747 -0.1742
  188SOL    HW2 3672   3.190   4.803   0.179 -0.2170  0.7499  0.7063
  188SOL     MW 3673   3.227   4.785   0.254 -0.0027 -0.0013  0.0073
  189SOL     OW 3674   3.714   0.161   2.682 -0.0108 -0.3434 -0.1304
  189SOL    HW1 3675   3.655   0.178   2.609  0.1882  0.3268 -0.1377
  189SOL    HW2 3676   3.696   0.069   2.700  0.1880  0.0101  2.1826
  189SOL     MW 3677   3.704   0.151   2.675 -0.0027 -0.0013  0.0073
  190SOL     OW 3678   2.556   0.394   2.776  0.2004  0.2663  0.1339
  190SOL    HW1 3679   2.482   0.411   2.718 -0.1057 -1.1479  0.0886
  190SOL    HW2 3680   2.544   0.466   2.839 -2.3329 -0.0572  0.1162
  190SOL     MW 3681   2.545   0.406   2.777 -0.0027 -0.0013  0.0073
  191SOL     OW 3682   0.371   1.271   0.394 -0.0167  0.2165  0.2567
  191SOL    HW1 3683   0.311   1.196   0.398 -0.0783  0.1582 -1.1479
  191SOL    HW2 3684   0.367   1.318   0.477 -1.3878  1.1454 -0.2977
  191SOL     MW 3685   0.362   1.268   0.405 -0.0027 -0.0013  0.0073
  192SOL     OW 3686   1.701   2.528   0.632  0.3642  0.4640  0.1884
  192SOL    HW1 3687   1.635   2.465   0.604  0.8079 -0.9911  2.1817
  192SOL    HW2 3688   1.781   2.483   0.604 -0.4373 -0.1671 -1.1573
  192SOL     MW 3689   1.703   2.514   0.625 -0.0027 -0.0013  0.0073
  193SOL     OW 3690   1.010   3.912   2.898 -0.1797 -0.1134  0.0318
  193SOL    HW1 3691   1.089   3.959   2.926  0.3790 -1.1602  0.2779
  193SOL    HW2 3692   1.051   3.857   2.831  0.9626 -0.6675  1.1336
  193SOL     MW 3693   1.026   3.911   2.893 -0.0027 -0.0013  0.0073
  194SOL     OW 3694   3.888   1.832   0.086  0.0451  0.3866 -0.4227
  194SOL    HW1 3695   3.926   1.912   0.123  1.7806 -0.0411 -1.1798
  194SOL    HW2 3696   3.795   1.833   0.109  0.5474 -1.8520  2.3494
  194SOL     MW 3697   3.881   1.843   0.094 -0.0027 -0.0013  0.0073
  195SOL     OW 3698   1.136   0.593   3.003 -0.3490  0.6163  0.0421
  195SOL    HW1 3699   1.123   0.618   2.911  3.3453 -2.5347 -1.6217
  195SOL    HW2 3700   1.074   0.648   3.052  0.0887  0.3488  0.8956
  195SOL     MW 3701   1.126   0.604   2.997 -0.0027 -0.0013  0.0073
  196SOL     OW 3702   1.988   1.839   0.150  1.1224 -0.2557  0.0407
  196SOL    HW1 3703   2.079   1.865   0.140  1.1160 -0.1897  0.1509
  196SOL    HW2 3704   1.945   1.925   0.145  1.1704 -0.2007  0.5175
  196SOL     MW 3705   1.994   1.854   0.148 -0.0027 -0.0013  0.0073
  197SOL     OW 3706   1.877   1.779   2.923  0.3602  0.1910  0.1611
  197SOL    HW1 3707   1.955   1.743   2.880 -0.1285  0.2949 -0.8238
  197SOL    HW2 3708   1.909   1.800   3.011  1.0254  0.5476 -0.1589
  197SOL     MW 3709   1.892   1.777   2.929 -0.0027 -0.0013  0.0073
  198SOL     OW 3710   2.664   3.741   0.023  0.3773 -0.0965  0.0098
  198SOL    HW1 3711   2.688   3.706   0.109 -2.2792  0.1644  0.9419
  198SOL    HW2 3712   2.748   3.748  -0.023 -0.7847  0.9322 -2.1011
  198SOL     MW 3713   2.678   3.737   0.028 -0.0027 -0.0013  0.0073
  199SOL     OW 3714   4.026   4.875   2.594 -0.1208 -0.4405  0.0728
  199SOL    HW1 3715   4.081   4.801   2.618 -1.4369 -0.6671  2.7765
  199SOL    HW2 3716   4.025   4.922   2.678 -1.2996 -0.2571 -0.0162
  199SOL     MW 3717   4.033   4.872   2.609 -0.0027 -0.0013  0.0073
  200SOL     OW 3718   3.287   0.629   2.740 -0.3695  0.0478  0.7672
  200SOL    HW1 3719   3.253   0.564   2.801  0.0121 -1.9147 -1.0012
  200SOL    HW2 3720   3.343   0.682   2.797  0.2800  0.7336 -0.4702
  200SOL     MW 3721   3.290   0.628   2.756 -0.0027 -0.0013  0.0073
  201SOL     OW 3722   0.544   3.520   2.565  0.5035  0.0608 -0.4442
  201SOL    HW1 3723   0.616   3.578   2.540 -0.4324  1.6969  0.4574
  201SOL    HW2 3724   0.583   3.447   2.612 -0.0056  0.5788  0.8234
  201SOL     MW 3725   0.558   3.518   2.568 -0.0027 -0.0013  0.0073
  202SOL     OW 3726   4.017   1.012   2.900 -0.2786 -0.1226 -0.1203
  202SOL    HW1 3727   3.973   1.067   2.965  3.0239  0.2908  1.9982
  202SOL    HW2 3728   4.045   1.078   2.836  0.4560  0.9746  1.2707
  202SOL     MW 3729   4.015   1.028   2.900 -0.0027 -0.0013  0.0073
  203SOL     OW 3730   4.594   1.641   0.016  0.0891 -0.1922 -0.0656
  203SOL    HW1 3731   4.615   1.720  -0.034  0.0844  0.1263  0.4266
  203SOL    HW2 3732   4.630   1.573  -0.040  0.4440  0.0277 -0.1100
  203SOL     MW 3733   4.602   1.643   0.002 -0.0027 -0.0013  0.0073
  204SOL     OW 3734   3.470   4.333   0.350  0.3211  0.0422  0.2068
  204SOL    HW1 3735   3.408   4.401   0.373  1.5775  1.0535  0.7196
  204SOL    HW2 3736   3.409   4.259   0.348  0.3450 -0.0258  1.1860
  204SOL     MW 3737   3.454   4.332   0.353 -0.0027 -0.0013  0.0073
  205SOL     OW 3738   1.220   4.064   2.986  0.0334  0.2061  0.1899
  205SOL    HW1 3739   1.195   4.135   2.926 -3.3683 -0.0732  1.0452
  205SOL    HW2 3740   1.307   4.037   2.956 -0.2579 -1.1654  0.5238
  205SOL     MW 3741   1.228   4.070   2.974 -0.0027 -0.0013  0.0073
  206SOL     OW 3742   4.249   2.575   2.909  0.2456  0.4727 -0.0761
  206SOL    HW1 3743   4.243   2.524   2.828  0.5769  0.7573 -0.2830
  206SOL    HW2 3744   4.260   2.501   2.969 -1.3678  0.9475  0.8693
  206SOL     MW 3745   4.250   2.558   2.906 -0.0027 -0.0013  0.0073
  207SOL     OW 3746   4.468   0.100   2.884  0.1224  0.1135  0.0316
  207SOL    HW1 3747   4.493   0.159   2.955  0.8330  1.1556 -1.0533
  207SOL    HW2 3748   4.377   0.121   2.863  0.2927  1.0049  0.1301
  207SOL     MW 3749   4.460   0.110   2.891 -0.0027 -0.0013  0.0073
  208SOL     OW 3750   2.242   1.918   0.100 -0.1558 -0.0742 -0.2524
  208SOL    HW1 3751   2.211   2.002   0.067  0.6854  0.4214  0.1881
  208SOL    HW2 3752   2.294   1.946   0.176 -0.9131 -0.3130  0.3628
  208SOL     MW 3753   2.245   1.933   0.106 -0.0027 -0.0013  0.0073
  209SOL     OW 3754   5.119   3.979   2.777  0.0655 -0.0877  0.4192
  209SOL    HW1 3755   5.161   3.893   2.778 -2.9999 -1.7265  0.0178
  209SOL    HW2 3756   5.052   3.969   2.710  1.3440  0.5350 -1.0185
  209SOL     MW 3757   5.116   3.966   2.769 -0.0027 -0.0013  0.0073
  210SOL     OW 3758   2.856   3.949   2.719  0.0442  0.3367  0.0450
  210SOL    HW1 3759   2.879   4.034   2.680  0.1863  0.4353  0.3453
  210SOL    HW2 3760   2.832   3.897   2.642 -0.6660 -2.0754  1.7793
  210SOL     MW 3761   2.856   3.953   2.703 -0.0027 -0.0013  0.0073
  211SOL     OW 3762   2.212   4.382   2.883  0.5257 -0.5932  0.2485
  211SOL    HW1 3763   2.301   4.382   2.919  0.6819 -0.5721 -0.1292
  211SOL    HW2 3764   2.211   4.456   2.823  0.4476 -0.0544  0.9030
  211SOL     MW 3765   2.224   4.392   2.880 -0.0027 -0.0013  0.0073
  212SOL     OW 3766   1.165   1.617   2.913  0.3085 -0.0278  0.7568
  212SOL    HW1 3767   1.183   1.523   2.921 -1.1134 -0.2180  2.3788
  212SOL    HW2 3768   1.203   1.655   2.992 -2.0208  1.9393  1.0419
  212SOL     MW 3769   1.173   1.609   2.925 -0.0027 -0.0013  0.0073
  213SOL     OW 3770   3.195   4.844   2.600  0.6070 -0.1864  0.1012
  213SOL    HW1 3771   3.148   4.918   2.562  0.9550  1.4361  2.5985
  213SOL    HW2 3772   3.271   4.841   2.542 -0.6246  1.5257 -1.6928
  213SOL     MW 3773   3.199   4.853   2.587 -0.0027 -0.0013  0.0073
  214SOL     OW 3774   3.742   2.105   2.545  0.4047 -0.0508 -0.2118
  214SOL    HW1 3775   3.710   2.185   2.585 -0.5801 -0.7570  0.4567
  214SOL    HW2 3776   3.750   2.128   2.452 -3.2748  0.2931 -0.6000
  214SOL     MW 3777   3.739   2.118   2.538 -0.0027 -0.0013  0.0073
  215SOL     OW 3778   2.753   3.680   0.293 -0.1634 -0.1689 -0.3269
  215SOL    HW1 3779   2.680   3.635   0.335 -1.0151  1.8407  0.4764
  215SOL    HW2 3780   2.769   3.751   0.355  2.1738 -0.4812 -0.4775
  215SOL     MW 3781   2.745   3.683   0.307 -0.0027 -0.0013  0.0073
  216SOL     OW 3782   4.261   2.853   2.806  0.2135 -0.1755  0.3633
  216SOL    HW1 3783   4.343   2.870   2.760 -1.0890  1.0601 -1.6587
  216SOL    HW2 3784   4.270   2.772   2.856  0.8959 -0.4100 -0.1179
  216SOL     MW 3785   4.273   2.845   2.807 -0.0027 -0.0013  0.0073
  217SOL     OW 3786   1.340   1.237   0.470  0.1973 -0.4718  0.1821
  217SOL    HW1 3787   1.283   1.163   0.448 -0.9034 -0.2579  2.1841
  217SOL    HW2 3788   1.413   1.218   0.410  1.1545  0.0311  1.1610
  217SOL     MW 3789   1.342   1.224   0.459 -0.0027 -0.0013  0.0073
  218SOL     OW 3790   0.993   0.762   0.148 -0.0092 -0.3965 -0.1337
  218SOL    HW1 3791   0.997   0.686   0.206  2.6691 -1.9470 -2.0849
  218SOL    HW2 3792   1.071   0.810   0.179 -0.1324 -0.5320  0.3940
  218SOL     MW 3793   1.004   0.759   0.160 -0.0027 -0.0013  0.0073
  219SOL     OW 3794   0.186   1.045   0.403  0.0843  0.5874 -0.0948
  219SOL    HW1 3795   0.201   0.954   0.377  1.0924  1.2526 -2.1275
  219SOL    HW2 3796   0.092   1.053   0.389 -0.0636 -1.6882 -0.7830
  219SOL     MW 3797   0.176   1.034   0.398 -0.0027 -0.0013  0.0073
  220SOL     OW 3798   3.620   4.804   2.732 -0.5508  0.0361 -0.0038
  220SOL    HW1 3799   3.671   4.833   2.656 -1.0055  0.4079 -0.1726
  220SOL    HW2 3800   3.660   4.720   2.753 -0.0162 -0.1767 -1.7736
  220SOL     MW 3801   3.632   4.797   2.725 -0.0027 -0.0013  0.0073
  221SOL     OW 3802   3.810   0.282   0.528  0.3972  0.2719 -0.2048
  221SOL    HW1 3803   3.891   0.296   0.576  1.9137 -1.3168 -2.1160
  221SOL    HW2 3804   3.840   0.282   0.437  2.3464 -0.6354  0.3853
  221SOL     MW 3805   3.824   0.284   0.522 -0.0027 -0.0013  0.0073
  222SOL     OW 3806   0.556   3.234   2.994  0.2029 -0.5115 -0.0922
  222SOL    HW1 3807   0.581   3.157   3.045  2.8031  0.7850  0.7826
  222SOL    HW2 3808   0.494   3.281   3.049 -0.0984 -0.2568 -0.6494
  222SOL     MW 3809   0.551   3.230   3.008 -0.0027 -0.0013  0.0073
  223SOL     OW 3810   2.824   2.716   3.016  0.1115 -0.5212 -0.1158
  223SOL    HW1 3811   2.836   2.738   2.923  1.8913  0.4081  0.2959
  223SOL    HW2 3812   2.874   2.787   3.056 -1.2477  0.2462  0.3035
  223SOL     MW 3813   2.832   2.728   3.009 -0.0027 -0.0013  0.0073
  224SOL     OW 3814   2.098   1.046   2.803  0.8201 -0.1747  0.0369
  224SOL    HW1 3815   2.147   1.126   2.780  0.6338 -0.8071 -2.9274
  224SOL    HW2 3816   2.064   1.061   2.891  1.4076 -1.4718  0.5134
  224SOL     MW 3817   2.100   1.059   2.812 -0.0027 -0.0013  0.0073
  225SOL     OW 3818   2.597   0.798   0.078 -0.0568 -0.2298 -0.1831
  225SOL    HW1 3819   2.592   0.871   0.140  3.0266 -1.4301  1.6697
  225SOL    HW2 3820   2.689   0.806   0.054 -0.2908  0.5149 -0.9155
  225SOL     MW 3821   2.608   0.809   0.083 -0.0027 -0.0013  0.0073
  226SOL     OW 3822   4.911   2.263   2.996 -0.0553  0.1960  0.0476
  226SOL    HW1 3823   4.895   2.211   2.917  0.0021  0.9962 -0.4924
  226SOL    HW2 3824   4.985   2.317   2.970  0.5901 -0.1388  1.0901
  226SOL     MW 3825   4.919   2.263   2.982 -0.0027 -0.0013  0.0073
  227SOL     OW 3826   1.346   3.681   3.003  0.4577 -0.0155 -0.4256
  227SOL    HW1 3827   1.262   3.709   3.039  0.9344  2.4166 -0.9845
  227SOL    HW2 3828   1.404   3.679   3.079 -0.7216 -2.2791  0.4805
  227SOL     MW 3829   1.343   3.684   3.017 -0.0027 -0.0013  0.0073
  228SOL     OW 3830   2.185   3.769   0.200  0.2614 -0.3453 -0.2615
  228SOL    HW1 3831   2.091   3.787   0.202  0.6370  2.0941  1.8008
  228SOL    HW2 3832   2.226   3.849   0.165 -0.2982  0.5978  1.1454
  228SOL     MW 3833   2.178   3.782   0.196 -0.0027 -0.0013  0.0073
  229SOL     OW 3834   3.671   0.765   2.788 -0.4692 -0.3070 -0.2127
  229SOL    HW1 3835   3.666   0.735   2.698 -0.8291  0.4175 -0.4367
  229SOL    HW2 3836   3.730   0.840   2.778  1.3169 -1.7126 -0.9660
  229SOL     MW 3837   3.678   0.771   2.775 -0.0027 -0.0013  0.0073
  230SOL     OW 3838   3.865   4.779   2.959  0.3378  0.0690 -0.4216
  230SOL    HW1 3839   3.937   4.724   2.991  0.1002  0.0334  0.0618
  230SOL    HW2 3840   3.857   4.845   3.028  1.6623  0.1279 -0.2945
  230SOL     MW 3841   3.873   4.780   2.972 -0.0027 -0.0013  0.0073
  231SOL     OW 3842   4.492   2.227   0.156 -0.6076  0.1919 -0.2871
  231SOL    HW1 3843   4.533   2.181   0.083  0.5198 -0.8495  0.9430
  231SOL    HW2 3844   4.417   2.272   0.117 -0.3707  1.5630  0.7529
  231SOL     MW 3845   4.488   2.226   0.141 -0.0027 -0.0013  0.0073
  232SOL     OW 3846   1.824   2.169   2.892 -0.5823  0.2312 -0.5776
  232SOL    HW1 3847   1.745   2.216   2.866  1.4460  3.1764 -1.8716
  232SOL    HW2 3848   1.846   2.122   2.811  0.2479 -0.8309  0.2360
  232SOL     MW 3849   1.816   2.169   2.878 -0.0027 -0.0013  0.0073
  233SOL     OW 3850   2.473   0.586   2.956 -0.4772  0.0983  0.0346
  233SOL    HW1 3851   2.380   0.574   2.975 -0.8369 -1.4687 -2.2871
  233SOL    HW2 3852   2.511   0.641   3.024  1.9339  1.1523 -2.0294
  233SOL     MW 3853   2.466   0.591   2.968 -0.0027 -0.0013  0.0073
  234SOL     OW 3854   2.972   1.389   0.071  0.4113 -0.2840 -0.6486
  234SOL    HW1 3855   2.899   1.402   0.011  1.4370 -0.6831 -2.0573
  234SOL    HW2 3856   3.035   1.344   0.014  1.2630  0.4273 -0.2958
  234SOL     MW 3857   2.971   1.385   0.056 -0.0027 -0.0013  0.0073
  235SOL     OW 3858   4.157   1.502   3.010 -0.1929  0.1680 -0.4538
  235SOL    HW1 3859   4.076   1.524   3.056 -0.7260  1.9854 -2.1479
  235SOL    HW2 3860   4.211   1.580   3.026  0.0408 -0.0775 -0.0134
  235SOL     MW 3861   4.153   1.515   3.018 -0.0027 -0.0013  0.0073
  236SOL     OW 3862   0.167   2.746   2.974 -0.4214 -0.2682 -0.2188
  236SOL    HW1 3863   0.238   2.717   3.030  0.5508  1.3009 -0.6075
  236SOL    HW2 3864   0.193   2.833   2.946 -2.5126  0.4315 -0.1860
  236SOL     MW 3865   0.180   2.754   2.978 -0.0027 -0.0013  0.0073
  237SOL     OW 3866   1.496   2.474   0.054 -0.2690  0.2487 -0.0335
  237SOL    HW1 3867   1.477   2.417   0.128  0.0612  0.6752  0.3845
  237SOL    HW2 3868   1.493   2.561   0.093  2.3699 -0.0301  1.0308
  237SOL     MW 3869   1.493   2.478   0.069 -0.0027 -0.0013  0.0073
  238SOL     OW 3870   4.906   0.192   0.005  0.1260  0.3061  0.1440
  238SOL    HW1 3871   4.950   0.118  -0.037 -0.0805  0.3794 -0.2036
  238SOL    HW2 3872   4.969   0.264   0.005 -1.2305  1.5352  0.0445
  238SOL     MW 3873   4.920   0.192  -0.001 -0.0027 -0.0013  0.0073
  239SOL     OW 3874   4.794   1.550   0.194  0.8061  0.2779  0.4690
  239SOL    HW1 3875   4.867   1.607   0.167 -0.1352  0.3376 -2.3047
  239SOL    HW2 3876   4.716   1.589   0.155  0.6344  1.3785  1.8355
  239SOL     MW 3877   4.794   1.563   0.185 -0.0027 -0.0013  0.0073
  240SOL     OW 3878   3.939   2.077   2.770 -0.0291 -0.2906  0.1625
  240SOL    HW1 3879   3.898   2.082   2.684 -0.4527  0.8315  0.4158
  240SOL    HW2 3880   3.943   1.982   2.784 -2.1951 -0.7952 -1.9645
  240SOL     MW 3881   3.934   2.065   2.760 -0.0027 -0.0013  0.0073
  241SOL     OW 3882   3.824   4.374   3.030 -0.2379  0.4442 -0.5481
  241SOL    HW1 3883   3.794   4.387   3.120 -1.5354  1.0955 -1.0404
  241SOL    HW2 3884   3.757   4.424   2.983 -0.4343 -0.2559 -1.0325
  241SOL     MW 3885   3.811   4.382   3.035 -0.0027 -0.0013  0.0073
  242SOL     OW 3886   1.610   3.493   0.317  0.0880  0.7594 -0.1149
  242SOL    HW1 3887   1.519   3.517   0.335 -0.3302 -1.7074  1.6609
  242SOL    HW2 3888   1.609   3.451   0.231  3.0465 -2.5709  1.2096
  242SOL     MW 3889   1.598   3.490   0.308 -0.0027 -0.0013  0.0073
  243SOL     OW 3890   4.000   4.982   2.835 -0.4862 -0.0908  0.3852
  243SOL    HW1 3891   3.948   4.908   2.864 -0.3886 -0.7723 -1.0489
  243SOL    HW2 3892   4.071   4.988   2.898  0.9388  0.5261 -1.1971
  243SOL     MW 3893   4.002   4.973   2.847 -0.0027 -0.0013  0.0073
  244SOL     OW 3894   4.474   4.999   0.011 -0.4296 -0.3239  0.0551
  244SOL    HW1 3895   4.522   4.921  -0.019  0.4382  0.0146  0.5254
  244SOL    HW2 3896   4.479   5.061  -0.061  0.8766 -0.4401  0.0212
  244SOL     MW 3897   4.481   4.997  -0.002 -0.0027 -0.0013  0.0073
  245SOL     OW 3898   2.497   3.964   2.937 -0.2627 -0.1073 -0.1770
  245SOL    HW1 3899   2.572   4.022   2.927  1.5390 -2.0506  1.2494
  245SOL    HW2 3900   2.546   3.894   2.980  0.2857  0.1525 -0.3689
  245SOL     MW 3901   2.513   3.962   2.941 -0.0027 -0.0013  0.0073
  246SOL     OW 3902   3.936   1.568   0.128 -0.1392  0.0101  0.1479
  246SOL    HW1 3903   3.996   1.586   0.200  0.4207 -1.0450 -0.0380
  246SOL    HW2 3904   3.911   1.659   0.109 -0.6087 -0.2501 -0.5064
  246SOL     MW 3905   3.941   1.583   0.135 -0.0027 -0.0013  0.0073
  247SOL     OW 3906   5.023   4.445   0.394  0.1473  0.1221 -0.0410
  247SOL    HW1 3907   5.011   4.515   0.329 -2.0498  0.4891  0.6823
  247SOL    HW2 3908   4.968   4.471   0.467  0.6463 -0.5209  0.5711
  247SOL     MW 3909   5.014   4.458   0.395 -0.0027 -0.0013  0.0073
  248SOL     OW 3910   3.029   3.399   2.761 -0.4029  0.4122  0.1720
  248SOL    HW1 3911   3.066   3.313   2.781 -0.7177  0.2777  0.1727
  248SOL    HW2 3912   2.936   3.378   2.768  0.2510 -2.4306  2.5613
  248SOL     MW 3913   3.022   3.385   2.765 -0.0027 -0.0013  0.0073
  249SOL     OW 3914   3.460   1.996   2.965  0.0058  0.0009  0.4759
  249SOL    HW1 3915   3.523   2.067   2.951 -1.3521  1.0319 -0.7006
  249SOL    HW2 3916   3.486   1.928   2.904  0.0903  0.3090  0.1665
  249SOL     MW 3917   3.472   1.996   2.955 -0.0027 -0.0013  0.0073
  250SOL     OW 3918   0.741   3.445   2.894  0.5545 -0.5474 -0.2345
  250SOL    HW1 3919   0.688   3.522   2.914  1.6679 -0.3676  2.3315
  250SOL    HW2 3920   0.693   3.377   2.942  0.9074  0.9260  2.3613
  250SOL     MW 3921   0.727   3.446   2.903 -0.0027 -0.0013  0.0073
  251SOL     OW 3922   2.377   1.679   0.033  0.0179 -0.6302  0.5667
  251SOL    HW1 3923   2.310   1.745   0.054  0.9657  1.0014 -1.1734
  251SOL    HW2 3924   2.443   1.700   0.100  0.4228 -0.1470  0.0278
  251SOL     MW 3925   2.377   1.691   0.045 -0.0027 -0.0013  0.0073
  252SOL     OW 3926   3.542   2.731   2.779  0.1580  0.2206 -0.1013
  252SOL    HW1 3927   3.511   2.693   2.697 -1.0846  2.1269 -0.5846
  252SOL    HW2 3928   3.469   2.785   2.807 -0.2464  0.4637 -1.5232
  252SOL     MW 3929   3.528   2.733   2.772 -0.0027 -0.0013  0.0073
  253SOL     OW 3930   2.380   3.403   2.981 -0.4146 -0.1886  0.2072
  253SOL    HW1 3931   2.420   3.461   2.916  0.1975 -0.0721  0.6735
  253SOL    HW2 3932   2.302   3.455   3.003  0.1934 -0.0556  2.2938
  253SOL     MW 3933   2.375   3.418   2.976 -0.0027 -0.0013  0.0073
  254SOL     OW 3934   2.573   2.372   2.873 -0.3148  0.7525 -0.2454
  254SOL    HW1 3935   2.659   2.407   2.896 -0.8793  0.5386  2.5680
  254SOL    HW2 3936   2.532   2.448   2.833 -0.0704  0.2617 -1.4814
  254SOL     MW 3937   2.579   2.387   2.871 -0.0027 -0.0013  0.0073
  255SOL     OW 3938   1.189   3.207   2.875 -0.1253  0.2109  0.4913
  255SOL    HW1 3939   1.235   3.278   2.918  2.0908 -0.1129 -1.1528
  255SOL    HW2 3940   1.109   3.198   2.927 -1.0172  2.0600 -0.4770
  255SOL     MW 3941   1.184   3.215   2.887 -0.0027 -0.0013  0.0073
  256SOL     OW 3942   2.277   4.004   0.095 -0.3406 -0.1230  0.0453
  256SOL    HW1 3943   2.321   4.080   0.134  0.7814 -0.4269 -0.5722
  256SOL    HW2 3944   2.328   3.991   0.016  0.4166 -1.6971  0.7499
  256SOL     MW 3945   2.289   4.013   0.090 -0.0027 -0.0013  0.0073
  257SOL     OW 3946   3.721   1.390   0.070  0.5498  0.2256  0.1707
  257SOL    HW1 3947   3.675   1.447   0.009  3.3028  1.0356 -1.3247
  257SOL    HW2 3948   3.784   1.454   0.104  0.1441  0.3991  0.6107
  257SOL     MW 3949   3.723   1.406   0.067 -0.0027 -0.0013  0.0073
  258SOL     OW 3950   4.145   1.468   2.724 -0.2089  0.9632 -0.2794
  258SOL    HW1 3951   4.156   1.550   2.675 -0.6079  0.3027 -1.4997
  258SOL    HW2 3952   4.151   1.494   2.816 -2.3924 -0.0730  0.2201
  258SOL     MW 3953   4.147   1.482   2.730 -0.0027 -0.0013  0.0073
  259SOL     OW 3954   3.345   4.798   2.832  0.0045 -0.0776 -0.1481
  259SOL    HW1 3955   3.436   4.803   2.803 -0.3023 -1.3433 -1.5109
  259SOL    HW2 3956   3.301   4.828   2.752  0.5210  0.3135 -0.2903
  259SOL     MW 3957   3.351   4.803   2.817 -0.0027 -0.0013  0.0073
  260SOL     OW 3958   5.002   1.731   0.223 -0.3794  0.0146  0.3363
  260SOL    HW1 3959   5.096   1.714   0.219 -0.3117  0.5500 -0.9492
  260SOL    HW2 3960   4.996   1.801   0.289  0.4693 -0.3794  0.8444
  260SOL     MW 3961   5.013   1.738   0.231 -0.0027 -0.0013  0.0073
  261SOL     OW 3962   5.047   3.765   0.088  0.3123  0.4162 -0.3268
  261SOL    HW1 3963   5.005   3.833   0.035 -1.4587  0.1900  0.6784
  261SOL    HW2 3964   5.000   3.776   0.170  0.3816  0.3374 -0.2764
  261SOL     MW 3965   5.035   3.775   0.091 -0.0027 -0.0013  0.0073
  262SOL     OW 3966   1.826   2.060   0.120  0.0209  0.2555 -0.1804
  262SOL    HW1 3967   1.774   1.980   0.129  0.6921 -0.2037 -0.2805
  262SOL    HW2 3968   1.808   2.090   0.031 -0.9638 -2.1535 -0.8764
  262SOL     MW 3969   1.817   2.053   0.110 -0.0027 -0.0013  0.0073
  263SOL     OW 3970   1.901   2.624   0.328  0.3688 -0.2826 -0.2029
  263SOL    HW1 3971   1.904   2.560   0.399 -0.0865 -0.4432 -0.3246
  263SOL    HW2 3972   1.854   2.577   0.258  0.1132 -0.6046  0.1822
  263SOL     MW 3973   1.896   2.609   0.328 -0.0027 -0.0013  0.0073
  264SOL     OW 3974   1.531   3.083   0.070 -0.0715  0.2534  0.2030
  264SOL    HW1 3975   1.461   3.052   0.128  1.4534  0.1678  2.0850
  264SOL    HW2 3976   1.502   3.078  -0.021  0.4902 -0.5869  0.0677
  264SOL     MW 3977   1.518   3.078   0.066 -0.0027 -0.0013  0.0073
  265SOL     OW 3978   4.873   1.268   0.144  0.5641 -0.1538  0.2436
  265SOL    HW1 3979   4.908   1.289   0.058  1.2654 -1.7850  0.0828
  265SOL    HW2 3980   4.839   1.352   0.174 -0.1514 -0.4267  0.2359
  265SOL     MW 3981   4.873   1.282   0.137 -0.0027 -0.0013  0.0073
  266SOL     OW 3982   1.139   3.420   0.243  0.2095  0.2880 -0.2518
  266SOL    HW1 3983   1.206   3.473   0.285 -0.0175  0.4862 -0.1339
  266SOL    HW2 3984   1.173   3.405   0.155 -0.0403 -1.6234 -0.0728
  266SOL     MW 3985   1.152   3.425   0.237 -0.0027 -0.0013  0.0073
  267SOL     OW 3986   1.065   1.042   2.902  0.0612  0.2181 -0.4725
  267SOL    HW1 3987   0.994   1.082   2.952 -0.9783 -0.1179 -1.6378
  267SOL    HW2 3988   1.023   1.051   2.817 -2.9762  1.3432  1.0136
  267SOL     MW 3989   1.050   1.048   2.897 -0.0027 -0.0013  0.0073
  268SOL     OW 3990   2.395   1.703   2.797 -0.3076  0.2350  0.7566
  268SOL    HW1 3991   2.304   1.681   2.778  0.1678 -1.4569  0.1736
  268SOL    HW2 3992   2.396   1.693   2.892 -1.3259  0.3159  0.7872
  268SOL     MW 3993   2.383   1.699   2.807 -0.0027 -0.0013  0.0073
  269SOL     OW 3994   1.914   3.831   0.153 -0.3186  0.0943 -0.3354
  269SOL    HW1 3995   1.865   3.800   0.230  0.5322 -0.0265  0.1749
  269SOL    HW2 3996   1.910   3.926   0.151  1.4025  0.1899 -1.1788
  269SOL     MW 3997   1.907   3.839   0.163 -0.0027 -0.0013  0.0073
  270SOL     OW 3998   2.777   4.770   2.770  0.3168 -0.2270  0.4003
  270SOL    HW1 3999   2.837   4.716   2.822 -0.1938 -0.8537  0.3521
  270SOL    HW2 4000   2.815   4.855   2.790 -1.6082  1.2088 -1.5595
  270SOL     MW 4001   2.790   4.774   2.780 -0.0027 -0.0013  0.0073
  271SOL     OW 4002   0.026   3.133   0.051 -0.0566 -0.1143  0.1213
  271SOL    HW1 4003  -0.016   3.189  -0.014  0.5109  0.1967  0.0088
  271SOL    HW2 4004  -0.041   3.129   0.119 -1.2660 -2.9499 -1.0874
  271SOL     MW 4005   0.012   3.140   0.052 -0.0027 -0.0013  0.0073
  272SOL     OW 4006   2.578   2.010   0.112 -0.0211  0.1610 -0.3412
  272SOL    HW1 4007   2.532   1.991   0.031  1.1746  0.2131 -1.0522
  272SOL    HW2 4008   2.651   2.068   0.092  0.3733 -0.1334  0.2085
  272SOL     MW 4009   2.581   2.015   0.099 -0.0027 -0.0013  0.0073
  273SOL     OW 4010   2.221   2.532   2.963 -0.0538  0.1146 -0.0005
  273SOL    HW1 4011   2.204   2.503   3.053  1.1722  0.3705  0.3234
  273SOL    HW2 4012   2.232   2.448   2.920  0.7695  0.2542 -0.0711
  273SOL     MW 4013   2.220   2.517   2.969 -0.0027 -0.0013  0.0073
  274SOL     OW 4014   4.205   4.961   0.002 -0.0975  0.3156  0.2443
  274SOL    HW1 4015   4.169   4.993   0.085  0.0204  0.4686  0.2371
  274SOL    HW2 4016   4.298   4.982   0.012  0.4142 -1.8049  0.4138
  274SOL     MW 4017   4.213   4.968   0.014 -0.0027 -0.0013  0.0073
  275SOL     OW 4018   2.404   4.229   0.221 -0.2485  0.3086 -0.0903
  275SOL    HW1 4019   2.370   4.318   0.217 -0.2612  0.3797  1.1471
  275SOL    HW2 4020   2.500   4.233   0.214 -0.2296 -0.6190 -0.4250
  275SOL     MW 4021   2.412   4.241   0.220 -0.0027 -0.0013  0.0073
  276SOL     OW 4022   1.911   2.400   0.512 -0.3109  0.0913 -0.4407
  276SOL    HW1 4023   1.879   2.343   0.442  0.6258 -0.5475 -0.3677
  276SOL    HW2 4024   2.003   2.374   0.521  0.2941  2.6477  2.2895
  276SOL     MW 4025   1.919   2.389   0.504 -0.0027 -0.0013  0.0073
  277SOL     OW 4026   0.270   0.810   0.270 -0.1408 -0.1822 -0.1079
  277SOL    HW1 4027   0.249   0.735   0.214 -0.0762  0.8481 -1.5534
  277SOL    HW2 4028   0.362   0.829   0.254  0.0925  1.3919  2.4977
  277SOL     MW 4029   0.279   0.802   0.261 -0.0027 -0.0013  0.0073
  278SOL     OW 4030   0.983   3.530   2.989 -0.5404 -0.4559  0.1735
  278SOL    HW1 4031   0.894   3.500   2.971 -0.5556  0.0274 -0.6081
  278SOL    HW2 4032   1.034   3.487   2.919 -0.8568 -1.3970  0.4973
  278SOL     MW 4033   0.978   3.520   2.977 -0.0027 -0.0013  0.0073
  279SOL     OW 4034   1.022   0.545   0.302 -0.0879  0.0192 -0.1323
  279SOL    HW1 4035   1.096   0.559   0.361 -0.9806  1.7225  0.6384
  279SOL    HW2 4036   0.962   0.500   0.361 -0.5474 -0.5720 -1.0209
  279SOL     MW 4037   1.024   0.541   0.317 -0.0027 -0.0013  0.0073
  280SOL     OW 4038   2.472   0.897   2.883 -0.8137  0.5170  0.4353
  280SOL    HW1 4039   2.499   0.844   2.808  0.9103  0.3807  1.0864
  280SOL    HW2 4040   2.514   0.851   2.956  1.0709 -0.6939 -1.2964
  280SOL     MW 4041   2.481   0.884   2.883 -0.0027 -0.0013  0.0073
  281SOL     OW 4042   1.648   2.678   0.378  0.0207  0.0618 -0.4333
  281SOL    HW1 4043   1.741   2.666   0.358  0.2285 -0.6955  0.9029
  281SOL    HW2 4044   1.642   2.679   0.473 -0.3809  0.3636 -0.4596
  281SOL     MW 4045   1.660   2.677   0.388 -0.0027 -0.0013  0.0073
  282SOL     OW 4046   3.238   2.156   3.026  0.0903 -0.1987  0.0504
  282SOL    HW1 4047   3.179   2.100   3.076  0.3149 -1.5230 -1.0967
  282SOL    HW2 4048   3.318   2.104   3.026  0.6238  0.6073 -0.0110
  282SOL     MW 4049   3.240   2.142   3.032 -0.0027 -0.0013  0.0073
  283SOL     OW 4050   1.616   4.115   0.177  0.2087 -0.1250 -0.2032
  283SOL    HW1 4051   1.612   4.210   0.166  1.2785  0.2990  2.2882
  283SOL    HW2 4052   1.712   4.109   0.178  0.2684  0.3429  1.9219
  283SOL     MW 4053   1.628   4.127   0.176 -0.0027 -0.0013  0.0073
  284SOL     OW 4054   1.438   1.138   2.898  0.0274  0.6699  0.4912
  284SOL    HW1 4055   1.390   1.057   2.916  1.3555 -0.4921 -0.8637
  284SOL    HW2 4056   1.379   1.211   2.919  1.4269  2.1163 -0.3953
  284SOL     MW 4057   1.424   1.137   2.903 -0.0027 -0.0013  0.0073
  285SOL     OW 4058   3.827   4.972   0.118 -0.0538 -0.5780  0.4932
  285SOL    HW1 4059   3.745   5.008   0.086 -0.3897 -1.4817  0.3208
  285SOL    HW2 4060   3.801   4.914   0.190 -0.0537 -1.1927  0.0016
  285SOL     MW 4061   3.813   4.970   0.123 -0.0027 -0.0013  0.0073
  286SOL     OW 4062   3.734   4.205   2.549  0.2012  0.2066  0.3177
  286SOL    HW1 4063   3.749   4.151   2.627  2.2965  1.0759  0.6029
  286SOL    HW2 4064   3.643   4.185   2.529  0.1521  0.1165  0.6283
  286SOL     MW 4065   3.724   4.196   2.557 -0.0027 -0.0013  0.0073
  287SOL     OW 4066   0.416   4.795   2.948  0.0879  0.1824  0.7592
  287SOL    HW1 4067   0.414   4.741   2.869  0.6377  0.3377  0.6379
  287SOL    HW2 4068   0.498   4.781   2.996 -0.9234  0.7969  2.7955
  287SOL     MW 4069   0.426   4.786   2.944 -0.0027 -0.0013  0.0073
  288SOL     OW 4070   2.960   4.630   2.933 -0.0365  0.0855 -0.0967
  288SOL    HW1 4071   2.998   4.709   2.970  1.8713 -0.8466  0.0947
  288SOL    HW2 4072   3.038   4.582   2.905 -0.0026 -0.0545  0.2327
  288SOL     MW 4073   2.975   4.634   2.934 -0.0027 -0.0013  0.0073
  289SOL     OW 4074   1.697   3.766   3.029 -0.3071 -0.2857 -0.1657
  289SOL    HW1 4075   1.718   3.815   2.949  1.9580 -0.2099  0.4086
  289SOL    HW2 4076   1.779   3.778   3.077  0.1609  1.7416 -1.3617
  289SOL     MW 4077   1.711   3.774   3.025 -0.0027 -0.0013  0.0073
  290SOL     OW 4078   3.686   1.826   2.484 -0.2108 -0.2618  0.1159
  290SOL    HW1 4079   3.712   1.854   2.396 -1.8623  1.8110  0.2100
  290SOL    HW2 4080   3.676   1.912   2.525  1.8614  0.4585 -0.7084
  290SOL     MW 4081   3.688   1.841   2.478 -0.0027 -0.0013  0.0073
  291SOL     OW 4082   2.701   3.089   2.874  0.0012 -0.3352 -0.2372
  291SOL    HW1 4083   2.708   3.176   2.836 -0.6672  0.2851  1.0074
  291SOL    HW2 4084   2.614   3.096   2.913 -1.0918 -0.7272 -2.4381
  291SOL     MW 4085   2.691   3.101   2.874 -0.0027 -0.0013  0.0073
  292SOL     OW 4086   4.085   4.458   2.728  0.1607 -0.2514 -0.6068
  292SOL    HW1 4087   4.126   4.380   2.689 -0.3256 -0.8386  0.0208
  292SOL    HW2 4088   3.993   4.431   2.722  0.4880 -1.2524 -1.5119
  292SOL     MW 4089   4.078   4.444   2.722 -0.0027 -0.0013  0.0073
  293SOL     OW 4090   0.295   4.170   3.010  0.2634  0.6784 -0.4643
  293SOL    HW1 4091   0.289   4.235   3.080 -3.5897  2.3141 -1.9934
  293SOL    HW2 4092   0.293   4.088   3.058  2.2552  1.2565  0.7144
  293SOL     MW 4093   0.294   4.168   3.026 -0.0027 -0.0013  0.0073
  294SOL     OW 4094   0.808   0.928   0.048 -0.3898 -0.3579  0.0974
  294SOL    HW1 4095   0.869   0.866   0.089 -0.5513 -0.0198  0.8669
  294SOL    HW2 4096   0.840   1.017   0.067  0.6228 -0.4674 -0.9690
  294SOL     MW 4097   0.820   0.932   0.056 -0.0027 -0.0013  0.0073
  295SOL     OW 4098   1.134   1.417   0.490 -0.2006  0.6389 -0.3127
  295SOL    HW1 4099   1.216   1.372   0.467 -0.2302  1.0254 -1.2142
  295SOL    HW2 4100   1.115   1.379   0.576  0.4682  0.5450 -0.1951
  295SOL     MW 4101   1.142   1.406   0.498 -0.0027 -0.0013  0.0073
  296SOL     OW 4102   3.073   4.389   0.259  0.4480  0.1841 -0.0710
  296SOL    HW1 4103   3.128   4.467   0.266  1.2608 -0.4032  0.2383
  296SOL    HW2 4104   2.994   4.421   0.215  1.1358  1.6416 -0.3002
  296SOL     MW 4105   3.070   4.403   0.254 -0.0027 -0.0013  0.0073
  297SOL     OW 4106   0.580   1.073   0.434 -0.3876 -0.2579  0.1118
  297SOL    HW1 4107   0.522   1.145   0.407  0.3371  0.4742  0.4552
  297SOL    HW2 4108   0.551   1.054   0.523 -1.5151 -0.7383 -0.3360
  297SOL     MW 4109   0.568   1.080   0.442 -0.0027 -0.0013  0.0073
  298SOL     OW 4110   2.751   3.362   2.799 -0.1348  0.1848 -0.1593
  298SOL    HW1 4111   2.779   3.398   2.883 -1.5020  1.1640 -0.0809
  298SOL    HW2 4112   2.686   3.427   2.771 -0.6926 -0.3094 -0.0335
  298SOL     MW 4113   2.746   3.376   2.806 -0.0027 -0.0013  0.0073
  299SOL     OW 4114   5.117   2.442   2.944 -0.4285  0.1976 -0.0504
  299SOL    HW1 4115   5.155   2.521   2.905 -0.9949  0.1349 -0.7599
  299SOL    HW2 4116   5.161   2.435   3.028  0.4579  2.2433 -0.2964
  299SOL     MW 4117   5.128   2.452   2.950 -0.0027 -0.0013  0.0073
  300SOL     OW 4118   2.474   4.209   2.690 -0.1690  0.0214  0.0186
  300SOL    HW1 4119   2.426   4.270   2.635 -1.8683 -0.6189  0.7223
  300SOL    HW2 4120   2.409   4.141   2.706  0.8092 -0.9722 -0.1074
  300SOL     MW 4121   2.459   4.208   2.685 -0.0027 -0.0013  0.0073
  301SOL     OW 4122   0.572   3.659   2.946  0.4229 -0.2290 -0.3658
  301SOL    HW1 4123   0.580   3.729   3.010  0.9660 -0.0177 -0.6525
  301SOL    HW2 4124   0.524   3.698   2.873  0.9651 -1.4461 -1.4249
  301SOL     MW 4125   0.567   3.673   2.945 -0.0027 -0.0013  0.0073
  302SOL     OW 4126   3.624   5.072   2.772  0.2112 -0.5927 -0.5898
  302SOL    HW1 4127   3.619   4.977   2.762  0.4918 -0.8798  1.5734
  302SOL    HW2 4128   3.538   5.106   2.747 -0.0279 -1.7473 -1.3875
  302SOL     MW 4129   3.612   5.064   2.767 -0.0027 -0.0013  0.0073
  303SOL     OW 4130   0.856   1.107   0.448  0.4028 -0.0088  0.3928
  303SOL    HW1 4131   0.880   1.025   0.492  2.3660  0.7471  0.7848
  303SOL    HW2 4132   0.761   1.098   0.439  0.2180  1.1030  1.0965
  303SOL     MW 4133   0.846   1.095   0.453 -0.0027 -0.0013  0.0073
  304SOL     OW 4134   1.734   2.897   0.027  0.4752 -0.3974  0.0681
  304SOL    HW1 4135   1.678   2.969   0.056 -2.1219 -2.5372  0.7663
  304SOL    HW2 4136   1.816   2.901   0.077 -0.2445  0.0296  1.2578
  304SOL     MW 4137   1.737   2.907   0.038 -0.0027 -0.0013  0.0073
  305SOL     OW 4138   2.821   3.405   0.020 -0.2580  0.0102  0.0134
  305SOL    HW1 4139   2.743   3.405   0.075 -1.1368 -0.1170 -1.1853
  305SOL    HW2 4140   2.884   3.454   0.073  0.2173  0.1001 -0.6239
  305SOL     MW 4141   2.819   3.412   0.034 -0.0027 -0.0013  0.0073
  306SOL     OW 4142   3.921   2.374   2.584 -0.3630  1.0739  0.6825
  306SOL    HW1 4143   3.997   2.406   2.633  0.0818  0.5820  0.3309
  306SOL    HW2 4144   3.903   2.446   2.524  0.4023  0.9468  0.2869
  306SOL     MW 4145   3.929   2.387   2.582 -0.0027 -0.0013  0.0073
  307SOL     OW 4146   4.995   5.054   0.258 -0.4101  0.4821 -0.1374
  307SOL    HW1 4147   4.964   5.140   0.285 -0.3512  0.9332 -1.4328
  307SOL    HW2 4148   5.090   5.063   0.248 -0.4920  1.4962 -0.0753
  307SOL     MW 4149   5.004   5.067   0.260 -0.0027 -0.0013  0.0073
  308SOL     OW 4150   2.947   4.721   2.532  0.1110  0.1082  0.1763
  308SOL    HW1 4151   3.039   4.744   2.539  0.4506 -1.1316  0.0801
  308SOL    HW2 4152   2.909   4.736   2.619 -0.3502 -1.7188  0.3331
  308SOL     MW 4153   2.954   4.726   2.545 -0.0027 -0.0013  0.0073
  309SOL     OW 4154   3.606   4.673   2.352 -0.1449  0.2566  0.0415
  309SOL    HW1 4155   3.668   4.613   2.310 -1.0854 -2.4697  2.2411
  309SOL    HW2 4156   3.662   4.745   2.382  1.8077 -1.2616  0.2749
  309SOL     MW 4157   3.622   4.675   2.351 -0.0027 -0.0013  0.0073
  310SOL     OW 4158   3.146   1.258   2.949 -0.2355 -0.2797 -0.0760
  310SOL    HW1 4159   3.083   1.202   2.904 -0.0411  0.1289 -0.8784
  310SOL    HW2 4160   3.230   1.211   2.947  1.7248  2.8728  1.4975
  310SOL     MW 4161   3.149   1.244   2.943 -0.0027 -0.0013  0.0073
  311SOL     OW 4162   2.495   1.960   2.889 -0.1648 -0.2102  0.4870
  311SOL    HW1 4163   2.483   1.874   2.849 -0.3455  0.6721 -1.4540
  311SOL    HW2 4164   2.588   1.975   2.872  0.4669 -3.0042  0.9588
  311SOL     MW 4165   2.506   1.950   2.881 -0.0027 -0.0013  0.0073
  312SOL     OW 4166   2.710   0.175   2.782  0.4358 -0.1311 -0.2091
  312SOL    HW1 4167   2.643   0.240   2.801 -0.4604 -1.0134 -0.2778
  312SOL    HW2 4168   2.782   0.226   2.746 -0.5673  1.2292 -0.3348
  312SOL     MW 4169   2.711   0.190   2.780 -0.0027 -0.0013  0.0073
  313SOL     OW 4170   4.913   3.952   2.952 -0.0828 -0.0589  0.2539
  313SOL    HW1 4171   4.991   3.992   2.914  0.3839 -1.0188  0.1642
  313SOL    HW2 4172   4.840   4.002   2.916 -1.7937 -0.4844  2.7888
  313SOL     MW 4173   4.914   3.964   2.942 -0.0027 -0.0013  0.0073
  314SOL     OW 4174   0.378   2.949   0.164  0.5502 -0.2456  0.3067
  314SOL    HW1 4175   0.344   2.983   0.081 -0.0327  0.5895  0.8673
  314SOL    HW2 4176   0.303   2.964   0.222  0.9761  0.2707  0.7415
  314SOL     MW 4177   0.363   2.956   0.161 -0.0027 -0.0013  0.0073
  315SOL     OW 4178   3.094   4.351   2.785 -0.3633 -0.1599 -0.3190
  315SOL    HW1 4179   3.148   4.409   2.839  0.6029  0.0708 -1.5105
  315SOL    HW2 4180   3.137   4.356   2.700 -0.8039 -1.1250 -0.6053
  315SOL     MW 4181   3.107   4.359   2.781 -0.0027 -0.0013  0.0073
  316SOL     OW 4182   3.236   4.554   2.925 -0.0477 -0.1631 -0.5506
  316SOL    HW1 4183   3.291   4.631   2.914  0.1611 -0.0921  0.8113
  316SOL    HW2 4184   3.291   4.488   2.966 -0.1604 -0.4680 -0.8843
  316SOL     MW 4185   3.250   4.556   2.929 -0.0027 -0.0013  0.0073
  317SOL     OW 4186   3.044   4.871   0.015 -0.2719  0.3571 -0.3885
  317SOL    HW1 4187   3.100   4.935  -0.028  1.4308  0.0453  1.2223
  317SOL    HW2 4188   2.981   4.921   0.067  0.2382  1.2766 -0.6444
  317SOL     MW 4189   3.043   4.886   0.016 -0.0027 -0.0013  0.0073
  318SOL     OW 4190   1.796   2.671   2.900  0.0269  0.4154  0.4202
  318SOL    HW1 4191   1.728   2.645   2.836  2.7738  0.2499 -2.7071
  318SOL    HW2 4192   1.771   2.758   2.931  1.6760  0.6734  1.1014
  318SOL     MW 4193   1.783   2.679   2.895 -0.0027 -0.0013  0.0073
  319SOL     OW 4194   3.342   0.264   2.565 -0.0567 -0.1170 -0.1036
  319SOL    HW1 4195   3.381   0.252   2.651 -0.5431  1.4029  0.3547
  319SOL    HW2 4196   3.353   0.357   2.548  0.6001 -0.3959 -1.3685
  319SOL     MW 4197   3.348   0.275   2.574 -0.0027 -0.0013  0.0073
  320SOL     OW 4198   3.907   1.163   0.062 -0.0509 -0.5341 -0.0051
  320SOL    HW1 4199   3.853   1.242   0.062  1.0937  0.3052 -1.4324
  320SOL    HW2 4200   3.996   1.188   0.087  0.2332 -1.9334  0.4321
  320SOL     MW 4201   3.912   1.177   0.065 -0.0027 -0.0013  0.0073
  321SOL     OW 4202   3.589   5.030   0.023 -0.1367 -0.2524 -0.0635
  321SOL    HW1 4203   3.603   5.023  -0.072  1.7739  3.3737 -0.2154
  321SOL    HW2 4204   3.560   5.121   0.030 -1.0816 -0.4563 -1.0972
  321SOL     MW 4205   3.587   5.041   0.011 -0.0027 -0.0013  0.0073
  322SOL     OW 4206   4.206   4.677   2.647  0.2729  0.2009  0.3762
  322SOL    HW1 4207   4.249   4.701   2.729  1.8480  0.1606 -0.3772
  322SOL    HW2 4208   4.148   4.607   2.676  0.0284  0.6112  0.8909
  322SOL     MW 4209   4.204   4.671   2.662 -0.0027 -0.0013  0.0073
  323SOL     OW 4210   4.642   5.094   0.193 -0.3965 -0.2988 -0.0487
  323SOL    HW1 4211   4.693   5.016   0.215 -0.6635 -1.1516 -2.2006
  323SOL    HW2 4212   4.577   5.057   0.134  1.1571 -1.0609 -1.3610
  323SOL     MW 4213   4.640   5.079   0.188 -0.0027 -0.0013  0.0073
  324SOL     OW 4214   0.256   3.021   2.963 -0.1354  0.0603 -0.3637
  324SOL    HW1 4215   0.193   3.078   3.006 -1.4795 -1.1383 -0.6897
  324SOL    HW2 4216   0.288   3.080   2.894 -2.5658  0.7010 -1.0102
  324SOL     MW 4217   0.252   3.036   2.960 -0.0027 -0.0013  0.0073
  325SOL     OW 4218   1.303   2.938   0.174 -0.3404  0.3085 -0.0026
  325SOL    HW1 4219   1.257   2.930   0.090  1.4539 -0.2023 -0.9870
  325SOL    HW2 4220   1.361   2.862   0.176 -0.7511 -0.0058  2.2646
  325SOL     MW 4221   1.305   2.927   0.163 -0.0027 -0.0013  0.0073
  326SOL     OW 4222   3.808   4.443   2.646  0.3371 -0.1102  0.7746
  326SOL    HW1 4223   3.768   4.361   2.617 -2.8834  2.3867 -2.7259
  326SOL    HW2 4224   3.835   4.477   2.561 -1.7888 -0.1788  0.0161
  326SOL     MW 4225   3.807   4.437   2.631 -0.0027 -0.0013  0.0073
  327SOL     OW 4226   4.400   0.820   0.510 -0.0581 -0.4469  0.1963
  327SOL    HW1 4227   4.339   0.755   0.546  0.1300 -0.5348  0.3542
  327SOL    HW2 4228   4.487   0.782   0.523  0.1998  0.4244  1.2006
  327SOL     MW 4229   4.403   0.806   0.517 -0.0027 -0.0013  0.0073
  328SOL     OW 4230   1.505   2.296   0.246 -0.2586  0.4327 -0.0411
  328SOL    HW1 4231   1.599   2.293   0.263  0.0671  2.1393 -1.1944
  328SOL    HW2 4232   1.467   2.209   0.257 -0.8811  0.7522  0.4017
  328SOL     MW 4233   1.512   2.284   0.250 -0.0027 -0.0013  0.0073
  329SOL     OW 4234   4.808   0.867   0.087  0.2614  0.4401  0.5238
  329SOL    HW1 4235   4.768   0.804   0.026 -0.6132  2.3871 -1.0089
  329SOL    HW2 4236   4.805   0.946   0.034  1.7353 -1.1034 -2.0517
  329SOL     MW 4237   4.802   0.869   0.072 -0.0027 -0.0013  0.0073
  330SOL     OW 4238   3.697   2.161   2.897 -0.1761  0.4505  0.1512
  330SOL    HW1 4239   3.778   2.136   2.853 -0.7252  0.4472 -0.8889
  330SOL    HW2 4240   3.729   2.234   2.949  0.8058 -0.6687  1.1528
  330SOL     MW 4241   3.712   2.168   2.898 -0.0027 -0.0013  0.0073
  331SOL     OW 4242   1.290   3.401   3.031  0.6570  0.1295  0.1240
  331SOL    HW1 4243   1.379   3.371   3.051  0.5346  0.3907  1.0779
  331SOL    HW2 4244   1.308   3.493   3.011 -1.3568  0.7367  0.9467
  331SOL     MW 4245   1.304   3.409   3.031 -0.0027 -0.0013  0.0073
  332SOL     OW 4246   2.791   2.160   0.036  0.2368 -0.4742 -0.5600
  332SOL    HW1 4247   2.801   2.254   0.021  1.4497 -0.4989  0.0141
  332SOL    HW2 4248   2.869   2.130   0.083  0.8063  0.8820 -0.6037
  332SOL     MW 4249   2.803   2.168   0.040 -0.0027 -0.0013  0.0073
  333SOL     OW 4250   4.935   2.189   0.244 -0.0295 -1.1121  0.4611
  333SOL    HW1 4251   4.860   2.237   0.279  0.8491  0.9646 -0.3186
  333SOL    HW2 4252   4.937   2.229   0.157 -0.4949 -0.2379  0.8413
  333SOL     MW 4253   4.926   2.201   0.237 -0.0027 -0.0013  0.0073
  334SOL     OW 4254   3.087   4.006   0.398 -0.0096 -0.2300 -0.1652
  334SOL    HW1 4255   3.090   4.006   0.493  1.5186 -2.3505 -0.1323
  334SOL    HW2 4256   3.134   4.086   0.376 -0.6625  0.3796  0.5849
  334SOL     MW 4257   3.093   4.017   0.407 -0.0027 -0.0013  0.0073
  335SOL     OW 4258   2.887   0.086   2.967  0.3617  0.3059 -0.7663
  335SOL    HW1 4259   2.903   0.004   2.920  0.7521  0.8604 -1.6171
  335SOL    HW2 4260   2.815   0.121   2.915  1.5305  1.1710 -1.8629
  335SOL     MW 4261   2.880   0.080   2.954 -0.0027 -0.0013  0.0073
  336SOL     OW 4262   4.420   4.600   2.473  0.1032 -0.3879 -0.1368
  336SOL    HW1 4263   4.445   4.677   2.422 -0.9285 -0.9450 -1.5273
  336SOL    HW2 4264   4.352   4.630   2.532 -0.3980 -0.0984 -0.8486
  336SOL     MW 4265   4.415   4.614   2.474 -0.0027 -0.0013  0.0073
  337SOL     OW 4266   1.459   0.664   0.259  0.4222  0.5883 -0.1294
  337SOL    HW1 4267   1.451   0.594   0.194 -2.7333  1.4364 -0.8188
  337SOL    HW2 4268   1.399   0.633   0.326 -0.8136 -0.3241 -1.5978
  337SOL     MW 4269   1.450   0.651   0.259 -0.0027 -0.0013  0.0073
  338SOL     OW 4270   2.039   2.641   2.788 -0.1223 -0.3555 -0.4607
  338SOL    HW1 4271   2.090   2.612   2.863  1.6314  0.8877 -1.1032
  338SOL    HW2 4272   1.955   2.661   2.830  0.4789  0.2665  0.4781
  338SOL     MW 4273   2.034   2.640   2.803 -0.0027 -0.0013  0.0073
  339SOL     OW 4274   0.620   4.128   2.976 -0.3472  0.0489  0.3969
  339SOL    HW1 4275   0.533   4.167   2.966 -0.3867 -0.3823 -1.0529
  339SOL    HW2 4276   0.640   4.079   2.897  0.0901  0.6445  0.1301
  339SOL     MW 4277   0.611   4.126   2.965 -0.0027 -0.0013  0.0073
  340SOL     OW 4278   2.827   2.449   2.961 -0.0771 -0.2109 -0.7412
  340SOL    HW1 4279   2.908   2.444   2.911 -0.2381  1.5219 -1.2540
  340SOL    HW2 4280   2.818   2.540   2.989 -1.1888 -0.7839  0.9033
  340SOL     MW 4281   2.836   2.460   2.958 -0.0027 -0.0013  0.0073
  341SOL     OW 4282   1.551   3.358   0.093 -0.5308 -0.0678 -0.0863
  341SOL    HW1 4283   1.558   3.268   0.063  1.5067  0.8360 -2.6984
  341SOL    HW2 4284   1.608   3.400   0.029  0.4083 -0.8590  0.2069
  341SOL     MW 4285   1.559   3.352   0.081 -0.0027 -0.0013  0.0073
  342SOL     OW 4286   2.267   1.411   3.019  0.3658 -0.5536  0.4025
  342SOL    HW1 4287   2.272   1.357   3.098  0.3166  0.1680  0.9108
  342SOL    HW2 4288   2.308   1.496   3.035  0.2368  0.3039 -2.9947
  342SOL     MW 4289   2.273   1.415   3.031 -0.0027 -0.0013  0.0073
  343SOL     OW 4290   2.304   2.302   2.852 -0.2246  0.0718  0.2468
  343SOL    HW1 4291   2.318   2.342   2.767 -1.2527 -0.9736 -0.4421
  343SOL    HW2 4292   2.389   2.314   2.895  0.0999 -1.4330  0.0851
  343SOL     MW 4293   2.317   2.309   2.847 -0.0027 -0.0013  0.0073
  344SOL     OW 4294   2.708   4.117   2.860 -0.0050  0.1824  0.2878
  344SOL    HW1 4295   2.650   4.130   2.785  0.9679 -0.5053 -0.6141
  344SOL    HW2 4296   2.762   4.045   2.829 -1.1460 -0.1055 -1.1427
  344SOL     MW 4297   2.708   4.109   2.846 -0.0027 -0.0013  0.0073
  345SOL     OW 4298   2.910   3.147   0.036  0.2922 -0.1294 -0.0893
  345SOL    HW1 4299   2.895   3.241   0.039  0.4853 -0.0496 -1.2916
  345SOL    HW2 4300   2.835   3.119  -0.017 -0.6536  0.8336  0.7088
  345SOL     MW 4301   2.898   3.156   0.029 -0.0027 -0.0013  0.0073
  346SOL     OW 4302   3.236   0.062   0.100  0.0382 -0.1825  0.1522
  346SOL    HW1 4303   3.225   0.039   0.192  1.7140 -0.7192  0.2546
  346SOL    HW2 4304   3.185   0.142   0.087  0.2484 -0.1159 -0.2819
  346SOL     MW 4305   3.228   0.069   0.111 -0.0027 -0.0013  0.0073
  347SOL     OW 4306   0.573   0.863   0.241 -0.1569 -0.4692  0.2101
  347SOL    HW1 4307   0.576   0.925   0.314  1.0475 -2.1040  1.6288
  347SOL    HW2 4308   0.646   0.898   0.189 -2.1794  1.7663 -1.3626
  347SOL     MW 4309   0.583   0.876   0.243 -0.0027 -0.0013  0.0073
  348SOL     OW 4310   3.030   5.073   2.534  0.0880  0.3333 -0.3588
  348SOL    HW1 4311   2.946   5.056   2.492 -0.2659 -0.2652  0.5438
  348SOL    HW2 4312   3.054   5.156   2.492 -1.0624  1.2668  0.7205
  348SOL     MW 4313   3.022   5.082   2.523 -0.0027 -0.0013  0.0073
  349SOL     OW 4314   4.360   1.926   2.841  0.5937  0.1621  0.2259
  349SOL    HW1 4315   4.327   1.848   2.887  0.8142  0.2247  0.4975
  349SOL    HW2 4316   4.391   1.883   2.762  1.1234 -1.4914  1.2700
  349SOL     MW 4317   4.360   1.910   2.837 -0.0027 -0.0013  0.0073
  350SOL     OW 4318   4.274   1.930   0.165  0.3458 -0.1184 -0.1018
  350SOL    HW1 4319   4.242   2.010   0.124 -1.4799 -1.7902 -2.2360
  350SOL    HW2 4320   4.345   1.948   0.227  1.0965 -1.7364 -0.4195
  350SOL     MW 4321   4.279   1.943   0.168 -0.0027 -0.0013  0.0073
  351SOL     OW 4322   2.934   4.256   2.983  0.4139 -0.8094 -0.4439
  351SOL    HW1 4323   2.994   4.270   2.910 -0.9259  0.6602 -1.3076
  351SOL    HW2 4324   2.851   4.230   2.944 -0.4661  1.3647 -0.1574
  351SOL     MW 4325   2.931   4.254   2.969 -0.0027 -0.0013  0.0073
  352SOL     OW 4326   1.788   2.260   0.290  0.4500  0.2731 -0.3230
  352SOL    HW1 4327   1.810   2.321   0.220  0.0138  1.7313  0.7668
  352SOL    HW2 4328   1.789   2.172   0.252  0.7660 -0.4831  1.3442
  352SOL     MW 4329   1.791   2.256   0.276 -0.0027 -0.0013  0.0073
  353SOL     OW 4330   3.929   4.499   2.400  0.4173  0.4995  0.3648
  353SOL    HW1 4331   4.002   4.436   2.396 -1.6164 -1.9877 -0.6560
  353SOL    HW2 4332   3.962   4.584   2.371 -0.6320  0.6943 -0.3341
  353SOL     MW 4333   3.943   4.502   2.395 -0.0027 -0.0013  0.0073
  354SOL     OW 4334   1.378   0.498   0.052 -0.4476 -0.1764  0.2278
  354SOL    HW1 4335   1.296   0.528   0.013  0.1075 -0.6720 -1.4123
  354SOL    HW2 4336   1.433   0.485  -0.025 -1.2035  0.5262 -0.4539
  354SOL     MW 4337   1.375   0.501   0.037 -0.0027 -0.0013  0.0073
  355SOL     OW 4338   0.546   1.105   0.700  0.2966 -0.1826 -0.1070
  355SOL    HW1 4339   0.611   1.168   0.732  0.8617  0.1211 -1.7593
  355SOL    HW2 4340   0.531   1.048   0.775  0.9741 -0.4187 -0.1470
  355SOL     MW 4341   0.552   1.106   0.714 -0.0027 -0.0013  0.0073
  356SOL     OW 4342   4.263   2.343   0.038  0.0702 -0.4812  0.0483
  356SOL    HW1 4343   4.232   2.288  -0.034 -0.9594  1.3814 -1.0185
  356SOL    HW2 4344   4.181   2.371   0.079  0.1056  1.2476 -0.9541
  356SOL     MW 4345   4.248   2.339   0.034 -0.0027 -0.0013  0.0073
  357SOL     OW 4346   4.549   2.084   2.955  0.3739 -0.1178 -0.2852
  357SOL    HW1 4347   4.470   2.036   2.928  0.3120 -0.7091  0.9093
  357SOL    HW2 4348   4.569   2.148   2.886 -0.4720  1.0559  0.5105
  357SOL     MW 4349   4.541   2.086   2.942 -0.0027 -0.0013  0.0073
  358SOL     OW 4350   1.689   3.415   0.563  0.3406 -0.1232 -0.0912
  358SOL    HW1 4351   1.671   3.498   0.606  0.1774 -0.8997  1.4195
  358SOL    HW2 4352   1.664   3.424   0.471 -0.4456 -0.0377  0.1191
  358SOL     MW 4353   1.683   3.427   0.556 -0.0027 -0.0013  0.0073
  359SOL     OW 4354   3.482   0.304   2.806  0.0052  0.2138  0.3195
  359SOL    HW1 4355   3.565   0.272   2.769  0.0422  1.6583 -0.9638
  359SOL    HW2 4356   3.514   0.382   2.851  2.3540 -0.6585  0.3445
  359SOL     MW 4357   3.497   0.310   2.807 -0.0027 -0.0013  0.0073
  360SOL     OW 4358   0.004   1.730   2.911  0.3798  0.3001 -0.2107
  360SOL    HW1 4359  -0.068   1.786   2.941 -0.2810 -0.4439 -0.3536
  360SOL    HW2 4360   0.056   1.793   2.863 -2.0362  3.1944  0.6785
  360SOL     MW 4361   0.001   1.745   2.909 -0.0027 -0.0013  0.0073
  361SOL     OW 4362   4.182   2.145   2.867  0.3231 -0.6442  0.0694
  361SOL    HW1 4363   4.091   2.126   2.843  0.0531 -0.2183  0.7494
  361SOL    HW2 4364   4.212   2.056   2.851 -3.1051 -1.7814 -0.8373
  361SOL     MW 4365   4.174   2.131   2.862 -0.0027 -0.0013  0.0073
  362SOL     OW 4366   4.098   3.269   2.880  0.2177  0.1021 -0.0981
  362SOL    HW1 4367   4.077   3.184   2.842 -0.3179  1.2146 -2.5178
  362SOL    HW2 4368   4.026   3.283   2.942 -0.1007 -2.6259  0.2503
  362SOL     MW 4369   4.086   3.260   2.883 -0.0027 -0.0013  0.0073
  363SOL     OW 4370   2.292   4.487   0.238  0.0202  0.1928  0.1387
  363SOL    HW1 4371   2.294   4.507   0.332  0.8430  0.2475  0.1115
  363SOL    HW2 4372   2.326   4.566   0.196 -0.2034  1.3186  1.9353
  363SOL     MW 4373   2.297   4.500   0.245 -0.0027 -0.0013  0.0073
  364SOL     OW 4374   3.804   1.701   2.707  0.7290  0.2585  0.1743
  364SOL    HW1 4375   3.800   1.608   2.681  0.2854  0.3966 -0.2797
  364SOL    HW2 4376   3.782   1.747   2.626  0.4624  1.4030  0.8747
  364SOL     MW 4377   3.800   1.694   2.693 -0.0027 -0.0013  0.0073
  365SOL     OW 4378   4.187   0.189   2.871 -0.8423  0.4315  0.1386
  365SOL    HW1 4379   4.197   0.284   2.862 -1.3963  0.4794  0.0273
  365SOL    HW2 4380   4.144   0.155   2.793 -2.2086  1.3482  0.4563
  365SOL     MW 4381   4.183   0.197   2.860 -0.0027 -0.0013  0.0073
  366SOL     OW 4382   3.222   5.028   2.923  0.2465  0.2785  0.0033
  366SOL    HW1 4383   3.247   5.073   3.003  1.1365 -2.0782  1.1283
  366SOL    HW2 4384   3.281   4.953   2.925 -0.0048  0.0984  1.9598
  366SOL     MW 4385   3.233   5.024   2.934 -0.0027 -0.0013  0.0073
  367SOL     OW 4386   2.287   2.590   0.445 -0.1774 -0.3640  0.4785
  367SOL    HW1 4387   2.214   2.649   0.459 -0.8446 -0.5718 -1.7568
  367SOL    HW2 4388   2.357   2.638   0.401 -1.2643  0.0803 -0.8389
  367SOL     MW 4389   2.287   2.604   0.441 -0.0027 -0.0013  0.0073
  368SOL     OW 4390   3.534   1.534   2.939 -0.4726  0.1647  0.0867
  368SOL    HW1 4391   3.443   1.520   2.964 -0.3274 -1.3520 -0.1567
  368SOL    HW2 4392   3.530   1.609   2.880 -0.7645  0.1311  0.0614
  368SOL     MW 4393   3.521   1.542   2.935 -0.0027 -0.0013  0.0073
  369SOL     OW 4394   3.365   5.148   2.711  0.3301  0.2722  0.2425
  369SOL    HW1 4395   3.304   5.087   2.753  1.5417 -2.3687 -1.5188
  369SOL    HW2 4396   3.346   5.135   2.618  0.0873 -0.2948  0.3627
  369SOL     MW 4397   3.355   5.138   2.705 -0.0027 -0.0013  0.0073
  370SOL     OW 4398   3.144   0.167   2.813  0.0375  0.3518  0.2861
  370SOL    HW1 4399   3.104   0.106   2.874  0.8690 -0.7396 -0.2224
  370SOL    HW2 4400   3.228   0.123   2.798 -0.5403 -0.6406 -0.1104
  370SOL     MW 4401   3.150   0.153   2.819 -0.0027 -0.0013  0.0073
  371SOL     OW 4402   1.751   1.133   2.864 -0.0912 -0.0527 -0.3884
  371SOL    HW1 4403   1.659   1.107   2.875  0.0851 -0.3374  0.5274
  371SOL    HW2 4404   1.766   1.137   2.770  0.4937  0.9037 -0.2739
  371SOL     MW 4405   1.741   1.130   2.853 -0.0027 -0.0013  0.0073
  372SOL     OW 4406   2.974   2.901   0.138  0.2588 -0.1792 -0.6236
  372SOL    HW1 4407   2.947   2.988   0.110 -2.3167 -0.6612  0.0736
  372SOL    HW2 4408   2.930   2.887   0.222  0.3194 -0.5023 -0.6450
  372SOL     MW 4409   2.964   2.910   0.145 -0.0027 -0.0013  0.0073
  373SOL     OW 4410   3.985   0.067   2.713  0.6006 -0.0047  0.4186
  373SOL    HW1 4411   4.000  -0.014   2.762  1.8775  0.0117  0.0744
  373SOL    HW2 4412   3.898   0.102   2.735 -0.1105 -1.4232  0.0321
  373SOL     MW 4413   3.975   0.061   2.722 -0.0027 -0.0013  0.0073
  374SOL     OW 4414   3.607   1.815   0.113 -0.0137  0.6532  0.2969
  374SOL    HW1 4415   3.574   1.869   0.041 -0.4839  1.1790  0.9047
  374SOL    HW2 4416   3.532   1.764   0.144 -0.6057  1.8337  0.8713
  374SOL     MW 4417   3.593   1.815   0.108 -0.0027 -0.0013  0.0073
   5.15734   5.15734   3.03129
