# Supplementary material for: Resolving liquid-to-glass transitions of water under soft nanoconfinement
Source: Nat Commun. 2026 May 8;17:6224. doi: 10.1038/s41467-026-72955-y (PMC13369869; doi:10.1038/s41467-026-72955-y)
Supplement: Supplementary file 3 — Supplementary Data 1 [file 41467_2026_72955_MOESM3_ESM.zip › 240K/sim5/final.gro]

Lamellar phy in tip4pice water
 4489
    1phy    C35    1   3.383   0.696   1.767  0.0277 -0.3476 -0.3928
    1phy    C33    2   3.372   0.849   1.749  0.0160 -0.2115 -0.4462
    1phy    C34    3   3.296   0.879   1.624 -0.8397 -0.4641  0.0479
    1phy    C32    4   3.303   0.907   1.876 -0.2869  0.4537 -0.0709
    1phy    C31    5   3.356   1.040   1.928  0.5337  0.0140  0.0365
    1phy    C30    6   3.280   1.089   2.057 -0.0677 -0.4485  0.0524
    1phy    C28    7   3.339   1.218   2.115  0.0578 -0.3709 -0.4601
    1phy    C29    8   3.264   1.343   2.067  0.3223 -0.4123 -0.1739
    1phy    C27    9   3.328   1.230   2.270  0.3696  0.5689 -0.1781
    1phy    C26   10   3.456   1.173   2.330 -0.0854  0.3210  0.4165
    1phy    C25   11   3.448   1.180   2.484 -0.5413  0.0438 -0.1555
    1phy    C23   12   3.553   1.100   2.564 -0.0904  0.2083  0.8701
    1phy    C24   13   3.617   1.185   2.669 -0.3669 -0.6572 -0.1179
    1phy    C22   14   3.479   0.976   2.627  0.1648  0.1381  0.3530
    1phy    C21   15   3.572   0.852   2.645 -0.1882 -0.2516 -0.1579
    1phy    C20   16   3.513   0.721   2.692 -0.3164 -0.1057  0.2798
    1phy    C18   17   3.593   0.589   2.722  0.4846  0.6762  0.1490
    1phy    O01   18   3.647   0.608   2.855  0.2786  0.1297 -0.2577
    1phy    H01   19   3.649   0.527   2.902 -3.0073  0.5146  0.8539
    1phy    C19   20   3.483   0.476   2.730  0.2360  0.7324  0.0438
    1phy    C13   21   3.708   0.537   2.612  0.2264  0.7622  0.3553
    1phy     H3   22   3.669   0.546   2.508  1.8438  0.4059 -0.3214
    1phy    O33   23   3.743   0.398   2.620 -0.4875 -0.1433 -0.1166
    1phy    H1B   24   3.741   0.370   2.710 -0.7851  0.8236  0.1848
    1phy    C12   25   3.840   0.620   2.618 -0.0767  0.2360  0.1285
    1phy    O11   26   3.904   0.586   2.737  0.0097  0.0700 -0.4014
    1phy    H1A   27   3.876   0.655   2.794  2.3507 -1.4816  2.9627
    2phy    C35   28   0.024   5.039   1.721  0.4670  0.2018 -0.2263
    2phy    C33   29  -0.065   5.124   1.636 -0.0113 -0.2773  0.1368
    2phy    C34   30  -0.194   5.048   1.609  0.1691  0.2871  0.4289
    2phy    C32   31  -0.096   5.258   1.693 -0.4978  0.0444 -0.3872
    2phy    C31   32  -0.100   5.372   1.593 -0.0792  0.7166  0.1508
    2phy    C30   33  -0.128   5.506   1.666  0.0593 -0.4167 -0.2544
    2phy    C28   34  -0.144   5.638   1.592 -0.3193  0.0434  0.1409
    2phy    C29   35  -0.251   5.715   1.668 -0.2373 -0.0203 -0.2572
    2phy    C27   36  -0.001   5.711   1.596 -0.0782  0.5999  0.3412
    2phy    C26   37   0.006   5.819   1.486 -0.2420 -0.1300  0.2255
    2phy    C25   38   0.140   5.889   1.486 -0.1648 -0.2067  0.0710
    2phy    C23   39   0.164   5.980   1.363 -0.3771  0.0210  0.2193
    2phy    C24   40   0.174   6.135   1.395  0.0471  0.0123 -0.0533
    2phy    C22   41   0.298   5.944   1.293 -0.0325  0.0640 -0.0968
    2phy    C21   42   0.290   5.953   1.142 -0.6468  0.0081  0.6561
    2phy    C20   43   0.423   5.918   1.079  0.2618 -0.1627 -0.2754
    2phy    C18   44   0.430   5.905   0.923 -0.0358 -0.1157 -0.3473
    2phy    O01   45   0.325   5.817   0.879 -0.1096  0.0359  0.1282
    2phy    H01   46   0.240   5.849   0.902  0.3543  0.0287  1.9968
    2phy    C19   47   0.565   5.828   0.907 -0.0901 -0.1690 -0.2033
    2phy    C13   48   0.438   6.049   0.848 -0.0908  0.1270 -0.0021
    2phy     H3   49   0.343   6.099   0.881 -1.3010 -1.9289 -0.1839
    2phy    O33   50   0.532   6.151   0.888  0.5653 -0.5607 -0.1953
    2phy    H1B   51   0.482   6.224   0.918  0.5129 -0.4084 -0.6461
    2phy    C12   52   0.398   6.059   0.690 -0.2298 -0.0078 -0.1199
    2phy    O11   53   0.463   5.963   0.610 -0.9009  0.0786  0.0534
    2phy    H1A   54   0.454   5.877   0.645  0.9595  0.8124  2.7713
    3phy    C35   55   4.871   0.769   1.137 -0.1253  0.2476 -0.2871
    3phy    C33   56   4.764   0.801   1.239 -0.5613 -0.5019 -0.0965
    3phy    C34   57   4.808   0.917   1.326 -0.2084 -0.3137  0.3637
    3phy    C32   58   4.635   0.845   1.173  0.2954  0.0089  0.3701
    3phy    C31   59   4.526   0.734   1.170 -0.3007  0.1482  0.6420
    3phy    C30   60   4.406   0.759   1.080 -0.9643  0.8972 -0.5010
    3phy    C28   61   4.304   0.643   1.083 -0.0564  0.2331  0.5592
    3phy    C29   62   4.175   0.680   1.163  0.0854 -0.0095  0.2842
    3phy    C27   63   4.250   0.614   0.942  0.1817 -0.5826  0.3612
    3phy    C26   64   4.310   0.488   0.886 -0.7529 -0.3667 -0.0183
    3phy    C25   65   4.288   0.472   0.736 -0.0452  0.1197 -0.4816
    3phy    C23   66   4.377   0.362   0.669 -0.0325 -0.5352  0.0665
    3phy    C24   67   4.327   0.219   0.694 -0.4866 -0.1941  0.1069
    3phy    C22   68   4.379   0.399   0.517  0.1953 -0.4564 -0.0449
    3phy    C21   69   4.513   0.383   0.444  0.1973 -0.1331  0.6761
    3phy    C20   70   4.504   0.398   0.292 -0.0113 -0.0063  0.3182
    3phy    C18   71   4.646   0.393   0.215  0.1419 -0.2587  0.4973
    3phy    O01   72   4.741   0.492   0.273  0.1311  0.0562  0.0956
    3phy    H01   73   4.709   0.575   0.303  1.2063  0.9200 -1.0272
    3phy    C19   74   4.620   0.449   0.070  0.3925 -0.5086 -0.4062
    3phy    C13   75   4.709   0.241   0.209 -0.1004  0.2842  0.0342
    3phy     H3   76   4.712   0.210   0.316 -0.6269 -1.9497 -0.5405
    3phy    O33   77   4.633   0.127   0.165  0.3610  0.3016 -0.0190
    3phy    H1B   78   4.548   0.150   0.131 -1.0516  0.1405  3.0360
    3phy    C12   79   4.861   0.213   0.215 -0.1186  0.2211  0.3969
    3phy    O11   80   4.907   0.146   0.099 -0.0873 -0.4418 -0.7656
    3phy    H1A   81   4.847   0.074   0.095  0.2943 -1.3166  3.7432
    4phy    C35   82   0.896   3.975   1.692 -0.3808 -0.2782 -0.2634
    4phy    C33   83   0.856   4.124   1.705 -0.4054  0.8647  0.3750
    4phy    C34   84   0.934   4.188   1.596 -0.1649  0.6398 -0.2121
    4phy    C32   85   0.706   4.141   1.694 -0.0160  0.3766  0.2205
    4phy    C31   86   0.647   4.263   1.767 -0.3810 -0.1354  0.6766
    4phy    C30   87   0.490   4.264   1.773 -0.2870 -0.2776 -0.3134
    4phy    C28   88   0.436   4.376   1.859  0.0440 -0.4373  0.0264
    4phy    C29   89   0.394   4.496   1.771 -0.2365  0.2749  0.1203
    4phy    C27   90   0.337   4.335   1.971  0.5578 -0.5895  0.1908
    4phy    C26   91   0.367   4.391   2.109 -0.3509  0.5415 -0.5676
    4phy    C25   92   0.261   4.337   2.209 -0.2523  0.1487  0.4008
    4phy    C23   93   0.255   4.396   2.351  0.7599 -0.7795  0.8508
    4phy    C24   94   0.119   4.463   2.376 -0.6410 -0.1662  0.2903
    4phy    C22   95   0.273   4.284   2.448  0.7334  0.2682 -0.1784
    4phy    C21   96   0.362   4.315   2.569 -0.4602 -0.4545 -0.1904
    4phy    C20   97   0.394   4.175   2.627  0.3803  0.3808 -0.2738
    4phy    C18   98   0.470   4.155   2.761 -0.2326  0.1101  0.4980
    4phy    O01   99   0.392   4.216   2.862 -0.5963 -0.1177 -0.0423
    4phy    H01  100   0.410   4.176   2.945 -0.7290  2.6776  1.4431
    4phy    C19  101   0.457   4.007   2.787  1.0032  0.8033  0.2842
    4phy    C13  102   0.628   4.203   2.766 -0.3108 -0.6584 -0.4508
    4phy     H3  103   0.679   4.175   2.671 -2.2741 -1.2330 -1.3862
    4phy    O33  104   0.713   4.139   2.862  0.1856 -0.0082  0.3679
    4phy    H1B  105   0.699   4.168   2.950  1.1939  0.7779  0.2786
    4phy    C12  106   0.660   4.363   2.785  0.1831 -0.0001  0.2669
    4phy    O11  107   0.616   4.415   2.910 -0.7195 -0.1694 -0.1503
    4phy    H1A  108   0.524   4.407   2.927 -0.5330  0.2108  1.1385
    5phy    C35  109   5.038   4.508   2.028 -0.0257 -0.4582  0.2013
    5phy    C33  110   4.991   4.402   1.925  0.5208 -0.3141 -0.1140
    5phy    C34  111   5.053   4.263   1.960  0.4352 -0.2261 -0.0908
    5phy    C32  112   4.840   4.382   1.932  0.6208 -0.4437 -0.0670
    5phy    C31  113   4.756   4.491   1.859 -0.1082 -0.1859 -0.0907
    5phy    C30  114   4.609   4.443   1.835  0.3846 -0.3167 -0.0413
    5phy    C28  115   4.525   4.549   1.760 -0.3226  0.7879 -0.3124
    5phy    C29  116   4.536   4.514   1.610 -0.4972  0.1506  0.1378
    5phy    C27  117   4.380   4.526   1.802  0.3691 -0.0559 -0.8323
    5phy    C26  118   4.321   4.653   1.856  0.2699 -0.3242 -0.0496
    5phy    C25  119   4.178   4.634   1.896 -0.0088  0.0982  0.5648
    5phy    C23  120   4.131   4.749   1.984  0.0017  0.0266 -0.0955
    5phy    C24  121   4.048   4.850   1.905 -0.5202  0.0708 -0.3250
    5phy    C22  122   4.038   4.685   2.090 -0.5157 -0.2066 -0.6793
    5phy    C21  123   4.092   4.706   2.239 -0.1012 -0.2075 -0.1840
    5phy    C20  124   4.018   4.613   2.335  0.2513 -0.1328 -0.0409
    5phy    C18  125   4.049   4.620   2.486  0.3892  0.4330 -0.2458
    5phy    O01  126   4.074   4.755   2.525 -0.3606  0.2954  0.0386
    5phy    H01  127   4.003   4.813   2.503 -0.8643 -0.2369  0.2479
    5phy    C19  128   3.909   4.575   2.541 -0.0981  0.3698  0.2224
    5phy    C13  129   4.166   4.523   2.544  0.8764  0.1226  0.5588
    5phy     H3  130   4.162   4.428   2.486 -0.7287  0.8812 -0.6345
    5phy    O33  131   4.144   4.482   2.677 -0.2606 -0.0471 -0.2946
    5phy    H1B  132   4.147   4.560   2.730 -1.9908 -0.8619  1.1291
    5phy    C12  133   4.319   4.569   2.523 -0.2962 -0.3615 -0.1155
    5phy    O11  134   4.355   4.663   2.625  0.0653 -0.1194  0.1207
    5phy    H1A  135   4.360   4.747   2.583  0.4322 -0.3102 -0.2155
    6phy    C35  136   0.342   1.749   1.739  0.0804 -0.4188  0.0277
    6phy    C33  137   0.212   1.762   1.666  0.1220  0.2120  0.5693
    6phy    C34  138   0.088   1.697   1.737 -0.0443 -0.2533 -0.5268
    6phy    C32  139   0.197   1.905   1.620  0.0260 -0.0992 -0.0745
    6phy    C31  140   0.122   1.933   1.493  0.1160  0.5679  0.0987
    6phy    C30  141   0.145   2.074   1.443  0.0258  0.8963 -0.0541
    6phy    C28  142   0.071   2.112   1.315  0.6302 -0.0693  0.2535
    6phy    C29  143  -0.041   2.208   1.359  0.0681 -0.1792  0.0647
    6phy    C27  144   0.160   2.175   1.205  0.1970  0.3372  0.4701
    6phy    C26  145   0.109   2.146   1.062  0.9152 -0.3331 -0.7339
    6phy    C25  146   0.202   2.191   0.950 -0.1834 -0.1546 -0.2274
    6phy    C23  147   0.138   2.152   0.816 -0.3590 -0.8355 -0.2147
    6phy    C24  148   0.083   2.274   0.744 -0.2034 -0.0119  0.2373
    6phy    C22  149   0.240   2.091   0.717  0.0848 -0.2324  0.1288
    6phy    C21  150   0.193   1.962   0.642 -0.4871  0.5529 -0.4698
    6phy    C20  151   0.289   1.926   0.527 -0.0479  0.3167  0.6026
    6phy    C18  152   0.258   1.807   0.430 -0.4294 -0.1137  0.4103
    6phy    O01  153   0.266   1.692   0.508  0.1249  0.1458 -0.2315
    6phy    H01  154   0.353   1.668   0.532  0.6973  2.3532  0.1146
    6phy    C19  155   0.375   1.806   0.330  0.3163 -0.2878 -0.1840
    6phy    C13  156   0.117   1.819   0.346  0.2398  0.2104 -0.0494
    6phy     H3  157   0.043   1.828   0.430 -0.5539 -0.9269 -0.6106
    6phy    O33  158   0.080   1.941   0.271  0.1631 -0.3175  0.3613
    6phy    H1B  159   0.144   2.010   0.278 -1.2486  0.9243  2.2894
    6phy    C12  160   0.036   1.692   0.300 -0.1435 -0.3138  0.0586
    6phy    O11  161   0.070   1.573   0.375 -0.4936 -0.0096  0.1868
    6phy    H1A  162   0.149   1.585   0.424  1.1585 -0.7497 -2.1353
    7phy    C35  163   0.142   4.943   2.105  0.4018 -0.5476 -0.4827
    7phy    C33  164   0.277   4.884   2.061  0.0502  0.5891  0.2460
    7phy    C34  165   0.247   4.791   1.945 -0.2022 -0.4711  0.3400
    7phy    C32  166   0.382   4.992   2.024  0.6027 -0.2627 -0.0974
    7phy    C31  167   0.465   5.050   2.142 -0.3599 -0.2615 -0.0568
    7phy    C30  168   0.545   5.169   2.085 -0.3700  0.5543  0.2932
    7phy    C28  169   0.613   5.241   2.204 -0.1063 -0.2788 -0.3205
    7phy    C29  170   0.755   5.190   2.233 -0.5138 -0.1880 -0.6076
    7phy    C27  171   0.612   5.390   2.169 -0.3186 -0.0691 -0.4358
    7phy    C26  172   0.554   5.477   2.284  0.1339 -0.1500  0.2511
    7phy    C25  173   0.534   5.627   2.260 -0.3830  0.3311  0.3476
    7phy    C23  174   0.457   5.706   2.369 -0.1726  0.4309 -0.1730
    7phy    C24  175   0.494   5.851   2.354 -0.3086 -0.4753 -0.3139
    7phy    C22  176   0.303   5.693   2.364  0.6728 -0.3072 -0.0314
    7phy    C21  177   0.233   5.586   2.453  0.1105  0.4902  0.4154
    7phy    C20  178   0.079   5.589   2.437 -0.0167  0.0572 -0.2347
    7phy    C18  179  -0.026   5.485   2.484 -0.6655  0.3846  0.2268
    7phy    O01  180   0.006   5.446   2.620  0.6635 -0.3584  0.6402
    7phy    H01  181  -0.045   5.369   2.636  1.5086 -1.2990 -0.8646
    7phy    C19  182  -0.148   5.574   2.489  0.3176 -0.3379  0.1769
    7phy    C13  183  -0.040   5.349   2.390  0.0728 -0.2527 -0.3680
    7phy     H3  184  -0.058   5.376   2.283  0.3341 -0.2805 -0.4174
    7phy    O33  185  -0.159   5.269   2.417  0.0425  0.5194  0.1481
    7phy    H1B  186  -0.233   5.327   2.407 -1.3956 -1.2386  0.1164
    7phy    C12  187   0.074   5.242   2.385  0.0369  0.0702 -0.0770
    7phy    O11  188   0.114   5.172   2.500 -0.4860  0.5401  0.0393
    7phy    H1A  189   0.056   5.105   2.529 -0.2089 -0.0316 -0.7129
    8phy    C35  190   0.306   0.355   1.498 -0.0238  0.0747  0.1024
    8phy    C33  191   0.418   0.267   1.530  0.2980  0.5362  0.4865
    8phy    C34  192   0.381   0.145   1.618  0.3027 -0.3535 -0.3138
    8phy    C32  193   0.478   0.212   1.395 -0.4810  0.2803 -0.2326
    8phy    C31  194   0.608   0.286   1.346 -0.2484  0.0708 -0.3127
    8phy    C30  195   0.689   0.210   1.243 -0.5532 -0.6478  0.7046
    8phy    C28  196   0.789   0.294   1.154  0.4851 -0.4341 -0.5319
    8phy    C29  197   0.928   0.308   1.213  0.3816  0.2808 -0.3904
    8phy    C27  198   0.801   0.227   1.015  0.3179 -0.1235 -0.0023
    8phy    C26  199   0.780   0.337   0.910  0.1280  0.2805  0.6477
    8phy    C25  200   0.809   0.302   0.761  0.4279  0.2050 -0.2713
    8phy    C23  201   0.765   0.414   0.664 -0.1156  0.0161 -0.0900
    8phy    C24  202   0.864   0.435   0.546  0.1672  0.2718 -0.3208
    8phy    C22  203   0.619   0.389   0.617 -0.2155  0.5155 -0.5032
    8phy    C21  204   0.542   0.507   0.567 -0.2130 -0.3608 -0.6105
    8phy    C20  205   0.392   0.472   0.550 -0.3544 -0.6379  0.0203
    8phy    C18  206   0.292   0.579   0.509  0.2047 -0.2952  0.0447
    8phy    O01  207   0.291   0.677   0.614  0.1427  0.5127  0.0670
    8phy    H01  208   0.284   0.636   0.698  0.8248  1.9123  0.8303
    8phy    C19  209   0.157   0.505   0.531 -0.3211 -0.1401  0.1450
    8phy    C13  210   0.317   0.640   0.362  0.4992  0.0732 -0.3062
    8phy     H3  211   0.418   0.689   0.367  1.0775 -0.9149 -1.9292
    8phy    O33  212   0.354   0.553   0.256 -0.1413  0.0462 -0.3496
    8phy    H1B  213   0.407   0.602   0.196  2.3976 -1.6524  0.3541
    8phy    C12  214   0.254   0.778   0.312  1.0280  1.0800  0.0783
    8phy    O11  215   0.264   0.884   0.404  0.2686  0.2205 -0.1543
    8phy    H1A  216   0.263   0.845   0.489  0.5045 -0.5768 -0.5058
    9phy    C35  217   3.840   1.348   2.050  0.1993  0.1293  0.1016
    9phy    C33  218   3.837   1.292   1.905 -0.6784 -0.2069  0.0462
    9phy    C34  219   3.804   1.414   1.825 -0.2349 -0.0347 -0.2565
    9phy    C32  220   3.976   1.236   1.857 -0.0839  0.0924  0.3868
    9phy    C31  221   4.006   1.095   1.905  0.8954  0.1815  0.4036
    9phy    C30  222   4.153   1.054   1.890  0.3588 -0.2191 -0.4331
    9phy    C28  223   4.194   0.916   1.941 -0.0806  0.2228  0.1995
    9phy    C29  224   4.262   0.851   1.820 -0.3253  0.3305 -0.4062
    9phy    C27  225   4.274   0.929   2.070 -0.4188 -0.1210 -0.2876
    9phy    C26  226   4.310   0.807   2.153  0.1697  0.2038 -0.2585
    9phy    C25  227   4.370   0.831   2.294  0.0313 -0.1501 -0.2690
    9phy    C23  228   4.428   0.709   2.367 -0.3926  0.0381 -0.5510
    9phy    C24  229   4.579   0.727   2.388  0.1524  0.0843  0.1018
    9phy    C22  230   4.339   0.686   2.492 -0.4180 -0.4201  0.1156
    9phy    C21  231   4.346   0.544   2.552  0.1936  0.6715 -0.5396
    9phy    C20  232   4.310   0.546   2.705  0.2547 -0.0436  0.3057
    9phy    C18  233   4.298   0.416   2.787 -0.0264 -0.4520 -0.0455
    9phy    O01  234   4.423   0.343   2.771  0.3513  0.1898 -0.0855
    9phy    H01  235   4.493   0.405   2.761  1.2130 -0.8152 -0.5099
    9phy    C19  236   4.303   0.467   2.933 -0.1725  0.4350 -0.7096
    9phy    C13  237   4.169   0.324   2.754 -0.3139  0.3708 -0.7657
    9phy     H3  238   4.153   0.327   2.643  2.1174  0.3010 -1.1840
    9phy    O33  239   4.051   0.381   2.806 -0.2050 -0.4023 -0.4634
    9phy    H1B  240   4.042   0.464   2.764 -1.1311 -0.9770 -1.4544
    9phy    C12  241   4.160   0.167   2.796 -0.6687  0.5192  0.1670
    9phy    O11  242   4.061   0.089   2.740  0.3840 -0.1017  0.3517
    9phy    H1A  243   3.992   0.151   2.726  1.5149  0.8386 -1.3685
   10phy    C35  244   4.860   1.079   1.814  0.2147  0.0740  0.3579
   10phy    C33  245   4.740   0.990   1.796  0.2852  0.0464 -0.6883
   10phy    C34  246   4.710   0.927   1.929 -0.0914 -0.2525 -0.2278
   10phy    C32  247   4.621   1.074   1.753 -0.5309  0.5059  0.1426
   10phy    C31  248   4.570   1.063   1.614  0.0232 -0.1325  0.0323
   10phy    C30  249   4.433   1.128   1.587  0.1174 -0.1338 -0.3090
   10phy    C28  250   4.378   1.117   1.446 -0.1356  0.6713 -0.1150
   10phy    C29  251   4.225   1.096   1.445 -0.3627  0.1443 -0.8173
   10phy    C27  252   4.417   1.235   1.352  0.5911 -0.5663  0.4514
   10phy    C26  253   4.471   1.186   1.216  0.1853  0.0325  0.0673
   10phy    C25  254   4.493   1.298   1.117  0.0916 -0.9367  1.1843
   10phy    C23  255   4.569   1.275   0.981 -0.2487  0.5126 -0.6234
   10phy    C24  256   4.493   1.341   0.869  0.1743 -0.4341 -0.2092
   10phy    C22  257   4.716   1.319   0.973 -0.3966 -0.1794 -0.1382
   10phy    C21  258   4.805   1.190   0.973 -0.0458  0.0634  0.9917
   10phy    C20  259   4.952   1.222   0.937 -0.3751 -0.2408 -0.0109
   10phy    C18  260   5.056   1.102   0.933  0.2066  0.1417 -0.2467
   10phy    O01  261   5.033   1.012   1.043  0.0422 -0.1205  0.3828
   10phy    H01  262   4.995   1.057   1.115  1.8343  2.3425 -0.0918
   10phy    C19  263   5.189   1.166   0.968 -0.2132 -0.5473  0.2534
   10phy    C13  264   5.055   1.009   0.804  0.2481 -0.2372  0.6893
   10phy     H3  265   4.954   0.961   0.809  0.3217 -0.2382  3.2617
   10phy    O33  266   5.035   1.077   0.681 -0.4314 -0.0005 -0.5332
   10phy    H1B  267   5.112   1.124   0.658 -0.5070  1.9712  2.6486
   10phy    C12  268   5.114   0.864   0.789  0.4574  0.3961 -0.1009
   10phy    O11  269   5.163   0.802   0.908 -0.1359  0.0097 -0.4581
   10phy    H1A  270   5.102   0.816   0.977  1.3754 -0.1499  0.9736
   11phy    C35  271   4.232   1.760   2.430 -0.2666  0.5092 -0.2112
   11phy    C33  272   4.187   1.628   2.486  0.1665 -0.0674  0.0050
   11phy    C34  273   4.168   1.534   2.364  0.4121  0.3760  0.3435
   11phy    C32  274   4.293   1.577   2.581  0.7177 -0.0631  0.1959
   11phy    C31  275   4.270   1.598   2.723 -0.0593  0.0833  0.0505
   11phy    C30  276   4.358   1.515   2.816  0.4586  0.8234 -0.4040
   11phy    C28  277   4.338   1.526   2.966 -0.2258 -0.2316 -0.0077
   11phy    C29  278   4.305   1.387   3.015 -0.0647 -0.1548 -0.2027
   11phy    C27  279   4.460   1.598   3.025  0.5996 -0.2426  0.0722
   11phy    C26  280   4.442   1.678   3.160 -0.0533 -0.1657  0.1756
   11phy    C25  281   4.580   1.722   3.206 -0.2118 -0.0469 -0.1791
   11phy    C23  282   4.598   1.750   3.360 -0.5080 -0.2908 -0.2111
   11phy    C24  283   4.611   1.621   3.438  0.4850  0.1877  0.4469
   11phy    C22  284   4.730   1.826   3.386 -0.0711  0.2034 -0.5598
   11phy    C21  285   4.723   1.947   3.474  0.3794 -0.5079 -0.3310
   11phy    C20  286   4.852   2.026   3.498  0.3108  0.8900 -0.5479
   11phy    C18  287   4.876   2.169   3.444  0.1160 -0.1825 -0.2782
   11phy    O01  288   4.758   2.252   3.475 -0.1070 -0.2650  0.0273
   11phy    H01  289   4.757   2.316   3.407  1.6357  1.2481  1.3054
   11phy    C19  290   4.995   2.222   3.530  0.1524  0.3419 -0.0909
   11phy    C13  291   4.887   2.163   3.281  0.4341 -0.3415 -0.4431
   11phy     H3  292   4.795   2.115   3.239 -0.5560  0.8335  0.3062
   11phy    O33  293   4.994   2.090   3.226 -0.2806  0.1829 -0.1645
   11phy    H1B  294   5.013   2.015   3.279 -1.9108 -0.9874 -1.1243
   11phy    C12  295   4.879   2.300   3.204  0.0758 -0.7599 -1.0867
   11phy    O11  296   4.765   2.383   3.238  0.0782  0.3287 -0.0448
   11phy    H1A  297   4.735   2.426   3.161 -1.7624 -1.3596 -0.3620
   12phy    C35  298   4.518   1.378   2.269  0.2254 -0.4220  0.4457
   12phy    C33  299   4.617   1.288   2.197 -0.2478 -0.0117  0.6896
   12phy    C34  300   4.553   1.219   2.077 -0.4174 -0.4220  0.2527
   12phy    C32  301   4.730   1.378   2.151  0.2966 -0.2561 -0.1740
   12phy    C31  302   4.878   1.335   2.184 -0.1448 -0.4217 -0.3588
   12phy    C30  303   4.975   1.433   2.120  0.3332  0.1214  0.3597
   12phy    C28  304   5.123   1.424   2.171  0.5747 -0.3272 -0.2591
   12phy    C29  305   5.205   1.500   2.067 -0.5329  0.4977 -0.5512
   12phy    C27  306   5.148   1.472   2.317 -0.1521  0.4469  0.4045
   12phy    C26  307   5.278   1.438   2.389  0.2632  0.2209  0.2243
   12phy    C25  308   5.272   1.507   2.525 -0.0024  0.2179  0.2761
   12phy    C23  309   5.394   1.484   2.619  0.1618  0.1364  1.2299
   12phy    C24  310   5.497   1.586   2.587 -0.2120 -0.4927 -0.1976
   12phy    C22  311   5.347   1.477   2.768 -0.8219  0.0239  0.3581
   12phy    C21  312   5.443   1.408   2.867  0.3704  0.1158  0.4106
   12phy    C20  313   5.394   1.434   3.007  0.1831 -0.3158 -0.7539
   12phy    C18  314   5.500   1.405   3.123 -0.0958  0.4817  0.1230
   12phy    O01  315   5.618   1.490   3.103  0.1306 -0.5076 -0.2170
   12phy    H01  316   5.602   1.579   3.079 -2.0432 -0.9410 -0.5694
   12phy    C19  317   5.417   1.456   3.250 -0.2661 -0.2447 -0.2358
   12phy    C13  318   5.550   1.243   3.135 -0.8643  0.2284  0.1220
   12phy     H3  319   5.577   1.206   3.033 -0.4145  0.4109  0.1729
   12phy    O33  320   5.435   1.163   3.167 -0.1036  0.2400  0.3307
   12phy    H1B  321   5.408   1.186   3.254 -0.4760 -0.5322  0.4306
   12phy    C12  322   5.669   1.207   3.226 -0.3139 -0.2341  0.1113
   12phy    O11  323   5.645   1.198   3.361  0.1524  0.0158  0.1874
   12phy    H1A  324   5.720   1.167   3.408  1.4765  2.0114 -0.5254
   13phy    C35  325   0.431   3.455   1.749  0.2216 -0.4623  0.0123
   13phy    C33  326   0.297   3.435   1.675  0.3298 -0.3079  0.3888
   13phy    C34  327   0.291   3.501   1.541  0.1487  0.0235  0.7949
   13phy    C32  328   0.248   3.295   1.682 -0.6570  0.4132 -1.0477
   13phy    C31  329   0.102   3.271   1.730 -0.0290 -0.3350  0.4243
   13phy    C30  330   0.069   3.122   1.734  0.2846 -0.2407  0.0107
   13phy    C28  331  -0.079   3.097   1.769  1.0553  0.4323  0.2634
   13phy    C29  332  -0.138   3.007   1.656  0.3430  0.1326  0.5826
   13phy    C27  333  -0.103   3.014   1.895 -0.0395 -0.0587  0.1397
   13phy    C26  334  -0.091   3.081   2.035  0.7519 -0.4196 -0.8270
   13phy    C25  335  -0.141   2.994   2.154 -0.3393 -0.2118 -0.7031
   13phy    C23  336  -0.107   3.025   2.304 -0.2983 -0.3734 -0.1346
   13phy    C24  337  -0.146   3.161   2.367  0.2523 -0.0046  0.0507
   13phy    C22  338  -0.173   2.910   2.387 -0.1338  0.1401  0.0175
   13phy    C21  339  -0.097   2.865   2.512 -0.2293  0.2019  0.1015
   13phy    C20  340  -0.137   2.724   2.551  0.2122 -0.6719  0.3617
   13phy    C18  341  -0.103   2.670   2.696 -0.1398 -0.3070 -0.0722
   13phy    O01  342  -0.146   2.778   2.788  0.3615  0.4457  0.4216
   13phy    H01  343  -0.093   2.855   2.781  0.7923  0.3136  1.9423
   13phy    C19  344  -0.219   2.570   2.706  0.0181  0.0651 -0.2223
   13phy    C13  345   0.037   2.602   2.727  0.3682 -0.5805  0.1337
   13phy     H3  346   0.069   2.534   2.644  3.6983 -1.0333  1.5936
   13phy    O33  347   0.037   2.506   2.831 -1.0358  0.4287 -0.3472
   13phy    H1B  348   0.003   2.544   2.909  1.4875  1.2019  0.4737
   13phy    C12  349   0.157   2.703   2.736  0.2864  0.4731  0.0207
   13phy    O11  350   0.292   2.658   2.726  0.1219 -0.3564  0.0897
   13phy    H1A  351   0.298   2.596   2.656  1.2995 -1.7193  1.3539
   14phy    C35  352   0.727   3.826   1.333  0.1900 -0.4048  0.9112
   14phy    C33  353   0.585   3.875   1.323 -0.1213  0.3023 -0.0216
   14phy    C34  354   0.491   3.773   1.395 -0.9655  0.2651 -0.4118
   14phy    C32  355   0.581   4.026   1.343 -0.1793 -0.5645 -0.6041
   14phy    C31  356   0.449   4.091   1.314 -0.2819 -0.2107 -0.1980
   14phy    C30  357   0.449   4.244   1.334  0.2180  0.0360  0.1164
   14phy    C28  358   0.319   4.320   1.326  0.1859 -0.8148 -0.2331
   14phy    C29  359   0.307   4.385   1.463  0.0321  0.3926  0.4311
   14phy    C27  360   0.332   4.438   1.230 -0.5250 -0.1701 -0.2170
   14phy    C26  361   0.283   4.423   1.087  0.5115 -0.2782  0.3727
   14phy    C25  362   0.283   4.546   0.995  0.1583 -0.6422 -0.2646
   14phy    C23  363   0.212   4.526   0.857  0.1314  0.4766 -0.1954
   14phy    C24  364   0.107   4.636   0.837  0.2189 -0.1619  0.5213
   14phy    C22  365   0.316   4.506   0.739 -0.1618 -0.0506 -0.0686
   14phy    C21  366   0.304   4.372   0.663 -0.4495  0.4823  0.3856
   14phy    C20  367   0.402   4.359   0.542 -0.1074  0.1098  0.6800
   14phy    C18  368   0.407   4.227   0.454  1.3839  0.3111  0.3590
   14phy    O01  369   0.457   4.121   0.538  0.3755 -0.4746 -0.1916
   14phy    H01  370   0.533   4.159   0.578  0.6053  0.0795 -1.1147
   14phy    C19  371   0.512   4.265   0.349  0.4109  0.0917  0.4091
   14phy    C13  372   0.273   4.185   0.371 -0.5039  0.2543  0.4450
   14phy     H3  373   0.195   4.165   0.449 -1.6635  1.0638 -0.4625
   14phy    O33  374   0.204   4.292   0.304 -0.0471  0.6112 -0.3314
   14phy    H1B  375   0.237   4.300   0.217 -0.9710 -0.9015 -0.8486
   14phy    C12  376   0.236   4.040   0.331 -0.3423  0.1338  0.4879
   14phy    O11  377   0.310   3.941   0.399 -0.6872 -0.1795 -0.0106
   14phy    H1A  378   0.356   3.985   0.468  2.6534 -2.4761 -0.5191
   15phy    C35  379   0.381   3.876   2.169 -0.7948 -0.0890 -0.1505
   15phy    C33  380   0.517   3.854   2.110  0.1379 -0.4868  0.8530
   15phy    C34  381   0.495   3.781   1.978 -0.3157 -0.2945  0.1425
   15phy    C32  382   0.596   3.990   2.097 -0.0611  0.0743  0.6797
   15phy    C31  383   0.668   4.045   2.222  0.6854  0.4994 -0.5510
   15phy    C30  384   0.760   4.167   2.189 -0.0243 -0.0997 -0.3496
   15phy    C28  385   0.822   4.227   2.319 -0.3555  0.5491 -0.4799
   15phy    C29  386   0.958   4.169   2.337  0.0990 -0.2588  0.0252
   15phy    C27  387   0.835   4.382   2.314  0.5897  0.3479 -0.6732
   15phy    C26  388   0.745   4.459   2.411  0.3385  0.0477 -0.3099
   15phy    C25  389   0.764   4.612   2.400  0.3786  0.1194 -0.3069
   15phy    C23  390   0.699   4.704   2.502 -0.4328  0.3066 -0.8113
   15phy    C24  391   0.759   4.844   2.494 -0.2303  0.5573 -0.3131
   15phy    C22  392   0.545   4.727   2.488 -0.2357 -0.4953 -0.2302
   15phy    C21  393   0.464   4.740   2.617  0.2119  0.0633 -0.1741
   15phy    C20  394   0.310   4.745   2.590  0.1050 -0.0657 -0.3329
   15phy    C18  395   0.207   4.762   2.708 -0.6019 -0.3389  0.1967
   15phy    O01  396   0.244   4.874   2.785  0.3260 -0.0879  0.0826
   15phy    H01  397   0.286   4.935   2.728 -0.7758 -0.2583 -0.9412
   15phy    C19  398   0.079   4.811   2.633 -0.5912 -0.2138 -0.4054
   15phy    C13  399   0.183   4.635   2.806  0.7046  0.1185  0.5246
   15phy     H3  400   0.173   4.542   2.745  0.9981 -0.4736  1.3743
   15phy    O33  401   0.053   4.636   2.868 -0.7647  0.0422 -0.0472
   15phy    H1B  402   0.034   4.590   2.948 -2.5024  0.4304 -0.2058
   15phy    C12  403   0.300   4.593   2.905  0.5458  0.0543  0.4051
   15phy    O11  404   0.313   4.459   2.941 -0.5867 -0.0597  0.0089
   15phy    H1A  405   0.242   4.409   2.905  1.4741 -2.0683 -1.5262
   16phy    C35  406   4.741   0.447   2.122 -0.4586  0.2985  0.4374
   16phy    C33  407   4.704   0.332   2.035  0.1175  0.0608  0.2800
   16phy    C34  408   4.674   0.375   1.889  0.1635 -0.0662  0.5288
   16phy    C32  409   4.806   0.222   2.065 -0.0013 -0.1392 -0.5276
   16phy    C31  410   4.746   0.084   2.051  0.1818 -0.2457  0.0649
   16phy    C30  411   4.840  -0.028   2.094 -0.1735  0.0726  0.4159
   16phy    C28  412   4.790  -0.173   2.095  0.0537  0.5246  0.4568
   16phy    C29  413   4.793  -0.240   1.960  0.7509 -0.1051  0.0095
   16phy    C27  414   4.868  -0.258   2.197 -0.5241 -0.2387  0.1187
   16phy    C26  415   4.782  -0.333   2.301 -0.6137 -0.4205  0.4060
   16phy    C25  416   4.840  -0.465   2.364  0.0646 -0.1474  0.6456
   16phy    C23  417   4.729  -0.537   2.432  0.0589 -0.4134  0.9192
   16phy    C24  418   4.723  -0.677   2.382  0.3408  0.2954  0.0937
   16phy    C22  419   4.759  -0.540   2.586 -0.2617 -0.0607 -0.3733
   16phy    C21  420   4.712  -0.416   2.665  0.2841 -0.4619  0.4445
   16phy    C20  421   4.767  -0.432   2.804  0.6307  0.6557  0.2568
   16phy    C18  422   4.740  -0.331   2.928 -0.0987 -0.1899  0.4346
   16phy    O01  423   4.601  -0.295   2.921 -0.2553 -0.4993  0.3316
   16phy    H01  424   4.598  -0.232   2.852  2.5401  0.1743  0.6748
   16phy    C19  425   4.751  -0.411   3.060  0.3637  0.0327 -0.2488
   16phy    C13  426   4.840  -0.202   2.917  0.2382 -0.5407  0.3200
   16phy     H3  427   4.847  -0.171   2.810  0.3891 -0.5571  0.3242
   16phy    O33  428   4.972  -0.238   2.946  0.4056 -0.2098 -0.4666
   16phy    H1B  429   5.011  -0.306   2.895  1.8694  1.5859 -1.9107
   16phy    C12  430   4.807  -0.063   2.986  0.6891 -0.0218 -0.0625
   16phy    O11  431   4.776  -0.077   3.125 -0.4864 -0.1303 -0.2824
   16phy    H1A  432   4.683  -0.093   3.131 -0.5950  0.0771 -1.2116
   17phy    C35  433   4.468   3.430   1.766 -0.2546 -0.2102 -0.4510
   17phy    C33  434   4.579   3.488   1.675  0.5872  0.6422  0.5363
   17phy    C34  435   4.593   3.391   1.561 -0.2326  0.3820  0.0623
   17phy    C32  436   4.548   3.630   1.624  0.4242 -0.0091 -0.0929
   17phy    C31  437   4.590   3.745   1.722  0.2355 -0.0502 -0.1961
   17phy    C30  438   4.541   3.877   1.673  0.3647  0.5050 -0.3710
   17phy    C28  439   4.563   4.007   1.750  0.2923 -0.1532 -0.3141
   17phy    C29  440   4.589   4.115   1.652  0.3337 -0.1120 -0.5007
   17phy    C27  441   4.442   4.045   1.837 -0.0734  0.2897 -0.0409
   17phy    C26  442   4.457   4.120   1.968  0.4263 -0.4488 -0.1883
   17phy    C25  443   4.321   4.143   2.043 -0.1032  0.3796  0.2769
   17phy    C23  444   4.321   4.203   2.183  0.3161 -0.1993  0.2335
   17phy    C24  445   4.347   4.355   2.184  0.0228 -0.2570 -0.0352
   17phy    C22  446   4.191   4.158   2.254 -0.5612  0.4599  0.6013
   17phy    C21  447   4.209   4.105   2.395 -0.1818  0.1433  0.2487
   17phy    C20  448   4.081   4.032   2.447 -0.2183  0.1273  0.0387
   17phy    C18  449   4.089   3.959   2.589 -0.2345 -0.2355  0.4499
   17phy    O01  450   4.178   4.036   2.666  0.5453 -1.0844 -0.4565
   17phy    H01  451   4.140   4.121   2.680  1.0599 -0.9244  0.0074
   17phy    C19  452   3.949   3.970   2.647  0.5913 -0.3741  0.1476
   17phy    C13  453   4.151   3.806   2.577 -0.1247  0.2281 -0.1256
   17phy     H3  454   4.246   3.809   2.518 -0.3262 -1.8395 -0.6645
   17phy    O33  455   4.071   3.720   2.491  0.3014 -0.2989  0.2770
   17phy    H1B  456   4.118   3.659   2.438 -0.4828 -0.3003 -0.4267
   17phy    C12  457   4.192   3.721   2.704 -0.2697  0.4024 -0.0015
   17phy    O11  458   4.261   3.797   2.795  0.0889  0.1097 -0.3746
   17phy    H1A  459   4.247   3.888   2.778  0.0877  0.0448 -0.7403
   18phy    C35  460   0.981   4.049   0.902 -0.5100 -0.3331 -0.1399
   18phy    C33  461   1.093   3.961   0.855 -0.0920  0.1840  0.2774
   18phy    C34  462   1.223   4.043   0.874  0.7076  0.2595  0.0925
   18phy    C32  463   1.089   3.828   0.919 -0.2415  0.1793 -0.7210
   18phy    C31  464   1.038   3.717   0.824  0.3978 -0.3689 -0.6319
   18phy    C30  465   1.045   3.591   0.906  0.5385  0.1823  0.1054
   18phy    C28  466   1.002   3.462   0.831 -0.5013  0.0177 -0.0904
   18phy    C29  467   1.108   3.353   0.850  0.4937 -0.0677 -0.6983
   18phy    C27  468   0.852   3.430   0.861  0.5359 -0.4874  0.5280
   18phy    C26  469   0.778   3.330   0.765  0.5182 -0.4636 -0.1401
   18phy    C25  470   0.633   3.314   0.814 -0.4559  0.1259 -0.1903
   18phy    C23  471   0.531   3.249   0.713 -0.1770 -0.3475  0.1223
   18phy    C24  472   0.492   3.111   0.768  0.1931  0.4904 -0.3637
   18phy    C22  473   0.393   3.317   0.716  0.0977 -0.1957 -0.4898
   18phy    C21  474   0.383   3.424   0.611 -0.0703 -1.1500  0.1514
   18phy    C20  475   0.249   3.503   0.608 -0.2513  0.3533  0.3233
   18phy    C18  476   0.216   3.606   0.489  0.1786  0.7910  0.3173
   18phy    O01  477   0.329   3.681   0.458  0.2585  0.6574  0.3989
   18phy    H01  478   0.302   3.748   0.398  2.3740 -0.4816 -2.0026
   18phy    C19  479   0.109   3.702   0.546 -0.2378 -0.0492 -0.5572
   18phy    C13  480   0.163   3.528   0.355  0.0644 -0.1343 -0.3976
   18phy     H3  481   0.262   3.486   0.322 -0.2900 -1.0575 -0.3080
   18phy    O33  482   0.099   3.398   0.363 -0.3126  0.3184 -0.1664
   18phy    H1B  483   0.104   3.358   0.448  0.3621 -1.1315 -0.8436
   18phy    C12  484   0.156   3.595   0.210 -0.5678 -0.2902 -0.6712
   18phy    O11  485   0.215   3.719   0.195 -0.5601  0.0694 -0.1371
   18phy    H1A  486   0.142   3.778   0.200 -1.0255 -0.6119  1.5677
   19phy    C35  487   2.920   4.554   1.174 -0.5260 -0.2826 -0.0768
   19phy    C33  488   2.968   4.446   1.271  0.2559  0.5171  0.5931
   19phy    C34  489   2.872   4.333   1.268 -0.2955 -0.7397 -0.0590
   19phy    C32  490   3.101   4.394   1.221 -0.0515 -0.0331  0.0805
   19phy    C31  491   3.232   4.442   1.283  0.1984 -0.7336  0.0226
   19phy    C30  492   3.358   4.368   1.243  0.4491 -0.0887 -0.2101
   19phy    C28  493   3.499   4.413   1.279  0.1232 -0.7639  0.5246
   19phy    C29  494   3.530   4.364   1.419  0.1832 -0.5321 -0.0819
   19phy    C27  495   3.590   4.361   1.164  0.2268  0.5062 -0.0112
   19phy    C26  496   3.739   4.402   1.169 -0.0767  0.4744  0.1654
   19phy    C25  497   3.805   4.316   1.060  0.6811 -0.3806  0.5168
   19phy    C23  498   3.942   4.378   1.015  0.7075  0.1159 -0.3984
   19phy    C24  499   4.055   4.317   1.094  0.2118  0.7268 -0.0798
   19phy    C22  500   3.965   4.342   0.864 -0.4037  0.1215 -0.0595
   19phy    C21  501   3.963   4.466   0.774 -0.0475 -0.0852  0.4022
   19phy    C20  502   4.038   4.443   0.642  0.3462 -0.4495 -0.0763
   19phy    C18  503   4.064   4.571   0.551 -0.2525  0.1630  0.1478
   19phy    O01  504   3.940   4.618   0.494  0.4147 -0.0280  0.0533
   19phy    H01  505   3.949   4.711   0.484 -0.0185  0.0609  0.4036
   19phy    C19  506   4.144   4.499   0.433  0.1572 -0.0355  0.0213
   19phy    C13  507   4.144   4.689   0.618  0.3943 -0.7601  0.5386
   19phy     H3  508   4.089   4.702   0.715 -0.3982 -1.3268  0.1790
   19phy    O33  509   4.274   4.669   0.678  0.1385  0.1936  0.0868
   19phy    H1B  510   4.274   4.580   0.710  1.3436  0.0885 -0.1446
   19phy    C12  511   4.109   4.843   0.590  0.6097 -0.0886 -0.2148
   19phy    O11  512   4.021   4.858   0.485 -0.0052  0.5243  0.2580
   19phy    H1A  513   4.024   4.950   0.464  0.5251  0.8534  1.6564
   20phy    C35  514   4.697   0.048   1.259 -0.2131  0.6385 -0.1876
   20phy    C33  515   4.696   0.189   1.309  0.9732  0.2686 -0.1993
   20phy    C34  516   4.787   0.260   1.215 -0.2866 -0.0212  0.0425
   20phy    C32  517   4.558   0.260   1.322  1.0142  0.2474  0.2036
   20phy    C31  518   4.537   0.336   1.448 -0.2345  0.4652 -0.5295
   20phy    C30  519   4.400   0.406   1.452  0.4074  0.3436 -0.1670
   20phy    C28  520   4.375   0.494   1.574 -0.6924  0.4533 -0.8124
   20phy    C29  521   4.322   0.628   1.533  0.4526 -0.6488  0.1127
   20phy    C27  522   4.275   0.433   1.669  0.0402 -0.3006 -0.1088
   20phy    C26  523   4.310   0.436   1.817  0.4037  0.4460  0.2931
   20phy    C25  524   4.184   0.388   1.899 -0.4008 -0.9336  0.3133
   20phy    C23  525   4.215   0.375   2.054 -0.2129 -0.0708 -0.2297
   20phy    C24  526   4.085   0.407   2.125 -1.1940 -0.3520  0.0876
   20phy    C22  527   4.280   0.237   2.094  0.0844 -0.8811  0.1925
   20phy    C21  528   4.340   0.221   2.231 -0.2102 -0.3565  0.1712
   20phy    C20  529   4.378   0.071   2.246  0.0296 -0.6000  0.0466
   20phy    C18  530   4.432  -0.007   2.370 -0.3340  0.4152 -0.2023
   20phy    O01  531   4.333  -0.015   2.481 -0.2687  0.0489  0.5696
   20phy    H01  532   4.259   0.030   2.445  0.5517  2.3362  1.5158
   20phy    C19  533   4.430  -0.151   2.316 -0.7920 -0.3010 -0.0549
   20phy    C13  534   4.573   0.045   2.427 -1.0177  0.0481 -0.5064
   20phy     H3  535   4.647   0.062   2.344  0.0749  0.5063  0.5370
   20phy    O33  536   4.647  -0.043   2.510 -0.5746  0.6973  0.1964
   20phy    H1B  537   4.599  -0.056   2.590  1.9878 -0.8783  1.6101
   20phy    C12  538   4.576   0.186   2.494  0.0449  0.0826  0.2427
   20phy    O11  539   4.683   0.269   2.469 -0.2215  0.0604  0.3688
   20phy    H1A  540   4.665   0.342   2.525 -0.1961  1.7076 -1.6593
   21phy    C35  541   0.180   4.008   1.689 -0.3713  0.6611  0.2888
   21phy    C33  542   0.094   3.890   1.741  0.3994  0.3147  0.0709
   21phy    C34  543   0.033   3.919   1.879 -0.3384  0.2397 -0.4465
   21phy    C32  544  -0.021   3.864   1.641  0.1691  0.5178 -0.6587
   21phy    C31  545   0.002   3.773   1.520 -0.1063  0.1835 -0.3850
   21phy    C30  546  -0.136   3.731   1.468 -0.2275  0.2451 -0.0283
   21phy    C28  547  -0.133   3.629   1.359  0.0530 -0.4520 -0.6524
   21phy    C29  548  -0.141   3.487   1.411  0.2427 -0.1638  0.2239
   21phy    C27  549  -0.254   3.643   1.269 -0.0955 -0.2876  0.1774
   21phy    C26  550  -0.230   3.710   1.133  0.1173  0.4431  0.2399
   21phy    C25  551  -0.337   3.681   1.027  0.2292 -0.1669  0.6084
   21phy    C23  552  -0.311   3.769   0.905  0.0978 -0.3367  0.0809
   21phy    C24  553  -0.220   3.702   0.801 -0.1634  0.5818  0.0357
   21phy    C22  554  -0.445   3.802   0.832 -0.4379 -0.6419 -0.5405
   21phy    C21  555  -0.494   3.950   0.824  0.0523  0.1342  0.1320
   21phy    C20  556  -0.628   3.960   0.750 -0.2050  0.0435  0.6786
   21phy    C18  557  -0.684   4.107   0.740 -0.4761 -0.0483  0.1001
   21phy    O01  558  -0.718   4.158   0.874 -0.3312  0.7454  0.2993
   21phy    H01  559  -0.741   4.083   0.926 -1.1374  0.0323 -1.0277
   21phy    C19  560  -0.818   4.077   0.670  0.2122  0.0540  0.0809
   21phy    C13  561  -0.591   4.210   0.657 -0.7171  0.4038 -0.2681
   21phy     H3  562  -0.494   4.214   0.712 -0.6251 -0.1392 -0.3858
   21phy    O33  563  -0.532   4.176   0.534 -0.0172  0.4195 -0.0329
   21phy    H1B  564  -0.591   4.199   0.465 -1.1841 -2.3977 -0.1198
   21phy    C12  565  -0.599   4.365   0.683  0.6469 -0.2559  0.0100
   21phy    O11  566  -0.702   4.407   0.770  0.3745  0.0235 -0.0237
   21phy    H1A  567  -0.688   4.367   0.854 -0.4135  1.1638  0.6771
   22phy    C35  568   1.261   3.250   1.182  0.5054  0.5396  0.1737
   22phy    C33  569   1.273   3.384   1.246 -0.4387  0.3579 -0.1158
   22phy    C34  570   1.132   3.435   1.281  0.0925  0.0818 -0.5192
   22phy    C32  571   1.372   3.378   1.358 -0.0542 -1.1389 -0.5868
   22phy    C31  572   1.469   3.497   1.385  0.3168 -0.1117 -0.3383
   22phy    C30  573   1.546   3.483   1.520 -0.5680 -0.4740  0.1458
   22phy    C28  574   1.672   3.572   1.543 -0.1548  0.4045  0.1474
   22phy    C29  575   1.711   3.572   1.689 -0.2740  0.3776  0.1126
   22phy    C27  576   1.797   3.524   1.463 -0.2357 -0.3272  0.4437
   22phy    C26  577   1.907   3.621   1.403  0.4542  0.0299 -0.5837
   22phy    C25  578   2.015   3.559   1.320  0.3331  0.0830  0.1218
   22phy    C23  579   2.096   3.676   1.261  0.3237 -1.2299  0.4533
   22phy    C24  580   2.251   3.654   1.271  0.1055  0.1943  0.9845
   22phy    C22  581   2.053   3.727   1.119  0.1593 -0.9774 -0.3193
   22phy    C21  582   2.047   3.874   1.105 -0.0537 -0.3155 -0.2446
   22phy    C20  583   1.991   3.917   0.969 -0.1561 -0.6020  0.2539
   22phy    C18  584   2.080   3.966   0.846 -0.1129  0.1849  0.1983
   22phy    O01  585   2.143   4.090   0.883 -0.1844 -0.0058 -0.5089
   22phy    H01  586   2.088   4.152   0.928  0.9224  0.4013  0.3328
   22phy    C19  587   1.984   4.016   0.740  0.6045 -0.0701 -0.3454
   22phy    C13  588   2.196   3.863   0.792  0.1047 -0.4412 -0.4134
   22phy     H3  589   2.266   3.854   0.879  0.1233 -1.3614 -0.5147
   22phy    O33  590   2.159   3.726   0.784 -0.5220 -0.2390  0.2255
   22phy    H1B  591   2.215   3.665   0.829 -0.7831 -0.3426  0.4150
   22phy    C12  592   2.323   3.899   0.706  0.0844  0.6247  0.5616
   22phy    O11  593   2.299   3.919   0.570 -0.5536  1.2796 -0.4079
   22phy    H1A  594   2.344   3.850   0.525 -2.0291 -0.5270  0.7304
   23phy    C35  595   0.929   3.754   2.310 -0.5119  0.5662  0.2094
   23phy    C33  596   1.044   3.721   2.219  0.1878  0.3261  0.4244
   23phy    C34  597   1.023   3.579   2.174  0.0357  0.1185  0.1831
   23phy    C32  598   1.062   3.807   2.093  0.4043 -0.1454 -0.0792
   23phy    C31  599   1.172   3.907   2.107  0.0611 -0.4313  0.0025
   23phy    C30  600   1.181   4.000   1.983  0.2286  0.1059  0.0754
   23phy    C28  601   1.286   4.112   1.992 -0.3554 -0.0465 -0.0726
   23phy    C29  602   1.306   4.156   1.842 -0.2882 -0.0667  0.1972
   23phy    C27  603   1.239   4.243   2.070  0.1279 -0.1050  0.4746
   23phy    C26  604   1.346   4.285   2.169 -0.0731  0.8921 -0.4976
   23phy    C25  605   1.302   4.394   2.261  0.8622  0.1629 -0.2785
   23phy    C23  606   1.406   4.436   2.370  0.4832 -0.0418  0.0381
   23phy    C24  607   1.451   4.578   2.336 -0.4146  0.2211 -0.1029
   23phy    C22  608   1.350   4.434   2.510  0.2506  0.2792 -0.1320
   23phy    C21  609   1.455   4.390   2.613  0.0980 -0.4384 -0.4528
   23phy    C20  610   1.383   4.359   2.745 -0.7992 -0.3252 -0.5579
   23phy    C18  611   1.452   4.311   2.873 -0.0695  0.9619  0.0494
   23phy    O01  612   1.547   4.407   2.922 -0.5608 -0.3304 -0.1386
   23phy    H01  613   1.573   4.390   3.010  1.3644 -0.6814 -0.7358
   23phy    C19  614   1.326   4.312   2.971 -0.3526 -0.0022 -0.1655
   23phy    C13  615   1.515   4.163   2.855  0.4369 -0.0730  0.1654
   23phy     H3  616   1.448   4.099   2.793  0.6813 -0.6004  0.4350
   23phy    O33  617   1.527   4.088   2.974  0.1616 -0.5522 -0.5932
   23phy    H1B  618   1.513   4.148   3.045  0.1175  0.8661 -1.7534
   23phy    C12  619   1.656   4.144   2.777  0.3130 -0.2454 -0.2643
   23phy    O11  620   1.769   4.141   2.865 -0.2736 -0.1225  0.2759
   23phy    H1A  621   1.730   4.105   2.942  1.1655 -1.0028  0.6273
   24phy    C35  622   0.661   4.730   1.901  0.4714 -0.3316 -0.2953
   24phy    C33  623   0.783   4.694   1.989 -0.4015 -0.2442  0.1208
   24phy    C34  624   0.851   4.568   1.941 -0.2027 -0.2921  0.4150
   24phy    C32  625   0.892   4.809   1.996 -0.0012  0.3521  0.5951
   24phy    C31  626   0.970   4.827   2.125 -0.4299  0.5641  0.5771
   24phy    C30  627   1.082   4.930   2.099  0.3540 -0.4110 -0.2304
   24phy    C28  628   1.161   4.955   2.230  0.2674 -0.5554 -0.8653
   24phy    C29  629   1.313   4.966   2.210  0.1895  0.1130 -0.0260
   24phy    C27  630   1.112   5.083   2.297  0.4474 -0.3863  0.6167
   24phy    C26  631   1.083   5.071   2.444  0.3828  0.0316 -0.3306
   24phy    C25  632   1.085   5.210   2.515 -0.1579 -0.0261 -0.5783
   24phy    C23  633   1.026   5.203   2.654 -0.1472 -0.4309 -0.0819
   24phy    C24  634   1.138   5.225   2.762  0.0379  0.3359  0.1670
   24phy    C22  635   0.917   5.314   2.658  0.6882  0.1121  0.0337
   24phy    C21  636   0.785   5.270   2.727 -0.5316 -0.2546 -0.5790
   24phy    C20  637   0.692   5.389   2.719 -0.7734 -0.3051  0.1287
   24phy    C18  638   0.554   5.407   2.794  0.1467 -0.9815 -0.6774
   24phy    O01  639   0.578   5.385   2.933 -0.3320  0.0336 -0.5676
   24phy    H01  640   0.497   5.364   2.976 -0.0260 -1.0111 -0.4782
   24phy    C19  641   0.532   5.558   2.787  0.3752  0.4678  0.2961
   24phy    C13  642   0.424   5.326   2.736  0.2172  0.4285 -0.2719
   24phy     H3  643   0.400   5.361   2.633 -1.0733 -0.6142 -0.3514
   24phy    O33  644   0.300   5.365   2.801  0.0421 -0.0556  0.1690
   24phy    H1B  645   0.284   5.455   2.781  0.2439 -0.3103 -1.2278
   24phy    C12  646   0.427   5.168   2.735 -0.0761  0.5647 -0.3993
   24phy    O11  647   0.311   5.103   2.688  0.1289  0.3653 -0.1682
   24phy    H1A  648   0.261   5.160   2.633  0.9443 -1.2908 -2.8133
   25phy    C35  649   1.115   4.334   1.129 -0.3116 -0.3815 -0.1467
   25phy    C33  650   1.241   4.418   1.163  0.1812 -0.2329 -0.2318
   25phy    C34  651   1.359   4.328   1.148  0.3530 -0.3511  0.1863
   25phy    C32  652   1.259   4.546   1.085  0.0007 -0.6752  0.0354
   25phy    C31  653   1.177   4.668   1.126  0.0729  0.3449  0.2083
   25phy    C30  654   1.211   4.790   1.037 -0.1129 -0.1982  0.1558
   25phy    C28  655   1.106   4.903   1.051  0.4645  0.5212  0.5323
   25phy    C29  656   1.155   5.011   1.149  0.0543  0.0981  0.0955
   25phy    C27  657   1.110   4.986   0.923 -0.1132  0.5137 -0.2122
   25phy    C26  658   1.004   4.956   0.815  0.1390  0.2177  0.4785
   25phy    C25  659   1.012   5.044   0.688 -0.4082  0.1507 -0.2721
   25phy    C23  660   0.931   4.995   0.565  0.2265  0.1747 -0.2175
   25phy    C24  661   0.795   5.054   0.569 -0.1396  0.6549 -0.1644
   25phy    C22  662   0.993   5.042   0.432  0.3861 -0.1015 -0.3454
   25phy    C21  663   1.100   4.947   0.378 -0.5467 -0.2364  0.9140
   25phy    C20  664   1.130   4.968   0.225  0.3301 -0.6030 -0.5164
   25phy    C18  665   1.249   4.897   0.155 -0.3782 -0.1194  0.0161
   25phy    O01  666   1.362   4.924   0.232  0.0072 -0.0731  0.3307
   25phy    H01  667   1.444   4.936   0.188  0.3530 -0.9308  0.7138
   25phy    C19  668   1.250   4.969   0.017 -0.1885  0.2064  0.1592
   25phy    C13  669   1.233   4.740   0.144  0.4945  1.0776 -0.1833
   25phy     H3  670   1.258   4.702   0.246 -1.8243  0.5891  0.2602
   25phy    O33  671   1.101   4.684   0.141  0.6491 -0.4298 -0.4895
   25phy    H1B  672   1.043   4.755   0.158 -1.6861 -2.2525 -0.3371
   25phy    C12  673   1.348   4.637   0.080  0.2038  1.2743 -0.2043
   25phy    O11  674   1.473   4.635   0.146 -0.0672  0.0536 -0.3154
   25phy    H1A  675   1.528   4.573   0.102  0.7740  2.3137 -2.7352
   26phy    C35  676   1.461   5.027   2.583 -0.1973 -0.2720  0.5003
   26phy    C33  677   1.476   4.891   2.656 -0.3205 -0.2682  0.1266
   26phy    C34  678   1.617   4.898   2.718 -0.1379  0.5698  0.1826
   26phy    C32  679   1.364   4.878   2.764  0.1702  0.5062 -0.3366
   26phy    C31  680   1.240   4.803   2.717  0.4085 -0.5771  0.3735
   26phy    C30  681   1.161   4.724   2.828 -0.4067  0.5845 -0.1428
   26phy    C28  682   1.027   4.662   2.800 -0.2754 -0.1480  0.3609
   26phy    C29  683   1.036   4.519   2.754  0.2316  0.0284 -0.4879
   26phy    C27  684   0.937   4.682   2.923  0.2357 -0.4329 -0.7594
   26phy    C26  685   0.833   4.792   2.910 -0.0055 -0.1783  0.1240
   26phy    C25  686   0.739   4.791   3.034 -0.3737  0.1863 -0.0833
   26phy    C23  687   0.660   4.919   3.049 -0.0994 -0.1314 -1.4014
   26phy    C24  688   0.517   4.875   3.076 -0.1735 -0.0133  0.1816
   26phy    C22  689   0.710   5.003   3.171  0.2833  0.3030 -0.7625
   26phy    C21  690   0.786   5.125   3.117 -0.4697 -0.2692 -0.0486
   26phy    C20  691   0.757   5.245   3.208 -0.4559 -0.1959  0.3248
   26phy    C18  692   0.827   5.383   3.181 -0.1237  0.0469  0.1392
   26phy    O01  693   0.803   5.419   3.040  0.6692  0.5986 -0.3556
   26phy    H01  694   0.720   5.391   3.008  1.0337 -1.0381  0.0207
   26phy    C19  695   0.735   5.471   3.265 -0.3335  0.0065 -0.1929
   26phy    C13  696   0.981   5.409   3.218  0.1439  0.1946 -0.6103
   26phy     H3  697   1.004   5.371   3.321 -0.9390  1.0547 -0.0360
   26phy    O33  698   1.027   5.544   3.227 -0.0809  0.5498  0.1299
   26phy    H1B  699   0.953   5.590   3.263 -1.2457 -0.2360 -1.1580
   26phy    C12  700   1.089   5.334   3.129 -0.0487  0.8393 -0.1948
   26phy    O11  701   1.217   5.350   3.169 -0.7248  0.7418  0.5134
   26phy    H1A  702   1.242   5.437   3.147 -1.8137  1.3867  1.6816
   27phy    C35  703   1.419   1.152   1.354  0.3100 -0.2611 -0.9639
   27phy    C33  704   1.288   1.180   1.430  0.2786  0.0512  0.4139
   27phy    C34  705   1.283   1.329   1.456  0.1724 -0.0148 -0.2224
   27phy    C32  706   1.163   1.145   1.347  0.0221  0.1315 -0.1277
   27phy    C31  707   1.116   0.998   1.352 -0.0315  0.9033  0.2593
   27phy    C30  708   0.982   0.978   1.273 -0.1064 -0.1195 -0.2879
   27phy    C28  709   0.914   0.837   1.285 -0.4004 -0.0215  0.5092
   27phy    C29  710   0.768   0.846   1.323 -1.0026 -0.1828 -0.1357
   27phy    C27  711   0.912   0.766   1.149  0.0824 -0.2702  0.0641
   27phy    C26  712   1.037   0.696   1.105  0.8634  0.0108  0.7662
   27phy    C25  713   1.017   0.608   0.984 -0.7500 -0.2444 -0.2622
   27phy    C23  714   1.155   0.580   0.912  0.2455 -0.0655 -0.0034
   27phy    C24  715   1.223   0.447   0.942  0.0074  0.4237 -0.0873
   27phy    C22  716   1.143   0.593   0.758  0.2460  0.8072 -0.4127
   27phy    C21  717   1.236   0.690   0.680 -0.0512  0.0392 -0.2089
   27phy    C20  718   1.180   0.687   0.538  0.0597  0.6680  0.1631
   27phy    C18  719   1.231   0.781   0.427 -0.1129  0.3652  0.4443
   27phy    O01  720   1.245   0.908   0.479 -0.2086  0.1183  0.0452
   27phy    H01  721   1.167   0.940   0.522 -0.0318 -1.7137  1.8997
   27phy    C19  722   1.113   0.782   0.330 -0.0916 -0.1698 -0.3898
   27phy    C13  723   1.373   0.726   0.364  0.2415 -0.3567  0.7400
   27phy     H3  724   1.445   0.747   0.447 -0.6286 -0.2896  1.4882
   27phy    O33  725   1.400   0.585   0.353  0.5072  0.0494  0.0477
   27phy    H1B  726   1.364   0.556   0.271  1.3391  0.5300 -0.4996
   27phy    C12  727   1.469   0.812   0.270  0.2332 -0.0110  0.0006
   27phy    O11  728   1.600   0.763   0.259 -0.4829  0.1953  0.2025
   27phy    H1A  729   1.595   0.673   0.233 -1.0612  0.3027 -0.0879
   28phy    C35  730   2.789   1.854   0.788  0.1036 -0.0249  0.1729
   28phy    C33  731   2.678   1.774   0.858 -0.1952 -0.2739  0.0913
   28phy    C34  732   2.732   1.649   0.929  0.2178  0.2174 -0.2390
   28phy    C32  733   2.598   1.859   0.954  0.0942  0.1637  0.1780
   28phy    C31  734   2.445   1.839   0.947 -0.0644 -0.2429 -0.7821
   28phy    C30  735   2.363   1.944   1.027  0.6541  0.0081  0.0775
   28phy    C28  736   2.219   1.933   0.999 -0.2471  0.3885  0.1844
   28phy    C29  737   2.147   1.909   1.126 -0.0290  0.0897  0.1604
   28phy    C27  738   2.157   2.051   0.924  0.0560 -0.1105  0.6511
   28phy    C26  739   2.166   2.027   0.771  0.0190 -0.4252  0.2276
   28phy    C25  740   2.083   2.119   0.692 -0.5561  0.1263  0.0884
   28phy    C23  741   2.064   2.067   0.547 -0.2084  0.5732 -0.1017
   28phy    C24  742   1.916   2.039   0.538 -0.5391  0.2275 -0.0536
   28phy    C22  743   2.110   2.164   0.438  0.0345  0.1562 -0.5160
   28phy    C21  744   2.245   2.128   0.383  0.0444 -0.0260  0.0406
   28phy    C20  745   2.291   2.207   0.256 -0.2011 -0.3201 -0.5131
   28phy    C18  746   2.414   2.168   0.165  0.1042  0.0012 -0.1994
   28phy    O01  747   2.531   2.162   0.247 -0.1083 -0.2724 -0.0479
   28phy    H01  748   2.593   2.231   0.237  0.1967 -0.5717 -0.2237
   28phy    C19  749   2.430   2.280   0.061 -0.5767 -0.1054 -0.1405
   28phy    C13  750   2.399   2.027   0.094  0.1703  0.1874  0.1862
   28phy     H3  751   2.411   1.954   0.178  2.4795 -2.2544 -2.0214
   28phy    O33  752   2.271   1.979   0.049 -0.3437 -0.3501 -0.1747
   28phy    H1B  753   2.196   2.028   0.076  0.0511  0.3737 -0.3635
   28phy    C12  754   2.511   1.942   0.027  0.6139  0.3126 -0.1800
   28phy    O11  755   2.646   1.973   0.054  0.2731 -0.1517 -0.5014
   28phy    H1A  756   2.652   2.009   0.141  0.5194 -1.3039 -0.0232
   29phy    C35  757   1.192   3.806   1.420  0.2338 -0.1186 -0.0613
   29phy    C33  758   1.289   3.913   1.468  0.3434  0.3774  0.2937
   29phy    C34  759   1.321   3.893   1.614  0.6494  0.1608 -0.1279
   29phy    C32  760   1.416   3.905   1.385 -0.1454  0.0822 -0.1490
   29phy    C31  761   1.435   3.978   1.254  0.2108 -0.1730  0.6971
   29phy    C30  762   1.562   3.939   1.181 -0.1081  0.1314  0.1031
   29phy    C28  763   1.593   4.032   1.063 -0.3638 -0.6324 -0.1603
   29phy    C29  764   1.707   4.137   1.088  0.1386  0.2019 -0.0293
   29phy    C27  765   1.614   3.943   0.935  0.8974  0.2450 -0.4756
   29phy    C26  766   1.567   4.005   0.798  0.1520 -0.8433  0.6055
   29phy    C25  767   1.561   3.907   0.677  0.1936 -0.1890 -0.8936
   29phy    C23  768   1.522   3.975   0.548 -0.3785 -0.2265  0.6824
   29phy    C24  769   1.641   4.030   0.467  0.1397  0.4698 -0.0517
   29phy    C22  770   1.445   3.875   0.461  0.1340 -0.0604  0.0032
   29phy    C21  771   1.316   3.933   0.399 -0.5726 -0.5228 -0.6304
   29phy    C20  772   1.255   3.824   0.307  0.0744 -0.0225 -0.1094
   29phy    C18  773   1.123   3.863   0.225  0.0441  0.0317  0.3410
   29phy    O01  774   1.017   3.908   0.312 -0.0263  0.0495 -0.1375
   29phy    H01  775   1.050   3.968   0.376  1.2319 -0.5870 -0.1593
   29phy    C19  776   1.088   3.723   0.167 -0.2957  0.0495  0.1317
   29phy    C13  777   1.148   3.968   0.106  0.0460 -0.0016 -0.4463
   29phy     H3  778   1.170   4.064   0.160  0.8519  0.2769 -1.2379
   29phy    O33  779   1.277   3.959   0.036 -0.1452 -0.4156  0.1765
   29phy    H1B  780   1.280   3.884  -0.021 -0.7902 -0.0047 -0.4073
   29phy    C12  781   1.038   4.046   0.023  0.3500  0.2397  0.3506
   29phy    O11  782   0.988   3.996  -0.098  0.1799 -0.1184 -0.2018
   29phy    H1A  783   0.900   3.967  -0.085  0.7302 -1.1707  1.3768
   30phy    C35  784   4.885   4.670   1.521 -0.3214  0.2634 -0.6051
   30phy    C33  785   5.005   4.585   1.465 -0.3360  0.3240 -0.6486
   30phy    C34  786   5.118   4.603   1.570  0.1181 -0.1380  0.3049
   30phy    C32  787   4.966   4.437   1.460 -0.5794 -0.2005  0.6487
   30phy    C31  788   4.997   4.382   1.311 -0.1024  0.0403  0.4833
   30phy    C30  789   4.971   4.228   1.300 -0.1537 -0.1809 -0.1726
   30phy    C28  790   5.032   4.153   1.175  0.1681 -0.5140 -0.6673
   30phy    C29  791   5.083   4.013   1.208 -0.3715 -0.3438 -0.5332
   30phy    C27  792   4.936   4.164   1.053  0.0088 -0.4240  0.1737
   30phy    C26  793   5.013   4.170   0.920 -0.3065 -0.0529  0.0592
   30phy    C25  794   4.916   4.139   0.812 -0.0910  0.4183  0.1071
   30phy    C23  795   4.978   4.144   0.670 -0.0408  0.7765  0.0678
   30phy    C24  796   4.918   4.035   0.580 -0.4219 -0.3481 -0.5877
   30phy    C22  797   4.945   4.282   0.614  0.6150  0.0277  0.2787
   30phy    C21  798   5.023   4.340   0.498 -0.4916 -0.3544  0.8502
   30phy    C20  799   5.026   4.494   0.495  0.0379 -0.3956 -0.2100
   30phy    C18  800   5.115   4.579   0.391 -0.1179  0.8345  0.6613
   30phy    O01  801   5.249   4.523   0.401 -0.1321 -0.2875  0.7983
   30phy    H01  802   5.253   4.439   0.360  0.8524  0.6614 -1.1862
   30phy    C19  803   5.115   4.724   0.447 -0.0575  0.2910 -0.2048
   30phy    C13  804   5.048   4.559   0.246 -0.1604 -0.1968 -0.0326
   30phy     H3  805   5.051   4.449   0.227 -0.0062 -0.6492  2.3505
   30phy    O33  806   4.902   4.573   0.227 -0.2091  0.2332 -0.0990
   30phy    H1B  807   4.873   4.659   0.202  0.3858  0.8711  1.2885
   30phy    C12  808   5.128   4.580   0.112  0.7085 -0.0807 -0.1233
   30phy    O11  809   5.084   4.515  -0.005  0.3134 -0.2995  0.2812
   30phy    H1A  810   5.061   4.426   0.009 -1.3571  0.0450 -0.1098
   31phy    C35  811   0.572   0.791   1.947 -0.9514 -0.5029 -0.5863
   31phy    C33  812   0.647   0.715   1.842 -0.4359 -0.1894 -0.1064
   31phy    C34  813   0.556   0.658   1.736  0.2823  0.0562  0.5677
   31phy    C32  814   0.731   0.817   1.772  0.1079  0.3918 -0.3953
   31phy    C31  815   0.880   0.830   1.824  0.0948 -0.1426 -0.4106
   31phy    C30  816   0.977   0.919   1.741  0.0539 -0.0389 -0.1465
   31phy    C28  817   1.119   0.941   1.793 -0.0586 -0.1790  0.3097
   31phy    C29  818   1.223   0.924   1.686  0.1635  0.5996  0.0990
   31phy    C27  819   1.135   1.080   1.862  0.4226  0.5060  0.5643
   31phy    C26  820   1.245   1.092   1.967 -0.1974 -0.0172  0.3216
   31phy    C25  821   1.235   1.226   2.045 -0.0311  0.4467  0.2275
   31phy    C23  822   1.323   1.239   2.168  0.1097 -0.1926 -0.0871
   31phy    C24  823   1.378   1.382   2.167 -0.4339 -0.1683 -0.2058
   31phy    C22  824   1.249   1.207   2.296 -0.2495  0.0617 -0.1957
   31phy    C21  825   1.328   1.141   2.406 -0.0367  0.1867  0.1265
   31phy    C20  826   1.263   1.175   2.545 -0.4937  0.3509  0.0805
   31phy    C18  827   1.329   1.129   2.681  0.8650  0.4610  0.5883
   31phy    O01  828   1.463   1.181   2.704 -0.1289 -0.5524 -0.2093
   31phy    H01  829   1.465   1.272   2.727  0.2157 -0.6635  0.2083
   31phy    C19  830   1.246   1.202   2.787 -0.3501  0.5216  0.3078
   31phy    C13  831   1.309   0.966   2.701 -0.2546  0.4663  0.6952
   31phy     H3  832   1.215   0.931   2.652 -0.1727 -2.8138  2.6115
   31phy    O33  833   1.287   0.912   2.839  0.2419 -0.3270 -0.2097
   31phy    H1B  834   1.370   0.918   2.883  0.4259  2.2001 -0.7228
   31phy    C12  835   1.423   0.874   2.636 -0.1997 -0.4895  0.0960
   31phy    O11  836   1.536   0.869   2.717  0.4997 -0.7584 -0.3456
   31phy    H1A  837   1.585   0.947   2.696 -0.8389 -0.0293 -0.8802
   32phy    C35  838   2.865   1.426   1.694 -0.2744  0.0694  0.3571
   32phy    C33  839   2.787   1.524   1.786 -0.6655  0.3039 -0.0205
   32phy    C34  840   2.880   1.626   1.852  0.3978 -0.2447  0.0220
   32phy    C32  841   2.664   1.586   1.725  0.3990  0.3055 -0.1857
   32phy    C31  842   2.539   1.623   1.813 -0.1342  0.5787 -0.3140
   32phy    C30  843   2.435   1.703   1.741 -0.2030  0.2411 -0.7237
   32phy    C28  844   2.328   1.771   1.826 -0.3517 -0.5327 -0.3808
   32phy    C29  845   2.290   1.912   1.777 -0.3020 -0.3233 -0.1822
   32phy    C27  846   2.201   1.682   1.838 -0.4841 -0.5666 -0.5288
   32phy    C26  847   2.142   1.640   1.973  0.0837  0.0423 -0.6249
   32phy    C25  848   2.002   1.576   1.967 -0.2943  0.4119 -0.0762
   32phy    C23  849   1.921   1.569   2.091 -0.7765  0.0071 -0.4103
   32phy    C24  850   1.815   1.678   2.095  0.1786  0.0854 -0.2534
   32phy    C22  851   1.856   1.430   2.103  0.3481  0.1363  0.0812
   32phy    C21  852   1.850   1.367   2.238 -0.2042 -0.5421  0.0130
   32phy    C20  853   1.813   1.226   2.240 -1.0327  0.0331 -0.1488
   32phy    C18  854   1.812   1.146   2.377 -0.2418  0.4429 -0.0319
   32phy    O01  855   1.749   1.222   2.480  0.3393  0.2603 -0.0754
   32phy    H01  856   1.740   1.176   2.562 -0.4285  1.0599  0.2966
   32phy    C19  857   1.704   1.038   2.352 -0.3408  0.0026  0.1225
   32phy    C13  858   1.956   1.083   2.426 -0.6074 -0.2020  0.0786
   32phy     H3  859   2.000   1.019   2.345  0.5401  0.2480  0.3239
   32phy    O33  860   1.940   0.984   2.528 -0.2145 -0.1523 -0.1297
   32phy    H1B  861   1.854   0.991   2.566 -1.0487  1.9357 -2.1798
   32phy    C12  862   2.062   1.184   2.480 -0.7679  0.3186  0.1718
   32phy    O11  863   2.050   1.254   2.602  0.5873  0.0264 -0.4960
   32phy    H1A  864   2.071   1.344   2.584  1.8835 -0.2488 -0.4832
   33phy    C35  865   0.717   5.008   1.649 -0.3710 -0.0744 -0.7506
   33phy    C33  866   0.860   5.055   1.634 -0.4850 -0.1797 -0.2324
   33phy    C34  867   0.913   5.023   1.496 -0.0619 -0.3870  0.3764
   33phy    C32  868   0.870   5.193   1.695  0.0132  0.1316 -0.0230
   33phy    C31  869   0.957   5.206   1.820  0.4043 -0.1349 -0.1170
   33phy    C30  870   0.956   5.361   1.852  0.5688  0.1290  0.7309
   33phy    C28  871   1.043   5.414   1.968  0.8232  0.3410 -0.4315
   33phy    C29  872   1.194   5.403   1.946  0.1845  0.4787 -0.0843
   33phy    C27  873   1.001   5.565   1.995  0.5497  0.1603 -0.4664
   33phy    C26  874   1.031   5.623   2.136  0.0853 -0.2966  0.2491
   33phy    C25  875   0.996   5.775   2.135  0.1872  0.1222 -0.2033
   33phy    C23  876   1.018   5.847   2.271  0.1611 -0.4611 -0.6328
   33phy    C24  877   1.070   5.991   2.236 -0.0841 -0.0888  0.3309
   33phy    C22  878   0.906   5.841   2.376 -0.4063  0.3064 -0.1041
   33phy    C21  879   0.955   5.850   2.523  0.5875  0.4016 -0.2872
   33phy    C20  880   0.836   5.834   2.617 -0.0197 -0.1645 -0.7672
   33phy    C18  881   0.865   5.837   2.777 -0.4569 -0.3594 -0.1562
   33phy    O01  882   0.954   5.944   2.813  0.0925 -0.0967  0.2486
   33phy    H01  883   0.930   6.010   2.751  0.9141 -1.5990 -1.7719
   33phy    C19  884   0.732   5.886   2.836  0.1275 -0.5484  0.3523
   33phy    C13  885   0.921   5.695   2.841 -0.3379 -0.6387  0.3950
   33phy     H3  886   0.873   5.608   2.788  1.4585 -1.0061 -0.7231
   33phy    O33  887   0.877   5.678   2.973 -0.3885 -0.0839  0.1707
   33phy    H1B  888   0.884   5.590   3.005 -0.3822  0.2192  1.0126
   33phy    C12  889   1.075   5.667   2.825 -0.0193  0.0077 -0.1436
   33phy    O11  890   1.162   5.759   2.893  0.1834  0.4181  0.5002
   33phy    H1A  891   1.163   5.838   2.844  0.6406 -0.7872 -1.5585
   34phy    C35  892   0.068   2.531   1.176  0.2691 -0.0516  0.4351
   34phy    C33  893  -0.059   2.583   1.116 -0.1147 -0.0473  0.0263
   34phy    C34  894  -0.144   2.474   1.055 -0.0219  0.4723 -1.0334
   34phy    C32  895  -0.136   2.659   1.223 -0.6870  0.5176 -0.1349
   34phy    C31  896  -0.220   2.780   1.175 -0.0316 -0.0632 -0.8102
   34phy    C30  897  -0.248   2.874   1.295 -0.1065 -0.2261  0.0043
   34phy    C28  898  -0.353   2.985   1.269 -0.6012  0.1829  0.1299
   34phy    C29  899  -0.424   3.010   1.400 -0.4603 -0.2877  0.9336
   34phy    C27  900  -0.316   3.115   1.193  0.2007  0.3413  0.2094
   34phy    C26  901  -0.410   3.152   1.074 -0.5538  0.2327 -0.0945
   34phy    C25  902  -0.356   3.265   0.981 -0.1938  0.6345 -0.0958
   34phy    C23  903  -0.457   3.297   0.872 -0.2947  0.3890 -0.0657
   34phy    C24  904  -0.529   3.427   0.912  0.2199  0.0370  0.4159
   34phy    C22  905  -0.397   3.297   0.731  0.4228 -0.0587  0.4386
   34phy    C21  906  -0.476   3.200   0.641  0.1603  0.1813  0.2623
   34phy    C20  907  -0.407   3.184   0.501 -0.7011  0.1626  0.6246
   34phy    C18  908  -0.479   3.081   0.398 -0.1901  0.1160  0.3686
   34phy    O01  909  -0.473   2.942   0.444  0.1266  0.1335  0.2281
   34phy    H01  910  -0.387   2.904   0.442 -0.1526 -0.9011  3.0098
   34phy    C19  911  -0.372   3.078   0.286  0.0476  0.0144  0.8302
   34phy    C13  912  -0.624   3.132   0.347  0.0781 -0.0823 -0.2823
   34phy     H3  913  -0.680   3.146   0.443 -1.6055  1.4932 -1.4263
   34phy    O33  914  -0.630   3.263   0.306 -0.2201 -0.2791  0.3041
   34phy    H1B  915  -0.545   3.302   0.304 -0.0018 -0.7180  0.8053
   34phy    C12  916  -0.743   3.043   0.308  0.2493 -0.4313 -0.0126
   34phy    O11  917  -0.717   2.906   0.320  0.1701  0.1929 -0.1746
   34phy    H1A  918  -0.645   2.898   0.379  0.9231  0.7813 -0.9878
   35phy    C35  919   2.188   2.189   1.499 -0.5176 -0.6242 -0.1648
   35phy    C33  920   2.076   2.250   1.581  0.2046  0.1171  0.6604
   35phy    C34  921   2.128   2.294   1.717 -0.7744 -0.0475 -0.7141
   35phy    C32  922   2.012   2.362   1.492 -0.3603 -0.0974  0.2756
   35phy    C31  923   1.862   2.393   1.532  0.1116 -0.1289  0.1791
   35phy    C30  924   1.793   2.488   1.435 -0.4965 -0.2043  0.2105
   35phy    C28  925   1.639   2.505   1.449  0.0617  0.3800 -0.3728
   35phy    C29  926   1.600   2.632   1.526 -0.6713 -0.0965 -0.4924
   35phy    C27  927   1.583   2.532   1.308  0.0839  0.1164  0.5592
   35phy    C26  928   1.475   2.429   1.262  0.5052 -0.0180 -0.3403
   35phy    C25  929   1.407   2.474   1.135 -0.4222  0.0918 -0.2189
   35phy    C23  930   1.271   2.414   1.086 -0.2516 -0.8289 -0.4014
   35phy    C24  931   1.168   2.520   1.140 -0.2864 -0.1259  0.3607
   35phy    C22  932   1.262   2.416   0.936  0.6200 -0.4616  0.2431
   35phy    C21  933   1.305   2.282   0.876 -0.3497 -0.8140  0.0171
   35phy    C20  934   1.267   2.269   0.727  0.0330  0.4401 -0.0692
   35phy    C18  935   1.322   2.160   0.625  0.4467 -0.3407  0.5580
   35phy    O01  936   1.464   2.157   0.625 -0.0071 -0.1282  0.4652
   35phy    H01  937   1.491   2.111   0.703  3.1452 -0.8356 -0.8744
   35phy    C19  938   1.278   2.228   0.494 -0.4187 -0.1612 -0.6325
   35phy    C13  939   1.279   2.007   0.647 -0.7775  0.2892  0.1443
   35phy     H3  940   1.202   2.007   0.728  1.6366 -0.7314  2.5744
   35phy    O33  941   1.203   1.935   0.545  0.0018 -0.7491 -0.3332
   35phy    H1B  942   1.255   1.863   0.514  0.8071 -0.3713  0.1192
   35phy    C12  943   1.353   1.910   0.748  0.1959 -0.1116 -0.2238
   35phy    O11  944   1.456   1.979   0.817 -0.0833  0.0288 -0.3646
   35phy    H1A  945   1.504   1.917   0.868  0.3478  1.2310  0.7526
   36phy    C35  946   1.809   1.604   1.474  0.4839  0.5379  0.3877
   36phy    C33  947   1.886   1.708   1.553  0.8019 -0.1223 -0.2852
   36phy    C34  948   2.017   1.727   1.478  0.2764  0.2203 -0.3671
   36phy    C32  949   1.792   1.821   1.589  0.1596 -0.0714  0.7990
   36phy    C31  950   1.829   1.917   1.702 -0.2653  0.1134 -0.5989
   36phy    C30  951   1.720   2.027   1.715 -0.2389  0.4728  0.7735
   36phy    C28  952   1.701   2.103   1.846 -0.2514  0.3687 -0.5264
   36phy    C29  953   1.660   2.243   1.814 -0.1258 -0.1845 -0.0900
   36phy    C27  954   1.603   2.028   1.945 -0.5385  0.1346 -0.1398
   36phy    C26  955   1.628   2.046   2.094  0.2824 -0.1755  0.2596
   36phy    C25  956   1.509   1.977   2.170  0.0716 -0.1857 -0.3895
   36phy    C23  957   1.474   2.018   2.316 -0.1522  0.0255  0.1390
   36phy    C24  958   1.382   2.136   2.301  0.5051 -0.4531  0.1588
   36phy    C22  959   1.407   1.905   2.397 -0.0309 -0.2255 -0.2352
   36phy    C21  960   1.490   1.825   2.496 -0.3377 -0.5221 -0.6808
   36phy    C20  961   1.410   1.710   2.540  0.1127  0.3206 -0.1311
   36phy    C18  962   1.438   1.623   2.669  0.3296  0.1492 -0.5937
   36phy    O01  963   1.498   1.708   2.772 -0.2901  0.2845  0.0344
   36phy    H01  964   1.442   1.782   2.784  0.9655  1.3258 -0.2103
   36phy    C19  965   1.293   1.590   2.721 -0.2150 -0.0395  0.0110
   36phy    C13  966   1.535   1.491   2.643 -0.3700  0.3457  0.4223
   36phy     H3  967   1.500   1.424   2.560 -0.1665  2.1992 -1.2463
   36phy    O33  968   1.541   1.400   2.755  0.5206  0.1733 -0.6504
   36phy    H1B  969   1.577   1.436   2.834 -1.1917 -1.5194  1.0127
   36phy    C12  970   1.689   1.526   2.610  0.3256  0.0319 -0.1330
   36phy    O11  971   1.745   1.612   2.701  0.7496  0.0029  0.1127
   36phy    H1A  972   1.673   1.662   2.736  0.5091 -0.1076 -0.2177
   37phy    C35  973   1.042   2.546   1.514 -0.2881  0.4377 -0.1665
   37phy    C33  974   1.054   2.399   1.537 -0.1355  0.5711  0.2506
   37phy    C34  975   1.194   2.371   1.598  0.8499 -0.1127  0.0153
   37phy    C32  976   0.931   2.339   1.624 -0.3761 -0.2605 -0.0498
   37phy    C31  977   0.886   2.202   1.578 -0.2781  0.1211  0.0921
   37phy    C30  978   0.738   2.179   1.615 -0.0535 -0.2195  0.1537
   37phy    C28  979   0.699   2.037   1.564 -1.1740 -0.4057 -0.0956
   37phy    C29  980   0.663   1.946   1.680 -0.0266 -0.4505  0.4776
   37phy    C27  981   0.587   2.056   1.461 -0.6756  0.0505  0.2377
   37phy    C26  982   0.592   1.968   1.332  0.0246  0.4816 -1.0440
   37phy    C25  983   0.457   1.969   1.253 -0.4575 -0.1049 -0.3576
   37phy    C23  984   0.448   1.864   1.138  0.2317 -0.2217  0.1824
   37phy    C24  985   0.298   1.823   1.115 -0.2729  0.3713  0.5020
   37phy    C22  986   0.501   1.913   1.002 -0.6924  0.3249 -0.3494
   37phy    C21  987   0.616   1.813   0.956 -0.3552  0.5188 -0.3451
   37phy    C20  988   0.699   1.869   0.845 -0.4156 -0.0723  0.3691
   37phy    C18  989   0.841   1.822   0.788  0.4450  0.0754  0.0041
   37phy    O01  990   0.913   1.792   0.908  0.1269  0.6022  0.0846
   37phy    H01  991   0.889   1.855   0.973  1.9993 -1.6564  3.2003
   37phy    C19  992   0.912   1.943   0.720  0.0960 -0.0505 -0.6272
   37phy    C13  993   0.819   1.696   0.691 -0.0820  0.3106 -0.7550
   37phy     H3  994   0.785   1.622   0.768 -0.4275  2.7047  1.5472
   37phy    O33  995   0.706   1.696   0.603  0.6442 -0.1526 -0.7458
   37phy    H1B  996   0.739   1.740   0.526 -0.6129 -0.4633 -1.4840
   37phy    C12  997   0.921   1.588   0.656 -0.2992 -0.3325 -0.3250
   37phy    O11  998   1.037   1.598   0.737  0.2884  0.0429  0.6020
   37phy    H1A  999   1.009   1.643   0.814 -0.5478  1.1328 -0.3069
   38phy    C35 1000   0.269   1.252   1.734  0.3343 -0.2052  0.6074
   38phy    C33 1001   0.400   1.173   1.754  0.0972 -0.2756 -0.2011
   38phy    C34 1002   0.375   1.030   1.720  0.0837  0.0777 -0.7434
   38phy    C32 1003   0.518   1.233   1.674  0.4921 -0.2232 -0.1718
   38phy    C31 1004   0.647   1.253   1.747 -1.3440 -0.0119  0.1828
   38phy    C30 1005   0.751   1.345   1.683  0.0626  0.0037 -0.3877
   38phy    C28 1006   0.875   1.395   1.760 -0.6575 -0.0047 -0.1067
   38phy    C29 1007   0.967   1.446   1.648  1.0612  0.5198 -0.0273
   38phy    C27 1008   0.838   1.512   1.864  0.0219 -0.1879  0.1167
   38phy    C26 1009   0.944   1.510   1.978  0.2876  0.1583 -0.1544
   38phy    C25 1010   0.882   1.566   2.113 -0.1982 -0.1720  0.5103
   38phy    C23 1011   0.969   1.560   2.241  0.4301 -0.1832  0.4119
   38phy    C24 1012   1.072   1.666   2.240 -0.3002 -0.9217 -0.1303
   38phy    C22 1013   0.877   1.564   2.363 -0.2326 -0.2841 -0.5675
   38phy    C21 1014   0.923   1.476   2.474 -0.1933 -0.1304  0.4331
   38phy    C20 1015   0.825   1.495   2.591  0.4640  0.0797  0.2877
   38phy    C18 1016   0.818   1.399   2.718  0.1342  0.4070 -0.0245
   38phy    O01 1017   0.957   1.379   2.765  0.5349 -1.2397 -0.1463
   38phy    H01 1018   0.954   1.357   2.856 -1.3917 -0.0191  0.1614
   38phy    C19 1019   0.754   1.502   2.818  0.0165 -0.3685 -0.2294
   38phy    C13 1020   0.733   1.262   2.696 -0.9978  0.4123  0.5059
   38phy     H3 1021   0.642   1.288   2.636 -0.0153  0.2049 -1.1401
   38phy    O33 1022   0.676   1.204   2.817  0.2177  0.0543  0.0627
   38phy    H1B 1023   0.586   1.187   2.798  0.1267  0.7699 -0.1874
   38phy    C12 1024   0.812   1.153   2.610  0.1605  0.6314  0.0862
   38phy    O11 1025   0.895   1.088   2.701 -0.0931 -0.6254  0.3473
   38phy    H1A 1026   0.938   1.155   2.750 -0.5271  1.2865 -1.6827
   39phy    C35 1027   4.904   1.720   2.568  0.3814 -0.7614  0.1498
   39phy    C33 1028   4.838   1.719   2.437 -0.2049  0.0222 -0.0525
   39phy    C34 1029   4.689   1.704   2.456  0.8469 -0.2507  0.4111
   39phy    C32 1030   4.861   1.849   2.356  0.5675 -0.1856  0.0523
   39phy    C31 1031   4.876   1.849   2.207 -0.7969 -0.4105 -0.0077
   39phy    C30 1032   4.900   1.991   2.160  0.6120 -0.2030  0.3542
   39phy    C28 1033   4.922   2.005   2.008  0.0830  0.1025  0.4123
   39phy    C29 1034   4.796   2.060   1.941 -0.2168  0.3684  0.3654
   39phy    C27 1035   5.027   2.116   1.988 -0.2759  0.3878  0.0037
   39phy    C26 1036   5.174   2.073   1.983  0.8890  0.2546 -0.2583
   39phy    C25 1037   5.280   2.183   1.996  0.9231  0.0308  0.5475
   39phy    C23 1038   5.428   2.150   2.002  0.5793  0.5762 -0.0592
   39phy    C24 1039   5.498   2.147   1.867  0.0809 -0.7813 -0.5251
   39phy    C22 1040   5.497   2.261   2.089  0.5764 -0.0802  0.2142
   39phy    C21 1041   5.513   2.233   2.241 -0.3461 -0.6517 -0.4350
   39phy    C20 1042   5.548   2.366   2.309 -0.2178 -0.0744 -0.0954
   39phy    C18 1043   5.624   2.393   2.447 -0.1919  0.0033  0.2915
   39phy    O01 1044   5.754   2.325   2.429 -0.2435  0.4374 -0.6597
   39phy    H01 1045   5.822   2.387   2.410 -0.0548  0.6105  0.4920
   39phy    C19 1046   5.650   2.546   2.431  0.2105  0.2406 -0.4222
   39phy    C13 1047   5.539   2.336   2.577  0.2740 -0.1470 -0.3754
   39phy     H3 1048   5.507   2.231   2.555  0.1857  0.0576 -1.2444
   39phy    O33 1049   5.412   2.395   2.590 -0.0203 -0.0851 -0.0771
   39phy    H1B 1050   5.363   2.357   2.660  2.1330  0.5161  1.8908
   39phy    C12 1051   5.617   2.338   2.712  0.2559  0.2455  0.0476
   39phy    O11 1052   5.570   2.271   2.826 -0.4352  0.1762  0.4091
   39phy    H1A 1053   5.493   2.311   2.861 -0.3063  0.3456  0.5009
   40phy    C35 1054   2.808   0.011   1.822 -0.0048  0.4359 -0.6751
   40phy    C33 1055   2.666   0.053   1.858 -0.2020  0.3241 -0.2654
   40phy    C34 1056   2.608   0.138   1.750 -0.0007  0.5654 -0.0553
   40phy    C32 1057   2.584  -0.077   1.882 -0.3857 -0.3545  0.1549
   40phy    C31 1058   2.456  -0.070   1.961 -0.2018 -0.8456  0.1387
   40phy    C30 1059   2.374  -0.200   1.975  0.3495 -0.7422 -0.6038
   40phy    C28 1060   2.245  -0.170   2.061 -0.4908  0.5583 -0.1204
   40phy    C29 1061   2.129  -0.145   1.962 -0.3241 -0.3309 -0.1826
   40phy    C27 1062   2.224  -0.281   2.160  0.6546  0.2336 -0.7272
   40phy    C26 1063   2.112  -0.262   2.268  0.2957  0.4474  0.3484
   40phy    C25 1064   2.082  -0.393   2.345 -0.2698 -0.0561 -0.5711
   40phy    C23 1065   1.948  -0.401   2.417  0.0963 -0.1521 -0.1624
   40phy    C24 1066   1.831  -0.460   2.336  0.0376  0.4033  0.0496
   40phy    C22 1067   1.968  -0.485   2.546  0.5555  0.2283  0.2385
   40phy    C21 1068   1.885  -0.435   2.664 -0.3101 -0.1812  0.2038
   40phy    C20 1069   1.917  -0.525   2.786  0.5661  0.0484 -0.3310
   40phy    C18 1070   1.843  -0.498   2.928  0.3122 -0.3383  0.5304
   40phy    O01 1071   1.702  -0.477   2.904 -0.3355 -0.1429  0.4968
   40phy    H01 1072   1.658  -0.558   2.887 -2.5838  1.0736  0.1335
   40phy    C19 1073   1.861  -0.630   2.996 -0.1660 -0.0769 -0.4025
   40phy    C13 1074   1.916  -0.370   2.992 -0.0887 -0.3772 -0.3421
   40phy     H3 1075   1.934  -0.289   2.917  0.9018 -0.6350 -0.3986
   40phy    O33 1076   2.049  -0.383   3.047  0.7738  0.1597 -0.3592
   40phy    H1B 1077   2.040  -0.399   3.139 -0.7479  1.2771 -0.2823
   40phy    C12 1078   1.825  -0.294   3.099 -0.0448 -0.0663 -0.2078
   40phy    O11 1079   1.696  -0.251   3.058 -0.0297 -0.0244  0.4447
   40phy    H1A 1080   1.657  -0.322   3.010 -0.4852 -0.3246  1.2453
   41phy    C35 1081   1.630   1.186   1.926 -0.2700 -0.2963  0.1286
   41phy    C33 1082   1.640   1.290   1.824  0.2631 -0.0583  0.1482
   41phy    C34 1083   1.702   1.230   1.698  0.4783 -0.0472 -0.1190
   41phy    C32 1084   1.502   1.348   1.801  0.0825 -0.4943 -0.3448
   41phy    C31 1085   1.502   1.504   1.804 -0.8664  0.2232  0.2613
   41phy    C30 1086   1.368   1.574   1.774  0.2169 -0.5548  0.4249
   41phy    C28 1087   1.367   1.729   1.754 -0.5205 -0.0799 -0.1837
   41phy    C29 1088   1.390   1.759   1.609  0.1195  0.0620 -0.8331
   41phy    C27 1089   1.223   1.777   1.778 -0.1523 -0.0141  0.1856
   41phy    C26 1090   1.216   1.886   1.884 -0.0885  0.2395 -0.3167
   41phy    C25 1091   1.073   1.941   1.900  0.5679  0.4200  0.1257
   41phy    C23 1092   1.060   2.054   2.000 -0.7456  0.0047  0.1779
   41phy    C24 1093   1.064   2.194   1.937  0.2259 -0.3011 -0.1436
   41phy    C22 1094   0.930   2.040   2.082  0.0673  0.4324  0.1106
   41phy    C21 1095   0.957   2.034   2.230  0.5343 -0.3653 -0.4354
   41phy    C20 1096   0.827   1.995   2.303 -0.0937 -0.2735 -0.5489
   41phy    C18 1097   0.805   1.998   2.462  0.6401  0.1277 -0.2286
   41phy    O01 1098   0.809   2.137   2.509  0.3319  1.0484  0.3952
   41phy    H01 1099   0.744   2.192   2.470 -0.9376 -1.3487 -1.0906
   41phy    C19 1100   0.656   1.957   2.476  0.3094 -0.6288  0.0345
   41phy    C13 1101   0.895   1.907   2.556  0.1254 -0.8251 -0.0299
   41phy     H3 1102   0.886   1.800   2.523 -2.0910 -0.5938 -0.3175
   41phy    O33 1103   0.840   1.898   2.691 -0.4035 -0.2274 -0.3635
   41phy    H1B 1104   0.865   1.979   2.731 -0.2852 -0.0501 -0.7871
   41phy    C12 1105   1.051   1.936   2.564 -0.0800  0.7569 -0.0900
   41phy    O11 1106   1.096   2.026   2.666 -0.0326  0.1640  0.0252
   41phy    H1A 1107   1.180   1.991   2.689  0.4498  1.3858  0.1840
   42phy    C35 1108   4.909   1.316   1.355  0.0576 -0.0910  0.0176
   42phy    C33 1109   5.004   1.425   1.315  0.4253 -0.4830  0.6001
   42phy    C34 1110   4.973   1.550   1.404 -0.3803  0.2012  0.3634
   42phy    C32 1111   5.146   1.378   1.344 -0.3216 -0.5437 -0.2599
   42phy    C31 1112   5.263   1.457   1.281  0.0465  0.3259 -0.7947
   42phy    C30 1113   5.393   1.374   1.316  0.4516 -0.6602  0.0072
   42phy    C28 1114   5.521   1.458   1.326 -0.0439  0.6073  0.2826
   42phy    C29 1115   5.538   1.531   1.458  0.1848 -0.1833  0.3934
   42phy    C27 1116   5.638   1.364   1.304  0.4888  0.1879 -0.1874
   42phy    C26 1117   5.756   1.420   1.222 -0.0135 -0.3875  0.1015
   42phy    C25 1118   5.875   1.321   1.204 -0.1149 -0.1402 -0.7930
   42phy    C23 1119   5.975   1.368   1.097 -0.6017  0.2851 -0.1571
   42phy    C24 1120   6.103   1.434   1.153  0.3783 -0.2397 -0.0709
   42phy    C22 1121   6.034   1.243   1.024 -0.2826  0.0017 -0.7351
   42phy    C21 1122   5.986   1.227   0.882  0.0805  0.0437  0.1066
   42phy    C20 1123   5.990   1.084   0.832 -0.4657 -0.2283 -0.1864
   42phy    C18 1124   5.926   1.047   0.692 -0.5116 -0.4111  0.2091
   42phy    O01 1125   5.794   1.108   0.687  0.0907 -0.0778  0.7928
   42phy    H01 1126   5.739   1.078   0.756  1.0172  0.9013  1.9906
   42phy    C19 1127   5.911   0.894   0.687 -0.3089 -0.4439  0.2242
   42phy    C13 1128   6.013   1.099   0.570  0.0353 -0.7076  0.1757
   42phy     H3 1129   6.018   1.209   0.588 -0.7094 -0.5106 -0.7116
   42phy    O33 1130   6.151   1.071   0.575  0.0362  0.1927 -0.0705
   42phy    H1B 1131   6.199   1.150   0.589 -0.0620  0.0113  1.4498
   42phy    C12 1132   5.972   1.128   0.416 -0.1045 -0.0196  0.2394
   42phy    O11 1133   5.837   1.164   0.405 -0.2917  0.3626 -0.1084
   42phy    H1A 1134   5.783   1.100   0.448 -0.3004  1.5714  1.8360
   43phy    C35 1135   0.108   0.244   2.007 -0.1189 -0.1984 -0.3101
   43phy    C33 1136   0.162   0.382   1.987 -0.1847  0.2060 -0.2933
   43phy    C34 1137   0.271   0.385   1.879 -0.0894  0.1214 -0.6333
   43phy    C32 1138   0.063   0.493   1.962 -0.1033  0.0395 -0.2688
   43phy    C31 1139   0.100   0.617   2.050  0.0488  0.4497 -0.6125
   43phy    C30 1140   0.028   0.743   1.995  0.2528  0.0919  0.2906
   43phy    C28 1141   0.059   0.869   2.075  0.4610  0.3328 -0.0066
   43phy    C29 1142   0.075   0.997   1.990 -0.1656 -0.2383  0.0973
   43phy    C27 1143  -0.049   0.882   2.183  0.2172  0.6200  0.9360
   43phy    C26 1144  -0.021   0.955   2.310 -0.1447 -0.4693  0.1816
   43phy    C25 1145  -0.137   0.956   2.401 -0.0192  0.1157 -0.4204
   43phy    C23 1146  -0.138   1.049   2.521 -0.0421  0.4120 -0.0722
   43phy    C24 1147  -0.269   1.123   2.540  0.8592 -0.0943 -0.2855
   43phy    C22 1148  -0.109   0.976   2.654 -0.2580 -0.2989 -0.5186
   43phy    C21 1149   0.017   1.017   2.731 -0.2080 -0.0418 -0.4781
   43phy    C20 1150   0.033   0.945   2.863 -0.2809 -0.1147 -0.3255
   43phy    C18 1151   0.167   0.960   2.950  0.0439  0.6012  0.0727
   43phy    O01 1152   0.183   1.099   2.982 -0.1404 -0.2640  0.4048
   43phy    H01 1153   0.196   1.113   3.074  0.2290 -2.0677  0.6573
   43phy    C19 1154   0.119   0.886   3.078 -0.1525 -0.1199 -0.1029
   43phy    C13 1155   0.315   0.906   2.901  0.2800  1.1062  0.5472
   43phy     H3 1156   0.306   0.797   2.877  0.7437  0.3991  3.2485
   43phy    O33 1157   0.409   0.902   3.008 -0.4261 -0.0281  0.4559
   43phy    H1B 1158   0.392   0.978   3.059  1.9296  0.1003  1.1612
   43phy    C12 1159   0.385   0.974   2.775 -0.1881 -0.0451  0.5558
   43phy    O11 1160   0.428   1.106   2.800  0.0690  0.0225  0.2623
   43phy    H1A 1161   0.365   1.154   2.849 -1.8591 -1.2049 -0.8453
   44phy    C35 1162   1.407   1.624   1.066  0.0107  0.6384 -0.2630
   44phy    C33 1163   1.486   1.669   1.185  0.6092 -0.4188 -0.6678
   44phy    C34 1164   1.500   1.562   1.292  0.7067  0.7530  0.3741
   44phy    C32 1165   1.620   1.722   1.146  0.1745 -0.0915  0.3472
   44phy    C31 1166   1.633   1.872   1.174 -0.0907  0.4930 -0.1441
   44phy    C30 1167   1.763   1.945   1.123  0.6684  0.2980 -0.5944
   44phy    C28 1168   1.764   2.097   1.123 -0.4888  0.4046 -0.1357
   44phy    C29 1169   1.845   2.148   1.247 -0.2104  0.1194  0.2157
   44phy    C27 1170   1.822   2.157   0.995  0.4993  0.0672 -0.0981
   44phy    C26 1171   1.723   2.259   0.926  0.3403  0.5344  0.1985
   44phy    C25 1172   1.791   2.339   0.817 -0.4598 -0.2494 -0.7497
   44phy    C23 1173   1.696   2.435   0.740  0.2667  0.3696  0.5727
   44phy    C24 1174   1.660   2.562   0.814 -0.1492 -0.3410 -0.6228
   44phy    C22 1175   1.768   2.481   0.610  0.1113 -0.3245  0.0787
   44phy    C21 1176   1.757   2.391   0.483 -0.0440  0.3025  0.0117
   44phy    C20 1177   1.836   2.446   0.363 -0.4004 -0.1161  0.3303
   44phy    C18 1178   1.818   2.384   0.216  0.3393 -0.1509  0.2370
   44phy    O01 1179   1.823   2.241   0.232  0.5984  0.3639 -0.1336
   44phy    H01 1180   1.753   2.213   0.287 -0.9144  2.0067 -1.1104
   44phy    C19 1181   1.943   2.436   0.143  0.0865 -0.0436 -0.8614
   44phy    C13 1182   1.672   2.427   0.155  0.2874 -0.1170  0.1503
   44phy     H3 1183   1.597   2.383   0.226  0.3471 -0.4797 -0.0093
   44phy    O33 1184   1.630   2.560   0.167  0.0921 -0.4137 -0.2540
   44phy    H1B 1185   1.668   2.618   0.103  0.2877  1.8607  1.7663
   44phy    C12 1186   1.596   2.348   0.046  0.2208  0.0705  0.0467
   44phy    O11 1187   1.608   2.397  -0.083 -0.3732  0.2077 -0.4494
   44phy    H1A 1188   1.594   2.490  -0.086 -0.0118  0.2630 -2.4155
   45phy    C35 1189   1.493   3.486   2.009 -0.1556 -0.5692  0.2683
   45phy    C33 1190   1.355   3.466   1.940 -0.4801  0.7388  0.3102
   45phy    C34 1191   1.343   3.565   1.829  0.0255  0.1632  0.9038
   45phy    C32 1192   1.327   3.320   1.889 -0.0739 -0.0688  0.6853
   45phy    C31 1193   1.259   3.243   1.994  1.0920  0.2386 -0.5437
   45phy    C30 1194   1.220   3.101   1.951 -0.4531  0.1550 -0.1823
   45phy    C28 1195   1.204   2.998   2.062  0.2638 -0.0086  0.1176
   45phy    C29 1196   1.066   2.993   2.111  0.1120  0.0747  0.5819
   45phy    C27 1197   1.270   2.864   2.027  0.3671  0.1741 -0.0291
   45phy    C26 1198   1.310   2.775   2.146  0.5699 -0.1633  0.1271
   45phy    C25 1199   1.423   2.674   2.111  0.4739 -0.0673  0.2903
   45phy    C23 1200   1.484   2.584   2.224 -0.2001  0.3270  0.3428
   45phy    C24 1201   1.562   2.473   2.169 -0.3649  0.1453  0.1174
   45phy    C22 1202   1.581   2.667   2.317  0.0458 -0.0687  0.6094
   45phy    C21 1203   1.523   2.691   2.456 -0.3466 -0.4534  0.1593
   45phy    C20 1204   1.577   2.814   2.535 -0.2875  0.4845 -0.5631
   45phy    C18 1205   1.538   2.832   2.681 -0.0825 -0.1250  0.3306
   45phy    O01 1206   1.559   2.710   2.762  0.0753  0.3477  0.0482
   45phy    H01 1207   1.521   2.643   2.708 -0.3954  1.1839 -0.6772
   45phy    C19 1208   1.655   2.926   2.726  0.1484  0.1352 -0.3867
   45phy    C13 1209   1.388   2.893   2.695 -0.0011 -0.3094 -0.0114
   45phy     H3 1210   1.319   2.831   2.632 -0.1899 -1.4445  1.2613
   45phy    O33 1211   1.368   3.028   2.636  0.2734 -0.2738 -0.0626
   45phy    H1B 1212   1.443   3.082   2.652 -0.6215  1.0553 -0.1506
   45phy    C12 1213   1.315   2.890   2.835 -0.6428 -0.2355  0.7944
   45phy    O11 1214   1.307   2.766   2.898  0.1842  0.2695 -0.3862
   45phy    H1A 1215   1.288   2.701   2.834  1.0453  0.5634 -0.9580
   46phy    C35 1216   1.762   4.226   1.455 -0.4733  0.2038  0.1189
   46phy    C33 1217   1.808   4.090   1.514 -0.1745 -0.0248 -0.0558
   46phy    C34 1218   1.934   4.039   1.434  0.7359  0.3419  0.0224
   46phy    C32 1219   1.835   4.089   1.664  0.1308 -0.1156  0.4523
   46phy    C31 1220   1.770   3.966   1.742 -0.1088 -0.1649  0.2123
   46phy    C30 1221   1.830   3.954   1.883  0.4744 -0.5277  0.0002
   46phy    C28 1222   1.778   3.842   1.977 -0.4170  0.8736 -0.4542
   46phy    C29 1223   1.887   3.737   2.002 -0.1470  0.1305 -0.2994
   46phy    C27 1224   1.730   3.905   2.111  0.4593  0.4799  0.1311
   46phy    C26 1225   1.639   3.829   2.212  0.5992  0.7314 -0.2285
   46phy    C25 1226   1.592   3.932   2.314 -0.3788 -0.3432 -0.3307
   46phy    C23 1227   1.522   3.881   2.443  0.4607  0.3261 -0.0790
   46phy    C24 1228   1.610   3.861   2.556  0.5234  0.1574 -0.0698
   46phy    C22 1229   1.409   3.976   2.480 -0.4146 -0.3412 -0.1569
   46phy    C21 1230   1.285   3.923   2.552 -0.1041 -0.3610 -0.6012
   46phy    C20 1231   1.193   4.037   2.601  0.5506  0.0104  0.0960
   46phy    C18 1232   1.080   4.012   2.716 -0.3748  0.1353 -0.4504
   46phy    O01 1233   1.146   3.974   2.837 -0.0084 -0.4724 -0.0325
   46phy    H01 1234   1.082   3.972   2.905 -0.7327 -0.9211 -0.7168
   46phy    C19 1235   1.030   4.156   2.733 -0.2443  0.1431 -0.0188
   46phy    C13 1236   0.959   3.906   2.680 -0.3028  0.2549 -0.4895
   46phy     H3 1237   0.929   3.924   2.574  1.7848 -1.3236 -1.4276
   46phy    O33 1238   0.840   3.930   2.756 -0.0647 -0.2250 -0.0993
   46phy    H1B 1239   0.828   4.022   2.772 -1.0253 -0.3130 -0.2638
   46phy    C12 1240   0.987   3.752   2.698  0.3559  0.1733 -0.6292
   46phy    O11 1241   0.919   3.658   2.620 -0.5252  0.2781 -0.0030
   46phy    H1A 1242   0.980   3.586   2.621 -1.1282 -0.2412  0.6348
   47phy    C35 1243   0.022   2.428   1.756 -0.0417 -0.1459 -0.4917
   47phy    C33 1244   0.094   2.522   1.661  0.2290  0.4701 -0.0535
   47phy    C34 1245   0.058   2.669   1.701 -0.3603 -0.0459  0.5352
   47phy    C32 1246   0.250   2.501   1.642  0.1980  0.2196  0.2879
   47phy    C31 1247   0.306   2.549   1.506 -0.6322 -0.3819  0.0030
   47phy    C30 1248   0.454   2.513   1.492 -0.5231 -0.0471 -0.0074
   47phy    C28 1249   0.527   2.587   1.384  0.6305  0.2712  0.0162
   47phy    C29 1250   0.671   2.575   1.423 -1.0097 -0.2152 -0.5377
   47phy    C27 1251   0.502   2.546   1.240 -0.1320 -0.3158  0.3012
   47phy    C26 1252   0.486   2.662   1.142 -0.0156  0.0378  0.6320
   47phy    C25 1253   0.470   2.625   0.995 -0.3070  0.2077  0.5703
   47phy    C23 1254   0.428   2.739   0.905  0.4783  0.4037 -0.0340
   47phy    C24 1255   0.500   2.754   0.778  0.2545 -0.0346  0.8821
   47phy    C22 1256   0.273   2.738   0.887 -0.1310  0.2882  0.2752
   47phy    C21 1257   0.209   2.873   0.866  0.7065  0.0530  0.2376
   47phy    C20 1258   0.062   2.865   0.830 -0.0434  0.0851 -0.3325
   47phy    C18 1259  -0.009   3.006   0.778  0.4039 -0.6656 -0.3459
   47phy    O01 1260   0.028   3.118   0.858  0.2132 -0.8553 -0.0682
   47phy    H01 1261   0.066   3.087   0.938 -0.0184 -0.1446  0.3307
   47phy    C19 1262  -0.154   2.978   0.808 -0.2048  0.0947 -0.2419
   47phy    C13 1263   0.018   3.028   0.617 -0.1355  0.1961  0.3176
   47phy     H3 1264   0.129   3.042   0.611 -0.0131 -0.8078 -0.0188
   47phy    O33 1265   0.024   2.911   0.531  0.8660 -0.4878  0.0075
   47phy    H1B 1266   0.084   2.922   0.459  1.7388  0.2467  0.8225
   47phy    C12 1267   0.004   3.163   0.544 -0.1749  0.0390 -0.3933
   47phy    O11 1268   0.037   3.276   0.610 -0.6571  0.2400  0.4410
   47phy    H1A 1269   0.023   3.267   0.702  0.6079  1.6218  0.8039
   48phy    C35 1270   2.868   3.001   2.350 -0.1685 -0.4620 -0.4118
   48phy    C33 1271   2.747   2.937   2.285 -0.6850 -0.3732 -0.0654
   48phy    C34 1272   2.795   2.807   2.219 -0.1511 -0.0538  0.0163
   48phy    C32 1273   2.630   2.900   2.381  0.1138 -0.2429  0.2280
   48phy    C31 1274   2.524   3.006   2.395 -0.7392 -0.2775 -0.3446
   48phy    C30 1275   2.397   2.938   2.445 -0.0725 -1.0028 -0.0871
   48phy    C28 1276   2.272   3.037   2.465  0.2490 -0.1348 -0.1205
   48phy    C29 1277   2.170   3.010   2.357  0.0845 -0.2984  0.5731
   48phy    C27 1278   2.197   3.010   2.593 -0.0853 -0.3116  0.5829
   48phy    C26 1279   2.253   3.113   2.697  0.2855  0.1354  0.0527
   48phy    C25 1280   2.187   3.098   2.837 -0.4407 -0.3187  0.3822
   48phy    C23 1281   2.246   3.200   2.937 -0.4896 -0.2685  0.0962
   48phy    C24 1282   2.169   3.332   2.940 -0.1682  0.4981 -0.3908
   48phy    C22 1283   2.259   3.135   3.080 -0.6326 -0.0325 -0.1457
   48phy    C21 1284   2.405   3.158   3.130 -0.6181  0.2088 -0.2383
   48phy    C20 1285   2.413   3.129   3.278 -1.0222 -0.3312  0.4458
   48phy    C18 1286   2.553   3.155   3.356 -0.1728  0.0166 -0.1249
   48phy    O01 1287   2.607   3.284   3.313 -0.3462  0.1381 -0.5144
   48phy    H01 1288   2.598   3.349   3.379 -0.0316 -0.2397 -0.0892
   48phy    C19 1289   2.500   3.172   3.500  0.3413 -0.0764  0.1900
   48phy    C13 1290   2.667   3.036   3.354  0.2409 -0.2940 -0.7392
   48phy     H3 1291   2.618   2.939   3.379 -0.0266 -0.0888 -0.4730
   48phy    O33 1292   2.758   3.052   3.464 -0.1846  0.3814 -0.2132
   48phy    H1B 1293   2.806   3.132   3.453  1.2530 -0.4515 -0.1642
   48phy    C12 1294   2.754   3.021   3.223  0.1164  0.1535  1.0164
   48phy    O11 1295   2.823   2.895   3.205 -0.0217 -0.3576  0.3928
   48phy    H1A 1296   2.886   2.889   3.275  1.4823  2.5193 -0.5603
   49phy    C35 1297   2.531   2.807   1.873 -0.0120 -0.3102  0.0486
   49phy    C33 1298   2.423   2.869   1.948 -0.2684  0.0696  0.1343
   49phy    C34 1299   2.433   3.021   1.956 -0.2174 -0.1774  0.8432
   49phy    C32 1300   2.295   2.809   1.895  0.2367  0.0424 -0.9473
   49phy    C31 1301   2.192   2.739   1.987 -0.3790 -0.4510  0.2840
   49phy    C30 1302   2.064   2.695   1.911 -0.2388  0.0182 -0.4869
   49phy    C28 1303   1.967   2.628   2.019 -0.0101 -0.8337  0.1470
   49phy    C29 1304   1.829   2.669   1.978  0.3848 -0.4369  0.6039
   49phy    C27 1305   1.994   2.477   2.053  0.1919 -0.0176 -0.4373
   49phy    C26 1306   1.937   2.414   2.182  0.4983 -0.3952 -0.2192
   49phy    C25 1307   1.987   2.274   2.188 -0.8158 -0.5524 -0.0367
   49phy    C23 1308   1.952   2.172   2.292 -0.0348  0.0308 -0.1865
   49phy    C24 1309   2.000   2.046   2.233  0.2756  0.2191  0.3151
   49phy    C22 1310   2.020   2.200   2.430  0.3552 -0.1926 -0.7287
   49phy    C21 1311   1.952   2.128   2.551 -0.0457 -0.3612 -0.5177
   49phy    C20 1312   2.031   2.147   2.675 -0.1958  0.1397  0.0921
   49phy    C18 1313   2.016   2.056   2.801  0.4741  0.1846 -0.4826
   49phy    O01 1314   2.063   1.919   2.772 -0.0610  0.3480 -0.1438
   49phy    H01 1315   2.108   1.879   2.844 -1.8382 -1.7258 -0.0977
   49phy    C19 1316   2.120   2.121   2.893  0.0410 -0.2462 -0.2660
   49phy    C13 1317   1.868   2.050   2.875 -0.4611  0.6713 -0.0360
   49phy     H3 1318   1.829   2.155   2.882 -1.6546  0.2812 -0.5920
   49phy    O33 1319   1.875   2.011   3.015 -0.0024  0.2855  0.2281
   49phy    H1B 1320   1.786   2.007   3.045  0.4159 -0.3099  1.4819
   49phy    C12 1321   1.753   1.961   2.808  0.3629  0.1710 -0.4003
   49phy    O11 1322   1.748   1.826   2.861  0.0949 -0.0135  0.2083
   49phy    H1A 1323   1.832   1.792   2.882 -0.6492 -1.7028  0.6012
   50phy    C35 1324   0.814   2.280   0.434  0.3472  0.1132 -0.3349
   50phy    C33 1325   0.686   2.212   0.388  0.3020  0.1583  0.1215
   50phy    C34 1326   0.693   2.068   0.418  0.1251 -0.2592 -0.0810
   50phy    C32 1327   0.567   2.276   0.468  0.2177  0.2988 -0.1269
   50phy    C31 1328   0.494   2.393   0.394  0.1017  0.1086  0.6115
   50phy    C30 1329   0.368   2.450   0.462  0.2772  0.0766  0.6895
   50phy    C28 1330   0.299   2.564   0.375  0.4051  0.3065  0.4695
   50phy    C29 1331   0.150   2.549   0.370  0.2022  0.3973 -0.3040
   50phy    C27 1332   0.324   2.703   0.439  0.2170  0.5697 -0.0573
   50phy    C26 1333   0.435   2.785   0.367 -0.4324  0.5361  0.4274
   50phy    C25 1334   0.403   2.935   0.399 -0.6064  0.0791  0.1394
   50phy    C23 1335   0.474   3.040   0.312 -0.0809  1.3106  0.5268
   50phy    C24 1336   0.377   3.161   0.292 -0.3329 -0.1093  0.1952
   50phy    C22 1337   0.599   3.080   0.381 -0.5344 -0.2391 -0.1368
   50phy    C21 1338   0.729   3.101   0.301 -0.3523 -0.0986 -0.1895
   50phy    C20 1339   0.844   3.146   0.393 -0.1868  0.4104  0.0002
   50phy    C18 1340   0.996   3.130   0.360  0.2949 -0.3244 -0.3969
   50phy    O01 1341   1.018   3.004   0.300 -0.2080  0.0614 -0.5621
   50phy    H01 1342   1.101   2.968   0.325  0.1001 -0.5130 -2.2765
   50phy    C19 1343   1.059   3.130   0.498  0.3437 -0.1946 -0.9599
   50phy    C13 1344   1.058   3.248   0.267  0.1271  0.1496  0.0633
   50phy     H3 1345   1.006   3.238   0.169  1.6323 -1.2063 -0.6435
   50phy    O33 1346   1.014   3.382   0.301  0.1701 -0.0537  0.3235
   50phy    H1B 1347   1.073   3.413   0.367  1.8930 -1.6888 -0.3226
   50phy    C12 1348   1.191   3.248   0.188 -0.4945  0.2206  0.5340
   50phy    O11 1349   1.295   3.300   0.263 -0.6573  0.1768 -0.7456
   50phy    H1A 1350   1.318   3.386   0.232  0.1925  0.0223 -0.5784
   51phy    C35 1351   2.227   2.611   0.526  0.3524  0.1343 -0.0651
   51phy    C33 1352   2.253   2.711   0.417 -0.4357  0.0101 -0.2763
   51phy    C34 1353   2.353   2.815   0.467 -0.4603  0.0107  0.1280
   51phy    C32 1354   2.296   2.640   0.283  0.0461  0.2117 -0.1339
   51phy    C31 1355   2.288   2.725   0.153 -0.0986  0.6482 -0.0411
   51phy    C30 1356   2.319   2.646   0.022 -0.5043 -0.2928  0.0658
   51phy    C28 1357   2.297   2.723  -0.111 -0.3795  0.5026 -0.1548
   51phy    C29 1358   2.428   2.786  -0.157  0.2695 -0.4598 -0.5897
   51phy    C27 1359   2.258   2.620  -0.222 -0.3031 -0.2453  0.3489
   51phy    C26 1360   2.128   2.667  -0.291 -0.0823  0.0380  0.2619
   51phy    C25 1361   2.079   2.557  -0.388 -0.1286 -0.5142  0.0861
   51phy    C23 1362   1.943   2.587  -0.447 -0.4511  0.3504 -0.4565
   51phy    C24 1363   1.957   2.651  -0.587 -0.2682  0.5469 -0.2028
   51phy    C22 1364   1.849   2.469  -0.482  0.6191  0.3162 -0.6863
   51phy    C21 1365   1.735   2.448  -0.375 -0.2564 -0.2006  0.0768
   51phy    C20 1366   1.629   2.354  -0.444  0.2859 -0.2751 -0.2508
   51phy    C18 1367   1.496   2.318  -0.375 -0.9645  0.3470  0.0989
   51phy    O01 1368   1.537   2.246  -0.258  0.2079  0.1717 -0.2510
   51phy    H01 1369   1.581   2.305  -0.199 -0.3704  2.1111 -1.6546
   51phy    C19 1370   1.434   2.210  -0.468  0.0858 -0.3530 -0.4672
   51phy    C13 1371   1.396   2.440  -0.337 -0.0633 -0.0877  0.1663
   51phy     H3 1372   1.450   2.499  -0.259  1.1695 -1.7344  0.6147
   51phy    O33 1373   1.380   2.548  -0.428  0.4293 -0.2790  0.4524
   51phy    H1B 1374   1.298   2.541  -0.472  0.8311  0.3679 -0.4305
   51phy    C12 1375   1.277   2.427  -0.242  0.1079 -0.0772 -0.0103
   51phy    O11 1376   1.151   2.390  -0.299  0.3752  0.1151  0.2030
   51phy    H1A 1377   1.140   2.297  -0.290 -1.5453  0.4493  1.9574
   52phy    C35 1378   2.316   0.768   1.144  0.1348 -0.1714  0.2566
   52phy    C33 1379   2.182   0.819   1.185  0.2917  0.6319  0.4816
   52phy    C34 1380   2.161   0.765   1.330 -0.0472 -0.2101 -0.0669
   52phy    C32 1381   2.185   0.973   1.177 -0.0317  0.3002  0.1015
   52phy    C31 1382   2.052   1.036   1.149  0.2534  0.5350  0.2018
   52phy    C30 1383   2.050   1.194   1.143  0.2877  0.2038  0.3807
   52phy    C28 1384   1.906   1.258   1.132 -0.4423  0.3692  0.2441
   52phy    C29 1385   1.825   1.254   1.263 -0.5739 -0.2957 -0.2484
   52phy    C27 1386   1.926   1.397   1.081  0.4117 -0.2526  0.0037
   52phy    C26 1387   1.867   1.442   0.954  0.5684  0.3201  0.5911
   52phy    C25 1388   1.921   1.578   0.910  0.2713 -0.5060  0.1038
   52phy    C23 1389   1.858   1.619   0.776 -0.0560 -0.1210 -0.2955
   52phy    C24 1390   1.740   1.717   0.785 -0.2986 -0.1791  0.1539
   52phy    C22 1391   1.975   1.679   0.693  0.1205  0.9803  0.2007
   52phy    C21 1392   1.974   1.619   0.548  0.3401 -0.3201 -0.2163
   52phy    C20 1393   2.082   1.681   0.458 -0.4008 -0.2863  0.5834
   52phy    C18 1394   2.081   1.637   0.308 -0.2971 -0.2233  0.0201
   52phy    O01 1395   2.077   1.493   0.304 -0.2419 -0.5867 -0.1139
   52phy    H01 1396   2.161   1.457   0.284 -0.1232 -0.4277  0.0872
   52phy    C19 1397   2.218   1.691   0.256 -0.4435  0.2349  0.2287
   52phy    C13 1398   1.964   1.711   0.226 -0.3575  0.1725 -0.2718
   52phy     H3 1399   1.873   1.654   0.258  0.3894 -0.4788  0.7715
   52phy    O33 1400   1.921   1.838   0.269 -0.1082 -0.4494  0.0733
   52phy    H1B 1401   1.988   1.903   0.253 -1.3569  0.4457 -1.9711
   52phy    C12 1402   1.925   1.681   0.076  0.0093  0.0472 -0.1502
   52phy    O11 1403   1.975   1.777  -0.011 -0.3634  0.8800 -0.5218
   52phy    H1A 1404   1.939   1.858   0.018  1.0614  0.7294  1.9864
   53phy    C35 1405   0.568   3.451   1.200  0.5248  0.1127  0.3317
   53phy    C33 1406   0.645   3.337   1.259 -0.2026 -0.3585  0.3912
   53phy    C34 1407   0.599   3.324   1.400  0.1697 -0.1050 -0.3190
   53phy    C32 1408   0.640   3.209   1.176  0.5111  0.0645 -0.4634
   53phy    C31 1409   0.755   3.105   1.197  0.3377 -0.1150 -0.0008
   53phy    C30 1410   0.769   3.003   1.082  0.4083  0.1163 -0.0555
   53phy    C28 1411   0.897   2.914   1.100 -0.1234 -0.6114  0.1663
   53phy    C29 1412   0.859   2.768   1.094 -0.1825 -0.2360  0.0155
   53phy    C27 1413   0.989   2.939   0.981  0.1919  0.3909 -0.0672
   53phy    C26 1414   1.132   2.955   1.028 -0.0151 -0.2607 -0.2301
   53phy    C25 1415   1.224   2.927   0.910 -0.7008  0.2881  0.3416
   53phy    C23 1416   1.375   2.955   0.947  0.0686  0.4795  0.5503
   53phy    C24 1417   1.443   2.832   1.003 -0.5591  0.6321  0.1406
   53phy    C22 1418   1.459   3.004   0.826  0.2346  0.1760 -0.2181
   53phy    C21 1419   1.436   3.141   0.758 -0.4586 -0.0562  0.4307
   53phy    C20 1420   1.541   3.159   0.643  0.5521  0.0306 -0.6946
   53phy    C18 1421   1.496   3.236   0.513  0.3445  0.7440  0.5132
   53phy    O01 1422   1.378   3.176   0.466  0.3159  0.4785  0.2786
   53phy    H01 1423   1.334   3.221   0.397  1.2722 -0.7019 -1.1569
   53phy    C19 1424   1.604   3.190   0.410 -0.6417 -0.1892  0.3776
   53phy    C13 1425   1.469   3.395   0.518 -0.4741 -0.8667 -0.3680
   53phy     H3 1426   1.516   3.429   0.614 -3.1202  2.7810 -0.1680
   53phy    O33 1427   1.543   3.483   0.432  0.1247 -0.2132  0.4164
   53phy    H1B 1428   1.634   3.461   0.437  0.1589 -0.8308 -2.0312
   53phy    C12 1429   1.341   3.463   0.565  0.4477  0.2560  0.0512
   53phy    O11 1430   1.258   3.498   0.459  0.2407 -0.3433  0.3010
   53phy    H1A 1431   1.302   3.539   0.386  0.0657 -1.1504 -0.2759
   54phy    C35 1432   2.280   2.901   1.337 -0.1672  0.1049 -0.2156
   54phy    C33 1433   2.299   2.771   1.411 -0.2160  0.2330 -0.4078
   54phy    C34 1434   2.197   2.783   1.525  0.1419  0.2544 -0.1811
   54phy    C32 1435   2.288   2.637   1.340 -0.3343  0.6794 -0.0825
   54phy    C31 1436   2.424   2.602   1.276  0.0737 -0.3034 -0.1525
   54phy    C30 1437   2.414   2.460   1.217  0.5001 -0.1151 -0.1305
   54phy    C28 1438   2.536   2.383   1.160 -0.2249 -0.2144 -0.0513
   54phy    C29 1439   2.595   2.283   1.253  0.1375  0.2609 -0.7838
   54phy    C27 1440   2.479   2.324   1.029  0.2746 -0.2377  0.2025
   54phy    C26 1441   2.580   2.342   0.916  0.0654  0.6362 -0.1697
   54phy    C25 1442   2.518   2.272   0.794 -0.1780  0.3098 -0.4059
   54phy    C23 1443   2.605   2.269   0.670  0.1600  0.6877  0.4022
   54phy    C24 1444   2.574   2.142   0.593 -0.3233 -0.0731 -0.0297
   54phy    C22 1445   2.589   2.393   0.577  0.2985  0.1079 -0.2081
   54phy    C21 1446   2.712   2.439   0.504 -0.1381 -0.0515  0.3512
   54phy    C20 1447   2.672   2.487   0.359 -0.3361 -0.5164 -0.8760
   54phy    C18 1448   2.779   2.537   0.256  0.5627  0.6727  0.1123
   54phy    O01 1449   2.865   2.634   0.322  0.1399  0.2367 -0.1599
   54phy    H01 1450   2.827   2.701   0.376  1.2474  0.5075  0.3329
   54phy    C19 1451   2.684   2.622   0.163 -0.1280  0.3608 -0.3088
   54phy    C13 1452   2.865   2.425   0.176 -0.5632  0.1715  0.1960
   54phy     H3 1453   2.921   2.373   0.258 -1.3502  0.6218  1.0424
   54phy    O33 1454   2.788   2.310   0.133 -0.0415  0.0252  0.0958
   54phy    H1B 1455   2.787   2.320   0.040  1.3491  3.1674  0.2631
   54phy    C12 1456   3.000   2.445   0.113  0.1915  0.6692  0.4302
   54phy    O11 1457   3.006   2.486  -0.019 -0.9209 -0.1564 -0.1030
   54phy    H1A 1458   2.972   2.573  -0.030 -0.5357  0.1564  1.0497
   55phy    C35 1459   0.477   4.917   1.323  0.4469  0.4629  0.1557
   55phy    C33 1460   0.364   4.842   1.403  0.9178  0.8148  0.7445
   55phy    C34 1461   0.405   4.847   1.554 -0.0006  0.0321  0.9095
   55phy    C32 1462   0.222   4.904   1.374  0.5690 -0.4751 -0.1644
   55phy    C31 1463   0.142   4.835   1.265  0.5999 -0.4714  0.3456
   55phy    C30 1464   0.004   4.902   1.234 -0.4436 -0.3156  0.0349
   55phy    C28 1465  -0.043   4.860   1.092 -0.2848  0.1536 -0.3682
   55phy    C29 1466  -0.162   4.758   1.100 -0.2025  0.0408 -0.6006
   55phy    C27 1467  -0.077   4.985   1.013  0.4483 -0.0068 -0.1145
   55phy    C26 1468  -0.089   4.979   0.857 -0.3842 -0.2251 -0.0243
   55phy    C25 1469  -0.089   5.111   0.784  0.3894  0.3791 -0.5612
   55phy    C23 1470  -0.084   5.117   0.630 -0.1427 -0.2808 -0.0465
   55phy    C24 1471  -0.189   5.217   0.574  0.1226 -0.0126 -0.5881
   55phy    C22 1472   0.064   5.153   0.593  0.6285  0.1777  0.1427
   55phy    C21 1473   0.116   5.122   0.456  0.2930 -0.2537  0.1365
   55phy    C20 1474   0.259   5.163   0.435  0.1392 -0.1745 -0.4151
   55phy    C18 1475   0.332   5.161   0.300  0.2688 -0.3406  0.3204
   55phy    O01 1476   0.330   5.021   0.257 -0.3659 -0.2526  0.0778
   55phy    H01 1477   0.246   5.001   0.220  0.1566 -1.2862 -0.6289
   55phy    C19 1478   0.471   5.213   0.343  0.4152  0.3051 -0.5213
   55phy    C13 1479   0.273   5.266   0.193  0.3415  0.4248 -0.2631
   55phy     H3 1480   0.166   5.234   0.179 -1.2306  4.5758  0.6689
   55phy    O33 1481   0.234   5.398   0.238 -0.0255 -0.0106 -0.4231
   55phy    H1B 1482   0.312   5.444   0.261  0.9022 -1.2217 -1.0024
   55phy    C12 1483   0.295   5.261   0.033 -0.2056  0.0219  0.2834
   55phy    O11 1484   0.384   5.358  -0.021 -0.5323 -0.2814  0.2414
   55phy    H1A 1485   0.342   5.442  -0.026  0.6292  0.2827 -0.4426
   56phy    C35 1486   1.996   3.489   2.328 -0.3390  0.1406  0.0570
   56phy    C33 1487   2.067   3.425   2.215  0.2938  0.3960  0.1422
   56phy    C34 1488   1.982   3.413   2.086  0.4253  0.2139 -0.1983
   56phy    C32 1489   2.197   3.498   2.184 -0.4067 -0.5892 -0.0858
   56phy    C31 1490   2.324   3.417   2.168  0.1054  0.0127 -0.3688
   56phy    C30 1491   2.436   3.489   2.090 -0.5972 -0.2829  0.8493
   56phy    C28 1492   2.553   3.397   2.057 -0.9358 -0.2844 -0.6604
   56phy    C29 1493   2.562   3.375   1.909  0.3583 -0.1605  0.3928
   56phy    C27 1494   2.689   3.462   2.098 -0.6022  0.0553 -0.1673
   56phy    C26 1495   2.777   3.371   2.189  0.4466 -0.2997 -0.0162
   56phy    C25 1496   2.912   3.446   2.203  0.3662  0.7507  0.0608
   56phy    C23 1497   3.023   3.374   2.282  1.1545  0.5334  0.4756
   56phy    C24 1498   3.155   3.374   2.210  0.2008 -0.3974  0.1250
   56phy    C22 1499   3.034   3.405   2.433 -0.4491  0.0603 -0.2753
   56phy    C21 1500   2.996   3.286   2.520 -0.2420 -0.1836  0.5397
   56phy    C20 1501   3.018   3.309   2.667  0.2493  0.0581 -0.4611
   56phy    C18 1502   2.956   3.205   2.765 -0.0242 -0.2061  0.3204
   56phy    O01 1503   3.023   3.076   2.747 -0.0819 -0.2129 -0.3470
   56phy    H01 1504   3.116   3.084   2.739 -0.1493  0.2821 -0.6847
   56phy    C19 1505   3.004   3.249   2.905 -0.2764  0.1893  0.0207
   56phy    C13 1506   2.794   3.181   2.750 -0.1432 -0.6304 -0.3834
   56phy     H3 1507   2.763   3.167   2.643 -0.4684 -0.2598 -0.3381
   56phy    O33 1508   2.730   3.310   2.789 -0.4855  0.3279  0.6035
   56phy    H1B 1509   2.720   3.319   2.882 -0.9184  0.8870  0.5124
   56phy    C12 1510   2.734   3.046   2.814  0.2800  0.5484 -0.3301
   56phy    O11 1511   2.799   2.930   2.778 -0.2786 -0.1057  0.0702
   56phy    H1A 1512   2.890   2.941   2.798  0.1246 -0.7179 -1.2977
   57phy    C35 1513   0.340   2.969   1.397  0.2784 -0.5039 -0.1904
   57phy    C33 1514   0.238   3.004   1.286  0.3734 -0.0367 -0.4646
   57phy    C34 1515   0.113   2.918   1.311  0.4752  0.0370 -0.7968
   57phy    C32 1516   0.189   3.150   1.291 -0.2205  0.4911  0.4247
   57phy    C31 1517   0.201   3.219   1.153 -0.4178  0.0372  0.6159
   57phy    C30 1518   0.143   3.363   1.150 -0.3272 -0.0150 -0.3457
   57phy    C28 1519   0.148   3.440   1.015 -0.6728 -0.0134  0.1591
   57phy    C29 1520   0.020   3.405   0.938 -0.1842 -0.8208  0.0932
   57phy    C27 1521   0.157   3.590   1.050 -0.4526 -0.6553  0.1466
   57phy    C26 1522   0.215   3.682   0.935 -0.5019  0.1062  0.1566
   57phy    C25 1523   0.285   3.806   0.990 -0.1395  0.3797  0.2691
   57phy    C23 1524   0.377   3.885   0.890  1.0085 -0.2521  0.8236
   57phy    C24 1525   0.388   4.030   0.937 -0.1495  0.0320  0.2595
   57phy    C22 1526   0.516   3.834   0.854 -0.0759  0.1121  0.3116
   57phy    C21 1527   0.524   3.804   0.702  0.8544 -0.3908  0.0783
   57phy    C20 1528   0.661   3.754   0.662 -0.1897  0.6772 -0.4772
   57phy    C18 1529   0.686   3.719   0.510  0.1892 -0.1542  0.9414
   57phy    O01 1530   0.576   3.637   0.466  0.0933  0.3683 -0.1792
   57phy    H01 1531   0.492   3.670   0.489  0.3943 -0.1837  1.8739
   57phy    C19 1532   0.815   3.635   0.504  0.1455  0.1602  0.1560
   57phy    C13 1533   0.683   3.847   0.406  0.2608  0.0075 -0.0955
   57phy     H3 1534   0.580   3.888   0.419 -1.1840 -2.6482 -2.0906
   57phy    O33 1535   0.758   3.963   0.445  0.0047  0.1678  0.0695
   57phy    H1B 1536   0.843   3.955   0.405 -0.5115 -0.8331 -0.8776
   57phy    C12 1537   0.674   3.850   0.248 -0.1425  0.1755  0.0256
   57phy    O11 1538   0.772   3.906   0.164  0.1545 -0.1661  0.1012
   57phy    H1A 1539   0.852   3.884   0.208  0.0354 -0.1108  0.3499
   58phy    C35 1540   0.779   3.566   1.880  0.5114  0.2817 -0.8468
   58phy    C33 1541   0.852   3.524   1.751 -0.8676 -0.0549  0.6491
   58phy    C34 1542   0.959   3.627   1.722 -0.6022  0.0338  0.0260
   58phy    C32 1543   0.905   3.375   1.782  0.2512 -0.4478  0.1805
   58phy    C31 1544   0.801   3.271   1.733 -0.3829 -0.0908 -0.5100
   58phy    C30 1545   0.873   3.132   1.725 -0.0761 -0.4184  0.4193
   58phy    C28 1546   0.777   3.008   1.705  0.3637 -0.1439  0.4032
   58phy    C29 1547   0.728   2.979   1.560  0.3228 -0.1755  0.1838
   58phy    C27 1548   0.857   2.880   1.743 -0.7387  0.3348  0.5801
   58phy    C26 1549   0.806   2.816   1.872 -0.5838 -0.1276 -0.3504
   58phy    C25 1550   0.873   2.677   1.892  0.1824  0.0975 -0.1596
   58phy    C23 1551   0.804   2.578   1.991  0.5760  0.3993 -0.2654
   58phy    C24 1552   0.724   2.469   1.913 -0.2140  0.0834 -0.7953
   58phy    C22 1553   0.914   2.510   2.078 -0.6022  0.0694  0.0112
   58phy    C21 1554   0.885   2.518   2.225 -0.5880  0.3566 -0.3056
   58phy    C20 1555   0.992   2.456   2.317  0.0305  0.1389 -0.2837
   58phy    C18 1556   1.008   2.485   2.471 -0.1820  0.3783  0.3188
   58phy    O01 1557   0.883   2.452   2.543 -0.4456  0.0010 -0.1095
   58phy    H01 1558   0.896   2.460   2.635  0.3674  0.6449 -0.2682
   58phy    C19 1559   1.113   2.370   2.507  0.3510 -0.2238 -0.5455
   58phy    C13 1560   1.072   2.623   2.515  0.1696 -0.5900  0.3453
   58phy     H3 1561   1.155   2.648   2.444  0.8408 -1.8150  0.6788
   58phy    O33 1562   1.139   2.620   2.643  0.4131 -0.2464  0.3616
   58phy    H1B 1563   1.078   2.662   2.701 -0.3964 -0.0381 -0.6144
   58phy    C12 1564   0.989   2.759   2.504 -0.1369 -0.1118 -0.0123
   58phy    O11 1565   0.893   2.793   2.602 -1.1821 -0.1830  0.1712
   58phy    H1A 1566   0.919   2.877   2.635 -0.2021  0.0480 -1.0893
   59phy    C35 1567   1.176   1.919   1.303 -0.9368 -0.0417 -0.1902
   59phy    C33 1568   1.030   1.920   1.258 -0.1101 -0.2487  0.1258
   59phy    C34 1569   0.943   1.827   1.339 -0.0275  0.5377  0.2606
   59phy    C32 1570   0.993   2.064   1.231  0.1894 -0.1856 -0.3058
   59phy    C31 1571   0.898   2.092   1.114  0.3078 -0.1690  0.3253
   59phy    C30 1572   0.880   2.243   1.087 -0.2288 -0.1708 -0.1556
   59phy    C28 1573   0.816   2.287   0.951  0.4462  0.9356 -0.4071
   59phy    C29 1574   0.663   2.261   0.952  0.5482  0.2630  0.1928
   59phy    C27 1575   0.836   2.432   0.913 -0.3688  0.0302 -1.2057
   59phy    C26 1576   0.866   2.459   0.762  0.4614 -0.6159  0.1922
   59phy    C25 1577   0.879   2.609   0.732 -0.9025  1.2022 -0.4731
   59phy    C23 1578   0.907   2.643   0.583  0.1310  0.3806  0.2022
   59phy    C24 1579   0.800   2.728   0.525  0.4406  0.6104  0.0860
   59phy    C22 1580   1.049   2.698   0.566 -0.6266  0.1364 -0.2641
   59phy    C21 1581   1.141   2.650   0.452  0.5073 -0.1768 -0.1536
   59phy    C20 1582   1.283   2.705   0.479 -0.5924 -0.5442 -0.1150
   59phy    C18 1583   1.394   2.725   0.364  0.5620  0.7261 -0.2192
   59phy    O01 1584   1.407   2.598   0.300  0.0830 -0.4531  0.0509
   59phy    H01 1585   1.490   2.607   0.257  1.1668  1.1452  2.2948
   59phy    C19 1586   1.524   2.750   0.439  0.2188 -0.2134  0.4841
   59phy    C13 1587   1.342   2.839   0.263 -0.3676 -0.4013 -0.2659
   59phy     H3 1588   1.251   2.787   0.224  0.6263 -3.3867  1.0729
   59phy    O33 1589   1.281   2.954   0.320  0.3683 -0.4956 -0.1675
   59phy    H1B 1590   1.340   3.012   0.364 -3.6998  2.6235  1.8546
   59phy    C12 1591   1.391   2.863   0.115  0.0697  0.1886  0.1359
   59phy    O11 1592   1.404   2.762   0.017 -0.0133  0.6357 -0.0856
   59phy    H1A 1593   1.330   2.766  -0.041  0.4319  0.0952 -0.7180
   60phy    C35 1594   4.718   0.423   0.890  0.2467 -0.4140  0.3156
   60phy    C33 1595   4.854   0.430   0.820  0.0841 -0.0769 -0.3070
   60phy    C34 1596   4.839   0.511   0.692  0.0575 -0.3517 -0.0061
   60phy    C32 1597   4.967   0.484   0.914  0.7602 -0.3194  0.5169
   60phy    C31 1598   5.100   0.410   0.893 -0.0015  0.1096  0.1092
   60phy    C30 1599   5.196   0.399   1.012 -0.6261 -0.2433  0.0558
   60phy    C28 1600   5.345   0.357   0.974 -0.0274 -0.0668  0.3916
   60phy    C29 1601   5.451   0.438   1.052  0.4322  0.0474  0.1713
   60phy    C27 1602   5.351   0.204   0.999 -0.0601  0.1892  0.0036
   60phy    C26 1603   5.449   0.131   0.910 -0.5627 -0.0362 -0.0031
   60phy    C25 1604   5.439  -0.022   0.925  0.2033  0.1103  0.0879
   60phy    C23 1605   5.546  -0.101   0.843  0.3724 -0.0782 -0.0317
   60phy    C24 1606   5.619  -0.199   0.942  0.4944  0.2896  0.6025
   60phy    C22 1607   5.477  -0.179   0.721 -0.0833 -0.4966 -0.1802
   60phy    C21 1608   5.575  -0.208   0.604 -0.2858  0.2710  0.3594
   60phy    C20 1609   5.512  -0.297   0.492 -0.9597 -0.1271 -0.2688
   60phy    C18 1610   5.602  -0.326   0.365  0.3635  0.4605 -0.0257
   60phy    O01 1611   5.635  -0.201   0.306 -0.0956 -0.0020 -0.6305
   60phy    H01 1612   5.557  -0.149   0.293  0.0605  0.3813 -0.1008
   60phy    C19 1613   5.514  -0.412   0.274 -0.3533 -0.1858  0.5384
   60phy    C13 1614   5.740  -0.408   0.394  0.1765 -0.1894  0.2621
   60phy     H3 1615   5.794  -0.347   0.471 -1.2378  1.7250 -0.1927
   60phy    O33 1616   5.728  -0.527   0.476  0.0024  0.1660  0.0262
   60phy    H1B 1617   5.655  -0.521   0.535  0.4283 -1.2204  0.7456
   60phy    C12 1618   5.872  -0.411   0.311 -1.6996  0.3425 -0.4089
   60phy    O11 1619   5.901  -0.295   0.238  0.2646  0.4983  0.4551
   60phy    H1A 1620   5.821  -0.251   0.220 -0.1467 -0.2611  0.4028
   61phy    C35 1621   2.572   3.526   1.561 -0.2574  0.4611  0.2945
   61phy    C33 1622   2.676   3.627   1.520 -0.4255 -0.2594  0.1961
   61phy    C34 1623   2.756   3.564   1.404 -0.9601  0.3799 -0.5017
   61phy    C32 1624   2.610   3.748   1.454  0.1063 -0.3946  0.1969
   61phy    C31 1625   2.609   3.863   1.554  0.3340 -0.5192 -0.1449
   61phy    C30 1626   2.545   3.981   1.473 -0.1590  0.0667 -0.1779
   61phy    C28 1627   2.512   4.110   1.547 -0.7320 -0.2049  0.3646
   61phy    C29 1628   2.561   4.226   1.459 -0.3748  0.3723  0.0878
   61phy    C27 1629   2.369   4.123   1.602  0.2072 -0.3059  0.3069
   61phy    C26 1630   2.366   4.217   1.725 -0.0930  0.3306 -0.2777
   61phy    C25 1631   2.224   4.245   1.769  0.0138  0.4086  0.0870
   61phy    C23 1632   2.218   4.341   1.890 -0.3404 -0.1318 -0.0341
   61phy    C24 1633   2.185   4.483   1.841  0.4000 -0.2380  0.2818
   61phy    C22 1634   2.108   4.292   1.987 -0.3461 -0.3092  0.2473
   61phy    C21 1635   2.161   4.230   2.119 -0.0020  0.2627  0.5959
   61phy    C20 1636   2.045   4.205   2.215  0.0713 -0.0901 -0.2527
   61phy    C18 1637   2.065   4.145   2.362  0.1812  0.4677 -0.4067
   61phy    O01 1638   2.191   4.186   2.419 -0.0771  0.1003 -0.1445
   61phy    H01 1639   2.196   4.170   2.511 -1.5575 -1.1796 -0.2600
   61phy    C19 1640   1.948   4.200   2.443  0.0433 -0.0128  0.1213
   61phy    C13 1641   2.056   3.978   2.364  0.6006  0.2163  0.4639
   61phy     H3 1642   1.965   3.944   2.309  1.1739 -0.6292  0.0095
   61phy    O33 1643   2.031   3.924   2.498 -0.1265 -0.0829 -0.0034
   61phy    H1B 1644   2.105   3.950   2.551  0.5444  0.6508 -1.2338
   61phy    C12 1645   2.188   3.908   2.308  0.3090  0.6921 -0.4261
   61phy    O11 1646   2.305   3.921   2.383 -0.0185 -0.2749  0.5177
   61phy    H1A 1647   2.315   4.013   2.396 -0.8313 -0.2422  0.9926
   62phy    C35 1648   1.372   4.559   1.632 -0.3356  0.4041  0.0173
   62phy    C33 1649   1.239   4.554   1.708  0.3643  0.0243 -0.1044
   62phy    C34 1650   1.267   4.622   1.835  0.0095 -0.1073  0.0295
   62phy    C32 1651   1.131   4.632   1.632 -0.1909 -0.4362 -0.0842
   62phy    C31 1652   1.024   4.541   1.561 -0.3632 -0.2090 -0.4103
   62phy    C30 1653   0.915   4.623   1.498  0.3132 -0.2937  0.2466
   62phy    C28 1654   0.794   4.550   1.443  0.2162 -1.2312 -0.2551
   62phy    C29 1655   0.675   4.580   1.539 -0.4489 -0.2143 -0.1897
   62phy    C27 1656   0.757   4.609   1.307  0.0495  0.1252  0.1004
   62phy    C26 1657   0.791   4.508   1.192  0.3618  0.4117 -0.4750
   62phy    C25 1658   0.730   4.542   1.059 -0.3618 -0.2475 -0.5486
   62phy    C23 1659   0.749   4.443   0.949  0.3670  0.0028  0.0061
   62phy    C24 1660   0.605   4.390   0.930 -0.5197  0.2412  0.2438
   62phy    C22 1661   0.801   4.493   0.812 -0.0736 -0.1399 -0.0676
   62phy    C21 1662   0.954   4.486   0.799  0.4707  0.3895  0.0884
   62phy    C20 1663   1.010   4.532   0.669 -0.4281  0.1022  0.4420
   62phy    C18 1664   1.166   4.533   0.655  0.0638  0.1076  0.0517
   62phy    O01 1665   1.212   4.627   0.755  0.4499  0.5017  0.1230
   62phy    H01 1666   1.150   4.696   0.768  0.0611 -0.0895  1.4726
   62phy    C19 1667   1.186   4.608   0.524  0.0983 -0.1678 -0.8473
   62phy    C13 1668   1.240   4.385   0.663 -0.1935 -0.0542 -0.3221
   62phy     H3 1669   1.215   4.352   0.767 -0.1415 -0.6926 -0.5084
   62phy    O33 1670   1.196   4.268   0.600  0.0127  0.2561 -0.1478
   62phy    H1B 1671   1.237   4.284   0.517  0.0135 -0.5354 -0.3067
   62phy    C12 1672   1.398   4.375   0.709 -0.2234 -0.2161 -0.3001
   62phy    O11 1673   1.463   4.495   0.748  0.1307 -0.2606 -0.3517
   62phy    H1A 1674   1.405   4.539   0.807 -0.9282 -0.5127 -1.1683
   63phy    C35 1675   1.124   3.031   1.462 -0.7716  0.1706 -0.3553
   63phy    C33 1676   1.237   2.939   1.501  0.5244  0.0812  0.0451
   63phy    C34 1677   1.266   2.852   1.384 -0.0474 -0.7942  0.0635
   63phy    C32 1678   1.353   3.021   1.552 -0.1439 -0.1200  0.8446
   63phy    C31 1679   1.447   2.962   1.652 -0.5036 -0.1157 -0.2535
   63phy    C30 1680   1.571   3.052   1.677 -0.1458  0.6991  0.2444
   63phy    C28 1681   1.680   2.991   1.766 -0.2998  0.4207  0.8122
   63phy    C29 1682   1.801   2.952   1.676 -0.7575 -0.3230 -0.0493
   63phy    C27 1683   1.732   3.091   1.875  0.2452  0.3492  0.2800
   63phy    C26 1684   1.680   3.056   2.020 -0.5969 -0.1878 -0.2750
   63phy    C25 1685   1.727   3.160   2.121  0.6388  0.4787 -0.7200
   63phy    C23 1686   1.684   3.138   2.266  0.1592 -0.4126  0.3109
   63phy    C24 1687   1.793   3.072   2.353  0.4628 -0.1040  0.2596
   63phy    C22 1688   1.642   3.275   2.323 -0.1766  0.6331 -0.3559
   63phy    C21 1689   1.508   3.253   2.400 -0.4636 -0.4821  0.1880
   63phy    C20 1690   1.463   3.387   2.463 -0.0745  0.5447  0.3134
   63phy    C18 1691   1.338   3.400   2.557  0.0601  0.0538 -0.1331
   63phy    O01 1692   1.361   3.311   2.667  0.1636  0.3244 -0.3868
   63phy    H01 1693   1.279   3.291   2.708 -0.4445  2.1726 -0.5883
   63phy    C19 1694   1.363   3.536   2.620 -0.0008 -0.0826 -0.6815
   63phy    C13 1695   1.192   3.385   2.496  0.6365  0.2253 -0.1989
   63phy     H3 1696   1.171   3.460   2.415 -0.8729  1.0254  0.8994
   63phy    O33 1697   1.095   3.422   2.594 -0.2675 -0.0223 -0.0480
   63phy    H1B 1698   1.100   3.363   2.668 -1.5394  3.2296  2.9114
   63phy    C12 1699   1.150   3.250   2.434  0.4409  0.2123 -0.3738
   63phy    O11 1700   1.127   3.148   2.526 -0.4184 -0.2403 -0.2997
   63phy    H1A 1701   1.212   3.138   2.566 -0.0006  1.2595 -0.7346
   64phy    C35 1702   1.344   0.576   1.495 -0.0922  0.6543 -0.0963
   64phy    C33 1703   1.254   0.454   1.517  0.0870 -0.3303 -0.9330
   64phy    C34 1704   1.107   0.494   1.488 -0.1701  0.3621 -0.4097
   64phy    C32 1705   1.289   0.336   1.427 -0.1499 -0.0783 -0.2029
   64phy    C31 1706   1.345   0.213   1.513  0.0740 -0.7239 -0.2076
   64phy    C30 1707   1.376   0.086   1.424 -0.3104 -0.4732 -0.3553
   64phy    C28 1708   1.444  -0.041   1.477 -0.5568 -0.5914 -0.2227
   64phy    C29 1709   1.382  -0.105   1.606  0.0911 -0.4876 -0.3160
   64phy    C27 1710   1.458  -0.133   1.354 -0.4471  0.1547 -0.3128
   64phy    C26 1711   1.580  -0.223   1.345  0.3646  0.0977  0.3638
   64phy    C25 1712   1.557  -0.344   1.249 -0.0133 -0.2224 -0.1392
   64phy    C23 1713   1.669  -0.451   1.232 -0.2452  0.0119 -0.6144
   64phy    C24 1714   1.658  -0.562   1.334 -0.0037  0.0074 -0.1210
   64phy    C22 1715   1.642  -0.524   1.100 -0.3272  0.3277  0.6802
   64phy    C21 1716   1.773  -0.548   1.025  1.1548  0.0586 -0.4468
   64phy    C20 1717   1.747  -0.629   0.895  0.3155 -0.1962  0.0476
   64phy    C18 1718   1.869  -0.635   0.797  0.7563 -0.2213 -0.2637
   64phy    O01 1719   1.899  -0.494   0.750  0.4242  0.5037  0.2282
   64phy    H01 1720   1.816  -0.456   0.728 -0.0547 -0.4378  0.3449
   64phy    C19 1721   1.822  -0.717   0.676  0.4313  0.2640 -0.3969
   64phy    C13 1722   2.009  -0.690   0.869  0.4865  0.0857  0.0847
   64phy     H3 1723   2.028  -0.617   0.951 -1.1937  1.0814 -0.3466
   64phy    O33 1724   2.001  -0.809   0.950  0.0810  0.0004 -0.5979
   64phy    H1B 1725   1.918  -0.800   0.992 -0.2064  2.7599 -1.5973
   64phy    C12 1726   2.156  -0.647   0.821 -0.2831  0.1760 -0.2768
   64phy    O11 1727   2.229  -0.759   0.768  0.0050  0.3447 -0.0705
   64phy    H1A 1728   2.203  -0.837   0.814 -1.4510  0.9284  0.1619
   65phy    C35 1729   3.289   4.747   1.004 -0.2364  0.1079  0.2667
   65phy    C33 1730   3.172   4.837   0.959 -0.0390 -0.4972 -0.1755
   65phy    C34 1731   3.100   4.906   1.079 -0.0610  0.1663  0.0016
   65phy    C32 1732   3.200   4.924   0.838  0.1712 -0.9840  0.2010
   65phy    C31 1733   3.085   4.983   0.761  0.2822 -0.3679 -0.2743
   65phy    C30 1734   3.134   5.079   0.650  0.2962  0.2862  0.3721
   65phy    C28 1735   3.009   5.124   0.560 -0.4305  0.0843 -0.1358
   65phy    C29 1736   2.998   5.276   0.547 -0.0513 -0.1405 -0.6533
   65phy    C27 1737   3.012   5.049   0.424  0.5637 -0.3161 -0.1771
   65phy    C26 1738   2.877   4.980   0.393  0.4591  0.0564 -0.3810
   65phy    C25 1739   2.895   4.889   0.268  0.2567 -0.2172 -0.1142
   65phy    C23 1740   2.761   4.829   0.229  0.3307  0.8182  0.1398
   65phy    C24 1741   2.738   4.836   0.079 -0.0245  0.0945  0.8087
   65phy    C22 1742   2.758   4.690   0.292 -0.1405  0.4718 -0.1800
   65phy    C21 1743   2.620   4.634   0.319 -0.5982 -0.4134  0.5379
   65phy    C20 1744   2.606   4.481   0.339  0.6254 -0.4867 -0.1063
   65phy    C18 1745   2.463   4.409   0.325 -0.2547 -0.6176 -0.2407
   65phy    O01 1746   2.380   4.468   0.424  0.0115  0.3631 -0.1692
   65phy    H01 1747   2.377   4.560   0.406 -0.9281  0.0976 -1.5628
   65phy    C19 1748   2.499   4.269   0.371 -0.1668  0.1057 -0.1966
   65phy    C13 1749   2.394   4.415   0.181 -0.6339  0.0629  0.3617
   65phy     H3 1750   2.375   4.524   0.169 -0.3071  0.1825  0.9463
   65phy    O33 1751   2.490   4.405   0.068  0.0984  0.0733 -0.2237
   65phy    H1B 1752   2.486   4.323   0.023 -0.8917  0.8271 -1.5677
   65phy    C12 1753   2.239   4.402   0.148 -0.2976 -0.3023 -0.8267
   65phy    O11 1754   2.220   4.284   0.080  0.6510  0.3319  0.2591
   65phy    H1A 1755   2.214   4.293  -0.013  1.4370 -3.3817 -0.3448
   66phy    C35 1756   2.341   1.403   2.189 -0.5341 -0.0550 -0.0154
   66phy    C33 1757   2.418   1.288   2.122 -0.3529  0.5697  0.6840
   66phy    C34 1758   2.540   1.341   2.050 -0.0863  0.2300 -0.0508
   66phy    C32 1759   2.449   1.172   2.221  0.0612 -0.4563  0.4777
   66phy    C31 1760   2.422   1.029   2.186  0.0342 -0.0360 -0.4034
   66phy    C30 1761   2.411   0.933   2.308  0.3693  0.3532  0.2983
   66phy    C28 1762   2.387   0.789   2.258 -0.4233  0.1209  0.1247
   66phy    C29 1763   2.516   0.717   2.274  0.0054 -0.0856 -0.0764
   66phy    C27 1764   2.292   0.708   2.353 -0.6163  0.0125 -0.2164
   66phy    C26 1765   2.140   0.719   2.341 -0.0939 -0.0029 -0.1991
   66phy    C25 1766   2.083   0.636   2.451  0.5362  0.8767 -0.2957
   66phy    C23 1767   1.925   0.626   2.458  0.5740 -1.0329  0.0706
   66phy    C24 1768   1.853   0.545   2.352 -0.3702 -0.1276  0.1746
   66phy    C22 1769   1.897   0.581   2.603  0.2037 -0.2228 -1.3005
   66phy    C21 1770   1.800   0.680   2.670  0.4264 -0.1966  0.3702
   66phy    C20 1771   1.804   0.635   2.817 -0.9787 -0.4121 -0.0339
   66phy    C18 1772   1.714   0.695   2.936  0.1832  0.1494  0.3095
   66phy    O01 1773   1.578   0.707   2.893  0.4082  0.2280 -0.1205
   66phy    H01 1774   1.575   0.772   2.826  1.2165 -0.7275 -1.1118
   66phy    C19 1775   1.720   0.577   3.034 -0.1466 -0.1043  0.0846
   66phy    C13 1776   1.771   0.838   2.988  0.2030 -0.3292 -0.4215
   66phy     H3 1777   1.786   0.907   2.901  1.2368 -0.4403 -0.3468
   66phy    O33 1778   1.899   0.829   3.036 -0.2502  0.2017 -0.4804
   66phy    H1B 1779   1.945   0.765   2.985  0.3901 -0.0712  0.3957
   66phy    C12 1780   1.682   0.926   3.083 -0.5887 -0.2665  0.6778
   66phy    O11 1781   1.740   1.047   3.117 -0.1393 -0.1459  0.5078
   66phy    H1A 1782   1.833   1.035   3.124 -0.0979  0.1445  0.4575
   67phy    C35 1783   3.960   0.332   1.089 -0.4417  0.2613 -0.3974
   67phy    C33 1784   3.890   0.198   1.093  0.6272 -0.2192 -0.1528
   67phy    C34 1785   3.963   0.111   1.195 -0.3646 -0.4975 -0.8971
   67phy    C32 1786   3.745   0.222   1.131 -0.6199  0.0455  0.4554
   67phy    C31 1787   3.648   0.180   1.025  0.3138  0.3488  0.0039
   67phy    C30 1788   3.511   0.244   1.047  0.4771  0.0011  0.1068
   67phy    C28 1789   3.403   0.220   0.946  0.0166 -0.2872  0.0960
   67phy    C29 1790   3.266   0.219   1.006  0.1841  0.3298 -0.2063
   67phy    C27 1791   3.408   0.322   0.831  0.2167 -0.4069  0.1131
   67phy    C26 1792   3.385   0.265   0.691 -0.0657  0.7378 -0.1387
   67phy    C25 1793   3.401   0.365   0.582 -0.0525 -0.4382 -0.3865
   67phy    C23 1794   3.404   0.317   0.433  0.5856  0.1483 -0.5805
   67phy    C24 1795   3.259   0.331   0.382  0.0405  0.0920  0.6131
   67phy    C22 1796   3.509   0.406   0.361  0.5713  0.7001  0.2496
   67phy    C21 1797   3.582   0.352   0.234  0.3408  0.1862  0.2143
   67phy    C20 1798   3.710   0.436   0.189  0.2976  0.7668 -0.0102
   67phy    C18 1799   3.800   0.377   0.070  0.1497 -0.2896 -0.5307
   67phy    O01 1800   3.863   0.261   0.128 -0.1000  0.1183  0.0235
   67phy    H01 1801   3.808   0.225   0.196 -1.0506  0.8799 -0.3157
   67phy    C19 1802   3.906   0.485   0.033  0.1367  0.3512 -0.4939
   67phy    C13 1803   3.717   0.334  -0.062 -0.1011  0.1392 -0.4268
   67phy     H3 1804   3.635   0.267  -0.025 -0.0721  0.7656  0.7984
   67phy    O33 1805   3.634   0.436  -0.119  0.6476 -0.2441  0.1638
   67phy    H1B 1806   3.559   0.451  -0.065  0.5079  1.8734 -0.5331
   67phy    C12 1807   3.756   0.219  -0.163 -0.0470 -0.0085 -0.3100
   67phy    O11 1808   3.807   0.288  -0.281  0.1241  0.6106 -0.9051
   67phy    H1A 1809   3.893   0.319  -0.258  0.3954 -0.8266  0.1627
   68phy    C35 1810   1.816   0.435   1.506  0.6667  0.2040  0.3591
   68phy    C33 1811   1.820   0.346   1.634  0.2061 -0.1262  0.0324
   68phy    C34 1812   1.692   0.364   1.713  0.0244 -0.3368  0.1358
   68phy    C32 1813   1.826   0.191   1.602 -0.0993 -0.3568  0.1527
   68phy    C31 1814   1.973   0.138   1.607  0.6154  0.2385 -0.2960
   68phy    C30 1815   1.977  -0.010   1.557 -0.2042 -0.4248 -0.5133
   68phy    C28 1816   2.103  -0.061   1.494  0.5492 -0.1121  0.3742
   68phy    C29 1817   2.196  -0.127   1.592 -0.2150  0.0204  0.2083
   68phy    C27 1818   2.064  -0.166   1.384  0.6072  0.1696 -0.3931
   68phy    C26 1819   2.050  -0.104   1.246  0.1259  0.2776 -0.0220
   68phy    C25 1820   2.022  -0.216   1.138 -0.3674 -0.4140 -0.3572
   68phy    C23 1821   2.011  -0.175   0.993 -0.1948 -0.0830  0.8064
   68phy    C24 1822   2.129  -0.239   0.913  0.0526  0.9080 -0.4521
   68phy    C22 1823   1.867  -0.209   0.946 -0.5235  0.3721 -0.1646
   68phy    C21 1824   1.816  -0.124   0.839 -0.4058 -0.5622  0.3752
   68phy    C20 1825   1.669  -0.166   0.821  0.2256  0.0194  0.2183
   68phy    C18 1826   1.606  -0.173   0.679  0.3525 -0.7310  0.3163
   68phy    O01 1827   1.625  -0.044   0.615  0.2932 -0.1406 -0.1368
   68phy    H01 1828   1.552  -0.023   0.561  0.1054 -0.8764 -0.1827
   68phy    C19 1829   1.466  -0.197   0.736 -0.0525 -0.2851  0.2550
   68phy    C13 1830   1.652  -0.291   0.587 -0.0454  0.0167  0.1824
   68phy     H3 1831   1.757  -0.263   0.562 -0.0274 -1.3950 -1.4430
   68phy    O33 1832   1.684  -0.412   0.650  0.1382 -0.1588 -0.0001
   68phy    H1B 1833   1.609  -0.464   0.668 -0.4149  1.0001  1.2786
   68phy    C12 1834   1.621  -0.318   0.435 -0.0048 -0.3406  0.0720
   68phy    O11 1835   1.515  -0.404   0.403 -0.2228  0.3228  0.4028
   68phy    H1A 1836   1.455  -0.372   0.338 -0.6167  0.3131  0.7603
   69phy    C35 1837   2.337   3.194   1.685 -0.1224  0.6375  0.0516
   69phy    C33 1838   2.195   3.232   1.658  0.2772  0.1384  0.3478
   69phy    C34 1839   2.106   3.118   1.670  0.2400  0.4072  0.0445
   69phy    C32 1840   2.146   3.350   1.744  0.3667  0.1402 -0.3843
   69phy    C31 1841   2.171   3.489   1.689  0.1238  0.3476  0.2688
   69phy    C30 1842   2.144   3.607   1.778 -0.2770 -0.2596 -0.8525
   69phy    C28 1843   2.223   3.738   1.743 -0.1383  0.2319  0.1752
   69phy    C29 1844   2.151   3.835   1.649 -0.0634  0.7304  0.0169
   69phy    C27 1845   2.258   3.820   1.867  0.0727 -0.1468  0.0619
   69phy    C26 1846   2.401   3.804   1.920  0.3341 -0.0082 -0.6731
   69phy    C25 1847   2.464   3.918   1.993 -0.5119  0.0958  0.2680
   69phy    C23 1848   2.614   3.899   2.026 -0.5282  0.0305 -0.0498
   69phy    C24 1849   2.700   3.998   1.946  0.2817  0.2941 -0.1662
   69phy    C22 1850   2.638   3.934   2.175 -0.4738 -0.1553  0.2036
   69phy    C21 1851   2.645   3.810   2.268  0.0629  0.4214 -0.8857
   69phy    C20 1852   2.617   3.847   2.414 -0.2169  0.0676  0.6776
   69phy    C18 1853   2.608   3.734   2.525  0.4669  0.4897 -0.2730
   69phy    O01 1854   2.732   3.668   2.543 -0.2914  0.1336  0.3378
   69phy    H01 1855   2.721   3.579   2.570  1.8018  0.1459  1.4131
   69phy    C19 1856   2.580   3.817   2.654 -0.6613 -0.1245 -0.3658
   69phy    C13 1857   2.493   3.621   2.495 -0.1628  0.9582  0.0172
   69phy     H3 1858   2.502   3.586   2.389  1.6837 -1.2001  0.7975
   69phy    O33 1859   2.361   3.674   2.497 -0.2309  0.4150  0.5030
   69phy    H1B 1860   2.350   3.740   2.432 -0.9133 -0.9782 -0.8635
   69phy    C12 1861   2.504   3.486   2.579  0.0133  0.1387  0.0413
   69phy    O11 1862   2.636   3.431   2.568  0.1157 -0.1820 -0.3078
   69phy    H1A 1863   2.640   3.370   2.640 -1.3991 -0.6262 -0.5552
   70phy    C35 1864   1.276   1.145   0.783  0.4764  0.1086 -0.1757
   70phy    C33 1865   1.388   1.111   0.874 -0.5863 -0.0022 -0.0240
   70phy    C34 1866   1.408   1.230   0.963 -0.0077 -0.7340 -0.6308
   70phy    C32 1867   1.365   0.983   0.947 -0.0811 -0.7586 -0.3942
   70phy    C31 1868   1.496   0.899   0.979 -0.6456 -0.5440 -0.4959
   70phy    C30 1869   1.461   0.798   1.089  0.3965 -0.3816  0.0906
   70phy    C28 1870   1.581   0.714   1.147 -0.2676  0.3798  0.4617
   70phy    C29 1871   1.631   0.763   1.281  0.5862 -0.0756  0.5194
   70phy    C27 1872   1.538   0.570   1.175  0.2155 -0.0826  0.6179
   70phy    C26 1873   1.584   0.467   1.067 -0.2740 -0.4096  0.2268
   70phy    C25 1874   1.546   0.324   1.109 -0.3020 -0.5743  0.1491
   70phy    C23 1875   1.576   0.213   1.006  0.2510  0.2892  0.1359
   70phy    C24 1876   1.616   0.091   1.092 -0.4171 -0.2556  0.3759
   70phy    C22 1877   1.461   0.186   0.912  0.0799 -0.1334 -0.0906
   70phy    C21 1878   1.485   0.186   0.758 -0.3418 -0.1182  0.0478
   70phy    C20 1879   1.354   0.186   0.679  0.4417  0.1082 -0.0533
   70phy    C18 1880   1.366   0.245   0.535 -0.4219  0.2080 -0.0917
   70phy    O01 1881   1.433   0.375   0.529  0.7708  0.3417 -0.1734
   70phy    H01 1882   1.408   0.430   0.457  1.6468  1.7141  0.5194
   70phy    C19 1883   1.221   0.265   0.501  0.0447  0.2801  0.2311
   70phy    C13 1884   1.441   0.150   0.423  0.3519  0.0538 -0.1551
   70phy     H3 1885   1.549   0.168   0.447  0.2332  2.0455 -0.9083
   70phy    O33 1886   1.436   0.011   0.445 -0.5569 -0.2759 -0.6203
   70phy    H1B 1887   1.388  -0.042   0.384 -1.7501 -0.6665  0.6225
   70phy    C12 1888   1.477   0.187   0.277  0.0180  0.6268  0.1588
   70phy    O11 1889   1.472   0.321   0.233 -0.0397  0.1702  0.0384
   70phy    H1A 1890   1.440   0.332   0.145  0.9781  1.3750 -0.2046
   71phy    C35 1891   2.402   0.849   1.645 -0.0106  0.0216  0.0408
   71phy    C33 1892   2.493   0.722   1.675 -0.8250 -0.3981  0.2258
   71phy    C34 1893   2.533   0.724   1.821 -0.2835  0.0319 -0.2758
   71phy    C32 1894   2.429   0.587   1.632  0.0988 -0.3687  0.0275
   71phy    C31 1895   2.463   0.548   1.486  0.3314  0.0779  0.0680
   71phy    C30 1896   2.393   0.418   1.465 -0.0504  0.1516  0.6179
   71phy    C28 1897   2.418   0.359   1.325  0.6947  0.2789  0.3462
   71phy    C29 1898   2.512   0.239   1.327 -0.1921  0.3263  0.2440
   71phy    C27 1899   2.294   0.308   1.260  0.3161  0.4638  0.4974
   71phy    C26 1900   2.270   0.310   1.105  0.0386  0.5460 -0.0334
   71phy    C25 1901   2.132   0.267   1.053  0.4099 -0.1417 -0.1078
   71phy    C23 1902   2.115   0.289   0.901 -0.0042 -0.0335  0.2080
   71phy    C24 1903   2.129   0.151   0.838 -0.0443 -0.8843  0.0360
   71phy    C22 1904   1.980   0.356   0.880  0.8301 -0.0311 -0.9202
   71phy    C21 1905   1.970   0.444   0.758 -0.1379  0.5255  0.8382
   71phy    C20 1906   1.832   0.504   0.737 -0.8072 -0.1028 -0.1204
   71phy    C18 1907   1.795   0.562   0.599  0.2615 -0.1612  0.4645
   71phy    O01 1908   1.899   0.654   0.561 -0.2304  0.2045  0.0551
   71phy    H01 1909   1.866   0.728   0.514  1.8911  2.1907  1.4267
   71phy    C19 1910   1.663   0.632   0.636  0.1212 -0.4118 -0.4718
   71phy    C13 1911   1.774   0.451   0.484 -0.3719  0.0642  0.4637
   71phy     H3 1912   1.873   0.399   0.478 -1.0149 -1.0615 -1.1383
   71phy    O33 1913   1.695   0.334   0.511 -0.1085 -0.3425 -0.0790
   71phy    H1B 1914   1.616   0.363   0.552  0.6054  1.4065  0.1601
   71phy    C12 1915   1.791   0.476   0.330 -0.2939 -0.2021  0.4467
   71phy    O11 1916   1.669   0.508   0.261  0.1551  0.1214 -0.2904
   71phy    H1A 1917   1.597   0.456   0.292 -1.4048  2.5323  0.4240
   72phy    C35 1918   2.113   1.139   1.581  0.1786 -0.0196  0.0046
   72phy    C33 1919   2.159   1.264   1.644 -0.0357 -0.0485 -0.5675
   72phy    C34 1920   2.179   1.252   1.795  0.0959  0.5864 -0.2340
   72phy    C32 1921   2.288   1.320   1.585 -0.2650  0.2546 -0.0334
   72phy    C31 1922   2.267   1.405   1.464 -0.1096 -0.0705 -0.0193
   72phy    C30 1923   2.396   1.429   1.387  0.0786  0.7474 -0.4087
   72phy    C28 1924   2.394   1.534   1.276  0.2921  0.1134  0.4097
   72phy    C29 1925   2.477   1.657   1.319  0.3543  0.0083  0.0011
   72phy    C27 1926   2.454   1.480   1.140  0.0068  1.1129 -0.0103
   72phy    C26 1927   2.354   1.485   1.023  0.3859  0.1264 -0.3817
   72phy    C25 1928   2.412   1.433   0.893  0.1639 -0.2058 -0.0559
   72phy    C23 1929   2.308   1.425   0.774 -0.8667  0.2194 -0.5720
   72phy    C24 1930   2.382   1.485   0.649  0.3023 -0.6423 -0.4798
   72phy    C22 1931   2.259   1.279   0.762 -0.3326 -0.3359 -0.1232
   72phy    C21 1932   2.133   1.258   0.673 -0.1175 -0.0820  0.3581
   72phy    C20 1933   2.056   1.139   0.732 -0.4445 -0.0811  0.6366
   72phy    C18 1934   1.941   1.077   0.655 -0.3842 -0.0636  0.1700
   72phy    O01 1935   1.854   1.183   0.615 -0.2709 -0.3188 -0.3720
   72phy    H01 1936   1.896   1.230   0.545  0.7829  1.0357  1.0917
   72phy    C19 1937   1.875   0.999   0.768 -0.1543 -0.4938 -0.2241
   72phy    C13 1938   1.979   0.986   0.529 -0.1674 -0.2968  0.9447
   72phy     H3 1939   2.045   1.049   0.463 -0.8341  0.4366  0.9707
   72phy    O33 1940   2.070   0.879   0.552  0.1457  0.2437  0.0739
   72phy    H1B 1941   2.025   0.799   0.572 -1.0186  0.9009  0.2223
   72phy    C12 1942   1.902   0.958   0.395  0.3752 -0.2045 -0.2887
   72phy    O11 1943   1.829   0.840   0.401 -0.3780  0.3258  0.3869
   72phy    H1A 1944   1.752   0.844   0.347  0.2649  0.4227 -0.5531
   73phy    C35 1945   2.639   0.931   0.597  0.0536 -0.4670  0.1250
   73phy    C33 1946   2.572   1.009   0.707  0.0435  0.0402 -0.2727
   73phy    C34 1947   2.453   0.932   0.765 -0.0665 -0.5002  0.2882
   73phy    C32 1948   2.681   1.040   0.813  0.2640  0.0608  0.0200
   73phy    C31 1949   2.741   1.177   0.800  0.3437  0.5276  0.1596
   73phy    C30 1950   2.889   1.192   0.849  0.1446 -0.5224 -0.2553
   73phy    C28 1951   2.942   1.323   0.793 -0.3783  0.1621  0.0704
   73phy    C29 1952   3.023   1.392   0.904 -0.0178  0.1462  0.1720
   73phy    C27 1953   3.026   1.313   0.662  0.3290 -0.0214 -0.0738
   73phy    C26 1954   3.023   1.430   0.563 -0.0662 -0.4028 -0.2673
   73phy    C25 1955   3.100   1.401   0.433 -0.1379  0.1019  0.3867
   73phy    C23 1956   3.153   1.527   0.360  0.3308 -0.0485  0.2016
   73phy    C24 1957   3.302   1.547   0.404  0.2802 -0.4186 -0.4884
   73phy    C22 1958   3.164   1.511   0.208  0.1127  0.9293  0.3927
   73phy    C21 1959   3.036   1.511   0.127 -0.3263  0.3973  0.0870
   73phy    C20 1960   3.064   1.488  -0.026 -0.4901  0.1026 -0.1045
   73phy    C18 1961   2.933   1.469  -0.115 -0.3672 -0.3866 -0.2361
   73phy    O01 1962   2.854   1.362  -0.061  0.4529 -0.4977  0.3086
   73phy    H01 1963   2.766   1.371  -0.094 -0.2576 -1.0374  1.9522
   73phy    C19 1964   2.996   1.413  -0.241 -0.1131 -0.4739  0.2374
   73phy    C13 1965   2.843   1.598  -0.142 -0.2587  0.2708  0.1596
   73phy     H3 1966   2.818   1.634  -0.039 -0.0926 -1.0672  0.6893
   73phy    O33 1967   2.911   1.718  -0.188  0.3722  0.3221  0.0429
   73phy    H1B 1968   2.889   1.722  -0.280 -1.8138  0.4496  0.5101
   73phy    C12 1969   2.690   1.607  -0.171 -0.0350 -0.2784  0.5015
   73phy    O11 1970   2.611   1.499  -0.119 -0.3218 -0.0005 -0.3791
   73phy    H1A 1971   2.518   1.516  -0.120 -0.4702 -0.4826  1.2168
   74phy    C35 1972   3.433   1.834   1.736 -0.5979 -0.2316  0.9131
   74phy    C33 1973   3.393   1.705   1.674  0.1824  0.4476  0.8128
   74phy    C34 1974   3.445   1.577   1.744  0.2776 -0.4507  0.0003
   74phy    C32 1975   3.247   1.703   1.649  0.0053 -0.4802  0.0499
   74phy    C31 1976   3.207   1.654   1.504 -0.0469 -0.2578 -0.0005
   74phy    C30 1977   3.057   1.662   1.474  0.2233 -0.2991  0.3041
   74phy    C28 1978   3.012   1.628   1.335 -0.3021 -0.2749 -0.4297
   74phy    C29 1979   2.875   1.573   1.331 -0.1272 -0.1497  0.5148
   74phy    C27 1980   3.023   1.751   1.244  0.2308  0.4172  0.5106
   74phy    C26 1981   3.104   1.739   1.110  0.4990  0.1579 -0.0013
   74phy    C25 1982   3.118   1.876   1.049 -0.6116  0.0601  0.1311
   74phy    C23 1983   3.206   1.877   0.915  0.2840  0.1854  0.1342
   74phy    C24 1984   3.136   1.820   0.794  0.1165  0.4823  0.1033
   74phy    C22 1985   3.248   2.019   0.891  0.5782 -0.4016 -0.3343
   74phy    C21 1986   3.395   2.031   0.881 -0.1094 -0.0729 -0.4106
   74phy    C20 1987   3.436   2.177   0.878  0.4311 -0.3054 -0.5222
   74phy    C18 1988   3.587   2.223   0.857 -0.1363 -0.2250 -0.3375
   74phy    O01 1989   3.676   2.157   0.943 -0.0308  0.2662 -0.0616
   74phy    H01 1990   3.645   2.075   0.977  1.8215 -0.2680  0.4124
   74phy    C19 1991   3.590   2.373   0.908 -0.0330 -0.3949  0.7440
   74phy    C13 1992   3.618   2.199   0.698  0.0472  0.2108 -0.8240
   74phy     H3 1993   3.616   2.088   0.688  0.0342  0.1636 -0.3342
   74phy    O33 1994   3.519   2.230   0.597  0.0375  0.2740 -0.3560
   74phy    H1B 1995   3.433   2.253   0.627  0.0244  0.7829 -0.7696
   74phy    C12 1996   3.764   2.196   0.642 -0.0948  0.0337  0.7052
   74phy    O11 1997   3.863   2.206   0.742  0.0473  0.1489 -0.2739
   74phy    H1A 1998   3.825   2.178   0.824 -1.5333 -0.2492 -1.1099
   75phy    C35 1999   3.452   1.541   1.178 -0.2971 -0.0546 -0.1844
   75phy    C33 2000   3.592   1.522   1.234  0.2212  0.2193  0.0014
   75phy    C34 2001   3.586   1.443   1.366 -0.2152 -0.4611  0.0653
   75phy    C32 2002   3.688   1.469   1.125  0.5584 -1.2951 -0.1921
   75phy    C31 2003   3.836   1.506   1.130  0.1748 -0.6415 -0.1408
   75phy    C30 2004   3.916   1.462   1.007 -0.0317  0.2520  0.1576
   75phy    C28 2005   4.065   1.499   1.019 -0.0138 -0.1489  0.5508
   75phy    C29 2006   4.147   1.392   1.095  0.0995 -0.1838  0.1795
   75phy    C27 2007   4.113   1.519   0.878  0.4549 -0.2403 -0.4437
   75phy    C26 2008   4.210   1.640   0.881 -0.1307  0.2909 -0.0078
   75phy    C25 2009   4.241   1.679   0.737  0.5100 -0.1448  0.5673
   75phy    C23 2010   4.331   1.805   0.716  0.1985 -0.2812 -0.4710
   75phy    C24 2011   4.481   1.772   0.719 -0.7023  0.2197  0.1428
   75phy    C22 2012   4.290   1.863   0.581 -0.1581  0.1399 -0.0999
   75phy    C21 2013   4.292   2.016   0.552 -0.1762  0.6655  0.0444
   75phy    C20 2014   4.330   2.056   0.404 -0.0320 -0.0675 -0.0920
   75phy    C18 2015   4.324   2.202   0.353 -0.2443 -0.6715  0.4296
   75phy    O01 2016   4.191   2.257   0.369  0.1263  0.3907  0.2346
   75phy    H01 2017   4.166   2.259   0.460  0.0907  1.8753  0.2176
   75phy    C19 2018   4.360   2.188   0.207 -0.7004 -0.4833  0.4372
   75phy    C13 2019   4.423   2.305   0.434  0.3490  0.9176 -0.0302
   75phy     H3 2020   4.368   2.311   0.531 -1.2893 -1.7428 -0.6902
   75phy    O33 2021   4.543   2.252   0.483  0.2174 -0.3172 -0.1226
   75phy    H1B 2022   4.600   2.231   0.411  1.9520 -0.0829  1.1281
   75phy    C12 2023   4.420   2.460   0.429  0.2761 -0.0824  0.2242
   75phy    O11 2024   4.523   2.523   0.365  0.7357 -0.1964 -0.4060
   75phy    H1A 2025   4.604   2.502   0.408  1.7360  0.6863 -1.7966
   76phy    C35 2026   3.699   2.021   2.022  0.4039  0.1250  0.0404
   76phy    C33 2027   3.701   1.876   2.018  0.1969 -0.2263 -0.1158
   76phy    C34 2028   3.761   1.818   1.889 -0.0171 -0.4326 -0.0693
   76phy    C32 2029   3.765   1.828   2.147 -0.6844 -0.2548 -1.0025
   76phy    C31 2030   3.688   1.713   2.212 -0.4995  0.0852 -0.3035
   76phy    C30 2031   3.761   1.657   2.332  0.4449  0.0820 -0.2016
   76phy    C28 2032   3.691   1.530   2.392  0.6945  0.3188 -0.6918
   76phy    C29 2033   3.803   1.433   2.436  0.0439 -0.3511 -0.1289
   76phy    C27 2034   3.605   1.555   2.514 -0.7497  0.4373 -0.1901
   76phy    C26 2035   3.459   1.597   2.499 -0.0532  0.4237  1.1161
   76phy    C25 2036   3.397   1.598   2.631 -0.6334 -0.4304 -0.1989
   76phy    C23 2037   3.269   1.694   2.647 -0.4311  0.7931  0.0527
   76phy    C24 2038   3.139   1.619   2.611  0.1240  0.2969  0.0850
   76phy    C22 2039   3.259   1.758   2.786 -0.2598  0.4553 -0.0863
   76phy    C21 2040   3.236   1.906   2.770 -0.0065 -0.0448  0.0248
   76phy    C20 2041   3.217   1.981   2.902 -0.3598  0.0112  0.1010
   76phy    C18 2042   3.160   2.125   2.916 -0.1723 -0.1298 -0.0170
   76phy    O01 2043   3.031   2.113   2.860 -0.0688 -0.1551 -0.3191
   76phy    H01 2044   2.978   2.061   2.918  0.8936 -1.4296 -0.5447
   76phy    C19 2045   3.144   2.142   3.068  0.2730 -0.7910 -0.0321
   76phy    C13 2046   3.244   2.235   2.825  0.0707 -0.1249  0.6307
   76phy     H3 2047   3.263   2.195   2.722 -0.7999  2.8653 -0.8175
   76phy    O33 2048   3.375   2.249   2.872 -0.0817  0.2306 -0.3736
   76phy    H1B 2049   3.429   2.307   2.822  1.7574 -0.0259  1.2107
   76phy    C12 2050   3.180   2.378   2.789  0.0854  0.4646 -0.2382
   76phy    O11 2051   3.180   2.469   2.894 -0.5796 -0.3024 -0.3330
   76phy    H1A 2052   3.123   2.446   2.964 -0.5593 -2.2499 -0.9036
   77phy    C35 2053   2.616   1.127   1.511 -0.5164  0.5789 -0.0358
   77phy    C33 2054   2.700   1.071   1.400  0.4521  0.4359 -0.0405
   77phy    C34 2055   2.834   1.137   1.425 -0.9169  0.0120  0.0256
   77phy    C32 2056   2.704   0.920   1.403  0.3645  0.5756 -0.1973
   77phy    C31 2057   2.767   0.857   1.275  0.0191 -0.2451  0.0037
   77phy    C30 2058   2.792   0.709   1.300  0.1783  0.7067 -0.2699
   77phy    C28 2059   2.851   0.629   1.184  0.0302  0.5889  0.1215
   77phy    C29 2060   2.980   0.563   1.239  0.0069 -0.0525 -0.5120
   77phy    C27 2061   2.761   0.521   1.131  0.5324 -0.4639  0.0264
   77phy    C26 2062   2.719   0.536   0.985  0.1766 -0.1192  0.2955
   77phy    C25 2063   2.594   0.472   0.921 -0.4317  0.0391 -0.0040
   77phy    C23 2064   2.596   0.468   0.768 -0.1244 -0.6345 -0.4202
   77phy    C24 2065   2.657   0.338   0.724 -0.3175  0.0910 -0.0748
   77phy    C22 2066   2.458   0.502   0.705 -0.6660  0.9196 -0.1889
   77phy    C21 2067   2.464   0.581   0.574  0.1339 -0.3718  0.2691
   77phy    C20 2068   2.338   0.569   0.481  0.1873  0.1455 -0.6190
   77phy    C18 2069   2.306   0.671   0.367  0.1503 -0.0806 -0.2603
   77phy    O01 2070   2.296   0.799   0.426  0.3911 -0.3070  0.4501
   77phy    H01 2071   2.219   0.805   0.479 -2.2573 -1.5313 -2.8504
   77phy    C19 2072   2.162   0.626   0.337  0.3902  0.0314  0.1189
   77phy    C13 2073   2.404   0.671   0.239 -0.2364 -0.2881 -0.4802
   77phy     H3 2074   2.505   0.695   0.279  0.1647  1.2356 -2.2433
   77phy    O33 2075   2.440   0.542   0.184  0.1173 -0.0945  0.0047
   77phy    H1B 2076   2.495   0.492   0.241 -1.4045 -1.1771  0.5567
   77phy    C12 2077   2.422   0.787   0.137  0.2779  0.4307 -0.2617
   77phy    O11 2078   2.352   0.785   0.017 -0.0618  0.3970  0.1443
   77phy    H1A 2079   2.260   0.790   0.033 -0.4785 -0.3613 -1.7972
   78phy    C35 2080   3.908   0.487   1.508  0.0068 -0.1371  0.0152
   78phy    C33 2081   3.841   0.596   1.584  0.2105 -0.2183  0.0106
   78phy    C34 2082   3.884   0.571   1.729  0.0841 -0.1647  0.0445
   78phy    C32 2083   3.871   0.737   1.532  0.0636 -0.1084 -0.7417
   78phy    C31 2084   3.803   0.786   1.403 -0.1635  0.1442  0.2565
   78phy    C30 2085   3.841   0.932   1.377  0.3220 -0.1391  0.8738
   78phy    C28 2086   3.790   0.989   1.241 -0.2211  0.0524 -0.5520
   78phy    C29 2087   3.694   1.102   1.267  0.0766 -0.1161  0.0754
   78phy    C27 2088   3.920   1.028   1.168  0.1115 -0.3014 -0.1302
   78phy    C26 2089   3.932   1.006   1.017 -0.0506  0.4293  0.3911
   78phy    C25 2090   4.068   1.056   0.953  0.0507 -0.3921 -0.0965
   78phy    C23 2091   4.095   1.032   0.801 -0.8287  0.4362  0.5041
   78phy    C24 2092   4.025   1.134   0.705  0.4877  0.0675  0.7556
   78phy    C22 2093   4.249   1.033   0.787 -0.4221 -0.3176 -0.0380
   78phy    C21 2094   4.318   0.960   0.671  0.4833 -0.1444  0.3137
   78phy    C20 2095   4.474   0.959   0.686  0.3288  0.2759 -0.5680
   78phy    C18 2096   4.562   0.856   0.618 -0.6678  0.4362  0.1662
   78phy    O01 2097   4.512   0.721   0.616  0.4548 -0.1686 -0.3063
   78phy    H01 2098   4.479   0.695   0.700  1.4315 -1.9241 -0.4189
   78phy    C19 2099   4.687   0.858   0.714  0.7408 -0.4371  0.2738
   78phy    C13 2100   4.595   0.910   0.469 -0.4530  0.0505  0.1807
   78phy     H3 2101   4.497   0.904   0.414  0.0343  2.0953 -1.0127
   78phy    O33 2102   4.623   1.047   0.441 -0.1473  0.0478 -0.1017
   78phy    H1B 2103   4.635   1.093   0.522 -0.4564  1.0034 -0.5771
   78phy    C12 2104   4.653   0.820   0.354 -0.1210  0.3570 -0.6270
   78phy    O11 2105   4.656   0.685   0.389 -0.0055 -0.0186 -0.2207
   78phy    H1A 2106   4.598   0.679   0.463 -1.6678  1.5621 -1.3320
   79phy    C35 2107   3.447   1.450   0.785  0.7142  0.3951 -0.4252
   79phy    C33 2108   3.477   1.301   0.821  0.6277  0.0552 -0.0832
   79phy    C34 2109   3.630   1.269   0.815 -0.0610  0.2650  0.2293
   79phy    C32 2110   3.400   1.258   0.943  0.0791  0.4950 -0.6861
   79phy    C31 2111   3.379   1.103   0.955  0.2548  0.2778 -0.2698
   79phy    C30 2112   3.265   1.062   1.051  0.0715  0.1143 -0.0302
   79phy    C28 2113   3.234   0.914   1.081 -0.0988 -0.1821  0.6890
   79phy    C29 2114   3.194   0.905   1.223 -0.3541 -0.2067  0.4146
   79phy    C27 2115   3.117   0.866   0.988  0.0280 -0.2787 -0.4589
   79phy    C26 2116   3.160   0.791   0.859  0.2262  0.1754  0.1793
   79phy    C25 2117   3.033   0.755   0.781  0.7846 -0.0417  0.1814
   79phy    C23 2118   3.042   0.630   0.690  0.3832  0.2842  1.2543
   79phy    C24 2119   3.028   0.503   0.767 -0.5082  0.5580  0.3401
   79phy    C22 2120   2.936   0.638   0.577  0.3832 -0.2250  0.1554
   79phy    C21 2121   2.963   0.559   0.445 -0.0396 -0.3438  0.2867
   79phy    C20 2122   2.857   0.593   0.344  0.0990 -0.2147 -0.5981
   79phy    C18 2123   2.837   0.512   0.212 -0.2043  0.6883 -0.9208
   79phy    O01 2124   2.961   0.474   0.154  0.2237  0.3612 -0.1212
   79phy    H01 2125   3.022   0.546   0.156  0.5080  0.1426 -0.7597
   79phy    C19 2126   2.783   0.611   0.108  0.1239  0.5270  0.8703
   79phy    C13 2127   2.740   0.385   0.239  0.0970  0.3175  0.7872
   79phy     H3 2128   2.795   0.328   0.319  0.6007  1.1261  1.0396
   79phy    O33 2129   2.616   0.408   0.314 -0.2964  0.1996  0.4727
   79phy    H1B 2130   2.602   0.356   0.390  0.4067  1.0559  1.2143
   79phy    C12 2131   2.743   0.253   0.153 -0.3148  0.0032  0.1618
   79phy    O11 2132   2.854   0.230   0.072 -0.4573 -0.3910 -0.0925
   79phy    H1A 2133   2.920   0.292   0.096 -2.0152  1.1206  0.5561
   80phy    C35 2134   4.032   0.284   0.448  0.0159 -0.3807 -0.4185
   80phy    C33 2135   3.907   0.275   0.540 -0.5810  0.0965  0.3023
   80phy    C34 2136   3.897   0.131   0.592 -0.2996  0.0599  0.2440
   80phy    C32 2137   3.931   0.364   0.662 -0.1633 -0.4163  0.1066
   80phy    C31 2138   3.807   0.449   0.688  0.0439 -0.0737 -0.0606
   80phy    C30 2139   3.836   0.570   0.784  0.2343 -0.1291  0.2525
   80phy    C28 2140   3.711   0.642   0.845 -0.0495  0.2320 -0.7137
   80phy    C29 2141   3.737   0.661   0.994 -0.2556  0.0492 -0.0085
   80phy    C27 2142   3.688   0.776   0.769 -0.1039 -0.3316 -0.0776
   80phy    C26 2143   3.556   0.781   0.686  0.6172  0.4447 -0.5171
   80phy    C25 2144   3.548   0.906   0.589  0.6619 -0.7618 -0.1552
   80phy    C23 2145   3.412   0.891   0.513 -0.0334 -0.8577 -0.1010
   80phy    C24 2146   3.309   0.992   0.565 -0.3942  0.3586  0.1309
   80phy    C22 2147   3.433   0.925   0.366 -0.2047  0.1491  0.4621
   80phy    C21 2148   3.430   0.790   0.288 -0.4563  0.1590  0.0439
   80phy    C20 2149   3.412   0.812   0.137  0.8579 -0.0236  0.4673
   80phy    C18 2150   3.397   0.694   0.036 -0.5023 -0.1428  0.2592
   80phy    O01 2151   3.523   0.630   0.023  0.3748  0.0837 -0.0935
   80phy    H01 2152   3.579   0.692  -0.019  0.9548 -0.4279 -0.0922
   80phy    C19 2153   3.373   0.771  -0.097  0.2122  0.2123  0.7433
   80phy    C13 2154   3.282   0.586   0.072 -0.1536 -0.3848  0.1703
   80phy     H3 2155   3.324   0.544   0.167  1.5852  0.6034 -0.1046
   80phy    O33 2156   3.155   0.628   0.126  0.1511  0.4556  0.3239
   80phy    H1B 2157   3.147   0.721   0.124  0.7091  0.5067  0.3930
   80phy    C12 2158   3.271   0.441   0.016  0.2481  0.0704  0.3868
   80phy    O11 2159   3.387   0.396  -0.049  0.2054  0.2770  0.3230
   80phy    H1A 2160   3.364   0.310  -0.080  1.5466  0.2313 -0.6208
   81phy    C35 2161   4.193   0.695   0.249  0.1779 -0.1596 -0.3396
   81phy    C33 2162   4.062   0.750   0.299  0.4060 -0.1186 -0.7870
   81phy    C34 2163   4.053   0.691   0.439  0.0481 -0.0846  0.2857
   81phy    C32 2164   4.053   0.903   0.303  0.8318 -0.1286  0.8272
   81phy    C31 2165   3.906   0.960   0.316 -0.3978  0.0297  0.4179
   81phy    C30 2166   3.909   1.110   0.313 -0.6290 -0.2434 -0.4823
   81phy    C28 2167   3.773   1.180   0.308  0.5581 -0.6571  0.0454
   81phy    C29 2168   3.754   1.297   0.408 -0.3119 -0.6572  0.3146
   81phy    C27 2169   3.739   1.226   0.159 -0.3658 -0.2396  0.0555
   81phy    C26 2170   3.597   1.232   0.122 -0.4883  0.2182 -0.2812
   81phy    C25 2171   3.576   1.238  -0.033 -0.1351  0.0789  0.1698
   81phy    C23 2172   3.434   1.297  -0.061 -0.0743 -0.4532  0.0349
   81phy    C24 2173   3.449   1.403  -0.173  0.6262 -0.6647 -0.4561
   81phy    C22 2174   3.320   1.191  -0.091 -0.6720  0.1421  0.7278
   81phy    C21 2175   3.241   1.139   0.029 -0.1802 -0.3198  0.0721
   81phy    C20 2176   3.103   1.085  -0.017  0.0624 -0.4889 -0.2089
   81phy    C18 2177   3.000   1.011   0.080 -0.0652  0.8472  0.5574
   81phy    O01 2178   3.064   0.893   0.130  0.0482 -0.1022 -0.0436
   81phy    H01 2179   3.043   0.886   0.221  1.5317 -2.4674  0.1944
   81phy    C19 2180   2.888   0.959  -0.016 -0.0612  0.2061 -0.1925
   81phy    C13 2181   2.954   1.095   0.212  0.2176 -0.3883  0.0663
   81phy     H3 2182   3.048   1.136   0.256 -0.6354  0.2512  1.3297
   81phy    O33 2183   2.888   1.227   0.201 -0.2975 -0.0705  0.0436
   81phy    H1B 2184   2.917   1.274   0.125  0.2771 -0.2809  0.1284
   81phy    C12 2185   2.914   1.033   0.350  0.3140  0.6565  0.0594
   81phy    O11 2186   2.976   0.912   0.371 -0.4099  0.1030 -0.3469
   81phy    H1A 2187   2.993   0.907   0.463  2.9305 -0.8655 -0.8633
   82phy    C35 2188   3.541   1.804   0.018 -0.0051 -0.5249 -0.2024
   82phy    C33 2189   3.482   1.804   0.158 -0.3506 -0.3125 -0.1527
   82phy    C34 2190   3.587   1.750   0.257 -0.2550 -0.4579 -0.2880
   82phy    C32 2191   3.416   1.939   0.203 -0.1859  0.3669 -0.1377
   82phy    C31 2192   3.305   1.941   0.303  0.2745 -0.4157 -0.7289
   82phy    C30 2193   3.236   2.076   0.328 -0.0618 -0.1251  0.3807
   82phy    C28 2194   3.113   2.055   0.424 -0.3424 -0.1486  0.0561
   82phy    C29 2195   3.095   2.186   0.494  0.4603 -0.6650 -0.2088
   82phy    C27 2196   2.987   2.012   0.340 -0.1680  0.4759 -0.1351
   82phy    C26 2197   2.898   1.912   0.416  0.1631 -0.0579  0.3116
   82phy    C25 2198   2.794   1.850   0.326  0.4391 -0.4378 -0.0261
   82phy    C23 2199   2.713   1.737   0.393  0.1502  0.7627 -0.1732
   82phy    C24 2200   2.590   1.792   0.469  0.0546 -0.2589 -0.1580
   82phy    C22 2201   2.682   1.637   0.280  0.0250  0.2863 -0.1217
   82phy    C21 2202   2.633   1.495   0.314  0.0417  0.2200 -0.1736
   82phy    C20 2203   2.594   1.414   0.187 -0.1760  0.0589  0.2833
   82phy    C18 2204   2.534   1.270   0.204 -0.2770  0.4832  0.4761
   82phy    O01 2205   2.617   1.181   0.281 -0.3852 -0.2724 -0.0079
   82phy    H01 2206   2.706   1.198   0.255 -0.6839  0.1235 -0.8210
   82phy    C19 2207   2.540   1.217   0.059  0.2218  0.0173  0.2174
   82phy    C13 2208   2.382   1.256   0.265 -1.0254 -1.3398  0.0345
   82phy     H3 2209   2.393   1.277   0.374 -1.3348  0.3587 -0.2378
   82phy    O33 2210   2.296   1.366   0.236  0.2428 -0.5308  0.5061
   82phy    H1B 2211   2.299   1.385   0.144  1.3057  0.4892  0.7340
   82phy    C12 2212   2.304   1.132   0.314 -0.2502  0.4165  0.0724
   82phy    O11 2213   2.179   1.101   0.256  0.0032  0.3385 -0.0179
   82phy    H1A 2214   2.185   1.024   0.202  1.2245  1.6752 -1.9248
   83phy    C35 2215   3.258   0.535   2.397 -0.1114 -0.1532  0.2845
   83phy    C33 2216   3.314   0.562   2.254  0.3038  0.0777 -0.1615
   83phy    C34 2217   3.205   0.560   2.150  0.2708  0.0139 -0.2796
   83phy    C32 2218   3.398   0.692   2.263  0.3841  0.7499  0.4754
   83phy    C31 2219   3.532   0.684   2.182  0.2498  0.4993 -0.3373
   83phy    C30 2220   3.609   0.815   2.189  0.1694 -0.1518 -0.7198
   83phy    C28 2221   3.758   0.819   2.145  0.4045 -0.0310 -0.9429
   83phy    C29 2222   3.761   0.830   1.991  0.5956  0.4548 -0.1110
   83phy    C27 2223   3.833   0.941   2.206  0.3510  0.4879  0.2215
   83phy    C26 2224   3.907   0.942   2.343  0.3182 -0.8321 -0.1500
   83phy    C25 2225   3.986   1.073   2.357  0.2798 -0.2167 -0.5358
   83phy    C23 2226   4.086   1.084   2.470 -0.1310  0.0757  0.0212
   83phy    C24 2227   4.209   1.169   2.429 -0.0301 -0.0652  0.2809
   83phy    C22 2228   4.037   1.136   2.611 -0.3989 -0.3621  0.2547
   83phy    C21 2229   4.023   1.020   2.706 -0.0653 -0.6445 -0.1827
   83phy    C20 2230   4.024   1.079   2.846 -0.3475 -0.0154  0.4910
   83phy    C18 2231   4.037   0.989   2.974  0.4795 -0.5384 -0.1454
   83phy    O01 2232   4.156   0.907   2.965 -0.1493 -0.2777 -0.3404
   83phy    H01 2233   4.235   0.950   2.991  0.9349 -2.2921 -0.1190
   83phy    C19 2234   4.060   1.098   3.083 -0.1565  0.2418  0.1747
   83phy    C13 2235   3.929   0.874   3.012  0.5537  0.3948 -0.4139
   83phy     H3 2236   3.956   0.828   3.110  1.8166  0.3745 -0.7474
   83phy    O33 2237   3.938   0.761   2.926 -0.6713  0.1321  0.0605
   83phy    H1B 2238   4.030   0.741   2.921 -0.9982 -1.1492 -1.7019
   83phy    C12 2239   3.772   0.907   3.036 -0.3166 -0.0911 -0.6413
   83phy    O11 2240   3.682   0.802   3.040 -0.0440  0.6676  0.1097
   83phy    H1A 2241   3.693   0.764   2.955  0.4050  1.1169 -0.0341
   84phy    C35 2242   3.859   1.435   2.843  0.5430  0.4312 -0.3495
   84phy    C33 2243   3.905   1.577   2.868  0.0366 -0.1848  0.4492
   84phy    C34 2244   3.834   1.654   2.759  0.1938 -0.3383 -0.2642
   84phy    C32 2245   3.854   1.636   3.005 -0.6774 -0.4234  0.0652
   84phy    C31 2246   3.966   1.640   3.112  0.1328  0.4831  0.1238
   84phy    C30 2247   3.931   1.711   3.239 -0.2831 -0.2161  0.3261
   84phy    C28 2248   4.047   1.717   3.335  0.2773  0.5703 -0.3630
   84phy    C29 2249   4.049   1.839   3.424 -0.2039 -0.0209  0.1340
   84phy    C27 2250   4.050   1.592   3.427  0.5876  0.5229  0.3535
   84phy    C26 2251   4.184   1.516   3.408 -0.8577  0.2420 -0.1772
   84phy    C25 2252   4.190   1.389   3.495 -0.7362  0.4762 -0.1066
   84phy    C23 2253   4.328   1.324   3.519  0.0241 -0.0556  0.0308
   84phy    C24 2254   4.359   1.309   3.667 -0.1360  0.0749  0.2713
   84phy    C22 2255   4.349   1.188   3.453  0.5021  0.1889  0.1621
   84phy    C21 2256   4.385   1.184   3.305 -0.0005  0.0772 -0.6055
   84phy    C20 2257   4.413   1.037   3.262  0.2555  0.1938  0.1211
   84phy    C18 2258   4.472   0.991   3.123  0.2533 -0.4284 -0.0939
   84phy    O01 2259   4.379   1.023   3.015 -0.1148 -0.1170  0.0452
   84phy    H01 2260   4.433   1.047   2.942 -0.6503 -3.3868 -1.6135
   84phy    C19 2261   4.464   0.835   3.122  0.1444  0.1755  0.0566
   84phy    C13 2262   4.614   1.051   3.078  0.1938  0.2483 -0.1458
   84phy     H3 2263   4.616   1.158   3.109 -0.5896  0.6004 -1.2168
   84phy    O33 2264   4.730   1.008   3.153  0.1830  0.0191  0.3103
   84phy    H1B 2265   4.748   1.068   3.224  1.7638 -0.6223  0.5005
   84phy    C12 2266   4.653   1.087   2.926  0.0650  0.2469 -0.4861
   84phy    O11 2267   4.549   1.130   2.845  0.4862 -0.1539 -0.4763
   84phy    H1A 2268   4.570   1.199   2.785  0.1033 -0.3422 -0.8317
   85phy    C35 2269   1.997   0.914   1.871 -0.1385 -0.0290 -0.0234
   85phy    C33 2270   2.002   0.765   1.834 -0.0746  0.3594  0.2714
   85phy    C34 2271   1.984   0.758   1.687 -0.0455  0.6156  0.1255
   85phy    C32 2272   2.132   0.697   1.880  0.2244  0.3118 -0.3789
   85phy    C31 2273   2.102   0.564   1.948 -0.3268 -0.0330  0.1476
   85phy    C30 2274   2.218   0.478   1.997  0.2931  0.6629 -0.4981
   85phy    C28 2275   2.182   0.335   2.055 -0.5160 -0.1596 -0.0268
   85phy    C29 2276   2.183   0.232   1.944 -0.1942  0.2034  0.4608
   85phy    C27 2277   2.288   0.292   2.155 -0.2903 -0.5472  0.2540
   85phy    C26 2278   2.259   0.322   2.309 -0.0911  0.7729  0.7203
   85phy    C25 2279   2.373   0.255   2.395 -0.1451 -0.1438  0.3091
   85phy    C23 2280   2.381   0.290   2.546  0.1028 -0.0490  0.1785
   85phy    C24 2281   2.427   0.169   2.622 -0.0684  0.2712 -0.3284
   85phy    C22 2282   2.466   0.417   2.577 -0.5643  0.4609 -0.3671
   85phy    C21 2283   2.396   0.491   2.688 -0.0858  0.0175  0.3147
   85phy    C20 2284   2.482   0.602   2.729  0.4879 -0.2242  0.1209
   85phy    C18 2285   2.444   0.693   2.848  0.2993  0.4400  0.3563
   85phy    O01 2286   2.429   0.622   2.973 -0.1775  0.3346 -0.5430
   85phy    H01 2287   2.417   0.687   3.039 -0.6381 -0.9815  0.7326
   85phy    C19 2288   2.586   0.759   2.867  0.8487 -0.5190 -0.1701
   85phy    C13 2289   2.332   0.809   2.831 -0.5961  0.0588  0.1973
   85phy     H3 2290   2.342   0.856   2.730 -1.8465 -1.0149 -0.4648
   85phy    O33 2291   2.345   0.919   2.912  0.1721 -0.3564  0.2273
   85phy    H1B 2292   2.329   0.886   2.998 -0.4292  0.6856  0.5395
   85phy    C12 2293   2.186   0.763   2.827  0.1414  0.0305 -0.2882
   85phy    O11 2294   2.121   0.726   2.952 -0.4881 -0.0788  0.4894
   85phy    H1A 2295   2.144   0.636   2.969 -0.4260  0.0176  0.9175
   86phy    C35 2296   4.704   2.174   2.489 -0.2014 -0.0122  0.4886
   86phy    C33 2297   4.622   2.263   2.395 -0.3330  0.0208 -0.0381
   86phy    C34 2298   4.692   2.281   2.262 -0.1300  0.3823  0.3621
   86phy    C32 2299   4.492   2.190   2.365  0.3681  0.2345 -0.1585
   86phy    C31 2300   4.358   2.254   2.403  0.1606  0.4570 -0.1227
   86phy    C30 2301   4.234   2.160   2.369 -0.4575  0.1292 -0.0601
   86phy    C28 2302   4.100   2.224   2.416  0.0554 -0.3663 -0.3869
   86phy    C29 2303   4.054   2.322   2.306  0.1355 -0.1162  0.2614
   86phy    C27 2304   4.001   2.115   2.440  0.5305  0.4554 -0.3532
   86phy    C26 2305   3.884   2.157   2.530 -0.0940  0.0332  0.0684
   86phy    C25 2306   3.810   2.034   2.580  0.3746 -0.3168  0.0252
   86phy    C23 2307   3.699   2.062   2.685  0.5510  0.1367 -0.0241
   86phy    C24 2308   3.578   1.970   2.651 -0.3869 -0.0286  0.3581
   86phy    C22 2309   3.740   2.044   2.832 -0.3461 -0.2698  0.4942
   86phy    C21 2310   3.760   2.163   2.924  0.3437  0.3955  0.0217
   86phy    C20 2311   3.810   2.118   3.055 -0.3321 -0.3383  0.4506
   86phy    C18 2312   3.833   2.210   3.176 -0.5058 -0.2192  0.1781
   86phy    O01 2313   3.726   2.307   3.192 -0.6485 -0.1341 -0.3695
   86phy    H01 2314   3.641   2.289   3.158  0.3192  0.2218 -3.1766
   86phy    C19 2315   3.804   2.123   3.298 -0.3583  0.8589  0.0290
   86phy    C13 2316   3.978   2.286   3.196  0.4815 -0.1704 -0.2098
   86phy     H3 2317   4.064   2.214   3.194  0.7673  0.0575  1.7003
   86phy    O33 2318   3.998   2.336   3.325  0.4087  0.3379 -0.5395
   86phy    H1B 2319   4.084   2.311   3.353 -0.6143 -1.9293  0.8131
   86phy    C12 2320   4.017   2.404   3.099 -0.6707  0.5178 -0.1308
   86phy    O11 2321   4.155   2.436   3.102 -0.2204 -0.0945 -0.0439
   86phy    H1A 2322   4.169   2.486   3.180 -0.5617 -0.2002  0.0842
   87phy    C35 2323   4.012   3.015   0.986 -0.0226 -0.0949 -0.2247
   87phy    C33 2324   4.004   3.077   1.128 -0.4527 -0.3218 -0.1933
   87phy    C34 2325   4.138   3.085   1.207  0.0799 -0.0413  0.1528
   87phy    C32 2326   3.936   3.213   1.115  0.1142 -0.1712 -0.7265
   87phy    C31 2327   3.818   3.210   1.210  0.2871 -0.9792 -0.1973
   87phy    C30 2328   3.741   3.338   1.215  0.5514 -0.0385 -0.7383
   87phy    C28 2329   3.632   3.335   1.325 -0.4891 -0.4532  0.2192
   87phy    C29 2330   3.688   3.378   1.460 -0.3152  0.0649  0.3791
   87phy    C27 2331   3.524   3.436   1.305 -0.0031  0.4925 -0.1251
   87phy    C26 2332   3.421   3.404   1.195  0.2885 -0.3614 -0.1451
   87phy    C25 2333   3.309   3.513   1.170  0.2975 -0.2845  0.0293
   87phy    C23 2334   3.193   3.466   1.080  0.0539 -0.2536 -0.4039
   87phy    C24 2335   3.069   3.445   1.170  0.5857  0.1003 -0.2475
   87phy    C22 2336   3.156   3.574   0.977  0.0063 -0.6111 -0.0615
   87phy    C21 2337   3.215   3.562   0.832 -0.9494 -0.4205  0.1867
   87phy    C20 2338   3.147   3.662   0.735  0.0087 -0.0500  0.2196
   87phy    C18 2339   3.176   3.661   0.581 -0.4738 -0.5902  0.6360
   87phy    O01 2340   3.312   3.698   0.555  0.6802 -0.7501 -0.3343
   87phy    H01 2341   3.318   3.764   0.489 -0.1990  0.8685  1.1531
   87phy    C19 2342   3.072   3.770   0.541  0.5538  0.5223 -0.2978
   87phy    C13 2343   3.144   3.520   0.508 -0.2327 -0.3161  0.3906
   87phy     H3 2344   3.224   3.452   0.547  0.9075  2.0247  2.4213
   87phy    O33 2345   3.029   3.438   0.524  0.0751 -0.3869 -0.3210
   87phy    H1B 2346   3.029   3.420   0.616  0.6087  3.0752  0.4664
   87phy    C12 2347   3.192   3.483   0.357  0.4449 -0.4134  0.1885
   87phy    O11 2348   3.099   3.513   0.256  0.9509 -0.1019  0.7171
   87phy    H1A 2349   3.091   3.606   0.248  1.5680 -0.0049  1.1345
   88phy    C35 2350   3.209   2.207   1.896  0.1095  0.2507  0.9653
   88phy    C33 2351   3.303   2.209   1.768  0.4974  0.2658  0.0287
   88phy    C34 2352   3.204   2.194   1.653 -0.0235 -0.4386 -0.2490
   88phy    C32 2353   3.385   2.336   1.749  0.1408  0.1245 -0.5138
   88phy    C31 2354   3.521   2.332   1.824 -0.0170  0.2101 -0.0739
   88phy    C30 2355   3.614   2.455   1.804 -0.0489  0.2699  0.2689
   88phy    C28 2356   3.750   2.433   1.880 -0.3886 -0.0413  0.3356
   88phy    C29 2357   3.852   2.361   1.784 -0.1465 -0.0484 -0.2563
   88phy    C27 2358   3.798   2.574   1.910  0.1657  0.8333 -0.4280
   88phy    C26 2359   3.889   2.586   2.033  0.4806  0.6801  0.4377
   88phy    C25 2360   3.919   2.735   2.057  0.3328 -0.2556 -0.2166
   88phy    C23 2361   3.954   2.778   2.199 -0.0646 -0.0556 -0.7540
   88phy    C24 2362   4.032   2.908   2.185 -0.4237  0.2531 -0.3202
   88phy    C22 2363   3.831   2.783   2.296  0.0104 -0.1350 -0.0719
   88phy    C21 2364   3.873   2.755   2.438  0.7632 -0.0982 -0.5281
   88phy    C20 2365   3.749   2.756   2.538 -0.2271 -0.2072 -0.2556
   88phy    C18 2366   3.775   2.734   2.691  0.0800 -0.0089  0.1617
   88phy    O01 2367   3.852   2.846   2.750 -0.1347  0.2379 -0.1188
   88phy    H01 2368   3.862   2.838   2.843 -0.3547  0.8291 -0.0358
   88phy    C19 2369   3.632   2.749   2.747 -0.3486 -0.1735  0.3134
   88phy    C13 2370   3.836   2.587   2.735 -0.0892 -0.1542  0.0254
   88phy     H3 2371   3.770   2.501   2.708 -1.1251  0.1870  1.4024
   88phy    O33 2372   3.838   2.574   2.880  0.7210  0.2016  0.0977
   88phy    H1B 2373   3.883   2.645   2.921  1.4143  0.3441 -0.8706
   88phy    C12 2374   3.981   2.550   2.700 -0.1450  0.3116 -0.1840
   88phy    O11 2375   4.082   2.629   2.761 -0.2392  0.3769  0.3177
   88phy    H1A 2376   4.144   2.566   2.794 -0.8123 -0.5648 -0.3700
   89phy    C35 2377   2.324   3.402   0.747  0.3369 -0.0472 -0.4567
   89phy    C33 2378   2.250   3.295   0.827 -0.0899 -0.8451 -0.7379
   89phy    C34 2379   2.241   3.345   0.970  0.3922  0.2212  0.5619
   89phy    C32 2380   2.114   3.267   0.759  0.2672 -0.3797  0.0237
   89phy    C31 2381   2.109   3.122   0.695 -0.2420  0.2496 -0.3086
   89phy    C30 2382   1.978   3.084   0.620  0.6114  0.2469  0.9066
   89phy    C28 2383   1.965   2.930   0.577 -0.3939 -0.5709 -0.5720
   89phy    C29 2384   1.906   2.843   0.687 -0.1055  0.1605  0.1095
   89phy    C27 2385   1.881   2.906   0.455  0.2373  0.0046 -0.0428
   89phy    C26 2386   1.946   2.932   0.321  0.2181  0.2008  0.1349
   89phy    C25 2387   1.864   2.869   0.206 -0.2503  0.2543 -0.0749
   89phy    C23 2388   1.867   2.949   0.081 -0.4146  0.1301 -0.0193
   89phy    C24 2389   1.890   2.868  -0.049  0.3465 -0.2275 -0.3872
   89phy    C22 2390   1.737   3.035   0.073  0.2365  0.6651  0.1588
   89phy    C21 2391   1.766   3.169   0.009 -0.4985  0.1887 -0.0510
   89phy    C20 2392   1.641   3.235  -0.039  0.1990 -0.9060  0.8064
   89phy    C18 2393   1.648   3.364  -0.135 -0.1462  0.0834 -0.4464
   89phy    O01 2394   1.755   3.451  -0.088  0.0545  0.3855  0.6044
   89phy    H01 2395   1.788   3.486  -0.168  1.5244 -1.2688  0.4503
   89phy    C19 2396   1.512   3.431  -0.119 -0.2957 -0.7010 -0.3758
   89phy    C13 2397   1.682   3.328  -0.288  0.4560 -0.0149 -0.3184
   89phy     H3 2398   1.768   3.256  -0.286  0.4220 -0.0557 -0.3157
   89phy    O33 2399   1.590   3.244  -0.359  0.1276 -0.2906 -0.1430
   89phy    H1B 2400   1.515   3.294  -0.385 -0.4744 -0.2987  1.4531
   89phy    C12 2401   1.769   3.414  -0.390 -0.5597 -0.2128 -0.5247
   89phy    O11 2402   1.852   3.518  -0.334  0.2958  0.1288 -0.1451
   89phy    H1A 2403   1.884   3.571  -0.404 -2.2050  1.2838 -0.5355
   90phy    C35 2404   3.128   1.919   2.269  0.2889 -0.1839  0.3432
   90phy    C33 2405   3.276   1.896   2.240 -0.0766  0.4842 -0.2970
   90phy    C34 2406   3.299   1.782   2.141 -0.0334  0.2490 -0.3064
   90phy    C32 2407   3.347   2.023   2.192  0.6980 -0.3007 -0.2167
   90phy    C31 2408   3.383   2.142   2.290  0.0540  0.6728  0.1856
   90phy    C30 2409   3.471   2.257   2.232 -0.2908 -0.0557  0.4607
   90phy    C28 2410   3.517   2.369   2.323 -0.3883  0.4001 -0.4853
   90phy    C29 2411   3.667   2.393   2.309 -0.3971  0.6276 -0.0982
   90phy    C27 2412   3.443   2.501   2.308 -0.0799 -0.0882 -0.0604
   90phy    C26 2413   3.358   2.534   2.427 -0.3961  0.2728  0.1928
   90phy    C25 2414   3.278   2.666   2.400 -0.3268  0.7346  0.3999
   90phy    C23 2415   3.198   2.729   2.519 -0.1463 -0.2750  0.2023
   90phy    C24 2416   3.201   2.884   2.513  0.0891 -0.0206  0.0417
   90phy    C22 2417   3.050   2.684   2.506  0.2509 -0.6523  0.8177
   90phy    C21 2418   2.968   2.678   2.636  0.4057  0.2690 -0.1022
   90phy    C20 2419   2.824   2.632   2.596  0.2116  0.0161  0.4511
   90phy    C18 2420   2.726   2.597   2.718 -0.8510 -0.1902 -0.1157
   90phy    O01 2421   2.744   2.696   2.820 -0.1417  0.5148  0.3216
   90phy    H01 2422   2.736   2.777   2.774 -1.1529  0.8670  1.0693
   90phy    C19 2423   2.585   2.601   2.653  0.4849  0.0972 -0.3801
   90phy    C13 2424   2.762   2.452   2.786 -0.5845  0.4166  0.2148
   90phy     H3 2425   2.872   2.447   2.806 -0.7595  1.0657  1.4733
   90phy    O33 2426   2.746   2.332   2.698  0.5167 -0.8390 -0.6880
   90phy    H1B 2427   2.795   2.341   2.618 -1.0599 -0.4398 -1.6668
   90phy    C12 2428   2.706   2.411   2.928  0.3937  0.4125 -0.2059
   90phy    O11 2429   2.753   2.289   2.975 -0.0881 -0.2337  0.0716
   90phy    H1A 2430   2.718   2.219   2.923 -2.1707  0.1161  0.9270
   91phy    C35 2431   4.706   2.728   1.889  0.3698  0.2866 -0.1789
   91phy    C33 2432   4.692   2.634   1.766  0.2778 -0.0858  0.0024
   91phy    C34 2433   4.710   2.489   1.816  0.1140 -0.1314  0.0608
   91phy    C32 2434   4.559   2.658   1.692  0.4317  0.2365  0.1353
   91phy    C31 2435   4.551   2.615   1.548 -0.0925 -0.4935 -0.7633
   91phy    C30 2436   4.404   2.617   1.494 -0.5016 -0.2990 -0.0131
   91phy    C28 2437   4.384   2.575   1.348  0.1182  0.5535  0.2675
   91phy    C29 2438   4.262   2.475   1.351  0.3917  0.5417  0.2718
   91phy    C27 2439   4.375   2.700   1.249  0.0683  0.0601 -0.2244
   91phy    C26 2440   4.391   2.669   1.101  0.4483  0.1961  0.5993
   91phy    C25 2441   4.411   2.796   1.021  0.0069  0.5633 -0.1192
   91phy    C23 2442   4.415   2.795   0.863 -0.8525  0.3507 -0.1092
   91phy    C24 2443   4.342   2.914   0.820  0.1564  0.2769  0.1846
   91phy    C22 2444   4.567   2.800   0.820 -0.3363 -0.3290 -0.5722
   91phy    C21 2445   4.601   2.714   0.695  0.8077 -0.1365  0.4890
   91phy    C20 2446   4.753   2.688   0.695  0.0121 -0.9767  0.3249
   91phy    C18 2447   4.820   2.621   0.572 -0.0603 -0.0238 -0.1478
   91phy    O01 2448   4.755   2.495   0.535  0.0360 -0.4007  0.2360
   91phy    H01 2449   4.721   2.453   0.612  0.1009  1.4860  1.3573
   91phy    C19 2450   4.950   2.569   0.630 -0.1339  0.0532 -0.0533
   91phy    C13 2451   4.822   2.717   0.441 -0.0494  0.4164 -0.3950
   91phy     H3 2452   4.717   2.709   0.403  0.1010  0.1284 -0.7569
   91phy    O33 2453   4.825   2.860   0.457 -0.2653 -0.3832 -0.0592
   91phy    H1B 2454   4.917   2.870   0.474  0.3873 -1.5035 -2.4289
   91phy    C12 2455   4.861   2.673   0.294 -0.1696 -0.0748  0.5302
   91phy    O11 2456   4.986   2.712   0.248 -0.4328 -0.1155 -0.1880
   91phy    H1A 2457   5.005   2.645   0.186  0.0891  0.2180 -0.4035
   92phy    C35 2458   2.918   1.953   1.682  0.0763 -0.6678 -0.0627
   92phy    C33 2459   2.819   2.026   1.589 -0.0464 -0.3496  0.8126
   92phy    C34 2460   2.793   1.932   1.478  0.5697  0.2198 -1.0685
   92phy    C32 2461   2.683   2.053   1.646 -0.1261  0.3116  0.1457
   92phy    C31 2462   2.673   2.185   1.728 -0.0395  0.4729 -0.4501
   92phy    C30 2463   2.529   2.226   1.773 -0.3021  0.1233  0.3044
   92phy    C28 2464   2.523   2.373   1.821  0.4396 -0.2461  0.5948
   92phy    C29 2465   2.464   2.462   1.703 -0.2916 -0.3990 -0.0767
   92phy    C27 2466   2.418   2.390   1.934 -0.3007  0.6155 -0.3114
   92phy    C26 2467   2.481   2.370   2.075  0.0206  0.0792 -0.3148
   92phy    C25 2468   2.371   2.378   2.179 -0.0450 -0.4568 -0.3226
   92phy    C23 2469   2.405   2.390   2.326 -0.2333  0.2415 -0.0736
   92phy    C24 2470   2.308   2.490   2.386  0.1239 -0.2240  0.4874
   92phy    C22 2471   2.403   2.251   2.392 -0.2664 -0.3608  0.4579
   92phy    C21 2472   2.515   2.220   2.489  0.4156 -0.6637 -0.2490
   92phy    C20 2473   2.477   2.099   2.583  0.2947  0.1185 -0.5031
   92phy    C18 2474   2.577   2.030   2.684  0.1623  0.0629  0.9477
   92phy    O01 2475   2.628   2.126   2.776 -0.3090 -0.0375  0.3563
   92phy    H01 2476   2.661   2.204   2.735  2.0356 -1.3866 -0.4747
   92phy    C19 2477   2.477   1.941   2.766 -0.1183  0.4279  0.0738
   92phy    C13 2478   2.699   1.937   2.633  0.6384 -0.3998 -0.8251
   92phy     H3 2479   2.658   1.857   2.566  0.9812  0.2521 -1.8336
   92phy    O33 2480   2.752   1.860   2.741 -0.7320  0.2213  0.7699
   92phy    H1B 2481   2.777   1.916   2.812  0.3831  0.8728 -0.1165
   92phy    C12 2482   2.816   2.008   2.550  0.3972  0.0554 -0.9693
   92phy    O11 2483   2.885   2.115   2.614  0.3955  0.2742  0.3321
   92phy    H1A 2484   2.925   2.089   2.695  2.2747 -0.4659 -0.7809
   93phy    C35 2485   2.457   1.187   2.750 -0.6209 -0.1677 -0.3977
   93phy    C33 2486   2.596   1.247   2.730  0.4196  0.0744  0.2765
   93phy    C34 2487   2.690   1.172   2.829 -0.3805  0.2803  0.1621
   93phy    C32 2488   2.642   1.247   2.582  0.0160  0.3834 -0.2305
   93phy    C31 2489   2.727   1.368   2.539 -0.7112  0.2780  0.0336
   93phy    C30 2490   2.751   1.362   2.384  0.3958 -0.2492  0.3024
   93phy    C28 2491   2.845   1.469   2.330  0.3932 -0.6243  0.0953
   93phy    C29 2492   2.973   1.404   2.287 -0.3688 -0.1166  0.0559
   93phy    C27 2493   2.785   1.554   2.215 -0.1653  0.0738 -0.1773
   93phy    C26 2494   2.716   1.681   2.265  0.5768  0.3430  0.1132
   93phy    C25 2495   2.667   1.767   2.144  0.5476 -0.2918 -0.1116
   93phy    C23 2496   2.560   1.872   2.181 -0.2670 -0.2717 -0.3367
   93phy    C24 2497   2.567   1.997   2.095 -0.5164 -0.5841 -0.5892
   93phy    C22 2498   2.417   1.819   2.194  0.4292 -0.4217  0.2117
   93phy    C21 2499   2.381   1.820   2.339 -0.0754  0.4265 -0.9896
   93phy    C20 2500   2.233   1.791   2.359  0.2182 -0.4550  0.1522
   93phy    C18 2501   2.170   1.735   2.489 -0.2637 -0.2316  0.4233
   93phy    O01 2502   2.211   1.820   2.600  0.2197  0.5292  0.5323
   93phy    H01 2503   2.133   1.853   2.639 -0.5265  0.4672 -0.8370
   93phy    C19 2504   2.023   1.758   2.461 -0.0154  0.2349 -0.1783
   93phy    C13 2505   2.203   1.583   2.517  0.1739 -0.5070 -0.9310
   93phy     H3 2506   2.192   1.525   2.421 -1.8532 -0.2600 -0.8947
   93phy    O33 2507   2.113   1.510   2.594 -0.4186 -0.1103  0.0937
   93phy    H1B 2508   2.081   1.553   2.671  0.5335 -2.7051  2.0666
   93phy    C12 2509   2.351   1.552   2.570  0.5028  0.1727 -0.1777
   93phy    O11 2510   2.372   1.625   2.689 -0.2758  0.0297  0.5049
   93phy    H1A 2511   2.349   1.715   2.678  0.8511  0.0355 -2.8893
   94phy    C35 2512   3.610   1.777   0.622 -0.3503  0.5280  0.8217
   94phy    C33 2513   3.728   1.707   0.697 -0.1017 -0.1041 -0.6841
   94phy    C34 2514   3.792   1.592   0.619  0.1335 -0.6986  0.1732
   94phy    C32 2515   3.836   1.806   0.738 -0.3591  0.5398  0.0259
   94phy    C31 2516   3.841   1.848   0.888  0.3669  0.2020 -0.5013
   94phy    C30 2517   3.965   1.944   0.913 -0.2599  0.9693 -0.0693
   94phy    C28 2518   3.992   1.995   1.057  0.3981 -0.3469  0.5139
   94phy    C29 2519   4.095   1.910   1.125 -0.2120  0.0277 -0.2518
   94phy    C27 2520   4.069   2.129   1.054  0.1172 -0.6608  0.7123
   94phy    C26 2521   3.971   2.247   1.079 -0.6145 -0.4485  0.3679
   94phy    C25 2522   4.040   2.377   1.029  0.0502  0.0339  0.1384
   94phy    C23 2523   3.962   2.504   1.034  0.4862 -0.2090 -0.0178
   94phy    C24 2524   3.983   2.571   1.174 -0.5008 -0.0171  0.4809
   94phy    C22 2525   4.003   2.608   0.925 -0.5623  0.3293 -0.1106
   94phy    C21 2526   3.935   2.592   0.788  0.1156  0.2106  0.3339
   94phy    C20 2527   4.007   2.689   0.690 -0.0891 -0.3539 -0.4221
   94phy    C18 2528   3.992   2.667   0.538  0.5146  0.5466  0.2815
   94phy    O01 2529   4.084   2.557   0.499  0.5302 -0.1537  0.1522
   94phy    H01 2530   4.083   2.482   0.555  2.9094 -0.8528 -0.6533
   94phy    C19 2531   4.066   2.793   0.483  0.0602 -0.0054 -0.1512
   94phy    C13 2532   3.841   2.633   0.488  0.6959  0.6390 -0.2373
   94phy     H3 2533   3.824   2.526   0.518  1.1235  0.6742  0.1606
   94phy    O33 2534   3.729   2.690   0.555  0.1350 -0.2392  0.2749
   94phy    H1B 2535   3.719   2.777   0.521  0.0485  0.4797  2.0562
   94phy    C12 2536   3.813   2.595   0.338  0.0160 -0.4100 -0.1329
   94phy    O11 2537   3.761   2.467   0.315  0.6799  0.2100 -0.2315
   94phy    H1A 2538   3.817   2.416   0.259  0.2662  1.0272 -1.4435
   95phy    C35 2539   4.358   3.368   1.301  0.2988  0.2686  0.3943
   95phy    C33 2540   4.304   3.508   1.275  0.2941  0.1060 -1.0240
   95phy    C34 2541   4.291   3.531   1.125 -0.3452  0.2308 -0.0459
   95phy    C32 2542   4.166   3.521   1.346 -0.2792 -1.1260 -1.0018
   95phy    C31 2543   4.158   3.563   1.494  0.2621  0.0817  0.4419
   95phy    C30 2544   4.051   3.671   1.513  0.5359  0.4500 -0.0186
   95phy    C28 2545   4.078   3.759   1.634 -0.4656  0.5477  0.5976
   95phy    C29 2546   4.174   3.877   1.601  0.6517  0.1753 -0.5686
   95phy    C27 2547   3.945   3.795   1.702  0.0622 -0.1664  0.2080
   95phy    C26 2548   3.971   3.807   1.855 -0.4261 -0.4419  0.2382
   95phy    C25 2549   3.846   3.835   1.935 -0.0711  0.3802  0.3441
   95phy    C23 2550   3.886   3.871   2.084 -0.6178 -0.4954 -0.5632
   95phy    C24 2551   3.905   4.027   2.090 -0.1378  0.2486  0.3154
   95phy    C22 2552   3.766   3.840   2.169 -0.2965  0.2371 -0.3825
   95phy    C21 2553   3.809   3.754   2.291 -0.0921 -0.5351  0.4936
   95phy    C20 2554   3.693   3.699   2.375 -0.2333 -0.2745  0.2309
   95phy    C18 2555   3.728   3.609   2.496 -0.5370 -0.5625  0.1023
   95phy    O01 2556   3.829   3.652   2.587  0.0724 -0.1266 -0.4505
   95phy    H01 2557   3.913   3.668   2.547  0.1769 -0.3727 -0.3282
   95phy    C19 2558   3.596   3.636   2.576 -0.4297  0.5543 -0.0895
   95phy    C13 2559   3.751   3.456   2.468 -0.0463  0.5681 -0.3275
   95phy     H3 2560   3.673   3.418   2.397 -1.1033 -0.0908  1.1288
   95phy    O33 2561   3.728   3.376   2.585 -0.2930  0.1506 -0.0179
   95phy    H1B 2562   3.803   3.380   2.642  0.4737 -1.0040 -0.8945
   95phy    C12 2563   3.892   3.403   2.401 -0.2940 -0.5042 -0.1429
   95phy    O11 2564   4.010   3.423   2.473  0.0943  0.7753  0.4456
   95phy    H1A 2565   4.008   3.380   2.557  1.7977 -1.4799 -0.5599
   96phy    C35 2566   2.993   2.333   2.337  0.2065 -0.6367  0.5983
   96phy    C33 2567   2.990   2.339   2.187  0.2484  0.5189  0.7468
   96phy    C34 2568   2.870   2.262   2.130 -0.3433  0.1490  0.1066
   96phy    C32 2569   3.001   2.478   2.122 -0.4092 -0.7507 -0.0317
   96phy    C31 2570   3.139   2.531   2.084 -0.3217  0.0062 -0.0816
   96phy    C30 2571   3.136   2.679   2.035 -0.1239 -0.3607 -0.6326
   96phy    C28 2572   3.275   2.725   1.974  0.0900  0.7221  0.3530
   96phy    C29 2573   3.267   2.707   1.820 -0.1768  0.4636  0.4303
   96phy    C27 2574   3.300   2.872   2.004 -0.0129 -0.4966 -0.2177
   96phy    C26 2575   3.408   2.895   2.119  0.2407 -0.2309  0.1499
   96phy    C25 2576   3.449   3.043   2.124 -0.1273  0.0698  0.2427
   96phy    C23 2577   3.542   3.071   2.246 -0.1012 -0.2907  0.6239
   96phy    C24 2578   3.677   3.122   2.205  0.1828  0.2192  0.0893
   96phy    C22 2579   3.466   3.165   2.338 -0.1507  0.6160 -0.1880
   96phy    C21 2580   3.510   3.153   2.484  0.3286 -0.2732  0.4847
   96phy    C20 2581   3.425   3.232   2.585  0.0077 -0.1219 -0.9287
   96phy    C18 2582   3.452   3.224   2.739 -0.7205 -0.3577 -0.4248
   96phy    O01 2583   3.595   3.236   2.750  0.4133  0.0551 -0.1858
   96phy    H01 2584   3.624   3.293   2.682  0.0931 -0.7787 -1.0381
   96phy    C19 2585   3.396   3.358   2.801  0.5242 -0.0615 -0.7333
   96phy    C13 2586   3.398   3.087   2.804 -0.4949 -0.2650 -0.0600
   96phy     H3 2587   3.450   3.006   2.747  1.7900  0.7899  0.3830
   96phy    O33 2588   3.261   3.061   2.788  0.4340  0.3887  0.8678
   96phy    H1B 2589   3.248   2.971   2.809  3.4255 -0.4143 -0.2166
   96phy    C12 2590   3.446   3.052   2.950  0.3821  0.5175  0.0332
   96phy    O11 2591   3.582   3.042   2.978 -0.1477  0.3543 -0.4322
   96phy    H1A 2592   3.618   3.100   2.913 -0.1055  1.4193  0.5102
   97phy    C35 2593   2.853   3.213   1.698  0.1774 -0.2663 -0.4567
   97phy    C33 2594   2.924   3.090   1.753  0.6343 -0.2080 -0.0084
   97phy    C34 2595   2.928   3.093   1.906 -0.8105 -0.5113 -0.1682
   97phy    C32 2596   2.868   2.966   1.687  0.2527 -0.4441  0.0727
   97phy    C31 2597   2.956   2.849   1.662 -0.5445 -0.1930  0.0385
   97phy    C30 2598   2.878   2.728   1.619 -0.0275  0.2048 -0.2829
   97phy    C28 2599   2.952   2.595   1.618 -0.2939 -0.1826  0.4389
   97phy    C29 2600   2.906   2.509   1.733  0.5286 -0.2893 -0.1019
   97phy    C27 2601   2.921   2.524   1.485 -0.4234 -0.0822  0.3902
   97phy    C26 2602   3.040   2.461   1.415  0.5832 -0.2614  0.1299
   97phy    C25 2603   3.003   2.387   1.284 -0.1370  0.0395 -0.8476
   97phy    C23 2604   3.117   2.347   1.192 -0.7025  0.0628 -0.0264
   97phy    C24 2605   3.166   2.203   1.213  0.3116  0.5587 -0.1235
   97phy    C22 2606   3.068   2.370   1.048  0.5584 -0.6886  0.2898
   97phy    C21 2607   3.161   2.451   0.951 -0.2878  0.3231  0.2977
   97phy    C20 2608   3.092   2.469   0.817  0.4822 -0.7241 -0.5123
   97phy    C18 2609   3.147   2.570   0.707  0.5116  0.1118 -0.1136
   97phy    O01 2610   3.116   2.704   0.760  0.3244  0.2864 -0.2836
   97phy    H01 2611   3.125   2.695   0.853 -2.4567 -0.0745  0.0232
   97phy    C19 2612   3.050   2.547   0.586  0.0103  0.0316 -0.0764
   97phy    C13 2613   3.300   2.550   0.661  0.2556 -0.5044  0.3223
   97phy     H3 2614   3.360   2.564   0.754 -0.3578  0.8915  0.5239
   97phy    O33 2615   3.355   2.420   0.631  0.5283  0.3532  0.0241
   97phy    H1B 2616   3.369   2.416   0.538 -0.2095 -2.5411 -0.0665
   97phy    C12 2617   3.388   2.667   0.597 -0.2677  0.5233  0.4784
   97phy    O11 2618   3.434   2.660   0.463  0.1396  0.4450 -0.3949
   97phy    H1A 2619   3.523   2.628   0.464  0.0123  0.0976 -0.1072
   98phy    C35 2620   3.698   4.812   1.825 -0.0081  0.5339  0.0399
   98phy    C33 2621   3.650   4.686   1.755  0.5217  0.3803 -0.8705
   98phy    C34 2622   3.745   4.681   1.630 -0.0742  0.1944 -0.1316
   98phy    C32 2623   3.658   4.565   1.851 -0.3703  0.5139  0.1271
   98phy    C31 2624   3.583   4.441   1.794  0.1776  0.2243 -0.0094
   98phy    C30 2625   3.600   4.319   1.880 -0.2736  0.1836 -0.1414
   98phy    C28 2626   3.526   4.186   1.842 -0.4792 -0.1047  1.0072
   98phy    C29 2627   3.612   4.102   1.751 -0.2242  0.1851 -0.0769
   98phy    C27 2628   3.502   4.115   1.974  0.0997 -0.1596 -0.2358
   98phy    C26 2629   3.364   4.069   2.018  0.1879 -0.3158  0.0497
   98phy    C25 2630   3.357   3.961   2.125  0.3514 -0.6901 -0.0601
   98phy    C23 2631   3.214   3.921   2.170  0.1052  0.1617  0.2982
   98phy    C24 2632   3.145   3.831   2.069  0.0354 -0.2390  0.1719
   98phy    C22 2633   3.223   3.847   2.304 -0.0520  0.0281  0.2559
   98phy    C21 2634   3.109   3.839   2.404  0.4138 -0.2798  0.1590
   98phy    C20 2635   3.170   3.793   2.539 -0.0269 -0.0607  0.6200
   98phy    C18 2636   3.084   3.796   2.675  0.1386 -0.3773  0.3810
   98phy    O01 2637   2.970   3.703   2.663  0.1292 -0.3018  0.6113
   98phy    H01 2638   2.908   3.742   2.604  1.2372 -1.5502 -1.5072
   98phy    C19 2639   3.176   3.715   2.765 -0.8319 -0.0306  0.5996
   98phy    C13 2640   3.043   3.941   2.732 -0.1396 -0.1112 -0.3163
   98phy     H3 2641   3.131   4.011   2.738 -0.9147  0.8210  0.6056
   98phy    O33 2642   3.015   3.934   2.871 -0.0776 -0.3436  0.1471
   98phy    H1B 2643   2.968   3.857   2.897 -1.6955  0.3543 -0.5584
   98phy    C12 2644   2.926   4.019   2.670 -0.0634 -0.4548  0.0959
   98phy    O11 2645   2.908   4.161   2.697  0.1204  0.2631 -0.3167
   98phy    H1A 2646   2.847   4.197   2.636 -0.4777  0.9534  0.6476
   99phy    C35 2647   2.718   2.731   0.790 -0.1941 -0.8033  0.0338
   99phy    C33 2648   2.600   2.804   0.854 -0.0318  0.2325 -0.3484
   99phy    C34 2649   2.467   2.727   0.841 -0.1062 -0.4971 -0.0028
   99phy    C32 2650   2.645   2.845   0.997  0.1817 -0.1947 -0.4944
   99phy    C31 2651   2.569   2.976   1.027 -0.4674 -0.0769 -0.6254
   99phy    C30 2652   2.626   3.039   1.153 -0.2900  0.5433  0.1981
   99phy    C28 2653   2.575   3.181   1.192 -0.3664  0.1913  0.2341
   99phy    C29 2654   2.597   3.200   1.345 -0.4736  0.2054 -0.3117
   99phy    C27 2655   2.663   3.283   1.115 -0.0347 -0.0599  1.0538
   99phy    C26 2656   2.595   3.408   1.061 -0.7012 -0.0765  0.6037
   99phy    C25 2657   2.702   3.490   0.976 -0.1585 -0.0157 -0.1223
   99phy    C23 2658   2.646   3.605   0.899 -0.0331 -0.1733 -0.3899
   99phy    C24 2659   2.659   3.733   0.980 -0.0735 -0.2226 -0.1619
   99phy    C22 2660   2.723   3.618   0.769 -0.0499  0.2414  0.2770
   99phy    C21 2661   2.633   3.595   0.648 -0.3367 -0.0701 -0.0304
   99phy    C20 2662   2.697   3.636   0.516 -0.3988 -0.2310  0.7339
   99phy    C18 2663   2.637   3.609   0.374  0.2671  0.1289  0.1345
   99phy    O01 2664   2.621   3.463   0.368 -0.1747  0.0394  0.2095
   99phy    H01 2665   2.702   3.425   0.393 -0.5138 -0.5634  0.4147
   99phy    C19 2666   2.748   3.648   0.272 -0.1458  0.6962 -0.4239
   99phy    C13 2667   2.494   3.687   0.351  0.2637 -0.0020 -0.3977
   99phy     H3 2668   2.430   3.633   0.425 -0.3504  0.6138 -0.4673
   99phy    O33 2669   2.478   3.823   0.401 -0.0711  0.1285 -0.1263
   99phy    H1B 2670   2.492   3.878   0.325  1.3297 -0.2861 -0.2022
   99phy    C12 2671   2.383   3.652   0.245  0.0106 -0.8366 -0.1066
   99phy    O11 2672   2.379   3.521   0.202 -0.5034  0.2336 -0.2893
   99phy    H1A 2673   2.348   3.478   0.279  0.5123  2.1979  1.3190
  100phy    C35 2674   3.460   3.609   1.897  0.1057  0.6006 -0.2182
  100phy    C33 2675   3.518   3.469   1.901 -0.3482 -0.7770  0.3727
  100phy    C34 2676   3.592   3.456   2.035 -0.0125  0.3172  0.2504
  100phy    C32 2677   3.409   3.363   1.881 -0.1195 -0.2212 -0.8880
  100phy    C31 2678   3.451   3.265   1.775  0.3467 -0.0360 -0.9237
  100phy    C30 2679   3.340   3.168   1.729  0.1014  0.0843 -0.5684
  100phy    C28 2680   3.386   3.084   1.617 -0.1260 -0.5658  0.6411
  100phy    C29 2681   3.457   2.955   1.660  0.3433  0.0819  0.0340
  100phy    C27 2682   3.261   3.042   1.531  0.0504 -0.0787  0.4751
  100phy    C26 2683   3.270   3.016   1.376  0.1146 -0.6274  0.6878
  100phy    C25 2684   3.126   2.996   1.322  0.5120 -0.1416  0.3529
  100phy    C23 2685   3.133   2.941   1.181  0.6758 -0.2565  0.5172
  100phy    C24 2686   3.117   2.795   1.185 -0.0025 -0.1685 -0.2784
  100phy    C22 2687   3.027   3.000   1.081 -0.5443 -0.1659  0.2899
  100phy    C21 2688   3.076   3.055   0.953  0.5590  0.0463 -0.2776
  100phy    C20 2689   2.960   3.086   0.857  0.0648  0.0408 -0.5447
  100phy    C18 2690   2.980   3.139   0.711  0.3625 -0.2080  0.0862
  100phy    O01 2691   3.057   3.265   0.721  0.0760  0.2678  0.4137
  100phy    H01 2692   3.147   3.242   0.733 -0.0626 -2.0678 -2.0541
  100phy    C19 2693   2.837   3.177   0.661  0.1245  0.4279  0.0786
  100phy    C13 2694   3.045   3.028   0.615  0.1359  0.2930 -0.7001
  100phy     H3 2695   3.139   2.998   0.669 -1.1862 -1.0394  0.9970
  100phy    O33 2696   2.993   2.896   0.604 -0.2248  0.1349 -0.0504
  100phy    H1B 2697   3.026   2.844   0.675  0.6523  0.0053 -0.5324
  100phy    C12 2698   3.132   3.062   0.491 -0.3932 -0.2938  0.2787
  100phy    O11 2699   3.073   3.044   0.367  0.1548 -0.2596  0.0686
  100phy    H1A 2700   3.039   2.957   0.372  0.8342 -0.6108 -1.1659
  101phy    C35 2701   3.636   3.985   1.352 -0.0375  0.2913  0.0275
  101phy    C33 2702   3.519   3.890   1.350 -0.5453 -0.4530 -0.0888
  101phy    C34 2703   3.525   3.802   1.471  0.3475  0.4861 -0.2322
  101phy    C32 2704   3.389   3.972   1.346 -0.2465 -0.3740  0.2502
  101phy    C31 2705   3.285   3.919   1.248  0.3822 -0.5961 -0.5597
  101phy    C30 2706   3.158   4.007   1.218 -0.5233 -0.0635  0.2133
  101phy    C28 2707   3.048   3.943   1.125  0.4179 -0.0984 -0.1876
  101phy    C29 2708   2.942   3.885   1.220 -0.2160 -0.3319  0.1622
  101phy    C27 2709   2.972   4.056   1.048 -0.5838 -0.1019  0.8613
  101phy    C26 2710   2.947   4.010   0.902  0.0184 -0.0988 -0.4957
  101phy    C25 2711   2.868   4.101   0.816  0.1068 -0.1672  0.0825
  101phy    C23 2712   2.830   4.056   0.672 -0.1768  0.1027 -0.4050
  101phy    C24 2713   2.685   4.014   0.659  0.6666 -0.1847  0.0764
  101phy    C22 2714   2.856   4.172   0.572  0.5345  0.3989  0.0973
  101phy    C21 2715   2.924   4.133   0.436  0.0359  0.4793  0.0877
  101phy    C20 2716   2.948   4.258   0.357 -0.1784 -0.3658  0.0220
  101phy    C18 2717   2.978   4.238   0.198  0.3665  0.1594 -0.5296
  101phy    O01 2718   3.092   4.156   0.182 -0.1314 -0.0290  0.4458
  101phy    H01 2719   3.170   4.201   0.208 -0.3819  1.6891 -1.5325
  101phy    C19 2720   3.032   4.377   0.155 -0.3186 -0.5530 -0.0336
  101phy    C13 2721   2.856   4.186   0.102  0.0568 -0.4887  0.3096
  101phy     H3 2722   2.836   4.083   0.143  2.4927 -1.3269 -0.4349
  101phy    O33 2723   2.728   4.249   0.117 -0.0018  0.2508 -0.1082
  101phy    H1B 2724   2.728   4.330   0.069  1.2276  0.8214  0.8059
  101phy    C12 2725   2.878   4.113  -0.038  0.0949  0.0964 -0.1113
  101phy    O11 2726   2.869   4.185  -0.158  0.0112  0.0250  0.6658
  101phy    H1A 2727   2.921   4.155  -0.229 -0.5845  0.0489  0.2106
  102phy    C35 2728   1.614   0.809   2.046 -0.1731  0.7652  0.7008
  102phy    C33 2729   1.475   0.742   2.042  0.0480 -0.1198  0.6312
  102phy    C34 2730   1.448   0.710   1.897  0.7644  0.2355 -0.1008
  102phy    C32 2731   1.468   0.610   2.125  0.1873 -0.0968  0.2604
  102phy    C31 2732   1.433   0.627   2.275 -0.4372 -0.1677  0.2861
  102phy    C30 2733   1.460   0.493   2.343  0.0259 -0.2998  0.5517
  102phy    C28 2734   1.408   0.475   2.490 -0.3939  0.0453  0.1593
  102phy    C29 2735   1.256   0.474   2.499  0.0841  0.3332 -0.0769
  102phy    C27 2736   1.473   0.344   2.546  0.3214 -0.2430  0.1641
  102phy    C26 2737   1.500   0.360   2.699 -0.2808  0.1351  0.1839
  102phy    C25 2738   1.583   0.240   2.758  0.0421  0.2440  0.4059
  102phy    C23 2739   1.584   0.224   2.912 -0.0775 -0.2824  0.1578
  102phy    C24 2740   1.470   0.141   2.966  0.8268 -0.2993  0.2017
  102phy    C22 2741   1.712   0.151   2.936 -0.1158  0.5578  0.1380
  102phy    C21 2742   1.792   0.183   3.063 -0.2478  0.3483 -0.2934
  102phy    C20 2743   1.907   0.095   3.074 -0.2352  0.2232  0.1412
  102phy    C18 2744   2.027   0.134   3.167 -0.4700  0.5818 -0.3769
  102phy    O01 2745   1.962   0.174   3.291  0.1055 -0.8158 -0.7002
  102phy    H01 2746   2.030   0.185   3.356 -0.6032 -0.7929  0.0571
  102phy    C19 2747   2.087  -0.005   3.204  0.5691 -1.0023 -0.4714
  102phy    C13 2748   2.144   0.244   3.129 -0.0146  0.2251  0.3276
  102phy     H3 2749   2.179   0.218   3.027 -0.9872 -3.2677  0.7533
  102phy    O33 2750   2.262   0.236   3.208  0.5523  0.1752  0.3226
  102phy    H1B 2751   2.335   0.253   3.152 -0.7228  0.6074 -1.3147
  102phy    C12 2752   2.101   0.390   3.121  0.3507 -0.3846 -0.3400
  102phy    O11 2753   2.183   0.482   3.052 -0.3631 -0.3457 -0.1287
  102phy    H1A 2754   2.271   0.453   3.065 -0.4457 -0.5870 -0.0920
  103phy    C35 2755   3.033   3.573   1.745 -0.1985  0.0519  0.7275
  103phy    C33 2756   3.122   3.678   1.670  0.0066  0.1364 -0.3731
  103phy    C34 2757   3.205   3.600   1.573  0.6166  0.3164 -0.4349
  103phy    C32 2758   3.045   3.790   1.599  0.3245 -0.2722  0.7513
  103phy    C31 2759   3.057   3.913   1.692 -0.2918  0.3668  0.4407
  103phy    C30 2760   3.010   4.038   1.618 -0.3777  0.0031 -0.2544
  103phy    C28 2761   3.028   4.162   1.705  0.1839 -0.1178  0.0628
  103phy    C29 2762   3.156   4.245   1.665  0.0046 -0.3447 -0.6840
  103phy    C27 2763   2.903   4.244   1.687  0.6037 -0.5343 -0.2292
  103phy    C26 2764   2.867   4.346   1.802 -0.1769  0.2989  0.1644
  103phy    C25 2765   2.758   4.440   1.770 -0.6389 -0.0826 -0.1698
  103phy    C23 2766   2.750   4.544   1.889  0.2951 -0.2814  0.9903
  103phy    C24 2767   2.744   4.688   1.836 -0.5234 -0.0708 -0.8193
  103phy    C22 2768   2.617   4.523   1.959  0.2712 -0.0708  0.0033
  103phy    C21 2769   2.626   4.451   2.096  0.2175 -0.5246  0.7702
  103phy    C20 2770   2.504   4.466   2.179  0.1439  0.3613  0.1346
  103phy    C18 2771   2.506   4.423   2.331 -0.0597  0.2315  0.4932
  103phy    O01 2772   2.605   4.505   2.397  0.6551 -0.1596 -0.1120
  103phy    H01 2773   2.639   4.576   2.346  1.8284 -0.8983 -0.4029
  103phy    C19 2774   2.364   4.470   2.371  0.4639  0.2838 -0.3114
  103phy    C13 2775   2.531   4.264   2.359 -0.2481 -0.1276  0.2721
  103phy     H3 2776   2.610   4.229   2.287 -1.2314 -0.0698 -0.8580
  103phy    O33 2777   2.428   4.174   2.325 -0.1810  0.2280  0.2054
  103phy    H1B 2778   2.342   4.212   2.328  0.4628  1.7028  0.5011
  103phy    C12 2779   2.577   4.227   2.505  0.2400  0.0916 -0.2896
  103phy    O11 2780   2.689   4.296   2.557 -0.1467 -0.2245  0.4813
  103phy    H1A 2781   2.679   4.387   2.537 -1.4057 -0.1824  1.1977
  104phy    C35 2782   2.109   4.356   1.319  0.2283 -0.3171 -0.3782
  104phy    C33 2783   2.133   4.494   1.369  0.1727 -0.3110 -0.2205
  104phy    C34 2784   2.022   4.532   1.474  0.2690  0.8022  0.1481
  104phy    C32 2785   2.279   4.511   1.416  0.7009  0.5092  0.0293
  104phy    C31 2786   2.338   4.638   1.349  0.1565 -0.1856  0.4213
  104phy    C30 2787   2.487   4.651   1.369  0.1466 -0.2571 -0.1098
  104phy    C28 2788   2.569   4.777   1.331  0.4695 -0.2836  0.4623
  104phy    C29 2789   2.692   4.782   1.428 -0.0902 -0.7399  0.0385
  104phy    C27 2790   2.615   4.767   1.183 -0.3663  0.0932 -0.0893
  104phy    C26 2791   2.599   4.894   1.100 -0.1345  0.1032 -0.2196
  104phy    C25 2792   2.680   4.901   0.972 -0.1605  0.0438 -0.0825
  104phy    C23 2793   2.656   5.034   0.898  0.4716 -0.2069  0.6676
  104phy    C24 2794   2.771   5.135   0.909 -0.2301  0.1246 -0.2268
  104phy    C22 2795   2.627   5.005   0.749 -0.0577 -0.2155  0.0341
  104phy    C21 2796   2.512   5.069   0.669  0.0040  0.0412  0.0723
  104phy    C20 2797   2.516   5.049   0.518  0.0590  0.5484  0.2339
  104phy    C18 2798   2.384   5.089   0.432  0.1020  0.3409 -0.5877
  104phy    O01 2799   2.279   4.995   0.462  0.1943  0.4251  0.2926
  104phy    H01 2800   2.301   4.904   0.451 -1.0998  0.1785 -0.4339
  104phy    C19 2801   2.430   5.065   0.291 -0.0160 -0.1878  0.5136
  104phy    C13 2802   2.340   5.237   0.459 -0.0504 -0.2626  0.4571
  104phy     H3 2803   2.324   5.247   0.569 -1.1854  1.3168  0.1913
  104phy    O33 2804   2.432   5.344   0.446 -0.4444  0.0998 -0.3114
  104phy    H1B 2805   2.409   5.415   0.503 -0.8079 -0.2661  0.0095
  104phy    C12 2806   2.196   5.292   0.454  0.2916 -0.3700 -0.9236
  104phy    O11 2807   2.142   5.320   0.324  0.7681 -0.6411 -0.0929
  104phy    H1A 2808   2.213   5.339   0.266  0.5528  0.4604 -0.0157
  105phy    C35 2809   2.141   2.544   0.921 -0.1783 -0.5075  0.0800
  105phy    C33 2810   2.029   2.572   1.020 -0.3418 -0.1723 -0.0793
  105phy    C34 2811   2.045   2.471   1.133 -0.0760  0.0611  0.0568
  105phy    C32 2812   2.029   2.722   1.065 -0.0503  0.1011 -1.0144
  105phy    C31 2813   1.887   2.783   1.076 -0.7577 -0.0765  0.0751
  105phy    C30 2814   1.917   2.916   1.140  0.2606  0.7786 -0.3724
  105phy    C28 2815   1.791   3.004   1.164 -0.0739  0.1917  0.0221
  105phy    C29 2816   1.737   2.988   1.308  0.6031  0.2355 -0.2608
  105phy    C27 2817   1.827   3.155   1.139 -0.3720 -0.7412  0.6415
  105phy    C26 2818   1.747   3.221   1.026 -0.0703  0.2496  0.1276
  105phy    C25 2819   1.758   3.376   1.026  0.6858  0.0864  0.3531
  105phy    C23 2820   1.682   3.440   0.908  0.9857 -0.3746  0.2913
  105phy    C24 2821   1.548   3.503   0.960 -0.3143 -0.0037  0.3166
  105phy    C22 2822   1.750   3.563   0.842  0.3326  0.8463  0.1477
  105phy    C21 2823   1.846   3.531   0.733  0.2783  0.0975 -0.2547
  105phy    C20 2824   1.876   3.632   0.617  0.2342 -0.2813  1.0565
  105phy    C18 2825   1.984   3.597   0.515 -0.4133  0.4672  0.5677
  105phy    O01 2826   2.114   3.591   0.579  0.2606 -0.1482 -0.4677
  105phy    H01 2827   2.113   3.645   0.656 -2.7467  0.5682 -0.8803
  105phy    C19 2828   2.006   3.727   0.437 -0.1072  0.6139  0.2474
  105phy    C13 2829   1.952   3.461   0.432  0.4104  0.4250 -0.7565
  105phy     H3 2830   1.945   3.385   0.514  1.9399  1.5433  0.4553
  105phy    O33 2831   1.825   3.442   0.376  0.2014  0.4110 -0.2486
  105phy    H1B 2832   1.823   3.478   0.289  3.2494  0.6741 -0.3037
  105phy    C12 2833   2.066   3.370   0.364  0.0979  0.6542 -0.1031
  105phy    O11 2834   2.198   3.405   0.396  1.1573 -0.3332 -0.7066
  105phy    H1A 2835   2.186   3.438   0.483 -1.0942  0.9452 -1.4059
  106phy    C35 2836   1.798   4.565   1.871  0.5863 -0.0993 -0.0172
  106phy    C33 2837   1.801   4.711   1.827  0.4224 -0.0319  0.4963
  106phy    C34 2838   1.758   4.732   1.682 -0.1097  0.1431 -0.4248
  106phy    C32 2839   1.723   4.788   1.930 -0.1805 -0.1514  0.0207
  106phy    C31 2840   1.770   4.933   1.967  0.5082  0.1908  0.5298
  106phy    C30 2841   1.703   4.982   2.098 -0.3268 -0.4798  0.3958
  106phy    C28 2842   1.765   5.114   2.150  0.7947  0.6966 -0.3478
  106phy    C29 2843   1.700   5.251   2.111 -0.1091  0.0711  0.7554
  106phy    C27 2844   1.776   5.105   2.302 -0.2009 -0.4458 -0.3417
  106phy    C26 2845   1.907   5.161   2.368 -0.2940 -0.2103 -0.3685
  106phy    C25 2846   1.897   5.123   2.518  0.0119 -0.6366 -0.2183
  106phy    C23 2847   2.018   5.158   2.603 -0.0089  0.7274 -0.3839
  106phy    C24 2848   1.983   5.287   2.683 -0.1499  0.4545  0.0728
  106phy    C22 2849   2.033   5.050   2.714  0.0672 -0.0809 -0.4127
  106phy    C21 2850   2.172   4.984   2.712 -0.2262  0.0407 -0.1804
  106phy    C20 2851   2.208   4.930   2.852 -0.1063  0.0004  0.3165
  106phy    C18 2852   2.346   4.849   2.873  0.6547  0.8925  0.4044
  106phy    O01 2853   2.457   4.922   2.826  0.4729  0.1993  0.0439
  106phy    H01 2854   2.514   4.860   2.785 -0.1309 -0.0450 -0.4464
  106phy    C19 2855   2.375   4.829   3.023  0.5002 -0.2236 -0.3843
  106phy    C13 2856   2.337   4.703   2.796  0.7565 -0.3870  0.3006
  106phy     H3 2857   2.286   4.719   2.697  0.8783  1.2322  0.4781
  106phy    O33 2858   2.248   4.600   2.858  0.0394 -0.1823 -0.0046
  106phy    H1B 2859   2.186   4.640   2.915  0.5869  0.6605  0.0143
  106phy    C12 2860   2.466   4.629   2.748 -0.2004 -0.5556  0.3915
  106phy    O11 2861   2.576   4.715   2.716  0.0974  0.4682  0.4480
  106phy    H1A 2862   2.647   4.656   2.699  0.2829  0.6295  0.6575
  107phy    C35 2863   2.807   0.973   1.795  0.3550 -0.2436 -0.2362
  107phy    C33 2864   2.885   1.014   1.916 -0.0124  0.1547 -0.6684
  107phy    C34 2865   2.946   1.148   1.891  0.0625  0.3486  0.0879
  107phy    C32 2866   2.815   0.979   2.050  0.1182  0.3423 -0.2617
  107phy    C31 2867   2.917   0.928   2.150 -0.4795  0.2895 -0.2920
  107phy    C30 2868   2.859   0.953   2.290  0.0253  0.3725 -0.2081
  107phy    C28 2869   2.952   0.935   2.410 -0.2509 -0.8046  0.6544
  107phy    C29 2870   3.009   1.071   2.460 -0.2390  0.2053  0.4144
  107phy    C27 2871   2.884   0.855   2.521  0.2310  0.1455 -0.2153
  107phy    C26 2872   2.975   0.745   2.582 -0.3517  0.4772  0.3451
  107phy    C25 2873   2.905   0.667   2.695 -0.3271 -0.0459  0.3513
  107phy    C23 2874   2.967   0.540   2.758 -0.0306 -0.0163 -0.6771
  107phy    C24 2875   3.078   0.572   2.860  0.1681 -0.0574 -0.2215
  107phy    C22 2876   2.850   0.454   2.814 -0.2342  0.2607  0.1868
  107phy    C21 2877   2.851   0.304   2.797 -0.2646 -0.1952 -0.3195
  107phy    C20 2878   2.727   0.236   2.866 -0.1475  0.5394 -0.2260
  107phy    C18 2879   2.746   0.081   2.913  0.2164  0.3580  0.3580
  107phy    O01 2880   2.862   0.074   3.002  0.2220  0.3389  0.5431
  107phy    H01 2881   2.852   0.140   3.068 -1.3292  1.8710 -1.1138
  107phy    C19 2882   2.618   0.054   3.000 -0.4018 -0.0426 -0.1535
  107phy    C13 2883   2.763  -0.024   2.793 -0.1076 -0.3645  0.0736
  107phy     H3 2884   2.842   0.017   2.725 -0.9351 -0.8806 -1.2351
  107phy    O33 2885   2.655  -0.021   2.701  0.3053 -0.2394  0.3923
  107phy    H1B 2886   2.573  -0.035   2.745  0.0618  0.3666  0.1490
  107phy    C12 2887   2.818  -0.173   2.816 -0.2642  0.2129 -0.1470
  107phy    O11 2888   2.921  -0.178   2.914 -0.1766  0.4454  0.0779
  107phy    H1A 2889   2.914  -0.102   2.968  2.6519  2.4748 -2.0892
  108phy    C35 2890   3.952   4.161   1.490  0.3810 -0.0678 -0.4192
  108phy    C33 2891   3.984   4.273   1.584 -0.6037 -0.6304 -0.0729
  108phy    C34 2892   4.037   4.219   1.721  0.4437 -0.9910  0.3236
  108phy    C32 2893   4.096   4.370   1.536 -0.6956  0.3115  0.1162
  108phy    C31 2894   4.034   4.479   1.444  0.3655  0.4478 -0.1711
  108phy    C30 2895   4.125   4.598   1.415 -0.4859  0.3863  0.5920
  108phy    C28 2896   4.080   4.708   1.319 -0.2787  0.8907  0.3861
  108phy    C29 2897   3.971   4.800   1.373  0.0351  0.2496 -0.3232
  108phy    C27 2898   4.195   4.797   1.281 -0.2932  0.0521  0.4889
  108phy    C26 2899   4.206   4.855   1.135 -0.2098  0.3816  0.0452
  108phy    C25 2900   4.343   4.918   1.116 -0.1800 -0.2386  0.1187
  108phy    C23 2901   4.379   4.991   0.987  0.3755 -0.1810  0.6477
  108phy    C24 2902   4.396   5.137   1.013  0.0139  0.0804 -0.3448
  108phy    C22 2903   4.497   4.935   0.917  0.0749  0.6492  0.0499
  108phy    C21 2904   4.472   4.904   0.769 -0.0717 -0.5221 -0.0270
  108phy    C20 2905   4.577   4.822   0.695  0.0032 -0.0902 -0.2391
  108phy    C18 2906   4.567   4.799   0.539 -0.5182  0.2842 -0.0898
  108phy    O01 2907   4.439   4.737   0.501  0.1066  0.3218 -0.3894
  108phy    H01 2908   4.375   4.725   0.568  0.5646 -2.1607 -0.2952
  108phy    C19 2909   4.670   4.686   0.523 -0.4591 -0.6117  0.1048
  108phy    C13 2910   4.593   4.924   0.436  0.1884 -0.5403 -0.1666
  108phy     H3 2911   4.666   4.988   0.490  1.4783 -0.7144 -1.6372
  108phy    O33 2912   4.674   4.913   0.319 -0.3680  0.2417  0.0970
  108phy    H1B 2913   4.624   4.890   0.243 -2.2842 -2.2425  1.9805
  108phy    C12 2914   4.484   5.042   0.428 -0.1088  0.2452  0.1771
  108phy    O11 2915   4.404   5.046   0.312 -0.3404 -0.5927 -0.2892
  108phy    H1A 2916   4.461   5.034   0.238 -0.1312 -0.1076 -0.2137
  109phy    C35 2917   4.454   1.844   2.011  0.1126  0.1275 -0.1280
  109phy    C33 2918   4.340   1.886   1.925  0.6199 -0.2235  0.0507
  109phy    C34 2919   4.231   1.778   1.927 -0.7209  0.1119  0.1333
  109phy    C32 2920   4.272   2.013   1.968 -0.1116 -0.7139  0.5066
  109phy    C31 2921   4.324   2.139   1.910  0.2091 -0.2282 -0.3582
  109phy    C30 2922   4.247   2.267   1.966 -0.3692 -0.1780 -0.0862
  109phy    C28 2923   4.300   2.401   1.907  0.1935  0.2867 -0.1119
  109phy    C29 2924   4.221   2.441   1.789  0.4216 -0.7593 -0.5835
  109phy    C27 2925   4.277   2.519   2.009 -0.6222  0.0611  0.5467
  109phy    C26 2926   4.377   2.532   2.122 -0.4657 -0.4495  0.2759
  109phy    C25 2927   4.365   2.653   2.208  0.2536 -0.1781  0.5889
  109phy    C23 2928   4.468   2.673   2.320 -0.3712 -0.4029 -0.3808
  109phy    C24 2929   4.582   2.768   2.283  0.1973  0.0936 -0.0636
  109phy    C22 2930   4.391   2.715   2.449 -0.0853 -0.0462 -0.0553
  109phy    C21 2931   4.456   2.656   2.573 -0.0378 -0.3750 -0.1483
  109phy    C20 2932   4.393   2.710   2.702  0.6337  0.0431 -0.3360
  109phy    C18 2933   4.441   2.667   2.844  0.1840  0.3591 -1.1230
  109phy    O01 2934   4.582   2.701   2.857 -0.3488 -0.0445 -0.4115
  109phy    H01 2935   4.593   2.793   2.842  1.4100  0.2608  2.1627
  109phy    C19 2936   4.352   2.766   2.921  0.2223 -0.3731 -0.1508
  109phy    C13 2937   4.421   2.505   2.871 -0.2926 -0.1626 -0.2883
  109phy     H3 2938   4.476   2.452   2.789  1.5738  0.5271  0.4539
  109phy    O33 2939   4.285   2.463   2.856 -0.2356 -0.3316 -0.3215
  109phy    H1B 2940   4.236   2.448   2.934  1.9760 -0.5144  1.1418
  109phy    C12 2941   4.481   2.451   3.006  0.1705 -0.1611  0.1287
  109phy    O11 2942   4.614   2.484   3.037 -0.6407 -0.0642 -0.6261
  109phy    H1A 2943   4.635   2.566   2.997 -1.8844  0.4630 -0.2579
  110phy    C35 2944   4.791   1.576   1.772  0.6769 -0.2698  0.6534
  110phy    C33 2945   4.681   1.563   1.665  0.9997  0.5001  0.3473
  110phy    C34 2946   4.551   1.525   1.747  0.4351  0.3882 -0.0928
  110phy    C32 2947   4.653   1.682   1.577 -0.1178  0.0051  0.3123
  110phy    C31 2948   4.613   1.647   1.431  0.1522  0.1773 -0.2013
  110phy    C30 2949   4.645   1.764   1.337 -0.3549 -0.0047 -0.0879
  110phy    C28 2950   4.629   1.727   1.189 -0.1737  1.0057 -0.0936
  110phy    C29 2951   4.506   1.785   1.128  0.0101  0.5772  0.4490
  110phy    C27 2952   4.757   1.785   1.118 -0.0561  0.3051  0.0961
  110phy    C26 2953   4.814   1.686   1.012 -0.0953 -0.3142 -0.4323
  110phy    C25 2954   4.947   1.743   0.953 -0.0715 -0.0731  0.4417
  110phy    C23 2955   5.004   1.665   0.836  0.4593  0.4747  0.3854
  110phy    C24 2956   4.979   1.751   0.710 -0.2102 -0.2277 -0.2072
  110phy    C22 2957   5.153   1.647   0.865 -0.2393 -0.3118  0.5145
  110phy    C21 2958   5.235   1.550   0.786 -0.4126  0.0122  0.4277
  110phy    C20 2959   5.378   1.534   0.840 -0.0081 -0.0108  0.1072
  110phy    C18 2960   5.472   1.429   0.773 -0.2142 -0.1334  0.0659
  110phy    O01 2961   5.403   1.302   0.774  0.5027 -0.3564 -0.5235
  110phy    H01 2962   5.339   1.302   0.705  0.7676 -0.1947 -0.7742
  110phy    C19 2963   5.590   1.411   0.879  0.3053 -0.1740 -0.0074
  110phy    C13 2964   5.526   1.469   0.626  0.1008  0.0944 -0.8689
  110phy     H3 2965   5.440   1.449   0.557  0.1158 -1.1587 -0.5342
  110phy    O33 2966   5.545   1.608   0.604 -0.1546 -0.5512  0.4326
  110phy    H1B 2967   5.630   1.630   0.635 -0.7430 -0.1886  1.9058
  110phy    C12 2968   5.624   1.369   0.538  0.2571 -0.0561  0.1113
  110phy    O11 2969   5.762   1.371   0.570  0.2078  0.0669 -0.0887
  110phy    H1A 2970   5.790   1.286   0.599  0.8058  0.1524 -0.3989
  111phy    C35 2971   4.195   1.961   3.041  0.4486  0.2411 -0.3327
  111phy    C33 2972   4.296   2.017   2.939 -0.2547 -0.0164 -0.7783
  111phy    C34 2973   4.239   2.145   2.884  0.0984 -0.0028  0.0786
  111phy    C32 2974   4.438   2.031   2.986 -0.1250  0.1915  0.2162
  111phy    C31 2975   4.545   2.002   2.884 -0.6416  0.1378 -0.1229
  111phy    C30 2976   4.682   1.991   2.958  0.3499 -0.5829  0.1283
  111phy    C28 2977   4.803   1.938   2.877  0.1072 -0.5406 -0.8796
  111phy    C29 2978   4.904   2.055   2.851  0.1623 -0.1931 -0.6429
  111phy    C27 2979   4.882   1.833   2.958  0.2827  1.0326 -0.2418
  111phy    C26 2980   4.850   1.691   2.911  0.7626  0.0014 -0.6847
  111phy    C25 2981   4.949   1.601   2.984  0.4576 -0.0904 -0.6113
  111phy    C23 2982   4.927   1.448   2.962 -0.5556  0.4013  0.1545
  111phy    C24 2983   4.989   1.397   2.831 -0.8040  0.3758  0.8290
  111phy    C22 2984   4.984   1.370   3.079 -0.2590  0.4126  0.0034
  111phy    C21 2985   4.880   1.335   3.182 -0.4103  0.1442  0.0400
  111phy    C20 2986   4.952   1.247   3.286 -0.2453  0.8014 -0.7380
  111phy    C18 2987   4.891   1.194   3.422 -0.5267 -0.2184 -0.4492
  111phy    O01 2988   4.760   1.143   3.388 -0.3352 -0.1034  0.2426
  111phy    H01 2989   4.704   1.122   3.460 -2.8480  0.2050 -1.4916
  111phy    C19 2990   4.988   1.074   3.445  0.2281 -0.8010  0.0640
  111phy    C13 2991   4.894   1.310   3.539 -0.2908 -0.2447 -0.7430
  111phy     H3 2992   4.858   1.405   3.492 -1.0523 -0.8727 -1.4798
  111phy    O33 2993   5.034   1.338   3.563  0.1176  0.1308  0.2025
  111phy    H1B 2994   5.061   1.427   3.562  1.2929 -0.1965 -1.3495
  111phy    C12 2995   4.805   1.299   3.664  0.1064 -0.0482 -0.5555
  111phy    O11 2996   4.798   1.172   3.727  0.1206 -0.1056 -0.1334
  111phy    H1A 2997   4.889   1.152   3.743  0.2908  1.0759  0.5619
  112phy    C35 2998   3.856   2.887   1.538 -0.1116  0.3903 -0.1539
  112phy    C33 2999   3.969   2.841   1.632 -0.3269  0.2273 -0.1631
  112phy    C34 3000   4.006   2.698   1.593 -0.7445  0.1078  0.1437
  112phy    C32 3001   4.086   2.943   1.636  0.2707 -0.3333  0.4184
  112phy    C31 3002   4.177   2.937   1.755 -0.2239  0.4063 -0.0671
  112phy    C30 3003   4.301   3.022   1.731  1.1648 -0.2903 -0.2811
  112phy    C28 3004   4.409   3.014   1.843 -0.6769 -0.7420  0.2988
  112phy    C29 3005   4.540   3.042   1.774  0.0760 -0.1640 -0.3788
  112phy    C27 3006   4.385   3.119   1.952 -0.7778 -0.5462  0.0497
  112phy    C26 3007   4.370   3.055   2.089 -0.5266  0.6432 -0.2438
  112phy    C25 3008   4.377   3.159   2.196 -0.0599 -0.4729  0.6047
  112phy    C23 3009   4.428   3.116   2.332 -0.7195  0.0411 -0.5337
  112phy    C24 3010   4.582   3.133   2.345 -0.0417 -0.0397  0.3156
  112phy    C22 3011   4.359   3.216   2.431 -0.1163  0.2014  0.0791
  112phy    C21 3012   4.295   3.148   2.555 -0.2315  0.1743 -0.3400
  112phy    C20 3013   4.235   3.264   2.652 -0.5342  0.3036  0.5470
  112phy    C18 3014   4.166   3.239   2.791  0.0389 -0.1642 -0.4656
  112phy    O01 3015   4.214   3.111   2.836 -0.3443 -0.1359  0.0506
  112phy    H01 3016   4.201   3.042   2.774 -0.7921  0.1485 -0.1787
  112phy    C19 3017   4.221   3.347   2.889 -0.0903 -0.3877 -0.0778
  112phy    C13 3018   4.004   3.238   2.769  0.7045  0.2772 -0.3552
  112phy     H3 3019   3.980   3.191   2.670 -0.9139 -0.9059  0.5633
  112phy    O33 3020   3.940   3.364   2.755 -0.0395  0.0760  0.2512
  112phy    H1B 3021   3.942   3.416   2.832  1.4315  0.5358 -0.0780
  112phy    C12 3022   3.925   3.144   2.871  0.5633  0.0363 -0.0078
  112phy    O11 3023   3.912   3.198   2.999  0.2857 -0.1282 -0.1707
  112phy    H1A 3024   3.846   3.264   2.999 -1.9174 -2.2079  0.7775
  113phy    C35 3025   3.497   0.442   1.395  0.4640  0.0835 -0.0391
  113phy    C33 3026   3.383   0.376   1.479 -0.5592 -0.4752 -0.4834
  113phy    C34 3027   3.259   0.460   1.462 -0.6429  0.3088 -0.4070
  113phy    C32 3028   3.353   0.237   1.422 -0.0977 -0.2460  0.2778
  113phy    C31 3029   3.442   0.114   1.442 -0.5620  0.2808  0.3051
  113phy    C30 3030   3.381  -0.013   1.379 -0.3570  0.0422 -0.4625
  113phy    C28 3031   3.468  -0.136   1.412 -0.6208 -0.1424  0.4463
  113phy    C29 3032   3.374  -0.229   1.487  0.0632 -0.2250 -0.1156
  113phy    C27 3033   3.513  -0.226   1.292 -0.0339  0.3940  0.1558
  113phy    C26 3034   3.628  -0.171   1.206  0.0328  0.3991  0.2822
  113phy    C25 3035   3.664  -0.272   1.098 -0.4832 -0.2316 -0.0479
  113phy    C23 3036   3.727  -0.210   0.971  0.0121 -1.1086 -0.3501
  113phy    C24 3037   3.864  -0.265   0.949 -0.1656 -0.1436 -0.2207
  113phy    C22 3038   3.635  -0.230   0.846  0.0393  0.3821  0.1270
  113phy    C21 3039   3.667  -0.159   0.708 -0.2027  0.0748  0.0839
  113phy    C20 3040   3.565  -0.212   0.597  0.0396  0.3560  0.2630
  113phy    C18 3041   3.563  -0.128   0.464 -0.1015  0.3045  0.2240
  113phy    O01 3042   3.561   0.010   0.497  0.0252 -0.4707  0.1595
  113phy    H01 3043   3.582   0.024   0.588  1.5699  2.0758 -0.5178
  113phy    C19 3044   3.426  -0.154   0.399 -0.5718  0.3025  0.1557
  113phy    C13 3045   3.689  -0.166   0.368 -0.0267  0.1512  0.0641
  113phy     H3 3046   3.775  -0.136   0.434 -0.9165  0.5162  1.1076
  113phy    O33 3047   3.736  -0.301   0.352  0.0302  0.3712  0.1001
  113phy    H1B 3048   3.699  -0.359   0.415 -0.3220  2.3916  1.8345
  113phy    C12 3049   3.736  -0.077   0.248 -0.6174  0.4495  0.0448
  113phy    O11 3050   3.708   0.056   0.262 -0.3213 -0.4286 -0.4576
  113phy    H1A 3051   3.637   0.053   0.323 -2.0479  1.7673 -2.1565
  114phy    C35 3052   0.318   3.032   2.666  0.7959  0.2778  0.3113
  114phy    C33 3053   0.376   3.066   2.525  0.0548  0.5306 -0.0466
  114phy    C34 3054   0.448   2.937   2.482  1.0469 -0.3512  0.1158
  114phy    C32 3055   0.269   3.110   2.421 -0.0980  0.1489 -0.2407
  114phy    C31 3056   0.275   3.262   2.400 -0.7529  0.0819 -0.2134
  114phy    C30 3057   0.176   3.313   2.295  0.1963  0.1451  0.2174
  114phy    C28 3058   0.202   3.458   2.246  0.0359  0.2133 -0.1719
  114phy    C29 3059   0.237   3.454   2.097  0.0091  0.2082 -0.1503
  114phy    C27 3060   0.090   3.556   2.275  0.6078 -0.0762 -0.5075
  114phy    C26 3061   0.125   3.652   2.387 -0.3803 -0.3145 -0.2729
  114phy    C25 3062   0.016   3.761   2.391  0.3281  0.6309 -0.2320
  114phy    C23 3063   0.062   3.900   2.432  0.2406 -0.0886 -0.0982
  114phy    C24 3064   0.053   4.003   2.312 -0.0006  0.6225 -0.0468
  114phy    C22 3065  -0.029   3.953   2.543  0.1959 -0.3186 -0.0466
  114phy    C21 3066   0.051   4.005   2.669  0.5113  0.3383 -0.2453
  114phy    C20 3067  -0.036   4.107   2.738  0.0884 -0.3941 -0.0211
  114phy    C18 3068   0.001   4.191   2.864 -0.7387 -0.0928  0.2214
  114phy    O01 3069   0.129   4.261   2.848  0.1383  0.1737 -0.4721
  114phy    H01 3070   0.193   4.196   2.823 -0.2598 -0.7830  0.8804
  114phy    C19 3071  -0.109   4.300   2.864  0.7343 -0.2353  0.3476
  114phy    C13 3072   0.005   4.100   3.000 -0.1388  0.2967  0.1176
  114phy     H3 3073   0.056   4.002   2.981 -1.1086  0.3058 -3.0190
  114phy    O33 3074  -0.124   4.050   3.021 -0.2828  0.0132  0.2876
  114phy    H1B 3075  -0.171   4.100   3.085 -0.3365  0.1538  0.1400
  114phy    C12 3076   0.064   4.158   3.135  0.2266 -0.2595 -0.0566
  114phy    O11 3077  -0.026   4.244   3.203 -0.2373  0.7883  0.2883
  114phy    H1A 3078  -0.081   4.186   3.250 -2.2386  3.7359  1.9072
  115phy    C35 3079   4.160   1.459   1.581  0.0764  0.5481 -0.0731
  115phy    C33 3080   4.051   1.532   1.506  0.3341 -0.2159  0.5539
  115phy    C34 3081   3.930   1.436   1.475  0.3649 -0.5996 -0.4448
  115phy    C32 3082   4.027   1.670   1.571  0.3425 -0.5391  0.1114
  115phy    C31 3083   4.089   1.786   1.494  0.3256  0.2345 -0.1192
  115phy    C30 3084   4.061   1.920   1.560  0.3994 -0.1115  0.1055
  115phy    C28 3085   4.139   2.045   1.519 -0.3410  0.2413  0.3831
  115phy    C29 3086   4.061   2.167   1.578 -0.6191 -0.0374  0.2600
  115phy    C27 3087   4.285   2.048   1.559  0.0609  0.1744 -0.0173
  115phy    C26 3088   4.390   2.092   1.454 -0.2938  0.0765  0.1284
  115phy    C25 3089   4.539   2.091   1.499 -0.2729  0.1168  0.2684
  115phy    C23 3090   4.617   2.205   1.441 -0.2415  0.3110 -0.1617
  115phy    C24 3091   4.720   2.267   1.528  0.2475 -0.1400 -0.3712
  115phy    C22 3092   4.682   2.170   1.306 -0.6353 -0.0721  0.3352
  115phy    C21 3093   4.607   2.199   1.176  0.4141 -0.3813 -0.0095
  115phy    C20 3094   4.701   2.162   1.062  0.4104  0.1890  0.4420
  115phy    C18 3095   4.658   2.154   0.912  0.4940 -0.4378  0.6121
  115phy    O01 3096   4.572   2.035   0.895  0.7832  0.1469  0.0138
  115phy    H01 3097   4.622   1.956   0.900  1.4751  0.5144 -0.8273
  115phy    C19 3098   4.787   2.110   0.839 -0.6908  0.1951 -0.6179
  115phy    C13 3099   4.584   2.279   0.839 -0.4451  0.0642 -0.0597
  115phy     H3 3100   4.607   2.367   0.904  0.2892 -0.3405  0.2343
  115phy    O33 3101   4.621   2.329   0.709  0.3044 -0.5634  0.1162
  115phy    H1B 3102   4.582   2.271   0.647  1.1889 -0.8296 -0.1965
  115phy    C12 3103   4.434   2.306   0.869  0.8056  0.3400 -0.1051
  115phy    O11 3104   4.343   2.224   0.796 -0.4448  0.4258 -0.2001
  115phy    H1A 3105   4.366   2.138   0.826 -0.0306  0.7470  0.4301
  116phy    C35 3106   4.582   4.633   1.242  0.5620 -0.0079 -0.0988
  116phy    C33 3107   4.556   4.520   1.140 -0.1831 -0.4629  0.0097
  116phy    C34 3108   4.637   4.548   1.017 -0.2855 -0.4077  0.4867
  116phy    C32 3109   4.572   4.386   1.207 -0.5396  0.5847  0.2538
  116phy    C31 3110   4.480   4.277   1.164 -0.0339  0.2768 -0.2515
  116phy    C30 3111   4.479   4.159   1.260 -0.2239  0.1257  0.3324
  116phy    C28 3112   4.427   4.026   1.214  0.3153  0.4856  0.3903
  116phy    C29 3113   4.513   3.912   1.275 -0.0383  0.1788 -0.2523
  116phy    C27 3114   4.279   3.997   1.246 -0.5579 -0.3389  0.7194
  116phy    C26 3115   4.196   3.939   1.131  0.2953 -0.1790  0.5339
  116phy    C25 3116   4.042   3.926   1.143 -0.0623 -0.5525  0.2684
  116phy    C23 3117   3.983   3.849   1.019  0.1975  0.2772 -0.1736
  116phy    C24 3118   3.864   3.780   1.074 -0.1849  0.4368 -0.1618
  116phy    C22 3119   3.953   3.933   0.889 -0.5125  0.4101  0.3639
  116phy    C21 3120   3.972   3.856   0.755  0.3259  0.5107 -0.0482
  116phy    C20 3121   3.937   3.931   0.628 -0.4448 -0.2293 -0.2160
  116phy    C18 3122   3.972   3.859   0.491  0.4818  0.0239 -0.0100
  116phy    O01 3123   4.110   3.813   0.493  0.1305  0.1007 -0.1852
  116phy    H01 3124   4.113   3.730   0.448  0.2025  0.5318 -0.9848
  116phy    C19 3125   3.965   3.975   0.388 -0.9710 -0.0524  0.1486
  116phy    C13 3126   3.871   3.739   0.454 -0.0665 -0.0029 -0.0555
  116phy     H3 3127   3.883   3.671   0.542  0.3676  0.4547  0.2408
  116phy    O33 3128   3.730   3.760   0.460  0.6373 -0.0566 -0.1573
  116phy    H1B 3129   3.693   3.689   0.508 -0.0007  0.5787  0.3263
  116phy    C12 3130   3.904   3.619   0.357 -0.8322  0.3853  0.2238
  116phy    O11 3131   4.045   3.590   0.339 -0.0725 -0.4681  0.4211
  116phy    H1A 3132   4.067   3.587   0.248  0.4851  0.8684  0.4869
  117phy    C35 3133   3.230   0.183   2.076  0.0220 -0.0338 -0.9291
  117phy    C33 3134   3.192   0.103   1.955 -0.0460  0.1727  0.4427
  117phy    C34 3135   3.240   0.162   1.829  0.0544  0.2228  0.5969
  117phy    C32 3136   3.257  -0.039   1.971  0.1293 -0.9939 -0.2141
  117phy    C31 3137   3.164  -0.154   1.943  0.0784  0.2403  0.3331
  117phy    C30 3138   3.250  -0.282   1.925 -0.2812 -0.3968 -0.4732
  117phy    C28 3139   3.154  -0.400   1.898  0.2965 -0.2898 -0.1678
  117phy    C29 3140   3.156  -0.443   1.753  0.2362 -0.1391 -0.3235
  117phy    C27 3141   3.189  -0.523   1.977 -0.8967  0.9385  0.2400
  117phy    C26 3142   3.099  -0.543   2.103  0.2835  0.1203 -0.3325
  117phy    C25 3143   3.136  -0.669   2.175 -0.3491 -0.1108 -0.2103
  117phy    C23 3144   3.040  -0.731   2.277  0.0075 -0.2374  0.4415
  117phy    C24 3145   2.965  -0.850   2.211  0.0098 -0.0574  0.1934
  117phy    C22 3146   3.106  -0.796   2.400 -0.4036 -0.7751 -0.0546
  117phy    C21 3147   3.102  -0.698   2.512  0.1742 -0.0005  0.3777
  117phy    C20 3148   3.166  -0.748   2.646 -0.0327 -0.2046  0.0932
  117phy    C18 3149   3.159  -0.660   2.777  0.5839 -0.3148 -0.4879
  117phy    O01 3150   3.020  -0.614   2.787 -0.2852 -0.1203  0.5980
  117phy    H01 3151   3.010  -0.555   2.859 -0.8821  0.3092  0.1708
  117phy    C19 3152   3.176  -0.770   2.886  0.0280 -0.5081  0.4075
  117phy    C13 3153   3.264  -0.533   2.796 -0.2917 -0.7783  0.9085
  117phy     H3 3154   3.362  -0.558   2.749 -0.3872  1.2587 -0.5068
  117phy    O33 3155   3.302  -0.498   2.927  0.3428 -0.1807 -0.0179
  117phy    H1B 3156   3.238  -0.439   2.963 -0.4499 -1.4255  0.6994
  117phy    C12 3157   3.227  -0.394   2.713 -0.3908  0.2410 -0.3257
  117phy    O11 3158   3.115  -0.330   2.769  0.2275  0.2108  0.7575
  117phy    H1A 3159   3.049  -0.323   2.703 -0.7321 -0.8880  1.5496
  118phy    C35 3160   4.764   3.404   2.045  0.1796  0.2921 -0.0042
  118phy    C33 3161   4.853   3.529   2.045 -0.0469  0.2814  0.1788
  118phy    C34 3162   4.962   3.522   1.939 -0.1038  0.2025  0.3819
  118phy    C32 3163   4.782   3.661   2.049 -0.0542  0.6149 -0.3465
  118phy    C31 3164   4.832   3.763   2.155  0.3991 -0.0742  0.4037
  118phy    C30 3165   4.725   3.880   2.155 -0.4186  0.2683  0.0286
  118phy    C28 3166   4.754   3.987   2.263  0.1384 -0.1270  0.0148
  118phy    C29 3167   4.781   4.119   2.190 -0.5268  0.4298 -0.4213
  118phy    C27 3168   4.638   4.002   2.363 -0.4240 -0.0173  0.2984
  118phy    C26 3169   4.678   4.025   2.506 -0.3433 -0.1133  0.2932
  118phy    C25 3170   4.555   4.009   2.596  0.2791  0.2979  0.1779
  118phy    C23 3171   4.584   4.043   2.742 -0.0824 -0.0171 -0.4252
  118phy    C24 3172   4.469   4.125   2.791 -0.3186  0.0130 -0.0788
  118phy    C22 3173   4.572   3.914   2.830  0.7697 -0.0876  1.5523
  118phy    C21 3174   4.711   3.880   2.871  0.1870 -0.4499 -0.5663
  118phy    C20 3175   4.726   3.752   2.955  0.1121  0.7165  0.1679
  118phy    C18 3176   4.873   3.699   2.993  0.0626 -0.3465 -0.3629
  118phy    O01 3177   4.940   3.800   3.070 -0.0462 -0.1224  0.2644
  118phy    H01 3178   4.942   3.880   3.021 -0.6958  0.4036  1.0676
  118phy    C19 3179   4.838   3.577   3.086  0.3457  0.5481  0.0247
  118phy    C13 3180   4.964   3.655   2.863 -0.3657 -0.0480  0.1430
  118phy     H3 3181   4.951   3.729   2.780 -1.3232  0.2144  0.5157
  118phy    O33 3182   4.916   3.542   2.792 -0.0734 -0.1034 -0.3981
  118phy    H1B 3183   4.933   3.466   2.844  1.1684 -0.0330 -0.6769
  118phy    C12 3184   5.119   3.649   2.882  0.3289  0.2733 -0.7995
  118phy    O11 3185   5.202   3.636   2.771 -0.4154 -0.3898 -0.1346
  118phy    H1A 3186   5.170   3.569   2.714  1.0437 -1.4676  0.2549
  119phy    C35 3187   3.889   3.200   1.921 -0.1574 -0.2944  0.0197
  119phy    C33 3188   3.974   3.310   1.864 -0.5524  0.4978  0.0692
  119phy    C34 3189   3.881   3.373   1.763  0.4678  0.2438  0.2409
  119phy    C32 3190   4.006   3.402   1.977  0.1224 -0.1149 -0.6798
  119phy    C31 3191   4.143   3.465   1.984 -0.6704  0.0498  0.5284
  119phy    C30 3192   4.178   3.540   2.115  0.4240  0.0025 -0.3819
  119phy    C28 3193   4.312   3.610   2.125  0.6629 -0.6928  0.3869
  119phy    C29 3194   4.314   3.765   2.094  0.2455  0.6048 -0.4393
  119phy    C27 3195   4.347   3.605   2.274  0.1710 -0.0266  0.6116
  119phy    C26 3196   4.490   3.574   2.304  0.1328  0.5386 -0.3588
  119phy    C25 3197   4.521   3.604   2.450 -0.0531 -0.6942 -0.7551
  119phy    C23 3198   4.643   3.528   2.512  0.0734 -0.0945  0.4269
  119phy    C24 3199   4.777   3.604   2.495  0.0068  0.2260 -0.0116
  119phy    C22 3200   4.615   3.510   2.661  0.0748 -0.2342  0.3993
  119phy    C21 3201   4.665   3.381   2.723  0.1624  0.4710  0.1370
  119phy    C20 3202   4.628   3.362   2.870  0.5599  0.3489 -0.0231
  119phy    C18 3203   4.647   3.234   2.955 -0.4122 -0.3775 -0.0393
  119phy    O01 3204   4.790   3.221   2.987 -0.0307  0.1459 -0.0936
  119phy    H01 3205   4.813   3.139   3.027  2.5361  0.1454 -1.3692
  119phy    C19 3206   4.583   3.266   3.089 -0.0492  0.3754 -0.0858
  119phy    C13 3207   4.594   3.091   2.897  0.5799  0.0292 -0.1236
  119phy     H3 3208   4.500   3.106   2.839  0.9286  1.7091 -0.2854
  119phy    O33 3209   4.545   2.992   2.993  0.2558 -0.0581 -0.0353
  119phy    H1B 3210   4.462   3.023   3.025  0.5132  0.8220 -0.1731
  119phy    C12 3211   4.690   3.015   2.790 -0.6304 -0.4333  0.0979
  119phy    O11 3212   4.639   2.917   2.712 -0.2006  0.0901  0.5031
  119phy    H1A 3213   4.708   2.877   2.662 -1.3524  0.3982 -1.4154
  120phy    C35 3214   3.628   1.960   1.240 -0.2524  0.3098 -0.5334
  120phy    C33 3215   3.620   2.039   1.367 -0.1925 -0.2587  0.2278
  120phy    C34 3216   3.678   1.953   1.481  0.2344 -0.8853  0.0819
  120phy    C32 3217   3.686   2.178   1.356  0.1529 -0.0527 -0.6455
  120phy    C31 3218   3.587   2.285   1.304 -0.0590 -0.2049 -0.6821
  120phy    C30 3219   3.649   2.424   1.318  0.0595 -0.0104  0.3720
  120phy    C28 3220   3.556   2.547   1.316  0.1861 -0.1810  0.3449
  120phy    C29 3221   3.490   2.576   1.444 -0.1675  0.6383  0.5011
  120phy    C27 3222   3.625   2.674   1.278 -0.4132 -0.3176 -0.7905
  120phy    C26 3223   3.552   2.753   1.167 -0.0633 -0.4722 -0.0439
  120phy    C25 3224   3.639   2.868   1.112 -0.1514 -0.0216 -0.1031
  120phy    C23 3225   3.577   2.945   0.996  0.0240  0.5331 -0.3662
  120phy    C24 3226   3.500   3.068   1.042 -0.8374 -0.2817  0.0639
  120phy    C22 3227   3.690   2.987   0.894 -0.3039  0.6965 -0.0874
  120phy    C21 3228   3.651   2.989   0.742  0.1553 -0.2464  0.3480
  120phy    C20 3229   3.735   3.095   0.658  0.1736  0.4927 -0.7288
  120phy    C18 3230   3.721   3.093   0.501  0.0554  0.1310 -0.6241
  120phy    O01 3231   3.750   2.966   0.440 -0.2401  0.1848 -0.0766
  120phy    H01 3232   3.801   2.976   0.362 -0.9237 -0.9055 -0.6903
  120phy    C19 3233   3.835   3.190   0.468  0.2769 -0.0825 -0.1203
  120phy    C13 3234   3.580   3.143   0.448  0.3025  0.3946  0.0649
  120phy     H3 3235   3.511   3.062   0.483  1.1496  0.6850  2.5529
  120phy    O33 3236   3.513   3.253   0.518 -0.0543 -0.1821 -0.2863
  120phy    H1B 3237   3.521   3.334   0.472 -1.3943  0.9278  1.3168
  120phy    C12 3238   3.516   3.122   0.308  0.0751  0.0022 -0.6010
  120phy    O11 3239   3.522   3.234   0.225  0.3040 -0.3248  0.6088
  120phy    H1A 3240   3.610   3.254   0.199 -0.6747  1.0259 -2.0279
  121phy    C35 3241   0.472   1.132   2.169  0.5151  0.7493 -0.2275
  121phy    C33 3242   0.549   1.257   2.203  0.6837  0.6879 -1.1228
  121phy    C34 3243   0.697   1.229   2.229  0.5386 -0.1405 -0.1513
  121phy    C32 3244   0.516   1.367   2.102 -0.4314  0.0124 -0.4258
  121phy    C31 3245   0.493   1.496   2.170  0.8284  0.2446 -0.6719
  121phy    C30 3246   0.498   1.611   2.068 -0.3718 -0.3626  0.7077
  121phy    C28 3247   0.494   1.738   2.145 -0.0944 -0.4317 -0.6799
  121phy    C29 3248   0.556   1.841   2.048  0.0019  0.3014  0.0319
  121phy    C27 3249   0.351   1.778   2.192  0.1866 -0.6997  0.4004
  121phy    C26 3250   0.342   1.868   2.318  0.2693  0.4038  0.4162
  121phy    C25 3251   0.197   1.910   2.355 -0.2289 -0.3492 -0.1695
  121phy    C23 3252   0.187   2.013   2.471  0.2547  0.0439 -0.4721
  121phy    C24 3253   0.090   2.125   2.445 -0.2332 -0.1070  0.1401
  121phy    C22 3254   0.165   1.944   2.606  0.1092 -0.6196 -0.2198
  121phy    C21 3255   0.265   1.972   2.719  0.0326  1.2237  0.2093
  121phy    C20 3256   0.217   1.897   2.844 -0.6410  0.2956 -0.3026
  121phy    C18 3257   0.291   1.873   2.980 -0.4823 -0.6379 -0.0126
  121phy    O01 3258   0.317   1.997   3.056 -0.4948  0.3233  0.4517
  121phy    H01 3259   0.243   2.053   3.046 -0.3041  0.8514  1.8202
  121phy    C19 3260   0.190   1.802   3.070 -0.2665 -0.3658 -0.0426
  121phy    C13 3261   0.431   1.791   2.970 -0.5526 -0.2563 -0.1977
  121phy     H3 3262   0.416   1.698   2.910 -1.5660  0.1107 -0.5426
  121phy    O33 3263   0.483   1.734   3.096  0.2326 -0.0833 -0.2169
  121phy    H1B 3264   0.553   1.792   3.118  0.0991  0.7487 -1.8375
  121phy    C12 3265   0.553   1.872   2.908  0.1366 -0.1202  0.1274
  121phy    O11 3266   0.665   1.804   2.864  0.0463 -0.0820  0.1902
  121phy    H1A 3267   0.704   1.840   2.787 -2.2654 -0.1368 -1.0821
  122phy    C35 3268   0.080   2.435   2.239 -0.5319 -0.4906  0.1983
  122phy    C33 3269   0.041   2.526   2.119  0.9236  0.1180  0.0883
  122phy    C34 3270  -0.105   2.520   2.086 -0.5789 -0.3857  0.0091
  122phy    C32 3271   0.089   2.670   2.108  0.1915 -0.5842  0.4689
  122phy    C31 3272   0.226   2.695   2.041 -0.2273 -0.0581 -0.0381
  122phy    C30 3273   0.250   2.848   2.028 -0.3901 -0.2357 -0.0047
  122phy    C28 3274   0.386   2.877   1.967  0.6721  0.5504 -0.4117
  122phy    C29 3275   0.393   2.868   1.815 -0.0468 -0.0318 -0.0664
  122phy    C27 3276   0.413   3.028   2.002 -0.0013  0.6477 -0.7876
  122phy    C26 3277   0.526   3.042   2.100  0.1736 -0.2523 -0.1164
  122phy    C25 3278   0.561   3.192   2.123 -0.2756  0.1817  0.4719
  122phy    C23 3279   0.670   3.232   2.224 -0.0759 -0.2243  0.5809
  122phy    C24 3280   0.806   3.234   2.151 -0.7125 -0.1913  0.2065
  122phy    C22 3281   0.634   3.379   2.271 -0.1769 -0.1648 -0.2488
  122phy    C21 3282   0.646   3.400   2.426  0.2414 -0.5224 -0.3263
  122phy    C20 3283   0.620   3.546   2.452 -0.4205  0.3621  0.0246
  122phy    C18 3284   0.582   3.609   2.589  0.0121  0.2774 -0.0891
  122phy    O01 3285   0.686   3.570   2.677 -0.5990 -0.5857  0.2537
  122phy    H01 3286   0.770   3.603   2.651 -0.8908 -0.1060 -0.0876
  122phy    C19 3287   0.602   3.759   2.554 -0.1571 -0.0675  0.4562
  122phy    C13 3288   0.438   3.579   2.661 -0.6259  0.5192 -0.4917
  122phy     H3 3289   0.359   3.592   2.582 -1.7636 -0.0432  0.5353
  122phy    O33 3290   0.398   3.679   2.754  0.2348 -0.3068  0.3390
  122phy    H1B 3291   0.305   3.669   2.762  0.1754 -0.5767 -0.5812
  122phy    C12 3292   0.422   3.437   2.729  0.1256  0.1270  0.2201
  122phy    O11 3293   0.300   3.395   2.778 -0.0147 -0.1464  0.3499
  122phy    H1A 3294   0.237   3.406   2.709 -0.4545  0.3240  0.8110
  123phy    C35 3295   3.483   4.071   0.923  0.3227 -0.3842  0.1017
  123phy    C33 3296   3.408   3.971   0.838  0.2761 -0.4692  0.1819
  123phy    C34 3297   3.305   4.051   0.759 -0.0423 -0.2380  0.4648
  123phy    C32 3298   3.494   3.877   0.754 -0.2711  0.0817  0.3306
  123phy    C31 3299   3.545   3.757   0.832  0.4643 -0.1976 -0.2995
  123phy    C30 3300   3.611   3.649   0.745  0.1450 -0.0317  0.4278
  123phy    C28 3301   3.678   3.533   0.815 -0.3456 -0.1831 -0.4476
  123phy    C29 3302   3.577   3.427   0.844 -0.4692  0.2433  0.3326
  123phy    C27 3303   3.784   3.462   0.723 -0.6643  0.0103  0.2489
  123phy    C26 3304   3.928   3.489   0.767  0.0879 -0.4439  0.2166
  123phy    C25 3305   4.025   3.399   0.694 -0.1422 -0.1172  0.0409
  123phy    C23 3306   4.171   3.441   0.705  0.0536  0.2706  0.0054
  123phy    C24 3307   4.248   3.344   0.786 -0.0138 -0.2419 -0.2659
  123phy    C22 3308   4.226   3.443   0.561  0.4270  0.5979 -0.0984
  123phy    C21 3309   4.348   3.530   0.531  0.2160 -0.0726  0.2159
  123phy    C20 3310   4.379   3.565   0.386 -0.7566 -0.6103  0.0909
  123phy    C18 3311   4.500   3.647   0.329  0.8996  0.3348  0.5982
  123phy    O01 3312   4.498   3.774   0.391  0.3796  0.2371  0.5577
  123phy    H01 3313   4.425   3.828   0.367  1.0679  1.1695  0.4898
  123phy    C19 3314   4.469   3.667   0.179 -0.1883 -0.2550 -0.1006
  123phy    C13 3315   4.642   3.574   0.351 -0.0155  0.0697 -0.0387
  123phy     H3 3316   4.650   3.566   0.462 -0.3266  1.2326  0.0801
  123phy    O33 3317   4.653   3.431   0.316 -0.2153 -0.1735 -0.3297
  123phy    H1B 3318   4.745   3.411   0.319 -0.0849  0.4423 -0.0447
  123phy    C12 3319   4.778   3.653   0.369 -0.2907 -0.0291  0.1602
  123phy    O11 3320   4.867   3.651   0.259 -0.1940 -0.1729  0.1044
  123phy    H1A 3321   4.919   3.573   0.261  4.3910  2.5277  1.8032
  124phy    C35 3322   4.483   4.992   1.785  0.0618  0.2206  0.7613
  124phy    C33 3323   4.439   5.024   1.635 -0.0178  0.1472  0.6080
  124phy    C34 3324   4.506   4.928   1.535  0.3648  0.2093 -0.4795
  124phy    C32 3325   4.285   5.009   1.613 -0.0706 -0.5074  0.1323
  124phy    C31 3326   4.192   5.127   1.659  0.4290  0.0224 -0.1128
  124phy    C30 3327   4.046   5.092   1.614  0.5685  0.3533 -0.3822
  124phy    C28 3328   3.938   5.195   1.650 -0.2280  0.3594 -0.3070
  124phy    C29 3329   3.827   5.211   1.535 -0.2241  0.5256 -0.3977
  124phy    C27 3330   3.882   5.157   1.789 -0.6837  0.2907 -0.3235
  124phy    C26 3331   3.841   5.276   1.880  0.2925  0.5678 -0.4070
  124phy    C25 3332   3.733   5.238   1.977 -0.3412 -0.2849  0.4779
  124phy    C23 3333   3.671   5.360   2.051  0.6412  0.3665  0.1217
  124phy    C24 3334   3.542   5.411   1.979  0.0668  0.0967 -0.0208
  124phy    C22 3335   3.619   5.314   2.188 -0.5683  0.1221 -0.0981
  124phy    C21 3336   3.716   5.321   2.312  0.0349  0.4432  0.0738
  124phy    C20 3337   3.668   5.217   2.418  0.4407  0.0529  0.1920
  124phy    C18 3338   3.784   5.155   2.508 -0.1619  0.3259 -0.6004
  124phy    O01 3339   3.863   5.255   2.575  0.3187 -0.4547  0.0754
  124phy    H01 3340   3.811   5.332   2.587  1.3469  0.3456 -0.4524
  124phy    C19 3341   3.696   5.097   2.627  0.0335 -0.6904 -0.1079
  124phy    C13 3342   3.873   5.040   2.434 -0.0838 -0.7202 -0.2569
  124phy     H3 3343   3.815   4.999   2.348  0.4347  0.6074 -1.2661
  124phy    O33 3344   3.900   4.921   2.511  0.2217  0.3588 -0.3991
  124phy    H1B 3345   3.878   4.936   2.601 -0.7310 -3.1950  0.1188
  124phy    C12 3346   4.003   5.094   2.368 -0.8093  0.0992  0.9976
  124phy    O11 3347   4.092   5.146   2.458 -0.1762  0.1220 -0.4837
  124phy    H1A 3348   4.041   5.203   2.512  0.9512  0.2530  0.4785
  125phy    C35 3349   3.504   4.190   2.538  0.0642 -0.4678 -0.8530
  125phy    C33 3350   3.593   4.291   2.462 -0.3013  0.2593  0.0822
  125phy    C34 3351   3.713   4.229   2.387 -0.1241  0.1081 -0.3433
  125phy    C32 3352   3.496   4.392   2.389  0.3042 -0.1401 -0.3321
  125phy    C31 3353   3.522   4.541   2.412  0.2121  0.3102 -0.5157
  125phy    C30 3354   3.449   4.621   2.310 -0.4396  0.4711  0.6681
  125phy    C28 3355   3.472   4.770   2.319 -0.0968  0.2097 -0.4303
  125phy    C29 3356   3.547   4.826   2.201 -0.5443  0.0892  0.4636
  125phy    C27 3357   3.342   4.833   2.355  0.5410 -0.4939 -0.4096
  125phy    C26 3358   3.356   4.969   2.427  0.6302  0.3593  0.2833
  125phy    C25 3359   3.218   5.034   2.457 -0.1000 -0.1700 -0.1621
  125phy    C23 3360   3.218   5.175   2.527 -0.4217  0.5591  0.0249
  125phy    C24 3361   3.153   5.276   2.434 -0.0271 -0.3765  0.2755
  125phy    C22 3362   3.143   5.172   2.661  0.0031  0.6890  0.2449
  125phy    C21 3363   3.232   5.199   2.780 -0.7263 -0.6293  0.1290
  125phy    C20 3364   3.164   5.160   2.911 -0.2859  0.6886 -0.5112
  125phy    C18 3365   3.257   5.109   3.033 -0.4358  0.1252  0.5320
  125phy    O01 3366   3.360   5.204   3.041 -0.1255 -0.4681  0.1186
  125phy    H01 3367   3.441   5.158   3.045  0.3008  0.3404  2.1454
  125phy    C19 3368   3.171   5.123   3.160 -0.0474  0.1320  0.3898
  125phy    C13 3369   3.313   4.959   2.996  0.8737 -0.4548  0.4451
  125phy     H3 3370   3.348   4.953   2.890 -1.9736  1.1766 -0.6891
  125phy    O33 3371   3.218   4.854   3.002 -0.2440  0.1923  0.2672
  125phy    H1B 3372   3.176   4.849   2.919  1.9076  0.5602 -0.9128
  125phy    C12 3373   3.447   4.921   3.070 -0.0421  0.2939  0.2451
  125phy    O11 3374   3.544   5.018   3.064  0.0630 -0.0602 -0.0124
  125phy    H1A 3375   3.629   4.981   3.046  0.0956 -1.3361  2.3988
  126phy    C35 3376   3.006   5.043   1.490  0.5205  0.3194 -0.1231
  126phy    C33 3377   2.959   5.163   1.406  0.3865 -0.1546  0.8689
  126phy    C34 3378   2.861   5.109   1.293 -0.4121 -0.1606  0.2740
  126phy    C32 3379   2.883   5.269   1.486  0.3131  0.1022 -0.2790
  126phy    C31 3380   2.961   5.374   1.564  0.4903  0.1527  0.0683
  126phy    C30 3381   2.869   5.469   1.634  0.1276 -0.0069 -0.2294
  126phy    C28 3382   2.936   5.572   1.728  0.3062 -0.4036 -0.1553
  126phy    C29 3383   2.955   5.708   1.660  0.4245 -0.1179  0.0699
  126phy    C27 3384   2.842   5.600   1.849  0.3617  0.0309 -0.1169
  126phy    C26 3385   2.877   5.512   1.975  0.2520  0.1769 -0.1214
  126phy    C25 3386   2.787   5.549   2.093 -0.5797 -0.3031  0.4402
  126phy    C23 3387   2.818   5.462   2.217 -0.1729  0.3317 -0.6770
  126phy    C24 3388   2.820   5.551   2.342  0.4023 -0.1318  0.0544
  126phy    C22 3389   2.724   5.340   2.232  0.0102 -0.2930 -0.2227
  126phy    C21 3390   2.769   5.210   2.300  0.0673 -0.1564  0.2320
  126phy    C20 3391   2.666   5.100   2.289  0.3570  0.2348  0.2223
  126phy    C18 3392   2.692   4.961   2.361 -0.2496 -0.0203  0.0965
  126phy    O01 3393   2.769   4.971   2.486  0.1734  0.1130 -0.2227
  126phy    H01 3394   2.725   5.022   2.551  1.6483 -0.0881  1.0010
  126phy    C19 3395   2.547   4.933   2.404  0.1905  0.1481 -0.3637
  126phy    C13 3396   2.765   4.849   2.269 -0.6059  0.4026  0.5865
  126phy     H3 3397   2.703   4.835   2.177  0.5560 -0.2973 -0.1102
  126phy    O33 3398   2.757   4.716   2.327 -0.0731  0.2299 -0.1016
  126phy    H1B 3399   2.837   4.706   2.375 -0.3687 -0.3095  0.2944
  126phy    C12 3400   2.914   4.874   2.208  0.6919 -0.2032  0.0915
  126phy    O11 3401   3.012   4.798   2.268  0.3104  0.1293 -0.3072
  126phy    H1A 3402   3.076   4.771   2.206  0.3901  0.0300 -0.1829
  127phy    C35 3403   2.563   4.049   1.110  0.3982  0.3940 -0.1993
  127phy    C33 3404   2.462   4.151   1.061  0.7105 -0.1990 -0.2539
  127phy    C34 3405   2.336   4.137   1.147 -0.0271  0.4136  0.0965
  127phy    C32 3406   2.500   4.301   1.063 -0.5286 -0.8734  0.0362
  127phy    C31 3407   2.568   4.342   0.928  0.3175 -0.0818  0.4032
  127phy    C30 3408   2.612   4.487   0.914 -0.0479  0.0943 -0.1886
  127phy    C28 3409   2.634   4.526   0.767  0.0968 -0.2804 -0.0533
  127phy    C29 3410   2.512   4.609   0.727 -0.3051 -0.7071 -0.2707
  127phy    C27 3411   2.764   4.610   0.746  0.3265 -0.0004 -0.4741
  127phy    C26 3412   2.865   4.541   0.659  0.5237 -0.5245 -0.0455
  127phy    C25 3413   2.997   4.625   0.649  0.1748 -0.1831 -0.0028
  127phy    C23 3414   3.103   4.581   0.538  0.4309 -0.0385  0.4695
  127phy    C24 3415   3.126   4.700   0.445  0.6256  0.5415 -0.4089
  127phy    C22 3416   3.233   4.543   0.608 -0.6007 -0.4087  0.2359
  127phy    C21 3417   3.323   4.456   0.518  0.0610  0.1156 -0.4620
  127phy    C20 3418   3.433   4.387   0.593  0.2803  0.0131 -0.5263
  127phy    C18 3419   3.552   4.316   0.512  0.1133  0.3540 -0.0506
  127phy    O01 3420   3.490   4.213   0.437  0.0343 -0.3451 -0.2908
  127phy    H01 3421   3.537   4.132   0.432  0.1439 -0.3052  0.0781
  127phy    C19 3422   3.654   4.251   0.611 -0.6702 -0.1573  0.2849
  127phy    C13 3423   3.632   4.423   0.420  0.1256 -0.5737  0.0471
  127phy     H3 3424   3.552   4.469   0.356  0.7169 -0.0459 -0.3251
  127phy    O33 3425   3.669   4.549   0.487  0.1389  0.2007  0.2758
  127phy    H1B 3426   3.752   4.526   0.524  0.3076 -0.9513 -0.7723
  127phy    C12 3427   3.700   4.392   0.282 -0.2859 -0.0726  0.0688
  127phy    O11 3428   3.838   4.387   0.288  0.2306 -0.4426 -0.5670
  127phy    H1A 3429   3.875   4.473   0.280  0.4132 -0.4695 -0.0560
  128SOL     OW 3430   0.319   1.144   0.342 -0.2565  0.2049  0.1349
  128SOL    HW1 3431   0.411   1.135   0.317  0.0873 -0.0310  1.3926
  128SOL    HW2 3432   0.295   1.054   0.364 -1.5057  0.3429 -0.5425
  128SOL     MW 3433   0.328   1.131   0.342  0.0102  0.0027  0.0066
  129SOL     OW 3434   2.220   3.763   2.701 -0.0880 -0.1864 -0.2144
  129SOL    HW1 3435   2.258   3.713   2.774 -0.2878 -1.9173 -1.2351
  129SOL    HW2 3436   2.255   3.721   2.623  1.6179  0.7142  0.0211
  129SOL     MW 3437   2.230   3.751   2.701  0.0102  0.0027  0.0066
  130SOL     OW 3438   0.881   2.174   2.765  0.2597  0.3644  0.2890
  130SOL    HW1 3439   0.852   2.171   2.674 -2.7505 -1.7290  1.1544
  130SOL    HW2 3440   0.972   2.145   2.759  0.4933  1.3733 -2.1336
  130SOL     MW 3441   0.889   2.170   2.752  0.0102  0.0027  0.0066
  131SOL     OW 3442   3.042   2.799   0.231  0.1200 -0.7556 -0.1113
  131SOL    HW1 3443   2.979   2.736   0.266 -0.1404 -0.6834 -0.4471
  131SOL    HW2 3444   3.125   2.761   0.259 -0.0482  0.2607  1.9724
  131SOL     MW 3445   3.045   2.786   0.240  0.0102  0.0027  0.0066
  132SOL     OW 3446   0.717   4.130   0.643 -0.1736  0.1898 -0.3358
  132SOL    HW1 3447   0.739   4.105   0.733  0.0697  0.8756 -0.1937
  132SOL    HW2 3448   0.743   4.054   0.592 -0.0314 -0.6167  0.8895
  132SOL     MW 3449   0.724   4.117   0.648  0.0102  0.0027  0.0066
  133SOL     OW 3450   1.085   4.412   0.227  0.0686  0.0131  0.2755
  133SOL    HW1 3451   1.076   4.500   0.192 -1.8334 -0.3190 -0.1658
  133SOL    HW2 3452   1.003   4.373   0.197  0.0049  1.2965 -1.3510
  133SOL     MW 3453   1.073   4.418   0.219  0.0102  0.0027  0.0066
  134SOL     OW 3454   2.237   4.329   2.917 -0.0808 -0.0534  0.3498
  134SOL    HW1 3455   2.159   4.292   2.876  1.2786 -1.8300 -0.8070
  134SOL    HW2 3456   2.255   4.407   2.864 -0.8967  0.1753  0.3970
  134SOL     MW 3457   2.229   4.335   2.904  0.0102  0.0027  0.0066
  135SOL     OW 3458   2.931   2.751   3.003 -0.2656 -0.3771 -0.1931
  135SOL    HW1 3459   2.892   2.819   3.059  0.1747 -0.7815  0.6254
  135SOL    HW2 3460   2.861   2.738   2.939 -1.5824 -0.0344  1.1360
  135SOL     MW 3461   2.917   2.759   3.002  0.0102  0.0027  0.0066
  136SOL     OW 3462   0.068   2.937   0.268  0.0409 -0.0383  0.3610
  136SOL    HW1 3463   0.003   2.867   0.258  1.4581 -1.4187  0.5499
  136SOL    HW2 3464   0.140   2.902   0.216 -0.6418 -0.4223 -0.3618
  136SOL     MW 3465   0.069   2.923   0.260  0.0102  0.0027  0.0066
  137SOL     OW 3466   3.976   3.838   3.027  0.3504  0.1706  0.6962
  137SOL    HW1 3467   4.067   3.811   3.023 -0.1553 -1.5199 -1.2091
  137SOL    HW2 3468   3.940   3.797   2.948  0.3531 -0.1614  0.8657
  137SOL     MW 3469   3.983   3.829   3.016  0.0102  0.0027  0.0066
  138SOL     OW 3470   1.958   3.731   2.638  0.4067  0.1918 -0.7400
  138SOL    HW1 3471   2.047   3.733   2.672  0.1943 -0.9706 -0.0853
  138SOL    HW2 3472   1.952   3.810   2.583 -2.1032 -0.2795 -1.2691
  138SOL     MW 3473   1.969   3.742   2.635  0.0102  0.0027  0.0066
  139SOL     OW 3474   0.773   1.776   0.346  0.1985  0.2462  0.1347
  139SOL    HW1 3475   0.712   1.815   0.283  1.2043 -0.2424 -1.2145
  139SOL    HW2 3476   0.848   1.834   0.336  0.3770  0.0299  0.2030
  139SOL     MW 3477   0.775   1.789   0.336  0.0102  0.0027  0.0066
  140SOL     OW 3478   2.495   3.564   3.071  0.0540  0.0640 -0.2114
  140SOL    HW1 3479   2.561   3.494   3.066 -0.7327 -0.8147  1.0449
  140SOL    HW2 3480   2.445   3.540   3.149 -0.5617  1.8375 -0.0211
  140SOL     MW 3481   2.497   3.551   3.081  0.0102  0.0027  0.0066
  141SOL     OW 3482   0.714   3.836   2.970  0.8211  0.2013 -0.2917
  141SOL    HW1 3483   0.630   3.792   2.959  1.1492 -0.6638  0.5372
  141SOL    HW2 3484   0.742   3.856   2.880  1.3510 -0.7511 -0.3593
  141SOL     MW 3485   0.707   3.833   2.956  0.0102  0.0027  0.0066
  142SOL     OW 3486   4.098   3.538   0.059  0.2306 -0.2600 -0.3798
  142SOL    HW1 3487   4.133   3.619   0.022  0.0787  0.3294  0.7376
  142SOL    HW2 3488   4.175   3.482   0.062  0.0140 -0.5272  0.6982
  142SOL     MW 3489   4.112   3.541   0.054  0.0102  0.0027  0.0066
  143SOL     OW 3490   2.102   0.942   0.040 -0.0637 -0.4009 -0.1065
  143SOL    HW1 3491   2.031   0.889   0.005  1.4674 -1.0295 -2.5205
  143SOL    HW2 3492   2.113   1.004  -0.032  0.1754 -0.6899 -0.3216
  143SOL     MW 3493   2.094   0.943   0.026  0.0102  0.0027  0.0066
  144SOL     OW 3494   0.876   1.760   3.019  0.5661 -0.1049  0.4225
  144SOL    HW1 3495   0.797   1.770   2.966  0.5893  3.5557  0.8673
  144SOL    HW2 3496   0.860   1.701   3.093  1.0236  0.9749  1.4072
  144SOL     MW 3497   0.864   1.753   3.022  0.0102  0.0027  0.0066
  145SOL     OW 3498   0.210   2.801   0.067 -0.1876 -0.1988  0.0205
  145SOL    HW1 3499   0.289   2.747   0.071 -0.1606 -0.0964  1.9062
  145SOL    HW2 3500   0.226   2.859  -0.008  0.7295  1.3880  1.3704
  145SOL     MW 3501   0.223   2.802   0.058  0.0102  0.0027  0.0066
  146SOL     OW 3502   2.389   3.917   2.990 -0.2759 -0.4018  0.6646
  146SOL    HW1 3503   2.400   4.010   3.007 -0.6570  0.0920 -1.5540
  146SOL    HW2 3504   2.478   3.885   3.003 -0.0234 -0.2526 -0.5501
  146SOL     MW 3505   2.402   3.925   2.994  0.0102  0.0027  0.0066
  147SOL     OW 3506   2.948   4.776   2.521 -0.7444 -0.6419 -0.3189
  147SOL    HW1 3507   3.005   4.793   2.446  0.3202 -1.9463  0.1481
  147SOL    HW2 3508   2.874   4.833   2.502 -0.3502 -0.5388 -1.6343
  147SOL     MW 3509   2.946   4.785   2.508  0.0102  0.0027  0.0066
  148SOL     OW 3510   0.717   2.632   0.125  0.4135 -0.5058  0.0810
  148SOL    HW1 3511   0.777   2.557   0.118  0.1694 -0.6450 -0.5555
  148SOL    HW2 3512   0.768   2.710   0.147  0.1559  0.7783 -3.3169
  148SOL     MW 3513   0.732   2.632   0.127  0.0102  0.0027  0.0066
  149SOL     OW 3514   4.292   3.073   3.091 -0.0832 -0.6006  0.2744
  149SOL    HW1 3515   4.239   2.999   3.119  1.3022 -1.8571 -0.2742
  149SOL    HW2 3516   4.258   3.085   3.003 -0.4910  0.1000  0.5189
  149SOL     MW 3517   4.281   3.065   3.083  0.0102  0.0027  0.0066
  150SOL     OW 3518   4.945   0.548   2.948 -0.4002  0.3940 -0.6925
  150SOL    HW1 3519   4.880   0.580   3.011  2.4886  1.7353  1.8413
  150SOL    HW2 3520   4.952   0.455   2.970 -0.8724  0.1288 -1.6140
  150SOL     MW 3521   4.937   0.540   2.959  0.0102  0.0027  0.0066
  151SOL     OW 3522   2.607   3.803   3.105  0.4190  0.0540 -0.4382
  151SOL    HW1 3523   2.597   3.839   3.193  0.5652  1.2620 -0.8960
  151SOL    HW2 3524   2.562   3.718   3.102  1.5019 -0.5294 -0.7383
  151SOL     MW 3525   2.600   3.797   3.116  0.0102  0.0027  0.0066
  152SOL     OW 3526   1.655   1.368   0.324  0.2417 -0.5246 -0.0484
  152SOL    HW1 3527   1.630   1.299   0.385  3.0302 -0.2916  1.5042
  152SOL    HW2 3528   1.648   1.322   0.240  1.4332 -0.2576 -0.3132
  152SOL     MW 3529   1.651   1.353   0.321  0.0102  0.0027  0.0066
  153SOL     OW 3530   3.511   2.374   0.371  0.0412  0.1173  0.1820
  153SOL    HW1 3531   3.530   2.313   0.442 -0.7347  0.6325  0.8431
  153SOL    HW2 3532   3.596   2.396   0.332 -0.8219 -0.5936 -2.3338
  153SOL     MW 3533   3.525   2.369   0.375  0.0102  0.0027  0.0066
  154SOL     OW 3534   4.375   0.128   3.121 -0.1771  0.4371  0.4244
  154SOL    HW1 3535   4.372   0.034   3.107 -0.3694  0.4774  0.1900
  154SOL    HW2 3536   4.286   0.148   3.150 -1.0297 -0.8647 -1.1374
  154SOL     MW 3537   4.363   0.119   3.123  0.0102  0.0027  0.0066
  155SOL     OW 3538   1.013   0.945   3.042 -0.4047  0.2275 -0.0016
  155SOL    HW1 3539   1.003   0.905   2.956  1.9923 -2.2275  0.7024
  155SOL    HW2 3540   0.950   1.017   3.048  0.0083  0.5741  0.1982
  155SOL     MW 3541   1.003   0.949   3.032  0.0102  0.0027  0.0066
  156SOL     OW 3542   5.035   3.157   0.139 -0.0320 -0.4539  0.2949
  156SOL    HW1 3543   5.076   3.089   0.192 -1.1667  1.3401  3.8289
  156SOL    HW2 3544   4.990   3.103   0.074  1.2090 -0.8390 -0.2666
  156SOL     MW 3545   5.034   3.141   0.138  0.0102  0.0027  0.0066
  157SOL     OW 3546   1.570   3.822   2.999 -0.1485  0.0690  0.0863
  157SOL    HW1 3547   1.661   3.819   2.970  0.1709  0.1650  1.0389
  157SOL    HW2 3548   1.548   3.915   2.989  0.1595  0.1270 -0.0785
  157SOL     MW 3549   1.579   3.834   2.994  0.0102  0.0027  0.0066
  158SOL     OW 3550   4.258   3.323   0.103  0.2224 -0.2749  0.0396
  158SOL    HW1 3551   4.287   3.243   0.060  0.9844  0.2926 -0.5213
  158SOL    HW2 3552   4.317   3.328   0.178  1.9688  0.9394 -1.3389
  158SOL     MW 3553   4.269   3.313   0.107  0.0102  0.0027  0.0066
  159SOL     OW 3554   4.522   0.140   2.878  0.0980 -0.2144  0.2075
  159SOL    HW1 3555   4.470   0.136   2.958 -0.7590  1.5364 -0.1944
  159SOL    HW2 3556   4.478   0.216   2.840 -0.5318 -0.6302  0.0882
  159SOL     MW 3557   4.510   0.150   2.883  0.0102  0.0027  0.0066
  160SOL     OW 3558   2.829   4.542   2.619 -0.1814  0.3086 -0.4025
  160SOL    HW1 3559   2.873   4.619   2.585 -1.6025  1.9928  1.3484
  160SOL    HW2 3560   2.896   4.498   2.672 -0.2837 -0.2086 -0.7023
  160SOL     MW 3561   2.844   4.546   2.622  0.0102  0.0027  0.0066
  161SOL     OW 3562   0.675   3.298   0.010 -0.4302  0.1181  0.0871
  161SOL    HW1 3563   0.684   3.342  -0.074 -2.0177 -1.8723 -1.2094
  161SOL    HW2 3564   0.594   3.337   0.042 -1.3178 -1.9944  0.6456
  161SOL     MW 3565   0.665   3.309   0.003  0.0102  0.0027  0.0066
  162SOL     OW 3566   1.921   1.298   0.387 -0.2343  0.2670  0.6374
  162SOL    HW1 3567   1.833   1.325   0.362 -0.3857 -0.8873 -0.1290
  162SOL    HW2 3568   1.978   1.373   0.370  0.2748 -0.2386  0.0708
  162SOL     MW 3569   1.917   1.312   0.382  0.0102  0.0027  0.0066
  163SOL     OW 3570   0.924   2.415   0.040  0.3536  0.0649  0.0795
  163SOL    HW1 3571   0.965   2.348   0.094 -0.4571 -1.5466 -1.2065
  163SOL    HW2 3572   0.858   2.368  -0.012 -0.7217 -0.0685  1.5119
  163SOL     MW 3573   0.920   2.400   0.040  0.0102  0.0027  0.0066
  164SOL     OW 3574   0.433   3.478   0.036 -0.4319  0.6263 -0.1776
  164SOL    HW1 3575   0.468   3.479   0.125  0.0483 -2.0921 -0.2345
  164SOL    HW2 3576   0.362   3.414   0.030 -0.6289  0.9669 -2.7551
  164SOL     MW 3577   0.429   3.470   0.047  0.0102  0.0027  0.0066
  165SOL     OW 3578   1.270   1.522   0.680 -0.2234 -0.4367 -0.0841
  165SOL    HW1 3579   1.184   1.556   0.704 -0.1822  0.7734 -1.5174
  165SOL    HW2 3580   1.248   1.436   0.646  1.6200 -1.1299  0.3506
  165SOL     MW 3581   1.256   1.516   0.679  0.0102  0.0027  0.0066
  166SOL     OW 3582   4.128   4.709   2.864 -0.3457  0.2028  0.8302
  166SOL    HW1 3583   4.213   4.679   2.897 -0.3727 -1.5358 -0.5067
  166SOL    HW2 3584   4.062   4.651   2.902 -0.7818 -1.5573 -2.2580
  166SOL     MW 3585   4.131   4.697   2.873  0.0102  0.0027  0.0066
  167SOL     OW 3586   2.937   3.366   0.104 -0.3338  0.1057 -0.2411
  167SOL    HW1 3587   2.999   3.426   0.145 -0.1890 -0.3581  0.2434
  167SOL    HW2 3588   2.992   3.289   0.088 -0.2780 -0.4609  2.2498
  167SOL     MW 3589   2.953   3.363   0.107  0.0102  0.0027  0.0066
  168SOL     OW 3590   3.134   3.154   0.111  0.2183  0.0741  0.3803
  168SOL    HW1 3591   3.175   3.069   0.093  0.1931  0.3067 -0.8452
  168SOL    HW2 3592   3.135   3.158   0.207  0.4333 -0.5343  0.4073
  168SOL     MW 3593   3.139   3.143   0.122  0.0102  0.0027  0.0066
  169SOL     OW 3594   1.424   4.147   0.119 -0.2642 -0.2209  0.1482
  169SOL    HW1 3595   1.503   4.098   0.142 -0.0935 -0.0877 -0.1492
  169SOL    HW2 3596   1.368   4.073   0.096  2.3120 -1.9440 -1.0740
  169SOL     MW 3597   1.427   4.131   0.119  0.0102  0.0027  0.0066
  170SOL     OW 3598   0.159   1.233   0.548  0.1996  0.0198  0.2353
  170SOL    HW1 3599   0.218   1.200   0.481 -0.9851 -0.5003 -0.5716
  170SOL    HW2 3600   0.086   1.265   0.496  1.1582 -0.3166 -1.3625
  170SOL     MW 3601   0.157   1.233   0.532  0.0102  0.0027  0.0066
  171SOL     OW 3602   0.473   2.360   3.100 -0.2738  0.0252  0.4926
  171SOL    HW1 3603   0.463   2.452   3.126  0.1141  0.3172 -0.3124
  171SOL    HW2 3604   0.569   2.357   3.103 -0.3399 -1.5238  1.9464
  171SOL     MW 3605   0.485   2.372   3.104  0.0102  0.0027  0.0066
  172SOL     OW 3606   2.004   2.049   0.105 -0.0072 -0.5459 -0.1994
  172SOL    HW1 3607   1.963   2.040   0.020 -1.5818 -1.3949  0.6056
  172SOL    HW2 3608   1.957   2.119   0.151  1.9364 -0.1684  1.3509
  172SOL     MW 3609   1.992   2.057   0.100  0.0102  0.0027  0.0066
  173SOL     OW 3610   3.884   2.954   0.217 -0.0079 -0.2736  0.1770
  173SOL    HW1 3611   3.809   2.951   0.158 -0.5232  1.3469  0.6688
  173SOL    HW2 3612   3.921   3.042   0.206 -0.1502  0.2247  2.8764
  173SOL     MW 3613   3.879   2.965   0.208  0.0102  0.0027  0.0066
  174SOL     OW 3614   0.178   2.292   2.820 -0.3823  0.4122 -0.5612
  174SOL    HW1 3615   0.140   2.239   2.890 -0.9899 -0.9851 -1.8855
  174SOL    HW2 3616   0.115   2.364   2.821 -0.2287  0.5512 -0.7522
  174SOL     MW 3617   0.165   2.295   2.830  0.0102  0.0027  0.0066
  175SOL     OW 3618   1.529   1.433   0.655  0.0792 -0.6139 -0.1684
  175SOL    HW1 3619   1.579   1.473   0.726 -1.5905  1.0275  0.1560
  175SOL    HW2 3620   1.441   1.466   0.675  0.3050 -0.0634 -0.0823
  175SOL     MW 3621   1.524   1.442   0.667  0.0102  0.0027  0.0066
  176SOL     OW 3622   4.928   3.370   0.287  0.3550 -0.2939  0.3473
  176SOL    HW1 3623   4.930   3.276   0.266 -2.6165 -0.4292  0.1390
  176SOL    HW2 3624   5.018   3.391   0.310  0.3906 -0.0831  0.0169
  176SOL     MW 3625   4.940   3.360   0.287  0.0102  0.0027  0.0066
  177SOL     OW 3626   2.677   4.516   3.039  0.6861 -0.0156  0.7932
  177SOL    HW1 3627   2.598   4.503   3.092 -0.7503 -0.0343 -1.2119
  177SOL    HW2 3628   2.668   4.452   2.968  0.4225  2.0049 -1.1253
  177SOL     MW 3629   2.665   4.506   3.036  0.0102  0.0027  0.0066
  178SOL     OW 3630   0.583   0.951   0.404  0.0092  0.0955  1.1765
  178SOL    HW1 3631   0.600   0.873   0.352 -1.0632  1.7087 -1.9043
  178SOL    HW2 3632   0.535   0.920   0.480  1.1840 -0.5021  1.6913
  178SOL     MW 3633   0.579   0.937   0.407  0.0102  0.0027  0.0066
  179SOL     OW 3634   1.557   4.408   0.402  0.0734 -0.1320 -0.2118
  179SOL    HW1 3635   1.552   4.501   0.423  1.8668  0.0271 -0.3894
  179SOL    HW2 3636   1.465   4.382   0.389  0.1475 -0.3068 -0.3913
  179SOL     MW 3637   1.544   4.417   0.403  0.0102  0.0027  0.0066
  180SOL     OW 3638   4.769   4.363   0.188 -0.6241 -0.1675  0.1365
  180SOL    HW1 3639   4.826   4.438   0.205  0.7260 -1.4009  1.2192
  180SOL    HW2 3640   4.818   4.286   0.217  2.0141  1.1111 -0.6302
  180SOL     MW 3641   4.783   4.363   0.194  0.0102  0.0027  0.0066
  181SOL     OW 3642   1.101   2.141   2.989 -0.3051  0.1709  0.0573
  181SOL    HW1 3643   1.155   2.062   2.995 -0.9144 -0.4370 -1.8827
  181SOL    HW2 3644   1.112   2.186   3.073 -1.4882  2.1420 -0.7686
  181SOL     MW 3645   1.110   2.136   3.001  0.0102  0.0027  0.0066
  182SOL     OW 3646   1.948   1.200   0.127  0.4221  0.4439 -0.3119
  182SOL    HW1 3647   2.031   1.153   0.131 -0.4931 -1.2228  0.0964
  182SOL    HW2 3648   1.926   1.220   0.218 -0.2016 -1.2470 -0.0538
  182SOL     MW 3649   1.956   1.197   0.139  0.0102  0.0027  0.0066
  183SOL     OW 3650   0.744   3.040   3.073  0.2422  0.0974 -0.5646
  183SOL    HW1 3651   0.677   2.993   3.023  0.8108 -1.1980 -0.1743
  183SOL    HW2 3652   0.711   3.124   3.104  2.3986  1.4533 -1.7333
  183SOL     MW 3653   0.731   3.045   3.071  0.0102  0.0027  0.0066
  184SOL     OW 3654   0.108   4.956   3.014  0.2138  0.4024  0.1813
  184SOL    HW1 3655   0.019   4.926   3.000  0.5731 -0.6212  0.0024
  184SOL    HW2 3656   0.154   4.917   2.939  0.8348 -0.2252  0.8695
  184SOL     MW 3657   0.103   4.947   3.002  0.0102  0.0027  0.0066
  185SOL     OW 3658   4.894   4.858   0.197  0.2002 -0.3350 -0.2199
  185SOL    HW1 3659   4.824   4.885   0.256  0.0586  1.6253 -1.2070
  185SOL    HW2 3660   4.865   4.905   0.119 -0.4434  0.1795  0.3140
  185SOL     MW 3661   4.881   4.868   0.194  0.0102  0.0027  0.0066
  186SOL     OW 3662   2.327   1.564   2.951 -0.0630  0.4634 -0.2376
  186SOL    HW1 3663   2.327   1.566   2.855  1.9426  1.2309 -0.2677
  186SOL    HW2 3664   2.283   1.647   2.971 -1.1127 -0.0350 -0.3892
  186SOL     MW 3665   2.321   1.575   2.941  0.0102  0.0027  0.0066
  187SOL     OW 3666   4.649   0.450   2.707 -0.0232 -0.0001 -0.0269
  187SOL    HW1 3667   4.686   0.539   2.707  1.0837 -0.4452  0.0124
  187SOL    HW2 3668   4.715   0.404   2.758  0.4884 -0.4718 -1.0710
  187SOL     MW 3669   4.663   0.456   2.714  0.0102  0.0027  0.0066
  188SOL     OW 3670   1.017   4.107   0.480  0.1480  0.0975  0.1465
  188SOL    HW1 3671   0.979   4.186   0.442  1.2429  1.5360  1.8507
  188SOL    HW2 3672   1.084   4.143   0.538  0.3758 -2.3463  1.5357
  188SOL     MW 3673   1.021   4.122   0.483  0.0102  0.0027  0.0066
  189SOL     OW 3674   0.012   2.596   3.128 -0.4416  0.0356 -0.0340
  189SOL    HW1 3675  -0.077   2.622   3.107 -0.6623 -2.5829 -2.9636
  189SOL    HW2 3676   0.061   2.677   3.146 -0.5060 -0.3464  2.2446
  189SOL     MW 3677   0.007   2.610   3.128  0.0102  0.0027  0.0066
  190SOL     OW 3678   4.110   0.174   0.100  0.7080 -0.4612 -0.0420
  190SOL    HW1 3679   4.034   0.231   0.110 -0.4809 -2.2794  1.8884
  190SOL    HW2 3680   4.069   0.098   0.060 -0.8704 -0.0768  0.7391
  190SOL     MW 3681   4.095   0.172   0.096  0.0102  0.0027  0.0066
  191SOL     OW 3682   0.056   3.380   2.641 -0.1357 -0.1211  0.2885
  191SOL    HW1 3683   0.005   3.391   2.561  1.1955 -1.9928 -0.9137
  191SOL    HW2 3684  -0.003   3.362   2.714 -0.6908 -3.8408 -0.8714
  191SOL     MW 3685   0.042   3.379   2.640  0.0102  0.0027  0.0066
  192SOL     OW 3686   5.017   3.278   2.873  0.0598  0.3707  0.1058
  192SOL    HW1 3687   4.930   3.245   2.897  0.2764 -0.8275 -0.6690
  192SOL    HW2 3688   5.048   3.306   2.959  0.8237  0.3287 -0.1500
  192SOL     MW 3689   5.010   3.277   2.887  0.0102  0.0027  0.0066
  193SOL     OW 3690   4.498   4.960   2.747  0.2303  0.5796  0.1706
  193SOL    HW1 3691   4.499   5.051   2.774 -0.8555  0.9356 -0.8648
  193SOL    HW2 3692   4.409   4.947   2.714  0.0223  0.3741  0.7981
  193SOL     MW 3693   4.486   4.970   2.746  0.0102  0.0027  0.0066
  194SOL     OW 3694   2.263   3.676   2.980 -0.3091 -0.3894  0.0290
  194SOL    HW1 3695   2.340   3.626   3.006  0.5796  0.8815 -0.0827
  194SOL    HW2 3696   2.302   3.763   2.985  1.1565 -1.0707  0.9378
  194SOL     MW 3697   2.278   3.680   2.984  0.0102  0.0027  0.0066
  195SOL     OW 3698   0.981   3.068   2.922  0.0830  0.0917  0.3462
  195SOL    HW1 3699   1.017   2.979   2.917  0.3056  0.2051 -0.0941
  195SOL    HW2 3700   0.893   3.054   2.957  0.5463 -0.6173  1.2704
  195SOL     MW 3701   0.974   3.054   2.926  0.0102  0.0027  0.0066
  196SOL     OW 3702   0.881   3.606   3.023  0.1685 -0.5955  0.6089
  196SOL    HW1 3703   0.849   3.579   3.109  1.9284 -0.6809  1.2802
  196SOL    HW2 3704   0.832   3.688   3.016  0.8772  0.1188  2.9985
  196SOL     MW 3705   0.870   3.613   3.034  0.0102  0.0027  0.0066
  197SOL     OW 3706   1.239   0.937   0.052 -0.3418  0.3617 -0.0880
  197SOL    HW1 3707   1.156   0.940   0.006 -1.1312 -0.4099  1.2387
  197SOL    HW2 3708   1.295   0.873   0.009  1.7776  0.4371  2.3097
  197SOL     MW 3709   1.236   0.929   0.040  0.0102  0.0027  0.0066
  198SOL     OW 3710   4.982   0.661   0.195  0.2231 -0.3716  0.2946
  198SOL    HW1 3711   5.050   0.597   0.175  0.6818  0.2791 -0.2576
  198SOL    HW2 3712   4.921   0.618   0.254  0.0054  0.6692  0.8588
  198SOL     MW 3713   4.983   0.647   0.200  0.0102  0.0027  0.0066
  199SOL     OW 3714   4.360   4.238   0.293  0.1515 -0.3358 -0.0068
  199SOL    HW1 3715   4.273   4.233   0.255  0.4926 -1.0001 -0.7318
  199SOL    HW2 3716   4.411   4.182   0.234  2.6468  1.7567  0.0069
  199SOL     MW 3717   4.355   4.230   0.280  0.0102  0.0027  0.0066
  200SOL     OW 3718   2.454   0.388   3.088 -0.2033 -0.4505  0.8973
  200SOL    HW1 3719   2.446   0.462   3.027 -1.8384 -2.2619 -1.2326
  200SOL    HW2 3720   2.446   0.436   3.171 -0.1485  0.7377  0.2383
  200SOL     MW 3721   2.452   0.404   3.091  0.0102  0.0027  0.0066
  201SOL     OW 3722   1.845   3.566   0.126  0.3549  0.2488 -0.3854
  201SOL    HW1 3723   1.799   3.522   0.055  0.6398 -0.0668 -0.3775
  201SOL    HW2 3724   1.906   3.617   0.072 -1.3410  1.7294 -1.0042
  201SOL     MW 3725   1.847   3.567   0.110  0.0102  0.0027  0.0066
  202SOL     OW 3726   3.813   4.939   2.997 -0.3193 -0.2112 -0.4134
  202SOL    HW1 3727   3.814   4.846   3.022 -0.6396 -0.6185 -1.8139
  202SOL    HW2 3728   3.860   4.945   2.913 -0.9575  0.1897 -0.7445
  202SOL     MW 3729   3.819   4.927   2.989  0.0102  0.0027  0.0066
  203SOL     OW 3730   0.587   3.479   0.269 -0.2257 -0.2926 -0.2664
  203SOL    HW1 3731   0.575   3.531   0.349 -1.1104 -0.7384 -0.0922
  203SOL    HW2 3732   0.679   3.486   0.247  0.0259  0.9173  1.0140
  203SOL     MW 3733   0.597   3.487   0.277  0.0102  0.0027  0.0066
  204SOL     OW 3734   0.476   3.699   2.992 -0.4318  0.3283 -0.0084
  204SOL    HW1 3735   0.481   3.616   3.039  0.3346  0.2793 -0.1534
  204SOL    HW2 3736   0.444   3.668   2.908 -1.6561 -0.5154  0.7415
  204SOL     MW 3737   0.473   3.684   2.987  0.0102  0.0027  0.0066
  205SOL     OW 3738   4.110   4.247   2.811 -0.4929 -0.2185  0.5024
  205SOL    HW1 3739   4.017   4.263   2.826 -0.7979  0.6537 -1.8398
  205SOL    HW2 3740   4.133   4.325   2.760 -1.1921 -0.3246  0.0103
  205SOL     MW 3741   4.101   4.259   2.806  0.0102  0.0027  0.0066
  206SOL     OW 3742   0.748   2.719   2.825 -0.3743 -0.1312  0.8440
  206SOL    HW1 3743   0.777   2.750   2.740 -0.3220 -1.1257  0.4840
  206SOL    HW2 3744   0.785   2.631   2.824  1.2184  0.4985  0.2328
  206SOL     MW 3745   0.757   2.711   2.814  0.0102  0.0027  0.0066
  207SOL     OW 3746   4.113   4.800   0.172 -0.1611 -0.1242  0.7178
  207SOL    HW1 3747   4.114   4.870   0.238 -0.2241  0.3858  0.1790
  207SOL    HW2 3748   4.195   4.752   0.186 -1.5950 -2.9096  0.2615
  207SOL     MW 3749   4.124   4.803   0.183  0.0102  0.0027  0.0066
  208SOL     OW 3750   3.484   2.280   3.105  0.5123  0.2024  0.5609
  208SOL    HW1 3751   3.427   2.249   3.034  0.5138  1.3117  0.0459
  208SOL    HW2 3752   3.424   2.310   3.172  2.0738 -0.5459  2.3902
  208SOL     MW 3753   3.469   2.280   3.104  0.0102  0.0027  0.0066
  209SOL     OW 3754   1.355   1.143   0.394 -0.0496  0.2192  0.4842
  209SOL    HW1 3755   1.432   1.165   0.446 -0.7245  0.5446  1.3770
  209SOL    HW2 3756   1.346   1.052   0.420 -0.6703  0.6189  1.7699
  209SOL     MW 3757   1.364   1.134   0.405  0.0102  0.0027  0.0066
  210SOL     OW 3758   1.348   1.909   2.815  0.0459  0.5021 -0.1722
  210SOL    HW1 3759   1.291   1.864   2.878  0.6866  0.7060  0.5779
  210SOL    HW2 3760   1.392   1.968   2.877  0.0687 -1.3960  1.7465
  210SOL     MW 3761   1.346   1.911   2.832  0.0102  0.0027  0.0066
  211SOL     OW 3762   4.860   2.679   3.031 -0.3162 -0.5240 -0.0473
  211SOL    HW1 3763   4.863   2.696   2.937 -0.3120  2.8401  0.4560
  211SOL    HW2 3764   4.779   2.718   3.063  1.2929  2.4505  0.7471
  211SOL     MW 3765   4.850   2.686   3.023  0.0102  0.0027  0.0066
  212SOL     OW 3766   1.128   2.239   0.141 -0.3815  0.6315  0.2243
  212SOL    HW1 3767   1.197   2.305   0.126 -0.2185  0.2599 -0.7393
  212SOL    HW2 3768   1.172   2.169   0.188 -0.6586 -1.0485 -1.8772
  212SOL     MW 3769   1.143   2.239   0.145  0.0102  0.0027  0.0066
  213SOL     OW 3770   1.991   4.538   0.379  0.0612  0.5870  0.1836
  213SOL    HW1 3771   2.034   4.457   0.407  0.7174  0.1188 -1.9595
  213SOL    HW2 3772   2.010   4.596   0.452  1.0113  0.8504 -0.2635
  213SOL     MW 3773   1.999   4.535   0.392  0.0102  0.0027  0.0066
  214SOL     OW 3774   2.064   4.693   0.582  0.2822  0.4025 -0.0908
  214SOL    HW1 3775   2.059   4.786   0.604  0.9160  0.6098 -0.7654
  214SOL    HW2 3776   2.007   4.654   0.648 -0.4054 -0.5246 -1.2026
  214SOL     MW 3777   2.056   4.700   0.594  0.0102  0.0027  0.0066
  215SOL     OW 3778   1.295   3.750   2.962  0.1887  0.4740 -0.1337
  215SOL    HW1 3779   1.391   3.749   2.955  0.1017  1.0362 -1.5906
  215SOL    HW2 3780   1.270   3.817   2.899  0.0922 -0.8067 -1.4998
  215SOL     MW 3781   1.305   3.759   2.953  0.0102  0.0027  0.0066
  216SOL     OW 3782   3.317   3.235   0.711  0.2598 -0.1829 -0.1424
  216SOL    HW1 3783   3.369   3.227   0.792 -0.1938 -1.0017  0.0767
  216SOL    HW2 3784   3.388   3.243   0.647  1.1899 -0.2609  0.8359
  216SOL     MW 3785   3.334   3.235   0.713  0.0102  0.0027  0.0066
  217SOL     OW 3786   2.179   4.071   0.397  0.0460  0.4987 -0.5688
  217SOL    HW1 3787   2.213   4.017   0.468 -1.0246 -1.6354 -1.5839
  217SOL    HW2 3788   2.185   4.161   0.429 -0.5639 -0.2800  1.9585
  217SOL     MW 3789   2.184   4.076   0.410  0.0102  0.0027  0.0066
  218SOL     OW 3790   2.841   3.550   2.818  0.2733  0.0729  0.3724
  218SOL    HW1 3791   2.909   3.575   2.756  2.3715  1.1150  2.9022
  218SOL    HW2 3792   2.793   3.477   2.778 -0.9186 -0.3058  2.3170
  218SOL     MW 3793   2.843   3.544   2.805  0.0102  0.0027  0.0066
  219SOL     OW 3794   0.856   2.055   3.086  0.1865 -0.0195 -0.4042
  219SOL    HW1 3795   0.926   2.103   3.041  2.4111 -1.1004  1.6027
  219SOL    HW2 3796   0.879   1.966   3.060  3.0160  0.6414 -0.5118
  219SOL     MW 3797   0.869   2.050   3.077  0.0102  0.0027  0.0066
  220SOL     OW 3798   1.609   1.194   0.542 -0.6729 -0.4581 -0.2464
  220SOL    HW1 3799   1.590   1.277   0.584 -2.1611 -1.1260  0.4578
  220SOL    HW2 3800   1.697   1.184   0.580 -0.4071  1.6413 -0.1831
  220SOL     MW 3801   1.618   1.203   0.553  0.0102  0.0027  0.0066
  221SOL     OW 3802   1.583   2.149   0.354  0.0353  0.1085  0.5339
  221SOL    HW1 3803   1.557   2.173   0.443  0.6253 -1.7403  1.2554
  221SOL    HW2 3804   1.589   2.054   0.354 -0.5200  0.0638 -0.4620
  221SOL     MW 3805   1.581   2.140   0.366  0.0102  0.0027  0.0066
  222SOL     OW 3806   3.823   3.676   2.847  0.6952  0.6060 -0.3653
  222SOL    HW1 3807   3.730   3.689   2.863  0.5831  0.0467 -0.5563
  222SOL    HW2 3808   3.821   3.666   2.752 -0.3027  1.5107 -0.4467
  222SOL     MW 3809   3.811   3.676   2.837  0.0102  0.0027  0.0066
  223SOL     OW 3810   4.228   3.759   3.055  0.1582 -0.3782  0.0748
  223SOL    HW1 3811   4.261   3.842   3.090 -0.9038  0.7118 -1.3525
  223SOL    HW2 3812   4.266   3.766   2.967  0.9732 -0.3009  0.4316
  223SOL     MW 3813   4.237   3.771   3.048  0.0102  0.0027  0.0066
  224SOL     OW 3814   2.708   3.378   3.074 -0.1827 -1.0045 -0.0350
  224SOL    HW1 3815   2.788   3.423   3.100 -0.7689 -0.4607  0.8630
  224SOL    HW2 3816   2.675   3.344   3.157  0.5755  0.3125  0.8296
  224SOL     MW 3817   2.714   3.379   3.088  0.0102  0.0027  0.0066
  225SOL     OW 3818   1.195   1.395   0.104 -0.2884  0.1920  0.3596
  225SOL    HW1 3819   1.252   1.472   0.093  0.7795 -0.5904  0.3503
  225SOL    HW2 3820   1.253   1.324   0.131 -1.3658 -0.9643 -0.2633
  225SOL     MW 3821   1.211   1.396   0.106  0.0102  0.0027  0.0066
  226SOL     OW 3822   3.470   2.743   0.076 -0.0145 -0.6727 -0.5981
  226SOL    HW1 3823   3.402   2.809   0.066  0.8564  0.3262 -0.1057
  226SOL    HW2 3824   3.448   2.691  -0.001 -0.7509 -0.6917 -0.3905
  226SOL     MW 3825   3.458   2.745   0.065  0.0102  0.0027  0.0066
  227SOL     OW 3826   1.306   4.308   0.329  0.0111  0.2770 -0.0804
  227SOL    HW1 3827   1.352   4.263   0.258  2.3784  1.2113  0.7391
  227SOL    HW2 3828   1.229   4.345   0.286 -0.2800 -0.1688  0.0498
  227SOL     MW 3829   1.302   4.307   0.314  0.0102  0.0027  0.0066
  228SOL     OW 3830   1.663   1.442   3.008  0.3063 -0.4533  0.4921
  228SOL    HW1 3831   1.755   1.416   3.006  0.5521  0.3550  0.7384
  228SOL    HW2 3832   1.626   1.375   3.064 -0.2365 -0.3593  0.2475
  228SOL     MW 3833   1.671   1.430   3.015  0.0102  0.0027  0.0066
  229SOL     OW 3834   4.040   4.236   0.197  0.4759 -0.0846  0.2183
  229SOL    HW1 3835   4.004   4.187   0.123  0.2394 -0.1854  0.3986
  229SOL    HW2 3836   3.963   4.255   0.250  0.8377  3.9706 -0.4064
  229SOL     MW 3837   4.025   4.232   0.195  0.0102  0.0027  0.0066
  230SOL     OW 3838   4.300   3.933   0.363 -0.3334 -0.3843 -0.5668
  230SOL    HW1 3839   4.227   3.905   0.420  0.0513  0.5186  0.4104
  230SOL    HW2 3840   4.246   3.952   0.286 -2.0365 -0.8817  0.4463
  230SOL     MW 3841   4.283   3.932   0.361  0.0102  0.0027  0.0066
  231SOL     OW 3842   3.577   4.227   2.900  0.2629 -0.1009 -0.4237
  231SOL    HW1 3843   3.550   4.318   2.915  1.9941  0.0072  2.9854
  231SOL    HW2 3844   3.671   4.240   2.890  0.5140 -2.4027 -1.8759
  231SOL     MW 3845   3.586   4.241   2.901  0.0102  0.0027  0.0066
  232SOL     OW 3846   1.374   1.605   0.084 -0.0389 -0.2182  0.1305
  232SOL    HW1 3847   1.445   1.604   0.148 -0.5618 -0.4128  0.7185
  232SOL    HW2 3848   1.414   1.637   0.004 -1.7877 -0.7719 -1.0285
  232SOL     MW 3849   1.388   1.609   0.082  0.0102  0.0027  0.0066
  233SOL     OW 3850   2.838   3.327   0.359  0.4773  0.1977 -0.9865
  233SOL    HW1 3851   2.913   3.356   0.412 -0.9739  1.3676  0.5205
  233SOL    HW2 3852   2.868   3.344   0.270 -1.0449 -0.1356 -1.5929
  233SOL     MW 3853   2.852   3.333   0.354  0.0102  0.0027  0.0066
  234SOL     OW 3854   1.596   4.979   0.109  0.1487 -0.5591 -0.2446
  234SOL    HW1 3855   1.630   4.934   0.032  1.9207 -1.3355  0.9054
  234SOL    HW2 3856   1.671   5.025   0.149 -1.3054  1.0743  0.7363
  234SOL     MW 3857   1.611   4.979   0.104  0.0102  0.0027  0.0066
  235SOL     OW 3858   4.512   4.482   0.201 -0.0163  0.3916 -0.0887
  235SOL    HW1 3859   4.606   4.466   0.205 -0.1027 -0.4858 -1.1932
  235SOL    HW2 3860   4.465   4.405   0.233 -0.9202  0.0410 -2.0907
  235SOL     MW 3861   4.518   4.470   0.206  0.0102  0.0027  0.0066
  236SOL     OW 3862   2.782   2.821   0.462  0.0678 -0.0712  0.1180
  236SOL    HW1 3863   2.852   2.838   0.525  0.8057 -0.3308 -0.5982
  236SOL    HW2 3864   2.773   2.907   0.421  0.3181 -0.4721 -0.8243
  236SOL     MW 3865   2.790   2.835   0.465  0.0102  0.0027  0.0066
  237SOL     OW 3866   3.184   3.907   0.130 -0.1650 -0.1813  0.0232
  237SOL    HW1 3867   3.142   3.986   0.164 -0.5707 -0.8992  1.2243
  237SOL    HW2 3868   3.245   3.900   0.203 -1.3642 -1.4731  0.9597
  237SOL     MW 3869   3.186   3.917   0.144  0.0102  0.0027  0.0066
  238SOL     OW 3870   0.655   1.894   0.133 -0.2320  0.1496  0.0780
  238SOL    HW1 3871   0.594   1.968   0.132 -0.0407  0.3592 -2.4843
  238SOL    HW2 3872   0.734   1.933   0.096 -0.0280 -0.0812  0.2684
  238SOL     MW 3873   0.657   1.909   0.128  0.0102  0.0027  0.0066
  239SOL     OW 3874   2.206   4.071   2.677 -0.1454 -0.1639 -0.1149
  239SOL    HW1 3875   2.142   4.093   2.745 -0.3923  0.5731 -0.5830
  239SOL    HW2 3876   2.244   3.990   2.712 -0.4668  0.0317  0.7163
  239SOL     MW 3877   2.203   4.063   2.691  0.0102  0.0027  0.0066
  240SOL     OW 3878   3.875   4.661   0.157  0.1442 -0.7197 -0.1758
  240SOL    HW1 3879   3.965   4.692   0.163 -0.6648  1.7140  1.1646
  240SOL    HW2 3880   3.841   4.713   0.231 -0.6094  1.6991 -2.0821
  240SOL     MW 3881   3.882   4.672   0.168  0.0102  0.0027  0.0066
  241SOL     OW 3882   3.721   3.776   0.039  0.4542  0.0381 -0.1964
  241SOL    HW1 3883   3.800   3.795  -0.011  0.9859 -1.5134  0.0109
  241SOL    HW2 3884   3.656   3.763  -0.031 -0.0247 -0.1277  0.2688
  241SOL     MW 3885   3.723   3.777   0.023  0.0102  0.0027  0.0066
  242SOL     OW 3886   4.820   0.756   3.109  0.6894 -0.2601 -0.1932
  242SOL    HW1 3887   4.794   0.843   3.138  0.3858 -0.6628  0.8053
  242SOL    HW2 3888   4.883   0.733   3.177  0.6173 -1.0316 -0.3742
  242SOL     MW 3889   4.825   0.764   3.122  0.0102  0.0027  0.0066
  243SOL     OW 3890   2.291   4.717   0.403  0.1137  0.1490  0.1918
  243SOL    HW1 3891   2.240   4.727   0.322  0.3366  1.6768  0.1977
  243SOL    HW2 3892   2.216   4.700   0.461 -1.0495 -0.5916 -1.4439
  243SOL     MW 3893   2.274   4.716   0.400  0.0102  0.0027  0.0066
  244SOL     OW 3894   2.101   4.696   0.190 -0.1248 -0.2165 -0.5080
  244SOL    HW1 3895   2.054   4.626   0.235  1.4536 -1.2765 -0.4216
  244SOL    HW2 3896   2.052   4.770   0.224  2.2389  1.0186  0.4380
  244SOL     MW 3897   2.088   4.696   0.201  0.0102  0.0027  0.0066
  245SOL     OW 3898   4.144   4.484   0.047  0.4454  0.2793  0.5517
  245SOL    HW1 3899   4.092   4.426   0.102  0.4567  0.5559  0.8557
  245SOL    HW2 3900   4.198   4.424  -0.005  2.6388  1.5682  1.2041
  245SOL     MW 3901   4.144   4.468   0.047  0.0102  0.0027  0.0066
  246SOL     OW 3902   4.494   4.910   0.090  0.5924 -0.1213 -0.5944
  246SOL    HW1 3903   4.448   4.844   0.142  1.3832 -1.1990 -1.2243
  246SOL    HW2 3904   4.440   4.912   0.011  0.1260 -1.6580 -0.3434
  246SOL     MW 3905   4.481   4.902   0.086  0.0102  0.0027  0.0066
  247SOL     OW 3906   1.069   1.488   0.329 -0.1411 -0.0584  0.5606
  247SOL    HW1 3907   1.099   1.441   0.252 -0.1016  0.6441  0.1339
  247SOL    HW2 3908   0.973   1.484   0.325 -0.1810 -1.2713  1.8185
  247SOL     MW 3909   1.060   1.482   0.319  0.0102  0.0027  0.0066
  248SOL     OW 3910   5.055   0.293   3.052 -0.0460  0.1782 -0.7392
  248SOL    HW1 3911   5.093   0.235   2.986  0.0505  1.0331 -1.4517
  248SOL    HW2 3912   4.994   0.232   3.094 -0.0881 -0.6334 -1.9164
  248SOL     MW 3913   5.052   0.277   3.049  0.0102  0.0027  0.0066
  249SOL     OW 3914   4.893   2.989   3.083  0.3584  0.0669  0.5485
  249SOL    HW1 3915   4.844   2.913   3.115  0.2824 -0.1960 -0.1753
  249SOL    HW2 3916   4.949   2.956   3.013 -0.5563  1.0786 -0.7108
  249SOL     MW 3917   4.894   2.975   3.078  0.0102  0.0027  0.0066
  250SOL     OW 3918   2.041   4.978   0.582  0.9002 -0.3297  0.2410
  250SOL    HW1 3919   1.996   5.062   0.591 -1.7622 -1.8034  2.0109
  250SOL    HW2 3920   2.132   4.995   0.557  0.9266 -1.1108 -0.2332
  250SOL     MW 3921   2.047   4.991   0.580  0.0102  0.0027  0.0066
  251SOL     OW 3922   4.293   3.995   0.074 -0.3353 -0.3372  0.3510
  251SOL    HW1 3923   4.385   4.017   0.088 -0.3140  2.7966 -3.0413
  251SOL    HW2 3924   4.265   4.073   0.026 -1.7781 -0.6305  0.6419
  251SOL     MW 3925   4.301   4.008   0.069  0.0102  0.0027  0.0066
  252SOL     OW 3926   0.776   1.547   0.065  0.2412 -0.0132 -0.2192
  252SOL    HW1 3927   0.688   1.519   0.038  0.5898 -2.2079  0.7136
  252SOL    HW2 3928   0.776   1.523   0.158  1.0269  0.4785 -0.0851
  252SOL     MW 3929   0.764   1.540   0.074  0.0102  0.0027  0.0066
  253SOL     OW 3930   4.382   4.710   0.252  0.0442 -0.1461  0.7370
  253SOL    HW1 3931   4.434   4.631   0.236  1.3295  0.7009  0.5775
  253SOL    HW2 3932   4.408   4.734   0.341  0.6682 -0.1430  0.5598
  253SOL     MW 3933   4.392   4.703   0.261  0.0102  0.0027  0.0066
  254SOL     OW 3934   2.445   4.192   3.005  0.2666  0.0037 -0.5396
  254SOL    HW1 3935   2.518   4.229   2.954  0.2968 -0.3182 -0.7320
  254SOL    HW2 3936   2.370   4.225   2.956 -0.8034 -0.7349  0.5631
  254SOL     MW 3937   2.445   4.202   2.992  0.0102  0.0027  0.0066
  255SOL     OW 3938   1.214   1.824   0.138 -0.2158 -0.5011 -0.1413
  255SOL    HW1 3939   1.270   1.896   0.166 -0.9195 -0.4512  1.2603
  255SOL    HW2 3940   1.278   1.753   0.133  0.2608 -0.0266 -0.9721
  255SOL     MW 3941   1.230   1.824   0.141  0.0102  0.0027  0.0066
  256SOL     OW 3942   1.022   1.921   0.339  0.0150 -0.6065 -0.7348
  256SOL    HW1 3943   1.078   1.895   0.265 -0.1810 -0.2742 -1.0027
  256SOL    HW2 3944   1.080   1.966   0.400 -1.3733 -0.2953  0.3879
  256SOL     MW 3945   1.037   1.923   0.337  0.0102  0.0027  0.0066
  257SOL     OW 3946   0.085   0.477   0.091 -0.1593  0.0817 -0.4102
  257SOL    HW1 3947   0.126   0.425   0.160 -2.1386 -0.1444  0.6987
  257SOL    HW2 3948   0.031   0.414   0.044 -0.5396  0.7991 -0.9748
  257SOL     MW 3949   0.083   0.462   0.094  0.0102  0.0027  0.0066
  258SOL     OW 3950   3.341   3.631   3.083 -0.1124 -0.1882 -0.1308
  258SOL    HW1 3951   3.246   3.635   3.094 -0.2538 -2.7064  0.2008
  258SOL    HW2 3952   3.359   3.539   3.104 -1.7833 -0.2178  1.4522
  258SOL     MW 3953   3.331   3.619   3.087  0.0102  0.0027  0.0066
  259SOL     OW 3954   4.096   2.314   0.632  0.0782 -0.4776 -0.1457
  259SOL    HW1 3955   4.017   2.274   0.667 -0.7428  0.2554 -1.0972
  259SOL    HW2 3956   4.163   2.276   0.689 -0.2276  0.7338  1.0777
  259SOL     MW 3957   4.095   2.304   0.644  0.0102  0.0027  0.0066
  260SOL     OW 3958   1.266   2.465   0.119 -0.0192 -0.7308  0.0441
  260SOL    HW1 3959   1.191   2.516   0.090 -0.3790 -1.5127 -0.4466
  260SOL    HW2 3960   1.313   2.520   0.183  0.9994 -0.6660 -0.7283
  260SOL     MW 3961   1.263   2.479   0.124  0.0102  0.0027  0.0066
  261SOL     OW 3962   4.957   0.137   2.720  0.7234 -0.2731  0.1040
  261SOL    HW1 3963   5.030   0.098   2.768  0.1350 -1.5033  0.0442
  261SOL    HW2 3964   4.942   0.079   2.646 -0.7621 -0.0773  0.2316
  261SOL     MW 3965   4.965   0.124   2.717  0.0102  0.0027  0.0066
  262SOL     OW 3966   2.214   1.361   3.104  0.0148  0.6139 -0.3973
  262SOL    HW1 3967   2.207   1.271   3.072  2.5206 -0.0451  0.6874
  262SOL    HW2 3968   2.272   1.414   3.049 -1.0589 -0.3488 -2.5168
  262SOL     MW 3969   2.221   1.356   3.093  0.0102  0.0027  0.0066
  263SOL     OW 3970   4.108   2.884   2.692 -0.4134  0.9053 -0.0076
  263SOL    HW1 3971   4.016   2.867   2.715  0.1801 -0.9422  1.2159
  263SOL    HW2 3972   4.133   2.793   2.703  1.1239  1.4686  1.6327
  263SOL     MW 3973   4.099   2.870   2.696  0.0102  0.0027  0.0066
  264SOL     OW 3974   4.910   5.043   2.521  0.4113 -0.5874  0.3782
  264SOL    HW1 3975   4.817   5.026   2.509  0.4805 -0.5719 -0.2232
  264SOL    HW2 3976   4.925   5.122   2.469  0.7333 -0.4684  0.6473
  264SOL     MW 3977   4.900   5.051   2.513  0.0102  0.0027  0.0066
  265SOL     OW 3978   3.612   3.994   0.412  0.3621  0.4612  0.1060
  265SOL    HW1 3979   3.636   3.994   0.319 -1.5057 -0.3546 -0.4143
  265SOL    HW2 3980   3.653   3.917   0.450 -1.6227  1.0731  4.0482
  265SOL     MW 3981   3.621   3.984   0.405  0.0102  0.0027  0.0066
  266SOL     OW 3982   2.845   3.752   2.992  0.1415  0.1407 -0.1622
  266SOL    HW1 3983   2.829   3.683   2.928 -2.8246  0.2466  0.3433
  266SOL    HW2 3984   2.759   3.766   3.031  1.3434 -0.5304  3.0387
  266SOL     MW 3985   2.831   3.744   2.989  0.0102  0.0027  0.0066
  267SOL     OW 3986   0.704   4.110   0.010  0.1747 -0.3216 -0.1439
  267SOL    HW1 3987   0.722   4.028   0.056  1.1671  1.1845  2.3710
  267SOL    HW2 3988   0.750   4.171   0.069  1.1278 -0.5816 -0.6084
  267SOL     MW 3989   0.713   4.107   0.024  0.0102  0.0027  0.0066
  268SOL     OW 3990   1.371   1.170   0.138 -0.3641  0.0195 -0.0456
  268SOL    HW1 3991   1.345   1.087   0.100  2.4120 -0.7681 -0.4780
  268SOL    HW2 3992   1.357   1.155   0.232 -2.8258  0.9156 -0.2043
  268SOL     MW 3993   1.366   1.157   0.146  0.0102  0.0027  0.0066
  269SOL     OW 3994   0.734   3.425   2.898  0.0451  0.2663  0.3877
  269SOL    HW1 3995   0.793   3.488   2.941  2.0068 -1.1202 -0.1341
  269SOL    HW2 3996   0.691   3.477   2.831  1.0619 -2.4012 -2.5686
  269SOL     MW 3997   0.736   3.440   2.895  0.0102  0.0027  0.0066
  270SOL     OW 3998   1.664   1.929   0.035  0.3517 -0.7075  0.1522
  270SOL    HW1 3999   1.631   1.908   0.123 -0.9988 -1.7514 -0.5528
  270SOL    HW2 4000   1.627   1.858  -0.017 -0.2257  0.1971 -0.6938
  270SOL     MW 4001   1.655   1.917   0.040  0.0102  0.0027  0.0066
  271SOL     OW 4002   4.158   2.624   0.197 -0.5502  0.1462 -0.1338
  271SOL    HW1 4003   4.251   2.648   0.199 -0.4102 -0.2930 -0.8360
  271SOL    HW2 4004   4.134   2.587   0.282 -0.4538 -1.7046 -0.8641
  271SOL     MW 4005   4.167   2.623   0.209  0.0102  0.0027  0.0066
  272SOL     OW 4006   1.937   1.158   2.819  0.2641  0.0907 -0.0284
  272SOL    HW1 4007   1.935   1.234   2.877 -1.2560 -0.2430  0.4025
  272SOL    HW2 4008   1.966   1.192   2.735 -1.1409  1.7578  0.1066
  272SOL     MW 4009   1.940   1.172   2.815  0.0102  0.0027  0.0066
  273SOL     OW 4010   3.775   3.384   0.119  0.0577  0.4339 -0.2642
  273SOL    HW1 4011   3.859   3.350   0.148  0.1866  0.9106 -0.0738
  273SOL    HW2 4012   3.788   3.415   0.029 -0.3147  1.8932  0.1692
  273SOL     MW 4013   3.788   3.383   0.111  0.0102  0.0027  0.0066
  274SOL     OW 4014   4.797   0.681   2.769  0.2147  0.0090  0.0102
  274SOL    HW1 4015   4.792   0.749   2.837  1.7295 -0.7991  0.9697
  274SOL    HW2 4016   4.849   0.616   2.815 -1.8930 -1.1574  0.8826
  274SOL     MW 4017   4.803   0.682   2.784  0.0102  0.0027  0.0066
  275SOL     OW 4018   5.005   3.858   0.184 -0.5501  0.2680 -0.0614
  275SOL    HW1 4019   5.008   3.845   0.089  1.3856 -0.6458  0.0706
  275SOL    HW2 4020   4.953   3.783   0.212  1.4331 -2.2324 -2.4700
  275SOL     MW 4021   4.998   3.846   0.175  0.0102  0.0027  0.0066
  276SOL     OW 4022   1.794   4.390   0.270  0.0667 -0.1353 -0.3939
  276SOL    HW1 4023   1.718   4.391   0.327  0.4227  2.1774  0.1283
  276SOL    HW2 4024   1.840   4.467   0.302 -1.9535  0.5438  1.0705
  276SOL     MW 4025   1.790   4.400   0.282  0.0102  0.0027  0.0066
  277SOL     OW 4026   3.386   4.525   0.132  0.3715 -0.1572  0.1844
  277SOL    HW1 4027   3.300   4.559   0.107  0.6014  0.3446  0.0547
  277SOL    HW2 4028   3.364   4.450   0.186 -3.1507 -0.2149 -1.0960
  277SOL     MW 4029   3.372   4.520   0.136  0.0102  0.0027  0.0066
  278SOL     OW 4030   1.927   4.138   0.224  0.2952  0.0896  0.3792
  278SOL    HW1 4031   1.895   4.225   0.248  0.5549  0.3453 -0.1891
  278SOL    HW2 4032   1.997   4.121   0.286 -0.5334 -0.9621  1.0691
  278SOL     MW 4033   1.932   4.147   0.235  0.0102  0.0027  0.0066
  279SOL     OW 4034   4.059   5.010   3.126  0.0718  0.2029  0.0441
  279SOL    HW1 4035   3.977   4.984   3.084  0.3343  0.8756 -0.9051
  279SOL    HW2 4036   4.073   4.937   3.186 -1.6216 -0.2762 -0.1059
  279SOL     MW 4037   4.050   4.997   3.129  0.0102  0.0027  0.0066
  280SOL     OW 4038   3.068   3.679   0.043  0.1297 -0.1888  0.0967
  280SOL    HW1 4039   3.000   3.684  -0.023  0.9737  1.3920 -0.7051
  280SOL    HW2 4040   3.086   3.770   0.065 -0.5298 -0.7694  3.8840
  280SOL     MW 4041   3.061   3.692   0.037  0.0102  0.0027  0.0066
  281SOL     OW 4042   0.433   2.623   0.024  0.1738 -0.2291 -0.2567
  281SOL    HW1 4043   0.519   2.620   0.066  0.0862 -1.1171 -0.1084
  281SOL    HW2 4044   0.448   2.646  -0.068 -0.6843 -0.0671 -0.3579
  281SOL     MW 4045   0.447   2.625   0.017  0.0102  0.0027  0.0066
  282SOL     OW 4046   1.335   1.694   0.476 -0.6788  0.2143 -0.0952
  282SOL    HW1 4047   1.261   1.651   0.435  0.6052 -0.8342 -1.4124
  282SOL    HW2 4048   1.343   1.651   0.561  0.1174  2.3965  1.0174
  282SOL     MW 4049   1.327   1.683   0.482  0.0102  0.0027  0.0066
  283SOL     OW 4050   3.279   2.648   0.255 -0.3741 -0.3673 -0.0825
  283SOL    HW1 4051   3.336   2.648   0.333 -1.6547 -1.5676  0.8974
  283SOL    HW2 4052   3.347   2.672   0.191  0.3438 -2.8224 -0.3525
  283SOL     MW 4053   3.296   2.651   0.257  0.0102  0.0027  0.0066
  284SOL     OW 4054   3.474   4.118   3.126 -0.0780 -0.0640  0.1926
  284SOL    HW1 4055   3.413   4.064   3.075 -0.6371  0.3820  0.3710
  284SOL    HW2 4056   3.513   4.165   3.053  0.5194 -0.6381  0.1321
  284SOL     MW 4057   3.471   4.117   3.110  0.0102  0.0027  0.0066
  285SOL     OW 4058   3.152   4.649   0.055 -0.0803 -0.0932 -0.2856
  285SOL    HW1 4059   3.165   4.739   0.024  0.5736  1.2935  3.4315
  285SOL    HW2 4060   3.084   4.610   0.000 -0.2517 -0.1559 -0.0321
  285SOL     MW 4061   3.145   4.656   0.044  0.0102  0.0027  0.0066
  286SOL     OW 4062   4.248   4.245   3.048  0.0187 -0.7781 -0.3846
  286SOL    HW1 4063   4.330   4.288   3.024 -0.6535  1.0520  0.4614
  286SOL    HW2 4064   4.206   4.243   2.962 -0.3515 -1.2034 -0.2043
  286SOL     MW 4065   4.253   4.250   3.034  0.0102  0.0027  0.0066
  287SOL     OW 4066   4.547   4.099   0.138  0.2318 -0.0171  0.2021
  287SOL    HW1 4067   4.618   4.120   0.077  1.1078 -1.6809  0.5947
  287SOL    HW2 4068   4.598   4.069   0.213  0.2082 -1.4922 -0.3346
  287SOL     MW 4069   4.563   4.098   0.140  0.0102  0.0027  0.0066
  288SOL     OW 4070   0.051   3.348   3.115 -0.5720 -0.5861  0.0304
  288SOL    HW1 4071   0.139   3.312   3.101 -0.6607 -0.4046 -1.0450
  288SOL    HW2 4072   0.022   3.292   3.187  0.6832 -1.7264 -0.3167
  288SOL     MW 4073   0.059   3.336   3.123  0.0102  0.0027  0.0066
  289SOL     OW 4074   0.127   0.508   2.806 -0.2044 -0.1651 -0.0614
  289SOL    HW1 4075   0.093   0.470   2.725 -1.6818  3.0077 -1.0803
  289SOL    HW2 4076   0.052   0.539   2.857  2.0907  0.1056  3.5582
  289SOL     MW 4077   0.112   0.507   2.802  0.0102  0.0027  0.0066
  290SOL     OW 4078   0.976   1.393   3.067  0.1732 -0.4736  0.4288
  290SOL    HW1 4079   0.912   1.448   3.113 -1.3378 -0.6221 -1.3299
  290SOL    HW2 4080   1.053   1.393   3.122 -1.0526 -1.5225  2.2482
  290SOL     MW 4081   0.978   1.400   3.080  0.0102  0.0027  0.0066
  291SOL     OW 4082   0.923   3.073   2.644  0.4914  0.2084 -0.3499
  291SOL    HW1 4083   0.961   3.089   2.731  0.6883 -0.7305 -0.2609
  291SOL    HW2 4084   0.993   3.111   2.591 -0.7525  1.7803 -0.9796
  291SOL     MW 4085   0.937   3.080   2.649  0.0102  0.0027  0.0066
  292SOL     OW 4086   2.666   4.306   2.879 -0.3143  0.0560  0.1787
  292SOL    HW1 4087   2.696   4.297   2.789  2.5680  0.9554  0.9467
  292SOL    HW2 4088   2.745   4.274   2.921  0.5355 -0.9998 -2.0514
  292SOL     MW 4089   2.680   4.301   2.873  0.0102  0.0027  0.0066
  293SOL     OW 4090   1.147   3.276   2.833  0.1018  0.0164  0.7574
  293SOL    HW1 4091   1.113   3.208   2.892  0.2281 -0.9459 -0.2569
  293SOL    HW2 4092   1.139   3.355   2.887  1.5629  0.0115  1.0227
  293SOL     MW 4093   1.141   3.277   2.848  0.0102  0.0027  0.0066
  294SOL     OW 4094   2.944   4.603   3.000 -0.2461  0.2931  0.4227
  294SOL    HW1 4095   2.930   4.693   2.971 -1.4349  0.1664  0.5596
  294SOL    HW2 4096   2.857   4.574   3.028 -0.0020 -0.8659  0.0081
  294SOL     MW 4097   2.931   4.611   3.000  0.0102  0.0027  0.0066
  295SOL     OW 4098   2.182   4.327   0.507  0.2110  0.2240  0.5936
  295SOL    HW1 4099   2.201   4.329   0.601  1.7617  0.2070  0.3048
  295SOL    HW2 4100   2.259   4.371   0.472 -0.1893  0.0670 -0.4981
  295SOL     MW 4101   2.195   4.333   0.515  0.0102  0.0027  0.0066
  296SOL     OW 4102   1.559   1.711   3.023 -0.3283 -0.0321  0.3661
  296SOL    HW1 4103   1.621   1.639   3.011  1.1594  1.2729 -0.1403
  296SOL    HW2 4104   1.541   1.731   2.931  2.5223 -0.1919 -0.3230
  296SOL     MW 4105   1.565   1.705   3.010  0.0102  0.0027  0.0066
  297SOL     OW 4106   1.971   1.604   2.818 -0.3272  0.1583 -0.2209
  297SOL    HW1 4107   1.888   1.604   2.771 -1.0556  2.0598  0.9668
  297SOL    HW2 4108   1.945   1.554   2.895  0.5980 -1.0415 -0.6605
  297SOL     MW 4109   1.956   1.598   2.822  0.0102  0.0027  0.0066
  298SOL     OW 4110   0.843   1.153   3.015 -0.3143  0.0610 -0.0053
  298SOL    HW1 4111   0.781   1.163   2.943 -1.0294  0.1605  0.6182
  298SOL    HW2 4112   0.884   1.240   3.023 -0.9218  0.3308  0.2174
  298SOL     MW 4113   0.840   1.166   3.006  0.0102  0.0027  0.0066
  299SOL     OW 4114   3.332   2.374   0.179 -0.0112 -0.2664 -0.6228
  299SOL    HW1 4115   3.304   2.466   0.175 -2.8766 -1.0957 -2.8194
  299SOL    HW2 4116   3.395   2.370   0.252  1.0290 -2.9982 -1.5499
  299SOL     MW 4117   3.337   2.386   0.188  0.0102  0.0027  0.0066
  300SOL     OW 4118   4.441   2.713   0.181 -0.1505 -0.8568 -0.1372
  300SOL    HW1 4119   4.412   2.787   0.235  0.4806 -0.8739  0.2324
  300SOL    HW2 4120   4.469   2.648   0.246  0.2092 -2.3545 -1.7065
  300SOL     MW 4121   4.441   2.714   0.196  0.0102  0.0027  0.0066
  301SOL     OW 4122   3.518   3.517   0.449 -0.0077 -0.3524  0.1174
  301SOL    HW1 4123   3.522   3.540   0.357  0.8278  0.8189  0.4355
  301SOL    HW2 4124   3.452   3.579   0.480 -0.1439  0.3334 -1.4649
  301SOL     MW 4125   3.510   3.528   0.441  0.0102  0.0027  0.0066
  302SOL     OW 4126   3.892   3.463   3.019  0.3095  0.0013 -0.3803
  302SOL    HW1 4127   3.852   3.546   2.991 -1.5020 -0.2073  1.3961
  302SOL    HW2 4128   3.966   3.495   3.071  0.3528  1.6135 -1.3401
  302SOL     MW 4129   3.897   3.478   3.022  0.0102  0.0027  0.0066
  303SOL     OW 4130   2.869   1.973   3.005 -0.0638  0.1632  0.0325
  303SOL    HW1 4131   2.803   1.962   3.074  0.1662 -1.1280  0.0817
  303SOL    HW2 4132   2.905   1.884   3.007  0.1793  0.2647  2.0757
  303SOL     MW 4133   2.865   1.960   3.014  0.0102  0.0027  0.0066
  304SOL     OW 4134   0.257   2.975   2.998 -0.3101 -0.3263 -0.0930
  304SOL    HW1 4135   0.269   3.069   3.012 -1.8778 -0.3142  1.4966
  304SOL    HW2 4136   0.338   2.960   2.950 -0.4854  1.3068 -1.0019
  304SOL     MW 4137   0.269   2.986   2.993  0.0102  0.0027  0.0066
  305SOL     OW 4138   1.150   1.837   3.014  0.0245 -0.0628 -0.1588
  305SOL    HW1 4139   1.172   1.831   3.107 -0.2039  3.8893  0.3195
  305SOL    HW2 4140   1.064   1.795   3.012  0.4142 -0.9125  0.0995
  305SOL     MW 4141   1.142   1.831   3.026  0.0102  0.0027  0.0066
  306SOL     OW 4142   1.624   3.760   0.133  0.9039 -0.3571  0.5584
  306SOL    HW1 4143   1.701   3.705   0.122  0.1730 -0.9702 -2.7538
  306SOL    HW2 4144   1.589   3.769   0.044 -0.3395 -1.0134  0.9437
  306SOL     MW 4145   1.629   3.754   0.120  0.0102  0.0027  0.0066
  307SOL     OW 4146   3.576   3.744   2.952 -0.2575 -0.2674  0.3170
  307SOL    HW1 4147   3.525   3.823   2.931 -0.4956 -0.0097  1.7698
  307SOL    HW2 4148   3.503   3.690   2.981 -1.0738 -0.8785 -2.5689
  307SOL     MW 4149   3.560   3.747   2.953  0.0102  0.0027  0.0066
  308SOL     OW 4150   0.886   2.463   2.808 -0.3550 -0.0881  0.0134
  308SOL    HW1 4151   0.975   2.494   2.826 -0.5061  1.3773 -1.6041
  308SOL    HW2 4152   0.890   2.370   2.832  0.3421 -0.0313  0.1307
  308SOL     MW 4153   0.898   2.455   2.814  0.0102  0.0027  0.0066
  309SOL     OW 4154   1.678   4.028   0.111 -0.1501  0.1871 -0.5529
  309SOL    HW1 4155   1.675   3.937   0.141 -1.2469  0.3072 -0.2500
  309SOL    HW2 4156   1.760   4.065   0.145 -0.5588  1.5339 -0.9767
  309SOL     MW 4157   1.689   4.021   0.120  0.0102  0.0027  0.0066
  310SOL     OW 4158   3.712   4.668   3.049  0.4874 -0.6857  0.3439
  310SOL    HW1 4159   3.742   4.656   3.139  0.8586 -4.7955 -0.1533
  310SOL    HW2 4160   3.636   4.609   3.048  0.6145 -0.8704  1.0816
  310SOL     MW 4161   3.706   4.659   3.061  0.0102  0.0027  0.0066
  311SOL     OW 4162   3.853   4.287   2.921  0.1155 -0.0705 -0.6521
  311SOL    HW1 4163   3.861   4.219   2.988 -2.9270  0.5625  0.5606
  311SOL    HW2 4164   3.895   4.366   2.955 -1.3862  0.9183 -0.9988
  311SOL     MW 4165   3.859   4.288   2.934  0.0102  0.0027  0.0066
  312SOL     OW 4166   1.445   2.054   3.029  0.0189 -0.4371  0.1784
  312SOL    HW1 4167   1.519   2.014   3.074 -0.0754  0.1239  0.8462
  312SOL    HW2 4168   1.485   2.120   2.972 -1.0430 -0.7996 -1.0415
  312SOL     MW 4169   1.460   2.058   3.027  0.0102  0.0027  0.0066
  313SOL     OW 4170   5.077   3.002   2.853 -0.2611  0.1739 -0.5876
  313SOL    HW1 4171   5.162   2.979   2.890 -0.3803 -0.5011 -0.7243
  313SOL    HW2 4172   5.074   3.098   2.854  1.1652  0.2498  0.1488
  313SOL     MW 4173   5.088   3.012   2.858  0.0102  0.0027  0.0066
  314SOL     OW 4174   3.381   3.361   0.041  0.3934 -0.5672  0.4887
  314SOL    HW1 4175   3.302   3.308   0.026 -0.4012  0.7094 -0.0101
  314SOL    HW2 4176   3.419   3.331   0.124 -0.2065 -0.6107  0.7519
  314SOL     MW 4177   3.376   3.350   0.050  0.0102  0.0027  0.0066
  315SOL     OW 4178   1.059   2.661   0.024  0.0980 -0.0136 -0.2496
  315SOL    HW1 4179   1.004   2.726   0.069  0.0931 -0.4350  0.3685
  315SOL    HW2 4180   0.995   2.592   0.009  1.2195 -1.2563  0.4518
  315SOL     MW 4181   1.043   2.661   0.028  0.0102  0.0027  0.0066
  316SOL     OW 4182   1.285   0.530   0.098 -0.1244 -0.1869  0.3329
  316SOL    HW1 4183   1.299   0.616   0.058  1.8108 -1.0910 -1.1193
  316SOL    HW2 4184   1.190   0.522   0.091  0.0566 -1.6800 -0.9415
  316SOL     MW 4185   1.275   0.540   0.092  0.0102  0.0027  0.0066
  317SOL     OW 4186   4.392   4.622   2.884 -0.5212 -0.4264  0.2068
  317SOL    HW1 4187   4.379   4.622   2.789 -1.3242 -0.2380  0.3104
  317SOL    HW2 4188   4.464   4.685   2.894 -0.8284  0.1811 -1.2090
  317SOL     MW 4189   4.400   4.630   2.873  0.0102  0.0027  0.0066
  318SOL     OW 4190   0.880   2.863   0.123  0.2358  0.2510 -0.2854
  318SOL    HW1 4191   0.839   2.927   0.064 -1.2038 -2.2546 -2.2047
  318SOL    HW2 4192   0.923   2.918   0.188  1.0015 -2.4415  1.6603
  318SOL     MW 4193   0.880   2.879   0.124  0.0102  0.0027  0.0066
  319SOL     OW 4194   3.701   2.896   0.023  0.8412 -0.2095 -0.5920
  319SOL    HW1 4195   3.655   2.949  -0.043 -0.7984 -1.1248 -0.2150
  319SOL    HW2 4196   3.631   2.837   0.047  0.0770  0.7588 -0.3970
  319SOL     MW 4197   3.686   2.895   0.017  0.0102  0.0027  0.0066
  320SOL     OW 4198   3.375   2.613   2.980  0.1343  0.2213  0.1128
  320SOL    HW1 4199   3.305   2.554   2.952 -0.9095  1.1038  0.7785
  320SOL    HW2 4200   3.457   2.569   2.959  0.3736  0.4875  0.4885
  320SOL     MW 4201   3.377   2.599   2.974  0.0102  0.0027  0.0066
  321SOL     OW 4202   3.328   4.262   0.200 -0.1356  0.1958  0.3678
  321SOL    HW1 4203   3.369   4.244   0.284 -0.5262  0.0449  0.5283
  321SOL    HW2 4204   3.381   4.212   0.138  0.5202  0.4384  0.7293
  321SOL     MW 4205   3.340   4.253   0.203  0.0102  0.0027  0.0066
  322SOL     OW 4206   2.177   1.121   2.952 -0.0310 -0.0720  0.1610
  322SOL    HW1 4207   2.248   1.070   2.913 -0.4917 -0.0600 -0.7273
  322SOL    HW2 4208   2.111   1.117   2.882  0.1268 -0.2269  0.0195
  322SOL     MW 4209   2.177   1.113   2.937  0.0102  0.0027  0.0066
  323SOL     OW 4210   0.378   4.397   0.071  0.2557  0.4727 -0.4456
  323SOL    HW1 4211   0.400   4.306   0.050  0.5416  0.9974 -2.5661
  323SOL    HW2 4212   0.342   4.435  -0.009  2.5064  3.6324 -0.1130
  323SOL     MW 4213   0.376   4.390   0.058  0.0102  0.0027  0.0066
  324SOL     OW 4214   1.714   1.086   2.702 -0.3065  0.0859  0.2804
  324SOL    HW1 4215   1.651   1.156   2.718  0.8735  1.1233  0.5308
  324SOL    HW2 4216   1.792   1.110   2.752  0.4617 -1.8755  0.1170
  324SOL     MW 4217   1.716   1.098   2.711  0.0102  0.0027  0.0066
  325SOL     OW 4218   2.042   4.023   3.127  0.2636  0.3512 -0.5823
  325SOL    HW1 4219   1.990   4.054   3.201  0.6187 -1.3919  0.4434
  325SOL    HW2 4220   2.132   4.031   3.160  1.0244 -0.8820 -2.1768
  325SOL     MW 4221   2.047   4.028   3.141  0.0102  0.0027  0.0066
  326SOL     OW 4222   2.194   1.806   2.984  0.1130 -0.4994  0.5419
  326SOL    HW1 4223   2.106   1.787   3.016 -0.4090  2.0690  0.8246
  326SOL    HW2 4224   2.230   1.865   3.050  0.9859 -1.1572  0.6804
  326SOL     MW 4225   2.187   1.811   2.997  0.0102  0.0027  0.0066
  327SOL     OW 4226   4.313   4.943   3.008  0.6667 -0.3911 -0.2980
  327SOL    HW1 4227   4.310   4.925   2.914  1.1993  0.4756 -0.4910
  327SOL    HW2 4228   4.222   4.964   3.029  1.1056  2.2250 -0.6541
  327SOL     MW 4229   4.301   4.943   2.998  0.0102  0.0027  0.0066
  328SOL     OW 4230   2.031   4.140   2.891  0.0096 -0.5453 -0.3043
  328SOL    HW1 4231   2.038   4.098   2.976 -1.5855 -0.2721 -0.0136
  328SOL    HW2 4232   1.936   4.146   2.878  0.2578  1.7065 -1.7890
  328SOL     MW 4233   2.019   4.135   2.900  0.0102  0.0027  0.0066
  329SOL     OW 4234   1.003   2.794   2.914 -0.7029  0.5109  0.3149
  329SOL    HW1 4235   0.915   2.762   2.893 -0.7538  1.0053 -0.2345
  329SOL    HW2 4236   1.023   2.756   3.000  0.4242  0.5929  0.0955
  329SOL     MW 4237   0.994   2.785   2.923  0.0102  0.0027  0.0066
  330SOL     OW 4238   4.784   0.273   2.870  0.1780 -0.3272 -0.6649
  330SOL    HW1 4239   4.712   0.210   2.861 -0.0174 -0.0454 -1.0803
  330SOL    HW2 4240   4.854   0.231   2.821  0.2093  1.1735 -1.9860
  330SOL     MW 4241   4.784   0.259   2.863  0.0102  0.0027  0.0066
  331SOL     OW 4242   2.278   4.049   0.148  0.1550 -0.1261 -0.0303
  331SOL    HW1 4243   2.266   4.141   0.125  1.2872 -0.1144 -0.6689
  331SOL    HW2 4244   2.258   4.042   0.241  1.1627 -0.7237  0.1577
  331SOL     MW 4245   2.274   4.060   0.157  0.0102  0.0027  0.0066
  332SOL     OW 4246   3.570   2.450   2.911  0.0102  0.2636 -0.2440
  332SOL    HW1 4247   3.564   2.398   2.991 -0.5085 -0.6773 -0.8880
  332SOL    HW2 4248   3.659   2.486   2.915  0.3361 -0.5582 -0.0573
  332SOL     MW 4249   3.581   2.448   2.922  0.0102  0.0027  0.0066
  333SOL     OW 4250   3.238   3.979   3.014  0.3274 -0.1222  0.1223
  333SOL    HW1 4251   3.155   3.998   2.971  1.3435  0.5580 -1.6346
  333SOL    HW2 4252   3.223   3.947   3.103  0.5915  0.2877  0.3159
  333SOL     MW 4253   3.225   3.977   3.020  0.0102  0.0027  0.0066
  334SOL     OW 4254   1.186   1.319   0.522 -0.2707 -0.3844 -0.1099
  334SOL    HW1 4255   1.152   1.386   0.462  2.0753  1.9846  0.9707
  334SOL    HW2 4256   1.238   1.263   0.464  1.5874  1.2501 -0.1466
  334SOL     MW 4257   1.189   1.321   0.506  0.0102  0.0027  0.0066
  335SOL     OW 4258   1.365   0.745   3.043 -0.5834  0.0435 -0.0683
  335SOL    HW1 4259   1.443   0.698   3.014  0.5295  1.9573 -0.3150
  335SOL    HW2 4260   1.292   0.727   2.984  0.8639  1.8247 -2.5784
  335SOL     MW 4261   1.366   0.736   3.031  0.0102  0.0027  0.0066
  336SOL     OW 4262   0.096   0.106   2.868  0.4447  0.1419 -0.2457
  336SOL    HW1 4263   0.125   0.028   2.914  1.6744  1.1195  0.6813
  336SOL    HW2 4264   0.177   0.152   2.845  1.8360 -2.5110 -1.0463
  336SOL     MW 4265   0.110   0.102   2.871  0.0102  0.0027  0.0066
  337SOL     OW 4266   0.817   4.336   0.483 -0.2657  0.0938 -0.4791
  337SOL    HW1 4267   0.761   4.413   0.492  0.7486  0.7578  0.4290
  337SOL    HW2 4268   0.772   4.271   0.537 -2.3949  0.1840 -2.0288
  337SOL     MW 4269   0.804   4.337   0.492  0.0102  0.0027  0.0066
  338SOL     OW 4270   4.245   4.915   2.664  0.2028  0.4826 -0.1373
  338SOL    HW1 4271   4.177   4.855   2.634 -1.1280  1.3430  1.0004
  338SOL    HW2 4272   4.255   4.979   2.594 -1.2577  0.0595 -0.7682
  338SOL     MW 4273   4.237   4.916   2.651  0.0102  0.0027  0.0066
  339SOL     OW 4274   1.649   1.873   0.313 -0.3683 -0.8509 -0.1640
  339SOL    HW1 4275   1.626   1.781   0.316  0.1780 -1.0111 -0.6944
  339SOL    HW2 4276   1.744   1.873   0.298 -0.3258  0.5229 -0.0824
  339SOL     MW 4277   1.659   1.861   0.311  0.0102  0.0027  0.0066
  340SOL     OW 4278   3.519   4.484   3.017  0.3611  0.0338  0.4306
  340SOL    HW1 4279   3.479   4.466   3.102  0.1032 -0.8681  0.1268
  340SOL    HW2 4280   3.446   4.526   2.971 -0.5625 -1.1476  0.7592
  340SOL     MW 4281   3.504   4.487   3.022  0.0102  0.0027  0.0066
  341SOL     OW 4282   3.999   3.199   0.124 -0.5289  0.1047 -0.4111
  341SOL    HW1 4283   4.088   3.234   0.128 -0.6774  0.4127  0.6760
  341SOL    HW2 4284   3.972   3.203   0.033  1.0164  0.3114 -0.8794
  341SOL     MW 4285   4.007   3.204   0.113  0.0102  0.0027  0.0066
  342SOL     OW 4286   1.801   0.018   0.286  0.4505  0.4438 -0.6595
  342SOL    HW1 4287   1.850   0.084   0.235  1.6662 -1.4843 -2.1529
  342SOL    HW2 4288   1.818   0.042   0.377 -0.5453 -0.4140 -0.2339
  342SOL     MW 4289   1.810   0.030   0.291  0.0102  0.0027  0.0066
  343SOL     OW 4290   1.600   4.368   0.070  0.1213 -0.3555  0.7725
  343SOL    HW1 4291   1.647   4.404   0.146 -0.6141 -0.7920  1.4449
  343SOL    HW2 4292   1.546   4.299   0.107 -0.2730 -0.4952 -0.0376
  343SOL     MW 4293   1.599   4.364   0.085  0.0102  0.0027  0.0066
  344SOL     OW 4294   1.841   0.108   0.542  0.2725  0.3603  0.3647
  344SOL    HW1 4295   1.800   0.194   0.531  0.6013  0.3662 -0.9717
  344SOL    HW2 4296   1.775   0.062   0.595  0.2695  0.5155  0.4963
  344SOL     MW 4297   1.827   0.113   0.548  0.0102  0.0027  0.0066
  345SOL     OW 4298   1.344   2.073   0.206 -0.3071  0.0083 -0.1922
  345SOL    HW1 4299   1.420   2.092   0.262  1.0373  0.5624 -2.0642
  345SOL    HW2 4300   1.381   2.105   0.123  0.4101  0.7776  0.4077
  345SOL     MW 4301   1.359   2.080   0.202  0.0102  0.0027  0.0066
  346SOL     OW 4302   3.689   4.016   0.155 -0.4734  0.3524 -0.2063
  346SOL    HW1 4303   3.701   3.928   0.118  1.5434  0.3858  0.2262
  346SOL    HW2 4304   3.605   4.047   0.121 -1.3221 -1.2452  0.3236
  346SOL     MW 4305   3.680   4.009   0.145  0.0102  0.0027  0.0066
  347SOL     OW 4306   3.882   4.111   3.123 -0.5114  0.1272  0.1094
  347SOL    HW1 4307   3.908   4.023   3.096 -1.5738 -0.2732  0.3076
  347SOL    HW2 4308   3.815   4.086   3.187  1.4197 -1.5764  1.6201
  347SOL     MW 4309   3.876   4.096   3.128  0.0102  0.0027  0.0066
  348SOL     OW 4310   0.784   1.492   0.322  0.0109  0.3589 -0.0281
  348SOL    HW1 4311   0.765   1.585   0.332  1.1124  0.7717 -1.4545
  348SOL    HW2 4312   0.754   1.444   0.399 -1.2745 -0.5357 -1.0566
  348SOL     MW 4313   0.778   1.498   0.334  0.0102  0.0027  0.0066
  349SOL     OW 4314   1.414   3.544   0.216 -0.3231  0.4796 -0.2113
  349SOL    HW1 4315   1.452   3.534   0.303 -0.8419 -0.7024 -0.0994
  349SOL    HW2 4316   1.458   3.622   0.182  0.2193 -0.0019 -0.6377
  349SOL     MW 4317   1.425   3.553   0.223  0.0102  0.0027  0.0066
  350SOL     OW 4318   3.239   2.909   0.054 -0.2255 -0.0272 -0.3308
  350SOL    HW1 4319   3.227   2.901  -0.040  0.3177  1.3128 -0.5465
  350SOL    HW2 4320   3.159   2.869   0.088 -1.4296  1.3070 -1.4532
  350SOL     MW 4321   3.227   2.903   0.046  0.0102  0.0027  0.0066
  351SOL     OW 4322   1.955   4.870   0.325 -0.6316  0.2505 -0.1215
  351SOL    HW1 4323   1.901   4.938   0.283 -0.3289  0.0989 -0.7804
  351SOL    HW2 4324   1.966   4.911   0.411 -1.4085  2.7408 -1.1085
  351SOL     MW 4325   1.950   4.885   0.331  0.0102  0.0027  0.0066
  352SOL     OW 4326   0.483   0.700   0.055 -0.0646 -0.0839 -0.0619
  352SOL    HW1 4327   0.463   0.783   0.012  0.7439 -0.5172 -1.3728
  352SOL    HW2 4328   0.466   0.638  -0.016  0.3306 -1.6813  1.1622
  352SOL     MW 4329   0.478   0.703   0.040  0.0102  0.0027  0.0066
  353SOL     OW 4330   4.646   4.002   0.378 -0.0664 -0.5513  0.3544
  353SOL    HW1 4331   4.628   4.071   0.443  2.4735  2.0977 -1.4990
  353SOL    HW2 4332   4.598   3.925   0.407  0.5419 -0.7704  0.7998
  353SOL     MW 4333   4.637   4.001   0.391  0.0102  0.0027  0.0066
  354SOL     OW 4334   0.669   4.437   0.033 -0.2510 -0.3296  0.3507
  354SOL    HW1 4335   0.661   4.443  -0.062  1.8267  0.4656  0.1750
  354SOL    HW2 4336   0.582   4.448   0.073  0.0738 -0.3387  1.0801
  354SOL     MW 4337   0.657   4.439   0.026  0.0102  0.0027  0.0066
  355SOL     OW 4338   1.121   3.520   2.948  0.3322  0.7441  0.1984
  355SOL    HW1 4339   1.038   3.546   2.988 -0.6403 -0.7546 -0.7491
  355SOL    HW2 4340   1.186   3.589   2.958  0.8165  0.0999  1.8468
  355SOL     MW 4341   1.118   3.533   2.954  0.0102  0.0027  0.0066
  356SOL     OW 4342   3.959   4.545   2.988  0.1040 -0.2676  0.3574
  356SOL    HW1 4343   3.878   4.585   3.019  0.3305  1.9759 -1.6816
  356SOL    HW2 4344   4.017   4.537   3.063  1.2879 -0.2560 -0.5335
  356SOL     MW 4345   3.956   4.549   3.002  0.0102  0.0027  0.0066
  357SOL     OW 4346   0.698   3.186   2.765 -0.0945  0.2847  0.4526
  357SOL    HW1 4347   0.723   3.265   2.813 -3.3165 -0.1646  3.2969
  357SOL    HW2 4348   0.767   3.167   2.701 -0.1530  2.3592 -0.2830
  357SOL     MW 4349   0.710   3.194   2.763  0.0102  0.0027  0.0066
  358SOL     OW 4350   4.855   4.090   0.226  0.0590  0.4810 -0.2856
  358SOL    HW1 4351   4.895   4.003   0.228  0.2681  0.5818  0.4728
  358SOL    HW2 4352   4.795   4.078   0.300  0.4921  0.7467  0.1160
  358SOL     MW 4353   4.853   4.077   0.236  0.0102  0.0027  0.0066
  359SOL     OW 4354   2.025   3.726   3.103 -0.3354 -0.2199 -0.2052
  359SOL    HW1 4355   2.030   3.814   3.140 -3.6925  0.8420 -1.8419
  359SOL    HW2 4356   2.108   3.720   3.056 -0.1554 -0.2085  0.1131
  359SOL     MW 4357   2.036   3.737   3.102  0.0102  0.0027  0.0066
  360SOL     OW 4358   0.283   0.538   3.039 -0.6052 -0.2726  0.3735
  360SOL    HW1 4359   0.209   0.520   3.098 -1.0355  0.7482  0.1691
  360SOL    HW2 4360   0.249   0.526   2.950 -0.7668 -2.8626  0.7073
  360SOL     MW 4361   0.268   0.534   3.035  0.0102  0.0027  0.0066
  361SOL     OW 4362   1.838   3.812   2.913  0.7174 -0.1844 -0.1158
  361SOL    HW1 4363   1.909   3.785   2.971  0.0587 -0.9984  0.3315
  361SOL    HW2 4364   1.864   3.777   2.828 -0.2322 -0.7846 -0.1788
  361SOL     MW 4365   1.850   3.804   2.910  0.0102  0.0027  0.0066
  362SOL     OW 4366   2.552   3.986   0.176 -0.1642 -0.0267  0.2033
  362SOL    HW1 4367   2.464   4.005   0.145 -0.0172  1.3453  0.5602
  362SOL    HW2 4368   2.596   4.070   0.165 -1.0990  0.4312 -0.0767
  362SOL     MW 4369   2.546   3.999   0.171  0.0102  0.0027  0.0066
  363SOL     OW 4370   3.916   2.808   2.990 -0.0674  0.5245  0.1053
  363SOL    HW1 4371   3.985   2.815   3.057  0.8123 -0.8408 -0.6170
  363SOL    HW2 4372   3.845   2.832   3.050  0.6254 -1.7807  2.0104
  363SOL     MW 4373   3.916   2.812   3.007  0.0102  0.0027  0.0066
  364SOL     OW 4374   1.549   1.611   0.317 -0.0141 -0.2080 -0.1099
  364SOL    HW1 4375   1.582   1.524   0.336  0.6622  0.2530  0.9559
  364SOL    HW2 4376   1.484   1.630   0.385 -0.0451 -0.6979 -0.0018
  364SOL     MW 4377   1.545   1.602   0.329  0.0102  0.0027  0.0066
  365SOL     OW 4378   3.366   3.839   0.345 -0.0399  0.0241  0.0387
  365SOL    HW1 4379   3.433   3.897   0.381  3.4318 -3.8818  0.5817
  365SOL    HW2 4380   3.421   3.775   0.300  1.8667  0.4213  1.6536
  365SOL     MW 4381   3.382   3.838   0.344  0.0102  0.0027  0.0066
  366SOL     OW 4382   0.098   4.959   0.164 -0.2322 -0.2854  0.6263
  366SOL    HW1 4383   0.087   4.960   0.069 -0.2074  1.4087  0.6140
  366SOL    HW2 4384   0.015   4.921   0.193 -1.3952  0.9996 -0.9022
  366SOL     MW 4385   0.086   4.954   0.156  0.0102  0.0027  0.0066
  367SOL     OW 4386   0.169   2.379   0.049  0.1298 -0.2834 -0.4603
  367SOL    HW1 4387   0.249   2.391  -0.002  0.0530  0.5315 -0.3918
  367SOL    HW2 4388   0.116   2.455   0.028 -0.3231 -0.4881 -0.0716
  367SOL     MW 4389   0.173   2.390   0.039  0.0102  0.0027  0.0066
  368SOL     OW 4390   3.177   2.822   2.925 -0.1301  0.3100 -0.2268
  368SOL    HW1 4391   3.230   2.743   2.925 -1.8314 -0.8850 -0.5670
  368SOL    HW2 4392   3.088   2.787   2.935 -0.3552  0.9932  0.2419
  368SOL     MW 4393   3.172   2.807   2.927  0.0102  0.0027  0.0066
  369SOL     OW 4394   0.470   2.104   0.087  0.1040 -0.6426  0.4018
  369SOL    HW1 4395   0.415   2.060   0.022 -0.7884  1.5848 -0.4467
  369SOL    HW2 4396   0.483   2.187   0.042 -0.4147 -0.9077 -0.2452
  369SOL     MW 4397   0.464   2.109   0.073  0.0102  0.0027  0.0066
  370SOL     OW 4398   4.652   2.820   0.035  0.0346  0.9530 -0.0188
  370SOL    HW1 4399   4.614   2.882  -0.027  0.0921 -0.1114 -1.1565
  370SOL    HW2 4400   4.572   2.780   0.069  0.0071  0.6745 -0.4064
  370SOL     MW 4401   4.636   2.823   0.031  0.0102  0.0027  0.0066
  371SOL     OW 4402   1.625   1.266   0.080 -0.1852  0.1805  0.3242
  371SOL    HW1 4403   1.680   1.191   0.056  0.7983  0.4889  1.5369
  371SOL    HW2 4404   1.541   1.220   0.078  0.7235 -1.5772  0.8018
  371SOL     MW 4405   1.621   1.250   0.077  0.0102  0.0027  0.0066
  372SOL     OW 4406   3.489   3.652   0.190 -0.4514 -0.0941  0.4871
  372SOL    HW1 4407   3.438   3.661   0.110  0.4029  0.0014 -0.0492
  372SOL    HW2 4408   3.577   3.669   0.157 -0.5411 -0.8357 -0.1670
  372SOL     MW 4409   3.494   3.655   0.175  0.0102  0.0027  0.0066
  373SOL     OW 4410   0.890   0.736   0.073  0.1180  0.2538 -0.9222
  373SOL    HW1 4411   0.935   0.814   0.038 -0.2325  0.8372 -0.1119
  373SOL    HW2 4412   0.883   0.684  -0.007 -1.2557 -0.6342 -0.2663
  373SOL     MW 4413   0.895   0.740   0.058  0.0102  0.0027  0.0066
  374SOL     OW 4414   0.309   3.260   3.013 -0.5930 -0.1216  0.1439
  374SOL    HW1 4415   0.280   3.317   2.942 -1.8605 -1.5747 -0.5705
  374SOL    HW2 4416   0.405   3.258   3.011 -0.4284  2.2975  1.5671
  374SOL     MW 4417   0.318   3.268   3.004  0.0102  0.0027  0.0066
  375SOL     OW 4418   0.813   3.495   0.143 -0.1519  0.3194 -0.0707
  375SOL    HW1 4419   0.885   3.461   0.196  0.1665 -0.7244 -1.1267
  375SOL    HW2 4420   0.769   3.417   0.111 -0.4708  0.4423  0.0631
  375SOL     MW 4421   0.817   3.480   0.146  0.0102  0.0027  0.0066
  376SOL     OW 4422   4.693   4.222   3.075  0.1681 -0.2328  0.0843
  376SOL    HW1 4423   4.742   4.268   3.143 -0.3076 -0.0911  0.3348
  376SOL    HW2 4424   4.629   4.289   3.050  2.2425  2.3031  1.0925
  376SOL     MW 4425   4.691   4.237   3.081  0.0102  0.0027  0.0066
  377SOL     OW 4426   1.619   2.683   3.014  0.3292 -0.6351 -0.1630
  377SOL    HW1 4427   1.556   2.735   3.063 -1.0176 -1.5312 -0.8889
  377SOL    HW2 4428   1.602   2.700   2.921  0.1553 -1.2147 -0.2426
  377SOL     MW 4429   1.609   2.692   3.008  0.0102  0.0027  0.0066
  378SOL     OW 4430   4.135   5.063   0.314 -0.0807 -0.0993 -0.0624
  378SOL    HW1 4431   4.124   5.144   0.265  1.7181  0.3508  0.2203
  378SOL    HW2 4432   4.229   5.048   0.306  0.2497  2.2939 -1.4999
  378SOL     MW 4433   4.146   5.072   0.307  0.0102  0.0027  0.0066
  379SOL     OW 4434   0.090   2.147   3.050  0.0239 -0.1545  0.4223
  379SOL    HW1 4435   0.008   2.121   3.092  0.3607 -2.4072 -0.1574
  379SOL    HW2 4436   0.112   2.224   3.102 -1.6709  0.4825  0.2556
  379SOL     MW 4437   0.082   2.154   3.062  0.0102  0.0027  0.0066
  380SOL     OW 4438   0.675   0.732   0.263  0.3339  0.1578 -0.2537
  380SOL    HW1 4439   0.757   0.736   0.215  2.1699 -1.0832  2.5399
  380SOL    HW2 4440   0.613   0.709   0.194 -0.0524 -0.3239  0.2361
  380SOL     MW 4441   0.677   0.729   0.248  0.0102  0.0027  0.0066
  381SOL     OW 4442   3.453   3.975   2.836  0.1287  0.1697  0.8874
  381SOL    HW1 4443   3.368   3.978   2.879  0.4083 -2.5420  1.7696
  381SOL    HW2 4444   3.494   4.062   2.837  1.6876 -0.5065  3.4011
  381SOL     MW 4445   3.447   3.987   2.841  0.0102  0.0027  0.0066
  382SOL     OW 4446   0.423   4.137   3.120 -0.0246 -0.4777  0.3580
  382SOL    HW1 4447   0.390   4.049   3.134 -0.4415 -0.4274 -0.2401
  382SOL    HW2 4448   0.518   4.125   3.127  0.1464 -3.0585 -3.3250
  382SOL     MW 4449   0.431   4.124   3.123  0.0102  0.0027  0.0066
  383SOL     OW 4450   0.473   2.731   2.896  0.5904 -0.6727  0.0799
  383SOL    HW1 4451   0.406   2.700   2.836 -0.4934  2.4102 -0.5040
  383SOL    HW2 4452   0.557   2.700   2.863  1.6247  2.4729 -0.5815
  383SOL     MW 4453   0.475   2.723   2.884  0.0102  0.0027  0.0066
  384SOL     OW 4454   0.262   2.166   0.235  0.1056 -0.1094  0.2208
  384SOL    HW1 4455   0.232   2.254   0.212 -0.0548 -0.2141  0.0370
  384SOL    HW2 4456   0.342   2.159   0.182  0.6181 -0.1758  0.9872
  384SOL     MW 4457   0.269   2.177   0.225  0.0102  0.0027  0.0066
  385SOL     OW 4458   4.494   4.423   3.059  0.1289  0.3207 -0.7168
  385SOL    HW1 4459   4.490   4.450   3.151 -1.6762  1.5844 -1.0980
  385SOL    HW2 4460   4.461   4.498   3.009 -0.0681 -1.1885 -3.0033
  385SOL     MW 4461   4.489   4.437   3.065  0.0102  0.0027  0.0066
  386SOL     OW 4462   1.934   1.367   3.011  0.1326  0.4539 -0.1291
  386SOL    HW1 4463   1.931   1.320   3.094  2.9712 -0.5683 -0.4868
  386SOL    HW2 4464   2.028   1.384   3.013  0.3227 -0.4695 -0.5632
  386SOL     MW 4465   1.946   1.363   3.022  0.0102  0.0027  0.0066
  387SOL     OW 4466   3.966   4.920   2.780 -0.3126  0.2657 -0.2580
  387SOL    HW1 4467   4.029   4.993   2.781 -1.6826  1.4840  0.0836
  387SOL    HW2 4468   4.026   4.847   2.794  0.3289  0.9616  0.7935
  387SOL     MW 4469   3.982   4.920   2.782  0.0102  0.0027  0.0066
  388SOL     OW 4470   4.102   2.898   0.067 -0.0013  0.0980 -0.6210
  388SOL    HW1 4471   4.138   2.823   0.114 -1.5874 -0.1882  0.2030
  388SOL    HW2 4472   4.021   2.916   0.115  0.1904 -0.4283 -0.0808
  388SOL     MW 4473   4.096   2.891   0.080  0.0102  0.0027  0.0066
  389SOL     OW 4474   0.722   2.285   3.022  0.5186  0.2743  0.4340
  389SOL    HW1 4475   0.652   2.261   2.961 -1.0528  0.1361  2.1978
  389SOL    HW2 4476   0.761   2.199   3.037 -0.2935  0.0100  1.1533
  389SOL     MW 4477   0.718   2.270   3.016  0.0102  0.0027  0.0066
  390SOL     OW 4478   0.347   3.882   0.036 -0.3780  0.2362  0.7717
  390SOL    HW1 4479   0.317   3.831   0.112 -2.0402  1.6299  1.1158
  390SOL    HW2 4480   0.397   3.818  -0.015  1.7003  0.7142  2.0498
  390SOL     MW 4481   0.350   3.867   0.039  0.0102  0.0027  0.0066
  391SOL     OW 4482   0.523   3.005   2.912 -0.2965 -0.0811 -0.1689
  391SOL    HW1 4483   0.572   3.057   2.848 -0.6476 -1.0745 -1.2749
  391SOL    HW2 4484   0.540   2.914   2.889 -3.5595 -0.7875 -0.1570
  391SOL     MW 4485   0.532   3.000   2.901  0.0102  0.0027  0.0066
  392SOL     OW 4486   0.850   4.289   0.182  0.2538  0.2895  0.8908
  392SOL    HW1 4487   0.828   4.312   0.272 -0.0129 -0.3282  0.9885
  392SOL    HW2 4488   0.800   4.358   0.137 -1.2752  0.7202  3.0992
  392SOL     MW 4489   0.840   4.301   0.188  0.0102  0.0027  0.0066
   5.08075   5.08075   3.12915
