# Supplementary material for: Resolving liquid-to-glass transitions of water under soft nanoconfinement
Source: Nat Commun. 2026 May 8;17:6224. doi: 10.1038/s41467-026-72955-y (PMC13369869; doi:10.1038/s41467-026-72955-y)
Supplement: Supplementary file 3 — Supplementary Data 1 [file 41467_2026_72955_MOESM3_ESM.zip › 240K/sim5/initial.gro]

Lamellar phy in tip4pice water
 4489
    1phy    C35    1   3.501   0.891   1.622 -0.4117  0.2342  0.1615
    1phy    C33    2   3.451   1.024   1.668  0.5019 -0.3034  0.2500
    1phy    C34    3   3.371   1.094   1.566  0.5518  0.4642  0.3427
    1phy    C32    4   3.380   1.019   1.806  0.1097 -0.1984 -0.1829
    1phy    C31    5   3.431   1.116   1.913  0.8193  0.3936 -0.0102
    1phy    C30    6   3.325   1.158   2.019 -0.6738 -0.2809  0.2958
    1phy    C28    7   3.387   1.247   2.125 -0.1785  0.1862 -0.3589
    1phy    C29    8   3.361   1.391   2.090 -0.0009  0.8188 -0.0311
    1phy    C27    9   3.345   1.217   2.265  0.6902  0.3988 -0.6165
    1phy    C26   10   3.454   1.165   2.353  0.0292 -0.1931 -0.0540
    1phy    C25   11   3.407   1.141   2.497  0.0050 -0.2390  0.0199
    1phy    C23   12   3.503   1.077   2.595  0.4556  0.1145 -0.6251
    1phy    C24   13   3.507   1.158   2.726 -0.2774 -0.2055 -0.1640
    1phy    C22   14   3.473   0.930   2.617 -0.4521 -0.4361  0.4294
    1phy    C21   15   3.587   0.836   2.660 -0.5926 -0.4121  0.1640
    1phy    C20   16   3.519   0.698   2.671 -0.4116 -0.1775  0.3709
    1phy    C18   17   3.606   0.576   2.724  0.6273  0.0746 -0.4476
    1phy    O01   18   3.664   0.601   2.858 -0.1869 -0.1302 -0.2037
    1phy    H01   19   3.650   0.530   2.918 -0.3086 -0.9008 -1.1260
    1phy    C19   20   3.485   0.477   2.738  0.5717 -0.6793 -0.0607
    1phy    C13   21   3.723   0.515   2.636 -1.0404  0.3402  0.0337
    1phy     H3   22   3.686   0.485   2.535 -0.5945  0.9788 -0.3280
    1phy    O33   23   3.768   0.391   2.689  0.1866 -0.0455 -0.0993
    1phy    H1B   24   3.765   0.396   2.782 -0.8001  2.7062 -0.1830
    1phy    C12   25   3.855   0.596   2.620 -0.1155 -0.0101  0.1000
    1phy    O11   26   3.923   0.632   2.741  0.1013  0.1412 -0.2799
    1phy    H1A   27   3.875   0.702   2.781 -0.2788  0.7076 -1.6758
    2phy    C35   28   0.100   5.044   1.732  0.5316 -0.1685 -0.2035
    2phy    C33   29  -0.007   5.096   1.635 -1.0369 -0.1875 -0.1259
    2phy    C34   30  -0.115   4.995   1.618  0.3081  0.2321  0.1953
    2phy    C32   31  -0.047   5.235   1.686  0.0815  0.2051 -0.0340
    2phy    C31   32  -0.052   5.353   1.592 -0.2249  0.1650 -0.1625
    2phy    C30   33  -0.109   5.483   1.658  0.5272 -0.4097  0.9287
    2phy    C28   34  -0.123   5.603   1.567  0.0046  0.2261 -0.2376
    2phy    C29   35  -0.255   5.662   1.606  0.3417 -0.2230 -0.1646
    2phy    C27   36  -0.014   5.709   1.594 -0.1532  0.0549  0.2420
    2phy    C26   37   0.054   5.755   1.467  0.2207 -0.4743  0.0333
    2phy    C25   38   0.162   5.867   1.472 -0.6119  0.1712  0.3496
    2phy    C23   39   0.172   5.938   1.335  0.1278  0.3229  0.5932
    2phy    C24   40   0.153   6.091   1.351  0.3839 -0.1098 -0.4919
    2phy    C22   41   0.303   5.901   1.254 -0.2792 -0.1447 -0.3943
    2phy    C21   42   0.304   5.920   1.104  0.3893  0.5569  0.0564
    2phy    C20   43   0.430   5.880   1.034 -0.1348  0.7662 -0.1128
    2phy    C18   44   0.450   5.892   0.874 -0.3038  0.1502 -0.1856
    2phy    O01   45   0.351   5.817   0.807 -0.0339  0.2701 -0.4189
    2phy    H01   46   0.271   5.854   0.839  0.5809  1.9067 -0.6971
    2phy    C19   47   0.580   5.807   0.863  0.5495 -0.0549  0.5651
    2phy    C13   48   0.458   6.047   0.828  0.2070 -0.0369  0.3309
    2phy     H3   49   0.356   6.085   0.854  0.3846  0.1502  0.7552
    2phy    O33   50   0.533   6.143   0.903  0.1621  0.2071 -0.2942
    2phy    H1B   51   0.494   6.228   0.891 -1.0615 -0.3414 -0.3194
    2phy    C12   52   0.443   6.092   0.682 -0.0706  0.2416 -0.2735
    2phy    O11   53   0.499   6.005   0.588 -0.2645  0.2760 -0.4298
    2phy    H1A   54   0.471   5.922   0.621  0.4339  0.7040  1.3553
    3phy    C35   55   4.836   0.779   1.095 -0.0202 -0.3466  0.1684
    3phy    C33   56   4.757   0.808   1.214  0.2932 -0.7226  0.3550
    3phy    C34   57   4.821   0.920   1.298 -0.2927 -0.0038 -0.1343
    3phy    C32   58   4.606   0.833   1.186 -0.1683  0.0857  0.3706
    3phy    C31   59   4.509   0.719   1.178 -0.4255  0.3251  0.1541
    3phy    C30   60   4.362   0.755   1.142 -0.4594  0.1993  0.3176
    3phy    C28   61   4.260   0.637   1.135 -0.2818  0.3685 -0.2564
    3phy    C29   62   4.127   0.680   1.192 -0.0609  0.5055  0.3039
    3phy    C27   63   4.232   0.604   0.988  0.1291 -0.6853 -0.2812
    3phy    C26   64   4.315   0.495   0.925  0.3822  0.4908 -0.1503
    3phy    C25   65   4.269   0.453   0.788 -0.7319  0.1475 -0.8249
    3phy    C23   66   4.355   0.355   0.720 -0.2657 -0.1421  0.3171
    3phy    C24   67   4.296   0.217   0.746  0.4679  0.1132  0.1408
    3phy    C22   68   4.340   0.363   0.568  0.3981  0.5187  0.0010
    3phy    C21   69   4.470   0.385   0.489  0.1399  0.1114  0.0701
    3phy    C20   70   4.437   0.398   0.340  0.0178  0.4258  0.7295
    3phy    C18   71   4.556   0.393   0.237  0.7420 -0.5651 -0.1093
    3phy    O01   72   4.643   0.497   0.284 -0.3473 -0.0230 -0.1598
    3phy    H01   73   4.587   0.566   0.315  1.1113  1.1638 -0.0356
    3phy    C19   74   4.501   0.439   0.096 -0.0884 -0.4598 -0.0785
    3phy    C13   75   4.638   0.252   0.238 -0.1341 -0.2706 -0.4589
    3phy     H3   76   4.662   0.232   0.346  0.0321 -0.0664 -0.4579
    3phy    O33   77   4.570   0.132   0.213  0.0115 -0.2757 -0.3529
    3phy    H1B   78   4.515   0.138   0.137 -1.8190 -1.1556  0.8133
    3phy    C12   79   4.791   0.241   0.202  0.5126 -0.3984 -0.3394
    3phy    O11   80   4.820   0.205   0.070 -0.4632  0.0585  0.6348
    3phy    H1A   81   4.791   0.118   0.050 -0.7229  0.2056  0.3597
    4phy    C35   82   0.861   3.982   1.683 -0.3752  0.7978  0.2702
    4phy    C33   83   0.854   4.112   1.752 -0.5192  0.2922  0.0722
    4phy    C34   84   0.964   4.205   1.706 -0.1449 -0.0766  0.1392
    4phy    C32   85   0.709   4.158   1.741 -0.5960 -0.2659 -0.3427
    4phy    C31   86   0.672   4.267   1.849 -0.3243 -0.0060 -0.4000
    4phy    C30   87   0.520   4.296   1.857  0.1543 -0.1440 -0.5744
    4phy    C28   88   0.476   4.406   1.957  0.3703  0.5015 -0.4480
    4phy    C29   89   0.434   4.526   1.875 -0.0668  0.4283 -0.1824
    4phy    C27   90   0.364   4.356   2.057  0.2760 -0.3559 -0.2071
    4phy    C26   91   0.326   4.442   2.180 -0.8464 -0.4889  0.1898
    4phy    C25   92   0.233   4.363   2.269 -0.0404  0.6081  0.8148
    4phy    C23   93   0.212   4.409   2.416 -0.3448 -0.5762 -0.6262
    4phy    C24   94   0.063   4.442   2.439 -0.8380 -0.3533 -0.3448
    4phy    C22   95   0.244   4.301   2.520 -0.3938 -0.4406 -0.3902
    4phy    C21   96   0.388   4.290   2.576 -0.2104 -0.1471  0.2138
    4phy    C20   97   0.405   4.159   2.654 -0.2972  0.3999 -0.4801
    4phy    C18   98   0.471   4.157   2.794 -0.0340  0.0518  0.3539
    4phy    O01   99   0.402   4.242   2.884  0.4352  0.1115  0.0451
    4phy    H01  100   0.403   4.206   2.971 -1.3886  1.5879  0.7608
    4phy    C19  101   0.444   4.007   2.832  0.1223  0.7650 -0.3153
    4phy    C13  102   0.632   4.196   2.796 -0.7808  0.5796 -0.6021
    4phy     H3  103   0.683   4.171   2.700 -0.3627  0.5120 -0.3627
    4phy    O33  104   0.714   4.118   2.881 -0.0942  0.5503 -0.1563
    4phy    H1B  105   0.695   4.134   2.972 -0.1940  1.5282 -0.3341
    4phy    C12  106   0.676   4.344   2.818  0.8626 -0.0705  0.1772
    4phy    O11  107   0.613   4.416   2.922  0.2382  0.3168  0.2231
    4phy    H1A  108   0.521   4.413   2.904  0.5946 -0.5376 -1.7653
    5phy    C35  109   5.010   4.551   2.094 -0.0178 -0.5433 -0.3948
    5phy    C33  110   4.975   4.461   1.976  0.0720 -0.3081  0.5134
    5phy    C34  111   5.044   4.326   1.990 -0.3332  0.1577  0.4423
    5phy    C32  112   4.823   4.438   1.965 -0.0386 -0.3826 -0.1186
    5phy    C31  113   4.743   4.539   1.884  0.4431  0.2925 -0.0768
    5phy    C30  114   4.586   4.514   1.891  0.2481  0.1528 -0.4234
    5phy    C28  115   4.495   4.612   1.815 -0.0439  0.4177  0.4244
    5phy    C29  116   4.495   4.569   1.664  0.4343  0.2386 -0.3638
    5phy    C27  117   4.351   4.613   1.863  0.3371  0.0088 -0.2317
    5phy    C26  118   4.313   4.714   1.969  0.4386 -0.0055  0.1209
    5phy    C25  119   4.166   4.690   1.999 -0.1596 -0.0693  0.7578
    5phy    C23  120   4.110   4.789   2.103  0.2693  0.0913 -0.2920
    5phy    C24  121   4.024   4.886   2.020  0.3911  0.2203 -0.0390
    5phy    C22  122   4.008   4.714   2.203 -0.3024  0.1552  0.1174
    5phy    C21  123   4.069   4.680   2.337 -0.0245  0.3547  0.6708
    5phy    C20  124   3.963   4.632   2.433 -0.1757  0.2374 -0.1503
    5phy    C18  125   3.995   4.625   2.585 -0.0643 -0.3946  0.6919
    5phy    O01  126   4.043   4.756   2.625  0.3641 -0.0889  0.1963
    5phy    H01  127   3.977   4.821   2.619  0.5823  0.0681 -0.6265
    5phy    C19  128   3.862   4.605   2.648 -0.1635  0.1750 -0.0084
    5phy    C13  129   4.106   4.515   2.635 -0.6242  0.1196  0.9847
    5phy     H3  130   4.083   4.415   2.591  0.3708  1.2507 -2.3960
    5phy    O33  131   4.108   4.492   2.772  0.5764 -0.1844  0.2120
    5phy    H1B  132   4.138   4.568   2.818  0.8090 -0.5453  0.6745
    5phy    C12  133   4.258   4.532   2.595  0.4141  0.2492 -0.1987
    5phy    O11  134   4.337   4.629   2.661  0.0487  0.0340  0.6469
    5phy    H1A  135   4.310   4.712   2.625  2.2582  0.3484 -0.4219
    6phy    C35  136   0.390   1.729   1.729 -0.4058 -0.4382  0.1896
    6phy    C33  137   0.273   1.766   1.636 -0.2850  0.5698  0.1289
    6phy    C34  138   0.143   1.731   1.707  0.1084  0.3201  0.3771
    6phy    C32  139   0.265   1.917   1.593  0.2845  0.1923 -0.1639
    6phy    C31  140   0.200   1.945   1.459  0.5090  0.0200  0.0338
    6phy    C30  141   0.182   2.097   1.443 -0.3616  0.4584  0.3584
    6phy    C28  142   0.112   2.135   1.311 -0.1022  0.2128  0.4293
    6phy    C29  143   0.008   2.245   1.346  0.4069  0.4250 -0.0105
    6phy    C27  144   0.203   2.167   1.191  0.0216 -0.3691  0.5284
    6phy    C26  145   0.134   2.170   1.057  0.5347 -0.0150 -0.1971
    6phy    C25  146   0.239   2.165   0.948 -0.3760  0.2743  0.7162
    6phy    C23  147   0.186   2.143   0.806  0.3364 -0.3143 -0.2440
    6phy    C24  148   0.161   2.282   0.743  0.2341 -0.4662 -0.9202
    6phy    C22  149   0.289   2.068   0.724  0.4071 -0.2797 -0.1937
    6phy    C21  150   0.225   1.975   0.616  0.4593  0.1402 -0.2629
    6phy    C20  151   0.304   1.939   0.491  0.0589  0.3400  0.3091
    6phy    C18  152   0.258   1.816   0.397  0.3846 -0.0172  0.1634
    6phy    O01  153   0.261   1.695   0.472 -0.3881 -0.2022  0.1265
    6phy    H01  154   0.346   1.673   0.508 -0.9684  0.9756  2.4364
    6phy    C19  155   0.365   1.815   0.291 -0.0371 -0.2291 -0.1175
    6phy    C13  156   0.114   1.840   0.328 -0.4573  0.4659  0.1073
    6phy     H3  157   0.049   1.854   0.418  0.2844 -0.5150  0.8172
    6phy    O33  158   0.079   1.961   0.258  0.4223  0.0165  0.0284
    6phy    H1B  159   0.148   2.024   0.270 -2.1421  2.6451  3.1619
    6phy    C12  160   0.014   1.723   0.283  0.2786 -0.5035  0.1713
    6phy    O11  161   0.033   1.604   0.355  0.3067 -0.2954  0.2442
    6phy    H1A  162   0.111   1.612   0.407  0.4431 -0.1655  0.0239
    7phy    C35  163   0.201   4.892   2.083 -0.2831 -0.3254  0.4800
    7phy    C33  164   0.270   4.937   2.210 -0.1098 -0.5079  0.2740
    7phy    C34  165   0.259   4.823   2.312 -0.2404 -0.0992 -0.6116
    7phy    C32  166   0.414   4.989   2.190 -0.1320 -0.1722 -0.2694
    7phy    C31  167   0.484   5.086   2.289 -0.0107  0.6030 -0.3646
    7phy    C30  168   0.608   5.142   2.212  0.3370 -0.1937 -0.4584
    7phy    C28  169   0.683   5.264   2.267 -0.5619 -0.0322  0.1571
    7phy    C29  170   0.821   5.259   2.207 -0.1362 -0.1428  0.4530
    7phy    C27  171   0.609   5.395   2.233 -0.5093  0.8154  0.1311
    7phy    C26  172   0.556   5.461   2.357  0.3668 -0.2530 -0.2931
    7phy    C25  173   0.486   5.593   2.312 -0.4826  0.1765 -0.0239
    7phy    C23  174   0.450   5.684   2.426  0.5990  0.1602 -0.0142
    7phy    C24  175   0.505   5.821   2.402  0.3188 -0.0186 -0.2819
    7phy    C22  176   0.298   5.709   2.444 -0.5755  0.0064  0.1778
    7phy    C21  177   0.220   5.597   2.516  0.0947  0.0576  0.4684
    7phy    C20  178   0.072   5.613   2.484  0.3258  0.1984  0.1492
    7phy    C18  179  -0.018   5.494   2.527  0.6946 -0.0702  0.1135
    7phy    O01  180   0.003   5.451   2.663  0.0936 -0.6034  0.0497
    7phy    H01  181  -0.054   5.383   2.694 -1.1562  0.6738  0.6701
    7phy    C19  182  -0.159   5.558   2.522  0.0250 -0.3004 -0.2994
    7phy    C13  183  -0.018   5.355   2.443 -0.2017 -0.0721  0.4443
    7phy     H3  184  -0.011   5.382   2.335  2.2384  0.9750  0.7960
    7phy    O33  185  -0.141   5.284   2.452 -0.3174 -0.3389  0.2132
    7phy    H1B  186  -0.219   5.334   2.464 -1.8340 -1.5619 -3.1864
    7phy    C12  187   0.109   5.258   2.462  0.2353 -0.0584 -0.0383
    7phy    O11  188   0.107   5.179   2.581 -0.1443  0.0820  0.5587
    7phy    H1A  189   0.038   5.116   2.571  0.7134 -0.7924 -0.0491
    8phy    C35  190   0.242   0.292   1.349 -0.2577 -0.2723  0.0007
    8phy    C33  191   0.370   0.381   1.342 -0.3737  0.3790  0.2439
    8phy    C34  192   0.371   0.457   1.470  0.7386 -0.3587 -0.2778
    8phy    C32  193   0.493   0.296   1.325 -0.6074  0.0419 -1.1139
    8phy    C31  194   0.606   0.363   1.246 -0.5523  0.4252 -0.3880
    8phy    C30  195   0.721   0.259   1.242  0.2711 -0.3901  0.3867
    8phy    C28  196   0.837   0.310   1.150  0.4765 -0.0261 -0.0601
    8phy    C29  197   0.970   0.258   1.205 -0.4781 -0.0655 -0.0023
    8phy    C27  198   0.825   0.269   1.004 -0.2829  0.2156 -0.1003
    8phy    C26  199   0.801   0.383   0.902  0.3506 -0.1106  0.4312
    8phy    C25  200   0.828   0.342   0.757  0.2559 -0.3125  0.4404
    8phy    C23  201   0.780   0.427   0.637  0.8379 -0.7490 -0.2775
    8phy    C24  202   0.862   0.401   0.514  0.1336 -0.2448 -0.0891
    8phy    C22  203   0.629   0.406   0.604  0.2842  0.4539  0.3347
    8phy    C21  204   0.553   0.535   0.563 -0.3519  0.2374  0.1512
    8phy    C20  205   0.408   0.497   0.528 -0.3378  0.0312 -0.2965
    8phy    C18  206   0.307   0.600   0.472  0.0102 -0.2016 -0.6965
    8phy    O01  207   0.312   0.720   0.558  0.5965 -0.7041  0.4605
    8phy    H01  208   0.311   0.692   0.648 -2.4961 -0.5263  0.5832
    8phy    C19  209   0.165   0.531   0.481 -0.4981  0.0249  0.0590
    8phy    C13  210   0.345   0.651   0.325  0.1805 -0.2751 -0.1758
    8phy     H3  211   0.446   0.697   0.335  0.8327 -1.5493 -0.6946
    8phy    O33  212   0.386   0.548   0.229  0.3684 -0.1058  0.6274
    8phy    H1B  213   0.420   0.593   0.155 -0.4553 -0.2399  0.1507
    8phy    C12  214   0.288   0.785   0.258 -0.0169 -0.7132 -0.5751
    8phy    O11  215   0.277   0.891   0.354  0.5001  0.0145  0.3670
    8phy    H1A  216   0.274   0.859   0.442  0.5104  0.9698  0.7224
    9phy    C35  217   3.793   1.389   1.950 -0.1564  0.0646 -0.4425
    9phy    C33  218   3.819   1.260   1.876  0.8592  0.3087 -0.7310
    9phy    C34  219   3.777   1.277   1.731  0.0537 -0.4096 -0.0587
    9phy    C32  220   3.967   1.234   1.888  0.2427  0.3839  0.2001
    9phy    C31  221   3.999   1.099   1.966  0.3253 -0.0561  0.6027
    9phy    C30  222   4.141   1.042   1.948  0.3436 -0.2876  0.2844
    9phy    C28  223   4.173   0.906   2.016  0.1373 -0.7101  0.2613
    9phy    C29  224   4.228   0.818   1.907 -0.1521 -0.2292 -0.4572
    9phy    C27  225   4.270   0.920   2.136 -0.3124 -0.2821 -0.0377
    9phy    C26  226   4.295   0.810   2.234  0.2939  0.8972  0.3136
    9phy    C25  227   4.405   0.846   2.332  0.0206  0.0315  0.5307
    9phy    C23  228   4.439   0.734   2.441  0.2467  0.7679 -0.2029
    9phy    C24  229   4.576   0.761   2.500  0.1150 -0.7488  0.5898
    9phy    C22  230   4.328   0.716   2.553  0.0306 -0.3738 -0.2072
    9phy    C21  231   4.327   0.579   2.616  0.7190  0.2012  0.0630
    9phy    C20  232   4.270   0.588   2.754 -0.0263 -0.2256 -0.4697
    9phy    C18  233   4.261   0.454   2.834  0.1925  0.5608 -0.4049
    9phy    O01  234   4.396   0.404   2.846  0.2033  0.1425  0.4173
    9phy    H01  235   4.462   0.453   2.801  1.8418 -1.4651  0.9636
    9phy    C19  236   4.221   0.508   2.973 -0.1091 -0.2737  0.1345
    9phy    C13  237   4.158   0.335   2.775  0.1646  0.6594  0.6801
    9phy     H3  238   4.162   0.337   2.663 -0.3709  0.6997  0.6596
    9phy    O33  239   4.028   0.379   2.787 -0.4992  0.1569 -0.1831
    9phy    H1B  240   4.013   0.471   2.785 -0.9339  0.0868 -0.2533
    9phy    C12  241   4.167   0.182   2.820  0.2457 -0.1484  0.2017
    9phy    O11  242   4.058   0.109   2.774 -0.0263  0.1270 -0.9666
    9phy    H1A  243   3.994   0.172   2.748 -0.4128 -0.0360 -0.4040
   10phy    C35  244   4.942   1.125   1.766  0.0270  0.3227 -0.4925
   10phy    C33  245   4.838   1.022   1.713 -0.3810  0.1576  0.0668
   10phy    C34  246   4.837   0.893   1.803 -0.0442 -0.3495 -0.0552
   10phy    C32  247   4.701   1.092   1.700 -0.3359  0.0630  0.2786
   10phy    C31  248   4.605   1.029   1.603 -0.1152 -0.2905  0.0899
   10phy    C30  249   4.483   1.112   1.574  0.5418  0.0161 -0.0511
   10phy    C28  250   4.400   1.069   1.457  0.2395  0.0274  0.2607
   10phy    C29  251   4.257   1.040   1.507 -0.1960  0.6555 -0.2562
   10phy    C27  252   4.392   1.185   1.353 -0.1867  0.4597 -0.1836
   10phy    C26  253   4.491   1.183   1.234  0.4028  0.2861 -0.5502
   10phy    C25  254   4.510   1.313   1.156 -0.6135 -0.4628  0.0377
   10phy    C23  255   4.586   1.284   1.024  0.1504  0.7825  0.2343
   10phy    C24  256   4.517   1.371   0.918  0.5848  0.1357  0.4350
   10phy    C22  257   4.735   1.312   1.027 -0.0502  0.2687 -0.5496
   10phy    C21  258   4.819   1.193   0.981  0.0045  0.1506 -0.1722
   10phy    C20  259   4.970   1.225   0.984 -0.7092  0.0040  0.3702
   10phy    C18  260   5.079   1.123   0.941 -0.3292 -0.2006 -0.5813
   10phy    O01  261   5.061   1.013   1.031  0.1576 -0.0856 -0.3621
   10phy    H01  262   5.009   1.048   1.101 -0.8249  0.0411 -1.1297
   10phy    C19  263   5.207   1.199   0.985  0.3570  0.3650 -0.0453
   10phy    C13  264   5.073   1.075   0.789 -0.0019 -0.4918 -0.0603
   10phy     H3  265   4.978   1.016   0.784 -0.3781  0.1795 -1.1226
   10phy    O33  266   5.034   1.175   0.695  0.8625 -0.1202 -0.2534
   10phy    H1B  267   5.095   1.196   0.627  0.2235 -0.1555 -0.8433
   10phy    C12  268   5.142   0.939   0.733 -0.0468 -0.4413  0.3334
   10phy    O11  269   5.189   0.856   0.830 -0.4773 -0.3141  0.0232
   10phy    H1A  270   5.156   0.891   0.911 -0.1482 -0.1746  0.0981
   11phy    C35  271   4.380   1.642   2.279  0.4922 -0.4594  0.1754
   11phy    C33  272   4.306   1.668   2.412 -0.0058 -0.1574 -0.6499
   11phy    C34  273   4.158   1.704   2.382 -0.6648  0.2720 -0.0597
   11phy    C32  274   4.317   1.549   2.513  0.2126  0.5877 -0.5662
   11phy    C31  275   4.333   1.586   2.659  0.5693 -0.2824 -0.0925
   11phy    C30  276   4.356   1.468   2.757  0.6108  0.1684  0.9240
   11phy    C28  277   4.336   1.495   2.906 -0.3764 -0.4831  0.4555
   11phy    C29  278   4.266   1.371   2.959  0.2547  0.1138  0.0456
   11phy    C27  279   4.462   1.527   2.990 -0.1552 -0.2916 -0.5608
   11phy    C26  280   4.435   1.604   3.116 -0.4532 -0.1659  0.0920
   11phy    C25  281   4.567   1.646   3.185  0.2678 -0.6778  0.8284
   11phy    C23  282   4.561   1.706   3.325 -0.0075 -0.0251  0.5268
   11phy    C24  283   4.553   1.590   3.425  0.3073  0.2060 -0.6749
   11phy    C22  284   4.693   1.773   3.358  0.5558  0.2134  0.2102
   11phy    C21  285   4.684   1.929   3.360  0.3664 -0.6004 -0.0868
   11phy    C20  286   4.811   1.994   3.413 -0.7625  0.1428  0.1824
   11phy    C18  287   4.842   2.141   3.386 -0.5323 -0.7837  0.8466
   11phy    O01  288   4.720   2.217   3.409  0.3267  0.1754 -0.1496
   11phy    H01  289   4.715   2.281   3.340 -1.8502  1.0506  0.7133
   11phy    C19  290   4.943   2.177   3.497 -0.0474 -0.5327 -0.7131
   11phy    C13  291   4.893   2.169   3.232 -0.1307 -0.2763  0.4732
   11phy     H3  292   4.833   2.102   3.165 -1.4395  0.1630  1.1614
   11phy    O33  293   5.027   2.123   3.210 -0.2883 -0.1580 -0.1454
   11phy    H1B  294   5.054   2.064   3.278  3.0566 -0.1947 -1.3571
   11phy    C12  295   4.871   2.304   3.170 -0.0906  0.2950 -0.0872
   11phy    O11  296   4.741   2.348   3.181 -0.0390  0.2138 -0.5330
   11phy    H1A  297   4.713   2.364   3.093 -0.1682  3.4042 -0.0382
   12phy    C35  298   4.507   1.244   2.318  0.2109  0.1458  0.2126
   12phy    C33  299   4.546   1.244   2.173 -0.3490  0.4990  0.3366
   12phy    C34  300   4.416   1.286   2.093  0.5127 -0.4477 -0.3191
   12phy    C32  301   4.665   1.333   2.133  0.3496  0.7635  0.0940
   12phy    C31  302   4.804   1.274   2.165  0.5873 -0.3384 -0.2408
   12phy    C30  303   4.913   1.377   2.130  0.1208 -0.5004 -0.1253
   12phy    C28  304   5.059   1.346   2.167 -0.6047 -0.4334 -0.2682
   12phy    C29  305   5.153   1.377   2.049  0.4885  0.5302  0.0940
   12phy    C27  306   5.108   1.428   2.290  0.6305  0.2811 -0.3882
   12phy    C26  307   5.194   1.366   2.398 -0.4210 -0.2862 -0.3915
   12phy    C25  308   5.207   1.454   2.515  0.4381  1.0820 -0.1118
   12phy    C23  309   5.333   1.430   2.598 -0.5734 -0.5181  0.2489
   12phy    C24  310   5.450   1.521   2.553  0.1213 -0.1555 -0.4849
   12phy    C22  311   5.297   1.464   2.748 -0.1934  1.0345  0.3267
   12phy    C21  312   5.384   1.393   2.849  0.6309 -0.7055 -0.2369
   12phy    C20  313   5.341   1.422   2.994 -0.1178 -0.3137  0.0905
   12phy    C18  314   5.446   1.399   3.114  0.0956  0.4995 -0.9530
   12phy    O01  315   5.561   1.484   3.086  0.7727  0.0129 -0.2493
   12phy    H01  316   5.547   1.576   3.070 -1.6532 -0.4689 -1.2620
   12phy    C19  317   5.371   1.465   3.235  0.2269 -0.2748  0.1037
   12phy    C13  318   5.490   1.242   3.130 -0.3072 -0.1458  0.2572
   12phy     H3  319   5.517   1.205   3.028 -0.0011  2.9386 -0.8850
   12phy    O33  320   5.381   1.164   3.156  0.0175  0.5774  0.5081
   12phy    H1B  321   5.311   1.186   3.097 -1.3754  0.1062  1.9106
   12phy    C12  322   5.611   1.203   3.219 -0.6285  0.4085 -0.3754
   12phy    O11  323   5.674   1.078   3.195  0.4846 -0.3290 -0.1506
   12phy    H1A  324   5.704   1.049   3.279 -0.2470  0.2987  0.3471
   13phy    C35  325   0.462   3.343   1.727  0.3624 -0.2364  0.1634
   13phy    C33  326   0.317   3.383   1.697  0.3272  0.6128 -0.4028
   13phy    C34  327   0.300   3.456   1.562  0.0346  0.0052 -0.4866
   13phy    C32  328   0.241   3.252   1.714 -0.3386 -0.3858 -0.3038
   13phy    C31  329   0.094   3.269   1.765 -0.4231 -0.3852  0.6263
   13phy    C30  330   0.022   3.136   1.790  0.6223  0.2867  0.1176
   13phy    C28  331  -0.110   3.162   1.863  0.1530 -0.3209 -0.2801
   13phy    C29  332  -0.229   3.159   1.768  0.1647 -0.2370  0.1154
   13phy    C27  333  -0.140   3.067   1.973 -0.0751 -0.1104  0.0532
   13phy    C26  334  -0.125   3.122   2.114 -0.3377 -0.0176  0.4145
   13phy    C25  335  -0.175   3.025   2.222 -0.1149  0.5191 -0.1449
   13phy    C23  336  -0.126   3.051   2.366  0.4861 -0.2702 -0.3673
   13phy    C24  337  -0.171   3.180   2.438  0.2211 -0.5661  0.0280
   13phy    C22  338  -0.166   2.926   2.453  0.1904 -0.4493  0.1328
   13phy    C21  339  -0.061   2.880   2.554  0.1124  0.8953 -0.4887
   13phy    C20  340  -0.134   2.763   2.628  0.5027  0.1049  0.2751
   13phy    C18  341  -0.086   2.680   2.757 -0.4887 -0.5885  0.1101
   13phy    O01  342  -0.100   2.754   2.882 -0.3647 -0.4561 -0.0253
   13phy    H01  343  -0.055   2.836   2.881 -1.6025  0.2716  0.9490
   13phy    C19  344  -0.200   2.573   2.763  0.0895  0.5598  0.1773
   13phy    C13  345   0.062   2.601   2.762 -0.6038  0.1453  0.2137
   13phy     H3  346   0.066   2.532   2.674  0.2619 -0.3227  0.6118
   13phy    O33  347   0.080   2.506   2.868  0.1417 -0.0524  0.2817
   13phy    H1B  348   0.039   2.546   2.943  0.5246 -0.1587  0.5544
   13phy    C12  349   0.192   2.693   2.756  0.6686 -0.3847  0.3434
   13phy    O11  350   0.327   2.641   2.769  0.1454 -0.4151  0.1824
   13phy    H1A  351   0.325   2.577   2.700 -2.1280 -0.3432  0.1024
   14phy    C35  352   0.683   3.722   1.217  0.0072  0.6489 -0.1544
   14phy    C33  353   0.640   3.792   1.338 -0.6101  0.2961  0.0262
   14phy    C34  354   0.710   3.733   1.465  0.0480  0.1727  0.1120
   14phy    C32  355   0.636   3.948   1.335 -0.0649  0.4323 -0.0365
   14phy    C31  356   0.503   4.008   1.375 -0.8118  0.1572 -0.3894
   14phy    C30  357   0.502   4.162   1.347 -0.3446 -0.1685 -0.0906
   14phy    C28  358   0.365   4.232   1.348 -0.0833 -0.0981  0.2422
   14phy    C29  359   0.327   4.274   1.488 -0.2005 -0.1135 -0.4795
   14phy    C27  360   0.361   4.359   1.259 -0.0916 -0.0304 -0.6878
   14phy    C26  361   0.289   4.346   1.124  0.4768 -0.2623  0.0925
   14phy    C25  362   0.294   4.480   1.039  0.0501 -0.0205  0.1378
   14phy    C23  363   0.206   4.473   0.911  0.7693  0.2725 -0.0831
   14phy    C24  364   0.104   4.586   0.896  0.4123 -0.3408 -0.5493
   14phy    C22  365   0.291   4.478   0.784  0.2770  0.4026 -0.2122
   14phy    C21  366   0.309   4.344   0.711 -0.6842 -0.1600 -0.5827
   14phy    C20  367   0.392   4.346   0.581  0.1999  0.6105  0.6435
   14phy    C18  368   0.374   4.217   0.493  0.3537 -0.2284  0.0127
   14phy    O01  369   0.409   4.112   0.581 -0.3286 -0.1119 -0.1150
   14phy    H01  370   0.498   4.123   0.610 -0.0841 -2.7324  0.3798
   14phy    C19  371   0.480   4.218   0.384 -0.2706  0.1498 -0.3638
   14phy    C13  372   0.226   4.191   0.441 -0.0794 -0.4648  0.7052
   14phy     H3  373   0.163   4.188   0.533  0.5768  0.7909  1.2293
   14phy    O33  374   0.162   4.304   0.377 -0.1815  0.0071  0.7173
   14phy    H1B  375   0.210   4.325   0.300 -1.5269  0.0627 -0.1340
   14phy    C12  376   0.159   4.055   0.416  0.1834 -0.2044  0.6946
   14phy    O11  377   0.244   3.950   0.453 -0.1151 -0.4221  0.7165
   14phy    H1A  378   0.317   3.989   0.496  0.4078  0.6081 -0.9873
   15phy    C35  379   0.349   3.929   2.132  0.1580 -0.3721 -0.0053
   15phy    C33  380   0.494   3.876   2.139  0.2090 -0.2834  0.2758
   15phy    C34  381   0.523   3.770   2.025 -0.0113 -0.1789 -0.2083
   15phy    C32  382   0.600   3.984   2.129 -0.1310 -0.4168 -0.1141
   15phy    C31  383   0.651   4.045   2.257 -0.1382 -0.0665 -0.1512
   15phy    C30  384   0.738   4.167   2.226 -0.2548  0.0547 -0.1561
   15phy    C28  385   0.792   4.251   2.344  0.3777 -0.2082 -0.0865
   15phy    C29  386   0.947   4.218   2.358 -0.4549 -0.1045  0.0858
   15phy    C27  387   0.756   4.404   2.319  0.4344  0.2230 -0.0951
   15phy    C26  388   0.766   4.491   2.443 -0.1043  0.2500  0.1078
   15phy    C25  389   0.730   4.637   2.422 -0.6295  0.2737 -0.3374
   15phy    C23  390   0.664   4.701   2.549  0.3244 -0.0338  0.3000
   15phy    C24  391   0.725   4.839   2.573  0.8360  0.2292  0.1969
   15phy    C22  392   0.511   4.716   2.533 -0.0204 -0.3832 -0.0624
   15phy    C21  393   0.436   4.706   2.670 -0.1382 -0.2621  0.0347
   15phy    C20  394   0.284   4.725   2.654 -0.0230 -0.6950 -0.3380
   15phy    C18  395   0.178   4.744   2.771  1.0322 -0.1780  0.0052
   15phy    O01  396   0.213   4.846   2.864 -0.3604 -0.5206 -0.5147
   15phy    H01  397   0.247   4.923   2.822  0.5238 -1.1180 -0.9206
   15phy    C19  398   0.054   4.813   2.698 -0.3625  0.2296  0.1701
   15phy    C13  399   0.131   4.612   2.860  0.2428 -0.7145  0.2777
   15phy     H3  400   0.079   4.535   2.797  1.7965 -1.0696 -0.6190
   15phy    O33  401   0.025   4.649   2.955  0.2943 -0.0686  0.0310
   15phy    H1B  402   0.031   4.589   3.027 -2.4677 -1.2733 -0.6174
   15phy    C12  403   0.245   4.552   2.943 -0.3290  0.4476  0.0862
   15phy    O11  404   0.218   4.444   3.029  0.0850  0.4034  0.1848
   15phy    H1A  405   0.213   4.367   2.976  0.8347  0.2082  0.3937
   16phy    C35  406   4.629   0.465   2.172 -0.2674  0.4418  0.2374
   16phy    C33  407   4.725   0.437   2.058  0.2020 -0.6764 -0.1075
   16phy    C34  408   4.791   0.568   2.016 -0.3195  0.1105  0.0174
   16phy    C32  409   4.828   0.325   2.088 -0.0301 -0.0044 -0.2811
   16phy    C31  410   4.765   0.184   2.099  0.4108 -0.6143  0.0838
   16phy    C30  411   4.864   0.080   2.151 -0.0198 -0.6071 -0.0377
   16phy    C28  412   4.813  -0.064   2.127 -0.3011 -0.1574 -0.6335
   16phy    C29  413   4.882  -0.121   1.999  0.3597 -0.3130 -0.3672
   16phy    C27  414   4.847  -0.157   2.245 -0.4789  0.4471 -0.8259
   16phy    C26  415   4.750  -0.266   2.288 -0.1969  0.0163  0.2132
   16phy    C25  416   4.815  -0.370   2.382  0.2797 -0.0121  0.0655
   16phy    C23  417   4.717  -0.466   2.447  0.2823 -0.5465 -0.2740
   16phy    C24  418   4.720  -0.606   2.379 -0.2111 -0.1979 -0.2237
   16phy    C22  419   4.740  -0.492   2.600  0.1403 -0.2624 -0.2160
   16phy    C21  420   4.696  -0.382   2.698  0.2971 -0.0415 -0.6671
   16phy    C20  421   4.727  -0.421   2.848 -0.2711 -0.2025  0.2285
   16phy    C18  422   4.708  -0.319   2.959  0.1980  0.1796  0.3283
   16phy    O01  423   4.572  -0.278   2.964 -0.2857  0.4658  0.1440
   16phy    H01  424   4.551  -0.200   2.917  1.2207  1.1595  0.5815
   16phy    C19  425   4.705  -0.426   3.077  0.1007  0.0668  0.3004
   16phy    C13  426   4.814  -0.198   2.958 -0.5132 -0.0710 -1.1577
   16phy     H3  427   4.842  -0.172   2.852  1.4891  0.2001 -0.6040
   16phy    O33  428   4.939  -0.239   3.011  0.2383 -0.0326  0.0778
   16phy    H1B  429   4.974  -0.315   2.968 -1.3420 -0.4442 -0.5475
   16phy    C12  430   4.781  -0.066   3.032 -0.6663 -0.0195 -0.5715
   16phy    O11  431   4.731  -0.073   3.162  0.0762 -0.0227  0.5413
   16phy    H1A  432   4.642  -0.101   3.153  0.0726  0.5310 -1.9875
   17phy    C35  433   4.320   3.511   1.749  0.3687 -0.0655 -0.2929
   17phy    C33  434   4.452   3.575   1.754 -0.1944 -0.0008  0.0794
   17phy    C34  435   4.553   3.479   1.684 -0.2712 -0.1903 -0.0455
   17phy    C32  436   4.442   3.715   1.689 -0.2715  0.2228 -0.1892
   17phy    C31  437   4.492   3.825   1.787 -0.5963 -0.0267  0.7626
   17phy    C30  438   4.499   3.965   1.723  0.0521  0.0267  0.3820
   17phy    C28  439   4.542   4.092   1.805 -0.0155 -0.3648 -0.2840
   17phy    C29  440   4.615   4.187   1.710  0.1522  0.6628 -0.5519
   17phy    C27  441   4.417   4.156   1.867 -0.6694  0.7544 -0.0043
   17phy    C26  442   4.441   4.172   2.022 -0.4605  0.0043  0.1835
   17phy    C25  443   4.308   4.184   2.092  0.5014  0.0171 -0.0297
   17phy    C23  444   4.310   4.210   2.246  0.4819 -1.1491  0.4913
   17phy    C24  445   4.339   4.355   2.278 -0.2033 -0.2867 -0.4543
   17phy    C22  446   4.176   4.172   2.298  0.2847  0.1103  0.3181
   17phy    C21  447   4.170   4.107   2.437 -0.0132 -0.4293 -0.1896
   17phy    C20  448   4.028   4.085   2.493  0.7185  0.2802  0.1284
   17phy    C18  449   4.010   4.028   2.638 -0.1071  0.1263 -0.6255
   17phy    O01  450   4.103   4.090   2.730  0.0585  0.7819 -0.2438
   17phy    H01  451   4.070   4.172   2.760  0.9945  1.7318 -1.6530
   17phy    C19  452   3.864   4.070   2.664  0.1558  0.2325  0.2487
   17phy    C13  453   4.036   3.871   2.635  0.0198  0.6808 -0.2305
   17phy     H3  454   4.141   3.857   2.598  0.2099 -0.2309  0.6259
   17phy    O33  455   3.964   3.795   2.539 -0.0284  0.0498 -0.6866
   17phy    H1B  456   4.008   3.713   2.527 -2.3306 -1.5595  1.1651
   17phy    C12  457   4.041   3.787   2.770 -0.3942 -0.0490  0.4292
   17phy    O11  458   4.119   3.850   2.868  0.2332  0.6366 -0.4195
   17phy    H1A  459   4.115   3.940   2.842  1.1598  0.9748  0.5631
   18phy    C35  460   0.976   4.012   1.024  0.9406 -0.0897  0.3752
   18phy    C33  461   1.022   3.945   0.896  0.1105  0.1790 -0.0038
   18phy    C34  462   1.128   4.033   0.830  0.0856  0.0312 -0.1258
   18phy    C32  463   1.060   3.798   0.922 -0.3746  0.0940 -0.2526
   18phy    C31  464   1.043   3.691   0.814 -0.3149  0.3383 -0.0579
   18phy    C30  465   1.072   3.556   0.882  0.5473  0.4177 -0.1132
   18phy    C28  466   1.009   3.428   0.821 -0.3266 -0.0301 -0.3391
   18phy    C29  467   1.114   3.312   0.810 -0.2955 -0.0348 -0.7231
   18phy    C27  468   0.874   3.401   0.884  0.3317  0.0548  0.3870
   18phy    C26  469   0.777   3.334   0.780 -0.0517 -0.0976  0.1659
   18phy    C25  470   0.635   3.312   0.832  0.4485  0.2585  0.3459
   18phy    C23  471   0.529   3.259   0.727  0.3562  0.0570 -0.0405
   18phy    C24  472   0.530   3.107   0.719  0.2402  0.3213 -0.2114
   18phy    C22  473   0.398   3.331   0.749 -0.2336  0.2149  0.0882
   18phy    C21  474   0.364   3.422   0.627 -0.2368 -0.2512  0.3270
   18phy    C20  475   0.234   3.496   0.638  0.3913 -0.0863  0.2811
   18phy    C18  476   0.191   3.603   0.530 -0.1256 -0.3758 -0.1072
   18phy    O01  477   0.299   3.702   0.510  0.0912 -0.1252  0.1320
   18phy    H01  478   0.259   3.787   0.503 -0.0516 -0.3015 -1.9635
   18phy    C19  479   0.068   3.673   0.595 -0.2690  0.1244  0.4611
   18phy    C13  480   0.156   3.541   0.383 -0.4852 -0.2504 -0.3623
   18phy     H3  481   0.248   3.482   0.358 -0.3181  0.0131 -0.3720
   18phy    O33  482   0.067   3.429   0.384  0.5127  0.4115  0.1636
   18phy    H1B  483   0.093   3.377   0.458  0.5542  0.1355 -0.0402
   18phy    C12  484   0.161   3.605   0.243  0.0462 -0.0520  0.4829
   18phy    O11  485   0.148   3.746   0.230  0.0684  0.0784  0.0234
   18phy    H1A  486   0.069   3.769   0.275  0.4133  0.1076  0.6275
   19phy    C35  487   2.887   4.394   1.281  0.3673 -0.3466  0.5021
   19phy    C33  488   3.011   4.478   1.304 -0.0081 -0.1350 -0.4453
   19phy    C34  489   2.989   4.572   1.423 -0.4099  0.0579 -0.2550
   19phy    C32  490   3.133   4.380   1.300  0.2536 -0.1922 -0.5939
   19phy    C31  491   3.271   4.441   1.263 -0.2068  0.6496 -0.0415
   19phy    C30  492   3.378   4.334   1.268  0.2083  0.4300  0.2668
   19phy    C28  493   3.518   4.400   1.265 -0.0494 -0.2151 -0.2302
   19phy    C29  494   3.571   4.437   1.404  0.0101 -0.3790  0.1375
   19phy    C27  495   3.616   4.309   1.188 -0.1952 -0.1504 -0.2148
   19phy    C26  496   3.746   4.376   1.139 -0.5394 -0.0521  0.0997
   19phy    C25  497   3.823   4.281   1.050  0.3146 -0.4688  0.2943
   19phy    C23  498   3.963   4.326   1.004 -0.1398 -0.6993  0.2551
   19phy    C24  499   4.074   4.258   1.082 -0.0056 -0.4230 -0.4698
   19phy    C22  500   3.986   4.304   0.854  0.2801 -0.4091  0.3609
   19phy    C21  501   3.966   4.420   0.759  0.2663 -0.0943  0.1399
   19phy    C20  502   4.032   4.407   0.621 -0.3022  0.3923  0.1212
   19phy    C18  503   4.052   4.547   0.536 -0.5359  0.3935  0.1065
   19phy    O01  504   3.927   4.590   0.485 -0.2466 -0.1059  0.2794
   19phy    H01  505   3.938   4.682   0.471 -2.3550  0.2414  0.5676
   19phy    C19  506   4.141   4.505   0.413 -0.2224 -0.2936 -0.2162
   19phy    C13  507   4.129   4.672   0.615  0.1648  0.0670  0.1005
   19phy     H3  508   4.066   4.693   0.705 -0.5317 -0.3841 -0.2738
   19phy    O33  509   4.254   4.652   0.678  0.4959  0.0603  0.3620
   19phy    H1B  510   4.247   4.575   0.732 -0.9393  0.4444  0.7687
   19phy    C12  511   4.122   4.821   0.568  0.2482  0.1208  0.4204
   19phy    O11  512   4.013   4.846   0.479  0.2586 -0.5347  0.3018
   19phy    H1A  513   4.061   4.883   0.407  1.1934 -0.7470  0.7949
   20phy    C35  514   4.788   0.181   1.298 -0.3281  0.1576 -0.1135
   20phy    C33  515   4.733   0.317   1.281 -0.2810 -0.2396 -0.2589
   20phy    C34  516   4.761   0.351   1.135  0.6468  0.0180  0.1734
   20phy    C32  517   4.585   0.320   1.306  0.1748  0.6208 -0.1187
   20phy    C31  518   4.528   0.322   1.455  0.0181 -0.3582  0.5423
   20phy    C30  519   4.415   0.419   1.467 -0.0048 -0.1654 -0.1582
   20phy    C28  520   4.416   0.495   1.600  0.5654  0.2855  0.5920
   20phy    C29  521   4.363   0.637   1.557  0.7149 -0.0776 -0.1705
   20phy    C27  522   4.319   0.422   1.700  0.2461  0.4496 -0.1515
   20phy    C26  523   4.325   0.453   1.853 -0.5177 -0.2320  0.1411
   20phy    C25  524   4.215   0.379   1.929 -0.6227  0.0821 -0.5177
   20phy    C23  525   4.232   0.350   2.079 -0.2300 -0.6620  0.4789
   20phy    C24  526   4.093   0.380   2.141  0.7567 -0.2033  0.1701
   20phy    C22  527   4.277   0.211   2.117 -0.9497  0.4913  0.6409
   20phy    C21  528   4.353   0.191   2.247 -0.0191  0.1257 -0.3202
   20phy    C20  529   4.381   0.040   2.274 -0.0937 -0.0641  0.2082
   20phy    C18  530   4.431  -0.013   2.418  0.4926  0.4122 -0.1461
   20phy    O01  531   4.338   0.005   2.525 -0.2316  0.1629 -0.2434
   20phy    H01  532   4.254   0.038   2.498 -1.4990 -1.5332  1.3197
   20phy    C19  533   4.419  -0.167   2.393 -0.0892  0.0079  0.8684
   20phy    C13  534   4.575   0.041   2.468 -0.7392  0.8487 -0.3434
   20phy     H3  535   4.654   0.041   2.388  2.4967 -0.0425  2.5919
   20phy    O33  536   4.642  -0.034   2.566 -0.1237  0.6227 -0.0888
   20phy    H1B  537   4.583  -0.038   2.638  0.3730 -1.3361  0.2569
   20phy    C12  538   4.574   0.181   2.525  0.1975 -0.4886  0.2216
   20phy    O11  539   4.702   0.242   2.548  0.3093  0.6091  0.1307
   20phy    H1A  540   4.683   0.303   2.617 -1.7106  1.1061 -0.7788
   21phy    C35  541   0.090   4.041   1.693 -0.1312  0.2811 -0.4443
   21phy    C33  542   0.019   3.922   1.763  0.1595  1.0155 -0.4149
   21phy    C34  543  -0.025   3.979   1.906 -0.0899  0.2183  0.2703
   21phy    C32  544  -0.107   3.870   1.689  0.0426 -0.7405  0.7064
   21phy    C31  545  -0.071   3.755   1.595  0.3208 -0.0845  0.3282
   21phy    C30  546  -0.196   3.705   1.516  0.0199  0.0070 -0.5223
   21phy    C28  547  -0.162   3.616   1.396 -0.7618 -0.1301  0.3460
   21phy    C29  548  -0.139   3.474   1.444  0.3868  0.0109 -0.3320
   21phy    C27  549  -0.271   3.613   1.289 -0.0118  0.4519  0.0060
   21phy    C26  550  -0.239   3.704   1.168  0.1559 -0.0794 -0.1165
   21phy    C25  551  -0.347   3.706   1.054 -0.1437  0.1808 -0.2609
   21phy    C23  552  -0.318   3.771   0.918  0.6529 -0.0039 -0.0339
   21phy    C24  553  -0.210   3.694   0.834  0.0825 -0.0182  0.1165
   21phy    C22  554  -0.443   3.788   0.829  0.3201 -0.2538 -0.0228
   21phy    C21  555  -0.486   3.934   0.829 -0.2320  0.0825 -0.2318
   21phy    C20  556  -0.619   3.953   0.755  0.3713  0.6760 -0.0600
   21phy    C18  557  -0.677   4.099   0.749 -0.5669 -0.1538 -0.1467
   21phy    O01  558  -0.685   4.155   0.876  0.1507  0.4738  0.3904
   21phy    H01  559  -0.739   4.101   0.930  1.1632 -0.6845  0.2627
   21phy    C19  560  -0.819   4.063   0.707  0.6417 -0.4297  0.1594
   21phy    C13  561  -0.608   4.205   0.647  0.0677  0.1042  0.2657
   21phy     H3  562  -0.502   4.215   0.682  0.5783 -1.6913 -0.6305
   21phy    O33  563  -0.578   4.154   0.521 -0.2263 -0.2797  0.5338
   21phy    H1B  564  -0.626   4.199   0.454 -0.0105 -0.0784  0.5111
   21phy    C12  565  -0.616   4.357   0.654 -0.6064 -0.0501  0.5109
   21phy    O11  566  -0.664   4.420   0.769 -0.5071  0.3768 -0.0044
   21phy    H1A  567  -0.659   4.361   0.841 -1.7250  0.3543  0.0967
   22phy    C35  568   1.320   3.215   1.244 -0.0984 -0.4187 -0.0817
   22phy    C33  569   1.270   3.334   1.316 -0.2083 -0.7145 -0.4408
   22phy    C34  570   1.124   3.312   1.368 -0.1042 -0.7325  0.3214
   22phy    C32  571   1.354   3.361   1.439 -0.3633  0.0756 -0.3752
   22phy    C31  572   1.477   3.451   1.423  0.2137 -0.0130  0.5624
   22phy    C30  573   1.561   3.483   1.547  0.1479  0.0721 -0.4024
   22phy    C28  574   1.657   3.603   1.540 -0.4923 -0.1486 -0.6424
   22phy    C29  575   1.687   3.656   1.679 -0.3122 -0.1708  0.1037
   22phy    C27  576   1.786   3.569   1.466 -0.2619  0.2213  0.3340
   22phy    C26  577   1.851   3.688   1.390  0.1503 -0.3494 -0.5278
   22phy    C25  578   1.967   3.638   1.296  0.3247  0.3093  0.0442
   22phy    C23  579   2.051   3.739   1.220 -0.0753 -0.1921  0.3315
   22phy    C24  580   2.185   3.664   1.197  0.6005 -0.2210 -0.2052
   22phy    C22  581   1.994   3.781   1.082  0.4859 -0.1127 -0.1730
   22phy    C21  582   2.059   3.906   1.018 -0.3003 -0.6772  0.3445
   22phy    C20  583   2.008   3.933   0.875  0.1332 -0.2342  0.2043
   22phy    C18  584   2.095   4.005   0.765  0.4871 -0.1521  0.0117
   22phy    O01  585   2.141   4.129   0.820 -0.1354 -0.7427 -0.2039
   22phy    H01  586   2.093   4.144   0.899 -0.9299 -2.4140 -0.3231
   22phy    C19  587   1.998   4.039   0.651 -0.5362 -0.1005 -0.4733
   22phy    C13  588   2.219   3.918   0.706 -0.1562  0.1422 -0.1036
   22phy     H3  589   2.290   3.903   0.791  0.9071  0.6058 -0.8837
   22phy    O33  590   2.185   3.780   0.680  0.6950 -0.4309  0.3306
   22phy    H1B  591   2.201   3.761   0.589 -0.8226 -1.1687  0.1842
   22phy    C12  592   2.342   3.967   0.622  0.4364  0.6688  0.5941
   22phy    O11  593   2.312   3.966   0.477  0.3067  0.0756 -0.1755
   22phy    H1A  594   2.374   3.906   0.440 -0.5607 -1.1531  0.3031
   23phy    C35  595   0.944   3.787   2.320  0.1813 -0.9585  0.8682
   23phy    C33  596   1.043   3.727   2.229  0.1569  0.2729  0.6359
   23phy    C34  597   0.987   3.592   2.178  0.5096  0.0618 -0.1589
   23phy    C32  598   1.080   3.815   2.106 -0.3493 -0.7007 -0.4903
   23phy    C31  599   1.196   3.910   2.119 -0.0320 -0.5097 -0.6297
   23phy    C30  600   1.205   4.004   1.990  0.3065 -0.2127 -0.3372
   23phy    C28  601   1.295   4.125   1.990 -0.4950 -0.0672 -0.2828
   23phy    C29  602   1.315   4.175   1.844 -0.2742  0.2630  0.7097
   23phy    C27  603   1.243   4.239   2.074 -0.3742 -0.1631  0.4938
   23phy    C26  604   1.337   4.288   2.183 -0.2532  0.3428 -0.2211
   23phy    C25  605   1.276   4.410   2.254  0.5467 -0.2956 -0.1021
   23phy    C23  606   1.370   4.468   2.366  0.3531  0.0122  0.2340
   23phy    C24  607   1.377   4.619   2.354 -0.4133 -0.4854  0.0312
   23phy    C22  608   1.321   4.415   2.506 -0.1555  0.0919 -0.0699
   23phy    C21  609   1.434   4.410   2.612 -0.1404 -0.3628  0.3937
   23phy    C20  610   1.365   4.349   2.740  0.2500 -0.4396 -0.3807
   23phy    C18  611   1.443   4.293   2.864  0.3949 -0.2288  0.1331
   23phy    O01  612   1.520   4.399   2.920  0.6189 -0.4949  0.0561
   23phy    H01  613   1.518   4.395   3.013  0.1849 -1.7246  0.0065
   23phy    C19  614   1.330   4.259   2.965 -0.0405  0.0594  0.8894
   23phy    C13  615   1.529   4.159   2.829  0.0746  0.0273 -0.3533
   23phy     H3  616   1.475   4.109   2.745 -1.8109  1.8737 -0.3007
   23phy    O33  617   1.523   4.054   2.932 -0.6255  0.0804 -0.2178
   23phy    H1B  618   1.576   4.079   3.005 -0.2052  0.7352 -0.7438
   23phy    C12  619   1.675   4.184   2.784  0.0725  0.3018 -0.4925
   23phy    O11  620   1.776   4.106   2.836  0.3642  0.3850  0.4300
   23phy    H1A  621   1.757   4.015   2.826  1.2310  0.3271 -0.9050
   24phy    C35  622   0.658   4.813   1.896 -0.9718 -0.3398 -0.4808
   24phy    C33  623   0.776   4.747   1.972  0.3331  0.0575  0.2346
   24phy    C34  624   0.802   4.608   1.918 -0.5618 -0.4245  0.4155
   24phy    C32  625   0.896   4.839   1.971 -0.2516  0.3582 -0.3684
   24phy    C31  626   0.957   4.854   2.112 -0.4767 -0.8440 -0.3895
   24phy    C30  627   1.065   4.963   2.105 -0.1860 -0.0459 -0.2366
   24phy    C28  628   1.159   4.971   2.228 -0.4010  0.5321  0.3305
   24phy    C29  629   1.298   4.968   2.173  0.1263  0.3255 -0.4819
   24phy    C27  630   1.132   5.098   2.316 -0.1367  0.5062 -0.3635
   24phy    C26  631   1.114   5.063   2.463  0.7745 -0.0146 -0.4826
   24phy    C25  632   1.062   5.186   2.545  0.0368 -0.0096  0.1282
   24phy    C23  633   0.981   5.173   2.669  0.0603 -0.3670 -0.2414
   24phy    C24  634   1.066   5.199   2.792  0.5474  0.0935  0.3009
   24phy    C22  635   0.877   5.281   2.659  0.0664 -0.8086 -0.5347
   24phy    C21  636   0.742   5.239   2.707  0.5530  0.4988 -0.4830
   24phy    C20  637   0.659   5.368   2.728 -0.2041 -0.9347  0.6259
   24phy    C18  638   0.529   5.378   2.821 -0.4173  0.2945 -0.1546
   24phy    O01  639   0.566   5.352   2.956  0.0915 -0.3992  0.2023
   24phy    H01  640   0.495   5.357   3.017  0.1060 -1.8741  0.3758
   24phy    C19  641   0.491   5.530   2.793  0.2281 -0.1190 -0.3110
   24phy    C13  642   0.402   5.288   2.775  0.9478  0.2020 -0.6571
   24phy     H3  643   0.390   5.295   2.663  0.4276 -1.9450 -0.7823
   24phy    O33  644   0.277   5.332   2.822  0.0588  0.0043 -0.2038
   24phy    H1B  645   0.269   5.425   2.819  0.2813  0.0228 -0.2438
   24phy    C12  646   0.405   5.128   2.796  0.3407 -0.0487  0.2336
   24phy    O11  647   0.284   5.060   2.779 -0.8146 -0.5655 -0.0473
   24phy    H1A  648   0.225   5.112   2.729  0.4446  0.5431 -0.4195
   25phy    C35  649   1.379   4.343   1.148 -0.7295  0.4824  0.2279
   25phy    C33  650   1.236   4.392   1.140 -0.4631  0.2987  0.1133
   25phy    C34  651   1.142   4.327   1.233  0.3669  0.3867  0.1917
   25phy    C32  652   1.253   4.540   1.153  0.1104  0.3599 -0.1595
   25phy    C31  653   1.139   4.631   1.109 -0.2090  0.0105 -0.6956
   25phy    C30  654   1.132   4.777   1.152 -0.1538  0.3578 -0.1299
   25phy    C28  655   1.013   4.851   1.091  0.3417  0.2574  0.2834
   25phy    C29  656   0.938   4.937   1.189 -0.4922  0.3440  0.1610
   25phy    C27  657   1.055   4.945   0.978  0.5757 -0.4034  0.5912
   25phy    C26  658   1.016   4.900   0.836 -0.2150 -0.3490  0.0273
   25phy    C25  659   1.006   5.012   0.728  0.4808  0.6486 -0.0996
   25phy    C23  660   0.943   4.963   0.597  0.4004  0.3263  0.2621
   25phy    C24  661   0.804   5.031   0.585  0.1517 -0.0511  0.0339
   25phy    C22  662   1.003   5.014   0.467 -0.1646 -0.4859 -0.5294
   25phy    C21  663   1.109   4.927   0.402 -0.6172  0.5776 -0.1228
   25phy    C20  664   1.137   4.949   0.253 -0.3653 -0.1299  0.0594
   25phy    C18  665   1.258   4.863   0.187  0.8954 -0.0400 -0.1353
   25phy    O01  666   1.371   4.888   0.269  0.2586 -0.0580  0.1428
   25phy    H01  667   1.449   4.905   0.220  0.0174 -0.2936 -0.3315
   25phy    C19  668   1.268   4.937   0.048  0.2770  0.4821 -0.4348
   25phy    C13  669   1.222   4.706   0.182 -0.4182  0.1841 -0.1215
   25phy     H3  670   1.232   4.678   0.290 -1.3880  1.6262  0.3816
   25phy    O33  671   1.084   4.660   0.165 -0.1708 -0.4036  0.3220
   25phy    H1B  672   1.021   4.727   0.178 -0.4707 -0.5587 -0.2985
   25phy    C12  673   1.313   4.594   0.129  0.6733 -1.3627 -0.1547
   25phy    O11  674   1.448   4.615   0.142  0.7997 -0.0922 -0.1892
   25phy    H1A  675   1.501   4.546   0.108 -1.5564 -1.6505 -0.9111
   26phy    C35  676   1.623   4.897   2.807  0.0540  0.2464  0.3134
   26phy    C33  677   1.478   4.908   2.760 -0.0567 -0.2771 -0.7056
   26phy    C34  678   1.479   4.948   2.614 -0.1447  0.0565  0.5575
   26phy    C32  679   1.407   4.776   2.792 -0.1804  0.1922 -0.6904
   26phy    C31  680   1.262   4.781   2.775 -0.4089  0.6712 -0.1199
   26phy    C30  681   1.191   4.657   2.839 -0.2348  0.2089 -0.2875
   26phy    C28  682   1.042   4.658   2.794  0.1004  0.1136  0.1158
   26phy    C29  683   1.019   4.533   2.708 -0.3698 -0.2778  0.1652
   26phy    C27  684   0.946   4.652   2.919 -0.0938  0.0720  0.6455
   26phy    C26  685   0.847   4.769   2.940  0.2071 -0.5334  0.3603
   26phy    C25  686   0.762   4.765   3.066 -0.8290  0.8683  0.4251
   26phy    C23  687   0.655   4.869   3.069  0.0129 -0.1107  0.1145
   26phy    C24  688   0.514   4.818   3.096 -0.0635 -0.0264  0.2875
   26phy    C22  689   0.686   4.980   3.173  0.3986  0.5548 -0.1834
   26phy    C21  690   0.745   5.114   3.125 -0.0069 -0.2659  0.0995
   26phy    C20  691   0.739   5.223   3.228  0.3238  0.2600 -0.8071
   26phy    C18  692   0.812   5.362   3.209 -0.1120 -0.2639  0.4794
   26phy    O01  693   0.792   5.407   3.073 -0.1211  0.1389 -0.3412
   26phy    H01  694   0.706   5.375   3.052  0.4803 -2.4883  0.7197
   26phy    C19  695   0.720   5.459   3.284  0.1923  0.0102  0.4321
   26phy    C13  696   0.968   5.374   3.244  0.5104  0.8772 -0.6205
   26phy     H3  697   0.980   5.360   3.354 -2.1863 -0.7535 -0.4563
   26phy    O33  698   1.018   5.508   3.228  0.2510  0.6298 -0.2266
   26phy    H1B  699   0.960   5.576   3.258  1.5198  1.7435 -0.1999
   26phy    C12  700   1.070   5.276   3.179 -0.1758  0.0628  0.0439
   26phy    O11  701   1.203   5.266   3.231 -0.0187 -0.0243  0.1059
   26phy    H1A  702   1.235   5.354   3.222  1.1769 -0.6103 -2.4038
   27phy    C35  703   1.320   1.173   1.300 -0.0989  0.1801 -0.3123
   27phy    C33  704   1.213   1.217   1.393 -0.0780  0.1072 -0.1033
   27phy    C34  705   1.213   1.368   1.389  0.4993 -0.0727  0.5663
   27phy    C32  706   1.068   1.176   1.363  0.8681  0.3764  0.6243
   27phy    C31  707   1.028   1.030   1.383  0.1864 -0.3904  0.5264
   27phy    C30  708   0.883   1.002   1.330 -0.4396  0.4988 -0.6994
   27phy    C28  709   0.866   0.850   1.299  0.0095  0.4137  0.9620
   27phy    C29  710   0.720   0.817   1.319  0.1132  0.2291  0.2496
   27phy    C27  711   0.907   0.801   1.157 -0.6521 -0.5600 -0.1000
   27phy    C26  712   1.051   0.759   1.137 -0.1559 -0.1258  0.7477
   27phy    C25  713   1.047   0.678   1.007  0.5190 -0.3133  0.4720
   27phy    C23  714   1.178   0.636   0.932  0.1748 -0.1560 -0.3218
   27phy    C24  715   1.231   0.507   0.983 -0.2433  0.2767  0.1040
   27phy    C22  716   1.136   0.621   0.784  0.1359 -0.5195  0.1404
   27phy    C21  717   1.225   0.702   0.687  0.1325  0.0005 -0.7462
   27phy    C20  718   1.178   0.684   0.541  0.2102  0.6332  0.4338
   27phy    C18  719   1.250   0.763   0.424 -0.2302  0.3917  1.2966
   27phy    O01  720   1.262   0.903   0.448 -0.0205 -0.2397 -0.3824
   27phy    H01  721   1.194   0.943   0.499  0.9841  0.5938  0.3481
   27phy    C19  722   1.142   0.755   0.314  0.1583 -0.0613 -0.0543
   27phy    C13  723   1.392   0.700   0.373  0.0310  0.2205  0.1954
   27phy     H3  724   1.460   0.731   0.456  0.4956  1.4037 -0.6015
   27phy    O33  725   1.403   0.556   0.379 -0.1968 -0.3087  0.2387
   27phy    H1B  726   1.370   0.519   0.299 -0.4308  0.6809 -0.1320
   27phy    C12  727   1.496   0.759   0.268  1.1413 -0.0460  0.4747
   27phy    O11  728   1.633   0.716   0.280  0.6165  0.2608 -0.2066
   27phy    H1A  729   1.631   0.625   0.302  1.3855  0.2547 -0.1275
   28phy    C35  730   2.844   1.950   1.065 -0.1957  0.3459  0.5929
   28phy    C33  731   2.731   1.914   0.971  0.6577 -0.4196  0.3044
   28phy    C34  732   2.763   1.804   0.871 -0.6328 -0.1685 -0.2178
   28phy    C32  733   2.605   1.898   1.056  0.1812 -0.2989  0.2665
   28phy    C31  734   2.477   1.901   0.976  0.0746  0.5304 -0.3299
   28phy    C30  735   2.350   1.910   1.067 -0.4070 -0.0827  0.6976
   28phy    C28  736   2.207   1.901   1.009 -1.4406  0.6275  0.2473
   28phy    C29  737   2.117   1.875   1.126 -0.5694  0.3934 -0.3247
   28phy    C27  738   2.168   2.026   0.937  0.0256 -0.9868 -0.2250
   28phy    C26  739   2.138   2.002   0.786  0.2387 -0.2389  0.1563
   28phy    C25  740   2.089   2.128   0.716 -0.6123  0.4513 -0.6937
   28phy    C23  741   2.039   2.091   0.578 -0.0960  0.1064  0.4274
   28phy    C24  742   1.890   2.112   0.572 -0.0156  0.1414  0.3867
   28phy    C22  743   2.097   2.188   0.476  0.0821  0.0420 -0.1086
   28phy    C21  744   2.214   2.132   0.392 -0.0298 -0.3814  0.1430
   28phy    C20  745   2.261   2.215   0.271 -0.2651  0.2515  0.1652
   28phy    C18  746   2.385   2.173   0.174  0.4888  0.0942 -1.0529
   28phy    O01  747   2.510   2.182   0.242 -0.2052  0.0064  0.0129
   28phy    H01  748   2.569   2.251   0.217  0.5915 -0.5718  0.2470
   28phy    C19  749   2.383   2.295   0.083 -0.1249 -0.2361 -0.1875
   28phy    C13  750   2.356   2.037   0.090  0.3775  0.0148  0.6440
   28phy     H3  751   2.334   1.961   0.170 -0.7881  0.2197  0.5360
   28phy    O33  752   2.229   2.022   0.020  0.2204  0.1127 -0.1760
   28phy    H1B  753   2.165   2.063   0.076  0.1893  0.6809 -0.6133
   28phy    C12  754   2.461   1.930   0.043  0.3186  0.1252 -0.4532
   28phy    O11  755   2.592   1.965   0.084  0.3026 -0.0152  0.1499
   28phy    H1A  756   2.576   2.030   0.151  0.4620  1.1458 -0.9128
   29phy    C35  757   1.083   3.756   1.413  0.1054  0.0764 -0.2778
   29phy    C33  758   1.204   3.846   1.431 -0.4895  0.0737 -0.3128
   29phy    C34  759   1.247   3.880   1.577  0.3248  0.0643  0.0905
   29phy    C32  760   1.317   3.794   1.341  0.0804 -0.7607 -0.0394
   29phy    C31  761   1.384   3.911   1.261 -0.5029  0.0371  0.4112
   29phy    C30  762   1.484   3.850   1.168 -0.2979 -0.5557 -0.0610
   29phy    C28  763   1.536   3.951   1.061 -0.1234  0.0443  0.1293
   29phy    C29  764   1.675   4.004   1.100 -0.2464  0.3240 -0.4005
   29phy    C27  765   1.549   3.878   0.929 -0.5643 -0.5780 -0.7323
   29phy    C26  766   1.542   3.979   0.815  0.2528 -0.4835  0.4696
   29phy    C25  767   1.561   3.921   0.675  0.0085  0.0587  0.3124
   29phy    C23  768   1.527   4.012   0.557 -0.0360  0.3227  0.1477
   29phy    C24  769   1.647   4.072   0.483 -0.3779  0.0848 -0.4239
   29phy    C22  770   1.450   3.930   0.459  0.1521  0.1654 -0.4833
   29phy    C21  771   1.303   3.960   0.440  0.5439  0.4095  0.0840
   29phy    C20  772   1.236   3.847   0.364 -0.1045 -0.8259  0.2535
   29phy    C18  773   1.099   3.865   0.285 -0.0864  0.0980  0.1734
   29phy    O01  774   1.000   3.926   0.370 -0.2395  0.0849  0.7374
   29phy    H01  775   1.024   4.008   0.409 -0.2120  0.5782 -0.2945
   29phy    C19  776   1.071   3.709   0.263 -0.5998 -0.0647  0.2956
   29phy    C13  777   1.126   3.951   0.144 -0.4586 -0.1662 -0.6139
   29phy     H3  778   1.148   4.054   0.183  1.2634 -1.0387  0.8700
   29phy    O33  779   1.249   3.938   0.069 -0.1682  0.0565  0.1880
   29phy    H1B  780   1.249   3.851   0.032 -0.6542  0.2165 -0.1994
   29phy    C12  781   1.016   4.018   0.052 -0.2690 -0.3190 -0.8543
   29phy    O11  782   0.993   3.941  -0.063 -0.0568 -0.0500 -0.0196
   29phy    H1A  783   0.947   3.861  -0.043 -2.9359  1.4721 -0.0260
   30phy    C35  784   4.837   4.666   1.521 -0.3401  0.0313 -0.3511
   30phy    C33  785   4.960   4.573   1.514  0.0947  0.1559  0.3977
   30phy    C34  786   5.054   4.593   1.632  0.0692  0.4523  0.6749
   30phy    C32  787   4.919   4.421   1.514 -0.0810 -0.1159  0.3752
   30phy    C31  788   4.960   4.354   1.386 -0.2721 -0.2592  0.2484
   30phy    C30  789   4.926   4.206   1.373 -0.7373 -0.2001  0.2868
   30phy    C28  790   4.989   4.144   1.240  0.1255  0.4707 -0.5827
   30phy    C29  791   5.056   4.013   1.269 -0.5551 -0.3824  0.2369
   30phy    C27  792   4.879   4.133   1.133 -0.3890  0.1343 -0.1041
   30phy    C26  793   4.945   4.170   0.990 -0.8556 -0.7489 -0.2290
   30phy    C25  794   4.866   4.161   0.865 -0.3473  0.3179  0.2135
   30phy    C23  795   4.945   4.178   0.737 -0.3014 -0.3077 -0.2551
   30phy    C24  796   4.937   4.052   0.651  0.5096 -0.5754 -1.1477
   30phy    C22  797   4.894   4.297   0.660 -0.1241 -0.0079  0.5267
   30phy    C21  798   5.007   4.358   0.578 -0.3125 -0.3196  0.1224
   30phy    C20  799   4.986   4.505   0.552 -0.0964  0.2593 -0.1968
   30phy    C18  800   5.072   4.574   0.442 -0.7637 -0.6443  0.8363
   30phy    O01  801   5.208   4.529   0.462 -0.6789 -0.9655  0.1679
   30phy    H01  802   5.202   4.436   0.455  2.3641 -1.4027  1.7459
   30phy    C19  803   5.069   4.723   0.485  0.1568 -0.2517 -0.3887
   30phy    C13  804   5.017   4.553   0.292 -0.2168 -0.0460  0.7753
   30phy     H3  805   5.011   4.442   0.281 -1.4887  0.0131  0.7453
   30phy    O33  806   4.878   4.587   0.265  0.2073 -0.0721 -0.5758
   30phy    H1B  807   4.868   4.674   0.232 -1.8294 -0.1060 -0.1466
   30phy    C12  808   5.100   4.562   0.156 -0.1265  0.1346 -0.1710
   30phy    O11  809   5.038   4.510   0.040 -0.2833 -0.1600 -0.1557
   30phy    H1A  810   5.020   4.418   0.047  0.7405 -0.2922  1.1846
   31phy    C35  811   0.565   0.691   1.932 -0.1259  0.0963 -0.4137
   31phy    C33  812   0.713   0.659   1.896  0.2167 -0.3258  0.2375
   31phy    C34  813   0.713   0.533   1.810  0.7470 -0.4468 -0.2000
   31phy    C32  814   0.787   0.780   1.831 -0.5523  0.6320  0.0314
   31phy    C31  815   0.940   0.780   1.845 -0.0896 -0.1695 -0.1103
   31phy    C30  816   1.022   0.891   1.769 -0.2208  0.0153 -0.6742
   31phy    C28  817   1.162   0.925   1.810 -0.9985 -0.3151  0.1535
   31phy    C29  818   1.265   0.922   1.692  0.8551 -0.0568  0.3224
   31phy    C27  819   1.167   1.059   1.887 -0.2738 -0.1915  0.2604
   31phy    C26  820   1.285   1.091   1.982  0.8228  0.1693 -0.0143
   31phy    C25  821   1.255   1.204   2.078  0.3387 -0.1859 -0.0366
   31phy    C23  822   1.371   1.218   2.176  0.1303  0.1915  0.0688
   31phy    C24  823   1.464   1.335   2.142 -0.0062 -0.5658  0.1285
   31phy    C22  824   1.313   1.238   2.317  0.0920  0.5670 -0.3699
   31phy    C21  825   1.370   1.165   2.434 -0.4460  0.0580 -0.2058
   31phy    C20  826   1.278   1.192   2.555 -0.0653 -0.7127 -0.6916
   31phy    C18  827   1.306   1.118   2.698  0.1103 -0.2443  0.0793
   31phy    O01  828   1.432   1.160   2.757 -0.1225 -0.0770  0.3496
   31phy    H01  829   1.443   1.250   2.734 -0.5238  0.4245  1.9957
   31phy    C19  830   1.199   1.190   2.788  0.0188  0.3813  0.0883
   31phy    C13  831   1.287   0.957   2.702  0.1114 -0.0142  0.2280
   31phy     H3  832   1.208   0.931   2.626 -0.1463 -0.0403  0.5054
   31phy    O33  833   1.233   0.905   2.823 -0.3013 -0.1446 -0.0025
   31phy    H1B  834   1.279   0.930   2.901 -0.4438 -1.8619  0.6889
   31phy    C12  835   1.408   0.868   2.667  0.5278  0.3794 -0.1069
   31phy    O11  836   1.515   0.888   2.757 -0.1821  0.3004  0.1442
   31phy    H1A  837   1.528   0.981   2.768  0.7089  0.0616  1.4051
   32phy    C35  838   2.720   1.381   1.676  0.1207 -0.4877 -0.1608
   32phy    C33  839   2.711   1.505   1.762 -0.5298  0.1050 -0.4188
   32phy    C34  840   2.843   1.581   1.757 -0.0980 -0.6060 -0.1768
   32phy    C32  841   2.600   1.598   1.707  0.6084  0.1357  0.0443
   32phy    C31  842   2.495   1.627   1.816  0.9845  1.0505  0.0796
   32phy    C30  843   2.396   1.737   1.783  0.4610 -0.1961  0.3881
   32phy    C28  844   2.278   1.767   1.878  0.0593 -0.1662  0.2252
   32phy    C29  845   2.228   1.915   1.861 -0.0709  0.2074  0.2663
   32phy    C27  846   2.153   1.676   1.883 -0.0183 -0.0403  0.2180
   32phy    C26  847   2.087   1.658   2.018 -0.4603  0.3199 -0.4634
   32phy    C25  848   1.982   1.545   2.013 -0.3594 -0.3132  0.1141
   32phy    C23  849   1.912   1.528   2.148  0.3009  0.6230 -0.4922
   32phy    C24  850   1.786   1.611   2.161  0.0342  0.4499 -0.2086
   32phy    C22  851   1.871   1.378   2.164  0.1460 -0.2483 -0.2764
   32phy    C21  852   1.892   1.325   2.306 -0.6067 -0.7341  0.1231
   32phy    C20  853   1.855   1.174   2.322  0.4033 -0.1262  0.3838
   32phy    C18  854   1.856   1.099   2.456 -0.8484 -0.4856 -0.1975
   32phy    O01  855   1.798   1.186   2.554  0.1562  0.3297  0.2417
   32phy    H01  856   1.795   1.266   2.506 -0.7787 -1.1666 -2.3919
   32phy    C19  857   1.756   0.982   2.428 -0.7356 -0.0584  0.1950
   32phy    C13  858   2.002   1.041   2.504  0.5545  0.2824 -0.4188
   32phy     H3  859   2.033   0.964   2.429 -1.3765 -0.1337 -0.8453
   32phy    O33  860   1.977   0.960   2.613 -0.5199 -0.1199  0.1799
   32phy    H1B  861   1.958   1.010   2.690 -1.1075 -0.1224  0.0400
   32phy    C12  862   2.123   1.139   2.533 -0.6031 -0.6165  0.5067
   32phy    O11  863   2.131   1.208   2.658  0.1279  0.4299  0.1220
   32phy    H1A  864   2.148   1.300   2.648  2.4109 -0.0614 -1.3503
   33phy    C35  865   0.724   0.022   1.611 -0.2196 -0.4655 -0.2060
   33phy    C33  866   0.858   0.006   1.679 -0.1946 -0.4008 -0.3874
   33phy    C34  867   0.939  -0.098   1.609  0.0287 -0.0500 -0.0435
   33phy    C32  868   0.931   0.137   1.703  0.7675  0.1347 -0.0132
   33phy    C31  869   0.995   0.141   1.838  0.3753 -0.7846 -0.0433
   33phy    C30  870   1.091   0.265   1.848  0.3505 -0.3560 -0.0165
   33phy    C28  871   1.130   0.302   1.992 -0.3238 -0.5787 -0.0291
   33phy    C29  872   1.277   0.273   2.030  0.0141 -0.1353 -0.1653
   33phy    C27  873   1.105   0.452   2.017 -0.2976  0.0378 -0.2094
   33phy    C26  874   1.071   0.489   2.163  0.3223  0.1432  0.0346
   33phy    C25  875   1.042   0.643   2.173  0.6478 -0.0136 -0.0504
   33phy    C23  876   1.062   0.721   2.305  0.3307  0.0500 -0.0617
   33phy    C24  877   1.091   0.868   2.266 -0.0287 -0.6273 -0.6569
   33phy    C22  878   0.936   0.703   2.392 -0.1509  0.0290 -0.2706
   33phy    C21  879   0.957   0.731   2.544 -0.5189 -0.1558  0.0883
   33phy    C20  880   0.834   0.708   2.635 -0.1558 -0.6530  0.2534
   33phy    C18  881   0.866   0.715   2.796  0.5311  0.7121  0.3706
   33phy    O01  882   0.941   0.832   2.835 -0.4158  0.2555 -0.0031
   33phy    H01  883   0.907   0.903   2.784  1.2839 -0.1559 -1.8333
   33phy    C19  884   0.729   0.747   2.854 -0.3840  0.5036  0.2106
   33phy    C13  885   0.930   0.580   2.862  0.4740  0.0104  0.3702
   33phy     H3  886   0.881   0.486   2.823 -0.0426  0.1174  0.7475
   33phy    O33  887   0.913   0.562   3.006 -0.0632  0.0705 -0.0950
   33phy    H1B  888   0.903   0.470   3.023  0.2085  0.3812  1.9030
   33phy    C12  889   1.085   0.561   2.836  0.0107 -0.0179 -0.4068
   33phy    O11  890   1.175   0.659   2.884  0.2745  0.2775 -0.7522
   33phy    H1A  891   1.151   0.745   2.854 -0.2209  0.4041 -0.0183
   34phy    C35  892   5.039   2.539   1.100  0.3041 -0.3714 -0.4739
   34phy    C33  893   4.922   2.622   1.142 -0.6046  0.0828 -0.0657
   34phy    C34  894   4.820   2.525   1.203  0.0726  0.0653  0.3535
   34phy    C32  895   4.953   2.747   1.233 -0.3849 -0.0398  0.2016
   34phy    C31  896   4.852   2.859   1.216 -0.0325 -0.2334  0.3618
   34phy    C30  897   4.869   2.982   1.305  0.5369 -0.1335  0.7005
   34phy    C28  898   4.760   3.094   1.296 -0.0694  0.1461 -0.4809
   34phy    C29  899   4.729   3.153   1.432 -0.1270 -0.8215  0.5030
   34phy    C27  900   4.779   3.207   1.192  0.0932  0.2702 -0.1270
   34phy    C26  901   4.672   3.211   1.083  0.0540 -0.0382 -0.2923
   34phy    C25  902   4.686   3.335   1.000  0.0498 -0.0587 -0.3481
   34phy    C23  903   4.586   3.336   0.886 -0.9893  0.6242  0.6897
   34phy    C24  904   4.513   3.468   0.891 -0.5192  0.5472 -0.5659
   34phy    C22  905   4.658   3.319   0.745 -0.4681  0.2609  0.3187
   34phy    C21  906   4.595   3.205   0.665 -0.0676 -0.0577  0.1221
   34phy    C20  907   4.670   3.192   0.529 -0.2667 -0.5044 -0.4369
   34phy    C18  908   4.619   3.082   0.432 -0.5108 -0.0505  0.3553
   34phy    O01  909   4.628   2.957   0.503 -0.2610 -0.4090  0.1639
   34phy    H01  910   4.713   2.917   0.509 -0.9110 -1.7656  1.0902
   34phy    C19  911   4.723   3.071   0.319  0.5383 -0.1284 -0.2406
   34phy    C13  912   4.466   3.109   0.380 -0.0760 -0.6494  0.2340
   34phy     H3  913   4.412   3.117   0.478  2.5172 -1.2110  1.8032
   34phy    O33  914   4.432   3.232   0.322  0.1884  0.0344  0.1051
   34phy    H1B  915   4.497   3.291   0.356  0.9406 -0.8178  0.1655
   34phy    C12  916   4.367   2.996   0.325 -0.4783  0.2692  0.2550
   34phy    O11  917   4.408   2.867   0.375 -0.6206 -0.7118  0.3348
   34phy    H1A  918   4.485   2.877   0.426  1.3004 -1.1214 -2.2758
   35phy    C35  919   2.117   2.166   1.340  0.2483 -0.1538 -0.5941
   35phy    C33  920   2.045   2.234   1.462  0.2150  0.7102 -0.1803
   35phy    C34  921   2.123   2.211   1.595 -0.9885  0.2680  0.7840
   35phy    C32  922   2.016   2.381   1.431 -0.3286 -0.4221 -0.3279
   35phy    C31  923   1.870   2.417   1.436 -0.1794  0.5813  0.2599
   35phy    C30  924   1.849   2.550   1.365 -0.0502  0.3701 -0.8036
   35phy    C28  925   1.705   2.605   1.377 -0.2315  0.3988 -0.4666
   35phy    C29  926   1.708   2.755   1.418 -0.1772 -0.1113 -0.1533
   35phy    C27  927   1.633   2.595   1.240 -0.3386  0.3431 -0.0679
   35phy    C26  928   1.506   2.508   1.239  0.0230 -0.3135  0.2132
   35phy    C25  929   1.424   2.535   1.112 -0.3224  0.1554  0.7642
   35phy    C23  930   1.309   2.438   1.081 -0.2394 -0.4580 -0.1092
   35phy    C24  931   1.184   2.484   1.158  0.7756  0.3896 -0.1129
   35phy    C22  932   1.260   2.433   0.936 -0.8094  0.2027  0.1275
   35phy    C21  933   1.314   2.320   0.846  0.2237 -0.0857  0.1435
   35phy    C20  934   1.270   2.326   0.700 -0.7593  0.0284  0.0344
   35phy    C18  935   1.339   2.236   0.585  0.2384  0.6224  0.5904
   35phy    O01  936   1.463   2.291   0.560 -0.3604 -0.1390  0.7316
   35phy    H01  937   1.460   2.381   0.586  0.1085 -0.0867  0.6158
   35phy    C19  938   1.239   2.282   0.476  0.0003  0.1047  0.0882
   35phy    C13  939   1.349   2.075   0.592  0.3905  0.2374  0.0174
   35phy     H3  940   1.262   2.047   0.656  1.1560 -1.2890  0.4343
   35phy    O33  941   1.311   1.996   0.471  0.0019 -0.3610  0.4197
   35phy    H1B  942   1.266   1.922   0.507  0.6068 -0.1879  1.6024
   35phy    C12  943   1.459   2.008   0.686 -0.0311  0.0493 -0.1405
   35phy    O11  944   1.421   1.895   0.770 -0.2523 -0.7236  0.2354
   35phy    H1A  945   1.503   1.870   0.810 -0.2088 -1.1047 -0.0867
   36phy    C35  946   1.937   1.611   1.370 -0.0016 -0.0971 -0.5023
   36phy    C33  947   1.956   1.692   1.494 -0.7880  0.3255 -0.0994
   36phy    C34  948   2.104   1.728   1.495  0.0706 -0.3476  0.6028
   36phy    C32  949   1.865   1.814   1.496 -0.8493 -0.2344  0.4783
   36phy    C31  950   1.838   1.870   1.639 -0.3633  0.0177 -0.6361
   36phy    C30  951   1.724   1.974   1.645  0.2076  0.2412 -0.3767
   36phy    C28  952   1.704   2.045   1.782 -0.2678  0.0483 -1.1502
   36phy    C29  953   1.658   2.182   1.757  0.1505 -0.0961 -0.8591
   36phy    C27  954   1.607   1.978   1.884 -0.1409  0.6576 -0.5065
   36phy    C26  955   1.625   1.994   2.033  0.2071 -0.1346  0.2186
   36phy    C25  956   1.501   1.942   2.098 -0.2899 -0.4179 -0.1400
   36phy    C23  957   1.502   1.970   2.251  0.2552  0.3734  0.1438
   36phy    C24  958   1.422   2.096   2.282 -0.5371 -0.2632 -0.6335
   36phy    C22  959   1.425   1.855   2.331  0.2515 -0.0690  0.4119
   36phy    C21  960   1.497   1.811   2.452 -0.1344  0.2696 -0.0745
   36phy    C20  961   1.407   1.706   2.513 -0.3779 -0.0258  0.0354
   36phy    C18  962   1.440   1.643   2.654 -0.5551  0.4464 -0.8541
   36phy    O01  963   1.490   1.739   2.750  0.0003  0.0992 -0.4146
   36phy    H01  964   1.442   1.816   2.728 -0.9665  0.0119  1.2355
   36phy    C19  965   1.301   1.608   2.712  0.0958  0.0947 -0.6516
   36phy    C13  966   1.524   1.508   2.648  0.0740  0.1885 -0.5473
   36phy     H3  967   1.486   1.443   2.564 -0.4591 -0.9775  0.5583
   36phy    O33  968   1.506   1.417   2.754 -0.1116  0.4017 -0.0504
   36phy    H1B  969   1.559   1.440   2.827  0.7332 -0.4294 -0.3983
   36phy    C12  970   1.674   1.527   2.620  0.0255  0.1389 -0.0195
   36phy    O11  971   1.748   1.607   2.708  0.0509 -0.1987 -0.1624
   36phy    H1A  972   1.692   1.677   2.737  1.9462  1.4857 -0.3837
   37phy    C35  973   1.292   2.304   1.556 -0.2610 -0.4091 -0.3399
   37phy    C33  974   1.162   2.381   1.593  0.3791 -0.0883 -0.0855
   37phy    C34  975   1.187   2.535   1.569  0.1591  0.5655  0.4635
   37phy    C32  976   1.037   2.332   1.514  0.0130  0.1767 -0.1838
   37phy    C31  977   0.955   2.217   1.566  0.1018 -0.0856 -0.3035
   37phy    C30  978   0.841   2.179   1.479  0.2996 -0.5553  0.4189
   37phy    C28  979   0.748   2.056   1.492 -0.4637 -0.0503 -0.4280
   37phy    C29  980   0.681   2.042   1.629  0.3072 -0.0383 -0.0284
   37phy    C27  981   0.650   2.056   1.375 -0.1018  0.4565 -0.2662
   37phy    C26  982   0.628   1.931   1.302 -0.1721 -0.3753  0.0269
   37phy    C25  983   0.557   1.958   1.166  0.1967  0.6791  0.1776
   37phy    C23  984   0.552   1.837   1.068 -0.2752 -0.3451  0.1299
   37phy    C24  985   0.417   1.821   1.009  0.3241  0.6038 -0.2430
   37phy    C22  986   0.637   1.859   0.941 -0.5496 -0.8213  0.5090
   37phy    C21  987   0.775   1.790   0.939 -0.0405 -0.5713 -0.2535
   37phy    C20  988   0.833   1.840   0.815 -0.8607 -0.0540  0.6010
   37phy    C18  989   0.944   1.765   0.726  0.9456  0.6928 -0.2383
   37phy    O01  990   1.038   1.711   0.819 -0.4880  0.6457 -0.2044
   37phy    H01  991   0.982   1.700   0.894 -0.3187  0.1810 -0.1472
   37phy    C19  992   1.008   1.864   0.632  0.4235  0.2305 -0.1298
   37phy    C13  993   0.882   1.636   0.648 -0.1078  0.0619  0.2226
   37phy     H3  994   0.865   1.565   0.733  0.4425 -0.1495  0.1610
   37phy    O33  995   0.746   1.656   0.608 -0.0243  0.6719 -0.0750
   37phy    H1B  996   0.750   1.690   0.520  0.1120 -0.4035 -0.5023
   37phy    C12  997   0.964   1.524   0.570 -0.1857 -0.9355  0.0329
   37phy    O11  998   0.936   1.492   0.437 -0.0321  0.2329 -0.9362
   37phy    H1A  999   0.843   1.484   0.432 -0.4656  2.9571  0.7379
   38phy    C35 1000   0.406   0.996   1.761 -0.1871 -0.3533  0.1389
   38phy    C33 1001   0.518   1.050   1.673  0.0206 -0.6804 -0.1305
   38phy    C34 1002   0.483   1.059   1.529 -0.4615  0.1800  0.0931
   38phy    C32 1003   0.557   1.195   1.724 -0.1401  0.0710  0.7033
   38phy    C31 1004   0.699   1.228   1.756 -0.7064 -0.4166  0.2367
   38phy    C30 1005   0.718   1.376   1.787 -0.0335 -0.1016  0.2033
   38phy    C28 1006   0.867   1.405   1.792  0.3654 -0.3650 -0.0089
   38phy    C29 1007   0.917   1.467   1.658  0.5156  0.1612  0.6756
   38phy    C27 1008   0.883   1.516   1.902 -0.0203  0.3498 -0.2961
   38phy    C26 1009   0.958   1.473   2.028 -0.3797 -0.3458 -0.3628
   38phy    C25 1010   0.936   1.572   2.139  0.0132  0.2455  0.5108
   38phy    C23 1011   0.991   1.558   2.283  0.0171 -0.4454 -0.0199
   38phy    C24 1012   1.096   1.665   2.322  0.2225 -0.4705 -0.4283
   38phy    C22 1013   0.871   1.563   2.384 -0.1908  0.1321 -0.3445
   38phy    C21 1014   0.870   1.451   2.480 -0.0105 -0.2687  0.5525
   38phy    C20 1015   0.799   1.476   2.612 -0.1802  0.3237  0.0826
   38phy    C18 1016   0.786   1.375   2.734  0.3905  0.0450  0.2165
   38phy    O01 1017   0.918   1.338   2.782  0.0689 -0.5148  0.0563
   38phy    H01 1018   0.968   1.406   2.823 -0.4400 -0.0316 -0.1085
   38phy    C19 1019   0.728   1.458   2.849 -0.5017 -0.4996 -0.2142
   38phy    C13 1020   0.693   1.244   2.707  0.4848  0.3617 -0.1687
   38phy     H3 1021   0.605   1.273   2.645  0.6740  1.1949 -0.0482
   38phy    O33 1022   0.623   1.186   2.827 -0.0660  0.0381 -0.5813
   38phy    H1B 1023   0.689   1.151   2.884  0.0096  0.3277 -0.4892
   38phy    C12 1024   0.762   1.118   2.641 -0.1664 -0.1947 -0.0124
   38phy    O11 1025   0.867   1.058   2.716  0.0206  0.3751  0.1838
   38phy    H1A 1026   0.924   1.129   2.737 -0.2445  0.8923 -0.7532
   39phy    C35 1027   4.936   1.752   2.445  0.0155  0.0366 -0.4718
   39phy    C33 1028   4.842   1.740   2.327 -0.4991  0.4893 -0.3825
   39phy    C34 1029   4.713   1.697   2.390 -0.2892  0.3679 -0.2070
   39phy    C32 1030   4.819   1.860   2.226 -0.5179  0.3672 -0.1604
   39phy    C31 1031   4.938   1.877   2.131  0.0338  0.4666  0.3611
   39phy    C30 1032   4.903   1.981   2.020 -0.1955 -0.0095 -0.3044
   39phy    C28 1033   5.003   1.999   1.898  0.2121 -0.5777 -0.4905
   39phy    C29 1034   4.938   2.017   1.768  0.0554 -0.4937  0.2043
   39phy    C27 1035   5.094   2.119   1.923  0.3528 -0.1631  0.5839
   39phy    C26 1036   5.237   2.076   1.953 -0.1092  0.3010  0.6476
   39phy    C25 1037   5.320   2.200   1.989 -0.0778  0.0024 -0.5289
   39phy    C23 1038   5.468   2.177   2.029 -0.1142 -0.9019 -0.0241
   39phy    C24 1039   5.557   2.177   1.901  0.2175 -0.4331  0.4049
   39phy    C22 1040   5.520   2.299   2.107 -0.5691  0.1524 -0.1057
   39phy    C21 1041   5.578   2.270   2.244  0.4435 -0.1671 -0.2510
   39phy    C20 1042   5.577   2.407   2.313 -0.0319  0.0574  0.0355
   39phy    C18 1043   5.642   2.429   2.457 -0.3415 -0.2102 -0.1170
   39phy    O01 1044   5.773   2.360   2.457  0.0186 -0.2314 -0.4226
   39phy    H01 1045   5.842   2.423   2.461  0.6522 -0.9555  1.6158
   39phy    C19 1046   5.665   2.588   2.446 -0.1404 -0.4545 -0.0381
   39phy    C13 1047   5.555   2.374   2.579 -0.4729  0.3312  0.6246
   39phy     H3 1048   5.540   2.265   2.563  2.3602  0.2390 -2.5808
   39phy    O33 1049   5.425   2.426   2.583  0.2578  0.0924 -0.1720
   39phy    H1B 1050   5.361   2.359   2.592 -0.9016  1.1949  0.1390
   39phy    C12 1051   5.620   2.376   2.722  0.4534  0.1870 -0.0074
   39phy    O11 1052   5.550   2.326   2.829  0.0644  0.0698  0.1738
   39phy    H1A 1053   5.458   2.327   2.809 -0.3790  1.3800  2.0159
   40phy    C35 1054   2.756   5.047   1.867  0.2585 -0.9047  0.0020
   40phy    C33 1055   2.614   5.090   1.888 -0.7012 -0.6635 -0.0427
   40phy    C34 1056   2.577   5.174   1.768  0.1335 -0.2242  0.4724
   40phy    C32 1057   2.512   4.976   1.903 -0.0041  0.0545 -0.1555
   40phy    C31 1058   2.390   5.009   1.994  1.1179  0.0027  0.0108
   40phy    C30 1059   2.327   4.884   2.054  0.4045 -0.0601  0.0721
   40phy    C28 1060   2.188   4.911   2.119  0.2891 -0.0338  0.1189
   40phy    C29 1061   2.087   4.904   2.002 -0.0735  0.1298  0.5631
   40phy    C27 1062   2.164   4.791   2.209 -0.1181 -0.2737 -0.7378
   40phy    C26 1063   2.056   4.816   2.319 -0.8258 -0.0479  0.0478
   40phy    C25 1064   2.032   4.683   2.386  0.1621  0.6819 -0.2408
   40phy    C23 1065   1.905   4.656   2.460  0.0104  0.5262 -0.1525
   40phy    C24 1066   1.791   4.581   2.388  0.4216  0.0910  0.0521
   40phy    C22 1067   1.946   4.570   2.584 -0.5369 -0.3921  0.7578
   40phy    C21 1068   1.863   4.608   2.707 -0.2093  0.0261  0.1839
   40phy    C20 1069   1.909   4.531   2.830 -0.1970 -0.6381  0.3755
   40phy    C18 1070   1.860   4.552   2.976  1.1338 -0.4406 -0.1633
   40phy    O01 1071   1.716   4.573   2.971 -0.2096 -0.3049  0.8075
   40phy    H01 1072   1.674   4.513   2.913 -0.1293 -0.6484  1.1083
   40phy    C19 1073   1.873   4.418   3.054 -0.2601 -0.2868 -1.2586
   40phy    C13 1074   1.922   4.681   3.051  0.6467  0.4611  0.5820
   40phy     H3 1075   1.917   4.771   2.984  0.1685 -0.2916 -0.4180
   40phy    O33 1076   2.065   4.661   3.061  0.5884 -0.1816 -0.2721
   40phy    H1B 1077   2.093   4.676   3.150 -0.0232  0.7372 -0.2240
   40phy    C12 1078   1.853   4.733   3.182 -0.3481 -0.2532  0.6167
   40phy    O11 1079   1.716   4.759   3.163 -0.3320 -0.1224 -0.0163
   40phy    H1A 1080   1.693   4.711   3.086  0.9985  1.5518 -1.5530
   41phy    C35 1081   1.700   1.264   1.868  0.0693  0.5793  0.5412
   41phy    C33 1082   1.671   1.361   1.757 -0.2990 -0.9030  0.2528
   41phy    C34 1083   1.694   1.297   1.628 -0.0155 -0.1965  0.3898
   41phy    C32 1084   1.525   1.414   1.756  0.0365  0.2347 -0.4991
   41phy    C31 1085   1.512   1.571   1.754 -0.0255  0.3592 -0.1787
   41phy    C30 1086   1.361   1.607   1.750 -0.3044 -0.4939  0.0431
   41phy    C28 1087   1.304   1.745   1.710  0.7765 -0.1271 -0.1937
   41phy    C29 1088   1.261   1.751   1.563 -0.1780 -0.2384 -0.1339
   41phy    C27 1089   1.173   1.763   1.794  0.0515  0.0410  0.2984
   41phy    C26 1090   1.174   1.902   1.858  0.0054  0.1195 -0.0650
   41phy    C25 1091   1.041   1.934   1.927  0.6218 -0.1785 -0.4355
   41phy    C23 1092   1.019   2.055   2.019 -0.2205 -0.0137 -0.0169
   41phy    C24 1093   1.004   2.190   1.942  0.7946  0.6345 -0.4775
   41phy    C22 1094   0.894   2.036   2.109 -0.3149  0.0518  0.0093
   41phy    C21 1095   0.909   2.077   2.258  0.7421 -0.1118  0.7108
   41phy    C20 1096   0.798   2.012   2.341  0.4416 -0.2632 -0.6521
   41phy    C18 1097   0.798   2.021   2.496 -0.3950  0.2869  0.2066
   41phy    O01 1098   0.810   2.159   2.533  0.1550 -0.1212  0.1524
   41phy    H01 1099   0.745   2.211   2.490 -0.2967 -0.8591 -0.0933
   41phy    C19 1100   0.655   1.978   2.528  0.5939 -0.0577 -0.5776
   41phy    C13 1101   0.910   1.932   2.571  0.1363 -0.2576  0.3147
   41phy     H3 1102   0.919   1.833   2.520  0.0618 -0.8043  1.3372
   41phy    O33 1103   0.867   1.890   2.699 -0.1614  0.0338  0.2039
   41phy    H1B 1104   0.911   1.933   2.769 -0.8842  2.0762 -0.5219
   41phy    C12 1105   1.063   1.979   2.577 -0.1988  0.1438 -0.0017
   41phy    O11 1106   1.095   2.056   2.689 -0.6700  0.5736  0.8657
   41phy    H1A 1107   1.187   2.042   2.703 -0.1997 -1.5473 -2.9078
   42phy    C35 1108   4.996   1.349   1.313 -0.3349 -0.2909  0.4621
   42phy    C33 1109   5.102   1.459   1.290 -0.2929 -0.4395 -0.2460
   42phy    C34 1110   5.053   1.604   1.324 -0.3835 -0.1273  0.0703
   42phy    C32 1111   5.240   1.417   1.346  0.5885 -0.0888  0.0319
   42phy    C31 1112   5.363   1.491   1.297 -0.8604 -0.4627  0.5710
   42phy    C30 1113   5.497   1.406   1.326  0.8089 -0.3298 -0.3882
   42phy    C28 1114   5.632   1.488   1.323  0.6790 -0.3856 -0.1101
   42phy    C29 1115   5.672   1.557   1.450  0.4459 -0.0712 -0.0970
   42phy    C27 1116   5.739   1.389   1.283  0.0207  0.1553 -0.0065
   42phy    C26 1117   5.821   1.429   1.162  0.4075  0.3054  0.5753
   42phy    C25 1118   5.936   1.330   1.127  0.4229 -0.3105 -0.1639
   42phy    C23 1119   6.007   1.345   0.989  0.2809 -0.2477  0.3716
   42phy    C24 1120   6.142   1.412   1.011  0.8069 -0.0722  0.1025
   42phy    C22 1121   6.030   1.208   0.929 -0.2493  0.7988 -0.2832
   42phy    C21 1122   5.977   1.187   0.788  0.2342 -0.1727 -0.1011
   42phy    C20 1123   5.979   1.046   0.730 -0.1908  0.3835 -0.1367
   42phy    C18 1124   5.947   1.024   0.578  0.1907 -0.4529 -0.3295
   42phy    O01 1125   5.821   1.083   0.551 -0.4208 -0.2812  0.3681
   42phy    H01 1126   5.773   1.042   0.482 -0.8339 -0.0384  0.5097
   42phy    C19 1127   5.929   0.873   0.559 -0.1105  0.1912 -0.2734
   42phy    C13 1128   6.053   1.089   0.479  0.3555 -0.2134 -0.2513
   42phy     H3 1129   6.042   1.198   0.501  0.2424 -0.2561 -0.1001
   42phy    O33 1130   6.190   1.078   0.518 -0.0219  0.0840 -0.0670
   42phy    H1B 1131   6.237   1.159   0.515  0.0485  0.0213 -0.6952
   42phy    C12 1132   6.032   1.134   0.327 -0.5181 -0.4227  0.5617
   42phy    O11 1133   6.109   1.247   0.287 -0.0315 -0.2283 -0.1513
   42phy    H1A 1134   6.092   1.272   0.198  1.4084 -1.3601 -0.7697
   43phy    C35 1135   0.139   0.219   2.039  0.3139  0.4205  0.2049
   43phy    C33 1136   0.226   0.344   2.004  0.1943  0.5449  0.2145
   43phy    C34 1137   0.325   0.310   1.887  0.1863  0.3007  0.1955
   43phy    C32 1138   0.132   0.462   1.973 -0.3495  1.0938  0.3873
   43phy    C31 1139   0.183   0.596   2.014 -0.1396  0.6638 -0.1838
   43phy    C30 1140   0.077   0.708   2.023 -0.1046 -0.2943  0.2188
   43phy    C28 1141   0.103   0.842   2.090  0.3991  0.2452  0.1684
   43phy    C29 1142   0.143   0.943   1.983 -0.8493 -0.1974  0.2822
   43phy    C27 1143  -0.026   0.884   2.160 -0.7407  0.0332 -0.7910
   43phy    C26 1144  -0.010   0.961   2.293  0.4377 -0.1433  0.4792
   43phy    C25 1145  -0.146   0.984   2.370 -0.2003  0.3640  0.3200
   43phy    C23 1146  -0.164   1.060   2.505 -0.8108 -0.0795  0.2796
   43phy    C24 1147  -0.312   1.106   2.516 -0.1687  0.1672  0.4256
   43phy    C22 1148  -0.132   0.974   2.626  0.2196  0.3234 -0.5814
   43phy    C21 1149  -0.003   1.016   2.695 -0.3327  0.0853 -0.0834
   43phy    C20 1150   0.028   0.922   2.812 -0.4350  0.0280 -0.2039
   43phy    C18 1151   0.134   0.973   2.921  0.3307 -0.6409 -0.7491
   43phy    O01 1152   0.150   1.112   2.931  0.0839 -0.8849 -0.0444
   43phy    H01 1153   0.174   1.143   2.846 -1.5338 -1.5200 -0.7754
   43phy    C19 1154   0.070   0.929   3.058 -0.0489  0.0843  0.0630
   43phy    C13 1155   0.282   0.907   2.897  0.4170  0.2466 -0.3843
   43phy     H3 1156   0.266   0.796   2.888  0.1790 -0.0154  2.4925
   43phy    O33 1157   0.366   0.906   3.011  0.2947 -0.0311 -0.2983
   43phy    H1B 1158   0.342   0.983   3.059 -1.4832 -0.2214 -0.8148
   43phy    C12 1159   0.370   0.949   2.778  0.2067  0.3437 -0.1356
   43phy    O11 1160   0.380   1.085   2.752 -0.1872  0.2224 -0.0435
   43phy    H1A 1161   0.458   1.114   2.795 -0.1008  0.6568 -0.4791
   44phy    C35 1162   1.466   1.556   1.073  0.5099 -0.4509  0.5123
   44phy    C33 1163   1.497   1.627   1.207  0.0417  0.0443 -0.3105
   44phy    C34 1164   1.561   1.523   1.302  0.1040 -0.1231 -0.1797
   44phy    C32 1165   1.610   1.730   1.200  0.0627  0.0376  0.3200
   44phy    C31 1166   1.580   1.874   1.162 -0.1110  0.1504 -0.1178
   44phy    C30 1167   1.698   1.965   1.138  0.0929 -0.0388 -0.3377
   44phy    C28 1168   1.663   2.115   1.107 -0.5245  0.2555 -0.1567
   44phy    C29 1169   1.666   2.190   1.239  0.2037 -0.6012 -0.4668
   44phy    C27 1170   1.759   2.177   0.999 -0.2969  0.2466 -0.1399
   44phy    C26 1171   1.678   2.271   0.909 -0.3045 -0.0203  0.7185
   44phy    C25 1172   1.758   2.356   0.810  0.5567 -0.0971 -0.0350
   44phy    C23 1173   1.685   2.457   0.717  0.4275  0.3648 -1.0016
   44phy    C24 1174   1.626   2.585   0.784  0.2121  0.1735  0.4080
   44phy    C22 1175   1.787   2.497   0.615 -0.3528  0.5946  0.4526
   44phy    C21 1176   1.737   2.460   0.478  0.0214  0.1437 -0.4634
   44phy    C20 1177   1.832   2.487   0.362 -0.4415  0.3743  0.3998
   44phy    C18 1178   1.811   2.414   0.227 -0.2693 -1.0523  0.5974
   44phy    O01 1179   1.819   2.274   0.246  0.3203 -0.7936  0.2801
   44phy    H01 1180   1.747   2.239   0.296  0.3089 -2.0148 -0.5528
   44phy    C19 1181   1.933   2.448   0.137 -0.0636  0.3611  0.1997
   44phy    C13 1182   1.677   2.453   0.150  0.0008  0.0934 -0.0644
   44phy     H3 1183   1.594   2.428   0.220 -0.8051  0.8830 -0.7132
   44phy    O33 1184   1.638   2.589   0.130 -0.2471  0.0786  0.3390
   44phy    H1B 1185   1.681   2.626   0.056 -0.9161 -0.5835 -0.3918
   44phy    C12 1186   1.609   2.364   0.043 -0.3506 -0.1302 -0.3001
   44phy    O11 1187   1.651   2.394  -0.085  0.0648 -0.0396 -0.4576
   44phy    H1A 1188   1.673   2.485  -0.094 -0.6558  0.1079 -0.8299
   45phy    C35 1189   1.583   3.481   2.019 -0.1697 -0.0026 -0.1873
   45phy    C33 1190   1.429   3.476   2.003 -0.2911 -0.0853  0.0318
   45phy    C34 1191   1.378   3.617   1.953 -0.1817 -0.5868  0.0258
   45phy    C32 1192   1.384   3.351   1.918 -0.2727  0.4225 -0.0950
   45phy    C31 1193   1.321   3.248   2.017  0.7142  0.2468 -0.3160
   45phy    C30 1194   1.260   3.135   1.939  0.0753  0.7257 -0.3309
   45phy    C28 1195   1.223   3.014   2.032 -0.1729 -0.1486  0.2687
   45phy    C29 1196   1.071   2.987   2.026  0.9927 -0.2149  0.3413
   45phy    C27 1197   1.305   2.881   2.008 -0.3489 -0.5160 -0.5633
   45phy    C26 1198   1.310   2.781   2.118  0.3785  0.4303 -0.0607
   45phy    C25 1199   1.420   2.678   2.094  0.2213  0.4190  0.3378
   45phy    C23 1200   1.459   2.586   2.212  0.2397  0.6134 -0.3940
   45phy    C24 1201   1.536   2.461   2.172 -0.0605  0.1496 -0.0472
   45phy    C22 1202   1.552   2.667   2.306  0.0510 -0.0280 -0.0013
   45phy    C21 1203   1.501   2.698   2.445 -0.2831 -0.8088 -0.4619
   45phy    C20 1204   1.592   2.797   2.509  0.8703 -0.0272 -0.0593
   45phy    C18 1205   1.553   2.840   2.658 -0.2230 -0.2091 -0.3048
   45phy    O01 1206   1.554   2.726   2.746 -0.5854  0.1535  0.5408
   45phy    H01 1207   1.487   2.667   2.716  0.7562  0.0458 -2.5416
   45phy    C19 1208   1.673   2.919   2.705  0.1762 -0.2919 -0.0272
   45phy    C13 1209   1.403   2.913   2.666 -0.6622  0.3229 -0.2554
   45phy     H3 1210   1.325   2.855   2.610 -0.7483 -1.3165  1.4894
   45phy    O33 1211   1.394   3.042   2.597 -0.1463  0.0339  0.0397
   45phy    H1B 1212   1.462   3.100   2.623 -0.7418  0.5432  0.4917
   45phy    C12 1213   1.334   2.926   2.805  0.2208  0.3272 -0.0891
   45phy    O11 1214   1.289   2.806   2.852  0.0157  0.3530  0.4537
   45phy    H1A 1215   1.207   2.778   2.817 -1.3841  0.7506  3.1374
   46phy    C35 1216   1.588   4.226   1.468 -0.1137 -0.4061  0.3199
   46phy    C33 1217   1.717   4.142   1.485 -0.1532 -0.2958 -0.5031
   46phy    C34 1218   1.838   4.212   1.414  0.2160 -0.1017  0.2126
   46phy    C32 1219   1.775   4.143   1.626  0.4221 -0.0547 -0.0166
   46phy    C31 1220   1.704   4.056   1.731  0.2341  0.2344  0.2283
   46phy    C30 1221   1.761   4.080   1.874 -0.1156  0.4559 -0.2651
   46phy    C28 1222   1.743   3.960   1.969 -0.0737  0.8532 -0.5238
   46phy    C29 1223   1.862   3.869   1.953 -0.1678  0.5403 -0.3964
   46phy    C27 1224   1.721   4.018   2.113  0.1116 -0.4760 -0.1743
   46phy    C26 1225   1.627   3.931   2.198  0.0257  0.1541  0.2707
   46phy    C25 1226   1.576   3.988   2.331  0.2340  0.2916 -0.1291
   46phy    C23 1227   1.493   3.896   2.429 -0.3853  0.2377  0.0498
   46phy    C24 1228   1.591   3.823   2.520 -0.3504 -0.6265 -0.2508
   46phy    C22 1229   1.385   3.978   2.508 -0.1134  0.2261 -0.0398
   46phy    C21 1230   1.273   3.910   2.587  0.3245  0.7541  0.1598
   46phy    C20 1231   1.166   4.016   2.619  0.4840 -0.5576 -0.9583
   46phy    C18 1232   1.059   3.997   2.739 -0.2230 -0.5285 -0.1983
   46phy    O01 1233   1.128   3.961   2.857 -0.3326 -0.4973  0.2399
   46phy    H01 1234   1.066   3.958   2.927 -1.5153 -0.6683 -0.7755
   46phy    C19 1235   1.010   4.143   2.762 -0.0871 -0.2670 -0.0897
   46phy    C13 1236   0.939   3.890   2.712 -0.3145  0.1175  0.0329
   46phy     H3 1237   0.889   3.912   2.614  0.9161 -0.0592 -0.6523
   46phy    O33 1238   0.835   3.899   2.801  0.3859  0.6050  0.4287
   46phy    H1B 1239   0.810   3.987   2.822  0.8295  0.8185  0.0572
   46phy    C12 1240   0.978   3.733   2.707 -0.0693 -0.4131 -0.0924
   46phy    O11 1241   0.904   3.660   2.620 -0.1832 -0.0920  0.4974
   46phy    H1A 1242   0.969   3.601   2.587  0.9945  1.8633 -0.8834
   47phy    C35 1243   5.053   2.408   1.686 -0.0114 -0.5607  0.3833
   47phy    C33 1244   5.157   2.513   1.668 -0.1715 -0.2399 -0.2797
   47phy    C34 1245   5.144   2.605   1.792  0.2717 -0.0280  0.0674
   47phy    C32 1246   5.291   2.462   1.617 -0.5831  0.2388  0.4838
   47phy    C31 1247   5.380   2.553   1.534  0.1100 -0.8199 -0.0414
   47phy    C30 1248   5.521   2.495   1.515  0.1450 -0.0772  0.3304
   47phy    C28 1249   5.614   2.574   1.418  0.4807 -0.1279 -0.3255
   47phy    C29 1250   5.764   2.580   1.465 -0.2495  0.2707  0.2836
   47phy    C27 1251   5.593   2.518   1.280  0.7703 -0.1483  0.7183
   47phy    C26 1252   5.560   2.625   1.179 -0.3264  0.2723 -0.5285
   47phy    C25 1253   5.523   2.570   1.041 -0.1562  0.1604 -0.2588
   47phy    C23 1254   5.510   2.673   0.930  0.8069  0.2470  0.5717
   47phy    C24 1255   5.595   2.642   0.807  0.2674 -0.1239  1.4068
   47phy    C22 1256   5.358   2.692   0.894  0.7462 -0.0319  0.2301
   47phy    C21 1257   5.314   2.838   0.870  0.0352 -0.4067  0.8981
   47phy    C20 1258   5.166   2.856   0.826 -0.3550  0.0415 -0.1984
   47phy    C18 1259   5.114   2.983   0.753  0.4334  0.8862  0.0518
   47phy    O01 1260   5.173   3.098   0.821 -0.4742  0.1820 -0.2301
   47phy    H01 1261   5.158   3.071   0.910  0.9809 -2.1080 -0.5924
   47phy    C19 1262   4.960   2.992   0.772  0.7812 -0.1953  0.0411
   47phy    C13 1263   5.152   2.979   0.598 -0.2633  0.5731  0.2303
   47phy     H3 1264   5.263   2.968   0.594 -0.2816  0.5597 -0.2297
   47phy    O33 1265   5.118   2.858   0.526  0.6307 -0.2320 -0.5396
   47phy    H1B 1266   5.173   2.853   0.451  2.0732  0.1170  0.4447
   47phy    C12 1267   5.156   3.111   0.513  0.2398  0.1790  0.2897
   47phy    O11 1268   5.141   3.230   0.591  0.4687  0.4195 -0.1920
   47phy    H1A 1269   5.166   3.208   0.679 -1.6926 -1.6130  0.0097
   48phy    C35 1270   2.874   2.958   2.303  0.7947  0.2835 -0.2666
   48phy    C33 1271   2.727   2.949   2.256 -0.9785  0.5553 -0.0080
   48phy    C34 1272   2.727   2.833   2.160 -0.0834  0.1041 -0.4866
   48phy    C32 1273   2.625   2.952   2.373  0.1882  0.1038  0.1760
   48phy    C31 1274   2.483   2.999   2.338 -0.5378 -0.1690 -0.6892
   48phy    C30 1275   2.381   2.979   2.454  0.0278 -0.4258  0.1833
   48phy    C28 1276   2.243   3.054   2.450 -0.2090  0.0758  0.0638
   48phy    C29 1277   2.151   3.002   2.340 -0.0865 -0.1105 -0.0908
   48phy    C27 1278   2.185   3.040   2.591  0.2985 -0.2087 -0.1013
   48phy    C26 1279   2.179   3.163   2.677  0.0265 -0.6568  0.4345
   48phy    C25 1280   2.148   3.145   2.830  0.0602 -0.2116  0.0206
   48phy    C23 1281   2.194   3.256   2.932 -0.2171 -0.4689  0.2657
   48phy    C24 1282   2.101   3.380   2.931 -0.0999 -0.5910  0.0781
   48phy    C22 1283   2.211   3.202   3.077  0.4510  0.2509  0.2599
   48phy    C21 1284   2.351   3.168   3.107  0.3309 -0.4996  0.1813
   48phy    C20 1285   2.356   3.132   3.256  0.1050 -0.2690 -0.6975
   48phy    C18 1286   2.493   3.161   3.337 -0.3297  0.6375  0.7785
   48phy    O01 1287   2.555   3.287   3.305  0.1927 -0.2289 -0.6742
   48phy    H01 1288   2.567   3.340   3.382 -0.5261 -0.2399 -0.5507
   48phy    C19 1289   2.433   3.185   3.478  0.2588 -0.1493  1.1167
   48phy    C13 1290   2.608   3.044   3.330  0.0840 -0.0382 -0.1168
   48phy     H3 1291   2.557   2.945   3.340 -0.0223 -0.0462 -0.6759
   48phy    O33 1292   2.701   3.053   3.446 -0.2746  0.3980 -0.4230
   48phy    H1B 1293   2.736   3.140   3.458  2.5499 -0.5568 -1.1130
   48phy    C12 1294   2.692   3.035   3.195  0.4720  0.0300  0.1663
   48phy    O11 1295   2.812   2.967   3.185  0.2774 -0.3680 -0.3162
   48phy    H1A 1296   2.875   3.015   3.235 -0.0495  1.3167 -1.4282
   49phy    C35 1297   2.458   2.784   1.846 -0.0758 -0.1757  0.4051
   49phy    C33 1298   2.365   2.800   1.965 -0.2185  0.0694  0.6191
   49phy    C34 1299   2.367   2.944   2.013  0.1160  0.5994  0.5736
   49phy    C32 1300   2.218   2.774   1.915 -0.2155  0.2523 -0.1050
   49phy    C31 1301   2.134   2.681   2.002  0.5424 -0.2791 -0.3063
   49phy    C30 1302   2.015   2.637   1.920 -0.0514 -0.5201 -0.1197
   49phy    C28 1303   1.906   2.549   1.982 -0.1746  0.3869 -0.1706
   49phy    C29 1304   1.771   2.570   1.917 -0.1328 -0.4857  0.5948
   49phy    C27 1305   1.950   2.397   1.997  0.1854 -0.5205  0.1112
   49phy    C26 1306   1.927   2.332   2.136 -0.1967 -0.5645 -0.3213
   49phy    C25 1307   2.008   2.208   2.155  0.0541 -0.6135  0.4818
   49phy    C23 1308   1.937   2.112   2.252 -0.5418  0.1826 -0.3164
   49phy    C24 1309   1.954   1.968   2.203  0.3128 -0.2065  0.1853
   49phy    C22 1310   2.009   2.138   2.392 -0.2555 -0.1843 -0.3571
   49phy    C21 1311   1.948   2.084   2.519 -0.1617  0.4486  0.0819
   49phy    C20 1312   2.019   2.139   2.642 -0.1067 -0.4385  0.0287
   49phy    C18 1313   2.010   2.071   2.787  0.1531  0.5808 -0.2252
   49phy    O01 1314   2.061   1.932   2.777  0.0400 -0.2190 -0.1765
   49phy    H01 1315   2.092   1.913   2.863  1.6228 -0.8818 -0.8535
   49phy    C19 1316   2.108   2.157   2.867 -0.0972  0.0141  0.2321
   49phy    C13 1317   1.863   2.072   2.860 -0.3714 -0.1152  0.5912
   49phy     H3 1318   1.819   2.174   2.852 -0.5059 -0.1293  1.1084
   49phy    O33 1319   1.873   2.059   3.005 -0.1762 -0.0962  0.0869
   49phy    H1B 1320   1.793   2.027   3.042  0.4488 -2.9808 -0.8096
   49phy    C12 1321   1.757   1.968   2.813 -0.1996 -0.0788  0.3890
   49phy    O11 1322   1.789   1.834   2.822 -0.1118 -0.5734 -0.8490
   49phy    H1A 1323   1.871   1.823   2.867 -0.3068  0.1738 -0.2784
   50phy    C35 1324   0.807   2.228   0.405 -0.3510 -0.0659 -0.1591
   50phy    C33 1325   0.673   2.173   0.415 -0.4755 -0.3285 -0.1274
   50phy    C34 1326   0.679   2.041   0.487  0.0808 -0.0064 -0.5322
   50phy    C32 1327   0.575   2.263   0.492 -0.1067 -0.3479  0.2963
   50phy    C31 1328   0.523   2.387   0.418 -0.3533  0.5494 -0.1637
   50phy    C30 1329   0.404   2.469   0.478 -0.4437  0.9511  0.1050
   50phy    C28 1330   0.339   2.567   0.376 -0.0730  0.0602  0.1234
   50phy    C29 1331   0.190   2.537   0.347 -0.4084  0.1385  0.8595
   50phy    C27 1332   0.355   2.710   0.429  0.2991  0.0511 -0.3532
   50phy    C26 1333   0.417   2.801   0.327 -0.2769 -0.1222  0.2036
   50phy    C25 1334   0.419   2.948   0.380  0.9164  0.2969 -0.2383
   50phy    C23 1335   0.466   3.055   0.279  0.1675  0.0296 -0.3185
   50phy    C24 1336   0.358   3.161   0.261 -0.3593 -0.3942  0.2279
   50phy    C22 1337   0.597   3.119   0.343 -0.0814  0.0792 -0.6862
   50phy    C21 1338   0.736   3.095   0.274  0.2166  0.1656 -0.1069
   50phy    C20 1339   0.843   3.111   0.372  0.0580 -0.3605  0.3582
   50phy    C18 1340   0.996   3.106   0.332 -0.1433  0.1139 -0.1451
   50phy    O01 1341   1.020   2.982   0.269 -0.5529 -0.4591  0.1474
   50phy    H01 1342   1.111   2.964   0.262 -0.2080  1.0320  0.3232
   50phy    C19 1343   1.057   3.099   0.473  0.9699 -0.4984  0.2781
   50phy    C13 1344   1.045   3.235   0.241  0.3074 -0.3380 -0.7780
   50phy     H3 1345   0.978   3.231   0.152  0.0833 -0.1814 -0.6192
   50phy    O33 1346   1.002   3.368   0.287 -0.3395  0.2839 -0.4890
   50phy    H1B 1347   1.071   3.401   0.342  0.2514 -0.9432 -0.4551
   50phy    C12 1348   1.157   3.230   0.134 -0.2691 -0.3523  0.1363
   50phy    O11 1349   1.270   3.305   0.166 -0.3111  0.2812 -0.1980
   50phy    H1A 1350   1.255   3.395   0.146 -1.8375 -0.2311 -1.5019
   51phy    C35 1351   2.255   2.583   0.507 -0.5648 -0.0275 -0.4078
   51phy    C33 1352   2.250   2.694   0.401 -0.3760  0.0724  0.2949
   51phy    C34 1353   2.319   2.818   0.459  0.0419  0.4333 -0.0206
   51phy    C32 1354   2.296   2.645   0.259  0.4926 -0.0682 -0.1917
   51phy    C31 1355   2.257   2.728   0.134 -0.2713 -0.1787 -0.4723
   51phy    C30 1356   2.314   2.655   0.015  0.6603  0.4174  0.0927
   51phy    C28 1357   2.279   2.716  -0.121  0.0286  0.0198 -0.2166
   51phy    C29 1358   2.399   2.781  -0.191 -0.1261  0.0990  0.2231
   51phy    C27 1359   2.221   2.609  -0.217  0.1381 -0.2175 -0.1384
   51phy    C26 1360   2.103   2.652  -0.307  0.2879 -0.9605 -0.2655
   51phy    C25 1361   2.056   2.544  -0.403 -0.2518 -0.1753 -0.1668
   51phy    C23 1362   1.931   2.581  -0.490 -0.2452 -0.3277 -0.2506
   51phy    C24 1363   1.973   2.638  -0.627  0.1756 -0.0318  0.0081
   51phy    C22 1364   1.849   2.462  -0.531 -0.3965  0.1984 -0.0124
   51phy    C21 1365   1.731   2.440  -0.429  0.3311  0.3623  0.2640
   51phy    C20 1366   1.604   2.369  -0.483 -0.1752 -0.2016 -0.1461
   51phy    C18 1367   1.487   2.327  -0.385 -0.3444  0.0734  0.7667
   51phy    O01 1368   1.542   2.263  -0.271 -0.1366 -0.1251  0.2820
   51phy    H01 1369   1.600   2.311  -0.215 -0.5221  1.8998 -0.9785
   51phy    C19 1370   1.423   2.209  -0.465 -0.3412 -0.3479 -0.9445
   51phy    C13 1371   1.386   2.448  -0.346  0.3093 -0.7556  0.0582
   51phy     H3 1372   1.441   2.508  -0.270 -0.1879 -0.5395  0.2487
   51phy    O33 1373   1.370   2.551  -0.441  0.3477 -0.1046  0.2402
   51phy    H1B 1374   1.289   2.549  -0.488 -0.1478  3.4338  0.6658
   51phy    C12 1375   1.278   2.447  -0.237  0.3110  0.3806 -0.3270
   51phy    O11 1376   1.157   2.385  -0.260  0.0270  0.8738 -0.2558
   51phy    H1A 1377   1.170   2.297  -0.228  0.8956  0.4841 -1.5953
   52phy    C35 1378   2.311   0.731   1.061 -0.0494 -0.1314  0.0502
   52phy    C33 1379   2.186   0.793   1.125 -0.2849 -0.0119  0.4579
   52phy    C34 1380   2.157   0.741   1.267 -0.3450  0.2395 -0.2946
   52phy    C32 1381   2.189   0.947   1.143  0.0420  0.1439  0.1377
   52phy    C31 1382   2.055   1.020   1.131 -0.7627 -0.4198 -0.3329
   52phy    C30 1383   2.063   1.173   1.130  0.0631 -0.3043  0.1289
   52phy    C28 1384   1.934   1.255   1.109 -0.7212 -0.4673  0.9644
   52phy    C29 1385   1.839   1.250   1.224  0.2330 -0.2386 -0.3009
   52phy    C27 1386   1.960   1.401   1.062 -0.4223  0.0371 -0.1189
   52phy    C26 1387   1.875   1.453   0.950 -0.3055 -0.4011  0.9046
   52phy    C25 1388   1.902   1.603   0.920 -0.6436  0.2760 -0.4520
   52phy    C23 1389   1.853   1.665   0.789 -0.0594 -0.0058 -0.3202
   52phy    C24 1390   1.760   1.786   0.807 -0.0908 -0.2656 -0.3251
   52phy    C22 1391   1.962   1.690   0.687 -0.7264 -0.4430 -0.1952
   52phy    C21 1392   1.946   1.631   0.550  0.6790  0.4754  0.3132
   52phy    C20 1393   2.064   1.675   0.462  0.6325 -0.0014 -0.0387
   52phy    C18 1394   2.069   1.639   0.309 -0.2633 -0.0518  0.0849
   52phy    O01 1395   2.078   1.492   0.303 -0.2188  0.0969  0.4846
   52phy    H01 1396   2.162   1.465   0.332 -0.9153 -0.7173  1.8210
   52phy    C19 1397   2.207   1.696   0.267 -0.0807  0.2525  0.5263
   52phy    C13 1398   1.952   1.698   0.219 -0.0848 -0.0304 -0.0351
   52phy     H3 1399   1.863   1.643   0.258  0.7012 -0.4131  1.2885
   52phy    O33 1400   1.903   1.835   0.241 -0.1865 -0.0334 -0.1242
   52phy    H1B 1401   1.950   1.899   0.191  0.6989  0.3403  1.1407
   52phy    C12 1402   1.917   1.643   0.073 -0.5443  0.1003 -0.0386
   52phy    O11 1403   1.964   1.710  -0.039  0.8227 -0.4216 -0.0842
   52phy    H1A 1404   1.970   1.649  -0.111  1.2430  0.0096 -0.4225
   53phy    C35 1405   0.785   3.387   1.253 -0.1000  0.1174 -0.3962
   53phy    C33 1406   0.688   3.269   1.264 -0.4506 -0.5858 -0.1101
   53phy    C34 1407   0.542   3.321   1.247 -0.5475  0.1241  0.1546
   53phy    C32 1408   0.712   3.157   1.157  0.0157  0.1850  0.3335
   53phy    C31 1409   0.823   3.063   1.193 -0.2672  0.1289 -0.3956
   53phy    C30 1410   0.818   2.945   1.103  0.1351  0.4124  0.6155
   53phy    C28 1411   0.937   2.847   1.110  0.1064  0.5291 -0.5694
   53phy    C29 1412   0.884   2.705   1.126 -0.2338  0.2759  0.0427
   53phy    C27 1413   1.025   2.836   0.982  0.2261  0.2067  0.4774
   53phy    C26 1414   1.156   2.921   0.994  0.2214 -0.0774 -0.1076
   53phy    C25 1415   1.259   2.885   0.895  0.4174 -0.6811 -0.1056
   53phy    C23 1416   1.383   2.977   0.899 -0.0983 -0.1432  0.5215
   53phy    C24 1417   1.496   2.903   0.968  0.1157  0.9064  0.0489
   53phy    C22 1418   1.444   2.996   0.755  0.0869  0.4284 -1.0295
   53phy    C21 1419   1.425   3.130   0.678 -1.0737  0.0068 -0.0771
   53phy    C20 1420   1.521   3.147   0.561  0.2950 -0.5298  0.0637
   53phy    C18 1421   1.477   3.242   0.434 -0.0028  0.5183  0.0494
   53phy    O01 1422   1.366   3.190   0.365 -0.3429 -0.4516  0.2168
   53phy    H01 1423   1.328   3.256   0.312 -1.2077 -1.0113  0.1204
   53phy    C19 1424   1.585   3.232   0.327 -0.3101 -0.1268  0.1465
   53phy    C13 1425   1.452   3.397   0.464 -0.0283 -0.3807  0.2062
   53phy     H3 1426   1.497   3.417   0.564  1.2497  0.8373 -0.5597
   53phy    O33 1427   1.511   3.510   0.397 -0.1516  0.7456  0.4824
   53phy    H1B 1428   1.599   3.532   0.420 -0.6586  1.3661  1.9305
   53phy    C12 1429   1.311   3.453   0.514  0.0234  0.3786  0.3293
   53phy    O11 1430   1.217   3.508   0.418  0.0607 -0.6149  0.3422
   53phy    H1A 1431   1.263   3.576   0.373  0.3675 -1.3131 -0.4094
   54phy    C35 1432   2.330   2.898   1.308 -0.1179  0.3001  0.9002
   54phy    C33 1433   2.335   2.814   1.436 -0.5287  0.4512 -0.0509
   54phy    C34 1434   2.230   2.871   1.533 -0.1215 -0.1687 -0.0239
   54phy    C32 1435   2.321   2.658   1.416  0.1649 -0.0275 -0.2090
   54phy    C31 1436   2.445   2.582   1.379  0.9248  0.4375 -0.2362
   54phy    C30 1437   2.404   2.454   1.311  0.4809  0.0539  0.2521
   54phy    C28 1438   2.515   2.388   1.225  0.6085  0.4591 -0.1510
   54phy    C29 1439   2.556   2.258   1.298  0.0063  0.0819  0.1143
   54phy    C27 1440   2.467   2.358   1.085 -0.0496  0.2716  0.5363
   54phy    C26 1441   2.572   2.323   0.980  0.6191 -0.6404 -0.1965
   54phy    C25 1442   2.509   2.309   0.843  0.0886 -0.0879 -0.5567
   54phy    C23 1443   2.602   2.275   0.728  0.3966 -0.2323  0.4739
   54phy    C24 1444   2.573   2.134   0.676  0.2115 -0.1118 -0.3159
   54phy    C22 1445   2.562   2.368   0.607 -0.1258 -0.4977  0.0891
   54phy    C21 1446   2.678   2.415   0.516 -0.6909  0.1010 -0.0173
   54phy    C20 1447   2.628   2.483   0.384 -0.1661  0.2834  0.1073
   54phy    C18 1448   2.737   2.538   0.279 -0.0196 -0.1977  0.0721
   54phy    O01 1449   2.833   2.617   0.346  0.0773  0.2423 -0.0923
   54phy    H01 1450   2.787   2.691   0.380 -0.9154 -0.7760  0.8328
   54phy    C19 1451   2.666   2.639   0.182 -0.1976  0.0419 -0.2325
   54phy    C13 1452   2.813   2.421   0.202 -0.2498 -0.0670  0.0009
   54phy     H3 1453   2.856   2.355   0.282 -0.3804 -1.5942 -1.1607
   54phy    O33 1454   2.728   2.320   0.144 -0.2574 -0.6669  0.2692
   54phy    H1B 1455   2.741   2.320   0.051 -0.2483 -3.4323  0.1891
   54phy    C12 1456   2.957   2.429   0.140  0.0653  1.3093  0.0933
   54phy    O11 1457   2.949   2.454   0.000 -0.0013 -0.4610 -0.4223
   54phy    H1A 1458   2.916   2.541  -0.011  1.1795 -0.2137 -2.4846
   55phy    C35 1459   0.468   4.872   1.424 -0.5292  0.8199  0.1854
   55phy    C33 1460   0.343   4.800   1.381  0.1110 -0.4294 -0.8165
   55phy    C34 1461   0.306   4.711   1.502 -0.2925  0.1035  0.0294
   55phy    C32 1462   0.236   4.903   1.340  0.0435  0.1037  0.0182
   55phy    C31 1463   0.134   4.860   1.233  0.2661  0.4806 -0.1886
   55phy    C30 1464   0.025   4.965   1.212  0.0306 -0.2766 -0.1260
   55phy    C28 1465  -0.083   4.921   1.112  0.3495  0.2693  0.2991
   55phy    C29 1466  -0.211   4.876   1.179  0.3544 -0.2049 -0.1935
   55phy    C27 1467  -0.098   5.034   1.011 -0.4614  0.4585  0.4743
   55phy    C26 1468  -0.103   4.995   0.862  0.5424  0.0928  0.1330
   55phy    C25 1469  -0.140   5.104   0.765 -0.2658  0.0907  0.0044
   55phy    C23 1470  -0.107   5.090   0.613 -0.0256 -0.0450 -0.6540
   55phy    C24 1471  -0.223   5.155   0.542  0.0324 -0.0427  0.0579
   55phy    C22 1472   0.030   5.163   0.590 -0.0928 -0.0262 -0.0640
   55phy    C21 1473   0.119   5.133   0.468 -0.2303 -0.7691 -0.0908
   55phy    C20 1474   0.267   5.185   0.473  0.5675 -0.3430  0.6667
   55phy    C18 1475   0.349   5.162   0.338  0.2216 -0.2098  0.3208
   55phy    O01 1476   0.342   5.023   0.309 -0.0782 -0.0835  0.1847
   55phy    H01 1477   0.255   4.987   0.304  0.7678 -2.0906 -1.3724
   55phy    C19 1478   0.492   5.190   0.376 -0.0632  0.0044 -0.3878
   55phy    C13 1479   0.301   5.256   0.215  0.4239  0.2611 -0.3467
   55phy     H3 1480   0.200   5.213   0.193 -0.3014  1.8066 -0.1577
   55phy    O33 1481   0.255   5.389   0.238 -0.4664 -0.1452 -0.7772
   55phy    H1B 1482   0.322   5.455   0.248 -1.3195  0.3470  4.7666
   55phy    C12 1483   0.327   5.234   0.061  0.0493 -0.5234  0.9324
   55phy    O11 1484   0.394   5.344   0.003 -0.5834  0.2854  0.5710
   55phy    H1A 1485   0.336   5.417   0.005  1.2275  1.9020 -1.2961
   56phy    C35 1486   2.001   3.612   2.296 -0.3550 -0.2405 -0.0690
   56phy    C33 1487   2.026   3.525   2.177 -0.1431 -0.3060 -0.1017
   56phy    C34 1488   1.918   3.539   2.071 -0.0394 -0.3933 -0.3538
   56phy    C32 1489   2.171   3.543   2.123  0.5622  0.2011  0.0570
   56phy    C31 1490   2.252   3.420   2.091 -0.4946  0.1498  0.2076
   56phy    C30 1491   2.388   3.471   2.058 -0.3284 -0.4577 -0.2786
   56phy    C28 1492   2.498   3.369   2.029 -0.0020 -0.0150  0.2469
   56phy    C29 1493   2.477   3.288   1.897 -0.2623 -0.3858 -0.1352
   56phy    C27 1494   2.636   3.440   2.031 -0.4945 -0.2284 -0.3666
   56phy    C26 1495   2.732   3.367   2.122  0.0114  0.2706  0.3108
   56phy    C25 1496   2.875   3.426   2.130  0.6566 -0.1819  0.1811
   56phy    C23 1497   2.972   3.353   2.225 -0.0865 -0.2801 -0.0719
   56phy    C24 1498   3.112   3.384   2.179  0.0572 -0.4121 -0.6529
   56phy    C22 1499   2.964   3.407   2.370  0.5109 -0.1313  0.0664
   56phy    C21 1500   2.988   3.297   2.476 -1.2003  0.0493  0.0244
   56phy    C20 1501   2.959   3.336   2.617 -0.2132  0.0478 -0.5817
   56phy    C18 1502   2.914   3.223   2.721  0.4230 -0.1902  0.0465
   56phy    O01 1503   2.970   3.088   2.695  0.1938  0.0715  0.1363
   56phy    H01 1504   3.063   3.100   2.697  0.1658  0.1676  1.8593
   56phy    C19 1505   2.980   3.257   2.854 -0.3463 -0.1452 -0.0003
   56phy    C13 1506   2.753   3.203   2.722 -0.6165 -0.3240  0.0072
   56phy     H3 1507   2.721   3.202   2.615 -0.0427  2.6600 -0.2721
   56phy    O33 1508   2.682   3.316   2.772 -0.5753  0.2042  0.3928
   56phy    H1B 1509   2.699   3.330   2.864  3.1103 -0.9057  0.0414
   56phy    C12 1510   2.688   3.070   2.786 -0.3174 -0.3261 -0.4484
   56phy    O11 1511   2.745   2.949   2.755 -0.1741 -0.1678 -0.3865
   56phy    H1A 1512   2.836   2.968   2.743  0.6451 -1.3855  2.8794
   57phy    C35 1513   0.351   2.955   1.359  0.1428  0.0655 -0.7443
   57phy    C33 1514   0.198   2.980   1.348 -0.0386  0.3589  0.0730
   57phy    C34 1515   0.137   2.935   1.477  0.6463  0.4476  0.1921
   57phy    C32 1516   0.173   3.132   1.340  0.0392 -0.3129  0.1726
   57phy    C31 1517   0.162   3.201   1.201 -0.2485  0.1925  0.3578
   57phy    C30 1518   0.168   3.353   1.215  0.4612  0.2457 -0.0535
   57phy    C28 1519   0.161   3.440   1.084  0.3039 -0.1906  0.1009
   57phy    C29 1520   0.019   3.433   1.018 -0.0740  0.0368  0.4125
   57phy    C27 1521   0.193   3.587   1.125  0.1632  0.0123  0.3488
   57phy    C26 1522   0.269   3.654   1.016  0.0624  0.3698  0.0370
   57phy    C25 1523   0.306   3.803   1.041 -0.3912  0.6583 -0.2349
   57phy    C23 1524   0.376   3.881   0.924  0.1126  0.0696 -0.6262
   57phy    C24 1525   0.400   4.024   0.973  0.1035 -0.0298 -0.4007
   57phy    C22 1526   0.511   3.834   0.872  0.0798 -0.0030  0.5746
   57phy    C21 1527   0.523   3.811   0.720 -0.2000 -0.2578 -0.2872
   57phy    C20 1528   0.652   3.755   0.671 -0.2525 -0.5682  0.6858
   57phy    C18 1529   0.672   3.717   0.523  0.4754 -0.2877  0.2333
   57phy    O01 1530   0.556   3.626   0.499 -0.6554 -0.2053 -0.3405
   57phy    H01 1531   0.476   3.662   0.533 -0.3779  0.6347 -0.5456
   57phy    C19 1532   0.797   3.632   0.518 -0.8098 -0.2538 -0.2629
   57phy    C13 1533   0.664   3.839   0.419 -0.3006  0.3151 -0.0735
   57phy     H3 1534   0.563   3.886   0.433 -0.7830 -0.2614 -1.4304
   57phy    O33 1535   0.746   3.952   0.452 -0.0047 -0.1909 -0.2900
   57phy    H1B 1536   0.824   3.957   0.400 -0.7347  0.4119 -1.3558
   57phy    C12 1537   0.633   3.832   0.260 -0.5117  0.4609  0.3640
   57phy    O11 1538   0.732   3.857   0.167 -0.2962 -0.5941  0.2874
   57phy    H1A 1539   0.793   3.786   0.178 -0.9843 -1.1235  0.8527
   58phy    C35 1540   1.080   3.533   1.741  0.4957 -0.4492 -0.6179
   58phy    C33 1541   0.952   3.478   1.793  0.2838  0.0942  0.2903
   58phy    C34 1542   0.848   3.587   1.810 -0.8360  0.1633 -0.1676
   58phy    C32 1543   0.915   3.364   1.695 -0.1562 -0.0540 -0.2270
   58phy    C31 1544   0.860   3.236   1.753  0.0326 -0.1610  0.5246
   58phy    C30 1545   0.830   3.138   1.630  0.1980 -0.6569  0.1595
   58phy    C28 1546   0.750   3.016   1.658  0.2362  1.4648 -0.3380
   58phy    C29 1547   0.661   2.971   1.542  0.2904 -0.0654 -0.0012
   58phy    C27 1548   0.845   2.908   1.715  0.0970  0.3104  0.3959
   58phy    C26 1549   0.790   2.820   1.826  0.2116  0.2520 -0.0071
   58phy    C25 1550   0.858   2.681   1.847  0.0750  0.2483  0.2127
   58phy    C23 1551   0.789   2.603   1.963 -0.3576 -0.4325  0.4609
   58phy    C24 1552   0.696   2.494   1.904 -0.1585 -0.9771  0.2338
   58phy    C22 1553   0.890   2.529   2.049  0.1482 -0.2104 -0.1246
   58phy    C21 1554   0.899   2.555   2.201  0.1043 -0.1172 -0.3808
   58phy    C20 1555   0.995   2.465   2.279 -0.3308  0.0570  0.3671
   58phy    C18 1556   1.020   2.497   2.437  0.4256  0.3708  0.2709
   58phy    O01 1557   0.897   2.486   2.510  0.0119 -0.3032  0.3640
   58phy    H01 1558   0.921   2.461   2.597  0.1442  0.1895  0.4699
   58phy    C19 1559   1.113   2.376   2.482  0.2992  0.4854  0.0838
   58phy    C13 1560   1.093   2.634   2.482 -0.5389 -0.1328  0.2783
   58phy     H3 1561   1.189   2.641   2.424 -0.8280 -2.4767 -0.5743
   58phy    O33 1562   1.141   2.634   2.621  0.0373 -0.0580  0.0062
   58phy    H1B 1563   1.070   2.641   2.682  0.9707  1.6019  0.9901
   58phy    C12 1564   1.019   2.768   2.461  0.5977  0.2178  0.0145
   58phy    O11 1565   0.899   2.787   2.534 -0.0865  0.4472  0.1962
   58phy    H1A 1566   0.899   2.875   2.567  0.3907  1.5505 -2.4392
   59phy    C35 1567   1.262   2.036   1.231  0.4358  0.3812  0.1211
   59phy    C33 1568   1.129   1.989   1.179 -0.8062  0.2735  0.3189
   59phy    C34 1569   1.071   1.885   1.274 -0.2815  1.0927  0.0619
   59phy    C32 1570   1.044   2.115   1.162  0.4100 -0.2832 -0.6785
   59phy    C31 1571   0.945   2.137   1.044 -0.1562  0.1096 -0.0915
   59phy    C30 1572   0.886   2.276   1.022  0.2197 -0.0813 -0.6797
   59phy    C28 1573   0.791   2.294   0.902 -0.3893  0.0574 -0.1362
   59phy    C29 1574   0.646   2.277   0.955 -0.1560  0.0418  0.4835
   59phy    C27 1575   0.795   2.434   0.851  0.5800 -0.3915 -0.2068
   59phy    C26 1576   0.840   2.452   0.702 -0.8916 -0.6743 -0.3578
   59phy    C25 1577   0.840   2.599   0.675  0.1673 -0.0843 -0.3534
   59phy    C23 1578   0.915   2.635   0.545  0.9404  0.3226 -0.1533
   59phy    C24 1579   0.823   2.713   0.452 -0.0447  0.2577  0.4365
   59phy    C22 1580   1.066   2.676   0.554  0.2528  0.2176  0.2659
   59phy    C21 1581   1.155   2.655   0.429  0.2983 -0.0711  0.2038
   59phy    C20 1582   1.294   2.721   0.442  0.6071  0.3601 -0.4688
   59phy    C18 1583   1.381   2.740   0.313  0.0214 -0.2498 -0.0930
   59phy    O01 1584   1.389   2.614   0.246  0.0564 -0.0032  0.9161
   59phy    H01 1585   1.463   2.608   0.188 -0.1677 -1.7784  0.7396
   59phy    C19 1586   1.517   2.773   0.377 -0.5922 -0.8930  0.0740
   59phy    C13 1587   1.328   2.853   0.209  0.5803  0.2248 -0.5827
   59phy     H3 1588   1.230   2.810   0.176 -0.2367  2.3974 -1.1326
   59phy    O33 1589   1.275   2.968   0.271  0.1478  0.2935 -0.3868
   59phy    H1B 1590   1.341   3.015   0.318 -0.4139 -1.2413  2.1928
   59phy    C12 1591   1.352   2.890   0.063 -0.4116  0.1379 -0.1749
   59phy    O11 1592   1.403   2.787  -0.030  0.5421  1.2124  0.1042
   59phy    H1A 1593   1.349   2.776  -0.106 -0.0615 -0.7964  0.7600
   60phy    C35 1594   4.722   0.496   0.764 -0.0485 -0.6544 -0.4888
   60phy    C33 1595   4.853   0.437   0.724 -0.4473  0.4465  0.0583
   60phy    C34 1596   4.873   0.477   0.582  0.5698 -0.4221 -0.8457
   60phy    C32 1597   4.968   0.483   0.818  0.8682  0.5934  0.1777
   60phy    C31 1598   5.089   0.393   0.810 -0.3464  0.3059 -0.0430
   60phy    C30 1599   5.202   0.434   0.909  0.4340 -0.7322  0.0883
   60phy    C28 1600   5.333   0.361   0.889 -0.2949 -0.5043  0.1513
   60phy    C29 1601   5.447   0.445   0.930  0.1232  0.1933 -0.0509
   60phy    C27 1602   5.349   0.223   0.959  0.3013  0.0224  0.3154
   60phy    C26 1603   5.436   0.110   0.892 -0.2526  0.0032  0.4417
   60phy    C25 1604   5.430  -0.028   0.958 -0.6360 -0.3901 -0.2646
   60phy    C23 1605   5.530  -0.130   0.900  0.1376  0.0403  0.1445
   60phy    C24 1606   5.599  -0.201   1.013  0.1729  0.0513  0.0106
   60phy    C22 1607   5.477  -0.214   0.782 -0.0497 -0.1536 -0.0302
   60phy    C21 1608   5.569  -0.215   0.661  0.3156 -0.5050  0.1578
   60phy    C20 1609   5.507  -0.296   0.542 -0.4939 -0.1492 -0.4893
   60phy    C18 1610   5.592  -0.326   0.412  0.2800  0.3624 -0.3772
   60phy    O01 1611   5.626  -0.200   0.352  0.4205  0.5642 -0.4105
   60phy    H01 1612   5.546  -0.152   0.340  0.7127  0.6039 -2.3826
   60phy    C19 1613   5.487  -0.400   0.324 -0.3971  0.3005  0.0033
   60phy    C13 1614   5.728  -0.410   0.433  1.1117 -0.1482 -0.3589
   60phy     H3 1615   5.785  -0.346   0.505  1.2915 -0.9766  0.2604
   60phy    O33 1616   5.728  -0.528   0.513  0.2157 -0.3293  0.4721
   60phy    H1B 1617   5.640  -0.539   0.545 -0.4452  0.1640 -1.0373
   60phy    C12 1618   5.851  -0.411   0.342 -0.4895 -0.5368  0.0909
   60phy    O11 1619   5.889  -0.295   0.271 -0.1615  0.2199  0.2710
   60phy    H1A 1620   5.810  -0.246   0.258 -1.0732 -1.6916 -2.0964
   61phy    C35 1621   2.592   3.576   1.587 -0.6269  0.1705  0.0141
   61phy    C33 1622   2.668   3.672   1.489  0.2960 -0.1465  0.7151
   61phy    C34 1623   2.726   3.588   1.377  0.2469  0.2076 -0.0298
   61phy    C32 1624   2.582   3.791   1.443 -0.0791 -0.3130 -0.0748
   61phy    C31 1625   2.593   3.912   1.538  0.3300 -0.1622  0.2784
   61phy    C30 1626   2.520   4.034   1.477 -0.8159  0.4017 -0.2425
   61phy    C28 1627   2.520   4.165   1.556  0.2569  0.5891  0.4039
   61phy    C29 1628   2.571   4.276   1.469  0.1899 -0.0278  0.4104
   61phy    C27 1629   2.373   4.182   1.610 -0.8056  0.1692 -0.1550
   61phy    C26 1630   2.363   4.253   1.744  0.0483  0.2654  0.0654
   61phy    C25 1631   2.223   4.296   1.777  0.0169  0.1868  0.4756
   61phy    C23 1632   2.212   4.371   1.912 -0.4440  0.2967  0.0722
   61phy    C24 1633   2.218   4.529   1.915 -0.2773  0.3404 -0.0541
   61phy    C22 1634   2.092   4.326   1.992 -0.0917 -0.2462 -0.2924
   61phy    C21 1635   2.127   4.283   2.130 -0.4744 -0.3704 -0.0510
   61phy    C20 1636   2.020   4.235   2.224  0.0498  0.3803  0.0864
   61phy    C18 1637   2.056   4.149   2.356 -0.4042  0.3333  0.5768
   61phy    O01 1638   2.168   4.205   2.426  0.7087  0.1495 -0.1068
   61phy    H01 1639   2.166   4.170   2.513  0.5427 -0.1940 -0.2487
   61phy    C19 1640   1.938   4.190   2.448 -0.2007  0.3223  0.3807
   61phy    C13 1641   2.067   3.991   2.334  0.2247  0.4560  0.1893
   61phy     H3 1642   1.986   3.951   2.268  1.5936 -1.6671 -0.3034
   61phy    O33 1643   2.048   3.909   2.455 -0.3621 -0.3441 -0.1964
   61phy    H1B 1644   2.108   3.944   2.519  0.4423  0.2584 -1.2435
   61phy    C12 1645   2.201   3.933   2.271 -0.7015 -0.5168  0.1013
   61phy    O11 1646   2.323   3.949   2.347  0.0778  0.1592  0.3089
   61phy    H1A 1647   2.369   4.025   2.315 -0.8577  1.0835  1.0798
   62phy    C35 1648   1.358   4.585   1.632 -0.0960 -0.3556 -0.1058
   62phy    C33 1649   1.231   4.599   1.710 -0.1354  0.3548  0.2165
   62phy    C34 1650   1.242   4.679   1.836 -0.2259 -0.3226  0.1724
   62phy    C32 1651   1.122   4.653   1.622  0.0942 -0.9281  0.2884
   62phy    C31 1652   1.007   4.559   1.590  0.2638 -0.3634  0.1040
   62phy    C30 1653   0.907   4.619   1.489  0.2084  0.4065 -0.0945
   62phy    C28 1654   0.774   4.541   1.469  0.4378  0.3595 -0.5249
   62phy    C29 1655   0.654   4.600   1.558 -0.0337  0.3317 -0.0524
   62phy    C27 1656   0.718   4.556   1.327 -0.1505 -0.2952 -0.3716
   62phy    C26 1657   0.764   4.452   1.228 -0.3010 -0.3625 -0.6695
   62phy    C25 1658   0.729   4.495   1.088 -1.0786 -0.1728 -0.2182
   62phy    C23 1659   0.753   4.377   0.986  0.5661 -0.1409  0.4211
   62phy    C24 1660   0.622   4.324   0.939  0.4131  0.1866  0.1726
   62phy    C22 1661   0.817   4.435   0.855  0.1799  0.2761  0.8040
   62phy    C21 1662   0.965   4.406   0.833  0.4151  0.0259 -0.0667
   62phy    C20 1663   1.018   4.474   0.707 -0.3516 -0.1259  0.3712
   62phy    C18 1664   1.176   4.495   0.685 -0.1134 -0.0390  0.1105
   62phy    O01 1665   1.223   4.578   0.795 -0.4292  0.1014 -0.1148
   62phy    H01 1666   1.156   4.599   0.857 -0.2733  3.5358 -0.8756
   62phy    C19 1667   1.194   4.580   0.557 -0.0125 -0.0390 -0.1771
   62phy    C13 1668   1.264   4.357   0.686  0.4057  0.1139  0.3072
   62phy     H3 1669   1.239   4.309   0.783 -1.1070  0.4618  0.1135
   62phy    O33 1670   1.217   4.250   0.599  0.1121  0.4941 -0.3107
   62phy    H1B 1671   1.247   4.278   0.514  1.2734  1.7252  0.4616
   62phy    C12 1672   1.424   4.354   0.711  0.5036  0.9710  0.1645
   62phy    O11 1673   1.475   4.464   0.779 -0.2287 -0.2366  0.3581
   62phy    H1A 1674   1.401   4.512   0.811 -1.0606  0.7194 -2.6622
   63phy    C35 1675   1.156   2.956   1.516 -0.3303  0.1134 -0.1363
   63phy    C33 1676   1.297   2.898   1.506 -0.6318 -0.2654  0.3229
   63phy    C34 1677   1.318   2.873   1.358  0.4169  0.0465  0.1396
   63phy    C32 1678   1.398   2.995   1.563 -0.0539  0.2304 -0.5696
   63phy    C31 1679   1.492   2.941   1.671 -0.4524  0.1886  0.3346
   63phy    C30 1680   1.601   3.049   1.699  0.0830  0.4393  0.3131
   63phy    C28 1681   1.708   2.994   1.793 -0.1518 -0.2140  0.0062
   63phy    C29 1682   1.835   2.944   1.723  0.2263 -0.3432  0.0995
   63phy    C27 1683   1.749   3.097   1.900 -0.4096  0.2210  0.0647
   63phy    C26 1684   1.682   3.070   2.034  0.0304 -0.3009  0.6893
   63phy    C25 1685   1.748   3.145   2.153 -0.1094  0.3446 -0.5098
   63phy    C23 1686   1.679   3.149   2.292 -0.0370 -0.3720  0.1694
   63phy    C24 1687   1.785   3.144   2.404 -0.5269  0.1086 -0.2780
   63phy    C22 1688   1.597   3.276   2.317 -0.3162 -0.6156  0.0331
   63phy    C21 1689   1.484   3.271   2.417  0.4002  0.9691  0.1228
   63phy    C20 1690   1.441   3.403   2.484  0.4351  0.2909 -0.2356
   63phy    C18 1691   1.310   3.411   2.585  0.4400  0.1340 -0.1701
   63phy    O01 1692   1.324   3.316   2.698 -0.1965  0.1383  0.0804
   63phy    H01 1693   1.249   3.326   2.753  0.6244  3.0649  0.8605
   63phy    C19 1694   1.330   3.537   2.663  0.0662  0.0267 -0.3976
   63phy    C13 1695   1.162   3.388   2.519 -0.3001  0.1635 -0.7792
   63phy     H3 1696   1.154   3.462   2.435  0.6336 -0.3076 -1.3071
   63phy    O33 1697   1.056   3.427   2.605 -0.0142  0.1483 -0.3300
   63phy    H1B 1698   1.037   3.347   2.650  2.2080 -0.3064 -0.0973
   63phy    C12 1699   1.133   3.249   2.469  0.4805 -0.0507  0.9964
   63phy    O11 1700   1.136   3.139   2.558 -0.0505  0.1023 -0.0857
   63phy    H1A 1701   1.227   3.127   2.578 -0.2680 -1.0019  0.3372
   64phy    C35 1702   1.331   0.591   1.413 -0.6921 -0.9291  0.1375
   64phy    C33 1703   1.245   0.497   1.499  0.0278  0.2943  0.2082
   64phy    C34 1704   1.109   0.565   1.510 -0.6231  0.2141 -0.1769
   64phy    C32 1705   1.242   0.363   1.427  0.6798  0.5965  0.0176
   64phy    C31 1706   1.332   0.263   1.498  0.3097 -0.2360  0.2468
   64phy    C30 1707   1.331   0.116   1.437  0.2745 -0.1528  0.3652
   64phy    C28 1708   1.405   0.002   1.508  0.9148 -0.8558 -0.0454
   64phy    C29 1709   1.339  -0.038   1.638  0.3556 -0.2994  0.2228
   64phy    C27 1710   1.393  -0.123   1.420  0.1918  0.3574 -0.1581
   64phy    C26 1711   1.530  -0.185   1.390  0.4489 -0.3400  0.6587
   64phy    C25 1712   1.533  -0.330   1.335  0.2513  0.3694 -0.3776
   64phy    C23 1713   1.672  -0.381   1.304  0.3485  0.6010 -0.6488
   64phy    C24 1714   1.737  -0.450   1.432  0.3947  0.4105 -0.4021
   64phy    C22 1715   1.655  -0.492   1.192 -0.1343 -0.6304  0.9088
   64phy    C21 1716   1.788  -0.523   1.118  0.2602 -0.0913  0.6718
   64phy    C20 1717   1.769  -0.623   1.005  0.0319  0.5295 -0.1784
   64phy    C18 1718   1.873  -0.627   0.886  0.1992 -0.5228 -0.1995
   64phy    O01 1719   1.868  -0.513   0.800 -0.0111 -0.3447  0.1505
   64phy    H01 1720   1.780  -0.493   0.773  0.3253  0.6003 -0.2931
   64phy    C19 1721   1.811  -0.740   0.798 -0.5933 -0.4201 -0.3742
   64phy    C13 1722   2.018  -0.675   0.928 -0.1254  0.8140 -0.3826
   64phy     H3 1723   2.055  -0.602   1.005  0.9535  0.0620 -0.1624
   64phy    O33 1724   2.039  -0.793   1.006 -0.0395  0.3076  0.4482
   64phy    H1B 1725   1.997  -0.785   1.089  1.7075  0.6414  1.3542
   64phy    C12 1726   2.151  -0.634   0.846 -0.3512 -0.4216  0.4768
   64phy    O11 1727   2.201  -0.715   0.743 -0.0795  0.4886 -0.1286
   64phy    H1A 1728   2.221  -0.795   0.786 -0.4370  1.5164  2.1196
   65phy    C35 1729   3.184   4.769   1.002  0.0591 -0.2403 -0.0592
   65phy    C33 1730   3.100   4.882   1.045  0.5955  0.5095 -0.0709
   65phy    C34 1731   3.136   4.896   1.192 -0.5908  0.1954  0.4073
   65phy    C32 1732   3.132   5.011   0.964 -0.1510  0.4755  0.2686
   65phy    C31 1733   3.020   5.026   0.859 -0.4520 -0.5697  0.4447
   65phy    C30 1734   3.058   5.117   0.743 -0.2578 -0.1163  0.4341
   65phy    C28 1735   2.938   5.145   0.647 -0.2068  0.1275 -0.4154
   65phy    C29 1736   2.908   5.296   0.642 -0.2882  0.3739 -0.2621
   65phy    C27 1737   2.967   5.090   0.505 -0.3423  0.4777 -0.2374
   65phy    C26 1738   2.861   4.990   0.460 -0.3577  0.1367  0.0047
   65phy    C25 1739   2.861   4.947   0.313  0.4548 -0.0148  0.1987
   65phy    C23 1740   2.731   4.878   0.267 -0.3086  0.8576  0.2815
   65phy    C24 1741   2.705   4.915   0.125 -0.1795 -0.4424 -0.0167
   65phy    C22 1742   2.729   4.725   0.298  0.2932  0.2033  0.5562
   65phy    C21 1743   2.589   4.657   0.278 -0.3441  0.4676 -0.0094
   65phy    C20 1744   2.589   4.503   0.295 -0.1413  0.0534 -0.0352
   65phy    C18 1745   2.448   4.428   0.264  0.8487 -0.4403  1.0439
   65phy    O01 1746   2.347   4.488   0.348 -0.1288 -0.3625 -0.1399
   65phy    H01 1747   2.358   4.580   0.355  1.0527 -0.4684 -0.3991
   65phy    C19 1748   2.470   4.280   0.302  0.0892 -0.1016 -0.8183
   65phy    C13 1749   2.400   4.445   0.112  0.2580  0.5459 -0.1008
   65phy     H3 1750   2.379   4.555   0.107 -0.2761  0.5099  0.9905
   65phy    O33 1751   2.498   4.440   0.012 -0.3360 -0.0096 -0.3503
   65phy    H1B 1752   2.481   4.363  -0.038 -0.1047 -0.9124  0.8858
   65phy    C12 1753   2.253   4.408   0.069  0.2969  0.1730  0.4892
   65phy    O11 1754   2.228   4.290  -0.000 -0.1977 -0.0148 -0.1992
   65phy    H1A 1755   2.214   4.315  -0.090 -2.9609  0.0925  0.1759
   66phy    C35 1756   2.400   1.417   2.194 -0.0215  0.1171  0.6400
   66phy    C33 1757   2.387   1.287   2.124 -0.2589  0.0315 -0.0557
   66phy    C34 1758   2.470   1.288   1.993  0.5360 -0.4417 -0.1805
   66phy    C32 1759   2.433   1.173   2.216 -0.4094  0.0726 -0.0054
   66phy    C31 1760   2.371   1.031   2.189  0.1911 -0.0777  0.2555
   66phy    C30 1761   2.411   0.920   2.291  0.3319 -0.1061 -0.0627
   66phy    C28 1762   2.336   0.789   2.255  0.0160  0.1773 -0.2395
   66phy    C29 1763   2.436   0.679   2.226 -0.3041 -0.0371  0.1190
   66phy    C27 1764   2.263   0.734   2.383 -0.5710  0.2677  0.4731
   66phy    C26 1765   2.117   0.697   2.365 -0.5250 -0.5088  0.3289
   66phy    C25 1766   2.059   0.632   2.490  0.4760 -0.3937 -0.4995
   66phy    C23 1767   1.902   0.589   2.491 -0.2930  0.5207  0.1201
   66phy    C24 1768   1.865   0.470   2.405  0.4058  0.3635 -0.2691
   66phy    C22 1769   1.856   0.560   2.636  0.4741 -0.1642  0.0480
   66phy    C21 1770   1.781   0.670   2.719 -0.3147  0.4986 -0.1584
   66phy    C20 1771   1.788   0.631   2.865 -0.2061  0.0001 -0.2504
   66phy    C18 1772   1.705   0.711   2.974  0.4055  0.3373 -0.2955
   66phy    O01 1773   1.564   0.710   2.933  0.1462 -0.0832  0.1975
   66phy    H01 1774   1.542   0.770   2.864 -2.4610 -1.8120 -0.6331
   66phy    C19 1775   1.720   0.600   3.082  0.1289  0.2543 -0.1804
   66phy    C13 1776   1.757   0.862   2.999 -0.0068 -0.8907 -0.6863
   66phy     H3 1777   1.733   0.930   2.913 -1.9685  0.4076  0.8062
   66phy    O33 1778   1.900   0.874   2.995  0.1412 -0.5434  0.3002
   66phy    H1B 1779   1.942   0.792   3.011  3.0323  0.4539 -1.4766
   66phy    C12 1780   1.700   0.949   3.119 -0.1859 -0.0531 -0.1207
   66phy    O11 1781   1.738   1.084   3.132 -0.0133 -0.5484 -0.3041
   66phy    H1A 1782   1.831   1.085   3.144 -0.3066 -1.1257  3.0388
   67phy    C35 1783   4.051   0.244   1.067  0.1764  0.3031  0.0697
   67phy    C33 1784   3.925   0.158   1.053  0.4855 -0.5242 -0.0299
   67phy    C34 1785   3.942   0.038   1.143  0.2713 -0.2589 -0.1072
   67phy    C32 1786   3.799   0.238   1.098 -0.3938 -0.5171 -0.0530
   67phy    C31 1787   3.666   0.205   1.032  0.3882  0.2110 -0.8200
   67phy    C30 1788   3.556   0.305   1.081 -0.5853 -0.1899  0.6091
   67phy    C28 1789   3.414   0.295   1.015 -0.1178 -0.0238  0.1917
   67phy    C29 1790   3.321   0.331   1.126  0.2376 -0.2098 -0.2192
   67phy    C27 1791   3.382   0.380   0.891 -0.2255  0.4317  0.0124
   67phy    C26 1792   3.428   0.313   0.759  0.3406 -0.4341  0.0562
   67phy    C25 1793   3.369   0.392   0.641  0.0115  0.2794 -0.2743
   67phy    C23 1794   3.406   0.332   0.502 -0.0868  0.2207 -0.3944
   67phy    C24 1795   3.277   0.285   0.430 -0.0971 -0.3891  0.0484
   67phy    C22 1796   3.493   0.430   0.414  0.0209 -0.1972  0.1541
   67phy    C21 1797   3.579   0.369   0.302 -0.5651  0.1254  0.0241
   67phy    C20 1798   3.671   0.466   0.242  0.0593 -0.0263  0.6540
   67phy    C18 1799   3.768   0.402   0.135 -0.0612 -0.1636  0.4731
   67phy    O01 1800   3.854   0.305   0.191 -0.0189 -0.2444 -0.1358
   67phy    H01 1801   3.806   0.229   0.216  0.7400 -1.0113 -0.9269
   67phy    C19 1802   3.856   0.523   0.112  0.0009  0.6021 -0.2770
   67phy    C13 1803   3.698   0.356  -0.002 -0.1386  0.0571  0.4770
   67phy     H3 1804   3.614   0.290   0.029 -1.2919  0.7208 -1.0984
   67phy    O33 1805   3.612   0.450  -0.074  0.3031 -0.0744 -0.6676
   67phy    H1B 1806   3.547   0.488  -0.018  0.2877 -0.0358 -0.7117
   67phy    C12 1807   3.742   0.230  -0.092 -0.0964 -0.0461  0.3074
   67phy    O11 1808   3.806   0.259  -0.214 -0.7934  0.0773  0.7647
   67phy    H1A 1809   3.897   0.278  -0.202 -1.5555  3.4217  2.1289
   68phy    C35 1810   1.667   0.447   1.622  0.3543 -0.0788 -0.0819
   68phy    C33 1811   1.806   0.402   1.581  0.2371 -0.1247  0.1527
   68phy    C34 1812   1.893   0.512   1.643  0.2910  0.0773 -0.3865
   68phy    C32 1813   1.838   0.263   1.641 -0.2250 -0.2982  0.3268
   68phy    C31 1814   1.937   0.180   1.559 -0.3447 -0.2149  0.1381
   68phy    C30 1815   1.955   0.039   1.615 -0.7245  0.2923  0.6211
   68phy    C28 1816   2.061  -0.045   1.536  0.1577 -0.4606 -0.1019
   68phy    C29 1817   2.152  -0.112   1.636  0.2910  0.6399 -0.1246
   68phy    C27 1818   2.011  -0.138   1.427  0.0603  0.2239 -0.4816
   68phy    C26 1819   2.046  -0.087   1.284 -0.6112  0.8028  0.2852
   68phy    C25 1820   2.043  -0.197   1.175 -0.6084  0.1715 -0.0247
   68phy    C23 1821   2.017  -0.157   1.031  0.1289 -0.2569  0.3079
   68phy    C24 1822   2.130  -0.210   0.945 -0.2797  0.1414 -0.5774
   68phy    C22 1823   1.873  -0.191   0.996  0.0496 -0.2407 -0.0102
   68phy    C21 1824   1.808  -0.156   0.863  0.0732  1.0016  0.5154
   68phy    C20 1825   1.659  -0.196   0.866  0.0323  0.8143 -0.4325
   68phy    C18 1826   1.578  -0.209   0.735  0.9810 -0.8473 -0.3033
   68phy    O01 1827   1.592  -0.072   0.675  0.1593  0.4752  0.8512
   68phy    H01 1828   1.519  -0.049   0.620  0.0736 -0.4640  0.5478
   68phy    C19 1829   1.428  -0.223   0.780 -0.2557  0.1594 -0.1694
   68phy    C13 1830   1.625  -0.325   0.635  0.7335 -0.4301  0.0619
   68phy     H3 1831   1.732  -0.302   0.612  0.1719  0.2186 -2.1617
   68phy    O33 1832   1.655  -0.458   0.682 -0.3553  0.1276 -0.1386
   68phy    H1B 1833   1.578  -0.510   0.665 -0.9949  0.6140  1.1199
   68phy    C12 1834   1.601  -0.325   0.479 -0.1378  0.3993  0.0313
   68phy    O11 1835   1.502  -0.401   0.410 -0.0736 -0.2183 -0.3414
   68phy    H1A 1836   1.483  -0.353   0.331 -2.1677 -0.4077 -0.0077
   69phy    C35 1837   2.137   3.157   1.823  0.0223  0.6594  0.0451
   69phy    C33 1838   2.127   3.245   1.700 -0.2897  0.0194 -0.1180
   69phy    C34 1839   2.027   3.193   1.598 -0.1664  0.9257  0.3711
   69phy    C32 1840   2.092   3.391   1.746  0.3263  0.2995 -0.0010
   69phy    C31 1841   2.169   3.511   1.688  0.0824  0.1436 -0.5749
   69phy    C30 1842   2.109   3.649   1.723  0.1258  0.0675  0.3023
   69phy    C28 1843   2.198   3.770   1.698 -0.3547 -0.2845 -0.7453
   69phy    C29 1844   2.122   3.883   1.623  0.1643 -0.6249 -0.2273
   69phy    C27 1845   2.259   3.832   1.824  0.1639 -0.1596  0.0863
   69phy    C26 1846   2.404   3.821   1.848 -0.2300  0.0100  0.0160
   69phy    C25 1847   2.441   3.904   1.972 -0.4171 -0.3735 -0.5472
   69phy    C23 1848   2.595   3.901   1.999  0.8272 -0.2198 -0.5127
   69phy    C24 1849   2.667   4.014   1.933 -0.2521 -0.0860 -0.0457
   69phy    C22 1850   2.614   3.924   2.151  0.2819 -0.1765  0.0411
   69phy    C21 1851   2.642   3.796   2.228  0.0513 -0.0196 -0.5485
   69phy    C20 1852   2.605   3.810   2.378 -0.0904 -0.0527  0.0168
   69phy    C18 1853   2.589   3.687   2.475  0.5824 -0.1800  0.1817
   69phy    O01 1854   2.707   3.606   2.468 -0.4208 -0.2132 -0.1202
   69phy    H01 1855   2.688   3.520   2.501 -2.7163  1.1301  2.5843
   69phy    C19 1856   2.587   3.760   2.609 -0.0927  0.0909  0.6923
   69phy    C13 1857   2.468   3.587   2.432 -0.2920  0.7767 -0.3279
   69phy     H3 1858   2.475   3.567   2.322  1.8480 -1.0433  0.0812
   69phy    O33 1859   2.338   3.650   2.440  0.5106 -0.3081 -0.1338
   69phy    H1B 1860   2.322   3.717   2.377  0.5747  0.4160  0.6065
   69phy    C12 1861   2.457   3.448   2.507 -0.1220 -0.8319  0.3987
   69phy    O11 1862   2.576   3.378   2.522  0.0718  0.3420  0.1942
   69phy    H1A 1863   2.584   3.358   2.613 -1.4276 -0.2114  0.2327
   70phy    C35 1864   1.284   1.063   0.781  0.1051 -0.5754 -0.1174
   70phy    C33 1865   1.417   1.062   0.858 -0.0356  0.0247 -0.4740
   70phy    C34 1866   1.426   1.193   0.933 -0.6474  0.4757  0.4213
   70phy    C32 1867   1.425   0.941   0.958 -0.1296 -0.4059  0.4673
   70phy    C31 1868   1.562   0.894   0.997 -0.6185  0.3208 -0.2094
   70phy    C30 1869   1.560   0.778   1.102 -0.0137  0.1171 -0.1498
   70phy    C28 1870   1.680   0.691   1.142 -0.2498  0.6181 -0.2308
   70phy    C29 1871   1.763   0.740   1.265 -0.1203 -0.6704  0.6892
   70phy    C27 1872   1.618   0.561   1.188  0.0254  0.2532  0.4950
   70phy    C26 1873   1.647   0.441   1.100 -0.1017  0.0950 -0.6167
   70phy    C25 1874   1.556   0.321   1.106 -0.3850 -0.4201 -0.6005
   70phy    C23 1875   1.604   0.209   1.013 -0.9060 -0.5162 -0.0980
   70phy    C24 1876   1.621   0.080   1.095 -0.4638  0.2496 -0.2432
   70phy    C22 1877   1.489   0.181   0.920  0.3165 -0.0993  0.5885
   70phy    C21 1878   1.521   0.215   0.777 -0.2976 -0.6052 -0.0855
   70phy    C20 1879   1.387   0.221   0.694  0.2327  0.2497  0.1380
   70phy    C18 1880   1.383   0.251   0.541 -0.8738 -0.2471  0.8116
   70phy    O01 1881   1.467   0.365   0.520 -0.1494  0.0757  0.1318
   70phy    H01 1882   1.418   0.416   0.459 -1.9649 -2.5326 -0.7880
   70phy    C19 1883   1.237   0.294   0.512  0.4604  0.2882 -0.3098
   70phy    C13 1884   1.438   0.131   0.444  0.1122  0.0803 -0.4724
   70phy     H3 1885   1.548   0.136   0.464  0.2878  0.1028 -1.3866
   70phy    O33 1886   1.417  -0.005   0.492  0.3673 -0.4074  0.0611
   70phy    H1B 1887   1.371  -0.059   0.430  0.9598 -1.6068  0.6429
   70phy    C12 1888   1.474   0.138   0.293  0.2647 -0.9905  0.4570
   70phy    O11 1889   1.471   0.267   0.241 -0.2143 -0.0010  0.1091
   70phy    H1A 1890   1.408   0.281   0.173 -1.3262  1.6314  1.3946
   71phy    C35 1891   2.298   0.785   1.730 -0.2608  0.2750 -0.1304
   71phy    C33 1892   2.429   0.710   1.742  0.5179 -0.7487 -0.4496
   71phy    C34 1893   2.476   0.732   1.886  0.5444 -0.1769 -0.6271
   71phy    C32 1894   2.409   0.561   1.714 -0.4380  0.2934  0.3698
   71phy    C31 1895   2.434   0.517   1.566  0.0131 -0.3244  0.6201
   71phy    C30 1896   2.420   0.368   1.555  0.2070  0.0277  0.6581
   71phy    C28 1897   2.411   0.307   1.414 -0.2527  0.0787 -0.6634
   71phy    C29 1898   2.456   0.160   1.435  0.5360 -0.0996 -0.0125
   71phy    C27 1899   2.281   0.322   1.327 -0.7093  0.1450 -0.2425
   71phy    C26 1900   2.291   0.320   1.175 -0.0829 -0.0970 -0.5104
   71phy    C25 1901   2.147   0.328   1.113  0.3483  0.3320 -0.5604
   71phy    C23 1902   2.126   0.317   0.961  0.1767 -0.2604 -0.3572
   71phy    C24 1903   2.122   0.177   0.893  0.0265  0.0513 -0.6876
   71phy    C22 1904   1.991   0.390   0.928  0.6574  0.1010  0.3959
   71phy    C21 1905   1.980   0.454   0.789  0.3653  0.1528  0.7186
   71phy    C20 1906   1.838   0.503   0.759  0.2678 -0.0644 -0.5428
   71phy    C18 1907   1.796   0.546   0.617  0.2636  0.3559  0.0520
   71phy    O01 1908   1.891   0.645   0.575  0.2243 -0.6337  0.0234
   71phy    H01 1909   1.855   0.706   0.513 -0.5827  0.1301  1.2005
   71phy    C19 1910   1.664   0.614   0.644  0.5901 -0.0048 -0.7392
   71phy    C13 1911   1.797   0.426   0.512  0.2494 -0.0596  0.4465
   71phy     H3 1912   1.905   0.399   0.501  0.0549 -0.0175 -2.2912
   71phy    O33 1913   1.744   0.298   0.560 -0.4132  0.0567 -0.4382
   71phy    H1B 1914   1.651   0.307   0.568 -0.6217  0.6032 -2.7264
   71phy    C12 1915   1.801   0.436   0.347 -0.1763 -0.2300 -0.4317
   71phy    O11 1916   1.679   0.456   0.278 -0.0575  0.1158 -0.0707
   71phy    H1A 1917   1.624   0.380   0.286  0.6849 -0.6034 -1.4910
   72phy    C35 1918   2.039   1.113   1.610  0.0184  0.0653 -0.0731
   72phy    C33 1919   2.121   1.245   1.625  0.4306 -0.0464 -0.1396
   72phy    C34 1920   2.185   1.239   1.758  0.0957 -0.0089  0.8021
   72phy    C32 1921   2.215   1.251   1.503  0.6918  0.0070 -0.4656
   72phy    C31 1922   2.290   1.382   1.477 -0.4092  0.3044 -0.1840
   72phy    C30 1923   2.381   1.366   1.350  0.5371 -0.2812 -0.3544
   72phy    C28 1924   2.437   1.502   1.294  0.3458  0.2723 -0.5236
   72phy    C29 1925   2.571   1.526   1.351 -0.3627 -0.4162  0.0861
   72phy    C27 1926   2.481   1.485   1.146 -0.5745  0.1950 -0.4799
   72phy    C26 1927   2.375   1.476   1.036  0.2633  1.0456  0.8665
   72phy    C25 1928   2.424   1.441   0.899 -0.0330 -0.2393  0.2029
   72phy    C23 1929   2.326   1.439   0.779  0.2353 -0.2479  0.2686
   72phy    C24 1930   2.400   1.470   0.653 -0.2940 -0.3615  0.2577
   72phy    C22 1931   2.264   1.294   0.770  0.0845  0.0148 -0.0586
   72phy    C21 1932   2.135   1.276   0.685  0.0881  0.3325 -0.4324
   72phy    C20 1933   2.056   1.147   0.727  0.1321  0.3128 -0.3078
   72phy    C18 1934   1.928   1.093   0.647 -0.5451  0.2100  0.2145
   72phy    O01 1935   1.864   1.210   0.583 -0.0293  0.2856  0.0004
   72phy    H01 1936   1.921   1.246   0.518 -1.3210  0.6022 -1.0170
   72phy    C19 1937   1.838   1.038   0.759 -0.4076 -0.4419  0.0998
   72phy    C13 1938   1.963   0.989   0.535 -0.6532 -0.0807  0.7441
   72phy     H3 1939   2.027   1.044   0.462  0.4071 -0.2380  1.5372
   72phy    O33 1940   2.060   0.887   0.565  0.4208  0.3182  0.2245
   72phy    H1B 1941   2.014   0.820   0.611  0.0383 -0.1841 -0.8541
   72phy    C12 1942   1.875   0.946   0.416  0.2388  0.3905  0.5075
   72phy    O11 1943   1.812   0.828   0.436  0.1716  0.4143  0.2571
   72phy    H1A 1944   1.746   0.810   0.373 -0.3813  0.3209  0.8538
   73phy    C35 1945   2.643   0.938   0.626 -0.2429 -0.1401  0.0514
   73phy    C33 1946   2.595   1.018   0.749  0.1374 -0.2678  0.5661
   73phy    C34 1947   2.470   0.953   0.806 -0.5841  0.4966 -0.3029
   73phy    C32 1948   2.701   1.054   0.856 -0.1002 -0.2273 -0.1279
   73phy    C31 1949   2.766   1.189   0.829  0.1442 -0.7187  0.1332
   73phy    C30 1950   2.919   1.188   0.836  0.0305  0.0627 -0.4689
   73phy    C28 1951   2.975   1.324   0.790 -0.5313  0.1461 -0.1006
   73phy    C29 1952   3.093   1.365   0.880  0.1273 -0.3003 -0.1841
   73phy    C27 1953   3.024   1.312   0.640  0.0849  0.3184  0.0539
   73phy    C26 1954   2.961   1.408   0.545  0.5261  0.2549  0.3855
   73phy    C25 1955   3.056   1.435   0.430  0.3023  0.3712  0.6218
   73phy    C23 1956   3.085   1.581   0.374  0.4437 -0.4425  0.2323
   73phy    C24 1957   3.208   1.638   0.446 -0.5084 -0.1025  0.0098
   73phy    C22 1958   3.122   1.589   0.226 -0.2089  0.8000 -0.1756
   73phy    C21 1959   2.998   1.580   0.134 -0.0227 -0.2342 -0.0763
   73phy    C20 1960   3.036   1.533  -0.015 -0.7668 -0.0250  0.0096
   73phy    C18 1961   2.920   1.495  -0.114  0.0510 -0.0028 -0.0307
   73phy    O01 1962   2.847   1.386  -0.053  0.1225 -0.3923  0.2131
   73phy    H01 1963   2.757   1.392  -0.080  0.1607  1.3268  0.3124
   73phy    C19 1964   2.982   1.425  -0.237  0.5715 -0.1537 -0.6255
   73phy    C13 1965   2.824   1.622  -0.145 -0.0992 -0.1551  0.6514
   73phy     H3 1966   2.784   1.648  -0.044 -4.2478  1.2128 -1.1367
   73phy    O33 1967   2.890   1.748  -0.171  0.3559 -0.0073  0.0890
   73phy    H1B 1968   2.880   1.772  -0.261 -1.3064 -1.8830 -0.2956
   73phy    C12 1969   2.672   1.609  -0.194 -0.1318 -0.1666 -0.1548
   73phy    O11 1970   2.593   1.502  -0.145 -0.0269  0.5216 -0.2020
   73phy    H1A 1971   2.508   1.498  -0.184 -0.4679  0.3848  0.7706
   74phy    C35 1972   3.552   1.620   1.697 -0.3058 -0.3917 -0.0322
   74phy    C33 1973   3.418   1.631   1.762 -0.1129 -0.1229 -0.4348
   74phy    C34 1974   3.430   1.735   1.877  0.2578 -0.1037  0.1012
   74phy    C32 1975   3.302   1.673   1.675  0.1239 -0.0635  1.1662
   74phy    C31 1976   3.263   1.596   1.548 -0.1587  0.0680  0.2452
   74phy    C30 1977   3.151   1.670   1.478 -0.2677 -0.5050 -0.1355
   74phy    C28 1978   3.093   1.619   1.347  0.2250  0.3468 -0.6257
   74phy    C29 1979   2.952   1.560   1.377 -0.6201  0.1814  0.6525
   74phy    C27 1980   3.072   1.726   1.238 -0.1579 -0.2698 -0.6376
   74phy    C26 1981   3.176   1.693   1.124 -0.4118 -0.3593 -0.1146
   74phy    C25 1982   3.166   1.812   1.025 -0.3784 -0.4188 -0.3865
   74phy    C23 1983   3.273   1.817   0.910  0.1187 -0.2464  0.4126
   74phy    C24 1984   3.223   1.762   0.784 -0.5787 -0.0431  0.3131
   74phy    C22 1985   3.294   1.968   0.872  0.4190 -0.4393  0.7661
   74phy    C21 1986   3.435   2.023   0.900  0.1828 -0.1620  0.1527
   74phy    C20 1987   3.439   2.174   0.908 -0.5497  0.0372  0.7296
   74phy    C18 1988   3.572   2.252   0.861 -0.2554  0.2654 -0.2799
   74phy    O01 1989   3.684   2.191   0.932 -0.2563 -0.4421 -0.0235
   74phy    H01 1990   3.651   2.133   0.999  0.3949  1.6131  2.2046
   74phy    C19 1991   3.573   2.396   0.913 -0.1141 -0.0497 -0.5800
   74phy    C13 1992   3.598   2.243   0.701  0.1025  0.4988  0.1729
   74phy     H3 1993   3.621   2.134   0.686  0.3478  0.5521  0.1504
   74phy    O33 1994   3.492   2.251   0.608 -0.2002  0.0477  0.1359
   74phy    H1B 1995   3.423   2.302   0.646 -0.3954 -0.4863  0.5109
   74phy    C12 1996   3.739   2.260   0.620  0.1363 -0.0461  0.1385
   74phy    O11 1997   3.853   2.231   0.704  0.5964 -0.3958  0.5986
   74phy    H1A 1998   3.835   2.258   0.792 -0.7986 -0.9872  0.5235
   75phy    C35 1999   3.560   1.649   1.278 -0.2649  0.3081 -0.0128
   75phy    C33 2000   3.659   1.541   1.318  1.0377 -0.4057 -0.3263
   75phy    C34 2001   3.579   1.424   1.379  0.7042 -0.0848 -0.5578
   75phy    C32 2002   3.741   1.501   1.195  0.3318 -0.2129 -0.0988
   75phy    C31 2003   3.880   1.563   1.180 -0.0125  0.3654  0.1422
   75phy    C30 2004   3.972   1.505   1.066 -0.0204  0.1232  0.1324
   75phy    C28 2005   4.108   1.575   1.042  0.1202 -0.0234 -0.2865
   75phy    C29 2006   4.211   1.538   1.153 -0.1552  0.7116 -0.8713
   75phy    C27 2007   4.173   1.556   0.902 -0.2994 -0.0854 -0.1852
   75phy    C26 2008   4.253   1.672   0.853  0.4704  0.9223  0.2726
   75phy    C25 2009   4.313   1.659   0.717 -0.1447 -0.4591 -0.0805
   75phy    C23 2010   4.402   1.783   0.678 -0.2980 -0.1651 -0.0237
   75phy    C24 2011   4.553   1.759   0.667 -0.5025  0.4834  0.6708
   75phy    C22 2012   4.349   1.836   0.546 -0.7668 -0.2164  0.6226
   75phy    C21 2013   4.330   1.992   0.540  0.2311 -0.3307 -0.0461
   75phy    C20 2014   4.349   2.042   0.391  0.4244  0.1533  0.2792
   75phy    C18 2015   4.328   2.194   0.356 -0.2134 -0.0486 -0.1769
   75phy    O01 2016   4.189   2.227   0.375 -0.2951  0.0400  0.1134
   75phy    H01 2017   4.167   2.239   0.466 -1.1957  3.4353 -0.3840
   75phy    C19 2018   4.354   2.198   0.203 -0.3110 -0.5007 -0.7639
   75phy    C13 2019   4.419   2.297   0.442 -0.3830  0.0571  0.0317
   75phy     H3 2020   4.366   2.300   0.540 -0.5253 -0.4822 -0.0220
   75phy    O33 2021   4.547   2.239   0.484  0.0198  0.2745 -0.2284
   75phy    H1B 2022   4.590   2.199   0.410 -1.1250 -0.0752 -0.7224
   75phy    C12 2023   4.429   2.452   0.458  0.0251 -0.1729 -0.4041
   75phy    O11 2024   4.529   2.508   0.375 -0.2006 -0.2562  0.3458
   75phy    H1A 2025   4.608   2.469   0.407  1.1364  0.9796 -1.2943
   76phy    C35 2026   3.752   2.142   2.067 -0.2634  0.2314 -0.0994
   76phy    C33 2027   3.748   2.017   1.980  0.4698  0.2531 -0.3742
   76phy    C34 2028   3.858   2.041   1.879 -0.0449 -0.3097 -0.0599
   76phy    C32 2029   3.796   1.898   2.062  0.9011  0.3668 -0.3594
   76phy    C31 2030   3.703   1.813   2.145  0.9095  0.3840 -0.6621
   76phy    C30 2031   3.779   1.704   2.228  0.5858  0.0024  0.0189
   76phy    C28 2032   3.686   1.599   2.304  0.0727  0.3495  1.0054
   76phy    C29 2033   3.762   1.468   2.323 -0.3916  0.0534 -0.3324
   76phy    C27 2034   3.661   1.651   2.444  0.2914  0.0499  0.1701
   76phy    C26 2035   3.515   1.658   2.479  0.1857 -0.3949 -0.0786
   76phy    C25 2036   3.495   1.690   2.633  0.4156  0.2583  0.3194
   76phy    C23 2037   3.352   1.673   2.679 -0.2091  0.0377  0.3292
   76phy    C24 2038   3.310   1.535   2.729  0.3719  0.1683 -0.3272
   76phy    C22 2039   3.319   1.771   2.794  0.3128  0.3104 -0.1736
   76phy    C21 2040   3.201   1.879   2.783 -0.2395  0.3722  0.3278
   76phy    C20 2041   3.196   1.956   2.916  0.6766  0.1422  0.0908
   76phy    C18 2042   3.123   2.092   2.933 -0.1853  0.1283 -0.1287
   76phy    O01 2043   2.989   2.083   2.890  0.3136  0.0078  0.6903
   76phy    H01 2044   2.936   2.039   2.955 -0.4398 -1.7964 -1.0276
   76phy    C19 2045   3.128   2.108   3.088 -0.0710  0.2392  0.4161
   76phy    C13 2046   3.199   2.212   2.855  0.1971  0.5768  0.2399
   76phy     H3 2047   3.224   2.174   2.752  1.0971 -0.7594  0.9175
   76phy    O33 2048   3.334   2.229   2.906 -0.1735 -0.4414  0.4695
   76phy    H1B 2049   3.374   2.285   2.842 -1.2623  1.3983  1.3115
   76phy    C12 2050   3.129   2.353   2.823 -0.1462  0.3049  0.3871
   76phy    O11 2051   3.130   2.444   2.927  0.0284 -0.2940 -0.3578
   76phy    H1A 2052   3.066   2.421   2.991  0.7973  0.8472  0.8687
   77phy    C35 2053   2.742   1.180   1.357 -0.4335  0.2540  0.1129
   77phy    C33 2054   2.857   1.087   1.386 -0.1341  0.4957  0.0486
   77phy    C34 2055   2.936   1.122   1.507  0.1241  0.4044  0.5181
   77phy    C32 2056   2.809   0.941   1.408  0.5967  0.2526  0.6409
   77phy    C31 2057   2.844   0.857   1.284  0.1817  0.1018  0.5753
   77phy    C30 2058   2.795   0.714   1.304 -0.1161 -0.2864 -0.2805
   77phy    C28 2059   2.836   0.630   1.180  0.5662  0.0591  0.0905
   77phy    C29 2060   2.933   0.517   1.225  0.3148 -0.1957  0.3203
   77phy    C27 2061   2.709   0.572   1.110 -0.1503 -0.5778  0.3987
   77phy    C26 2062   2.707   0.586   0.961  0.1448  0.4113  0.0667
   77phy    C25 2063   2.587   0.527   0.901 -0.2723  0.2925 -0.4516
   77phy    C23 2064   2.573   0.523   0.751  0.2887 -0.7003 -0.3068
   77phy    C24 2065   2.612   0.382   0.693  0.8621  0.0357  0.2271
   77phy    C22 2066   2.427   0.560   0.707  0.2202  0.3075 -0.7130
   77phy    C21 2067   2.423   0.646   0.583  0.2167  0.0732 -0.3225
   77phy    C20 2068   2.293   0.627   0.505  0.1377 -0.5483 -0.2303
   77phy    C18 2069   2.270   0.711   0.376  0.4144  0.1988  0.1712
   77phy    O01 2070   2.243   0.846   0.418 -0.0903 -0.4558  0.0588
   77phy    H01 2071   2.176   0.855   0.483 -1.4101 -0.4902 -1.2346
   77phy    C19 2072   2.141   0.644   0.322  0.3786 -0.3726  0.5738
   77phy    C13 2073   2.386   0.694   0.265 -0.0501  0.5514 -0.2070
   77phy     H3 2074   2.475   0.734   0.320  0.3684 -0.2793 -0.2720
   77phy    O33 2075   2.441   0.567   0.232 -0.4036  0.2623  0.0364
   77phy    H1B 2076   2.501   0.542   0.299 -0.3193  0.1591 -0.0772
   77phy    C12 2077   2.409   0.796   0.149  0.4626  0.1598 -0.2687
   77phy    O11 2078   2.337   0.779   0.033 -0.0044 -0.7100  0.3303
   77phy    H1A 2079   2.268   0.842   0.043  2.0878  1.8838 -0.4742
   78phy    C35 2080   3.986   0.507   1.569  0.0141  0.2924 -0.1802
   78phy    C33 2081   3.898   0.610   1.634  0.5013  0.1176 -0.3032
   78phy    C34 2082   3.895   0.612   1.790  0.1997  0.4966  0.1557
   78phy    C32 2083   3.954   0.743   1.579  0.3300 -0.0757 -0.6493
   78phy    C31 2084   3.849   0.810   1.496  0.3343  0.0711  0.0047
   78phy    C30 2085   3.903   0.944   1.434  0.7101 -0.6509 -0.1564
   78phy    C28 2086   3.843   0.985   1.296  0.1036  0.4332  0.1408
   78phy    C29 2087   3.712   1.064   1.304 -0.1392  0.4788 -0.3234
   78phy    C27 2088   3.947   1.065   1.217 -0.2528 -0.4424  0.5174
   78phy    C26 2089   3.975   1.029   1.068 -0.7083 -0.3442 -0.1339
   78phy    C25 2090   4.092   1.106   1.009  0.0177  0.1859  0.2268
   78phy    C23 2091   4.125   1.071   0.861  0.0662  0.2953  0.2145
   78phy    C24 2092   4.089   1.187   0.768 -0.6985 -0.2263 -0.2648
   78phy    C22 2093   4.279   1.061   0.866 -0.2568 -0.7039 -0.5236
   78phy    C21 2094   4.339   0.972   0.757 -0.3304  0.0507 -0.4842
   78phy    C20 2095   4.498   0.972   0.771  0.1246  0.6948  0.3394
   78phy    C18 2096   4.578   0.887   0.670  0.3387  0.5697  0.4600
   78phy    O01 2097   4.525   0.750   0.689 -0.1913 -0.0871  0.2857
   78phy    H01 2098   4.482   0.744   0.773 -0.5512  0.6819  0.1659
   78phy    C19 2099   4.718   0.880   0.721  0.1028  0.7511 -0.2496
   78phy    C13 2100   4.571   0.931   0.515  0.6510  0.3940  0.4869
   78phy     H3 2101   4.463   0.957   0.500  0.7346  0.4805  0.0006
   78phy    O33 2102   4.621   1.060   0.477 -0.2253  0.0955 -0.7273
   78phy    H1B 2103   4.647   1.115   0.549 -3.8162  0.7916  0.2580
   78phy    C12 2104   4.567   0.839   0.389 -0.3971 -0.0105 -0.2567
   78phy    O11 2105   4.504   0.710   0.412  0.5838 -0.1938  0.0595
   78phy    H1A 2106   4.484   0.703   0.503  0.2793  0.5404  0.0616
   79phy    C35 2107   3.503   1.361   0.753 -0.1479  0.5098 -0.3273
   79phy    C33 2108   3.582   1.255   0.828 -0.2027  0.3037  0.1812
   79phy    C34 2109   3.723   1.306   0.864  0.0100  0.6340  0.1406
   79phy    C32 2110   3.510   1.217   0.960 -0.0179 -0.3759 -0.3963
   79phy    C31 2111   3.453   1.079   0.965  0.1606 -0.6584  1.1388
   79phy    C30 2112   3.388   1.047   1.094 -0.0335 -0.4739  0.0618
   79phy    C28 2113   3.296   0.924   1.107 -0.8243  0.2128  0.0322
   79phy    C29 2114   3.258   0.911   1.250  0.2699 -0.2048 -0.6383
   79phy    C27 2115   3.170   0.909   1.016 -0.1799  0.3820  0.1435
   79phy    C26 2116   3.166   0.792   0.920 -0.0996  0.0793  0.7289
   79phy    C25 2117   3.046   0.782   0.820 -0.0802 -0.5784 -0.0130
   79phy    C23 2118   3.052   0.662   0.730 -0.2358  0.4148  0.1925
   79phy    C24 2119   3.025   0.533   0.810 -0.0037 -0.2492 -0.4936
   79phy    C22 2120   2.973   0.691   0.601  0.2094  0.1228 -0.0093
   79phy    C21 2121   2.982   0.594   0.481  0.3118 -0.2691  0.3216
   79phy    C20 2122   2.881   0.623   0.365  0.0539 -0.3972  0.6937
   79phy    C18 2123   2.844   0.523   0.247 -0.6177  0.1562 -0.4576
   79phy    O01 2124   2.970   0.462   0.195  0.9037 -0.4079  0.0861
   79phy    H01 2125   3.036   0.527   0.207 -0.9477  1.7790 -0.7293
   79phy    C19 2126   2.777   0.610   0.138  0.5271  0.1582 -0.4135
   79phy    C13 2127   2.747   0.399   0.304 -0.4257 -0.0539 -0.3249
   79phy     H3 2128   2.804   0.345   0.384  0.8781 -0.0398 -1.2199
   79phy    O33 2129   2.636   0.442   0.389  0.1089 -0.2767 -0.3209
   79phy    H1B 2130   2.584   0.373   0.425 -0.4506  0.7605  0.9218
   79phy    C12 2131   2.744   0.257   0.245 -0.0831  0.8023 -0.4828
   79phy    O11 2132   2.836   0.237   0.143  0.4629  0.6147  0.1034
   79phy    H1A 2133   2.887   0.314   0.124 -1.9807  1.9169 -1.6941
   80phy    C35 2134   3.952   0.239   0.484 -0.5157 -0.1019 -0.1714
   80phy    C33 2135   3.850   0.262   0.594 -0.3537 -0.0426 -0.3480
   80phy    C34 2136   3.844   0.132   0.680 -0.0836  0.0154  0.2315
   80phy    C32 2137   3.901   0.375   0.686  0.4352  0.1750  0.5152
   80phy    C31 2138   3.785   0.475   0.720 -0.5448  0.4555  0.0555
   80phy    C30 2139   3.834   0.600   0.787 -0.4932 -0.9170  0.2679
   80phy    C28 2140   3.715   0.696   0.817  0.7961  0.5174  0.0532
   80phy    C29 2141   3.706   0.746   0.961  0.2119  0.1731  0.2728
   80phy    C27 2142   3.697   0.806   0.710  0.0888 -0.3383  0.1231
   80phy    C26 2143   3.551   0.818   0.672 -0.4454 -0.0425  0.5305
   80phy    C25 2144   3.522   0.938   0.582  0.2016 -1.2463 -0.4795
   80phy    C23 2145   3.382   0.921   0.517  0.3931  0.2008 -0.1446
   80phy    C24 2146   3.278   1.020   0.572  0.0754  0.4126 -0.7972
   80phy    C22 2147   3.369   0.937   0.364 -0.3232  0.0496 -0.2931
   80phy    C21 2148   3.408   0.819   0.283 -0.1734 -0.8959  0.5132
   80phy    C20 2149   3.356   0.836   0.140 -0.1291  0.6012  0.5500
   80phy    C18 2150   3.351   0.712   0.037 -0.0528 -0.4622  0.4950
   80phy    O01 2151   3.481   0.671   0.026 -0.0590  0.3045  0.4729
   80phy    H01 2152   3.531   0.731  -0.027  0.9026 -1.0812 -0.2437
   80phy    C19 2153   3.303   0.772  -0.097  0.1514  0.0656 -0.0479
   80phy    C13 2154   3.262   0.587   0.094 -0.4918 -0.5809 -0.1531
   80phy     H3 2155   3.323   0.554   0.183  0.0840 -1.1842 -0.7613
   80phy    O33 2156   3.147   0.628   0.162 -0.6545 -0.4476  0.1663
   80phy    H1B 2157   3.146   0.721   0.178 -0.6747 -0.3488 -0.3963
   80phy    C12 2158   3.255   0.435   0.052 -0.2398 -0.3144 -0.3859
   80phy    O11 2159   3.367   0.369  -0.008  0.0827  0.0142  0.0344
   80phy    H1A 2160   3.332   0.295  -0.053 -0.6616 -0.0898  0.7491
   81phy    C35 2161   4.134   0.708   0.256  0.4483 -0.1133  0.1290
   81phy    C33 2162   4.065   0.751   0.383 -0.0711 -0.2064 -0.4628
   81phy    C34 2163   4.139   0.694   0.502  0.6797  0.0017 -0.0572
   81phy    C32 2164   4.044   0.902   0.396 -0.2129  0.0638 -0.3438
   81phy    C31 2165   3.907   0.964   0.377  0.3741  0.1025 -0.1004
   81phy    C30 2166   3.898   1.114   0.383  0.1420  0.4265 -0.0825
   81phy    C28 2167   3.765   1.191   0.378  0.2175  0.0977 -0.1953
   81phy    C29 2168   3.779   1.316   0.464  0.0212 -0.1800  0.1322
   81phy    C27 2169   3.719   1.229   0.229 -0.6838  0.0329 -0.2321
   81phy    C26 2170   3.578   1.246   0.205 -0.4445 -0.1266 -0.3431
   81phy    C25 2171   3.546   1.301   0.064 -0.3918 -0.1436  0.1581
   81phy    C23 2172   3.403   1.353   0.034  0.2277 -0.0335  0.1735
   81phy    C24 2173   3.407   1.476  -0.048 -0.5143  0.3725  0.0911
   81phy    C22 2174   3.319   1.244  -0.036  0.1646  0.1129  0.5629
   81phy    C21 2175   3.218   1.178   0.061 -0.7054  0.7885  0.6561
   81phy    C20 2176   3.100   1.114  -0.012  0.0341 -0.2633  0.3038
   81phy    C18 2177   3.001   1.019   0.063 -0.3769 -0.2797 -0.0345
   81phy    O01 2178   3.072   0.907   0.118 -0.1409  0.2208  0.0466
   81phy    H01 2179   3.164   0.924   0.122  0.1501 -1.2485  0.1094
   81phy    C19 2180   2.920   0.965  -0.056  0.3790  0.2896  0.3592
   81phy    C13 2181   2.912   1.091   0.176  0.0230 -0.5056 -0.7249
   81phy     H3 2182   2.989   1.115   0.253 -0.9300 -1.0235  0.4211
   81phy    O33 2183   2.863   1.223   0.154  0.1607  0.5344 -0.2302
   81phy    H1B 2184   2.909   1.267   0.085 -0.0949  0.0855 -0.6954
   81phy    C12 2185   2.836   1.010   0.291 -0.0285 -0.6785 -0.1859
   81phy    O11 2186   2.695   0.992   0.284  0.1936 -0.1668  0.2196
   81phy    H1A 2187   2.656   1.078   0.292 -2.2088 -1.0048 -1.3924
   82phy    C35 2188   3.506   1.917   0.006  0.3856 -0.1292  0.5788
   82phy    C33 2189   3.448   1.868   0.139 -0.2690  0.1700 -0.2348
   82phy    C34 2190   3.555   1.777   0.201  0.3143 -0.0230 -0.1414
   82phy    C32 2191   3.412   1.989   0.227  0.4695  0.7401 -0.1789
   82phy    C31 2192   3.277   1.976   0.307 -0.1390  0.6580 -0.1555
   82phy    C30 2193   3.231   2.107   0.370 -0.2798 -0.1485  0.3481
   82phy    C28 2194   3.112   2.100   0.465 -0.4153  0.1877 -0.0768
   82phy    C29 2195   3.094   2.246   0.516 -0.1893  0.7302  0.2008
   82phy    C27 2196   2.981   2.051   0.396  0.2887 -0.4298 -0.1180
   82phy    C26 2197   2.893   1.955   0.483  0.5118  0.2410 -0.2249
   82phy    C25 2198   2.781   1.901   0.394 -0.4358  0.0819 -0.1707
   82phy    C23 2199   2.707   1.778   0.440  0.8432 -0.3242  0.2921
   82phy    C24 2200   2.576   1.826   0.515  0.2438  0.2713 -0.1906
   82phy    C22 2201   2.661   1.707   0.314 -0.4268  0.8803  0.7508
   82phy    C21 2202   2.624   1.559   0.326  0.9149 -0.0957  0.3320
   82phy    C20 2203   2.587   1.490   0.192 -0.2267 -0.4674 -0.1071
   82phy    C18 2204   2.548   1.331   0.213 -0.5130 -0.4646  0.3483
   82phy    O01 2205   2.643   1.264   0.298 -0.0548  0.1763 -0.0272
   82phy    H01 2206   2.731   1.289   0.276  0.5884  1.5092  3.4308
   82phy    C19 2207   2.553   1.264   0.078  0.1203  0.3068  0.6589
   82phy    C13 2208   2.404   1.308   0.281  0.3500  0.3915  0.4934
   82phy     H3 2209   2.417   1.355   0.382 -0.4098  2.5644 -0.3517
   82phy    O33 2210   2.294   1.395   0.239 -0.2725  0.2305  0.0289
   82phy    H1B 2211   2.291   1.390   0.145 -1.1098  0.1988  0.0506
   82phy    C12 2212   2.358   1.181   0.356 -0.6685 -0.0114 -0.3513
   82phy    O11 2213   2.268   1.100   0.282  0.4223 -0.2424  0.2774
   82phy    H1A 2214   2.259   1.022   0.334 -0.0230 -0.1859  0.2917
   83phy    C35 2215   3.110   0.638   2.182  0.5049 -0.0764 -0.5101
   83phy    C33 2216   3.239   0.570   2.145 -0.0186  0.0465  0.1011
   83phy    C34 2217   3.231   0.482   2.021  0.2801 -0.2640 -0.1310
   83phy    C32 2218   3.344   0.684   2.122 -0.2526  0.4834  0.8268
   83phy    C31 2219   3.473   0.672   2.202  0.7508  0.1012  0.0554
   83phy    C30 2220   3.567   0.789   2.174 -0.7598 -0.1452  0.5979
   83phy    C28 2221   3.706   0.790   2.243  0.2037  0.0810  0.0685
   83phy    C29 2222   3.818   0.714   2.175 -0.2656 -0.3081 -0.3384
   83phy    C27 2223   3.741   0.939   2.254 -0.0042  0.0920  0.2704
   83phy    C26 2224   3.858   0.980   2.353  0.5742  0.0675  0.1756
   83phy    C25 2225   3.885   1.132   2.376 -0.1603 -0.1757 -0.2853
   83phy    C23 2226   4.011   1.156   2.463  0.7861 -0.1822  0.6318
   83phy    C24 2227   4.087   1.277   2.395  0.1105  0.2947  0.2055
   83phy    C22 2228   3.980   1.191   2.612  0.0832 -0.7572  0.4500
   83phy    C21 2229   3.999   1.074   2.708  0.1068 -0.0913  0.2399
   83phy    C20 2230   3.966   1.125   2.849 -0.1708  0.0580  0.1576
   83phy    C18 2231   3.979   1.047   2.983 -0.2035  0.0980 -0.6773
   83phy    O01 2232   4.107   0.982   2.971  0.3351  0.4085  0.0248
   83phy    H01 2233   4.173   1.041   3.003 -0.4283  0.5493  1.4152
   83phy    C19 2234   4.000   1.144   3.099 -0.2149 -0.8318  0.3393
   83phy    C13 2235   3.871   0.928   3.008  0.3685  0.6478 -0.4791
   83phy     H3 2236   3.887   0.874   3.105 -0.7017 -1.6756 -1.5197
   83phy    O33 2237   3.909   0.824   2.921 -0.4153  0.3012 -0.0061
   83phy    H1B 2238   3.998   0.844   2.901 -0.1065 -1.0970 -0.1711
   83phy    C12 2239   3.710   0.947   3.007  0.1852 -0.3051 -0.6146
   83phy    O11 2240   3.638   0.826   3.015 -0.0958  0.3658 -0.0859
   83phy    H1A 2241   3.664   0.784   2.935 -0.7044  1.8327 -1.1007
   84phy    C35 2242   3.730   1.446   2.809 -0.3751  0.1086 -0.0016
   84phy    C33 2243   3.852   1.521   2.856 -0.0508  0.7685 -0.3215
   84phy    C34 2244   3.901   1.615   2.744 -0.0445 -0.5727 -0.5935
   84phy    C32 2245   3.809   1.594   2.988  0.2070 -0.0789  0.4860
   84phy    C31 2246   3.926   1.607   3.091  0.7211  0.3512  0.3609
   84phy    C30 2247   3.904   1.698   3.212 -0.1218  0.3151 -0.0363
   84phy    C28 2248   4.031   1.709   3.306  0.5562 -0.1916  0.8009
   84phy    C29 2249   4.041   1.844   3.365  0.2444  0.3946 -0.4307
   84phy    C27 2250   4.030   1.611   3.419 -0.7097  0.6632 -0.4184
   84phy    C26 2251   4.140   1.504   3.400 -0.3297 -0.7844 -0.1212
   84phy    C25 2252   4.157   1.402   3.509 -0.5798 -0.0459  0.0556
   84phy    C23 2253   4.287   1.321   3.529 -0.2323 -0.1297  0.0894
   84phy    C24 2254   4.337   1.332   3.673 -0.1419  0.2528 -0.1245
   84phy    C22 2255   4.287   1.181   3.460 -0.3399  0.2816 -0.2412
   84phy    C21 2256   4.371   1.183   3.331  0.1115 -0.2029  0.6039
   84phy    C20 2257   4.378   1.040   3.269 -0.6292  0.5524 -0.0427
   84phy    C18 2258   4.411   1.005   3.122  0.1008  0.0581  0.3786
   84phy    O01 2259   4.320   1.062   3.030 -0.0761 -0.2408 -0.2288
   84phy    H01 2260   4.373   1.101   2.964  0.3761 -2.5239 -1.3093
   84phy    C19 2261   4.400   0.850   3.110  0.0315 -0.2297  0.8511
   84phy    C13 2262   4.559   1.059   3.083 -0.8002 -0.0641 -0.2967
   84phy     H3 2263   4.559   1.169   3.103  0.2223  0.1213 -1.2357
   84phy    O33 2264   4.679   1.022   3.166 -0.3042 -0.7757 -0.0603
   84phy    H1B 2265   4.694   1.092   3.227 -1.5754 -0.5829  0.0768
   84phy    C12 2266   4.597   1.102   2.935  0.3525 -0.1980 -0.0128
   84phy    O11 2267   4.479   1.140   2.862  0.2838  0.0109 -0.1781
   84phy    H1A 2268   4.509   1.154   2.775  1.6863 -3.3258 -0.3940
   85phy    C35 2269   2.001   0.949   2.003  0.3913  0.6364 -0.3493
   85phy    C33 2270   1.935   0.816   1.969 -0.1660  0.0626 -0.1241
   85phy    C34 2271   1.842   0.821   1.846  0.1649 -0.6276 -0.2595
   85phy    C32 2272   2.041   0.695   1.965 -0.0071 -0.3525  0.9849
   85phy    C31 2273   2.010   0.559   2.025  0.4363  0.7928 -0.0488
   85phy    C30 2274   2.113   0.453   1.991 -0.0272 -0.3896  0.5597
   85phy    C28 2275   2.104   0.319   2.058  0.1174  0.3381  0.3177
   85phy    C29 2276   2.107   0.207   1.956 -0.3466 -0.2362  0.4624
   85phy    C27 2277   2.225   0.300   2.147 -0.6638  0.6390 -0.4450
   85phy    C26 2278   2.205   0.268   2.303  0.1437  0.0263  0.1322
   85phy    C25 2279   2.329   0.301   2.393 -0.2523  0.1988 -0.1204
   85phy    C23 2280   2.317   0.285   2.544 -0.1285  0.4076  0.0410
   85phy    C24 2281   2.365   0.148   2.591  0.2141 -0.1261 -0.2710
   85phy    C22 2282   2.414   0.383   2.613  0.2496  0.7138  0.0700
   85phy    C21 2283   2.355   0.491   2.699  0.6612 -0.3107  0.2358
   85phy    C20 2284   2.465   0.596   2.742  0.0815 -0.1645 -0.1595
   85phy    C18 2285   2.433   0.692   2.858  0.4459 -0.8447  0.1618
   85phy    O01 2286   2.409   0.618   2.984  0.3741 -1.2947 -0.1286
   85phy    H01 2287   2.391   0.682   3.050 -1.1527 -1.3478 -0.4519
   85phy    C19 2288   2.571   0.751   2.882 -0.1870  0.3501 -0.3971
   85phy    C13 2289   2.321   0.812   2.837 -0.3090  0.6408  0.5989
   85phy     H3 2290   2.324   0.859   2.736 -0.7276  0.9025  0.7030
   85phy    O33 2291   2.342   0.924   2.927  0.2366  0.0601  0.0564
   85phy    H1B 2292   2.294   0.892   3.001 -0.1831 -0.1425 -0.2988
   85phy    C12 2293   2.170   0.770   2.834 -0.4109 -0.0959 -0.3578
   85phy    O11 2294   2.121   0.750   2.970 -0.1058  0.4476 -0.1278
   85phy    H1A 2295   2.169   0.675   2.998  2.5965  2.6704  1.6863
   86phy    C35 2296   4.767   2.203   2.497 -0.3117  0.2600 -0.4761
   86phy    C33 2297   4.649   2.270   2.428 -0.2611  0.0766  0.3434
   86phy    C34 2298   4.683   2.313   2.281 -0.2736  0.5905 -0.5383
   86phy    C32 2299   4.531   2.178   2.429  0.4349  0.4373  0.0659
   86phy    C31 2300   4.394   2.248   2.437  0.3628 -0.1222 -0.2092
   86phy    C30 2301   4.271   2.158   2.411  0.1662  0.5506  0.0229
   86phy    C28 2302   4.133   2.233   2.406 -0.0115  0.3349  0.3197
   86phy    C29 2303   4.095   2.277   2.267  0.3730  0.4368  0.0332
   86phy    C27 2304   4.023   2.135   2.454  0.0209 -0.4006  0.6961
   86phy    C26 2305   3.910   2.195   2.536 -0.0085 -0.0437 -0.1123
   86phy    C25 2306   3.802   2.092   2.581 -0.0359  0.4017  0.6358
   86phy    C23 2307   3.709   2.141   2.691  0.3971  0.1613 -0.0799
   86phy    C24 2308   3.561   2.099   2.664 -0.1472 -0.0996 -0.3009
   86phy    C22 2309   3.753   2.086   2.826 -0.2406 -0.1629  0.5015
   86phy    C21 2310   3.782   2.186   2.935 -0.0600  0.4333  0.1533
   86phy    C20 2311   3.807   2.119   3.072  0.0199 -0.2325  0.0326
   86phy    C18 2312   3.838   2.217   3.191  0.2329 -0.6422 -0.5873
   86phy    O01 2313   3.737   2.322   3.202  0.0787  0.2139  0.1095
   86phy    H01 2314   3.652   2.292   3.177  0.1584 -0.3527  0.5232
   86phy    C19 2315   3.797   2.133   3.315 -0.4683  0.1430 -0.7809
   86phy    C13 2316   3.985   2.290   3.202  0.2990 -0.1164 -0.4898
   86phy     H3 2317   4.070   2.218   3.191  0.3541 -0.3764  1.2570
   86phy    O33 2318   4.010   2.338   3.328  0.4565  0.2841 -0.1508
   86phy    H1B 2319   4.072   2.285   3.375 -0.0668 -0.0584  0.1618
   86phy    C12 2320   4.016   2.403   3.099  0.2515 -0.3389 -0.3150
   86phy    O11 2321   4.149   2.461   3.090  0.0377 -0.1786  0.0497
   86phy    H1A 2322   4.148   2.525   3.159 -1.0928  1.0863 -1.0638
   87phy    C35 2323   4.030   3.053   0.921  0.0815 -0.1166 -0.4687
   87phy    C33 2324   3.976   3.055   1.062  0.1011  0.5096  0.3097
   87phy    C34 2325   4.061   2.974   1.160  0.7082  0.2704 -0.1275
   87phy    C32 2326   3.938   3.196   1.104  0.0154  0.3158  0.2263
   87phy    C31 2327   3.799   3.202   1.174 -0.6237 -0.0874 -0.0775
   87phy    C30 2328   3.753   3.342   1.214 -0.3512 -0.3229 -0.0949
   87phy    C28 2329   3.613   3.352   1.276  0.0653  0.2613 -0.4181
   87phy    C29 2330   3.622   3.377   1.431 -0.2261  0.0011  0.2075
   87phy    C27 2331   3.528   3.462   1.209  0.1867  0.4330 -0.2959
   87phy    C26 2332   3.382   3.414   1.173 -0.8290  0.0784 -0.3576
   87phy    C25 2333   3.272   3.523   1.139 -0.1041  0.5827 -0.0751
   87phy    C23 2334   3.135   3.460   1.088 -0.0200 -0.1371 -0.5593
   87phy    C24 2335   3.036   3.431   1.205  0.5995  0.1710  0.1874
   87phy    C22 2336   3.064   3.545   0.983  0.0060  0.3203 -0.0935
   87phy    C21 2337   3.115   3.529   0.839 -0.3427 -0.4379 -0.0198
   87phy    C20 2338   3.037   3.619   0.750  0.5512  0.0462  0.1086
   87phy    C18 2339   3.089   3.637   0.601 -0.2790 -0.2753 -0.1864
   87phy    O01 2340   3.221   3.684   0.613 -0.2652  0.3214  0.3445
   87phy    H01 2341   3.254   3.673   0.700  1.6825 -0.5183 -0.4517
   87phy    C19 2342   3.012   3.765   0.550  0.1520 -0.3147 -0.7860
   87phy    C13 2343   3.072   3.504   0.511 -0.2144  0.1627  0.2027
   87phy     H3 2344   3.154   3.435   0.544 -1.0507 -1.0684 -0.1951
   87phy    O33 2345   2.962   3.414   0.537  0.1591  0.1800 -0.0395
   87phy    H1B 2346   2.973   3.367   0.617 -0.0914 -2.6164 -1.4947
   87phy    C12 2347   3.131   3.489   0.366  0.0399  0.0550  0.0616
   87phy    O11 2348   3.046   3.535   0.266 -0.5763  0.0384  0.2693
   87phy    H1A 2349   3.068   3.496   0.183  1.3700  1.7045 -0.0750
   88phy    C35 2350   3.102   2.164   1.823  0.2486  0.6409  0.2509
   88phy    C33 2351   3.246   2.141   1.793 -0.4606  0.0257  0.1897
   88phy    C34 2352   3.273   2.046   1.685  0.1382 -0.2667  0.4804
   88phy    C32 2353   3.318   2.275   1.769 -0.2350  0.3659 -0.2985
   88phy    C31 2354   3.455   2.287   1.843  0.0756 -0.0043 -0.1812
   88phy    C30 2355   3.505   2.430   1.832 -0.0471 -0.3394 -0.0072
   88phy    C28 2356   3.650   2.460   1.887  0.3110  0.5341  0.3494
   88phy    C29 2357   3.757   2.433   1.781  0.1283  0.4399  0.9023
   88phy    C27 2358   3.664   2.608   1.941  0.1002 -0.3917  0.6754
   88phy    C26 2359   3.773   2.629   2.050  0.3649  0.1971 -0.2474
   88phy    C25 2360   3.776   2.783   2.079 -0.2201 -0.3400  0.0649
   88phy    C23 2361   3.859   2.805   2.203 -0.5290 -0.8770  0.6509
   88phy    C24 2362   3.952   2.929   2.188 -0.3159 -0.1389  0.1432
   88phy    C22 2363   3.758   2.821   2.327 -0.3470 -0.2054  0.7284
   88phy    C21 2364   3.802   2.786   2.467  0.5400 -0.8871 -0.5363
   88phy    C20 2365   3.697   2.793   2.583  0.5481 -0.3207 -0.3834
   88phy    C18 2366   3.726   2.737   2.731 -0.0670  0.7307  0.7382
   88phy    O01 2367   3.814   2.827   2.802 -0.5741 -0.1510 -0.0399
   88phy    H01 2368   3.838   2.784   2.882 -0.2748 -0.4362 -0.2793
   88phy    C19 2369   3.585   2.767   2.793 -0.3023 -0.4069 -0.0426
   88phy    C13 2370   3.778   2.583   2.745 -0.6299 -0.0920  0.1186
   88phy     H3 2371   3.712   2.517   2.684 -0.9098 -0.4547  0.8052
   88phy    O33 2372   3.751   2.541   2.875 -0.6357  0.2415 -0.3752
   88phy    H1B 2373   3.811   2.581   2.935 -0.5635  0.5577 -0.6562
   88phy    C12 2374   3.931   2.554   2.699  0.7917  0.1971 -0.1679
   88phy    O11 2375   4.031   2.617   2.772 -0.3878 -0.0746 -0.5434
   88phy    H1A 2376   4.100   2.554   2.781  0.4338  0.2469 -3.5001
   89phy    C35 2377   2.302   3.394   0.709 -1.0379  0.3707  0.2668
   89phy    C33 2378   2.197   3.354   0.812  0.4329 -0.5986 -0.5117
   89phy    C34 2379   2.179   3.477   0.909  0.5063  0.2225 -0.1949
   89phy    C32 2380   2.068   3.304   0.736 -0.6034  0.0682 -0.1338
   89phy    C31 2381   2.073   3.166   0.678 -0.5727 -0.4994  0.0909
   89phy    C30 2382   1.938   3.116   0.631  0.0056  0.5899  0.0211
   89phy    C28 2383   1.943   2.967   0.596  0.1092  0.0577 -0.1500
   89phy    C29 2384   1.854   2.903   0.701 -0.0823 -0.4418 -0.0403
   89phy    C27 2385   1.881   2.912   0.468 -0.0929 -0.0067  0.2693
   89phy    C26 2386   1.936   2.944   0.335 -1.1211 -0.0290 -0.0418
   89phy    C25 2387   1.856   2.885   0.218 -0.0003  0.1106  0.5046
   89phy    C23 2388   1.886   2.933   0.075  0.1998 -0.9881 -0.5152
   89phy    C24 2389   1.917   2.826  -0.024 -0.2266 -0.4092  0.4184
   89phy    C22 2390   1.764   3.022   0.038 -0.1485 -0.8634  0.3277
   89phy    C21 2391   1.797   3.147  -0.046  0.7290 -0.1165 -0.3061
   89phy    C20 2392   1.668   3.227  -0.072  0.2071  0.2688 -0.1475
   89phy    C18 2393   1.665   3.352  -0.166  0.1104 -0.5314  0.3575
   89phy    O01 2394   1.775   3.439  -0.126 -0.4463  0.5917 -0.4391
   89phy    H01 2395   1.824   3.467  -0.200 -1.7191 -1.3603 -2.1584
   89phy    C19 2396   1.538   3.433  -0.134  0.1213  0.5198 -0.3899
   89phy    C13 2397   1.678   3.317  -0.323 -0.2563 -0.3654  0.2769
   89phy     H3 2398   1.765   3.247  -0.330 -1.3943 -1.8070 -0.3151
   89phy    O33 2399   1.579   3.231  -0.387 -0.2339  0.5193 -0.4253
   89phy    H1B 2400   1.496   3.276  -0.384 -0.2151  0.4997  0.6237
   89phy    C12 2401   1.749   3.409  -0.431 -0.1101 -0.1689 -0.0386
   89phy    O11 2402   1.837   3.502  -0.369  0.1182 -0.0479  0.2920
   89phy    H1A 2403   1.862   3.557  -0.442 -0.8662  0.8963  0.6383
   90phy    C35 2404   3.103   1.946   2.111 -0.0806  0.3993  0.0078
   90phy    C33 2405   3.210   1.948   2.217  0.6713 -0.7648 -0.1529
   90phy    C34 2406   3.263   1.807   2.240  0.5775 -0.6045 -0.0827
   90phy    C32 2407   3.314   2.058   2.188  0.2718  0.3051  0.0481
   90phy    C31 2408   3.335   2.152   2.309  0.2860 -0.6713  0.5356
   90phy    C30 2409   3.446   2.252   2.274 -0.4073 -0.4115 -0.3348
   90phy    C28 2410   3.475   2.375   2.369 -0.0649  0.0420 -0.3023
   90phy    C29 2411   3.621   2.402   2.360  0.6528 -0.3267 -0.0462
   90phy    C27 2412   3.395   2.497   2.317  0.0409 -0.3673  0.1153
   90phy    C26 2413   3.321   2.562   2.432  0.7785  0.5694 -0.5345
   90phy    C25 2414   3.253   2.692   2.406  0.6248  0.1302  0.6479
   90phy    C23 2415   3.178   2.755   2.526 -0.2830  0.4890 -0.4113
   90phy    C24 2416   3.191   2.906   2.531  0.6808  0.1897 -0.8266
   90phy    C22 2417   3.037   2.694   2.532 -0.5531  0.7646 -0.0385
   90phy    C21 2418   2.968   2.687   2.668 -0.0452  0.1137 -0.1221
   90phy    C20 2419   2.830   2.636   2.636  0.6844  0.7195 -0.0161
   90phy    C18 2420   2.723   2.610   2.746 -0.5540  0.4349  0.5668
   90phy    O01 2421   2.730   2.715   2.843 -0.3180  0.0749 -0.0966
   90phy    H01 2422   2.731   2.799   2.801 -1.5959  0.5513  0.7535
   90phy    C19 2423   2.602   2.636   2.662 -0.4628 -0.7083  0.2438
   90phy    C13 2424   2.738   2.464   2.810 -0.5683 -0.0255 -0.1823
   90phy     H3 2425   2.843   2.441   2.841 -0.9636 -1.3601  0.2413
   90phy    O33 2426   2.716   2.358   2.716 -0.2211  0.2044 -0.4779
   90phy    H1B 2427   2.802   2.333   2.687  1.1227  2.5271  1.0788
   90phy    C12 2428   2.649   2.426   2.932  0.1244  0.3718 -0.6369
   90phy    O11 2429   2.681   2.306   3.005 -0.6008 -0.2315  0.0391
   90phy    H1A 2430   2.676   2.237   2.942  0.7185  0.4318 -0.8380
   91phy    C35 2431   4.772   2.788   1.864 -0.0007  0.3851  0.1517
   91phy    C33 2432   4.733   2.681   1.766 -0.3424  0.1187 -0.0964
   91phy    C34 2433   4.735   2.545   1.837 -0.0620 -0.2508  0.1835
   91phy    C32 2434   4.595   2.723   1.704  0.1328  0.0341 -0.2720
   91phy    C31 2435   4.578   2.685   1.556 -0.1594 -0.2190 -0.1685
   91phy    C30 2436   4.432   2.709   1.507 -0.3069 -0.1696  0.4113
   91phy    C28 2437   4.405   2.637   1.373 -0.4784 -0.1782 -0.5234
   91phy    C29 2438   4.308   2.521   1.398  0.3853  0.4161  0.6293
   91phy    C27 2439   4.369   2.744   1.266  0.2900 -0.3366  0.0784
   91phy    C26 2440   4.397   2.707   1.128 -0.0395 -0.0714 -0.1877
   91phy    C25 2441   4.400   2.831   1.036  0.3428 -0.1275  0.1347
   91phy    C23 2442   4.451   2.802   0.892  0.2315  0.0366 -0.1029
   91phy    C24 2443   4.399   2.911   0.801  0.2596 -0.6672 -0.2020
   91phy    C22 2444   4.605   2.780   0.872 -0.0535 -0.7518  0.5665
   91phy    C21 2445   4.638   2.693   0.746  0.5078 -0.2403  0.6209
   91phy    C20 2446   4.779   2.653   0.720  0.2798  0.5414  0.3214
   91phy    C18 2447   4.835   2.594   0.585  0.0256  0.4840 -0.0563
   91phy    O01 2448   4.758   2.477   0.559  0.0682  0.0940  0.3117
   91phy    H01 2449   4.720   2.449   0.640 -0.2881 -1.2845 -0.2928
   91phy    C19 2450   4.975   2.544   0.620 -0.4057  0.3682 -0.2036
   91phy    C13 2451   4.827   2.704   0.470  0.3621  0.2481  0.1895
   91phy     H3 2452   4.717   2.706   0.449  0.1934  0.7825  1.0855
   91phy    O33 2453   4.843   2.836   0.499 -0.0956  0.2724  0.0324
   91phy    H1B 2454   4.934   2.858   0.498  0.1321 -0.5349  1.4818
   91phy    C12 2455   4.849   2.664   0.315 -0.5310  0.1804  0.1594
   91phy    O11 2456   4.971   2.681   0.240 -0.6684  0.3043 -0.3048
   91phy    H1A 2457   4.958   2.626   0.165  3.5681 -1.3219 -0.1352
   92phy    C35 2458   2.700   1.856   1.473  0.0399  0.0261  0.0451
   92phy    C33 2459   2.739   1.957   1.581 -0.0690  0.7987 -0.6738
   92phy    C34 2460   2.873   2.033   1.557 -0.4119 -0.3277  0.2681
   92phy    C32 2461   2.624   2.056   1.596 -0.0137  0.3595 -0.8069
   92phy    C31 2462   2.598   2.130   1.730  0.0385 -0.0937 -0.3155
   92phy    C30 2463   2.470   2.206   1.717  0.2731 -0.0308 -0.3706
   92phy    C28 2464   2.451   2.330   1.804 -0.1207  0.0479 -0.5434
   92phy    C29 2465   2.386   2.431   1.717 -0.0486  0.3341  0.0721
   92phy    C27 2466   2.373   2.305   1.933  0.2638  0.5046  0.0762
   92phy    C26 2467   2.442   2.364   2.054 -0.6683  0.4073 -0.1472
   92phy    C25 2468   2.383   2.304   2.179  0.3898 -0.1599  0.1257
   92phy    C23 2469   2.412   2.365   2.317 -0.1909 -0.8304  0.3932
   92phy    C24 2470   2.327   2.486   2.343 -0.5614 -0.0848 -0.0320
   92phy    C22 2471   2.390   2.262   2.423  1.0456  0.4588 -0.3368
   92phy    C21 2472   2.507   2.230   2.514  0.0429 -0.0046  0.4068
   92phy    C20 2473   2.482   2.099   2.589 -0.0801  0.1439  0.1256
   92phy    C18 2474   2.570   2.041   2.706 -0.3493  0.1662  0.3160
   92phy    O01 2475   2.597   2.147   2.805 -0.2141 -0.2825  0.3514
   92phy    H01 2476   2.629   2.225   2.763 -1.9602  1.0321  1.3219
   92phy    C19 2477   2.466   1.951   2.780  0.0840  0.2500  0.5231
   92phy    C13 2478   2.710   1.966   2.658 -0.4138  0.1745 -0.2603
   92phy     H3 2479   2.686   1.875   2.597  1.5852 -2.9593  3.1454
   92phy    O33 2480   2.772   1.900   2.771  0.1078  0.7894  0.0832
   92phy    H1B 2481   2.754   1.950   2.848 -2.9701  1.0440 -0.6607
   92phy    C12 2482   2.824   2.048   2.587  0.3251  0.0629  0.1443
   92phy    O11 2483   2.880   2.156   2.655 -0.3567  0.2289 -0.6867
   92phy    H1A 2484   2.946   2.126   2.715  1.3510  1.0500 -2.0784
   93phy    C35 2485   2.498   1.080   2.652 -0.2875  0.1105 -0.0078
   93phy    C33 2486   2.584   1.194   2.690  0.0197  0.2673  0.0027
   93phy    C34 2487   2.637   1.169   2.832  0.2067 -0.0279 -0.0895
   93phy    C32 2488   2.692   1.217   2.582 -0.1821  0.2397 -0.6956
   93phy    C31 2489   2.740   1.360   2.571 -0.7727 -0.2336  0.1395
   93phy    C30 2490   2.837   1.380   2.457 -0.6083  0.1203  0.3450
   93phy    C28 2491   2.890   1.517   2.401  0.0838  0.4719 -0.4192
   93phy    C29 2492   3.039   1.514   2.371  0.0594 -0.1533 -0.3025
   93phy    C27 2493   2.808   1.556   2.275  0.4472 -0.4655 -0.3719
   93phy    C26 2494   2.720   1.682   2.300 -0.6558  0.4276 -0.0330
   93phy    C25 2495   2.650   1.747   2.181 -0.4134  0.3441  0.6798
   93phy    C23 2496   2.556   1.866   2.210  0.2628 -0.2894 -0.2306
   93phy    C24 2497   2.563   1.946   2.084  0.1114 -0.3042 -0.6776
   93phy    C22 2498   2.409   1.828   2.225 -0.1099 -0.3327 -0.4313
   93phy    C21 2499   2.373   1.820   2.372 -0.1908 -0.3745 -0.3676
   93phy    C20 2500   2.232   1.772   2.382  0.5349 -0.2977 -0.0036
   93phy    C18 2501   2.177   1.699   2.517  0.8221 -0.0149 -0.8675
   93phy    O01 2502   2.218   1.781   2.632  0.0614  0.4477  0.4836
   93phy    H01 2503   2.151   1.838   2.665 -0.4604  0.2066 -0.1198
   93phy    C19 2504   2.019   1.711   2.500 -0.3332  0.2667  0.1095
   93phy    C13 2505   2.223   1.547   2.536 -0.2488  0.3855 -0.1863
   93phy     H3 2506   2.209   1.490   2.441  0.1914 -0.6901  0.3666
   93phy    O33 2507   2.133   1.474   2.625 -0.5037  0.0525 -0.3040
   93phy    H1B 2508   2.098   1.523   2.697 -1.1522 -1.0325  0.1407
   93phy    C12 2509   2.366   1.530   2.588 -0.3459  0.6181  0.0985
   93phy    O11 2510   2.391   1.589   2.712  0.1943 -0.2313 -0.0928
   93phy    H1A 2511   2.360   1.676   2.700  4.6021  1.6491  0.2778
   94phy    C35 2512   3.710   1.823   0.555  0.0341 -0.2753  0.3779
   94phy    C33 2513   3.775   1.787   0.687 -0.0478  0.2659 -0.3037
   94phy    C34 2514   3.832   1.645   0.680  0.5764  0.1008 -0.2127
   94phy    C32 2515   3.874   1.892   0.731 -0.4092  0.0031  0.5984
   94phy    C31 2516   3.902   1.908   0.880 -0.7959  0.3609 -0.6479
   94phy    C30 2517   4.015   2.006   0.902 -0.5247 -0.0553  0.6931
   94phy    C28 2518   4.078   2.045   1.036 -0.0651 -0.3147  0.6020
   94phy    C29 2519   4.213   1.978   1.028 -0.2757  0.3482 -0.5211
   94phy    C27 2520   4.122   2.191   1.051  1.1715  0.1763  0.1162
   94phy    C26 2521   4.009   2.302   1.062  0.1667 -0.1119 -0.3416
   94phy    C25 2522   4.064   2.447   1.053 -0.5221 -0.1694 -0.3798
   94phy    C23 2523   3.957   2.551   1.014 -0.2490 -0.7039  0.6109
   94phy    C24 2524   3.936   2.634   1.138  0.3220  0.0136 -0.0026
   94phy    C22 2525   4.001   2.649   0.903 -0.3723 -0.0565  0.5181
   94phy    C21 2526   3.954   2.614   0.759  0.3288  0.0277  0.3403
   94phy    C20 2527   3.978   2.731   0.663 -0.3861  0.3606 -0.2942
   94phy    C18 2528   3.980   2.705   0.513 -0.2162 -0.4082  0.0103
   94phy    O01 2529   4.083   2.610   0.481 -0.6777 -0.0246  0.0629
   94phy    H01 2530   4.082   2.533   0.535  0.4606  0.8400  1.4233
   94phy    C19 2531   4.027   2.838   0.452  0.1649  0.0304  0.2930
   94phy    C13 2532   3.840   2.657   0.456 -0.0255  0.3319 -0.4287
   94phy     H3 2533   3.829   2.555   0.500  1.7305  0.2693 -0.0916
   94phy    O33 2534   3.710   2.708   0.500 -0.6014  0.5593  0.4912
   94phy    H1B 2535   3.644   2.642   0.487 -0.8390  0.6574  1.1554
   94phy    C12 2536   3.823   2.581   0.311 -0.8700 -0.1480 -0.1670
   94phy    O11 2537   3.722   2.483   0.299 -0.0234  0.1330  0.5392
   94phy    H1A 2538   3.732   2.434   0.220 -0.3628 -0.1810  0.6867
   95phy    C35 2539   4.278   3.276   1.379  0.2104 -0.8402  0.1047
   95phy    C33 2540   4.245   3.421   1.351  0.8032 -0.0425  0.4110
   95phy    C34 2541   4.233   3.446   1.203  0.6830 -0.0041  0.2085
   95phy    C32 2542   4.121   3.466   1.426 -0.3493  0.1825 -0.7331
   95phy    C31 2543   4.119   3.610   1.480 -0.8356 -1.0071 -0.1445
   95phy    C30 2544   3.980   3.647   1.539  0.5252 -0.2978  0.2649
   95phy    C28 2545   3.980   3.797   1.585  0.6606 -0.2228  0.1423
   95phy    C29 2546   3.948   3.885   1.464  0.5051  0.2530  0.1574
   95phy    C27 2547   3.878   3.829   1.698 -0.0621  0.1751  0.3437
   95phy    C26 2548   3.925   3.894   1.822  0.1493 -0.7083 -0.5236
   95phy    C25 2549   3.814   3.893   1.922  0.4864  0.3441 -0.1555
   95phy    C23 2550   3.843   3.913   2.073 -0.2806 -0.2298  0.3621
   95phy    C24 2551   3.889   4.053   2.110 -0.3626 -0.8770 -0.2277
   95phy    C22 2552   3.721   3.864   2.160 -0.3627 -0.5093  0.7431
   95phy    C21 2553   3.751   3.793   2.289  0.0393  0.0633  1.0222
   95phy    C20 2554   3.626   3.727   2.358 -0.2990 -0.8666 -0.1585
   95phy    C18 2555   3.647   3.656   2.497 -0.3831  0.1411 -0.0149
   95phy    O01 2556   3.729   3.730   2.593  0.1841 -0.1245 -0.0183
   95phy    H01 2557   3.809   3.753   2.550 -1.2847  3.3628 -1.2889
   95phy    C19 2558   3.502   3.674   2.542  0.2925 -0.2960  0.0148
   95phy    C13 2559   3.693   3.503   2.493 -0.4790 -0.8449  0.0002
   95phy     H3 2560   3.625   3.442   2.428 -0.1177 -0.4261 -0.7918
   95phy    O33 2561   3.674   3.435   2.617 -0.1505 -0.0388 -0.1952
   95phy    H1B 2562   3.690   3.504   2.679 -0.2286 -0.0972 -0.1114
   95phy    C12 2563   3.842   3.470   2.448 -1.0434  0.0383 -0.0051
   95phy    O11 2564   3.941   3.515   2.539  0.0210  0.0319  0.2846
   95phy    H1A 2565   3.943   3.450   2.606 -0.3082 -1.2171 -0.8675
   96phy    C35 2566   2.963   2.367   2.370  0.1504  0.0998  0.5054
   96phy    C33 2567   2.929   2.344   2.220  0.2701 -0.1500 -0.4737
   96phy    C34 2568   2.795   2.273   2.208 -1.3093  0.3443  0.4752
   96phy    C32 2569   2.922   2.472   2.132  0.6458 -0.4367 -0.5064
   96phy    C31 2570   3.063   2.529   2.094  0.2687  0.1213  0.4590
   96phy    C30 2571   3.050   2.645   1.997  0.4607  0.4772  0.0220
   96phy    C28 2572   3.184   2.700   1.949 -0.2241 -0.4360 -0.2727
   96phy    C29 2573   3.178   2.713   1.798 -0.0903 -0.6192 -0.4147
   96phy    C27 2574   3.198   2.841   1.998 -0.2405 -0.0340 -0.5911
   96phy    C26 2575   3.315   2.874   2.092  0.3190  0.1257  0.3384
   96phy    C25 2576   3.321   3.016   2.147  0.0834 -0.0734  0.1721
   96phy    C23 2577   3.438   3.051   2.242  0.3794  0.1630 -0.1811
   96phy    C24 2578   3.552   3.121   2.172  0.0164  0.2164  0.4301
   96phy    C22 2579   3.382   3.152   2.346 -0.2830  0.7264  0.4358
   96phy    C21 2580   3.432   3.138   2.489 -0.3260 -0.2328  0.2343
   96phy    C20 2581   3.376   3.246   2.582  0.0594  0.2800  0.1929
   96phy    C18 2582   3.403   3.240   2.736  0.5566  0.7579 -0.0340
   96phy    O01 2583   3.550   3.246   2.745  0.2961  0.3726  0.4238
   96phy    H01 2584   3.581   3.309   2.683 -1.2871 -0.4742 -1.3132
   96phy    C19 2585   3.348   3.378   2.769  0.1520  0.0059 -0.0248
   96phy    C13 2586   3.354   3.101   2.809 -0.1478  0.2639  0.0056
   96phy     H3 2587   3.390   3.010   2.754  1.5173  1.3287 -0.7222
   96phy    O33 2588   3.214   3.085   2.792 -0.0905 -0.8065 -0.4239
   96phy    H1B 2589   3.182   3.007   2.834 -1.3617 -0.1689 -0.1545
   96phy    C12 2590   3.386   3.080   2.959 -0.3420  0.4719  0.0587
   96phy    O11 2591   3.521   3.091   2.989  0.0362 -0.0828 -0.0037
   96phy    H1A 2592   3.544   3.174   2.952 -0.4282  0.1945  0.3166
   97phy    C35 2593   2.662   3.111   1.609  0.2283 -0.6536  0.0533
   97phy    C33 2594   2.778   3.024   1.657  0.1110 -0.1742  0.1312
   97phy    C34 2595   2.826   3.060   1.798 -0.0132  0.2933 -0.3064
   97phy    C32 2596   2.740   2.877   1.631  0.0097 -0.1874 -0.2418
   97phy    C31 2597   2.834   2.758   1.648  0.1924  0.1501  0.4240
   97phy    C30 2598   2.786   2.631   1.572  0.1306 -0.1648 -0.6373
   97phy    C28 2599   2.887   2.525   1.594 -0.5736  0.1219  0.2431
   97phy    C29 2600   2.848   2.422   1.704  0.3365  0.1261 -0.0635
   97phy    C27 2601   2.888   2.456   1.458  0.0067 -0.0393  0.4156
   97phy    C26 2602   3.024   2.400   1.419 -0.2652 -0.1345  0.6070
   97phy    C25 2603   2.998   2.353   1.275 -0.4954  0.1261 -0.2824
   97phy    C23 2604   3.126   2.325   1.187 -0.4618 -0.1413 -0.0782
   97phy    C24 2605   3.179   2.175   1.198  0.5199 -0.8053 -0.2930
   97phy    C22 2606   3.082   2.343   1.042  0.3065 -0.1070  0.5607
   97phy    C21 2607   3.123   2.474   0.969 -0.0557  0.1883 -0.5081
   97phy    C20 2608   3.076   2.481   0.824  0.5666  0.6770 -0.0008
   97phy    C18 2609   3.130   2.600   0.732  0.0993 -0.3474  0.3873
   97phy    O01 2610   3.108   2.725   0.801 -0.4320  0.0994  0.0805
   97phy    H01 2611   3.142   2.715   0.888 -0.5278  0.5458  0.1690
   97phy    C19 2612   3.034   2.599   0.614 -0.2753 -0.0150 -0.1967
   97phy    C13 2613   3.284   2.581   0.687 -0.5745  0.6905  0.2014
   97phy     H3 2614   3.337   2.575   0.786 -0.8167  2.4977  0.4653
   97phy    O33 2615   3.318   2.449   0.633  0.3215 -0.4425  0.0440
   97phy    H1B 2616   3.295   2.457   0.542 -0.2792 -0.4111  0.1961
   97phy    C12 2617   3.386   2.686   0.639 -0.0537 -0.0788  1.4846
   97phy    O11 2618   3.392   2.707   0.502  0.5874 -0.3741 -0.0681
   97phy    H1A 2619   3.462   2.767   0.486 -1.6273  1.8394 -2.5057
   98phy    C35 2620   3.670   4.820   1.903 -0.0733  0.0531  0.0389
   98phy    C33 2621   3.664   4.688   1.817 -0.1748 -0.0254 -0.0562
   98phy    C34 2622   3.784   4.689   1.722 -0.0675 -0.4288 -0.2329
   98phy    C32 2623   3.655   4.567   1.905  0.4044  0.1477 -0.2601
   98phy    C31 2624   3.579   4.450   1.844 -0.2586 -0.2421  0.2740
   98phy    C30 2625   3.568   4.322   1.926  0.6282  0.2358 -0.4510
   98phy    C28 2626   3.499   4.202   1.862 -0.8971  0.5852 -0.7826
   98phy    C29 2627   3.594   4.131   1.761  0.3898  0.1304 -0.0482
   98phy    C27 2628   3.464   4.094   1.962  0.1069  0.3436  0.6526
   98phy    C26 2629   3.316   4.067   1.981 -0.0788  0.1001 -0.0264
   98phy    C25 2630   3.305   3.971   2.102  0.0954  0.3161 -0.2176
   98phy    C23 2631   3.164   3.924   2.157 -0.0800  0.2661 -0.1431
   98phy    C24 2632   3.094   3.810   2.077 -0.0080  0.1456  0.3802
   98phy    C22 2633   3.186   3.876   2.303  0.0119  0.1695 -0.3744
   98phy    C21 2634   3.073   3.869   2.405 -0.0144 -0.2978  0.3169
   98phy    C20 2635   3.106   3.781   2.530  0.2332  0.0990  0.0428
   98phy    C18 2636   3.026   3.783   2.667  0.3796 -0.4910  0.5919
   98phy    O01 2637   2.913   3.697   2.656  0.2917  0.1628  0.3542
   98phy    H01 2638   2.874   3.694   2.571 -1.9142  1.5779  1.2239
   98phy    C19 2639   3.133   3.705   2.752  0.1100  0.3746  0.2042
   98phy    C13 2640   2.994   3.932   2.724  0.1239 -0.4560 -0.7736
   98phy     H3 2641   3.085   3.994   2.706  0.2510  0.3519  2.2869
   98phy    O33 2642   2.996   3.933   2.866 -0.3678  0.2542  0.5627
   98phy    H1B 2643   2.976   3.845   2.893 -1.9599 -0.0170 -1.2419
   98phy    C12 2644   2.872   4.005   2.666  0.3691  0.0291  0.0811
   98phy    O11 2645   2.874   4.142   2.687  0.1312 -0.1086  0.1354
   98phy    H1A 2646   2.800   4.184   2.647  1.5366  0.9185 -1.4956
   99phy    C35 2647   2.751   2.668   0.931  0.1977  0.1015  0.2940
   99phy    C33 2648   2.642   2.777   0.911 -0.5546  0.9152  0.3922
   99phy    C34 2649   2.530   2.717   0.823 -0.1410  0.3612 -0.1259
   99phy    C32 2650   2.609   2.850   1.042  0.3407 -0.2518  0.2729
   99phy    C31 2651   2.566   2.998   1.015 -0.5020  0.0353  0.1609
   99phy    C30 2652   2.579   3.093   1.136 -0.1693 -0.0567  0.1484
   99phy    C28 2653   2.522   3.234   1.130 -0.3683  0.2249  0.5931
   99phy    C29 2654   2.481   3.261   1.271  0.0641  0.6835  0.0800
   99phy    C27 2655   2.612   3.338   1.065 -0.5843  0.6505  0.2548
   99phy    C26 2656   2.546   3.465   1.028 -0.0878 -0.2662 -0.2808
   99phy    C25 2657   2.640   3.549   0.947 -0.4296 -0.2155  0.7733
   99phy    C23 2658   2.583   3.658   0.865 -0.3259 -0.2925 -0.0179
   99phy    C24 2659   2.631   3.786   0.929 -0.2024 -0.2430  0.3351
   99phy    C22 2660   2.659   3.676   0.731  0.0830 -0.0381  0.4850
   99phy    C21 2661   2.597   3.609   0.607 -0.2232 -0.0155 -0.4772
   99phy    C20 2662   2.657   3.661   0.481 -0.4574  0.0437  0.2069
   99phy    C18 2663   2.609   3.611   0.338  0.6880 -0.3820  0.2355
   99phy    O01 2664   2.595   3.466   0.339 -0.3406 -0.3914 -0.5192
   99phy    H01 2665   2.678   3.436   0.370 -0.1978  0.1737 -0.3344
   99phy    C19 2666   2.735   3.633   0.247  0.2654 -0.7815 -0.6052
   99phy    C13 2667   2.471   3.678   0.291  0.0553  0.6951 -0.4166
   99phy     H3 2668   2.397   3.632   0.362  1.2426 -0.3987  0.1445
   99phy    O33 2669   2.456   3.817   0.322  0.2309  0.1812  0.2631
   99phy    H1B 2670   2.499   3.874   0.261 -1.1695  1.1403  0.1239
   99phy    C12 2671   2.372   3.643   0.179 -0.1181  0.0591 -0.1156
   99phy    O11 2672   2.388   3.515   0.119 -0.3057  0.0619  0.7228
   99phy    H1A 2673   2.336   3.452   0.164 -2.3054  1.4956  0.5510
  100phy    C35 2674   3.500   3.611   1.894 -0.3964  0.1256  0.0847
  100phy    C33 2675   3.502   3.478   1.964 -0.3743  0.1018  0.3719
  100phy    C34 2676   3.482   3.493   2.117 -0.2525  0.0784  0.3522
  100phy    C32 2677   3.404   3.375   1.910 -0.3731  0.5722  0.1947
  100phy    C31 2678   3.440   3.277   1.799  0.0695 -0.2951  0.0674
  100phy    C30 2679   3.321   3.197   1.753 -0.7852  0.4692  0.0491
  100phy    C28 2680   3.360   3.123   1.623 -0.6160 -0.6357  0.1937
  100phy    C29 2681   3.445   2.992   1.652 -0.1917 -0.2366 -0.5436
  100phy    C27 2682   3.236   3.076   1.552  0.3520 -0.1604  0.6390
  100phy    C26 2683   3.242   3.067   1.405 -0.2059  0.1889  0.3701
  100phy    C25 2684   3.105   3.035   1.348 -0.2583  0.3163  0.7887
  100phy    C23 2685   3.108   2.951   1.221 -0.3043 -0.0483  0.1959
  100phy    C24 2686   3.085   2.797   1.234 -0.2686  0.6568 -0.2201
  100phy    C22 2687   2.999   3.003   1.126  0.2030 -0.2471 -0.0133
  100phy    C21 2688   3.042   3.053   0.986 -0.2361  0.0480 -0.6454
  100phy    C20 2689   2.920   3.097   0.900 -0.4147  0.0557 -0.0439
  100phy    C18 2690   2.928   3.145   0.749  0.9684 -0.1890  0.3804
  100phy    O01 2691   3.017   3.254   0.741  0.1944 -0.3038 -0.3408
  100phy    H01 2692   3.107   3.226   0.744 -0.1325 -1.5620 -1.2861
  100phy    C19 2693   2.789   3.210   0.713  0.4520 -0.5336  0.0978
  100phy    C13 2694   2.976   3.028   0.651  0.2993  0.6296 -0.6239
  100phy     H3 2695   3.079   3.005   0.688 -0.2528 -3.5984 -1.2444
  100phy    O33 2696   2.924   2.889   0.673 -0.4151  0.0071  0.1331
  100phy    H1B 2697   2.976   2.847   0.738 -1.8971 -1.6619  0.3230
  100phy    C12 2698   3.045   3.049   0.513 -0.3235 -0.0719 -0.2613
  100phy    O11 2699   2.970   3.018   0.397  0.0630 -0.1358 -0.4895
  100phy    H1A 2700   2.968   2.924   0.390  0.1155 -0.2959  1.2519
  101phy    C35 2701   3.603   3.904   1.324  0.1249  0.4199 -0.0914
  101phy    C33 2702   3.471   3.838   1.368  0.4931  0.1248 -0.3256
  101phy    C34 2703   3.497   3.784   1.512  0.4234  0.1544 -0.1089
  101phy    C32 2704   3.349   3.937   1.376 -0.0304 -0.3031  0.2189
  101phy    C31 2705   3.251   3.892   1.268 -0.3594 -0.1294  0.2294
  101phy    C30 2706   3.132   3.987   1.252  0.4909 -0.1462 -0.0472
  101phy    C28 2707   3.029   3.948   1.136 -0.5159 -0.0107 -0.1424
  101phy    C29 2708   2.899   3.898   1.210 -0.2564  0.7229 -0.3593
  101phy    C27 2709   2.999   4.068   1.045  0.2440 -0.6811  0.3821
  101phy    C26 2710   2.947   4.030   0.904  0.7692 -0.1399 -0.0524
  101phy    C25 2711   2.934   4.153   0.811  0.0921 -0.1731 -0.1429
  101phy    C23 2712   2.862   4.123   0.676 -0.0812  0.3276 -0.1863
  101phy    C24 2713   2.708   4.126   0.686 -0.1110 -0.0642 -0.1663
  101phy    C22 2714   2.913   4.234   0.576  0.2124  0.3232 -0.8363
  101phy    C21 2715   2.908   4.189   0.426  0.3145  0.3884 -0.0048
  101phy    C20 2716   2.925   4.306   0.326  0.3526 -0.0168  0.7350
  101phy    C18 2717   2.966   4.260   0.178  0.0439 -0.0443 -0.4986
  101phy    O01 2718   3.087   4.183   0.193  0.0857  0.0554 -0.7007
  101phy    H01 2719   3.145   4.229   0.251  0.2748 -1.3874  0.3310
  101phy    C19 2720   2.999   4.394   0.115 -0.0494 -0.3541  0.0629
  101phy    C13 2721   2.850   4.180   0.099 -0.3928  0.1903 -0.6634
  101phy     H3 2722   2.844   4.082   0.153 -1.3191 -0.9122 -2.6576
  101phy    O33 2723   2.713   4.216   0.123 -0.1093  0.1102  0.2341
  101phy    H1B 2724   2.691   4.280   0.058 -2.0969 -1.8653 -1.1848
  101phy    C12 2725   2.877   4.097  -0.023  0.6622  0.6094  0.7787
  101phy    O11 2726   2.864   4.158  -0.147  0.7333 -0.2910 -0.1501
  101phy    H1A 2727   2.913   4.103  -0.205  2.4476  0.3573  0.6263
  102phy    C35 2728   1.513   0.811   2.057  0.4248  0.5170 -0.1437
  102phy    C33 2729   1.470   0.663   2.058 -0.3044 -0.2441  0.2018
  102phy    C34 2730   1.487   0.604   1.919 -0.4627 -0.3220 -0.3547
  102phy    C32 2731   1.534   0.585   2.168 -0.1469  0.4077 -0.9487
  102phy    C31 2732   1.450   0.578   2.296 -0.0302  0.2602 -0.3654
  102phy    C30 2733   1.495   0.455   2.384  0.0427 -0.1973  0.2432
  102phy    C28 2734   1.413   0.426   2.514 -0.1652  0.9051 -0.6916
  102phy    C29 2735   1.265   0.396   2.493  0.0397  0.1043 -0.0764
  102phy    C27 2736   1.504   0.329   2.601 -0.0854 -0.8300 -0.2823
  102phy    C26 2737   1.509   0.359   2.750 -0.1579 -0.8912  0.2930
  102phy    C25 2738   1.555   0.235   2.824 -0.3142 -0.4016  0.3782
  102phy    C23 2739   1.570   0.242   2.975 -0.2313 -0.3692 -0.4522
  102phy    C24 2740   1.440   0.215   3.048 -0.4279  0.3319  0.0303
  102phy    C22 2741   1.674   0.137   3.021  0.0098 -0.1733  0.3461
  102phy    C21 2742   1.794   0.193   3.099 -0.3035 -0.1326 -0.4194
  102phy    C20 2743   1.910   0.095   3.096  0.1846  0.6176 -0.3589
  102phy    C18 2744   2.036   0.125   3.179  1.0338  0.0176  0.0779
  102phy    O01 2745   1.993   0.140   3.316  0.2303 -0.0137 -0.0619
  102phy    H01 2746   2.057   0.186   3.367  1.0216 -0.0719 -0.9861
  102phy    C19 2747   2.096  -0.016   3.181 -0.5047 -0.6650 -0.1180
  102phy    C13 2748   2.128   0.252   3.127  0.6631  0.7476 -0.3665
  102phy     H3 2749   2.156   0.238   3.019  2.9011 -0.2731  0.2767
  102phy    O33 2750   2.259   0.242   3.183 -0.1320 -0.0608  0.3235
  102phy    H1B 2751   2.327   0.266   3.123  0.1359 -0.0678  0.6208
  102phy    C12 2752   2.079   0.403   3.139 -0.1864  0.0244  0.1201
  102phy    O11 2753   2.170   0.489   3.077 -0.2691 -0.7293  0.1893
  102phy    H1A 2754   2.258   0.469   3.100  0.3598 -0.2089 -1.5973
  103phy    C35 2755   3.030   3.510   1.776  0.2852  0.3282  0.5068
  103phy    C33 2756   3.104   3.622   1.702  0.2375  0.2256  0.0286
  103phy    C34 2757   3.171   3.557   1.580  0.6696  0.4381  0.1150
  103phy    C32 2758   3.006   3.731   1.658  0.1896  0.5496  0.1170
  103phy    C31 2759   3.049   3.863   1.723  0.0470  0.0253  0.2442
  103phy    C30 2760   2.979   3.989   1.665  0.4959  0.1917  0.5589
  103phy    C28 2761   3.033   4.131   1.705  0.1738 -0.2486 -0.4495
  103phy    C29 2762   3.158   4.184   1.647 -0.6704 -0.7456  0.2368
  103phy    C27 2763   2.919   4.229   1.681 -0.1508  0.4666  0.2859
  103phy    C26 2764   2.885   4.323   1.803 -0.0268 -0.1537  0.2926
  103phy    C25 2765   2.786   4.438   1.773  0.1409  0.5548  0.3717
  103phy    C23 2766   2.749   4.529   1.885 -0.7399 -0.0940 -0.2061
  103phy    C24 2767   2.715   4.669   1.833  0.1166 -0.0647 -0.2702
  103phy    C22 2768   2.619   4.480   1.949 -0.7727  0.1636  0.3946
  103phy    C21 2769   2.643   4.451   2.100 -0.3356 -0.4111 -0.1232
  103phy    C20 2770   2.515   4.466   2.183  0.0857  0.0760  0.0590
  103phy    C18 2771   2.508   4.426   2.336  0.2818 -0.0956  0.4455
  103phy    O01 2772   2.609   4.497   2.405 -0.4854 -0.3164  0.1474
  103phy    H01 2773   2.636   4.575   2.359  0.5395 -0.0466  1.1691
  103phy    C19 2774   2.373   4.489   2.370 -0.0428 -0.4594 -0.5993
  103phy    C13 2775   2.521   4.264   2.364 -0.3409 -0.3422  0.2430
  103phy     H3 2776   2.605   4.225   2.301  0.2615  1.7106 -0.3112
  103phy    O33 2777   2.414   4.194   2.310  0.0507 -0.4190 -0.0873
  103phy    H1B 2778   2.328   4.229   2.328  0.1984  0.0936 -0.3691
  103phy    C12 2779   2.553   4.222   2.510 -0.0359 -0.6079  0.5449
  103phy    O11 2780   2.649   4.296   2.583 -0.0953  0.6514 -0.2029
  103phy    H1A 2781   2.668   4.379   2.543 -0.2041 -0.5775 -3.0646
  104phy    C35 2782   2.134   4.400   1.337 -0.5072 -0.4593  0.1102
  104phy    C33 2783   2.160   4.527   1.412 -0.2117 -0.2656 -0.0156
  104phy    C34 2784   2.069   4.531   1.535  0.2970  0.4621 -0.0517
  104phy    C32 2785   2.309   4.543   1.442 -0.3824  0.3592  0.1453
  104phy    C31 2786   2.361   4.684   1.422 -0.3288  0.3792  0.3094
  104phy    C30 2787   2.508   4.692   1.443  0.0827  0.5719  0.4728
  104phy    C28 2788   2.562   4.826   1.410 -0.3697 -0.5057 -0.1281
  104phy    C29 2789   2.687   4.837   1.496 -0.3087  0.0787 -0.3357
  104phy    C27 2790   2.604   4.851   1.258  0.3130 -0.0940  0.0896
  104phy    C26 2791   2.557   4.980   1.187 -0.3139  0.2744 -0.5149
  104phy    C25 2792   2.593   4.967   1.041 -0.3923  0.4707 -0.6297
  104phy    C23 2793   2.571   5.091   0.957  0.1377  0.6475 -0.3774
  104phy    C24 2794   2.683   5.191   0.975 -0.2866 -0.2972 -0.6404
  104phy    C22 2795   2.577   5.051   0.816  0.1660 -0.1988  0.4250
  104phy    C21 2796   2.457   5.102   0.734 -0.4586 -0.2036 -0.3618
  104phy    C20 2797   2.476   5.083   0.582  0.3076 -0.2065  0.4616
  104phy    C18 2798   2.362   5.117   0.481  0.1003  0.1787  0.3699
  104phy    O01 2799   2.256   5.029   0.518 -0.2886  0.0993 -0.4240
  104phy    H01 2800   2.283   4.939   0.513 -1.8077 -0.3530 -1.9789
  104phy    C19 2801   2.409   5.072   0.339  0.3786 -0.5248 -0.0759
  104phy    C13 2802   2.316   5.271   0.481  0.2850  0.3683  0.9125
  104phy     H3 2803   2.283   5.299   0.585 -3.6989  2.0051 -0.5727
  104phy    O33 2804   2.417   5.369   0.466  0.6699  0.0718  0.2437
  104phy    H1B 2805   2.399   5.452   0.506  0.6860  0.7347 -1.0694
  104phy    C12 2806   2.168   5.325   0.453  0.0673  0.4691 -0.1761
  104phy    O11 2807   2.155   5.352   0.317  0.2787 -0.7720  0.0210
  104phy    H1A 2808   2.242   5.370   0.287  1.1222 -1.0713  2.0977
  105phy    C35 2809   2.121   2.677   0.844 -0.3494  0.4916 -0.3278
  105phy    C33 2810   2.066   2.677   0.985 -0.6117 -0.7559 -0.0843
  105phy    C34 2811   2.136   2.570   1.065  0.3180 -0.5710  0.1001
  105phy    C32 2812   2.079   2.818   1.039  0.0514 -0.2246  0.2003
  105phy    C31 2813   1.945   2.880   1.083  0.2091  0.2879 -0.0906
  105phy    C30 2814   1.933   3.021   1.135 -0.5296 -0.8834 -0.3648
  105phy    C28 2815   1.798   3.073   1.187  0.1164  0.3255 -0.0888
  105phy    C29 2816   1.808   3.091   1.334  0.1780  0.1791  0.5717
  105phy    C27 2817   1.768   3.214   1.142  0.2477  0.3267  0.0277
  105phy    C26 2818   1.707   3.245   1.008  0.2412 -0.0481  0.0004
  105phy    C25 2819   1.730   3.395   0.977  0.0126 -0.6815 -0.6974
  105phy    C23 2820   1.651   3.443   0.856 -0.0887  0.6320  0.1208
  105phy    C24 2821   1.513   3.476   0.918 -0.4582 -0.2903 -0.5059
  105phy    C22 2822   1.698   3.571   0.783  0.5274 -0.2859  0.4734
  105phy    C21 2823   1.791   3.531   0.668 -0.5299  0.1346  0.5226
  105phy    C20 2824   1.850   3.647   0.582  0.6677 -0.0449 -0.2610
  105phy    C18 2825   1.955   3.627   0.474  0.0461  0.3020 -0.5458
  105phy    O01 2826   2.082   3.603   0.536 -0.3152  0.1101 -1.1037
  105phy    H01 2827   2.087   3.637   0.623  1.5924 -0.7461 -0.8237
  105phy    C19 2828   1.961   3.764   0.403  0.3280 -0.1155 -0.6079
  105phy    C13 2829   1.915   3.515   0.365 -0.2422  0.2856  0.4384
  105phy     H3 2830   1.897   3.424   0.427 -0.5553  0.8115  1.1325
  105phy    O33 2831   1.779   3.518   0.306 -0.6363 -0.3113 -0.3149
  105phy    H1B 2832   1.788   3.548   0.217  0.7742 -0.3168 -0.1872
  105phy    C12 2833   2.009   3.429   0.275 -0.3626  0.0658  0.0795
  105phy    O11 2834   2.139   3.421   0.331 -0.2063  0.0512  0.3074
  105phy    H1A 2835   2.144   3.450   0.420  1.4681 -0.7276  0.5160
  106phy    C35 2836   1.603   4.535   1.932  0.1159  0.2799  0.1655
  106phy    C33 2837   1.695   4.653   1.927 -0.6377 -0.1889  0.2862
  106phy    C34 2838   1.778   4.657   1.800  0.8008 -0.3612  0.2426
  106phy    C32 2839   1.630   4.786   1.972 -0.4232  0.1111 -0.0271
  106phy    C31 2840   1.723   4.880   2.046 -0.1929 -0.4501 -0.3875
  106phy    C30 2841   1.645   5.005   2.094  0.0278 -0.2829 -0.3263
  106phy    C28 2842   1.732   5.110   2.172  0.0095 -0.1788  0.3550
  106phy    C29 2843   1.672   5.250   2.132  0.7959 -0.3794  0.2133
  106phy    C27 2844   1.738   5.072   2.320 -0.4254 -0.3202  0.4090
  106phy    C26 2845   1.848   5.128   2.407 -0.3017  0.5950  0.0835
  106phy    C25 2846   1.813   5.114   2.555  0.0428 -0.0411 -0.3865
  106phy    C23 2847   1.940   5.139   2.639  0.0157  0.4457 -0.3937
  106phy    C24 2848   1.936   5.267   2.717 -0.2660 -0.3251 -0.3521
  106phy    C22 2849   1.971   5.019   2.730 -0.5883 -0.2473  0.8000
  106phy    C21 2850   2.107   4.952   2.703  0.0537  0.3258 -0.2328
  106phy    C20 2851   2.164   4.893   2.837  0.2569 -0.1895 -0.1148
  106phy    C18 2852   2.310   4.830   2.842  0.3747 -0.2075  0.0001
  106phy    O01 2853   2.405   4.920   2.781  0.3000  0.3054 -0.0164
  106phy    H01 2854   2.422   4.893   2.693  0.8265 -0.6709  0.3659
  106phy    C19 2855   2.351   4.834   2.992  0.3583  0.4098  0.1320
  106phy    C13 2856   2.315   4.684   2.769  0.5060 -0.0775  0.2935
  106phy     H3 2857   2.271   4.691   2.667 -2.3360 -1.0321  1.3647
  106phy    O33 2858   2.219   4.594   2.829  0.3051  0.3192 -0.7425
  106phy    H1B 2859   2.172   4.640   2.896  1.1722 -0.3923  0.3833
  106phy    C12 2860   2.452   4.604   2.749  0.8294  0.4590 -0.0583
  106phy    O11 2861   2.561   4.679   2.702  0.1940 -0.0718 -0.4696
  106phy    H1A 2862   2.630   4.616   2.689 -0.1845 -0.5070 -0.3747
  107phy    C35 2863   2.748   1.000   1.861  0.0285 -0.0697  0.0776
  107phy    C33 2864   2.870   1.026   1.951 -0.4448 -0.1471 -0.2904
  107phy    C34 2865   2.926   1.169   1.922  0.6367  0.9506 -0.6451
  107phy    C32 2866   2.826   1.008   2.098 -0.2474 -0.5985  0.1381
  107phy    C31 2867   2.940   0.998   2.203 -0.0744 -0.4703  0.3674
  107phy    C30 2868   2.883   0.943   2.337 -0.2572 -0.6659 -0.9170
  107phy    C28 2869   2.984   0.931   2.456  0.5860 -0.4744  0.1222
  107phy    C29 2870   3.025   1.069   2.512 -0.4214  0.6420  0.2221
  107phy    C27 2871   2.923   0.860   2.577  0.1465 -0.1255 -0.6047
  107phy    C26 2872   2.963   0.714   2.597 -0.5798  0.0612 -0.2952
  107phy    C25 2873   2.941   0.658   2.738 -0.0650  0.0938  0.0808
  107phy    C23 2874   2.965   0.509   2.751  0.5782  0.4594  0.3910
  107phy    C24 2875   3.077   0.493   2.861 -0.4305  0.5914 -0.8918
  107phy    C22 2876   2.840   0.438   2.802  0.0131 -0.2297 -0.2965
  107phy    C21 2877   2.837   0.285   2.816 -0.2278 -0.0620 -0.1445
  107phy    C20 2878   2.714   0.229   2.873 -0.1708  0.1762  0.1684
  107phy    C18 2879   2.704   0.084   2.930 -0.1629 -0.3495 -0.3310
  107phy    O01 2880   2.785   0.064   3.045 -0.2518  0.4063  0.1015
  107phy    H01 2881   2.790   0.138   3.103 -2.0239  0.1886  0.5741
  107phy    C19 2882   2.565   0.095   2.993  0.0947  0.0144 -0.7643
  107phy    C13 2883   2.734  -0.031   2.816  0.0890  0.1621 -0.3894
  107phy     H3 2884   2.829  -0.002   2.764  0.2663  0.3234  0.0289
  107phy    O33 2885   2.637  -0.038   2.714 -0.4223  0.1008 -0.2949
  107phy    H1B 2886   2.552  -0.062   2.746 -0.7464  2.0381  0.4733
  107phy    C12 2887   2.770  -0.177   2.865 -0.3647 -0.6179 -0.4149
  107phy    O11 2888   2.875  -0.185   2.960  0.0814 -0.4452 -0.7139
  107phy    H1A 2889   2.853  -0.116   3.020  0.1642 -0.1793 -0.9932
  108phy    C35 2890   4.216   4.197   1.564  0.8294 -0.2305  0.2726
  108phy    C33 2891   4.088   4.275   1.583  0.1487 -0.6258 -0.2448
  108phy    C34 2892   4.044   4.255   1.727 -0.2153 -0.0706 -0.8976
  108phy    C32 2893   4.089   4.427   1.557  0.0841 -0.6676  0.0027
  108phy    C31 2894   4.087   4.486   1.416  0.0591 -0.6044  0.2630
  108phy    C30 2895   4.116   4.640   1.411  0.2296 -0.1689  0.0373
  108phy    C28 2896   4.114   4.708   1.274 -0.1059  0.2210 -0.2458
  108phy    C29 2897   3.967   4.767   1.253 -0.0489 -0.3185 -0.1395
  108phy    C27 2898   4.213   4.830   1.271 -0.1298  0.1855 -0.0039
  108phy    C26 2899   4.258   4.883   1.140 -0.0810  0.4322  0.0916
  108phy    C25 2900   4.400   4.939   1.143  0.1062  0.1197 -0.0243
  108phy    C23 2901   4.458   4.983   1.006 -0.4026 -0.4799 -0.2053
  108phy    C24 2902   4.557   5.097   1.024 -0.0074 -0.2713  0.0965
  108phy    C22 2903   4.529   4.868   0.926  0.3767 -0.9613  0.3347
  108phy    C21 2904   4.477   4.877   0.782  0.3438  0.8320  0.0754
  108phy    C20 2905   4.579   4.807   0.689  0.4524 -0.3205  0.4166
  108phy    C18 2906   4.550   4.810   0.534  0.2031 -0.2184  0.6079
  108phy    O01 2907   4.426   4.745   0.500  0.2132 -0.0400 -0.1538
  108phy    H01 2908   4.374   4.722   0.574  1.9402 -0.8294  0.8416
  108phy    C19 2909   4.649   4.700   0.491 -0.1753  0.1145 -0.5227
  108phy    C13 2910   4.574   4.950   0.462 -0.1379  0.8113  0.4918
  108phy     H3 2911   4.643   5.005   0.530  0.0840  2.1150 -0.7318
  108phy    O33 2912   4.653   4.956   0.341 -0.7859  0.0549  0.3220
  108phy    H1B 2913   4.599   4.982   0.268 -0.3154 -0.6464 -0.2913
  108phy    C12 2914   4.471   5.070   0.474 -0.2995 -0.7226  0.1342
  108phy    O11 2915   4.391   5.101   0.362  0.1043  0.4996  0.0127
  108phy    H1A 2916   4.448   5.144   0.301 -0.6147 -0.0554 -1.0685
  109phy    C35 2917   4.418   1.956   2.100 -0.0936 -0.2365  0.1112
  109phy    C33 2918   4.345   1.966   1.962  0.1577 -0.4499 -0.4545
  109phy    C34 2919   4.268   1.828   1.955 -0.1518 -0.6942 -0.4035
  109phy    C32 2920   4.253   2.087   1.934 -0.8490  0.1392 -0.0012
  109phy    C31 2921   4.325   2.211   1.887  0.4206 -0.3474  1.2053
  109phy    C30 2922   4.228   2.328   1.903  0.1531  0.1244 -0.4853
  109phy    C28 2923   4.276   2.467   1.859 -0.2923  0.1529 -0.3346
  109phy    C29 2924   4.201   2.518   1.733 -0.0923 -0.5011 -0.3420
  109phy    C27 2925   4.252   2.575   1.969 -0.3757  0.2093 -0.1521
  109phy    C26 2926   4.367   2.584   2.074  0.7041 -0.6931 -0.4823
  109phy    C25 2927   4.338   2.688   2.180  0.3702  0.2920 -0.1624
  109phy    C23 2928   4.445   2.702   2.291  0.9422  0.3363 -0.5118
  109phy    C24 2929   4.555   2.799   2.252  0.0894 -0.0203  0.1549
  109phy    C22 2930   4.375   2.745   2.423 -0.2180  0.1859  0.4228
  109phy    C21 2931   4.416   2.658   2.541  0.0401 -0.6410 -0.1550
  109phy    C20 2932   4.358   2.697   2.683  0.2605 -0.1657  0.4013
  109phy    C18 2933   4.423   2.642   2.817  0.4296  0.1009  0.1439
  109phy    O01 2934   4.561   2.672   2.815 -0.1793  0.1067  0.4108
  109phy    H01 2935   4.579   2.761   2.790  0.0183  0.8920  3.0536
  109phy    C19 2936   4.356   2.733   2.927 -0.2917 -0.6960  0.3251
  109phy    C13 2937   4.393   2.482   2.834  0.6359 -0.3280  0.3512
  109phy     H3 2938   4.413   2.429   2.737 -0.8575  0.0437 -0.1945
  109phy    O33 2939   4.250   2.455   2.848  0.1915 -0.4826 -0.0660
  109phy    H1B 2940   4.227   2.449   2.939  0.3282  0.1463  0.0085
  109phy    C12 2941   4.481   2.401   2.938  0.0001 -0.3991 -0.5695
  109phy    O11 2942   4.620   2.432   2.937  0.2227  0.1670  0.2521
  109phy    H1A 2943   4.621   2.519   2.903 -2.2984 -0.4155 -1.6379
  110phy    C35 2944   4.819   1.488   1.770  0.0232 -0.2558 -0.1801
  110phy    C33 2945   4.708   1.478   1.673 -0.4392  0.5302 -0.3002
  110phy    C34 2946   4.583   1.456   1.748  0.2288  0.5009  0.0164
  110phy    C32 2947   4.699   1.606   1.591  0.0744  0.6425  0.1302
  110phy    C31 2948   4.684   1.582   1.440  0.4193 -0.5493  0.2623
  110phy    C30 2949   4.679   1.718   1.364  0.3798 -0.6433 -0.8645
  110phy    C28 2950   4.652   1.700   1.214 -0.3779 -0.1512  0.3118
  110phy    C29 2951   4.508   1.738   1.166 -0.5511 -0.0804 -0.3268
  110phy    C27 2952   4.762   1.771   1.134 -0.5094 -0.1079  0.2282
  110phy    C26 2953   4.823   1.697   1.014 -0.7742  0.4635 -0.7527
  110phy    C25 2954   4.954   1.754   0.952  0.4616  0.0388  0.3453
  110phy    C23 2955   5.008   1.680   0.827 -0.1642 -0.3042 -0.0125
  110phy    C24 2956   4.969   1.768   0.708  0.0724  0.6621  0.4192
  110phy    C22 2957   5.161   1.658   0.843 -0.1607 -0.8464  0.0122
  110phy    C21 2958   5.226   1.539   0.771  0.2818  0.1237  0.3873
  110phy    C20 2959   5.371   1.539   0.803 -0.5408 -0.3807 -0.5338
  110phy    C18 2960   5.466   1.426   0.743  0.2643 -0.5694  0.2154
  110phy    O01 2961   5.391   1.304   0.734  0.1655 -0.1369  0.2687
  110phy    H01 2962   5.328   1.317   0.666 -0.1922 -0.5902  0.5077
  110phy    C19 2963   5.572   1.422   0.851  0.0052 -0.0076 -0.2026
  110phy    C13 2964   5.528   1.467   0.598 -0.5785  0.6037 -0.3547
  110phy     H3 2965   5.438   1.463   0.532  0.6066  0.0644 -2.0054
  110phy    O33 2966   5.564   1.605   0.564  0.3896  0.1971 -0.6654
  110phy    H1B 2967   5.657   1.616   0.562  0.4345  0.3235  0.9993
  110phy    C12 2968   5.596   1.362   0.505 -0.1910  0.1641  0.1239
  110phy    O11 2969   5.736   1.361   0.518 -0.1358 -0.2727  0.1279
  110phy    H1A 2970   5.762   1.271   0.524 -2.1315 -0.9156 -0.1679
  111phy    C35 2971   4.203   1.964   3.007 -0.0158 -0.3032 -0.2942
  111phy    C33 2972   4.311   1.978   2.900  0.1510 -0.4723  0.1322
  111phy    C34 2973   4.276   2.101   2.810  0.5248  0.5509  0.0469
  111phy    C32 2974   4.445   1.988   2.966  0.3230  0.0916  0.1156
  111phy    C31 2975   4.567   1.957   2.879  0.2302  0.1183 -0.0646
  111phy    C30 2976   4.698   2.000   2.939 -0.6635 -0.3836  0.2514
  111phy    C28 2977   4.816   1.948   2.846  1.0017  0.1319  0.4121
  111phy    C29 2978   4.905   2.072   2.830  0.4710  0.3412  0.9471
  111phy    C27 2979   4.901   1.832   2.906 -0.1422 -0.0965 -0.0983
  111phy    C26 2980   4.843   1.698   2.938  0.2774  0.0305 -0.6611
  111phy    C25 2981   4.949   1.591   2.987  0.1267 -0.0612 -0.1457
  111phy    C23 2982   4.903   1.448   2.963  0.4376  0.0680 -0.0356
  111phy    C24 2983   4.936   1.398   2.824  0.0902 -0.1543  0.2131
  111phy    C22 2984   4.968   1.357   3.069 -0.2923  0.0872  0.3200
  111phy    C21 2985   4.885   1.332   3.193  0.3538  0.0223  0.1850
  111phy    C20 2986   4.943   1.236   3.300  0.1873  0.4267 -0.0001
  111phy    C18 2987   4.872   1.200   3.434 -0.1686 -0.7254  0.0331
  111phy    O01 2988   4.735   1.168   3.397  0.0196  0.2128  0.8088
  111phy    H01 2989   4.704   1.135   3.479  2.5859 -0.3599  1.6574
  111phy    C19 2990   4.939   1.066   3.481 -0.1479  0.0022 -0.1240
  111phy    C13 2991   4.859   1.331   3.532 -0.5574  0.3473 -0.3635
  111phy     H3 2992   4.833   1.421   3.471 -0.8379 -0.0268 -0.8053
  111phy    O33 2993   4.987   1.366   3.584 -0.7350 -0.2432 -0.1268
  111phy    H1B 2994   5.010   1.455   3.566  2.5624 -0.6550  1.2642
  111phy    C12 2995   4.763   1.348   3.651  0.2844  0.3270 -0.2992
  111phy    O11 2996   4.786   1.255   3.757  0.8354  0.1386  0.0395
  111phy    H1A 2997   4.868   1.276   3.798  2.6025 -0.9691 -2.6587
  112phy    C35 2998   3.810   2.831   1.681 -0.3291 -0.2576  0.2603
  112phy    C33 2999   3.959   2.823   1.638  0.2634  0.1879  0.0402
  112phy    C34 3000   3.970   2.785   1.488 -0.2995  0.4549 -0.0042
  112phy    C32 3001   4.031   2.954   1.677  0.2329  0.0811  0.2860
  112phy    C31 3002   4.171   2.934   1.726  0.0981  0.0546  0.8917
  112phy    C30 3003   4.229   3.065   1.783  0.4705  0.0413 -0.3076
  112phy    C28 3004   4.378   3.064   1.840  0.0405  0.1206 -0.0995
  112phy    C29 3005   4.483   3.087   1.731 -0.2920 -0.2187  0.1785
  112phy    C27 3006   4.402   3.172   1.951 -0.1708 -0.0177  0.4936
  112phy    C26 3007   4.419   3.107   2.087 -0.0683  0.0596 -0.0048
  112phy    C25 3008   4.391   3.209   2.196  0.1882  0.4463  0.0389
  112phy    C23 3009   4.381   3.150   2.342 -0.4307 -0.2526  0.4418
  112phy    C24 3010   4.518   3.125   2.402 -0.3984 -0.4831 -0.0835
  112phy    C22 3011   4.315   3.245   2.437  0.4597 -0.8874  0.0807
  112phy    C21 3012   4.231   3.178   2.554 -0.3125  0.2321  0.2513
  112phy    C20 3013   4.185   3.276   2.660 -0.6560 -0.6368 -0.2770
  112phy    C18 3014   4.123   3.239   2.797  0.4402  0.9878  0.5080
  112phy    O01 3015   4.187   3.110   2.832  0.1265 -0.3928 -0.3805
  112phy    H01 3016   4.147   3.043   2.779  0.4749 -0.7638 -0.1712
  112phy    C19 3017   4.173   3.350   2.889 -0.4826 -0.4450 -0.3240
  112phy    C13 3018   3.963   3.220   2.787 -0.3872  0.4643 -0.4880
  112phy     H3 3019   3.940   3.160   2.695 -0.8312 -0.0949 -0.0249
  112phy    O33 3020   3.908   3.347   2.748  0.0000  0.4497 -0.2236
  112phy    H1B 3021   3.815   3.343   2.733  0.0495  0.9583 -0.6839
  112phy    C12 3022   3.886   3.143   2.904 -0.4192  0.0729  0.0599
  112phy    O11 3023   3.885   3.210   3.028 -0.0325 -0.0228 -0.4320
  112phy    H1A 3024   3.798   3.232   3.053  0.4915  0.2449  1.2810
  113phy    C35 3025   3.259   0.518   1.470 -0.0454  0.3156 -0.1586
  113phy    C33 3026   3.365   0.419   1.522 -0.1672 -0.0495  0.0691
  113phy    C34 3027   3.392   0.440   1.670  0.0699  0.0737 -0.2543
  113phy    C32 3028   3.328   0.278   1.479  0.1347  0.9405  0.0333
  113phy    C31 3029   3.435   0.168   1.474  0.3826  0.0048  0.0687
  113phy    C30 3030   3.386   0.034   1.410 -0.4604 -0.1430  0.2639
  113phy    C28 3031   3.476  -0.088   1.422 -0.6507  0.3739 -0.2819
  113phy    C29 3032   3.442  -0.164   1.544  0.3862 -0.2417  0.4961
  113phy    C27 3033   3.476  -0.179   1.296  0.3255 -0.8095  0.0626
  113phy    C26 3034   3.565  -0.146   1.180 -0.0547 -0.1050  0.5147
  113phy    C25 3035   3.544  -0.227   1.053  0.1882  0.4870  0.0064
  113phy    C23 3036   3.643  -0.209   0.935 -0.0971  0.6601  0.3829
  113phy    C24 3037   3.762  -0.304   0.946 -0.3146  0.6329 -0.0343
  113phy    C22 3038   3.557  -0.237   0.811 -0.8471  0.0281  0.1073
  113phy    C21 3039   3.592  -0.139   0.699  0.1337 -0.6157  0.0234
  113phy    C20 3040   3.523  -0.180   0.573  0.0039  0.0617 -0.0251
  113phy    C18 3041   3.555  -0.112   0.429 -0.6259  0.1677 -0.1378
  113phy    O01 3042   3.550   0.032   0.448 -0.1396 -0.1637 -0.0872
  113phy    H01 3043   3.472   0.047   0.498  1.2164  2.7032  1.3397
  113phy    C19 3044   3.439  -0.158   0.337  0.0202 -0.1959 -0.4990
  113phy    C13 3045   3.698  -0.157   0.373 -0.2609 -0.0715  0.3444
  113phy     H3 3046   3.768  -0.141   0.458  0.9957 -0.9106 -0.4989
  113phy    O33 3047   3.718  -0.296   0.360  0.4794  0.4294 -0.9775
  113phy    H1B 3048   3.660  -0.348   0.412 -0.2200  0.9229 -1.2496
  113phy    C12 3049   3.782  -0.070   0.261  0.3340 -0.1228  0.2870
  113phy    O11 3050   3.756   0.075   0.258 -0.0235 -0.0196 -0.2730
  113phy    H1A 3051   3.704   0.091   0.334  2.1310  1.5763  0.9658
  114phy    C35 3052   0.274   3.070   2.658 -0.3580 -0.1024  0.1644
  114phy    C33 3053   0.337   3.062   2.517  0.4246  0.2252 -0.1833
  114phy    C34 3054   0.368   2.911   2.507  0.2150  0.0965 -0.4524
  114phy    C32 3055   0.243   3.117   2.402  0.1658 -0.3640  0.5503
  114phy    C31 3056   0.266   3.268   2.382 -0.3448 -0.5798 -0.2990
  114phy    C30 3057   0.212   3.326   2.255 -0.0701  0.1394  0.4486
  114phy    C28 3058   0.217   3.481   2.238  0.1182  0.4226  0.3650
  114phy    C29 3059   0.233   3.506   2.089  0.3579  0.2062 -0.0261
  114phy    C27 3060   0.106   3.570   2.293  0.1449  0.2971 -0.0635
  114phy    C26 3061   0.157   3.703   2.354  0.3095 -0.2219 -0.0479
  114phy    C25 3062   0.033   3.778   2.416 -0.3632 -0.2804  0.3638
  114phy    C23 3063   0.063   3.915   2.481  0.0997  0.3279 -0.2238
  114phy    C24 3064   0.073   4.019   2.364  0.3734  0.3627 -0.2999
  114phy    C22 3065  -0.041   3.967   2.582 -0.3808 -0.5762 -0.0027
  114phy    C21 3066   0.012   4.040   2.709  0.2486 -0.4962  0.6514
  114phy    C20 3067  -0.088   4.127   2.782  0.0305 -0.4210 -0.3265
  114phy    C18 3068  -0.035   4.209   2.910  0.3798 -0.7148 -0.0218
  114phy    O01 3069   0.093   4.262   2.876  0.2815  0.1531 -0.4321
  114phy    H01 3070   0.131   4.199   2.818  0.1036  0.0197 -0.4054
  114phy    C19 3071  -0.141   4.327   2.904  0.3454 -0.3121 -0.3273
  114phy    C13 3072  -0.029   4.118   3.042  0.2952 -0.2394 -0.4455
  114phy     H3 3073   0.036   4.030   3.017  0.5502 -0.2485  0.2498
  114phy    O33 3074  -0.155   4.052   3.063  0.3071  0.0221  0.3300
  114phy    H1B 3075  -0.214   4.118   3.093 -0.8843 -1.3232  1.0898
  114phy    C12 3076   0.032   4.172   3.166 -0.2987  0.3150 -0.0173
  114phy    O11 3077  -0.054   4.244   3.247 -0.4350  0.2971  0.0297
  114phy    H1A 3078  -0.107   4.182   3.294  0.9226  0.0676  1.3396
  115phy    C35 3079   4.223   1.463   1.664  0.6204 -0.3366  0.2900
  115phy    C33 3080   4.130   1.494   1.538 -0.3855 -0.9871 -0.4948
  115phy    C34 3081   4.043   1.385   1.500 -0.0266 -0.2539 -0.2527
  115phy    C32 3082   4.045   1.616   1.571  0.2678  0.0611 -0.1602
  115phy    C31 3083   4.086   1.742   1.492 -0.5092 -0.3620 -0.0478
  115phy    C30 3084   4.026   1.869   1.556  0.5643  0.1488 -0.3358
  115phy    C28 3085   4.092   1.997   1.493 -0.5395  0.4464  0.1630
  115phy    C29 3086   3.995   2.109   1.508  0.4563  0.3472 -0.5066
  115phy    C27 3087   4.238   2.029   1.543  0.6502 -0.3559  0.4169
  115phy    C26 3088   4.340   2.091   1.444  0.2106  0.2507 -0.0849
  115phy    C25 3089   4.473   2.135   1.514 -0.3267 -0.1093  0.3979
  115phy    C23 3090   4.589   2.204   1.437 -0.1046  0.2600 -0.4142
  115phy    C24 3091   4.694   2.256   1.533 -0.2486  0.1875 -0.2581
  115phy    C22 3092   4.653   2.123   1.324 -0.0130 -0.2601 -0.3484
  115phy    C21 3093   4.604   2.160   1.181 -0.0224 -0.3359 -0.4129
  115phy    C20 3094   4.706   2.157   1.064  0.3230 -0.2837  0.2767
  115phy    C18 3095   4.661   2.160   0.908 -0.5274 -0.1429  0.2137
  115phy    O01 3096   4.575   2.055   0.882 -0.3804 -0.0814  0.1059
  115phy    H01 3097   4.574   1.996   0.955  0.1731 -0.2686 -0.0325
  115phy    C19 3098   4.796   2.119   0.834 -0.1016 -0.3181 -0.0522
  115phy    C13 3099   4.585   2.289   0.849 -0.1046 -0.1782  0.1100
  115phy     H3 3100   4.622   2.373   0.913 -2.2455  1.3750 -0.5978
  115phy    O33 3101   4.634   2.345   0.721 -0.3215  0.0037  0.2147
  115phy    H1B 3102   4.607   2.285   0.654 -0.9763 -0.4674  0.8773
  115phy    C12 3103   4.433   2.337   0.883 -0.9995 -0.3647  0.0594
  115phy    O11 3104   4.334   2.302   0.791  0.2987  0.2384  0.4762
  115phy    H1A 3105   4.330   2.208   0.798 -1.3064  0.1280 -1.0860
  116phy    C35 3106   4.476   4.499   1.081 -0.3975 -0.4500  0.2414
  116phy    C33 3107   4.568   4.450   1.195  0.6045  0.6044 -0.1241
  116phy    C34 3108   4.600   4.573   1.280  0.0855 -0.2332 -0.7118
  116phy    C32 3109   4.517   4.337   1.285 -0.0295 -0.4964 -0.0917
  116phy    C31 3110   4.519   4.204   1.212 -0.1278 -0.0354 -0.0701
  116phy    C30 3111   4.472   4.092   1.307  0.4938 -0.8848 -0.0727
  116phy    C28 3112   4.428   3.957   1.237 -0.1939 -0.2545 -0.3393
  116phy    C29 3113   4.477   3.845   1.336  0.3447 -0.2177  0.5818
  116phy    C27 3114   4.273   3.948   1.223 -0.1589 -0.5121  0.1458
  116phy    C26 3115   4.223   3.857   1.113  0.8572 -0.0562 -0.8605
  116phy    C25 3116   4.077   3.885   1.098  0.1591  0.5707  0.5914
  116phy    C23 3117   3.996   3.786   1.010 -0.8708  0.0411 -0.2744
  116phy    C24 3118   3.901   3.691   1.086 -0.1771 -0.0955 -0.4389
  116phy    C22 3119   3.907   3.861   0.912 -0.3190 -0.6806 -0.0156
  116phy    C21 3120   3.940   3.819   0.769  0.1835  0.1561  0.1416
  116phy    C20 3121   3.888   3.912   0.658 -0.2308 -0.1533  0.2153
  116phy    C18 3122   3.929   3.873   0.503  0.7525  0.2491 -0.1361
  116phy    O01 3123   4.063   3.824   0.481 -0.2050  0.3194  0.9266
  116phy    H01 3124   4.056   3.781   0.398 -0.2936  2.4454 -0.2236
  116phy    C19 3125   3.925   4.006   0.424  0.3168  0.1020 -0.2368
  116phy    C13 3126   3.833   3.756   0.445  0.7690 -0.0566 -0.1780
  116phy     H3 3127   3.865   3.664   0.499 -0.5978 -0.5248 -0.1307
  116phy    O33 3128   3.700   3.759   0.498 -0.4730  0.4209 -0.0918
  116phy    H1B 3129   3.659   3.675   0.493  0.9299 -0.5990  2.8810
  116phy    C12 3130   3.860   3.666   0.318  0.1848  0.3475 -0.0110
  116phy    O11 3131   3.993   3.644   0.290 -0.2244 -0.0264  0.4977
  116phy    H1A 3132   4.000   3.602   0.206  0.5779 -0.0635  0.5808
  117phy    C35 3133   3.080   0.115   2.055 -0.6453  0.0876 -0.2627
  117phy    C33 3134   3.115   0.050   1.924  0.0868  0.0990 -0.2460
  117phy    C34 3135   3.192   0.150   1.831  0.1231 -0.4274  0.0799
  117phy    C32 3136   3.196  -0.077   1.951 -0.2246  0.5357 -0.2436
  117phy    C31 3137   3.176  -0.202   1.855  0.1611 -0.7792 -0.4416
  117phy    C30 3138   3.238  -0.321   1.918  0.3311  0.2928 -0.0482
  117phy    C28 3139   3.175  -0.444   1.856 -0.6086 -0.0031 -0.5930
  117phy    C29 3140   3.248  -0.497   1.733  0.0829 -0.4186 -0.4838
  117phy    C27 3141   3.194  -0.554   1.967  0.3981  0.5559 -0.1961
  117phy    C26 3142   3.088  -0.568   2.076  0.6414  0.1657 -0.3297
  117phy    C25 3143   3.114  -0.697   2.147 -0.4459 -0.2849 -0.1749
  117phy    C23 3144   3.021  -0.719   2.267  0.2671 -0.3749  0.8951
  117phy    C24 3145   2.929  -0.835   2.244 -0.1191  0.4359 -0.8061
  117phy    C22 3146   3.096  -0.748   2.394  0.2301 -0.3850 -0.6187
  117phy    C21 3147   3.068  -0.653   2.516 -0.1527  0.5625 -0.1378
  117phy    C20 3148   3.129  -0.711   2.646 -0.3646 -0.3965  0.1444
  117phy    C18 3149   3.142  -0.618   2.775  0.0190 -0.5544  0.6218
  117phy    O01 3150   3.020  -0.543   2.791 -0.0837 -0.4334  0.2008
  117phy    H01 3151   3.016  -0.501   2.875 -0.6793  1.0086 -0.5237
  117phy    C19 3152   3.124  -0.717   2.891 -0.4860 -0.1200  0.4474
  117phy    C13 3153   3.267  -0.520   2.780  0.7147 -0.4371 -0.0748
  117phy     H3 3154   3.360  -0.577   2.755  0.2237 -1.4146  0.2529
  117phy    O33 3155   3.299  -0.473   2.908  0.6960 -0.0373 -0.3777
  117phy    H1B 3156   3.243  -0.399   2.923 -0.1666 -0.3934 -1.6909
  117phy    C12 3157   3.254  -0.394   2.684 -0.1723  0.7455 -0.1495
  117phy    O11 3158   3.180  -0.286   2.727 -0.1638 -0.1453 -0.2465
  117phy    H1A 3159   3.092  -0.292   2.696 -0.3692 -0.6445  0.4123
  118phy    C35 3160   4.745   3.428   2.058 -0.0067  0.0856 -0.0367
  118phy    C33 3161   4.810   3.564   2.061  0.1429 -0.1761  0.0618
  118phy    C34 3162   4.893   3.572   1.933 -0.1481 -0.0096  0.1377
  118phy    C32 3163   4.712   3.680   2.074  0.7782 -0.0908 -0.0066
  118phy    C31 3164   4.767   3.791   2.168 -0.2729 -0.4084  0.0938
  118phy    C30 3165   4.665   3.904   2.190 -0.3557 -0.5585  0.0851
  118phy    C28 3166   4.729   4.020   2.270  0.3938 -0.1843 -0.2597
  118phy    C29 3167   4.773   4.131   2.184 -0.3541  0.2617 -0.3033
  118phy    C27 3168   4.618   4.061   2.371 -0.4579  0.4228  0.0984
  118phy    C26 3169   4.665   4.047   2.514 -0.1430  0.6138 -0.5165
  118phy    C25 3170   4.547   4.060   2.608  0.0816 -0.1441  0.3363
  118phy    C23 3171   4.595   4.072   2.755 -0.2259  0.5026  0.0434
  118phy    C24 3172   4.517   4.174   2.841 -0.3591  0.6448 -0.0668
  118phy    C22 3173   4.597   3.927   2.818 -0.1319 -0.7610  0.6567
  118phy    C21 3174   4.722   3.894   2.901 -0.0318  0.1618 -0.3504
  118phy    C20 3175   4.738   3.751   2.952 -0.2099  0.6366  0.4177
  118phy    C18 3176   4.878   3.708   3.019 -0.4367 -0.2747  0.3608
  118phy    O01 3177   4.929   3.803   3.117 -0.1970 -0.1940  0.6359
  118phy    H01 3178   4.929   3.892   3.088 -1.9621 -0.4823 -0.4008
  118phy    C19 3179   4.832   3.586   3.097 -0.2775  0.1748 -0.3343
  118phy    C13 3180   4.993   3.688   2.905  0.6666  0.2737  0.3816
  118phy     H3 3181   4.988   3.775   2.835 -1.1776 -0.9578 -1.1090
  118phy    O33 3182   4.947   3.584   2.819  0.4516  0.5067  0.4399
  118phy    H1B 3183   4.956   3.497   2.853  0.5674 -1.1800 -3.3469
  118phy    C12 3184   5.145   3.661   2.944  0.1914 -0.2492 -0.6855
  118phy    O11 3185   5.228   3.659   2.832 -0.4430  0.5202  0.0540
  118phy    H1A 3186   5.183   3.612   2.765  0.7106 -0.8092  0.1651
  119phy    C35 3187   3.844   3.219   2.006 -0.0112 -0.0314  0.3722
  119phy    C33 3188   3.921   3.325   1.942 -0.4173 -0.3461  0.4223
  119phy    C34 3189   3.868   3.375   1.811  0.0694  0.1184 -0.0003
  119phy    C32 3190   3.945   3.439   2.046 -0.8700  0.2803  0.5378
  119phy    C31 3191   4.079   3.510   2.035 -0.2701  0.6128 -0.5520
  119phy    C30 3192   4.111   3.608   2.152  0.3155 -0.0112  0.1452
  119phy    C28 3193   4.252   3.666   2.149 -0.4730 -0.6071 -0.2611
  119phy    C29 3194   4.247   3.800   2.075  0.2720  0.0377  0.0874
  119phy    C27 3195   4.304   3.701   2.289  0.0056 -0.2523 -0.5840
  119phy    C26 3196   4.416   3.608   2.347  0.1861 -0.5206 -0.1480
  119phy    C25 3197   4.450   3.648   2.490 -0.5064  0.5210  0.5592
  119phy    C23 3198   4.580   3.582   2.545 -0.2734  0.9878 -0.4052
  119phy    C24 3199   4.715   3.661   2.527  0.2269 -0.0735 -0.0555
  119phy    C22 3200   4.555   3.546   2.694  0.7897 -0.5006  0.6653
  119phy    C21 3201   4.611   3.411   2.740  0.1748 -0.3240  0.9022
  119phy    C20 3202   4.578   3.382   2.889 -0.7872  0.1476  0.2956
  119phy    C18 3203   4.617   3.249   2.965 -0.1839 -0.1998 -0.4970
  119phy    O01 3204   4.765   3.246   2.969  0.7757  0.1894  0.3619
  119phy    H01 3205   4.799   3.178   3.023 -1.7196 -0.7891  0.8585
  119phy    C19 3206   4.576   3.290   3.113 -0.1616  0.5722  0.0078
  119phy    C13 3207   4.555   3.113   2.909  0.5494  0.1291  0.0491
  119phy     H3 3208   4.454   3.128   2.862 -0.7132  0.9989  2.8033
  119phy    O33 3209   4.518   3.018   3.017 -0.0666 -0.1300  0.3411
  119phy    H1B 3210   4.427   3.026   3.036 -0.1056 -0.8818  0.4855
  119phy    C12 3211   4.636   3.047   2.790 -0.3963 -0.0267  0.2816
  119phy    O11 3212   4.572   2.944   2.719  0.0239 -0.0330 -0.2036
  119phy    H1A 3213   4.507   2.979   2.660  0.2099  0.1500 -0.2989
  120phy    C35 3214   3.731   1.983   1.263 -0.3012 -0.1485  0.0347
  120phy    C33 3215   3.633   2.061   1.351 -0.4581 -0.4959  0.1956
  120phy    C34 3216   3.619   2.003   1.491  0.1604 -0.1952 -0.2607
  120phy    C32 3217   3.668   2.212   1.362 -0.0887 -0.1513  0.5479
  120phy    C31 3218   3.547   2.309   1.379 -0.3624 -0.2478 -0.0732
  120phy    C30 3219   3.601   2.456   1.365 -0.5244  0.7623  0.2432
  120phy    C28 3220   3.486   2.557   1.352  0.0141 -0.1479 -0.9001
  120phy    C29 3221   3.424   2.589   1.491 -0.2193  0.4681 -0.1274
  120phy    C27 3222   3.538   2.697   1.306  0.1865  0.6510 -0.1464
  120phy    C26 3223   3.472   2.751   1.178  0.2477  0.1740  0.0485
  120phy    C25 3224   3.554   2.858   1.110 -0.4762 -0.4770 -0.2103
  120phy    C23 3225   3.490   2.949   1.005  0.2905 -0.0304  0.0974
  120phy    C24 3226   3.444   3.074   1.067  0.1482  0.0899 -0.2343
  120phy    C22 3227   3.596   2.992   0.897  0.2922 -0.2615  0.1666
  120phy    C21 3228   3.538   3.004   0.753  0.7486 -0.1702  0.0271
  120phy    C20 3229   3.646   3.060   0.657  0.6756 -0.1486 -0.1155
  120phy    C18 3230   3.605   3.057   0.501  0.1392  0.1379 -0.8178
  120phy    O01 3231   3.585   2.920   0.458 -0.3223  0.1533  0.1395
  120phy    H01 3232   3.657   2.861   0.474  0.4000  0.7190 -0.9066
  120phy    C19 3233   3.738   3.105   0.443 -0.2374 -0.0487  0.2071
  120phy    C13 3234   3.482   3.153   0.459 -0.0685  0.1938 -0.1968
  120phy     H3 3235   3.391   3.096   0.489 -0.8865  2.1432  1.2423
  120phy    O33 3236   3.449   3.273   0.536  0.2603  0.2286  0.0525
  120phy    H1B 3237   3.483   3.346   0.488  0.1718  0.9320  1.0337
  120phy    C12 3238   3.431   3.161   0.311 -0.5122 -0.3937  0.2564
  120phy    O11 3239   3.467   3.275   0.246 -0.5989 -0.1405  0.8015
  120phy    H1A 3240   3.541   3.310   0.292 -0.2370 -1.7411  1.5138
  121phy    C35 3241   0.426   1.115   2.318 -0.1028 -0.0279 -0.0708
  121phy    C33 3242   0.544   1.161   2.232  0.2405  0.3504 -0.6451
  121phy    C34 3243   0.586   1.035   2.162 -0.4095  0.7145 -0.1476
  121phy    C32 3244   0.512   1.277   2.136  0.2135 -0.5234  0.1113
  121phy    C31 3245   0.532   1.420   2.189  0.5914  0.1293  0.0201
  121phy    C30 3246   0.482   1.540   2.106 -0.3293 -0.3494 -0.0978
  121phy    C28 3247   0.499   1.678   2.170  0.0282  0.8533  0.8001
  121phy    C29 3248   0.586   1.769   2.083  0.2102 -0.2439 -0.0577
  121phy    C27 3249   0.358   1.742   2.191 -0.2370 -0.3226 -0.1486
  121phy    C26 3250   0.335   1.821   2.324 -0.1042  0.6609  0.4872
  121phy    C25 3251   0.199   1.889   2.343 -0.4325 -0.4499 -0.2490
  121phy    C23 3252   0.191   1.997   2.453 -0.1919  0.2295  0.3107
  121phy    C24 3253   0.097   2.105   2.401 -0.1465 -0.1303  0.0866
  121phy    C22 3254   0.158   1.930   2.594  0.3501 -0.3368  0.6737
  121phy    C21 3255   0.262   1.951   2.704  0.3645 -0.6972 -0.2793
  121phy    C20 3256   0.224   1.867   2.829 -0.3138 -0.1996  0.2286
  121phy    C18 3257   0.310   1.863   2.960 -0.3880  0.1663  0.1403
  121phy    O01 3258   0.335   2.000   3.009  0.1309  0.4446 -0.2360
  121phy    H01 3259   0.259   2.055   3.017  0.7568  1.1068  1.5649
  121phy    C19 3260   0.207   1.808   3.058 -0.0520 -0.0529  0.0759
  121phy    C13 3261   0.456   1.785   2.961  0.1041  0.1418  0.2421
  121phy     H3 3262   0.443   1.689   2.906 -0.0523 -0.1033  0.6961
  121phy    O33 3263   0.489   1.733   3.088 -0.1128  0.2364 -0.0724
  121phy    H1B 3264   0.556   1.778   3.135 -1.7321  0.5054  2.1145
  121phy    C12 3265   0.585   1.865   2.907  0.5235  0.2320 -0.0483
  121phy    O11 3266   0.706   1.790   2.899 -0.0148 -0.2464  0.0971
  121phy    H1A 3267   0.741   1.789   2.811  1.1409 -0.2923  0.5380
  122phy    C35 3268   0.087   2.499   2.363 -0.0670  0.2508 -0.4822
  122phy    C33 3269   0.055   2.542   2.215  0.0356 -0.5147 -0.1384
  122phy    C34 3270  -0.098   2.526   2.207 -0.2006 -0.6029 -0.2141
  122phy    C32 3271   0.112   2.684   2.178 -0.3982  0.6640 -0.0131
  122phy    C31 3272   0.258   2.681   2.131 -0.0064  0.0021  0.3489
  122phy    C30 3273   0.288   2.818   2.074  0.3949 -0.0856  0.2864
  122phy    C28 3274   0.426   2.844   2.014  0.3833 -0.3721 -0.0420
  122phy    C29 3275   0.417   2.819   1.869 -0.2177 -0.1204 -0.0605
  122phy    C27 3276   0.471   2.992   2.033 -0.4767 -0.3123  0.3140
  122phy    C26 3277   0.567   3.028   2.146 -0.1962 -0.2762  0.0889
  122phy    C25 3278   0.616   3.174   2.122  0.0214 -0.1375 -0.3917
  122phy    C23 3279   0.703   3.227   2.234  0.0960 -0.3221 -0.1294
  122phy    C24 3280   0.846   3.236   2.168 -0.4506  0.3582 -0.5366
  122phy    C22 3281   0.655   3.372   2.272 -0.1844  0.2990  0.6506
  122phy    C21 3282   0.642   3.406   2.419 -0.4057 -0.0440  0.4538
  122phy    C20 3283   0.607   3.553   2.436 -0.1271 -0.3820  0.2874
  122phy    C18 3284   0.584   3.612   2.581 -0.2823  0.1979  0.4777
  122phy    O01 3285   0.694   3.581   2.668 -0.4204 -0.0188 -0.1762
  122phy    H01 3286   0.775   3.623   2.645  0.2623 -1.4036 -0.3823
  122phy    C19 3287   0.590   3.762   2.543 -0.2999 -0.1666  0.1963
  122phy    C13 3288   0.444   3.582   2.661 -0.0774  0.2229  0.0803
  122phy     H3 3289   0.357   3.601   2.593 -1.1193 -0.5843  1.1437
  122phy    O33 3290   0.414   3.676   2.766  0.1968 -0.4718 -0.2712
  122phy    H1B 3291   0.321   3.673   2.782  0.2437  1.0244  0.5018
  122phy    C12 3292   0.432   3.435   2.716  0.2884  0.6730  0.5199
  122phy    O11 3293   0.315   3.402   2.787  0.4491  0.1437  0.2278
  122phy    H1A 3294   0.248   3.417   2.722  0.4308  0.4777  0.3218
  123phy    C35 3295   3.515   4.032   0.943  0.5059  0.3715  0.3994
  123phy    C33 3296   3.406   3.949   0.875 -0.4841  0.0892  0.1045
  123phy    C34 3297   3.329   4.046   0.788 -0.2722 -0.0886  0.1822
  123phy    C32 3298   3.457   3.835   0.783 -0.2761 -0.4545  0.2203
  123phy    C31 3299   3.524   3.715   0.847 -0.1602  0.1355 -0.3057
  123phy    C30 3300   3.564   3.606   0.751  0.6256 -0.1225  0.1066
  123phy    C28 3301   3.649   3.489   0.800  0.0023  0.2955 -0.6959
  123phy    C29 3302   3.562   3.370   0.852  0.1670 -1.0207 -0.5073
  123phy    C27 3303   3.739   3.428   0.692  0.2827 -0.2294  0.5503
  123phy    C26 3304   3.883   3.398   0.741  0.1810 -0.6041  0.0647
  123phy    C25 3305   3.970   3.344   0.622  0.2493 -0.2832  0.1422
  123phy    C23 3306   4.121   3.380   0.628 -0.0739 -0.1780 -0.3518
  123phy    C24 3307   4.198   3.272   0.699 -0.2625  0.6710 -0.6803
  123phy    C22 3308   4.186   3.429   0.503  0.2827 -0.5959  0.4195
  123phy    C21 3309   4.304   3.521   0.511  0.3285 -0.1504 -0.2119
  123phy    C20 3310   4.355   3.569   0.375 -0.5204 -0.2514 -0.3185
  123phy    C18 3311   4.489   3.646   0.354 -0.6480 -0.2088 -0.2241
  123phy    O01 3312   4.485   3.759   0.443 -0.1084 -0.0916  0.9251
  123phy    H01 3313   4.401   3.795   0.421  2.1802  4.3961 -2.2372
  123phy    C19 3314   4.482   3.695   0.205 -0.2305 -0.0839  0.1233
  123phy    C13 3315   4.619   3.558   0.395 -0.4082  0.1991  0.2427
  123phy     H3 3316   4.602   3.523   0.500  2.4456 -1.1818  0.3093
  123phy    O33 3317   4.633   3.423   0.332 -0.1893 -0.3756  0.1225
  123phy    H1B 3318   4.721   3.393   0.342  0.1505  0.6045  0.1691
  123phy    C12 3319   4.754   3.619   0.452  0.3776 -0.2174 -0.3862
  123phy    O11 3320   4.856   3.629   0.363 -0.2118  0.2110 -0.0517
  123phy    H1A 3321   4.855   3.543   0.324  0.3755  0.7544 -1.3151
  124phy    C35 3322   4.588   5.041   1.726  0.0172  0.1084 -0.1591
  124phy    C33 3323   4.477   5.058   1.620  0.2060  0.0695  0.0486
  124phy    C34 3324   4.522   4.983   1.490 -0.5992  0.1200 -0.2436
  124phy    C32 3325   4.342   5.007   1.677  0.1308  0.1224 -0.0578
  124phy    C31 3326   4.231   5.108   1.656  0.3692 -0.5025  0.2380
  124phy    C30 3327   4.095   5.057   1.704  0.3489 -0.6182 -0.2042
  124phy    C28 3328   3.979   5.149   1.657 -0.2177 -0.1171 -0.2796
  124phy    C29 3329   3.911   5.107   1.528  0.1396  0.1345  0.1890
  124phy    C27 3330   3.864   5.146   1.758  0.8839 -0.1587 -0.2930
  124phy    C26 3331   3.850   5.259   1.860 -0.4761  0.0725  0.3333
  124phy    C25 3332   3.738   5.245   1.961 -0.4970  0.8077  0.6165
  124phy    C23 3333   3.691   5.360   2.055 -0.2992  0.0894  0.3571
  124phy    C24 3334   3.575   5.439   1.995 -0.0926  0.2733  0.3024
  124phy    C22 3335   3.644   5.317   2.195 -0.3699  0.1405  0.0988
  124phy    C21 3336   3.747   5.275   2.302  0.1502  0.1695  0.4298
  124phy    C20 3337   3.701   5.215   2.434 -0.3203 -0.5880  0.1424
  124phy    C18 3338   3.804   5.171   2.548 -0.2271  0.5575  0.6034
  124phy    O01 3339   3.884   5.290   2.586 -0.0516  0.1042 -0.3905
  124phy    H01 3340   3.833   5.354   2.631 -0.3733 -1.8824  2.3170
  124phy    C19 3341   3.714   5.131   2.670 -0.0500 -0.7610 -0.1351
  124phy    C13 3342   3.893   5.039   2.512 -0.6452  0.4699  0.0842
  124phy     H3 3343   3.832   4.957   2.465  0.2829 -0.1490 -0.0602
  124phy    O33 3344   3.951   4.977   2.628 -0.2384 -0.7325  0.0893
  124phy    H1B 3345   3.989   5.047   2.678  1.7166  0.5537 -2.9087
  124phy    C12 3346   4.012   5.068   2.421  0.0946  0.0067  0.0467
  124phy    O11 3347   4.106   5.155   2.475  0.5657  0.5689 -0.2444
  124phy    H1A 3348   4.049   5.225   2.499  0.1363 -0.0896  0.7238
  125phy    C35 3349   3.436   4.207   2.548  0.2991  0.3446 -0.1958
  125phy    C33 3350   3.541   4.276   2.468 -0.3498 -0.1164  0.0853
  125phy    C34 3351   3.609   4.183   2.366  0.3195 -0.1140 -0.1940
  125phy    C32 3352   3.480   4.388   2.385  0.9120  0.1062 -0.2642
  125phy    C31 3353   3.504   4.530   2.428 -0.0392 -0.2606 -0.5692
  125phy    C30 3354   3.479   4.634   2.322 -0.3756 -0.3923 -0.2973
  125phy    C28 3355   3.512   4.782   2.359 -0.4262  0.0142  0.3344
  125phy    C29 3356   3.622   4.841   2.265 -0.3594 -0.4705  0.1716
  125phy    C27 3357   3.381   4.864   2.346  0.0245  0.3499  0.0028
  125phy    C26 3358   3.378   4.995   2.424  0.7678 -0.4017 -0.2952
  125phy    C25 3359   3.251   5.076   2.413  0.1449 -0.4290  0.0788
  125phy    C23 3360   3.243   5.212   2.488  0.6085 -0.2321 -0.1257
  125phy    C24 3361   3.153   5.303   2.401 -0.0313  0.2720 -0.0865
  125phy    C22 3362   3.172   5.190   2.623  0.2268  0.0664  0.3825
  125phy    C21 3363   3.261   5.187   2.747 -0.2281 -0.4979 -0.6026
  125phy    C20 3364   3.180   5.157   2.880  0.8171  0.1680 -0.5877
  125phy    C18 3365   3.257   5.112   3.004 -0.2785  0.5695 -0.7890
  125phy    O01 3366   3.354   5.202   3.043  0.2261  0.5268 -0.4175
  125phy    H01 3367   3.430   5.149   3.058 -0.7773 -0.5545  1.1334
  125phy    C19 3368   3.139   5.118   3.107 -0.0696 -0.9953  0.2456
  125phy    C13 3369   3.316   4.960   2.983 -0.5849  0.4572 -0.1301
  125phy     H3 3370   3.359   4.953   2.879 -0.0577  3.2727 -0.1880
  125phy    O33 3371   3.222   4.855   2.983 -0.8923 -0.1288 -0.0004
  125phy    H1B 3372   3.179   4.871   2.901  0.5036 -1.2014 -0.9919
  125phy    C12 3373   3.439   4.926   3.070 -0.1485  0.5925  0.7233
  125phy    O11 3374   3.542   5.022   3.072  0.4173 -0.1804  0.0790
  125phy    H1A 3375   3.620   4.977   3.098  0.1182 -0.3205  0.7573
  126phy    C35 3376   2.959   0.002   1.449  0.9242 -0.2975  0.0690
  126phy    C33 3377   2.952   0.147   1.399  0.1702  0.0371 -0.0859
  126phy    C34 3378   2.896   0.142   1.261  0.0791  0.4337  0.0514
  126phy    C32 3379   2.860   0.227   1.495 -0.3984 -0.4740  0.2517
  126phy    C31 3380   2.923   0.298   1.616 -0.4635 -0.4627 -0.3026
  126phy    C30 3381   2.837   0.409   1.677 -0.0243  0.6231  0.2809
  126phy    C28 3382   2.901   0.499   1.783  0.1972 -0.1892  0.2645
  126phy    C29 3383   2.916   0.636   1.713  0.5073  0.4340 -0.1092
  126phy    C27 3384   2.816   0.520   1.911  0.3236  0.3751  0.1774
  126phy    C26 3385   2.830   0.410   2.014  0.2469 -0.2783  0.1994
  126phy    C25 3386   2.746   0.444   2.140 -0.3476  0.0502 -0.4787
  126phy    C23 3387   2.771   0.353   2.263 -0.6031  0.1559  0.5983
  126phy    C24 3388   2.737   0.425   2.395  0.4668  0.3664  0.7719
  126phy    C22 3389   2.696   0.216   2.258  1.0557 -0.1813  0.0438
  126phy    C21 3390   2.758   0.098   2.337 -0.6704  0.3219  0.2325
  126phy    C20 3391   2.649  -0.007   2.346 -0.4016  0.6807 -0.0123
  126phy    C18 3392   2.673  -0.155   2.394  0.1298 -0.2393  0.0062
  126phy    O01 3393   2.761  -0.159   2.515 -0.0751 -0.2898  0.0586
  126phy    H01 3394   2.736  -0.099   2.582  2.6043  0.5448  0.4440
  126phy    C19 3395   2.541  -0.201   2.438  0.8534 -0.7448  0.1635
  126phy    C13 3396   2.742  -0.259   2.284  0.4594  0.4417 -0.2153
  126phy     H3 3397   2.669  -0.269   2.200 -1.2800 -2.8684  1.5078
  126phy    O33 3398   2.734  -0.395   2.333 -0.6197 -0.1418 -0.0086
  126phy    H1B 3399   2.813  -0.420   2.379 -0.8796 -0.4255  0.2893
  126phy    C12 3400   2.887  -0.236   2.229 -0.2793 -0.3937  0.3403
  126phy    O11 3401   2.996  -0.257   2.306 -0.1689  0.1950  0.3162
  126phy    H1A 3402   3.036  -0.173   2.297 -0.0175 -0.0820 -2.2914
  127phy    C35 3403   2.542   4.101   1.089  0.3093  0.3390 -0.1665
  127phy    C33 3404   2.437   4.182   1.025  0.2185 -0.2140  0.1782
  127phy    C34 3405   2.316   4.164   1.106 -0.2071  0.4456 -0.3694
  127phy    C32 3406   2.465   4.334   1.029  0.1136  0.0545 -0.4616
  127phy    C31 3407   2.554   4.382   0.903  0.2688  0.2562 -0.0990
  127phy    C30 3408   2.558   4.538   0.887 -0.4577  0.6780 -0.0059
  127phy    C28 3409   2.609   4.586   0.746  0.2506 -0.0966 -0.1786
  127phy    C29 3410   2.509   4.692   0.687 -0.6443 -0.2383 -0.7072
  127phy    C27 3411   2.756   4.632   0.757  0.2133 -0.1607 -0.1758
  127phy    C26 3412   2.845   4.593   0.638  0.2882 -0.2068 -0.1564
  127phy    C25 3413   2.991   4.642   0.661 -0.1331 -0.4116  0.0795
  127phy    C23 3414   3.093   4.606   0.556  0.2609 -0.0674  0.2945
  127phy    C24 3415   3.134   4.712   0.454  0.0538  0.1480 -0.1512
  127phy    C22 3416   3.222   4.553   0.624 -0.1603 -0.4018  0.2268
  127phy    C21 3417   3.306   4.452   0.544  0.1033 -0.0073 -0.4282
  127phy    C20 3418   3.435   4.406   0.616  0.3797 -0.0849  0.4517
  127phy    C18 3419   3.539   4.322   0.537  0.4727  0.0773  0.2163
  127phy    O01 3420   3.461   4.214   0.473 -0.0488 -0.5436  0.2078
  127phy    H01 3421   3.512   4.136   0.478  1.6212  0.4310 -0.8087
  127phy    C19 3422   3.623   4.266   0.654  0.3402 -0.1500  0.2810
  127phy    C13 3423   3.624   4.406   0.434 -0.5140 -0.3344 -0.0538
  127phy     H3 3424   3.552   4.457   0.364  0.9893  0.4663 -1.0888
  127phy    O33 3425   3.677   4.527   0.490 -0.3943 -0.4028 -0.3084
  127phy    H1B 3426   3.758   4.511   0.534 -1.1360 -2.3891  0.4377
  127phy    C12 3427   3.691   4.367   0.302 -0.1083  0.5149 -0.0774
  127phy    O11 3428   3.830   4.360   0.319 -0.3094  0.4395  0.1341
  127phy    H1A 3429   3.864   4.442   0.350 -0.8671  0.3868  0.9310
  128SOL     OW 3430   0.225   1.157   0.295  0.1742 -0.7074 -0.2115
  128SOL    HW1 3431   0.258   1.177   0.208  1.4028  1.3609  0.6574
  128SOL    HW2 3432   0.263   1.071   0.313  2.9380  0.4445 -0.0484
  128SOL     MW 3433   0.234   1.148   0.286  0.0061 -0.0042 -0.0083
  129SOL     OW 3434   2.174   3.609   2.659 -0.0051  0.1080 -0.0751
  129SOL    HW1 3435   2.218   3.655   2.731  0.3483  0.0968 -0.2801
  129SOL    HW2 3436   2.237   3.615   2.587 -0.4779  0.1136 -0.4912
  129SOL     MW 3437   2.188   3.616   2.659  0.0061 -0.0042 -0.0083
  130SOL     OW 3438   0.821   2.192   2.793 -0.2677 -0.0636 -0.1436
  130SOL    HW1 3439   0.842   2.168   2.703  0.4305  0.4803 -0.1255
  130SOL    HW2 3440   0.872   2.130   2.846 -1.8020 -0.0258  1.4969
  130SOL     MW 3441   0.830   2.181   2.788  0.0061 -0.0042 -0.0083
  131SOL     OW 3442   3.041   2.752   0.256 -0.1212  0.4918 -0.2861
  131SOL    HW1 3443   2.971   2.697   0.292 -0.4628  0.7942 -0.4803
  131SOL    HW2 3444   3.119   2.697   0.265 -0.1099  0.5880  0.2197
  131SOL     MW 3445   3.042   2.737   0.262  0.0061 -0.0042 -0.0083
  132SOL     OW 3446   0.686   4.109   0.640 -0.0604  0.5076 -0.3806
  132SOL    HW1 3447   0.756   4.090   0.702 -1.1341  1.5929  1.2269
  132SOL    HW2 3448   0.700   4.045   0.570 -0.7264  0.6380 -0.6406
  132SOL     MW 3449   0.698   4.098   0.639  0.0061 -0.0042 -0.0083
  133SOL     OW 3450   1.053   4.363   0.155 -0.6603 -0.3111 -0.0884
  133SOL    HW1 3451   1.039   4.457   0.145  1.1650 -0.1036 -1.2108
  133SOL    HW2 3452   0.962   4.338   0.168 -0.2627 -1.5587  0.4064
  133SOL     MW 3453   1.040   4.372   0.155  0.0061 -0.0042 -0.0083
  134SOL     OW 3454   2.244   4.334   2.842 -0.3519  0.1861 -0.2334
  134SOL    HW1 3455   2.169   4.280   2.818 -0.3584  0.4408 -0.8053
  134SOL    HW2 3456   2.222   4.424   2.819  0.6521  0.4533 -0.1834
  134SOL     MW 3457   2.231   4.339   2.835  0.0061 -0.0042 -0.0083
  135SOL     OW 3458   2.877   2.745   3.053 -0.5990  0.6602 -0.3169
  135SOL    HW1 3459   2.834   2.814   3.104 -0.0575  0.6095  0.2178
  135SOL    HW2 3460   2.815   2.730   2.982 -0.2946 -1.7038 -0.1682
  135SOL     MW 3461   2.863   2.752   3.051  0.0061 -0.0042 -0.0083
  136SOL     OW 3462   0.083   2.883   0.209  0.4208  0.2326  0.6360
  136SOL    HW1 3463   0.045   2.796   0.219  2.2013 -0.5034  1.4296
  136SOL    HW2 3464   0.151   2.863   0.145 -0.4712  1.3583 -0.7394
  136SOL     MW 3465   0.087   2.869   0.202  0.0061 -0.0042 -0.0083
  137SOL     OW 3466   3.643   3.768   0.002  0.3897 -0.5503  0.3321
  137SOL    HW1 3467   3.724   3.718   0.002 -0.1561 -1.4472  0.8128
  137SOL    HW2 3468   3.636   3.787  -0.092 -0.8965 -2.0395  0.0932
  137SOL     MW 3469   3.653   3.764  -0.011  0.0061 -0.0042 -0.0083
  138SOL     OW 3470   1.920   3.714   2.588  0.0645  0.3365  0.7494
  138SOL    HW1 3471   2.004   3.676   2.614 -0.5743 -1.0763  0.7988
  138SOL    HW2 3472   1.948   3.786   2.531  0.7749  0.0694  0.7546
  138SOL     MW 3473   1.935   3.718   2.584  0.0061 -0.0042 -0.0083
  139SOL     OW 3474   0.723   1.685   0.324 -0.1006 -0.3272  0.2406
  139SOL    HW1 3475   0.674   1.762   0.295  2.2760  0.0294 -3.4537
  139SOL    HW2 3476   0.806   1.718   0.290 -0.3160 -0.3559 -0.3114
  139SOL     MW 3477   0.728   1.700   0.316  0.0061 -0.0042 -0.0083
  140SOL     OW 3478   2.501   3.586   3.001  0.0771 -0.3436 -0.3873
  140SOL    HW1 3479   2.574   3.527   2.981  0.2334 -1.0128  1.8560
  140SOL    HW2 3480   2.484   3.551   3.089  1.3772  1.1905  0.5382
  140SOL     MW 3481   2.508   3.573   3.010  0.0061 -0.0042 -0.0083
  141SOL     OW 3482   0.680   3.729   2.920  0.0812  0.5663 -0.1426
  141SOL    HW1 3483   0.742   3.785   2.874 -1.2239  2.2918  0.1036
  141SOL    HW2 3484   0.636   3.683   2.847 -1.0648  1.5476 -0.0972
  141SOL     MW 3485   0.682   3.730   2.904  0.0061 -0.0042 -0.0083
  142SOL     OW 3486   4.165   3.573   0.064 -0.0367 -0.3253 -0.2839
  142SOL    HW1 3487   4.217   3.609  -0.008 -1.1413  0.3549 -0.7801
  142SOL    HW2 3488   4.188   3.481   0.069  2.2052  0.2604  2.2507
  142SOL     MW 3489   4.175   3.566   0.055  0.0061 -0.0042 -0.0083
  143SOL     OW 3490   2.126   0.999   0.071 -0.1173  0.2859  0.1144
  143SOL    HW1 3491   2.067   1.069   0.044  1.0431  0.7426 -1.4112
  143SOL    HW2 3492   2.167   1.041   0.147 -1.7280  0.0011  1.1700
  143SOL     MW 3493   2.124   1.014   0.078  0.0061 -0.0042 -0.0083
  144SOL     OW 3494   1.039   1.502   2.982 -0.1451  0.2436  0.6165
  144SOL    HW1 3495   1.105   1.481   3.048 -0.3268  2.7687  1.7251
  144SOL    HW2 3496   1.025   1.595   2.999  0.2501  0.3741  0.2576
  144SOL     MW 3497   1.046   1.512   2.993  0.0061 -0.0042 -0.0083
  145SOL     OW 3498   0.263   2.803   0.008 -0.4320  0.3471  0.1771
  145SOL    HW1 3499   0.348   2.760  -0.004 -0.4609  0.0719  0.8415
  145SOL    HW2 3500   0.264   2.880  -0.048 -0.3663 -0.2628 -0.6742
  145SOL     MW 3501   0.274   2.807  -0.001  0.0061 -0.0042 -0.0083
  146SOL     OW 3502   2.422   3.973   2.874 -0.4503  0.6012  0.5312
  146SOL    HW1 3503   2.425   4.060   2.914  0.4824  0.6919  0.2738
  146SOL    HW2 3504   2.496   3.929   2.915 -1.5400 -1.5208  0.3435
  146SOL     MW 3505   2.432   3.979   2.885  0.0061 -0.0042 -0.0083
  147SOL     OW 3506   2.937   4.753   2.559 -0.4064 -0.6697 -0.0428
  147SOL    HW1 3507   2.977   4.774   2.475 -1.1101 -0.2192 -0.2780
  147SOL    HW2 3508   2.859   4.808   2.561 -0.0060 -0.0926  2.0360
  147SOL     MW 3509   2.932   4.763   2.548  0.0061 -0.0042 -0.0083
  148SOL     OW 3510   0.690   2.628   0.144  0.0509  0.2226 -0.0121
  148SOL    HW1 3511   0.760   2.695   0.147  0.5836 -0.3382  0.3300
  148SOL    HW2 3512   0.712   2.574   0.219 -2.0807 -0.8665 -0.1080
  148SOL     MW 3513   0.702   2.630   0.154  0.0061 -0.0042 -0.0083
  149SOL     OW 3514   4.223   3.069   3.076  0.3619  0.3197 -0.5837
  149SOL    HW1 3515   4.159   2.998   3.081 -0.9601  1.4979  0.0462
  149SOL    HW2 3516   4.218   3.097   2.984  2.1910  0.5855 -0.6280
  149SOL     MW 3517   4.214   3.063   3.064  0.0061 -0.0042 -0.0083
  150SOL     OW 3518   5.009   0.593   2.954 -0.2626 -0.4288  0.0624
  150SOL    HW1 3519   4.975   0.652   3.021  0.6652  0.6930 -0.4138
  150SOL    HW2 3520   4.999   0.504   2.988  0.2232 -0.8618 -0.8914
  150SOL     MW 3521   5.004   0.589   2.967  0.0061 -0.0042 -0.0083
  151SOL     OW 3522   2.605   3.839   3.016 -0.1454 -0.1831  0.5696
  151SOL    HW1 3523   2.567   3.870   3.098  0.2243 -0.8155  0.9939
  151SOL    HW2 3524   2.571   3.750   3.012 -0.6029  0.0207 -0.2709
  151SOL     MW 3525   2.596   3.832   3.027  0.0061 -0.0042 -0.0083
  152SOL     OW 3526   1.674   1.401   0.318 -0.5432 -0.4019 -0.0006
  152SOL    HW1 3527   1.635   1.360   0.395 -0.5315 -0.7131 -0.1596
  152SOL    HW2 3528   1.641   1.356   0.240  1.7059 -0.8965 -0.7421
  152SOL     MW 3529   1.664   1.389   0.318  0.0061 -0.0042 -0.0083
  153SOL     OW 3530   3.490   2.398   0.407  0.3813 -0.2325  0.4741
  153SOL    HW1 3531   3.505   2.326   0.468 -1.2575 -2.3614 -1.4801
  153SOL    HW2 3532   3.575   2.417   0.366  0.2443  0.4058  0.4830
  153SOL     MW 3533   3.503   2.391   0.410  0.0061 -0.0042 -0.0083
  154SOL     OW 3534   4.329   0.118   0.019 -0.1577 -0.0369  0.5612
  154SOL    HW1 3535   4.313   0.023   0.015 -0.4649 -0.0767  2.0424
  154SOL    HW2 3536   4.248   0.152   0.057 -0.5184 -0.7486  0.4431
  154SOL     MW 3537   4.316   0.110   0.024  0.0061 -0.0042 -0.0083
  155SOL     OW 3538   1.025   0.915   3.065 -0.3724 -0.4431  0.1945
  155SOL    HW1 3539   1.012   0.871   2.981 -0.6556 -0.8682  0.4549
  155SOL    HW2 3540   0.951   0.975   3.068 -1.1420 -1.4007  1.8763
  155SOL     MW 3541   1.013   0.917   3.055  0.0061 -0.0042 -0.0083
  156SOL     OW 3542   5.039   3.129   0.121 -0.0199 -0.2192 -0.2753
  156SOL    HW1 3543   5.087   3.053   0.155 -0.2301  0.2605  1.1746
  156SOL    HW2 3544   4.981   3.087   0.058 -1.9027 -0.5551  1.5521
  156SOL     MW 3545   5.038   3.113   0.117  0.0061 -0.0042 -0.0083
  157SOL     OW 3546   1.533   3.786   2.920  0.0693  0.1392  0.6141
  157SOL    HW1 3547   1.620   3.765   2.886  0.3041 -0.3700  1.4865
  157SOL    HW2 3548   1.533   3.881   2.931 -0.6836  0.2886 -0.5611
  157SOL     MW 3549   1.544   3.796   2.917  0.0061 -0.0042 -0.0083
  158SOL     OW 3550   4.250   3.293   0.104  0.0835  0.0640  0.2926
  158SOL    HW1 3551   4.242   3.209   0.058  2.3179  0.1069 -0.2831
  158SOL    HW2 3552   4.295   3.270   0.185 -0.5486 -1.0342  0.3507
  158SOL     MW 3553   4.255   3.279   0.108  0.0061 -0.0042 -0.0083
  159SOL     OW 3554   4.506   0.171   2.931 -0.1719  0.1733 -0.6255
  159SOL    HW1 3555   4.449   0.166   3.007 -0.2096 -3.3321 -0.7367
  159SOL    HW2 3556   4.467   0.248   2.889 -0.8879  1.3574  2.0335
  159SOL     MW 3557   4.493   0.181   2.935  0.0061 -0.0042 -0.0083
  160SOL     OW 3558   2.800   4.528   2.667 -0.1354 -0.1289  0.1574
  160SOL    HW1 3559   2.836   4.605   2.624 -0.2732 -0.7112 -1.0244
  160SOL    HW2 3560   2.874   4.508   2.725  0.0368 -1.7285 -0.5767
  160SOL     MW 3561   2.814   4.535   2.669  0.0061 -0.0042 -0.0083
  161SOL     OW 3562   0.747   3.341   3.100  0.6657  0.2470  0.0887
  161SOL    HW1 3563   0.785   3.358   3.014 -1.0647 -0.9866 -0.9855
  161SOL    HW2 3564   0.656   3.370   3.096  0.3491 -0.8173 -0.9138
  161SOL     MW 3565   0.740   3.347   3.089  0.0061 -0.0042 -0.0083
  162SOL     OW 3566   1.925   1.280   0.319  0.8370 -0.1851 -0.3292
  162SOL    HW1 3567   1.836   1.314   0.316  1.5937  2.2930  1.6720
  162SOL    HW2 3568   1.977   1.361   0.316 -1.4032  1.3664 -0.2377
  162SOL     MW 3569   1.920   1.295   0.318  0.0061 -0.0042 -0.0083
  163SOL     OW 3570   0.830   2.445   3.081  0.1479 -0.0163 -0.2050
  163SOL    HW1 3571   0.777   2.368   3.062 -0.9768  0.5729  0.4338
  163SOL    HW2 3572   0.771   2.484   3.145  1.2536  1.0648  0.2141
  163SOL     MW 3573   0.815   2.440   3.087  0.0061 -0.0042 -0.0083
  164SOL     OW 3574   0.503   3.454   3.118  0.4353 -0.4586 -0.3273
  164SOL    HW1 3575   0.497   3.460   3.213 -0.8797 -0.3763 -0.4021
  164SOL    HW2 3576   0.472   3.540   3.091 -1.3957 -1.3531 -1.2120
  164SOL     MW 3577   0.498   3.466   3.127  0.0061 -0.0042 -0.0083
  165SOL     OW 3578   1.285   1.666   0.756 -0.3407  0.3354 -0.1470
  165SOL    HW1 3579   1.319   1.755   0.757 -0.4763  0.3834  0.2390
  165SOL    HW2 3580   1.195   1.675   0.787  0.4347  0.7937  2.1451
  165SOL     MW 3581   1.278   1.679   0.760  0.0061 -0.0042 -0.0083
  166SOL     OW 3582   3.781   4.316   3.020 -0.3934  0.1912 -0.0049
  166SOL    HW1 3583   3.831   4.387   3.059  0.2416 -0.2782  0.0453
  166SOL    HW2 3584   3.802   4.247   3.084  0.9500  1.9862  1.5675
  166SOL     MW 3585   3.790   4.316   3.034  0.0061 -0.0042 -0.0083
  167SOL     OW 3586   2.915   3.340   0.080  0.1268 -0.2901  0.2054
  167SOL    HW1 3587   2.991   3.391   0.053 -0.3311 -0.6625 -1.9553
  167SOL    HW2 3588   2.949   3.252   0.095  0.3312 -0.0138  1.4328
  167SOL     MW 3589   2.929   3.335   0.078  0.0061 -0.0042 -0.0083
  168SOL     OW 3590   3.035   3.107   0.167  0.4758  0.2373 -0.5141
  168SOL    HW1 3591   3.103   3.042   0.150  0.3417  0.2640 -1.1687
  168SOL    HW2 3592   3.011   3.085   0.257  0.5411  1.2848 -0.2294
  168SOL     MW 3593   3.040   3.096   0.177  0.0061 -0.0042 -0.0083
  169SOL     OW 3594   1.445   4.138   0.182 -0.0050  0.6914 -0.0302
  169SOL    HW1 3595   1.519   4.084   0.155 -0.8327 -0.0646 -0.8869
  169SOL    HW2 3596   1.370   4.097   0.138  0.7174 -1.0947  0.3268
  169SOL     MW 3597   1.445   4.126   0.172  0.0061 -0.0042 -0.0083
  170SOL     OW 3598   0.141   1.293   0.518 -0.1690  0.1278 -0.2355
  170SOL    HW1 3599   0.189   1.255   0.444  0.6181  1.1218 -0.2673
  170SOL    HW2 3600   0.055   1.310   0.480  0.0963  1.3921 -0.3383
  170SOL     MW 3601   0.136   1.290   0.503  0.0061 -0.0042 -0.0083
  171SOL     OW 3602   0.652   2.250   2.996  0.4356  0.2229  0.4051
  171SOL    HW1 3603   0.577   2.290   2.952 -0.4394 -2.1544 -0.4367
  171SOL    HW2 3604   0.694   2.201   2.925 -1.5937  0.4759 -1.0553
  171SOL     MW 3605   0.647   2.249   2.981  0.0061 -0.0042 -0.0083
  172SOL     OW 3606   1.976   2.079   0.118  0.5598 -0.0436  0.5212
  172SOL    HW1 3607   1.937   2.066   0.032  0.0112 -1.1376  0.9155
  172SOL    HW2 3608   1.917   2.143   0.160  0.9869 -0.1617  1.3274
  172SOL     MW 3609   1.963   2.086   0.112  0.0061 -0.0042 -0.0083
  173SOL     OW 3610   3.901   2.980   0.174  0.1012 -0.3475  0.2249
  173SOL    HW1 3611   3.836   2.979   0.103  1.2915 -0.2704 -0.8939
  173SOL    HW2 3612   3.932   3.070   0.168 -0.8456 -0.0848 -1.2911
  173SOL     MW 3613   3.896   2.992   0.164  0.0061 -0.0042 -0.0083
  174SOL     OW 3614   0.191   2.275   2.772 -0.2220  0.4193  0.0754
  174SOL    HW1 3615   0.161   2.203   2.827  0.7511 -0.3465 -0.3713
  174SOL    HW2 3616   0.144   2.351   2.807 -0.1386  0.8801 -0.7917
  174SOL     MW 3617   0.181   2.276   2.784  0.0061 -0.0042 -0.0083
  175SOL     OW 3618   1.471   1.466   0.662 -0.3912  0.1187  0.2516
  175SOL    HW1 3619   1.394   1.447   0.608  0.3953  2.0145 -1.6581
  175SOL    HW2 3620   1.434   1.475   0.750 -0.5426 -1.7783  0.4233
  175SOL     MW 3621   1.456   1.465   0.667  0.0061 -0.0042 -0.0083
  176SOL     OW 3622   4.912   3.350   0.299 -0.2515 -0.3271 -0.4942
  176SOL    HW1 3623   4.927   3.275   0.243 -2.3237 -0.9972 -0.2384
  176SOL    HW2 3624   4.999   3.375   0.331 -1.1445  2.1574  0.2871
  176SOL     MW 3625   4.926   3.344   0.296  0.0061 -0.0042 -0.0083
  177SOL     OW 3626   2.698   4.554   3.049  0.5848  0.1105  0.0803
  177SOL    HW1 3627   2.617   4.534   3.096  0.1901 -0.4733 -0.8033
  177SOL    HW2 3628   2.697   4.492   2.975  1.4421  1.4563 -1.1208
  177SOL     MW 3629   2.687   4.543   3.045  0.0061 -0.0042 -0.0083
  178SOL     OW 3630   0.599   0.986   0.351  0.1175  0.3432  0.1239
  178SOL    HW1 3631   0.627   0.904   0.311  0.1015  0.0731  0.6567
  178SOL    HW2 3632   0.552   0.957   0.428  1.5916  0.3195  1.0516
  178SOL     MW 3633   0.597   0.972   0.356  0.0061 -0.0042 -0.0083
  179SOL     OW 3634   1.555   4.410   0.391  0.7543 -0.0709  0.3078
  179SOL    HW1 3635   1.525   4.495   0.424 -1.8162 -0.4311 -0.7964
  179SOL    HW2 3636   1.476   4.373   0.352  1.8803 -0.3617 -1.8408
  179SOL     MW 3637   1.540   4.417   0.391  0.0061 -0.0042 -0.0083
  180SOL     OW 3638   4.705   4.378   0.308  0.0418  0.0996 -0.3868
  180SOL    HW1 3639   4.761   4.455   0.301 -0.6082  0.8931  2.2140
  180SOL    HW2 3640   4.765   4.314   0.346 -1.4734 -0.5334  1.0348
  180SOL     MW 3641   4.720   4.380   0.312  0.0061 -0.0042 -0.0083
  181SOL     OW 3642   1.179   2.143   3.034 -0.5712  0.3174  0.6143
  181SOL    HW1 3643   1.170   2.181   3.122  2.5518  0.3157  1.0305
  181SOL    HW2 3644   1.270   2.113   3.029  0.1540  2.4785 -0.1715
  181SOL     MW 3645   1.190   2.144   3.045  0.0061 -0.0042 -0.0083
  182SOL     OW 3646   1.964   1.258   0.057 -0.0546 -0.2316 -0.4233
  182SOL    HW1 3647   2.047   1.301   0.037 -0.7795  1.1973 -0.5311
  182SOL    HW2 3648   1.950   1.273   0.151  0.1996 -1.9664 -0.0895
  182SOL     MW 3649   1.973   1.266   0.067  0.0061 -0.0042 -0.0083
  183SOL     OW 3650   0.749   3.050   3.064 -0.4064  0.1192  0.4980
  183SOL    HW1 3651   0.668   3.040   3.015 -1.0254  1.9810  1.0398
  183SOL    HW2 3652   0.752   3.145   3.075  3.1491  0.1455  0.4593
  183SOL     MW 3653   0.739   3.061   3.059  0.0061 -0.0042 -0.0083
  184SOL     OW 3654   0.085   4.964   3.059  0.0659 -0.0396 -0.5851
  184SOL    HW1 3655  -0.002   4.930   3.040 -0.4910  1.1677 -0.2615
  184SOL    HW2 3656   0.135   4.907   3.000 -0.8099 -1.2012 -0.2295
  184SOL     MW 3657   0.080   4.952   3.049  0.0061 -0.0042 -0.0083
  185SOL     OW 3658   4.879   4.897   0.234  0.1162 -0.6631 -0.1641
  185SOL    HW1 3659   4.799   4.912   0.285 -0.6046  0.9122 -1.6588
  185SOL    HW2 3660   4.859   4.957   0.162  1.9697 -0.1890 -0.3351
  185SOL     MW 3661   4.866   4.907   0.232  0.0061 -0.0042 -0.0083
  186SOL     OW 3662   2.297   1.599   2.969 -0.3008  0.8769  0.0176
  186SOL    HW1 3663   2.321   1.596   2.876 -0.6813  0.5861 -0.0781
  186SOL    HW2 3664   2.247   1.680   2.972 -1.4878  0.4524 -3.2214
  186SOL     MW 3665   2.293   1.609   2.957  0.0061 -0.0042 -0.0083
  187SOL     OW 3666   4.611   0.495   2.738  0.0670  0.1552 -0.3918
  187SOL    HW1 3667   4.659   0.576   2.750 -0.0017 -0.0310  1.2701
  187SOL    HW2 3668   4.652   0.445   2.809  0.5811  0.7844 -0.2361
  187SOL     MW 3669   4.623   0.499   2.749  0.0061 -0.0042 -0.0083
  188SOL     OW 3670   0.991   4.151   0.511 -0.3113 -0.5748 -0.0991
  188SOL    HW1 3671   1.061   4.182   0.568 -1.5079 -0.0727  1.1622
  188SOL    HW2 3672   0.932   4.226   0.520  0.0002 -0.3993  0.5021
  188SOL     MW 3673   0.992   4.165   0.520  0.0061 -0.0042 -0.0083
  189SOL     OW 3674   0.069   2.590   0.011 -0.4945  0.7662  0.2031
  189SOL    HW1 3675  -0.009   2.645   0.001 -1.0019 -0.1750 -1.2938
  189SOL    HW2 3676   0.140   2.654   0.008  1.4148 -1.2676 -1.3533
  189SOL     MW 3677   0.068   2.606   0.010  0.0061 -0.0042 -0.0083
  190SOL     OW 3678   4.085   0.200   0.133  0.0817  0.0876  0.5317
  190SOL    HW1 3679   4.026   0.267   0.168 -0.9830 -0.9229  0.7127
  190SOL    HW2 3680   4.030   0.149   0.073 -2.0344  0.5395  1.9692
  190SOL     MW 3681   4.070   0.202   0.130  0.0061 -0.0042 -0.0083
  191SOL     OW 3682   0.075   3.413   2.650  1.0941 -0.4545 -0.0501
  191SOL    HW1 3683   0.013   3.424   2.578  2.1423 -1.6707 -1.2014
  191SOL    HW2 3684   0.026   3.354   2.707 -0.6119  1.1190  0.1814
  191SOL     MW 3685   0.061   3.407   2.648  0.0061 -0.0042 -0.0083
  192SOL     OW 3686   4.982   3.285   2.830 -0.4092  0.0688  0.2313
  192SOL    HW1 3687   4.892   3.271   2.858 -0.2037 -2.0147 -0.0193
  192SOL    HW2 3688   5.025   3.294   2.915  0.9026  0.3733 -0.4190
  192SOL     MW 3689   4.976   3.284   2.845  0.0061 -0.0042 -0.0083
  193SOL     OW 3690   4.495   5.000   2.804  0.1390 -0.1955  0.3697
  193SOL    HW1 3691   4.488   5.086   2.847  1.4073  0.4403 -0.5967
  193SOL    HW2 3692   4.405   4.968   2.801  0.5950 -1.4837 -0.5233
  193SOL     MW 3693   4.482   5.007   2.809  0.0061 -0.0042 -0.0083
  194SOL     OW 3694   2.267   3.715   2.897  0.1976  0.3713 -0.0777
  194SOL    HW1 3695   2.340   3.654   2.907  1.2131  1.6066  0.2954
  194SOL    HW2 3696   2.311   3.799   2.891  0.6294  0.0813 -1.0726
  194SOL     MW 3697   2.282   3.718   2.897  0.0061 -0.0042 -0.0083
  195SOL     OW 3698   0.985   3.038   2.933  0.4566 -0.1198  0.1075
  195SOL    HW1 3699   0.895   3.030   2.964  0.0731 -1.9327 -1.3448
  195SOL    HW2 3700   1.000   2.952   2.894  0.5848 -0.3358  0.6237
  195SOL     MW 3701   0.975   3.026   2.932  0.0061 -0.0042 -0.0083
  196SOL     OW 3702   0.878   3.683   3.094 -0.0601  0.5369  0.2657
  196SOL    HW1 3703   0.855   3.618   3.160 -0.7788 -0.4684 -0.9269
  196SOL    HW2 3704   0.802   3.683   3.036 -0.4374  0.2841  0.7486
  196SOL     MW 3705   0.865   3.675   3.095  0.0061 -0.0042 -0.0083
  197SOL     OW 3706   1.303   0.920   3.091  0.0898  0.4450  0.5556
  197SOL    HW1 3707   1.210   0.911   3.072 -0.0024  2.2425  0.0064
  197SOL    HW2 3708   1.325   0.827   3.087  0.0040  0.4608 -0.8871
  197SOL     MW 3709   1.294   0.907   3.088  0.0061 -0.0042 -0.0083
  198SOL     OW 3710   4.857   0.629   0.185  0.3895 -0.2248 -0.0808
  198SOL    HW1 3711   4.947   0.601   0.197 -0.0192 -0.9181  1.5919
  198SOL    HW2 3712   4.809   0.554   0.221 -0.1564  0.0773 -0.1556
  198SOL     MW 3713   4.862   0.616   0.191  0.0061 -0.0042 -0.0083
  199SOL     OW 3714   4.347   4.164   0.283 -0.5080 -0.6794  0.1606
  199SOL    HW1 3715   4.312   4.082   0.316  0.8100 -1.9288 -1.3704
  199SOL    HW2 3716   4.428   4.130   0.245 -0.5394 -0.0648 -0.4878
  199SOL     MW 3717   4.353   4.149   0.282  0.0061 -0.0042 -0.0083
  200SOL     OW 3718   2.461   0.411   0.000 -0.4635  0.2995  0.3843
  200SOL    HW1 3719   2.461   0.477  -0.069 -1.8601 -0.5746 -0.4783
  200SOL    HW2 3720   2.453   0.459   0.083 -1.1186  0.1506  0.4094
  200SOL     MW 3721   2.460   0.426   0.002  0.0061 -0.0042 -0.0083
  201SOL     OW 3722   1.843   3.615   0.033  0.0464  0.0987  0.7509
  201SOL    HW1 3723   1.821   3.543  -0.027  0.8322 -0.1972  0.8071
  201SOL    HW2 3724   1.889   3.679  -0.021  0.2421 -0.8748 -0.2725
  201SOL     MW 3725   1.846   3.614   0.018  0.0061 -0.0042 -0.0083
  202SOL     OW 3726   4.006   5.058   3.114  0.3832 -0.4136 -0.4570
  202SOL    HW1 3727   3.975   5.014   3.035  1.2695  0.6544 -1.4246
  202SOL    HW2 3728   4.045   4.986   3.165 -1.7583 -1.2582  0.1507
  202SOL     MW 3729   4.007   5.042   3.111  0.0061 -0.0042 -0.0083
  203SOL     OW 3730   0.530   3.485   0.263 -0.0632  0.2366  0.0987
  203SOL    HW1 3731   0.509   3.530   0.345 -0.0526 -0.2044  0.3469
  203SOL    HW2 3732   0.625   3.500   0.258 -0.1947  0.8647 -0.7003
  203SOL     MW 3733   0.540   3.493   0.273  0.0061 -0.0042 -0.0083
  204SOL     OW 3734   0.427   3.725   3.044 -0.2259 -0.3818  0.7733
  204SOL    HW1 3735   0.522   3.728   3.030 -0.1847 -0.5856  1.0177
  204SOL    HW2 3736   0.394   3.740   2.955  0.3085  1.6783  0.8682
  204SOL     MW 3737   0.435   3.728   3.030  0.0061 -0.0042 -0.0083
  205SOL     OW 3738   4.009   4.272   2.893 -0.4729  0.1493 -0.1003
  205SOL    HW1 3739   3.923   4.286   2.933 -1.7131 -0.4144 -2.3828
  205SOL    HW2 3740   4.040   4.360   2.873  0.5146 -0.2142 -0.2627
  205SOL     MW 3741   4.002   4.285   2.896  0.0061 -0.0042 -0.0083
  206SOL     OW 3742   0.752   2.660   2.730 -0.1396  0.1415 -0.3875
  206SOL    HW1 3743   0.785   2.679   2.642  1.4024  1.0070  0.3194
  206SOL    HW2 3744   0.790   2.573   2.746  3.9769  1.3071 -2.3109
  206SOL     MW 3745   0.762   2.651   2.721  0.0061 -0.0042 -0.0083
  207SOL     OW 3746   4.111   4.796   0.184  0.0398  0.6258  0.4424
  207SOL    HW1 3747   4.130   4.884   0.217  1.5569  0.3290  0.4718
  207SOL    HW2 3748   4.195   4.754   0.203  0.1244  0.4225 -0.3497
  207SOL     MW 3749   4.125   4.802   0.191  0.0061 -0.0042 -0.0083
  208SOL     OW 3750   3.494   2.250   3.096 -0.2046  0.4467 -0.6119
  208SOL    HW1 3751   3.429   2.214   3.037 -0.8549 -1.7128  1.2609
  208SOL    HW2 3752   3.440   2.283   3.168  0.5210  0.0858  0.1307
  208SOL     MW 3753   3.478   2.249   3.098  0.0061 -0.0042 -0.0083
  209SOL     OW 3754   1.405   1.114   0.361  0.1329 -0.0414 -0.4643
  209SOL    HW1 3755   1.473   1.125   0.428 -0.5776  0.1183  0.2555
  209SOL    HW2 3756   1.342   1.049   0.392  0.1460 -0.1449 -0.6499
  209SOL     MW 3757   1.405   1.107   0.374  0.0061 -0.0042 -0.0083
  210SOL     OW 3758   1.332   1.936   2.813  0.1278 -0.1878 -0.2264
  210SOL    HW1 3759   1.253   1.898   2.851  0.6115 -0.3527  0.6313
  210SOL    HW2 3760   1.373   1.984   2.884  1.1663 -0.4430 -0.6353
  210SOL     MW 3761   1.327   1.937   2.827  0.0061 -0.0042 -0.0083
  211SOL     OW 3762   4.886   2.670   3.105  0.4735 -0.0287 -0.0900
  211SOL    HW1 3763   4.908   2.695   3.015 -0.6103 -2.9895 -1.3142
  211SOL    HW2 3764   4.798   2.703   3.121  1.0594  0.6735  1.9096
  211SOL     MW 3765   4.877   2.677   3.095  0.0061 -0.0042 -0.0083
  212SOL     OW 3766   1.128   2.235   0.144 -0.0242  0.2507 -0.4022
  212SOL    HW1 3767   1.216   2.203   0.161  0.4056  1.2450 -0.6809
  212SOL    HW2 3768   1.133   2.331   0.146 -2.2590  0.4311  0.0696
  212SOL     MW 3769   1.140   2.244   0.147  0.0061 -0.0042 -0.0083
  213SOL     OW 3770   2.008   4.519   0.363  0.0045  0.5478  0.1667
  213SOL    HW1 3771   2.050   4.447   0.410 -1.5869 -1.1401 -0.8360
  213SOL    HW2 3772   2.000   4.576   0.440 -0.3287 -0.2815  0.7638
  213SOL     MW 3773   2.012   4.517   0.380  0.0061 -0.0042 -0.0083
  214SOL     OW 3774   2.017   4.672   0.594 -0.0008 -0.4380  0.3282
  214SOL    HW1 3775   2.008   4.764   0.621 -0.9408 -0.4731  0.1548
  214SOL    HW2 3776   1.963   4.625   0.658  0.7431 -1.3325  0.3188
  214SOL     MW 3777   2.009   4.678   0.606  0.0061 -0.0042 -0.0083
  215SOL     OW 3778   1.263   3.750   2.960 -0.5014  0.3770 -0.5357
  215SOL    HW1 3779   1.354   3.763   2.932 -1.1153 -1.0848 -3.6924
  215SOL    HW2 3780   1.216   3.822   2.918 -1.9876  1.2807  2.4691
  215SOL     MW 3781   1.269   3.761   2.951  0.0061 -0.0042 -0.0083
  216SOL     OW 3782   3.266   3.222   0.717  0.5283 -0.2051 -0.0450
  216SOL    HW1 3783   3.314   3.212   0.800  0.4897 -1.5768 -0.1703
  216SOL    HW2 3784   3.329   3.262   0.658 -0.0243  2.0358  0.8065
  216SOL     MW 3785   3.281   3.226   0.720  0.0061 -0.0042 -0.0083
  217SOL     OW 3786   2.148   4.098   0.315 -0.2847 -0.1944  0.0829
  217SOL    HW1 3787   2.203   4.039   0.367 -0.0324 -1.6528 -1.7461
  217SOL    HW2 3788   2.146   4.179   0.366  1.3930  1.2672 -1.9768
  217SOL     MW 3789   2.155   4.101   0.329  0.0061 -0.0042 -0.0083
  218SOL     OW 3790   2.777   3.556   2.839 -0.0324 -0.1801 -0.0871
  218SOL    HW1 3791   2.763   3.484   2.778 -0.5353  0.9147 -1.3078
  218SOL    HW2 3792   2.847   3.606   2.796 -0.5694 -0.0057 -0.7694
  218SOL     MW 3793   2.784   3.553   2.826  0.0061 -0.0042 -0.0083
  219SOL     OW 3794   0.920   2.047   0.116 -0.2655 -0.5602  0.3656
  219SOL    HW1 3795   0.969   1.991   0.177 -0.8339 -1.1279  0.3161
  219SOL    HW2 3796   0.967   2.129   0.123  1.2296 -1.1489 -1.7524
  219SOL     MW 3797   0.932   2.050   0.125  0.0061 -0.0042 -0.0083
  220SOL     OW 3798   1.606   1.255   0.528  0.3440 -0.0744 -0.0699
  220SOL    HW1 3799   1.586   1.335   0.576 -1.0352  0.6602 -1.7587
  220SOL    HW2 3800   1.681   1.217   0.573 -0.6618 -0.8945  0.9810
  220SOL     MW 3801   1.613   1.260   0.541  0.0061 -0.0042 -0.0083
  221SOL     OW 3802   1.586   2.184   0.343  0.0023 -0.2142  0.0171
  221SOL    HW1 3803   1.554   2.210   0.430 -0.6426 -1.3070  0.1286
  221SOL    HW2 3804   1.599   2.090   0.359  0.6802 -0.2877 -0.9032
  221SOL     MW 3805   1.584   2.175   0.357  0.0061 -0.0042 -0.0083
  222SOL     OW 3806   3.698   3.530   2.867 -0.0342 -0.1584 -0.5683
  222SOL    HW1 3807   3.650   3.612   2.858  0.4779  0.3036  0.6238
  222SOL    HW2 3808   3.789   3.553   2.888  0.5865 -1.1396 -2.0479
  222SOL     MW 3809   3.704   3.544   2.869  0.0061 -0.0042 -0.0083
  223SOL     OW 3810   4.305   3.702   3.006 -0.2912  0.1992 -0.3964
  223SOL    HW1 3811   4.360   3.777   3.029 -0.1157 -0.5179  1.7816
  223SOL    HW2 3812   4.244   3.745   2.945  1.6685  1.3368 -1.6508
  223SOL     MW 3813   4.304   3.718   3.001  0.0061 -0.0042 -0.0083
  224SOL     OW 3814   2.681   3.345   3.059  0.0655 -0.7126 -0.2639
  224SOL    HW1 3815   2.758   3.344   3.116  0.0192 -0.1980 -0.1836
  224SOL    HW2 3816   2.616   3.332   3.128 -0.0866 -2.8316 -0.7208
  224SOL     MW 3817   2.683   3.343   3.076  0.0061 -0.0042 -0.0083
  225SOL     OW 3818   1.207   1.408   0.037 -0.5806  0.1539 -0.0097
  225SOL    HW1 3819   1.281   1.467   0.051  0.6620 -1.4587  0.5131
  225SOL    HW2 3820   1.246   1.321   0.050  0.1056  0.3486 -0.7110
  225SOL     MW 3821   1.222   1.404   0.041  0.0061 -0.0042 -0.0083
  226SOL     OW 3822   3.454   2.778   0.059 -0.3447  0.0511 -0.0776
  226SOL    HW1 3823   3.381   2.839   0.063 -0.1886  0.1762  0.9741
  226SOL    HW2 3824   3.419   2.722  -0.011 -1.6203  2.0907 -1.1649
  226SOL     MW 3825   3.440   2.779   0.050  0.0061 -0.0042 -0.0083
  227SOL     OW 3826   1.264   4.300   0.323  0.3280  0.6526  0.0611
  227SOL    HW1 3827   1.320   4.240   0.274 -0.2973  0.0145  0.1160
  227SOL    HW2 3828   1.202   4.333   0.258 -0.1651  1.0021  0.6936
  227SOL     MW 3829   1.263   4.296   0.308  0.0061 -0.0042 -0.0083
  228SOL     OW 3830   1.626   1.458   3.010 -0.1692 -0.8117  0.2659
  228SOL    HW1 3831   1.712   1.426   2.983 -0.7518 -1.0386 -1.4748
  228SOL    HW2 3832   1.609   1.403   3.086 -1.5635 -0.6038  0.1350
  228SOL     MW 3833   1.635   1.447   3.016  0.0061 -0.0042 -0.0083
  229SOL     OW 3834   4.190   3.862   0.129 -0.3524  0.2874  0.0224
  229SOL    HW1 3835   4.163   3.773   0.106  2.4330 -0.3012 -1.3991
  229SOL    HW2 3836   4.255   3.877   0.061 -0.7417  0.1255 -0.3920
  229SOL     MW 3837   4.195   3.852   0.117  0.0061 -0.0042 -0.0083
  230SOL     OW 3838   4.272   3.921   0.382 -0.1390  0.5566  0.0250
  230SOL    HW1 3839   4.258   3.912   0.288  1.2177  0.4022 -0.1814
  230SOL    HW2 3840   4.188   3.899   0.424 -0.3027  1.6973  0.3205
  230SOL     MW 3841   4.259   3.917   0.375  0.0061 -0.0042 -0.0083
  231SOL     OW 3842   3.522   4.252   3.017  0.1741  0.3386 -0.0225
  231SOL    HW1 3843   3.487   4.341   3.012 -0.4911  0.0891  0.0827
  231SOL    HW2 3844   3.617   4.264   3.018  0.2657 -0.2070 -0.8418
  231SOL     MW 3845   3.530   4.265   3.017  0.0061 -0.0042 -0.0083
  232SOL     OW 3846   1.395   1.604   0.103 -0.2414 -0.0568  0.2970
  232SOL    HW1 3847   1.441   1.616   0.185 -1.0302 -3.3687  1.3862
  232SOL    HW2 3848   1.461   1.634   0.041  2.1394 -3.2055  1.0256
  232SOL     MW 3849   1.410   1.609   0.105  0.0061 -0.0042 -0.0083
  233SOL     OW 3850   2.811   3.308   0.360  0.2708  0.3314 -0.4190
  233SOL    HW1 3851   2.870   3.347   0.424 -0.6284 -0.5201  0.9853
  233SOL    HW2 3852   2.853   3.341   0.280  1.2017  1.4657  0.5070
  233SOL     MW 3853   2.824   3.318   0.358  0.0061 -0.0042 -0.0083
  234SOL     OW 3854   1.616   4.969   0.142  0.3605 -0.1539 -0.4419
  234SOL    HW1 3855   1.654   4.911   0.075  1.6757  0.0358  0.1259
  234SOL    HW2 3856   1.695   5.001   0.185  1.3135 -2.2495 -0.4726
  234SOL     MW 3857   1.631   4.965   0.139  0.0061 -0.0042 -0.0083
  235SOL     OW 3858   4.446   4.435   0.219  0.4988  0.3528  0.3036
  235SOL    HW1 3859   4.535   4.438   0.253  0.9923  2.1409 -0.9898
  235SOL    HW2 3860   4.405   4.351   0.240 -0.6374  1.1435  1.4611
  235SOL     MW 3861   4.452   4.424   0.226  0.0061 -0.0042 -0.0083
  236SOL     OW 3862   2.755   2.845   0.458  0.4824  0.7175  0.5997
  236SOL    HW1 3863   2.802   2.872   0.537  0.9400 -2.0225  1.3784
  236SOL    HW2 3864   2.736   2.926   0.412 -1.4740  0.2632  0.5340
  236SOL     MW 3865   2.759   2.859   0.462  0.0061 -0.0042 -0.0083
  237SOL     OW 3866   3.106   3.921   0.249  0.2192  0.6940 -0.5018
  237SOL    HW1 3867   3.096   4.016   0.254  0.8666  0.7801 -0.7242
  237SOL    HW2 3868   3.179   3.899   0.307 -0.7739  0.4838  0.7074
  237SOL     MW 3869   3.114   3.930   0.257  0.0061 -0.0042 -0.0083
  238SOL     OW 3870   0.672   1.897   0.135 -0.0812 -0.2091  0.4526
  238SOL    HW1 3871   0.613   1.968   0.108 -0.0767  0.5534  2.2796
  238SOL    HW2 3872   0.759   1.935   0.128  0.0103 -0.5650 -0.3240
  238SOL     MW 3873   0.675   1.911   0.131  0.0061 -0.0042 -0.0083
  239SOL     OW 3874   2.208   4.045   2.655  0.1741  0.2963  0.2245
  239SOL    HW1 3875   2.136   4.067   2.714 -2.7094 -1.7390 -2.1724
  239SOL    HW2 3876   2.287   4.014   2.699  1.2315 -1.3749 -2.5326
  239SOL     MW 3877   2.209   4.044   2.668  0.0061 -0.0042 -0.0083
  240SOL     OW 3878   3.869   4.657   0.180  0.5201  0.0781  0.2931
  240SOL    HW1 3879   3.948   4.711   0.176  1.0406 -0.6696  0.2857
  240SOL    HW2 3880   3.825   4.685   0.261  1.8946  0.5022  0.9098
  240SOL     MW 3881   3.873   4.668   0.190  0.0061 -0.0042 -0.0083
  241SOL     OW 3882   3.635   3.358   3.066 -0.1544  0.5889  0.1011
  241SOL    HW1 3883   3.659   3.418   2.996 -0.0807  0.2572 -0.1610
  241SOL    HW2 3884   3.549   3.392   3.089 -0.1203  1.5803 -1.1234
  241SOL     MW 3885   3.627   3.370   3.060  0.0061 -0.0042 -0.0083
  242SOL     OW 3886   4.840   0.819   3.117  0.4364 -0.4874 -0.2865
  242SOL    HW1 3887   4.774   0.886   3.131  0.5170 -0.3641 -0.4934
  242SOL    HW2 3888   4.847   0.765   3.196  2.5490 -1.0628 -0.8030
  242SOL     MW 3889   4.832   0.820   3.129  0.0061 -0.0042 -0.0083
  243SOL     OW 3890   2.285   4.766   0.455 -0.2105 -0.4407  0.7676
  243SOL    HW1 3891   2.236   4.773   0.373  1.0004  0.8574  0.1037
  243SOL    HW2 3892   2.221   4.743   0.522  1.3927 -0.7144  2.2805
  243SOL     MW 3893   2.270   4.764   0.453  0.0061 -0.0042 -0.0083
  244SOL     OW 3894   2.167   4.723   0.210 -0.4032 -0.1872  0.3593
  244SOL    HW1 3895   2.131   4.645   0.252  1.2304 -2.2598 -1.7767
  244SOL    HW2 3896   2.111   4.794   0.241 -0.3331  1.1672 -2.3466
  244SOL     MW 3897   2.155   4.722   0.220  0.0061 -0.0042 -0.0083
  245SOL     OW 3898   4.118   4.219   0.145 -0.0851 -0.6354  0.0707
  245SOL    HW1 3899   4.202   4.209   0.189  0.6988 -0.1868 -1.2879
  245SOL    HW2 3900   4.130   4.179   0.059 -1.6661 -0.9600 -0.0403
  245SOL     MW 3901   4.131   4.212   0.139  0.0061 -0.0042 -0.0083
  246SOL     OW 3902   4.465   4.935   0.102  0.2869  0.0521 -0.0334
  246SOL    HW1 3903   4.470   4.852   0.149 -0.4323 -0.1944 -0.3950
  246SOL    HW2 3904   4.402   4.921   0.032 -1.0286 -0.4538  1.2139
  246SOL     MW 3905   4.458   4.922   0.099  0.0061 -0.0042 -0.0083
  247SOL     OW 3906   1.154   1.525   0.298  0.3501  0.1666  0.1243
  247SOL    HW1 3907   1.161   1.466   0.223  0.9856 -0.5139  0.7090
  247SOL    HW2 3908   1.061   1.523   0.318  0.0213 -1.0373 -1.3418
  247SOL     MW 3909   1.143   1.517   0.290  0.0061 -0.0042 -0.0083
  248SOL     OW 3910   5.031   0.350   3.089  0.1451 -0.2734  0.1997
  248SOL    HW1 3911   4.959   0.299   3.127 -0.5739 -0.1580 -0.9492
  248SOL    HW2 3912   5.077   0.280   3.042  0.3605 -0.2972  0.4460
  248SOL     MW 3913   5.028   0.334   3.088  0.0061 -0.0042 -0.0083
  249SOL     OW 3914   4.848   3.021   3.096  0.1331 -0.0584  0.1774
  249SOL    HW1 3915   4.781   2.968   3.138 -0.8335  2.2358  1.6525
  249SOL    HW2 3916   4.873   2.964   3.022 -2.1184 -1.0609  0.1174
  249SOL     MW 3917   4.843   3.006   3.092  0.0061 -0.0042 -0.0083
  250SOL     OW 3918   2.030   4.945   0.610 -0.1687  0.3053  0.6851
  250SOL    HW1 3919   1.969   5.018   0.621  1.0891  1.5295 -0.1153
  250SOL    HW2 3920   2.114   4.986   0.590  1.7478 -3.4520  0.0553
  250SOL     MW 3921   2.033   4.960   0.609  0.0061 -0.0042 -0.0083
  251SOL     OW 3922   4.405   3.949   3.094  0.0724 -0.1083 -0.2476
  251SOL    HW1 3923   4.453   3.987   3.168 -0.0569 -0.8150  0.2135
  251SOL    HW2 3924   4.344   4.020   3.075  0.4167  0.6295  1.2693
  251SOL     MW 3925   4.403   3.963   3.101  0.0061 -0.0042 -0.0083
  252SOL     OW 3926   0.872   1.695   3.094 -0.3655  0.4239  0.5894
  252SOL    HW1 3927   0.837   1.727   3.011 -0.0015  0.8410  0.5935
  252SOL    HW2 3928   0.818   1.619   3.116  2.8909 -2.2579  0.2262
  252SOL     MW 3929   0.861   1.689   3.086  0.0061 -0.0042 -0.0083
  253SOL     OW 3930   4.380   4.703   0.245 -0.3796  0.2041  0.2281
  253SOL    HW1 3931   4.406   4.611   0.246  0.9691  0.5498  1.4515
  253SOL    HW2 3932   4.401   4.731   0.335  0.0733 -1.5877  0.7136
  253SOL     MW 3933   4.386   4.695   0.257  0.0061 -0.0042 -0.0083
  254SOL     OW 3934   2.477   4.225   2.959  0.0019  0.0868  0.0551
  254SOL    HW1 3935   2.563   4.259   2.936  0.1399 -0.7017 -0.6169
  254SOL    HW2 3936   2.415   4.277   2.908  0.2833 -1.1329 -1.5912
  254SOL     MW 3937   2.480   4.236   2.950  0.0061 -0.0042 -0.0083
  255SOL     OW 3938   1.237   1.828   0.086  0.2956  0.1563  0.4423
  255SOL    HW1 3939   1.286   1.905   0.112 -0.4174  1.0087 -0.6341
  255SOL    HW2 3940   1.291   1.751   0.106  0.2558 -0.1596 -0.5750
  255SOL     MW 3941   1.251   1.828   0.092  0.0061 -0.0042 -0.0083
  256SOL     OW 3942   0.971   1.789   0.224  0.0799  0.0824 -0.1091
  256SOL    HW1 3943   0.929   1.760   0.143 -1.3070 -1.5822  1.1258
  256SOL    HW2 3944   1.064   1.773   0.210  0.0918 -1.6868  1.6443
  256SOL     MW 3945   0.977   1.783   0.211  0.0061 -0.0042 -0.0083
  257SOL     OW 3946   0.052   0.484   0.152  0.2641  0.3448  0.5168
  257SOL    HW1 3947   0.133   0.441   0.181 -0.0434  0.1897  1.1445
  257SOL    HW2 3948   0.012   0.421   0.093  0.1107  1.5135 -0.6732
  257SOL     MW 3949   0.058   0.470   0.148  0.0061 -0.0042 -0.0083
  258SOL     OW 3950   3.123   3.497   3.129  0.1416 -0.2680  0.0028
  258SOL    HW1 3951   3.215   3.472   3.141  0.7666  1.2902 -1.2438
  258SOL    HW2 3952   3.123   3.593   3.125 -1.8033  0.0638  3.6227
  258SOL     MW 3953   3.135   3.506   3.130  0.0061 -0.0042 -0.0083
  259SOL     OW 3954   4.102   2.272   0.628  0.6106  0.6128 -0.0833
  259SOL    HW1 3955   4.019   2.257   0.674  0.8718 -0.8231 -0.0144
  259SOL    HW2 3956   4.164   2.308   0.691  1.1845 -0.6635  0.1232
  259SOL     MW 3957   4.099   2.275   0.642  0.0061 -0.0042 -0.0083
  260SOL     OW 3958   1.179   2.488   0.120  0.7689 -0.1398  0.1478
  260SOL    HW1 3959   1.146   2.548   0.053 -0.3691 -1.4554 -0.5143
  260SOL    HW2 3960   1.252   2.532   0.164  0.8670 -0.3900  0.2383
  260SOL     MW 3961   1.184   2.502   0.117  0.0061 -0.0042 -0.0083
  261SOL     OW 3962   4.966   0.170   2.789  0.4743 -0.8539 -0.4708
  261SOL    HW1 3963   5.041   0.142   2.841  0.5418 -2.9525 -1.5874
  261SOL    HW2 3964   4.946   0.100   2.726 -3.0258 -1.1064  0.6910
  261SOL     MW 3965   4.973   0.157   2.788  0.0061 -0.0042 -0.0083
  262SOL     OW 3966   2.207   1.365   3.103  0.1702  0.5325  0.3851
  262SOL    HW1 3967   2.244   1.297   3.048 -0.5362  1.4660 -1.3029
  262SOL    HW2 3968   2.220   1.444   3.051  0.3180  0.2795  0.0403
  262SOL     MW 3969   2.213   1.366   3.089  0.0061 -0.0042 -0.0083
  263SOL     OW 3970   4.056   2.887   2.740 -0.2942  0.3272  0.3515
  263SOL    HW1 3971   3.961   2.878   2.747 -0.2122  0.7537  2.4822
  263SOL    HW2 3972   4.082   2.795   2.732 -0.2826  0.2219  1.4405
  263SOL     MW 3973   4.047   2.874   2.740  0.0061 -0.0042 -0.0083
  264SOL     OW 3974   4.903   5.054   2.606  0.1000  0.0785  0.3628
  264SOL    HW1 3975   4.809   5.036   2.603  0.2188 -0.5437  0.2366
  264SOL    HW2 3976   4.907   5.117   2.535  0.3237 -0.1522  0.1724
  264SOL     MW 3977   4.891   5.060   2.596  0.0061 -0.0042 -0.0083
  265SOL     OW 3978   3.569   3.979   0.433  0.1189 -0.4178  0.0136
  265SOL    HW1 3979   3.585   3.988   0.339 -0.7530 -0.7639 -0.1869
  265SOL    HW2 3980   3.621   3.901   0.454  1.2908  0.3053 -0.1684
  265SOL     MW 3981   3.578   3.970   0.423  0.0061 -0.0042 -0.0083
  266SOL     OW 3982   2.862   3.749   3.033  0.2598  0.2707  0.7724
  266SOL    HW1 3983   2.825   3.677   2.983  3.2485 -1.7820  1.2475
  266SOL    HW2 3984   2.788   3.810   3.032  0.5227  0.5859 -0.2907
  266SOL     MW 3985   2.848   3.748   3.026  0.0061 -0.0042 -0.0083
  267SOL     OW 3986   0.661   4.115   0.058  0.1156 -0.0145 -0.2821
  267SOL    HW1 3987   0.681   4.032   0.100  0.4334  0.2741  0.1463
  267SOL    HW2 3988   0.705   4.181   0.111 -0.3349  0.9566 -1.0604
  267SOL     MW 3989   0.669   4.113   0.070  0.0061 -0.0042 -0.0083
  268SOL     OW 3990   1.337   1.163   0.085  0.2665  0.6293 -0.4443
  268SOL    HW1 3991   1.330   1.074   0.051 -1.7321 -0.8909  3.3640
  268SOL    HW2 3992   1.369   1.143   0.174 -0.8506 -1.7822 -0.4929
  268SOL     MW 3993   1.341   1.149   0.093  0.0061 -0.0042 -0.0083
  269SOL     OW 3994   0.812   3.382   2.834  0.0175  0.1476 -0.4342
  269SOL    HW1 3995   0.901   3.362   2.805 -1.2375 -1.6007 -3.5580
  269SOL    HW2 3996   0.782   3.440   2.764 -0.4873 -0.5490 -0.8121
  269SOL     MW 3997   0.819   3.387   2.821  0.0061 -0.0042 -0.0083
  270SOL     OW 3998   1.654   1.940   0.018  0.0332  0.0482 -0.2973
  270SOL    HW1 3999   1.645   1.925   0.113  0.0332 -2.1067 -0.5878
  270SOL    HW2 4000   1.622   1.857  -0.016  0.5392  0.0005 -0.6696
  270SOL     MW 4001   1.648   1.927   0.026  0.0061 -0.0042 -0.0083
  271SOL     OW 4002   4.170   2.636   0.210  0.0665  0.0293 -0.1312
  271SOL    HW1 4003   4.266   2.638   0.212  0.0870  0.4133 -1.1560
  271SOL    HW2 4004   4.151   2.617   0.302  0.3246  1.0134  0.1481
  271SOL     MW 4005   4.180   2.634   0.223  0.0061 -0.0042 -0.0083
  272SOL     OW 4006   1.993   1.079   2.884 -0.2134 -0.0297  0.0866
  272SOL    HW1 4007   1.982   1.003   2.941 -2.6651  0.9906  1.1136
  272SOL    HW2 4008   2.081   1.109   2.905 -0.0269 -1.8314  2.1487
  272SOL     MW 4009   2.003   1.073   2.894  0.0061 -0.0042 -0.0083
  273SOL     OW 4010   3.732   3.348   0.191 -0.0350 -0.9405  0.0343
  273SOL    HW1 4011   3.709   3.377   0.102 -2.2501 -0.6637  0.6397
  273SOL    HW2 4012   3.827   3.343   0.198  0.0019  0.3532  0.7466
  273SOL     MW 4013   3.741   3.351   0.180  0.0061 -0.0042 -0.0083
  274SOL     OW 4014   4.743   0.695   2.866 -0.3552  0.4184  0.2620
  274SOL    HW1 4015   4.741   0.743   2.949 -1.0787 -0.2235  0.6266
  274SOL    HW2 4016   4.832   0.661   2.866 -0.0703  1.1646  0.3224
  274SOL     MW 4017   4.754   0.697   2.877  0.0061 -0.0042 -0.0083
  275SOL     OW 4018   4.969   3.834   0.249  0.1328  0.3706  0.3011
  275SOL    HW1 4019   4.970   3.805   0.158  0.5320 -1.3826  0.8413
  275SOL    HW2 4020   4.924   3.761   0.290 -0.0984 -0.2523 -1.0089
  275SOL     MW 4021   4.963   3.821   0.242  0.0061 -0.0042 -0.0083
  276SOL     OW 4022   1.792   4.343   0.256 -0.7918 -0.0135  0.1705
  276SOL    HW1 4023   1.712   4.362   0.306 -1.1649 -0.6057 -0.1805
  276SOL    HW2 4024   1.840   4.425   0.267 -0.6186 -0.1432  0.3859
  276SOL     MW 4025   1.788   4.356   0.264  0.0061 -0.0042 -0.0083
  277SOL     OW 4026   3.417   4.541   0.129  0.3070 -0.4305  0.1619
  277SOL    HW1 4027   3.352   4.611   0.117  0.7609 -0.2513 -1.3495
  277SOL    HW2 4028   3.376   4.473   0.183  0.0425  0.7273  1.5005
  277SOL     MW 4029   3.403   4.541   0.135  0.0061 -0.0042 -0.0083
  278SOL     OW 4030   1.932   4.115   0.151 -0.4545 -0.3954  0.0439
  278SOL    HW1 4031   1.897   4.199   0.179  1.2320 -0.4820  2.9261
  278SOL    HW2 4032   2.008   4.104   0.209  0.2451 -2.2118 -1.1192
  278SOL     MW 4033   1.938   4.124   0.162  0.0061 -0.0042 -0.0083
  279SOL     OW 4034   4.260   4.928   3.052  0.1409 -0.0416 -0.1793
  279SOL    HW1 4035   4.207   4.984   2.995  0.1010  0.6028  0.4822
  279SOL    HW2 4036   4.223   4.840   3.042  0.7152 -0.5559  1.7934
  279SOL     MW 4037   4.248   4.924   3.043  0.0061 -0.0042 -0.0083
  280SOL     OW 4038   3.121   3.762   0.005 -0.3367  0.1642 -0.1546
  280SOL    HW1 4039   3.031   3.759  -0.028 -0.2088  0.2950 -0.5177
  280SOL    HW2 4040   3.110   3.783   0.098  0.6792 -0.7535  0.1930
  280SOL     MW 4041   3.108   3.764   0.013  0.0061 -0.0042 -0.0083
  281SOL     OW 4042   0.470   2.600   3.100 -0.2181 -1.0413  0.2759
  281SOL    HW1 4043   0.502   2.648   3.024  0.0646  0.6407  1.3963
  281SOL    HW2 4044   0.547   2.607   3.157  0.6047  0.1902 -0.9150
  281SOL     MW 4045   0.484   2.607   3.098  0.0061 -0.0042 -0.0083
  282SOL     OW 4046   1.316   1.677   0.466 -0.1122 -0.2310  0.2314
  282SOL    HW1 4047   1.245   1.623   0.431 -0.2017 -1.0846  1.6676
  282SOL    HW2 4048   1.304   1.659   0.559 -0.3119 -1.6763 -0.0497
  282SOL     MW 4049   1.305   1.668   0.474  0.0061 -0.0042 -0.0083
  283SOL     OW 4050   3.298   2.651   0.264 -0.3110  0.2151  0.0675
  283SOL    HW1 4051   3.339   2.674   0.348  1.3116 -0.6849 -0.4167
  283SOL    HW2 4052   3.348   2.701   0.199 -0.0358 -1.1161 -0.7869
  283SOL     MW 4053   3.310   2.660   0.266  0.0061 -0.0042 -0.0083
  284SOL     OW 4054   3.386   4.109   0.073  0.0105  0.3315 -0.3731
  284SOL    HW1 4055   3.328   4.058   0.015  0.0911 -2.3201  1.6911
  284SOL    HW2 4056   3.439   4.156   0.009  0.0838 -1.0526 -1.3682
  284SOL     MW 4057   3.385   4.108   0.057  0.0061 -0.0042 -0.0083
  285SOL     OW 4058   3.198   4.704   0.060  0.1141  0.3496  0.0177
  285SOL    HW1 4059   3.107   4.681   0.077 -0.4857  2.2863 -0.2917
  285SOL    HW2 4060   3.199   4.768  -0.012 -0.6409 -0.5956 -0.8431
  285SOL     MW 4061   3.186   4.710   0.053  0.0061 -0.0042 -0.0083
  286SOL     OW 4062   4.207   4.138   3.030  0.1086  0.7281 -0.1365
  286SOL    HW1 4063   4.273   4.206   3.018  0.2475  0.6205  0.0167
  286SOL    HW2 4064   4.133   4.178   2.984  0.4610  0.9223 -0.5394
  286SOL     MW 4065   4.206   4.152   3.022  0.0061 -0.0042 -0.0083
  287SOL     OW 4066   4.560   4.068   0.170 -0.5267  0.5554  0.3877
  287SOL    HW1 4067   4.631   4.123   0.137  0.3825 -1.0869 -0.5475
  287SOL    HW2 4068   4.601   4.014   0.238 -0.6344 -1.3424 -0.9632
  287SOL     MW 4069   4.575   4.068   0.175  0.0061 -0.0042 -0.0083
  288SOL     OW 4070   0.013   3.324   3.071  0.4944 -0.2063 -0.1245
  288SOL    HW1 4071   0.108   3.314   3.063  0.5421  1.0317 -1.8763
  288SOL    HW2 4072  -0.009   3.265   3.142 -0.2525 -0.2722 -0.4025
  288SOL     MW 4073   0.023   3.315   3.079  0.0061 -0.0042 -0.0083
  289SOL     OW 4074   0.148   0.507   2.821  0.5685 -0.3903 -0.1610
  289SOL    HW1 4075   0.096   0.458   2.757 -0.0454  2.0613 -1.6876
  289SOL    HW2 4076   0.077   0.549   2.869 -0.1323 -0.9536 -0.6913
  289SOL     MW 4077   0.132   0.506   2.819  0.0061 -0.0042 -0.0083
  290SOL     OW 4078   0.906   1.320   0.032  0.4153  0.3960 -0.2146
  290SOL    HW1 4079   0.833   1.373   0.065  0.0842  0.4600 -1.0204
  290SOL    HW2 4080   0.940   1.379  -0.035 -1.6140  1.5076 -0.3739
  290SOL     MW 4081   0.901   1.335   0.028  0.0061 -0.0042 -0.0083
  291SOL     OW 4082   0.904   3.047   2.661 -0.6219  0.8232  0.2785
  291SOL    HW1 4083   0.929   3.048   2.753 -2.9733  0.1326  0.9967
  291SOL    HW2 4084   0.978   3.085   2.613  0.1315  1.9275  2.2219
  291SOL     MW 4085   0.917   3.052   2.666  0.0061 -0.0042 -0.0083
  292SOL     OW 4086   2.705   4.345   2.867 -0.0950  0.3688  0.1508
  292SOL    HW1 4087   2.712   4.367   2.774  0.8262  1.5987  0.4797
  292SOL    HW2 4088   2.779   4.288   2.888 -0.9760 -1.9385 -2.4243
  292SOL     MW 4089   2.716   4.341   2.857  0.0061 -0.0042 -0.0083
  293SOL     OW 4090   1.077   3.284   2.845 -0.2292  0.2259  0.4246
  293SOL    HW1 4091   1.054   3.200   2.883 -1.9141 -0.1374 -1.2600
  293SOL    HW2 4092   1.084   3.351   2.913  1.2834  0.6640 -0.1183
  293SOL     MW 4093   1.075   3.282   2.859  0.0061 -0.0042 -0.0083
  294SOL     OW 4094   2.951   4.649   3.035 -0.2420  0.3942  0.0499
  294SOL    HW1 4095   2.927   4.738   3.010  0.7678  0.3750 -1.0750
  294SOL    HW2 4096   2.862   4.614   3.044 -0.3605  0.5056 -0.6390
  294SOL     MW 4097   2.936   4.656   3.033  0.0061 -0.0042 -0.0083
  295SOL     OW 4098   2.174   4.329   0.479  0.9466  0.3966 -0.1371
  295SOL    HW1 4099   2.180   4.341   0.574  1.1477  3.2261 -0.4127
  295SOL    HW2 4100   2.247   4.378   0.442 -0.3096  0.8715 -2.1795
  295SOL     MW 4101   2.184   4.337   0.487  0.0061 -0.0042 -0.0083
  296SOL     OW 4102   1.533   1.735   3.022 -0.2498  0.2929 -0.4770
  296SOL    HW1 4103   1.562   1.645   3.011  0.2429 -0.3051  3.8824
  296SOL    HW2 4104   1.527   1.758   2.929  1.4802 -0.0262 -0.7146
  296SOL     MW 4105   1.536   1.726   3.008  0.0061 -0.0042 -0.0083
  297SOL     OW 4106   1.971   1.601   2.834 -0.0500 -0.1143  0.4776
  297SOL    HW1 4107   1.904   1.616   2.768  0.4389 -0.3378 -0.0815
  297SOL    HW2 4108   1.941   1.514   2.861 -0.5931  0.6739  2.6023
  297SOL     MW 4109   1.958   1.591   2.829  0.0061 -0.0042 -0.0083
  298SOL     OW 4110   0.804   1.077   3.030 -0.0167  0.2031 -1.0274
  298SOL    HW1 4111   0.725   1.068   3.084  1.1150  0.5639  0.7845
  298SOL    HW2 4112   0.832   1.161   3.066 -1.6088  0.3185  0.0717
  298SOL     MW 4113   0.797   1.087   3.042  0.0061 -0.0042 -0.0083
  299SOL     OW 4114   3.345   2.381   0.177 -0.1199  0.1144 -0.0642
  299SOL    HW1 4115   3.315   2.472   0.176  0.0763  0.1938  0.7821
  299SOL    HW2 4116   3.390   2.377   0.261  0.4243  1.8967 -0.2227
  299SOL     MW 4117   3.347   2.393   0.188  0.0061 -0.0042 -0.0083
  300SOL     OW 4118   4.459   2.694   0.181  0.1107  0.7337 -0.1088
  300SOL    HW1 4119   4.427   2.750   0.252 -0.7585 -1.1136  1.0527
  300SOL    HW2 4120   4.473   2.617   0.237 -0.2618  0.5073 -0.3201
  300SOL     MW 4121   4.456   2.691   0.198  0.0061 -0.0042 -0.0083
  301SOL     OW 4122   3.576   3.493   0.385 -0.2671  0.0986  0.0281
  301SOL    HW1 4123   3.653   3.466   0.334  0.2687  2.3257 -0.4313
  301SOL    HW2 4124   3.535   3.556   0.325  1.2580  0.7134 -0.4153
  301SOL     MW 4125   3.581   3.497   0.370  0.0061 -0.0042 -0.0083
  302SOL     OW 4126   3.898   3.636   3.072  0.2552  0.4424 -0.8441
  302SOL    HW1 4127   3.967   3.589   3.118 -2.0296 -0.8294  1.5326
  302SOL    HW2 4128   3.916   3.728   3.095  0.2212  0.4841 -0.9861
  302SOL     MW 4129   3.910   3.642   3.081  0.0061 -0.0042 -0.0083
  303SOL     OW 4130   2.801   1.977   3.041  0.6089  0.7189 -0.2063
  303SOL    HW1 4131   2.725   1.978   3.099  0.4497 -0.6796 -0.3597
  303SOL    HW2 4132   2.829   1.887   3.060 -0.0682  0.3925 -0.6974
  303SOL     MW 4133   2.795   1.965   3.051  0.0061 -0.0042 -0.0083
  304SOL     OW 4134   0.245   3.024   2.987  0.2140 -0.1833 -0.1650
  304SOL    HW1 4135   0.249   3.118   3.006 -0.9669  0.8991 -4.1760
  304SOL    HW2 4136   0.327   3.013   2.938 -0.5491  2.2203 -2.2112
  304SOL     MW 4137   0.256   3.035   2.983  0.0061 -0.0042 -0.0083
  305SOL     OW 4138   1.115   1.831   2.951  0.1630  0.1596 -0.1509
  305SOL    HW1 4139   1.154   1.818   3.038 -0.4364 -2.9228 -0.2434
  305SOL    HW2 4140   1.045   1.895   2.961  1.7776  1.7806  1.6754
  305SOL     MW 4141   1.111   1.838   2.964  0.0061 -0.0042 -0.0083
  306SOL     OW 4142   1.576   3.735   0.068 -0.2097 -0.3418  0.0394
  306SOL    HW1 4143   1.660   3.689   0.075  0.7280  1.2682  0.0576
  306SOL    HW2 4144   1.553   3.726  -0.025  0.5388 -0.7473 -0.1187
  306SOL     MW 4145   1.584   3.728   0.056  0.0061 -0.0042 -0.0083
  307SOL     OW 4146   3.649   3.791   2.838 -0.3163  0.1039 -0.3205
  307SOL    HW1 4147   3.686   3.782   2.750  2.3498  0.8770  0.6425
  307SOL    HW2 4148   3.591   3.867   2.831  0.4129  0.6390 -0.6798
  307SOL     MW 4149   3.646   3.800   2.826  0.0061 -0.0042 -0.0083
  308SOL     OW 4150   0.937   2.444   2.753  0.1849  0.5876 -0.3092
  308SOL    HW1 4151   0.889   2.369   2.788 -2.8859  1.9290 -1.2845
  308SOL    HW2 4152   1.021   2.433   2.798  0.3197  3.1250  0.2277
  308SOL     MW 4153   0.941   2.433   2.764  0.0061 -0.0042 -0.0083
  309SOL     OW 4154   1.665   4.004   0.049 -0.4790  0.1831 -0.3082
  309SOL    HW1 4155   1.646   3.912   0.068  2.0170 -0.7936 -2.0555
  309SOL    HW2 4156   1.749   4.025   0.089 -0.2204  2.3993 -1.8365
  309SOL     MW 4157   1.674   3.994   0.056  0.0061 -0.0042 -0.0083
  310SOL     OW 4158   3.726   4.733   3.086 -0.0735  0.0462 -0.0071
  310SOL    HW1 4159   3.768   4.706   3.168  0.9107  1.8046  0.1285
  310SOL    HW2 4160   3.653   4.672   3.077  0.8345 -1.0533 -0.0449
  310SOL     MW 4161   3.722   4.722   3.096  0.0061 -0.0042 -0.0083
  311SOL     OW 4162   3.929   3.887   0.043  0.6760  0.1091  0.4645
  311SOL    HW1 4163   4.010   3.893   0.093 -0.8189  0.6047  3.0402
  311SOL    HW2 4164   3.898   3.977   0.060 -0.7766 -0.2957  0.1314
  311SOL     MW 4165   3.935   3.900   0.052  0.0061 -0.0042 -0.0083
  312SOL     OW 4166   1.431   2.068   3.021  0.3552 -0.0131  0.2006
  312SOL    HW1 4167   1.501   2.038   3.079  1.6922 -0.0371 -1.3284
  312SOL    HW2 4168   1.467   2.143   2.974 -1.5216  0.8085  0.0208
  312SOL     MW 4169   1.445   2.074   3.022  0.0061 -0.0042 -0.0083
  313SOL     OW 4170   5.071   3.005   2.875 -0.0736  0.5412  0.4909
  313SOL    HW1 4171   5.161   3.011   2.907  0.1764 -0.4266  0.0295
  313SOL    HW2 4172   5.046   3.094   2.851  1.2048  0.8448  0.2108
  313SOL     MW 4173   5.080   3.018   2.876  0.0061 -0.0042 -0.0083
  314SOL     OW 4174   3.404   3.425   0.042  0.2921 -0.0580 -0.4073
  314SOL    HW1 4175   3.421   3.368   0.116  1.5505  1.8412  0.8751
  314SOL    HW2 4176   3.410   3.508   0.090 -0.2408  0.5077 -1.2807
  314SOL     MW 4177   3.407   3.429   0.058  0.0061 -0.0042 -0.0083
  315SOL     OW 4178   1.031   2.653   3.084 -0.0955 -0.0669  0.2614
  315SOL    HW1 4179   0.981   2.713   3.139 -1.2612 -0.4662 -0.3111
  315SOL    HW2 4180   0.971   2.579   3.074 -0.2643  0.0136  0.6706
  315SOL     MW 4181   1.016   2.651   3.090  0.0061 -0.0042 -0.0083
  316SOL     OW 4182   1.280   0.462   0.135 -0.1985  0.2496 -0.4771
  316SOL    HW1 4183   1.318   0.514   0.064  0.9984 -0.4315 -0.3741
  316SOL    HW2 4184   1.186   0.476   0.126 -0.1865 -0.2244 -1.4364
  316SOL     MW 4185   1.273   0.471   0.124  0.0061 -0.0042 -0.0083
  317SOL     OW 4186   4.405   4.616   2.919 -0.2820 -0.1974 -0.2747
  317SOL    HW1 4187   4.389   4.622   2.825  2.5423 -1.7264 -0.9649
  317SOL    HW2 4188   4.474   4.681   2.933 -1.7411  1.0663  1.5670
  317SOL     MW 4189   4.412   4.625   2.908  0.0061 -0.0042 -0.0083
  318SOL     OW 4190   0.883   2.816   0.108  0.1428 -0.1470 -0.4545
  318SOL    HW1 4191   0.844   2.893   0.065  1.8648  1.4049  0.5887
  318SOL    HW2 4192   0.933   2.860   0.177  2.4880  0.4221 -2.3517
  318SOL     MW 4193   0.884   2.832   0.111  0.0061 -0.0042 -0.0083
  319SOL     OW 4194   3.678   2.909   0.004  0.2405  0.2610 -0.5095
  319SOL    HW1 4195   3.634   2.982  -0.041 -0.5520 -0.2519 -0.5813
  319SOL    HW2 4196   3.603   2.863   0.041  1.0865 -0.9542 -0.2384
  319SOL     MW 4197   3.662   2.913   0.003  0.0061 -0.0042 -0.0083
  320SOL     OW 4198   3.317   2.622   2.999 -0.1064  0.1048 -0.3151
  320SOL    HW1 4199   3.247   2.556   2.994  0.5612 -0.5487 -1.6280
  320SOL    HW2 4200   3.388   2.576   2.954 -0.7201  1.0659 -2.4070
  320SOL     MW 4201   3.317   2.607   2.992  0.0061 -0.0042 -0.0083
  321SOL     OW 4202   3.305   4.281   0.272 -0.5047 -0.2614 -0.0197
  321SOL    HW1 4203   3.340   4.251   0.356  0.3517 -0.1089 -0.3214
  321SOL    HW2 4204   3.330   4.211   0.211 -2.2598 -1.2809  0.3444
  321SOL     MW 4205   3.313   4.268   0.275  0.0061 -0.0042 -0.0083
  322SOL     OW 4206   2.248   1.185   2.892 -0.0523 -0.1853 -0.0232
  322SOL    HW1 4207   2.212   1.194   2.804 -0.4785  0.4041  0.2003
  322SOL    HW2 4208   2.308   1.110   2.890  0.2313 -0.1305  2.4465
  322SOL     MW 4209   2.251   1.176   2.880  0.0061 -0.0042 -0.0083
  323SOL     OW 4210   0.317   4.401   0.147  0.1338  0.5308  0.3435
  323SOL    HW1 4211   0.344   4.322   0.099 -3.2104 -0.9096  0.5279
  323SOL    HW2 4212   0.262   4.446   0.083 -1.8215  0.4512  1.8994
  323SOL     MW 4213   0.313   4.396   0.132  0.0061 -0.0042 -0.0083
  324SOL     OW 4214   1.746   1.194   2.798  0.8672 -0.4436 -0.1674
  324SOL    HW1 4215   1.766   1.174   2.707  2.0893 -0.3353  0.0614
  324SOL    HW2 4216   1.825   1.160   2.841 -0.1131 -0.2480  1.9304
  324SOL     MW 4217   1.759   1.187   2.792  0.0061 -0.0042 -0.0083
  325SOL     OW 4218   2.083   4.022   3.066 -0.0835 -0.1599 -0.3505
  325SOL    HW1 4219   2.021   4.057   3.131 -0.5845  0.0401 -0.9285
  325SOL    HW2 4220   2.162   3.995   3.113  0.1906 -0.7692 -1.1489
  325SOL     MW 4221   2.085   4.023   3.081  0.0061 -0.0042 -0.0083
  326SOL     OW 4222   2.165   1.835   2.999 -0.2032  0.0691  0.6099
  326SOL    HW1 4223   2.087   1.797   3.040  0.2341 -0.0622  1.3375
  326SOL    HW2 4224   2.180   1.913   3.053 -1.9239  0.3957  0.7006
  326SOL     MW 4225   2.156   1.841   3.011  0.0061 -0.0042 -0.0083
  327SOL     OW 4226   4.139   4.668   2.994 -0.1523  0.3551  0.3542
  327SOL    HW1 4227   4.230   4.642   2.979 -0.6039 -0.9210 -0.2598
  327SOL    HW2 4228   4.104   4.598   3.048  1.0059  0.4223  1.2247
  327SOL     MW 4229   4.146   4.656   2.999  0.0061 -0.0042 -0.0083
  328SOL     OW 4230   2.024   4.161   2.841 -0.1712 -0.3641  0.1669
  328SOL    HW1 4231   2.050   4.103   2.912  0.4289 -0.2294  0.0605
  328SOL    HW2 4232   1.929   4.151   2.834 -0.4755  1.8587  0.4056
  328SOL     MW 4233   2.015   4.152   2.850  0.0061 -0.0042 -0.0083
  329SOL     OW 4234   0.994   2.780   2.858 -0.0757  0.6553 -0.0321
  329SOL    HW1 4235   0.922   2.736   2.813  0.4099 -1.1366  0.8738
  329SOL    HW2 4236   1.018   2.726   2.933 -0.0045  2.6398  1.4750
  329SOL     MW 4237   0.988   2.767   2.862  0.0061 -0.0042 -0.0083
  330SOL     OW 4238   4.761   0.315   2.891 -0.2223 -0.0765 -0.2784
  330SOL    HW1 4239   4.696   0.251   2.918 -1.2603  1.3095  0.6413
  330SOL    HW2 4240   4.830   0.259   2.854  0.2164  0.2975 -0.0456
  330SOL     MW 4241   4.762   0.300   2.890  0.0061 -0.0042 -0.0083
  331SOL     OW 4242   2.312   4.060   0.092 -0.7073 -0.0263 -0.6995
  331SOL    HW1 4243   2.298   4.143   0.046 -0.6438  0.2727 -0.1792
  331SOL    HW2 4244   2.265   4.078   0.173 -1.3676  0.6703 -1.2232
  331SOL     MW 4245   2.304   4.073   0.096  0.0061 -0.0042 -0.0083
  332SOL     OW 4246   3.508   2.452   2.893  0.3305  0.4849 -0.4995
  332SOL    HW1 4247   3.512   2.390   2.966 -2.8122 -0.4681 -0.9480
  332SOL    HW2 4248   3.592   2.497   2.889  0.5904  0.3383  1.9000
  332SOL     MW 4249   3.519   2.450   2.902  0.0061 -0.0042 -0.0083
  333SOL     OW 4250   3.243   3.968   3.010 -0.4669  0.5654  0.3043
  333SOL    HW1 4251   3.166   3.996   2.960  1.5793  1.5629 -2.5321
  333SOL    HW2 4252   3.208   3.893   3.058  0.1103  0.6529  0.8812
  333SOL     MW 4253   3.228   3.962   3.010  0.0061 -0.0042 -0.0083
  334SOL     OW 4254   1.266   1.332   0.495  0.0150 -0.1825  0.2556
  334SOL    HW1 4255   1.227   1.390   0.429  0.6288 -0.9126 -0.7910
  334SOL    HW2 4256   1.317   1.272   0.441  0.3506 -0.7988  1.2317
  334SOL     MW 4257   1.268   1.332   0.479  0.0061 -0.0042 -0.0083
  335SOL     OW 4258   1.360   0.637   3.068 -0.7775  0.0111  0.0738
  335SOL    HW1 4259   1.448   0.654   3.035 -0.2045 -2.2001  0.3350
  335SOL    HW2 4260   1.308   0.610   2.992  0.7227  0.7793 -1.2912
  335SOL     MW 4261   1.364   0.636   3.053  0.0061 -0.0042 -0.0083
  336SOL     OW 4262   0.091   0.159   2.972  0.6320  0.1016 -0.1250
  336SOL    HW1 4263   0.116   0.071   3.000  0.1292  0.9034  3.2514
  336SOL    HW2 4264   0.165   0.195   2.922  0.8613  1.8709  1.4093
  336SOL     MW 4265   0.104   0.152   2.969  0.0061 -0.0042 -0.0083
  337SOL     OW 4266   0.786   4.330   0.498 -0.0812  0.5687 -0.0807
  337SOL    HW1 4267   0.737   4.409   0.521 -1.8318  0.0568 -1.7376
  337SOL    HW2 4268   0.744   4.256   0.542  0.3695  0.9652  1.0564
  337SOL     MW 4269   0.774   4.330   0.507  0.0061 -0.0042 -0.0083
  338SOL     OW 4270   4.245   4.888   2.717 -0.0532 -0.0127 -0.2079
  338SOL    HW1 4271   4.255   4.954   2.648 -1.3999  0.6239  0.1803
  338SOL    HW2 4272   4.163   4.844   2.698 -0.5793  0.2149  1.4086
  338SOL     MW 4273   4.236   4.891   2.705  0.0061 -0.0042 -0.0083
  339SOL     OW 4274   1.660   1.916   0.312 -0.2568  0.1988  0.0394
  339SOL    HW1 4275   1.603   1.840   0.310  1.2507 -0.9780 -1.3567
  339SOL    HW2 4276   1.746   1.875   0.301 -0.4034 -0.4670  1.1899
  339SOL     MW 4277   1.664   1.901   0.310  0.0061 -0.0042 -0.0083
  340SOL     OW 4278   3.527   4.553   3.021  0.1372 -0.0332  0.2351
  340SOL    HW1 4279   3.498   4.558   3.112  1.4657  3.4179  0.6469
  340SOL    HW2 4280   3.454   4.581   2.966 -0.1019  0.3479  0.7415
  340SOL     MW 4281   3.514   4.557   3.026  0.0061 -0.0042 -0.0083
  341SOL     OW 4282   3.987   3.295   0.126  0.2886 -0.0541 -0.3079
  341SOL    HW1 4283   4.081   3.284   0.112  0.3591 -0.8148  0.6710
  341SOL    HW2 4284   3.961   3.281   0.035  1.4716  0.0788 -0.6850
  341SOL     MW 4285   3.996   3.292   0.112  0.0061 -0.0042 -0.0083
  342SOL     OW 4286   1.814   0.001   0.309  0.1015  0.1899 -0.3912
  342SOL    HW1 4287   1.877   0.052   0.258  1.2999 -2.6732 -2.0255
  342SOL    HW2 4288   1.817   0.034   0.399  1.2865  0.7402 -0.6032
  342SOL     MW 4289   1.823   0.012   0.314  0.0061 -0.0042 -0.0083
  343SOL     OW 4290   1.583   4.322   0.064 -0.3454  0.3981 -0.3386
  343SOL    HW1 4291   1.664   4.331   0.114  1.1239 -0.2418 -2.5137
  343SOL    HW2 4292   1.537   4.252   0.111 -0.4589  1.6591  1.5300
  343SOL     MW 4293   1.587   4.314   0.077  0.0061 -0.0042 -0.0083
  344SOL     OW 4294   1.834   0.060   0.599 -0.2805 -0.5960 -0.1791
  344SOL    HW1 4295   1.821   0.151   0.627 -1.3096 -1.0953  1.0832
  344SOL    HW2 4296   1.758   0.017   0.638 -0.9730  0.2492 -0.5653
  344SOL     MW 4297   1.823   0.066   0.608  0.0061 -0.0042 -0.0083
  345SOL     OW 4298   1.368   2.095   0.221 -0.0852  0.0073  0.5403
  345SOL    HW1 4299   1.338   2.067   0.307  2.1662  0.3075  1.5180
  345SOL    HW2 4300   1.451   2.137   0.245  0.8454 -1.7436  0.5296
  345SOL     MW 4301   1.375   2.097   0.236  0.0061 -0.0042 -0.0083
  346SOL     OW 4302   3.624   3.993   0.156  0.5787  0.4644 -0.2976
  346SOL    HW1 4303   3.628   3.915   0.101  0.5298  0.4085 -0.2211
  346SOL    HW2 4304   3.544   4.033   0.121  0.0688 -0.2180  0.0801
  346SOL     MW 4305   3.614   3.988   0.144  0.0061 -0.0042 -0.0083
  347SOL     OW 4306   3.848   4.140   0.094  0.6158  0.0456 -0.0621
  347SOL    HW1 4307   3.882   4.187   0.171 -0.3635  0.9033 -0.1220
  347SOL    HW2 4308   3.769   4.099   0.128  1.0555 -0.6600  0.1165
  347SOL     MW 4309   3.842   4.141   0.109  0.0061 -0.0042 -0.0083
  348SOL     OW 4310   0.708   1.522   0.106  0.1102 -0.2520 -0.5887
  348SOL    HW1 4311   0.694   1.571   0.188 -0.8281 -0.7454 -0.4298
  348SOL    HW2 4312   0.620   1.518   0.067  0.5337  1.8416 -1.9309
  348SOL     MW 4313   0.694   1.528   0.112  0.0061 -0.0042 -0.0083
  349SOL     OW 4314   1.376   3.556   0.178  0.6319  0.4516  0.6200
  349SOL    HW1 4315   1.426   3.516   0.249  0.9233 -0.0510  0.1379
  349SOL    HW2 4316   1.433   3.626   0.145  2.0067 -1.8260 -2.2183
  349SOL     MW 4317   1.390   3.560   0.183  0.0061 -0.0042 -0.0083
  350SOL     OW 4318   3.190   2.894   0.093 -0.7078 -0.1023  0.4901
  350SOL    HW1 4319   3.173   2.861   0.005  0.5710 -1.1789  0.6202
  350SOL    HW2 4320   3.131   2.841   0.147 -0.6629 -0.7552 -0.0852
  350SOL     MW 4321   3.180   2.883   0.089  0.0061 -0.0042 -0.0083
  351SOL     OW 4322   2.002   4.888   0.346 -0.2375  0.0047 -0.2538
  351SOL    HW1 4323   1.935   4.950   0.317 -0.6815 -0.3247  0.0360
  351SOL    HW2 4324   2.013   4.900   0.440 -0.0959 -1.4423 -0.0566
  351SOL     MW 4325   1.995   4.898   0.354  0.0061 -0.0042 -0.0083
  352SOL     OW 4326   0.503   0.702   3.106  0.4467 -0.2102  0.3898
  352SOL    HW1 4327   0.462   0.780   3.068 -1.1426 -0.4765  1.4385
  352SOL    HW2 4328   0.447   0.631   3.073 -1.0916  0.7163  0.9038
  352SOL     MW 4329   0.490   0.703   3.096  0.0061 -0.0042 -0.0083
  353SOL     OW 4330   4.653   3.964   0.437  0.2597  0.3020  0.7700
  353SOL    HW1 4331   4.605   4.023   0.494 -0.3067 -1.3227  2.0392
  353SOL    HW2 4332   4.591   3.892   0.423  1.5651 -0.5703 -1.0113
  353SOL     MW 4333   4.639   3.963   0.443  0.0061 -0.0042 -0.0083
  354SOL     OW 4334   0.586   4.506   0.096  0.5003 -0.6386 -0.0914
  354SOL    HW1 4335   0.608   4.491   0.004  0.0052  0.5861 -0.4286
  354SOL    HW2 4336   0.495   4.481   0.111  0.6847 -1.3830 -0.1727
  354SOL     MW 4337   0.577   4.501   0.086  0.0061 -0.0042 -0.0083
  355SOL     OW 4338   1.100   3.514   3.005  0.3164 -0.4596 -0.5191
  355SOL    HW1 4339   1.033   3.570   3.045 -0.5434 -1.3669 -0.6576
  355SOL    HW2 4340   1.174   3.575   3.003  0.3434 -0.4310  0.7650
  355SOL     MW 4341   1.101   3.530   3.010  0.0061 -0.0042 -0.0083
  356SOL     OW 4342   3.984   4.449   0.028 -0.7563 -0.3299 -0.1303
  356SOL    HW1 4343   4.024   4.380   0.081  0.2463 -0.6892 -1.3177
  356SOL    HW2 4344   3.936   4.505   0.089  0.3203  0.4360  0.0452
  356SOL     MW 4345   3.983   4.448   0.043  0.0061 -0.0042 -0.0083
  357SOL     OW 4346   0.658   3.158   2.701 -0.4318  0.2384  0.7353
  357SOL    HW1 4347   0.734   3.101   2.687 -1.2063 -0.2568 -2.1034
  357SOL    HW2 4348   0.691   3.246   2.720 -0.0690  0.2296  0.1638
  357SOL     MW 4349   0.672   3.162   2.702  0.0061 -0.0042 -0.0083
  358SOL     OW 4350   4.859   4.086   0.283  0.0182  0.3297  0.4648
  358SOL    HW1 4351   4.799   4.056   0.351  1.4028 -0.0518  1.5645
  358SOL    HW2 4352   4.922   4.014   0.281 -0.0441  0.2576  1.0114
  358SOL     MW 4353   4.859   4.072   0.292  0.0061 -0.0042 -0.0083
  359SOL     OW 4354   1.998   3.765   2.980 -0.7081  0.3407 -0.3044
  359SOL    HW1 4355   2.037   3.848   3.007 -0.9875  0.1433  0.7581
  359SOL    HW2 4356   2.074   3.713   2.954 -0.2685  0.1691  1.2493
  359SOL     MW 4357   2.013   3.769   2.980  0.0061 -0.0042 -0.0083
  360SOL     OW 4358   0.259   0.511   3.096 -0.2368 -0.2234  0.1393
  360SOL    HW1 4359   0.183   0.512   3.153 -0.9516  1.7651 -0.7545
  360SOL    HW2 4360   0.222   0.482   3.012 -0.0963 -0.1246  0.0409
  360SOL     MW 4361   0.244   0.507   3.092  0.0061 -0.0042 -0.0083
  361SOL     OW 4362   1.806   3.836   2.804 -0.2853  0.2559 -0.2483
  361SOL    HW1 4363   1.870   3.812   2.871 -0.5001 -0.2295 -0.2155
  361SOL    HW2 4364   1.840   3.803   2.721  0.5245  0.0244  0.1677
  361SOL     MW 4365   1.819   3.829   2.802  0.0061 -0.0042 -0.0083
  362SOL     OW 4366   2.576   3.978   0.129  0.1030  0.2163 -0.8685
  362SOL    HW1 4367   2.489   4.010   0.104 -0.3447 -1.2843 -1.3234
  362SOL    HW2 4368   2.627   4.058   0.138  0.2957  0.0220 -0.1608
  362SOL     MW 4369   2.571   3.993   0.127  0.0061 -0.0042 -0.0083
  363SOL     OW 4370   3.858   2.734   3.038  0.4858  0.5910 -0.2359
  363SOL    HW1 4371   3.930   2.764   3.093 -0.3614  1.5339  0.3732
  363SOL    HW2 4372   3.782   2.777   3.077  0.9444  1.1246  0.0841
  363SOL     MW 4373   3.857   2.744   3.050  0.0061 -0.0042 -0.0083
  364SOL     OW 4374   1.550   1.654   0.321  0.1561  0.1706  0.5932
  364SOL    HW1 4375   1.583   1.564   0.323  0.5533  0.2377 -1.3627
  364SOL    HW2 4376   1.485   1.664   0.391 -1.4581  0.1467 -0.8366
  364SOL     MW 4377   1.546   1.643   0.330  0.0061 -0.0042 -0.0083
  365SOL     OW 4378   3.325   3.811   0.407 -0.0218  0.5275 -0.1389
  365SOL    HW1 4379   3.290   3.779   0.490 -0.6964 -1.8783 -1.2469
  365SOL    HW2 4380   3.396   3.872   0.426  0.2045 -0.0820  1.0142
  365SOL     MW 4381   3.329   3.815   0.420  0.0061 -0.0042 -0.0083
  366SOL     OW 4382   0.094   4.916   0.209  0.0265 -0.4501 -0.0359
  366SOL    HW1 4383   0.107   4.927   0.115 -1.1263 -0.0564 -0.1650
  366SOL    HW2 4384  -0.001   4.905   0.215 -0.3207  1.0122 -1.8994
  366SOL     MW 4385   0.083   4.916   0.198  0.0061 -0.0042 -0.0083
  367SOL     OW 4386   0.275   2.386   3.101  0.0478 -0.0929  0.0434
  367SOL    HW1 4387   0.342   2.455   3.099  0.9302 -0.8525  1.5794
  367SOL    HW2 4388   0.198   2.440   3.081  0.6778  0.4827 -0.9246
  367SOL     MW 4389   0.273   2.402   3.098  0.0061 -0.0042 -0.0083
  368SOL     OW 4390   3.141   2.843   2.950  0.1322 -0.1864  0.0747
  368SOL    HW1 4391   3.190   2.760   2.944 -1.0228 -1.0193  1.4269
  368SOL    HW2 4392   3.052   2.811   2.963  0.0599  0.4895  1.5153
  368SOL     MW 4393   3.136   2.828   2.951  0.0061 -0.0042 -0.0083
  369SOL     OW 4394   0.508   2.092   0.037  0.4400  0.1396  0.6453
  369SOL    HW1 4395   0.446   2.057  -0.027 -0.3345 -1.5980  2.2632
  369SOL    HW2 4396   0.557   2.157  -0.013 -0.5928 -1.2511 -2.4753
  369SOL     MW 4397   0.506   2.096   0.022  0.0061 -0.0042 -0.0083
  370SOL     OW 4398   4.648   2.831   0.026  0.0795  0.0019 -0.0713
  370SOL    HW1 4399   4.602   2.908  -0.008  0.0549  0.3911  0.8279
  370SOL    HW2 4400   4.582   2.793   0.084  0.0457  1.0625  0.6042
  370SOL     MW 4401   4.633   2.836   0.029  0.0061 -0.0042 -0.0083
  371SOL     OW 4402   1.590   1.289   0.082 -0.8857  0.0201  0.3206
  371SOL    HW1 4403   1.631   1.208   0.054  1.1659  1.0673  0.1020
  371SOL    HW2 4404   1.497   1.266   0.079 -0.7262 -0.5958 -0.2397
  371SOL     MW 4405   1.583   1.275   0.078  0.0061 -0.0042 -0.0083
  372SOL     OW 4406   3.455   3.641   0.204 -0.0214 -0.3229  0.8984
  372SOL    HW1 4407   3.489   3.703   0.139 -1.4237  0.5355  0.9337
  372SOL    HW2 4408   3.394   3.690   0.260 -0.2270 -0.1766  0.5566
  372SOL     MW 4409   3.451   3.656   0.203  0.0061 -0.0042 -0.0083
  373SOL     OW 4410   0.900   0.704   0.091 -0.1045  0.2095  0.0407
  373SOL    HW1 4411   0.947   0.780   0.057 -1.0627  0.2072 -1.3233
  373SOL    HW2 4412   0.912   0.653   0.011  1.6538 -0.3022  0.5653
  373SOL     MW 4413   0.908   0.707   0.076  0.0061 -0.0042 -0.0083
  374SOL     OW 4414   0.272   3.302   3.017  0.0105 -0.1070 -0.0853
  374SOL    HW1 4415   0.288   3.332   2.928  1.1421 -0.0156  0.1328
  374SOL    HW2 4416   0.349   3.341   3.059  0.6146  0.2068 -1.4486
  374SOL     MW 4417   0.284   3.311   3.011  0.0061 -0.0042 -0.0083
  375SOL     OW 4418   0.820   3.502   0.168 -0.1591  0.3406 -0.6989
  375SOL    HW1 4419   0.891   3.457   0.213  1.0157  1.2163 -1.6225
  375SOL    HW2 4420   0.787   3.435   0.109 -1.1792 -0.2179  0.4498
  375SOL     MW 4421   0.825   3.487   0.166  0.0061 -0.0042 -0.0083
  376SOL     OW 4422   4.724   4.267   0.046 -0.1818 -0.6634 -0.3549
  376SOL    HW1 4423   4.743   4.321   0.123 -2.8880 -0.3146  0.1812
  376SOL    HW2 4424   4.692   4.334  -0.015  1.1463 -0.6276 -1.0538
  376SOL     MW 4425   4.722   4.283   0.048  0.0061 -0.0042 -0.0083
  377SOL     OW 4426   1.616   2.653   2.991 -0.0324  0.0591 -0.4424
  377SOL    HW1 4427   1.548   2.709   3.029  0.6124  0.5337  0.0495
  377SOL    HW2 4428   1.610   2.680   2.899 -1.2170 -3.1879 -1.4694
  377SOL     MW 4429   1.606   2.664   2.984  0.0061 -0.0042 -0.0083
  378SOL     OW 4430   4.143   5.033   0.310 -0.1475  0.4026  0.2304
  378SOL    HW1 4431   4.118   5.117   0.273 -2.1123  0.5507  1.7176
  378SOL    HW2 4432   4.238   5.039   0.312  0.0219 -1.2077 -0.8410
  378SOL     MW 4433   4.152   5.045   0.305  0.0061 -0.0042 -0.0083
  379SOL     OW 4434   0.127   2.155   3.012 -0.0768  0.0148 -0.3208
  379SOL    HW1 4435   0.073   2.133   3.088 -0.4025  0.5308 -0.3996
  379SOL    HW2 4436   0.183   2.225   3.044 -0.7591  0.2917  0.3185
  379SOL     MW 4437   0.127   2.161   3.026  0.0061 -0.0042 -0.0083
  380SOL     OW 4438   0.653   0.761   0.207  0.0707 -0.4992 -0.0186
  380SOL    HW1 4439   0.744   0.743   0.185 -0.2721 -0.1053 -1.9058
  380SOL    HW2 4440   0.615   0.754   0.119  0.7541 -0.9925 -0.2898
  380SOL     MW 4441   0.660   0.758   0.192  0.0061 -0.0042 -0.0083
  381SOL     OW 4442   3.496   4.014   2.886  0.2635  0.2104 -0.1366
  381SOL    HW1 4443   3.408   3.990   2.916  1.5228 -0.3332  3.7956
  381SOL    HW2 4444   3.500   4.109   2.886  1.6717  0.1916  1.0366
  381SOL     MW 4445   3.485   4.023   2.890  0.0061 -0.0042 -0.0083
  382SOL     OW 4446   0.398   4.173   0.034 -0.8488  0.4872 -0.1233
  382SOL    HW1 4447   0.355   4.091   0.060 -0.5607  0.5082  0.4527
  382SOL    HW2 4448   0.490   4.148   0.043 -0.6016 -0.3987 -3.7115
  382SOL     MW 4449   0.405   4.159   0.039  0.0061 -0.0042 -0.0083
  383SOL     OW 4450   0.535   2.755   2.860 -0.1941 -0.1114 -0.3104
  383SOL    HW1 4451   0.453   2.718   2.826 -0.7146 -0.5773  1.3129
  383SOL    HW2 4452   0.598   2.714   2.802  0.2260 -0.1753  0.1799
  383SOL     MW 4453   0.532   2.745   2.848  0.0061 -0.0042 -0.0083
  384SOL     OW 4454   0.286   2.174   0.187  0.0780 -0.0922  0.1478
  384SOL    HW1 4455   0.289   2.263   0.150  1.8810 -0.1883 -0.0171
  384SOL    HW2 4456   0.365   2.133   0.153 -0.9329 -2.0116  0.0118
  384SOL     MW 4457   0.297   2.180   0.178  0.0061 -0.0042 -0.0083
  385SOL     OW 4458   4.427   4.375   3.087 -0.0574  0.7662  0.0443
  385SOL    HW1 4459   4.422   4.401   3.179  0.8895 -0.1394  0.3697
  385SOL    HW2 4460   4.430   4.456   3.037  1.5932  0.7518  0.0638
  385SOL     MW 4461   4.427   4.389   3.092  0.0061 -0.0042 -0.0083
  386SOL     OW 4462   1.865   1.375   2.946 -0.1944  0.0938  0.5887
  386SOL    HW1 4463   1.825   1.311   2.887 -0.5413  0.4920  0.3860
  386SOL    HW2 4464   1.885   1.323   3.025 -0.3959  1.8999  1.8885
  386SOL     MW 4465   1.862   1.359   2.949  0.0061 -0.0042 -0.0083
  387SOL     OW 4466   3.921   4.859   2.926 -0.3425  0.2023 -0.1959
  387SOL    HW1 4467   3.847   4.822   2.974 -0.2544 -0.9844 -0.9222
  387SOL    HW2 4468   3.981   4.784   2.926  0.4259  0.7975  0.9797
  387SOL     MW 4469   3.919   4.844   2.932  0.0061 -0.0042 -0.0083
  388SOL     OW 4470   4.084   2.840   0.039  0.0855 -0.4043  0.3651
  388SOL    HW1 4471   4.142   2.803   0.106 -0.3958 -2.4138 -0.2577
  388SOL    HW2 4472   4.017   2.889   0.087  0.4916 -0.7902  1.3573
  388SOL     MW 4473   4.082   2.842   0.054  0.0061 -0.0042 -0.0083
  389SOL     OW 4474   0.945   2.033   2.962  0.1547 -0.1942  0.5047
  389SOL    HW1 4475   1.030   2.076   2.969  1.1877 -2.1290  0.2268
  389SOL    HW2 4476   0.927   2.016   3.054  0.6409 -0.8016  0.4918
  389SOL     MW 4477   0.953   2.037   2.975  0.0061 -0.0042 -0.0083
  390SOL     OW 4478   0.270   3.933   0.075 -0.2370 -0.1036 -0.7011
  390SOL    HW1 4479   0.234   3.877   0.144 -1.5597  2.3196  0.7211
  390SOL    HW2 4480   0.323   3.872   0.024 -1.4422 -2.3366  0.5664
  390SOL     MW 4481   0.272   3.918   0.077  0.0061 -0.0042 -0.0083
  391SOL     OW 4482   0.516   3.027   2.897  0.4274 -0.0236  0.7699
  391SOL    HW1 4483   0.556   3.077   2.825  0.6783 -1.6663 -0.2807
  391SOL    HW2 4484   0.538   2.939   2.869 -0.7139 -0.3162  0.7125
  391SOL     MW 4485   0.524   3.022   2.884  0.0061 -0.0042 -0.0083
  392SOL     OW 4486   0.773   4.319   0.196  0.2484 -0.0388 -0.4626
  392SOL    HW1 4487   0.768   4.310   0.292 -1.2784 -0.4798 -0.5536
  392SOL    HW2 4488   0.715   4.393   0.176 -1.2798 -1.4229 -1.3919
  392SOL     MW 4489   0.764   4.327   0.206  0.0061 -0.0042 -0.0083
   5.08075   5.08075   3.12915
