# Supplementary material for: Resolving liquid-to-glass transitions of water under soft nanoconfinement
Source: Nat Commun. 2026 May 8;17:6224. doi: 10.1038/s41467-026-72955-y (PMC13369869; doi:10.1038/s41467-026-72955-y)
Supplement: Supplementary file 3 — Supplementary Data 1 [file 41467_2026_72955_MOESM3_ESM.zip › 250K/sim1/final.gro]

Lamellar phy in tip4pice water
 4493
    1phy    C35    1   3.730   0.043   1.633 -0.0289  0.4455 -0.3540
    1phy    C33    2   3.782   0.145   1.732 -0.1405  0.7116 -0.0348
    1phy    C34    3   3.934   0.118   1.752 -0.1132 -0.0041 -0.1219
    1phy    C32    4   3.752   0.292   1.698  0.1063 -0.1284 -0.2824
    1phy    C31    5   3.699   0.367   1.824  0.5269  0.4077  0.0658
    1phy    C30    6   3.699   0.518   1.804  0.1710 -0.5304 -0.6954
    1phy    C28    7   3.683   0.600   1.937 -0.4079 -0.6192  0.8085
    1phy    C29    8   3.762   0.730   1.913  0.6041 -0.4550  0.3173
    1phy    C27    9   3.536   0.628   1.983 -0.3231  0.4544  0.7760
    1phy    C26   10   3.511   0.685   2.123  0.3896  0.3330 -0.2940
    1phy    C25   11   3.359   0.684   2.161 -0.1501 -0.0015  0.0356
    1phy    C23   12   3.344   0.755   2.300 -0.1018  0.2183 -0.0369
    1phy    C24   13   3.223   0.849   2.288 -0.3100 -0.3827 -0.3289
    1phy    C22   14   3.318   0.655   2.416 -0.1820  0.6022  0.3285
    1phy    C21   15   3.430   0.635   2.516  0.3891  0.3250 -0.4006
    1phy    C20   16   3.388   0.527   2.614 -0.7783  0.1796 -0.1080
    1phy    C18   17   3.456   0.505   2.757 -0.3757  0.6182  0.2583
    1phy    O01   18   3.415   0.617   2.841 -0.3579 -0.4467  0.1393
    1phy    H01   19   3.336   0.600   2.889 -0.7406 -0.0062 -0.3301
    1phy    C19   20   3.366   0.386   2.798  0.5748  0.3466 -0.2524
    1phy    C13   21   3.619   0.488   2.741  0.2510 -0.0820  0.2489
    1phy     H3   22   3.657   0.577   2.684 -1.1234 -0.9841 -2.2130
    1phy    O33   23   3.659   0.387   2.656  0.5146 -0.2142 -0.6230
    1phy    H1B   24   3.690   0.430   2.578 -2.1467 -0.4065 -1.8967
    1phy    C12   25   3.698   0.481   2.875  0.6283 -0.3652  0.2605
    1phy    O11   26   3.837   0.501   2.877 -0.0189 -0.0508 -0.3447
    1phy    H1A   27   3.860   0.570   2.818 -2.0963  0.6932 -0.3482
    2phy    C35   28   5.068   0.940   1.624 -0.1343  0.4663 -0.0601
    2phy    C33   29   4.980   1.056   1.681  0.7555  0.1829  0.1357
    2phy    C34   30   4.952   1.038   1.832 -0.0108  0.4622  0.2862
    2phy    C32   31   5.056   1.193   1.674  0.1506 -0.8198  0.3989
    2phy    C31   32   5.018   1.269   1.544 -0.0236 -0.2746  0.2898
    2phy    C30   33   5.119   1.386   1.516  0.3018 -0.4401 -0.2098
    2phy    C28   34   5.105   1.461   1.386 -0.8283 -0.0751  0.5267
    2phy    C29   35   5.165   1.600   1.391  0.1607 -0.1773  0.4054
    2phy    C27   36   5.152   1.385   1.259 -0.5314 -0.1518 -0.3304
    2phy    C26   37   5.075   1.402   1.128 -0.1509 -0.1421 -0.6273
    2phy    C25   38   5.095   1.285   1.029 -0.2922  0.2987 -0.3232
    2phy    C23   39   5.012   1.289   0.902 -0.1710 -0.1747 -0.0639
    2phy    C24   40   5.069   1.387   0.795  0.2331  0.1225 -0.0166
    2phy    C22   41   5.005   1.139   0.866  0.3855 -0.5325 -0.1064
    2phy    C21   42   4.917   1.094   0.748 -0.3608 -0.0009 -0.3276
    2phy    C20   43   4.882   0.943   0.753 -0.5809 -0.5140  0.0428
    2phy    C18   44   4.773   0.896   0.649  0.2534 -0.3569 -0.7341
    2phy    O01   45   4.654   0.975   0.682  0.1083 -0.0729  0.5767
    2phy    H01   46   4.655   0.988   0.774  1.3361  1.9728  0.3303
    2phy    C19   47   4.744   0.752   0.691  0.4136 -0.3398  0.3376
    2phy    C13   48   4.818   0.903   0.495  0.5941  0.4294 -0.3681
    2phy     H3   49   4.819   1.014   0.477 -0.7582  0.3365 -1.1389
    2phy    O33   50   4.952   0.882   0.462 -0.0184 -0.3650  0.2196
    2phy    H1B   51   4.960   0.788   0.453 -0.2337 -0.1867 -2.8541
    2phy    C12   52   4.721   0.896   0.366  0.2615 -0.2846  0.0712
    2phy    O11   53   4.585   0.914   0.397  0.0909  0.4686  0.3301
    2phy    H1A   54   4.576   0.985   0.458  2.2027 -0.5176  1.9243
    3phy    C35   55   5.016   0.259   2.094 -0.2632 -0.2613 -0.3261
    3phy    C33   56   5.076   0.119   2.077  0.3589 -0.6447 -0.3515
    3phy    C34   57   5.094   0.055   2.214 -0.3672 -0.0022 -0.2550
    3phy    C32   58   5.008   0.055   1.960  0.2435  0.0099  0.0820
    3phy    C31   59   5.101  -0.028   1.872  0.1397  0.8543  0.4265
    3phy    C30   60   5.011  -0.081   1.758  0.1062 -0.3276 -0.3690
    3phy    C28   61   5.076  -0.174   1.652 -0.0473 -0.4208 -0.6772
    3phy    C29   62   5.078  -0.319   1.707  0.1057 -0.8081  0.1716
    3phy    C27   63   4.983  -0.174   1.529 -0.2198  0.4123 -0.3011
    3phy    C26   64   5.056  -0.208   1.393 -0.1866 -0.3519 -0.0578
    3phy    C25   65   4.949  -0.214   1.280  0.2928  0.4120 -0.1907
    3phy    C23   66   4.998  -0.249   1.141  1.2875 -0.1461 -0.5360
    3phy    C24   67   5.010  -0.398   1.130 -0.4545  0.7198  0.3678
    3phy    C22   68   4.892  -0.200   1.046 -0.1311  0.1133  0.2167
    3phy    C21   69   4.963  -0.116   0.940 -0.1732 -0.1123  0.3312
    3phy    C20   70   4.862  -0.088   0.825 -0.0047 -0.0260 -0.1548
    3phy    C18   71   4.916  -0.005   0.700  0.5800 -0.2662  0.6853
    3phy    O01   72   4.969   0.127   0.734  0.0886  0.3579 -0.1094
    3phy    H01   73   4.950   0.135   0.826  1.2813 -0.1806  0.1970
    3phy    C19   74   4.787   0.033   0.625 -0.5736  0.7268  0.8171
    3phy    C13   75   5.015  -0.090   0.608 -0.1877 -0.4483 -0.0231
    3phy     H3   76   5.096  -0.118   0.680  0.7110 -1.7813 -1.4784
    3phy    O33   77   4.980  -0.226   0.571  0.0030  0.1044  0.1211
    3phy    H1B   78   4.915  -0.232   0.505 -0.7610  1.0113  0.7686
    3phy    C12   79   5.114  -0.017   0.509 -0.0453  0.0560 -0.0819
    3phy    O11   80   5.137   0.122   0.519 -0.0871 -0.0651  0.1276
    3phy    H1A   81   5.121   0.143   0.609  2.2631 -1.2271  0.8933
    4phy    C35   82   1.271   4.458   1.021  0.3687 -0.1244 -0.3775
    4phy    C33   83   1.231   4.603   0.988  0.1009  0.4185  0.4412
    4phy    C34   84   1.228   4.625   0.840 -0.1596  0.0420  0.1317
    4phy    C32   85   1.096   4.643   1.056 -0.1791 -0.1750 -0.8610
    4phy    C31   86   1.101   4.703   1.195  0.4943 -0.4331 -0.3081
    4phy    C30   87   0.964   4.676   1.254  0.2599  0.0838  0.5507
    4phy    C28   88   0.950   4.710   1.405  0.0341  0.4239  0.2534
    4phy    C29   89   0.917   4.863   1.423  0.2916  0.4282 -0.0370
    4phy    C27   90   0.828   4.631   1.450 -0.2170  1.2495  0.3905
    4phy    C26   91   0.807   4.613   1.602  0.0124 -0.1894 -0.2452
    4phy    C25   92   0.735   4.487   1.634  0.3111  0.0736  0.4151
    4phy    C23   93   0.684   4.447   1.773 -0.2723  0.2347  0.4709
    4phy    C24   94   0.572   4.343   1.744 -0.0059 -0.2046  0.5301
    4phy    C22   95   0.780   4.383   1.870 -0.1133  0.3476 -0.2303
    4phy    C21   96   0.838   4.481   1.975 -0.5119 -0.4026 -0.4274
    4phy    C20   97   0.940   4.416   2.074 -0.7108 -0.1141  0.1897
    4phy    C18   98   1.010   4.499   2.191 -0.1728 -0.3942 -0.0687
    4phy    O01   99   0.902   4.560   2.264 -0.2582  0.0102 -0.2767
    4phy    H01  100   0.837   4.492   2.268  2.2339 -2.5912 -0.4846
    4phy    C19  101   1.069   4.395   2.284 -0.4369 -0.0935 -0.0892
    4phy    C13  102   1.111   4.605   2.125 -0.6707  0.0577  0.4009
    4phy     H3  103   1.060   4.658   2.040 -1.4069 -0.0872  0.7406
    4phy    O33  104   1.223   4.536   2.059  0.4257  0.0238 -0.4838
    4phy    H1B  105   1.190   4.476   1.994 -0.5819  0.2238 -0.1660
    4phy    C12  106   1.170   4.720   2.218 -0.1326  0.4245 -0.5229
    4phy    O11  107   1.240   4.813   2.137  0.0372 -0.4289 -0.0152
    4phy    H1A  108   1.288   4.764   2.072  1.7440  1.6014 -0.3918
    5phy    C35  109   4.552   0.273   1.195  0.6361  0.0950  0.0150
    5phy    C33  110   4.699   0.230   1.206  0.7428  0.4121 -0.6388
    5phy    C34  111   4.735   0.169   1.071  0.2112 -0.0063 -0.2460
    5phy    C32  112   4.783   0.341   1.266  0.5611 -0.3274  0.1514
    5phy    C31  113   4.821   0.328   1.413 -0.1328  0.4665 -0.3610
    5phy    C30  114   4.929   0.413   1.473 -0.1740 -0.2290  0.3199
    5phy    C28  115   4.980   0.389   1.617 -0.6856 -0.0546  0.0039
    5phy    C29  116   5.092   0.288   1.627 -0.2721 -0.7906  0.3455
    5phy    C27  117   5.022   0.519   1.684 -0.1926  0.3763 -0.2248
    5phy    C26  118   4.988   0.548   1.832  0.4043 -0.2798 -0.1578
    5phy    C25  119   5.058   0.675   1.895 -0.2276 -0.2836  0.3304
    5phy    C23  120   5.068   0.685   2.049  0.3279 -0.2997  0.2921
    5phy    C24  121   5.191   0.758   2.108  0.1728 -0.1178 -0.1612
    5phy    C22  122   4.936   0.736   2.114  0.0937  0.0144 -0.2887
    5phy    C21  123   4.857   0.637   2.204 -0.0868 -0.1516  0.2108
    5phy    C20  124   4.717   0.697   2.238 -0.6953  0.0900 -0.1909
    5phy    C18  125   4.609   0.616   2.326 -0.2807  0.4421  0.0027
    5phy    O01  126   4.668   0.554   2.441 -0.6501  0.4786 -0.4570
    5phy    H01  127   4.667   0.464   2.414  1.9575  0.2365 -0.0121
    5phy    C19  128   4.519   0.732   2.381 -0.0147  0.5299  0.0626
    5phy    C13  129   4.522   0.507   2.247  0.0279  0.2314  0.0970
    5phy     H3  130   4.471   0.555   2.161 -2.1470  0.9092  1.6859
    5phy    O33  131   4.408   0.459   2.322  0.8160  0.0958 -0.0440
    5phy    H1B  132   4.425   0.374   2.357  2.6990  0.3553 -0.2429
    5phy    C12  133   4.603   0.377   2.202  0.8913 -0.2520 -0.5899
    5phy    O11  134   4.670   0.320   2.312 -0.0276  0.0152  0.3177
    5phy    H1A  135   4.671   0.226   2.308 -0.1050  0.0517 -1.1549
    6phy    C35  136   0.168   2.222   1.611  0.0055  0.5918 -0.2585
    6phy    C33  137   0.293   2.160   1.544 -0.1679  0.1076  0.2174
    6phy    C34  138   0.412   2.236   1.592 -0.2957  0.4761  0.1129
    6phy    C32  139   0.291   2.003   1.547  0.4030  0.1518 -0.2093
    6phy    C31  140   0.348   1.929   1.418  0.1180  0.0627  0.0115
    6phy    C30  141   0.384   1.779   1.421 -0.2461 -0.1900 -0.2037
    6phy    C28  142   0.463   1.734   1.293  0.7093 -0.1543 -0.3926
    6phy    C29  143   0.518   1.605   1.339  0.1942  0.5577  0.8264
    6phy    C27  144   0.376   1.704   1.165 -0.5372  0.5971 -0.1517
    6phy    C26  145   0.378   1.801   1.053  0.7365  0.6761  0.5489
    6phy    C25  146   0.347   1.708   0.932  0.1424 -0.4152 -0.5031
    6phy    C23  147   0.331   1.773   0.787 -0.0136 -0.4486 -0.1915
    6phy    C24  148   0.461   1.808   0.729  0.0869 -0.4336  0.0451
    6phy    C22  149   0.267   1.667   0.693  0.2451  0.1367  0.0264
    6phy    C21  150   0.160   1.719   0.593 -0.6036 -0.1242  0.1233
    6phy    C20  151   0.107   1.603   0.512  0.7432 -0.4808  0.4273
    6phy    C18  152   0.011   1.621   0.392 -0.4216  0.3373 -0.2521
    6phy    O01  153  -0.083   1.726   0.432 -0.0338  0.1571  0.4172
    6phy    H01  154  -0.035   1.807   0.432  0.8239 -0.3209 -0.7317
    6phy    C19  155  -0.065   1.486   0.382  0.0543  0.2917 -0.1317
    6phy    C13  156   0.092   1.671   0.261 -0.0728  0.5102 -0.4176
    6phy     H3  157   0.134   1.770   0.294 -0.1265 -0.0723  1.5333
    6phy    O33  158   0.211   1.611   0.225 -0.7900 -0.1621  0.3955
    6phy    H1B  159   0.188   1.524   0.198 -0.8641  0.6655 -2.5674
    6phy    C12  160   0.017   1.730   0.132 -0.1228 -0.0318  0.2878
    6phy    O11  161  -0.090   1.821   0.157  0.4388  0.0545  0.0078
    6phy    H1A  162  -0.157   1.789   0.214  0.5916  0.1217  0.2234
    7phy    C35  163   0.316   0.733   1.386 -0.6725 -0.6281  0.1969
    7phy    C33  164   0.294   0.590   1.345 -0.8828  0.2022 -0.7538
    7phy    C34  165   0.365   0.565   1.214 -0.6530 -0.1330 -0.0834
    7phy    C32  166   0.370   0.491   1.445  0.1924 -0.0501 -0.8988
    7phy    C31  167   0.289   0.444   1.565 -0.6063 -0.3080 -0.0007
    7phy    C30  168   0.395   0.369   1.653  0.4435  0.2335 -0.2891
    7phy    C28  169   0.341   0.257   1.749 -0.1129  0.1862  0.5038
    7phy    C29  170   0.340   0.124   1.680 -0.3974  0.3113 -0.4609
    7phy    C27  171   0.443   0.240   1.865 -0.1604  0.1873 -0.7750
    7phy    C26  172   0.366   0.236   2.003  0.2279 -0.7026 -0.3421
    7phy    C25  173   0.446   0.285   2.128 -0.3108 -0.2977 -0.1308
    7phy    C23  174   0.401   0.265   2.270 -0.1190  0.8680 -0.6226
    7phy    C24  175   0.522   0.271   2.360  0.3929  0.1447 -0.1291
    7phy    C22  176   0.303   0.378   2.311 -0.1592  0.0963 -0.0044
    7phy    C21  177   0.199   0.357   2.423 -0.1645  0.3637 -0.3695
    7phy    C20  178   0.098   0.471   2.430 -0.1004 -0.4166  0.0143
    7phy    C18  179   0.006   0.473   2.556  0.2558 -0.0602  0.3818
    7phy    O01  180   0.086   0.453   2.672 -0.3204 -0.0412  0.0631
    7phy    H01  181   0.029   0.449   2.747 -2.5798 -1.7264 -1.5979
    7phy    C19  182  -0.016   0.624   2.545  0.3860 -0.2163  0.2819
    7phy    C13  183  -0.128   0.381   2.567  0.5415 -0.3888 -0.1023
    7phy     H3  184  -0.193   0.404   2.478 -1.1984  1.7623  1.6329
    7phy    O33  185  -0.216   0.417   2.675  0.3626 -0.1084  0.6551
    7phy    H1B  186  -0.291   0.361   2.677 -0.2789  0.6196 -0.8362
    7phy    C12  187  -0.117   0.228   2.572 -0.1966 -0.0908  0.4993
    7phy    O11  188  -0.232   0.141   2.568  0.3238 -0.3475  0.4993
    7phy    H1A  189  -0.193   0.057   2.553 -2.8062 -2.1138  1.2698
    8phy    C35  190   0.242   4.743   0.806 -0.8705  0.0505 -0.7109
    8phy    C33  191   0.277   4.777   0.952 -0.3760  0.2830  0.0427
    8phy    C34  192   0.402   4.699   0.990  0.3681  0.3365  0.0651
    8phy    C32  193   0.313   4.929   0.965 -0.3489 -0.0857 -0.3762
    8phy    C31  194   0.230   5.001   1.070 -0.1032  0.3700 -0.0400
    8phy    C30  195   0.264   5.152   1.085 -0.1168 -0.3526  0.1902
    8phy    C28  196   0.169   5.223   1.181 -0.0267 -0.6631  0.4098
    8phy    C29  197   0.252   5.274   1.296 -0.0542  0.0766 -0.3537
    8phy    C27  198   0.123   5.364   1.136  0.0778  0.0769  0.7419
    8phy    C26  199   0.011   5.384   1.031  0.5374  0.0044  0.3246
    8phy    C25  200  -0.008   5.528   0.984  0.0678  0.4012  0.4277
    8phy    C23  201  -0.103   5.558   0.872  0.2815 -0.2586  0.6744
    8phy    C24  202  -0.187   5.682   0.913  0.3072 -0.3589  0.0641
    8phy    C22  203  -0.016   5.590   0.747  0.6237  0.0586 -0.3041
    8phy    C21  204  -0.078   5.566   0.615 -0.1124  0.9416 -0.0804
    8phy    C20  205   0.026   5.583   0.505 -0.7269  0.2163 -0.0702
    8phy    C18  206  -0.015   5.542   0.355  0.1125  0.1746 -0.3859
    8phy    O01  207  -0.070   5.414   0.343  0.1277  0.0966 -0.0327
    8phy    H01  208  -0.016   5.368   0.405  2.0922  0.1652 -1.5913
    8phy    C19  209   0.118   5.555   0.280  0.4380  0.0903  0.3575
    8phy    C13  210  -0.120   5.647   0.293 -0.3758  0.0072  0.0876
    8phy     H3  211  -0.212   5.640   0.356 -2.1175 -0.9200 -2.3847
    8phy    O33  212  -0.097   5.789   0.306  0.3199 -0.9911 -0.2026
    8phy    H1B  213  -0.021   5.821   0.262 -0.9661  0.0100 -1.8029
    8phy    C12  214  -0.211   5.628   0.162 -0.5758  0.5214 -0.0828
    8phy    O11  215  -0.297   5.734   0.142  0.0301 -0.1934 -0.2347
    8phy    H1A  216  -0.244   5.812   0.144 -0.8989  0.4396  2.0683
    9phy    C35  217   0.345   0.728   1.872 -0.2726 -0.5387  0.0837
    9phy    C33  218   0.393   0.869   1.894  0.1954  0.0949 -0.5209
    9phy    C34  219   0.511   0.886   1.793 -0.3098  0.5213  0.0606
    9phy    C32  220   0.275   0.969   1.869  0.1050 -0.1395 -0.1976
    9phy    C31  221   0.232   1.045   1.989 -0.0381 -0.2917  0.1807
    9phy    C30  222   0.148   1.172   1.957 -0.4239 -0.3124  0.1071
    9phy    C28  223   0.114   1.258   2.079 -0.6527 -0.1121 -0.1254
    9phy    C29  224   0.122   1.407   2.046  0.0187 -0.1331  0.4477
    9phy    C27  225  -0.027   1.232   2.135  1.0704  0.1066  0.8065
    9phy    C26  226  -0.021   1.170   2.275 -0.8247  0.5743 -0.4024
    9phy    C25  227  -0.156   1.143   2.337 -0.9379 -0.0671  0.0223
    9phy    C23  228  -0.144   1.079   2.481  0.7148 -0.4031  0.0825
    9phy    C24  229  -0.114   1.185   2.587 -0.4761  0.3346  0.0986
    9phy    C22  230  -0.280   1.013   2.496  0.7225 -0.3653 -0.1167
    9phy    C21  231  -0.301   0.929   2.618 -0.2190  0.1437 -0.2641
    9phy    C20  232  -0.451   0.909   2.650  0.2247 -0.1700  0.4791
    9phy    C18  233  -0.503   0.840   2.784  0.4456 -0.4354  0.1601
    9phy    O01  234  -0.441   0.897   2.897 -0.3012 -0.3404  0.3570
    9phy    H01  235  -0.431   0.831   2.963 -1.3382 -1.1199 -0.2424
    9phy    C19  236  -0.651   0.884   2.794  0.0935 -0.1913 -0.4944
    9phy    C13  237  -0.469   0.678   2.786 -0.2928 -0.5205 -0.5473
    9phy     H3  238  -0.362   0.665   2.755  0.8592 -0.4895  2.9888
    9phy    O33  239  -0.541   0.615   2.684 -0.4647 -0.0480  0.2921
    9phy    H1B  240  -0.497   0.617   2.601  1.1625  1.1210  1.1442
    9phy    C12  241  -0.486   0.595   2.915  0.1236  0.6044 -0.2005
    9phy    O11  242  -0.443   0.671   3.027 -0.4337  0.1147  0.1926
    9phy    H1A  243  -0.419   0.615   3.098  1.6140 -0.3124 -0.7646
   10phy    C35  244   4.585   0.662   1.523 -0.2569 -0.2484 -0.7403
   10phy    C33  245   4.546   0.748   1.649 -0.3429  0.0145 -0.1544
   10phy    C34  246   4.586   0.678   1.777  0.3069 -0.0713  0.0901
   10phy    C32  247   4.595   0.893   1.642 -0.3150  0.0394 -0.8709
   10phy    C31  248   4.501   0.988   1.577  0.0213 -0.0043  0.3426
   10phy    C30  249   4.551   1.136   1.588 -0.0917  0.0721 -0.0286
   10phy    C28  250   4.455   1.255   1.560  0.3977 -0.1691 -0.6803
   10phy    C29  251   4.439   1.357   1.672 -0.1572 -0.0409 -0.2491
   10phy    C27  252   4.508   1.325   1.437 -0.0730  0.5504 -0.0490
   10phy    C26  253   4.427   1.322   1.309 -0.0292 -0.1248  0.7118
   10phy    C25  254   4.507   1.375   1.187 -0.0569  0.8625 -0.7392
   10phy    C23  255   4.425   1.381   1.058 -0.5660 -0.1008  0.1081
   10phy    C24  256   4.328   1.499   1.042  0.1367  0.0015 -0.3629
   10phy    C22  257   4.529   1.393   0.943  0.0912  0.4991  0.4184
   10phy    C21  258   4.484   1.333   0.812  0.2382 -0.9625  0.0745
   10phy    C20  259   4.585   1.360   0.696  0.2014  0.4358  0.4102
   10phy    C18  260   4.563   1.294   0.553 -0.1047 -0.7860 -0.1657
   10phy    O01  261   4.534   1.158   0.559 -0.5425  0.3832 -0.1098
   10phy    H01  262   4.574   1.109   0.629 -2.0333 -2.0511 -0.8415
   10phy    C19  263   4.703   1.315   0.490  0.1873  0.0371 -0.3120
   10phy    C13  264   4.440   1.355   0.474 -0.0750  0.6974  0.4189
   10phy     H3  265   4.353   1.318   0.534 -0.2858 -0.8580 -0.7930
   10phy    O33  266   4.405   1.491   0.479 -0.3577  0.3256  0.2464
   10phy    H1B  267   4.476   1.543   0.447  0.9322 -2.8591 -2.7180
   10phy    C12  268   4.376   1.286   0.349  0.3119 -0.0768  0.9607
   10phy    O11  269   4.417   1.349   0.229  0.3303  0.0152  0.5245
   10phy    H1A  270   4.342   1.360   0.173  1.2217  2.0044 -0.3926
   11phy    C35  271   0.412   0.714   2.502  0.0856 -0.2699 -0.2114
   11phy    C33  272   0.487   0.799   2.393  0.3094  0.0029 -0.6157
   11phy    C34  273   0.517   0.715   2.272  0.5232 -0.3683 -0.1353
   11phy    C32  274   0.415   0.923   2.348  0.3446  0.1742 -0.3807
   11phy    C31  275   0.457   1.055   2.418 -0.0833  0.1182  0.2643
   11phy    C30  276   0.385   1.183   2.360 -0.2850  1.0975 -1.1409
   11phy    C28  277   0.430   1.319   2.406 -0.0671 -0.2380  0.0455
   11phy    C29  278   0.580   1.353   2.378  0.3386 -0.8651  0.4258
   11phy    C27  279   0.334   1.419   2.342  0.2144 -0.2934 -0.1790
   11phy    C26  280   0.298   1.546   2.415 -0.0830 -0.4073 -0.1332
   11phy    C25  281   0.197   1.633   2.336 -0.1482 -0.2952 -0.3713
   11phy    C23  282   0.139   1.766   2.398 -0.0832  0.4681 -0.0122
   11phy    C24  283   0.149   1.874   2.288 -0.4168 -0.3509  0.5098
   11phy    C22  284   0.000   1.740   2.466 -0.5965  0.0983 -0.5837
   11phy    C21  285  -0.044   1.842   2.575 -0.0885  0.0674 -0.3389
   11phy    C20  286  -0.176   1.810   2.639  0.9912  0.6483 -0.1692
   11phy    C18  287  -0.254   1.902   2.741  0.3892 -0.1843 -0.1203
   11phy    O01  288  -0.265   2.030   2.681 -0.3411 -0.3243 -0.0201
   11phy    H01  289  -0.189   2.084   2.686 -0.1992 -0.6376  2.4822
   11phy    C19  290  -0.401   1.854   2.745  0.1569  0.5724 -0.0210
   11phy    C13  291  -0.182   1.898   2.890 -0.3153  0.1481  0.2212
   11phy     H3  292  -0.073   1.874   2.883 -0.5004 -0.9774  0.9096
   11phy    O33  293  -0.228   1.787   2.969 -0.1103 -0.6449 -0.6651
   11phy    H1B  294  -0.277   1.822   3.041  0.2944 -2.7388  0.7157
   11phy    C12  295  -0.188   2.033   2.972  0.5074 -0.0503  0.1726
   11phy    O11  296  -0.105   2.034   3.088  0.3432  0.1130 -0.4869
   11phy    H1A  297  -0.100   1.944   3.113 -1.3008  0.0245 -0.3545
   12phy    C35  298   0.673   1.121   2.069  0.1210  0.1246  0.4608
   12phy    C33  299   0.813   1.064   2.035 -0.3952 -0.2452 -0.3997
   12phy    C34  300   0.840   1.081   1.888 -0.1058  0.3119 -0.2736
   12phy    C32  301   0.920   1.131   2.113 -0.1041  0.7003  0.0921
   12phy    C31  302   0.955   1.074   2.254  0.4972 -0.2342 -0.1320
   12phy    C30  303   1.063   1.150   2.325 -0.2083  0.2937  0.5885
   12phy    C28  304   1.072   1.137   2.480  0.6980 -0.4798  0.1173
   12phy    C29  305   1.212   1.093   2.522  0.1395  0.1873  0.3622
   12phy    C27  306   1.044   1.278   2.543 -0.0811  0.1872  0.4859
   12phy    C26  307   0.929   1.271   2.645  0.0165 -0.0379 -0.4752
   12phy    C25  308   0.898   1.406   2.708 -0.0176 -0.6828 -0.4759
   12phy    C23  309   0.785   1.388   2.818  0.2401  0.2911 -0.3876
   12phy    C24  310   0.842   1.400   2.955  0.0217  0.2039 -0.2292
   12phy    C22  311   0.671   1.491   2.806 -0.0068  0.1421  0.1767
   12phy    C21  312   0.529   1.443   2.835  0.5083 -0.1381 -0.1923
   12phy    C20  313   0.429   1.562   2.827 -0.0646 -0.3882  0.3332
   12phy    C18  314   0.279   1.533   2.871  0.0493 -0.3473 -0.2861
   12phy    O01  315   0.264   1.531   3.015  0.3602  0.2894  0.3204
   12phy    H01  316   0.317   1.604   3.042  1.4063 -0.3759  0.1078
   12phy    C19  317   0.214   1.666   2.829 -0.0897 -0.2411  0.2353
   12phy    C13  318   0.191   1.419   2.799 -0.6581  0.2119  0.2625
   12phy     H3  319   0.191   1.431   2.687  1.7151 -0.6660  0.0944
   12phy    O33  320   0.049   1.434   2.825  0.3485  0.1194 -0.5819
   12phy    H1B  321   0.047   1.391   2.908  0.2087 -0.3826 -0.8338
   12phy    C12  322   0.227   1.265   2.826 -0.0205 -0.5025 -0.3938
   12phy    O11  323   0.204   1.209   2.954  0.0682 -0.0185 -0.1473
   12phy    H1A  324   0.271   1.226   3.017  2.4987 -2.2107 -1.8851
   13phy    C35  325   0.533   3.387   2.400  0.1588 -0.1861  0.5392
   13phy    C33  326   0.590   3.382   2.256  0.2252 -0.0791  0.1755
   13phy    C34  327   0.727   3.444   2.267  0.7785 -0.4297  0.0004
   13phy    C32  328   0.585   3.246   2.181 -0.5580  0.0360  0.0011
   13phy    C31  329   0.446   3.186   2.152  0.0764 -0.1162  0.0398
   13phy    C30  330   0.464   3.034   2.121  0.0553 -0.5873  0.3903
   13phy    C28  331   0.335   2.967   2.073 -0.1449 -0.5111  0.0002
   13phy    C29  332   0.384   2.860   1.979  0.1881 -0.0561  0.1536
   13phy    C27  333   0.254   2.887   2.177  0.3728 -0.0126  0.3058
   13phy    C26  334   0.127   2.960   2.226  0.5185 -0.2984  0.2954
   13phy    C25  335   0.018   2.861   2.272 -0.5617 -0.0961  0.1818
   13phy    C23  336  -0.101   2.927   2.346 -0.0191 -0.0906  0.1876
   13phy    C24  337  -0.196   2.993   2.246  0.2486  0.2830 -0.1826
   13phy    C22  338  -0.176   2.831   2.432  0.2498  0.0940  0.0340
   13phy    C21  339  -0.223   2.883   2.569 -0.1640 -0.6738  0.4585
   13phy    C20  340  -0.310   2.792   2.657 -0.3789  0.3245  0.2844
   13phy    C18  341  -0.328   2.801   2.811  0.2534  0.0891  0.8068
   13phy    O01  342  -0.397   2.926   2.825 -0.1338 -0.7421 -0.0884
   13phy    H01  343  -0.490   2.915   2.822 -0.0812 -1.0401 -1.1030
   13phy    C19  344  -0.435   2.690   2.830 -0.3104  0.2165  0.2845
   13phy    C13  345  -0.191   2.794   2.897  0.2824 -0.4801  0.1807
   13phy     H3  346  -0.116   2.863   2.852  0.2741 -0.9405 -0.5525
   13phy    O33  347  -0.128   2.668   2.874  0.3208 -0.2664  0.0386
   13phy    H1B  348  -0.039   2.681   2.902  0.6505 -0.3027 -0.9830
   13phy    C12  349  -0.190   2.829   3.041 -0.1616 -0.3766 -0.0286
   13phy    O11  350  -0.285   2.923   3.078 -0.0557  0.8484  0.6237
   13phy    H1A  351  -0.288   2.982   3.006 -1.7520  1.3988  1.0992
   14phy    C35  352   0.538   4.081   1.383 -0.4822 -0.6366  0.2653
   14phy    C33  353   0.477   3.959   1.446  0.3814  0.1638  0.1944
   14phy    C34  354   0.366   4.004   1.546 -0.0345 -0.4219  0.4339
   14phy    C32  355   0.418   3.869   1.338  0.6395 -0.2960  0.2288
   14phy    C31  356   0.470   3.724   1.333  0.1080 -0.3691 -0.1101
   14phy    C30  357   0.413   3.651   1.207  0.3664 -0.0992  0.5324
   14phy    C28  358   0.445   3.509   1.165 -0.4643  0.5081  0.7802
   14phy    C29  359   0.413   3.401   1.264 -0.4062  0.0980  0.3416
   14phy    C27  360   0.383   3.488   1.021  0.3572  0.5788  0.2955
   14phy    C26  361   0.426   3.376   0.929 -0.0791  0.2980  0.1735
   14phy    C25  362   0.314   3.367   0.822  0.0400  0.3020  0.6410
   14phy    C23  363   0.328   3.302   0.685 -0.9800  0.0485  0.5884
   14phy    C24  364   0.330   3.151   0.696  0.3406 -0.6932 -0.4242
   14phy    C22  365   0.212   3.351   0.601 -0.4858 -0.4815 -0.2424
   14phy    C21  366   0.249   3.358   0.448  0.0817 -0.3116  0.0317
   14phy    C20  367   0.131   3.386   0.357 -0.8051  0.1938  0.4997
   14phy    C18  368   0.156   3.384   0.197 -0.0572 -0.7822 -0.2308
   14phy    O01  369   0.262   3.474   0.169  0.2386  0.1732  0.4279
   14phy    H01  370   0.239   3.539   0.106 -1.2513 -0.2552  0.4907
   14phy    C19  371   0.026   3.438   0.145 -0.5066 -0.0701  0.0877
   14phy    C13  372   0.189   3.247   0.120 -0.6545  0.5940  0.0323
   14phy     H3  373   0.123   3.166   0.160  1.0136 -2.3108 -2.6705
   14phy    O33  374   0.154   3.226  -0.018  0.0796 -0.1033 -0.2990
   14phy    H1B  375   0.170   3.306  -0.065 -3.7441 -0.0585 -1.8881
   14phy    C12  376   0.321   3.163   0.149 -0.1577  0.2310  0.3202
   14phy    O11  377   0.438   3.217   0.097  0.2399  0.1461  0.0122
   14phy    H1A  378   0.457   3.302   0.133  0.5400 -0.0171  0.2477
   15phy    C35  379   0.206   4.659   1.983  0.2673  0.1582 -0.0829
   15phy    C33  380   0.152   4.523   1.937 -0.5699 -0.5750  0.2517
   15phy    C34  381   0.200   4.504   1.792 -0.6820 -0.6518  0.1156
   15phy    C32  382   0.174   4.419   2.046 -0.0168  0.4774  0.0461
   15phy    C31  383   0.084   4.297   2.037 -0.0086 -0.0878 -0.8066
   15phy    C30  384   0.116   4.183   2.134  0.2421 -0.3849 -0.0316
   15phy    C28  385   0.021   4.061   2.126  0.3324 -0.2668 -0.2649
   15phy    C29  386   0.096   3.953   2.046  0.4967 -0.1091  0.3279
   15phy    C27  387  -0.005   4.004   2.268  0.4534 -0.0328 -0.0549
   15phy    C26  388  -0.139   4.035   2.331 -0.7404 -0.6120 -0.2630
   15phy    C25  389  -0.132   4.015   2.477 -0.1454  0.0482 -0.9042
   15phy    C23  390  -0.240   4.098   2.552  0.0932 -0.1099  0.6290
   15phy    C24  391  -0.365   4.011   2.592 -0.2127 -0.1320  0.1681
   15phy    C22  392  -0.167   4.149   2.678  0.9036  0.2968 -0.1307
   15phy    C21  393  -0.106   4.291   2.681 -0.1537 -0.1733 -0.0915
   15phy    C20  394  -0.012   4.311   2.801 -0.1583 -0.0260 -0.6103
   15phy    C18  395   0.041   4.450   2.850  0.3195  0.2888 -0.8208
   15phy    O01  396  -0.064   4.549   2.858 -0.1469  0.1154  0.3081
   15phy    H01  397  -0.093   4.568   2.771 -1.7643  0.6356  0.9178
   15phy    C19  398   0.091   4.417   2.992 -0.3848 -0.1436  0.0775
   15phy    C13  399   0.154   4.502   2.744 -0.2696 -0.4688  0.0475
   15phy     H3  400   0.105   4.504   2.643  0.5263 -1.7406 -0.3879
   15phy    O33  401   0.264   4.415   2.716 -0.8033 -0.1258 -0.0168
   15phy    H1B  402   0.273   4.344   2.777 -0.5541  0.4402  0.6272
   15phy    C12  403   0.205   4.658   2.760  0.0373  0.2642 -0.4663
   15phy    O11  404   0.108   4.758   2.765  0.1170  0.1632 -0.2791
   15phy    H1A  405   0.038   4.737   2.824 -0.2054  0.6995 -0.4636
   16phy    C35  406   4.934   4.429   1.603  0.4602 -0.5864  0.5017
   16phy    C33  407   4.901   4.297   1.665 -0.1729  0.6127  0.4558
   16phy    C34  408   5.011   4.189   1.635  0.1713  0.4123  0.4570
   16phy    C32  409   4.872   4.320   1.810 -0.1436  0.1684  0.0297
   16phy    C31  410   4.755   4.236   1.868  0.1747 -0.0983  0.0617
   16phy    C30  411   4.762   4.249   2.019  0.2275  0.9854 -0.4679
   16phy    C28  412   4.634   4.184   2.083  0.0856  0.1370 -0.0844
   16phy    C29  413   4.663   4.051   2.137  0.3171  0.2572  0.2243
   16phy    C27  414   4.597   4.256   2.216 -0.5426  0.2174  0.5233
   16phy    C26  415   4.485   4.355   2.210  0.8448 -0.7603 -0.2985
   16phy    C25  416   4.436   4.396   2.347  0.1018 -0.2837 -0.2732
   16phy    C23  417   4.332   4.514   2.331  0.5226 -0.2664  0.4712
   16phy    C24  418   4.187   4.467   2.345 -0.3090  0.0382 -0.0932
   16phy    C22  419   4.352   4.617   2.447 -0.1454 -0.0153  0.2081
   16phy    C21  420   4.408   4.756   2.417 -0.1013 -0.6526 -0.4554
   16phy    C20  421   4.462   4.837   2.539 -0.1751  0.6783  0.1344
   16phy    C18  422   4.535   4.967   2.508 -0.7795  0.1492  0.1395
   16phy    O01  423   4.447   5.044   2.433  0.0760 -0.4214 -0.4470
   16phy    H01  424   4.374   5.067   2.486  0.5794  1.6466 -0.5570
   16phy    C19  425   4.563   5.019   2.651  0.4902  0.2858  0.4245
   16phy    C13  426   4.665   4.942   2.412 -0.0402  0.4713 -0.3797
   16phy     H3  427   4.637   4.880   2.323  0.3649  0.4860 -0.5195
   16phy    O33  428   4.767   4.855   2.470  0.3659 -0.2510 -0.2675
   16phy    H1B  429   4.734   4.767   2.465 -1.6059  0.3528  0.9293
   16phy    C12  430   4.738   5.072   2.355  0.4610  0.0444  0.4401
   16phy    O11  431   4.657   5.176   2.310 -0.3136 -0.2452 -0.3930
   16phy    H1A  432   4.575   5.160   2.352 -0.0501  1.0822  0.6856
   17phy    C35  433   4.340   3.940   1.485 -0.0762 -0.1641  0.5526
   17phy    C33  434   4.284   4.023   1.597  0.3357 -0.2321  0.2654
   17phy    C34  435   4.333   4.163   1.588  0.2476 -0.1768 -0.6367
   17phy    C32  436   4.131   3.993   1.583  0.0162  0.0769  0.5815
   17phy    C31  437   4.026   4.038   1.688 -0.2921  0.3575  0.4089
   17phy    C30  438   3.894   3.966   1.671  0.7175  0.2103  0.1641
   17phy    C28  439   3.784   3.996   1.778  0.3377  0.0231 -0.3567
   17phy    C29  440   3.641   3.982   1.722  0.3389 -0.5236 -0.1880
   17phy    C27  441   3.794   3.905   1.900 -0.3306  0.0956 -0.5271
   17phy    C26  442   3.752   3.960   2.037  0.3675 -0.5285 -0.1971
   17phy    C25  443   3.738   3.855   2.151  0.2691  0.3644 -0.3950
   17phy    C23  444   3.687   3.887   2.296  0.9778 -0.1022 -0.2767
   17phy    C24  445   3.530   3.900   2.304 -0.0327  0.3876 -0.2180
   17phy    C22  446   3.735   3.778   2.388 -0.1805  0.0332  0.0183
   17phy    C21  447   3.754   3.822   2.537 -0.1075 -0.4080  0.0684
   17phy    C20  448   3.754   3.700   2.630  0.0774 -0.0866 -0.4618
   17phy    C18  449   3.778   3.716   2.782  0.1168  0.0677 -0.5818
   17phy    O01  450   3.735   3.850   2.826 -0.0943  0.0022 -0.5091
   17phy    H01  451   3.681   3.877   2.755 -0.2736  1.2429  0.0875
   17phy    C19  452   3.681   3.617   2.849 -0.8623  0.5853 -0.2958
   17phy    C13  453   3.936   3.702   2.816 -0.6408  0.2023  0.0630
   17phy     H3  454   3.998   3.763   2.746  0.0878  1.7983  2.0057
   17phy    O33  455   3.985   3.569   2.795 -0.2011  0.2062  0.1095
   17phy    H1B  456   4.014   3.550   2.707 -0.3525 -3.4157  0.7212
   17phy    C12  457   3.983   3.764   2.954 -0.2213 -0.7940 -0.4324
   17phy    O11  458   3.952   3.898   2.980  0.0961 -0.1182  0.0290
   17phy    H1A  459   3.864   3.906   2.947 -0.1224 -2.0722  0.0163
   18phy    C35  460   0.604   2.865   0.958  0.3468  0.1661  0.0592
   18phy    C33  461   0.518   2.909   1.077 -0.1698 -0.0665 -0.1422
   18phy    C34  462   0.592   3.030   1.144  0.1203  0.2819 -1.2491
   18phy    C32  463   0.372   2.957   1.049 -0.1289 -0.0205 -0.0473
   18phy    C31  464   0.270   2.848   1.034  0.1396 -0.2431  0.0947
   18phy    C30  465   0.151   2.910   0.957  0.9060  0.8568  0.5531
   18phy    C28  466   0.040   2.809   0.904 -0.1708 -0.2525 -0.4626
   18phy    C29  467  -0.059   2.781   1.014  0.2741 -0.2420 -0.0736
   18phy    C27  468  -0.019   2.876   0.781 -0.3956 -0.2394  0.1783
   18phy    C26  469  -0.057   2.783   0.670 -0.0555 -0.0651  0.2255
   18phy    C25  470  -0.111   2.875   0.554 -0.4504  0.2060  0.0168
   18phy    C23  471  -0.095   2.812   0.417  0.6870  0.6053 -0.3913
   18phy    C24  472  -0.221   2.839   0.338  0.7410 -0.1837  0.7304
   18phy    C22  473   0.039   2.842   0.349 -0.7895 -0.4026  0.3035
   18phy    C21  474   0.077   2.747   0.236  0.3736  0.1060  0.3805
   18phy    C20  475   0.211   2.773   0.173  0.0988  0.4169 -0.6175
   18phy    C18  476   0.268   2.662   0.075 -0.1636  0.3594 -1.0731
   18phy    O01  477   0.278   2.540   0.151 -0.0543  0.2286  0.0480
   18phy    H01  478   0.336   2.479   0.109 -0.8073 -1.5124  1.4101
   18phy    C19  479   0.406   2.713   0.037  0.2653 -0.1748 -0.0410
   18phy    C13  480   0.181   2.635  -0.061 -0.2161  0.0334  0.2615
   18phy     H3  481   0.086   2.590  -0.020 -0.3066 -1.1443 -1.1289
   18phy    O33  482   0.122   2.750  -0.129 -0.2560  0.2728 -0.6175
   18phy    H1B  483   0.186   2.816  -0.144 -0.5753  1.6433  3.1065
   18phy    C12  484   0.177   2.497  -0.139  0.3294  0.4466  0.1619
   18phy    O11  485   0.224   2.491  -0.274 -0.4129 -0.2398 -0.2891
   18phy    H1A  486   0.156   2.477  -0.337  1.6753  1.0212 -3.0697
   19phy    C35  487   4.684   4.473   1.229  0.1426  0.4109  0.1640
   19phy    C33  488   4.612   4.367   1.314 -0.1443 -0.6615 -0.0673
   19phy    C34  489   4.570   4.428   1.445  0.1507  0.3666 -0.6195
   19phy    C32  490   4.487   4.315   1.241 -0.0675  0.0870  0.7297
   19phy    C31  491   4.514   4.196   1.148  0.0195 -0.3245 -0.2627
   19phy    C30  492   4.384   4.144   1.082 -0.5491 -0.3771  0.0343
   19phy    C28  493   4.412   4.016   1.004 -0.0027 -0.3231  0.5211
   19phy    C29  494   4.369   3.886   1.079  0.1021  0.2893  0.2661
   19phy    C27  495   4.340   4.037   0.867 -0.4273  0.2731  0.6758
   19phy    C26  496   4.440   4.015   0.751  0.0229  0.2155 -0.0308
   19phy    C25  497   4.370   4.042   0.617 -0.0829  0.1742  0.5697
   19phy    C23  498   4.434   3.990   0.486 -0.6758  0.2979  1.1188
   19phy    C24  499   4.400   3.844   0.462 -0.2835  0.3930 -0.1588
   19phy    C22  500   4.380   4.067   0.365  0.1126  0.0924 -0.6184
   19phy    C21  501   4.480   4.139   0.279 -0.3570 -0.4615  0.1455
   19phy    C20  502   4.404   4.220   0.180 -0.0421 -0.2476 -0.3785
   19phy    C18  503   4.450   4.309   0.060 -0.3047  0.7741  0.4737
   19phy    O01  504   4.559   4.398   0.102  0.2734 -0.3298  0.1107
   19phy    H01  505   4.600   4.367   0.181  1.0226  0.2305 -0.0447
   19phy    C19  506   4.319   4.387   0.050 -0.4546  0.0895 -0.2018
   19phy    C13  507   4.492   4.218  -0.064  0.1733  0.3111 -0.1936
   19phy     H3  508   4.595   4.188  -0.033  0.3301  1.7824  0.8186
   19phy    O33  509   4.432   4.092  -0.078  0.1730 -0.4279 -0.2178
   19phy    H1B  510   4.341   4.109  -0.093 -0.0435 -1.1089  0.2732
   19phy    C12  511   4.562   4.275  -0.187  0.1264  0.3309  0.6201
   19phy    O11  512   4.636   4.394  -0.165 -0.1432 -0.3502 -0.4603
   19phy    H1A  513   4.667   4.398  -0.077  0.0679 -0.9566 -0.5044
   20phy    C35  514   4.108   0.541   0.908  0.6638  0.1751 -0.1044
   20phy    C33  515   4.145   0.426   0.999  0.6435  0.3770 -0.2251
   20phy    C34  516   4.242   0.323   0.939  0.1495  0.2853 -0.0473
   20phy    C32  517   4.193   0.476   1.134 -0.7435  0.1142  0.2012
   20phy    C31  518   4.124   0.422   1.259 -0.3896  0.1229 -0.2213
   20phy    C30  519   4.210   0.445   1.380  0.6685  0.5189  0.3102
   20phy    C28  520   4.158   0.384   1.513  0.0448 -0.0580 -0.0448
   20phy    C29  521   4.196   0.236   1.530  0.4617 -0.0285  0.1513
   20phy    C27  522   4.219   0.472   1.627 -0.2309 -0.0848 -0.3175
   20phy    C26  523   4.137   0.480   1.755 -0.2000  0.1290 -0.1609
   20phy    C25  524   4.214   0.565   1.861 -0.3267 -0.1665  0.4965
   20phy    C23  525   4.149   0.571   1.998 -0.5773  0.3722 -0.4195
   20phy    C24  526   4.181   0.453   2.091 -0.4401  0.0575  0.0085
   20phy    C22  527   4.188   0.701   2.076 -0.4538 -0.6063  0.1521
   20phy    C21  528   4.082   0.762   2.165 -0.1863 -0.0333  0.2917
   20phy    C20  529   4.131   0.862   2.271 -0.0050  0.4236 -0.3454
   20phy    C18  530   4.057   0.879   2.412 -0.1937  0.1166  0.7487
   20phy    O01  531   4.046   0.747   2.478 -0.2152 -0.3501 -0.3683
   20phy    H01  532   4.122   0.696   2.460  0.5897  0.9273 -0.7867
   20phy    C19  533   4.153   0.953   2.509  0.2773 -0.3448 -0.6509
   20phy    C13  534   3.918   0.963   2.395 -0.2149  0.0598 -0.3024
   20phy     H3  535   3.933   1.056   2.335 -0.4507  0.4438  0.2248
   20phy    O33  536   3.869   1.018   2.517  0.5170  0.7560 -0.0239
   20phy    H1B  537   3.831   0.946   2.563  0.5040  0.4513 -0.5085
   20phy    C12  538   3.800   0.891   2.329  0.4446  0.3992 -0.3542
   20phy    O11  539   3.746   0.786   2.405 -0.2032 -0.3299 -0.1373
   20phy    H1A  540   3.707   0.826   2.480  0.8592  1.1342 -0.3316
   21phy    C35  541   0.067   3.745   0.919  0.1011 -0.2333 -0.3692
   21phy    C33  542  -0.004   3.607   0.910 -0.0005 -0.4608 -0.1639
   21phy    C34  543  -0.034   3.555   1.049 -0.2331 -0.0995 -0.7233
   21phy    C32  544  -0.133   3.622   0.833 -0.0232 -0.5567  0.5379
   21phy    C31  545  -0.135   3.622   0.681  0.3529 -0.4051  0.5347
   21phy    C30  546  -0.270   3.656   0.617  0.0403  0.6817  0.7142
   21phy    C28  547  -0.267   3.674   0.463 -0.3921 -0.6280 -0.0917
   21phy    C29  548  -0.396   3.615   0.412  0.1875  0.4563 -0.4892
   21phy    C27  549  -0.252   3.824   0.419  0.4258 -0.0247  0.3499
   21phy    C26  550  -0.183   3.837   0.281 -0.0496 -0.0952 -0.4144
   21phy    C25  551  -0.136   3.981   0.243 -0.0252  0.4116 -0.3673
   21phy    C23  552  -0.079   3.994   0.101 -0.3312  0.4340 -0.2256
   21phy    C24  553  -0.187   4.035   0.012  0.1627  0.0802  0.3469
   21phy    C22  554   0.044   4.089   0.101 -0.2086  0.4769 -0.8451
   21phy    C21  555   0.141   4.060  -0.011  0.2865  0.4390 -0.1485
   21phy    C20  556   0.280   4.087   0.035 -0.3783 -0.0895 -0.0468
   21phy    C18  557   0.407   4.038  -0.051 -0.4772  0.4676  0.3527
   21phy    O01  558   0.399   3.894  -0.061 -0.0258  0.1532  0.0967
   21phy    H01  559   0.483   3.862  -0.087  1.0476  2.8639 -0.0888
   21phy    C19  560   0.514   4.064   0.056 -0.5616  0.5192 -0.3191
   21phy    C13  561   0.428   4.115  -0.194  0.5995 -0.0772 -0.4803
   21phy     H3  562   0.349   4.068  -0.258  0.2526 -2.1067  1.3484
   21phy    O33  563   0.391   4.250  -0.214 -0.3914 -0.1169 -0.0152
   21phy    H1B  564   0.461   4.311  -0.200 -1.4391  1.7429 -2.2205
   21phy    C12  565   0.538   4.068  -0.301  0.2985 -0.3382 -0.3376
   21phy    O11  566   0.673   4.112  -0.296 -0.0566 -0.4881  0.4019
   21phy    H1A  567   0.670   4.193  -0.250 -0.7282 -1.2116  1.6827
   22phy    C35  568   2.282   4.064   2.390  0.3385  0.5417  0.4798
   22phy    C33  569   2.324   3.979   2.273 -0.2177 -0.0613  0.2325
   22phy    C34  570   2.409   3.858   2.321  0.1622  0.4008 -0.0179
   22phy    C32  571   2.194   3.941   2.199 -0.0823 -0.1434  0.1003
   22phy    C31  572   2.205   3.896   2.051  0.4479  0.1790 -0.7649
   22phy    C30  573   2.070   3.854   1.988  0.3837  0.0268 -0.2842
   22phy    C28  574   2.092   3.802   1.840 -0.9403 -0.2266 -0.1006
   22phy    C29  575   2.056   3.656   1.826 -0.4538  0.2473  0.7537
   22phy    C27  576   2.023   3.898   1.738  0.0198  0.0199  0.0226
   22phy    C26  577   2.070   3.886   1.594 -0.0411  0.4026  0.5029
   22phy    C25  578   2.005   3.990   1.507 -0.2002  0.0187  0.3062
   22phy    C23  579   2.018   3.963   1.354 -0.4671 -0.1650  0.4795
   22phy    C24  580   1.878   3.959   1.286  0.2680 -0.5351  1.0976
   22phy    C22  581   2.120   4.057   1.279 -0.4422 -0.0680 -0.0098
   22phy    C21  582   2.185   4.014   1.143  0.4491 -0.3985  0.9252
   22phy    C20  583   2.292   4.100   1.076 -0.8491 -0.5924  0.1390
   22phy    C18  584   2.337   4.073   0.928 -0.3630 -0.1377  0.4155
   22phy    O01  585   2.347   3.934   0.903  0.4656 -0.5660 -0.1672
   22phy    H01  586   2.359   3.880   0.979 -0.8268 -0.5120  0.1069
   22phy    C19  587   2.480   4.136   0.902  0.1193  0.2310 -0.2590
   22phy    C13  588   2.232   4.131   0.814 -0.2882 -0.2161 -0.1513
   22phy     H3  589   2.175   4.208   0.872 -1.7766 -3.2175  2.7458
   22phy    O33  590   2.281   4.212   0.705 -0.0416 -0.5130 -0.1707
   22phy    H1B  591   2.291   4.165   0.624  1.8209  0.6147 -0.6559
   22phy    C12  592   2.090   4.073   0.786  0.4830  0.4115  0.0008
   22phy    O11  593   2.072   3.984   0.685 -0.0487  0.4001  0.1941
   22phy    H1A  594   1.996   4.012   0.638  0.1937  1.6187  0.5156
   23phy    C35  595   1.398   3.576   1.403  0.2671  0.3426  0.2096
   23phy    C33  596   1.492   3.693   1.410  0.1134 -0.0556 -0.6455
   23phy    C34  597   1.505   3.755   1.273 -0.1697 -0.7941  0.3803
   23phy    C32  598   1.433   3.807   1.503  0.0173  0.2855 -0.3829
   23phy    C31  599   1.488   3.808   1.649  0.0928  0.3182  0.0001
   23phy    C30  600   1.426   3.923   1.732 -0.3334  0.0522 -0.2710
   23phy    C28  601   1.509   3.957   1.860  0.3968 -0.1849  0.3122
   23phy    C29  602   1.616   4.059   1.834  0.1085 -0.0592 -0.9510
   23phy    C27  603   1.408   4.035   1.952  0.3570 -0.1644 -0.6982
   23phy    C26  604   1.390   3.966   2.085  0.5549  0.4788 -1.0718
   23phy    C25  605   1.252   3.992   2.157 -0.7688 -0.0997  0.4245
   23phy    C23  606   1.218   3.921   2.290 -0.1802 -0.4033  0.1748
   23phy    C24  607   1.297   3.971   2.405  0.6370  0.0630 -0.1805
   23phy    C22  608   1.065   3.949   2.308 -0.5430 -0.0438 -0.5091
   23phy    C21  609   0.995   3.820   2.345 -0.1595 -0.1261 -0.2785
   23phy    C20  610   0.843   3.826   2.374 -0.0715  0.7227  0.1251
   23phy    C18  611   0.796   3.852   2.521  0.8574 -0.0454 -0.8929
   23phy    O01  612   0.818   3.986   2.569  0.4226 -0.0832 -0.0416
   23phy    H01  613   0.774   3.995   2.651 -1.9094 -1.9461 -1.0021
   23phy    C19  614   0.643   3.839   2.492  0.0952 -0.3672 -0.1262
   23phy    C13  615   0.853   3.740   2.633 -0.6449 -0.3833 -0.1592
   23phy     H3  616   0.873   3.642   2.582  0.7748 -0.3494  0.2934
   23phy    O33  617   0.762   3.699   2.734 -0.0543  0.0033 -0.0952
   23phy    H1B  618   0.709   3.630   2.701 -0.3859  0.4108 -0.4296
   23phy    C12  619   0.994   3.779   2.701  0.2886 -0.2269  0.0804
   23phy    O11  620   0.990   3.906   2.764  0.6091  0.2709  0.2266
   23phy    H1A  621   1.003   3.973   2.700 -1.1476 -0.5161 -1.0512
   24phy    C35  622   0.190   4.319   1.413  0.1904 -0.0322  0.2074
   24phy    C33  623   0.163   4.437   1.311  0.0367  0.2557  0.5527
   24phy    C34  624   0.023   4.406   1.272 -0.2244 -0.0791 -0.1865
   24phy    C32  625   0.153   4.578   1.383  0.3005 -0.3918 -0.5291
   24phy    C31  626   0.296   4.627   1.409  0.3612  0.3579 -0.1312
   24phy    C30  627   0.313   4.778   1.434 -0.1996 -0.6127  0.3778
   24phy    C28  628   0.453   4.812   1.471 -0.5875 -0.0638 -0.2506
   24phy    C29  629   0.525   4.872   1.351  0.2731 -0.2911  0.1659
   24phy    C27  630   0.459   4.915   1.586 -0.1020 -0.0509 -0.1039
   24phy    C26  631   0.489   4.848   1.717  0.3838 -0.2155 -0.5935
   24phy    C25  632   0.542   4.950   1.827  0.8703 -0.1417 -0.3696
   24phy    C23  633   0.561   4.887   1.971 -0.5335 -0.0818  0.4055
   24phy    C24  634   0.707   4.881   2.003 -0.6045 -0.0442 -0.1038
   24phy    C22  635   0.465   4.967   2.062  0.2849 -0.3261 -0.5268
   24phy    C21  636   0.391   4.884   2.165 -0.1817  0.1008 -0.2657
   24phy    C20  637   0.353   4.973   2.281  0.1309  0.0317  0.0035
   24phy    C18  638   0.286   4.907   2.412 -0.2864  0.1593 -0.2163
   24phy    O01  639   0.358   4.794   2.463 -0.3697  0.0495 -0.1021
   24phy    H01  640   0.311   4.715   2.446  0.2280 -0.1547 -0.8198
   24phy    C19  641   0.317   5.023   2.512  0.3089  0.5055 -0.0567
   24phy    C13  642   0.127   4.871   2.414 -0.0554 -0.1890 -0.1469
   24phy     H3  643   0.069   4.946   2.354 -1.3484 -0.2189  1.0323
   24phy    O33  644   0.063   4.884   2.544  0.1191  1.1628  0.0539
   24phy    H1B  645   0.097   4.825   2.608 -2.4929 -0.5840 -0.0174
   24phy    C12  646   0.095   4.729   2.352 -0.2478  0.2970 -0.1755
   24phy    O11  647   0.172   4.624   2.402 -0.3957  0.0652  0.2593
   24phy    H1A  648   0.155   4.539   2.367  0.3486 -0.0145  0.0740
   25phy    C35  649   1.607   0.156   0.138 -0.2587 -0.1084 -0.1017
   25phy    C33  650   1.476   0.136   0.211 -0.0782  0.2704  0.2301
   25phy    C34  651   1.390   0.257   0.170  0.3644 -0.1623 -0.2850
   25phy    C32  652   1.408   0.008   0.171 -0.4173  0.8940 -0.6239
   25phy    C31  653   1.370  -0.086   0.295  0.5234 -0.1033  0.3819
   25phy    C30  654   1.269  -0.197   0.276 -0.4928  0.1676  0.4408
   25phy    C28  655   1.244  -0.260   0.409  0.6238  0.4356  0.2443
   25phy    C29  656   1.095  -0.258   0.435 -0.6304 -0.1511  0.6004
   25phy    C27  657   1.274  -0.411   0.414  0.7861  0.0722 -0.0131
   25phy    C26  658   1.427  -0.442   0.425 -0.0418  0.3523  0.0574
   25phy    C25  659   1.457  -0.594   0.398 -0.0037  0.1926 -0.5816
   25phy    C23  660   1.604  -0.641   0.363 -0.0584 -0.3122 -0.0894
   25phy    C24  661   1.664  -0.708   0.489 -0.4327  0.1080 -0.3666
   25phy    C22  662   1.604  -0.742   0.250 -0.2867  0.3313  0.6127
   25phy    C21  663   1.601  -0.684   0.105 -0.3486 -0.5701 -0.4441
   25phy    C20  664   1.571  -0.791   0.002 -0.2293 -0.8057 -0.6422
   25phy    C18  665   1.556  -0.755  -0.146 -0.4269  0.0567  0.1690
   25phy    O01  666   1.437  -0.676  -0.175  0.4161  0.2368  0.0905
   25phy    H01  667   1.367  -0.715  -0.127 -1.4438 -1.8355 -3.8180
   25phy    C19  668   1.533  -0.894  -0.202  0.0955  0.0507 -0.4783
   25phy    C13  669   1.695  -0.698  -0.216  0.3437  0.1706 -0.3380
   25phy     H3  670   1.722  -0.614  -0.147 -1.0963  0.0708  0.3801
   25phy    O33  671   1.813  -0.770  -0.203 -0.9766 -0.4926  0.3307
   25phy    H1B  672   1.842  -0.804  -0.286 -2.6845  0.4288 -0.6821
   25phy    C12  673   1.697  -0.586  -0.327 -0.3862  0.4255  0.3128
   25phy    O11  674   1.751  -0.636  -0.450  0.1404 -0.1304 -0.2851
   25phy    H1A  675   1.839  -0.608  -0.462  1.3623 -2.0600  2.9811
   26phy    C35  676   1.057   3.866   1.662  0.0770 -0.5457  0.1041
   26phy    C33  677   0.999   3.937   1.542  0.4587 -0.1348  0.0745
   26phy    C34  678   0.851   3.902   1.526 -0.3325  0.5979 -0.0278
   26phy    C32  679   1.009   4.093   1.559  0.0700  0.2344  0.3505
   26phy    C31  680   1.151   4.149   1.525 -0.4437 -0.1740  0.9972
   26phy    C30  681   1.163   4.301   1.520  0.6768  0.2157 -0.1552
   26phy    C28  682   1.305   4.356   1.524  0.3327  0.1871  0.1116
   26phy    C29  683   1.361   4.393   1.385  0.3219 -0.6858  0.0800
   26phy    C27  684   1.307   4.485   1.613  0.0916  0.2085  0.0465
   26phy    C26  685   1.427   4.512   1.710  0.0083 -0.0303  0.0152
   26phy    C25  686   1.445   4.661   1.739  0.1311 -0.4170 -0.6312
   26phy    C23  687   1.545   4.722   1.841 -0.0645 -0.2966 -0.4316
   26phy    C24  688   1.685   4.729   1.782 -0.0253 -0.4858  0.0562
   26phy    C22  689   1.495   4.868   1.871 -0.4679  0.3641  0.0517
   26phy    C21  690   1.527   4.915   2.009  0.1373 -0.8076 -0.8139
   26phy    C20  691   1.480   5.059   2.034 -0.0187 -0.0163 -0.6567
   26phy    C18  692   1.520   5.123   2.174  0.0670  0.2745  0.4125
   26phy    O01  693   1.663   5.126   2.193 -0.7497 -0.3036  0.3167
   26phy    H01  694   1.689   5.189   2.257 -1.0892 -1.6190  1.8155
   26phy    C19  695   1.466   5.265   2.139  0.3281 -0.0320  0.1603
   26phy    C13  696   1.454   5.055   2.302  0.0777  0.3128 -0.5610
   26phy     H3  697   1.479   4.946   2.299  0.5284  0.4487 -2.1224
   26phy    O33  698   1.307   5.047   2.285 -0.4493  0.0579  0.1899
   26phy    H1B  699   1.296   4.979   2.222 -0.0603 -0.6761  0.8897
   26phy    C12  700   1.489   5.099   2.447  0.1470  0.3586 -0.0885
   26phy    O11  701   1.610   5.049   2.493 -0.3571 -0.4490  0.1838
   26phy    H1A  702   1.659   5.110   2.543 -0.3169 -1.1771  1.0629
   27phy    C35  703   0.989   0.162   0.279 -0.2579  0.3643  0.1788
   27phy    C33  704   0.898   0.283   0.297 -0.3147 -0.2306  0.3019
   27phy    C34  705   0.847   0.294   0.438 -0.6516  0.2955  0.0604
   27phy    C32  706   0.961   0.418   0.253 -0.0350  0.4434 -0.6075
   27phy    C31  707   0.949   0.474   0.109 -0.3526  0.0297  0.1968
   27phy    C30  708   1.063   0.589   0.088  0.0393  0.3141 -0.1890
   27phy    C28  709   1.081   0.638  -0.053  0.5892  0.2663 -0.1768
   27phy    C29  710   1.086   0.787  -0.058  0.3344  0.1791  0.4148
   27phy    C27  711   1.213   0.580  -0.100  0.4639  0.0693 -0.3386
   27phy    C26  712   1.208   0.440  -0.174 -0.2968  0.7340  0.1387
   27phy    C25  713   1.343   0.377  -0.199  0.1507  0.0238 -0.1637
   27phy    C23  714   1.362   0.255  -0.291 -0.1748  0.2444  0.1699
   27phy    C24  715   1.493   0.259  -0.376  0.4957 -0.5251 -0.0371
   27phy    C22  716   1.351   0.121  -0.218  0.7511 -0.1961 -0.3282
   27phy    C21  717   1.303  -0.003  -0.302 -0.4167  0.0864 -0.4188
   27phy    C20  718   1.331  -0.130  -0.216  0.3350 -0.1895  0.0096
   27phy    C18  719   1.265  -0.268  -0.247 -0.2000  0.0903  0.3556
   27phy    O01  720   1.119  -0.248  -0.257 -0.6288 -0.6241 -0.4359
   27phy    H01  721   1.104  -0.190  -0.329  1.7951 -1.4007 -1.6826
   27phy    C19  722   1.286  -0.347  -0.115  0.2753 -0.5655  0.6409
   27phy    C13  723   1.329  -0.342  -0.379 -0.0638 -0.3557 -0.1591
   27phy     H3  724   1.295  -0.276  -0.463  0.2288  0.8121  0.6231
   27phy    O33  725   1.471  -0.333  -0.410  0.2615  0.6554 -0.3096
   27phy    H1B  726   1.517  -0.278  -0.349  1.1783 -1.5261  1.1003
   27phy    C12  727   1.257  -0.468  -0.448  0.1002 -0.2781  0.2489
   27phy    O11  728   1.318  -0.595  -0.433  0.4364  0.1294  0.1763
   27phy    H1A  729   1.374  -0.613  -0.360 -1.2369 -3.4619  0.7856
   28phy    C35  730   2.466   1.303   0.293 -0.0015 -0.0931  0.4714
   28phy    C33  731   2.391   1.409   0.365 -0.2906 -0.3402 -0.3175
   28phy    C34  732   2.465   1.421   0.499 -0.2310 -0.2825 -0.0757
   28phy    C32  733   2.398   1.539   0.288  0.2046  0.4504  0.1662
   28phy    C31  734   2.273   1.629   0.301 -0.5556 -0.4627  0.3332
   28phy    C30  735   2.292   1.775   0.256 -0.4562  0.1610  0.5990
   28phy    C28  736   2.167   1.848   0.212  0.2698  0.0093  0.4572
   28phy    C29  737   2.168   1.995   0.258  0.1322 -0.4513 -0.2967
   28phy    C27  738   2.140   1.850   0.058 -0.1862  0.3950  0.0411
   28phy    C26  739   2.055   1.735  -0.005 -0.5433  0.0630  0.0280
   28phy    C25  740   2.071   1.728  -0.157  0.1246 -0.3232 -0.1505
   28phy    C23  741   2.039   1.592  -0.223  0.3531 -0.7706 -0.1171
   28phy    C24  742   1.992   1.616  -0.365 -0.1355  0.1906 -0.3040
   28phy    C22  743   2.154   1.482  -0.216 -0.1356 -0.2169 -0.2781
   28phy    C21  744   2.149   1.389  -0.091 -0.1753  0.2856 -0.0075
   28phy    C20  745   2.286   1.305  -0.077  0.1678 -0.8382 -0.2192
   28phy    C18  746   2.323   1.181  -0.162  0.2793  0.0791  0.2626
   28phy    O01  747   2.210   1.097  -0.166  0.4262 -0.2505  0.1089
   28phy    H01  748   2.135   1.134  -0.208  0.4600 -1.3478 -0.9781
   28phy    C19  749   2.431   1.107  -0.077  0.6490 -0.1541  0.3845
   28phy    C13  750   2.366   1.212  -0.317  0.1348  0.1023  0.3283
   28phy     H3  751   2.272   1.247  -0.367 -0.2303 -3.2299 -1.6373
   28phy    O33  752   2.451   1.321  -0.338 -0.1490  0.3849  0.3862
   28phy    H1B  753   2.491   1.341  -0.256 -0.6541 -2.8758  1.5989
   28phy    C12  754   2.394   1.110  -0.435  0.5433 -0.2176  0.5591
   28phy    O11  755   2.311   0.992  -0.411  0.3416 -0.0244  0.6184
   28phy    H1A  756   2.234   1.023  -0.368  1.5949  1.4845  1.9231
   29phy    C35  757   0.295   3.800   0.337 -1.0472  0.0879 -0.1723
   29phy    C33  758   0.299   3.830   0.483 -0.0505  0.3096  0.4916
   29phy    C34  759   0.161   3.831   0.547  0.4463 -0.4717  0.0036
   29phy    C32  760   0.384   3.742   0.570 -0.3605  0.2073 -0.3677
   29phy    C31  761   0.531   3.776   0.577 -0.4049  0.5176 -0.7731
   29phy    C30  762   0.601   3.699   0.696  0.1332 -0.1470 -0.6896
   29phy    C28  763   0.737   3.750   0.751  0.1242 -0.3936  0.3245
   29phy    C29  764   0.720   3.794   0.897 -0.0968  0.1664  0.4881
   29phy    C27  765   0.843   3.636   0.741  0.0883 -0.6173 -0.1273
   29phy    C26  766   0.981   3.689   0.694 -0.2508 -0.1158 -0.0453
   29phy    C25  767   1.085   3.583   0.654 -0.1045 -0.4611  0.0401
   29phy    C23  768   1.232   3.624   0.612  0.0276 -0.4159  0.3250
   29phy    C24  769   1.322   3.526   0.679  0.2613  0.1037  0.3399
   29phy    C22  770   1.258   3.625   0.460 -0.0611  0.1327  0.2616
   29phy    C21  771   1.209   3.754   0.387  1.2018 -0.5427  0.6925
   29phy    C20  772   1.186   3.731   0.231  0.1345  0.1875 -0.7536
   29phy    C18  773   1.040   3.688   0.185  0.1543  0.8143 -1.0497
   29phy    O01  774   1.006   3.562   0.249 -0.6826  0.5746  0.0539
   29phy    H01  775   0.921   3.565   0.289 -2.9679  2.3365 -4.1659
   29phy    C19  776   1.052   3.653   0.032 -0.4780  0.1203  0.1806
   29phy    C13  777   0.924   3.795   0.209  0.3887 -0.3598 -0.2927
   29phy     H3  778   0.938   3.828   0.315  0.5663  1.3151 -0.7970
   29phy    O33  779   0.933   3.927   0.157 -0.1730  0.2147 -0.0625
   29phy    H1B  780   0.872   3.950   0.089 -0.5440  1.9061  0.7825
   29phy    C12  781   0.777   3.764   0.253 -0.3040 -0.2743 -0.0362
   29phy    O11  782   0.768   3.643   0.322  0.5435 -0.0957 -0.1391
   29phy    H1A  783   0.684   3.605   0.301  0.2453  0.2678  0.3573
   30phy    C35  784   0.889   4.313   0.969 -0.2124 -0.1436 -0.8564
   30phy    C33  785   0.833   4.211   1.070  0.2492 -0.0058  0.2928
   30phy    C34  786   0.912   4.222   1.200 -0.2121  0.0200  0.0881
   30phy    C32  787   0.680   4.244   1.088 -0.1693 -0.7236 -0.8799
   30phy    C31  788   0.579   4.201   0.978  0.4129 -0.5503  0.0010
   30phy    C30  789   0.433   4.228   1.016 -0.2379  0.3166  0.7698
   30phy    C28  790   0.334   4.175   0.911 -0.2798  0.6572 -0.6380
   30phy    C29  791   0.215   4.110   0.978  0.3688  0.6158  0.4745
   30phy    C27  792   0.287   4.286   0.823  0.6084  0.3812 -0.4886
   30phy    C26  793   0.277   4.263   0.669  0.6386 -0.1919 -0.2528
   30phy    C25  794   0.176   4.348   0.604  0.6147  0.0072  0.2504
   30phy    C23  795   0.192   4.363   0.450  0.2749  0.4933 -0.6181
   30phy    C24  796   0.058   4.339   0.382 -0.0867 -0.1432 -0.1863
   30phy    C22  797   0.272   4.483   0.399 -0.5994 -0.2022  0.3501
   30phy    C21  798   0.363   4.461   0.277  0.4211  0.2210 -0.0990
   30phy    C20  799   0.484   4.553   0.267 -0.1830  0.2247 -0.8371
   30phy    C18  800   0.586   4.548   0.147  0.2370  0.2854 -0.8682
   30phy    O01  801   0.624   4.412   0.131 -0.0511 -0.3774 -0.1527
   30phy    H01  802   0.629   4.368   0.214 -3.2323 -3.3857 -1.2706
   30phy    C19  803   0.721   4.614   0.190  0.2364  0.2213  0.7362
   30phy    C13  804   0.532   4.605   0.012 -1.1407  0.1464 -0.0280
   30phy     H3  805   0.427   4.569   0.004 -0.7440 -1.0250 -0.1289
   30phy    O33  806   0.509   4.746   0.001  0.0472 -0.3418 -0.5818
   30phy    H1B  807   0.586   4.800   0.002 -0.5662  0.5750 -1.3252
   30phy    C12  808   0.562   4.550  -0.128  0.3722  1.0359 -0.0428
   30phy    O11  809   0.599   4.416  -0.144 -0.1462  0.3105  0.0686
   30phy    H1A  810   0.658   4.412  -0.071  0.7271  0.4427 -0.6127
   31phy    C35  811   1.220   0.927   1.744 -0.2656  0.3587 -0.4028
   31phy    C33  812   1.176   0.812   1.832  0.1511 -0.5896 -0.3072
   31phy    C34  813   1.131   0.695   1.749 -0.2533  0.6117 -0.0852
   31phy    C32  814   1.275   0.779   1.938  0.1633  0.2955 -0.0628
   31phy    C31  815   1.227   0.726   2.073 -1.0228 -0.6796 -0.6610
   31phy    C30  816   1.340   0.701   2.181  0.2266  0.1058  0.4704
   31phy    C28  817   1.303   0.613   2.298 -0.0262  0.0182  0.1522
   31phy    C29  818   1.302   0.466   2.265 -0.2327 -0.1456  0.0405
   31phy    C27  819   1.404   0.622   2.414 -0.0374  0.1059 -0.6365
   31phy    C26  820   1.380   0.732   2.522  0.3425 -0.4249 -0.2398
   31phy    C25  821   1.483   0.719   2.635  0.0074  0.1544 -0.0186
   31phy    C23  822   1.457   0.811   2.751 -0.1707  0.2975 -0.2996
   31phy    C24  823   1.522   0.739   2.869  0.0543  0.0705  0.0703
   31phy    C22  824   1.517   0.950   2.734  0.5031 -0.1393  0.0242
   31phy    C21  825   1.451   1.058   2.822  0.2127  0.0461 -0.4266
   31phy    C20  826   1.526   1.196   2.822  0.9294  0.1147  0.4931
   31phy    C18  827   1.668   1.204   2.898 -0.7465  0.5634  0.3196
   31phy    O01  828   1.759   1.126   2.809  0.4859 -0.2406 -0.1449
   31phy    H01  829   1.750   1.034   2.825 -0.2901 -0.1802 -0.1945
   31phy    C19  830   1.692   1.357   2.880  0.1236  0.2171 -0.4022
   31phy    C13  831   1.668   1.145   3.051 -0.8118 -0.5200  0.6147
   31phy     H3  832   1.631   1.040   3.045  0.9919 -1.1366 -0.3244
   31phy    O33  833   1.578   1.204   3.142 -0.0814  0.0953 -0.4285
   31phy    H1B  834   1.617   1.228   3.224 -0.7130  1.4869 -0.5225
   31phy    C12  835   1.811   1.128   3.108  0.1246  0.5497  0.1892
   31phy    O11  836   1.826   1.045   3.215  0.2337  0.3530  0.2541
   31phy    H1A  837   1.910   1.060   3.253  0.2467 -0.0594  0.3956
   32phy    C35  838   1.473   1.185   1.475 -0.2995  0.1866  0.0414
   32phy    C33  839   1.589   1.217   1.380  0.3818  0.2445  0.3982
   32phy    C34  840   1.546   1.303   1.266  0.1464 -0.3312 -0.5667
   32phy    C32  841   1.704   1.273   1.463 -0.2169 -0.1260  0.8089
   32phy    C31  842   1.843   1.226   1.420 -0.1426  0.2132  0.5247
   32phy    C30  843   1.955   1.286   1.496  0.6611 -0.4607  0.2040
   32phy    C28  844   2.080   1.197   1.509  0.5539  0.1388 -0.5350
   32phy    C29  845   2.182   1.204   1.403 -0.3432 -0.6391  0.2562
   32phy    C27  846   2.148   1.235   1.642  0.1378  0.6492  0.2134
   32phy    C26  847   2.185   1.110   1.728 -0.5194 -0.1893 -0.0876
   32phy    C25  848   2.252   1.137   1.862  0.2273 -0.1966 -0.3583
   32phy    C23  849   2.269   1.008   1.947  0.2522 -0.5096  0.3471
   32phy    C24  850   2.411   0.939   1.958  0.5974  0.1392  0.0455
   32phy    C22  851   2.218   1.033   2.087 -0.1789  0.3834  0.3810
   32phy    C21  852   2.094   0.945   2.129  0.1041 -0.0389 -0.1902
   32phy    C20  853   2.065   0.956   2.278 -0.3216 -0.3390 -0.4180
   32phy    C18  854   1.923   0.905   2.340 -0.2810 -0.3343 -1.0582
   32phy    O01  855   1.888   0.770   2.292 -0.6493 -0.1835 -0.1037
   32phy    H01  856   1.795   0.768   2.279 -0.6575 -0.5842  0.0316
   32phy    C19  857   1.948   0.879   2.494  0.2995  0.0492  0.1373
   32phy    C13  858   1.811   1.013   2.297  0.4166 -0.1740 -0.9477
   32phy     H3  859   1.818   1.031   2.187  0.6022  0.5445 -0.8225
   32phy    O33  860   1.840   1.142   2.348 -0.4797 -0.2655  0.0397
   32phy    H1B  861   1.805   1.211   2.296  1.4712  1.0352  0.3098
   32phy    C12  862   1.663   0.971   2.331  0.4076 -0.2755  0.5076
   32phy    O11  863   1.632   0.844   2.289  0.1444  0.7192 -0.5125
   32phy    H1A  864   1.540   0.837   2.274  0.4366 -1.7378 -1.5881
   33phy    C35  865   0.910   0.798   1.453 -0.1700  0.4958 -0.2047
   33phy    C33  866   0.791   0.694   1.474 -0.1457 -0.5413 -0.2301
   33phy    C34  867   0.663   0.772   1.477  0.7693 -0.2045 -0.1926
   33phy    C32  868   0.791   0.580   1.373 -0.1842  0.0925 -0.5333
   33phy    C31  869   0.786   0.454   1.457 -0.1786  0.0665  0.0110
   33phy    C30  870   0.775   0.323   1.383 -0.3656  0.3262  0.3949
   33phy    C28  871   0.744   0.201   1.469 -0.3244  0.5804  0.1961
   33phy    C29  872   0.657   0.114   1.380 -0.1058  0.4716  0.4216
   33phy    C27  873   0.870   0.132   1.518  0.4289  0.5598  0.1726
   33phy    C26  874   0.868   0.072   1.658  0.1752 -1.0225  0.0845
   33phy    C25  875   1.003   0.009   1.702  0.0587 -0.0377 -0.5284
   33phy    C23  876   1.008  -0.056   1.844  0.0182 -0.1222  0.7686
   33phy    C24  877   1.094  -0.178   1.845 -0.0285  0.2085 -0.6161
   33phy    C22  878   1.054   0.036   1.958  0.1756 -0.7985  0.3712
   33phy    C21  879   1.027   0.006   2.106 -0.1098 -0.9233 -0.1812
   33phy    C20  880   1.048   0.121   2.215  0.0801 -0.1449  0.3032
   33phy    C18  881   1.023   0.084   2.366  0.3839 -0.3675  0.0392
   33phy    O01  882   1.078  -0.049   2.397  0.0049 -0.2584 -0.1738
   33phy    H01  883   1.153  -0.066   2.343 -2.1109 -1.1903 -3.0546
   33phy    C19  884   1.117   0.183   2.442 -0.1330  0.0128 -0.4185
   33phy    C13  885   0.869   0.087   2.417  0.5383  0.2442  0.0107
   33phy     H3  886   0.827   0.188   2.392 -0.8010 -0.1975  0.3891
   33phy    O33  887   0.858   0.087   2.561  0.2972  0.0217  0.3234
   33phy    H1B  888   0.903   0.019   2.607  1.0215  0.9412  1.0144
   33phy    C12  889   0.771  -0.030   2.365 -0.1498 -0.7878  0.1473
   33phy    O11  890   0.656  -0.064   2.435  0.2397 -0.2042 -0.1671
   33phy    H1A  891   0.651  -0.049   2.527  2.1362  0.5478 -0.1303
   34phy    C35  892   4.169   3.449   0.778 -0.1880  0.0244 -0.3179
   34phy    C33  893   4.311   3.498   0.781 -0.0503 -0.0499  0.5770
   34phy    C34  894   4.319   3.627   0.857 -0.1206  0.6144 -0.2314
   34phy    C32  895   4.407   3.393   0.839 -0.2006 -0.4122 -0.3423
   34phy    C31  896   4.550   3.389   0.781  0.4093 -0.1789  0.6863
   34phy    C30  897   4.629   3.282   0.845  0.1601  0.5872 -0.6383
   34phy    C28  898   4.770   3.261   0.790  0.5354 -0.1349  0.2068
   34phy    C29  899   4.868   3.230   0.904 -0.3049 -0.1670 -0.5382
   34phy    C27  900   4.784   3.188   0.654  0.1135 -0.1312 -0.1127
   34phy    C26  901   4.758   3.263   0.525 -0.8603  0.1158  0.1374
   34phy    C25  902   4.743   3.176   0.398  0.4179  0.2222  0.0308
   34phy    C23  903   4.753   3.260   0.264 -0.1646 -0.4848  0.3484
   34phy    C24  904   4.868   3.210   0.180 -0.5190  0.6947  0.3496
   34phy    C22  905   4.627   3.257   0.179  0.4873 -0.1177 -0.2949
   34phy    C21  906   4.513   3.345   0.225  0.0536  0.2122  0.8659
   34phy    C20  907   4.376   3.297   0.190 -0.2080 -0.2078 -0.0287
   34phy    C18  908   4.246   3.353   0.261 -0.3281  0.3984 -0.2081
   34phy    O01  909   4.273   3.339   0.401  0.3100 -0.3993  0.6582
   34phy    H01  910   4.307   3.257   0.432  0.4009 -0.3819  0.6060
   34phy    C19  911   4.141   3.252   0.213  0.4393  0.4814  0.1199
   34phy    C13  912   4.216   3.508   0.226 -0.4024 -0.2616 -0.0921
   34phy     H3  913   4.314   3.562   0.234 -0.2506 -0.5495  0.0209
   34phy    O33  914   4.192   3.535   0.084  0.4353  0.1149  1.1091
   34phy    H1B  915   4.107   3.498   0.069  0.5124  0.4334 -0.1560
   34phy    C12  916   4.145   3.611   0.317 -0.3884 -0.3012  0.7413
   34phy    O11  917   4.146   3.580   0.457  0.2956  0.3376  0.3064
   34phy    H1A  918   4.223   3.528   0.471 -0.2830 -0.9247 -0.9594
   35phy    C35  919   1.078   0.744   0.475 -0.3383 -0.3142  0.0322
   35phy    C33  920   1.076   0.704   0.621  0.0128 -0.2598 -0.8338
   35phy    C34  921   1.055   0.551   0.643  1.0708 -0.2617  0.4619
   35phy    C32  922   1.210   0.750   0.690 -0.2660  0.1151  0.8148
   35phy    C31  923   1.203   0.875   0.786 -0.2523 -0.3035  0.0677
   35phy    C30  924   1.345   0.911   0.824 -0.0293 -1.0332 -0.3992
   35phy    C28  925   1.363   1.030   0.929  0.0638  1.0037 -0.0912
   35phy    C29  926   1.372   0.982   1.081 -0.0812  0.7280  0.3762
   35phy    C27  927   1.488   1.109   0.887 -0.1804  0.7137  0.7084
   35phy    C26  928   1.480   1.263   0.895  0.3626  0.3028 -0.3286
   35phy    C25  929   1.608   1.334   0.860  0.1858 -0.1205  0.1747
   35phy    C23  930   1.600   1.482   0.846  0.7572  0.0616 -0.1754
   35phy    C24  931   1.724   1.540   0.909  0.0744 -0.1470 -0.0682
   35phy    C22  932   1.588   1.517   0.691 -0.3776  0.2938  0.0447
   35phy    C21  933   1.529   1.655   0.657  0.7254  0.4337 -0.3148
   35phy    C20  934   1.374   1.651   0.652  0.7598  0.5245 -0.0352
   35phy    C18  935   1.293   1.777   0.627 -0.1269 -0.3423 -0.1533
   35phy    O01  936   1.345   1.882   0.716  0.3111 -0.0663  0.5109
   35phy    H01  937   1.330   1.863   0.806 -1.5310  0.6036  0.4081
   35phy    C19  938   1.143   1.737   0.655 -0.4426 -0.2075  0.0817
   35phy    C13  939   1.303   1.840   0.478  0.3901 -0.3045 -0.5281
   35phy     H3  940   1.403   1.890   0.478  1.1168 -1.7082 -0.9938
   35phy    O33  941   1.333   1.740   0.372  0.0880  0.4868 -0.0468
   35phy    H1B  942   1.262   1.682   0.351  1.9515 -1.9264 -0.1407
   35phy    C12  943   1.255   1.972   0.422  0.0764 -0.7620  0.2085
   35phy    O11  944   1.130   1.971   0.365  0.0509  0.2028  0.2449
   35phy    H1A  945   1.101   1.882   0.365 -0.4178  0.3344 -1.0942
   36phy    C35  946   1.892   2.177   1.460 -0.1546 -0.0932  0.7388
   36phy    C33  947   1.751   2.182   1.514 -0.2732  0.1216  0.2463
   36phy    C34  948   1.652   2.272   1.446 -0.0918 -0.0763  0.1310
   36phy    C32  949   1.691   2.038   1.507 -0.3566 -0.9640  0.0780
   36phy    C31  950   1.671   1.954   1.636  0.1162  0.3692 -0.3190
   36phy    C30  951   1.593   1.822   1.612  0.2140  0.0349  0.0905
   36phy    C28  952   1.578   1.736   1.736  0.0759  0.5645  0.6803
   36phy    C29  953   1.427   1.719   1.755 -0.2122 -0.1226 -0.0004
   36phy    C27  954   1.650   1.598   1.724  0.3755 -0.3325 -0.3756
   36phy    C26  955   1.721   1.559   1.853 -0.1717  0.3293  0.0679
   36phy    C25  956   1.813   1.440   1.832 -0.1521 -0.3976 -0.5182
   36phy    C23  957   1.848   1.362   1.965 -0.0796 -0.4003 -0.1749
   36phy    C24  958   1.833   1.212   1.936  0.1005 -0.8289  0.0325
   36phy    C22  959   1.999   1.385   1.999  0.6203  0.2178  0.0702
   36phy    C21  960   2.031   1.432   2.136  0.1556  0.4031  0.3844
   36phy    C20  961   2.183   1.416   2.162 -0.4231  0.2608 -0.1480
   36phy    C18  962   2.260   1.477   2.281  0.5445  0.1635 -0.3110
   36phy    O01  963   2.206   1.452   2.410  0.2775 -0.0778 -0.2193
   36phy    H01  964   2.268   1.458   2.480 -0.1305  0.3516  0.1195
   36phy    C19  965   2.385   1.397   2.293 -0.0988  0.4209 -0.0238
   36phy    C13  966   2.278   1.640   2.277 -0.2438  0.3043 -0.0814
   36phy     H3  967   2.339   1.662   2.185 -0.0705 -0.7262 -0.2231
   36phy    O33  968   2.364   1.688   2.381  0.0162  0.3379  0.5763
   36phy    H1B  969   2.357   1.631   2.454 -2.1589 -2.0854 -1.3251
   36phy    C12  970   2.151   1.735   2.273 -0.5385 -0.5809 -0.3343
   36phy    O11  971   2.075   1.721   2.388  0.2033  0.0701 -0.0714
   36phy    H1A  972   2.059   1.630   2.404 -2.3782  0.7140  1.6095
   37phy    C35  973   0.357   1.129   1.295 -0.3562 -0.5730  0.3957
   37phy    C33  974   0.403   1.180   1.432  0.1162  0.3577  0.0674
   37phy    C34  975   0.316   1.111   1.530 -0.6707  0.0387  0.1848
   37phy    C32  976   0.548   1.141   1.459  0.8201  0.0639 -0.0017
   37phy    C31  977   0.656   1.244   1.441 -0.3581 -0.2048 -0.5846
   37phy    C30  978   0.795   1.187   1.482  0.6579  0.6688  0.7813
   37phy    C28  979   0.922   1.269   1.449 -0.4848 -0.3753  0.4150
   37phy    C29  980   1.027   1.259   1.554  0.0873  0.0433 -0.0421
   37phy    C27  981   0.994   1.228   1.317 -0.8565  0.4147 -0.0703
   37phy    C26  982   0.999   1.345   1.214  0.0574 -0.0761 -0.2371
   37phy    C25  983   1.098   1.308   1.100 -0.1173 -0.2447  0.1354
   37phy    C23  984   1.078   1.393   0.972  0.4606 -0.4563  0.6020
   37phy    C24  985   1.190   1.502   0.954  0.1266  0.1155 -0.0590
   37phy    C22  986   1.071   1.289   0.862 -0.3689  0.3935  0.0837
   37phy    C21  987   0.985   1.315   0.742 -0.0158  0.1281  0.0568
   37phy    C20  988   0.956   1.197   0.648 -0.0508 -0.0068 -0.5207
   37phy    C18  989   0.874   1.207   0.515  0.4090 -0.0967 -0.1013
   37phy    O01  990   0.746   1.266   0.555 -0.2128 -0.3876  0.3931
   37phy    H01  991   0.763   1.347   0.598  0.8786  2.3997 -4.5692
   37phy    C19  992   0.847   1.058   0.498  0.6017  0.6742  0.8958
   37phy    C13  993   0.947   1.277   0.396 -0.2180  0.0868 -0.2561
   37phy     H3  994   0.953   1.382   0.436 -0.9993 -0.0003  0.1213
   37phy    O33  995   1.088   1.260   0.372  0.2228 -0.4507  0.0002
   37phy    H1B  996   1.102   1.205   0.298  1.0756  0.5527 -0.6115
   37phy    C12  997   0.866   1.335   0.276 -0.0349  0.6720  0.3600
   37phy    O11  998   0.852   1.237   0.168 -0.2088 -0.4274  0.4569
   37phy    H1A  999   0.934   1.191   0.164 -1.2975 -2.4306 -0.3353
   38phy    C35 1000   1.255   1.255   1.964  0.3470 -0.3626 -0.2038
   38phy    C33 1001   1.390   1.214   2.018 -0.3093  0.2200 -0.6392
   38phy    C34 1002   1.478   1.171   1.899  0.6011  0.2325 -0.2094
   38phy    C32 1003   1.442   1.345   2.089 -0.0567 -0.2071  0.0212
   38phy    C31 1004   1.501   1.314   2.225 -0.4635  0.2037 -0.1809
   38phy    C30 1005   1.536   1.440   2.300 -0.5488 -0.3057 -0.1880
   38phy    C28 1006   1.583   1.430   2.442 -0.0031 -0.8751 -0.0385
   38phy    C29 1007   1.738   1.429   2.444  0.2093  0.6736 -0.3599
   38phy    C27 1008   1.542   1.548   2.528 -0.1396 -0.1658 -0.0716
   38phy    C26 1009   1.406   1.533   2.603  0.1376 -0.0707  0.2512
   38phy    C25 1010   1.384   1.634   2.716 -0.1996 -0.1141 -0.3511
   38phy    C23 1011   1.233   1.642   2.759  0.0574 -0.1277  0.3233
   38phy    C24 1012   1.212   1.573   2.899  0.6066  0.1517 -0.0190
   38phy    C22 1013   1.178   1.784   2.748  0.1328 -0.2693  0.1040
   38phy    C21 1014   1.023   1.807   2.743 -0.9827  0.2211 -0.0981
   38phy    C20 1015   0.964   1.943   2.784 -0.4814  0.0008 -0.0870
   38phy    C18 1016   0.967   2.000   2.931  0.4285 -0.7198  0.2443
   38phy    O01 1017   1.094   2.021   2.983 -0.5059 -0.1430 -0.4426
   38phy    H01 1018   1.081   2.055   3.070 -0.4622 -1.7091  0.2131
   38phy    C19 1019   0.906   2.137   2.899 -0.3030  0.5125  0.0204
   38phy    C13 1020   0.880   1.932   3.044  0.3761  0.0926 -0.1449
   38phy     H3 1021   0.784   1.894   2.999  0.8807 -0.2132 -0.9727
   38phy    O33 1022   0.830   2.014   3.156  0.5772  0.7291 -0.1931
   38phy    H1B 1023   0.896   2.033   3.219  0.7859  2.8999 -0.9928
   38phy    C12 1024   0.940   1.797   3.110 -0.5925 -0.5796  0.0729
   38phy    O11 1025   1.038   1.820   3.207 -0.2246  0.3872  0.3173
   38phy    H1A 1026   1.122   1.825   3.165 -0.4289 -3.0942 -0.7774
   39phy    C35 1027   0.678   2.581   1.880 -0.2421 -0.3759 -0.1784
   39phy    C33 1028   0.721   2.435   1.908  0.2695  0.2372 -0.3892
   39phy    C34 1029   0.768   2.339   1.798 -0.1676 -0.2657 -0.3180
   39phy    C32 1030   0.821   2.439   2.027  0.0454 -0.1029  0.5452
   39phy    C31 1031   0.799   2.331   2.124 -0.4365  0.3992 -0.0724
   39phy    C30 1032   0.891   2.351   2.246 -0.7337  0.5863  0.1091
   39phy    C28 1033   0.880   2.243   2.355 -0.1444 -0.1866 -0.7765
   39phy    C29 1034   0.974   2.133   2.333  0.4479 -0.1281 -0.4744
   39phy    C27 1035   0.907   2.303   2.497  0.5204 -0.0707 -0.2746
   39phy    C26 1036   0.779   2.362   2.564  0.4362 -0.2684 -0.7372
   39phy    C25 1037   0.800   2.447   2.693  0.7328 -0.1226  0.4717
   39phy    C23 1038   0.667   2.512   2.741 -0.6354 -0.2773 -0.0551
   39phy    C24 1039   0.638   2.465   2.888 -0.3332  0.0644  0.4552
   39phy    C22 1040   0.658   2.661   2.717 -0.6836 -0.5472  0.3611
   39phy    C21 1041   0.518   2.721   2.709 -0.0997 -0.2738 -0.1088
   39phy    C20 1042   0.520   2.871   2.699  0.7302  0.0685  0.1873
   39phy    C18 1043   0.389   2.960   2.704  0.2937  0.8053  0.3870
   39phy    O01 1044   0.351   2.982   2.840 -0.3481  0.6088  0.1747
   39phy    H01 1045   0.426   3.004   2.891 -0.0987 -0.2777  0.2128
   39phy    C19 1046   0.427   3.098   2.655 -0.4420  0.0968  0.1972
   39phy    C13 1047   0.256   2.919   2.625  0.5904  0.1194  0.6932
   39phy     H3 1048   0.276   2.914   2.515  3.1054  0.5968  1.0835
   39phy    O33 1049   0.154   3.018   2.629 -0.0769 -0.0104 -0.2294
   39phy    H1B 1050   0.110   3.029   2.711 -0.4880  0.0163 -0.4501
   39phy    C12 1051   0.184   2.779   2.656 -0.0386 -0.2006  0.4094
   39phy    O11 1052   0.109   2.715   2.563  0.3233  0.1445  0.1384
   39phy    H1A 1053   0.058   2.777   2.514  0.1685  0.6871  0.9522
   40phy    C35 1054   2.684   3.978   1.583 -0.5459  0.8087 -0.5872
   40phy    C33 1055   2.540   4.007   1.551  0.2678  0.3206  0.1146
   40phy    C34 1056   2.468   3.884   1.495  0.3637  0.6658  0.3165
   40phy    C32 1057   2.466   4.082   1.659 -0.4024 -0.1273 -0.1688
   40phy    C31 1058   2.459   4.232   1.660 -0.3713 -0.3774 -0.3442
   40phy    C30 1059   2.361   4.308   1.750  0.0390  0.2410 -0.1505
   40phy    C28 1060   2.400   4.461   1.762  0.0011 -0.1776  0.0246
   40phy    C29 1061   2.343   4.534   1.640  0.1946  0.4339 -0.1612
   40phy    C27 1062   2.353   4.541   1.885 -0.1454  0.3984  0.1401
   40phy    C26 1063   2.418   4.520   2.017 -0.2142 -0.1711 -0.0252
   40phy    C25 1064   2.363   4.605   2.128  0.1869  0.1827  0.3111
   40phy    C23 1065   2.437   4.598   2.261  0.1745  0.1767  0.4798
   40phy    C24 1066   2.541   4.710   2.283  0.5832 -0.5767 -0.0130
   40phy    C22 1067   2.330   4.594   2.372 -0.0918  0.3462 -0.1415
   40phy    C21 1068   2.366   4.510   2.496  0.1065 -0.3294 -0.4449
   40phy    C20 1069   2.257   4.534   2.603 -0.1051 -0.0490 -0.1865
   40phy    C18 1070   2.265   4.477   2.753 -0.2201  0.3581 -0.4107
   40phy    O01 1071   2.396   4.504   2.804 -0.6728  0.3034  0.0215
   40phy    H01 1072   2.399   4.587   2.847 -0.7739  0.1050  0.4126
   40phy    C19 1073   2.162   4.572   2.824 -0.6487  0.4851  0.0723
   40phy    C13 1074   2.234   4.318   2.750 -0.2256 -0.3321  0.1542
   40phy     H3 1075   2.309   4.264   2.687 -0.1434 -1.5274  1.2116
   40phy    O33 1076   2.108   4.283   2.692 -0.1595 -0.3769 -0.6677
   40phy    H1B 1077   2.091   4.338   2.618  2.1119  0.2440 -0.7815
   40phy    C12 1078   2.266   4.243   2.886 -0.0613  0.5456 -0.0019
   40phy    O11 1079   2.391   4.277   2.938  0.1923  0.1014  0.9213
   40phy    H1A 1080   2.393   4.368   2.917  0.0793 -0.2312 -0.6189
   41phy    C35 1081   1.045   1.542   1.866  0.0154 -0.4277  0.2232
   41phy    C33 1082   0.981   1.647   1.771 -0.3616 -0.3936 -0.3457
   41phy    C34 1083   0.857   1.589   1.701 -0.0661 -0.2057  0.3423
   41phy    C32 1084   0.967   1.792   1.827  0.0315  0.0837 -0.0350
   41phy    C31 1085   1.093   1.880   1.826  0.0933  0.5433 -0.4718
   41phy    C30 1086   1.081   2.032   1.857 -0.5021  0.1595 -0.2317
   41phy    C28 1087   1.222   2.106   1.868 -0.2427  0.2059 -0.3779
   41phy    C29 1088   1.282   2.141   1.733  0.0254  0.3803 -0.1780
   41phy    C27 1089   1.194   2.236   1.951  0.1471 -0.2722  0.1368
   41phy    C26 1090   1.306   2.279   2.047 -0.6171  0.4767  0.2248
   41phy    C25 1091   1.257   2.407   2.116 -0.2610 -0.1733  0.0555
   41phy    C23 1092   1.349   2.444   2.235 -0.0996 -0.2230 -0.4695
   41phy    C24 1093   1.415   2.581   2.222 -0.1542  1.0141 -0.3360
   41phy    C22 1094   1.261   2.442   2.364  0.4484 -0.1028 -0.2756
   41phy    C21 1095   1.337   2.366   2.472 -0.0708 -0.3010  0.1141
   41phy    C20 1096   1.250   2.359   2.605 -0.1055  0.6056 -0.5689
   41phy    C18 1097   1.304   2.326   2.749  0.4106 -0.1903  0.2878
   41phy    O01 1098   1.419   2.408   2.782 -0.0256  0.0436 -0.4133
   41phy    H01 1099   1.418   2.427   2.874  1.5449 -2.5613  0.2479
   41phy    C19 1100   1.179   2.371   2.829 -0.5129 -0.4524 -0.0166
   41phy    C13 1101   1.340   2.171   2.784 -0.1392 -0.0331 -0.1040
   41phy     H3 1102   1.261   2.100   2.749  0.9758 -3.1674  3.1416
   41phy    O33 1103   1.336   2.141   2.924  0.3733  0.3518 -0.1182
   41phy    H1B 1104   1.262   2.086   2.940  0.8695 -0.2571  0.1041
   41phy    C12 1105   1.478   2.109   2.716 -0.0007 -0.0990 -0.1236
   41phy    O11 1106   1.596   2.158   2.774  0.1200 -0.0105  0.1109
   41phy    H1A 1107   1.590   2.251   2.772 -1.8235 -0.0489  1.3440
   42phy    C35 1108   0.106   0.838   0.703 -0.0455 -0.3504  0.2823
   42phy    C33 1109   0.256   0.862   0.738 -0.4888  0.1805  0.2891
   42phy    C34 1110   0.264   0.874   0.887 -0.1411  0.0045  0.3457
   42phy    C32 1111   0.345   0.745   0.699  0.2554 -0.2448  0.3058
   42phy    C31 1112   0.405   0.757   0.557  0.0542  0.0246  0.2864
   42phy    C30 1113   0.486   0.640   0.502 -0.7166 -0.0659  0.0262
   42phy    C28 1114   0.553   0.662   0.359  0.2836  0.0476 -0.3427
   42phy    C29 1115   0.708   0.703   0.372  0.3506  0.4819 -0.0649
   42phy    C27 1116   0.510   0.544   0.265 -0.6414  0.1329 -0.2061
   42phy    C26 1117   0.545   0.567   0.117  0.2580  0.2837 -0.6813
   42phy    C25 1118   0.517   0.437   0.046  0.2950  0.2564  0.0084
   42phy    C23 1119   0.516   0.438  -0.106  0.0918  0.8168  0.4618
   42phy    C24 1120   0.652   0.391  -0.158 -0.2282  0.0878 -0.6373
   42phy    C22 1121   0.436   0.315  -0.161 -0.0088 -0.7712 -0.1358
   42phy    C21 1122   0.289   0.346  -0.196 -0.3562 -0.6833 -0.4722
   42phy    C20 1123   0.216   0.219  -0.233  0.3963 -0.0064  0.3213
   42phy    C18 1124   0.191   0.096  -0.133  0.1567  0.4524  0.6683
   42phy    O01 1125   0.321   0.061  -0.071  0.0688  0.5814  0.4421
   42phy    H01 1126   0.388   0.049  -0.136  1.3329  0.4156  1.7337
   42phy    C19 1127   0.134  -0.019  -0.223 -0.5640 -0.3197 -0.3840
   42phy    C13 1128   0.084   0.132  -0.013 -0.4814  0.4328  0.0161
   42phy     H3 1129   0.137   0.217   0.037 -1.2881  0.6339  0.5589
   42phy    O33 1130  -0.032   0.201  -0.049 -0.3253 -0.4153  0.7580
   42phy    H1B 1131  -0.005   0.280  -0.091  0.2309 -0.8063  0.3494
   42phy    C12 1132   0.066   0.060   0.122  0.3916  0.7146 -0.4595
   42phy    O11 1133   0.176  -0.006   0.177  0.3133  0.1464  0.2212
   42phy    H1A 1134   0.246   0.001   0.115 -0.4293  0.9021 -0.5789
   43phy    C35 1135   0.692   0.546   1.951 -0.0004 -0.3513 -0.3450
   43phy    C33 1136   0.799   0.477   2.028 -0.0850  0.0435 -0.0204
   43phy    C34 1137   0.904   0.421   1.929  0.0716  0.4149  0.2459
   43phy    C32 1138   0.862   0.572   2.126  0.4878 -0.2890 -1.0088
   43phy    C31 1139   0.847   0.509   2.265 -0.1799 -0.1458 -0.0957
   43phy    C30 1140   0.911   0.598   2.374 -0.5507 -0.1427  0.0768
   43phy    C28 1141   0.874   0.570   2.518 -0.5435  0.1207  0.0622
   43phy    C29 1142   0.990   0.508   2.604  0.3142 -0.0125  0.6204
   43phy    C27 1143   0.853   0.713   2.579  0.3706 -0.2654  0.4046
   43phy    C26 1144   0.785   0.718   2.721  0.7236 -0.1812  0.4273
   43phy    C25 1145   0.755   0.860   2.761  0.4550 -0.5630  0.0154
   43phy    C23 1146   0.667   0.886   2.882 -0.1211  0.6237 -0.4021
   43phy    C24 1147   0.727   1.010   2.954  0.0934 -0.2054 -0.3674
   43phy    C22 1148   0.531   0.922   2.826  0.4606  0.3604  0.1707
   43phy    C21 1149   0.403   0.871   2.900  0.6397  0.2298  0.4489
   43phy    C20 1150   0.267   0.892   2.827 -0.3022 -0.3410 -0.7357
   43phy    C18 1151   0.134   0.872   2.904 -0.4229 -0.2528  0.1918
   43phy    O01 1152   0.127   0.972   3.002 -0.0615 -0.0654 -0.0404
   43phy    H01 1153   0.128   1.053   2.955 -1.4698  0.1479  0.2855
   43phy    C19 1154   0.033   0.934   2.806  0.4096  0.4528 -0.1223
   43phy    C13 1155   0.094   0.725   2.958 -0.0419  0.0417 -0.6897
   43phy     H3 1156   0.114   0.649   2.878 -0.9993 -0.3677 -0.5525
   43phy    O33 1157  -0.049   0.703   2.972 -0.3148 -0.3301  0.1382
   43phy    H1B 1158  -0.087   0.771   3.024  0.4686 -0.5611  1.0278
   43phy    C12 1159   0.161   0.690   3.099 -0.2300 -0.0414  0.6316
   43phy    O11 1160   0.108   0.748   3.216 -0.2698 -0.5510 -0.3189
   43phy    H1A 1161   0.101   0.841   3.200 -0.5254 -0.5846 -0.4216
   44phy    C35 1162   1.257   1.572   1.359 -0.0543 -0.3061  0.6622
   44phy    C33 1163   1.265   1.717   1.315 -0.1330 -0.7000 -0.6153
   44phy    C34 1164   1.201   1.808   1.413 -0.5547  0.4559 -0.6112
   44phy    C32 1165   1.407   1.757   1.268 -0.1632 -0.0720  0.5304
   44phy    C31 1166   1.412   1.870   1.164 -0.2048 -0.1105 -0.1770
   44phy    C30 1167   1.554   1.925   1.145  0.3792  0.0890  0.8386
   44phy    C28 1168   1.573   2.014   1.021  0.2334 -0.5616 -0.7661
   44phy    C29 1169   1.624   2.151   1.068  0.4786 -0.0871 -0.0652
   44phy    C27 1170   1.682   1.944   0.931  0.1897 -0.0881  0.3737
   44phy    C26 1171   1.682   1.973   0.781  0.1400  0.2234 -0.0675
   44phy    C25 1172   1.818   1.920   0.725 -0.2099  0.8826 -0.3361
   44phy    C23 1173   1.852   1.968   0.584  0.1702 -0.6413 -0.0974
   44phy    C24 1174   1.985   2.034   0.597  0.2434 -0.2911 -0.3138
   44phy    C22 1175   1.862   1.869   0.469  0.4093 -0.7682 -0.0459
   44phy    C21 1176   1.737   1.865   0.386 -0.3744  0.1716  0.1024
   44phy    C20 1177   1.745   1.751   0.279 -0.3877 -0.7766  0.5772
   44phy    C18 1178   1.630   1.713   0.184  0.2559 -0.2880  0.6533
   44phy    O01 1179   1.533   1.634   0.252  0.0601  0.0626  0.1177
   44phy    H01 1180   1.487   1.693   0.309  1.8528  0.3713  1.3370
   44phy    C19 1181   1.686   1.612   0.083 -0.5514 -0.1855  0.1480
   44phy    C13 1182   1.549   1.834   0.103 -0.2861  0.1759 -0.9929
   44phy     H3 1183   1.494   1.888   0.184 -0.7411 -0.0746 -1.1303
   44phy    O33 1184   1.626   1.940   0.057 -0.4973 -0.1539 -0.1895
   44phy    H1B 1185   1.657   1.927  -0.031 -0.5437 -0.0794 -0.2161
   44phy    C12 1186   1.416   1.823   0.020 -0.1743  0.5025  0.1169
   44phy    O11 1187   1.316   1.742   0.073  0.1036 -0.2157 -0.0290
   44phy    H1A 1188   1.330   1.650   0.059 -0.1527 -0.8036  2.8750
   45phy    C35 1189   2.254   1.846   1.765  0.1835 -0.1170 -0.5502
   45phy    C33 1190   2.106   1.823   1.769 -0.1169 -0.2923  0.1567
   45phy    C34 1191   2.075   1.690   1.717 -0.7236  0.6854  0.7560
   45phy    C32 1192   2.047   1.855   1.911  0.4455  0.3626  0.2072
   45phy    C31 1193   1.962   1.983   1.914 -0.6146  0.0979  0.2910
   45phy    C30 1194   1.869   2.006   2.042 -0.1197  0.0494 -0.4185
   45phy    C28 1195   1.797   2.141   2.049 -0.3314 -0.2722 -0.5941
   45phy    C29 1196   1.665   2.156   1.980  0.0562  0.0154 -0.1360
   45phy    C27 1197   1.777   2.161   2.201  0.0404  0.0024  0.0069
   45phy    C26 1198   1.828   2.294   2.260 -0.4738  0.6662  0.1450
   45phy    C25 1199   1.853   2.275   2.410 -0.5290  0.3574 -0.3227
   45phy    C23 1200   1.868   2.404   2.504  0.8090  0.2144 -0.2835
   45phy    C24 1201   1.728   2.470   2.525 -0.4645 -0.7063 -0.3617
   45phy    C22 1202   1.903   2.362   2.648 -0.2358  0.6357 -0.2016
   45phy    C21 1203   2.054   2.353   2.684  0.1191 -0.1620  0.2275
   45phy    C20 1204   2.088   2.278   2.810  0.2658 -0.5473 -0.0483
   45phy    C18 1205   2.228   2.246   2.864 -0.1004 -0.0052  0.3787
   45phy    O01 1206   2.319   2.354   2.858  0.8231 -0.4979 -0.4897
   45phy    H01 1207   2.401   2.328   2.894  0.6015  1.4149  1.6402
   45phy    C19 1208   2.199   2.219   3.012 -0.2668 -0.1548 -0.1480
   45phy    C13 1209   2.294   2.122   2.786 -0.0315  0.4074 -0.5620
   45phy     H3 1210   2.224   2.034   2.792 -0.7252  0.9801  0.0484
   45phy    O33 1211   2.415   2.070   2.852 -0.1722 -0.7213  0.3536
   45phy    H1B 1212   2.478   2.139   2.861 -0.0441 -0.7614 -0.2002
   45phy    C12 1213   2.343   2.143   2.635 -0.1733  0.0934 -0.0317
   45phy    O11 1214   2.379   2.029   2.557 -0.3277  0.6219  0.2879
   45phy    H1A 1215   2.303   1.990   2.519  0.4694 -0.1677 -0.5274
   46phy    C35 1216   0.988   3.355   2.019 -1.0389 -0.3086  0.0674
   46phy    C33 1217   1.078   3.356   1.900  0.3696  0.4181  0.8637
   46phy    C34 1218   0.990   3.356   1.779 -0.1092 -0.6073  0.6243
   46phy    C32 1219   1.176   3.476   1.909 -0.3508  0.0740  0.0696
   46phy    C31 1220   1.318   3.423   1.913  0.0233 -0.6522 -0.5677
   46phy    C30 1221   1.427   3.529   1.937 -0.0226 -0.2208  0.3176
   46phy    C28 1222   1.578   3.489   1.957 -0.5461 -0.3833 -0.3232
   46phy    C29 1223   1.645   3.465   1.819 -0.1039 -0.2338  0.0883
   46phy    C27 1224   1.656   3.606   2.023  0.4579 -0.0844  0.1807
   46phy    C26 1225   1.675   3.596   2.176 -0.6778  0.2522 -0.0208
   46phy    C25 1226   1.737   3.722   2.237  0.0793 -0.0705  0.4289
   46phy    C23 1227   1.775   3.706   2.388 -0.1066 -0.6643  0.6813
   46phy    C24 1228   1.916   3.770   2.418  0.3733 -0.5021 -0.3177
   46phy    C22 1229   1.657   3.748   2.484 -0.0070 -0.3764 -0.2068
   46phy    C21 1230   1.661   3.703   2.633  0.1645 -0.0553 -0.2214
   46phy    C20 1231   1.536   3.748   2.711  0.9548  0.8122  0.1692
   46phy    C18 1232   1.509   3.733   2.862 -0.1954 -0.0456 -0.2810
   46phy    O01 1233   1.612   3.787   2.947  0.1816 -0.2994 -0.3352
   46phy    H01 1234   1.653   3.863   2.910 -1.3056  0.5743 -0.2824
   46phy    C19 1235   1.382   3.823   2.874  0.0133  0.0473 -1.0130
   46phy    C13 1236   1.484   3.575   2.901  0.3060 -0.0374 -1.1468
   46phy     H3 1237   1.563   3.509   2.858  1.3717  0.2691  0.2788
   46phy    O33 1238   1.366   3.521   2.845 -0.3119  0.3827  0.1518
   46phy    H1B 1239   1.378   3.430   2.824 -2.1827  0.2701 -0.6136
   46phy    C12 1240   1.479   3.541   3.059  0.0269 -0.0570  0.2612
   46phy    O11 1241   1.594   3.568   3.133  0.1974 -0.3230 -0.0662
   46phy    H1A 1242   1.628   3.643   3.087  0.8292 -0.1726  0.6237
   47phy    C35 1243   0.052   3.233   1.265  0.9116 -0.6291  0.2536
   47phy    C33 1244   0.038   3.150   1.391  0.0386  0.0493  0.3572
   47phy    C34 1245   0.109   3.225   1.499  0.1614 -0.7354 -0.2198
   47phy    C32 1246  -0.108   3.119   1.439  0.1490 -0.1358 -0.1315
   47phy    C31 1247  -0.166   2.982   1.400  0.0373  0.0550  0.3751
   47phy    C30 1248  -0.310   2.971   1.468 -0.0972  0.1139  0.3300
   47phy    C28 1249  -0.360   2.825   1.487 -0.5539 -0.1295 -0.4885
   47phy    C29 1250  -0.478   2.830   1.578 -0.3543  0.6497  0.2956
   47phy    C27 1251  -0.407   2.754   1.353 -0.2303 -0.1594 -0.1817
   47phy    C26 1252  -0.329   2.632   1.297  0.0898 -0.3297  0.5190
   47phy    C25 1253  -0.390   2.584   1.162 -0.0040  0.1181 -0.2115
   47phy    C23 1254  -0.347   2.445   1.102 -0.1044  0.1094 -0.0862
   47phy    C24 1255  -0.442   2.334   1.145 -0.0513 -0.4244  0.1788
   47phy    C22 1256  -0.351   2.459   0.946 -0.5753 -0.4568  0.4013
   47phy    C21 1257  -0.260   2.363   0.877 -0.4611 -0.3690 -0.0009
   47phy    C20 1258  -0.246   2.402   0.725 -0.2899  0.4773 -0.5599
   47phy    C18 1259  -0.200   2.284   0.634  0.0868  0.1579  0.6042
   47phy    O01 1260  -0.090   2.208   0.690 -0.3356  0.7413 -0.1582
   47phy    H01 1261  -0.115   2.164   0.769  0.1771 -1.2884 -1.0623
   47phy    C19 1262  -0.136   2.354   0.513  0.3338 -0.4338 -0.3715
   47phy    C13 1263  -0.322   2.186   0.591 -0.0282  0.6127  0.3975
   47phy     H3 1264  -0.362   2.156   0.691  1.5157 -1.1610  0.5578
   47phy    O33 1265  -0.441   2.248   0.534  0.3939 -0.6813  0.0409
   47phy    H1B 1266  -0.406   2.298   0.463  0.0669 -0.2873  0.1549
   47phy    C12 1267  -0.307   2.032   0.554  0.2377 -0.1557 -0.4737
   47phy    O11 1268  -0.202   1.957   0.611 -0.6914 -0.5089  0.0066
   47phy    H1A 1269  -0.129   1.994   0.565 -2.6785  2.4959 -1.0888
   48phy    C35 1270   2.446   3.600   2.074 -0.0442 -0.1502 -0.3690
   48phy    C33 1271   2.484   3.562   1.931 -0.0057  0.0780  0.6569
   48phy    C34 1272   2.493   3.680   1.837  0.3898  0.3809 -0.1671
   48phy    C32 1273   2.617   3.483   1.934 -0.0544 -0.6982 -0.1439
   48phy    C31 1274   2.617   3.345   1.869  0.1774  0.6158  0.5727
   48phy    C30 1275   2.732   3.246   1.903 -0.2881  0.0406  0.0571
   48phy    C28 1276   2.728   3.109   1.826 -0.0728 -0.1132  0.6452
   48phy    C29 1277   2.837   3.119   1.713  0.0759  0.6996 -0.1407
   48phy    C27 1278   2.761   2.976   1.908  0.0004 -0.1581  0.1149
   48phy    C26 1279   2.641   2.903   1.959  0.0940  0.0342 -0.1755
   48phy    C25 1280   2.667   2.754   2.001 -0.1092  0.8742 -0.1715
   48phy    C23 1281   2.555   2.695   2.085  0.6350 -0.7072  0.0051
   48phy    C24 1282   2.468   2.614   1.994  0.1239 -0.5995  0.1171
   48phy    C22 1283   2.613   2.591   2.188  0.4132 -0.5042 -0.6147
   48phy    C21 1284   2.601   2.637   2.333 -0.4169  0.0982 -0.1542
   48phy    C20 1285   2.650   2.533   2.438  0.2982 -0.0661  0.6962
   48phy    C18 1286   2.648   2.572   2.595  0.0336 -0.0579  0.1977
   48phy    O01 1287   2.552   2.668   2.635 -0.3959  0.1229 -0.2790
   48phy    H01 1288   2.565   2.743   2.581 -0.0310 -0.0842 -0.4818
   48phy    C19 1289   2.602   2.439   2.660  0.5052 -0.0594  0.4268
   48phy    C13 1290   2.792   2.620   2.644  0.8294 -0.8030 -0.1449
   48phy     H3 1291   2.835   2.693   2.570 -1.5415  0.0525 -0.7638
   48phy    O33 1292   2.893   2.524   2.640  0.2934  0.2884 -0.1097
   48phy    H1B 1293   2.976   2.567   2.640 -1.0285  3.0517  0.2498
   48phy    C12 1294   2.796   2.700   2.784 -0.1323 -0.5311 -0.2919
   48phy    O11 1295   2.915   2.768   2.820  0.2801 -0.3710 -0.0021
   48phy    H1A 1296   2.899   2.839   2.879  0.8556  0.0932 -0.3952
   49phy    C35 1297   2.088   2.631   1.178  0.1948  0.4403  0.4702
   49phy    C33 1298   2.042   2.687   1.310  0.3199 -0.1763 -0.3178
   49phy    C34 1299   1.924   2.785   1.300  0.2636  0.5391  0.1474
   49phy    C32 1300   2.011   2.578   1.412 -0.3950  0.2910  0.2355
   49phy    C31 1301   2.095   2.596   1.534  0.5573 -0.3997 -0.6328
   49phy    C30 1302   2.060   2.500   1.642  0.4519  0.5211 -0.7283
   49phy    C28 1303   2.118   2.513   1.784  0.3100  0.0290  0.3164
   49phy    C29 1304   2.056   2.636   1.859 -0.3387 -0.0156  0.0531
   49phy    C27 1305   2.097   2.386   1.873 -0.2732  0.0246 -0.3344
   49phy    C26 1306   2.222   2.362   1.957 -0.1498  0.3972 -0.0418
   49phy    C25 1307   2.228   2.237   2.049  0.7249 -0.1069 -0.0219
   49phy    C23 1308   2.358   2.234   2.135  0.7108 -0.5370  0.1072
   49phy    C24 1309   2.335   2.271   2.281  0.5254  0.4152  0.2157
   49phy    C22 1310   2.410   2.088   2.146  0.2280  0.2940 -0.0977
   49phy    C21 1311   2.549   2.065   2.087 -0.5297  0.3268 -0.4114
   49phy    C20 1312   2.600   1.922   2.114 -0.5766 -0.5115  0.8025
   49phy    C18 1313   2.639   1.866   2.256 -0.1913  0.0931 -0.0559
   49phy    O01 1314   2.529   1.879   2.343  0.0408 -0.2107 -0.6841
   49phy    H01 1315   2.462   1.813   2.350 -1.7688  1.5396 -0.4392
   49phy    C19 1316   2.672   1.716   2.230 -0.2243 -0.0732  0.3034
   49phy    C13 1317   2.779   1.933   2.317  0.6061  0.6013 -0.6258
   49phy     H3 1318   2.862   1.926   2.241  1.9867 -1.2297  0.9256
   49phy    O33 1319   2.843   1.865   2.427 -0.2635  0.3213 -0.1825
   49phy    H1B 1320   2.782   1.876   2.497 -0.4900  2.2406 -0.6374
   49phy    C12 1321   2.776   2.081   2.355  0.4686 -0.3130  0.0629
   49phy    O11 1322   2.680   2.105   2.456 -0.5044  0.3033  0.6011
   49phy    H1A 1323   2.604   2.055   2.429  0.2128  0.0671 -1.1477
   50phy    C35 1324   0.842   2.744   1.313 -0.7468  0.5464 -0.2556
   50phy    C33 1325   0.763   2.611   1.331  0.0225  0.6070 -0.6984
   50phy    C34 1326   0.678   2.616   1.460 -0.1533  0.3063 -0.1725
   50phy    C32 1327   0.679   2.578   1.213  0.5475 -0.3091  0.1446
   50phy    C31 1328   0.689   2.432   1.173  0.1609 -0.0740  0.1519
   50phy    C30 1329   0.594   2.384   1.058  0.1597 -0.0877  0.6468
   50phy    C28 1330   0.619   2.240   1.006 -0.1632  0.2901 -0.0641
   50phy    C29 1331   0.526   2.149   1.082  0.0697  0.2763 -0.3943
   50phy    C27 1332   0.601   2.217   0.857  0.0507 -0.1108  0.2636
   50phy    C26 1333   0.741   2.220   0.784  0.3432  0.8307  0.1654
   50phy    C25 1334   0.713   2.178   0.645 -0.6729  0.0756  0.0905
   50phy    C23 1335   0.845   2.148   0.570 -0.4131  0.0999 -0.0240
   50phy    C24 1336   0.866   1.998   0.551  0.0986 -0.7874  0.2080
   50phy    C22 1337   0.829   2.203   0.431  0.0984  0.3120 -0.0959
   50phy    C21 1338   0.911   2.327   0.406  0.2160 -0.2981 -0.0297
   50phy    C20 1339   0.883   2.376   0.259 -0.0470  0.1458 -0.0659
   50phy    C18 1340   0.950   2.504   0.211 -0.4613 -0.2992  0.3411
   50phy    O01 1341   0.914   2.612   0.303 -0.3224 -0.3314  0.4402
   50phy    H01 1342   0.896   2.578   0.388  0.5991 -0.2451  0.6799
   50phy    C19 1343   0.897   2.527   0.064  0.3265 -0.0542  0.4728
   50phy    C13 1344   1.113   2.481   0.210  0.4796  0.0349  0.1560
   50phy     H3 1345   1.141   2.460   0.317 -0.4915 -0.6928  0.2814
   50phy    O33 1346   1.170   2.363   0.143  0.9182 -0.2093 -0.3273
   50phy    H1B 1347   1.262   2.373   0.126  0.5508  1.7955 -1.5423
   50phy    C12 1348   1.206   2.604   0.221 -0.2331  0.3716  0.2379
   50phy    O11 1349   1.270   2.646   0.103 -0.1924  0.0425 -0.8074
   50phy    H1A 1350   1.312   2.729   0.117 -0.3837 -0.3294  2.8540
   51phy    C35 1351   0.855   1.689   0.910  0.3659  0.0720  0.3429
   51phy    C33 1352   0.849   1.782   1.030  0.2534  0.5009 -0.9462
   51phy    C34 1353   0.834   1.698   1.154  0.1387 -0.3675 -0.5359
   51phy    C32 1354   0.979   1.864   1.057  0.3989  0.5061  0.1498
   51phy    C31 1355   0.979   2.004   0.989  0.0183 -0.6873  0.2319
   51phy    C30 1356   1.096   2.093   1.025  0.0138 -0.5199 -0.2128
   51phy    C28 1357   1.115   2.225   0.949 -0.0965 -0.0840 -0.2214
   51phy    C29 1358   1.104   2.351   1.046 -0.2648  0.2792  0.0528
   51phy    C27 1359   1.239   2.230   0.857 -0.4349 -0.4060 -0.8182
   51phy    C26 1360   1.244   2.322   0.742 -0.6030 -0.5508  0.3527
   51phy    C25 1361   1.380   2.306   0.674  0.2337 -0.2664  0.2429
   51phy    C23 1362   1.406   2.389   0.549 -0.4484  0.5959  0.1619
   51phy    C24 1363   1.421   2.544   0.571 -0.2970  0.0850 -0.1589
   51phy    C22 1364   1.528   2.321   0.484 -0.0145 -0.9187 -0.0535
   51phy    C21 1365   1.559   2.341   0.340  0.5773  0.5625 -0.5427
   51phy    C20 1366   1.697   2.288   0.296  0.0488 -0.5054 -0.0421
   51phy    C18 1367   1.729   2.269   0.149 -0.5405  0.2735  0.1582
   51phy    O01 1368   1.630   2.184   0.089  0.2808  0.1204 -0.2572
   51phy    H01 1369   1.648   2.094   0.110  1.0961  0.0860 -1.0473
   51phy    C19 1370   1.854   2.176   0.146 -0.1917 -0.0081 -0.5157
   51phy    C13 1371   1.752   2.404   0.064  1.3968 -0.5959 -0.7259
   51phy     H3 1372   1.648   2.445   0.068  0.4172 -2.9357  3.0432
   51phy    O33 1373   1.817   2.508   0.144 -0.4220  0.1354 -0.1235
   51phy    H1B 1374   1.775   2.518   0.227  2.4155  0.1100  1.4362
   51phy    C12 1375   1.764   2.424  -0.089 -0.2780 -0.0682  0.5038
   51phy    O11 1376   1.709   2.314  -0.154  0.4963 -0.2994 -0.1852
   51phy    H1A 1377   1.722   2.233  -0.109 -0.0660 -0.6479 -0.6453
   52phy    C35 1378   1.796   1.644   1.267 -0.2715  0.6583  0.7923
   52phy    C33 1379   1.907   1.749   1.246  0.3211  0.3097  0.4129
   52phy    C34 1380   1.948   1.799   1.381 -0.1944 -0.1660 -0.1387
   52phy    C32 1381   2.022   1.683   1.174 -0.7660  0.2820 -0.3707
   52phy    C31 1382   2.036   1.709   1.027 -0.1785  0.5406  0.1136
   52phy    C30 1383   2.147   1.626   0.954 -0.5974 -0.6537  0.6432
   52phy    C28 1384   2.148   1.641   0.804  0.0266 -0.3705  0.3684
   52phy    C29 1385   2.275   1.687   0.738 -0.4920 -0.0784  0.2641
   52phy    C27 1386   2.116   1.506   0.746 -0.3183 -0.4542 -0.4353
   52phy    C26 1387   2.023   1.493   0.626 -0.5103 -0.0892 -0.9547
   52phy    C25 1388   2.005   1.347   0.581  0.3880  0.3347  0.3804
   52phy    C23 1389   1.912   1.325   0.459 -0.2277 -0.2583 -0.0309
   52phy    C24 1390   1.987   1.351   0.328 -0.0144 -0.2202  0.2280
   52phy    C22 1391   1.870   1.177   0.487 -0.0228  0.6471 -0.4532
   52phy    C21 1392   1.741   1.122   0.428  0.4442 -0.3219 -0.3137
   52phy    C20 1393   1.730   0.973   0.451  0.0750 -0.3006  0.4357
   52phy    C18 1394   1.593   0.895   0.416 -0.1704  0.3625 -0.2751
   52phy    O01 1395   1.479   0.956   0.481  0.3593 -0.1689 -0.6070
   52phy    H01 1396   1.454   1.041   0.450 -2.4222 -0.3262  0.9043
   52phy    C19 1397   1.613   0.766   0.496 -0.0917  0.2252 -0.4393
   52phy    C13 1398   1.562   0.867   0.262 -0.4777 -0.0747 -0.2947
   52phy     H3 1399   1.552   0.973   0.227  0.3490  0.2087  0.2982
   52phy    O33 1400   1.682   0.825   0.184 -0.0005  0.5666 -0.3096
   52phy    H1B 1401   1.728   0.903   0.163 -0.6366  0.3504 -2.8068
   52phy    C12 1402   1.423   0.829   0.191 -0.1429  0.2807 -0.4690
   52phy    O11 1403   1.313   0.868   0.273  0.1765 -0.4153  0.8989
   52phy    H1A 1404   1.329   0.852   0.364  2.1314  0.5773  0.7909
   53phy    C35 1405   1.551   2.470   1.780 -0.5234  0.3963 -0.3463
   53phy    C33 1406   1.599   2.593   1.842 -0.5126  0.8960 -0.3150
   53phy    C34 1407   1.696   2.551   1.955 -0.3210  0.0863 -0.3374
   53phy    C32 1408   1.675   2.684   1.744  0.7187 -0.1368 -0.3511
   53phy    C31 1409   1.594   2.808   1.688  0.1098  0.1713  0.3901
   53phy    C30 1410   1.685   2.891   1.613 -0.0821 -0.2992  0.3559
   53phy    C28 1411   1.640   3.028   1.560  0.3810 -0.5007  0.1315
   53phy    C29 1412   1.648   3.133   1.668  0.2653  0.1133 -0.0017
   53phy    C27 1413   1.721   3.070   1.434  0.0952 -0.4109  0.0082
   53phy    C26 1414   1.657   3.139   1.307 -0.0271  0.1488  0.0334
   53phy    C25 1415   1.764   3.160   1.197  0.2893 -0.1464 -0.5002
   53phy    C23 1416   1.738   3.239   1.066 -0.0636  0.8097  0.2098
   53phy    C24 1417   1.698   3.384   1.079 -0.1268  0.3357 -0.3587
   53phy    C22 1418   1.864   3.225   0.980 -0.3524  0.4487 -0.0962
   53phy    C21 1419   1.832   3.190   0.840  0.3306 -0.1426 -0.0500
   53phy    C20 1420   1.963   3.196   0.753  0.1860  0.6497 -0.5936
   53phy    C18 1421   1.946   3.210   0.600 -0.5429 -0.0608  0.2168
   53phy    O01 1422   1.878   3.094   0.547  0.2726  0.0038  0.6862
   53phy    H01 1423   1.884   3.016   0.598  1.2544 -1.6991 -1.8675
   53phy    C19 1424   2.092   3.188   0.559  0.6918 -0.0551  0.3811
   53phy    C13 1425   1.882   3.348   0.542 -0.0185 -0.0500 -0.3013
   53phy     H3 1426   1.883   3.420   0.628  0.5748 -0.3812 -0.0293
   53phy    O33 1427   1.953   3.431   0.449  0.5520  0.2282  0.4818
   53phy    H1B 1428   1.920   3.413   0.363  1.1703  0.8166  0.1165
   53phy    C12 1429   1.726   3.366   0.540  0.7133 -0.4969  0.2364
   53phy    O11 1430   1.669   3.392   0.408 -0.0530  0.6221  0.0675
   53phy    H1A 1431   1.674   3.484   0.389 -0.6259  0.2417 -2.3545
   54phy    C35 1432   3.047   2.523   2.325  0.0096  0.0621  0.4756
   54phy    C33 1433   3.063   2.491   2.175  0.0400 -0.1285  0.4385
   54phy    C34 1434   3.215   2.490   2.144 -0.0834 -0.5177 -0.2503
   54phy    C32 1435   2.986   2.360   2.139 -0.5191 -0.1093  0.2987
   54phy    C31 1436   2.968   2.343   1.986 -0.2736 -0.1033 -0.4153
   54phy    C30 1437   2.882   2.230   1.933 -0.2838  1.0219  0.8381
   54phy    C28 1438   2.838   2.250   1.788  0.1621 -0.8786  0.5284
   54phy    C29 1439   2.809   2.118   1.726 -0.3332 -0.0108  0.5143
   54phy    C27 1440   2.725   2.358   1.767 -0.0067  0.0641  0.5739
   54phy    C26 1441   2.744   2.453   1.636  0.2431 -0.0173 -0.1000
   54phy    C25 1442   2.640   2.560   1.634 -0.3072  0.0800 -0.8135
   54phy    C23 1443   2.626   2.638   1.507  0.5708  0.1089 -0.4013
   54phy    C24 1444   2.478   2.634   1.475  0.5065  0.1245 -0.0736
   54phy    C22 1445   2.688   2.783   1.514  0.1353  0.4027  0.3249
   54phy    C21 1446   2.719   2.844   1.375 -0.4441  0.3388 -0.0687
   54phy    C20 1447   2.770   2.989   1.380  0.1230 -0.0466  0.4106
   54phy    C18 1448   2.869   3.033   1.268  0.1937  0.7149 -0.3773
   54phy    O01 1449   2.983   2.943   1.270  0.4557  0.0550 -0.0171
   54phy    H01 1450   3.003   2.942   1.362 -0.7348 -0.3165  0.2468
   54phy    C19 1451   2.920   3.168   1.318 -0.0534 -0.4260 -0.2719
   54phy    C13 1452   2.803   3.049   1.120 -0.3360 -0.2455 -0.2819
   54phy     H3 1453   2.766   2.945   1.101 -0.9327 -0.0517 -0.2237
   54phy    O33 1454   2.677   3.116   1.100  0.0261 -0.2968 -0.5562
   54phy    H1B 1455   2.697   3.201   1.064 -1.1073 -0.7656 -2.4807
   54phy    C12 1456   2.882   3.044   0.982  0.0191  0.2661 -0.2028
   54phy    O11 1457   3.011   2.979   0.997  0.1802  0.5168 -0.5377
   54phy    H1A 1458   3.009   2.950   1.086 -2.4353  0.8630 -0.4170
   55phy    C35 1459   4.836   3.868   1.373  0.1193  0.3775  0.2059
   55phy    C33 1460   4.938   3.935   1.277 -0.4364 -0.0079 -0.3286
   55phy    C34 1461   5.085   3.899   1.304  0.1658 -0.0062 -0.1259
   55phy    C32 1462   4.879   3.935   1.132  0.1603 -0.5069 -0.3048
   55phy    C31 1463   4.904   4.053   1.040  0.0964 -0.6786 -0.2258
   55phy    C30 1464   4.847   4.028   0.897 -0.1620  0.1116 -0.2552
   55phy    C28 1465   4.914   4.114   0.791 -0.0314  0.1669 -0.3239
   55phy    C29 1466   5.055   4.050   0.753 -0.7434 -0.1853  0.1987
   55phy    C27 1467   4.820   4.116   0.672  0.2872 -0.0822  0.3325
   55phy    C26 1468   4.825   4.252   0.599 -0.2757 -0.9128 -0.2299
   55phy    C25 1469   4.772   4.248   0.455 -0.7976  0.1295 -0.2814
   55phy    C23 1470   4.798   4.385   0.380 -0.2263  0.4781  0.3351
   55phy    C24 1471   4.837   4.351   0.237 -0.2041  0.3949 -0.0767
   55phy    C22 1472   4.678   4.482   0.396 -0.2906  0.1307  0.5794
   55phy    C21 1473   4.681   4.621   0.343 -0.3133  0.8806  0.1169
   55phy    C20 1474   4.545   4.666   0.295  0.4637 -0.5565  0.5379
   55phy    C18 1475   4.524   4.805   0.221  0.2116 -0.1724 -0.4933
   55phy    O01 1476   4.580   4.906   0.306 -0.3249 -0.3410 -0.6412
   55phy    H01 1477   4.525   4.981   0.319 -0.0469 -0.2812  0.2428
   55phy    C19 1478   4.376   4.818   0.226  0.6401  0.2443 -0.4868
   55phy    C13 1479   4.586   4.816   0.075  0.2141  0.0783 -0.4386
   55phy     H3 1480   4.696   4.803   0.090 -0.1089 -0.1505  2.2509
   55phy    O33 1481   4.565   4.710  -0.010 -0.1998  0.5381  0.1006
   55phy    H1B 1482   4.638   4.652  -0.021 -1.5640 -0.8728 -2.3279
   55phy    C12 1483   4.617   4.956  -0.001 -0.6161 -0.5410  0.2366
   55phy    O11 1484   4.537   4.989  -0.114  0.1799 -0.2126  0.1734
   55phy    H1A 1485   4.507   4.912  -0.160 -0.3526 -0.9705  1.7137
   56phy    C35 1486   2.058   3.281   2.019  0.4473 -0.3432 -0.8226
   56phy    C33 1487   1.992   3.153   2.070 -0.0702 -0.1220  0.1607
   56phy    C34 1488   1.881   3.115   1.973  0.1650  0.4207  0.1122
   56phy    C32 1489   2.100   3.041   2.097  0.2389  0.7537 -0.3943
   56phy    C31 1490   2.051   2.951   2.219  0.0595 -0.0187  0.5045
   56phy    C30 1491   2.160   2.856   2.264  0.5831  0.3358 -0.2987
   56phy    C28 1492   2.096   2.734   2.336 -0.0299  0.0073  0.3820
   56phy    C29 1493   2.167   2.607   2.277  0.0238 -0.1087 -0.0417
   56phy    C27 1494   2.116   2.734   2.489 -0.2742  0.2546  0.1807
   56phy    C26 1495   2.006   2.806   2.565  0.1176 -0.4773 -0.3825
   56phy    C25 1496   2.022   2.799   2.715 -0.4714  0.3189 -0.2034
   56phy    C23 1497   1.926   2.877   2.806  0.0187  0.2492  0.4537
   56phy    C24 1498   1.793   2.796   2.815 -0.7049 -0.2716  0.3962
   56phy    C22 1499   1.980   2.922   2.938  0.0366 -0.6837  0.3039
   56phy    C21 1500   2.045   3.062   2.950  0.4259  0.0367 -0.1315
   56phy    C20 1501   2.127   3.078   3.077 -0.0953  0.0410 -0.1423
   56phy    C18 1502   2.198   3.214   3.112 -0.0941  0.1823  0.2881
   56phy    O01 1503   2.100   3.318   3.123 -0.3567 -0.0272  0.1955
   56phy    H01 1504   2.034   3.306   3.188  0.2347  0.1066  0.8261
   56phy    C19 1505   2.242   3.187   3.256 -0.1951  0.1154 -0.5237
   56phy    C13 1506   2.323   3.235   3.007 -0.2578 -0.6190 -0.5620
   56phy     H3 1507   2.289   3.212   2.903 -1.8020  1.6410 -0.6219
   56phy    O33 1508   2.429   3.131   3.028  0.5212 -0.6485  0.5410
   56phy    H1B 1509   2.390   3.047   3.042 -1.2105  0.5433  3.8428
   56phy    C12 1510   2.390   3.377   2.990 -0.1651  0.2388 -0.0054
   56phy    O11 1511   2.287   3.467   2.966 -0.2058  0.0822 -0.9456
   56phy    H1A 1512   2.216   3.451   3.025 -0.3809  2.8398 -0.2648
   57phy    C35 1513   1.270   3.057   1.340 -0.1046 -0.2846  0.0326
   57phy    C33 1514   1.131   3.052   1.275 -0.5047  0.3100  0.6492
   57phy    C34 1515   1.024   3.081   1.386  0.0561  0.3269  0.6390
   57phy    C32 1516   1.127   3.137   1.149  0.2012  0.3211 -0.0836
   57phy    C31 1517   1.016   3.101   1.046 -0.0953 -0.3387 -0.0735
   57phy    C30 1518   0.997   3.203   0.930  0.1627 -0.4557  0.1406
   57phy    C28 1519   0.896   3.159   0.820  0.1271 -0.6246  0.3539
   57phy    C29 1520   0.763   3.236   0.846  0.2994  0.3912  0.1021
   57phy    C27 1521   0.949   3.205   0.678  0.2490 -0.6166 -0.0665
   57phy    C26 1522   0.898   3.130   0.552  0.2832  0.3098  0.0127
   57phy    C25 1523   0.830   3.231   0.461  0.0611 -0.1086 -0.0020
   57phy    C23 1524   0.779   3.165   0.336 -0.5732 -0.5479  0.3567
   57phy    C24 1525   0.642   3.094   0.359 -0.5793  0.6243  0.1823
   57phy    C22 1526   0.782   3.277   0.230 -0.7019 -0.2145 -0.1276
   57phy    C21 1527   0.760   3.252   0.080  0.6756  0.0847  0.4455
   57phy    C20 1528   0.797   3.363  -0.020  0.1899 -0.2498 -1.1254
   57phy    C18 1529   0.752   3.351  -0.169 -0.3457 -0.3929 -0.3205
   57phy    O01 1530   0.745   3.213  -0.213 -0.1751 -0.3192 -0.1276
   57phy    H01 1531   0.835   3.189  -0.222  0.2473  1.0347  0.2390
   57phy    C19 1532   0.864   3.429  -0.242 -0.2259  0.1092  0.1900
   57phy    C13 1533   0.613   3.426  -0.185  0.4400  0.2082  0.3135
   57phy     H3 1534   0.537   3.351  -0.151 -0.9671  1.5920  0.3462
   57phy    O33 1535   0.574   3.527  -0.095  0.2475 -0.2887 -0.0853
   57phy    H1B 1536   0.578   3.611  -0.137  3.3508  1.7062  3.5729
   57phy    C12 1537   0.525   3.432  -0.318 -0.4358  0.0129  0.5900
   57phy    O11 1538   0.513   3.549  -0.389  0.3135 -0.5644 -0.2869
   57phy    H1A 1539   0.422   3.570  -0.387  0.2643 -0.6674 -1.3154
   58phy    C35 1540   1.383   2.996   2.222  0.3570  0.1332  0.2217
   58phy    C33 1541   1.440   2.981   2.085 -0.0149  0.2459  0.1466
   58phy    C34 1542   1.581   2.923   2.103 -0.0282 -0.2064  0.0836
   58phy    C32 1543   1.355   2.887   1.997  0.2317  0.0886 -0.0552
   58phy    C31 1544   1.229   2.951   1.932 -0.0255  0.2864  0.3271
   58phy    C30 1545   1.130   2.847   1.882  0.2604 -0.5532  0.3780
   58phy    C28 1546   0.988   2.888   1.861  0.2527 -1.1258 -0.0636
   58phy    C29 1547   0.934   2.809   1.749 -0.3135  0.5296 -0.2042
   58phy    C27 1548   0.906   2.840   1.978  0.0779 -0.0968  0.0260
   58phy    C26 1549   0.908   2.907   2.117  0.1725  0.0382 -0.3124
   58phy    C25 1550   0.867   2.810   2.232  0.1176 -0.5253 -0.1154
   58phy    C23 1551   0.874   2.874   2.373 -0.3533 -0.5166 -0.0163
   58phy    C24 1552   0.750   2.956   2.422 -0.1317 -0.0340 -0.7548
   58phy    C22 1553   0.929   2.786   2.479 -0.2748 -0.0107  0.9124
   58phy    C21 1554   1.039   2.844   2.568 -0.6242 -0.0940 -0.2121
   58phy    C20 1555   1.054   2.780   2.707  0.2230 -0.7128  0.4737
   58phy    C18 1556   1.187   2.814   2.795  0.2553 -0.6885 -0.1461
   58phy    O01 1557   1.186   2.956   2.828  0.6437 -0.5581  0.0259
   58phy    H01 1558   1.245   3.008   2.777 -1.5071  2.2671  0.1547
   58phy    C19 1559   1.148   2.743   2.929 -0.0489  0.5294 -0.3879
   58phy    C13 1560   1.331   2.772   2.736  0.3933 -0.1029 -0.3544
   58phy     H3 1561   1.330   2.665   2.703  0.3624 -0.1822 -0.0912
   58phy    O33 1562   1.432   2.770   2.837 -0.1792  0.5671 -0.2869
   58phy    H1B 1563   1.443   2.691   2.886  0.9515  1.5487  1.1422
   58phy    C12 1564   1.392   2.850   2.606  0.1480  0.4462 -0.0715
   58phy    O11 1565   1.389   2.990   2.626  0.1432 -0.0363 -0.2079
   58phy    H1A 1566   1.469   3.006   2.672  0.2364  1.4255 -0.8224
   59phy    C35 1567   0.572   2.617   0.379  0.2400 -0.2223 -0.2693
   59phy    C33 1568   0.623   2.682   0.511  0.2480 -0.2432 -0.0555
   59phy    C34 1569   0.496   2.698   0.598 -0.0961 -1.1118  0.6733
   59phy    C32 1570   0.741   2.620   0.584  0.3825 -0.0139  0.6104
   59phy    C31 1571   0.813   2.721   0.677  0.2872  0.0205  0.1731
   59phy    C30 1572   0.924   2.654   0.763 -0.0676 -0.2520  0.1199
   59phy    C28 1573   1.019   2.759   0.820 -0.4956  0.0157  0.0713
   59phy    C29 1574   1.053   2.728   0.966 -0.3640 -0.2069 -0.0570
   59phy    C27 1575   1.154   2.764   0.744 -0.2955 -0.0579 -0.3989
   59phy    C26 1576   1.193   2.900   0.699  0.7933  0.7242 -0.1112
   59phy    C25 1577   1.337   2.902   0.645 -0.2972  0.1431 -0.3585
   59phy    C23 1578   1.399   3.037   0.600  0.3598  0.1867  0.7785
   59phy    C24 1579   1.467   3.108   0.713 -0.2223  0.2299 -0.0316
   59phy    C22 1580   1.514   3.006   0.496  0.7998 -0.5717 -0.3599
   59phy    C21 1581   1.474   3.021   0.350 -0.3019  0.2633  0.0198
   59phy    C20 1582   1.539   2.921   0.257 -0.0684 -0.3749  0.2580
   59phy    C18 1583   1.513   2.921   0.102  0.2734  0.9001  0.3923
   59phy    O01 1584   1.371   2.893   0.077 -0.6416 -0.0956  0.1399
   59phy    H01 1585   1.324   2.974   0.072  0.0268  0.2476 -0.6739
   59phy    C19 1586   1.595   2.804   0.051 -0.4627  0.1498  0.6084
   59phy    C13 1587   1.557   3.060   0.031  0.6966 -0.6299  0.5022
   59phy     H3 1588   1.489   3.139   0.072  2.4565  0.5514  1.2983
   59phy    O33 1589   1.680   3.123   0.067  0.1798  0.1273 -0.1510
   59phy    H1B 1590   1.718   3.077   0.140 -0.2162  1.9572  1.2909
   59phy    C12 1591   1.511   3.106  -0.109 -0.0291  0.1627 -0.0008
   59phy    O11 1592   1.381   3.064  -0.143 -0.3917  0.0017  0.2526
   59phy    H1A 1593   1.373   2.971  -0.138  2.2519 -0.2951  0.3140
   60phy    C35 1594   0.753   4.151   0.350  0.2853  0.7342 -0.1540
   60phy    C33 1595   0.719   4.222   0.472  0.1814  0.2928 -0.0080
   60phy    C34 1596   0.702   4.135   0.600  0.1191  0.0841  0.0051
   60phy    C32 1597   0.802   4.350   0.482 -0.1516  1.0241  0.3737
   60phy    C31 1598   0.734   4.462   0.562 -0.2387 -0.2745 -0.4683
   60phy    C30 1599   0.813   4.588   0.618  0.2562  0.1959  0.3982
   60phy    C28 1600   0.721   4.683   0.697 -0.4141  0.0036 -0.4029
   60phy    C29 1601   0.763   4.694   0.842  0.1159  0.5472 -0.2018
   60phy    C27 1602   0.728   4.829   0.654  0.3320 -0.2457 -0.0338
   60phy    C26 1603   0.617   4.881   0.555 -0.0097 -0.0247  0.4115
   60phy    C25 1604   0.638   5.032   0.526  0.3720  0.3615 -0.3371
   60phy    C23 1605   0.534   5.097   0.427  0.0625 -0.2349  0.3469
   60phy    C24 1606   0.475   5.217   0.499 -0.1940  0.4121  0.5130
   60phy    C22 1607   0.581   5.156   0.290 -0.1611  0.1834  0.1267
   60phy    C21 1608   0.594   5.056   0.175  0.4809 -0.5785  0.0219
   60phy    C20 1609   0.652   5.126   0.048 -0.2758  0.4430 -0.0245
   60phy    C18 1610   0.690   5.043  -0.083 -0.0553  0.0372 -0.0030
   60phy    O01 1611   0.730   4.912  -0.034  0.0622  0.5282  0.2492
   60phy    H01 1612   0.816   4.886  -0.062 -0.9394 -1.5760 -1.1319
   60phy    C19 1613   0.820   5.111  -0.140  0.5089  0.0813  0.0608
   60phy    C13 1614   0.578   5.026  -0.191 -0.1071 -0.2015 -0.3566
   60phy     H3 1615   0.499   4.966  -0.138 -0.6932  0.0215 -0.9660
   60phy    O33 1616   0.502   5.142  -0.223 -0.0221  0.3092  0.0270
   60phy    H1B 1617   0.543   5.188  -0.294 -0.2178  0.0934 -0.2227
   60phy    C12 1618   0.577   4.916  -0.305  0.0390 -0.0603 -0.3934
   60phy    O11 1619   0.634   4.952  -0.424  0.0985 -0.0935  0.2126
   60phy    H1A 1620   0.633   4.875  -0.477 -0.9853 -0.1621  0.3109
   61phy    C35 1621   1.601   4.976   1.488  0.4842 -0.0542  0.2891
   61phy    C33 1622   1.608   4.900   1.358  0.0850 -0.7942 -0.0013
   61phy    C34 1623   1.613   5.006   1.244 -0.0877 -0.0704 -0.2516
   61phy    C32 1624   1.725   4.802   1.358  0.0672 -1.0418 -0.1122
   61phy    C31 1625   1.688   4.660   1.403 -0.3803 -0.2385 -0.3333
   61phy    C30 1626   1.801   4.563   1.365  0.0361  0.3816  0.2385
   61phy    C28 1627   1.810   4.425   1.429 -0.2380  0.6601  0.1679
   61phy    C29 1628   1.836   4.321   1.331 -0.3725  0.0046  0.2593
   61phy    C27 1629   1.900   4.429   1.550 -0.2392 -0.4515 -0.2308
   61phy    C26 1630   1.856   4.342   1.667 -0.1943  0.1779 -0.3101
   61phy    C25 1631   1.957   4.366   1.785  0.2581 -0.4753  0.4228
   61phy    C23 1632   1.932   4.301   1.920 -0.8629  0.0014  0.2393
   61phy    C24 1633   2.063   4.261   1.986 -0.2461  0.4719  0.1061
   61phy    C22 1634   1.841   4.373   2.016 -0.3582  0.3546 -0.2776
   61phy    C21 1635   1.744   4.277   2.086  0.2287  0.1456  0.1014
   61phy    C20 1636   1.635   4.349   2.158 -0.0751 -0.1395 -0.1127
   61phy    C18 1637   1.636   4.369   2.313  0.4670  0.5756  0.1976
   61phy    O01 1638   1.757   4.425   2.357 -0.3651  0.5816 -0.3231
   61phy    H01 1639   1.773   4.506   2.314  0.5892  2.1818  2.7091
   61phy    C19 1640   1.529   4.476   2.327  0.0076 -0.0675 -0.2871
   61phy    C13 1641   1.603   4.245   2.410  0.5893 -0.1110  0.5941
   61phy     H3 1642   1.503   4.201   2.382  0.4546  1.2583 -1.2658
   61phy    O33 1643   1.578   4.284   2.550  0.0614  0.1215  0.2803
   61phy    H1B 1644   1.646   4.342   2.578  1.5117 -1.1573 -0.4328
   61phy    C12 1645   1.709   4.123   2.414 -0.1561  0.2175  0.9587
   61phy    O11 1646   1.838   4.160   2.453  0.3819 -0.0426 -0.2087
   61phy    H1A 1647   1.869   4.245   2.429 -1.9337  0.7348 -0.6952
   62phy    C35 1648   0.818   3.357   1.232  0.6875  0.0316  0.0336
   62phy    C33 1649   0.863   3.490   1.281  0.5485 -0.5104  0.4785
   62phy    C34 1650   0.876   3.501   1.431 -0.1977  0.3130 -0.0121
   62phy    C32 1651   0.993   3.533   1.209  0.4537  0.3836  0.3262
   62phy    C31 1652   0.986   3.680   1.150 -0.0313  0.0309 -0.3158
   62phy    C30 1653   1.114   3.721   1.078 -0.1117 -0.0352 -0.3216
   62phy    C28 1654   1.121   3.874   1.053  0.1004  0.1169 -0.1387
   62phy    C29 1655   1.196   3.954   1.163 -0.3828  0.1313  0.0611
   62phy    C27 1656   1.196   3.899   0.920 -0.1170  0.0123 -0.1924
   62phy    C26 1657   1.162   4.029   0.848  0.1573 -0.5134  0.0182
   62phy    C25 1658   1.259   4.066   0.733 -0.3330  0.1986 -0.4893
   62phy    C23 1659   1.222   4.185   0.643  0.3130  1.0385  0.5015
   62phy    C24 1660   1.296   4.304   0.698 -0.1946  0.5021  0.7210
   62phy    C22 1661   1.260   4.157   0.498 -0.5764  0.1100  0.2727
   62phy    C21 1662   1.153   4.176   0.383  0.2862  0.0279  0.1669
   62phy    C20 1663   1.215   4.137   0.248 -0.1513 -0.8357  0.1701
   62phy    C18 1664   1.145   4.183   0.109  0.1842 -0.0289 -0.7509
   62phy    O01 1665   1.002   4.160   0.111  0.2429 -0.0239  0.2550
   62phy    H01 1666   0.980   4.076   0.147  1.3318 -0.3784  0.1221
   62phy    C19 1667   1.195   4.076   0.010  0.0310 -0.0260  0.4466
   62phy    C13 1668   1.171   4.334   0.063 -0.4193  0.4802 -0.2504
   62phy     H3 1669   1.251   4.375   0.130  0.5781  1.8980 -2.2123
   62phy    O33 1670   1.235   4.364  -0.057  0.2831  0.0904  0.1531
   62phy    H1B 1671   1.169   4.371  -0.124 -1.6439  3.3654  2.1057
   62phy    C12 1672   1.084   4.463   0.109 -0.3236 -0.1454 -0.4472
   62phy    O11 1673   0.987   4.515   0.026 -0.0845 -0.4523 -0.0300
   62phy    H1A 1674   0.927   4.448   0.002  0.3189 -0.3954 -1.2970
   63phy    C35 1675   1.245   3.538   2.498  0.2405 -0.0089  0.1263
   63phy    C33 1676   1.261   3.387   2.492 -0.1081  0.2060  0.5967
   63phy    C34 1677   1.138   3.326   2.437 -0.2733  0.4468 -0.4534
   63phy    C32 1678   1.387   3.349   2.418 -0.3261 -0.3945 -0.1377
   63phy    C31 1679   1.502   3.335   2.515 -0.4963  0.3442 -0.2319
   63phy    C30 1680   1.627   3.269   2.453  0.2615  0.1816  0.6041
   63phy    C28 1681   1.746   3.234   2.548  0.8149 -0.2211 -0.5867
   63phy    C29 1682   1.720   3.109   2.627 -0.0235 -0.3652  0.0807
   63phy    C27 1683   1.862   3.230   2.456 -0.2291  0.0600 -0.3518
   63phy    C26 1684   2.002   3.287   2.506  0.0215  0.3047 -0.3635
   63phy    C25 1685   2.106   3.295   2.396  0.1821 -0.2247 -0.2129
   63phy    C23 1686   2.245   3.340   2.440  0.0952 -0.6391  0.2110
   63phy    C24 1687   2.347   3.293   2.331 -0.2802  0.1315  0.0169
   63phy    C22 1688   2.274   3.492   2.464  0.0785 -0.1594 -0.6416
   63phy    C21 1689   2.237   3.535   2.610 -0.3095 -0.1174  0.7176
   63phy    C20 1690   2.231   3.686   2.628 -0.2270  0.4471  0.0271
   63phy    C18 1691   2.168   3.732   2.759 -0.6239 -0.2832  0.0570
   63phy    O01 1692   2.256   3.699   2.864  0.3516  0.3018 -0.6538
   63phy    H01 1693   2.264   3.605   2.869  1.2647  0.3044 -1.7284
   63phy    C19 1694   2.191   3.884   2.745  0.0570  0.0998  0.0392
   63phy    C13 1695   2.015   3.707   2.803 -0.6943 -0.5727 -0.0574
   63phy     H3 1696   1.953   3.739   2.715  2.2546  0.7333 -1.8071
   63phy    O33 1697   1.967   3.791   2.910 -0.2942  0.2829  0.1148
   63phy    H1B 1698   2.017   3.755   2.981 -0.6931  0.8629  0.7019
   63phy    C12 1699   1.964   3.559   2.826 -0.8712  0.1736  0.3429
   63phy    O11 1700   1.993   3.506   2.952  0.6436 -0.3127 -0.2459
   63phy    H1A 1701   1.919   3.454   2.977 -1.3000  2.0573 -0.6424
   64phy    C35 1702   1.437   4.921   0.736  0.1815  0.3560  0.4104
   64phy    C33 1703   1.578   4.905   0.791 -0.4965 -0.1977 -0.4934
   64phy    C34 1704   1.623   5.018   0.881 -0.3190 -0.1235 -0.2941
   64phy    C32 1705   1.579   4.765   0.855  0.1668  0.4955 -0.0073
   64phy    C31 1706   1.699   4.669   0.815  0.5270 -0.3606  0.1821
   64phy    C30 1707   1.715   4.554   0.920  0.6331 -0.7338 -0.1069
   64phy    C28 1708   1.804   4.442   0.862 -0.1447 -0.5399 -0.3894
   64phy    C29 1709   1.956   4.453   0.897  0.4136  0.3068  0.3755
   64phy    C27 1710   1.744   4.313   0.919  0.0893  0.4954  0.7644
   64phy    C26 1711   1.739   4.183   0.831 -0.0498 -0.2601 -1.0059
   64phy    C25 1712   1.660   4.060   0.885  0.3591  0.3687 -0.1982
   64phy    C23 1713   1.681   3.917   0.817 -0.2079 -1.8519  0.3996
   64phy    C24 1714   1.630   3.816   0.912  0.8983  0.6962 -0.1972
   64phy    C22 1715   1.608   3.909   0.688  0.1049  0.4069  0.4237
   64phy    C21 1716   1.698   3.883   0.563 -0.0809  0.5960  0.0308
   64phy    C20 1717   1.620   3.914   0.434 -0.2854 -0.2412  0.3264
   64phy    C18 1718   1.695   3.917   0.294  0.7755 -0.5587  0.0605
   64phy    O01 1719   1.783   4.027   0.300 -0.1983  0.6690  0.1294
   64phy    H01 1720   1.801   4.054   0.212  0.3568  0.9780  0.3360
   64phy    C19 1721   1.583   3.955   0.188  0.1912 -0.1120  0.3939
   64phy    C13 1722   1.757   3.771   0.258  0.3691 -0.2486 -0.3112
   64phy     H3 1723   1.834   3.760   0.338 -0.5011  1.5830  0.8432
   64phy    O33 1724   1.684   3.654   0.287  0.3608  0.0611 -0.3997
   64phy    H1B 1725   1.628   3.641   0.213  1.3164  2.3311 -1.6162
   64phy    C12 1726   1.878   3.750   0.158 -0.2565  0.1156  0.2047
   64phy    O11 1727   1.860   3.687   0.033  0.7761 -0.0613 -0.5055
   64phy    H1A 1728   1.920   3.617   0.018 -0.1351 -0.8229 -0.7151
   65phy    C35 1729   3.000   0.666   2.055 -0.6388 -0.0605  0.0482
   65phy    C33 1730   2.858   0.674   2.018 -0.4841  0.6848  0.4781
   65phy    C34 1731   2.780   0.731   2.131  0.0173  0.4713 -0.4005
   65phy    C32 1732   2.839   0.757   1.888 -0.1163  0.0354 -0.3377
   65phy    C31 1733   2.722   0.718   1.797  0.1269 -0.1676  0.3997
   65phy    C30 1734   2.718   0.793   1.658  0.0406  0.2296 -0.2675
   65phy    C28 1735   2.626   0.710   1.564  0.4824 -0.3288 -0.0453
   65phy    C29 1736   2.495   0.783   1.532 -0.5646  0.2277  0.4027
   65phy    C27 1737   2.704   0.663   1.437  0.2468  0.2211 -0.1291
   65phy    C26 1738   2.686   0.521   1.380 -0.4440  0.3128  0.5234
   65phy    C25 1739   2.768   0.482   1.259 -0.7435 -0.3515  0.3387
   65phy    C23 1740   2.750   0.336   1.204  0.4723 -0.1301 -0.4931
   65phy    C24 1741   2.653   0.336   1.087  0.0580 -0.0138  0.2566
   65phy    C22 1742   2.884   0.304   1.136 -0.7866 -0.2157  0.4929
   65phy    C21 1743   2.912   0.149   1.152  0.0965 -0.1651  0.5123
   65phy    C20 1744   3.038   0.121   1.060 -0.3461 -0.2413 -0.3677
   65phy    C18 1745   3.081  -0.027   1.023  0.1102 -0.1871  0.0392
   65phy    O01 1746   3.099  -0.118   1.134  0.6160 -0.1686  0.2100
   65phy    H01 1747   3.141  -0.082   1.210  0.9055  0.8397 -0.4134
   65phy    C19 1748   3.226  -0.015   0.967  0.2549 -0.0121  0.7852
   65phy    C13 1749   2.975  -0.087   0.917  0.1838 -0.3333  0.1854
   65phy     H3 1750   2.878  -0.085   0.972  0.3337 -0.2035  0.4504
   65phy    O33 1751   2.931  -0.007   0.805  0.6207 -0.3442 -0.4081
   65phy    H1B 1752   2.865   0.049   0.842  0.7063 -1.8000  2.1579
   65phy    C12 1753   2.960  -0.241   0.884  0.5362 -0.2105 -0.3927
   65phy    O11 1754   3.017  -0.334   0.972  0.1692  0.2737  0.0701
   65phy    H1A 1755   3.059  -0.289   1.042 -0.4743  0.9071  0.0602
   66phy    C35 1756   1.013   0.432   1.103  0.2557 -0.1457 -0.4231
   66phy    C33 1757   1.159   0.451   1.120  0.1034 -0.1640  0.2700
   66phy    C34 1758   1.231   0.480   0.992 -0.1425  0.1230 -0.2251
   66phy    C32 1759   1.170   0.561   1.223  0.2137  0.1686  0.4724
   66phy    C31 1760   1.294   0.559   1.308 -0.7691 -0.1424 -0.3980
   66phy    C30 1761   1.328   0.693   1.366 -0.4024 -0.4939 -0.6764
   66phy    C28 1762   1.482   0.681   1.407  0.0275 -0.4713  0.5228
   66phy    C29 1763   1.566   0.746   1.300 -0.0384 -0.3380  0.5812
   66phy    C27 1764   1.493   0.737   1.548 -0.2533 -0.5267 -0.3433
   66phy    C26 1765   1.610   0.687   1.637 -0.4729 -0.0700 -0.1608
   66phy    C25 1766   1.589   0.720   1.789  0.0175 -0.6010 -0.1940
   66phy    C23 1767   1.712   0.704   1.877 -0.2063  0.1516 -0.2109
   66phy    C24 1768   1.771   0.840   1.909  0.3496 -0.6280  0.0961
   66phy    C22 1769   1.677   0.632   2.013 -0.3553 -0.4407 -0.1207
   66phy    C21 1770   1.790   0.546   2.071 -0.6575  0.1605  0.3982
   66phy    C20 1771   1.745   0.477   2.201  0.1930  0.3322 -0.3645
   66phy    C18 1772   1.852   0.423   2.311  0.3333 -0.2532  0.4914
   66phy    O01 1773   1.942   0.533   2.343 -0.2768 -0.0131 -0.2008
   66phy    H01 1774   1.919   0.620   2.315 -0.0416 -0.7243 -2.9038
   66phy    C19 1775   1.761   0.403   2.427 -0.4981  0.1389  0.1189
   66phy    C13 1776   1.940   0.295   2.256  0.0225 -0.1944 -0.1979
   66phy     H3 1777   1.966   0.313   2.148 -1.0649 -1.0555 -0.6298
   66phy    O33 1778   1.855   0.184   2.242 -0.0206  1.1125 -0.0983
   66phy    H1B 1779   1.819   0.184   2.156  0.9622  1.4795 -0.5261
   66phy    C12 1780   2.074   0.257   2.327  0.2907 -0.1635  0.3388
   66phy    O11 1781   2.060   0.198   2.449  0.7746 -0.0050 -0.2016
   66phy    H1A 1782   2.000   0.126   2.437  0.1316  0.2653  1.2014
   67phy    C35 1783   3.131   0.833   0.939 -0.1974 -0.2709  0.5116
   67phy    C33 1784   3.174   0.783   1.081 -0.2165  0.1029 -0.5405
   67phy    C34 1785   3.096   0.852   1.192  0.1495 -0.1416  0.4215
   67phy    C32 1786   3.154   0.633   1.097  0.2255  0.0691  0.3618
   67phy    C31 1787   3.300   0.572   1.116  0.4247 -0.1481  0.0741
   67phy    C30 1788   3.315   0.421   1.124  0.4152 -0.0052 -0.7326
   67phy    C28 1789   3.456   0.383   1.171 -0.0200 -0.2587 -0.2870
   67phy    C29 1790   3.456   0.332   1.319 -0.1242 -0.5307  0.5583
   67phy    C27 1791   3.509   0.262   1.091  0.0962 -0.1041 -0.3459
   67phy    C26 1792   3.586   0.299   0.960  0.0176  0.1197  0.5499
   67phy    C25 1793   3.626   0.168   0.890  0.4054 -0.3167  0.2077
   67phy    C23 1794   3.711   0.161   0.761 -0.0113  0.2674 -0.1542
   67phy    C24 1795   3.860   0.158   0.795  0.1932  0.5883 -0.1741
   67phy    C22 1796   3.684   0.032   0.685 -0.3442  0.0149  0.1816
   67phy    C21 1797   3.560   0.035   0.596 -0.3679  0.7284  0.3222
   67phy    C20 1798   3.544  -0.096   0.513  0.0359  0.2881 -0.1034
   67phy    C18 1799   3.406  -0.110   0.441  0.2128 -0.8709  0.4674
   67phy    O01 1800   3.299  -0.098   0.538 -0.0417  0.0484  0.2460
   67phy    H01 1801   3.320  -0.127   0.625 -1.1349 -0.1964  0.4499
   67phy    C19 1802   3.397  -0.263   0.408  0.0350 -0.3094 -0.0721
   67phy    C13 1803   3.390  -0.013   0.311  0.0403 -0.3934 -0.3030
   67phy     H3 1804   3.399   0.089   0.355  1.4377 -0.8388  0.5139
   67phy    O33 1805   3.495   0.003   0.213  0.0880  0.2729 -0.1930
   67phy    H1B 1806   3.511  -0.081   0.174  1.3053 -0.2225  1.3030
   67phy    C12 1807   3.255   0.039   0.250 -0.3475  0.0037  0.4342
   67phy    O11 1808   3.230  -0.022   0.119  0.2863 -0.1588  0.1273
   67phy    H1A 1809   3.301   0.000   0.062 -1.0774  0.3352 -1.4491
   68phy    C35 1810   2.336   0.345   1.239  0.1987  0.4237  0.4189
   68phy    C33 1811   2.335   0.265   1.366  0.7661  0.2859  0.2834
   68phy    C34 1812   2.324   0.364   1.483 -0.0744  0.5441 -0.0663
   68phy    C32 1813   2.214   0.168   1.375  0.9217  0.4498  0.5997
   68phy    C31 1814   2.248   0.030   1.428 -0.1137 -0.2219 -0.0500
   68phy    C30 1815   2.125  -0.053   1.462 -0.4992 -0.2439  0.1942
   68phy    C28 1816   2.155  -0.207   1.485 -0.0066  0.2699 -0.1105
   68phy    C29 1817   2.062  -0.258   1.591  0.1794 -0.2806 -0.2174
   68phy    C27 1818   2.118  -0.286   1.358 -0.7789  0.8069  0.3030
   68phy    C26 1819   2.229  -0.372   1.305 -0.2360  0.0926  0.0645
   68phy    C25 1820   2.191  -0.467   1.192 -0.8365  0.0440  0.7165
   68phy    C23 1821   2.304  -0.572   1.166 -0.3192 -0.3461 -0.0178
   68phy    C24 1822   2.269  -0.710   1.217 -0.1614 -0.3220  0.2551
   68phy    C22 1823   2.328  -0.608   1.019 -0.1631  0.4414  0.8511
   68phy    C21 1824   2.405  -0.520   0.918 -0.0158  0.1381 -0.1958
   68phy    C20 1825   2.436  -0.573   0.773 -0.1683 -0.4289 -0.3932
   68phy    C18 1826   2.321  -0.583   0.662 -0.4965  0.2828  0.0060
   68phy    O01 1827   2.228  -0.675   0.728  0.0411 -0.4447  0.1003
   68phy    H01 1828   2.258  -0.762   0.707 -0.8865 -0.1573 -2.8152
   68phy    C19 1829   2.391  -0.651   0.542  0.1716  0.1144 -0.8727
   68phy    C13 1830   2.242  -0.447   0.622 -0.2951 -0.0089 -0.6361
   68phy     H3 1831   2.194  -0.425   0.721 -1.4549 -3.3070 -0.3408
   68phy    O33 1832   2.319  -0.324   0.607  0.2192 -0.2690  0.2775
   68phy    H1B 1833   2.364  -0.324   0.525  0.5099 -1.8991  0.3920
   68phy    C12 1834   2.092  -0.448   0.565  0.3630 -0.5712  0.0080
   68phy    O11 1835   2.026  -0.565   0.538 -0.4370  0.4259 -0.3363
   68phy    H1A 1836   2.014  -0.614   0.617 -0.0238 -1.7589 -1.5443
   69phy    C35 1837   3.042   2.956   2.455  0.7407  0.6316  0.5615
   69phy    C33 1838   2.964   2.986   2.328 -0.6238  0.3118 -0.1554
   69phy    C34 1839   2.885   2.857   2.288  0.2334  0.3743  0.3075
   69phy    C32 1840   2.864   3.102   2.344  0.2450  0.2371 -0.0904
   69phy    C31 1841   2.920   3.236   2.298 -0.0847  0.0519 -0.3170
   69phy    C30 1842   2.807   3.341   2.314  0.0470  0.0835  0.3611
   69phy    C28 1843   2.845   3.489   2.341  0.6097 -0.4797 -0.4971
   69phy    C29 1844   2.898   3.560   2.218 -0.1238 -0.0772  0.3615
   69phy    C27 1845   2.725   3.567   2.396 -0.2331  0.0215  0.1355
   69phy    C26 1846   2.757   3.634   2.534 -0.0928  0.0156  0.4906
   69phy    C25 1847   2.648   3.733   2.560  0.8429 -0.5578 -0.0531
   69phy    C23 1848   2.673   3.814   2.684 -0.9058 -0.0928 -0.7026
   69phy    C24 1849   2.672   3.965   2.660  0.2566  0.7975  0.1279
   69phy    C22 1850   2.566   3.772   2.792 -0.4079  1.2624  0.0460
   69phy    C21 1851   2.630   3.763   2.928 -0.5002 -0.7233  0.0458
   69phy    C20 1852   2.533   3.775   3.038  0.3793  0.0462  0.2636
   69phy    C18 1853   2.592   3.774   3.181  0.3193  0.3712 -0.1681
   69phy    O01 1854   2.715   3.848   3.192 -0.0191 -0.2905  0.3727
   69phy    H01 1855   2.706   3.924   3.137 -0.2063 -1.0242 -0.6579
   69phy    C19 1856   2.483   3.859   3.255 -0.9655 -0.1759  0.2661
   69phy    C13 1857   2.613   3.629   3.254  0.2800 -0.1421 -0.4503
   69phy     H3 1858   2.521   3.566   3.245  0.7288 -0.9275  0.3557
   69phy    O33 1859   2.622   3.637   3.399  0.1471 -0.3838 -0.6860
   69phy    H1B 1860   2.660   3.717   3.430  0.3049 -0.4096 -0.8165
   69phy    C12 1861   2.730   3.544   3.194 -0.0282 -0.1264  0.7367
   69phy    O11 1862   2.708   3.406   3.201 -0.1064  0.0561 -0.7079
   69phy    H1A 1863   2.750   3.359   3.131 -0.5600 -1.4460 -0.0318
   70phy    C35 1864   0.982   5.060   0.740 -0.1052  0.1678  0.2215
   70phy    C33 1865   0.988   5.216   0.720  0.1413  0.1796 -0.2065
   70phy    C34 1866   0.867   5.273   0.796 -0.2054 -0.7163  0.1516
   70phy    C32 1867   1.119   5.273   0.769 -0.1351 -0.4075  0.1037
   70phy    C31 1868   1.220   5.294   0.653  0.0692 -0.3661  0.2156
   70phy    C30 1869   1.355   5.340   0.713 -0.3644 -0.0813  1.1977
   70phy    C28 1870   1.471   5.399   0.633 -0.5168 -0.3083  0.6935
   70phy    C29 1871   1.465   5.553   0.640  0.0354  0.3208  0.1532
   70phy    C27 1872   1.609   5.345   0.686 -0.1376 -0.1899  1.1112
   70phy    C26 1873   1.700   5.311   0.565  0.0483  0.5707  0.4892
   70phy    C25 1874   1.818   5.217   0.612 -0.3887 -0.0864  0.1866
   70phy    C23 1875   1.908   5.172   0.490  0.3130  0.2089  0.3175
   70phy    C24 1876   2.055   5.169   0.525 -0.0037 -0.2007 -0.2205
   70phy    C22 1877   1.858   5.037   0.428  0.1051  0.5040 -0.3946
   70phy    C21 1878   1.860   5.026   0.275  0.1459 -0.1286 -0.4356
   70phy    C20 1879   1.762   4.920   0.222 -0.1449  0.4531  0.2223
   70phy    C18 1880   1.789   4.874   0.069  0.5475  0.2125  0.0862
   70phy    O01 1881   1.779   4.987  -0.021 -0.4242 -0.0511 -0.0817
   70phy    H01 1882   1.848   5.050  -0.009 -1.8143  1.8727 -1.4636
   70phy    C19 1883   1.652   4.803   0.042 -0.0780 -0.5116 -0.7280
   70phy    C13 1884   1.914   4.778   0.039 -0.1405  0.0542 -0.1775
   70phy     H3 1885   1.926   4.717   0.132  1.0106 -0.0555 -0.3780
   70phy    O33 1886   1.900   4.671  -0.055  0.2455  0.0643  0.3734
   70phy    H1B 1887   1.910   4.694  -0.145  0.2552  1.4854  0.7122
   70phy    C12 1888   2.063   4.823   0.035 -0.5132 -0.4706 -0.0112
   70phy    O11 1889   2.109   4.885  -0.085  0.4315  0.3807 -0.1609
   70phy    H1A 1890   2.164   4.958  -0.067 -0.0971  0.6282  0.5058
   71phy    C35 1891   2.213   1.156   0.898  0.1557  0.4935 -0.3476
   71phy    C33 1892   2.086   1.138   0.980  0.1595 -0.1760  0.0757
   71phy    C34 1893   2.015   1.269   1.000  0.5056  0.0042  0.1127
   71phy    C32 1894   1.985   1.042   0.905 -0.1803  0.0138 -0.2725
   71phy    C31 1895   1.962   0.903   0.966 -0.6017 -0.4609  0.7122
   71phy    C30 1896   1.838   0.832   0.902  0.5630 -0.1256  0.1144
   71phy    C28 1897   1.821   0.679   0.916 -0.1242  0.0935 -0.3320
   71phy    C29 1898   1.680   0.638   0.929 -0.3815  0.2458  0.1022
   71phy    C27 1899   1.884   0.590   0.806 -0.7511 -0.0300  0.6448
   71phy    C26 1900   2.029   0.544   0.831  0.1496 -0.3283  0.3688
   71phy    C25 1901   2.074   0.426   0.743  0.5479 -0.4752  1.3031
   71phy    C23 1902   2.226   0.393   0.750 -0.1294  0.0103 -0.0273
   71phy    C24 1903   2.251   0.273   0.841 -0.2055 -0.2106 -0.1787
   71phy    C22 1904   2.271   0.353   0.612  0.1880  0.9781 -0.4810
   71phy    C21 1905   2.328   0.466   0.528  0.1756 -0.6409  0.7128
   71phy    C20 1906   2.372   0.415   0.388 -0.2575  0.4084 -0.7871
   71phy    C18 1907   2.267   0.358   0.278 -0.7789  0.1522 -0.3796
   71phy    O01 1908   2.228   0.224   0.323  0.2657 -0.6854 -0.3483
   71phy    H01 1909   2.298   0.182   0.369 -1.1629 -0.7550  1.9085
   71phy    C19 1910   2.352   0.335   0.150 -0.5843  0.1199  0.1175
   71phy    C13 1911   2.138   0.446   0.252  0.2046 -0.1289  0.5316
   71phy     H3 1912   2.087   0.452   0.351 -1.1441 -0.4025 -0.1306
   71phy    O33 1913   2.158   0.590   0.237  0.0005 -0.4755  0.0005
   71phy    H1B 1914   2.142   0.615   0.148 -0.1095 -1.3608 -0.2404
   71phy    C12 1915   2.001   0.388   0.191 -0.2696  0.6955 -0.3128
   71phy    O11 1916   1.991   0.248   0.193 -0.4532 -0.0216  0.6382
   71phy    H1A 1917   2.058   0.213   0.249  0.6017 -1.1320 -1.2225
   72phy    C35 1918   2.362   1.605   1.475 -0.3185  0.0479  1.1633
   72phy    C33 1919   2.372   1.672   1.340 -0.0568 -0.3087  0.0351
   72phy    C34 1920   2.316   1.812   1.353  0.3603  0.0095 -0.3476
   72phy    C32 1921   2.507   1.670   1.275  0.0175 -0.2964  1.1828
   72phy    C31 1922   2.499   1.622   1.126 -0.1142  0.1110 -0.3254
   72phy    C30 1923   2.636   1.627   1.059  0.0149 -0.7498  0.0319
   72phy    C28 1924   2.647   1.560   0.920  0.2210  0.1974 -0.5408
   72phy    C29 1925   2.742   1.644   0.831 -0.0961 -0.5212 -0.2779
   72phy    C27 1926   2.682   1.405   0.928 -0.1280 -0.5788  0.0238
   72phy    C26 1927   2.660   1.312   0.805 -0.0891  0.2167  0.2296
   72phy    C25 1928   2.669   1.165   0.838 -0.4687  0.5120 -0.5580
   72phy    C23 1929   2.675   1.055   0.724 -0.0800  0.2407 -0.8965
   72phy    C24 1930   2.788   0.973   0.776  0.2942  0.3606 -0.2930
   72phy    C22 1931   2.544   0.972   0.703  0.8707 -0.3836  0.3338
   72phy    C21 1932   2.453   1.014   0.580 -0.3395  0.3984  0.5010
   72phy    C20 1933   2.336   0.922   0.587  0.0025  0.1438 -0.7911
   72phy    C18 1934   2.215   0.937   0.492  0.2291 -0.0818  0.3130
   72phy    O01 1935   2.173   1.074   0.506  0.1627 -0.1359 -0.2750
   72phy    H01 1936   2.159   1.086   0.598 -2.1151 -0.4211 -0.5269
   72phy    C19 1937   2.105   0.854   0.561 -0.0550  0.1285  0.0508
   72phy    C13 1938   2.242   0.906   0.337  0.2896  0.0260  0.2956
   72phy     H3 1939   2.313   0.987   0.305 -1.1522  1.1945 -0.0495
   72phy    O33 1940   2.334   0.790   0.314  0.1409 -0.2371  0.6551
   72phy    H1B 1941   2.283   0.717   0.285 -0.5451 -0.2117  1.7337
   72phy    C12 1942   2.150   0.941   0.218 -0.3869  0.3143  0.0949
   72phy    O11 1943   2.074   1.057   0.234 -0.0844  0.2988  0.7184
   72phy    H1A 1944   2.078   1.079   0.325 -1.4528 -0.9323  1.1228
   73phy    C35 1945   2.233   2.147   1.539  0.1592 -0.7469 -0.4608
   73phy    C33 1946   2.379   2.204   1.536  0.9509 -0.0128 -0.8988
   73phy    C34 1947   2.432   2.183   1.680 -0.0990 -0.4664 -0.0816
   73phy    C32 1948   2.467   2.132   1.434 -0.3007  0.1057  0.2214
   73phy    C31 1949   2.572   2.204   1.357  0.0007  0.0806  0.1011
   73phy    C30 1950   2.650   2.108   1.265 -0.2018  0.3216 -0.7008
   73phy    C28 1951   2.771   2.160   1.190 -0.0054 -0.8309  0.1752
   73phy    C29 1952   2.891   2.196   1.283  0.1869  0.0907 -0.0994
   73phy    C27 1953   2.807   2.066   1.070  0.3089  0.0976 -0.3495
   73phy    C26 1954   2.904   2.117   0.962 -0.7137  0.1042 -0.2721
   73phy    C25 1955   2.915   2.032   0.833  0.0340 -0.2054 -0.2881
   73phy    C23 1956   3.036   2.065   0.744  0.2550 -0.0798  0.5288
   73phy    C24 1957   3.101   1.932   0.701 -0.4870  0.1557 -0.4433
   73phy    C22 1958   3.004   2.150   0.616  0.1404 -0.3793 -1.2429
   73phy    C21 1959   2.987   2.302   0.637  0.2453  0.1949 -0.2507
   73phy    C20 1960   2.998   2.387   0.510 -0.3697 -0.5646 -0.1868
   73phy    C18 1961   2.925   2.528   0.519  0.0116 -0.4181  0.0488
   73phy    O01 1962   2.788   2.512   0.569  0.0306  0.3167 -0.6408
   73phy    H01 1963   2.763   2.593   0.609 -0.6631 -0.7190  1.1570
   73phy    C19 1964   2.919   2.576   0.367  0.4453  0.5558  0.1034
   73phy    C13 1965   3.000   2.637   0.619  0.0687 -0.2611 -0.0196
   73phy     H3 1966   2.974   2.604   0.723  2.0443  0.4611  0.7431
   73phy    O33 1967   3.144   2.629   0.632 -0.1879 -0.2366  0.3353
   73phy    H1B 1968   3.180   2.655   0.715  0.3538 -0.1389  0.0763
   73phy    C12 1969   2.936   2.776   0.666 -0.4776  0.0629 -0.0784
   73phy    O11 1970   2.796   2.784   0.642 -0.3640 -0.1390  0.4169
   73phy    H1A 1971   2.756   2.864   0.669 -0.1464  0.3293 -0.6148
   74phy    C35 1972   3.580   2.373   1.364  0.4793  0.5022 -0.3086
   74phy    C33 1973   3.596   2.475   1.253 -0.6775  0.3466  0.5649
   74phy    C34 1974   3.584   2.614   1.313 -0.6501  0.3154  0.3692
   74phy    C32 1975   3.735   2.452   1.193  0.2095 -0.0809 -0.1067
   74phy    C31 1976   3.741   2.480   1.038  0.7182  0.2305 -0.3852
   74phy    C30 1977   3.881   2.448   0.987  0.6474  0.1883  0.5876
   74phy    C28 1978   3.894   2.462   0.832 -0.8430 -0.0109 -0.8317
   74phy    C29 1979   3.986   2.582   0.803 -0.0711  0.1610 -0.1568
   74phy    C27 1980   3.942   2.332   0.763 -0.5247  0.1640 -0.0949
   74phy    C26 1981   3.877   2.326   0.622 -0.2245 -0.6630  0.2502
   74phy    C25 1982   3.922   2.197   0.543 -0.2575 -0.3350 -0.8608
   74phy    C23 1983   3.870   2.192   0.399  0.2649 -0.3983  0.2009
   74phy    C24 1984   3.987   2.148   0.311  0.1236  0.0131 -0.5641
   74phy    C22 1985   3.754   2.096   0.390 -0.0309  0.0104  0.9827
   74phy    C21 1986   3.645   2.129   0.281  0.1439  0.0108 -0.2835
   74phy    C20 1987   3.512   2.049   0.297 -0.7234 -0.2142  0.0105
   74phy    C18 1988   3.402   2.053   0.185  0.3928  0.1397 -0.1543
   74phy    O01 1989   3.383   2.195   0.151 -0.4176 -0.6465 -0.5256
   74phy    H01 1990   3.463   2.225   0.114  0.3331  0.3756  1.7612
   74phy    C19 1991   3.272   2.004   0.260 -0.5022 -0.1152  0.4721
   74phy    C13 1992   3.431   1.975   0.049  0.2526  0.4830 -1.0797
   74phy     H3 1993   3.515   2.033   0.001  0.2307 -0.4967 -2.3648
   74phy    O33 1994   3.499   1.852   0.058  0.2097 -0.3076  0.2384
   74phy    H1B 1995   3.552   1.849   0.135 -0.8475 -2.3908  0.9783
   74phy    C12 1996   3.361   1.982  -0.091 -0.0697  0.1393  0.3276
   74phy    O11 1997   3.266   2.082  -0.115 -0.0523 -0.6279  1.0945
   74phy    H1A 1998   3.297   2.141  -0.182 -0.9470 -1.3620 -0.0096
   75phy    C35 1999   4.940   2.171   2.148  0.9062  0.0983  0.4828
   75phy    C33 2000   4.821   2.086   2.206  0.0594 -0.4784 -0.4744
   75phy    C34 2001   4.791   2.145   2.346 -0.2278  0.5290  0.2699
   75phy    C32 2002   4.696   2.107   2.119 -0.4446  0.3169  0.1525
   75phy    C31 2003   4.615   1.985   2.072 -1.2620  0.0100 -0.6021
   75phy    C30 2004   4.505   2.013   1.973  0.8014 -0.2259  0.0796
   75phy    C28 2005   4.433   1.881   1.928  0.1665 -0.2383  0.5965
   75phy    C29 2006   4.283   1.891   1.933 -0.0218  0.4988  0.0816
   75phy    C27 2007   4.468   1.849   1.781 -0.9268  0.2532 -0.5213
   75phy    C26 2008   4.607   1.797   1.742 -0.4317 -0.0605 -0.2588
   75phy    C25 2009   4.614   1.741   1.595 -0.2827  0.0196  0.5689
   75phy    C23 2010   4.745   1.686   1.540  0.2898  0.5171 -0.0284
   75phy    C24 2011   4.783   1.552   1.597  0.1145  0.5328 -0.4497
   75phy    C22 2012   4.733   1.669   1.384  0.2359  0.1903  0.2383
   75phy    C21 2013   4.801   1.771   1.288  0.3033  0.5256  0.2149
   75phy    C20 2014   4.775   1.743   1.136 -0.4986  0.5500 -0.1535
   75phy    C18 2015   4.813   1.848   1.032  0.2710 -0.1858 -0.0764
   75phy    O01 2016   4.782   1.980   1.083 -0.1678 -0.1199  0.4914
   75phy    H01 2017   4.725   1.971   1.157  0.5095 -1.2683  0.9043
   75phy    C19 2018   4.710   1.821   0.917 -0.0388 -0.2610 -0.3832
   75phy    C13 2019   4.969   1.840   0.999 -0.2572 -0.2524  0.1801
   75phy     H3 2020   5.019   1.881   1.090 -0.7120 -3.3239  1.9371
   75phy    O33 2021   5.029   1.713   0.993 -0.0548  0.3071  0.3458
   75phy    H1B 2022   5.019   1.689   0.903  0.7122  1.4655 -0.0670
   75phy    C12 2023   5.053   1.956   0.922  0.0921  0.1139 -0.0862
   75phy    O11 2024   4.986   2.080   0.908 -0.4941  0.1940 -0.0086
   75phy    H1A 2025   4.916   2.092   0.970 -0.7020  1.2990 -0.4497
   76phy    C35 2026   3.669   1.829   1.647  0.2872  0.4579 -0.0882
   76phy    C33 2027   3.541   1.772   1.709 -0.6131 -0.2824  0.4141
   76phy    C34 2028   3.454   1.701   1.605  0.0143 -0.4040  0.5973
   76phy    C32 2029   3.572   1.674   1.823  0.0665 -0.1848  0.1009
   76phy    C31 2030   3.513   1.712   1.962  0.4971  0.0064  0.2457
   76phy    C30 2031   3.573   1.631   2.082 -0.0909 -0.2401 -0.3764
   76phy    C28 2032   3.500   1.673   2.211 -0.0686  0.5337 -0.1230
   76phy    C29 2033   3.377   1.581   2.236  1.0271  0.2679  0.5156
   76phy    C27 2034   3.600   1.662   2.326  0.2293 -0.2276  0.2373
   76phy    C26 2035   3.576   1.760   2.445  0.2072 -0.2693 -0.0138
   76phy    C25 2036   3.705   1.796   2.520  0.3228  0.2605 -0.6253
   76phy    C23 2037   3.677   1.838   2.666  0.4984  0.5410  0.2577
   76phy    C24 2038   3.679   1.716   2.760  0.0088 -0.2647  0.5124
   76phy    C22 2039   3.791   1.934   2.712 -0.2265  0.6188  0.0866
   76phy    C21 2040   3.761   2.044   2.816  0.6881 -0.2039  0.7237
   76phy    C20 2041   3.876   2.143   2.856  1.0308  0.1244 -0.0274
   76phy    C18 2042   3.838   2.257   2.962 -0.3205  0.0340 -0.3136
   76phy    O01 2043   3.795   2.202   3.088 -0.3679 -0.0199 -0.5938
   76phy    H01 2044   3.799   2.275   3.147 -0.7117 -0.8844  0.5101
   76phy    C19 2045   3.981   2.310   2.984  0.2640 -0.1662  0.0950
   76phy    C13 2046   3.734   2.369   2.906 -0.0598  0.4726  0.3796
   76phy     H3 2047   3.751   2.381   2.796  0.5577 -2.3005  0.1126
   76phy    O33 2048   3.756   2.501   2.957 -0.1237  0.1812 -0.0375
   76phy    H1B 2049   3.764   2.502   3.051  0.2443  1.4805 -0.0710
   76phy    C12 2050   3.581   2.339   2.926 -0.1733 -0.4829  0.1760
   76phy    O11 2051   3.533   2.330   3.053  0.3392  0.1889 -0.2544
   76phy    H1A 2052   3.517   2.415   3.088  3.1023  1.1174 -1.0056
   77phy    C35 2053   2.808   1.173   1.249  0.1167  0.0794  0.2322
   77phy    C33 2054   2.682   1.119   1.319  0.3089 -0.2485 -0.4546
   77phy    C34 2055   2.638   1.208   1.432 -0.0273 -0.2118  0.1944
   77phy    C32 2056   2.559   1.091   1.227 -0.1489  0.8062  0.2523
   77phy    C31 2057   2.546   0.944   1.178  0.0969  0.0415 -0.1674
   77phy    C30 2058   2.434   0.901   1.098 -0.0912 -0.1433  0.9412
   77phy    C28 2059   2.417   0.753   1.061 -0.0497 -0.4317 -0.2779
   77phy    C29 2060   2.267   0.730   1.056  0.2649 -0.3402 -0.2339
   77phy    C27 2061   2.478   0.692   0.931 -0.0637  0.0515  0.1278
   77phy    C26 2062   2.627   0.655   0.920  0.1958 -0.0516  0.7405
   77phy    C25 2063   2.640   0.595   0.779  0.0549 -0.1295 -0.0702
   77phy    C23 2064   2.775   0.560   0.720 -0.4898 -0.1852 -0.0159
   77phy    C24 2065   2.851   0.453   0.807 -0.4014 -0.0671 -0.6267
   77phy    C22 2066   2.750   0.506   0.578 -0.1518 -0.2114 -0.4982
   77phy    C21 2067   2.749   0.608   0.460 -0.1501 -0.1946 -0.2858
   77phy    C20 2068   2.747   0.533   0.324  0.4500  0.0572  0.7330
   77phy    C18 2069   2.738   0.605   0.178  0.5484  0.3025  0.2763
   77phy    O01 2070   2.716   0.495   0.084  0.2797  0.4945  0.0361
   77phy    H01 2071   2.779   0.428   0.098  0.5114  0.6687 -0.1538
   77phy    C19 2072   2.874   0.675   0.141 -0.1871  0.1257 -0.4210
   77phy    C13 2073   2.612   0.712   0.164 -0.5116 -0.2607 -0.2656
   77phy     H3 2074   2.527   0.658   0.213 -0.0049  0.4347  1.4464
   77phy    O33 2075   2.607   0.829   0.255  0.0932  0.2945  0.1167
   77phy    H1B 2076   2.527   0.822   0.303 -1.7577  1.5993 -2.5233
   77phy    C12 2077   2.529   0.728   0.032  0.0461  0.2036 -0.2523
   77phy    O11 2078   2.518   0.611  -0.046  0.3743  0.0301  0.1503
   77phy    H1A 2079   2.587   0.554  -0.019 -0.1773 -0.0335  1.4909
   78phy    C35 2080   5.105   0.937   1.261 -0.0107 -0.0368 -0.3323
   78phy    C33 2081   4.991   0.856   1.204 -0.3343  0.3678  0.1199
   78phy    C34 2082   5.000   0.711   1.266 -0.3323  0.1419  0.0279
   78phy    C32 2083   4.859   0.930   1.223 -0.4342 -0.4366  0.2602
   78phy    C31 2084   4.747   0.896   1.120 -0.6932  0.2638  0.0973
   78phy    C30 2085   4.619   0.973   1.151 -0.0654 -0.5640  0.0968
   78phy    C28 2086   4.491   0.900   1.097 -0.0239 -0.1794  0.3992
   78phy    C29 2087   4.377   0.906   1.202 -0.1340  0.0235  0.0003
   78phy    C27 2088   4.442   0.980   0.973  0.4002  0.1068 -0.3508
   78phy    C26 2089   4.368   0.891   0.877 -0.1221  0.9434  0.2468
   78phy    C25 2090   4.316   0.959   0.747  0.2931  0.1882 -0.0434
   78phy    C23 2091   4.203   0.889   0.667  0.2590 -0.2281  0.3385
   78phy    C24 2092   4.074   0.933   0.734  0.0182  0.5900 -0.0897
   78phy    C22 2093   4.197   0.929   0.517  0.5613  0.0869  0.2222
   78phy    C21 2094   4.262   0.824   0.429  0.2573 -0.3804  0.0718
   78phy    C20 2095   4.257   0.881   0.282 -0.2780  0.3894 -0.7647
   78phy    C18 2096   4.339   0.799   0.173 -0.2960 -0.5216 -0.0951
   78phy    O01 2097   4.472   0.756   0.226 -0.5039  0.9569 -0.2095
   78phy    H01 2098   4.509   0.814   0.290 -0.5854 -0.2854  0.9882
   78phy    C19 2099   4.371   0.909   0.070 -0.9176  0.2287 -0.0270
   78phy    C13 2100   4.245   0.681   0.126  0.0645  0.6868 -0.5745
   78phy     H3 2101   4.235   0.617   0.217  2.7569  0.4197 -0.3741
   78phy    O33 2102   4.104   0.708   0.106 -0.5154  0.7075 -0.0095
   78phy    H1B 2103   4.049   0.633   0.118 -0.1984  0.5822  0.7324
   78phy    C12 2104   4.292   0.561   0.039 -0.2069  0.2405 -0.5566
   78phy    O11 2105   4.413   0.497   0.082 -0.0177 -0.1612  0.0120
   78phy    H1A 2106   4.472   0.563   0.112 -0.7564  0.6928 -0.3421
   79phy    C35 2107   3.247   1.187   1.242  0.0195 -0.1700 -0.1222
   79phy    C33 2108   3.200   1.334   1.227  0.6372 -0.4604  0.2508
   79phy    C34 2109   3.289   1.410   1.330 -0.6842 -0.3399 -0.1865
   79phy    C32 2110   3.236   1.400   1.088 -0.5045  0.6061  0.6372
   79phy    C31 2111   3.136   1.391   0.969  0.2221 -0.3182 -0.0563
   79phy    C30 2112   3.192   1.436   0.831 -0.0979  0.2267 -0.3128
   79phy    C28 2113   3.090   1.422   0.717  0.3778 -0.3847 -0.0222
   79phy    C29 2114   3.090   1.551   0.633 -0.2728  0.0152 -0.1593
   79phy    C27 2115   3.122   1.315   0.605 -0.0025 -0.0790  0.2856
   79phy    C26 2116   3.082   1.169   0.616 -0.1894  0.3655  0.0626
   79phy    C25 2117   3.132   1.086   0.497  0.1931 -0.0268 -0.0681
   79phy    C23 2118   3.067   0.945   0.480 -0.4871  0.3671 -0.1729
   79phy    C24 2119   2.956   0.936   0.382  0.5265  1.0601 -0.0117
   79phy    C22 2120   3.182   0.847   0.440  0.1229 -0.0769 -0.0546
   79phy    C21 2121   3.199   0.724   0.530 -0.5767  0.2554  0.6362
   79phy    C20 2122   3.302   0.632   0.470 -0.0922  0.6838  0.2432
   79phy    C18 2123   3.337   0.493   0.538 -0.0588  0.0537  0.5771
   79phy    O01 2124   3.404   0.524   0.663 -0.4164  0.3602 -0.0322
   79phy    H01 2125   3.445   0.608   0.666  0.6010 -0.1415  1.0953
   79phy    C19 2126   3.448   0.445   0.447  0.0850 -0.3020 -0.2604
   79phy    C13 2127   3.223   0.383   0.552  0.3014  0.3639  0.2747
   79phy     H3 2128   3.142   0.440   0.605  0.9878  1.6516 -0.0232
   79phy    O33 2129   3.153   0.350   0.434 -0.2846 -0.0151  0.8677
   79phy    H1B 2130   3.191   0.389   0.358  0.4224 -0.2759  1.0740
   79phy    C12 2131   3.203   0.282   0.672  0.1784 -0.4358 -0.6162
   79phy    O11 2132   3.283   0.297   0.793 -0.2021 -0.4373  0.1537
   79phy    H1A 2133   3.327   0.380   0.790 -2.0719  0.6694  1.0362
   80phy    C35 2134   4.161   1.737   1.575  0.2873 -0.0700  0.8278
   80phy    C33 2135   4.092   1.603   1.577  0.0809 -0.4213  0.1812
   80phy    C34 2136   4.029   1.566   1.716 -0.4122 -0.3070 -0.2387
   80phy    C32 2137   3.982   1.601   1.468  0.0874  0.1704 -0.3093
   80phy    C31 2138   3.938   1.472   1.408  0.5977 -0.0223  0.0868
   80phy    C30 2139   3.825   1.502   1.309  0.6227  0.7740 -0.0947
   80phy    C28 2140   3.753   1.373   1.266  0.6177  0.5451 -0.1959
   80phy    C29 2141   3.642   1.330   1.358  0.0756 -0.1661 -0.0086
   80phy    C27 2142   3.704   1.398   1.121 -0.1634 -0.2616 -0.4288
   80phy    C26 2143   3.671   1.285   1.025  0.0367  0.4467 -0.1804
   80phy    C25 2144   3.597   1.324   0.902  0.5478 -0.2159  0.5525
   80phy    C23 2145   3.555   1.205   0.813  0.2396  0.0841 -0.0792
   80phy    C24 2146   3.420   1.144   0.860 -0.4553 -0.6658  0.3860
   80phy    C22 2147   3.545   1.254   0.666  0.4934 -0.0159  0.0286
   80phy    C21 2148   3.635   1.178   0.569  0.5881 -0.2938 -0.4067
   80phy    C20 2149   3.611   1.199   0.420 -0.0208  0.0859  0.0205
   80phy    C18 2150   3.693   1.118   0.315  0.0741 -0.0135  0.1369
   80phy    O01 2151   3.834   1.146   0.334  0.0087 -0.3085  0.3841
   80phy    H01 2152   3.840   1.142   0.427 -3.1859  1.1356  0.7746
   80phy    C19 2153   3.647   1.181   0.182 -0.0736 -0.2378 -0.3700
   80phy    C13 2154   3.667   0.956   0.307  0.2249 -0.1580 -0.0918
   80phy     H3 2155   3.667   0.916   0.412  1.1354 -0.7443 -0.3018
   80phy    O33 2156   3.537   0.914   0.271  0.3246 -0.1957 -0.0725
   80phy    H1B 2157   3.549   0.833   0.225 -0.7419  0.5991 -1.8085
   80phy    C12 2158   3.784   0.858   0.286  0.4815  0.2667 -0.0813
   80phy    O11 2159   3.812   0.814   0.154 -0.1325  0.1959 -0.0555
   80phy    H1A 2160   3.751   0.749   0.127 -0.4867  0.9131 -1.0598
   81phy    C35 2161   2.894   1.578   1.433 -0.0212  0.1754  0.3251
   81phy    C33 2162   2.903   1.713   1.364  0.1550  0.1476 -0.6747
   81phy    C34 2163   2.843   1.823   1.452  0.4258  0.4112  0.1400
   81phy    C32 2164   3.047   1.747   1.335 -0.4735 -0.0126 -0.3891
   81phy    C31 2165   3.098   1.826   1.219  0.2479  0.0588  0.4144
   81phy    C30 2166   3.255   1.805   1.196 -0.0352  0.0164 -0.0972
   81phy    C28 2167   3.317   1.875   1.078 -0.7416 -0.1391 -0.0332
   81phy    C29 2168   3.383   2.011   1.107 -0.4110  0.1160  0.0288
   81phy    C27 2169   3.403   1.775   0.992 -0.1431  0.4321 -0.1052
   81phy    C26 2170   3.426   1.812   0.850  0.2339  0.3508  0.2496
   81phy    C25 2171   3.499   1.707   0.769 -0.5039  0.1039  0.0721
   81phy    C23 2172   3.534   1.756   0.624 -0.2264  0.2221  0.3729
   81phy    C24 2173   3.673   1.816   0.610 -0.5638  0.1074 -0.0834
   81phy    C22 2174   3.529   1.643   0.525  0.7765  0.2159  0.3512
   81phy    C21 2175   3.404   1.649   0.430 -0.5114 -0.0743 -0.3113
   81phy    C20 2176   3.393   1.521   0.347  0.1243 -0.4511  0.2084
   81phy    C18 2177   3.260   1.515   0.255 -0.3637  0.2678 -0.1611
   81phy    O01 2178   3.142   1.545   0.330  0.3923  0.3956 -0.4387
   81phy    H01 2179   3.164   1.561   0.419 -0.8659  0.8421 -0.2007
   81phy    C19 2180   3.240   1.366   0.231  0.1751 -0.3560  0.3081
   81phy    C13 2181   3.264   1.603   0.120  0.7587  0.5415  0.1533
   81phy     H3 2182   3.269   1.709   0.153 -0.3482  1.2328 -1.7647
   81phy    O33 2183   3.383   1.607   0.043 -0.4405 -0.0907  0.4114
   81phy    H1B 2184   3.419   1.694   0.054  0.3998 -0.5774  1.7920
   81phy    C12 2185   3.134   1.643   0.034 -0.6825 -0.7023  0.8677
   81phy    O11 2186   3.086   1.552  -0.064 -0.3135  0.4684  0.2401
   81phy    H1A 2187   3.002   1.574  -0.100  0.0893  2.5443  0.4113
   82phy    C35 2188   2.086   2.084   1.137 -0.0357 -0.3829  0.0535
   82phy    C33 2189   2.152   2.173   1.026  0.4034 -0.0614 -0.6712
   82phy    C34 2190   2.233   2.282   1.100 -0.1556 -0.0520 -0.0810
   82phy    C32 2191   2.234   2.077   0.940  0.0677  0.0135  0.0851
   82phy    C31 2192   2.304   2.123   0.811  0.1061 -0.5564  0.6039
   82phy    C30 2193   2.405   2.017   0.768  0.1262 -0.3833  0.2832
   82phy    C28 2194   2.482   2.068   0.645  0.8606  0.2920  0.3968
   82phy    C29 2195   2.593   2.170   0.668  0.4993 -0.2758  0.4368
   82phy    C27 2196   2.535   1.935   0.581 -0.5022 -0.5091  0.4695
   82phy    C26 2197   2.592   1.937   0.432 -0.8332  0.3249 -0.0799
   82phy    C25 2198   2.656   1.800   0.401  0.4277  0.0597  0.4603
   82phy    C23 2199   2.758   1.797   0.288  0.1517 -0.4107  0.0626
   82phy    C24 2200   2.896   1.828   0.347 -0.0206 -0.0060 -0.0719
   82phy    C22 2201   2.776   1.652   0.231  0.7883 -0.2292  0.3793
   82phy    C21 2202   2.702   1.621   0.099 -0.0036 -0.6737  0.2999
   82phy    C20 2203   2.762   1.495   0.028  0.1248  0.1367  0.2041
   82phy    C18 2204   2.715   1.453  -0.113 -0.3783  0.4246 -0.3009
   82phy    O01 2205   2.570   1.444  -0.124  0.2306  0.3486 -0.0434
   82phy    H01 2206   2.533   1.530  -0.110  2.5032  1.5105 -0.6400
   82phy    C19 2207   2.774   1.311  -0.123 -0.0667  0.1096 -0.2067
   82phy    C13 2208   2.768   1.550  -0.230  0.1098  0.6078  0.2457
   82phy     H3 2209   2.690   1.631  -0.233 -1.2171 -0.5730  1.2882
   82phy    O33 2210   2.875   1.634  -0.203  0.2635  0.1270 -0.0913
   82phy    H1B 2211   2.836   1.714  -0.174  1.1534  0.8360 -0.8024
   82phy    C12 2212   2.738   1.542  -0.387 -0.1315  0.0726  0.7489
   82phy    O11 2213   2.836   1.473  -0.458 -0.0679  0.4020 -0.0542
   82phy    H1A 2214   2.899   1.532  -0.495 -0.4175  0.6602 -0.2419
   83phy    C35 2215   4.133   0.995   1.778 -0.0875  0.0198  0.4974
   83phy    C33 2216   4.063   1.125   1.729 -1.1223  0.0856 -0.3933
   83phy    C34 2217   4.102   1.144   1.581 -0.2707 -0.0527 -0.9273
   83phy    C32 2218   3.909   1.116   1.734  0.0040  0.2630  0.1236
   83phy    C31 2219   3.847   1.198   1.846 -0.0222 -0.9742 -0.1119
   83phy    C30 2220   3.695   1.185   1.837 -0.1088 -0.3567  0.1267
   83phy    C28 2221   3.603   1.248   1.939  0.1934  0.0436 -0.9275
   83phy    C29 2222   3.474   1.292   1.866  0.1284  1.0798  0.0238
   83phy    C27 2223   3.581   1.169   2.070 -0.6225  0.0099 -0.5337
   83phy    C26 2224   3.532   1.244   2.199  0.1709  0.3906  0.0953
   83phy    C25 2225   3.491   1.150   2.312 -0.9063  0.1126  0.2898
   83phy    C23 2226   3.423   1.217   2.431 -0.2808 -0.0388 -0.1559
   83phy    C24 2227   3.284   1.151   2.449 -0.2940 -0.3331 -0.6549
   83phy    C22 2228   3.509   1.177   2.555  0.4575 -0.2519  0.2925
   83phy    C21 2229   3.589   1.294   2.616  0.4912 -0.0228 -0.3285
   83phy    C20 2230   3.665   1.235   2.739  0.8380 -0.5401  0.2175
   83phy    C18 2231   3.778   1.311   2.807 -0.3679 -0.6368 -0.0186
   83phy    O01 2232   3.720   1.439   2.846 -0.2853  0.3921  0.2044
   83phy    H01 2233   3.626   1.444   2.846 -0.2809  3.8542  2.3557
   83phy    C19 2234   3.793   1.217   2.931  0.2788 -0.5792 -0.2766
   83phy    C13 2235   3.911   1.327   2.713  0.5718 -0.4208  0.3804
   83phy     H3 2236   3.881   1.360   2.610  0.5485  0.8176  0.7608
   83phy    O33 2237   3.974   1.200   2.684  0.4628 -0.1008 -0.2767
   83phy    H1B 2238   3.910   1.151   2.635 -1.0303  1.0866  0.4162
   83phy    C12 2239   4.017   1.441   2.756  0.3392  0.1846  0.1779
   83phy    O11 2240   3.973   1.551   2.825 -0.1174 -0.4193 -0.3068
   83phy    H1A 2241   3.882   1.561   2.803 -0.2210 -0.5916  0.0451
   84phy    C35 2242   4.455   2.028   1.129 -0.7231  0.6842  0.1135
   84phy    C33 2243   4.366   1.945   1.223  0.0431 -0.1181 -0.0392
   84phy    C34 2244   4.392   1.996   1.359 -0.3522 -0.1622 -0.5148
   84phy    C32 2245   4.214   1.944   1.199 -0.3686  0.1006  0.4796
   84phy    C31 2246   4.163   1.831   1.109  0.2464 -0.2449  0.1980
   84phy    C30 2247   4.027   1.868   1.051 -0.5476 -0.4021  0.4482
   84phy    C28 2248   3.918   1.755   1.042  0.0007  1.2730 -0.3541
   84phy    C29 2249   3.788   1.821   1.090 -0.2752  0.0767  0.5261
   84phy    C27 2250   3.892   1.698   0.902  0.8225  0.1898 -0.0064
   84phy    C26 2251   3.994   1.606   0.832  0.5778 -0.2569  0.3510
   84phy    C25 2252   3.914   1.536   0.721  0.2363 -0.0074  0.2210
   84phy    C23 2253   4.004   1.458   0.615 -0.1572 -0.3816 -0.1085
   84phy    C24 2254   4.031   1.318   0.678  0.0109 -0.0808  0.4637
   84phy    C22 2255   3.933   1.424   0.482 -0.3006 -0.0575 -0.8302
   84phy    C21 2256   3.923   1.539   0.389 -0.2660  0.3021 -0.4480
   84phy    C20 2257   3.851   1.513   0.257  0.2395 -1.1277 -0.3123
   84phy    C18 2258   3.804   1.631   0.155 -0.2333  0.2275 -0.5319
   84phy    O01 2259   3.729   1.722   0.235  0.0350 -0.3808  0.2981
   84phy    H01 2260   3.781   1.799   0.242 -0.8867  0.1715  1.5627
   84phy    C19 2261   3.716   1.547   0.063  0.1448  0.2835  0.0287
   84phy    C13 2262   3.925   1.702   0.076  0.4092  0.1446  0.2042
   84phy     H3 2263   3.991   1.733   0.161  0.2745 -0.6588  0.6135
   84phy    O33 2264   4.019   1.614   0.008 -0.5417 -0.2070 -0.0152
   84phy    H1B 2265   3.990   1.584  -0.076 -1.1584  0.3696 -0.0179
   84phy    C12 2266   3.928   1.854   0.033 -0.3610  0.0185  0.1939
   84phy    O11 2267   3.822   1.926   0.083  0.1077 -0.4462  0.9007
   84phy    H1A 2268   3.823   2.015   0.052  3.4649  0.2396  2.5213
   85phy    C35 2269   2.258   0.392   1.859  0.4823 -0.0962 -0.1385
   85phy    C33 2270   2.267   0.540   1.909  0.4932  0.0904  1.0989
   85phy    C34 2271   2.155   0.622   1.841 -0.1130  0.6047 -0.0705
   85phy    C32 2272   2.246   0.541   2.059  0.4951 -0.0621  0.0315
   85phy    C31 2273   2.371   0.564   2.137  0.3640 -0.3374 -0.2644
   85phy    C30 2274   2.340   0.603   2.286 -0.2003 -0.2567  0.2139
   85phy    C28 2275   2.462   0.636   2.370 -0.0930 -0.7441  0.3315
   85phy    C29 2276   2.483   0.788   2.382  0.5378 -0.3791  0.5638
   85phy    C27 2277   2.452   0.555   2.505 -0.8001 -0.6350 -0.0914
   85phy    C26 2278   2.589   0.526   2.570  0.0237  0.4148  0.1060
   85phy    C25 2279   2.578   0.449   2.699 -0.2213  0.5932  0.4531
   85phy    C23 2280   2.708   0.395   2.762 -0.3012 -0.7360 -0.2854
   85phy    C24 2281   2.820   0.489   2.807 -0.0739 -0.2291 -0.7929
   85phy    C22 2282   2.652   0.318   2.884  0.2225 -0.6675  0.4375
   85phy    C21 2283   2.710   0.181   2.920  0.3195 -0.9115 -0.2004
   85phy    C20 2284   2.639   0.128   3.045 -0.0987  0.3911 -0.8100
   85phy    C18 2285   2.684  -0.009   3.110  0.0930  0.7684  0.6127
   85phy    O01 2286   2.819   0.014   3.130  0.3088  0.6239 -0.5157
   85phy    H01 2287   2.868  -0.060   3.162  0.1165  0.0252 -1.5498
   85phy    C19 2288   2.627   0.001   3.249 -0.8055  0.4937 -0.3355
   85phy    C13 2289   2.647  -0.141   3.018  0.6094  0.1725 -0.2657
   85phy     H3 2290   2.657  -0.117   2.910 -1.0563  1.6660 -0.1337
   85phy    O33 2291   2.507  -0.175   3.026  0.1063 -1.2327  0.3709
   85phy    H1B 2292   2.457  -0.130   2.960 -0.9127 -2.2378  0.4187
   85phy    C12 2293   2.723  -0.274   3.047 -0.4982 -0.0423 -0.4177
   85phy    O11 2294   2.742  -0.314   3.176  0.2713  0.0018 -0.0099
   85phy    H1A 2295   2.768  -0.403   3.188 -0.3736 -0.4421 -1.6542
   86phy    C35 2296   4.618   1.058   2.102 -0.2577  0.1443  0.4553
   86phy    C33 2297   4.479   1.086   2.053  0.2568  0.0453 -0.7476
   86phy    C34 2298   4.428   0.964   1.979  0.2668  0.6010 -0.7375
   86phy    C32 2299   4.385   1.128   2.163 -0.0003 -0.1582  0.2454
   86phy    C31 2300   4.299   1.247   2.124 -0.3525 -0.1299  0.5423
   86phy    C30 2301   4.221   1.320   2.235 -0.6320  0.4182 -0.0444
   86phy    C28 2302   4.121   1.432   2.198  0.2937  0.0536  0.0703
   86phy    C29 2303   3.987   1.374   2.146 -0.0691  0.3777  0.0149
   86phy    C27 2304   4.097   1.508   2.329  0.0327 -0.0827 -0.4106
   86phy    C26 2305   4.157   1.647   2.334  0.1477  0.7034  0.5818
   86phy    C25 2306   4.134   1.728   2.467 -0.0663 -0.0847 -0.4961
   86phy    C23 2307   4.201   1.863   2.501  0.3189 -0.0653 -0.1543
   86phy    C24 2308   4.165   1.986   2.413  0.5360  0.4922  0.4856
   86phy    C22 2309   4.174   1.907   2.650 -0.0935 -0.1823  0.0987
   86phy    C21 2310   4.287   1.869   2.751 -0.5111 -0.1726 -0.1800
   86phy    C20 2311   4.266   1.928   2.893 -0.2139  0.2410 -0.1090
   86phy    C18 2312   4.366   1.908   3.009 -0.6834 -0.1273 -0.3940
   86phy    O01 2313   4.498   1.949   2.964  0.3808 -0.3933  0.0288
   86phy    H01 2314   4.561   1.911   3.022 -0.5012 -2.0595 -0.0508
   86phy    C19 2315   4.309   2.010   3.107 -0.0727 -0.1291 -0.7290
   86phy    C13 2316   4.382   1.766   3.080  0.0922 -0.2647  0.6385
   86phy     H3 2317   4.279   1.734   3.113  0.0417 -0.7617  0.0173
   86phy    O33 2318   4.451   1.768   3.204 -0.0527  0.1041 -0.0291
   86phy    H1B 2319   4.404   1.716   3.265  1.7815 -1.4710  0.1355
   86phy    C12 2320   4.445   1.650   2.992 -0.4256  0.1918 -0.0620
   86phy    O11 2321   4.447   1.520   3.044  0.0171 -0.0506 -0.1345
   86phy    H1A 2322   4.529   1.525   3.089 -0.0922 -1.7381  0.3213
   87phy    C35 2323   3.401   3.101   1.876 -0.7536  0.0710  0.0869
   87phy    C33 2324   3.260   3.161   1.910 -0.3319 -0.0231  0.4071
   87phy    C34 2325   3.252   3.174   2.062 -0.1722 -0.0325  0.7244
   87phy    C32 2326   3.259   3.295   1.831  0.2084  0.0011  0.2717
   87phy    C31 2327   3.124   3.328   1.764 -0.3017 -0.6104 -0.4735
   87phy    C30 2328   3.129   3.473   1.711  0.3208 -0.7977  0.2677
   87phy    C28 2329   3.012   3.526   1.616 -0.5072  0.1816 -0.3777
   87phy    C29 2330   2.903   3.597   1.697  0.6274 -0.1116 -0.2643
   87phy    C27 2331   3.059   3.592   1.486  0.2488 -0.1360 -0.2281
   87phy    C26 2332   3.101   3.502   1.368  0.0072  0.6538 -0.0826
   87phy    C25 2333   3.119   3.561   1.230  0.5382  0.0316  0.2441
   87phy    C23 2334   3.150   3.457   1.123 -0.0210 -0.2543 -0.4525
   87phy    C24 2335   3.031   3.445   1.027 -0.1810  0.2751  0.1292
   87phy    C22 2336   3.277   3.502   1.052  0.0144 -0.7064  0.1191
   87phy    C21 2337   3.353   3.417   0.949 -0.1067 -0.5178  0.6008
   87phy    C20 2338   3.456   3.507   0.886 -0.7107  0.3692 -0.3780
   87phy    C18 2339   3.536   3.456   0.764 -0.0488  0.3367  0.0906
   87phy    O01 2340   3.606   3.337   0.793 -0.5572  0.4106  0.0990
   87phy    H01 2341   3.542   3.269   0.804 -0.2956  0.0383 -0.5994
   87phy    C19 2342   3.649   3.558   0.747 -0.1489  0.7088  0.2673
   87phy    C13 2343   3.443   3.438   0.630 -0.2579 -0.2227 -0.2400
   87phy     H3 2344   3.377   3.352   0.656  1.0416 -0.3513  3.1827
   87phy    O33 2345   3.344   3.537   0.604  0.0611  0.1232  0.1592
   87phy    H1B 2346   3.387   3.618   0.584  3.0871 -0.7148  2.4572
   87phy    C12 2347   3.480   3.357   0.498  0.1391  0.1189 -0.2921
   87phy    O11 2348   3.535   3.437   0.394  0.4626 -0.2247  0.0388
   87phy    H1A 2349   3.604   3.489   0.430  0.4782 -0.0784 -0.2043
   88phy    C35 2350   3.964   2.323   1.518  0.0942 -0.2916  0.6488
   88phy    C33 2351   3.911   2.190   1.558 -0.0836 -0.2170 -0.5761
   88phy    C34 2352   3.939   2.081   1.449 -0.4261  0.2231 -0.4744
   88phy    C32 2353   3.967   2.168   1.699  0.1634  0.6803 -0.2573
   88phy    C31 2354   3.880   2.072   1.785 -0.5773  0.4532  0.1293
   88phy    C30 2355   3.936   2.062   1.927 -0.9327  0.1090 -0.3861
   88phy    C28 2356   3.854   1.983   2.023  0.0809 -0.1731 -0.7644
   88phy    C29 2357   3.904   1.839   2.030  0.3668 -0.1305  0.3919
   88phy    C27 2358   3.871   2.031   2.167 -0.4778 -0.0475 -0.5000
   88phy    C26 2359   3.778   2.147   2.205 -0.4220  0.0698  0.0417
   88phy    C25 2360   3.794   2.182   2.352 -0.4552  0.2120  0.1951
   88phy    C23 2361   3.713   2.298   2.408 -0.1362  0.1947  0.5373
   88phy    C24 2362   3.574   2.258   2.466  0.5051  0.0347  0.0530
   88phy    C22 2363   3.808   2.368   2.504 -0.0364 -0.0871  0.3116
   88phy    C21 2364   3.809   2.521   2.511 -0.4442  0.0698  0.1360
   88phy    C20 2365   3.901   2.572   2.617 -0.3167 -0.2553  0.0314
   88phy    C18 2366   3.944   2.726   2.625 -0.2378  0.3577  0.4450
   88phy    O01 2367   3.822   2.801   2.614 -0.2048  0.2670  0.1576
   88phy    H01 2368   3.759   2.782   2.681  0.6577 -0.3831  0.8136
   88phy    C19 2369   3.986   2.739   2.777 -0.6377  0.0514 -0.1111
   88phy    C13 2370   4.055   2.768   2.521  0.0168  0.2658  0.6240
   88phy     H3 2371   4.122   2.684   2.490  0.5050  0.4027  1.2775
   88phy    O33 2372   4.148   2.861   2.581  0.3701 -0.4117  0.1154
   88phy    H1B 2373   4.108   2.945   2.593 -1.5209 -1.1178 -0.7658
   88phy    C12 2374   4.003   2.832   2.384 -0.1469 -0.1974 -0.6617
   88phy    O11 2375   3.936   2.949   2.412  0.7659 -0.3943 -0.2332
   88phy    H1A 2376   3.869   2.928   2.474 -0.6679 -1.6781 -2.1147
   89phy    C35 2377   0.789   2.121   1.332 -0.4943  0.2880  0.5381
   89phy    C33 2378   0.877   2.114   1.454  0.2551  0.4627 -0.9262
   89phy    C34 2379   0.885   1.970   1.513  0.2903 -0.2758  0.3559
   89phy    C32 2380   1.021   2.176   1.449  0.2680  0.0284 -0.3958
   89phy    C31 2381   1.036   2.325   1.441  0.0169 -0.9360  0.1922
   89phy    C30 2382   1.180   2.368   1.460  0.4497  0.3236 -0.0021
   89phy    C28 2383   1.210   2.521   1.483  0.0126 -0.0260 -0.2961
   89phy    C29 2384   1.211   2.565   1.625  0.1732 -0.0806 -0.1675
   89phy    C27 2385   1.340   2.570   1.424 -0.4239  0.0613 -0.1870
   89phy    C26 2386   1.335   2.597   1.274  0.0521  0.2737  0.3868
   89phy    C25 2387   1.468   2.657   1.233  0.3049  0.6297 -0.0452
   89phy    C23 2388   1.490   2.712   1.090 -0.0984  0.3028 -0.0427
   89phy    C24 2389   1.454   2.860   1.072 -0.2107 -0.2980  0.1585
   89phy    C22 2390   1.635   2.697   1.042  1.2286  0.7493  0.4682
   89phy    C21 2391   1.660   2.667   0.892 -0.3368  1.1319  0.5860
   89phy    C20 2392   1.806   2.636   0.854 -0.4747 -0.1406  0.6642
   89phy    C18 2393   1.844   2.607   0.708  0.0453 -0.6993  0.3713
   89phy    O01 2394   1.749   2.509   0.663  0.2591  0.2826  0.5496
   89phy    H01 2395   1.724   2.444   0.726  1.4488  0.5330  1.3112
   89phy    C19 2396   1.985   2.555   0.722 -0.0296  0.3608  0.4007
   89phy    C13 2397   1.842   2.744   0.617  0.2647  0.2329  0.0320
   89phy     H3 2398   1.738   2.782   0.631 -0.5061 -0.4835 -2.9889
   89phy    O33 2399   1.910   2.868   0.650  0.1324 -0.6976 -0.5598
   89phy    H1B 2400   2.002   2.858   0.634  0.3393  1.1905 -0.8014
   89phy    C12 2401   1.815   2.731   0.462  0.4141 -0.0312  0.6017
   89phy    O11 2402   1.771   2.612   0.397 -0.9354 -0.1096 -0.7923
   89phy    H1A 2403   1.723   2.565   0.463 -0.0157 -0.5144 -0.3963
   90phy    C35 2404   3.394   2.834   2.210  0.1602 -0.2737  0.1133
   90phy    C33 2405   3.534   2.866   2.277 -0.2294  0.2057  0.3380
   90phy    C34 2406   3.650   2.839   2.183  0.7253  0.3129  0.5939
   90phy    C32 2407   3.547   3.007   2.332 -0.4677  0.6587 -0.1134
   90phy    C31 2408   3.624   3.021   2.464  0.0597  0.1748  0.2002
   90phy    C30 2409   3.643   3.171   2.504 -0.4934  0.3088 -0.3975
   90phy    C28 2410   3.686   3.181   2.655 -0.1893  0.3049 -0.0532
   90phy    C29 2411   3.801   3.281   2.682 -0.7829 -0.2260  0.4628
   90phy    C27 2412   3.568   3.208   2.745 -0.2374 -0.0241  0.0719
   90phy    C26 2413   3.575   3.136   2.882  0.3100  1.2348  0.1700
   90phy    C25 2414   3.459   3.198   2.955  0.1096  0.1289  0.0204
   90phy    C23 2415   3.410   3.116   3.078 -0.3309  0.1137  0.1368
   90phy    C24 2416   3.364   3.215   3.186 -0.2256  0.7737  0.3016
   90phy    C22 2417   3.301   3.012   3.050 -0.6109  0.5693  0.3099
   90phy    C21 2418   3.349   2.878   2.992  0.2859  0.0912  0.4324
   90phy    C20 2419   3.233   2.774   2.966 -0.4174  0.2175  0.1059
   90phy    C18 2420   3.266   2.645   2.881  0.1437 -0.1592 -0.5556
   90phy    O01 2421   3.389   2.584   2.932  0.0135 -0.2747  0.0225
   90phy    H01 2422   3.466   2.610   2.885  0.9908  0.4190  1.9176
   90phy    C19 2423   3.158   2.550   2.932 -0.1362  0.3697 -0.0618
   90phy    C13 2424   3.266   2.674   2.722  0.2767 -0.6151  0.0938
   90phy     H3 2425   3.301   2.778   2.703 -0.4910 -0.3032  0.3637
   90phy    O33 2426   3.134   2.689   2.671  0.0751  0.8292 -0.4574
   90phy    H1B 2427   3.081   2.738   2.731  1.0878  1.4160 -0.0223
   90phy    C12 2428   3.356   2.587   2.624 -0.4017 -0.5339 -0.0632
   90phy    O11 2429   3.300   2.462   2.590  0.0506  0.0668 -0.0890
   90phy    H1A 2430   3.217   2.483   2.551  1.7492  2.6755 -2.6784
   91phy    C35 2431   4.214   2.347   2.100 -0.1088 -0.4913  0.0584
   91phy    C33 2432   4.110   2.444   2.033  0.2415 -0.0682 -0.6395
   91phy    C34 2433   3.988   2.450   2.123  0.5895  0.3799 -0.2893
   91phy    C32 2434   4.171   2.582   2.022 -0.8486 -0.1689 -0.6406
   91phy    C31 2435   4.114   2.680   1.925  0.3706  0.5769 -0.0526
   91phy    C30 2436   4.200   2.805   1.898  0.3048 -0.2496  0.9435
   91phy    C28 2437   4.148   2.908   1.798 -0.6421  0.1184  1.0344
   91phy    C29 2438   4.116   3.039   1.876  0.1572  0.2825  0.2404
   91phy    C27 2439   4.253   2.954   1.696 -0.2437  0.0953 -0.0180
   91phy    C26 2440   4.194   2.995   1.557 -0.5731 -0.4327 -0.3355
   91phy    C25 2441   4.310   3.043   1.465 -0.3394  0.1680 -0.4813
   91phy    C23 2442   4.294   3.034   1.314  0.5853 -0.1508 -0.3888
   91phy    C24 2443   4.215   3.159   1.267  0.3829 -0.0960 -0.0290
   91phy    C22 2444   4.428   3.039   1.245  0.1189  0.6533 -0.1413
   91phy    C21 2445   4.427   2.935   1.130 -0.4263 -0.0827 -0.1401
   91phy    C20 2446   4.530   2.963   1.018  0.3451  0.5699  0.2139
   91phy    C18 2447   4.537   2.867   0.891 -0.9219 -0.1532 -0.3502
   91phy    O01 2448   4.515   2.731   0.929  0.0711  0.5278 -0.1202
   91phy    H01 2449   4.538   2.706   1.017 -0.2348  0.0303 -0.1808
   91phy    C19 2450   4.690   2.872   0.860 -0.0005 -0.2449  0.5093
   91phy    C13 2451   4.442   2.909   0.770 -0.5669 -0.0001 -0.4136
   91phy     H3 2452   4.412   3.015   0.792 -0.6092  0.0423 -0.6741
   91phy    O33 2453   4.496   2.930   0.637  0.0515 -0.4065 -0.1314
   91phy    H1B 2454   4.497   2.852   0.585  0.1195 -0.6422  0.2267
   91phy    C12 2455   4.286   2.871   0.766 -0.7121 -0.4973  0.3077
   91phy    O11 2456   4.244   2.745   0.715  0.0567 -0.0445 -0.0505
   91phy    H1A 2457   4.282   2.682   0.772 -0.8214 -0.5240  0.0296
   92phy    C35 2458   2.438   1.508   1.889 -0.0043  0.3234  0.5122
   92phy    C33 2459   2.580   1.451   1.890  0.4899  0.2733  0.3426
   92phy    C34 2460   2.585   1.312   1.828 -0.0608  0.1990 -0.1843
   92phy    C32 2461   2.681   1.550   1.823 -0.1816  0.0802  0.2298
   92phy    C31 2462   2.828   1.535   1.871  0.4275 -0.3460 -0.0094
   92phy    C30 2463   2.908   1.659   1.822  0.1071  0.2698 -0.1431
   92phy    C28 2464   3.053   1.675   1.860  0.1586 -0.0935 -0.6145
   92phy    C29 2465   3.133   1.598   1.755 -0.0139  0.2066  0.0191
   92phy    C27 2466   3.097   1.825   1.867 -0.4447  0.2336 -0.0975
   92phy    C26 2467   3.137   1.868   2.013  1.0088 -0.2736  0.1235
   92phy    C25 2468   3.213   1.998   2.023  0.3133  0.3952 -0.3525
   92phy    C23 2469   3.291   2.033   2.148  0.0760  0.4946 -0.1147
   92phy    C24 2470   3.393   2.139   2.116 -0.0007 -0.3324  0.4196
   92phy    C22 2471   3.213   2.078   2.273 -0.4057 -0.0446  0.4013
   92phy    C21 2472   3.263   1.987   2.386  0.1883 -0.4715 -0.1418
   92phy    C20 2473   3.155   1.957   2.486  0.5560 -0.0543 -0.0016
   92phy    C18 2474   3.155   1.867   2.614  0.1935  0.4346  0.0574
   92phy    O01 2475   3.269   1.892   2.696 -0.3315 -0.5497  0.3474
   92phy    H01 2476   3.280   1.982   2.719 -0.0007 -1.0900  2.6283
   92phy    C19 2477   3.034   1.920   2.697  0.0335  0.3225 -0.2587
   92phy    C13 2478   3.141   1.708   2.569  0.4662 -0.1205 -0.1396
   92phy     H3 2479   3.205   1.687   2.480 -0.7831 -0.9760 -0.8697
   92phy    O33 2480   3.017   1.673   2.512 -0.0810  0.3165 -0.1536
   92phy    H1B 2481   2.991   1.732   2.444 -0.5141  0.0548 -0.2172
   92phy    C12 2482   3.185   1.600   2.679  0.3378  0.1803  0.1165
   92phy    O11 2483   3.294   1.644   2.762  0.0226  0.2767 -0.5459
   92phy    H1A 2484   3.301   1.737   2.753 -0.2189  0.2346 -1.2861
   93phy    C35 2485   3.539   0.797   1.606 -0.0835 -0.2549 -0.1339
   93phy    C33 2486   3.464   0.921   1.566 -0.5270 -0.1258  0.7878
   93phy    C34 2487   3.458   0.916   1.416  0.6115  0.3445  0.4073
   93phy    C32 2488   3.322   0.925   1.622 -0.1471 -0.1452  0.6542
   93phy    C31 2489   3.242   1.060   1.624 -0.3541 -0.0525 -0.5275
   93phy    C30 2490   3.108   1.045   1.692  0.7925  0.3132 -0.3340
   93phy    C28 2491   3.042   1.183   1.721 -0.8416 -0.1083  0.1112
   93phy    C29 2492   2.953   1.237   1.612 -0.1398  0.4956  0.0255
   93phy    C27 2493   2.949   1.164   1.842 -0.4917  0.0058  0.0694
   93phy    C26 2494   3.011   1.206   1.977 -0.3987 -0.1147  0.1735
   93phy    C25 2495   2.901   1.164   2.079  0.1754 -0.1259 -0.1706
   93phy    C23 2496   2.943   1.193   2.227 -0.0966 -0.3783  0.8638
   93phy    C24 2497   2.913   1.341   2.260 -0.0360  0.1080 -0.4440
   93phy    C22 2498   2.877   1.096   2.321  0.1379  0.0488 -0.3529
   93phy    C21 2499   2.928   1.061   2.465 -0.0661  0.2193 -0.1300
   93phy    C20 2500   2.832   0.975   2.544  0.4030  0.4923  0.0287
   93phy    C18 2501   2.860   0.937   2.695  0.4504  0.9186 -0.8854
   93phy    O01 2502   2.865   1.049   2.784 -0.1506 -0.8441  0.2114
   93phy    H01 2503   2.867   1.018   2.873 -0.5098  1.0500  0.9425
   93phy    C19 2504   2.723   0.868   2.726 -0.3655 -0.0242 -0.1819
   93phy    C13 2505   2.992   0.842   2.732 -0.0165 -0.2851  0.1358
   93phy     H3 2506   2.994   0.752   2.666 -2.4570 -0.2544 -0.0844
   93phy    O33 2507   2.990   0.779   2.863 -0.0037  0.0050  0.0996
   93phy    H1B 2508   2.935   0.828   2.922 -1.5701 -2.1492  0.5641
   93phy    C12 2509   3.132   0.905   2.726 -0.4280  0.0094 -0.2838
   93phy    O11 2510   3.158   1.006   2.824 -0.4158  0.0633  0.0955
   93phy    H1A 2511   3.120   1.085   2.791 -0.2747  0.2583  0.3906
   94phy    C35 2512   4.459   2.282   1.718 -0.1402 -0.1374  0.4541
   94phy    C33 2513   4.451   2.435   1.695  0.1219  0.0617  0.4975
   94phy    C34 2514   4.551   2.491   1.793 -0.1178 -0.3017  0.0529
   94phy    C32 2515   4.478   2.491   1.555 -0.7051 -0.3607 -0.7150
   94phy    C31 2516   4.351   2.489   1.469  0.7307  0.0146 -0.0307
   94phy    C30 2517   4.370   2.559   1.335  0.0550 -0.1022  0.2618
   94phy    C28 2518   4.237   2.557   1.250  0.0396 -0.0789 -0.4562
   94phy    C29 2519   4.145   2.670   1.266 -0.3704  0.0850  0.0552
   94phy    C27 2520   4.280   2.548   1.102  0.5756  0.3217  0.1232
   94phy    C26 2521   4.267   2.416   1.028 -0.3958 -0.0937  0.2979
   94phy    C25 2522   4.357   2.426   0.907  0.4050 -0.1510 -0.2514
   94phy    C23 2523   4.341   2.343   0.782  0.8560  0.2439  0.3194
   94phy    C24 2524   4.420   2.404   0.665 -0.1706  0.3019 -0.2797
   94phy    C22 2525   4.383   2.203   0.815 -0.2367  0.3460  0.0138
   94phy    C21 2526   4.327   2.095   0.716 -0.3775 -0.4326 -0.1526
   94phy    C20 2527   4.371   1.954   0.748  0.5306 -0.8054  0.2341
   94phy    C18 2528   4.312   1.838   0.657  0.7890  0.7272 -0.4404
   94phy    O01 2529   4.167   1.827   0.679  0.3368 -0.1954 -0.1979
   94phy    H01 2530   4.136   1.861   0.761 -1.1868 -0.4036 -0.6648
   94phy    C19 2531   4.386   1.713   0.716 -0.0453 -0.2259 -0.3768
   94phy    C13 2532   4.345   1.849   0.500  0.4907  0.1830  0.0121
   94phy     H3 2533   4.277   1.934   0.471  2.5840  2.0621  0.3741
   94phy    O33 2534   4.468   1.904   0.457 -0.4987  0.0489  0.0134
   94phy    H1B 2535   4.518   1.832   0.422 -0.7331 -1.0832  1.8865
   94phy    C12 2536   4.262   1.770   0.391 -0.2871  0.0297  0.1901
   94phy    O11 2537   4.321   1.670   0.315 -0.2977 -0.2441  0.0243
   94phy    H1A 2538   4.323   1.596   0.373 -0.4243 -0.7758 -0.6350
   95phy    C35 2539   4.074   3.643   1.094  0.2676  0.2515  0.0568
   95phy    C33 2540   3.993   3.727   1.183  0.0871  0.0443  0.0342
   95phy    C34 2541   3.990   3.866   1.121  0.6067 -0.3798 -0.1931
   95phy    C32 2542   3.858   3.657   1.209  0.4257 -0.7797  0.1471
   95phy    C31 2543   3.788   3.700   1.339  0.0169 -0.2288  0.0437
   95phy    C30 2544   3.679   3.598   1.390  0.1044  0.7117 -0.0220
   95phy    C28 2545   3.599   3.636   1.509 -0.1190 -0.1941  0.1415
   95phy    C29 2546   3.454   3.644   1.459 -0.6304  0.1170  0.1137
   95phy    C27 2547   3.617   3.524   1.615  0.6292 -0.1269  0.0926
   95phy    C26 2548   3.639   3.569   1.759  0.4050  0.2513  0.6747
   95phy    C25 2549   3.636   3.441   1.844  0.2313  0.0676  0.5363
   95phy    C23 2550   3.663   3.453   1.998 -0.2900 -0.4472 -0.0055
   95phy    C24 2551   3.538   3.427   2.078  0.6027  0.1137 -0.8078
   95phy    C22 2552   3.775   3.351   2.028  0.2758 -0.0974 -0.1452
   95phy    C21 2553   3.862   3.361   2.160  0.4079 -0.0717  0.1031
   95phy    C20 2554   3.991   3.278   2.170  0.1562 -0.4763  0.3325
   95phy    C18 2555   4.081   3.274   2.302 -0.6402  0.1157 -0.2319
   95phy    O01 2556   4.015   3.207   2.415  0.0130 -0.2421 -0.1823
   95phy    H01 2557   3.979   3.133   2.371  0.1480 -0.2757 -0.2358
   95phy    C19 2558   4.185   3.167   2.255 -0.7238  0.0751 -1.1101
   95phy    C13 2559   4.155   3.418   2.343  0.4649 -0.2879  0.0467
   95phy     H3 2560   4.196   3.468   2.252 -0.5758  1.8988  0.6941
   95phy    O33 2561   4.274   3.404   2.425 -0.2072  0.1402  0.7357
   95phy    H1B 2562   4.254   3.422   2.515  0.7054  2.9407  0.4472
   95phy    C12 2563   4.068   3.523   2.416 -0.6768 -0.2058 -0.2745
   95phy    O11 2564   4.016   3.480   2.538  0.1157 -0.3759  0.2196
   95phy    H1A 2565   4.013   3.387   2.527 -1.6525 -0.3608  0.2834
   96phy    C35 2566   2.361   3.026   2.672  0.1672  0.3884  0.1608
   96phy    C33 2567   2.496   2.984   2.616 -0.2787  1.1551 -0.5854
   96phy    C34 2568   2.478   2.989   2.468 -0.3163  0.0324  0.2453
   96phy    C32 2569   2.601   3.093   2.647  0.2634  0.3332  0.4397
   96phy    C31 2570   2.700   3.072   2.755  0.5193  0.4168 -0.1851
   96phy    C30 2571   2.798   3.194   2.751  0.3032 -0.1421  0.6963
   96phy    C28 2572   2.928   3.190   2.837  0.7742 -0.1919 -0.6786
   96phy    C29 2573   3.043   3.113   2.775 -0.0106 -0.1397 -0.2880
   96phy    C27 2574   2.956   3.343   2.866 -0.0333  0.6104 -0.1520
   96phy    C26 2575   3.064   3.382   2.963  0.1543  0.3217  0.1991
   96phy    C25 2576   3.094   3.541   2.963  0.7815  0.0991  0.2087
   96phy    C23 2577   3.201   3.592   3.061  0.2709  0.5647  0.2931
   96phy    C24 2578   3.274   3.712   3.000  0.6398  0.1032 -0.4408
   96phy    C22 2579   3.150   3.625   3.205 -0.7613 -0.0280 -0.5947
   96phy    C21 2580   3.153   3.517   3.316  0.6361 -0.4751  0.5798
   96phy    C20 2581   3.087   3.560   3.447  0.2608  0.4592  0.2192
   96phy    C18 2582   3.047   3.461   3.559 -0.2469  0.0037  0.3513
   96phy    O01 2583   3.164   3.377   3.589 -0.0866  0.0365 -0.3820
   96phy    H01 2584   3.226   3.439   3.622  0.3943  1.0118 -2.8927
   96phy    C19 2585   3.032   3.555   3.678  0.0297  0.1103 -0.5709
   96phy    C13 2586   2.914   3.380   3.520 -0.4379  0.3063 -0.0604
   96phy     H3 2587   2.910   3.355   3.411 -2.3009 -3.2848  0.7021
   96phy    O33 2588   2.787   3.451   3.532  0.3805  1.0491 -0.3595
   96phy    H1B 2589   2.766   3.496   3.452 -0.8330 -1.5442 -1.6260
   96phy    C12 2590   2.896   3.238   3.572  0.5455  0.0343 -0.4414
   96phy    O11 2591   2.790   3.167   3.512  0.1091  0.3013 -0.4955
   96phy    H1A 2592   2.718   3.227   3.503 -0.0196  0.3734  0.8037
   97phy    C35 2593   3.412   2.261   0.623  0.4286 -0.2771 -0.2956
   97phy    C33 2594   3.393   2.262   0.778 -0.4696  0.3878  0.2155
   97phy    C34 2595   3.536   2.236   0.829  0.1010 -0.3915 -0.2963
   97phy    C32 2596   3.334   2.394   0.828 -0.0823 -0.2438 -0.2883
   97phy    C31 2597   3.251   2.387   0.964  0.0567  0.1619 -0.0196
   97phy    C30 2598   3.163   2.512   0.983 -0.2139  0.1067  0.0930
   97phy    C28 2599   3.071   2.510   1.107  0.1017  0.5553 -0.2995
   97phy    C29 2600   3.146   2.562   1.235  0.1262 -0.8181  0.5241
   97phy    C27 2601   2.944   2.596   1.079 -0.4262  0.0015  0.1844
   97phy    C26 2602   2.815   2.521   1.042  0.4870  0.2747 -0.4583
   97phy    C25 2603   2.702   2.612   1.003 -0.0027  0.0730  0.9370
   97phy    C23 2604   2.559   2.549   0.979 -0.2645 -0.3890 -0.1998
   97phy    C24 2605   2.461   2.581   1.090 -0.3141 -0.2282 -0.0315
   97phy    C22 2606   2.504   2.616   0.854  0.2809 -0.2223 -0.5744
   97phy    C21 2607   2.462   2.520   0.747  0.6380  0.4819 -0.5545
   97phy    C20 2608   2.463   2.604   0.615 -0.7833  0.5376 -0.4123
   97phy    C18 2609   2.469   2.525   0.481 -0.5939 -0.6615  0.8508
   97phy    O01 2610   2.572   2.420   0.491  0.1905  0.6964  0.2379
   97phy    H01 2611   2.653   2.458   0.521  1.9396 -0.5994 -2.4517
   97phy    C19 2612   2.517   2.632   0.377 -0.0021  0.7890  0.5879
   97phy    C13 2613   2.325   2.465   0.441  0.1735 -0.7978  0.2951
   97phy     H3 2614   2.291   2.410   0.533 -3.5025 -0.1136 -0.4844
   97phy    O33 2615   2.207   2.544   0.431  0.4180 -0.4958  0.0666
   97phy    H1B 2616   2.158   2.526   0.353  0.4057 -2.4708  0.4653
   97phy    C12 2617   2.311   2.344   0.352  0.3983  0.0623 -0.1677
   97phy    O11 2618   2.315   2.371   0.213  0.2487  0.8505  0.4239
   97phy    H1A 2619   2.359   2.297   0.175 -0.1969  1.1698 -0.7459
   98phy    C35 2620   3.245   3.379   2.559  0.2894 -0.2652  0.1662
   98phy    C33 2621   3.327   3.500   2.545 -0.3338  0.1688 -0.5674
   98phy    C34 2622   3.444   3.471   2.458  0.1414  0.4640  0.4471
   98phy    C32 2623   3.246   3.613   2.484 -0.6521 -0.6048 -0.1394
   98phy    C31 2624   3.272   3.757   2.536 -0.0875  0.4079 -0.3731
   98phy    C30 2625   3.152   3.847   2.505  1.1351 -0.5392 -0.0413
   98phy    C28 2626   3.164   4.002   2.525 -0.0815  0.0688 -0.0532
   98phy    C29 2627   3.073   4.076   2.428  0.1964 -0.2514 -0.1675
   98phy    C27 2628   3.128   4.051   2.666  0.6324  0.1487  0.1242
   98phy    C26 2629   3.247   4.092   2.746 -0.0759  0.0825  0.0871
   98phy    C25 2630   3.207   4.130   2.889 -0.0995  0.3404  0.4564
   98phy    C23 2631   3.325   4.161   2.993  0.5428  0.0832 -0.4438
   98phy    C24 2632   3.345   4.317   3.002 -0.5045 -0.4179 -0.6732
   98phy    C22 2633   3.259   4.112   3.126 -0.1327  0.8230  0.0933
   98phy    C21 2634   3.359   4.045   3.230  0.3950  0.2773  0.0903
   98phy    C20 2635   3.291   3.991   3.356  0.1267 -0.4617  0.0031
   98phy    C18 2636   3.379   3.932   3.473  1.0175  0.1889  0.2530
   98phy    O01 2637   3.475   4.030   3.509 -0.0680  0.5592  0.4220
   98phy    H01 2638   3.524   3.992   3.580  0.3658 -1.0419 -0.6843
   98phy    C19 2639   3.278   3.929   3.594  0.6902  0.1400  0.3648
   98phy    C13 2640   3.446   3.788   3.446 -0.5686  0.2119 -0.3833
   98phy     H3 2641   3.369   3.711   3.419 -0.0651 -0.8156  0.9741
   98phy    O33 2642   3.492   3.733   3.565  0.2215  0.5594  0.3958
   98phy    H1B 2643   3.567   3.778   3.597  1.7082 -1.7449  0.4177
   98phy    C12 2644   3.558   3.770   3.338  0.2209  0.2481  0.2523
   98phy    O11 2645   3.594   3.645   3.295  0.1626  0.0396 -0.2430
   98phy    H1A 2646   3.571   3.584   3.363  0.1318 -0.2794 -0.5353
   99phy    C35 2647   2.296   2.942   1.012  0.0971 -0.0313  0.1866
   99phy    C33 2648   2.253   3.077   1.072 -0.4749  0.2306  0.2008
   99phy    C34 2649   2.124   3.055   1.141  0.3993  0.1934  0.3034
   99phy    C32 2650   2.358   3.126   1.174  0.6781 -0.2056 -0.7444
   99phy    C31 2651   2.373   3.278   1.207  0.3701  0.2580 -0.0573
   99phy    C30 2652   2.478   3.307   1.312  0.0465 -0.4682 -0.4661
   99phy    C28 2653   2.520   3.453   1.337  1.1145 -0.4807  0.4765
   99phy    C29 2654   2.570   3.470   1.484  0.4303  0.3689 -0.5039
   99phy    C27 2655   2.638   3.493   1.243 -0.3333 -0.0028  0.1238
   99phy    C26 2656   2.594   3.610   1.155 -0.2147  0.1019  0.9773
   99phy    C25 2657   2.716   3.692   1.100  0.0218 -0.4467  0.0734
   99phy    C23 2658   2.699   3.834   1.047 -0.0715 -0.3958 -0.4929
   99phy    C24 2659   2.749   3.936   1.150  0.3459  0.1715  0.0813
   99phy    C22 2660   2.790   3.843   0.921 -0.5997 -0.5137  0.0566
   99phy    C21 2661   2.710   3.862   0.791  0.7632  0.2612  0.5600
   99phy    C20 2662   2.790   3.850   0.664 -0.4464 -0.2643 -0.3414
   99phy    C18 2663   2.740   3.913   0.525  0.0437 -0.0673 -0.2782
   99phy    O01 2664   2.626   3.833   0.482 -0.0196  0.4361  0.4316
   99phy    H01 2665   2.554   3.823   0.543 -0.1813  1.2769  0.3892
   99phy    C19 2666   2.856   3.878   0.434  0.3701 -0.5791 -0.2297
   99phy    C13 2667   2.691   4.067   0.517  0.1430 -0.3139 -0.2153
   99phy     H3 2668   2.627   4.078   0.608 -1.6820  0.0337 -1.4935
   99phy    O33 2669   2.794   4.158   0.558 -0.0639 -0.5924 -0.0502
   99phy    H1B 2670   2.843   4.172   0.479 -0.3069  0.2582 -0.0590
   99phy    C12 2671   2.575   4.134   0.432  0.0805 -0.4476  0.7573
   99phy    O11 2672   2.605   4.180   0.305  0.3133  0.0585 -0.0142
   99phy    H1A 2673   2.529   4.164   0.253 -0.9082 -1.1857  2.0225
  100phy    C35 2674   3.377   2.121   1.550 -0.5214  0.0916  0.2833
  100phy    C33 2675   3.252   2.203   1.545  0.0399  0.1555 -0.3795
  100phy    C34 2676   3.130   2.112   1.513  0.3510 -0.5840 -0.0793
  100phy    C32 2677   3.245   2.301   1.665 -0.4317  0.2665  0.1286
  100phy    C31 2678   3.202   2.437   1.611 -0.1622  0.6307  0.0818
  100phy    C30 2679   3.207   2.549   1.721 -0.1794  0.1942  0.1523
  100phy    C28 2680   3.148   2.683   1.684  0.1063 -0.4370 -0.4239
  100phy    C29 2681   3.077   2.745   1.805  0.2367 -0.3428 -0.2920
  100phy    C27 2682   3.260   2.781   1.653 -0.4854 -0.5296  0.3152
  100phy    C26 2683   3.229   2.871   1.530  0.5587 -0.1696 -0.1868
  100phy    C25 2684   3.342   2.975   1.512  0.1693  0.3047 -0.0545
  100phy    C23 2685   3.325   3.060   1.384 -0.4394 -0.0911 -0.6621
  100phy    C24 2686   3.375   3.207   1.392  0.1143 -0.0180 -0.0605
  100phy    C22 2687   3.388   2.993   1.266 -0.4515 -0.2171  0.7537
  100phy    C21 2688   3.295   2.970   1.141 -0.1871 -0.1036  0.2878
  100phy    C20 2689   3.381   2.909   1.031 -0.3810 -0.2092 -0.5985
  100phy    C18 2690   3.325   2.915   0.886 -0.1659 -0.7231 -0.4243
  100phy    O01 2691   3.197   2.852   0.869  0.6351 -0.3379 -0.0799
  100phy    H01 2692   3.129   2.913   0.889  0.6589 -0.5180  0.5749
  100phy    C19 2693   3.421   2.819   0.810  0.0593  0.1084 -0.2497
  100phy    C13 2694   3.328   3.064   0.817  0.5984  0.1897 -0.5050
  100phy     H3 2695   3.292   3.128   0.901 -0.4595 -1.7894  0.6290
  100phy    O33 2696   3.448   3.135   0.791  0.3634  0.2024 -0.1476
  100phy    H1B 2697   3.515   3.075   0.766 -0.7174 -1.3986  0.5867
  100phy    C12 2698   3.214   3.110   0.718  0.2570 -0.0605  0.0089
  100phy    O11 2699   3.226   3.117   0.576 -0.3511  0.0564  0.4275
  100phy    H1A 2700   3.192   3.200   0.550 -1.6447 -0.3464  0.7470
  101phy    C35 2701   3.429   4.269   2.093 -0.0620 -0.0511  0.4917
  101phy    C33 2702   3.314   4.346   2.171 -0.6826  0.1376 -0.1988
  101phy    C34 2703   3.389   4.441   2.268  0.2835 -0.7663  0.5973
  101phy    C32 2704   3.220   4.435   2.094  0.8402  0.0987 -0.3954
  101phy    C31 2705   3.104   4.354   2.030 -0.1310 -0.1381  0.0937
  101phy    C30 2706   3.035   4.455   1.933 -0.8138  0.3325 -0.2445
  101phy    C28 2707   2.917   4.402   1.858  0.4172 -0.0985 -0.4926
  101phy    C29 2708   2.791   4.423   1.943 -0.5076  0.5173  0.2595
  101phy    C27 2709   2.915   4.472   1.717  0.2584  0.4267 -0.0090
  101phy    C26 2710   2.841   4.390   1.610 -0.2424  0.2924  0.0161
  101phy    C25 2711   2.832   4.451   1.470  0.4627 -0.2232 -0.1861
  101phy    C23 2712   2.748   4.380   1.365 -0.1158 -0.1399 -0.4574
  101phy    C24 2713   2.604   4.441   1.349  0.1761  0.1885  0.7936
  101phy    C22 2714   2.830   4.388   1.234 -0.3535 -0.1733 -0.0249
  101phy    C21 2715   2.777   4.345   1.095  0.1515 -0.4718  0.3235
  101phy    C20 2716   2.895   4.314   0.999  0.0645  0.3002  0.4339
  101phy    C18 2717   2.891   4.318   0.837 -0.2594 -0.1716 -0.5824
  101phy    O01 2718   2.774   4.247   0.791 -0.2801  0.3687 -0.1230
  101phy    H01 2719   2.785   4.208   0.707  0.6452  0.0135  0.1577
  101phy    C19 2720   3.016   4.232   0.800 -0.6739  0.5287 -0.6693
  101phy    C13 2721   2.899   4.469   0.781  0.6280 -0.1868  0.0384
  101phy     H3 2722   2.821   4.522   0.842 -0.8295  0.3902 -2.2204
  101phy    O33 2723   3.011   4.552   0.817  0.0620  0.4845 -0.1396
  101phy    H1B 2724   2.999   4.602   0.896 -0.0899 -1.6000  1.2396
  101phy    C12 2725   2.827   4.512   0.649 -0.1817 -0.0244 -0.1053
  101phy    O11 2726   2.903   4.487   0.530  1.0128  0.4365 -0.3289
  101phy    H1A 2727   2.906   4.394   0.513  0.1535 -0.1831  2.3705
  102phy    C35 2728   1.277   5.069   1.092  0.4933  0.8207  0.6236
  102phy    C33 2729   1.196   5.157   1.182 -0.1201 -0.0220  0.0876
  102phy    C34 2730   1.040   5.124   1.173 -0.4661 -0.6671 -0.3856
  102phy    C32 2731   1.247   5.156   1.327  0.3624  0.0740 -0.2807
  102phy    C31 2732   1.291   5.288   1.393  0.1240  0.7957  0.2322
  102phy    C30 2733   1.307   5.261   1.550  0.0924  0.1342 -0.3729
  102phy    C28 2734   1.353   5.388   1.629  0.3249 -0.3733  0.6196
  102phy    C29 2735   1.240   5.456   1.701 -0.0325 -0.0034  0.3504
  102phy    C27 2736   1.452   5.349   1.735 -0.0003 -0.2780 -0.4166
  102phy    C26 2737   1.595   5.350   1.694 -0.0871 -0.0259 -0.0935
  102phy    C25 2738   1.698   5.316   1.804  0.1180 -0.0536 -0.2272
  102phy    C23 2739   1.848   5.314   1.767  0.3400 -0.0172  0.9149
  102phy    C24 2740   1.904   5.454   1.739 -0.0546 -0.0550 -0.1916
  102phy    C22 2741   1.929   5.251   1.879  1.0094  0.1996 -0.1646
  102phy    C21 2742   1.929   5.099   1.918 -0.1616 -0.1690 -0.3144
  102phy    C20 2743   2.035   5.072   2.033 -0.0692 -0.1334  0.4553
  102phy    C18 2744   2.063   4.933   2.092 -0.6182 -0.1493 -0.5242
  102phy    O01 2745   2.121   4.855   1.987  0.0947  0.1804 -0.3119
  102phy    H01 2746   2.119   4.901   1.905  0.0832 -0.5585 -0.7391
  102phy    C19 2747   2.171   4.976   2.197  0.4583  0.4091 -0.0164
  102phy    C13 2748   1.929   4.867   2.152  0.0965  0.6342  0.5320
  102phy     H3 2749   1.844   4.865   2.079 -0.7674 -0.5718  1.5378
  102phy    O33 2750   1.873   4.952   2.257 -0.0478  0.5104 -0.1096
  102phy    H1B 2751   1.797   4.994   2.222 -1.1416 -1.4757 -0.2602
  102phy    C12 2752   1.935   4.712   2.195  0.0607  0.3880  0.9678
  102phy    O11 2753   1.818   4.666   2.251  0.3025  0.5882  0.3899
  102phy    H1A 2754   1.797   4.732   2.314 -1.3831  0.0590  0.4415
  103phy    C35 2755   3.284   3.701   2.069  0.3902  0.3688  0.5291
  103phy    C33 2756   3.216   3.831   2.031  0.5345 -0.2031  0.2859
  103phy    C34 2757   3.292   3.909   1.921 -0.6131  0.0718  0.2814
  103phy    C32 2758   3.066   3.812   2.031  0.6628 -0.1362  0.1268
  103phy    C31 2759   2.986   3.946   2.052  0.1916  0.2141 -0.0934
  103phy    C30 2760   2.835   3.909   2.048  0.0954 -0.2447 -0.1558
  103phy    C28 2761   2.740   4.027   2.059  0.0727  0.4156 -0.0735
  103phy    C29 2762   2.625   4.002   1.963  0.6695 -0.1430 -0.2745
  103phy    C27 2763   2.690   4.067   2.200  0.2674  0.1519 -0.3382
  103phy    C26 2764   2.773   4.178   2.273  0.2212  0.4237  0.1591
  103phy    C25 2765   2.700   4.241   2.392 -0.5741  0.0208 -0.3562
  103phy    C23 2766   2.778   4.334   2.488  0.0831  0.0976 -0.1277
  103phy    C24 2767   2.801   4.478   2.428  0.3859 -0.2289 -0.0498
  103phy    C22 2768   2.699   4.344   2.621  0.5314  0.5917  0.7176
  103phy    C21 2769   2.777   4.337   2.753 -0.0550  0.3361  0.0806
  103phy    C20 2770   2.685   4.360   2.870 -0.3323 -0.1656 -0.4540
  103phy    C18 2771   2.748   4.339   3.014  0.3723  0.4084 -0.1206
  103phy    O01 2772   2.870   4.421   3.035 -0.4205 -0.5721  0.6404
  103phy    H01 2773   2.859   4.449   3.124  2.3042  0.5709  0.7278
  103phy    C19 2774   2.638   4.409   3.103  0.5459 -0.2610  0.1743
  103phy    C13 2775   2.778   4.180   3.048  0.5029  0.2204  0.4024
  103phy     H3 2776   2.815   4.129   2.955 -1.0779 -1.5496  0.6899
  103phy    O33 2777   2.662   4.098   3.070 -0.4454  0.6384 -0.8390
  103phy    H1B 2778   2.587   4.136   3.027 -1.0464  0.2791 -0.1398
  103phy    C12 2779   2.881   4.147   3.150 -0.1921  0.4653  0.1721
  103phy    O11 2780   2.857   4.183   3.281 -0.0560 -0.6294  0.7226
  103phy    H1A 2781   2.766   4.172   3.297  0.0917 -1.1469  1.2440
  104phy    C35 2782   2.150   0.675   1.432 -0.2519  0.3197 -0.3679
  104phy    C33 2783   2.006   0.645   1.456  0.2187 -0.0789  0.2197
  104phy    C34 2784   1.945   0.780   1.495 -0.3527  0.5339  0.4489
  104phy    C32 2785   1.942   0.612   1.317 -0.9069  0.4728  0.5625
  104phy    C31 2786   1.895   0.469   1.310 -0.1610 -0.0692  0.4732
  104phy    C30 2787   1.854   0.411   1.171  0.0327 -0.2203  0.1387
  104phy    C28 2788   1.793   0.270   1.157 -0.4399 -0.4866 -0.2585
  104phy    C29 2789   1.635   0.262   1.151 -0.2007  0.4404  0.1888
  104phy    C27 2790   1.851   0.210   1.026 -0.4464 -0.1241 -0.1455
  104phy    C26 2791   1.948   0.096   1.053 -0.0386  0.1113  0.0043
  104phy    C25 2792   1.992   0.013   0.939 -0.0381 -0.0319 -0.4997
  104phy    C23 2793   2.081  -0.110   0.969 -0.0301 -0.8314 -0.1886
  104phy    C24 2794   1.996  -0.232   0.958 -0.0033 -0.4600 -0.5257
  104phy    C22 2795   2.202  -0.115   0.866  0.3972  0.3199 -0.2393
  104phy    C21 2796   2.339  -0.093   0.933  0.0842  0.5127  0.5432
  104phy    C20 2797   2.468  -0.145   0.861  0.2190  0.0894  0.0059
  104phy    C18 2798   2.532  -0.084   0.732  0.0243 -0.0724  0.0299
  104phy    O01 2799   2.429  -0.081   0.633  0.0552 -0.3040  0.1242
  104phy    H01 2800   2.377  -0.159   0.640  0.6609 -0.6209  1.5033
  104phy    C19 2801   2.629  -0.203   0.698  0.0787  0.3572  0.0125
  104phy    C13 2802   2.611   0.057   0.751 -0.5402  0.5825 -0.1248
  104phy     H3 2803   2.526   0.131   0.759 -0.7543  0.6490 -2.3548
  104phy    O33 2804   2.676   0.085   0.879  0.0819 -0.0389 -0.2576
  104phy    H1B 2805   2.617   0.110   0.948  1.5005  2.1634  0.2675
  104phy    C12 2806   2.664   0.154   0.635 -0.4451  0.4798 -0.4393
  104phy    O11 2807   2.663   0.101   0.504 -0.0161 -0.1450 -0.0623
  104phy    H1A 2808   2.748   0.116   0.468 -0.4208  0.8963 -0.6250
  105phy    C35 2809   2.303   2.979   1.545 -0.0242  0.3358 -0.2097
  105phy    C33 2810   2.229   3.050   1.655 -0.8681 -0.0234  0.1257
  105phy    C34 2811   2.296   3.003   1.785 -0.1338 -0.5942  0.4350
  105phy    C32 2812   2.224   3.208   1.641 -0.1511  0.0335 -0.5939
  105phy    C31 2813   2.099   3.254   1.572 -0.0847  0.4949  0.3206
  105phy    C30 2814   2.085   3.402   1.551  0.0926  0.0833  0.9689
  105phy    C28 2815   1.987   3.444   1.436  0.0429 -0.5832 -0.5624
  105phy    C29 2816   1.859   3.507   1.500 -0.0214 -0.2044  0.2115
  105phy    C27 2817   2.050   3.555   1.347  0.5205  0.6721 -0.0490
  105phy    C26 2818   2.025   3.520   1.194  0.8070 -0.3992  0.3566
  105phy    C25 2819   2.122   3.592   1.105  0.8686 -0.3248  0.1917
  105phy    C23 2820   2.098   3.561   0.954  0.1844  0.0070 -0.2312
  105phy    C24 2821   2.009   3.659   0.887 -0.0865  0.0967  0.3196
  105phy    C22 2822   2.232   3.564   0.879  0.3592 -0.4444  0.1286
  105phy    C21 2823   2.298   3.427   0.859 -0.0405  0.1126 -0.4305
  105phy    C20 2824   2.432   3.451   0.787  0.5943  0.2828  0.4233
  105phy    C18 2825   2.541   3.345   0.795 -0.1972 -0.2596 -0.3585
  105phy    O01 2826   2.569   3.321   0.934  0.1601 -0.0864  0.1321
  105phy    H01 2827   2.492   3.327   0.987 -0.2434 -1.4548 -0.2505
  105phy    C19 2828   2.662   3.419   0.743  0.3393  0.2680 -0.0278
  105phy    C13 2829   2.514   3.208   0.717 -0.1710  0.6837  0.0931
  105phy     H3 2830   2.418   3.168   0.757 -0.4118 -0.5910 -1.6492
  105phy    O33 2831   2.482   3.215   0.574  0.2516  0.2457  0.6392
  105phy    H1B 2832   2.491   3.303   0.542  0.4852  0.6691  1.8103
  105phy    C12 2833   2.577   3.067   0.742 -0.7769  0.1671 -0.7842
  105phy    O11 2834   2.682   3.029   0.656  0.5073  0.0535  0.5103
  105phy    H1A 2835   2.654   3.051   0.570 -2.6516  0.7560  1.6060
  106phy    C35 2836   3.284   0.501   1.617 -0.9163 -0.2846 -0.4412
  106phy    C33 2837   3.136   0.532   1.621 -0.2431  0.4972  0.4062
  106phy    C34 2838   3.104   0.648   1.531  0.5115  0.1724  0.4887
  106phy    C32 2839   3.060   0.399   1.601  0.2281 -0.0961  0.5106
  106phy    C31 2840   2.913   0.406   1.656 -0.4235  0.7068 -0.2492
  106phy    C30 2841   2.845   0.264   1.654  0.1379  0.2193 -0.2056
  106phy    C28 2842   2.713   0.270   1.737 -0.0251 -0.4454 -0.6073
  106phy    C29 2843   2.596   0.207   1.660 -0.2930 -0.1330 -0.3094
  106phy    C27 2844   2.745   0.205   1.873 -0.0714  0.0408 -0.3640
  106phy    C26 2845   2.668   0.265   1.987  0.4441  0.3236 -0.3445
  106phy    C25 2846   2.652   0.158   2.095  0.1342 -0.0093  0.4293
  106phy    C23 2847   2.552   0.171   2.210 -0.3282 -0.3226 -0.5536
  106phy    C24 2848   2.404   0.179   2.166  0.0298  0.6567 -0.0034
  106phy    C22 2849   2.589   0.063   2.307  0.1276  0.2284 -0.3469
  106phy    C21 2850   2.580   0.109   2.454  0.5220  0.2024 -0.1816
  106phy    C20 2851   2.588  -0.002   2.562  0.3982  0.3381 -0.3061
  106phy    C18 2852   2.465  -0.101   2.595  0.1269 -1.2360  0.3137
  106phy    O01 2853   2.408  -0.152   2.475  0.1697 -0.6991  0.1113
  106phy    H01 2854   2.471  -0.196   2.421  1.6560  0.4344  0.8682
  106phy    C19 2855   2.536  -0.223   2.652 -0.0519  0.5854 -0.5035
  106phy    C13 2856   2.356  -0.025   2.692 -0.1892  0.4210 -0.3440
  106phy     H3 2857   2.338   0.078   2.652  0.8428  0.8911  0.3371
  106phy    O33 2858   2.407   0.014   2.823 -0.1067  0.1726  0.0940
  106phy    H1B 2859   2.364   0.085   2.865 -1.0226 -0.5732  0.4429
  106phy    C12 2860   2.205  -0.075   2.702 -0.3027  0.0514  0.3244
  106phy    O11 2861   2.162  -0.109   2.573 -0.2296 -0.2553  0.6165
  106phy    H1A 2862   2.234  -0.125   2.514 -0.6344  4.0021 -1.4351
  107phy    C35 2863   3.079   4.768   1.670  0.3350  0.3772  0.0262
  107phy    C33 2864   3.167   4.867   1.599  0.0473 -0.1208 -0.1363
  107phy    C34 2865   3.134   4.848   1.457  0.1142  0.5042 -0.3495
  107phy    C32 2866   3.125   5.011   1.634 -0.1080  0.0926 -1.1109
  107phy    C31 2867   3.186   5.060   1.765 -0.2685  0.2773  0.0487
  107phy    C30 2868   3.153   5.207   1.800  0.2631  0.1518 -0.2006
  107phy    C28 2869   3.216   5.265   1.923 -0.0398 -0.4827 -0.5433
  107phy    C29 2870   3.327   5.371   1.887  0.3852  0.0321  0.1628
  107phy    C27 2871   3.103   5.317   2.013 -0.4643 -0.2504 -0.0753
  107phy    C26 2872   3.138   5.325   2.164  0.7356  0.2599  0.1660
  107phy    C25 2873   3.010   5.329   2.246  0.1831 -0.3019  0.7912
  107phy    C23 2874   3.029   5.385   2.390  0.6276  0.2409 -0.3473
  107phy    C24 2875   2.929   5.494   2.425  0.4294  0.4674  0.2396
  107phy    C22 2876   3.029   5.275   2.497  0.1356  0.7067  0.2147
  107phy    C21 2877   3.133   5.271   2.614  0.2197 -0.0306  0.1732
  107phy    C20 2878   3.100   5.161   2.713 -0.4093 -0.2150 -0.3008
  107phy    C18 2879   3.184   5.142   2.841  0.1833  0.1029 -0.2480
  107phy    O01 2880   3.179   5.257   2.922  0.0945  0.0428  0.5351
  107phy    H01 2881   3.245   5.257   2.989  0.7550 -0.8751 -0.0963
  107phy    C19 2882   3.093   5.039   2.917 -0.6171  0.6614 -0.3564
  107phy    C13 2883   3.344   5.111   2.810 -0.1361  0.0480 -0.3644
  107phy     H3 2884   3.384   5.191   2.742  0.1674 -0.7550 -1.1366
  107phy    O33 2885   3.364   5.000   2.724 -0.1630 -0.0775 -0.1976
  107phy    H1B 2886   3.435   5.022   2.667 -1.6099  2.2040 -1.2483
  107phy    C12 2887   3.447   5.102   2.932 -0.0881  0.2077  0.4508
  107phy    O11 2888   3.414   5.195   3.033  0.2495 -0.0635  0.2255
  107phy    H1A 2889   3.490   5.220   3.081  0.4702  0.0957 -0.2007
  108phy    C35 2890   4.047   0.984   1.224  0.4549 -0.5535 -0.0872
  108phy    C33 2891   3.965   0.861   1.192 -0.0638  0.5540  0.2942
  108phy    C34 2892   3.935   0.778   1.321 -0.0395  0.0080  0.5175
  108phy    C32 2893   3.845   0.899   1.106  0.3432 -0.4746 -0.5731
  108phy    C31 2894   3.820   0.799   0.996 -0.4049  0.1777 -0.0587
  108phy    C30 2895   3.695   0.842   0.912  0.2632  0.2090 -0.6034
  108phy    C28 2896   3.660   0.752   0.793  0.6822 -0.1484  0.1882
  108phy    C29 2897   3.544   0.825   0.729 -0.3058  0.2506 -0.7730
  108phy    C27 2898   3.755   0.743   0.672  0.1072 -0.0318  0.3655
  108phy    C26 2899   3.821   0.600   0.656 -0.0879  0.1286 -0.4636
  108phy    C25 2900   3.882   0.573   0.516 -0.1751  0.0327 -0.0505
  108phy    C23 2901   3.948   0.435   0.509 -0.2077 -0.2509 -0.5367
  108phy    C24 2902   3.862   0.341   0.432 -0.0387  0.3605 -0.2982
  108phy    C22 2903   4.082   0.443   0.429  0.0714 -0.0439 -0.6521
  108phy    C21 2904   4.214   0.432   0.509  0.3116  0.1518  0.3119
  108phy    C20 2905   4.352   0.438   0.437  0.2216  0.1607  0.7089
  108phy    C18 2906   4.476   0.452   0.532 -0.1076  0.0523  0.1424
  108phy    O01 2907   4.456   0.569   0.615 -0.1828 -0.0145 -0.1038
  108phy    H01 2908   4.387   0.623   0.581 -0.2140  2.1419  2.9840
  108phy    C19 2909   4.592   0.490   0.437  0.0992 -0.4731  0.9579
  108phy    C13 2910   4.512   0.326   0.627 -0.4479  0.1654 -0.0602
  108phy     H3 2911   4.422   0.311   0.691  2.0167 -1.7916  3.2290
  108phy    O33 2912   4.511   0.198   0.565  0.6184 -0.6092 -0.1315
  108phy    H1B 2913   4.549   0.214   0.481  0.2506  1.0378 -0.0126
  108phy    C12 2914   4.581   0.339   0.765 -0.4811  0.0577 -0.0166
  108phy    O11 2915   4.576   0.464   0.832 -0.0818  0.2960 -0.7370
  108phy    H1A 2916   4.544   0.527   0.772 -0.3753 -1.0546 -2.0552
  109phy    C35 2917   0.314   1.462   1.730 -0.5013 -0.6717 -0.4608
  109phy    C33 2918   0.439   1.467   1.818  0.3120 -0.1103 -0.0665
  109phy    C34 2919   0.543   1.379   1.753 -0.1945  0.0051  0.0665
  109phy    C32 2920   0.499   1.602   1.819  0.3663  0.1379  0.6198
  109phy    C31 2921   0.474   1.707   1.924 -0.5867 -0.4102 -0.0390
  109phy    C30 2922   0.540   1.836   1.876 -0.2647 -0.0199 -0.7201
  109phy    C28 2923   0.554   1.940   1.986 -0.7392  0.1633 -0.5347
  109phy    C29 2924   0.705   1.949   2.006  0.1253  0.3133 -0.3776
  109phy    C27 2925   0.508   2.077   1.942  0.0862 -0.1308  0.7891
  109phy    C26 2926   0.431   2.159   2.048  0.3187 -0.3042  0.2162
  109phy    C25 2927   0.365   2.285   2.000  0.1155 -0.0186 -0.2145
  109phy    C23 2928   0.326   2.385   2.108  0.3922 -0.4857 -0.5094
  109phy    C24 2929   0.362   2.522   2.047  0.8064 -0.2900  0.0538
  109phy    C22 2930   0.185   2.373   2.172 -0.0213 -0.4320  0.0610
  109phy    C21 2931   0.167   2.414   2.317 -0.3576 -0.2544  0.1108
  109phy    C20 2932   0.022   2.398   2.364 -0.3558 -0.2927 -0.5270
  109phy    C18 2933  -0.014   2.384   2.520 -0.2882  0.2962 -0.1931
  109phy    O01 2934   0.067   2.458   2.617 -0.3605  0.4363 -0.3127
  109phy    H01 2935   0.093   2.542   2.583  0.9508 -0.2869 -1.1877
  109phy    C19 2936  -0.158   2.439   2.520 -0.0439 -0.6662  0.3261
  109phy    C13 2937  -0.006   2.233   2.582  0.4990 -0.0396  0.6770
  109phy     H3 2938  -0.063   2.167   2.512  2.8530  0.9259 -2.3883
  109phy    O33 2939  -0.076   2.217   2.708  0.0564  0.3919  0.0489
  109phy    H1B 2940  -0.073   2.298   2.755 -0.3660  0.2725  0.2850
  109phy    C12 2941   0.141   2.170   2.602  0.2020 -0.0116  0.4548
  109phy    O11 2942   0.228   2.241   2.688  0.4021 -0.1734 -0.2900
  109phy    H1A 2943   0.210   2.330   2.664 -0.5681 -0.7733 -1.9742
  110phy    C35 2944   0.487   0.327   0.804  0.4121  0.0469 -0.1224
  110phy    C33 2945   0.553   0.399   0.920  0.7928 -0.2645 -0.9945
  110phy    C34 2946   0.594   0.297   1.027 -0.5997  0.0982 -0.1100
  110phy    C32 2947   0.668   0.504   0.882  0.3140  0.4952  0.2621
  110phy    C31 2948   0.657   0.641   0.943  0.6323 -0.2079 -0.1846
  110phy    C30 2949   0.785   0.731   0.931  0.4098 -0.1873  0.3104
  110phy    C28 2950   0.796   0.854   1.017  0.2342 -0.9387  0.1176
  110phy    C29 2951   0.937   0.859   1.077 -0.0409  0.3154 -0.1779
  110phy    C27 2952   0.782   0.977   0.927  0.7591 -0.2361  0.2938
  110phy    C26 2953   0.666   1.070   0.981  0.1877 -0.3764  0.4688
  110phy    C25 2954   0.643   1.180   0.876 -0.1447  0.0183 -0.5497
  110phy    C23 2955   0.518   1.260   0.898 -0.1419 -0.3839 -0.4689
  110phy    C24 2956   0.541   1.372   0.998  0.7616  0.4524 -0.1210
  110phy    C22 2957   0.474   1.320   0.765  0.1251  0.1331  0.8413
  110phy    C21 2958   0.374   1.228   0.690 -0.3159 -0.3132  0.8129
  110phy    C20 2959   0.341   1.275   0.550  0.1544  0.1521 -0.1814
  110phy    C18 2960   0.416   1.230   0.421 -0.0903 -0.5719  0.0275
  110phy    O01 2961   0.541   1.161   0.456  0.2211 -0.0815  0.7179
  110phy    H01 2962   0.604   1.222   0.491  1.7011 -1.9396  1.4326
  110phy    C19 2963   0.453   1.369   0.358  0.0204 -0.3529 -0.2939
  110phy    C13 2964   0.319   1.128   0.335 -0.7197  0.1511  0.0179
  110phy     H3 2965   0.300   1.052   0.415  1.2688  1.4095  1.7982
  110phy    O33 2966   0.184   1.149   0.306  0.4945 -0.7214  0.1061
  110phy    H1B 2967   0.163   1.218   0.247  0.0057 -1.0485 -0.1000
  110phy    C12 2968   0.369   1.020   0.228 -0.4454  0.1209  0.1687
  110phy    O11 2969   0.512   1.023   0.205  0.2361  0.1099  0.3504
  110phy    H1A 2970   0.556   0.957   0.255  1.6991 -0.7199 -1.8940
  111phy    C35 2971   0.032   1.934   1.945 -0.2124 -0.0950 -0.7103
  111phy    C33 2972  -0.027   1.809   1.894 -0.2936  0.3376  0.3734
  111phy    C34 2973   0.065   1.734   1.805 -0.5562 -0.0484 -0.2495
  111phy    C32 2974  -0.082   1.725   2.010 -0.9103 -0.4057  0.0605
  111phy    C31 2975  -0.230   1.692   2.025 -0.2753  0.5467  0.2944
  111phy    C30 2976  -0.259   1.550   2.076 -0.0031 -0.4556  0.6282
  111phy    C28 2977  -0.409   1.522   2.097 -0.0634  0.0405 -0.3003
  111phy    C29 2978  -0.492   1.468   1.978  0.6759  0.9264 -0.1401
  111phy    C27 2979  -0.431   1.424   2.218 -0.5508  0.1999  0.3923
  111phy    C26 2980  -0.510   1.481   2.335 -0.0976 -0.1080  0.0092
  111phy    C25 2981  -0.536   1.364   2.435 -0.1884 -0.1757  0.1711
  111phy    C23 2982  -0.554   1.409   2.583  0.2149 -0.0255  0.7219
  111phy    C24 2983  -0.686   1.484   2.617 -0.5442  0.4542 -0.6682
  111phy    C22 2984  -0.544   1.292   2.676  0.0538  0.1012  0.4119
  111phy    C21 2985  -0.432   1.316   2.781  0.7560  0.3060  0.0525
  111phy    C20 2986  -0.465   1.239   2.904 -0.1164 -0.2340  0.2890
  111phy    C18 2987  -0.376   1.246   3.032 -0.0773  0.1213 -0.1912
  111phy    O01 2988  -0.363   1.389   3.060  0.0576 -0.1998  0.0702
  111phy    H01 2989  -0.322   1.441   2.994 -0.6024  0.5808  0.2634
  111phy    C19 2990  -0.461   1.181   3.144  0.1669  0.2933  0.1352
  111phy    C13 2991  -0.226   1.189   3.012  0.2803 -0.2954 -0.1761
  111phy     H3 2992  -0.177   1.228   2.919 -0.5123 -0.2428 -0.5771
  111phy    O33 2993  -0.235   1.052   2.976 -0.6682  0.7555 -0.4991
  111phy    H1B 2994  -0.314   1.023   2.935 -0.7831  1.6436 -0.9333
  111phy    C12 2995  -0.117   1.209   3.119 -0.0444  0.5124  0.1515
  111phy    O11 2996  -0.072   1.341   3.146 -0.1026  0.6364 -0.3271
  111phy    H1A 2997  -0.143   1.398   3.123 -0.3209  0.9307  0.9634
  112phy    C35 2998   4.758   2.144   1.568  0.2815 -0.1819  0.5145
  112phy    C33 2999   4.902   2.182   1.594  0.0399 -0.0623 -0.2635
  112phy    C34 3000   4.980   2.152   1.466  0.0503 -0.1159 -0.4299
  112phy    C32 3001   4.904   2.336   1.612  0.1744  0.0327 -0.1074
  112phy    C31 3002   4.905   2.372   1.759  0.1370  0.0750  0.2395
  112phy    C30 3003   4.962   2.515   1.781  0.1982 -0.1315 -0.5852
  112phy    C28 3004   4.977   2.570   1.924 -0.9190  0.4218  0.3315
  112phy    C29 3005   5.101   2.659   1.926  0.7165 -0.6927  0.2187
  112phy    C27 3006   4.850   2.633   1.974 -0.1897 -0.8336  0.5426
  112phy    C26 3007   4.804   2.605   2.119  0.7424 -0.5503  0.4541
  112phy    C25 3008   4.657   2.645   2.134 -0.0748  0.0261  0.0290
  112phy    C23 3009   4.592   2.660   2.274 -0.5844  0.4536 -0.0801
  112phy    C24 3010   4.524   2.799   2.278 -0.0606 -0.6639 -0.1667
  112phy    C22 3011   4.499   2.547   2.322  0.7052  0.4871  0.1972
  112phy    C21 3012   4.527   2.501   2.459  0.8476  0.1421 -0.2358
  112phy    C20 3013   4.420   2.402   2.511 -0.1727  0.8507 -1.0278
  112phy    C18 3014   4.393   2.371   2.667  0.2988  0.0570  0.1528
  112phy    O01 3015   4.392   2.495   2.740 -0.1250 -0.9094  0.0665
  112phy    H01 3016   4.390   2.474   2.832 -0.6465  0.7919  0.4692
  112phy    C19 3017   4.246   2.329   2.685 -0.3394  0.5219  0.5279
  112phy    C13 3018   4.485   2.256   2.738  0.1141 -0.0196 -0.5121
  112phy     H3 3019   4.469   2.157   2.690  1.1396 -0.2861 -0.3226
  112phy    O33 3020   4.436   2.224   2.872 -1.2409  0.0296  0.4031
  112phy    H1B 3021   4.460   2.137   2.900 -0.8745 -0.6478 -1.8662
  112phy    C12 3022   4.641   2.270   2.754 -0.0924 -0.1564 -0.4534
  112phy    O11 3023   4.697   2.361   2.844  0.0859 -0.3579  0.3887
  112phy    H1A 3024   4.651   2.371   2.925 -0.7547 -2.4765  0.2523
  113phy    C35 3025   4.621   4.510   0.790  0.1030  0.0081 -0.1037
  113phy    C33 3026   4.694   4.641   0.817 -0.4433  0.0376  0.8754
  113phy    C34 3027   4.838   4.624   0.767  0.1928 -0.1229  0.1286
  113phy    C32 3028   4.632   4.759   0.742 -0.6476  0.3706 -0.2844
  113phy    C31 3029   4.496   4.810   0.799 -0.4420  0.4919  0.5551
  113phy    C30 3030   4.430   4.928   0.727  0.0074  0.4039 -0.2957
  113phy    C28 3031   4.299   4.987   0.789  0.7898  0.0332  0.1712
  113phy    C29 3032   4.333   5.087   0.894  0.0777 -0.0035  0.3983
  113phy    C27 3033   4.225   5.077   0.684  0.0355  0.0142  0.2117
  113phy    C26 3034   4.125   5.002   0.594 -0.3438 -0.0358 -0.1617
  113phy    C25 3035   4.077   5.090   0.476 -0.3396 -0.0154 -0.3385
  113phy    C23 3036   3.966   5.026   0.388  0.1599 -0.0516 -0.4346
  113phy    C24 3037   3.874   5.136   0.329 -0.1309 -0.2220  0.8020
  113phy    C22 3038   4.026   4.941   0.274  0.4383 -0.4521  0.1979
  113phy    C21 3039   3.935   4.827   0.218  0.0082 -0.2353 -0.6773
  113phy    C20 3040   4.007   4.750   0.108  0.2783  0.0311  0.1568
  113phy    C18 3041   3.940   4.623   0.040  0.9120  0.1479 -0.1149
  113phy    O01 3042   3.930   4.513   0.134  0.3095 -0.0522 -0.8118
  113phy    H01 3043   3.971   4.433   0.107  0.9270 -0.0388  0.0299
  113phy    C19 3044   4.045   4.586  -0.064 -0.6851 -0.3719  0.5616
  113phy    C13 3045   3.798   4.667  -0.030 -0.4015 -0.2057  0.3330
  113phy     H3 3046   3.734   4.681   0.061  1.9027 -0.8781  2.1592
  113phy    O33 3047   3.785   4.803  -0.088  0.0948 -0.1857  0.1149
  113phy    H1B 3048   3.859   4.857  -0.069  0.5792 -0.7687 -0.0685
  113phy    C12 3049   3.688   4.565  -0.065 -0.2905 -0.2404  0.3016
  113phy    O11 3050   3.712   4.515  -0.197 -0.2919 -0.1587  0.0396
  113phy    H1A 3051   3.659   4.567  -0.255 -2.1024 -0.6854  1.1323
  114phy    C35 3052   4.434   3.241   1.954 -0.1977  0.0282 -0.1172
  114phy    C33 3053   4.556   3.167   1.997  0.3725 -0.4889  0.4484
  114phy    C34 3054   4.524   3.016   2.000  0.2806 -0.4163  0.4644
  114phy    C32 3055   4.675   3.221   1.920 -0.8881 -0.2648 -0.5875
  114phy    C31 3056   4.822   3.186   1.969 -0.3639 -0.6559 -0.2673
  114phy    C30 3057   4.930   3.211   1.863  0.2818 -0.9946 -0.2162
  114phy    C28 3058   5.075   3.199   1.919 -0.4915 -0.1229  0.2782
  114phy    C29 3059   5.158   3.127   1.818  0.1510 -0.4740 -0.3843
  114phy    C27 3060   5.144   3.337   1.939  0.3619  0.3894 -0.2458
  114phy    C26 3061   5.145   3.386   2.082  0.1278 -0.0160  0.5738
  114phy    C25 3062   5.207   3.529   2.097 -0.3248  0.0931 -0.2268
  114phy    C23 3063   5.275   3.560   2.230  0.3732 -0.5349  0.2109
  114phy    C24 3064   5.394   3.654   2.221 -0.1500 -0.2843  0.4951
  114phy    C22 3065   5.178   3.609   2.337  0.7554 -0.4035 -0.2682
  114phy    C21 3066   5.188   3.554   2.478 -0.1218 -0.3294  0.1089
  114phy    C20 3067   5.053   3.571   2.546 -0.6386 -0.2975  0.1143
  114phy    C18 3068   5.038   3.574   2.703 -0.6378 -0.0231  0.0562
  114phy    O01 3069   5.132   3.667   2.756  0.2169 -0.0069 -0.2474
  114phy    H01 3070   5.113   3.671   2.848 -0.4538  2.6539 -0.4332
  114phy    C19 3071   4.899   3.642   2.727 -0.4865  0.2529  0.1102
  114phy    C13 3072   5.061   3.427   2.772  0.1855 -0.4080  0.4947
  114phy     H3 3073   4.998   3.354   2.715 -0.5871  1.1789 -0.7224
  114phy    O33 3074   5.001   3.431   2.902  0.4613  0.4052 -0.6036
  114phy    H1B 3075   4.955   3.353   2.926 -0.2033  1.1267  0.6544
  114phy    C12 3076   5.207   3.357   2.779  0.0550 -0.5927 -0.3888
  114phy    O11 3077   5.302   3.410   2.863  0.5434  0.3887 -0.1013
  114phy    H1A 3078   5.307   3.502   2.848  0.4706  0.0185 -2.8505
  115phy    C35 3079   0.657   3.185   1.518  0.5642  0.0090 -0.2707
  115phy    C33 3080   0.598   3.067   1.591  0.3844  0.1312 -0.3585
  115phy    C34 3081   0.597   3.099   1.743 -0.1330 -0.7258  0.6667
  115phy    C32 3082   0.455   3.026   1.542 -0.4339 -0.4260  0.3024
  115phy    C31 3083   0.410   2.880   1.545  0.4865 -0.0348  0.1835
  115phy    C30 3084   0.286   2.856   1.459 -0.2962  0.1566 -0.2956
  115phy    C28 3085   0.205   2.729   1.506  0.4100  0.1497 -0.2420
  115phy    C29 3086   0.083   2.779   1.581  0.1144 -0.0516  0.2333
  115phy    C27 3087   0.128   2.665   1.386 -0.2036 -0.0915  0.0473
  115phy    C26 3088   0.195   2.547   1.323 -0.0347  0.7079 -0.1965
  115phy    C25 3089   0.091   2.484   1.225  0.6069 -0.3162 -0.0138
  115phy    C23 3090   0.147   2.372   1.138 -0.0144  0.0568 -0.2425
  115phy    C24 3091   0.092   2.237   1.193 -0.2017 -0.1176  0.4864
  115phy    C22 3092   0.113   2.391   0.993 -0.4258 -0.1388  0.0330
  115phy    C21 3093   0.207   2.326   0.886  0.1198  0.5481 -0.1099
  115phy    C20 3094   0.189   2.380   0.743  0.2810  0.6971  0.1466
  115phy    C18 3095   0.284   2.339   0.626  0.3439  0.1280  0.2209
  115phy    O01 3096   0.415   2.373   0.662 -0.3287 -0.1327 -0.1506
  115phy    H01 3097   0.419   2.439   0.729  1.3759  0.6059 -0.9318
  115phy    C19 3098   0.254   2.441   0.508 -0.0089 -0.3563 -0.4818
  115phy    C13 3099   0.280   2.183   0.586 -0.0210 -0.1030  0.1401
  115phy     H3 3100   0.337   2.137   0.670  2.8416  2.5867 -0.1485
  115phy    O33 3101   0.161   2.108   0.595  0.1889  0.2179  0.0011
  115phy    H1B 3102   0.103   2.151   0.656 -0.5204 -1.1475  0.3291
  115phy    C12 3103   0.380   2.114   0.486 -0.3938 -0.1886 -0.1493
  115phy    O11 3104   0.339   2.022   0.393  0.4566 -0.6168 -0.3302
  115phy    H1A 3105   0.251   2.004   0.419  0.6397  0.5327  1.2060
  116phy    C35 3106   3.704   4.043   1.285 -0.1629 -0.3915 -0.3068
  116phy    C33 3107   3.714   4.187   1.228 -0.5195  0.4101  0.0534
  116phy    C34 3108   3.593   4.273   1.273  0.2956 -0.0732 -0.2888
  116phy    C32 3109   3.853   4.248   1.264 -0.2116 -0.3102  0.0923
  116phy    C31 3110   3.906   4.358   1.165  0.0524  1.2600  0.2940
  116phy    C30 3111   4.052   4.387   1.171 -0.3716 -0.7658 -0.3047
  116phy    C28 3112   4.089   4.501   1.076 -0.0191  0.1273 -0.2297
  116phy    C29 3113   4.179   4.597   1.159  0.3932  0.0183  0.1883
  116phy    C27 3114   4.168   4.449   0.953 -0.2137  0.1570  0.1478
  116phy    C26 3115   4.114   4.504   0.820 -0.7570 -0.1077 -0.1147
  116phy    C25 3116   4.204   4.486   0.695 -0.2373 -0.0063 -0.1768
  116phy    C23 3117   4.123   4.497   0.565 -0.6191 -0.6065 -0.2045
  116phy    C24 3118   4.176   4.596   0.461  0.0006 -0.1061 -0.4763
  116phy    C22 3119   4.119   4.358   0.494 -0.3635 -0.7313  0.3001
  116phy    C21 3120   3.989   4.318   0.433  0.3249  0.3904 -0.0957
  116phy    C20 3121   4.014   4.195   0.342  0.0164 -0.0560  0.3822
  116phy    C18 3122   3.904   4.116   0.260  0.4450 -0.1666 -0.4404
  116phy    O01 3123   3.790   4.086   0.341  0.2247  0.3062 -0.0902
  116phy    H01 3124   3.755   4.171   0.361  2.1787  0.9953  0.6510
  116phy    C19 3125   3.977   3.980   0.238  0.0289 -0.0674 -0.0689
  116phy    C13 3126   3.866   4.196   0.127  0.3940  0.3078  0.3414
  116phy     H3 3127   3.802   4.282   0.160 -2.3532  0.1713 -3.9407
  116phy    O33 3128   3.968   4.277   0.054  0.2990 -0.6670  0.2120
  116phy    H1B 3129   3.997   4.226  -0.020 -0.2450 -0.1854 -0.3432
  116phy    C12 3130   3.739   4.155   0.034 -0.2550 -0.1874 -0.4336
  116phy    O11 3131   3.762   4.078  -0.084 -0.1700 -0.3937  0.0526
  116phy    H1A 3132   3.802   4.128  -0.153 -1.3180  0.6126  0.0907
  117phy    C35 3133   4.856   4.629   2.088 -0.1134 -0.2972  0.3868
  117phy    C33 3134   4.739   4.705   2.033  0.0707  0.1067 -0.6218
  117phy    C34 3135   4.796   4.847   2.000 -0.2521 -0.1941  0.0546
  117phy    C32 3136   4.680   4.636   1.910 -0.3223 -0.2470 -0.0051
  117phy    C31 3137   4.525   4.642   1.916 -0.3264 -0.5666 -0.1649
  117phy    C30 3138   4.448   4.564   1.812 -0.3385  0.6376 -0.0025
  117phy    C28 3139   4.299   4.569   1.800 -0.5581 -0.3886  0.5652
  117phy    C29 3140   4.271   4.559   1.654 -0.1655 -0.0599 -0.2946
  117phy    C27 3141   4.233   4.461   1.886  0.2062 -0.3614 -0.1955
  117phy    C26 3142   4.095   4.492   1.949 -0.1382 -0.1496 -0.0430
  117phy    C25 3143   4.030   4.378   2.023  0.1963 -0.8307  0.3176
  117phy    C23 3144   3.901   4.394   2.098  0.2576  0.5375  0.0348
  117phy    C24 3145   3.784   4.377   2.006  0.3264  0.3431 -0.0254
  117phy    C22 3146   3.888   4.288   2.214 -0.1792  0.0113 -0.1438
  117phy    C21 3147   3.862   4.352   2.350  0.1570  0.3518  0.2387
  117phy    C20 3148   3.786   4.261   2.447 -0.2223  0.1330  0.2483
  117phy    C18 3149   3.758   4.293   2.599 -0.0868 -0.1496  0.1500
  117phy    O01 3150   3.716   4.433   2.610 -0.1126  0.0358  0.4518
  117phy    H01 3151   3.782   4.497   2.593  1.0486 -1.5571 -1.4482
  117phy    C19 3152   3.634   4.211   2.619 -0.4454  0.7320 -0.4845
  117phy    C13 3153   3.877   4.268   2.703 -0.3147  0.4018  0.0725
  117phy     H3 3154   3.906   4.160   2.692 -2.3941 -0.2593  0.5967
  117phy    O33 3155   3.822   4.273   2.835 -0.1257 -0.0879 -0.4205
  117phy    H1B 3156   3.781   4.357   2.845  0.9614  0.2972  1.2089
  117phy    C12 3157   4.010   4.358   2.699  0.3350 -0.1836  0.3473
  117phy    O11 3158   4.116   4.301   2.775 -0.1667  0.1710  0.4657
  117phy    H1A 3159   4.185   4.365   2.778  0.0908  0.1083 -1.9937
  118phy    C35 3160   4.067   3.358   1.741 -0.2223  0.0341  0.0470
  118phy    C33 3161   4.144   3.486   1.729 -0.7146 -0.1997 -0.4556
  118phy    C34 3162   4.145   3.520   1.584  0.3417  0.1145 -0.1388
  118phy    C32 3163   4.078   3.585   1.828 -0.2629 -0.3736  0.0442
  118phy    C31 3164   4.175   3.696   1.891 -0.1827 -0.6238  0.6839
  118phy    C30 3165   4.118   3.770   2.016  0.2598 -0.2941 -0.0893
  118phy    C28 3166   4.214   3.866   2.091  0.2612  0.0050  0.5186
  118phy    C29 3167   4.211   4.005   2.019  0.0982 -0.2009 -0.0175
  118phy    C27 3168   4.170   3.880   2.235 -0.3340 -0.7746 -0.3926
  118phy    C26 3169   4.279   3.899   2.343 -0.3971 -0.1460 -0.2638
  118phy    C25 3170   4.229   3.924   2.485  0.5183  0.4920 -0.1664
  118phy    C23 3171   4.336   3.963   2.584 -0.2980  0.3640  0.2446
  118phy    C24 3172   4.345   4.112   2.605  0.2229 -0.9507  0.4285
  118phy    C22 3173   4.314   3.885   2.719  0.6645  0.3267  0.3496
  118phy    C21 3174   4.439   3.826   2.781 -0.0295 -0.3903  0.1760
  118phy    C20 3175   4.409   3.793   2.930  0.1378 -0.3893  0.3702
  118phy    C18 3176   4.524   3.778   3.038 -0.1323  0.0586 -0.0168
  118phy    O01 3177   4.606   3.901   3.048  0.3222  0.6383 -0.0593
  118phy    H01 3178   4.545   3.972   3.044  0.6955  1.4198  3.8830
  118phy    C19 3179   4.441   3.786   3.171  0.0740  0.1216  0.3324
  118phy    C13 3180   4.609   3.645   3.010 -0.6937 -0.3099 -0.2944
  118phy     H3 3181   4.647   3.645   2.905  1.7807  1.7352  0.5100
  118phy    O33 3182   4.519   3.531   3.008 -0.0745 -0.1716  0.9844
  118phy    H1B 3183   4.568   3.456   2.981  0.0140 -0.3615  1.6396
  118phy    C12 3184   4.743   3.625   3.096  0.0146 -0.7284 -0.0109
  118phy    O11 3185   4.839   3.721   3.068  0.1775 -0.3238 -0.0676
  118phy    H1A 3186   4.802   3.803   3.095  2.1613  0.8368 -0.6794
  119phy    C35 3187   4.500   3.420   1.206  0.1085 -0.3295 -0.0793
  119phy    C33 3188   4.600   3.498   1.292 -0.1194  0.0917  0.1026
  119phy    C34 3189   4.682   3.592   1.200  0.1231 -0.1200  0.1783
  119phy    C32 3190   4.526   3.560   1.414  0.3552  0.3694 -0.1338
  119phy    C31 3191   4.621   3.609   1.527  0.0739 -0.4657  0.2284
  119phy    C30 3192   4.548   3.691   1.634 -0.4650  0.2461 -0.1314
  119phy    C28 3193   4.643   3.731   1.752 -0.5465 -0.3709  0.3299
  119phy    C29 3194   4.680   3.882   1.753  0.0812 -0.0430 -0.5659
  119phy    C27 3195   4.575   3.704   1.884 -0.2776 -0.0688 -0.1939
  119phy    C26 3196   4.663   3.651   1.999 -0.8200 -0.2938  0.5749
  119phy    C25 3197   4.589   3.641   2.137 -0.0654  0.9007 -0.0251
  119phy    C23 3198   4.686   3.587   2.243  0.4140  0.0084 -0.0208
  119phy    C24 3199   4.704   3.696   2.353  0.1165 -0.1381  0.3929
  119phy    C22 3200   4.631   3.462   2.315  0.2288 -0.5828  0.3203
  119phy    C21 3201   4.742   3.367   2.359  0.3991 -0.0693  0.2903
  119phy    C20 3202   4.677   3.245   2.423 -0.0642 -0.5664 -0.0895
  119phy    C18 3203   4.592   3.233   2.557  0.6448  0.1354  0.0892
  119phy    O01 3204   4.487   3.331   2.544 -0.0597  0.2407  0.4550
  119phy    H01 3205   4.452   3.340   2.457  0.8302 -1.8162 -0.1673
  119phy    C19 3206   4.519   3.091   2.548  0.7258 -0.4843 -0.1723
  119phy    C13 3207   4.680   3.258   2.689  0.0326 -0.5141 -0.0777
  119phy     H3 3208   4.740   3.351   2.671  1.0826 -1.5138 -2.2326
  119phy    O33 3209   4.785   3.162   2.717 -0.6001 -0.3481 -0.1696
  119phy    H1B 3210   4.747   3.077   2.730 -0.0559 -0.6325 -0.3888
  119phy    C12 3211   4.596   3.291   2.822  0.1205  0.2253 -0.2810
  119phy    O11 3212   4.684   3.321   2.929  0.2303 -0.3269  0.3679
  119phy    H1A 3213   4.752   3.258   2.939 -2.0092 -3.2622 -1.1598
  120phy    C35 3214   3.642   2.343   1.852 -0.4970 -0.2002  0.3099
  120phy    C33 3215   3.615   2.489   1.893  0.1440  0.4135  0.7435
  120phy    C34 3216   3.602   2.505   2.049 -0.6899 -0.1078  0.4555
  120phy    C32 3217   3.721   2.578   1.833  0.0881 -0.4503 -0.2062
  120phy    C31 3218   3.661   2.686   1.737 -0.0149  0.1748  0.1445
  120phy    C30 3219   3.777   2.781   1.706 -0.1580 -0.4660  0.0571
  120phy    C28 3220   3.735   2.916   1.642  0.2386  0.1536  0.1696
  120phy    C29 3221   3.747   3.036   1.742  0.1034 -0.0794 -0.0366
  120phy    C27 3222   3.817   2.946   1.511  0.0324 -0.1528 -0.1391
  120phy    C26 3223   3.762   3.041   1.404 -0.2987 -0.1542 -0.0126
  120phy    C25 3224   3.859   3.049   1.284  0.1664  0.3865  0.1517
  120phy    C23 3225   3.805   3.117   1.158  0.3229 -0.1980 -0.2154
  120phy    C24 3226   3.854   3.261   1.163 -0.8943 -0.1392 -0.0444
  120phy    C22 3227   3.861   3.046   1.034 -0.0019 -0.6395  0.0649
  120phy    C21 3228   3.776   3.056   0.907 -0.6971  0.1620 -0.3646
  120phy    C20 3229   3.830   2.958   0.802  0.2970  0.1613 -0.0082
  120phy    C18 3230   3.797   2.982   0.649  0.1791  0.4673 -0.5281
  120phy    O01 3231   3.662   3.029   0.627  0.2113 -0.0847 -0.4680
  120phy    H01 3232   3.636   3.024   0.537  0.3134  0.8418 -0.5639
  120phy    C19 3233   3.798   2.839   0.591  0.2183 -0.3277  0.5429
  120phy    C13 3234   3.892   3.086   0.566 -0.4100 -0.3700 -0.0942
  120phy     H3 3235   3.995   3.066   0.605  1.0006  2.1192 -2.2029
  120phy    O33 3236   3.923   3.054   0.429  0.0038 -0.2661  0.2932
  120phy    H1B 3237   3.877   3.108   0.367 -0.3062 -1.3220 -0.4348
  120phy    C12 3238   3.918   3.233   0.603 -0.3150 -0.6279 -0.1437
  120phy    O11 3239   3.807   3.321   0.572 -0.1118 -0.1125  0.5363
  120phy    H1A 3240   3.741   3.298   0.635  0.4305 -2.2066  0.3805
  121phy    C35 3241   1.428   1.981   2.357  0.1469 -0.2419  0.4762
  121phy    C33 3242   1.360   1.880   2.261  0.2855 -0.5340 -0.1738
  121phy    C34 3243   1.473   1.818   2.177  0.4805  0.5151 -0.0008
  121phy    C32 3244   1.281   1.768   2.332 -0.0043  0.3207 -0.3365
  121phy    C31 3245   1.131   1.767   2.287  0.1886 -0.0561 -0.5234
  121phy    C30 3246   1.068   1.635   2.335 -0.1599 -0.0131  0.4944
  121phy    C28 3247   0.925   1.621   2.286  0.3653  0.3404 -0.6499
  121phy    C29 3248   0.899   1.481   2.234  0.4322 -0.3862 -0.0848
  121phy    C27 3249   0.810   1.641   2.392  0.2186 -0.2204  0.0693
  121phy    C26 3250   0.754   1.783   2.414 -0.3630 -0.3355  0.7014
  121phy    C25 3251   0.632   1.785   2.504  0.2113 -0.3378  0.0288
  121phy    C23 3252   0.581   1.930   2.542 -1.2298  0.0738  0.6817
  121phy    C24 3253   0.474   1.978   2.451  0.0554 -0.4577  0.2472
  121phy    C22 3254   0.528   1.915   2.684 -0.3611 -0.3893  0.4018
  121phy    C21 3255   0.513   2.030   2.782 -0.6275 -0.2044 -0.0345
  121phy    C20 3256   0.434   1.989   2.906  0.1678 -0.1195  0.9506
  121phy    C18 3257   0.381   2.088   3.009 -0.2691  0.2762  0.0212
  121phy    O01 3258   0.327   2.202   2.939 -0.1389 -0.1341  0.2479
  121phy    H01 3259   0.305   2.190   2.848 -0.0008  0.8446  0.0690
  121phy    C19 3260   0.257   2.009   3.072  0.1914 -0.0862 -0.4061
  121phy    C13 3261   0.495   2.131   3.118  0.0042  0.6657 -0.1801
  121phy     H3 3262   0.581   2.172   3.058 -0.1648  0.1038 -0.8183
  121phy    O33 3263   0.559   2.022   3.186 -0.2203 -0.4754 -0.0331
  121phy    H1B 3264   0.649   2.028   3.163 -0.9312  1.2933 -2.9174
  121phy    C12 3265   0.453   2.247   3.220 -0.0192  0.3544  0.1255
  121phy    O11 3266   0.414   2.364   3.144 -0.4462  0.7007 -0.0052
  121phy    H1A 3267   0.387   2.338   3.058  0.3106  1.5539 -0.5238
  122phy    C35 3268   5.082   3.711   1.687 -0.3437  0.1031  0.2838
  122phy    C33 3269   5.138   3.581   1.619 -0.6897  0.0612 -0.1422
  122phy    C34 3270   5.054   3.557   1.488  0.3614  0.3563  0.1158
  122phy    C32 3271   5.287   3.593   1.578  0.3117  0.0881  0.2674
  122phy    C31 3272   5.377   3.556   1.702 -0.0916 -0.6090  0.5689
  122phy    C30 3273   5.529   3.527   1.672  0.6932  0.4605 -0.0435
  122phy    C28 3274   5.631   3.548   1.783 -0.0008  0.6927  0.3891
  122phy    C29 3275   5.732   3.428   1.788 -0.3229 -0.2038 -0.1401
  122phy    C27 3276   5.702   3.683   1.770 -0.5157  0.0087  0.2849
  122phy    C26 3277   5.747   3.742   1.908 -0.2020  0.2994  0.4842
  122phy    C25 3278   5.774   3.885   1.883  0.2701 -0.1452 -0.1322
  122phy    C23 3279   5.826   3.959   2.007 -0.0132  0.2143  0.2577
  122phy    C24 3280   5.962   4.013   1.975 -0.2943  0.2910  0.2406
  122phy    C22 3281   5.719   4.053   2.060  0.2367 -0.1258 -0.1829
  122phy    C21 3282   5.731   4.125   2.192 -0.4464  0.2170  0.5639
  122phy    C20 3283   5.660   4.261   2.190 -0.1367  0.8142 -0.6006
  122phy    C18 3284   5.691   4.372   2.296  0.0057  0.3132  0.1236
  122phy    O01 3285   5.832   4.401   2.300 -0.4523  0.1733  0.0654
  122phy    H01 3286   5.882   4.330   2.336  1.8068  1.4646 -0.3353
  122phy    C19 3287   5.635   4.496   2.225  0.6388 -1.0171 -0.2005
  122phy    C13 3288   5.634   4.346   2.444 -0.1715  0.4814 -0.1757
  122phy     H3 3289   5.647   4.238   2.469  2.9053  0.7532 -0.3285
  122phy    O33 3290   5.495   4.364   2.460  0.8742 -0.3456 -0.2545
  122phy    H1B 3291   5.459   4.363   2.547 -2.0166 -1.3960 -1.3590
  122phy    C12 3292   5.703   4.427   2.564  0.1779  0.7268  0.2211
  122phy    O11 3293   5.838   4.410   2.590 -0.4117 -0.0531 -0.4831
  122phy    H1A 3294   5.857   4.457   2.669 -0.2981  0.3033 -0.7186
  123phy    C35 3295   3.405   4.566   1.549 -0.5714  0.2569 -0.1543
  123phy    C33 3296   3.426   4.418   1.592  0.4067 -0.4537 -0.8104
  123phy    C34 3297   3.489   4.418   1.728  0.3272  0.1405 -0.2531
  123phy    C32 3298   3.293   4.346   1.576  0.3995  0.3694 -1.0243
  123phy    C31 3299   3.298   4.202   1.536 -0.2905 -0.1317  0.0806
  123phy    C30 3300   3.156   4.155   1.517  0.0207  0.3758  0.0118
  123phy    C28 3301   3.142   4.004   1.483  0.0224  0.4264  0.4288
  123phy    C29 3302   3.022   3.944   1.561  0.1600 -0.1885 -0.0231
  123phy    C27 3303   3.104   4.002   1.330 -0.5359 -0.2004 -0.2162
  123phy    C26 3304   3.217   3.963   1.234 -0.0779  0.6425  0.2790
  123phy    C25 3305   3.168   3.950   1.087 -0.6266  0.3578 -0.2843
  123phy    C23 3306   3.268   3.904   0.980 -0.2131 -0.1164 -0.1371
  123phy    C24 3307   3.193   3.850   0.860  0.1547  0.5075 -0.2051
  123phy    C22 3308   3.374   4.013   0.927 -0.0205 -0.3463  0.2316
  123phy    C21 3309   3.507   3.951   0.879 -0.4840 -0.0697 -0.7485
  123phy    C20 3310   3.598   4.051   0.798  0.1597 -0.3394  0.7204
  123phy    C18 3311   3.745   4.023   0.762  0.1272  0.4892 -0.2936
  123phy    O01 3312   3.802   3.965   0.881  0.8292 -0.0051  0.6435
  123phy    H01 3313   3.764   4.005   0.957  0.0887  0.6094 -0.0301
  123phy    C19 3314   3.803   4.164   0.751  0.0897  0.2829  0.8591
  123phy    C13 3315   3.774   3.923   0.637 -0.1369 -0.0850 -0.6298
  123phy     H3 3316   3.745   3.822   0.677  2.0576 -0.5082  0.0489
  123phy    O33 3317   3.695   3.925   0.519 -0.1179 -0.3442 -0.8615
  123phy    H1B 3318   3.748   3.947   0.445 -1.0387  0.5099 -1.2992
  123phy    C12 3319   3.916   3.851   0.607 -0.0794  0.3618 -0.6525
  123phy    O11 3320   3.916   3.715   0.569 -0.2275  0.0254 -0.2582
  123phy    H1A 3321   4.006   3.688   0.561  0.3018  1.5786  0.2154
  124phy    C35 3322   4.396   4.765   1.379  0.2980 -0.2843 -0.6135
  124phy    C33 3323   4.506   4.861   1.332 -0.2183 -0.6423  0.7910
  124phy    C34 3324   4.519   4.845   1.180  0.1796 -0.1370 -0.4072
  124phy    C32 3325   4.503   5.008   1.380  0.5382 -0.0721 -0.0732
  124phy    C31 3326   4.563   5.025   1.516  0.4814 -0.1270  0.0473
  124phy    C30 3327   4.554   5.166   1.572  0.3413 -0.0667  0.1477
  124phy    C28 3328   4.556   5.188   1.727  0.8612  0.6029 -0.2792
  124phy    C29 3329   4.622   5.324   1.748  0.0487 -0.2749  0.1905
  124phy    C27 3330   4.419   5.169   1.798  0.2396  0.3563  0.3679
  124phy    C26 3331   4.423   5.135   1.954 -0.0244 -0.2147 -0.1029
  124phy    C25 3332   4.274   5.120   2.006 -0.4338  0.1568 -0.4691
  124phy    C23 3333   4.263   5.079   2.154 -0.5582 -0.2846  0.7614
  124phy    C24 3334   4.253   5.200   2.248 -0.4351  0.0670  0.5162
  124phy    C22 3335   4.126   5.003   2.153  0.5577 -0.1136 -0.2672
  124phy    C21 3336   4.094   4.911   2.272 -0.2113  0.0376  0.3093
  124phy    C20 3337   3.952   4.850   2.268  0.3017  0.4824  0.1428
  124phy    C18 3338   3.861   4.821   2.405 -0.2763  0.1738 -0.1688
  124phy    O01 3339   3.801   4.946   2.447  0.5889 -0.3507 -0.2301
  124phy    H01 3340   3.795   5.014   2.383  1.7512  0.9658  1.0063
  124phy    C19 3341   3.738   4.754   2.345  0.1033  0.0870 -0.3943
  124phy    C13 3342   3.923   4.732   2.527  0.0479  0.0247 -0.4782
  124phy     H3 3343   3.987   4.651   2.482  0.3072  0.2505 -0.5206
  124phy    O33 3344   3.824   4.648   2.601 -0.0586  0.0194  0.3704
  124phy    H1B 3345   3.766   4.706   2.646 -0.5834 -0.7374  0.6697
  124phy    C12 3346   4.006   4.804   2.636 -0.0293  0.4662 -0.3825
  124phy    O11 3347   3.959   4.925   2.689  0.0105  0.8003 -0.2410
  124phy    H1A 3348   3.930   4.986   2.623 -2.5106 -2.2565 -2.2727
  125phy    C35 3349   4.003   0.068   1.252 -0.0016  0.3768  0.0485
  125phy    C33 3350   4.014  -0.086   1.259  0.6021 -0.4237 -0.6854
  125phy    C34 3351   4.115  -0.151   1.170 -0.4667 -0.0243 -0.2204
  125phy    C32 3352   4.018  -0.134   1.406  0.3342 -0.1573 -0.4552
  125phy    C31 3353   3.919  -0.250   1.429  0.2571 -1.0145  0.2250
  125phy    C30 3354   3.939  -0.318   1.564 -0.3595 -0.1311 -0.7641
  125phy    C28 3355   3.836  -0.432   1.586  0.0185  0.3065  0.0019
  125phy    C29 3356   3.908  -0.559   1.583 -0.3181  0.2680 -0.0943
  125phy    C27 3357   3.762  -0.446   1.721  0.8277  0.4437 -0.3802
  125phy    C26 3358   3.656  -0.344   1.761 -0.4419  0.2747 -0.0476
  125phy    C25 3359   3.591  -0.368   1.902  0.1743 -0.1099  0.0035
  125phy    C23 3360   3.463  -0.289   1.936 -0.1377 -0.4006  0.7183
  125phy    C24 3361   3.339  -0.381   1.926  0.3374 -0.1307 -0.2359
  125phy    C22 3362   3.483  -0.233   2.079  0.1934  0.3827 -0.8615
  125phy    C21 3363   3.505  -0.079   2.088 -0.7978  0.7700  0.2594
  125phy    C20 3364   3.526  -0.034   2.229  0.2441  0.0091 -0.0174
  125phy    C18 3365   3.583   0.112   2.253 -0.6539  0.3048 -0.9083
  125phy    O01 3366   3.514   0.202   2.165  0.3765 -0.2897  0.1240
  125phy    H01 3367   3.509   0.157   2.082  0.4590  1.1161 -0.6752
  125phy    C19 3368   3.527   0.146   2.396  0.2278  0.2478 -0.0595
  125phy    C13 3369   3.745   0.115   2.228  0.0183  0.3274  0.4618
  125phy     H3 3370   3.765   0.055   2.135 -0.0455  1.3624 -0.2364
  125phy    O33 3371   3.811   0.039   2.324  0.0135  0.1088 -0.0870
  125phy    H1B 3372   3.862   0.099   2.375 -2.3058  1.6583  0.5826
  125phy    C12 3373   3.810   0.255   2.201  0.3093 -0.9054  0.3318
  125phy    O11 3374   3.740   0.373   2.238 -0.1151 -0.3768 -0.6459
  125phy    H1A 3375   3.655   0.375   2.198 -1.3859 -0.8086  1.8287
  126phy    C35 3376   2.766   4.806   1.232 -0.0943 -0.4764 -0.1485
  126phy    C33 3377   2.700   4.912   1.319  0.0973  0.2390 -0.1507
  126phy    C34 3378   2.594   4.994   1.243  0.1169  0.1165  0.3206
  126phy    C32 3379   2.644   4.851   1.445 -0.5221  0.3976 -0.3578
  126phy    C31 3380   2.666   4.935   1.575  0.3600 -0.5214 -0.0729
  126phy    C30 3381   2.644   4.856   1.708 -0.0274  0.2521 -0.4850
  126phy    C28 3382   2.670   4.936   1.845 -0.3725  0.0605  0.3324
  126phy    C29 3383   2.538   4.941   1.919  0.1113 -0.2213  0.3392
  126phy    C27 3384   2.772   4.862   1.937 -0.1165  0.1031  0.3382
  126phy    C26 3385   2.849   4.936   2.048  0.8243  0.3221 -0.1042
  126phy    C25 3386   2.906   4.841   2.151  0.1215  0.5350  0.5847
  126phy    C23 3387   2.962   4.905   2.282  0.0869  0.5144 -0.3625
  126phy    C24 3388   2.856   4.919   2.394 -0.0750  0.1956 -0.0410
  126phy    C22 3389   3.082   4.823   2.336 -0.2104  0.1884  0.5173
  126phy    C21 3390   3.179   4.879   2.442  0.3120  0.3422 -0.0518
  126phy    C20 3391   3.282   4.783   2.508  0.4481  0.8957  0.0856
  126phy    C18 3392   3.239   4.653   2.589 -0.1714 -0.3089  0.2501
  126phy    O01 3393   3.171   4.568   2.497  0.3413 -0.4764  0.0066
  126phy    H01 3394   3.184   4.599   2.409 -0.9119  0.8500  0.2482
  126phy    C19 3395   3.379   4.593   2.620 -0.3393  0.2783 -0.2740
  126phy    C13 3396   3.154   4.692   2.722  0.4042  0.5362  0.7465
  126phy     H3 3397   3.072   4.761   2.691  0.4408  1.1486  1.9776
  126phy    O33 3398   3.228   4.781   2.808  0.3335  0.0780 -0.0067
  126phy    H1B 3399   3.265   4.847   2.754  1.5917 -0.4498  0.1663
  126phy    C12 3400   3.086   4.574   2.805  0.1224  0.3149  0.0317
  126phy    O11 3401   3.007   4.622   2.914 -0.1094  0.3300  0.0446
  126phy    H1A 3402   2.935   4.565   2.935  0.7920 -0.7067  0.4479
  127phy    C35 3403   3.326   4.470   0.962  0.2884 -0.3071 -0.6556
  127phy    C33 3404   3.265   4.530   1.091 -0.1627 -0.0027  0.2991
  127phy    C34 3405   3.211   4.421   1.173 -0.1668 -0.5115 -0.3902
  127phy    C32 3406   3.364   4.620   1.173  0.0985 -0.4307 -0.6266
  127phy    C31 3407   3.368   4.773   1.148  0.6190 -0.2140 -0.0787
  127phy    C30 3408   3.456   4.846   1.254 -0.4163 -0.2594  0.4938
  127phy    C28 3409   3.526   4.970   1.210 -0.2688 -0.1301  0.1255
  127phy    C29 3410   3.520   5.070   1.323 -0.2310 -0.0669  0.1621
  127phy    C27 3411   3.674   4.950   1.167  0.4703 -0.2658 -0.4522
  127phy    C26 3412   3.691   4.923   1.019 -0.3931 -0.0113  0.0253
  127phy    C25 3413   3.732   4.783   0.971 -0.0119 -0.3686 -0.1533
  127phy    C23 3414   3.733   4.764   0.823 -0.6106 -0.3230  0.1751
  127phy    C24 3415   3.871   4.815   0.769 -0.1831 -0.4440  0.1356
  127phy    C22 3416   3.713   4.618   0.784 -0.5815  0.0965 -0.2196
  127phy    C21 3417   3.643   4.601   0.651 -0.0844 -0.3766  0.5254
  127phy    C20 3418   3.569   4.464   0.639 -0.6332  0.1524  0.1737
  127phy    C18 3419   3.465   4.431   0.527  0.2958 -0.4731 -0.8606
  127phy    O01 3420   3.382   4.545   0.510 -0.0599  0.0361 -0.0897
  127phy    H01 3421   3.338   4.574   0.588 -1.8175  1.0992 -1.3943
  127phy    C19 3422   3.373   4.319   0.587 -0.1865 -0.4381 -0.2145
  127phy    C13 3423   3.531   4.385   0.386  0.5107 -0.5863 -0.0957
  127phy     H3 3424   3.616   4.456   0.372 -0.4005  0.2102 -1.7490
  127phy    O33 3425   3.606   4.269   0.376 -0.3758  0.0051 -0.1479
  127phy    H1B 3426   3.548   4.201   0.348 -0.6891  0.3531 -0.3504
  127phy    C12 3427   3.481   4.416   0.241 -0.4563  0.2063  0.0262
  127phy    O11 3428   3.384   4.514   0.232  0.1122 -0.1285 -0.0464
  127phy    H1A 3429   3.395   4.571   0.306  1.3275 -3.4521  2.5875
  128SOL     OW 3430   1.528   1.356   0.263 -0.4045  0.0878  0.0765
  128SOL    HW1 3431   1.539   1.448   0.287 -0.2385  0.3258 -0.8722
  128SOL    HW2 3432   1.494   1.317   0.344  0.4889  0.5396  0.6829
  128SOL     MW 3433   1.525   1.363   0.277  0.0104 -0.0078  0.0013
  129SOL     OW 3434   0.093   3.039   2.919 -0.1804  0.1589  0.7580
  129SOL    HW1 3435   0.111   3.107   2.984  1.2302  0.4905  0.0436
  129SOL    HW2 3436   0.181   3.014   2.892 -0.9256 -1.0496 -0.6758
  129SOL     MW 3437   0.107   3.045   2.924  0.0104 -0.0078  0.0013
  130SOL     OW 3438   1.002   1.727   0.342  0.1542 -0.1134 -0.4414
  130SOL    HW1 3439   1.009   1.756   0.251  0.3550  3.2323  0.5068
  130SOL    HW2 3440   0.912   1.695   0.352  0.6910 -1.1313  1.5211
  130SOL     MW 3441   0.991   1.727   0.331  0.0104 -0.0078  0.0013
  131SOL     OW 3442   3.636   0.458   0.140 -0.3567  0.2081 -0.1049
  131SOL    HW1 3443   3.610   0.545   0.109  1.7255  0.6556 -0.7814
  131SOL    HW2 3444   3.730   0.460   0.122 -0.0784  2.0987  1.2391
  131SOL     MW 3445   3.645   0.470   0.134  0.0104 -0.0078  0.0013
  132SOL     OW 3446   1.302   1.438   0.121  0.0733 -0.4872 -0.5091
  132SOL    HW1 3447   1.379   1.406   0.169 -0.8043 -2.0147 -0.0815
  132SOL    HW2 3448   1.251   1.475   0.192 -0.3604 -2.3493  0.1990
  132SOL     MW 3449   1.306   1.439   0.136  0.0104 -0.0078  0.0013
  133SOL     OW 3450   2.309   0.524   2.914 -0.3637 -0.1759  0.3698
  133SOL    HW1 3451   2.294   0.584   2.841  1.3865 -0.3727 -0.2001
  133SOL    HW2 3452   2.380   0.562   2.966 -1.3973 -0.5179  2.1165
  133SOL     MW 3453   2.317   0.537   2.911  0.0104 -0.0078  0.0013
  134SOL     OW 3454   2.060   0.542   2.564 -0.1340  0.0588  0.4128
  134SOL    HW1 3455   2.027   0.542   2.474  0.5258 -1.5435  0.1412
  134SOL    HW2 3456   1.982   0.567   2.613 -0.5947  0.0212 -0.2896
  134SOL     MW 3457   2.045   0.545   2.559  0.0104 -0.0078  0.0013
  135SOL     OW 3458   3.549   2.815   0.191 -0.3246 -0.3344 -0.3755
  135SOL    HW1 3459   3.616   2.804   0.123 -2.0698  0.3439 -2.3382
  135SOL    HW2 3460   3.481   2.769   0.141 -0.9987 -0.1394  0.3291
  135SOL     MW 3461   3.549   2.808   0.175  0.0104 -0.0078  0.0013
  136SOL     OW 3462   2.104   0.633   3.060 -0.2306 -0.0127  0.1876
  136SOL    HW1 3463   2.104   0.718   3.017  2.5701 -0.5250 -1.0203
  136SOL    HW2 3464   2.175   0.582   3.022  0.1339  0.2493  0.5049
  136SOL     MW 3465   2.114   0.638   3.050  0.0104 -0.0078  0.0013
  137SOL     OW 3466   4.909   4.979   2.908 -0.0253 -0.0233  0.7359
  137SOL    HW1 3467   4.949   4.981   2.821  1.4629 -2.7765  1.2211
  137SOL    HW2 3468   4.983   4.947   2.960 -1.0960 -1.9622  1.1744
  137SOL     MW 3469   4.924   4.975   2.903  0.0104 -0.0078  0.0013
  138SOL     OW 3470   0.169   1.361   0.118 -0.2690 -0.0593  0.0248
  138SOL    HW1 3471   0.078   1.368   0.090 -0.0624  0.1467 -0.6329
  138SOL    HW2 3472   0.214   1.421   0.057 -2.0880  0.4109 -0.9171
  138SOL     MW 3473   0.163   1.370   0.106  0.0104 -0.0078  0.0013
  139SOL     OW 3474   0.848   4.264   3.027 -0.1771 -0.5331  0.0574
  139SOL    HW1 3475   0.899   4.224   3.097 -0.7854 -3.4533 -1.0145
  139SOL    HW2 3476   0.908   4.298   2.960 -0.2407 -1.4548 -0.4961
  139SOL     MW 3477   0.863   4.263   3.027  0.0104 -0.0078  0.0013
  140SOL     OW 3478   1.828   0.877   2.860  0.1083 -0.4277 -0.1211
  140SOL    HW1 3479   1.785   0.852   2.942 -0.3638  1.8130  0.3592
  140SOL    HW2 3480   1.922   0.865   2.875  0.6907  1.2602 -2.0731
  140SOL     MW 3481   1.835   0.872   2.873  0.0104 -0.0078  0.0013
  141SOL     OW 3482   3.234   2.224   2.710  0.3221  0.2253  0.5465
  141SOL    HW1 3483   3.138   2.229   2.706  0.1440 -2.1996 -3.2261
  141SOL    HW2 3484   3.266   2.310   2.682  3.0370 -1.2129 -1.2392
  141SOL     MW 3485   3.225   2.236   2.706  0.0104 -0.0078  0.0013
  142SOL     OW 3486   0.886   4.710   2.491 -0.1635 -0.0541  0.2160
  142SOL    HW1 3487   0.797   4.743   2.478  0.5718  1.8798 -0.3218
  142SOL    HW2 3488   0.893   4.668   2.405 -2.5100  0.5873 -0.3590
  142SOL     MW 3489   0.875   4.709   2.478  0.0104 -0.0078  0.0013
  143SOL     OW 3490   1.733   0.079   2.700 -0.1777 -0.4601 -0.3622
  143SOL    HW1 3491   1.799   0.045   2.640 -0.7079  0.8068 -1.7297
  143SOL    HW2 3492   1.778   0.137   2.761 -2.4733  0.0932  0.9372
  143SOL     MW 3493   1.748   0.082   2.700  0.0104 -0.0078  0.0013
  144SOL     OW 3494   2.445   1.658   2.996 -0.3299  0.1527  0.3000
  144SOL    HW1 3495   2.412   1.695   2.915  0.1132 -0.4597 -0.1714
  144SOL    HW2 3496   2.469   1.736   3.045  0.1181 -0.1608  0.5906
  144SOL     MW 3497   2.444   1.673   2.992  0.0104 -0.0078  0.0013
  145SOL     OW 3498   4.865   4.613   3.037 -0.0219 -0.7269 -0.2657
  145SOL    HW1 3499   4.908   4.656   3.112 -0.0685 -0.8817 -0.1500
  145SOL    HW2 3500   4.936   4.587   2.979 -0.3584  0.3335 -1.1812
  145SOL     MW 3501   4.880   4.615   3.039  0.0104 -0.0078  0.0013
  146SOL     OW 3502   0.624   4.800   2.433  0.2430 -0.1360  0.6158
  146SOL    HW1 3503   0.605   4.892   2.413  1.6655  0.4220  1.6602
  146SOL    HW2 3504   0.538   4.761   2.447  1.0426 -1.6002  1.6977
  146SOL     MW 3505   0.610   4.807   2.432  0.0104 -0.0078  0.0013
  147SOL     OW 3506   4.615   2.704   0.524  0.4463 -0.4628  0.1713
  147SOL    HW1 3507   4.677   2.698   0.597  1.5185  2.0269 -0.4090
  147SOL    HW2 3508   4.629   2.620   0.481  0.9628 -0.3312  0.0702
  147SOL     MW 3509   4.625   2.692   0.528  0.0104 -0.0078  0.0013
  148SOL     OW 3510   1.951   4.171   0.470  0.2004 -0.4652  0.3601
  148SOL    HW1 3511   1.880   4.129   0.421  1.7217 -0.7886 -1.7151
  148SOL    HW2 3512   1.955   4.257   0.429 -0.6286 -1.3335 -1.7027
  148SOL     MW 3513   1.943   4.177   0.458  0.0104 -0.0078  0.0013
  149SOL     OW 3514   0.896   4.577   2.741  0.4731 -0.1592  0.1568
  149SOL    HW1 3515   0.906   4.626   2.659 -0.6865 -0.7832 -0.3816
  149SOL    HW2 3516   0.912   4.640   2.811  1.2760  1.2510 -1.2415
  149SOL     MW 3517   0.900   4.592   2.739  0.0104 -0.0078  0.0013
  150SOL     OW 3518   3.321   2.689   0.451 -0.3111  0.1274  0.0316
  150SOL    HW1 3519   3.307   2.782   0.432 -1.3925  0.0761  0.4930
  150SOL    HW2 3520   3.251   2.668   0.513 -1.7455 -1.5889 -2.0252
  150SOL     MW 3521   3.310   2.698   0.457  0.0104 -0.0078  0.0013
  151SOL     OW 3522   4.260   0.289   2.898 -0.1096 -0.3066  0.0085
  151SOL    HW1 3523   4.173   0.297   2.859 -0.4634  0.6951  0.9363
  151SOL    HW2 3524   4.310   0.355   2.850 -1.0096  1.3597  1.2488
  151SOL     MW 3525   4.255   0.298   2.887  0.0104 -0.0078  0.0013
  152SOL     OW 3526   4.194   1.131   2.798 -0.0891 -0.3435  0.1868
  152SOL    HW1 3527   4.234   1.204   2.844 -0.8184 -1.1978  2.3036
  152SOL    HW2 3528   4.108   1.167   2.773 -0.5565 -1.6678 -0.2135
  152SOL     MW 3529   4.188   1.145   2.801  0.0104 -0.0078  0.0013
  153SOL     OW 3530   1.843   1.856   2.415 -0.1978 -0.1868  0.0247
  153SOL    HW1 3531   1.783   1.855   2.341  0.5060  1.1370 -0.5986
  153SOL    HW2 3532   1.923   1.823   2.373 -0.7217 -1.4978  0.0284
  153SOL     MW 3533   1.846   1.851   2.400  0.0104 -0.0078  0.0013
  154SOL     OW 3534   2.268   0.256   2.924 -0.1475  0.4696 -0.4403
  154SOL    HW1 3535   2.295   0.348   2.931 -2.1166  1.1355 -1.1414
  154SOL    HW2 3536   2.225   0.263   2.839  0.2512 -0.0708 -0.6943
  154SOL     MW 3537   2.266   0.269   2.914  0.0104 -0.0078  0.0013
  155SOL     OW 3538   3.018   5.081   0.552 -0.0421  0.8707 -0.3627
  155SOL    HW1 3539   2.968   5.085   0.633 -0.0927  0.6037 -0.3781
  155SOL    HW2 3540   3.108   5.070   0.582 -0.3277  2.1754  1.0733
  155SOL     MW 3541   3.023   5.080   0.566  0.0104 -0.0078  0.0013
  156SOL     OW 3542   1.000   4.965   2.613  0.0173  0.2420 -0.9323
  156SOL    HW1 3543   1.033   5.008   2.534  0.3483 -0.1445 -1.0089
  156SOL    HW2 3544   0.952   4.892   2.575  2.5343 -1.6735 -0.7273
  156SOL     MW 3545   0.998   4.961   2.598  0.0104 -0.0078  0.0013
  157SOL     OW 3546   1.077   1.056   0.185  0.3848  0.0144 -0.1730
  157SOL    HW1 3547   1.099   0.966   0.208 -0.9338  0.1419  1.7663
  157SOL    HW2 3548   1.155   1.090   0.140 -0.2607 -0.9801 -2.1769
  157SOL     MW 3549   1.090   1.049   0.182  0.0104 -0.0078  0.0013
  158SOL     OW 3550   1.179   1.516   0.351  0.3788  0.4108  0.2114
  158SOL    HW1 3551   1.106   1.577   0.361  0.8886  1.1582 -0.4786
  158SOL    HW2 3552   1.145   1.428   0.368  1.2734 -0.1921 -0.9747
  158SOL     MW 3553   1.165   1.512   0.354  0.0104 -0.0078  0.0013
  159SOL     OW 3554   1.899   5.068   2.486  0.1919  0.1223  0.3508
  159SOL    HW1 3555   1.885   5.021   2.403  1.0477  1.2160 -0.4410
  159SOL    HW2 3556   1.989   5.046   2.511  1.4052  1.6082 -2.2669
  159SOL     MW 3557   1.909   5.059   2.478  0.0104 -0.0078  0.0013
  160SOL     OW 3558   4.114   4.120   2.978  0.0736  0.6761  0.1282
  160SOL    HW1 3559   4.052   4.047   2.970 -0.3039  0.9444  0.5639
  160SOL    HW2 3560   4.076   4.183   2.917 -1.2476  0.3931  0.6359
  160SOL     MW 3561   4.101   4.119   2.969  0.0104 -0.0078  0.0013
  161SOL     OW 3562   4.560   2.388   3.094 -0.0597  0.0153 -0.1453
  161SOL    HW1 3563   4.566   2.303   3.138 -0.3607  0.1691  0.1986
  161SOL    HW2 3564   4.468   2.390   3.067 -0.3884 -0.9108  0.8203
  161SOL     MW 3565   4.549   2.377   3.096  0.0104 -0.0078  0.0013
  162SOL     OW 3566   0.633   1.561   0.089 -0.0182 -0.2277 -0.2517
  162SOL    HW1 3567   0.598   1.474   0.068 -2.4115  0.7402 -0.6536
  162SOL    HW2 3568   0.550   1.608   0.084  0.7385  1.0623 -1.9284
  162SOL     MW 3569   0.617   1.556   0.086  0.0104 -0.0078  0.0013
  163SOL     OW 3570   0.214   4.877   0.283 -0.0040 -0.4690  0.9017
  163SOL    HW1 3571   0.195   4.968   0.257  4.9985  0.6912  0.2840
  163SOL    HW2 3572   0.134   4.847   0.325 -1.4763  1.3304 -0.4598
  163SOL     MW 3573   0.201   4.885   0.285  0.0104 -0.0078  0.0013
  164SOL     OW 3574   4.158   2.700   0.490 -0.3574 -0.2940  0.3352
  164SOL    HW1 3575   4.196   2.711   0.577 -0.5821 -0.3123  0.4356
  164SOL    HW2 3576   4.226   2.662   0.434 -2.6005 -3.8408 -0.3140
  164SOL     MW 3577   4.172   2.697   0.494  0.0104 -0.0078  0.0013
  165SOL     OW 3578   4.069   0.288   0.018 -0.0105 -0.0945 -0.2544
  165SOL    HW1 3579   4.107   0.215   0.068 -0.8149 -0.2613  0.1190
  165SOL    HW2 3580   4.147   0.319  -0.028 -0.9649  1.4474 -0.8899
  165SOL     MW 3581   4.085   0.282   0.018  0.0104 -0.0078  0.0013
  166SOL     OW 3582   2.238   0.705   2.709 -0.7395  0.1683 -0.3746
  166SOL    HW1 3583   2.287   0.767   2.656 -0.0224 -0.1473 -0.0892
  166SOL    HW2 3584   2.176   0.666   2.647 -0.6110 -0.7028  0.0272
  166SOL     MW 3585   2.236   0.708   2.694  0.0104 -0.0078  0.0013
  167SOL     OW 3586   4.455   0.229   0.062 -0.1977 -0.1051 -0.4940
  167SOL    HW1 3587   4.419   0.318   0.064 -0.6500 -0.2934 -0.2449
  167SOL    HW2 3588   4.376   0.177   0.076  0.4557 -1.1511 -0.6390
  167SOL     MW 3589   4.440   0.234   0.064  0.0104 -0.0078  0.0013
  168SOL     OW 3590   0.802   2.913   3.038 -0.3150 -0.5010 -0.7368
  168SOL    HW1 3591   0.864   2.969   2.993  1.2833 -0.5601  1.2683
  168SOL    HW2 3592   0.724   2.968   3.041 -1.1237 -1.6099 -0.4753
  168SOL     MW 3593   0.800   2.928   3.032  0.0104 -0.0078  0.0013
  169SOL     OW 3594   2.164   2.821   0.505 -0.0116 -0.6763  0.5882
  169SOL    HW1 3595   2.243   2.870   0.484 -0.9078  0.4304 -0.3501
  169SOL    HW2 3596   2.195   2.732   0.490  2.0103  0.3427 -1.9932
  169SOL     MW 3597   2.178   2.816   0.500  0.0104 -0.0078  0.0013
  170SOL     OW 3598   1.081   4.147   2.613 -0.1095  0.2474  0.2908
  170SOL    HW1 3599   1.171   4.176   2.595  0.1407 -0.1105  0.9420
  170SOL    HW2 3600   1.033   4.172   2.534  1.3105  0.1415 -0.6578
  170SOL     MW 3601   1.087   4.154   2.600  0.0104 -0.0078  0.0013
  171SOL     OW 3602   4.082   3.125   2.658 -0.0568  0.0357  0.1802
  171SOL    HW1 3603   4.052   3.152   2.572  0.9089 -2.0760 -0.8895
  171SOL    HW2 3604   4.169   3.165   2.657 -0.4315  0.8660 -0.6500
  171SOL     MW 3605   4.090   3.134   2.647  0.0104 -0.0078  0.0013
  172SOL     OW 3606   1.868   0.497   2.994 -0.0234  0.1236 -0.2382
  172SOL    HW1 3607   1.804   0.532   3.057 -1.0220  0.3124 -1.3147
  172SOL    HW2 3608   1.947   0.548   3.009  0.2626 -0.5470  0.6115
  172SOL     MW 3609   1.870   0.508   3.004  0.0104 -0.0078  0.0013
  173SOL     OW 3610   0.719   1.676   0.362 -0.0614  0.0333 -0.5833
  173SOL    HW1 3611   0.707   1.620   0.285 -0.0914 -1.0281  0.1636
  173SOL    HW2 3612   0.665   1.752   0.341  0.0519  0.7544  1.5095
  173SOL     MW 3613   0.710   1.679   0.349  0.0104 -0.0078  0.0013
  174SOL     OW 3614   2.148   1.852   2.608 -0.0385  0.1643  0.5772
  174SOL    HW1 3615   2.062   1.887   2.630  0.9586  3.2327  0.0870
  174SOL    HW2 3616   2.131   1.794   2.533  0.7964  1.1137 -0.3930
  174SOL     MW 3617   2.135   1.849   2.601  0.0104 -0.0078  0.0013
  175SOL     OW 3618   2.690   2.468   0.032  0.4500  0.0661  0.3044
  175SOL    HW1 3619   2.688   2.563   0.042  1.7141  0.3053 -1.2968
  175SOL    HW2 3620   2.680   2.433   0.121  0.8362 -0.3791  0.1781
  175SOL     MW 3621   2.688   2.476   0.045  0.0104 -0.0078  0.0013
  176SOL     OW 3622   2.565   3.246   0.289  0.0008  0.3065 -0.3248
  176SOL    HW1 3623   2.534   3.323   0.335  0.2569 -0.8470  1.8922
  176SOL    HW2 3624   2.621   3.283   0.221  0.5350 -0.6853 -0.4389
  176SOL     MW 3625   2.568   3.261   0.286  0.0104 -0.0078  0.0013
  177SOL     OW 3626   2.676   2.753   0.009  0.2362  0.8634 -0.0042
  177SOL    HW1 3627   2.755   2.807  -0.002  1.3714 -0.6935  0.2696
  177SOL    HW2 3628   2.603   2.801  -0.030  0.9959  2.1998  0.1400
  177SOL     MW 3629   2.677   2.767   0.002  0.0104 -0.0078  0.0013
  178SOL     OW 3630   1.174   3.083   0.095  0.4467  0.2482  0.3035
  178SOL    HW1 3631   1.112   3.016   0.121  1.2205 -0.7140 -0.2642
  178SOL    HW2 3632   1.154   3.157   0.152  1.0863 -0.1931  1.1116
  178SOL     MW 3633   1.163   3.084   0.106  0.0104 -0.0078  0.0013
  179SOL     OW 3634   3.982   3.158   2.945 -0.4099  0.1009  0.3500
  179SOL    HW1 3635   4.003   3.153   2.852 -1.1817 -1.3948  0.2219
  179SOL    HW2 3636   4.003   3.248   2.970  0.0468  0.4100 -1.0184
  179SOL     MW 3637   3.987   3.169   2.936  0.0104 -0.0078  0.0013
  180SOL     OW 3638   2.321   2.829   0.164 -0.1982 -0.2912  0.2544
  180SOL    HW1 3639   2.308   2.738   0.136  0.4828 -0.3888  0.2567
  180SOL    HW2 3640   2.233   2.842   0.200 -0.9425 -2.3198 -0.6962
  180SOL     MW 3641   2.308   2.819   0.165  0.0104 -0.0078  0.0013
  181SOL     OW 3642   1.379   1.173   0.395  0.2418  0.1034  0.0989
  181SOL    HW1 3643   1.300   1.212   0.433  0.4093  2.8808 -2.0941
  181SOL    HW2 3644   1.352   1.168   0.303 -0.2937  1.2018  0.1779
  181SOL     MW 3645   1.365   1.178   0.388  0.0104 -0.0078  0.0013
  182SOL     OW 3646   3.449   2.568   0.079  0.0892  0.0717  0.1216
  182SOL    HW1 3647   3.420   2.573  -0.013 -0.9516  0.7300  0.4611
  182SOL    HW2 3648   3.367   2.566   0.129  0.5022 -0.9017  0.7892
  182SOL     MW 3649   3.434   2.569   0.073  0.0104 -0.0078  0.0013
  183SOL     OW 3650   0.583   1.238   0.077  0.0171 -0.2793 -0.5245
  183SOL    HW1 3651   0.559   1.159   0.125 -1.4920  1.4139  1.6897
  183SOL    HW2 3652   0.679   1.237   0.078  0.1057  1.7716  1.8026
  183SOL     MW 3653   0.593   1.228   0.083  0.0104 -0.0078  0.0013
  184SOL     OW 3654   0.020   1.973   0.440 -0.7001 -0.0802 -0.5995
  184SOL    HW1 3655   0.072   2.028   0.499 -0.8454 -0.7379  0.1554
  184SOL    HW2 3656   0.008   2.029   0.363  0.9265 -0.4516 -1.1590
  184SOL     MW 3657   0.026   1.988   0.438  0.0104 -0.0078  0.0013
  185SOL     OW 3658   2.373   1.736   2.740 -0.5047  0.0694  0.2754
  185SOL    HW1 3659   2.302   1.791   2.706  0.2420  1.3748  0.7688
  185SOL    HW2 3660   2.455   1.778   2.713 -0.3193 -0.8423 -0.6571
  185SOL     MW 3661   2.374   1.749   2.732  0.0104 -0.0078  0.0013
  186SOL     OW 3662   1.909   1.950   2.660  0.1472 -0.3171  0.0958
  186SOL    HW1 3663   1.848   1.918   2.593  1.0830 -0.1057 -0.8711
  186SOL    HW2 3664   1.923   2.040   2.632  2.3247 -1.0137 -1.2779
  186SOL     MW 3665   1.903   1.958   2.648  0.0104 -0.0078  0.0013
  187SOL     OW 3666   2.727   2.102   2.727  0.6163  0.8037 -0.4682
  187SOL    HW1 3667   2.794   2.159   2.764  2.1075 -0.4060 -1.1813
  187SOL    HW2 3668   2.721   2.124   2.634  0.0664 -1.9804 -1.1981
  187SOL     MW 3669   2.735   2.113   2.719  0.0104 -0.0078  0.0013
  188SOL     OW 3670   4.365   3.105   0.499  0.3436  0.3845  0.2082
  188SOL    HW1 3671   4.402   3.056   0.573  1.3068  0.3874 -0.2476
  188SOL    HW2 3672   4.296   3.053   0.460  0.4390 -0.0181  0.5738
  188SOL     MW 3673   4.361   3.092   0.504  0.0104 -0.0078  0.0013
  189SOL     OW 3674   3.587   2.615   0.375 -0.2562  0.3664  0.2639
  189SOL    HW1 3675   3.509   2.622   0.431  0.1898  0.4727  0.8777
  189SOL    HW2 3676   3.567   2.678   0.306  0.9219  0.1937 -0.2484
  189SOL     MW 3677   3.574   2.624   0.373  0.0104 -0.0078  0.0013
  190SOL     OW 3678   0.518   1.876   0.290  0.0004 -0.1850  0.1413
  190SOL    HW1 3679   0.443   1.924   0.324 -0.4120 -0.3576 -0.4896
  190SOL    HW2 3680   0.552   1.931   0.219 -0.1586 -2.5307 -1.8849
  190SOL     MW 3681   0.512   1.890   0.285  0.0104 -0.0078  0.0013
  191SOL     OW 3682   0.520   3.527   0.163 -0.1333 -0.2335 -0.4108
  191SOL    HW1 3683   0.543   3.535   0.070 -0.1560 -0.2215 -0.4154
  191SOL    HW2 3684   0.425   3.541   0.164  0.1076  1.9429  1.6770
  191SOL     MW 3685   0.511   3.530   0.151  0.0104 -0.0078  0.0013
  192SOL     OW 3686   3.875   3.058   0.083 -0.1298  0.3803  0.0598
  192SOL    HW1 3687   3.919   3.075  -0.000  1.1810  1.4142  0.9072
  192SOL    HW2 3688   3.946   3.021   0.136 -2.1345 -3.0134  0.6537
  192SOL     MW 3689   3.890   3.055   0.079  0.0104 -0.0078  0.0013
  193SOL     OW 3690   2.934   2.188   0.247  0.0927 -0.6756 -0.3911
  193SOL    HW1 3691   2.993   2.244   0.196 -1.9220  1.5535 -0.4209
  193SOL    HW2 3692   2.938   2.102   0.206 -0.1130 -0.6505 -0.4612
  193SOL     MW 3693   2.943   2.184   0.235  0.0104 -0.0078  0.0013
  194SOL     OW 3694   5.095   2.127   0.216  0.1491  0.0302 -0.2520
  194SOL    HW1 3695   5.080   2.098   0.126  1.5866  0.3527 -0.6243
  194SOL    HW2 3696   5.142   2.208   0.197  1.0930  0.2288  2.4875
  194SOL     MW 3697   5.099   2.134   0.202  0.0104 -0.0078  0.0013
  195SOL     OW 3698   4.457   2.927   2.862 -0.3792 -0.2777 -0.3491
  195SOL    HW1 3699   4.416   2.882   2.788  0.0358  0.6448 -1.1554
  195SOL    HW2 3700   4.394   2.994   2.889  0.0089  0.4196 -1.1548
  195SOL     MW 3701   4.443   2.930   2.856  0.0104 -0.0078  0.0013
  196SOL     OW 3702   4.519   2.904   0.341 -0.2986 -0.2504  0.1078
  196SOL    HW1 3703   4.483   2.984   0.379 -0.7219 -0.2523 -0.2714
  196SOL    HW2 3704   4.582   2.871   0.405 -0.5590 -1.6287 -0.3187
  196SOL     MW 3705   4.523   2.911   0.354  0.0104 -0.0078  0.0013
  197SOL     OW 3706   0.395   1.702   0.078  0.1533 -0.3358 -0.3010
  197SOL    HW1 3707   0.325   1.668   0.134  1.2042 -0.0317  1.2433
  197SOL    HW2 3708   0.421   1.783   0.121 -1.0139 -0.5089  0.7818
  197SOL     MW 3709   0.389   1.708   0.091  0.0104 -0.0078  0.0013
  198SOL     OW 3710   1.421   2.545   3.019  0.1850  0.0006  0.5577
  198SOL    HW1 3711   1.459   2.466   3.058  0.4491 -0.3167 -0.3112
  198SOL    HW2 3712   1.356   2.569   3.084  0.3071  1.1374  0.2775
  198SOL     MW 3713   1.417   2.537   3.033  0.0104 -0.0078  0.0013
  199SOL     OW 3714   4.859   2.251   0.196 -0.0284  0.2101  0.3723
  199SOL    HW1 3715   4.935   2.196   0.210 -0.1217 -0.0993 -0.2908
  199SOL    HW2 3716   4.896   2.331   0.157  0.0594 -0.5751 -1.2411
  199SOL     MW 3717   4.874   2.255   0.193  0.0104 -0.0078  0.0013
  200SOL     OW 3718   4.938   1.540   2.930  0.2424 -0.0333 -0.5583
  200SOL    HW1 3719   4.923   1.635   2.927 -1.5822 -0.3085 -1.8217
  200SOL    HW2 3720   4.999   1.518   2.860  1.0768  0.8381 -0.1261
  200SOL     MW 3721   4.944   1.550   2.920  0.0104 -0.0078  0.0013
  201SOL     OW 3722   4.736   4.574   2.456 -0.2322 -0.4800 -0.5431
  201SOL    HW1 3723   4.678   4.522   2.400  1.3464 -1.2334 -1.5762
  201SOL    HW2 3724   4.691   4.577   2.540  0.1679  0.8211 -0.3419
  201SOL     MW 3725   4.722   4.568   2.460  0.0104 -0.0078  0.0013
  202SOL     OW 3726   1.314   1.174   0.105  0.3418 -0.5344 -0.1263
  202SOL    HW1 3727   1.284   1.258   0.070 -1.8484 -1.1252  0.1800
  202SOL    HW2 3728   1.409   1.187   0.107  0.1038  1.3157  1.0788
  202SOL     MW 3729   1.322   1.187   0.100  0.0104 -0.0078  0.0013
  203SOL     OW 3730   2.884   0.975   3.045  0.0876 -0.0853 -0.5492
  203SOL    HW1 3731   2.949   1.034   3.084 -0.7558  0.4208  0.1289
  203SOL    HW2 3732   2.802   1.002   3.088 -0.2047  0.2207 -1.2941
  203SOL     MW 3733   2.882   0.987   3.056  0.0104 -0.0078  0.0013
  204SOL     OW 3734   2.550   1.920   3.069  0.0960  0.2012  0.2756
  204SOL    HW1 3735   2.502   1.956   2.995 -0.1616 -0.3870  0.1475
  204SOL    HW2 3736   2.639   1.917   3.035  0.1335  1.9241  0.1528
  204SOL     MW 3737   2.555   1.924   3.055  0.0104 -0.0078  0.0013
  205SOL     OW 3738   4.800   1.721   0.257  0.2492  0.0786  0.3751
  205SOL    HW1 3739   4.775   1.765   0.176  1.3814 -1.1358 -0.6947
  205SOL    HW2 3740   4.765   1.634   0.237 -0.7097  0.5205  0.1069
  205SOL     MW 3741   4.792   1.715   0.244  0.0104 -0.0078  0.0013
  206SOL     OW 3742   2.479   2.150   0.114  0.1039 -0.0066 -0.1151
  206SOL    HW1 3743   2.487   2.057   0.093  0.5928 -0.1401  0.6139
  206SOL    HW2 3744   2.558   2.168   0.165 -0.4392  0.1013  0.7020
  206SOL     MW 3745   2.491   2.140   0.118  0.0104 -0.0078  0.0013
  207SOL     OW 3746   1.406   2.298   0.026 -0.0307 -0.1591 -0.0763
  207SOL    HW1 3747   1.377   2.236  -0.041  0.6284  0.3062 -0.8178
  207SOL    HW2 3748   1.485   2.257   0.062 -0.2364 -1.7863 -1.3455
  207SOL     MW 3749   1.413   2.285   0.022  0.0104 -0.0078  0.0013
  208SOL     OW 3750   2.597   1.866   2.654 -0.4045  0.0377  0.3780
  208SOL    HW1 3751   2.535   1.908   2.595 -0.5088  0.4877  0.7972
  208SOL    HW2 3752   2.639   1.946   2.688 -0.3067  0.2770 -0.2970
  208SOL     MW 3753   2.594   1.882   2.651  0.0104 -0.0078  0.0013
  209SOL     OW 3754   1.145   3.317   0.229  0.2360  0.0848  0.0161
  209SOL    HW1 3755   1.228   3.342   0.269 -0.4538  1.8202  0.4438
  209SOL    HW2 3756   1.103   3.401   0.210  1.4452  0.8914  0.8343
  209SOL     MW 3757   1.150   3.331   0.231  0.0104 -0.0078  0.0013
  210SOL     OW 3758   4.942   3.151   2.939  0.2354  0.4674  0.3052
  210SOL    HW1 3759   4.911   3.138   2.849 -0.3037 -0.5342  0.6233
  210SOL    HW2 3760   5.025   3.103   2.945  0.3723  0.8761  3.7592
  210SOL     MW 3761   4.949   3.143   2.928  0.0104 -0.0078  0.0013
  211SOL     OW 3762   4.848   0.114   3.000  0.2210 -0.5072  0.0817
  211SOL    HW1 3763   4.935   0.148   3.020 -0.4116  0.3264  1.6061
  211SOL    HW2 3764   4.863   0.030   2.956 -3.6907  0.2448 -3.3634
  211SOL     MW 3765   4.861   0.107   2.997  0.0104 -0.0078  0.0013
  212SOL     OW 3766   1.947   0.079   3.095 -0.2665 -0.2307 -0.2566
  212SOL    HW1 3767   1.965   0.147   3.160  1.0047 -1.1215  0.3932
  212SOL    HW2 3768   1.923   0.123   3.014 -0.5803  2.0204  0.9694
  212SOL     MW 3769   1.947   0.094   3.093  0.0104 -0.0078  0.0013
  213SOL     OW 3770   1.894   3.319   0.187 -0.0355  0.5058 -0.4412
  213SOL    HW1 3771   1.824   3.321   0.122 -0.8481  0.8478  0.4174
  213SOL    HW2 3772   1.884   3.235   0.231  4.0903 -0.3947 -0.8885
  213SOL     MW 3773   1.883   3.308   0.184  0.0104 -0.0078  0.0013
  214SOL     OW 3774   1.318   4.268   2.574  0.2678  0.0583 -0.1878
  214SOL    HW1 3775   1.408   4.247   2.548 -0.1631  0.1240 -1.8912
  214SOL    HW2 3776   1.318   4.361   2.598 -1.1555 -0.1237  0.6267
  214SOL     MW 3777   1.330   4.278   2.574  0.0104 -0.0078  0.0013
  215SOL     OW 3778   4.145   2.919   0.130 -0.1344  0.4124 -0.0474
  215SOL    HW1 3779   4.220   2.870   0.097 -0.2228 -0.7694  1.4270
  215SOL    HW2 3780   4.162   2.920   0.224 -1.0373 -1.3018  0.1770
  215SOL     MW 3781   4.157   2.913   0.138  0.0104 -0.0078  0.0013
  216SOL     OW 3782   1.949   4.403   0.328 -0.1708 -0.1881 -0.1667
  216SOL    HW1 3783   2.025   4.399   0.270 -1.7482  1.1348 -2.5171
  216SOL    HW2 3784   1.976   4.463   0.398  4.5945 -2.2160  0.1151
  216SOL     MW 3785   1.963   4.411   0.330  0.0104 -0.0078  0.0013
  217SOL     OW 3786   0.239   3.672   3.077  0.1463  0.0672 -0.0142
  217SOL    HW1 3787   0.278   3.759   3.081 -1.9091  1.0346  0.1651
  217SOL    HW2 3788   0.145   3.681   3.060  0.6225  0.7062 -2.8720
  217SOL     MW 3789   0.231   3.684   3.075  0.0104 -0.0078  0.0013
  218SOL     OW 3790   0.652   3.787   2.959  0.0238 -0.0546  0.1609
  218SOL    HW1 3791   0.718   3.848   2.993  0.5618  0.5035 -1.7229
  218SOL    HW2 3792   0.689   3.758   2.876 -2.4565 -0.7486 -0.8061
  218SOL     MW 3793   0.666   3.792   2.952  0.0104 -0.0078  0.0013
  219SOL     OW 3794   3.630   0.165   0.078  0.1211 -0.4463  0.1112
  219SOL    HW1 3795   3.639   0.254   0.112  2.3243 -0.0868 -1.1743
  219SOL    HW2 3796   3.583   0.122   0.149 -0.5744  0.8917  0.4908
  219SOL     MW 3797   3.625   0.171   0.092  0.0104 -0.0078  0.0013
  220SOL     OW 3798   0.744   1.530   0.599  0.0159 -0.9760  0.0226
  220SOL    HW1 3799   0.707   1.575   0.676  0.4837 -0.1120 -0.2428
  220SOL    HW2 3800   0.721   1.586   0.524 -0.6790 -0.7584  0.3819
  220SOL     MW 3801   0.736   1.544   0.599  0.0104 -0.0078  0.0013
  221SOL     OW 3802   2.396   3.864   0.637 -0.5306  0.0666 -0.2744
  221SOL    HW1 3803   2.310   3.847   0.598 -0.5199 -1.2109  0.1990
  221SOL    HW2 3804   2.368   3.887   0.726 -3.4540  0.8534 -1.2989
  221SOL     MW 3805   2.381   3.865   0.644  0.0104 -0.0078  0.0013
  222SOL     OW 3806   3.556   3.030   0.375 -0.1574  0.1286  0.3488
  222SOL    HW1 3807   3.568   2.963   0.308 -0.1372  0.9300 -0.4770
  222SOL    HW2 3808   3.596   3.103   0.328  0.3637 -0.4629 -0.1460
  222SOL     MW 3809   3.562   3.031   0.360  0.0104 -0.0078  0.0013
  223SOL     OW 3810   0.858   3.977   2.991  0.2783 -0.0102 -0.5940
  223SOL    HW1 3811   0.905   3.944   2.915  0.5456 -0.1315 -0.3755
  223SOL    HW2 3812   0.863   4.072   2.982  0.5467  0.1554  0.9085
  223SOL     MW 3813   0.865   3.986   2.980  0.0104 -0.0078  0.0013
  224SOL     OW 3814   1.788   3.981   2.927  0.3507  0.3564  0.7626
  224SOL    HW1 3815   1.822   4.050   2.872  0.9326  0.0810  0.7639
  224SOL    HW2 3816   1.852   3.911   2.914 -0.7776 -0.3287 -1.6315
  224SOL     MW 3817   1.801   3.981   2.918  0.0104 -0.0078  0.0013
  225SOL     OW 3818   1.930   4.844   2.824  0.0404  0.2676  0.2053
  225SOL    HW1 3819   1.842   4.881   2.833  0.4985  1.1629  1.1471
  225SOL    HW2 3820   1.987   4.890   2.885  1.0737 -0.7041  0.0027
  225SOL     MW 3821   1.926   4.855   2.833  0.0104 -0.0078  0.0013
  226SOL     OW 3822   4.425   0.015   0.363 -0.5925 -0.8866  0.0454
  226SOL    HW1 3823   4.401   0.046   0.451 -0.1804  0.1324 -0.1777
  226SOL    HW2 3824   4.485   0.084   0.335  1.7212 -2.5638  0.6334
  226SOL     MW 3825   4.429   0.028   0.371  0.0104 -0.0078  0.0013
  227SOL     OW 3826   2.414   4.601   0.157  0.1265  0.2290 -0.4236
  227SOL    HW1 3827   2.408   4.677   0.215  2.2915  1.5528 -1.7628
  227SOL    HW2 3828   2.335   4.550   0.171 -0.2933  0.2692 -2.3473
  227SOL     MW 3829   2.403   4.604   0.166  0.0104 -0.0078  0.0013
  228SOL     OW 3830   2.158   3.804   0.504 -0.3523  0.1276 -0.0574
  228SOL    HW1 3831   2.161   3.873   0.437 -2.0579 -1.2556 -1.6360
  228SOL    HW2 3832   2.115   3.851   0.575 -0.5038  0.6006 -0.4494
  228SOL     MW 3833   2.153   3.819   0.504  0.0104 -0.0078  0.0013
  229SOL     OW 3834   2.121   4.039   0.090  1.0242 -0.4777  0.0876
  229SOL    HW1 3835   2.125   3.946   0.067 -0.4524 -0.1027 -2.0208
  229SOL    HW2 3836   2.029   4.058   0.068  0.5541 -1.8755  0.7370
  229SOL     MW 3837   2.109   4.029   0.084  0.0104 -0.0078  0.0013
  230SOL     OW 3838   2.225   0.022   3.073 -0.4228 -0.0786 -0.9074
  230SOL    HW1 3839   2.245   0.107   3.034  1.3566 -0.3820 -0.7582
  230SOL    HW2 3840   2.132   0.029   3.093 -0.0727 -1.2772  1.5681
  230SOL     MW 3841   2.216   0.035   3.071  0.0104 -0.0078  0.0013
  231SOL     OW 3842   4.359   2.757   2.672  0.2799 -0.6578 -0.4797
  231SOL    HW1 3843   4.278   2.773   2.624 -0.3635 -1.3009  0.3597
  231SOL    HW2 3844   4.360   2.662   2.680 -0.4421 -0.6876 -0.6798
  231SOL     MW 3845   4.348   2.747   2.667  0.0104 -0.0078  0.0013
  232SOL     OW 3846   2.676   2.302   0.262 -0.2983 -0.4619  0.0758
  232SOL    HW1 3847   2.767   2.278   0.277 -0.3476 -1.6967 -1.3568
  232SOL    HW2 3848   2.632   2.312   0.346 -0.5257  1.8056 -0.2445
  232SOL     MW 3849   2.682   2.300   0.275  0.0104 -0.0078  0.0013
  233SOL     OW 3850   0.925   4.724   2.980  0.2160 -0.2908  0.4785
  233SOL    HW1 3851   0.941   4.649   3.037  0.7467 -0.7817 -0.2971
  233SOL    HW2 3852   1.015   4.750   2.961  0.4731 -0.3971  1.5082
  233SOL     MW 3853   0.939   4.717   2.985  0.0104 -0.0078  0.0013
  234SOL     OW 3854   1.949   4.695   2.562  0.2477  0.0025  0.1784
  234SOL    HW1 3855   1.985   4.752   2.630  1.0262 -0.1175 -0.1216
  234SOL    HW2 3856   1.878   4.752   2.534  1.6053  1.4005 -0.5548
  234SOL     MW 3857   1.945   4.710   2.567  0.0104 -0.0078  0.0013
  235SOL     OW 3858   1.855   3.058   0.272 -0.0404 -0.3500 -0.6069
  235SOL    HW1 3859   1.932   3.004   0.255 -0.8235 -1.3049 -1.2091
  235SOL    HW2 3860   1.868   3.071   0.366  0.3576 -2.3878 -0.3511
  235SOL     MW 3861   1.867   3.053   0.282  0.0104 -0.0078  0.0013
  236SOL     OW 3862   1.979   4.426   3.090 -0.6969 -0.0765 -0.3051
  236SOL    HW1 3863   1.954   4.518   3.091  1.5548  0.5702  0.2432
  236SOL    HW2 3864   1.920   4.393   3.022  0.5913 -0.6813 -1.1644
  236SOL     MW 3865   1.968   4.433   3.081  0.0104 -0.0078  0.0013
  237SOL     OW 3866   3.590   4.901   0.063  0.1293  0.2695  0.2676
  237SOL    HW1 3867   3.664   4.858   0.020  1.3406  2.1665  0.3744
  237SOL    HW2 3868   3.512   4.866   0.018  0.2195 -1.2473  1.2254
  237SOL     MW 3869   3.589   4.891   0.051  0.0104 -0.0078  0.0013
  238SOL     OW 3870   4.157   1.430   0.117  0.5062  0.2338 -0.1755
  238SOL    HW1 3871   4.088   1.365   0.132 -0.5571  1.6337  1.3452
  238SOL    HW2 3872   4.107   1.508   0.095 -1.7555 -0.8926  0.6834
  238SOL     MW 3873   4.142   1.432   0.116  0.0104 -0.0078  0.0013
  239SOL     OW 3874   4.928   0.868   0.048 -0.1339  0.1338 -0.0452
  239SOL    HW1 3875   4.971   0.906   0.124  0.6482 -0.2521 -0.2840
  239SOL    HW2 3876   4.929   0.945  -0.009  0.0326  1.7989  2.1162
  239SOL     MW 3877   4.934   0.883   0.050  0.0104 -0.0078  0.0013
  240SOL     OW 3878   3.091   1.122   0.064 -0.1610  0.1913 -0.3102
  240SOL    HW1 3879   3.124   1.194   0.011 -1.9228  1.5330  0.3360
  240SOL    HW2 3880   3.170   1.077   0.092  0.3445  0.7293 -0.8336
  240SOL     MW 3881   3.106   1.125   0.061  0.0104 -0.0078  0.0013
  241SOL     OW 3882   2.357   1.505   2.611 -0.0493 -0.0162  0.0552
  241SOL    HW1 3883   2.382   1.433   2.669 -2.1585 -0.8617 -0.0101
  241SOL    HW2 3884   2.356   1.584   2.666 -2.0861  1.0029 -1.3265
  241SOL     MW 3885   2.360   1.506   2.626  0.0104 -0.0078  0.0013
  242SOL     OW 3886   3.811   3.526   0.136 -0.4233 -0.1395  0.0419
  242SOL    HW1 3887   3.828   3.504   0.228 -0.3924  0.9522  0.3164
  242SOL    HW2 3888   3.730   3.576   0.149 -0.3781 -0.3838  1.4252
  242SOL     MW 3889   3.802   3.530   0.150  0.0104 -0.0078  0.0013
  243SOL     OW 3890   4.870   0.122   0.227 -0.3503  0.5424  0.0223
  243SOL    HW1 3891   4.888   0.123   0.133  0.2682 -0.1634  0.1268
  243SOL    HW2 3892   4.938   0.179   0.265 -0.1604  0.2218  0.1696
  243SOL     MW 3893   4.882   0.130   0.220  0.0104 -0.0078  0.0013
  244SOL     OW 3894   3.841   0.105   2.986 -0.2004 -0.0916  0.0398
  244SOL    HW1 3895   3.776   0.114   3.055 -0.8299  1.5562 -0.7100
  244SOL    HW2 3896   3.903   0.174   3.011  0.6162 -0.7366 -0.1477
  244SOL     MW 3897   3.841   0.115   2.998  0.0104 -0.0078  0.0013
  245SOL     OW 3898   1.686   0.554   0.106  0.4383  0.7925  0.3056
  245SOL    HW1 3899   1.695   0.643   0.140 -3.4681  2.2901 -1.9379
  245SOL    HW2 3900   1.603   0.534   0.148  0.4858  0.9410  0.4694
  245SOL     MW 3901   1.676   0.563   0.116  0.0104 -0.0078  0.0013
  246SOL     OW 3902   2.296   5.026   0.222  0.0056  0.3135  0.5942
  246SOL    HW1 3903   2.289   5.052   0.131 -0.6040 -2.2322 -0.1738
  246SOL    HW2 3904   2.342   5.097   0.267 -1.4683 -0.2415  3.2136
  246SOL     MW 3905   2.301   5.039   0.216  0.0104 -0.0078  0.0013
  247SOL     OW 3906   4.662   0.256   2.663  0.0359 -0.1292  0.1003
  247SOL    HW1 3907   4.745   0.211   2.651 -0.4135 -0.5970 -1.5253
  247SOL    HW2 3908   4.640   0.240   2.754  0.0255  1.2448  0.3677
  247SOL     MW 3909   4.670   0.248   2.673  0.0104 -0.0078  0.0013
  248SOL     OW 3910   3.385   1.001   2.968 -0.7567 -0.6596 -0.4598
  248SOL    HW1 3911   3.414   1.092   2.970  3.0637 -1.7137 -0.6568
  248SOL    HW2 3912   3.306   1.004   2.914 -1.2332 -3.1019  0.0008
  248SOL     MW 3913   3.378   1.014   2.961  0.0104 -0.0078  0.0013
  249SOL     OW 3914   3.117   4.730   0.036  0.0639  0.1398 -0.4143
  249SOL    HW1 3915   3.082   4.708  -0.050 -0.7841 -0.8053  0.1518
  249SOL    HW2 3916   3.082   4.663   0.095 -0.7984  0.5025 -0.5056
  249SOL     MW 3917   3.108   4.718   0.033  0.0104 -0.0078  0.0013
  250SOL     OW 3918   3.829   0.516   2.449  0.0999 -0.0541  0.5016
  250SOL    HW1 3919   3.797   0.471   2.371  1.2039 -1.2280  0.6750
  250SOL    HW2 3920   3.828   0.606   2.417 -0.5455 -0.4795 -0.7537
  250SOL     MW 3921   3.825   0.522   2.434  0.0104 -0.0078  0.0013
  251SOL     OW 3922   3.144   1.308   2.974 -0.5331 -0.5105  0.5864
  251SOL    HW1 3923   3.126   1.398   3.002  2.8722  0.1635  1.0687
  251SOL    HW2 3924   3.096   1.292   2.893  1.3953 -2.0255 -0.3389
  251SOL     MW 3925   3.135   1.318   2.967  0.0104 -0.0078  0.0013
  252SOL     OW 3926   1.896   0.231   2.878  0.1352  0.1511 -0.3298
  252SOL    HW1 3927   1.972   0.238   2.819  0.8408  1.4450  0.6732
  252SOL    HW2 3928   1.890   0.318   2.919 -3.1212 -0.5600  1.0111
  252SOL     MW 3929   1.905   0.244   2.875  0.0104 -0.0078  0.0013
  253SOL     OW 3930   3.464   1.515   2.905 -0.1893  0.7010  0.0714
  253SOL    HW1 3931   3.426   1.552   2.985  1.5677  2.6066  0.1007
  253SOL    HW2 3932   3.415   1.562   2.838  0.1226  0.5183 -0.2883
  253SOL     MW 3933   3.453   1.526   2.907  0.0104 -0.0078  0.0013
  254SOL     OW 3934   3.556   0.694   0.076  0.3840 -0.7036  0.4603
  254SOL    HW1 3935   3.569   0.731  -0.012 -1.8037  0.2272  0.4468
  254SOL    HW2 3936   3.461   0.696   0.088  0.4404  4.0448  2.2864
  254SOL     MW 3937   3.545   0.699   0.066  0.0104 -0.0078  0.0013
  255SOL     OW 3938   4.302   4.518   2.778  0.1973  0.0918  0.1795
  255SOL    HW1 3939   4.391   4.521   2.744 -0.2803  0.3276 -1.1164
  255SOL    HW2 3940   4.298   4.605   2.817 -1.9200  0.4821 -0.7677
  255SOL     MW 3941   4.313   4.530   2.778  0.0104 -0.0078  0.0013
  256SOL     OW 3942   2.939   0.189   0.400  0.1614  0.2144 -0.0809
  256SOL    HW1 3943   3.010   0.252   0.414  0.9132 -0.4193 -0.9021
  256SOL    HW2 3944   2.976   0.114   0.447 -0.2696  0.8889  1.4031
  256SOL     MW 3945   2.953   0.187   0.408  0.0104 -0.0078  0.0013
  257SOL     OW 3946   1.847   0.607   2.733 -0.4912  0.0692  0.2031
  257SOL    HW1 3947   1.823   0.555   2.810  0.4675  0.7097  0.9664
  257SOL    HW2 3948   1.819   0.696   2.756  0.1186  0.6786 -1.3247
  257SOL     MW 3949   1.840   0.612   2.747  0.0104 -0.0078  0.0013
  258SOL     OW 3950   3.011   2.056   3.063 -0.2412  0.1096 -0.0700
  258SOL    HW1 3951   3.100   2.073   3.031 -0.3734  1.4945  0.2020
  258SOL    HW2 3952   2.971   2.143   3.053 -0.4775  0.3295  2.1427
  258SOL     MW 3953   3.018   2.070   3.058  0.0104 -0.0078  0.0013
  259SOL     OW 3954   3.650   5.015   2.646  0.8864  0.3396 -0.1063
  259SOL    HW1 3955   3.691   5.092   2.687  0.2979  0.2042  0.7710
  259SOL    HW2 3956   3.701   4.997   2.567  0.6919 -1.6158  0.1627
  259SOL     MW 3957   3.662   5.023   2.641  0.0104 -0.0078  0.0013
  260SOL     OW 3958   2.704   4.850   0.337  0.0544 -0.0998 -0.8137
  260SOL    HW1 3959   2.795   4.855   0.366  0.3336 -0.6759 -1.5353
  260SOL    HW2 3960   2.715   4.855   0.242  1.8535 -0.7697 -0.6797
  260SOL     MW 3961   2.717   4.851   0.328  0.0104 -0.0078  0.0013
  261SOL     OW 3962   2.365   3.009   0.483 -0.3996  0.5022  0.3344
  261SOL    HW1 3963   2.415   2.994   0.403 -2.4996 -0.2903 -0.9160
  261SOL    HW2 3964   2.404   3.090   0.514  1.6384 -0.0364 -0.6591
  261SOL     MW 3965   2.377   3.017   0.477  0.0104 -0.0078  0.0013
  262SOL     OW 3966   0.609   0.166   2.643  0.3454  0.0736  0.0065
  262SOL    HW1 3967   0.590   0.260   2.635 -0.0553  0.0057  0.1133
  262SOL    HW2 3968   0.698   0.147   2.614 -0.0421 -1.2475 -0.3871
  262SOL     MW 3969   0.618   0.176   2.638  0.0104 -0.0078  0.0013
  263SOL     OW 3970   2.196   3.783   3.099 -0.1227  0.3458 -0.2724
  263SOL    HW1 3971   2.233   3.757   3.015 -2.0022 -0.0787 -1.0036
  263SOL    HW2 3972   2.214   3.704   3.151 -1.4256  0.5463  0.5342
  263SOL     MW 3973   2.203   3.769   3.095  0.0104 -0.0078  0.0013
  264SOL     OW 3974   3.116   4.639   0.462  0.2762  0.1050  0.3754
  264SOL    HW1 3975   3.035   4.603   0.496  0.7504 -0.9075  0.4570
  264SOL    HW2 3976   3.089   4.720   0.419  2.9359 -0.3151 -2.4904
  264SOL     MW 3977   3.102   4.645   0.461  0.0104 -0.0078  0.0013
  265SOL     OW 3978   1.680   4.959   2.823 -0.0054  0.7134  0.0922
  265SOL    HW1 3979   1.701   5.044   2.783  3.6004 -1.3139 -2.9708
  265SOL    HW2 3980   1.704   4.971   2.915 -0.7354 -0.2232  0.4126
  265SOL     MW 3981   1.686   4.972   2.830  0.0104 -0.0078  0.0013
  266SOL     OW 3982   4.678   1.863   0.056 -0.1788  0.4874 -0.5430
  266SOL    HW1 3983   4.678   1.949   0.099 -2.3643  0.2594  0.0295
  266SOL    HW2 3984   4.592   1.825   0.077 -0.1748  0.1338 -1.1478
  266SOL     MW 3985   4.667   1.869   0.065  0.0104 -0.0078  0.0013
  267SOL     OW 3986   4.365   2.775   3.089  0.0819  0.2184  0.0582
  267SOL    HW1 3987   4.449   2.779   3.135  1.6632 -0.0487 -2.5991
  267SOL    HW2 3988   4.396   2.813   3.007  1.0215 -0.4827  0.0674
  267SOL     MW 3989   4.380   2.780   3.085  0.0104 -0.0078  0.0013
  268SOL     OW 3990   3.903   0.502   0.074  0.5470  0.1186  0.5507
  268SOL    HW1 3991   3.903   0.519  -0.020 -2.4020 -2.6641 -0.1593
  268SOL    HW2 3992   3.944   0.416   0.079  0.6130  0.2110  2.1059
  268SOL     MW 3993   3.908   0.493   0.062  0.0104 -0.0078  0.0013
  269SOL     OW 3994   3.752   0.133   2.716 -0.3599  0.3046  0.2803
  269SOL    HW1 3995   3.741   0.224   2.687  4.9787  0.5150 -2.2777
  269SOL    HW2 3996   3.783   0.136   2.806  2.0029 -0.9628 -0.3987
  269SOL     MW 3997   3.755   0.145   2.724  0.0104 -0.0078  0.0013
  270SOL     OW 3998   2.442   2.852   3.007  0.1496  0.3339 -0.0818
  270SOL    HW1 3999   2.409   2.834   3.095 -2.2858  0.0715 -0.9827
  270SOL    HW2 4000   2.407   2.777   2.959  0.2873  0.6002 -0.6093
  270SOL     MW 4001   2.433   2.840   3.012  0.0104 -0.0078  0.0013
  271SOL     OW 4002   3.982   4.973   2.948  0.0503 -0.0729  0.2622
  271SOL    HW1 4003   3.962   4.945   2.859  1.7156 -2.2417  0.4972
  271SOL    HW2 4004   3.944   5.061   2.952 -0.8583 -0.2263 -2.4178
  271SOL     MW 4005   3.974   4.981   2.936  0.0104 -0.0078  0.0013
  272SOL     OW 4006   2.942   2.315   3.055  0.1390  0.0021 -0.4024
  272SOL    HW1 4007   3.020   2.334   3.107  0.9516 -0.8031 -1.2831
  272SOL    HW2 4008   2.868   2.363   3.094 -1.8925 -1.5858 -2.0410
  272SOL     MW 4009   2.942   2.324   3.067  0.0104 -0.0078  0.0013
  273SOL     OW 4010   3.797   3.547   0.418  0.2758 -0.0434 -0.2165
  273SOL    HW1 4011   3.846   3.615   0.464 -0.0947 -0.9525  1.6048
  273SOL    HW2 4012   3.825   3.473   0.472  0.7510  1.3176  1.4626
  273SOL     MW 4013   3.807   3.546   0.431  0.0104 -0.0078  0.0013
  274SOL     OW 4014   0.970   2.899   0.178  0.2647 -0.1620 -0.4819
  274SOL    HW1 4015   0.953   2.815   0.221  0.7035  0.7101  1.4757
  274SOL    HW2 4016   0.910   2.900   0.103  2.8468  0.0746 -2.7120
  274SOL     MW 4017   0.960   2.888   0.174  0.0104 -0.0078  0.0013
  275SOL     OW 4018   2.357   2.637   2.830  0.4133 -0.2997 -0.3833
  275SOL    HW1 4019   2.344   2.542   2.829  0.2620 -0.2837 -1.4259
  275SOL    HW2 4020   2.415   2.645   2.754  0.7536 -2.7558 -0.4574
  275SOL     MW 4021   2.363   2.625   2.820  0.0104 -0.0078  0.0013
  276SOL     OW 4022   1.765   2.010   2.911 -0.1468  0.0452  0.8128
  276SOL    HW1 4023   1.699   2.065   2.868  1.4080  1.6460  0.3459
  276SOL    HW2 4024   1.812   1.969   2.838  0.1685  1.9680 -0.1189
  276SOL     MW 4025   1.762   2.011   2.895  0.0104 -0.0078  0.0013
  277SOL     OW 4026   2.297   2.572   0.048  0.0661  0.8369  0.1853
  277SOL    HW1 4027   2.313   2.505   0.114 -0.3092  1.2333  0.6971
  277SOL    HW2 4028   2.341   2.547  -0.032 -0.9465  0.6857 -0.3453
  277SOL     MW 4029   2.305   2.560   0.046  0.0104 -0.0078  0.0013
  278SOL     OW 4030   2.473   3.462   0.412 -0.0140 -0.3826  0.0181
  278SOL    HW1 4031   2.383   3.494   0.416 -0.7997 -2.2542 -1.2725
  278SOL    HW2 4032   2.523   3.537   0.380 -1.2009  0.7218  0.6813
  278SOL     MW 4033   2.467   3.476   0.408  0.0104 -0.0078  0.0013
  279SOL     OW 4034   2.193   3.547   0.145 -0.0669  0.3474 -0.6710
  279SOL    HW1 4035   2.156   3.465   0.113 -0.1897  0.8704 -1.9469
  279SOL    HW2 4036   2.185   3.536   0.240 -1.3213  0.6105 -0.7321
  279SOL     MW 4037   2.187   3.535   0.153  0.0104 -0.0078  0.0013
  280SOL     OW 4038   4.629   2.135   0.148  0.0545 -0.0905  0.1593
  280SOL    HW1 4039   4.715   2.176   0.148  0.0666 -0.1102 -0.7553
  280SOL    HW2 4040   4.588   2.160   0.231  1.8179  1.8834  0.5184
  280SOL     MW 4041   4.635   2.144   0.159  0.0104 -0.0078  0.0013
  281SOL     OW 4042   1.415   3.394   0.289 -0.3585 -0.3286  0.1513
  281SOL    HW1 4043   1.497   3.353   0.317 -0.2038  0.0088  0.1905
  281SOL    HW2 4044   1.397   3.463   0.352  0.1191 -1.2914  1.3729
  281SOL     MW 4045   1.423   3.398   0.301  0.0104 -0.0078  0.0013
  282SOL     OW 4046   3.863   2.614   0.344  0.1544  0.0013  0.0951
  282SOL    HW1 4047   3.917   2.622   0.422  0.0211  0.7235  0.1162
  282SOL    HW2 4048   3.774   2.621   0.378  0.0892 -1.7501  0.3840
  282SOL     MW 4049   3.858   2.616   0.359  0.0104 -0.0078  0.0013
  283SOL     OW 4050   2.098   0.862   2.907 -0.5222 -0.5901  0.0874
  283SOL    HW1 4051   2.139   0.947   2.925 -0.7719 -0.0059 -1.8498
  283SOL    HW2 4052   2.153   0.819   2.842 -0.2731 -3.2186  1.8906
  283SOL     MW 4053   2.110   0.868   2.901  0.0104 -0.0078  0.0013
  284SOL     OW 4054   3.735   2.820   3.078 -0.0577 -0.4778 -0.0158
  284SOL    HW1 4055   3.758   2.907   3.109  0.6522 -0.1463 -1.4072
  284SOL    HW2 4056   3.813   2.775   3.110 -0.1543  1.3365  3.0839
  284SOL     MW 4057   3.748   2.825   3.086  0.0104 -0.0078  0.0013
  285SOL     OW 4058   1.092   2.120   0.138  0.6983  0.0347  0.0884
  285SOL    HW1 4059   1.104   2.215   0.141 -0.3122  0.1696  2.5035
  285SOL    HW2 4060   1.108   2.089   0.227  2.8359  1.1174  0.1669
  285SOL     MW 4061   1.096   2.129   0.150  0.0104 -0.0078  0.0013
  286SOL     OW 4062   3.757   2.436   0.153 -0.0790 -0.2977 -0.0325
  286SOL    HW1 4063   3.793   2.511   0.201  0.2946 -1.3733  1.4355
  286SOL    HW2 4064   3.664   2.450   0.172 -0.2129 -1.7922  0.5555
  286SOL     MW 4065   3.750   2.448   0.162  0.0104 -0.0078  0.0013
  287SOL     OW 4066   2.523   2.290   2.994 -0.9391  0.2644 -0.0197
  287SOL    HW1 4067   2.501   2.236   3.069 -0.0286  1.3526  1.0735
  287SOL    HW2 4068   2.574   2.358   3.038  0.0273  0.2841 -1.0934
  287SOL     MW 4069   2.527   2.292   3.010  0.0104 -0.0078  0.0013
  288SOL     OW 4070   2.896   2.919   3.067  0.2334  0.2965  0.7996
  288SOL    HW1 4071   2.860   3.008   3.063 -1.2638 -0.2888 -2.5256
  288SOL    HW2 4072   2.960   2.916   3.137 -0.8481 -0.9526  1.7826
  288SOL     MW 4073   2.899   2.931   3.075  0.0104 -0.0078  0.0013
  289SOL     OW 4074   3.143   2.344   0.159  0.4291 -0.3998 -0.0863
  289SOL    HW1 4075   3.222   2.292   0.147  0.3281 -0.3203 -1.2242
  289SOL    HW2 4076   3.179   2.428   0.186 -2.0163  1.2880 -1.5803
  289SOL     MW 4077   3.158   2.348   0.161  0.0104 -0.0078  0.0013
  290SOL     OW 4078   4.259   3.329   2.683 -0.2174  0.2646  0.4690
  290SOL    HW1 4079   4.351   3.332   2.659 -0.0199 -0.7014  1.0299
  290SOL    HW2 4080   4.260   3.372   2.769 -0.1647  0.4767  0.3627
  290SOL     MW 4081   4.271   3.335   2.691  0.0104 -0.0078  0.0013
  291SOL     OW 4082   4.657   1.503   0.170 -0.0568 -0.1162  0.1677
  291SOL    HW1 4083   4.701   1.448   0.104 -3.7649 -3.4522  0.1085
  291SOL    HW2 4084   4.584   1.443   0.186  1.1070 -1.6945 -0.0775
  291SOL     MW 4085   4.653   1.488   0.163  0.0104 -0.0078  0.0013
  292SOL     OW 4086   4.113   0.859   2.876  0.1142  0.2005 -0.1320
  292SOL    HW1 4087   4.148   0.947   2.866  1.7458 -0.3226  0.4854
  292SOL    HW2 4088   4.073   0.863   2.962  0.0388  0.6387 -0.1885
  292SOL     MW 4089   4.113   0.871   2.886  0.0104 -0.0078  0.0013
  293SOL     OW 4090   4.325   2.512   3.013  0.3749  0.1863  0.1655
  293SOL    HW1 4091   4.255   2.497   3.077 -0.2013 -0.3209 -0.5641
  293SOL    HW2 4092   4.340   2.605   3.026  0.9072 -0.0585  1.4430
  293SOL     MW 4093   4.318   2.522   3.023  0.0104 -0.0078  0.0013
  294SOL     OW 4094   3.222   2.588   0.215 -0.4136 -0.1768  0.2185
  294SOL    HW1 4095   3.258   2.610   0.301  2.3981  0.8464 -1.0716
  294SOL    HW2 4096   3.185   2.671   0.185 -1.6229 -0.1689  1.6130
  294SOL     MW 4097   3.222   2.602   0.223  0.0104 -0.0078  0.0013
  295SOL     OW 4098   4.350   2.375   0.313 -0.3769  0.0804  0.0706
  295SOL    HW1 4099   4.282   2.361   0.246  0.2194  2.3381 -1.0992
  295SOL    HW2 4100   4.368   2.290   0.354 -0.4422 -0.0798 -0.2265
  295SOL     MW 4101   4.343   2.362   0.309  0.0104 -0.0078  0.0013
  296SOL     OW 4102   4.254   0.047   2.577 -0.3002 -0.0184  0.3764
  296SOL    HW1 4103   4.159   0.047   2.567 -0.2171 -1.0742 -0.5520
  296SOL    HW2 4104   4.269   0.025   2.669  0.6209 -1.1745 -0.0223
  296SOL     MW 4105   4.244   0.044   2.588  0.0104 -0.0078  0.0013
  297SOL     OW 4106   0.063   2.389   0.198 -0.0390  0.0931  0.3814
  297SOL    HW1 4107  -0.007   2.421   0.142 -0.5503  0.8284  1.4029
  297SOL    HW2 4108   0.140   2.442   0.181  0.1550 -0.9067 -2.3391
  297SOL     MW 4109   0.064   2.400   0.189  0.0104 -0.0078  0.0013
  298SOL     OW 4110   2.771   1.884   2.919 -0.3518  0.6179 -0.6974
  298SOL    HW1 4111   2.828   1.920   2.986 -1.9919 -1.9041  2.2978
  298SOL    HW2 4112   2.762   1.950   2.850 -1.0439  0.2890 -0.9326
  298SOL     MW 4113   2.777   1.898   2.918  0.0104 -0.0078  0.0013
  299SOL     OW 4114   3.025   1.269   2.730 -0.1664  0.5343  0.8613
  299SOL    HW1 4115   2.952   1.209   2.717  0.3841  0.3292 -1.8667
  299SOL    HW2 4116   2.992   1.352   2.695  0.4370  0.8782  1.0805
  299SOL     MW 4117   3.011   1.272   2.724  0.0104 -0.0078  0.0013
  300SOL     OW 4118   2.823   2.909   0.309 -0.2953 -0.0546  0.2144
  300SOL    HW1 4119   2.728   2.904   0.298 -0.0222 -2.1207 -2.0808
  300SOL    HW2 4120   2.838   2.995   0.350 -1.3762  0.3578 -0.1929
  300SOL     MW 4121   2.812   2.920   0.313  0.0104 -0.0078  0.0013
  301SOL     OW 4122   3.064   2.842   0.180 -0.5697  1.1844 -0.1528
  301SOL    HW1 4123   2.989   2.842   0.239 -0.1616  0.8835  0.3786
  301SOL    HW2 4124   3.133   2.884   0.231 -0.9330  0.4151  1.0188
  301SOL     MW 4125   3.063   2.847   0.195  0.0104 -0.0078  0.0013
  302SOL     OW 4126   4.626   2.823   0.095  0.2656  0.2133 -0.5868
  302SOL    HW1 4127   4.695   2.880   0.063  2.0659 -0.7825  1.2792
  302SOL    HW2 4128   4.598   2.863   0.177 -0.3827  0.2043 -0.7944
  302SOL     MW 4129   4.631   2.836   0.102  0.0104 -0.0078  0.0013
  303SOL     OW 4130   2.407   0.068   0.412 -0.2371 -0.0659  0.0778
  303SOL    HW1 4131   2.497   0.090   0.438 -0.9467  1.6733  1.2830
  303SOL    HW2 4132   2.374   0.042   0.498 -0.9422  0.4126 -0.0373
  303SOL     MW 4133   2.415   0.068   0.427  0.0104 -0.0078  0.0013
  304SOL     OW 4134   2.365   4.192   0.108 -0.3779 -0.2426 -0.0017
  304SOL    HW1 4135   2.293   4.133   0.131  0.6978 -0.8434  2.1476
  304SOL    HW2 4136   2.345   4.213   0.017 -2.4396 -1.6243  0.0561
  304SOL     MW 4137   2.353   4.187   0.099  0.0104 -0.0078  0.0013
  305SOL     OW 4138   4.224   0.559   2.486 -0.5145  0.0088  0.2115
  305SOL    HW1 4139   4.288   0.532   2.420  1.5222  1.8137  1.3016
  305SOL    HW2 4140   4.273   0.541   2.566 -0.1443 -2.3233 -0.4774
  305SOL     MW 4141   4.239   0.553   2.488  0.0104 -0.0078  0.0013
  306SOL     OW 4142   1.855   4.117   0.054  0.0309  0.3634 -0.1962
  306SOL    HW1 4143   1.827   4.081  -0.030 -1.2829  0.0247  0.3642
  306SOL    HW2 4144   1.848   4.211   0.033 -2.0352  0.1380 -0.7294
  306SOL     MW 4145   1.850   4.125   0.040  0.0104 -0.0078  0.0013
  307SOL     OW 4146   0.270   4.791   0.032 -0.2097  0.1537  0.7664
  307SOL    HW1 4147   0.259   4.811   0.124 -1.1273  1.5912  0.3714
  307SOL    HW2 4148   0.363   4.769   0.023 -0.4322 -0.1528 -1.4045
  307SOL     MW 4149   0.281   4.791   0.043  0.0104 -0.0078  0.0013
  308SOL     OW 4150   1.748   3.342   3.056 -0.0157  0.0233 -0.0731
  308SOL    HW1 4151   1.722   3.254   3.084  1.6298 -1.2187 -2.1565
  308SOL    HW2 4152   1.686   3.405   3.093  1.7912  2.0898 -0.3721
  308SOL     MW 4153   1.737   3.339   3.065  0.0104 -0.0078  0.0013
  309SOL     OW 4154   4.011   0.326   2.778  0.3338 -0.0396 -0.0821
  309SOL    HW1 4155   4.026   0.347   2.686  1.0276 -2.0678 -0.4775
  309SOL    HW2 4156   3.945   0.388   2.809  1.0137  0.5225  0.2637
  309SOL     MW 4157   4.004   0.337   2.770  0.0104 -0.0078  0.0013
  310SOL     OW 4158   3.377   4.757   3.011  0.5568 -0.1751  0.5764
  310SOL    HW1 4159   3.302   4.748   3.070  0.5564 -1.4504  0.4276
  310SOL    HW2 4160   3.334   4.754   2.926  0.5740 -0.5261  0.5772
  310SOL     MW 4161   3.361   4.755   3.008  0.0104 -0.0078  0.0013
  311SOL     OW 4162   3.980   0.089   2.549  0.0766  0.0374  0.3283
  311SOL    HW1 4163   4.012   0.177   2.530  1.5864 -0.2697  1.2455
  311SOL    HW2 4164   3.917   0.107   2.619  0.7095  2.7324  0.3187
  311SOL     MW 4165   3.976   0.103   2.556  0.0104 -0.0078  0.0013
  312SOL     OW 4166   2.895   1.224   0.230  0.0697 -0.1818  0.1936
  312SOL    HW1 4167   2.951   1.256   0.301  1.2155  1.8183 -1.4816
  312SOL    HW2 4168   2.960   1.189   0.169 -0.7366  0.7097 -1.2345
  312SOL     MW 4169   2.911   1.224   0.231  0.0104 -0.0078  0.0013
  313SOL     OW 4170   2.437   4.691   2.975  0.3004 -0.6785  0.3437
  313SOL    HW1 4171   2.453   4.782   3.000 -2.0173 -0.0397 -0.2366
  313SOL    HW2 4172   2.405   4.657   3.059 -0.6959 -2.0231 -0.5292
  313SOL     MW 4173   2.434   4.698   2.989  0.0104 -0.0078  0.0013
  314SOL     OW 4174   2.199   3.531   0.421  0.6212 -0.4682 -0.2449
  314SOL    HW1 4175   2.189   3.620   0.454  1.1774 -0.1146 -1.0114
  314SOL    HW2 4176   2.112   3.497   0.442  0.9300 -0.1539  1.7792
  314SOL     MW 4177   2.186   3.538   0.428  0.0104 -0.0078  0.0013
  315SOL     OW 4178   2.986   4.971   0.145 -0.3905 -0.4123 -0.2306
  315SOL    HW1 4179   3.073   5.011   0.143 -0.8451  0.6726 -2.9574
  315SOL    HW2 4180   3.000   4.891   0.095 -0.8143 -1.9523  1.9404
  315SOL     MW 4181   3.000   4.966   0.138  0.0104 -0.0078  0.0013
  316SOL     OW 4182   2.087   0.282   2.703 -1.1221  0.2310  0.1677
  316SOL    HW1 4183   2.074   0.246   2.616 -0.2573  1.0073 -0.3004
  316SOL    HW2 4184   2.118   0.370   2.681 -0.7885 -0.2323 -1.3069
  316SOL     MW 4185   2.090   0.289   2.689  0.0104 -0.0078  0.0013
  317SOL     OW 4186   1.705   4.807   2.492 -0.3785  0.2619  0.3439
  317SOL    HW1 4187   1.700   4.902   2.486  0.9738  0.2877 -1.1669
  317SOL    HW2 4188   1.646   4.781   2.562 -0.0801  0.7711  0.7921
  317SOL     MW 4189   1.697   4.816   2.500  0.0104 -0.0078  0.0013
  318SOL     OW 4190   2.915   0.249   0.134  0.7084  0.0768 -0.0133
  318SOL    HW1 4191   2.955   0.239   0.220  1.5547  1.0498 -0.2881
  318SOL    HW2 4192   2.872   0.164   0.121  1.0917 -0.2301  0.6420
  318SOL     MW 4193   2.914   0.237   0.144  0.0104 -0.0078  0.0013
  319SOL     OW 4194   2.067   2.851   0.250  0.1649 -0.0449 -0.3076
  319SOL    HW1 4195   2.044   2.761   0.225 -1.3098  0.2163  0.0110
  319SOL    HW2 4196   2.079   2.841   0.344  0.8856  0.5742 -0.3278
  319SOL     MW 4197   2.066   2.838   0.259  0.0104 -0.0078  0.0013
  320SOL     OW 4198   2.971   4.870   0.397 -0.2023 -0.7281  0.5008
  320SOL    HW1 4199   2.973   4.916   0.314 -1.5096 -0.3280  0.6744
  320SOL    HW2 4200   2.979   4.943   0.458 -3.0761  1.8874 -1.9458
  320SOL     MW 4201   2.972   4.886   0.394  0.0104 -0.0078  0.0013
  321SOL     OW 4202   3.963   0.699   2.713 -0.2024  0.2838 -0.0293
  321SOL    HW1 4203   4.011   0.760   2.769 -3.4743  2.3346  0.7941
  321SOL    HW2 4204   4.007   0.711   2.629  4.1922  1.6788  2.1599
  321SOL     MW 4205   3.975   0.708   2.710  0.0104 -0.0078  0.0013
  322SOL     OW 4206   4.331   2.673   0.288  0.3433  0.4759  1.2136
  322SOL    HW1 4207   4.384   2.605   0.331 -0.4839 -0.4122  0.8692
  322SOL    HW2 4208   4.380   2.755   0.292  0.8369  0.3466 -0.9723
  322SOL     MW 4209   4.345   2.675   0.295  0.0104 -0.0078  0.0013
  323SOL     OW 4210   3.008   4.245   0.404  0.0609 -0.0849 -0.5222
  323SOL    HW1 4211   3.077   4.308   0.385  0.2682  0.0240  0.5598
  323SOL    HW2 4212   2.964   4.243   0.319 -1.4019  1.4271  0.1568
  323SOL     MW 4213   3.011   4.253   0.390  0.0104 -0.0078  0.0013
  324SOL     OW 4214   3.242   4.631   0.704 -0.2802 -0.3393 -0.2276
  324SOL    HW1 4215   3.202   4.653   0.620 -0.5248  2.2678  0.4753
  324SOL    HW2 4216   3.168   4.598   0.755 -0.2686  0.0176  0.0256
  324SOL     MW 4217   3.227   4.630   0.699  0.0104 -0.0078  0.0013
  325SOL     OW 4218   2.183   4.041   0.354  0.4181 -0.2364 -0.3949
  325SOL    HW1 4219   2.151   4.019   0.267  1.3300 -0.0833 -0.7768
  325SOL    HW2 4220   2.122   4.108   0.386 -0.0535 -0.7598 -0.1937
  325SOL     MW 4221   2.171   4.047   0.347  0.0104 -0.0078  0.0013
  326SOL     OW 4222   2.688   1.043   0.126 -0.2977 -0.2425  0.5128
  326SOL    HW1 4223   2.738   1.095   0.189  0.6885 -0.6504  0.0780
  326SOL    HW2 4224   2.668   0.958   0.165  4.2739 -2.9684 -2.1374
  326SOL     MW 4225   2.692   1.039   0.139  0.0104 -0.0078  0.0013
  327SOL     OW 4226   3.732   0.840   2.681 -0.4808  0.3986  0.1712
  327SOL    HW1 4227   3.700   0.847   2.771  2.6317  1.3510  1.3229
  327SOL    HW2 4228   3.817   0.800   2.696 -1.3391 -1.5765  0.0591
  327SOL     MW 4229   3.739   0.836   2.695  0.0104 -0.0078  0.0013
  328SOL     OW 4230   4.167   2.491   0.130  0.4224 -0.4107 -0.1869
  328SOL    HW1 4231   4.095   2.553   0.117  0.9044 -0.1577 -1.8159
  328SOL    HW2 4232   4.218   2.534   0.198 -1.0704  1.9014 -0.4411
  328SOL     MW 4233   4.164   2.505   0.137  0.0104 -0.0078  0.0013
  329SOL     OW 4234   2.400   4.801   0.334  0.0984  0.0451 -0.1481
  329SOL    HW1 4235   2.487   4.839   0.350  0.6361 -0.9931 -0.5298
  329SOL    HW2 4236   2.352   4.876   0.299  2.0696  1.4551 -0.0347
  329SOL     MW 4237   2.405   4.816   0.331  0.0104 -0.0078  0.0013
  330SOL     OW 4238   3.387   4.867   0.760 -0.3727  0.3326 -0.2726
  330SOL    HW1 4239   3.333   4.788   0.763  0.1255  0.0180  0.5916
  330SOL    HW2 4240   3.465   4.837   0.805 -0.2174  0.6863 -0.3021
  330SOL     MW 4241   3.390   4.853   0.766  0.0104 -0.0078  0.0013
  331SOL     OW 4242   2.207   4.402   0.170 -0.0197 -0.0267 -0.1151
  331SOL    HW1 4243   2.148   4.398   0.094  0.6309  1.2393 -0.7219
  331SOL    HW2 4244   2.273   4.334   0.155 -0.9515 -0.5184 -2.4678
  331SOL     MW 4245   2.208   4.392   0.158  0.0104 -0.0078  0.0013
  332SOL     OW 4246   1.036   4.345   2.837 -0.0969 -0.6887  0.5439
  332SOL    HW1 4247   0.985   4.415   2.797  2.6051  0.9392 -0.3422
  332SOL    HW2 4248   1.045   4.286   2.763 -2.0991 -0.7042  0.2628
  332SOL     MW 4249   1.031   4.347   2.822  0.0104 -0.0078  0.0013
  333SOL     OW 4250   4.277   3.115   2.950  0.1138 -0.0421 -0.1647
  333SOL    HW1 4251   4.189   3.092   2.982  0.5109  0.6196  1.5137
  333SOL    HW2 4252   4.281   3.209   2.962 -2.3546 -0.1213  2.3526
  333SOL     MW 4253   4.266   3.124   2.956  0.0104 -0.0078  0.0013
  334SOL     OW 4254   4.224   4.974   3.054 -0.0335  0.3140 -0.6231
  334SOL    HW1 4255   4.134   4.965   3.023 -1.0687  1.5782  1.7517
  334SOL    HW2 4256   4.266   5.025   2.984  0.1944 -2.7179 -2.8750
  334SOL     MW 4257   4.218   4.980   3.041  0.0104 -0.0078  0.0013
  335SOL     OW 4258   4.330   0.011   2.860 -0.1516 -0.0082 -0.8798
  335SOL    HW1 4259   4.304   0.103   2.870  0.9876  0.1317  1.5268
  335SOL    HW2 4260   4.407   0.008   2.918  0.3655 -0.2771 -1.5637
  335SOL     MW 4261   4.337   0.023   2.869  0.0104 -0.0078  0.0013
  336SOL     OW 4262   3.633   4.786   2.784  0.1376  0.1524  0.1857
  336SOL    HW1 4263   3.627   4.850   2.714 -0.7979 -0.4673 -0.3219
  336SOL    HW2 4264   3.668   4.832   2.860 -1.0100  0.0806  0.7844
  336SOL     MW 4265   3.637   4.800   2.785  0.0104 -0.0078  0.0013
  337SOL     OW 4266   2.555   2.982   0.252  0.4873  0.0106  0.3124
  337SOL    HW1 4267   2.473   2.952   0.213 -0.5065  1.1214  1.5188
  337SOL    HW2 4268   2.550   3.077   0.257 -1.4594 -0.0463  0.0148
  337SOL     MW 4269   2.544   2.990   0.247  0.0104 -0.0078  0.0013
  338SOL     OW 4270   5.099   0.969   0.257  1.1078 -0.4124  0.4731
  338SOL    HW1 4271   5.160   1.038   0.284 -1.1193  1.8163  0.1804
  338SOL    HW2 4272   5.052   0.945   0.337  0.7597  1.2104  0.8073
  338SOL     MW 4273   5.101   0.975   0.271  0.0104 -0.0078  0.0013
  339SOL     OW 4274   4.985   4.773   0.166  0.3971  0.4566 -0.0402
  339SOL    HW1 4275   4.927   4.843   0.197  1.2897  1.3778 -0.4253
  339SOL    HW2 4276   5.035   4.747   0.243  0.2354 -1.5218 -0.5486
  339SOL     MW 4277   4.984   4.779   0.180  0.0104 -0.0078  0.0013
  340SOL     OW 4278   4.363   0.448   2.699  0.2709  0.3502 -0.0163
  340SOL    HW1 4279   4.422   0.522   2.705  0.1885  0.5677 -1.5642
  340SOL    HW2 4280   4.406   0.390   2.636 -1.7560 -0.1610 -1.0230
  340SOL     MW 4281   4.376   0.450   2.692  0.0104 -0.0078  0.0013
  341SOL     OW 4282   3.179   0.595   2.964 -0.2074 -0.3471 -0.2689
  341SOL    HW1 4283   3.151   0.504   2.958  1.6469 -0.9150 -0.9485
  341SOL    HW2 4284   3.106   0.649   2.931  0.7334  1.1142 -0.0728
  341SOL     MW 4285   3.165   0.590   2.959  0.0104 -0.0078  0.0013
  342SOL     OW 4286   1.889   4.151   2.734 -0.2612  0.2964  0.0852
  342SOL    HW1 4287   1.860   4.130   2.646  3.4600 -3.8316 -0.5081
  342SOL    HW2 4288   1.975   4.186   2.711  0.2879  0.1844  1.8022
  342SOL     MW 4289   1.897   4.153   2.720  0.0104 -0.0078  0.0013
  343SOL     OW 4290   4.286   1.311   2.994 -0.3220  0.0730  0.0007
  343SOL    HW1 4291   4.350   1.382   2.995 -1.7044  1.4536 -1.9912
  343SOL    HW2 4292   4.235   1.346   3.067 -0.4746  0.5345 -0.3274
  343SOL     MW 4293   4.288   1.325   3.004  0.0104 -0.0078  0.0013
  344SOL     OW 4294   4.431   0.258   2.507  0.1933  0.1889 -0.4158
  344SOL    HW1 4295   4.366   0.204   2.551  0.7807 -0.2107 -0.0173
  344SOL    HW2 4296   4.512   0.239   2.555 -0.4571 -3.6529 -0.4947
  344SOL     MW 4297   4.433   0.248   2.519  0.0104 -0.0078  0.0013
  345SOL     OW 4298   0.825   4.216   2.445  0.4451  0.0154 -0.7545
  345SOL    HW1 4299   0.789   4.271   2.514  1.6239  0.5920 -0.5626
  345SOL    HW2 4300   0.823   4.128   2.482  0.1676  0.0046 -0.7944
  345SOL     MW 4301   0.820   4.211   2.459  0.0104 -0.0078  0.0013
  346SOL     OW 4302   3.722   3.231   0.249  0.1920  0.1662 -0.1225
  346SOL    HW1 4303   3.701   3.321   0.224  1.0631 -0.1355 -2.0756
  346SOL    HW2 4304   3.760   3.190   0.171  1.4560 -2.8355  1.8912
  346SOL     MW 4305   3.725   3.237   0.235  0.0104 -0.0078  0.0013
  347SOL     OW 4306   3.404   1.277   3.034 -0.0463 -0.0801 -0.2134
  347SOL    HW1 4307   3.312   1.275   3.007 -0.0332 -1.2986 -0.1965
  347SOL    HW2 4308   3.444   1.356   2.996  1.8434 -1.4490 -1.2434
  347SOL     MW 4309   3.397   1.287   3.025  0.0104 -0.0078  0.0013
  348SOL     OW 4310   4.760   4.741   2.817  0.0880 -0.7006 -0.0437
  348SOL    HW1 4311   4.792   4.829   2.839  0.3545 -0.4132 -1.4879
  348SOL    HW2 4312   4.797   4.691   2.890 -1.4768  0.3833  1.5795
  348SOL     MW 4313   4.769   4.746   2.829  0.0104 -0.0078  0.0013
  349SOL     OW 4314   4.583   0.171   2.906 -0.3857  0.0987 -0.2903
  349SOL    HW1 4315   4.533   0.213   2.976  0.4319  0.4734  0.0813
  349SOL    HW2 4316   4.664   0.143   2.949  0.0147 -0.2879 -1.2688
  349SOL     MW 4317   4.587   0.173   2.921  0.0104 -0.0078  0.0013
  350SOL     OW 4318   4.965   2.472   0.055  0.0107  0.0700 -0.9855
  350SOL    HW1 4319   4.965   2.451  -0.038  0.4179  1.3028 -1.2780
  350SOL    HW2 4320   4.881   2.514   0.076 -0.5619 -2.2013  2.0480
  350SOL     MW 4321   4.954   2.475   0.046  0.0104 -0.0078  0.0013
  351SOL     OW 4322   4.841   4.971   0.304 -0.1640  0.2876 -0.0736
  351SOL    HW1 4323   4.841   5.054   0.258  1.3708 -0.8783 -2.3594
  351SOL    HW2 4324   4.748   4.948   0.308 -0.2340  0.0248 -2.3007
  351SOL     MW 4325   4.829   4.979   0.299  0.0104 -0.0078  0.0013
  352SOL     OW 4326   0.006   4.719   0.427 -0.2546 -0.4353  0.6381
  352SOL    HW1 4327   0.062   4.671   0.488 -1.0859 -0.9111  1.0417
  352SOL    HW2 4328  -0.046   4.779   0.481 -0.3525 -0.1740  0.2637
  352SOL     MW 4329   0.006   4.721   0.442  0.0104 -0.0078  0.0013
  353SOL     OW 4330   2.014   1.130   2.746  0.2396 -0.1555 -0.1103
  353SOL    HW1 4331   2.029   1.186   2.670 -1.1539  2.0972  1.1926
  353SOL    HW2 4332   1.926   1.154   2.772  0.7411  1.8340 -0.1179
  353SOL     MW 4333   2.004   1.140   2.739  0.0104 -0.0078  0.0013
  354SOL     OW 4334   3.198   0.444   0.167 -0.1515  0.0738 -0.0093
  354SOL    HW1 4335   3.201   0.540   0.168  1.2019  0.0585  0.2437
  354SOL    HW2 4336   3.144   0.420   0.092 -0.0777 -0.3777  0.0804
  354SOL     MW 4337   3.192   0.454   0.157  0.0104 -0.0078  0.0013
  355SOL     OW 4338   4.044   0.350   2.498  0.2853  0.5450 -0.5113
  355SOL    HW1 4339   4.125   0.399   2.485  0.6722 -0.1635 -0.8552
  355SOL    HW2 4340   3.981   0.419   2.477  2.7605  3.1006 -0.2353
  355SOL     MW 4341   4.047   0.366   2.494  0.0104 -0.0078  0.0013
  356SOL     OW 4342   3.603   0.807   2.932  0.3539 -0.2052 -0.0202
  356SOL    HW1 4343   3.557   0.891   2.933  0.5176 -0.0015 -2.3756
  356SOL    HW2 4344   3.536   0.743   2.907  1.4020 -2.1447  1.8052
  356SOL     MW 4345   3.588   0.810   2.929  0.0104 -0.0078  0.0013
  357SOL     OW 4346   3.332   0.996   0.127 -0.1079 -0.4031 -0.4765
  357SOL    HW1 4347   3.414   0.981   0.175  0.2299 -0.6067 -1.1098
  357SOL    HW2 4348   3.364   1.028   0.043 -0.5953  1.0419 -0.1353
  357SOL     MW 4349   3.347   0.998   0.122  0.0104 -0.0078  0.0013
  358SOL     OW 4350   4.003   0.947   0.012  0.4096 -0.1097 -0.5728
  358SOL    HW1 4351   3.933   0.902   0.059 -1.3204  0.7234 -2.2588
  358SOL    HW2 4352   4.079   0.903   0.051  1.0781  0.6084 -1.0251
  358SOL     MW 4353   4.004   0.935   0.024  0.0104 -0.0078  0.0013
  359SOL     OW 4354   1.007   3.088   2.974 -0.6234 -0.8144  0.5837
  359SOL    HW1 4355   1.057   3.110   3.052 -1.8996  2.1291  0.6833
  359SOL    HW2 4356   1.073   3.045   2.919 -0.0464 -1.7260  1.9627
  359SOL     MW 4357   1.022   3.085   2.977  0.0104 -0.0078  0.0013
  360SOL     OW 4358   5.045   0.441   2.909 -0.7119 -0.0457 -0.3061
  360SOL    HW1 4359   5.044   0.534   2.934 -1.8804 -0.4128  1.1187
  360SOL    HW2 4360   4.983   0.438   2.836 -1.3742  0.5602  0.2204
  360SOL     MW 4361   5.037   0.453   2.902  0.0104 -0.0078  0.0013
  361SOL     OW 4362   3.242   0.724   0.130  0.0128  0.0842  0.1395
  361SOL    HW1 4363   3.266   0.817   0.139 -0.2809  0.3315 -1.3373
  361SOL    HW2 4364   3.232   0.713   0.036  1.9323 -0.9966  0.0115
  361SOL     MW 4365   3.244   0.735   0.119  0.0104 -0.0078  0.0013
  362SOL     OW 4366   2.943   2.305   2.772  0.0312 -0.2903  0.1818
  362SOL    HW1 4367   2.912   2.378   2.718 -1.3095  1.1718  2.7287
  362SOL    HW2 4368   2.938   2.348   2.858  1.2483 -0.4952  0.3775
  362SOL     MW 4369   2.938   2.321   2.776  0.0104 -0.0078  0.0013
  363SOL     OW 4370   4.276   3.417   2.939 -0.3184 -0.0868  0.2542
  363SOL    HW1 4371   4.356   3.460   2.968 -0.0826 -0.1157 -0.3293
  363SOL    HW2 4372   4.207   3.464   2.986 -0.2826 -0.8689  1.1128
  363SOL     MW 4373   4.277   3.429   2.949  0.0104 -0.0078  0.0013
  364SOL     OW 4374   4.714   2.574   0.119 -0.5825  0.5730 -0.1417
  364SOL    HW1 4375   4.654   2.533   0.057  2.0561 -0.0808 -2.4819
  364SOL    HW2 4376   4.698   2.667   0.106 -1.4887  0.4350 -0.0598
  364SOL     MW 4377   4.704   2.581   0.109  0.0104 -0.0078  0.0013
  365SOL     OW 4378   4.944   2.413   2.884  0.3610  0.2639 -0.4781
  365SOL    HW1 4379   4.950   2.506   2.864  0.2497  0.2439 -0.6001
  365SOL    HW2 4380   4.853   2.389   2.869 -0.1833  0.8395  1.5909
  365SOL     MW 4381   4.933   2.422   2.879  0.0104 -0.0078  0.0013
  366SOL     OW 4382   2.063   2.575   0.182  0.0151 -0.0914  0.5156
  366SOL    HW1 4383   2.115   2.567   0.102 -1.0673 -0.2898 -0.1885
  366SOL    HW2 4384   1.973   2.552   0.160  0.1233 -0.5852  0.5843
  366SOL     MW 4385   2.058   2.571   0.169  0.0104 -0.0078  0.0013
  367SOL     OW 4386   4.641   2.482   0.358  0.2910  0.5902 -0.0118
  367SOL    HW1 4387   4.563   2.437   0.326  0.4751 -0.2936  0.7170
  367SOL    HW2 4388   4.670   2.524   0.277  1.0839 -0.8877 -0.5406
  367SOL     MW 4389   4.635   2.481   0.343  0.0104 -0.0078  0.0013
  368SOL     OW 4390   3.269   2.964   0.364  0.9946  0.2428  0.0406
  368SOL    HW1 4391   3.355   2.994   0.333  0.5571  0.8461 -0.5985
  368SOL    HW2 4392   3.245   3.012   0.443 -1.2386 -0.1571 -0.3222
  368SOL     MW 4393   3.278   2.974   0.370  0.0104 -0.0078  0.0013
  369SOL     OW 4394   4.167   2.957   0.402 -0.2690  0.4034 -0.0682
  369SOL    HW1 4395   4.157   2.867   0.434 -0.8677  0.3509 -0.4015
  369SOL    HW2 4396   4.077   2.988   0.400 -0.2031  0.7300  1.0655
  369SOL     MW 4397   4.154   2.949   0.406  0.0104 -0.0078  0.0013
  370SOL     OW 4398   0.279   3.684   2.755 -0.1473  0.1168  0.1805
  370SOL    HW1 4399   0.299   3.731   2.836  2.1753 -0.3381 -0.0603
  370SOL    HW2 4400   0.187   3.702   2.735  0.3224  0.4080 -1.8986
  370SOL     MW 4401   0.270   3.693   2.763  0.0104 -0.0078  0.0013
  371SOL     OW 4402   2.677   3.085   3.099  0.3080 -0.2708  0.2192
  371SOL    HW1 4403   2.658   3.019   3.166  0.2130  0.4394  0.9005
  371SOL    HW2 4404   2.590   3.107   3.065 -0.4532 -1.6223  1.1811
  371SOL     MW 4405   2.663   3.079   3.103  0.0104 -0.0078  0.0013
  372SOL     OW 4406   0.007   4.861   3.039 -0.1911 -0.0648 -0.6926
  372SOL    HW1 4407   0.099   4.848   3.061  0.1481 -0.3745 -2.1795
  372SOL    HW2 4408  -0.036   4.829   3.118  0.1523 -0.2852 -0.5909
  372SOL     MW 4409   0.013   4.855   3.053  0.0104 -0.0078  0.0013
  373SOL     OW 4410   2.901   4.572   0.172 -0.2128  1.0002 -0.0289
  373SOL    HW1 4411   2.969   4.529   0.223  0.4033  0.5831 -1.1741
  373SOL    HW2 4412   2.823   4.560   0.226 -0.5982 -0.7962 -0.9132
  373SOL     MW 4413   2.900   4.565   0.186  0.0104 -0.0078  0.0013
  374SOL     OW 4414   4.642   1.697   0.481 -0.3660 -0.1089  0.2713
  374SOL    HW1 4415   4.684   1.701   0.567 -3.4330  1.7352  1.8700
  374SOL    HW2 4416   4.715   1.688   0.420  0.9393 -1.2502  1.9166
  374SOL     MW 4417   4.657   1.697   0.485  0.0104 -0.0078  0.0013
  375SOL     OW 4418   2.059   1.242   2.484  0.0965 -0.0085  0.1819
  375SOL    HW1 4419   2.106   1.303   2.427  0.2759  1.4484  1.7882
  375SOL    HW2 4420   1.991   1.203   2.430  2.5373 -3.4542 -0.7496
  375SOL     MW 4421   2.056   1.245   2.470  0.0104 -0.0078  0.0013
  376SOL     OW 4422   4.869   1.701   0.648  0.7126  0.1807  0.3541
  376SOL    HW1 4423   4.874   1.795   0.632  0.1295 -0.1884 -2.5720
  376SOL    HW2 4424   4.941   1.672   0.592 -1.4775 -2.7080 -1.2763
  376SOL     MW 4425   4.879   1.710   0.638  0.0104 -0.0078  0.0013
  377SOL     OW 4426   3.969   2.685   0.087  0.1365 -0.2058 -0.0664
  377SOL    HW1 4427   4.035   2.754   0.099  1.7545 -1.7846  0.5982
  377SOL    HW2 4428   3.935   2.672   0.175 -0.4598  3.0329  0.3107
  377SOL     MW 4429   3.973   2.692   0.100  0.0104 -0.0078  0.0013
  378SOL     OW 4430   4.047   1.190   0.154 -0.3411  0.2916  0.2064
  378SOL    HW1 4431   3.979   1.192   0.221  1.4192 -1.3069  2.1599
  378SOL    HW2 4432   4.035   1.112   0.099  2.1158 -1.2855  1.7023
  378SOL     MW 4433   4.036   1.180   0.155  0.0104 -0.0078  0.0013
  379SOL     OW 4434   3.131   4.460   0.257 -0.6951 -0.0894 -0.4609
  379SOL    HW1 4435   3.132   4.528   0.325  1.5667 -0.4636 -0.0430
  379SOL    HW2 4436   3.218   4.475   0.222  0.6931 -1.5994  2.0053
  379SOL     MW 4437   3.143   4.471   0.261  0.0104 -0.0078  0.0013
  380SOL     OW 4438   4.619   4.546   2.707  0.0688  0.0221 -0.2696
  380SOL    HW1 4439   4.629   4.636   2.740  0.0269 -0.2356  0.4517
  380SOL    HW2 4440   4.640   4.491   2.782  0.1287 -0.6518 -0.7670
  380SOL     MW 4441   4.623   4.551   2.721  0.0104 -0.0078  0.0013
  381SOL     OW 4442   4.368   4.740   2.919  0.4111  0.4581  0.2766
  381SOL    HW1 4443   4.425   4.717   2.993 -0.8318  0.9143  1.4339
  381SOL    HW2 4444   4.300   4.795   2.959 -0.8903 -2.2445  2.0997
  381SOL     MW 4445   4.366   4.744   2.934  0.0104 -0.0078  0.0013
  382SOL     OW 4446   2.653   4.579   0.307 -0.4071  0.0518  0.2065
  382SOL    HW1 4447   2.563   4.587   0.275 -1.2182 -1.9567  1.7791
  382SOL    HW2 4448   2.664   4.660   0.356 -0.6002 -0.8825  1.8332
  382SOL     MW 4449   2.642   4.591   0.309  0.0104 -0.0078  0.0013
  383SOL     OW 4450   3.625   2.701   2.843 -0.3861  0.0491 -0.0472
  383SOL    HW1 4451   3.658   2.759   2.912  0.0064 -0.1777 -0.0436
  383SOL    HW2 4452   3.685   2.632   2.870  0.8510  0.7297 -0.9396
  383SOL     MW 4453   3.637   2.700   2.856  0.0104 -0.0078  0.0013
  384SOL     OW 4454   4.937   4.647   2.644 -0.2637  0.3932  0.1393
  384SOL    HW1 4455   4.890   4.629   2.562  1.4395 -1.5003 -0.4783
  384SOL    HW2 4456   4.868   4.682   2.702 -1.0933 -1.5273  0.3868
  384SOL     MW 4457   4.921   4.649   2.641  0.0104 -0.0078  0.0013
  385SOL     OW 4458   4.485   2.158   0.385 -0.0681 -1.0324  0.3948
  385SOL    HW1 4459   4.482   2.068   0.418 -1.5289 -0.9577  0.5253
  385SOL    HW2 4460   4.530   2.209   0.452  0.8936 -0.9359 -0.3040
  385SOL     MW 4461   4.491   2.153   0.398  0.0104 -0.0078  0.0013
  386SOL     OW 4462   3.986   3.423   3.024 -0.0642  0.2890 -0.1100
  386SOL    HW1 4463   3.917   3.456   3.082  1.8415  0.9290  1.8952
  386SOL    HW2 4464   3.985   3.482   2.948 -0.9592 -0.8637 -1.0391
  386SOL     MW 4465   3.977   3.435   3.021  0.0104 -0.0078  0.0013
  387SOL     OW 4466   3.055   0.348   3.012 -0.5680 -0.0604  0.0241
  387SOL    HW1 4467   2.991   0.322   3.079 -0.1375  0.6020  0.7124
  387SOL    HW2 4468   3.083   0.266   2.972  0.2524 -0.1115  0.6836
  387SOL     MW 4469   3.050   0.334   3.016  0.0104 -0.0078  0.0013
  388SOL     OW 4470   1.983   4.426   2.465  0.4195 -0.0259 -0.0662
  388SOL    HW1 4471   1.893   4.415   2.432  1.0459 -1.4969 -1.4344
  388SOL    HW2 4472   1.988   4.517   2.494  0.1804  0.2480 -0.8720
  388SOL     MW 4473   1.971   4.437   2.464  0.0104 -0.0078  0.0013
  389SOL     OW 4474   0.549   3.064   2.996  0.1250 -0.0775 -0.2019
  389SOL    HW1 4475   0.520   3.112   3.074  0.4265  0.1930 -0.2541
  389SOL    HW2 4476   0.612   3.121   2.953  1.4057  0.5659  2.2834
  389SOL     MW 4477   0.553   3.078   3.001  0.0104 -0.0078  0.0013
  390SOL     OW 4478   4.608   0.168   0.270  0.2254 -0.6015  0.4765
  390SOL    HW1 4479   4.699   0.159   0.240  0.6982 -1.8565  2.1049
  390SOL    HW2 4480   4.559   0.196   0.193  0.9204 -0.8348 -0.0573
  390SOL     MW 4481   4.614   0.170   0.256  0.0104 -0.0078  0.0013
  391SOL     OW 4482   5.099   3.665   3.001  0.1690 -0.0360  0.1283
  391SOL    HW1 4483   5.052   3.582   2.990 -0.9213  0.2131  2.2858
  391SOL    HW2 4484   5.025   3.724   3.013  0.8989  0.8774  0.2098
  391SOL     MW 4485   5.083   3.662   3.001  0.0104 -0.0078  0.0013
  392SOL     OW 4486   4.953   4.996   2.614  0.2944  0.3245  0.0047
  392SOL    HW1 4487   5.030   4.944   2.591 -0.5836 -0.7582 -0.5816
  392SOL    HW2 4488   4.886   4.950   2.564 -1.0723  1.4667  0.7176
  392SOL     MW 4489   4.955   4.983   2.605  0.0104 -0.0078  0.0013
  393SOL     OW 4490   4.251   0.081   0.129 -0.3561 -0.9505  0.5134
  393SOL    HW1 4491   4.225  -0.000   0.086 -0.5002 -0.2296 -0.8111
  393SOL    HW2 4492   4.299   0.051   0.207 -0.4501 -1.0641  0.5282
  393SOL     MW 4493   4.254   0.066   0.134  0.0104 -0.0078  0.0013
   5.12178   5.12178   3.09991
