# Supplementary material for: Resolving liquid-to-glass transitions of water under soft nanoconfinement
Source: Nat Commun. 2026 May 8;17:6224. doi: 10.1038/s41467-026-72955-y (PMC13369869; doi:10.1038/s41467-026-72955-y)
Supplement: Supplementary file 3 — Supplementary Data 1 [file 41467_2026_72955_MOESM3_ESM.zip › 250K/sim1/initial.gro]

Lamellar phy in tip4pice water
 4493
    1phy    C35    1   3.646   0.021   1.748  0.1208 -0.1714 -0.7521
    1phy    C33    2   3.772   0.106   1.776  0.4954 -0.0767  0.2539
    1phy    C34    3   3.899   0.038   1.728  0.1732  0.6304 -0.8504
    1phy    C32    4   3.759   0.246   1.714 -0.2689 -0.0730 -0.3102
    1phy    C31    5   3.744   0.356   1.820 -0.2569 -0.2774 -0.1981
    1phy    C30    6   3.731   0.502   1.757 -0.3966  0.0355 -0.4536
    1phy    C28    7   3.714   0.615   1.866  0.3117 -0.2356  0.5175
    1phy    C29    8   3.757   0.745   1.806 -0.0988  0.6704  1.2542
    1phy    C27    9   3.577   0.626   1.933 -0.1361 -0.3653 -0.0978
    1phy    C26   10   3.550   0.679   2.076  0.3386 -0.1837 -0.6179
    1phy    C25   11   3.399   0.666   2.100  0.0518 -0.2412 -0.0035
    1phy    C23   12   3.347   0.695   2.245 -0.3340 -0.4888  0.6209
    1phy    C24   13   3.204   0.752   2.243 -0.2336  0.1387  0.1744
    1phy    C22   14   3.347   0.572   2.335  0.5305 -0.4443  0.3315
    1phy    C21   15   3.383   0.610   2.479  0.2806  0.6963 -0.0524
    1phy    C20   16   3.402   0.494   2.572 -0.5115  0.5845 -0.0963
    1phy    C18   17   3.437   0.503   2.724 -0.8012  0.1384 -0.4740
    1phy    O01   18   3.358   0.618   2.765  0.3004  0.1447  0.2658
    1phy    H01   19   3.280   0.592   2.809 -1.1041 -1.1749 -2.7178
    1phy    C19   20   3.375   0.371   2.778  0.3033  0.1817  0.0975
    1phy    C13   21   3.597   0.531   2.753  0.4638 -0.6382  0.3517
    1phy     H3   22   3.633   0.617   2.690  0.6664 -0.9907 -0.0179
    1phy    O33   23   3.664   0.424   2.691 -0.0727 -0.5367 -0.5038
    1phy    H1B   24   3.668   0.456   2.603  1.5521  1.7703  0.3011
    1phy    C12   25   3.644   0.566   2.900  0.0959 -0.1298  0.1448
    1phy    O11   26   3.778   0.565   2.929  0.1433 -0.0090  0.6130
    1phy    H1A   27   3.816   0.511   2.862 -0.0722  0.8788 -0.2526
    2phy    C35   28   5.002   0.946   1.620 -0.0911 -0.1976 -0.2040
    2phy    C33   29   4.913   1.072   1.627  0.1321 -0.2814  0.0796
    2phy    C34   30   4.835   1.071   1.765 -0.1569 -0.3287 -0.0604
    2phy    C32   31   4.997   1.200   1.610 -0.3574 -0.0551 -1.2440
    2phy    C31   32   4.992   1.258   1.469 -0.3366  0.2537 -0.4904
    2phy    C30   33   5.095   1.369   1.454 -0.2465  0.2449 -0.1705
    2phy    C28   34   5.074   1.473   1.342 -0.2634 -0.1603 -0.0821
    2phy    C29   35   5.138   1.604   1.386  0.4319  0.7697  0.1695
    2phy    C27   36   5.135   1.432   1.207 -0.7129  0.1001 -0.7716
    2phy    C26   37   5.048   1.387   1.091  0.2711 -0.1802 -0.5015
    2phy    C25   38   5.141   1.353   0.972 -0.2331 -0.1178  0.3074
    2phy    C23   39   5.058   1.330   0.843  0.0867  0.2358 -0.1302
    2phy    C24   40   5.111   1.430   0.734 -0.3901 -0.1335 -0.0458
    2phy    C22   41   5.047   1.179   0.806  0.2960  0.2070 -0.3492
    2phy    C21   42   4.929   1.143   0.707  0.6883 -0.4020  0.4887
    2phy    C20   43   4.903   0.992   0.710 -0.3272 -0.3702  0.1310
    2phy    C18   44   4.790   0.924   0.619  0.1224 -0.6074  0.4753
    2phy    O01   45   4.662   0.981   0.648  0.0877 -0.5416 -0.0647
    2phy    H01   46   4.626   0.938   0.723 -0.3374 -0.7321 -0.3741
    2phy    C19   47   4.790   0.775   0.658 -0.4637 -0.1560  0.7927
    2phy    C13   48   4.826   0.940   0.459 -0.3127 -0.0431  0.1000
    2phy     H3   49   4.838   1.050   0.443  1.7825 -0.2798 -0.2251
    2phy    O33   50   4.958   0.907   0.417 -0.2856 -0.1903 -0.1369
    2phy    H1B   51   4.972   0.815   0.429 -1.8819 -0.2243  2.0902
    2phy    C12   52   4.727   0.923   0.335  0.4137 -0.1133 -0.5157
    2phy    O11   53   4.591   0.935   0.363 -0.1727 -0.3933  0.2084
    2phy    H1A   54   4.584   0.997   0.434  0.5971  0.6236 -0.5708
    3phy    C35   55   5.001   0.220   2.047  0.0622 -0.0099  0.1752
    3phy    C33   56   5.098   0.104   2.044  0.2279  0.5020  0.2747
    3phy    C34   57   5.143   0.064   2.188  0.0370 -0.2626  0.4393
    3phy    C32   58   5.038  -0.019   1.971  0.2508  0.5811  0.0679
    3phy    C31   59   5.123  -0.061   1.849  0.5561 -0.1592 -0.3115
    3phy    C30   60   5.034  -0.147   1.751  0.2099 -0.1059  0.3361
    3phy    C28   61   5.091  -0.191   1.621  0.1536 -0.0814  0.0073
    3phy    C29   62   5.156  -0.330   1.640  0.1923  0.1151 -0.2908
    3phy    C27   63   4.989  -0.190   1.507 -0.8072  0.3336  0.6478
    3phy    C26   64   5.050  -0.204   1.362  0.3474  0.6300  0.4876
    3phy    C25   65   4.932  -0.210   1.256 -1.0261 -0.5218  0.3046
    3phy    C23   66   4.976  -0.254   1.113 -0.7419  0.1366  0.0963
    3phy    C24   67   4.973  -0.407   1.093 -0.4738 -0.0192  0.1519
    3phy    C22   68   4.878  -0.206   1.003 -0.2091  0.4861 -0.0395
    3phy    C21   69   4.941  -0.140   0.880 -0.0330 -0.1343  0.6183
    3phy    C20   70   4.845  -0.085   0.770  0.1853 -0.1885 -0.3917
    3phy    C18   71   4.904   0.009   0.658 -0.0489  0.2950 -0.2471
    3phy    O01   72   4.963   0.116   0.731  0.3859  0.2104 -0.2021
    3phy    H01   73   4.939   0.115   0.822  2.6914  3.5222  0.6535
    3phy    C19   74   4.779   0.052   0.576  0.0870 -0.2414  0.3841
    3phy    C13   75   5.014  -0.067   0.571 -0.0004  0.1702  0.2370
    3phy     H3   76   5.101  -0.081   0.641  1.1155  0.7283 -0.9860
    3phy    O33   77   5.012  -0.205   0.522  0.2439 -0.4059 -0.1407
    3phy    H1B   78   4.954  -0.208   0.448  0.1163 -0.5091 -0.0369
    3phy    C12   79   5.117   0.010   0.478  0.3412  1.1386  0.0803
    3phy    O11   80   5.131   0.140   0.514 -0.4192  0.6516 -0.3342
    3phy    H1A   81   5.097   0.151   0.601 -1.2925  1.1717 -0.7236
    4phy    C35   82   1.328   4.438   1.058 -0.1004 -0.3040  0.0994
    4phy    C33   83   1.346   4.466   1.207 -0.1570 -0.2563 -0.0584
    4phy    C34   84   1.495   4.463   1.242  0.0189  1.1344 -0.8168
    4phy    C32   85   1.278   4.597   1.238 -0.1288 -0.0369  0.2014
    4phy    C31   86   1.203   4.608   1.365  0.6052 -0.6583  0.4962
    4phy    C30   87   1.080   4.704   1.344 -0.1734 -0.2921  1.2880
    4phy    C28   88   0.997   4.727   1.473  0.0958  0.2039  0.4959
    4phy    C29   89   0.932   4.863   1.463 -0.2557  0.2196  0.1327
    4phy    C27   90   0.892   4.610   1.490  0.3565  0.3573  0.6315
    4phy    C26   91   0.875   4.556   1.631 -0.7936  0.2031  0.0413
    4phy    C25   92   0.776   4.442   1.636 -0.5346 -0.2651 -0.2222
    4phy    C23   93   0.701   4.424   1.772  0.0649  0.5827 -0.3172
    4phy    C24   94   0.587   4.326   1.741  0.3181 -0.2251 -0.2128
    4phy    C22   95   0.795   4.357   1.880 -0.2112  0.3139  0.3125
    4phy    C21   96   0.852   4.459   1.981 -0.3032  0.5365  0.1701
    4phy    C20   97   0.938   4.399   2.092  0.5380  0.3262 -0.1681
    4phy    C18   98   1.006   4.496   2.197  0.3099  0.3066  0.1641
    4phy    O01   99   0.890   4.562   2.265 -0.1615  0.3328 -0.5878
    4phy    H01  100   0.826   4.499   2.292  0.0875  0.3447  0.0474
    4phy    C19  101   1.071   4.396   2.295  0.4965  0.2949 -0.1121
    4phy    C13  102   1.102   4.608   2.130  0.1206 -0.7975  0.4689
    4phy     H3  103   1.057   4.637   2.032 -1.2819 -1.2261  0.9561
    4phy    O33  104   1.226   4.559   2.089  0.2127 -0.0973  0.0206
    4phy    H1B  105   1.205   4.488   2.032  1.1600 -0.6901  0.3917
    4phy    C12  106   1.133   4.741   2.214 -0.1925 -0.2969  0.0848
    4phy    O11  107   1.212   4.830   2.147  0.0416  0.5687 -0.3057
    4phy    H1A  108   1.268   4.783   2.088 -1.7468  0.5327 -2.0836
    5phy    C35  109   4.534   0.362   1.157  0.7899 -0.3221 -0.1239
    5phy    C33  110   4.615   0.244   1.219 -0.0128  0.1204  0.1489
    5phy    C34  111   4.633   0.134   1.127 -0.4788 -0.2196  0.3896
    5phy    C32  112   4.747   0.303   1.266 -0.1962 -0.1284  0.2988
    5phy    C31  113   4.797   0.274   1.411 -0.2355 -0.3423  0.2607
    5phy    C30  114   4.933   0.345   1.432  0.1102  0.0427  0.0051
    5phy    C28  115   4.987   0.334   1.579  0.3224 -0.0829  0.6060
    5phy    C29  116   5.088   0.219   1.591  0.2903  0.4791 -0.3852
    5phy    C27  117   5.028   0.473   1.630  0.2297  0.1883  0.0161
    5phy    C26  118   5.029   0.487   1.784 -0.3054  0.1630  0.3751
    5phy    C25  119   5.056   0.632   1.832 -0.1921  0.0274  0.1152
    5phy    C23  120   5.034   0.642   1.980  0.1108 -0.1960 -0.4640
    5phy    C24  121   5.137   0.748   2.033 -0.1583 -0.3406  0.2267
    5phy    C22  122   4.895   0.696   2.018  0.7051  0.0336  0.3276
    5phy    C21  123   4.841   0.620   2.145 -0.4839 -0.4396  0.4905
    5phy    C20  124   4.706   0.684   2.178 -0.2951  0.1217 -0.5421
    5phy    C18  125   4.605   0.611   2.280 -0.3967 -0.1261 -0.3167
    5phy    O01  126   4.677   0.558   2.394 -0.5069 -0.3677  0.0051
    5phy    H01  127   4.711   0.474   2.369  2.2089  0.0520  1.9154
    5phy    C19  128   4.522   0.737   2.321 -0.2915 -0.0369 -0.0113
    5phy    C13  129   4.511   0.497   2.222 -0.7749 -0.4351  0.2806
    5phy     H3  130   4.453   0.529   2.131 -1.5221 -1.6859  0.2819
    5phy    O33  131   4.401   0.454   2.307 -0.0320 -0.5309  0.5501
    5phy    H1B  132   4.424   0.381   2.362  1.8159  0.3166  0.9714
    5phy    C12  133   4.590   0.357   2.192  0.3302  0.0579 -0.4821
    5phy    O11  134   4.680   0.324   2.294  0.3135 -0.0947  0.2148
    5phy    H1A  135   4.654   0.236   2.312  0.5614 -0.5455 -1.4673
    6phy    C35  136   0.403   2.280   1.460  0.1386 -0.7177  0.4189
    6phy    C33  137   0.354   2.163   1.535  0.2632  0.2777  0.2039
    6phy    C34  138   0.264   2.211   1.642  0.0148 -0.1073 -0.1407
    6phy    C32  139   0.289   2.054   1.447 -0.1382 -0.5105  0.5796
    6phy    C31  140   0.384   1.960   1.373  0.0662 -0.2167 -0.0203
    6phy    C30  141   0.307   1.840   1.318  1.1172 -0.4023  0.2493
    6phy    C28  142   0.403   1.745   1.246  0.0163  0.1438 -0.1921
    6phy    C29  143   0.424   1.631   1.350 -0.1754 -0.5046 -0.3406
    6phy    C27  144   0.362   1.670   1.118 -0.4204  0.5826 -0.4768
    6phy    C26  145   0.334   1.743   0.991  0.3763 -0.1939  0.0387
    6phy    C25  146   0.388   1.678   0.866  0.3348  0.6122 -0.2107
    6phy    C23  147   0.385   1.752   0.729  0.3543  0.2504 -0.2831
    6phy    C24  148   0.521   1.799   0.681  0.4936 -0.4319 -0.4831
    6phy    C22  149   0.325   1.648   0.634  0.4135 -0.5282  0.7155
    6phy    C21  150   0.227   1.704   0.530  0.4126 -0.0284 -0.0957
    6phy    C20  151   0.152   1.584   0.464 -0.0255  0.2517 -0.0934
    6phy    C18  152   0.036   1.593   0.356  0.1949 -0.1681  0.0598
    6phy    O01  153  -0.063   1.679   0.415 -0.2222  0.3780  0.3205
    6phy    H01  154  -0.015   1.758   0.426  1.1075 -0.3866  0.2618
    6phy    C19  155  -0.029   1.456   0.339  0.3787  0.3327 -0.8139
    6phy    C13  156   0.100   1.650   0.218  1.0228  0.2694  0.8637
    6phy     H3  157   0.122   1.758   0.236 -1.6697  1.0641 -0.0311
    6phy    O33  158   0.230   1.615   0.179 -0.0150 -0.4956  0.0315
    6phy    H1B  159   0.223   1.541   0.122  1.8698 -1.5853  1.1083
    6phy    C12  160   0.011   1.720   0.095  0.2992  0.4396 -0.1379
    6phy    O11  161  -0.112   1.786   0.125 -0.1392  0.2368 -0.3916
    6phy    H1A  162  -0.153   1.731   0.189  1.1564 -1.3911 -0.8743
    7phy    C35  163   0.250   0.734   1.366 -0.0970  0.4072  0.3379
    7phy    C33  164   0.253   0.589   1.323  0.6637 -0.3974  0.0838
    7phy    C34  165   0.267   0.573   1.174 -0.0078  0.4289  0.1472
    7phy    C32  166   0.356   0.499   1.399  0.0948  0.4518 -0.0751
    7phy    C31  167   0.297   0.420   1.511  0.0801 -0.4143  0.0232
    7phy    C30  168   0.403   0.328   1.571  0.3010 -0.2025 -0.5256
    7phy    C28  169   0.352   0.247   1.691  0.1305  0.5807  0.1860
    7phy    C29  170   0.377   0.103   1.667 -0.5976 -0.0601 -0.1840
    7phy    C27  171   0.399   0.308   1.826  0.0660 -0.3099  0.8805
    7phy    C26  172   0.334   0.275   1.956  0.2914  0.4067  0.1842
    7phy    C25  173   0.403   0.352   2.071  0.0256 -0.5030 -0.0871
    7phy    C23  174   0.354   0.320   2.215 -0.2263 -0.3128  0.8885
    7phy    C24  175   0.475   0.314   2.313  0.1124 -0.1193 -0.0432
    7phy    C22  176   0.252   0.431   2.255 -0.2157 -0.4373  0.0641
    7phy    C21  177   0.161   0.406   2.380  0.1874  0.1669  0.4320
    7phy    C20  178   0.049   0.507   2.401 -0.2323 -0.8102  0.4245
    7phy    C18  179  -0.045   0.517   2.524 -0.4650  0.9882 -0.1628
    7phy    O01  180   0.043   0.518   2.638  0.6124  0.1410 -0.0201
    7phy    H01  181  -0.004   0.495   2.717  2.4119 -1.0148  0.7901
    7phy    C19  182  -0.099   0.657   2.530  0.0929  0.0996 -0.4108
    7phy    C13  183  -0.156   0.395   2.538  0.3218  0.1498 -0.2407
    7phy     H3  184  -0.206   0.384   2.439 -0.2667  1.3456 -0.0955
    7phy    O33  185  -0.260   0.430   2.624  0.7474 -0.1904 -0.3351
    7phy    H1B  186  -0.341   0.402   2.587  0.9588  0.6283 -1.4747
    7phy    C12  187  -0.107   0.257   2.571  0.3029 -0.2762  0.2683
    7phy    O11  188  -0.195   0.150   2.552  0.5029 -0.3272 -0.5602
    7phy    H1A  189  -0.150   0.072   2.578 -0.8361 -1.1303 -0.5044
    8phy    C35  190   0.107   4.723   0.788  0.7925 -0.0202 -0.2790
    8phy    C33  191   0.231   4.737   0.878  0.0482  0.3123 -0.3277
    8phy    C34  192   0.329   4.622   0.856  0.4202 -0.0520  0.1073
    8phy    C32  193   0.281   4.883   0.887  0.0981  0.1844  0.0532
    8phy    C31  194   0.265   4.958   1.023  0.2921  0.6321  0.1184
    8phy    C30  195   0.303   5.104   1.014 -0.0394 -0.1809 -0.2255
    8phy    C28  196   0.220   5.198   1.106 -0.4597 -0.6810  0.0127
    8phy    C29  197   0.281   5.230   1.242 -0.6004  0.3664 -0.1576
    8phy    C27  198   0.181   5.322   1.023  0.0943 -0.2026 -0.1955
    8phy    C26  199   0.035   5.363   1.018  0.3432 -0.6030 -0.1014
    8phy    C25  200   0.037   5.500   0.946 -0.4556  0.1992 -0.1497
    8phy    C23  201  -0.093   5.546   0.877 -0.0532  0.0014 -0.1079
    8phy    C24  202  -0.183   5.626   0.970 -0.9009  0.1295  0.5362
    8phy    C22  203  -0.060   5.628   0.751 -0.3214 -0.0796  0.2506
    8phy    C21  204  -0.076   5.551   0.618 -1.0144  0.3386  0.0300
    8phy    C20  205   0.031   5.585   0.509 -0.0720 -0.2061  0.1205
    8phy    C18  206  -0.001   5.556   0.356  0.7940  0.1601 -0.1720
    8phy    O01  207  -0.058   5.421   0.344  0.5800 -0.1898 -0.1316
    8phy    H01  208  -0.007   5.370   0.404 -2.4338 -1.6080  1.4239
    8phy    C19  209   0.134   5.549   0.280 -0.4052  0.8637  0.8426
    8phy    C13  210  -0.107   5.661   0.292  0.6455  0.1445 -0.2192
    8phy     H3  211  -0.194   5.651   0.363  0.0645  0.2181 -0.9160
    8phy    O33  212  -0.084   5.798   0.322 -0.0445 -0.0936 -0.2473
    8phy    H1B  213  -0.015   5.839   0.272  0.4124  0.6164  0.9190
    8phy    C12  214  -0.196   5.636   0.165  0.3799  0.2110 -0.0431
    8phy    O11  215  -0.293   5.732   0.125 -0.1597 -0.2208 -0.3591
    8phy    H1A  216  -0.245   5.811   0.110 -1.9253  0.7611 -1.0638
    9phy    C35  217   0.309   0.705   1.839  0.0128 -0.0650 -0.4905
    9phy    C33  218   0.367   0.842   1.814 -0.8284  0.5472 -0.6152
    9phy    C34  219   0.443   0.838   1.684 -0.2704 -0.2265 -0.3214
    9phy    C32  220   0.252   0.950   1.794 -0.5443 -1.3451 -0.2944
    9phy    C31  221   0.240   1.055   1.902 -0.2955  0.5516 -0.2890
    9phy    C30  222   0.106   1.129   1.884  0.5123 -0.5015 -0.4307
    9phy    C28  223   0.071   1.205   2.014  0.2656  0.1046 -0.0243
    9phy    C29  224   0.075   1.361   1.989 -0.5495  0.0826 -0.3386
    9phy    C27  225  -0.066   1.163   2.068  0.4278 -0.0183 -0.2010
    9phy    C26  226  -0.053   1.141   2.218  0.4002  0.0637 -0.8639
    9phy    C25  227  -0.184   1.143   2.298  0.3111  0.6157 -0.0977
    9phy    C23  228  -0.177   1.113   2.447 -0.7033  0.8104  0.0514
    9phy    C24  229  -0.152   1.240   2.529 -0.3869  0.4456 -0.0138
    9phy    C22  230  -0.313   1.058   2.490 -0.3101 -0.8353 -0.5499
    9phy    C21  231  -0.307   0.939   2.582 -0.5191 -0.8702 -0.5590
    9phy    C20  232  -0.450   0.898   2.621 -0.5370 -0.6041 -0.3799
    9phy    C18  233  -0.487   0.818   2.754 -0.0347 -0.3851 -0.1780
    9phy    O01  234  -0.423   0.884   2.864 -0.5243 -0.0204 -0.2668
    9phy    H01  235  -0.411   0.820   2.932  2.6381  1.8279  1.1674
    9phy    C19  236  -0.636   0.838   2.764 -0.1088 -0.7708  0.3042
    9phy    C13  237  -0.441   0.665   2.754  0.2373  0.2249 -0.0660
    9phy     H3  238  -0.333   0.658   2.725  0.7546  0.5252  1.7364
    9phy    O33  239  -0.503   0.589   2.644 -0.1704  0.3183  0.1277
    9phy    H1B  240  -0.455   0.599   2.564 -0.4924 -2.4540 -0.4800
    9phy    C12  241  -0.441   0.585   2.887  0.3023 -0.0865  0.1860
    9phy    O11  242  -0.385   0.664   2.988 -0.4304  0.4160  0.5614
    9phy    H1A  243  -0.392   0.610   3.064 -2.3313  0.6223  0.5837
   10phy    C35  244   4.560   0.599   1.428  0.2630 -0.3584 -0.0069
   10phy    C33  245   4.540   0.679   1.556  0.1037  0.4180  0.0253
   10phy    C34  246   4.602   0.586   1.662  0.1832  0.2150  0.2131
   10phy    C32  247   4.606   0.821   1.542  0.2257  0.4138  0.1943
   10phy    C31  248   4.503   0.924   1.484 -0.4875  0.2424  0.2801
   10phy    C30  249   4.572   1.066   1.462  0.0817 -0.2377 -0.0610
   10phy    C28  250   4.468   1.177   1.453  0.3728  0.1075  0.3945
   10phy    C29  251   4.477   1.245   1.590  0.1294  0.3785 -0.5294
   10phy    C27  252   4.513   1.278   1.348  0.0574 -0.2067  0.0095
   10phy    C26  253   4.436   1.283   1.217  0.1128  0.0120 -0.5538
   10phy    C25  254   4.521   1.378   1.131  0.2040  0.3168 -0.3498
   10phy    C23  255   4.442   1.415   0.998 -0.4552  0.4832  0.3318
   10phy    C24  256   4.397   1.561   1.015 -0.8299  0.0886 -0.3612
   10phy    C22  257   4.550   1.399   0.888  0.6124 -0.0829 -0.3773
   10phy    C21  258   4.492   1.349   0.754 -0.3089 -0.1991 -0.1333
   10phy    C20  259   4.589   1.378   0.637 -0.5892 -0.1766  0.5515
   10phy    C18  260   4.571   1.318   0.496  0.2998 -0.3433 -0.5005
   10phy    O01  261   4.559   1.174   0.493 -0.5634  0.1892  0.4472
   10phy    H01  262   4.597   1.140   0.572 -0.2281  1.8547  1.0549
   10phy    C19  263   4.708   1.348   0.426  0.0565 -0.2903  0.1006
   10phy    C13  264   4.442   1.381   0.419 -0.0917  0.0692  0.6718
   10phy     H3  265   4.355   1.344   0.479  0.3520 -0.3901  1.0472
   10phy    O33  266   4.415   1.518   0.430 -0.1606  0.4659  0.1685
   10phy    H1B  267   4.493   1.565   0.454  0.3218  1.7651 -3.3210
   10phy    C12  268   4.367   1.322   0.287  0.1271 -0.2530  0.3632
   10phy    O11  269   4.398   1.376   0.160 -0.0534 -0.3564 -0.5085
   10phy    H1A  270   4.318   1.405   0.119  0.5907 -0.4162 -1.8677
   11phy    C35  271   0.204   0.876   2.387  0.0365 -0.1893  0.0554
   11phy    C33  272   0.355   0.905   2.387  0.4976  1.0639 -0.4364
   11phy    C34  273   0.425   0.779   2.339  0.2844  0.0566 -0.1163
   11phy    C32  274   0.388   1.025   2.301  0.0004 -0.7472  0.1885
   11phy    C31  275   0.351   1.166   2.357  0.8437  0.2922 -0.7101
   11phy    C30  276   0.375   1.274   2.249 -0.4970 -0.0937  0.0397
   11phy    C28  277   0.414   1.417   2.299 -0.7111 -0.3774 -0.4919
   11phy    C29  278   0.558   1.444   2.253  0.6837 -0.2372  0.4559
   11phy    C27  279   0.318   1.524   2.247  0.4591 -0.4574 -0.3049
   11phy    C26  280   0.292   1.639   2.348  0.4864  0.0153 -0.0677
   11phy    C25  281   0.209   1.750   2.284  0.0874 -0.1139 -0.1195
   11phy    C23  282   0.153   1.858   2.378 -0.1754  0.0792  0.2242
   11phy    C24  283   0.172   1.996   2.313 -0.2397  0.4950  0.0177
   11phy    C22  284   0.011   1.818   2.425 -0.5164 -0.0638  0.2570
   11phy    C21  285  -0.033   1.881   2.558  0.6917  0.3958  0.1298
   11phy    C20  286  -0.164   1.832   2.609  0.2952  0.0966 -0.3634
   11phy    C18  287  -0.251   1.910   2.722  0.6127 -0.1189  0.2814
   11phy    O01  288  -0.270   2.049   2.670 -0.5710  0.0608 -0.0360
   11phy    H01  289  -0.237   2.114   2.729  0.7395 -1.5331  1.0968
   11phy    C19  290  -0.392   1.854   2.688  0.8828  0.1257 -0.1208
   11phy    C13  291  -0.197   1.893   2.871  0.2348  0.4981 -0.0073
   11phy     H3  292  -0.089   1.863   2.874 -0.1206 -0.8525 -0.1134
   11phy    O33  293  -0.256   1.784   2.949 -0.1613 -0.1233 -0.1886
   11phy    H1B  294  -0.337   1.817   2.981  0.1542  1.6198 -1.0309
   11phy    C12  295  -0.196   2.028   2.963 -0.3995 -0.4459  0.0671
   11phy    O11  296  -0.132   2.026   3.087 -0.1426  0.0405  0.0648
   11phy    H1A  297  -0.154   1.941   3.120  0.8378 -0.5139 -0.6604
   12phy    C35  298   0.714   1.184   1.924 -0.0949  0.5110 -0.0027
   12phy    C33  299   0.751   1.088   2.043 -0.3084  0.1830  0.0454
   12phy    C34  300   0.740   0.940   1.993 -0.1240 -0.2592  0.1040
   12phy    C32  301   0.888   1.128   2.104  0.1305 -0.2551 -0.2792
   12phy    C31  302   0.900   1.137   2.255 -0.0603  0.7550 -0.1032
   12phy    C30  303   1.049   1.165   2.298  0.6107 -0.0479 -0.0706
   12phy    C28  304   1.082   1.145   2.448 -0.1294  0.1983 -0.0227
   12phy    C29  305   1.232   1.129   2.451 -0.0783 -0.1303 -0.0408
   12phy    C27  306   1.046   1.263   2.546 -0.6574 -0.5146  0.1889
   12phy    C26  307   0.906   1.271   2.600  0.1126  0.1339  0.3017
   12phy    C25  308   0.901   1.398   2.690  0.3955  0.1654  0.0154
   12phy    C23  309   0.775   1.396   2.783 -0.4437  0.7411 -0.4969
   12phy    C24  310   0.818   1.400   2.928  0.7701  0.2590 -0.2407
   12phy    C22  311   0.657   1.490   2.739  0.9920  0.5227 -0.4960
   12phy    C21  312   0.524   1.443   2.796  0.2988  0.4698  0.4144
   12phy    C20  313   0.428   1.564   2.787  0.6350 -0.1068  0.2124
   12phy    C18  314   0.286   1.545   2.857 -0.3481 -0.1698 -0.6370
   12phy    O01  315   0.297   1.489   2.993 -0.2876  0.0830 -0.5473
   12phy    H01  316   0.385   1.499   3.025 -0.4355  0.8802 -0.3598
   12phy    C19  317   0.237   1.692   2.869  0.3000 -0.4519  0.1071
   12phy    C13  318   0.176   1.449   2.779 -0.3118 -0.4401 -0.4646
   12phy     H3  319   0.157   1.481   2.673 -1.3173  2.2814  0.4605
   12phy    O33  320   0.043   1.462   2.837 -0.6469 -0.2652 -0.6337
   12phy    H1B  321   0.053   1.445   2.929 -1.2233 -0.4898 -0.6048
   12phy    C12  322   0.199   1.291   2.781 -0.0964  0.7963  0.0286
   12phy    O11  323   0.204   1.215   2.899 -0.0659  0.0738  0.2553
   12phy    H1A  324   0.295   1.204   2.919  0.8660  1.1431 -2.7862
   13phy    C35  325   0.786   3.352   2.456 -0.2984 -0.1478 -0.4599
   13phy    C33  326   0.725   3.337   2.319  0.1596  0.4062  0.0887
   13phy    C34  327   0.838   3.340   2.219 -0.3088 -0.0692 -0.7838
   13phy    C32  328   0.634   3.208   2.321 -0.7593  0.1090  0.2918
   13phy    C31  329   0.529   3.201   2.213  0.7495 -0.2638 -0.1622
   13phy    C30  330   0.457   3.067   2.212 -0.0491 -0.4791 -0.0210
   13phy    C28  331   0.343   3.052   2.110  0.6242 -0.2074 -0.2670
   13phy    C29  332   0.399   2.988   1.987  0.1368  0.0815  0.1285
   13phy    C27  333   0.231   2.959   2.167  0.3200 -0.4835 -0.0798
   13phy    C26  334   0.127   3.026   2.245  0.0829  0.1426 -0.0108
   13phy    C25  335   0.027   2.939   2.325  0.1900  0.0128  0.5161
   13phy    C23  336  -0.113   2.994   2.351 -0.0775  0.3061 -0.4352
   13phy    C24  337  -0.202   2.982   2.229  0.0929  0.1358 -0.1521
   13phy    C22  338  -0.186   2.896   2.433 -0.1630  0.1882 -0.6989
   13phy    C21  339  -0.178   2.910   2.588 -0.4668 -0.3843 -0.0408
   13phy    C20  340  -0.285   2.829   2.657  0.5992  0.3264 -0.5199
   13phy    C18  341  -0.286   2.829   2.812 -0.3621 -0.3653  0.1456
   13phy    O01  342  -0.324   2.959   2.862 -0.0017  0.4276 -0.0302
   13phy    H01  343  -0.408   2.988   2.831  0.2802  2.7839  1.1588
   13phy    C19  344  -0.412   2.739   2.832  0.2515  0.1729  0.0780
   13phy    C13  345  -0.152   2.776   2.885  0.1935  1.3214 -0.2709
   13phy     H3  346  -0.064   2.832   2.845 -0.3514  3.2308  1.0968
   13phy    O33  347  -0.124   2.637   2.859 -0.3982  0.0347 -0.2754
   13phy    H1B  348  -0.056   2.634   2.794 -0.8663  3.1378 -1.0248
   13phy    C12  349  -0.132   2.785   3.040 -0.5351 -0.4143 -0.1686
   13phy    O11  350  -0.167   2.897   3.112  0.4269 -0.6558 -0.0117
   13phy    H1A  351  -0.121   2.975   3.086  1.0885 -1.4745 -1.4001
   14phy    C35  352   0.391   4.059   1.405 -0.1019  0.1594  0.1010
   14phy    C33  353   0.472   3.966   1.322  0.9847  0.4972  0.1106
   14phy    C34  354   0.607   3.937   1.386  0.0715 -0.4104 -0.5764
   14phy    C32  355   0.392   3.831   1.299 -0.3393 -0.1538 -0.4985
   14phy    C31  356   0.431   3.746   1.172  0.5550 -0.4555 -0.1693
   14phy    C30  357   0.370   3.605   1.194  0.0029 -0.0733 -0.0242
   14phy    C28  358   0.397   3.504   1.081 -0.3057 -1.3951  0.5470
   14phy    C29  359   0.444   3.381   1.149 -0.1809 -0.6105  0.3664
   14phy    C27  360   0.277   3.484   0.983 -0.2182  0.3711 -0.2129
   14phy    C26  361   0.321   3.430   0.846  0.1392  0.0204 -0.0024
   14phy    C25  362   0.200   3.376   0.778 -0.3020  0.5671 -0.1639
   14phy    C23  363   0.227   3.298   0.647 -0.4154 -0.2684  0.2692
   14phy    C24  364   0.226   3.142   0.669  0.3264 -0.1164  0.9896
   14phy    C22  365   0.128   3.340   0.544 -0.3992 -0.1092 -0.0419
   14phy    C21  366   0.197   3.366   0.403  0.7416 -0.0464 -0.4659
   14phy    C20  367   0.097   3.379   0.285 -0.4094 -0.1083 -0.6291
   14phy    C18  368   0.144   3.396   0.135  0.2574 -0.0597 -0.0800
   14phy    O01  369   0.242   3.503   0.129  0.7698 -0.3202 -0.3204
   14phy    H01  370   0.229   3.555   0.052 -1.5575 -0.8587 -0.3815
   14phy    C19  371   0.016   3.454   0.069 -0.3303  0.1511  0.6037
   14phy    C13  372   0.187   3.261   0.056  0.2397  0.1738 -0.0982
   14phy     H3  373   0.113   3.181   0.080  0.1315 -0.3788 -2.1527
   14phy    O33  374   0.170   3.246  -0.086  0.4076 -0.1452 -0.0186
   14phy    H1B  375   0.196   3.323  -0.133 -3.0435  1.5672  0.5643
   14phy    C12  376   0.305   3.171   0.105 -0.0784  0.5024 -0.0318
   14phy    O11  377   0.437   3.224   0.091 -0.1850  0.7160  0.1294
   14phy    H1A  378   0.455   3.289   0.156 -0.5985  1.2896 -0.3255
   15phy    C35  379   5.075   4.497   1.974 -0.3022 -0.0162  0.5175
   15phy    C33  380   5.205   4.423   1.953  1.0426  0.2523  0.2895
   15phy    C34  381   5.297   4.509   1.871  0.2055  0.3930  0.1610
   15phy    C32  382   5.268   4.378   2.084 -0.1728 -0.6116  0.2795
   15phy    C31  383   5.229   4.231   2.119 -0.0879  0.1463 -0.6217
   15phy    C30  384   5.279   4.194   2.258 -0.6623  0.2799  0.4029
   15phy    C28  385   5.252   4.050   2.295 -0.1128 -0.0477 -0.8917
   15phy    C29  386   5.391   3.999   2.338 -0.7402 -0.5801 -0.3449
   15phy    C27  387   5.152   4.014   2.406 -0.1353  0.4221  0.6285
   15phy    C26  388   4.999   4.032   2.370 -0.4465 -0.4999 -0.5183
   15phy    C25  389   4.897   4.035   2.486 -0.2263 -0.2311 -0.2333
   15phy    C23  390   4.877   4.169   2.559 -0.1911 -0.6211 -0.3165
   15phy    C24  391   4.729   4.198   2.569 -0.1631  0.1845  0.2953
   15phy    C22  392   4.953   4.194   2.694 -0.2085 -0.1869 -0.0928
   15phy    C21  393   5.012   4.335   2.705 -0.1729 -0.8160  0.2861
   15phy    C20  394   5.097   4.353   2.835  0.1290  0.4186  0.2170
   15phy    C18  395   5.175   4.480   2.866  0.3005  0.1096  0.2967
   15phy    O01  396   5.083   4.588   2.879  0.5766  0.0564  0.1915
   15phy    H01  397   5.055   4.611   2.793 -2.3906  2.0539  1.5362
   15phy    C19  398   5.241   4.456   3.004  0.0839 -0.2689  0.2444
   15phy    C13  399   5.277   4.532   2.748  0.0607  0.1044 -0.3638
   15phy     H3  400   5.222   4.535   2.650 -0.4568 -1.2234 -0.1401
   15phy    O33  401   5.371   4.421   2.725 -0.5402  0.0461  0.7643
   15phy    H1B  402   5.403   4.384   2.806  0.2866 -2.0202 -0.4128
   15phy    C12  403   5.363   4.663   2.748 -0.2117 -0.6176 -0.7528
   15phy    O11  404   5.297   4.783   2.725  0.3033 -0.1453  0.1005
   15phy    H1A  405   5.252   4.798   2.806 -1.4173  1.4172 -1.0459
   16phy    C35  406   5.104   4.138   1.717 -0.3450 -0.0210 -0.2253
   16phy    C33  407   5.041   4.017   1.781  0.0187  0.0736 -0.6141
   16phy    C34  408   5.149   3.904   1.806  0.2219 -0.1589 -0.1962
   16phy    C32  409   4.967   4.055   1.902 -0.5501  0.0258 -0.1397
   16phy    C31  410   4.830   4.116   1.887  0.0782 -0.3815 -0.1963
   16phy    C30  411   4.764   4.128   2.022  0.4793 -0.6610  0.2058
   16phy    C28  412   4.612   4.145   2.032  0.2112  0.1454 -0.4406
   16phy    C29  413   4.538   4.017   2.005  0.2999  0.4230 -0.1271
   16phy    C27  414   4.577   4.194   2.170 -0.2055 -0.8402  0.5226
   16phy    C26  415   4.487   4.318   2.166  0.1426 -0.2313 -0.3013
   16phy    C25  416   4.444   4.379   2.309  0.3819  0.0010  0.2829
   16phy    C23  417   4.339   4.494   2.317  0.2237  0.6932 -0.2719
   16phy    C24  418   4.200   4.439   2.347 -0.1525 -0.0309 -0.1895
   16phy    C22  419   4.374   4.589   2.435  0.2259  0.3537  0.0727
   16phy    C21  420   4.413   4.729   2.404  0.1292 -0.5796  0.0733
   16phy    C20  421   4.477   4.794   2.526  0.7408 -0.1998  0.3705
   16phy    C18  422   4.542   4.936   2.513  0.6575 -0.1637  0.2048
   16phy    O01  423   4.442   5.026   2.470 -0.3784 -0.6013 -0.1231
   16phy    H01  424   4.369   5.027   2.528 -0.6944 -0.8466 -0.5116
   16phy    C19  425   4.567   4.979   2.658 -0.5825 -0.6465  0.6900
   16phy    C13  426   4.667   4.945   2.409 -0.3575  0.2423  0.0099
   16phy     H3  427   4.646   4.877   2.322 -1.1784  1.3068 -0.6416
   16phy    O33  428   4.791   4.882   2.459  0.3016 -0.1373 -0.2442
   16phy    H1B  429   4.783   4.791   2.439 -0.4129 -0.3405  0.8851
   16phy    C12  430   4.706   5.082   2.340 -0.7208  0.4464 -0.1713
   16phy    O11  431   4.610   5.180   2.330 -0.2877 -0.1785  0.4474
   16phy    H1A  432   4.525   5.147   2.354 -0.1036 -1.0938 -0.1465
   17phy    C35  433   4.282   4.007   1.519 -0.0576  0.7090  0.1730
   17phy    C33  434   4.167   4.079   1.587  0.4712  0.8873  0.2148
   17phy    C34  435   4.146   4.204   1.498  0.0315 -0.0861 -0.0265
   17phy    C32  436   4.046   3.989   1.592  0.1036  0.5873 -0.5367
   17phy    C31  437   3.944   4.043   1.695 -0.4964  0.0924 -0.1943
   17phy    C30  438   3.825   3.954   1.701  0.1719  0.5554 -0.2201
   17phy    C28  439   3.712   3.990   1.796 -0.4469 -0.0500  0.0152
   17phy    C29  440   3.586   3.987   1.705  1.2393  0.2443 -1.0949
   17phy    C27  441   3.706   3.884   1.906  0.1202 -0.0312  0.0922
   17phy    C26  442   3.716   3.938   2.051  0.2040  0.1335 -0.0227
   17phy    C25  443   3.698   3.827   2.157  0.2199 -0.0795 -0.3695
   17phy    C23  444   3.634   3.859   2.290  0.2297  0.0691 -0.1995
   17phy    C24  445   3.480   3.872   2.282 -0.4299  0.3283 -0.0509
   17phy    C22  446   3.682   3.759   2.398  0.2590 -0.3425  0.2324
   17phy    C21  447   3.730   3.831   2.524  0.4053 -0.4041 -0.5169
   17phy    C20  448   3.722   3.737   2.644 -0.3623  0.3999  0.1319
   17phy    C18  449   3.786   3.768   2.787 -0.0224  0.7735 -0.4423
   17phy    O01  450   3.766   3.909   2.809 -0.6976 -0.1756 -0.4661
   17phy    H01  451   3.729   3.918   2.894 -0.5432 -2.5433 -0.0878
   17phy    C19  452   3.704   3.685   2.891 -0.0359  0.6178  1.2629
   17phy    C13  453   3.943   3.737   2.782 -0.2789  0.0783 -0.5686
   17phy     H3  454   3.986   3.768   2.683  1.8483 -0.7788  0.0402
   17phy    O33  455   3.970   3.596   2.774 -0.4227 -0.0992  0.0181
   17phy    H1B  456   3.962   3.565   2.686 -0.8504 -0.7030  0.2633
   17phy    C12  457   4.039   3.802   2.894  0.7005 -0.7951 -0.0834
   17phy    O11  458   4.035   3.944   2.905 -0.2218  0.1210  0.6635
   17phy    H1A  459   3.953   3.970   2.867  0.2115  1.9832  0.9198
   18phy    C35  460   0.523   3.066   0.873  0.0197  0.2292  0.3864
   18phy    C33  461   0.491   2.965   0.982  0.0351 -0.0175 -0.0899
   18phy    C34  462   0.597   2.990   1.094  0.3850  0.1441  0.8122
   18phy    C32  463   0.347   2.969   1.038  0.0841 -0.1661  0.2671
   18phy    C31  464   0.258   2.866   0.974  0.6336  0.3649  0.3387
   18phy    C30  465   0.112   2.884   1.024  0.5450  0.0215  0.5924
   18phy    C28  466   0.004   2.794   0.965  0.3681  0.3806 -0.0744
   18phy    C29  467  -0.117   2.773   1.055  0.2701 -0.1611 -0.1438
   18phy    C27  468  -0.056   2.841   0.827  0.5366 -0.3816 -0.2814
   18phy    C26  469   0.002   2.773   0.700 -0.8185 -0.0158 -0.5772
   18phy    C25  470  -0.073   2.838   0.583  0.3794 -0.1792  0.2657
   18phy    C23  471  -0.047   2.802   0.432 -0.2311 -0.5259  0.5884
   18phy    C24  472  -0.172   2.856   0.362 -0.2931 -0.3314  0.7208
   18phy    C22  473   0.088   2.851   0.369  0.1114 -0.1354 -0.9394
   18phy    C21  474   0.146   2.756   0.267  0.2417 -0.5774  0.5238
   18phy    C20  475   0.277   2.799   0.195  0.7651 -0.5356 -0.0567
   18phy    C18  476   0.334   2.696   0.085  0.1110 -0.3847  0.0622
   18phy    O01  477   0.350   2.569   0.151 -0.2062  0.0805 -0.0659
   18phy    H01  478   0.431   2.524   0.141  0.4124  0.6879  1.8130
   18phy    C19  479   0.482   2.739   0.059 -0.3060 -0.6831  0.9643
   18phy    C13  480   0.248   2.686  -0.054  0.2252 -0.2103  0.4411
   18phy     H3  481   0.145   2.677  -0.012  0.6004 -0.1124  1.4275
   18phy    O33  482   0.224   2.813  -0.133  0.2150  0.6608 -0.2500
   18phy    H1B  483   0.302   2.826  -0.184  1.9795 -0.7259  1.8901
   18phy    C12  484   0.216   2.558  -0.136  0.2680  0.1532 -0.0072
   18phy    O11  485   0.262   2.557  -0.268  0.4983  0.4805  0.0921
   18phy    H1A  486   0.234   2.638  -0.307  2.4572  1.3395  0.2972
   19phy    C35  487   4.733   4.484   1.291 -0.5437  0.3723  0.0042
   19phy    C33  488   4.650   4.368   1.361  0.0271  0.2618  0.6367
   19phy    C34  489   4.616   4.412   1.501  0.1412 -0.0409  0.3056
   19phy    C32  490   4.519   4.357   1.281  0.1277  0.3878  0.3803
   19phy    C31  491   4.506   4.246   1.180 -0.1978  0.5452  0.3783
   19phy    C30  492   4.361   4.217   1.136  0.3437  0.6422 -0.3923
   19phy    C28  493   4.364   4.096   1.035 -0.3107 -0.1173 -0.5140
   19phy    C29  494   4.283   3.976   1.092  0.4023 -0.0917  0.1708
   19phy    C27  495   4.336   4.136   0.885  0.2603  0.0376  0.6600
   19phy    C26  496   4.414   4.071   0.771 -0.3303 -0.1150  0.3222
   19phy    C25  497   4.369   4.127   0.629  0.0339 -0.0710 -0.0175
   19phy    C23  498   4.430   4.068   0.502 -0.4141  0.0700 -0.3509
   19phy    C24  499   4.391   3.918   0.468  0.0444 -0.4769  0.2655
   19phy    C22  500   4.384   4.152   0.381  0.7514 -0.0556  1.1206
   19phy    C21  501   4.489   4.220   0.292  0.1094  0.1894 -0.1915
   19phy    C20  502   4.411   4.306   0.192  0.3992  0.2147  0.2977
   19phy    C18  503   4.488   4.367   0.066  0.0832 -0.5421 -0.2990
   19phy    O01  504   4.609   4.442   0.098 -0.3228  0.2104 -0.0281
   19phy    H01  505   4.624   4.436   0.190 -0.6608  1.9135  0.1715
   19phy    C19  506   4.388   4.465   0.001 -0.0605  0.2154  0.0465
   19phy    C13  507   4.522   4.256  -0.048  0.1491 -0.0828 -0.7370
   19phy     H3  508   4.615   4.206  -0.008  0.4376 -0.5960 -2.0082
   19phy    O33  509   4.439   4.137  -0.052  0.0740  0.4716 -0.0445
   19phy    H1B  510   4.349   4.153  -0.072 -0.1284 -0.3470  0.1776
   19phy    C12  511   4.603   4.270  -0.187  0.3907 -0.6444  0.5993
   19phy    O11  512   4.708   4.360  -0.189  0.2445 -0.6249 -0.3745
   19phy    H1A  513   4.713   4.410  -0.110 -0.0802  0.6058 -1.1131
   20phy    C35  514   4.147   0.594   0.870 -0.2325  0.4286  0.1417
   20phy    C33  515   4.126   0.474   0.965 -0.3106  0.2471 -0.3817
   20phy    C34  516   4.181   0.352   0.897  0.1406  0.0596 -0.4906
   20phy    C32  517   4.187   0.501   1.105 -0.3053 -0.1604  0.1926
   20phy    C31  518   4.105   0.435   1.220  0.2026  0.0935  0.3162
   20phy    C30  519   4.168   0.457   1.356 -0.3933 -0.0713  0.3314
   20phy    C28  520   4.115   0.395   1.485  0.3915 -0.2857  0.6501
   20phy    C29  521   4.140   0.243   1.494 -0.0625 -0.3030  0.0299
   20phy    C27  522   4.172   0.467   1.610 -0.2680  0.0245  0.0138
   20phy    C26  523   4.102   0.470   1.745 -1.0286  0.2947 -0.4853
   20phy    C25  524   4.184   0.547   1.856  0.0878 -0.5444  0.1661
   20phy    C23  525   4.130   0.541   2.001  0.3081 -0.4173 -0.0958
   20phy    C24  526   4.158   0.402   2.066  0.5483  0.1047 -0.5854
   20phy    C22  527   4.183   0.659   2.081  1.1280 -0.0243  0.1761
   20phy    C21  528   4.070   0.729   2.172 -0.5175  0.7412 -0.0605
   20phy    C20  529   4.132   0.846   2.247 -0.1256  0.9709 -0.6385
   20phy    C18  530   4.081   0.901   2.391 -0.4608 -0.2085  0.6698
   20phy    O01  531   4.071   0.783   2.480  0.1844 -0.2422  0.7773
   20phy    H01  532   4.141   0.721   2.476 -0.8483 -1.4582  0.8995
   20phy    C19  533   4.207   0.982   2.428 -0.3348  0.0091  0.4827
   20phy    C13  534   3.937   0.984   2.402  0.1511  0.0523  0.1879
   20phy     H3  535   3.939   1.074   2.335 -0.0048 -0.0912 -0.0132
   20phy    O33  536   3.917   1.046   2.529  0.0835 -0.3123  0.3867
   20phy    H1B  537   3.932   0.986   2.599 -1.5838 -2.3209 -0.8578
   20phy    C12  538   3.805   0.901   2.357 -0.0687 -0.6225  0.0867
   20phy    O11  539   3.740   0.823   2.452  0.3386  0.6439 -0.6642
   20phy    H1A  540   3.726   0.877   2.528  0.9905  1.4258 -1.0846
   21phy    C35  541   0.032   3.775   0.901  0.4766 -0.2080 -0.4989
   21phy    C33  542  -0.082   3.678   0.881 -1.2274  0.1375  0.6618
   21phy    C34  543  -0.120   3.624   1.017 -0.0003 -0.1355  0.1199
   21phy    C32  544  -0.204   3.738   0.814 -0.7924  0.7788 -0.5806
   21phy    C31  545  -0.200   3.744   0.667  0.2608  0.4247  0.0473
   21phy    C30  546  -0.329   3.779   0.592  0.2906 -0.1486  0.6837
   21phy    C28  547  -0.325   3.762   0.440 -0.3049 -0.6665 -0.5405
   21phy    C29  548  -0.451   3.685   0.408  0.4227 -0.3988 -0.1360
   21phy    C27  549  -0.324   3.900   0.371  0.3340 -0.3182 -0.3858
   21phy    C26  550  -0.207   3.917   0.282 -0.1314 -0.3559  0.0447
   21phy    C25  551  -0.220   4.050   0.204  0.2501  0.0056 -0.0390
   21phy    C23  552  -0.126   4.053   0.080 -0.4749 -0.2403  0.1282
   21phy    C24  553  -0.194   4.130  -0.030  0.0775 -1.1877  0.1406
   21phy    C22  554   0.020   4.094   0.104 -0.1386 -0.5105  0.0263
   21phy    C21  555   0.123   4.058  -0.013 -0.0566  0.2378  0.2915
   21phy    C20  556   0.269   4.096   0.019  0.1205 -0.4846  0.2723
   21phy    C18  557   0.388   4.041  -0.071  0.0079  0.6053 -0.0656
   21phy    O01  558   0.374   3.900  -0.075 -0.1290  0.7173  0.3779
   21phy    H01  559   0.459   3.865  -0.096 -0.3857  0.7526 -0.8126
   21phy    C19  560   0.507   4.071   0.024  0.0072 -0.1463  0.4488
   21phy    C13  561   0.400   4.111  -0.211 -0.1881 -0.4802  0.2944
   21phy     H3  562   0.296   4.099  -0.251 -0.3469 -0.5286  0.7149
   21phy    O33  563   0.405   4.255  -0.217  0.7773 -0.5467  0.2538
   21phy    H1B  564   0.479   4.282  -0.167  1.7622 -1.0044 -0.8885
   21phy    C12  565   0.460   4.045  -0.340  0.5291 -0.1345 -0.1118
   21phy    O11  566   0.598   4.055  -0.360 -0.2725  0.0961 -0.1367
   21phy    H1A  567   0.624   4.145  -0.363  0.0291 -0.0055 -0.5469
   22phy    C35  568   2.283   4.122   2.254 -0.5367 -0.5689 -0.6018
   22phy    C33  569   2.266   3.995   2.175  0.3995 -0.0156 -0.1225
   22phy    C34  570   2.280   3.877   2.272  0.5996 -0.6188  0.0373
   22phy    C32  571   2.142   3.991   2.084  0.2623  0.0141  0.6639
   22phy    C31  572   2.156   3.909   1.953  0.3372  0.2869 -0.7308
   22phy    C30  573   2.032   3.934   1.867 -0.2566  0.2071  0.3971
   22phy    C28  574   2.015   3.832   1.752 -0.3433  0.8572 -0.3981
   22phy    C29  575   1.913   3.721   1.775  0.3837  0.0900  1.1772
   22phy    C27  576   1.987   3.931   1.635  0.0906 -0.4606 -0.0045
   22phy    C26  577   2.014   3.886   1.491 -0.5905 -0.3867  0.4519
   22phy    C25  578   1.963   3.994   1.391  0.1007  0.0808 -0.2430
   22phy    C23  579   1.966   3.943   1.247 -0.3124 -0.3149 -0.3773
   22phy    C24  580   1.824   3.958   1.185 -0.8279  0.5677  0.0484
   22phy    C22  581   2.074   4.017   1.168 -0.5150  0.2202 -0.2658
   22phy    C21  582   2.205   3.936   1.144  0.0050 -0.3901  0.1557
   22phy    C20  583   2.306   4.017   1.063 -0.0497 -0.1355  0.8062
   22phy    C18  584   2.316   4.014   0.905 -0.0309  0.1598  0.4060
   22phy    O01  585   2.320   3.876   0.870  0.3460  0.2133 -0.4831
   22phy    H01  586   2.263   3.835   0.932 -0.5760  1.0865 -0.7219
   22phy    C19  587   2.452   4.079   0.874  0.4155  0.2735 -0.0375
   22phy    C13  588   2.205   4.087   0.815  0.4444 -0.2057  0.3654
   22phy     H3  589   2.167   4.169   0.881  0.4100  0.0635  0.0162
   22phy    O33  590   2.236   4.170   0.703 -0.3963  0.2577 -0.3162
   22phy    H1B  591   2.233   4.132   0.618  1.5212 -0.0495 -0.2974
   22phy    C12  592   2.064   4.035   0.783  0.1337 -0.6018 -0.5822
   22phy    O11  593   2.045   3.986   0.656 -0.0491 -0.6508 -0.0628
   22phy    H1A  594   1.972   4.034   0.623  0.2624  0.4180  0.7468
   23phy    C35  595   1.415   3.536   1.404  0.5283 -1.0276 -0.1662
   23phy    C33  596   1.513   3.656   1.390  0.0448  0.8371  0.0475
   23phy    C34  597   1.522   3.685   1.244  0.0442  0.5149 -0.0487
   23phy    C32  598   1.468   3.782   1.466 -0.2386 -0.0610 -0.0834
   23phy    C31  599   1.517   3.784   1.612  0.2426  0.0089  0.3034
   23phy    C30  600   1.459   3.905   1.694 -0.2078  0.2576  0.4870
   23phy    C28  601   1.494   3.926   1.845  0.1567 -0.2470 -0.2223
   23phy    C29  602   1.633   3.995   1.855 -0.5099 -0.2741 -0.7098
   23phy    C27  603   1.394   4.010   1.924  0.1023 -0.1199  0.8044
   23phy    C26  604   1.353   3.944   2.059 -0.0027 -0.1534 -0.4629
   23phy    C25  605   1.237   4.005   2.140 -0.4359  0.2851 -0.5303
   23phy    C23  606   1.206   3.920   2.261  0.2122 -0.0108 -0.5189
   23phy    C24  607   1.277   3.985   2.387 -0.5457  0.4582  0.0073
   23phy    C22  608   1.053   3.906   2.272  0.1531 -0.8425  0.0880
   23phy    C21  609   1.013   3.776   2.336  0.2625 -0.0847 -0.3443
   23phy    C20  610   0.864   3.760   2.369 -0.5562  0.4242 -0.5645
   23phy    C18  611   0.787   3.810   2.497 -0.1360 -0.4844 -0.5377
   23phy    O01  612   0.781   3.955   2.516  0.1091 -0.1627 -0.0091
   23phy    H01  613   0.739   3.969   2.599 -0.5459 -0.8390 -0.2105
   23phy    C19  614   0.646   3.769   2.446 -0.8295  0.1659  0.2749
   23phy    C13  615   0.826   3.739   2.634 -0.1063 -0.2552  0.1093
   23phy     H3  616   0.842   3.629   2.615 -0.2190  0.0443 -1.8802
   23phy    O33  617   0.717   3.732   2.726 -0.3387  0.6296 -0.2133
   23phy    H1B  618   0.689   3.643   2.740  0.7713  0.2653 -0.1775
   23phy    C12  619   0.954   3.796   2.712  0.0347  0.4302 -0.4024
   23phy    O11  620   0.962   3.927   2.759 -0.6635  0.6949 -0.6062
   23phy    H1A  621   1.014   3.977   2.699 -0.8503  0.3024 -1.0997
   24phy    C35  622   0.126   4.286   1.346  0.0236 -0.2183  0.3744
   24phy    C33  623   0.148   4.409   1.270 -0.5864  0.2182  0.4114
   24phy    C34  624   0.017   4.429   1.194  0.1763 -0.0186 -0.2652
   24phy    C32  625   0.188   4.539   1.336 -0.1846 -0.1690 -0.3875
   24phy    C31  626   0.331   4.556   1.374 -0.1710 -0.0078  0.3215
   24phy    C30  627   0.360   4.693   1.441 -0.4388  0.0462 -0.0894
   24phy    C28  628   0.497   4.748   1.459 -0.7134 -0.4884  0.2353
   24phy    C29  629   0.549   4.817   1.329  0.1138  0.4501  0.2272
   24phy    C27  630   0.495   4.852   1.569 -0.3087 -0.6045  0.2979
   24phy    C26  631   0.530   4.800   1.708  0.2114  0.3870 -0.3596
   24phy    C25  632   0.523   4.907   1.819  0.4948  0.7075 -0.6038
   24phy    C23  633   0.530   4.849   1.960 -0.0223 -0.2748  0.4355
   24phy    C24  634   0.682   4.829   2.015 -0.3461 -0.8621 -0.0466
   24phy    C22  635   0.462   4.949   2.056  0.5840  0.0081 -0.8890
   24phy    C21  636   0.412   4.894   2.194 -0.0411  0.5038  0.4728
   24phy    C20  637   0.315   4.984   2.273  0.3531  0.2912  0.3060
   24phy    C18  638   0.236   4.937   2.402 -0.5286  0.0805 -0.2301
   24phy    O01  639   0.325   4.875   2.497  0.3315 -0.5093 -0.4932
   24phy    H01  640   0.270   4.827   2.556  0.8449 -0.2283  0.2334
   24phy    C19  641   0.206   5.068   2.479 -0.0628 -0.3360 -0.4145
   24phy    C13  642   0.107   4.848   2.381  0.1507  0.6455  0.0530
   24phy     H3  643   0.040   4.900   2.307 -0.5831  1.9934  1.6109
   24phy    O33  644   0.022   4.842   2.496 -0.3730 -0.0302  0.5766
   24phy    H1B  645   0.039   4.767   2.550 -1.0442  1.0107  2.3366
   24phy    C12  646   0.128   4.695   2.326  0.3025 -0.5143 -0.3009
   24phy    O11  647   0.193   4.600   2.410  0.4348 -0.1191  0.0202
   24phy    H1A  648   0.227   4.533   2.354 -0.0941 -0.2092 -0.2008
   25phy    C35  649   1.671   0.171   0.082  0.9344 -0.6391 -0.1095
   25phy    C33  650   1.578   0.164   0.198  0.1569 -0.0567 -0.3346
   25phy    C34  651   1.493   0.290   0.213  0.8797 -0.3654 -0.2153
   25phy    C32  652   1.495   0.039   0.171 -0.3451 -0.6115 -0.2868
   25phy    C31  653   1.455  -0.033   0.304  0.2662  0.4671 -0.0252
   25phy    C30  654   1.366  -0.150   0.265 -0.3997  0.2951 -0.2448
   25phy    C28  655   1.301  -0.227   0.381 -0.2579 -0.4102  0.7662
   25phy    C29  656   1.149  -0.189   0.365 -0.3315 -0.2230  0.2013
   25phy    C27  657   1.324  -0.378   0.375  0.1693  0.0419 -0.0866
   25phy    C26  658   1.456  -0.437   0.418  0.0791  0.2751  0.0103
   25phy    C25  659   1.469  -0.584   0.388  0.2610 -0.5484 -0.2480
   25phy    C23  660   1.610  -0.653   0.370  0.8793 -0.2319  0.0954
   25phy    C24  661   1.657  -0.735   0.490  0.6878  0.1594 -0.1204
   25phy    C22  662   1.586  -0.761   0.256  0.8927  0.2993  0.2429
   25phy    C21  663   1.612  -0.712   0.110 -0.7918 -0.0438 -0.3718
   25phy    C20  664   1.541  -0.801   0.006 -0.0298 -0.3182 -0.1069
   25phy    C18  665   1.527  -0.753  -0.145 -0.4509 -0.6880 -0.7836
   25phy    O01  666   1.427  -0.646  -0.154 -0.0544  0.0623 -0.0519
   25phy    H01  667   1.346  -0.680  -0.121 -0.3835 -0.4422 -1.3204
   25phy    C19  668   1.465  -0.877  -0.217 -0.1629  0.4259 -0.6352
   25phy    C13  669   1.663  -0.711  -0.222 -0.7574  0.4942 -0.3455
   25phy     H3  670   1.701  -0.625  -0.161  1.4177  0.2127 -1.2216
   25phy    O33  671   1.786  -0.787  -0.201 -0.1121 -0.3947 -0.6000
   25phy    H1B  672   1.801  -0.846  -0.272  2.4456 -0.1862 -0.3355
   25phy    C12  673   1.673  -0.629  -0.354  0.1166  0.4748  0.2798
   25phy    O11  674   1.683  -0.707  -0.471  0.0398  0.5362 -0.0874
   25phy    H1A  675   1.755  -0.668  -0.517 -0.3942 -0.0575 -1.3325
   26phy    C35  676   0.857   4.069   1.648 -0.2602  0.0445 -0.7252
   26phy    C33  677   1.009   4.055   1.638  0.1295 -1.1824  0.5298
   26phy    C34  678   1.042   3.934   1.555  0.0668  0.4761  0.4835
   26phy    C32  679   1.079   4.185   1.580  0.3671  0.3412 -0.0665
   26phy    C31  680   1.205   4.211   1.654 -0.5046 -0.0585 -0.9759
   26phy    C30  681   1.297   4.312   1.582 -0.5246  0.6187 -0.0875
   26phy    C28  682   1.433   4.345   1.647  0.1874  0.0566 -0.3276
   26phy    C29  683   1.552   4.274   1.590  0.1065  0.3237 -0.1995
   26phy    C27  684   1.445   4.497   1.625  0.1944 -0.2632 -0.2174
   26phy    C26  685   1.479   4.575   1.755  0.7769  0.3440 -0.2484
   26phy    C25  686   1.509   4.721   1.726 -0.2239 -0.2079 -0.0987
   26phy    C23  687   1.599   4.786   1.836 -0.0264  0.4200 -0.1186
   26phy    C24  688   1.743   4.788   1.778  0.2960 -0.0490  0.7338
   26phy    C22  689   1.547   4.927   1.855 -0.4566  0.7149  0.1927
   26phy    C21  690   1.565   4.965   1.999  0.0635 -0.6070 -0.1542
   26phy    C20  691   1.513   5.103   2.028 -0.3072  0.0061  0.5221
   26phy    C18  692   1.509   5.161   2.176  0.3483  0.4517  0.5256
   26phy    O01  693   1.648   5.166   2.216 -0.4062 -0.4127  0.3483
   26phy    H01  694   1.654   5.115   2.295 -0.9085 -0.0700  0.6118
   26phy    C19  695   1.460   5.305   2.155 -0.2531 -0.0858 -0.0511
   26phy    C13  696   1.437   5.064   2.284 -0.0170 -0.2251  0.4994
   26phy     H3  697   1.466   4.958   2.266  1.1087  0.3193 -1.0838
   26phy    O33  698   1.295   5.060   2.267  0.0259  0.2235 -0.1127
   26phy    H1B  699   1.270   5.011   2.191  0.0376  1.1208 -0.7090
   26phy    C12  700   1.479   5.074   2.438  0.3885 -0.1522 -0.3474
   26phy    O11  701   1.612   5.050   2.469  0.4145 -0.4494 -0.1370
   26phy    H1A  702   1.643   5.096   2.545  0.6251 -1.0758  0.1631
   27phy    C35  703   1.084   0.125   0.254  0.1364  0.0860 -0.0219
   27phy    C33  704   0.977   0.241   0.277  0.2451  0.2964  0.6138
   27phy    C34  705   0.928   0.235   0.420 -0.3214 -0.3453 -0.0716
   27phy    C32  706   1.030   0.373   0.227 -0.7117 -0.5165 -0.2494
   27phy    C31  707   0.982   0.429   0.092  0.0291 -0.3761  0.0808
   27phy    C30  708   1.026   0.578   0.060  0.2904  0.5531 -0.8640
   27phy    C28  709   1.060   0.624  -0.079 -0.0249  0.1562  0.5236
   27phy    C29  710   1.055   0.774  -0.098 -0.1761  0.0109  0.1565
   27phy    C27  711   1.197   0.564  -0.121 -0.0554 -0.1407  0.7204
   27phy    C26  712   1.194   0.439  -0.216  0.5549  0.2634  0.7449
   27phy    C25  713   1.331   0.372  -0.222 -0.4283 -0.4894 -0.0906
   27phy    C23  714   1.343   0.246  -0.305 -0.6892 -0.6986 -0.0323
   27phy    C24  715   1.451   0.267  -0.419 -0.1486  0.0543 -0.0569
   27phy    C22  716   1.348   0.119  -0.213 -0.3038 -0.0120  0.0742
   27phy    C21  717   1.283  -0.000  -0.275  0.0814  0.8464  0.1197
   27phy    C20  718   1.295  -0.129  -0.185  0.3590  0.3925 -0.4266
   27phy    C18  719   1.240  -0.267  -0.245 -0.2817 -0.2465  0.2332
   27phy    O01  720   1.096  -0.250  -0.262  0.1568  0.0584  0.3337
   27phy    H01  721   1.072  -0.225  -0.349 -1.5741 -2.9286 -0.2219
   27phy    C19  722   1.253  -0.348  -0.118  0.3017  0.6289  0.2312
   27phy    C13  723   1.327  -0.334  -0.370  0.3064  0.3694  0.0554
   27phy     H3  724   1.303  -0.269  -0.458  0.2599 -0.4633 -0.5694
   27phy    O33  725   1.471  -0.326  -0.374  0.8770  0.6967 -0.3270
   27phy    H1B  726   1.510  -0.277  -0.305 -0.2658 -0.1692  0.9747
   27phy    C12  727   1.272  -0.457  -0.460  0.1787 -0.0939 -0.3478
   27phy    O11  728   1.315  -0.577  -0.401 -0.1029 -0.3341  0.0363
   27phy    H1A  729   1.356  -0.564  -0.317 -0.6045 -0.1664  0.2596
   28phy    C35  730   2.482   1.296   0.264  0.1327  0.2246 -0.3331
   28phy    C33  731   2.375   1.375   0.335  0.0188 -0.0410 -0.0344
   28phy    C34  732   2.374   1.365   0.484 -0.0072  0.1736  0.4697
   28phy    C32  733   2.401   1.513   0.278  0.4681 -0.3452 -0.1279
   28phy    C31  734   2.279   1.607   0.284  0.1806 -0.1931  0.9181
   28phy    C30  735   2.315   1.746   0.223 -0.0010  0.4067  0.4045
   28phy    C28  736   2.203   1.841   0.180 -0.1374 -0.9847  0.0851
   28phy    C29  737   2.242   1.983   0.208 -0.0227 -0.8464 -0.1409
   28phy    C27  738   2.173   1.830   0.025  0.8298 -0.0460  0.0707
   28phy    C26  739   2.065   1.720  -0.008 -0.1531  0.3955  0.0124
   28phy    C25  740   2.044   1.702  -0.158 -0.2689  0.4750  0.2677
   28phy    C23  741   2.011   1.559  -0.211 -0.8490 -0.1536 -0.1581
   28phy    C24  742   1.948   1.585  -0.346  0.5715 -0.8466  0.5395
   28phy    C22  743   2.126   1.458  -0.219 -0.2230  0.3983  0.4139
   28phy    C21  744   2.143   1.376  -0.095  0.0062  0.4223 -0.0317
   28phy    C20  745   2.267   1.280  -0.086  0.3644 -0.2193  0.8215
   28phy    C18  746   2.288   1.156  -0.186 -0.0550  0.5453  0.3596
   28phy    O01  747   2.162   1.090  -0.205 -0.4905  0.1788  0.2704
   28phy    H01  748   2.108   1.140  -0.263  1.8366  0.7014 -1.6082
   28phy    C19  749   2.390   1.080  -0.104  0.0899 -0.0819 -0.0402
   28phy    C13  750   2.350   1.206  -0.327  1.1666  0.2544 -0.0017
   28phy     H3  751   2.261   1.242  -0.386  1.9246 -2.5555 -3.1933
   28phy    O33  752   2.424   1.327  -0.324  0.2889 -0.5062  0.1115
   28phy    H1B  753   2.438   1.359  -0.237 -1.6832  0.9449 -0.0415
   28phy    C12  754   2.368   1.111  -0.455 -0.1092 -0.1891  0.7053
   28phy    O11  755   2.280   1.003  -0.470 -0.1914  0.0378  0.2284
   28phy    H1A  756   2.209   1.036  -0.521 -1.4883  0.1735  2.0133
   29phy    C35  757   0.280   3.812   0.272 -0.3322 -0.5145 -0.3237
   29phy    C33  758   0.320   3.846   0.415  0.2202  0.2253 -0.2436
   29phy    C34  759   0.190   3.868   0.494  0.3213  0.8505 -0.2740
   29phy    C32  760   0.418   3.744   0.469 -0.7365 -0.5445  0.1213
   29phy    C31  761   0.537   3.790   0.550  0.4738 -0.0189 -0.4352
   29phy    C30  762   0.601   3.675   0.636  0.6258 -0.1934  0.0468
   29phy    C28  763   0.719   3.716   0.724  0.6077 -0.2609 -0.1620
   29phy    C29  764   0.697   3.676   0.869  0.1255 -0.3515 -0.1580
   29phy    C27  765   0.839   3.639   0.669 -0.4812  0.1119 -0.1570
   29phy    C26  766   0.975   3.712   0.649  0.5120 -0.0004 -0.0858
   29phy    C25  767   1.079   3.611   0.632 -0.7587  0.7087  0.2839
   29phy    C23  768   1.226   3.658   0.597  0.0762 -0.1874 -0.4955
   29phy    C24  769   1.326   3.566   0.673 -0.0424 -0.1704  0.1241
   29phy    C22  770   1.256   3.659   0.445  0.5203 -0.5554 -0.3708
   29phy    C21  771   1.218   3.788   0.374  0.0600  0.5266 -0.0570
   29phy    C20  772   1.189   3.780   0.221 -0.1474  1.2487  0.1642
   29phy    C18  773   1.054   3.722   0.167 -0.2123  0.1347  0.4197
   29phy    O01  774   1.029   3.593   0.220  0.0692 -0.4491  0.8114
   29phy    H01  775   0.950   3.582   0.269 -0.2345 -1.0720  0.1952
   29phy    C19  776   1.079   3.705   0.016 -0.2408 -0.4945  0.6726
   29phy    C13  777   0.920   3.812   0.207  0.1296  0.5367  0.1548
   29phy     H3  778   0.933   3.830   0.317 -0.2231  0.7399  0.1643
   29phy    O33  779   0.918   3.946   0.162  0.0477 -0.0353 -0.4506
   29phy    H1B  780   0.891   3.939   0.072  1.2482 -2.6796 -0.7047
   29phy    C12  781   0.779   3.754   0.233 -0.2463  0.1414 -0.1971
   29phy    O11  782   0.772   3.632   0.291 -0.4506 -0.2518  0.9749
   29phy    H1A  783   0.680   3.614   0.297 -0.5124 -0.1575  0.3629
   30phy    C35  784   0.852   4.503   1.067 -0.3423 -0.1467  0.3509
   30phy    C33  785   0.842   4.357   1.093 -0.4832 -0.0423 -0.5649
   30phy    C34  786   0.935   4.337   1.215  0.4587  0.5488 -0.3041
   30phy    C32  787   0.699   4.307   1.120 -0.0375 -0.1545 -0.0687
   30phy    C31  788   0.631   4.226   1.007  0.3317  0.2749  0.0806
   30phy    C30  789   0.477   4.201   1.030  0.7042 -0.2399 -0.2312
   30phy    C28  790   0.397   4.135   0.917  0.1602  0.7119  0.6185
   30phy    C29  791   0.315   4.011   0.948  0.0845 -0.0438  0.4828
   30phy    C27  792   0.328   4.242   0.842  0.4291 -0.5247 -0.3747
   30phy    C26  793   0.323   4.229   0.690 -0.6042 -0.2544  0.1713
   30phy    C25  794   0.229   4.331   0.620 -0.4861 -0.5991 -0.3148
   30phy    C23  795   0.239   4.337   0.466  0.7519 -0.8662 -0.2474
   30phy    C24  796   0.103   4.319   0.400 -0.9790 -0.1313  0.1337
   30phy    C22  797   0.303   4.472   0.429 -0.0563  0.3258  0.2412
   30phy    C21  798   0.399   4.475   0.311 -0.2556  0.3528  0.2795
   30phy    C20  799   0.491   4.600   0.319 -0.2582 -0.0563 -0.5474
   30phy    C18  800   0.600   4.610   0.206 -0.3438 -0.7660  0.1928
   30phy    O01  801   0.689   4.499   0.196 -0.1676  0.4781 -0.1544
   30phy    H01  802   0.693   4.449   0.276  1.4433 -0.7293 -0.9289
   30phy    C19  803   0.694   4.725   0.258  0.5574  0.1148  0.1054
   30phy    C13  804   0.537   4.643   0.060  0.3729  0.1407  0.3829
   30phy     H3  805   0.432   4.605   0.064  0.0473  0.6270 -2.1694
   30phy    O33  806   0.501   4.783   0.033  0.2460  0.2878 -0.7419
   30phy    H1B  807   0.581   4.831   0.023  0.6116  0.5590  2.3524
   30phy    C12  808   0.548   4.555  -0.069 -1.0120  0.8631  0.4468
   30phy    O11  809   0.552   4.417  -0.057  0.0116  0.5057  0.0674
   30phy    H1A  810   0.620   4.400   0.005 -0.6848 -0.3652  0.6088
   31phy    C35  811   1.192   0.952   1.667  0.2278  0.2172  0.0572
   31phy    C33  812   1.139   0.830   1.748  0.4719  0.7678  0.0512
   31phy    C34  813   1.074   0.725   1.657 -0.2921 -0.0407 -1.2002
   31phy    C32  814   1.240   0.770   1.844  0.2226  0.0021  0.4459
   31phy    C31  815   1.173   0.715   1.975 -0.6899 -0.7562 -0.2178
   31phy    C30  816   1.289   0.672   2.061  0.4083 -0.2243 -0.1163
   31phy    C28  817   1.255   0.621   2.203 -0.0996 -0.2677 -0.2411
   31phy    C29  818   1.193   0.477   2.211  0.0934 -0.2011 -0.0826
   31phy    C27  819   1.378   0.645   2.297  0.0503  0.4831 -0.1396
   31phy    C26  820   1.339   0.689   2.440  0.0204 -0.2213 -0.5025
   31phy    C25  821   1.452   0.764   2.502 -0.1036  0.2299 -0.6014
   31phy    C23  822   1.436   0.789   2.650  0.1221  0.3749 -0.4315
   31phy    C24  823   1.495   0.680   2.739  0.2052  0.1178  0.2518
   31phy    C22  824   1.487   0.932   2.673 -0.0654  0.3980 -0.1515
   31phy    C21  825   1.432   0.997   2.799  0.2282 -0.1486  0.0202
   31phy    C20  826   1.492   1.136   2.833 -0.1330 -0.2481  1.0453
   31phy    C18  827   1.640   1.161   2.884  0.0995 -0.0677  0.0888
   31phy    O01  828   1.734   1.117   2.784 -0.1144  1.1051  0.4171
   31phy    H01  829   1.761   1.030   2.804  2.0014  0.9728 -2.4425
   31phy    C19  830   1.637   1.320   2.867  0.4623  0.8104  0.7558
   31phy    C13  831   1.679   1.102   3.033  0.3967 -0.3128 -0.5256
   31phy     H3  832   1.662   0.991   3.035 -1.3547 -0.0791  0.4756
   31phy    O33  833   1.594   1.146   3.140  0.1563 -0.1014  0.4271
   31phy    H1B  834   1.633   1.200   3.207 -0.1775  1.5573 -0.6333
   31phy    C12  835   1.825   1.123   3.084 -1.2835  0.4303  0.4175
   31phy    O11  836   1.873   1.047   3.186  0.1773 -0.0473 -0.3216
   31phy    H1A  837   1.957   1.082   3.209 -1.2652  2.3911  1.8616
   32phy    C35  838   1.505   1.218   1.604 -0.2811 -0.3575  0.1658
   32phy    C33  839   1.585   1.182   1.477  0.5495 -0.2075  0.1294
   32phy    C34  840   1.494   1.204   1.354 -0.3094  0.4583 -0.2809
   32phy    C32  841   1.721   1.258   1.472 -0.5597 -0.0063 -0.1409
   32phy    C31  842   1.842   1.162   1.486 -0.0640  0.2056 -0.1940
   32phy    C30  843   1.975   1.234   1.515 -0.0170 -0.9580  0.2250
   32phy    C28  844   2.095   1.144   1.534 -0.6463 -0.6925  0.6327
   32phy    C29  845   2.190   1.164   1.419  0.2813  0.0139 -0.4145
   32phy    C27  846   2.159   1.166   1.669  0.4386  0.2159  0.3000
   32phy    C26  847   2.227   1.051   1.730 -0.2900  0.8367 -0.1853
   32phy    C25  848   2.259   1.094   1.880  0.0845  0.3980 -0.2434
   32phy    C23  849   2.316   0.985   1.973 -0.0980 -0.1601 -0.0984
   32phy    C24  850   2.466   1.018   1.994 -0.1102  0.0142  0.1093
   32phy    C22  851   2.247   0.991   2.111 -0.2230  0.3667  0.0295
   32phy    C21  852   2.122   0.902   2.125  0.5295 -0.1591  0.1113
   32phy    C20  853   2.075   0.899   2.273  0.5467 -0.3552 -0.4510
   32phy    C18  854   1.921   0.894   2.308  1.1812 -0.4176  0.2750
   32phy    O01  855   1.862   0.772   2.265 -0.0912  0.5085 -0.1491
   32phy    H01  856   1.785   0.795   2.217  1.6403 -0.3409 -3.6806
   32phy    C19  857   1.900   0.885   2.463  0.3216 -0.2201 -0.1384
   32phy    C13  858   1.839   1.016   2.238 -0.0369 -0.5882 -0.1505
   32phy     H3  859   1.869   1.028   2.131  1.0674  0.5250  0.2668
   32phy    O33  860   1.879   1.146   2.293 -0.4405 -0.3978  0.2357
   32phy    H1B  861   1.851   1.214   2.234 -1.2964 -1.6323 -0.8377
   32phy    C12  862   1.676   1.011   2.225  0.1605 -0.4853 -0.0709
   32phy    O11  863   1.625   0.890   2.176  0.1927  0.5324 -0.0502
   32phy    H1A  864   1.533   0.898   2.159  0.6392  0.1685 -3.4466
   33phy    C35  865   0.839   0.839   1.415 -0.7308  0.2086 -0.2032
   33phy    C33  866   0.724   0.733   1.413 -0.1935 -0.4368  0.0022
   33phy    C34  867   0.617   0.766   1.313  0.3406  0.4098 -0.0345
   33phy    C32  868   0.774   0.591   1.382 -0.3298  0.1250 -0.0198
   33phy    C31  869   0.728   0.467   1.466  0.1498 -0.2774  0.2461
   33phy    C30  870   0.765   0.339   1.386  0.0493  0.2025 -0.9993
   33phy    C28  871   0.763   0.204   1.461 -0.0793  0.0413 -0.1420
   33phy    C29  872   0.706   0.094   1.363 -0.2581 -0.0869 -0.2175
   33phy    C27  873   0.904   0.167   1.518  0.5431 -0.0191 -0.1672
   33phy    C26  874   0.897   0.091   1.654 -0.3649  0.8591  0.2834
   33phy    C25  875   1.038   0.046   1.700 -0.1664 -0.1500 -0.0088
   33phy    C23  876   1.055  -0.017   1.839 -0.3015  0.2328 -0.3343
   33phy    C24  877   1.167  -0.115   1.842 -0.3145  0.2651  0.5320
   33phy    C22  878   1.066   0.080   1.957  0.1205 -0.0232  0.7447
   33phy    C21  879   1.008   0.026   2.087  0.2550 -0.4948  0.3263
   33phy    C20  880   1.035   0.124   2.203 -0.1032 -0.6228 -0.1972
   33phy    C18  881   1.014   0.078   2.354 -0.8751 -0.0861  0.1111
   33phy    O01  882   1.075  -0.049   2.380 -0.4618 -0.0640  0.0459
   33phy    H01  883   1.164  -0.047   2.351 -0.3742 -0.3632  0.2936
   33phy    C19  884   1.101   0.180   2.429  0.1292 -0.0167  0.6566
   33phy    C13  885   0.858   0.065   2.410 -0.1447 -0.3786  0.8627
   33phy     H3  886   0.801   0.161   2.395 -1.3881 -1.2357 -0.1466
   33phy    O33  887   0.860   0.053   2.549  0.5969 -0.5584 -0.2692
   33phy    H1B  888   0.920  -0.007   2.589 -1.6841 -1.7060  1.6828
   33phy    C12  889   0.769  -0.052   2.353  0.0499  0.4171 -0.3936
   33phy    O11  890   0.631  -0.064   2.374 -0.1094 -0.6648  0.6531
   33phy    H1A  891   0.602  -0.152   2.363 -0.7364 -0.1836 -2.3783
   34phy    C35  892   4.212   3.529   0.734  0.1810  0.0616  0.0263
   34phy    C33  893   4.355   3.554   0.722 -0.3016 -0.7166 -0.1099
   34phy    C34  894   4.390   3.683   0.801  0.3582 -0.5555  0.1245
   34phy    C32  895   4.429   3.428   0.773  0.5301 -0.5841 -0.2295
   34phy    C31  896   4.578   3.418   0.734  0.6394 -0.0834  0.0693
   34phy    C30  897   4.655   3.283   0.767  0.1722  0.0682  0.2869
   34phy    C28  898   4.787   3.272   0.693 -0.4927  0.0643  0.1540
   34phy    C29  899   4.905   3.225   0.783 -0.4422 -0.0705  0.5394
   34phy    C27  900   4.774   3.182   0.565  0.0616 -0.0229 -0.4692
   34phy    C26  901   4.806   3.252   0.436 -0.2229 -0.2782 -0.5962
   34phy    C25  902   4.787   3.166   0.312 -0.2853 -0.0602 -0.5481
   34phy    C23  903   4.770   3.251   0.183  0.0099 -0.9058 -0.1536
   34phy    C24  904   4.854   3.193   0.067  0.6659  0.1999  0.5741
   34phy    C22  905   4.623   3.247   0.131  0.1313 -0.1594 -0.5322
   34phy    C21  906   4.533   3.352   0.198  0.0860  0.2489  0.1490
   34phy    C20  907   4.389   3.302   0.184 -0.0302  0.1344  0.1778
   34phy    C18  908   4.271   3.372   0.265  0.5913 -0.1588  1.0335
   34phy    O01  909   4.308   3.371   0.398 -0.5524  0.0651 -0.5426
   34phy    H01  910   4.322   3.281   0.420 -0.4925  0.3032  0.4379
   34phy    C19  911   4.152   3.271   0.234  0.2493  0.3818 -0.3067
   34phy    C13  912   4.232   3.522   0.214  0.1374  0.6920 -0.2319
   34phy     H3  913   4.334   3.568   0.223 -0.1251  0.9167  2.4682
   34phy    O33  914   4.210   3.538   0.073  0.4723  0.3674 -0.3964
   34phy    H1B  915   4.121   3.528   0.046 -0.1366 -0.7456  1.8200
   34phy    C12  916   4.171   3.639   0.297 -0.4025 -0.0646 -0.3485
   34phy    O11  917   4.182   3.618   0.435  0.3346  0.4635  0.2337
   34phy    H1A  918   4.252   3.558   0.451  1.3301  1.3514 -0.6256
   35phy    C35  919   1.060   0.726   0.446 -0.3382  0.2726  0.1060
   35phy    C33  920   1.086   0.694   0.591  0.1266  0.0872 -0.2036
   35phy    C34  921   1.044   0.547   0.612  0.7374 -0.4169 -0.6186
   35phy    C32  922   1.231   0.721   0.631  0.2062  0.1083 -0.2858
   35phy    C31  923   1.242   0.849   0.721  0.0900  0.0508 -0.0439
   35phy    C30  924   1.382   0.872   0.777 -0.3598  0.3568  0.0878
   35phy    C28  925   1.378   0.965   0.904  0.5500 -0.3342  0.1669
   35phy    C29  926   1.391   0.890   1.037 -0.2978 -0.0279  0.1041
   35phy    C27  927   1.503   1.057   0.897  0.6340 -0.2119 -1.0445
   35phy    C26  928   1.494   1.201   0.947 -0.6212 -0.2664  0.0421
   35phy    C25  929   1.627   1.282   0.941  0.0738  0.3443  0.1310
   35phy    C23  930   1.614   1.435   0.957 -0.1060  0.2058  0.2583
   35phy    C24  931   1.741   1.481   1.020 -0.6037 -0.2458  0.0929
   35phy    C22  932   1.572   1.501   0.822 -0.5604  0.3310  0.1268
   35phy    C21  933   1.471   1.619   0.836 -0.5902  0.3443  0.0745
   35phy    C20  934   1.424   1.661   0.694  0.3131 -0.2639 -0.0080
   35phy    C18  935   1.318   1.777   0.650  0.0992  0.2412  0.4907
   35phy    O01  936   1.327   1.891   0.737  0.4006  0.4127  0.3236
   35phy    H01  937   1.368   1.869   0.818  0.6707 -0.6622 -0.0999
   35phy    C19  938   1.177   1.709   0.666 -0.3741  0.4019 -0.0276
   35phy    C13  939   1.346   1.828   0.499  0.5764  0.5669 -0.2549
   35phy     H3  940   1.439   1.891   0.504 -0.6025  2.3453  0.0553
   35phy    O33  941   1.392   1.728   0.410  0.2984 -0.1200  0.1890
   35phy    H1B  942   1.320   1.670   0.393 -0.0551  0.2203  0.5246
   35phy    C12  943   1.289   1.961   0.440 -0.4569  0.2609 -0.3065
   35phy    O11  944   1.178   1.947   0.357 -0.4821  0.3957  0.1265
   35phy    H1A  945   1.150   1.857   0.361  2.2834 -0.5102  1.7008
   36phy    C35  946   1.817   2.213   1.366  0.3641  0.1539 -0.6585
   36phy    C33  947   1.741   2.213   1.492  0.2070  0.5915 -0.6931
   36phy    C34  948   1.657   2.339   1.511 -0.1380  0.7376  0.2574
   36phy    C32  949   1.660   2.083   1.497  0.4016 -0.0166  0.4703
   36phy    C31  950   1.661   2.001   1.629  0.2349  0.3167 -0.0325
   36phy    C30  951   1.562   1.886   1.634  0.2985  0.4331 -0.4642
   36phy    C28  952   1.564   1.795   1.763  0.1985  0.3513 -0.3096
   36phy    C29  953   1.418   1.746   1.777 -0.2120  0.3500 -0.2925
   36phy    C27  954   1.663   1.675   1.737  0.0521  0.0105 -0.5367
   36phy    C26  955   1.705   1.591   1.857 -0.5646  0.1484  0.1676
   36phy    C25  956   1.794   1.471   1.817  0.3378 -0.4799 -0.6196
   36phy    C23  957   1.827   1.373   1.934 -0.2888 -0.2831 -0.3609
   36phy    C24  958   1.783   1.227   1.929  0.1160  0.5189 -0.0384
   36phy    C22  959   1.981   1.391   1.963  0.3228 -0.3976 -0.3641
   36phy    C21  960   2.013   1.403   2.113 -0.5509 -0.3770  0.2429
   36phy    C20  961   2.166   1.390   2.134  0.1265 -0.0526  0.4077
   36phy    C18  962   2.240   1.456   2.257  0.3368 -0.0253  0.1544
   36phy    O01  963   2.191   1.424   2.390  0.5397  0.3140 -0.0328
   36phy    H01  964   2.258   1.437   2.454  0.6189 -2.0532  0.4540
   36phy    C19  965   2.376   1.376   2.254  0.4328 -0.2618  0.4801
   36phy    C13  966   2.262   1.619   2.251  0.2879  1.1812  0.1286
   36phy     H3  967   2.300   1.652   2.151 -0.8338  1.8592 -0.1016
   36phy    O33  968   2.365   1.660   2.340  0.3405 -0.2900 -0.0594
   36phy    H1B  969   2.353   1.621   2.425 -0.6177  0.6360  0.2472
   36phy    C12  970   2.133   1.701   2.277 -0.7690 -0.3665  0.1782
   36phy    O11  971   2.159   1.836   2.250 -0.0125 -0.4338  0.6109
   36phy    H1A  972   2.238   1.868   2.289  0.6251  0.3666 -1.2293
   37phy    C35  973   0.362   1.103   1.224 -0.2286  0.0641  0.5339
   37phy    C33  974   0.358   1.175   1.357 -0.6902  0.2277  0.5773
   37phy    C34  975   0.252   1.115   1.441  0.2919 -0.2124  0.2792
   37phy    C32  976   0.493   1.155   1.433 -0.0712 -0.1464  0.2834
   37phy    C31  977   0.607   1.254   1.406  0.1718 -0.0398  0.4486
   37phy    C30  978   0.729   1.222   1.481  0.1693  0.0972 -0.1669
   37phy    C28  979   0.865   1.291   1.465  0.1675  0.3687  0.1216
   37phy    C29  980   0.956   1.255   1.588  0.1370 -0.4384 -0.0374
   37phy    C27  981   0.935   1.230   1.343 -0.2475 -0.0900 -0.4355
   37phy    C26  982   0.945   1.308   1.212 -0.7020 -0.1364 -0.2505
   37phy    C25  983   1.008   1.240   1.090 -0.0337 -0.5072 -0.6912
   37phy    C23  984   1.034   1.335   0.972 -0.5632  0.1220 -0.1693
   37phy    C24  985   1.163   1.424   0.984  0.0301 -0.6749 -0.2228
   37phy    C22  986   1.046   1.247   0.847 -0.8696 -0.6958 -0.5256
   37phy    C21  987   0.988   1.300   0.715  0.1958 -0.7202  0.0622
   37phy    C20  988   0.956   1.184   0.621  0.0342 -0.0629  0.2506
   37phy    C18  989   0.876   1.201   0.485 -0.2496 -0.0503 -0.1060
   37phy    O01  990   0.751   1.273   0.510  0.1206 -0.1386  0.2999
   37phy    H01  991   0.768   1.348   0.563  1.0774 -0.9478  1.1687
   37phy    C19  992   0.831   1.063   0.444 -0.4768  0.4885 -0.0143
   37phy    C13  993   0.961   1.281   0.369  0.2815  0.3731 -0.0966
   37phy     H3  994   0.963   1.385   0.411 -2.1239 -0.2214  1.7191
   37phy    O33  995   1.101   1.259   0.360 -0.5208  0.0256  0.3685
   37phy    H1B  996   1.120   1.169   0.344  0.9241  0.3696 -0.0678
   37phy    C12  997   0.885   1.332   0.236  0.0985  0.1003  0.3094
   37phy    O11  998   0.748   1.364   0.240  0.1392 -0.4222 -0.0131
   37phy    H1A  999   0.720   1.342   0.327  2.0901  0.5146  0.9086
   38phy    C35 1000   1.228   1.403   1.925 -0.2398 -0.4371 -0.0284
   38phy    C33 1001   1.303   1.333   2.039  0.1577 -0.3140 -0.8971
   38phy    C34 1002   1.317   1.185   2.013 -0.1054 -0.3507 -0.1551
   38phy    C32 1003   1.432   1.411   2.077 -0.1445 -0.1072 -0.2162
   38phy    C31 1004   1.481   1.394   2.218 -0.0185  0.0421  0.1254
   38phy    C30 1005   1.588   1.487   2.263 -0.3924 -0.3298  0.0637
   38phy    C28 1006   1.634   1.468   2.407 -0.2431 -0.2429 -0.0754
   38phy    C29 1007   1.787   1.473   2.402  0.2424 -0.1948 -0.5841
   38phy    C27 1008   1.582   1.575   2.505  0.1570  0.2294 -0.5413
   38phy    C26 1009   1.440   1.555   2.550  0.0406  0.2897  0.1086
   38phy    C25 1010   1.404   1.637   2.676 -0.9565  0.5747  0.2209
   38phy    C23 1011   1.266   1.607   2.733  0.0829 -0.5285 -0.1721
   38phy    C24 1012   1.252   1.490   2.833 -0.4038 -0.4446 -0.9356
   38phy    C22 1013   1.205   1.730   2.807  0.2901  0.0811 -0.1642
   38phy    C21 1014   1.067   1.773   2.749  0.4566 -0.0381  0.0542
   38phy    C20 1015   1.004   1.914   2.769 -0.0195 -0.5010  0.2946
   38phy    C18 1016   0.988   1.967   2.916 -0.3219  0.0636 -0.7395
   38phy    O01 1017   1.110   1.990   2.989 -0.4271 -0.3240 -0.0152
   38phy    H01 1018   1.085   2.037   3.065 -0.4680 -0.5940  0.1404
   38phy    C19 1019   0.946   2.110   2.881  0.0320 -0.2689  0.0166
   38phy    C13 1020   0.885   1.891   3.019  0.4671 -0.4661  0.4757
   38phy     H3 1021   0.790   1.869   2.966 -0.0969 -0.8113  1.6067
   38phy    O33 1022   0.834   1.983   3.113  0.1798  0.3852 -0.1070
   38phy    H1B 1023   0.902   2.026   3.163 -1.5144  1.4585  1.4008
   38phy    C12 1024   0.934   1.758   3.094 -0.1314 -0.7082 -0.6162
   38phy    O11 1025   1.041   1.759   3.186 -0.5928  0.1124  0.1762
   38phy    H1A 1026   1.119   1.772   3.136 -1.0785  0.2725 -0.5422
   39phy    C35 1027   0.625   2.570   1.843  0.1718 -0.4622  0.7819
   39phy    C33 1028   0.700   2.443   1.868  0.1393  0.5643  0.1013
   39phy    C34 1029   0.754   2.384   1.737 -0.0478  0.0232  0.1332
   39phy    C32 1030   0.802   2.456   1.981  0.3521 -0.2197 -0.3622
   39phy    C31 1031   0.816   2.335   2.065 -0.0018  0.1829 -0.0083
   39phy    C30 1032   0.897   2.368   2.192  0.1054  0.1574  0.6152
   39phy    C28 1033   0.894   2.268   2.304  0.3456  0.2833  0.0082
   39phy    C29 1034   1.008   2.168   2.288  0.2757 -0.0774  0.6873
   39phy    C27 1035   0.910   2.341   2.437 -0.3232 -0.1510  0.0317
   39phy    C26 1036   0.781   2.356   2.524 -0.2353 -0.1494 -0.3481
   39phy    C25 1037   0.812   2.422   2.659  0.1275  0.1189 -0.0032
   39phy    C23 1038   0.687   2.488   2.725 -0.0816 -0.5405  0.0593
   39phy    C24 1039   0.696   2.454   2.875  0.4404 -0.3107 -0.0384
   39phy    C22 1040   0.690   2.645   2.711  0.0690  0.1956 -0.4497
   39phy    C21 1041   0.568   2.724   2.753 -0.0846  0.2123 -0.2315
   39phy    C20 1042   0.573   2.869   2.701 -0.1002  0.2897  0.6550
   39phy    C18 1043   0.452   2.969   2.708  1.0086  0.0128  0.3417
   39phy    O01 1044   0.396   2.971   2.839  0.9767 -0.0483 -0.0796
   39phy    H01 1045   0.461   2.980   2.905  1.2592  0.2562 -0.3943
   39phy    C19 1046   0.524   3.102   2.686 -0.3961 -0.6442  0.3640
   39phy    C13 1047   0.330   2.949   2.601 -0.5376 -0.1391  0.0760
   39phy     H3 1048   0.370   2.974   2.499  1.6238  0.4128  1.0219
   39phy    O33 1049   0.224   3.046   2.614  0.0185 -0.0149 -0.4718
   39phy    H1B 1050   0.234   3.084   2.699  2.3573  2.5878 -1.7733
   39phy    C12 1051   0.258   2.809   2.586  0.0451 -0.2541  0.1553
   39phy    O11 1052   0.173   2.790   2.695 -0.2230  0.0037 -0.0076
   39phy    H1A 1053   0.155   2.877   2.723  0.0943  0.4548 -1.1703
   40phy    C35 1054   2.534   3.821   1.558 -0.0620  0.0354  0.3488
   40phy    C33 1055   2.552   3.972   1.525 -0.1493 -0.4253 -0.2442
   40phy    C34 1056   2.584   3.998   1.383 -0.4650 -0.0598  0.3508
   40phy    C32 1057   2.435   4.060   1.565  0.2356 -0.2307 -0.0174
   40phy    C31 1058   2.478   4.185   1.655  0.2246  0.1450  0.4710
   40phy    C30 1059   2.388   4.305   1.666  0.1511 -1.0179  0.1276
   40phy    C28 1060   2.454   4.430   1.728  0.0657  0.4571  1.2572
   40phy    C29 1061   2.482   4.516   1.607  0.0458 -0.2851 -0.0182
   40phy    C27 1062   2.362   4.497   1.831 -0.2084 -0.3240  0.7554
   40phy    C26 1063   2.414   4.472   1.976  0.2526  0.5417  0.7599
   40phy    C25 1064   2.335   4.570   2.071 -0.6145 -0.2116 -0.0950
   40phy    C23 1065   2.396   4.581   2.213 -0.2532  0.1186 -0.0166
   40phy    C24 1066   2.477   4.712   2.226 -0.1717  0.6504  0.1569
   40phy    C22 1067   2.298   4.559   2.327 -0.5566 -0.4056  0.2700
   40phy    C21 1068   2.341   4.493   2.460  0.8585 -0.1419 -0.5662
   40phy    C20 1069   2.241   4.517   2.574  0.3586  0.9738  0.3873
   40phy    C18 1070   2.244   4.461   2.719  0.1163  0.5264  0.1248
   40phy    O01 1071   2.371   4.502   2.776  0.0130  0.2959 -0.1329
   40phy    H01 1072   2.373   4.592   2.801 -1.4005  0.3792 -0.2451
   40phy    C19 1073   2.132   4.540   2.788 -0.0427  0.0566  0.5939
   40phy    C13 1074   2.227   4.297   2.727 -0.3001 -0.4062 -0.0085
   40phy     H3 1075   2.303   4.244   2.664 -1.7000 -2.3600 -0.1468
   40phy    O33 1076   2.111   4.260   2.656  0.2230  0.2702 -0.4789
   40phy    H1B 1077   2.094   4.312   2.580 -1.2682 -0.7228 -0.8695
   40phy    C12 1078   2.237   4.229   2.870 -0.3306  0.8012 -0.0235
   40phy    O11 1079   2.340   4.289   2.951  0.0551 -0.3628 -0.2059
   40phy    H1A 1080   2.380   4.363   2.910  2.0814 -0.3862  1.5697
   41phy    C35 1081   0.944   1.700   1.885 -0.0836 -0.4373  0.3967
   41phy    C33 1082   0.968   1.758   1.744  0.4115  0.0979  0.5170
   41phy    C34 1083   0.848   1.717   1.666  0.6532  0.0808 -0.2491
   41phy    C32 1084   0.974   1.915   1.737  0.1728  0.2764 -0.1802
   41phy    C31 1085   1.114   1.975   1.763 -0.4761  0.5437 -0.4570
   41phy    C30 1086   1.114   2.127   1.793 -0.4931  0.3664 -0.3266
   41phy    C28 1087   1.240   2.185   1.853  0.0552 -0.2140  0.0453
   41phy    C29 1088   1.350   2.203   1.746 -0.3454  0.1111 -0.1861
   41phy    C27 1089   1.206   2.321   1.919  0.7410 -0.4162  0.1827
   41phy    C26 1090   1.282   2.348   2.040  0.0627 -0.0102 -0.9204
   41phy    C25 1091   1.254   2.490   2.102 -0.4022 -0.2074  0.3413
   41phy    C23 1092   1.329   2.524   2.238 -0.2271 -0.2120 -0.1648
   41phy    C24 1093   1.375   2.669   2.257  0.0869  0.7900 -0.1520
   41phy    C22 1094   1.259   2.475   2.365 -0.5205 -0.0911 -0.8947
   41phy    C21 1095   1.344   2.404   2.473 -0.1816  0.1276  0.4902
   41phy    C20 1096   1.256   2.360   2.588 -0.3746  0.0425  0.1501
   41phy    C18 1097   1.318   2.315   2.723 -0.3799  0.0130  0.0031
   41phy    O01 1098   1.442   2.374   2.763 -0.0983  0.2151 -0.2071
   41phy    H01 1099   1.422   2.450   2.814 -2.3233  1.7118 -2.9778
   41phy    C19 1100   1.216   2.360   2.830 -0.0828  0.2584 -0.0591
   41phy    C13 1101   1.345   2.151   2.735 -0.0749 -0.0856 -0.0076
   41phy     H3 1102   1.251   2.094   2.715  0.1684  0.1823 -2.1369
   41phy    O33 1103   1.369   2.107   2.873  0.7391 -0.1958 -0.2504
   41phy    H1B 1104   1.286   2.078   2.905  0.4995 -3.0709 -3.0158
   41phy    C12 1105   1.463   2.087   2.655  0.3834  0.3657  0.1756
   41phy    O11 1106   1.583   2.135   2.707  0.0190 -0.0606  0.0387
   41phy    H1A 1107   1.567   2.223   2.737 -1.9701 -0.9602  1.8678
   42phy    C35 1108   0.148   0.836   0.741  0.0444 -0.1296  0.5642
   42phy    C33 1109   0.290   0.787   0.740  0.2138 -0.4106 -0.8644
   42phy    C34 1110   0.315   0.723   0.880 -0.0557  0.1471 -0.1166
   42phy    C32 1111   0.322   0.679   0.637 -0.1640 -0.1401 -0.0478
   42phy    C31 1112   0.430   0.728   0.542  0.1931  0.9327  0.2672
   42phy    C30 1113   0.472   0.613   0.445 -0.2263  0.2169 -0.5324
   42phy    C28 1114   0.572   0.638   0.327  0.5655 -0.1271  0.4305
   42phy    C29 1115   0.716   0.635   0.378 -0.4668  0.3825 -0.3230
   42phy    C27 1116   0.546   0.527   0.221  0.0674  0.1699 -0.0789
   42phy    C26 1117   0.580   0.561   0.076 -0.0848  0.5616  0.3218
   42phy    C25 1118   0.557   0.437  -0.015 -0.2219  0.5815 -0.1797
   42phy    C23 1119   0.559   0.446  -0.172 -0.5055 -0.2161 -0.3550
   42phy    C24 1120   0.693   0.387  -0.207 -0.0051  0.1475  0.2038
   42phy    C22 1121   0.463   0.344  -0.239  0.8549 -0.3820 -0.2822
   42phy    C21 1122   0.306   0.374  -0.235 -0.2748 -0.4141 -0.1160
   42phy    C20 1123   0.210   0.259  -0.260  0.3454 -0.4126 -0.1234
   42phy    C18 1124   0.185   0.140  -0.166 -0.5258 -0.0895 -0.0103
   42phy    O01 1125   0.315   0.096  -0.115  0.1994 -0.1866  0.4972
   42phy    H01 1126   0.390   0.091  -0.172 -0.8519 -1.0956 -0.8541
   42phy    C19 1127   0.120   0.039  -0.257 -0.3510  0.3644  0.2006
   42phy    C13 1128   0.092   0.165  -0.031 -0.4974 -0.0663 -0.0518
   42phy     H3 1129   0.152   0.239   0.026  0.7088 -0.0578 -1.2896
   42phy    O33 1130  -0.027   0.241  -0.034 -0.0564  0.2497 -0.0892
   42phy    H1B 1131  -0.019   0.319  -0.086  1.1114 -0.4579 -1.0203
   42phy    C12 1132   0.112   0.072   0.104 -0.9635 -0.1968 -0.4940
   42phy    O11 1133   0.229  -0.001   0.106 -0.3702  0.1267 -0.2124
   42phy    H1A 1134   0.286   0.053   0.055 -3.2958  2.3545 -1.3946
   43phy    C35 1135   0.709   0.583   1.884  0.1915 -0.3847 -0.2949
   43phy    C33 1136   0.776   0.478   1.973 -0.1353 -0.0916 -0.0964
   43phy    C34 1137   0.886   0.409   1.891  0.1029 -0.0509 -0.2111
   43phy    C32 1138   0.837   0.544   2.099 -0.0374 -0.6766  0.3634
   43phy    C31 1139   0.775   0.507   2.235  0.0121 -0.0362  0.2048
   43phy    C30 1140   0.841   0.591   2.349  0.2007 -0.4130  0.2052
   43phy    C28 1141   0.806   0.553   2.494  0.1531  0.0092 -0.3749
   43phy    C29 1142   0.882   0.438   2.560  0.2911 -0.1719  0.2795
   43phy    C27 1143   0.831   0.678   2.581  0.3328  0.3290  0.4589
   43phy    C26 1144   0.737   0.703   2.693 -0.3171 -0.1578  0.1973
   43phy    C25 1145   0.760   0.844   2.750  0.1463 -0.0712  0.5219
   43phy    C23 1146   0.665   0.888   2.866  0.4436 -0.5923  0.2529
   43phy    C24 1147   0.723   1.009   2.949  0.0008  0.0593  0.2874
   43phy    C22 1148   0.529   0.929   2.809  0.8553 -0.7744 -0.2034
   43phy    C21 1149   0.408   0.894   2.899  0.4836  0.1861 -0.3590
   43phy    C20 1150   0.278   0.905   2.813  0.2621  0.5793 -0.4127
   43phy    C18 1151   0.135   0.879   2.875 -0.3414  0.2475 -0.4607
   43phy    O01 1152   0.103   0.982   2.964  0.0900  0.0464  0.1772
   43phy    H01 1153   0.125   1.062   2.919  0.1165  0.2635  0.5709
   43phy    C19 1154   0.048   0.921   2.756 -0.1838  0.0566  0.1309
   43phy    C13 1155   0.109   0.730   2.939  0.1087  0.3672 -0.0341
   43phy     H3 1156   0.153   0.651   2.874  1.7322  0.6972  0.6113
   43phy    O33 1157  -0.033   0.699   2.933  0.4474  0.2478 -0.1066
   43phy    H1B 1158  -0.087   0.762   2.976  1.2042  1.4970 -0.9065
   43phy    C12 1159   0.159   0.696   3.090 -0.7243  0.3189 -0.0643
   43phy    O11 1160   0.078   0.742   3.200  0.0153 -0.1563 -0.0048
   43phy    H1A 1161   0.040   0.826   3.182 -4.0302 -1.8837 -0.6140
   44phy    C35 1162   1.266   1.570   1.433 -0.0290 -0.0293  0.3507
   44phy    C33 1163   1.240   1.679   1.334  0.3709 -0.5997 -0.3932
   44phy    C34 1164   1.142   1.789   1.388 -0.0107  0.2927 -0.2835
   44phy    C32 1165   1.376   1.736   1.292 -0.4259  0.0240  0.1335
   44phy    C31 1166   1.398   1.823   1.173 -0.0975  0.1442  0.4031
   44phy    C30 1167   1.546   1.862   1.142 -0.1091 -0.4645  0.1643
   44phy    C28 1168   1.570   1.970   1.033 -0.7478  0.4115 -0.1497
   44phy    C29 1169   1.575   2.111   1.087  0.2039 -0.5753 -0.0510
   44phy    C27 1170   1.694   1.929   0.953  0.0861  0.1184  0.3065
   44phy    C26 1171   1.705   1.969   0.807  0.0497 -0.3793  0.4497
   44phy    C25 1172   1.802   1.881   0.731  0.2563 -0.6392  0.1364
   44phy    C23 1173   1.831   1.951   0.591  0.7008 -0.4936 -0.2614
   44phy    C24 1174   1.968   2.022   0.593  0.5246 -0.1509  0.6706
   44phy    C22 1175   1.848   1.854   0.476  0.3056 -0.5027  0.1650
   44phy    C21 1176   1.726   1.835   0.385 -0.8361  0.1075  0.4954
   44phy    C20 1177   1.748   1.743   0.259  0.8077 -0.3416 -0.0574
   44phy    C18 1178   1.628   1.706   0.165  0.1787 -0.2324 -0.4837
   44phy    O01 1179   1.543   1.625   0.250  0.0944 -0.4001  0.6129
   44phy    H01 1180   1.499   1.689   0.303 -0.9770 -0.3493 -0.3097
   44phy    C19 1181   1.689   1.609   0.067  0.3018  0.2477  0.3312
   44phy    C13 1182   1.542   1.825   0.105 -0.0191  0.4732 -0.0812
   44phy     H3 1183   1.489   1.869   0.193 -0.9859  0.2021 -0.5176
   44phy    O33 1184   1.619   1.944   0.070 -0.2321 -0.6979 -0.2527
   44phy    H1B 1185   1.652   1.947  -0.018  0.6655 -0.1974  0.0865
   44phy    C12 1186   1.408   1.832   0.019 -0.7400  0.6424  0.4035
   44phy    O11 1187   1.318   1.725   0.045 -0.2335 -0.5117  0.5794
   44phy    H1A 1188   1.361   1.642   0.057 -0.9685 -1.0610 -0.4386
   45phy    C35 1189   2.234   1.883   1.777 -0.4263  0.3937 -0.7431
   45phy    C33 1190   2.085   1.848   1.778  0.2997  0.6197 -0.4838
   45phy    C34 1191   2.068   1.704   1.744  0.1705  0.2124  0.1645
   45phy    C32 1192   2.007   1.875   1.914  0.2833 -0.2680  0.2177
   45phy    C31 1193   1.949   2.021   1.910  0.6236  0.5905  0.3191
   45phy    C30 1194   1.832   2.039   2.011  0.4164 -0.3712 -0.2321
   45phy    C28 1195   1.787   2.186   2.027 -0.5514 -0.0235 -0.1888
   45phy    C29 1196   1.675   2.224   1.929 -0.3364  0.3552 -0.2457
   45phy    C27 1197   1.721   2.204   2.165 -0.5010  0.6498  0.6718
   45phy    C26 1198   1.797   2.290   2.265  0.3673 -0.1436  0.0780
   45phy    C25 1199   1.728   2.301   2.397  0.6740 -0.1436  0.3020
   45phy    C23 1200   1.810   2.388   2.496  0.2882 -0.0710  0.1608
   45phy    C24 1201   1.724   2.491   2.560  0.0803 -0.5370  0.0731
   45phy    C22 1202   1.864   2.293   2.603 -0.1009  0.1955  0.3272
   45phy    C21 1203   2.003   2.323   2.652 -0.5657 -0.1224 -0.1975
   45phy    C20 1204   2.063   2.235   2.766 -0.0066 -0.1339 -0.0231
   45phy    C18 1205   2.212   2.246   2.811 -0.2854 -0.3110 -0.1634
   45phy    O01 1206   2.250   2.389   2.810 -0.2817  0.1017  0.4407
   45phy    H01 1207   2.216   2.437   2.883  1.4108  2.2707 -0.0527
   45phy    C19 1208   2.196   2.220   2.960  0.1154  0.0075 -0.0677
   45phy    C13 1209   2.327   2.156   2.741  0.1366  0.6305  0.1755
   45phy     H3 1210   2.298   2.048   2.733  1.8797 -0.0783  2.4044
   45phy    O33 1211   2.443   2.140   2.825 -0.0913  0.3214 -0.5377
   45phy    H1B 1212   2.489   2.221   2.831  0.9942 -0.3458  0.8139
   45phy    C12 1213   2.374   2.207   2.600 -0.0635  0.6517  0.8968
   45phy    O11 1214   2.419   2.337   2.600  0.2290 -0.0807  0.2423
   45phy    H1A 1215   2.356   2.373   2.660  0.7667  0.0462  0.7318
   46phy    C35 1216   0.966   3.639   1.860 -0.1607  0.5388 -0.2530
   46phy    C33 1217   1.037   3.511   1.904  0.0344  0.5018 -0.2190
   46phy    C34 1218   0.940   3.392   1.891  0.0022  0.5951 -0.0527
   46phy    C32 1219   1.167   3.503   1.827 -0.0294  0.2050  0.1528
   46phy    C31 1220   1.287   3.479   1.921 -0.3324 -0.1914  0.0769
   46phy    C30 1221   1.429   3.477   1.850  0.0167 -0.0369  0.0274
   46phy    C28 1222   1.549   3.446   1.944  0.1782  0.0987 -0.2665
   46phy    C29 1223   1.641   3.346   1.888 -0.2517 -0.1226  0.3393
   46phy    C27 1224   1.614   3.570   2.008 -0.0591 -0.2257  0.1552
   46phy    C26 1225   1.645   3.552   2.155 -0.3054 -0.3177 -0.1225
   46phy    C25 1226   1.690   3.681   2.212 -0.5362 -0.3875  0.1284
   46phy    C23 1227   1.725   3.685   2.359  0.7263  0.4354 -0.6031
   46phy    C24 1228   1.841   3.781   2.386 -0.2626  0.5654  0.3964
   46phy    C22 1229   1.600   3.727   2.449 -0.0346 -0.1244 -0.6158
   46phy    C21 1230   1.606   3.688   2.597 -0.1910 -0.0031  0.0371
   46phy    C20 1231   1.484   3.759   2.668 -0.0914  0.9766 -0.0058
   46phy    C18 1232   1.470   3.736   2.826 -0.1979  0.0934  0.2881
   46phy    O01 1233   1.593   3.755   2.896 -0.1609 -0.1189  0.2551
   46phy    H01 1234   1.619   3.845   2.899  2.0422 -0.7213  0.8510
   46phy    C19 1235   1.377   3.856   2.858 -0.1646  0.3498 -0.2989
   46phy    C13 1236   1.409   3.587   2.852 -0.7040  0.1569 -0.1525
   46phy     H3 1237   1.471   3.514   2.794 -2.4344 -0.2658 -1.5254
   46phy    O33 1238   1.272   3.567   2.795  0.7363  0.1100 -0.0075
   46phy    H1B 1239   1.275   3.598   2.707 -0.6343  0.7127  0.1308
   46phy    C12 1240   1.412   3.530   3.001  0.2498 -0.3550  0.5754
   46phy    O11 1241   1.537   3.535   3.057 -0.4306  0.6455 -0.0566
   46phy    H1A 1242   1.559   3.626   3.059  1.2724  0.2540 -0.0694
   47phy    C35 1243   5.065   3.227   1.137 -0.3654 -0.3227 -0.4910
   47phy    C33 1244   5.080   3.131   1.255 -0.4439 -0.9404 -0.3304
   47phy    C34 1245   5.204   3.169   1.340  0.1269  0.1341 -0.3944
   47phy    C32 1246   4.946   3.120   1.334 -0.4875 -0.3618 -0.4234
   47phy    C31 1247   4.925   2.981   1.396  0.2718 -0.3961 -0.0061
   47phy    C30 1248   4.788   2.957   1.463  0.1273 -0.2547  0.0212
   47phy    C28 1249   4.753   2.806   1.497  0.5456  0.4502 -0.7212
   47phy    C29 1250   4.660   2.801   1.619  0.0404  1.2067  0.1581
   47phy    C27 1251   4.699   2.717   1.380 -0.1941  0.2054  0.2275
   47phy    C26 1252   4.773   2.588   1.339 -0.0642  0.0130  0.1595
   47phy    C25 1253   4.722   2.540   1.196 -0.3015 -0.1870  0.3350
   47phy    C23 1254   4.796   2.421   1.130  0.7286  0.3866  0.2865
   47phy    C24 1255   4.770   2.289   1.202  0.3623 -0.3480 -0.2364
   47phy    C22 1256   4.745   2.423   0.984 -0.0525  0.4965  0.2439
   47phy    C21 1257   4.829   2.342   0.879 -0.2697  0.4873 -0.1231
   47phy    C20 1258   4.833   2.394   0.730  0.3878  0.4404 -0.0768
   47phy    C18 1259   4.878   2.291   0.623  0.3020  0.5470  0.0111
   47phy    O01 1260   4.993   2.214   0.661 -0.0972 -0.5796 -0.6512
   47phy    H01 1261   4.969   2.150   0.725  1.6111 -0.3187  0.3124
   47phy    C19 1262   4.921   2.390   0.515 -0.4727  0.2950 -0.9621
   47phy    C13 1263   4.763   2.192   0.567  0.1173  0.5369  0.4683
   47phy     H3 1264   4.726   2.139   0.658  1.7068  1.1493  1.5162
   47phy    O33 1265   4.633   2.253   0.523 -0.0673 -0.1266 -0.1126
   47phy    H1B 1266   4.649   2.342   0.499  2.9796 -0.2601  0.9224
   47phy    C12 1267   4.775   2.051   0.502 -0.2542  0.6843  0.0300
   47phy    O11 1268   4.871   1.972   0.563 -0.0473  0.5806 -0.8245
   47phy    H1A 1269   4.955   1.991   0.527 -0.0569  0.2134 -1.0469
   48phy    C35 1270   2.251   3.528   1.928 -0.4764 -0.2308 -0.4199
   48phy    C33 1271   2.387   3.529   1.867 -0.1735  0.5675 -0.5014
   48phy    C34 1272   2.452   3.661   1.889 -0.1200 -0.6460 -0.1377
   48phy    C32 1273   2.471   3.416   1.936  0.0905  0.2754  0.1178
   48phy    C31 1274   2.499   3.300   1.835  0.1058  0.4795  0.8540
   48phy    C30 1275   2.612   3.218   1.901  0.1821 -0.4051  0.3906
   48phy    C28 1276   2.651   3.081   1.843  0.1761  0.2127  0.9873
   48phy    C29 1277   2.748   3.103   1.719  0.0640  0.0098 -0.0555
   48phy    C27 1278   2.715   2.995   1.954 -0.6005 -0.2590 -0.3300
   48phy    C26 1279   2.625   2.876   1.987  0.4707 -0.0654 -0.7964
   48phy    C25 1280   2.687   2.774   2.077  0.0234 -0.1082 -0.4989
   48phy    C23 1281   2.591   2.657   2.113 -0.8147 -0.8194 -0.5522
   48phy    C24 1282   2.568   2.560   1.994 -0.1038  0.5416  0.4788
   48phy    C22 1283   2.668   2.566   2.215 -0.2275  0.0807 -0.3803
   48phy    C21 1284   2.645   2.587   2.370 -0.0898  0.6945  0.7891
   48phy    C20 1285   2.723   2.474   2.442  0.2008 -0.3973 -0.0511
   48phy    C18 1286   2.742   2.484   2.594 -0.6234 -0.1236  0.5019
   48phy    O01 1287   2.615   2.512   2.651 -0.1339 -0.1666 -0.7382
   48phy    H01 1288   2.556   2.451   2.612 -1.5546 -0.3701  1.5696
   48phy    C19 1289   2.771   2.340   2.645 -0.5365 -0.2680 -0.0061
   48phy    C13 1290   2.846   2.603   2.640  0.6671 -0.3212 -0.0709
   48phy     H3 1291   2.821   2.694   2.580 -0.8599 -0.5136  0.2350
   48phy    O33 1292   2.981   2.574   2.604 -0.2337  0.0322  0.0532
   48phy    H1B 1293   3.035   2.646   2.630  0.6377 -0.2864 -0.8129
   48phy    C12 1294   2.840   2.652   2.800 -0.3679  0.9420  0.4286
   48phy    O11 1295   2.932   2.752   2.834  0.6292 -0.0757 -0.0793
   48phy    H1A 1296   2.952   2.749   2.926  3.2929  0.0033 -0.5751
   49phy    C35 1297   1.973   2.602   1.249 -0.3369 -0.1845  0.2169
   49phy    C33 1298   1.965   2.682   1.379 -0.0087 -0.0642  0.0840
   49phy    C34 1299   1.852   2.784   1.359 -0.2056 -0.0901  0.2971
   49phy    C32 1300   1.927   2.586   1.492 -1.1676 -0.2690  0.3414
   49phy    C31 1301   2.034   2.568   1.593 -0.1329  1.0282  0.3762
   49phy    C30 1302   2.015   2.461   1.699  0.1591 -0.1270 -0.1987
   49phy    C28 1303   2.121   2.476   1.814 -0.1328  0.1760 -0.2628
   49phy    C29 1304   2.048   2.536   1.941 -0.3061 -0.5518  0.1040
   49phy    C27 1305   2.170   2.333   1.837  0.0333  0.2574  0.7504
   49phy    C26 1306   2.299   2.310   1.915  0.1658  0.9868  0.7494
   49phy    C25 1307   2.320   2.165   1.969  0.2507 -0.5050  0.4727
   49phy    C23 1308   2.459   2.150   2.042  0.2216 -0.5984 -0.1745
   49phy    C24 1309   2.457   2.206   2.181  0.6396 -0.8091  0.0856
   49phy    C22 1310   2.492   2.002   2.037 -0.3074 -0.2822 -0.4578
   49phy    C21 1311   2.642   1.973   2.028  0.1976  0.5282  0.0529
   49phy    C20 1312   2.679   1.834   2.089 -0.1033  0.0374 -0.4319
   49phy    C18 1313   2.679   1.809   2.253  0.3993  0.7490 -0.0370
   49phy    O01 1314   2.552   1.834   2.311 -0.2799  0.3928  0.1865
   49phy    H01 1315   2.503   1.755   2.302  2.4494 -1.3994 -0.3498
   49phy    C19 1316   2.700   1.655   2.255 -0.4540  0.3364 -0.4882
   49phy    C13 1317   2.792   1.885   2.340 -0.4265 -0.7700  0.4704
   49phy     H3 1318   2.893   1.860   2.297 -0.1017 -1.7435  1.7166
   49phy    O33 1319   2.809   1.839   2.472  0.2406  0.1312  0.1243
   49phy    H1B 1320   2.725   1.826   2.511  0.5928  0.2940  0.9535
   49phy    C12 1321   2.775   2.040   2.357  0.7006 -0.6174  0.1150
   49phy    O11 1322   2.667   2.081   2.440 -0.2573  0.0358  0.2430
   49phy    H1A 1323   2.586   2.049   2.406  1.1580 -1.7451 -1.6978
   50phy    C35 1324   0.787   2.726   1.270 -0.1291 -0.2392  0.1356
   50phy    C33 1325   0.713   2.591   1.298  0.3601 -0.3554 -0.5485
   50phy    C34 1326   0.639   2.605   1.436 -0.0281 -0.0114  0.2946
   50phy    C32 1327   0.630   2.545   1.177  0.2218  0.0802 -0.3536
   50phy    C31 1328   0.658   2.399   1.149  0.2064 -0.4321  0.0734
   50phy    C30 1329   0.581   2.345   1.029  0.2628 -0.8324  0.0485
   50phy    C28 1330   0.591   2.196   1.001  0.2367  0.1860 -0.0658
   50phy    C29 1331   0.481   2.108   1.067  0.0055 -0.0862  0.5412
   50phy    C27 1332   0.587   2.155   0.849 -0.2150 -0.3812 -0.4160
   50phy    C26 1333   0.711   2.184   0.769  0.5469 -0.0153  0.6307
   50phy    C25 1334   0.713   2.126   0.630 -0.5655 -0.0127 -0.1144
   50phy    C23 1335   0.846   2.144   0.554 -0.2145  0.3023 -0.0961
   50phy    C24 1336   0.908   2.012   0.516 -0.0408 -0.0550  0.9259
   50phy    C22 1337   0.830   2.222   0.424 -0.2653  0.1094  0.2075
   50phy    C21 1338   0.937   2.326   0.400 -0.2851 -0.7306  0.2260
   50phy    C20 1339   0.919   2.394   0.262 -0.4854  0.6751 -0.2253
   50phy    C18 1340   1.018   2.505   0.210 -0.5240 -0.4908 -0.2797
   50phy    O01 1341   0.979   2.626   0.281 -0.8798  0.2993 -0.3362
   50phy    H01 1342   0.957   2.619   0.372 -3.1575  1.0845 -0.7776
   50phy    C19 1343   0.983   2.528   0.063  0.7088 -0.4322  0.4611
   50phy    C13 1344   1.174   2.470   0.221 -0.1587  0.2751 -0.2793
   50phy     H3 1345   1.198   2.470   0.331  1.2068 -1.4208 -0.5254
   50phy    O33 1346   1.200   2.328   0.200  0.0914  0.1931 -0.4204
   50phy    H1B 1347   1.264   2.317   0.133 -0.3917  0.8653 -1.0156
   50phy    C12 1348   1.294   2.568   0.217  0.2853 -0.2247  0.3743
   50phy    O11 1349   1.337   2.612   0.091 -0.1922 -0.0568 -0.0435
   50phy    H1A 1350   1.381   2.695   0.096 -1.0674  0.3872  0.5459
   51phy    C35 1351   0.828   1.647   0.896  0.3480 -0.3382 -0.3018
   51phy    C33 1352   0.859   1.738   1.014 -0.0757 -0.7043 -0.1334
   51phy    C34 1353   0.863   1.652   1.145  0.4678  0.2019  0.3812
   51phy    C32 1354   0.992   1.821   1.018  0.2059  0.6689  0.3623
   51phy    C31 1355   0.994   1.947   0.943  0.2347  0.0983  0.0180
   51phy    C30 1356   1.118   2.031   0.959 -0.6059  0.4992  0.0073
   51phy    C28 1357   1.119   2.177   0.903  0.1107 -0.2247  0.0935
   51phy    C29 1358   1.036   2.272   0.983 -1.3081  0.3256 -0.3851
   51phy    C27 1359   1.266   2.225   0.887 -0.3476  0.4317 -0.1188
   51phy    C26 1360   1.296   2.294   0.752 -0.1033 -0.4339  0.1797
   51phy    C25 1361   1.446   2.323   0.723  0.6587  0.2209 -0.1044
   51phy    C23 1362   1.479   2.393   0.592 -0.2381 -0.0025 -0.3563
   51phy    C24 1363   1.483   2.539   0.611  0.0999  0.0428  0.1976
   51phy    C22 1364   1.599   2.335   0.519 -0.0729  0.5192 -0.1941
   51phy    C21 1365   1.596   2.331   0.365  0.2353 -0.6697 -0.4544
   51phy    C20 1366   1.726   2.260   0.308  0.0673 -0.3080 -0.5269
   51phy    C18 1367   1.769   2.251   0.156 -0.5341 -0.5257 -0.4486
   51phy    O01 1368   1.671   2.183   0.086  0.4866  0.2058  0.1126
   51phy    H01 1369   1.691   2.093   0.101  1.5248  0.6150  1.3446
   51phy    C19 1370   1.892   2.157   0.166 -0.1378 -0.1179  0.2154
   51phy    C13 1371   1.794   2.389   0.087 -0.7297 -0.5821  0.3838
   51phy     H3 1372   1.696   2.442   0.093 -0.7013 -0.3528 -0.9619
   51phy    O33 1373   1.871   2.488   0.160 -0.0214  0.1156 -0.0742
   51phy    H1B 1374   1.859   2.472   0.252  1.2552 -1.1126 -0.0933
   51phy    C12 1375   1.798   2.421  -0.066 -0.1046 -0.1190 -0.2215
   51phy    O11 1376   1.700   2.355  -0.140  1.2162 -0.4774  0.0099
   51phy    H1A 1377   1.615   2.391  -0.123  1.6055 -0.7246  2.9263
   52phy    C35 1378   1.944   1.755   1.374  0.0659 -0.6685 -0.2504
   52phy    C33 1379   1.986   1.797   1.232  0.6081 -0.3652 -0.1225
   52phy    C34 1380   2.068   1.924   1.242  0.0137 -0.2516  0.1185
   52phy    C32 1381   2.054   1.689   1.151 -0.6064 -0.3081 -0.1915
   52phy    C31 1382   2.049   1.718   0.999 -0.0205 -1.1016 -0.1495
   52phy    C30 1383   2.103   1.608   0.905 -0.2078 -0.2378 -0.0361
   52phy    C28 1384   2.095   1.639   0.758  0.0700  0.0066  0.5092
   52phy    C29 1385   2.207   1.720   0.697 -0.2551  0.3333 -0.4617
   52phy    C27 1386   2.085   1.506   0.681  0.3158  0.4121 -0.0967
   52phy    C26 1387   1.953   1.474   0.609 -0.0121 -0.0419  0.3602
   52phy    C25 1388   1.956   1.331   0.556  0.1815  0.0733 -0.2352
   52phy    C23 1389   1.850   1.287   0.454 -0.4710  0.0701  0.1570
   52phy    C24 1390   1.876   1.334   0.310 -0.0933 -0.1359  0.2937
   52phy    C22 1391   1.854   1.131   0.455 -0.0192  0.3722  0.2107
   52phy    C21 1392   1.726   1.059   0.416 -0.1637 -0.1806  0.4742
   52phy    C20 1393   1.730   0.906   0.435  0.6357  0.2171 -0.3886
   52phy    C18 1394   1.609   0.814   0.384 -0.2291 -0.1034 -0.7794
   52phy    O01 1395   1.478   0.862   0.435 -0.3646  0.2144 -0.2406
   52phy    H01 1396   1.480   0.955   0.450  1.5404  0.2993 -0.7447
   52phy    C19 1397   1.635   0.677   0.445  0.7083  0.0099 -0.3814
   52phy    C13 1398   1.604   0.806   0.223 -0.4812  0.7345  0.0841
   52phy     H3 1399   1.564   0.906   0.195 -0.2380  0.1477 -2.6460
   52phy    O33 1400   1.733   0.820   0.150  0.4027 -0.0709  0.1405
   52phy    H1B 1401   1.764   0.909   0.156  0.8579 -0.1320 -0.9628
   52phy    C12 1402   1.491   0.749   0.135  0.5872  0.2097 -0.1266
   52phy    O11 1403   1.367   0.766   0.188  0.5257 -0.6418 -0.3178
   52phy    H1A 1404   1.376   0.778   0.280  0.6772 -2.3316 -0.0720
   53phy    C35 1405   1.597   2.529   1.821 -0.2780 -0.0765  0.1025
   53phy    C33 1406   1.623   2.672   1.874  0.0166  0.4411 -0.2106
   53phy    C34 1407   1.683   2.666   2.018  0.6106  0.2417  0.0211
   53phy    C32 1408   1.694   2.772   1.776  0.0534 -0.3079  0.0713
   53phy    C31 1409   1.596   2.871   1.707 -0.2198 -0.4732  0.5488
   53phy    C30 1410   1.670   2.978   1.616  0.0536  0.0096  0.0581
   53phy    C28 1411   1.580   3.062   1.521  0.2658 -0.0858 -0.4563
   53phy    C29 1412   1.488   3.160   1.592  0.6166  0.0581 -0.4150
   53phy    C27 1413   1.660   3.133   1.410 -0.0040 -0.2193 -0.1762
   53phy    C26 1414   1.600   3.136   1.268  0.3314 -0.2356  0.0923
   53phy    C25 1415   1.676   3.236   1.187 -0.0271  0.1460  0.1834
   53phy    C23 1416   1.635   3.252   1.043  0.0538 -0.2077  0.5284
   53phy    C24 1417   1.569   3.390   1.017  0.1400 -0.2368 -0.1406
   53phy    C22 1418   1.769   3.235   0.959 -0.1910  0.6206 -0.2389
   53phy    C21 1419   1.752   3.198   0.814  0.2672  0.1015 -0.3828
   53phy    C20 1420   1.890   3.221   0.749  0.3916 -0.0891 -0.1765
   53phy    C18 1421   1.896   3.259   0.594  0.7025 -0.2890 -0.5374
   53phy    O01 1422   1.850   3.144   0.516 -0.1071 -0.4354  0.1073
   53phy    H01 1423   1.851   3.064   0.565  1.0530 -0.3892  0.1839
   53phy    C19 1424   2.050   3.267   0.575 -0.5343  0.3604 -0.2117
   53phy    C13 1425   1.828   3.391   0.530  0.5537 -0.4565  0.1263
   53phy     H3 1426   1.824   3.464   0.614  1.6126  0.3499 -0.5004
   53phy    O33 1427   1.888   3.476   0.429 -0.0604 -0.2534 -0.0866
   53phy    H1B 1428   1.880   3.437   0.344  0.7055  1.9873 -1.2568
   53phy    C12 1429   1.668   3.389   0.507 -0.1925 -0.1303  0.2703
   53phy    O11 1430   1.596   3.510   0.511 -0.3529  0.1624 -0.0529
   53phy    H1A 1431   1.620   3.583   0.456 -0.9796  0.6687  0.3369
   54phy    C35 1432   3.188   2.607   2.173 -0.6139  0.1597 -0.0787
   54phy    C33 1433   3.151   2.456   2.191  0.4427 -0.3113  0.0232
   54phy    C34 1434   3.142   2.421   2.338  0.0201 -0.1669 -0.2517
   54phy    C32 1435   3.018   2.426   2.119 -0.2232 -0.4353  0.5668
   54phy    C31 1436   3.036   2.374   1.970  0.4950 -0.6321  0.7056
   54phy    C30 1437   2.904   2.315   1.932 -0.3833  0.1417  0.0623
   54phy    C28 1438   2.885   2.274   1.785  0.8666  0.1802  0.0642
   54phy    C29 1439   2.880   2.121   1.770  0.1690  1.3235 -0.3533
   54phy    C27 1440   2.750   2.324   1.743  0.0198 -0.0738  0.1594
   54phy    C26 1441   2.752   2.410   1.616 -0.0103  0.0990 -0.1419
   54phy    C25 1442   2.634   2.501   1.600  0.4540  0.4806  0.3117
   54phy    C23 1443   2.613   2.571   1.465  0.2366  0.4123 -0.2205
   54phy    C24 1444   2.462   2.567   1.449 -0.6689  0.1730  0.4613
   54phy    C22 1445   2.651   2.721   1.465  0.6237 -0.0867  0.3266
   54phy    C21 1446   2.762   2.746   1.364  0.1844  0.4346  0.0841
   54phy    C20 1447   2.792   2.896   1.368  0.3745  0.1958 -0.1670
   54phy    C18 1448   2.896   2.967   1.276 -0.2045  0.1140  0.1207
   54phy    O01 1449   3.011   2.884   1.255 -0.0932 -0.6781 -0.3049
   54phy    H01 1450   3.070   2.889   1.327 -1.5395 -0.2686  0.9080
   54phy    C19 1451   2.932   3.097   1.350 -0.6201  0.0569  0.2860
   54phy    C13 1452   2.837   2.997   1.128  0.0946 -0.0735  0.7833
   54phy     H3 1453   2.805   2.897   1.089 -0.1045  0.5428 -0.6861
   54phy    O33 1454   2.708   3.060   1.130 -0.0302  0.5277 -0.3890
   54phy    H1B 1455   2.705   3.142   1.084  0.3535  0.5762 -0.3297
   54phy    C12 1456   2.918   3.000   0.993 -0.4894  0.6686  0.5543
   54phy    O11 1457   3.035   2.921   0.987  0.4345  0.4607  0.6993
   54phy    H1A 1458   3.035   2.858   1.057  0.8030  0.0821  0.3662
   55phy    C35 1459   4.810   4.011   1.432 -0.0309  0.1295  0.3948
   55phy    C33 1460   4.920   4.023   1.332  0.2010  0.0897  0.7637
   55phy    C34 1461   5.007   3.901   1.347  0.1660 -0.4949  0.1825
   55phy    C32 1462   4.857   4.032   1.195 -0.0396  0.1461 -0.4213
   55phy    C31 1463   4.927   4.114   1.085 -0.0872  0.1980  0.2305
   55phy    C30 1464   4.865   4.120   0.941 -0.1625 -0.0739 -0.0733
   55phy    C28 1465   4.962   4.184   0.834 -0.5378  0.0671  0.9656
   55phy    C29 1466   5.071   4.093   0.774  0.1843 -0.2384 -0.0346
   55phy    C27 1467   4.878   4.205   0.711  0.5949  0.2282  0.7618
   55phy    C26 1468   4.905   4.338   0.642  0.4572  0.0025  0.2727
   55phy    C25 1469   4.812   4.357   0.525  0.3389 -0.3627  0.1748
   55phy    C23 1470   4.826   4.476   0.431 -0.4797 -0.1990  0.0970
   55phy    C24 1471   4.909   4.434   0.305 -0.4267 -0.0199 -0.2166
   55phy    C22 1472   4.689   4.544   0.405 -0.2272 -0.0959 -0.4981
   55phy    C21 1473   4.688   4.679   0.336 -0.0831 -0.2682  0.1778
   55phy    C20 1474   4.550   4.742   0.314  0.1513 -0.0780  0.6542
   55phy    C18 1475   4.537   4.878   0.235 -0.0351  0.1952  1.0536
   55phy    O01 1476   4.599   4.979   0.312  0.1526 -0.3969 -0.1246
   55phy    H01 1477   4.544   5.055   0.310 -0.0042 -0.4949  0.4535
   55phy    C19 1478   4.387   4.901   0.241  1.2600 -0.3576  0.0654
   55phy    C13 1479   4.590   4.876   0.082  0.7138  0.1829 -0.0178
   55phy     H3 1480   4.701   4.869   0.093  0.5924 -1.6497  0.3732
   55phy    O33 1481   4.570   4.756   0.001 -0.5475  0.2180 -0.5624
   55phy    H1B 1482   4.643   4.699   0.013  0.1674  0.8622 -1.7621
   55phy    C12 1483   4.615   4.995  -0.019 -0.0042  0.8151  0.3114
   55phy    O11 1484   4.633   5.115   0.051  0.5785 -0.3506  0.5085
   55phy    H1A 1485   4.714   5.159   0.038  0.1312  0.6405  1.0056
   56phy    C35 1486   2.103   3.175   2.021 -0.0937  0.0836 -0.1771
   56phy    C33 1487   2.036   3.051   2.070  0.3278  0.3104 -0.2199
   56phy    C34 1488   1.913   3.009   1.985  0.5938 -0.0802 -0.2188
   56phy    C32 1489   2.132   2.940   2.107 -0.3769  0.2191  0.2406
   56phy    C31 1490   2.094   2.850   2.228 -0.8156 -0.2991  0.1356
   56phy    C30 1491   2.186   2.731   2.241  0.0037  0.5522  0.2586
   56phy    C28 1492   2.151   2.628   2.352 -0.4233  0.0638  0.0494
   56phy    C29 1493   2.220   2.496   2.306  0.0309  0.2804 -0.4147
   56phy    C27 1494   2.183   2.645   2.505 -0.2678 -0.6481  0.1671
   56phy    C26 1495   2.083   2.728   2.588 -0.8232 -0.1462 -0.4691
   56phy    C25 1496   2.118   2.746   2.732  0.3817 -0.2078  0.3490
   56phy    C23 1497   2.012   2.825   2.808  0.6982  0.3391 -0.7334
   56phy    C24 1498   1.875   2.758   2.842  0.3422  0.0295  0.4060
   56phy    C22 1499   2.076   2.897   2.934 -0.4587 -0.8179 -0.1837
   56phy    C21 1500   2.091   3.050   2.930  0.0549 -0.7329 -0.3106
   56phy    C20 1501   2.159   3.109   3.056  0.7303 -0.4669  0.2474
   56phy    C18 1502   2.212   3.251   3.057  0.5184 -0.5502  0.2112
   56phy    O01 1503   2.100   3.343   3.047  0.0743 -0.1712  0.0654
   56phy    H01 1504   2.045   3.344   3.122  0.5457  2.5426  0.4845
   56phy    C19 1505   2.256   3.261   3.204 -0.3567  0.0559  0.1621
   56phy    C13 1506   2.318   3.277   2.930  0.1482  0.5750 -0.1970
   56phy     H3 1507   2.276   3.243   2.832  0.1804  2.5611 -0.9598
   56phy    O33 1508   2.432   3.196   2.946 -0.0481 -0.2890 -0.5173
   56phy    H1B 1509   2.406   3.114   2.908 -2.0569  0.3590 -0.6963
   56phy    C12 1510   2.366   3.425   2.913 -0.6665 -0.4585 -0.0238
   56phy    O11 1511   2.266   3.525   2.921 -0.2520  0.1687  0.0014
   56phy    H1A 1512   2.223   3.529   3.004 -0.0352  1.2879  0.0756
   57phy    C35 1513   1.220   2.894   1.366 -0.2252 -0.0563  0.3201
   57phy    C33 1514   1.148   3.026   1.330 -0.1968 -0.2681 -0.0640
   57phy    C34 1515   1.179   3.136   1.428  0.1989  0.3662  0.4861
   57phy    C32 1516   1.177   3.083   1.189 -0.2267 -0.8917 -0.0336
   57phy    C31 1517   1.052   3.124   1.123  0.5884 -0.1292 -0.4705
   57phy    C30 1518   1.075   3.194   0.989 -0.3921  0.1247  0.4585
   57phy    C28 1519   0.943   3.227   0.919  0.1195 -0.4959 -0.0624
   57phy    C29 1520   0.872   3.359   0.966  0.1810 -0.1474 -0.2148
   57phy    C27 1521   0.971   3.225   0.769  0.3105 -0.0543  0.2392
   57phy    C26 1522   0.851   3.194   0.675  0.4170 -0.1996 -0.2046
   57phy    C25 1523   0.888   3.249   0.534  0.6030 -0.2102 -0.3268
   57phy    C23 1524   0.777   3.248   0.427  0.5506 -0.0511  0.4970
   57phy    C24 1525   0.648   3.327   0.445  0.6377 -0.4538 -0.1603
   57phy    C22 1526   0.850   3.296   0.297  0.1980  0.1472  0.2912
   57phy    C21 1527   0.778   3.273   0.157  0.0089  0.5276  0.8266
   57phy    C20 1528   0.840   3.364   0.052 -0.0120 -1.0061  0.4102
   57phy    C18 1529   0.772   3.368  -0.092  0.4193  0.6075 -0.8892
   57phy    O01 1530   0.748   3.229  -0.141  0.0362 -0.0345 -0.0845
   57phy    H01 1531   0.831   3.188  -0.154 -0.1293 -1.0166  1.7185
   57phy    C19 1532   0.882   3.427  -0.178 -0.6506  0.1760 -0.2791
   57phy    C13 1533   0.632   3.445  -0.100  0.2704  0.2514 -0.1905
   57phy     H3 1534   0.564   3.381  -0.039  1.7184  0.7784  2.0912
   57phy    O33 1535   0.617   3.563  -0.016 -0.6890  0.3729 -0.3083
   57phy    H1B 1536   0.669   3.636  -0.043  0.1334 -0.2856 -0.5415
   57phy    C12 1537   0.524   3.446  -0.215 -0.3586 -0.0477 -0.1613
   57phy    O11 1538   0.553   3.534  -0.319  0.2697  0.2731 -0.1719
   57phy    H1A 1539   0.471   3.564  -0.351  0.2661  0.3432 -0.0960
   58phy    C35 1540   1.327   3.032   2.219 -0.4333  0.1485  0.2464
   58phy    C33 1541   1.387   3.064   2.085 -0.1407  0.6329 -0.0973
   58phy    C34 1542   1.531   3.066   2.106 -0.2016 -0.2730 -0.2638
   58phy    C32 1543   1.334   2.964   1.982  0.5281  0.1185  0.0351
   58phy    C31 1544   1.207   3.017   1.905 -0.0046  0.4037  0.0971
   58phy    C30 1545   1.154   2.902   1.810 -0.2655 -0.3892 -0.5585
   58phy    C28 1546   0.999   2.868   1.819 -0.2168 -0.3496 -0.3741
   58phy    C29 1547   0.961   2.798   1.688 -0.7528 -0.1987  0.0447
   58phy    C27 1548   0.961   2.783   1.941  0.3801  0.8592 -0.3257
   58phy    C26 1549   0.918   2.854   2.065  0.6201  0.7982 -0.1488
   58phy    C25 1550   0.907   2.768   2.191  0.4402  0.1769 -0.3350
   58phy    C23 1551   0.905   2.847   2.324 -0.4868  0.2271  0.0137
   58phy    C24 1552   0.762   2.878   2.368  0.7264 -0.8916 -0.1635
   58phy    C22 1553   0.971   2.770   2.445  0.5421  0.1512 -0.0329
   58phy    C21 1554   1.042   2.857   2.549  0.5403 -0.7240 -0.5156
   58phy    C20 1555   1.072   2.777   2.679 -0.5653 -0.1647  0.4361
   58phy    C18 1556   1.183   2.824   2.778  0.1400  0.2187  0.1965
   58phy    O01 1557   1.169   2.964   2.801 -0.5490  0.2379  0.3791
   58phy    H01 1558   1.249   3.012   2.796 -0.3280 -0.1268  0.3142
   58phy    C19 1559   1.137   2.754   2.910 -0.1758 -0.1812  0.5148
   58phy    C13 1560   1.334   2.776   2.738  0.6188 -0.3569 -0.7975
   58phy     H3 1561   1.329   2.664   2.730 -4.6108 -0.3739 -0.4265
   58phy    O33 1562   1.423   2.786   2.850 -0.4183 -0.2813  0.1647
   58phy    H1B 1563   1.397   2.861   2.901  0.7278 -1.2274  2.2790
   58phy    C12 1564   1.419   2.834   2.621 -0.1006  0.0622 -0.3773
   58phy    O11 1565   1.415   2.972   2.605 -0.1839 -0.3620 -0.5851
   58phy    H1A 1566   1.476   2.990   2.536 -0.6577  1.7657 -0.5289
   59phy    C35 1567   0.568   2.606   0.395 -0.4630  0.5453 -0.2139
   59phy    C33 1568   0.615   2.690   0.510  0.1257  0.1652 -0.2075
   59phy    C34 1569   0.501   2.749   0.587  0.2471 -0.3060 -0.4219
   59phy    C32 1570   0.706   2.611   0.610 -0.5836  0.3033  0.4611
   59phy    C31 1571   0.811   2.696   0.680 -0.3940  0.0475 -0.0061
   59phy    C30 1572   0.904   2.617   0.773 -0.4695  0.4029 -0.2328
   59phy    C28 1573   0.996   2.700   0.858 -0.3209  0.3877  0.7401
   59phy    C29 1574   1.030   2.625   0.979  0.5953 -0.2870 -0.2555
   59phy    C27 1575   1.138   2.718   0.795 -0.1470 -0.1785  0.3102
   59phy    C26 1576   1.168   2.835   0.700 -0.0139 -0.5772 -0.1425
   59phy    C25 1577   1.311   2.852   0.654  0.0772  0.3414  0.0458
   59phy    C23 1578   1.356   2.990   0.583 -0.4261  0.2083  0.4320
   59phy    C24 1579   1.384   3.106   0.677 -0.6596  0.4663 -0.0233
   59phy    C22 1580   1.473   2.975   0.486  0.4969  0.0920 -0.3285
   59phy    C21 1581   1.442   2.987   0.335  0.3213  0.3118 -0.3962
   59phy    C20 1582   1.563   2.936   0.254  0.1216  0.4877  0.3774
   59phy    C18 1583   1.549   2.939   0.095 -0.2574  0.4365 -0.4923
   59phy    O01 1584   1.433   2.867   0.053  0.0425 -0.0088  0.1739
   59phy    H01 1585   1.373   2.937   0.038 -3.2882 -2.5654  0.3419
   59phy    C19 1586   1.673   2.852   0.050  0.1224  0.0218  0.1912
   59phy    C13 1587   1.561   3.089   0.026 -0.3575  0.5983 -0.2262
   59phy     H3 1588   1.478   3.145   0.074  0.4902  1.7268 -0.0477
   59phy    O33 1589   1.665   3.179   0.060 -0.1983  0.4428 -0.1119
   59phy    H1B 1590   1.745   3.130   0.068 -0.1598  0.6018  0.4919
   59phy    C12 1591   1.502   3.137  -0.114  0.2691  0.1321 -0.7536
   59phy    O11 1592   1.381   3.085  -0.149  0.2605  0.4720 -0.3378
   59phy    H1A 1593   1.322   3.139  -0.099 -0.6691 -0.8504  0.0780
   60phy    C35 1594   0.737   4.283   0.425  0.2229 -0.7647 -0.0581
   60phy    C33 1595   0.732   4.334   0.569 -0.2328 -0.6318 -0.1171
   60phy    C34 1596   0.790   4.226   0.663  0.4202  0.1544  0.0083
   60phy    C32 1597   0.785   4.475   0.597  0.4488 -0.2299 -0.0728
   60phy    C31 1598   0.689   4.563   0.678 -0.1394 -0.2819  0.1220
   60phy    C30 1599   0.763   4.698   0.699  0.3924  0.1687 -0.1655
   60phy    C28 1600   0.679   4.813   0.761 -0.2838  0.6311  0.9369
   60phy    C29 1601   0.713   4.838   0.910  0.5779  0.3178  0.0297
   60phy    C27 1602   0.700   4.938   0.676 -0.2535  0.1843 -0.1785
   60phy    C26 1603   0.589   4.978   0.584  0.1482  0.1074  0.1212
   60phy    C25 1604   0.608   5.115   0.510  0.2109 -0.2555 -0.2000
   60phy    C23 1605   0.501   5.145   0.400  0.0263 -0.4632 -0.0330
   60phy    C24 1606   0.407   5.254   0.448 -0.6119 -0.2330  0.0660
   60phy    C22 1607   0.556   5.205   0.266 -1.1012  0.2984 -0.5143
   60phy    C21 1608   0.588   5.100   0.155  0.8059  0.6853 -0.6623
   60phy    C20 1609   0.700   5.137   0.056  0.2957 -0.3930 -0.3428
   60phy    C18 1610   0.711   5.047  -0.075 -0.2741 -0.0699 -0.2199
   60phy    O01 1611   0.730   4.910  -0.045  0.0741  0.5881 -1.1959
   60phy    H01 1612   0.803   4.872  -0.088  1.2177  0.1555  0.9796
   60phy    C19 1613   0.843   5.098  -0.147  0.2703  0.2270  0.5996
   60phy    C13 1614   0.597   5.056  -0.187 -0.2985 -0.3068 -1.1580
   60phy     H3 1615   0.500   5.035  -0.134 -0.6753  1.8869 -0.8773
   60phy    O33 1616   0.569   5.191  -0.225  0.2752 -0.1921  0.1045
   60phy    H1B 1617   0.608   5.224  -0.304 -1.4679  4.7617  0.9281
   60phy    C12 1618   0.550   4.939  -0.292 -0.0035 -0.3878  0.4601
   60phy    O11 1619   0.610   4.954  -0.421 -0.0457 -0.2926  0.1514
   60phy    H1A 1620   0.575   5.030  -0.463 -0.2525 -2.0401 -3.1277
   61phy    C35 1621   1.684   4.998   1.456  0.2218  0.5339  0.0730
   61phy    C33 1622   1.634   4.874   1.378 -0.6129  0.0671  0.0848
   61phy    C34 1623   1.556   4.919   1.257  0.1958 -0.1053  0.0180
   61phy    C32 1624   1.756   4.789   1.331  0.9670 -0.5250  0.0688
   61phy    C31 1625   1.759   4.656   1.396 -0.1607  0.1343 -0.4040
   61phy    C30 1626   1.888   4.575   1.361  0.4418 -0.7486 -0.4713
   61phy    C28 1627   1.906   4.437   1.431 -0.0594  0.1548 -0.3742
   61phy    C29 1628   2.005   4.342   1.354  0.1190 -0.6649  0.3264
   61phy    C27 1629   1.976   4.448   1.572  0.2396  0.8062  0.3614
   61phy    C26 1630   1.917   4.372   1.686 -0.3749  0.4758  0.1267
   61phy    C25 1631   1.978   4.418   1.821 -0.3380  0.1560 -0.2699
   61phy    C23 1632   1.914   4.351   1.943 -0.1396 -0.3031  0.9135
   61phy    C24 1633   2.022   4.350   2.043  0.1675  0.3213  0.1414
   61phy    C22 1634   1.801   4.437   2.005  0.2444  0.5019 -0.3244
   61phy    C21 1635   1.673   4.358   2.031  0.0776 -0.2002  0.5331
   61phy    C20 1636   1.580   4.432   2.130  0.0280 -0.0755 -0.2178
   61phy    C18 1637   1.587   4.422   2.284  0.2739 -0.8626  0.8827
   61phy    O01 1638   1.711   4.484   2.335  0.1654  0.5059  0.9061
   61phy    H01 1639   1.728   4.557   2.278 -2.7215 -0.2038 -1.0763
   61phy    C19 1640   1.475   4.531   2.314 -0.6286 -0.5066  0.1419
   61phy    C13 1641   1.550   4.278   2.351 -0.4214 -0.2296  0.5685
   61phy     H3 1642   1.463   4.227   2.303 -0.2409 -0.1720  0.1762
   61phy    O33 1643   1.506   4.289   2.484 -0.2965 -0.5210 -0.0948
   61phy    H1B 1644   1.577   4.325   2.533  0.0087 -0.1067 -0.8157
   61phy    C12 1645   1.668   4.172   2.356 -0.4982 -0.6184 -0.0904
   61phy    O11 1646   1.771   4.198   2.451 -0.5760  0.1912  0.4762
   61phy    H1A 1647   1.819   4.264   2.407 -0.9503 -0.2936 -0.7096
   62phy    C35 1648   0.776   3.513   1.265 -0.7098 -0.3306  0.3902
   62phy    C33 1649   0.894   3.577   1.334 -0.0264 -0.2958  0.6679
   62phy    C34 1650   0.965   3.472   1.414 -0.6410 -0.6423  0.1430
   62phy    C32 1651   0.990   3.640   1.233  0.2743  0.0274  0.0009
   62phy    C31 1652   0.986   3.786   1.205  0.4113  0.3025 -0.5863
   62phy    C30 1653   1.089   3.816   1.094 -0.1864 -0.2486  0.2619
   62phy    C28 1654   1.106   3.965   1.072  0.0992 -0.3083  0.1771
   62phy    C29 1655   1.187   4.038   1.184 -0.0012  1.0551 -0.5945
   62phy    C27 1656   1.181   3.988   0.937 -0.2104  0.0656 -0.6098
   62phy    C26 1657   1.168   4.121   0.861 -0.1519  0.0406  0.2157
   62phy    C25 1658   1.244   4.123   0.727  0.4066 -0.1095  0.2817
   62phy    C23 1659   1.186   4.238   0.634 -0.0508  0.5748  1.3089
   62phy    C24 1660   1.236   4.380   0.659  0.1812 -0.0238 -0.1473
   62phy    C22 1661   1.221   4.183   0.489  0.2252 -0.5896 -0.1417
   62phy    C21 1662   1.132   4.229   0.372  0.4570 -0.1171 -0.2628
   62phy    C20 1663   1.173   4.170   0.236 -0.0660  0.1899  0.0280
   62phy    C18 1664   1.099   4.225   0.109 -0.3646  0.4329 -0.4753
   62phy    O01 1665   0.964   4.189   0.106  0.1060 -0.2511 -0.6219
   62phy    H01 1666   0.957   4.108   0.154  3.5503 -0.2694  0.0804
   62phy    C19 1667   1.157   4.115   0.016  0.3250 -0.3073  0.2050
   62phy    C13 1668   1.130   4.370   0.052  0.4604  0.4491 -0.3803
   62phy     H3 1669   1.214   4.406   0.116  1.7184 -0.1072 -1.6748
   62phy    O33 1670   1.199   4.393  -0.071  0.1207  0.1404 -0.2252
   62phy    H1B 1671   1.134   4.366  -0.133  0.0532 -3.0652  1.0293
   62phy    C12 1672   1.048   4.504   0.091 -0.1341 -0.4644 -0.4194
   62phy    O11 1673   0.939   4.533   0.011 -0.2469 -0.2633  0.3890
   62phy    H1A 1674   0.875   4.473   0.045 -0.3344  0.0175  0.7255
   63phy    C35 1675   1.167   3.413   2.394 -0.1683  0.3174 -0.3820
   63phy    C33 1676   1.260   3.369   2.508 -0.0018 -0.4183  0.1652
   63phy    C34 1677   1.187   3.262   2.600  0.0531 -0.0337  0.0439
   63phy    C32 1678   1.397   3.322   2.449  0.1653 -0.4376 -0.4854
   63phy    C31 1679   1.517   3.307   2.550  0.8378 -1.0426  0.1819
   63phy    C30 1680   1.626   3.235   2.485 -0.1792 -0.1500  0.4539
   63phy    C28 1681   1.748   3.212   2.574 -0.2036  0.2575  0.0114
   63phy    C29 1682   1.757   3.082   2.658  0.5964 -0.2979 -0.3075
   63phy    C27 1683   1.865   3.217   2.469 -0.4622 -0.2718 -0.2013
   63phy    C26 1684   2.001   3.266   2.506  0.0944  0.3449  0.2010
   63phy    C25 1685   2.105   3.282   2.393  0.3878 -0.1071  0.1757
   63phy    C23 1686   2.243   3.345   2.431 -0.3143 -0.6446 -0.3775
   63phy    C24 1687   2.357   3.300   2.333 -0.2372  0.2614  0.1185
   63phy    C22 1688   2.238   3.498   2.435  0.2205  0.1084  0.2202
   63phy    C21 1689   2.198   3.549   2.577  0.1831 -0.6130  0.4772
   63phy    C20 1690   2.159   3.704   2.580 -0.3165 -0.3111  0.5145
   63phy    C18 1691   2.115   3.763   2.714  0.2869 -0.2808  0.1527
   63phy    O01 1692   2.213   3.744   2.816 -0.0269  0.1209 -0.0387
   63phy    H01 1693   2.226   3.653   2.833 -1.0432  0.2025  1.3243
   63phy    C19 1694   2.125   3.914   2.681 -0.0618 -0.0331 -0.7353
   63phy    C13 1695   1.968   3.726   2.772 -0.7078  0.7793 -0.6645
   63phy     H3 1696   1.886   3.733   2.696 -2.4213 -2.1759  0.7114
   63phy    O33 1697   1.925   3.814   2.875 -0.0864  0.0192 -0.6244
   63phy    H1B 1698   1.998   3.816   2.934 -0.2699  0.7809 -0.4089
   63phy    C12 1699   1.942   3.582   2.836 -0.4334  0.2348 -0.3080
   63phy    O11 1700   1.994   3.568   2.964  0.2296  0.2479  0.3128
   63phy    H1A 1701   2.040   3.487   2.977 -0.1024  0.0361  0.1631
   64phy    C35 1702   1.397   4.837   0.787 -0.0056 -0.5833 -0.0085
   64phy    C33 1703   1.552   4.819   0.809  0.2422  0.5225  0.5772
   64phy    C34 1704   1.621   4.951   0.830  0.5345  0.1330 -0.3945
   64phy    C32 1705   1.580   4.726   0.925 -0.4247 -0.1581  0.1042
   64phy    C31 1706   1.638   4.599   0.872  0.0627 -0.0119 -0.0668
   64phy    C30 1707   1.724   4.521   0.977 -0.2445  0.3229  0.1221
   64phy    C28 1708   1.784   4.388   0.922  0.6248  0.3039 -0.1676
   64phy    C29 1709   1.926   4.364   0.968  0.1910 -0.0217 -0.5217
   64phy    C27 1710   1.689   4.267   0.941  0.3897  0.1883 -0.7660
   64phy    C26 1711   1.693   4.146   0.850 -0.6953  0.1513 -0.2815
   64phy    C25 1712   1.583   4.035   0.880 -0.2862  0.1385  0.5574
   64phy    C23 1713   1.607   3.904   0.807  0.1632  0.0785  0.3017
   64phy    C24 1714   1.530   3.799   0.881  0.5754  0.4956 -0.2005
   64phy    C22 1715   1.557   3.906   0.664  0.2682  0.0757  0.7846
   64phy    C21 1716   1.647   3.899   0.547 -0.1863 -0.0767 -0.3935
   64phy    C20 1717   1.571   3.908   0.418 -0.2688  0.2667  0.2898
   64phy    C18 1718   1.641   3.919   0.275 -0.0705  0.5701 -0.4052
   64phy    O01 1719   1.736   4.023   0.276  0.0750 -0.3043 -0.3210
   64phy    H01 1720   1.758   4.056   0.191  0.4186 -0.5583 -0.3345
   64phy    C19 1721   1.536   3.962   0.169  0.0204  0.2916 -0.2110
   64phy    C13 1722   1.718   3.781   0.242  0.3351 -0.2046  0.1565
   64phy     H3 1723   1.799   3.774   0.318  0.3412 -2.0637  0.0185
   64phy    O33 1724   1.649   3.663   0.279  0.4500  0.5596 -0.4507
   64phy    H1B 1725   1.638   3.598   0.212 -1.5023  0.9006 -0.4956
   64phy    C12 1726   1.824   3.756   0.130 -0.2766  0.6447  0.7985
   64phy    O11 1727   1.787   3.689   0.014 -0.3599  0.2833 -0.4413
   64phy    H1A 1728   1.865   3.656  -0.025 -0.0167  0.0716  0.3895
   65phy    C35 1729   3.000   0.735   1.971  0.2876  0.6746  0.3431
   65phy    C33 1730   2.851   0.710   1.998  0.1590  0.4341 -0.4172
   65phy    C34 1731   2.830   0.747   2.145  0.3606 -0.0113 -0.0823
   65phy    C32 1732   2.757   0.792   1.902 -0.0515 -0.4311 -0.2220
   65phy    C31 1733   2.703   0.714   1.783  0.1688 -0.1919  0.2313
   65phy    C30 1734   2.630   0.795   1.673  0.1063 -0.0508  0.1874
   65phy    C28 1735   2.576   0.697   1.565  0.2886 -0.2385  0.7236
   65phy    C29 1736   2.448   0.757   1.515  0.4131  0.2136 -0.4560
   65phy    C27 1737   2.671   0.671   1.446  0.0084  0.5776  0.6222
   65phy    C26 1738   2.660   0.531   1.382  0.4503  0.2514 -0.6994
   65phy    C25 1739   2.752   0.505   1.264 -0.4870  0.0825 -0.0324
   65phy    C23 1740   2.740   0.363   1.200 -0.3445 -0.1053  0.0280
   65phy    C24 1741   2.614   0.353   1.111 -0.1922  0.1664 -0.5922
   65phy    C22 1742   2.867   0.334   1.116  0.0295  0.1824 -0.2759
   65phy    C21 1743   2.899   0.186   1.120 -0.3297  0.3834 -0.3796
   65phy    C20 1744   3.033   0.163   1.045 -0.4443 -0.0230 -0.3858
   65phy    C18 1745   3.083   0.011   1.029  0.1270 -0.7200  0.4661
   65phy    O01 1746   3.081  -0.058   1.159 -0.1427  0.2662  0.6588
   65phy    H01 1747   3.082   0.005   1.229  0.2313 -0.0858  0.9729
   65phy    C19 1748   3.232   0.034   0.984  0.1414 -0.4325 -0.0824
   65phy    C13 1749   3.002  -0.077   0.917 -0.5597 -0.1880  0.0113
   65phy     H3 1750   2.898  -0.079   0.957 -0.9860 -0.9157 -1.0903
   65phy    O33 1751   2.978  -0.015   0.791  0.3145  0.3582 -0.2147
   65phy    H1B 1752   2.962   0.072   0.820 -0.4446  0.0880  0.1907
   65phy    C12 1753   3.007  -0.235   0.910 -0.3774 -0.5243  0.4774
   65phy    O11 1754   3.063  -0.306   1.022 -0.2959 -0.5017 -0.3358
   65phy    H1A 1755   3.105  -0.244   1.079  1.1910 -2.0905  0.3690
   66phy    C35 1756   1.040   0.397   1.088 -0.0424 -0.4428 -0.8170
   66phy    C33 1757   1.183   0.431   1.077  0.1536  0.0198 -0.3370
   66phy    C34 1758   1.196   0.441   0.921  0.0965  0.0489  0.3915
   66phy    C32 1759   1.218   0.552   1.160  0.2808  0.1083  0.2209
   66phy    C31 1760   1.356   0.553   1.226  0.1352  0.0827 -0.2992
   66phy    C30 1761   1.374   0.675   1.309  0.1798 -0.0915  0.0178
   66phy    C28 1762   1.518   0.682   1.371  0.4110 -0.1030 -0.9180
   66phy    C29 1763   1.583   0.805   1.321  0.2363 -0.0812  0.9565
   66phy    C27 1764   1.513   0.665   1.526  0.8028  0.3394  0.1314
   66phy    C26 1765   1.643   0.658   1.609 -0.0247 -0.0212  0.2020
   66phy    C25 1766   1.617   0.669   1.764 -0.3955  0.5910  0.0521
   66phy    C23 1767   1.746   0.654   1.851  0.2993 -0.1403  0.7633
   66phy    C24 1768   1.806   0.791   1.879  0.2794  0.1356 -0.1723
   66phy    C22 1769   1.717   0.576   1.977  0.1715  0.5534 -0.1228
   66phy    C21 1770   1.823   0.506   2.062  0.5603  0.6004 -0.1071
   66phy    C20 1771   1.767   0.438   2.193 -0.1996  0.1014 -0.2700
   66phy    C18 1772   1.864   0.400   2.317  0.0300  0.8334  0.1641
   66phy    O01 1773   1.951   0.511   2.331 -0.1201  1.0765  0.0373
   66phy    H01 1774   1.911   0.589   2.298 -1.3791  0.7504  0.7520
   66phy    C19 1775   1.767   0.392   2.438 -0.0449 -0.0839 -0.4821
   66phy    C13 1776   1.957   0.266   2.280  0.4739 -0.1436 -0.0677
   66phy     H3 1777   1.990   0.275   2.173 -0.7840 -2.2179 -0.6751
   66phy    O33 1778   1.879   0.146   2.271  0.6246 -0.2641  0.5063
   66phy    H1B 1779   1.804   0.163   2.219 -1.1623 -0.0373  2.9820
   66phy    C12 1780   2.087   0.230   2.362  0.3455  0.0984 -0.6720
   66phy    O11 1781   2.063   0.171   2.487 -0.3734  0.0531  0.0527
   66phy    H1A 1782   1.999   0.103   2.475 -0.4566  0.1768 -0.2201
   67phy    C35 1783   3.120   0.861   0.908  0.0899 -0.0876 -0.5232
   67phy    C33 1784   3.100   0.794   1.047 -0.6465  0.2942  0.3334
   67phy    C34 1785   2.959   0.824   1.080 -0.1550  0.4301 -0.2609
   67phy    C32 1786   3.140   0.646   1.056  0.0034  0.0707 -0.1194
   67phy    C31 1787   3.282   0.623   1.096 -0.3081 -0.4405 -0.3423
   67phy    C30 1788   3.328   0.483   1.066  0.5022  0.3260 -0.1428
   67phy    C28 1789   3.472   0.440   1.112 -0.5836 -0.0734  0.0833
   67phy    C29 1790   3.502   0.418   1.266 -0.1189 -0.1691  0.5160
   67phy    C27 1791   3.499   0.299   1.055  0.0014  0.1163  0.5266
   67phy    C26 1792   3.576   0.308   0.922  0.4124 -0.8414  0.5827
   67phy    C25 1793   3.648   0.176   0.881 -0.4912  0.1542 -0.2480
   67phy    C23 1794   3.712   0.179   0.743 -0.6626 -0.1014 -0.0627
   67phy    C24 1795   3.859   0.176   0.761  0.0297 -0.6805 -0.0607
   67phy    C22 1796   3.681   0.058   0.647 -0.3853  0.3371 -0.6554
   67phy    C21 1797   3.551   0.050   0.571 -0.4834  0.8741  0.2447
   67phy    C20 1798   3.534  -0.082   0.497 -0.2263  0.3439  0.0071
   67phy    C18 1799   3.401  -0.095   0.429 -0.0584  0.3446 -0.0127
   67phy    O01 1800   3.295  -0.083   0.527  0.7100 -0.1136  0.0630
   67phy    H01 1801   3.324  -0.122   0.607  1.3043 -0.5717 -0.3590
   67phy    C19 1802   3.390  -0.242   0.386 -0.3711 -0.1772  0.1059
   67phy    C13 1803   3.383  -0.002   0.299 -0.0869  0.6715 -0.3209
   67phy     H3 1804   3.399   0.104   0.334 -0.4401  1.0046 -1.1599
   67phy    O33 1805   3.488  -0.001   0.206 -0.0598  0.8295  0.0058
   67phy    H1B 1806   3.500  -0.082   0.160 -2.8887  0.2728  0.0828
   67phy    C12 1807   3.251   0.047   0.243  0.8393 -0.1859  0.6080
   67phy    O11 1808   3.193  -0.028   0.142  0.3394 -0.1184  0.4727
   67phy    H1A 1809   3.230   0.009   0.065  1.7944 -0.8358  0.7971
   68phy    C35 1810   2.262   0.274   1.242 -0.1383 -0.0026  0.0664
   68phy    C33 1811   2.322   0.234   1.382  0.5509 -0.7296  0.0859
   68phy    C34 1812   2.340   0.359   1.466  0.0267 -0.2008  0.6468
   68phy    C32 1813   2.222   0.137   1.452 -0.0173 -0.1179 -0.5057
   68phy    C31 1814   2.274  -0.007   1.443 -0.2359  0.5579 -0.2107
   68phy    C30 1815   2.188  -0.123   1.512  0.1726  0.3623 -0.2802
   68phy    C28 1816   2.249  -0.262   1.505 -0.5495  0.4542  0.0509
   68phy    C29 1817   2.232  -0.338   1.636 -0.5519 -0.0340  0.1716
   68phy    C27 1818   2.213  -0.344   1.379  0.1763 -0.2294 -0.1309
   68phy    C26 1819   2.313  -0.446   1.327  0.4418  0.4017  0.1095
   68phy    C25 1820   2.269  -0.525   1.196 -0.9130  0.0755 -0.2225
   68phy    C23 1821   2.371  -0.628   1.135  0.1197  0.3038  0.6906
   68phy    C24 1822   2.378  -0.753   1.220 -0.7893  0.0555 -0.2223
   68phy    C22 1823   2.355  -0.666   0.987 -0.4538 -0.0047  0.4295
   68phy    C21 1824   2.392  -0.559   0.881  0.1611 -0.8832  0.0522
   68phy    C20 1825   2.413  -0.612   0.740 -0.1384  0.1116  0.1337
   68phy    C18 1826   2.290  -0.626   0.638  0.0362  0.0623  0.1148
   68phy    O01 1827   2.195  -0.709   0.705  0.2297  0.6466 -0.0778
   68phy    H01 1828   2.214  -0.800   0.695 -0.2175  0.5694 -0.2409
   68phy    C19 1829   2.353  -0.699   0.514  0.7056  0.5426  0.1376
   68phy    C13 1830   2.216  -0.488   0.600 -0.0178 -0.0951 -0.1563
   68phy     H3 1831   2.169  -0.458   0.697  1.2375  0.7441  0.2075
   68phy    O33 1832   2.302  -0.367   0.586  0.5473  0.0657 -0.3179
   68phy    H1B 1833   2.322  -0.351   0.496 -0.0460  0.4135 -0.3980
   68phy    C12 1834   2.074  -0.469   0.543 -0.5047  0.2236  0.6375
   68phy    O11 1835   1.992  -0.582   0.537 -0.1985 -0.1172 -0.3449
   68phy    H1A 1836   2.040  -0.647   0.585  0.2914  1.3900  1.2972
   69phy    C35 1837   3.140   3.048   2.434  0.0238  0.0717  0.1275
   69phy    C33 1838   3.028   3.010   2.341 -0.1921 -0.3524  0.6369
   69phy    C34 1839   2.989   2.866   2.371 -0.3781 -0.1160 -0.2813
   69phy    C32 1840   2.915   3.111   2.352 -0.1681  0.3165  0.4806
   69phy    C31 1841   2.913   3.254   2.289  0.3798 -0.0516  0.4023
   69phy    C30 1842   2.777   3.322   2.316 -0.3819  0.5473 -0.0206
   69phy    C28 1843   2.780   3.474   2.317  0.1327 -0.3655 -0.0298
   69phy    C29 1844   2.740   3.518   2.177  0.0413  0.5701 -0.5325
   69phy    C27 1845   2.687   3.525   2.425  0.2084  0.1799  0.0051
   69phy    C26 1846   2.687   3.674   2.458  0.0095  0.4585 -0.0405
   69phy    C25 1847   2.595   3.694   2.579 -0.4055  0.2378 -0.1614
   69phy    C23 1848   2.594   3.837   2.638 -0.0817 -0.4023  0.3275
   69phy    C24 1849   2.522   3.950   2.557 -0.0115 -0.2387 -0.4304
   69phy    C22 1850   2.510   3.821   2.764  0.0253  0.1904  0.0586
   69phy    C21 1851   2.594   3.831   2.891  0.3155  0.4158 -0.3265
   69phy    C20 1852   2.507   3.780   3.009  0.8449 -0.4015 -0.3100
   69phy    C18 1853   2.561   3.797   3.162 -0.1992 -0.0159 -0.2070
   69phy    O01 1854   2.682   3.872   3.174 -0.3555 -0.2329  0.1270
   69phy    H01 1855   2.685   3.964   3.157  1.3369 -0.4395 -1.0560
   69phy    C19 1856   2.448   3.879   3.228  0.0307  0.2929 -0.9018
   69phy    C13 1857   2.593   3.652   3.219  0.2026  0.1679  0.0516
   69phy     H3 1858   2.510   3.581   3.195  1.1074 -0.8391 -0.1763
   69phy    O33 1859   2.588   3.642   3.362 -0.2282  0.1232 -0.1727
   69phy    H1B 1860   2.609   3.721   3.408  1.2319 -0.7149  0.6676
   69phy    C12 1861   2.726   3.588   3.166 -0.3923  0.6102 -0.1223
   69phy    O11 1862   2.743   3.448   3.184  0.4892  0.0090  0.2651
   69phy    H1A 1863   2.758   3.429   3.274 -2.5979 -2.5349  0.4148
   70phy    C35 1864   1.054   5.026   0.729 -0.0072 -0.0205  0.6902
   70phy    C33 1865   1.100   5.162   0.687  0.2995  0.2761  0.5421
   70phy    C34 1866   0.993   5.255   0.745 -0.1857 -0.1001  0.0722
   70phy    C32 1867   1.244   5.190   0.744 -0.1721 -0.1106 -0.0232
   70phy    C31 1868   1.325   5.293   0.660 -0.9407 -0.5080  0.6289
   70phy    C30 1869   1.467   5.302   0.700 -0.2424  0.2607  0.5648
   70phy    C28 1870   1.564   5.414   0.649  0.1341  0.8322  0.7747
   70phy    C29 1871   1.541   5.533   0.727  0.1871 -0.2599 -0.2412
   70phy    C27 1872   1.702   5.363   0.680 -0.1819  0.4415 -0.2190
   70phy    C26 1873   1.784   5.324   0.562 -0.3628 -0.0267  0.1092
   70phy    C25 1874   1.894   5.226   0.602  0.3001  0.2532 -0.0962
   70phy    C23 1875   1.975   5.172   0.483  0.7561 -0.4811  0.3130
   70phy    C24 1876   2.125   5.150   0.512  0.7701  0.4753 -0.5432
   70phy    C22 1877   1.909   5.036   0.441  0.0874 -0.4192  0.3899
   70phy    C21 1878   1.897   5.023   0.285 -0.2587 -0.0204 -0.1588
   70phy    C20 1879   1.794   4.919   0.241 -0.2472 -0.4270  0.5212
   70phy    C18 1880   1.797   4.865   0.091  0.3544 -0.2251 -0.0293
   70phy    O01 1881   1.787   4.971  -0.006 -0.0762 -0.1426 -0.2987
   70phy    H01 1882   1.862   5.027  -0.001 -0.5076  0.4052  0.2113
   70phy    C19 1883   1.667   4.780   0.074 -0.4914  0.0816 -0.3018
   70phy    C13 1884   1.932   4.772   0.057 -0.1053 -0.2103  0.1583
   70phy     H3 1885   1.967   4.728   0.153  0.9192 -1.0945 -0.6005
   70phy    O33 1886   1.924   4.648  -0.020 -0.0597 -0.2509  0.3101
   70phy    H1B 1887   1.901   4.677  -0.106 -1.4166  0.9807  1.0485
   70phy    C12 1888   2.067   4.829   0.019 -0.2192 -0.7445  0.0235
   70phy    O11 1889   2.073   4.891  -0.106  0.0119 -0.3252 -0.1799
   70phy    H1A 1890   2.152   4.941  -0.107  0.0882 -0.4507 -0.5733
   71phy    C35 1891   2.230   1.216   0.864  0.0393  0.2725 -0.0582
   71phy    C33 1892   2.129   1.144   0.946  0.2658  0.3226 -0.2613
   71phy    C34 1893   2.077   1.251   1.040  0.1645  0.3532 -0.5004
   71phy    C32 1894   2.029   1.053   0.877 -0.1043 -0.1020  0.3797
   71phy    C31 1895   1.990   0.925   0.958 -0.2110 -0.8326  0.4595
   71phy    C30 1896   1.894   0.845   0.878  0.0409  0.1113 -0.3842
   71phy    C28 1897   1.863   0.698   0.920  0.1304 -0.7383  0.5727
   71phy    C29 1898   1.708   0.678   0.913 -0.7876  0.1262  0.5728
   71phy    C27 1899   1.919   0.589   0.838 -0.5736  0.1032  0.2331
   71phy    C26 1900   2.062   0.539   0.877  0.2070  0.1292  0.3195
   71phy    C25 1901   2.110   0.437   0.765  0.2741 -0.3139  0.2950
   71phy    C23 1902   2.266   0.414   0.780  0.1804  0.0985  0.2737
   71phy    C24 1903   2.287   0.285   0.858  0.0067 -0.3005  0.0170
   71phy    C22 1904   2.332   0.373   0.650 -0.0651 -0.2093  0.2916
   71phy    C21 1905   2.347   0.480   0.538 -0.6798 -0.0075 -0.5074
   71phy    C20 1906   2.385   0.426   0.395  0.3871  0.1679 -0.1669
   71phy    C18 1907   2.296   0.346   0.287 -0.1478 -0.2197  0.4177
   71phy    O01 1908   2.270   0.213   0.341 -0.2738  0.2320 -0.2302
   71phy    H01 1909   2.354   0.175   0.360 -0.7114 -1.0179 -0.7268
   71phy    C19 1910   2.388   0.323   0.164  0.4518 -0.5703 -1.0004
   71phy    C13 1911   2.157   0.419   0.253  0.6007 -0.1048 -0.0532
   71phy     H3 1912   2.096   0.409   0.346 -1.0681  1.2970 -0.9313
   71phy    O33 1913   2.160   0.567   0.252  0.8949  0.0343 -0.3264
   71phy    H1B 1914   2.124   0.602   0.172  0.8005  0.6687 -0.0145
   71phy    C12 1915   2.027   0.353   0.183 -0.3344 -0.6655 -0.0671
   71phy    O11 1916   2.028   0.209   0.176 -0.3758  0.1504  0.5005
   71phy    H1A 1917   2.082   0.183   0.248 -0.7242  0.0103  0.7095
   72phy    C35 1918   2.386   1.539   1.381  0.8614 -0.0310  0.1438
   72phy    C33 1919   2.418   1.683   1.343  0.5443  0.5463 -0.0966
   72phy    C34 1920   2.455   1.758   1.465 -0.0429  0.7650  0.0147
   72phy    C32 1921   2.527   1.701   1.233 -0.0356 -0.3193 -0.2656
   72phy    C31 1922   2.490   1.664   1.092  0.2449 -0.6143 -0.3296
   72phy    C30 1923   2.619   1.634   1.009  0.1475  0.6758  0.2209
   72phy    C28 1924   2.589   1.576   0.866  0.2161  0.1135 -0.2270
   72phy    C29 1925   2.622   1.677   0.756  0.1234 -0.0975  0.0141
   72phy    C27 1926   2.649   1.433   0.867  0.2443 -0.0809 -0.1364
   72phy    C26 1927   2.584   1.330   0.778  0.2904  0.6819  0.0624
   72phy    C25 1928   2.658   1.194   0.813 -0.1101  0.4070  0.4257
   72phy    C23 1929   2.673   1.087   0.700  0.0348 -0.5547 -0.4998
   72phy    C24 1930   2.798   0.999   0.735  0.2870  0.0129  0.2446
   72phy    C22 1931   2.548   1.004   0.687  0.4441  0.4923 -0.2849
   72phy    C21 1932   2.463   1.021   0.567 -0.2494  0.5502  0.5064
   72phy    C20 1933   2.357   0.913   0.564 -0.5585  0.4443 -0.1431
   72phy    C18 1934   2.230   0.921   0.466 -0.6316 -0.3013  0.0115
   72phy    O01 1935   2.174   1.048   0.471 -0.7610  0.0688 -0.7376
   72phy    H01 1936   2.221   1.096   0.537 -0.4117 -1.0605 -0.1362
   72phy    C19 1937   2.125   0.827   0.532 -0.3887 -0.2094  0.6663
   72phy    C13 1938   2.260   0.880   0.315 -0.7428 -0.0564 -1.0909
   72phy     H3 1939   2.344   0.950   0.291  1.1181 -1.2168  1.5136
   72phy    O33 1940   2.338   0.764   0.297  0.5428  0.1028 -0.4641
   72phy    H1B 1941   2.280   0.691   0.297 -2.0923  1.9809  1.1306
   72phy    C12 1942   2.169   0.918   0.191 -0.0849 -0.1787  0.5244
   72phy    O11 1943   2.096   1.035   0.212 -0.1344 -0.0651  0.4588
   72phy    H1A 1944   2.089   1.043   0.305  0.9485 -1.4954  0.6926
   73phy    C35 1945   2.179   2.256   1.358 -0.2714 -0.2880  0.1380
   73phy    C33 1946   2.329   2.226   1.370  0.1942 -0.4507 -0.4588
   73phy    C34 1947   2.369   2.160   1.514  0.1793 -0.1764  0.4664
   73phy    C32 1948   2.384   2.151   1.247  0.2386  0.1528 -0.4648
   73phy    C31 1949   2.525   2.184   1.218 -0.3303 -0.6551  0.3983
   73phy    C30 1950   2.588   2.101   1.104 -0.2637  0.2459  0.0497
   73phy    C28 1951   2.745   2.102   1.088  0.9000  0.4894 -0.2901
   73phy    C29 1952   2.826   2.053   1.208 -0.2442 -0.2807 -0.6529
   73phy    C27 1953   2.771   2.023   0.957  0.4456  0.4638 -0.5992
   73phy    C26 1954   2.885   2.072   0.865  0.1980 -0.7925 -0.2117
   73phy    C25 1955   2.909   1.982   0.743  0.0415 -0.1153  0.1377
   73phy    C23 1956   3.032   2.040   0.661  0.5460 -0.1497 -0.1325
   73phy    C24 1957   3.106   1.936   0.588  0.2333 -0.4563 -0.1107
   73phy    C22 1958   2.999   2.148   0.549  0.1921 -0.1045  0.1857
   73phy    C21 1959   2.997   2.298   0.591 -0.3497 -0.2381 -0.5274
   73phy    C20 1960   3.006   2.396   0.475  0.1390  0.0029 -0.7241
   73phy    C18 1961   2.925   2.532   0.490  0.9521  0.0214 -0.2178
   73phy    O01 1962   2.779   2.515   0.511  0.6842 -0.4746 -0.0048
   73phy    H01 1963   2.756   2.590   0.561 -2.4573 -1.9427  0.9975
   73phy    C19 1964   2.946   2.576   0.345  0.1311 -0.5088  0.5402
   73phy    C13 1965   2.988   2.635   0.597  0.5202  0.2558 -0.1752
   73phy     H3 1966   2.971   2.595   0.700  2.2269  2.0798  0.8906
   73phy    O33 1967   3.134   2.646   0.604  0.3566 -0.1262 -0.1471
   73phy    H1B 1968   3.160   2.691   0.682 -1.4277 -1.0750  1.0666
   73phy    C12 1969   2.915   2.769   0.647  0.0211  0.3864  0.1492
   73phy    O11 1970   2.782   2.765   0.637  0.2845 -0.0503  0.3881
   73phy    H1A 1971   2.743   2.850   0.643 -0.7928 -0.5220  0.2371
   74phy    C35 1972   3.515   2.422   1.286  0.2528  0.8083 -0.2192
   74phy    C33 1973   3.589   2.529   1.210 -0.3327  0.2916 -0.2559
   74phy    C34 1974   3.638   2.630   1.314  0.5808  0.2930 -0.3088
   74phy    C32 1975   3.722   2.486   1.135  0.0227  0.8502  0.0776
   74phy    C31 1976   3.735   2.544   0.996  0.2404 -0.0949  0.2286
   74phy    C30 1977   3.846   2.459   0.932 -0.2995 -0.1267 -0.8882
   74phy    C28 1978   3.861   2.486   0.783  0.2925  0.2795 -0.4930
   74phy    C29 1979   3.978   2.584   0.752  0.9189  0.1189  0.3191
   74phy    C27 1980   3.889   2.347   0.724 -0.7355  0.2435 -0.3014
   74phy    C26 1981   3.848   2.323   0.581 -0.2479  0.4832 -0.3486
   74phy    C25 1982   3.898   2.189   0.530 -0.7788 -0.0295  0.0813
   74phy    C23 1983   3.862   2.161   0.383  0.0971  0.5167 -0.3942
   74phy    C24 1984   3.976   2.109   0.304 -0.0311  0.1119 -0.0679
   74phy    C22 1985   3.731   2.074   0.373 -0.3051 -0.3064 -0.2235
   74phy    C21 1986   3.632   2.115   0.263 -0.1145 -0.2197  0.3201
   74phy    C20 1987   3.497   2.055   0.275 -0.1464  0.0875  0.3207
   74phy    C18 1988   3.385   2.076   0.160  0.0515 -0.1850 -0.3467
   74phy    O01 1989   3.386   2.220   0.127 -0.5099 -0.0825 -0.6404
   74phy    H01 1990   3.460   2.240   0.074  1.5077  1.0741  2.3050
   74phy    C19 1991   3.245   2.047   0.226 -0.8474  0.0653  0.2007
   74phy    C13 1992   3.423   1.985   0.030  0.7133 -0.1741 -0.7090
   74phy     H3 1993   3.520   2.031  -0.005  1.1901 -1.2579 -0.8397
   74phy    O33 1994   3.469   1.850   0.052  0.4343 -0.0384 -0.3984
   74phy    H1B 1995   3.540   1.848   0.114  1.7415  2.5633 -1.6698
   74phy    C12 1996   3.365   1.998  -0.119 -0.0695  0.6298 -0.0676
   74phy    O11 1997   3.296   2.114  -0.158  0.7460 -0.0160 -0.1731
   74phy    H1A 1998   3.317   2.139  -0.246  0.8018 -1.8389 -0.7121
   75phy    C35 1999   4.890   2.098   2.236 -0.0595 -0.4335 -0.3752
   75phy    C33 2000   4.742   2.105   2.280  0.2127  0.1972 -0.0612
   75phy    C34 2001   4.723   2.222   2.364 -0.2180  0.6096 -0.1061
   75phy    C32 2002   4.644   2.122   2.160  0.4495 -0.0305 -0.8602
   75phy    C31 2003   4.587   1.999   2.098  0.4929  0.7595 -0.4747
   75phy    C30 2004   4.527   2.019   1.955  0.7427  0.0817  0.6102
   75phy    C28 2005   4.455   1.898   1.888 -0.2914 -0.0876  0.1212
   75phy    C29 2006   4.308   1.920   1.919  0.0027  0.4055  0.1217
   75phy    C27 2007   4.470   1.889   1.734 -0.4766 -0.1361 -0.5053
   75phy    C26 2008   4.602   1.836   1.689 -0.4201 -0.1648  0.0144
   75phy    C25 2009   4.582   1.787   1.544  0.0942 -0.3578  0.5832
   75phy    C23 2010   4.706   1.718   1.485 -0.8370 -0.8704  0.6698
   75phy    C24 2011   4.715   1.564   1.519 -0.3896  0.1803  0.1145
   75phy    C22 2012   4.708   1.706   1.332 -0.3045 -0.1294 -0.3544
   75phy    C21 2013   4.783   1.815   1.252  1.1561 -0.3672  1.0213
   75phy    C20 2014   4.759   1.780   1.102 -0.1862 -0.8790 -0.7569
   75phy    C18 2015   4.819   1.873   0.993 -0.6174 -0.0099  0.1006
   75phy    O01 2016   4.838   2.010   1.043 -0.0421  0.2059  0.3403
   75phy    H01 2017   4.757   2.046   1.072  0.2131  1.0383  0.0532
   75phy    C19 2018   4.699   1.888   0.894  0.2356  0.0017 -0.0504
   75phy    C13 2019   4.960   1.815   0.930 -0.1075 -0.0157 -0.2826
   75phy     H3 2020   5.021   1.801   1.022  0.7153 -1.0639 -0.9691
   75phy    O33 2021   4.964   1.679   0.879 -0.2676 -0.1231  0.0286
   75phy    H1B 2022   4.956   1.684   0.785  2.0007 -0.5482 -0.2549
   75phy    C12 2023   5.075   1.899   0.870 -0.4165  0.0136  0.4198
   75phy    O11 2024   5.043   2.036   0.856 -0.0830  0.2522 -0.1349
   75phy    H1A 2025   5.017   2.054   0.945  1.9047 -1.5585  0.8823
   76phy    C35 2026   3.699   1.732   1.622  0.6964  0.5316 -0.4969
   76phy    C33 2027   3.571   1.695   1.696 -0.1521 -0.6574 -0.1297
   76phy    C34 2028   3.451   1.664   1.603 -0.1017 -0.0828  0.1937
   76phy    C32 2029   3.599   1.602   1.815  0.5929  0.6006  0.0075
   76phy    C31 2030   3.553   1.670   1.947  0.0410 -0.4455 -0.1839
   76phy    C30 2031   3.599   1.597   2.070  0.2815  0.1067  0.0414
   76phy    C28 2032   3.556   1.661   2.205 -0.6202  0.2656  0.1469
   76phy    C29 2033   3.451   1.572   2.267  0.1896  0.5000  0.2371
   76phy    C27 2034   3.681   1.671   2.298  0.6026  0.0361 -0.1246
   76phy    C26 2035   3.678   1.796   2.389  0.5911 -0.2245  0.5608
   76phy    C25 2036   3.737   1.774   2.530  0.7122  0.2300  0.2931
   76phy    C23 2037   3.671   1.856   2.640 -0.5481 -0.5488  0.0916
   76phy    C24 2038   3.648   1.771   2.767  0.0728 -0.0124 -0.4269
   76phy    C22 2039   3.753   1.986   2.663  0.1532  0.2288  0.1190
   76phy    C21 2040   3.712   2.088   2.773  0.2381 -0.1833  0.3424
   76phy    C20 2041   3.816   2.199   2.795 -0.6692 -0.0924  0.0025
   76phy    C18 2042   3.803   2.291   2.926  0.0598  0.7713  0.6030
   76phy    O01 2043   3.777   2.218   3.048 -0.3518  0.1257 -0.0166
   76phy    H01 2044   3.765   2.285   3.113  0.5788  0.8377 -0.5532
   76phy    C19 2045   3.941   2.335   2.938  0.0176  0.0689 -0.0585
   76phy    C13 2046   3.696   2.409   2.900 -0.2605  0.4392 -1.1789
   76phy     H3 2047   3.703   2.442   2.793  4.1449 -1.6757 -1.7451
   76phy    O33 2048   3.730   2.536   2.967 -0.1211  0.0737  0.3037
   76phy    H1B 2049   3.731   2.514   3.058 -0.9053 -0.9701  0.0753
   76phy    C12 2050   3.543   2.373   2.927 -0.4734  0.3519  0.1484
   76phy    O11 2051   3.513   2.381   3.063  0.5425  0.1696  0.4654
   76phy    H1A 2052   3.540   2.463   3.099 -0.6446 -0.3056  2.5928
   77phy    C35 2053   2.655   1.318   1.236  0.1726  0.0120 -0.0517
   77phy    C33 2054   2.625   1.179   1.298 -0.1695  0.2029  0.3118
   77phy    C34 2055   2.549   1.193   1.435 -0.2776  0.5176  0.0085
   77phy    C32 2056   2.545   1.101   1.191 -0.3341  0.0774  0.1160
   77phy    C31 2057   2.560   0.950   1.190  0.3666 -0.4606 -0.0098
   77phy    C30 2058   2.447   0.877   1.112 -0.4071  0.0794  0.5977
   77phy    C28 2059   2.472   0.731   1.091 -0.2284  0.1888 -0.0924
   77phy    C29 2060   2.367   0.633   1.142 -0.1078  0.1504  0.1212
   77phy    C27 2061   2.496   0.700   0.945 -0.5366 -0.3225  0.3489
   77phy    C26 2062   2.643   0.675   0.903  0.4849 -0.5268 -0.4785
   77phy    C25 2063   2.655   0.609   0.766  0.0587 -0.4779  0.4579
   77phy    C23 2064   2.800   0.593   0.708  0.1970  0.4650 -0.2877
   77phy    C24 2065   2.888   0.500   0.794 -0.0535 -0.0856 -0.2811
   77phy    C22 2066   2.805   0.540   0.565 -0.5156  0.7767  0.0953
   77phy    C21 2067   2.769   0.626   0.441  0.3803 -0.1692  0.2051
   77phy    C20 2068   2.771   0.540   0.312 -0.0175 -0.0615 -0.2397
   77phy    C18 2069   2.746   0.590   0.167 -0.6702 -0.1412 -0.4739
   77phy    O01 2070   2.721   0.472   0.092 -0.6772  0.2192  0.4684
   77phy    H01 2071   2.782   0.405   0.117  0.5410  0.2696 -2.0219
   77phy    C19 2072   2.874   0.643   0.107 -0.1462 -0.2423  0.0482
   77phy    C13 2073   2.619   0.686   0.149  0.1615 -0.3493 -0.0827
   77phy     H3 2074   2.533   0.636   0.200 -1.0903  0.5170 -1.2699
   77phy    O33 2075   2.611   0.808   0.231 -0.0724 -0.1697 -0.8014
   77phy    H1B 2076   2.524   0.814   0.266  0.3140 -2.1461  0.6314
   77phy    C12 2077   2.529   0.712   0.019 -0.0865  0.2733 -0.3490
   77phy    O11 2078   2.537   0.609  -0.077 -0.2008  0.5424 -0.5754
   77phy    H1A 2079   2.618   0.567  -0.058 -1.6449 -2.1360  0.1227
   78phy    C35 2080   0.003   0.944   1.187 -0.1571  0.0189  0.6162
   78phy    C33 2081  -0.117   0.853   1.165  0.1246  0.3286  0.1753
   78phy    C34 2082  -0.136   0.758   1.282  0.0464 -0.3616  0.5947
   78phy    C32 2083  -0.250   0.937   1.143 -0.3630 -0.0903 -0.4252
   78phy    C31 2084  -0.353   0.857   1.069 -0.0773  0.1143 -0.3108
   78phy    C30 2085  -0.476   0.942   1.048 -0.0911 -0.7285 -0.1469
   78phy    C28 2086  -0.605   0.879   1.005 -0.2138  0.3010  0.4366
   78phy    C29 2087  -0.688   0.830   1.125  0.2613  0.2454  1.1398
   78phy    C27 2088  -0.682   0.972   0.913  0.6055 -0.0854  0.6610
   78phy    C26 2089  -0.766   0.900   0.807 -0.3921  0.1104 -0.5955
   78phy    C25 2090  -0.841   1.000   0.724 -0.8798 -0.0372  0.5151
   78phy    C23 2091  -0.945   0.937   0.631 -0.5717 -0.4634  0.3437
   78phy    C24 2092  -1.083   0.965   0.674 -0.2767 -0.4387 -0.2003
   78phy    C22 2093  -0.922   0.980   0.488 -0.2513 -0.0411  0.4056
   78phy    C21 2094  -0.887   0.870   0.393 -0.4356  0.3207  0.1390
   78phy    C20 2095  -0.868   0.939   0.251 -0.3863 -0.1817 -0.1610
   78phy    C18 2096  -0.811   0.844   0.136 -0.2447 -0.5936 -0.0253
   78phy    O01 2097  -0.686   0.799   0.190  0.0923  0.0528  0.1201
   78phy    H01 2098  -0.645   0.867   0.239 -1.1696  0.1182  1.1559
   78phy    C19 2099  -0.779   0.942   0.021  0.3890  0.2517  0.4174
   78phy    C13 2100  -0.903   0.722   0.098  0.1599 -0.0347  0.1921
   78phy     H3 2101  -0.924   0.668   0.194 -0.2961 -0.8554 -0.3637
   78phy    O33 2102  -1.043   0.751   0.072 -0.1774  0.0240  0.0417
   78phy    H1B 2103  -1.094   0.676   0.098 -0.0889 -0.3530 -0.8112
   78phy    C12 2104  -0.849   0.583   0.052 -0.5074 -0.2716  0.2682
   78phy    O11 2105  -0.724   0.541   0.096  0.2384 -0.5616  0.8530
   78phy    H1A 2106  -0.674   0.614   0.126 -0.1694  0.6520 -1.2278
   79phy    C35 2107   3.146   1.161   1.179  0.2584  0.2103 -0.3202
   79phy    C33 2108   3.107   1.302   1.169  0.0806 -0.2893 -0.2002
   79phy    C34 2109   3.175   1.373   1.282 -0.2032  0.1197 -0.1113
   79phy    C32 2110   3.138   1.378   1.042  0.4549 -0.4281  0.2039
   79phy    C31 2111   3.054   1.351   0.915  0.5987  0.2891 -0.7373
   79phy    C30 2112   3.105   1.445   0.804  0.0530  0.0650  0.2157
   79phy    C28 2113   3.057   1.432   0.659  0.4930 -0.1896  0.1590
   79phy    C29 2114   3.049   1.568   0.592  0.4734 -0.3010  0.3418
   79phy    C27 2115   3.131   1.334   0.561 -0.1122  0.1271  0.1049
   79phy    C26 2116   3.090   1.183   0.573 -0.4698  0.3722  0.0765
   79phy    C25 2117   3.160   1.089   0.476  0.0474 -1.1871 -0.0178
   79phy    C23 2118   3.109   0.943   0.475 -0.3815  0.4677 -0.0863
   79phy    C24 2119   3.000   0.922   0.365 -0.6795  0.0365 -0.9804
   79phy    C22 2120   3.222   0.846   0.446  0.1033  0.1113 -0.1721
   79phy    C21 2121   3.216   0.709   0.518  0.0450  0.0316 -0.0766
   79phy    C20 2122   3.322   0.613   0.458 -0.1459 -0.5367  0.0156
   79phy    C18 2123   3.340   0.469   0.533  0.8134 -0.1686  0.0619
   79phy    O01 2124   3.378   0.502   0.663  0.0008  0.0964 -0.4758
   79phy    H01 2125   3.420   0.586   0.665  1.0146 -0.4058  0.8791
   79phy    C19 2126   3.450   0.396   0.463  0.1832 -0.3271 -0.3346
   79phy    C13 2127   3.202   0.382   0.534  0.2389 -0.1215 -0.3102
   79phy     H3 2128   3.126   0.459   0.566 -0.0215  0.6076 -2.4998
   79phy    O33 2129   3.137   0.350   0.413 -0.8646  0.2235  0.4238
   79phy    H1B 2130   3.174   0.386   0.334 -0.7528  0.9693  0.8027
   79phy    C12 2131   3.165   0.281   0.648 -0.2728  0.1809  0.3576
   79phy    O11 2132   3.208   0.306   0.777  0.1498 -0.8649 -0.0532
   79phy    H1A 2133   3.275   0.371   0.769  0.5839 -0.9480  2.2811
   80phy    C35 2134   4.247   1.560   1.442 -0.3712  0.3963  0.8785
   80phy    C33 2135   4.115   1.606   1.504  0.0071  0.2533 -0.3912
   80phy    C34 2136   4.147   1.737   1.569 -0.0861 -0.1718  0.0746
   80phy    C32 2137   4.000   1.617   1.405 -0.2465  0.1202  0.1049
   80phy    C31 2138   3.918   1.497   1.372  0.2366  0.3017 -0.0918
   80phy    C30 2139   3.802   1.524   1.270  0.0375  0.1071 -0.0130
   80phy    C28 2140   3.699   1.411   1.261  0.6664  0.3974  0.3060
   80phy    C29 2141   3.580   1.440   1.355 -0.1065  0.0648 -0.7662
   80phy    C27 2142   3.651   1.413   1.116  0.1984 -0.5174 -0.2918
   80phy    C26 2143   3.616   1.278   1.054  0.0154  0.1069 -0.2887
   80phy    C25 2144   3.571   1.299   0.908 -0.5820  0.2750 -0.3672
   80phy    C23 2145   3.537   1.164   0.836 -0.6573 -0.4927  0.2382
   80phy    C24 2146   3.390   1.117   0.858  0.5308 -0.5087  0.6711
   80phy    C22 2147   3.545   1.191   0.687  0.4243 -0.0493  0.4135
   80phy    C21 2148   3.604   1.095   0.593  0.3363  0.0371  0.4756
   80phy    C20 2149   3.577   1.143   0.445  0.4637 -0.8296  0.2701
   80phy    C18 2150   3.680   1.096   0.336 -0.3078  0.3395  0.6598
   80phy    O01 2151   3.815   1.124   0.388  0.5533  0.4185 -0.1808
   80phy    H01 2152   3.808   1.112   0.481  1.8925  3.3683  0.4071
   80phy    C19 2153   3.660   1.186   0.208  0.3125  0.1311 -0.5919
   80phy    C13 2154   3.666   0.938   0.300  0.3361 -0.1276  0.1299
   80phy     H3 2155   3.684   0.892   0.401 -0.9108  1.8737  1.3161
   80phy    O33 2156   3.539   0.881   0.281  0.0462  0.1113 -0.3434
   80phy    H1B 2157   3.483   0.953   0.258 -0.7342 -0.5055 -0.4320
   80phy    C12 2158   3.785   0.849   0.235 -0.0344  0.1367 -0.1070
   80phy    O11 2159   3.781   0.816   0.101 -0.3574 -0.1604 -0.7129
   80phy    H1A 2160   3.793   0.723   0.097 -0.1613 -0.4421  3.0240
   81phy    C35 2161   2.900   1.584   1.430  0.6040 -0.0829 -0.0712
   81phy    C33 2162   2.933   1.725   1.379  0.4122  0.3090  0.3573
   81phy    C34 2163   2.889   1.830   1.486  0.2175 -0.2492  0.1796
   81phy    C32 2164   3.085   1.723   1.358 -0.0622 -0.3048 -0.1376
   81phy    C31 2165   3.140   1.784   1.228  0.4867 -0.6064 -0.2164
   81phy    C30 2166   3.292   1.773   1.201 -0.1212  0.2299 -0.3620
   81phy    C28 2167   3.336   1.850   1.077  0.1755 -0.1459 -0.2895
   81phy    C29 2168   3.427   1.964   1.126 -0.3196 -0.5374  0.7303
   81phy    C27 2169   3.399   1.754   0.977 -0.0616  0.1483  0.4096
   81phy    C26 2170   3.418   1.809   0.831  0.0605  0.2553  0.3322
   81phy    C25 2171   3.465   1.706   0.735  0.4879  0.7299 -0.1059
   81phy    C23 2172   3.477   1.746   0.585  0.0981  0.2692 -0.0169
   81phy    C24 2173   3.609   1.814   0.564 -0.2407 -0.5466 -0.1843
   81phy    C22 2174   3.468   1.629   0.487 -0.3649  0.3864 -0.5283
   81phy    C21 2175   3.355   1.626   0.384  0.8008  0.2702  0.5134
   81phy    C20 2176   3.366   1.512   0.286 -0.6946  0.4911 -0.0474
   81phy    C18 2177   3.246   1.480   0.193 -0.8619  0.2159 -0.2720
   81phy    O01 2178   3.126   1.477   0.273 -0.2876 -0.2665  0.7078
   81phy    H01 2179   3.148   1.526   0.350 -0.1740  2.4768 -0.9523
   81phy    C19 2180   3.280   1.330   0.158  0.6598 -0.0493  0.1408
   81phy    C13 2181   3.233   1.588   0.072 -0.0090 -0.2423 -0.2468
   81phy     H3 2182   3.211   1.682   0.128 -1.9012 -2.7783  3.7177
   81phy    O33 2183   3.350   1.625  -0.004  0.7707  0.2835 -0.2255
   81phy    H1B 2184   3.394   1.699   0.033 -1.3040  0.6569  1.7228
   81phy    C12 2185   3.109   1.615  -0.016 -0.0093 -0.3233  0.1267
   81phy    O11 2186   3.068   1.515  -0.109 -0.2309 -0.2996 -0.0594
   81phy    H1A 2187   3.009   1.549  -0.173  0.0882 -1.0196 -0.7601
   82phy    C35 2188   1.977   2.199   1.016  0.5644 -0.7698 -0.0591
   82phy    C33 2189   2.082   2.258   0.924 -0.0481 -0.0949  0.2025
   82phy    C34 2190   2.143   2.377   0.998 -0.0064  0.6804  0.7197
   82phy    C32 2191   2.186   2.153   0.879 -0.6160  0.1502  0.2143
   82phy    C31 2192   2.274   2.181   0.752  0.2091  0.3473  0.3332
   82phy    C30 2193   2.383   2.075   0.724  0.0835 -0.1335 -0.3533
   82phy    C28 2194   2.477   2.115   0.611  0.7054 -1.0870 -0.1031
   82phy    C29 2195   2.595   2.199   0.655 -0.2344  0.4753 -0.4743
   82phy    C27 2196   2.535   1.977   0.568  0.0858 -0.3443 -0.0660
   82phy    C26 2197   2.591   1.974   0.421 -0.5712  0.0406 -0.6634
   82phy    C25 2198   2.677   1.854   0.389  0.3057 -0.0799  0.7014
   82phy    C23 2199   2.731   1.847   0.247 -0.2369  0.4238 -0.0875
   82phy    C24 2200   2.864   1.917   0.229 -0.2308  0.2178 -0.2174
   82phy    C22 2201   2.728   1.697   0.203  0.0039  0.4720 -0.9668
   82phy    C21 2202   2.670   1.665   0.064 -0.5408 -0.6128 -0.4648
   82phy    C20 2203   2.715   1.533   0.012  0.5332  0.0247  0.4330
   82phy    C18 2204   2.680   1.489  -0.140 -0.2849  0.1538 -0.7980
   82phy    O01 2205   2.541   1.490  -0.167 -0.4410  0.1768 -0.0936
   82phy    H01 2206   2.515   1.579  -0.176  2.7393  1.3537  1.0319
   82phy    C19 2207   2.725   1.344  -0.132  0.0272  0.2788  0.3929
   82phy    C13 2208   2.753   1.569  -0.261  1.6193  0.3978  0.0587
   82phy     H3 2209   2.679   1.651  -0.276 -0.3004 -1.5172 -1.5643
   82phy    O33 2210   2.863   1.647  -0.226  0.1819  0.3048 -0.0709
   82phy    H1B 2211   2.839   1.738  -0.224  1.0228  0.5229  0.6852
   82phy    C12 2212   2.734   1.546  -0.415 -0.1633 -0.4226  0.3755
   82phy    O11 2213   2.851   1.494  -0.475  0.3174  0.0864 -0.0543
   82phy    H1A 2214   2.903   1.568  -0.501  0.2442 -0.0420 -0.5681
   83phy    C35 2215   4.127   1.019   1.729 -0.1750 -0.0346 -0.1842
   83phy    C33 2216   4.026   1.128   1.768  0.8182 -0.0359  0.3447
   83phy    C34 2217   4.066   1.249   1.685 -0.0326 -0.0322 -0.0861
   83phy    C32 2218   3.882   1.084   1.763 -0.2565 -0.0476 -0.5324
   83phy    C31 2219   3.786   1.178   1.845  0.3446  0.1302 -0.6274
   83phy    C30 2220   3.646   1.116   1.864 -0.1149  0.4073  0.2664
   83phy    C28 2221   3.550   1.192   1.956 -0.1022  0.3951  0.2201
   83phy    C29 2222   3.427   1.232   1.874 -0.1611  0.3396 -0.5007
   83phy    C27 2223   3.518   1.114   2.085  0.6076 -0.0679 -0.2275
   83phy    C26 2224   3.487   1.198   2.209  0.6144 -0.7815 -0.3514
   83phy    C25 2225   3.418   1.124   2.323 -0.1340 -0.5809 -0.1147
   83phy    C23 2226   3.416   1.205   2.456 -0.8764  0.0074 -0.0666
   83phy    C24 2227   3.274   1.218   2.513 -0.0155  0.0186 -0.0709
   83phy    C22 2228   3.513   1.153   2.571  0.0428 -0.4195 -0.1067
   83phy    C21 2229   3.575   1.269   2.647  0.5835 -0.3280 -0.2926
   83phy    C20 2230   3.666   1.235   2.765 -0.3121 -0.2930 -0.0439
   83phy    C18 2231   3.769   1.346   2.824 -0.1172 -0.4531  0.2124
   83phy    O01 2232   3.693   1.467   2.863 -0.4931  0.0094  0.0747
   83phy    H01 2233   3.600   1.455   2.871 -0.3543 -0.8659  0.4176
   83phy    C19 2234   3.810   1.277   2.955 -0.3879  0.2597 -0.0823
   83phy    C13 2235   3.886   1.389   2.718  0.9180  0.3678  0.0979
   83phy     H3 2236   3.835   1.415   2.621 -1.2630  1.1520  1.3880
   83phy    O33 2237   3.962   1.271   2.679  0.4249 -0.2508 -0.0207
   83phy    H1B 2238   3.909   1.203   2.643  0.5722  0.4328 -1.6036
   83phy    C12 2239   3.980   1.508   2.750  0.2069 -0.1806  0.0699
   83phy    O11 2240   3.924   1.629   2.800  0.2794 -0.2619  0.1644
   83phy    H1A 2241   3.832   1.624   2.818  0.1814 -0.8486 -0.4714
   84phy    C35 2242   4.474   2.073   1.192  0.1362  0.0066 -0.0218
   84phy    C33 2243   4.339   2.023   1.237 -0.2168  0.3353 -0.1818
   84phy    C34 2244   4.294   2.098   1.366  0.2319 -0.1446  0.2770
   84phy    C32 2245   4.237   2.036   1.124 -0.4877  0.1104 -0.4573
   84phy    C31 2246   4.141   1.914   1.105 -0.0839  0.5004  0.0345
   84phy    C30 2247   4.055   1.917   0.979  0.3137 -0.2430 -0.5179
   84phy    C28 2248   3.912   1.853   0.997 -0.2039  0.0581 -0.1389
   84phy    C29 2249   3.808   1.948   1.055 -0.5607 -0.3027  0.5911
   84phy    C27 2250   3.852   1.784   0.872 -0.0013  0.1005 -0.5769
   84phy    C26 2251   3.909   1.649   0.828 -0.5973  0.0038  0.2970
   84phy    C25 2252   3.844   1.577   0.706 -0.1211  0.5118 -0.2297
   84phy    C23 2253   3.939   1.514   0.603 -0.0682  0.6364  0.5655
   84phy    C24 2254   4.000   1.376   0.632  0.2795  0.1898  0.6365
   84phy    C22 2255   3.869   1.494   0.470  0.5265  0.2318 -0.0799
   84phy    C21 2256   3.891   1.616   0.374  0.2094 -0.4079  0.3233
   84phy    C20 2257   3.830   1.573   0.241  0.5262 -0.6305 -0.1725
   84phy    C18 2258   3.777   1.676   0.136 -0.1103 -0.1317  0.5272
   84phy    O01 2259   3.715   1.787   0.201 -0.2158 -0.0140  0.0386
   84phy    H01 2260   3.762   1.858   0.161  1.4429 -1.3841 -0.5497
   84phy    C19 2261   3.661   1.603   0.059  0.3354  0.0436  0.0567
   84phy    C13 2262   3.902   1.727   0.046 -0.2840  0.2363 -0.1884
   84phy     H3 2263   3.983   1.757   0.117  2.2121 -0.3537 -2.5884
   84phy    O33 2264   3.982   1.636  -0.032  0.3466 -0.0063 -0.7024
   84phy    H1B 2265   3.954   1.631  -0.122 -0.0202  0.1067 -0.5989
   84phy    C12 2266   3.903   1.874  -0.018 -0.1666 -0.0037 -0.4638
   84phy    O11 2267   3.821   1.962   0.043  0.6142 -0.5175 -0.2781
   84phy    H1A 2268   3.830   2.052   0.018 -0.6007  0.3692  2.2144
   85phy    C35 2269   2.315   0.360   1.832  0.3555 -0.2193 -0.2596
   85phy    C33 2270   2.305   0.511   1.869 -0.2585  0.1003  0.2993
   85phy    C34 2271   2.212   0.584   1.770 -0.2188 -0.2218  0.0381
   85phy    C32 2272   2.278   0.531   2.015 -0.5800  0.1486 -0.5452
   85phy    C31 2273   2.393   0.559   2.109 -0.9096  0.2243  0.7521
   85phy    C30 2274   2.351   0.570   2.261 -0.3588 -0.1371 -0.2065
   85phy    C28 2275   2.473   0.613   2.352  0.0500  0.3255  0.3343
   85phy    C29 2276   2.471   0.764   2.373  0.4465  0.1553 -0.5392
   85phy    C27 2277   2.471   0.556   2.499 -0.5420 -0.2841  0.1174
   85phy    C26 2278   2.572   0.452   2.538  0.6994 -0.4228  0.0116
   85phy    C25 2279   2.586   0.451   2.695  0.0076  0.3176 -0.2616
   85phy    C23 2280   2.701   0.359   2.744 -0.1461  0.3415 -0.2931
   85phy    C24 2281   2.829   0.432   2.764 -0.1217 -0.5430  0.0669
   85phy    C22 2282   2.653   0.282   2.869  0.5311 -0.0504 -0.3069
   85phy    C21 2283   2.711   0.152   2.906  0.6864 -0.1388  0.3655
   85phy    C20 2284   2.649   0.084   3.030 -0.1304 -0.0516 -0.5401
   85phy    C18 2285   2.713  -0.043   3.102  0.7630 -0.3419  0.4558
   85phy    O01 2286   2.854  -0.016   3.115  0.1353 -0.6032  0.3394
   85phy    H01 2287   2.897  -0.081   3.167 -2.2578 -0.8913  2.1187
   85phy    C19 2288   2.653  -0.025   3.239 -0.4714 -0.0515 -0.0738
   85phy    C13 2289   2.672  -0.173   3.014 -0.0362 -0.3006 -0.8089
   85phy     H3 2290   2.716  -0.158   2.912  3.6176  1.3102  0.7911
   85phy    O33 2291   2.536  -0.187   2.989  0.1092  0.0870 -0.2089
   85phy    H1B 2292   2.497  -0.109   2.955  0.3666  0.9140  1.3208
   85phy    C12 2293   2.720  -0.317   3.061 -0.1475 -0.0110  0.1418
   85phy    O11 2294   2.649  -0.374   3.175 -0.2132 -0.8731 -0.4458
   85phy    H1A 2295   2.560  -0.397   3.158 -1.1220  1.0901  1.2481
   86phy    C35 2296   4.632   1.143   2.057 -0.0041  0.0861  0.2514
   86phy    C33 2297   4.505   1.141   1.969 -0.7504 -0.2831  0.3641
   86phy    C34 2298   4.484   1.005   1.915  0.2310 -0.4792 -0.2416
   86phy    C32 2299   4.382   1.200   2.042  0.1398 -0.2315  0.4622
   86phy    C31 2300   4.353   1.349   2.034 -0.5779 -0.9031 -0.1582
   86phy    C30 2301   4.221   1.387   2.114 -0.2364 -0.3038  0.1808
   86phy    C28 2302   4.165   1.530   2.112  0.4651 -0.1491 -0.7151
   86phy    C29 2303   4.053   1.546   2.006  0.0310  0.0421 -0.2202
   86phy    C27 2304   4.114   1.589   2.246 -0.3094  0.0117  0.5477
   86phy    C26 2305   4.213   1.699   2.296 -0.8957  0.0427  0.2855
   86phy    C25 2306   4.158   1.777   2.408  0.3331  0.1007  0.0073
   86phy    C23 2307   4.237   1.895   2.466  0.5608  0.6908 -0.3617
   86phy    C24 2308   4.235   2.023   2.389  0.2129 -0.2412 -0.2808
   86phy    C22 2309   4.172   1.926   2.601 -0.9801  0.0059 -0.2599
   86phy    C21 2310   4.276   1.922   2.718  0.2449 -0.3439  0.2523
   86phy    C20 2311   4.226   1.956   2.860  0.3796  0.2518  0.0072
   86phy    C18 2312   4.335   1.928   2.971 -0.6475  0.0459 -0.1239
   86phy    O01 2313   4.465   1.989   2.943  0.4044  0.0639 -0.2937
   86phy    H01 2314   4.533   1.948   2.992 -0.0101 -0.8311 -0.4459
   86phy    C19 2315   4.284   2.011   3.086 -0.8025  0.0343  0.4700
   86phy    C13 2316   4.362   1.770   3.018  0.7974 -0.0269 -0.3074
   86phy     H3 2317   4.262   1.727   3.044  0.7838 -0.0774 -0.4393
   86phy    O33 2318   4.432   1.760   3.151 -0.3468  0.1049  0.7503
   86phy    H1B 2319   4.386   1.704   3.210 -0.1649 -2.3507 -1.2633
   86phy    C12 2320   4.426   1.672   2.917  0.1120 -0.2324  0.9667
   86phy    O11 2321   4.439   1.538   2.957 -0.2764  0.5495  0.2321
   86phy    H1A 2322   4.479   1.537   3.042 -1.0197  0.5588  0.5904
   87phy    C35 2323   3.399   3.034   1.870 -0.6753  0.0014  0.3115
   87phy    C33 2324   3.271   3.104   1.914  0.4308 -0.1577  0.0119
   87phy    C34 2325   3.265   3.111   2.062  0.1760  0.9178  0.3626
   87phy    C32 2326   3.263   3.247   1.862  0.5602 -0.5384 -0.2918
   87phy    C31 2327   3.130   3.276   1.781 -0.4031 -0.7143  1.0001
   87phy    C30 2328   3.132   3.410   1.702 -0.6022 -1.1352  0.2811
   87phy    C28 2329   3.014   3.441   1.614 -0.2711  0.1200 -0.2697
   87phy    C29 2330   2.918   3.526   1.693 -0.4308  0.7435 -0.5598
   87phy    C27 2331   3.040   3.513   1.481 -0.4438 -0.4847  0.3488
   87phy    C26 2332   3.108   3.423   1.371  0.0565  0.0488  0.3183
   87phy    C25 2333   3.135   3.488   1.235  0.1625  0.5007 -0.2994
   87phy    C23 2334   3.154   3.400   1.107 -0.1599  0.4271  0.5989
   87phy    C24 2335   3.018   3.383   1.028  0.0859  0.4262  0.8013
   87phy    C22 2336   3.260   3.469   1.024 -0.0756 -0.4726 -0.3513
   87phy    C21 2337   3.340   3.382   0.931 -0.0324 -0.2650  0.2604
   87phy    C20 2338   3.453   3.473   0.886 -0.3565  0.1423  0.0718
   87phy    C18 2339   3.545   3.438   0.768 -0.0887 -0.3224  0.2009
   87phy    O01 2340   3.608   3.313   0.791  0.3049 -0.5950  0.2222
   87phy    H01 2341   3.549   3.266   0.847  0.6384 -0.7550  0.4459
   87phy    C19 2342   3.647   3.555   0.781 -0.1674  0.5739  0.3985
   87phy    C13 2343   3.473   3.426   0.626 -0.3834 -0.5785 -0.0831
   87phy     H3 2344   3.404   3.338   0.636  0.3000 -1.1665 -0.4372
   87phy    O33 2345   3.373   3.522   0.589 -0.0408  0.4801  0.4300
   87phy    H1B 2346   3.394   3.579   0.518 -0.1616  0.6433  0.5266
   87phy    C12 2347   3.539   3.370   0.494 -0.0740  0.2548  0.3708
   87phy    O11 2348   3.599   3.469   0.416 -0.1051 -0.3982  0.2414
   87phy    H1A 2349   3.693   3.471   0.426  0.1181 -1.1982 -1.3382
   88phy    C35 2350   3.964   2.291   1.439 -0.3431  0.2630  0.1800
   88phy    C33 2351   3.917   2.165   1.513 -0.3236  0.0135 -1.2047
   88phy    C34 2352   3.918   2.039   1.426  0.3014  0.2184 -0.3629
   88phy    C32 2353   3.971   2.140   1.655 -0.4506 -0.4285 -0.7523
   88phy    C31 2354   3.868   2.088   1.757  0.1469  0.2041  0.1041
   88phy    C30 2355   3.913   2.082   1.905 -0.7266  0.0901  0.9651
   88phy    C28 2356   3.824   2.019   2.007 -0.0829 -0.5191  0.2331
   88phy    C29 2357   3.881   1.875   2.010 -0.2078 -0.3183  0.0370
   88phy    C27 2358   3.856   2.071   2.147 -0.4723 -0.1569 -0.0431
   88phy    C26 2359   3.771   2.187   2.190 -0.3746 -0.0367  0.3454
   88phy    C25 2360   3.803   2.239   2.331  0.5653  0.2787  0.5640
   88phy    C23 2361   3.731   2.367   2.366  0.2328 -0.0996 -0.1984
   88phy    C24 2362   3.586   2.339   2.415  0.1851 -0.7988  0.6543
   88phy    C22 2363   3.810   2.424   2.486  0.1250 -0.0167  0.4514
   88phy    C21 2364   3.819   2.572   2.507  0.3270 -0.0797 -0.3392
   88phy    C20 2365   3.901   2.610   2.621 -0.7271 -0.5644 -0.2643
   88phy    C18 2366   3.970   2.753   2.645 -0.2306 -1.0568 -1.3236
   88phy    O01 2367   3.873   2.858   2.650 -0.0436 -0.3591  0.4929
   88phy    H01 2368   3.804   2.827   2.705 -2.5998  0.7092 -1.8475
   88phy    C19 2369   4.020   2.757   2.793  0.3611  0.6177 -0.2094
   88phy    C13 2370   4.088   2.787   2.531 -0.3520  0.1862 -0.1309
   88phy     H3 2371   4.144   2.692   2.508 -1.0763 -0.1428 -0.5666
   88phy    O33 2372   4.190   2.865   2.593  0.3011  0.5685 -0.1647
   88phy    H1B 2373   4.153   2.949   2.609 -0.9330  0.3039 -1.3975
   88phy    C12 2374   4.040   2.862   2.399 -0.2192 -0.1045 -0.0254
   88phy    O11 2375   3.981   2.991   2.418 -0.4078 -0.3558 -0.6036
   88phy    H1A 2376   3.902   2.988   2.469  0.8236  2.7251  1.8097
   89phy    C35 2377   0.860   2.011   1.263  0.1994  0.5491 -0.1444
   89phy    C33 2378   0.864   2.139   1.341 -0.3120 -0.4611 -0.3052
   89phy    C34 2379   0.742   2.138   1.433  0.1436  0.2467 -0.1349
   89phy    C32 2380   1.003   2.173   1.394  0.1171  0.1626 -0.3331
   89phy    C31 2381   1.039   2.322   1.418  0.6200 -0.1610 -0.1265
   89phy    C30 2382   1.186   2.353   1.431 -0.1257  0.4941 -0.3563
   89phy    C28 2383   1.228   2.504   1.414  0.2569  0.2984  0.2132
   89phy    C29 2384   1.242   2.565   1.551 -0.1737  0.5303  0.0971
   89phy    C27 2385   1.365   2.497   1.347 -0.2137 -0.7932  0.1862
   89phy    C26 2386   1.356   2.570   1.215 -0.3275  0.3223 -0.0292
   89phy    C25 2387   1.499   2.631   1.185  0.5823 -0.1547  0.5755
   89phy    C23 2388   1.510   2.701   1.044  0.6421 -0.3944  0.0071
   89phy    C24 2389   1.435   2.833   1.025 -0.1381 -0.3487  0.0185
   89phy    C22 2390   1.651   2.711   1.005 -0.4414 -0.8029 -0.2126
   89phy    C21 2391   1.691   2.716   0.858 -0.1773 -0.4935 -0.5890
   89phy    C20 2392   1.851   2.735   0.838  0.3743  0.2432 -0.1855
   89phy    C18 2393   1.919   2.677   0.710  0.1943  0.6654  0.2503
   89phy    O01 2394   1.873   2.535   0.699 -0.2391 -0.4146  0.0435
   89phy    H01 2395   1.876   2.499   0.786  1.2416 -1.2922 -0.3450
   89phy    C19 2396   2.067   2.681   0.739  0.1320 -0.0172 -0.2388
   89phy    C13 2397   1.877   2.757   0.578 -0.1477 -0.2738  0.0049
   89phy     H3 2398   1.766   2.765   0.589 -0.0086  0.9314  0.6262
   89phy    O33 2399   1.907   2.899   0.583 -0.1519 -0.5602  0.2942
   89phy    H1B 2400   2.000   2.905   0.571  0.0688 -0.3757  1.8903
   89phy    C12 2401   1.859   2.697   0.433 -0.4050  0.0661  0.4496
   89phy    O11 2402   1.871   2.559   0.411 -0.3188  0.1168 -0.0332
   89phy    H1A 2403   1.893   2.531   0.497  0.2922  1.5058  0.2914
   90phy    C35 2404   3.514   2.813   2.286 -0.5539  0.3395  0.3513
   90phy    C33 2405   3.633   2.909   2.298 -1.4491  0.0600 -0.1860
   90phy    C34 2406   3.699   2.919   2.157 -0.3728 -0.2064  0.2928
   90phy    C32 2407   3.591   3.040   2.365  0.4938  0.4252  0.4608
   90phy    C31 2408   3.657   3.075   2.497 -0.0688  0.2261  0.3112
   90phy    C30 2409   3.635   3.219   2.543 -0.5221 -0.5708  0.2112
   90phy    C28 2410   3.680   3.233   2.689 -0.1896 -0.7551  0.0633
   90phy    C29 2411   3.793   3.336   2.682 -0.4802  0.5941  0.5374
   90phy    C27 2412   3.569   3.250   2.798  0.1360  0.2682  0.1496
   90phy    C26 2413   3.609   3.214   2.941 -0.4595  0.4037  0.0853
   90phy    C25 2414   3.504   3.261   3.036 -0.0735  0.7439 -0.3035
   90phy    C23 2415   3.454   3.151   3.127 -0.1454  0.1074 -0.3896
   90phy    C24 2416   3.412   3.218   3.262  0.1107  0.5129  0.3868
   90phy    C22 2417   3.337   3.063   3.082  0.3237 -0.2111  0.4567
   90phy    C21 2418   3.379   2.943   2.997  0.4955 -0.2007 -0.5340
   90phy    C20 2419   3.263   2.853   2.953 -0.0300 -0.5814  0.5992
   90phy    C18 2420   3.303   2.724   2.874  0.6155  0.1543 -0.0117
   90phy    O01 2421   3.434   2.685   2.919  0.4010  0.2702 -0.0846
   90phy    H01 2422   3.498   2.716   2.858  2.2873  1.3868  2.3122
   90phy    C19 2423   3.210   2.618   2.942 -0.1946 -0.5306 -0.0897
   90phy    C13 2424   3.297   2.749   2.713 -0.5029 -0.2254  0.5815
   90phy     H3 2425   3.346   2.846   2.688 -0.4219 -0.1993  0.8402
   90phy    O33 2426   3.163   2.770   2.669 -0.3783 -0.2837  0.7473
   90phy    H1B 2427   3.112   2.812   2.736 -0.3368  1.3324 -0.1786
   90phy    C12 2428   3.367   2.648   2.607 -0.2822 -0.4113 -0.2284
   90phy    O11 2429   3.500   2.602   2.631  0.1766 -0.0016 -0.2319
   90phy    H1A 2430   3.563   2.670   2.645 -1.2913  1.4026 -0.0663
   91phy    C35 2431   4.297   2.276   2.118  0.0209 -0.4080 -0.5097
   91phy    C33 2432   4.191   2.388   2.118  0.5552 -0.3757  0.5366
   91phy    C34 2433   4.149   2.418   2.259  0.4005 -0.6122 -0.0075
   91phy    C32 2434   4.243   2.512   2.038 -0.4944 -0.5363 -0.3144
   91phy    C31 2435   4.161   2.637   1.999  0.3758 -0.1546  0.1130
   91phy    C30 2436   4.250   2.727   1.914  0.1967  0.0871 -0.3325
   91phy    C28 2437   4.196   2.860   1.851  0.0697  0.5843 -1.1044
   91phy    C29 2438   4.170   2.966   1.959 -0.1615 -0.3857  0.9233
   91phy    C27 2439   4.301   2.924   1.758 -0.7291  0.3821  0.4967
   91phy    C26 2440   4.252   2.971   1.620  0.0355 -0.1288  0.0020
   91phy    C25 2441   4.360   3.037   1.531 -0.1396  0.2455  0.4853
   91phy    C23 2442   4.303   3.066   1.390  0.1721  0.4733 -0.2130
   91phy    C24 2443   4.211   3.191   1.381  0.0997 -0.3684 -0.3052
   91phy    C22 2444   4.413   3.079   1.284 -0.1413 -0.5477  0.2076
   91phy    C21 2445   4.385   3.009   1.157 -0.3196  0.3271  0.7913
   91phy    C20 2446   4.509   3.000   1.074 -0.0810 -0.3533  0.3579
   91phy    C18 2447   4.499   2.912   0.942  0.0570 -0.1375  0.3034
   91phy    O01 2448   4.443   2.781   0.965  0.6586 -0.4363  0.5075
   91phy    H01 2449   4.493   2.709   0.933 -0.7005 -0.6542 -1.2775
   91phy    C19 2450   4.645   2.876   0.903 -0.8166  0.0344  0.2282
   91phy    C13 2451   4.424   2.980   0.812  0.0690 -0.3471 -0.0613
   91phy     H3 2452   4.428   3.090   0.831 -0.5613 -0.0055 -1.7208
   91phy    O33 2453   4.477   2.985   0.682 -0.4449 -0.6597  0.4007
   91phy    H1B 2454   4.493   2.897   0.653 -1.1292 -0.2258 -1.4572
   91phy    C12 2455   4.268   2.981   0.813 -0.4203 -0.0359 -0.1790
   91phy    O11 2456   4.218   2.851   0.797 -0.0059  0.0556  0.4918
   91phy    H1A 2457   4.245   2.789   0.861  0.8025  1.1136  1.1972
   92phy    C35 2458   2.379   1.504   1.800 -0.3252 -0.1828 -0.4269
   92phy    C33 2459   2.517   1.458   1.837 -0.1681  0.2544  0.4200
   92phy    C34 2460   2.539   1.320   1.767 -0.0862  0.1519  0.0113
   92phy    C32 2461   2.637   1.550   1.794 -0.8123 -0.0043  0.0513
   92phy    C31 2462   2.764   1.545   1.873  0.6248 -0.2573 -0.2127
   92phy    C30 2463   2.875   1.636   1.812  0.6336 -0.3601  0.1032
   92phy    C28 2464   3.013   1.630   1.880 -0.1042  0.0244 -0.3995
   92phy    C29 2465   3.118   1.553   1.795  0.1337  0.3121  0.6662
   92phy    C27 2466   3.058   1.781   1.892  0.1577 -0.1572  0.1767
   92phy    C26 2467   3.147   1.829   2.005 -0.2844  0.0285 -0.6897
   92phy    C25 2468   3.215   1.963   1.979  0.6505 -0.0712 -0.8180
   92phy    C23 2469   3.293   2.018   2.105 -0.0499 -0.1552  0.1634
   92phy    C24 2470   3.363   2.147   2.075  0.2337 -0.0820  0.3523
   92phy    C22 2471   3.209   2.054   2.230  0.3291  0.8232  0.0820
   92phy    C21 2472   3.256   1.984   2.351  0.4235 -0.0827  0.0649
   92phy    C20 2473   3.154   1.990   2.469 -0.3291  0.0560 -0.5823
   92phy    C18 2474   3.167   1.902   2.596 -0.5902 -0.5367 -0.4360
   92phy    O01 2475   3.291   1.940   2.666 -0.1128 -0.2769  0.3540
   92phy    H01 2476   3.313   2.030   2.654 -2.1199  0.2033 -0.1035
   92phy    C19 2477   3.057   1.955   2.689  0.3300 -0.0570 -0.2081
   92phy    C13 2478   3.153   1.741   2.565  0.4240 -0.2943  0.0008
   92phy     H3 2479   3.217   1.713   2.477 -0.0964 -0.4798 -0.3256
   92phy    O33 2480   3.024   1.695   2.518 -0.4942  0.1938 -0.1293
   92phy    H1B 2481   2.968   1.766   2.492 -0.6091  0.2287  0.2145
   92phy    C12 2482   3.202   1.644   2.680  0.5804  0.6895  0.1491
   92phy    O11 2483   3.336   1.659   2.719 -0.1271 -0.3850  0.1051
   92phy    H1A 2484   3.358   1.750   2.708  0.8584 -0.6350 -0.1621
   93phy    C35 2485   3.510   0.901   1.617  0.2930 -0.0173  0.3263
   93phy    C33 2486   3.464   1.002   1.513  0.2158  0.3679 -0.4618
   93phy    C34 2487   3.519   0.966   1.373  0.4697 -0.6288  0.3013
   93phy    C32 2488   3.312   1.002   1.499  0.0354  0.2706  0.3424
   93phy    C31 2489   3.236   1.074   1.606 -0.4479  0.6090  0.1244
   93phy    C30 2490   3.080   1.076   1.585 -0.1454 -0.2309 -0.0970
   93phy    C28 2491   3.004   1.167   1.682  0.0283 -0.2525  0.1149
   93phy    C29 2492   2.911   1.252   1.599  0.1311 -0.2272 -0.3780
   93phy    C27 2493   2.930   1.095   1.797 -0.5035 -0.1499  0.4698
   93phy    C26 2494   2.989   1.146   1.927 -0.4984  0.2128 -0.2429
   93phy    C25 2495   2.887   1.136   2.046  0.5209 -0.4933  0.1326
   93phy    C23 2496   2.937   1.175   2.186  0.3439  0.3974  0.3046
   93phy    C24 2497   2.935   1.327   2.210  0.0377  0.2440  0.3668
   93phy    C22 2498   2.846   1.098   2.282  0.0009 -0.5383  0.3305
   93phy    C21 2499   2.887   1.065   2.424  0.1072 -0.0202 -0.2600
   93phy    C20 2500   2.793   0.969   2.491  0.1218  0.0670  0.1322
   93phy    C18 2501   2.814   0.923   2.644 -0.0358  0.2645  0.4843
   93phy    O01 2502   2.819   1.046   2.724 -0.4635  0.7260  0.0136
   93phy    H01 2503   2.832   1.012   2.811  1.0592 -1.3959 -0.9472
   93phy    C19 2504   2.677   0.866   2.688 -0.2001 -0.5886 -0.1819
   93phy    C13 2505   2.942   0.826   2.676 -0.6527 -0.6280  0.1337
   93phy     H3 2506   2.932   0.737   2.609 -2.0309  0.3363 -1.0023
   93phy    O33 2507   2.929   0.771   2.808  0.2633  0.1776  0.3140
   93phy    H1B 2508   2.941   0.841   2.869 -2.7972  0.7056  0.4613
   93phy    C12 2509   3.087   0.881   2.654 -0.1851 -0.3823 -0.4708
   93phy    O11 2510   3.121   0.991   2.741  0.5274  0.0135 -0.4359
   93phy    H1A 2511   3.065   1.066   2.734  0.2078 -0.2318 -0.5396
   94phy    C35 2512   4.553   2.416   1.763 -0.6450 -0.0993  0.0361
   94phy    C33 2513   4.445   2.379   1.667 -0.7461  0.5156 -0.2847
   94phy    C34 2514   4.347   2.299   1.746 -0.1457 -0.2568 -0.1062
   94phy    C32 2515   4.365   2.498   1.605 -0.4446 -0.3377 -0.1116
   94phy    C31 2516   4.333   2.473   1.463 -0.3389 -0.2366  0.3837
   94phy    C30 2517   4.276   2.594   1.386  0.2121 -0.2601  0.4117
   94phy    C28 2518   4.203   2.564   1.250 -0.2898 -0.2224  0.1932
   94phy    C29 2519   4.100   2.675   1.227  1.0158  0.0677 -0.1089
   94phy    C27 2520   4.294   2.546   1.127  0.2606 -0.3908  0.1933
   94phy    C26 2521   4.259   2.454   1.007 -0.2746 -0.2970  0.4066
   94phy    C25 2522   4.374   2.400   0.934 -0.0498 -0.1074  0.0797
   94phy    C23 2523   4.340   2.353   0.794  0.2089 -0.2229  0.1096
   94phy    C24 2524   4.408   2.438   0.683  0.3393 -0.9798 -0.3399
   94phy    C22 2525   4.370   2.201   0.781 -0.3460  0.2378  0.6158
   94phy    C21 2526   4.275   2.118   0.682 -0.0879 -0.6631  0.2695
   94phy    C20 2527   4.320   1.974   0.691 -0.3725  0.0151  0.0323
   94phy    C18 2528   4.259   1.872   0.591  0.0766  0.1262  0.1615
   94phy    O01 2529   4.115   1.875   0.599 -0.3697  0.0900  0.1725
   94phy    H01 2530   4.088   1.883   0.688 -0.3032  1.5260  0.0933
   94phy    C19 2531   4.300   1.738   0.665 -0.3498 -0.6158  0.0488
   94phy    C13 2532   4.311   1.876   0.435  0.2365  0.3977 -0.1488
   94phy     H3 2533   4.268   1.973   0.400 -1.0399 -0.3789 -0.8215
   94phy    O33 2534   4.451   1.907   0.407  0.4877  0.0572  0.6014
   94phy    H1B 2535   4.498   1.827   0.421 -1.3372 -0.7810  2.3743
   94phy    C12 2536   4.241   1.810   0.314 -0.8764  0.2348  0.8731
   94phy    O11 2537   4.298   1.695   0.270 -0.6376  0.1358  0.3238
   94phy    H1A 2538   4.287   1.631   0.338 -1.2329  0.9252  0.9915
   95phy    C35 2539   4.110   3.582   1.155 -0.1586 -0.4919  0.1328
   95phy    C33 2540   3.992   3.669   1.116 -0.1703  0.1614 -0.5072
   95phy    C34 2541   3.995   3.681   0.968  0.2946 -0.4967  0.3328
   95phy    C32 2542   3.861   3.598   1.152  0.2586 -0.0836  0.0382
   95phy    C31 2543   3.817   3.600   1.304  0.2418 -0.2434  0.0197
   95phy    C30 2544   3.672   3.545   1.322 -0.6124 -0.2992 -0.1857
   95phy    C28 2545   3.605   3.564   1.459  0.5397 -0.1758  0.3235
   95phy    C29 2546   3.457   3.589   1.430 -0.2782  0.7865 -0.4931
   95phy    C27 2547   3.644   3.460   1.564 -0.5731  0.1341  0.1678
   95phy    C26 2548   3.655   3.511   1.711 -0.2831 -0.0566  0.5867
   95phy    C25 2549   3.687   3.399   1.808 -0.5826 -0.2177  0.4420
   95phy    C23 2550   3.692   3.426   1.957  0.3480  0.2277  0.2398
   95phy    C24 2551   3.573   3.355   2.025  0.1432  0.3501 -0.1603
   95phy    C22 2552   3.815   3.356   2.012 -0.2581  0.3833  0.0569
   95phy    C21 2553   3.888   3.393   2.140  0.2574 -0.1572 -0.2603
   95phy    C20 2554   4.030   3.332   2.152 -0.6718  0.0871  0.6109
   95phy    C18 2555   4.092   3.315   2.300  0.5102  0.2241  0.3868
   95phy    O01 2556   3.992   3.250   2.383 -0.0783 -0.9475 -0.3669
   95phy    H01 2557   3.983   3.162   2.352 -0.1089 -1.1108  0.1091
   95phy    C19 2558   4.211   3.215   2.271 -0.4495  0.3564  0.3957
   95phy    C13 2559   4.142   3.450   2.374  0.5293  0.2703  0.0696
   95phy     H3 2560   4.213   3.503   2.305 -1.1550 -0.0819 -2.0679
   95phy    O33 2561   4.219   3.431   2.489  0.0347 -0.1544  0.4199
   95phy    H1B 2562   4.279   3.361   2.477  0.3353  0.5110 -3.0255
   95phy    C12 2563   4.040   3.561   2.409  0.1699 -0.4276 -0.3827
   95phy    O11 2564   3.926   3.509   2.472  0.4476 -0.3954 -0.7180
   95phy    H1A 2565   3.913   3.417   2.460 -0.3578 -0.5593  1.0287
   96phy    C35 2566   2.384   2.976   2.668 -0.0428  0.2112  0.5260
   96phy    C33 2567   2.529   2.967   2.623 -0.7984 -0.2723 -0.0457
   96phy    C34 2568   2.521   2.944   2.471 -0.0841 -0.0063  0.4581
   96phy    C32 2569   2.596   3.112   2.644  0.1023  0.3345 -0.0119
   96phy    C31 2570   2.706   3.119   2.752 -0.5055  0.3136 -0.1846
   96phy    C30 2571   2.793   3.247   2.750  0.0444  0.2528 -0.4044
   96phy    C28 2572   2.934   3.248   2.817 -0.0175 -0.1462  0.7287
   96phy    C29 2573   3.040   3.168   2.741  0.7844 -0.0541 -0.6502
   96phy    C27 2574   2.978   3.393   2.821  0.1842 -0.2124 -0.3844
   96phy    C26 2575   3.062   3.429   2.943 -0.1100 -0.2533  0.3177
   96phy    C25 2576   3.110   3.572   2.949  0.1502  0.3061 -0.3326
   96phy    C23 2577   3.217   3.605   3.060 -0.1097  0.3459  0.5270
   96phy    C24 2578   3.302   3.727   3.029 -0.2034 -0.1203  0.2782
   96phy    C22 2579   3.171   3.624   3.204  0.0775 -0.4188 -0.0633
   96phy    C21 2580   3.164   3.503   3.299 -0.5740  0.4446  0.2991
   96phy    C20 2581   3.103   3.543   3.436 -0.2530 -0.0992 -0.5426
   96phy    C18 2582   3.062   3.432   3.544 -0.5003 -0.3470 -0.0920
   96phy    O01 2583   3.185   3.368   3.587  0.3893  0.3933  0.0754
   96phy    H01 2584   3.239   3.432   3.629  1.7779 -0.5058 -0.2936
   96phy    C19 2585   3.023   3.525   3.658 -0.4833 -0.4020 -0.2365
   96phy    C13 2586   2.950   3.327   3.487  0.1418 -0.3905 -0.4569
   96phy     H3 2587   2.993   3.283   3.393  1.1609  0.7688 -0.5615
   96phy    O33 2588   2.838   3.400   3.432 -0.3128 -0.1822 -0.4964
   96phy    H1B 2589   2.768   3.407   3.495  1.7243  0.7787  1.8404
   96phy    C12 2590   2.904   3.202   3.575  0.3451 -0.0660  0.4261
   96phy    O11 2591   2.821   3.109   3.518 -0.3506  0.5859 -0.2727
   96phy    H1A 2592   2.751   3.156   3.477 -3.0015 -0.2573  2.8164
   97phy    C35 2593   3.442   2.247   0.612  0.1406  0.4647 -0.6982
   97phy    C33 2594   3.399   2.245   0.759 -0.1139  0.5780 -0.0005
   97phy    C34 2595   3.519   2.210   0.843 -0.3678 -0.0229  0.2530
   97phy    C32 2596   3.317   2.365   0.802 -0.3942 -0.2151 -0.4768
   97phy    C31 2597   3.232   2.350   0.931  0.2782  0.0858  0.5969
   97phy    C30 2598   3.140   2.473   0.947  0.0476  0.7522  0.5957
   97phy    C28 2599   3.063   2.489   1.081 -0.7260  0.3529  0.0516
   97phy    C29 2600   3.139   2.558   1.192 -0.6870 -0.0565 -0.0304
   97phy    C27 2601   2.939   2.576   1.051  1.0425  0.5467 -0.3189
   97phy    C26 2602   2.796   2.508   1.035  0.1539 -0.3877  0.4629
   97phy    C25 2603   2.700   2.610   0.971  0.6491 -0.2255 -0.2642
   97phy    C23 2604   2.556   2.561   0.937 -0.5875 -0.0486 -0.5701
   97phy    C24 2605   2.458   2.584   1.059 -0.1868 -0.8005 -0.1039
   97phy    C22 2606   2.504   2.648   0.818 -0.2252  0.2062 -0.1227
   97phy    C21 2607   2.444   2.571   0.703  0.1343  0.2386  0.0482
   97phy    C20 2608   2.468   2.645   0.573  0.1930 -0.6460 -0.0083
   97phy    C18 2609   2.459   2.573   0.431  0.5408  0.6836  0.3697
   97phy    O01 2610   2.548   2.461   0.430 -0.3385 -0.6239 -0.7376
   97phy    H01 2611   2.627   2.489   0.473  0.5325 -2.4799 -1.0217
   97phy    C19 2612   2.531   2.672   0.332  0.9183  0.1737  0.1534
   97phy    C13 2613   2.312   2.531   0.389  0.7788 -0.1186 -0.7144
   97phy     H3 2614   2.272   2.474   0.476 -0.2327  0.0867 -1.0352
   97phy    O33 2615   2.221   2.644   0.394  0.3014  0.5072 -0.1648
   97phy    H1B 2616   2.179   2.648   0.310  0.4088 -1.3479 -0.3467
   97phy    C12 2617   2.265   2.412   0.302  0.1005  0.0744  0.3783
   97phy    O11 2618   2.284   2.426   0.162 -0.3454  0.4406  0.1604
   97phy    H1A 2619   2.339   2.354   0.138 -1.5644 -0.5413  0.2064
   98phy    C35 2620   3.303   3.406   2.543  0.6387 -0.3712 -0.2668
   98phy    C33 2621   3.264   3.516   2.449 -0.1559 -0.0936 -0.1473
   98phy    C34 2622   3.245   3.454   2.311  0.2404  0.0539 -0.1839
   98phy    C32 2623   3.141   3.600   2.494 -0.7447 -0.1967 -0.2781
   98phy    C31 2624   3.165   3.753   2.498  0.0258 -0.4723  0.0032
   98phy    C30 2625   3.055   3.819   2.582 -0.8096  0.1325  0.1988
   98phy    C28 2626   3.069   3.974   2.577  0.3235 -0.6386 -0.8770
   98phy    C29 2627   2.967   4.034   2.484  0.6271  0.4653  0.2484
   98phy    C27 2628   3.050   4.037   2.720 -0.2003  0.2788  0.1114
   98phy    C26 2629   3.183   4.092   2.777  0.2825  0.2015 -0.3698
   98phy    C25 2630   3.151   4.146   2.919 -0.0435 -0.0592  0.4450
   98phy    C23 2631   3.267   4.171   3.001 -1.0343  0.4444 -0.4143
   98phy    C24 2632   3.303   4.325   3.012  0.3615  0.1923  0.3063
   98phy    C22 2633   3.232   4.102   3.136 -0.3217  0.2308  0.0228
   98phy    C21 2634   3.341   4.042   3.220 -0.0105  0.1213  0.1650
   98phy    C20 2635   3.295   3.984   3.357  0.1448  0.2774  0.3587
   98phy    C18 2636   3.390   3.936   3.471  0.0701  0.0213 -0.6647
   98phy    O01 2637   3.487   4.035   3.517 -0.4433  0.0588 -0.1099
   98phy    H01 2638   3.554   3.993   3.566 -1.2661 -0.6137  0.4706
   98phy    C19 2639   3.288   3.926   3.584 -0.0201 -0.1927 -0.3929
   98phy    C13 2640   3.458   3.790   3.453 -0.2703 -1.0776  0.2269
   98phy     H3 2641   3.384   3.709   3.432  0.8948 -2.1586  0.1415
   98phy    O33 2642   3.519   3.735   3.576 -0.1036 -0.1493 -0.4639
   98phy    H1B 2643   3.588   3.789   3.609 -0.1602 -0.1829 -0.2865
   98phy    C12 2644   3.566   3.787   3.338 -0.1061  0.0627 -0.5942
   98phy    O11 2645   3.631   3.663   3.321 -0.2653  0.0430  0.1006
   98phy    H1A 2646   3.624   3.618   3.403  1.0549 -0.7669 -0.2001
   99phy    C35 2647   2.272   2.923   1.076 -0.1766  0.3907 -0.1624
   99phy    C33 2648   2.248   3.061   1.130 -0.2402 -0.1163  0.0385
   99phy    C34 2649   2.119   3.059   1.211 -0.3528 -0.5895  0.2287
   99phy    C32 2650   2.376   3.101   1.206  0.1066  0.5347  0.4643
   99phy    C31 2651   2.410   3.248   1.230 -0.1513  0.2553 -0.7505
   99phy    C30 2652   2.535   3.270   1.313  0.0358 -0.2542  0.0674
   99phy    C28 2653   2.571   3.416   1.353 -0.2609 -0.1779  0.2588
   99phy    C29 2654   2.624   3.404   1.490 -0.5338 -0.1517 -0.4017
   99phy    C27 2655   2.682   3.479   1.261  0.0849 -0.2546 -0.2666
   99phy    C26 2656   2.629   3.590   1.158  0.1704  0.1531 -1.1304
   99phy    C25 2657   2.741   3.642   1.072  0.2391 -0.2020 -0.8220
   99phy    C23 2658   2.720   3.779   1.009  0.0279  0.0305 -0.0126
   99phy    C24 2659   2.765   3.892   1.102  0.3165 -0.3317 -0.0952
   99phy    C22 2660   2.801   3.790   0.877  0.1296 -0.3227  0.6010
   99phy    C21 2661   2.719   3.837   0.753 -0.1654  0.4877 -0.0169
   99phy    C20 2662   2.803   3.854   0.622  0.3506 -0.0867 -0.7633
   99phy    C18 2663   2.739   3.908   0.493  0.1311 -0.2998  0.1054
   99phy    O01 2664   2.625   3.825   0.455  0.6988  0.3485  0.5735
   99phy    H01 2665   2.554   3.804   0.512 -0.2274  0.0327 -0.6512
   99phy    C19 2666   2.854   3.891   0.384 -0.2473 -0.3643  0.1677
   99phy    C13 2667   2.687   4.062   0.503 -0.0479 -0.2252 -0.3140
   99phy     H3 2668   2.609   4.059   0.583 -0.7065 -1.2106 -0.9624
   99phy    O33 2669   2.769   4.160   0.561 -0.1423  0.0612  0.0908
   99phy    H1B 2670   2.827   4.196   0.496 -0.6402 -0.2308 -0.5237
   99phy    C12 2671   2.566   4.121   0.413 -0.0196 -0.2214 -0.0552
   99phy    O11 2672   2.592   4.210   0.309 -0.2765 -0.8296  0.2380
   99phy    H1A 2673   2.520   4.227   0.252 -0.0882  0.0121  0.2387
  100phy    C35 2674   3.343   2.105   1.487 -0.4513  0.4526 -0.3849
  100phy    C33 2675   3.241   2.216   1.464 -0.1245  0.1410  0.2308
  100phy    C34 2676   3.100   2.162   1.447 -0.0654  0.2566 -0.0747
  100phy    C32 2677   3.251   2.320   1.579 -0.5963 -0.3097 -0.3622
  100phy    C31 2678   3.239   2.471   1.545 -0.0016 -0.9589 -0.2302
  100phy    C30 2679   3.236   2.566   1.668 -0.2802 -0.1638 -0.1135
  100phy    C28 2680   3.175   2.705   1.634  0.6793  0.1443  0.6731
  100phy    C29 2681   3.060   2.759   1.720  0.0130 -0.0483 -0.2573
  100phy    C27 2682   3.290   2.805   1.604  0.5488 -0.0368  0.6378
  100phy    C26 2683   3.277   2.884   1.471  0.0709  0.1339  0.6397
  100phy    C25 2684   3.393   2.979   1.445 -0.3351 -0.5862  0.2940
  100phy    C23 2685   3.378   3.053   1.308 -0.7062 -0.2207 -0.9843
  100phy    C24 2686   3.453   3.185   1.322 -0.4170  0.3106  0.1349
  100phy    C22 2687   3.438   2.975   1.188 -0.4110  0.1772  0.0746
  100phy    C21 2688   3.335   2.915   1.097  0.3950  0.5172  0.3123
  100phy    C20 2689   3.405   2.860   0.972 -0.1122 -0.1097 -0.0974
  100phy    C18 2690   3.331   2.873   0.839  0.1151 -0.0486 -0.0474
  100phy    O01 2691   3.199   2.811   0.846  0.1826  0.5134  0.4881
  100phy    H01 2692   3.137   2.861   0.897 -0.3283  0.3796  0.0009
  100phy    C19 2693   3.416   2.786   0.748 -0.5698 -0.2391  0.2379
  100phy    C13 2694   3.330   3.026   0.788  0.6736 -0.7531 -0.1561
  100phy     H3 2695   3.283   3.078   0.875 -0.9588 -2.0739 -0.2068
  100phy    O33 2696   3.451   3.100   0.792 -0.1952 -0.0527  0.1209
  100phy    H1B 2697   3.500   3.094   0.712 -1.4234  0.1940 -0.6665
  100phy    C12 2698   3.218   3.085   0.696 -0.1445 -0.7560 -0.1613
  100phy    O11 2699   3.257   3.101   0.556  0.4024  0.0161 -0.2335
  100phy    H1A 2700   3.244   3.192   0.539  1.9514  0.0149 -1.7627
  101phy    C35 2701   3.415   4.322   2.223 -0.4058  0.2525 -0.1124
  101phy    C33 2702   3.276   4.270   2.191 -0.1899  0.0708 -0.4525
  101phy    C34 2703   3.218   4.233   2.322  0.0888 -0.5932 -0.0991
  101phy    C32 2704   3.199   4.374   2.117 -0.3340 -0.0294  0.1799
  101phy    C31 2705   3.082   4.322   2.030 -0.3034  0.0246 -0.6732
  101phy    C30 2706   3.044   4.412   1.908  0.1034 -0.7442 -0.2372
  101phy    C28 2707   2.921   4.379   1.823  0.2015  0.1671  0.0094
  101phy    C29 2708   2.800   4.461   1.871  0.0859  0.2355 -0.6877
  101phy    C27 2709   2.955   4.422   1.677 -0.1573  0.5497 -0.2823
  101phy    C26 2710   2.876   4.366   1.563 -0.7699 -0.2420 -0.2380
  101phy    C25 2711   2.919   4.430   1.432 -0.4317  0.2526 -0.2349
  101phy    C23 2712   2.826   4.422   1.314  0.1227 -0.8179  0.5484
  101phy    C24 2713   2.736   4.545   1.321  0.3323  0.2067 -0.3658
  101phy    C22 2714   2.900   4.426   1.180  0.5133  0.0492 -0.2210
  101phy    C21 2715   2.877   4.299   1.096  0.4249 -0.4104  0.1092
  101phy    C20 2716   2.971   4.285   0.966  0.6544  0.3349  0.0091
  101phy    C18 2717   2.922   4.314   0.825  0.2711 -0.7124  0.4885
  101phy    O01 2718   2.806   4.234   0.797 -0.0935 -0.4829  0.5831
  101phy    H01 2719   2.815   4.198   0.710  4.0837 -0.9571  1.0383
  101phy    C19 2720   3.044   4.260   0.740  0.0062  0.4971  0.8450
  101phy    C13 2721   2.891   4.466   0.790  0.5315  0.0764 -0.0562
  101phy     H3 2722   2.815   4.498   0.866 -0.0043  0.7328 -0.8452
  101phy    O33 2723   2.999   4.553   0.829  0.0045 -0.1873  0.1390
  101phy    H1B 2724   3.027   4.529   0.916  1.4299 -2.7950 -0.9211
  101phy    C12 2725   2.793   4.512   0.677 -0.2069  0.2399  0.0310
  101phy    O11 2726   2.791   4.439   0.557 -0.3772  0.0737  0.1267
  101phy    H1A 2727   2.743   4.363   0.582 -1.7277  0.8990  0.1542
  102phy    C35 2728   1.261   4.987   1.082 -0.2284 -0.0251 -0.0356
  102phy    C33 2729   1.180   5.102   1.135  0.0401 -0.7519  0.0553
  102phy    C34 2730   1.033   5.070   1.110  0.1972  0.0462  0.0599
  102phy    C32 2731   1.194   5.132   1.284  0.2371  0.4226  0.3880
  102phy    C31 2732   1.290   5.240   1.332 -0.2906  0.3283  0.3000
  102phy    C30 2733   1.309   5.237   1.483 -0.2504  0.3308 -0.0931
  102phy    C28 2734   1.387   5.359   1.533  0.0633  0.8188 -0.1949
  102phy    C29 2735   1.302   5.482   1.572 -0.1329  0.4319 -0.4958
  102phy    C27 2736   1.471   5.310   1.653 -0.2654 -0.1249 -0.6787
  102phy    C26 2737   1.623   5.294   1.627  0.6835 -0.0176 -0.8691
  102phy    C25 2738   1.705   5.287   1.759  0.2207  0.2914 -0.1454
  102phy    C23 2739   1.856   5.268   1.747  0.3446  0.3112  0.3010
  102phy    C24 2740   1.926   5.396   1.712 -0.6102 -0.0525 -0.0532
  102phy    C22 2741   1.909   5.218   1.883  0.4154 -0.5312 -0.1831
  102phy    C21 2742   2.011   5.103   1.888  0.0711 -0.4807  0.0195
  102phy    C20 2743   2.054   5.094   2.035 -0.0595  0.1639  0.1234
  102phy    C18 2744   2.067   4.954   2.104 -0.3537  0.1148  0.3697
  102phy    O01 2745   2.110   4.847   2.007 -0.4520  0.0787 -0.2756
  102phy    H01 2746   2.091   4.862   1.916 -0.0981 -0.5770 -0.4633
  102phy    C19 2747   2.189   4.978   2.196 -0.1218 -0.4060 -0.1282
  102phy    C13 2748   1.925   4.910   2.169  0.9376 -0.0889 -0.1985
  102phy     H3 2749   1.842   4.925   2.095  0.9467  0.6592 -0.0671
  102phy    O33 2750   1.887   5.003   2.269 -0.2089 -0.2638 -0.2457
  102phy    H1B 2751   1.889   5.087   2.227 -1.0769 -0.0554  0.0991
  102phy    C12 2752   1.906   4.762   2.224 -0.4203  0.4862 -0.3399
  102phy    O11 2753   1.779   4.709   2.265 -0.2179  0.2495  0.4348
  102phy    H1A 2754   1.738   4.763   2.330  0.0719 -0.5104  1.2824
  103phy    C35 2755   3.292   3.951   1.989  0.0109 -0.0345  0.1210
  103phy    C33 2756   3.199   3.869   1.901 -0.2678  0.2530 -0.5746
  103phy    C34 2757   3.268   3.738   1.856  0.2072  0.0824  0.0027
  103phy    C32 2758   3.074   3.842   1.989 -0.3471 -0.1041 -0.1371
  103phy    C31 2759   2.956   3.937   1.944 -0.5742  0.1699 -0.1870
  103phy    C30 2760   2.845   3.941   2.045 -0.1268  0.2750  0.0140
  103phy    C28 2761   2.740   4.049   2.048 -0.4366 -0.3507 -0.4870
  103phy    C29 2762   2.615   4.009   1.975 -0.0308 -0.2314 -0.3882
  103phy    C27 2763   2.704   4.075   2.197  0.5045  0.0354  0.0799
  103phy    C26 2764   2.748   4.206   2.248  0.1395 -0.5519 -0.0511
  103phy    C25 2765   2.670   4.263   2.368  0.2441  0.1401  0.5664
  103phy    C23 2766   2.747   4.359   2.462 -0.2194 -0.3812 -0.2935
  103phy    C24 2767   2.736   4.496   2.401 -0.0974 -0.5701  0.0079
  103phy    C22 2768   2.680   4.368   2.600  0.3845  0.2422  0.1818
  103phy    C21 2769   2.724   4.278   2.715  0.0448 -0.2045 -0.2356
  103phy    C20 2770   2.658   4.338   2.842 -0.0372  0.2335  0.0801
  103phy    C18 2771   2.727   4.324   2.984 -0.4369  0.4067  0.7524
  103phy    O01 2772   2.854   4.385   2.965 -0.5058 -0.3811 -0.1193
  103phy    H01 2773   2.898   4.369   3.047  1.0726  0.0845 -0.8281
  103phy    C19 2774   2.648   4.425   3.072  0.3405 -0.3879 -0.1123
  103phy    C13 2775   2.740   4.169   3.032  0.5828 -0.2476 -0.5250
  103phy     H3 2776   2.768   4.104   2.945 -0.8979 -0.8483 -0.5739
  103phy    O33 2777   2.623   4.112   3.073  0.5164 -0.4979  0.2249
  103phy    H1B 2778   2.555   4.175   3.057  0.6025 -0.0718  1.3839
  103phy    C12 2779   2.841   4.141   3.152 -0.3480 -0.3929 -0.1934
  103phy    O11 2780   2.829   4.204   3.278  0.7773  0.4241  0.2528
  103phy    H1A 2781   2.738   4.194   3.301  0.8777 -0.6729  0.2417
  104phy    C35 2782   2.046   0.768   1.337  0.3555 -0.1089  0.3194
  104phy    C33 2783   2.014   0.624   1.369 -0.1841 -1.0039 -0.0447
  104phy    C34 2784   1.971   0.618   1.512  0.3636  0.2574  0.1434
  104phy    C32 2785   1.909   0.556   1.278  0.2047 -0.3068  0.2223
  104phy    C31 2786   1.905   0.408   1.262 -0.3355 -0.2638 -0.3180
  104phy    C30 2787   1.779   0.354   1.181  0.1411 -0.0185 -0.6391
  104phy    C28 2788   1.774   0.198   1.179 -0.0261  0.0350 -0.0615
  104phy    C29 2789   1.627   0.150   1.176  0.4944  0.3360 -0.3264
  104phy    C27 2790   1.856   0.131   1.061  0.4802 -0.5442 -0.9004
  104phy    C26 2791   1.928   0.000   1.097  0.2142 -0.0673 -0.0493
  104phy    C25 2792   1.993  -0.057   0.972  0.2721  0.1931  0.4536
  104phy    C23 2793   2.077  -0.187   0.999 -0.6177 -0.9978  0.2004
  104phy    C24 2794   1.986  -0.308   0.965  0.1442  0.5981 -0.8146
  104phy    C22 2795   2.191  -0.189   0.895 -0.8093  0.6562  0.3818
  104phy    C21 2796   2.325  -0.129   0.942  0.8300 -0.3613  0.3472
  104phy    C20 2797   2.447  -0.189   0.873  0.7077 -0.0148  0.1803
  104phy    C18 2798   2.516  -0.127   0.745  0.1818 -0.0069  0.3162
  104phy    O01 2799   2.415  -0.098   0.643  0.0159  0.3476 -0.2528
  104phy    H01 2800   2.359  -0.173   0.636 -1.8384  1.8137 -2.6244
  104phy    C19 2801   2.594  -0.245   0.687  0.9312 -0.3619 -0.2040
  104phy    C13 2802   2.601   0.007   0.781 -0.3935  0.4347  0.1912
  104phy     H3 2803   2.523   0.087   0.788  0.0788  1.0539 -1.1293
  104phy    O33 2804   2.657   0.018   0.914 -0.0319  0.2760 -0.1474
  104phy    H1B 2805   2.596  -0.015   0.977 -1.0300  1.2901 -0.5702
  104phy    C12 2806   2.685   0.102   0.687  0.4933 -0.1156  0.0873
  104phy    O11 2807   2.692   0.077   0.552  0.4384 -0.1651 -0.1747
  104phy    H1A 2808   2.741   0.147   0.513  0.6391  1.1549  2.2317
  105phy    C35 2809   2.377   2.946   1.582 -0.3519  0.6541 -0.5645
  105phy    C33 2810   2.231   2.977   1.595 -0.0310  0.1207  0.0469
  105phy    C34 2811   2.168   2.901   1.710 -0.2323 -0.0125 -0.0193
  105phy    C32 2812   2.203   3.128   1.600  0.1568 -0.3392  0.5835
  105phy    C31 2813   2.072   3.193   1.541 -0.1553  0.5877  0.5462
  105phy    C30 2814   2.086   3.343   1.520 -0.1497  0.0893  1.0652
  105phy    C28 2815   1.968   3.405   1.444  0.1998 -0.0813  0.1654
  105phy    C29 2816   1.861   3.462   1.542  0.8345 -0.4837  0.5957
  105phy    C27 2817   2.014   3.521   1.354 -0.0932  0.0432 -0.4604
  105phy    C26 2818   2.004   3.479   1.204  0.0402 -0.0503 -0.1413
  105phy    C25 2819   2.062   3.588   1.108  0.4555  0.3031  0.6286
  105phy    C23 2820   2.088   3.535   0.962 -0.4268  0.1504 -0.5929
  105phy    C24 2821   2.013   3.628   0.861  0.1880  0.1262  0.2597
  105phy    C22 2822   2.240   3.534   0.925 -0.3990 -0.1568 -0.3921
  105phy    C21 2823   2.309   3.397   0.923  0.3651 -0.1887 -0.1486
  105phy    C20 2824   2.450   3.418   0.866  0.5271 -0.5332 -0.2054
  105phy    C18 2825   2.544   3.295   0.838  0.1629  0.1675  0.3399
  105phy    O01 2826   2.597   3.242   0.957 -0.2151 -0.3024 -0.1111
  105phy    H01 2827   2.530   3.212   1.016  0.0470  0.9282  0.8635
  105phy    C19 2828   2.662   3.369   0.769 -0.5106  0.1484  0.5174
  105phy    C13 2829   2.485   3.173   0.756 -0.2343  0.4177 -0.1436
  105phy     H3 2830   2.394   3.148   0.817 -1.1101  0.4857 -1.3964
  105phy    O33 2831   2.415   3.203   0.636  0.9309  0.2625 -0.2263
  105phy    H1B 2832   2.396   3.294   0.630  0.0706  0.1140  0.1778
  105phy    C12 2833   2.530   3.025   0.776 -0.3820  0.0548  0.5881
  105phy    O11 2834   2.605   2.977   0.665 -0.0176  0.4096 -0.0412
  105phy    H1A 2835   2.554   2.962   0.587  0.9084 -1.8361 -0.2820
  106phy    C35 2836   3.356   0.569   1.620 -0.5287 -0.3976  0.1129
  106phy    C33 2837   3.203   0.569   1.595 -0.1866  0.4435 -0.2455
  106phy    C34 2838   3.179   0.643   1.457  0.0715  0.2944 -0.0847
  106phy    C32 2839   3.139   0.428   1.600 -0.3237  0.2054  0.5606
  106phy    C31 2840   3.002   0.428   1.669 -0.3375 -0.0393 -0.6161
  106phy    C30 2841   2.935   0.297   1.657  0.1705  0.1248 -0.1171
  106phy    C28 2842   2.792   0.300   1.724  0.1873  0.6912 -0.5576
  106phy    C29 2843   2.694   0.242   1.618  0.0193 -0.1103  0.1331
  106phy    C27 2844   2.800   0.210   1.854  0.4291 -0.0199  0.6695
  106phy    C26 2845   2.686   0.238   1.959  0.3464 -0.0270 -0.3366
  106phy    C25 2846   2.680   0.140   2.073  0.0298  0.0355  0.0721
  106phy    C23 2847   2.576   0.162   2.188 -0.3851 -0.1959  0.0775
  106phy    C24 2848   2.432   0.166   2.130  0.3181  0.5054 -0.2290
  106phy    C22 2849   2.608   0.047   2.290  0.3011  0.1296 -0.0740
  106phy    C21 2850   2.583   0.093   2.435  0.1673  0.1965  0.4601
  106phy    C20 2851   2.591  -0.020   2.539 -0.9064  1.0578 -0.4810
  106phy    C18 2852   2.473  -0.119   2.576 -0.3084 -0.4883  0.5899
  106phy    O01 2853   2.399  -0.150   2.457  0.7280  0.2483  0.0566
  106phy    H01 2854   2.454  -0.175   2.386 -0.1219  2.0536 -1.2950
  106phy    C19 2855   2.543  -0.249   2.622 -0.0712  0.4746 -0.0421
  106phy    C13 2856   2.364  -0.047   2.676  0.4126  0.1522 -0.0760
  106phy     H3 2857   2.332   0.052   2.634  1.4263 -0.1476 -1.6164
  106phy    O33 2858   2.408  -0.011   2.807  0.1770 -0.2579 -0.1469
  106phy    H1B 2859   2.395   0.081   2.816 -0.0223 -0.0833 -1.8736
  106phy    C12 2860   2.219  -0.115   2.699  0.2278  0.4633  0.2436
  106phy    O11 2861   2.146  -0.147   2.582 -0.3032 -0.0192  0.3330
  106phy    H1A 2862   2.209  -0.188   2.525 -1.1888 -0.4539 -0.3536
  107phy    C35 2863   3.047   4.885   1.566 -0.1556 -0.5274 -0.1804
  107phy    C33 2864   3.154   4.902   1.669 -0.3024 -0.4791  0.4917
  107phy    C34 2865   3.268   4.807   1.644  0.2206  0.4993 -0.1526
  107phy    C32 2866   3.187   5.053   1.680 -0.4812 -0.6727  0.1984
  107phy    C31 2867   3.222   5.102   1.825 -0.2125  0.0099 -0.0668
  107phy    C30 2868   3.260   5.248   1.822 -0.1374 -0.0909  0.1324
  107phy    C28 2869   3.302   5.310   1.949 -0.0593 -0.8148 -0.2566
  107phy    C29 2870   3.399   5.430   1.924  0.2145  0.1855 -0.0457
  107phy    C27 2871   3.179   5.361   2.021  0.5266 -0.0982 -0.0183
  107phy    C26 2872   3.194   5.372   2.169 -0.4052  0.5747 -0.2668
  107phy    C25 2873   3.056   5.368   2.235 -0.1139  0.0102 -0.4216
  107phy    C23 2874   3.052   5.414   2.380 -0.4434 -0.0314  0.0474
  107phy    C24 2875   2.939   5.514   2.401  0.0597 -0.1271  0.4739
  107phy    C22 2876   3.014   5.297   2.472  0.3314 -0.1392  0.1700
  107phy    C21 2877   3.110   5.273   2.587 -0.1239 -0.8135 -0.1544
  107phy    C20 2878   3.066   5.159   2.688  0.3241 -0.2567  0.0696
  107phy    C18 2879   3.139   5.132   2.821  0.2590  0.5158 -0.5006
  107phy    O01 2880   3.106   5.248   2.903  0.0246 -0.2249 -0.0054
  107phy    H01 2881   3.156   5.245   2.982  1.8078  0.3448 -1.0453
  107phy    C19 2882   3.055   5.019   2.884  0.4026  0.2133 -0.2652
  107phy    C13 2883   3.299   5.101   2.800 -0.7562 -0.5363  0.2757
  107phy     H3 2884   3.341   5.164   2.718  0.0825 -0.0870  1.0190
  107phy    O33 2885   3.330   4.974   2.748 -0.0151  0.3878  0.9647
  107phy    H1B 2886   3.422   4.963   2.757 -0.0876  0.6482  2.0893
  107phy    C12 2887   3.393   5.132   2.928  0.2475  0.1863 -0.2855
  107phy    O11 2888   3.344   5.218   3.027 -0.2465  0.1345 -0.1325
  107phy    H1A 2889   3.420   5.256   3.067 -0.0114  1.6190 -1.8330
  108phy    C35 2890   4.113   1.071   1.225 -0.5191 -0.0838 -0.2338
  108phy    C33 2891   4.048   0.935   1.200 -0.3558 -0.4446  0.2848
  108phy    C34 2892   4.017   0.869   1.333 -0.5814 -0.6696 -0.6066
  108phy    C32 2893   3.926   0.946   1.107 -0.2713  0.1127 -0.3384
  108phy    C31 2894   3.885   0.820   1.026  0.4552 -0.4234  0.2031
  108phy    C30 2895   3.748   0.852   0.952 -0.2581 -0.2068  0.3051
  108phy    C28 2896   3.692   0.731   0.872  0.9794  0.3621 -0.0459
  108phy    C29 2897   3.543   0.752   0.841  0.0185  0.0525  0.5116
  108phy    C27 2898   3.756   0.724   0.729 -0.6974 -0.0833  0.3974
  108phy    C26 2899   3.782   0.582   0.678 -0.1999 -0.0934  0.3654
  108phy    C25 2900   3.861   0.596   0.543 -0.4781  0.5618 -0.2769
  108phy    C23 2901   3.914   0.467   0.482 -0.8579 -0.1402  0.3459
  108phy    C24 2902   3.811   0.412   0.386  0.3718  0.3732  0.2353
  108phy    C22 2903   4.053   0.473   0.415  0.8990 -0.1804  0.3878
  108phy    C21 2904   4.170   0.474   0.503  0.6970  0.6251 -0.4759
  108phy    C20 2905   4.305   0.505   0.436 -0.3253  0.5359 -0.5425
  108phy    C18 2906   4.442   0.522   0.524  0.6706  0.4269 -0.0516
  108phy    O01 2907   4.420   0.621   0.623  0.3179 -0.2889 -0.2731
  108phy    H01 2908   4.339   0.602   0.667  1.1232 -1.6419  0.7204
  108phy    C19 2909   4.540   0.578   0.425 -0.6625  0.3435  0.0615
  108phy    C13 2910   4.504   0.391   0.598  0.1364  0.7117  0.2121
  108phy     H3 2911   4.421   0.366   0.668 -0.6623  1.3511 -0.4845
  108phy    O33 2912   4.494   0.272   0.509  0.5026 -0.0761  0.3107
  108phy    H1B 2913   4.549   0.286   0.435 -0.1232 -0.9898 -0.3436
  108phy    C12 2914   4.589   0.385   0.722  0.2742  0.5218  0.0645
  108phy    O11 2915   4.613   0.505   0.788  0.2329 -0.1471  0.1309
  108phy    H1A 2916   4.556   0.568   0.748  0.0281  0.3906  1.2337
  109phy    C35 2917   0.285   1.495   1.717  0.8876 -0.5882  0.4128
  109phy    C33 2918   0.409   1.530   1.795  1.0271  0.2664  0.5131
  109phy    C34 2919   0.525   1.448   1.757  0.0823 -0.1702  0.3970
  109phy    C32 2920   0.420   1.684   1.792  0.0401  0.6545  0.0201
  109phy    C31 2921   0.496   1.744   1.908 -0.1608  0.2956  0.1302
  109phy    C30 2922   0.489   1.897   1.899 -0.1475  0.5129 -0.6202
  109phy    C28 2923   0.529   1.983   2.022  0.1729 -0.1800  0.1551
  109phy    C29 2924   0.680   1.988   2.046  0.1283 -0.5217  0.0820
  109phy    C27 2925   0.460   2.120   2.000  0.0389 -0.2412  0.6473
  109phy    C26 2926   0.447   2.217   2.115 -0.8570  0.4946  0.4691
  109phy    C25 2927   0.378   2.352   2.090  0.1261  0.2281  0.0010
  109phy    C23 2928   0.365   2.436   2.214  0.2157 -0.8610 -0.2434
  109phy    C24 2929   0.433   2.578   2.197  0.1493  0.2131  0.3364
  109phy    C22 2930   0.212   2.433   2.245 -0.3064  0.2932 -0.4397
  109phy    C21 2931   0.184   2.429   2.396  0.3811 -0.2348 -0.4247
  109phy    C20 2932   0.028   2.425   2.414 -0.6967 -0.1379  0.2658
  109phy    C18 2933  -0.029   2.426   2.566 -0.2043 -0.3086  0.3924
  109phy    O01 2934   0.029   2.540   2.638  0.5656 -0.1674 -0.1367
  109phy    H01 2935   0.053   2.605   2.576  2.7973 -0.4012  0.3901
  109phy    C19 2936  -0.179   2.462   2.542 -0.3178  0.5657 -0.0901
  109phy    C13 2937  -0.030   2.281   2.643  0.0285  0.1195  0.1749
  109phy     H3 2938  -0.060   2.200   2.571 -0.0354  0.7867 -0.5615
  109phy    O33 2939  -0.127   2.259   2.746  0.0299 -0.4911 -0.3346
  109phy    H1B 2940  -0.100   2.281   2.834  0.0371 -0.9866 -0.2100
  109phy    C12 2941   0.108   2.227   2.696  0.1980  0.5093  0.1367
  109phy    O11 2942   0.170   2.266   2.814  0.1921  0.0536 -0.0289
  109phy    H1A 2943   0.196   2.355   2.803 -0.4378  0.4498  1.4695
  110phy    C35 2944   0.513   0.250   0.765 -0.3384 -0.2312 -0.6726
  110phy    C33 2945   0.591   0.302   0.886  0.0977 -0.1472 -0.3792
  110phy    C34 2946   0.653   0.174   0.947 -0.1124 -0.3622  0.1054
  110phy    C32 2947   0.709   0.395   0.844 -0.2119 -0.2900 -0.2298
  110phy    C31 2948   0.683   0.534   0.903  0.0570 -0.3637  0.4248
  110phy    C30 2949   0.776   0.650   0.855 -0.4908  0.3323  0.3552
  110phy    C28 2950   0.767   0.778   0.939 -0.5735 -0.2128  0.2519
  110phy    C29 2951   0.889   0.795   1.022  0.0721 -0.5449 -0.2654
  110phy    C27 2952   0.733   0.895   0.852  0.0229  0.4391  0.3857
  110phy    C26 2953   0.640   0.997   0.920 -0.0396  0.3911  0.4451
  110phy    C25 2954   0.630   1.122   0.840  0.3946  0.1491 -0.1138
  110phy    C23 2955   0.526   1.236   0.872 -0.1321 -0.4194 -0.7607
  110phy    C24 2956   0.607   1.343   0.949 -0.1676 -0.2670 -0.0210
  110phy    C22 2957   0.457   1.303   0.750 -0.0805  0.0740 -0.1009
  110phy    C21 2958   0.335   1.231   0.690 -0.0800  0.4446 -0.3186
  110phy    C20 2959   0.301   1.261   0.534 -0.1957  0.0871 -0.1227
  110phy    C18 2960   0.393   1.204   0.413  0.4854  0.0317  0.2346
  110phy    O01 2961   0.504   1.122   0.462 -0.0740 -0.1362 -0.0918
  110phy    H01 2962   0.579   1.169   0.493 -0.0916 -0.1030 -0.0999
  110phy    C19 2963   0.429   1.340   0.346 -1.2818  0.1130 -0.2547
  110phy    C13 2964   0.291   1.116   0.321  0.2810 -0.3795 -0.2839
  110phy     H3 2965   0.258   1.036   0.392  3.0250 -2.3385 -1.0618
  110phy    O33 2966   0.157   1.165   0.286 -0.4984 -0.2393  0.6617
  110phy    H1B 2967   0.170   1.246   0.240  0.6961 -0.6040  0.3168
  110phy    C12 2968   0.333   1.000   0.223  0.1973 -0.0155 -0.0330
  110phy    O11 2969   0.326   1.025   0.085 -0.2115  0.0710 -0.0405
  110phy    H1A 2970   0.234   1.019   0.068 -0.3287  0.7841  0.2894
  111phy    C35 2971   0.066   2.093   1.981  0.3886 -0.0458 -0.3812
  111phy    C33 2972  -0.011   1.981   1.919  0.3337  0.2478  0.0173
  111phy    C34 2973   0.061   1.940   1.788 -0.2229 -0.0753  0.2887
  111phy    C32 2974  -0.028   1.863   2.012 -0.0294  0.4702  0.2303
  111phy    C31 2975  -0.168   1.797   1.993 -0.4893 -0.2313  0.0274
  111phy    C30 2976  -0.187   1.674   2.089 -0.3045 -0.2771 -0.5572
  111phy    C28 2977  -0.327   1.606   2.092 -0.3300  0.2128  0.0395
  111phy    C29 2978  -0.347   1.511   1.963 -0.5220 -0.2421  0.6167
  111phy    C27 2979  -0.328   1.522   2.219  0.0952 -0.1324  0.3121
  111phy    C26 2980  -0.454   1.554   2.298  0.2907 -0.7610  0.0326
  111phy    C25 2981  -0.470   1.437   2.406 -0.0119  0.0577  0.3374
  111phy    C23 2982  -0.569   1.444   2.527 -0.0144  0.0919  0.2123
  111phy    C24 2983  -0.704   1.404   2.465  0.0838  0.4061 -0.5221
  111phy    C22 2984  -0.561   1.330   2.629  0.1080 -0.4402  0.1103
  111phy    C21 2985  -0.465   1.356   2.745  0.8579  0.2263  0.4268
  111phy    C20 2986  -0.470   1.242   2.849  0.3193  0.2382  0.1934
  111phy    C18 2987  -0.383   1.251   2.976  0.3552 -0.3475 -0.1166
  111phy    O01 2988  -0.370   1.381   3.030 -0.2103  0.1165  0.3076
  111phy    H01 2989  -0.313   1.430   2.973 -1.0797 -0.2384 -0.9267
  111phy    C19 2990  -0.470   1.171   3.078  0.5631 -0.0911  0.0169
  111phy    C13 2991  -0.237   1.182   2.959  0.3512 -0.6399  0.5235
  111phy     H3 2992  -0.191   1.230   2.869  0.6054 -1.3772  0.2490
  111phy    O33 2993  -0.235   1.045   2.917 -0.2813 -0.0709  0.5304
  111phy    H1B 2994  -0.310   1.017   2.869 -0.1034 -1.0822  0.8181
  111phy    C12 2995  -0.124   1.204   3.067  0.0206 -0.0248 -0.0068
  111phy    O11 2996  -0.092   1.336   3.100  0.2306  0.0463 -1.1504
  111phy    H1A 2997  -0.172   1.383   3.114  0.9665  0.6240  1.8265
  112phy    C35 2998   4.793   2.158   1.608  0.4217 -0.1763  0.1333
  112phy    C33 2999   4.946   2.184   1.614 -0.2508  0.1563 -0.3305
  112phy    C34 3000   5.007   2.162   1.478  0.1280  0.1882  0.0529
  112phy    C32 3001   4.972   2.321   1.662  0.3789  0.0117  0.3682
  112phy    C31 3002   4.977   2.353   1.811 -0.1447  0.5814  0.0047
  112phy    C30 3003   4.988   2.507   1.822  0.5486 -0.4158 -0.3673
  112phy    C28 3004   4.990   2.559   1.965 -0.3010  0.4921  0.6330
  112phy    C29 3005   5.108   2.648   1.985 -0.6003 -0.5270  0.5752
  112phy    C27 3006   4.855   2.622   2.000 -0.5163 -0.3164 -0.0512
  112phy    C26 3007   4.813   2.608   2.145  0.1176  0.4253  0.2038
  112phy    C25 3008   4.666   2.658   2.162 -0.5954  0.0859  0.3211
  112phy    C23 3009   4.599   2.674   2.296 -0.3648  0.0630  0.0512
  112phy    C24 3010   4.499   2.792   2.282 -0.0366  0.2296  0.5839
  112phy    C22 3011   4.532   2.549   2.348  0.2918  0.2529 -0.4954
  112phy    C21 3012   4.521   2.553   2.499  0.7840  0.8043 -0.5108
  112phy    C20 3013   4.415   2.455   2.540  0.7026 -0.3261  0.0929
  112phy    C18 3014   4.379   2.422   2.691 -0.0736 -0.3932 -0.1698
  112phy    O01 3015   4.386   2.537   2.776 -0.0514  0.2905 -0.4166
  112phy    H01 3016   4.371   2.509   2.865  0.4005 -1.4404 -0.8621
  112phy    C19 3017   4.230   2.391   2.694  0.2766  0.0004  0.0128
  112phy    C13 3018   4.470   2.303   2.759 -0.0082 -0.1278 -0.1121
  112phy     H3 3019   4.452   2.210   2.699  0.0646 -0.3933  0.2826
  112phy    O33 3020   4.422   2.261   2.891  0.0615  0.0483  0.7223
  112phy    H1B 3021   4.436   2.169   2.884  1.0130  0.2275  0.1702
  112phy    C12 3022   4.631   2.311   2.757  0.1571 -0.0197 -0.7608
  112phy    O11 3023   4.696   2.373   2.866  0.2959 -0.0142 -0.2258
  112phy    H1A 3024   4.633   2.384   2.935 -0.9741  2.7190 -1.6300
  113phy    C35 3025   4.474   4.488   0.757  0.0873 -0.0508 -0.4075
  113phy    C33 3026   4.527   4.623   0.822 -0.2370 -0.0137  0.2365
  113phy    C34 3027   4.675   4.614   0.870  0.5055 -0.1177 -0.2328
  113phy    C32 3028   4.524   4.749   0.735 -0.3588 -0.7746 -0.3827
  113phy    C31 3029   4.409   4.840   0.770  0.4954 -0.2373  0.7804
  113phy    C30 3030   4.413   4.962   0.667  0.7613 -0.0343  0.5118
  113phy    C28 3031   4.309   5.066   0.707 -0.0339 -0.6484  0.2879
  113phy    C29 3032   4.382   5.188   0.751 -0.4227  0.1840 -0.1612
  113phy    C27 3033   4.227   5.123   0.586 -0.4974  0.0379 -0.1807
  113phy    C26 3034   4.106   5.051   0.544 -0.2324 -0.0905 -0.3631
  113phy    C25 3035   4.049   5.111   0.418 -0.5964  0.2485  0.3178
  113phy    C23 3036   3.933   5.041   0.344 -0.3612 -0.5123 -0.4215
  113phy    C24 3037   3.830   5.144   0.303  0.1019 -0.0358  0.4349
  113phy    C22 3038   3.984   4.958   0.228 -0.1857  0.0912 -0.2433
  113phy    C21 3039   3.910   4.829   0.190  0.1460  0.2713 -0.3584
  113phy    C20 3040   3.990   4.746   0.083  0.2279 -0.3006 -0.9099
  113phy    C18 3041   3.935   4.625   0.005  0.4718 -0.1929 -0.3678
  113phy    O01 3042   3.923   4.510   0.088  0.0025  0.3859  0.1638
  113phy    H01 3043   3.940   4.435   0.034  2.7799  1.7510 -1.0504
  113phy    C19 3044   4.043   4.594  -0.098 -0.0259  0.2256  0.4277
  113phy    C13 3045   3.791   4.658  -0.070 -0.0700 -0.1213 -0.2948
  113phy     H3 3046   3.717   4.641   0.012 -1.8744 -0.7544 -1.9851
  113phy    O33 3047   3.753   4.795  -0.098  0.5027 -0.3559  0.4179
  113phy    H1B 3048   3.832   4.845  -0.108  0.3953 -0.2088  0.2990
  113phy    C12 3049   3.699   4.556  -0.153 -0.3676 -0.0396  0.2254
  113phy    O11 3050   3.749   4.527  -0.280 -0.1136  0.6072  0.3320
  113phy    H1A 3051   3.768   4.612  -0.315  0.8958  0.1887 -0.1742
  114phy    C35 3052   4.490   3.247   1.920 -0.1176  0.2170 -0.0249
  114phy    C33 3053   4.629   3.200   1.960 -0.0792 -0.0970 -0.1611
  114phy    C34 3054   4.610   3.063   2.020 -0.2854  0.5518  0.2699
  114phy    C32 3055   4.733   3.206   1.845 -0.0670  0.3080  0.1942
  114phy    C31 3056   4.880   3.221   1.885 -0.2788  0.0280  0.6227
  114phy    C30 3057   4.978   3.209   1.766 -0.9753  0.2620  0.8542
  114phy    C28 3058   5.122   3.162   1.821 -0.0568  0.1487  0.4111
  114phy    C29 3059   5.201   3.076   1.717  0.1049  0.4533  0.0658
  114phy    C27 3060   5.208   3.291   1.858 -0.0030  0.1264  0.4224
  114phy    C26 3061   5.209   3.335   2.007 -0.7854 -0.4025  0.3829
  114phy    C25 3062   5.306   3.461   2.034  0.4424  0.2899  0.0664
  114phy    C23 3063   5.334   3.516   2.178  0.3344  0.2924  0.1263
  114phy    C24 3064   5.443   3.613   2.171 -0.2522  0.6627  0.2723
  114phy    C22 3065   5.220   3.590   2.249  0.0101  0.2012 -0.1465
  114phy    C21 3066   5.218   3.552   2.405  0.3526 -0.1223 -0.4854
  114phy    C20 3067   5.074   3.589   2.460 -0.1787  0.3581 -0.3354
  114phy    C18 3068   5.061   3.591   2.621 -1.1442 -0.5683  0.5656
  114phy    O01 3069   5.164   3.681   2.680 -0.1073  0.4202 -0.4791
  114phy    H01 3070   5.130   3.723   2.757  1.0019 -0.1336  0.3304
  114phy    C19 3071   4.922   3.664   2.625 -0.0549  0.2935  0.3710
  114phy    C13 3072   5.068   3.453   2.706  0.5944 -0.1468 -0.5367
  114phy     H3 3073   4.983   3.386   2.676  0.9057 -0.2024 -1.3139
  114phy    O33 3074   5.033   3.486   2.843 -0.2941  0.3120  0.0131
  114phy    H1B 3075   4.993   3.409   2.879  1.6972 -0.3118  1.0235
  114phy    C12 3076   5.190   3.360   2.702 -0.3021 -0.3858  0.1871
  114phy    O11 3077   5.314   3.397   2.764  0.2293  0.6128  0.6380
  114phy    H1A 3078   5.331   3.489   2.753 -2.0729  1.0476  0.1830
  115phy    C35 3079   0.646   3.124   1.431  0.2612 -0.4439 -0.5498
  115phy    C33 3080   0.567   3.029   1.525  0.4940  0.0127  0.3876
  115phy    C34 3081   0.552   3.107   1.659 -0.0038 -0.0950 -0.0654
  115phy    C32 3082   0.433   2.981   1.467 -0.5280 -0.7594  0.0036
  115phy    C31 3083   0.382   2.847   1.524  0.4262 -0.2388 -0.6464
  115phy    C30 3084   0.254   2.815   1.438  0.2649  0.6216 -0.2114
  115phy    C28 3085   0.180   2.687   1.483  0.3349  0.1343  0.4583
  115phy    C29 3086   0.078   2.703   1.597  0.2495 -0.4603  0.7100
  115phy    C27 3087   0.093   2.638   1.363  0.1012  0.4798 -0.0272
  115phy    C26 3088   0.148   2.515   1.288 -0.8629 -0.4559 -0.0648
  115phy    C25 3089   0.053   2.458   1.186  0.1440  0.2032 -0.0941
  115phy    C23 3090   0.112   2.346   1.104  0.2994 -0.0190  0.1914
  115phy    C24 3091   0.063   2.205   1.156 -0.8520 -0.5197  0.1895
  115phy    C22 3092   0.072   2.362   0.957 -0.1853  0.0316  0.0259
  115phy    C21 3093   0.184   2.332   0.855 -0.1806  0.2171 -0.0252
  115phy    C20 3094   0.149   2.403   0.720 -0.5784  0.1603  0.4723
  115phy    C18 3095   0.232   2.356   0.595 -0.0597 -0.0029 -0.7641
  115phy    O01 3096   0.374   2.379   0.622 -0.4647 -0.2703 -0.0348
  115phy    H01 3097   0.390   2.457   0.671 -0.5707 -0.9811  1.1562
  115phy    C19 3098   0.188   2.468   0.494 -0.1437 -0.9635 -0.0559
  115phy    C13 3099   0.212   2.206   0.546  0.1195  0.0103  0.3895
  115phy     H3 3100   0.234   2.144   0.637  1.3116  0.1756  0.2199
  115phy    O33 3101   0.077   2.159   0.521 -0.6707  0.3929 -0.4186
  115phy    H1B 3102   0.010   2.211   0.562 -1.3695 -0.2612 -0.7025
  115phy    C12 3103   0.313   2.119   0.464 -0.1216  0.2064 -0.1895
  115phy    O11 3104   0.448   2.156   0.474 -0.0498 -0.2692  0.0544
  115phy    H1A 3105   0.441   2.223   0.538 -2.5939  0.3811 -0.7598
  116phy    C35 3106   3.670   4.017   1.263  0.4794  0.2640 -0.2972
  116phy    C33 3107   3.718   4.156   1.280  0.0266 -0.3709 -0.2894
  116phy    C34 3108   3.738   4.198   1.427  0.0111 -0.1495  0.3974
  116phy    C32 3109   3.848   4.180   1.196 -0.8931 -0.8439 -0.0844
  116phy    C31 3110   3.865   4.325   1.142  0.4575 -0.0215 -0.3798
  116phy    C30 3111   4.008   4.338   1.085  0.4796  0.0912 -0.1318
  116phy    C28 3112   4.032   4.471   1.004  0.2025 -0.0552  0.0128
  116phy    C29 3113   4.145   4.559   1.067 -0.1160 -0.6047  0.2449
  116phy    C27 3114   4.089   4.418   0.869  0.5141  0.1899 -0.5416
  116phy    C26 3115   4.019   4.484   0.746 -0.2508 -0.6143 -0.1328
  116phy    C25 3116   4.119   4.522   0.648  0.3102  0.1191  0.3599
  116phy    C23 3117   4.068   4.541   0.504 -0.2866  0.9484  0.0283
  116phy    C24 3118   4.156   4.651   0.444 -0.3394 -0.1941 -0.1351
  116phy    C22 3119   4.088   4.419   0.410 -0.2465 -0.1597  0.0452
  116phy    C21 3120   3.954   4.353   0.363 -0.0775 -0.0346  0.0811
  116phy    C20 3121   3.988   4.211   0.295  0.2386  0.0061 -0.7139
  116phy    C18 3122   3.887   4.129   0.209  0.2933  0.3265 -0.1623
  116phy    O01 3123   3.780   4.082   0.300 -0.5268 -0.1953  0.4250
  116phy    H01 3124   3.712   4.148   0.298 -0.7113 -0.2831 -3.8212
  116phy    C19 3125   3.968   4.005   0.178 -0.3883  0.1510  0.8631
  116phy    C13 3126   3.831   4.202   0.076 -0.2638 -0.6166  0.1607
  116phy     H3 3127   3.781   4.291   0.121 -0.0029  0.0139 -0.7793
  116phy    O33 3128   3.922   4.272  -0.001  0.1904 -0.0969 -0.4607
  116phy    H1B 3129   3.969   4.210  -0.054  2.4354 -1.1053  2.4363
  116phy    C12 3130   3.698   4.160   0.001  0.2532  0.2799 -0.2314
  116phy    O11 3131   3.722   4.081  -0.110  0.0632  0.0463  0.4131
  116phy    H1A 3132   3.763   4.141  -0.169 -0.4965 -1.1761 -1.2848
  117phy    C35 3133   4.826   4.764   2.101 -0.3586  0.6732  0.4205
  117phy    C33 3134   4.698   4.784   2.022  0.0103  0.4724  0.0254
  117phy    C34 3135   4.708   4.923   1.959 -0.1861  0.2985  0.3211
  117phy    C32 3136   4.656   4.666   1.929 -0.5397  0.0783 -0.0857
  117phy    C31 3137   4.502   4.661   1.912  0.3476  0.4399  0.0850
  117phy    C30 3138   4.437   4.536   1.848  0.0830 -0.6926  0.0111
  117phy    C28 3139   4.280   4.549   1.836  0.2759  0.0427 -0.1556
  117phy    C29 3140   4.247   4.546   1.690  0.0396 -0.4910  0.2317
  117phy    C27 3141   4.211   4.431   1.909  0.0452 -0.1124  0.0465
  117phy    C26 3142   4.069   4.461   1.954 -0.1748 -0.4390  0.1647
  117phy    C25 3143   4.001   4.352   2.039  0.2303 -0.1096  0.2486
  117phy    C23 3144   3.849   4.372   2.074  0.0147 -0.0404  0.0182
  117phy    C24 3145   3.748   4.336   1.961 -0.2954  0.3220 -0.2904
  117phy    C22 3146   3.815   4.280   2.198  0.8433 -0.8119  0.6231
  117phy    C21 3147   3.801   4.345   2.333  0.2136  0.1877 -0.1130
  117phy    C20 3148   3.755   4.239   2.434 -0.5561  0.6237  0.1821
  117phy    C18 3149   3.746   4.284   2.585 -0.1282  0.6772 -0.2511
  117phy    O01 3150   3.714   4.426   2.589 -0.3884  0.3035 -0.1651
  117phy    H01 3151   3.718   4.454   2.679 -0.2503  2.6772 -0.8618
  117phy    C19 3152   3.617   4.220   2.636 -0.4584 -0.0003  0.0328
  117phy    C13 3153   3.876   4.249   2.680 -0.2701  0.0330 -0.0544
  117phy     H3 3154   3.905   4.141   2.680  0.0538 -0.0548  4.5405
  117phy    O33 3155   3.839   4.266   2.817 -0.4531  0.5282  0.6288
  117phy    H1B 3156   3.840   4.359   2.835  2.2915  0.7505 -0.1483
  117phy    C12 3157   4.013   4.325   2.655  0.0204  0.3912 -0.6762
  117phy    O11 3158   4.125   4.307   2.733 -0.1865  0.5927  0.2038
  117phy    H1A 3159   4.204   4.351   2.708 -1.3543  1.4858 -2.2653
  118phy    C35 3160   4.104   3.392   1.683 -0.6862 -0.3014 -0.1770
  118phy    C33 3161   4.148   3.535   1.707  0.0306  0.3254 -0.2376
  118phy    C34 3162   4.099   3.612   1.582 -0.2126 -0.2003 -0.2447
  118phy    C32 3163   4.088   3.587   1.842 -0.3477 -0.4296  0.3344
  118phy    C31 3164   4.176   3.702   1.898 -0.2492  0.0732 -0.3062
  118phy    C30 3165   4.121   3.756   2.029  0.3426 -0.3801 -0.1531
  118phy    C28 3166   4.191   3.884   2.083 -0.5753  0.7453  1.1158
  118phy    C29 3167   4.150   4.013   2.011 -0.1530  0.2149 -0.6493
  118phy    C27 3168   4.172   3.888   2.233 -0.3271  0.8007 -0.3144
  118phy    C26 3169   4.281   3.954   2.322 -0.1463 -0.5597 -0.3239
  118phy    C25 3170   4.255   3.934   2.474  0.3240  0.1752 -0.5957
  118phy    C23 3171   4.367   3.980   2.564 -0.3780 -0.1488 -0.4408
  118phy    C24 3172   4.356   4.131   2.601 -0.7969  0.1448 -0.1007
  118phy    C22 3173   4.354   3.888   2.688  0.2138 -0.0723  0.6942
  118phy    C21 3174   4.484   3.866   2.772 -0.6336  0.1079  0.3862
  118phy    C20 3175   4.441   3.819   2.909 -0.2360 -0.4862  0.3526
  118phy    C18 3176   4.548   3.813   3.022  0.1052  0.8293 -0.3992
  118phy    O01 3177   4.614   3.937   3.043  0.0007 -0.0931  0.3342
  118phy    H01 3178   4.547   4.003   3.048  0.9212  0.7673  2.4848
  118phy    C19 3179   4.446   3.804   3.146  0.5005  0.0066 -0.4065
  118phy    C13 3180   4.646   3.686   2.994  0.5126  0.3438  0.3327
  118phy     H3 3181   4.684   3.689   2.888  0.1146 -1.0574  0.1258
  118phy    O33 3182   4.582   3.557   2.996 -0.0618  0.0940  0.2269
  118phy    H1B 3183   4.646   3.493   2.970  1.3424  1.8561 -0.9527
  118phy    C12 3184   4.779   3.671   3.081  0.3587  0.5732  0.0781
  118phy    O11 3185   4.867   3.782   3.076  0.1120  0.0711 -0.5779
  118phy    H1A 3186   4.810   3.856   3.084  0.5494  0.2240  1.9455
  119phy    C35 3187   4.690   3.373   1.157  0.0407  0.4976  0.3801
  119phy    C33 3188   4.686   3.503   1.240 -0.5172 -0.1010  0.7962
  119phy    C34 3189   4.628   3.616   1.151 -0.3551 -0.4604  0.3137
  119phy    C32 3190   4.623   3.481   1.377  0.2714 -0.2364 -0.2590
  119phy    C31 3191   4.665   3.583   1.485 -0.5764  0.4924  0.1481
  119phy    C30 3192   4.573   3.590   1.611  0.3826  0.2139 -0.2313
  119phy    C28 3193   4.608   3.699   1.716 -0.3763  0.9596 -0.3963
  119phy    C29 3194   4.582   3.843   1.692  0.0621 -0.3110 -0.2980
  119phy    C27 3195   4.539   3.658   1.847  0.2556 -0.1031 -0.1556
  119phy    C26 3196   4.611   3.663   1.984 -0.3505  0.2025 -0.2041
  119phy    C25 3197   4.523   3.648   2.106  0.0233  0.2735  0.4855
  119phy    C23 3198   4.590   3.624   2.241 -0.1436 -0.2867 -0.0819
  119phy    C24 3199   4.598   3.751   2.326  0.7109 -0.2067  0.0468
  119phy    C22 3200   4.528   3.511   2.314 -0.2430  0.3989 -0.0924
  119phy    C21 3201   4.630   3.423   2.395  0.2900 -0.0416  0.2572
  119phy    C20 3202   4.593   3.278   2.423  0.0897  0.6584  0.5581
  119phy    C18 3203   4.543   3.212   2.559  0.1921  0.2493 -0.1258
  119phy    O01 3204   4.411   3.265   2.585  0.7202  0.2297 -0.2806
  119phy    H01 3205   4.424   3.343   2.636  2.9209  0.2745 -0.7967
  119phy    C19 3206   4.486   3.077   2.503 -0.1346 -0.5214  0.6142
  119phy    C13 3207   4.639   3.204   2.687  0.6453 -0.1970 -0.3063
  119phy     H3 3208   4.734   3.156   2.655  0.2547 -0.5923 -0.9027
  119phy    O33 3209   4.590   3.106   2.782  0.5473  0.3317  0.2038
  119phy    H1B 3210   4.511   3.142   2.820 -1.1039 -0.8811 -1.8587
  119phy    C12 3211   4.672   3.339   2.762  0.4321 -1.0051 -0.0480
  119phy    O11 3212   4.751   3.343   2.876 -0.0242 -0.2130  0.3121
  119phy    H1A 3213   4.812   3.272   2.879 -0.2020 -0.3810 -0.0216
  120phy    C35 3214   3.619   2.412   1.752 -0.6377  0.0793 -0.0313
  120phy    C33 3215   3.616   2.532   1.850  0.1917  0.8777 -0.4546
  120phy    C34 3216   3.623   2.471   1.991  0.1009  0.4300 -0.3665
  120phy    C32 3217   3.733   2.627   1.837  0.5692 -0.5976  0.1575
  120phy    C31 3218   3.705   2.744   1.740 -0.3368 -0.5562 -0.2918
  120phy    C30 3219   3.821   2.853   1.751  0.3957 -0.1732  0.1498
  120phy    C28 3220   3.816   2.976   1.661 -0.0065  0.1213  0.2985
  120phy    C29 3221   3.876   3.092   1.736 -0.9344 -0.2065  0.2581
  120phy    C27 3222   3.889   2.964   1.525  0.0053 -0.2782  0.4097
  120phy    C26 3223   3.810   3.012   1.405 -0.0087 -0.1751  0.3979
  120phy    C25 3224   3.892   3.000   1.281  0.5302 -0.5320  0.6388
  120phy    C23 3225   3.825   3.059   1.152 -1.0327  0.0221  0.1637
  120phy    C24 3226   3.858   3.212   1.144  0.2602  0.3687 -0.2916
  120phy    C22 3227   3.865   2.974   1.032  0.4430 -0.4123 -0.1314
  120phy    C21 3228   3.779   2.992   0.904  0.1382  0.3514 -0.1704
  120phy    C20 3229   3.827   2.915   0.780 -0.0900  0.5152  0.0844
  120phy    C18 3230   3.805   2.971   0.630 -0.5494 -0.1953 -0.8763
  120phy    O01 3231   3.664   3.007   0.607 -0.5499 -0.8655  0.5869
  120phy    H01 3232   3.649   3.022   0.515 -0.2411 -2.0375  0.3330
  120phy    C19 3233   3.820   2.843   0.543  0.1348 -0.1046  0.6083
  120phy    C13 3234   3.904   3.092   0.578  0.1180  0.0728 -0.1589
  120phy     H3 3235   4.007   3.066   0.614  0.9127  0.9894 -1.6377
  120phy    O33 3236   3.940   3.092   0.442  0.0303  0.1095 -0.1908
  120phy    H1B 3237   3.884   3.151   0.395  0.5310  1.3071  0.6708
  120phy    C12 3238   3.922   3.232   0.647  0.1858 -0.0145  0.6407
  120phy    O11 3239   3.818   3.318   0.608  0.0532 -0.0807 -0.5303
  120phy    H1A 3240   3.738   3.298   0.653  0.4360 -2.0555 -0.6711
  121phy    C35 3241   1.386   2.020   2.193 -0.9525 -0.3503  0.0691
  121phy    C33 3242   1.417   1.871   2.180  0.2573 -0.0517 -0.0846
  121phy    C34 3243   1.566   1.850   2.211  0.3374 -0.1230  0.1729
  121phy    C32 3244   1.319   1.796   2.261  0.6729 -0.0835 -0.0717
  121phy    C31 3245   1.184   1.753   2.193  0.1914 -0.4627 -0.0544
  121phy    C30 3246   1.086   1.698   2.295 -0.2190  0.2353  0.3087
  121phy    C28 3247   0.934   1.692   2.263  0.1406  0.2434 -0.4371
  121phy    C29 3248   0.903   1.556   2.202  0.0933  0.1307  0.5119
  121phy    C27 3249   0.839   1.698   2.384  0.1888 -0.6142 -0.2782
  121phy    C26 3250   0.791   1.840   2.432  0.1916  0.4433  0.1220
  121phy    C25 3251   0.677   1.823   2.533  0.0436 -0.0893  0.7756
  121phy    C23 3252   0.614   1.952   2.583  0.8454 -0.2048 -0.0152
  121phy    C24 3253   0.534   2.023   2.475 -0.1749  0.4498  0.2179
  121phy    C22 3254   0.536   1.924   2.716  0.1467 -0.4245  0.3218
  121phy    C21 3255   0.520   2.038   2.814 -0.2348  0.2743  0.8600
  121phy    C20 3256   0.435   2.000   2.934  0.5515  0.0985 -0.1097
  121phy    C18 3257   0.401   2.109   3.050 -0.0004  0.3416 -0.1455
  121phy    O01 3258   0.342   2.232   2.997  0.1003  0.1891 -0.0370
  121phy    H01 3259   0.276   2.213   2.934 -0.1403 -0.6267  0.4392
  121phy    C19 3260   0.288   2.034   3.125  0.0429 -0.0013 -0.2760
  121phy    C13 3261   0.535   2.149   3.127 -0.1596  0.0672  0.0488
  121phy     H3 3262   0.618   2.168   3.055 -0.4251  0.2428 -0.2086
  121phy    O33 3263   0.589   2.041   3.201  1.0177  0.7575 -0.1008
  121phy    H1B 3264   0.659   1.999   3.154  1.8228 -0.6499  2.1518
  121phy    C12 3265   0.547   2.284   3.219 -0.3863 -0.3724  0.1714
  121phy    O11 3266   0.517   2.401   3.151 -0.0845  0.0646 -0.2876
  121phy    H1A 3267   0.450   2.379   3.089  0.8347 -0.8846 -0.9845
  122phy    C35 3268   5.084   3.536   1.360 -0.4287  0.4422  0.3131
  122phy    C33 3269   5.138   3.572   1.500 -0.1964  0.2936  0.6071
  122phy    C34 3270   5.033   3.529   1.597  0.2306 -0.9164 -0.0368
  122phy    C32 3271   5.283   3.521   1.523 -0.1232  0.6813 -0.0417
  122phy    C31 3272   5.367   3.568   1.644 -0.0450 -0.5318  0.5062
  122phy    C30 3273   5.515   3.529   1.637  0.5414  0.2780  0.4209
  122phy    C28 3274   5.595   3.557   1.765 -0.6062  0.2845  0.4091
  122phy    C29 3275   5.694   3.442   1.777 -0.4397  0.2338  0.0827
  122phy    C27 3276   5.664   3.694   1.749  0.5268 -0.1507 -0.1216
  122phy    C26 3277   5.688   3.751   1.886 -0.0161  0.0893  0.1320
  122phy    C25 3278   5.720   3.900   1.888  0.1080 -0.0046 -0.2066
  122phy    C23 3279   5.773   3.946   2.025 -0.3901  0.0515  0.6174
  122phy    C24 3280   5.929   3.949   2.017  0.0954 -0.1266  0.2314
  122phy    C22 3281   5.705   4.081   2.054  0.1036 -0.6749 -0.2399
  122phy    C21 3282   5.714   4.130   2.200 -0.1965  0.1529 -0.2084
  122phy    C20 3283   5.663   4.273   2.207 -0.3435  0.1866  0.4458
  122phy    C18 3284   5.718   4.365   2.318 -0.2091 -0.0502 -1.0280
  122phy    O01 3285   5.862   4.377   2.333 -0.3165  0.1040 -0.0481
  122phy    H01 3286   5.895   4.291   2.350 -0.6372 -0.0554 -0.2207
  122phy    C19 3287   5.690   4.501   2.252 -0.1263 -0.0335 -0.3207
  122phy    C13 3288   5.643   4.341   2.465 -0.1786  0.4587 -0.3732
  122phy     H3 3289   5.631   4.231   2.483  1.0899  0.7146  2.5202
  122phy    O33 3290   5.506   4.384   2.468 -0.5670  0.0429 -0.2874
  122phy    H1B 3291   5.464   4.378   2.551 -2.1345 -4.9524 -1.1543
  122phy    C12 3292   5.709   4.400   2.591  0.1307 -0.2378  0.0688
  122phy    O11 3293   5.832   4.335   2.632  0.2635  0.1973  0.1685
  122phy    H1A 3294   5.864   4.397   2.695  1.3018 -1.6116  1.4884
  123phy    C35 3295   3.477   4.486   1.549 -0.0724 -0.1260 -0.1038
  123phy    C33 3296   3.428   4.358   1.613  0.5829  0.1941  0.2621
  123phy    C34 3297   3.379   4.392   1.754 -0.5659  0.3636  0.5579
  123phy    C32 3298   3.317   4.307   1.524  0.2990  0.2469 -0.3219
  123phy    C31 3299   3.288   4.155   1.530  0.9395 -0.1193 -0.4956
  123phy    C30 3300   3.178   4.120   1.432  0.1035  0.2675  0.5748
  123phy    C28 3301   3.163   3.965   1.418  0.4383  1.1665  0.4408
  123phy    C29 3302   3.038   3.920   1.489 -0.0472  0.3594 -0.3313
  123phy    C27 3303   3.132   3.950   1.268  0.7704 -0.3251 -0.1008
  123phy    C26 3304   3.228   3.907   1.157  0.1690  0.2417  0.1687
  123phy    C25 3305   3.190   3.933   1.010 -0.2429 -0.3768 -0.4945
  123phy    C23 3306   3.290   3.859   0.915 -0.1792  0.2040 -0.1440
  123phy    C24 3307   3.218   3.777   0.809  0.1421  0.4565 -0.0148
  123phy    C22 3308   3.384   3.954   0.835 -0.0765 -0.1271  0.4177
  123phy    C21 3309   3.535   3.930   0.856  0.4739  0.5189 -0.5102
  123phy    C20 3310   3.605   4.030   0.773  0.1825 -0.3461 -0.1087
  123phy    C18 3311   3.757   4.018   0.739  0.1790 -0.0121 -0.2871
  123phy    O01 3312   3.837   3.986   0.854  0.1179 -0.0837 -0.5981
  123phy    H01 3313   3.797   4.026   0.929  0.2944 -0.4450 -0.3090
  123phy    C19 3314   3.799   4.164   0.703  0.3497 -0.1286  0.2875
  123phy    C13 3315   3.791   3.914   0.619  0.1822  0.1736  0.4435
  123phy     H3 3316   3.755   3.816   0.659 -1.6400  1.0476  1.0387
  123phy    O33 3317   3.710   3.919   0.502  0.5961  0.8891  0.6376
  123phy    H1B 3318   3.764   3.956   0.434  0.5240 -0.2753 -0.0713
  123phy    C12 3319   3.940   3.848   0.601 -0.3237  0.4627 -0.0625
  123phy    O11 3320   3.961   3.723   0.540 -0.3950 -0.1263  0.2634
  123phy    H1A 3321   4.054   3.709   0.544  0.3077  3.8223  1.3738
  124phy    C35 3322   4.366   4.722   1.370  0.0482  0.1643 -0.5328
  124phy    C33 3323   4.470   4.833   1.332 -0.0039  0.5075 -0.0496
  124phy    C34 3324   4.463   4.853   1.183 -0.4140 -0.2488 -0.2118
  124phy    C32 3325   4.446   4.969   1.406  0.2021  0.6069 -0.6916
  124phy    C31 3326   4.502   4.988   1.549  0.5183  0.0323 -0.8471
  124phy    C30 3327   4.474   5.129   1.604 -0.0928  0.1384 -0.4166
  124phy    C28 3328   4.492   5.147   1.756 -0.9569  0.7436 -0.5515
  124phy    C29 3329   4.599   5.257   1.782 -0.5660 -0.5344 -0.1559
  124phy    C27 3330   4.360   5.158   1.826 -0.3326 -0.3824  0.1967
  124phy    C26 3331   4.354   5.099   1.971  0.3572 -0.4804 -0.6613
  124phy    C25 3332   4.214   5.074   2.023  0.4423 -0.7815 -0.6315
  124phy    C23 3333   4.208   5.006   2.161 -0.0329 -0.1949  0.4282
  124phy    C24 3334   4.220   5.119   2.270  0.2465 -0.4389 -0.8295
  124phy    C22 3335   4.067   4.943   2.178 -0.4399 -0.2813 -0.5529
  124phy    C21 3336   4.057   4.807   2.246 -0.5667 -0.1181  0.0820
  124phy    C20 3337   3.925   4.743   2.300 -0.0802 -0.2942 -0.2110
  124phy    C18 3338   3.858   4.778   2.441  0.0243 -0.3904 -0.2754
  124phy    O01 3339   3.820   4.918   2.444  0.0755  0.2154 -0.3081
  124phy    H01 3340   3.839   4.968   2.367 -0.4318  0.5348 -0.2347
  124phy    C19 3341   3.730   4.700   2.416  0.3976 -0.1056  0.1056
  124phy    C13 3342   3.947   4.739   2.574 -0.4772 -0.1524 -0.7040
  124phy     H3 3343   3.979   4.632   2.567  0.4222  0.1562 -1.6052
  124phy    O33 3344   3.863   4.741   2.688 -0.0362 -0.0552 -0.2877
  124phy    H1B 3345   3.857   4.833   2.707  1.8019  0.1118 -0.3455
  124phy    C12 3346   4.072   4.821   2.613 -0.4271  0.3686  0.2322
  124phy    O11 3347   4.051   4.945   2.670  0.2855 -0.0046  0.0911
  124phy    H1A 3348   4.098   5.006   2.617  1.2513  0.3301  1.2835
  125phy    C35 3349   3.974   0.052   1.189  0.2233 -0.4288 -0.5478
  125phy    C33 3350   4.007  -0.092   1.178  0.4841  0.0596  0.0018
  125phy    C34 3351   4.138  -0.102   1.114  0.4175  0.4691  0.1817
  125phy    C32 3352   4.025  -0.158   1.318  0.5265 -0.0471  0.0326
  125phy    C31 3353   3.907  -0.237   1.375 -0.4642  0.0276  0.2876
  125phy    C30 3354   3.947  -0.297   1.511 -0.0093 -0.0274  0.2272
  125phy    C28 3355   3.834  -0.376   1.582 -0.5581  0.3903  0.0784
  125phy    C29 3356   3.849  -0.523   1.532  0.2282 -0.0269 -0.1492
  125phy    C27 3357   3.844  -0.355   1.735  0.4321 -0.4445 -0.1292
  125phy    C26 3358   3.707  -0.368   1.806 -0.5950 -0.3259 -0.1753
  125phy    C25 3359   3.699  -0.339   1.951  0.0629  0.2167 -0.5026
  125phy    C23 3360   3.556  -0.337   2.008 -0.4366 -0.2391 -0.1122
  125phy    C24 3361   3.518  -0.474   2.044  0.0234 -0.1102  0.6036
  125phy    C22 3362   3.533  -0.264   2.143 -0.3510 -0.2604 -0.3078
  125phy    C21 3363   3.567  -0.110   2.150  0.0139 -0.1310  0.1506
  125phy    C20 3364   3.563  -0.051   2.287  0.7672 -1.2064  0.0069
  125phy    C18 3365   3.630   0.094   2.309 -0.1400  0.6251  0.1398
  125phy    O01 3366   3.554   0.193   2.224  0.4253 -0.1807  0.2410
  125phy    H01 3367   3.466   0.166   2.207  0.4534 -0.0894 -0.0505
  125phy    C19 3368   3.585   0.123   2.454 -0.0988  0.0493 -0.4916
  125phy    C13 3369   3.792   0.103   2.272 -0.2787 -0.2058 -0.1732
  125phy     H3 3370   3.811   0.050   2.175  1.2396  0.4302 -0.2494
  125phy    O33 3371   3.875   0.028   2.363  0.3332  0.1644  0.0239
  125phy    H1B 3372   3.915   0.084   2.426  2.2043 -0.7713 -0.2607
  125phy    C12 3373   3.852   0.250   2.260 -0.0303  0.4784 -0.5423
  125phy    O11 3374   3.768   0.357   2.275  0.0546 -0.3046  0.6011
  125phy    H1A 3375   3.680   0.335   2.249 -0.6482  0.2945  2.2830
  126phy    C35 3376   2.818   4.924   1.266 -0.0815  0.2522 -0.1542
  126phy    C33 3377   2.703   5.000   1.325 -0.5945 -0.0042 -0.1307
  126phy    C34 3378   2.604   5.000   1.215 -0.1047 -0.1752  0.1138
  126phy    C32 3379   2.649   4.915   1.445 -0.0177 -0.5130 -0.0610
  126phy    C31 3380   2.694   4.960   1.580  0.4548 -0.1544 -0.1926
  126phy    C30 3381   2.640   4.862   1.684  0.8502  0.6969 -0.5548
  126phy    C28 3382   2.652   4.914   1.829 -0.1815  0.0703  0.4802
  126phy    C29 3383   2.514   4.947   1.886 -0.4404 -0.0950  0.0014
  126phy    C27 3384   2.731   4.825   1.927  0.4823  0.1407  0.3264
  126phy    C26 3385   2.824   4.899   2.025  0.2957  0.7759  0.2282
  126phy    C25 3386   2.907   4.812   2.126 -0.2731 -0.0159 -0.1223
  126phy    C23 3387   2.962   4.881   2.253  0.3098 -0.4424  0.1422
  126phy    C24 3388   2.861   4.886   2.364  0.0886 -0.0304 -0.0866
  126phy    C22 3389   3.067   4.784   2.306 -0.5488  0.2123  0.8596
  126phy    C21 3390   3.175   4.838   2.402 -0.1344  0.2822 -0.1888
  126phy    C20 3391   3.268   4.729   2.471  0.4428  0.8502  0.3614
  126phy    C18 3392   3.219   4.613   2.568  0.3041 -0.5187 -0.0031
  126phy    O01 3393   3.127   4.537   2.492  0.4498 -0.2340  0.0347
  126phy    H01 3394   3.057   4.594   2.464 -0.2565 -1.1182 -0.0340
  126phy    C19 3395   3.348   4.524   2.575 -0.6632  0.4167  0.3391
  126phy    C13 3396   3.146   4.659   2.704 -0.1378  0.3025 -0.4239
  126phy     H3 3397   3.084   4.750   2.684  0.9711  1.1989  0.0889
  126phy    O33 3398   3.234   4.713   2.812  0.2356  0.1115 -0.2879
  126phy    H1B 3399   3.284   4.792   2.798  1.1692 -0.1804  1.0889
  126phy    C12 3400   3.044   4.556   2.773 -0.0625  0.4557  0.1337
  126phy    O11 3401   2.951   4.612   2.865 -0.2624  0.4662  0.6997
  126phy    H1A 3402   2.894   4.541   2.891  2.2196 -2.3094 -0.7813
  127phy    C35 3403   3.360   4.465   0.948 -0.6160  0.0061  0.3192
  127phy    C33 3404   3.337   4.456   1.097  0.0906 -0.1045  0.3065
  127phy    C34 3405   3.345   4.307   1.128 -0.5202 -0.8986 -0.2670
  127phy    C32 3406   3.434   4.536   1.180  0.1948  0.4166 -0.3002
  127phy    C31 3407   3.368   4.678   1.219  0.0960  0.3490  1.0316
  127phy    C30 3408   3.461   4.763   1.304  0.5202  0.5086  0.0251
  127phy    C28 3409   3.479   4.907   1.260  0.1045  0.2342  0.4630
  127phy    C29 3410   3.510   4.999   1.372  0.5084  0.1517  0.0487
  127phy    C27 3411   3.604   4.912   1.164  0.5190  0.1731 -0.4373
  127phy    C26 3412   3.587   4.888   1.010 -0.5460 -0.0914  0.0940
  127phy    C25 3413   3.725   4.862   0.941  0.1910 -0.0372 -0.0328
  127phy    C23 3414   3.723   4.821   0.790  0.0781 -0.6947  0.7413
  127phy    C24 3415   3.859   4.857   0.734 -0.5506 -0.1461 -0.1473
  127phy    C22 3416   3.683   4.677   0.764  0.0847 -0.3758  0.2569
  127phy    C21 3417   3.604   4.645   0.642  0.3219 -0.0474  0.0680
  127phy    C20 3418   3.565   4.492   0.647  0.3376  0.6111 -0.3756
  127phy    C18 3419   3.488   4.429   0.521  0.3887  0.1925 -0.3188
  127phy    O01 3420   3.358   4.493   0.495 -0.2375 -0.4981 -0.2553
  127phy    H01 3421   3.322   4.516   0.579 -0.7811 -1.7830 -0.1096
  127phy    C19 3422   3.439   4.296   0.579 -0.6706  0.4109 -0.0872
  127phy    C13 3423   3.562   4.401   0.382 -0.4146 -0.1467  0.0419
  127phy     H3 3424   3.665   4.442   0.398 -0.2237 -0.2794 -0.7718
  127phy    O33 3425   3.607   4.271   0.335  0.0361  0.0278 -1.0875
  127phy    H1B 3426   3.540   4.206   0.343  0.0883 -0.0437 -1.2216
  127phy    C12 3427   3.546   4.508   0.261 -0.4598 -0.0283  0.2178
  127phy    O11 3428   3.451   4.474   0.162 -0.3969 -0.1723  0.7135
  127phy    H1A 3429   3.370   4.452   0.204 -0.6821  1.2802  0.9902
  128SOL     OW 3430   1.519   1.314   0.292 -0.1034 -0.3355  0.3239
  128SOL    HW1 3431   1.534   1.406   0.316  2.1006 -0.1729 -1.4167
  128SOL    HW2 3432   1.502   1.270   0.376 -1.8058  2.3116  1.5087
  128SOL     MW 3433   1.519   1.321   0.307  0.0002  0.0022 -0.0031
  129SOL     OW 3434   0.108   3.031   2.893  0.2591  0.0201  0.4434
  129SOL    HW1 3435   0.139   3.100   2.951 -0.0282 -0.0267  0.6535
  129SOL    HW2 3436   0.147   2.953   2.933 -0.1829 -0.6180 -0.3214
  129SOL     MW 3437   0.117   3.030   2.906  0.0002  0.0022 -0.0031
  130SOL     OW 3438   1.013   1.715   0.326  0.3246 -0.3966 -0.1194
  130SOL    HW1 3439   1.024   1.730   0.232  0.0737 -0.5976 -0.1804
  130SOL    HW2 3440   0.918   1.713   0.335  0.4491  0.5029  1.9089
  130SOL     MW 3441   1.002   1.717   0.315  0.0002  0.0022 -0.0031
  131SOL     OW 3442   3.447   0.391   0.138  0.4026  0.3933 -0.2875
  131SOL    HW1 3443   3.358   0.421   0.157 -0.1168 -0.4849 -1.2505
  131SOL    HW2 3444   3.499   0.470   0.124  1.3593 -0.2919 -0.7438
  131SOL     MW 3445   3.442   0.405   0.138  0.0002  0.0022 -0.0031
  132SOL     OW 3446   1.313   1.435   0.138  0.1440 -0.2409  0.4783
  132SOL    HW1 3447   1.402   1.412   0.164  1.2288 -1.2204 -3.4136
  132SOL    HW2 3448   1.270   1.463   0.218 -0.3695 -2.4481  1.0564
  132SOL     MW 3449   1.319   1.435   0.152  0.0002  0.0022 -0.0031
  133SOL     OW 3450   2.309   0.528   2.926 -0.0820 -0.4089 -0.0743
  133SOL    HW1 3451   2.287   0.590   2.857  0.9594  0.8122  0.6499
  133SOL    HW2 3452   2.396   0.556   2.956  1.3972 -4.9230  0.6435
  133SOL     MW 3453   2.317   0.540   2.921  0.0002  0.0022 -0.0031
  134SOL     OW 3454   2.086   0.573   2.552  0.0471 -0.0967  0.1494
  134SOL    HW1 3455   2.042   0.541   2.473 -1.2663 -0.5678  1.0349
  134SOL    HW2 3456   2.011   0.578   2.611  0.6711 -2.4681  1.2389
  134SOL     MW 3457   2.071   0.570   2.549  0.0002  0.0022 -0.0031
  135SOL     OW 3458   3.692   2.792   0.197  0.6109  0.0827 -0.5561
  135SOL    HW1 3459   3.624   2.740   0.154  0.2414  0.2839 -0.2312
  135SOL    HW2 3460   3.754   2.723   0.219 -1.1515 -1.5091 -0.2400
  135SOL     MW 3461   3.691   2.776   0.195  0.0002  0.0022 -0.0031
  136SOL     OW 3462   2.097   0.651   3.069 -0.1097 -0.2574 -0.0383
  136SOL    HW1 3463   2.102   0.733   3.018 -0.3369  0.3932  0.9636
  136SOL    HW2 3464   2.172   0.597   3.045  2.2560  2.4607  0.6298
  136SOL     MW 3465   2.108   0.655   3.059  0.0002  0.0022 -0.0031
  137SOL     OW 3466   4.943   5.023   2.878  0.0209  0.1671  0.1054
  137SOL    HW1 3467   4.966   5.003   2.787 -3.3960 -0.5850 -0.7210
  137SOL    HW2 3468   5.007   4.971   2.926 -0.9183 -1.0328  0.0893
  137SOL     MW 3469   4.954   5.014   2.873  0.0002  0.0022 -0.0031
  138SOL     OW 3470   0.161   1.354   0.071  0.2575 -0.0111  0.2571
  138SOL    HW1 3471   0.213   1.354  -0.009 -0.9136  0.7132 -0.5245
  138SOL    HW2 3472   0.073   1.345   0.036 -0.6116  2.8676  1.4573
  138SOL     MW 3473   0.156   1.353   0.056  0.0002  0.0022 -0.0031
  139SOL     OW 3474   0.799   4.273   3.029 -0.2470 -0.4662  0.1623
  139SOL    HW1 3475   0.862   4.263   3.100  0.2984 -0.2990 -0.2791
  139SOL    HW2 3476   0.854   4.276   2.950 -1.1758 -0.7069 -0.5083
  139SOL     MW 3477   0.815   4.272   3.028  0.0002  0.0022 -0.0031
  140SOL     OW 3478   1.818   0.857   2.813  0.1040 -0.0846  0.0797
  140SOL    HW1 3479   1.778   0.816   2.890 -0.3821  0.6921  0.2568
  140SOL    HW2 3480   1.911   0.856   2.836  0.0790  0.9524  0.2684
  140SOL     MW 3481   1.825   0.851   2.827  0.0002  0.0022 -0.0031
  141SOL     OW 3482   3.370   2.216   2.663  0.3571  0.0567 -0.2294
  141SOL    HW1 3483   3.280   2.248   2.664  0.5329  0.5756 -0.2564
  141SOL    HW2 3484   3.419   2.280   2.610  2.9673 -0.8417  0.9367
  141SOL     MW 3485   3.365   2.229   2.656  0.0002  0.0022 -0.0031
  142SOL     OW 3486   0.869   4.707   2.473  0.5102 -0.1745  0.2183
  142SOL    HW1 3487   0.783   4.736   2.442  0.5962  0.6210  0.6818
  142SOL    HW2 3488   0.896   4.649   2.402 -2.1122 -1.1572 -0.1209
  142SOL     MW 3489   0.861   4.703   2.460  0.0002  0.0022 -0.0031
  143SOL     OW 3490   1.761   0.071   2.684 -0.4145  0.4353 -0.9368
  143SOL    HW1 3491   1.830   0.031   2.630 -0.0703  0.3848 -0.4674
  143SOL    HW2 3492   1.810   0.122   2.748 -0.0148 -1.2945  0.2184
  143SOL     MW 3493   1.776   0.072   2.686  0.0002  0.0022 -0.0031
  144SOL     OW 3494   2.390   1.724   2.906  0.0836 -0.0960 -0.3535
  144SOL    HW1 3495   2.329   1.708   2.977  1.7363 -2.8187  0.5887
  144SOL    HW2 3496   2.431   1.807   2.931  1.0268 -0.7423  0.3329
  144SOL     MW 3497   2.388   1.733   2.918  0.0002  0.0022 -0.0031
  145SOL     OW 3498   4.858   4.607   3.027 -0.1967 -0.1822  0.0525
  145SOL    HW1 3499   4.877   4.669   3.098 -1.1724 -0.4651  0.5856
  145SOL    HW2 3500   4.940   4.564   3.006 -0.6955 -0.2518 -1.9694
  145SOL     MW 3501   4.871   4.610   3.033  0.0002  0.0022 -0.0031
  146SOL     OW 3502   0.583   4.799   2.472 -0.3414 -0.5277 -0.8238
  146SOL    HW1 3503   0.593   4.825   2.563  0.8931 -0.6850 -0.9079
  146SOL    HW2 3504   0.487   4.795   2.468 -0.5814 -0.6123  2.4175
  146SOL     MW 3505   0.571   4.802   2.483  0.0002  0.0022 -0.0031
  147SOL     OW 3506   4.540   2.722   0.562 -0.1640  0.0599 -0.3238
  147SOL    HW1 3507   4.445   2.708   0.555 -0.3030  0.6064  0.4172
  147SOL    HW2 3508   4.564   2.772   0.484 -0.7936  0.5821 -0.1899
  147SOL     MW 3509   4.531   2.727   0.551  0.0002  0.0022 -0.0031
  148SOL     OW 3510   1.917   4.118   0.454  0.2515 -0.0707 -0.3586
  148SOL    HW1 3511   1.859   4.062   0.403  1.4408 -1.2179 -0.4958
  148SOL    HW2 3512   1.921   4.194   0.396  0.1442  0.1105 -0.1328
  148SOL     MW 3513   1.909   4.121   0.439  0.0002  0.0022 -0.0031
  149SOL     OW 3514   0.892   4.549   2.706  0.0840  0.4495 -0.0542
  149SOL    HW1 3515   0.882   4.590   2.620 -3.6907  0.1106  0.0200
  149SOL    HW2 3516   0.884   4.623   2.767 -1.6545 -2.4553  3.6831
  149SOL     MW 3517   0.889   4.564   2.703  0.0002  0.0022 -0.0031
  150SOL     OW 3518   3.343   2.611   0.451  0.8374  0.4688  0.6130
  150SOL    HW1 3519   3.329   2.705   0.439  0.5397  0.4895  1.0860
  150SOL    HW2 3520   3.275   2.593   0.515  0.3596 -0.3669 -0.1099
  150SOL     MW 3521   3.332   2.621   0.458  0.0002  0.0022 -0.0031
  151SOL     OW 3522   4.255   0.346   2.890 -0.0544  0.6622 -0.0064
  151SOL    HW1 3523   4.174   0.379   2.849 -0.6280 -0.6347  0.0255
  151SOL    HW2 3524   4.318   0.413   2.865  2.3360 -1.1040  0.8428
  151SOL     MW 3525   4.252   0.359   2.881  0.0002  0.0022 -0.0031
  152SOL     OW 3526   4.226   1.210   2.693  0.2340 -0.6438  0.2322
  152SOL    HW1 3527   4.254   1.244   2.778  0.1031 -2.8919  1.2578
  152SOL    HW2 3528   4.138   1.245   2.682  0.6491  0.9136  1.5111
  152SOL     MW 3529   4.218   1.219   2.703  0.0002  0.0022 -0.0031
  153SOL     OW 3530   2.072   2.078   2.305 -0.1449  0.0758  0.1387
  153SOL    HW1 3531   2.094   2.002   2.251 -0.3431  1.4849 -2.0959
  153SOL    HW2 3532   1.992   2.116   2.267 -0.1061  0.1502  0.1319
  153SOL     MW 3533   2.064   2.073   2.293  0.0002  0.0022 -0.0031
  154SOL     OW 3534   2.303   0.262   2.884  0.0841 -0.2397  0.1806
  154SOL    HW1 3535   2.315   0.355   2.903 -0.6969  0.0326 -0.5790
  154SOL    HW2 3536   2.236   0.257   2.816  0.1842 -0.9639  0.1180
  154SOL     MW 3537   2.296   0.273   2.878  0.0002  0.0022 -0.0031
  155SOL     OW 3538   3.043   5.064   0.535 -0.4175 -0.1503  0.0314
  155SOL    HW1 3539   3.036   5.070   0.630  0.5929 -0.8909  0.1706
  155SOL    HW2 3540   3.137   5.046   0.534 -0.7563 -2.4284  1.6691
  155SOL     MW 3541   3.055   5.063   0.547  0.0002  0.0022 -0.0031
  156SOL     OW 3542   0.998   4.912   2.582 -0.4571  0.5588  0.0174
  156SOL    HW1 3543   1.035   4.964   2.511  2.3056 -2.1455 -0.7237
  156SOL    HW2 3544   0.946   4.843   2.540 -1.8159  0.8996  1.0580
  156SOL     MW 3545   0.996   4.910   2.567  0.0002  0.0022 -0.0031
  157SOL     OW 3546   1.240   1.032   0.269  0.2385  0.2518 -0.1386
  157SOL    HW1 3547   1.242   0.937   0.255  1.2728  0.1793  0.3965
  157SOL    HW2 3548   1.206   1.070   0.188 -0.3113  0.2661  0.0937
  157SOL     MW 3549   1.236   1.024   0.256  0.0002  0.0022 -0.0031
  158SOL     OW 3550   1.193   1.508   0.369  0.6349  0.4133  0.3379
  158SOL    HW1 3551   1.159   1.419   0.369 -0.6506  0.8905 -0.1599
  158SOL    HW2 3552   1.116   1.564   0.363 -0.2019 -0.8360 -1.2009
  158SOL     MW 3553   1.179   1.504   0.368  0.0002  0.0022 -0.0031
  159SOL     OW 3554   1.913   5.054   2.517  0.0152 -0.3577 -0.3377
  159SOL    HW1 3555   1.999   5.017   2.537  0.5547 -0.2338 -2.2622
  159SOL    HW2 3556   1.906   5.058   2.422  0.4297  0.2856 -0.3500
  159SOL     MW 3557   1.924   5.050   2.507  0.0002  0.0022 -0.0031
  160SOL     OW 3558   4.159   4.186   2.954  0.3367  0.5340 -0.0565
  160SOL    HW1 3559   4.131   4.097   2.931 -1.7322  0.8916  0.8441
  160SOL    HW2 3560   4.133   4.241   2.880 -1.8876  2.1762  1.8119
  160SOL     MW 3561   4.152   4.182   2.941  0.0002  0.0022 -0.0031
  161SOL     OW 3562   4.605   2.423   0.020  0.5349  0.4032  0.1977
  161SOL    HW1 3563   4.512   2.442   0.009 -0.2967 -3.0786  0.1449
  161SOL    HW2 3564   4.598   2.332   0.047 -1.7617  0.0141 -1.4035
  161SOL     MW 3565   4.592   2.414   0.022  0.0002  0.0022 -0.0031
  162SOL     OW 3566   0.540   1.497   0.014  0.1326  0.2066 -0.3827
  162SOL    HW1 3567   0.528   1.569   0.075  0.6552  1.8796 -2.1478
  162SOL    HW2 3568   0.626   1.460   0.034  0.5303  0.8000 -0.9509
  162SOL     MW 3569   0.550   1.502   0.025  0.0002  0.0022 -0.0031
  163SOL     OW 3570   0.088   4.698   0.191  0.0922 -0.0843 -0.3360
  163SOL    HW1 3571   0.106   4.740   0.275 -0.0979  1.0503 -0.8469
  163SOL    HW2 3572   0.142   4.748   0.130  0.9284 -1.1848 -0.5197
  163SOL     MW 3573   0.097   4.710   0.194  0.0002  0.0022 -0.0031
  164SOL     OW 3574   4.256   2.743   0.562 -0.1776 -0.3173  0.3228
  164SOL    HW1 3575   4.209   2.801   0.502 -2.2154 -1.3923  0.7638
  164SOL    HW2 3576   4.242   2.782   0.648  2.2142  1.1020  0.1457
  164SOL     MW 3577   4.248   2.756   0.565  0.0002  0.0022 -0.0031
  165SOL     OW 3578   4.039   0.284   3.087 -0.7379  0.4141 -0.0978
  165SOL    HW1 3579   4.101   0.254   3.153  0.4311 -1.5333 -1.9455
  165SOL    HW2 3580   4.098   0.299   3.013  0.7712 -0.3087  0.9218
  165SOL     MW 3581   4.055   0.282   3.086  0.0002  0.0022 -0.0031
  166SOL     OW 3582   2.233   0.743   2.709  0.8524 -0.1050  0.0969
  166SOL    HW1 3583   2.285   0.811   2.665  0.4362 -0.8183 -1.5962
  166SOL    HW2 3584   2.204   0.688   2.636  0.4088  0.8819 -0.4961
  166SOL     MW 3585   2.236   0.745   2.693  0.0002  0.0022 -0.0031
  167SOL     OW 3586   4.498   0.315   0.020  0.1990  0.3984  0.0949
  167SOL    HW1 3587   4.460   0.396   0.053  0.6043  1.5402 -2.0195
  167SOL    HW2 3588   4.430   0.248   0.024  0.2758  0.3427  0.4453
  167SOL     MW 3589   4.484   0.317   0.025  0.0002  0.0022 -0.0031
  168SOL     OW 3590   0.843   2.869   0.017 -0.7019  0.1460  0.2931
  168SOL    HW1 3591   0.887   2.922  -0.050  0.0901  0.0951  0.7654
  168SOL    HW2 3592   0.750   2.887  -0.003  0.0246  1.4218 -2.4993
  168SOL     MW 3593   0.836   2.879   0.005  0.0002  0.0022 -0.0031
  169SOL     OW 3594   2.167   2.888   0.479 -0.4785  0.3583 -0.5712
  169SOL    HW1 3595   2.260   2.913   0.483  0.0273 -1.4715  2.4634
  169SOL    HW2 3596   2.180   2.794   0.468  0.6774  0.5136 -0.7479
  169SOL     MW 3597   2.181   2.879   0.478  0.0002  0.0022 -0.0031
  170SOL     OW 3598   1.083   4.138   2.632  0.1974  0.2869  0.0385
  170SOL    HW1 3599   1.156   4.197   2.614 -1.2247  1.6724 -1.6821
  170SOL    HW2 3600   1.016   4.161   2.567 -0.7804  0.8056  1.1825
  170SOL     MW 3601   1.084   4.149   2.621  0.0002  0.0022 -0.0031
  171SOL     OW 3602   4.125   3.133   2.615  0.1433  0.0481  0.4193
  171SOL    HW1 3603   4.085   3.143   2.529  1.6579  1.0586 -0.2167
  171SOL    HW2 3604   4.208   3.179   2.600 -0.5913  1.2571 -0.1013
  171SOL     MW 3605   4.131   3.140   2.602  0.0002  0.0022 -0.0031
  172SOL     OW 3606   1.734   0.450   2.922 -0.2839 -0.0360  0.0120
  172SOL    HW1 3607   1.739   0.524   2.983  0.7447 -0.7946  0.8945
  172SOL    HW2 3608   1.639   0.437   2.916 -0.0348 -1.4756 -1.1852
  172SOL     MW 3609   1.722   0.458   2.929  0.0002  0.0022 -0.0031
  173SOL     OW 3610   0.746   1.740   0.344 -0.1597 -0.1518  0.2899
  173SOL    HW1 3611   0.708   1.827   0.355 -0.4093 -0.2365  0.1170
  173SOL    HW2 3612   0.675   1.691   0.301  1.4206 -3.2706  0.9729
  173SOL     MW 3613   0.731   1.745   0.340  0.0002  0.0022 -0.0031
  174SOL     OW 3614   2.094   1.908   2.567  0.2072 -0.2340 -0.1837
  174SOL    HW1 3615   2.010   1.926   2.608  0.4242  0.3876  0.0014
  174SOL    HW2 3616   2.090   1.966   2.491  0.6029  0.5503  0.3907
  174SOL     MW 3617   2.082   1.918   2.562  0.0002  0.0022 -0.0031
  175SOL     OW 3618   2.780   2.468   3.098 -0.5010 -0.2587 -0.1397
  175SOL    HW1 3619   2.823   2.544   3.138 -1.2392 -0.3852  0.9415
  175SOL    HW2 3620   2.746   2.420   3.173  1.2390 -1.4948 -0.0861
  175SOL     MW 3621   2.782   2.472   3.113  0.0002  0.0022 -0.0031
  176SOL     OW 3622   2.566   3.421   0.395 -0.1828 -0.3156 -0.2288
  176SOL    HW1 3623   2.566   3.503   0.347 -0.3417 -0.9004 -1.2463
  176SOL    HW2 3624   2.508   3.433   0.471 -1.0781  1.9473 -1.1973
  176SOL     MW 3625   2.558   3.433   0.399  0.0002  0.0022 -0.0031
  177SOL     OW 3626   2.928   2.703   0.031  0.6297  0.0980 -0.3272
  177SOL    HW1 3627   3.000   2.747   0.076  0.5641  0.4159 -0.5337
  177SOL    HW2 3628   2.862   2.772   0.028  0.0895 -0.3791  0.1625
  177SOL     MW 3629   2.929   2.718   0.037  0.0002  0.0022 -0.0031
  178SOL     OW 3630   1.181   3.087   0.038  0.5486  0.2090  0.5076
  178SOL    HW1 3631   1.133   3.022   0.089  0.9133 -0.1279  0.4279
  178SOL    HW2 3632   1.171   3.167   0.090  1.7516 -0.2335  1.4822
  178SOL     MW 3633   1.174   3.089   0.052  0.0002  0.0022 -0.0031
  179SOL     OW 3634   4.111   3.203   2.925 -0.2609 -0.0203 -0.0170
  179SOL    HW1 3635   4.100   3.199   2.830  0.5011  2.1914 -0.2744
  179SOL    HW2 3636   4.087   3.293   2.948 -1.2350 -0.2931  0.0665
  179SOL     MW 3637   4.107   3.214   2.916  0.0002  0.0022 -0.0031
  180SOL     OW 3638   2.320   2.864   0.154  0.2603 -0.2223 -0.5152
  180SOL    HW1 3639   2.231   2.897   0.171  0.8657  1.5058 -0.4933
  180SOL    HW2 3640   2.364   2.914   0.223 -1.8530 -0.4424  1.1020
  180SOL     MW 3641   2.314   2.875   0.165  0.0002  0.0022 -0.0031
  181SOL     OW 3642   1.404   1.127   0.472  0.6078 -0.5514  0.2360
  181SOL    HW1 3643   1.340   1.095   0.408  0.1235  0.1020  0.3896
  181SOL    HW2 3644   1.353   1.134   0.552  1.0825  2.3815  0.3824
  181SOL     MW 3645   1.389   1.123   0.474  0.0002  0.0022 -0.0031
  182SOL     OW 3646   3.506   2.648   0.062  0.0822 -0.0820 -0.1893
  182SOL    HW1 3647   3.482   2.654  -0.031  0.8264 -0.8187 -0.4421
  182SOL    HW2 3648   3.429   2.618   0.111 -1.7067  0.2761 -2.5770
  182SOL     MW 3649   3.492   2.645   0.056  0.0002  0.0022 -0.0031
  183SOL     OW 3650   0.433   1.233   3.048 -0.0455  0.4099 -0.0744
  183SOL    HW1 3651   0.410   1.162   3.108  0.4804  0.0628 -0.2741
  183SOL    HW2 3652   0.477   1.300   3.100 -0.7853 -0.1646  1.3441
  183SOL     MW 3653   0.436   1.232   3.063  0.0002  0.0022 -0.0031
  184SOL     OW 3654   5.110   1.931   0.431 -0.4574 -0.0269  0.2812
  184SOL    HW1 3655   5.159   1.997   0.481 -1.0366  0.8733 -0.3080
  184SOL    HW2 3656   5.116   1.974   0.346  1.1860 -1.0908 -0.1888
  184SOL     MW 3657   5.117   1.945   0.427  0.0002  0.0022 -0.0031
  185SOL     OW 3658   2.272   1.729   2.654 -0.0282  0.3218 -0.5902
  185SOL    HW1 3659   2.210   1.799   2.633 -0.2328 -0.0133 -1.1087
  185SOL    HW2 3660   2.298   1.750   2.744  1.8051 -0.4785 -0.8909
  185SOL     MW 3661   2.267   1.741   2.663  0.0002  0.0022 -0.0031
  186SOL     OW 3662   1.720   2.062   2.931 -0.4711 -0.2442  0.0011
  186SOL    HW1 3663   1.734   2.156   2.932 -1.0748 -0.1408  1.6042
  186SOL    HW2 3664   1.635   2.048   2.888  0.4505  0.2871 -2.1304
  186SOL     MW 3665   1.711   2.072   2.925  0.0002  0.0022 -0.0031
  187SOL     OW 3666   2.692   1.995   2.699  0.3863  0.2017  0.2942
  187SOL    HW1 3667   2.682   2.041   2.616 -0.9862  0.4814  0.5842
  187SOL    HW2 3668   2.609   1.948   2.694 -1.6326  3.4732 -0.2703
  187SOL     MW 3669   2.680   1.995   2.688  0.0002  0.0022 -0.0031
  188SOL     OW 3670   4.405   3.113   0.455  0.2536 -0.1009 -0.4150
  188SOL    HW1 3671   4.444   3.091   0.539  2.6428  1.4155 -1.0001
  188SOL    HW2 3672   4.428   3.039   0.398 -1.1868 -0.1238 -1.0072
  188SOL     MW 3673   4.414   3.100   0.458  0.0002  0.0022 -0.0031
  189SOL     OW 3674   3.570   2.444   0.338  0.7965  0.2639 -0.3055
  189SOL    HW1 3675   3.546   2.534   0.359 -0.1857 -0.0896  0.1615
  189SOL    HW2 3676   3.487   2.395   0.343  2.2222 -2.3357 -0.1971
  189SOL     MW 3677   3.556   2.449   0.341  0.0002  0.0022 -0.0031
  190SOL     OW 3678   0.575   1.946   0.335  0.6577  0.0686  0.6299
  190SOL    HW1 3679   0.554   2.026   0.384  0.2998 -0.0989  0.7475
  190SOL    HW2 3680   0.595   1.984   0.249  1.0416 -1.7939 -0.1433
  190SOL     MW 3681   0.575   1.962   0.330  0.0002  0.0022 -0.0031
  191SOL     OW 3682   0.499   3.504   0.213  0.4736 -0.5498 -0.2375
  191SOL    HW1 3683   0.537   3.522   0.127  0.1133  0.9257 -0.1101
  191SOL    HW2 3684   0.406   3.524   0.198  0.6648  0.6312  0.0618
  191SOL     MW 3685   0.491   3.509   0.199  0.0002  0.0022 -0.0031
  192SOL     OW 3686   3.944   3.086   0.024  0.3015  0.7361  0.6149
  192SOL    HW1 3687   3.981   3.102  -0.063 -0.9826 -2.5458 -0.7039
  192SOL    HW2 3688   4.000   3.017   0.060 -1.3416 -0.1174  1.6234
  192SOL     MW 3689   3.957   3.079   0.018  0.0002  0.0022 -0.0031
  193SOL     OW 3690   2.941   2.228   0.195 -0.4900 -0.1526  0.2536
  193SOL    HW1 3691   2.931   2.174   0.117 -0.1754  0.0430  0.0752
  193SOL    HW2 3692   3.015   2.285   0.174  1.3577 -2.1202  1.0554
  193SOL     MW 3693   2.949   2.228   0.182  0.0002  0.0022 -0.0031
  194SOL     OW 3694   0.002   2.106   0.204 -0.3467  0.3963  0.1239
  194SOL    HW1 3695  -0.023   2.105   0.112 -2.1578  0.6049  0.5749
  194SOL    HW2 3696   0.057   2.184   0.208 -1.5721  1.3245 -0.3160
  194SOL     MW 3697   0.006   2.116   0.193  0.0002  0.0022 -0.0031
  195SOL     OW 3698   4.460   2.908   2.999  0.4235  0.1471  0.0891
  195SOL    HW1 3699   4.434   2.907   2.906 -0.3542  2.9206  0.1741
  195SOL    HW2 3700   4.435   2.998   3.023  0.1163 -0.3630  1.8023
  195SOL     MW 3701   4.453   2.920   2.990  0.0002  0.0022 -0.0031
  196SOL     OW 3702   4.503   2.883   0.320  0.6722  0.1784  0.1616
  196SOL    HW1 3703   4.566   2.878   0.247 -0.3609 -0.3969 -0.7155
  196SOL    HW2 3704   4.445   2.810   0.300  0.5669 -0.0564  1.2827
  196SOL     MW 3705   4.504   2.873   0.308  0.0002  0.0022 -0.0031
  197SOL     OW 3706   0.478   1.719   0.201 -0.2148 -0.2411  0.5254
  197SOL    HW1 3707   0.389   1.685   0.208 -0.1615 -0.4632  0.1406
  197SOL    HW2 3708   0.476   1.798   0.255 -0.7273  0.6059 -0.6903
  197SOL     MW 3709   0.466   1.725   0.209  0.0002  0.0022 -0.0031
  198SOL     OW 3710   1.466   2.556   2.957 -0.1891  0.1916 -0.6917
  198SOL    HW1 3711   1.412   2.565   3.036  0.3232 -2.5930  0.0900
  198SOL    HW2 3712   1.481   2.647   2.931  0.4182  0.8338  1.6435
  198SOL     MW 3713   1.460   2.569   2.964  0.0002  0.0022 -0.0031
  199SOL     OW 3714   4.851   2.227   0.196  0.2131  0.5435 -0.2645
  199SOL    HW1 3715   4.891   2.293   0.138 -1.3169 -0.9956 -3.2809
  199SOL    HW2 3716   4.927   2.172   0.217  0.5052  0.2527 -1.9145
  199SOL     MW 3717   4.867   2.229   0.191  0.0002  0.0022 -0.0031
  200SOL     OW 3718   4.928   1.550   2.943  0.1160  0.1171 -0.2638
  200SOL    HW1 3719   4.911   1.645   2.947 -1.2260 -0.1371  1.5215
  200SOL    HW2 3720   4.997   1.534   2.878 -0.5236 -0.6982 -0.7665
  200SOL     MW 3721   4.935   1.561   2.935  0.0002  0.0022 -0.0031
  201SOL     OW 3722   4.782   4.561   2.454 -0.6220 -0.1053 -0.2753
  201SOL    HW1 3723   4.772   4.473   2.418 -2.4067  0.5242 -1.4782
  201SOL    HW2 3724   4.723   4.554   2.529  0.3707  0.2216  0.5593
  201SOL     MW 3725   4.773   4.549   2.459  0.0002  0.0022 -0.0031
  202SOL     OW 3726   1.212   1.193   0.017 -0.1403 -0.2320 -0.0202
  202SOL    HW1 3727   1.233   1.276   0.060  1.9508  0.4626 -2.1564
  202SOL    HW2 3728   1.304   1.175  -0.002 -0.4601 -2.5324  0.2889
  202SOL     MW 3729   1.227   1.202   0.020  0.0002  0.0022 -0.0031
  203SOL     OW 3730   2.901   0.986   2.978 -0.5678  0.0272 -0.1408
  203SOL    HW1 3731   2.967   1.052   3.001 -0.7465  0.2690 -0.3121
  203SOL    HW2 3732   2.836   0.993   3.048  1.0913 -1.0904  1.5964
  203SOL     MW 3733   2.901   0.996   2.991  0.0002  0.0022 -0.0031
  204SOL     OW 3734   2.539   1.945   2.969 -0.4688  0.1381 -0.2020
  204SOL    HW1 3735   2.518   2.019   2.911 -0.9709  1.9252  2.1061
  204SOL    HW2 3736   2.634   1.940   2.954 -0.0085  2.4093  1.3700
  204SOL     MW 3737   2.549   1.954   2.959  0.0002  0.0022 -0.0031
  205SOL     OW 3738   4.757   1.712   0.218 -0.0123  0.6438  0.3303
  205SOL    HW1 3739   4.723   1.779   0.159 -0.2787  0.0481 -0.2020
  205SOL    HW2 3740   4.713   1.633   0.185 -0.2123  0.8736  0.0388
  205SOL     MW 3741   4.747   1.710   0.206  0.0002  0.0022 -0.0031
  206SOL     OW 3742   2.501   2.220   0.061 -0.3261 -0.4706  0.2000
  206SOL    HW1 3743   2.531   2.135   0.029  0.9495  0.4217 -1.0514
  206SOL    HW2 3744   2.571   2.246   0.121 -1.3974 -0.1453  1.3736
  206SOL     MW 3745   2.514   2.212   0.065  0.0002  0.0022 -0.0031
  207SOL     OW 3746   1.426   2.261   0.029 -0.1430  0.0324  0.0717
  207SOL    HW1 3747   1.436   2.226  -0.059  0.0697  0.0162  0.1028
  207SOL    HW2 3748   1.506   2.230   0.071  0.2689  1.0021  0.0129
  207SOL     MW 3749   1.438   2.252   0.023  0.0002  0.0022 -0.0031
  208SOL     OW 3750   2.530   1.807   2.574 -0.3340  0.1931 -0.0771
  208SOL    HW1 3751   2.446   1.764   2.590  0.1689 -0.3976  1.1040
  208SOL    HW2 3752   2.539   1.821   2.480 -1.2455 -1.5773 -0.4713
  208SOL     MW 3753   2.520   1.803   2.563  0.0002  0.0022 -0.0031
  209SOL     OW 3754   1.175   3.353   0.133 -0.1973  0.0184 -0.1650
  209SOL    HW1 3755   1.260   3.373   0.171 -0.7257  0.2752  0.9205
  209SOL    HW2 3756   1.120   3.410   0.185 -2.2777 -0.8762 -1.2540
  209SOL     MW 3757   1.179   3.363   0.145  0.0002  0.0022 -0.0031
  210SOL     OW 3758   4.960   3.150   2.872 -0.1108  0.3288  0.6668
  210SOL    HW1 3759   4.902   3.077   2.853 -2.3899  2.5906 -1.9317
  210SOL    HW2 3760   5.050   3.121   2.856 -0.0357  0.7402  0.3082
  210SOL     MW 3761   4.964   3.137   2.867  0.0002  0.0022 -0.0031
  211SOL     OW 3762   4.859   0.134   3.023  0.3692  0.6546 -0.5346
  211SOL    HW1 3763   4.876   0.053   2.975  0.6973 -0.1803  0.9046
  211SOL    HW2 3764   4.944   0.179   3.027  1.2495 -0.7991 -1.6025
  211SOL     MW 3765   4.873   0.129   3.017  0.0002  0.0022 -0.0031
  212SOL     OW 3766   1.970   0.047   3.068  0.0442 -0.1430 -0.1303
  212SOL    HW1 3767   1.982   0.107   3.141  0.9670 -1.4085  0.7921
  212SOL    HW2 3768   1.943   0.105   2.997  0.5471 -0.2767 -0.4320
  212SOL     MW 3769   1.968   0.063   3.068  0.0002  0.0022 -0.0031
  213SOL     OW 3770   1.946   3.375   0.138  0.1502  0.0932 -0.4673
  213SOL    HW1 3771   1.857   3.402   0.118  0.5689  0.3207 -2.2234
  213SOL    HW2 3772   1.928   3.294   0.186 -0.7530 -0.0657 -1.0524
  213SOL     MW 3773   1.932   3.368   0.142  0.0002  0.0022 -0.0031
  214SOL     OW 3774   1.270   4.333   2.566  0.3709  0.2813  0.3950
  214SOL    HW1 3775   1.352   4.309   2.521 -0.6411 -0.8142 -0.9717
  214SOL    HW2 3776   1.286   4.417   2.608 -0.1506 -1.2817  4.0442
  214SOL     MW 3777   1.283   4.341   2.565  0.0002  0.0022 -0.0031
  215SOL     OW 3778   4.068   2.861   0.157 -0.2804  0.3798 -0.3244
  215SOL    HW1 3779   4.122   2.810   0.097  1.0799  1.5184 -0.1301
  215SOL    HW2 3780   4.132   2.864   0.228  0.7283 -1.7127 -1.0639
  215SOL     MW 3781   4.084   2.855   0.159  0.0002  0.0022 -0.0031
  216SOL     OW 3782   2.010   4.349   0.341  0.3249  0.4257 -0.4329
  216SOL    HW1 3783   2.059   4.378   0.264 -0.3631  0.5069 -0.8526
  216SOL    HW2 3784   1.991   4.429   0.389  1.9579 -1.4450  3.8879
  216SOL     MW 3785   2.014   4.363   0.337  0.0002  0.0022 -0.0031
  217SOL     OW 3786   0.215   3.673   3.004 -0.0147 -0.0895 -0.1083
  217SOL    HW1 3787   0.247   3.759   3.032 -0.0323 -1.0249  3.2012
  217SOL    HW2 3788   0.123   3.688   2.986 -0.0543  0.3850  0.4391
  217SOL     MW 3789   0.207   3.687   3.006  0.0002  0.0022 -0.0031
  218SOL     OW 3790   0.626   3.805   2.960 -0.6582  0.1951 -0.0859
  218SOL    HW1 3791   0.685   3.878   2.977 -2.1893  1.2540  0.9174
  218SOL    HW2 3792   0.635   3.783   2.867 -0.8009 -0.0369 -0.0465
  218SOL     MW 3793   0.635   3.811   2.950  0.0002  0.0022 -0.0031
  219SOL     OW 3794   3.596   0.194   0.051 -0.1681  0.0044 -0.4218
  219SOL    HW1 3795   3.548   0.271   0.082  1.3794  1.1153 -0.7102
  219SOL    HW2 3796   3.585   0.135   0.126 -0.1541  1.1926  0.5451
  219SOL     MW 3797   3.588   0.196   0.065  0.0002  0.0022 -0.0031
  220SOL     OW 3798   0.751   1.558   0.577  0.6292 -0.7328 -0.0537
  220SOL    HW1 3799   0.749   1.630   0.514 -1.7761 -0.2232  0.4853
  220SOL    HW2 3800   0.813   1.581   0.646 -0.5661 -0.5940  1.0098
  220SOL     MW 3801   0.759   1.570   0.578  0.0002  0.0022 -0.0031
  221SOL     OW 3802   2.411   3.784   0.610  0.4148  0.2197  0.0178
  221SOL    HW1 3803   2.323   3.793   0.572 -0.3270 -2.0332  1.0204
  221SOL    HW2 3804   2.398   3.817   0.699  0.3156 -1.1071  0.5160
  221SOL     MW 3805   2.398   3.790   0.616  0.0002  0.0022 -0.0031
  222SOL     OW 3806   3.613   3.015   0.347  0.1389 -0.1340 -0.6034
  222SOL    HW1 3807   3.639   2.939   0.294 -1.2151 -1.4346  0.5012
  222SOL    HW2 3808   3.650   3.089   0.299 -1.7531  0.9044 -0.5219
  222SOL     MW 3809   3.622   3.015   0.334  0.0002  0.0022 -0.0031
  223SOL     OW 3810   0.830   3.983   2.995 -0.9945 -0.4383  0.0814
  223SOL    HW1 3811   0.882   3.959   2.919 -0.5554  0.6210  0.0333
  223SOL    HW2 3812   0.831   4.079   2.992  1.4293 -0.4243 -1.8545
  223SOL     MW 3813   0.837   3.993   2.985  0.0002  0.0022 -0.0031
  224SOL     OW 3814   1.757   3.992   2.939 -0.3666 -0.0763 -0.4287
  224SOL    HW1 3815   1.776   4.052   2.867 -3.4821  0.0386 -1.2767
  224SOL    HW2 3816   1.810   3.917   2.912 -0.1878  0.0270 -0.3622
  224SOL     MW 3817   1.766   3.990   2.926  0.0002  0.0022 -0.0031
  225SOL     OW 3818   1.882   4.784   2.824 -0.2541  0.2311 -0.0711
  225SOL    HW1 3819   1.799   4.827   2.842 -1.4764 -2.6152  1.8373
  225SOL    HW2 3820   1.944   4.841   2.871 -0.6363 -0.0829  0.8497
  225SOL     MW 3821   1.879   4.797   2.833  0.0002  0.0022 -0.0031
  226SOL     OW 3822   4.445   0.086   0.310 -0.4832  0.0044  0.3708
  226SOL    HW1 3823   4.428   0.113   0.401 -1.0004  0.9160  0.0172
  226SOL    HW2 3824   4.498   0.156   0.273  0.2485 -0.7185  0.0371
  226SOL     MW 3825   4.450   0.099   0.317  0.0002  0.0022 -0.0031
  227SOL     OW 3826   2.368   4.661   0.104  0.3812 -0.0220 -0.0652
  227SOL    HW1 3827   2.364   4.710   0.186  0.7241  1.1484 -0.7245
  227SOL    HW2 3828   2.301   4.594   0.119 -0.7033  1.4705  2.3706
  227SOL     MW 3829   2.359   4.658   0.116  0.0002  0.0022 -0.0031
  228SOL     OW 3830   2.167   3.847   0.485 -0.4171 -0.2311  0.2503
  228SOL    HW1 3831   2.204   3.923   0.441  0.2945 -0.0733  1.0687
  228SOL    HW2 3832   2.105   3.891   0.543  0.3561  0.4837  0.5594
  228SOL     MW 3833   2.164   3.863   0.487  0.0002  0.0022 -0.0031
  229SOL     OW 3834   2.131   4.063   0.126  0.7763 -0.4192  0.3003
  229SOL    HW1 3835   2.130   3.993   0.061 -2.2667 -0.5637  0.3537
  229SOL    HW2 3836   2.037   4.084   0.126  0.8946  0.3929  2.4997
  229SOL     MW 3837   2.118   4.057   0.118  0.0002  0.0022 -0.0031
  230SOL     OW 3838   2.254   0.057   3.053 -0.0271 -0.5156 -0.4274
  230SOL    HW1 3839   2.281   0.131   2.999 -0.2954  0.7121  1.0291
  230SOL    HW2 3840   2.159   0.060   3.041  0.0252  1.1502 -0.6068
  230SOL     MW 3841   2.245   0.067   3.045  0.0002  0.0022 -0.0031
  231SOL     OW 3842   4.391   2.810   2.738 -0.4203  0.1981  0.0732
  231SOL    HW1 3843   4.331   2.834   2.667 -0.4708  0.5509  0.2283
  231SOL    HW2 3844   4.393   2.715   2.730 -2.2090 -0.1500  2.3907
  231SOL     MW 3845   4.383   2.801   2.728  0.0002  0.0022 -0.0031
  232SOL     OW 3846   2.701   2.345   0.223  0.1223  0.0342  0.0055
  232SOL    HW1 3847   2.792   2.315   0.232  0.6744  1.9427  1.6185
  232SOL    HW2 3848   2.677   2.369   0.313 -2.0710 -2.0009  0.0708
  232SOL     MW 3849   2.710   2.344   0.236  0.0002  0.0022 -0.0031
  233SOL     OW 3850   0.888   4.742   2.928 -0.1157  0.6484 -0.1934
  233SOL    HW1 3851   0.920   4.678   2.992 -0.1345 -0.6336 -1.4396
  233SOL    HW2 3852   0.967   4.791   2.904  0.4316 -0.0555  0.1243
  233SOL     MW 3853   0.903   4.740   2.934  0.0002  0.0022 -0.0031
  234SOL     OW 3854   1.906   4.691   2.572 -0.5671  0.6461 -0.2876
  234SOL    HW1 3855   1.813   4.705   2.554 -0.4913  0.6863 -0.6345
  234SOL    HW2 3856   1.911   4.741   2.654 -1.0596 -0.1574  0.2592
  234SOL     MW 3857   1.894   4.699   2.581  0.0002  0.0022 -0.0031
  235SOL     OW 3858   1.874   3.131   0.259 -0.1198 -0.1381 -0.0368
  235SOL    HW1 3859   1.938   3.060   0.250  0.9457  0.9505 -1.6665
  235SOL    HW2 3860   1.844   3.133   0.350  1.0599  1.1063  0.3677
  235SOL     MW 3861   1.879   3.122   0.270  0.0002  0.0022 -0.0031
  236SOL     OW 3862   1.951   4.375   3.085 -0.2308 -0.7534  0.4330
  236SOL    HW1 3863   1.937   4.470   3.089 -0.1044 -0.5624 -2.1327
  236SOL    HW2 3864   1.897   4.349   3.011  0.0070 -1.5201  0.5191
  236SOL     MW 3865   1.942   4.384   3.076  0.0002  0.0022 -0.0031
  237SOL     OW 3866   3.528   4.892   0.055 -0.1382  0.3652 -0.0220
  237SOL    HW1 3867   3.610   4.863   0.015 -0.7276  0.6284 -1.4851
  237SOL    HW2 3868   3.463   4.832   0.019 -0.2289  1.1216 -1.1755
  237SOL     MW 3869   3.530   4.880   0.045  0.0002  0.0022 -0.0031
  238SOL     OW 3870   4.129   1.428   0.046 -0.4766  0.2080 -0.0587
  238SOL    HW1 3871   4.082   1.348   0.066 -0.0396 -0.1049 -0.2587
  238SOL    HW2 3872   4.060   1.492   0.029 -0.2628  0.3688 -0.3356
  238SOL     MW 3873   4.114   1.426   0.046  0.0002  0.0022 -0.0031
  239SOL     OW 3874   4.947   0.860   0.014 -0.1788  0.0762  0.4126
  239SOL    HW1 3875   4.991   0.915   0.079 -1.7203  1.0284  0.6938
  239SOL    HW2 3876   4.910   0.922  -0.049 -0.7838 -1.3214 -0.6419
  239SOL     MW 3877   4.948   0.876   0.015  0.0002  0.0022 -0.0031
  240SOL     OW 3878   3.307   0.979   0.134 -0.0025 -0.5354 -0.3394
  240SOL    HW1 3879   3.263   1.064   0.140  0.6565 -0.0997 -1.3585
  240SOL    HW2 3880   3.379   0.980   0.071 -0.1080 -0.1086 -0.4522
  240SOL     MW 3881   3.311   0.990   0.127  0.0002  0.0022 -0.0031
  241SOL     OW 3882   2.384   1.488   2.577  0.2779  0.2261  0.2696
  241SOL    HW1 3883   2.403   1.434   2.654  0.1028 -0.9750 -0.5044
  241SOL    HW2 3884   2.331   1.560   2.612  1.4437  1.3458 -0.1753
  241SOL     MW 3885   2.380   1.491   2.592  0.0002  0.0022 -0.0031
  242SOL     OW 3886   3.815   3.469   0.142  0.0754 -0.0790  0.2401
  242SOL    HW1 3887   3.739   3.526   0.155  1.1736  1.2226  1.4379
  242SOL    HW2 3888   3.854   3.478   0.229 -1.3832  2.6247  0.7459
  242SOL     MW 3889   3.810   3.478   0.155  0.0002  0.0022 -0.0031
  243SOL     OW 3890   4.879   0.143   0.228 -0.0080  0.2427  0.2093
  243SOL    HW1 3891   4.911   0.147   0.138 -0.2721  1.6649  0.1569
  243SOL    HW2 3892   4.944   0.193   0.278 -0.4926  1.9760 -0.7943
  243SOL     MW 3893   4.892   0.150   0.223  0.0002  0.0022 -0.0031
  244SOL     OW 3894   3.828   0.105   3.018 -0.5535  0.3275 -0.0808
  244SOL    HW1 3895   3.762   0.140   3.077  0.1165  0.2811  0.7058
  244SOL    HW2 3896   3.905   0.159   3.035  0.2199 -0.6282 -0.3930
  244SOL     MW 3897   3.830   0.117   3.028  0.0002  0.0022 -0.0031
  245SOL     OW 3898   1.822   0.687   3.047 -0.2304  0.0304  0.3493
  245SOL    HW1 3899   1.917   0.678   3.054 -0.2067 -0.4791 -0.5902
  245SOL    HW2 3900   1.799   0.740   3.124  0.8854  0.5725  0.3377
  245SOL     MW 3901   1.831   0.693   3.058  0.0002  0.0022 -0.0031
  246SOL     OW 3902   2.328   5.039   0.185  0.7705  0.3394  0.2103
  246SOL    HW1 3903   2.310   5.099   0.113  0.2560 -0.8730 -0.7029
  246SOL    HW2 3904   2.354   5.093   0.260  0.5768  0.6459  0.0578
  246SOL     MW 3905   2.329   5.054   0.185  0.0002  0.0022 -0.0031
  247SOL     OW 3906   4.643   0.233   2.626  0.1420  0.4215 -0.1793
  247SOL    HW1 3907   4.729   0.191   2.616 -0.0280 -0.3363  1.2640
  247SOL    HW2 3908   4.623   0.210   2.717  0.1928  0.3153 -0.1954
  247SOL     MW 3909   4.652   0.225   2.637  0.0002  0.0022 -0.0031
  248SOL     OW 3910   3.321   0.873   2.894  0.1558  0.2779 -0.7662
  248SOL    HW1 3911   3.269   0.940   2.849  2.4317  2.2397 -0.6990
  248SOL    HW2 3912   3.341   0.805   2.829 -2.1428 -1.7750  0.4900
  248SOL     MW 3913   3.317   0.873   2.879  0.0002  0.0022 -0.0031
  249SOL     OW 3914   3.112   4.675   3.094  0.0985  0.9004  0.0306
  249SOL    HW1 3915   3.202   4.694   3.068  0.8343 -1.4837  0.5350
  249SOL    HW2 3916   3.063   4.666   3.012  0.1752  0.7839 -0.0031
  249SOL     MW 3917   3.117   4.676   3.080  0.0002  0.0022 -0.0031
  250SOL     OW 3918   3.766   0.564   2.460 -0.1164  0.5052  0.0726
  250SOL    HW1 3919   3.773   0.526   2.373 -3.0240 -2.4713  0.9488
  250SOL    HW2 3920   3.766   0.658   2.443 -1.1555  0.7035  1.0175
  250SOL     MW 3921   3.767   0.572   2.446  0.0002  0.0022 -0.0031
  251SOL     OW 3922   3.060   1.275   2.951  0.3516 -0.2013 -0.2870
  251SOL    HW1 3923   3.074   1.367   2.976  0.0970 -0.3341  0.3557
  251SOL    HW2 3924   3.037   1.288   2.859  1.4244  0.0320 -0.5290
  251SOL     MW 3925   3.059   1.289   2.942  0.0002  0.0022 -0.0031
  252SOL     OW 3926   1.904   0.223   2.876 -0.2792 -0.5515 -0.2083
  252SOL    HW1 3927   1.968   0.267   2.820 -0.1172 -0.2759  0.1837
  252SOL    HW2 3928   1.845   0.295   2.898  0.6466  0.2185 -0.1792
  252SOL     MW 3929   1.905   0.238   2.872  0.0002  0.0022 -0.0031
  253SOL     OW 3930   3.421   1.462   2.891  0.2224  0.4771 -0.2904
  253SOL    HW1 3931   3.397   1.526   2.958  0.6923 -0.0936  0.4287
  253SOL    HW2 3932   3.387   1.510   2.816 -0.2970  1.4573  0.5501
  253SOL     MW 3933   3.414   1.477   2.890  0.0002  0.0022 -0.0031
  254SOL     OW 3934   3.501   0.664   0.107  0.1338  0.4423  0.2711
  254SOL    HW1 3935   3.410   0.680   0.082  0.5398  2.3021 -0.1401
  254SOL    HW2 3936   3.526   0.740   0.159  1.0881  1.9356 -2.1512
  254SOL     MW 3937   3.493   0.676   0.110  0.0002  0.0022 -0.0031
  255SOL     OW 3938   4.360   4.538   2.755 -0.2645  0.1044 -0.4823
  255SOL    HW1 3939   4.453   4.516   2.748  0.3754  1.4633  2.2516
  255SOL    HW2 3940   4.369   4.620   2.803 -0.5276  1.1403 -2.1294
  255SOL     MW 3941   4.373   4.546   2.760  0.0002  0.0022 -0.0031
  256SOL     OW 3942   2.930   0.172   0.390  0.3338 -0.0333 -0.7365
  256SOL    HW1 3943   2.997   0.240   0.399 -1.6271  2.0110 -0.7473
  256SOL    HW2 3944   2.969   0.093   0.428  1.4439 -1.3776 -4.2951
  256SOL     MW 3945   2.944   0.171   0.396  0.0002  0.0022 -0.0031
  257SOL     OW 3946   1.869   0.608   2.714 -0.4431  0.2067 -0.7597
  257SOL    HW1 3947   1.827   0.554   2.781 -0.0236  0.1814 -0.5106
  257SOL    HW2 3948   1.844   0.693   2.748 -0.3789 -0.4239  0.9376
  257SOL     MW 3949   1.860   0.612   2.727  0.0002  0.0022 -0.0031
  258SOL     OW 3950   3.005   2.078   3.012 -0.4047  0.0692 -0.5613
  258SOL    HW1 3951   3.100   2.070   3.002 -0.2479 -1.1560  1.3677
  258SOL    HW2 3952   2.986   2.152   2.954  0.4573  1.1859  0.5346
  258SOL     MW 3953   3.015   2.087   3.003  0.0002  0.0022 -0.0031
  259SOL     OW 3954   3.786   5.043   2.691  0.0153  0.0253 -0.3104
  259SOL    HW1 3955   3.767   5.136   2.706  0.3862 -0.1305  1.2720
  259SOL    HW2 3956   3.791   5.028   2.596  0.6116 -0.7132 -0.1609
  259SOL     MW 3957   3.784   5.054   2.680  0.0002  0.0022 -0.0031
  260SOL     OW 3958   2.655   4.755   0.333 -0.4225 -0.4197  0.3980
  260SOL    HW1 3959   2.728   4.811   0.360 -0.2673  0.4517 -1.6466
  260SOL    HW2 3960   2.657   4.767   0.238  2.1577 -0.1849  0.4082
  260SOL     MW 3961   2.665   4.764   0.324  0.0002  0.0022 -0.0031
  261SOL     OW 3962   2.411   3.011   0.439  0.2955 -0.0401 -0.6845
  261SOL    HW1 3963   2.405   3.071   0.514 -0.9293 -2.3136  1.1967
  261SOL    HW2 3964   2.474   3.051   0.380  1.3002 -0.7944 -0.1408
  261SOL     MW 3965   2.418   3.025   0.441  0.0002  0.0022 -0.0031
  262SOL     OW 3966   0.580   0.099   2.597  0.2935 -0.4158  0.1692
  262SOL    HW1 3967   0.617   0.051   2.523  1.5035  0.1614  0.3816
  262SOL    HW2 3968   0.640   0.173   2.593 -0.4711  0.1690 -1.7802
  262SOL     MW 3969   0.592   0.102   2.587  0.0002  0.0022 -0.0031
  263SOL     OW 3970   2.132   3.837   3.063 -0.2719 -0.7174 -0.2091
  263SOL    HW1 3971   2.175   3.816   2.979  1.0748  0.6499  0.0851
  263SOL    HW2 3972   2.141   3.756   3.112 -0.8981  0.3398  1.7538
  263SOL     MW 3973   2.139   3.824   3.058  0.0002  0.0022 -0.0031
  264SOL     OW 3974   3.063   4.635   0.419  0.1727 -0.5028 -0.5520
  264SOL    HW1 3975   3.018   4.720   0.428 -0.2010 -0.6964 -0.5571
  264SOL    HW2 3976   2.987   4.577   0.410  0.4886 -0.9086 -0.6275
  264SOL     MW 3977   3.047   4.639   0.419  0.0002  0.0022 -0.0031
  265SOL     OW 3978   1.664   4.936   2.867 -0.9442 -0.6398 -0.5861
  265SOL    HW1 3979   1.707   5.009   2.824 -1.2213 -0.2784 -0.2505
  265SOL    HW2 3980   1.689   4.953   2.957 -0.7614 -3.4517  0.0017
  265SOL     MW 3981   1.673   4.948   2.873  0.0002  0.0022 -0.0031
  266SOL     OW 3982   4.648   1.892   0.034  0.0706  0.1000  0.0673
  266SOL    HW1 3983   4.640   1.987   0.045  0.2181 -0.0690  2.2310
  266SOL    HW2 3984   4.563   1.854   0.056 -0.0493 -0.6689 -1.6066
  266SOL     MW 3985   4.636   1.899   0.039  0.0002  0.0022 -0.0031
  267SOL     OW 3986   4.255   2.731   3.075  0.3440  0.8328  0.0234
  267SOL    HW1 3987   4.324   2.786   3.038  1.6755 -1.9482 -2.0039
  267SOL    HW2 3988   4.282   2.644   3.046  1.5090  1.8498 -2.1404
  267SOL     MW 3989   4.268   2.727   3.066  0.0002  0.0022 -0.0031
  268SOL     OW 3990   3.901   0.541   0.066  0.2463  0.4395  0.0890
  268SOL    HW1 3991   3.852   0.549  -0.016 -1.2509  0.3767  0.9422
  268SOL    HW2 3992   3.938   0.453   0.065  0.6367  0.5896  0.5758
  268SOL     MW 3993   3.900   0.531   0.055  0.0002  0.0022 -0.0031
  269SOL     OW 3994   3.763   0.191   2.761  0.1016 -0.3423  0.2254
  269SOL    HW1 3995   3.725   0.278   2.748 -0.7659 -0.6909  0.3196
  269SOL    HW2 3996   3.778   0.188   2.856 -1.8718  2.1539  0.7012
  269SOL     MW 3997   3.760   0.202   2.772  0.0002  0.0022 -0.0031
  270SOL     OW 3998   2.477   2.872   2.987 -0.4110 -0.0944  0.2101
  270SOL    HW1 3999   2.469   2.784   2.950  1.9441 -0.0231 -0.6626
  270SOL    HW2 4000   2.422   2.860   3.064 -0.5876 -0.1308  0.0797
  270SOL     MW 4001   2.469   2.858   2.992  0.0002  0.0022 -0.0031
  271SOL     OW 4002   3.956   4.998   2.943  0.6057 -0.1376 -0.1059
  271SOL    HW1 4003   3.956   5.020   2.850  0.8875 -1.0539 -0.3385
  271SOL    HW2 4004   3.911   5.072   2.984 -0.2389 -1.4159  1.3970
  271SOL     MW 4005   3.950   5.010   2.936  0.0002  0.0022 -0.0031
  272SOL     OW 4006   2.983   2.353   2.951 -0.0563  0.1614  0.3084
  272SOL    HW1 4007   3.034   2.347   3.032 -0.0006  2.7144  0.5420
  272SOL    HW2 4008   2.914   2.413   2.978  0.9888  0.5063  2.3554
  272SOL     MW 4009   2.980   2.360   2.965  0.0002  0.0022 -0.0031
  273SOL     OW 4010   3.865   3.519   0.417 -0.1189 -0.0134 -0.2669
  273SOL    HW1 4011   3.902   3.600   0.451 -0.5229  0.1240 -0.1436
  273SOL    HW2 4012   3.868   3.465   0.495  0.1043  1.2957  0.6678
  273SOL     MW 4013   3.870   3.523   0.432  0.0002  0.0022 -0.0031
  274SOL     OW 4014   1.088   2.881   0.166  0.0302  0.3810 -0.3083
  274SOL    HW1 4015   1.088   2.791   0.200  1.9184  1.5428  3.2296
  274SOL    HW2 4016   1.001   2.882   0.126 -0.2928 -0.8438  0.2864
  274SOL     MW 4017   1.077   2.869   0.165  0.0002  0.0022 -0.0031
  275SOL     OW 4018   2.471   2.622   2.892  0.7712  0.2993  0.1880
  275SOL    HW1 4019   2.519   2.627   2.809  1.8549  0.1095  0.7910
  275SOL    HW2 4020   2.488   2.532   2.919  1.0839  0.9773  2.4837
  275SOL     MW 4021   2.479   2.611   2.884  0.0002  0.0022 -0.0031
  276SOL     OW 4022   1.844   1.952   2.703  0.3876  0.0559  0.2156
  276SOL    HW1 4023   1.816   1.984   2.789  1.0584 -0.1538  0.5142
  276SOL    HW2 4024   1.768   1.983   2.653  0.6205 -2.2421 -1.7399
  276SOL     MW 4025   1.830   1.960   2.708  0.0002  0.0022 -0.0031
  277SOL     OW 4026   2.213   2.549   3.025  0.7065  0.6183 -0.4990
  277SOL    HW1 4027   2.288   2.578   2.974  0.0787 -1.7880 -3.0038
  277SOL    HW2 4028   2.240   2.489   3.095 -1.2708  1.3116  0.9431
  277SOL     MW 4029   2.227   2.545   3.028  0.0002  0.0022 -0.0031
  278SOL     OW 4030   2.369   3.512   0.556  0.6236  0.2536  0.5553
  278SOL    HW1 4031   2.284   3.509   0.512  0.0288 -0.4926  1.6852
  278SOL    HW2 4032   2.361   3.590   0.611  1.1016  0.2518  0.6286
  278SOL     MW 4033   2.357   3.522   0.557  0.0002  0.0022 -0.0031
  279SOL     OW 4034   2.167   3.594   0.109  0.5522 -0.3231 -0.6872
  279SOL    HW1 4035   2.174   3.591   0.204  1.8165 -1.9512 -0.7861
  279SOL    HW2 4036   2.097   3.531   0.089  2.3320 -2.4743 -0.5399
  279SOL     MW 4037   2.158   3.585   0.119  0.0002  0.0022 -0.0031
  280SOL     OW 4038   4.607   2.164   0.087 -0.1044  0.1721  0.0561
  280SOL    HW1 4039   4.693   2.179   0.127 -0.8128  1.1821  1.2845
  280SOL    HW2 4040   4.556   2.148   0.167 -0.6938 -2.7653 -0.7746
  280SOL     MW 4041   4.611   2.164   0.103  0.0002  0.0022 -0.0031
  281SOL     OW 4042   1.413   3.412   0.237 -0.2327  0.8365 -0.0528
  281SOL    HW1 4043   1.435   3.445   0.324 -0.0188  0.4947  0.0239
  281SOL    HW2 4044   1.503   3.413   0.203  0.3619  2.5988  1.3976
  281SOL     MW 4045   1.428   3.416   0.244  0.0002  0.0022 -0.0031
  282SOL     OW 4046   4.120   2.551   0.414  0.1016  0.2128  0.4057
  282SOL    HW1 4047   4.142   2.605   0.490  1.9190 -1.4043  1.1097
  282SOL    HW2 4048   4.197   2.494   0.411  0.4409  0.6684  0.1905
  282SOL     MW 4049   4.133   2.551   0.423  0.0002  0.0022 -0.0031
  283SOL     OW 4050   2.078   0.869   2.905 -0.3022  0.5140  0.2115
  283SOL    HW1 4051   2.113   0.958   2.907 -1.5076  1.0041  2.8631
  283SOL    HW2 4052   2.123   0.828   2.831 -1.3400 -1.1846  0.4570
  283SOL     MW 4053   2.089   0.875   2.896  0.0002  0.0022 -0.0031
  284SOL     OW 4054   3.760   2.902   3.037  0.5035 -0.5681  0.2953
  284SOL    HW1 4055   3.732   2.864   3.120 -1.2500 -0.4160 -0.1795
  284SOL    HW2 4056   3.824   2.970   3.060 -1.4469  2.3667 -2.0991
  284SOL     MW 4057   3.764   2.906   3.051  0.0002  0.0022 -0.0031
  285SOL     OW 4058   1.053   2.110   0.133 -0.2939 -0.7529 -0.1452
  285SOL    HW1 4059   1.103   2.191   0.146 -0.8014 -0.4478 -0.0750
  285SOL    HW2 4060   1.079   2.058   0.209 -1.8869  0.4288  1.3091
  285SOL     MW 4061   1.063   2.114   0.145  0.0002  0.0022 -0.0031
  286SOL     OW 4062   3.764   2.407   0.134  0.0619 -0.2019  0.3054
  286SOL    HW1 4063   3.697   2.397   0.202 -0.5466 -2.5915 -0.5424
  286SOL    HW2 4064   3.820   2.476   0.170  1.7523 -0.3109 -1.9080
  286SOL     MW 4065   3.762   2.415   0.148  0.0002  0.0022 -0.0031
  287SOL     OW 4066   2.562   2.384   2.954  0.5049 -0.7437  0.4881
  287SOL    HW1 4067   2.535   2.320   3.020  0.6936  0.3558  1.6841
  287SOL    HW2 4068   2.642   2.418   2.995  1.6591 -0.6822 -1.6643
  287SOL     MW 4069   2.569   2.380   2.968  0.0002  0.0022 -0.0031
  288SOL     OW 4070   2.738   2.937   0.020  0.2175  0.3590 -0.5483
  288SOL    HW1 4071   2.654   2.924  -0.025 -0.8674  0.9435  1.2126
  288SOL    HW2 4072   2.752   3.030   0.004 -0.6658  0.5150 -0.4443
  288SOL     MW 4073   2.729   2.947   0.012  0.0002  0.0022 -0.0031
  289SOL     OW 4074   3.157   2.362   0.075  0.0951 -0.0807  0.0192
  289SOL    HW1 4075   3.236   2.307   0.080 -1.4570 -2.5753 -0.8584
  289SOL    HW2 4076   3.187   2.443   0.115  1.3965 -1.0646  1.1374
  289SOL     MW 4077   3.171   2.365   0.081  0.0002  0.0022 -0.0031
  290SOL     OW 4078   4.377   3.483   2.700 -0.1599 -0.2541 -0.1496
  290SOL    HW1 4079   4.356   3.493   2.793 -1.7029 -0.9289 -0.3933
  290SOL    HW2 4080   4.301   3.520   2.655  0.0616 -0.3299 -0.5897
  290SOL     MW 4081   4.364   3.489   2.706  0.0002  0.0022 -0.0031
  291SOL     OW 4082   4.611   1.515   0.085  0.2682 -0.1693 -0.0578
  291SOL    HW1 4083   4.664   1.472   0.019  2.0280  1.2245  0.3693
  291SOL    HW2 4084   4.542   1.455   0.113 -0.2272  1.2042  1.8499
  291SOL     MW 4085   4.609   1.501   0.080  0.0002  0.0022 -0.0031
  292SOL     OW 4086   4.183   0.947   2.799  0.0298 -0.5438 -0.0135
  292SOL    HW1 4087   4.196   1.032   2.757  0.3547  0.2561  1.6034
  292SOL    HW2 4088   4.136   0.968   2.879  0.7636 -1.8471  0.8036
  292SOL     MW 4089   4.179   0.961   2.804  0.0002  0.0022 -0.0031
  293SOL     OW 4090   4.159   2.376   0.109 -0.0954 -0.2361  0.1868
  293SOL    HW1 4091   4.070   2.397   0.138  0.2764  2.7318 -0.5299
  293SOL    HW2 4092   4.217   2.374   0.185  0.5071  0.4146 -0.2403
  293SOL     MW 4093   4.155   2.379   0.123  0.0002  0.0022 -0.0031
  294SOL     OW 4094   3.270   2.586   0.191 -0.3502  0.3945 -0.1912
  294SOL    HW1 4095   3.284   2.597   0.285 -0.9555 -0.1496 -0.0355
  294SOL    HW2 4096   3.216   2.662   0.167 -0.9187  0.1876  0.4004
  294SOL     MW 4097   3.265   2.598   0.200  0.0002  0.0022 -0.0031
  295SOL     OW 4098   4.345   2.458   3.031  0.0615 -0.3798  0.0138
  295SOL    HW1 4099   4.371   2.380   2.982 -1.1458  0.1790 -1.6040
  295SOL    HW2 4100   4.270   2.424   3.079 -0.0291 -1.1405 -0.6431
  295SOL     MW 4101   4.339   2.443   3.031  0.0002  0.0022 -0.0031
  296SOL     OW 4102   4.219   0.036   2.607 -0.0021  0.2552 -0.0440
  296SOL    HW1 4103   4.139   0.088   2.602  0.7105  1.3052 -1.2823
  296SOL    HW2 4104   4.253   0.054   2.695 -2.3128  0.4764  0.8593
  296SOL     MW 4105   4.213   0.046   2.618  0.0002  0.0022 -0.0031
  297SOL     OW 4106   0.137   2.342   0.180 -0.3163  0.3314  0.0273
  297SOL    HW1 4107   0.217   2.393   0.172  0.2170 -0.1930  1.5828
  297SOL    HW2 4108   0.069   2.408   0.168  0.9441  1.3906 -1.6815
  297SOL     MW 4109   0.139   2.357   0.177  0.0002  0.0022 -0.0031
  298SOL     OW 4110   2.806   1.916   2.929  0.1481 -0.1147  0.6969
  298SOL    HW1 4111   2.875   1.974   2.962 -0.7893  1.0463  0.6884
  298SOL    HW2 4112   2.801   1.954   2.841  1.6503 -1.4632 -0.0335
  298SOL     MW 4113   2.814   1.929   2.921  0.0002  0.0022 -0.0031
  299SOL     OW 4114   2.964   1.264   2.692  0.2558 -0.1795 -0.0514
  299SOL    HW1 4115   2.893   1.199   2.690 -1.5081  1.6270 -0.6902
  299SOL    HW2 4116   2.917   1.337   2.652 -1.5288 -1.6750 -0.8565
  299SOL     MW 4117   2.948   1.265   2.686  0.0002  0.0022 -0.0031
  300SOL     OW 4118   2.874   2.919   0.245 -0.1727  0.3858 -0.2720
  300SOL    HW1 4119   2.810   2.930   0.174 -2.0151  1.1260  1.4144
  300SOL    HW2 4120   2.851   2.993   0.300  0.6871 -0.2018  0.9071
  300SOL     MW 4121   2.862   2.930   0.243  0.0002  0.0022 -0.0031
  301SOL     OW 4122   3.152   2.847   0.200  0.2101  0.2071 -0.4672
  301SOL    HW1 4123   3.074   2.881   0.243  0.1772  0.1795 -0.5051
  301SOL    HW2 4124   3.220   2.859   0.267 -0.3879 -0.1384  0.2138
  301SOL     MW 4125   3.151   2.853   0.215  0.0002  0.0022 -0.0031
  302SOL     OW 4126   4.671   2.840   0.067 -0.5005  0.1379  0.0690
  302SOL    HW1 4127   4.609   2.870   0.002 -0.7805  1.8419  1.0633
  302SOL    HW2 4128   4.755   2.874   0.036 -1.2236  0.7056 -1.3080
  302SOL     MW 4129   4.674   2.848   0.055  0.0002  0.0022 -0.0031
  303SOL     OW 4130   2.465   0.034   0.414 -0.8360 -0.0989  0.1142
  303SOL    HW1 4131   2.546   0.059   0.459 -1.5461  1.2787  0.6559
  303SOL    HW2 4132   2.429  -0.021   0.483 -0.0754  0.8075  1.2600
  303SOL     MW 4133   2.471   0.030   0.429  0.0002  0.0022 -0.0031
  304SOL     OW 4134   2.358   4.245   0.106 -0.2465 -0.7719 -0.6477
  304SOL    HW1 4135   2.282   4.186   0.102 -1.2100  0.3828 -0.0334
  304SOL    HW2 4136   2.358   4.274   0.015 -1.2689 -0.0502 -0.4308
  304SOL     MW 4137   2.348   4.241   0.094  0.0002  0.0022 -0.0031
  305SOL     OW 4138   4.246   0.574   2.470  0.5781 -0.6319 -0.1745
  305SOL    HW1 4139   4.292   0.531   2.398 -2.2345  1.2042 -3.3662
  305SOL    HW2 4140   4.300   0.566   2.548  0.3319  1.7347  0.2941
  305SOL     MW 4141   4.259   0.567   2.471  0.0002  0.0022 -0.0031
  306SOL     OW 4142   1.856   4.124   0.052  0.5356  0.7652  0.4139
  306SOL    HW1 4143   1.820   4.082  -0.026 -1.9148  0.6937  1.4932
  306SOL    HW2 4144   1.878   4.214   0.027  2.1522  0.7128  1.4793
  306SOL     MW 4145   1.855   4.130   0.039  0.0002  0.0022 -0.0031
  307SOL     OW 4146   0.268   4.862   0.028 -0.0945  0.4630 -0.0446
  307SOL    HW1 4147   0.359   4.831   0.030  0.0880  0.9477 -0.5064
  307SOL    HW2 4148   0.275   4.951   0.062 -0.4199 -0.1274  1.6549
  307SOL     MW 4149   0.281   4.870   0.033  0.0002  0.0022 -0.0031
  308SOL     OW 4150   1.681   3.411   0.149  0.4402 -0.1314 -0.4230
  308SOL    HW1 4151   1.625   3.431   0.074 -0.4948  0.8448  0.5079
  308SOL    HW2 4152   1.673   3.315   0.148  1.6603 -0.3020  1.3333
  308SOL     MW 4153   1.673   3.401   0.139  0.0002  0.0022 -0.0031
  309SOL     OW 4154   4.013   0.442   2.802  0.8133 -0.5076 -0.6562
  309SOL    HW1 4155   4.013   0.445   2.706 -2.0409 -0.9863 -0.7866
  309SOL    HW2 4156   4.040   0.531   2.823 -1.2525  0.0828 -0.2370
  309SOL     MW 4157   4.016   0.454   2.792  0.0002  0.0022 -0.0031
  310SOL     OW 4158   3.392   4.680   3.042 -0.4686 -0.1176 -0.2704
  310SOL    HW1 4159   3.362   4.666   2.952 -2.4475 -1.2298  0.4978
  310SOL    HW2 4160   3.405   4.591   3.076  0.2992 -0.3295 -1.0816
  310SOL     MW 4161   3.390   4.666   3.035  0.0002  0.0022 -0.0031
  311SOL     OW 4162   3.990   0.185   2.585  0.5116 -0.3678  0.4892
  311SOL    HW1 4163   4.010   0.274   2.558  1.8460 -0.5222  0.8718
  311SOL    HW2 4164   3.920   0.193   2.649 -0.2912  0.4927 -0.4729
  311SOL     MW 4165   3.983   0.198   2.590  0.0002  0.0022 -0.0031
  312SOL     OW 4166   2.972   1.283   0.155 -0.2958 -0.3817 -0.5448
  312SOL    HW1 4167   2.993   1.362   0.206 -0.4325 -2.0356  2.2963
  312SOL    HW2 4168   3.003   1.297   0.066 -0.7470  0.7811 -0.5398
  312SOL     MW 4169   2.979   1.295   0.150  0.0002  0.0022 -0.0031
  313SOL     OW 4170   2.404   4.737   2.905 -0.4434  0.1206 -0.4854
  313SOL    HW1 4171   2.451   4.812   2.943 -0.5747 -0.1613  0.2664
  313SOL    HW2 4172   2.387   4.687   2.985 -0.3079 -0.5981 -0.9084
  313SOL     MW 4173   2.408   4.741   2.921  0.0002  0.0022 -0.0031
  314SOL     OW 4174   2.135   3.595   0.386 -0.5395  0.4855 -0.1400
  314SOL    HW1 4175   2.146   3.686   0.413  3.0527  0.0513  0.4676
  314SOL    HW2 4176   2.042   3.581   0.402 -0.5924  0.2396 -0.6397
  314SOL     MW 4177   2.124   3.606   0.392  0.0002  0.0022 -0.0031
  315SOL     OW 4178   2.996   4.928   0.150 -0.0060  0.5210 -0.3033
  315SOL    HW1 4179   3.074   4.982   0.146  0.5537 -0.1977  0.5019
  315SOL    HW2 4180   3.021   4.856   0.092  0.4616 -0.2882  0.8586
  315SOL     MW 4181   3.009   4.925   0.142  0.0002  0.0022 -0.0031
  316SOL     OW 4182   2.110   0.328   2.691  0.0595 -0.0951  0.0496
  316SOL    HW1 4183   2.103   0.266   2.618 -0.0938  1.3792 -1.2397
  316SOL    HW2 4184   2.094   0.410   2.646 -0.1167 -0.3359 -0.3307
  316SOL     MW 4185   2.107   0.330   2.676  0.0002  0.0022 -0.0031
  317SOL     OW 4186   1.649   4.786   2.508  0.0923  0.0165  0.0906
  317SOL    HW1 4187   1.589   4.777   2.582 -0.1972  2.6003  0.2677
  317SOL    HW2 4188   1.652   4.881   2.495 -3.2304  0.3891  1.1251
  317SOL     MW 4189   1.642   4.797   2.516  0.0002  0.0022 -0.0031
  318SOL     OW 4190   2.898   0.239   0.129 -0.6089  0.3284  0.4536
  318SOL    HW1 4191   2.906   0.208   0.220 -0.9511 -0.1481  0.3219
  318SOL    HW2 4192   2.866   0.159   0.088 -1.2475  0.8495 -0.0875
  318SOL     MW 4193   2.895   0.225   0.136  0.0002  0.0022 -0.0031
  319SOL     OW 4194   2.062   2.923   0.228 -0.3788 -0.4180 -0.5341
  319SOL    HW1 4195   2.045   2.837   0.189  0.2051 -0.3629 -0.9145
  319SOL    HW2 4196   2.097   2.896   0.313  0.2738 -0.7355 -0.8916
  319SOL     MW 4197   2.065   2.908   0.234  0.0002  0.0022 -0.0031
  320SOL     OW 4198   2.899   4.868   0.409  0.5955 -0.3431 -0.1284
  320SOL    HW1 4199   2.933   4.893   0.323  1.3845 -0.7966  0.0374
  320SOL    HW2 4200   2.935   4.939   0.461  0.3458 -1.3339  1.4521
  320SOL     MW 4201   2.908   4.881   0.404  0.0002  0.0022 -0.0031
  321SOL     OW 4202   4.073   0.718   2.737  0.5330  0.1996  0.1957
  321SOL    HW1 4203   4.117   0.794   2.775 -0.3890  0.2251  1.2542
  321SOL    HW2 4204   4.061   0.742   2.645 -1.1859 -1.6231 -0.1215
  321SOL     MW 4205   4.077   0.731   2.730  0.0002  0.0022 -0.0031
  322SOL     OW 4206   4.339   2.700   0.236 -0.1633  0.4960  0.2377
  322SOL    HW1 4207   4.320   2.691   0.142 -0.8959 -1.9214  0.5406
  322SOL    HW2 4208   4.286   2.633   0.281 -0.9401 -0.3833 -1.8483
  322SOL     MW 4209   4.329   2.690   0.229  0.0002  0.0022 -0.0031
  323SOL     OW 4210   2.994   4.217   0.380 -0.0900  0.4181  0.6287
  323SOL    HW1 4211   3.074   4.259   0.350  0.6200 -1.7221 -0.7340
  323SOL    HW2 4212   2.938   4.211   0.303  0.1788 -0.6689  0.4995
  323SOL     MW 4213   2.997   4.221   0.366  0.0002  0.0022 -0.0031
  324SOL     OW 4214   3.203   4.640   0.666 -0.1120 -0.0744  0.3320
  324SOL    HW1 4215   3.157   4.634   0.583 -0.6846 -0.4631  0.6688
  324SOL    HW2 4216   3.133   4.643   0.731  0.3096 -0.9250  0.8474
  324SOL     MW 4217   3.188   4.640   0.664  0.0002  0.0022 -0.0031
  325SOL     OW 4218   2.197   4.115   0.414 -0.6306  0.0705  0.4198
  325SOL    HW1 4219   2.184   4.102   0.320  0.2068  0.3331  0.2563
  325SOL    HW2 4220   2.112   4.144   0.446 -0.8446 -0.1710  0.0689
  325SOL     MW 4221   2.184   4.117   0.406  0.0002  0.0022 -0.0031
  326SOL     OW 4222   2.754   1.033   0.106  0.1577  0.3320  0.1537
  326SOL    HW1 4223   2.783   1.096   0.172 -0.0649 -1.6519  2.2761
  326SOL    HW2 4224   2.737   0.955   0.160 -0.0475  1.4118  1.7437
  326SOL     MW 4225   2.755   1.031   0.122  0.0002  0.0022 -0.0031
  327SOL     OW 4226   3.804   0.861   2.714 -0.1286  0.7899  0.2852
  327SOL    HW1 4227   3.774   0.865   2.805  0.5567 -0.5749  0.6006
  327SOL    HW2 4228   3.872   0.793   2.714  0.7639  1.6542 -0.2800
  327SOL     MW 4229   3.809   0.852   2.726  0.0002  0.0022 -0.0031
  328SOL     OW 4230   4.355   2.400   0.313 -0.4938  0.0861 -0.2116
  328SOL    HW1 4231   4.388   2.310   0.315  1.3960  0.7512  0.5466
  328SOL    HW2 4232   4.436   2.451   0.310 -1.8705  2.3678 -1.0942
  328SOL     MW 4233   4.370   2.395   0.313  0.0002  0.0022 -0.0031
  329SOL     OW 4234   2.395   4.832   0.339  0.2882 -0.2076 -0.2600
  329SOL    HW1 4235   2.490   4.819   0.339  0.3205  0.0189 -0.3888
  329SOL    HW2 4236   2.387   4.909   0.283  0.1851  0.4945  0.6962
  329SOL     MW 4237   2.406   4.841   0.332  0.0002  0.0022 -0.0031
  330SOL     OW 4238   3.309   4.885   0.734 -0.5696 -0.4276  0.5243
  330SOL    HW1 4239   3.290   4.797   0.704  1.6133 -0.2639 -1.6508
  330SOL    HW2 4240   3.349   4.855   0.815 -0.1899 -0.7457  0.2230
  330SOL     MW 4241   3.311   4.870   0.741  0.0002  0.0022 -0.0031
  331SOL     OW 4242   2.180   4.463   0.127  0.1008  0.0779 -0.1677
  331SOL    HW1 4243   2.111   4.429   0.069 -0.2983 -1.0575  0.9128
  331SOL    HW2 4244   2.237   4.387   0.126 -2.3131 -1.9061 -2.0915
  331SOL     MW 4245   2.178   4.448   0.119  0.0002  0.0022 -0.0031
  332SOL     OW 4246   0.990   4.324   2.830  0.0849 -0.2985  0.3007
  332SOL    HW1 4247   0.972   4.402   2.778  2.7545 -0.0547 -0.4113
  332SOL    HW2 4248   1.040   4.274   2.766  0.0104  1.9259 -1.5986
  332SOL     MW 4249   0.995   4.328   2.815  0.0002  0.0022 -0.0031
  333SOL     OW 4250   4.374   3.175   2.979  0.0321  0.7342 -0.3987
  333SOL    HW1 4251   4.281   3.168   2.957  0.2310 -0.3005 -0.9684
  333SOL    HW2 4252   4.385   3.268   2.999  0.3089  0.7251 -0.5066
  333SOL     MW 4253   4.363   3.187   2.979  0.0002  0.0022 -0.0031
  334SOL     OW 4254   4.248   5.013   3.001  0.0642  0.3559 -0.4307
  334SOL    HW1 4255   4.158   5.004   2.971  0.3701 -0.6455 -1.1151
  334SOL    HW2 4256   4.284   5.087   2.951 -1.1784  0.8004 -0.6967
  334SOL     MW 4257   4.241   5.022   2.990  0.0002  0.0022 -0.0031
  335SOL     OW 4258   4.349   0.083   2.845  0.0422  0.3202 -0.4887
  335SOL    HW1 4259   4.324   0.168   2.879  0.0242  0.3305 -0.5283
  335SOL    HW2 4260   4.444   0.091   2.831  0.4606  0.3422  1.8464
  335SOL     MW 4261   4.358   0.095   2.848  0.0002  0.0022 -0.0031
  336SOL     OW 4262   3.586   4.868   2.803  0.0177  0.4472 -0.2822
  336SOL    HW1 4263   3.651   4.928   2.766 -0.4591  0.1194 -1.7169
  336SOL    HW2 4264   3.632   4.826   2.875  0.4174 -0.4704 -1.0621
  336SOL     MW 4265   3.600   4.871   2.807  0.0002  0.0022 -0.0031
  337SOL     OW 4266   2.578   3.174   0.281 -0.2523  0.5356 -0.4573
  337SOL    HW1 4267   2.575   3.262   0.317  1.2148  0.3955  0.1079
  337SOL    HW2 4268   2.596   3.182   0.187  1.6934 -0.4351 -0.2222
  337SOL     MW 4269   2.580   3.187   0.273  0.0002  0.0022 -0.0031
  338SOL     OW 4270   5.093   0.994   0.209  0.2440  0.1414  0.7239
  338SOL    HW1 4271   5.156   1.056   0.246 -1.0348  2.5671 -0.9078
  338SOL    HW2 4272   5.040   0.969   0.284  0.8315 -1.4954  0.6276
  338SOL     MW 4273   5.095   0.999   0.224  0.0002  0.0022 -0.0031
  339SOL     OW 4274   4.965   4.783   0.113  0.2180  0.4638  0.3190
  339SOL    HW1 4275   5.045   4.737   0.140 -0.0772 -0.2697 -0.0149
  339SOL    HW2 4276   4.957   4.861   0.168  0.2489  1.2907 -0.8293
  339SOL     MW 4277   4.975   4.787   0.124  0.0002  0.0022 -0.0031
  340SOL     OW 4278   4.388   0.478   2.659  0.8429  0.6765  0.0504
  340SOL    HW1 4279   4.473   0.521   2.654  0.1666  2.1306  0.5965
  340SOL    HW2 4280   4.394   0.394   2.614 -0.3922  0.7242 -0.2167
  340SOL     MW 4281   4.400   0.472   2.653  0.0002  0.0022 -0.0031
  341SOL     OW 4282   3.128   0.594   2.887 -0.4093  0.2255 -0.6290
  341SOL    HW1 4283   3.094   0.515   2.928  1.2796 -0.5588 -0.6349
  341SOL    HW2 4284   3.046   0.634   2.859 -1.0997 -0.4105  0.4362
  341SOL     MW 4285   3.113   0.589   2.889  0.0002  0.0022 -0.0031
  342SOL     OW 4286   1.865   4.149   2.702  0.2596  0.6258  0.5827
  342SOL    HW1 4287   1.817   4.172   2.622 -1.2360  1.8818  1.7656
  342SOL    HW2 4288   1.956   4.171   2.685  0.1439 -0.2001 -1.3435
  342SOL     MW 4289   1.871   4.155   2.689  0.0002  0.0022 -0.0031
  343SOL     OW 4290   4.279   1.322   2.930 -0.7376  0.3362 -0.1967
  343SOL    HW1 4291   4.353   1.383   2.929 -0.7922  0.4034 -0.1062
  343SOL    HW2 4292   4.228   1.359   3.002 -0.1520 -1.2866  1.1211
  343SOL     MW 4293   4.282   1.335   2.939  0.0002  0.0022 -0.0031
  344SOL     OW 4294   4.414   0.247   2.501  0.1462  0.1259  0.0580
  344SOL    HW1 4295   4.369   0.166   2.525 -1.5711  0.0410 -2.9006
  344SOL    HW2 4296   4.502   0.243   2.537  0.5704  0.8220 -0.8371
  344SOL     MW 4297   4.420   0.236   2.509  0.0002  0.0022 -0.0031
  345SOL     OW 4298   0.847   4.186   2.470  0.6374  0.0861 -0.3409
  345SOL    HW1 4299   0.800   4.229   2.541  0.5873  2.1205 -1.5481
  345SOL    HW2 4300   0.821   4.095   2.481  2.4886 -0.7015 -1.8627
  345SOL     MW 4301   0.838   4.180   2.481  0.0002  0.0022 -0.0031
  346SOL     OW 4302   3.804   3.196   0.231 -0.1440 -0.0335  0.0078
  346SOL    HW1 4303   3.776   3.282   0.201 -0.0471  0.4365  1.2204
  346SOL    HW2 4304   3.858   3.170   0.156  1.5689  1.3618  0.6773
  346SOL     MW 4305   3.808   3.204   0.217  0.0002  0.0022 -0.0031
  347SOL     OW 4306   3.332   1.211   2.928 -0.0072  0.0265  0.3656
  347SOL    HW1 4307   3.237   1.222   2.928 -0.2308 -1.6283 -0.6877
  347SOL    HW2 4308   3.356   1.303   2.922 -2.4903  0.8768  1.9064
  347SOL     MW 4309   3.323   1.225   2.927  0.0002  0.0022 -0.0031
  348SOL     OW 4310   4.799   4.793   2.801 -0.2880  0.0067 -0.3145
  348SOL    HW1 4311   4.851   4.872   2.819 -0.4867  0.2634 -0.8583
  348SOL    HW2 4312   4.832   4.729   2.864  2.2911 -0.2511 -1.8012
  348SOL     MW 4313   4.810   4.795   2.812  0.0002  0.0022 -0.0031
  349SOL     OW 4314   4.617   0.196   2.892  0.2133 -0.6220  0.1009
  349SOL    HW1 4315   4.710   0.180   2.909  0.7741  0.6672 -1.4566
  349SOL    HW2 4316   4.588   0.255   2.961  2.8168  0.2519  0.5568
  349SOL     MW 4317   4.626   0.202   2.903  0.0002  0.0022 -0.0031
  350SOL     OW 4318   5.024   2.457   0.124 -0.2378 -0.2181  0.6344
  350SOL    HW1 4319   5.002   2.473   0.032 -1.0941 -0.8075  0.7247
  350SOL    HW2 4320   4.943   2.488   0.166 -1.3918 -1.1705 -0.8045
  350SOL     MW 4321   5.011   2.463   0.118  0.0002  0.0022 -0.0031
  351SOL     OW 4322   4.873   4.979   0.282  0.1540  0.1951 -0.1222
  351SOL    HW1 4323   4.869   5.073   0.262  0.0430  0.4507  1.0207
  351SOL    HW2 4324   4.783   4.955   0.301 -0.2510  0.4249 -1.6441
  351SOL     MW 4325   4.861   4.988   0.282  0.0002  0.0022 -0.0031
  352SOL     OW 4326   0.099   4.790   0.442  0.2441 -0.5898 -0.1644
  352SOL    HW1 4327   0.024   4.828   0.487  0.1553 -1.0765  0.1130
  352SOL    HW2 4328   0.172   4.808   0.502  0.3470  0.9545 -0.7066
  352SOL     MW 4329   0.099   4.797   0.456  0.0002  0.0022 -0.0031
  353SOL     OW 4330   1.982   1.169   2.719 -0.2883 -0.3016 -0.7905
  353SOL    HW1 4331   2.019   1.188   2.633  1.0175 -2.4769 -0.8026
  353SOL    HW2 4332   1.887   1.174   2.711 -0.7520 -1.4104  2.5121
  353SOL     MW 4333   1.975   1.172   2.706  0.0002  0.0022 -0.0031
  354SOL     OW 4334   3.185   0.481   0.162  0.1213 -0.0024 -0.1329
  354SOL    HW1 4335   3.211   0.565   0.124 -0.0816 -1.2719 -3.3594
  354SOL    HW2 4336   3.155   0.440   0.081  0.7843 -0.6186 -0.0715
  354SOL     MW 4337   3.184   0.487   0.146  0.0002  0.0022 -0.0031
  355SOL     OW 4338   4.016   0.439   2.531  0.2306 -0.4090 -0.2617
  355SOL    HW1 4339   4.091   0.496   2.510 -1.2833  1.4453 -0.8506
  355SOL    HW2 4340   3.935   0.479   2.501  0.5758  0.6416  0.1261
  355SOL     MW 4341   4.015   0.452   2.524  0.0002  0.0022 -0.0031
  356SOL     OW 4342   3.738   0.928   2.966  0.3865 -0.4828  0.2213
  356SOL    HW1 4343   3.750   0.889   3.053  1.7698 -0.0457  0.2456
  356SOL    HW2 4344   3.654   0.973   2.968  0.2183 -0.7932  0.1354
  356SOL     MW 4345   3.728   0.929   2.978  0.0002  0.0022 -0.0031
  357SOL     OW 4346   3.496   1.010   3.040 -0.6869  0.0993  0.4251
  357SOL    HW1 4347   3.433   0.951   2.997 -3.0594  0.5492  3.0157
  357SOL    HW2 4348   3.465   1.092   3.000 -1.5434 -0.4632 -0.1206
  357SOL     MW 4349   3.483   1.013   3.029  0.0002  0.0022 -0.0031
  358SOL     OW 4350   4.001   0.994   3.046 -0.2623 -0.0199 -0.1717
  358SOL    HW1 4351   3.918   0.974   3.004 -1.9100  1.0439  2.3307
  358SOL    HW2 4352   4.028   0.917   3.095  2.1698  1.5152  1.1507
  358SOL     MW 4353   3.994   0.982   3.047  0.0002  0.0022 -0.0031
  359SOL     OW 4354   0.972   3.084   2.956 -0.0779  0.2795 -0.5984
  359SOL    HW1 4355   1.043   3.110   3.015 -0.6437  0.4789  0.0117
  359SOL    HW2 4356   1.022   3.039   2.888  1.6101  0.2533  0.5949
  359SOL     MW 4357   0.988   3.082   2.955  0.0002  0.0022 -0.0031
  360SOL     OW 4358   5.037   0.446   2.872 -0.3246 -0.2839 -0.7728
  360SOL    HW1 4359   5.053   0.538   2.896  1.0749 -0.7854  0.3320
  360SOL    HW2 4360   4.959   0.446   2.818  0.7332  0.0851 -2.3781
  360SOL     MW 4361   5.029   0.458   2.868  0.0002  0.0022 -0.0031
  361SOL     OW 4362   3.235   0.721   0.032 -0.1108 -0.4107  0.0918
  361SOL    HW1 4363   3.244   0.811   0.063 -0.2396 -0.4539  0.2550
  361SOL    HW2 4364   3.223   0.737  -0.062 -2.4320 -0.4009  0.3194
  361SOL     MW 4365   3.234   0.735   0.024  0.0002  0.0022 -0.0031
  362SOL     OW 4366   3.112   2.324   2.692  0.0703  0.0157  0.0298
  362SOL    HW1 4367   3.066   2.398   2.653 -2.6099 -1.0055  0.9901
  362SOL    HW2 4368   3.071   2.330   2.778 -0.8109 -0.0310 -0.3783
  362SOL     MW 4369   3.101   2.334   2.698  0.0002  0.0022 -0.0031
  363SOL     OW 4370   4.352   3.474   2.966  0.1688  0.2463  0.0696
  363SOL    HW1 4371   4.434   3.519   2.988 -1.0247  3.0313 -0.6942
  363SOL    HW2 4372   4.296   3.498   3.039  0.1018 -0.4387  0.2476
  363SOL     MW 4373   4.356   3.483   2.978  0.0002  0.0022 -0.0031
  364SOL     OW 4374   4.776   2.593   0.160 -0.3005  0.0423  0.9660
  364SOL    HW1 4375   4.722   2.542   0.100  1.3916 -1.1740  0.4057
  364SOL    HW2 4376   4.745   2.682   0.140 -1.8373 -0.7274 -0.2937
  364SOL     MW 4377   4.765   2.598   0.149  0.0002  0.0022 -0.0031
  365SOL     OW 4378   4.923   2.413   2.969  0.0478 -0.2403 -0.0638
  365SOL    HW1 4379   4.944   2.493   2.920 -0.9755  0.0798  0.0145
  365SOL    HW2 4380   4.846   2.388   2.918  0.5111  0.1567 -0.9713
  365SOL     MW 4381   4.916   2.420   2.956  0.0002  0.0022 -0.0031
  366SOL     OW 4382   2.043   2.666   0.124  0.1817 -0.2257  0.4416
  366SOL    HW1 4383   2.093   2.629   0.052  0.1893 -0.2436  0.4562
  366SOL    HW2 4384   1.966   2.609   0.126 -0.4775  0.4834 -1.9706
  366SOL     MW 4385   2.039   2.653   0.115  0.0002  0.0022 -0.0031
  367SOL     OW 4386   4.614   2.505   0.361  0.4982 -0.2436 -0.2909
  367SOL    HW1 4387   4.620   2.565   0.436  0.8777  1.2671 -1.4685
  367SOL    HW2 4388   4.683   2.530   0.300  0.0155  0.7115 -0.4626
  367SOL     MW 4389   4.624   2.516   0.363  0.0002  0.0022 -0.0031
  368SOL     OW 4390   3.339   2.913   0.386  0.2091 -0.3856  0.1545
  368SOL    HW1 4391   3.427   2.949   0.375  0.4742 -0.3152  2.1093
  368SOL    HW2 4392   3.303   2.981   0.443 -1.0220  0.5450 -1.6703
  368SOL     MW 4393   3.346   2.926   0.392  0.0002  0.0022 -0.0031
  369SOL     OW 4394   4.165   2.950   0.400  0.4130 -0.2356 -0.4111
  369SOL    HW1 4395   4.223   3.012   0.444  0.0306  1.0145 -1.5924
  369SOL    HW2 4396   4.085   3.002   0.389  0.2162 -0.7277 -1.5250
  369SOL     MW 4397   4.162   2.965   0.404  0.0002  0.0022 -0.0031
  370SOL     OW 4398   0.284   3.670   2.745  0.5201 -0.3264 -0.4706
  370SOL    HW1 4399   0.281   3.691   2.838  1.4113  2.6431 -1.0189
  370SOL    HW2 4400   0.195   3.683   2.711  0.2421  1.4567  0.8141
  370SOL     MW 4401   0.272   3.675   2.753  0.0002  0.0022 -0.0031
  371SOL     OW 4402   2.645   3.218   0.004 -0.3406  0.0593  0.0515
  371SOL    HW1 4403   2.676   3.308  -0.005 -0.8052  0.3529  1.2195
  371SOL    HW2 4404   2.562   3.218  -0.044 -0.6302  2.1756  0.4601
  371SOL     MW 4405   2.638   3.230  -0.004  0.0002  0.0022 -0.0031
  372SOL     OW 4406   0.020   4.855   2.999 -0.3648 -0.1847  0.0359
  372SOL    HW1 4407  -0.035   4.822   3.070  0.8797 -1.5189  0.4266
  372SOL    HW2 4408   0.108   4.855   3.037  0.3126 -1.5504 -1.4399
  372SOL     MW 4409   0.024   4.850   3.014  0.0002  0.0022 -0.0031
  373SOL     OW 4410   2.989   4.467   0.122 -0.1678  0.1127 -0.2098
  373SOL    HW1 4411   3.027   4.552   0.099  1.4815 -0.6160 -0.3782
  373SOL    HW2 4412   2.943   4.486   0.203  0.4935 -0.2073  0.2556
  373SOL     MW 4413   2.988   4.480   0.129  0.0002  0.0022 -0.0031
  374SOL     OW 4414   4.627   1.692   0.467 -0.4248  0.3079  0.1946
  374SOL    HW1 4415   4.704   1.699   0.524 -0.6763  1.0214  0.4635
  374SOL    HW2 4416   4.667   1.691   0.380  0.3419 -0.3425  0.5449
  374SOL     MW 4417   4.642   1.693   0.463  0.0002  0.0022 -0.0031
  375SOL     OW 4418   2.082   1.203   2.457  0.2401 -0.3459 -0.0361
  375SOL    HW1 4419   2.122   1.282   2.421  1.9057 -2.1015 -2.3590
  375SOL    HW2 4420   2.010   1.181   2.398  0.2892 -2.1726  0.5237
  375SOL     MW 4421   2.078   1.210   2.444  0.0002  0.0022 -0.0031
  376SOL     OW 4422   4.871   1.721   0.605 -0.2333  0.2891 -0.4517
  376SOL    HW1 4423   4.933   1.696   0.536  0.8480 -0.3360  0.6993
  376SOL    HW2 4424   4.846   1.812   0.590 -2.7952  0.1520  2.0781
  376SOL     MW 4425   4.876   1.730   0.594  0.0002  0.0022 -0.0031
  377SOL     OW 4426   3.923   2.610   0.216  0.3775  0.2544  0.3309
  377SOL    HW1 4427   3.967   2.692   0.192  1.1492 -0.4225 -0.6191
  377SOL    HW2 4428   3.965   2.590   0.299  0.6289  2.2836  0.7559
  377SOL     MW 4429   3.934   2.618   0.223  0.0002  0.0022 -0.0031
  378SOL     OW 4430   3.994   1.209   0.138 -0.2677  0.3641  0.0239
  378SOL    HW1 4431   3.930   1.194   0.208 -0.3584  4.4193  1.0622
  378SOL    HW2 4432   3.994   1.127   0.090 -1.6631  0.4404 -0.1443
  378SOL     MW 4433   3.985   1.196   0.141  0.0002  0.0022 -0.0031
  379SOL     OW 4434   3.217   4.374   0.281 -0.6063 -0.5059 -0.7844
  379SOL    HW1 4435   3.225   4.445   0.345  2.8897 -0.4654 -1.1092
  379SOL    HW2 4436   3.149   4.406   0.221 -0.3260  1.3855 -0.1357
  379SOL     MW 4437   3.209   4.387   0.281  0.0002  0.0022 -0.0031
  380SOL     OW 4438   4.650   4.545   2.716  0.4303  0.4506  0.1976
  380SOL    HW1 4439   4.658   4.632   2.756  0.6960  0.1121  0.9025
  380SOL    HW2 4440   4.693   4.485   2.777  0.6335  0.7682  0.3729
  380SOL     MW 4441   4.657   4.549   2.730  0.0002  0.0022 -0.0031
  381SOL     OW 4442   4.387   4.783   2.912 -0.4746 -0.0549 -0.4616
  381SOL    HW1 4443   4.333   4.858   2.937 -1.2333 -0.7097 -0.0980
  381SOL    HW2 4444   4.450   4.777   2.984  0.0849 -1.0982 -1.0133
  381SOL     MW 4445   4.388   4.792   2.925  0.0002  0.0022 -0.0031
  382SOL     OW 4446   2.798   4.513   0.312  0.1468  0.3494 -0.1457
  382SOL    HW1 4447   2.735   4.584   0.302 -0.4115 -0.2457 -0.9585
  382SOL    HW2 4448   2.801   4.486   0.404  1.7092  0.1420 -0.2327
  382SOL     MW 4449   2.790   4.519   0.323  0.0002  0.0022 -0.0031
  383SOL     OW 4450   3.679   2.745   2.805 -0.1138  0.2959  0.2870
  383SOL    HW1 4451   3.682   2.813   2.872 -1.4075  0.3808  0.2789
  383SOL    HW2 4452   3.688   2.669   2.863 -1.7098  0.9125  1.4257
  383SOL     MW 4453   3.680   2.744   2.821  0.0002  0.0022 -0.0031
  384SOL     OW 4454   4.987   4.662   2.633  0.6086 -0.1495  0.1241
  384SOL    HW1 4455   4.919   4.611   2.587 -0.1706 -0.5667  1.6981
  384SOL    HW2 4456   4.937   4.733   2.673  0.2100 -0.5444  0.3375
  384SOL     MW 4457   4.971   4.664   2.632  0.0002  0.0022 -0.0031
  385SOL     OW 4458   4.476   2.145   0.331 -0.0403  0.5561  0.0943
  385SOL    HW1 4459   4.463   2.052   0.347  1.2477  0.3323 -0.0159
  385SOL    HW2 4460   4.533   2.170   0.404 -1.1159  0.7543  0.8908
  385SOL     MW 4461   4.482   2.136   0.342  0.0002  0.0022 -0.0031
  386SOL     OW 4462   4.010   3.451   2.991  0.3470 -0.2963  0.3183
  386SOL    HW1 4463   3.929   3.442   3.040  0.9455 -0.0772  1.3731
  386SOL    HW2 4464   3.984   3.494   2.909  2.4351 -0.9101 -0.7430
  386SOL     MW 4465   3.996   3.456   2.986  0.0002  0.0022 -0.0031
  387SOL     OW 4466   3.050   0.370   3.034 -0.5613 -0.3672  0.1088
  387SOL    HW1 4467   2.994   0.334   3.103  0.9109 -0.4033  1.3447
  387SOL    HW2 4468   3.058   0.296   2.973  3.4021  0.5484 -0.7323
  387SOL     MW 4469   3.044   0.355   3.035  0.0002  0.0022 -0.0031
  388SOL     OW 4470   1.923   4.434   2.468 -0.3081 -0.2043 -0.0870
  388SOL    HW1 4471   1.945   4.515   2.514 -0.7259 -0.5866  0.8215
  388SOL    HW2 4472   1.847   4.454   2.413  1.6753  0.2394 -2.8553
  388SOL     MW 4473   1.916   4.447   2.467  0.0002  0.0022 -0.0031
  389SOL     OW 4474   0.576   3.048   3.030 -0.5201  0.3125 -0.2424
  389SOL    HW1 4475   0.525   3.078   3.105  1.6213 -1.9696  2.3281
  389SOL    HW2 4476   0.640   3.118   3.016 -0.5334  0.3739  0.0145
  389SOL     MW 4477   0.578   3.062   3.038  0.0002  0.0022 -0.0031
  390SOL     OW 4478   4.629   0.278   0.257 -0.4097  0.4417 -0.0267
  390SOL    HW1 4479   4.714   0.238   0.238 -0.1318  1.5552 -1.2800
  390SOL    HW2 4480   4.596   0.294   0.168 -0.1703 -0.1217 -0.2256
  390SOL     MW 4481   4.636   0.274   0.242  0.0002  0.0022 -0.0031
  391SOL     OW 4482   5.074   3.732   2.915 -0.3873  0.2729  0.2375
  391SOL    HW1 4483   5.039   3.644   2.900 -1.0461  0.4849  0.5117
  391SOL    HW2 4484   5.014   3.777   2.975  0.3403  0.6827  0.6789
  391SOL     MW 4485   5.062   3.726   2.921  0.0002  0.0022 -0.0031
  392SOL     OW 4486   4.965   4.994   2.607 -0.1729 -0.0768  0.2177
  392SOL    HW1 4487   5.033   4.932   2.580 -2.1624 -1.8752 -1.0316
  392SOL    HW2 4488   4.889   4.966   2.556  0.1908 -0.3804 -0.1641
  392SOL     MW 4489   4.964   4.982   2.597  0.0002  0.0022 -0.0031
  393SOL     OW 4490   4.259   0.109   0.080  1.2696  0.5101  0.0322
  393SOL    HW1 4491   4.242   0.019   0.049  1.0681  0.4078  0.4354
  393SOL    HW2 4492   4.309   0.098   0.161 -0.2716  1.5176  1.1719
  393SOL     MW 4493   4.263   0.095   0.086  0.0002  0.0022 -0.0031
   5.12178   5.12178   3.09991
