# Supplementary material for: Resolving liquid-to-glass transitions of water under soft nanoconfinement
Source: Nat Commun. 2026 May 8;17:6224. doi: 10.1038/s41467-026-72955-y (PMC13369869; doi:10.1038/s41467-026-72955-y)
Supplement: Supplementary file 3 — Supplementary Data 1 [file 41467_2026_72955_MOESM3_ESM.zip › 250K/sim2/final.gro]

Lamellar phy in tip4pice water
 4437
    1phy    C35    1   3.782   1.305   2.212 -0.0576  0.2715  0.3661
    1phy    C33    2   3.734   1.361   2.080  0.0879 -0.0536  0.0835
    1phy    C34    3   3.778   1.507   2.053  0.1168 -0.3795  0.1417
    1phy    C32    4   3.762   1.257   1.973  0.5529 -0.0762  0.0931
    1phy    C31    5   3.639   1.182   1.925  0.5680 -0.7310 -0.1774
    1phy    C30    6   3.664   1.058   1.840 -0.4000 -0.3679 -0.5378
    1phy    C28    7   3.551   1.011   1.753 -0.1982  0.3123 -0.1604
    1phy    C29    8   3.602   0.993   1.614 -0.0249 -0.0058  0.1229
    1phy    C27    9   3.499   0.871   1.810  0.3412  0.6147  0.0973
    1phy    C26   10   3.394   0.873   1.924  0.2720 -0.0343 -0.0739
    1phy    C25   11   3.366   0.730   1.966 -0.2137 -0.8657  0.4522
    1phy    C23   12   3.251   0.704   2.069 -0.2905  0.1675  0.6004
    1phy    C24   13   3.190   0.570   2.031  0.4663 -0.2955 -0.0456
    1phy    C22   14   3.299   0.696   2.216  0.0444 -0.3117 -0.5291
    1phy    C21   15   3.197   0.760   2.310  0.7522  0.0933 -0.2405
    1phy    C20   16   3.244   0.738   2.457  0.0526  0.0513 -0.0478
    1phy    C18   17   3.150   0.771   2.578  0.6620  0.3075  0.1645
    1phy    O01   18   3.023   0.701   2.552 -0.2873  0.7479  0.3667
    1phy    H01   19   3.050   0.611   2.549 -0.2006  0.6400  2.6073
    1phy    C19   20   3.217   0.698   2.696 -0.2605  0.9212  0.0503
    1phy    C13   21   3.127   0.929   2.591  0.2780 -0.1986 -0.9584
    1phy     H3   22   3.126   0.980   2.491  1.9383  0.6096 -0.5947
    1phy    O33   23   3.228   1.003   2.658  0.0910 -0.0589 -0.2179
    1phy    H1B   24   3.238   0.967   2.744  0.9523  2.1958  0.6762
    1phy    C12   25   2.999   0.971   2.666  0.4192  0.5971  0.4239
    1phy    O11   26   2.999   0.952   2.805  0.0805  0.5017  0.0698
    1phy    H1A   27   2.919   0.908   2.829  0.1239  0.0755 -0.5163
    2phy    C35   28   4.002   1.169   1.676  0.2885 -0.1135 -0.5291
    2phy    C33   29   4.111   1.076   1.643 -0.0532 -0.1928  0.7895
    2phy    C34   30   4.084   0.938   1.706 -0.0943 -0.0151  0.2219
    2phy    C32   31   4.107   1.056   1.490  0.7345 -0.6611  0.1807
    2phy    C31   32   4.250   1.035   1.426 -0.4790 -0.0752  0.1815
    2phy    C30   33   4.239   0.998   1.275 -0.2693  0.7902  0.4196
    2phy    C28   34   4.381   0.960   1.209 -0.4554 -0.0433  0.2396
    2phy    C29   35   4.385   0.805   1.184 -0.0998 -0.0476 -0.3346
    2phy    C27   36   4.382   1.038   1.075  0.1399  0.1519  0.0779
    2phy    C26   37   4.517   1.030   1.004 -0.7582  0.0792  0.0580
    2phy    C25   38   4.517   1.117   0.880 -0.3732  0.0203 -0.0986
    2phy    C23   39   4.637   1.098   0.777  0.3792  0.2087  0.0094
    2phy    C24   40   4.617   0.967   0.696 -0.3724  0.0694  0.3223
    2phy    C22   41   4.634   1.215   0.678 -0.3939  0.2938 -1.5128
    2phy    C21   42   4.763   1.301   0.693 -0.4388 -0.3329 -0.1703
    2phy    C20   43   4.763   1.444   0.623 -0.2679 -0.0557 -0.1306
    2phy    C18   44   4.887   1.541   0.658  0.3085  0.4616 -0.5119
    2phy    O01   45   4.906   1.544   0.806  0.1103  0.1904  0.0385
    2phy    H01   46   4.835   1.556   0.867  2.4177 -0.1935  3.0626
    2phy    C19   47   4.829   1.675   0.607  0.5808  0.0962 -0.4335
    2phy    C13   48   5.021   1.499   0.581 -0.7545 -0.3566 -0.1933
    2phy     H3   49   5.026   1.388   0.597 -1.2855 -0.5206 -1.0844
    2phy    O33   50   5.020   1.497   0.436  0.0475 -0.0253 -0.1731
    2phy    H1B   51   4.940   1.515   0.391 -0.3705  0.8382  0.8924
    2phy    C12   52   5.163   1.517   0.646 -0.3016  0.3312  0.1850
    2phy    O11   53   5.173   1.482   0.781  0.1161 -0.2179  0.1931
    2phy    H1A   54   5.089   1.505   0.815  0.5670  0.7320  0.7088
    3phy    C35   55   0.419   0.067   0.971 -0.0353  0.0839 -0.2582
    3phy    C33   56   0.463   0.110   1.107 -0.5946  0.2098 -0.1357
    3phy    C34   57   0.529   0.248   1.098  0.5822  0.0910  0.4345
    3phy    C32   58   0.348   0.119   1.212  0.3494 -0.0390  0.3868
    3phy    C31   59   0.311  -0.012   1.287  0.4857 -0.1368  0.0303
    3phy    C30   60   0.234   0.031   1.411  0.4055  0.7691 -0.2674
    3phy    C28   61   0.174  -0.095   1.478  0.5970  0.1041  0.1228
    3phy    C29   62   0.226  -0.109   1.616  0.5693  0.6653 -0.1419
    3phy    C27   63   0.019  -0.080   1.474 -0.2713 -0.0739 -0.1476
    3phy    C26   64  -0.062  -0.198   1.415 -0.0619 -0.0004 -0.4381
    3phy    C25   65  -0.213  -0.172   1.447  0.1063  0.4790 -0.2029
    3phy    C23   66  -0.318  -0.283   1.412 -0.3122 -0.4744  0.1666
    3phy    C24   67  -0.412  -0.314   1.520  0.2176  0.0767 -0.6450
    3phy    C22   68  -0.394  -0.269   1.278  0.1313  0.2409  0.8338
    3phy    C21   69  -0.408  -0.392   1.195 -0.1721 -0.0409 -0.3534
    3phy    C20   70  -0.493  -0.369   1.068 -0.1803 -0.0655  0.1348
    3phy    C18   71  -0.557  -0.486   0.990 -0.1025 -0.1302 -0.0404
    3phy    O01   72  -0.470  -0.605   0.990  0.8168  0.2811  0.2057
    3phy    H01   73  -0.398  -0.582   1.045  1.3797 -0.2410 -0.2972
    3phy    C19   74  -0.551  -0.435   0.848  0.2983  0.2230  0.0279
    3phy    C13   75  -0.706  -0.525   1.041 -0.2972 -0.5670 -1.0175
    3phy     H3   76  -0.694  -0.568   1.144 -0.1586 -1.0745 -1.2429
    3phy    O33   77  -0.797  -0.422   1.069  0.0814 -0.0233  0.1864
    3phy    H1B   78  -0.787  -0.401   1.159  0.1651 -0.5695  0.3104
    3phy    C12   79  -0.782  -0.655   0.996  0.3510 -0.1644  0.1181
    3phy    O11   80  -0.861  -0.619   0.881 -0.0259  0.6591 -0.5621
    3phy    H1A   81  -0.897  -0.535   0.904  0.6093  0.4330  1.4593
    4phy    C35   82   1.317   4.798   1.766  0.0217  0.0077  0.6899
    4phy    C33   83   1.233   4.682   1.804  0.7565 -0.5570  0.1583
    4phy    C34   84   1.290   4.554   1.753  0.2606  0.0441 -0.5536
    4phy    C32   85   1.189   4.683   1.945  1.0152 -0.1637 -0.3476
    4phy    C31   86   1.041   4.645   1.970 -0.0467 -0.3893 -0.1171
    4phy    C30   87   1.020   4.586   2.108 -0.0240  0.2768 -0.5100
    4phy    C28   88   0.875   4.546   2.164  0.1900 -0.2510 -0.1323
    4phy    C29   89   0.871   4.390   2.167  0.1603 -0.0944 -0.5495
    4phy    C27   90   0.849   4.607   2.305  0.9394  0.1420 -0.0063
    4phy    C26   91   0.777   4.739   2.313 -0.4985 -0.0386  0.0747
    4phy    C25   92   0.767   4.794   2.453  0.2628 -0.2722 -0.0957
    4phy    C23   93   0.691   4.929   2.492 -0.1959 -0.1214  0.0701
    4phy    C24   94   0.537   4.922   2.467 -0.3784 -0.5151 -0.4631
    4phy    C22   95   0.711   4.952   2.643 -0.3752  0.6223  0.1812
    4phy    C21   96   0.812   5.067   2.664 -0.1286  0.1477  0.4088
    4phy    C20   97   0.829   5.090   2.812 -0.1900  0.2535 -0.0564
    4phy    C18   98   0.927   5.199   2.869 -0.1592  0.3901 -0.2172
    4phy    O01   99   0.872   5.326   2.824 -0.0132  0.2690  0.0613
    4phy    H01  100   0.820   5.322   2.746 -1.0292 -2.2807  0.7729
    4phy    C19  101   0.884   5.192   3.021 -0.5192  0.2407 -0.1088
    4phy    C13  102   1.085   5.163   2.843  0.0973 -0.3999  0.6685
    4phy     H3  103   1.101   5.142   2.734  0.9088  1.3692  0.4096
    4phy    O33  104   1.128   5.041   2.906 -0.1206  0.1540  0.1994
    4phy    H1B  105   1.132   5.044   2.999 -1.9191 -2.2327  0.4329
    4phy    C12  106   1.192   5.276   2.863 -0.2080  0.2493 -0.2475
    4phy    O11  107   1.315   5.240   2.800  0.2328  0.0760 -0.2105
    4phy    H1A  108   1.316   5.147   2.812 -3.8792 -0.1124  0.2581
    5phy    C35  109   4.957   4.956   2.075  0.0042  0.8453  0.0047
    5phy    C33  110   4.932   5.080   2.006 -0.0170  0.2903 -0.1025
    5phy    C34  111   4.990   5.074   1.866  0.3250 -0.5105 -0.0469
    5phy    C32  112   4.788   5.122   2.031 -0.4009 -0.8736 -0.1896
    5phy    C31  113   4.773   5.271   2.080  0.5719 -0.0223 -0.2906
    5phy    C30  114   4.633   5.306   2.119 -0.3788 -0.0830  0.4086
    5phy    C28  115   4.610   5.457   2.124 -0.6836  0.3085 -0.5717
    5phy    C29  116   4.496   5.481   2.033  0.0252  0.5190 -0.0028
    5phy    C27  117   4.562   5.496   2.265 -0.1352 -0.4463  0.1173
    5phy    C26  118   4.656   5.546   2.363 -0.2016 -0.3184 -0.1698
    5phy    C25  119   4.597   5.599   2.496 -0.1713  0.5809 -0.0000
    5phy    C23  120   4.701   5.643   2.601  0.7978  0.4980 -0.0102
    5phy    C24  121   4.698   5.795   2.607 -0.2838 -0.3210  0.5213
    5phy    C22  122   4.665   5.594   2.741  0.0244  0.4322 -0.0925
    5phy    C21  123   4.736   5.465   2.782 -0.1717  0.0270 -0.1753
    5phy    C20  124   4.708   5.408   2.925  0.1098  0.0476 -0.3476
    5phy    C18  125   4.794   5.286   2.971 -0.3856  0.1761  0.2518
    5phy    O01  126   4.930   5.320   2.928  0.0094  0.4637  0.2836
    5phy    H01  127   4.957   5.389   2.985 -1.3218  0.6645  0.7261
    5phy    C19  128   4.785   5.310   3.122 -0.6130 -0.7386  0.5985
    5phy    C13  129   4.746   5.144   2.911 -0.5067 -0.9308 -0.3194
    5phy     H3  130   4.731   5.153   2.800 -0.3063 -0.4460 -0.3104
    5phy    O33  131   4.610   5.114   2.949  0.0646 -0.0943  0.2884
    5phy    H1B  132   4.584   5.047   2.888  1.0299  0.2172 -0.4877
    5phy    C12  133   4.842   5.017   2.930 -0.2332  0.4618 -0.9392
    5phy    O11  134   4.867   4.971   3.061  0.0589  0.4760 -0.6832
    5phy    H1A  135   4.789   4.941   3.104  2.0713 -1.3649  2.0037
    6phy    C35  136   0.405   2.318   1.441 -0.2821  0.1321 -0.7233
    6phy    C33  137   0.266   2.360   1.385  0.1852  0.2890 -0.5174
    6phy    C34  138   0.194   2.453   1.485 -0.4564 -0.3992  0.6358
    6phy    C32  139   0.275   2.451   1.260 -0.6766 -0.0886 -0.3948
    6phy    C31  140   0.250   2.376   1.128 -0.2042 -0.6684  0.4416
    6phy    C30  141   0.229   2.480   1.014 -0.1902  0.7890 -0.3644
    6phy    C28  142   0.192   2.423   0.874  0.6611  0.2428 -0.2085
    6phy    C29  143   0.036   2.399   0.856 -0.3412  0.0023  0.4474
    6phy    C27  144   0.227   2.536   0.780  0.3880 -0.3947  0.2251
    6phy    C26  145   0.265   2.504   0.633 -0.7342 -0.0024 -0.5596
    6phy    C25  146   0.339   2.612   0.562 -0.3399  0.1352  0.0300
    6phy    C23  147   0.402   2.578   0.426  0.3010 -0.0253 -0.3420
    6phy    C24  148   0.377   2.686   0.329  0.1964  0.3216  0.2944
    6phy    C22  149   0.542   2.516   0.441 -0.2559 -0.0003 -0.5628
    6phy    C21  150   0.577   2.401   0.345  0.5401  0.1316 -0.2642
    6phy    C20  151   0.720   2.347   0.377 -0.1975  0.0898 -0.0628
    6phy    C18  152   0.786   2.247   0.277  0.5933  0.1088  0.0724
    6phy    O01  153   0.707   2.125   0.276 -0.4301 -0.0927 -0.6197
    6phy    H01  154   0.619   2.144   0.248 -1.3797  0.2426  2.2052
    6phy    C19  155   0.919   2.220   0.348 -0.2661  0.5247 -0.2441
    6phy    C13  156   0.806   2.300   0.125  0.1246  0.4309  0.0244
    6phy     H3  157   0.702   2.312   0.087 -0.6352  1.1352  2.1569
    6phy    O33  158   0.849   2.436   0.099 -0.0319 -0.1607  0.1348
    6phy    H1B  159   0.801   2.503   0.144 -0.4003  0.7518 -1.5334
    6phy    C12  160   0.829   2.210   0.004  0.3074 -0.2314 -0.0799
    6phy    O11  161   0.956   2.201  -0.054  0.4271 -0.1599 -0.3375
    6phy    H1A  162   0.987   2.288  -0.041  0.1203  0.0237 -0.8119
    7phy    C35  163   4.580   4.963   2.592 -0.1569  0.4386 -0.7910
    7phy    C33  164   4.662   5.004   2.471  0.0392  0.2550  0.4624
    7phy    C34  165   4.573   5.028   2.351  0.0623 -0.0100 -0.2551
    7phy    C32  166   4.761   5.116   2.506 -0.1446 -0.3933  0.1335
    7phy    C31  167   4.889   5.121   2.427  0.2860 -0.0096 -0.0268
    7phy    C30  168   4.963   5.246   2.484  0.5208 -0.6371 -0.3596
    7phy    C28  169   5.092   5.296   2.416 -0.3580  0.3039  0.4020
    7phy    C29  170   5.075   5.365   2.282  0.1109  0.5013  0.0087
    7phy    C27  171   5.166   5.377   2.527 -0.3530  0.1314  0.0470
    7phy    C26  172   5.315   5.347   2.537 -0.0428  0.2049  0.4748
    7phy    C25  173   5.393   5.420   2.642  0.2984  0.1440  0.3397
    7phy    C23  174   5.538   5.375   2.669  0.1474  0.1968  0.2495
    7phy    C24  175   5.618   5.497   2.652  0.1928 -0.0131 -1.0738
    7phy    C22  176   5.558   5.317   2.813 -0.1340  0.7066  0.0814
    7phy    C21  177   5.513   5.174   2.837 -0.1357  0.6527 -0.2688
    7phy    C20  178   5.530   5.139   2.987  0.1737  0.4280 -0.0337
    7phy    C18  179   5.411   5.145   3.089  0.7040 -0.1254 -0.6098
    7phy    O01  180   5.298   5.081   3.029  0.4645  0.0002 -0.0447
    7phy    H01  181   5.264   5.137   2.962  0.3651  0.8300  0.6670
    7phy    C19  182   5.466   5.053   3.199 -0.6668  0.0997 -0.1975
    7phy    C13  183   5.379   5.296   3.134 -0.2217  0.1723 -0.4966
    7phy     H3  184   5.382   5.364   3.045  0.7091  0.1271 -0.5102
    7phy    O33  185   5.483   5.353   3.211  0.0857  0.3036 -0.1043
    7phy    H1B  186   5.484   5.312   3.295 -0.3885 -1.2829 -0.8304
    7phy    C12  187   5.240   5.321   3.202 -0.8375 -0.4722  0.1583
    7phy    O11  188   5.219   5.456   3.232  0.3540  0.4800 -0.2651
    7phy    H1A  189   5.285   5.466   3.297  0.3638 -3.9776  0.7243
    8phy    C35  190   0.126   0.924   1.278  0.0916 -0.4634  0.2825
    8phy    C33  191   0.004   0.836   1.313  0.2894 -0.3890 -0.4012
    8phy    C34  192  -0.053   0.886   1.444  0.6485  0.1898 -0.7826
    8phy    C32  193  -0.104   0.846   1.211  0.1091 -0.0618 -0.3296
    8phy    C31  194  -0.157   0.704   1.171  0.1333 -0.0682  0.1812
    8phy    C30  195  -0.260   0.720   1.061 -0.3870 -0.2614 -0.3960
    8phy    C28  196  -0.307   0.587   0.998  0.3475 -0.0902  0.2131
    8phy    C29  197  -0.423   0.506   1.073  0.1160  0.2273 -0.1977
    8phy    C27  198  -0.353   0.614   0.854  0.4367 -0.4533  0.3274
    8phy    C26  199  -0.272   0.526   0.756  0.3345  0.1486 -0.5414
    8phy    C25  200  -0.305   0.545   0.611  0.2975  0.0725  0.3107
    8phy    C23  201  -0.230   0.451   0.518  0.0368  0.5931  0.0543
    8phy    C24  202  -0.328   0.369   0.440 -0.0083  0.2333  0.2962
    8phy    C22  203  -0.138   0.535   0.427 -0.7593 -0.5386  0.2353
    8phy    C21  204   0.013   0.513   0.439  0.1641  0.1581  0.3888
    8phy    C20  205   0.080   0.602   0.339  0.2600 -0.0821 -0.0755
    8phy    C18  206   0.227   0.653   0.361 -0.7250  0.3001 -0.5848
    8phy    O01  207   0.230   0.713   0.492  0.2980 -0.2010  0.2859
    8phy    H01  208   0.297   0.778   0.492 -1.8130  2.1172  1.3731
    8phy    C19  209   0.240   0.754   0.249 -0.0105 -0.4822  0.3614
    8phy    C13  210   0.341   0.537   0.344  0.5544 -0.6215  0.0956
    8phy     H3  211   0.319   0.465   0.427  1.0057 -0.6240  0.2178
    8phy    O33  212   0.338   0.444   0.238 -0.2512 -0.6629 -0.5265
    8phy    H1B  213   0.412   0.453   0.180  0.2561 -0.5527  0.1332
    8phy    C12  214   0.494   0.549   0.406  0.1296 -0.2131  0.3666
    8phy    O11  215   0.602   0.576   0.322  0.1867 -0.0428  0.6329
    8phy    H1A  216   0.603   0.663   0.288  1.0963 -0.7372 -1.2596
    9phy    C35  217   4.368   0.735   2.118 -0.1936 -0.1390 -0.3833
    9phy    C33  218   4.393   0.879   2.093  0.0923 -0.3208  0.3583
    9phy    C34  219   4.299   0.925   1.979 -0.2783  0.6461  0.1419
    9phy    C32  220   4.380   0.955   2.221  0.5514 -0.3896  0.4121
    9phy    C31  221   4.476   1.069   2.236 -0.1761  0.3025  0.0016
    9phy    C30  222   4.482   1.146   2.368 -0.3206 -0.3053  0.3565
    9phy    C28  223   4.613   1.228   2.382 -0.2814  0.0451 -0.5032
    9phy    C29  224   4.590   1.379   2.379 -0.4291  0.2083 -0.0416
    9phy    C27  225   4.655   1.201   2.528  0.0075  0.4986  0.1707
    9phy    C26  226   4.801   1.163   2.551 -0.5329 -0.0782  0.1843
    9phy    C25  227   4.835   1.183   2.697 -0.0442  0.2806 -0.4487
    9phy    C23  228   4.967   1.113   2.745 -0.3292 -0.2654  0.3301
    9phy    C24  229   5.074   1.218   2.773  0.7857  0.3271 -0.3076
    9phy    C22  230   4.935   1.025   2.867  0.3756  0.0450  0.5073
    9phy    C21  231   5.007   0.887   2.871 -0.0803 -0.3407  0.1508
    9phy    C20  232   4.915   0.782   2.946 -0.2275 -0.1230 -0.0155
    9phy    C18  233   4.979   0.673   3.038 -0.3320 -0.6613 -0.4359
    9phy    O01  234   5.084   0.733   3.119 -0.2321  0.1161  0.4798
    9phy    H01  235   5.051   0.798   3.179 -0.8290 -0.7107  1.0723
    9phy    C19  236   4.858   0.635   3.127 -0.4178 -0.0493 -0.3007
    9phy    C13  237   5.033   0.540   2.958 -0.4401 -0.4220  0.2449
    9phy     H3  238   4.968   0.513   2.872 -1.0755  0.0472  0.5725
    9phy    O33  239   5.037   0.424   3.031 -0.2911  0.1279 -0.0304
    9phy    H1B  240   5.120   0.419   3.074 -0.3676 -0.6818  0.0431
    9phy    C12  241   5.181   0.553   2.893  0.1793 -0.0439  1.0174
    9phy    O11  242   5.280   0.597   2.986 -0.8199 -0.6566 -0.5625
    9phy    H1A  243   5.236   0.655   3.045 -0.9804 -0.7243 -0.6136
   10phy    C35  244   3.995   0.999   0.672  0.4451  0.6466 -0.0643
   10phy    C33  245   4.121   1.049   0.597 -0.8508  0.6498 -0.1655
   10phy    C34  246   4.195   1.156   0.680 -0.3659  0.3026  0.0434
   10phy    C32  247   4.206   0.934   0.548  0.1799  0.6097 -0.3262
   10phy    C31  248   4.279   0.959   0.415  0.7003  0.3322  0.0443
   10phy    C30  249   4.389   0.857   0.375  0.3284 -0.0332 -0.1952
   10phy    C28  250   4.493   0.898   0.269 -0.0638  0.1838  0.1722
   10phy    C29  251   4.630   0.829   0.298  0.1701 -0.1696  0.6671
   10phy    C27  252   4.445   0.861   0.125 -0.7092  0.3616  0.3264
   10phy    C26  253   4.435   0.981   0.040  0.4809 -0.6547 -0.1807
   10phy    C25  254   4.404   0.979  -0.112  0.1044  0.2355 -0.0255
   10phy    C23  255   4.421   1.106  -0.194 -0.0431  0.9617 -0.9138
   10phy    C24  256   4.571   1.130  -0.213  0.1945  0.3099 -0.0534
   10phy    C22  257   4.354   1.089  -0.331 -0.0712  0.2662  0.0427
   10phy    C21  258   4.249   1.196  -0.372 -0.0780 -0.1397  0.1025
   10phy    C20  259   4.195   1.178  -0.516  0.2578  0.1717 -0.7466
   10phy    C18  260   4.070   1.262  -0.551 -0.1155  0.4724  0.5395
   10phy    O01  261   3.958   1.221  -0.465 -0.4280 -0.2775  0.2983
   10phy    H01  262   3.976   1.218  -0.372 -1.8716 -0.4531  0.5910
   10phy    C19  263   4.046   1.198  -0.691 -0.1560  0.7204 -0.1693
   10phy    C13  264   4.087   1.424  -0.541 -0.4263 -0.0230  0.2534
   10phy     H3  265   4.090   1.448  -0.432  1.9725  2.3305 -0.2288
   10phy    O33  266   4.219   1.485  -0.571  0.3253  0.6379 -0.6359
   10phy    H1B  267   4.224   1.528  -0.654 -0.4588 -0.4702 -1.2880
   10phy    C12  268   3.978   1.530  -0.559  0.4741  0.1689  0.6124
   10phy    O11  269   3.951   1.588  -0.684 -0.5654  0.1844  0.2104
   10phy    H1A  270   4.025   1.644  -0.700 -1.5786  1.6421  0.4236
   11phy    C35  271   4.139   1.524   2.126  0.4619  0.0179 -0.0715
   11phy    C33  272   4.245   1.427   2.080  0.6721 -0.5460  0.0281
   11phy    C34  273   4.177   1.302   2.029 -0.0640 -0.1647 -0.3790
   11phy    C32  274   4.344   1.486   1.976  0.1927 -0.2715 -0.1724
   11phy    C31  275   4.476   1.525   2.047  0.0656 -0.4101  0.2487
   11phy    C30  276   4.576   1.587   1.946 -0.5495  0.1615 -0.0744
   11phy    C28  277   4.703   1.645   1.998 -0.1361 -0.3274  0.5218
   11phy    C29  278   4.813   1.634   1.890  0.0094  0.5986 -0.3427
   11phy    C27  279   4.684   1.798   2.042 -0.5085 -0.1177  0.2355
   11phy    C26  280   4.784   1.852   2.145  0.0058  0.0927 -0.0703
   11phy    C25  281   4.748   1.992   2.190 -0.3109  0.3488 -0.0785
   11phy    C23  282   4.825   2.044   2.310 -0.5256 -0.4717  0.2970
   11phy    C24  283   4.931   2.147   2.262 -0.3153 -0.0909 -0.2700
   11phy    C22  284   4.730   2.095   2.414  0.4189  0.5354  0.4787
   11phy    C21  285   4.749   2.047   2.562  0.1946 -0.0884 -0.5665
   11phy    C20  286   4.639   2.113   2.653 -0.9984 -0.4789  0.1136
   11phy    C18  287   4.655   2.124   2.811  0.6367  0.4814 -0.1695
   11phy    O01  288   4.779   2.194   2.840 -0.1346  0.2108  0.2558
   11phy    H01  289   4.849   2.148   2.797 -0.2604  0.0511  0.2179
   11phy    C19  290   4.539   2.214   2.852 -0.6039 -0.6411  0.1099
   11phy    C13  291   4.676   1.972   2.882  0.1700  0.1242  0.3418
   11phy     H3  292   4.741   1.909   2.816  1.4346  1.7108 -0.0046
   11phy    O33  293   4.553   1.901   2.877 -0.1664  0.2676  0.3632
   11phy    H1B  294   4.524   1.917   2.789  1.2920  0.2741 -0.1403
   11phy    C12  295   4.748   1.967   3.025 -0.3454 -0.1320  0.9771
   11phy    O11  296   4.888   1.970   3.035  0.9744 -0.1974 -0.3331
   11phy    H1A  297   4.902   1.949   3.125 -2.8648 -0.4645  0.3458
   12phy    C35  298   4.878   0.975   1.983  0.6822  0.4724  0.3278
   12phy    C33  299   5.003   1.061   1.990  0.3960  0.3929  0.1322
   12phy    C34  300   5.077   1.060   1.858  0.3618 -0.2818 -0.3622
   12phy    C32  301   4.971   1.208   2.031  0.0212 -0.0675  0.0141
   12phy    C31  302   5.044   1.264   2.154  0.2472  0.2458  0.0027
   12phy    C30  303   4.992   1.403   2.190 -0.1093  0.2028 -0.1260
   12phy    C28  304   5.072   1.489   2.289 -0.2904 -0.3224  0.0708
   12phy    C29  305   5.138   1.603   2.209 -0.1236 -0.3669  0.3299
   12phy    C27  306   4.989   1.548   2.406 -0.3311 -0.0496  0.0935
   12phy    C26  307   5.047   1.534   2.545 -0.3889 -0.0509 -0.2351
   12phy    C25  308   4.967   1.612   2.651  0.2170  0.3408 -0.1816
   12phy    C23  309   5.016   1.601   2.794 -0.0546  0.4233 -0.3889
   12phy    C24  310   5.106   1.712   2.837  0.1409  0.5020 -0.7570
   12phy    C22  311   4.889   1.617   2.888 -0.1448 -0.6350  0.0344
   12phy    C21  312   4.873   1.512   2.997  0.2120 -0.2612  0.3991
   12phy    C20  313   4.779   1.552   3.113  0.2815  0.4461 -0.1448
   12phy    C18  314   4.790   1.471   3.254  0.3651 -0.5036  0.5210
   12phy    O01  315   4.924   1.487   3.303 -0.0670  0.4780 -0.1272
   12phy    H01  316   4.992   1.446   3.254 -0.5201  0.0781 -0.4206
   12phy    C19  317   4.706   1.556   3.354  0.2745 -0.0386 -0.1953
   12phy    C13  318   4.754   1.312   3.234  0.2550 -0.5340 -0.3037
   12phy     H3  319   4.802   1.275   3.140 -2.7230 -0.1360 -2.1290
   12phy    O33  320   4.619   1.282   3.193  0.0014 -0.5895  0.4689
   12phy    H1B  321   4.586   1.336   3.124 -0.6919 -0.8235  0.6070
   12phy    C12  322   4.799   1.211   3.348 -0.6375  0.0267 -0.4276
   12phy    O11  323   4.790   1.077   3.315  0.0968  0.1517 -0.1953
   12phy    H1A  324   4.699   1.067   3.298 -0.3213  2.1426  0.6426
   13phy    C35  325   0.213   2.760   2.382 -0.1335 -0.6874 -0.1981
   13phy    C33  326   0.155   2.904   2.376 -0.0936  0.1169  0.3300
   13phy    C34  327   0.263   3.007   2.342 -0.4317  0.1560  0.1352
   13phy    C32  328   0.032   2.908   2.286 -0.8601  0.3679  0.6145
   13phy    C31  329  -0.077   3.019   2.303  0.5543 -0.2044  0.7076
   13phy    C30  330  -0.207   3.011   2.221  0.0286  0.0693  0.3773
   13phy    C28  331  -0.292   3.137   2.212 -0.0763 -0.2480 -0.1449
   13phy    C29  332  -0.349   3.144   2.067 -0.5829 -0.0855 -0.4112
   13phy    C27  333  -0.409   3.132   2.312  0.2050  0.5063 -0.1861
   13phy    C26  334  -0.372   3.189   2.446  0.2763  0.5091 -0.4123
   13phy    C25  335  -0.497   3.196   2.538  0.4136 -0.1910  0.1508
   13phy    C23  336  -0.481   3.253   2.679 -0.0315  0.3193 -0.0981
   13phy    C24  337  -0.589   3.362   2.705  0.1121  0.3914 -0.2882
   13phy    C22  338  -0.483   3.138   2.776  0.2916  0.1415 -0.6026
   13phy    C21  339  -0.440   3.163   2.917 -0.4528 -0.9977 -0.4881
   13phy    C20  340  -0.436   3.023   2.989 -0.3655  0.5155  0.4600
   13phy    C18  341  -0.406   3.014   3.141  0.6273  0.2378 -0.5583
   13phy    O01  342  -0.505   3.092   3.215  0.3692 -0.2702  0.2229
   13phy    H01  343  -0.594   3.072   3.196  0.2514  0.7434 -0.3956
   13phy    C19  344  -0.428   2.862   3.171 -0.0975 -0.1915  0.0761
   13phy    C13  345  -0.253   3.065   3.158  0.5045  0.0474 -0.4529
   13phy     H3  346  -0.251   3.173   3.128 -0.0667 -0.3381 -1.9236
   13phy    O33  347  -0.161   3.009   3.066  0.2378  0.2702 -0.3909
   13phy    H1B  348  -0.128   2.925   3.093  2.7003  1.9413  2.3063
   13phy    C12  349  -0.185   3.075   3.304  0.0671  0.4544  0.1940
   13phy    O11  350  -0.068   3.148   3.317 -0.4166 -0.0876 -0.6198
   13phy    H1A  351  -0.085   3.217   3.377  0.9505  0.2089 -0.5472
   14phy    C35  352   5.015   2.587   1.304  0.3211 -0.0587 -0.0159
   14phy    C33  353   4.885   2.559   1.391 -1.2148 -0.3884  0.1260
   14phy    C34  354   4.931   2.463   1.504  0.8006 -0.1404  0.0617
   14phy    C32  355   4.817   2.684   1.448 -0.2443 -0.3751 -0.2486
   14phy    C31  356   4.739   2.766   1.346 -1.1119  0.0297 -0.2451
   14phy    C30  357   4.678   2.882   1.417  0.0111 -0.5078 -0.0768
   14phy    C28  358   4.602   2.978   1.326  0.5972  0.5154  0.5112
   14phy    C29  359   4.473   3.025   1.395 -0.0298 -0.4389 -0.6192
   14phy    C27  360   4.692   3.102   1.309 -0.2928 -0.4535 -0.0509
   14phy    C26  361   4.718   3.150   1.161  0.1509  0.6303  0.2127
   14phy    C25  362   4.825   3.263   1.143 -0.3930 -0.9770  0.3470
   14phy    C23  363   4.799   3.342   1.011 -0.0620 -0.0188 -0.1253
   14phy    C24  364   4.712   3.465   1.035 -0.0428  0.0150 -0.0355
   14phy    C22  365   4.933   3.363   0.932  0.1269  0.1566  0.1288
   14phy    C21  366   4.920   3.340   0.780 -0.0542  0.0633 -0.4565
   14phy    C20  367   5.060   3.349   0.707  0.8324 -0.2468  0.3498
   14phy    C18  368   5.066   3.344   0.548  0.0959 -0.5239 -0.2127
   14phy    O01  369   4.992   3.231   0.506  0.3957  0.0907  0.2259
   14phy    H01  370   4.902   3.256   0.502  0.5571  0.6269 -0.1347
   14phy    C19  371   5.216   3.317   0.529  0.0843  0.5897  0.4042
   14phy    C13  372   5.021   3.483   0.476  0.1079 -0.3630 -0.0100
   14phy     H3  373   4.916   3.501   0.508 -0.1127 -0.3381 -0.7243
   14phy    O33  374   5.080   3.603   0.529  0.3540 -0.3475 -0.0750
   14phy    H1B  375   5.158   3.623   0.480  1.0308 -2.7192 -0.0800
   14phy    C12  376   4.977   3.516   0.329 -0.1938  0.0198  0.1028
   14phy    O11  377   4.909   3.415   0.264 -0.2203 -0.0919  0.1776
   14phy    H1A  378   4.876   3.447   0.182  0.0123 -0.3090 -0.0051
   15phy    C35  379   5.007   4.396   1.845  0.3507 -0.3707 -0.3334
   15phy    C33  380   5.073   4.537   1.817  0.7819  0.9007  0.1955
   15phy    C34  381   4.959   4.623   1.773 -0.2502  0.3635  0.0970
   15phy    C32  382   5.139   4.608   1.939  0.3643  0.0792 -0.1686
   15phy    C31  383   5.272   4.556   1.985 -0.7010 -0.2762  0.0221
   15phy    C30  384   5.338   4.639   2.099  0.2789  0.2349  0.7053
   15phy    C28  385   5.488   4.616   2.119  0.1207 -0.6194  0.5989
   15phy    C29  386   5.554   4.745   2.062 -0.1524 -0.1298  0.2645
   15phy    C27  387   5.519   4.603   2.269 -0.1022 -0.0069 -0.3182
   15phy    C26  388   5.577   4.468   2.312 -0.2297  0.0137  1.0177
   15phy    C25  389   5.623   4.477   2.461  0.3271 -0.5879  0.5944
   15phy    C23  390   5.654   4.347   2.536 -0.5982  0.1969 -0.4779
   15phy    C24  391   5.805   4.331   2.526 -0.3022  0.0266  0.5302
   15phy    C22  392   5.634   4.343   2.687  0.2655  0.1703  0.1781
   15phy    C21  393   5.491   4.298   2.719 -0.6844  0.5055 -0.0228
   15phy    C20  394   5.469   4.266   2.866 -0.0474  0.4057 -0.1446
   15phy    C18  395   5.333   4.215   2.917  0.4157  0.0442 -0.8633
   15phy    O01  396   5.295   4.089   2.867 -0.7364  0.3109  0.0275
   15phy    H01  397   5.367   4.048   2.824 -0.6609  0.5264 -0.0525
   15phy    C19  398   5.370   4.190   3.071 -1.0204  0.4591 -0.1204
   15phy    C13  399   5.205   4.308   2.912 -0.1762  0.2535  0.6584
   15phy     H3  400   5.235   4.412   2.942  0.8208 -0.4008  2.0025
   15phy    O33  401   5.101   4.278   3.002  0.4458 -0.3803 -0.5116
   15phy    H1B  402   5.074   4.191   2.980 -0.1498 -0.1928 -0.5503
   15phy    C12  403   5.135   4.326   2.773  0.5176  0.3196 -0.2545
   15phy    O11  404   5.060   4.443   2.744  0.1357  0.3969 -0.1670
   15phy    H1A  405   5.088   4.515   2.796  0.1197 -0.0246  0.4328
   16phy    C35  406   4.657   4.144   1.690 -0.3467  0.1307 -0.2931
   16phy    C33  407   4.642   4.275   1.614  0.3566 -0.5130 -0.4338
   16phy    C34  408   4.613   4.247   1.468 -0.0774  0.1963  0.0211
   16phy    C32  409   4.531   4.363   1.685  0.2128  0.5019  0.9167
   16phy    C31  410   4.580   4.474   1.774 -0.0565 -0.3134 -0.3009
   16phy    C30  411   4.460   4.545   1.838 -0.4999 -0.2522 -0.2310
   16phy    C28  412   4.496   4.659   1.933  0.3268 -0.8074  0.4674
   16phy    C29  413   4.495   4.795   1.855 -0.1868  0.0074  0.1695
   16phy    C27  414   4.383   4.680   2.032  0.1580 -0.4011 -0.2469
   16phy    C26  415   4.425   4.707   2.178  0.6220 -0.6478  0.1059
   16phy    C25  416   4.293   4.718   2.261  0.0530 -0.4093  0.3003
   16phy    C23  417   4.295   4.734   2.419  0.4174 -0.1203  0.1961
   16phy    C24  418   4.168   4.812   2.470  0.0874 -0.7553 -0.3929
   16phy    C22  419   4.309   4.596   2.487  0.0781  0.3239 -0.2824
   16phy    C21  420   4.430   4.600   2.578 -0.6771  0.4608 -0.2775
   16phy    C20  421   4.449   4.462   2.645  0.4078 -1.1186 -0.3952
   16phy    C18  422   4.542   4.433   2.765 -0.2134  0.8043  0.5903
   16phy    O01  423   4.497   4.508   2.879  0.5099  0.2210  0.2013
   16phy    H01  424   4.573   4.524   2.931  2.3759  0.2551 -2.3759
   16phy    C19  425   4.503   4.284   2.789  0.2676 -0.2692  0.1377
   16phy    C13  426   4.705   4.464   2.753  0.7966  0.6588  0.3623
   16phy     H3  427   4.746   4.416   2.660 -0.0280 -2.4159  1.4643
   16phy    O33  428   4.780   4.397   2.851  0.3392  0.6502 -0.1921
   16phy    H1B  429   4.865   4.384   2.812  0.0199  1.4514 -1.2048
   16phy    C12  430   4.763   4.612   2.756  0.3545  0.0103  0.4235
   16phy    O11  431   4.766   4.672   2.880  0.3000 -0.2165 -0.2894
   16phy    H1A  432   4.858   4.691   2.887  0.4619 -0.2206 -1.9377
   17phy    C35  433   4.904   3.758   1.878 -0.3209  0.1723 -0.2456
   17phy    C33  434   4.809   3.787   1.991  0.4816  0.0211 -0.4728
   17phy    C34  435   4.834   3.690   2.102 -0.1778 -0.0227 -0.0177
   17phy    C32  436   4.814   3.935   2.033  0.5295  0.0154  0.1186
   17phy    C31  437   4.686   3.995   2.088  0.0927  0.1056  0.1293
   17phy    C30  438   4.714   4.118   2.176 -0.0015  0.2038  0.5947
   17phy    C28  439   4.593   4.180   2.252 -0.2416  0.0003  0.8064
   17phy    C29  440   4.659   4.263   2.360  0.4648 -0.0925  0.0891
   17phy    C27  441   4.496   4.252   2.152  0.1928  0.1608  0.6655
   17phy    C26  442   4.354   4.279   2.197  0.3570 -0.8127 -0.1311
   17phy    C25  443   4.245   4.322   2.095 -0.3900  0.1455  0.6642
   17phy    C23  444   4.110   4.358   2.152 -0.2023 -0.3476  0.2552
   17phy    C24  445   4.041   4.449   2.055  0.7399  0.3202 -0.6656
   17phy    C22  446   4.012   4.252   2.200 -0.3046  0.2055 -0.7312
   17phy    C21  447   3.961   4.260   2.339  0.7095  0.5330 -0.2952
   17phy    C20  448   3.834   4.172   2.362 -0.1393 -0.1535 -0.4504
   17phy    C18  449   3.779   4.139   2.512 -0.2707 -0.5575  0.5431
   17phy    O01  450   3.741   4.269   2.566  0.1186  0.1325  0.0548
   17phy    H01  451   3.815   4.323   2.585 -0.3678  0.5679  0.7441
   17phy    C19  452   3.633   4.091   2.493  0.0724  0.5748 -0.1339
   17phy    C13  453   3.865   4.039   2.609 -0.2727  0.2742 -0.0993
   17phy     H3  454   3.888   3.943   2.558 -1.8138 -1.3253  2.0380
   17phy    O33  455   3.786   3.994   2.718 -0.0252 -0.3465 -0.0466
   17phy    H1B  456   3.716   3.934   2.701  0.6442 -1.3440  0.5747
   17phy    C12  457   3.999   4.098   2.663 -0.3948 -0.1599  0.0424
   17phy    O11  458   3.984   4.214   2.736 -0.2171 -0.3671 -0.1057
   17phy    H1A  459   4.064   4.229   2.783  1.4725 -0.6227 -2.6622
   18phy    C35  460   1.226   2.969   1.156 -0.5392  0.4821  0.0278
   18phy    C33  461   1.155   2.841   1.189  0.2817  0.5557 -0.2880
   18phy    C34  462   1.213   2.788   1.318 -0.0776 -0.1843 -0.1397
   18phy    C32  463   1.002   2.856   1.199  0.0305  0.8079 -0.6523
   18phy    C31  464   0.929   2.813   1.074  0.0167  0.1320  0.2224
   18phy    C30  465   0.787   2.864   1.077 -0.0667  0.1377  0.5670
   18phy    C28  466   0.698   2.806   0.969 -0.7131  0.3730  0.0660
   18phy    C29  467   0.588   2.715   1.023 -0.1518  0.0533 -0.1619
   18phy    C27  468   0.633   2.922   0.894  0.5748  0.0348 -0.3779
   18phy    C26  469   0.607   2.899   0.741  0.5705 -0.5557  0.0826
   18phy    C25  470   0.520   3.010   0.672  0.3912 -0.5054 -0.1194
   18phy    C23  471   0.499   3.014   0.518 -0.6709 -0.5366  0.2801
   18phy    C24  472   0.367   3.072   0.484  0.2685 -0.4819 -0.2654
   18phy    C22  473   0.618   3.081   0.451 -0.0436  0.1353  0.3760
   18phy    C21  474   0.678   3.026   0.319  0.1567 -0.7747  0.6164
   18phy    C20  475   0.818   3.079   0.272  0.6284 -0.4920 -0.7636
   18phy    C18  476   0.879   3.046   0.133 -0.2946  0.2376  0.3634
   18phy    O01  477   0.884   2.905   0.122  0.1979 -0.2848 -0.2574
   18phy    H01  478   0.963   2.880   0.078  0.9076  1.2653  0.0564
   18phy    C19  479   1.022   3.088   0.161 -0.1067 -0.6104 -0.2164
   18phy    C13  480   0.798   3.108   0.014 -0.8947  0.3159 -0.1119
   18phy     H3  481   0.705   3.046   0.017  0.1849 -1.3444  1.0393
   18phy    O33  482   0.738   3.232   0.033  0.2472 -0.2732  0.4166
   18phy    H1B  483   0.800   3.297   0.058 -0.0730 -0.0409  0.6173
   18phy    C12  484   0.821   3.070  -0.143 -0.3229 -0.1847  0.1281
   18phy    O11  485   0.910   3.147  -0.222  0.2904  0.2566 -0.7752
   18phy    H1A  486   0.866   3.179  -0.299  2.5108 -0.4342 -2.4513
   19phy    C35  487   0.143   2.933   1.815  0.1837 -0.4773 -0.7938
   19phy    C33  488   0.028   2.968   1.727 -0.3324 -0.0524  0.2047
   19phy    C34  489  -0.066   2.850   1.724  0.6161 -0.2296  0.5572
   19phy    C32  490  -0.040   3.094   1.784  0.1354 -0.4422  0.6835
   19phy    C31  491  -0.124   3.171   1.683 -0.2899 -0.1321 -0.4075
   19phy    C30  492  -0.193   3.301   1.735  0.4891  0.6004 -0.7267
   19phy    C28  493  -0.286   3.371   1.640 -0.0531 -0.2242 -0.1886
   19phy    C29  494  -0.412   3.397   1.718  0.2675 -0.1487 -0.1141
   19phy    C27  495  -0.223   3.504   1.595  0.8106  0.1077 -0.2431
   19phy    C26  496  -0.274   3.575   1.463  0.3270 -0.1081  0.1641
   19phy    C25  497  -0.218   3.713   1.440 -0.0724  0.5226 -0.0217
   19phy    C23  498  -0.257   3.776   1.303 -0.1989  0.4884 -0.0818
   19phy    C24  499  -0.323   3.913   1.330  0.2635 -0.2614 -0.0622
   19phy    C22  500  -0.134   3.784   1.212  0.3991  0.5700  0.1224
   19phy    C21  501  -0.162   3.791   1.054  0.5008  0.0497 -0.1259
   19phy    C20  502  -0.033   3.820   0.971  0.3545 -0.6387 -0.0087
   19phy    C18  503  -0.032   3.807   0.815 -0.8808  0.0019  0.2789
   19phy    O01  504  -0.095   3.690   0.765  0.3210  0.4149 -0.7233
   19phy    H01  505  -0.070   3.677   0.675  2.6654 -1.9166  0.1525
   19phy    C19  506   0.116   3.780   0.792 -0.4852  0.3066  0.2911
   19phy    C13  507  -0.085   3.933   0.735  0.1849 -0.3697  0.1446
   19phy     H3  508  -0.193   3.937   0.764  0.5225  1.0838  1.3413
   19phy    O33  509  -0.048   4.066   0.782 -0.2211  0.1118 -0.4201
   19phy    H1B  510  -0.002   4.056   0.864  0.5483 -2.2805 -1.0776
   19phy    C12  511  -0.135   3.933   0.584  0.0382  0.2614 -0.2871
   19phy    O11  512  -0.246   4.010   0.544 -0.3846  0.1809  0.7775
   19phy    H1A  513  -0.320   3.999   0.600 -0.6142  1.3782  0.7275
   20phy    C35  514   3.695   0.873   2.200 -0.0936  0.2744 -0.5849
   20phy    C33  515   3.842   0.843   2.210 -0.2357 -0.7007  0.1821
   20phy    C34  516   3.914   0.935   2.107  0.1147 -0.1651  0.1051
   20phy    C32  517   3.885   0.863   2.359 -0.0365  0.5062 -0.0861
   20phy    C31  518   3.997   0.762   2.402  0.9323  0.2256 -0.4452
   20phy    C30  519   4.056   0.788   2.536  0.3922 -0.0607  0.1891
   20phy    C28  520   4.173   0.698   2.571 -0.1195 -0.6693 -0.1165
   20phy    C29  521   4.308   0.742   2.515 -0.3119  0.5400  0.4764
   20phy    C27  522   4.167   0.684   2.724 -0.1716  0.7923 -0.3326
   20phy    C26  523   4.260   0.580   2.788  0.4098  0.1254 -0.2544
   20phy    C25  524   4.237   0.557   2.939 -0.0490 -0.2351  0.2849
   20phy    C23  525   4.338   0.471   3.016 -0.2857  0.2175  0.3144
   20phy    C24  526   4.423   0.535   3.120 -0.3823  0.0003  0.7315
   20phy    C22  527   4.266   0.348   3.076  0.2034  0.3536  0.1642
   20phy    C21  528   4.342   0.216   3.059 -0.4885 -0.8169 -0.7893
   20phy    C20  529   4.293   0.101   3.148  0.0335 -0.8115 -0.1376
   20phy    C18  530   4.347  -0.046   3.135  0.2231  0.3706 -0.1510
   20phy    O01  531   4.490  -0.044   3.151  0.1178  0.0601 -0.1734
   20phy    H01  532   4.536  -0.019   3.073 -1.8081 -0.2890 -1.4964
   20phy    C19  533   4.289  -0.109   3.266 -0.5046 -0.1106 -0.1577
   20phy    C13  534   4.298  -0.116   2.995  0.0382 -0.4276 -0.1156
   20phy     H3  535   4.313  -0.044   2.911 -1.1070 -1.3228 -1.1272
   20phy    O33  536   4.152  -0.135   2.991  0.4215 -0.1404  0.2586
   20phy    H1B  537   4.097  -0.061   3.002 -0.4818 -0.6495 -0.6733
   20phy    C12  538   4.371  -0.248   2.942  0.3678  0.5162  0.0276
   20phy    O11  539   4.506  -0.229   2.907  0.0378 -0.2132  0.1001
   20phy    H1A  540   4.549  -0.312   2.906 -1.5271 -1.1679  2.5733
   21phy    C35  541   1.167   4.041   1.432 -0.3821  0.1865  0.1982
   21phy    C33  542   1.165   3.886   1.457  0.4997  0.1906  0.1266
   21phy    C34  543   1.301   3.829   1.464 -0.3644 -0.2408 -0.2469
   21phy    C32  544   1.061   3.849   1.563 -0.3766 -0.1002 -0.0045
   21phy    C31  545   0.935   3.779   1.502 -0.2361 -0.1423  0.7380
   21phy    C30  546   0.845   3.726   1.612 -0.0317  0.1381 -0.1349
   21phy    C28  547   0.724   3.642   1.568  0.0709  0.3633 -0.5727
   21phy    C29  548   0.684   3.561   1.698  0.3315  0.4862 -0.2632
   21phy    C27  549   0.604   3.729   1.529 -0.5129 -0.1265  0.2240
   21phy    C26  550   0.522   3.677   1.408  0.0817 -0.1150 -0.2194
   21phy    C25  551   0.406   3.775   1.375  0.2657  0.1575 -0.2391
   21phy    C23  552   0.344   3.783   1.235  0.0322  0.1458  0.2488
   21phy    C24  553   0.213   3.703   1.237 -0.4504  0.4038  0.1220
   21phy    C22  554   0.305   3.925   1.192 -0.0128  0.1856 -0.1348
   21phy    C21  555   0.411   3.981   1.092  0.9437  0.0462  0.5618
   21phy    C20  556   0.332   4.107   1.035  0.3004  0.6834  0.0090
   21phy    C18  557   0.400   4.189   0.918 -0.0960  0.3760  0.2710
   21phy    O01  558   0.525   4.243   0.963 -0.2854 -0.2400 -0.3139
   21phy    H01  559   0.517   4.252   1.056 -1.4712  0.6525 -0.4788
   21phy    C19  560   0.308   4.315   0.898  0.2626  0.0459  0.4816
   21phy    C13  561   0.422   4.114   0.774  0.3068 -0.0386 -0.4992
   21phy     H3  562   0.489   4.028   0.799  1.5988  0.7575 -1.1378
   21phy    O33  563   0.315   4.040   0.719  0.0832  0.2270 -0.4169
   21phy    H1B  564   0.264   4.104   0.674 -1.7911  0.4455  1.8367
   21phy    C12  565   0.538   4.150   0.675 -0.1392 -0.0706 -0.5488
   21phy    O11  566   0.636   4.241   0.716  0.2919  0.5852 -0.1970
   21phy    H1A  567   0.618   4.249   0.808  1.7337  0.0927  0.1536
   22phy    C35  568   1.357   3.484   0.850  0.3911 -0.0981 -0.0288
   22phy    C33  569   1.467   3.584   0.806  0.0342  0.2728  0.2926
   22phy    C34  570   1.404   3.726   0.788 -0.0211 -0.0877  0.3430
   22phy    C32  571   1.599   3.574   0.889 -0.3980 -0.2829  0.0162
   22phy    C31  572   1.726   3.623   0.818  0.6377  0.2314 -0.6460
   22phy    C30  573   1.845   3.639   0.913  0.1046  0.4700 -0.2266
   22phy    C28  574   1.943   3.746   0.854  0.4039  0.4397 -0.6739
   22phy    C29  575   1.984   3.843   0.971  0.0834 -0.4764 -0.1122
   22phy    C27  576   2.063   3.683   0.784  0.4242 -0.0928  0.1144
   22phy    C26  577   2.098   3.738   0.646 -0.4473 -0.3187 -0.7561
   22phy    C25  578   2.245   3.697   0.610 -0.5269  0.3932  0.2345
   22phy    C23  579   2.296   3.742   0.470  0.6763  0.5600 -0.0826
   22phy    C24  580   2.431   3.803   0.487 -0.1107  0.5328 -0.0958
   22phy    C22  581   2.288   3.627   0.365 -0.5662  0.5992  0.1251
   22phy    C21  582   2.209   3.653   0.241  0.5811 -0.0727 -0.2179
   22phy    C20  583   2.186   3.522   0.164 -0.7317 -0.1541  0.5661
   22phy    C18  584   2.100   3.501   0.031 -0.1615 -0.3576  0.2886
   22phy    O01  585   1.970   3.541   0.068 -0.3470 -0.0478  0.6389
   22phy    H01  586   1.942   3.516   0.154 -3.5312  2.1223  0.3816
   22phy    C19  587   2.081   3.353  -0.007  0.0478  0.0071 -0.1684
   22phy    C13  588   2.142   3.592  -0.094  0.1348  0.2575  0.1036
   22phy     H3  589   2.154   3.695  -0.051  0.6688 -0.3807  1.5376
   22phy    O33  590   2.278   3.579  -0.143 -0.0883  0.2400  0.1266
   22phy    H1B  591   2.299   3.490  -0.165  0.6456  0.3284  0.4294
   22phy    C12  592   2.043   3.649  -0.203 -0.1432 -0.1075  0.0911
   22phy    O11  593   1.915   3.682  -0.158 -0.3469 -0.2221 -0.2206
   22phy    H1A  594   1.918   3.676  -0.065  0.1215  0.1482 -0.2095
   23phy    C35  595   2.135   3.533   2.562  0.2053  0.0359  0.2345
   23phy    C33  596   2.094   3.540   2.412  0.0688 -0.3533  0.5938
   23phy    C34  597   2.156   3.422   2.329 -0.2271 -0.0361 -0.1437
   23phy    C32  598   1.946   3.560   2.398  0.1191  0.0401 -0.1425
   23phy    C31  599   1.899   3.619   2.268  0.1734 -0.5385 -0.1125
   23phy    C30  600   1.746   3.630   2.269 -0.1204  0.1219 -0.0073
   23phy    C28  601   1.687   3.680   2.133 -0.4894  0.0768  0.4763
   23phy    C29  602   1.674   3.571   2.030  0.1099  0.4893  0.1003
   23phy    C27  603   1.545   3.735   2.154  0.1797 -0.3121  0.7738
   23phy    C26  604   1.523   3.872   2.220 -0.4747  0.2359 -0.7490
   23phy    C25  605   1.371   3.880   2.236 -0.1788 -0.5259 -0.6528
   23phy    C23  606   1.315   3.994   2.329 -0.4580  0.6899 -0.1800
   23phy    C24  607   1.329   4.138   2.290 -0.4302  0.2791 -0.2549
   23phy    C22  608   1.171   3.955   2.354  0.9153 -0.6881  0.2744
   23phy    C21  609   1.114   3.992   2.497 -0.5268 -0.1022 -0.5684
   23phy    C20  610   0.962   3.943   2.514 -0.2444  0.1459 -0.4521
   23phy    C18  611   0.889   3.953   2.652  0.4951 -0.0090  0.4225
   23phy    O01  612   0.893   4.087   2.706  0.2910 -0.1147 -0.1063
   23phy    H01  613   0.844   4.097   2.786 -0.0129  0.5224 -0.3665
   23phy    C19  614   0.746   3.932   2.598  0.0579  0.0392 -0.0124
   23phy    C13  615   0.943   3.848   2.762 -0.3692 -0.3677 -0.5252
   23phy     H3  616   0.964   3.748   2.716  1.7292 -0.0984 -0.2605
   23phy    O33  617   0.845   3.814   2.859 -0.1283  0.2653  0.3970
   23phy    H1B  618   0.824   3.892   2.907 -2.2959  0.9060 -1.4215
   23phy    C12  619   1.075   3.889   2.843  0.2252  0.6205  0.2318
   23phy    O11  620   1.115   3.794   2.939  0.1730 -0.1439 -0.3437
   23phy    H1A  621   1.048   3.789   3.006  0.4303  2.5046  0.2245
   24phy    C35  622   4.993   4.448   2.290 -0.3710 -0.6216  0.0964
   24phy    C33  623   4.974   4.599   2.310 -0.0924 -0.0203  0.2794
   24phy    C34  624   4.835   4.629   2.267  0.1793 -0.4243 -0.1194
   24phy    C32  625   4.996   4.650   2.453 -0.2438 -0.0696  0.5798
   24phy    C31  626   5.137   4.709   2.476 -0.0146  0.2232  0.2252
   24phy    C30  627   5.145   4.753   2.622  0.1676  0.3717  0.1908
   24phy    C28  628   5.284   4.814   2.656 -0.5323  0.7312  0.1343
   24phy    C29  629   5.285   4.966   2.655  0.0085  0.1925  0.0373
   24phy    C27  630   5.333   4.767   2.794 -0.4948  0.3449  0.4275
   24phy    C26  631   5.483   4.728   2.827  0.3366 -0.1938 -0.6664
   24phy    C25  632   5.509   4.697   2.979 -0.5834  0.5993 -0.0740
   24phy    C23  633   5.654   4.655   3.024 -0.5122  0.1742  0.4095
   24phy    C24  634   5.728   4.766   3.094 -0.0469  0.5879  0.1013
   24phy    C22  635   5.646   4.534   3.122 -0.7303 -0.7935  0.3596
   24phy    C21  636   5.769   4.453   3.145  0.0966 -0.3561 -0.1271
   24phy    C20  637   5.768   4.356   3.267 -0.6423 -0.2785 -0.3512
   24phy    C18  638   5.893   4.257   3.284 -0.0698  0.4935 -0.2824
   24phy    O01  639   6.023   4.324   3.288 -0.5980  0.2084 -0.2935
   24phy    H01  640   6.000   4.411   3.316 -0.5513  0.8592 -2.1027
   24phy    C19  641   5.879   4.214   3.432 -0.3312 -0.0948 -0.1553
   24phy    C13  642   5.903   4.128   3.184  0.2835 -0.0747 -0.0392
   24phy     H3  643   5.802   4.078   3.183  0.1278  0.1062  2.0989
   24phy    O33  644   5.986   4.021   3.226  0.0873  0.3984 -0.9804
   24phy    H1B  645   6.063   4.045   3.275 -0.5794 -0.4768  0.5659
   24phy    C12  646   5.938   4.163   3.034 -0.0344  0.3196 -0.3732
   24phy    O11  647   5.896   4.074   2.937  0.0791 -0.4584  0.7324
   24phy    H1A  648   5.809   4.046   2.958 -1.0300  2.2026  0.1184
   25phy    C35  649   1.141   4.541   1.223 -0.2265 -0.8600  1.0673
   25phy    C33  650   1.176   4.685   1.227 -0.2072 -0.2948 -0.0262
   25phy    C34  651   1.151   4.736   1.368 -0.5118 -0.0162 -0.3971
   25phy    C32  652   1.323   4.713   1.195 -1.1527  0.5666 -0.0728
   25phy    C31  653   1.356   4.760   1.057 -0.3811 -0.7551  0.4324
   25phy    C30  654   1.492   4.831   1.048  0.1044  0.2442 -0.0367
   25phy    C28  655   1.508   4.913   0.921 -0.9314 -0.3125 -0.3861
   25phy    C29  656   1.511   5.064   0.955 -0.2225 -0.2770  0.6283
   25phy    C27  657   1.634   4.878   0.839  0.8333  0.1396 -0.3820
   25phy    C26  658   1.607   4.822   0.698 -0.5782  0.1848  0.0897
   25phy    C25  659   1.735   4.768   0.633  0.0753  0.1075  0.3915
   25phy    C23  660   1.718   4.763   0.477 -0.1252  0.2005 -0.1425
   25phy    C24  661   1.790   4.888   0.414  0.5854  0.1586 -0.0356
   25phy    C22  662   1.785   4.633   0.417  0.2169 -0.3649 -0.1585
   25phy    C21  663   1.701   4.575   0.303 -0.2228 -0.0582 -0.2622
   25phy    C20  664   1.755   4.438   0.260 -0.4045 -0.4947 -0.3813
   25phy    C18  665   1.677   4.363   0.145 -0.6729  0.1421  0.3009
   25phy    O01  666   1.534   4.384   0.148  0.1851 -0.0416 -0.1923
   25phy    H01  667   1.492   4.315   0.102  0.8318 -0.6970  0.1846
   25phy    C19  668   1.704   4.216   0.193 -0.0425 -0.1807 -0.7772
   25phy    C13  669   1.734   4.400  -0.003  1.4961 -0.4613  0.1626
   25phy     H3  670   1.682   4.496  -0.025 -0.2420 -1.8357 -2.1180
   25phy    O33  671   1.870   4.444  -0.016  0.1673 -0.4588  0.0074
   25phy    H1B  672   1.934   4.377  -0.024  1.0385  0.5556 -2.0598
   25phy    C12  673   1.683   4.348  -0.145  0.1726 -0.3481 -0.1083
   25phy    O11  674   1.745   4.239  -0.206 -0.0595 -0.3363  0.3897
   25phy    H1A  675   1.777   4.179  -0.141  0.8885 -0.8933 -0.5686
   26phy    C35  676   0.365   0.269   1.725  0.0350  0.2690  0.2782
   26phy    C33  677   0.451   0.339   1.627 -0.1588 -0.7706 -0.4574
   26phy    C34  678   0.363   0.432   1.549  0.3636 -0.5762 -0.2828
   26phy    C32  679   0.557   0.416   1.714 -0.6073 -0.7088 -0.1310
   26phy    C31  680   0.696   0.352   1.728 -0.0959  0.1331 -0.0372
   26phy    C30  681   0.818   0.442   1.751  0.4333  0.6542 -0.4385
   26phy    C28  682   0.952   0.371   1.774 -0.2042  0.0977  0.0268
   26phy    C29  683   1.031   0.358   1.645 -0.2996 -0.4449 -0.2623
   26phy    C27  684   1.026   0.450   1.884  0.0413 -0.8117 -0.0379
   26phy    C26  685   1.134   0.386   1.977  0.2625 -0.3484  0.2295
   26phy    C25  686   1.181   0.483   2.083  0.5888 -0.1618 -0.8218
   26phy    C23  687   1.315   0.447   2.145 -0.5014  0.3523  0.4964
   26phy    C24  688   1.434   0.513   2.081 -0.0385 -0.1129 -0.1304
   26phy    C22  689   1.311   0.485   2.290 -0.7037  0.1434 -0.3475
   26phy    C21  690   1.385   0.387   2.384  0.5304 -0.5203 -0.1961
   26phy    C20  691   1.391   0.423   2.535 -0.1724  0.4222 -0.1587
   26phy    C18  692   1.533   0.417   2.603 -1.0339  0.2230  0.4869
   26phy    O01  693   1.613   0.523   2.547 -1.2831 -0.3873 -0.5640
   26phy    H01  694   1.682   0.531   2.610 -1.2946  0.7224 -0.6604
   26phy    C19  695   1.503   0.462   2.748  0.5058  0.2706  0.1132
   26phy    C13  696   1.598   0.268   2.584 -0.1766  0.7087  1.0272
   26phy     H3  697   1.565   0.229   2.484 -2.4297 -0.0361  1.9889
   26phy    O33  698   1.538   0.163   2.672  0.2986  0.3111  0.2399
   26phy    H1B  699   1.445   0.176   2.667  0.3887  1.1317  0.4803
   26phy    C12  700   1.756   0.258   2.596  0.9773 -0.0326 -0.1572
   26phy    O11  701   1.822   0.164   2.513 -0.1185  0.5995  0.2759
   26phy    H1A  702   1.799   0.076   2.532  2.6330 -0.1965  0.4024
   27phy    C35  703   0.244   0.339   0.824  0.0468  0.8953  0.6219
   27phy    C33  704   0.216   0.487   0.829  0.1156  0.0007  0.1785
   27phy    C34  705   0.103   0.503   0.927 -0.2262 -0.1107 -0.6393
   27phy    C32  706   0.331   0.581   0.872 -0.3506 -0.4323 -0.1766
   27phy    C31  707   0.441   0.605   0.767  0.2652  0.3215 -0.8398
   27phy    C30  708   0.555   0.707   0.817  0.5914 -0.1495  0.5168
   27phy    C28  709   0.662   0.754   0.717 -0.5262 -0.1191  0.3699
   27phy    C29  710   0.710   0.892   0.761  0.7769 -0.2954 -0.5684
   27phy    C27  711   0.778   0.648   0.710  0.4747 -0.1060 -0.3873
   27phy    C26  712   0.845   0.638   0.578 -0.2706  0.1790  0.7382
   27phy    C25  713   0.967   0.544   0.597  0.0461 -0.1097 -0.0153
   27phy    C23  714   1.068   0.528   0.482  0.0259 -0.5273 -0.0792
   27phy    C24  715   1.160   0.645   0.454  0.6367 -0.0860  0.4887
   27phy    C22  716   1.168   0.416   0.513 -0.0325  0.2145  0.5747
   27phy    C21  717   1.155   0.292   0.430 -0.3565 -0.0157  0.2609
   27phy    C20  718   1.253   0.170   0.457 -0.6758 -0.0522  0.1942
   27phy    C18  719   1.261   0.049   0.356 -0.3626 -0.0026  0.3075
   27phy    O01  720   1.134  -0.022   0.351 -0.1179 -0.1782 -0.1789
   27phy    H01  721   1.068   0.040   0.328 -0.5521 -1.0491 -1.3843
   27phy    C19  722   1.350  -0.053   0.428  0.6113  0.1109 -0.2198
   27phy    C13  723   1.317   0.091   0.208 -0.1595  0.2217 -0.2674
   27phy     H3  724   1.231   0.151   0.168  0.4259 -0.0042 -1.9499
   27phy    O33  725   1.421   0.195   0.196 -0.4917 -0.5575  0.4187
   27phy    H1B  726   1.504   0.167   0.161 -0.3617  0.4215 -0.0830
   27phy    C12  727   1.303   0.004   0.074  0.4228 -0.3040 -0.2810
   27phy    O11  728   1.193  -0.074   0.040 -0.0202 -0.1699 -0.0430
   27phy    H1A  729   1.179  -0.146   0.099 -0.0986 -1.3432 -1.4373
   28phy    C35  730   2.398   1.182   1.140 -0.0910  0.1250  0.5374
   28phy    C33  731   2.254   1.164   1.190 -0.2355 -0.2236  1.2608
   28phy    C34  732   2.235   1.162   1.339  0.6709 -0.1128  0.1899
   28phy    C32  733   2.180   1.282   1.124  0.0281  0.5705  0.2095
   28phy    C31  734   2.039   1.248   1.072 -0.3140 -0.3562 -0.0837
   28phy    C30  735   1.983   1.373   0.989  0.2994 -0.1624  0.3686
   28phy    C28  736   1.867   1.356   0.887  0.0464 -0.4633 -0.0579
   28phy    C29  737   1.737   1.306   0.944 -0.1663  0.2415  0.4835
   28phy    C27  738   1.822   1.492   0.826 -0.5016  0.1011  0.3368
   28phy    C26  739   1.837   1.498   0.673  0.1371  0.3601 -0.2315
   28phy    C25  740   1.824   1.644   0.623  0.1265 -0.7014  0.2249
   28phy    C23  741   1.838   1.648   0.471 -0.4260 -0.0071  0.3347
   28phy    C24  742   1.724   1.741   0.417  0.0517 -0.6533  0.1895
   28phy    C22  743   1.981   1.683   0.430  0.2901 -0.8074  0.1464
   28phy    C21  744   2.033   1.618   0.307 -0.4888  0.0523  0.2775
   28phy    C20  745   2.185   1.624   0.280  0.1310  0.4931 -0.2317
   28phy    C18  746   2.246   1.566   0.149 -0.1570  0.4260 -0.0115
   28phy    O01  747   2.189   1.437   0.131 -0.0347 -0.2550 -0.5594
   28phy    H01  748   2.102   1.446   0.097 -0.6304 -0.0653  0.9448
   28phy    C19  749   2.394   1.551   0.188  0.7097 -0.2949  0.4735
   28phy    C13  750   2.223   1.665   0.026  0.1790  0.2998  0.8203
   28phy     H3  751   2.114   1.656   0.002  0.3892  0.8457 -0.4160
   28phy    O33  752   2.222   1.807   0.032 -0.3456 -0.0456 -0.4918
   28phy    H1B  753   2.214   1.838   0.120 -0.1349  0.0944 -0.5227
   28phy    C12  754   2.251   1.620  -0.121  0.1451 -0.3717 -0.2003
   28phy    O11  755   2.354   1.689  -0.182  0.5541 -0.2549  0.2517
   28phy    H1A  756   2.321   1.768  -0.220 -1.4678 -0.3960  1.5513
   29phy    C35  757   0.566   4.746   0.997 -1.0715  0.5841  0.2489
   29phy    C33  758   0.713   4.700   1.017  0.2960 -0.6232 -0.0207
   29phy    C34  759   0.778   4.765   1.134  0.4936 -0.1589 -0.6743
   29phy    C32  760   0.713   4.546   1.029  0.5638 -0.0050  0.1570
   29phy    C31  761   0.818   4.477   0.945 -0.2857  0.3767  0.0434
   29phy    C30  762   0.831   4.326   0.959  0.3829  0.3459  0.1810
   29phy    C28  763   0.953   4.254   0.900 -0.7643  0.0429 -0.3338
   29phy    C29  764   1.048   4.242   1.023  0.1242 -0.1381  0.0372
   29phy    C27  765   0.911   4.119   0.849  0.6838  1.0643 -0.1236
   29phy    C26  766   0.973   4.082   0.713  0.0794 -0.2354  0.0936
   29phy    C25  767   0.922   3.946   0.675 -0.1271 -0.0680  0.4431
   29phy    C23  768   1.007   3.886   0.556 -0.3995 -0.2578  0.1343
   29phy    C24  769   1.113   3.783   0.597  0.1635  0.3141 -0.2861
   29phy    C22  770   0.910   3.812   0.463 -0.6935 -0.6156 -0.2416
   29phy    C21  771   0.941   3.783   0.315  0.2644  0.4574 -0.3814
   29phy    C20  772   0.825   3.728   0.232 -0.0361  0.4214 -0.1009
   29phy    C18  773   0.852   3.688   0.086 -0.8866 -0.0177  0.0275
   29phy    O01  774   0.927   3.799   0.023 -0.7387 -0.7753  0.2538
   29phy    H01  775   0.902   3.882   0.057 -2.6302 -0.1079 -2.3942
   29phy    C19  776   0.713   3.696   0.021  0.1558 -0.0007 -0.4596
   29phy    C13  777   0.930   3.548   0.066 -0.0644 -0.4721 -0.7478
   29phy     H3  778   1.031   3.570   0.111 -1.1433 -2.5139  3.1470
   29phy    O33  779   0.900   3.440   0.155  0.0474 -0.3271  0.1001
   29phy    H1B  780   0.846   3.471   0.225  0.0213  0.1948 -0.1524
   29phy    C12  781   1.003   3.496  -0.059 -0.5189  0.6535  0.1390
   29phy    O11  782   0.916   3.419  -0.142 -0.0368  0.2493 -0.1475
   29phy    H1A  783   0.947   3.331  -0.153 -0.7109 -0.0677  0.4208
   30phy    C35  784   0.773   4.069   1.277  0.0420  0.8391  0.2585
   30phy    C33  785   0.665   4.118   1.372 -0.4415  0.3666  0.4178
   30phy    C34  786   0.706   4.080   1.513  0.0319  0.1174  0.4359
   30phy    C32  787   0.638   4.267   1.348  0.2143 -0.6948 -0.0853
   30phy    C31  788   0.492   4.323   1.357  0.3115 -0.2717  0.6568
   30phy    C30  789   0.488   4.474   1.352 -0.2500  0.5593 -0.7789
   30phy    C28  790   0.356   4.541   1.386  0.6532 -0.2893 -0.2283
   30phy    C29  791   0.364   4.600   1.529  0.2452  0.4414  0.2501
   30phy    C27  792   0.322   4.663   1.303  0.3094 -0.5725  0.0850
   30phy    C26  793   0.225   4.633   1.182 -0.7814 -0.4049 -0.3316
   30phy    C25  794   0.183   4.757   1.115 -0.3787 -0.1047  0.1856
   30phy    C23  795   0.122   4.744   0.978  0.4877 -0.1908  0.5647
   30phy    C24  796  -0.027   4.792   0.981 -0.3089 -0.4857 -0.6790
   30phy    C22  797   0.202   4.813   0.869 -0.5097  0.3911  0.4230
   30phy    C21  798   0.242   4.714   0.757 -0.2628  0.1008 -0.1809
   30phy    C20  799   0.279   4.770   0.619  0.2174  0.1299 -0.1415
   30phy    C18  800   0.345   4.683   0.502 -0.4586 -0.2317 -0.3717
   30phy    O01  801   0.479   4.641   0.547 -0.3085 -0.2035  0.0254
   30phy    H01  802   0.523   4.716   0.584  1.2103 -0.9753 -0.1199
   30phy    C19  803   0.368   4.780   0.390  0.1069  0.5580  0.3948
   30phy    C13  804   0.257   4.555   0.459  0.0058 -0.1854  0.4318
   30phy     H3  805   0.242   4.488   0.547 -2.4780  0.0069  0.2355
   30phy    O33  806   0.116   4.583   0.431 -0.1789 -0.1463 -0.4723
   30phy    H1B  807   0.110   4.608   0.341 -1.1007 -2.5824 -1.1822
   30phy    C12  808   0.301   4.426   0.374  0.1021  0.1789  0.0953
   30phy    O11  809   0.419   4.367   0.426 -0.0134 -0.3197 -0.0916
   30phy    H1A  810   0.474   4.439   0.450 -0.0980 -0.3583  0.2203
   31phy    C35  811   0.797   1.723   1.478 -0.1232 -0.1343 -0.8947
   31phy    C33  812   0.853   1.672   1.346 -0.4927  0.0310 -0.6566
   31phy    C34  813   0.815   1.771   1.239 -0.3441  0.3205  0.2147
   31phy    C32  814   1.008   1.665   1.353  0.0959  0.2901 -0.0435
   31phy    C31  815   1.067   1.539   1.431 -0.3408 -0.5780 -0.3431
   31phy    C30  816   1.221   1.558   1.448  0.3856  0.3284 -0.5485
   31phy    C28  817   1.276   1.423   1.506 -0.1483  0.1481 -0.3985
   31phy    C29  818   1.385   1.376   1.416  0.1053 -0.1015 -0.4750
   31phy    C27  819   1.321   1.433   1.656  0.5686  0.2625  0.2570
   31phy    C26  820   1.230   1.364   1.754  0.5099  0.0850  0.1782
   31phy    C25  821   1.267   1.373   1.900 -0.4596 -0.3885 -0.7472
   31phy    C23  822   1.176   1.308   2.008  0.4292 -0.0513  0.3312
   31phy    C24  823   1.241   1.175   2.037 -0.1491 -0.1561 -0.7904
   31phy    C22  824   1.171   1.394   2.136 -0.1299  0.0413  0.0432
   31phy    C21  825   1.073   1.361   2.242 -0.0865  0.2021  0.0502
   31phy    C20  826   1.089   1.453   2.361 -0.8807  0.3208  0.2566
   31phy    C18  827   1.041   1.412   2.502  0.3265 -0.4824 -0.0301
   31phy    O01  828   1.100   1.288   2.546 -0.1645 -0.2207 -0.0336
   31phy    H01  829   1.065   1.265   2.630 -0.5731  0.7908  0.0850
   31phy    C19  830   1.114   1.518   2.581  0.5823  0.3364 -0.0193
   31phy    C13  831   0.877   1.412   2.528  0.2840  0.2395  0.2184
   31phy     H3  832   0.832   1.504   2.484  0.9069 -0.4570 -2.0173
   31phy    O33  833   0.836   1.425   2.664  0.0442  0.5465 -0.2527
   31phy    H1B  834   0.830   1.340   2.703  0.2371  0.1287 -1.1212
   31phy    C12  835   0.798   1.285   2.466  0.0525  0.2907 -0.6058
   31phy    O11  836   0.847   1.161   2.524  0.2239  0.0230 -0.3421
   31phy    H1A  837   0.930   1.155   2.479 -0.5633  0.5433 -1.9483
   32phy    C35  838   1.418   0.557   1.606  0.2209  0.3917  0.0544
   32phy    C33  839   1.561   0.532   1.643 -0.0096  0.8500 -0.6542
   32phy    C34  840   1.592   0.386   1.644 -0.2608  0.4669 -0.0421
   32phy    C32  841   1.651   0.612   1.548  0.1323 -0.1719 -0.2040
   32phy    C31  842   1.793   0.643   1.591 -0.1790  0.1726 -0.0175
   32phy    C30  843   1.867   0.754   1.516 -0.2381 -0.1590  0.6938
   32phy    C28  844   2.013   0.781   1.560  0.3331  0.4029  0.6855
   32phy    C29  845   2.089   0.808   1.428 -0.1128  0.1244  0.1872
   32phy    C27  846   2.044   0.895   1.654  0.4018  0.4668 -0.1085
   32phy    C26  847   2.155   0.857   1.757 -0.1456  0.0024 -0.1213
   32phy    C25  848   2.172   0.978   1.852 -0.6966  0.4489 -0.7232
   32phy    C23  849   2.289   0.982   1.951  0.3680 -0.1108  0.0006
   32phy    C24  850   2.414   1.010   1.874 -0.0970 -0.4750  0.2044
   32phy    C22  851   2.260   1.086   2.051 -1.2775 -0.2665 -0.5922
   32phy    C21  852   2.326   1.068   2.189  0.5899  0.1316  0.2665
   32phy    C20  853   2.251   1.153   2.293 -0.2982 -0.1764  0.3525
   32phy    C18  854   2.334   1.193   2.423 -0.2481  0.0599  0.1175
   32phy    O01  855   2.450   1.269   2.379 -0.0711  0.5150  0.1220
   32phy    H01  856   2.532   1.231   2.402  0.1586  0.8955 -0.0552
   32phy    C19  857   2.237   1.292   2.495 -0.5575 -0.2017  0.3314
   32phy    C13  858   2.378   1.061   2.509  0.2332  0.5203 -0.1913
   32phy     H3  859   2.433   0.993   2.438  0.2450  0.7215 -0.3745
   32phy    O33  860   2.267   0.975   2.542 -0.1978  0.2711 -0.1477
   32phy    H1B  861   2.194   1.017   2.583  0.9159  0.2567  2.0029
   32phy    C12  862   2.474   1.076   2.632  0.4468 -0.0530  0.4000
   32phy    O11  863   2.560   1.189   2.635 -0.0895 -0.1306 -0.1381
   32phy    H1A  864   2.569   1.215   2.724  0.8032 -1.1038  0.0883
   33phy    C35  865   5.005   0.882   2.396  0.5090 -0.0235 -0.2352
   33phy    C33  866   5.061   0.750   2.348  0.0854  0.2645 -0.0317
   33phy    C34  867   4.969   0.700   2.237 -0.6075  0.5745  0.2710
   33phy    C32  868   5.203   0.775   2.308 -0.3988  0.3977  0.0156
   33phy    C31  869   5.302   0.655   2.303  0.1212 -0.4037  0.3571
   33phy    C30  870   5.428   0.687   2.210 -0.4140  0.3377 -0.8244
   33phy    C28  871   5.512   0.564   2.183 -0.2783  0.0594  0.1579
   33phy    C29  872   5.516   0.522   2.040  0.0917  0.2967  0.0480
   33phy    C27  873   5.653   0.591   2.236 -0.4082 -0.3454 -0.2384
   33phy    C26  874   5.719   0.473   2.309  0.4812 -0.5015  1.1453
   33phy    C25  875   5.861   0.503   2.347 -0.2178 -0.0204 -0.2266
   33phy    C23  876   5.928   0.394   2.433 -0.4512  0.0191 -0.1675
   33phy    C24  877   6.013   0.300   2.345  0.5252 -0.0486 -0.3535
   33phy    C22  878   6.042   0.464   2.512 -0.5359  0.2629 -0.0056
   33phy    C21  879   6.006   0.500   2.656  0.1214 -0.3285  0.1032
   33phy    C20  880   6.112   0.565   2.745 -0.2214  0.3103  0.0277
   33phy    C18  881   6.091   0.576   2.908 -0.4388 -0.2823  0.2162
   33phy    O01  882   6.076   0.441   2.960  0.1278 -0.3727 -0.0663
   33phy    H01  883   6.044   0.390   2.889  2.5747 -0.4316 -1.2290
   33phy    C19  884   6.235   0.620   2.946  0.1424 -0.3491 -0.3284
   33phy    C13  885   5.966   0.675   2.951 -0.2270  0.1054  0.6553
   33phy     H3  886   5.874   0.637   2.901  0.8832 -0.1649 -1.2895
   33phy    O33  887   5.975   0.809   2.894  0.4091 -0.0120 -0.0962
   33phy    H1B  888   5.898   0.859   2.909  0.9480  0.4598  1.2360
   33phy    C12  889   5.919   0.680   3.099 -0.3962  0.5416  0.0715
   33phy    O11  890   5.786   0.710   3.122  0.0497 -0.1587  0.2921
   33phy    H1A  891   5.725   0.641   3.105 -1.6603  1.5385 -0.8116
   34phy    C35  892   4.204   4.075   1.763  0.1755  0.1444 -0.0465
   34phy    C33  893   4.287   3.953   1.783  0.6015 -0.0474 -0.4817
   34phy    C34  894   4.310   3.922   1.930  0.3064  0.1649  0.1983
   34phy    C32  895   4.223   3.841   1.697 -0.1593  0.2269 -0.8871
   34phy    C31  896   4.320   3.736   1.640  0.0751 -0.3480  0.0279
   34phy    C30  897   4.248   3.647   1.542 -0.2508 -0.0221 -0.1121
   34phy    C28  898   4.334   3.548   1.461  0.2946  0.1570  0.0089
   34phy    C29  899   4.377   3.421   1.543  0.1122 -0.4332  0.0370
   34phy    C27  900   4.250   3.501   1.339 -0.3383  0.4080 -0.0107
   34phy    C26  901   4.332   3.502   1.207  0.1591  0.4729  0.1755
   34phy    C25  902   4.242   3.441   1.089  0.6400 -0.0974 -0.6614
   34phy    C23  903   4.310   3.442   0.958 -0.5398  0.1767  0.5070
   34phy    C24  904   4.365   3.302   0.924  0.3615 -0.0844 -0.5413
   34phy    C22  905   4.206   3.479   0.852  0.2621 -0.0311 -0.0459
   34phy    C21  906   4.257   3.545   0.726 -0.4991  0.0901  0.0890
   34phy    C20  907   4.134   3.570   0.630 -0.2727 -0.2995  0.0857
   34phy    C18  908   4.164   3.644   0.497 -0.1109  0.0542 -0.4033
   34phy    O01  909   4.218   3.775   0.539 -0.0139 -0.1876  0.0964
   34phy    H01  910   4.312   3.771   0.541 -0.0237 -0.8117 -0.3944
   34phy    C19  911   4.022   3.663   0.439 -0.4126  0.2447  0.1325
   34phy    C13  912   4.260   3.557   0.397  0.2978 -0.7951  0.0533
   34phy     H3  913   4.357   3.559   0.453 -0.6368  0.2538  1.7234
   34phy    O33  914   4.246   3.414   0.383 -0.7965  0.4551  0.4511
   34phy    H1B  915   4.272   3.379   0.466  0.3567 -0.6110 -0.3037
   34phy    C12  916   4.332   3.625   0.264  0.5672  0.2187 -0.3765
   34phy    O11  917   4.271   3.590   0.145  0.2054  0.5760  0.1509
   34phy    H1A  918   4.179   3.589   0.161  0.4103 -0.3871  1.3958
   35phy    C35  919   1.036   2.092   1.080 -0.0520  0.5658 -0.0456
   35phy    C33  920   1.165   2.010   1.073  0.2824 -0.4606  0.4240
   35phy    C34  921   1.232   2.015   1.207  0.0228 -0.2422 -0.3176
   35phy    C32  922   1.140   1.870   1.018  0.4135  0.4561  0.4736
   35phy    C31  923   1.260   1.791   0.957  0.1722  0.0354 -0.2361
   35phy    C30  924   1.211   1.658   0.899 -0.1977  1.1675  0.0420
   35phy    C28  925   1.332   1.556   0.908 -0.0755  0.1200 -0.3094
   35phy    C29  926   1.333   1.490   1.046 -0.1803  0.0530  0.0974
   35phy    C27  927   1.319   1.445   0.797  0.1825 -0.3072 -0.1141
   35phy    C26  928   1.383   1.468   0.659  0.0728  0.2093 -0.3598
   35phy    C25  929   1.391   1.338   0.583  0.4044  0.4357 -0.3831
   35phy    C23  930   1.448   1.328   0.443  0.0404 -0.4462  0.0499
   35phy    C24  931   1.600   1.296   0.445 -0.2395  0.2519  0.4725
   35phy    C22  932   1.369   1.220   0.373  0.0691  0.2233  0.1102
   35phy    C21  933   1.362   1.225   0.218  0.2099  0.2683  0.0611
   35phy    C20  934   1.282   1.115   0.158  0.0054  0.2091  0.0856
   35phy    C18  935   1.273   1.099   0.001 -0.7481  0.5801  0.0877
   35phy    O01  936   1.190   1.205  -0.047  0.1320 -0.2489 -0.0891
   35phy    H01  937   1.187   1.274   0.016  0.3395  0.1985 -0.5656
   35phy    C19  938   1.199   0.966  -0.024  0.0115  0.2347 -0.0880
   35phy    C13  939   1.411   1.095  -0.086  0.8513 -0.4988  0.5942
   35phy     H3  940   1.448   1.200  -0.071 -1.0037  0.3880 -0.6810
   35phy    O33  941   1.521   1.028  -0.023  0.7193 -0.0846 -0.1208
   35phy    H1B  942   1.580   1.088   0.018  2.0926 -0.5492 -1.3225
   35phy    C12  943   1.442   1.115  -0.246  0.5974 -0.6746  0.0161
   35phy    O11  944   1.346   1.166  -0.337 -0.5222  0.3872 -0.6898
   35phy    H1A  945   1.352   1.114  -0.415  1.1329 -1.7482  0.7440
   36phy    C35  946   1.904   1.275   2.308  0.0180 -0.1104 -0.5501
   36phy    C33  947   1.871   1.294   2.157  0.0807 -0.4661  0.0997
   36phy    C34  948   1.888   1.153   2.093  0.3744 -0.2894 -0.2747
   36phy    C32  949   1.728   1.344   2.131  0.4935  0.1580 -0.0819
   36phy    C31  950   1.722   1.483   2.074 -0.0106  0.1915  0.1518
   36phy    C30  951   1.578   1.533   2.075 -0.0983 -0.0728  0.4838
   36phy    C28  952   1.557   1.679   2.049  0.0381 -0.4980 -0.1280
   36phy    C29  953   1.565   1.728   1.907 -0.6175 -0.5175 -0.0460
   36phy    C27  954   1.412   1.706   2.083 -0.1064 -0.2577  0.1147
   36phy    C26  955   1.390   1.804   2.198 -0.3126  0.3228 -0.0342
   36phy    C25  956   1.248   1.858   2.200  0.2779  0.4775 -0.0087
   36phy    C23  957   1.229   1.964   2.310  0.2656 -0.1694  0.2774
   36phy    C24  958   1.193   2.100   2.235 -0.3729  0.5329  0.0104
   36phy    C22  959   1.119   1.920   2.412  0.0068 -0.3255  0.3133
   36phy    C21  960   1.149   1.957   2.562 -0.0142 -0.2474 -0.3886
   36phy    C20  961   1.033   1.916   2.653  0.1938 -0.0749 -0.5035
   36phy    C18  962   1.020   1.971   2.805 -0.3923 -0.0491  0.0165
   36phy    O01  963   0.951   2.101   2.807 -0.0275  0.1798  0.3753
   36phy    H01  964   0.930   2.116   2.898 -2.2662 -0.9288  0.1119
   36phy    C19  965   0.903   1.872   2.825  0.4008  0.2213  0.1414
   36phy    C13  966   1.126   1.958   2.922 -0.5821 -0.1215 -0.3331
   36phy     H3  967   1.169   1.854   2.923  1.4870  0.6797  1.0427
   36phy    O33  968   1.069   1.968   3.048  0.1964  0.0381  0.1479
   36phy    H1B  969   1.058   2.060   3.062  1.2050  0.4599 -1.5553
   36phy    C12  970   1.253   2.053   2.909 -0.7759 -0.1759  0.1294
   36phy    O11  971   1.246   2.179   2.969  0.7386 -0.2228 -0.1245
   36phy    H1A  972   1.272   2.172   3.059 -0.6857 -2.4290  0.2003
   37phy    C35  973   0.810   0.495   1.154 -0.1797 -0.4827 -0.4067
   37phy    C33  974   0.770   0.632   1.211 -0.2460 -0.2634  0.0251
   37phy    C34  975   0.728   0.609   1.353  0.0085  0.5303  0.8080
   37phy    C32  976   0.884   0.732   1.189  0.0649  0.5552  0.4640
   37phy    C31  977   0.828   0.869   1.147 -1.0002  0.0979  0.2454
   37phy    C30  978   0.933   0.982   1.159  0.1013 -0.1553  0.2220
   37phy    C28  979   0.874   1.123   1.145  0.0044  0.1493 -0.4182
   37phy    C29  980   0.878   1.204   1.277  0.0564  0.2946  0.0220
   37phy    C27  981   0.956   1.191   1.034  0.3606  0.0184  0.3138
   37phy    C26  982   0.869   1.284   0.954  0.6128 -0.3976 -0.2003
   37phy    C25  983   0.949   1.360   0.854 -0.2793  0.3829 -0.1774
   37phy    C23  984   0.860   1.437   0.751  0.7921 -0.3042 -0.0385
   37phy    C24  985   0.853   1.581   0.788  0.2835  0.0604  0.3222
   37phy    C22  986   0.919   1.419   0.613  0.2813  0.2013 -0.5262
   37phy    C21  987   0.825   1.333   0.532  0.4539 -0.0501  0.5882
   37phy    C20  988   0.900   1.269   0.410  0.0887 -0.0643  0.2033
   37phy    C18  989   0.807   1.197   0.299  0.2792 -0.2579  0.2036
   37phy    O01  990   0.707   1.121   0.370 -0.2247  0.3692  0.3025
   37phy    H01  991   0.657   1.181   0.421 -1.3285  0.2421 -0.5971
   37phy    C19  992   0.880   1.090   0.219 -0.4819 -0.6233 -0.5166
   37phy    C13  993   0.724   1.299   0.204 -0.3659 -0.1347 -0.9264
   37phy     H3  994   0.672   1.363   0.279  1.9632  0.1093  0.6022
   37phy    O33  995   0.798   1.409   0.142  0.0509  0.7293 -0.3288
   37phy    H1B  996   0.741   1.484   0.149 -0.4821  0.2247  1.0856
   37phy    C12  997   0.582   1.273   0.135 -0.2858 -0.8654  0.6848
   37phy    O11  998   0.576   1.256  -0.005  0.0496  0.0996  0.6546
   37phy    H1A  999   0.610   1.336  -0.041 -0.1758 -0.5394 -1.0831
   38phy    C35 1000   0.282   1.271   1.287  0.0172 -0.3571  0.2683
   38phy    C33 1001   0.394   1.203   1.369 -0.1325 -0.4382  0.0126
   38phy    C34 1002   0.468   1.101   1.291 -0.1121 -0.0395 -0.5138
   38phy    C32 1003   0.490   1.308   1.429  0.0564  0.2144  0.4178
   38phy    C31 1004   0.553   1.288   1.566 -0.2005 -0.2995 -0.2161
   38phy    C30 1005   0.658   1.391   1.608 -0.2492  0.4409  0.3149
   38phy    C28 1006   0.714   1.371   1.748  0.1097  0.0152 -0.1582
   38phy    C29 1007   0.842   1.290   1.746 -0.3288  0.3294 -0.0829
   38phy    C27 1008   0.747   1.508   1.803  0.7139 -0.0919  0.4470
   38phy    C26 1009   0.730   1.510   1.956 -0.6312 -0.2024  0.2244
   38phy    C25 1010   0.752   1.652   2.012  0.2285 -0.5380 -0.1371
   38phy    C23 1011   0.749   1.662   2.166  0.0636 -0.1370  0.5930
   38phy    C24 1012   0.864   1.747   2.217  0.3959 -0.1866  0.2545
   38phy    C22 1013   0.601   1.685   2.215  0.6696 -0.0787 -0.3042
   38phy    C21 1014   0.569   1.663   2.368 -0.1981  0.3145  0.8601
   38phy    C20 1015   0.428   1.671   2.407  0.7823  0.5970  0.5093
   38phy    C18 1016   0.394   1.671   2.563 -0.3775  0.0507  0.4072
   38phy    O01 1017   0.490   1.749   2.634  0.2410  0.0236 -0.4287
   38phy    H01 1018   0.495   1.839   2.610  1.2187  0.2789  0.6059
   38phy    C19 1019   0.269   1.765   2.576  0.0594  0.4002  0.5480
   38phy    C13 1020   0.359   1.524   2.634 -0.3821 -0.1621  0.8595
   38phy     H3 1021   0.280   1.469   2.577  0.6317  0.4983 -1.2758
   38phy    O33 1022   0.300   1.542   2.764  0.2031 -0.1468  0.0719
   38phy    H1B 1023   0.330   1.624   2.799  0.6162  0.6732 -2.0246
   38phy    C12 1024   0.482   1.421   2.663 -0.6036  0.2447 -0.2960
   38phy    O11 1025   0.439   1.296   2.712  0.3742 -0.0351 -0.5027
   38phy    H1A 1026   0.388   1.313   2.789 -0.1261  0.5704 -0.9563
   39phy    C35 1027   0.040   2.622   1.990 -0.6060  0.3903  0.5613
   39phy    C33 1028   0.137   2.504   1.979 -0.3939  0.6926 -0.3433
   39phy    C34 1029   0.077   2.417   1.880 -0.2792 -0.1117 -0.1554
   39phy    C32 1030   0.271   2.552   1.917  0.4791  0.3229  0.2708
   39phy    C31 1031   0.395   2.549   2.002 -0.5020  1.2160  0.1933
   39phy    C30 1032   0.503   2.638   1.943  0.1619  0.0507 -0.1276
   39phy    C28 1033   0.635   2.644   2.033 -0.1594  0.3217  0.1042
   39phy    C29 1034   0.757   2.662   1.940  0.3812  0.2386  0.6451
   39phy    C27 1035   0.632   2.758   2.138  0.2044 -0.2561 -0.1526
   39phy    C26 1036   0.685   2.731   2.282 -0.0434  0.0513 -0.3574
   39phy    C25 1037   0.632   2.829   2.388 -0.0207 -0.5143 -0.0400
   39phy    C23 1038   0.686   2.825   2.531 -0.1806  0.0173 -0.1347
   39phy    C24 1039   0.782   2.945   2.564  0.2943  0.0256 -0.3072
   39phy    C22 1040   0.576   2.843   2.630 -0.4203  0.0344 -0.2011
   39phy    C21 1041   0.589   2.750   2.750  0.0819  0.0494  0.2350
   39phy    C20 1042   0.526   2.811   2.875  0.1683  0.5898 -0.6662
   39phy    C18 1043   0.516   2.735   3.017 -0.1474  0.5039  0.2761
   39phy    O01 1044   0.649   2.681   3.041 -0.3254  0.0028  0.5380
   39phy    H01 1045   0.657   2.602   2.991 -0.3136 -0.3104  1.0302
   39phy    C19 1046   0.492   2.839   3.126 -0.2841  0.0181 -0.0633
   39phy    C13 1047   0.405   2.612   3.012 -0.4471 -0.5294 -0.5229
   39phy     H3 1048   0.420   2.551   2.919  1.5604 -0.8590 -0.0416
   39phy    O33 1049   0.268   2.655   3.000  0.3822 -0.2667 -0.0445
   39phy    H1B 1050   0.255   2.721   3.065  2.5763  1.8219 -1.4884
   39phy    C12 1051   0.421   2.498   3.121 -0.0509  0.1674  0.7563
   39phy    O11 1052   0.378   2.365   3.095 -0.3383  0.1408 -0.0430
   39phy    H1A 1053   0.359   2.320   3.174 -3.3154 -0.5637 -1.0601
   40phy    C35 1054   1.634   3.409   1.600 -0.0857  0.0134 -0.5550
   40phy    C33 1055   1.782   3.386   1.577 -0.2026  0.0056 -0.8119
   40phy    C34 1056   1.797   3.329   1.436  0.0035  0.1391  0.4802
   40phy    C32 1057   1.856   3.516   1.605  0.7952  0.3031 -0.3167
   40phy    C31 1058   1.954   3.510   1.725 -0.3218 -0.1114  0.1917
   40phy    C30 1059   2.005   3.647   1.769  0.1592  0.0363 -0.0976
   40phy    C28 1060   2.110   3.668   1.878  0.3925 -0.2527  0.3270
   40phy    C29 1061   2.251   3.627   1.834  0.1393 -0.0180  0.2170
   40phy    C27 1062   2.118   3.821   1.907 -0.1673 -0.2053  0.5149
   40phy    C26 1063   2.133   3.868   2.054 -0.3376  0.6082  0.3046
   40phy    C25 1064   2.101   4.016   2.068  0.0486  0.0643  0.0659
   40phy    C23 1065   2.111   4.055   2.219 -0.1222  0.1384 -0.3448
   40phy    C24 1066   2.241   4.138   2.235  0.1577 -0.5332  0.3563
   40phy    C22 1067   1.987   4.134   2.264 -0.2741 -0.2284  0.1538
   40phy    C21 1068   1.953   4.140   2.417  0.3451 -0.2242 -0.0703
   40phy    C20 1069   1.833   4.230   2.430  0.1089 -0.2431  0.3948
   40phy    C18 1070   1.747   4.237   2.568 -0.2970 -0.5806  0.1814
   40phy    O01 1071   1.831   4.224   2.682 -0.1510  0.0549 -0.1573
   40phy    H01 1072   1.782   4.239   2.761  0.2019  0.6848 -0.0511
   40phy    C19 1073   1.696   4.386   2.578 -0.2089  0.1317 -0.1113
   40phy    C13 1074   1.624   4.135   2.584  0.0095  0.1588  0.3234
   40phy     H3 1075   1.567   4.134   2.487  1.3175 -0.5548 -0.4763
   40phy    O33 1076   1.521   4.169   2.678  0.4685  0.4554  0.7414
   40phy    H1B 1077   1.469   4.241   2.646 -1.4306 -1.4282 -0.6941
   40phy    C12 1078   1.663   3.977   2.619  0.1430  0.0514  0.2888
   40phy    O11 1079   1.726   3.947   2.738  0.0902  0.1083  0.1269
   40phy    H1A 1080   1.726   3.853   2.738 -4.0697 -0.1095 -0.1513
   41phy    C35 1081   0.208   1.419   1.887  0.0816 -0.4795 -0.7749
   41phy    C33 1082   0.230   1.477   1.740 -0.6509 -0.1836 -0.0736
   41phy    C34 1083   0.116   1.428   1.662 -0.1833 -0.3307  0.0253
   41phy    C32 1084   0.240   1.630   1.739 -0.1682  0.1774  0.1867
   41phy    C31 1085   0.379   1.690   1.714 -0.1789  0.6801 -0.4373
   41phy    C30 1086   0.375   1.838   1.696 -0.2922 -0.4814  0.2352
   41phy    C28 1087   0.513   1.915   1.683 -0.7650  0.6956 -0.2194
   41phy    C29 1088   0.515   1.977   1.546 -0.3609  0.1731  0.4600
   41phy    C27 1089   0.547   2.031   1.774 -0.0025 -0.3181  0.3753
   41phy    C26 1090   0.665   2.027   1.861  0.4864  0.7835  0.1010
   41phy    C25 1091   0.737   2.159   1.888  0.2779  0.6348 -0.1904
   41phy    C23 1092   0.831   2.175   2.013 -0.1936  0.0800  0.3407
   41phy    C24 1093   0.962   2.241   1.967  0.1139  0.6121 -0.1183
   41phy    C22 1094   0.775   2.241   2.141 -0.7222  0.4185 -0.2679
   41phy    C21 1095   0.824   2.193   2.281 -0.3729 -0.4349 -0.6658
   41phy    C20 1096   0.779   2.301   2.385 -0.5498 -0.3121 -0.5596
   41phy    C18 1097   0.785   2.279   2.540  0.6621 -0.3533 -0.1046
   41phy    O01 1098   0.898   2.197   2.568 -0.6928  0.2269  0.5042
   41phy    H01 1099   0.897   2.169   2.658  1.6107  1.3893  0.9675
   41phy    C19 1100   0.824   2.418   2.596 -0.0114 -0.6351 -0.6807
   41phy    C13 1101   0.648   2.219   2.609 -0.6128 -0.2396  0.4305
   41phy     H3 1102   0.561   2.274   2.565  0.7778  0.1906 -1.9898
   41phy    O33 1103   0.640   2.241   2.750  0.4288 -0.4781  0.2175
   41phy    H1B 1104   0.580   2.182   2.791  1.5753 -0.8626  1.3918
   41phy    C12 1105   0.617   2.070   2.575 -0.2393  0.1077 -0.3586
   41phy    O11 1106   0.497   2.009   2.610  0.6529 -0.1007 -0.1962
   41phy    H1A 1107   0.429   2.074   2.609  0.8326  0.2074  2.3375
   42phy    C35 1108   4.654   0.580   1.474 -0.3676 -0.6047 -0.4912
   42phy    C33 1109   4.576   0.708   1.521 -0.1412  0.4406 -0.5381
   42phy    C34 1110   4.488   0.664   1.637 -0.1922 -0.0253 -0.4122
   42phy    C32 1111   4.685   0.811   1.570  0.1619 -0.2276  0.3594
   42phy    C31 1112   4.657   0.959   1.544  0.5141  0.6339 -0.5773
   42phy    C30 1113   4.752   1.058   1.605 -0.2715  0.4813 -0.2344
   42phy    C28 1114   4.733   1.200   1.559  0.4669  0.1826 -0.1411
   42phy    C29 1115   4.656   1.273   1.669 -0.6976 -0.1743  0.0803
   42phy    C27 1116   4.865   1.261   1.508  0.1985  0.0202 -0.1927
   42phy    C26 1117   4.856   1.321   1.370  0.1436 -0.2896  0.1683
   42phy    C25 1118   4.987   1.349   1.307 -0.3143  0.4743  0.0086
   42phy    C23 1119   4.975   1.387   1.163  0.4146  0.4244  0.1803
   42phy    C24 1120   5.012   1.530   1.128  0.2283 -0.5146 -0.2133
   42phy    C22 1121   5.070   1.295   1.087  0.2003 -0.5261  0.5106
   42phy    C21 1122   5.013   1.212   0.974  0.6414 -1.0721  0.1765
   42phy    C20 1123   5.110   1.106   0.922  0.1815  0.0698  0.2470
   42phy    C18 1124   5.082   1.003   0.808 -0.3548  0.1207  0.0566
   42phy    O01 1125   4.958   0.940   0.841  0.3658  0.5802 -0.5104
   42phy    H01 1126   4.939   0.973   0.927  0.8397  0.7966 -0.4836
   42phy    C19 1127   5.198   0.901   0.838 -0.7664  0.2525 -0.2588
   42phy    C13 1128   5.090   1.054   0.652  0.6974 -0.0330  0.1088
   42phy     H3 1129   5.013   1.135   0.646 -0.2855 -0.9264  0.3494
   42phy    O33 1130   5.203   1.130   0.604 -0.2413 -0.7241  0.0364
   42phy    H1B 1131   5.238   1.188   0.669 -0.4550 -0.4631 -0.0780
   42phy    C12 1132   5.006   0.983   0.536 -0.2141 -0.5586 -0.1476
   42phy    O11 1133   5.093   0.906   0.445  0.3314 -0.3350 -0.4273
   42phy    H1A 1134   5.149   0.845   0.489  2.0361  1.2516 -0.2745
   43phy    C35 1135   4.945   0.583   1.850 -0.1197  0.3224 -0.0140
   43phy    C33 1136   5.093   0.537   1.849 -0.2575 -0.0140 -0.1869
   43phy    C34 1137   5.095   0.393   1.800  0.2723  0.6166  0.2285
   43phy    C32 1138   5.167   0.633   1.753  0.7233  0.1465 -0.3273
   43phy    C31 1139   5.306   0.669   1.807 -0.1006 -0.0508  0.2344
   43phy    C30 1140   5.342   0.795   1.743  0.1691 -0.3665  0.5181
   43phy    C28 1141   5.493   0.835   1.763  0.0376 -0.4046 -0.2033
   43phy    C29 1142   5.565   0.838   1.626 -0.1968 -0.3216  0.0897
   43phy    C27 1143   5.496   0.979   1.817 -0.3378 -0.1431 -0.3841
   43phy    C26 1144   5.512   0.979   1.970 -0.9483  0.0018  0.2334
   43phy    C25 1145   5.491   1.116   2.035 -0.8147 -0.4766 -0.1017
   43phy    C23 1146   5.567   1.156   2.166 -0.3731 -0.2645 -0.1104
   43phy    C24 1147   5.617   1.300   2.169 -0.2241 -0.0260  0.0146
   43phy    C22 1148   5.482   1.126   2.293  0.1421 -0.0327  0.0652
   43phy    C21 1149   5.557   1.055   2.405  0.5678  0.6854 -0.3423
   43phy    C20 1150   5.467   1.022   2.526 -0.5940 -0.2281  0.0106
   43phy    C18 1151   5.540   0.972   2.661  0.5123  0.6029 -0.0041
   43phy    O01 1152   5.629   1.069   2.723 -0.1361  0.0817 -0.1252
   43phy    H01 1153   5.593   1.156   2.716  1.0371  0.4949 -1.8976
   43phy    C19 1154   5.412   0.962   2.750 -0.0326  0.4225 -0.2952
   43phy    C13 1155   5.619   0.829   2.668 -0.1226 -0.0731  0.1374
   43phy     H3 1156   5.554   0.744   2.635  2.2153 -2.1809  0.6729
   43phy    O33 1157   5.644   0.789   2.802  0.1953 -0.1896 -0.1188
   43phy    H1B 1158   5.681   0.854   2.859  1.8111 -1.3614  0.2615
   43phy    C12 1159   5.755   0.817   2.591 -0.0550 -0.1114 -0.0993
   43phy    O11 1160   5.846   0.913   2.631  0.0809 -0.6125 -0.0856
   43phy    H1A 1161   5.815   1.001   2.622  1.7345 -0.0125 -0.3851
   44phy    C35 1162   1.081   2.070   0.667 -0.0651  0.7985  0.1747
   44phy    C33 1163   1.145   1.954   0.599  0.1764 -0.2246  0.3251
   44phy    C34 1164   1.051   1.843   0.604  0.6421  0.1888  0.1371
   44phy    C32 1165   1.195   1.994   0.457  0.0881  0.2028 -0.8125
   44phy    C31 1166   1.314   1.911   0.402  0.7931 -0.5158 -0.2613
   44phy    C30 1167   1.333   1.919   0.247  0.2872  0.0249 -0.1692
   44phy    C28 1168   1.437   1.818   0.200 -0.4088  0.2130  0.3220
   44phy    C29 1169   1.390   1.678   0.170 -0.3899  0.3182  0.4307
   44phy    C27 1170   1.492   1.881   0.065  0.5298 -0.1925  0.1235
   44phy    C26 1171   1.640   1.887   0.065 -0.2048  0.0914  0.0084
   44phy    C25 1172   1.706   1.954  -0.052 -0.2081 -0.3010  0.3432
   44phy    C23 1173   1.861   1.954  -0.034  0.5930  0.7833 -0.3413
   44phy    C24 1174   1.916   1.955  -0.176 -0.2685 -0.3080 -0.2698
   44phy    C22 1175   1.907   2.087   0.033 -0.3079  0.1962 -0.4347
   44phy    C21 1176   1.943   2.073   0.177  0.4909  0.0628 -0.2540
   44phy    C20 1177   1.998   2.209   0.229  0.3992 -0.0141  0.1077
   44phy    C18 1178   2.010   2.240   0.383 -0.2330  0.7077  0.1514
   44phy    O01 1179   1.873   2.237   0.431 -0.1967 -0.0870  0.0463
   44phy    H01 1180   1.874   2.195   0.515 -0.4597  0.1047  0.1477
   44phy    C19 1181   2.064   2.384   0.397 -0.4059  0.1934  0.3586
   44phy    C13 1182   2.103   2.138   0.468 -0.4293 -0.0998  0.1142
   44phy     H3 1183   2.079   2.036   0.429 -2.1830 -0.4048  1.8729
   44phy    O33 1184   2.241   2.132   0.429 -0.2294  0.1689  0.7126
   44phy    H1B 1185   2.298   2.192   0.473  0.5301  0.3738 -0.5156
   44phy    C12 1186   2.073   2.088   0.621  0.1189  0.8360 -0.3153
   44phy    O11 1187   1.936   2.094   0.645 -1.0592  0.3100  0.3983
   44phy    H1A 1188   1.918   2.034   0.714 -0.2933 -1.5085 -0.8950
   45phy    C35 1189   1.503   2.181   1.389  0.3253 -0.2258  0.2228
   45phy    C33 1190   1.541   2.324   1.422 -0.1396  0.2207 -0.3267
   45phy    C34 1191   1.610   2.379   1.296  0.4882 -0.6067 -0.8287
   45phy    C32 1192   1.419   2.402   1.467  0.0333 -0.0982 -0.2537
   45phy    C31 1193   1.456   2.493   1.584  0.0201  0.1598  0.5324
   45phy    C30 1194   1.344   2.581   1.634  0.2110  0.2795 -0.2170
   45phy    C28 1195   1.374   2.652   1.772 -0.0503 -0.0093  0.0503
   45phy    C29 1196   1.373   2.798   1.746  0.1589  0.0573  0.0704
   45phy    C27 1197   1.262   2.617   1.875 -0.8480 -0.1631 -0.5526
   45phy    C26 1198   1.291   2.641   2.030  0.7488  0.0504 -0.2703
   45phy    C25 1199   1.189   2.560   2.117  0.1619 -0.2418 -0.0604
   45phy    C23 1200   1.202   2.586   2.271 -0.3709  0.2172  0.4762
   45phy    C24 1201   1.070   2.581   2.342  0.1715 -0.1312  0.1712
   45phy    C22 1202   1.312   2.492   2.334  0.2389  0.8194  0.0795
   45phy    C21 1203   1.392   2.548   2.455  0.6042 -0.7890  0.0628
   45phy    C20 1204   1.468   2.439   2.537  0.5494  0.2387 -0.6362
   45phy    C18 1205   1.553   2.475   2.664  0.0617 -0.0373  0.2741
   45phy    O01 1206   1.465   2.541   2.755 -0.0119  0.0495  0.3578
   45phy    H01 1207   1.396   2.482   2.782  0.1422 -0.1981  0.2180
   45phy    C19 1208   1.577   2.335   2.727  0.2877 -0.0222  0.8095
   45phy    C13 1209   1.691   2.553   2.636  0.1429 -0.1219  0.1373
   45phy     H3 1210   1.751   2.488   2.569 -0.7059 -1.1661  0.3608
   45phy    O33 1211   1.776   2.558   2.751  0.4955 -0.2681  0.5709
   45phy    H1B 1212   1.736   2.608   2.818  1.2491 -1.7786  2.2260
   45phy    C12 1213   1.702   2.695   2.570  0.4885 -0.3805  0.3784
   45phy    O11 1214   1.831   2.734   2.536 -0.1578 -0.3616  0.8822
   45phy    H1A 1215   1.819   2.804   2.474  0.7662 -0.0165  1.0757
   46phy    C35 1216   2.632   3.385   1.982  0.4123 -0.0610  0.2167
   46phy    C33 1217   2.579   3.239   1.991 -0.1469 -0.1301 -0.2080
   46phy    C34 1218   2.686   3.140   1.974  0.8071  0.1561 -0.4058
   46phy    C32 1219   2.511   3.210   2.124 -0.7716  0.3573 -0.1279
   46phy    C31 1220   2.381   3.136   2.103  0.4550 -0.4370  0.8707
   46phy    C30 1221   2.343   3.071   2.237  0.3085 -0.3851 -0.0357
   46phy    C28 1222   2.216   2.983   2.240 -0.1672 -0.0293  0.2857
   46phy    C29 1223   2.243   2.834   2.243 -0.3615  0.4098  0.0437
   46phy    C27 1224   2.141   3.011   2.367 -0.1186 -0.4214 -0.0885
   46phy    C26 1225   2.010   3.099   2.360  0.1439 -0.4070 -0.1082
   46phy    C25 1226   1.944   3.089   2.497  0.7597 -0.1594  0.2116
   46phy    C23 1227   1.816   3.178   2.507 -1.1886 -0.3892  0.0713
   46phy    C24 1228   1.691   3.087   2.481 -0.0540  0.0923 -0.1405
   46phy    C22 1229   1.817   3.254   2.644  0.6142  0.1636  0.7994
   46phy    C21 1230   1.696   3.346   2.679 -0.1070  0.5145 -0.5844
   46phy    C20 1231   1.719   3.394   2.821 -0.7425 -0.3205  0.0097
   46phy    C18 1232   1.607   3.477   2.894  0.3996 -0.3273  0.2612
   46phy    O01 1233   1.489   3.400   2.890  0.0999  0.3410  0.3686
   46phy    H01 1234   1.421   3.451   2.850  0.8181 -0.1260 -1.5754
   46phy    C19 1235   1.660   3.477   3.041 -0.1826  0.3745  0.5131
   46phy    C13 1236   1.583   3.622   2.826  0.0792  0.2244 -0.2809
   46phy     H3 1237   1.557   3.602   2.718  1.2136 -1.3762 -0.2962
   46phy    O33 1238   1.695   3.707   2.812 -0.1237  0.1227  0.0894
   46phy    H1B 1239   1.769   3.677   2.860 -0.3238 -0.8932 -0.2079
   46phy    C12 1240   1.464   3.708   2.881 -0.1141  0.2933  0.1947
   46phy    O11 1241   1.347   3.630   2.905  0.0209 -0.0671 -0.2282
   46phy    H1A 1242   1.292   3.693   2.947 -1.1501 -0.7743 -0.6368
   47phy    C35 1243   1.004   2.484   1.463  0.6262  0.3763  0.0705
   47phy    C33 1244   0.857   2.475   1.441 -0.2177  0.1061 -0.0201
   47phy    C34 1245   0.818   2.348   1.519 -0.0695 -0.5321 -0.1148
   47phy    C32 1246   0.782   2.609   1.475 -0.0582  0.4240  0.2443
   47phy    C31 1247   0.631   2.628   1.438 -0.3699 -0.2095  0.0812
   47phy    C30 1248   0.583   2.767   1.472  0.0102 -0.1771 -0.8378
   47phy    C28 1249   0.435   2.800   1.465  0.3619 -0.3658 -0.5597
   47phy    C29 1250   0.409   2.898   1.582  0.1789  0.2228  0.2194
   47phy    C27 1251   0.399   2.869   1.334  0.2363  0.0063 -0.2413
   47phy    C26 1252   0.256   2.830   1.286  0.0303 -0.5870  0.1501
   47phy    C25 1253   0.228   2.892   1.141 -0.3104 -0.2609 -0.2521
   47phy    C23 1254   0.087   2.881   1.084  0.3070 -0.2842  0.6808
   47phy    C24 1255  -0.016   2.968   1.158  0.1734 -0.0283  0.1963
   47phy    C22 1256   0.095   2.915   0.937 -0.4382 -0.8372  0.2644
   47phy    C21 1257  -0.001   2.831   0.849 -0.5199 -0.0951 -0.2445
   47phy    C20 1258   0.032   2.883   0.707 -0.0050 -0.4909 -0.0989
   47phy    C18 1259  -0.040   2.820   0.579 -0.1375  0.0679  0.1426
   47phy    O01 1260  -0.006   2.677   0.580  0.1082  0.2916 -0.4230
   47phy    H01 1261   0.062   2.661   0.642 -0.3089  0.1844  0.0058
   47phy    C19 1262   0.038   2.887   0.461  0.4169  0.2186 -0.0179
   47phy    C13 1263  -0.195   2.847   0.564  0.0929 -0.3388  0.2530
   47phy     H3 1264  -0.236   2.786   0.649  1.0011 -1.3850 -0.0403
   47phy    O33 1265  -0.245   2.976   0.605 -1.0824 -0.0728  0.0471
   47phy    H1B 1266  -0.169   3.027   0.627  0.1307 -1.7629 -0.0694
   47phy    C12 1267  -0.296   2.769   0.474  0.5876  0.2867 -0.4744
   47phy    O11 1268  -0.257   2.636   0.443 -0.7397 -0.1448 -0.0457
   47phy    H1A 1269  -0.178   2.617   0.489 -0.5609 -1.5353 -0.8840
   48phy    C35 1270   1.579   3.251   2.167  0.1945 -0.4344  0.3034
   48phy    C33 1271   1.559   3.159   2.051 -0.4544  0.1916  0.1758
   48phy    C34 1272   1.540   3.234   1.922 -0.1456 -0.4358 -0.5038
   48phy    C32 1273   1.676   3.060   2.029  1.1786  0.2745 -0.0458
   48phy    C31 1274   1.654   2.916   2.079  0.0519 -0.0440  0.3336
   48phy    C30 1275   1.755   2.808   2.037  0.2638  0.3924  0.5250
   48phy    C28 1276   1.750   2.673   2.114  0.3721 -0.8495  0.0472
   48phy    C29 1277   1.657   2.575   2.048 -0.5597  0.3395 -0.3285
   48phy    C27 1278   1.893   2.616   2.113 -0.3464  0.3016  0.2954
   48phy    C26 1279   1.951   2.483   2.179 -0.3906 -0.0598 -0.0436
   48phy    C25 1280   2.084   2.450   2.118  0.1709  0.3265 -0.5494
   48phy    C23 1281   2.137   2.314   2.164 -0.1982 -0.1453  0.1597
   48phy    C24 1282   2.189   2.236   2.045  0.0788  0.2015  0.2743
   48phy    C22 1283   2.252   2.338   2.273  0.1713 -0.2722  0.4279
   48phy    C21 1284   2.239   2.248   2.390 -0.3756  0.1874  0.5948
   48phy    C20 1285   2.339   2.290   2.494  0.8664 -0.2869  0.1890
   48phy    C18 1286   2.296   2.385   2.617  0.4789 -0.5040  0.1415
   48phy    O01 1287   2.191   2.322   2.692 -0.3305 -0.5221  0.1938
   48phy    H01 1288   2.110   2.340   2.648  0.8642  1.7114 -1.2881
   48phy    C19 1289   2.413   2.359   2.711  0.0534  0.3700  0.7851
   48phy    C13 1290   2.264   2.540   2.584  0.3882 -0.5576 -0.5211
   48phy     H3 1291   2.330   2.578   2.502  1.7182 -0.3429  0.6106
   48phy    O33 1292   2.295   2.633   2.692 -0.0728 -0.5214  0.3042
   48phy    H1B 1293   2.240   2.619   2.766 -1.5479  1.5954 -0.3192
   48phy    C12 1294   2.118   2.573   2.536 -0.4758  0.3932 -0.0312
   48phy    O11 1295   2.019   2.535   2.626  0.1457 -0.4379 -0.0730
   48phy    H1A 1296   1.942   2.582   2.601 -0.7222 -1.3743  0.7491
   49phy    C35 1297   1.073   1.820   1.733  0.0208  0.2747  0.0926
   49phy    C33 1298   1.144   1.933   1.658  0.1947  0.7709 -0.3833
   49phy    C34 1299   1.042   1.997   1.564  0.0735  0.4680  0.6400
   49phy    C32 1300   1.205   2.031   1.759 -0.4970  0.3133  0.1062
   49phy    C31 1301   1.358   2.054   1.761 -0.2578 -0.7671  0.1484
   49phy    C30 1302   1.403   2.154   1.870 -0.0799 -0.9102  0.1691
   49phy    C28 1303   1.551   2.153   1.905 -0.0450 -0.3870 -0.5048
   49phy    C29 1304   1.646   2.238   1.826 -0.1133 -0.5274  0.1081
   49phy    C27 1305   1.576   2.208   2.048 -0.2104 -0.3178 -0.4987
   49phy    C26 1306   1.661   2.118   2.136  0.1781  0.6578  0.0100
   49phy    C25 1307   1.702   2.176   2.273 -0.3808 -0.2968 -0.5685
   49phy    C23 1308   1.760   2.082   2.378  0.5091  0.2861 -0.2862
   49phy    C24 1309   1.873   2.157   2.442 -0.8245 -0.5786  0.2186
   49phy    C22 1310   1.648   2.030   2.474  0.0518 -0.4158 -0.1062
   49phy    C21 1311   1.680   1.893   2.530  0.3198  0.0089 -0.2539
   49phy    C20 1312   1.584   1.852   2.649 -0.3714  0.6256 -0.2903
   49phy    C18 1313   1.593   1.699   2.696 -0.0774  0.1658  0.7230
   49phy    O01 1314   1.724   1.664   2.751  0.4854  0.3003 -0.0577
   49phy    H01 1315   1.713   1.583   2.795  0.2149 -0.6831 -1.8273
   49phy    C19 1316   1.504   1.709   2.822  0.2763  0.0944 -0.3443
   49phy    C13 1317   1.527   1.591   2.594  0.8102  0.1667  0.4468
   49phy     H3 1318   1.438   1.632   2.540  1.3083 -0.8398 -1.1969
   49phy    O33 1319   1.465   1.483   2.660 -0.1806 -0.2640  0.6178
   49phy    H1B 1320   1.446   1.412   2.602  2.1595 -0.1834 -0.3614
   49phy    C12 1321   1.618   1.539   2.475  0.0953 -0.3481  0.3163
   49phy    O11 1322   1.718   1.448   2.505  0.0258 -0.1636  0.2980
   49phy    H1A 1323   1.797   1.496   2.523  0.6277 -0.6916 -0.8069
   50phy    C35 1324   0.653   1.750   0.500  0.4543  0.0160 -0.2437
   50phy    C33 1325   0.612   1.893   0.514  0.8893  0.9874  0.4555
   50phy    C34 1326   0.459   1.910   0.482  0.3184  0.0423 -0.5902
   50phy    C32 1327   0.656   1.941   0.657  0.3290  0.0618 -0.0306
   50phy    C31 1328   0.658   2.096   0.667  0.0341  0.3644 -0.2291
   50phy    C30 1329   0.709   2.150   0.807 -0.2786 -0.4584  0.1211
   50phy    C28 1330   0.708   2.302   0.837 -0.2030 -0.0814  0.3162
   50phy    C29 1331   0.709   2.311   0.989  0.2699 -0.7999  0.1695
   50phy    C27 1332   0.840   2.367   0.782 -0.1859 -0.1251  0.1181
   50phy    C26 1333   0.820   2.509   0.724  0.4517 -0.5601  0.3646
   50phy    C25 1334   0.947   2.555   0.641 -0.1672  1.3215 -0.2334
   50phy    C23 1335   0.946   2.668   0.536  0.6342 -0.7335 -0.5129
   50phy    C24 1336   0.973   2.804   0.605 -0.1737  0.0535 -0.1918
   50phy    C22 1337   1.057   2.664   0.437 -0.3498  0.0500  0.0898
   50phy    C21 1338   1.042   2.598   0.300  0.3013  0.1358 -0.0569
   50phy    C20 1339   1.160   2.620   0.207  0.3001  0.6113 -0.2929
   50phy    C18 1340   1.147   2.576   0.047 -0.2528 -0.7170 -1.0718
   50phy    O01 1341   1.100   2.442   0.052  0.2367  0.2970 -0.3879
   50phy    H01 1342   1.011   2.451   0.080  0.5032 -0.2708  0.6784
   50phy    C19 1343   1.292   2.563  -0.001 -0.1971  0.2429  0.1452
   50phy    C13 1344   1.062   2.678  -0.042  1.2109 -0.0554  0.2949
   50phy     H3 1345   0.961   2.669   0.005  1.2766 -1.0654  0.2593
   50phy    O33 1346   1.083   2.817  -0.015 -0.3807  0.0079  0.4108
   50phy    H1B 1347   1.134   2.860  -0.081  0.3571 -1.2450  0.1274
   50phy    C12 1348   0.995   2.650  -0.187  0.3831  0.0703  0.3655
   50phy    O11 1349   0.980   2.520  -0.222  0.2977  0.0495 -0.0341
   50phy    H1A 1350   1.065   2.483  -0.233  0.2282 -0.3334  0.6550
   51phy    C35 1351   1.912   1.954   1.831 -0.0680  0.3603 -0.2397
   51phy    C33 1352   1.939   1.900   1.690  0.4343  0.5753  0.0379
   51phy    C34 1353   2.044   1.781   1.693  0.1465 -0.0677 -0.0964
   51phy    C32 1354   1.804   1.879   1.620  0.2578  0.0495 -0.0911
   51phy    C31 1355   1.813   1.890   1.474  0.2872 -0.1364  0.4578
   51phy    C30 1356   1.701   1.827   1.387 -0.4552  0.2316 -0.1728
   51phy    C28 1357   1.749   1.825   1.241 -0.5313  0.4958  0.5807
   51phy    C29 1358   1.747   1.680   1.195 -0.1192  0.2796  0.2406
   51phy    C27 1359   1.656   1.913   1.154 -0.2339  0.1670 -0.1209
   51phy    C26 1360   1.686   1.949   1.005 -0.2992 -0.3928  0.6492
   51phy    C25 1361   1.575   2.019   0.921 -0.1177  0.4688 -0.3871
   51phy    C23 1362   1.609   2.036   0.770 -0.3196 -0.2546 -0.2268
   51phy    C24 1363   1.567   1.916   0.683  0.3611 -0.1268 -0.1820
   51phy    C22 1364   1.553   2.172   0.724 -0.0053  0.1555  0.1911
   51phy    C21 1365   1.627   2.231   0.605  0.2775  0.2486 -0.1747
   51phy    C20 1366   1.560   2.360   0.559  0.2567 -0.2176  0.3010
   51phy    C18 1367   1.610   2.428   0.426  0.4229 -0.2266  0.2034
   51phy    O01 1368   1.749   2.449   0.436 -0.0227 -0.2111  0.5305
   51phy    H01 1369   1.791   2.366   0.451  0.5241 -0.1530 -0.5773
   51phy    C19 1370   1.547   2.571   0.431 -0.0949 -0.1858 -0.0098
   51phy    C13 1371   1.564   2.345   0.289 -0.2403 -0.4090 -0.1943
   51phy     H3 1372   1.619   2.248   0.295 -0.7215 -0.6193  1.1443
   51phy    O33 1373   1.433   2.286   0.281 -0.0803 -0.3568 -0.8052
   51phy    H1B 1374   1.415   2.238   0.360  1.2816  1.3474  0.6433
   51phy    C12 1375   1.624   2.368   0.149 -0.1982  0.2796  0.4482
   51phy    O11 1376   1.740   2.441   0.154 -0.5420  0.5869 -0.2730
   51phy    H1A 1377   1.772   2.446   0.242  1.9919 -1.2840 -0.9575
   52phy    C35 1378   1.097   0.997   0.647  0.0558 -0.3019 -0.3276
   52phy    C33 1379   1.189   0.959   0.761  0.3225  0.3665 -0.4037
   52phy    C34 1380   1.111   0.846   0.832 -0.6020 -0.2844  0.3645
   52phy    C32 1381   1.316   0.901   0.719  0.3647  0.0388  0.2803
   52phy    C31 1382   1.439   0.953   0.790 -0.0969 -0.0129 -0.3738
   52phy    C30 1383   1.556   0.864   0.764  0.0377  0.2692 -0.0262
   52phy    C28 1384   1.685   0.904   0.839  0.7120 -0.6913  0.1699
   52phy    C29 1385   1.701   0.819   0.963 -0.7514 -0.1957 -0.4112
   52phy    C27 1386   1.801   0.860   0.749 -0.0408 -0.8088 -0.1391
   52phy    C26 1387   1.878   0.984   0.706 -0.8919 -0.3365  0.3423
   52phy    C25 1388   2.002   0.963   0.614  0.0458 -0.3360  0.1063
   52phy    C23 1389   2.059   1.094   0.552  0.8055 -0.3997  0.1579
   52phy    C24 1390   2.192   1.136   0.627 -0.4297 -0.2985  0.0874
   52phy    C22 1391   2.066   1.094   0.398 -0.1024 -0.3828  0.1340
   52phy    C21 1392   1.944   1.125   0.320  0.3753 -0.1337  0.1741
   52phy    C20 1393   1.966   1.143   0.171 -0.1648  0.3407 -0.1273
   52phy    C18 1394   1.844   1.184   0.078 -0.1482 -0.1614  0.0343
   52phy    O01 1395   1.725   1.124   0.132  0.0637 -0.0139 -0.0859
   52phy    H01 1396   1.735   1.037   0.167 -0.2430  0.4451  1.1836
   52phy    C19 1397   1.862   1.127  -0.063  0.7194 -0.1705  0.2711
   52phy    C13 1398   1.837   1.346   0.071  0.0730 -0.8431  0.7279
   52phy     H3 1399   1.852   1.374   0.179 -1.2370 -1.0918  0.9932
   52phy    O33 1400   1.949   1.418   0.015 -0.2554 -0.0458 -0.3715
   52phy    H1B 1401   1.925   1.446  -0.072 -0.7018 -2.4871 -1.1412
   52phy    C12 1402   1.696   1.431   0.079 -0.0435  0.0971 -0.3782
   52phy    O11 1403   1.672   1.521  -0.028 -0.3713 -0.2624 -0.6479
   52phy    H1A 1404   1.687   1.474  -0.107  1.3429 -2.6630  0.9820
   53phy    C35 1405   0.985   3.801   1.046 -0.0436  0.0152  0.0090
   53phy    C33 1406   0.897   3.682   1.043 -0.3634 -0.0635  0.0200
   53phy    C34 1407   0.758   3.721   1.095  0.2954 -0.2348 -0.4783
   53phy    C32 1408   0.890   3.625   0.899  0.2650  0.3922  0.6028
   53phy    C31 1409   0.961   3.486   0.881 -0.3893  0.2064 -0.0327
   53phy    C30 1410   0.934   3.427   0.746 -0.0023  0.0355 -0.3990
   53phy    C28 1411   0.999   3.296   0.700 -0.2228  0.0538  0.4334
   53phy    C29 1412   0.910   3.179   0.726 -0.2992 -0.6924  0.4619
   53phy    C27 1413   1.026   3.302   0.552  0.4632  0.3483 -0.2936
   53phy    C26 1414   1.165   3.343   0.507 -0.9949  0.2079 -0.3831
   53phy    C25 1415   1.178   3.388   0.359 -0.2488 -0.4909 -0.0568
   53phy    C23 1416   1.322   3.431   0.310  0.2582  0.8683  0.0828
   53phy    C24 1417   1.318   3.435   0.160  0.0844 -0.1953 -0.0802
   53phy    C22 1418   1.355   3.571   0.373 -0.5750 -0.0829 -0.4228
   53phy    C21 1419   1.502   3.603   0.385 -0.5612 -0.3340 -0.6593
   53phy    C20 1420   1.531   3.750   0.429 -0.2197  0.0320 -0.1029
   53phy    C18 1421   1.675   3.803   0.403  0.1670 -0.2401 -0.0131
   53phy    O01 1422   1.782   3.722   0.463  0.6343 -0.3477  0.3974
   53phy    H01 1423   1.745   3.643   0.497  0.8829 -0.9711 -0.7319
   53phy    C19 1424   1.663   3.938   0.472 -0.7575 -0.3088 -0.0988
   53phy    C13 1425   1.710   3.818   0.244  0.1784  0.0825 -0.0599
   53phy     H3 1426   1.711   3.713   0.206 -2.9370  0.7453 -2.3187
   53phy    O33 1427   1.605   3.859   0.158 -0.3549 -0.2137 -0.3638
   53phy    H1B 1428   1.628   3.871   0.068 -0.9850  1.1409 -0.3727
   53phy    C12 1429   1.857   3.847   0.190  0.1461  0.4506  0.4084
   53phy    O11 1430   1.893   3.820   0.062 -0.6716  0.0288 -0.3164
   53phy    H1A 1431   1.876   3.898   0.012 -2.2657  0.3247  0.6128
   54phy    C35 1432   3.558   2.582   0.736  0.2985  0.3022 -0.9101
   54phy    C33 1433   3.592   2.627   0.874 -0.2488 -0.2052 -0.0471
   54phy    C34 1434   3.741   2.643   0.887  0.1685 -0.6301 -0.3971
   54phy    C32 1435   3.504   2.749   0.919 -0.6276  0.0637 -0.5777
   54phy    C31 1436   3.368   2.706   0.985 -0.2472 -0.4328  0.5825
   54phy    C30 1437   3.292   2.826   1.044 -0.1828 -0.2125  0.1260
   54phy    C28 1438   3.165   2.780   1.122  0.2097 -0.1382  0.1407
   54phy    C29 1439   3.190   2.763   1.274  0.2422  0.2038  0.2138
   54phy    C27 1440   3.059   2.895   1.102 -0.0141  0.0875  0.1707
   54phy    C26 1441   2.928   2.831   1.056 -0.3333 -0.7985 -0.2065
   54phy    C25 1442   2.847   2.943   0.997  0.0963  0.6534  0.4664
   54phy    C23 1443   2.717   2.913   0.921 -0.5564  0.6626 -0.1147
   54phy    C24 1444   2.598   2.884   1.015 -0.2264  1.0068  0.4962
   54phy    C22 1445   2.674   3.027   0.835 -0.0947 -0.4943 -0.0078
   54phy    C21 1446   2.645   2.987   0.688 -0.1542  0.1263 -0.2913
   54phy    C20 1447   2.595   3.103   0.600  0.1925  0.1069 -0.7808
   54phy    C18 1448   2.692   3.217   0.558 -0.2384 -0.6043  0.1335
   54phy    O01 1449   2.754   3.271   0.676 -0.5017 -0.8474 -0.1232
   54phy    H01 1450   2.695   3.247   0.745  0.7756 -0.2539  1.2357
   54phy    C19 1451   2.598   3.335   0.506 -0.4627 -0.2867 -0.1593
   54phy    C13 1452   2.801   3.170   0.450 -0.0774  0.3671  0.3587
   54phy     H3 1453   2.863   3.098   0.509  0.0600 -2.3250 -2.7364
   54phy    O33 1454   2.761   3.068   0.358 -0.1772  0.5543  0.2487
   54phy    H1B 1455   2.725   3.110   0.283 -0.6447  0.4761  0.4299
   54phy    C12 1456   2.937   3.234   0.402  0.1713  0.1207 -0.2556
   54phy    O11 1457   2.977   3.345   0.482 -0.5667  0.1928  0.1965
   54phy    H1A 1458   2.903   3.372   0.533 -0.7782 -1.5132  0.8662
   55phy    C35 1459   0.618   4.306   1.802  0.2903  0.2905  0.1946
   55phy    C33 1460   0.520   4.223   1.880  0.2475 -0.0607  0.1224
   55phy    C34 1461   0.536   4.248   2.025 -0.3678  0.2394 -0.5375
   55phy    C32 1462   0.376   4.250   1.829  0.0981  0.4770 -1.0693
   55phy    C31 1463   0.331   4.163   1.709  0.0101 -0.5747 -0.0697
   55phy    C30 1464   0.196   4.203   1.658 -0.5124 -0.1062  0.2421
   55phy    C28 1465   0.131   4.126   1.545 -0.6060  0.0863 -0.1507
   55phy    C29 1466   0.046   4.019   1.612  0.0707  0.1101  0.1628
   55phy    C27 1467   0.039   4.214   1.463 -0.0580  0.5803  0.3816
   55phy    C26 1468  -0.012   4.156   1.325 -0.5012 -0.9519  0.1275
   55phy    C25 1469  -0.061   4.273   1.238  0.2580 -0.6690 -0.1232
   55phy    C23 1470  -0.134   4.232   1.107  0.3418  0.1821 -0.4575
   55phy    C24 1471  -0.274   4.178   1.131  0.2605 -0.3756  0.1606
   55phy    C22 1472  -0.155   4.350   1.021  0.5589 -0.0691  0.4026
   55phy    C21 1473  -0.133   4.340   0.873 -0.6389 -0.4701  0.1522
   55phy    C20 1474  -0.146   4.475   0.801  0.0530 -0.5044  0.3393
   55phy    C18 1475  -0.120   4.486   0.642  0.1950 -0.7125 -0.1608
   55phy    O01 1476   0.010   4.451   0.607  0.4437  0.1842  0.2619
   55phy    H01 1477   0.036   4.516   0.545 -0.3410 -0.7884 -1.1283
   55phy    C19 1478  -0.138   4.641   0.622 -0.0663 -0.0790  0.0512
   55phy    C13 1479  -0.231   4.402   0.556 -0.4053 -0.0556 -0.0584
   55phy     H3 1480  -0.234   4.304   0.610 -1.1664 -0.0281 -0.0365
   55phy    O33 1481  -0.369   4.435   0.572 -0.4527  0.1158  0.0396
   55phy    H1B 1482  -0.395   4.498   0.507 -0.1260  0.7250  0.4924
   55phy    C12 1483  -0.196   4.326   0.422 -0.0170 -0.2816 -0.1963
   55phy    O11 1484  -0.230   4.390   0.304  0.2584  0.0393  0.2208
   55phy    H1A 1485  -0.323   4.378   0.297  0.1573 -0.3900  1.8401
   56phy    C35 1486   3.485   3.117   2.449 -0.0631  0.0014  0.6006
   56phy    C33 1487   3.493   3.119   2.297 -0.0169  0.0503  0.0414
   56phy    C34 1488   3.639   3.123   2.248 -0.4136 -0.0843 -0.1089
   56phy    C32 1489   3.427   2.995   2.230 -0.3217  0.8729 -0.1452
   56phy    C31 1490   3.280   3.000   2.203  0.0797  0.2277  0.0394
   56phy    C30 1491   3.227   2.891   2.113  0.2471  0.5590  0.1503
   56phy    C28 1492   3.081   2.910   2.068  0.0419  0.2117  0.0677
   56phy    C29 1493   3.078   2.914   1.915  0.0654  0.3943 -0.2561
   56phy    C27 1494   3.002   2.790   2.121  0.3532 -0.0697 -0.7770
   56phy    C26 1495   2.866   2.831   2.175 -0.1776 -0.0382  0.1586
   56phy    C25 1496   2.791   2.710   2.239 -0.4670 -0.4544  0.4981
   56phy    C23 1497   2.653   2.751   2.292 -0.4583 -0.4275  0.4366
   56phy    C24 1498   2.564   2.638   2.267 -0.0595 -0.0393  0.1531
   56phy    C22 1499   2.656   2.772   2.444 -0.3481 -0.4401  0.3540
   56phy    C21 1500   2.548   2.861   2.503 -0.1518 -0.2430  0.3347
   56phy    C20 1501   2.552   2.895   2.657 -0.6178 -0.0868 -0.2577
   56phy    C18 1502   2.420   2.950   2.723  0.5045  0.0736 -0.5061
   56phy    O01 1503   2.304   2.876   2.675  0.1218  0.1917  0.2907
   56phy    H01 1504   2.310   2.782   2.672  0.0890  0.1951  0.0758
   56phy    C19 1505   2.458   2.901   2.869  0.3764 -0.3516  0.3081
   56phy    C13 1506   2.400   3.111   2.687  0.1163 -0.4925  0.1221
   56phy     H3 1507   2.416   3.129   2.577  1.9006  1.4747  0.6428
   56phy    O33 1508   2.501   3.194   2.740  0.6818 -0.5122  0.5063
   56phy    H1B 1509   2.465   3.230   2.819 -1.0487  1.0069 -0.8657
   56phy    C12 1510   2.259   3.178   2.713  0.0764  0.4932  0.2962
   56phy    O11 1511   2.154   3.093   2.754  0.5381 -0.1628 -0.2006
   56phy    H1A 1512   2.158   3.019   2.697 -0.9906  1.4161 -2.5665
   57phy    C35 1513   1.367   3.500   1.276  0.7535 -0.1906 -0.1047
   57phy    C33 1514   1.288   3.375   1.302  0.2214  0.2848 -0.3244
   57phy    C34 1515   1.373   3.270   1.368  0.4451 -0.5998 -0.5626
   57phy    C32 1516   1.142   3.407   1.349 -0.3011 -0.0034 -0.1876
   57phy    C31 1517   1.032   3.309   1.301 -0.1884 -0.1280 -0.4772
   57phy    C30 1518   0.893   3.358   1.328 -0.0705  0.2020  0.5343
   57phy    C28 1519   0.781   3.257   1.305  0.6909  0.1325 -0.2380
   57phy    C29 1520   0.722   3.188   1.439 -0.0736 -0.1198 -0.4143
   57phy    C27 1521   0.660   3.342   1.258  0.2401  0.7362  0.2282
   57phy    C26 1522   0.574   3.293   1.139  0.0859 -0.3124  0.3953
   57phy    C25 1523   0.450   3.385   1.121 -0.2573  0.6095 -0.2989
   57phy    C23 1524   0.360   3.346   1.001 -0.0798  0.2813 -0.6000
   57phy    C24 1525   0.219   3.320   1.035  0.0728  0.3236 -0.0349
   57phy    C22 1526   0.351   3.454   0.890 -0.3257 -0.2315  0.0117
   57phy    C21 1527   0.463   3.464   0.790 -0.1219  0.3138  0.0223
   57phy    C20 1528   0.432   3.572   0.693 -0.9897 -0.5612  0.1116
   57phy    C18 1529   0.531   3.594   0.570  0.2162  0.7045 -0.0898
   57phy    O01 1530   0.671   3.569   0.608  0.8637 -0.7173  0.2150
   57phy    H01 1531   0.702   3.611   0.685  1.2675 -1.9939  0.7668
   57phy    C19 1532   0.518   3.742   0.534  0.4176 -0.2813 -0.5578
   57phy    C13 1533   0.495   3.495   0.445  0.2096  0.7196 -0.0867
   57phy     H3 1534   0.504   3.394   0.491 -1.6463  1.0326  1.0857
   57phy    O33 1535   0.357   3.487   0.407  0.0121 -0.2920 -0.4360
   57phy    H1B 1536   0.310   3.568   0.414 -0.2198 -0.3666 -1.0637
   57phy    C12 1537   0.590   3.456   0.330  0.7157 -0.1597  0.3372
   57phy    O11 1538   0.725   3.475   0.364  0.2200 -0.1264 -0.2800
   57phy    H1A 1539   0.722   3.529   0.440 -1.7424 -0.0136 -0.3864
   58phy    C35 1540   0.985   2.964   1.791  0.4322 -0.2158 -0.3684
   58phy    C33 1541   1.070   3.054   1.700 -0.5634 -0.3572  0.1909
   58phy    C34 1542   1.067   3.014   1.556 -0.3528  0.3253 -0.1756
   58phy    C32 1543   1.028   3.203   1.708  0.7075  0.1970 -0.6446
   58phy    C31 1544   1.142   3.277   1.770 -0.2293  0.2727 -0.4196
   58phy    C30 1545   1.113   3.427   1.787  0.2857 -0.1668  0.4430
   58phy    C28 1546   1.203   3.498   1.890 -0.8914 -0.6368  0.6357
   58phy    C29 1547   1.207   3.643   1.853 -0.1760 -0.1784 -0.0399
   58phy    C27 1548   1.132   3.500   2.025 -0.2161 -0.1862 -0.2329
   58phy    C26 1549   1.222   3.440   2.136 -0.6807  0.2404 -0.2696
   58phy    C25 1550   1.176   3.461   2.283 -0.6449  0.6562 -0.0458
   58phy    C23 1551   1.282   3.421   2.386  0.5864  0.1745 -0.1562
   58phy    C24 1552   1.359   3.545   2.429 -0.1885  0.0509 -0.6618
   58phy    C22 1553   1.212   3.359   2.508 -0.0031 -0.3313 -0.3027
   58phy    C21 1554   1.289   3.263   2.594 -0.4909 -0.1629  0.0108
   58phy    C20 1555   1.226   3.249   2.734 -0.0422 -0.2991  0.0826
   58phy    C18 1556   1.289   3.151   2.841 -0.0443  0.1922  0.7973
   58phy    O01 1557   1.431   3.159   2.860  0.5543  0.0015 -0.4628
   58phy    H01 1558   1.461   3.248   2.869  1.3086  0.1367 -3.4093
   58phy    C19 1559   1.229   3.210   2.977  0.0067  0.1190  0.5282
   58phy    C13 1560   1.248   2.994   2.826  0.3786 -0.4598  0.2534
   58phy     H3 1561   1.136   2.986   2.825  0.3457 -0.5933  1.9279
   58phy    O33 1562   1.280   2.923   2.945  0.3415 -0.4281  0.2701
   58phy    H1B 1563   1.373   2.910   2.948  0.2989 -0.7981  0.0909
   58phy    C12 1564   1.293   2.907   2.702  0.8853 -0.2118 -0.4003
   58phy    O11 1565   1.238   2.778   2.697 -0.1716  0.0636 -0.3595
   58phy    H1A 1566   1.254   2.738   2.614 -1.7394  2.5441 -1.9892
   59phy    C35 1567   1.206   2.368   0.848 -0.3910 -0.9093 -0.1218
   59phy    C33 1568   1.287   2.461   0.940 -0.5639 -0.1166  0.2270
   59phy    C34 1569   1.380   2.374   1.011 -0.1930 -0.7299  0.4404
   59phy    C32 1570   1.364   2.577   0.870  0.2259  0.5293 -0.6433
   59phy    C31 1571   1.285   2.693   0.821 -0.2255 -0.4263  0.5752
   59phy    C30 1572   1.382   2.801   0.785 -0.1809  1.0343  0.4134
   59phy    C28 1573   1.316   2.923   0.713  0.2702 -0.0307  0.0889
   59phy    C29 1574   1.277   3.039   0.804  0.2254 -0.0165  0.0784
   59phy    C27 1575   1.421   2.976   0.617  0.2205 -0.3092  0.4406
   59phy    C26 1576   1.392   2.961   0.465 -0.6485  0.1325 -0.5069
   59phy    C25 1577   1.509   3.031   0.391  0.0932 -0.3699 -0.3417
   59phy    C23 1578   1.543   2.981   0.249  0.2070  0.0885 -0.0216
   59phy    C24 1579   1.470   3.065   0.141  0.2559  0.4480  0.0307
   59phy    C22 1580   1.696   2.978   0.234  0.1204  0.6423 -0.3609
   59phy    C21 1581   1.764   2.903   0.118  0.0180  0.2052  0.0247
   59phy    C20 1582   1.909   2.951   0.100  0.6160  0.3070 -0.1089
   59phy    C18 1583   1.993   2.884  -0.015  0.1153 -0.2947 -0.4483
   59phy    O01 1584   2.005   2.744   0.017 -0.1661  0.2235  0.1290
   59phy    H01 1585   1.934   2.703  -0.029  1.0738 -1.0183 -0.7574
   59phy    C19 1586   2.133   2.943   0.014 -0.2516  0.3557 -0.1464
   59phy    C13 1587   1.935   2.907  -0.159 -0.3429 -0.0881  0.1881
   59phy     H3 1588   1.841   2.848  -0.161 -0.6032  0.3294 -0.2937
   59phy    O33 1589   1.876   3.032  -0.201  0.1003 -0.2889 -0.2953
   59phy    H1B 1590   1.933   3.086  -0.253 -0.9537 -0.3865 -1.6000
   59phy    C12 1591   1.991   2.831  -0.290 -0.1056 -0.1494 -0.4913
   59phy    O11 1592   2.045   2.702  -0.278  0.1962 -0.4216  0.2498
   59phy    H1A 1593   1.995   2.641  -0.328  1.4276 -0.2318 -1.3066
   60phy    C35 1594   0.075   0.404   1.336  0.1927  0.5389 -0.0639
   60phy    C33 1595  -0.040   0.310   1.362  0.7122 -0.1206 -0.0173
   60phy    C34 1596  -0.134   0.378   1.460 -0.1914 -0.5792  0.2413
   60phy    C32 1597  -0.120   0.287   1.234  0.1950 -0.1814 -0.8092
   60phy    C31 1598  -0.090   0.164   1.146  0.4062 -0.2088  0.2588
   60phy    C30 1599  -0.173   0.174   1.015 -0.3745 -0.0635 -0.5320
   60phy    C28 1600  -0.155   0.053   0.915  0.4273  0.9306  0.1081
   60phy    C29 1601  -0.280  -0.037   0.909  0.2242  0.1522  0.0614
   60phy    C27 1602  -0.121   0.109   0.773 -0.2443  0.5151 -0.4872
   60phy    C26 1603  -0.027   0.007   0.707 -0.4310 -0.1357 -0.2403
   60phy    C25 1604   0.001   0.049   0.563  0.3795  0.2671 -0.6016
   60phy    C23 1605   0.128   0.001   0.491 -0.1796  0.1330  0.2053
   60phy    C24 1606   0.090  -0.035   0.349 -0.5372  0.3678 -0.2425
   60phy    C22 1607   0.248   0.106   0.504  0.3717 -0.0106  0.2144
   60phy    C21 1608   0.391   0.059   0.503  0.1251  0.1885  0.0665
   60phy    C20 1609   0.499   0.171   0.512  0.9343 -0.1114 -0.2838
   60phy    C18 1610   0.650   0.117   0.493  0.4490  0.0565 -0.4064
   60phy    O01 1611   0.678   0.013   0.585 -0.3028  0.1356  0.5445
   60phy    H01 1612   0.690   0.046   0.672  1.0800 -3.2691  1.7891
   60phy    C19 1613   0.731   0.239   0.545  0.1478 -0.2152  0.1577
   60phy    C13 1614   0.682   0.076   0.339  0.2846  0.4234  0.6342
   60phy     H3 1615   0.638  -0.026   0.329 -1.0189  1.1909 -2.6271
   60phy    O33 1616   0.605   0.137   0.233 -0.0212  0.1828 -0.0261
   60phy    H1B 1617   0.634   0.224   0.215  2.3258 -0.7286 -1.0923
   60phy    C12 1618   0.813   0.014   0.287  0.6681 -0.2953  0.3860
   60phy    O11 1619   0.927   0.093   0.260 -0.4903  0.2555  0.4677
   60phy    H1A 1620   0.902   0.168   0.209 -0.5911 -0.6724 -0.8976
   61phy    C35 1621   0.400   0.152   2.187 -0.0118  0.3059  0.3687
   61phy    C33 1622   0.421   0.033   2.088  0.0180 -0.5291 -0.1359
   61phy    C34 1623   0.288   0.001   2.021 -0.3842 -0.7446  0.2874
   61phy    C32 1624   0.534   0.054   1.987  0.2583  0.2608  0.8494
   61phy    C31 1625   0.665  -0.011   2.034  0.1658 -0.1913  0.5223
   61phy    C30 1626   0.798   0.043   1.969  0.2738 -0.0559 -0.0063
   61phy    C28 1627   0.929  -0.029   2.004  0.1463  0.2407 -0.5535
   61phy    C29 1628   1.021  -0.041   1.884  0.5393  0.1121  0.1499
   61phy    C27 1629   1.001   0.014   2.133  0.8019  0.3291 -0.1766
   61phy    C26 1630   1.080  -0.092   2.218 -0.3289  0.0227  0.2326
   61phy    C25 1631   1.133  -0.024   2.347  0.7026 -0.6577 -0.1639
   61phy    C23 1632   1.216  -0.124   2.430  0.0373 -0.2302  0.2178
   61phy    C24 1633   1.332  -0.052   2.499 -0.0719 -0.2687  0.5695
   61phy    C22 1634   1.134  -0.198   2.536 -0.0570 -0.1457  0.7923
   61phy    C21 1635   1.166  -0.346   2.563  0.3055  0.6917  0.1375
   61phy    C20 1636   1.066  -0.415   2.655  0.2535  0.3353 -0.1108
   61phy    C18 1637   1.100  -0.545   2.731 -0.1512  0.1776 -0.5639
   61phy    O01 1638   1.231  -0.517   2.795  0.8754  0.5803  0.1209
   61phy    H01 1639   1.235  -0.445   2.855  1.9185 -0.5121  1.4434
   61phy    C19 1640   1.011  -0.530   2.851 -0.5121  0.0342  0.3942
   61phy    C13 1641   1.090  -0.689   2.648  0.2804 -0.2364 -0.1537
   61phy     H3 1642   1.011  -0.688   2.569 -0.0995  0.9615  0.2300
   61phy    O33 1643   1.038  -0.800   2.732 -0.2389 -0.1256  0.1519
   61phy    H1B 1644   1.004  -0.875   2.688 -0.4417  0.1515 -0.1732
   61phy    C12 1645   1.222  -0.729   2.574 -0.1762 -0.2893 -0.5364
   61phy    O11 1646   1.346  -0.723   2.646  0.0526 -0.2667  0.1211
   61phy    H1A 1647   1.326  -0.676   2.725  0.9790  1.5896 -0.6654
   62phy    C35 1648   0.795   4.601   1.607  0.4599 -1.0279  0.1548
   62phy    C33 1649   0.752   4.741   1.657  0.0727  0.3602 -0.4786
   62phy    C34 1650   0.732   4.741   1.809  0.1760 -0.3731  0.2868
   62phy    C32 1651   0.854   4.851   1.620 -0.0803 -0.0162  0.5044
   62phy    C31 1652   0.793   4.950   1.515 -0.2349 -0.1148 -0.2925
   62phy    C30 1653   0.894   5.050   1.458  0.3219  0.1145 -0.2225
   62phy    C28 1654   0.849   5.132   1.337  0.2706  0.1592 -0.1454
   62phy    C29 1655   0.813   5.275   1.379  0.2855 -0.0994 -0.4333
   62phy    C27 1656   0.965   5.118   1.229 -0.0536 -0.3020 -0.1881
   62phy    C26 1657   0.928   5.143   1.088 -0.3500  0.1792  0.2615
   62phy    C25 1658   1.035   5.105   0.990 -0.5545  0.7638 -0.3311
   62phy    C23 1659   1.014   5.111   0.840 -0.0199  0.1880 -0.1489
   62phy    C24 1660   1.070   5.243   0.779 -0.1835  0.0465 -0.5772
   62phy    C22 1661   1.089   4.992   0.791  0.4142  0.1331  0.4009
   62phy    C21 1662   1.013   4.930   0.673 -0.3411 -0.0506 -0.5883
   62phy    C20 1663   1.058   4.788   0.628 -0.0597 -0.2881 -0.3314
   62phy    C18 1664   0.965   4.695   0.539 -0.3250  0.2931 -0.7179
   62phy    O01 1665   0.836   4.699   0.599 -0.5014  0.1065 -0.6307
   62phy    H01 1666   0.800   4.612   0.600 -0.2118 -0.0172  0.1839
   62phy    C19 1667   1.026   4.555   0.563  0.0844  0.2854 -0.0175
   62phy    C13 1668   0.951   4.747   0.391  0.1773 -0.3811 -0.2291
   62phy     H3 1669   0.879   4.832   0.398 -1.8917 -2.0102 -0.6975
   62phy    O33 1670   1.065   4.812   0.329  0.1974  0.0395 -0.8764
   62phy    H1B 1671   1.081   4.899   0.359 -0.1181  0.1753 -1.0912
   62phy    C12 1672   0.860   4.682   0.285  0.5075 -0.1762  0.8328
   62phy    O11 1673   0.925   4.593   0.201 -0.1334  0.2061  0.2433
   62phy    H1A 1674   0.990   4.637   0.151 -1.7662  0.9778 -1.3340
   63phy    C35 1675   2.582   2.876   1.511 -0.2917  0.0052 -0.3448
   63phy    C33 1676   2.727   2.913   1.566  0.2533  0.8054  0.3377
   63phy    C34 1677   2.817   2.791   1.578  0.7022  0.4157 -0.1943
   63phy    C32 1678   2.788   3.030   1.491 -0.8906 -0.0900 -0.7043
   63phy    C31 1679   2.840   3.142   1.578  0.2059  0.2738 -0.4523
   63phy    C30 1680   2.927   3.248   1.505 -0.0839 -0.0768  0.2685
   63phy    C28 1681   3.013   3.348   1.590  0.0013 -0.2753  0.3489
   63phy    C29 1682   3.123   3.412   1.500 -0.2497  0.0948 -0.8860
   63phy    C27 1683   2.926   3.454   1.658 -0.2856  0.4343 -0.5513
   63phy    C26 1684   2.953   3.520   1.796  0.2593  0.2612  0.3985
   63phy    C25 1685   2.858   3.631   1.819 -0.1666 -0.1518 -0.2121
   63phy    C23 1686   2.884   3.705   1.954 -0.0491 -0.8613  0.4084
   63phy    C24 1687   2.985   3.830   1.939 -0.3039  0.2496 -0.2243
   63phy    C22 1688   2.749   3.748   2.018 -0.3089 -0.2916 -0.2089
   63phy    C21 1689   2.728   3.724   2.169 -0.4585  0.3481  0.3627
   63phy    C20 1690   2.584   3.748   2.215  1.1922  0.4888 -0.4836
   63phy    C18 1691   2.546   3.721   2.360  0.3628  0.0483 -0.5003
   63phy    O01 1692   2.652   3.775   2.448  0.3763  0.2768  0.1611
   63phy    H01 1693   2.632   3.866   2.460 -1.5446  0.3114 -2.3470
   63phy    C19 1694   2.411   3.799   2.366 -0.3495  0.1267  0.0390
   63phy    C13 1695   2.545   3.563   2.401  0.3062  0.1628  0.7024
   63phy     H3 1696   2.642   3.518   2.368 -1.0796 -2.4025 -0.1007
   63phy    O33 1697   2.461   3.487   2.322  0.4222  0.0985  0.4057
   63phy    H1B 1698   2.374   3.521   2.325  0.3293 -0.1552  3.0046
   63phy    C12 1699   2.539   3.502   2.546 -0.1659 -0.0709  0.2309
   63phy    O11 1700   2.628   3.569   2.631 -0.6185 -0.5220  0.2024
   63phy    H1A 1701   2.656   3.655   2.605 -1.8115  0.6944  2.5645
   64phy    C35 1702   1.751   3.676   1.270 -0.1636 -0.0502 -0.1883
   64phy    C33 1703   1.682   3.799   1.324  0.0386  0.0609  0.0070
   64phy    C34 1704   1.733   3.832   1.468  0.2796 -0.7109  0.3113
   64phy    C32 1705   1.705   3.925   1.235 -0.5611 -0.5430 -0.1991
   64phy    C31 1706   1.578   3.988   1.176  0.0692 -0.3273 -0.2729
   64phy    C30 1707   1.606   4.134   1.137  0.0290 -0.2264 -0.4525
   64phy    C28 1708   1.480   4.207   1.087 -0.1067  0.2015 -0.1346
   64phy    C29 1709   1.416   4.298   1.197 -0.0973  0.3005  0.5965
   64phy    C27 1710   1.526   4.292   0.965  0.1739  0.3753 -0.1763
   64phy    C26 1711   1.420   4.305   0.852 -0.4282 -0.0610  0.4988
   64phy    C25 1712   1.492   4.337   0.718  0.3782 -0.1110  0.9891
   64phy    C23 1713   1.402   4.364   0.599 -0.0716 -0.4568  0.4522
   64phy    C24 1714   1.433   4.499   0.538  0.1865  0.5601  0.1784
   64phy    C22 1715   1.405   4.253   0.501  0.4800  0.0171  0.2013
   64phy    C21 1716   1.279   4.234   0.411  0.3114 -0.1136 -0.3694
   64phy    C20 1717   1.316   4.135   0.305  0.3849  0.3875 -0.3253
   64phy    C18 1718   1.231   4.134   0.171 -0.3909 -0.1817 -0.3157
   64phy    O01 1719   1.091   4.148   0.183  0.2829 -0.0577 -0.1332
   64phy    H01 1720   1.062   4.236   0.169 -0.3312 -0.4018 -1.0751
   64phy    C19 1721   1.246   3.986   0.128  0.5014 -0.1248  0.0326
   64phy    C13 1722   1.283   4.232   0.056 -0.5478  0.0987  0.2229
   64phy     H3 1723   1.287   4.329   0.113  0.2346 -1.6902  3.4876
   64phy    O33 1724   1.420   4.228   0.025  0.0249 -0.0789  0.1821
   64phy    H1B 1725   1.430   4.175  -0.052  2.1898  3.2199 -2.1074
   64phy    C12 1726   1.204   4.298  -0.065 -0.2684 -0.4973 -0.8464
   64phy    O11 1727   1.193   4.222  -0.177 -0.6347 -0.0883  0.3629
   64phy    H1A 1728   1.142   4.268  -0.240  0.1998  0.2137 -0.1061
   65phy    C35 1729   1.960   0.476   0.962  0.2981  0.4020 -0.0897
   65phy    C33 1730   2.035   0.484   1.097  0.8643  0.2099 -0.2822
   65phy    C34 1731   1.939   0.484   1.212  0.3394  0.0850  0.2322
   65phy    C32 1732   2.133   0.368   1.104 -0.4704 -0.2316  0.3910
   65phy    C31 1733   2.258   0.378   1.197 -0.4342  0.6550  0.3150
   65phy    C30 1734   2.320   0.243   1.240 -0.1211 -0.1220 -0.0384
   65phy    C28 1735   2.457   0.247   1.312 -0.6647  0.0052  0.5967
   65phy    C29 1736   2.450   0.282   1.462  0.4765 -0.5224  0.0639
   65phy    C27 1737   2.530   0.110   1.301  0.2762 -0.4652 -0.1887
   65phy    C26 1738   2.667   0.122   1.237 -0.2897  0.3389  0.2480
   65phy    C25 1739   2.734  -0.012   1.207 -0.1768  0.4248  0.3994
   65phy    C23 1740   2.857  -0.013   1.118 -0.0511  0.1826  0.1404
   65phy    C24 1741   2.976  -0.057   1.200 -0.5538  0.1236  0.2302
   65phy    C22 1742   2.829  -0.107   1.003 -0.1887 -0.2698 -0.3182
   65phy    C21 1743   2.888  -0.070   0.872 -0.2620  0.2042  0.3866
   65phy    C20 1744   2.843  -0.178   0.772 -0.2539  0.2273  0.0503
   65phy    C18 1745   2.867  -0.178   0.621 -0.0236 -0.8025  0.3185
   65phy    O01 1746   2.800  -0.065   0.560  0.2513  0.0525  0.1335
   65phy    H01 1747   2.817   0.007   0.617 -0.2495  0.2434  0.0410
   65phy    C19 1748   2.778  -0.294   0.584  0.0354  0.1501 -0.7971
   65phy    C13 1749   3.022  -0.187   0.574  0.2790 -0.4058 -0.1127
   65phy     H3 1750   3.072  -0.104   0.631  0.0017 -1.1024  1.1648
   65phy    O33 1751   3.097  -0.288   0.633  0.2970  0.3280  0.2945
   65phy    H1B 1752   3.188  -0.267   0.632  0.8926 -1.8236 -2.3120
   65phy    C12 1753   3.075  -0.114   0.447  0.3219 -0.1103  0.0633
   65phy    O11 1754   3.081  -0.202   0.339  0.2799 -0.4518 -0.6382
   65phy    H1A 1755   3.141  -0.272   0.358 -1.0222 -1.7024 -0.9941
   66phy    C35 1756   2.246   1.439   1.917 -0.8828 -0.3456 -0.1913
   66phy    C33 1757   2.254   1.473   1.770  0.2575  0.2224  0.0691
   66phy    C34 1758   2.400   1.471   1.722 -0.0667 -0.3174  0.7985
   66phy    C32 1759   2.165   1.374   1.688 -0.0729 -0.1924 -0.5558
   66phy    C31 1760   2.014   1.397   1.697 -0.2865  0.0123 -0.5490
   66phy    C30 1761   1.932   1.290   1.626 -0.7617 -0.3808 -0.2117
   66phy    C28 1762   1.780   1.310   1.635 -0.1266 -0.0247 -0.4164
   66phy    C29 1763   1.729   1.395   1.523  0.1924  0.4269  0.2565
   66phy    C27 1764   1.700   1.173   1.640  0.0917  0.2516  0.0306
   66phy    C26 1765   1.650   1.140   1.777  0.0642 -0.2222  0.1543
   66phy    C25 1766   1.604   0.995   1.777 -0.4559  0.0173  0.0838
   66phy    C23 1767   1.566   0.922   1.911  0.1742  0.0266 -0.1262
   66phy    C24 1768   1.428   0.862   1.902 -0.2488 -0.4880  0.8851
   66phy    C22 1769   1.666   0.817   1.961 -0.2610  0.0623  0.6460
   66phy    C21 1770   1.712   0.824   2.102  0.4331  0.2788 -0.2203
   66phy    C20 1771   1.784   0.688   2.121  0.4266 -0.4725  0.2222
   66phy    C18 1772   1.829   0.655   2.274  0.1571 -0.3475  0.3217
   66phy    O01 1773   1.726   0.713   2.360 -0.1689  0.1105 -0.1064
   66phy    H01 1774   1.685   0.646   2.411 -0.3253 -0.0632 -0.4572
   66phy    C19 1775   1.793   0.503   2.277  0.2601 -0.5291 -0.1827
   66phy    C13 1776   1.973   0.716   2.320 -0.0083 -0.3642 -0.0055
   66phy     H3 1777   2.046   0.689   2.240 -1.0095  1.8725 -1.7792
   66phy    O33 1778   2.023   0.654   2.437 -0.0839  0.0105  0.5820
   66phy    H1B 1779   1.961   0.656   2.508 -0.3543 -0.3797  0.3635
   66phy    C12 1780   1.976   0.876   2.345 -0.2653 -0.4042 -0.5320
   66phy    O11 1781   1.883   0.932   2.434  0.2277 -0.2088  0.0309
   66phy    H1A 1782   1.805   0.880   2.431  0.8635 -1.2249  0.4269
   67phy    C35 1783   3.872   0.770   1.228  0.2765  0.2021  0.0508
   67phy    C33 1784   3.901   0.805   1.086 -0.3805  0.1819  0.3423
   67phy    C34 1785   3.905   0.952   1.049  0.2133  0.4364  0.8729
   67phy    C32 1786   4.036   0.745   1.053 -0.2231 -0.0061 -0.0980
   67phy    C31 1787   4.047   0.679   0.912  1.0104  0.0854  0.2556
   67phy    C30 1788   4.189   0.619   0.892  0.0973 -0.0707  0.5258
   67phy    C28 1789   4.225   0.556   0.758  0.2029  0.0383  0.0700
   67phy    C29 1790   4.368   0.567   0.721  0.1548 -0.1118 -0.6619
   67phy    C27 1791   4.173   0.411   0.762 -0.3831  0.1274 -0.2967
   67phy    C26 1792   4.115   0.349   0.634  0.1449 -0.0608 -0.2440
   67phy    C25 1793   4.027   0.225   0.646  0.4022 -0.5288 -0.1186
   67phy    C23 1794   3.979   0.153   0.513 -0.8885 -0.3317 -0.4972
   67phy    C24 1795   4.065   0.027   0.486 -0.2532 -0.1475 -0.5292
   67phy    C22 1796   3.830   0.124   0.527 -0.3884 -0.1309 -0.4039
   67phy    C21 1797   3.752   0.116   0.400 -0.1274  0.6666  0.4856
   67phy    C20 1798   3.605   0.154   0.424 -0.4480  0.1787 -0.2014
   67phy    C18 1799   3.490   0.143   0.318 -0.1843  0.3652  0.5033
   67phy    O01 1800   3.526   0.210   0.193  0.1937  0.6927  0.4220
   67phy    H01 1801   3.572   0.151   0.137 -0.2982 -0.2753  1.0108
   67phy    C19 1802   3.366   0.217   0.371  0.0669 -0.2883  0.0501
   67phy    C13 1803   3.454  -0.011   0.283  0.2797 -0.1971 -0.1191
   67phy     H3 1804   3.552  -0.056   0.251  0.6642  1.6480 -1.7415
   67phy    O33 1805   3.429  -0.091   0.397 -0.1224 -0.0726 -0.1235
   67phy    H1B 1806   3.494  -0.159   0.399  0.0297  0.0788  0.5187
   67phy    C12 1807   3.388  -0.074   0.152  0.2149 -0.3305  0.1188
   67phy    O11 1808   3.405  -0.005   0.033  0.2163 -0.2469  0.0452
   67phy    H1A 1809   3.489  -0.031   0.000  0.1932 -2.5188  1.5522
   68phy    C35 1810   2.542   3.542   0.810  0.0329 -0.0191  1.1129
   68phy    C33 1811   2.563   3.633   0.928 -0.7211 -0.0877  0.5395
   68phy    C34 1812   2.674   3.590   1.017  0.2440  0.0376 -0.5121
   68phy    C32 1813   2.587   3.774   0.877 -0.0739 -0.4689  0.1368
   68phy    C31 1814   2.477   3.875   0.916  0.2246  0.2430 -0.0904
   68phy    C30 1815   2.513   4.018   0.870  0.6764  0.1220  0.2584
   68phy    C28 1816   2.401   4.120   0.910  0.0214 -0.1302 -0.0164
   68phy    C29 1817   2.451   4.205   1.031  0.3736 -0.4682  0.0181
   68phy    C27 1818   2.346   4.204   0.799  0.4766  0.1658  0.5839
   68phy    C26 1819   2.233   4.158   0.701  0.1989 -0.0451  0.2153
   68phy    C25 1820   2.208   4.243   0.572 -0.9068 -1.0254 -0.3850
   68phy    C23 1821   2.113   4.180   0.477  0.3562  1.0256  0.1189
   68phy    C24 1822   1.963   4.217   0.500  0.1556  0.1060  0.5561
   68phy    C22 1823   2.152   4.212   0.336 -0.0487 -0.1186  0.2794
   68phy    C21 1824   2.125   4.106   0.224 -0.2295  0.1860  0.2224
   68phy    C20 1825   2.202   4.160   0.101 -0.1002  0.0339 -0.0844
   68phy    C18 1826   2.208   4.078  -0.038 -0.2562 -0.7132  0.4705
   68phy    O01 1827   2.219   3.937  -0.017 -0.5531  1.0535 -0.3961
   68phy    H01 1828   2.305   3.905  -0.038 -1.2394  0.4028 -2.4635
   68phy    C19 1829   2.342   4.117  -0.107  0.0458  0.3473 -0.0587
   68phy    C13 1830   2.078   4.107  -0.124  0.6224  0.2021  0.1865
   68phy     H3 1831   2.000   4.056  -0.061  2.0162 -0.3636  1.5362
   68phy    O33 1832   2.021   4.237  -0.124 -0.1999 -0.8281  0.2413
   68phy    H1B 1833   2.048   4.274  -0.206  0.9814 -2.5847 -0.2100
   68phy    C12 1834   2.031   4.027  -0.251 -0.5491 -0.0179  0.3688
   68phy    O11 1835   2.066   4.082  -0.380  0.2389 -0.1327 -0.3384
   68phy    H1A 1836   1.990   4.131  -0.405  0.1851  0.1693  0.4152
   69phy    C35 1837   1.604   4.573   1.526  0.0388 -0.0357 -0.1330
   69phy    C33 1838   1.688   4.587   1.403 -0.3796  0.7439 -0.2593
   69phy    C34 1839   1.675   4.722   1.344 -0.2417  0.1313  0.1582
   69phy    C32 1840   1.844   4.561   1.426 -0.0796 -0.1953  0.2252
   69phy    C31 1841   1.874   4.411   1.414 -0.0427 -0.0380 -0.2242
   69phy    C30 1842   2.022   4.384   1.377  0.0211  0.0326 -1.2276
   69phy    C28 1843   2.079   4.239   1.377  0.7620 -0.2954  0.5101
   69phy    C29 1844   2.078   4.192   1.233 -0.3332  0.3226 -0.1206
   69phy    C27 1845   2.226   4.244   1.425  0.3145 -0.6889 -0.3777
   69phy    C26 1846   2.248   4.156   1.548  0.4796  0.3643  0.1090
   69phy    C25 1847   2.391   4.170   1.597  0.2180 -0.3718  0.1910
   69phy    C23 1848   2.410   4.110   1.732 -0.0885 -0.0503  0.2250
   69phy    C24 1849   2.424   3.949   1.729  0.0409 -0.1182  0.0001
   69phy    C22 1850   2.541   4.176   1.796  0.1342  0.1316  0.0891
   69phy    C21 1851   2.567   4.140   1.949  0.3406 -0.5973  0.0638
   69phy    C20 1852   2.682   4.228   2.004  0.4975  0.3965  0.1169
   69phy    C18 1853   2.740   4.203   2.146 -0.2702  0.0557 -0.4070
   69phy    O01 1854   2.793   4.071   2.157 -0.4454  0.0590  0.5366
   69phy    H01 1855   2.849   4.062   2.083 -1.7906 -0.9777 -0.4095
   69phy    C19 1856   2.868   4.287   2.147 -0.3833 -0.0679  0.2906
   69phy    C13 1857   2.633   4.236   2.266  0.5032  0.3609 -0.0339
   69phy     H3 1858   2.532   4.197   2.237 -0.2641  1.3693  1.1318
   69phy    O33 1859   2.605   4.377   2.264 -0.0969  0.2342 -0.1718
   69phy    H1B 1860   2.516   4.405   2.277 -0.2638 -0.0330 -0.7189
   69phy    C12 1861   2.647   4.175   2.409 -0.0316 -0.3006  0.0309
   69phy    O11 1862   2.667   4.039   2.406 -0.0326  0.4409  0.0187
   69phy    H1A 1863   2.719   4.007   2.334 -0.5225 -2.6319  0.8666
   70phy    C35 1864   1.453   5.001   1.382  0.5090 -0.9988  0.2574
   70phy    C33 1865   1.358   5.119   1.425 -0.1609  0.0559  0.8193
   70phy    C34 1866   1.315   5.109   1.571  0.2943  0.1174  0.1116
   70phy    C32 1867   1.416   5.262   1.402  0.7146  0.1128  0.6320
   70phy    C31 1868   1.354   5.328   1.276 -0.1199  0.3698 -0.2662
   70phy    C30 1869   1.426   5.460   1.237 -0.1794  0.3036  0.2567
   70phy    C28 1870   1.398   5.503   1.093 -0.1256  0.3527  0.2348
   70phy    C29 1871   1.341   5.648   1.089 -0.0705  0.6666  0.0447
   70phy    C27 1872   1.520   5.489   1.001  0.1569  0.4982 -0.5874
   70phy    C26 1873   1.495   5.490   0.850  0.0120  0.3981 -0.4183
   70phy    C25 1874   1.613   5.487   0.760  0.1606  0.0814  0.1590
   70phy    C23 1875   1.569   5.486   0.614  0.0891 -0.4483  0.8823
   70phy    C24 1876   1.545   5.625   0.559 -0.1255  0.2604 -0.1966
   70phy    C22 1877   1.687   5.438   0.518 -0.3484  0.2755  0.0996
   70phy    C21 1878   1.653   5.352   0.398 -0.6140 -0.1182 -0.2012
   70phy    C20 1879   1.788   5.310   0.339  0.1520  0.5224 -0.2506
   70phy    C18 1880   1.808   5.245   0.200 -0.2944  0.7021  0.4813
   70phy    O01 1881   1.720   5.134   0.197  0.4183  0.0174 -0.3837
   70phy    H01 1882   1.746   5.072   0.263 -1.9735 -0.8524 -0.1457
   70phy    C19 1883   1.955   5.191   0.205  0.0024  0.0586 -0.7904
   70phy    C13 1884   1.776   5.345   0.079  0.3470  0.5249  0.4145
   70phy     H3 1885   1.667   5.373   0.087  0.4461  1.4511 -1.1057
   70phy    O33 1886   1.831   5.476   0.095 -0.1485 -0.0443  0.9319
   70phy    H1B 1887   1.761   5.537   0.113  1.2980  1.4989  1.5933
   70phy    C12 1888   1.731   5.305  -0.068  0.4549 -0.5794 -0.4304
   70phy    O11 1889   1.697   5.168  -0.083 -0.5451 -0.3996 -0.3632
   70phy    H1A 1890   1.707   5.126  -0.000  1.6495 -0.9585 -0.8716
   71phy    C35 1891   3.024   1.104   1.132 -0.0570 -0.1573  0.3834
   71phy    C33 1892   3.084   0.967   1.167 -0.3667 -0.0057  0.3996
   71phy    C34 1893   3.136   0.964   1.308 -0.8885 -0.0146  0.3073
   71phy    C32 1894   2.973   0.867   1.126 -0.4848  0.8073 -0.2535
   71phy    C31 1895   2.994   0.715   1.125 -0.3021 -0.4663  1.0226
   71phy    C30 1896   2.866   0.643   1.071  0.4891  0.3452  0.2852
   71phy    C28 1897   2.877   0.490   1.060  0.2257 -0.0463  0.0031
   71phy    C29 1898   2.891   0.420   1.194  0.1844 -0.0008  0.6914
   71phy    C27 1899   2.749   0.456   0.983  0.0741 -0.3428  0.9074
   71phy    C26 1900   2.742   0.323   0.905  0.0610 -0.0701  0.3268
   71phy    C25 1901   2.605   0.315   0.828 -1.0753 -0.1887  0.0817
   71phy    C23 1902   2.562   0.175   0.793 -0.0341  0.1614  0.6666
   71phy    C24 1903   2.479   0.109   0.900  0.0529 -0.1531  0.3451
   71phy    C22 1904   2.483   0.164   0.655 -0.2550  0.5550  1.0223
   71phy    C21 1905   2.570   0.170   0.528 -0.6731 -0.2603 -0.9837
   71phy    C20 1906   2.492   0.127   0.396 -0.3815  0.2520 -0.6933
   71phy    C18 1907   2.546   0.114   0.249  0.8039  0.2966 -0.2517
   71phy    O01 1908   2.576   0.244   0.197  0.2259  0.0749 -0.2083
   71phy    H01 1909   2.517   0.314   0.218  0.1825 -0.1632  0.4940
   71phy    C19 1910   2.424   0.060   0.171 -0.3653  0.3317 -0.4677
   71phy    C13 1911   2.676   0.016   0.230  0.6206  0.0664 -0.4305
   71phy     H3 1912   2.756   0.067   0.289  0.5800 -0.4796  0.1143
   71phy    O33 1913   2.684  -0.110   0.302  0.2434 -0.3129  0.0053
   71phy    H1B 1914   2.697  -0.096   0.394  1.1874 -0.0557 -0.1530
   71phy    C12 1915   2.784   0.024   0.115 -0.1582 -0.5486 -0.3800
   71phy    O11 1916   2.780  -0.077   0.018 -0.3511 -0.6558 -0.1355
   71phy    H1A 1917   2.690  -0.089  -0.005 -0.6967  0.9847  0.2865
   72phy    C35 1918   2.471   0.738   1.499 -0.4900  0.1265  0.2225
   72phy    C33 1919   2.509   0.790   1.358  0.4625  0.4680 -0.2115
   72phy    C34 1920   2.655   0.840   1.356  0.1191  0.0339  0.5675
   72phy    C32 1921   2.469   0.697   1.233 -0.4122 -0.2005 -0.7585
   72phy    C31 1922   2.433   0.767   1.097 -0.3407  0.1179 -0.1339
   72phy    C30 1923   2.392   0.662   0.986 -0.0472 -0.7662 -0.4969
   72phy    C28 1924   2.374   0.709   0.841 -0.3375  0.0326  0.4428
   72phy    C29 1925   2.514   0.735   0.784 -0.2382 -0.5017 -0.1480
   72phy    C27 1926   2.298   0.605   0.757  0.0056 -0.3662 -0.4472
   72phy    C26 1927   2.224   0.652   0.627  0.0503 -0.1892  0.1069
   72phy    C25 1928   2.172   0.532   0.559 -0.6626 -0.1025  0.3550
   72phy    C23 1929   2.103   0.550   0.419  0.1523 -0.1084  0.0963
   72phy    C24 1930   2.121   0.415   0.341  0.4836 -0.1456 -0.1033
   72phy    C22 1931   1.955   0.600   0.433  0.4503  0.2317  0.8635
   72phy    C21 1932   1.899   0.669   0.307 -0.0778  0.0297  0.0837
   72phy    C20 1933   1.754   0.710   0.320  0.0512 -0.2655  0.5223
   72phy    C18 1934   1.677   0.770   0.192 -0.0803 -0.1145 -0.0348
   72phy    O01 1935   1.755   0.888   0.153  0.0043 -0.2052  0.1567
   72phy    H01 1936   1.823   0.864   0.093  0.4446 -1.2314  1.0148
   72phy    C19 1937   1.546   0.823   0.253  0.4963  0.0947  0.0051
   72phy    C13 1938   1.655   0.666   0.072 -0.0023  0.0894  0.5714
   72phy     H3 1939   1.761   0.640   0.046  0.7469  0.2774  3.1942
   72phy    O33 1940   1.613   0.534   0.107  0.3636  0.2280 -0.1637
   72phy    H1B 1941   1.521   0.517   0.096  0.6861 -0.8740 -1.5165
   72phy    C12 1942   1.616   0.692  -0.085  1.0913  0.0117 -0.4893
   72phy    O11 1943   1.651   0.819  -0.129  0.5281  0.0753  0.0481
   72phy    H1A 1944   1.605   0.884  -0.080  0.2901 -0.5129  0.6112
   73phy    C35 1945   1.808   2.478   0.917 -0.5606  0.3450 -0.0281
   73phy    C33 1946   1.834   2.613   0.970  0.5299 -0.7437 -0.1865
   73phy    C34 1947   1.700   2.691   0.987 -0.1458  0.2107 -0.0492
   73phy    C32 1948   1.896   2.586   1.103  0.5851 -0.1633 -0.4029
   73phy    C31 1949   2.021   2.658   1.118  0.1531 -0.7636 -0.3907
   73phy    C30 1950   2.105   2.654   1.249 -0.0870 -0.1879 -0.4235
   73phy    C28 1951   2.243   2.719   1.254 -0.4005  0.5355 -0.0336
   73phy    C29 1952   2.238   2.839   1.344 -0.2210  0.0398 -0.1586
   73phy    C27 1953   2.337   2.620   1.324  0.3806 -0.5044 -0.2542
   73phy    C26 1954   2.481   2.612   1.274  0.4132 -0.3590  0.0334
   73phy    C25 1955   2.543   2.481   1.327  0.2637 -0.5537 -0.2512
   73phy    C23 1956   2.671   2.440   1.260 -0.3191  0.3142  0.4077
   73phy    C24 1957   2.791   2.499   1.330 -0.5936  0.3089 -0.2256
   73phy    C22 1958   2.681   2.284   1.263  0.4686 -0.1516  0.5634
   73phy    C21 1959   2.704   2.216   1.127 -0.2972  0.0223  0.0359
   73phy    C20 1960   2.707   2.068   1.152 -0.2128 -0.2874  0.2600
   73phy    C18 1961   2.696   1.972   1.031 -0.6548  0.2891  0.1030
   73phy    O01 1962   2.687   2.046   0.904  0.0198  0.1840 -0.3872
   73phy    H01 1963   2.640   2.127   0.917 -2.2201 -1.1630  0.5133
   73phy    C19 1964   2.566   1.892   1.055 -0.2508  0.1369  0.2874
   73phy    C13 1965   2.828   1.882   1.024  0.3143  0.1060 -0.3201
   73phy     H3 1966   2.911   1.956   1.016 -0.3029  0.8262 -0.1784
   73phy    O33 1967   2.872   1.817   1.150 -0.2349  0.0473 -0.2330
   73phy    H1B 1968   2.811   1.844   1.216 -1.8370  1.4482 -2.1406
   73phy    C12 1969   2.881   1.814   0.890 -0.3254 -0.4447 -0.1548
   73phy    O11 1970   2.834   1.875   0.774  0.0092 -0.0603  0.1950
   73phy    H1A 1971   2.790   1.951   0.806 -0.2976 -0.6363  1.2100
   74phy    C35 1972   3.977   2.369   2.981  0.0126 -0.0636  0.1002
   74phy    C33 1973   3.996   2.249   3.072  0.0768 -0.0096 -0.2425
   74phy    C34 1974   4.132   2.187   3.026 -0.1192  0.1655 -0.1321
   74phy    C32 1975   3.994   2.281   3.221  0.2612  0.2231  0.0554
   74phy    C31 1976   3.894   2.194   3.303  0.2411  0.8696  0.2521
   74phy    C30 1977   3.927   2.206   3.451 -0.0668  0.3711 -0.4481
   74phy    C28 1978   3.865   2.093   3.539  0.2552 -0.4061 -0.3101
   74phy    C29 1979   3.969   2.008   3.617 -0.0661 -0.3401  0.0345
   74phy    C27 1980   3.747   2.142   3.625 -0.4743  0.4790 -0.6987
   74phy    C26 1981   3.634   2.042   3.641 -0.2573 -0.1885 -0.2530
   74phy    C25 1982   3.512   2.115   3.702  0.1156  0.2099  0.0322
   74phy    C23 1983   3.392   2.013   3.722 -0.4916 -0.1528  0.1310
   74phy    C24 1984   3.374   1.971   3.864 -0.3951  0.9923  0.4099
   74phy    C22 1985   3.263   2.063   3.654  0.1464 -0.1506 -0.0797
   74phy    C21 1986   3.143   1.973   3.637 -0.8848  0.6485 -0.5599
   74phy    C20 1987   3.029   2.033   3.548  0.0823 -0.5370 -0.0334
   74phy    C18 1988   2.949   1.945   3.453  0.5055 -0.3702  0.6558
   74phy    O01 1989   3.036   1.857   3.380  0.1543  0.3410  0.3661
   74phy    H01 1990   2.988   1.785   3.344 -1.9041  0.5398  2.5168
   74phy    C19 1991   2.888   2.056   3.364  0.0960 -0.6125 -0.2566
   74phy    C13 1992   2.839   1.849   3.525 -0.0988  0.4286  0.1795
   74phy     H3 1993   2.906   1.775   3.577 -0.0425 -0.0014 -0.4985
   74phy    O33 1994   2.773   1.904   3.642 -0.0488 -0.0650  0.1934
   74phy    H1B 1995   2.809   1.871   3.722  1.0372  0.3415 -0.1136
   74phy    C12 1996   2.773   1.731   3.454 -0.1365  0.2372 -0.0260
   74phy    O11 1997   2.837   1.665   3.345 -0.1573  0.1026  0.2711
   74phy    H1A 1998   2.783   1.592   3.324 -0.8715  0.4245  0.9686
   75phy    C35 1999   4.176   1.913   1.190 -0.0876  0.0750 -0.0672
   75phy    C33 2000   4.263   2.037   1.207 -0.3737  0.3593 -0.0803
   75phy    C34 2001   4.249   2.112   1.342  0.7207 -0.5532  0.0235
   75phy    C32 2002   4.410   1.997   1.179 -0.1768  0.5560  0.4942
   75phy    C31 2003   4.496   2.105   1.104 -0.5010 -0.3374 -0.4985
   75phy    C30 2004   4.634   2.046   1.097 -0.4848 -0.0940  0.5456
   75phy    C28 2005   4.755   2.122   1.033  0.2503  0.2705 -0.5818
   75phy    C29 2006   4.813   2.242   1.107 -0.1475 -0.0241  0.0397
   75phy    C27 2007   4.860   2.013   0.990 -0.3228  0.1578  0.1125
   75phy    C26 2008   4.961   2.056   0.876 -0.5975 -0.2582 -0.2809
   75phy    C25 2009   5.057   1.950   0.823 -0.0412  0.1433  0.1789
   75phy    C23 2010   5.146   1.992   0.704 -0.1194 -0.4433 -0.0719
   75phy    C24 2011   5.294   1.997   0.750 -0.4287  0.2981 -0.2843
   75phy    C22 2012   5.133   1.905   0.579 -1.0159  0.1498 -0.4486
   75phy    C21 2013   5.091   1.977   0.451 -0.4261  0.1108  0.1849
   75phy    C20 2014   5.070   1.870   0.342 -0.0904  0.3153 -0.4619
   75phy    C18 2015   5.087   1.903   0.189  0.4434 -0.0170  0.0033
   75phy    O01 2016   4.976   1.984   0.154  0.1264 -0.3345 -0.4225
   75phy    H01 2017   4.981   2.065   0.200  0.4356 -0.3585 -0.4107
   75phy    C19 2018   5.054   1.768   0.132  0.2325  0.7482 -0.1537
   75phy    C13 2019   5.226   1.974   0.149 -0.1891  0.1732 -0.7182
   75phy     H3 2020   5.225   2.070   0.206  0.7990  0.3493 -0.9796
   75phy    O33 2021   5.347   1.925   0.207 -0.1203  0.1592  0.1910
   75phy    H1B 2022   5.384   1.857   0.155 -0.7448 -0.1674  0.1673
   75phy    C12 2023   5.247   2.063   0.017 -0.4704  0.0404  0.1853
   75phy    O11 2024   5.136   2.084  -0.067  0.7547 -0.0370  0.1657
   75phy    H1A 2025   5.089   2.003  -0.071  0.4436  0.1664 -0.2938
   76phy    C35 2026   4.189   1.728   1.752  0.4019  0.1477 -0.1479
   76phy    C33 2027   4.082   1.720   1.652  0.4241 -0.4847 -0.1207
   76phy    C34 2028   4.136   1.650   1.528  0.4338 -0.2823  0.5848
   76phy    C32 2029   3.948   1.659   1.702  0.1040 -0.1363 -0.4317
   76phy    C31 2030   3.831   1.742   1.658  0.1682 -0.2372  0.6944
   76phy    C30 2031   3.694   1.668   1.667 -0.4629  0.2791  0.2349
   76phy    C28 2032   3.570   1.759   1.658  0.1645  0.1233 -0.0706
   76phy    C29 2033   3.515   1.749   1.514  0.1180  0.0046 -0.1806
   76phy    C27 2034   3.465   1.700   1.760  0.0063  0.2275 -0.5210
   76phy    C26 2035   3.361   1.804   1.810 -0.1899  0.2988 -0.1888
   76phy    C25 2036   3.248   1.732   1.890  0.3557 -0.6216 -0.0485
   76phy    C23 2037   3.190   1.808   2.007  0.0782  0.6685  0.3455
   76phy    C24 2038   3.072   1.899   1.961 -0.9043 -0.3731 -0.0064
   76phy    C22 2039   3.147   1.710   2.122 -0.3119 -0.1249 -0.4803
   76phy    C21 2040   3.130   1.769   2.262 -0.4913  0.1073  0.0423
   76phy    C20 2041   3.117   1.659   2.374 -0.4264 -0.1441 -0.2991
   76phy    C18 2042   3.088   1.714   2.520 -0.2062 -0.3280  0.4593
   76phy    O01 2043   2.963   1.788   2.521  0.0330  0.5004  0.1778
   76phy    H01 2044   2.989   1.871   2.557  2.5843 -0.1820  0.0950
   76phy    C19 2045   3.047   1.582   2.584 -0.2483 -0.0135  0.0696
   76phy    C13 2046   3.209   1.788   2.597  0.3183 -0.4331 -0.5182
   76phy     H3 2047   3.308   1.754   2.558  1.2222  0.5749  0.7962
   76phy    O33 2048   3.227   1.762   2.741  0.1393 -0.0054  0.2566
   76phy    H1B 2049   3.318   1.759   2.765 -0.0085 -3.2740  0.8561
   76phy    C12 2050   3.207   1.948   2.586 -0.6925  0.3196 -0.3978
   76phy    O11 2051   3.088   2.008   2.619  0.4419 -0.3375  0.4078
   76phy    H1A 2052   3.092   2.100   2.638 -0.7387  0.0302 -0.9644
   77phy    C35 2053   3.401   0.013   1.432  0.0752 -0.0854 -0.2405
   77phy    C33 2054   3.411   0.112   1.322  0.3223  0.3478 -0.1057
   77phy    C34 2055   3.549   0.171   1.315 -0.1547 -0.1183  0.5851
   77phy    C32 2056   3.361   0.057   1.187 -0.9530 -0.2270  0.2503
   77phy    C31 2057   3.315   0.167   1.087  0.6125 -0.2468  0.0221
   77phy    C30 2058   3.276   0.118   0.946  0.3533  0.1941 -0.3931
   77phy    C28 2059   3.268   0.226   0.839  0.2880  0.2382  0.4151
   77phy    C29 2060   3.402   0.225   0.762  0.3822 -0.0796 -0.3219
   77phy    C27 2061   3.136   0.209   0.754 -1.0319  0.4237 -0.5530
   77phy    C26 2062   3.101   0.316   0.652 -0.1357 -0.8548 -0.2923
   77phy    C25 2063   2.969   0.279   0.591 -0.0763 -0.1897 -0.0913
   77phy    C23 2064   2.934   0.355   0.457 -0.1016  0.2429  0.3905
   77phy    C24 2065   2.961   0.258   0.337 -0.3607  0.5526 -0.1588
   77phy    C22 2066   2.794   0.420   0.462 -0.0567  0.3621 -0.2910
   77phy    C21 2067   2.753   0.515   0.349  0.2304  0.1067 -0.0370
   77phy    C20 2068   2.613   0.581   0.368 -0.1058  0.4393 -0.0571
   77phy    C18 2069   2.540   0.661   0.261 -0.8138 -0.0521  0.5504
   77phy    O01 2070   2.628   0.740   0.177 -0.6678 -0.0020  0.4484
   77phy    H01 2071   2.590   0.817   0.138  1.3897  0.2826 -1.1848
   77phy    C19 2072   2.455   0.759   0.351  0.2624 -0.2953 -0.0103
   77phy    C13 2073   2.462   0.554   0.170  0.0542  0.1248 -0.4421
   77phy     H3 2074   2.541   0.508   0.105 -0.0149  0.1287 -0.5298
   77phy    O33 2075   2.409   0.430   0.227  0.0143 -0.1418  0.8848
   77phy    H1B 2076   2.318   0.446   0.243  0.2089  0.7523  1.1666
   77phy    C12 2077   2.376   0.585   0.036  0.3231  0.3520 -0.1250
   77phy    O11 2078   2.236   0.591   0.041  0.1020 -0.1821  0.0284
   77phy    H1A 2079   2.203   0.676   0.062 -1.4819 -0.4255 -1.3043
   78phy    C35 2080   4.656   1.670   1.007  0.2090 -0.0928  0.0297
   78phy    C33 2081   4.562   1.546   1.016 -0.2221  0.5914 -0.4438
   78phy    C34 2082   4.601   1.460   1.137 -0.1315  0.4266  0.3751
   78phy    C32 2083   4.411   1.585   1.011  0.0715 -0.1218 -0.7006
   78phy    C31 2084   4.317   1.475   0.962 -0.1958 -0.3482  0.3922
   78phy    C30 2085   4.167   1.527   0.969  0.4464 -0.0994  0.4255
   78phy    C28 2086   4.054   1.437   0.915  0.0663 -0.5975 -0.2052
   78phy    C29 2087   3.999   1.328   1.003  0.0449 -0.5051 -1.0335
   78phy    C27 2088   3.947   1.541   0.859 -0.3973 -0.7983 -0.9660
   78phy    C26 2089   3.849   1.486   0.753  0.5310 -0.2411  0.1640
   78phy    C25 2090   3.769   1.604   0.689 -0.1884  0.3372 -0.2609
   78phy    C23 2091   3.654   1.558   0.595  0.2013 -0.1501  0.1224
   78phy    C24 2092   3.514   1.562   0.657  0.2324 -0.3267  0.9402
   78phy    C22 2093   3.656   1.648   0.467 -0.4463 -0.4257 -0.2551
   78phy    C21 2094   3.724   1.584   0.343  0.1090 -0.2157  0.0933
   78phy    C20 2095   3.733   1.694   0.237 -0.8122 -0.0266  0.2171
   78phy    C18 2096   3.808   1.669   0.098  0.1192  1.0763  0.2064
   78phy    O01 2097   3.919   1.581   0.119 -0.5412 -0.3712 -0.5102
   78phy    H01 2098   3.900   1.513   0.180  0.3252 -0.4631 -0.3299
   78phy    C19 2099   3.864   1.807   0.062  0.4345 -0.5485  0.1446
   78phy    C13 2100   3.710   1.606  -0.017  0.2391  0.0622  0.0195
   78phy     H3 2101   3.662   1.516   0.028  1.6483 -2.0403 -2.3973
   78phy    O33 2102   3.584   1.670  -0.046 -0.8781  0.5332  0.1686
   78phy    H1B 2103   3.577   1.753  -0.002  2.6998  0.6056  0.9211
   78phy    C12 2104   3.755   1.517  -0.135  0.2912  0.1759  0.3382
   78phy    O11 2105   3.887   1.459  -0.132  0.1893 -0.2305  0.0265
   78phy    H1A 2106   3.925   1.478  -0.049 -0.2532  3.6890 -0.4872
   79phy    C35 2107   3.559   0.511   1.138 -0.0473 -0.1472  0.4825
   79phy    C33 2108   3.470   0.609   1.069 -0.7245  0.3162  0.1374
   79phy    C34 2109   3.322   0.565   1.087 -0.4377  0.0427 -0.1867
   79phy    C32 2110   3.507   0.758   1.094  0.5837  0.0445 -0.3590
   79phy    C31 2111   3.471   0.856   0.984  0.7214 -0.3382  0.3277
   79phy    C30 2112   3.514   0.997   1.033  0.1785 -0.4711 -0.0898
   79phy    C28 2113   3.498   1.105   0.923 -1.0016  0.1928 -0.0512
   79phy    C29 2114   3.488   1.237   0.997 -0.2073 -0.7194  0.2505
   79phy    C27 2115   3.604   1.118   0.815  0.3114 -0.1943 -0.1020
   79phy    C26 2116   3.562   1.085   0.672  0.6718 -0.0247  0.7702
   79phy    C25 2117   3.650   1.136   0.557  0.4628 -0.4506 -0.1694
   79phy    C23 2118   3.625   1.117   0.405 -0.0449  0.1526 -0.5232
   79phy    C24 2119   3.732   1.188   0.338  0.3854 -0.2318 -0.3272
   79phy    C22 2120   3.638   0.970   0.353 -0.4367  0.2064 -0.1639
   79phy    C21 2121   3.509   0.887   0.333  0.1784  0.1142 -0.3111
   79phy    C20 2122   3.525   0.763   0.241  0.2030 -0.2816 -0.6494
   79phy    C18 2123   3.391   0.687   0.190 -0.4968  0.9828 -0.2041
   79phy    O01 2124   3.295   0.672   0.293  0.2240 -0.2761 -0.0229
   79phy    H01 2125   3.343   0.687   0.372  1.0340 -0.5191 -0.4676
   79phy    C19 2126   3.443   0.546   0.169 -0.5722 -0.4521 -0.6734
   79phy    C13 2127   3.326   0.750   0.055 -0.1448 -0.3597  0.6318
   79phy     H3 2128   3.300   0.856   0.082 -1.6659  0.1238 -2.3205
   79phy    O33 2129   3.415   0.783  -0.049 -0.2190 -0.4069  0.4667
   79phy    H1B 2130   3.507   0.774  -0.034 -0.1684 -0.4470  0.1566
   79phy    C12 2131   3.167   0.744   0.014  0.2029 -0.1108  0.7618
   79phy    O11 2132   3.080   0.690   0.113 -0.2483 -0.8284 -0.0422
   79phy    H1A 2133   3.107   0.730   0.193 -2.2142  0.8615 -0.1570
   80phy    C35 2134   3.170   0.915   0.627 -0.2301 -0.4643  0.7508
   80phy    C33 2135   3.184   0.781   0.701  0.0421  0.0217 -0.5325
   80phy    C34 2136   3.041   0.726   0.735 -0.5813 -0.2459  0.1266
   80phy    C32 2137   3.263   0.671   0.633 -0.4812  0.3031  0.1904
   80phy    C31 2138   3.421   0.682   0.636 -0.2137  0.0226  0.7298
   80phy    C30 2139   3.509   0.561   0.605 -0.4619  0.2862 -0.1999
   80phy    C28 2140   3.659   0.583   0.617 -0.2526 -0.7508 -0.1898
   80phy    C29 2141   3.709   0.524   0.744 -0.3885 -0.1144 -0.4060
   80phy    C27 2142   3.740   0.531   0.499  0.0352  0.0314  0.7688
   80phy    C26 2143   3.853   0.618   0.440 -0.0758 -0.0694 -0.1184
   80phy    C25 2144   3.910   0.551   0.313 -0.0282 -0.6005 -0.2211
   80phy    C23 2145   4.016   0.645   0.240  0.2966  0.1242 -0.1759
   80phy    C24 2146   4.151   0.575   0.244  0.3814  0.1059 -0.2393
   80phy    C22 2147   3.978   0.668   0.092 -0.3046 -0.6498  0.1342
   80phy    C21 2148   3.901   0.802   0.064 -0.6604  0.1132 -0.2339
   80phy    C20 2149   3.910   0.842  -0.086  0.2275  0.0365  0.3102
   80phy    C18 2150   3.847   0.980  -0.122  0.2130 -0.0368  0.2970
   80phy    O01 2151   3.723   1.015  -0.057 -0.0602 -0.7071 -0.3805
   80phy    H01 2152   3.676   1.073  -0.113  0.2803  0.7471  0.7759
   80phy    C19 2153   3.794   0.952  -0.264 -0.1662 -0.3992 -0.9347
   80phy    C13 2154   3.941   1.110  -0.117 -0.6822  0.3925 -0.5938
   80phy     H3 2155   4.042   1.066  -0.141  0.7124  2.5317  0.9614
   80phy    O33 2156   3.945   1.213  -0.221 -0.0006  0.4049 -0.2808
   80phy    H1B 2157   3.895   1.289  -0.200  0.4487  0.7263 -0.3746
   80phy    C12 2158   3.990   1.173   0.017  0.2726  0.1544 -0.3050
   80phy    O11 2159   3.905   1.266   0.086  0.2070 -0.1292 -0.0370
   80phy    H1A 2160   3.821   1.226   0.103 -0.7131  1.1403 -1.3156
   81phy    C35 2161   3.398   1.712   1.122  0.2324 -0.4967 -0.0948
   81phy    C33 2162   3.281   1.613   1.110  0.4751 -0.3255  0.0245
   81phy    C34 2163   3.164   1.662   1.195  0.3685 -0.2777 -0.3688
   81phy    C32 2164   3.225   1.609   0.970  0.2338 -0.0488  0.1713
   81phy    C31 2165   3.194   1.475   0.905 -0.0071  0.2464  0.6202
   81phy    C30 2166   3.137   1.483   0.766  0.4742 -0.2959  0.4602
   81phy    C28 2167   3.110   1.352   0.688  0.1611  0.2094 -0.1329
   81phy    C29 2168   2.975   1.284   0.731 -0.7011 -0.0914 -0.0844
   81phy    C27 2169   3.101   1.375   0.537  0.2151  0.2538 -0.0705
   81phy    C26 2170   3.228   1.380   0.448 -0.4185 -0.0544 -0.0460
   81phy    C25 2171   3.201   1.431   0.303  0.5072 -0.2868  0.0866
   81phy    C23 2172   3.327   1.455   0.216  0.5724  0.3354 -0.4394
   81phy    C24 2173   3.375   1.325   0.145  0.3749  0.4045 -0.3805
   81phy    C22 2174   3.296   1.563   0.109 -0.0220 -0.3696 -0.3564
   81phy    C21 2175   3.324   1.712   0.133  0.1688 -0.1626  0.6224
   81phy    C20 2176   3.290   1.804   0.015  0.1379 -0.4695  0.0324
   81phy    C18 2177   3.301   1.964   0.030  0.3089  0.2384  0.4356
   81phy    O01 2178   3.210   2.014   0.131 -0.2169 -0.2440  0.5736
   81phy    H01 2179   3.169   1.938   0.169 -1.5723 -0.0790 -0.4729
   81phy    C19 2180   3.252   2.013  -0.112  0.1443 -0.0960 -0.2595
   81phy    C13 2181   3.450   2.007   0.062  0.1090  0.7882 -0.1538
   81phy     H3 2182   3.468   1.978   0.168 -0.3838  1.2686  0.0675
   81phy    O33 2183   3.556   1.933   0.004  0.6656 -0.4016 -0.5558
   81phy    H1B 2184   3.587   1.979  -0.072  2.2032  0.0587  0.3165
   81phy    C12 2185   3.495   2.156   0.105 -0.2209 -0.0306 -0.1931
   81phy    O11 2186   3.527   2.240  -0.008  0.0220 -0.0442 -0.5885
   81phy    H1A 2187   3.448   2.287  -0.023 -0.2795  0.0257  1.0329
   82phy    C35 2188   2.332   1.820   0.716 -0.4854 -0.5014 -0.5685
   82phy    C33 2189   2.323   1.679   0.768 -0.0262 -0.6621 -0.3285
   82phy    C34 2190   2.178   1.663   0.808 -0.3281  0.0648 -0.5175
   82phy    C32 2191   2.358   1.582   0.658  0.6172  0.1606  0.3742
   82phy    C31 2192   2.486   1.489   0.689 -0.4072  0.2663  0.1243
   82phy    C30 2193   2.481   1.364   0.600  0.8667  0.2301 -0.3145
   82phy    C28 2194   2.584   1.252   0.636  0.2677  0.2699  0.2106
   82phy    C29 2195   2.519   1.146   0.726  0.2847  0.0364  0.0506
   82phy    C27 2196   2.591   1.188   0.498 -0.4264 -0.2189  0.1883
   82phy    C26 2197   2.730   1.115   0.477 -0.2613  0.2857  0.5988
   82phy    C25 2198   2.742   1.067   0.335 -0.1361  0.3304 -0.3805
   82phy    C23 2199   2.880   1.010   0.298  0.6540  0.6549 -0.3239
   82phy    C24 2200   2.898   0.863   0.341  0.4644 -0.4005  0.1168
   82phy    C22 2201   2.894   1.024   0.144 -0.1795 -0.4617  0.1675
   82phy    C21 2202   2.956   1.151   0.087  0.1754 -0.0451  0.3462
   82phy    C20 2203   2.928   1.162  -0.066 -0.2087 -0.3877  0.1858
   82phy    C18 2204   2.989   1.288  -0.139  0.2961 -0.1938 -0.4083
   82phy    O01 2205   2.977   1.406  -0.057  0.3241  0.6663 -0.5986
   82phy    H01 2206   3.002   1.485  -0.101  2.1184  1.1353  1.0903
   82phy    C19 2207   2.877   1.300  -0.251 -0.5343 -0.1092 -0.1900
   82phy    C13 2208   3.142   1.264  -0.182 -0.0539  0.3970  0.0594
   82phy     H3 2209   3.194   1.272  -0.084 -0.1487 -1.9607  0.3525
   82phy    O33 2210   3.179   1.121  -0.212 -0.0822 -0.3161 -0.1868
   82phy    H1B 2211   3.106   1.086  -0.260 -1.9965  0.1534  2.1803
   82phy    C12 2212   3.241   1.377  -0.236  0.0878  0.5470 -0.1095
   82phy    O11 2213   3.253   1.365  -0.373 -0.5464  0.0860  0.0638
   82phy    H1A 2214   3.297   1.286  -0.397 -0.9161  0.3930 -1.8248
   83phy    C35 2215   3.764   1.259   1.352 -0.0952 -0.5279  0.1725
   83phy    C33 2216   3.653   1.364   1.379 -0.5933 -0.6749 -0.0423
   83phy    C34 2217   3.668   1.486   1.287  0.2188  0.1749  0.2541
   83phy    C32 2218   3.514   1.304   1.388  0.4413 -0.2703 -0.1992
   83phy    C31 2219   3.426   1.361   1.497  0.0015  0.0503  0.0280
   83phy    C30 2220   3.281   1.309   1.499 -0.4244 -0.2433 -0.1351
   83phy    C28 2221   3.204   1.379   1.614  0.0318 -0.1083  0.6921
   83phy    C29 2222   3.062   1.408   1.570  0.6174 -0.3887  0.1309
   83phy    C27 2223   3.202   1.289   1.739 -0.0675 -0.0382  0.8258
   83phy    C26 2224   3.188   1.365   1.871  0.7798 -0.7784  0.6907
   83phy    C25 2225   3.205   1.259   1.979  0.2014 -0.2159 -0.1569
   83phy    C23 2226   3.207   1.296   2.129  0.1209  0.4696  0.1560
   83phy    C24 2227   3.070   1.280   2.187 -0.2868 -0.3353  0.0415
   83phy    C22 2228   3.297   1.190   2.197  0.2469  0.0220  0.3706
   83phy    C21 2229   3.351   1.227   2.334 -0.1960 -0.1882 -0.1882
   83phy    C20 2230   3.458   1.140   2.390 -0.3222 -0.3616  0.3636
   83phy    C18 2231   3.509   1.158   2.538 -0.2608 -0.0644 -0.3726
   83phy    O01 2232   3.401   1.179   2.632  0.8992 -0.7483  0.4027
   83phy    H01 2233   3.356   1.100   2.652  1.5069 -2.2461 -3.4397
   83phy    C19 2234   3.560   1.015   2.564 -0.6325  0.2852 -0.3469
   83phy    C13 2235   3.617   1.279   2.562 -0.3059  0.2891 -0.1755
   83phy     H3 2236   3.703   1.265   2.492  0.2281 -1.1648  0.7288
   83phy    O33 2237   3.687   1.263   2.687  0.7219 -0.2454 -0.1306
   83phy    H1B 2238   3.779   1.260   2.671  0.5844 -0.5705 -0.9133
   83phy    C12 2239   3.570   1.426   2.555 -0.0374 -0.2936  0.0952
   83phy    O11 2240   3.490   1.469   2.661 -0.0351 -0.2248  0.2947
   83phy    H1A 2241   3.429   1.399   2.673  0.1863 -0.8317 -1.7489
   84phy    C35 2242   4.265   2.651   2.728 -0.3943  0.1158 -0.6037
   84phy    C33 2243   4.369   2.632   2.832 -0.2299  0.3818 -0.0285
   84phy    C34 2244   4.472   2.741   2.817 -0.2504 -0.6805 -0.8989
   84phy    C32 2245   4.309   2.614   2.972  0.5313  0.5853  0.4170
   84phy    C31 2246   4.394   2.550   3.082  0.1193  0.0752  0.4967
   84phy    C30 2247   4.335   2.560   3.224  0.0635 -0.2421 -0.4955
   84phy    C28 2248   4.426   2.514   3.341 -0.3063 -0.4534  0.5351
   84phy    C29 2249   4.421   2.617   3.461 -0.0053 -0.5625  0.0454
   84phy    C27 2250   4.392   2.376   3.391 -0.5783  0.1079  0.2926
   84phy    C26 2251   4.462   2.261   3.324 -0.1939  0.4190 -0.3272
   84phy    C25 2252   4.413   2.129   3.379  0.1272 -0.2218  0.1934
   84phy    C23 2253   4.481   2.004   3.328  0.3882 -0.5184  0.3272
   84phy    C24 2254   4.588   1.949   3.415 -0.0105  0.5402  0.3444
   84phy    C22 2255   4.376   1.900   3.299  0.2247 -0.2542 -0.0493
   84phy    C21 2256   4.390   1.836   3.156 -0.5069  0.1679  0.4519
   84phy    C20 2257   4.287   1.735   3.122  0.0385 -0.1288 -0.1680
   84phy    C18 2258   4.292   1.669   2.976  0.4583 -0.3901 -0.0996
   84phy    O01 2259   4.313   1.770   2.881 -0.4332  0.6777  0.1012
   84phy    H01 2260   4.383   1.821   2.916  1.4547 -1.4311 -0.4459
   84phy    C19 2261   4.149   1.618   2.949 -0.0675 -0.1506  0.4521
   84phy    C13 2262   4.419   1.571   2.949  0.2785  0.3183 -1.0674
   84phy     H3 2263   4.510   1.635   2.957 -0.0584  0.7726 -0.8457
   84phy    O33 2264   4.462   1.475   3.045 -0.2145  0.6761 -0.4914
   84phy    H1B 2265   4.444   1.503   3.133  2.4807 -0.7018  0.6483
   84phy    C12 2266   4.470   1.519   2.813  0.2891  0.0901 -0.1102
   84phy    O11 2267   4.423   1.575   2.697  0.0080  0.2395  0.3365
   84phy    H1A 2268   4.354   1.518   2.668  0.4423 -0.3356  0.4179
   85phy    C35 2269   1.502   0.864   1.321 -0.1897 -0.1421  0.3180
   85phy    C33 2270   1.402   0.974   1.343 -0.4238  0.0620 -0.4751
   85phy    C34 2271   1.392   1.061   1.219  0.1478  1.0734 -0.3114
   85phy    C32 2272   1.276   0.909   1.411 -0.2370 -0.0146  1.0081
   85phy    C31 2273   1.195   0.979   1.519  0.0472 -0.1485 -0.0461
   85phy    C30 2274   1.078   0.885   1.543  0.2850  0.3964  0.0294
   85phy    C28 2275   0.961   0.924   1.634 -0.7783  0.5598  0.1266
   85phy    C29 2276   0.827   0.909   1.563 -0.8910  0.2991  1.0625
   85phy    C27 2277   0.962   0.838   1.760 -0.0380  0.8862 -0.4270
   85phy    C26 2278   0.986   0.922   1.885 -0.2816 -0.2029  0.0397
   85phy    C25 2279   0.951   0.844   2.013 -1.1164 -0.0524  0.1237
   85phy    C23 2280   0.948   0.930   2.138 -0.5524  1.1926  0.5595
   85phy    C24 2281   0.802   0.939   2.189  0.1047 -0.3260  0.0201
   85phy    C22 2282   1.029   0.854   2.243  0.3516  0.2734 -0.0914
   85phy    C21 2283   1.110   0.944   2.342  0.6443 -0.4355  0.1240
   85phy    C20 2284   1.225   0.867   2.411 -0.1914  0.2294 -0.4261
   85phy    C18 2285   1.321   0.935   2.521  0.2080  0.3457 -0.1070
   85phy    O01 2286   1.243   1.018   2.611 -0.0846  0.1586  0.6313
   85phy    H01 2287   1.164   0.968   2.620  0.7495 -1.9464 -2.1732
   85phy    C19 2288   1.357   0.809   2.608  0.8319 -0.6133  0.1609
   85phy    C13 2289   1.444   1.020   2.463 -0.1664  0.3171 -0.4279
   85phy     H3 2290   1.493   0.959   2.383 -0.6074 -0.9558  0.2444
   85phy    O33 2291   1.556   1.036   2.558  0.2795 -0.0023  0.6487
   85phy    H1B 2292   1.569   0.956   2.604  0.3198 -0.0204  0.6066
   85phy    C12 2293   1.416   1.163   2.400 -0.0852  0.2040 -0.6959
   85phy    O11 2294   1.366   1.260   2.489 -0.3360  0.2041  0.1796
   85phy    H1A 2295   1.273   1.261   2.479 -0.3706 -1.2357  0.2261
   86phy    C35 2296   3.735   2.717   2.173 -0.2742 -0.2703  0.1534
   86phy    C33 2297   3.656   2.709   2.047 -0.3488  0.6732  0.1249
   86phy    C34 2298   3.694   2.830   1.964 -0.3940 -0.7967  0.1075
   86phy    C32 2299   3.683   2.581   1.972  0.0400 -0.1834 -0.2934
   86phy    C31 2300   3.577   2.470   1.981  0.7195 -0.1406 -0.0563
   86phy    C30 2301   3.621   2.346   1.906 -0.5767 -0.2592  0.1289
   86phy    C28 2302   3.521   2.233   1.920 -0.0099  0.2256 -0.1804
   86phy    C29 2303   3.449   2.205   1.792 -0.1298 -0.3280  0.6186
   86phy    C27 2304   3.593   2.101   1.965 -0.0520 -0.4390 -0.2713
   86phy    C26 2305   3.538   2.048   2.099  0.6166  0.4381  0.1768
   86phy    C25 2306   3.613   1.921   2.146  0.2677  0.5714  0.0790
   86phy    C23 2307   3.568   1.868   2.283 -0.2136  0.0992 -0.6767
   86phy    C24 2308   3.527   1.729   2.285  0.3513  0.0510 -0.5967
   86phy    C22 2309   3.675   1.901   2.389  0.3101  0.1241  0.2200
   86phy    C21 2310   3.617   1.941   2.525 -0.2422 -0.5152 -0.0320
   86phy    C20 2311   3.725   1.996   2.622 -0.2832  0.0302 -0.0678
   86phy    C18 2312   3.677   2.045   2.763 -0.5169 -0.1879  0.2051
   86phy    O01 2313   3.571   1.975   2.834  0.1709 -0.1493  0.2749
   86phy    H01 2314   3.580   1.883   2.819  0.9799 -0.5382  2.6991
   86phy    C19 2315   3.803   1.996   2.840 -0.2994  0.0048  0.2396
   86phy    C13 2316   3.655   2.205   2.779  0.5557  0.3569  0.6213
   86phy     H3 2317   3.730   2.260   2.717 -0.7300  2.0271  0.4638
   86phy    O33 2318   3.686   2.259   2.905  0.1264 -0.1188 -0.2348
   86phy    H1B 2319   3.615   2.258   2.966  0.4549 -0.4953  0.1446
   86phy    C12 2320   3.518   2.255   2.709  0.0882 -0.2751  0.5126
   86phy    O11 2321   3.403   2.201   2.768  0.5553 -0.1545 -0.5399
   86phy    H1A 2322   3.421   2.114   2.798 -0.3656 -0.0041  0.5530
   87phy    C35 2323   3.884   3.689   1.416  0.4471 -0.2158  0.0975
   87phy    C33 2324   3.825   3.629   1.286 -0.7586  0.1467  0.0532
   87phy    C34 2325   3.913   3.649   1.160  0.7029 -0.2865  0.0143
   87phy    C32 2326   3.790   3.485   1.327  0.5309 -0.1681  0.4845
   87phy    C31 2327   3.684   3.421   1.235  0.1234 -0.2425  0.2128
   87phy    C30 2328   3.647   3.280   1.262 -0.5446  0.0983 -0.0526
   87phy    C28 2329   3.530   3.217   1.178  0.2153  0.1426 -0.4111
   87phy    C29 2330   3.524   3.067   1.195  0.4780  0.0553  0.3332
   87phy    C27 2331   3.385   3.270   1.201  0.4032  0.1158 -0.4083
   87phy    C26 2332   3.327   3.322   1.075  0.1912  0.3073  0.3284
   87phy    C25 2333   3.173   3.360   1.078 -0.0700  0.1229 -0.0357
   87phy    C23 2334   3.117   3.399   0.935 -0.4132 -0.0390 -0.4795
   87phy    C24 2335   2.987   3.325   0.912  0.3393  0.2970 -0.4107
   87phy    C22 2336   3.104   3.557   0.924  0.2403 -0.0723 -0.2929
   87phy    C21 2337   3.080   3.620   0.789 -0.4142 -0.0840  0.0792
   87phy    C20 2338   3.034   3.768   0.788  0.3122 -0.2179  0.1475
   87phy    C18 2339   2.991   3.835   0.650  0.6256  0.4122  0.7352
   87phy    O01 2340   3.108   3.876   0.581  0.1738 -0.0062 -0.0369
   87phy    H01 2341   3.148   3.808   0.531 -0.2263 -0.3107  0.0612
   87phy    C19 2342   2.917   3.963   0.701  0.1452  0.2933 -0.0743
   87phy    C13 2343   2.892   3.749   0.548  0.2280  0.2476 -0.2650
   87phy     H3 2344   2.959   3.669   0.506 -0.7641 -0.1275 -1.1899
   87phy    O33 2345   2.790   3.660   0.606 -0.0432 -0.2078  0.0504
   87phy    H1B 2346   2.759   3.689   0.690 -0.2063 -1.5462  0.4780
   87phy    C12 2347   2.873   3.780   0.392 -0.3140  0.0964  0.4823
   87phy    O11 2348   2.774   3.871   0.355 -0.1521  0.1663 -0.5988
   87phy    H1A 2349   2.709   3.827   0.303 -1.0727  1.2599 -0.4014
   88phy    C35 2350   2.400   2.606   1.922  0.3752  0.4109  0.0101
   88phy    C33 2351   2.409   2.538   1.789  0.1657 -0.2548  0.3741
   88phy    C34 2352   2.335   2.618   1.689 -0.3417 -0.2990  0.5021
   88phy    C32 2353   2.555   2.531   1.740  0.4828 -0.1555  0.0632
   88phy    C31 2354   2.638   2.406   1.765  0.1535  0.3763  0.0031
   88phy    C30 2355   2.789   2.414   1.749  0.1530  0.1828 -0.1123
   88phy    C28 2356   2.865   2.278   1.761  0.0088  0.0343  0.0986
   88phy    C29 2357   2.883   2.221   1.619  0.2161  0.4064 -0.1963
   88phy    C27 2358   2.999   2.290   1.828  0.0111 -0.4814  0.0104
   88phy    C26 2359   2.991   2.268   1.978  0.1799  0.2066 -0.6054
   88phy    C25 2360   3.125   2.280   2.052 -0.3156 -0.0739 -0.0735
   88phy    C23 2361   3.111   2.271   2.205 -0.1781  0.1873  0.5249
   88phy    C24 2362   3.148   2.130   2.247  0.3410  0.0745 -0.1170
   88phy    C22 2363   3.209   2.358   2.285 -0.1696  0.0630  0.7106
   88phy    C21 2364   3.171   2.508   2.303  0.2930 -0.2415 -0.0961
   88phy    C20 2365   3.288   2.603   2.326 -0.3811  0.2264  0.1236
   88phy    C18 2366   3.321   2.639   2.474  0.6263  0.1842 -0.3048
   88phy    O01 2367   3.324   2.528   2.569  0.2762 -0.1750 -0.0724
   88phy    H01 2368   3.376   2.553   2.643 -0.5104 -1.2590  0.8956
   88phy    C19 2369   3.473   2.672   2.455 -0.5466 -0.4620  0.4180
   88phy    C13 2370   3.229   2.758   2.536  0.1284 -0.2199  0.5653
   88phy     H3 2371   3.209   2.833   2.455  0.0458  1.0814  1.7536
   88phy    O33 2372   3.296   2.846   2.632 -0.4039 -0.1486 -0.4852
   88phy    H1B 2373   3.257   2.931   2.627 -1.1129 -0.5300 -1.6625
   88phy    C12 2374   3.088   2.719   2.590 -0.0411  0.0264  0.2143
   88phy    O11 2375   2.990   2.824   2.600  0.1887  0.3620 -0.2267
   88phy    H1A 2376   2.943   2.814   2.680  1.3470  0.4470  0.4918
   89phy    C35 2377   2.071   2.909   1.854 -0.4206 -0.6282  0.0132
   89phy    C33 2378   2.084   3.050   1.803 -0.1847 -0.1313 -0.3397
   89phy    C34 2379   2.014   3.143   1.906  0.2269 -0.3844  0.1629
   89phy    C32 2380   2.227   3.079   1.756 -0.3292 -0.3463 -0.1791
   89phy    C31 2381   2.239   3.209   1.669  0.0203  0.3198  0.0873
   89phy    C30 2382   2.380   3.221   1.610  0.1170  0.0889  0.1877
   89phy    C28 2383   2.408   3.335   1.507  0.0510 -0.3719 -0.4788
   89phy    C29 2384   2.527   3.415   1.555 -0.3744 -0.7828  0.4078
   89phy    C27 2385   2.453   3.278   1.369 -0.0966 -0.4703 -0.7833
   89phy    C26 2386   2.341   3.273   1.264  0.2912 -0.5075  0.1305
   89phy    C25 2387   2.373   3.193   1.135 -0.3326  0.7537 -0.1908
   89phy    C23 2388   2.266   3.202   1.024  0.1270  0.4734  0.0679
   89phy    C24 2389   2.254   3.340   0.955  0.5647  0.1993 -0.6351
   89phy    C22 2390   2.296   3.102   0.912 -0.5984  0.5642  0.2306
   89phy    C21 2391   2.197   2.992   0.877 -0.3677  0.1929 -0.0466
   89phy    C20 2392   2.247   2.899   0.762  0.2253  0.3475  0.7757
   89phy    C18 2393   2.151   2.793   0.696  0.3983  0.2193 -0.9325
   89phy    O01 2394   2.102   2.721   0.812  0.1787  0.3050  0.4214
   89phy    H01 2395   2.132   2.766   0.888 -1.1763  2.4457 -0.2434
   89phy    C19 2396   2.246   2.706   0.615 -0.5452 -0.7311 -0.6681
   89phy    C13 2397   2.025   2.857   0.612  0.0054 -0.3474 -0.2325
   89phy     H3 2398   1.974   2.928   0.681 -0.2615 -0.6947 -0.0661
   89phy    O33 2399   2.052   2.948   0.507  0.0455  0.2677 -0.3607
   89phy    H1B 2400   2.087   2.893   0.439 -0.7506 -2.2958  1.1580
   89phy    C12 2401   1.888   2.785   0.602 -0.3865  0.1656 -0.1344
   89phy    O11 2402   1.868   2.705   0.488  0.3760 -0.1216  0.1185
   89phy    H1A 2403   1.804   2.638   0.497 -1.4646  1.3401 -1.1740
   90phy    C35 2404   3.247   2.565   1.791 -0.4917  0.2169  0.3511
   90phy    C33 2405   3.322   2.604   1.662  0.1314 -0.3094 -0.7215
   90phy    C34 2406   3.279   2.513   1.548 -0.0671 -0.0431  0.6852
   90phy    C32 2407   3.310   2.746   1.619 -0.3173 -0.0493  0.8112
   90phy    C31 2408   3.396   2.840   1.700 -0.1016 -0.1428  0.4044
   90phy    C30 2409   3.384   2.979   1.638  0.4519  0.0887 -0.1809
   90phy    C28 2410   3.466   3.088   1.708 -0.3383  0.2765 -0.2839
   90phy    C29 2411   3.584   3.107   1.615  0.6045  0.1048  0.3609
   90phy    C27 2412   3.398   3.226   1.729  0.1128  0.7474  0.4382
   90phy    C26 2413   3.417   3.263   1.872  0.4419 -0.1679 -0.1572
   90phy    C25 2414   3.330   3.384   1.911  0.1119 -0.1392  0.1025
   90phy    C23 2415   3.329   3.405   2.063  0.1114  0.5236  0.1137
   90phy    C24 2416   3.383   3.547   2.096  0.1056  0.1602 -0.0991
   90phy    C22 2417   3.180   3.398   2.112  0.1940 -0.2797 -0.1398
   90phy    C21 2418   3.144   3.371   2.263 -0.4848  0.5882 -0.2573
   90phy    C20 2419   2.997   3.321   2.277  0.3678 -0.2683  0.3222
   90phy    C18 2420   2.939   3.280   2.418 -0.1538  0.2949 -0.2039
   90phy    O01 2421   2.918   3.400   2.497 -0.5872 -0.1198 -0.0001
   90phy    H01 2422   2.908   3.476   2.443 -0.1386 -0.7775 -1.0388
   90phy    C19 2423   2.796   3.233   2.376  0.0118 -0.2257 -0.4754
   90phy    C13 2424   3.004   3.165   2.512 -0.4570 -0.3225  0.1598
   90phy     H3 2425   3.028   3.074   2.450 -1.5682 -0.5441  0.0367
   90phy    O33 2426   2.924   3.109   2.610  0.3642 -0.1009 -0.7151
   90phy    H1B 2427   2.956   3.024   2.633 -0.0398  0.1799  1.0131
   90phy    C12 2428   3.132   3.204   2.589 -0.6368 -0.2239  0.1637
   90phy    O11 2429   3.199   3.095   2.651 -0.1558 -0.4547  0.3598
   90phy    H1A 2430   3.178   3.090   2.743  1.9447  2.0560  1.1079
   91phy    C35 2431   3.577   2.603   1.313 -0.4992 -0.0432  0.3322
   91phy    C33 2432   3.715   2.616   1.370 -0.2261 -0.3298 -0.1170
   91phy    C34 2433   3.715   2.569   1.517  0.2456 -0.5265  0.0590
   91phy    C32 2434   3.826   2.559   1.280  0.2177 -0.6130 -0.2703
   91phy    C31 2435   3.961   2.617   1.298  0.0402 -0.0224  0.4050
   91phy    C30 2436   4.074   2.550   1.220  0.7123  0.7600  0.2687
   91phy    C28 2437   4.221   2.586   1.258 -0.2355  0.4978 -0.4415
   91phy    C29 2438   4.290   2.474   1.336 -0.0588 -0.2175 -0.2495
   91phy    C27 2439   4.305   2.595   1.131  0.3933  0.0557  0.5074
   91phy    C26 2440   4.349   2.731   1.075  0.2006 -0.0006 -0.1772
   91phy    C25 2441   4.430   2.700   0.949  0.4967 -0.0457  0.1120
   91phy    C23 2442   4.532   2.812   0.917  0.0712  0.2410  0.3034
   91phy    C24 2443   4.676   2.782   0.955  0.1815 -0.3060 -0.3096
   91phy    C22 2444   4.515   2.853   0.765  0.2850  0.3441 -0.0083
   91phy    C21 2445   4.522   3.000   0.731  0.3417 -0.2893 -0.1804
   91phy    C20 2446   4.500   3.014   0.579  0.2566 -0.0959 -0.2949
   91phy    C18 2447   4.484   3.151   0.508 -0.3326 -0.7599 -0.0451
   91phy    O01 2448   4.373   3.228   0.564 -0.2836  0.0412 -0.1118
   91phy    H01 2449   4.299   3.172   0.578 -0.2260 -0.2350 -0.8729
   91phy    C19 2450   4.447   3.100   0.368  0.0989  0.0171  0.8712
   91phy    C13 2451   4.621   3.245   0.508  0.5833 -0.5454  0.2666
   91phy     H3 2452   4.641   3.260   0.617  1.8007  0.0305 -0.0215
   91phy    O33 2453   4.743   3.178   0.475 -0.0534 -0.2007  0.0751
   91phy    H1B 2454   4.747   3.097   0.522  0.8686  0.1661  0.6622
   91phy    C12 2455   4.622   3.400   0.487  0.0384  0.2321  0.2502
   91phy    O11 2456   4.644   3.451   0.360 -0.1377 -0.5558  0.1447
   91phy    H1A 2457   4.689   3.386   0.310  2.4372 -0.7283  2.4342
   92phy    C35 2458   1.999   1.744   2.246 -0.1502 -0.4581 -0.0348
   92phy    C33 2459   2.145   1.711   2.251 -0.5026  0.2949 -0.4422
   92phy    C34 2460   2.165   1.563   2.234  0.4092  0.4093 -0.4249
   92phy    C32 2461   2.226   1.795   2.157 -0.1279  0.3307 -0.3246
   92phy    C31 2462   2.379   1.803   2.172 -0.8273 -0.0266  0.4855
   92phy    C30 2463   2.453   1.894   2.068  0.5123  0.0073  0.1143
   92phy    C28 2464   2.602   1.942   2.088  0.6322  0.1966 -0.0166
   92phy    C29 2465   2.680   1.963   1.960  0.1922 -0.6410  0.6870
   92phy    C27 2466   2.612   2.070   2.168  0.0884 -0.1783 -0.1972
   92phy    C26 2467   2.717   2.088   2.275  0.3883 -0.2779 -0.0430
   92phy    C25 2468   2.686   2.209   2.363 -0.0866 -0.0965 -0.0575
   92phy    C23 2469   2.771   2.220   2.488 -0.0124  1.1444  0.3119
   92phy    C24 2470   2.803   2.367   2.507 -0.3815 -0.1231 -0.1981
   92phy    C22 2471   2.698   2.139   2.596 -0.0399 -0.2372 -0.1592
   92phy    C21 2472   2.790   2.093   2.711  0.1926  0.2627 -0.4327
   92phy    C20 2473   2.704   2.037   2.832  0.4792  0.0200 -0.1343
   92phy    C18 2474   2.776   1.957   2.942 -0.7089 -0.0436  0.3599
   92phy    O01 2475   2.879   2.032   3.002 -0.2126  0.2120 -0.0344
   92phy    H01 2476   2.861   2.124   3.012  0.4835  0.3383  0.1039
   92phy    C19 2477   2.665   1.943   3.050  0.3229 -0.1012 -0.6459
   92phy    C13 2478   2.840   1.815   2.883  0.8061  0.0431  0.2359
   92phy     H3 2479   2.901   1.831   2.790 -1.2957 -0.4909 -1.3307
   92phy    O33 2480   2.740   1.726   2.835  0.1258  0.1135 -0.4206
   92phy    H1B 2481   2.718   1.753   2.748 -2.3590  0.5510  0.2593
   92phy    C12 2482   2.937   1.733   2.972 -0.0388  0.1694  0.3111
   92phy    O11 2483   2.996   1.618   2.913 -0.2843  0.2830  0.0919
   92phy    H1A 2484   3.046   1.648   2.840  0.3303 -0.3390  0.2401
   93phy    C35 2485   2.332   2.009   1.733 -0.0046 -0.7936 -0.2850
   93phy    C33 2486   2.388   2.054   1.600 -0.6313 -0.1509 -0.1242
   93phy    C34 2487   2.336   2.194   1.578  0.8429  0.0377  0.1959
   93phy    C32 2488   2.544   2.035   1.582  0.3556  0.3756 -0.0394
   93phy    C31 2489   2.602   1.893   1.558  0.2896 -0.0963  0.3258
   93phy    C30 2490   2.754   1.893   1.571 -0.3254  0.2498 -0.2021
   93phy    C28 2491   2.823   1.759   1.551  0.1572  0.2402 -0.1457
   93phy    C29 2492   2.949   1.786   1.474  0.4912 -0.4710 -0.3753
   93phy    C27 2493   2.866   1.696   1.685  0.0078 -0.1937 -0.5969
   93phy    C26 2494   2.776   1.587   1.746  0.2559  0.1014 -0.1376
   93phy    C25 2495   2.811   1.545   1.893  0.3495 -0.0218  0.3086
   93phy    C23 2496   2.712   1.466   1.977  0.3786  0.3515  0.5829
   93phy    C24 2497   2.722   1.316   1.949 -0.6342  0.2942  0.5571
   93phy    C22 2498   2.740   1.473   2.126 -0.1987  0.4798  0.2132
   93phy    C21 2499   2.626   1.533   2.212  0.3285  0.7407 -0.0115
   93phy    C20 2500   2.676   1.528   2.359  0.0985  0.7015 -0.2916
   93phy    C18 2501   2.589   1.580   2.480 -0.0899  0.2416  0.4318
   93phy    O01 2502   2.452   1.524   2.461 -0.4386  0.8006 -0.1243
   93phy    H01 2503   2.454   1.435   2.431 -1.0244  1.4515 -2.2742
   93phy    C19 2504   2.661   1.501   2.589  0.2711  0.2947  0.0501
   93phy    C13 2505   2.587   1.739   2.502  0.3977 -0.2032  0.4592
   93phy     H3 2506   2.597   1.791   2.403 -0.5771 -0.8648 -0.0004
   93phy    O33 2507   2.709   1.789   2.566  0.4221 -0.1996  0.5908
   93phy    H1B 2508   2.784   1.754   2.521  0.6219  1.2996 -0.3008
   93phy    C12 2509   2.471   1.812   2.578 -0.1191 -0.0660 -0.0805
   93phy    O11 2510   2.348   1.771   2.530  0.3044  0.1392  0.4011
   93phy    H1A 2511   2.354   1.678   2.523 -0.6031  0.0421  0.7643
   94phy    C35 2512   3.582   2.212   1.000 -0.0729  0.5554 -0.0362
   94phy    C33 2513   3.703   2.125   1.037 -0.3891 -0.2175  0.5622
   94phy    C34 2514   3.659   1.992   1.069 -0.1571  0.4409  1.0421
   94phy    C32 2515   3.803   2.128   0.923 -0.1924  0.4806  0.7723
   94phy    C31 2516   3.904   2.244   0.926  0.0739 -0.6837  0.4352
   94phy    C30 2517   4.016   2.235   0.818 -0.0900  0.1810 -0.2025
   94phy    C28 2518   4.112   2.355   0.825  0.0122 -0.3437 -0.1365
   94phy    C29 2519   4.244   2.297   0.876 -0.2612 -0.1536 -0.2132
   94phy    C27 2520   4.131   2.428   0.689  0.6488  0.3870  0.0743
   94phy    C26 2521   4.023   2.527   0.656  0.1476 -0.2743  0.0819
   94phy    C25 2522   4.040   2.583   0.514  0.0244 -0.2437  0.0791
   94phy    C23 2523   3.921   2.674   0.471 -0.5168  0.4241 -0.0752
   94phy    C24 2524   3.941   2.819   0.486 -0.3173 -0.6986 -0.1744
   94phy    C22 2525   3.892   2.633   0.324  0.1147  0.4190 -0.3340
   94phy    C21 2526   3.743   2.612   0.290  0.1700  0.3488 -0.1068
   94phy    C20 2527   3.726   2.609   0.134  0.2786  0.5161 -0.0243
   94phy    C18 2528   3.586   2.624   0.065 -0.2670  0.1332 -0.6111
   94phy    O01 2529   3.491   2.553   0.130  0.5624  0.7890 -0.6048
   94phy    H01 2530   3.492   2.571   0.222  1.5252 -1.5092 -0.1073
   94phy    C19 2531   3.612   2.564  -0.074  0.9317 -0.1135  0.3885
   94phy    C13 2532   3.537   2.784   0.060 -0.3425 -0.2171  0.2304
   94phy     H3 2533   3.506   2.809   0.165  0.3226 -0.5812  0.5207
   94phy    O33 2534   3.631   2.894   0.046 -0.3156 -0.4598 -0.2165
   94phy    H1B 2535   3.609   2.955  -0.022 -0.2791 -0.8601 -0.5922
   94phy    C12 2536   3.389   2.821   0.023 -0.0790 -0.3553 -0.2976
   94phy    O11 2537   3.371   2.870  -0.108 -0.0008  0.1982 -0.1151
   94phy    H1A 2538   3.393   2.803  -0.170  1.3737  0.3165  0.2090
   95phy    C35 2539   4.365   3.697   2.536 -0.3411 -0.0545  0.4262
   95phy    C33 2540   4.274   3.816   2.504 -0.0464  0.1198 -0.0493
   95phy    C34 2541   4.345   3.954   2.525 -0.2525  0.1742  0.3383
   95phy    C32 2542   4.223   3.788   2.363 -0.2367 -0.1301 -0.3000
   95phy    C31 2543   4.082   3.831   2.336  0.1167  0.3961 -0.7597
   95phy    C30 2544   4.037   3.777   2.200  0.0275  0.0910 -0.5048
   95phy    C28 2545   3.891   3.807   2.150 -0.1970  0.1661  0.0120
   95phy    C29 2546   3.882   3.844   1.997 -0.2788 -0.0033 -0.1751
   95phy    C27 2547   3.795   3.692   2.185  0.8543  0.2853  0.2650
   95phy    C26 2548   3.729   3.704   2.325 -0.4845  0.4191 -0.4516
   95phy    C25 2549   3.648   3.578   2.361  0.2598  0.1892 -0.5504
   95phy    C23 2550   3.564   3.602   2.489  0.4241 -1.1062 -0.7572
   95phy    C24 2551   3.438   3.685   2.463  0.1018 -0.2202  0.5193
   95phy    C22 2552   3.529   3.468   2.557 -0.2329 -0.1935  0.0251
   95phy    C21 2553   3.552   3.471   2.712 -0.2284  0.2914 -0.4859
   95phy    C20 2554   3.469   3.365   2.776 -0.1071 -0.4606  0.0813
   95phy    C18 2555   3.494   3.323   2.925 -0.0565 -0.0734  0.5448
   95phy    O01 2556   3.486   3.440   3.017  0.0138  0.6520 -0.5396
   95phy    H01 2557   3.453   3.520   2.982  0.6523  2.3954  2.5263
   95phy    C19 2558   3.362   3.246   2.944 -0.5969  0.4310  0.2093
   95phy    C13 2559   3.616   3.228   2.969 -0.1146 -0.5238  0.2564
   95phy     H3 2560   3.621   3.141   2.897 -2.5938  0.3685 -1.0887
   95phy    O33 2561   3.606   3.161   3.095  0.0843 -0.2828  0.6177
   95phy    H1B 2562   3.597   3.227   3.161  1.4989  1.8193 -1.1327
   95phy    C12 2563   3.765   3.296   2.961  0.0447 -0.1912  0.0560
   95phy    O11 2564   3.817   3.367   3.072  0.0254  0.1952  0.4871
   95phy    H1A 2565   3.764   3.346   3.147  1.8002 -0.4900  1.6117
   96phy    C35 2566   2.718   4.604   1.430  0.3920 -0.5982 -0.2868
   96phy    C33 2567   2.754   4.455   1.427  0.4255 -0.4192 -0.2776
   96phy    C34 2568   2.722   4.395   1.290 -0.2547  0.5058  0.0681
   96phy    C32 2569   2.900   4.452   1.476  0.4970 -0.0675 -0.4470
   96phy    C31 2570   2.937   4.318   1.533  0.2788 -0.5001 -0.7237
   96phy    C30 2571   3.067   4.321   1.623 -0.2230 -0.0548 -0.5252
   96phy    C28 2572   3.096   4.184   1.694  0.1117  0.0267  0.2252
   96phy    C29 2573   3.161   4.085   1.594 -0.4319 -0.5412  0.2339
   96phy    C27 2574   3.192   4.223   1.804 -0.1610  0.3929  0.0583
   96phy    C26 2575   3.208   4.123   1.919  0.0492 -0.6065  0.0628
   96phy    C25 2576   3.303   4.168   2.030  0.4041  0.4101 -0.4692
   96phy    C23 2577   3.332   4.059   2.138  0.4952  0.1264 -0.1534
   96phy    C24 2578   3.481   4.021   2.143  0.1036 -0.0255 -0.1457
   96phy    C22 2579   3.277   4.106   2.278  0.2551  0.1209  0.1211
   96phy    C21 2580   3.209   3.995   2.360 -0.0505 -0.3347 -0.0594
   96phy    C20 2581   3.166   4.046   2.498 -0.0789  0.3252  0.4088
   96phy    C18 2582   3.114   3.939   2.609 -0.1615 -0.2698  0.8903
   96phy    O01 2583   3.226   3.861   2.659 -0.3584 -0.2833 -0.6081
   96phy    H01 2584   3.195   3.814   2.734  1.0457  2.3641  1.8101
   96phy    C19 2585   3.088   4.041   2.723 -0.2672 -0.7490 -0.0199
   96phy    C13 2586   2.985   3.841   2.575  0.4941 -0.1144  0.3165
   96phy     H3 2587   2.912   3.905   2.518  3.8135  0.4787 -3.7806
   96phy    O33 2588   2.908   3.794   2.683  0.0090 -0.6025 -0.1564
   96phy    H1B 2589   2.918   3.702   2.697  1.2005 -0.3879  0.5751
   96phy    C12 2590   3.011   3.717   2.480  0.1593 -0.2230  0.7029
   96phy    O11 2591   2.902   3.635   2.443 -0.0480 -0.1146 -0.0759
   96phy    H1A 2592   2.838   3.693   2.407 -0.3365 -1.0671 -1.2071
   97phy    C35 2593   2.787   1.480   1.262  0.0466  0.3256  0.4856
   97phy    C33 2594   2.670   1.392   1.318  0.4140  0.0653 -0.4617
   97phy    C34 2595   2.721   1.300   1.427 -0.2482  0.4701 -0.4781
   97phy    C32 2596   2.547   1.461   1.375 -0.9100  0.3039 -0.0694
   97phy    C31 2597   2.459   1.529   1.274 -0.2040 -0.6395  0.4260
   97phy    C30 2598   2.350   1.612   1.336  0.4371 -0.3887 -0.3740
   97phy    C28 2599   2.234   1.672   1.255  0.4888  0.2783  0.9192
   97phy    C29 2600   2.112   1.606   1.316  0.5642  0.0012  0.1783
   97phy    C27 2601   2.243   1.825   1.269  0.6334 -0.3538 -0.3455
   97phy    C26 2602   2.208   1.904   1.143 -0.3126  0.6948 -0.2494
   97phy    C25 2603   2.228   2.059   1.154  0.5289  0.3833  0.0177
   97phy    C23 2604   2.168   2.134   1.028  0.4632 -0.2057 -0.8453
   97phy    C24 2605   2.016   2.159   1.053  0.3682  0.3701  0.4431
   97phy    C22 2606   2.234   2.268   0.988 -0.7082 -0.2409 -0.2738
   97phy    C21 2607   2.352   2.242   0.901  0.2890  0.2542  0.3360
   97phy    C20 2608   2.418   2.368   0.841  0.5283 -0.0980  0.6852
   97phy    C18 2609   2.538   2.354   0.745  0.7507 -0.3295 -0.2603
   97phy    O01 2610   2.625   2.261   0.809  0.0983  0.1389 -0.1845
   97phy    H01 2611   2.673   2.215   0.743  1.4830  1.4086 -0.1100
   97phy    C19 2612   2.603   2.493   0.731  0.3842 -0.1630 -0.1774
   97phy    C13 2613   2.505   2.286   0.603  0.9595  0.6522  0.3238
   97phy     H3 2614   2.453   2.190   0.627 -1.2643  0.7062 -3.4361
   97phy    O33 2615   2.401   2.338   0.517  0.1988  0.1738  0.0364
   97phy    H1B 2616   2.427   2.427   0.504  0.7228 -0.0513 -0.4921
   97phy    C12 2617   2.615   2.202   0.518  0.4720 -0.0867 -0.1934
   97phy    O11 2618   2.726   2.164   0.591 -0.1062  0.1775  0.0234
   97phy    H1A 2619   2.763   2.084   0.558 -0.1168  0.7077 -1.3360
   98phy    C35 2620   3.329   3.742   1.735  0.3394  0.2558 -0.4342
   98phy    C33 2621   3.477   3.759   1.725  0.3616 -0.0454  0.0310
   98phy    C34 2622   3.534   3.656   1.626  0.1378  0.0294  0.3391
   98phy    C32 2623   3.494   3.901   1.662  0.0180  0.2941  0.2623
   98phy    C31 2624   3.601   3.983   1.739  0.1538  0.2666 -0.3548
   98phy    C30 2625   3.588   4.123   1.696  0.0669  0.5435 -0.5117
   98phy    C28 2626   3.671   4.220   1.783 -0.6420  0.2742 -0.0477
   98phy    C29 2627   3.763   4.291   1.696 -0.3013 -0.2799  0.3499
   98phy    C27 2628   3.594   4.331   1.855 -0.0436  0.3422  0.1702
   98phy    C26 2629   3.640   4.358   2.002  0.0289  0.4882  0.5765
   98phy    C25 2630   3.570   4.483   2.063  0.1713 -0.0403 -0.8250
   98phy    C23 2631   3.625   4.523   2.205 -0.0249  0.1403  1.0655
   98phy    C24 2632   3.727   4.640   2.195 -0.1467 -0.4803  0.1482
   98phy    C22 2633   3.501   4.552   2.289 -0.2529 -0.4033  0.5044
   98phy    C21 2634   3.499   4.454   2.406 -0.2930 -0.4023  0.3249
   98phy    C20 2635   3.444   4.529   2.531 -0.2306 -0.0142  0.0866
   98phy    C18 2636   3.469   4.466   2.673 -0.6674  0.5370  0.1342
   98phy    O01 2637   3.609   4.427   2.686 -0.1587 -0.9318 -0.1615
   98phy    H01 2638   3.626   4.354   2.631  2.4842 -1.3211  1.0371
   98phy    C19 2639   3.440   4.588   2.764  0.3857 -0.4958  0.6875
   98phy    C13 2640   3.375   4.335   2.694 -0.8440 -0.5988  0.0250
   98phy     H3 2641   3.378   4.262   2.609 -1.0616 -0.6778  0.0817
   98phy    O33 2642   3.235   4.366   2.703 -0.1002  0.3911  0.4196
   98phy    H1B 2643   3.208   4.390   2.616 -0.2962 -0.6025  0.2029
   98phy    C12 2644   3.407   4.237   2.815  0.8782 -0.2183  0.1637
   98phy    O11 2645   3.535   4.178   2.821 -0.4176  0.1248 -0.1248
   98phy    H1A 2646   3.592   4.252   2.825  0.4250 -0.5354  0.2040
   99phy    C35 2647   2.209   3.609   1.271 -0.3561  0.4375  0.2432
   99phy    C33 2648   2.265   3.739   1.317  0.5734 -0.0740  0.0218
   99phy    C34 2649   2.166   3.813   1.405 -0.6618  0.6200  0.0682
   99phy    C32 2650   2.408   3.730   1.369  0.2107 -0.8138  0.2158
   99phy    C31 2651   2.501   3.851   1.336  0.4620 -0.2090 -0.1186
   99phy    C30 2652   2.637   3.825   1.399  0.0570  0.6896 -0.1188
   99phy    C28 2653   2.737   3.936   1.417 -0.6243 -0.3319  0.6368
   99phy    C29 2654   2.779   3.954   1.560  0.3560  0.4490 -0.6394
   99phy    C27 2655   2.860   3.910   1.330  0.0626  0.0942  0.4651
   99phy    C26 2656   2.874   4.012   1.217 -0.0472 -0.3177 -0.1363
   99phy    C25 2657   3.020   4.017   1.170 -0.1494 -0.5314 -0.7166
   99phy    C23 2658   3.077   4.132   1.082  0.2823 -0.0760 -0.5318
   99phy    C24 2659   3.143   4.241   1.176  0.0649  0.3780  0.0739
   99phy    C22 2660   3.190   4.073   0.999  0.3386  0.4069  0.3093
   99phy    C21 2661   3.226   4.145   0.865 -0.1592  0.4159  0.0992
   99phy    C20 2662   3.336   4.076   0.781  0.2885  0.2006  0.3381
   99phy    C18 2663   3.331   4.119   0.623 -1.2240 -0.6600 -0.4786
   99phy    O01 2664   3.197   4.119   0.563 -0.1135  0.4184 -0.5621
   99phy    H01 2665   3.161   4.035   0.584  1.0986  0.3514  1.6229
   99phy    C19 2666   3.409   4.004   0.554  0.0667 -0.1567 -0.1573
   99phy    C13 2667   3.408   4.258   0.610 -0.2447 -0.1321 -0.0835
   99phy     H3 2668   3.333   4.326   0.659 -2.0630 -2.1228  0.0460
   99phy    O33 2669   3.514   4.289   0.699 -0.3954 -0.0240 -0.6452
   99phy    H1B 2670   3.598   4.281   0.658 -1.4937 -2.2301 -2.7501
   99phy    C12 2671   3.412   4.348   0.481  0.1979  0.1309  0.0946
   99phy    O11 2672   3.514   4.329   0.396 -0.1138 -0.1806  0.6329
   99phy    H1A 2673   3.590   4.356   0.444  0.5626  0.7578 -0.8844
  100phy    C35 2674   3.897   2.113   1.396 -0.5496 -0.5792 -0.5517
  100phy    C33 2675   3.778   2.125   1.495 -0.3087  0.4616 -0.1928
  100phy    C34 2676   3.828   2.163   1.636  0.3819 -0.2360  0.2987
  100phy    C32 2677   3.667   2.206   1.431 -0.3449  0.1674  0.0018
  100phy    C31 2678   3.539   2.121   1.426 -0.2524 -0.2716  0.3596
  100phy    C30 2679   3.415   2.206   1.376 -0.0254  0.0654 -0.2672
  100phy    C28 2680   3.275   2.146   1.369  0.3740  0.6666 -0.3757
  100phy    C29 2681   3.208   2.134   1.501 -0.7164 -0.2849 -0.0432
  100phy    C27 2682   3.180   2.226   1.279  0.1223  0.4997  0.2002
  100phy    C26 2683   3.197   2.226   1.127  0.2642  0.0437 -0.1946
  100phy    C25 2684   3.091   2.315   1.064  0.0696  0.5461 -0.2193
  100phy    C23 2685   3.088   2.310   0.904  0.4823 -0.6807  0.6356
  100phy    C24 2686   2.989   2.197   0.855 -0.2024 -0.5203  0.2841
  100phy    C22 2687   3.034   2.443   0.844  0.6986  0.0265 -0.5273
  100phy    C21 2688   3.141   2.517   0.761  0.0045 -0.3158 -0.5961
  100phy    C20 2689   3.071   2.643   0.710 -0.1607  0.1266  0.4687
  100phy    C18 2690   3.149   2.754   0.629  0.2590  0.3413  0.0020
  100phy    O01 2691   3.268   2.784   0.697 -0.2616 -0.4405 -0.4078
  100phy    H01 2692   3.251   2.795   0.789  1.6082 -0.9716  0.0392
  100phy    C19 2693   3.063   2.881   0.639  0.5397 -0.3320 -0.3729
  100phy    C13 2694   3.182   2.719   0.476 -0.0012 -0.0074  0.1230
  100phy     H3 2695   3.090   2.667   0.440  0.0662  0.2390 -0.4151
  100phy    O33 2696   3.175   2.829   0.382  0.2900  0.4737 -0.0886
  100phy    H1B 2697   3.256   2.877   0.385 -0.2838  1.4382  0.6919
  100phy    C12 2698   3.265   2.599   0.414  0.2907 -0.4875  0.2582
  100phy    O11 2699   3.395   2.631   0.377 -0.2393 -0.1800  0.1542
  100phy    H1A 2700   3.443   2.648   0.456 -1.2723  0.3030  0.6928
  101phy    C35 2701   1.979   4.396   0.864  0.8410 -0.7204  0.1851
  101phy    C33 2702   1.974   4.537   0.910 -0.2411  0.1552  0.0298
  101phy    C34 2703   1.848   4.553   0.994  0.6988 -0.1513  0.0154
  101phy    C32 2704   2.097   4.553   0.995 -0.2163 -0.0034 -0.2261
  101phy    C31 2705   2.196   4.639   0.923  0.3799 -0.1376 -0.2297
  101phy    C30 2706   2.313   4.645   1.015  0.0523  0.2672 -0.2864
  101phy    C28 2707   2.440   4.724   0.972 -0.3357 -0.1799 -0.1512
  101phy    C29 2708   2.439   4.846   1.062  0.0181 -0.0709 -0.1411
  101phy    C27 2709   2.566   4.645   0.993 -0.1030 -0.2446 -0.0363
  101phy    C26 2710   2.635   4.597   0.859  0.5084  0.0106  0.1032
  101phy    C25 2711   2.714   4.461   0.862  0.3929 -0.0255  0.5951
  101phy    C23 2712   2.792   4.437   0.732  0.1240 -0.0374  0.1343
  101phy    C24 2713   2.940   4.462   0.749 -0.1639 -0.5244 -0.8256
  101phy    C22 2714   2.754   4.303   0.660  0.4306  0.3848 -0.1989
  101phy    C21 2715   2.698   4.334   0.518 -0.3257 -0.2610  0.8606
  101phy    C20 2716   2.635   4.209   0.455  1.0621 -0.1926 -0.2450
  101phy    C18 2717   2.617   4.195   0.297  0.1241 -0.1228  0.9672
  101phy    O01 2718   2.557   4.314   0.247 -0.0561  0.3418  0.1247
  101phy    H01 2719   2.625   4.378   0.255  2.1157 -1.7575 -0.3502
  101phy    C19 2720   2.514   4.083   0.273  0.7497 -0.1370  0.3257
  101phy    C13 2721   2.755   4.182   0.214  0.1833 -0.4035 -0.1908
  101phy     H3 2722   2.803   4.282   0.230 -0.0551 -0.6369  2.3282
  101phy    O33 2723   2.852   4.106   0.277 -0.2092  0.6922  0.2908
  101phy    H1B 2724   2.835   4.014   0.272 -1.8579  0.9147  1.2224
  101phy    C12 2725   2.791   4.197   0.058  0.2256  0.0276 -0.0922
  101phy    O11 2726   2.699   4.252  -0.032  0.2883 -0.2402  0.1619
  101phy    H1A 2727   2.687   4.341  -0.004  0.1340 -0.5530  1.1478
  102phy    C35 2728   2.559   4.553   1.967 -0.0699 -0.0943 -0.1813
  102phy    C33 2729   2.661   4.657   1.943  0.3009  0.0298  0.3069
  102phy    C34 2730   2.776   4.587   1.881  0.0086 -0.5281 -0.4436
  102phy    C32 2731   2.626   4.765   1.839 -0.4804  0.0379  0.1592
  102phy    C31 2732   2.564   4.894   1.902 -0.1399 -0.3071 -1.0010
  102phy    C30 2733   2.498   4.991   1.810 -0.0996  0.3724 -0.2675
  102phy    C28 2734   2.423   5.109   1.878  0.1775  0.4474  0.2420
  102phy    C29 2735   2.435   5.229   1.789 -0.3058  0.1643  0.0621
  102phy    C27 2736   2.279   5.071   1.897  0.5018  0.6707  0.0639
  102phy    C26 2737   2.235   5.084   2.047  0.0398  0.1987 -0.3021
  102phy    C25 2738   2.096   5.029   2.060  0.0644 -0.0617  0.7677
  102phy    C23 2739   2.032   5.083   2.190  0.6042 -0.2984 -0.0373
  102phy    C24 2740   1.959   5.220   2.165  0.0653 -0.1782 -0.4203
  102phy    C22 2741   1.928   4.980   2.241 -0.2660 -0.1215 -0.0539
  102phy    C21 2742   1.927   4.973   2.391 -0.4021  1.1810  0.1234
  102phy    C20 2743   1.811   4.888   2.434 -0.0351  0.1740 -0.4583
  102phy    C18 2744   1.745   4.886   2.582 -0.1335  0.1438 -0.0351
  102phy    O01 2745   1.716   5.018   2.622 -0.5612  0.1868 -0.6660
  102phy    H01 2746   1.670   5.014   2.704  3.3676  0.9278  1.8238
  102phy    C19 2747   1.607   4.819   2.559  0.2366 -0.2963  0.3403
  102phy    C13 2748   1.835   4.806   2.701 -0.4584 -0.3157 -0.1030
  102phy     H3 2749   1.901   4.732   2.648  0.7970 -0.0015  0.9763
  102phy    O33 2750   1.771   4.729   2.802 -0.0919 -0.2729 -0.6060
  102phy    H1B 2751   1.724   4.782   2.863  0.3814 -0.8199  0.2422
  102phy    C12 2752   1.949   4.898   2.765 -0.3434  0.5830 -0.2961
  102phy    O11 2753   1.900   4.975   2.872  0.2324  0.4854 -0.1473
  102phy    H1A 2754   1.959   5.036   2.912  0.3627 -0.0370  0.4837
  103phy    C35 2755   2.828   0.485   2.056 -0.2087 -0.3260 -0.2470
  103phy    C33 2756   2.738   0.407   1.962 -0.2060  0.2635  0.1921
  103phy    C34 2757   2.628   0.478   1.884  0.5281 -0.1614  0.0813
  103phy    C32 2758   2.829   0.337   1.858  0.0403 -0.1822  0.6820
  103phy    C31 2759   2.806   0.184   1.835 -0.0103 -0.3065  0.4112
  103phy    C30 2760   2.892   0.126   1.722 -0.4428  0.4026  0.7321
  103phy    C28 2761   2.895  -0.030   1.699 -0.1884 -0.2385 -0.0536
  103phy    C29 2762   2.863  -0.064   1.556  0.3615  0.5303  0.7172
  103phy    C27 2763   3.037  -0.095   1.743 -0.3070 -0.5192  0.0464
  103phy    C26 2764   3.023  -0.232   1.805 -0.1370 -0.5420 -0.7442
  103phy    C25 2765   3.151  -0.272   1.873  0.2422  0.4822  0.8234
  103phy    C23 2766   3.135  -0.390   1.961 -0.0451 -0.9445  0.2836
  103phy    C24 2767   3.210  -0.513   1.924 -0.3369  0.0936  0.3876
  103phy    C22 2768   3.181  -0.338   2.098 -0.4707  0.4519 -0.1068
  103phy    C21 2769   3.131  -0.421   2.215  0.5740 -0.3519  0.5007
  103phy    C20 2770   3.156  -0.355   2.350 -0.5241  0.3586  0.0193
  103phy    C18 2771   3.079  -0.390   2.479 -0.0560 -0.2184 -0.2399
  103phy    O01 2772   3.101  -0.523   2.536 -0.4810 -0.0489  0.5684
  103phy    H01 2773   3.050  -0.586   2.489 -0.2571  0.6330 -0.6326
  103phy    C19 2774   3.157  -0.297   2.580  0.1839  0.2578 -0.2287
  103phy    C13 2775   2.916  -0.360   2.475  0.3068 -0.3832 -0.6515
  103phy     H3 2776   2.899  -0.251   2.454 -0.1120 -0.5482 -1.2026
  103phy    O33 2777   2.870  -0.380   2.614 -0.0562 -0.0469  0.0110
  103phy    H1B 2778   2.932  -0.440   2.652 -1.3133 -1.4223 -0.0364
  103phy    C12 2779   2.811  -0.441   2.381 -0.5582  0.2952  0.1133
  103phy    O11 2780   2.803  -0.583   2.394 -0.1512 -0.0568 -0.2384
  103phy    H1A 2781   2.714  -0.606   2.412 -0.6509  0.8895 -1.3707
  104phy    C35 2782   2.414   4.787   1.482 -0.4291 -0.1476  0.1464
  104phy    C33 2783   2.270   4.734   1.484  0.3220  0.4600 -0.0363
  104phy    C34 2784   2.268   4.631   1.603  0.2421  0.1607  0.0085
  104phy    C32 2785   2.158   4.835   1.488  0.1665 -0.2201  0.3561
  104phy    C31 2786   2.110   4.884   1.351 -0.6091 -0.3285 -0.4553
  104phy    C30 2787   2.004   4.996   1.349 -0.5282  0.6624 -0.0700
  104phy    C28 2788   1.939   5.019   1.212  0.3953 -0.6582 -0.3414
  104phy    C29 2789   1.799   5.073   1.246  0.2303  0.3568 -0.2389
  104phy    C27 2790   2.026   5.107   1.123 -0.3101 -0.4387 -0.1441
  104phy    C26 2791   2.001   5.070   0.977 -0.0525 -0.0938 -0.1966
  104phy    C25 2792   2.081   5.160   0.880 -0.2381 -0.4452 -0.6089
  104phy    C23 2793   2.063   5.132   0.729 -0.3768 -0.2196  0.4032
  104phy    C24 2794   2.099   5.268   0.665  0.2117 -0.7198 -0.3979
  104phy    C22 2795   2.178   5.036   0.668  0.3215  0.0839 -0.4812
  104phy    C21 2796   2.142   4.904   0.603  0.0905 -0.6005 -1.0244
  104phy    C20 2797   2.266   4.828   0.557 -0.0122 -0.5988  0.5364
  104phy    C18 2798   2.254   4.685   0.488  0.0134 -0.5208 -0.0279
  104phy    O01 2799   2.151   4.622   0.560 -0.1674 -0.0620  0.4648
  104phy    H01 2800   2.161   4.637   0.652  0.6466 -0.1694  0.3979
  104phy    C19 2801   2.390   4.610   0.507 -0.1154  0.6975  0.5927
  104phy    C13 2802   2.209   4.692   0.333  0.5063  0.0355 -0.5168
  104phy     H3 2803   2.103   4.727   0.344 -0.4794 -2.4980 -1.3963
  104phy    O33 2804   2.254   4.803   0.253  0.3223  0.3329  0.1901
  104phy    H1B 2805   2.347   4.809   0.252  0.4611  0.8805 -4.2912
  104phy    C12 2806   2.144   4.580   0.244 -0.0328  0.3672 -0.3655
  104phy    O11 2807   2.203   4.532   0.127  0.1017  0.0693  0.4032
  104phy    H1A 2808   2.214   4.602   0.066 -1.5908  1.1192  1.2161
  105phy    C35 2809   1.962   2.345   1.494  0.2630 -0.8192 -0.3150
  105phy    C33 2810   1.914   2.440   1.603 -0.0448 -0.0790 -0.8251
  105phy    C34 2811   1.981   2.382   1.726 -0.0608 -0.1567  0.3272
  105phy    C32 2812   1.945   2.593   1.598 -0.3256  0.4737 -0.6751
  105phy    C31 2813   1.832   2.669   1.544  0.3949 -0.8018  0.2891
  105phy    C30 2814   1.860   2.819   1.548  0.3006  0.7035 -0.0817
  105phy    C28 2815   1.751   2.904   1.479 -0.1085 -0.2050 -0.0199
  105phy    C29 2816   1.682   2.996   1.584  0.2072 -0.0479  0.1777
  105phy    C27 2817   1.800   2.984   1.354  0.5991 -0.1168  0.0250
  105phy    C26 2818   1.702   2.983   1.234  0.0402  0.4411  0.1635
  105phy    C25 2819   1.753   3.078   1.123  0.5013  0.2534 -1.0767
  105phy    C23 2820   1.681   3.111   0.995 -0.4700 -0.2240 -0.1140
  105phy    C24 2821   1.552   3.188   1.005  0.1513  0.2181  0.4210
  105phy    C22 2822   1.783   3.173   0.901 -0.0808  0.2413 -0.4465
  105phy    C21 2823   1.764   3.166   0.751 -0.3422 -0.4713 -0.4645
  105phy    C20 2824   1.892   3.237   0.692 -0.0437 -0.3848  0.4085
  105phy    C18 2825   1.914   3.255   0.539 -0.3817 -0.0466  0.2841
  105phy    O01 2826   1.901   3.128   0.480 -0.4069  0.0751 -0.2348
  105phy    H01 2827   1.956   3.057   0.507 -1.1126 -0.4327 -0.1079
  105phy    C19 2828   2.060   3.296   0.535 -0.2387  0.0634 -0.5329
  105phy    C13 2829   1.810   3.356   0.466  0.0961 -0.3199 -0.4594
  105phy     H3 2830   1.714   3.299   0.464 -0.0824 -0.0202 -0.4278
  105phy    O33 2831   1.765   3.463   0.547  0.4220  0.2080 -0.5383
  105phy    H1B 2832   1.760   3.433   0.636  1.8601 -0.5636 -0.6891
  105phy    C12 2833   1.792   3.373   0.315  0.0427 -0.5474  0.0123
  105phy    O11 2834   1.833   3.500   0.273 -0.2014  0.1929  0.1415
  105phy    H1A 2835   1.837   3.559   0.346  0.0426 -0.8580  1.0171
  106phy    C35 2836   1.808   4.869   1.824 -0.1977 -0.1174 -0.1964
  106phy    C33 2837   1.832   4.965   1.700  0.0735 -0.4783 -0.2593
  106phy    C34 2838   1.706   4.968   1.612 -0.1457  0.1619  0.2308
  106phy    C32 2839   1.842   5.109   1.761  0.0958  0.4512  0.0932
  106phy    C31 2840   1.954   5.194   1.707  0.3133 -0.1078 -0.3027
  106phy    C30 2841   1.958   5.335   1.756 -0.6158 -0.4520 -0.2744
  106phy    C28 2842   2.092   5.409   1.720  0.7646 -0.0405 -0.6824
  106phy    C29 2843   2.087   5.459   1.574  0.1261 -0.5183  0.0063
  106phy    C27 2844   2.127   5.527   1.810  0.6967 -0.1436 -0.5250
  106phy    C26 2845   2.201   5.482   1.937 -1.0761 -0.3410 -0.2339
  106phy    C25 2846   2.214   5.605   2.036 -0.0915 -0.5801  0.1260
  106phy    C23 2847   2.318   5.585   2.152 -0.2726  0.8953  0.1036
  106phy    C24 2848   2.400   5.709   2.163 -0.5463 -0.1486  0.0164
  106phy    C22 2849   2.259   5.531   2.282  0.1092 -0.2958  0.1261
  106phy    C21 2850   2.338   5.440   2.373 -0.0440 -0.1170 -0.2003
  106phy    C20 2851   2.238   5.372   2.474  0.0524  0.2078  0.0777
  106phy    C18 2852   2.277   5.257   2.580 -0.0299 -0.3011  0.4435
  106phy    O01 2853   2.381   5.292   2.667  0.0254  0.0647  0.4324
  106phy    H01 2854   2.466   5.258   2.644 -0.3261 -0.7181  0.2450
  106phy    C19 2855   2.155   5.265   2.676  0.2864  0.6039  0.1099
  106phy    C13 2856   2.297   5.108   2.514 -0.2519 -0.2457 -0.0221
  106phy     H3 2857   2.213   5.087   2.442  0.3862  2.0952 -1.5820
  106phy    O33 2858   2.284   4.998   2.610 -0.1608 -0.6113  0.4308
  106phy    H1B 2859   2.332   5.019   2.688  2.5775  0.8342 -1.4855
  106phy    C12 2860   2.428   5.075   2.435 -0.3553  0.1103  0.9876
  106phy    O11 2861   2.553   5.085   2.497  0.2344 -0.0312  0.0929
  106phy    H1A 2862   2.560   5.003   2.543  0.8197  0.2218  0.4755
  107phy    C35 2863   3.211   0.334   1.577  0.3786 -0.2240 -0.2774
  107phy    C33 2864   3.252   0.475   1.570  0.5246  0.5404  0.2891
  107phy    C34 2865   3.359   0.499   1.463 -0.0525 -0.3181  0.1056
  107phy    C32 2866   3.127   0.568   1.553  0.5470 -0.7803  0.3128
  107phy    C31 2867   3.099   0.667   1.670  0.4531 -0.5921  0.0018
  107phy    C30 2868   2.971   0.742   1.634  0.4009  0.0909 -0.3465
  107phy    C28 2869   2.948   0.864   1.726  0.7418  0.1641  0.4496
  107phy    C29 2870   2.907   0.979   1.629  0.2323  0.0192  0.8304
  107phy    C27 2871   2.835   0.841   1.828  0.0768 -0.3997 -0.2569
  107phy    C26 2872   2.854   0.891   1.964  0.2698  0.2788  0.3398
  107phy    C25 2873   2.730   0.891   2.045 -0.2678  0.1522  0.2421
  107phy    C23 2874   2.762   0.932   2.192  0.7876 -0.1394  0.2688
  107phy    C24 2875   2.730   1.074   2.221 -0.1960  0.0459  0.0227
  107phy    C22 2876   2.671   0.846   2.284 -0.2316 -0.0367  0.2307
  107phy    C21 2877   2.739   0.773   2.403 -0.5060  0.1678  0.3306
  107phy    C20 2878   2.637   0.716   2.499  0.2692 -0.1307 -0.3112
  107phy    C18 2879   2.678   0.618   2.624  0.1289 -0.0888  0.9488
  107phy    O01 2880   2.789   0.680   2.696  0.4929  0.2290 -0.4309
  107phy    H01 2881   2.867   0.693   2.645  0.0463  1.6207 -0.7996
  107phy    C19 2882   2.561   0.637   2.709  0.0992  0.6885  0.0483
  107phy    C13 2883   2.716   0.467   2.582  0.2184  0.6607  0.1505
  107phy     H3 2884   2.630   0.413   2.535  1.7682 -0.3367 -1.6663
  107phy    O33 2885   2.740   0.385   2.691  0.1591  0.3318  0.4535
  107phy    H1B 2886   2.769   0.434   2.766  1.1759  1.3718 -0.5772
  107phy    C12 2887   2.835   0.431   2.498 -0.1260 -0.2322  0.1761
  107phy    O11 2888   2.953   0.468   2.560 -0.3169  0.4688 -0.0140
  107phy    H1A 2889   2.973   0.425   2.641  4.0926 -0.4247 -1.2686
  108phy    C35 2890   4.285   4.838   1.542 -0.0912 -0.3468  0.7550
  108phy    C33 2891   4.241   4.934   1.427  0.0535  0.5762 -0.5283
  108phy    C34 2892   4.122   5.018   1.475 -0.3019 -0.2466  0.3559
  108phy    C32 2893   4.357   5.006   1.357 -0.1162  0.4357 -0.1639
  108phy    C31 2894   4.319   5.040   1.209  0.5570  0.0146  0.0678
  108phy    C30 2895   4.430   5.116   1.146  0.2160  0.2119 -0.0543
  108phy    C28 2896   4.377   5.217   1.038 -0.6147  0.5178  0.2941
  108phy    C29 2897   4.374   5.355   1.101  0.0244 -0.0851  0.1820
  108phy    C27 2898   4.480   5.230   0.926  0.1936 -0.1564  0.0410
  108phy    C26 2899   4.431   5.178   0.791  0.1133 -0.0447 -0.0684
  108phy    C25 2900   4.537   5.201   0.682  0.3766 -0.8532  0.1602
  108phy    C23 2901   4.508   5.139   0.545 -0.8805  0.2831 -0.1243
  108phy    C24 2902   4.446   5.243   0.450  0.2916  0.1531  0.1195
  108phy    C22 2903   4.631   5.072   0.475 -0.0512  0.0190 -0.0902
  108phy    C21 2904   4.597   4.933   0.430  0.2817 -0.6629  0.9379
  108phy    C20 2905   4.708   4.880   0.339 -0.5130 -0.1057  1.2601
  108phy    C18 2906   4.712   4.740   0.272  0.4026  0.9881 -0.4695
  108phy    O01 2907   4.658   4.643   0.375 -0.5722 -0.1360 -0.0664
  108phy    H01 2908   4.564   4.647   0.377 -0.6083 -0.4891 -0.9692
  108phy    C19 2909   4.863   4.716   0.256  0.7798 -0.3429  0.1728
  108phy    C13 2910   4.625   4.730   0.135 -0.4747  0.1421  0.0940
  108phy     H3 2911   4.518   4.742   0.166 -0.3573 -0.2845  0.7104
  108phy    O33 2912   4.636   4.837   0.045 -0.4297 -0.2988  0.3250
  108phy    H1B 2913   4.606   4.923   0.070  1.4155  0.7010 -0.6902
  108phy    C12 2914   4.574   4.605   0.067 -0.3020  0.2717  0.6438
  108phy    O11 2915   4.646   4.552  -0.044 -0.4604  0.5485  0.0781
  108phy    H1A 2916   4.712   4.608  -0.080  0.5152 -1.3069 -1.2304
  109phy    C35 2917   4.490   3.040   1.779  0.3237  0.5050  0.0655
  109phy    C33 2918   4.468   2.899   1.827  0.2243  0.0150  0.3299
  109phy    C34 2919   4.423   2.814   1.706  0.3679 -0.3664  0.9486
  109phy    C32 2920   4.599   2.842   1.877  0.0643  0.3872  0.1287
  109phy    C31 2921   4.590   2.732   1.987  0.5549  0.5803 -0.1905
  109phy    C30 2922   4.732   2.709   2.037  0.4535 -0.0705  0.1933
  109phy    C28 2923   4.746   2.588   2.133 -0.3068  0.1778  0.4734
  109phy    C29 2924   4.781   2.461   2.050 -0.0030  0.1057  0.1708
  109phy    C27 2925   4.856   2.612   2.236  0.2687 -0.5737 -0.2989
  109phy    C26 2926   4.817   2.593   2.386 -0.2260  0.0209  0.1331
  109phy    C25 2927   4.937   2.626   2.481  0.0713  0.6438  0.0576
  109phy    C23 2928   4.902   2.677   2.621  0.0791  0.6343 -0.3678
  109phy    C24 2929   4.862   2.557   2.713 -0.3738 -0.1396  0.9326
  109phy    C22 2930   5.028   2.735   2.684  0.0473 -0.3575 -0.6216
  109phy    C21 2931   5.014   2.881   2.721 -0.4304 -0.1598  0.5195
  109phy    C20 2932   5.146   2.922   2.795  0.5494  0.7988  0.6651
  109phy    C18 2933   5.166   3.069   2.848  0.7480 -0.1339 -0.1080
  109phy    O01 2934   5.044   3.129   2.893 -0.0200 -0.3066 -0.0695
  109phy    H01 2935   5.013   3.080   2.967 -0.2963  0.6052  0.4324
  109phy    C19 2936   5.273   3.053   2.962  0.2721 -0.3385 -0.4408
  109phy    C13 2937   5.228   3.163   2.730 -0.4006  0.5300 -0.6477
  109phy     H3 2938   5.308   3.105   2.677 -0.1117  0.2110  0.1145
  109phy    O33 2939   5.302   3.279   2.772 -0.7186 -0.1322 -0.3575
  109phy    H1B 2940   5.241   3.343   2.803 -1.9115 -0.6920 -1.4727
  109phy    C12 2941   5.134   3.215   2.612 -0.3182 -0.0509  0.4863
  109phy    O11 2942   5.017   3.282   2.649 -0.1488 -0.0851 -0.2851
  109phy    H1A 2943   4.955   3.220   2.683  0.4533  0.3745  1.7721
  110phy    C35 2944   4.532   1.607   1.518 -0.3989  0.1399  0.3019
  110phy    C33 2945   4.603   1.738   1.500  0.0399 -0.5191 -0.2978
  110phy    C34 2946   4.557   1.830   1.613 -0.5602 -0.4103 -0.0218
  110phy    C32 2947   4.758   1.724   1.487  0.3281 -0.2200 -0.2828
  110phy    C31 2948   4.830   1.809   1.384  0.3407  0.6564 -0.2672
  110phy    C30 2949   4.986   1.805   1.406 -0.2530  0.6614  0.0758
  110phy    C28 2950   5.070   1.904   1.321  0.2589  0.5378 -0.6327
  110phy    C29 2951   5.078   2.051   1.365 -0.5188 -0.2882  0.0220
  110phy    C27 2952   5.212   1.845   1.315  0.1609 -0.3419  0.2088
  110phy    C26 2953   5.290   1.845   1.181  0.3096 -0.3112  0.0677
  110phy    C25 2954   5.411   1.752   1.185  0.1104 -0.2980  0.1232
  110phy    C23 2955   5.492   1.737   1.049 -0.1046 -0.1655 -0.4392
  110phy    C24 2956   5.614   1.831   1.047 -0.4503  0.6027  0.0853
  110phy    C22 2957   5.542   1.595   1.021 -0.1714  0.0731  0.0707
  110phy    C21 2958   5.485   1.521   0.897 -0.0823  0.0491 -0.0095
  110phy    C20 2959   5.538   1.372   0.896 -0.2804 -0.2556 -0.3865
  110phy    C18 2960   5.492   1.274   0.779 -0.1788  1.0790 -0.1561
  110phy    O01 2961   5.354   1.275   0.770  0.3834  0.5645  0.0496
  110phy    H01 2962   5.328   1.365   0.778  0.5926  0.7820 -1.5139
  110phy    C19 2963   5.522   1.138   0.838 -0.1848  0.1398 -0.1193
  110phy    C13 2964   5.565   1.293   0.638  0.5242 -0.0154  0.3918
  110phy     H3 2965   5.659   1.348   0.667 -0.5359  1.2536  1.5375
  110phy    O33 2966   5.627   1.193   0.564  0.3162  0.2270 -0.4051
  110phy    H1B 2967   5.609   1.107   0.595 -0.4192  0.5978  0.2362
  110phy    C12 2968   5.522   1.405   0.534 -0.2862 -0.0389 -0.7442
  110phy    O11 2969   5.428   1.360   0.437  0.0869 -0.5215  0.0045
  110phy    H1A 2970   5.436   1.267   0.439  1.4334 -0.4567  3.0472
  111phy    C35 2971   4.091   2.813   2.385  0.2597  0.5392  0.6930
  111phy    C33 2972   4.190   2.876   2.283 -0.4632  0.2691  0.2554
  111phy    C34 2973   4.301   2.938   2.366  0.5233  0.3773  0.4120
  111phy    C32 2974   4.241   2.778   2.169 -0.6107 -1.2512  0.4175
  111phy    C31 2975   4.134   2.728   2.068  0.9617  0.3355 -0.2714
  111phy    C30 2976   4.176   2.618   1.973  0.2772  0.3962  0.0509
  111phy    C28 2977   4.069   2.549   1.883  0.6513  0.5329  0.6450
  111phy    C29 2978   4.048   2.633   1.755 -0.5089 -0.5281 -0.0498
  111phy    C27 2979   4.112   2.404   1.840  0.7408 -0.0568  0.1598
  111phy    C26 2980   4.065   2.300   1.938  0.4166  0.6742 -0.4064
  111phy    C25 2981   4.096   2.150   1.912 -0.3044 -0.3469 -0.0797
  111phy    C23 2982   4.045   2.057   2.022  0.0333 -1.0589  0.5733
  111phy    C24 2983   3.950   1.961   1.962 -0.0730  0.2244  0.0434
  111phy    C22 2984   4.170   1.998   2.095  0.7125  0.0258 -0.6686
  111phy    C21 2985   4.160   1.943   2.241  0.4676  0.1815  0.2543
  111phy    C20 2986   4.298   1.888   2.274  0.2274  0.0816 -0.5717
  111phy    C18 2987   4.319   1.817   2.412  0.3642 -1.1735 -0.3471
  111phy    O01 2988   4.212   1.726   2.441  0.0360  0.5122  0.1770
  111phy    H01 2989   4.186   1.750   2.528 -0.4508  0.0204  0.1719
  111phy    C19 2990   4.445   1.734   2.380  0.3296 -0.1613 -0.2280
  111phy    C13 2991   4.345   1.911   2.542  0.3271 -0.0657 -1.0199
  111phy     H3 2992   4.397   2.004   2.509 -1.3041  1.2937  0.0323
  111phy    O33 2993   4.436   1.855   2.632  0.1340  0.8993 -0.0120
  111phy    H1B 2994   4.394   1.778   2.665  0.9546  0.7854  0.8125
  111phy    C12 2995   4.209   1.956   2.615 -0.5352 -0.3135  0.4544
  111phy    O11 2996   4.151   1.839   2.675 -0.3464 -0.0069 -0.1424
  111phy    H1A 2997   4.194   1.832   2.758 -1.9246  1.6150  0.8568
  112phy    C35 2998   4.463   2.361   2.392  0.2186 -0.4539  0.2015
  112phy    C33 2999   4.373   2.381   2.266  0.0412  0.2693  0.5615
  112phy    C34 3000   4.436   2.306   2.151 -0.3050  0.0955 -0.1869
  112phy    C32 3001   4.234   2.317   2.301  0.2865  0.4341 -0.1521
  112phy    C31 3002   4.122   2.418   2.340 -0.4398 -0.0030 -0.5091
  112phy    C30 3003   3.994   2.340   2.367 -0.1269  0.0090 -0.1832
  112phy    C28 3004   3.861   2.409   2.409  0.7587  0.0539  0.1779
  112phy    C29 3005   3.750   2.313   2.365  0.6793 -0.1454  0.1867
  112phy    C27 3006   3.853   2.441   2.561  0.4027 -0.6100  0.3660
  112phy    C26 3007   3.824   2.585   2.585 -0.3928 -0.1300  0.2670
  112phy    C25 3008   3.840   2.619   2.734 -0.3525 -0.6653  0.2996
  112phy    C23 3009   3.834   2.772   2.774 -0.0160  0.0991  0.6133
  112phy    C24 3010   3.692   2.824   2.782  0.1917 -0.3518 -0.3128
  112phy    C22 3011   3.906   2.779   2.911 -0.5217  0.2348  0.6190
  112phy    C21 3012   3.967   2.908   2.959 -0.5216 -0.0895  0.6188
  112phy    C20 3013   4.053   2.885   3.075 -0.2754  0.5490  0.0561
  112phy    C18 3014   4.123   3.006   3.146  0.4952 -0.2819  0.6993
  112phy    O01 3015   4.025   3.107   3.176 -0.0793 -0.2082 -0.3115
  112phy    H01 3016   4.065   3.178   3.223 -1.2516 -0.4395  1.0564
  112phy    C19 3017   4.154   2.933   3.285  0.1999 -0.0743 -0.3145
  112phy    C13 3018   4.253   3.065   3.070  0.6596 -0.2651 -0.3120
  112phy     H3 3019   4.309   2.981   3.022 -2.2960 -1.3810 -2.0911
  112phy    O33 3020   4.348   3.125   3.159  0.4994 -0.5602  0.1030
  112phy    H1B 3021   4.316   3.202   3.202  0.4053  0.8328 -2.2882
  112phy    C12 3022   4.235   3.169   2.945  0.1266  0.5704 -0.0345
  112phy    O11 3023   4.171   3.288   2.984 -0.4362  0.0822  0.0452
  112phy    H1A 3024   4.092   3.261   3.025 -0.2675 -0.2375  0.1620
  113phy    C35 3025   4.556   0.054   1.710  0.1115 -0.1507  0.2942
  113phy    C33 3026   4.561   0.207   1.694 -0.0564 -0.0622 -0.3431
  113phy    C34 3027   4.713   0.238   1.685  0.4776 -0.3500 -0.3924
  113phy    C32 3028   4.483   0.252   1.572 -0.3043 -0.0729  0.0051
  113phy    C31 3029   4.329   0.283   1.587  0.3054 -0.2205  0.1884
  113phy    C30 3030   4.268   0.327   1.459 -0.0523 -0.0018  0.0296
  113phy    C28 3031   4.119   0.358   1.440 -0.6084 -0.2976 -0.6477
  113phy    C29 3032   4.105   0.509   1.467 -0.3151 -0.0256  0.3787
  113phy    C27 3033   4.057   0.339   1.304 -0.4934  0.0703 -1.0117
  113phy    C26 3034   3.981   0.209   1.269  0.1794 -0.4075  0.1678
  113phy    C25 3035   3.917   0.233   1.127 -0.1031  0.3382  0.3612
  113phy    C23 3036   3.850   0.106   1.064 -0.1674  0.1887  0.6447
  113phy    C24 3037   3.715   0.136   1.010  0.3241 -0.1099 -0.1649
  113phy    C22 3038   3.940   0.045   0.956  0.2605 -0.3134 -0.3813
  113phy    C21 3039   3.942  -0.109   0.947 -0.3323 -0.4672  0.1435
  113phy    C20 3040   4.032  -0.137   0.826  0.3540 -0.1530 -0.6775
  113phy    C18 3041   4.067  -0.293   0.792 -0.4281  0.4691  0.2526
  113phy    O01 3042   4.106  -0.366   0.908 -0.5217 -0.1483 -0.1595
  113phy    H01 3043   4.163  -0.325   0.969 -1.6229 -1.2534  1.6967
  113phy    C19 3044   4.190  -0.280   0.704 -0.2619  0.0582  0.5236
  113phy    C13 3045   3.952  -0.376   0.726  0.9348  0.1302  0.0414
  113phy     H3 3046   3.886  -0.395   0.814  2.3893 -1.0422  0.9268
  113phy    O33 3047   3.857  -0.290   0.650  0.0508 -0.2038 -0.0556
  113phy    H1B 3048   3.778  -0.277   0.698 -2.1195 -2.1447 -2.7375
  113phy    C12 3049   3.939  -0.531   0.707 -0.8468  0.1683  0.7028
  113phy    O11 3050   3.954  -0.597   0.583  0.6700  0.1757 -0.0532
  113phy    H1A 3051   4.030  -0.564   0.539 -0.4708  3.2465  0.0100
  114phy    C35 3052   1.099   2.996   2.390 -0.6880 -0.1833  0.1729
  114phy    C33 3053   1.082   3.066   2.257 -0.6771  0.2163  0.1056
  114phy    C34 3054   1.182   3.012   2.154  0.0513 -0.1181 -0.3137
  114phy    C32 3055   0.934   3.050   2.216 -0.0610 -0.3543 -0.0755
  114phy    C31 3056   0.868   3.158   2.129  0.1893  0.4530  0.5322
  114phy    C30 3057   0.718   3.122   2.106  0.5717 -0.0274  0.0748
  114phy    C28 3058   0.632   3.187   1.988 -0.6420 -0.4306 -0.0503
  114phy    C29 3059   0.648   3.096   1.866  0.1198 -0.3363  0.4891
  114phy    C27 3060   0.484   3.184   2.025 -0.1537  0.3520 -0.1513
  114phy    C26 3061   0.419   3.313   2.065 -0.2723  0.8458  0.2237
  114phy    C25 3062   0.271   3.282   2.091 -0.1450 -0.3957  0.1406
  114phy    C23 3063   0.188   3.396   2.151 -0.5865  0.2638  0.0759
  114phy    C24 3064   0.049   3.389   2.090  0.2604 -0.0609  0.6055
  114phy    C22 3065   0.196   3.400   2.310 -0.0116  0.5397  0.3695
  114phy    C21 3066   0.182   3.541   2.371  0.7665  0.1672 -0.1953
  114phy    C20 3067   0.217   3.546   2.519 -0.2327  0.5624 -0.0128
  114phy    C18 3068   0.213   3.685   2.596  0.5426 -0.0990 -0.1207
  114phy    O01 3069   0.091   3.757   2.570 -0.4857  0.2904  0.0991
  114phy    H01 3070   0.027   3.697   2.536 -0.2910  0.8520 -1.3373
  114phy    C19 3071   0.191   3.628   2.742  0.1910 -0.2766  0.1095
  114phy    C13 3072   0.346   3.772   2.561  0.0794  0.0719  0.1354
  114phy     H3 3073   0.363   3.768   2.450  0.5985  0.4673  0.1968
  114phy    O33 3074   0.467   3.714   2.609 -0.3390 -0.0656 -0.1969
  114phy    H1B 3075   0.471   3.639   2.552 -1.4028  0.9293 -1.6597
  114phy    C12 3076   0.347   3.920   2.604  0.3376 -0.1267 -0.0491
  114phy    O11 3077   0.352   3.952   2.741 -0.4662  0.3895 -0.3271
  114phy    H1A 3078   0.437   3.921   2.766  0.3244  1.7050 -1.2556
  115phy    C35 3079   4.313   1.392   0.246 -0.1746 -0.0662 -0.2145
  115phy    C33 3080   4.223   1.472   0.335  0.0569 -0.1824  0.0255
  115phy    C34 3081   4.089   1.402   0.335  0.3484  0.4440 -0.3030
  115phy    C32 3082   4.287   1.513   0.469 -0.4300  0.2943 -0.2575
  115phy    C31 3083   4.246   1.656   0.509 -0.2357 -0.7389  0.2232
  115phy    C30 3084   4.350   1.722   0.600 -0.0104  0.0784 -0.1050
  115phy    C28 3085   4.316   1.871   0.646 -0.0815  0.1705 -0.4470
  115phy    C29 3086   4.229   1.881   0.774  0.3651 -0.3794 -0.2571
  115phy    C27 3087   4.459   1.930   0.653  0.6178 -0.7141 -0.7065
  115phy    C26 3088   4.475   2.082   0.626 -0.1558  0.0601 -0.0762
  115phy    C25 3089   4.624   2.123   0.645  0.0209 -0.1326 -0.0903
  115phy    C23 3090   4.654   2.273   0.614 -0.3056 -0.4502 -0.2704
  115phy    C24 3091   4.639   2.357   0.736  0.4950  0.3275  0.6659
  115phy    C22 3092   4.803   2.289   0.568  0.2870 -0.7430 -0.8117
  115phy    C21 3093   4.830   2.269   0.421  0.2758  0.0958 -0.1458
  115phy    C20 3094   4.951   2.353   0.375  0.2388  0.4271  0.0974
  115phy    C18 3095   4.982   2.363   0.217  0.1195 -0.3300  0.2988
  115phy    O01 3096   4.993   2.231   0.169 -0.6065 -0.2191  0.0951
  115phy    H01 3097   4.971   2.235   0.077 -0.0562 -0.0550 -0.0345
  115phy    C19 3098   5.122   2.425   0.211  0.1739  0.8498  0.3042
  115phy    C13 3099   4.869   2.449   0.134  0.6011 -0.3736 -0.1200
  115phy     H3 3100   4.774   2.401   0.167  0.5812 -0.2467  0.0048
  115phy    O33 3101   4.838   2.583   0.178 -0.1346 -0.2936  0.1529
  115phy    H1B 3102   4.805   2.581   0.265  1.4013 -0.9240  0.7683
  115phy    C12 3103   4.829   2.421  -0.020 -0.4482 -0.0281 -0.3608
  115phy    O11 3104   4.896   2.305  -0.070 -0.1924 -0.1617 -0.2998
  115phy    H1A 3105   4.837   2.268  -0.133  0.3784  0.2833 -1.0973
  116phy    C35 3106   3.670   4.760   1.145  0.5376 -0.3788  0.5694
  116phy    C33 3107   3.790   4.771   1.233 -0.0596  0.7131 -0.2704
  116phy    C34 3108   3.775   4.888   1.331 -0.0464  0.0075 -0.1056
  116phy    C32 3109   3.817   4.632   1.293  0.2613  0.1839  0.3524
  116phy    C31 3110   3.959   4.584   1.301 -1.1979 -0.3248 -0.0729
  116phy    C30 3111   3.990   4.464   1.394  0.2690 -0.2418 -0.8047
  116phy    C28 3112   4.137   4.413   1.397  0.3644 -0.7820  0.2352
  116phy    C29 3113   4.206   4.460   1.519  0.2958  0.2098  0.1073
  116phy    C27 3114   4.138   4.258   1.399 -0.0034 -0.5037 -0.0169
  116phy    C26 3115   4.234   4.212   1.289 -0.0874  0.4164  0.0987
  116phy    C25 3116   4.236   4.065   1.276 -0.1268  0.3019 -0.6671
  116phy    C23 3117   4.345   4.017   1.178  0.2199 -0.1964 -0.6706
  116phy    C24 3118   4.402   3.884   1.233 -0.0042 -0.1388  0.3348
  116phy    C22 3119   4.310   4.010   1.029 -0.4828  0.2535  0.6329
  116phy    C21 3120   4.429   4.035   0.936  0.1333 -0.3570  0.2464
  116phy    C20 3121   4.389   4.037   0.789 -0.5756  0.3680  0.3053
  116phy    C18 3122   4.494   3.992   0.678 -0.6982  0.6565  0.2758
  116phy    O01 3123   4.623   4.050   0.707  0.0357 -0.3363 -0.3329
  116phy    H01 3124   4.616   4.137   0.740  2.7574 -1.1929  2.9992
  116phy    C19 3125   4.468   4.070   0.544  0.0402  0.0587  0.3281
  116phy    C13 3126   4.523   3.832   0.661  0.2850 -0.1066  0.1466
  116phy     H3 3127   4.444   3.781   0.721 -0.0702 -3.4754 -2.8281
  116phy    O33 3128   4.483   3.766   0.536 -0.8220 -0.0694 -0.2372
  116phy    H1B 3129   4.556   3.762   0.478 -0.6987  2.0367 -0.2996
  116phy    C12 3130   4.624   3.762   0.763 -0.3458  0.2375  0.5434
  116phy    O11 3131   4.748   3.733   0.707  0.3631  0.2057 -0.0654
  116phy    H1A 3132   4.810   3.724   0.777  0.2708  0.8874  0.1099
  117phy    C35 3133   2.846   5.046   2.162 -0.0913  0.0260 -0.1498
  117phy    C33 3134   2.866   5.174   2.240  0.3138  0.3125 -0.0754
  117phy    C34 3135   2.727   5.240   2.263 -0.2231 -0.3644  0.0531
  117phy    C32 3136   2.955   5.142   2.362 -0.2814  0.3893 -0.0466
  117phy    C31 3137   3.086   5.214   2.356 -0.8732  0.1871  0.1656
  117phy    C30 3138   3.173   5.207   2.477  0.1219  0.6033  0.6651
  117phy    C28 3139   3.311   5.271   2.465 -0.2592  0.0846  0.0144
  117phy    C29 3140   3.312   5.426   2.500  0.3573 -0.0787 -0.6465
  117phy    C27 3141   3.413   5.200   2.560 -0.6255 -0.6715  0.4323
  117phy    C26 3142   3.495   5.097   2.475  0.1036  0.3809  0.0347
  117phy    C25 3143   3.630   5.070   2.542  0.3020 -1.1300 -0.6266
  117phy    C23 3144   3.694   4.947   2.479 -0.1300  0.0076 -0.6426
  117phy    C24 3145   3.783   4.982   2.364 -0.0191 -0.0180  0.3063
  117phy    C22 3146   3.794   4.892   2.584 -0.2611  0.2089  0.3469
  117phy    C21 3147   3.773   4.758   2.654  0.3705 -0.3320  0.3052
  117phy    C20 3148   3.891   4.714   2.733 -0.5159 -0.1983  0.3189
  117phy    C18 3149   3.899   4.566   2.789 -0.4506  0.0017  0.4341
  117phy    O01 3150   3.854   4.476   2.683  0.3564  0.8545  0.5886
  117phy    H01 3151   3.761   4.484   2.674 -0.3339 -3.4387  1.3545
  117phy    C19 3152   4.054   4.544   2.797  0.3801 -0.5284 -0.1798
  117phy    C13 3153   3.806   4.552   2.918  0.6278  0.1825 -0.0091
  117phy     H3 3154   3.701   4.576   2.888  0.1232 -1.6872  0.1730
  117phy    O33 3155   3.831   4.653   3.015 -0.5831  0.2805 -0.3282
  117phy    H1B 3156   3.749   4.684   3.047  0.3440  0.6706  1.8292
  117phy    C12 3157   3.796   4.410   2.988 -0.4823 -0.0774  0.4666
  117phy    O11 3158   3.763   4.302   2.903 -0.0533 -0.5797  0.2869
  117phy    H1A 3159   3.801   4.301   2.818 -0.5062 -1.6523  0.0802
  118phy    C35 3160   0.096   3.310   1.400 -0.0401  0.2847  0.1710
  118phy    C33 3161   0.200   3.341   1.506 -0.5439  0.0273  0.5155
  118phy    C34 3162   0.340   3.267   1.500  0.0659 -0.2795 -0.0527
  118phy    C32 3163   0.211   3.486   1.549 -0.4509 -0.1192  0.0472
  118phy    C31 3164   0.197   3.511   1.696 -0.8620 -0.4276 -0.5895
  118phy    C30 3165   0.204   3.663   1.732  0.2936 -0.3453 -0.0748
  118phy    C28 3166   0.251   3.702   1.871 -0.2575 -0.0120  0.3187
  118phy    C29 3167   0.399   3.726   1.855  0.9148  0.3385 -0.2013
  118phy    C27 3168   0.187   3.836   1.913  0.1619 -0.9555  0.4171
  118phy    C26 3169   0.186   3.876   2.059 -0.2060 -0.0814  0.0164
  118phy    C25 3170   0.118   4.015   2.091  0.6197  0.0756  0.7798
  118phy    C23 3171   0.147   4.060   2.231 -0.6778  0.3525  0.5157
  118phy    C24 3172   0.201   4.198   2.231  0.6360  0.9454  0.0672
  118phy    C22 3173   0.013   4.076   2.308  0.0225 -0.1393  0.5233
  118phy    C21 3174  -0.024   3.958   2.393  0.2884 -0.5850  0.2739
  118phy    C20 3175  -0.151   3.997   2.467  0.4225  0.1972  0.4501
  118phy    C18 3176  -0.209   3.900   2.573 -0.1283 -0.3478  0.5061
  118phy    O01 3177  -0.095   3.867   2.661  0.1220  0.0548 -0.0966
  118phy    H01 3178  -0.019   3.840   2.613  1.2010  1.0286  1.0001
  118phy    C19 3179  -0.296   4.005   2.653  0.1727  0.4251  0.3190
  118phy    C13 3180  -0.279   3.755   2.527 -0.6325 -0.4132 -0.0805
  118phy     H3 3181  -0.354   3.778   2.447  0.2555 -1.1595 -1.1635
  118phy    O33 3182  -0.356   3.693   2.628  0.0256  0.1971  0.0536
  118phy    H1B 3183  -0.414   3.751   2.674  0.1881  0.0715  0.4207
  118phy    C12 3184  -0.194   3.634   2.470 -0.9167  0.8076  0.0276
  118phy    O11 3185  -0.087   3.585   2.548 -0.0634 -0.6775  0.3559
  118phy    H1A 3186  -0.118   3.504   2.583 -2.0760 -0.2850 -0.3758
  119phy    C35 3187   4.513   3.487   2.080  0.3767 -0.3556  0.5828
  119phy    C33 3188   4.365   3.457   2.085  0.2682 -0.8735 -0.3272
  119phy    C34 3189   4.317   3.438   1.941  0.7758  0.4668  0.2339
  119phy    C32 3190   4.338   3.346   2.190 -0.3678 -0.2059  0.5054
  119phy    C31 3191   4.220   3.392   2.285 -0.5857 -0.0684 -0.6162
  119phy    C30 3192   4.195   3.297   2.400 -0.0940  0.2817  0.5629
  119phy    C28 3193   4.073   3.334   2.488 -0.1613 -0.1303 -0.1748
  119phy    C29 3194   3.968   3.219   2.508  0.4608  0.2786 -0.1244
  119phy    C27 3195   4.109   3.391   2.624  0.2671  0.4095 -0.1892
  119phy    C26 3196   4.014   3.511   2.651 -0.0321 -0.1407 -0.3713
  119phy    C25 3197   4.038   3.562   2.791 -0.2220 -0.0848 -0.2086
  119phy    C23 3198   3.979   3.703   2.828  0.7058  0.2984  0.5060
  119phy    C24 3199   3.821   3.705   2.845  0.0308 -0.4037  0.0573
  119phy    C22 3200   4.049   3.748   2.960 -0.6049  0.1267 -0.5788
  119phy    C21 3201   4.175   3.832   2.941  0.4330  0.5228  0.2171
  119phy    C20 3202   4.252   3.856   3.072 -0.0243  0.4519  0.1864
  119phy    C18 3203   4.389   3.932   3.060  0.2136 -0.1848 -0.4501
  119phy    O01 3204   4.396   4.031   2.959  0.5273 -0.1276  0.0182
  119phy    H01 3205   4.311   4.071   2.964 -0.5777 -2.2922 -0.1461
  119phy    C19 3206   4.396   4.015   3.195 -0.9121  0.0135  0.3229
  119phy    C13 3207   4.522   3.841   3.041 -0.2313  0.8494  0.0520
  119phy     H3 3208   4.525   3.763   3.121 -1.6797  0.6707 -0.0564
  119phy    O33 3209   4.641   3.913   3.063  0.4805  0.6654  0.3794
  119phy    H1B 3210   4.637   3.994   3.016  0.0467 -0.4775 -1.6543
  119phy    C12 3211   4.538   3.761   2.898  0.5847  0.3510 -0.6446
  119phy    O11 3212   4.556   3.849   2.790  0.1772  0.5472 -0.1128
  119phy    H1A 3213   4.513   3.928   2.814  1.1278  1.2581 -0.6742
  120phy    C35 3214   3.754   3.491   1.905  0.5086  0.0530  0.2560
  120phy    C33 3215   3.879   3.417   1.884  0.3901 -0.1597 -0.2459
  120phy    C34 3216   3.913   3.353   2.023 -0.0403  0.5029 -1.2868
  120phy    C32 3217   3.849   3.317   1.767 -0.3693 -0.3678  0.4847
  120phy    C31 3218   3.977   3.271   1.688  0.0074  0.1556 -0.1854
  120phy    C30 3219   3.952   3.190   1.559  0.1718 -0.1709 -0.1160
  120phy    C28 3220   4.061   3.116   1.479 -0.1073  0.0938 -0.2179
  120phy    C29 3221   4.130   3.008   1.561  0.1411 -0.1620  0.5394
  120phy    C27 3222   3.981   3.042   1.365 -0.4034 -0.4342 -0.2823
  120phy    C26 3223   4.028   3.063   1.220  0.4347  0.1167 -0.6389
  120phy    C25 3224   3.926   3.011   1.111  0.0560 -0.0682 -0.9493
  120phy    C23 3225   3.959   3.037   0.969 -0.1481 -0.8057  0.2757
  120phy    C24 3226   4.046   2.931   0.908 -0.0330 -0.4637  0.0256
  120phy    C22 3227   3.818   3.034   0.910 -0.1360  0.2555  0.1043
  120phy    C21 3228   3.769   3.067   0.766  0.2390  0.8779 -0.4853
  120phy    C20 3229   3.621   3.068   0.770 -0.5814  0.4435  0.3810
  120phy    C18 3230   3.522   3.121   0.661  0.1762 -0.6109 -0.2446
  120phy    O01 3231   3.571   3.247   0.620 -0.2816 -0.3052  0.0684
  120phy    H01 3232   3.523   3.323   0.644  0.9555  1.1039 -1.6412
  120phy    C19 3233   3.388   3.145   0.731 -0.2005  0.2255  0.1617
  120phy    C13 3234   3.518   3.017   0.533 -0.1535 -0.5544 -0.2499
  120phy     H3 3235   3.623   3.025   0.496 -0.0952  0.0092  0.0251
  120phy    O33 3236   3.509   2.877   0.559  0.2976 -0.1507 -0.5013
  120phy    H1B 3237   3.428   2.853   0.599  1.5077 -1.8322  1.1070
  120phy    C12 3238   3.478   3.058   0.384 -0.6150  0.1410 -0.2467
  120phy    O11 3239   3.346   3.048   0.337  0.3256 -0.3372 -0.1042
  120phy    H1A 3240   3.328   3.136   0.309  0.7869 -0.6252 -1.3628
  121phy    C35 3241   4.555   2.326   1.756  0.2699 -0.6116  0.1903
  121phy    C33 3242   4.601   2.205   1.674 -0.0312  0.0275  0.1690
  121phy    C34 3243   4.546   2.222   1.536  0.5582 -0.5022  0.1699
  121phy    C32 3244   4.754   2.193   1.676  0.2016  0.5465 -0.3281
  121phy    C31 3245   4.822   2.103   1.785 -0.6249  0.3437  0.2684
  121phy    C30 3246   4.970   2.087   1.743 -0.2158  0.3522  0.6237
  121phy    C28 3247   5.050   1.984   1.827  0.1715  0.0710 -0.0758
  121phy    C29 3248   5.062   1.850   1.752  0.0993 -0.2953 -0.2778
  121phy    C27 3249   5.190   2.033   1.864  0.2082 -0.6020  0.0788
  121phy    C26 3250   5.225   2.007   2.008 -0.2618 -0.2865  0.0825
  121phy    C25 3251   5.364   2.072   2.036  0.1532  0.0835 -0.5730
  121phy    C23 3252   5.394   2.064   2.188 -0.2798 -0.5280  0.4841
  121phy    C24 3253   5.544   2.028   2.208 -0.4996  0.0019  0.2666
  121phy    C22 3254   5.363   2.196   2.260 -0.3198 -0.4987  0.0891
  121phy    C21 3255   5.303   2.182   2.400 -0.4885  0.1612 -0.4786
  121phy    C20 3256   5.306   2.312   2.479  0.8086 -0.0037 -0.0289
  121phy    C18 3257   5.315   2.303   2.636 -0.4888 -0.5884  0.0182
  121phy    O01 3258   5.422   2.217   2.667 -0.1459  0.6943 -0.3726
  121phy    H01 3259   5.439   2.212   2.759 -0.8080 -0.6051 -0.3069
  121phy    C19 3260   5.368   2.442   2.662 -0.4644 -0.0448  0.5094
  121phy    C13 3261   5.175   2.275   2.719 -0.0948  0.4702  0.0285
  121phy     H3 3262   5.093   2.336   2.673  0.5139 -0.2032 -2.0677
  121phy    O33 3263   5.174   2.327   2.851 -0.4008  0.0272 -0.3927
  121phy    H1B 3264   5.204   2.266   2.915 -0.3422  2.7791  2.4677
  121phy    C12 3265   5.117   2.126   2.725  0.6675  0.3498 -0.1244
  121phy    O11 3266   4.999   2.116   2.796  0.2504 -0.4460 -0.1273
  121phy    H1A 3267   5.023   2.109   2.886  1.4019 -0.2348 -0.4016
  122phy    C35 3268   1.664   4.045   1.890 -0.1641 -0.3465 -0.5239
  122phy    C33 3269   1.547   4.144   1.903  0.0809  0.2830 -0.3842
  122phy    C34 3270   1.587   4.265   1.813 -0.1332 -0.0917 -0.1868
  122phy    C32 3271   1.409   4.082   1.872  0.0915 -0.3162  0.0716
  122phy    C31 3272   1.286   4.159   1.921 -0.6041  0.5183  0.1505
  122phy    C30 3273   1.161   4.070   1.893 -0.1511 -0.0218  0.3141
  122phy    C28 3274   1.026   4.134   1.923  0.0426  0.7403  0.4581
  122phy    C29 3275   0.987   4.217   1.800  0.3057  0.0332 -0.9390
  122phy    C27 3276   0.908   4.026   1.944 -0.0320 -0.1857  0.1665
  122phy    C26 3277   0.847   3.996   2.080 -0.6448  0.0841  0.1793
  122phy    C25 3278   0.760   3.867   2.069 -0.0804  0.9682 -0.1008
  122phy    C23 3279   0.691   3.820   2.196  1.0228  1.0318 -0.2274
  122phy    C24 3280   0.558   3.900   2.210 -0.0652 -0.7468 -0.4236
  122phy    C22 3281   0.675   3.662   2.203  0.2057 -0.0393 -0.0639
  122phy    C21 3282   0.682   3.606   2.349 -0.4275 -0.3097  0.6073
  122phy    C20 3283   0.650   3.453   2.354  0.6978  0.4835  0.7648
  122phy    C18 3284   0.625   3.378   2.492  0.5011  0.0132 -0.2238
  122phy    O01 3285   0.526   3.454   2.567 -0.4682  0.0726 -0.0154
  122phy    H01 3286   0.507   3.410   2.648  1.3756 -0.5125  0.1563
  122phy    C19 3287   0.554   3.251   2.448 -0.4961  0.3510  0.1497
  122phy    C13 3288   0.760   3.344   2.584 -0.0102  0.7158  0.4933
  122phy     H3 3289   0.836   3.285   2.526  0.5757  0.9664  0.9943
  122phy    O33 3290   0.728   3.253   2.693 -0.5051  0.0665  0.3981
  122phy    H1B 3291   0.654   3.280   2.744 -0.1217  1.8502  0.0987
  122phy    C12 3292   0.838   3.461   2.650  0.2194  0.4469  0.2808
  122phy    O11 3293   0.785   3.518   2.770  0.2849  0.5789  0.1304
  122phy    H1A 3294   0.848   3.501   2.837 -1.8089 -0.9209  1.8426
  123phy    C35 3295   3.388   3.736   1.062 -0.3738  0.1061  0.0414
  123phy    C33 3296   3.349   3.789   1.203  0.6862  0.2629  0.7288
  123phy    C34 3297   3.315   3.676   1.291  0.1864 -0.2090  0.0704
  123phy    C32 3298   3.458   3.879   1.266  0.7596 -0.2249  0.1799
  123phy    C31 3299   3.482   4.020   1.203 -0.1321  0.0677 -0.3612
  123phy    C30 3300   3.568   4.108   1.294 -0.1414  0.0875  0.4944
  123phy    C28 3301   3.603   4.242   1.221  0.1395 -0.3237  0.2512
  123phy    C29 3302   3.589   4.354   1.320 -0.0230 -0.2799  0.3138
  123phy    C27 3303   3.746   4.256   1.162 -0.1966  0.0266  0.5665
  123phy    C26 3304   3.760   4.211   1.017  0.3215 -0.0550  0.2544
  123phy    C25 3305   3.906   4.199   0.975 -0.1698  0.6438 -0.0081
  123phy    C23 3306   3.920   4.129   0.833 -0.7438  0.2596 -0.8847
  123phy    C24 3307   4.033   4.184   0.749  0.3035  0.0509  0.1693
  123phy    C22 3308   3.927   3.973   0.841  0.0920 -0.0317 -0.6824
  123phy    C21 3309   3.801   3.892   0.820  0.8126 -0.4338 -0.3612
  123phy    C20 3310   3.842   3.749   0.806 -0.7157  0.6344 -0.2116
  123phy    C18 3311   3.731   3.632   0.806 -0.1744 -0.2031  0.3001
  123phy    O01 3312   3.655   3.642   0.923  0.4086  0.5471 -0.1736
  123phy    H01 3313   3.704   3.668   0.999 -1.3658  0.8632  0.9284
  123phy    C19 3314   3.812   3.498   0.810  0.1527 -0.0384  0.1018
  123phy    C13 3315   3.631   3.628   0.680 -0.5022  0.1613 -0.5293
  123phy     H3 3316   3.582   3.729   0.690  1.0551  0.8196  1.1720
  123phy    O33 3317   3.689   3.650   0.552  0.1514  0.2975 -0.0423
  123phy    H1B 3318   3.705   3.571   0.505  1.4794  0.2564  0.4399
  123phy    C12 3319   3.482   3.588   0.679  0.2107  0.0238 -0.1222
  123phy    O11 3320   3.457   3.454   0.648  0.6709  0.2350  0.3737
  123phy    H1A 3321   3.392   3.464   0.582  0.0423  2.0748  1.1925
  124phy    C35 3322   3.742   0.442   1.749 -0.4437 -0.0091  0.1216
  124phy    C33 3323   3.788   0.293   1.773  0.5890 -0.4002 -0.2046
  124phy    C34 3324   3.769   0.210   1.645  0.3946  0.0388  0.3468
  124phy    C32 3325   3.934   0.301   1.824 -0.5659  0.3925  0.0615
  124phy    C31 3326   3.980   0.183   1.913 -0.0179  0.2788 -0.1540
  124phy    C30 3327   4.105   0.208   2.003  0.0052 -0.0885  0.0750
  124phy    C28 3328   4.144   0.099   2.102  0.1543  0.0383 -0.0249
  124phy    C29 3329   4.263   0.024   2.046  0.4270  0.2330 -0.4628
  124phy    C27 3330   4.181   0.176   2.230 -0.1754  0.0003 -0.4131
  124phy    C26 3331   4.125   0.128   2.366 -0.2520 -0.4512 -0.2389
  124phy    C25 3332   4.154   0.235   2.477 -0.3573  0.3098  0.2151
  124phy    C23 3333   4.164   0.169   2.617 -0.0598 -0.0753 -0.0224
  124phy    C24 3334   4.302   0.202   2.682  0.0762  0.9135  0.1365
  124phy    C22 3335   4.046   0.226   2.698  0.2725 -0.1051 -0.3830
  124phy    C21 3336   3.996   0.131   2.800  0.0687  0.3545  0.1299
  124phy    C20 3337   3.903   0.200   2.900  0.2259 -0.1078  0.3621
  124phy    C18 3338   3.857   0.134   3.036 -0.1556 -0.0659 -0.5187
  124phy    O01 3339   3.959   0.048   3.084  0.6089  0.6068  0.1261
  124phy    H01 3340   3.916   0.000   3.153  0.9355 -1.8204 -1.2267
  124phy    C19 3341   3.870   0.254   3.132  0.4657 -0.3928 -0.1917
  124phy    C13 3342   3.714   0.064   3.039 -0.2965  0.1577  0.0189
  124phy     H3 3343   3.635   0.137   3.006 -0.5540 -0.1843 -0.1254
  124phy    O33 3344   3.671   0.032   3.166 -0.4492  0.0156 -0.2081
  124phy    H1B 3345   3.731  -0.036   3.190  0.1627  0.7040  0.2511
  124phy    C12 3346   3.698  -0.072   2.948 -0.1302  0.1809 -0.2998
  124phy    O11 3347   3.575  -0.143   2.957 -0.3969 -0.3900  0.1711
  124phy    H1A 3348   3.583  -0.213   3.019 -0.8884  0.1347  0.8511
  125phy    C35 3349   3.309   0.018   2.069 -0.2232 -0.4321 -0.2437
  125phy    C33 3350   3.443   0.073   2.023 -0.1519 -0.7542  0.4765
  125phy    C34 3351   3.434   0.084   1.865 -0.0422  0.1169 -1.1242
  125phy    C32 3352   3.463   0.218   2.083  0.4648  0.2130  0.3474
  125phy    C31 3353   3.604   0.225   2.145 -0.3720 -0.3370 -0.2163
  125phy    C30 3354   3.614   0.369   2.201 -0.3456 -0.2685  0.1291
  125phy    C28 3355   3.718   0.388   2.310  0.0110 -0.1430 -0.2061
  125phy    C29 3356   3.849   0.440   2.255 -0.5347 -0.1032  0.2423
  125phy    C27 3357   3.655   0.486   2.410 -0.1479 -0.3420 -0.1833
  125phy    C26 3358   3.703   0.460   2.554 -1.0969  0.3891 -0.2916
  125phy    C25 3359   3.618   0.535   2.654 -0.0364  0.3397 -0.5957
  125phy    C23 3360   3.635   0.477   2.796 -0.6000 -0.0691 -0.0705
  125phy    C24 3361   3.700   0.588   2.880  0.2052 -0.1729  0.3417
  125phy    C22 3362   3.499   0.461   2.864 -0.3204  0.0280 -0.0008
  125phy    C21 3363   3.430   0.326   2.879  0.1920  0.0953 -0.3831
  125phy    C20 3364   3.306   0.350   2.975 -0.5071 -0.5644 -0.0374
  125phy    C18 3365   3.196   0.248   2.984 -0.4080  0.6967 -0.4416
  125phy    O01 3366   3.252   0.118   3.011  0.1744 -0.1537 -0.6101
  125phy    H01 3367   3.304   0.113   3.089 -0.9575 -0.5779  0.1435
  125phy    C19 3368   3.121   0.287   3.113 -0.4470 -0.1847 -0.2005
  125phy    C13 3369   3.103   0.240   2.851  0.2623 -0.2298 -0.1116
  125phy     H3 3370   3.171   0.237   2.762  1.4490 -0.3365  0.7730
  125phy    O33 3371   3.045   0.373   2.839  0.0144 -0.4866  0.2574
  125phy    H1B 3372   2.973   0.382   2.899 -1.3882 -0.0511 -1.4189
  125phy    C12 3373   2.997   0.123   2.834  0.0393  0.2933 -0.3601
  125phy    O11 3374   3.038  -0.001   2.873  0.5394 -0.4046  0.1380
  125phy    H1A 3375   3.110   0.010   2.931  0.2406 -2.1435  0.9153
  126phy    C35 3376   1.478   0.091   1.941 -0.7022  0.0989 -0.1051
  126phy    C33 3377   1.552   0.022   2.054 -0.1134 -0.2897 -0.5530
  126phy    C34 3378   1.565   0.111   2.174 -0.1552  0.0138 -0.2331
  126phy    C32 3379   1.485  -0.115   2.080  0.6266 -0.3243 -0.6803
  126phy    C31 3380   1.570  -0.234   2.136 -0.5252 -0.3392  0.2099
  126phy    C30 3381   1.487  -0.361   2.153  1.0065  0.1049  0.1652
  126phy    C28 3382   1.566  -0.497   2.173  0.0537 -0.2961  0.2037
  126phy    C29 3383   1.471  -0.592   2.250  0.1196  0.2301  0.0127
  126phy    C27 3384   1.630  -0.543   2.038  1.1816  0.2169 -0.1173
  126phy    C26 3385   1.765  -0.607   2.056  0.4109 -0.6652 -0.0802
  126phy    C25 3386   1.853  -0.612   1.932 -0.4054  0.3035 -0.2395
  126phy    C23 3387   1.982  -0.699   1.950  0.4680  0.0989  0.1479
  126phy    C24 3388   2.020  -0.752   1.805  0.2555  0.0141 -0.2406
  126phy    C22 3389   2.103  -0.614   2.002 -0.0827  0.0374 -0.2863
  126phy    C21 3390   2.133  -0.616   2.155 -0.0455 -0.5017  0.2009
  126phy    C20 3391   2.245  -0.509   2.182  0.2959 -0.5061 -0.4979
  126phy    C18 3392   2.308  -0.488   2.326 -0.2485  0.0936 -0.7993
  126phy    O01 3393   2.357  -0.618   2.368  0.3035 -0.2137 -0.3387
  126phy    H01 3394   2.427  -0.615   2.429 -0.7353 -0.8226  0.9243
  126phy    C19 3395   2.426  -0.399   2.292  0.1109 -0.3658  0.7879
  126phy    C13 3396   2.220  -0.433   2.448  0.3383  0.3314 -1.2361
  126phy     H3 3397   2.162  -0.341   2.421  1.5463  1.3104 -0.6383
  126phy    O33 3398   2.299  -0.378   2.555 -0.1428  0.0279  0.4304
  126phy    H1B 3399   2.280  -0.287   2.558 -1.5947 -0.2615  1.7824
  126phy    C12 3400   2.117  -0.534   2.509 -0.0909  0.0449  0.4554
  126phy    O11 3401   2.168  -0.646   2.567  0.0257  0.5568 -0.2177
  126phy    H1A 3402   2.227  -0.678   2.502 -0.5782  1.8282 -1.4445
  127phy    C35 3403   3.852   4.959   1.740  0.0401 -0.3314  0.4767
  127phy    C33 3404   3.798   4.839   1.817 -0.2205  0.5990 -0.4762
  127phy    C34 3405   3.836   4.858   1.967  0.1733  0.2990 -0.1792
  127phy    C32 3406   3.651   4.833   1.781  0.6453 -0.3223  0.1375
  127phy    C31 3407   3.612   4.727   1.683 -0.6279 -0.0306  0.4112
  127phy    C30 3408   3.471   4.733   1.630  0.0667 -0.2366 -0.6503
  127phy    C28 3409   3.421   4.625   1.529 -0.2493 -0.2485 -0.6378
  127phy    C29 3410   3.379   4.497   1.597 -0.2610 -0.2403  0.1600
  127phy    C27 3411   3.300   4.687   1.457  0.2610  0.0298  0.1624
  127phy    C26 3412   3.288   4.650   1.312 -0.0623 -0.3254  0.7537
  127phy    C25 3413   3.154   4.705   1.248  0.0733 -0.1517  0.6018
  127phy    C23 3414   3.159   4.683   1.092 -0.0251  0.4232 -0.3589
  127phy    C24 3415   3.020   4.665   1.031  0.8729  0.1640 -0.1596
  127phy    C22 3416   3.228   4.797   1.018  0.0492 -0.3115 -0.4407
  127phy    C21 3417   3.320   4.755   0.909 -0.5522  0.1693  0.6275
  127phy    C20 3418   3.407   4.860   0.848 -0.3454  0.1404  0.1715
  127phy    C18 3419   3.524   4.835   0.749  0.0307 -0.0399  0.8034
  127phy    O01 3420   3.634   4.753   0.802  0.2603 -0.3751 -0.2435
  127phy    H01 3421   3.615   4.662   0.809 -0.0765 -0.3190 -0.4360
  127phy    C19 3422   3.574   4.979   0.743 -0.5254 -0.0242  0.6038
  127phy    C13 3423   3.477   4.768   0.609 -0.0251 -0.1846  0.2942
  127phy     H3 3424   3.466   4.659   0.631  0.6674 -0.1256  0.9724
  127phy    O33 3425   3.347   4.794   0.562  0.3234  0.3061  0.3283
  127phy    H1B 3426   3.337   4.757   0.476 -1.7464  0.4213  0.4613
  127phy    C12 3427   3.581   4.720   0.494  0.0438 -0.0672 -0.1794
  127phy    O11 3428   3.606   4.802   0.382  0.1503  0.1788  0.3144
  127phy    H1A 3429   3.692   4.788   0.349 -0.4517  2.6185 -2.7355
  128SOL     OW 3430   2.889   2.852   2.900 -0.3266 -0.3217  0.1615
  128SOL    HW1 3431   2.869   2.818   2.987 -1.0327  0.4237  0.3078
  128SOL    HW2 3432   2.979   2.883   2.909 -0.6823  0.8565 -0.1165
  128SOL     MW 3433   2.898   2.852   2.912  0.0119  0.0112  0.0013
  129SOL     OW 3434   0.322   1.678   0.132 -0.4211 -0.2401 -0.5917
  129SOL    HW1 3435   0.302   1.629   0.052 -3.1022  0.7335 -0.6124
  129SOL    HW2 3436   0.269   1.638   0.201  0.8330  0.5854  0.9117
  129SOL     MW 3437   0.312   1.666   0.131  0.0119  0.0112  0.0013
  130SOL     OW 3438   0.333   1.226   2.962 -0.6655 -0.2792 -0.1605
  130SOL    HW1 3439   0.291   1.143   2.986 -0.7088 -0.5931 -1.2836
  130SOL    HW2 3440   0.412   1.234   3.015 -0.3144 -1.6633 -0.4335
  130SOL     MW 3441   0.338   1.216   2.972  0.0119  0.0112  0.0013
  131SOL     OW 3442   2.037   0.440   3.070 -0.2161 -0.3559 -0.8598
  131SOL    HW1 3443   2.094   0.516   3.086 -2.7890  2.0288 -2.1843
  131SOL    HW2 3444   1.994   0.431   3.155  0.3974  0.4402 -0.4464
  131SOL     MW 3445   2.039   0.449   3.083  0.0119  0.0112  0.0013
  132SOL     OW 3446   1.062   1.407   0.120 -0.2006  0.3292  0.0826
  132SOL    HW1 3447   0.967   1.403   0.137  0.2445 -0.3886  2.9311
  132SOL    HW2 3448   1.086   1.481   0.175  0.0597  0.2836  0.0327
  132SOL     MW 3449   1.052   1.416   0.129  0.0119  0.0112  0.0013
  133SOL     OW 3450   2.563   0.291   3.050  0.2499  0.2797  0.4793
  133SOL    HW1 3451   2.572   0.201   3.018  1.4009 -0.2164  2.0797
  133SOL    HW2 3452   2.574   0.280   3.145  0.9291 -1.0327  0.2637
  133SOL     MW 3453   2.566   0.278   3.058  0.0119  0.0112  0.0013
  134SOL     OW 3454   2.999   3.116   0.002 -0.0795 -0.1745  0.8271
  134SOL    HW1 3455   2.983   3.049   0.069 -2.5788 -1.5559 -1.0031
  134SOL    HW2 3456   2.909   3.130  -0.026  0.2720  1.7251  0.4907
  134SOL     MW 3457   2.985   3.109   0.008  0.0119  0.0112  0.0013
  135SOL     OW 3458   2.957   2.688   0.008 -0.5897 -0.4032 -0.1266
  135SOL    HW1 3459   2.957   2.602   0.051  1.6227 -0.9634 -1.0980
  135SOL    HW2 3460   2.974   2.753   0.076 -0.6335 -0.6754  0.1492
  135SOL     MW 3461   2.960   2.685   0.023  0.0119  0.0112  0.0013
  136SOL     OW 3462   0.030   1.364   0.074  0.3474 -0.1174  0.5126
  136SOL    HW1 3463   0.087   1.390   0.002  0.0580 -1.8353 -0.3864
  136SOL    HW2 3464   0.072   1.412   0.145  0.5817  1.5621 -0.7105
  136SOL     MW 3465   0.043   1.374   0.074  0.0119  0.0112  0.0013
  137SOL     OW 3466   2.819   3.773   3.047 -0.1346  0.1667 -0.3327
  137SOL    HW1 3467   2.913   3.781   3.065 -0.3230 -0.0966  0.8420
  137SOL    HW2 3468   2.803   3.683   3.075 -0.2311  0.3958  0.3625
  137SOL     MW 3469   2.829   3.762   3.053  0.0119  0.0112  0.0013
  138SOL     OW 3470   4.101   3.995   0.427 -0.1440 -0.0499  0.0303
  138SOL    HW1 3471   4.108   3.963   0.337 -0.3081 -0.4171  0.1498
  138SOL    HW2 3472   4.134   3.922   0.479  0.6263  0.8780  0.8963
  138SOL     MW 3473   4.106   3.981   0.422  0.0119  0.0112  0.0013
  139SOL     OW 3474   4.035   4.462   0.274 -0.1794 -0.5803  0.4598
  139SOL    HW1 3475   4.091   4.524   0.227 -1.3504 -0.2315 -0.5241
  139SOL    HW2 3476   4.097   4.416   0.330 -0.3701 -0.1141  1.0692
  139SOL     MW 3477   4.051   4.464   0.275  0.0119  0.0112  0.0013
  140SOL     OW 3478   4.387   3.422   3.110 -0.4543  0.4969  0.4981
  140SOL    HW1 3479   4.350   3.489   3.167  0.6041  1.3176  0.2610
  140SOL    HW2 3480   4.317   3.393   3.052  1.0806 -0.6012 -0.9229
  140SOL     MW 3481   4.373   3.427   3.109  0.0119  0.0112  0.0013
  141SOL     OW 3482   3.524   1.722   2.803  0.6719  0.0743 -0.3730
  141SOL    HW1 3483   3.518   1.683   2.891  0.3979  1.2095  0.1255
  141SOL    HW2 3484   3.535   1.651   2.740  0.8043 -0.9394  0.7513
  141SOL     MW 3485   3.524   1.707   2.807  0.0119  0.0112  0.0013
  142SOL     OW 3486   1.508   4.815   2.906 -0.2891 -0.6790  0.6668
  142SOL    HW1 3487   1.412   4.808   2.910 -0.2876 -2.6797 -1.1728
  142SOL    HW2 3488   1.522   4.908   2.884  2.3666 -0.7833  1.6595
  142SOL     MW 3489   1.497   4.827   2.904  0.0119  0.0112  0.0013
  143SOL     OW 3490   3.541   4.506   0.842 -0.9232  0.3852 -0.1057
  143SOL    HW1 3491   3.501   4.504   0.929 -1.5137 -3.5970 -0.2904
  143SOL    HW2 3492   3.529   4.417   0.809  0.7403 -0.9470  2.5130
  143SOL     MW 3493   3.534   4.494   0.849  0.0119  0.0112  0.0013
  144SOL     OW 3494   2.129   1.053   2.792 -0.0076 -0.0396 -0.4574
  144SOL    HW1 3495   2.043   1.036   2.754  0.2048 -0.3735 -0.7907
  144SOL    HW2 3496   2.162   0.966   2.815 -0.2109  0.2689  1.1648
  144SOL     MW 3497   2.122   1.039   2.790  0.0119  0.0112  0.0013
  145SOL     OW 3498   1.737   1.393   2.852 -0.0651  0.2556  0.3103
  145SOL    HW1 3499   1.720   1.357   2.765 -1.6757 -0.6072  0.9479
  145SOL    HW2 3500   1.833   1.397   2.854  0.0782 -1.5440 -0.9830
  145SOL     MW 3501   1.747   1.389   2.841  0.0119  0.0112  0.0013
  146SOL     OW 3502   3.016   4.881   0.088  0.7311 -0.0455  0.1358
  146SOL    HW1 3503   3.039   4.907   0.177  1.0944 -1.0400  0.3514
  146SOL    HW2 3504   2.939   4.932   0.065 -0.0878 -2.1506 -2.3025
  146SOL     MW 3505   3.009   4.891   0.097  0.0119  0.0112  0.0013
  147SOL     OW 3506   1.887   1.022   2.673 -0.6660 -0.2619 -0.1537
  147SOL    HW1 3507   1.883   0.998   2.580  0.3050  2.0635 -0.8725
  147SOL    HW2 3508   1.848   1.109   2.674  1.4551  0.7520  0.2671
  147SOL     MW 3509   1.881   1.030   2.661  0.0119  0.0112  0.0013
  148SOL     OW 3510   1.166   4.736   0.100  0.0111 -0.5288  0.4947
  148SOL    HW1 3511   1.251   4.693   0.094  0.5403  0.6232 -0.6763
  148SOL    HW2 3512   1.153   4.744   0.194  1.0364 -1.0140  0.6924
  148SOL     MW 3513   1.176   4.731   0.112  0.0119  0.0112  0.0013
  149SOL     OW 3514   2.060   4.875   0.038  0.1193  0.1653 -0.2522
  149SOL    HW1 3515   2.102   4.800  -0.003  0.5594  0.4190 -0.2732
  149SOL    HW2 3516   2.098   4.876   0.126 -2.0602 -1.8008  0.8016
  149SOL     MW 3517   2.071   4.865   0.044  0.0119  0.0112  0.0013
  150SOL     OW 3518   4.183   4.729   0.373 -0.3528 -0.3198  0.1392
  150SOL    HW1 3519   4.200   4.721   0.279  0.4246 -0.9345  0.3247
  150SOL    HW2 3520   4.262   4.688   0.409 -0.0799 -0.2051 -0.3158
  150SOL     MW 3521   4.196   4.723   0.365  0.0119  0.0112  0.0013
  151SOL     OW 3522   2.972   4.517   0.382  0.9764  0.2217 -0.4847
  151SOL    HW1 3523   2.948   4.539   0.471  2.5352  0.0879  0.0035
  151SOL    HW2 3524   3.010   4.429   0.387  0.2510 -0.1985 -1.7182
  151SOL     MW 3525   2.974   4.508   0.394  0.0119  0.0112  0.0013
  152SOL     OW 3526   0.850   1.520   2.898 -0.5364  0.1322 -0.1748
  152SOL    HW1 3527   0.943   1.521   2.921 -0.7943 -0.8710  1.0711
  152SOL    HW2 3528   0.848   1.497   2.805  1.5676  2.2449 -0.8385
  152SOL     MW 3529   0.862   1.517   2.889  0.0119  0.0112  0.0013
  153SOL     OW 3530   3.292   2.420   3.122 -0.7752  0.2334 -0.0037
  153SOL    HW1 3531   3.251   2.480   3.060 -0.4632 -0.2521 -0.6939
  153SOL    HW2 3532   3.354   2.476   3.169  0.0266 -1.7056  1.3665
  153SOL     MW 3533   3.295   2.435   3.120  0.0119  0.0112  0.0013
  154SOL     OW 3534   1.584   4.799   0.064  0.2873 -0.9723 -0.0960
  154SOL    HW1 3535   1.544   4.802  -0.023  0.8622  0.1329 -0.3465
  154SOL    HW2 3536   1.673   4.831   0.049 -0.3148  0.7969 -0.1631
  154SOL     MW 3537   1.591   4.804   0.051  0.0119  0.0112  0.0013
  155SOL     OW 3538   3.785   3.060   0.164  0.3718 -0.3441  0.3936
  155SOL    HW1 3539   3.738   2.985   0.126 -1.0607  1.4417 -1.5746
  155SOL    HW2 3540   3.868   3.060   0.115  0.5398 -1.0890  0.6518
  155SOL     MW 3541   3.790   3.050   0.152  0.0119  0.0112  0.0013
  156SOL     OW 3542   0.166   3.745   0.393 -0.2440  0.0947 -0.0494
  156SOL    HW1 3543   0.137   3.832   0.420 -0.5014  0.0941 -0.3223
  156SOL    HW2 3544   0.139   3.744   0.302  1.3245  3.4307 -0.6747
  156SOL     MW 3545   0.159   3.756   0.385  0.0119  0.0112  0.0013
  157SOL     OW 3546   0.274   3.330   0.200 -0.0447  0.2340  0.4894
  157SOL    HW1 3547   0.218   3.385   0.146  0.3124  0.6776  0.5635
  157SOL    HW2 3548   0.301   3.386   0.273 -1.4196  1.6039  0.0013
  157SOL     MW 3549   0.270   3.345   0.203  0.0119  0.0112  0.0013
  158SOL     OW 3550   1.705   1.220   2.635  0.1019 -0.0111  0.2593
  158SOL    HW1 3551   1.636   1.157   2.615 -0.9871  0.8543  1.1336
  158SOL    HW2 3552   1.700   1.281   2.562  1.0564 -0.0956  0.1170
  158SOL     MW 3553   1.695   1.220   2.623  0.0119  0.0112  0.0013
  159SOL     OW 3554   2.402   4.470   2.907 -0.3068 -0.6882 -0.1316
  159SOL    HW1 3555   2.394   4.440   2.997 -1.6212  1.4008  0.5217
  159SOL    HW2 3556   2.314   4.456   2.871  0.0015  1.7991 -2.1962
  159SOL     MW 3557   2.389   4.464   2.914  0.0119  0.0112  0.0013
  160SOL     OW 3558   1.944   1.586   2.613  0.2480  0.2683  0.3602
  160SOL    HW1 3559   2.019   1.643   2.630  2.4589 -2.2426 -0.3141
  160SOL    HW2 3560   1.869   1.627   2.655  0.4468 -0.6092  1.6457
  160SOL     MW 3561   1.944   1.599   2.621  0.0119  0.0112  0.0013
  161SOL     OW 3562   0.594   1.610   0.140  0.2556  0.1032 -0.0043
  161SOL    HW1 3563   0.642   1.688   0.166 -0.0782  0.5764 -0.7802
  161SOL    HW2 3564   0.502   1.638   0.141  0.8119  2.0883  0.6882
  161SOL     MW 3565   0.588   1.624   0.144  0.0119  0.0112  0.0013
  162SOL     OW 3566   5.047   4.004   0.176  0.1461  0.5683  0.2294
  162SOL    HW1 3567   5.069   3.910   0.173 -1.3243  0.1388  1.4159
  162SOL    HW2 3568   4.961   4.005   0.218 -0.3732 -4.1530 -0.1395
  162SOL     MW 3569   5.039   3.991   0.181  0.0119  0.0112  0.0013
  163SOL     OW 3570   2.233   1.288   2.865  0.3080 -0.3286  0.0477
  163SOL    HW1 3571   2.176   1.218   2.833 -0.9275  0.8246 -0.4093
  163SOL    HW2 3572   2.229   1.267   2.958 -1.0734 -0.9468 -0.1256
  163SOL     MW 3573   2.225   1.276   2.873  0.0119  0.0112  0.0013
  164SOL     OW 3574   2.776   4.878   2.874 -0.4517  0.7738 -0.2546
  164SOL    HW1 3575   2.792   4.972   2.882 -0.0023  0.8300 -1.5381
  164SOL    HW2 3576   2.699   4.863   2.928  1.1428 -0.4113  1.8364
  164SOL     MW 3577   2.768   4.889   2.882  0.0119  0.0112  0.0013
  165SOL     OW 3578   2.828   0.640   0.029 -0.9275 -0.3200  0.3664
  165SOL    HW1 3579   2.765   0.673   0.093 -0.0155  0.1594  1.0451
  165SOL    HW2 3580   2.913   0.667   0.065  0.7032 -0.5187 -3.0262
  165SOL     MW 3581   2.831   0.648   0.042  0.0119  0.0112  0.0013
  166SOL     OW 3582   0.410   2.164   2.916 -0.1113  0.5027 -0.0017
  166SOL    HW1 3583   0.415   2.239   2.976  1.5806  2.2405 -2.1448
  166SOL    HW2 3584   0.451   2.094   2.966 -0.0526  0.7523  0.3060
  166SOL     MW 3585   0.416   2.165   2.931  0.0119  0.0112  0.0013
  167SOL     OW 3586   2.688   4.569   2.772  0.2009  0.5600  0.2906
  167SOL    HW1 3587   2.728   4.656   2.763 -1.7683  1.4490 -0.2790
  167SOL    HW2 3588   2.756   4.506   2.746  1.2924  2.1386 -0.8573
  167SOL     MW 3589   2.702   4.572   2.767  0.0119  0.0112  0.0013
  168SOL     OW 3590   4.108   3.310   0.198  0.1464  0.0525 -0.0337
  168SOL    HW1 3591   4.046   3.377   0.169 -1.2998 -1.2521 -0.0775
  168SOL    HW2 3592   4.149   3.355   0.272  0.3298 -1.2388  0.6712
  168SOL     MW 3593   4.105   3.325   0.204  0.0119  0.0112  0.0013
  169SOL     OW 3594   2.675   3.464   0.157 -0.1512  0.4743  0.1896
  169SOL    HW1 3595   2.660   3.555   0.180 -0.6637 -0.1071  2.3794
  169SOL    HW2 3596   2.745   3.467   0.091  1.3008 -0.7418  1.6024
  169SOL     MW 3597   2.682   3.476   0.151  0.0119  0.0112  0.0013
  170SOL     OW 3598   0.086   3.746   0.119  0.6082  0.3288  0.1131
  170SOL    HW1 3599   0.085   3.654   0.095  1.8133  0.5592 -0.9545
  170SOL    HW2 3600   0.106   3.791   0.037 -1.3901  0.0373 -0.5970
  170SOL     MW 3601   0.089   3.740   0.105  0.0119  0.0112  0.0013
  171SOL     OW 3602   2.909   3.477   2.739 -0.3077 -0.0944  0.1846
  171SOL    HW1 3603   2.850   3.404   2.761 -0.1398  0.1074  1.3360
  171SOL    HW2 3604   2.920   3.463   2.645  2.7270  0.1492  0.4103
  171SOL     MW 3605   2.902   3.466   2.729  0.0119  0.0112  0.0013
  172SOL     OW 3606   2.332   2.190   0.030 -0.5431  0.6270  0.3364
  172SOL    HW1 3607   2.274   2.244  -0.024  0.7860  1.1432 -0.6185
  172SOL    HW2 3608   2.412   2.242   0.025 -1.1028  1.4077 -1.8678
  172SOL     MW 3609   2.335   2.204   0.022  0.0119  0.0112  0.0013
  173SOL     OW 3610   0.225   1.477   3.030  0.0642  0.2086  0.1220
  173SOL    HW1 3611   0.275   1.396   3.030 -1.8583 -1.0648 -1.5616
  173SOL    HW2 3612   0.233   1.501   2.938  3.1711  1.7776  0.6568
  173SOL     MW 3613   0.233   1.470   3.018  0.0119  0.0112  0.0013
  174SOL     OW 3614   0.220   0.982   3.070 -0.3048  0.1565  0.2355
  174SOL    HW1 3615   0.188   1.015   3.154  0.8357 -2.0269  1.6031
  174SOL    HW2 3616   0.314   0.970   3.083 -0.0390  0.5939 -1.1555
  174SOL     MW 3617   0.228   0.985   3.083  0.0119  0.0112  0.0013
  175SOL     OW 3618   3.619   4.770   0.034  0.2670  0.4462  0.3980
  175SOL    HW1 3619   3.532   4.748   0.067  0.6042  0.6017  1.4258
  175SOL    HW2 3620   3.679   4.735   0.099 -0.7092 -0.4919  0.8129
  175SOL     MW 3621   3.616   4.763   0.047  0.0119  0.0112  0.0013
  176SOL     OW 3622   2.566   4.790   3.042 -0.1165 -0.2415 -0.0382
  176SOL    HW1 3623   2.486   4.760   2.999  0.8933 -2.0433 -0.7632
  176SOL    HW2 3624   2.616   4.710   3.057  0.8316  0.0539 -1.4400
  176SOL     MW 3625   2.562   4.775   3.038  0.0119  0.0112  0.0013
  177SOL     OW 3626   4.326   4.365   0.656 -0.3953 -0.3535  0.3969
  177SOL    HW1 3627   4.416   4.357   0.689  0.1232  2.0823 -0.2707
  177SOL    HW2 3628   4.289   4.407   0.734  1.4727  0.4261  0.9064
  177SOL     MW 3629   4.333   4.369   0.671  0.0119  0.0112  0.0013
  178SOL     OW 3630   1.231   2.220   0.111  0.1935 -0.2993  0.2566
  178SOL    HW1 3631   1.176   2.298   0.114 -2.4418 -1.9770 -0.5310
  178SOL    HW2 3632   1.303   2.235   0.171  0.7113  1.3141 -0.7165
  178SOL     MW 3633   1.233   2.232   0.119  0.0119  0.0112  0.0013
  179SOL     OW 3634   3.913   4.842   0.400  1.0165  0.0050  0.1559
  179SOL    HW1 3635   4.008   4.835   0.388  1.2705  1.4416  1.1229
  179SOL    HW2 3636   3.905   4.846   0.495  0.8139 -0.9324  0.1809
  179SOL     MW 3637   3.924   4.842   0.411  0.0119  0.0112  0.0013
  180SOL     OW 3638   2.444   3.767   3.038 -0.7774  0.1587 -0.2081
  180SOL    HW1 3639   2.443   3.804   2.950  1.1829 -3.0093 -1.7230
  180SOL    HW2 3640   2.374   3.702   3.034 -0.8027  0.1439  0.3911
  180SOL     MW 3641   2.435   3.763   3.026  0.0119  0.0112  0.0013
  181SOL     OW 3642   4.042   3.898   0.171  0.0737 -0.1825 -0.3994
  181SOL    HW1 3643   4.032   3.975   0.115 -1.5763 -1.2988 -1.7274
  181SOL    HW2 3644   3.977   3.837   0.135 -1.3523  1.0697 -0.0601
  181SOL     MW 3645   4.032   3.900   0.159  0.0119  0.0112  0.0013
  182SOL     OW 3646   2.415   4.410   0.052 -0.0184 -0.5651  0.4232
  182SOL    HW1 3647   2.330   4.435   0.087 -0.9304 -0.7430 -1.5516
  182SOL    HW2 3648   2.454   4.380   0.135 -2.6819 -1.6819  1.4146
  182SOL     MW 3649   2.409   4.409   0.068  0.0119  0.0112  0.0013
  183SOL     OW 3650   1.151   2.281   2.600  0.0115  0.2925  0.1103
  183SOL    HW1 3651   1.060   2.253   2.592  0.5224 -1.3351 -0.1192
  183SOL    HW2 3652   1.195   2.236   2.528 -0.8934  0.7355 -0.7462
  183SOL     MW 3653   1.145   2.272   2.590  0.0119  0.0112  0.0013
  184SOL     OW 3654   2.677   4.548   0.204  0.6983  0.0920 -0.0477
  184SOL    HW1 3655   2.697   4.547   0.111 -2.2462 -0.1082 -0.7817
  184SOL    HW2 3656   2.617   4.622   0.210  1.0906  0.3315  1.2227
  184SOL     MW 3657   2.672   4.557   0.193  0.0119  0.0112  0.0013
  185SOL     OW 3658   2.748   4.197   2.839  0.5125  0.2748 -0.0958
  185SOL    HW1 3659   2.736   4.103   2.846 -0.7512  0.5273  2.2096
  185SOL    HW2 3660   2.723   4.223   2.928  0.8429 -0.5100  0.2303
  185SOL     MW 3661   2.743   4.188   2.852  0.0119  0.0112  0.0013
  186SOL     OW 3662   4.122   3.121   0.596 -0.0873 -0.1221  0.0277
  186SOL    HW1 3663   4.078   3.117   0.681  1.0344 -1.4733  0.5927
  186SOL    HW2 3664   4.057   3.120   0.526  2.0525 -1.9537 -2.1240
  186SOL     MW 3665   4.107   3.120   0.598  0.0119  0.0112  0.0013
  187SOL     OW 3666   1.116   1.542   3.018 -0.2188  0.4006  0.4790
  187SOL    HW1 3667   1.185   1.497   2.968 -0.8719 -0.0872 -0.0084
  187SOL    HW2 3668   1.100   1.480   3.089 -0.2044 -1.6786 -1.2385
  187SOL     MW 3669   1.123   1.528   3.021  0.0119  0.0112  0.0013
  188SOL     OW 3670   2.641   4.856   2.632 -0.3829  0.2187 -0.2781
  188SOL    HW1 3671   2.704   4.790   2.604  1.4639  1.2515  1.2127
  188SOL    HW2 3672   2.680   4.886   2.715 -0.2520  1.2926 -0.7155
  188SOL     MW 3673   2.654   4.852   2.640  0.0119  0.0112  0.0013
  189SOL     OW 3674   2.241   2.575   0.153 -0.6662 -0.3219  0.2866
  189SOL    HW1 3675   2.227   2.598   0.062 -1.5736  1.1357  0.7535
  189SOL    HW2 3676   2.169   2.620   0.198 -0.0505  1.7934 -0.7366
  189SOL     MW 3677   2.230   2.584   0.147  0.0119  0.0112  0.0013
  190SOL     OW 3678   0.667   1.041   2.921  0.3785 -0.1475 -0.4103
  190SOL    HW1 3679   0.707   1.128   2.925  2.2569 -1.0000  0.5439
  190SOL    HW2 3680   0.613   1.048   2.842 -2.3569 -1.0811  1.2210
  190SOL     MW 3681   0.665   1.053   2.911  0.0119  0.0112  0.0013
  191SOL     OW 3682   2.724   1.444   0.081  0.2631 -0.3256 -0.2715
  191SOL    HW1 3683   2.659   1.499   0.038 -0.7160 -0.4952  0.9275
  191SOL    HW2 3684   2.797   1.431   0.020  1.3015  1.6917  0.4300
  191SOL     MW 3685   2.725   1.450   0.067  0.0119  0.0112  0.0013
  192SOL     OW 3686   2.504   0.947   0.044 -0.1301  0.1741  0.0430
  192SOL    HW1 3687   2.525   1.040   0.051 -1.0953  0.4022  0.0749
  192SOL    HW2 3688   2.408   0.945   0.044 -0.2400  0.3874 -3.0395
  192SOL     MW 3689   2.494   0.959   0.045  0.0119  0.0112  0.0013
  193SOL     OW 3690   3.609   3.868   3.109  0.2550 -0.0409  0.1594
  193SOL    HW1 3691   3.539   3.924   3.144 -0.4573 -0.1177 -1.0882
  193SOL    HW2 3692   3.664   3.920   3.050 -1.5271  2.2859  0.4097
  193SOL     MW 3693   3.607   3.882   3.106  0.0119  0.0112  0.0013
  194SOL     OW 3694   2.064   2.722   0.283  0.0215  0.0307  0.5189
  194SOL    HW1 3695   1.982   2.728   0.332 -0.2021 -0.3941  0.2058
  194SOL    HW2 3696   2.033   2.718   0.192 -0.9352  0.3585  0.8141
  194SOL     MW 3697   2.049   2.722   0.277  0.0119  0.0112  0.0013
  195SOL     OW 3698   3.068   4.448   2.883  0.0877  0.4691 -1.0567
  195SOL    HW1 3699   3.038   4.539   2.881 -1.1504  0.1861  1.2019
  195SOL    HW2 3700   3.143   4.448   2.823  0.8900  1.3376 -0.0981
  195SOL     MW 3701   3.074   4.460   2.875  0.0119  0.0112  0.0013
  196SOL     OW 3702   3.752   4.332   0.549  0.4748  0.3578 -0.1322
  196SOL    HW1 3703   3.827   4.392   0.558  1.4370 -0.8344 -0.0036
  196SOL    HW2 3704   3.792   4.259   0.503  0.8496  1.8453 -2.3636
  196SOL     MW 3705   3.768   4.331   0.544  0.0119  0.0112  0.0013
  197SOL     OW 3706   4.390   4.568   0.438  0.3968 -0.4794 -0.1154
  197SOL    HW1 3707   4.377   4.525   0.354  1.1862 -0.0899 -0.4465
  197SOL    HW2 3708   4.383   4.501   0.506  2.4598  0.6199  1.3028
  197SOL     MW 3709   4.387   4.554   0.436  0.0119  0.0112  0.0013
  198SOL     OW 3710   0.455   2.100   0.169  0.1288  0.6142  0.2580
  198SOL    HW1 3711   0.405   2.031   0.213  1.4403 -0.3222  0.3397
  198SOL    HW2 3712   0.486   2.052   0.092 -0.5542  0.6970 -0.0774
  198SOL     MW 3713   0.453   2.084   0.165  0.0119  0.0112  0.0013
  199SOL     OW 3714   3.080   3.864   3.100 -0.1729  0.1601  0.0504
  199SOL    HW1 3715   3.078   3.946   3.150  1.5927 -1.2707  2.6407
  199SOL    HW2 3716   3.111   3.802   3.165  2.3179 -0.4031 -1.5404
  199SOL     MW 3717   3.084   3.867   3.115  0.0119  0.0112  0.0013
  200SOL     OW 3718   4.675   3.712   0.285  0.4759  0.0046 -0.0849
  200SOL    HW1 3719   4.724   3.722   0.203  1.7036  0.5059  0.6799
  200SOL    HW2 3720   4.669   3.617   0.296  2.1902 -0.3747 -1.7328
  200SOL     MW 3721   4.681   3.701   0.275  0.0119  0.0112  0.0013
  201SOL     OW 3722   0.461   3.318   2.792 -0.3605 -0.1297  0.1875
  201SOL    HW1 3723   0.471   3.279   2.879  1.9315  0.5821  0.3304
  201SOL    HW2 3724   0.367   3.310   2.774 -0.1879 -0.9005 -0.4418
  201SOL     MW 3725   0.450   3.312   2.801  0.0119  0.0112  0.0013
  202SOL     OW 3726   2.436   3.353   2.995  0.1212 -0.2042 -0.3233
  202SOL    HW1 3727   2.452   3.322   3.084  0.0012  1.7559  0.4357
  202SOL    HW2 3728   2.499   3.423   2.978 -0.2114 -0.0613 -1.0043
  202SOL     MW 3729   2.447   3.358   3.004  0.0119  0.0112  0.0013
  203SOL     OW 3730   2.771   3.208   3.027 -0.7284  0.0262  0.4066
  203SOL    HW1 3731   2.763   3.185   2.934 -0.5404  2.0738 -0.1589
  203SOL    HW2 3732   2.796   3.300   3.016  0.0686 -0.2865 -0.5536
  203SOL     MW 3733   2.773   3.217   3.013  0.0119  0.0112  0.0013
  204SOL     OW 3734   0.429   4.102   0.325 -0.1770 -0.4717  0.6724
  204SOL    HW1 3735   0.334   4.098   0.317 -0.1823  1.3534 -1.0687
  204SOL    HW2 3736   0.440   4.193   0.350  0.7410  0.1848 -1.7746
  204SOL     MW 3737   0.418   4.113   0.327  0.0119  0.0112  0.0013
  205SOL     OW 3738   1.984   0.639   2.882 -0.2546 -0.4843 -0.1942
  205SOL    HW1 3739   1.979   0.561   2.937  0.3313 -1.1390 -1.0528
  205SOL    HW2 3740   2.075   0.634   2.855 -0.4324  0.0783 -0.9448
  205SOL     MW 3741   1.995   0.628   2.886  0.0119  0.0112  0.0013
  206SOL     OW 3742   0.437   0.592   2.970 -0.5183 -0.1751  0.4830
  206SOL    HW1 3743   0.341   0.594   2.974 -0.5344 -1.1801  1.0670
  206SOL    HW2 3744   0.454   0.665   2.911  0.8718 -0.4609  0.4909
  206SOL     MW 3745   0.426   0.602   2.963  0.0119  0.0112  0.0013
  207SOL     OW 3746   3.339   4.672   0.080  0.5736  0.0498 -0.2267
  207SOL    HW1 3747   3.300   4.713   0.003  0.0640  0.3882  0.2078
  207SOL    HW2 3748   3.394   4.604   0.041 -0.3578 -0.3170 -0.9407
  207SOL     MW 3749   3.341   4.669   0.064  0.0119  0.0112  0.0013
  208SOL     OW 3750   2.522   1.332   2.894  0.1958 -0.0920 -0.0773
  208SOL    HW1 3751   2.539   1.421   2.924  0.7541  0.3238 -1.5137
  208SOL    HW2 3752   2.426   1.325   2.891  0.2132 -0.2911 -0.2035
  208SOL     MW 3753   2.511   1.343   2.897  0.0119  0.0112  0.0013
  209SOL     OW 3754   0.175   2.798   0.093  0.2671  0.1462  0.1205
  209SOL    HW1 3755   0.198   2.888   0.114  2.1401  0.3444 -2.3949
  209SOL    HW2 3756   0.080   2.793   0.087  0.3194  0.6482 -1.5760
  209SOL     MW 3757   0.165   2.809   0.095  0.0119  0.0112  0.0013
  210SOL     OW 3758   0.623   4.863   0.634  0.3856 -0.2551  0.0367
  210SOL    HW1 3759   0.715   4.837   0.646  0.6839  1.1692  1.0362
  210SOL    HW2 3760   0.632   4.952   0.600 -1.6017 -0.1483 -0.2996
  210SOL     MW 3761   0.637   4.872   0.631  0.0119  0.0112  0.0013
  211SOL     OW 3762   1.413   4.063   2.916 -0.2530 -0.0491 -0.2071
  211SOL    HW1 3763   1.343   4.128   2.919 -0.3925 -0.1797  3.6687
  211SOL    HW2 3764   1.460   4.090   2.837  2.1760  0.2704  1.2515
  211SOL     MW 3765   1.410   4.075   2.906  0.0119  0.0112  0.0013
  212SOL     OW 3766   3.736   3.362   0.457 -0.1472  0.1748  0.0315
  212SOL    HW1 3767   3.672   3.307   0.501 -0.2918  0.5366  0.2839
  212SOL    HW2 3768   3.818   3.313   0.467 -0.3888 -0.1065  0.6889
  212SOL     MW 3769   3.738   3.349   0.464  0.0119  0.0112  0.0013
  213SOL     OW 3770   2.381   0.385   2.856  0.0645 -0.2669  0.2661
  213SOL    HW1 3771   2.386   0.324   2.782 -2.5058 -0.5701  0.2436
  213SOL    HW2 3772   2.445   0.359   2.922  0.3764  1.5787  0.7338
  213SOL     MW 3773   2.390   0.373   2.855  0.0119  0.0112  0.0013
  214SOL     OW 3774   0.485   3.252   3.101  0.4262 -0.7223 -0.3383
  214SOL    HW1 3775   0.579   3.239   3.107  0.9135  2.3308  0.1661
  214SOL    HW2 3776   0.451   3.201   3.174 -0.2337 -1.1341 -0.9133
  214SOL     MW 3777   0.493   3.243   3.111  0.0119  0.0112  0.0013
  215SOL     OW 3778   1.231   2.406   2.821  0.3237  0.1785  0.0033
  215SOL    HW1 3779   1.234   2.332   2.881 -0.6579 -0.2656 -0.4728
  215SOL    HW2 3780   1.197   2.367   2.740  2.0726  0.0161 -0.6897
  215SOL     MW 3781   1.227   2.391   2.818  0.0119  0.0112  0.0013
  216SOL     OW 3782   0.596   1.520   3.008  0.2025 -0.0614  0.1543
  216SOL    HW1 3783   0.688   1.537   2.985  0.7497 -1.8004  0.9079
  216SOL    HW2 3784   0.587   1.551   3.098 -1.2893 -0.1382  0.0551
  216SOL     MW 3785   0.607   1.526   3.016  0.0119  0.0112  0.0013
  217SOL     OW 3786   2.162   2.065   2.724  0.6210 -0.0831  0.4443
  217SOL    HW1 3787   2.200   2.041   2.809  0.3429  1.4196  1.0211
  217SOL    HW2 3788   2.175   2.158   2.710  1.2870 -0.0475  1.2091
  217SOL     MW 3789   2.168   2.074   2.734  0.0119  0.0112  0.0013
  218SOL     OW 3790   2.988   4.703   2.880 -0.1003  0.2793 -0.2588
  218SOL    HW1 3791   2.917   4.768   2.876  0.4364  0.8742 -0.3098
  218SOL    HW2 3792   3.058   4.755   2.920 -1.8399  1.3316  1.6726
  218SOL     MW 3793   2.988   4.719   2.885  0.0119  0.0112  0.0013
  219SOL     OW 3794   2.303   3.112   0.297 -0.0447  0.2897 -0.6105
  219SOL    HW1 3795   2.273   3.174   0.363  0.6191  0.0672 -0.0898
  219SOL    HW2 3796   2.359   3.162   0.238  0.1225 -1.1291 -1.6985
  219SOL     MW 3797   2.306   3.127   0.298  0.0119  0.0112  0.0013
  220SOL     OW 3798   5.087   3.404   2.927 -0.0684  0.1134  0.3768
  220SOL    HW1 3799   5.042   3.322   2.946 -2.8659  1.5994  0.6538
  220SOL    HW2 3800   5.022   3.442   2.868  0.5541 -1.9484 -1.8098
  220SOL     MW 3801   5.073   3.398   2.922  0.0119  0.0112  0.0013
  221SOL     OW 3802   1.059   1.625   0.292 -1.0561 -0.1187 -0.0503
  221SOL    HW1 3803   1.144   1.646   0.331 -1.8316  1.2117  0.9688
  221SOL    HW2 3804   1.045   1.688   0.221 -0.4349  1.7441  1.4153
  221SOL     MW 3805   1.068   1.636   0.288  0.0119  0.0112  0.0013
  222SOL     OW 3806   2.553   0.904   2.898  0.3394 -0.1793 -0.2402
  222SOL    HW1 3807   2.638   0.859   2.897  0.0495 -0.7695  0.3422
  222SOL    HW2 3808   2.552   0.939   2.987 -1.7310  2.1302 -1.0643
  222SOL     MW 3809   2.564   0.902   2.910  0.0119  0.0112  0.0013
  223SOL     OW 3810   0.171   3.061   0.161  0.0623 -0.2361  0.3524
  223SOL    HW1 3811   0.210   3.147   0.173  0.5896 -0.1898 -1.3924
  223SOL    HW2 3812   0.079   3.083   0.153  0.3548  1.5283  1.4378
  223SOL     MW 3813   0.164   3.075   0.162  0.0119  0.0112  0.0013
  224SOL     OW 3814   3.182   3.721   2.880 -0.3983  0.1660 -0.0871
  224SOL    HW1 3815   3.274   3.705   2.901 -1.0221 -0.1708  2.7616
  224SOL    HW2 3816   3.150   3.770   2.955  1.3419  2.6939 -0.8678
  224SOL     MW 3817   3.190   3.725   2.893  0.0119  0.0112  0.0013
  225SOL     OW 3818   3.050   4.239   0.380  0.2184  0.2394  0.3196
  225SOL    HW1 3819   3.109   4.194   0.441  0.6269  0.1200 -0.1530
  225SOL    HW2 3820   2.973   4.183   0.369  0.4482 -0.1320  0.5605
  225SOL     MW 3821   3.048   4.226   0.386  0.0119  0.0112  0.0013
  226SOL     OW 3822   0.734   1.871   0.124  0.2436  0.1510 -0.2100
  226SOL    HW1 3823   0.753   1.936   0.192 -2.1114  0.5371  0.1467
  226SOL    HW2 3824   0.821   1.838   0.100  0.3475  1.7987 -2.4404
  226SOL     MW 3825   0.748   1.875   0.130  0.0119  0.0112  0.0013
  227SOL     OW 3826   5.000   0.898   0.201  0.1294  0.0007 -0.8010
  227SOL    HW1 3827   4.922   0.952   0.214  0.5185  0.7367 -1.4817
  227SOL    HW2 3828   5.040   0.896   0.288  0.7341  1.5456 -1.0306
  227SOL     MW 3829   4.995   0.905   0.214  0.0119  0.0112  0.0013
  228SOL     OW 3830   1.394   4.597   0.102  0.2148  0.3773  0.1690
  228SOL    HW1 3831   1.463   4.662   0.091 -0.8963  1.2027 -2.7638
  228SOL    HW2 3832   1.440   4.520   0.136 -2.0920 -0.7197  0.9603
  228SOL     MW 3833   1.409   4.595   0.105  0.0119  0.0112  0.0013
  229SOL     OW 3834   3.218   3.706   0.419 -0.2778 -0.3315  0.6584
  229SOL    HW1 3835   3.296   3.739   0.375  0.6253 -1.8566  1.0399
  229SOL    HW2 3836   3.237   3.613   0.437 -2.1204 -1.2542 -1.6104
  229SOL     MW 3837   3.231   3.698   0.416  0.0119  0.0112  0.0013
  230SOL     OW 3838   1.795   2.595   3.076  0.1549  0.2347 -0.1013
  230SOL    HW1 3839   1.716   2.639   3.047 -0.0673  0.4383  0.7888
  230SOL    HW2 3840   1.757   2.540   3.145 -1.9384  0.3801 -1.0572
  230SOL     MW 3841   1.780   2.593   3.081  0.0119  0.0112  0.0013
  231SOL     OW 3842   0.136   1.500   0.295  0.0107  0.2893  0.0865
  231SOL    HW1 3843   0.209   1.464   0.347  0.2368 -0.0699 -0.4713
  231SOL    HW2 3844   0.060   1.494   0.352  0.0696 -0.6691  0.0804
  231SOL     MW 3845   0.136   1.495   0.310  0.0119  0.0112  0.0013
  232SOL     OW 3846   2.958   2.454   0.178  0.1048 -0.4310  0.2572
  232SOL    HW1 3847   2.933   2.448   0.270  2.4753  1.0884  1.0859
  232SOL    HW2 3848   3.022   2.383   0.175 -0.6201 -1.2112  1.8759
  232SOL     MW 3849   2.963   2.444   0.190  0.0119  0.0112  0.0013
  233SOL     OW 3850   2.988   2.904   0.174  0.1216  0.3315 -0.3960
  233SOL    HW1 3851   2.922   2.876   0.237  0.5158  0.1050 -0.0692
  233SOL    HW2 3852   3.067   2.894   0.227 -0.1060  0.0750 -0.1000
  233SOL     MW 3853   2.990   2.899   0.189  0.0119  0.0112  0.0013
  234SOL     OW 3854   2.756   2.607   2.878 -0.1264  0.5545 -0.1941
  234SOL    HW1 3855   2.826   2.542   2.870 -0.5981 -0.2706  1.7354
  234SOL    HW2 3856   2.795   2.691   2.855 -1.1333  0.7738 -1.1941
  234SOL     MW 3857   2.770   2.610   2.874  0.0119  0.0112  0.0013
  235SOL     OW 3858   2.727   3.918   2.826  0.4505  0.0310  0.7418
  235SOL    HW1 3859   2.744   3.864   2.904  0.0458 -1.7091 -0.3048
  235SOL    HW2 3860   2.799   3.888   2.771  0.0757  1.7742 -0.7864
  235SOL     MW 3861   2.739   3.907   2.829  0.0119  0.0112  0.0013
  236SOL     OW 3862   2.289   1.975   2.975 -0.6370 -0.0486  0.3434
  236SOL    HW1 3863   2.305   2.056   3.022  1.3186 -0.0521 -0.2268
  236SOL    HW2 3864   2.269   1.917   3.048  0.2402  2.2996  2.5920
  236SOL     MW 3865   2.288   1.978   2.991  0.0119  0.0112  0.0013
  237SOL     OW 3866   3.565   4.231   0.161  0.1569  0.3341 -0.2058
  237SOL    HW1 3867   3.660   4.242   0.163  0.4085 -0.5957 -2.8824
  237SOL    HW2 3868   3.530   4.268   0.242  0.5080  0.9320 -0.3250
  237SOL     MW 3869   3.573   4.237   0.172  0.0119  0.0112  0.0013
  238SOL     OW 3870   2.482   4.300   2.698  0.2615  0.1224 -0.4804
  238SOL    HW1 3871   2.566   4.282   2.739  1.0729  1.6844 -1.3925
  238SOL    HW2 3872   2.440   4.363   2.756 -0.0475  0.1634 -0.7463
  238SOL     MW 3873   2.487   4.306   2.711  0.0119  0.0112  0.0013
  239SOL     OW 3874   3.404   4.000   0.116 -0.3881 -0.2236 -0.1471
  239SOL    HW1 3875   3.464   4.070   0.140  1.6097 -2.0258  0.4427
  239SOL    HW2 3876   3.324   4.047   0.094  0.7208  1.8807  0.0245
  239SOL     MW 3877   3.402   4.015   0.116  0.0119  0.0112  0.0013
  240SOL     OW 3878   2.382   4.736   2.829 -0.0911  0.1433  0.1950
  240SOL    HW1 3879   2.412   4.737   2.738 -0.5223 -2.8463 -0.1051
  240SOL    HW2 3880   2.407   4.646   2.853  0.8803  0.5488  0.7705
  240SOL     MW 3881   2.389   4.724   2.820  0.0119  0.0112  0.0013
  241SOL     OW 3882   1.813   4.924   3.112 -0.4192  0.3136 -0.0079
  241SOL    HW1 3883   1.905   4.907   3.133  0.0762  0.8839 -1.5788
  241SOL    HW2 3884   1.816   4.951   3.021 -0.6742 -0.1716 -0.1631
  241SOL     MW 3885   1.826   4.925   3.103  0.0119  0.0112  0.0013
  242SOL     OW 3886   3.815   3.743   0.137 -0.2129 -0.0976  0.2359
  242SOL    HW1 3887   3.784   3.775   0.222  0.5245 -0.3211  0.6056
  242SOL    HW2 3888   3.743   3.769   0.080  0.2414 -0.8045 -0.6986
  242SOL     MW 3889   3.802   3.750   0.141  0.0119  0.0112  0.0013
  243SOL     OW 3890   2.241   2.610   2.983 -0.2942 -0.3143 -0.3768
  243SOL    HW1 3891   2.231   2.515   2.990 -2.7950 -0.0263  1.5711
  243SOL    HW2 3892   2.153   2.630   2.952 -0.2808 -0.7371 -0.6942
  243SOL     MW 3893   2.228   2.600   2.980  0.0119  0.0112  0.0013
  244SOL     OW 3894   2.179   2.335   2.967 -0.2150 -0.0277  0.3209
  244SOL    HW1 3895   2.087   2.359   2.975  0.1589  1.8105 -0.4330
  244SOL    HW2 3896   2.189   2.318   2.873 -2.3974 -0.2092  0.0717
  244SOL     MW 3897   2.168   2.336   2.955  0.0119  0.0112  0.0013
  245SOL     OW 3898   1.013   0.927   2.715  0.4697 -0.7244 -0.2651
  245SOL    HW1 3899   0.934   0.936   2.661  1.2638  1.6045 -1.1686
  245SOL    HW2 3900   0.981   0.883   2.793  0.8598 -2.9398 -1.2677
  245SOL     MW 3901   0.998   0.922   2.718  0.0119  0.0112  0.0013
  246SOL     OW 3902   2.796   0.443   2.963 -0.6599  0.6031  0.3714
  246SOL    HW1 3903   2.822   0.491   3.042 -0.6494 -0.0537  0.7838
  246SOL    HW2 3904   2.717   0.398   2.991 -0.1298  0.4902  1.7890
  246SOL     MW 3905   2.789   0.443   2.977  0.0119  0.0112  0.0013
  247SOL     OW 3906   2.607   0.040   2.939 -0.1281  0.0380 -0.0194
  247SOL    HW1 3907   2.526  -0.005   2.917  0.3352 -1.4502  1.0971
  247SOL    HW2 3908   2.627   0.074   2.852  0.9790 -1.0877 -0.2332
  247SOL     MW 3909   2.599   0.039   2.925  0.0119  0.0112  0.0013
  248SOL     OW 3910   0.066   0.131   2.866  0.0692 -0.3167  0.0788
  248SOL    HW1 3911  -0.024   0.159   2.881 -0.0991 -1.0415  0.4493
  248SOL    HW2 3912   0.095   0.185   2.791 -0.5424 -0.7464 -0.4761
  248SOL     MW 3913   0.058   0.142   2.858  0.0119  0.0112  0.0013
  249SOL     OW 3914   0.527   0.920   0.026  1.1964 -0.2028 -0.3697
  249SOL    HW1 3915   0.569   0.998  -0.009 -0.6350  1.3146  0.6298
  249SOL    HW2 3916   0.582   0.850  -0.010  1.2626  0.4066 -1.4927
  249SOL     MW 3917   0.540   0.921   0.017  0.0119  0.0112  0.0013
  250SOL     OW 3918   4.632   3.358   0.096  0.1208 -0.5167  0.3559
  250SOL    HW1 3919   4.627   3.263   0.105 -1.4322 -0.4754  0.1964
  250SOL    HW2 3920   4.549   3.383   0.058  1.1562  1.6501 -0.6627
  250SOL     MW 3921   4.621   3.349   0.092  0.0119  0.0112  0.0013
  251SOL     OW 3922   2.220   0.227   3.052 -0.2208  0.0255 -0.1998
  251SOL    HW1 3923   2.278   0.249   2.979  0.5353 -2.0671 -0.3072
  251SOL    HW2 3924   2.165   0.305   3.060 -1.8617 -1.0300 -0.7657
  251SOL     MW 3925   2.221   0.240   3.043  0.0119  0.0112  0.0013
  252SOL     OW 3926   3.240   3.427   0.458  0.0505 -0.3951  0.4076
  252SOL    HW1 3927   3.269   3.381   0.380  1.1440  2.8483 -1.2651
  252SOL    HW2 3928   3.150   3.396   0.469  0.7766 -2.3868  1.2157
  252SOL     MW 3929   3.232   3.417   0.449  0.0119  0.0112  0.0013
  253SOL     OW 3930   2.215   0.921   0.030 -0.0070 -0.1635 -0.0727
  253SOL    HW1 3931   2.244   0.895  -0.058 -1.7703 -2.2692 -0.1254
  253SOL    HW2 3932   2.210   1.016   0.022 -1.1978 -0.1201  0.9125
  253SOL     MW 3933   2.218   0.930   0.017  0.0119  0.0112  0.0013
  254SOL     OW 3934   2.650   3.732   0.140 -0.3085 -0.2220  0.1627
  254SOL    HW1 3935   2.709   3.773   0.077 -1.8330  0.7421 -0.6939
  254SOL    HW2 3936   2.572   3.725   0.085 -0.6516 -0.0805  0.6251
  254SOL     MW 3937   2.648   3.736   0.124  0.0119  0.0112  0.0013
  255SOL     OW 3938   0.714   2.454   2.903  0.2089  0.5184 -0.3185
  255SOL    HW1 3939   0.701   2.386   2.837 -0.2967 -0.8333  1.1068
  255SOL    HW2 3940   0.808   2.471   2.906  0.4509 -0.2258 -2.3131
  255SOL     MW 3941   0.724   2.447   2.895  0.0119  0.0112  0.0013
  256SOL     OW 3942   0.571   3.666   2.838 -0.3336 -0.3071 -0.1403
  256SOL    HW1 3943   0.531   3.680   2.753 -0.0394  0.6183 -0.1388
  256SOL    HW2 3944   0.653   3.621   2.818  0.5238  1.4201 -0.6830
  256SOL     MW 3945   0.576   3.662   2.824  0.0119  0.0112  0.0013
  257SOL     OW 3946   2.325   4.070   2.657  0.4251 -0.0587  0.3905
  257SOL    HW1 3947   2.237   4.085   2.691  1.0048  1.1075  1.4284
  257SOL    HW2 3948   2.371   4.152   2.673 -2.8230  1.8484  0.9617
  257SOL     MW 3949   2.319   4.083   2.663  0.0119  0.0112  0.0013
  258SOL     OW 3950   1.956   4.577   2.923 -0.1626  0.4587  0.1540
  258SOL    HW1 3951   1.915   4.545   3.003  0.6168 -0.8978  0.0511
  258SOL    HW2 3952   1.894   4.634   2.879 -0.3399  0.0705 -0.1051
  258SOL     MW 3953   1.943   4.580   2.928  0.0119  0.0112  0.0013
  259SOL     OW 3954   4.196   4.612   0.120 -0.1625 -0.3730  0.1271
  259SOL    HW1 3955   4.220   4.537   0.065 -2.5389 -1.7229  0.7600
  259SOL    HW2 3956   4.149   4.669   0.060 -1.0377 -1.7375 -0.5459
  259SOL     MW 3957   4.193   4.610   0.105  0.0119  0.0112  0.0013
  260SOL     OW 3958   2.598   2.777   0.103 -0.8896  0.1113  0.0979
  260SOL    HW1 3959   2.581   2.723   0.026  1.9842 -0.6549 -0.1319
  260SOL    HW2 3960   2.512   2.784   0.145 -1.3178 -0.7438 -0.5967
  260SOL     MW 3961   2.585   2.771   0.098  0.0119  0.0112  0.0013
  261SOL     OW 3962   1.332   0.438   0.100 -0.1920  0.2171  0.2658
  261SOL    HW1 3963   1.370   0.371   0.157 -1.8392 -0.2831  0.8404
  261SOL    HW2 3964   1.238   0.436   0.120 -0.9557 -2.6925 -2.6489
  261SOL     MW 3965   1.324   0.429   0.110  0.0119  0.0112  0.0013
  262SOL     OW 3966   3.178   4.391   0.014  0.1441 -0.0642  0.3919
  262SOL    HW1 3967   3.146   4.394  -0.076 -2.0614  2.1084  1.1316
  262SOL    HW2 3968   3.110   4.447   0.052  0.3599  0.0459  0.6152
  262SOL     MW 3969   3.165   4.399   0.007  0.0119  0.0112  0.0013
  263SOL     OW 3970   2.653   3.082   0.109 -0.0925  0.3063 -0.4618
  263SOL    HW1 3971   2.658   2.988   0.094  3.2996  0.1461  0.7629
  263SOL    HW2 3972   2.681   3.116   0.024  0.4861 -0.1757 -0.4694
  263SOL     MW 3973   2.657   3.074   0.096  0.0119  0.0112  0.0013
  264SOL     OW 3974   2.854   2.292   3.074  0.6413  0.0299 -0.5419
  264SOL    HW1 3975   2.889   2.339   3.149 -0.2723 -2.3999  1.5448
  264SOL    HW2 3976   2.764   2.283   3.105  0.7466  1.1369  0.1132
  264SOL     MW 3977   2.847   2.297   3.088  0.0119  0.0112  0.0013
  265SOL     OW 3978   0.561   3.932   2.927 -0.0226 -0.2647  0.1600
  265SOL    HW1 3979   0.594   3.848   2.895  0.7928  0.2488 -0.4092
  265SOL    HW2 3980   0.496   3.907   2.992  1.4382 -1.8158  1.0910
  265SOL     MW 3981   0.557   3.918   2.931  0.0119  0.0112  0.0013
  266SOL     OW 3982   3.166   2.283   2.686 -0.2272  1.2748 -0.0757
  266SOL    HW1 3983   3.191   2.347   2.619 -0.1105  1.5917  0.2677
  266SOL    HW2 3984   3.248   2.248   2.722  0.3118  1.4500 -1.0869
  266SOL     MW 3985   3.180   2.287   2.682  0.0119  0.0112  0.0013
  267SOL     OW 3986   0.430   3.810   0.213  0.6113 -0.6058  0.0756
  267SOL    HW1 3987   0.353   3.771   0.255 -0.3100  0.6159 -0.4324
  267SOL    HW2 3988   0.430   3.901   0.245  1.4094 -0.2943 -0.7708
  267SOL     MW 3989   0.420   3.817   0.223  0.0119  0.0112  0.0013
  268SOL     OW 3990   4.972   3.804   2.899 -0.1780 -0.4040 -0.7477
  268SOL    HW1 3991   5.061   3.807   2.935 -0.6715 -0.0495  0.4943
  268SOL    HW2 3992   4.982   3.834   2.809 -0.8661  1.3324 -0.2875
  268SOL     MW 3993   4.985   3.808   2.892  0.0119  0.0112  0.0013
  269SOL     OW 3994   2.124   1.786   2.659 -0.2832 -0.1541  0.4294
  269SOL    HW1 3995   2.113   1.878   2.682  0.2879  0.1911 -0.6308
  269SOL    HW2 3996   2.202   1.790   2.605  0.9200 -1.9415  1.8922
  269SOL     MW 3997   2.133   1.799   2.655  0.0119  0.0112  0.0013
  270SOL     OW 3998   2.439   3.856   2.780  0.3090  0.4788 -0.0558
  270SOL    HW1 3999   2.392   3.927   2.736  0.4771  0.8233  0.3144
  270SOL    HW2 4000   2.528   3.888   2.765  0.5162  0.5292  1.2299
  270SOL     MW 4001   2.445   3.869   2.772  0.0119  0.0112  0.0013
  271SOL     OW 4002   3.108   3.667   0.164  0.1085 -0.6265 -0.2296
  271SOL    HW1 4003   3.123   3.683   0.257 -0.7260  1.7713 -0.4333
  271SOL    HW2 4004   3.103   3.572   0.154 -0.1519 -0.5902 -0.4554
  271SOL     MW 4005   3.109   3.656   0.175  0.0119  0.0112  0.0013
  272SOL     OW 4006   3.847   4.258   0.228 -0.3669  0.0185  0.0608
  272SOL    HW1 4007   3.915   4.323   0.241 -1.1312  0.4071  2.6161
  272SOL    HW2 4008   3.844   4.203   0.306 -0.9526  0.1091  0.1104
  272SOL     MW 4009   3.855   4.259   0.240  0.0119  0.0112  0.0013
  273SOL     OW 4010   2.478   3.266   0.151  0.0479  0.0523  0.0917
  273SOL    HW1 4011   2.537   3.341   0.153 -0.3768  0.4909 -1.7944
  273SOL    HW2 4012   2.536   3.190   0.145 -0.7130 -0.4658 -1.4539
  273SOL     MW 4013   2.493   3.266   0.151  0.0119  0.0112  0.0013
  274SOL     OW 4014   2.368   2.842   0.276 -0.2917 -0.2503 -0.0853
  274SOL    HW1 4015   2.341   2.933   0.293 -0.5172 -0.2090 -0.6408
  274SOL    HW2 4016   2.288   2.795   0.251  0.5423 -0.7034 -2.1200
  274SOL     MW 4017   2.354   2.848   0.275  0.0119  0.0112  0.0013
  275SOL     OW 4018   3.446   3.797   0.289 -0.0120 -0.0393 -0.1814
  275SOL    HW1 4019   3.467   3.728   0.227  0.5671 -0.7249  0.7600
  275SOL    HW2 4020   3.422   3.873   0.235 -1.1567  0.3985  0.8926
  275SOL     MW 4021   3.446   3.798   0.274  0.0119  0.0112  0.0013
  276SOL     OW 4022   1.920   2.422   2.921 -0.4498  0.2745 -0.3057
  276SOL    HW1 4023   1.860   2.449   2.851 -0.6135  0.9519  0.0953
  276SOL    HW2 4024   1.876   2.454   2.999 -0.1835 -0.5724  0.2120
  276SOL     MW 4025   1.906   2.430   2.922  0.0119  0.0112  0.0013
  277SOL     OW 4026   3.155   2.984   2.915 -0.2434 -0.4090  0.5137
  277SOL    HW1 4027   3.105   3.026   2.985 -0.2162  0.1157  0.2211
  277SOL    HW2 4028   3.228   2.941   2.961  0.7671  1.0762  0.3920
  277SOL     MW 4029   3.158   2.984   2.930  0.0119  0.0112  0.0013
  278SOL     OW 4030   0.675   4.473   0.569 -0.1021 -0.6434 -0.0748
  278SOL    HW1 4031   0.656   4.405   0.634  1.0001  0.4247  1.4465
  278SOL    HW2 4032   0.603   4.535   0.576  0.7431  0.4184 -0.5518
  278SOL     MW 4033   0.663   4.472   0.579  0.0119  0.0112  0.0013
  279SOL     OW 4034   2.994   4.344   2.468  0.2835 -0.1435 -0.5934
  279SOL    HW1 4035   2.958   4.363   2.555  0.9372  0.9641 -0.5396
  279SOL    HW2 4036   2.925   4.379   2.411 -0.6565 -3.7613 -1.9370
  279SOL     MW 4037   2.980   4.351   2.472  0.0119  0.0112  0.0013
  280SOL     OW 4038   2.239   0.612   2.785  0.4806 -0.1661 -0.0127
  280SOL    HW1 4039   2.286   0.530   2.800  0.2174 -0.6472 -1.6614
  280SOL    HW2 4040   2.264   0.642   2.698  0.5708  1.5463  0.5569
  280SOL     MW 4041   2.248   0.605   2.776  0.0119  0.0112  0.0013
  281SOL     OW 4042   4.591   4.319   0.758  0.0598  0.0059 -0.2402
  281SOL    HW1 4043   4.642   4.357   0.687 -0.2277 -1.2411 -1.1471
  281SOL    HW2 4044   4.620   4.376   0.830  0.9482  0.9823 -1.3303
  281SOL     MW 4045   4.602   4.331   0.758  0.0119  0.0112  0.0013
  282SOL     OW 4046   4.872   3.562   2.837  0.0633  0.3437 -0.1832
  282SOL    HW1 4047   4.834   3.585   2.752  2.3902 -0.6082 -1.5737
  282SOL    HW2 4048   4.915   3.646   2.856  0.6178  0.0122  0.0249
  282SOL     MW 4049   4.872   3.576   2.829  0.0119  0.0112  0.0013
  283SOL     OW 4050   2.540   4.778   0.198  0.1111  0.3962 -0.8446
  283SOL    HW1 4051   2.544   4.802   0.105 -1.8095  2.3386 -0.5031
  283SOL    HW2 4052   2.602   4.834   0.245 -0.7761 -1.1683  2.5091
  283SOL     MW 4053   2.549   4.788   0.192  0.0119  0.0112  0.0013
  284SOL     OW 4054   3.147   2.265   0.173 -0.1411 -0.7790  0.2030
  284SOL    HW1 4055   3.191   2.304   0.097  2.6515 -1.3839  1.4052
  284SOL    HW2 4056   3.169   2.173   0.160  0.9602 -0.5917  0.6083
  284SOL     MW 4057   3.156   2.258   0.161  0.0119  0.0112  0.0013
  285SOL     OW 4058   3.196   4.816   3.015 -0.0003  0.2812 -0.2063
  285SOL    HW1 4059   3.232   4.890   2.967 -0.0575  0.9077  0.6977
  285SOL    HW2 4060   3.138   4.848   3.084 -1.5021  1.5462 -1.9688
  285SOL     MW 4061   3.193   4.830   3.018  0.0119  0.0112  0.0013
  286SOL     OW 4062   5.057   4.447   0.070  0.0756 -0.0692 -0.0674
  286SOL    HW1 4063   5.005   4.411   0.141  1.2928 -2.4091 -0.2688
  286SOL    HW2 4064   5.066   4.371   0.012 -1.5141 -0.5845  0.3299
  286SOL     MW 4065   5.052   4.432   0.072  0.0119  0.0112  0.0013
  287SOL     OW 4066   2.175   4.689   3.009  0.2669  0.2661  0.3382
  287SOL    HW1 4067   2.223   4.710   2.928 -0.6164  0.4017 -0.1631
  287SOL    HW2 4068   2.094   4.658   2.969  0.5726  0.0668 -0.1473
  287SOL     MW 4069   2.171   4.687   2.993  0.0119  0.0112  0.0013
  288SOL     OW 4070   4.183   4.199   2.949  0.0169  0.1829  0.3502
  288SOL    HW1 4071   4.210   4.283   2.986  0.5673 -0.0100  0.3846
  288SOL    HW2 4072   4.102   4.180   2.997 -1.6232  0.1642 -2.1834
  288SOL     MW 4073   4.176   4.207   2.960  0.0119  0.0112  0.0013
  289SOL     OW 4074   3.321   5.012   2.869  0.1194 -0.1273 -0.4953
  289SOL    HW1 4075   3.297   5.084   2.928  1.8284  0.6108 -0.6199
  289SOL    HW2 4076   3.414   4.997   2.886  0.1209  0.8849  0.5349
  289SOL     MW 4077   3.330   5.020   2.879  0.0119  0.0112  0.0013
  290SOL     OW 4078   3.698   3.855   0.374 -0.2850 -0.1694 -0.5010
  290SOL    HW1 4079   3.705   3.803   0.454  0.6690  2.0778  0.9820
  290SOL    HW2 4080   3.610   3.837   0.343  0.3915 -2.2532 -1.4099
  290SOL     MW 4081   3.688   3.846   0.381  0.0119  0.0112  0.0013
  291SOL     OW 4082   3.139   2.598   2.953 -0.3040 -0.2134 -0.4560
  291SOL    HW1 4083   3.076   2.642   3.009  1.0985  0.7838  0.4182
  291SOL    HW2 4084   3.079   2.536   2.910 -0.3603 -0.3286 -0.2103
  291SOL     MW 4085   3.123   2.595   2.955  0.0119  0.0112  0.0013
  292SOL     OW 4086   5.067   4.638   2.965  0.0545  0.2018 -0.2370
  292SOL    HW1 4087   5.103   4.721   2.997 -0.4940  0.1765  0.4506
  292SOL    HW2 4088   5.088   4.577   3.035  0.4646  0.8768  0.2389
  292SOL     MW 4089   5.075   4.641   2.978  0.0119  0.0112  0.0013
  293SOL     OW 4090   1.810   0.621   2.688  0.5959 -0.0820  0.2281
  293SOL    HW1 4091   1.761   0.702   2.692  0.7572  0.0651 -0.6147
  293SOL    HW2 4092   1.875   0.639   2.757  1.0733 -0.9538  0.0261
  293SOL     MW 4093   1.812   0.634   2.698  0.0119  0.0112  0.0013
  294SOL     OW 4094   3.583   1.230   2.929 -0.2533 -0.3713 -0.0971
  294SOL    HW1 4095   3.514   1.164   2.918 -1.6071  0.8329  0.6386
  294SOL    HW2 4096   3.621   1.239   2.842  1.0989 -2.2410  0.2522
  294SOL     MW 4097   3.579   1.223   2.916  0.0119  0.0112  0.0013
  295SOL     OW 4098   1.033   0.343   0.085 -0.5693 -0.4462 -0.0395
  295SOL    HW1 4099   1.032   0.350  -0.010 -0.3458 -2.0692 -0.1810
  295SOL    HW2 4100   0.947   0.379   0.108 -1.0624 -0.5571 -1.6156
  295SOL     MW 4101   1.021   0.349   0.076  0.0119  0.0112  0.0013
  296SOL     OW 4102   2.268   1.212   0.015 -0.4638  0.1116 -0.1241
  296SOL    HW1 4103   2.362   1.230   0.022 -0.2709 -0.6148 -0.7166
  296SOL    HW2 4104   2.232   1.271   0.081  1.2014 -0.2006  1.1519
  296SOL     MW 4105   2.276   1.222   0.025  0.0119  0.0112  0.0013
  297SOL     OW 4106   3.948   3.187   0.398  0.0845  0.2341 -0.1339
  297SOL    HW1 4107   3.902   3.130   0.336  1.6926  1.8394 -2.9624
  297SOL    HW2 4108   4.012   3.221   0.336  0.3138 -2.2329 -1.3607
  297SOL     MW 4109   3.950   3.184   0.382  0.0119  0.0112  0.0013
  298SOL     OW 4110   3.227   4.656   0.339 -0.3528 -0.0172 -0.3615
  298SOL    HW1 4111   3.245   4.655   0.245  3.5552 -0.8102  0.2193
  298SOL    HW2 4112   3.140   4.618   0.350  0.0933 -0.5189  2.0967
  298SOL     MW 4113   3.218   4.651   0.328  0.0119  0.0112  0.0013
  299SOL     OW 4114   2.559   4.510   2.548 -0.5500  0.2253  0.0522
  299SOL    HW1 4115   2.540   4.420   2.575  0.0603  0.3256  0.8720
  299SOL    HW2 4116   2.606   4.538   2.626  0.2071 -2.4903  0.6701
  299SOL     MW 4117   2.563   4.502   2.562  0.0119  0.0112  0.0013
  300SOL     OW 4118   1.008   1.751   0.045  0.0517 -0.2079 -0.1724
  300SOL    HW1 4119   1.038   1.683  -0.016 -1.2773  0.1684 -1.2980
  300SOL    HW2 4120   1.037   1.831   0.002 -0.3080 -0.3753 -0.7436
  300SOL     MW 4121   1.016   1.753   0.031  0.0119  0.0112  0.0013
  301SOL     OW 4122   0.100   1.106   0.160  0.1940 -0.0515 -0.1687
  301SOL    HW1 4123   0.027   1.045   0.174  0.2056 -0.7480 -2.6172
  301SOL    HW2 4124   0.059   1.186   0.127 -0.5486 -0.9341 -1.4780
  301SOL     MW 4125   0.085   1.109   0.157  0.0119  0.0112  0.0013
  302SOL     OW 4126   4.361   4.372   0.213  0.0414 -0.1785  0.1417
  302SOL    HW1 4127   4.443   4.324   0.225  0.3292  0.7631  2.6864
  302SOL    HW2 4128   4.303   4.332   0.278  1.7011 -1.1398  1.1064
  302SOL     MW 4129   4.364   4.360   0.223  0.0119  0.0112  0.0013
  303SOL     OW 4130   0.028   2.536   2.985 -0.0140  0.1021  0.7439
  303SOL    HW1 4131   0.027   2.452   2.939 -0.1727  0.0666  0.8153
  303SOL    HW2 4132   0.116   2.567   2.960 -1.0591  1.8148 -1.1419
  303SOL     MW 4133   0.040   2.529   2.975  0.0119  0.0112  0.0013
  304SOL     OW 4134   2.874   4.394   2.710  0.1216  0.3878  0.8476
  304SOL    HW1 4135   2.824   4.319   2.742  0.3050 -0.0344  0.1534
  304SOL    HW2 4136   2.951   4.396   2.767 -0.1686 -0.4862  1.2772
  304SOL     MW 4137   2.878   4.384   2.722  0.0119  0.0112  0.0013
  305SOL     OW 4138   4.199   4.308   0.427  0.0986 -0.3877  0.4251
  305SOL    HW1 4139   4.157   4.223   0.437  0.7384 -1.1872 -2.4949
  305SOL    HW2 4140   4.247   4.321   0.509 -0.2307 -1.2042  0.7499
  305SOL     MW 4141   4.200   4.299   0.439  0.0119  0.0112  0.0013
  306SOL     OW 4142   2.747   3.256   2.745 -0.8840  0.1741  0.3733
  306SOL    HW1 4143   2.802   3.211   2.681 -0.1443  0.2186  0.9516
  306SOL    HW2 4144   2.665   3.209   2.732  0.4848 -1.9744 -1.1482
  306SOL     MW 4145   2.744   3.244   2.735  0.0119  0.0112  0.0013
  307SOL     OW 4146   0.465   1.742   2.901  0.0692  0.5489  0.9240
  307SOL    HW1 4147   0.492   1.753   2.809 -0.6501 -4.0753 -0.0784
  307SOL    HW2 4148   0.515   1.666   2.931  1.3366  0.3974 -1.3605
  307SOL     MW 4149   0.476   1.734   2.893  0.0119  0.0112  0.0013
  308SOL     OW 4150   4.736   4.212   3.062  0.3724 -0.2436  0.2986
  308SOL    HW1 4151   4.809   4.156   3.037 -0.3774 -1.6281  1.0952
  308SOL    HW2 4152   4.752   4.297   3.022 -0.1068 -0.4466 -0.3543
  308SOL     MW 4153   4.747   4.216   3.053  0.0119  0.0112  0.0013
  309SOL     OW 4154   3.467   3.692   2.938  0.2376 -0.2747  0.2575
  309SOL    HW1 4155   3.474   3.752   2.864 -2.7657  3.1396  2.3931
  309SOL    HW2 4156   3.497   3.752   3.006 -1.9316  0.2799  0.8109
  309SOL     MW 4157   3.472   3.708   2.938  0.0119  0.0112  0.0013
  310SOL     OW 4158   3.375   2.664   2.808 -0.7577 -0.3787  0.4169
  310SOL    HW1 4159   3.369   2.735   2.744 -1.5253 -0.6077  0.2359
  310SOL    HW2 4160   3.286   2.665   2.843 -0.6731 -1.6669  0.6982
  310SOL     MW 4161   3.363   2.674   2.804  0.0119  0.0112  0.0013
  311SOL     OW 4162   0.143   4.054   0.368  0.4852  0.1160 -0.5311
  311SOL    HW1 4163   0.067   4.050   0.310  1.2107 -1.1158 -1.4405
  311SOL    HW2 4164   0.111   4.112   0.437 -0.9937 -1.9134  0.5723
  311SOL     MW 4165   0.129   4.061   0.369  0.0119  0.0112  0.0013
  312SOL     OW 4166   3.971   3.519   0.093 -0.0331 -0.5885 -0.4382
  312SOL    HW1 4167   3.913   3.465   0.040  0.0659 -0.1497 -1.0082
  312SOL    HW2 4168   3.916   3.596   0.110  0.1854 -1.0692  3.4297
  312SOL     MW 4169   3.956   3.522   0.088  0.0119  0.0112  0.0013
  313SOL     OW 4170   3.991   4.133   0.031 -0.1794 -0.2018 -0.1974
  313SOL    HW1 4171   3.925   4.094  -0.027  0.4182 -1.3187 -0.1525
  313SOL    HW2 4172   3.944   4.177   0.101  0.2802 -1.3067  0.8383
  313SOL     MW 4173   3.976   4.133   0.032  0.0119  0.0112  0.0013
  314SOL     OW 4174   3.340   3.320   0.203  0.0516 -0.0576  0.2425
  314SOL    HW1 4175   3.269   3.340   0.143 -0.8572  0.9589  1.5959
  314SOL    HW2 4176   3.405   3.387   0.182  0.5459 -0.9621 -1.2569
  314SOL     MW 4177   3.340   3.331   0.192  0.0119  0.0112  0.0013
  315SOL     OW 4178   1.232   4.807   2.952 -0.1090  0.2588 -0.1731
  315SOL    HW1 4179   1.199   4.790   3.041  0.9031 -1.5366 -0.0936
  315SOL    HW2 4180   1.175   4.875   2.915 -1.6192 -1.5572 -1.3021
  315SOL     MW 4181   1.220   4.814   2.959  0.0119  0.0112  0.0013
  316SOL     OW 4182   2.544   1.226   0.027  0.1013  0.1209 -0.0737
  316SOL    HW1 4183   2.561   1.260  -0.061  1.2010  0.1617  0.1448
  316SOL    HW2 4184   2.610   1.270   0.080  1.3547 -1.1163 -0.5530
  316SOL     MW 4185   2.555   1.237   0.023  0.0119  0.0112  0.0013
  317SOL     OW 4186   2.276   0.711   2.543 -0.7889 -0.0803 -0.0731
  317SOL    HW1 4187   2.275   0.807   2.543 -3.4402 -0.0090 -1.7123
  317SOL    HW2 4188   2.195   0.690   2.496 -0.7568  0.2343 -0.2688
  317SOL     MW 4189   2.265   0.721   2.537  0.0119  0.0112  0.0013
  318SOL     OW 4190   3.783   4.049   2.989 -0.2880 -0.3944 -0.0840
  318SOL    HW1 4191   3.745   4.135   2.972 -0.8167 -0.7999 -1.0074
  318SOL    HW2 4192   3.811   4.022   2.901 -1.6205 -0.7152 -0.4220
  318SOL     MW 4193   3.782   4.057   2.975  0.0119  0.0112  0.0013
  319SOL     OW 4194   3.137   4.134   0.110 -0.5474 -0.1137 -0.1930
  319SOL    HW1 4195   3.126   4.146   0.204  0.2377 -0.7162 -0.0164
  319SOL    HW2 4196   3.145   4.222   0.072  1.3525 -1.0309 -2.1030
  319SOL     MW 4197   3.137   4.147   0.118  0.0119  0.0112  0.0013
  320SOL     OW 4198   0.616   0.865   0.290 -0.3356  0.1653 -0.3264
  320SOL    HW1 4199   0.591   0.884   0.199  1.0979 -1.4977 -1.1128
  320SOL    HW2 4200   0.661   0.948   0.307  1.5091 -0.6861 -0.8184
  320SOL     MW 4201   0.618   0.878   0.280  0.0119  0.0112  0.0013
  321SOL     OW 4202   3.815   4.661   0.219 -0.2777  0.0228 -0.2481
  321SOL    HW1 4203   3.876   4.593   0.192  0.0383 -0.4037  1.3929
  321SOL    HW2 4204   3.860   4.702   0.293 -1.4912 -0.1829  0.6440
  321SOL     MW 4205   3.829   4.657   0.225  0.0119  0.0112  0.0013
  322SOL     OW 4206   2.987   4.586   0.111 -0.2235 -0.5943 -0.0332
  322SOL    HW1 4207   2.967   4.569   0.203 -0.6378 -0.9292 -0.1859
  322SOL    HW2 4208   2.982   4.681   0.100 -0.7056 -0.7537 -1.4999
  322SOL     MW 4209   2.984   4.596   0.122  0.0119  0.0112  0.0013
  323SOL     OW 4210   4.755   4.019   0.300 -0.4411 -0.0314 -0.6220
  323SOL    HW1 4211   4.798   4.002   0.384 -2.6120  1.3352  0.8643
  323SOL    HW2 4212   4.724   3.933   0.272  1.4906 -0.9371 -0.1749
  323SOL     MW 4213   4.757   4.006   0.307  0.0119  0.0112  0.0013
  324SOL     OW 4214   0.415   3.530   3.042 -0.4887  0.3438 -0.1192
  324SOL    HW1 4215   0.453   3.449   3.077 -0.9736 -0.2185 -0.8617
  324SOL    HW2 4216   0.473   3.546   2.967 -0.0074 -0.8655 -0.0344
  324SOL     MW 4217   0.428   3.521   3.037  0.0119  0.0112  0.0013
  325SOL     OW 4218   1.294   1.424   2.839  0.0114  0.3124 -0.8439
  325SOL    HW1 4219   1.364   1.460   2.786  1.4642 -2.4010 -0.9362
  325SOL    HW2 4220   1.308   1.329   2.832  3.5253  0.5036  1.2544
  325SOL     MW 4221   1.305   1.416   2.831  0.0119  0.0112  0.0013
  326SOL     OW 4222   2.583   2.332   0.022  0.0579  0.1672  0.3235
  326SOL    HW1 4223   2.583   2.411  -0.034  1.8319 -1.4900 -2.2046
  326SOL    HW2 4224   2.550   2.358   0.108 -0.9533 -0.5874  0.1847
  326SOL     MW 4225   2.578   2.346   0.026  0.0119  0.0112  0.0013
  327SOL     OW 4226   3.099   3.486   2.930  0.3833 -0.2247  0.4649
  327SOL    HW1 4227   3.054   3.474   2.847  2.1080  1.0994 -0.7426
  327SOL    HW2 4228   3.132   3.574   2.910 -1.5489  0.1157 -1.5966
  327SOL     MW 4229   3.098   3.496   2.916  0.0119  0.0112  0.0013
  328SOL     OW 4230   2.139   5.077   2.989  0.4726 -0.0262 -0.0129
  328SOL    HW1 4231   2.147   5.164   3.030  0.7334  0.9501 -2.0099
  328SOL    HW2 4232   2.127   5.020   3.065 -0.6934  1.6632  1.1545
  328SOL     MW 4233   2.138   5.081   3.005  0.0119  0.0112  0.0013
  329SOL     OW 4234   2.539   2.578   3.043  0.4658  0.9114  0.3387
  329SOL    HW1 4235   2.464   2.597   2.987 -1.7463 -0.2156  2.7376
  329SOL    HW2 4236   2.614   2.583   2.984  0.0179  0.6949 -0.2645
  329SOL     MW 4237   2.539   2.581   3.028  0.0119  0.0112  0.0013
  330SOL     OW 4238   3.495   3.892   2.745 -0.5020  0.5656  0.0203
  330SOL    HW1 4239   3.408   3.892   2.704  0.4381  0.5364 -2.1122
  330SOL    HW2 4240   3.513   3.982   2.770  1.1814  0.0579  0.7990
  330SOL     MW 4241   3.486   3.904   2.742  0.0119  0.0112  0.0013
  331SOL     OW 4242   2.551   2.673   0.428  0.3153  0.0105 -0.4002
  331SOL    HW1 4243   2.481   2.730   0.396 -0.7844 -0.2442  1.3996
  331SOL    HW2 4244   2.636   2.716   0.414  1.3108 -1.9202 -0.5740
  331SOL     MW 4245   2.553   2.687   0.422  0.0119  0.0112  0.0013
  332SOL     OW 4246   0.261   1.087   0.388  0.4480 -0.0746 -0.0805
  332SOL    HW1 4247   0.196   1.099   0.457 -0.0830  0.8622 -0.7188
  332SOL    HW2 4248   0.210   1.101   0.308  1.8261  0.3706 -0.9246
  332SOL     MW 4249   0.246   1.091   0.387  0.0119  0.0112  0.0013
  333SOL     OW 4250   0.117   3.878   3.000 -0.3036 -0.3270 -0.1327
  333SOL    HW1 4251   0.127   3.964   2.958 -2.8791  0.1520  0.0522
  333SOL    HW2 4252   0.206   3.843   3.008 -0.1785 -0.0171 -0.1589
  333SOL     MW 4253   0.130   3.885   2.995  0.0119  0.0112  0.0013
  334SOL     OW 4254   1.680   0.854   2.738  0.5182 -0.2590 -0.0245
  334SOL    HW1 4255   1.667   0.851   2.833 -0.0840  2.0419  0.0080
  334SOL    HW2 4256   1.757   0.907   2.722  1.3939 -2.2535 -3.4220
  334SOL     MW 4257   1.688   0.860   2.749  0.0119  0.0112  0.0013
  335SOL     OW 4258   1.580   2.710   2.947 -0.7207 -0.1423  0.3924
  335SOL    HW1 4259   1.508   2.687   2.888 -1.8087 -0.4806  1.7927
  335SOL    HW2 4260   1.602   2.801   2.930 -1.5032  0.1806  1.0764
  335SOL     MW 4261   1.573   2.719   2.937  0.0119  0.0112  0.0013
  336SOL     OW 4262   1.050   1.197   2.789 -0.5390 -0.4281  0.2491
  336SOL    HW1 4263   1.066   1.106   2.762  2.2165  0.1512 -0.3490
  336SOL    HW2 4264   1.126   1.203   2.846 -0.7430 -1.5027  0.6698
  336SOL     MW 4265   1.062   1.186   2.793  0.0119  0.0112  0.0013
  337SOL     OW 4266   1.567   5.074   2.844  0.5907 -1.4771  0.2376
  337SOL    HW1 4267   1.574   5.148   2.784 -0.4078 -0.3610  1.4375
  337SOL    HW2 4268   1.611   5.106   2.923 -2.5038  0.3931  1.3617
  337SOL     MW 4269   1.574   5.088   2.846  0.0119  0.0112  0.0013
  338SOL     OW 4270   2.836   3.496   3.046 -0.2526  0.3798 -0.0128
  338SOL    HW1 4271   2.914   3.488   2.991 -0.4037 -1.5060  0.0043
  338SOL    HW2 4272   2.768   3.531   2.988  0.3665  1.1601 -0.2840
  338SOL     MW 4273   2.837   3.500   3.031  0.0119  0.0112  0.0013
  339SOL     OW 4274   3.115   3.375   0.072  0.5684  0.0434  0.1919
  339SOL    HW1 4275   3.139   3.406  -0.015 -0.9495  2.0677  0.4232
  339SOL    HW2 4276   3.082   3.288   0.051  0.7761  0.0991 -0.3662
  339SOL     MW 4277   3.114   3.368   0.058  0.0119  0.0112  0.0013
  340SOL     OW 4278   0.577   1.960   3.042 -0.0194  0.4020 -0.2451
  340SOL    HW1 4279   0.544   1.886   2.991 -0.6972  0.6628 -0.2091
  340SOL    HW2 4280   0.636   1.924   3.108 -0.3058 -1.1227 -0.7859
  340SOL     MW 4281   0.580   1.946   3.044  0.0119  0.0112  0.0013
  341SOL     OW 4282   0.105   4.204   0.604  0.6099 -0.7130 -0.0278
  341SOL    HW1 4283   0.043   4.154   0.657  0.8628 -0.1613  0.8097
  341SOL    HW2 4284   0.067   4.291   0.603 -1.3954 -1.5236  0.6573
  341SOL     MW 4285   0.092   4.209   0.611  0.0119  0.0112  0.0013
  342SOL     OW 4286   2.720   4.549   3.055  0.8853 -0.4091 -0.3500
  342SOL    HW1 4287   2.685   4.538   2.966 -0.0628  0.7125 -0.1349
  342SOL    HW2 4288   2.814   4.563   3.044  0.5513  1.4436 -1.3327
  342SOL     MW 4289   2.728   4.549   3.042  0.0119  0.0112  0.0013
  343SOL     OW 4290   2.653   0.120   2.690  0.0107 -0.0792 -0.1815
  343SOL    HW1 4291   2.645   0.063   2.613 -2.3895 -0.3777  0.1905
  343SOL    HW2 4292   2.688   0.206   2.664  2.0490 -0.9771 -0.6001
  343SOL     MW 4293   2.656   0.124   2.676  0.0119  0.0112  0.0013
  344SOL     OW 4294   2.288   0.840   2.908  0.4172 -0.5061  0.3376
  344SOL    HW1 4295   2.376   0.877   2.899  0.5414 -0.8973 -0.1079
  344SOL    HW2 4296   2.294   0.750   2.875  0.1161 -0.2144 -0.5250
  344SOL     MW 4297   2.300   0.833   2.902  0.0119  0.0112  0.0013
  345SOL     OW 4298   0.560   0.414   0.025 -0.3685 -0.2448  0.4313
  345SOL    HW1 4299   0.504   0.338   0.041 -1.2111  0.4475  0.8420
  345SOL    HW2 4300   0.534   0.456  -0.057  2.7629  0.2983 -0.4104
  345SOL     MW 4301   0.549   0.409   0.016  0.0119  0.0112  0.0013
  346SOL     OW 4302   4.841   3.771   0.079 -0.0649 -0.4114 -0.1911
  346SOL    HW1 4303   4.860   3.687   0.036 -1.8533 -0.3591 -1.1550
  346SOL    HW2 4304   4.788   3.813   0.012  1.0300 -0.1273 -0.9197
  346SOL     MW 4305   4.837   3.766   0.064  0.0119  0.0112  0.0013
  347SOL     OW 4306   3.527   3.555   0.164  0.2793  0.2432 -0.1700
  347SOL    HW1 4307   3.591   3.492   0.197 -0.1254  0.7879  1.8095
  347SOL    HW2 4308   3.541   3.540   0.071  0.3767 -1.0355  0.0365
  347SOL     MW 4309   3.537   3.545   0.156  0.0119  0.0112  0.0013
  348SOL     OW 4310   2.469   2.435   0.259 -0.2137 -0.1694  0.1989
  348SOL    HW1 4311   2.402   2.476   0.204  0.2804 -1.0438 -1.1011
  348SOL    HW2 4312   2.509   2.510   0.302 -0.1554  0.0590 -0.2452
  348SOL     MW 4313   2.465   2.450   0.257  0.0119  0.0112  0.0013
  349SOL     OW 4314   4.843   3.502   3.114  0.4372  0.1063  0.0617
  349SOL    HW1 4315   4.761   3.460   3.141  0.5273 -0.0277  0.1297
  349SOL    HW2 4316   4.833   3.501   3.019 -1.8851 -1.0435  0.2321
  349SOL     MW 4317   4.831   3.496   3.105  0.0119  0.0112  0.0013
  350SOL     OW 4318   2.774   2.809   0.309 -0.1051 -0.4064 -0.1852
  350SOL    HW1 4319   2.717   2.781   0.238 -1.3486  0.2784  0.5049
  350SOL    HW2 4320   2.743   2.898   0.327 -0.6701 -0.9962  2.0895
  350SOL     MW 4321   2.762   2.817   0.302  0.0119  0.0112  0.0013
  351SOL     OW 4322   2.579   1.594   3.004  0.5501  0.2532  0.6041
  351SOL    HW1 4323   2.641   1.635   2.944 -2.2732  1.6247 -1.5665
  351SOL    HW2 4324   2.501   1.647   2.986  0.6918  0.0722 -0.5893
  351SOL     MW 4325   2.577   1.607   2.994  0.0119  0.0112  0.0013
  352SOL     OW 4326   3.884   4.966   0.139 -0.4716 -0.0679  0.2970
  352SOL    HW1 4327   3.916   4.890   0.090  0.0037  1.0159 -1.1673
  352SOL    HW2 4328   3.848   4.929   0.219  0.0245  0.1493  0.6231
  352SOL     MW 4329   3.883   4.951   0.143  0.0119  0.0112  0.0013
  353SOL     OW 4330   2.001   1.436   2.839 -0.1485 -0.3558  0.0587
  353SOL    HW1 4331   1.996   1.475   2.752 -0.7775 -0.7876 -0.1096
  353SOL    HW2 4332   2.086   1.393   2.830  0.0913 -0.3758  1.9571
  353SOL     MW 4333   2.011   1.436   2.826  0.0119  0.0112  0.0013
  354SOL     OW 4334   2.606   3.567   2.912  0.2515 -0.2169 -0.5382
  354SOL    HW1 4335   2.556   3.644   2.936 -0.6702 -0.8047 -0.5522
  354SOL    HW2 4336   2.609   3.558   2.816  3.1470 -1.4859 -0.4507
  354SOL     MW 4337   2.600   3.576   2.902  0.0119  0.0112  0.0013
  355SOL     OW 4338   0.814   1.259   2.937 -0.2216  0.2827 -0.0676
  355SOL    HW1 4339   0.826   1.354   2.940 -0.8164  0.3512  0.4960
  355SOL    HW2 4340   0.903   1.228   2.921 -0.7042 -1.3214  0.1840
  355SOL     MW 4341   0.827   1.268   2.936  0.0119  0.0112  0.0013
  356SOL     OW 4342   0.095   4.660   0.172  0.6893 -0.0495  0.3828
  356SOL    HW1 4343   0.070   4.722   0.103 -2.3340 -0.7597  0.6711
  356SOL    HW2 4344   0.048   4.581   0.144  2.5346 -0.9010 -0.4986
  356SOL     MW 4345   0.085   4.658   0.159  0.0119  0.0112  0.0013
  357SOL     OW 4346   3.689   3.325   0.199 -0.2167 -0.0420  0.1992
  357SOL    HW1 4347   3.703   3.345   0.292  0.3911  0.4900  0.0032
  357SOL    HW2 4348   3.719   3.234   0.197 -2.4151 -0.8516  1.1881
  357SOL     MW 4349   3.695   3.315   0.211  0.0119  0.0112  0.0013
  358SOL     OW 4350   3.454   4.432   3.110 -0.5365 -0.3538  0.4010
  358SOL    HW1 4351   3.500   4.363   3.156  1.3526 -1.3641 -2.6873
  358SOL    HW2 4352   3.361   4.415   3.127 -1.0369  0.6447 -1.0679
  358SOL     MW 4353   3.448   4.421   3.118  0.0119  0.0112  0.0013
  359SOL     OW 4354   1.623   2.965   2.898 -0.1236 -0.1285  0.0219
  359SOL    HW1 4355   1.570   3.041   2.874  0.5050  0.3860  0.2365
  359SOL    HW2 4356   1.707   3.006   2.915 -1.0082  1.1472  1.6097
  359SOL     MW 4357   1.627   2.980   2.897  0.0119  0.0112  0.0013
  360SOL     OW 4358   0.031   4.880   3.088  0.1577  0.4478  0.7390
  360SOL    HW1 4359   0.096   4.942   3.055  0.4486 -0.8991 -1.4214
  360SOL    HW2 4360  -0.047   4.935   3.080  0.0604  0.3364  0.9422
  360SOL     MW 4361   0.029   4.895   3.082  0.0119  0.0112  0.0013
  361SOL     OW 4362   2.957   2.428   2.844 -0.5786 -0.0473  0.7960
  361SOL    HW1 4363   2.927   2.366   2.911 -0.3781  0.2313  1.1447
  361SOL    HW2 4364   3.005   2.367   2.788 -1.0995  1.1481 -1.0499
  361SOL     MW 4365   2.959   2.412   2.845  0.0119  0.0112  0.0013
  362SOL     OW 4366   0.365   3.800   3.074  0.5196 -0.0931 -0.3998
  362SOL    HW1 4367   0.384   3.709   3.052  0.0186  0.0912 -1.6495
  362SOL    HW2 4368   0.381   3.803   3.168  0.9168 -2.4136 -0.3278
  362SOL     MW 4369   0.369   3.788   3.084  0.0119  0.0112  0.0013
  363SOL     OW 4370   1.665   3.989   3.028 -0.1786 -0.3012  0.5283
  363SOL    HW1 4371   1.687   3.959   2.939  1.0580 -1.5597  1.2240
  363SOL    HW2 4372   1.574   4.019   3.016 -0.3046 -0.9711 -0.3409
  363SOL     MW 4373   1.656   3.989   3.015  0.0119  0.0112  0.0013
  364SOL     OW 4374   4.031   4.781   3.116  0.1821  0.1521  0.3228
  364SOL    HW1 4375   3.961   4.730   3.075 -1.6711  1.1607  2.0110
  364SOL    HW2 4376   4.060   4.841   3.047 -1.1981  0.9081  0.3583
  364SOL     MW 4377   4.025   4.782   3.102  0.0119  0.0112  0.0013
  365SOL     OW 4378   2.321   1.967   0.225 -0.2619 -0.3640 -0.3993
  365SOL    HW1 4379   2.303   2.024   0.300  0.7640  0.2958 -0.6411
  365SOL    HW2 4380   2.338   2.031   0.156 -0.6327  0.8660  0.6125
  365SOL     MW 4381   2.321   1.983   0.226  0.0119  0.0112  0.0013
  366SOL     OW 4382   0.129   3.482   0.027  0.3890  0.1175 -0.2537
  366SOL    HW1 4383   0.212   3.488  -0.020  1.3023  0.7760  1.3808
  366SOL    HW2 4384   0.070   3.444  -0.040  0.7212  1.2858 -1.2369
  366SOL     MW 4385   0.132   3.478   0.012  0.0119  0.0112  0.0013
  367SOL     OW 4386   0.740   2.679   0.160  0.4187  0.0073 -0.6698
  367SOL    HW1 4387   0.794   2.757   0.153 -1.1236  0.9946 -2.7861
  367SOL    HW2 4388   0.705   2.671   0.071  0.1703 -2.3499 -0.4223
  367SOL     MW 4389   0.742   2.688   0.148  0.0119  0.0112  0.0013
  368SOL     OW 4390   4.957   4.046   3.029  0.2569 -0.2106  0.1032
  368SOL    HW1 4391   4.990   4.021   3.115 -0.9141 -2.1299  0.0475
  368SOL    HW2 4392   4.961   3.959   2.988 -0.1185  0.5243 -1.5732
  368SOL     MW 4393   4.962   4.031   3.035  0.0119  0.0112  0.0013
  369SOL     OW 4394   4.300   4.427   3.071 -0.1017 -0.2478  0.2626
  369SOL    HW1 4395   4.377   4.434   3.015 -0.4522  0.5734 -0.1361
  369SOL    HW2 4396   4.335   4.386   3.150 -1.1700  2.0890  2.0883
  369SOL     MW 4397   4.314   4.423   3.074  0.0119  0.0112  0.0013
  370SOL     OW 4398   1.966   0.824   3.093 -0.2994 -0.0658  0.0752
  370SOL    HW1 4399   2.056   0.859   3.097 -0.9750  1.7161  0.8729
  370SOL    HW2 4400   1.967   0.760   3.022  0.6370 -1.4350  1.2828
  370SOL     MW 4401   1.978   0.820   3.084  0.0119  0.0112  0.0013
  371SOL     OW 4402   2.154   4.387   2.811 -0.5805  0.0695  0.8013
  371SOL    HW1 4403   2.088   4.455   2.830  0.3895  1.5359 -0.8095
  371SOL    HW2 4404   2.160   4.383   2.716 -0.9955  0.6132  0.7502
  371SOL     MW 4405   2.146   4.396   2.801  0.0119  0.0112  0.0013
  372SOL     OW 4406   5.010   2.743   0.029 -0.3090  0.1789 -0.1011
  372SOL    HW1 4407   5.040   2.670  -0.026 -1.7543 -2.7384  2.6424
  372SOL    HW2 4408   4.957   2.692   0.090  1.8965 -1.4888  0.5665
  372SOL     MW 4409   5.007   2.727   0.030  0.0119  0.0112  0.0013
  373SOL     OW 4410   2.372   5.002   2.867  0.2567  0.2936 -0.4163
  373SOL    HW1 4411   2.379   4.906   2.866  0.9660  0.3070 -2.7244
  373SOL    HW2 4412   2.293   5.021   2.917  0.3584  1.2801 -0.6232
  373SOL     MW 4413   2.363   4.992   2.873  0.0119  0.0112  0.0013
  374SOL     OW 4414   3.398   0.990   2.888  0.0518 -0.1966 -0.1242
  374SOL    HW1 4415   3.384   0.919   2.949 -1.1213  0.8286  0.8537
  374SOL    HW2 4416   3.320   1.044   2.904  0.7313  0.4877  0.9702
  374SOL     MW 4417   3.386   0.988   2.898  0.0119  0.0112  0.0013
  375SOL     OW 4418   2.795   0.800   2.923 -0.6548 -0.5907 -0.1755
  375SOL    HW1 4419   2.786   0.745   2.845  0.5877 -0.1756 -0.6385
  375SOL    HW2 4420   2.798   0.738   2.996 -1.5272 -0.2145  0.1999
  375SOL     MW 4421   2.794   0.785   2.923  0.0119  0.0112  0.0013
  376SOL     OW 4422   3.839   4.079   0.436 -1.0434  0.4287  0.1572
  376SOL    HW1 4423   3.790   4.005   0.402 -0.2550  0.4993 -1.1941
  376SOL    HW2 4424   3.929   4.049   0.422 -1.6469 -0.3976 -2.4883
  376SOL     MW 4425   3.845   4.065   0.430  0.0119  0.0112  0.0013
  377SOL     OW 4426   4.636   4.257   0.216  0.1176  0.0827  0.0499
  377SOL    HW1 4427   4.672   4.268   0.128  2.1550 -1.2982  0.6489
  377SOL    HW2 4428   4.674   4.173   0.243  1.9334  1.0429  0.6747
  377SOL     MW 4429   4.646   4.247   0.208  0.0119  0.0112  0.0013
  378SOL     OW 4430   0.768   0.399   0.203 -0.2896  0.2516  0.4506
  378SOL    HW1 4431   0.727   0.458   0.266  0.7417 -0.1752  1.5389
  378SOL    HW2 4432   0.710   0.408   0.127  1.3619  0.6071 -0.8347
  378SOL     MW 4433   0.755   0.408   0.201  0.0119  0.0112  0.0013
  379SOL     OW 4434   0.415   0.909   0.511 -0.3529  0.2878 -0.2837
  379SOL    HW1 4435   0.491   0.909   0.452 -0.7897  1.4593 -0.8657
  379SOL    HW2 4436   0.350   0.955   0.458  0.7347  0.3536 -1.6203
  379SOL     MW 4437   0.417   0.915   0.496  0.0119  0.0112  0.0013
   5.10419   5.10419   3.12327
