# Supplementary material for: Resolving liquid-to-glass transitions of water under soft nanoconfinement
Source: Nat Commun. 2026 May 8;17:6224. doi: 10.1038/s41467-026-72955-y (PMC13369869; doi:10.1038/s41467-026-72955-y)
Supplement: Supplementary file 3 — Supplementary Data 1 [file 41467_2026_72955_MOESM3_ESM.zip › 250K/sim2/initial.gro]

Lamellar phy in tip4pice water
 4437
    1phy    C35    1   3.751   1.338   2.120 -0.3386 -0.2642 -0.3581
    1phy    C33    2   3.694   1.365   1.982  0.5760  0.7850  0.3311
    1phy    C34    3   3.734   1.503   1.944 -0.0831 -0.3276  0.4720
    1phy    C32    4   3.723   1.253   1.880  0.0446 -0.0095 -0.1361
    1phy    C31    5   3.620   1.138   1.879 -0.2287  0.5100  0.1960
    1phy    C30    6   3.646   1.023   1.777  0.4921 -0.5756  0.3437
    1phy    C28    7   3.522   0.941   1.745 -0.3491 -0.3676  0.0888
    1phy    C29    8   3.514   0.912   1.594 -0.5093 -0.2722  0.2352
    1phy    C27    9   3.528   0.800   1.811 -0.2926 -0.1750  0.0528
    1phy    C26   10   3.420   0.790   1.926 -0.2228  0.1819  0.2961
    1phy    C25   11   3.402   0.647   1.978  0.0286  0.3065  0.1169
    1phy    C23   12   3.298   0.637   2.089  0.0347  0.3931 -0.3501
    1phy    C24   13   3.228   0.499   2.063 -0.3897  0.1705 -0.6763
    1phy    C22   14   3.346   0.655   2.236  0.4210  0.4917  0.0261
    1phy    C21   15   3.243   0.714   2.334 -0.0645 -0.0614  0.6745
    1phy    C20   16   3.294   0.724   2.476  0.1596  0.2662  0.0251
    1phy    C18   17   3.187   0.758   2.589  0.0032 -0.2889  1.0181
    1phy    O01   18   3.060   0.687   2.571  0.4059 -0.2628  0.2416
    1phy    H01   19   3.078   0.595   2.579  1.8748  0.1298  2.2852
    1phy    C19   20   3.242   0.702   2.719 -0.2963  0.2954 -0.3374
    1phy    C13   21   3.154   0.921   2.584 -0.0128 -0.0301  0.1197
    1phy     H3   22   3.148   0.950   2.476  3.3451 -1.9204 -0.7072
    1phy    O33   23   3.260   1.004   2.625 -0.2330 -0.5353 -0.0873
    1phy    H1B   24   3.288   0.973   2.708 -2.6104 -4.6095 -0.5240
    1phy    C12   25   3.027   0.978   2.650  0.3199  0.1259 -0.4210
    1phy    O11   26   3.028   0.972   2.792 -0.2229  0.5988  0.4750
    1phy    H1A   27   2.970   0.908   2.828  0.3234 -0.2975 -0.1887
    2phy    C35   28   4.139   1.333   1.632  0.0653  0.0380  0.3614
    2phy    C33   29   4.248   1.228   1.595  0.3163 -0.1436 -0.8313
    2phy    C34   30   4.263   1.121   1.710  0.3902  0.0734  0.5019
    2phy    C32   31   4.212   1.157   1.461  0.1194 -0.5619 -0.0048
    2phy    C31   32   4.331   1.142   1.366 -0.0596 -0.0754 -0.2685
    2phy    C30   33   4.274   1.086   1.235  0.1033  0.1332  0.1257
    2phy    C28   34   4.374   1.037   1.139 -0.0348 -0.5788 -0.1023
    2phy    C29   35   4.365   0.883   1.134 -0.3779 -0.1455  0.2998
    2phy    C27   36   4.358   1.084   0.996  0.1041  0.3613  0.7702
    2phy    C26   37   4.489   1.086   0.916  0.3620 -0.6122  0.1323
    2phy    C25   38   4.469   1.162   0.783 -0.4941 -0.1680  0.3225
    2phy    C23   39   4.580   1.148   0.681  0.1415 -0.0483  0.8064
    2phy    C24   40   4.543   1.033   0.591  0.3002 -0.1376  0.3769
    2phy    C22   41   4.610   1.278   0.595  0.3622  0.3003  0.4660
    2phy    C21   42   4.709   1.376   0.660 -0.4996 -0.7111  0.2259
    2phy    C20   43   4.738   1.517   0.593  1.3226 -0.1981  0.2055
    2phy    C18   44   4.860   1.609   0.641  0.4762 -0.5811 -0.2396
    2phy    O01   45   4.863   1.613   0.785 -0.0026  0.0183 -0.2435
    2phy    H01   46   4.811   1.548   0.828  0.0555  0.1041 -0.0411
    2phy    C19   47   4.819   1.748   0.575 -0.3023  0.4891  0.4175
    2phy    C13   48   4.996   1.544   0.589 -0.8096  0.5202  0.0922
    2phy     H3   49   4.996   1.436   0.619  2.9851  0.6113  0.8182
    2phy    O33   50   5.014   1.518   0.442 -0.2299 -0.3900  0.0917
    2phy    H1B   51   4.942   1.487   0.390  1.1428 -1.7191 -1.1089
    2phy    C12   52   5.137   1.560   0.660 -0.3602 -0.3262  0.8137
    2phy    O11   53   5.136   1.554   0.803 -0.0527 -0.2370  0.1254
    2phy    H1A   54   5.065   1.604   0.839  1.0724 -0.5614  3.0302
    3phy    C35   55   0.152   0.335   0.837  0.1211  0.2457  0.1258
    3phy    C33   56   0.270   0.259   0.907  0.4487 -0.1829  0.3073
    3phy    C34   57   0.388   0.350   0.877  0.2029  0.1808  0.0062
    3phy    C32   58   0.243   0.235   1.055  0.3759  0.2180 -0.2832
    3phy    C31   59   0.234   0.092   1.098 -0.0888  0.3419  0.3739
    3phy    C30   60   0.195   0.075   1.245  0.4516 -0.3972  0.8303
    3phy    C28   61   0.186  -0.070   1.295 -0.1166 -0.0583 -0.2902
    3phy    C29   62   0.309  -0.116   1.379 -0.3813  0.5639 -0.1215
    3phy    C27   63   0.047  -0.092   1.366  0.3435  0.0240  0.1817
    3phy    C26   64  -0.006  -0.233   1.340  0.1941  0.1445  0.3598
    3phy    C25   65  -0.155  -0.242   1.388  0.1836 -0.4176  1.4663
    3phy    C23   66  -0.231  -0.360   1.338  0.3228  0.3742 -0.4646
    3phy    C24   67  -0.306  -0.438   1.451  0.3767  0.1426 -0.1866
    3phy    C22   68  -0.323  -0.300   1.231 -0.1351 -0.2959 -0.0937
    3phy    C21   69  -0.374  -0.402   1.137 -0.5820  0.1470 -0.1436
    3phy    C20   70  -0.449  -0.351   1.013 -0.0742 -0.0688 -0.2841
    3phy    C18   71  -0.524  -0.465   0.922  0.4220 -0.2867  0.6724
    3phy    O01   72  -0.456  -0.589   0.919  0.6448 -0.1017  0.6942
    3phy    H01   73  -0.385  -0.584   0.980  0.5402 -0.4485  0.8461
    3phy    C19   74  -0.513  -0.415   0.775  0.4447  0.4514  0.1081
    3phy    C13   75  -0.675  -0.485   0.974 -0.0953  0.7925 -0.4531
    3phy     H3   76  -0.662  -0.500   1.084  0.6982 -0.3346 -0.6796
    3phy    O33   77  -0.754  -0.364   0.976 -0.0392 -0.3671 -0.8779
    3phy    H1B   78  -0.730  -0.316   1.052  0.7557 -1.0114 -0.7092
    3phy    C12   79  -0.756  -0.621   0.965 -0.6737 -0.0615 -0.1447
    3phy    O11   80  -0.847  -0.630   0.859 -0.6758  0.4638 -0.1430
    3phy    H1A   81  -0.914  -0.565   0.866 -1.3239 -0.2853  0.7867
    4phy    C35   82   1.206   4.818   1.694 -0.4389 -0.0529 -0.3441
    4phy    C33   83   1.162   4.676   1.715 -0.4501  0.5218  0.5340
    4phy    C34   84   1.255   4.588   1.627  0.4083  0.4927  0.5297
    4phy    C32   85   1.168   4.632   1.863 -0.4140  0.4321 -0.1233
    4phy    C31   86   1.032   4.619   1.935  0.5926 -0.4209 -0.4230
    4phy    C30   87   1.054   4.560   2.073 -0.2121  0.3162  0.1086
    4phy    C28   88   0.935   4.522   2.161  0.5535  0.0424 -0.6303
    4phy    C29   89   0.925   4.374   2.170  0.7917 -0.7073 -0.1576
    4phy    C27   90   0.933   4.594   2.303  0.5712  0.3678  0.0924
    4phy    C26   91   0.838   4.722   2.292 -0.5586  0.1163 -0.1290
    4phy    C25   92   0.787   4.769   2.432  0.9761  0.6241  0.2097
    4phy    C23   93   0.716   4.910   2.440  0.1661  0.2689  0.3548
    4phy    C24   94   0.575   4.921   2.378  0.4003  0.2176  0.5946
    4phy    C22   95   0.707   4.943   2.591  0.1251  0.1566 -0.4207
    4phy    C21   96   0.815   5.041   2.647  0.3548  0.0811 -0.2586
    4phy    C20   97   0.789   5.065   2.802  0.0114 -0.0408  0.0302
    4phy    C18   98   0.884   5.181   2.859  0.3626 -0.0625 -0.5153
    4phy    O01   99   0.865   5.303   2.785 -0.2292 -0.3471 -0.1033
    4phy    H01  100   0.792   5.293   2.728 -1.5711 -1.3412  1.6992
    4phy    C19  101   0.812   5.204   3.001 -0.1753 -0.4459  0.7790
    4phy    C13  102   1.045   5.151   2.860 -0.4545  0.1037  0.0050
    4phy     H3  103   1.080   5.116   2.760  0.8004  0.2418  0.3812
    4phy    O33  104   1.083   5.042   2.938 -0.0592  0.2136 -0.2440
    4phy    H1B  105   1.097   5.070   3.026  2.1402 -0.7955 -0.2156
    4phy    C12  106   1.145   5.280   2.881 -0.1410 -0.5491  0.0516
    4phy    O11  107   1.139   5.347   3.002  0.2823  0.3768 -0.0166
    4phy    H1A  108   1.228   5.376   3.016  0.8953 -0.0043 -2.6950
    5phy    C35  109   4.948   4.895   1.981 -0.0409  0.0661  0.1258
    5phy    C33  110   4.927   5.041   1.934  0.2088  0.4111  1.1348
    5phy    C34  111   4.925   5.041   1.783  0.1650 -0.3396 -0.3259
    5phy    C32  112   4.805   5.103   1.998 -0.1795  0.8885  0.5849
    5phy    C31  113   4.799   5.257   2.030  0.6322  1.0161 -0.3379
    5phy    C30  114   4.666   5.310   2.089 -0.0237  0.3879  0.1570
    5phy    C28  115   4.662   5.467   2.109 -0.0776  0.0226  0.1435
    5phy    C29  116   4.574   5.536   2.009 -0.3834  0.2981 -0.1189
    5phy    C27  117   4.606   5.491   2.250 -0.0821  0.2051  0.3590
    5phy    C26  118   4.693   5.570   2.347  0.1471 -0.4354 -0.0975
    5phy    C25  119   4.626   5.588   2.489 -0.2870 -0.0117  0.3647
    5phy    C23  120   4.719   5.637   2.603 -0.6355  0.1156  0.2104
    5phy    C24  121   4.706   5.784   2.618 -0.4588  0.3547 -0.1155
    5phy    C22  122   4.678   5.591   2.747  0.1520 -0.3790  0.1221
    5phy    C21  123   4.752   5.455   2.786 -1.1187  0.1526 -0.1867
    5phy    C20  124   4.730   5.402   2.932 -0.0454 -0.1853 -0.3510
    5phy    C18  125   4.818   5.287   2.988 -0.1108  0.3232 -0.2852
    5phy    O01  126   4.955   5.321   2.957  0.1097  0.5267  0.3652
    5phy    H01  127   4.971   5.413   2.961  0.2495  0.5651 -0.7333
    5phy    C19  128   4.797   5.309   3.138 -0.3222 -0.4008 -0.3960
    5phy    C13  129   4.788   5.144   2.921 -0.4900 -0.2077 -0.2365
    5phy     H3  130   4.791   5.153   2.809 -0.4385 -1.1300 -0.3158
    5phy    O33  131   4.656   5.111   2.944  0.5111 -0.2912  0.3272
    5phy    H1B  132   4.631   5.034   2.898  0.5579 -0.4518  0.5679
    5phy    C12  133   4.882   5.023   2.957 -0.3833 -0.1482  0.0121
    5phy    O11  134   4.882   4.973   3.086  0.2186  0.1742  0.0654
    5phy    H1A  135   4.794   4.977   3.118  0.0952  1.1460 -0.3902
    6phy    C35  136   0.492   2.147   1.256  0.8797 -0.2723  0.1698
    6phy    C33  137   0.352   2.178   1.315 -0.5680 -0.6915 -0.2158
    6phy    C34  138   0.365   2.161   1.460 -0.0673  0.7898  0.1710
    6phy    C32  139   0.300   2.323   1.290  0.1953  0.3242  0.3621
    6phy    C31  140   0.211   2.320   1.162  0.2743  0.5671 -0.2119
    6phy    C30  141   0.198   2.463   1.113 -0.3796 -0.2051  0.3417
    6phy    C28  142   0.136   2.474   0.972  0.3655 -0.7121  0.0395
    6phy    C29  143  -0.006   2.530   0.955 -0.5412  0.1655 -0.6987
    6phy    C27  144   0.241   2.546   0.878  0.0291 -0.0917 -0.0286
    6phy    C26  145   0.238   2.488   0.732 -0.0794 -0.5289  0.0584
    6phy    C25  146   0.361   2.520   0.656 -0.1725 -0.0651  0.1333
    6phy    C23  147   0.375   2.479   0.505 -0.8944 -0.1747  0.1361
    6phy    C24  148   0.329   2.592   0.411 -0.0802  0.4439 -0.4697
    6phy    C22  149   0.527   2.461   0.482  0.4792  0.3657  0.4929
    6phy    C21  150   0.566   2.382   0.354 -0.2984  0.4192 -0.1136
    6phy    C20  151   0.719   2.349   0.351  0.8651 -0.1838  0.1159
    6phy    C18  152   0.780   2.254   0.243  0.6942  0.3682 -0.4541
    6phy    O01  153   0.691   2.141   0.233  0.1014 -0.5632 -0.1386
    6phy    H01  154   0.609   2.161   0.193 -0.6616 -1.3947  0.9763
    6phy    C19  155   0.903   2.202   0.311 -0.7599  0.3173 -0.8316
    6phy    C13  156   0.814   2.324   0.098 -1.1589  0.2527  1.1205
    6phy     H3  157   0.715   2.357   0.057 -0.3375  2.1290  0.5487
    6phy    O33  158   0.882   2.452   0.099 -0.2697 -0.4321  0.4794
    6phy    H1B  159   0.840   2.519   0.149  1.3376 -0.2196  1.6254
    6phy    C12  160   0.846   2.244  -0.042  0.0537  0.0457  0.5432
    6phy    O11  161   0.983   2.235  -0.076  0.1228  0.0064 -0.4718
    6phy    H1A  162   1.036   2.309  -0.052  2.7913 -1.6107 -0.9538
    7phy    C35  163   4.636   5.016   2.530  0.2155  0.2018  0.0060
    7phy    C33  164   4.768   5.005   2.455  0.0009 -0.8152  0.7027
    7phy    C34  165   4.752   4.929   2.325 -0.2301  0.1174 -0.5580
    7phy    C32  166   4.816   5.146   2.426  0.1508  0.2057 -0.5914
    7phy    C31  167   4.963   5.167   2.445 -0.0877  0.0669  0.2849
    7phy    C30  168   4.998   5.310   2.406 -0.5923 -0.1138 -0.3145
    7phy    C28  169   5.153   5.333   2.404 -0.1524 -0.3398 -0.0599
    7phy    C29  170   5.203   5.380   2.266 -0.4708  0.3863 -0.1465
    7phy    C27  171   5.199   5.421   2.523 -0.0863  0.3296  0.2180
    7phy    C26  172   5.334   5.373   2.569  0.1225  0.1702  0.3675
    7phy    C25  173   5.402   5.442   2.686 -0.4076  0.0562  0.6088
    7phy    C23  174   5.541   5.389   2.721  0.4135  0.2574  0.5363
    7phy    C24  175   5.625   5.512   2.723  0.1125 -0.8534 -0.2199
    7phy    C22  176   5.547   5.324   2.855  0.0615 -0.5693 -0.3254
    7phy    C21  177   5.499   5.179   2.868  0.8004  0.2327  0.1161
    7phy    C20  178   5.501   5.133   3.016 -0.1135 -0.1872 -0.2088
    7phy    C18  179   5.379   5.149   3.116 -0.4197  0.2571 -0.1401
    7phy    O01  180   5.268   5.082   3.049  0.0383 -0.7324  0.0096
    7phy    H01  181   5.246   5.134   2.975 -0.6133  0.8329  1.2565
    7phy    C19  182   5.435   5.055   3.228  0.2770  0.1575 -0.3999
    7phy    C13  183   5.350   5.304   3.162 -0.1088  0.2145 -0.2236
    7phy     H3  184   5.356   5.373   3.073  2.5433  0.0097 -0.3072
    7phy    O33  185   5.456   5.355   3.235 -0.1822 -0.3479 -0.5091
    7phy    H1B  186   5.484   5.302   3.307 -1.3872 -0.4048 -0.0585
    7phy    C12  187   5.211   5.333   3.224 -0.1004  0.0645 -0.3501
    7phy    O11  188   5.173   5.474   3.239 -0.1887 -0.3724 -0.3461
    7phy    H1A  189   5.236   5.519   3.291  0.0284 -1.0702  0.0033
    8phy    C35  190   5.092   0.937   1.343 -0.2509  0.1716  0.1404
    8phy    C33  191   5.024   0.808   1.335  0.2241 -0.2299  0.3034
    8phy    C34  192   4.989   0.776   1.478  0.5490  0.5066 -0.2179
    8phy    C32  193   4.894   0.813   1.252 -0.1538 -0.1338  0.3107
    8phy    C31  194   4.874   0.707   1.145  0.7246  0.1036 -0.0012
    8phy    C30  195   4.745   0.730   1.065  0.5642  0.0734  0.4476
    8phy    C28  196   4.711   0.606   0.979 -0.4594  0.3911 -0.2805
    8phy    C29  197   4.597   0.535   1.048  0.2625 -0.3179  0.1973
    8phy    C27  198   4.689   0.636   0.833  0.2520 -0.3458 -0.2079
    8phy    C26  199   4.728   0.525   0.736 -0.4199  0.9822  0.3154
    8phy    C25  200   4.707   0.569   0.595 -0.4400  0.2683  0.3271
    8phy    C23  201   4.759   0.479   0.480  0.5917 -0.0785 -0.2013
    8phy    C24  202   4.642   0.423   0.397 -0.0705 -0.8562 -0.0092
    8phy    C22  203   4.855   0.560   0.392 -0.2254  0.6160  0.2757
    8phy    C21  204   4.997   0.572   0.447 -0.1436 -0.4637  0.5212
    8phy    C20  205   5.093   0.633   0.343  0.1726  0.4167 -0.1706
    8phy    C18  206   5.236   0.676   0.383 -0.0544 -0.0468  0.0548
    8phy    O01  207   5.222   0.770   0.493  0.2484 -0.0436 -0.5763
    8phy    H01  208   5.310   0.800   0.505  1.0981 -2.2049 -0.9816
    8phy    C19  209   5.285   0.755   0.259 -0.4593  0.0722 -0.3573
    8phy    C13  210   5.343   0.557   0.416  0.6630  0.0250 -0.7227
    8phy     H3  211   5.288   0.500   0.495  1.9656 -0.4875 -0.1609
    8phy    O33  212   5.355   0.450   0.324 -0.3794 -0.1572 -0.2257
    8phy    H1B  213   5.434   0.453   0.273 -0.4962  2.6580 -0.3793
    8phy    C12  214   5.469   0.577   0.507 -0.3362  0.2801 -0.2999
    8phy    O11  215   5.581   0.640   0.451 -0.1038  0.2956  0.1061
    8phy    H1A  216   5.582   0.728   0.421  0.9147  0.1904 -0.2058
    9phy    C35  217   4.495   0.760   2.176  0.5326 -0.4617  0.4388
    9phy    C33  218   4.428   0.897   2.124  0.1000 -0.6281  0.4251
    9phy    C34  219   4.283   0.877   2.080  0.5268  0.4912 -0.4092
    9phy    C32  220   4.418   1.002   2.232  0.4057  0.2377  0.1029
    9phy    C31  221   4.544   1.087   2.258 -0.7828 -0.1528  0.1719
    9phy    C30  222   4.528   1.174   2.380  0.3507  0.9966 -0.1395
    9phy    C28  223   4.646   1.269   2.399 -0.4451  0.4642 -0.1472
    9phy    C29  224   4.626   1.418   2.353 -0.8081 -0.4556  0.0562
    9phy    C27  225   4.681   1.279   2.546  0.0711 -0.0774 -0.6961
    9phy    C26  226   4.823   1.236   2.580 -0.2206  0.0103  0.1991
    9phy    C25  227   4.836   1.232   2.738 -0.0227 -0.4240  0.8127
    9phy    C23  228   4.960   1.156   2.786  0.2354 -0.5576  0.0561
    9phy    C24  229   5.054   1.254   2.854  0.2227  0.1907  0.1525
    9phy    C22  230   4.918   1.054   2.890  0.6472  0.0367 -0.4992
    9phy    C21  231   4.988   0.917   2.902 -0.1449 -0.6587 -0.0102
    9phy    C20  232   4.901   0.809   2.968 -0.3557  0.8048 -0.4378
    9phy    C18  233   4.963   0.680   3.037 -0.2952  0.3893 -0.6460
    9phy    O01  234   5.056   0.716   3.142 -0.3836 -0.3687 -0.1234
    9phy    H01  235   5.009   0.777   3.195  0.5647  1.8478 -1.6458
    9phy    C19  236   4.838   0.625   3.109 -0.0818 -0.8102 -0.6305
    9phy    C13  237   5.039   0.571   2.940  0.2136  0.0083  0.0482
    9phy     H3  238   4.980   0.547   2.848  1.6209 -1.0916 -0.6128
    9phy    O33  239   5.037   0.447   3.007  0.6177  0.5452 -0.4411
    9phy    H1B  240   5.080   0.454   3.090 -0.1128 -2.7759  0.3547
    9phy    C12  241   5.183   0.608   2.887  0.8724 -0.3152 -0.6473
    9phy    O11  242   5.266   0.656   2.987  0.0014 -0.4014 -0.1170
    9phy    H1A  243   5.212   0.704   3.046 -0.2804  1.9029 -2.1125
   10phy    C35  244   3.952   0.847   0.712 -0.1187  0.0819  0.3791
   10phy    C33  245   4.033   0.950   0.637  0.1412  0.1311 -0.5573
   10phy    C34  246   4.086   1.056   0.733  0.3233 -0.7950 -0.4170
   10phy    C32  247   4.144   0.885   0.554 -0.0392 -0.1582  0.0027
   10phy    C31  248   4.185   0.956   0.422 -0.1687  0.2381  0.3778
   10phy    C30  249   4.278   0.852   0.353 -0.0853 -0.4938  0.2335
   10phy    C28  250   4.389   0.887   0.251  0.3527  0.3800  0.1448
   10phy    C29  251   4.498   0.780   0.261 -0.1151  0.6179  0.5230
   10phy    C27  252   4.335   0.899   0.102 -0.6785 -0.0816 -0.4662
   10phy    C26  253   4.404   0.993  -0.001  0.1423  0.4557 -0.3100
   10phy    C25  254   4.387   0.950  -0.151 -0.1783  0.0916 -0.4501
   10phy    C23  255   4.448   1.048  -0.251  0.4978  0.0509 -0.2379
   10phy    C24  256   4.578   0.993  -0.293 -0.1518  0.5121 -0.4892
   10phy    C22  257   4.359   1.056  -0.380  0.4756  0.1971  0.5325
   10phy    C21  258   4.231   1.137  -0.362  0.3063  0.0227  0.3261
   10phy    C20  259   4.164   1.162  -0.503 -0.4460 -0.7367 -0.1720
   10phy    C18  260   4.036   1.254  -0.516  0.2349 -0.0932 -0.4386
   10phy    O01  261   3.927   1.207  -0.436 -0.2112 -0.3747  0.4911
   10phy    H01  262   3.944   1.162  -0.355 -0.1937 -1.4481 -0.0958
   10phy    C19  263   4.014   1.234  -0.668  0.3993 -0.5446 -0.0030
   10phy    C13  264   4.061   1.411  -0.478 -0.6398  0.2754  0.1270
   10phy     H3  265   4.075   1.403  -0.367 -0.9210 -0.3801  0.1181
   10phy    O33  266   4.185   1.473  -0.503  0.3432 -0.2756  0.6323
   10phy    H1B  267   4.169   1.531  -0.575 -2.1069 -1.5146  0.0620
   10phy    C12  268   3.951   1.517  -0.461 -0.0715 -0.3811 -0.8962
   10phy    O11  269   3.944   1.619  -0.559  0.0167 -0.0503  0.4057
   10phy    H1A  270   3.933   1.702  -0.517  1.2603  0.4858 -0.2695
   11phy    C35  271   4.102   1.513   2.123 -0.0292 -0.2594  0.1241
   11phy    C33  272   4.219   1.425   2.091  0.4612  0.5652  0.3475
   11phy    C34  273   4.167   1.302   2.023  0.1084 -0.0313  0.0618
   11phy    C32  274   4.311   1.500   1.992  0.6118 -0.0243  0.3824
   11phy    C31  275   4.424   1.579   2.057 -0.2030  0.2837  0.1485
   11phy    C30  276   4.538   1.632   1.965  0.5647  0.2531  0.3702
   11phy    C28  277   4.660   1.668   2.048  0.4908  0.1449 -0.4205
   11phy    C29  278   4.789   1.605   1.985  0.6028 -0.5032  0.3006
   11phy    C27  279   4.672   1.821   2.059  0.8654  0.0794  0.4742
   11phy    C26  280   4.726   1.868   2.195 -0.2519 -0.0553  0.2312
   11phy    C25  281   4.720   2.022   2.219 -0.0420 -0.1284 -0.2802
   11phy    C23  282   4.789   2.063   2.351 -0.2086 -0.3399  0.1647
   11phy    C24  283   4.884   2.179   2.319 -0.3283 -0.5555 -0.0965
   11phy    C22  284   4.699   2.107   2.466 -0.1507  0.6418  0.0459
   11phy    C21  285   4.744   2.088   2.607  0.0407  0.3551  0.2344
   11phy    C20  286   4.637   2.132   2.708  0.2484 -0.6187  0.4078
   11phy    C18  287   4.659   2.133   2.861  0.3929 -0.3523 -0.1717
   11phy    O01  288   4.783   2.192   2.895  0.1117  0.1986  0.0217
   11phy    H01  289   4.860   2.161   2.851  0.0935 -0.5841  0.5345
   11phy    C19  290   4.553   2.236   2.914  0.1419 -0.2798 -0.0324
   11phy    C13  291   4.647   1.985   2.922  0.2794  0.1963  0.3913
   11phy     H3  292   4.711   1.917   2.859 -0.4720  1.0797 -1.4024
   11phy    O33  293   4.518   1.932   2.902 -0.4464  0.1253 -0.1955
   11phy    H1B  294   4.488   1.924   2.814 -1.8597 -1.8102  0.3839
   11phy    C12  295   4.694   1.953   3.071 -0.2619  0.2795  0.2379
   11phy    O11  296   4.819   1.981   3.111 -0.5843  0.2400  0.0656
   11phy    H1A  297   4.845   1.925   3.181 -1.1787 -0.0682  0.0497
   12phy    C35  298   4.863   0.996   2.063 -1.1730  0.1077 -0.3408
   12phy    C33  299   4.992   1.072   2.065 -0.0778 -0.0150  0.2547
   12phy    C34  300   5.069   1.050   1.931 -0.0332 -0.4712 -0.1018
   12phy    C32  301   4.966   1.218   2.102 -0.2269  0.0963 -0.0369
   12phy    C31  302   5.074   1.299   2.173 -0.3281  0.1510  0.1623
   12phy    C30  303   5.006   1.418   2.240 -0.1924 -0.2454 -0.4907
   12phy    C28  304   5.085   1.503   2.343 -0.0174  0.4318 -0.6939
   12phy    C29  305   5.177   1.605   2.279 -0.4268 -0.0124 -0.0926
   12phy    C27  306   4.984   1.565   2.439  0.3697 -0.7114 -0.4300
   12phy    C26  307   5.036   1.570   2.584  0.5767  0.1670  0.2687
   12phy    C25  308   4.935   1.630   2.681 -0.3653 -0.0192 -0.1185
   12phy    C23  309   4.999   1.646   2.824 -0.0096 -0.7873 -0.1420
   12phy    C24  310   5.061   1.785   2.845 -0.2607 -0.2534 -0.4342
   12phy    C22  311   4.879   1.625   2.920 -0.2706 -0.6781 -0.2432
   12phy    C21  312   4.915   1.539   3.040 -0.1037 -0.3456 -0.2135
   12phy    C20  313   4.785   1.538   3.124  0.5100 -0.6552  0.1014
   12phy    C18  314   4.768   1.464   3.257 -0.7832  1.2575 -0.1099
   12phy    O01  315   4.884   1.489   3.341  0.1016  0.1451 -0.2439
   12phy    H01  316   4.957   1.467   3.287 -1.6914 -0.0012 -2.7790
   12phy    C19  317   4.651   1.543   3.321 -0.0874 -0.4960 -0.3829
   12phy    C13  318   4.744   1.306   3.225 -0.0893 -0.1241 -0.2390
   12phy     H3  319   4.816   1.269   3.148 -0.5389  0.6147 -1.0335
   12phy    O33  320   4.618   1.288   3.157 -0.0993  0.1268  0.0666
   12phy    H1B  321   4.597   1.373   3.125  2.3656  0.4952 -0.7933
   12phy    C12  322   4.753   1.205   3.343 -0.0452  0.4437  0.2121
   12phy    O11  323   4.733   1.068   3.315 -0.2704 -0.0820  0.3535
   12phy    H1A  324   4.649   1.067   3.274 -0.1063 -2.4070 -0.0621
   13phy    C35  325   0.250   2.765   2.327 -0.4407 -0.6267  0.0256
   13phy    C33  326   0.198   2.912   2.315 -1.2746  0.4185  0.4182
   13phy    C34  327   0.312   3.001   2.256  0.1191  0.4035 -0.0770
   13phy    C32  328   0.066   2.913   2.235 -0.4253 -0.7391 -0.0482
   13phy    C31  329  -0.019   3.044   2.262  0.1663 -0.4181  0.2279
   13phy    C30  330  -0.146   3.054   2.182  0.2056 -0.0195 -0.3125
   13phy    C28  331  -0.243   3.162   2.216  0.5313 -0.1875 -0.0629
   13phy    C29  332  -0.308   3.214   2.085  0.1292  0.0243 -0.2674
   13phy    C27  333  -0.351   3.115   2.316  0.3995 -0.5059  0.1858
   13phy    C26  334  -0.382   3.219   2.429 -0.2942  0.6157  0.0338
   13phy    C25  335  -0.494   3.170   2.523  0.0280 -0.3168  0.2795
   13phy    C23  336  -0.505   3.247   2.658 -0.6150  0.8179 -0.0180
   13phy    C24  337  -0.622   3.343   2.655  0.1349 -0.6008  0.7128
   13phy    C22  338  -0.517   3.132   2.764 -0.0456 -0.1817 -0.3294
   13phy    C21  339  -0.459   3.161   2.902 -0.0645 -0.4603 -0.2265
   13phy    C20  340  -0.461   3.030   2.985  0.4435 -0.1245  0.4756
   13phy    C18  341  -0.406   3.022   3.130 -0.4394  0.0010 -0.0831
   13phy    O01  342  -0.494   3.095   3.218 -0.4582  0.2901  0.2181
   13phy    H01  343  -0.580   3.075   3.187  0.3224 -1.3526 -1.0851
   13phy    C19  344  -0.438   2.875   3.145 -0.1140 -0.0320 -0.7185
   13phy    C13  345  -0.254   3.077   3.155  0.2818  0.3547  0.2487
   13phy     H3  346  -0.249   3.183   3.120  0.7552  0.8491  1.7271
   13phy    O33  347  -0.162   3.016   3.070  0.3435 -0.1114 -0.2774
   13phy    H1B  348  -0.132   2.931   3.095  2.0136  0.5467  0.0423
   13phy    C12  349  -0.196   3.075   3.298  0.9045  0.0955  0.3346
   13phy    O11  350  -0.081   3.140   3.339  0.4669  0.3376  0.3784
   13phy    H1A  351  -0.104   3.160   3.427  2.2354 -0.4864  1.0666
   14phy    C35  352   5.053   2.675   1.441 -0.0272 -0.1733 -0.0788
   14phy    C33  353   4.919   2.616   1.413 -0.2497 -0.3033  0.4281
   14phy    C34  354   4.921   2.478   1.473 -0.2361 -0.1380  0.1883
   14phy    C32  355   4.814   2.698   1.482 -0.2618  0.0528  0.2962
   14phy    C31  356   4.748   2.800   1.390  0.0542  0.3359 -0.1408
   14phy    C30  357   4.719   2.920   1.476 -0.5993 -0.2615  0.1546
   14phy    C28  358   4.656   3.044   1.405  0.8357 -0.8105  0.4658
   14phy    C29  359   4.580   3.124   1.509  0.8281 -0.1467 -0.2314
   14phy    C27  360   4.753   3.131   1.322 -0.4583 -0.1439 -0.5261
   14phy    C26  361   4.718   3.177   1.186  0.0562  0.4627 -0.1064
   14phy    C25  362   4.845   3.246   1.118  0.2965 -0.0695 -0.5535
   14phy    C23  363   4.821   3.310   0.979 -0.2976  0.1991 -0.0483
   14phy    C24  364   4.739   3.442   0.987  0.2405 -0.2637 -0.4722
   14phy    C22  365   4.957   3.335   0.908  0.1497  0.4078 -0.9109
   14phy    C21  366   4.944   3.312   0.754 -0.2615  0.6296 -0.2806
   14phy    C20  367   5.079   3.338   0.678  1.3230 -0.1397  0.0159
   14phy    C18  368   5.073   3.341   0.520  0.0197 -0.3070  0.3082
   14phy    O01  369   4.990   3.228   0.474 -0.6699 -0.5989 -0.1718
   14phy    H01  370   4.898   3.245   0.482 -1.1885 -2.8494 -0.6772
   14phy    C19  371   5.219   3.302   0.479 -0.1286  0.1258 -0.3629
   14phy    C13  372   5.027   3.482   0.453  0.2561 -0.0335  0.3336
   14phy     H3  373   4.920   3.489   0.486  0.3598  1.1647  0.4676
   14phy    O33  374   5.063   3.604   0.511  0.0195 -0.3337  0.1315
   14phy    H1B  375   5.126   3.651   0.460 -0.1316 -1.3105 -0.9853
   14phy    C12  376   4.972   3.507   0.305  0.4013  0.9883  0.2801
   14phy    O11  377   5.047   3.582   0.220 -0.0180  0.0001  0.1994
   14phy    H1A  378   4.995   3.615   0.150  2.0579  2.2232 -0.4681
   15phy    C35  379   4.930   4.391   1.850 -0.3101  0.2949 -0.0781
   15phy    C33  380   5.077   4.418   1.816  0.4298 -0.3956 -0.7411
   15phy    C34  381   5.078   4.455   1.667  0.4233 -0.3140 -1.1337
   15phy    C32  382   5.150   4.510   1.918 -0.2353  0.0320 -0.4089
   15phy    C31  383   5.304   4.491   1.920 -0.5782 -0.1585  0.0844
   15phy    C30  384   5.367   4.583   2.020 -0.0317 -0.0157 -0.1716
   15phy    C28  385   5.508   4.542   2.066  0.1913  0.6716  0.3176
   15phy    C29  386   5.614   4.632   1.996 -0.4482  0.4076 -0.3961
   15phy    C27  387   5.518   4.561   2.216 -0.4281  0.2235 -0.0387
   15phy    C26  388   5.609   4.465   2.284 -0.2501 -0.1414  0.2154
   15phy    C25  389   5.610   4.469   2.438  0.6122  0.0505  0.1527
   15phy    C23  390   5.663   4.345   2.512 -0.1231  0.0416  0.2312
   15phy    C24  391   5.808   4.361   2.528 -0.4741  0.6134 -0.1975
   15phy    C22  392   5.615   4.350   2.653 -0.1126 -0.3172 -0.2993
   15phy    C21  393   5.481   4.299   2.686  0.0614 -0.0038  0.2451
   15phy    C20  394   5.455   4.322   2.833 -0.5679 -0.1263 -0.0982
   15phy    C18  395   5.332   4.254   2.909 -0.5696 -0.0389 -0.9191
   15phy    O01  396   5.320   4.116   2.867 -0.3909  0.2479  0.2638
   15phy    H01  397   5.291   4.053   2.931 -2.3583 -0.3398 -1.1087
   15phy    C19  398   5.385   4.248   3.053  0.1013  0.0281  0.0885
   15phy    C13  399   5.190   4.336   2.907 -0.2399 -0.6663  0.3403
   15phy     H3  400   5.207   4.445   2.930 -1.0709 -0.7963  1.6779
   15phy    O33  401   5.098   4.309   3.010  0.3046 -0.1199  0.4033
   15phy    H1B  402   5.068   4.221   3.000 -0.9683  0.4063 -1.0212
   15phy    C12  403   5.116   4.338   2.768  0.4644  0.1460  0.5139
   15phy    O11  404   5.035   4.449   2.748 -0.0356  0.1570 -0.5444
   15phy    H1A  405   5.074   4.530   2.775  0.4207 -0.0349 -0.6107
   16phy    C35  406   4.602   4.073   1.574  0.1931 -0.0303  0.1503
   16phy    C33  407   4.619   4.224   1.563  0.3137 -0.1642  0.2825
   16phy    C34  408   4.642   4.262   1.418 -0.2515 -0.0023 -0.2088
   16phy    C32  409   4.507   4.295   1.642  0.4387 -0.3631 -0.1638
   16phy    C31  410   4.564   4.399   1.739 -0.5474 -0.1769  0.2517
   16phy    C30  411   4.461   4.504   1.796 -0.2422  0.6761  0.3669
   16phy    C28  412   4.518   4.612   1.893  0.2651 -0.5366  0.4138
   16phy    C29  413   4.570   4.738   1.815 -0.1827 -0.2318 -0.8289
   16phy    C27  414   4.403   4.648   1.985 -1.0105 -0.4317  0.0645
   16phy    C26  415   4.441   4.699   2.128  0.2349 -0.1392 -0.2298
   16phy    C25  416   4.316   4.723   2.214 -0.4440 -0.5087  0.6177
   16phy    C23  417   4.338   4.741   2.366  0.4558 -0.7638  0.1407
   16phy    C24  418   4.222   4.822   2.413 -0.0185  0.1999  0.5500
   16phy    C22  419   4.348   4.606   2.440  0.3670  0.1001 -0.2381
   16phy    C21  420   4.427   4.612   2.569  0.0044  0.0098 -0.0759
   16phy    C20  421   4.454   4.469   2.625  0.2399  0.1920  0.6769
   16phy    C18  422   4.546   4.455   2.753 -0.2218  0.3662  0.0069
   16phy    O01  423   4.488   4.512   2.872 -0.7217 -0.0777  0.2934
   16phy    H01  424   4.557   4.551   2.922  0.5631  0.2074 -1.5675
   16phy    C19  425   4.512   4.304   2.781 -0.2369 -0.2420 -0.1358
   16phy    C13  426   4.703   4.477   2.738 -0.2529 -0.5199  0.3379
   16phy     H3  427   4.743   4.426   2.647  1.4178  0.2512  0.5920
   16phy    O33  428   4.780   4.415   2.839  0.3567 -0.2500 -0.2676
   16phy    H1B  429   4.872   4.418   2.818  0.6264 -1.4286  0.6303
   16phy    C12  430   4.754   4.631   2.718 -0.1120  0.1878 -0.0867
   16phy    O11  431   4.752   4.723   2.823  0.1391 -0.0284 -0.2280
   16phy    H1A  432   4.829   4.715   2.876 -0.4795 -1.0685  0.5414
   17phy    C35  433   4.843   3.800   1.742  0.9459  0.3361  0.5908
   17phy    C33  434   4.846   3.835   1.895  0.0528  0.0765  0.5299
   17phy    C34  435   4.957   3.760   1.975  0.3226  0.0816  0.1950
   17phy    C32  436   4.829   3.986   1.925 -0.8186 -0.2793 -0.1907
   17phy    C31  437   4.743   4.011   2.045 -0.7262 -0.1349  0.7557
   17phy    C30  438   4.721   4.160   2.075  0.3499 -0.7349  0.0286
   17phy    C28  439   4.606   4.175   2.185  0.1385  0.4665  0.5830
   17phy    C29  440   4.668   4.254   2.301 -0.3035 -0.2033 -0.0359
   17phy    C27  441   4.488   4.248   2.116  0.2450 -0.1731 -0.3479
   17phy    C26  442   4.346   4.206   2.154  0.2557  0.3030 -0.2515
   17phy    C25  443   4.240   4.277   2.071  0.0578  0.1228 -0.1004
   17phy    C23  444   4.119   4.349   2.139 -0.3161 -0.4337 -0.1403
   17phy    C24  445   4.075   4.472   2.063 -0.0234 -0.8066 -0.1534
   17phy    C22  446   3.999   4.250   2.172  0.1987  0.2848 -0.5822
   17phy    C21  447   3.943   4.255   2.322  0.5409  0.5972  0.2373
   17phy    C20  448   3.816   4.167   2.322 -0.4846 -1.0426 -0.2147
   17phy    C18  449   3.739   4.143   2.459 -0.0643  0.4060  0.0454
   17phy    O01  450   3.718   4.270   2.514 -0.4556 -0.0277 -0.1159
   17phy    H01  451   3.801   4.312   2.523 -1.2891  2.2925 -2.0192
   17phy    C19  452   3.599   4.098   2.413 -0.2033 -0.0224 -0.0180
   17phy    C13  453   3.813   4.030   2.557  0.1117  0.3986 -0.1452
   17phy     H3  454   3.847   3.943   2.495 -1.7407  0.0290 -0.7150
   17phy    O33  455   3.728   3.966   2.655 -0.1853  0.3736  0.4185
   17phy    H1B  456   3.644   3.941   2.620 -0.6929  2.3115  0.1083
   17phy    C12  457   3.943   4.079   2.635 -0.3480 -0.1041 -0.0298
   17phy    O11  458   3.922   4.166   2.741  0.2136  0.3764 -0.3390
   17phy    H1A  459   4.001   4.163   2.791 -0.4030  0.1697  0.6436
   18phy    C35  460   1.203   2.908   1.286 -0.3299  0.0478  0.1108
   18phy    C33  461   1.137   2.793   1.218 -0.7576 -0.1230  0.0579
   18phy    C34  462   1.172   2.667   1.308 -0.2403  0.7653  0.1613
   18phy    C32  463   0.990   2.833   1.201  0.6880  0.6766  0.0662
   18phy    C31  464   0.918   2.768   1.085  0.4130 -0.5677 -0.0209
   18phy    C30  465   0.779   2.829   1.074 -0.3286  0.1488 -0.1946
   18phy    C28  466   0.683   2.769   0.968  0.4837  0.3573  0.4620
   18phy    C29  467   0.580   2.681   1.031 -0.1590 -0.2900  0.3235
   18phy    C27  468   0.637   2.890   0.880  0.0196  0.2515 -0.8221
   18phy    C26  469   0.587   2.863   0.740  0.3631  0.5153 -0.5942
   18phy    C25  470   0.534   3.000   0.690  0.1076 -0.0923  0.3911
   18phy    C23  471   0.511   3.002   0.533  0.4896 -0.2303  0.1356
   18phy    C24  472   0.387   3.070   0.487 -0.0039  0.2603 -0.2845
   18phy    C22  473   0.641   3.051   0.466  0.2056 -0.1955  0.1585
   18phy    C21  474   0.673   3.022   0.320 -0.2501  0.8493  0.2035
   18phy    C20  475   0.813   3.079   0.290 -0.3024 -0.0344 -0.1458
   18phy    C18  476   0.876   3.054   0.146  0.0950  0.5660 -0.1665
   18phy    O01  477   0.895   2.910   0.135  0.1428  0.2728  0.2500
   18phy    H01  478   0.971   2.881   0.088 -0.2223  1.3876 -1.1056
   18phy    C19  479   1.010   3.129   0.165  0.1136 -0.5181 -0.1015
   18phy    C13  480   0.794   3.114   0.017 -0.9812  0.1515 -0.7206
   18phy     H3  481   0.700   3.054   0.012 -0.3921 -0.8393 -0.1055
   18phy    O33  482   0.740   3.245   0.041 -0.1186 -0.4607 -0.0033
   18phy    H1B  483   0.807   3.310   0.030 -1.6559  1.0633 -0.8821
   18phy    C12  484   0.817   3.090  -0.137  0.0245  0.7090 -0.0212
   18phy    O11  485   0.862   3.199  -0.211 -0.2660 -0.4412  0.4572
   18phy    H1A  486   0.809   3.209  -0.288 -1.7702  0.1713  1.5395
   19phy    C35  487   0.144   2.946   1.861 -0.1080 -0.2273  0.6209
   19phy    C33  488   0.024   2.956   1.764 -0.3096  0.3159 -0.4059
   19phy    C34  489  -0.079   2.842   1.781  0.1524 -0.2489 -0.0429
   19phy    C32  490  -0.038   3.093   1.790 -0.0005  0.9121  0.2981
   19phy    C31  491  -0.132   3.158   1.690 -0.8583  0.0255 -0.2746
   19phy    C30  492  -0.167   3.301   1.736  0.1839  0.2479 -0.1981
   19phy    C28  493  -0.260   3.372   1.639  0.3190  0.5622 -0.5502
   19phy    C29  494  -0.380   3.430   1.709 -0.1441 -0.0887 -0.6867
   19phy    C27  495  -0.184   3.487   1.561  0.3170 -0.1205 -0.0199
   19phy    C26  496  -0.257   3.526   1.429  0.1623 -0.3571 -0.6600
   19phy    C25  497  -0.178   3.637   1.362  0.4422  0.0666  0.2563
   19phy    C23  498  -0.242   3.713   1.239 -0.7585 -0.2133  0.3155
   19phy    C24  499  -0.343   3.815   1.295 -0.0443  0.0823 -0.0562
   19phy    C22  500  -0.130   3.770   1.150  0.0522  0.2848  1.1472
   19phy    C21  501  -0.158   3.785   1.005  0.5450  0.3958  0.7475
   19phy    C20  502  -0.036   3.826   0.921 -0.1297 -0.1761 -0.2403
   19phy    C18  503  -0.053   3.804   0.767  0.4905  0.0418  0.6887
   19phy    O01  504  -0.129   3.682   0.736 -0.1074 -0.2122 -0.3975
   19phy    H01  505  -0.098   3.645   0.655  0.4943  0.9022 -0.6872
   19phy    C19  506   0.088   3.790   0.715  0.6808 -0.6217  0.7129
   19phy    C13  507  -0.129   3.939   0.705 -0.2541 -0.1000 -0.3581
   19phy     H3  508  -0.221   3.952   0.767  0.9479 -0.1065  1.4826
   19phy    O33  509  -0.081   4.070   0.726 -0.3839 -0.6075  0.2149
   19phy    H1B  510  -0.117   4.097   0.809 -0.9232 -1.1918  0.1777
   19phy    C12  511  -0.208   3.939   0.569  0.0612 -0.8596  0.1853
   19phy    O11  512  -0.258   3.808   0.531 -0.4500 -0.0777  0.0063
   19phy    H1A  513  -0.236   3.743   0.594  0.5965  0.4104  0.1786
   20phy    C35  514   3.652   0.877   2.236 -0.5764 -0.0459 -0.7515
   20phy    C33  515   3.796   0.841   2.221 -0.6959 -0.2944 -0.0211
   20phy    C34  516   3.860   0.927   2.116 -0.1327 -0.4562 -0.6239
   20phy    C32  517   3.866   0.859   2.360 -0.2695  0.2632  0.3548
   20phy    C31  518   3.994   0.777   2.393  0.8140 -0.1726 -0.0211
   20phy    C30  519   4.050   0.794   2.532 -0.0689  0.5082  0.0494
   20phy    C28  520   4.163   0.702   2.575  0.0597 -0.2593  0.2324
   20phy    C29  521   4.294   0.763   2.530 -0.4581  0.1684  0.1225
   20phy    C27  522   4.161   0.685   2.727  0.1550  0.2100  0.3660
   20phy    C26  523   4.239   0.555   2.775 -0.2728  0.3470 -0.0786
   20phy    C25  524   4.252   0.565   2.930 -0.2844 -0.0145  0.2982
   20phy    C23  525   4.356   0.465   2.995 -0.0724  0.1069 -0.2264
   20phy    C24  526   4.445   0.532   3.103 -0.1822  0.0934  0.3989
   20phy    C22  527   4.300   0.343   3.062 -0.6253  0.1461 -0.3544
   20phy    C21  528   4.362   0.204   3.037  0.2415  0.5305  0.4544
   20phy    C20  529   4.299   0.095   3.119  0.3417  0.2906 -0.4213
   20phy    C18  530   4.357  -0.049   3.106 -0.6751  0.3312 -0.8010
   20phy    O01  531   4.499  -0.034   3.137  0.5896 -0.1102  0.3914
   20phy    H01  532   4.540  -0.002   3.059 -0.9323  1.2918  0.1174
   20phy    C19  533   4.293  -0.114   3.232  0.4357 -0.2902  0.3506
   20phy    C13  534   4.325  -0.109   2.961 -0.6608  0.3860  0.1504
   20phy     H3  535   4.339  -0.029   2.884  0.4746  0.7365  0.7047
   20phy    O33  536   4.194  -0.140   2.942  0.1285  0.4366 -0.0009
   20phy    H1B  537   4.133  -0.075   2.971 -0.7594  0.0574 -0.9599
   20phy    C12  538   4.410  -0.237   2.924  0.5413 -0.3762 -0.2170
   20phy    O11  539   4.554  -0.225   2.910 -0.3402 -0.2747 -0.3045
   20phy    H1A  540   4.587  -0.300   2.957 -1.8438  0.5352  2.2356
   21phy    C35  541   1.226   3.943   1.345 -0.1217  0.1772  0.2246
   21phy    C33  542   1.196   3.800   1.395 -0.2490 -0.6552 -0.0191
   21phy    C34  543   1.305   3.746   1.479  0.0812 -0.1998 -0.1466
   21phy    C32  544   1.067   3.800   1.477 -0.4872 -0.5149  0.0155
   21phy    C31  545   0.969   3.689   1.457  0.5748 -0.1517 -0.6330
   21phy    C30  546   0.849   3.699   1.554 -0.1828 -0.0179  0.2521
   21phy    C28  547   0.738   3.601   1.513  0.2622 -0.0435  0.1759
   21phy    C29  548   0.696   3.512   1.635 -0.5410 -0.5565 -0.6235
   21phy    C27  549   0.607   3.665   1.470  0.5870  0.0684 -0.0714
   21phy    C26  550   0.574   3.678   1.317  0.2111 -0.3626  0.3553
   21phy    C25  551   0.449   3.762   1.300 -0.0340 -0.3536 -0.0655
   21phy    C23  552   0.377   3.762   1.164 -0.6334  0.3719 -0.0428
   21phy    C24  553   0.258   3.667   1.167 -0.7780 -0.3138  0.4325
   21phy    C22  554   0.317   3.887   1.107  0.2710 -0.1714  0.5073
   21phy    C21  555   0.417   3.986   1.039  0.0403  0.1036 -0.1772
   21phy    C20  556   0.352   4.113   0.980  0.4257  0.1245 -0.1000
   21phy    C18  557   0.438   4.179   0.869  0.1977 -0.2164  0.6061
   21phy    O01  558   0.568   4.210   0.916  0.2729 -0.7022  0.5494
   21phy    H01  559   0.580   4.195   1.007  1.4026  2.4022  1.0419
   21phy    C19  560   0.361   4.309   0.852  0.0022  0.1629 -0.0985
   21phy    C13  561   0.445   4.101   0.725 -0.3012 -0.6341 -0.5130
   21phy     H3  562   0.508   4.012   0.751 -1.0070 -1.0267 -0.1111
   21phy    O33  563   0.330   4.021   0.684  0.3121  0.4359 -0.0311
   21phy    H1B  564   0.265   4.073   0.640 -0.5226 -0.8095 -0.3225
   21phy    C12  565   0.540   4.132   0.603  0.1049 -0.2950 -0.1338
   21phy    O11  566   0.629   4.237   0.631  0.2810  0.2239  0.1138
   21phy    H1A  567   0.621   4.245   0.724  0.7504  2.1573  0.0441
   22phy    C35  568   1.325   3.631   0.787  0.0983 -0.0466  0.4406
   22phy    C33  569   1.400   3.722   0.883 -0.5608  0.1580  0.4112
   22phy    C34  570   1.349   3.693   1.024  0.1502  0.8489 -0.3570
   22phy    C32  571   1.543   3.672   0.867  0.3100 -0.0483 -0.2986
   22phy    C31  572   1.648   3.778   0.844  0.0225 -0.6448  0.4218
   22phy    C30  573   1.786   3.719   0.857 -0.2136 -0.4185 -0.0768
   22phy    C28  574   1.903   3.818   0.826 -0.5375 -0.1408  0.3187
   22phy    C29  575   1.938   3.903   0.942 -0.3066 -0.5457 -0.3442
   22phy    C27  576   2.025   3.735   0.787 -0.3462  0.3834  0.4395
   22phy    C26  577   2.057   3.745   0.635  0.3504  0.1522  0.5207
   22phy    C25  578   2.187   3.673   0.597 -0.2972  0.1813  0.4440
   22phy    C23  579   2.241   3.727   0.460 -0.1279 -0.3457 -0.2399
   22phy    C24  580   2.371   3.798   0.481 -0.2893 -0.7044  0.0353
   22phy    C22  581   2.282   3.610   0.361  0.6995 -0.3950 -0.6595
   22phy    C21  582   2.172   3.598   0.256 -0.6522 -0.4956  0.0105
   22phy    C20  583   2.164   3.461   0.186  0.3749 -0.3845  0.1822
   22phy    C18  584   2.095   3.456   0.042  0.3205  0.4720 -0.1467
   22phy    O01  585   1.964   3.511   0.053 -0.2228  0.4675 -0.0866
   22phy    H01  586   1.936   3.511   0.142  0.9459 -2.7869  0.4292
   22phy    C19  587   2.088   3.304   0.000  0.3081  0.0733  0.2594
   22phy    C13  588   2.178   3.536  -0.073  0.6367  0.0913 -0.6860
   22phy     H3  589   2.166   3.643  -0.040 -0.4059 -0.1370 -0.3208
   22phy    O33  590   2.323   3.532  -0.064  0.0221 -0.0971  0.0324
   22phy    H1B  591   2.354   3.443  -0.066  0.5480  0.0793  0.3947
   22phy    C12  592   2.118   3.583  -0.210  0.7376  0.2746 -0.1267
   22phy    O11  593   1.977   3.586  -0.208 -0.0870  0.2259 -0.3284
   22phy    H1A  594   1.950   3.591  -0.118 -0.5749  2.6186 -0.5276
   23phy    C35  595   1.978   3.755   2.581  0.0050  0.5164 -0.0778
   23phy    C33  596   1.986   3.649   2.478 -0.0676  0.1949  1.2334
   23phy    C34  597   2.044   3.526   2.543  0.4748 -0.8400 -0.4413
   23phy    C32  598   1.857   3.629   2.403  0.1615 -0.5941  0.3694
   23phy    C31  599   1.816   3.714   2.282  0.1387 -0.0013  1.0181
   23phy    C30  600   1.692   3.659   2.214  0.1903  0.4313 -0.1624
   23phy    C28  601   1.668   3.738   2.082  0.3063  0.2593  0.2532
   23phy    C29  602   1.686   3.644   1.962  0.1498 -0.6074 -0.0766
   23phy    C27  603   1.526   3.798   2.078 -0.4029  0.1761 -0.1375
   23phy    C26  604   1.493   3.929   2.150 -0.0724  0.1857 -0.2489
   23phy    C25  605   1.346   3.952   2.133  0.0004 -0.1004 -0.5314
   23phy    C23  606   1.281   4.053   2.236 -0.4194 -0.0311  0.4776
   23phy    C24  607   1.275   4.199   2.179 -0.6076 -0.0576 -0.6131
   23phy    C22  608   1.135   4.017   2.280  0.4845 -0.0083  0.1600
   23phy    C21  609   1.112   3.983   2.422  0.2126 -0.4930  0.2255
   23phy    C20  610   0.961   3.941   2.451 -0.9918  0.2281  0.0737
   23phy    C18  611   0.903   3.932   2.598 -0.0741  0.1179  0.1790
   23phy    O01  612   0.901   4.067   2.653 -0.5745  0.0803  0.6536
   23phy    H01  613   0.844   4.081   2.727 -0.4809 -0.5041  0.8415
   23phy    C19  614   0.752   3.897   2.574  0.1248  0.0496  0.2360
   23phy    C13  615   0.967   3.842   2.713  0.7825  0.4350 -0.3204
   23phy     H3  616   0.976   3.735   2.682 -0.0166  0.4020 -0.4761
   23phy    O33  617   0.873   3.830   2.821 -0.1359 -0.4502  0.3156
   23phy    H1B  618   0.872   3.910   2.870 -1.2075  0.7935 -1.5977
   23phy    C12  619   1.099   3.880   2.772  0.5306 -0.1713 -0.0775
   23phy    O11  620   1.153   3.802   2.875 -0.1307  0.5859 -0.1615
   23phy    H1A  621   1.088   3.807   2.943  0.4754  1.6642  0.3668
   24phy    C35  622   5.060   4.397   2.330 -0.2755  0.0376  0.3356
   24phy    C33  623   5.046   4.551   2.323 -0.2029  0.4183 -0.2723
   24phy    C34  624   4.917   4.574   2.251  0.2274 -0.3124  0.3156
   24phy    C32  625   5.059   4.618   2.462  0.2864  0.2504 -0.1065
   24phy    C31  626   5.160   4.728   2.468  0.0924  0.4739 -0.8545
   24phy    C30  627   5.189   4.776   2.608  0.0411 -0.2647 -0.0339
   24phy    C28  628   5.332   4.819   2.641  0.2071  0.9131 -0.1249
   24phy    C29  629   5.352   4.969   2.617  0.6679 -0.2461  0.4629
   24phy    C27  630   5.348   4.776   2.787 -0.1671 -0.0519  0.3813
   24phy    C26  631   5.484   4.762   2.847 -0.5562  0.8433 -0.1127
   24phy    C25  632   5.485   4.735   2.998 -0.1413 -0.2291  0.4874
   24phy    C23  633   5.625   4.715   3.046  0.3776  0.3596 -0.5171
   24phy    C24  634   5.684   4.839   3.113 -0.8898 -0.2161 -0.3473
   24phy    C22  635   5.638   4.590   3.133 -0.1905  0.1555  0.1013
   24phy    C21  636   5.762   4.496   3.112  0.1143 -0.1193 -0.0762
   24phy    C20  637   5.766   4.376   3.211  0.2405  0.3978  0.0840
   24phy    C18  638   5.898   4.284   3.202 -0.2179 -1.1765  0.0690
   24phy    O01  639   6.024   4.356   3.179 -0.0327 -0.3008 -0.0736
   24phy    H01  640   6.038   4.435   3.228 -0.3201 -0.1447 -0.2432
   24phy    C19  641   5.906   4.234   3.345  0.3387  0.5283 -0.2638
   24phy    C13  642   5.891   4.166   3.097 -0.3978  0.0252 -0.3288
   24phy     H3  643   5.793   4.111   3.105 -0.3776  0.1309  0.7993
   24phy    O33  644   5.987   4.064   3.122  0.8965 -0.0066  0.3392
   24phy    H1B  645   6.051   4.101   3.180  1.1313 -2.4136  1.7479
   24phy    C12  646   5.890   4.206   2.946  0.0680 -0.3225 -0.9600
   24phy    O11  647   5.870   4.104   2.856  0.1515 -0.5441  0.0574
   24phy    H1A  648   5.785   4.065   2.866 -0.2799  0.4393  0.3737
   25phy    C35  649   1.186   4.540   1.274  0.3500 -0.0560  0.2997
   25phy    C33  650   1.159   4.634   1.159 -0.7512  0.2657 -0.7783
   25phy    C34  651   1.041   4.724   1.215 -0.3100  0.0462  0.2336
   25phy    C32  652   1.291   4.703   1.118  0.2305 -0.1203  0.5961
   25phy    C31  653   1.291   4.769   0.980 -0.5230  0.2062  0.1089
   25phy    C30  654   1.439   4.786   0.925  0.4122 -0.1779 -0.3526
   25phy    C28  655   1.461   4.879   0.801 -0.1916 -0.3198  0.4874
   25phy    C29  656   1.463   5.024   0.840  0.1658  0.1148 -0.3401
   25phy    C27  657   1.595   4.851   0.742 -0.3885 -0.0736  0.3758
   25phy    C26  658   1.599   4.832   0.590 -1.0365 -0.6126 -0.0123
   25phy    C25  659   1.737   4.781   0.544  0.2338 -0.0182 -0.1149
   25phy    C23  660   1.742   4.779   0.391 -0.4156  0.0517  0.0660
   25phy    C24  661   1.836   4.894   0.347  0.3504  0.3718  0.4305
   25phy    C22  662   1.779   4.636   0.341 -0.1188 -0.2385 -0.4053
   25phy    C21  663   1.719   4.588   0.207  0.0586 -0.2129  0.0161
   25phy    C20  664   1.763   4.445   0.178  0.1609  0.0007  0.1274
   25phy    C18  665   1.691   4.367   0.066 -0.5858  0.0454 -0.0760
   25phy    O01  666   1.553   4.394   0.071  0.6911  0.0966  0.1229
   25phy    H01  667   1.503   4.315   0.062 -1.3853  1.0731  2.1347
   25phy    C19  668   1.709   4.221   0.116  0.2142  0.5534  0.1008
   25phy    C13  669   1.751   4.397  -0.081 -0.0127 -0.3872  0.4385
   25phy     H3  670   1.741   4.508  -0.092  0.1052 -0.3718  0.4828
   25phy    O33  671   1.892   4.392  -0.090 -0.5367  0.0283  0.2869
   25phy    H1B  672   1.931   4.307  -0.080  1.1376  0.4921 -1.5383
   25phy    C12  673   1.675   4.391  -0.225 -0.2935 -0.5855  0.3516
   25phy    O11  674   1.688   4.273  -0.301  0.0969  0.2886  0.7924
   25phy    H1A  675   1.647   4.199  -0.261 -1.5196  0.4403 -0.4943
   26phy    C35  676   0.302   0.237   1.646 -0.4141 -0.4265  0.3620
   26phy    C33  677   0.419   0.306   1.574  1.0112 -0.3942  0.1319
   26phy    C34  678   0.374   0.387   1.458 -0.3033  0.0712 -0.1907
   26phy    C32  679   0.511   0.385   1.664  0.0116 -0.4472 -0.3760
   26phy    C31  680   0.660   0.330   1.682  0.7132  0.3030 -0.0945
   26phy    C30  681   0.744   0.420   1.772 -0.5298 -0.1104  0.0134
   26phy    C28  682   0.893   0.389   1.797  0.2354 -0.2894 -0.0393
   26phy    C29  683   0.978   0.433   1.673  0.2252 -0.1309  0.3305
   26phy    C27  684   0.931   0.461   1.928  0.7194  0.4742  0.0560
   26phy    C26  685   1.050   0.398   2.000 -0.1248 -0.0622 -0.2024
   26phy    C25  686   1.107   0.486   2.109  0.1395 -0.5057  0.2058
   26phy    C23  687   1.249   0.455   2.154  1.0310 -0.2395  0.0573
   26phy    C24  688   1.341   0.572   2.101 -0.1612  0.8734 -0.6112
   26phy    C22  689   1.260   0.447   2.309 -0.1119  0.2823  0.3023
   26phy    C21  690   1.395   0.398   2.365 -0.0901 -0.2042  0.3405
   26phy    C20  691   1.409   0.411   2.511  0.3642  0.8361 -0.5913
   26phy    C18  692   1.545   0.396   2.593  0.3054 -0.0545  0.4588
   26phy    O01  693   1.634   0.491   2.532  0.3919  0.1263 -0.1476
   26phy    H01  694   1.662   0.550   2.599  0.9673  0.5668 -0.7659
   26phy    C19  695   1.512   0.448   2.731  0.0785  0.2782 -0.0421
   26phy    C13  696   1.606   0.248   2.571 -0.3750  0.2329 -0.0273
   26phy     H3  697   1.598   0.216   2.464  0.0938 -0.7215  0.2048
   26phy    O33  698   1.524   0.147   2.636  0.0065 -0.1617  0.7613
   26phy    H1B  699   1.543   0.073   2.581  3.7926  2.3972 -1.9245
   26phy    C12  700   1.755   0.220   2.600 -0.3468 -0.2202 -0.2296
   26phy    O11  701   1.806   0.106   2.549  0.1172  0.4986  0.0245
   26phy    H1A  702   1.755   0.029   2.566 -1.5740  1.6724  0.5033
   27phy    C35  703   0.261   0.619   1.119 -0.0350  0.1557 -0.3732
   27phy    C33  704   0.345   0.748   1.124 -0.1363 -0.3153 -0.1014
   27phy    C34  705   0.351   0.790   1.270  0.0232  0.3073 -0.0567
   27phy    C32  706   0.493   0.718   1.079  0.1204 -0.0845  0.7579
   27phy    C31  707   0.524   0.731   0.928 -0.7882  0.0025  0.4973
   27phy    C30  708   0.665   0.694   0.882 -0.2115 -0.3101  0.2850
   27phy    C28  709   0.731   0.763   0.757 -0.2792 -0.3841  0.2342
   27phy    C29  710   0.776   0.904   0.784 -0.2924  0.1371 -0.1519
   27phy    C27  711   0.853   0.680   0.714 -0.5019 -0.0103 -0.3953
   27phy    C26  712   0.876   0.657   0.565 -0.2758 -0.6022  0.0859
   27phy    C25  713   1.013   0.598   0.533  0.1964 -0.0726 -0.6256
   27phy    C23  714   1.046   0.557   0.391  0.2621  0.6979 -0.5536
   27phy    C24  715   1.100   0.678   0.317 -0.5559  0.3589 -0.3231
   27phy    C22  716   1.161   0.456   0.391  0.0236 -0.1189  0.3352
   27phy    C21  717   1.121   0.318   0.335 -0.3682  0.0927 -0.1461
   27phy    C20  718   1.239   0.226   0.380  0.6174 -0.4393 -0.1928
   27phy    C18  719   1.249   0.075   0.333  0.0714  0.3248 -0.0996
   27phy    O01  720   1.116   0.009   0.335  0.6779 -0.0859 -0.3025
   27phy    H01  721   1.047   0.062   0.300  0.0879  0.9278  2.2196
   27phy    C19  722   1.333   0.006   0.446 -0.1560 -0.0008 -0.2100
   27phy    C13  723   1.305   0.064   0.185  0.1299 -0.1859  0.4183
   27phy     H3  724   1.227   0.116   0.124 -0.0112  0.8456  1.4568
   27phy    O33  725   1.424   0.140   0.151 -0.1394 -0.4031  0.0121
   27phy    H1B  726   1.500   0.123   0.203  0.6112  2.5820  0.0499
   27phy    C12  727   1.312  -0.068   0.100  0.2742 -0.1907  0.0216
   27phy    O11  728   1.192  -0.135   0.082 -0.2780  0.3566  0.1193
   27phy    H1A  729   1.149  -0.151   0.164  0.3639 -0.2905  0.3365
   28phy    C35  730   2.327   1.118   1.183 -0.1406  0.0950  0.3887
   28phy    C33  731   2.184   1.133   1.240  0.0176  0.1195  0.0677
   28phy    C34  732   2.202   1.138   1.391  0.2196 -0.1288  0.1916
   28phy    C32  733   2.119   1.264   1.190 -0.1553  0.0303  0.1881
   28phy    C31  734   2.014   1.258   1.082 -0.0397  0.0778 -0.1314
   28phy    C30  735   1.982   1.397   1.019  0.0644  0.2547  0.2084
   28phy    C28  736   1.887   1.405   0.898 -0.4431 -0.7052  0.1306
   28phy    C29  737   1.739   1.369   0.937  0.1685 -0.0368 -0.3993
   28phy    C27  738   1.888   1.550   0.847 -0.3113 -0.3969  0.2691
   28phy    C26  739   1.884   1.561   0.699  0.5429 -0.6652  0.2572
   28phy    C25  740   1.874   1.696   0.633 -0.0351 -0.1302  0.0274
   28phy    C23  741   1.866   1.689   0.477 -0.0791  0.0510 -0.3888
   28phy    C24  742   1.789   1.812   0.433 -0.7968  0.2737  0.1163
   28phy    C22  743   2.004   1.691   0.406 -0.1534  0.9738  0.4577
   28phy    C21  744   2.019   1.616   0.274 -0.1797  0.1328  0.0342
   28phy    C20  745   2.171   1.610   0.251  0.2131 -0.5435 -0.0316
   28phy    C18  746   2.252   1.564   0.126  0.5311  0.7609 -0.0271
   28phy    O01  747   2.195   1.439   0.075  0.3682 -0.4848 -0.7876
   28phy    H01  748   2.110   1.461   0.042  0.1653 -1.5155 -0.9787
   28phy    C19  749   2.386   1.539   0.197 -0.3671  0.1360 -0.0975
   28phy    C13  750   2.259   1.676   0.008  0.1470  0.2384 -0.0362
   28phy     H3  751   2.159   1.664  -0.042 -0.2191  0.1085  0.7144
   28phy    O33  752   2.245   1.816   0.038  0.0685  0.1106 -0.3546
   28phy    H1B  753   2.306   1.840   0.106 -0.2010 -1.2050  0.4000
   28phy    C12  754   2.313   1.636  -0.138  0.4409 -0.4909  0.2304
   28phy    O11  755   2.446   1.685  -0.155 -0.3398 -0.2332  0.0678
   28phy    H1A  756   2.441   1.778  -0.145 -1.1599 -0.2704  0.0765
   29phy    C35  757   0.632   4.883   0.829  0.2130 -0.2785  0.1338
   29phy    C33  758   0.682   4.794   0.941  0.3379  0.3126 -0.0536
   29phy    C34  759   0.607   4.823   1.072  0.5571 -0.2282  0.0974
   29phy    C32  760   0.670   4.640   0.903  1.0127 -0.4429 -0.5167
   29phy    C31  761   0.797   4.564   0.875 -0.5937 -0.0124 -0.4489
   29phy    C30  762   0.790   4.410   0.867 -0.2524 -0.1170  0.6636
   29phy    C28  763   0.929   4.345   0.826 -0.1643  0.2399  0.3925
   29phy    C29  764   1.040   4.351   0.928  0.4677 -0.2233  0.3237
   29phy    C27  765   0.913   4.197   0.769 -0.0065 -0.1230 -0.2213
   29phy    C26  766   0.974   4.158   0.634  0.1559 -0.1479 -0.0070
   29phy    C25  767   0.925   4.022   0.589  0.1767 -0.2862  0.1817
   29phy    C23  768   1.008   3.951   0.481 -0.0203  0.0798  0.3748
   29phy    C24  769   1.111   3.869   0.560  0.0035  0.3997  0.5025
   29phy    C22  770   0.899   3.875   0.398  0.5598  0.5128  0.3764
   29phy    C21  771   0.962   3.813   0.274 -0.3170  0.6376  0.1390
   29phy    C20  772   0.846   3.773   0.186  0.4734 -0.2666  0.4182
   29phy    C18  773   0.877   3.717   0.045  0.2113 -0.0025  0.0622
   29phy    O01  774   0.955   3.814  -0.028  0.2805 -0.1351 -0.4706
   29phy    H01  775   0.918   3.900  -0.021  0.5938 -0.0239 -0.1419
   29phy    C19  776   0.734   3.713  -0.009  0.7374 -0.6572  0.1209
   29phy    C13  777   0.950   3.572   0.034  0.7263 -0.3623 -0.2303
   29phy     H3  778   1.047   3.586   0.088 -0.4267  2.6936  1.2701
   29phy    O33  779   0.896   3.467   0.119  0.1151  0.5138 -0.4391
   29phy    H1B  780   0.831   3.503   0.176 -0.1751 -0.4361 -0.1480
   29phy    C12  781   1.038   3.521  -0.086  0.5757 -0.1235 -0.0055
   29phy    O11  782   0.973   3.447  -0.190  0.0212  0.5200 -0.5161
   29phy    H1A  783   0.947   3.363  -0.158  1.2186  0.1990 -0.3607
   30phy    C35  784   0.945   4.176   1.260 -0.8773 -0.2896 -0.0487
   30phy    C33  785   0.803   4.175   1.313 -0.1590 -0.1457 -0.2214
   30phy    C34  786   0.789   4.096   1.443  0.5192 -0.1049 -0.1122
   30phy    C32  787   0.754   4.317   1.330  0.2551 -0.3352 -0.0088
   30phy    C31  788   0.605   4.352   1.311 -0.2310  0.3013  0.1980
   30phy    C30  789   0.576   4.502   1.343  0.3140 -0.1591 -0.1250
   30phy    C28  790   0.426   4.525   1.361  0.2156  0.4712 -0.4590
   30phy    C29  791   0.395   4.553   1.514  0.4590 -0.1195  0.4481
   30phy    C27  792   0.374   4.640   1.276 -0.3629  0.1242 -0.0933
   30phy    C26  793   0.287   4.607   1.157 -0.8643  0.1447  0.6737
   30phy    C25  794   0.239   4.727   1.076 -0.4774 -0.6732 -0.2278
   30phy    C23  795   0.143   4.697   0.957 -0.0038 -0.3718 -0.1567
   30phy    C24  796   0.005   4.748   0.974  0.2483 -0.3218  0.7992
   30phy    C22  797   0.197   4.755   0.822  0.0333 -0.5025 -0.2831
   30phy    C21  798   0.290   4.670   0.739 -0.3664 -0.0547  0.1431
   30phy    C20  799   0.303   4.731   0.600 -0.5285 -0.0638 -0.0095
   30phy    C18  800   0.365   4.647   0.484 -0.6486  0.0471  0.0875
   30phy    O01  801   0.500   4.620   0.517  0.0405 -0.3243 -0.0335
   30phy    H01  802   0.542   4.698   0.545 -0.0903  0.3955 -1.7004
   30phy    C19  803   0.373   4.756   0.377  0.0096 -0.4412 -0.2197
   30phy    C13  804   0.273   4.529   0.433 -0.1690  0.0739 -0.0514
   30phy     H3  805   0.268   4.466   0.526 -0.6327  0.1812  0.0042
   30phy    O33  806   0.131   4.554   0.416 -0.0432 -0.1004  0.3732
   30phy    H1B  807   0.116   4.581   0.327  2.2952  2.3763  0.6033
   30phy    C12  808   0.311   4.405   0.348 -0.0345  0.2666 -0.3797
   30phy    O11  809   0.441   4.357   0.364  0.4809  0.4841 -0.0560
   30phy    H1A  810   0.499   4.427   0.340  0.3797  0.5269 -0.1790
   31phy    C35  811   0.741   1.803   1.268 -0.1922 -0.2248  0.0629
   31phy    C33  812   0.775   1.659   1.253  0.3939 -0.2375 -0.6462
   31phy    C34  813   0.777   1.619   1.098  0.2383  0.2026 -0.0521
   31phy    C32  814   0.912   1.645   1.317 -0.1773  0.0567  0.2745
   31phy    C31  815   0.923   1.519   1.400  0.0706 -0.2765  0.4232
   31phy    C30  816   1.064   1.507   1.447  0.3196  0.0452  0.2616
   31phy    C28  817   1.095   1.384   1.531 -0.3324 -0.4896 -0.5379
   31phy    C29  818   1.209   1.308   1.464  0.0170  0.0343  0.0574
   31phy    C27  819   1.143   1.434   1.674  0.2891 -0.3412  0.4587
   31phy    C26  820   1.123   1.329   1.781  0.4892 -0.7028 -0.5353
   31phy    C25  821   1.203   1.378   1.900  0.0965  0.1094  0.0283
   31phy    C23  822   1.177   1.295   2.026  0.1821 -0.1545 -0.4685
   31phy    C24  823   1.273   1.168   2.023 -0.2019  0.1308 -0.2933
   31phy    C22  824   1.207   1.377   2.150 -0.3147  0.4185  0.2426
   31phy    C21  825   1.118   1.355   2.268 -0.0798 -0.9684  0.2082
   31phy    C20  826   1.139   1.451   2.386  0.3689 -0.3737 -0.1735
   31phy    C18  827   1.074   1.408   2.527 -0.5384 -0.0642 -0.5315
   31phy    O01  828   1.118   1.271   2.563  0.8850 -0.9362 -0.0917
   31phy    H01  829   1.106   1.250   2.654 -1.7767 -0.7439 -0.3046
   31phy    C19  830   1.165   1.496   2.614 -0.0141  0.4667  0.0839
   31phy    C13  831   0.919   1.419   2.550  0.4139  0.2136 -0.0043
   31phy     H3  832   0.887   1.521   2.515  1.0589 -0.1390 -1.7373
   31phy    O33  833   0.878   1.412   2.684  0.0899  0.3202  0.5792
   31phy    H1B  834   0.915   1.337   2.727  0.9751  0.4379  0.0475
   31phy    C12  835   0.824   1.311   2.479  0.3110  0.0645 -0.1377
   31phy    O11  836   0.837   1.177   2.536 -0.2237 -0.0268  0.1162
   31phy    H1A  837   0.920   1.150   2.502  0.6362  0.4378  1.7401
   32phy    C35  838   1.497   0.404   1.630  0.3076 -0.0050  0.5315
   32phy    C33  839   1.644   0.394   1.652  0.2891 -0.0334  0.2129
   32phy    C34  840   1.693   0.268   1.583  0.1200 -0.2389 -0.5349
   32phy    C32  841   1.703   0.520   1.592  0.1670  0.4624  0.0663
   32phy    C31  842   1.844   0.572   1.631 -0.3037  0.5463  0.3995
   32phy    C30  843   1.885   0.701   1.559  0.1303 -0.1156 -0.0874
   32phy    C28  844   2.035   0.739   1.561 -0.1187 -0.2032 -0.2386
   32phy    C29  845   2.081   0.756   1.421  0.3761  0.4888  0.3139
   32phy    C27  846   2.065   0.857   1.656  0.0081  0.0338  0.4922
   32phy    C26  847   2.195   0.855   1.736  0.2194 -0.1973 -0.1495
   32phy    C25  848   2.218   0.975   1.826  0.0536 -0.6695 -0.0831
   32phy    C23  849   2.344   0.986   1.909 -1.1658  0.3541  0.0503
   32phy    C24  850   2.475   1.015   1.827  0.0266  0.4052 -0.0223
   32phy    C22  851   2.318   1.098   2.013 -0.1106 -0.1927  0.0764
   32phy    C21  852   2.366   1.055   2.161 -0.0835  0.6803 -0.4211
   32phy    C20  853   2.301   1.131   2.271 -0.0886 -0.2676 -0.2681
   32phy    C18  854   2.372   1.141   2.414  0.1238  0.2855  0.8926
   32phy    O01  855   2.504   1.201   2.398 -0.2376 -0.1544  0.2409
   32phy    H01  856   2.554   1.178   2.474 -0.4312 -1.3952  0.0075
   32phy    C19  857   2.285   1.251   2.476 -0.2117  0.1605  0.1388
   32phy    C13  858   2.388   1.002   2.493 -0.6250  0.8081  0.4699
   32phy     H3  859   2.440   0.925   2.430 -1.4921 -1.3090  2.2053
   32phy    O33  860   2.264   0.942   2.513 -0.3202  0.0495  0.1002
   32phy    H1B  861   2.222   0.997   2.576 -0.3836 -0.9399  0.9692
   32phy    C12  862   2.477   0.993   2.627  0.1672 -0.3331  0.3630
   32phy    O11  863   2.576   1.097   2.629  0.1538  0.7513 -0.5437
   32phy    H1A  864   2.555   1.148   2.705 -3.1029 -0.7352 -0.3139
   33phy    C35  865   0.062   0.872   2.473  0.2058 -0.4440  0.2602
   33phy    C33  866   0.097   0.758   2.372  0.1092 -0.1112 -0.3250
   33phy    C34  867  -0.036   0.728   2.297 -0.0789 -0.4644 -0.3600
   33phy    C32  868   0.223   0.774   2.283 -0.2872  0.2667 -0.3417
   33phy    C31  869   0.288   0.634   2.263 -0.1615 -0.2097  0.0631
   33phy    C30  870   0.437   0.650   2.215  0.3211  0.2340 -0.2196
   33phy    C28  871   0.505   0.511   2.195  0.2007  0.2552  0.3073
   33phy    C29  872   0.486   0.454   2.056 -0.1026  0.1171 -0.4197
   33phy    C27  873   0.652   0.525   2.230  0.0086  0.0879  0.7644
   33phy    C26  874   0.698   0.410   2.325 -0.5397 -0.4440 -0.5661
   33phy    C25  875   0.834   0.456   2.380 -0.0784 -0.1250 -0.0585
   33phy    C23  876   0.881   0.385   2.509 -0.4609 -0.2235 -0.2628
   33phy    C24  877   0.982   0.273   2.472  0.0504 -0.3579  0.8645
   33phy    C22  878   0.965   0.480   2.602  0.9581  0.3094  0.4645
   33phy    C21  879   0.909   0.497   2.740 -0.2011 -0.4519  0.2337
   33phy    C20  880   1.006   0.588   2.818 -0.8803  0.0298  0.0234
   33phy    C18  881   0.976   0.588   2.977 -0.1129  0.0556 -0.2884
   33phy    O01  882   0.943   0.454   3.023  0.4028 -0.0089  0.1132
   33phy    H01  883   0.994   0.382   2.993 -0.5690 -1.2000  1.2312
   33phy    C19  884   1.115   0.628   3.036  0.4450  0.1475  0.0983
   33phy    C13  885   0.849   0.684   3.015  0.2503  0.2533  0.6641
   33phy     H3  886   0.760   0.660   2.951  0.4643  0.0089  0.4536
   33phy    O33  887   0.877   0.819   2.974 -0.0911 -0.5417 -0.1522
   33phy    H1B  888   0.798   0.866   2.991 -0.5163 -1.2881 -0.0184
   33phy    C12  889   0.786   0.687   3.158  0.1403  0.1323 -0.5896
   33phy    O11  890   0.669   0.762   3.181  0.5880 -0.5662 -0.1269
   33phy    H1A  891   0.644   0.755   3.271 -0.4670  0.2799 -0.3333
   34phy    C35  892   4.211   4.032   1.816  0.6896  0.2414  0.6667
   34phy    C33  893   4.311   3.917   1.812  0.7185  0.0152  0.2107
   34phy    C34  894   4.359   3.895   1.956  0.0855  0.2076  0.6536
   34phy    C32  895   4.255   3.796   1.738 -0.2318 -0.2684 -0.1419
   34phy    C31  896   4.359   3.707   1.669 -0.3245  0.0875  0.5963
   34phy    C30  897   4.277   3.627   1.578 -0.0728  0.0913  0.8622
   34phy    C28  898   4.344   3.518   1.488  0.4310  0.4640 -0.0788
   34phy    C29  899   4.354   3.383   1.558 -0.1231 -0.5965 -0.2090
   34phy    C27  900   4.262   3.497   1.361  0.2111  0.7476  0.1803
   34phy    C26  901   4.331   3.484   1.217  0.3998 -0.8925 -0.1959
   34phy    C25  902   4.227   3.453   1.103  0.5204  0.1057  0.0024
   34phy    C23  903   4.284   3.416   0.964  0.2614  0.2241 -0.4044
   34phy    C24  904   4.319   3.268   0.946  0.2859  0.0554 -0.0613
   34phy    C22  905   4.175   3.443   0.862  0.4684 -0.2402  0.0419
   34phy    C21  906   4.225   3.520   0.742 -0.0269 -0.0891 -0.3865
   34phy    C20  907   4.115   3.539   0.636  0.2734 -0.4229 -0.7632
   34phy    C18  908   4.138   3.611   0.500  0.1272 -0.3566 -0.4000
   34phy    O01  909   4.174   3.744   0.535  0.1570  0.3595  0.0895
   34phy    H01  910   4.260   3.749   0.571  1.0055  1.2531 -1.9291
   34phy    C19  911   3.996   3.613   0.437 -0.3146 -0.2422  0.0727
   34phy    C13  912   4.244   3.541   0.407  0.0274 -0.2512 -0.1634
   34phy     H3  913   4.337   3.558   0.468 -0.5872 -0.6130  0.8978
   34phy    O33  914   4.248   3.399   0.408 -0.1790 -0.5535  0.1093
   34phy    H1B  915   4.275   3.354   0.486  0.8293 -0.6076 -0.2560
   34phy    C12  916   4.308   3.608   0.283  0.0778  0.3873  0.3963
   34phy    O11  917   4.249   3.585   0.162 -0.0270 -0.9133  0.4848
   34phy    H1A  918   4.167   3.629   0.161 -0.1748 -1.1885  0.4450
   35phy    C35  919   1.082   2.141   1.018  0.1245  0.1882  0.0757
   35phy    C33  920   1.155   2.024   1.094 -0.1966  0.3259  0.0086
   35phy    C34  921   1.102   2.018   1.242  0.0767 -0.1687 -0.9715
   35phy    C32  922   1.136   1.887   1.021  0.0984  0.1381 -0.1637
   35phy    C31  923   1.255   1.786   1.039  0.2616 -1.5152  0.0438
   35phy    C30  924   1.230   1.648   0.987  0.3249  0.2700 -0.1672
   35phy    C28  925   1.350   1.557   0.998 -0.0770  0.6022  0.8215
   35phy    C29  926   1.339   1.480   1.132 -0.0100 -0.0405 -0.0243
   35phy    C27  927   1.344   1.446   0.881 -0.1655  0.3078 -0.5602
   35phy    C26  928   1.404   1.485   0.745  0.3018  0.5979  0.3186
   35phy    C25  929   1.404   1.363   0.649  0.6552  0.5695  0.2317
   35phy    C23  930   1.447   1.377   0.505  0.2705  0.2484  0.6456
   35phy    C24  931   1.598   1.378   0.487  0.0074 -0.3878  0.2006
   35phy    C22  932   1.393   1.255   0.425  0.1648 -0.9205  0.1824
   35phy    C21  933   1.357   1.279   0.275 -0.0919  0.2630  0.4061
   35phy    C20  934   1.275   1.166   0.207 -0.3854 -0.3376  0.0250
   35phy    C18  935   1.256   1.148   0.057 -0.8725 -0.3159  0.2388
   35phy    O01  936   1.177   1.261   0.011 -0.3749  0.4166 -0.4353
   35phy    H01  937   1.106   1.284   0.069  0.1966 -0.1024  0.4804
   35phy    C19  938   1.150   1.040   0.036 -0.4272  0.0991  0.4259
   35phy    C13  939   1.389   1.131  -0.028 -0.6539 -0.0866 -0.0516
   35phy     H3  940   1.436   1.232  -0.020 -0.1968 -0.2461 -0.6455
   35phy    O33  941   1.494   1.054   0.039 -0.3059 -0.1837 -0.1956
   35phy    H1B  942   1.564   1.109   0.066 -0.7387  1.2426 -1.8544
   35phy    C12  943   1.423   1.143  -0.179 -0.5785  0.4773 -0.4127
   35phy    O11  944   1.322   1.198  -0.267  0.3261 -0.1144  0.2179
   35phy    H1A  945   1.348   1.185  -0.357 -1.1919  0.5068 -0.3466
   36phy    C35  946   1.798   1.204   2.286  0.2127  0.2491 -0.4418
   36phy    C33  947   1.864   1.260   2.162 -0.2048 -0.0768 -0.7478
   36phy    C34  948   1.936   1.153   2.076 -0.1300 -0.5089 -0.8000
   36phy    C32  949   1.753   1.319   2.076 -0.1394 -0.5368  0.0319
   36phy    C31  950   1.739   1.473   2.068 -0.9332  0.0678 -0.1738
   36phy    C30  951   1.601   1.511   2.021  0.0679  0.3453 -0.1670
   36phy    C28  952   1.560   1.658   2.009 -0.0482  0.3356 -0.2040
   36phy    C29  953   1.570   1.694   1.865 -0.2952 -0.5898  0.0292
   36phy    C27  954   1.413   1.668   2.055  0.0657  0.0126  0.3103
   36phy    C26  955   1.406   1.762   2.179  0.0179 -0.3347  0.1518
   36phy    C25  956   1.271   1.792   2.241  0.0601 -0.1844  0.1991
   36phy    C23  957   1.275   1.908   2.345  0.4858  0.4582  0.1396
   36phy    C24  958   1.229   2.036   2.280 -0.4406 -0.1611 -0.5102
   36phy    C22  959   1.177   1.878   2.461  0.3888 -0.0341  0.0573
   36phy    C21  960   1.206   1.941   2.597 -0.2407  1.0042 -0.3519
   36phy    C20  961   1.094   1.904   2.696  0.6428 -0.0351 -0.0244
   36phy    C18  962   1.057   1.975   2.831  0.3563  0.6268  0.4984
   36phy    O01  963   1.017   2.110   2.803 -0.2684  0.4392  0.0932
   36phy    H01  964   0.989   2.153   2.881 -0.0246 -0.1076  0.4934
   36phy    C19  965   0.928   1.901   2.860  0.5541  0.4040 -0.0959
   36phy    C13  966   1.170   1.969   2.945 -0.3648 -0.1939  0.0479
   36phy     H3  967   1.216   1.867   2.951 -1.0006 -0.5281 -0.5656
   36phy    O33  968   1.123   1.991   3.080  0.2047  0.3069 -0.0637
   36phy    H1B  969   1.121   2.082   3.100  2.1813 -0.0207  2.0955
   36phy    C12  970   1.303   2.056   2.919 -0.2275 -0.0075 -0.1296
   36phy    O11  971   1.288   2.196   2.936 -0.8493  0.2765 -0.1749
   36phy    H1A  972   1.292   2.215   3.028  0.2342 -2.3881  0.4238
   37phy    C35  973   1.006   0.519   1.062  0.2242 -0.1575  0.2086
   37phy    C33  974   0.967   0.583   1.194 -0.3936 -0.1879 -0.1039
   37phy    C34  975   1.027   0.485   1.297  0.2374 -0.1052  0.6591
   37phy    C32  976   1.012   0.730   1.211  0.0809 -0.3588  0.2220
   37phy    C31  977   0.901   0.834   1.199 -0.0310 -0.2247  0.4244
   37phy    C30  978   0.965   0.977   1.193 -0.3439  0.1046 -0.2496
   37phy    C28  979   0.862   1.088   1.157 -0.6119 -0.0628  0.6381
   37phy    C29  980   0.805   1.144   1.286  0.2987 -0.4430  0.0207
   37phy    C27  981   0.937   1.199   1.079  0.0262  0.5196  0.3106
   37phy    C26  982   0.875   1.247   0.949  0.2712  0.1160 -0.2373
   37phy    C25  983   0.969   1.349   0.882 -0.0403 -0.5436 -0.0597
   37phy    C23  984   0.917   1.419   0.752  0.0001 -0.5870 -0.1058
   37phy    C24  985   0.980   1.555   0.734 -0.2697  0.0662  0.0101
   37phy    C22  986   0.951   1.333   0.628  0.8957 -0.1462  0.6062
   37phy    C21  987   0.821   1.272   0.564 -0.0273 -0.4454  0.2229
   37phy    C20  988   0.856   1.204   0.431 -0.6732 -0.1530 -0.1624
   37phy    C18  989   0.748   1.158   0.329  0.3265 -1.0136  0.4388
   37phy    O01  990   0.637   1.090   0.392 -0.4386 -0.0343  0.1782
   37phy    H01  991   0.588   1.148   0.447  0.7577  1.4189 -0.2169
   37phy    C19  992   0.814   1.053   0.233 -0.1381  0.9772 -0.0754
   37phy    C13  993   0.676   1.280   0.252  0.3802 -0.4964  0.1933
   37phy     H3  994   0.619   1.331   0.333 -1.4484 -0.1344 -1.2575
   37phy    O33  995   0.763   1.384   0.227 -0.4123 -0.7329  0.5092
   37phy    H1B  996   0.715   1.464   0.213  1.0218  0.0857  0.0295
   37phy    C12  997   0.546   1.281   0.170  0.0969 -0.0069 -0.2790
   37phy    O11  998   0.442   1.193   0.213 -0.0600  0.0179  0.2643
   37phy    H1A  999   0.365   1.210   0.162 -0.6151 -0.3469  0.9634
   38phy    C35 1000   0.271   1.386   1.296  0.5049  0.2608 -0.2178
   38phy    C33 1001   0.352   1.290   1.383  0.2541  0.5274  0.6403
   38phy    C34 1002   0.402   1.184   1.289  1.3033  0.2921 -0.6346
   38phy    C32 1003   0.465   1.362   1.446 -0.4109  0.2219 -0.7243
   38phy    C31 1004   0.478   1.336   1.601  0.2800 -0.6467 -0.3128
   38phy    C30 1005   0.609   1.408   1.651  0.9159 -0.0401  0.1532
   38phy    C28 1006   0.658   1.368   1.791  0.0661 -0.3023  0.4868
   38phy    C29 1007   0.747   1.247   1.781  0.6268 -0.0143  0.7318
   38phy    C27 1008   0.728   1.492   1.849  0.1027 -0.0551 -0.0635
   38phy    C26 1009   0.715   1.509   1.998  0.4967  0.3483 -0.1550
   38phy    C25 1010   0.773   1.648   2.041  0.5636 -0.1584 -0.2820
   38phy    C23 1011   0.791   1.676   2.189  0.4205  0.5081 -0.1129
   38phy    C24 1012   0.901   1.781   2.220 -0.1571 -0.1151  0.3793
   38phy    C22 1013   0.655   1.708   2.262 -0.1450  0.3945 -0.0015
   38phy    C21 1014   0.636   1.674   2.410  0.7808  0.0046 -0.1406
   38phy    C20 1015   0.490   1.718   2.443 -0.1893  0.5754 -0.3197
   38phy    C18 1016   0.407   1.700   2.580 -0.1515 -0.2034  0.1640
   38phy    O01 1017   0.484   1.763   2.684 -0.1240 -0.3815 -0.0962
   38phy    H01 1018   0.501   1.850   2.652 -1.9640 -0.6288 -1.9794
   38phy    C19 1019   0.282   1.786   2.547  0.1179  0.0967 -0.2142
   38phy    C13 1020   0.374   1.554   2.633  0.2193  0.6459 -0.4536
   38phy     H3 1021   0.321   1.490   2.558  0.3805 -1.0152  0.7940
   38phy    O33 1022   0.273   1.554   2.736 -0.1180 -0.0463  0.1672
   38phy    H1B 1023   0.187   1.549   2.700 -0.3747 -0.3996  0.8060
   38phy    C12 1024   0.494   1.460   2.679  0.1164 -0.1926 -0.1988
   38phy    O11 1025   0.473   1.326   2.715 -0.0030 -0.2828  0.6442
   38phy    H1A 1026   0.403   1.337   2.777 -0.1702 -1.0477  0.5983
   39phy    C35 1027   0.060   2.468   1.844  0.4224 -0.7028 -0.3507
   39phy    C33 1028   0.211   2.456   1.817  0.3701 -0.0489  0.1578
   39phy    C34 1029   0.230   2.419   1.672 -0.2804  0.1254 -0.2144
   39phy    C32 1030   0.285   2.579   1.859  0.6470 -0.4732  0.1365
   39phy    C31 1031   0.419   2.549   1.931  0.0619 -0.2134 -0.4634
   39phy    C30 1032   0.502   2.673   1.953 -0.3864 -0.1960  0.0194
   39phy    C28 1033   0.616   2.650   2.052 -0.7344  0.4582  0.2901
   39phy    C29 1034   0.753   2.655   1.984  0.3813  0.3358  0.7144
   39phy    C27 1035   0.604   2.755   2.165 -0.2016  0.1993  0.1260
   39phy    C26 1036   0.669   2.731   2.304  0.4447  0.2253  0.5122
   39phy    C25 1037   0.647   2.850   2.397 -0.0153  0.0504  0.1876
   39phy    C23 1038   0.676   2.818   2.546  0.3450  0.2915 -0.3607
   39phy    C24 1039   0.791   2.913   2.596 -0.6478  0.0838  0.2988
   39phy    C22 1040   0.555   2.854   2.640 -0.0748 -0.1913  0.1601
   39phy    C21 1041   0.539   2.760   2.756  0.2012 -0.3371  0.0590
   39phy    C20 1042   0.480   2.833   2.883 -0.1006  0.1076  0.8206
   39phy    C18 1043   0.491   2.767   3.027  0.0825  0.2696 -0.0256
   39phy    O01 1044   0.628   2.725   3.041  0.3430 -0.3083 -0.2532
   39phy    H01 1045   0.637   2.642   2.998 -0.0888 -1.0768  1.0831
   39phy    C19 1046   0.463   2.883   3.123 -0.0878  0.0930  0.3186
   39phy    C13 1047   0.398   2.633   3.051  0.4901 -0.5315  0.6413
   39phy     H3 1048   0.393   2.581   2.952 -0.6839  1.4573 -0.3834
   39phy    O33 1049   0.261   2.676   3.063 -0.5263 -0.1843  0.8702
   39phy    H1B 1050   0.246   2.704   3.151  1.5971  0.3191  1.1320
   39phy    C12 1051   0.430   2.522   3.160 -0.4471 -0.2929  0.0807
   39phy    O11 1052   0.393   2.393   3.125  0.2481 -0.4510  0.6400
   39phy    H1A 1053   0.369   2.340   3.199 -2.1755 -1.2157 -0.5878
   40phy    C35 1054   1.693   3.267   1.611  0.2905 -0.6737  0.0423
   40phy    C33 1055   1.835   3.306   1.591  0.5855  0.4218  0.3549
   40phy    C34 1056   1.865   3.300   1.438 -0.6415  0.3020  0.0029
   40phy    C32 1057   1.875   3.447   1.643 -0.1752 -0.1962 -0.4983
   40phy    C31 1058   1.971   3.439   1.764 -0.2170  0.0220  0.2260
   40phy    C30 1059   2.054   3.571   1.776 -0.1966 -0.4445 -0.4133
   40phy    C28 1060   2.112   3.609   1.914  1.0853  0.0639  0.1972
   40phy    C29 1061   2.246   3.539   1.953  0.9695 -0.1570 -0.1185
   40phy    C27 1062   2.131   3.765   1.916 -0.0828  0.6960  0.2626
   40phy    C26 1063   2.092   3.829   2.047  0.7888  0.2986  0.4676
   40phy    C25 1064   2.121   3.975   2.061  0.3090 -0.4360  0.0761
   40phy    C23 1065   2.099   4.039   2.201 -0.5574  0.2130  0.7083
   40phy    C24 1066   2.225   4.125   2.231  0.8832 -0.0831  0.1979
   40phy    C22 1067   1.975   4.122   2.216 -0.2529 -0.0112 -0.0524
   40phy    C21 1068   1.908   4.109   2.353  0.1165  0.2148 -0.3415
   40phy    C20 1069   1.786   4.206   2.365  0.0931 -0.0353 -0.6169
   40phy    C18 1070   1.696   4.209   2.490  0.3653 -0.1097  0.1405
   40phy    O01 1071   1.780   4.219   2.605 -0.5874  0.1756  0.3939
   40phy    H01 1072   1.728   4.216   2.683 -0.2389 -0.8334  0.5969
   40phy    C19 1073   1.644   4.350   2.452 -0.4152  0.1875  0.2532
   40phy    C13 1074   1.585   4.095   2.511  0.4017 -0.2610  0.5292
   40phy     H3 1075   1.526   4.088   2.416  0.5157 -0.5821  0.4825
   40phy    O33 1076   1.486   4.138   2.598 -0.2955  0.5666 -0.4196
   40phy    H1B 1077   1.437   4.213   2.567  0.8422  1.7761  0.6078
   40phy    C12 1078   1.633   3.955   2.544  0.3649  0.4674 -0.5156
   40phy    O11 1079   1.690   3.938   2.667  0.1773 -0.0654 -0.0218
   40phy    H1A 1080   1.761   4.000   2.672  1.0356 -0.3380 -4.5318
   41phy    C35 1081   5.085   1.488   1.811 -0.2325  0.7161  0.4201
   41phy    C33 1082   5.193   1.537   1.714  0.5318  0.4943  0.1081
   41phy    C34 1083   5.141   1.576   1.579 -0.4934  0.2785  0.0288
   41phy    C32 1084   5.259   1.661   1.779  0.9785  0.2446 -0.2544
   41phy    C31 1085   5.411   1.674   1.759 -0.2314  1.0355 -0.0217
   41phy    C30 1086   5.456   1.816   1.773  0.5203 -0.3146  0.2361
   41phy    C28 1087   5.602   1.847   1.755 -0.7778  0.4022 -0.3135
   41phy    C29 1088   5.658   1.848   1.616 -0.0092  0.3647  0.8783
   41phy    C27 1089   5.635   1.978   1.832 -0.0220 -0.2718  0.0708
   41phy    C26 1090   5.774   1.998   1.900  0.2960  0.4969  0.4129
   41phy    C25 1091   5.795   2.130   1.979  0.2497 -0.2637  0.5231
   41phy    C23 1092   5.930   2.136   2.050  0.2037 -0.4575  0.0651
   41phy    C24 1093   6.037   2.214   1.984 -0.0702  0.3687  0.0390
   41phy    C22 1094   5.902   2.229   2.169 -0.4500  0.5340  0.0563
   41phy    C21 1095   5.922   2.171   2.312 -0.3394  0.0744 -1.0144
   41phy    C20 1096   5.889   2.279   2.413  0.1109  0.5092 -0.2380
   41phy    C18 1097   5.924   2.256   2.569  0.0429  0.0398 -0.5212
   41phy    O01 1098   6.035   2.164   2.590 -0.2961 -0.1839  0.1778
   41phy    H01 1099   6.059   2.154   2.680  0.3919 -0.5476 -0.0417
   41phy    C19 1100   5.978   2.396   2.608  0.3166  0.3423 -0.1238
   41phy    C13 1101   5.800   2.214   2.659 -0.2845 -0.2095 -0.2714
   41phy     H3 1102   5.711   2.274   2.627 -0.0092 -0.1205 -0.8727
   41phy    O33 1103   5.806   2.243   2.801 -0.3241 -0.3542 -0.2606
   41phy    H1B 1104   5.726   2.218   2.843 -0.4071  0.6512  0.1814
   41phy    C12 1105   5.761   2.059   2.638 -0.2023  0.1115  0.3777
   41phy    O11 1106   5.632   2.020   2.658  0.3702  0.0123  0.1995
   41phy    H1A 1107   5.567   2.078   2.622 -2.2523 -1.8052  1.6777
   42phy    C35 1108   4.654   0.588   1.601  0.4932 -0.2901 -0.3087
   42phy    C33 1109   4.563   0.705   1.602  0.0097 -0.7350  0.0605
   42phy    C34 1110   4.447   0.682   1.688  0.7043 -0.0760  0.7929
   42phy    C32 1111   4.655   0.821   1.640  0.0454  0.4942 -0.1860
   42phy    C31 1112   4.617   0.968   1.591  0.0718  0.2290 -0.3803
   42phy    C30 1113   4.704   1.069   1.662  0.0508 -0.1402  0.2044
   42phy    C28 1114   4.669   1.212   1.612 -0.1063  0.0973 -0.3766
   42phy    C29 1115   4.641   1.302   1.738 -0.0687 -0.1573 -0.6139
   42phy    C27 1116   4.783   1.281   1.530  0.3139  0.1725 -0.1422
   42phy    C26 1117   4.787   1.261   1.376  0.4941  0.6183  0.4026
   42phy    C25 1118   4.914   1.328   1.318 -0.9551  0.8556  0.3908
   42phy    C23 1119   4.938   1.324   1.165 -0.0951  0.4334 -0.1209
   42phy    C24 1120   4.960   1.465   1.109 -0.4649 -0.0610  0.2972
   42phy    C22 1121   5.042   1.225   1.103  0.1759  0.6515 -0.2657
   42phy    C21 1122   4.985   1.152   0.981  0.7274  0.1305  0.6194
   42phy    C20 1123   5.089   1.049   0.925  0.0004  0.4006 -0.1040
   42phy    C18 1124   5.054   0.956   0.801  0.3503 -0.6759 -0.2847
   42phy    O01 1125   4.939   0.882   0.835  0.5387  0.3647 -0.3146
   42phy    H01 1126   4.928   0.845   0.921 -2.8589  1.1754 -0.2754
   42phy    C19 1127   5.176   0.860   0.805 -0.4473 -0.6376 -0.5220
   42phy    C13 1128   5.024   1.042   0.670 -0.9470 -0.2752  1.0366
   42phy     H3 1129   4.937   1.108   0.696 -0.2394  0.6275  1.1643
   42phy    O33 1130   5.113   1.147   0.625  0.6875 -0.2834 -0.4886
   42phy    H1B 1131   5.171   1.181   0.690  2.0594 -1.7165 -0.9097
   42phy    C12 1132   4.940   0.999   0.548  0.0374  0.8372  0.3246
   42phy    O11 1133   5.018   0.944   0.441 -0.1793  0.2267 -0.1662
   42phy    H1A 1134   5.076   0.887   0.488 -1.0469  0.4387  1.2227
   43phy    C35 1135   4.968   0.564   1.790 -0.5726  0.2671  0.2273
   43phy    C33 1136   5.103   0.532   1.855  0.5266  0.1381 -0.1372
   43phy    C34 1137   5.116   0.387   1.898  0.0543  0.1783  0.1624
   43phy    C32 1138   5.207   0.579   1.757 -0.9874 -0.0884  0.5181
   43phy    C31 1139   5.333   0.648   1.819 -0.5050 -0.2381 -0.3925
   43phy    C30 1140   5.399   0.745   1.721 -0.1545  0.5122  0.0509
   43phy    C28 1141   5.513   0.830   1.785  0.0818 -0.2620  1.0235
   43phy    C29 1142   5.607   0.891   1.675  0.1362 -0.1036 -0.0856
   43phy    C27 1143   5.450   0.949   1.856 -0.1263 -0.4262 -0.3527
   43phy    C26 1144   5.518   1.000   1.989 -0.2190 -0.3955 -0.3202
   43phy    C25 1145   5.455   1.123   2.062 -0.1796  0.4347 -0.0464
   43phy    C23 1146   5.536   1.179   2.183 -0.3294  0.5770 -0.0292
   43phy    C24 1147   5.536   1.328   2.177 -0.0343 -0.0622 -0.0418
   43phy    C22 1148   5.479   1.129   2.325  0.1358  0.2192  0.1124
   43phy    C21 1149   5.577   1.078   2.428 -0.1981  0.2423 -0.3249
   43phy    C20 1150   5.495   1.026   2.553  0.2682 -0.2729 -0.0123
   43phy    C18 1151   5.563   0.980   2.692  0.3424  0.1649 -0.3345
   43phy    O01 1152   5.645   1.083   2.750  0.0102  0.3365 -0.1086
   43phy    H01 1153   5.611   1.164   2.717 -1.1294  0.0151  0.2427
   43phy    C19 1154   5.433   0.975   2.777 -0.0029 -0.0990 -0.2790
   43phy    C13 1155   5.651   0.842   2.685  0.4051 -0.1198 -0.6279
   43phy     H3 1156   5.586   0.762   2.642 -0.2294  0.3583 -0.5708
   43phy    O33 1157   5.671   0.792   2.811  0.2061  0.1586  0.1457
   43phy    H1B 1158   5.706   0.868   2.853  0.4940 -0.1653  0.4985
   43phy    C12 1159   5.778   0.831   2.603  0.3891 -0.2746 -0.7494
   43phy    O11 1160   5.884   0.921   2.627  0.4969 -0.1221  0.0514
   43phy    H1A 1161   5.855   1.010   2.614  2.2735  0.2753 -1.5954
   44phy    C35 1162   1.166   2.081   0.640 -0.1918 -0.3596  0.0200
   44phy    C33 1163   1.189   1.947   0.567 -0.7116 -0.5731  0.0544
   44phy    C34 1164   1.062   1.864   0.574  0.1269 -0.1693  0.5291
   44phy    C32 1165   1.231   1.975   0.424 -0.1062 -0.2441 -0.5833
   44phy    C31 1166   1.333   1.872   0.370  0.3766 -0.4210 -0.0629
   44phy    C30 1167   1.329   1.858   0.218 -0.4074  0.3281  0.0478
   44phy    C28 1168   1.441   1.773   0.156  0.8039  0.4044 -0.2893
   44phy    C29 1169   1.370   1.653   0.089 -0.0317 -0.1229 -0.1993
   44phy    C27 1170   1.509   1.856   0.050 -0.1640 -0.1117  0.2410
   44phy    C26 1171   1.666   1.858   0.056 -0.0601  0.2353 -0.5364
   44phy    C25 1172   1.720   1.953  -0.053  0.2027 -0.6254 -0.3809
   44phy    C23 1173   1.872   1.955  -0.072 -0.1235 -0.0666 -0.0187
   44phy    C24 1174   1.902   1.948  -0.218 -0.6671  0.4346 -0.4915
   44phy    C22 1175   1.942   2.076   0.003  0.5095 -0.5607 -0.2439
   44phy    C21 1176   1.956   2.078   0.156 -0.1703 -0.4945 -0.1919
   44phy    C20 1177   2.022   2.208   0.212  0.4815  0.2437 -0.0063
   44phy    C18 1178   2.020   2.222   0.365  0.4162 -0.6332 -0.3794
   44phy    O01 1179   1.886   2.209   0.425  0.0477 -0.0276 -0.3183
   44phy    H01 1180   1.906   2.155   0.499 -1.5312  0.9797  0.9160
   44phy    C19 1181   2.061   2.369   0.381 -0.0964  0.5369 -0.1873
   44phy    C13 1182   2.129   2.124   0.441  0.8721 -0.7114  0.0791
   44phy     H3 1183   2.101   2.026   0.396  0.4024 -0.0502 -1.1140
   44phy    O33 1184   2.260   2.131   0.396 -0.3131  0.0395  0.3343
   44phy    H1B 1185   2.303   2.204   0.435  0.7871 -0.5826  0.3332
   44phy    C12 1186   2.103   2.060   0.588 -0.2556  0.2565 -0.0273
   44phy    O11 1187   1.967   2.050   0.614  0.3808 -0.5574  0.2978
   44phy    H1A 1188   1.956   2.003   0.694 -0.5246  0.7084  0.9651
   45phy    C35 1189   1.415   2.058   1.506  0.8738  0.0185 -0.3698
   45phy    C33 1190   1.413   2.207   1.471 -0.7066  0.1009  0.2010
   45phy    C34 1191   1.459   2.207   1.324  0.1022  0.0800 -0.0641
   45phy    C32 1192   1.285   2.284   1.497 -0.0047  0.0037  0.1228
   45phy    C31 1193   1.280   2.378   1.616 -0.4954 -0.1417  0.0149
   45phy    C30 1194   1.146   2.441   1.650 -0.2243  0.0288 -0.2734
   45phy    C28 1195   1.147   2.554   1.753  0.7169  0.0597 -0.2118
   45phy    C29 1196   1.035   2.656   1.725  0.5440  0.2203 -0.2121
   45phy    C27 1197   1.136   2.505   1.898 -0.2353  0.1519  0.2250
   45phy    C26 1198   1.218   2.575   2.005 -0.4148  0.2558  0.3334
   45phy    C25 1199   1.155   2.545   2.141 -0.3429 -0.6149 -0.2923
   45phy    C23 1200   1.211   2.618   2.265  0.2202 -0.7678 -0.4604
   45phy    C24 1201   1.095   2.668   2.351 -0.1042 -0.6648  0.1576
   45phy    C22 1202   1.282   2.506   2.346 -0.8123  0.3191 -0.1732
   45phy    C21 1203   1.376   2.555   2.454  0.2616  0.6625 -0.4910
   45phy    C20 1204   1.462   2.449   2.529 -0.0899  0.1412  0.5148
   45phy    C18 1205   1.557   2.488   2.649 -0.9803  0.1413  0.0818
   45phy    O01 1206   1.485   2.563   2.746  0.2835  0.2892 -0.1599
   45phy    H01 1207   1.395   2.539   2.749  0.3748 -0.4067 -1.9481
   45phy    C19 1208   1.566   2.355   2.725 -0.5222  0.0632  0.2775
   45phy    C13 1209   1.697   2.562   2.610 -0.5923  0.1116 -0.3202
   45phy     H3 1210   1.745   2.506   2.526 -0.1855  1.9172 -1.3414
   45phy    O33 1211   1.796   2.553   2.714  0.4234  0.3753 -0.3504
   45phy    H1B 1212   1.768   2.575   2.800  1.5676 -1.1709  0.4653
   45phy    C12 1213   1.689   2.715   2.569  0.6153 -0.2639  0.5076
   45phy    O11 1214   1.639   2.816   2.659 -0.3270  0.5980  0.5307
   45phy    H1A 1215   1.553   2.834   2.625 -0.0042 -0.8741 -1.1913
   46phy    C35 1216   2.648   3.320   1.890  0.4435  0.0214 -0.8199
   46phy    C33 1217   2.565   3.191   1.890 -0.0734 -0.3837  0.2436
   46phy    C34 1218   2.637   3.075   1.828 -0.0683  0.1488  0.0655
   46phy    C32 1219   2.521   3.175   2.033 -0.0140  0.0384  0.3192
   46phy    C31 1220   2.384   3.102   2.056 -0.0395 -0.0905  0.2877
   46phy    C30 1221   2.347   3.071   2.202  0.2773  0.2976  0.1301
   46phy    C28 1222   2.203   3.021   2.214  0.5096  0.1843  0.0619
   46phy    C29 1223   2.193   2.866   2.173  0.2035 -0.5658 -0.1105
   46phy    C27 1224   2.148   3.034   2.356  0.8085  0.1646  0.3974
   46phy    C26 1225   2.009   3.103   2.355 -0.5918 -0.7623 -0.3199
   46phy    C25 1226   1.935   3.080   2.491 -0.4893  0.4112 -0.1547
   46phy    C23 1227   1.801   3.157   2.501 -0.0090 -0.2656 -0.1479
   46phy    C24 1228   1.689   3.070   2.450  0.1290 -0.2238 -0.1109
   46phy    C22 1229   1.781   3.191   2.651 -0.1522 -0.8877 -0.0183
   46phy    C21 1230   1.707   3.322   2.688 -0.5729  0.1168 -0.4002
   46phy    C20 1231   1.720   3.374   2.831  0.1806 -0.3297 -0.6781
   46phy    C18 1232   1.602   3.455   2.902  0.4757 -0.2109  0.0245
   46phy    O01 1233   1.477   3.388   2.869  0.2285  0.0336  0.1846
   46phy    H01 1234   1.412   3.452   2.849 -0.0630  0.2248  1.6353
   46phy    C19 1235   1.633   3.440   3.055 -0.3720 -0.1575 -0.0837
   46phy    C13 1236   1.592   3.609   2.848  0.2784 -0.0301  0.1097
   46phy     H3 1237   1.595   3.614   2.736  1.6081  1.5697  0.1774
   46phy    O33 1238   1.705   3.690   2.879  0.1944  0.2185  0.6297
   46phy    H1B 1239   1.775   3.651   2.830 -0.9066 -0.1057 -0.7517
   46phy    C12 1240   1.463   3.680   2.881  0.0056 -0.2964 -0.0735
   46phy    O11 1241   1.346   3.623   2.846  0.5384  0.4641 -0.1347
   46phy    H1A 1242   1.277   3.685   2.862 -0.9583 -0.9587 -0.6818
   47phy    C35 1243   0.869   2.275   1.431  0.6139 -0.0237 -0.6941
   47phy    C33 1244   0.744   2.327   1.496 -1.2909 -0.3667 -0.1760
   47phy    C34 1245   0.759   2.280   1.648 -0.8369  0.2598  0.5473
   47phy    C32 1246   0.725   2.474   1.462  0.0171  0.3816 -0.4291
   47phy    C31 1247   0.584   2.531   1.472  0.5161  0.1598 -0.1753
   47phy    C30 1248   0.572   2.680   1.442  0.3242 -0.2865 -0.0440
   47phy    C28 1249   0.437   2.753   1.467  0.3428 -0.2260 -0.1873
   47phy    C29 1250   0.441   2.832   1.600  0.3045 -0.2524  0.1569
   47phy    C27 1251   0.401   2.861   1.365  0.1107  0.5324 -0.2658
   47phy    C26 1252   0.300   2.820   1.259  0.1896 -0.2005 -0.1833
   47phy    C25 1253   0.243   2.939   1.178 -0.2672 -0.3076 -0.1316
   47phy    C23 1254   0.104   2.913   1.126 -0.3557  0.0011 -0.2550
   47phy    C24 1255  -0.001   2.966   1.220  0.0976  0.0347 -0.0059
   47phy    C22 1256   0.091   2.951   0.977 -0.5142 -0.2132  0.3286
   47phy    C21 1257   0.008   2.876   0.874  0.1625 -0.6755 -0.1885
   47phy    C20 1258   0.044   2.927   0.727 -0.1401 -0.1273 -0.5299
   47phy    C18 1259  -0.025   2.849   0.610  0.2524  0.0538  0.0242
   47phy    O01 1260   0.005   2.708   0.628  0.4361  0.4407 -0.3063
   47phy    H01 1261   0.094   2.697   0.655  0.8671  2.4037 -0.7849
   47phy    C19 1262   0.063   2.907   0.493 -0.9793  0.0115 -0.5316
   47phy    C13 1263  -0.184   2.880   0.599  0.0569  0.5116 -0.5868
   47phy     H3 1264  -0.224   2.836   0.694 -0.7656  1.7425 -0.3438
   47phy    O33 1265  -0.236   3.012   0.626 -0.0388  0.7386 -0.0941
   47phy    H1B 1266  -0.163   3.069   0.643 -0.7035  1.3864  0.6622
   47phy    C12 1267  -0.277   2.799   0.500 -0.1484 -0.4335  0.6052
   47phy    O11 1268  -0.218   2.695   0.431  0.2163  0.1207 -0.3258
   47phy    H1A 1269  -0.137   2.675   0.474 -0.0620  0.9892  0.6494
   48phy    C35 1270   1.694   3.290   1.995  0.0286  0.0640 -0.2066
   48phy    C33 1271   1.646   3.171   2.078  0.2615  0.0141  0.1620
   48phy    C34 1272   1.511   3.203   2.144  0.3327 -0.5423  0.2169
   48phy    C32 1273   1.657   3.042   1.994  0.5060  0.5446 -0.3329
   48phy    C31 1274   1.703   2.914   2.071  0.3999 -0.2792  0.3958
   48phy    C30 1275   1.698   2.791   1.972 -0.7260 -0.4938 -0.1880
   48phy    C28 1276   1.696   2.656   2.045 -0.1385 -0.1035  0.4390
   48phy    C29 1277   1.571   2.576   2.005 -0.2601 -0.0147  0.2565
   48phy    C27 1278   1.828   2.585   2.009  0.4990 -0.9955 -0.1312
   48phy    C26 1279   1.878   2.485   2.114  0.0965 -0.2797  0.2007
   48phy    C25 1280   2.022   2.445   2.074 -0.0261  0.6729  0.1915
   48phy    C23 1281   2.080   2.324   2.150  0.4990  0.0941  0.1868
   48phy    C24 1282   2.111   2.204   2.048 -0.1471  0.1641  0.2167
   48phy    C22 1283   2.210   2.379   2.222 -0.0518  0.2158  0.6061
   48phy    C21 1284   2.259   2.278   2.327 -0.5670  0.8995 -1.0349
   48phy    C20 1285   2.357   2.340   2.438  0.3594  0.0946 -0.0662
   48phy    C18 1286   2.314   2.394   2.580 -0.0755 -0.1378 -0.7475
   48phy    O01 1287   2.212   2.316   2.648 -0.0196  0.0931  0.4063
   48phy    H01 1288   2.132   2.366   2.654  1.1178  2.0807  0.0458
   48phy    C19 1289   2.437   2.362   2.672  0.2063 -0.6953  0.6223
   48phy    C13 1290   2.268   2.548   2.586  0.0181 -0.2793 -0.0247
   48phy     H3 1291   2.332   2.611   2.519 -1.2664  0.3361 -0.7152
   48phy    O33 1292   2.292   2.609   2.718  0.1080  0.3967 -0.4938
   48phy    H1B 1293   2.262   2.559   2.792  0.8012  2.3391  1.1672
   48phy    C12 1294   2.128   2.588   2.533 -0.2146  0.0121  0.6689
   48phy    O11 1295   2.028   2.503   2.577 -0.1007 -0.0349 -0.4649
   48phy    H1A 1296   1.960   2.548   2.623 -0.0338  0.8784 -1.2330
   49phy    C35 1297   1.014   1.833   1.815  0.1516  0.0651 -0.4272
   49phy    C33 1298   1.125   1.907   1.743  0.9843 -0.3554 -0.1086
   49phy    C34 1299   1.062   1.958   1.616 -0.2086 -0.1325 -0.3205
   49phy    C32 1300   1.177   2.024   1.817  0.1561 -0.6113  0.2262
   49phy    C31 1301   1.328   2.016   1.859 -0.2474 -0.1463 -0.0632
   49phy    C30 1302   1.376   2.148   1.925  0.2271 -0.2083 -0.0341
   49phy    C28 1303   1.525   2.170   1.948 -0.5582 -0.4282 -0.5431
   49phy    C29 1304   1.582   2.254   1.837  0.5562 -0.2727 -0.0113
   49phy    C27 1305   1.553   2.229   2.089 -0.3731 -0.7162 -0.7861
   49phy    C26 1306   1.632   2.135   2.181  0.3668 -0.0135 -0.2969
   49phy    C25 1307   1.662   2.191   2.321 -0.1562  0.2880 -0.4261
   49phy    C23 1308   1.746   2.101   2.411 -0.0653  0.1189  0.1699
   49phy    C24 1309   1.854   2.179   2.482  0.4431  0.5556 -0.3910
   49phy    C22 1310   1.657   2.029   2.507  0.6015  0.0330 -0.3638
   49phy    C21 1311   1.709   1.894   2.572 -0.3238  0.1537 -0.3937
   49phy    C20 1312   1.595   1.819   2.639 -0.1832 -0.1147 -0.1257
   49phy    C18 1313   1.599   1.664   2.677  0.0397 -0.2810  0.0334
   49phy    O01 1314   1.721   1.634   2.747 -0.1670 -0.2944 -0.1867
   49phy    H01 1315   1.710   1.570   2.814  2.7456  0.3754  1.0835
   49phy    C19 1316   1.495   1.669   2.784 -0.2452 -0.0732 -0.1947
   49phy    C13 1317   1.581   1.558   2.558 -0.4305  0.1843  0.2123
   49phy     H3 1318   1.495   1.592   2.494  0.7697  1.1054 -0.9826
   49phy    O33 1319   1.532   1.432   2.611  0.0222  0.2440  0.2362
   49phy    H1B 1320   1.482   1.388   2.545 -0.6297  0.0654  0.8378
   49phy    C12 1321   1.708   1.534   2.468 -0.3182 -0.0858  0.0309
   49phy    O11 1322   1.829   1.482   2.510  0.6794 -0.2411 -0.5090
   49phy    H1A 1323   1.883   1.550   2.546  0.0997 -0.1973  0.2950
   50phy    C35 1324   0.697   1.838   0.465 -0.1374 -0.1971 -0.0067
   50phy    C33 1325   0.617   1.857   0.595 -0.2426  0.0967  0.0552
   50phy    C34 1326   0.601   1.714   0.647  0.3525 -0.3737 -0.0934
   50phy    C32 1327   0.695   1.942   0.702  0.1379 -0.3594  0.6024
   50phy    C31 1328   0.695   2.096   0.699 -0.0994 -0.2061  0.1050
   50phy    C30 1329   0.749   2.167   0.823  0.7700  0.2450 -0.7476
   50phy    C28 1330   0.739   2.320   0.818 -0.6069  0.1148  0.2034
   50phy    C29 1331   0.714   2.364   0.963  0.3385  0.3866  0.0120
   50phy    C27 1332   0.871   2.380   0.755  0.1330 -0.1005 -0.4914
   50phy    C26 1333   0.850   2.511   0.671 -0.0606  0.1167  0.1134
   50phy    C25 1334   0.979   2.550   0.596  0.1067 -0.3631 -0.2920
   50phy    C23 1335   0.975   2.677   0.507  0.2777 -0.7091 -0.4854
   50phy    C24 1336   0.983   2.806   0.593 -0.2788 -0.0910  0.3997
   50phy    C22 1337   1.101   2.682   0.416 -0.2326  0.3816 -0.3912
   50phy    C21 1338   1.072   2.629   0.273 -0.0151  0.4124 -0.4159
   50phy    C20 1339   1.190   2.642   0.173  0.3992  0.4222  0.3441
   50phy    C18 1340   1.168   2.603   0.026  0.5825 -0.0395 -0.5294
   50phy    O01 1341   1.112   2.470   0.030  0.2095 -0.1399 -0.2712
   50phy    H01 1342   1.025   2.469   0.065  0.7897 -2.4739  1.3369
   50phy    C19 1343   1.304   2.596  -0.039 -0.0616 -0.3357 -0.7716
   50phy    C13 1344   1.067   2.703  -0.054  0.1622  0.5550 -0.4607
   50phy     H3 1345   0.967   2.697  -0.004  0.1628 -0.8129 -0.5851
   50phy    O33 1346   1.093   2.847  -0.038 -0.4265  0.6241  0.4594
   50phy    H1B 1347   1.154   2.872  -0.105 -0.9580 -0.5212 -0.4980
   50phy    C12 1348   0.987   2.670  -0.189  0.0133  0.3003 -0.7737
   50phy    O11 1349   0.948   2.536  -0.215  0.3414 -0.2416 -0.4842
   50phy    H1A 1350   1.025   2.483  -0.226  0.1161 -0.6131 -0.3118
   51phy    C35 1351   1.891   1.998   1.825 -0.5834 -0.2746  0.0075
   51phy    C33 1352   1.925   1.920   1.700 -0.2616  0.1835 -0.1827
   51phy    C34 1353   1.963   1.778   1.740 -0.0863 -0.2880 -0.0905
   51phy    C32 1354   1.793   1.920   1.623 -0.5070  0.3483  0.6892
   51phy    C31 1355   1.794   1.901   1.467  0.4536  0.3641 -0.2615
   51phy    C30 1356   1.703   1.793   1.409  0.4476  0.4790  0.3328
   51phy    C28 1357   1.722   1.778   1.258 -0.3084 -0.1834 -0.1934
   51phy    C29 1358   1.713   1.625   1.223  0.1007 -0.4992  0.5020
   51phy    C27 1359   1.651   1.881   1.167 -0.4769  0.1674  0.6023
   51phy    C26 1360   1.713   1.910   1.026  0.0872 -0.2150 -0.2515
   51phy    C25 1361   1.605   1.991   0.954  0.3330 -0.3223 -0.0945
   51phy    C23 1362   1.619   1.993   0.800 -0.6323  0.0692 -0.3378
   51phy    C24 1363   1.533   1.878   0.743  0.3136  0.2596  0.1459
   51phy    C22 1364   1.571   2.130   0.743  0.3139 -0.2511 -0.0747
   51phy    C21 1365   1.631   2.175   0.607  0.0253  0.0337  0.4342
   51phy    C20 1366   1.557   2.313   0.570 -0.0348 -0.1717  0.3595
   51phy    C18 1367   1.574   2.383   0.430  0.1616  0.7841  0.2955
   51phy    O01 1368   1.715   2.415   0.415 -0.1940 -0.3658  0.1764
   51phy    H01 1369   1.763   2.336   0.430  0.1028 -0.0777  0.7902
   51phy    C19 1370   1.503   2.519   0.448  0.2816  0.5059  0.1226
   51phy    C13 1371   1.517   2.298   0.301  0.3059 -0.2452 -0.2983
   51phy     H3 1372   1.568   2.198   0.301 -3.5522 -2.4223 -1.2485
   51phy    O33 1373   1.388   2.243   0.310 -0.7132  0.7120  0.2637
   51phy    H1B 1374   1.382   2.204   0.395  0.5158  0.3021  0.1898
   51phy    C12 1375   1.567   2.307   0.152  0.3617  0.0272  0.2978
   51phy    O11 1376   1.702   2.339   0.140  0.1539 -0.0658  0.1977
   51phy    H1A 1377   1.740   2.347   0.225  0.2677  1.4099  0.0417
   52phy    C35 1378   1.244   0.873   0.691 -0.6639 -0.7320 -0.0231
   52phy    C33 1379   1.328   0.846   0.814 -0.1478 -0.1668  0.4549
   52phy    C34 1380   1.289   0.715   0.881  0.1566 -0.4766 -0.2194
   52phy    C32 1381   1.471   0.843   0.774 -0.0271  0.1995  0.8196
   52phy    C31 1382   1.590   0.869   0.870 -0.5966  0.4688 -0.0387
   52phy    C30 1383   1.723   0.829   0.808 -0.2082 -0.5191  0.3222
   52phy    C28 1384   1.849   0.899   0.871  0.0904 -0.2439  0.5166
   52phy    C29 1385   1.913   0.807   0.974 -0.2667 -0.6314  0.2225
   52phy    C27 1386   1.955   0.911   0.759  0.2183  0.5968 -0.6717
   52phy    C26 1387   1.959   1.044   0.690 -0.3403 -0.1405  0.2199
   52phy    C25 1388   2.076   1.066   0.586  0.5908  0.1496 -0.3287
   52phy    C23 1389   2.044   1.190   0.495  0.4650 -0.6992  0.1198
   52phy    C24 1390   2.129   1.304   0.540 -0.5605 -0.2128 -0.2913
   52phy    C22 1391   2.068   1.169   0.348 -0.1537 -0.1255  0.0627
   52phy    C21 1392   1.963   1.230   0.260 -0.3574 -0.2669 -0.2879
   52phy    C20 1393   1.977   1.200   0.113 -0.7692  0.1120  0.5167
   52phy    C18 1394   1.860   1.238   0.016 -0.6776 -0.4977  0.3973
   52phy    O01 1395   1.737   1.193   0.071 -0.1962 -0.5962 -0.0772
   52phy    H01 1396   1.758   1.114   0.116 -0.4919 -0.1387  0.8925
   52phy    C19 1397   1.897   1.154  -0.111  0.2187  0.5216  0.4067
   52phy    C13 1398   1.859   1.394  -0.020 -0.5396 -0.2708  0.3106
   52phy     H3 1399   1.843   1.446   0.078 -2.4185  2.5096 -1.3327
   52phy    O33 1400   1.985   1.453  -0.051 -0.8002 -0.6041  0.0218
   52phy    H1B 1401   2.001   1.451  -0.144 -0.1005  1.5170  0.0425
   52phy    C12 1402   1.727   1.469  -0.064 -0.8782 -0.4433  0.1562
   52phy    O11 1403   1.694   1.462  -0.201 -0.1669  0.0792 -0.5591
   52phy    H1A 1404   1.702   1.372  -0.226  0.4966  0.2227 -0.8924
   53phy    C35 1405   1.015   3.857   0.990  0.1421 -0.0819 -0.8292
   53phy    C33 1406   0.881   3.786   0.992 -0.0097  0.4649  0.5660
   53phy    C34 1407   0.773   3.886   0.981 -0.5406  0.2227 -0.1434
   53phy    C32 1408   0.865   3.703   0.864 -0.5057 -0.0360  1.3017
   53phy    C31 1409   0.916   3.557   0.859 -0.1809 -0.2880  0.1948
   53phy    C30 1410   0.901   3.501   0.720 -0.3832 -0.3612  0.6064
   53phy    C28 1411   0.966   3.368   0.679  0.1169  0.0908  0.1646
   53phy    C29 1412   0.849   3.268   0.705 -0.4997  0.4262  0.5375
   53phy    C27 1413   0.992   3.373   0.528 -0.3822 -0.0071  0.2689
   53phy    C26 1414   1.140   3.416   0.491  0.2062 -0.1566 -0.4992
   53phy    C25 1415   1.148   3.433   0.342 -0.2881 -0.0075  0.0828
   53phy    C23 1416   1.293   3.456   0.294 -0.1979 -0.5399  0.6577
   53phy    C24 1417   1.328   3.419   0.148 -0.2370 -0.1354  0.2984
   53phy    C22 1418   1.348   3.597   0.311 -0.3215 -0.6497  0.1327
   53phy    C21 1419   1.456   3.612   0.423  0.2902  0.5073 -0.4872
   53phy    C20 1420   1.517   3.752   0.438  0.0222 -0.2177  0.2901
   53phy    C18 1421   1.659   3.791   0.375 -0.3209  0.3547 -0.1109
   53phy    O01 1422   1.750   3.690   0.433  0.7613 -0.2520  0.6166
   53phy    H01 1423   1.725   3.659   0.518  2.1972 -0.4830  0.9733
   53phy    C19 1424   1.678   3.929   0.442 -0.8893  0.3569  0.1234
   53phy    C13 1425   1.676   3.791   0.208  0.6681  0.4108 -0.2777
   53phy     H3 1426   1.678   3.681   0.186  0.3355 -0.0306  1.7132
   53phy    O33 1427   1.564   3.814   0.119  0.5355  0.1035 -0.3774
   53phy    H1B 1428   1.569   3.893   0.068  1.6705  0.6352  0.5086
   53phy    C12 1429   1.816   3.788   0.140 -0.3249  0.3281 -0.7398
   53phy    O11 1430   1.844   3.905   0.066  0.3254  0.3096  0.1653
   53phy    H1A 1431   1.781   3.908  -0.004  0.1960  1.2500  0.3081
   54phy    C35 1432   3.595   2.546   0.717 -0.8684 -0.0431  0.3562
   54phy    C33 1433   3.542   2.536   0.856  0.0456  0.4575 -1.0556
   54phy    C34 1434   3.649   2.483   0.955  0.0769 -0.5585  0.7138
   54phy    C32 1435   3.495   2.680   0.900  0.3837  0.5457  0.2163
   54phy    C31 1436   3.373   2.692   0.980 -0.1770  0.3032  0.0035
   54phy    C30 1437   3.378   2.829   1.037  0.1254 -0.7140  0.1966
   54phy    C28 1438   3.266   2.863   1.136  0.0007  0.2911 -0.5913
   54phy    C29 1439   3.350   2.943   1.233  0.3373 -0.4867  0.1300
   54phy    C27 1440   3.159   2.960   1.081 -0.0486 -0.2683  0.3425
   54phy    C26 1441   3.031   2.887   1.030  0.2458  0.1110 -0.4390
   54phy    C25 1442   2.915   2.981   1.011  0.1548  0.5135 -0.5420
   54phy    C23 1443   2.784   2.921   0.940  0.0815  0.7955 -0.1884
   54phy    C24 1444   2.695   2.864   1.047 -0.2007 -0.1210  0.0390
   54phy    C22 1445   2.696   3.032   0.885 -0.8223  0.0868 -1.2825
   54phy    C21 1446   2.737   3.095   0.752  0.1746  0.7000 -0.1681
   54phy    C20 1447   2.633   3.188   0.684 -0.5762  0.7574 -0.1182
   54phy    C18 1448   2.686   3.285   0.567 -0.3616  0.8919 -0.5093
   54phy    O01 1449   2.782   3.376   0.623 -0.4862  0.7148  0.1075
   54phy    H01 1450   2.748   3.397   0.708 -2.2136  4.2963 -1.2708
   54phy    C19 1451   2.562   3.374   0.532  0.3476  0.1957 -0.0836
   54phy    C13 1452   2.749   3.209   0.437  0.2656 -0.7611  0.1421
   54phy     H3 1453   2.834   3.147   0.475  1.3978  0.3403 -0.5027
   54phy    O33 1454   2.679   3.106   0.367  0.1569  0.5984 -0.0408
   54phy    H1B 1455   2.634   3.135   0.290 -2.4386 -1.5565  0.5086
   54phy    C12 1456   2.861   3.280   0.355  0.0197  0.1015 -0.2618
   54phy    O11 1457   2.949   3.355   0.430  0.2692  0.2027 -0.0994
   54phy    H1A 1458   2.895   3.407   0.486 -0.3655  0.6009 -1.0397
   55phy    C35 1459   0.583   4.327   1.752 -0.2341 -0.5300 -0.1914
   55phy    C33 1460   0.516   4.190   1.739  0.5644  0.0153 -0.5828
   55phy    C34 1461   0.547   4.098   1.855  0.0358  0.1058  0.0603
   55phy    C32 1462   0.368   4.220   1.699 -0.1056  0.1597 -0.7613
   55phy    C31 1463   0.313   4.156   1.571 -0.0097  0.6587  0.4204
   55phy    C30 1464   0.165   4.151   1.570  0.1093  0.5244  0.2693
   55phy    C28 1465   0.098   4.067   1.463  0.4569  0.0655 -0.6298
   55phy    C29 1466   0.036   3.938   1.518 -0.1221 -0.6138 -0.0899
   55phy    C27 1467  -0.007   4.166   1.407  0.0655  0.0516 -0.0556
   55phy    C26 1468  -0.075   4.124   1.275  0.0883 -0.8748 -0.5580
   55phy    C25 1469  -0.147   4.251   1.218 -0.0954  0.2821  0.2808
   55phy    C23 1470  -0.186   4.225   1.075  0.3722  0.1469 -0.2337
   55phy    C24 1471  -0.330   4.166   1.053  0.1108 -0.4154  0.9268
   55phy    C22 1472  -0.173   4.352   0.993 -0.0362  0.0119  0.2499
   55phy    C21 1473  -0.139   4.335   0.852 -0.2554 -0.5708  0.5523
   55phy    C20 1474  -0.149   4.466   0.776 -0.2641  0.2924  0.0781
   55phy    C18 1475  -0.117   4.479   0.623 -0.0016 -0.2764 -0.0174
   55phy    O01 1476   0.020   4.439   0.614 -0.2383  0.6043 -0.1972
   55phy    H01 1477   0.067   4.486   0.548  2.2238  1.0533  1.6819
   55phy    C19 1478  -0.116   4.636   0.599  0.0293  0.4965 -0.0139
   55phy    C13 1479  -0.210   4.394   0.519 -0.4595 -0.1243 -0.5063
   55phy     H3 1480  -0.212   4.291   0.564  0.1921  0.3965  0.7778
   55phy    O33 1481  -0.348   4.417   0.516  0.5611  0.0381 -0.4427
   55phy    H1B 1482  -0.363   4.495   0.466  0.8966  0.4518  0.0923
   55phy    C12 1483  -0.153   4.336   0.386  0.0150 -0.3902  0.4396
   55phy    O11 1484  -0.220   4.387   0.272 -1.1233  0.3159 -0.2476
   55phy    H1A 1485  -0.306   4.349   0.266 -2.5434  2.7429  2.0133
   56phy    C35 1486   3.603   3.000   2.365 -0.0529 -0.2467  0.2041
   56phy    C33 1487   3.495   3.065   2.284  0.4363  0.1043  0.4843
   56phy    C34 1488   3.560   3.183   2.204 -0.8371  0.4558  0.3706
   56phy    C32 1489   3.423   2.963   2.187 -0.3036  0.1614  0.3736
   56phy    C31 1490   3.273   2.981   2.168  0.1410  0.4534 -0.1549
   56phy    C30 1491   3.217   2.885   2.065  0.1146  0.4478  0.3197
   56phy    C28 1492   3.064   2.901   2.047  0.5740 -0.1379  0.1849
   56phy    C29 1493   3.028   2.887   1.894  0.1604 -0.5502 -0.0401
   56phy    C27 1494   2.990   2.793   2.122 -0.0240 -0.2235 -0.5322
   56phy    C26 1495   2.846   2.815   2.170 -0.1506 -0.5708 -0.2014
   56phy    C25 1496   2.806   2.707   2.275  0.4196 -0.0498  0.2760
   56phy    C23 1497   2.663   2.702   2.327  0.4281 -0.0183 -0.6619
   56phy    C24 1498   2.603   2.562   2.310 -0.4518 -0.1000 -0.0891
   56phy    C22 1499   2.650   2.748   2.470  0.3526  0.1892 -0.7263
   56phy    C21 1500   2.530   2.839   2.519 -0.3158 -0.6992  0.2947
   56phy    C20 1501   2.533   2.869   2.669  0.4276  0.0058  0.4337
   56phy    C18 1502   2.406   2.932   2.738  0.2048  0.1981  0.2527
   56phy    O01 1503   2.287   2.857   2.704  0.5487 -0.7911  0.0549
   56phy    H01 1504   2.307   2.767   2.687 -1.3840 -1.0951 -0.8937
   56phy    C19 1505   2.428   2.886   2.886 -0.0204  0.2146  0.2367
   56phy    C13 1506   2.387   3.092   2.708  0.5169  0.0757  0.3812
   56phy     H3 1507   2.377   3.112   2.598 -1.8147  0.2821  0.5829
   56phy    O33 1508   2.506   3.169   2.747 -0.3132 -0.1825 -0.0356
   56phy    H1B 1509   2.501   3.189   2.838  0.1034  1.8312 -0.4117
   56phy    C12 1510   2.261   3.167   2.767 -0.4793  0.1691  0.2232
   56phy    O11 1511   2.146   3.083   2.758  0.0920 -0.4028  0.0910
   56phy    H1A 1512   2.181   3.000   2.733  1.7438  0.7792 -1.8112
   57phy    C35 1513   1.453   3.460   1.296  0.2320 -1.0109 -0.3581
   57phy    C33 1514   1.354   3.345   1.271  0.6530 -0.6019 -0.3486
   57phy    C34 1515   1.404   3.222   1.347  0.6721  0.0487 -0.0142
   57phy    C32 1516   1.209   3.390   1.290  0.4441 -0.3795  0.2278
   57phy    C31 1517   1.113   3.302   1.218 -0.1678  0.1784  0.4669
   57phy    C30 1518   0.967   3.347   1.230 -0.5972 -0.2027 -0.1036
   57phy    C28 1519   0.857   3.247   1.193 -0.0127  0.2113 -0.2266
   57phy    C29 1520   0.812   3.176   1.326 -0.5538 -0.3732  0.2055
   57phy    C27 1521   0.726   3.316   1.159 -0.3774 -0.4994  0.0476
   57phy    C26 1522   0.624   3.253   1.068  0.2862 -0.0535 -0.0678
   57phy    C25 1523   0.511   3.351   1.029  0.0097  0.4049 -0.1558
   57phy    C23 1524   0.401   3.309   0.928 -0.0817  0.4236 -0.1217
   57phy    C24 1525   0.277   3.261   0.996  0.2810  0.1195 -0.1127
   57phy    C22 1526   0.383   3.438   0.849 -0.0789  0.0484  0.5987
   57phy    C21 1527   0.438   3.435   0.715  0.1649 -0.4693  0.4786
   57phy    C20 1528   0.412   3.565   0.648  0.3870  0.2186 -0.6139
   57phy    C18 1529   0.493   3.595   0.517  0.2176  0.1725  0.4482
   57phy    O01 1530   0.630   3.602   0.547  0.2004 -0.3142 -0.3621
   57phy    H01 1531   0.631   3.647   0.629 -0.3874 -1.0519  0.0621
   57phy    C19 1532   0.436   3.734   0.480 -0.0479 -0.1018  0.3693
   57phy    C13 1533   0.476   3.491   0.395 -0.1293 -0.8683 -0.3869
   57phy     H3 1534   0.481   3.390   0.444  0.8181 -1.2573 -1.2631
   57phy    O33 1535   0.343   3.468   0.342 -0.0886  0.2066 -0.1038
   57phy    H1B 1536   0.313   3.546   0.299 -3.2367 -0.9597 -0.2797
   57phy    C12 1537   0.596   3.443   0.295 -0.1265  0.5099 -0.2112
   57phy    O11 1538   0.725   3.486   0.324  0.2028  0.4620 -0.2568
   57phy    H1A 1539   0.725   3.526   0.409 -1.5359 -1.0901  0.5557
   58phy    C35 1540   1.215   3.009   1.799 -0.3045  0.1171  0.2775
   58phy    C33 1541   1.185   3.120   1.692  0.2523  0.4521  0.5013
   58phy    C34 1542   1.086   3.066   1.589 -0.2378 -0.7947  0.3323
   58phy    C32 1543   1.119   3.254   1.732  0.5137 -0.2881  0.5096
   58phy    C31 1544   1.208   3.338   1.821 -0.2408  0.5070  0.0180
   58phy    C30 1545   1.130   3.466   1.858  0.2392  0.2301  0.3206
   58phy    C28 1546   1.218   3.563   1.933  0.0942 -0.1299  0.0982
   58phy    C29 1547   1.247   3.696   1.863  0.3361 -0.1156 -0.4188
   58phy    C27 1548   1.166   3.580   2.078  0.2564 -0.4704  0.6877
   58phy    C26 1549   1.265   3.528   2.186 -0.4026 -0.0848  0.0183
   58phy    C25 1550   1.210   3.506   2.329 -0.2908  0.0573 -0.4132
   58phy    C23 1551   1.300   3.492   2.453  0.9059 -0.0941  0.5324
   58phy    C24 1552   1.339   3.633   2.491  0.5466  0.2160  0.4319
   58phy    C22 1553   1.218   3.433   2.568  0.1359 -0.0887 -0.2992
   58phy    C21 1554   1.272   3.297   2.611  0.0660 -0.1576 -0.1686
   58phy    C20 1555   1.202   3.258   2.737 -0.6008  0.2835 -0.6461
   58phy    C18 1556   1.270   3.139   2.819 -0.1758  0.4031 -0.1464
   58phy    O01 1557   1.416   3.152   2.810 -0.1720  0.3880 -0.2005
   58phy    H01 1558   1.443   3.241   2.823 -1.2848  0.6009  0.9187
   58phy    C19 1559   1.234   3.178   2.964  0.1533 -0.8148  0.0659
   58phy    C13 1560   1.227   2.983   2.789 -0.5216  0.2142 -0.4057
   58phy     H3 1561   1.118   2.963   2.805 -0.6748  1.6710  0.5960
   58phy    O33 1562   1.283   2.889   2.884 -0.0470  0.0435  0.1256
   58phy    H1B 1563   1.376   2.896   2.891 -0.0045 -0.7797  0.5438
   58phy    C12 1564   1.272   2.922   2.653 -0.0360  0.0216  0.1452
   58phy    O11 1565   1.411   2.934   2.629 -0.0953  0.0508  0.3074
   58phy    H1A 1566   1.440   3.015   2.667 -1.3804  0.3473  0.7244
   59phy    C35 1567   1.267   2.427   0.813  0.1426 -0.5812 -0.4782
   59phy    C33 1568   1.251   2.519   0.936 -0.4957 -0.1648 -0.0122
   59phy    C34 1569   1.291   2.437   1.057 -0.3086 -0.3058  0.2327
   59phy    C32 1570   1.331   2.652   0.930 -0.0669 -0.3265  0.3230
   59phy    C31 1571   1.271   2.767   0.843 -0.2058  0.3109 -0.6174
   59phy    C30 1572   1.338   2.896   0.885 -0.3304 -1.5954 -0.8229
   59phy    C28 1573   1.296   3.025   0.809 -0.0360 -0.0176  0.1416
   59phy    C29 1574   1.286   3.138   0.914  0.0950 -0.1098  0.3868
   59phy    C27 1575   1.388   3.068   0.697  0.0653  0.5023  0.4545
   59phy    C26 1576   1.357   3.013   0.559  0.0848  0.2965  0.3029
   59phy    C25 1577   1.474   3.035   0.459 -0.5973  0.3773  0.3984
   59phy    C23 1578   1.485   2.964   0.325 -0.4967  0.7528  0.2068
   59phy    C24 1579   1.361   2.991   0.234 -0.0755  0.1326  0.5168
   59phy    C22 1580   1.625   2.994   0.264  0.4846  0.2883  0.4825
   59phy    C21 1581   1.699   2.895   0.171  0.2230 -0.1085 -0.3819
   59phy    C20 1582   1.840   2.948   0.149  0.4316  0.1788 -0.4557
   59phy    C18 1583   1.960   2.868   0.080 -0.9120 -0.4991 -0.0450
   59phy    O01 1584   1.971   2.739   0.140 -0.1155 -0.0144  0.1824
   59phy    H01 1585   1.968   2.746   0.234  0.7323  0.3335  0.1970
   59phy    C19 1586   2.090   2.936   0.124 -0.3412  0.2677  1.1138
   59phy    C13 1587   1.938   2.857  -0.079 -0.1595  0.4664  0.6158
   59phy     H3 1588   1.839   2.808  -0.095  0.6452 -0.7684 -1.0534
   59phy    O33 1589   1.918   2.976  -0.155  0.0600 -0.4273  0.0253
   59phy    H1B 1590   1.986   2.999  -0.216 -1.2656  0.7355 -1.0756
   59phy    C12 1591   1.988   2.743  -0.176  0.0689 -0.3085  0.3634
   59phy    O11 1592   2.039   2.622  -0.124  0.2519  0.4473 -0.4972
   59phy    H1A 1593   1.976   2.576  -0.072  0.1953  1.6251  0.5092
   60phy    C35 1594   0.011   0.395   1.407 -0.0344  0.1843 -0.1207
   60phy    C33 1595  -0.114   0.310   1.396 -0.0173 -0.1658  0.7662
   60phy    C34 1596  -0.228   0.355   1.486 -0.0550 -0.2195  0.0867
   60phy    C32 1597  -0.160   0.315   1.248 -0.2207  0.6344  0.4682
   60phy    C31 1598  -0.190   0.175   1.186  1.0823  0.5969 -0.3873
   60phy    C30 1599  -0.206   0.201   1.038  0.3463  0.2292  0.1814
   60phy    C28 1600  -0.199   0.075   0.944  0.1957  0.0748 -0.0108
   60phy    C29 1601  -0.328  -0.002   0.944 -0.1543  0.7843 -0.5540
   60phy    C27 1602  -0.165   0.126   0.798 -0.2527 -0.0762  0.2631
   60phy    C26 1603  -0.073   0.039   0.710 -0.6250 -0.0196  0.0842
   60phy    C25 1604  -0.053   0.086   0.562 -0.4241 -0.4538 -0.6189
   60phy    C23 1605   0.069   0.014   0.502  0.2271 -0.6325 -0.1644
   60phy    C24 1606   0.020  -0.040   0.369  0.3058  0.6579  0.0410
   60phy    C22 1607   0.192   0.108   0.488 -0.4818  0.8034 -0.1090
   60phy    C21 1608   0.325   0.031   0.513  0.3367 -0.1074  0.0546
   60phy    C20 1609   0.439   0.136   0.534  0.3883  0.1066  0.5414
   60phy    C18 1610   0.591   0.107   0.502  0.6984  0.6733 -0.4216
   60phy    O01 1611   0.646  -0.003   0.582 -0.1893 -0.3249 -0.3558
   60phy    H01 1612   0.639   0.027   0.671  2.7034  2.1259 -0.7995
   60phy    C19 1613   0.654   0.234   0.557 -0.2027 -0.6720 -0.4169
   60phy    C13 1614   0.629   0.091   0.349  0.3144 -0.4526 -0.2402
   60phy     H3 1615   0.563   0.005   0.321 -0.5475 -0.1445  0.7935
   60phy    O33 1616   0.582   0.187   0.255  0.0537 -0.1023 -0.0023
   60phy    H1B 1617   0.651   0.248   0.236 -0.0047  0.2737  0.9465
   60phy    C12 1618   0.760   0.020   0.297 -0.1066  0.1864 -0.1535
   60phy    O11 1619   0.870   0.100   0.271 -0.2334  0.1306 -0.0220
   60phy    H1A 1620   0.833   0.162   0.212 -0.7000 -1.2154 -1.1895
   61phy    C35 1621   0.281   4.984   2.115  0.5128  0.7462  0.5182
   61phy    C33 1622   0.349   5.067   2.008 -0.4659  0.1578  0.6780
   61phy    C34 1623   0.242   5.170   1.965 -0.0649 -0.0881 -0.1031
   61phy    C32 1624   0.481   5.132   2.051 -0.2860  0.3817 -0.1187
   61phy    C31 1625   0.608   5.063   2.007 -0.5680  0.0092 -0.0288
   61phy    C30 1626   0.737   5.135   2.058 -0.7864 -0.2433 -0.7773
   61phy    C28 1627   0.873   5.064   2.034  0.2039 -0.3549 -0.1620
   61phy    C29 1628   0.940   5.095   1.895  0.9354  0.1175 -0.1878
   61phy    C27 1629   0.968   5.126   2.138 -0.1503 -0.1981  0.0405
   61phy    C26 1630   1.051   5.016   2.203  0.3901 -0.1564  0.0050
   61phy    C25 1631   1.165   5.069   2.285 -0.5525  0.1004 -0.0956
   61phy    C23 1632   1.240   4.962   2.358 -0.6076 -0.1591  0.0203
   61phy    C24 1633   1.369   5.023   2.410 -0.2459  0.4192 -0.0075
   61phy    C22 1634   1.168   4.903   2.480  0.0862  0.3685 -0.5357
   61phy    C21 1635   1.194   4.758   2.527  0.2712  0.3408  0.5179
   61phy    C20 1636   1.098   4.707   2.635 -0.2477  0.5123 -0.0491
   61phy    C18 1637   1.102   4.569   2.710 -0.0496  0.6564 -0.4669
   61phy    O01 1638   1.223   4.559   2.786  0.2119  0.4448  0.2116
   61phy    H01 1639   1.249   4.644   2.818  0.5425 -0.0056  1.1806
   61phy    C19 1640   0.987   4.577   2.805  0.5927  0.1708  0.0637
   61phy    C13 1641   1.094   4.430   2.627  0.1791  0.1517 -0.7239
   61phy     H3 1642   1.003   4.434   2.561  0.3358 -0.3769 -0.9816
   61phy    O33 1643   1.066   4.305   2.698 -0.4972 -0.7435 -0.4130
   61phy    H1B 1644   1.021   4.249   2.638 -0.7776 -0.7654 -0.1825
   61phy    C12 1645   1.206   4.391   2.528  0.1014 -0.4822  0.5950
   61phy    O11 1646   1.326   4.358   2.591 -0.1188 -0.1179 -0.3809
   61phy    H1A 1647   1.316   4.390   2.679  0.3035  2.0311 -1.0515
   62phy    C35 1648   0.812   4.749   1.635  0.0692 -0.4083  0.2553
   62phy    C33 1649   0.706   4.840   1.569  0.2031 -0.0710  0.5257
   62phy    C34 1650   0.574   4.838   1.640 -0.0846  0.1606 -0.3056
   62phy    C32 1651   0.770   4.976   1.538  0.1614 -0.3894 -0.0126
   62phy    C31 1652   0.710   5.036   1.410 -0.4121 -0.1745  0.0234
   62phy    C30 1653   0.768   5.172   1.362 -0.1150  0.0955 -0.3262
   62phy    C28 1654   0.724   5.216   1.224  0.7610 -0.2482  0.1723
   62phy    C29 1655   0.656   5.348   1.236 -0.5731  0.5114  0.0914
   62phy    C27 1656   0.853   5.219   1.137  0.2733 -0.2973  0.0895
   62phy    C26 1657   0.838   5.193   0.978  0.0604 -0.2341 -0.1819
   62phy    C25 1658   0.981   5.185   0.925 -0.5389 -0.3880 -0.0236
   62phy    C23 1659   0.987   5.148   0.776  0.0585 -0.0305 -0.0049
   62phy    C24 1660   1.047   5.257   0.693  0.5583 -0.2992  0.0049
   62phy    C22 1661   1.049   5.011   0.754  0.1734 -0.5066  0.7588
   62phy    C21 1662   0.987   4.931   0.635 -0.0593  0.2954 -0.4524
   62phy    C20 1663   1.067   4.802   0.595  0.3228  0.5023  0.1860
   62phy    C18 1664   0.991   4.703   0.498 -0.5192  0.2017  0.0338
   62phy    O01 1665   0.860   4.685   0.552 -0.3624 -0.2270 -0.4841
   62phy    H01 1666   0.834   4.599   0.525  1.5460 -0.7740 -0.7403
   62phy    C19 1667   1.077   4.571   0.511 -0.3286 -0.3074 -0.3758
   62phy    C13 1668   0.980   4.751   0.347 -0.4267  0.0046 -0.3559
   62phy     H3 1669   0.906   4.835   0.357  1.6852  1.8682  0.3183
   62phy    O33 1670   1.090   4.835   0.297 -0.1702  0.2967  0.0306
   62phy    H1B 1671   1.115   4.892   0.367  0.2518 -1.0787  1.0395
   62phy    C12 1672   0.890   4.679   0.231  0.3784 -0.2864 -0.3390
   62phy    O11 1673   0.963   4.600   0.143 -0.3367 -0.3116 -0.1690
   62phy    H1A 1674   1.036   4.642   0.104  1.4788 -2.9318  0.1335
   63phy    C35 1675   2.628   2.847   1.419 -0.0189 -0.0610  0.0697
   63phy    C33 1676   2.757   2.902   1.477 -0.1894  0.5850  0.1294
   63phy    C34 1677   2.877   2.810   1.451 -0.2732 -1.0539 -0.2324
   63phy    C32 1678   2.779   3.041   1.418 -0.0308  0.3048  0.4027
   63phy    C31 1679   2.849   3.148   1.497  0.6227 -0.2824 -0.0744
   63phy    C30 1680   2.923   3.249   1.420 -0.4449  0.3604  0.3818
   63phy    C28 1681   2.993   3.360   1.501 -1.0360 -0.3180  0.2318
   63phy    C29 1682   3.130   3.391   1.430 -0.6786  0.1614 -0.3425
   63phy    C27 1683   2.919   3.489   1.529  0.2654  0.0749  0.5354
   63phy    C26 1684   2.928   3.529   1.671  0.0442  0.3531  0.7923
   63phy    C25 1685   2.857   3.655   1.708 -0.5680  0.2589  0.0118
   63phy    C23 1686   2.860   3.688   1.856  0.2358  0.6668  0.0093
   63phy    C24 1687   2.915   3.823   1.884  0.0087  0.1614  0.2654
   63phy    C22 1688   2.718   3.665   1.923  0.1140 -0.2095  0.3817
   63phy    C21 1689   2.710   3.656   2.077  0.1833 -0.4215 -0.3949
   63phy    C20 1690   2.561   3.685   2.133 -0.3213  0.0253 -0.0102
   63phy    C18 1691   2.531   3.682   2.291 -0.7447 -0.3275  0.3958
   63phy    O01 1692   2.642   3.757   2.347  0.0406  0.5877  0.3395
   63phy    H01 1693   2.646   3.840   2.304 -0.8485 -0.2409 -1.4539
   63phy    C19 1694   2.405   3.773   2.296 -0.7972  0.1821  0.4210
   63phy    C13 1695   2.528   3.533   2.350  0.4282  0.6739 -0.3794
   63phy     H3 1696   2.622   3.482   2.318  0.4175  0.4168 -0.0014
   63phy    O33 1697   2.423   3.457   2.290  0.4707 -0.6650 -0.1115
   63phy    H1B 1698   2.411   3.483   2.201 -0.8017 -0.0057  0.2292
   63phy    C12 1699   2.527   3.509   2.509 -0.4302 -0.2986  0.3362
   63phy    O11 1700   2.603   3.606   2.584 -0.4514  0.1494 -0.1975
   63phy    H1A 1701   2.569   3.691   2.567 -2.0754 -0.5844 -0.7953
   64phy    C35 1702   1.759   3.692   1.266 -0.0781  0.0159  0.1494
   64phy    C33 1703   1.710   3.806   1.352 -0.1081  0.2394  0.2088
   64phy    C34 1704   1.789   3.789   1.480  0.0771 -0.3700  0.4924
   64phy    C32 1705   1.721   3.941   1.278 -0.5323  0.0826 -0.6721
   64phy    C31 1706   1.607   3.973   1.181 -0.1917  0.3144  0.4419
   64phy    C30 1707   1.609   4.120   1.140  0.6298 -0.3020  0.3534
   64phy    C28 1708   1.487   4.163   1.056  0.3642  0.0304  0.1142
   64phy    C29 1709   1.402   4.262   1.134  0.3168  0.3487  0.2169
   64phy    C27 1710   1.533   4.199   0.914  0.1749  0.4352 -0.0705
   64phy    C26 1711   1.430   4.221   0.803  0.1719 -0.4464  0.1080
   64phy    C25 1712   1.498   4.268   0.679 -0.2602 -0.6323 -0.0579
   64phy    C23 1713   1.410   4.313   0.561 -0.1773  0.0317 -0.1528
   64phy    C24 1714   1.441   4.459   0.526  0.3568 -0.2923 -0.3868
   64phy    C22 1715   1.446   4.224   0.437 -0.1203  0.3339  0.0168
   64phy    C21 1716   1.330   4.208   0.333  0.2732 -0.3190  0.2493
   64phy    C20 1717   1.335   4.094   0.232  0.2765  0.5135  0.7105
   64phy    C18 1718   1.240   4.096   0.106 -0.2187 -0.3107 -0.8551
   64phy    O01 1719   1.104   4.130   0.135  0.2075 -0.2619  0.1467
   64phy    H01 1720   1.104   4.204   0.193  1.2518 -1.1580  1.3280
   64phy    C19 1721   1.240   3.955   0.055 -0.4585 -0.4104 -0.1549
   64phy    C13 1722   1.289   4.205  -0.003  0.9224  0.8645 -0.2343
   64phy     H3 1723   1.287   4.306   0.046 -0.1377  0.8185 -0.1605
   64phy    O33 1724   1.421   4.201  -0.035  0.0347  0.0859  0.2830
   64phy    H1B 1725   1.442   4.135  -0.098  2.0878  0.6541  0.2942
   64phy    C12 1726   1.193   4.262  -0.117 -0.1182  0.6282 -0.5179
   64phy    O11 1727   1.220   4.197  -0.240 -0.1340 -0.0312  0.0820
   64phy    H1A 1728   1.147   4.219  -0.296  0.7766 -0.6760 -1.4228
   65phy    C35 1729   1.978   0.355   0.969 -0.3419  0.1131 -0.2933
   65phy    C33 1730   2.022   0.397   1.110 -0.1396  0.4544 -0.4949
   65phy    C34 1731   1.903   0.458   1.184 -0.2325  0.1377 -0.4117
   65phy    C32 1732   2.091   0.280   1.185 -0.2042 -0.2492  0.2253
   65phy    C31 1733   2.225   0.313   1.245 -0.3767  0.4690 -0.3406
   65phy    C30 1734   2.303   0.193   1.307  0.2372  0.2234 -0.1009
   65phy    C28 1735   2.458   0.215   1.339  0.4130 -0.2239 -0.1276
   65phy    C29 1736   2.477   0.284   1.466 -0.3302  0.1208 -0.4433
   65phy    C27 1737   2.530   0.080   1.333  0.0456 -0.6370 -0.3659
   65phy    C26 1738   2.672   0.092   1.268  0.5018  0.4025 -0.2008
   65phy    C25 1739   2.724  -0.034   1.209 -0.0090  0.7288  0.0525
   65phy    C23 1740   2.855  -0.014   1.131  0.0538  0.4064 -0.1809
   65phy    C24 1741   2.980  -0.022   1.221 -0.0942  0.1167 -0.4252
   65phy    C22 1742   2.869  -0.122   1.020  0.8614 -0.4901 -0.4911
   65phy    C21 1743   2.879  -0.067   0.879  0.0933 -0.1635  0.0375
   65phy    C20 1744   2.840  -0.182   0.781 -0.1774  0.3351 -0.7293
   65phy    C18 1745   2.839  -0.170   0.625 -0.2408  0.1012  0.1369
   65phy    O01 1746   2.759  -0.060   0.588 -0.2579  0.1656  0.3389
   65phy    H01 1747   2.685  -0.048   0.643 -0.2280  0.9922  0.2130
   65phy    C19 1748   2.753  -0.289   0.576 -0.1354  0.3122 -0.5759
   65phy    C13 1749   2.986  -0.186   0.552 -0.0787 -0.5047  0.5302
   65phy     H3 1750   3.056  -0.133   0.622  0.0531  1.2536 -0.8766
   65phy    O33 1751   3.052  -0.312   0.554  0.7364  0.2011  0.1721
   65phy    H1B 1752   3.138  -0.299   0.589  0.2456  0.1091  1.4357
   65phy    C12 1753   3.046  -0.066   0.468  0.0016  0.0354  0.3994
   65phy    O11 1754   3.074  -0.103   0.337  0.0726  0.1944  0.1413
   65phy    H1A 1755   3.096  -0.194   0.341  0.4181  0.3042  0.7515
   66phy    C35 1756   2.373   1.375   1.712 -0.7089  0.0563 -0.3441
   66phy    C33 1757   2.245   1.430   1.768 -0.1196  0.2337  0.2544
   66phy    C34 1758   2.271   1.583   1.801  0.5348 -0.4228  0.0866
   66phy    C32 1759   2.128   1.403   1.663  0.1830 -0.4937  0.3135
   66phy    C31 1760   1.984   1.397   1.722 -0.1423  0.3845 -0.1774
   66phy    C30 1761   1.873   1.387   1.614  0.2966 -0.0601  0.1892
   66phy    C28 1762   1.732   1.333   1.661  0.0956 -0.1415  0.5041
   66phy    C29 1763   1.623   1.388   1.567 -0.2034  0.2662  0.1519
   66phy    C27 1764   1.727   1.182   1.669 -0.2350  0.2086  0.3570
   66phy    C26 1765   1.639   1.110   1.771  0.0653 -0.6314  0.1200
   66phy    C25 1766   1.639   0.961   1.760 -0.5109 -0.3387 -0.9016
   66phy    C23 1767   1.602   0.904   1.900 -1.0164 -0.0631 -0.4576
   66phy    C24 1768   1.455   0.866   1.900 -0.0698  0.2553  0.7407
   66phy    C22 1769   1.690   0.786   1.937 -0.5460  0.2087  0.3606
   66phy    C21 1770   1.742   0.772   2.079 -0.5865 -0.3378 -0.0313
   66phy    C20 1771   1.804   0.638   2.115 -0.6594  0.2070  0.0243
   66phy    C18 1772   1.825   0.613   2.270 -0.0864 -0.2640 -0.4550
   66phy    O01 1773   1.710   0.640   2.352 -0.2020 -0.2637  0.5402
   66phy    H01 1774   1.679   0.563   2.395 -0.5605 -0.3782  0.0847
   66phy    C19 1775   1.830   0.461   2.265 -0.1064  0.4378 -0.5584
   66phy    C13 1776   1.954   0.676   2.345 -0.6674  0.1224 -0.5959
   66phy     H3 1777   2.045   0.662   2.280 -0.8291 -0.8858 -0.6354
   66phy    O33 1778   1.998   0.603   2.459  0.3947 -0.0117  0.1304
   66phy    H1B 1779   1.956   0.624   2.541  1.2115  0.3823  0.4591
   66phy    C12 1780   1.951   0.830   2.375 -0.5309 -0.3902 -0.0329
   66phy    O11 1781   1.833   0.863   2.439 -0.6498  0.1700 -0.4579
   66phy    H1A 1782   1.773   0.797   2.409 -1.0839  0.8978 -1.2333
   67phy    C35 1783   3.882   0.623   1.254  0.5227 -0.5291 -0.0257
   67phy    C33 1784   3.985   0.719   1.199  0.5492  0.2575 -0.5896
   67phy    C34 1785   4.024   0.801   1.325  0.5100  0.7733  0.0526
   67phy    C32 1786   4.105   0.648   1.136  0.1364 -0.2391  0.0984
   67phy    C31 1787   4.090   0.605   0.991 -0.0988  0.5358  0.8962
   67phy    C30 1788   4.209   0.537   0.925  0.6135 -0.1553  1.2567
   67phy    C28 1789   4.192   0.503   0.775  0.3447  0.4928  0.5429
   67phy    C29 1790   4.320   0.541   0.708  0.1535 -0.4179  0.7339
   67phy    C27 1791   4.142   0.357   0.748 -0.2362 -0.4340 -0.0408
   67phy    C26 1792   4.098   0.323   0.611  0.1637 -0.1308 -0.0275
   67phy    C25 1793   4.051   0.180   0.598 -0.3348  0.0231 -0.2845
   67phy    C23 1794   3.985   0.124   0.471  0.6161  0.2688 -0.3976
   67phy    C24 1795   4.060  -0.004   0.443  0.2039  0.5336  0.1316
   67phy    C22 1796   3.837   0.112   0.494  0.3729 -0.2215 -0.2124
   67phy    C21 1797   3.756   0.111   0.369 -0.2723  0.3526 -0.4081
   67phy    C20 1798   3.610   0.157   0.391 -0.0296  0.0871 -0.4783
   67phy    C18 1799   3.506   0.126   0.272 -0.7079  0.1238 -0.6484
   67phy    O01 1800   3.561   0.174   0.148  0.4901  0.2679  0.3446
   67phy    H01 1801   3.637   0.132   0.113  0.3951  1.1828 -1.0272
   67phy    C19 1802   3.378   0.204   0.304 -0.1136  0.0942  0.1305
   67phy    C13 1803   3.469  -0.031   0.260 -0.8187 -0.1915  0.3551
   67phy     H3 1804   3.566  -0.075   0.223 -0.3591  0.2636  0.9940
   67phy    O33 1805   3.455  -0.118   0.375  0.3230 -0.2648  0.6079
   67phy    H1B 1806   3.489  -0.204   0.362 -1.3816 -0.9476  0.3648
   67phy    C12 1807   3.392  -0.094   0.134  0.2464 -0.6226 -0.2041
   67phy    O11 1808   3.416  -0.030   0.012 -0.2329 -0.2527  0.4794
   67phy    H1A 1809   3.507  -0.011   0.000 -0.0824 -1.6016 -0.7767
   68phy    C35 1810   2.545   3.491   0.918 -0.6192 -0.2234 -0.0529
   68phy    C33 1811   2.560   3.611   1.009  0.0731  0.1926 -0.0168
   68phy    C34 1812   2.691   3.604   1.083  0.2326 -0.4406  0.5240
   68phy    C32 1813   2.573   3.743   0.934  0.0108 -0.2924 -0.4600
   68phy    C31 1814   2.443   3.831   0.945 -0.1202  0.1118 -0.2844
   68phy    C30 1815   2.467   3.964   0.889  0.4430  0.2029 -0.7177
   68phy    C28 1816   2.354   4.067   0.911 -0.0756 -0.0157  0.2165
   68phy    C29 1817   2.397   4.161   1.020 -0.0556 -0.7381 -0.7355
   68phy    C27 1818   2.341   4.159   0.783  0.0965  0.4596 -0.3386
   68phy    C26 1819   2.251   4.106   0.668  0.7325 -0.1219 -0.1201
   68phy    C25 1820   2.175   4.214   0.590 -0.0128  0.0292  0.1309
   68phy    C23 1821   2.084   4.160   0.479  0.3904 -0.6348 -0.2656
   68phy    C24 1822   1.941   4.204   0.514  0.2031  0.7634 -0.5431
   68phy    C22 1823   2.151   4.169   0.341  0.1491 -0.5343 -0.1022
   68phy    C21 1824   2.101   4.081   0.222 -0.6079 -0.0717  0.3053
   68phy    C20 1825   2.190   4.110   0.102 -0.0815  0.1738  0.0033
   68phy    C18 1826   2.174   4.026  -0.034 -0.1070  0.3871 -0.0612
   68phy    O01 1827   2.128   3.889  -0.021 -0.3046 -0.0370  0.1204
   68phy    H01 1828   2.040   3.898   0.011 -0.2797  1.4455 -0.1590
   68phy    C19 1829   2.325   4.012  -0.079  0.2743 -0.3766  0.6037
   68phy    C13 1830   2.083   4.102  -0.140 -0.1373 -0.1522 -0.6864
   68phy     H3 1831   1.985   4.111  -0.088  0.8085 -0.7502  1.2869
   68phy    O33 1832   2.106   4.240  -0.162  0.3680 -0.2700 -0.0185
   68phy    H1B 1833   2.189   4.256  -0.203  0.7118 -0.6349  0.5138
   68phy    C12 1834   2.014   4.029  -0.256  0.3604  0.7456 -0.3632
   68phy    O11 1835   2.068   4.040  -0.379  0.2896  0.1233 -0.3199
   68phy    H1A 1836   2.050   4.127  -0.408  0.7368  0.5799  0.7438
   69phy    C35 1837   1.653   4.598   1.476  0.3319  0.1417 -0.1704
   69phy    C33 1838   1.706   4.511   1.365 -0.3604 -0.2088  0.7553
   69phy    C34 1839   1.675   4.585   1.237 -0.3550  0.2771  0.1009
   69phy    C32 1840   1.855   4.487   1.376 -0.0249 -0.1505 -0.2176
   69phy    C31 1841   1.902   4.343   1.401  0.4774  0.6227 -0.3647
   69phy    C30 1842   2.053   4.332   1.413 -0.4052 -0.7619 -0.0406
   69phy    C28 1843   2.123   4.195   1.415 -0.0180 -0.5499 -0.2958
   69phy    C29 1844   2.155   4.153   1.274 -0.2977  0.0734  0.1761
   69phy    C27 1845   2.260   4.208   1.486  0.5611  0.5046 -0.0995
   69phy    C26 1846   2.267   4.111   1.606 -0.1376  0.0875  0.1237
   69phy    C25 1847   2.409   4.116   1.670  0.4770 -0.1431  0.4498
   69phy    C23 1848   2.430   4.024   1.796 -0.2383  0.3325  0.1531
   69phy    C24 1849   2.447   3.876   1.766  0.7851  0.1688 -0.4457
   69phy    C22 1850   2.553   4.071   1.867  0.2750  0.4955  0.1554
   69phy    C21 1851   2.546   4.084   2.019  0.7054  0.0273 -0.1171
   69phy    C20 1852   2.681   4.114   2.082 -0.1553  0.0040 -0.2244
   69phy    C18 1853   2.694   4.133   2.240 -0.5172  0.7550 -0.4286
   69phy    O01 1854   2.659   4.007   2.304  0.2542  0.2065 -0.4111
   69phy    H01 1855   2.626   4.029   2.389 -1.5219 -1.9174 -0.4692
   69phy    C19 1856   2.846   4.143   2.262  0.2941  0.4594  0.6208
   69phy    C13 1857   2.596   4.248   2.299  0.4215  0.0112 -0.2230
   69phy     H3 1858   2.493   4.227   2.261 -0.0739 -1.5203  1.8450
   69phy    O33 1859   2.624   4.371   2.235  0.0836 -0.1044 -0.3377
   69phy    H1B 1860   2.548   4.426   2.233 -0.6977 -0.9455  2.1847
   69phy    C12 1861   2.578   4.265   2.455 -0.1230 -0.1767  0.6456
   69phy    O11 1862   2.548   4.149   2.532  0.0510 -0.1655 -0.3407
   69phy    H1A 1863   2.456   4.153   2.549 -0.4963  3.5188 -2.9422
   70phy    C35 1864   1.260   5.008   1.402 -0.0809  0.0616 -0.3580
   70phy    C33 1865   1.240   5.160   1.428  0.6165 -0.4449  0.4082
   70phy    C34 1866   1.203   5.189   1.570  0.2290 -0.0515 -0.0257
   70phy    C32 1867   1.357   5.235   1.362  0.0233  0.1117 -0.4273
   70phy    C31 1868   1.314   5.367   1.292  0.0360 -0.2146 -0.2249
   70phy    C30 1869   1.436   5.405   1.209  0.6799  0.7206 -0.4850
   70phy    C28 1870   1.416   5.522   1.111 -0.0183  0.1458 -0.4831
   70phy    C29 1871   1.463   5.656   1.166  0.2050 -0.1728  0.2091
   70phy    C27 1872   1.495   5.470   0.999  0.2198  0.4671  0.6238
   70phy    C26 1873   1.470   5.511   0.855  0.1485  0.4838  0.5807
   70phy    C25 1874   1.575   5.460   0.750 -0.1621 -0.0776 -0.7901
   70phy    C23 1875   1.555   5.491   0.602  0.5678  0.1682 -0.7727
   70phy    C24 1876   1.583   5.639   0.566 -0.3011  0.0195 -0.3748
   70phy    C22 1877   1.643   5.393   0.520 -0.5325  0.0562 -0.3900
   70phy    C21 1878   1.633   5.366   0.370  0.1371 -0.0402 -0.2069
   70phy    C20 1879   1.767   5.309   0.324  0.1363 -0.3615 -0.0600
   70phy    C18 1880   1.788   5.277   0.167 -0.0743  0.5712 -0.6875
   70phy    O01 1881   1.687   5.176   0.132 -0.2866  0.1589  0.3390
   70phy    H01 1882   1.724   5.097   0.100 -2.0812  1.1095 -5.0516
   70phy    C19 1883   1.931   5.220   0.176 -0.0217  0.1196 -0.0860
   70phy    C13 1884   1.782   5.409   0.075 -0.1030  0.2142  0.4081
   70phy     H3 1885   1.674   5.437   0.079 -0.9179 -2.5919  0.2518
   70phy    O33 1886   1.835   5.534   0.125  0.1020  0.1308  0.0148
   70phy    H1B 1887   1.760   5.571   0.166  0.0145  0.2716 -0.2630
   70phy    C12 1888   1.771   5.412  -0.083 -0.3969  0.0345  0.0780
   70phy    O11 1889   1.732   5.289  -0.141  0.0749 -0.5369  0.0705
   70phy    H1A 1890   1.790   5.221  -0.113  0.3190 -0.3352  0.0561
   71phy    C35 1891   3.095   1.057   1.067 -0.1158  0.4004 -0.3311
   71phy    C33 1892   3.106   0.935   1.161 -0.5748  0.0655 -0.3505
   71phy    C34 1893   3.165   0.973   1.298 -0.6092 -0.2511 -0.1758
   71phy    C32 1894   2.970   0.860   1.162  0.3586 -0.8136  0.7242
   71phy    C31 1895   2.986   0.705   1.157 -0.4327 -0.7656 -0.8350
   71phy    C30 1896   2.856   0.639   1.118 -0.0288 -0.4491 -0.2779
   71phy    C28 1897   2.852   0.490   1.090  0.2221  0.9121  0.0558
   71phy    C29 1898   2.851   0.412   1.227  0.2351 -0.2435  0.0353
   71phy    C27 1899   2.730   0.461   0.997 -0.5960  0.6526 -0.3977
   71phy    C26 1900   2.725   0.328   0.914  0.4930 -0.0381 -0.2103
   71phy    C25 1901   2.590   0.308   0.845  0.2726 -0.3088  0.4884
   71phy    C23 1902   2.559   0.163   0.797 -0.6838 -0.0052  0.2120
   71phy    C24 1903   2.491   0.074   0.904 -0.3626 -0.2366 -0.3275
   71phy    C22 1904   2.496   0.148   0.657  0.2874 -0.5991 -0.1785
   71phy    C21 1905   2.557   0.213   0.529  0.1401 -0.6526 -0.4782
   71phy    C20 1906   2.471   0.157   0.415  0.1428 -0.1461  0.2050
   71phy    C18 1907   2.524   0.122   0.270 -0.2837  0.5482  0.6822
   71phy    O01 1908   2.572   0.243   0.202 -0.2259  0.5151  0.3850
   71phy    H01 1909   2.518   0.317   0.221 -0.9101  0.0163  0.4378
   71phy    C19 1910   2.399   0.069   0.196 -0.2468 -0.1442  0.4852
   71phy    C13 1911   2.645   0.017   0.269 -0.0310  0.2872  0.2944
   71phy     H3 1912   2.728   0.071   0.322  0.4058  1.6584 -1.6866
   71phy    O33 1913   2.635  -0.097   0.362  0.2026 -0.6936  0.6063
   71phy    H1B 1914   2.704  -0.087   0.425  0.6873 -4.1736  0.8213
   71phy    C12 1915   2.744  -0.016   0.152 -0.1124  0.3242  0.6339
   71phy    O11 1916   2.867  -0.081   0.172 -0.5788 -0.2003  0.0604
   71phy    H1A 1917   2.906  -0.070   0.256 -0.0200 -1.3640 -0.0340
   72phy    C35 1918   2.518   0.705   1.488 -0.0044 -0.1415  0.0458
   72phy    C33 1919   2.499   0.787   1.361 -0.0086 -0.0775 -0.5275
   72phy    C34 1920   2.593   0.908   1.357  0.3031 -0.3400  0.0417
   72phy    C32 1921   2.475   0.697   1.240 -0.2851 -0.2288 -0.2116
   72phy    C31 1922   2.423   0.751   1.104 -0.2732  0.7307  0.3226
   72phy    C30 1923   2.394   0.638   0.999  0.0538 -0.1290 -0.0883
   72phy    C28 1924   2.371   0.686   0.852  0.3929  0.1861 -0.2976
   72phy    C29 1925   2.495   0.733   0.780 -0.5190 -0.6117  0.0897
   72phy    C27 1926   2.291   0.578   0.774 -0.6082  0.1522  0.0612
   72phy    C26 1927   2.191   0.625   0.663 -0.2896 -0.0176 -0.5009
   72phy    C25 1928   2.139   0.513   0.570  0.3388  0.0205  0.0590
   72phy    C23 1929   2.095   0.553   0.425  0.0580  0.9242  0.0345
   72phy    C24 1930   2.124   0.431   0.340 -0.0125  0.6975  0.3983
   72phy    C22 1931   1.950   0.604   0.420  0.1393 -0.0204  0.0934
   72phy    C21 1932   1.923   0.699   0.302 -0.4273  0.6342 -0.0256
   72phy    C20 1933   1.792   0.768   0.324 -0.1798  0.4426  0.0853
   72phy    C18 1934   1.697   0.824   0.214  0.2385 -0.0207 -0.0456
   72phy    O01 1935   1.762   0.919   0.129 -0.0898  0.2282 -0.1444
   72phy    H01 1936   1.841   0.888   0.089  0.7096  1.4351  0.4402
   72phy    C19 1937   1.585   0.889   0.297 -0.6899 -0.6977  0.4109
   72phy    C13 1938   1.645   0.701   0.121 -0.0145 -0.2415 -0.0007
   72phy     H3 1939   1.740   0.664   0.075  0.2968 -2.5759  2.2556
   72phy    O33 1940   1.612   0.576   0.180  0.3411  0.2906 -0.0331
   72phy    H1B 1941   1.524   0.592   0.210  0.7742 -1.2711  2.3028
   72phy    C12 1942   1.569   0.710  -0.020 -0.0057  0.0867  0.3016
   72phy    O11 1943   1.598   0.828  -0.090  0.4269 -0.0207 -0.6072
   72phy    H1A 1944   1.553   0.897  -0.045 -1.5844 -0.9607 -1.0720
   73phy    C35 1945   1.674   2.425   0.994  0.1187 -0.1366  0.5842
   73phy    C33 1946   1.796   2.504   0.951  0.2954 -0.0534  0.0737
   73phy    C34 1947   1.766   2.598   0.834  0.2594  0.2769  0.3396
   73phy    C32 1948   1.868   2.562   1.075 -1.0393  0.3701 -0.2975
   73phy    C31 1949   2.020   2.546   1.073 -0.0953 -0.1459 -0.0789
   73phy    C30 1950   2.080   2.607   1.196  0.5511  0.0266 -0.6849
   73phy    C28 1951   2.225   2.640   1.179 -0.1865  0.1142  0.3438
   73phy    C29 1952   2.247   2.791   1.178 -0.0035  0.2509 -0.5160
   73phy    C27 1953   2.315   2.573   1.284  0.4881  0.1300 -0.6308
   73phy    C26 1954   2.457   2.543   1.230  0.3552  0.8048  0.3559
   73phy    C25 1955   2.543   2.463   1.332 -0.2265  0.3983  0.0541
   73phy    C23 1956   2.670   2.405   1.268 -0.4122  0.3568 -0.4237
   73phy    C24 1957   2.795   2.442   1.353  0.9005 -0.0478  0.1441
   73phy    C22 1958   2.644   2.255   1.272 -0.1860  0.3738  0.2886
   73phy    C21 1959   2.683   2.178   1.138  0.1208  0.0143  0.0028
   73phy    C20 1960   2.649   2.029   1.145  0.6902 -0.5332 -0.0485
   73phy    C18 1961   2.699   1.937   1.028  0.3051  0.2203 -0.0347
   73phy    O01 1962   2.653   1.987   0.897 -0.6332  0.5294 -0.0740
   73phy    H01 1963   2.644   2.080   0.907  1.2377  0.7928 -0.3925
   73phy    C19 1964   2.616   1.808   1.060  0.0713 -0.2616  0.2388
   73phy    C13 1965   2.857   1.910   1.021 -0.8987 -0.2022 -0.6823
   73phy     H3 1966   2.903   2.009   0.997  0.6559 -0.6581  0.2549
   73phy    O33 1967   2.935   1.887   1.138 -0.2411  0.2152 -0.7703
   73phy    H1B 1968   2.888   1.872   1.218 -0.3396 -0.9866 -1.0274
   73phy    C12 1969   2.936   1.855   0.898 -0.0835  0.2373  0.9652
   73phy    O11 1970   2.852   1.853   0.783 -0.0693 -0.6565  0.2719
   73phy    H1A 1971   2.769   1.888   0.807  0.4863  1.2043 -0.3712
   74phy    C35 1972   3.968   2.447   2.988  0.7687 -0.5619  1.0151
   74phy    C33 1973   3.982   2.305   3.036  0.5025 -0.2024 -0.9057
   74phy    C34 1974   4.109   2.234   2.979 -0.0690 -0.3703 -0.3377
   74phy    C32 1975   3.956   2.317   3.185 -0.0310 -0.7347 -0.4734
   74phy    C31 1976   3.933   2.187   3.259 -0.1815  0.0997  0.1408
   74phy    C30 1977   3.867   2.224   3.387  0.1373 -0.3901 -0.2374
   74phy    C28 1978   3.807   2.116   3.482 -0.0755  0.1070  0.4089
   74phy    C29 1979   3.909   2.028   3.549 -0.0195 -0.0455 -0.0234
   74phy    C27 1980   3.710   2.172   3.591  0.1765  0.2167 -0.1336
   74phy    C26 1981   3.571   2.098   3.596 -0.3057 -0.1105  0.3220
   74phy    C25 1982   3.481   2.148   3.705 -0.4725 -0.0549  0.6244
   74phy    C23 1983   3.359   2.060   3.724  0.0608  0.4838 -0.1444
   74phy    C24 1984   3.312   2.068   3.867 -1.0037  0.5092  0.3113
   74phy    C22 1985   3.241   2.112   3.640 -0.6318  0.2279  0.7913
   74phy    C21 1986   3.168   2.015   3.556  0.3522  0.5293  0.3394
   74phy    C20 1987   3.040   2.069   3.485 -1.0973  0.3208  0.0982
   74phy    C18 1988   2.938   1.978   3.409 -0.2390  0.0484 -0.6459
   74phy    O01 1989   3.007   1.903   3.305 -0.0537  0.3306 -0.2371
   74phy    H01 1990   2.943   1.836   3.291 -0.6368  0.4970  1.3767
   74phy    C19 1991   2.841   2.079   3.341  0.6072  0.1337  0.0624
   74phy    C13 1992   2.857   1.874   3.503 -0.6955  0.2838  0.6392
   74phy     H3 1993   2.937   1.804   3.537 -0.1710 -0.4532 -1.9120
   74phy    O33 1994   2.797   1.911   3.630 -0.4973 -0.1320 -0.5158
   74phy    H1B 1995   2.843   1.886   3.708 -2.4655  1.7613  1.3900
   74phy    C12 1996   2.780   1.746   3.448  0.0281  0.1187  0.0446
   74phy    O11 1997   2.820   1.712   3.322  0.2740  0.9978  0.1242
   74phy    H1A 1998   2.766   1.640   3.296  0.9911  0.6470 -0.4227
   75phy    C35 1999   4.229   1.924   1.100 -0.0059 -0.1145  0.4642
   75phy    C33 2000   4.288   2.036   1.182 -0.2152 -0.0988  0.5645
   75phy    C34 2001   4.242   2.036   1.330 -0.3529  0.0215  0.1330
   75phy    C32 2002   4.438   2.009   1.182 -0.2895 -0.6402 -0.1486
   75phy    C31 2003   4.509   2.114   1.099  0.0819  0.3282 -0.3161
   75phy    C30 2004   4.664   2.120   1.134 -0.3696  0.0381 -0.0322
   75phy    C28 2005   4.760   2.209   1.048 -0.2170 -0.1145 -0.3506
   75phy    C29 2006   4.810   2.320   1.135 -0.2208 -0.2754 -0.0141
   75phy    C27 2007   4.862   2.118   0.978 -0.3808  0.3476 -0.1798
   75phy    C26 2008   4.935   2.153   0.857 -0.9959 -0.4370  1.1098
   75phy    C25 2009   5.052   2.057   0.838  0.9013 -0.6079  0.6786
   75phy    C23 2010   5.146   2.093   0.719 -0.0283 -0.1400 -0.4318
   75phy    C24 2011   5.286   2.116   0.773  0.1703 -0.4175  0.0070
   75phy    C22 2012   5.159   1.983   0.613  0.2165  0.1064 -0.0640
   75phy    C21 2013   5.098   2.030   0.478 -0.1293  0.3359 -0.3764
   75phy    C20 2014   5.107   1.916   0.375  0.0211  0.1542 -0.1863
   75phy    C18 2015   5.064   1.944   0.230 -0.4191 -0.2622  0.0356
   75phy    O01 2016   4.940   2.012   0.219 -0.0073 -0.0468  0.2331
   75phy    H01 2017   4.939   2.099   0.253  0.6461 -0.1130  0.4164
   75phy    C19 2018   5.031   1.797   0.186 -0.0564  0.5997 -0.1710
   75phy    C13 2019   5.187   2.021   0.158  0.3435  0.1934  0.3564
   75phy     H3 2020   5.188   2.122   0.206  2.8765 -0.7982  2.6705
   75phy    O33 2021   5.322   1.988   0.184 -0.3393  0.2656  0.0282
   75phy    H1B 2022   5.343   1.897   0.182  0.1612  0.3806 -0.2803
   75phy    C12 2023   5.171   2.086   0.019  0.3004  0.5298  0.3946
   75phy    O11 2024   5.053   2.152  -0.027 -0.2723  0.7424 -0.4667
   75phy    H1A 2025   4.968   2.119  -0.005 -0.2524 -0.6674 -2.3077
   76phy    C35 2026   4.165   1.735   1.726  0.5707 -0.7234  0.3002
   76phy    C33 2027   4.097   1.757   1.588 -0.5400  0.9912 -0.3582
   76phy    C34 2028   4.186   1.692   1.485 -0.0172  0.6343 -0.1810
   76phy    C32 2029   3.962   1.683   1.588  0.0121 -0.2081  0.3917
   76phy    C31 2030   3.847   1.777   1.615  0.6951 -0.3544 -0.2599
   76phy    C30 2031   3.713   1.699   1.631 -0.1061 -0.5205 -0.0248
   76phy    C28 2032   3.596   1.797   1.658  0.4439 -0.4407 -0.0693
   76phy    C29 2033   3.532   1.831   1.517  0.2376  0.5239 -0.1811
   76phy    C27 2034   3.483   1.717   1.722  0.4761  0.1430  0.1529
   76phy    C26 2035   3.377   1.803   1.809  0.5534  0.2031 -0.7240
   76phy    C25 2036   3.310   1.705   1.911  0.4993  0.2464  0.0375
   76phy    C23 2037   3.218   1.771   2.019  0.0641 -0.3839  0.2314
   76phy    C24 2038   3.084   1.815   1.957  0.2476 -0.4475  0.1309
   76phy    C22 2039   3.198   1.676   2.140 -0.4695 -0.3162 -0.3389
   76phy    C21 2040   3.144   1.733   2.267 -0.0366 -0.4469 -0.2596
   76phy    C20 2041   3.146   1.631   2.380  0.5507 -0.5215 -0.0442
   76phy    C18 2042   3.116   1.681   2.526 -0.0352 -0.0486  0.2428
   76phy    O01 2043   2.989   1.745   2.523 -0.2777  0.4261 -0.1364
   76phy    H01 2044   3.003   1.835   2.543 -0.5265  0.1084  1.6541
   76phy    C19 2045   3.082   1.552   2.604  0.2132  0.2620  0.1789
   76phy    C13 2046   3.225   1.778   2.597  0.0252  0.2359 -0.6340
   76phy     H3 2047   3.327   1.751   2.557  0.0298  0.5678 -0.8487
   76phy    O33 2048   3.247   1.744   2.734 -0.3714 -0.3059  0.4613
   76phy    H1B 2049   3.333   1.734   2.770 -0.7488 -1.8256  1.0182
   76phy    C12 2050   3.220   1.932   2.573  0.4774 -0.1754 -0.0131
   76phy    O11 2051   3.107   2.014   2.598  0.3641 -0.5403  0.2111
   76phy    H1A 2052   3.130   2.105   2.593  1.4597 -0.8825 -1.7997
   77phy    C35 2053   3.322   0.097   1.494 -0.5506  0.5510  0.7842
   77phy    C33 2054   3.398   0.180   1.386  0.6496  0.2627  0.4214
   77phy    C34 2055   3.552   0.183   1.397  0.2521 -0.5618  0.1935
   77phy    C32 2056   3.343   0.128   1.248  0.1858  0.1279 -0.2867
   77phy    C31 2057   3.347   0.228   1.126 -0.0169 -0.1290 -0.6192
   77phy    C30 2058   3.278   0.161   1.004  0.2916  0.0335  0.2293
   77phy    C28 2059   3.284   0.248   0.877 -0.1819 -0.1138 -0.4167
   77phy    C29 2060   3.410   0.212   0.798 -0.1904  0.1274  0.0459
   77phy    C27 2061   3.162   0.223   0.785  0.4949  0.1378  0.1233
   77phy    C26 2062   3.120   0.345   0.699  0.0010  0.6231 -0.1595
   77phy    C25 2063   2.989   0.346   0.625  0.1035  0.6247 -0.3552
   77phy    C23 2064   2.980   0.429   0.495 -0.9810 -0.2353  0.7931
   77phy    C24 2065   3.055   0.374   0.372 -0.7837 -0.1942  0.4116
   77phy    C22 2066   2.831   0.456   0.461  0.0379 -0.0255 -0.1798
   77phy    C21 2067   2.792   0.562   0.367 -0.5296 -0.4436 -0.5321
   77phy    C20 2068   2.648   0.600   0.397 -0.0169 -0.7330 -0.5219
   77phy    C18 2069   2.561   0.669   0.289  0.0802 -0.2880 -0.6454
   77phy    O01 2070   2.637   0.766   0.214  0.1963 -0.1690 -0.2290
   77phy    H01 2071   2.585   0.844   0.212 -0.6352 -0.6855 -2.2706
   77phy    C19 2072   2.456   0.742   0.375 -0.2682  0.1138 -0.0369
   77phy    C13 2073   2.495   0.564   0.185 -0.6631 -0.6272  0.0318
   77phy     H3 2074   2.580   0.520   0.126 -2.2735 -0.1872 -2.7919
   77phy    O33 2075   2.443   0.438   0.232 -0.0345 -0.0300 -0.0080
   77phy    H1B 2076   2.356   0.448   0.266  0.9475  1.8176  2.1960
   77phy    C12 2077   2.427   0.605   0.051 -0.2927 -0.2280 -0.1409
   77phy    O11 2078   2.290   0.620   0.051  0.4349  0.0952 -0.4772
   77phy    H1A 2079   2.262   0.668  -0.025  0.1038  0.3195 -0.2184
   78phy    C35 2080   4.626   1.706   1.013 -0.1964 -0.1887  0.5907
   78phy    C33 2081   4.527   1.586   1.020 -0.7710 -0.4175  0.2117
   78phy    C34 2082   4.568   1.496   1.139 -0.4332 -0.1942 -0.0506
   78phy    C32 2083   4.375   1.625   1.017 -0.3748  0.7655 -0.2536
   78phy    C31 2084   4.302   1.524   0.931  0.0523  0.1735  0.8701
   78phy    C30 2085   4.157   1.567   0.928  0.3930  0.3207  0.5636
   78phy    C28 2086   4.046   1.488   0.854  0.5179 -0.4274  0.1407
   78phy    C29 2087   3.986   1.377   0.943 -0.1896  0.0239 -0.0308
   78phy    C27 2088   3.932   1.591   0.816  0.3108  0.4426  0.7336
   78phy    C26 2089   3.864   1.564   0.683  0.3615 -0.3951  0.3839
   78phy    C25 2090   3.759   1.677   0.666  1.0706 -0.4158 -0.6617
   78phy    C23 2091   3.626   1.635   0.603  0.6855 -0.0638  0.0855
   78phy    C24 2092   3.499   1.674   0.691 -0.2461  0.2208 -0.2912
   78phy    C22 2093   3.609   1.706   0.468 -0.0783 -0.1606  0.4812
   78phy    C21 2094   3.682   1.631   0.355  0.0479 -0.2855  0.1856
   78phy    C20 2095   3.717   1.719   0.231 -0.3727 -0.1783  0.2006
   78phy    C18 2096   3.793   1.655   0.112  0.7938  0.4742  0.3565
   78phy    O01 2097   3.891   1.552   0.155  0.1468 -0.2120 -0.0044
   78phy    H01 2098   3.898   1.564   0.248 -0.1120  0.5056 -0.0711
   78phy    C19 2099   3.877   1.770   0.059  0.3377  0.6602  0.4465
   78phy    C13 2100   3.693   1.590   0.006  0.0307 -0.2195  0.0258
   78phy     H3 2101   3.647   1.509   0.069 -0.3671 -0.1326 -0.1455
   78phy    O33 2102   3.569   1.656  -0.036  0.0489 -0.2488  0.1451
   78phy    H1B 2103   3.567   1.744  -0.003 -0.2165 -0.6556  1.2515
   78phy    C12 2104   3.726   1.484  -0.108  0.4300 -0.5045  0.2975
   78phy    O11 2105   3.849   1.423  -0.105 -0.2531  0.4557 -0.1622
   78phy    H1A 2106   3.879   1.435  -0.017 -1.0686 -0.9458  0.3359
   79phy    C35 2107   3.598   0.510   1.075 -0.0935  0.1821 -0.1314
   79phy    C33 2108   3.498   0.629   1.088  0.1168 -0.0270  0.6321
   79phy    C34 2109   3.388   0.604   1.191 -0.0024  0.8474 -0.4820
   79phy    C32 2110   3.570   0.762   1.098  0.0859 -0.4459  0.8846
   79phy    C31 2111   3.512   0.880   1.017  0.1441  0.1645  0.7050
   79phy    C30 2112   3.611   1.001   1.017 -0.0865 -0.4517 -0.5627
   79phy    C28 2113   3.564   1.119   0.926  0.5103  0.3616  0.4653
   79phy    C29 2114   3.603   1.240   1.001 -0.1218 -0.4967 -0.4759
   79phy    C27 2115   3.637   1.112   0.792 -0.3441 -0.1883 -0.1077
   79phy    C26 2116   3.549   1.155   0.671 -0.3874  0.1889  0.3551
   79phy    C25 2117   3.639   1.138   0.548  0.4003 -0.1750  0.1136
   79phy    C23 2118   3.573   1.157   0.409 -0.0082  0.7206 -0.2520
   79phy    C24 2119   3.650   1.271   0.347 -0.1380  0.1725 -0.6697
   79phy    C22 2120   3.592   1.037   0.318 -0.0633  0.2191 -0.0572
   79phy    C21 2121   3.473   0.951   0.306  0.1215 -0.1052  0.3005
   79phy    C20 2122   3.503   0.823   0.229 -0.1279  0.9548  0.0005
   79phy    C18 2123   3.384   0.738   0.174 -0.0667 -0.6175 -0.3654
   79phy    O01 2124   3.279   0.730   0.270 -0.3125  0.0177 -0.5704
   79phy    H01 2125   3.305   0.694   0.353 -0.4386 -0.7617 -0.8565
   79phy    C19 2126   3.445   0.596   0.170 -0.1522  0.2601 -0.6730
   79phy    C13 2127   3.340   0.787   0.029  0.3584 -0.3307 -0.1200
   79phy     H3 2128   3.314   0.895   0.039 -1.5623 -0.8809  1.2602
   79phy    O33 2129   3.444   0.794  -0.071  0.0527 -0.5303 -0.6723
   79phy    H1B 2130   3.517   0.845  -0.041 -1.1420 -0.3391  2.1742
   79phy    C12 2131   3.198   0.769  -0.034 -0.2687 -0.5747  0.2668
   79phy    O11 2132   3.092   0.745   0.059 -0.3027 -0.2157  0.2758
   79phy    H1A 2133   3.129   0.746   0.145  2.4756 -1.1815 -0.8157
   80phy    C35 2134   3.188   0.993   0.680  0.3858 -0.3159 -0.8604
   80phy    C33 2135   3.206   0.848   0.721 -0.0838 -0.0843 -0.3758
   80phy    C34 2136   3.081   0.770   0.764  0.0237  0.2319 -0.8658
   80phy    C32 2137   3.289   0.766   0.623  0.1163 -0.0598 -0.1198
   80phy    C31 2138   3.429   0.724   0.668 -0.3011 -0.4522 -1.0049
   80phy    C30 2139   3.492   0.619   0.577  0.2295 -0.7090  0.0916
   80phy    C28 2140   3.638   0.589   0.603  0.0532 -0.0679 -0.3257
   80phy    C29 2141   3.652   0.490   0.716 -0.2388  0.0732 -0.2132
   80phy    C27 2142   3.686   0.523   0.478  0.1848 -0.2038 -0.0252
   80phy    C26 2143   3.808   0.575   0.410 -0.0637  0.0107 -0.0858
   80phy    C25 2144   3.864   0.486   0.293 -0.7765  0.1678  0.5273
   80phy    C23 2145   3.986   0.552   0.225  0.1398  0.0501  0.1863
   80phy    C24 2146   4.103   0.455   0.210  0.1763  0.5860  0.2235
   80phy    C22 2147   3.950   0.617   0.093 -0.0605  0.0315 -0.0594
   80phy    C21 2148   3.908   0.766   0.088  0.0798  0.3106  0.4319
   80phy    C20 2149   3.909   0.810  -0.061 -0.6613 -0.3053 -0.1783
   80phy    C18 2150   3.853   0.944  -0.119  0.0256  0.2679 -0.2843
   80phy    O01 2151   3.716   0.954  -0.080  0.0732  0.1415 -0.0753
   80phy    H01 2152   3.684   1.032  -0.121  1.2245  0.7795  0.2030
   80phy    C19 2153   3.850   0.911  -0.270 -0.2119 -0.2623 -0.3625
   80phy    C13 2154   3.933   1.083  -0.083  0.2914  0.8950  0.2003
   80phy     H3 2155   4.040   1.048  -0.086  0.3827  1.1397  0.5545
   80phy    O33 2156   3.953   1.175  -0.181  0.2806 -0.4126  0.1697
   80phy    H1B 2157   3.901   1.250  -0.159  1.0707 -0.1326  1.1588
   80phy    C12 2158   3.945   1.132   0.060  0.6210 -0.0240  0.1009
   80phy    O11 2159   3.871   1.249   0.091 -0.5093  0.3699 -0.4645
   80phy    H1A 2160   3.779   1.231   0.095 -0.6037  0.8659 -0.2539
   81phy    C35 2161   3.500   1.703   1.199  0.3313  0.2303 -0.2894
   81phy    C33 2162   3.363   1.630   1.191 -0.2449  0.6651 -0.4179
   81phy    C34 2163   3.274   1.684   1.301 -0.5033 -0.2176  0.1207
   81phy    C32 2164   3.309   1.641   1.052 -0.0449 -0.0744  0.8558
   81phy    C31 2165   3.238   1.517   0.987  0.4236 -0.1118 -0.4701
   81phy    C30 2166   3.170   1.561   0.860 -0.3728 -0.4992  0.3540
   81phy    C28 2167   3.125   1.447   0.767  0.3608  0.1888  0.4772
   81phy    C29 2168   2.979   1.405   0.796 -0.0494 -0.5392 -0.2834
   81phy    C27 2169   3.120   1.512   0.625  0.0442  0.2260 -0.8041
   81phy    C26 2170   3.231   1.468   0.525  0.2721  0.1403  0.1605
   81phy    C25 2171   3.194   1.524   0.383  0.2341 -0.0045  0.0095
   81phy    C23 2172   3.292   1.511   0.264 -0.1004  0.1775 -0.5233
   81phy    C24 2173   3.278   1.372   0.199 -0.2700  0.1756  0.1148
   81phy    C22 2174   3.264   1.604   0.141 -0.1296  0.4797  0.3739
   81phy    C21 2175   3.306   1.747   0.157 -0.0837  0.3952  0.1050
   81phy    C20 2176   3.279   1.819   0.022  0.9174  0.2559 -0.7256
   81phy    C18 2177   3.310   1.975   0.015 -0.1812  0.3586  0.7443
   81phy    O01 2178   3.223   2.045   0.107 -0.0434  0.2582 -0.1083
   81phy    H01 2179   3.148   1.990   0.122  0.4561  0.3505  3.8135
   81phy    C19 2180   3.256   2.007  -0.134 -0.1499 -0.3903 -0.0746
   81phy    C13 2181   3.470   2.013   0.035 -0.0117 -0.0632  0.4954
   81phy     H3 2182   3.489   1.982   0.141 -2.1390 -0.8673  0.6950
   81phy    O33 2183   3.566   1.928  -0.032  0.2940  0.5078 -0.1528
   81phy    H1B 2184   3.577   1.949  -0.123 -1.5306 -1.0810 -0.7998
   81phy    C12 2185   3.514   2.158   0.061  0.4276  0.3180  0.3295
   81phy    O11 2186   3.511   2.245  -0.051 -0.1146  0.0559  0.2112
   81phy    H1A 2187   3.440   2.301  -0.029  0.0462  1.4395 -2.3639
   82phy    C35 2188   2.437   1.830   0.606  0.0829 -0.1374  0.0658
   82phy    C33 2189   2.402   1.724   0.709 -0.7131  0.2780  0.0920
   82phy    C34 2190   2.278   1.766   0.779  0.4757  0.5673  0.2259
   82phy    C32 2191   2.386   1.587   0.642 -0.5612 -0.3158  0.6781
   82phy    C31 2192   2.488   1.482   0.681  0.1899 -0.3698 -0.7376
   82phy    C30 2193   2.483   1.347   0.620 -0.4451 -0.3669 -0.0679
   82phy    C28 2194   2.581   1.238   0.677  0.0559  0.2304 -0.1621
   82phy    C29 2195   2.496   1.143   0.766 -0.4979  0.3133 -0.3373
   82phy    C27 2196   2.620   1.143   0.561 -0.4968  0.0561  0.0209
   82phy    C26 2197   2.756   1.180   0.491 -0.0683  0.2049 -0.0752
   82phy    C25 2198   2.781   1.054   0.399  0.9425 -0.8931 -0.2465
   82phy    C23 2199   2.908   1.056   0.311  0.0715 -0.2553  0.3567
   82phy    C24 2200   2.993   0.931   0.334  0.1203 -0.4919 -0.2802
   82phy    C22 2201   2.868   1.081   0.165 -0.2026 -0.4166 -0.4080
   82phy    C21 2202   2.965   1.177   0.087 -0.2123 -0.2649  0.0629
   82phy    C20 2203   2.936   1.182  -0.063  0.7251 -0.3901  1.1668
   82phy    C18 2204   3.011   1.297  -0.143  0.1144 -0.2563  0.1483
   82phy    O01 2205   2.993   1.414  -0.062 -0.2913  0.1641  0.0974
   82phy    H01 2206   3.017   1.492  -0.108  0.2103  1.4192  2.3395
   82phy    C19 2207   2.932   1.318  -0.273 -0.0654 -0.1743 -0.3318
   82phy    C13 2208   3.165   1.274  -0.175  0.6642  0.5309  0.5555
   82phy     H3 2209   3.212   1.277  -0.073  2.4981  1.5016 -0.2802
   82phy    O33 2210   3.195   1.138  -0.203 -0.0566  0.1343 -0.5307
   82phy    H1B 2211   3.124   1.087  -0.236  0.1506 -1.0424  0.7618
   82phy    C12 2212   3.287   1.368  -0.208  0.1701  0.1099 -0.0658
   82phy    O11 2213   3.305   1.405  -0.341 -0.0782 -0.2475  0.3229
   82phy    H1A 2214   3.299   1.326  -0.392  1.9114 -0.5600  0.4596
   83phy    C35 2215   3.818   1.227   1.376  0.1946 -0.1756  0.2289
   83phy    C33 2216   3.718   1.338   1.387 -0.3313  0.1135 -0.3466
   83phy    C34 2217   3.731   1.438   1.273 -0.2684 -0.1947  0.2882
   83phy    C32 2218   3.574   1.286   1.400 -0.0980 -0.1461 -0.1684
   83phy    C31 2219   3.488   1.344   1.517 -0.1510 -0.3065 -0.0238
   83phy    C30 2220   3.345   1.311   1.491  0.4347  0.0504  0.1306
   83phy    C28 2221   3.236   1.350   1.592 -0.4505 -0.4698  0.2100
   83phy    C29 2222   3.113   1.400   1.516  0.1868  0.0691  0.1944
   83phy    C27 2223   3.198   1.252   1.705  0.8956  0.0224 -0.5495
   83phy    C26 2224   3.250   1.302   1.845  0.1401 -0.5487 -0.0690
   83phy    C25 2225   3.227   1.192   1.944 -0.6439  0.1385 -0.0190
   83phy    C23 2226   3.211   1.245   2.086  0.2880  0.2541  0.2543
   83phy    C24 2227   3.066   1.256   2.133  0.3459  0.8181 -0.3329
   83phy    C22 2228   3.299   1.165   2.180  0.1621 -0.4155  0.0580
   83phy    C21 2229   3.330   1.242   2.312 -0.0082 -0.3571 -0.0095
   83phy    C20 2230   3.452   1.172   2.380 -0.0232  0.1149  0.2213
   83phy    C18 2231   3.499   1.188   2.533 -0.4181  0.4166  0.2072
   83phy    O01 2232   3.378   1.212   2.606  0.8280  0.0198 -0.3766
   83phy    H01 2233   3.323   1.137   2.595 -0.1897  0.8522 -1.0837
   83phy    C19 2234   3.568   1.051   2.557  0.1138 -0.3177  0.0916
   83phy    C13 2235   3.604   1.312   2.570 -0.2914  0.0753  0.3542
   83phy     H3 2236   3.690   1.307   2.498  0.4618  1.2121  1.1382
   83phy    O33 2237   3.671   1.287   2.682  0.3233  0.0005 -0.4046
   83phy    H1B 2238   3.758   1.258   2.663  1.0702  2.0880 -0.3239
   83phy    C12 2239   3.566   1.466   2.548 -0.5982 -0.5864 -0.2389
   83phy    O11 2240   3.499   1.530   2.656  0.6559 -0.3445 -0.0419
   83phy    H1A 2241   3.437   1.462   2.677 -0.4519 -0.1132 -2.2697
   84phy    C35 2242   4.301   2.513   2.780  0.0962 -0.0464  0.1746
   84phy    C33 2243   4.378   2.631   2.832 -0.1204 -0.7998 -0.2325
   84phy    C34 2244   4.351   2.755   2.751  0.3185 -0.0024  0.0176
   84phy    C32 2245   4.332   2.666   2.975  0.3500 -0.3124 -0.7958
   84phy    C31 2246   4.383   2.587   3.101 -0.5476  0.1715 -0.0149
   84phy    C30 2247   4.311   2.627   3.230  0.2176  0.2637  0.6350
   84phy    C28 2248   4.369   2.558   3.353  0.1654 -0.1045  0.4380
   84phy    C29 2249   4.382   2.654   3.464 -0.0298 -0.0740 -0.5034
   84phy    C27 2250   4.307   2.426   3.394  0.1359  0.0898 -0.7546
   84phy    C26 2251   4.387   2.308   3.341 -0.1062  0.0195  0.2246
   84phy    C25 2252   4.316   2.174   3.383  0.3013 -0.0792  0.2013
   84phy    C23 2253   4.369   2.054   3.308 -0.0006  0.0162 -0.4473
   84phy    C24 2254   4.473   1.983   3.394 -0.4979  0.6145 -0.7407
   84phy    C22 2255   4.258   1.965   3.248  0.7661 -0.0639  0.0130
   84phy    C21 2256   4.286   1.887   3.120  0.0274  0.3511 -0.2752
   84phy    C20 2257   4.243   1.735   3.122  0.2662 -0.5065  0.2212
   84phy    C18 2258   4.250   1.651   2.990 -0.5859 -0.2543 -0.4305
   84phy    O01 2259   4.213   1.733   2.876  0.1001  0.0049 -0.3135
   84phy    H01 2260   4.294   1.772   2.851  1.6555 -2.2789  0.8325
   84phy    C19 2261   4.142   1.541   3.012  0.0958 -0.4204 -0.0472
   84phy    C13 2262   4.394   1.581   2.971 -0.8591  0.1842 -0.1429
   84phy     H3 2263   4.465   1.666   2.985  0.1610 -0.6653  0.0052
   84phy    O33 2264   4.455   1.497   3.075  0.3362 -0.2574  0.0911
   84phy    H1B 2265   4.393   1.432   3.101 -0.6182  0.6674  0.1863
   84phy    C12 2266   4.464   1.548   2.827  0.4081 -0.7429  0.3094
   84phy    O11 2267   4.398   1.591   2.710  0.3439 -0.5291 -0.2519
   84phy    H1A 2268   4.335   1.524   2.687  1.3531 -1.3427 -0.7180
   85phy    C35 2269   1.597   0.905   1.361  0.1233  0.0538 -0.7264
   85phy    C33 2270   1.455   0.940   1.357  0.6695 -0.1056 -0.0463
   85phy    C34 2271   1.388   0.934   1.216 -0.5073  0.0087 -0.5034
   85phy    C32 2272   1.381   0.864   1.472  0.0146 -0.1502  0.0156
   85phy    C31 2273   1.254   0.930   1.529 -0.1484 -0.4211 -0.1880
   85phy    C30 2274   1.162   0.838   1.605 -0.2657 -0.3950  0.7729
   85phy    C28 2275   1.038   0.895   1.673 -0.1363  0.0067  0.2018
   85phy    C29 2276   0.917   0.886   1.579 -0.1326 -0.2292  0.0402
   85phy    C27 2277   1.010   0.820   1.802  0.1258  0.5163  0.2991
   85phy    C26 2278   0.997   0.912   1.924  0.4172 -0.0920 -0.1399
   85phy    C25 2279   0.999   0.833   2.055  0.1483 -0.2921  0.1640
   85phy    C23 2280   0.969   0.926   2.179 -0.3867  0.7881  1.2390
   85phy    C24 2281   0.826   0.930   2.219 -0.1456 -0.2361 -0.1902
   85phy    C22 2282   1.046   0.854   2.289  0.4477  0.1785 -0.4580
   85phy    C21 2283   1.140   0.944   2.378  0.7707 -0.8302  0.2562
   85phy    C20 2284   1.218   0.858   2.483  0.9489 -0.3728  0.0198
   85phy    C18 2285   1.325   0.923   2.581 -0.1660 -0.3677 -0.9080
   85phy    O01 2286   1.258   1.016   2.658 -0.0603  0.5533 -0.1035
   85phy    H01 2287   1.193   0.964   2.702  1.8485 -1.6787  0.2711
   85phy    C19 2288   1.349   0.796   2.664  0.0831 -0.3164 -0.5340
   85phy    C13 2289   1.462   0.992   2.528 -0.6964 -0.4154 -0.2165
   85phy     H3 2290   1.522   0.920   2.466 -2.1349  0.7614 -3.2038
   85phy    O33 2291   1.549   1.023   2.636 -0.4256 -0.4637 -0.0549
   85phy    H1B 2292   1.590   0.947   2.672 -1.4108 -0.2537  1.6085
   85phy    C12 2293   1.456   1.117   2.432  0.4564  0.6434  0.5100
   85phy    O11 2294   1.387   1.229   2.485  0.4077 -0.1564  0.0356
   85phy    H1A 2295   1.305   1.206   2.525  0.8602 -0.8725  0.5709
   86phy    C35 2296   3.765   2.720   2.118 -0.2233 -0.4109 -0.9270
   86phy    C33 2297   3.678   2.705   1.997 -0.2126  0.1688 -0.2571
   86phy    C34 2298   3.724   2.815   1.895 -0.0642 -0.5923 -0.0088
   86phy    C32 2299   3.687   2.571   1.927  0.0725  0.0492 -0.6765
   86phy    C31 2300   3.580   2.476   1.976 -0.5570  0.1531  0.4081
   86phy    C30 2301   3.595   2.349   1.887  0.1153  0.0122  0.1950
   86phy    C28 2302   3.507   2.236   1.929 -0.2791 -0.1861 -0.4399
   86phy    C29 2303   3.406   2.194   1.829 -0.6235  0.3896  0.8567
   86phy    C27 2304   3.593   2.125   1.992  0.0429  0.1744 -0.4871
   86phy    C26 2305   3.529   2.028   2.098 -0.3423  0.0615  0.0845
   86phy    C25 2306   3.623   1.924   2.149  0.5286  0.0666  0.3323
   86phy    C23 2307   3.582   1.834   2.270  0.6337 -0.3633 -0.2767
   86phy    C24 2308   3.593   1.693   2.229 -0.1262  1.3270  0.3491
   86phy    C22 2309   3.673   1.836   2.393 -0.4201 -0.5772 -0.3993
   86phy    C21 2310   3.626   1.934   2.492  0.2918 -0.6119 -0.0765
   86phy    C20 2311   3.720   1.934   2.618 -0.2884 -0.3734 -0.4556
   86phy    C18 2312   3.682   2.019   2.748 -0.5699  0.3388  0.0403
   86phy    O01 2313   3.558   1.973   2.812  0.1215  0.6117 -0.0855
   86phy    H01 2314   3.555   1.880   2.806  0.7781  0.6161 -0.5523
   86phy    C19 2315   3.795   1.969   2.849  0.3560 -0.3487 -0.2364
   86phy    C13 2316   3.680   2.186   2.734  0.3336 -0.5850  0.3259
   86phy     H3 2317   3.771   2.220   2.680 -0.4282  0.3908 -0.3917
   86phy    O33 2318   3.700   2.254   2.861  0.1562 -0.5290  0.2985
   86phy    H1B 2319   3.619   2.246   2.907 -0.2158  1.6312  0.1186
   86phy    C12 2320   3.552   2.249   2.662 -0.0885  0.7181 -0.8715
   86phy    O11 2321   3.439   2.221   2.738  0.2593  0.0064 -0.4448
   86phy    H1A 2322   3.455   2.138   2.778 -0.8312  0.2749  0.5922
   87phy    C35 2323   3.920   3.784   1.202 -0.0601  0.1358  0.2995
   87phy    C33 2324   3.874   3.687   1.307  0.1741 -0.5287 -0.8040
   87phy    C34 2325   3.909   3.758   1.438  0.1266 -0.0536 -0.0532
   87phy    C32 2326   3.729   3.630   1.292  0.0031  0.6754  0.2358
   87phy    C31 2327   3.751   3.474   1.314  0.2376 -0.3979 -0.1173
   87phy    C30 2328   3.632   3.377   1.310 -0.1725 -0.6865  0.2744
   87phy    C28 2329   3.588   3.323   1.174 -0.3223  0.5682  0.1051
   87phy    C29 2330   3.624   3.177   1.144  0.2509  0.0682 -0.3581
   87phy    C27 2331   3.439   3.342   1.171  0.3213  0.8433  0.1850
   87phy    C26 2332   3.368   3.368   1.033 -0.6127 -0.9426 -0.2001
   87phy    C25 2333   3.226   3.425   1.048 -0.4444  0.4840  0.4970
   87phy    C23 2334   3.146   3.431   0.917  0.0937 -0.3963  0.4563
   87phy    C24 2335   3.042   3.322   0.919  0.3386  0.1594  0.2423
   87phy    C22 2336   3.078   3.570   0.917 -0.1573 -0.1231 -0.2797
   87phy    C21 2337   3.028   3.604   0.772  0.0698  0.2180 -0.1786
   87phy    C20 2338   2.977   3.752   0.762  0.2595  0.1435 -0.6509
   87phy    C18 2339   2.951   3.811   0.623 -0.1458 -0.0950 -0.0588
   87phy    O01 2340   3.074   3.842   0.546  0.4616 -0.4043 -0.1476
   87phy    H01 2341   3.117   3.767   0.509  2.1712  0.8087 -0.7745
   87phy    C19 2342   2.893   3.943   0.672 -0.6726  0.2710 -0.0622
   87phy    C13 2343   2.844   3.731   0.526 -0.3359  0.0766 -0.4616
   87phy     H3 2344   2.888   3.628   0.513 -0.2164  0.2464 -1.4911
   87phy    O33 2345   2.721   3.695   0.591 -0.1726 -0.0979 -0.3130
   87phy    H1B 2346   2.654   3.750   0.556 -1.4775 -0.6827  1.1300
   87phy    C12 2347   2.825   3.745   0.372  0.5191 -0.4133  0.2979
   87phy    O11 2348   2.734   3.843   0.333  0.4826  0.1310 -0.0337
   87phy    H1A 2349   2.686   3.805   0.262  0.6990  0.7793 -0.5479
   88phy    C35 2350   2.513   2.688   1.878  0.6475  0.3750  0.8075
   88phy    C33 2351   2.504   2.545   1.833 -0.6000 -0.1848  0.1481
   88phy    C34 2352   2.365   2.500   1.788 -0.0119 -0.1879  0.0060
   88phy    C32 2353   2.624   2.513   1.739  0.2921 -0.0123  0.3655
   88phy    C31 2354   2.688   2.377   1.779  0.2978 -0.0774  0.2461
   88phy    C30 2355   2.812   2.354   1.697  0.4318  0.1875 -0.4070
   88phy    C28 2356   2.885   2.217   1.708  0.2690 -1.0763  0.5052
   88phy    C29 2357   2.945   2.190   1.570  0.4037 -0.2208  0.3397
   88phy    C27 2358   2.998   2.212   1.812 -0.4217  0.0334  0.1763
   88phy    C26 2359   2.971   2.204   1.960  0.4162  0.0952 -0.1820
   88phy    C25 2360   3.101   2.228   2.035  0.0227 -0.2580  0.0161
   88phy    C23 2361   3.096   2.254   2.184 -0.5057  0.3334  0.9980
   88phy    C24 2362   3.130   2.129   2.262  0.1261 -0.0694 -0.0025
   88phy    C22 2363   3.209   2.353   2.205 -0.3012  0.0092 -0.1254
   88phy    C21 2364   3.186   2.451   2.319  0.2538  0.1869  0.1570
   88phy    C20 2365   3.296   2.554   2.349  0.2849 -0.0757 -0.1594
   88phy    C18 2366   3.315   2.629   2.490 -0.2677 -0.5852 -0.1891
   88phy    O01 2367   3.317   2.525   2.590  0.3399 -0.6099 -0.2896
   88phy    H01 2368   3.356   2.556   2.669  2.7876  0.3842 -1.7741
   88phy    C19 2369   3.460   2.678   2.471 -0.0886  0.2090  0.3552
   88phy    C13 2370   3.216   2.753   2.530 -0.2195  0.4066 -0.7673
   88phy     H3 2371   3.202   2.821   2.443 -0.9597 -0.2339 -1.1543
   88phy    O33 2372   3.272   2.841   2.629  0.0325 -0.3841 -0.4277
   88phy    H1B 2373   3.241   2.929   2.625  3.6159  1.1085  0.8930
   88phy    C12 2374   3.076   2.708   2.574  0.2880 -0.3551 -0.8693
   88phy    O11 2375   2.973   2.803   2.592  0.4496 -0.1604  0.1490
   88phy    H1A 2376   2.894   2.756   2.610  0.6841 -1.1668 -1.2799
   89phy    C35 2377   2.125   2.753   1.681 -0.0690  0.0869 -0.3802
   89phy    C33 2378   2.097   2.897   1.639  0.1142 -0.3095 -0.8639
   89phy    C34 2379   1.985   2.949   1.727 -0.7150 -0.1026  0.0993
   89phy    C32 2380   2.217   2.993   1.640 -0.1686 -0.0034 -0.0124
   89phy    C31 2381   2.221   3.115   1.544  0.6486  0.0386 -0.3122
   89phy    C30 2382   2.358   3.185   1.567 -0.1720  0.2128  0.6814
   89phy    C28 2383   2.387   3.301   1.470  0.4216  0.2660 -0.3383
   89phy    C29 2384   2.502   3.385   1.518 -0.1108 -0.1774  0.0036
   89phy    C27 2385   2.423   3.260   1.325 -0.6308 -0.4989  0.2903
   89phy    C26 2386   2.303   3.256   1.229  0.1270  0.0585 -0.9891
   89phy    C25 2387   2.352   3.199   1.096 -0.2993 -0.3006  0.5350
   89phy    C23 2388   2.248   3.187   0.980  0.5503 -1.1022  0.0739
   89phy    C24 2389   2.226   3.326   0.921  0.5798 -0.6914 -0.1841
   89phy    C22 2390   2.295   3.093   0.871  0.1423  0.0199  0.3335
   89phy    C21 2391   2.199   2.981   0.835  0.2037 -0.0782 -0.3001
   89phy    C20 2392   2.264   2.881   0.739  0.3691  0.2682 -0.4228
   89phy    C18 2393   2.169   2.768   0.683  0.1480 -0.0398  0.2068
   89phy    O01 2394   2.113   2.691   0.787 -0.6388 -0.3014 -0.2943
   89phy    H01 2395   2.185   2.687   0.848 -0.6164 -1.8040 -0.3719
   89phy    C19 2396   2.265   2.658   0.621 -0.0290  0.0444  0.3884
   89phy    C13 2397   2.053   2.815   0.580  0.2007  0.4797 -0.2774
   89phy     H3 2398   1.983   2.873   0.646 -0.7598  0.0918 -0.9461
   89phy    O33 2399   2.088   2.917   0.490 -0.5232  0.0004 -0.1160
   89phy    H1B 2400   2.181   2.915   0.481 -0.4265 -2.4493  0.6926
   89phy    C12 2401   1.920   2.741   0.538  0.6207 -0.3659  0.3671
   89phy    O11 2402   1.925   2.671   0.414  0.4024 -0.1507  0.1408
   89phy    H1A 2403   1.862   2.602   0.420  0.2747 -0.2095 -1.3967
   90phy    C35 2404   3.229   2.533   1.804 -0.3071 -0.0485  0.2648
   90phy    C33 2405   3.303   2.583   1.674 -0.0268  0.1570 -0.4789
   90phy    C34 2406   3.258   2.494   1.556 -0.1568  0.1873 -0.0687
   90phy    C32 2407   3.268   2.732   1.642  0.1448  0.4168  0.2619
   90phy    C31 2408   3.386   2.830   1.638 -0.8282 -0.2153  0.3309
   90phy    C30 2409   3.334   2.972   1.639 -0.1296 -0.4507  0.0712
   90phy    C28 2410   3.442   3.075   1.679 -0.2056 -0.2958 -0.4652
   90phy    C29 2411   3.540   3.109   1.571 -0.0195  0.5044  0.7106
   90phy    C27 2412   3.374   3.208   1.713 -0.0347 -0.5202  0.0382
   90phy    C26 2413   3.320   3.232   1.856 -0.0634 -0.3248  0.1903
   90phy    C25 2414   3.262   3.376   1.880  0.1580  0.1517  0.2470
   90phy    C23 2415   3.191   3.419   2.013 -0.4387 -0.4573  0.5407
   90phy    C24 2416   3.184   3.569   2.022 -0.4789  0.2028  0.1106
   90phy    C22 2417   3.060   3.348   2.046 -0.0810  0.1535  0.3932
   90phy    C21 2418   3.034   3.314   2.196 -0.0707  0.3178 -0.4092
   90phy    C20 2419   2.903   3.234   2.235 -0.3428 -0.6427  0.0423
   90phy    C18 2420   2.862   3.214   2.382 -0.0777  0.1277  0.0950
   90phy    O01 2421   2.842   3.339   2.446 -0.4126 -0.2197 -0.2111
   90phy    H01 2422   2.871   3.415   2.399  0.9301  2.1007  3.9182
   90phy    C19 2423   2.720   3.168   2.358  0.6348  0.2196  0.0423
   90phy    C13 2424   2.946   3.113   2.479 -0.8178  0.4945 -0.3935
   90phy     H3 2425   2.977   3.022   2.421  0.4398  0.5769  0.1349
   90phy    O33 2426   2.871   3.047   2.586 -0.4389  0.0807 -0.0183
   90phy    H1B 2427   2.919   2.970   2.610  1.3627  1.6195  1.7499
   90phy    C12 2428   3.081   3.172   2.531 -0.1950  0.3660  0.7916
   90phy    O11 2429   3.164   3.083   2.604 -0.0546  0.3010 -0.7175
   90phy    H1A 2430   3.130   3.072   2.690 -0.7474 -1.1896 -1.1429
   91phy    C35 2431   3.641   2.727   1.379  0.6487  0.0890  0.3777
   91phy    C33 2432   3.773   2.689   1.444 -0.8725 -0.1209 -0.1072
   91phy    C34 2433   3.745   2.605   1.567 -0.0966  0.3695  0.1330
   91phy    C32 2434   3.862   2.624   1.339 -0.9039  0.1651 -0.0718
   91phy    C31 2435   4.013   2.635   1.358 -0.0748 -0.0798  0.2930
   91phy    C30 2436   4.114   2.555   1.267  0.1220 -0.2155 -0.2696
   91phy    C28 2437   4.264   2.589   1.286  0.0755 -0.5089 -0.2041
   91phy    C29 2438   4.339   2.491   1.370  0.0216 -0.1301  0.3533
   91phy    C27 2439   4.335   2.597   1.149 -1.1428  0.1490 -0.2133
   91phy    C26 2440   4.432   2.715   1.119 -0.2318 -0.0077  0.0989
   91phy    C25 2441   4.456   2.730   0.969 -0.3686 -0.2726 -0.0872
   91phy    C23 2442   4.555   2.837   0.923  0.4425 -0.4437 -0.1977
   91phy    C24 2443   4.698   2.784   0.937  0.5684  0.0594  0.2933
   91phy    C22 2444   4.522   2.867   0.773  0.7178  0.1270  0.0565
   91phy    C21 2445   4.488   3.013   0.746  0.4493 -0.4260  0.7458
   91phy    C20 2446   4.507   3.038   0.590  0.2567 -0.0215  0.5963
   91phy    C18 2447   4.483   3.175   0.528 -0.2132 -0.2512  0.2678
   91phy    O01 2448   4.370   3.237   0.590  0.5676 -0.5362  0.0335
   91phy    H01 2449   4.306   3.174   0.616  0.2441 -0.5495 -0.7629
   91phy    C19 2450   4.440   3.140   0.382 -0.4499 -0.2597 -0.2785
   91phy    C13 2451   4.614   3.277   0.535 -0.7764  0.4000  0.4792
   91phy     H3 2452   4.627   3.285   0.646  0.5567 -2.2898  0.5817
   91phy    O33 2453   4.744   3.218   0.512  0.5263  0.2104  0.0202
   91phy    H1B 2454   4.751   3.142   0.567 -0.2578 -0.3199 -0.5754
   91phy    C12 2455   4.610   3.426   0.525 -0.0535 -0.3767  0.1279
   91phy    O11 2456   4.625   3.483   0.397  0.3940  0.2588  0.4946
   91phy    H1A 2457   4.614   3.414   0.334  0.7558  0.0767  0.6298
   92phy    C35 2458   1.979   1.777   2.237 -0.6153 -0.1427 -0.4260
   92phy    C33 2459   2.121   1.721   2.225  0.6674  0.8056 -0.6429
   92phy    C34 2460   2.110   1.571   2.187 -0.1438 -0.6276 -0.2642
   92phy    C32 2461   2.204   1.797   2.125 -0.4808 -0.6701  0.3300
   92phy    C31 2462   2.352   1.815   2.165  0.4632 -0.0155 -0.6467
   92phy    C30 2463   2.430   1.905   2.068 -0.5791 -0.1402  0.3370
   92phy    C28 2464   2.579   1.926   2.111 -0.4958  0.4159 -0.2072
   92phy    C29 2465   2.665   1.903   1.986 -0.3913 -0.3133 -0.2253
   92phy    C27 2466   2.606   2.063   2.176  0.2599 -0.5267 -0.0275
   92phy    C26 2467   2.704   2.060   2.294 -0.0869 -0.4644 -0.3468
   92phy    C25 2468   2.707   2.190   2.362  0.1470 -0.3677  0.2268
   92phy    C23 2469   2.800   2.208   2.485  0.8829  0.6277  0.0998
   92phy    C24 2470   2.839   2.358   2.488  0.6069  0.1786 -0.6247
   92phy    C22 2471   2.737   2.147   2.613 -0.0020 -0.2452  0.0069
   92phy    C21 2472   2.822   2.103   2.730  0.1454 -0.3382  0.0545
   92phy    C20 2473   2.734   2.017   2.821  0.2962  0.1819  0.0809
   92phy    C18 2474   2.801   1.931   2.938 -0.2060  0.1374 -0.1912
   92phy    O01 2475   2.888   2.016   3.020 -0.3163  0.1483  0.3942
   92phy    H01 2476   2.872   2.106   2.998  0.1252 -0.0974 -1.0934
   92phy    C19 2477   2.682   1.899   3.031  0.0028 -0.1360  0.0016
   92phy    C13 2478   2.880   1.803   2.873 -0.4627  0.3257 -0.5444
   92phy     H3 2479   2.957   1.839   2.800 -1.4149  1.6073 -0.9540
   92phy    O33 2480   2.801   1.714   2.788  1.3027  0.0314 -0.1258
   92phy    H1B 2481   2.769   1.766   2.716  0.3470  0.8194  0.8340
   92phy    C12 2482   2.971   1.718   2.972  0.0468 -0.0656  0.8564
   92phy    O11 2483   3.050   1.613   2.927  0.4401 -0.4778  0.2895
   92phy    H1A 2484   3.103   1.648   2.859  0.5775  1.8839  1.5204
   93phy    C35 2485   2.335   2.061   1.723  0.2899  0.0846  0.6621
   93phy    C33 2486   2.397   2.016   1.590  0.3033 -0.4236 -0.1143
   93phy    C34 2487   2.359   2.124   1.482 -0.1752  0.1251  0.3331
   93phy    C32 2488   2.545   1.983   1.618 -0.7189 -0.1957  0.1561
   93phy    C31 2489   2.588   1.851   1.563  0.3556  0.4006  0.0894
   93phy    C30 2490   2.735   1.838   1.540  0.4077  0.4238 -0.1529
   93phy    C28 2491   2.808   1.699   1.532 -0.3107 -0.0624  0.8051
   93phy    C29 2492   2.931   1.733   1.448  0.6920 -0.0086  0.2622
   93phy    C27 2493   2.860   1.643   1.665 -0.1202  0.2806 -0.3745
   93phy    C26 2494   2.765   1.556   1.753  0.0897 -0.4136  0.3950
   93phy    C25 2495   2.818   1.535   1.894 -0.8229 -0.1925  0.0759
   93phy    C23 2496   2.716   1.456   1.981 -0.6281 -0.0293  0.6305
   93phy    C24 2497   2.736   1.306   1.960 -0.3433  0.0034  0.0376
   93phy    C22 2498   2.756   1.501   2.118 -0.1291  0.1619 -0.2232
   93phy    C21 2499   2.650   1.498   2.228 -0.3523  0.3925  0.3334
   93phy    C20 2500   2.708   1.520   2.367 -0.7698 -0.1044 -0.1806
   93phy    C18 2501   2.602   1.553   2.477 -0.4000 -0.5409  0.5741
   93phy    O01 2502   2.468   1.506   2.444 -0.1873  0.1073  0.1658
   93phy    H01 2503   2.478   1.439   2.378  1.8346 -0.8045  1.3098
   93phy    C19 2504   2.662   1.457   2.583  0.3961  0.3467  0.0561
   93phy    C13 2505   2.595   1.711   2.502  0.6066  0.5180  0.7321
   93phy     H3 2506   2.588   1.766   2.405 -1.1822 -0.9084  0.0019
   93phy    O33 2507   2.720   1.762   2.551 -0.2892 -0.7348 -0.1511
   93phy    H1B 2508   2.789   1.709   2.516 -1.2454 -1.7645 -0.5366
   93phy    C12 2509   2.471   1.771   2.589 -0.9226  0.7088  0.3366
   93phy    O11 2510   2.341   1.731   2.555  0.1346 -0.4988 -0.0094
   93phy    H1A 2511   2.348   1.646   2.514  0.7246 -0.8078  0.7091
   94phy    C35 2512   3.642   1.913   0.952 -0.1967 -0.2036  0.0392
   94phy    C33 2513   3.769   1.964   1.012 -0.6412  0.5624  0.4282
   94phy    C34 2514   3.835   1.851   1.092 -0.4593 -0.0481 -0.1249
   94phy    C32 2515   3.866   2.016   0.906  0.7210 -0.0960 -0.0243
   94phy    C31 2516   3.909   2.162   0.914  0.0959  0.7686 -0.0282
   94phy    C30 2517   4.007   2.210   0.806  0.1433  0.3959  0.2734
   94phy    C28 2518   4.056   2.356   0.818  0.2886 -0.0227 -0.4176
   94phy    C29 2519   4.194   2.358   0.879 -0.5487 -0.0552 -0.5751
   94phy    C27 2520   4.071   2.423   0.677 -0.2679 -0.2348 -0.0513
   94phy    C26 2521   3.955   2.520   0.640 -0.6327  1.0206  0.1306
   94phy    C25 2522   3.975   2.561   0.493 -0.1989 -0.2789 -0.2770
   94phy    C23 2523   3.897   2.681   0.445  0.5689 -0.2876 -0.4050
   94phy    C24 2524   3.958   2.820   0.482  0.4675 -0.2742 -0.0313
   94phy    C22 2525   3.891   2.676   0.290 -0.2523 -0.4743  0.4397
   94phy    C21 2526   3.745   2.691   0.233  0.5953 -0.3533  0.1648
   94phy    C20 2527   3.737   2.670   0.082  0.5085  0.7929  0.1156
   94phy    C18 2528   3.591   2.670   0.017  0.1349 -0.1155 -0.6748
   94phy    O01 2529   3.496   2.585   0.099 -0.1493  0.2595  0.2288
   94phy    H01 2530   3.493   2.609   0.190  1.5704 -0.3038  0.4749
   94phy    C19 2531   3.617   2.601  -0.121  0.6568  0.6375 -0.3852
   94phy    C13 2532   3.534   2.823   0.014  0.0048 -0.9936 -0.2849
   94phy     H3 2533   3.503   2.839   0.120 -0.8019 -0.9681 -0.5193
   94phy    O33 2534   3.617   2.938   0.002  0.0008 -0.1449  0.2449
   94phy    H1B 2535   3.566   3.007  -0.037 -0.5795 -0.9558 -0.4455
   94phy    C12 2536   3.379   2.850  -0.015  0.2376 -0.1283  0.0922
   94phy    O11 2537   3.352   2.917  -0.140 -0.1847 -0.2109  0.5515
   94phy    H1A 2538   3.377   2.862  -0.212  2.5742  0.7577  0.6487
   95phy    C35 2539   4.430   3.753   2.565  0.1441 -0.0165  0.3440
   95phy    C33 2540   4.341   3.869   2.519 -0.0316 -0.1757 -0.4772
   95phy    C34 2541   4.408   4.007   2.529  0.6463  0.2289  0.2479
   95phy    C32 2542   4.279   3.826   2.386  0.8047 -0.3134 -0.0831
   95phy    C31 2543   4.137   3.876   2.360 -0.0062 -0.5179  0.4456
   95phy    C30 2544   4.094   3.803   2.230  0.7679  0.2423 -0.3549
   95phy    C28 2545   3.937   3.811   2.210 -0.2802  0.1400  0.3916
   95phy    C29 2546   3.908   3.854   2.063  0.2049  0.2005  0.0012
   95phy    C27 2547   3.870   3.671   2.248  0.7037  0.0386 -0.4260
   95phy    C26 2548   3.745   3.696   2.338 -0.2206  0.2401 -0.0288
   95phy    C25 2549   3.666   3.572   2.363  0.9430  0.5247  0.5888
   95phy    C23 2550   3.532   3.602   2.435  0.0570  0.3024  0.6718
   95phy    C24 2551   3.410   3.631   2.343 -0.8670 -0.3140  0.0204
   95phy    C22 2552   3.485   3.485   2.514 -0.0765 -0.1617  0.2227
   95phy    C21 2553   3.531   3.478   2.662  0.2276  0.0584  0.3418
   95phy    C20 2554   3.456   3.364   2.740 -0.5326 -0.2913 -0.0666
   95phy    C18 2555   3.483   3.339   2.892 -0.2821  0.8011  0.0580
   95phy    O01 2556   3.509   3.466   2.961  0.6364  0.3687  0.2621
   95phy    H01 2557   3.472   3.541   2.917 -0.0091 -0.8238 -1.3116
   95phy    C19 2558   3.340   3.307   2.942  0.1017 -0.0267  0.0623
   95phy    C13 2559   3.599   3.233   2.927 -0.1516  0.2464  0.4683
   95phy     H3 2560   3.579   3.141   2.865  0.8581  0.9766 -1.0056
   95phy    O33 2561   3.580   3.181   3.061 -0.6819  0.9029 -0.4147
   95phy    H1B 2562   3.639   3.223   3.122  1.0761 -1.0089 -0.6963
   95phy    C12 2563   3.749   3.280   2.904  0.1527 -0.0072 -0.5472
   95phy    O11 2564   3.798   3.370   2.999 -0.1929  0.2801  0.3507
   95phy    H1A 2565   3.729   3.433   3.005  0.5798  1.1716  0.0864
   96phy    C35 2566   2.654   4.417   1.376  0.5046  0.1611 -0.2763
   96phy    C33 2567   2.786   4.481   1.338 -0.0634 -0.2372 -0.0441
   96phy    C34 2568   2.750   4.617   1.272 -0.2796 -0.6701  0.3325
   96phy    C32 2569   2.878   4.498   1.454 -0.0562 -0.2352  0.4007
   96phy    C31 2570   2.976   4.381   1.480  0.3717  0.1772 -0.1859
   96phy    C30 2571   3.060   4.394   1.605  0.1706  0.4435 -0.1704
   96phy    C28 2572   3.145   4.266   1.636  0.5990 -0.3587  0.2973
   96phy    C29 2573   3.270   4.249   1.545  0.2762 -0.1274  0.0281
   96phy    C27 2574   3.213   4.279   1.774 -0.4622  0.1255 -0.3693
   96phy    C26 2575   3.216   4.148   1.860 -0.5331 -0.4301 -0.1616
   96phy    C25 2576   3.266   4.167   2.002 -0.0632 -0.0856 -0.1575
   96phy    C23 2577   3.274   4.037   2.080  0.1351  0.0051  0.7596
   96phy    C24 2578   3.420   3.984   2.075  0.4715  0.0022 -0.1111
   96phy    C22 2579   3.240   4.062   2.231  0.1468  0.6490  0.4015
   96phy    C21 2580   3.189   3.947   2.320  0.2456 -0.6746 -0.0622
   96phy    C20 2581   3.154   4.002   2.460  0.3041 -0.3786  0.4933
   96phy    C18 2582   3.100   3.902   2.571  0.6944  0.9545  0.2866
   96phy    O01 2583   3.208   3.827   2.626 -0.2425 -0.1374  0.1212
   96phy    H01 2584   3.179   3.781   2.703  1.0068 -1.5570 -0.2148
   96phy    C19 2585   3.078   3.997   2.689 -0.4249 -0.1316  0.1461
   96phy    C13 2586   2.966   3.811   2.537  0.1141 -0.4832 -0.0365
   96phy     H3 2587   2.896   3.872   2.475  0.7773  1.3091  0.8827
   96phy    O33 2588   2.877   3.785   2.649 -0.1573  0.1952  0.3973
   96phy    H1B 2589   2.886   3.695   2.675 -0.4279 -0.3226 -1.1940
   96phy    C12 2590   2.996   3.677   2.466  0.0156  0.2866 -0.4417
   96phy    O11 2591   2.895   3.627   2.390 -0.1941  0.0165 -0.1433
   96phy    H1A 2592   2.821   3.685   2.391 -0.2806 -0.0840 -0.5072
   97phy    C35 2593   2.811   1.429   1.205 -0.7648  0.9425 -0.0000
   97phy    C33 2594   2.659   1.387   1.193  0.3065 -0.6804  0.0025
   97phy    C34 2595   2.648   1.236   1.194 -0.0010 -0.8372 -0.0186
   97phy    C32 2596   2.579   1.461   1.305 -0.1807 -0.4350  0.1033
   97phy    C31 2597   2.438   1.511   1.265 -0.2578  0.1144  0.3006
   97phy    C30 2598   2.378   1.602   1.362 -0.4442 -0.1927 -0.9506
   97phy    C28 2599   2.245   1.656   1.312  0.1579 -0.2335 -1.0505
   97phy    C29 2600   2.134   1.627   1.418  0.3036 -0.2175 -0.1714
   97phy    C27 2601   2.261   1.803   1.276 -0.2713 -0.0775  0.0189
   97phy    C26 2602   2.173   1.850   1.154 -0.0664  0.2845 -0.2316
   97phy    C25 2603   2.194   2.004   1.140 -0.6420 -0.0630  0.2945
   97phy    C23 2604   2.142   2.080   1.016  0.0041 -0.4318  0.2374
   97phy    C24 2605   2.004   2.133   1.045  0.4024  0.1974 -0.0577
   97phy    C22 2606   2.228   2.202   0.989  0.3326 -0.2126 -0.1713
   97phy    C21 2607   2.342   2.185   0.886  1.0253  0.1411 -0.4201
   97phy    C20 2608   2.405   2.320   0.852 -0.3904 -0.9038  0.6767
   97phy    C18 2609   2.535   2.308   0.768 -0.4247 -0.6385 -0.3833
   97phy    O01 2610   2.627   2.222   0.822 -0.3431  0.3399 -0.1845
   97phy    H01 2611   2.683   2.188   0.754 -0.3048 -1.0579  0.5013
   97phy    C19 2612   2.595   2.450   0.781 -0.2564 -0.0693  0.0185
   97phy    C13 2613   2.512   2.265   0.613  0.2929  0.2399  0.0669
   97phy     H3 2614   2.473   2.160   0.620 -0.4268  0.2982 -2.1831
   97phy    O33 2615   2.394   2.320   0.545  0.5755 -0.0717  0.0119
   97phy    H1B 2616   2.416   2.401   0.503 -0.4792 -0.0621 -0.5568
   97phy    C12 2617   2.627   2.210   0.514 -0.2611  0.3381  0.2743
   97phy    O11 2618   2.735   2.147   0.579  0.2089 -0.2562 -0.5490
   97phy    H1A 2619   2.736   2.059   0.548  1.4503 -0.7820  0.8478
   98phy    C35 2620   3.593   3.547   1.969 -0.0767  0.0924 -0.5576
   98phy    C33 2621   3.625   3.608   1.838 -0.0982 -0.7310 -0.1198
   98phy    C34 2622   3.572   3.515   1.731  0.5464  0.1596  0.1777
   98phy    C32 2623   3.567   3.749   1.836 -0.0491  0.0355 -0.0561
   98phy    C31 2624   3.667   3.863   1.795 -0.0317  0.1909 -0.1383
   98phy    C30 2625   3.597   3.999   1.773  0.2176 -0.1268 -0.1188
   98phy    C28 2626   3.690   4.122   1.772 -0.0039  0.2448  0.5221
   98phy    C29 2627   3.726   4.154   1.622  0.0943 -0.1337 -1.0282
   98phy    C27 2628   3.611   4.245   1.817 -0.3530 -0.6259 -0.2939
   98phy    C26 2629   3.640   4.315   1.954  0.3953  0.7470  0.1837
   98phy    C25 2630   3.548   4.425   2.006 -0.4873 -0.3097 -0.1815
   98phy    C23 2631   3.593   4.483   2.141  0.0936 -0.0099 -0.1980
   98phy    C24 2632   3.702   4.581   2.124 -0.0245 -0.1959  0.1310
   98phy    C22 2633   3.482   4.539   2.226 -0.0559  0.0936  0.0603
   98phy    C21 2634   3.469   4.460   2.359  0.0222 -0.0480 -0.2390
   98phy    C20 2635   3.419   4.547   2.478 -0.2979 -0.1410 -0.3177
   98phy    C18 2636   3.433   4.483   2.620 -0.2880  0.0162 -0.4648
   98phy    O01 2637   3.572   4.440   2.637  0.3020  0.1875  0.3145
   98phy    H01 2638   3.601   4.374   2.577  0.3615 -0.5242  1.0990
   98phy    C19 2639   3.419   4.603   2.717 -0.0189 -0.0946 -0.6711
   98phy    C13 2640   3.323   4.361   2.641  0.7496  0.8426 -0.1501
   98phy     H3 2641   3.315   4.295   2.551  1.4004 -0.3634  0.6484
   98phy    O33 2642   3.191   4.404   2.651  0.1935 -0.1685  0.0890
   98phy    H1B 2643   3.173   4.478   2.596 -0.5079 -0.4569 -0.0854
   98phy    C12 2644   3.346   4.259   2.761  0.4394 -0.5305  0.3735
   98phy    O11 2645   3.478   4.205   2.754  0.7052 -0.2252  0.1544
   98phy    H1A 2646   3.541   4.271   2.777  0.7013 -0.4322  0.7852
   99phy    C35 2647   2.168   3.671   1.224 -0.0588  0.0680 -0.3206
   99phy    C33 2648   2.221   3.753   1.339  0.2534  0.5640 -0.1401
   99phy    C34 2649   2.138   3.716   1.462  0.3023 -0.2897  0.7322
   99phy    C32 2650   2.366   3.728   1.373  0.8872 -0.7965 -0.4644
   99phy    C31 2651   2.458   3.842   1.336 -0.4863 -0.4110  0.5175
   99phy    C30 2652   2.599   3.821   1.389  0.2828 -0.8397  0.7013
   99phy    C28 2653   2.695   3.942   1.377  0.1928 -0.0442 -0.1787
   99phy    C29 2654   2.749   3.975   1.516 -0.0100 -0.4740  0.8113
   99phy    C27 2655   2.809   3.917   1.272  0.4898  0.0355  0.4941
   99phy    C26 2656   2.871   4.035   1.199 -0.0722 -0.5675  0.3544
   99phy    C25 2657   3.010   4.002   1.142  0.8363  0.0674  0.5989
   99phy    C23 2658   3.087   4.104   1.061  0.2092 -0.4353  0.0428
   99phy    C24 2659   3.172   4.203   1.146  0.6489 -0.0975  0.4959
   99phy    C22 2660   3.180   4.023   0.970  0.0948 -0.1036  0.5254
   99phy    C21 2661   3.211   4.092   0.837  0.0205  0.2541  0.1102
   99phy    C20 2662   3.314   4.013   0.755  0.6106  0.6071 -0.0627
   99phy    C18 2663   3.349   4.058   0.608  0.2488 -0.0830 -0.5143
   99phy    O01 2664   3.237   4.036   0.523  0.4877 -0.2143  0.2808
   99phy    H01 2665   3.191   3.957   0.544 -0.0803 -0.1903 -0.7690
   99phy    C19 2666   3.445   3.946   0.563  0.1945 -0.5582 -0.1980
   99phy    C13 2667   3.411   4.206   0.593 -0.6576 -0.3951  0.1240
   99phy     H3 2668   3.334   4.271   0.640 -0.4169  0.2104 -0.3098
   99phy    O33 2669   3.526   4.237   0.682  0.8532  0.5926  0.2524
   99phy    H1B 2670   3.609   4.229   0.640  0.2174  0.2102 -0.9904
   99phy    C12 2671   3.408   4.297   0.459 -0.0485  0.2921  0.4351
   99phy    O11 2672   3.515   4.270   0.366  0.0068  0.0142 -0.5759
   99phy    H1A 2673   3.599   4.282   0.405 -0.5874  1.7886  0.2535
  100phy    C35 2674   3.924   2.219   1.327 -0.1583  0.3911 -0.2557
  100phy    C33 2675   3.816   2.157   1.415 -0.3923  0.3443  0.0732
  100phy    C34 2676   3.855   2.154   1.564 -0.6558 -0.1139  0.1046
  100phy    C32 2677   3.680   2.225   1.393 -0.2278  0.2655 -0.1070
  100phy    C31 2678   3.575   2.164   1.305  0.4536  0.3889  0.4926
  100phy    C30 2679   3.437   2.232   1.327 -0.4866  0.1357  0.3140
  100phy    C28 2680   3.327   2.169   1.241 -0.0742  0.6263 -0.1483
  100phy    C29 2681   3.230   2.083   1.322 -0.0603 -0.3444  0.0447
  100phy    C27 2682   3.225   2.277   1.198  0.0760  0.1898  0.2618
  100phy    C26 2683   3.178   2.266   1.054 -1.0545  0.0008  0.2016
  100phy    C25 2684   3.086   2.378   1.000 -0.0548 -0.3232  0.2010
  100phy    C23 2685   3.046   2.359   0.847 -0.0411  0.6446 -0.6146
  100phy    C24 2686   2.923   2.261   0.850 -0.0631  0.0116 -0.3330
  100phy    C22 2687   2.995   2.486   0.777 -0.2010  0.1790  0.2292
  100phy    C21 2688   3.115   2.563   0.711 -0.5728  0.8583  0.2405
  100phy    C20 2689   3.055   2.690   0.649 -0.2754 -0.6725 -0.4112
  100phy    C18 2690   3.143   2.786   0.555 -0.0633  0.2805  0.3697
  100phy    O01 2691   3.255   2.824   0.632  0.3601  0.3771 -0.1722
  100phy    H01 2692   3.226   2.870   0.709  0.2898  2.5670 -1.4262
  100phy    C19 2693   3.056   2.908   0.530  0.0910 -0.0155 -0.1891
  100phy    C13 2694   3.206   2.723   0.416  0.2512  0.2816  0.1104
  100phy     H3 2695   3.124   2.658   0.376 -1.6390  1.9886  1.0402
  100phy    O33 2696   3.215   2.814   0.307 -0.5557 -0.1023  0.3822
  100phy    H1B 2697   3.295   2.863   0.309 -1.5985  1.7968 -1.0313
  100phy    C12 2698   3.304   2.606   0.389  0.1847  0.7129 -0.5535
  100phy    O11 2699   3.437   2.641   0.376 -0.4415 -0.4335 -0.3524
  100phy    H1A 2700   3.461   2.704   0.441  4.1599 -2.3199  0.1234
  101phy    C35 2701   1.971   4.361   0.919  0.1998  0.3650  0.1941
  101phy    C33 2702   1.945   4.509   0.881 -0.0954  0.4695 -0.0933
  101phy    C34 2703   1.796   4.535   0.893  0.1759  0.6552  0.2188
  101phy    C32 2704   2.028   4.597   0.977 -0.6579 -0.5445 -0.4463
  101phy    C31 2705   2.164   4.644   0.920  0.3860 -0.3383 -0.4374
  101phy    C30 2706   2.286   4.640   1.015 -0.8427 -0.2847  0.0175
  101phy    C28 2707   2.414   4.695   0.948  0.1115 -0.3542 -0.1695
  101phy    C29 2708   2.449   4.831   1.020  0.2709  0.9226 -0.0377
  101phy    C27 2709   2.534   4.602   0.971  0.1639 -0.7261  0.3948
  101phy    C26 2710   2.634   4.586   0.857 -0.2641 -0.2723 -0.1162
  101phy    C25 2711   2.744   4.481   0.883  0.0634 -0.2693 -0.6700
  101phy    C23 2712   2.825   4.447   0.758  0.2745  0.2319 -0.1821
  101phy    C24 2713   2.970   4.423   0.811  0.2552 -0.1665 -0.0173
  101phy    C22 2714   2.768   4.322   0.677 -0.0883  0.3091 -0.2448
  101phy    C21 2715   2.773   4.316   0.524 -0.2949  0.7005 -0.0282
  101phy    C20 2716   2.670   4.219   0.464 -0.2904 -0.0704 -0.2449
  101phy    C18 2717   2.643   4.213   0.307 -0.0581 -0.2476 -0.2361
  101phy    O01 2718   2.593   4.338   0.270  0.4164 -0.7304  0.2756
  101phy    H01 2719   2.650   4.405   0.303  1.7075 -2.0606  0.8319
  101phy    C19 2720   2.537   4.103   0.280 -0.1929 -0.2986  0.0500
  101phy    C13 2721   2.777   4.190   0.222 -0.2142 -0.2072 -0.1809
  101phy     H3 2722   2.844   4.273   0.256 -1.0119  0.5930 -0.5411
  101phy    O33 2723   2.860   4.083   0.269 -0.6416 -0.0562  0.1171
  101phy    H1B 2724   2.817   4.000   0.278  0.2748 -0.6818 -0.9862
  101phy    C12 2725   2.804   4.236   0.078 -0.4332 -0.2110 -0.0917
  101phy    O11 2726   2.809   4.136  -0.021 -0.1050  0.1996  0.1090
  101phy    H1A 2727   2.826   4.179  -0.102  3.1932  0.3821  0.7504
  102phy    C35 2728   2.661   4.442   1.780 -0.2683  0.0210  0.1348
  102phy    C33 2729   2.688   4.579   1.829 -0.4879  0.5351  0.0140
  102phy    C34 2730   2.838   4.599   1.830 -0.4184  0.2981 -0.8885
  102phy    C32 2731   2.619   4.685   1.744  0.9570  1.0131 -0.5832
  102phy    C31 2732   2.558   4.796   1.834  0.5613  0.5535  0.3210
  102phy    C30 2733   2.484   4.906   1.759 -1.0256 -0.8049 -0.0176
  102phy    C28 2734   2.414   5.010   1.839 -0.2215 -0.1361 -0.8970
  102phy    C29 2735   2.414   5.134   1.759 -0.3271  0.3233  0.0788
  102phy    C27 2736   2.272   4.969   1.889  0.2695  0.2737  0.0730
  102phy    C26 2737   2.220   5.036   2.018 -0.0212  0.6085 -0.3940
  102phy    C25 2738   2.091   4.973   2.074 -0.4171 -0.0112  0.6831
  102phy    C23 2739   2.028   5.032   2.201 -0.6140 -0.0355  0.0878
  102phy    C24 2740   1.998   5.187   2.199  0.8373  0.3358 -0.3568
  102phy    C22 2741   1.911   4.942   2.236 -0.4365 -0.0607  0.8259
  102phy    C21 2742   1.892   4.921   2.383  0.5403 -0.6474  0.5850
  102phy    C20 2743   1.762   4.851   2.421 -0.8640 -0.0962 -0.3027
  102phy    C18 2744   1.719   4.834   2.574 -0.2147 -0.2183  0.2273
  102phy    O01 2745   1.668   4.964   2.616  0.0080 -0.1810 -0.4821
  102phy    H01 2746   1.626   4.948   2.698  0.3561 -2.0646 -0.6126
  102phy    C19 2747   1.595   4.748   2.553  0.3735  0.1379  0.0798
  102phy    C13 2748   1.834   4.779   2.676 -0.0668 -0.1942  0.3262
  102phy     H3 2749   1.897   4.704   2.621  0.7735  0.3710  0.4998
  102phy    O33 2750   1.781   4.698   2.783 -0.5327 -0.0247  0.1224
  102phy    H1B 2751   1.732   4.736   2.854  0.7962 -0.3956  1.2817
  102phy    C12 2752   1.942   4.883   2.737 -0.4819 -0.3155 -0.2724
  102phy    O11 2753   1.904   4.943   2.861  0.1066  0.3135 -0.5436
  102phy    H1A 2754   1.978   4.992   2.891 -1.7726  2.9332  0.2755
  103phy    C35 2755   2.862   0.537   1.954 -0.2621 -0.1659 -0.4419
  103phy    C33 2756   2.739   0.460   1.902 -0.6873  0.2642 -0.1785
  103phy    C34 2757   2.644   0.574   1.858  0.5245 -0.0505  0.0475
  103phy    C32 2758   2.765   0.366   1.783 -0.5270  0.0891 -0.1047
  103phy    C31 2759   2.802   0.220   1.819 -0.6447  0.0293 -0.0906
  103phy    C30 2760   2.874   0.158   1.701  0.9750  0.3070  0.3660
  103phy    C28 2761   2.926   0.012   1.712  0.0431  0.2567 -0.5614
  103phy    C29 2762   2.930  -0.053   1.578 -0.3617  0.6427 -0.5663
  103phy    C27 2763   3.067  -0.003   1.784  0.0463 -0.1860 -0.2164
  103phy    C26 2764   3.093  -0.117   1.878 -0.6452  0.1743 -0.1009
  103phy    C25 2765   3.231  -0.098   1.945 -0.4211 -0.4097  0.1578
  103phy    C23 2766   3.284  -0.217   2.020 -0.3886  0.0531 -0.0445
  103phy    C24 2767   3.429  -0.231   1.992 -1.0274 -0.4588 -0.4737
  103phy    C22 2768   3.262  -0.218   2.171 -0.0239  0.2618  0.0291
  103phy    C21 2769   3.165  -0.326   2.223 -0.1827  0.6495  0.2652
  103phy    C20 2770   3.145  -0.311   2.370  0.1382  0.0360  0.4071
  103phy    C18 2771   3.048  -0.409   2.449 -0.2489 -0.0503  0.4944
  103phy    O01 2772   3.102  -0.547   2.454  0.3612  0.0787 -0.4045
  103phy    H01 2773   3.100  -0.594   2.372 -1.2804 -1.1976  0.3038
  103phy    C19 2774   3.069  -0.353   2.590  0.2623  0.2604  0.0624
  103phy    C13 2775   2.886  -0.419   2.418  0.0567 -0.1458  0.1291
  103phy     H3 2776   2.832  -0.321   2.425 -1.4904 -0.9445 -0.1460
  103phy    O33 2777   2.818  -0.496   2.517  0.0563  0.2445  0.0186
  103phy    H1B 2778   2.877  -0.565   2.538  0.0741 -0.6342 -2.5826
  103phy    C12 2779   2.845  -0.471   2.277 -0.2394 -0.3900 -0.3979
  103phy    O11 2780   2.866  -0.608   2.263  0.0785  0.0836 -0.2933
  103phy    H1A 2781   2.785  -0.653   2.251 -0.5308  1.7073 -3.4192
  104phy    C35 2782   2.375   4.718   1.400 -0.0737 -0.1361  0.6156
  104phy    C33 2783   2.236   4.684   1.456  0.3184 -0.4296 -0.2796
  104phy    C34 2784   2.242   4.623   1.592 -0.5867  0.3537  0.6060
  104phy    C32 2785   2.136   4.800   1.447  0.2486  0.3176 -0.4958
  104phy    C31 2786   2.066   4.824   1.310  0.4406  0.5427 -0.5476
  104phy    C30 2787   1.966   4.941   1.312  0.0004 -0.0509  0.3498
  104phy    C28 2788   1.903   4.968   1.174  0.7440  0.2696  0.2283
  104phy    C29 2789   1.764   5.028   1.200 -0.1442  0.1583  0.3943
  104phy    C27 2790   1.996   5.053   1.086 -0.6527  0.1940  0.2305
  104phy    C26 2791   1.982   5.034   0.936 -0.0404  0.4210 -0.2546
  104phy    C25 2792   2.063   5.129   0.849 -0.2057  0.0838  0.3444
  104phy    C23 2793   2.053   5.097   0.702  0.7176  0.4005  0.8018
  104phy    C24 2794   2.045   5.226   0.618 -0.0709  0.0040  0.1092
  104phy    C22 2795   2.164   4.995   0.658 -0.2920 -0.1775 -0.0812
  104phy    C21 2796   2.111   4.870   0.582  0.1290 -0.1863  0.1273
  104phy    C20 2797   2.237   4.783   0.550  0.3084  0.3707  0.1583
  104phy    C18 2798   2.229   4.654   0.472  0.2053  0.3732  0.6214
  104phy    O01 2799   2.139   4.556   0.531 -0.1593 -0.6195  0.4912
  104phy    H01 2800   2.105   4.586   0.613  1.2807  1.5406  0.3608
  104phy    C19 2801   2.366   4.595   0.506 -0.6920 -0.1397 -0.4712
  104phy    C13 2802   2.184   4.668   0.315 -0.3885 -0.3659  0.3522
  104phy     H3 2803   2.072   4.675   0.318 -0.4728 -1.3791 -0.1401
  104phy    O33 2804   2.212   4.799   0.264 -0.0751 -0.1911 -0.7313
  104phy    H1B 2805   2.305   4.810   0.266 -0.1302  0.1582 -0.0184
  104phy    C12 2806   2.174   4.554   0.205  0.3367  0.0071 -0.0827
  104phy    O11 2807   2.262   4.540   0.093 -0.0526  0.2258 -0.5474
  104phy    H1A 2808   2.214   4.575   0.021 -0.2677  2.7024  0.7193
  105phy    C35 2809   1.855   2.231   1.372 -0.4619 -0.0824  0.3314
  105phy    C33 2810   1.869   2.320   1.493  0.3272  0.4319  0.7092
  105phy    C34 2811   2.016   2.293   1.534  0.3230  0.0583 -0.2404
  105phy    C32 2812   1.843   2.469   1.461 -0.3421 -0.7706  0.2456
  105phy    C31 2813   1.695   2.520   1.438 -0.4196  0.6800  0.1093
  105phy    C30 2814   1.713   2.668   1.406  0.2465  0.3758  0.1820
  105phy    C28 2815   1.597   2.763   1.369 -0.2077  0.4792 -0.3413
  105phy    C29 2816   1.505   2.793   1.483 -0.2794  0.2053 -0.5232
  105phy    C27 2817   1.674   2.895   1.334  0.0212  0.2916 -0.0657
  105phy    C26 2818   1.653   2.953   1.192  0.3791 -0.0050 -0.1773
  105phy    C25 2819   1.759   3.056   1.143 -0.2753 -0.5553 -0.6115
  105phy    C23 2820   1.724   3.137   1.016 -0.2295 -0.3323  0.0239
  105phy    C24 2821   1.675   3.280   1.051 -0.1081  0.3369 -0.1343
  105phy    C22 2822   1.843   3.147   0.922 -0.7431 -0.7961  0.3883
  105phy    C21 2823   1.814   3.144   0.764 -0.9220  0.3140  0.3072
  105phy    C20 2824   1.930   3.209   0.692  0.9317 -0.0438  0.0017
  105phy    C18 2825   1.941   3.240   0.542 -0.9976  0.4725  0.5746
  105phy    O01 2826   1.930   3.113   0.470  0.0991  0.5853 -0.1849
  105phy    H01 2827   1.998   3.052   0.488  0.5486  0.8840 -0.8209
  105phy    C19 2828   2.085   3.297   0.530  0.0055 -0.3004  0.9054
  105phy    C13 2829   1.825   3.337   0.485 -0.2904  0.1258 -0.6097
  105phy     H3 2830   1.735   3.270   0.483  1.4156 -2.3094  0.1844
  105phy    O33 2831   1.776   3.430   0.579  0.2980 -0.2569 -0.3557
  105phy    H1B 2832   1.839   3.449   0.646  1.5745 -1.2228 -1.2182
  105phy    C12 2833   1.789   3.366   0.336  0.1886 -0.1462  0.4452
  105phy    O11 2834   1.828   3.488   0.278 -0.1886 -0.0016 -0.3820
  105phy    H1A 2835   1.826   3.553   0.346  0.1275 -1.9499  1.6269
  106phy    C35 2836   1.876   4.860   1.767 -0.0553 -0.2084 -0.4026
  106phy    C33 2837   1.813   4.980   1.697  0.1479 -0.7181 -0.1562
  106phy    C34 2838   1.665   4.971   1.688 -0.0132  0.0245 -0.7046
  106phy    C32 2839   1.861   5.110   1.769  0.2940  0.4282  0.2677
  106phy    C31 2840   2.004   5.164   1.732 -1.0335 -0.0957  0.1609
  106phy    C30 2841   2.024   5.302   1.800  0.6163 -0.2223 -0.0164
  106phy    C28 2842   2.138   5.399   1.763 -0.3782  0.1818  0.0969
  106phy    C29 2843   2.117   5.467   1.627 -0.3557  0.3352 -0.2098
  106phy    C27 2844   2.145   5.517   1.866 -0.1418  0.1929  0.6007
  106phy    C26 2845   2.250   5.502   1.981  0.4778 -0.3003 -0.2678
  106phy    C25 2846   2.245   5.626   2.074 -0.5538 -0.2165 -0.1576
  106phy    C23 2847   2.325   5.613   2.207  0.1129  0.1753 -0.0662
  106phy    C24 2848   2.375   5.755   2.248 -0.1971  0.2979  0.3942
  106phy    C22 2849   2.251   5.552   2.324  0.2401 -0.1896  0.5072
  106phy    C21 2850   2.335   5.458   2.411 -0.1210 -0.2322  0.0255
  106phy    C20 2851   2.237   5.383   2.500 -0.1290 -0.2491  0.9129
  106phy    C18 2852   2.284   5.259   2.588 -0.2429 -0.5226 -0.0802
  106phy    O01 2853   2.387   5.287   2.685 -0.0575 -0.1012  0.0854
  106phy    H01 2854   2.466   5.269   2.638  0.4785 -0.1794  0.9898
  106phy    C19 2855   2.158   5.247   2.681  0.4918 -0.1047 -0.2003
  106phy    C13 2856   2.314   5.121   2.503  0.2472  0.1988  0.2409
  106phy     H3 2857   2.234   5.102   2.427  0.6793  0.5221 -0.3023
  106phy    O33 2858   2.310   4.999   2.583  0.0802  0.3199 -0.1584
  106phy    H1B 2859   2.344   5.021   2.667 -0.2402  0.6270 -0.1105
  106phy    C12 2860   2.449   5.124   2.424 -0.0307  0.1461 -0.0680
  106phy    O11 2861   2.563   5.130   2.507 -0.3779 -0.2420  0.2278
  106phy    H1A 2862   2.599   5.045   2.526 -2.6260 -1.1798  0.6245
  107phy    C35 2863   3.109   0.400   1.529 -0.5373 -0.3058  0.0628
  107phy    C33 2864   3.155   0.533   1.593 -0.5214 -0.3803  0.2386
  107phy    C34 2865   3.305   0.557   1.570  0.9672  0.0349 -0.0306
  107phy    C32 2866   3.070   0.649   1.545 -0.2056  0.5966 -0.3087
  107phy    C31 2867   3.030   0.748   1.657 -0.1635  0.0446 -0.1127
  107phy    C30 2868   2.931   0.853   1.611 -0.1541  0.4197  0.5119
  107phy    C28 2869   2.904   0.975   1.703 -0.1729  0.4242  0.8093
  107phy    C29 2870   2.829   1.079   1.623 -0.2212  0.0051 -0.4000
  107phy    C27 2871   2.821   0.945   1.833  0.3495 -0.1462  0.0673
  107phy    C26 2872   2.886   0.933   1.965  0.0623 -0.3318 -0.1286
  107phy    C25 2873   2.778   0.908   2.078 -0.3331  0.3377 -0.1502
  107phy    C23 2874   2.828   0.889   2.225 -0.1518 -0.3631  0.1773
  107phy    C24 2875   2.827   1.034   2.285  0.2692 -0.1935 -0.3556
  107phy    C22 2876   2.727   0.807   2.308  0.3516 -0.0307 -0.0967
  107phy    C21 2877   2.781   0.705   2.402  0.1589 -0.4675 -0.2937
  107phy    C20 2878   2.677   0.656   2.501  0.0115 -0.1194 -0.7673
  107phy    C18 2879   2.735   0.577   2.626 -0.4894 -0.0464  0.2706
  107phy    O01 2880   2.839   0.654   2.696 -0.4035 -0.3898  0.0265
  107phy    H01 2881   2.906   0.666   2.632 -0.3474  0.2015  0.1856
  107phy    C19 2882   2.618   0.582   2.724  0.1245  0.0410 -0.0626
  107phy    C13 2883   2.793   0.430   2.593  0.1358  0.0839  0.5964
  107phy     H3 2884   2.713   0.373   2.539  0.2024  0.4985  0.0500
  107phy    O33 2885   2.810   0.349   2.713  0.2398  0.2300  0.2787
  107phy    H1B 2886   2.872   0.390   2.771  0.1633  0.2753  0.3295
  107phy    C12 2887   2.924   0.418   2.509  0.3640 -0.3164  0.0829
  107phy    O11 2888   3.046   0.441   2.579  0.4296 -0.4237  0.1133
  107phy    H1A 2889   3.049   0.383   2.652  1.3929  0.9194  1.1919
  108phy    C35 2890   4.376   4.637   1.381  0.3368 -0.2004 -0.1088
  108phy    C33 2891   4.333   4.785   1.399 -0.6253  0.0996  0.4486
  108phy    C34 2892   4.340   4.845   1.541 -0.3308  0.1260  0.0737
  108phy    C32 2893   4.402   4.862   1.283  0.2267 -0.6623 -0.3058
  108phy    C31 2894   4.308   4.970   1.219  0.4940  0.2723  0.3524
  108phy    C30 2895   4.401   5.064   1.142  0.3523  0.0752  0.0385
  108phy    C28 2896   4.345   5.180   1.060  0.7599 -0.0526 -0.3185
  108phy    C29 2897   4.320   5.305   1.149  0.0591  0.5871 -0.7980
  108phy    C27 2898   4.441   5.208   0.942 -0.1727  0.3856 -0.4322
  108phy    C26 2899   4.401   5.136   0.809 -0.0838 -0.0327  0.0251
  108phy    C25 2900   4.496   5.189   0.701 -0.2651 -0.8732 -0.2871
  108phy    C23 2901   4.482   5.125   0.562 -0.0384  0.2007 -0.4774
  108phy    C24 2902   4.434   5.229   0.458  0.2792  0.2791 -0.4552
  108phy    C22 2903   4.607   5.052   0.515  0.2777 -0.5343  0.5843
  108phy    C21 2904   4.596   4.930   0.426 -0.2842 -0.0433 -0.0191
  108phy    C20 2905   4.736   4.891   0.375  0.0004  0.2432  0.2259
  108phy    C18 2906   4.742   4.765   0.287 -0.3217 -0.2819 -0.1548
  108phy    O01 2907   4.697   4.651   0.371  0.2301  0.1047  0.6928
  108phy    H01 2908   4.604   4.647   0.380  0.1909  1.9591  1.7221
  108phy    C19 2909   4.891   4.763   0.258  0.3870 -0.5084  0.1032
  108phy    C13 2910   4.654   4.769   0.156 -0.0338 -0.2291 -0.0663
  108phy     H3 2911   4.551   4.785   0.197  0.1583  0.7418  0.0681
  108phy    O33 2912   4.659   4.877   0.066 -0.0960 -0.3541 -0.1046
  108phy    H1B 2913   4.581   4.929   0.070  1.0216  1.3705  0.7156
  108phy    C12 2914   4.596   4.646   0.070  0.3900  0.3132 -0.4769
  108phy    O11 2915   4.651   4.605  -0.053 -1.0515 -0.0645  0.3015
  108phy    H1A 2916   4.731   4.560  -0.033 -0.0792  1.6526  0.4720
  109phy    C35 2917   4.458   3.098   1.963 -0.3471  0.4527  0.4547
  109phy    C33 2918   4.472   2.953   1.930 -0.9099  0.2695  0.0720
  109phy    C34 2919   4.391   2.911   1.813  0.0410  0.0354 -0.0337
  109phy    C32 2920   4.619   2.902   1.920  0.2426 -0.0838  0.1450
  109phy    C31 2921   4.639   2.760   1.988  0.7714 -0.5498  0.4700
  109phy    C30 2922   4.778   2.702   2.001  0.0875 -0.2947  0.1776
  109phy    C28 2923   4.777   2.581   2.097  0.6164 -0.3925 -0.0265
  109phy    C29 2924   4.813   2.458   2.017 -0.0706 -0.0118 -0.5881
  109phy    C27 2925   4.871   2.599   2.218  0.0738  0.5517 -0.4947
  109phy    C26 2926   4.813   2.675   2.342  0.2051  0.2106  0.1169
  109phy    C25 2927   4.908   2.675   2.460 -0.2125  0.1703  0.5810
  109phy    C23 2928   4.860   2.750   2.581 -0.2313  0.2793 -0.1635
  109phy    C24 2929   4.771   2.653   2.666  0.3278  0.0106  0.6329
  109phy    C22 2930   4.978   2.775   2.675 -0.1421 -0.1218  0.1330
  109phy    C21 2931   4.994   2.923   2.712  0.5439  0.2698 -0.6717
  109phy    C20 2932   5.120   2.946   2.796  0.1031 -0.1169  0.1347
  109phy    C18 2933   5.157   3.091   2.833  0.5375 -1.3427 -0.1855
  109phy    O01 2934   5.037   3.159   2.893 -0.2303 -0.3220  0.1212
  109phy    H01 2935   4.999   3.106   2.961  0.6335  1.3754  2.0595
  109phy    C19 2936   5.249   3.075   2.962  0.5108 -0.2605 -0.2323
  109phy    C13 2937   5.225   3.199   2.733 -0.3457 -0.1729  0.0917
  109phy     H3 2938   5.309   3.148   2.680 -0.6519 -0.5947  0.0085
  109phy    O33 2939   5.293   3.307   2.795  0.1406  0.7280 -0.1330
  109phy    H1B 2940   5.238   3.354   2.854  0.7100  0.9247  0.2462
  109phy    C12 2941   5.140   3.249   2.619 -0.5207 -0.5377  0.3628
  109phy    O11 2942   5.042   3.343   2.652  0.1708 -0.2941  0.3711
  109phy    H1A 2943   5.063   3.368   2.740  1.0285 -0.9608  0.3777
  110phy    C35 2944   4.520   1.620   1.554 -0.6792  0.0962  0.5262
  110phy    C33 2945   4.573   1.742   1.478  0.0725  0.2847  0.4349
  110phy    C34 2946   4.540   1.870   1.556  0.3300  0.1118 -0.0444
  110phy    C32 2947   4.725   1.730   1.457 -0.2818  0.7661  0.3510
  110phy    C31 2948   4.794   1.827   1.366 -0.0656 -0.6415 -0.0066
  110phy    C30 2949   4.948   1.815   1.362 -0.6036 -0.9261 -0.1763
  110phy    C28 2950   5.038   1.925   1.293 -0.0114  0.0042  0.5298
  110phy    C29 2951   5.038   2.057   1.376 -0.2969 -0.1085 -0.3707
  110phy    C27 2952   5.184   1.876   1.297  0.1542  0.4167  0.2907
  110phy    C26 2953   5.233   1.848   1.155  0.5462 -0.2634  0.4949
  110phy    C25 2954   5.380   1.790   1.155  0.2284  0.2186  0.2144
  110phy    C23 2955   5.433   1.743   1.020  0.0533  0.1318  0.4061
  110phy    C24 2956   5.527   1.850   0.963 -0.2965  0.1976  0.1573
  110phy    C22 2957   5.507   1.607   1.015  0.1339 -0.3654 -0.1685
  110phy    C21 2958   5.459   1.516   0.900  0.1022  0.2726 -0.0074
  110phy    C20 2959   5.510   1.368   0.899 -0.0370 -0.0747  0.0131
  110phy    C18 2960   5.467   1.276   0.772 -0.7417  0.1536 -0.5836
  110phy    O01 2961   5.324   1.269   0.761  0.8844 -0.2714  0.4499
  110phy    H01 2962   5.289   1.355   0.755  1.1930 -0.1716  0.0245
  110phy    C19 2963   5.508   1.138   0.823  0.2452  0.5867 -0.6151
  110phy    C13 2964   5.530   1.304   0.624  0.2090  0.2964 -0.9785
  110phy     H3 2965   5.631   1.345   0.649  0.5996 -1.0941 -0.1910
  110phy    O33 2966   5.576   1.195   0.542  0.1421 -0.3892  0.6733
  110phy    H1B 2967   5.525   1.119   0.562 -0.5975 -0.3058 -0.7588
  110phy    C12 2968   5.497   1.426   0.539  0.5952 -0.2716  0.4600
  110phy    O11 2969   5.394   1.402   0.449  0.9497  0.2788  0.0211
  110phy    H1A 2970   5.378   1.310   0.447  1.3990  0.2153 -1.1627
  111phy    C35 2971   4.145   2.872   2.412 -0.1520  0.3887 -0.0038
  111phy    C33 2972   4.202   2.906   2.279  0.1954 -0.5112 -0.8452
  111phy    C34 2973   4.333   2.980   2.310  0.6549 -0.4417  0.0376
  111phy    C32 2974   4.234   2.782   2.187  0.6894 -0.2785 -0.4467
  111phy    C31 2975   4.128   2.744   2.082  0.0826  0.3940 -0.1233
  111phy    C30 2976   4.175   2.619   2.000  0.4657 -0.3168  0.6774
  111phy    C28 2977   4.067   2.538   1.921  0.5338  0.2219 -0.7106
  111phy    C29 2978   4.045   2.578   1.771 -0.3463 -0.3254  0.1017
  111phy    C27 2979   4.128   2.396   1.916  0.1335 -0.0385 -0.1104
  111phy    C26 2980   4.044   2.281   1.961  0.6409  0.5102 -0.0629
  111phy    C25 2981   4.112   2.151   1.984  0.7069  0.5129  0.1051
  111phy    C23 2982   4.023   2.037   2.050  0.0718 -0.1965  0.9922
  111phy    C24 2983   3.959   1.958   1.936 -0.1414 -0.7604  0.0555
  111phy    C22 2984   4.115   1.930   2.113 -0.0976 -0.5120 -0.3299
  111phy    C21 2985   4.132   1.943   2.261 -0.4374  0.6952  0.4649
  111phy    C20 2986   4.256   1.863   2.303 -0.3005  0.1334 -0.0601
  111phy    C18 2987   4.292   1.815   2.451  1.0448  0.7748  0.2694
  111phy    O01 2988   4.206   1.706   2.495 -0.6312  0.0961  0.0131
  111phy    H01 2989   4.115   1.729   2.504 -0.5214  0.4006  0.3507
  111phy    C19 2990   4.430   1.755   2.420  0.5653 -0.4289  0.5612
  111phy    C13 2991   4.300   1.922   2.573 -0.2905 -0.1238  0.4318
  111phy     H3 2992   4.364   2.008   2.541 -2.0095  0.5996 -1.2514
  111phy    O33 2993   4.374   1.867   2.683 -0.2605 -0.2286  1.1040
  111phy    H1B 2994   4.384   1.775   2.668  1.1830  0.0197  0.2656
  111phy    C12 2995   4.172   1.979   2.627  0.0982 -0.0469 -0.3037
  111phy    O11 2996   4.091   1.880   2.685  0.6238 -0.3492  0.2954
  111phy    H1A 2997   4.124   1.852   2.768  1.6871 -1.5706 -0.5012
  112phy    C35 2998   4.513   2.454   2.394 -0.0518 -0.2466  0.4533
  112phy    C33 2999   4.401   2.414   2.299 -0.1995 -0.4354 -0.1467
  112phy    C34 3000   4.452   2.329   2.171 -0.4806 -0.1831  0.2260
  112phy    C32 3001   4.290   2.345   2.380  0.0154 -0.2203  0.0724
  112phy    C31 3002   4.159   2.414   2.348 -0.0384 -0.1601 -0.5812
  112phy    C30 3003   4.042   2.340   2.416 -0.1563  0.2718 -0.6817
  112phy    C28 3004   3.899   2.403   2.392 -0.0072  0.0095 -0.0477
  112phy    C29 3005   3.800   2.296   2.364 -0.1943  0.0728  0.4591
  112phy    C27 3006   3.862   2.474   2.522  0.0369 -0.4849  0.6180
  112phy    C26 3007   3.882   2.625   2.544 -0.4032 -0.0544 -0.3170
  112phy    C25 3008   3.870   2.657   2.695  0.2741  0.3223  0.0064
  112phy    C23 3009   3.892   2.803   2.730  0.8960 -0.2251  0.3452
  112phy    C24 3010   3.760   2.880   2.711 -0.3279  0.7231 -0.2160
  112phy    C22 3011   3.929   2.807   2.876  0.3415  0.9395  0.0819
  112phy    C21 3012   3.978   2.937   2.940  0.0507  0.0157  0.5859
  112phy    C20 3013   4.052   2.910   3.069 -0.4738  0.1032  0.0438
  112phy    C18 3014   4.123   3.038   3.139 -0.8687  0.1888 -0.5664
  112phy    O01 3015   4.022   3.120   3.190  0.7533  0.3426  0.1409
  112phy    H01 3016   4.060   3.189   3.240  1.0307  0.0247  0.3705
  112phy    C19 3017   4.172   2.976   3.271  0.0788 -0.1776 -0.3893
  112phy    C13 3018   4.242   3.120   3.060 -0.5403 -0.0076 -0.1533
  112phy     H3 3019   4.300   3.051   2.994  0.2050  1.2104 -0.8154
  112phy    O33 3020   4.349   3.165   3.142 -0.1932 -0.4185  0.2157
  112phy    H1B 3021   4.327   3.249   3.175  0.0954  0.0153 -0.6559
  112phy    C12 3022   4.204   3.226   2.948  0.3216 -0.2238  0.3330
  112phy    O11 3023   4.188   3.361   3.001 -0.0246 -0.0813 -0.3066
  112phy    H1A 3024   4.116   3.360   3.062  1.5069  1.2281  1.6218
  113phy    C35 3025   4.581   0.119   1.465 -0.4385 -0.8071 -0.2139
  113phy    C33 3026   4.488   0.106   1.584 -0.0640 -0.5909 -0.6378
  113phy    C34 3027   4.554   0.104   1.723  0.2662 -0.1604  0.5758
  113phy    C32 3028   4.377   0.209   1.565  0.6273 -0.2016  0.1360
  113phy    C31 3029   4.233   0.150   1.565  0.5168  0.2895 -0.4322
  113phy    C30 3030   4.124   0.246   1.526  0.3475  0.1765  0.4092
  113phy    C28 3031   3.995   0.173   1.478 -0.2033 -1.0237 -0.2353
  113phy    C29 3032   3.877   0.211   1.579 -0.3605  0.0930 -0.2693
  113phy    C27 3033   3.956   0.219   1.335 -0.0492 -0.0974 -0.5764
  113phy    C26 3034   3.930   0.104   1.241  0.1715 -0.2239 -0.6684
  113phy    C25 3035   3.889   0.168   1.112  0.2316  0.2689  0.3743
  113phy    C23 3036   3.847   0.077   0.997  0.3901 -0.4272  0.2284
  113phy    C24 3037   3.762   0.155   0.891  0.2157 -0.3004 -0.2935
  113phy    C22 3038   3.967   0.024   0.923  0.2366  0.1504  0.1330
  113phy    C21 3039   3.946  -0.130   0.905 -0.7371  0.3014  0.2006
  113phy    C20 3040   4.039  -0.174   0.789  0.6385 -0.8939  0.2225
  113phy    C18 3041   4.078  -0.319   0.764 -0.1471 -0.1605 -0.0913
  113phy    O01 3042   4.127  -0.383   0.879 -0.1875 -0.2720 -0.1886
  113phy    H01 3043   4.201  -0.335   0.910  0.6568 -1.2895 -0.5544
  113phy    C19 3044   4.191  -0.306   0.668 -0.3931  0.1330  0.3354
  113phy    C13 3045   3.961  -0.413   0.698 -0.1914  0.6768  0.0546
  113phy     H3 3046   3.899  -0.442   0.786 -0.7667 -0.8313 -0.8189
  113phy    O33 3047   3.857  -0.351   0.631 -0.7359 -0.0377  0.2506
  113phy    H1B 3048   3.778  -0.375   0.677  0.3085 -0.2292  2.0435
  113phy    C12 3049   3.962  -0.571   0.680 -0.1164 -0.6882 -0.9921
  113phy    O11 3050   3.933  -0.609   0.547 -0.3756  0.7201  0.3923
  113phy    H1A 3051   3.973  -0.541   0.497  0.5239  1.2240  1.7226
  114phy    C35 3052   1.040   3.056   2.372 -0.8667  0.0929  0.2514
  114phy    C33 3053   1.041   3.119   2.230 -0.0847  0.1762 -0.2906
  114phy    C34 3054   1.158   3.072   2.153 -0.0958  0.0875 -0.6282
  114phy    C32 3055   0.908   3.081   2.156 -0.1605 -0.2082 -0.1107
  114phy    C31 3056   0.848   3.177   2.053 -0.3321  0.4014  0.0451
  114phy    C30 3057   0.703   3.129   2.025  0.2011  0.1558  1.0541
  114phy    C28 3058   0.627   3.201   1.905  0.2288 -0.4168 -0.2865
  114phy    C29 3059   0.650   3.135   1.770 -0.4013  0.0447  0.2184
  114phy    C27 3060   0.474   3.194   1.918  0.0010  0.4913 -0.5576
  114phy    C26 3061   0.410   3.321   1.986 -0.3528  0.6385 -0.3509
  114phy    C25 3062   0.270   3.292   2.024 -0.2707 -0.6873  0.0847
  114phy    C23 3063   0.197   3.415   2.094 -0.5730 -0.0322 -0.0215
  114phy    C24 3064   0.056   3.416   2.041  0.6401 -0.4166 -0.0910
  114phy    C22 3065   0.202   3.412   2.252 -0.6114 -0.1941  0.8369
  114phy    C21 3066   0.209   3.547   2.321  0.1010 -0.4017 -0.1935
  114phy    C20 3067   0.228   3.544   2.477  0.2724  0.0274 -0.2122
  114phy    C18 3068   0.219   3.687   2.553  0.0538  0.5371  0.4938
  114phy    O01 3069   0.094   3.752   2.522  0.1242  0.4573  0.7265
  114phy    H01 3070   0.028   3.686   2.513 -0.2584  0.9691 -0.4506
  114phy    C19 3071   0.203   3.640   2.694  0.0276  0.0228  0.0879
  114phy    C13 3072   0.342   3.791   2.523  0.0096  0.8219 -0.4205
  114phy     H3 3073   0.353   3.794   2.412  0.3914 -2.7201 -0.6008
  114phy    O33 3074   0.470   3.724   2.557  0.3014  0.1808 -0.2800
  114phy    H1B 3075   0.473   3.631   2.545 -1.7832 -0.1323  1.2209
  114phy    C12 3076   0.330   3.941   2.572 -0.4210  0.1228  0.6619
  114phy    O11 3077   0.352   3.956   2.708 -0.2526  0.2401 -0.5558
  114phy    H1A 3078   0.298   4.026   2.739  0.1914  0.2585  0.2128
  115phy    C35 3079   4.331   1.322   0.285  0.0590 -0.0389  0.1582
  115phy    C33 3080   4.252   1.429   0.350 -0.7766 -0.0373  0.0720
  115phy    C34 3081   4.125   1.361   0.413 -0.2537 -0.1897 -0.1224
  115phy    C32 3082   4.342   1.522   0.446 -0.1561 -0.1926 -0.6169
  115phy    C31 3083   4.283   1.666   0.471 -0.0137 -0.0261  0.0113
  115phy    C30 3084   4.358   1.743   0.579 -0.0567  0.0768  0.1404
  115phy    C28 3085   4.306   1.887   0.612  0.1057  0.6635 -0.7762
  115phy    C29 3086   4.200   1.879   0.721 -0.2212  0.3780  0.5484
  115phy    C27 3087   4.421   1.977   0.658  0.5404  0.7486  0.1058
  115phy    C26 3088   4.406   2.125   0.623 -0.2279 -0.2083 -0.0671
  115phy    C25 3089   4.546   2.189   0.639  0.4667 -0.0685 -0.2629
  115phy    C23 3090   4.562   2.338   0.603  0.1787  0.3631 -0.1670
  115phy    C24 3091   4.506   2.419   0.721 -0.2709  0.2344  0.7431
  115phy    C22 3092   4.712   2.358   0.584 -0.0229 -0.2498  0.0342
  115phy    C21 3093   4.756   2.350   0.434  0.4540  0.1589  0.2699
  115phy    C20 3094   4.900   2.393   0.410  0.1584  0.1927 -0.3633
  115phy    C18 3095   4.950   2.392   0.260 -1.1309 -0.8353  0.5406
  115phy    O01 3096   4.951   2.262   0.210  0.0033  0.4135  0.1209
  115phy    H01 3097   4.900   2.260   0.131  0.4749  1.5578 -0.2333
  115phy    C19 3098   5.096   2.444   0.271  0.1581  1.2856  0.6347
  115phy    C13 3099   4.869   2.482   0.152 -0.0908  0.1961 -0.1885
  115phy     H3 3100   4.761   2.474   0.181 -0.2630  0.9286 -0.6010
  115phy    O33 3101   4.885   2.626   0.165 -0.3941  0.4355  0.0114
  115phy    H1B 3102   4.868   2.645   0.255  1.3063 -0.6843  0.6166
  115phy    C12 3103   4.813   2.447   0.017  0.2363  0.1435  0.2221
  115phy    O11 3104   4.797   2.302   0.010  0.3077 -0.3849 -0.1549
  115phy    H1A 3105   4.791   2.287  -0.082 -2.0658 -0.2747 -0.0887
  116phy    C35 3106   3.822   4.624   1.108 -0.8731 -0.6360 -0.4403
  116phy    C33 3107   3.850   4.697   1.242  0.6504  0.4361 -0.1250
  116phy    C34 3108   3.727   4.789   1.255  0.2553 -0.3365  1.0087
  116phy    C32 3109   3.855   4.596   1.356 -0.8552 -0.3473 -0.2349
  116phy    C31 3110   3.991   4.532   1.383  0.4841 -0.0644  0.3060
  116phy    C30 3111   3.967   4.424   1.489  0.2919  0.3537  0.2735
  116phy    C28 3112   4.086   4.343   1.547 -0.3103  0.3442  0.4395
  116phy    C29 3113   4.076   4.342   1.696 -0.3766  0.1302 -0.1897
  116phy    C27 3114   4.105   4.197   1.486 -0.1348 -0.5556  0.2418
  116phy    C26 3115   4.222   4.181   1.398  0.1233 -0.0602  0.4418
  116phy    C25 3116   4.216   4.050   1.313 -0.1473 -0.1073 -0.0073
  116phy    C23 3117   4.333   4.000   1.228 -0.2826 -0.4062 -0.1942
  116phy    C24 3118   4.357   3.856   1.265  0.0646  0.1414  0.4534
  116phy    C22 3119   4.297   4.024   1.082  0.1203 -0.0126 -0.2810
  116phy    C21 3120   4.403   4.027   0.972 -0.5176 -0.1346 -0.0080
  116phy    C20 3121   4.358   4.046   0.825 -0.2957 -0.0604 -0.3086
  116phy    C18 3122   4.456   3.995   0.713 -0.1415  0.3906  0.0864
  116phy    O01 3123   4.580   4.064   0.719 -0.3199 -0.2968  0.5799
  116phy    H01 3124   4.558   4.154   0.704 -0.0958 -0.1406  1.1969
  116phy    C19 3125   4.403   4.056   0.581  0.2907  0.0642 -0.0876
  116phy    C13 3126   4.472   3.830   0.706  0.2777  0.6318 -0.0625
  116phy     H3 3127   4.393   3.790   0.775 -0.3223 -0.3874 -1.2928
  116phy    O33 3128   4.431   3.756   0.592  0.0395  0.1946 -0.3885
  116phy    H1B 3129   4.501   3.741   0.532 -0.6562 -0.7409 -0.9995
  116phy    C12 3130   4.580   3.752   0.793 -0.0018 -0.0382 -0.2034
  116phy    O11 3131   4.689   3.717   0.712 -0.3420  0.5588 -0.5572
  116phy    H1A 3132   4.759   3.691   0.768 -1.4091 -0.7430  0.2445
  117phy    C35 3133   2.748   5.024   2.228  0.0204  0.2109 -0.1889
  117phy    C33 3134   2.841   5.140   2.224  0.7981 -0.0501 -0.5311
  117phy    C34 3135   2.759   5.276   2.227 -0.0696  0.0139  0.1109
  117phy    C32 3136   2.937   5.119   2.345 -0.6192  0.2353 -0.3792
  117phy    C31 3137   3.070   5.192   2.324  0.4273  0.3262  0.0509
  117phy    C30 3138   3.163   5.189   2.446 -0.4348  0.2583 -0.2174
  117phy    C28 3139   3.305   5.245   2.426  0.0185  0.0759 -0.6343
  117phy    C29 3140   3.306   5.376   2.501  0.0633  0.0703 -0.0007
  117phy    C27 3141   3.402   5.145   2.484 -0.0256  0.2786  0.7248
  117phy    C26 3142   3.489   5.065   2.391 -0.0936 -0.4953  0.2733
  117phy    C25 3143   3.618   5.039   2.473  0.5401  0.0666 -0.1861
  117phy    C23 3144   3.721   4.946   2.401  0.0397  0.7362 -0.0828
  117phy    C24 3145   3.804   5.020   2.290 -0.2742  0.0355  0.4095
  117phy    C22 3146   3.815   4.884   2.502  0.5410 -0.6623  0.3450
  117phy    C21 3147   3.776   4.752   2.571 -0.4503  0.7430 -0.3714
  117phy    C20 3148   3.890   4.697   2.655 -0.0364  0.0410 -0.3010
  117phy    C18 3149   3.892   4.562   2.733  0.7573 -0.2500  0.0028
  117phy    O01 3150   3.845   4.462   2.641  0.2237 -0.1012 -0.5809
  117phy    H01 3151   3.752   4.456   2.652  0.3052 -0.4842 -0.0646
  117phy    C19 3152   4.044   4.547   2.756  0.2471  0.1901 -0.7891
  117phy    C13 3153   3.798   4.569   2.865  0.5907  0.0969 -0.1673
  117phy     H3 3154   3.696   4.609   2.843  0.1400  0.6135  2.5781
  117phy    O33 3155   3.838   4.666   2.956 -0.2009 -0.2278  0.2599
  117phy    H1B 3156   3.764   4.704   3.001  0.2376 -1.4099  2.1167
  117phy    C12 3157   3.761   4.433   2.938  0.0259  0.0567 -0.1112
  117phy    O11 3158   3.722   4.330   2.852  0.5628 -0.2429 -0.6016
  117phy    H1A 3159   3.799   4.297   2.809  1.7863  2.5393 -0.7989
  118phy    C35 3160   0.181   3.283   1.351 -0.5361  0.1349 -0.0659
  118phy    C33 3161   0.245   3.302   1.486 -0.0542  0.0320 -0.1410
  118phy    C34 3162   0.376   3.228   1.500  0.2444 -0.9593 -0.1921
  118phy    C32 3163   0.259   3.449   1.508 -0.4831 -0.2165 -0.1197
  118phy    C31 3164   0.262   3.502   1.655 -0.2377  0.2229 -0.1965
  118phy    C30 3165   0.261   3.656   1.679  0.0419  0.5494  0.3576
  118phy    C28 3166   0.307   3.704   1.817  0.4390 -0.4649  0.2966
  118phy    C29 3167   0.462   3.719   1.824  0.2774  0.0211  0.2377
  118phy    C27 3168   0.241   3.839   1.850 -0.4846 -0.1683 -0.2837
  118phy    C26 3169   0.219   3.881   1.997 -0.1014  0.2195  0.2255
  118phy    C25 3170   0.154   4.021   2.020  0.6929  0.8044  0.4314
  118phy    C23 3171   0.155   4.058   2.163 -0.3186  0.6346 -0.1482
  118phy    C24 3172   0.227   4.193   2.163  0.6804  0.0164  0.2609
  118phy    C22 3173   0.007   4.065   2.212 -0.5841 -0.1458 -0.3486
  118phy    C21 3174  -0.016   3.971   2.335 -0.5325  0.4816  0.1754
  118phy    C20 3175  -0.131   4.018   2.429 -0.1701  0.1350 -0.2391
  118phy    C18 3176  -0.176   3.947   2.558 -0.0275  0.6771  0.1460
  118phy    O01 3177  -0.062   3.914   2.645 -0.1590 -0.5889  0.1634
  118phy    H01 3178  -0.003   3.872   2.586  1.9641  2.8168 -0.3672
  118phy    C19 3179  -0.240   4.065   2.626 -0.6245  0.3024  0.4636
  118phy    C13 3180  -0.278   3.819   2.538  0.9057 -0.6449  0.0842
  118phy     H3 3181  -0.373   3.855   2.492  0.7941 -1.9771 -0.7752
  118phy    O33 3182  -0.325   3.766   2.663  0.0487 -0.2900 -0.1791
  118phy    H1B 3183  -0.337   3.836   2.725 -1.4089  0.1610 -0.9330
  118phy    C12 3184  -0.234   3.697   2.450  0.2937  0.3433  0.2970
  118phy    O11 3185  -0.124   3.622   2.473 -0.5695  0.5532  0.0282
  118phy    H1A 3186  -0.146   3.545   2.523 -0.0245  0.3736  0.0044
  119phy    C35 3187   4.575   3.558   2.157  0.1703  0.3501  0.5683
  119phy    C33 3188   4.432   3.510   2.131 -0.2289 -0.6302  0.7493
  119phy    C34 3189   4.417   3.455   1.991 -0.0239 -0.1191 -0.6172
  119phy    C32 3190   4.386   3.426   2.252  0.2362 -0.3584  0.3058
  119phy    C31 3191   4.237   3.434   2.283  0.5665  0.2615  0.2206
  119phy    C30 3192   4.208   3.358   2.413  0.0550 -0.5018  0.9815
  119phy    C28 3193   4.061   3.368   2.451 -0.0696 -0.1057 -0.4424
  119phy    C29 3194   3.982   3.243   2.397  0.1790 -0.2960  0.1652
  119phy    C27 3195   4.030   3.368   2.604 -0.1314  0.1797 -0.4681
  119phy    C26 3196   4.006   3.517   2.638  0.2093 -0.1670 -0.1829
  119phy    C25 3197   4.010   3.554   2.784  0.3092 -0.5211  0.0425
  119phy    C23 3198   3.983   3.705   2.821  0.2297  0.0592 -0.0709
  119phy    C24 3199   3.830   3.729   2.844 -0.1004 -0.5490 -0.1994
  119phy    C22 3200   4.066   3.747   2.945 -0.3270 -0.3784  0.0221
  119phy    C21 3201   4.199   3.804   2.917 -0.7120  0.2771  0.4670
  119phy    C20 3202   4.260   3.849   3.053 -0.4451  0.2665  0.2142
  119phy    C18 3203   4.383   3.937   3.070  0.3043 -0.1247  0.3702
  119phy    O01 3204   4.374   4.054   2.982 -0.4973 -0.5999 -0.3033
  119phy    H01 3205   4.289   4.092   2.986 -0.0439  0.4947 -0.6380
  119phy    C19 3206   4.355   3.996   3.210  0.0709  0.5567  0.2905
  119phy    C13 3207   4.531   3.874   3.058  0.1932 -0.3260 -0.4040
  119phy     H3 3208   4.528   3.786   3.128 -2.0120  0.1331  0.1712
  119phy    O33 3209   4.632   3.953   3.119  0.5269 -0.4610  0.1634
  119phy    H1B 3210   4.650   4.021   3.057  0.2630  1.7250  2.2944
  119phy    C12 3211   4.599   3.837   2.925 -0.1110  0.6500  0.2441
  119phy    O11 3212   4.602   3.929   2.819  0.3637  0.0682  0.1000
  119phy    H1A 3213   4.515   3.963   2.817 -0.4223 -1.5860  2.1981
  120phy    C35 3214   3.915   3.291   1.984  0.1657 -0.0294  0.2074
  120phy    C33 3215   4.027   3.229   1.909  0.2284 -0.1258 -0.2762
  120phy    C34 3216   4.096   3.144   2.002 -0.4698  0.5121 -0.1008
  120phy    C32 3217   3.975   3.158   1.786 -0.6233 -0.1841 -0.4572
  120phy    C31 3218   4.072   3.164   1.664  0.0736 -0.6146  0.2152
  120phy    C30 3219   4.041   3.072   1.545  0.1317 -0.2849 -0.1444
  120phy    C28 3220   4.098   3.093   1.405 -0.1009 -0.2054 -0.0918
  120phy    C29 3221   4.242   3.042   1.403 -0.1940 -0.0231  0.5019
  120phy    C27 3222   4.014   3.014   1.298  0.2516 -0.3565  0.1298
  120phy    C26 3223   4.014   3.062   1.149  0.7630  0.1021 -0.2588
  120phy    C25 3224   3.961   2.944   1.078  0.7079  0.4391  0.7504
  120phy    C23 3225   3.955   2.967   0.922  0.5445  0.4137 -0.7071
  120phy    C24 3226   4.037   2.858   0.856  0.2417 -0.3154  0.2824
  120phy    C22 3227   3.805   2.949   0.882 -0.0776 -0.0928  0.3417
  120phy    C21 3228   3.744   3.032   0.767 -0.2934 -0.3578 -0.0160
  120phy    C20 3229   3.589   3.030   0.767 -0.2842  0.2476 -0.6889
  120phy    C18 3230   3.510   3.088   0.650 -0.1258  0.0863 -0.1006
  120phy    O01 3231   3.555   3.222   0.632 -0.3070  0.1381  0.3021
  120phy    H01 3232   3.485   3.281   0.648 -0.7132 -0.7281  1.9422
  120phy    C19 3233   3.364   3.099   0.708 -0.3300 -0.1213  0.3435
  120phy    C13 3234   3.515   3.006   0.512 -0.1452  0.0159 -0.2726
  120phy     H3 3235   3.624   3.004   0.487 -0.3240  2.1224 -1.4459
  120phy    O33 3236   3.492   2.866   0.518 -0.4610  0.0260 -0.3414
  120phy    H1B 3237   3.440   2.849   0.594  1.0646  1.2174  1.0274
  120phy    C12 3238   3.493   3.061   0.365  0.3485 -0.5557 -0.1793
  120phy    O11 3239   3.363   3.053   0.308  0.0181  0.5894 -0.1049
  120phy    H1A 3240   3.341   3.129   0.259 -0.1543 -0.0112 -0.9827
  121phy    C35 3241   4.509   2.435   1.710 -0.2491  0.8115 -0.5737
  121phy    C33 3242   4.515   2.281   1.707  0.0066  0.3397 -0.1270
  121phy    C34 3243   4.409   2.209   1.627  0.3015 -0.3919 -0.0843
  121phy    C32 3244   4.662   2.248   1.672 -0.4363 -0.0161  0.0360
  121phy    C31 3245   4.729   2.153   1.776 -0.2566 -0.0750  0.2591
  121phy    C30 3246   4.874   2.121   1.730  0.2372 -0.2408 -0.4237
  121phy    C28 3247   4.950   2.014   1.805  0.5533 -0.2454 -0.6570
  121phy    C29 3248   4.965   1.886   1.724  0.2507 -0.0733  0.3061
  121phy    C27 3249   5.083   2.074   1.859  0.4265 -0.2407 -0.1041
  121phy    C26 3250   5.132   2.020   1.991  0.5361  0.0008 -0.5411
  121phy    C25 3251   5.238   2.104   2.058 -0.3748 -0.5705 -0.2040
  121phy    C23 3252   5.292   2.047   2.191 -0.0761  0.1063 -0.4919
  121phy    C24 3253   5.420   1.962   2.172 -0.3551 -0.6080 -0.6638
  121phy    C22 3254   5.314   2.168   2.279 -0.0165  0.1156  0.0344
  121phy    C21 3255   5.319   2.159   2.428 -0.1651  0.1527 -0.0684
  121phy    C20 3256   5.310   2.296   2.488 -0.2052  0.0203  0.2669
  121phy    C18 3257   5.339   2.314   2.645 -0.2855  0.1663  0.4559
  121phy    O01 3258   5.438   2.216   2.683  0.0184  0.5712  0.3798
  121phy    H01 3259   5.474   2.241   2.766 -0.3904  2.6675 -0.0094
  121phy    C19 3260   5.406   2.450   2.652 -0.1320 -0.1742  0.2441
  121phy    C13 3261   5.210   2.315   2.741  0.4151  0.8257  0.0243
  121phy     H3 3262   5.138   2.387   2.696  1.7681  2.3965  0.2855
  121phy    O33 3263   5.237   2.372   2.873 -0.1514 -0.3132  0.0709
  121phy    H1B 3264   5.284   2.317   2.932  2.2985 -0.9016 -2.2020
  121phy    C12 3265   5.139   2.168   2.762 -0.0073  0.3119 -0.0237
  121phy    O11 3266   5.018   2.157   2.829 -0.0160 -0.2611 -0.3469
  121phy    H1A 3267   5.028   2.128   2.918 -0.7895  1.2483  0.2638
  122phy    C35 3268   1.653   4.002   1.809 -0.1691 -0.1357  0.2330
  122phy    C33 3269   1.551   4.113   1.786 -0.1191 -0.0779 -1.0708
  122phy    C34 3270   1.595   4.220   1.684  0.6086  0.2302  0.0466
  122phy    C32 3271   1.415   4.049   1.760 -0.7526 -0.7977  0.2433
  122phy    C31 3272   1.284   4.117   1.810  0.3340 -0.0913  0.1456
  122phy    C30 3273   1.163   4.026   1.782 -0.0548 -0.4858  0.6165
  122phy    C28 3274   1.029   4.067   1.846 -0.7399  0.0585 -0.0675
  122phy    C29 3275   0.945   4.165   1.756 -0.0934  0.3206 -0.3513
  122phy    C27 3276   0.937   3.944   1.861 -0.5956  0.3487 -0.1528
  122phy    C26 3277   0.895   3.923   2.005 -0.0817 -0.2150 -0.0799
  122phy    C25 3278   0.804   3.803   2.027 -0.2015 -0.6913 -0.8591
  122phy    C23 3279   0.729   3.787   2.166  0.3622 -0.1589  0.4666
  122phy    C24 3280   0.598   3.873   2.175 -0.3387 -0.0419  0.0878
  122phy    C22 3281   0.697   3.639   2.190  0.4736 -0.0003 -0.7210
  122phy    C21 3282   0.703   3.599   2.337  0.0736  1.0489  0.2142
  122phy    C20 3283   0.662   3.449   2.348 -0.2858  0.1092  0.6961
  122phy    C18 3284   0.625   3.375   2.482  0.0361 -0.7610  0.7642
  122phy    O01 3285   0.535   3.457   2.554 -0.0179  0.1115 -0.3272
  122phy    H01 3286   0.515   3.410   2.633 -1.2781  1.8190  0.4236
  122phy    C19 3287   0.550   3.260   2.420  0.0473  0.0442  0.1503
  122phy    C13 3288   0.749   3.337   2.582  0.2622 -0.4610 -0.3392
  122phy     H3 3289   0.826   3.281   2.521  1.8040  3.2197 -2.0957
  122phy    O33 3290   0.714   3.242   2.685  0.3240  0.4265 -0.1345
  122phy    H1B 3291   0.622   3.240   2.704  0.4538  0.8639  0.5968
  122phy    C12 3292   0.832   3.459   2.645  0.0246 -0.3779  0.5344
  122phy    O11 3293   0.781   3.532   2.757  0.1460  0.2383 -0.0228
  122phy    H1A 3294   0.849   3.541   2.821  0.3696 -1.0390 -0.0384
  123phy    C35 3295   3.359   3.665   1.346 -0.2036  0.2852 -0.3154
  123phy    C33 3296   3.315   3.802   1.359 -0.1269 -0.5219  0.2144
  123phy    C34 3297   3.233   3.791   1.490 -0.4138 -0.4608 -0.4169
  123phy    C32 3298   3.440   3.891   1.376 -0.0709  0.1674  0.2186
  123phy    C31 3299   3.483   3.983   1.259  0.2561  0.1396 -0.2896
  123phy    C30 3300   3.608   4.063   1.283  0.5192  0.1425  0.5335
  123phy    C28 3301   3.613   4.188   1.190 -0.0752  0.5355 -0.0474
  123phy    C29 3302   3.615   4.323   1.272 -0.2242  0.5162 -0.0077
  123phy    C27 3303   3.748   4.179   1.116 -0.3231 -0.2257  0.0523
  123phy    C26 3304   3.740   4.162   0.968 -0.5865  0.2323 -0.3882
  123phy    C25 3305   3.881   4.157   0.899 -0.2524 -0.4608 -1.0359
  123phy    C23 3306   3.872   4.087   0.762  0.6271  0.2024 -0.7418
  123phy    C24 3307   3.993   4.128   0.691  0.2168 -0.4205 -0.3201
  123phy    C22 3308   3.898   3.937   0.759  0.2249 -0.0783  0.1362
  123phy    C21 3309   3.779   3.841   0.776 -0.5578  0.2378  0.1941
  123phy    C20 3310   3.816   3.694   0.765  0.6935  0.0363 -0.0323
  123phy    C18 3311   3.705   3.584   0.789 -0.2718 -0.2061  0.0946
  123phy    O01 3312   3.656   3.595   0.923  0.1905 -0.0118  0.5153
  123phy    H01 3313   3.712   3.651   0.973 -0.5215  0.4831  0.7744
  123phy    C19 3314   3.776   3.452   0.790  0.5593  0.5137 -0.5847
  123phy    C13 3315   3.587   3.581   0.684  0.7444  0.7337  0.5930
  123phy     H3 3316   3.542   3.683   0.702  0.1735  0.4198  0.9983
  123phy    O33 3317   3.616   3.606   0.545  0.2848  0.0299  0.1837
  123phy    H1B 3318   3.637   3.524   0.505  1.1851  0.1462  0.3868
  123phy    C12 3319   3.444   3.522   0.699  0.2569  0.3848 -0.0857
  123phy    O11 3320   3.402   3.404   0.627  0.0725  0.1513  0.4272
  123phy    H1A 3321   3.333   3.424   0.568  1.4904  1.1673 -0.9699
  124phy    C35 3322   4.007   0.812   1.794  0.0417  0.0781  0.2965
  124phy    C33 3323   3.956   0.668   1.790  0.4889 -0.6241 -0.1190
  124phy    C34 3324   3.881   0.626   1.663  0.5652  0.1287  0.2016
  124phy    C32 3325   4.072   0.569   1.818 -0.0948  0.0210 -0.1701
  124phy    C31 3326   4.042   0.483   1.937  0.2371  0.3871 -0.1323
  124phy    C30 3327   4.151   0.371   1.943 -0.2685 -0.1600 -0.2302
  124phy    C28 3328   4.110   0.254   2.036  0.4663 -0.1665 -0.7360
  124phy    C29 3329   4.159   0.129   1.960  0.1580  0.1278 -0.0093
  124phy    C27 3330   4.166   0.265   2.182  0.0605 -0.1752 -0.8700
  124phy    C26 3331   4.122   0.175   2.299 -0.3890 -0.8935 -0.5801
  124phy    C25 3332   4.194   0.206   2.429 -0.3902  0.6760 -0.1021
  124phy    C23 3333   4.154   0.119   2.550  0.5826 -0.0054  0.1342
  124phy    C24 3334   4.279   0.052   2.599 -0.0083  0.3568  0.3402
  124phy    C22 3335   4.073   0.192   2.655 -0.3226 -0.0891 -0.2386
  124phy    C21 3336   3.986   0.107   2.754 -0.3171 -0.1207 -0.1823
  124phy    C20 3337   3.943   0.174   2.886  0.4242  0.3665 -0.3279
  124phy    C18 3338   3.883   0.092   3.011  0.2360  0.5805 -0.5707
  124phy    O01 3339   3.988   0.001   3.062 -0.4215  0.0790 -0.0712
  124phy    H01 3340   3.956  -0.034   3.144 -1.6239 -0.5638 -0.7765
  124phy    C19 3341   3.874   0.202   3.117  0.6087  0.4457  0.5521
  124phy    C13 3342   3.735   0.017   2.994  0.7262 -0.5528 -0.0315
  124phy     H3 3343   3.658   0.094   2.966  2.0098  0.9347  0.4206
  124phy    O33 3344   3.689  -0.032   3.122  0.5150  0.1060 -0.3669
  124phy    H1B 3345   3.731  -0.114   3.135  1.0571  0.2543 -1.1144
  124phy    C12 3346   3.729  -0.099   2.889  0.4476 -0.0436  0.6437
  124phy    O11 3347   3.600  -0.156   2.890 -0.4347  0.0512 -0.1355
  124phy    H1A 3348   3.593  -0.215   2.964  0.1728  0.9002  0.6191
  125phy    C35 3349   3.471   0.182   1.831  0.0413  0.4367 -0.0879
  125phy    C33 3350   3.561   0.162   1.954 -0.2830 -0.0208  0.1597
  125phy    C34 3351   3.682   0.106   1.889 -0.2698 -0.5258 -0.1189
  125phy    C32 3352   3.585   0.293   2.028 -0.4120  0.0283 -0.1790
  125phy    C31 3353   3.632   0.286   2.171 -0.5821  0.1916  0.3107
  125phy    C30 3354   3.627   0.415   2.255  0.4560 -0.6102 -0.2284
  125phy    C28 3355   3.712   0.395   2.381 -0.6904 -0.1153  0.7064
  125phy    C29 3356   3.853   0.444   2.346 -0.5016 -0.2555  0.1334
  125phy    C27 3357   3.643   0.460   2.498 -0.1883 -0.2078 -0.3463
  125phy    C26 3358   3.654   0.391   2.631 -0.2732 -0.3228 -0.4535
  125phy    C25 3359   3.625   0.494   2.738 -0.2178  0.1940  0.3556
  125phy    C23 3360   3.627   0.441   2.882  0.3286  0.2512 -0.6756
  125phy    C24 3361   3.700   0.542   2.966  0.5087 -0.1062 -0.1595
  125phy    C22 3362   3.485   0.420   2.940 -0.0677  0.1735  0.1597
  125phy    C21 3363   3.408   0.287   2.909 -0.0586 -0.1433 -0.0193
  125phy    C20 3364   3.297   0.271   3.007  0.0822  0.6397 -0.1633
  125phy    C18 3365   3.183   0.156   2.983  0.1169  0.6316  0.3325
  125phy    O01 3366   3.249   0.031   2.978  0.1380 -0.7717  0.0502
  125phy    H01 3367   3.287   0.010   3.062  0.5586  0.2920  0.1444
  125phy    C19 3368   3.097   0.159   3.113  0.2984  0.1450 -0.2750
  125phy    C13 3369   3.094   0.176   2.850 -0.1430  0.1734  0.5130
  125phy     H3 3370   3.161   0.173   2.760 -0.3305 -0.4799  0.3891
  125phy    O33 3371   3.039   0.313   2.847 -0.3728 -0.1771  0.0392
  125phy    H1B 3372   2.995   0.330   2.928 -1.7913 -2.8998 -0.0387
  125phy    C12 3373   2.992   0.066   2.803  0.4429  0.6239 -0.4967
  125phy    O11 3374   3.031  -0.068   2.805 -0.2011  1.0363 -0.0746
  125phy    H1A 3375   3.119  -0.083   2.775 -0.5379 -2.8303  0.4255
  126phy    C35 3376   1.465   0.107   1.909  0.3880 -0.6236  0.6244
  126phy    C33 3377   1.533   0.016   2.007  0.4580  1.1263 -0.7788
  126phy    C34 3378   1.582   0.095   2.126 -0.5168  0.2738 -0.0857
  126phy    C32 3379   1.458  -0.113   2.039  0.0273 -0.3035 -0.2259
  126phy    C31 3380   1.544  -0.242   2.072  0.2597 -0.2355  0.0060
  126phy    C30 3381   1.467  -0.371   2.055 -0.0157  0.3973  0.0345
  126phy    C28 3382   1.556  -0.492   2.093  0.2563  0.3693 -0.9555
  126phy    C29 3383   1.481  -0.592   2.181  0.4692 -0.3583 -0.2387
  126phy    C27 3384   1.621  -0.552   1.969 -0.3392 -0.2097 -0.2981
  126phy    C26 3385   1.759  -0.609   2.001  0.3552  0.7643  0.6502
  126phy    C25 3386   1.836  -0.613   1.868  0.0234 -0.1086 -0.3049
  126phy    C23 3387   1.978  -0.679   1.891 -0.3599  0.1796 -0.2073
  126phy    C24 3388   2.018  -0.785   1.786  0.1516 -0.5410  0.2992
  126phy    C22 3389   2.093  -0.579   1.915 -0.6499  0.0223  0.0766
  126phy    C21 3390   2.179  -0.618   2.037  0.2011 -0.2049 -0.3619
  126phy    C20 3391   2.267  -0.502   2.078  0.2068  0.0877 -0.2552
  126phy    C18 3392   2.319  -0.481   2.224  0.2929 -0.4373 -0.0213
  126phy    O01 3393   2.411  -0.577   2.283  0.0485  0.1454 -0.1989
  126phy    H01 3394   2.361  -0.609   2.356  0.0619 -0.2506 -0.3579
  126phy    C19 3395   2.423  -0.360   2.206 -0.0987 -0.3500  0.0966
  126phy    C13 3396   2.204  -0.447   2.334 -0.1966  0.0121 -0.6514
  126phy     H3 3397   2.137  -0.367   2.291  0.0634  0.2262 -0.6617
  126phy    O33 3398   2.246  -0.382   2.463  0.1653 -0.3243  0.0780
  126phy    H1B 3399   2.303  -0.308   2.456 -0.7245  0.3268 -0.3246
  126phy    C12 3400   2.116  -0.565   2.383 -0.1148  0.2337  0.5654
  126phy    O11 3401   2.188  -0.679   2.421 -0.6080 -0.5761  0.3335
  126phy    H1A 3402   2.139  -0.732   2.480 -0.7437  2.5343  3.3097
  127phy    C35 3403   4.014   4.878   1.644 -0.4046  0.0176  0.2996
  127phy    C33 3404   3.929   4.832   1.766 -0.8636 -0.3712  0.2897
  127phy    C34 3405   4.009   4.894   1.887 -0.0705  0.3101 -0.2053
  127phy    C32 3406   3.779   4.872   1.766  0.1806 -0.3589  0.5530
  127phy    C31 3407   3.699   4.769   1.676  0.4967 -0.8602  0.4410
  127phy    C30 3408   3.554   4.813   1.659  0.2465 -0.4025 -0.6449
  127phy    C28 3409   3.464   4.706   1.598  0.1730 -0.4096 -0.3165
  127phy    C29 3410   3.396   4.615   1.704  0.0630 -0.0317 -0.3350
  127phy    C27 3411   3.345   4.774   1.526 -0.5306 -0.1711  0.6104
  127phy    C26 3412   3.343   4.725   1.382 -0.2457 -0.1969  0.4839
  127phy    C25 3413   3.247   4.796   1.285  0.2904 -0.4850  0.2507
  127phy    C23 3414   3.233   4.738   1.146 -0.7773  0.1345 -0.4590
  127phy    C24 3415   3.094   4.669   1.121  0.0441  0.0941 -0.1778
  127phy    C22 3416   3.279   4.827   1.029  0.0586 -0.3421 -0.1558
  127phy    C21 3417   3.405   4.775   0.957  0.5583  0.4363  0.6327
  127phy    C20 3418   3.446   4.879   0.850  0.5384  0.2414  0.0238
  127phy    C18 3419   3.524   4.834   0.723  0.2605  0.3640 -0.3321
  127phy    O01 3420   3.624   4.737   0.772 -0.1156 -0.1861 -0.0380
  127phy    H01 3421   3.584   4.658   0.804  0.1980  0.0217  0.8978
  127phy    C19 3422   3.599   4.965   0.677 -0.0530  0.2967  0.1571
  127phy    C13 3423   3.432   4.764   0.608 -0.2105 -0.4730 -0.3438
  127phy     H3 3424   3.375   4.683   0.660 -1.1365 -0.6799 -1.6295
  127phy    O33 3425   3.312   4.836   0.565 -0.0294 -0.0191  0.1192
  127phy    H1B 3426   3.342   4.893   0.496 -2.1327  1.9447  0.7174
  127phy    C12 3427   3.486   4.660   0.506 -0.2504 -0.2906 -0.0927
  127phy    O11 3428   3.535   4.708   0.388 -0.0897 -0.1714  0.2210
  127phy    H1A 3429   3.555   4.635   0.333  0.8013  0.7494 -0.7196
  128SOL     OW 3430   2.884   2.830   2.887 -0.1595 -0.3044  0.1320
  128SOL    HW1 3431   2.971   2.863   2.864  0.7434 -3.1915 -1.0720
  128SOL    HW2 3432   2.898   2.785   2.971 -0.6919 -0.5832  0.0782
  128SOL     MW 3433   2.898   2.828   2.895 -0.0004 -0.0016  0.0016
  129SOL     OW 3434   0.288   1.707   0.147 -0.0384 -0.4467  0.5806
  129SOL    HW1 3435   0.237   1.697   0.066  1.1008 -1.1074 -0.0807
  129SOL    HW2 3436   0.233   1.655   0.206 -2.2557  0.8690 -0.2089
  129SOL     MW 3437   0.274   1.699   0.144 -0.0004 -0.0016  0.0016
  130SOL     OW 3438   0.317   1.357   2.976 -0.0916 -0.5136  0.2762
  130SOL    HW1 3439   0.297   1.281   3.030  0.1109  0.0158  1.1046
  130SOL    HW2 3440   0.388   1.405   3.018  0.4463 -0.7481 -0.3367
  130SOL     MW 3441   0.324   1.353   2.988 -0.0004 -0.0016  0.0016
  131SOL     OW 3442   2.076   0.449   0.029 -0.4756 -0.2698 -0.2495
  131SOL    HW1 3443   2.124   0.516   0.078  0.7460 -1.8785  0.8485
  131SOL    HW2 3444   1.989   0.447   0.071  0.0410  0.4015  0.9086
  131SOL     MW 3445   2.071   0.458   0.041 -0.0004 -0.0016  0.0016
  132SOL     OW 3446   1.010   1.410   0.163  0.3073 -0.3885 -0.0974
  132SOL    HW1 3447   0.922   1.384   0.194  0.4575 -1.0889 -0.2286
  132SOL    HW2 3448   1.038   1.470   0.232  3.3710  0.2802 -1.7852
  132SOL     MW 3449   1.002   1.414   0.176 -0.0004 -0.0016  0.0016
  133SOL     OW 3450   2.605   0.255   3.038 -0.0521 -0.5447  0.1718
  133SOL    HW1 3451   2.617   0.163   3.015 -0.2251 -0.9992  1.7843
  133SOL    HW2 3452   2.596   0.248   3.133 -0.8985 -2.2883  0.0023
  133SOL     MW 3453   2.605   0.242   3.047 -0.0004 -0.0016  0.0016
  134SOL     OW 3454   3.060   3.112   3.084  0.3215  0.2231 -0.0761
  134SOL    HW1 3455   3.059   3.053   3.159 -0.3585  0.9663  0.5172
  134SOL    HW2 3456   2.967   3.115   3.064 -0.2542 -2.4707  1.7494
  134SOL     MW 3457   3.048   3.105   3.091 -0.0004 -0.0016  0.0016
  135SOL     OW 3458   2.949   2.692   0.002  0.1664 -0.3627  0.4567
  135SOL    HW1 3459   2.935   2.614   0.055  2.4302 -0.8268  0.4863
  135SOL    HW2 3460   2.967   2.769   0.057  1.7778  0.0234 -0.5142
  135SOL     MW 3461   2.950   2.692   0.016 -0.0004 -0.0016  0.0016
  136SOL     OW 3462   0.009   1.386   0.123  0.0757 -0.3329  0.0082
  136SOL    HW1 3463   0.049   1.434   0.051 -0.5117  0.6105  0.2948
  136SOL    HW2 3464   0.060   1.412   0.200  0.9529  1.4386 -1.0912
  136SOL     MW 3465   0.021   1.396   0.124 -0.0004 -0.0016  0.0016
  137SOL     OW 3466   2.758   3.888   3.111 -0.2719  0.1079 -0.1349
  137SOL    HW1 3467   2.770   3.982   3.113  0.2355  0.0672 -0.8610
  137SOL    HW2 3468   2.845   3.858   3.085  0.0496  2.0212 -1.4342
  137SOL     MW 3469   2.771   3.896   3.108 -0.0004 -0.0016  0.0016
  138SOL     OW 3470   4.106   3.978   0.379  0.1251  0.0455  0.1240
  138SOL    HW1 3471   4.086   3.946   0.291  1.1681  0.3532 -0.2442
  138SOL    HW2 3472   4.122   3.901   0.434 -0.5051 -0.1554  0.0324
  138SOL     MW 3473   4.105   3.964   0.375 -0.0004 -0.0016  0.0016
  139SOL     OW 3474   3.969   4.392   0.254  0.5036  0.4127 -0.2098
  139SOL    HW1 3475   4.018   4.445   0.192 -0.1049  0.8030 -0.3639
  139SOL    HW2 3476   4.040   4.354   0.307 -0.5708 -0.1384  0.8811
  139SOL     MW 3477   3.985   4.394   0.253 -0.0004 -0.0016  0.0016
  140SOL     OW 3478   4.392   3.497   3.067  0.5847  0.1021 -0.0994
  140SOL    HW1 3479   4.347   3.541   3.139 -0.1435  0.9610 -1.0410
  140SOL    HW2 3480   4.321   3.451   3.024 -0.6014  1.9776 -0.2580
  140SOL     MW 3481   4.377   3.497   3.071 -0.0004 -0.0016  0.0016
  141SOL     OW 3482   3.505   1.730   2.842 -0.1717  0.2777 -0.2971
  141SOL    HW1 3483   3.493   1.686   2.926 -0.9358  1.0952  0.0239
  141SOL    HW2 3484   3.495   1.653   2.786  1.1305 -0.6776  0.7177
  141SOL     MW 3485   3.502   1.714   2.846 -0.0004 -0.0016  0.0016
  142SOL     OW 3486   1.477   4.978   2.820 -0.1896 -0.3749 -0.3072
  142SOL    HW1 3487   1.394   4.936   2.843  0.8246 -1.6159  1.2710
  142SOL    HW2 3488   1.470   5.065   2.859  2.4713  0.4991 -1.5487
  142SOL     MW 3489   1.465   4.984   2.828 -0.0004 -0.0016  0.0016
  143SOL     OW 3490   3.587   4.472   0.838  0.2485  0.8710 -0.6168
  143SOL    HW1 3491   3.553   4.391   0.798  3.1430 -1.1317  0.5963
  143SOL    HW2 3492   3.631   4.435   0.915 -2.1978  1.8945  1.3808
  143SOL     MW 3493   3.589   4.456   0.843 -0.0004 -0.0016  0.0016
  144SOL     OW 3494   2.156   1.037   2.761  0.1443  0.1874  0.3099
  144SOL    HW1 3495   2.070   1.001   2.742 -0.3466  1.8869 -0.8932
  144SOL    HW2 3496   2.195   0.982   2.829 -0.2972 -0.0457  0.3732
  144SOL     MW 3497   2.150   1.025   2.767 -0.0004 -0.0016  0.0016
  145SOL     OW 3498   2.037   1.426   2.781 -0.6213  0.0504 -0.2568
  145SOL    HW1 3499   2.127   1.394   2.775 -0.9031 -1.1267  1.2887
  145SOL    HW2 3500   1.982   1.362   2.736 -0.8243  0.3900 -0.4969
  145SOL     MW 3501   2.041   1.414   2.774 -0.0004 -0.0016  0.0016
  146SOL     OW 3502   3.008   4.865   0.029  0.1464  0.0608  0.0829
  146SOL    HW1 3503   3.078   4.845   0.091 -0.0355  2.2420  1.0500
  146SOL    HW2 3504   2.955   4.928   0.078  1.2551  1.8296 -0.8842
  146SOL     MW 3505   3.010   4.870   0.044 -0.0004 -0.0016  0.0016
  147SOL     OW 3506   1.905   0.973   2.686 -0.9732 -0.0159 -0.0788
  147SOL    HW1 3507   1.901   0.942   2.595  1.9586  1.9361 -1.0017
  147SOL    HW2 3508   1.912   1.068   2.678 -1.2897  0.2435  2.0825
  147SOL     MW 3509   1.905   0.981   2.673 -0.0004 -0.0016  0.0016
  148SOL     OW 3510   1.179   4.708   0.012 -0.6566  0.2644  0.1397
  148SOL    HW1 3511   1.260   4.658   0.014  0.6721  2.2508 -0.3325
  148SOL    HW2 3512   1.204   4.796   0.040 -1.2613  0.9114 -1.2671
  148SOL     MW 3513   1.193   4.713   0.016 -0.0004 -0.0016  0.0016
  149SOL     OW 3514   2.053   4.898   0.087  0.1064 -0.0356  0.2722
  149SOL    HW1 3515   2.068   4.826   0.025  0.0220 -0.2170  0.4635
  149SOL    HW2 3516   2.108   4.871   0.160  1.4596 -0.6322 -0.9112
  149SOL     MW 3517   2.062   4.885   0.088 -0.0004 -0.0016  0.0016
  150SOL     OW 3518   4.192   4.725   0.316 -0.1362 -0.2626  0.3911
  150SOL    HW1 3519   4.193   4.679   0.232  0.4763 -2.7559  1.6837
  150SOL    HW2 3520   4.280   4.715   0.352  0.3880  0.7536 -0.5547
  150SOL     MW 3521   4.204   4.718   0.310 -0.0004 -0.0016  0.0016
  151SOL     OW 3522   3.033   4.581   0.389 -0.0324  0.4183  0.1489
  151SOL    HW1 3523   2.950   4.587   0.342 -0.3243 -0.9193  0.4436
  151SOL    HW2 3524   3.024   4.645   0.461  0.3734  1.1419 -0.4238
  151SOL     MW 3525   3.021   4.591   0.392 -0.0004 -0.0016  0.0016
  152SOL     OW 3526   0.756   1.454   2.928 -0.2541 -0.4790 -0.8114
  152SOL    HW1 3527   0.816   1.493   2.991 -2.5533  1.5959  0.2522
  152SOL    HW2 3528   0.800   1.472   2.844  0.8644 -1.9223 -0.5783
  152SOL     MW 3529   0.770   1.461   2.925 -0.0004 -0.0016  0.0016
  153SOL     OW 3530   3.312   2.436   0.014 -0.4485 -0.4640 -0.6944
  153SOL    HW1 3531   3.308   2.470  -0.075 -0.0832 -1.2046 -1.0070
  153SOL    HW2 3532   3.377   2.490   0.059  1.0425 -1.7078 -1.2757
  153SOL     MW 3533   3.320   2.447   0.008 -0.0004 -0.0016  0.0016
  154SOL     OW 3534   1.596   4.786   3.015 -0.3297 -0.0009 -0.0840
  154SOL    HW1 3535   1.548   4.846   2.958 -0.8780  0.2514  0.6253
  154SOL    HW2 3536   1.648   4.839   3.076  0.7797 -1.5657  0.4056
  154SOL     MW 3537   1.597   4.801   3.016 -0.0004 -0.0016  0.0016
  155SOL     OW 3538   3.789   3.043   0.160 -0.0006  0.9252  0.3304
  155SOL    HW1 3539   3.863   3.060   0.102 -1.4961  1.1464 -1.6494
  155SOL    HW2 3540   3.738   2.985   0.103  1.6832  1.2718 -1.6518
  155SOL     MW 3541   3.792   3.037   0.145 -0.0004 -0.0016  0.0016
  156SOL     OW 3542   0.070   3.817   0.358  0.6686 -0.4812  0.3617
  156SOL    HW1 3543  -0.016   3.812   0.317  0.1162  0.1685  1.4014
  156SOL    HW2 3544   0.125   3.775   0.292  0.9648 -0.5394  0.6421
  156SOL     MW 3545   0.066   3.811   0.344 -0.0004 -0.0016  0.0016
  157SOL     OW 3546   0.307   3.299   0.139 -0.4338  0.0251 -0.1831
  157SOL    HW1 3547   0.255   3.361   0.087  0.9952  1.3449 -0.1242
  157SOL    HW2 3548   0.318   3.356   0.215  0.8365  0.6807 -0.8123
  157SOL     MW 3549   0.302   3.315   0.142 -0.0004 -0.0016  0.0016
  158SOL     OW 3550   1.659   1.248   2.735  0.0265  0.5087 -0.0761
  158SOL    HW1 3551   1.614   1.173   2.695 -0.0552 -0.8519  2.3684
  158SOL    HW2 3552   1.617   1.324   2.695 -0.3311 -0.2398 -1.1738
  158SOL     MW 3553   1.647   1.248   2.724 -0.0004 -0.0016  0.0016
  159SOL     OW 3554   2.578   4.369   2.902  0.3421 -0.2493 -0.2644
  159SOL    HW1 3555   2.630   4.445   2.874  2.4295 -1.4411  0.1618
  159SOL    HW2 3556   2.555   4.394   2.992 -0.5614 -0.2781 -0.4745
  159SOL     MW 3557   2.582   4.383   2.910 -0.0004 -0.0016  0.0016
  160SOL     OW 3558   1.967   1.694   2.684 -0.7212  0.0705  0.6114
  160SOL    HW1 3559   1.996   1.615   2.731 -0.5527  0.2991  0.8984
  160SOL    HW2 3560   1.877   1.707   2.713 -1.1386 -0.6406 -0.3186
  160SOL     MW 3561   1.959   1.685   2.694 -0.0004 -0.0016  0.0016
  161SOL     OW 3562   0.603   1.641   0.169  0.4988 -0.2674  0.4254
  161SOL    HW1 3563   0.634   1.729   0.144 -1.2082  0.0637 -0.7375
  161SOL    HW2 3564   0.508   1.651   0.180  0.5311 -0.4577  0.8891
  161SOL     MW 3565   0.594   1.654   0.167 -0.0004 -0.0016  0.0016
  162SOL     OW 3566   0.066   4.032   0.120 -0.2243 -0.1366  0.0106
  162SOL    HW1 3567  -0.022   3.999   0.141  0.1038  0.4985  2.7573
  162SOL    HW2 3568   0.100   4.038   0.209  0.1233 -0.9546 -0.0585
  162SOL     MW 3569   0.059   4.028   0.134 -0.0004 -0.0016  0.0016
  163SOL     OW 3570   2.285   1.271   2.832 -0.1294 -0.2409  0.1477
  163SOL    HW1 3571   2.237   1.192   2.806 -1.0239  0.1632  0.5387
  163SOL    HW2 3572   2.262   1.272   2.925 -1.6402 -2.3191 -0.1325
  163SOL     MW 3573   2.276   1.261   2.841 -0.0004 -0.0016  0.0016
  164SOL     OW 3574   2.790   4.883   2.866 -0.6839  0.4521 -0.2735
  164SOL    HW1 3575   2.732   4.953   2.897  0.2974  1.8165 -1.3572
  164SOL    HW2 3576   2.872   4.933   2.857 -0.2514  0.3233  2.3095
  164SOL     MW 3577   2.793   4.899   2.869 -0.0004 -0.0016  0.0016
  165SOL     OW 3578   2.853   0.648   0.037  0.3101 -0.3035  0.3977
  165SOL    HW1 3579   2.784   0.684   0.093 -2.1066 -2.3238 -1.0532
  165SOL    HW2 3580   2.934   0.694   0.055 -1.0440  2.1186  0.6852
  165SOL     MW 3581   2.855   0.659   0.046 -0.0004 -0.0016  0.0016
  166SOL     OW 3582   0.439   2.233   2.917 -0.5420 -0.1859 -0.1694
  166SOL    HW1 3583   0.441   2.278   3.001 -1.1907  1.5733 -1.0612
  166SOL    HW2 3584   0.463   2.143   2.938 -1.7044 -0.2004  1.2568
  166SOL     MW 3585   0.442   2.227   2.931 -0.0004 -0.0016  0.0016
  167SOL     OW 3586   2.581   4.638   2.586  0.3915 -0.1693 -0.0582
  167SOL    HW1 3587   2.665   4.626   2.541 -0.4645 -1.5866 -1.3691
  167SOL    HW2 3588   2.605   4.629   2.679 -0.9121 -1.0973  0.2296
  167SOL     MW 3589   2.595   4.635   2.593 -0.0004 -0.0016  0.0016
  168SOL     OW 3590   4.094   3.313   0.218  0.1353  0.3230 -0.6117
  168SOL    HW1 3591   4.059   3.390   0.172  0.9919  1.0862 -0.0294
  168SOL    HW2 3592   4.152   3.352   0.285 -1.6451  0.1529  1.1128
  168SOL     MW 3593   4.097   3.329   0.221 -0.0004 -0.0016  0.0016
  169SOL     OW 3594   2.530   3.445   0.197 -0.1743 -0.8036 -0.3889
  169SOL    HW1 3595   2.547   3.536   0.175  1.7559 -1.1324 -0.4632
  169SOL    HW2 3596   2.576   3.400   0.125  0.5519  1.3716 -1.3727
  169SOL     MW 3597   2.538   3.451   0.184 -0.0004 -0.0016  0.0016
  170SOL     OW 3598   4.923   3.918   0.171 -0.5770 -0.1177 -0.0309
  170SOL    HW1 3599   4.847   3.948   0.219  1.1147 -0.6644  3.2518
  170SOL    HW2 3600   4.898   3.837   0.125  0.5288  0.4790 -1.8210
  170SOL     MW 3601   4.910   3.911   0.171 -0.0004 -0.0016  0.0016
  171SOL     OW 3602   2.811   3.499   2.736 -0.8020  0.3491 -0.3853
  171SOL    HW1 3603   2.764   3.529   2.658  0.0928  2.3724 -0.1813
  171SOL    HW2 3604   2.788   3.406   2.747  0.0241  0.3989  2.3289
  171SOL     MW 3605   2.802   3.490   2.727 -0.0004 -0.0016  0.0016
  172SOL     OW 3606   2.485   2.154   0.089  0.1606  0.4663  0.5763
  172SOL    HW1 3607   2.427   2.223   0.120  0.2624  1.1640 -0.6989
  172SOL    HW2 3608   2.440   2.101   0.023  1.8818 -0.7148  0.2562
  172SOL     MW 3609   2.472   2.156   0.085 -0.0004 -0.0016  0.0016
  173SOL     OW 3610   0.157   1.578   3.049  0.4063  0.0094  0.0691
  173SOL    HW1 3611   0.193   1.495   3.016  2.5615  1.4835 -1.5835
  173SOL    HW2 3612   0.189   1.637   2.981  2.4481 -2.1715 -1.0143
  173SOL     MW 3613   0.166   1.575   3.035 -0.0004 -0.0016  0.0016
  174SOL     OW 3614   0.267   1.114   0.003  0.5103 -0.2086  0.1971
  174SOL    HW1 3615   0.191   1.087   0.055 -0.7124  0.1804 -1.2889
  174SOL    HW2 3616   0.328   1.040  -0.002 -1.2732 -1.6853 -2.2867
  174SOL     MW 3617   0.265   1.101   0.009 -0.0004 -0.0016  0.0016
  175SOL     OW 3618   3.626   4.756   0.009  0.3457 -0.1482  0.0697
  175SOL    HW1 3619   3.535   4.728   0.019  0.1557  0.4497  0.0664
  175SOL    HW2 3620   3.668   4.700   0.074  2.1851 -0.5499 -1.3824
  175SOL     MW 3621   3.619   4.745   0.019 -0.0004 -0.0016  0.0016
  176SOL     OW 3622   2.539   4.725   0.006 -0.0463 -0.3723  0.1798
  176SOL    HW1 3623   2.543   4.630   0.020  0.3466 -1.1277 -3.7621
  176SOL    HW2 3624   2.618   4.741  -0.045  0.2454  0.8546  0.9831
  176SOL     MW 3625   2.550   4.714   0.001 -0.0004 -0.0016  0.0016
  177SOL     OW 3626   4.329   4.403   0.619  0.2168 -0.5237  0.4246
  177SOL    HW1 3627   4.417   4.372   0.640 -0.3899 -1.8236  1.1534
  177SOL    HW2 3628   4.303   4.418   0.710  0.2810  0.5979  0.2789
  177SOL     MW 3629   4.338   4.401   0.633 -0.0004 -0.0016  0.0016
  178SOL     OW 3630   1.213   2.239   0.093 -0.1424 -0.0411 -0.7675
  178SOL    HW1 3631   1.181   2.329   0.091  0.2955  0.1563  0.3346
  178SOL    HW2 3632   1.252   2.220   0.179  1.6034 -3.3137 -2.0687
  178SOL     MW 3633   1.214   2.248   0.104 -0.0004 -0.0016  0.0016
  179SOL     OW 3634   3.902   4.759   0.369  0.5041  0.1920  0.2995
  179SOL    HW1 3635   3.996   4.741   0.366  0.4587  0.0097 -0.1465
  179SOL    HW2 3636   3.883   4.760   0.462  1.4627 -1.2379  0.5478
  179SOL     MW 3637   3.912   4.757   0.381 -0.0004 -0.0016  0.0016
  180SOL     OW 3638   2.465   3.700   2.935 -0.6800 -0.2960 -0.0471
  180SOL    HW1 3639   2.451   3.725   2.844  0.8972 -0.8857 -0.5020
  180SOL    HW2 3640   2.390   3.646   2.961 -0.3426 -0.2467  1.0954
  180SOL     MW 3641   2.454   3.696   2.927 -0.0004 -0.0016  0.0016
  181SOL     OW 3642   4.001   3.859   0.155  0.3009 -0.4643 -0.1853
  181SOL    HW1 3643   3.991   3.904   0.071  0.0783  0.2375  0.2102
  181SOL    HW2 3644   3.930   3.795   0.157  1.0116 -1.2595  1.0001
  181SOL     MW 3645   3.990   3.857   0.144 -0.0004 -0.0016  0.0016
  182SOL     OW 3646   2.498   4.428   0.044 -0.4168 -0.0600  0.1080
  182SOL    HW1 3647   2.406   4.453   0.053 -0.2747  1.5366 -1.9367
  182SOL    HW2 3648   2.528   4.397   0.129  2.6144 -1.1014 -1.1932
  182SOL     MW 3649   2.490   4.427   0.056 -0.0004 -0.0016  0.0016
  183SOL     OW 3650   1.155   2.286   2.544  0.0441  0.6177 -0.1859
  183SOL    HW1 3651   1.078   2.229   2.548 -0.3475  1.1992  1.1252
  183SOL    HW2 3652   1.210   2.257   2.471  0.4934  1.9290 -0.3940
  183SOL     MW 3653   1.152   2.275   2.535 -0.0004 -0.0016  0.0016
  184SOL     OW 3654   2.769   4.589   0.301  0.6487  0.1930  0.0991
  184SOL    HW1 3655   2.782   4.606   0.207  0.2351  0.1725  0.0360
  184SOL    HW2 3656   2.689   4.639   0.316 -0.1254 -1.0475  0.2182
  184SOL     MW 3657   2.760   4.598   0.290 -0.0004 -0.0016  0.0016
  185SOL     OW 3658   2.775   4.213   2.813  0.1270  0.0556 -0.3701
  185SOL    HW1 3659   2.761   4.120   2.796  1.5952 -0.2120 -0.2431
  185SOL    HW2 3660   2.691   4.247   2.846  0.3033 -0.0943  0.2489
  185SOL     MW 3661   2.762   4.206   2.815 -0.0004 -0.0016  0.0016
  186SOL     OW 3662   4.111   3.096   0.602 -0.4940  0.1514 -0.1236
  186SOL    HW1 3663   4.043   3.100   0.534 -1.0461 -0.9452  0.3375
  186SOL    HW2 3664   4.075   3.032   0.663 -0.5401 -0.5490 -0.8680
  186SOL     MW 3665   4.097   3.088   0.601 -0.0004 -0.0016  0.0016
  187SOL     OW 3666   0.982   1.569   3.067  0.8966 -0.2725  0.3545
  187SOL    HW1 3667   1.070   1.557   3.032  0.7727  0.8486 -0.4284
  187SOL    HW2 3668   0.982   1.519   3.149 -1.8697 -0.1336  0.5319
  187SOL     MW 3669   0.993   1.561   3.073 -0.0004 -0.0016  0.0016
  188SOL     OW 3670   2.681   4.908   2.611  0.1727  0.4634 -0.1980
  188SOL    HW1 3671   2.640   4.823   2.596 -1.4641  0.7473  2.0985
  188SOL    HW2 3672   2.721   4.898   2.697  0.1160  0.0421 -0.2199
  188SOL     MW 3673   2.681   4.896   2.621 -0.0004 -0.0016  0.0016
  189SOL     OW 3674   2.402   2.368   0.220 -0.6342  0.0192 -0.1139
  189SOL    HW1 3675   2.328   2.426   0.203 -0.3068  0.1855 -1.0724
  189SOL    HW2 3676   2.460   2.417   0.278  0.2813 -0.4360 -0.6235
  189SOL     MW 3677   2.400   2.383   0.225 -0.0004 -0.0016  0.0016
  190SOL     OW 3678   0.672   1.013   2.993 -0.6373  0.1062  0.1258
  190SOL    HW1 3679   0.740   1.074   3.022 -1.2013  0.1969  1.2948
  190SOL    HW2 3680   0.639   1.045   2.909  0.6273 -1.2456 -0.9411
  190SOL     MW 3681   0.677   1.026   2.986 -0.0004 -0.0016  0.0016
  191SOL     OW 3682   2.758   1.473   0.065 -0.0183 -0.2271 -0.2715
  191SOL    HW1 3683   2.720   1.502  -0.018 -0.0149 -0.3859 -0.3282
  191SOL    HW2 3684   2.847   1.447   0.042  0.6625  0.0847  1.8247
  191SOL     MW 3685   2.765   1.474   0.051 -0.0004 -0.0016  0.0016
  192SOL     OW 3686   2.496   0.970   0.110  0.4919 -0.1799 -0.2695
  192SOL    HW1 3687   2.509   1.060   0.079 -0.3132  0.2303  0.5478
  192SOL    HW2 3688   2.401   0.962   0.111  0.5688 -1.3011 -0.0721
  192SOL     MW 3689   2.486   0.981   0.106 -0.0004 -0.0016  0.0016
  193SOL     OW 3690   3.627   3.839   3.101 -0.0080 -0.4484  0.3855
  193SOL    HW1 3691   3.669   3.891   3.032  0.6513 -1.3755  0.0676
  193SOL    HW2 3692   3.563   3.899   3.139  0.3588  1.0900 -1.2494
  193SOL     MW 3693   3.624   3.854   3.097 -0.0004 -0.0016  0.0016
  194SOL     OW 3694   2.220   2.592   0.178  0.0951 -0.1800 -0.0127
  194SOL    HW1 3695   2.129   2.619   0.168  0.0391 -0.3249  0.0969
  194SOL    HW2 3696   2.244   2.565   0.090 -0.0245 -0.0666 -0.0790
  194SOL     MW 3697   2.211   2.592   0.165 -0.0004 -0.0016  0.0016
  195SOL     OW 3698   3.011   4.513   2.956  0.3363  0.2059 -0.2037
  195SOL    HW1 3699   3.088   4.568   2.948 -0.6059  1.5140 -0.7490
  195SOL    HW2 3700   2.996   4.483   2.867 -1.7282  1.6783 -0.4371
  195SOL     MW 3701   3.019   4.516   2.943 -0.0004 -0.0016  0.0016
  196SOL     OW 3702   3.757   4.288   0.506  0.3073  0.2104 -0.1190
  196SOL    HW1 3703   3.827   4.353   0.500  0.2451  0.1322 -3.3188
  196SOL    HW2 3704   3.794   4.208   0.469 -0.4681  0.7363 -2.1224
  196SOL     MW 3705   3.771   4.286   0.501 -0.0004 -0.0016  0.0016
  197SOL     OW 3706   4.446   4.606   0.403  0.0401  0.1702  0.5538
  197SOL    HW1 3707   4.439   4.536   0.338 -3.8625 -0.4271  1.3817
  197SOL    HW2 3708   4.401   4.561   0.474 -0.0833 -0.8196 -0.1359
  197SOL     MW 3709   4.439   4.591   0.403 -0.0004 -0.0016  0.0016
  198SOL     OW 3710   0.456   2.129   0.133  0.6546 -0.1123  0.1170
  198SOL    HW1 3711   0.462   2.079   0.052  2.9366  1.2493 -0.6224
  198SOL    HW2 3712   0.371   2.102   0.167  0.8030 -1.1199 -0.2790
  198SOL     MW 3713   0.446   2.119   0.127 -0.0004 -0.0016  0.0016
  199SOL     OW 3714   3.012   3.819   3.062  0.4421 -0.3536  0.1196
  199SOL    HW1 3715   3.051   3.899   3.097 -0.4399 -0.1415  0.6525
  199SOL    HW2 3716   3.029   3.758   3.133  0.5594 -0.8458 -0.3221
  199SOL     MW 3717   3.019   3.822   3.076 -0.0004 -0.0016  0.0016
  200SOL     OW 3718   4.632   3.765   0.385 -0.1504  0.3293  0.3988
  200SOL    HW1 3719   4.632   3.669   0.387 -0.7764  0.2828 -0.8031
  200SOL    HW2 3720   4.710   3.781   0.438 -0.6046  1.1745  0.8366
  200SOL     MW 3721   4.642   3.754   0.392 -0.0004 -0.0016  0.0016
  201SOL     OW 3722   0.465   3.320   2.760 -0.5707  0.3794  0.6018
  201SOL    HW1 3723   0.498   3.309   2.849  0.0640  0.3690  0.3737
  201SOL    HW2 3724   0.371   3.337   2.768 -0.7947 -0.7067  0.4693
  201SOL     MW 3725   0.457   3.321   2.772 -0.0004 -0.0016  0.0016
  202SOL     OW 3726   2.499   3.278   3.050  0.0180 -0.0027 -0.3241
  202SOL    HW1 3727   2.546   3.359   3.029 -1.6434  0.6864 -1.6792
  202SOL    HW2 3728   2.569   3.215   3.067  0.7071  0.4682 -1.2894
  202SOL     MW 3729   2.514   3.281   3.049 -0.0004 -0.0016  0.0016
  203SOL     OW 3730   2.799   3.071   2.974 -0.2630  0.1525  0.3202
  203SOL    HW1 3731   2.822   2.987   2.933 -0.1057  0.0588  0.6018
  203SOL    HW2 3732   2.780   3.127   2.899 -0.9210 -0.6989 -0.1764
  203SOL     MW 3733   2.799   3.067   2.959 -0.0004 -0.0016  0.0016
  204SOL     OW 3734   0.408   4.069   0.236 -0.2171  0.0189 -0.0451
  204SOL    HW1 3735   0.435   4.160   0.246 -0.0549 -0.1585  1.2998
  204SOL    HW2 3736   0.331   4.060   0.292 -0.4212 -2.7406 -0.6275
  204SOL     MW 3737   0.402   4.080   0.245 -0.0004 -0.0016  0.0016
  205SOL     OW 3738   1.978   0.583   2.928  0.0389  0.4698 -0.6593
  205SOL    HW1 3739   2.002   0.542   3.011  0.5305  0.2613 -0.9010
  205SOL    HW2 3740   2.065   0.572   2.888  0.2475  1.6842 -0.5991
  205SOL     MW 3741   1.993   0.576   2.934 -0.0004 -0.0016  0.0016
  206SOL     OW 3742   0.433   0.671   3.008  0.1739  0.4870  0.0700
  206SOL    HW1 3743   0.346   0.672   2.967 -0.7233  0.3822  1.8552
  206SOL    HW2 3744   0.494   0.700   2.941 -0.8154  1.0010 -0.6317
  206SOL     MW 3745   0.430   0.675   2.994 -0.0004 -0.0016  0.0016
  207SOL     OW 3746   3.368   4.675   0.036  0.2272 -0.3829  0.4537
  207SOL    HW1 3747   3.315   4.699  -0.040  2.1197 -1.1720 -1.1919
  207SOL    HW2 3748   3.383   4.584   0.008 -2.5522 -0.3610 -1.4949
  207SOL     MW 3749   3.363   4.666   0.022 -0.0004 -0.0016  0.0016
  208SOL     OW 3750   2.555   1.267   2.893  0.0559 -0.2696  0.8072
  208SOL    HW1 3751   2.596   1.353   2.897 -0.3947 -0.0277  0.4240
  208SOL    HW2 3752   2.467   1.284   2.860  1.6988  1.7318 -3.1863
  208SOL     MW 3753   2.549   1.280   2.889 -0.0004 -0.0016  0.0016
  209SOL     OW 3754   0.136   2.770   0.169 -0.4441 -0.3379  0.3622
  209SOL    HW1 3755   0.133   2.865   0.179 -1.7729 -0.4948  1.8090
  209SOL    HW2 3756   0.060   2.751   0.114 -0.1617 -0.8928  0.1537
  209SOL     MW 3757   0.125   2.780   0.163 -0.0004 -0.0016  0.0016
  210SOL     OW 3758   0.664   4.837   0.512  0.1281 -0.1503  0.0042
  210SOL    HW1 3759   0.745   4.792   0.534 -1.2392 -2.0559  1.5095
  210SOL    HW2 3760   0.679   4.930   0.530  0.8155  0.1290 -1.7789
  210SOL     MW 3761   0.676   4.844   0.517 -0.0004 -0.0016  0.0016
  211SOL     OW 3762   1.444   4.058   2.845 -0.1532  0.2121  0.1325
  211SOL    HW1 3763   1.353   4.089   2.848 -0.2827  0.0227 -1.2768
  211SOL    HW2 3764   1.468   4.081   2.756 -1.7585 -1.5976 -0.8345
  211SOL     MW 3765   1.435   4.065   2.834 -0.0004 -0.0016  0.0016
  212SOL     OW 3766   3.704   3.353   0.451 -0.1705  0.7268  0.3319
  212SOL    HW1 3767   3.644   3.305   0.507  0.9803 -0.3960  0.6687
  212SOL    HW2 3768   3.783   3.301   0.468 -1.0511 -0.0107  2.5978
  212SOL     MW 3769   3.707   3.340   0.461 -0.0004 -0.0016  0.0016
  213SOL     OW 3770   2.388   0.337   2.889 -0.3902 -0.3050  0.0244
  213SOL    HW1 3771   2.393   0.288   2.807  1.9776  3.9420 -2.7498
  213SOL    HW2 3772   2.472   0.312   2.929 -0.2965 -0.7096 -0.4086
  213SOL     MW 3773   2.400   0.327   2.883 -0.0004 -0.0016  0.0016
  214SOL     OW 3774   0.500   3.277   3.047 -0.3367  0.1680 -0.6827
  214SOL    HW1 3775   0.588   3.265   3.082 -1.1068 -0.0230  1.3660
  214SOL    HW2 3776   0.451   3.286   3.129 -0.0119  0.0433 -0.4739
  214SOL     MW 3777   0.505   3.276   3.063 -0.0004 -0.0016  0.0016
  215SOL     OW 3778   1.204   2.412   2.788 -0.2931  0.2196  0.0193
  215SOL    HW1 3779   1.223   2.334   2.839 -0.5550 -1.2809 -2.0662
  215SOL    HW2 3780   1.177   2.376   2.703  2.5348  0.6431 -1.1860
  215SOL     MW 3781   1.203   2.397   2.783 -0.0004 -0.0016  0.0016
  216SOL     OW 3782   0.517   1.523   3.055 -0.1083 -0.1990  0.0553
  216SOL    HW1 3783   0.595   1.509   3.001  0.0204  0.1424  0.1504
  216SOL    HW2 3784   0.557   1.548   3.138 -0.5776  0.8412 -0.0176
  216SOL     MW 3785   0.533   1.525   3.059 -0.0004 -0.0016  0.0016
  217SOL     OW 3786   2.233   2.088   2.774 -0.1362  0.3625 -0.4944
  217SOL    HW1 3787   2.227   2.169   2.724  0.7943  1.8181  1.5890
  217SOL    HW2 3788   2.195   2.022   2.716  0.0024 -1.2276  1.1394
  217SOL     MW 3789   2.227   2.090   2.760 -0.0004 -0.0016  0.0016
  218SOL     OW 3790   2.715   4.593   2.824  0.0366  0.8325  0.5088
  218SOL    HW1 3791   2.793   4.554   2.786 -0.6879 -0.0633 -0.1285
  218SOL    HW2 3792   2.740   4.680   2.855 -1.2267  0.3171  3.3227
  218SOL     MW 3793   2.728   4.600   2.823 -0.0004 -0.0016  0.0016
  219SOL     OW 3794   2.378   3.012   0.400 -0.3395  0.0610 -0.6403
  219SOL    HW1 3795   2.441   3.070   0.443  0.9241 -0.5459 -1.6039
  219SOL    HW2 3796   2.370   3.061   0.318 -0.1457 -0.3474 -0.9063
  219SOL     MW 3797   2.385   3.026   0.395 -0.0004 -0.0016  0.0016
  220SOL     OW 3798   5.060   3.427   2.924  0.8648 -0.2553  0.0522
  220SOL    HW1 3799   5.044   3.333   2.933  0.2581 -0.2808 -1.0769
  220SOL    HW2 3800   4.974   3.467   2.929  0.5283 -0.7648 -1.2043
  220SOL     MW 3801   5.047   3.420   2.926 -0.0004 -0.0016  0.0016
  221SOL     OW 3802   1.031   1.659   0.296  0.0890 -0.2880 -0.2135
  221SOL    HW1 3803   1.098   1.695   0.354 -1.2208 -0.2223  1.3290
  221SOL    HW2 3804   1.017   1.730   0.234 -2.8835  1.1347  1.8138
  221SOL     MW 3805   1.038   1.673   0.295 -0.0004 -0.0016  0.0016
  222SOL     OW 3806   2.545   0.890   2.976 -0.4724  0.2769 -0.1666
  222SOL    HW1 3807   2.640   0.892   2.965 -0.5323 -1.3439 -1.3862
  222SOL    HW2 3808   2.544   0.915   3.068  2.2720  0.5439 -0.1204
  222SOL     MW 3809   2.558   0.893   2.987 -0.0004 -0.0016  0.0016
  223SOL     OW 3810   0.174   3.047   0.180  0.3337 -0.1108 -0.4654
  223SOL    HW1 3811   0.228   3.125   0.174 -0.1342  0.4250  1.6258
  223SOL    HW2 3812   0.087   3.086   0.180 -0.2345 -1.0200  2.6239
  223SOL     MW 3813   0.170   3.062   0.179 -0.0004 -0.0016  0.0016
  224SOL     OW 3814   3.176   3.705   2.856  0.6297  0.3962  0.3495
  224SOL    HW1 3815   3.264   3.712   2.893  0.2840  1.0308  1.0573
  224SOL    HW2 3816   3.120   3.756   2.914 -0.5109 -0.7224  0.2764
  224SOL     MW 3817   3.180   3.712   2.868 -0.0004 -0.0016  0.0016
  225SOL     OW 3818   3.125   4.115   0.298  0.0898  0.6485  0.3606
  225SOL    HW1 3819   3.149   4.086   0.386  0.0400 -1.0146 -0.1446
  225SOL    HW2 3820   3.030   4.100   0.299 -0.0324  0.8455 -2.3542
  225SOL     MW 3821   3.116   4.110   0.310 -0.0004 -0.0016  0.0016
  226SOL     OW 3822   0.695   1.890   0.085 -0.1638  0.0214  0.4420
  226SOL    HW1 3823   0.713   1.944   0.161 -0.9696 -0.4876  1.0030
  226SOL    HW2 3824   0.779   1.847   0.069 -0.5887 -0.6856  0.0477
  226SOL     MW 3825   0.708   1.891   0.093 -0.0004 -0.0016  0.0016
  227SOL     OW 3826   4.949   0.904   0.187  0.3885 -0.0634  0.1191
  227SOL    HW1 3827   4.864   0.947   0.201 -0.4937 -1.5393 -0.4750
  227SOL    HW2 3828   4.978   0.889   0.277 -2.6219 -0.6838  1.1309
  227SOL     MW 3829   4.941   0.907   0.201 -0.0004 -0.0016  0.0016
  228SOL     OW 3830   1.431   4.598   3.104  0.0599  0.2208  0.2459
  228SOL    HW1 3831   1.502   4.654   3.074 -0.5529  1.5011  1.0830
  228SOL    HW2 3832   1.474   4.520   3.139  1.5521  1.1891  0.6749
  228SOL     MW 3833   1.446   4.595   3.105 -0.0004 -0.0016  0.0016
  229SOL     OW 3834   3.208   3.687   0.379 -0.2788  0.0244  0.3786
  229SOL    HW1 3835   3.285   3.725   0.338  0.2277  1.6890  2.6780
  229SOL    HW2 3836   3.234   3.599   0.406 -0.5719  0.1874  1.2197
  229SOL     MW 3837   3.221   3.680   0.377 -0.0004 -0.0016  0.0016
  230SOL     OW 3838   1.815   2.464   3.071  0.4415  0.7031  0.0716
  230SOL    HW1 3839   1.742   2.523   3.056 -1.5398 -1.7602 -0.8132
  230SOL    HW2 3840   1.778   2.401   3.133  1.7921  0.1815  0.3828
  230SOL     MW 3841   1.801   2.463   3.077 -0.0004 -0.0016  0.0016
  231SOL     OW 3842   0.141   1.529   0.312 -0.2115  0.1137  0.4082
  231SOL    HW1 3843   0.207   1.477   0.357 -0.8752 -0.2724  0.9539
  231SOL    HW2 3844   0.074   1.552   0.376 -0.9223  2.2515 -0.9782
  231SOL     MW 3845   0.141   1.525   0.326 -0.0004 -0.0016  0.0016
  232SOL     OW 3846   2.929   2.476   0.170  0.0115  0.1188 -0.5346
  232SOL    HW1 3847   2.852   2.423   0.149  0.5517  0.0876 -2.7070
  232SOL    HW2 3848   2.995   2.414   0.140 -0.5921 -0.0774 -1.5189
  232SOL     MW 3849   2.928   2.461   0.163 -0.0004 -0.0016  0.0016
  233SOL     OW 3850   3.041   2.920   0.143 -0.3350 -0.0171  0.2807
  233SOL    HW1 3851   2.973   2.935   0.209  0.2171  1.0688  0.6285
  233SOL    HW2 3852   3.101   2.869   0.197  1.6758  2.6369  0.7579
  233SOL     MW 3853   3.040   2.916   0.159 -0.0004 -0.0016  0.0016
  234SOL     OW 3854   2.728   2.610   2.828  0.0952 -0.0414  0.2038
  234SOL    HW1 3855   2.799   2.548   2.813  0.5437  0.4474  0.2798
  234SOL    HW2 3856   2.776   2.692   2.841 -0.4888  0.2223  0.7795
  234SOL     MW 3857   2.744   2.613   2.828 -0.0004 -0.0016  0.0016
  235SOL     OW 3858   2.734   3.941   2.814  0.0861 -0.5222  0.1835
  235SOL    HW1 3859   2.786   3.884   2.758  0.8185 -1.4260  1.7131
  235SOL    HW2 3860   2.756   3.904   2.900 -1.3511 -2.4291 -0.2173
  235SOL     MW 3861   2.744   3.929   2.818 -0.0004 -0.0016  0.0016
  236SOL     OW 3862   2.372   1.992   3.007 -0.2182  0.1325  0.0942
  236SOL    HW1 3863   2.349   2.014   2.917  2.1633 -2.5186 -1.3527
  236SOL    HW2 3864   2.296   1.945   3.042  0.9695 -0.9271  1.3989
  236SOL     MW 3865   2.359   1.989   3.000 -0.0004 -0.0016  0.0016
  237SOL     OW 3866   3.556   4.235   0.115  0.1182  0.7420 -0.1194
  237SOL    HW1 3867   3.648   4.212   0.130 -0.4692 -0.6956  1.5370
  237SOL    HW2 3868   3.531   4.252   0.206 -1.2611  3.4237 -0.8739
  237SOL     MW 3869   3.565   4.234   0.129 -0.0004 -0.0016  0.0016
  238SOL     OW 3870   2.335   4.312   2.806  0.0016 -0.0155  0.1554
  238SOL    HW1 3871   2.425   4.328   2.836  0.4548 -1.9430 -0.0297
  238SOL    HW2 3872   2.322   4.383   2.743  0.7580 -0.1040 -0.1120
  238SOL     MW 3873   2.345   4.323   2.802 -0.0004 -0.0016  0.0016
  239SOL     OW 3874   3.414   3.981   0.103  0.0618 -0.2913 -0.3148
  239SOL    HW1 3875   3.425   4.075   0.122  0.5107 -0.4846  0.4403
  239SOL    HW2 3876   3.325   3.982   0.069  0.1593 -1.3150 -0.6328
  239SOL     MW 3877   3.404   3.994   0.101 -0.0004 -0.0016  0.0016
  240SOL     OW 3878   2.354   4.712   2.868 -0.4206 -0.2541  0.4108
  240SOL    HW1 3879   2.359   4.642   2.802 -0.9010  0.2183 -0.1317
  240SOL    HW2 3880   2.409   4.679   2.939  0.9473  1.3913  0.1678
  240SOL     MW 3881   2.362   4.698   2.869 -0.0004 -0.0016  0.0016
  241SOL     OW 3882   1.785   4.948   0.016 -0.0722  0.5934  0.1738
  241SOL    HW1 3883   1.876   4.947   0.046 -0.7264 -2.9127  2.7574
  241SOL    HW2 3884   1.788   4.945  -0.080 -2.3859 -0.6697  0.0770
  241SOL     MW 3885   1.798   4.947   0.007 -0.0004 -0.0016  0.0016
  242SOL     OW 3886   3.783   3.676   0.148 -0.0106  0.1684 -0.1956
  242SOL    HW1 3887   3.748   3.708   0.231 -0.1678  0.0830 -0.2294
  242SOL    HW2 3888   3.742   3.724   0.076  0.8826 -0.5098 -1.1925
  242SOL     MW 3889   3.773   3.687   0.149 -0.0004 -0.0016  0.0016
  243SOL     OW 3890   2.294   2.555   3.015 -0.1672  0.4166  0.3696
  243SOL    HW1 3891   2.277   2.462   3.001  1.9725  0.4609 -3.9802
  243SOL    HW2 3892   2.208   2.597   3.014 -0.0189  0.7268 -0.8294
  243SOL     MW 3893   2.280   2.548   3.013 -0.0004 -0.0016  0.0016
  244SOL     OW 3894   2.181   2.303   2.986 -0.2417  0.1794 -0.2201
  244SOL    HW1 3895   2.109   2.317   2.925  0.7091 -0.3780 -1.5006
  244SOL    HW2 3896   2.228   2.233   2.942 -0.3241 -0.7441  1.0937
  244SOL     MW 3897   2.178   2.296   2.972 -0.0004 -0.0016  0.0016
  245SOL     OW 3898   1.014   0.956   2.763  0.2205 -0.0337  0.0964
  245SOL    HW1 3899   0.942   0.932   2.704  1.1590 -1.9337 -0.3704
  245SOL    HW2 3900   0.986   0.902   2.837  0.0484  0.3720  0.3324
  245SOL     MW 3901   1.000   0.946   2.765 -0.0004 -0.0016  0.0016
  246SOL     OW 3902   2.861   0.394   3.063  0.5397  0.5558 -0.1795
  246SOL    HW1 3903   2.842   0.473   3.116 -1.3102  0.7348 -1.0138
  246SOL    HW2 3904   2.773   0.362   3.044  1.4005 -1.6259 -0.7872
  246SOL     MW 3905   2.847   0.401   3.068 -0.0004 -0.0016  0.0016
  247SOL     OW 3906   2.605   5.088   2.947  0.6169 -0.0178 -0.3045
  247SOL    HW1 3907   2.518   5.049   2.939  0.0150  1.2199 -0.0272
  247SOL    HW2 3908   2.609   5.140   2.867  1.3838  1.4487  0.6536
  247SOL     MW 3909   2.594   5.090   2.936 -0.0004 -0.0016  0.0016
  248SOL     OW 3910   0.053   0.126   2.851  0.1458 -0.1094 -0.2108
  248SOL    HW1 3911  -0.024   0.154   2.902 -0.0197  1.2004 -1.1200
  248SOL    HW2 3912   0.036   0.169   2.767 -1.2579 -0.0124  0.0974
  248SOL     MW 3913   0.040   0.135   2.847 -0.0004 -0.0016  0.0016
  249SOL     OW 3914   0.465   0.932   0.014  0.2634 -0.0524  0.6363
  249SOL    HW1 3915   0.547   0.962  -0.024  0.5731  0.2314  1.4916
  249SOL    HW2 3916   0.466   0.841  -0.016  1.8333  0.7663 -2.1572
  249SOL     MW 3917   0.476   0.924   0.005 -0.0004 -0.0016  0.0016
  250SOL     OW 3918   4.655   3.345   0.165 -0.0538  0.1574 -0.0630
  250SOL    HW1 3919   4.636   3.258   0.131 -0.6939  0.3061 -0.0856
  250SOL    HW2 3920   4.675   3.400   0.090  0.9033  0.1541  0.1738
  250SOL     MW 3921   4.655   3.341   0.151 -0.0004 -0.0016  0.0016
  251SOL     OW 3922   2.226   0.211   3.067 -0.4806  0.5578  0.2783
  251SOL    HW1 3923   2.291   0.231   3.000  1.5999 -2.8450  1.0516
  251SOL    HW2 3924   2.179   0.292   3.089 -1.5873 -0.1630  0.6973
  251SOL     MW 3925   2.228   0.225   3.061 -0.0004 -0.0016  0.0016
  252SOL     OW 3926   3.213   3.413   0.432  0.7951 -0.2164  0.5258
  252SOL    HW1 3927   3.257   3.384   0.352 -0.7754 -0.1610 -0.3895
  252SOL    HW2 3928   3.127   3.375   0.417  0.5627  0.2266  0.6974
  252SOL     MW 3929   3.208   3.404   0.420 -0.0004 -0.0016  0.0016
  253SOL     OW 3930   2.222   0.968   0.058  0.1197 -0.1021 -0.0471
  253SOL    HW1 3931   2.234   1.063   0.046 -1.4912  0.4068  1.9256
  253SOL    HW2 3932   2.257   0.930  -0.023  0.4721 -0.5570  0.3156
  253SOL     MW 3933   2.228   0.976   0.046 -0.0004 -0.0016  0.0016
  254SOL     OW 3934   2.558   3.741   0.127  0.3777 -0.5694  0.2222
  254SOL    HW1 3935   2.489   3.731   0.062 -0.5951 -0.9836  1.2806
  254SOL    HW2 3936   2.630   3.778   0.076  0.8655 -0.5286  0.9251
  254SOL     MW 3937   2.558   3.744   0.112 -0.0004 -0.0016  0.0016
  255SOL     OW 3938   0.679   2.503   2.908  0.1843 -0.2419  0.3571
  255SOL    HW1 3939   0.662   2.439   2.839  1.9897 -0.2666 -0.1238
  255SOL    HW2 3940   0.773   2.484   2.917  0.6267  1.0072 -1.0840
  255SOL     MW 3941   0.689   2.492   2.900 -0.0004 -0.0016  0.0016
  256SOL     OW 3942   0.560   3.674   2.791 -0.1600  0.2069 -0.3914
  256SOL    HW1 3943   0.514   3.694   2.710 -1.4804  0.0562  0.2917
  256SOL    HW2 3944   0.643   3.638   2.761  0.2456 -0.4511  1.3563
  256SOL     MW 3945   0.565   3.672   2.777 -0.0004 -0.0016  0.0016
  257SOL     OW 3946   2.323   4.068   2.653 -0.1597 -0.5971 -0.3594
  257SOL    HW1 3947   2.232   4.037   2.658 -0.2765 -0.2413 -0.2590
  257SOL    HW2 3948   2.315   4.154   2.695  0.4315 -0.4659 -0.5061
  257SOL     MW 3949   2.310   4.075   2.659 -0.0004 -0.0016  0.0016
  258SOL     OW 3950   1.986   4.523   2.824 -0.0951  0.2889  0.3188
  258SOL    HW1 3951   1.948   4.451   2.875  1.7500 -1.3798 -0.5335
  258SOL    HW2 3952   1.915   4.587   2.816  0.0281  1.1722  4.1570
  258SOL     MW 3953   1.971   4.522   2.830 -0.0004 -0.0016  0.0016
  259SOL     OW 3954   4.122   4.553   0.104 -0.7191 -0.2043  0.3744
  259SOL    HW1 3955   4.199   4.510   0.068  0.2024  0.7430  1.1413
  259SOL    HW2 3956   4.099   4.617   0.037 -3.8622 -1.2127  0.3393
  259SOL     MW 3957   4.129   4.556   0.090 -0.0004 -0.0016  0.0016
  260SOL     OW 3958   2.603   2.804   0.092 -0.6999  0.2900 -0.2489
  260SOL    HW1 3959   2.609   2.723   0.042  0.6454  0.2645 -0.1002
  260SOL    HW2 3960   2.527   2.793   0.148  0.7053 -0.9661  1.5193
  260SOL     MW 3961   2.594   2.792   0.093 -0.0004 -0.0016  0.0016
  261SOL     OW 3962   1.397   0.308   3.068 -0.2987  0.1768 -0.0146
  261SOL    HW1 3963   1.440   0.241   3.015 -0.0763  0.7996 -0.6524
  261SOL    HW2 3964   1.384   0.263   3.151 -1.6408  1.1991  0.3654
  261SOL     MW 3965   1.401   0.294   3.072 -0.0004 -0.0016  0.0016
  262SOL     OW 3966   3.140   4.293   3.075 -0.1557 -0.2816 -0.5726
  262SOL    HW1 3967   3.138   4.320   3.166 -3.2509  1.5846 -1.0434
  262SOL    HW2 3968   3.081   4.356   3.033 -0.8920  1.7836  3.1351
  262SOL     MW 3969   3.132   4.305   3.081 -0.0004 -0.0016  0.0016
  263SOL     OW 3970   2.628   3.072   0.064  0.4092  0.2222 -0.3714
  263SOL    HW1 3971   2.624   2.979   0.087  0.3479  0.7231  1.9697
  263SOL    HW2 3972   2.702   3.081   0.004  2.0346  1.2968  1.6252
  263SOL     MW 3973   2.637   3.061   0.059 -0.0004 -0.0016  0.0016
  264SOL     OW 3974   2.879   2.268   3.020  0.4154 -0.2089 -0.1303
  264SOL    HW1 3975   2.952   2.261   3.081  0.6565 -1.5548 -0.5375
  264SOL    HW2 3976   2.805   2.292   3.076  0.1260  0.2735 -0.7051
  264SOL     MW 3977   2.879   2.270   3.035 -0.0004 -0.0016  0.0016
  265SOL     OW 3978   0.518   3.924   2.896 -0.2308 -0.7103  0.1737
  265SOL    HW1 3979   0.454   3.960   2.835  0.1666  0.9874  0.7038
  265SOL    HW2 3980   0.535   3.834   2.867  0.7178 -0.7006  0.6841
  265SOL     MW 3981   0.512   3.917   2.884 -0.0004 -0.0016  0.0016
  266SOL     OW 3982   3.189   2.293   2.655  0.1745 -0.1800 -0.3185
  266SOL    HW1 3983   3.230   2.375   2.629  3.0635 -1.6409 -0.8257
  266SOL    HW2 3984   3.256   2.255   2.713  0.2331 -0.9994 -0.9118
  266SOL     MW 3985   3.203   2.299   2.659 -0.0004 -0.0016  0.0016
  267SOL     OW 3986   0.403   3.853   0.009  0.4738 -0.5611  0.1857
  267SOL    HW1 3987   0.444   3.893  -0.067 -0.0177  0.3768  0.4041
  267SOL    HW2 3988   0.438   3.908   0.079  3.7913 -0.7186 -1.1555
  267SOL     MW 3989   0.413   3.865   0.008 -0.0004 -0.0016  0.0016
  268SOL     OW 3990   5.005   3.877   2.906 -0.1007  0.1901  0.1372
  268SOL    HW1 3991   5.095   3.870   2.939 -0.1699 -1.9341 -0.0009
  268SOL    HW2 3992   5.019   3.884   2.811  0.5446  1.5611  0.3148
  268SOL     MW 3993   5.019   3.877   2.898 -0.0004 -0.0016  0.0016
  269SOL     OW 3994   2.136   1.902   2.590 -0.0786  0.0899  0.7261
  269SOL    HW1 3995   2.068   1.842   2.619 -0.8950  0.9433  0.6185
  269SOL    HW2 3996   2.213   1.847   2.575 -0.6667 -0.4378 -0.5281
  269SOL     MW 3997   2.137   1.887   2.592 -0.0004 -0.0016  0.0016
  270SOL     OW 3998   2.489   3.847   2.696 -0.5077  0.0367  0.5274
  270SOL    HW1 3999   2.441   3.929   2.682  0.6203  0.8368  1.1908
  270SOL    HW2 4000   2.569   3.876   2.740 -1.0801  0.0195  1.6176
  270SOL     MW 4001   2.493   3.862   2.700 -0.0004 -0.0016  0.0016
  271SOL     OW 4002   3.095   3.635   0.133  0.1244 -0.0559  0.7761
  271SOL    HW1 4003   3.099   3.540   0.125  1.6488  0.0100  0.2698
  271SOL    HW2 4004   3.122   3.648   0.224  1.3110 -4.2686  1.2414
  271SOL     MW 4005   3.099   3.624   0.144 -0.0004 -0.0016  0.0016
  272SOL     OW 4006   3.850   4.167   0.164 -0.2372  0.1195 -0.4130
  272SOL    HW1 4007   3.864   4.118   0.245  1.6148  1.2314 -0.0001
  272SOL    HW2 4008   3.903   4.245   0.175  0.1655  0.2313 -2.6650
  272SOL     MW 4009   3.859   4.171   0.176 -0.0004 -0.0016  0.0016
  273SOL     OW 4010   2.394   3.171   0.176 -0.6237 -0.0532  0.1763
  273SOL    HW1 4011   2.400   3.266   0.191  4.3156  0.0191 -0.6227
  273SOL    HW2 4012   2.457   3.155   0.106 -1.9658 -0.2855 -1.0098
  273SOL     MW 4013   2.403   3.182   0.169 -0.0004 -0.0016  0.0016
  274SOL     OW 4014   2.410   2.760   0.275  0.1687  0.1925  0.0231
  274SOL    HW1 4015   2.385   2.846   0.310  1.3872  0.2012  0.9124
  274SOL    HW2 4016   2.327   2.728   0.240  0.6525 -0.6053 -0.4314
  274SOL     MW 4017   2.396   2.767   0.275 -0.0004 -0.0016  0.0016
  275SOL     OW 4018   3.449   3.758   0.266 -0.0185 -0.0753 -0.3426
  275SOL    HW1 4019   3.471   3.684   0.209  0.9559 -0.6641  0.7688
  275SOL    HW2 4020   3.442   3.829   0.202 -1.7309  0.6021  0.5298
  275SOL     MW 4021   3.451   3.757   0.250 -0.0004 -0.0016  0.0016
  276SOL     OW 4022   1.948   2.328   2.835  0.3082 -0.1599  0.4475
  276SOL    HW1 4023   1.894   2.337   2.913 -1.4394 -0.7448 -0.6401
  276SOL    HW2 4024   1.895   2.375   2.771  1.3209 -1.4056 -1.4122
  276SOL     MW 4025   1.934   2.335   2.837 -0.0004 -0.0016  0.0016
  277SOL     OW 4026   3.109   2.973   2.869 -0.0539  0.3611  0.0312
  277SOL    HW1 4027   3.198   2.948   2.892 -0.8387 -2.8561  0.1723
  277SOL    HW2 4028   3.089   3.031   2.943  0.9791 -0.3375  0.8947
  277SOL     MW 4029   3.118   2.977   2.882 -0.0004 -0.0016  0.0016
  278SOL     OW 4030   0.724   4.467   0.511  0.3760  0.2257  0.1061
  278SOL    HW1 4031   0.708   4.383   0.553  2.9520 -0.8626 -0.8857
  278SOL    HW2 4032   0.636   4.504   0.521 -1.3247 -3.0724 -1.0599
  278SOL     MW 4033   0.710   4.461   0.518 -0.0004 -0.0016  0.0016
  279SOL     OW 4034   3.105   4.400   2.254  0.5235  0.3008 -0.6263
  279SOL    HW1 4035   3.128   4.368   2.167 -0.6779  1.9236 -1.6030
  279SOL    HW2 4036   3.014   4.426   2.242  0.6637  0.2087 -2.0999
  279SOL     MW 4037   3.096   4.399   2.241 -0.0004 -0.0016  0.0016
  280SOL     OW 4038   2.248   0.583   2.859 -0.2837 -0.1544 -0.0062
  280SOL    HW1 4039   2.287   0.496   2.862 -0.1469 -0.0757  0.7461
  280SOL    HW2 4040   2.246   0.603   2.765  0.0199 -2.3776 -0.5301
  280SOL     MW 4041   2.253   0.574   2.847 -0.0004 -0.0016  0.0016
  281SOL     OW 4042   4.577   4.337   0.709  0.2260 -0.5535  0.4830
  281SOL    HW1 4043   4.636   4.371   0.642  0.0011  0.2128  0.6598
  281SOL    HW2 4044   4.590   4.394   0.785 -1.2473 -1.8184  1.7442
  281SOL     MW 4045   4.587   4.349   0.710 -0.0004 -0.0016  0.0016
  282SOL     OW 4046   4.785   3.503   2.833 -0.4090  0.1832 -0.2444
  282SOL    HW1 4047   4.788   3.589   2.791 -0.7192  0.4206  0.2109
  282SOL    HW2 4048   4.754   3.446   2.763 -1.3028  1.1056 -0.6273
  282SOL     MW 4049   4.781   3.507   2.818 -0.0004 -0.0016  0.0016
  283SOL     OW 4050   2.555   4.773   0.271  0.0136  0.9735  0.1209
  283SOL    HW1 4051   2.565   4.767   0.176  2.1769 -1.1202  0.3911
  283SOL    HW2 4052   2.569   4.863   0.300 -0.4933  0.5668  1.6751
  283SOL     MW 4053   2.558   4.784   0.262 -0.0004 -0.0016  0.0016
  284SOL     OW 4054   3.099   2.278   0.079  0.4017  0.0805 -0.6690
  284SOL    HW1 4055   3.167   2.339   0.050 -0.9633  2.2003  0.3526
  284SOL    HW2 4056   3.142   2.194   0.096 -0.9061 -0.5231 -0.2659
  284SOL     MW 4057   3.114   2.275   0.078 -0.0004 -0.0016  0.0016
  285SOL     OW 4058   3.177   4.727   2.948 -0.1008  0.4130  0.2163
  285SOL    HW1 4059   3.231   4.791   2.902  0.1121 -0.0577 -0.2075
  285SOL    HW2 4060   3.127   4.774   3.014 -0.6949 -1.3901  1.1296
  285SOL     MW 4061   3.178   4.742   2.951 -0.0004 -0.0016  0.0016
  286SOL     OW 4062   5.011   4.488   0.043 -0.1929  0.0788  0.1807
  286SOL    HW1 4063   4.959   4.460   0.118 -0.9344 -0.4277 -0.4975
  286SOL    HW2 4064   5.023   4.409  -0.010 -2.3281  1.7774 -3.2235
  286SOL     MW 4065   5.006   4.474   0.046 -0.0004 -0.0016  0.0016
  287SOL     OW 4066   2.113   4.705   3.009  0.2947 -0.3267 -0.4408
  287SOL    HW1 4067   2.192   4.710   2.955  0.8090  3.0510  0.3783
  287SOL    HW2 4068   2.062   4.643   2.957 -0.0185 -0.7289  0.3247
  287SOL     MW 4069   2.117   4.697   2.995 -0.0004 -0.0016  0.0016
  288SOL     OW 4070   4.139   4.179   2.933 -0.0218  0.1568 -0.3460
  288SOL    HW1 4071   4.165   4.265   2.967  1.0035 -0.6720  1.1084
  288SOL    HW2 4072   4.059   4.159   2.980  0.4251 -1.8010 -0.3582
  288SOL     MW 4073   4.132   4.188   2.944 -0.0004 -0.0016  0.0016
  289SOL     OW 4074   3.321   4.945   2.838  0.6018 -0.4180 -0.4802
  289SOL    HW1 4075   3.293   5.021   2.890  0.9925  0.5165 -1.5829
  289SOL    HW2 4076   3.415   4.958   2.830  0.7288 -0.4070  0.8854
  289SOL     MW 4077   3.330   4.957   2.844 -0.0004 -0.0016  0.0016
  290SOL     OW 4078   3.697   3.790   0.373 -0.2374  0.0920 -0.2971
  290SOL    HW1 4079   3.682   3.737   0.451  0.2467  1.4113  0.7380
  290SOL    HW2 4080   3.618   3.785   0.319 -0.1998 -1.9425 -0.2100
  290SOL     MW 4081   3.684   3.783   0.376 -0.0004 -0.0016  0.0016
  291SOL     OW 4082   3.134   2.584   2.954 -0.3506 -0.0315 -0.1172
  291SOL    HW1 4083   3.064   2.600   3.017  0.1228 -1.3561  0.7953
  291SOL    HW2 4084   3.088   2.536   2.885 -0.2152  0.2114 -0.3790
  291SOL     MW 4085   3.119   2.580   2.953 -0.0004 -0.0016  0.0016
  292SOL     OW 4086   5.014   4.662   2.946  0.1829  0.3128  0.1337
  292SOL    HW1 4087   5.066   4.738   2.974  1.7125 -0.8290  0.4709
  292SOL    HW2 4088   5.020   4.602   3.020  0.0026  0.6968  0.4643
  292SOL     MW 4089   5.022   4.664   2.959 -0.0004 -0.0016  0.0016
  293SOL     OW 4090   1.836   0.621   2.690 -0.3260 -0.4035 -0.2006
  293SOL    HW1 4091   1.781   0.695   2.716  0.5566  0.0040  0.5345
  293SOL    HW2 4092   1.877   0.606   2.775 -0.4246  0.2450 -0.0346
  293SOL     MW 4093   1.834   0.629   2.705 -0.0004 -0.0016  0.0016
  294SOL     OW 4094   3.587   1.141   2.924 -0.2551 -0.4544  0.0087
  294SOL    HW1 4095   3.514   1.084   2.898 -1.9929  1.9652 -0.8375
  294SOL    HW2 4096   3.599   1.196   2.846 -0.6824 -1.5527 -0.8610
  294SOL     MW 4097   3.579   1.141   2.910 -0.0004 -0.0016  0.0016
  295SOL     OW 4098   0.818   0.332   0.139  0.1196 -0.0291 -0.0396
  295SOL    HW1 4099   0.851   0.380   0.063  0.2905 -0.5450 -0.3024
  295SOL    HW2 4100   0.764   0.394   0.187 -1.3477 -1.2138 -0.1120
  295SOL     MW 4101   0.816   0.346   0.135 -0.0004 -0.0016  0.0016
  296SOL     OW 4102   2.302   1.222   3.115 -0.0893 -0.4505  1.1150
  296SOL    HW1 4103   2.397   1.224   3.125  0.1591 -1.5337 -0.5582
  296SOL    HW2 4104   2.268   1.304   3.151  0.4156 -0.2678  1.1832
  296SOL     MW 4105   2.310   1.233   3.121 -0.0004 -0.0016  0.0016
  297SOL     OW 4106   3.904   3.161   0.404 -0.2205 -0.1601 -0.4765
  297SOL    HW1 4107   3.857   3.106   0.341 -0.6949 -0.0117 -0.2498
  297SOL    HW2 4108   3.966   3.206   0.346 -1.1744  0.5696 -0.9485
  297SOL     MW 4109   3.906   3.160   0.388 -0.0004 -0.0016  0.0016
  298SOL     OW 4110   3.182   4.758   0.240  0.0576 -0.7249  0.7432
  298SOL    HW1 4111   3.258   4.707   0.212 -1.7055 -3.0208 -0.2877
  298SOL    HW2 4112   3.120   4.694   0.276 -1.7429  0.3513 -0.2661
  298SOL     MW 4113   3.184   4.743   0.241 -0.0004 -0.0016  0.0016
  299SOL     OW 4114   2.341   4.547   2.658  0.4766 -0.4323 -0.2033
  299SOL    HW1 4115   2.427   4.576   2.628  0.5232  0.4987  0.7626
  299SOL    HW2 4116   2.286   4.590   2.592  0.6589  1.5167  0.8448
  299SOL     MW 4117   2.345   4.556   2.645 -0.0004 -0.0016  0.0016
  300SOL     OW 4118   0.970   1.804   0.078 -0.0300 -0.0467  0.4602
  300SOL    HW1 4119   0.981   1.730   0.019  0.1849  0.1643  0.2355
  300SOL    HW2 4120   1.022   1.870   0.033 -0.0319  0.5830  1.3491
  300SOL     MW 4121   0.978   1.803   0.064 -0.0004 -0.0016  0.0016
  301SOL     OW 4122   0.041   1.116   0.152 -0.6991 -0.5164  0.4327
  301SOL    HW1 4123  -0.036   1.064   0.134 -1.0031  0.1691 -0.3057
  301SOL    HW2 4124   0.015   1.203   0.121 -0.5044 -0.5971  0.0394
  301SOL     MW 4125   0.027   1.121   0.146 -0.0004 -0.0016  0.0016
  302SOL     OW 4126   4.367   4.384   0.215 -0.5227 -0.3775  0.1462
  302SOL    HW1 4127   4.438   4.321   0.217 -0.7716 -0.6835 -0.2747
  302SOL    HW2 4128   4.306   4.342   0.275 -0.9007  1.8865  1.4571
  302SOL     MW 4129   4.368   4.370   0.223 -0.0004 -0.0016  0.0016
  303SOL     OW 4130   0.052   2.622   2.917 -0.4066  0.5165 -0.1659
  303SOL    HW1 4131   0.067   2.530   2.898  0.8859  0.5102  0.7840
  303SOL    HW2 4132   0.122   2.631   2.982 -0.4173 -0.3855 -0.0207
  303SOL     MW 4133   0.063   2.611   2.923 -0.0004 -0.0016  0.0016
  304SOL     OW 4134   2.926   4.427   2.699  0.3472 -0.3271  0.0607
  304SOL    HW1 4135   2.871   4.351   2.720  0.5558 -0.5500 -0.1735
  304SOL    HW2 4136   3.004   4.376   2.675  0.5967  0.7524 -1.4960
  304SOL     MW 4137   2.929   4.410   2.699 -0.0004 -0.0016  0.0016
  305SOL     OW 4138   4.187   4.277   0.395  0.3574 -0.0009  0.1958
  305SOL    HW1 4139   4.165   4.186   0.416  0.0489  0.2055  0.7728
  305SOL    HW2 4140   4.221   4.304   0.480 -1.3443 -0.5182  1.1023
  305SOL     MW 4141   4.188   4.268   0.409 -0.0004 -0.0016  0.0016
  306SOL     OW 4142   2.752   3.228   2.748  0.3631  0.1312  0.3933
  306SOL    HW1 4143   2.808   3.183   2.685  1.3604 -0.1146  1.4390
  306SOL    HW2 4144   2.664   3.196   2.727  0.6166 -0.6465  0.5102
  306SOL     MW 4145   2.748   3.218   2.737 -0.0004 -0.0016  0.0016
  307SOL     OW 4146   0.390   1.738   2.929 -0.0568  0.0798 -0.0984
  307SOL    HW1 4147   0.420   1.731   2.839 -1.6645 -2.4894 -0.5417
  307SOL    HW2 4148   0.430   1.657   2.962  1.5758  0.6041 -0.7002
  307SOL     MW 4149   0.399   1.726   2.921 -0.0004 -0.0016  0.0016
  308SOL     OW 4150   4.758   4.331   3.087  0.2454 -0.0018 -0.0562
  308SOL    HW1 4151   4.815   4.255   3.079 -0.6847 -0.6796 -0.4115
  308SOL    HW2 4152   4.735   4.350   2.996 -2.3126 -2.6073 -0.0847
  308SOL     MW 4153   4.763   4.323   3.074 -0.0004 -0.0016  0.0016
  309SOL     OW 4154   3.448   3.752   2.903  0.4334 -0.3028 -0.4370
  309SOL    HW1 4155   3.462   3.816   2.833 -1.0551  0.3997 -0.1144
  309SOL    HW2 4156   3.511   3.779   2.970 -0.1463 -0.9306  0.3771
  309SOL     MW 4157   3.458   3.764   2.903 -0.0004 -0.0016  0.0016
  310SOL     OW 4158   3.362   2.675   2.802 -0.4272  0.2906 -0.6522
  310SOL    HW1 4159   3.334   2.734   2.732  0.1478  0.3837 -0.8083
  310SOL    HW2 4160   3.282   2.648   2.846  0.0621  0.5686  0.4433
  310SOL     MW 4161   3.348   2.679   2.799 -0.0004 -0.0016  0.0016
  311SOL     OW 4162   0.165   4.070   0.373  0.1789 -0.4592 -0.5855
  311SOL    HW1 4163   0.144   4.110   0.458 -0.5260 -1.4465 -0.2824
  311SOL    HW2 4164   0.137   3.980   0.387  1.2975 -0.8862 -1.0004
  311SOL     MW 4165   0.158   4.064   0.386 -0.0004 -0.0016  0.0016
  312SOL     OW 4166   3.965   3.483   0.062  0.1593  0.5317  0.0863
  312SOL    HW1 4167   3.920   3.428  -0.002 -0.9696  1.0305  0.4188
  312SOL    HW2 4168   3.895   3.535   0.102  0.1496 -1.0615  2.3137
  312SOL     MW 4169   3.950   3.483   0.059 -0.0004 -0.0016  0.0016
  313SOL     OW 4170   3.931   4.046   3.069 -0.3259  0.0441  0.1044
  313SOL    HW1 4171   3.858   4.038   3.008 -0.6528 -2.3567  0.6867
  313SOL    HW2 4172   3.892   4.089   3.145 -1.0463  1.5772 -1.0889
  313SOL     MW 4173   3.916   4.051   3.071 -0.0004 -0.0016  0.0016
  314SOL     OW 4174   3.310   3.320   0.197 -0.1815  0.1616  0.2367
  314SOL    HW1 4175   3.372   3.391   0.178 -0.5587 -0.0679 -2.1944
  314SOL    HW2 4176   3.238   3.337   0.137 -0.8604 -0.0055  0.9872
  314SOL     MW 4177   3.309   3.332   0.186 -0.0004 -0.0016  0.0016
  315SOL     OW 4178   1.250   4.837   2.899 -0.3727  0.2746 -0.4400
  315SOL    HW1 4179   1.226   4.782   2.973 -0.0830 -0.5481 -0.9515
  315SOL    HW2 4180   1.183   4.906   2.903 -0.4544  0.1473  1.4514
  315SOL     MW 4181   1.238   4.839   2.909 -0.0004 -0.0016  0.0016
  316SOL     OW 4182   2.568   1.216   0.032  0.1583  0.0769 -0.2071
  316SOL    HW1 4183   2.588   1.216  -0.061 -1.2616 -2.3483 -0.5901
  316SOL    HW2 4184   2.637   1.276   0.061 -1.6589  1.5201  1.4709
  316SOL     MW 4185   2.580   1.224   0.024 -0.0004 -0.0016  0.0016
  317SOL     OW 4186   2.227   0.664   2.598  0.3070  0.0038 -0.2549
  317SOL    HW1 4187   2.243   0.756   2.576  2.0583 -0.5501 -1.4570
  317SOL    HW2 4188   2.171   0.636   2.525  1.1974 -1.2594 -0.4871
  317SOL     MW 4189   2.222   0.673   2.585 -0.0004 -0.0016  0.0016
  318SOL     OW 4190   3.721   4.053   2.908  0.2357 -0.5745  0.2680
  318SOL    HW1 4191   3.690   4.143   2.919 -0.2152 -0.6753 -0.1896
  318SOL    HW2 4192   3.743   4.044   2.816 -0.8439  0.8738 -0.1613
  318SOL     MW 4193   3.720   4.064   2.898 -0.0004 -0.0016  0.0016
  319SOL     OW 4194   3.157   4.027   0.042 -0.2519 -0.1073  0.1884
  319SOL    HW1 4195   3.136   4.052   0.132 -0.1368  1.7928 -0.2745
  319SOL    HW2 4196   3.143   4.109  -0.005 -1.9077 -0.8369 -0.6886
  319SOL     MW 4197   3.153   4.041   0.047 -0.0004 -0.0016  0.0016
  320SOL     OW 4198   0.535   0.869   0.301  0.3135  0.4986  0.3470
  320SOL    HW1 4199   0.524   0.893   0.209 -1.1953 -0.4223  0.2685
  320SOL    HW2 4200   0.571   0.952   0.332  0.0130  0.8790 -0.2813
  320SOL     MW 4201   0.538   0.883   0.293 -0.0004 -0.0016  0.0016
  321SOL     OW 4202   3.746   4.589   0.228 -0.2764  0.5564 -0.0218
  321SOL    HW1 4203   3.802   4.512   0.235  0.4866  1.2142  1.5914
  321SOL    HW2 4204   3.795   4.647   0.286 -0.4952 -0.1587  0.9007
  321SOL     MW 4205   3.760   4.587   0.237 -0.0004 -0.0016  0.0016
  322SOL     OW 4206   3.106   4.373   0.214 -0.0743 -1.0340 -0.1068
  322SOL    HW1 4207   3.114   4.295   0.269 -1.1030 -1.0242  0.0625
  322SOL    HW2 4208   3.088   4.444   0.276  2.1468 -1.3652  1.0348
  322SOL     MW 4209   3.105   4.372   0.230 -0.0004 -0.0016  0.0016
  323SOL     OW 4210   4.684   3.984   0.235  0.3740 -0.3746 -0.1032
  323SOL    HW1 4211   4.653   3.913   0.292  0.0159 -1.4621 -1.5882
  323SOL    HW2 4212   4.665   3.952   0.147  1.3260 -0.0261 -0.4545
  323SOL     MW 4213   4.678   3.970   0.231 -0.0004 -0.0016  0.0016
  324SOL     OW 4214   0.410   3.536   2.983  0.0285  0.3057  0.0187
  324SOL    HW1 4215   0.434   3.444   2.981 -0.1199  0.2075 -3.6746
  324SOL    HW2 4216   0.470   3.579   2.922  0.1047  1.3353  0.7822
  324SOL     MW 4217   0.421   3.530   2.975 -0.0004 -0.0016  0.0016
  325SOL     OW 4218   1.223   1.470   2.989 -0.0915  0.1040  0.1367
  325SOL    HW1 4219   1.182   1.412   2.924  1.0979  0.2503 -0.7735
  325SOL    HW2 4220   1.210   1.415   3.066  1.7843  1.2210  1.3348
  325SOL     MW 4221   1.216   1.455   2.990 -0.0004 -0.0016  0.0016
  326SOL     OW 4222   2.686   2.358   0.095 -0.0755 -0.0561 -0.1398
  326SOL    HW1 4223   2.643   2.424   0.041 -0.3178 -0.0619  0.0443
  326SOL    HW2 4224   2.616   2.296   0.116  0.4681 -0.3765  0.7713
  326SOL     MW 4225   2.671   2.358   0.090 -0.0004 -0.0016  0.0016
  327SOL     OW 4226   3.033   3.469   2.894  0.0692  0.5440  0.2440
  327SOL    HW1 4227   2.958   3.485   2.837 -0.3189 -2.2907 -0.1563
  327SOL    HW2 4228   3.073   3.556   2.891 -0.5829  0.8700  0.6313
  327SOL     MW 4229   3.028   3.483   2.886 -0.0004 -0.0016  0.0016
  328SOL     OW 4230   2.131   5.069   3.007  0.1229 -0.2852  0.7364
  328SOL    HW1 4231   2.154   5.154   3.044  0.5572 -0.7102  1.4570
  328SOL    HW2 4232   2.125   5.023   3.090 -0.9333 -1.7064 -0.0700
  328SOL     MW 4233   2.133   5.074   3.023 -0.0004 -0.0016  0.0016
  329SOL     OW 4234   2.564   2.564   3.058  0.1049  0.2401  0.0481
  329SOL    HW1 4235   2.590   2.585   2.968  0.4944  0.7669  0.2808
  329SOL    HW2 4236   2.469   2.566   3.048  0.1880  2.4532 -1.1085
  329SOL     MW 4237   2.555   2.567   3.045 -0.0004 -0.0016  0.0016
  330SOL     OW 4238   3.450   3.938   2.712  0.1314  0.6834  0.1168
  330SOL    HW1 4239   3.381   3.932   2.646  1.2547  1.9420 -1.2717
  330SOL    HW2 4240   3.456   4.032   2.728  0.4069  0.3867  2.0135
  330SOL     MW 4241   3.442   3.950   2.705 -0.0004 -0.0016  0.0016
  331SOL     OW 4242   2.798   2.615   0.380 -0.4842  0.1411 -0.5400
  331SOL    HW1 4243   2.832   2.550   0.318  1.1282  0.4798 -0.0630
  331SOL    HW2 4244   2.803   2.695   0.328 -0.5540  0.4344 -0.0952
  331SOL     MW 4245   2.803   2.617   0.365 -0.0004 -0.0016  0.0016
  332SOL     OW 4246   0.155   1.146   0.396 -0.6666  0.1590  0.2141
  332SOL    HW1 4247   0.091   1.136   0.467 -0.1630  0.4301  0.7090
  332SOL    HW2 4248   0.105   1.126   0.317 -0.7246 -1.9360  0.7052
  332SOL     MW 4249   0.140   1.142   0.395 -0.0004 -0.0016  0.0016
  333SOL     OW 4250   0.155   3.896   3.021 -0.0486 -0.1779 -0.9973
  333SOL    HW1 4251   0.124   3.942   3.099  0.4400  0.2847 -1.0670
  333SOL    HW2 4252   0.240   3.860   3.047  1.2720  1.6534 -2.5539
  333SOL     MW 4253   0.162   3.897   3.035 -0.0004 -0.0016  0.0016
  334SOL     OW 4254   1.689   0.827   2.782 -0.0220 -0.5640  0.1613
  334SOL    HW1 4255   1.687   0.824   2.878  0.0476  0.3257  0.1934
  334SOL    HW2 4256   1.766   0.877   2.757 -0.2414 -1.2326 -2.0471
  334SOL     MW 4257   1.699   0.833   2.792 -0.0004 -0.0016  0.0016
  335SOL     OW 4258   1.652   2.649   2.932  0.2380  0.2073  0.2051
  335SOL    HW1 4259   1.649   2.742   2.908  1.6512  0.0003 -0.8906
  335SOL    HW2 4260   1.573   2.621   2.885 -1.4685  2.0637  1.7295
  335SOL     MW 4261   1.641   2.658   2.923 -0.0004 -0.0016  0.0016
  336SOL     OW 4262   1.067   1.230   2.821 -0.0045  0.6603 -0.1995
  336SOL    HW1 4263   1.152   1.205   2.859 -0.5734  0.4484  0.9743
  336SOL    HW2 4264   1.034   1.141   2.806 -0.9947  0.6793  1.5542
  336SOL     MW 4265   1.074   1.215   2.824 -0.0004 -0.0016  0.0016
  337SOL     OW 4266   1.498   0.122   2.919  0.1977  0.0938  0.3481
  337SOL    HW1 4267   1.507   0.145   2.827 -0.9225 -1.6181 -0.2397
  337SOL    HW2 4268   1.588   0.125   2.952  0.1288 -3.0629  1.2236
  337SOL     MW 4269   1.511   0.125   2.911 -0.0004 -0.0016  0.0016
  338SOL     OW 4270   2.809   3.326   3.118 -0.2076 -0.3433  0.2462
  338SOL    HW1 4271   2.897   3.357   3.141  1.0728 -2.2283 -1.6711
  338SOL    HW2 4272   2.781   3.385   3.048 -0.4256 -1.8771 -1.0128
  338SOL     MW 4273   2.817   3.338   3.112 -0.0004 -0.0016  0.0016
  339SOL     OW 4274   3.081   3.385   0.028 -0.6709  0.4053 -0.4443
  339SOL    HW1 4275   3.074   3.429  -0.057 -0.9810  3.4580  1.0130
  339SOL    HW2 4276   3.091   3.293   0.007  1.7842 -0.0841  2.3274
  339SOL     MW 4277   3.081   3.379   0.014 -0.0004 -0.0016  0.0016
  340SOL     OW 4278   0.501   1.988   3.011 -0.3579 -0.0566 -0.4101
  340SOL    HW1 4279   0.467   1.909   2.969 -1.0513  0.1227 -0.2061
  340SOL    HW2 4280   0.567   1.953   3.071 -0.5502 -1.3562 -0.9389
  340SOL     MW 4281   0.505   1.973   3.014 -0.0004 -0.0016  0.0016
  341SOL     OW 4282   0.110   4.200   0.610 -0.7478  0.3825 -0.2270
  341SOL    HW1 4283   0.027   4.155   0.626 -1.1673  0.9216 -0.8486
  341SOL    HW2 4284   0.086   4.291   0.627  0.1678  0.4439  0.8434
  341SOL     MW 4285   0.096   4.206   0.615 -0.0004 -0.0016  0.0016
  342SOL     OW 4286   2.835   4.646   0.017  0.0081  0.6094 -0.0154
  342SOL    HW1 4287   2.872   4.579  -0.041 -3.5619 -1.9466  0.3436
  342SOL    HW2 4288   2.896   4.719   0.009  0.9958  0.2358  2.8484
  342SOL     MW 4289   2.848   4.647   0.008 -0.0004 -0.0016  0.0016
  343SOL     OW 4290   2.668   0.137   2.725 -0.2049 -0.4503  0.0149
  343SOL    HW1 4291   2.698   0.088   2.648  0.4497 -1.0137  0.6158
  343SOL    HW2 4292   2.716   0.220   2.721 -2.8553  1.1572 -2.4827
  343SOL     MW 4293   2.678   0.142   2.715 -0.0004 -0.0016  0.0016
  344SOL     OW 4294   2.279   0.852   2.927 -0.2302 -0.0357  0.0726
  344SOL    HW1 4295   2.371   0.866   2.950 -0.1202 -0.6898  0.0681
  344SOL    HW2 4296   2.287   0.765   2.887 -1.2976  0.7737 -2.0315
  344SOL     MW 4297   2.292   0.842   2.925 -0.0004 -0.0016  0.0016
  345SOL     OW 4298   0.427   0.501   0.109  0.1371 -0.1374 -0.0238
  345SOL    HW1 4299   0.414   0.410   0.082 -1.5616 -0.6309  2.0856
  345SOL    HW2 4300   0.439   0.542   0.024  0.6723 -1.1741 -0.4638
  345SOL     MW 4301   0.427   0.494   0.094 -0.0004 -0.0016  0.0016
  346SOL     OW 4302   4.880   3.701   0.009  0.0048  0.3353 -0.3228
  346SOL    HW1 4303   4.802   3.646   0.005  0.1439  0.2419 -2.7210
  346SOL    HW2 4304   4.887   3.741  -0.077 -0.0032  0.3694 -0.3080
  346SOL     MW 4305   4.871   3.699  -0.003 -0.0004 -0.0016  0.0016
  347SOL     OW 4306   3.499   3.506   0.101  0.4461  0.0671 -0.2012
  347SOL    HW1 4307   3.506   3.482   0.009  0.2431 -1.8790  0.2405
  347SOL    HW2 4308   3.573   3.457   0.137  0.0857 -0.6659 -0.4410
  347SOL     MW 4309   3.510   3.496   0.094 -0.0004 -0.0016  0.0016
  348SOL     OW 4310   2.539   2.530   0.410  0.0729  0.1830 -0.5218
  348SOL    HW1 4311   2.494   2.607   0.377 -0.2559  1.0094  1.6625
  348SOL    HW2 4312   2.631   2.556   0.414 -0.2156  1.1477  0.4146
  348SOL     MW 4313   2.545   2.544   0.406 -0.0004 -0.0016  0.0016
  349SOL     OW 4314   4.670   3.512   3.081 -0.1724  0.5294  0.2749
  349SOL    HW1 4315   4.575   3.498   3.087 -0.3856  1.9594  0.4938
  349SOL    HW2 4316   4.687   3.498   2.988 -1.3875 -2.2957  0.3685
  349SOL     MW 4317   4.660   3.508   3.070 -0.0004 -0.0016  0.0016
  350SOL     OW 4318   2.792   2.874   0.276  0.1063  0.4399 -0.2051
  350SOL    HW1 4319   2.727   2.867   0.205 -0.4836 -0.2768  0.3825
  350SOL    HW2 4320   2.758   2.940   0.335  0.1177  0.6022 -0.3796
  350SOL     MW 4321   2.779   2.882   0.274 -0.0004 -0.0016  0.0016
  351SOL     OW 4322   2.655   1.533   2.929  0.2811  0.6489  0.5741
  351SOL    HW1 4323   2.707   1.598   2.882 -1.0555  1.2566 -0.1166
  351SOL    HW2 4324   2.575   1.581   2.950 -0.8166 -1.1306  0.7307
  351SOL     MW 4325   2.651   1.548   2.925 -0.0004 -0.0016  0.0016
  352SOL     OW 4326   3.923   4.930   0.126  0.3156  0.1344  0.3468
  352SOL    HW1 4327   3.986   4.874   0.081 -0.0245 -1.9654  2.3027
  352SOL    HW2 4328   3.911   4.875   0.204  0.4747 -0.5693 -0.1136
  352SOL     MW 4329   3.930   4.915   0.130 -0.0004 -0.0016  0.0016
  353SOL     OW 4330   1.899   1.246   2.636 -0.0678 -0.2719  0.0618
  353SOL    HW1 4331   1.899   1.325   2.582  0.3291  0.6065  1.3083
  353SOL    HW2 4332   1.808   1.241   2.665  0.5781  1.1740  2.5591
  353SOL     MW 4333   1.887   1.255   2.632 -0.0004 -0.0016  0.0016
  354SOL     OW 4334   2.655   3.507   2.964  0.1007  0.1089  0.0123
  354SOL    HW1 4335   2.591   3.578   2.960 -1.0230 -0.6773  2.2674
  354SOL    HW2 4336   2.698   3.509   2.879  0.2164  0.5334  0.0808
  354SOL     MW 4337   2.652   3.516   2.952 -0.0004 -0.0016  0.0016
  355SOL     OW 4338   0.859   1.226   3.019 -0.5749  0.0462 -0.2681
  355SOL    HW1 4339   0.942   1.242   2.974  1.0366 -2.9355  1.2853
  355SOL    HW2 4340   0.804   1.295   2.982 -0.1734 -0.2087 -1.3829
  355SOL     MW 4341   0.862   1.237   3.008 -0.0004 -0.0016  0.0016
  356SOL     OW 4342   0.090   4.649   0.145 -0.7171  0.3656 -0.0398
  356SOL    HW1 4343   0.087   4.732   0.096  1.0470  0.1061 -0.6586
  356SOL    HW2 4344   0.015   4.600   0.111 -0.4018  0.6087 -1.1514
  356SOL     MW 4345   0.080   4.654   0.134 -0.0004 -0.0016  0.0016
  357SOL     OW 4346   3.683   3.306   0.179 -0.3074 -0.1410 -0.5036
  357SOL    HW1 4347   3.692   3.212   0.194  0.2972  0.1647  1.4504
  357SOL    HW2 4348   3.681   3.324   0.273  2.3990 -2.6563  0.1702
  357SOL     MW 4349   3.684   3.296   0.194 -0.0004 -0.0016  0.0016
  358SOL     OW 4350   3.400   4.414   3.085  0.4146 -0.1341 -0.1976
  358SOL    HW1 4351   3.467   4.358   3.125  0.3155 -0.7085 -0.8063
  358SOL    HW2 4352   3.324   4.356   3.080 -0.3210  0.6534  1.2178
  358SOL     MW 4353   3.399   4.399   3.090 -0.0004 -0.0016  0.0016
  359SOL     OW 4354   1.628   2.930   2.888 -0.0354  0.4139  0.2137
  359SOL    HW1 4355   1.715   2.968   2.901 -0.5743  1.2557  1.4939
  359SOL    HW2 4356   1.632   2.899   2.797  1.3218  2.3431 -0.4558
  359SOL     MW 4357   1.640   2.931   2.877 -0.0004 -0.0016  0.0016
  360SOL     OW 4358   0.039   4.868   3.097  0.1871  0.4464  0.1613
  360SOL    HW1 4359   0.093   4.944   3.073  1.0641  0.0079  0.7029
  360SOL    HW2 4360  -0.049   4.906   3.107  0.3062  0.6788  0.3426
  360SOL     MW 4361   0.034   4.883   3.096 -0.0004 -0.0016  0.0016
  361SOL     OW 4362   2.959   2.431   2.791 -0.2755 -0.0270  0.4287
  361SOL    HW1 4363   2.930   2.379   2.866 -1.1668  0.1799  0.2311
  361SOL    HW2 4364   3.019   2.372   2.744 -1.7270 -0.2271 -1.3110
  361SOL     MW 4365   2.963   2.416   2.794 -0.0004 -0.0016  0.0016
  362SOL     OW 4366   0.219   3.691   0.166 -0.2792  0.0234 -0.7812
  362SOL    HW1 4367   0.186   3.619   0.113 -0.6420  0.3162 -0.9612
  362SOL    HW2 4368   0.288   3.730   0.111  2.1713 -0.3685  1.7925
  362SOL     MW 4369   0.224   3.687   0.152 -0.0004 -0.0016  0.0016
  363SOL     OW 4370   1.679   3.952   2.964  0.3022 -0.2113 -0.2407
  363SOL    HW1 4371   1.688   3.866   2.923 -1.4638 -0.8870  0.6812
  363SOL    HW2 4372   1.595   3.976   2.924 -0.1970  0.5500  1.1833
  363SOL     MW 4373   1.669   3.944   2.954 -0.0004 -0.0016  0.0016
  364SOL     OW 4374   4.057   4.763   3.053  0.6344  0.3185 -0.4036
  364SOL    HW1 4375   3.984   4.729   3.002  0.5529 -0.7790  0.4036
  364SOL    HW2 4376   4.096   4.833   3.002 -0.0403  0.9868 -0.0144
  364SOL     MW 4377   4.052   4.768   3.040 -0.0004 -0.0016  0.0016
  365SOL     OW 4378   2.393   1.939   0.240 -0.0817  0.0832 -0.4269
  365SOL    HW1 4379   2.361   1.988   0.315 -2.1138 -0.9826 -0.5463
  365SOL    HW2 4380   2.428   2.012   0.189 -2.1818  0.2582 -1.7196
  365SOL     MW 4381   2.394   1.955   0.243 -0.0004 -0.0016  0.0016
  366SOL     OW 4382   0.148   3.487   3.108  0.2478  0.6690 -0.0335
  366SOL    HW1 4383   0.216   3.529   3.054  1.7211 -0.1818  1.0821
  366SOL    HW2 4384   0.068   3.504   3.058 -0.0742  0.4756  0.4097
  366SOL     MW 4385   0.147   3.495   3.094 -0.0004 -0.0016  0.0016
  367SOL     OW 4386   0.744   2.691   0.168 -0.0131 -0.2043  0.2742
  367SOL    HW1 4387   0.781   2.778   0.184  0.7196 -0.3469 -0.5904
  367SOL    HW2 4388   0.690   2.701   0.090 -0.1387 -1.8177  0.1320
  367SOL     MW 4389   0.742   2.704   0.160 -0.0004 -0.0016  0.0016
  368SOL     OW 4390   4.876   4.086   3.045 -0.2242  0.1914  0.1028
  368SOL    HW1 4391   4.875   4.044   3.130  0.8944  1.1503  0.6163
  368SOL    HW2 4392   4.922   4.024   2.988 -0.4990 -0.7180  0.8520
  368SOL     MW 4393   4.882   4.072   3.049 -0.0004 -0.0016  0.0016
  369SOL     OW 4394   4.309   4.422   3.058 -0.0143  0.1984  0.4862
  369SOL    HW1 4395   4.380   4.461   3.007 -0.0001  1.3499  1.3465
  369SOL    HW2 4396   4.349   4.372   3.129 -2.8944 -0.8277  1.5682
  369SOL     MW 4397   4.323   4.421   3.061 -0.0004 -0.0016  0.0016
  370SOL     OW 4398   1.985   0.822   3.110 -0.3258 -0.0429 -0.7192
  370SOL    HW1 4399   2.036   0.770   3.048  0.3951 -3.3411  2.3072
  370SOL    HW2 4400   2.054   0.880   3.142  0.3119 -1.5194  0.6994
  370SOL     MW 4401   2.001   0.823   3.106 -0.0004 -0.0016  0.0016
  371SOL     OW 4402   2.028   4.311   2.630  0.3730  0.3712 -0.5380
  371SOL    HW1 4403   2.016   4.384   2.691  0.5699 -0.5823  0.6692
  371SOL    HW2 4404   1.938   4.281   2.618  0.7814 -1.7379  1.0453
  371SOL     MW 4405   2.015   4.317   2.637 -0.0004 -0.0016  0.0016
  372SOL     OW 4406   5.018   2.751   3.120  0.0039 -0.2732  0.2169
  372SOL    HW1 4407   5.038   2.697   3.044  0.4526  2.1117 -1.4565
  372SOL    HW2 4408   4.963   2.696   3.177 -1.5311 -0.3480 -1.2657
  372SOL     MW 4409   5.014   2.737   3.118 -0.0004 -0.0016  0.0016
  373SOL     OW 4410   2.362   4.978   2.871 -0.5802 -0.1691 -0.3080
  373SOL    HW1 4411   2.356   4.882   2.871  3.0761 -0.5238 -0.3804
  373SOL    HW2 4412   2.285   5.001   2.924 -0.9829 -1.5940 -0.2305
  373SOL     MW 4413   2.351   4.968   2.878 -0.0004 -0.0016  0.0016
  374SOL     OW 4414   3.384   0.980   2.868  0.2821 -0.4183  0.3051
  374SOL    HW1 4415   3.398   0.918   2.940  3.0945 -0.4270 -0.1213
  374SOL    HW2 4416   3.320   1.043   2.900 -0.1766  0.1496 -1.5931
  374SOL     MW 4417   3.378   0.980   2.882 -0.0004 -0.0016  0.0016
  375SOL     OW 4418   2.827   0.809   2.935  0.7411 -0.5891 -0.2472
  375SOL    HW1 4419   2.797   0.756   2.861 -2.7666  2.0533 -1.0081
  375SOL    HW2 4420   2.859   0.752   3.004  1.1664  0.8642  0.8171
  375SOL     MW 4421   2.827   0.795   2.934 -0.0004 -0.0016  0.0016
  376SOL     OW 4422   3.838   4.033   0.400  0.5266 -0.3306  0.2347
  376SOL    HW1 4423   3.782   3.958   0.385  0.5981 -0.7574  1.9330
  376SOL    HW2 4424   3.926   3.995   0.407  0.7642 -0.2359 -1.7343
  376SOL     MW 4425   3.842   4.018   0.399 -0.0004 -0.0016  0.0016
  377SOL     OW 4426   4.629   4.271   0.206 -0.2213  0.0734 -0.6360
  377SOL    HW1 4427   4.671   4.299   0.125  0.4015  0.2723 -0.2502
  377SOL    HW2 4428   4.662   4.183   0.225 -0.4787  0.2276  0.6589
  377SOL     MW 4429   4.639   4.263   0.198 -0.0004 -0.0016  0.0016
  378SOL     OW 4430   0.641   0.491   0.298  0.0868  0.5727 -0.9093
  378SOL    HW1 4431   0.623   0.527   0.385  1.1860 -1.7355  0.3691
  378SOL    HW2 4432   0.554   0.485   0.259 -1.4524 -1.7738  2.3988
  378SOL     MW 4433   0.628   0.495   0.305 -0.0004 -0.0016  0.0016
  379SOL     OW 4434   0.339   0.952   0.484  0.4570  0.4858 -0.0378
  379SOL    HW1 4435   0.398   0.937   0.410 -0.0689  0.0413 -0.3727
  379SOL    HW2 4436   0.281   1.025   0.459  0.9063  0.6479 -0.6330
  379SOL     MW 4437   0.339   0.960   0.471 -0.0004 -0.0016  0.0016
   5.10419   5.10419   3.12327
